# Supplementary material for: Functional development of a V3/glycan-specific broadly neutralizing antibody isolated from a case of HIV superinfection
Source: eLife. 2021 Jul 15;10:e68110. doi: 10.7554/eLife.68110 (PMC8376252; doi:10.7554/eLife.68110)
Supplement: Figure 2—source data 2. [file elife-68110-fig2-data2.zip]

Archive with 392 entries (344 files):
- QA013.2 Dbl Ref BLI_2020.05.29/
- QA013.2 Dbl Ref BLI_2020.05.29/Mat_Gmat-L0_LatestInt_Naive_2020.05.29/
- QA013.2 Dbl Ref BLI_2020.05.29/Mat_Gmat-L0_LatestInt_Naive_2020.05.29/Experiment_1/
- QA013.2 Dbl Ref BLI_2020.05.29/Mat_Gmat-L0_LatestInt_Naive_2020.05.29/Experiment_1/Results/
- QA013.2 Dbl Ref BLI_2020.05.29/Mat_Gmat-L0_LatestInt_Naive_2020.05.29/Experiment_1/Results/Processed Data/
- QA013.2 Dbl Ref BLI_2020.05.29/Mat_Gmat-L0_LatestInt_Naive_2020.05.29/Experiment_1/Results/Processed Data/G1.xls
- QA013.2 Dbl Ref BLI_2020.05.29/Mat_Gmat-L0_LatestInt_Naive_2020.05.29/Experiment_1/Results/Processed Data/B1.xls
- QA013.2 Dbl Ref BLI_2020.05.29/Mat_Gmat-L0_LatestInt_Naive_2020.05.29/Experiment_1/Results/Processed Data/F1.xls
- QA013.2 Dbl Ref BLI_2020.05.29/Mat_Gmat-L0_LatestInt_Naive_2020.05.29/Experiment_1/Results/Processed Data/D1.xls
- QA013.2 Dbl Ref BLI_2020.05.29/Mat_Gmat-L0_LatestInt_Naive_2020.05.29/Experiment_1/Results/Processed Data/C1.xls
- QA013.2 Dbl Ref BLI_2020.05.29/Mat_Gmat-L0_LatestInt_Naive_2020.05.29/Experiment_1/Results/Processed Data/A1.xls
- QA013.2 Dbl Ref BLI_2020.05.29/Mat_Gmat-L0_LatestInt_Naive_2020.05.29/Experiment_1/Results/Processed Data/E1.xls
- QA013.2 Dbl Ref BLI_2020.05.29/Mat_Gmat-L0_LatestInt_Naive_2020.05.29/Experiment_1/Results/Fit Data/
- QA013.2 Dbl Ref BLI_2020.05.29/Mat_Gmat-L0_LatestInt_Naive_2020.05.29/Experiment_1/Results/Fit Data/B1Results.txt
- QA013.2 Dbl Ref BLI_2020.05.29/Mat_Gmat-L0_LatestInt_Naive_2020.05.29/Experiment_1/Results/Fit Data/G1Results.txt
- QA013.2 Dbl Ref BLI_2020.05.29/Mat_Gmat-L0_LatestInt_Naive_2020.05.29/Experiment_1/Results/Fit Data/E1Results.txt
- QA013.2 Dbl Ref BLI_2020.05.29/Mat_Gmat-L0_LatestInt_Naive_2020.05.29/Experiment_1/Results/Fit Data/D1Results.txt
- QA013.2 Dbl Ref BLI_2020.05.29/Mat_Gmat-L0_LatestInt_Naive_2020.05.29/Experiment_1/Results/Fit Data/A1Results.txt
- QA013.2 Dbl Ref BLI_2020.05.29/Mat_Gmat-L0_LatestInt_Naive_2020.05.29/Experiment_1/Results/Fit Data/C1Results.txt
- QA013.2 Dbl Ref BLI_2020.05.29/Mat_Gmat-L0_LatestInt_Naive_2020.05.29/Experiment_1/Results/Fit Data/F1Results.txt
- QA013.2 Dbl Ref BLI_2020.05.29/Mat_Gmat-L0_LatestInt_Naive_2020.05.29/Experiment_1/Results/ExcelReport.xls
- QA013.2 Dbl Ref BLI_2020.05.29/Mat_Gmat-L0_LatestInt_Naive_2020.05.29/Experiment_1/Misc. Files/
- QA013.2 Dbl Ref BLI_2020.05.29/Mat_Gmat-L0_LatestInt_Naive_2020.05.29/Experiment_1/Misc. Files/200529_015.frd
- QA013.2 Dbl Ref BLI_2020.05.29/Mat_Gmat-L0_LatestInt_Naive_2020.05.29/Experiment_1/Misc. Files/200529_Assay_1.jpg
- QA013.2 Dbl Ref BLI_2020.05.29/Mat_Gmat-L0_LatestInt_Naive_2020.05.29/Experiment_1/Misc. Files/TemperatureLog.csv
- QA013.2 Dbl Ref BLI_2020.05.29/Mat_Gmat-L0_LatestInt_Naive_2020.05.29/Experiment_1/Misc. Files/200529_007.frd
- QA013.2 Dbl Ref BLI_2020.05.29/Mat_Gmat-L0_LatestInt_Naive_2020.05.29/Experiment_1/Misc. Files/Plate1Definition.jpg
- QA013.2 Dbl Ref BLI_2020.05.29/Mat_Gmat-L0_LatestInt_Naive_2020.05.29/Experiment_1/Misc. Files/200529_Assay_2.jpg
- QA013.2 Dbl Ref BLI_2020.05.29/Mat_Gmat-L0_LatestInt_Naive_2020.05.29/Experiment_1/Misc. Files/AppTraceColors.ini
- QA013.2 Dbl Ref BLI_2020.05.29/Mat_Gmat-L0_LatestInt_Naive_2020.05.29/Experiment_1/Misc. Files/200529_012.frd
- QA013.2 Dbl Ref BLI_2020.05.29/Mat_Gmat-L0_LatestInt_Naive_2020.05.29/Experiment_1/Misc. Files/Settings_DataAnalysis.fsd
- QA013.2 Dbl Ref BLI_2020.05.29/Mat_Gmat-L0_LatestInt_Naive_2020.05.29/Experiment_1/Misc. Files/SensorPlate.jpg
- QA013.2 Dbl Ref BLI_2020.05.29/Mat_Gmat-L0_LatestInt_Naive_2020.05.29/Experiment_1/Misc. Files/200529_009.frd
- QA013.2 Dbl Ref BLI_2020.05.29/Mat_Gmat-L0_LatestInt_Naive_2020.05.29/Experiment_1/Misc. Files/200529_013.frd
- QA013.2 Dbl Ref BLI_2020.05.29/Mat_Gmat-L0_LatestInt_Naive_2020.05.29/Experiment_1/Misc. Files/200529_Manifest.fmx
- QA013.2 Dbl Ref BLI_2020.05.29/Mat_Gmat-L0_LatestInt_Naive_2020.05.29/Experiment_1/Misc. Files/200529_006.frd
- QA013.2 Dbl Ref BLI_2020.05.29/Mat_Gmat-L0_LatestInt_Naive_2020.05.29/Experiment_1/Misc. Files/200529_002.frd
- QA013.2 Dbl Ref BLI_2020.05.29/Mat_Gmat-L0_LatestInt_Naive_2020.05.29/Experiment_1/Misc. Files/200529_004.frd
- QA013.2 Dbl Ref BLI_2020.05.29/Mat_Gmat-L0_LatestInt_Naive_2020.05.29/Experiment_1/Misc. Files/200529_014.frd
- QA013.2 Dbl Ref BLI_2020.05.29/Mat_Gmat-L0_LatestInt_Naive_2020.05.29/Experiment_1/Misc. Files/Settings_WellInfo.xml
- QA013.2 Dbl Ref BLI_2020.05.29/Mat_Gmat-L0_LatestInt_Naive_2020.05.29/Experiment_1/Misc. Files/200529_001.frd
- QA013.2 Dbl Ref BLI_2020.05.29/Mat_Gmat-L0_LatestInt_Naive_2020.05.29/Experiment_1/Misc. Files/Tracer.log
- QA013.2 Dbl Ref BLI_2020.05.29/Mat_Gmat-L0_LatestInt_Naive_2020.05.29/Experiment_1/Misc. Files/200529_011.frd
- QA013.2 Dbl Ref BLI_2020.05.29/Mat_Gmat-L0_LatestInt_Naive_2020.05.29/Experiment_1/Misc. Files/200529_010.frd
- QA013.2 Dbl Ref BLI_2020.05.29/Mat_Gmat-L0_LatestInt_Naive_2020.05.29/Experiment_1/Misc. Files/200529_ExpMethod.fmf
- QA013.2 Dbl Ref BLI_2020.05.29/Mat_Gmat-L0_LatestInt_Naive_2020.05.29/Experiment_1/Misc. Files/200529_016.frd
- QA013.2 Dbl Ref BLI_2020.05.29/Mat_Gmat-L0_LatestInt_Naive_2020.05.29/Experiment_1/Misc. Files/200529_003.frd
- QA013.2 Dbl Ref BLI_2020.05.29/Mat_Gmat-L0_LatestInt_Naive_2020.05.29/Experiment_1/Misc. Files/200529_008.frd
- QA013.2 Dbl Ref BLI_2020.05.29/Mat_Gmat-L0_LatestInt_Naive_2020.05.29/Experiment_1/Misc. Files/200529_005.frd
- QA013.2 Dbl Ref BLI_2020.05.29/Mat_Gmat-L0_LatestInt_Naive_2020.05.29/Experiment_1/Misc. Files/OctetExperiment.log
- QA013.2 Dbl Ref BLI_2020.05.29/QA013.2 Lineage_BLI Expt w Dbl Ref_2020.05.29.xlsx
- QA013.2 Dbl Ref BLI_2020.10.08/
- QA013.2 Dbl Ref BLI_2020.10.08/BG505.W6.C1 gp120 & QA013.765M.C1 gp120/
- QA013.2 Dbl Ref BLI_2020.10.08/BG505.W6.C1 gp120 & QA013.765M.C1 gp120/Processed Data/
- QA013.2 Dbl Ref BLI_2020.10.08/BG505.W6.C1 gp120 & QA013.765M.C1 gp120/Processed Data/E7.xls
- QA013.2 Dbl Ref BLI_2020.10.08/BG505.W6.C1 gp120 & QA013.765M.C1 gp120/Processed Data/C7.xls
- QA013.2 Dbl Ref BLI_2020.10.08/BG505.W6.C1 gp120 & QA013.765M.C1 gp120/Processed Data/G7.xls
- QA013.2 Dbl Ref BLI_2020.10.08/BG505.W6.C1 gp120 & QA013.765M.C1 gp120/Processed Data/D7.xls
- QA013.2 Dbl Ref BLI_2020.10.08/BG505.W6.C1 gp120 & QA013.765M.C1 gp120/Processed Data/F7.xls
- QA013.2 Dbl Ref BLI_2020.10.08/BG505.W6.C1 gp120 & QA013.765M.C1 gp120/Processed Data/A7.xls
- QA013.2 Dbl Ref BLI_2020.10.08/BG505.W6.C1 gp120 & QA013.765M.C1 gp120/Processed Data/B7.xls
- QA013.2 Dbl Ref BLI_2020.10.08/BG505.W6.C1 gp120 & QA013.765M.C1 gp120/Fit Data/
- QA013.2 Dbl Ref BLI_2020.10.08/BG505.W6.C1 gp120 & QA013.765M.C1 gp120/Fit Data/B7Results.txt
- QA013.2 Dbl Ref BLI_2020.10.08/BG505.W6.C1 gp120 & QA013.765M.C1 gp120/Fit Data/A7Results.txt
- QA013.2 Dbl Ref BLI_2020.10.08/BG505.W6.C1 gp120 & QA013.765M.C1 gp120/Fit Data/G7Results.txt
- QA013.2 Dbl Ref BLI_2020.10.08/BG505.W6.C1 gp120 & QA013.765M.C1 gp120/Fit Data/ExcelReport.xls
- QA013.2 Dbl Ref BLI_2020.10.08/BG505.W6.C1 gp120 & QA013.765M.C1 gp120/Fit Data/E7Results.txt
- QA013.2 Dbl Ref BLI_2020.10.08/BG505.W6.C1 gp120 & QA013.765M.C1 gp120/Fit Data/D7Results.txt
- QA013.2 Dbl Ref BLI_2020.10.08/BG505.W6.C1 gp120 & QA013.765M.C1 gp120/Fit Data/F7Results.txt
- QA013.2 Dbl Ref BLI_2020.10.08/BG505.W6.C1 gp120 & QA013.765M.C1 gp120/Fit Data/C7Results.txt
- QA013.2 Dbl Ref BLI_2020.10.08/BG505.W6.C1 gp120 & QA013.765M.C1 gp120/RawData0.xls
- QA013.2 Dbl Ref BLI_2020.10.08/.smbdeleteAAA5e631abb84
- QA013.2 Dbl Ref BLI_2020.10.08/BG505 N332 SOSIP trimer & QA013.70.H12 gp120/
- QA013.2 Dbl Ref BLI_2020.10.08/BG505 N332 SOSIP trimer & QA013.70.H12 gp120/Processed Data/
- QA013.2 Dbl Ref BLI_2020.10.08/BG505 N332 SOSIP trimer & QA013.70.H12 gp120/Processed Data/E9.xls
- QA013.2 Dbl Ref BLI_2020.10.08/BG505 N332 SOSIP trimer & QA013.70.H12 gp120/Processed Data/F9.xls
- QA013.2 Dbl Ref BLI_2020.10.08/BG505 N332 SOSIP trimer & QA013.70.H12 gp120/Processed Data/A9.xls
- QA013.2 Dbl Ref BLI_2020.10.08/BG505 N332 SOSIP trimer & QA013.70.H12 gp120/Processed Data/D9.xls
- QA013.2 Dbl Ref BLI_2020.10.08/BG505 N332 SOSIP trimer & QA013.70.H12 gp120/Processed Data/C9.xls
- QA013.2 Dbl Ref BLI_2020.10.08/BG505 N332 SOSIP trimer & QA013.70.H12 gp120/Processed Data/B9.xls
- QA013.2 Dbl Ref BLI_2020.10.08/BG505 N332 SOSIP trimer & QA013.70.H12 gp120/Processed Data/G9.xls
- QA013.2 Dbl Ref BLI_2020.10.08/BG505 N332 SOSIP trimer & QA013.70.H12 gp120/Fit Data/
- QA013.2 Dbl Ref BLI_2020.10.08/BG505 N332 SOSIP trimer & QA013.70.H12 gp120/Fit Data/C9Results.txt
- QA013.2 Dbl Ref BLI_2020.10.08/BG505 N332 SOSIP trimer & QA013.70.H12 gp120/Fit Data/D9Results.txt
- QA013.2 Dbl Ref BLI_2020.10.08/BG505 N332 SOSIP trimer & QA013.70.H12 gp120/Fit Data/A9Results.txt
- QA013.2 Dbl Ref BLI_2020.10.08/BG505 N332 SOSIP trimer & QA013.70.H12 gp120/Fit Data/G9Results.txt
- QA013.2 Dbl Ref BLI_2020.10.08/BG505 N332 SOSIP trimer & QA013.70.H12 gp120/Fit Data/B9Results.txt
- QA013.2 Dbl Ref BLI_2020.10.08/BG505 N332 SOSIP trimer & QA013.70.H12 gp120/Fit Data/F9Results.txt
- QA013.2 Dbl Ref BLI_2020.10.08/BG505 N332 SOSIP trimer & QA013.70.H12 gp120/Fit Data/ExcelReport.xls
- QA013.2 Dbl Ref BLI_2020.10.08/BG505 N332 SOSIP trimer & QA013.70.H12 gp120/Fit Data/E9Results.txt
- QA013.2 Dbl Ref BLI_2020.10.08/BG505 N332 SOSIP trimer & QA013.70.H12 gp120/RawData0.xls
- QA013.2 Dbl Ref BLI_2020.10.08/QA013.2 Lineage_BLI Expt w Dbl Ref_2020.10.08.xlsx
- QA013.2 Dbl Ref_21.02.04/
- QA013.2 Dbl Ref_21.02.04/QA013.2_lineage_replicates_autologous-gp120_BG505-gp120_21.02.04.xlsx
- QA013.2 Dbl Ref_21.02.04/02.04.21/
- QA013.2 Dbl Ref_21.02.04/02.04.21/QA013.2 Lineage Replicates_21.02.04/
- QA013.2 Dbl Ref_21.02.04/02.04.21/QA013.2 Lineage Replicates_21.02.04/A5.xls
- QA013.2 Dbl Ref_21.02.04/02.04.21/QA013.2 Lineage Replicates_21.02.04/210204_003.frd
- QA013.2 Dbl Ref_21.02.04/02.04.21/QA013.2 Lineage Replicates_21.02.04/TemperatureLog.csv
- QA013.2 Dbl Ref_21.02.04/02.04.21/QA013.2 Lineage Replicates_21.02.04/210204_013.frd
- QA013.2 Dbl Ref_21.02.04/02.04.21/QA013.2 Lineage Replicates_21.02.04/Results/
- QA013.2 Dbl Ref_21.02.04/02.04.21/QA013.2 Lineage Replicates_21.02.04/Results/F5Results.txt
- QA013.2 Dbl Ref_21.02.04/02.04.21/QA013.2 Lineage Replicates_21.02.04/Results/A5Results.txt
- QA013.2 Dbl Ref_21.02.04/02.04.21/QA013.2 Lineage Replicates_21.02.04/Results/D5Results.txt
- QA013.2 Dbl Ref_21.02.04/02.04.21/QA013.2 Lineage Replicates_21.02.04/Results/E5Results.txt
- QA013.2 Dbl Ref_21.02.04/02.04.21/QA013.2 Lineage Replicates_21.02.04/Results/C5Results.txt
- QA013.2 Dbl Ref_21.02.04/02.04.21/QA013.2 Lineage Replicates_21.02.04/Results/G5Results.txt
- QA013.2 Dbl Ref_21.02.04/02.04.21/QA013.2 Lineage Replicates_21.02.04/Results/B5Results.txt
- QA013.2 Dbl Ref_21.02.04/02.04.21/QA013.2 Lineage Replicates_21.02.04/D5.xls
- QA013.2 Dbl Ref_21.02.04/02.04.21/QA013.2 Lineage Replicates_21.02.04/Plate1Definition.jpg
- QA013.2 Dbl Ref_21.02.04/02.04.21/QA013.2 Lineage Replicates_21.02.04/210204_004.frd
- QA013.2 Dbl Ref_21.02.04/02.04.21/QA013.2 Lineage Replicates_21.02.04/AppTraceColors.ini
- QA013.2 Dbl Ref_21.02.04/02.04.21/QA013.2 Lineage Replicates_21.02.04/210204_015.frd
- QA013.2 Dbl Ref_21.02.04/02.04.21/QA013.2 Lineage Replicates_21.02.04/210204_007.frd
- QA013.2 Dbl Ref_21.02.04/02.04.21/QA013.2 Lineage Replicates_21.02.04/210204_ExpMethod.fmf
- QA013.2 Dbl Ref_21.02.04/02.04.21/QA013.2 Lineage Replicates_21.02.04/B5.xls
- QA013.2 Dbl Ref_21.02.04/02.04.21/QA013.2 Lineage Replicates_21.02.04/Settings_DataAnalysis.fsd
- QA013.2 Dbl Ref_21.02.04/02.04.21/QA013.2 Lineage Replicates_21.02.04/F5.xls
- QA013.2 Dbl Ref_21.02.04/02.04.21/QA013.2 Lineage Replicates_21.02.04/SensorPlate.jpg
- QA013.2 Dbl Ref_21.02.04/02.04.21/QA013.2 Lineage Replicates_21.02.04/C5.xls
- QA013.2 Dbl Ref_21.02.04/02.04.21/QA013.2 Lineage Replicates_21.02.04/210204_010.frd
- QA013.2 Dbl Ref_21.02.04/02.04.21/QA013.2 Lineage Replicates_21.02.04/210204_014.frd
- QA013.2 Dbl Ref_21.02.04/02.04.21/QA013.2 Lineage Replicates_21.02.04/G5.xls
- QA013.2 Dbl Ref_21.02.04/02.04.21/QA013.2 Lineage Replicates_21.02.04/210204_Assay_1.jpg
- QA013.2 Dbl Ref_21.02.04/02.04.21/QA013.2 Lineage Replicates_21.02.04/210204_002.frd
- QA013.2 Dbl Ref_21.02.04/02.04.21/QA013.2 Lineage Replicates_21.02.04/210204_012.frd
- QA013.2 Dbl Ref_21.02.04/02.04.21/QA013.2 Lineage Replicates_21.02.04/210204_005.frd
- QA013.2 Dbl Ref_21.02.04/02.04.21/QA013.2 Lineage Replicates_21.02.04/210204_008.frd
- QA013.2 Dbl Ref_21.02.04/02.04.21/QA013.2 Lineage Replicates_21.02.04/Settings_WellInfo.xml
- QA013.2 Dbl Ref_21.02.04/02.04.21/QA013.2 Lineage Replicates_21.02.04/ExcelReport.xls
- QA013.2 Dbl Ref_21.02.04/02.04.21/QA013.2 Lineage Replicates_21.02.04/E5.xls
- QA013.2 Dbl Ref_21.02.04/02.04.21/QA013.2 Lineage Replicates_21.02.04/210204_011.frd
- QA013.2 Dbl Ref_21.02.04/02.04.21/QA013.2 Lineage Replicates_21.02.04/Tracer.log
- QA013.2 Dbl Ref_21.02.04/02.04.21/QA013.2 Lineage Replicates_21.02.04/RawData0.xls
- QA013.2 Dbl Ref_21.02.04/02.04.21/QA013.2 Lineage Replicates_21.02.04/ExcelReport_fixed.xls
- QA013.2 Dbl Ref_21.02.04/02.04.21/QA013.2 Lineage Replicates_21.02.04/210204_Manifest.fmx
- QA013.2 Dbl Ref_21.02.04/02.04.21/QA013.2 Lineage Replicates_21.02.04/210204_Assay_2.jpg
- QA013.2 Dbl Ref_21.02.04/02.04.21/QA013.2 Lineage Replicates_21.02.04/210204_001.frd
- QA013.2 Dbl Ref_21.02.04/02.04.21/QA013.2 Lineage Replicates_21.02.04/210204_009.frd
- QA013.2 Dbl Ref_21.02.04/02.04.21/QA013.2 Lineage Replicates_21.02.04/OctetExperiment.log
- QA013.2 Dbl Ref_21.02.04/02.04.21/QA013.2 Lineage Replicates_21.02.04/210204_006.frd
- QA013.2 Dbl Ref_21.02.04/02.04.21/QA013.2 Lineage Replicates_21.02.04/210204_016.frd
- QA013.2 Dbl Ref BLI_2020.09.30/
- QA013.2 Dbl Ref BLI_2020.09.30/QA013.2 Lineage_BLI Expt w Dbl Ref_2020.09.30.xlsx
- QA013.2 Dbl Ref BLI_2020.09.30/QA013.70.H1 gp120/
- QA013.2 Dbl Ref BLI_2020.09.30/QA013.70.H1 gp120/Processed Data/
- QA013.2 Dbl Ref BLI_2020.09.30/QA013.70.H1 gp120/Processed Data/G1.xls
- QA013.2 Dbl Ref BLI_2020.09.30/QA013.70.H1 gp120/Processed Data/B1.xls
- QA013.2 Dbl Ref BLI_2020.09.30/QA013.70.H1 gp120/Processed Data/F1.xls
- QA013.2 Dbl Ref BLI_2020.09.30/QA013.70.H1 gp120/Processed Data/D1.xls
- QA013.2 Dbl Ref BLI_2020.09.30/QA013.70.H1 gp120/Processed Data/C1.xls
- QA013.2 Dbl Ref BLI_2020.09.30/QA013.70.H1 gp120/Processed Data/A1.xls
- QA013.2 Dbl Ref BLI_2020.09.30/QA013.70.H1 gp120/Processed Data/E1.xls
- QA013.2 Dbl Ref BLI_2020.09.30/QA013.70.H1 gp120/Fit Data/
- QA013.2 Dbl Ref BLI_2020.09.30/QA013.70.H1 gp120/Fit Data/B1Results.txt
- QA013.2 Dbl Ref BLI_2020.09.30/QA013.70.H1 gp120/Fit Data/G1Results.txt
- QA013.2 Dbl Ref BLI_2020.09.30/QA013.70.H1 gp120/Fit Data/E1Results.txt
- QA013.2 Dbl Ref BLI_2020.09.30/QA013.70.H1 gp120/Fit Data/D1Results.txt
- QA013.2 Dbl Ref BLI_2020.09.30/QA013.70.H1 gp120/Fit Data/A1Results.txt
- QA013.2 Dbl Ref BLI_2020.09.30/QA013.70.H1 gp120/Fit Data/C1Results.txt
- QA013.2 Dbl Ref BLI_2020.09.30/QA013.70.H1 gp120/Fit Data/ExcelReport.xls
- QA013.2 Dbl Ref BLI_2020.09.30/QA013.70.H1 gp120/Fit Data/F1Results.txt
- QA013.2 Dbl Ref BLI_2020.09.30/QA013.70.H1 gp120/RawData0.xls
- QA013.2 Dbl Ref BLI_2020.09.30/BG505.SOSIP trimer/
- QA013.2 Dbl Ref BLI_2020.09.30/BG505.SOSIP trimer/Processed Data/
- QA013.2 Dbl Ref BLI_2020.09.30/BG505.SOSIP trimer/Processed Data/A3.xls
- QA013.2 Dbl Ref BLI_2020.09.30/BG505.SOSIP trimer/Processed Data/D3.xls
- QA013.2 Dbl Ref BLI_2020.09.30/BG505.SOSIP trimer/Processed Data/E3.xls
- QA013.2 Dbl Ref BLI_2020.09.30/BG505.SOSIP trimer/Processed Data/C3.xls
- QA013.2 Dbl Ref BLI_2020.09.30/BG505.SOSIP trimer/Processed Data/F3.xls
- QA013.2 Dbl Ref BLI_2020.09.30/BG505.SOSIP trimer/Processed Data/B3.xls
- QA013.2 Dbl Ref BLI_2020.09.30/BG505.SOSIP trimer/Processed Data/G3.xls
- QA013.2 Dbl Ref BLI_2020.09.30/BG505.SOSIP trimer/Fit Data/
- QA013.2 Dbl Ref BLI_2020.09.30/BG505.SOSIP trimer/Fit Data/D3Results.txt
- QA013.2 Dbl Ref BLI_2020.09.30/BG505.SOSIP trimer/Fit Data/B3Results.txt
- QA013.2 Dbl Ref BLI_2020.09.30/BG505.SOSIP trimer/Fit Data/G3Results.txt
- QA013.2 Dbl Ref BLI_2020.09.30/BG505.SOSIP trimer/Fit Data/F3Results.txt
- QA013.2 Dbl Ref BLI_2020.09.30/BG505.SOSIP trimer/Fit Data/A3Results.txt
- QA013.2 Dbl Ref BLI_2020.09.30/BG505.SOSIP trimer/Fit Data/C3Results.txt
- QA013.2 Dbl Ref BLI_2020.09.30/BG505.SOSIP trimer/Fit Data/ExcelReport.xls
- QA013.2 Dbl Ref BLI_2020.09.30/BG505.SOSIP trimer/Fit Data/E3Results.txt
- QA013.2 Dbl Ref BLI_2020.09.30/BG505.SOSIP trimer/RawData0.xls
- QA013.2 Dbl Ref BLI_2020.09.30/QA013.765M.C1 gp120/
- QA013.2 Dbl Ref BLI_2020.09.30/QA013.765M.C1 gp120/Processed Data/
- QA013.2 Dbl Ref BLI_2020.09.30/QA013.765M.C1 gp120/Processed Data/A5.xls
- QA013.2 Dbl Ref BLI_2020.09.30/QA013.765M.C1 gp120/Processed Data/D5.xls
- QA013.2 Dbl Ref BLI_2020.09.30/QA013.765M.C1 gp120/Processed Data/B5.xls
- QA013.2 Dbl Ref BLI_2020.09.30/QA013.765M.C1 gp120/Processed Data/F5.xls
- QA013.2 Dbl Ref BLI_2020.09.30/QA013.765M.C1 gp120/Processed Data/C5.xls
- QA013.2 Dbl Ref BLI_2020.09.30/QA013.765M.C1 gp120/Processed Data/G5.xls
- QA013.2 Dbl Ref BLI_2020.09.30/QA013.765M.C1 gp120/Processed Data/E5.xls
- QA013.2 Dbl Ref BLI_2020.09.30/QA013.765M.C1 gp120/Fit Data/
- QA013.2 Dbl Ref BLI_2020.09.30/QA013.765M.C1 gp120/Fit Data/F5Results.txt
- QA013.2 Dbl Ref BLI_2020.09.30/QA013.765M.C1 gp120/Fit Data/A5Results.txt
- QA013.2 Dbl Ref BLI_2020.09.30/QA013.765M.C1 gp120/Fit Data/D5Results.txt
- QA013.2 Dbl Ref BLI_2020.09.30/QA013.765M.C1 gp120/Fit Data/ExcelReport.xls
- QA013.2 Dbl Ref BLI_2020.09.30/QA013.765M.C1 gp120/Fit Data/E5Results.txt
- QA013.2 Dbl Ref BLI_2020.09.30/QA013.765M.C1 gp120/Fit Data/C5Results.txt
- QA013.2 Dbl Ref BLI_2020.09.30/QA013.765M.C1 gp120/Fit Data/G5Results.txt
- QA013.2 Dbl Ref BLI_2020.09.30/QA013.765M.C1 gp120/Fit Data/B5Results.txt
- QA013.2 Dbl Ref BLI_2020.09.30/QA013.765M.C1 gp120/RawData0.xls
- QA013.2 Dbl Ref BLI_2020.06.25/
- QA013.2 Dbl Ref BLI_2020.06.25/QA013.2 Lineage_BLI Expt w Dbl Ref_2020.06.25.xlsx
- QA013.2 Dbl Ref BLI_2020.06.25/QA013 autologous binding_MIG_naive_G7-L4/
- QA013.2 Dbl Ref BLI_2020.06.25/QA013 autologous binding_MIG_naive_G7-L4/2020.06.jpg
- QA013.2 Dbl Ref BLI_2020.06.25/QA013 autologous binding_MIG_naive_G7-L4/B1Results.txt
- QA013.2 Dbl Ref BLI_2020.06.25/QA013 autologous binding_MIG_naive_G7-L4/2020.06.25_Assay_2_2.jpg
- QA013.2 Dbl Ref BLI_2020.06.25/QA013 autologous binding_MIG_naive_G7-L4/TemperatureLog.csv
- QA013.2 Dbl Ref BLI_2020.06.25/QA013 autologous binding_MIG_naive_G7-L4/2020.06.25_003.frd
- QA013.2 Dbl Ref BLI_2020.06.25/QA013 autologous binding_MIG_naive_G7-L4/2020.06.25_012.frd
- QA013.2 Dbl Ref BLI_2020.06.25/QA013 autologous binding_MIG_naive_G7-L4/G1.xls
- QA013.2 Dbl Ref BLI_2020.06.25/QA013 autologous binding_MIG_naive_G7-L4/2020.06.25_007.frd
- QA013.2 Dbl Ref BLI_2020.06.25/QA013 autologous binding_MIG_naive_G7-L4/2020.06.25_001.frd
- QA013.2 Dbl Ref BLI_2020.06.25/QA013 autologous binding_MIG_naive_G7-L4/Results/
- QA013.2 Dbl Ref BLI_2020.06.25/QA013 autologous binding_MIG_naive_G7-L4/Results/B1Results.txt
- QA013.2 Dbl Ref BLI_2020.06.25/QA013 autologous binding_MIG_naive_G7-L4/Results/G1Results.txt
- QA013.2 Dbl Ref BLI_2020.06.25/QA013 autologous binding_MIG_naive_G7-L4/Results/E1Results.txt
- QA013.2 Dbl Ref BLI_2020.06.25/QA013 autologous binding_MIG_naive_G7-L4/Results/D1Results.txt
- QA013.2 Dbl Ref BLI_2020.06.25/QA013 autologous binding_MIG_naive_G7-L4/Results/A1Results.txt
- QA013.2 Dbl Ref BLI_2020.06.25/QA013 autologous binding_MIG_naive_G7-L4/Results/C1Results.txt
- QA013.2 Dbl Ref BLI_2020.06.25/QA013 autologous binding_MIG_naive_G7-L4/Results/F1Results.txt
- QA013.2 Dbl Ref BLI_2020.06.25/QA013 autologous binding_MIG_naive_G7-L4/G1Results.txt
- QA013.2 Dbl Ref BLI_2020.06.25/QA013 autologous binding_MIG_naive_G7-L4/E1Results.txt
- QA013.2 Dbl Ref BLI_2020.06.25/QA013 autologous binding_MIG_naive_G7-L4/2020.06.25_008.frd
- QA013.2 Dbl Ref BLI_2020.06.25/QA013 autologous binding_MIG_naive_G7-L4/2020.06.25_013.frd
- QA013.2 Dbl Ref BLI_2020.06.25/QA013 autologous binding_MIG_naive_G7-L4/2020.06.fmx
- QA013.2 Dbl Ref BLI_2020.06.25/QA013 autologous binding_MIG_naive_G7-L4/B1.xls
- QA013.2 Dbl Ref BLI_2020.06.25/QA013 autologous binding_MIG_naive_G7-L4/Plate1Definition.jpg
- QA013.2 Dbl Ref BLI_2020.06.25/QA013 autologous binding_MIG_naive_G7-L4/D1Results.txt
- QA013.2 Dbl Ref BLI_2020.06.25/QA013 autologous binding_MIG_naive_G7-L4/AppTraceColors.ini
- QA013.2 Dbl Ref BLI_2020.06.25/QA013 autologous binding_MIG_naive_G7-L4/2020.06.25_014.frd
- QA013.2 Dbl Ref BLI_2020.06.25/QA013 autologous binding_MIG_naive_G7-L4/2020.06.25_011.frd
- QA013.2 Dbl Ref BLI_2020.06.25/QA013 autologous binding_MIG_naive_G7-L4/Settings_DataAnalysis.fsd
- QA013.2 Dbl Ref BLI_2020.06.25/QA013 autologous binding_MIG_naive_G7-L4/SensorPlate.jpg
- QA013.2 Dbl Ref BLI_2020.06.25/QA013 autologous binding_MIG_naive_G7-L4/2020.06.25_002.frd
- QA013.2 Dbl Ref BLI_2020.06.25/QA013 autologous binding_MIG_naive_G7-L4/A1Results.txt
- QA013.2 Dbl Ref BLI_2020.06.25/QA013 autologous binding_MIG_naive_G7-L4/2020.06.25_009.frd
- QA013.2 Dbl Ref BLI_2020.06.25/QA013 autologous binding_MIG_naive_G7-L4/C1Results.txt
- QA013.2 Dbl Ref BLI_2020.06.25/QA013 autologous binding_MIG_naive_G7-L4/2020.06.25_015.frd
- QA013.2 Dbl Ref BLI_2020.06.25/QA013 autologous binding_MIG_naive_G7-L4/Settings_WellInfo.xml
- QA013.2 Dbl Ref BLI_2020.06.25/QA013 autologous binding_MIG_naive_G7-L4/ExcelReport.xls
- QA013.2 Dbl Ref BLI_2020.06.25/QA013 autologous binding_MIG_naive_G7-L4/F1.xls
- QA013.2 Dbl Ref BLI_2020.06.25/QA013 autologous binding_MIG_naive_G7-L4/Tracer.log
- QA013.2 Dbl Ref BLI_2020.06.25/QA013 autologous binding_MIG_naive_G7-L4/RawData0.xls
- QA013.2 Dbl Ref BLI_2020.06.25/QA013 autologous binding_MIG_naive_G7-L4/2020.06.25_006.frd
- QA013.2 Dbl Ref BLI_2020.06.25/QA013 autologous binding_MIG_naive_G7-L4/2020.06.25_005.frd
- QA013.2 Dbl Ref BLI_2020.06.25/QA013 autologous binding_MIG_naive_G7-L4/D1.xls
- QA013.2 Dbl Ref BLI_2020.06.25/QA013 autologous binding_MIG_naive_G7-L4/ExcelReport v2.xls
- QA013.2 Dbl Ref BLI_2020.06.25/QA013 autologous binding_MIG_naive_G7-L4/F1Results.txt
- QA013.2 Dbl Ref BLI_2020.06.25/QA013 autologous binding_MIG_naive_G7-L4/2020.06.fmf
- QA013.2 Dbl Ref BLI_2020.06.25/QA013 autologous binding_MIG_naive_G7-L4/2020.06.25_010.frd
- QA013.2 Dbl Ref BLI_2020.06.25/QA013 autologous binding_MIG_naive_G7-L4/2020.06.25_004.frd
- QA013.2 Dbl Ref BLI_2020.06.25/QA013 autologous binding_MIG_naive_G7-L4/C1.xls
- QA013.2 Dbl Ref BLI_2020.06.25/QA013 autologous binding_MIG_naive_G7-L4/A1.xls
- QA013.2 Dbl Ref BLI_2020.06.25/QA013 autologous binding_MIG_naive_G7-L4/OctetExperiment.log
- QA013.2 Dbl Ref BLI_2020.06.25/QA013 autologous binding_MIG_naive_G7-L4/E1.xls
- QA013.2 Dbl Ref BLI_2020.06.25/QA013 autologous binding_MIG_naive_G7-L4/2020.06.25_016.frd
- QA013.2 Dbl Ref BLI_2020.06.25/Comparison of matures_BG505_G7-L4/
- QA013.2 Dbl Ref BLI_2020.06.25/Comparison of matures_BG505_G7-L4/2020.06.jpg
- QA013.2 Dbl Ref BLI_2020.06.25/Comparison of matures_BG505_G7-L4/2020.06.25_Assay_2_2.jpg
- QA013.2 Dbl Ref BLI_2020.06.25/Comparison of matures_BG505_G7-L4/TemperatureLog.csv
- QA013.2 Dbl Ref BLI_2020.06.25/Comparison of matures_BG505_G7-L4/2020.06.25_003.frd
- QA013.2 Dbl Ref BLI_2020.06.25/Comparison of matures_BG505_G7-L4/2020.06.25_012.frd
- QA013.2 Dbl Ref BLI_2020.06.25/Comparison of matures_BG505_G7-L4/2020.06.25_007.frd
- QA013.2 Dbl Ref BLI_2020.06.25/Comparison of matures_BG505_G7-L4/2020.06.25_001.frd
- QA013.2 Dbl Ref BLI_2020.06.25/Comparison of matures_BG505_G7-L4/Results/
- QA013.2 Dbl Ref BLI_2020.06.25/Comparison of matures_BG505_G7-L4/Results/D3Results.txt
- QA013.2 Dbl Ref BLI_2020.06.25/Comparison of matures_BG505_G7-L4/Results/B3Results.txt
- QA013.2 Dbl Ref BLI_2020.06.25/Comparison of matures_BG505_G7-L4/Results/G3Results.txt
- QA013.2 Dbl Ref BLI_2020.06.25/Comparison of matures_BG505_G7-L4/Results/F3Results.txt
- QA013.2 Dbl Ref BLI_2020.06.25/Comparison of matures_BG505_G7-L4/Results/A3Results.txt
- QA013.2 Dbl Ref BLI_2020.06.25/Comparison of matures_BG505_G7-L4/Results/C3Results.txt
- QA013.2 Dbl Ref BLI_2020.06.25/Comparison of matures_BG505_G7-L4/Results/E3Results.txt
- QA013.2 Dbl Ref BLI_2020.06.25/Comparison of matures_BG505_G7-L4/2020.06.25_008.frd
- QA013.2 Dbl Ref BLI_2020.06.25/Comparison of matures_BG505_G7-L4/2020.06.25_013.frd
- QA013.2 Dbl Ref BLI_2020.06.25/Comparison of matures_BG505_G7-L4/2020.06.fmx
- QA013.2 Dbl Ref BLI_2020.06.25/Comparison of matures_BG505_G7-L4/A3.xls
- QA013.2 Dbl Ref BLI_2020.06.25/Comparison of matures_BG505_G7-L4/Plate1Definition.jpg
- QA013.2 Dbl Ref BLI_2020.06.25/Comparison of matures_BG505_G7-L4/AppTraceColors.ini
- QA013.2 Dbl Ref BLI_2020.06.25/Comparison of matures_BG505_G7-L4/2020.06.25_014.frd
- QA013.2 Dbl Ref BLI_2020.06.25/Comparison of matures_BG505_G7-L4/2020.06.25_011.frd
- QA013.2 Dbl Ref BLI_2020.06.25/Comparison of matures_BG505_G7-L4/D3.xls
- QA013.2 Dbl Ref BLI_2020.06.25/Comparison of matures_BG505_G7-L4/E3.xls
- QA013.2 Dbl Ref BLI_2020.06.25/Comparison of matures_BG505_G7-L4/Settings_DataAnalysis.fsd
- QA013.2 Dbl Ref BLI_2020.06.25/Comparison of matures_BG505_G7-L4/SensorPlate.jpg
- QA013.2 Dbl Ref BLI_2020.06.25/Comparison of matures_BG505_G7-L4/2020.06.25_002.frd
- QA013.2 Dbl Ref BLI_2020.06.25/Comparison of matures_BG505_G7-L4/2020.06.25_009.frd
- QA013.2 Dbl Ref BLI_2020.06.25/Comparison of matures_BG505_G7-L4/C3.xls
- QA013.2 Dbl Ref BLI_2020.06.25/Comparison of matures_BG505_G7-L4/2020.06.25_015.frd
- QA013.2 Dbl Ref BLI_2020.06.25/Comparison of matures_BG505_G7-L4/Settings_WellInfo.xml
- QA013.2 Dbl Ref BLI_2020.06.25/Comparison of matures_BG505_G7-L4/ExcelReport.xls
- QA013.2 Dbl Ref BLI_2020.06.25/Comparison of matures_BG505_G7-L4/F3.xls
- QA013.2 Dbl Ref BLI_2020.06.25/Comparison of matures_BG505_G7-L4/Tracer.log
- QA013.2 Dbl Ref BLI_2020.06.25/Comparison of matures_BG505_G7-L4/RawData0.xls
- QA013.2 Dbl Ref BLI_2020.06.25/Comparison of matures_BG505_G7-L4/2020.06.25_006.frd
- QA013.2 Dbl Ref BLI_2020.06.25/Comparison of matures_BG505_G7-L4/2020.06.25_005.frd
- QA013.2 Dbl Ref BLI_2020.06.25/Comparison of matures_BG505_G7-L4/2020.06.fmf
- QA013.2 Dbl Ref BLI_2020.06.25/Comparison of matures_BG505_G7-L4/B3.xls
- QA013.2 Dbl Ref BLI_2020.06.25/Comparison of matures_BG505_G7-L4/2020.06.25_010.frd
- QA013.2 Dbl Ref BLI_2020.06.25/Comparison of matures_BG505_G7-L4/2020.06.25_004.frd
[truncated: 92 more entries]
