# Supplementary material for: Functional development of a V3/glycan-specific broadly neutralizing antibody isolated from a case of HIV superinfection
Source: eLife. 2021 Jul 15;10:e68110. doi: 10.7554/eLife.68110 (PMC8376252; doi:10.7554/eLife.68110)
Supplement: Figure 2—source data 2. [file elife-68110-fig2-data2.zip › QA013.2 Dbl Ref BLI_2020.05.29/Mat_Gmat-L0_LatestInt_Naive_2020.05.29/Experiment_1/Results/Fit Data/B1Results.txt]

Conc1	2.5E-07	2.5E-07	2.5E-07	2.5E-07	
Start1	200.03	730.02	1260.02	1790.01	
Stop1	559.82	1089.82	1619.82	2149.81	
Kobs	0.000287047897479876	0.000371105672359287	0.0671430206902483	3.94787849911488E-05	
Error Kobs	1.73759372539135E-05	2.49780013590201E-05	0.00941007565166539	0.000586912347418166	
Koff	0	0	0	0	
Error Koff	0	0	0	0	
Time1	Data1	Fit1	Time2	Data2	Fit2	Time3	Data3	Fit3	Time4	Data4	Fit4	
200.03	0.01500952	0	730.02	0.00264805	0	1260.02	0.01140382	0	1790.01	-0.00286491	0	
200.23	0.01490675	0.00185308	730.22	0.00242439	0.00014537	1260.22	0.01148754	0.00029069	1790.21	-0.00361297	0.00000223	
200.43	0.01424261	0.00369923	730.42	0.00172679	0.0002907	1260.42	0.01080017	0.00057608	1790.41	-0.0037032	0.00000446	
200.63	0.01337372	0.00553849	730.62	0.00234255	0.000436	1260.62	0.01121148	0.00085627	1790.61	-0.00318304	0.00000668	
200.83	0.0133034	0.00737088	730.82	0.00255036	0.00058124	1260.82	0.01117587	0.00113135	1790.81	-0.00275162	0.00000891	
201.03	0.01360346	0.00919643	731.02	0.00242941	0.00072645	1261.02	0.01079779	0.00140142	1791.01	-0.00267315	0.00001113	
201.23	0.01445265	0.01101516	731.22	0.00263465	0.00087162	1261.22	0.01098379	0.00166656	1791.21	-0.00200614	0.00001335	
201.43	0.01491191	0.01282709	731.42	0.00313884	0.00101675	1261.42	0.0108481	0.00192687	1791.41	-0.00199682	0.00001556	
201.63	0.01661277	0.01463226	731.62	0.00338258	0.00116184	1261.62	0.01002237	0.00218243	1791.61	-0.00195939	0.00001778	
201.83	0.01880123	0.01643068	731.82	0.00405946	0.00130688	1261.82	0.00952169	0.00243333	1791.81	-0.00140362	0.00001999	
202.03	0.02062163	0.01822238	732.02	0.00412999	0.00145189	1262.02	0.00964141	0.00267965	1792.01	-0.00009123	0.0000222	
202.23	0.02292484	0.0200074	732.22	0.00443001	0.00159685	1262.22	0.00865064	0.00292149	1792.21	-0.00009051	0.00002441	
202.43	0.02528127	0.02178574	732.42	0.0035523	0.00174177	1262.42	0.00954086	0.00315892	1792.41	-0.00031137	0.00002662	
202.63	0.02798903	0.02355745	732.62	0.00386541	0.00188666	1262.62	0.0091469	0.00339201	1792.61	0.00002287	0.00002882	
202.83	0.03031549	0.02532253	732.82	0.00396067	0.0020315	1262.82	0.00941632	0.00362086	1792.81	-0.00062888	0.00003102	
203.03	0.03257365	0.02708102	733.02	0.00376823	0.0021763	1263.02	0.0098477	0.00384554	1793.01	-0.00000746	0.00003322	
203.23	0.03519055	0.02883295	733.22	0.00304014	0.00232106	1263.22	0.01050031	0.00406612	1793.21	0.00020286	0.00003542	
203.43	0.03668694	0.03057833	733.42	0.00341837	0.00246578	1263.42	0.01017033	0.00428267	1793.41	-0.00002614	0.00003761	
203.63	0.0387893	0.03231719	733.62	0.00415895	0.00261046	1263.62	0.00984802	0.00449528	1793.61	0.0008519	0.0000398	
203.83	0.04102069	0.03404956	733.82	0.00403294	0.00275509	1263.82	0.01052546	0.00470402	1793.81	0.00063326	0.00004199	
204.03	0.04294711	0.03577545	734.02	0.00393426	0.00289969	1264.02	0.01152402	0.00490894	1794.01	0.00004728	0.00004418	
204.23	0.04537536	0.0374949	734.22	0.00375113	0.00304425	1264.22	0.01140097	0.00511013	1794.21	-0.00019163	0.00004637	
204.43	0.04599956	0.03920793	734.42	0.0042125	0.00318876	1264.42	0.01092414	0.00530766	1794.41	0.00003332	0.00004855	
204.63	0.0477662	0.04091456	734.62	0.00592052	0.00333324	1264.62	0.01225462	0.00550158	1794.61	-0.00019113	0.00005073	
204.83	0.04984301	0.04261481	734.82	0.00661913	0.00347767	1264.82	0.01219986	0.00569196	1794.81	-0.00173386	0.00005291	
205.03	0.05171077	0.04430871	735.02	0.00710542	0.00362207	1265.02	0.01222268	0.00587888	1795.01	-0.00272258	0.00005509	
205.23	0.05353715	0.04599629	735.22	0.00825458	0.00376642	1265.22	0.01256047	0.00606239	1795.21	-0.00348594	0.00005726	
205.43	0.0553312	0.04767756	735.42	0.00814196	0.00391073	1265.42	0.01190604	0.00624255	1795.41	-0.00382346	0.00005943	
205.63	0.05731868	0.04935255	735.62	0.00846747	0.004055	1265.62	0.01112867	0.00641942	1795.61	-0.00430983	0.00006161	
205.83	0.05894353	0.05102129	735.82	0.00799706	0.00419924	1265.82	0.01080458	0.00659307	1795.81	-0.00422848	0.00006377	
206.03	0.06089399	0.05268379	736.02	0.00780204	0.00434343	1266.02	0.01138074	0.00676356	1796.01	-0.00348205	0.00006594	
206.23	0.06340335	0.05434008	736.22	0.0082747	0.00448758	1266.22	0.01058236	0.00693094	1796.21	-0.00474356	0.0000681	
206.43	0.0660433	0.05599019	736.42	0.00765572	0.00463169	1266.42	0.01038298	0.00709526	1796.41	-0.00414394	0.00007026	
206.63	0.06839044	0.05763413	736.62	0.00768609	0.00477576	1266.62	0.00942451	0.00725659	1796.61	-0.00407732	0.00007242	
206.83	0.07065524	0.05927193	736.82	0.00750535	0.00491978	1266.82	0.00940901	0.00741498	1796.81	-0.00420036	0.00007458	
207.03	0.07279142	0.06090362	737.02	0.00725299	0.00506377	1267.02	0.00955574	0.00757048	1797.01	-0.00314674	0.00007674	
207.23	0.07454252	0.06252921	737.22	0.00721856	0.00520772	1267.22	0.01090582	0.00772314	1797.21	-0.00171563	0.00007889	
207.43	0.07635203	0.06414873	737.42	0.00672191	0.00535163	1267.42	0.01106938	0.00787303	1797.41	-0.00126513	0.00008104	
207.63	0.07888946	0.06576219	737.62	0.00702369	0.00549549	1267.62	0.01137323	0.00802017	1797.61	-0.00097837	0.00008319	
207.83	0.08074153	0.06736964	737.82	0.00677289	0.00563932	1267.82	0.01186581	0.00816464	1797.81	-0.00064002	0.00008534	
208.03	0.08222054	0.06897107	738.02	0.00758433	0.0057831	1268.02	0.0120165	0.00830647	1798.01	-0.00058846	0.00008748	
208.23	0.08408133	0.07056653	738.22	0.00810465	0.00592685	1268.22	0.01131577	0.00844572	1798.21	-0.00112058	0.00008962	
208.43	0.08561163	0.07215603	738.42	0.00931808	0.00607055	1268.42	0.01187454	0.00858243	1798.41	-0.00178593	0.00009176	
208.63	0.08759217	0.07373959	738.62	0.01055991	0.00621422	1268.62	0.01228319	0.00871664	1798.61	-0.00189782	0.0000939	
208.83	0.09004885	0.07531723	738.82	0.01114876	0.00635784	1268.82	0.01151154	0.00884841	1798.81	-0.00239991	0.00009604	
209.03	0.09250376	0.07688899	739.02	0.01131514	0.00650143	1269.02	0.011685	0.00897778	1799.01	-0.0014423	0.00009817	
209.23	0.09424027	0.07845487	739.22	0.01140929	0.00664497	1269.22	0.01158858	0.00910478	1799.21	-0.00079192	0.0001003	
209.43	0.09601893	0.0800149	739.42	0.01041484	0.00678847	1269.42	0.01143355	0.00922947	1799.41	0.00002866	0.00010243	
209.63	0.09619038	0.0815691	739.62	0.0110689	0.00693193	1269.62	0.01165085	0.00935189	1799.61	-0.00072854	0.00010456	
209.83	0.09779138	0.08311751	739.82	0.0108983	0.00707535	1269.82	0.01171751	0.00947208	1799.81	-0.00027297	0.00010668	
210.03	0.09972987	0.08466012	740.02	0.01153161	0.00721874	1270.02	0.01258042	0.00959007	1800.01	-0.00032969	0.0001088	
210.23	0.1008069	0.08619698	740.22	0.01160542	0.00736208	1270.22	0.01218712	0.00970592	1800.21	-0.00139009	0.00011092	
210.43	0.10156224	0.08772809	740.42	0.01087164	0.00750538	1270.42	0.01230907	0.00981965	1800.41	-0.00105855	0.00011304	
210.63	0.10351197	0.08925349	740.62	0.01073142	0.00764864	1270.62	0.01215479	0.0099313	1800.61	-0.00080348	0.00011516	
210.83	0.10535766	0.09077318	740.82	0.0103091	0.00779186	1270.82	0.01223652	0.01004093	1800.81	-0.00035781	0.00011727	
211.03	0.10656686	0.0922872	741.02	0.0098125	0.00793504	1271.02	0.01284637	0.01014855	1801.01	0.00018617	0.00011939	
211.23	0.10844441	0.09379557	741.22	0.00926643	0.00807818	1271.22	0.01396262	0.01025421	1801.21	0.00067682	0.0001215	
211.43	0.10994392	0.0952983	741.42	0.00819302	0.00822128	1271.42	0.01400982	0.01035794	1801.41	0.00047079	0.0001236	
211.63	0.11193298	0.09679542	741.62	0.00801947	0.00836433	1271.62	0.01536407	0.01045979	1801.61	0.00029141	0.00012571	
211.83	0.11325831	0.09828695	741.82	0.0082771	0.00850735	1271.82	0.0160223	0.01055977	1801.81	0.00123034	0.00012781	
212.03	0.11584523	0.0997729	742.02	0.008085	0.00865033	1272.02	0.01638976	0.01065794	1802.01	0.00116732	0.00012991	
212.23	0.11826042	0.10125331	742.22	0.00778355	0.00879327	1272.22	0.01580784	0.01075431	1802.21	0.00058229	0.00013201	
212.43	0.12022641	0.10272818	742.42	0.00859047	0.00893617	1272.42	0.0158737	0.01084893	1802.41	-0.00009866	0.00013411	
212.63	0.12207926	0.10419755	742.62	0.00837771	0.00907903	1272.62	0.01477244	0.01094182	1802.61	-0.0001562	0.00013621	
212.83	0.12460431	0.10566143	742.82	0.00909198	0.00922184	1272.82	0.01346266	0.01103302	1802.81	-0.00028502	0.0001383	
213.03	0.12550992	0.10711984	743.02	0.00971931	0.00936462	1273.02	0.01382027	0.01112255	1803.01	-0.00042149	0.00014039	
213.23	0.12647377	0.1085728	743.22	0.01052544	0.00950736	1273.22	0.01323647	0.01121046	1803.21	0.000294	0.00014248	
213.43	0.12675162	0.11002034	743.42	0.01107728	0.00965005	1273.42	0.01307848	0.01129676	1803.41	-0.00015792	0.00014457	
213.63	0.12634584	0.11146247	743.62	0.01219622	0.00979271	1273.62	0.01261872	0.01138148	1803.61	-0.00070766	0.00014665	
213.83	0.12840548	0.11289921	743.82	0.01277051	0.00993533	1273.82	0.01258261	0.01146466	1803.81	-0.00152944	0.00014873	
214.03	0.12926204	0.11433059	744.02	0.01330406	0.0100779	1274.02	0.01254425	0.01154633	1804.01	-0.00223421	0.00015081	
214.23	0.13042907	0.11575662	744.22	0.0138902	0.01022044	1274.22	0.01189335	0.01162651	1804.21	-0.00233269	0.00015289	
214.43	0.13125092	0.11717732	744.42	0.01311564	0.01036294	1274.42	0.01198472	0.01170522	1804.41	-0.00175636	0.00015497	
214.63	0.13346131	0.11859271	744.62	0.01304426	0.01050539	1274.62	0.01195385	0.0117825	1804.61	-0.00135151	0.00015704	
214.83	0.13512053	0.12000282	744.82	0.01274996	0.01064781	1274.82	0.01205883	0.01185837	1804.81	-0.00104208	0.00015911	
215.03	0.13656324	0.12140767	745.02	0.01295879	0.01079018	1275.02	0.01286791	0.01193286	1805.01	-0.00164463	0.00016118	
215.23	0.13875585	0.12280726	745.22	0.0128334	0.01093252	1275.22	0.01376597	0.01200599	1805.21	-0.0010132	0.00016325	
215.43	0.14051136	0.12420163	745.42	0.01308181	0.01107482	1275.42	0.01528477	0.01207778	1805.41	-0.00075543	0.00016532	
215.63	0.14193698	0.12559079	745.62	0.0137448	0.01121707	1275.62	0.0165777	0.01214827	1805.61	-0.00123075	0.00016738	
215.83	0.14433682	0.12697476	745.82	0.01418307	0.01135929	1275.82	0.01636486	0.01221747	1805.81	-0.00081268	0.00016944	
216.03	0.14658347	0.12835356	746.02	0.01326351	0.01150146	1276.02	0.01684331	0.01228541	1806.01	-0.00159514	0.0001715	
216.23	0.14846571	0.12972721	746.22	0.01315437	0.0116436	1276.22	0.01645541	0.01235211	1806.21	-0.00268554	0.00017356	
216.43	0.15006766	0.13109573	746.42	0.01308353	0.01178569	1276.42	0.01629065	0.0124176	1806.41	-0.00342869	0.00017562	
216.63	0.15136456	0.13245914	746.62	0.01238223	0.01192775	1276.62	0.01656053	0.01248189	1806.61	-0.0033521	0.00017767	
216.83	0.15247237	0.13381745	746.82	0.01315912	0.01206977	1276.82	0.01626354	0.01254501	1806.81	-0.00242844	0.00017972	
217.03	0.15340556	0.1351707	747.02	0.01273315	0.01221174	1277.02	0.01643995	0.01260698	1807.01	-0.00195413	0.00018177	
217.23	0.15468472	0.13651888	747.22	0.01201488	0.01235368	1277.22	0.01553967	0.01266781	1807.21	-0.00029058	0.00018382	
217.43	0.15524436	0.13786203	747.42	0.01251284	0.01249557	1277.42	0.01526533	0.01272754	1807.41	-0.00122129	0.00018586	
217.63	0.15604986	0.13920017	747.62	0.01343087	0.01263743	1277.62	0.01548117	0.01278618	1807.61	-0.00102341	0.0001879	
217.83	0.15777498	0.14053331	747.82	0.01448566	0.01277924	1277.82	0.0158688	0.01284375	1807.81	-0.0015142	0.00018995	
218.03	0.15825641	0.14186146	748.02	0.01404573	0.01292102	1278.02	0.01502299	0.01290028	1808.01	-0.00183593	0.00019198	
218.23	0.15990661	0.14318466	748.22	0.01362245	0.01306276	1278.22	0.01465889	0.01295577	1808.21	-0.00096007	0.00019402	
218.43	0.16049914	0.14450291	748.42	0.01334277	0.01320445	1278.42	0.01502082	0.01301025	1808.41	-0.00096686	0.00019606	
218.63	0.16213161	0.14581624	748.62	0.01366008	0.01334611	1278.62	0.01475884	0.01306373	1808.61	-0.00060802	0.00019809	
218.83	0.16374361	0.14712467	748.82	0.01393578	0.01348773	1278.82	0.01475981	0.01311624	1808.81	-0.00109997	0.00020012	
219.03	0.16423594	0.1484282	749.02	0.01449737	0.0136293	1279.02	0.01542804	0.0131678	1809.01	-0.00221679	0.00020215	
219.23	0.16547526	0.14972687	749.22	0.01469575	0.01377084	1279.22	0.01593006	0.01321841	1809.21	-0.00263732	0.00020418	
219.43	0.16713212	0.15102069	749.42	0.01560415	0.01391234	1279.42	0.01575214	0.0132681	1809.41	-0.00422726	0.0002062	
219.63	0.16855089	0.15230967	749.62	0.01594069	0.01405379	1279.62	0.01563385	0.01331688	1809.61	-0.00479193	0.00020822	
219.83	0.17013488	0.15359384	749.82	0.0165619	0.01419521	1279.82	0.01535009	0.01336478	1809.81	-0.00353093	0.00021024	
220.03	0.17185822	0.15487321	750.02	0.01578098	0.01433659	1280.02	0.01637236	0.0134118	1810.01	-0.0041619	0.00021226	
220.23	0.17346998	0.15614781	750.22	0.01550188	0.01447793	1280.22	0.01584802	0.01345797	1810.21	-0.00478679	0.00021428	
220.43	0.17451799	0.15741764	750.42	0.01512584	0.01461922	1280.42	0.01571051	0.01350329	1810.41	-0.00488403	0.00021629	
220.63	0.17613536	0.15868273	750.62	0.0153886	0.01476048	1280.62	0.01547018	0.01354778	1810.61	-0.0044495	0.0002183	
220.83	0.17694778	0.1599431	750.82	0.01539517	0.0149017	1280.82	0.0142655	0.01359147	1810.81	-0.00432933	0.00022031	
221.03	0.17860315	0.16119876	751.02	0.01531064	0.01504288	1281.02	0.01337311	0.01363436	1811.01	-0.00384913	0.00022232	
221.23	0.17950567	0.16244972	751.22	0.01498825	0.01518402	1281.22	0.01317908	0.01367647	1811.21	-0.00384916	0.00022433	
221.43	0.1800107	0.16369602	751.42	0.01655301	0.01532512	1281.42	0.01323505	0.01371781	1811.41	-0.00398671	0.00022633	
221.63	0.18028622	0.16493766	751.62	0.01600786	0.01546618	1281.62	0.01322707	0.01375839	1811.61	-0.00332326	0.00022834	
221.83	0.18124003	0.16617466	751.82	0.01508427	0.0156072	1281.82	0.01271408	0.01379824	1811.81	-0.00285829	0.00023034	
222.03	0.18167723	0.16740704	752.02	0.01441485	0.01574818	1282.02	0.01254941	0.01383736	1812.01	-0.00227682	0.00023233	
222.23	0.18225672	0.16863482	752.22	0.01457883	0.01588912	1282.22	0.01383922	0.01387576	1812.21	-0.00137659	0.00023433	
222.43	0.18245664	0.16985801	752.42	0.01503752	0.01603002	1282.42	0.01384545	0.01391347	1812.41	-0.00174819	0.00023632	
222.63	0.18306687	0.17107663	752.62	0.01485884	0.01617088	1282.62	0.01415492	0.01395048	1812.61	-0.00120461	0.00023832	
222.83	0.18413817	0.1722907	752.82	0.01506618	0.0163117	1282.82	0.01468807	0.01398683	1812.81	-0.00110863	0.00024031	
223.03	0.18365389	0.17350024	753.02	0.0148346	0.01645248	1283.02	0.01476034	0.01402251	1813.01	-0.00034406	0.0002423	
223.23	0.1844465	0.17470526	753.22	0.01535692	0.01659323	1283.22	0.01545677	0.01405754	1813.21	-0.00094622	0.00024428	
223.43	0.18577398	0.17590578	753.42	0.0159464	0.01673393	1283.42	0.01607302	0.01409193	1813.41	-0.00034609	0.00024627	
223.63	0.18638141	0.17710181	753.62	0.01616451	0.01687459	1283.62	0.01693924	0.01412569	1813.61	0.00016473	0.00024825	
223.83	0.18735261	0.17829338	753.82	0.01612833	0.01701522	1283.82	0.01689738	0.01415884	1813.81	0.00065047	0.00025023	
224.03	0.18846737	0.17948049	754.02	0.01572854	0.0171558	1284.02	0.01748695	0.01419139	1814.01	-0.0007364	0.00025221	
224.23	0.18938888	0.18066317	754.22	0.01587721	0.01729634	1284.22	0.01628568	0.01422334	1814.21	-0.00050009	0.00025418	
224.43	0.19093201	0.18184144	754.42	0.01627024	0.01743685	1284.42	0.01634438	0.01425471	1814.41	-0.00075075	0.00025616	
224.63	0.19255995	0.1830153	754.62	0.01715255	0.01757731	1284.62	0.01582124	0.0142855	1814.61	-0.00178802	0.00025813	
224.83	0.19409083	0.18418478	754.82	0.01749221	0.01771774	1284.82	0.01535812	0.01431574	1814.81	-0.00214842	0.0002601	
225.03	0.19571567	0.18534989	755.02	0.01780411	0.01785813	1285.02	0.01604376	0.01434542	1815.01	-0.00118082	0.00026207	
225.23	0.19673929	0.18651064	755.22	0.0172436	0.01799847	1285.22	0.0161672	0.01437456	1815.21	-0.00140943	0.00026403	
225.43	0.19793241	0.18766707	755.42	0.01734919	0.01813878	1285.42	0.01622557	0.01440318	1815.41	-0.00129575	0.000266	
225.63	0.19962544	0.18881917	755.62	0.0163745	0.01827905	1285.62	0.01616349	0.01443127	1815.61	-0.0016082	0.00026796	
225.83	0.20146659	0.18996697	755.82	0.01721143	0.01841928	1285.82	0.01650545	0.01445884	1815.81	-0.00070247	0.00026992	
226.03	0.20290128	0.19111048	756.02	0.01820729	0.01855946	1286.02	0.0167059	0.01448592	1816.01	-0.00105836	0.00027188	
226.23	0.2044735	0.19224972	756.22	0.0187096	0.01869961	1286.22	0.01672565	0.0145125	1816.21	-0.00183773	0.00027383	
226.43	0.20546102	0.19338471	756.42	0.01907679	0.01883972	1286.42	0.01633021	0.01453859	1816.41	-0.00288485	0.00027579	
226.63	0.20650145	0.19451545	756.62	0.01965085	0.01897979	1286.62	0.0156108	0.01456422	1816.61	-0.00341159	0.00027774	
226.83	0.20743618	0.19564198	756.82	0.01915431	0.01911982	1286.82	0.01468112	0.01458937	1816.81	-0.00359025	0.00027969	
227.03	0.2076389	0.19676429	757.02	0.01899209	0.01925982	1287.02	0.01585735	0.01461406	1817.01	-0.00379302	0.00028164	
227.23	0.20828542	0.19788241	757.22	0.01987276	0.01939977	1287.22	0.01642356	0.01463831	1817.21	-0.0045016	0.00028359	
227.43	0.20941462	0.19899636	757.42	0.02013349	0.01953968	1287.42	0.01689644	0.01466211	1817.41	-0.00417931	0.00028553	
227.63	0.2096902	0.20010614	757.62	0.02050349	0.01967955	1287.62	0.01575762	0.01468548	1817.61	-0.00474337	0.00028747	
227.83	0.21057475	0.20121178	757.82	0.0203478	0.01981939	1287.82	0.01517781	0.01470842	1817.81	-0.00460835	0.00028942	
228.03	0.21107741	0.2023133	758.02	0.02099111	0.01995918	1288.02	0.01528955	0.01473095	1818.01	-0.00474143	0.00029135	
228.23	0.21210636	0.20341069	758.22	0.02058356	0.02009894	1288.22	0.0151105	0.01475306	1818.21	-0.00458654	0.00029329	
228.43	0.21341781	0.20450399	758.42	0.02114333	0.02023865	1288.42	0.01545603	0.01477477	1818.41	-0.00513124	0.00029523	
228.63	0.21445713	0.2055932	758.62	0.02247515	0.02037833	1288.62	0.01551008	0.01479609	1818.61	-0.00508508	0.00029716	
228.83	0.21516958	0.20667835	758.82	0.02273807	0.02051797	1288.82	0.01550408	0.01481701	1818.81	-0.00435945	0.00029909	
229.03	0.21571132	0.20775944	759.02	0.02280385	0.02065757	1289.02	0.01668009	0.01483756	1819.01	-0.00317638	0.00030102	
229.23	0.21684036	0.20883649	759.22	0.0223218	0.02079713	1289.22	0.01638685	0.01485773	1819.21	-0.00291328	0.00030294	
229.43	0.21728428	0.20990952	759.42	0.02306647	0.02093665	1289.42	0.01647877	0.01487753	1819.41	-0.00259666	0.00030487	
229.63	0.21839736	0.21097854	759.62	0.02323186	0.02107613	1289.62	0.01623849	0.01489697	1819.61	-0.00203298	0.00030679	
229.83	0.21963798	0.21204357	759.82	0.0233284	0.02121557	1289.82	0.01641966	0.01491606	1819.81	-0.00089637	0.00030871	
230.03	0.22115005	0.21310463	760.02	0.02355631	0.02135497	1290.02	0.01653181	0.01493479	1820.01	-0.00084849	0.00031063	
230.23	0.2222228	0.21416171	760.22	0.02329083	0.02149433	1290.22	0.01666032	0.01495319	1820.21	-0.00081504	0.00031255	
230.43	0.22358727	0.21521485	760.42	0.02226482	0.02163365	1290.42	0.01666505	0.01497125	1820.41	-0.00133255	0.00031447	
230.63	0.22457503	0.21626406	760.62	0.02213919	0.02177294	1290.62	0.01618724	0.01498898	1820.61	-0.00081671	0.00031638	
230.83	0.22498441	0.21730935	760.82	0.02155506	0.02191218	1290.82	0.01652839	0.01500639	1820.81	-0.00026728	0.00031829	
231.03	0.22553255	0.21835073	761.02	0.02305165	0.02205139	1291.02	0.01769957	0.01502349	1821.01	0.00099245	0.0003202	
231.23	0.22550529	0.21938822	761.22	0.02370784	0.02219056	1291.22	0.0168109	0.01504027	1821.21	0.00123229	0.00032211	
231.43	0.22613249	0.22042184	761.42	0.02376	0.02232968	1291.42	0.01679471	0.01505674	1821.41	0.00132304	0.00032401	
231.63	0.22688947	0.2214516	761.62	0.02337559	0.02246877	1291.62	0.01568793	0.01507291	1821.61	0.00081002	0.00032592	
231.83	0.22816368	0.22247751	761.82	0.02340644	0.02260782	1291.82	0.01633711	0.01508879	1821.81	0.00055511	0.00032782	
232.03	0.22865561	0.22349959	762.02	0.02365692	0.02274683	1292.02	0.01672888	0.01510438	1822.01	0.00019043	0.00032972	
232.23	0.22916655	0.22451785	762.22	0.02427604	0.0228858	1292.22	0.01607265	0.01511969	1822.21	0.00008889	0.00033162	
232.43	0.2298355	0.2255323	762.42	0.02536361	0.02302473	1292.42	0.01630118	0.01513471	1822.41	-0.00091276	0.00033351	
232.63	0.23106058	0.22654297	762.62	0.02539159	0.02316363	1292.62	0.01523331	0.01514946	1822.61	-0.00158022	0.00033541	
232.83	0.23182949	0.22754987	762.82	0.02536085	0.02330248	1292.82	0.01410296	0.01516395	1822.81	-0.00193574	0.0003373	
233.03	0.23292556	0.228553	763.02	0.02543808	0.02344129	1293.02	0.01467833	0.01517817	1823.01	-0.00231455	0.00033919	
233.23	0.23397868	0.22955238	763.22	0.02467695	0.02358007	1293.22	0.01461542	0.01519213	1823.21	-0.0027615	0.00034108	
233.43	0.23415698	0.23054804	763.42	0.02491357	0.02371881	1293.42	0.01506195	0.01520583	1823.41	-0.00326414	0.00034297	
233.63	0.23557992	0.23153997	763.62	0.02454974	0.0238575	1293.62	0.01625741	0.01521929	1823.61	-0.00393023	0.00034485	
233.83	0.23712866	0.2325282	763.82	0.02468043	0.02399616	1293.82	0.01794603	0.0152325	1823.81	-0.00372708	0.00034673	
234.03	0.23850676	0.23351274	764.02	0.02487821	0.02413478	1294.02	0.01913462	0.01524547	1824.01	-0.00362325	0.00034862	
234.23	0.23925627	0.23449359	764.22	0.02329373	0.02427336	1294.22	0.01943638	0.0152582	1824.21	-0.00359252	0.00035049	
234.43	0.24074724	0.23547079	764.42	0.02265983	0.0244119	1294.42	0.01923667	0.0152707	1824.41	-0.00337235	0.00035237	
234.63	0.24206732	0.23644434	764.62	0.02326297	0.0245504	1294.62	0.01954686	0.01528297	1824.61	-0.00273168	0.00035425	
234.83	0.24217595	0.23741425	764.82	0.02420016	0.02468887	1294.82	0.01996101	0.01529502	1824.81	-0.00211399	0.00035612	
235.03	0.24346334	0.23838053	765.02	0.0241842	0.02482729	1295.02	0.01928241	0.01530685	1825.01	-0.00154735	0.00035799	
235.23	0.24408083	0.23934321	765.22	0.02349478	0.02496568	1295.22	0.01842727	0.01531846	1825.21	-0.00210245	0.00035986	
235.43	0.24471846	0.24030229	765.42	0.02273401	0.02510402	1295.42	0.01748929	0.01532987	1825.41	-0.00206984	0.00036173	
235.63	0.24579127	0.24125779	765.62	0.02314179	0.02524233	1295.62	0.0167983	0.01534106	1825.61	-0.00233054	0.00036359	
235.83	0.24725117	0.24220972	765.82	0.02302539	0.0253806	1295.82	0.01691992	0.01535205	1825.81	-0.0015646	0.00036546	
236.03	0.24735782	0.2431581	766.02	0.02291208	0.02551883	1296.02	0.01576037	0.01536284	1826.01	-0.00104859	0.00036732	
236.23	0.24858222	0.24410293	766.22	0.02304732	0.02565702	1296.22	0.01435581	0.01537343	1826.21	-0.00059949	0.00036918	
236.43	0.24972197	0.24504423	766.42	0.02272851	0.02579517	1296.42	0.01405472	0.01538383	1826.41	-0.00115127	0.00037104	
236.63	0.25123113	0.24598202	766.62	0.02251101	0.02593328	1296.62	0.01324791	0.01539404	1826.61	-0.00125975	0.0003729	
236.83	0.25142137	0.2469163	766.82	0.02290499	0.02607136	1296.82	0.01234992	0.01540407	1826.81	0.00029072	0.00037475	
237.03	0.25214046	0.2478471	767.02	0.02251982	0.02620939	1297.02	0.01350979	0.01541391	1827.01	0.00081736	0.0003766	
237.23	0.25195221	0.24877442	767.22	0.02246547	0.02634739	1297.22	0.01456862	0.01542357	1827.21	0.00085041	0.00037845	
237.43	0.25209186	0.24969827	767.42	0.02374756	0.02648535	1297.42	0.01591137	0.01543305	1827.41	0.00017082	0.0003803	
237.63	0.25257763	0.25061867	767.62	0.0249459	0.02662327	1297.62	0.01731666	0.01544237	1827.61	-0.00031598	0.00038215	
237.83	0.25265095	0.25153564	767.82	0.02580048	0.02676115	1297.82	0.01809584	0.01545151	1827.81	-0.00023519	0.000384	
238.03	0.25251207	0.25244918	768.02	0.02593301	0.02689899	1298.02	0.01822409	0.01546049	1828.01	0.00016897	0.00038584	
238.23	0.25327672	0.25335931	768.22	0.02604949	0.02703679	1298.22	0.0176822	0.0154693	1828.21	0.00039661	0.00038768	
238.43	0.25342245	0.25426604	768.42	0.02728	0.02717455	1298.42	0.0176391	0.01547795	1828.41	0.00088378	0.00038952	
238.63	0.25400021	0.25516938	768.62	0.02788467	0.02731228	1298.62	0.01882922	0.01548644	1828.61	0.00069828	0.00039136	
238.83	0.2536489	0.25606935	768.82	0.02903637	0.02744996	1298.82	0.0194664	0.01549478	1828.81	0.00069852	0.00039319	
239.03	0.2545335	0.25696595	769.02	0.02942867	0.02758761	1299.02	0.01812362	0.01550297	1829.01	0.00003026	0.00039503	
239.23	0.25528729	0.25785921	769.22	0.03026628	0.02772522	1299.22	0.01834993	0.01551101	1829.21	-0.00066856	0.00039686	
239.43	0.25660792	0.25874913	769.42	0.02967905	0.02786279	1299.42	0.01723824	0.0155189	1829.41	-0.00053552	0.00039869	
239.63	0.25826106	0.25963573	769.62	0.02984389	0.02800032	1299.62	0.01717186	0.01552665	1829.61	-0.00110997	0.00040052	
239.83	0.25979789	0.26051901	769.82	0.0289922	0.02813781	1299.82	0.01783946	0.01553425	1829.81	-0.00050967	0.00040235	
240.03	0.2604791	0.261399	770.02	0.02836907	0.02827526	1300.02	0.01730757	0.01554172	1830.01	0.00005897	0.00040417	
240.23	0.26141382	0.2622757	770.22	0.02772599	0.02841268	1300.22	0.01702337	0.01554905	1830.21	0.0000756	0.00040599	
240.43	0.26203962	0.26314912	770.42	0.02715953	0.02855006	1300.42	0.01719688	0.01555625	1830.41	0.00079344	0.00040782	
240.63	0.26235078	0.26401928	770.62	0.02651522	0.02868739	1300.62	0.01687456	0.01556332	1830.61	0.00155563	0.00040964	
240.83	0.26277024	0.26488619	770.82	0.02614309	0.02882469	1300.82	0.01565857	0.01557025	1830.81	0.0029845	0.00041145	
241.03	0.26314083	0.26574987	771.02	0.02610801	0.02896195	1301.02	0.01634233	0.01557706	1831.01	0.0027829	0.00041327	
241.23	0.26311353	0.26661032	771.22	0.02598443	0.02909917	1301.22	0.01716729	0.01558375	1831.21	0.00245928	0.00041508	
241.43	0.26355273	0.26746755	771.42	0.02679634	0.02923636	1301.42	0.01733954	0.01559032	1831.41	0.00250146	0.00041689	
241.63	0.26388721	0.26832158	771.62	0.02666673	0.0293735	1301.62	0.01745559	0.01559676	1831.61	0.00241675	0.0004187	
241.83	0.26396669	0.26917242	771.82	0.02693458	0.02951061	1301.82	0.01737819	0.01560309	1831.81	0.00330233	0.00042051	
242.03	0.26389514	0.27002009	772.02	0.027241	0.02964768	1302.02	0.01687278	0.0156093	1832.01	0.00415806	0.00042232	
242.23	0.26400335	0.27086458	772.22	0.02754578	0.0297847	1302.22	0.01773546	0.0156154	1832.21	0.00424156	0.00042412	
242.43	0.26434223	0.27170593	772.42	0.02792578	0.02992169	1302.42	0.01873519	0.01562139	1832.41	0.00325889	0.00042593	
242.63	0.26539894	0.27254413	772.62	0.02842539	0.03005865	1302.62	0.01964616	0.01562727	1832.61	0.00224418	0.00042773	
242.83	0.26626757	0.2733792	772.82	0.03031855	0.03019556	1302.82	0.02016043	0.01563304	1832.81	0.00205104	0.00042953	
243.03	0.26733001	0.27421115	773.02	0.03164608	0.03033243	1303.02	0.01947846	0.01563871	1833.01	0.00036773	0.00043133	
243.23	0.26920696	0.27503999	773.22	0.03227463	0.03046927	1303.22	0.0196819	0.01564427	1833.21	-0.00102003	0.00043312	
243.43	0.27050408	0.27586574	773.42	0.03318559	0.03060607	1303.42	0.01919646	0.01564973	1833.41	-0.00118873	0.00043492	
243.63	0.27224655	0.2766884	773.62	0.03353546	0.03074283	1303.62	0.01915263	0.01565509	1833.61	-0.00206365	0.00043671	
243.83	0.27304982	0.27750799	773.82	0.03386433	0.03087955	1303.82	0.01920401	0.01566036	1833.81	-0.00221809	0.0004385	
244.03	0.27383671	0.27832452	774.02	0.03356113	0.03101623	1304.02	0.01789964	0.01566553	1834.01	-0.00231044	0.00044029	
244.23	0.2744563	0.279138	774.22	0.03405241	0.03115287	1304.22	0.0170851	0.0156706	1834.21	-0.00235608	0.00044207	
244.43	0.27480746	0.27994844	774.42	0.03417294	0.03128948	1304.42	0.01637172	0.01567558	1834.41	-0.00221786	0.00044386	
244.63	0.27579319	0.28075585	774.62	0.03457493	0.03142604	1304.62	0.01574139	0.01568047	1834.61	-0.00234266	0.00044564	
244.83	0.27640915	0.28156025	774.82	0.03445589	0.03156257	1304.82	0.01520222	0.01568527	1834.81	-0.00243762	0.00044742	
245.03	0.27724164	0.28236164	775.02	0.03389885	0.03169906	1305.02	0.01505352	0.01568999	1835.01	-0.0018536	0.0004492	
245.23	0.27734406	0.28316004	775.22	0.03388942	0.03183551	1305.22	0.01538775	0.01569462	1835.21	-0.00159254	0.00045098	
245.43	0.27778372	0.28395545	775.42	0.03380948	0.03197193	1305.42	0.01611628	0.01569916	1835.41	-0.00102589	0.00045276	
245.63	0.27895145	0.2847479	775.62	0.0329488	0.0321083	1305.62	0.01636928	0.01570362	1835.61	-0.00114733	0.00045453	
245.83	0.27911109	0.28553739	775.82	0.03293195	0.03224464	1305.82	0.01665896	0.015708	1835.81	0.00028486	0.0004563	
246.03	0.27987541	0.28632392	776.02	0.03149609	0.03238093	1306.02	0.01667956	0.0157123	1836.01	0.00120853	0.00045807	
246.23	0.28007375	0.28710752	776.22	0.03189665	0.03251719	1306.22	0.01804712	0.01571652	1836.21	0.0015279	0.00045984	
246.43	0.28152276	0.28788819	776.42	0.03154444	0.03265341	1306.42	0.01830003	0.01572067	1836.41	0.00092598	0.00046161	
246.63	0.28149439	0.28866595	776.62	0.03231577	0.0327896	1306.62	0.01845144	0.01572473	1836.61	0.00118868	0.00046337	
246.83	0.28296605	0.2894408	776.82	0.03315269	0.03292574	1306.82	0.01865519	0.01572873	1836.81	0.00075706	0.00046514	
247.03	0.28407624	0.29021276	777.02	0.03408235	0.03306185	1307.02	0.01821679	0.01573265	1837.01	0.00016639	0.0004669	
247.23	0.28488918	0.29098183	777.22	0.03411568	0.03319792	1307.22	0.01847885	0.0157365	1837.21	-0.0000894	0.00046866	
247.43	0.28510457	0.29174803	777.42	0.03448019	0.03333395	1307.42	0.01831032	0.01574028	1837.41	0.00149264	0.00047042	
247.63	0.28545953	0.29251137	777.62	0.03390305	0.03346994	1307.62	0.01731748	0.01574399	1837.61	0.0012121	0.00047217	
247.83	0.2857653	0.29327186	777.82	0.03451333	0.03360589	1307.82	0.01778741	0.01574764	1837.81	0.0013063	0.00047393	
248.03	0.28679982	0.29402951	778.02	0.03480353	0.0337418	1308.02	0.01682856	0.01575121	1838.01	0.00141961	0.00047568	
248.23	0.28768638	0.29478432	778.22	0.03480765	0.03387768	1308.22	0.01672003	0.01575472	1838.21	0.00177648	0.00047743	
248.43	0.2883187	0.29553632	778.42	0.03490509	0.03401352	1308.42	0.01683982	0.01575817	1838.41	0.00079972	0.00047918	
248.63	0.28976301	0.29628551	778.62	0.0346985	0.03414932	1308.62	0.01693935	0.01576156	1838.61	0.00074877	0.00048093	
248.83	0.28951862	0.2970319	778.82	0.03444307	0.03428508	1308.82	0.01669742	0.01576488	1838.81	0.00084527	0.00048267	
249.03	0.29040509	0.2977755	779.02	0.03424625	0.0344208	1309.02	0.01726503	0.01576814	1839.01	0.00177094	0.00048442	
249.23	0.29046964	0.29851633	779.22	0.03482549	0.03455649	1309.22	0.0183787	0.01577135	1839.21	0.00177099	0.00048616	
249.43	0.29156601	0.29925439	779.42	0.03460948	0.03469214	1309.42	0.01898881	0.01577449	1839.41	0.0015244	0.0004879	
249.63	0.29244647	0.29998969	779.62	0.03439444	0.03482775	1309.62	0.01888867	0.01577758	1839.61	0.00147791	0.00048964	
249.83	0.29300366	0.30072224	779.82	0.03480726	0.03496332	1309.82	0.01942344	0.01578061	1839.81	0.00220979	0.00049138	
250.03	0.29356467	0.30145206	780.02	0.03450409	0.03509885	1310.02	0.01938945	0.01578359	1840.01	0.00249666	0.00049311	
250.23	0.29315278	0.30217915	780.22	0.03670941	0.03523434	1310.22	0.01964777	0.01578651	1840.21	0.0027645	0.00049485	
250.43	0.29361415	0.30290353	780.42	0.03677183	0.0353698	1310.42	0.01917568	0.01578938	1840.41	0.00212697	0.00049658	
250.63	0.29324871	0.3036252	780.62	0.03734834	0.03550522	1310.62	0.01821767	0.01579219	1840.61	0.00153791	0.00049831	
250.83	0.29379721	0.30434418	780.82	0.03783682	0.0356406	1310.82	0.01835279	0.01579496	1840.81	0.00120211	0.00050004	
251.03	0.29344732	0.30506047	781.02	0.03821969	0.03577594	1311.02	0.01857642	0.01579767	1841.01	0.001427	0.00050176	
251.23	0.29351396	0.30577408	781.22	0.03838208	0.03591124	1311.22	0.01831753	0.01580034	1841.21	0.00115022	0.00050349	
251.43	0.29294184	0.30648503	781.42	0.03911871	0.03604651	1311.42	0.01818662	0.01580295	1841.41	0.00147157	0.00050521	
251.63	0.29398248	0.30719332	781.62	0.03935312	0.03618174	1311.62	0.0178232	0.01580552	1841.61	0.00130361	0.00050693	
251.83	0.29521641	0.30789897	781.82	0.03951769	0.03631693	1311.82	0.01820473	0.01580804	1841.81	0.00079183	0.00050865	
252.03	0.29578077	0.30860198	782.02	0.03944931	0.03645208	1312.02	0.0166882	0.01581052	1842.01	0.00079017	0.00051037	
252.23	0.29614917	0.30930237	782.22	0.03909242	0.03658719	1312.22	0.01697835	0.01581295	1842.21	0.00049858	0.00051209	
252.43	0.29701014	0.31000014	782.42	0.03982624	0.03672227	1312.42	0.01676185	0.01581533	1842.41	0.00052942	0.0005138	
252.63	0.29796508	0.3106953	782.62	0.03977315	0.03685731	1312.62	0.01734067	0.01581768	1842.61	0.00142551	0.00051551	
252.83	0.29824977	0.31138787	782.82	0.03937566	0.03699231	1312.82	0.01739776	0.01581998	1842.81	0.00169213	0.00051722	
253.03	0.29973142	0.31207785	783.02	0.0388902	0.03712727	1313.02	0.01834559	0.01582224	1843.01	0.00208555	0.00051893	
253.23	0.30076027	0.31276525	783.22	0.03946715	0.03726219	1313.22	0.01946311	0.01582445	1843.21	0.00145394	0.00052064	
253.43	0.30133647	0.31345009	783.42	0.03863324	0.03739708	1313.42	0.01943025	0.01582663	1843.41	0.00047089	0.00052235	
253.63	0.30213293	0.31413237	783.62	0.0384574	0.03753193	1313.62	0.02040738	0.01582877	1843.61	0.00092686	0.00052405	
253.83	0.30196885	0.3148121	783.82	0.03810087	0.03766674	1313.82	0.02018879	0.01583086	1843.81	0.00024923	0.00052575	
254.03	0.3016857	0.31548929	784.02	0.03712196	0.03780151	1314.02	0.02024343	0.01583292	1844.01	0.00071865	0.00052745	
254.23	0.30187816	0.31616395	784.22	0.03680718	0.03793624	1314.22	0.019411	0.01583495	1844.21	0.00086506	0.00052915	
254.43	0.302401	0.31683609	784.42	0.03527967	0.03807094	1314.42	0.01914922	0.01583693	1844.41	-0.00033099	0.00053085	
254.63	0.30328708	0.31750572	784.62	0.03463519	0.0382056	1314.62	0.01892208	0.01583888	1844.61	-0.00085769	0.00053254	
254.83	0.30380001	0.31817285	784.82	0.03427103	0.03834022	1314.82	0.01954745	0.01584079	1844.81	-0.00070176	0.00053424	
255.03	0.30458325	0.31883748	785.02	0.03381488	0.0384748	1315.02	0.01847744	0.01584267	1845.01	-0.00046656	0.00053593	
255.23	0.30446576	0.31949964	785.22	0.03453484	0.03860934	1315.22	0.01801017	0.01584452	1845.21	0.00011593	0.00053762	
255.43	0.30435443	0.32015932	785.42	0.03416574	0.03874385	1315.42	0.01791305	0.01584633	1845.41	0.00010651	0.00053931	
255.63	0.30577905	0.32081653	785.62	0.03388989	0.03887832	1315.62	0.01709523	0.0158481	1845.61	0.00022905	0.000541	
255.83	0.30644706	0.3214713	785.82	0.03459801	0.03901275	1315.82	0.0170836	0.01584985	1845.81	-0.00029909	0.00054268	
256.03	0.30672217	0.32212361	786.02	0.03498505	0.03914714	1316.02	0.01670106	0.01585156	1846.01	0.00029173	0.00054436	
256.23	0.30662605	0.32277349	786.22	0.03596211	0.0392815	1316.22	0.01666533	0.01585325	1846.21	0.00011776	0.00054605	
256.43	0.30794119	0.32342095	786.42	0.03631457	0.03941581	1316.42	0.01689158	0.0158549	1846.41	0.00114147	0.00054773	
256.63	0.30908664	0.32406598	786.62	0.03707278	0.03955009	1316.62	0.01743074	0.01585652	1846.61	0.00181917	0.00054941	
256.83	0.30914998	0.32470861	786.82	0.03769639	0.03968434	1316.82	0.01753224	0.01585811	1846.81	0.00178294	0.00055108	
257.03	0.31044001	0.32534883	787.02	0.03822567	0.03981854	1317.02	0.01821435	0.01585967	1847.01	0.00109963	0.00055276	
257.23	0.31111384	0.32598666	787.22	0.0393495	0.03995271	1317.22	0.01837088	0.01586121	1847.21	0.00037121	0.00055443	
257.43	0.31219732	0.32662211	787.42	0.03928954	0.04008683	1317.42	0.01861734	0.01586271	1847.41	-0.00020252	0.0005561	
257.63	0.31371103	0.32725519	787.62	0.03932634	0.04022092	1317.62	0.01939337	0.01586419	1847.61	-0.00058004	0.00055777	
257.83	0.31424654	0.3278859	787.82	0.03961765	0.04035498	1317.82	0.01875954	0.01586565	1847.81	-0.00197747	0.00055944	
258.03	0.31539901	0.32851426	788.02	0.03948879	0.04048899	1318.02	0.01958765	0.01586707	1848.01	-0.00196022	0.00056111	
258.23	0.3167723	0.32914027	788.22	0.0408052	0.04062297	1318.22	0.01954718	0.01586847	1848.21	-0.00319844	0.00056277	
258.43	0.31813871	0.32976394	788.42	0.04202184	0.04075691	1318.42	0.01988211	0.01586984	1848.41	-0.00468399	0.00056444	
258.63	0.31871259	0.33038528	788.62	0.04284512	0.04089081	1318.62	0.01961009	0.01587119	1848.61	-0.00449082	0.0005661	
258.83	0.31940049	0.3310043	788.82	0.04301271	0.04102468	1318.82	0.01886896	0.01587252	1848.81	-0.00374588	0.00056776	
259.03	0.31903295	0.33162101	789.02	0.04410158	0.0411585	1319.02	0.01809434	0.01587382	1849.01	-0.00295306	0.00056942	
259.23	0.31787388	0.33223542	789.22	0.04480606	0.04129229	1319.22	0.01870374	0.01587509	1849.21	-0.00227457	0.00057107	
259.43	0.31911782	0.33284753	789.42	0.04346487	0.04142604	1319.42	0.01835377	0.01587635	1849.41	-0.00243845	0.00057273	
259.63	0.31893178	0.33345735	789.62	0.04344619	0.04155976	1319.62	0.01791309	0.01587758	1849.61	-0.00263624	0.00057438	
259.83	0.31908507	0.3340649	789.82	0.04434282	0.04169343	1319.82	0.0184031	0.01587879	1849.81	-0.00213732	0.00057603	
260.03	0.31957947	0.33467018	790.02	0.04353972	0.04182707	1320.02	0.01793596	0.01587997	1850.01	-0.00146908	0.00057768	
260.23	0.31963054	0.33527319	790.22	0.04362769	0.04196067	1320.22	0.0174103	0.01588114	1850.21	-0.00063904	0.00057933	
260.43	0.32100094	0.33587396	790.42	0.04321794	0.04209424	1320.42	0.01786705	0.01588228	1850.41	-0.00006796	0.00058098	
260.63	0.32147792	0.33647247	790.62	0.04355257	0.04222776	1320.62	0.01798558	0.0158834	1850.61	0.00100541	0.00058262	
260.83	0.32162788	0.33706876	790.82	0.04392513	0.04236125	1320.82	0.01876686	0.0158845	1850.81	0.00096259	0.00058427	
261.03	0.32252002	0.33766282	791.02	0.04323467	0.0424947	1321.02	0.01883349	0.01588558	1851.01	0.00090677	0.00058591	
261.23	0.32256502	0.33825465	791.22	0.04333691	0.04262812	1321.22	0.01800991	0.01588665	1851.21	0.00176089	0.00058755	
261.43	0.32344102	0.33884428	791.42	0.04343081	0.04276149	1321.42	0.01910902	0.01588769	1851.41	0.00143057	0.00058919	
261.63	0.32413822	0.33943171	791.62	0.04307499	0.04289483	1321.62	0.01850811	0.01588871	1851.61	0.00132735	0.00059082	
261.83	0.32441249	0.34001694	791.82	0.04461906	0.04302813	1321.82	0.0172688	0.01588972	1851.81	0.00061112	0.00059246	
262.03	0.32488467	0.34059998	792.02	0.04538805	0.04316139	1322.02	0.01760779	0.0158907	1852.01	0.00085617	0.00059409	
262.23	0.32507645	0.34118085	792.22	0.04636637	0.04329462	1322.22	0.01751109	0.01589167	1852.21	0.00099782	0.00059572	
262.43	0.32639824	0.34175955	792.42	0.04676036	0.04342781	1322.42	0.01668412	0.01589262	1852.41	0.00058305	0.00059735	
262.63	0.32696876	0.34233608	792.62	0.04649109	0.04356096	1322.62	0.01675812	0.01589356	1852.61	0.00135494	0.00059898	
262.83	0.32758351	0.34291046	792.82	0.04716072	0.04369407	1322.82	0.01675941	0.01589447	1852.81	0.00173988	0.00060061	
263.03	0.32654095	0.3434827	793.02	0.04790995	0.04382714	1323.02	0.01679003	0.01589537	1853.01	0.00245338	0.00060223	
263.23	0.32650177	0.3440528	793.22	0.04679828	0.04396018	1323.22	0.01672165	0.01589626	1853.21	0.00237035	0.00060386	
263.43	0.32870466	0.34462077	793.42	0.04630761	0.04409318	1323.42	0.0169706	0.01589712	1853.41	0.00258024	0.00060548	
263.63	0.3281107	0.34518662	793.62	0.04649982	0.04422615	1323.62	0.0171707	0.01589798	1853.61	0.0021556	0.0006071	
263.83	0.3289433	0.34575035	793.82	0.04672395	0.04435907	1323.82	0.01734876	0.01589881	1853.81	0.0020808	0.00060872	
264.03	0.32994879	0.34631198	794.02	0.04651491	0.04449196	1324.02	0.01748479	0.01589963	1854.01	0.00152631	0.00061033	
264.23	0.32965663	0.34687151	794.22	0.04621652	0.04462481	1324.22	0.01773777	0.01590044	1854.21	0.00092717	0.00061195	
264.43	0.33056937	0.34742896	794.42	0.04597028	0.04475763	1324.42	0.0185284	0.01590123	1854.41	0.00063976	0.00061356	
264.63	0.33051667	0.34798432	794.62	0.04578828	0.0448904	1324.62	0.01875046	0.01590201	1854.61	0.00105005	0.00061518	
264.83	0.33008369	0.3485376	794.82	0.04508642	0.04502314	1324.82	0.01872431	0.01590277	1854.81	0.00000563	0.00061679	
265.03	0.32859767	0.34908882	795.02	0.0440556	0.04515584	1325.02	0.01833522	0.01590352	1855.01	0.00005886	0.0006184	
265.23	0.32919785	0.34963798	795.22	0.04392843	0.04528851	1325.22	0.01777291	0.01590425	1855.21	0.00026111	0.00062	
265.43	0.33024346	0.35018509	795.42	0.04379587	0.04542113	1325.42	0.01890963	0.01590497	1855.41	-0.00088297	0.00062161	
265.63	0.33136987	0.35073015	795.62	0.04333701	0.04555372	1325.62	0.01762968	0.01590568	1855.61	-0.00096587	0.00062321	
265.83	0.33193275	0.35127318	795.82	0.04376346	0.04568627	1325.82	0.01733313	0.01590638	1855.81	-0.00134634	0.00062481	
266.03	0.33223698	0.35181418	796.02	0.04404989	0.04581879	1326.02	0.01697516	0.01590706	1856.01	-0.0005809	0.00062642	
266.23	0.33291454	0.35235316	796.22	0.04373938	0.04595127	1326.22	0.01685042	0.01590773	1856.21	-0.0005342	0.00062801	
266.43	0.33424453	0.35289013	796.42	0.04374101	0.04608371	1326.42	0.01581056	0.01590839	1856.41	-0.00115311	0.00062961	
266.63	0.33381051	0.35342509	796.62	0.04417665	0.04621611	1326.62	0.01563312	0.01590904	1856.61	-0.00014969	0.00063121	
266.83	0.33407286	0.35395805	796.82	0.04435194	0.04634848	1326.82	0.01573973	0.01590967	1856.81	0.00157918	0.0006328	
267.03	0.33459859	0.35448902	797.02	0.04490988	0.0464808	1327.02	0.01542817	0.01591029	1857.01	0.00217184	0.0006344	
267.23	0.33559973	0.35501801	797.22	0.04369358	0.0466131	1327.22	0.01594752	0.0159109	1857.21	0.00215889	0.00063599	
267.43	0.33666448	0.35554502	797.42	0.04470609	0.04674535	1327.42	0.01655888	0.0159115	1857.41	0.00243824	0.00063758	
267.63	0.33551853	0.35607007	797.62	0.0440449	0.04687757	1327.62	0.01650525	0.01591209	1857.61	0.00314284	0.00063916	
267.83	0.3349487	0.35659315	797.82	0.04454741	0.04700975	1327.82	0.01717321	0.01591267	1857.81	0.00353147	0.00064075	
268.03	0.33472379	0.35711428	798.02	0.04500412	0.04714189	1328.02	0.01766478	0.01591324	1858.01	0.00322059	0.00064234	
268.23	0.33477218	0.35763346	798.22	0.0445977	0.04727399	1328.22	0.01759368	0.0159138	1858.21	0.00359197	0.00064392	
268.43	0.3356105	0.35815071	798.42	0.04471467	0.04740606	1328.42	0.01764803	0.01591435	1858.41	0.00361367	0.0006455	
268.63	0.33604079	0.35866602	798.62	0.04476384	0.04753809	1328.62	0.01745609	0.01591488	1858.61	0.00306787	0.00064708	
268.83	0.33623587	0.3591794	798.82	0.04497902	0.04767009	1328.82	0.01811357	0.01591541	1858.81	0.00195709	0.00064866	
269.03	0.33681692	0.35969087	799.02	0.04579118	0.04780204	1329.02	0.01947537	0.01591593	1859.01	0.00174473	0.00065024	
269.23	0.3389949	0.36020043	799.22	0.04650752	0.04793396	1329.22	0.01971997	0.01591644	1859.21	0.00057897	0.00065181	
269.43	0.33906319	0.36070809	799.42	0.04662996	0.04806584	1329.42	0.02012555	0.01591694	1859.41	-0.00034249	0.00065338	
269.63	0.33903515	0.36121385	799.62	0.04741594	0.04819769	1329.62	0.01928846	0.01591743	1859.61	-0.00022648	0.00065496	
269.83	0.33982353	0.36171772	799.82	0.0485142	0.0483295	1329.82	0.01875053	0.01591791	1859.81	0.00021768	0.00065653	
270.03	0.34042747	0.3622197	800.02	0.04945657	0.04846127	1330.02	0.01694405	0.01591838	1860.01	-0.00072028	0.0006581	
270.23	0.34128291	0.36271982	800.22	0.05011858	0.048593	1330.22	0.01633486	0.01591885	1860.21	-0.00098292	0.00065966	
270.43	0.34201043	0.36321806	800.42	0.05050821	0.0487247	1330.42	0.01594385	0.0159193	1860.41	0.00013307	0.00066123	
270.63	0.34261157	0.36371445	800.62	0.05062248	0.04885636	1330.62	0.01520671	0.01591975	1860.61	0.00158952	0.00066279	
270.83	0.34437428	0.36420898	800.82	0.05097676	0.04898798	1330.82	0.01558468	0.01592019	1860.81	0.00173382	0.00066436	
271.03	0.34491628	0.36470166	801.02	0.05050531	0.04911957	1331.02	0.01478081	0.01592062	1861.01	0.00135482	0.00066592	
271.23	0.34563189	0.3651925	801.22	0.0489451	0.04925112	1331.22	0.01450704	0.01592104	1861.21	0.00127682	0.00066748	
271.43	0.34578307	0.36568151	801.42	0.049739	0.04938263	1331.42	0.01395152	0.01592146	1861.41	0.00258806	0.00066903	
271.63	0.34548776	0.36616869	801.62	0.0490894	0.0495141	1331.62	0.01326381	0.01592187	1861.61	0.00370846	0.00067059	
271.83	0.34500101	0.36665405	801.82	0.04985984	0.04964554	1331.82	0.01352212	0.01592227	1861.81	0.00352252	0.00067214	
272.03	0.34574006	0.3671376	802.02	0.04994851	0.04977694	1332.02	0.01330272	0.01592266	1862.01	0.00312446	0.0006737	
272.23	0.34677382	0.36761935	802.22	0.05042188	0.0499083	1332.22	0.01300217	0.01592305	1862.21	0.00252716	0.00067525	
272.43	0.3479997	0.36809929	802.42	0.05086657	0.05003963	1332.42	0.01284197	0.01592342	1862.41	0.00225632	0.0006768	
272.63	0.34836986	0.36857744	802.62	0.05141722	0.05017092	1332.62	0.01330939	0.0159238	1862.61	0.00170714	0.00067835	
272.83	0.34800289	0.36905381	802.82	0.05162183	0.05030217	1332.82	0.01383922	0.01592416	1862.81	0.00069368	0.00067989	
273.03	0.34800126	0.36952839	803.02	0.05112503	0.05043339	1333.02	0.0142729	0.01592452	1863.01	-0.00111881	0.00068144	
273.23	0.3480165	0.37000121	803.22	0.05096119	0.05056457	1333.22	0.01403389	0.01592487	1863.21	-0.00198071	0.00068298	
273.43	0.347433	0.37047226	803.42	0.051209	0.05069571	1333.42	0.01447805	0.01592522	1863.41	-0.00157814	0.00068453	
273.63	0.34759727	0.37094154	803.62	0.05141974	0.05082681	1333.62	0.01488381	0.01592556	1863.61	-0.00205331	0.00068607	
273.83	0.34877952	0.37140908	803.82	0.05182849	0.05095788	1333.82	0.01486347	0.01592589	1863.81	-0.00331944	0.00068761	
274.03	0.34818937	0.37187487	804.02	0.05214731	0.05108891	1334.02	0.01521455	0.01592622	1864.01	-0.00381052	0.00068914	
274.23	0.34899054	0.37233892	804.22	0.05290889	0.05121991	1334.22	0.01580009	0.01592654	1864.21	-0.00275921	0.00069068	
274.43	0.34967962	0.37280123	804.42	0.05204811	0.05135087	1334.42	0.01687663	0.01592685	1864.41	-0.00184941	0.00069221	
274.63	0.35016945	0.37326182	804.62	0.05197937	0.05148179	1334.62	0.01674283	0.01592716	1864.61	-0.00186416	0.00069375	
274.83	0.35139166	0.37372069	804.82	0.05278891	0.05161267	1334.82	0.01760723	0.01592747	1864.81	-0.00203098	0.00069528	
275.03	0.35142404	0.37417784	805.02	0.05167756	0.05174352	1335.02	0.01814902	0.01592777	1865.01	-0.00112724	0.00069681	
275.23	0.35230558	0.37463329	805.22	0.05166385	0.05187433	1335.22	0.01882056	0.01592806	1865.21	-0.00086113	0.00069834	
275.43	0.35279592	0.37508704	805.42	0.05297491	0.0520051	1335.42	0.01826156	0.01592835	1865.41	0.00068308	0.00069986	
275.63	0.35404689	0.37553909	805.62	0.05321951	0.05213584	1335.62	0.01808109	0.01592863	1865.61	0.00116233	0.00070139	
275.83	0.3542255	0.37598945	805.82	0.0542574	0.05226654	1335.82	0.01847468	0.01592891	1865.81	0.00213901	0.00070291	
276.03	0.35517077	0.37643813	806.02	0.05452444	0.0523972	1336.02	0.01871988	0.01592918	1866.01	0.00248645	0.00070443	
276.23	0.35617665	0.37688513	806.22	0.05470054	0.05252783	1336.22	0.01864969	0.01592944	1866.21	0.00334355	0.00070595	
276.43	0.35698458	0.37733047	806.42	0.05455626	0.05265842	1336.42	0.01866238	0.01592971	1866.41	0.00497562	0.00070747	
276.63	0.35700344	0.37777414	806.62	0.05364903	0.05278897	1336.62	0.01835648	0.01592996	1866.61	0.0051764	0.00070899	
276.83	0.35676088	0.37821615	806.82	0.05264079	0.05291948	1336.82	0.01767774	0.01593022	1866.81	0.0048013	0.00071051	
277.03	0.35680309	0.37865652	807.02	0.05196808	0.05304996	1337.02	0.01717649	0.01593047	1867.01	0.00450236	0.00071202	
277.23	0.35670083	0.37909523	807.22	0.0508339	0.05318041	1337.22	0.01693003	0.01593071	1867.21	0.00518054	0.00071353	
277.43	0.35640023	0.37953231	807.42	0.05092809	0.05331081	1337.42	0.01616249	0.01593095	1867.41	0.00505065	0.00071505	
277.63	0.35624799	0.37996776	807.62	0.05038271	0.05344118	1337.62	0.01601841	0.01593118	1867.61	0.00485454	0.00071656	
277.83	0.35617523	0.38040158	807.82	0.05037379	0.05357151	1337.82	0.01567959	0.01593141	1867.81	0.00372145	0.00071806	
278.03	0.35580893	0.38083378	808.02	0.05062956	0.05370181	1338.02	0.01636442	0.01593164	1868.01	0.00376127	0.00071957	
278.23	0.35652349	0.38126437	808.22	0.0502245	0.05383207	1338.22	0.0160885	0.01593186	1868.21	0.00396515	0.00072108	
278.43	0.35666253	0.38169334	808.42	0.05047901	0.05396229	1338.42	0.01627382	0.01593208	1868.41	0.00320102	0.00072258	
278.63	0.35697094	0.38212072	808.62	0.051994	0.05409248	1338.62	0.01623874	0.01593229	1868.61	0.0026412	0.00072408	
278.83	0.35808966	0.3825465	808.82	0.05285654	0.05422262	1338.82	0.01717319	0.01593251	1868.81	0.00083987	0.00072558	
279.03	0.35777575	0.38297068	809.02	0.05293643	0.05435274	1339.02	0.01788814	0.01593271	1869.01	-0.0001028	0.00072708	
279.23	0.35905427	0.38339329	809.22	0.05409828	0.05448281	1339.22	0.01751291	0.01593291	1869.21	-0.00030125	0.00072858	
279.43	0.36025446	0.38381431	809.42	0.05586565	0.05461285	1339.42	0.01758661	0.01593311	1869.41	-0.00023043	0.00073008	
279.63	0.36107426	0.38423377	809.62	0.05709676	0.05474285	1339.62	0.01723792	0.01593331	1869.61	0.0001207	0.00073157	
279.83	0.36055565	0.38465165	809.82	0.05803545	0.05487282	1339.82	0.01787577	0.0159335	1869.81	-0.00019617	0.00073307	
280.03	0.36070739	0.38506798	810.02	0.05916653	0.05500275	1340.02	0.01782636	0.01593369	1870.01	0.00003585	0.00073456	
280.23	0.36213528	0.38548275	810.22	0.05890197	0.05513264	1340.22	0.01807735	0.01593387	1870.21	0.00066823	0.00073605	
280.43	0.36193231	0.38589597	810.42	0.0589078	0.0552625	1340.42	0.01848525	0.01593406	1870.41	0.00075482	0.00073754	
280.63	0.36170599	0.38630765	810.62	0.05819105	0.05539232	1340.62	0.01824368	0.01593423	1870.61	-0.00012598	0.00073902	
280.83	0.3609632	0.38671778	810.82	0.05850773	0.0555221	1340.82	0.01804783	0.01593441	1870.81	0.00046122	0.00074051	
281.03	0.36097731	0.38712639	811.02	0.05790782	0.05565185	1341.02	0.01703131	0.01593458	1871.01	0.00047424	0.00074199	
281.23	0.36154001	0.38753347	811.22	0.05708772	0.05578156	1341.22	0.01700853	0.01593475	1871.21	0.00071553	0.00074348	
281.43	0.3622032	0.38793903	811.42	0.05775844	0.05591123	1341.42	0.01612103	0.01593491	1871.41	0.00135206	0.00074496	
281.63	0.36299176	0.38834308	811.62	0.05695537	0.05604087	1341.62	0.01505957	0.01593508	1871.61	0.0018146	0.00074644	
281.83	0.36393801	0.38874562	811.82	0.05609498	0.05617047	1341.82	0.01440223	0.01593524	1871.81	0.00093141	0.00074792	
282.03	0.36378606	0.38914665	812.02	0.05575691	0.05630004	1342.02	0.01480861	0.01593539	1872.01	0.00151225	0.00074939	
282.23	0.36340088	0.38954619	812.22	0.05511262	0.05642956	1342.22	0.01392105	0.01593555	1872.21	0.00235138	0.00075087	
282.43	0.36438022	0.38994423	812.42	0.05543122	0.05655905	1342.42	0.01405996	0.0159357	1872.41	0.00165324	0.00075234	
282.63	0.36442692	0.39034078	812.62	0.05517376	0.05668851	1342.62	0.01358693	0.01593585	1872.61	0.00088344	0.00075381	
282.83	0.36440426	0.39073586	812.82	0.05463823	0.05681793	1342.82	0.01404808	0.01593599	1872.81	0.00026739	0.00075528	
283.03	0.36514325	0.39112946	813.02	0.05453173	0.05694731	1343.02	0.01437783	0.01593613	1873.01	0.00163885	0.00075675	
283.23	0.36578023	0.39152159	813.22	0.05494357	0.05707666	1343.22	0.01504309	0.01593628	1873.21	0.00249398	0.00075822	
283.43	0.36575875	0.39191225	813.42	0.05563093	0.05720596	1343.42	0.01582655	0.01593641	1873.41	0.00193841	0.00075969	
283.63	0.36579798	0.39230146	813.62	0.05574786	0.05733524	1343.62	0.01625642	0.01593655	1873.61	0.0020399	0.00076115	
283.83	0.36524609	0.39268921	813.82	0.05585782	0.05746447	1343.82	0.01641052	0.01593668	1873.81	0.00162017	0.00076262	
284.03	0.36557102	0.39307551	814.02	0.0559379	0.05759367	1344.02	0.0164538	0.01593681	1874.01	0.00101606	0.00076408	
284.23	0.36617178	0.39346037	814.22	0.05547293	0.05772284	1344.22	0.01759736	0.01593694	1874.21	0.00081346	0.00076554	
284.43	0.36525742	0.3938438	814.42	0.05577871	0.05785196	1344.42	0.0183464	0.01593706	1874.41	0.00077207	0.000767	
284.63	0.36586062	0.39422579	814.62	0.05615068	0.05798106	1344.62	0.01752143	0.01593719	1874.61	0.00039355	0.00076846	
284.83	0.36650717	0.39460635	814.82	0.05690574	0.05811011	1344.82	0.01698122	0.01593731	1874.81	0.001056	0.00076991	
285.03	0.36756193	0.39498549	815.02	0.05637456	0.05823913	1345.02	0.01624749	0.01593743	1875.01	0.00107761	0.00077137	
285.23	0.36967657	0.39536322	815.22	0.05762535	0.05836811	1345.22	0.01622714	0.01593755	1875.21	0.00100851	0.00077282	
285.43	0.37000277	0.39573953	815.42	0.0583802	0.05849706	1345.42	0.01431904	0.01593766	1875.41	0.00134913	0.00077427	
285.63	0.37022078	0.39611444	815.62	0.05877291	0.05862597	1345.62	0.0136898	0.01593777	1875.61	0.00058061	0.00077572	
285.83	0.37107826	0.39648795	815.82	0.05911781	0.05875484	1345.82	0.01359113	0.01593788	1875.81	0.00019678	0.00077717	
286.03	0.37093919	0.39686007	816.02	0.05943323	0.05888368	1346.02	0.0136785	0.01593799	1876.01	0.00059464	0.00077862	
286.23	0.37161901	0.39723079	816.22	0.06011085	0.05901248	1346.22	0.01325886	0.0159381	1876.21	0.00084292	0.00078006	
286.43	0.37384273	0.39760013	816.42	0.06067928	0.05914124	1346.42	0.0138097	0.0159382	1876.41	0.00144304	0.00078151	
286.63	0.37358254	0.39796809	816.62	0.06100597	0.05926997	1346.62	0.0129524	0.0159383	1876.61	0.00155551	0.00078295	
286.83	0.37440767	0.39833467	816.82	0.06116008	0.05939866	1346.82	0.01376364	0.01593841	1876.81	0.00271057	0.00078439	
287.03	0.37560236	0.39869989	817.02	0.06109317	0.05952732	1347.02	0.01508878	0.0159385	1877.01	0.00276913	0.00078583	
287.23	0.37651318	0.39906374	817.22	0.06069696	0.05965594	1347.22	0.01606456	0.0159386	1877.21	0.0026739	0.00078727	
287.43	0.3773026	0.39942624	817.42	0.06129812	0.05978452	1347.42	0.01631874	0.0159387	1877.41	0.00163737	0.00078871	
287.63	0.3778825	0.39978737	817.62	0.06048094	0.05991307	1347.62	0.01687585	0.01593879	1877.61	0.00080961	0.00079014	
287.83	0.37731657	0.40014716	817.82	0.06030145	0.06004158	1347.82	0.01611382	0.01593888	1877.81	0.00017274	0.00079158	
288.03	0.37761767	0.40050561	818.02	0.05950065	0.06017005	1348.02	0.01673783	0.01593897	1878.01	-0.00059057	0.00079301	
288.23	0.37684373	0.40086272	818.22	0.05904411	0.06029849	1348.22	0.01679413	0.01593906	1878.21	0.00010807	0.00079444	
288.43	0.37692587	0.40121849	818.42	0.05856073	0.06042689	1348.42	0.01694858	0.01593915	1878.41	-0.00023581	0.00079587	
288.63	0.37686812	0.40157294	818.62	0.059004	0.06055526	1348.62	0.01642339	0.01593923	1878.61	-0.00054369	0.0007973	
288.83	0.37712518	0.40192606	818.82	0.05894998	0.06068359	1348.82	0.01656136	0.01593932	1878.81	-0.00088209	0.00079873	
289.03	0.3766524	0.40227786	819.02	0.05875807	0.06081188	1349.02	0.01684693	0.0159394	1879.01	-0.00163054	0.00080015	
289.23	0.37664812	0.40262834	819.22	0.05973737	0.06094014	1349.22	0.01666324	0.01593948	1879.21	-0.00236336	0.00080158	
289.43	0.37522641	0.40297752	819.42	0.05985457	0.06106836	1349.42	0.01628215	0.01593956	1879.41	-0.00203281	0.000803	
289.63	0.37512262	0.4033254	819.62	0.0595843	0.06119655	1349.62	0.01745747	0.01593964	1879.61	-0.00178105	0.00080442	
289.83	0.3750071	0.40367197	819.82	0.05902376	0.0613247	1349.82	0.01680944	0.01593971	1879.81	-0.00110769	0.00080584	
290.03	0.37483632	0.40401725	820.02	0.05912375	0.06145281	1350.02	0.0167942	0.01593979	1880.01	-0.00042732	0.00080726	
290.23	0.37502944	0.40436124	820.22	0.05973194	0.06158089	1350.22	0.01663513	0.01593986	1880.21	0.00050152	0.00080868	
290.43	0.37600397	0.40470395	820.42	0.05991922	0.06170893	1350.42	0.0178133	0.01593993	1880.41	0.00075902	0.00081009	
290.63	0.37612866	0.40504537	820.62	0.0602778	0.06183694	1350.62	0.01695289	0.01594001	1880.61	0.0010022	0.00081151	
290.83	0.37778376	0.40538552	820.82	0.06041676	0.06196491	1350.82	0.01664405	0.01594008	1880.81	0.0009084	0.00081292	
291.03	0.37825467	0.4057244	821.02	0.06054167	0.06209284	1351.02	0.01723834	0.01594014	1881.01	-0.00020864	0.00081433	
291.23	0.37962904	0.40606202	821.22	0.06122382	0.06222074	1351.22	0.01747586	0.01594021	1881.21	-0.00041927	0.00081574	
291.43	0.37967333	0.40639837	821.42	0.06163028	0.0623486	1351.42	0.01739874	0.01594028	1881.41	-0.00113898	0.00081715	
291.63	0.37992103	0.40673347	821.62	0.06114102	0.06247643	1351.62	0.01775661	0.01594034	1881.61	-0.00163368	0.00081856	
291.83	0.37972426	0.40706731	821.82	0.0617556	0.06260422	1351.82	0.01761461	0.01594041	1881.81	-0.00127988	0.00081996	
292.03	0.3804319	0.40739991	822.02	0.06243757	0.06273197	1352.02	0.01766641	0.01594047	1882.01	-0.00205907	0.00082137	
292.23	0.38105702	0.40773127	822.22	0.06334646	0.06285969	1352.22	0.01849249	0.01594053	1882.21	-0.00213301	0.00082277	
292.43	0.38245662	0.40806138	822.42	0.06516815	0.06298737	1352.42	0.01913708	0.01594059	1882.41	-0.00244384	0.00082417	
292.63	0.38250791	0.40839027	822.62	0.06591159	0.06311501	1352.62	0.01919856	0.01594065	1882.61	-0.00219088	0.00082557	
292.83	0.38343978	0.40871793	822.82	0.06609496	0.06324262	1352.82	0.01942017	0.01594071	1882.81	-0.00217777	0.00082697	
293.03	0.38313372	0.40904436	823.02	0.06630103	0.0633702	1353.02	0.01960629	0.01594076	1883.01	-0.00136728	0.00082837	
293.23	0.38392723	0.40936957	823.22	0.06656606	0.06349774	1353.22	0.01924797	0.01594082	1883.21	-0.00055101	0.00082976	
293.43	0.38414222	0.40969357	823.42	0.06561829	0.06362524	1353.42	0.01901495	0.01594087	1883.41	0.00065447	0.00083116	
293.63	0.38391009	0.41001636	823.62	0.06472843	0.0637527	1353.62	0.01929324	0.01594093	1883.61	0.00137867	0.00083255	
293.83	0.38402123	0.41033794	823.82	0.06447446	0.06388013	1353.82	0.01830522	0.01594098	1883.81	0.00138239	0.00083394	
294.03	0.38426606	0.41065832	824.02	0.06384049	0.06400753	1354.02	0.01741442	0.01594103	1884.01	0.00189362	0.00083533	
294.23	0.38564055	0.41097751	824.22	0.06322236	0.06413489	1354.22	0.01682299	0.01594108	1884.21	0.00214025	0.00083672	
294.43	0.3857566	0.4112955	824.42	0.06329274	0.06426221	1354.42	0.01684242	0.01594113	1884.41	0.00260303	0.00083811	
294.63	0.38659489	0.4116123	824.62	0.06287558	0.0643895	1354.62	0.01509259	0.01594118	1884.61	0.00297866	0.00083949	
294.83	0.38693474	0.41192793	824.82	0.06219337	0.06451675	1354.82	0.0144238	0.01594123	1884.81	0.00227953	0.00084088	
295.03	0.38575479	0.41224237	825.02	0.0623655	0.06464396	1355.02	0.01407903	0.01594128	1885.01	0.00223077	0.00084226	
295.23	0.38571688	0.41255564	825.22	0.06213213	0.06477114	1355.22	0.01423148	0.01594133	1885.21	0.00283732	0.00084364	
295.43	0.38539987	0.41286773	825.42	0.06217779	0.06489829	1355.42	0.01445451	0.01594137	1885.41	0.00312623	0.00084502	
295.63	0.38508399	0.41317867	825.62	0.06312084	0.06502539	1355.62	0.01530369	0.01594142	1885.61	0.00319394	0.0008464	
295.83	0.38449563	0.41348844	825.82	0.06372088	0.06515247	1355.82	0.01572335	0.01594146	1885.81	0.00261586	0.00084778	
296.03	0.38486285	0.41379705	826.02	0.06491017	0.0652795	1356.02	0.01686206	0.0159415	1886.01	0.00156	0.00084916	
296.23	0.38526037	0.41410451	826.22	0.0655789	0.0654065	1356.22	0.01764048	0.01594155	1886.21	0.00135884	0.00085053	
296.43	0.38593638	0.41441082	826.42	0.06578641	0.06553347	1356.42	0.01851108	0.01594159	1886.41	0.00100964	0.0008519	
296.63	0.38564594	0.41471599	826.62	0.06591639	0.0656604	1356.62	0.01817473	0.01594163	1886.61	0.0015539	0.00085328	
296.83	0.38670295	0.41502002	826.82	0.06562717	0.06578729	1356.82	0.01834263	0.01594167	1886.81	0.00161691	0.00085465	
297.03	0.38739899	0.41532291	827.02	0.06640559	0.06591415	1357.02	0.0186784	0.01594171	1887.01	0.00180131	0.00085602	
297.23	0.38890507	0.41562468	827.22	0.0663783	0.06604097	1357.22	0.01920364	0.01594175	1887.21	0.00108272	0.00085738	
297.43	0.3898853	0.41592531	827.42	0.0659353	0.06616776	1357.42	0.01869192	0.01594178	1887.41	0.00105573	0.00085875	
297.63	0.39015336	0.41622482	827.62	0.06587813	0.06629451	1357.62	0.01884297	0.01594182	1887.61	0.00032923	0.00086012	
297.83	0.39177178	0.41652322	827.82	0.06670643	0.06642122	1357.82	0.01820125	0.01594186	1887.81	-0.00033883	0.00086148	
298.03	0.39230968	0.41682049	828.02	0.06662872	0.0665479	1358.02	0.01841574	0.01594189	1888.01	0.00049012	0.00086284	
298.23	0.3932801	0.41711666	828.22	0.06696864	0.06667455	1358.22	0.01836333	0.01594193	1888.21	-0.00020904	0.0008642	
298.43	0.39277519	0.41741172	828.42	0.06722271	0.06680115	1358.42	0.01834289	0.01594196	1888.41	0.00043832	0.00086556	
298.63	0.39410427	0.41770568	828.62	0.06737555	0.06692773	1358.62	0.01681782	0.015942	1888.61	-0.00081767	0.00086692	
298.83	0.39375774	0.41799854	828.82	0.06724925	0.06705426	1358.82	0.01624858	0.01594203	1888.81	-0.00079007	0.00086828	
299.03	0.39326257	0.41829031	829.02	0.06754377	0.06718076	1359.02	0.0158002	0.01594206	1889.01	0.00003782	0.00086963	
299.23	0.39318679	0.41858099	829.22	0.06757556	0.06730723	1359.22	0.01572018	0.0159421	1889.21	-0.00019355	0.00087099	
299.43	0.39325193	0.41887058	829.42	0.06775163	0.06743366	1359.42	0.01547473	0.01594213	1889.41	0.00025526	0.00087234	
299.63	0.39251259	0.41915909	829.62	0.06716214	0.06756005	1359.62	0.01550126	0.01594216	1889.61	0.00036849	0.00087369	
299.83	0.39242783	0.41944652	829.82	0.0658212	0.06768641	1359.82	0.015536	0.01594219	1889.81	-0.00065209	0.00087504	
300.03	0.3922891	0.41973288	830.02	0.06578764	0.06781274	1360.02	0.01559918	0.01594222	1890.01	-0.00016953	0.00087639	
300.23	0.39303319	0.42001817	830.22	0.06511024	0.06793902	1360.22	0.01492294	0.01594225	1890.21	0.00042752	0.00087774	
300.43	0.39343769	0.4203024	830.42	0.06517803	0.06806528	1360.42	0.01441771	0.01594228	1890.41	0.00146248	0.00087908	
300.63	0.39396233	0.42058556	830.62	0.06539847	0.06819149	1360.62	0.01363602	0.01594231	1890.61	0.00221336	0.00088043	
300.83	0.39512874	0.42086766	830.82	0.06562983	0.06831767	1360.82	0.01389466	0.01594233	1890.81	0.00220511	0.00088177	
301.03	0.39492179	0.42114871	831.02	0.06718544	0.06844382	1361.02	0.01369599	0.01594236	1891.01	0.00234027	0.00088311	
301.23	0.39548911	0.42142871	831.22	0.06719762	0.06856993	1361.22	0.01242788	0.01594239	1891.21	0.00221043	0.00088446	
301.43	0.39591305	0.42170767	831.42	0.06728418	0.068696	1361.42	0.01188362	0.01594241	1891.41	0.00235548	0.00088579	
301.63	0.39605753	0.42198558	831.62	0.06732608	0.06882204	1361.62	0.01242156	0.01594244	1891.61	0.00265422	0.00088713	
301.83	0.39691631	0.42226246	831.82	0.06854662	0.06894805	1361.82	0.013856	0.01594247	1891.81	0.00252646	0.00088847	
302.03	0.39683448	0.4225383	832.02	0.06927384	0.06907401	1362.02	0.01525137	0.01594249	1892.01	0.00312507	0.0008898	
302.23	0.39641111	0.42281311	832.22	0.06947793	0.06919995	1362.22	0.01509432	0.01594251	1892.21	0.00223248	0.00089114	
302.43	0.3968546	0.42308689	832.42	0.06957187	0.06932584	1362.42	0.0151012	0.01594254	1892.41	0.00200374	0.00089247	
302.63	0.39741191	0.42335966	832.62	0.07027626	0.06945171	1362.62	0.01462149	0.01594256	1892.61	0.00152801	0.0008938	
302.83	0.39768373	0.4236314	832.82	0.06967352	0.06957753	1362.82	0.01492557	0.01594259	1892.81	0.00207439	0.00089513	
303.03	0.39797042	0.42390213	833.02	0.06955763	0.06970332	1363.02	0.01521979	0.01594261	1893.01	0.00224007	0.00089646	
303.23	0.39867468	0.42417184	833.22	0.07013284	0.06982908	1363.22	0.01553132	0.01594263	1893.21	0.00205661	0.00089779	
303.43	0.399128	0.42444055	833.42	0.07013655	0.0699548	1363.42	0.01623261	0.01594265	1893.41	0.00200361	0.00089911	
303.63	0.39894299	0.42470826	833.62	0.07031742	0.07008049	1363.62	0.01715294	0.01594267	1893.61	0.00114572	0.00090044	
303.83	0.39915002	0.42497496	833.82	0.07008632	0.07020613	1363.82	0.01797575	0.01594269	1893.81	0.00129979	0.00090176	
304.03	0.39926764	0.42524067	834.02	0.07060549	0.07033175	1364.02	0.01822093	0.01594272	1894.01	0.0020042	0.00090308	
304.23	0.40039742	0.42550539	834.22	0.07070872	0.07045733	1364.22	0.01802706	0.01594274	1894.21	0.00212989	0.0009044	
304.43	0.39985055	0.42576912	834.42	0.07129174	0.07058287	1364.42	0.01779228	0.01594276	1894.41	0.00210016	0.00090572	
304.63	0.40028932	0.42603186	834.62	0.071068	0.07070838	1364.62	0.01765855	0.01594278	1894.61	0.00179517	0.00090704	
304.83	0.40079642	0.42629362	834.82	0.07100239	0.07083385	1364.82	0.01679315	0.01594279	1894.81	0.00190282	0.00090836	
305.03	0.40108657	0.4265544	835.02	0.07055306	0.07095929	1365.02	0.01560902	0.01594281	1895.01	0.00238139	0.00090967	
305.23	0.40298134	0.42681421	835.22	0.06988528	0.07108469	1365.22	0.01497467	0.01594283	1895.21	0.00225449	0.00091099	
305.43	0.4036935	0.42707305	835.42	0.06931455	0.07121006	1365.42	0.01591632	0.01594285	1895.41	0.00137231	0.0009123	
305.63	0.40373848	0.42733093	835.62	0.06902156	0.07133539	1365.62	0.01616581	0.01594287	1895.61	0.00199444	0.00091361	
305.83	0.40400813	0.42758784	835.82	0.06983746	0.07146069	1365.82	0.01672818	0.01594289	1895.81	0.00189507	0.00091492	
306.03	0.40404483	0.42784378	836.02	0.07035287	0.07158595	1366.02	0.01571629	0.0159429	1896.01	0.00184834	0.00091623	
306.23	0.40434959	0.42809878	836.22	0.07033079	0.07171117	1366.22	0.01424876	0.01594292	1896.21	0.00120306	0.00091754	
306.43	0.40524117	0.42835282	836.42	0.07056648	0.07183636	1366.42	0.0136225	0.01594294	1896.41	0.00165341	0.00091884	
306.63	0.40575135	0.42860591	836.62	0.0716322	0.07196152	1366.62	0.01424397	0.01594295	1896.61	0.00268063	0.00092015	
306.83	0.40581292	0.42885806	836.82	0.07173272	0.07208664	1366.82	0.01457904	0.01594297	1896.81	0.00183026	0.00092145	
307.03	0.40514959	0.42910926	837.02	0.07241308	0.07221172	1367.02	0.01509933	0.01594298	1897.01	0.00174059	0.00092275	
307.23	0.40553711	0.42935953	837.22	0.07374017	0.07233677	1367.22	0.01540163	0.015943	1897.21	0.00197175	0.00092405	
307.43	0.40481843	0.42960886	837.42	0.07412963	0.07246179	1367.42	0.01555339	0.01594302	1897.41	0.00208976	0.00092535	
307.63	0.40390045	0.42985726	837.62	0.07416765	0.07258677	1367.62	0.01596187	0.01594303	1897.61	0.00178278	0.00092665	
307.83	0.40284074	0.43010474	837.82	0.07379765	0.07271171	1367.82	0.01629968	0.01594304	1897.81	0.00191892	0.00092795	
308.03	0.4025481	0.43035128	838.02	0.07391455	0.07283662	1368.02	0.01631142	0.01594306	1898.01	0.00132906	0.00092924	
308.23	0.40197633	0.43059691	838.22	0.07315868	0.07296149	1368.22	0.01615275	0.01594307	1898.21	0.00137322	0.00093054	
308.43	0.40185026	0.43084162	838.42	0.07335816	0.07308633	1368.42	0.01599837	0.01594309	1898.41	0.00147812	0.00093183	
308.63	0.40218712	0.43108542	838.62	0.07214775	0.07321114	1368.62	0.01537408	0.0159431	1898.61	0.0014261	0.00093312	
308.83	0.40258686	0.4313283	838.82	0.07134696	0.0733359	1368.82	0.01561677	0.01594311	1898.81	0.00114768	0.00093441	
309.03	0.40345279	0.43157028	839.02	0.07062574	0.07346064	1369.02	0.01563201	0.01594313	1899.01	0.00052813	0.0009357	
309.23	0.40432474	0.43181136	839.22	0.06999637	0.07358534	1369.22	0.01579687	0.01594314	1899.21	-0.00038729	0.00093699	
309.43	0.4041749	0.43205153	839.42	0.06917844	0.07371	1369.42	0.01595865	0.01594315	1899.41	-0.0006093	0.00093827	
309.63	0.40481306	0.43229081	839.62	0.06982721	0.07383463	1369.62	0.01615105	0.01594316	1899.61	0.00048578	0.00093956	
309.83	0.40571266	0.43252919	839.82	0.07000924	0.07395922	1369.82	0.01598147	0.01594318	1899.81	0.00006444	0.00094084	
310.03	0.40609773	0.43276668	840.02	0.07018725	0.07408378	1370.02	0.01579008	0.01594319	1900.01	0.00024062	0.00094212	
310.23	0.4072482	0.43300329	840.22	0.07062557	0.0742083	1370.22	0.01544861	0.0159432	1900.21	0.00094102	0.00094341	
310.43	0.40809183	0.43323901	840.42	0.07092154	0.07433279	1370.42	0.01567404	0.01594321	1900.41	0.00154455	0.00094469	
310.63	0.40863699	0.43347385	840.62	0.07140019	0.07445724	1370.62	0.01605765	0.01594322	1900.61	0.00226879	0.00094596	
310.83	0.40927744	0.43370782	840.82	0.07233583	0.07458166	1370.82	0.0158667	0.01594323	1900.81	0.00074656	0.00094724	
311.03	0.41004837	0.43394091	841.02	0.07254866	0.07470604	1371.02	0.01552873	0.01594324	1901.01	0.00128438	0.00094852	
311.23	0.41065783	0.43417312	841.22	0.07354275	0.07483039	1371.22	0.01651491	0.01594326	1901.21	0.00113578	0.00094979	
311.43	0.41045413	0.43440448	841.42	0.07380067	0.0749547	1371.42	0.01693482	0.01594327	1901.41	0.00127951	0.00095107	
311.63	0.41053642	0.43463497	841.62	0.07393862	0.07507898	1371.62	0.01668517	0.01594328	1901.61	0.00077068	0.00095234	
311.83	0.41016897	0.43486459	841.82	0.07438819	0.07520322	1371.82	0.01772121	0.01594329	1901.81	0.00026106	0.00095361	
312.03	0.41068448	0.43509336	842.02	0.07479341	0.07532743	1372.02	0.01769257	0.0159433	1902.01	0.00061248	0.00095488	
312.23	0.41020542	0.43532128	842.22	0.0745686	0.0754516	1372.22	0.0176858	0.01594331	1902.21	0.00066517	0.00095615	
312.43	0.41018839	0.43554834	842.42	0.07496093	0.07557574	1372.42	0.01759401	0.01594332	1902.41	0.0000273	0.00095741	
312.63	0.41018238	0.43577456	842.62	0.07489531	0.07569984	1372.62	0.01762091	0.01594333	1902.61	-0.00043219	0.00095868	
312.83	0.41110247	0.43599993	842.82	0.07484383	0.07582391	1372.82	0.01768404	0.01594333	1902.81	-0.00088913	0.00095994	
313.03	0.41201703	0.43622446	843.02	0.07399523	0.07594794	1373.02	0.0177605	0.01594334	1903.01	-0.00135197	0.00096121	
313.23	0.41269142	0.43644815	843.22	0.07379387	0.07607194	1373.22	0.01789462	0.01594335	1903.21	-0.00048245	0.00096247	
313.43	0.41288995	0.436671	843.42	0.07438854	0.07619591	1373.42	0.01806127	0.01594336	1903.41	0.00087118	0.00096373	
313.63	0.41314882	0.43689302	843.62	0.07502947	0.07631983	1373.62	0.01840744	0.01594337	1903.61	0.00181527	0.00096499	
313.83	0.41280617	0.43711421	843.82	0.07517998	0.07644373	1373.82	0.01823045	0.01594338	1903.81	0.00248422	0.00096625	
314.03	0.41361683	0.43733458	844.02	0.07548531	0.07656759	1374.02	0.01816111	0.01594339	1904.01	0.00285243	0.0009675	
314.23	0.41438666	0.43755412	844.22	0.07511545	0.07669141	1374.22	0.0175782	0.01594339	1904.21	0.00311352	0.00096876	
314.43	0.41509675	0.43777285	844.42	0.07533291	0.0768152	1374.42	0.01711135	0.0159434	1904.41	0.00271909	0.00097001	
314.63	0.41493473	0.43799075	844.62	0.07546942	0.07693895	1374.62	0.0168864	0.01594341	1904.61	0.00274211	0.00097127	
314.83	0.41606112	0.43820785	844.82	0.07583817	0.07706267	1374.82	0.01714265	0.01594342	1904.81	0.00113623	0.00097252	
315.03	0.41640611	0.43842413	845.02	0.07566579	0.07718636	1375.02	0.01778597	0.01594343	1905.01	0.00112227	0.00097377	
315.23	0.41674597	0.4386396	845.22	0.07641103	0.07731001	1375.22	0.01788777	0.01594343	1905.21	0.00161027	0.00097502	
315.43	0.41738769	0.43885427	845.42	0.07604543	0.07743362	1375.42	0.01773717	0.01594344	1905.41	0.00221441	0.00097627	
315.63	0.41722324	0.43906814	845.62	0.07577373	0.0775572	1375.62	0.01795888	0.01594345	1905.61	0.00203811	0.00097751	
315.83	0.41659217	0.43928121	845.82	0.07536647	0.07768075	1375.82	0.01805163	0.01594345	1905.81	0.00215207	0.00097876	
316.03	0.41627683	0.43949348	846.02	0.07597635	0.07780426	1376.02	0.01703286	0.01594346	1906.01	0.00282341	0.00098	
316.23	0.41580139	0.43970496	846.22	0.07587343	0.07792773	1376.22	0.01659002	0.01594347	1906.21	0.00203786	0.00098125	
316.43	0.41564685	0.43991565	846.42	0.07626536	0.07805117	1376.42	0.01678571	0.01594347	1906.41	0.00276539	0.00098249	
316.63	0.41672674	0.44012555	846.62	0.07700653	0.07817458	1376.62	0.01684468	0.01594348	1906.61	0.00282417	0.00098373	
316.83	0.41712605	0.44033467	846.82	0.0767718	0.07829795	1376.82	0.01578066	0.01594349	1906.81	0.00265877	0.00098497	
317.03	0.41649355	0.44054301	847.02	0.0768093	0.07842129	1377.02	0.01554187	0.01594349	1907.01	0.00287321	0.00098621	
317.23	0.41703497	0.44075057	847.22	0.0776817	0.07854459	1377.22	0.01526001	0.0159435	1907.21	0.0039723	0.00098744	
317.43	0.41657314	0.44095735	847.42	0.07825832	0.07866786	1377.42	0.01590045	0.01594351	1907.41	0.00432181	0.00098868	
317.63	0.41653846	0.44116336	847.62	0.07833143	0.07879109	1377.62	0.01577803	0.01594351	1907.61	0.00395956	0.00098991	
317.83	0.41732186	0.44136861	847.82	0.07899082	0.07891429	1377.82	0.01616067	0.01594352	1907.81	0.00371516	0.00099115	
318.03	0.41827743	0.44157308	848.02	0.07937836	0.07903745	1378.02	0.01560618	0.01594352	1908.01	0.00238524	0.00099238	
318.23	0.41823153	0.44177679	848.22	0.07988883	0.07916058	1378.22	0.01544429	0.01594353	1908.21	0.00256263	0.00099361	
318.43	0.41866322	0.44197974	848.42	0.08092398	0.07928367	1378.42	0.01551137	0.01594353	1908.41	0.00220041	0.00099484	
318.63	0.41949166	0.44218194	848.62	0.08115724	0.07940673	1378.62	0.01563237	0.01594354	1908.61	0.00168975	0.00099607	
318.83	0.42038339	0.44238337	848.82	0.08013345	0.07952976	1378.82	0.01572562	0.01594354	1908.81	0.0005531	0.00099729	
319.03	0.42133177	0.44258406	849.02	0.08024997	0.07965275	1379.02	0.01563746	0.01594355	1909.01	0.00030775	0.00099852	
319.23	0.42225814	0.442784	849.22	0.0804136	0.0797757	1379.22	0.01440628	0.01594356	1909.21	0.00000255	0.00099974	
319.43	0.42289542	0.44298318	849.42	0.08013254	0.07989863	1379.42	0.01490993	0.01594356	1909.41	-0.0002854	0.00100096	
319.63	0.42246397	0.44318163	849.62	0.08085094	0.08002151	1379.62	0.01409388	0.01594356	1909.61	-0.00058655	0.00100219	
319.83	0.42249225	0.44337933	849.82	0.08095006	0.08014436	1379.82	0.01414948	0.01594357	1909.81	-0.00075536	0.00100341	
320.03	0.42191313	0.4435763	850.02	0.08201886	0.08026718	1380.02	0.01437408	0.01594357	1910.01	-0.00090918	0.00100463	
320.23	0.42204926	0.44377253	850.22	0.08155902	0.08038996	1380.22	0.01512812	0.01594358	1910.21	-0.00108692	0.00100585	
320.43	0.42159679	0.44396802	850.42	0.08214643	0.08051271	1380.42	0.01566155	0.01594358	1910.41	-0.00057817	0.00100706	
320.63	0.42220101	0.44416279	850.62	0.08209707	0.08063542	1380.62	0.01460232	0.01594359	1910.61	-0.00102251	0.00100828	
320.83	0.42198618	0.44435683	850.82	0.08198772	0.0807581	1380.82	0.01316985	0.01594359	1910.81	-0.00039543	0.00100949	
321.03	0.4219905	0.44455014	851.02	0.08120093	0.08088075	1381.02	0.01394034	0.0159436	1911.01	-0.00018408	0.00101071	
321.23	0.42250438	0.44474273	851.22	0.08105479	0.08100336	1381.22	0.01510246	0.0159436	1911.21	0.00008974	0.00101192	
321.43	0.4227159	0.44493461	851.42	0.08099387	0.08112593	1381.42	0.01684956	0.01594361	1911.41	-0.00023568	0.00101313	
321.63	0.42376849	0.44512576	851.62	0.08126566	0.08124847	1381.62	0.01611217	0.01594361	1911.61	0.00000671	0.00101434	
321.83	0.42452839	0.4453162	851.82	0.08187765	0.08137098	1381.82	0.01637132	0.01594361	1911.81	0.00028919	0.00101555	
322.03	0.42452825	0.44550594	852.02	0.08253479	0.08149345	1382.02	0.01554478	0.01594362	1912.01	-0.00013143	0.00101675	
322.23	0.42501695	0.44569496	852.22	0.08282917	0.08161589	1382.22	0.01551332	0.01594362	1912.21	0.00059958	0.00101796	
322.43	0.42426379	0.44588327	852.42	0.08264631	0.08173829	1382.42	0.01422836	0.01594363	1912.41	-0.00020485	0.00101916	
322.63	0.42444769	0.44607089	852.62	0.08139402	0.08186066	1382.62	0.01383527	0.01594363	1912.61	0.00001021	0.00102037	
322.83	0.424216	0.4462578	852.82	0.08035723	0.081983	1382.82	0.01294883	0.01594363	1912.81	-0.00012973	0.00102157	
323.03	0.42551769	0.44644401	853.02	0.07979972	0.0821053	1383.02	0.0127224	0.01594364	1913.01	0.00014431	0.00102277	
323.23	0.42547689	0.44662953	853.22	0.08031923	0.08222756	1383.22	0.01226859	0.01594364	1913.21	0.0002765	0.00102397	
323.43	0.42538204	0.44681435	853.42	0.08089494	0.08234979	1383.42	0.0127258	0.01594364	1913.41	0.00151741	0.00102517	
323.63	0.42490688	0.44699849	853.62	0.0819118	0.08247199	1383.62	0.01233033	0.01594365	1913.61	0.00168607	0.00102637	
323.83	0.42476995	0.44718193	853.82	0.08114117	0.08259415	1383.82	0.01225037	0.01594365	1913.81	0.00181874	0.00102756	
324.03	0.42467766	0.4473647	854.02	0.08038302	0.08271628	1384.02	0.01208492	0.01594365	1914.01	0.00214589	0.00102876	
324.23	0.42575079	0.44754678	854.22	0.08009463	0.08283837	1384.22	0.0124998	0.01594366	1914.21	0.00237253	0.00102995	
324.43	0.42626724	0.44772817	854.42	0.08022612	0.08296043	1384.42	0.01288894	0.01594366	1914.41	0.00236302	0.00103115	
324.63	0.42693365	0.4479089	854.62	0.08029468	0.08308245	1384.62	0.01195522	0.01594366	1914.61	0.00268927	0.00103234	
324.83	0.42741331	0.44808894	854.82	0.08034501	0.08320444	1384.82	0.01221862	0.01594367	1914.81	0.00276831	0.00103353	
325.03	0.42820033	0.44826832	855.02	0.08028469	0.0833264	1385.02	0.01343009	0.01594367	1915.01	0.00283867	0.00103472	
325.23	0.42848383	0.44844702	855.22	0.08064524	0.08344832	1385.22	0.01432156	0.01594367	1915.21	0.00276426	0.0010359	
325.43	0.42896454	0.44862506	855.42	0.08190443	0.08357021	1385.42	0.01494371	0.01594367	1915.41	0.00249123	0.00103709	
325.63	0.42955886	0.44880243	855.62	0.08248304	0.08369206	1385.62	0.01440125	0.01594368	1915.61	0.00268318	0.00103828	
325.83	0.42886654	0.44897914	855.82	0.08244268	0.08381388	1385.82	0.01450557	0.01594368	1915.81	0.00280163	0.00103946	
326.03	0.42931411	0.44915518	856.02	0.08354305	0.08393567	1386.02	0.01425346	0.01594368	1916.01	0.00268108	0.00104064	
326.23	0.42908836	0.44933058	856.22	0.08416469	0.08405742	1386.22	0.01449036	0.01594369	1916.21	0.00224372	0.00104183	
326.43	0.42767506	0.44950531	856.42	0.08397912	0.08417913	1386.42	0.01416006	0.01594369	1916.41	0.00088635	0.00104301	
326.63	0.42896193	0.4496794	856.62	0.08419837	0.08430081	1386.62	0.01500064	0.01594369	1916.61	0.00115048	0.00104419	
326.83	0.42922971	0.44985283	856.82	0.08419769	0.08442246	1386.82	0.01545298	0.01594369	1916.81	0.00071098	0.00104536	
327.03	0.43024747	0.45002561	857.02	0.08458902	0.08454407	1387.02	0.01594519	0.0159437	1917.01	0.0005829	0.00104654	
327.23	0.43028392	0.45019775	857.22	0.08591932	0.08466565	1387.22	0.01566619	0.0159437	1917.21	0.00042417	0.00104772	
327.43	0.42998061	0.45036925	857.42	0.0866045	0.0847872	1387.42	0.01488422	0.0159437	1917.41	0.00080788	0.00104889	
327.63	0.43044094	0.45054011	857.62	0.08672975	0.08490871	1387.62	0.0139534	0.0159437	1917.61	0.00021566	0.00105007	
327.83	0.43139801	0.45071033	857.82	0.0857529	0.08503018	1387.82	0.01337535	0.01594371	1917.81	-0.00021424	0.00105124	
328.03	0.43186092	0.45087991	858.02	0.08588352	0.08515163	1388.02	0.01397828	0.01594371	1918.01	0.0001674	0.00105241	
328.23	0.43283951	0.45104886	858.22	0.08729225	0.08527303	1388.22	0.01370163	0.01594371	1918.21	0.00032839	0.00105358	
328.43	0.43330683	0.45121717	858.42	0.08744864	0.08539441	1388.42	0.01341917	0.01594371	1918.41	0.00008243	0.00105475	
328.63	0.43374862	0.45138486	858.62	0.08767891	0.08551575	1388.62	0.0125994	0.01594371	1918.61	-0.00036955	0.00105592	
328.83	0.43321237	0.45155193	858.82	0.08714954	0.08563705	1388.82	0.01240147	0.01594372	1918.81	-0.00001861	0.00105708	
329.03	0.43341124	0.45171837	859.02	0.08674197	0.08575832	1389.02	0.01278442	0.01594372	1919.01	0.00012726	0.00105825	
329.23	0.43339066	0.45188418	859.22	0.0869577	0.08587956	1389.22	0.01241553	0.01594372	1919.21	0.00022166	0.00105941	
329.43	0.43410679	0.45204938	859.42	0.08758155	0.08600076	1389.42	0.01224168	0.01594372	1919.41	0.00057114	0.00106058	
329.63	0.43472684	0.45221396	859.62	0.0858783	0.08612193	1389.62	0.01132604	0.01594372	1919.61	0.00136763	0.00106174	
329.83	0.43399247	0.45237793	859.82	0.08547982	0.08624307	1389.82	0.011195	0.01594373	1919.81	0.00143668	0.0010629	
330.03	0.43452816	0.45254128	860.02	0.08608092	0.08636417	1390.02	0.01154979	0.01594373	1920.01	0.00088055	0.00106406	
330.23	0.43407477	0.45270402	860.22	0.08502023	0.08648524	1390.22	0.01110991	0.01594373	1920.21	-0.0000738	0.00106522	
330.43	0.43422185	0.45286616	860.42	0.08461845	0.08660627	1390.42	0.01091297	0.01594373	1920.41	-0.00054922	0.00106637	
330.63	0.43506066	0.45302769	860.62	0.08434415	0.08672727	1390.62	0.01134924	0.01594373	1920.61	-0.00028879	0.00106753	
330.83	0.43525411	0.45318862	860.82	0.08384365	0.08684823	1390.82	0.01185227	0.01594374	1920.81	-0.00019926	0.00106868	
331.03	0.43596142	0.45334894	861.02	0.08351889	0.08696916	1391.02	0.01238402	0.01594374	1921.01	-0.0003817	0.00106984	
331.23	0.4359166	0.45350867	861.22	0.08282679	0.08709006	1391.22	0.01224681	0.01594374	1921.21	-0.00054903	0.00107099	
331.43	0.43553128	0.4536678	861.42	0.08318713	0.08721092	1391.42	0.01215627	0.01594374	1921.41	0.00024302	0.00107214	
331.63	0.43677224	0.45382633	861.62	0.08250094	0.08733175	1391.62	0.01302313	0.01594374	1921.61	-0.00034528	0.00107329	
331.83	0.43709063	0.45398428	861.82	0.08243966	0.08745254	1391.82	0.01295466	0.01594374	1921.81	0.00061576	0.00107444	
332.03	0.43706032	0.45414163	862.02	0.08346504	0.0875733	1392.02	0.01307071	0.01594375	1922.01	0.00093009	0.00107559	
332.23	0.4368503	0.4542984	862.22	0.08472152	0.08769403	1392.22	0.01237219	0.01594375	1922.21	0.00066981	0.00107674	
332.43	0.43663567	0.45445458	862.42	0.08467718	0.08781472	1392.42	0.01290388	0.01594375	1922.41	0.00073572	0.00107788	
332.63	0.43695643	0.45461017	862.62	0.08459683	0.08793538	1392.62	0.01336895	0.01594375	1922.61	0.00039536	0.00107903	
332.83	0.43726658	0.45476519	862.82	0.08477051	0.08805601	1392.82	0.01300247	0.01594375	1922.81	0.00080045	0.00108017	
333.03	0.43808607	0.45491963	863.02	0.08575745	0.0881766	1393.02	0.01293915	0.01594375	1923.01	0.00018008	0.00108131	
333.23	0.43811628	0.45507349	863.22	0.08616848	0.08829715	1393.22	0.01211375	0.01594375	1923.21	0.00138159	0.00108245	
333.43	0.43859281	0.45522677	863.42	0.08630184	0.08841768	1393.42	0.01205366	0.01594376	1923.41	0.00212347	0.00108359	
333.63	0.43786783	0.45537948	863.62	0.08661196	0.08853816	1393.62	0.01072705	0.01594376	1923.61	0.00252257	0.00108473	
333.83	0.43853839	0.45553163	863.82	0.08747014	0.08865862	1393.82	0.0109962	0.01594376	1923.81	0.00230704	0.00108587	
334.03	0.43872481	0.4556832	864.02	0.08848093	0.08877904	1394.02	0.01108053	0.01594376	1924.01	0.00280937	0.001087	
334.23	0.43879032	0.45583421	864.22	0.08885067	0.08889943	1394.22	0.01037932	0.01594376	1924.21	0.0035585	0.00108814	
334.43	0.43875451	0.45598465	864.42	0.08930837	0.08901978	1394.42	0.01118972	0.01594376	1924.41	0.00401648	0.00108927	
334.63	0.43854242	0.45613453	864.62	0.08939052	0.0891401	1394.62	0.01148217	0.01594376	1924.61	0.00386983	0.00109041	
334.83	0.43891921	0.45628385	864.82	0.08950397	0.08926038	1394.82	0.01225372	0.01594376	1924.81	0.00416027	0.00109154	
335.03	0.43943191	0.45643262	865.02	0.08900323	0.08938064	1395.02	0.0128613	0.01594377	1925.01	0.00338626	0.00109267	
335.23	0.43998818	0.45658083	865.22	0.08847968	0.08950085	1395.22	0.01304002	0.01594377	1925.21	0.00409933	0.0010938	
335.43	0.4397729	0.45672848	865.42	0.08869898	0.08962104	1395.42	0.01329556	0.01594377	1925.41	0.0037979	0.00109493	
335.63	0.44081264	0.45687558	865.62	0.08764222	0.08974119	1395.62	0.01369719	0.01594377	1925.61	0.00233536	0.00109605	
335.83	0.4406054	0.45702214	865.82	0.08779706	0.0898613	1395.82	0.01399832	0.01594377	1925.81	0.0025587	0.00109718	
336.03	0.44051808	0.45716814	866.02	0.0878937	0.08998139	1396.02	0.013788	0.01594377	1926.01	0.00174005	0.0010983	
336.23	0.44033357	0.45731361	866.22	0.08827714	0.09010144	1396.22	0.01357175	0.01594377	1926.21	0.00215336	0.00109943	
336.43	0.44115658	0.45745852	866.42	0.08736429	0.09022145	1396.42	0.01391976	0.01594377	1926.41	0.00266072	0.00110055	
336.63	0.44229725	0.4576029	866.62	0.08736107	0.09034143	1396.62	0.01412636	0.01594377	1926.61	0.0029075	0.00110167	
336.83	0.4428964	0.45774674	866.82	0.08739339	0.09046138	1396.82	0.01421636	0.01594378	1926.81	0.00281591	0.00110279	
337.03	0.44246053	0.45789004	867.02	0.08766084	0.09058129	1397.02	0.01453765	0.01594378	1927.01	0.00178825	0.00110391	
337.23	0.44205575	0.4580328	867.22	0.08752341	0.09070117	1397.22	0.01486724	0.01594378	1927.21	0.00214171	0.00110503	
337.43	0.4427003	0.45817503	867.42	0.08747748	0.09082102	1397.42	0.01531337	0.01594378	1927.41	0.00211005	0.00110615	
337.63	0.44256531	0.45831673	867.62	0.0864727	0.09094083	1397.62	0.01520487	0.01594378	1927.61	0.00213493	0.00110726	
337.83	0.44362071	0.4584579	867.82	0.08646357	0.09106061	1397.82	0.01485713	0.01594378	1927.81	0.00146577	0.00110838	
338.03	0.44281185	0.45859855	868.02	0.08722361	0.09118035	1398.02	0.01431378	0.01594378	1928.01	0.00176391	0.00110949	
338.23	0.44288311	0.45873867	868.22	0.08712703	0.09130007	1398.22	0.01443891	0.01594378	1928.21	0.00199923	0.0011106	
338.43	0.4424672	0.45887826	868.42	0.08743211	0.09141974	1398.42	0.01477143	0.01594378	1928.41	0.00170348	0.00111172	
338.63	0.44327149	0.45901733	868.62	0.08773559	0.09153939	1398.62	0.01446193	0.01594378	1928.61	0.00074835	0.00111283	
338.83	0.44326068	0.45915589	868.82	0.08774723	0.091659	1398.82	0.01515178	0.01594378	1928.81	0.00003386	0.00111394	
339.03	0.44355936	0.45929393	869.02	0.08839433	0.09177857	1399.02	0.01389346	0.01594379	1929.01	-0.00150541	0.00111504	
339.23	0.44297181	0.45943145	869.22	0.0881099	0.09189812	1399.22	0.01416979	0.01594379	1929.21	-0.00118068	0.00111615	
339.43	0.44281503	0.45956845	869.42	0.08780205	0.09201763	1399.42	0.01429458	0.01594379	1929.41	-0.00254063	0.00111726	
339.63	0.44384711	0.45970495	869.62	0.08751024	0.0921371	1399.62	0.01474029	0.01594379	1929.61	-0.00277408	0.00111836	
339.83	0.44410677	0.45984093	869.82	0.08849576	0.09225654	1399.82	0.01447917	0.01594379	1929.81	-0.0021107	0.00111947	
340.03	0.44383603	0.45997641	870.02	0.08975412	0.09237595	1400.02	0.01401519	0.01594379	1930.01	-0.0015412	0.00112057	
340.23	0.4448315	0.46011138	870.22	0.09067645	0.09249533	1400.22	0.01359082	0.01594379	1930.21	-0.00014353	0.00112167	
340.43	0.44527555	0.46024585	870.42	0.09132147	0.09261467	1400.42	0.01331782	0.01594379	1930.41	0.00085045	0.00112277	
340.63	0.44588634	0.46037982	870.62	0.09234509	0.09273398	1400.62	0.01363673	0.01594379	1930.61	0.00118471	0.00112387	
340.83	0.44672842	0.46051328	870.82	0.09307839	0.09285325	1400.82	0.01347665	0.01594379	1930.81	0.00094256	0.00112497	
341.03	0.44701817	0.46064625	871.02	0.09364429	0.09297249	1401.02	0.01363151	0.01594379	1931.01	0.00091265	0.00112606	
341.23	0.44730462	0.46077872	871.22	0.09337395	0.0930917	1401.22	0.01405002	0.01594379	1931.21	0.00102135	0.00112716	
341.43	0.44805658	0.46091069	871.42	0.0924515	0.09321087	1401.42	0.01491025	0.01594379	1931.41	0.00135239	0.00112825	
341.63	0.4478921	0.46104217	871.62	0.09233004	0.09333001	1401.62	0.01488191	0.0159438	1931.61	0.00078161	0.00112935	
341.83	0.4495053	0.46117317	871.82	0.09279029	0.09344912	1401.82	0.014477	0.0159438	1931.81	0.00095663	0.00113044	
342.03	0.4500264	0.46130367	872.02	0.09267893	0.09356819	1402.02	0.01509173	0.0159438	1932.01	0.00153035	0.00113153	
342.23	0.45009333	0.46143368	872.22	0.09325955	0.09368723	1402.22	0.01618934	0.0159438	1932.21	0.00185068	0.00113262	
342.43	0.45005553	0.46156321	872.42	0.09352705	0.09380623	1402.42	0.01649457	0.0159438	1932.41	0.00147984	0.00113371	
342.63	0.45031935	0.46169225	872.62	0.09347637	0.09392521	1402.62	0.01608764	0.0159438	1932.61	0.00006686	0.0011348	
342.83	0.44874222	0.46182082	872.82	0.09379341	0.09404414	1402.82	0.01640868	0.0159438	1932.81	-0.00056949	0.00113589	
343.03	0.44867125	0.4619489	873.02	0.0943125	0.09416305	1403.02	0.016006	0.0159438	1933.01	-0.00119545	0.00113697	
343.23	0.44817773	0.4620765	873.22	0.09415296	0.09428192	1403.22	0.01637579	0.0159438	1933.21	-0.00139473	0.00113806	
343.43	0.44784965	0.46220363	873.42	0.09452646	0.09440076	1403.42	0.01634536	0.0159438	1933.41	-0.00256875	0.00113914	
343.63	0.44816778	0.46233028	873.62	0.09578225	0.09451956	1403.62	0.01613779	0.0159438	1933.61	-0.00194617	0.00114022	
343.83	0.44786432	0.46245646	873.82	0.09713174	0.09463834	1403.82	0.01563259	0.0159438	1933.81	-0.00157794	0.00114131	
344.03	0.44739795	0.46258217	874.02	0.09872462	0.09475707	1404.02	0.0153721	0.0159438	1934.01	-0.00136812	0.00114239	
344.23	0.44798488	0.46270741	874.22	0.09841244	0.09487578	1404.22	0.01447121	0.0159438	1934.21	-0.0009597	0.00114347	
344.43	0.44742952	0.46283218	874.42	0.09815001	0.09499445	1404.42	0.01457485	0.0159438	1934.41	-0.00047167	0.00114454	
344.63	0.44742173	0.46295648	874.62	0.09780159	0.09511309	1404.62	0.01391591	0.0159438	1934.61	0.00011867	0.00114562	
344.83	0.4480164	0.46308033	874.82	0.09775313	0.09523169	1404.82	0.01418105	0.0159438	1934.81	0.0006603	0.0011467	
345.03	0.44792695	0.4632037	875.02	0.09690731	0.09535026	1405.02	0.01442216	0.0159438	1935.01	0.00076613	0.00114777	
345.23	0.4483591	0.46332662	875.22	0.09570735	0.0954688	1405.22	0.01501777	0.01594381	1935.21	0.00045613	0.00114885	
345.43	0.44914793	0.46344908	875.42	0.09454919	0.09558731	1405.42	0.01615787	0.01594381	1935.41	0.0007588	0.00114992	
345.63	0.44941343	0.46357108	875.62	0.09414391	0.09570578	1405.62	0.01470567	0.01594381	1935.61	0.0008809	0.00115099	
345.83	0.45054262	0.46369262	875.82	0.09325023	0.09582421	1405.82	0.01442859	0.01594381	1935.81	0.00244032	0.00115206	
346.03	0.45108885	0.46381371	876.02	0.09357416	0.09594262	1406.02	0.01459895	0.01594381	1936.01	0.00239235	0.00115313	
346.23	0.45154766	0.46393435	876.22	0.09326103	0.09606099	1406.22	0.01435854	0.01594381	1936.21	0.00222942	0.0011542	
346.43	0.45240379	0.46405454	876.42	0.09324616	0.09617933	1406.42	0.01455645	0.01594381	1936.41	0.00237411	0.00115527	
346.63	0.45338429	0.46417428	876.62	0.09308176	0.09629763	1406.62	0.01392563	0.01594381	1936.61	0.002102	0.00115633	
346.83	0.45470805	0.46429357	876.82	0.09359673	0.0964159	1406.82	0.01395813	0.01594381	1936.81	0.00141	0.0011574	
347.03	0.45625588	0.46441242	877.02	0.09368516	0.09653414	1407.02	0.01438951	0.01594381	1937.01	0.00111836	0.00115846	
347.23	0.45739613	0.46453082	877.22	0.09445583	0.09665234	1407.22	0.01353953	0.01594381	1937.21	0.00061898	0.00115953	
347.43	0.45831423	0.46464878	877.42	0.09510057	0.09677052	1407.42	0.01340824	0.01594381	1937.41	0.00079716	0.00116059	
347.63	0.45913327	0.4647663	877.62	0.09584649	0.09688865	1407.62	0.01392895	0.01594381	1937.61	0.00154015	0.00116165	
347.83	0.459442	0.46488338	877.82	0.0967084	0.09700676	1407.82	0.01399136	0.01594381	1937.81	0.00183444	0.00116271	
348.03	0.45963797	0.46500002	878.02	0.09731131	0.09712483	1408.02	0.01368371	0.01594381	1938.01	0.00169325	0.00116377	
348.23	0.45963946	0.46511623	878.22	0.09627068	0.09724287	1408.22	0.01463837	0.01594381	1938.21	0.0011554	0.00116483	
348.43	0.45896184	0.465232	878.42	0.09701528	0.09736087	1408.42	0.01504913	0.01594381	1938.41	0.00219244	0.00116588	
348.63	0.45785909	0.46534734	878.62	0.09664145	0.09747884	1408.62	0.01448412	0.01594381	1938.61	0.00310679	0.00116694	
348.83	0.4575212	0.46546225	878.82	0.0974252	0.09759678	1408.82	0.01559135	0.01594381	1938.81	0.00263015	0.00116799	
349.03	0.45725202	0.46557674	879.02	0.09785045	0.09771469	1409.02	0.01612514	0.01594381	1939.01	0.00286654	0.00116905	
349.23	0.45737198	0.46569079	879.22	0.09791871	0.09783256	1409.22	0.01616115	0.01594381	1939.21	0.0026667	0.0011701	
349.43	0.45769632	0.46580442	879.42	0.09849654	0.0979504	1409.42	0.01632103	0.01594381	1939.41	0.00343957	0.00117115	
349.63	0.45618592	0.46591762	879.62	0.09929208	0.09806821	1409.62	0.01346302	0.01594381	1939.61	0.00335538	0.0011722	
349.83	0.45651108	0.4660304	879.82	0.09934937	0.09818598	1409.82	0.01312687	0.01594381	1939.81	0.00274581	0.00117325	
350.03	0.45721335	0.46614276	880.02	0.09931651	0.09830372	1410.02	0.01338012	0.01594381	1940.01	0.0021286	0.0011743	
350.23	0.45727305	0.4662547	880.22	0.0989764	0.09842142	1410.22	0.01286153	0.01594381	1940.21	0.0012617	0.00117535	
350.43	0.45832328	0.46636622	880.42	0.09882259	0.0985391	1410.42	0.0133313	0.01594381	1940.41	0.00181456	0.00117639	
350.63	0.45934367	0.46647732	880.62	0.09838052	0.09865674	1410.62	0.01373149	0.01594381	1940.61	0.00194461	0.00117744	
350.83	0.45982651	0.46658801	880.82	0.09859564	0.09877435	1410.82	0.01401984	0.01594382	1940.81	0.00177507	0.00117848	
351.03	0.45974784	0.46669829	881.02	0.09840761	0.09889192	1411.02	0.01424979	0.01594382	1941.01	0.00189596	0.00117953	
351.23	0.46021087	0.46680815	881.22	0.09847378	0.09900946	1411.22	0.01395764	0.01594382	1941.21	0.00188727	0.00118057	
351.43	0.46113513	0.46691761	881.42	0.09842554	0.09912697	1411.42	0.01418409	0.01594382	1941.41	0.00211133	0.00118161	
351.63	0.46026496	0.46702665	881.62	0.0987523	0.09924444	1411.62	0.01508375	0.01594382	1941.61	0.00196502	0.00118265	
351.83	0.46003767	0.46713529	881.82	0.09839906	0.09936188	1411.82	0.01528084	0.01594382	1941.81	0.00157374	0.00118369	
352.03	0.46008012	0.46724352	882.02	0.09834725	0.09947929	1412.02	0.01580621	0.01594382	1942.01	0.00166809	0.00118473	
352.23	0.45956482	0.46735135	882.22	0.09822808	0.09959667	1412.22	0.01700018	0.01594382	1942.21	0.00172422	0.00118576	
352.43	0.45863392	0.46745877	882.42	0.0992334	0.09971401	1412.42	0.01726505	0.01594382	1942.41	0.0027592	0.0011868	
352.63	0.45697362	0.4675658	882.62	0.09869988	0.09983132	1412.62	0.01706575	0.01594382	1942.61	0.00280156	0.00118783	
352.83	0.45697226	0.46767242	882.82	0.09928479	0.0999486	1412.82	0.01685522	0.01594382	1942.81	0.00218818	0.00118887	
353.03	0.45795159	0.46777865	883.02	0.09905497	0.10006584	1413.02	0.01590143	0.01594382	1943.01	0.00319411	0.0011899	
353.23	0.45786153	0.46788447	883.22	0.09934314	0.10018305	1413.22	0.01499523	0.01594382	1943.21	0.00394988	0.00119093	
353.43	0.45817744	0.46798991	883.42	0.09917698	0.10030023	1413.42	0.01453629	0.01594382	1943.41	0.00454567	0.00119196	
353.63	0.4573373	0.46809495	883.62	0.09879209	0.10041737	1413.62	0.01268839	0.01594382	1943.61	0.00367457	0.00119299	
353.83	0.45856847	0.46819959	883.82	0.09837303	0.10053449	1413.82	0.01288724	0.01594382	1943.81	0.00355519	0.00119402	
354.03	0.45915596	0.46830385	884.02	0.09767663	0.10065156	1414.02	0.01296731	0.01594382	1944.01	0.00349696	0.00119505	
354.23	0.459923	0.46840772	884.22	0.09690116	0.10076861	1414.22	0.01217982	0.01594382	1944.21	0.00341739	0.00119607	
354.43	0.46106557	0.4685112	884.42	0.09648138	0.10088562	1414.42	0.01200322	0.01594382	1944.41	0.00406882	0.0011971	
354.63	0.46090847	0.46861429	884.62	0.09647699	0.1010026	1414.62	0.01129019	0.01594382	1944.61	0.00392947	0.00119812	
354.83	0.46116486	0.468717	884.82	0.09665328	0.10111955	1414.82	0.01138405	0.01594382	1944.81	0.00332605	0.00119915	
355.03	0.46141663	0.46881932	885.02	0.09673864	0.10123646	1415.02	0.01183285	0.01594382	1945.01	0.00350926	0.00120017	
355.23	0.46211208	0.46892126	885.22	0.09662503	0.10135334	1415.22	0.01222882	0.01594382	1945.21	0.00422461	0.00120119	
355.43	0.46299338	0.46902282	885.42	0.09717542	0.10147019	1415.42	0.01310866	0.01594382	1945.41	0.00440448	0.00120221	
355.63	0.4618278	0.469124	885.62	0.09729254	0.10158701	1415.62	0.01383823	0.01594382	1945.61	0.00449971	0.00120323	
355.83	0.46264708	0.46922481	885.82	0.09769561	0.10170379	1415.82	0.01474234	0.01594382	1945.81	0.0040303	0.00120425	
356.03	0.46305263	0.46932523	886.02	0.09881016	0.10182054	1416.02	0.01529437	0.01594382	1946.01	0.00433386	0.00120526	
356.23	0.4625913	0.46942529	886.22	0.0992146	0.10193726	1416.22	0.01612863	0.01594382	1946.21	0.00391818	0.00120628	
356.43	0.46289927	0.46952496	886.42	0.09976397	0.10205394	1416.42	0.01601901	0.01594382	1946.41	0.00339131	0.0012073	
356.63	0.46275637	0.46962427	886.62	0.10051461	0.10217059	1416.62	0.01569414	0.01594382	1946.61	0.00376414	0.00120831	
356.83	0.46340754	0.46972321	886.82	0.10085292	0.10228721	1416.82	0.014933	0.01594382	1946.81	0.00426315	0.00120932	
357.03	0.46525281	0.46982177	887.02	0.10093747	0.1024038	1417.02	0.01532936	0.01594382	1947.01	0.0050188	0.00121033	
357.23	0.46580347	0.46991997	887.22	0.10106494	0.10252035	1417.22	0.01642888	0.01594382	1947.21	0.00566594	0.00121135	
357.43	0.46715879	0.4700178	887.42	0.10067145	0.10263687	1417.42	0.01533498	0.01594382	1947.41	0.0048497	0.00121236	
357.63	0.4675986	0.47011526	887.62	0.10043998	0.10275335	1417.62	0.01541933	0.01594382	1947.61	0.00496798	0.00121336	
357.83	0.46799433	0.47021236	887.82	0.10033644	0.10286981	1417.82	0.01478096	0.01594382	1947.81	0.00529815	0.00121437	
358.03	0.46884176	0.4703091	888.02	0.0999628	0.10298623	1418.02	0.01436344	0.01594382	1948.01	0.00449449	0.00121538	
358.23	0.46899216	0.47040548	888.22	0.10021461	0.10310262	1418.22	0.01404965	0.01594382	1948.21	0.00470242	0.00121638	
358.43	0.46855446	0.4705015	888.42	0.10029773	0.10321897	1418.42	0.01345055	0.01594382	1948.41	0.00496068	0.00121739	
358.63	0.46796556	0.47059715	888.62	0.10030322	0.1033353	1418.62	0.01234916	0.01594382	1948.61	0.00382441	0.00121839	
358.83	0.46833991	0.47069246	888.82	0.1014944	0.10345159	1418.82	0.01239079	0.01594382	1948.81	0.00394792	0.0012194	
359.03	0.46743874	0.4707874	889.02	0.10252818	0.10356785	1419.02	0.01223084	0.01594382	1949.01	0.00525411	0.0012204	
359.23	0.46730497	0.47088199	889.22	0.1028284	0.10368407	1419.22	0.0126907	0.01594382	1949.21	0.0048078	0.0012214	
359.43	0.46687447	0.47097623	889.42	0.10383972	0.10380026	1419.42	0.01405832	0.01594382	1949.41	0.00398207	0.0012224	
359.63	0.46574288	0.47107011	889.62	0.10443601	0.10391642	1419.62	0.01456069	0.01594382	1949.61	0.00299217	0.0012234	
359.83	0.46586402	0.47116365	889.82	0.10511565	0.10403255	1419.82	0.01514244	0.01594382	1949.81	0.00148814	0.0012244	
360.03	0.46526317	0.47125683	890.02	0.10558015	0.10414864	1420.02	0.01544387	0.01594382	1950.01	0.00037866	0.00122539	
360.23	0.46516816	0.47134967	890.22	0.104524	0.1042647	1420.22	0.01619686	0.01594382	1950.21	-0.00023001	0.00122639	
360.43	0.46514351	0.47144216	890.42	0.10468392	0.10438073	1420.42	0.01604201	0.01594382	1950.41	-0.0007315	0.00122738	
360.63	0.4649936	0.47153431	890.62	0.10481717	0.10449673	1420.62	0.01651266	0.01594382	1950.61	-0.00099939	0.00122838	
360.83	0.46578366	0.47162611	890.82	0.10476334	0.10461269	1420.82	0.01639501	0.01594382	1950.81	-0.00042333	0.00122937	
361.03	0.46710971	0.47171756	891.02	0.10359701	0.10472862	1421.02	0.01688415	0.01594382	1951.01	-0.00088883	0.00123036	
361.23	0.46703505	0.47180868	891.22	0.1033173	0.10484452	1421.22	0.01681287	0.01594382	1951.21	-0.00060514	0.00123135	
361.43	0.46659095	0.47189946	891.42	0.1026884	0.10496039	1421.42	0.01626435	0.01594382	1951.41	-0.00066444	0.00123234	
361.63	0.46664899	0.47198989	891.62	0.10153072	0.10507622	1421.62	0.01625571	0.01594382	1951.61	0.00034342	0.00123333	
361.83	0.46719081	0.47207999	891.82	0.10147431	0.10519202	1421.82	0.01587616	0.01594382	1951.81	0.00139933	0.00123432	
362.03	0.46782107	0.47216975	892.02	0.10039679	0.10530779	1422.02	0.01605627	0.01594382	1952.01	0.00170631	0.00123531	
362.23	0.46706826	0.47225918	892.22	0.10079448	0.10542352	1422.22	0.01559793	0.01594383	1952.21	0.00270015	0.00123629	
362.43	0.46631883	0.47234827	892.42	0.10080754	0.10553923	1422.42	0.01492966	0.01594383	1952.41	0.00306706	0.00123728	
362.63	0.46694291	0.47243703	892.62	0.101342	0.1056549	1422.62	0.01372863	0.01594383	1952.61	0.00238807	0.00123826	
362.83	0.46781261	0.47252546	892.82	0.1021838	0.10577054	1422.82	0.01287208	0.01594383	1952.81	0.00251512	0.00123924	
363.03	0.46754129	0.47261356	893.02	0.10243091	0.10588614	1423.02	0.01367019	0.01594383	1953.01	0.0029391	0.00124022	
363.23	0.46781786	0.47270133	893.22	0.10278244	0.10600171	1423.22	0.01492911	0.01594383	1953.21	0.00218736	0.00124121	
363.43	0.46753392	0.47278877	893.42	0.1035658	0.10611725	1423.42	0.01561948	0.01594383	1953.41	0.00240919	0.00124219	
363.63	0.46762542	0.47287589	893.62	0.10380147	0.10623276	1423.62	0.01551627	0.01594383	1953.61	0.0026904	0.00124316	
363.83	0.46870238	0.47296268	893.82	0.10386051	0.10634824	1423.82	0.01552831	0.01594383	1953.81	0.00188586	0.00124414	
364.03	0.46925995	0.47304914	894.02	0.10461892	0.10646368	1424.02	0.01553896	0.01594383	1954.01	0.00149687	0.00124512	
364.23	0.47003002	0.47313528	894.22	0.10451912	0.10657909	1424.22	0.01615163	0.01594383	1954.21	0.00182927	0.0012461	
364.43	0.47055431	0.4732211	894.42	0.10585593	0.10669447	1424.42	0.01640523	0.01594383	1954.41	0.00263865	0.00124707	
364.63	0.4713211	0.4733066	894.62	0.10685449	0.10680981	1424.62	0.01746637	0.01594383	1954.61	0.00278221	0.00124804	
364.83	0.4722784	0.47339178	894.82	0.10743696	0.10692512	1424.82	0.01768781	0.01594383	1954.81	0.00407904	0.00124902	
365.03	0.47278668	0.47347665	895.02	0.10700994	0.1070404	1425.02	0.01797606	0.01594383	1955.01	0.00381477	0.00124999	
365.23	0.47256365	0.47356119	895.22	0.10698991	0.10715565	1425.22	0.01787277	0.01594383	1955.21	0.00463342	0.00125096	
365.43	0.47281035	0.47364542	895.42	0.10604392	0.10727087	1425.42	0.01781283	0.01594383	1955.41	0.00502816	0.00125193	
365.63	0.47407653	0.47372934	895.62	0.10548285	0.10738605	1425.62	0.01657695	0.01594383	1955.61	0.00527553	0.0012529	
365.83	0.47469571	0.47381294	895.82	0.10567504	0.1075012	1425.82	0.0170928	0.01594383	1955.81	0.00461011	0.00125387	
366.03	0.47392221	0.47389623	896.02	0.10514087	0.10761632	1426.02	0.01661173	0.01594383	1956.01	0.00411221	0.00125483	
366.23	0.47299971	0.47397921	896.22	0.10521677	0.1077314	1426.22	0.01624139	0.01594383	1956.21	0.00393999	0.0012558	
366.43	0.47316475	0.47406187	896.42	0.10473155	0.10784646	1426.42	0.01626249	0.01594383	1956.41	0.00352482	0.00125677	
366.63	0.47454397	0.47414423	896.62	0.10407938	0.10796148	1426.62	0.01538747	0.01594383	1956.61	0.00326418	0.00125773	
366.83	0.47467153	0.47422629	896.82	0.1044468	0.10807646	1426.82	0.01580016	0.01594383	1956.81	0.00276642	0.00125869	
367.03	0.47469954	0.47430803	897.02	0.10485872	0.10819142	1427.02	0.01661801	0.01594383	1957.01	0.00349231	0.00125966	
367.23	0.47466773	0.47438947	897.22	0.10516559	0.10830634	1427.22	0.01658701	0.01594383	1957.21	0.00283833	0.00126062	
367.43	0.47451793	0.47447061	897.42	0.10584158	0.10842124	1427.42	0.01636329	0.01594383	1957.41	0.0033147	0.00126158	
367.63	0.47458635	0.47455144	897.62	0.10602578	0.1085361	1427.62	0.01565641	0.01594383	1957.61	0.00346722	0.00126254	
367.83	0.47438379	0.47463197	897.82	0.10704733	0.10865092	1427.82	0.01620173	0.01594383	1957.81	0.00280842	0.00126349	
368.03	0.47456566	0.4747122	898.02	0.1074115	0.10876572	1428.02	0.01628416	0.01594383	1958.01	0.00246381	0.00126445	
368.23	0.4744306	0.47479213	898.22	0.10803301	0.10888048	1428.22	0.0164137	0.01594383	1958.21	0.00268893	0.00126541	
368.43	0.47499448	0.47487176	898.42	0.10842089	0.10899521	1428.42	0.01666668	0.01594383	1958.41	0.00327182	0.00126636	
368.63	0.4753182	0.4749511	898.62	0.10857058	0.10910991	1428.62	0.01746722	0.01594383	1958.61	0.00288307	0.00126732	
368.83	0.47566387	0.47503014	898.82	0.10828535	0.10922457	1428.82	0.01654762	0.01594383	1958.81	0.00358983	0.00126827	
369.03	0.4759317	0.47510888	899.02	0.10892792	0.1093392	1429.02	0.01583456	0.01594383	1959.01	0.00283447	0.00126922	
369.23	0.47550607	0.47518733	899.22	0.10921841	0.1094538	1429.22	0.01502633	0.01594383	1959.21	0.00270453	0.00127018	
369.43	0.4755669	0.47526548	899.42	0.10925664	0.10956837	1429.42	0.01514497	0.01594383	1959.41	0.00136257	0.00127113	
369.63	0.47576649	0.47534335	899.62	0.10969347	0.10968291	1429.62	0.01512409	0.01594383	1959.61	0.0004335	0.00127208	
369.83	0.47480399	0.47542092	899.82	0.10971388	0.10979741	1429.82	0.01492892	0.01594383	1959.81	-0.00050358	0.00127303	
370.03	0.47436122	0.4754982	900.02	0.10965861	0.10991188	1430.02	0.01478172	0.01594383	1960.01	-0.00062809	0.00127397	
370.23	0.4748771	0.4755752	900.22	0.10928714	0.11002632	1430.22	0.01515342	0.01594383	1960.21	-0.00066725	0.00127492	
370.43	0.47403135	0.47565191	900.42	0.10930794	0.11014073	1430.42	0.0155455	0.01594383	1960.41	0.00007797	0.00127587	
370.63	0.47406029	0.47572833	900.62	0.10953974	0.11025511	1430.62	0.01594998	0.01594383	1960.61	-0.00053978	0.00127681	
370.83	0.47384709	0.47580446	900.82	0.11030766	0.11036945	1430.82	0.01655358	0.01594383	1960.81	-0.00004922	0.00127776	
371.03	0.47384688	0.47588031	901.02	0.11081029	0.11048376	1431.02	0.01608858	0.01594383	1961.01	0.0004739	0.0012787	
371.23	0.47365694	0.47595588	901.22	0.11087062	0.11059804	1431.22	0.01610566	0.01594383	1961.21	0.00032685	0.00127964	
371.43	0.473373	0.47603116	901.42	0.1111148	0.11071229	1431.42	0.01605655	0.01594383	1961.41	0.00210647	0.00128058	
371.63	0.47399014	0.47610617	901.62	0.11015549	0.1108265	1431.62	0.01504991	0.01594383	1961.61	0.00279642	0.00128152	
371.83	0.47458155	0.47618089	901.82	0.11048674	0.11094068	1431.82	0.01514104	0.01594383	1961.81	0.00306975	0.00128246	
372.03	0.47605882	0.47625534	902.02	0.11011472	0.11105483	1432.02	0.01500715	0.01594383	1962.01	0.0038333	0.0012834	
372.23	0.47565817	0.4763295	902.22	0.11037874	0.11116895	1432.22	0.01485664	0.01594383	1962.21	0.00406678	0.00128434	
372.43	0.47655199	0.47640339	902.42	0.10961584	0.11128304	1432.42	0.01488341	0.01594383	1962.41	0.00481753	0.00128527	
372.63	0.47759356	0.47647701	902.62	0.10903331	0.11139709	1432.62	0.01483375	0.01594383	1962.61	0.00490889	0.00128621	
372.83	0.47839949	0.47655035	902.82	0.1090732	0.11151111	1432.82	0.0144757	0.01594383	1962.81	0.00552294	0.00128714	
373.03	0.47874064	0.47662341	903.02	0.10962006	0.1116251	1433.02	0.01403164	0.01594383	1963.01	0.0049276	0.00128808	
373.23	0.47897126	0.4766962	903.22	0.10945221	0.11173906	1433.22	0.01468645	0.01594383	1963.21	0.00475784	0.00128901	
373.43	0.47856857	0.47676872	903.42	0.10911484	0.11185298	1433.42	0.01478569	0.01594383	1963.41	0.00383606	0.00128994	
373.63	0.47842449	0.47684097	903.62	0.10913891	0.11196688	1433.62	0.01496396	0.01594383	1963.61	0.00265697	0.00129087	
373.83	0.47840329	0.47691295	903.82	0.10856631	0.11208074	1433.82	0.01452554	0.01594383	1963.81	0.00214683	0.0012918	
374.03	0.4790261	0.47698466	904.02	0.10894752	0.11219457	1434.02	0.01453109	0.01594383	1964.01	0.00129946	0.00129273	
374.23	0.47836986	0.4770561	904.22	0.10864856	0.11230836	1434.22	0.01472834	0.01594383	1964.21	0.00131193	0.00129366	
374.43	0.4771082	0.47712728	904.42	0.10906543	0.11242213	1434.42	0.01441604	0.01594383	1964.41	0.00067734	0.00129459	
374.63	0.47725571	0.47719819	904.62	0.1100356	0.11253586	1434.62	0.01451803	0.01594383	1964.61	-0.00048065	0.00129551	
374.83	0.47723234	0.47726883	904.82	0.11071935	0.11264956	1434.82	0.01478807	0.01594383	1964.81	0.00103911	0.00129644	
375.03	0.47724927	0.47733921	905.02	0.11072629	0.11276323	1435.02	0.01459176	0.01594383	1965.01	0.00151015	0.00129736	
375.23	0.47748135	0.47740933	905.22	0.11031966	0.11287687	1435.22	0.01465821	0.01594383	1965.21	0.00240629	0.00129828	
375.43	0.47761922	0.47747919	905.42	0.11062546	0.11299047	1435.42	0.01446115	0.01594383	1965.41	0.0031604	0.00129921	
375.63	0.47854905	0.47754878	905.62	0.11193137	0.11310405	1435.62	0.01396671	0.01594383	1965.61	0.0024884	0.00130013	
375.83	0.4780812	0.47761812	905.82	0.1120651	0.11321759	1435.82	0.01488571	0.01594383	1965.81	0.00230814	0.00130105	
376.03	0.47809862	0.47768719	906.02	0.11264867	0.1133311	1436.02	0.01554271	0.01594383	1966.01	0.00234642	0.00130197	
376.23	0.47719718	0.47775601	906.22	0.11242619	0.11344457	1436.22	0.01552409	0.01594383	1966.21	0.00189214	0.00130289	
376.43	0.47730812	0.47782457	906.42	0.11165781	0.11355802	1436.42	0.01538653	0.01594383	1966.41	0.0024245	0.00130381	
376.63	0.47848408	0.47789288	906.62	0.11218197	0.11367143	1436.62	0.01549812	0.01594383	1966.61	0.00313493	0.00130472	
376.83	0.47834491	0.47796093	906.82	0.11229274	0.11378481	1436.82	0.01591739	0.01594383	1966.81	0.00375307	0.00130564	
377.03	0.4786604	0.47802872	907.02	0.11234485	0.11389816	1437.02	0.01575346	0.01594383	1967.01	0.00357211	0.00130655	
377.23	0.479067	0.47809627	907.22	0.11215121	0.11401148	1437.22	0.01608159	0.01594383	1967.21	0.00296327	0.00130747	
377.43	0.47962714	0.47816356	907.42	0.11221964	0.11412477	1437.42	0.01569529	0.01594383	1967.41	0.00226469	0.00130838	
377.63	0.48045068	0.4782306	907.62	0.1119824	0.11423802	1437.62	0.01558118	0.01594383	1967.61	0.00120731	0.00130929	
377.83	0.48135503	0.47829738	907.82	0.11208261	0.11435124	1437.82	0.01485543	0.01594383	1967.81	0.0007933	0.0013102	
378.03	0.48162766	0.47836392	908.02	0.11261068	0.11446443	1438.02	0.01431837	0.01594383	1968.01	-0.00008119	0.00131111	
378.23	0.48163502	0.47843021	908.22	0.11263395	0.11457759	1438.22	0.01399352	0.01594383	1968.21	-0.00032072	0.00131202	
378.43	0.48187291	0.47849626	908.42	0.11326668	0.11469072	1438.42	0.01354867	0.01594383	1968.41	-0.00075331	0.00131293	
378.63	0.48171078	0.47856205	908.62	0.11347353	0.11480381	1438.62	0.01350944	0.01594383	1968.61	-0.00029773	0.00131384	
378.83	0.48194157	0.4786276	908.82	0.11325357	0.11491688	1438.82	0.013503	0.01594383	1968.81	0.00079292	0.00131475	
379.03	0.48187053	0.47869291	909.02	0.11298099	0.11502991	1439.02	0.01300709	0.01594383	1969.01	0.0010308	0.00131565	
379.23	0.48160601	0.47875797	909.22	0.11342287	0.11514291	1439.22	0.01292164	0.01594383	1969.21	0.00144203	0.00131656	
379.43	0.48121223	0.47882279	909.42	0.11422344	0.11525587	1439.42	0.01293067	0.01594383	1969.41	0.00135741	0.00131746	
379.63	0.48075088	0.47888737	909.62	0.11466215	0.11536881	1439.62	0.0128238	0.01594383	1969.61	0.00146919	0.00131836	
379.83	0.47987721	0.4789517	909.82	0.11359295	0.11548171	1439.82	0.0130863	0.01594383	1969.81	0.00223138	0.00131927	
380.02	0.47987721	0.47901548	910.02	0.11359295	0.11559458	1440.02	0.0130863	0.01594383	1970.01	0.00223138	0.00132016	
380.22	0.48081426	0.47898798	910.22	0.11510988	0.115586	1440.22	0.01251053	0.01573116	1970.21	0.00262989	0.00132015	
380.42	0.48189307	0.47896048	910.42	0.11614089	0.11557743	1440.42	0.01142063	0.01552132	1970.41	0.00305294	0.00132014	
380.62	0.48250753	0.47893299	910.62	0.11717125	0.11556885	1440.62	0.01102036	0.01531429	1970.61	0.00293753	0.00132013	
380.82	0.48358253	0.47890549	910.82	0.11828806	0.11556027	1440.82	0.01094929	0.01511001	1970.81	0.0042795	0.00132012	
381.02	0.48459064	0.478878	911.02	0.11964058	0.11555169	1441.02	0.01067231	0.01490846	1971.01	0.0047361	0.00132011	
381.22	0.48515826	0.47885051	911.22	0.12037391	0.11554312	1441.22	0.01043473	0.0147096	1971.21	0.00538379	0.0013201	
381.42	0.48614696	0.47882302	911.42	0.12098433	0.11553454	1441.42	0.01019336	0.01451339	1971.41	0.00578922	0.00132009	
381.62	0.48627443	0.47879553	911.62	0.12155832	0.11552597	1441.62	0.01039851	0.0143198	1971.61	0.00558507	0.00132008	
381.82	0.48668682	0.47876804	911.82	0.12134803	0.11551739	1441.82	0.01024535	0.01412879	1971.81	0.00617303	0.00132007	
382.02	0.48645632	0.47874056	912.02	0.12116409	0.11550882	1442.02	0.01046507	0.01394033	1972.01	0.00638414	0.00132006	
382.22	0.48561683	0.47871307	912.22	0.12104405	0.11550025	1442.22	0.01109441	0.01375438	1972.21	0.00714523	0.00132005	
382.42	0.48530117	0.47868559	912.42	0.12017143	0.11549168	1442.42	0.01173279	0.01357091	1972.41	0.0076509	0.00132004	
382.62	0.48548789	0.47865811	912.62	0.11915833	0.1154831	1442.62	0.01105976	0.01338989	1972.61	0.00733471	0.00132003	
382.82	0.48459332	0.47863063	912.82	0.11866216	0.11547453	1442.82	0.01102881	0.01321129	1972.81	0.00702941	0.00132002	
383.02	0.48524411	0.47860316	913.02	0.11756469	0.11546596	1443.02	0.01008708	0.01303506	1973.01	0.00654052	0.00132001	
383.22	0.48566457	0.47857568	913.22	0.11621794	0.11545739	1443.22	0.0094269	0.01286119	1973.21	0.00662951	0.00132	
383.42	0.48556864	0.47854821	913.42	0.1161832	0.11544882	1443.42	0.00915249	0.01268964	1973.41	0.00667179	0.00131998	
383.62	0.48581166	0.47852073	913.62	0.11631048	0.11544025	1443.62	0.00874203	0.01252037	1973.61	0.00646751	0.00131997	
383.82	0.48614053	0.47849326	913.82	0.11661739	0.11543169	1443.82	0.00790423	0.01235336	1973.81	0.00565918	0.00131996	
384.02	0.48496735	0.47846579	914.02	0.11598993	0.11542312	1444.02	0.00802385	0.01218858	1974.01	0.00594764	0.00131995	
384.22	0.48506223	0.47843833	914.22	0.11752925	0.11541455	1444.22	0.00811837	0.012026	1974.21	0.00546351	0.00131994	
384.42	0.48460307	0.47841086	914.42	0.11783127	0.11540599	1444.42	0.00845801	0.01186559	1974.41	0.00519205	0.00131993	
384.62	0.48335537	0.4783834	914.62	0.11861427	0.11539742	1444.62	0.00920025	0.01170732	1974.61	0.00517793	0.00131992	
384.82	0.48405058	0.47835593	914.82	0.11950236	0.11538886	1444.82	0.00934496	0.01155115	1974.81	0.00618249	0.00131991	
385.02	0.48379805	0.47832847	915.02	0.12050333	0.11538029	1445.02	0.00879362	0.01139708	1975.01	0.00564363	0.0013199	
385.22	0.48418779	0.47830101	915.22	0.12060783	0.11537173	1445.22	0.00815607	0.01124505	1975.21	0.00560201	0.00131989	
385.42	0.4839811	0.47827355	915.42	0.12049272	0.11536317	1445.42	0.00789402	0.01109506	1975.41	0.00519412	0.00131988	
385.62	0.48378856	0.4782461	915.62	0.12079434	0.11535461	1445.62	0.00785211	0.01094706	1975.61	0.0054174	0.00131987	
385.82	0.48467711	0.47821864	915.82	0.12047773	0.11534604	1445.82	0.00734498	0.01080104	1975.81	0.00645643	0.00131986	
386.02	0.48438598	0.47819119	916.02	0.12032422	0.11533748	1446.02	0.00716571	0.01065697	1976.01	0.00750368	0.00131985	
386.22	0.48418284	0.47816374	916.22	0.12051128	0.11532892	1446.22	0.00721062	0.01051481	1976.21	0.00926842	0.00131984	
386.42	0.48373437	0.47813629	916.42	0.11986912	0.11532036	1446.42	0.00687387	0.01037456	1976.41	0.00958748	0.00131983	
386.62	0.4844233	0.47810884	916.62	0.12008701	0.1153118	1446.62	0.00526506	0.01023617	1976.61	0.0093047	0.00131982	
386.82	0.48383126	0.47808139	916.82	0.11989344	0.11530325	1446.82	0.00643785	0.01009964	1976.81	0.00856374	0.00131981	
387.02	0.48343353	0.47805394	917.02	0.11982528	0.11529469	1447.02	0.00618014	0.00996492	1977.01	0.00913908	0.0013198	
387.22	0.48348857	0.4780265	917.22	0.11978466	0.11528613	1447.22	0.00584522	0.009832	1977.21	0.00963138	0.00131979	
387.42	0.48309746	0.47799906	917.42	0.12054985	0.11527758	1447.42	0.00621384	0.00970085	1977.41	0.00956274	0.00131978	
387.62	0.48382453	0.47797162	917.62	0.12010138	0.11526902	1447.62	0.00657606	0.00957145	1977.61	0.00845772	0.00131977	
387.82	0.48426384	0.47794418	917.82	0.12032651	0.11526046	1447.82	0.00703979	0.00944378	1977.81	0.00729494	0.00131976	
388.02	0.48380156	0.47791674	918.02	0.12138888	0.11525191	1448.02	0.00784384	0.00931781	1978.01	0.0060254	0.00131975	
388.22	0.48378853	0.4778893	918.22	0.12246022	0.11524336	1448.22	0.00719166	0.00919352	1978.21	0.00485987	0.00131973	
388.42	0.48361858	0.47786187	918.42	0.12275099	0.1152348	1448.42	0.0079648	0.00907089	1978.41	0.00498506	0.00131972	
388.62	0.4843324	0.47783443	918.62	0.12258287	0.11522625	1448.62	0.00762418	0.0089499	1978.61	0.00449099	0.00131971	
388.82	0.48534226	0.477807	918.82	0.12333666	0.1152177	1448.82	0.00697319	0.00883051	1978.81	0.00336161	0.0013197	
389.02	0.484929	0.47777957	919.02	0.12354806	0.11520915	1449.02	0.0067729	0.00871273	1979.01	0.00344459	0.00131969	
389.22	0.48497427	0.47775215	919.22	0.12267257	0.1152006	1449.22	0.00618799	0.00859651	1979.21	0.00233388	0.00131968	
389.42	0.48482461	0.47772472	919.42	0.12290983	0.11519205	1449.42	0.00592223	0.00848184	1979.41	0.00261525	0.00131967	
389.62	0.48504404	0.47769729	919.62	0.12289497	0.1151835	1449.62	0.00557178	0.0083687	1979.61	0.00370802	0.00131966	
389.82	0.48592927	0.47766987	919.82	0.12182048	0.11517495	1449.82	0.00474801	0.00825707	1979.81	0.0043553	0.00131965	
390.02	0.4853988	0.47764245	920.02	0.12098826	0.1151664	1450.02	0.0039547	0.00814693	1980.01	0.00587731	0.00131964	
390.22	0.48490726	0.47761503	920.22	0.12030829	0.11515785	1450.22	0.00292498	0.00803826	1980.21	0.00690423	0.00131963	
390.42	0.48437586	0.47758761	920.42	0.11935414	0.11514931	1450.42	0.00243786	0.00793104	1980.41	0.00730518	0.00131962	
390.62	0.48452848	0.47756019	920.62	0.11873788	0.11514076	1450.62	0.00288437	0.00782525	1980.61	0.00765519	0.00131961	
390.82	0.48393272	0.47753278	920.82	0.11753007	0.11513221	1450.82	0.00407701	0.00772087	1980.81	0.00871171	0.0013196	
391.02	0.48413499	0.47750536	921.02	0.11729921	0.11512367	1451.02	0.00375284	0.00761788	1981.01	0.00938726	0.00131959	
391.22	0.4837681	0.47747795	921.22	0.1167582	0.11511513	1451.22	0.00411561	0.00751627	1981.21	0.00944126	0.00131958	
391.42	0.48390607	0.47745054	921.42	0.11680485	0.11510658	1451.42	0.00467961	0.00741601	1981.41	0.00945914	0.00131957	
391.62	0.48401191	0.47742313	921.62	0.11601072	0.11509804	1451.62	0.00466317	0.00731709	1981.61	0.00782499	0.00131956	
391.82	0.48391373	0.47739572	921.82	0.11640486	0.1150895	1451.82	0.00536085	0.00721949	1981.81	0.00686229	0.00131955	
392.02	0.48389138	0.47736831	922.02	0.11733173	0.11508095	1452.02	0.00580382	0.00712319	1982.01	0.00672738	0.00131954	
392.22	0.48374488	0.47734091	922.22	0.11721025	0.11507241	1452.22	0.0056185	0.00702817	1982.21	0.00678286	0.00131953	
392.42	0.48330608	0.47731351	922.42	0.11725937	0.11506387	1452.42	0.00623128	0.00693443	1982.41	0.00620563	0.00131952	
392.62	0.4825004	0.4772861	922.62	0.11694512	0.11505533	1452.62	0.00609379	0.00684193	1982.61	0.00474015	0.00131951	
392.82	0.4817617	0.4772587	922.82	0.11722878	0.11504679	1452.82	0.00578298	0.00675067	1982.81	0.00373632	0.0013195	
393.02	0.48196633	0.47723131	923.02	0.11721268	0.11503826	1453.02	0.00676041	0.00666062	1983.01	0.00336698	0.00131948	
393.22	0.48226311	0.47720391	923.22	0.11704174	0.11502972	1453.22	0.0064462	0.00657178	1983.21	0.00278812	0.00131947	
393.42	0.48289856	0.47717651	923.42	0.11798366	0.11502118	1453.42	0.00545849	0.00648412	1983.41	0.00305915	0.00131946	
393.62	0.48213607	0.47714912	923.62	0.11754612	0.11501264	1453.62	0.00518184	0.00639762	1983.61	0.00319875	0.00131945	
393.82	0.48182479	0.47712173	923.82	0.1175597	0.11500411	1453.82	0.00472659	0.00631229	1983.81	0.00327388	0.00131944	
394.02	0.48072583	0.47709434	924.02	0.11709903	0.11499557	1454.02	0.00371847	0.00622809	1984.01	0.00359874	0.00131943	
394.22	0.4799303	0.47706695	924.22	0.11604017	0.11498704	1454.22	0.00297719	0.00614501	1984.21	0.00387563	0.00131942	
394.42	0.48046072	0.47703956	924.42	0.11628631	0.1149785	1454.42	0.00264377	0.00606305	1984.41	0.00449842	0.00131941	
394.62	0.48072878	0.47701217	924.62	0.11564475	0.11496997	1454.62	0.00279778	0.00598217	1984.61	0.00415584	0.0013194	
394.82	0.48169896	0.47698479	924.82	0.11477497	0.11496144	1454.82	0.00215994	0.00590238	1984.81	0.0051848	0.00131939	
395.02	0.48197878	0.47695741	925.02	0.11471579	0.1149529	1455.02	0.00146202	0.00582365	1985.01	0.00458657	0.00131938	
395.22	0.48069905	0.47693003	925.22	0.11551195	0.11494437	1455.22	0.00115108	0.00574597	1985.21	0.00589998	0.00131937	
395.42	0.48056028	0.47690265	925.42	0.11613768	0.11493584	1455.42	0.00122332	0.00566932	1985.41	0.00606137	0.00131936	
395.62	0.47935878	0.47687527	925.62	0.11644587	0.11492731	1455.62	0.00163427	0.0055937	1985.61	0.00589143	0.00131935	
395.82	0.479943	0.47684789	925.82	0.1173852	0.11491878	1455.82	0.00311252	0.00551909	1985.81	0.0060797	0.00131934	
396.02	0.48009607	0.47682052	926.02	0.11739436	0.11491025	1456.02	0.00346465	0.00544547	1986.01	0.0064438	0.00131933	
396.22	0.47960357	0.47679314	926.22	0.11716746	0.11490172	1456.22	0.00288703	0.00537283	1986.21	0.00624661	0.00131932	
396.42	0.47871489	0.47676577	926.42	0.11605992	0.1148932	1456.42	0.00249129	0.00530116	1986.41	0.00595259	0.00131931	
396.62	0.47921649	0.4767384	926.62	0.11574887	0.11488467	1456.62	0.00271365	0.00523045	1986.61	0.00605962	0.0013193	
396.82	0.480843	0.47671103	926.82	0.11543977	0.11487614	1456.82	0.00313014	0.00516068	1986.81	0.00602864	0.00131929	
397.02	0.48185435	0.47668367	927.02	0.11590121	0.11486762	1457.02	0.00342027	0.00509185	1987.01	0.00726621	0.00131928	
397.22	0.48331742	0.4766563	927.22	0.11591787	0.11485909	1457.22	0.00228014	0.00502393	1987.21	0.0077023	0.00131927	
397.42	0.48314923	0.47662894	927.42	0.11675147	0.11485057	1457.42	0.00150526	0.00495691	1987.41	0.00764594	0.00131926	
397.62	0.48304742	0.47660158	927.62	0.11683689	0.11484204	1457.62	0.00222396	0.00489079	1987.61	0.0076726	0.00131925	
397.82	0.48383096	0.47657421	927.82	0.11644661	0.11483352	1457.82	0.00252967	0.00482556	1987.81	0.00726635	0.00131923	
398.02	0.48398674	0.47654686	928.02	0.11542553	0.114825	1458.02	0.00247486	0.00476119	1988.01	0.00731779	0.00131922	
398.22	0.48441039	0.4765195	928.22	0.11526514	0.11481647	1458.22	0.00222626	0.00469768	1988.21	0.00767613	0.00131921	
398.42	0.4851758	0.47649214	928.42	0.11493756	0.11480795	1458.42	0.00180961	0.00463502	1988.41	0.00811608	0.0013192	
398.62	0.48551414	0.47646479	928.62	0.11431648	0.11479943	1458.62	0.00207759	0.00457319	1988.61	0.00786111	0.00131919	
398.82	0.48622693	0.47643743	928.82	0.11494924	0.11479091	1458.82	0.00188788	0.00451219	1988.81	0.00832172	0.00131918	
399.02	0.48518908	0.47641008	929.02	0.1151725	0.11478239	1459.02	0.00253951	0.004452	1989.01	0.00773453	0.00131917	
399.22	0.48441279	0.47638273	929.22	0.11651682	0.11477387	1459.22	0.00386551	0.00439262	1989.21	0.00662946	0.00131916	
399.42	0.48367941	0.47635539	929.42	0.11689967	0.11476536	1459.42	0.00494705	0.00433403	1989.41	0.00637105	0.00131915	
399.62	0.48361365	0.47632804	929.62	0.11674948	0.11475684	1459.62	0.00604905	0.00427622	1989.61	0.00523064	0.00131914	
399.82	0.48441542	0.47630069	929.82	0.11751904	0.11474832	1459.82	0.00623796	0.00421918	1989.81	0.0039105	0.00131913	
400.02	0.48391063	0.47627335	930.02	0.11771932	0.1147398	1460.02	0.00567371	0.0041629	1990.01	0.00309933	0.00131912	
400.22	0.48332434	0.47624601	930.22	0.11745095	0.11473129	1460.22	0.00498009	0.00410737	1990.21	0.00210004	0.00131911	
400.42	0.48256099	0.47621867	930.42	0.11720813	0.11472277	1460.42	0.0050581	0.00405258	1990.41	0.00137276	0.0013191	
400.62	0.48267457	0.47619133	930.62	0.11742476	0.11471426	1460.62	0.00524518	0.00399853	1990.61	0.00071306	0.00131909	
400.82	0.4818397	0.47616399	930.82	0.11705594	0.11470574	1460.82	0.00475988	0.00394519	1990.81	0.00063101	0.00131908	
401.02	0.48166466	0.47613666	931.02	0.1167656	0.11469723	1461.02	0.00334589	0.00389257	1991.01	0.00069971	0.00131907	
401.22	0.4821007	0.47610932	931.22	0.11710362	0.11468872	1461.22	0.00192651	0.00384064	1991.21	0.00043061	0.00131906	
401.42	0.48105382	0.47608199	931.42	0.11644511	0.11468021	1461.42	0.00101542	0.00378941	1991.41	0.00123925	0.00131905	
401.62	0.48140395	0.47605466	931.62	0.11596226	0.1146717	1461.62	0.00060917	0.00373887	1991.61	0.00165435	0.00131904	
401.82	0.48205888	0.47602733	931.82	0.11576748	0.11466318	1461.82	-0.00014377	0.00368899	1991.81	0.00296208	0.00131903	
402.02	0.48139571	0.476	932.02	0.11555415	0.11465467	1462.02	-0.00129894	0.00363979	1992.01	0.00467304	0.00131902	
402.22	0.48089462	0.47597268	932.22	0.11599821	0.11464616	1462.22	-0.00308862	0.00359124	1992.21	0.00598582	0.00131901	
402.42	0.48105423	0.47594535	932.42	0.11611906	0.11463766	1462.42	-0.00344678	0.00354333	1992.41	0.00727312	0.001319	
402.62	0.48153125	0.47591803	932.62	0.11701343	0.11462915	1462.62	-0.00372268	0.00349607	1992.61	0.00801677	0.00131898	
402.82	0.48178252	0.47589071	932.82	0.11740227	0.11462064	1462.82	-0.003449	0.00344944	1992.81	0.00790935	0.00131897	
403.02	0.48182834	0.47586339	933.02	0.11688845	0.11461213	1463.02	-0.00242042	0.00340343	1993.01	0.00784562	0.00131896	
403.22	0.48168532	0.47583607	933.22	0.11766654	0.11460363	1463.22	-0.00163115	0.00335803	1993.21	0.0077344	0.00131895	
403.42	0.48210659	0.47580875	933.42	0.11818257	0.11459512	1463.42	-0.00105521	0.00331324	1993.41	0.00861767	0.00131894	
403.62	0.48216579	0.47578144	933.62	0.11901543	0.11458662	1463.62	0.00065068	0.00326904	1993.61	0.00608879	0.00131893	
403.82	0.48295151	0.47575412	933.82	0.12013191	0.11457811	1463.82	0.00068433	0.00322544	1993.81	0.00464885	0.00131892	
404.02	0.48382841	0.47572681	934.02	0.11991745	0.11456961	1464.02	0.00059821	0.00318241	1994.01	0.00322514	0.00131891	
404.22	0.48387685	0.4756995	934.22	0.11988577	0.1145611	1464.22	0.00117876	0.00313996	1994.21	0.00233354	0.0013189	
404.42	0.48361582	0.47567219	934.42	0.11925732	0.1145526	1464.42	0.00127883	0.00309808	1994.41	0.00186926	0.00131889	
404.62	0.48364049	0.47564488	934.62	0.11856669	0.1145441	1464.62	0.00142457	0.00305675	1994.61	0.0015663	0.00131888	
404.82	0.483069	0.47561758	934.82	0.11828441	0.1145356	1464.82	0.00136817	0.00301598	1994.81	0.00140033	0.00131887	
405.02	0.48322098	0.47559027	935.02	0.11814823	0.1145271	1465.02	-0.00012022	0.00297575	1995.01	0.00045881	0.00131886	
405.22	0.48258911	0.47556297	935.22	0.11815523	0.1145186	1465.22	-0.00037057	0.00293606	1995.21	0.00181167	0.00131885	
405.42	0.48222458	0.47553567	935.42	0.11707354	0.1145101	1465.42	-0.00119503	0.00289689	1995.41	0.00148911	0.00131884	
405.62	0.4827631	0.47550837	935.62	0.11716026	0.1145016	1465.62	-0.00137444	0.00285825	1995.61	0.00184795	0.00131883	
405.82	0.48255927	0.47548107	935.82	0.11625375	0.1144931	1465.82	-0.00217458	0.00282013	1995.81	0.00275439	0.00131882	
406.02	0.48128363	0.47545378	936.02	0.11623619	0.1144846	1466.02	-0.00247204	0.00278251	1996.01	0.00355953	0.00131881	
406.22	0.48061258	0.47542648	936.22	0.11631135	0.11447611	1466.22	-0.00281379	0.00274539	1996.21	0.0043856	0.0013188	
406.42	0.4807728	0.47539919	936.42	0.11602964	0.11446761	1466.42	-0.00258209	0.00270877	1996.41	0.00421933	0.00131879	
406.62	0.48112903	0.4753719	936.62	0.1156284	0.11445912	1466.62	-0.00297673	0.00267264	1996.61	0.00471488	0.00131878	
406.82	0.48080746	0.47534461	936.82	0.11529683	0.11445062	1466.82	-0.00304151	0.00263699	1996.81	0.00481942	0.00131877	
407.02	0.48019874	0.47531732	937.02	0.11517562	0.11444213	1467.02	-0.0021135	0.00260182	1997.01	0.0052641	0.00131876	
407.22	0.4800655	0.47529003	937.22	0.11620818	0.11443363	1467.22	-0.00101476	0.00256711	1997.21	0.00491294	0.00131875	
407.42	0.48123685	0.47526275	937.42	0.11632322	0.11442514	1467.42	0.00075493	0.00253287	1997.41	0.00274377	0.00131873	
407.62	0.48196387	0.47523546	937.62	0.11643355	0.11441665	1467.62	0.00195478	0.00249908	1997.61	0.00126678	0.00131872	
407.82	0.48315491	0.47520818	937.82	0.11583609	0.11440816	1467.82	0.00221147	0.00246575	1997.81	0.00073005	0.00131871	
408.02	0.48433219	0.4751809	938.02	0.11498984	0.11439966	1468.02	0.0025805	0.00243286	1998.01	0.00006763	0.0013187	
408.22	0.48414597	0.47515362	938.22	0.11514055	0.11439117	1468.22	0.00269964	0.00240041	1998.21	0.0003869	0.00131869	
408.42	0.48410553	0.47512634	938.42	0.11510372	0.11438268	1468.42	0.0024956	0.00236839	1998.41	0.0004669	0.00131868	
408.62	0.48383818	0.47509907	938.62	0.11609541	0.11437419	1468.62	0.00280134	0.0023368	1998.61	-0.00002569	0.00131867	
408.82	0.48302498	0.47507179	938.82	0.1164531	0.11436571	1468.82	0.00190598	0.00230563	1998.81	0.00020629	0.00131866	
409.02	0.4827162	0.47504452	939.02	0.11681164	0.11435722	1469.02	0.00039259	0.00227487	1999.01	-0.00015507	0.00131865	
409.22	0.4822281	0.47501725	939.22	0.11730263	0.11434873	1469.22	-0.00003202	0.00224453	1999.21	0.00092646	0.00131864	
409.42	0.48169621	0.47498998	939.42	0.11759878	0.11434024	1469.42	-0.00094032	0.00221459	1999.41	0.00083019	0.00131863	
409.62	0.48158111	0.47496271	939.62	0.11824486	0.11433176	1469.62	-0.00065699	0.00218505	1999.61	0.0021353	0.00131862	
409.82	0.48097272	0.47493544	939.82	0.11872618	0.11432327	1469.82	-0.00116225	0.0021559	1999.81	0.00317316	0.00131861	
410.02	0.48024065	0.47490818	940.02	0.11942299	0.11431479	1470.02	-0.00096945	0.00212715	2000.01	0.00330094	0.0013186	
410.22	0.48093829	0.47488091	940.22	0.11929884	0.1143063	1470.22	-0.00176449	0.00209877	2000.21	0.00396202	0.00131859	
410.42	0.48097305	0.47485365	940.42	0.11952603	0.11429782	1470.42	-0.00286743	0.00207078	2000.41	0.00412777	0.00131858	
410.62	0.4824565	0.47482639	940.62	0.11985664	0.11428934	1470.62	-0.00343832	0.00204316	2000.61	0.00475796	0.00131857	
410.82	0.48331591	0.47479913	940.82	0.11883137	0.11428085	1470.82	-0.00347797	0.0020159	2000.81	0.00532219	0.00131856	
411.02	0.48380992	0.47477188	941.02	0.11874629	0.11427237	1471.02	-0.00285255	0.00198901	2001.01	0.00572039	0.00131855	
411.22	0.48476242	0.47474462	941.22	0.1186773	0.11426389	1471.22	-0.0020774	0.00196248	2001.21	0.0044944	0.00131854	
411.42	0.48616854	0.47471737	941.42	0.11677727	0.11425541	1471.42	-0.00125058	0.0019363	2001.41	0.0042284	0.00131853	
411.62	0.486216	0.47469011	941.62	0.11685714	0.11424693	1471.62	-0.00151082	0.00191048	2001.61	0.0045098	0.00131852	
411.82	0.48691652	0.47466286	941.82	0.1158018	0.11423845	1471.82	-0.00175086	0.00188499	2001.81	0.00470207	0.00131851	
412.02	0.48678751	0.47463561	942.02	0.11448602	0.11422997	1472.02	-0.00215624	0.00185985	2002.01	0.00368043	0.0013185	
412.22	0.48639209	0.47460837	942.22	0.11495544	0.11422149	1472.22	-0.00318158	0.00183504	2002.21	0.00344592	0.00131849	
412.42	0.48517881	0.47458112	942.42	0.11528602	0.11421302	1472.42	-0.00287407	0.00181056	2002.41	0.0040314	0.00131847	
412.62	0.48407017	0.47455388	942.62	0.11458836	0.11420454	1472.62	-0.00423202	0.00178641	2002.61	0.00364915	0.00131846	
412.82	0.48418864	0.47452663	942.82	0.11387836	0.11419606	1472.82	-0.0056918	0.00176258	2002.81	0.00410908	0.00131845	
413.02	0.48329519	0.47449939	943.02	0.11386288	0.11418759	1473.02	-0.00591656	0.00173907	2003.01	0.00377392	0.00131844	
413.22	0.48122601	0.47447215	943.22	0.11415312	0.11417911	1473.22	-0.00576847	0.00171588	2003.21	0.00376265	0.00131843	
413.42	0.48027745	0.47444491	943.42	0.11413701	0.11417064	1473.42	-0.00520691	0.00169299	2003.41	0.00431261	0.00131842	
413.62	0.48072618	0.47441767	943.62	0.1150659	0.11416217	1473.62	-0.00476992	0.00167041	2003.61	0.00377058	0.00131841	
413.82	0.48036965	0.47439044	943.82	0.11561405	0.11415369	1473.82	-0.00490928	0.00164812	2003.81	0.0033486	0.0013184	
414.02	0.48047872	0.47436321	944.02	0.11592808	0.11414522	1474.02	-0.00450985	0.00162614	2004.01	0.0027933	0.00131839	
414.22	0.48193671	0.47433597	944.22	0.1160415	0.11413675	1474.22	-0.00509349	0.00160445	2004.21	0.00325875	0.00131838	
414.42	0.48208005	0.47430874	944.42	0.11687156	0.11412828	1474.42	-0.00466569	0.00158305	2004.41	0.00317618	0.00131837	
414.62	0.48347638	0.47428151	944.62	0.11747134	0.11411981	1474.62	-0.00394408	0.00156193	2004.61	0.00310171	0.00131836	
414.82	0.48364923	0.47425429	944.82	0.11697701	0.11411134	1474.82	-0.00397896	0.0015411	2004.81	0.00313663	0.00131835	
415.02	0.4834157	0.47422706	945.02	0.11783841	0.11410287	1475.02	-0.00373774	0.00152054	2005.01	0.00316286	0.00131834	
415.22	0.4834209	0.47419984	945.22	0.11807819	0.1140944	1475.22	-0.00333717	0.00150026	2005.21	0.00198262	0.00131833	
415.42	0.48400283	0.47417261	945.42	0.11823352	0.11408593	1475.42	-0.00270447	0.00148025	2005.41	0.00226836	0.00131832	
415.62	0.48410529	0.47414539	945.62	0.11944836	0.11407747	1475.62	-0.00350705	0.0014605	2005.61	0.00130811	0.00131831	
415.82	0.48452541	0.47411817	945.82	0.1188149	0.114069	1475.82	-0.00385212	0.00144102	2005.81	0.0015081	0.0013183	
416.02	0.48417221	0.47409095	946.02	0.11823713	0.11406053	1476.02	-0.00311539	0.0014218	2006.01	0.00072542	0.00131829	
416.22	0.48400612	0.47406374	946.22	0.11836969	0.11405207	1476.22	-0.00313881	0.00140283	2006.21	0.00104908	0.00131828	
416.42	0.48338121	0.47403652	946.42	0.11817334	0.1140436	1476.42	-0.00314261	0.00138412	2006.41	0.00210438	0.00131827	
416.62	0.48379529	0.47400931	946.62	0.11658557	0.11403514	1476.62	-0.00410161	0.00136566	2006.61	0.00208128	0.00131826	
416.82	0.48349537	0.4739821	946.82	0.11634984	0.11402668	1476.82	-0.00448488	0.00134744	2006.81	0.00183719	0.00131825	
417.02	0.48235672	0.47395489	947.02	0.11576365	0.11401821	1477.02	-0.00448811	0.00132947	2007.01	0.0020495	0.00131824	
417.22	0.48136703	0.47392768	947.22	0.11606243	0.11400975	1477.22	-0.00411711	0.00131174	2007.21	0.00145216	0.00131822	
417.42	0.48130295	0.47390047	947.42	0.11545363	0.11400129	1477.42	-0.00395278	0.00129424	2007.41	0.00127472	0.00131821	
417.62	0.48069672	0.47387327	947.62	0.11578497	0.11399283	1477.62	-0.00404793	0.00127698	2007.61	0.00043386	0.0013182	
417.82	0.48060656	0.47384606	947.82	0.11500131	0.11398437	1477.82	-0.0041876	0.00125994	2007.81	0.00065388	0.00131819	
418.02	0.4805058	0.47381886	948.02	0.11417399	0.11397591	1478.02	-0.0046264	0.00124314	2008.01	0.00112491	0.00131818	
418.22	0.48050388	0.47379166	948.22	0.11392805	0.11396745	1478.22	-0.00529122	0.00122655	2008.21	0.00130236	0.00131817	
418.42	0.47976424	0.47376446	948.42	0.11477433	0.11395899	1478.42	-0.00459199	0.00121019	2008.41	0.00246688	0.00131816	
418.62	0.47917266	0.47373726	948.62	0.11481414	0.11395053	1478.62	-0.00481895	0.00119405	2008.61	0.00340093	0.00131815	
418.82	0.47927087	0.47371006	948.82	0.11520586	0.11394207	1478.82	-0.00501164	0.00117812	2008.81	0.0033599	0.00131814	
419.02	0.47780688	0.47368287	949.02	0.11547148	0.11393362	1479.02	-0.004737	0.00116241	2009.01	0.00400854	0.00131813	
419.22	0.47769107	0.47365568	949.22	0.11598456	0.11392516	1479.22	-0.00476351	0.0011469	2009.21	0.00383138	0.00131812	
419.42	0.47832387	0.47362848	949.42	0.11619017	0.11391671	1479.42	-0.00459337	0.0011316	2009.41	0.00393838	0.00131811	
419.62	0.47866493	0.47360129	949.62	0.11624377	0.11390825	1479.62	-0.00537652	0.00111651	2009.61	0.0040166	0.0013181	
419.82	0.47897111	0.47357411	949.82	0.11670884	0.1138998	1479.82	-0.00504884	0.00110162	2009.81	0.00481889	0.00131809	
420.02	0.47925245	0.47354692	950.02	0.11655298	0.11389134	1480.02	-0.00476326	0.00108692	2010.01	0.00533059	0.00131808	
420.22	0.47942331	0.47351973	950.22	0.11666603	0.11388289	1480.22	-0.00453159	0.00107243	2010.21	0.00571679	0.00131807	
420.42	0.47983804	0.47349255	950.42	0.11691867	0.11387444	1480.42	-0.00463282	0.00105812	2010.41	0.00636977	0.00131806	
420.62	0.4802803	0.47346537	950.62	0.11615775	0.11386599	1480.62	-0.00473384	0.00104401	2010.61	0.00636547	0.00131805	
420.82	0.48017742	0.47343819	950.82	0.1162103	0.11385754	1480.82	-0.00464944	0.00103008	2010.81	0.00587779	0.00131804	
421.02	0.48067618	0.47341101	951.02	0.11608539	0.11384909	1481.02	-0.00428459	0.00101634	2011.01	0.00529878	0.00131803	
421.22	0.48096068	0.47338383	951.22	0.11660498	0.11384064	1481.22	-0.00337991	0.00100278	2011.21	0.00363834	0.00131802	
421.42	0.48135285	0.47335665	951.42	0.11523292	0.11383219	1481.42	-0.00345171	0.00098941	2011.41	0.00239827	0.00131801	
421.62	0.48184098	0.47332948	951.62	0.11499967	0.11382374	1481.62	-0.0041001	0.00097621	2011.61	0.00184373	0.001318	
421.82	0.48226712	0.47330231	951.82	0.11436047	0.11381529	1481.82	-0.00429645	0.00096319	2011.81	0.00150437	0.00131799	
422.02	0.48209929	0.47327514	952.02	0.11386742	0.11380684	1482.02	-0.00491588	0.00095034	2012.01	0.000953	0.00131798	
422.22	0.48212891	0.47324797	952.22	0.11449186	0.1137984	1482.22	-0.00470101	0.00093766	2012.21	0.00070211	0.00131796	
422.42	0.48236882	0.4732208	952.42	0.11459304	0.11378995	1482.42	-0.00454541	0.00092516	2012.41	0.00179218	0.00131795	
422.62	0.48172963	0.47319363	952.62	0.11408546	0.11378151	1482.62	-0.00442114	0.00091282	2012.61	0.00166554	0.00131794	
422.82	0.48190824	0.47316647	952.82	0.11420394	0.11377306	1482.82	-0.00447331	0.00090064	2012.81	0.00109796	0.00131793	
423.02	0.48010867	0.4731393	953.02	0.11353384	0.11376462	1483.02	-0.0044066	0.00088863	2013.01	0.00019032	0.00131792	
423.22	0.48143441	0.47311214	953.22	0.11272775	0.11375617	1483.22	-0.00412461	0.00087677	2013.21	-0.00043693	0.00131791	
423.42	0.48106423	0.47308498	953.42	0.11275981	0.11374773	1483.42	-0.00448907	0.00086508	2013.41	-0.00137893	0.0013179	
423.62	0.47997018	0.47305782	953.62	0.11278725	0.11373929	1483.62	-0.00459576	0.00085354	2013.61	-0.00084932	0.00131789	
423.82	0.47910191	0.47303066	953.82	0.11251239	0.11373085	1483.82	-0.00461213	0.00084215	2013.81	-0.00103875	0.00131788	
424.02	0.47854517	0.47300351	954.02	0.11290707	0.11372241	1484.02	-0.00489197	0.00083092	2014.01	-0.00111834	0.00131787	
424.22	0.47804484	0.47297635	954.22	0.11259829	0.11371397	1484.22	-0.00448946	0.00081984	2014.21	-0.0007934	0.00131786	
424.42	0.47735532	0.4729492	954.42	0.11383395	0.11370553	1484.42	-0.00466814	0.0008089	2014.41	-0.00060466	0.00131785	
424.62	0.47702202	0.47292205	954.62	0.11452933	0.11369709	1484.62	-0.00490756	0.00079811	2014.61	0.00011751	0.00131784	
424.82	0.47673424	0.4728949	954.82	0.11431989	0.11368865	1484.82	-0.00562869	0.00078747	2014.81	0.0005136	0.00131783	
425.02	0.47735261	0.47286775	955.02	0.11458758	0.11368021	1485.02	-0.00636868	0.00077696	2015.01	0.00084305	0.00131782	
425.22	0.47789149	0.47284061	955.22	0.11444399	0.11367177	1485.22	-0.00601464	0.0007666	2015.21	0.00066067	0.00131781	
425.42	0.47817667	0.47281346	955.42	0.11444935	0.11366334	1485.42	-0.00672997	0.00075637	2015.41	0.00076744	0.0013178	
425.62	0.47843115	0.47278632	955.62	0.11501373	0.1136549	1485.62	-0.00725164	0.00074628	2015.61	0.00155125	0.00131779	
425.82	0.47929961	0.47275918	955.82	0.11474883	0.11364647	1485.82	-0.00747931	0.00073633	2015.81	0.00127776	0.00131778	
426.02	0.48014484	0.47273204	956.02	0.11506867	0.11363803	1486.02	-0.0071683	0.00072651	2016.01	0.00152584	0.00131777	
426.22	0.48033176	0.4727049	956.22	0.11561714	0.1136296	1486.22	-0.0065448	0.00071682	2016.21	0.00313323	0.00131776	
426.42	0.4817994	0.47267776	956.42	0.1150846	0.11362116	1486.42	-0.00599791	0.00070725	2016.41	0.00290253	0.00131775	
426.62	0.4817072	0.47265063	956.62	0.11470737	0.11361273	1486.62	-0.00503417	0.00069782	2016.61	0.00166615	0.00131774	
426.82	0.48166329	0.47262349	956.82	0.11478093	0.1136043	1486.82	-0.0041138	0.00068851	2016.81	0.00082461	0.00131773	
427.02	0.48108162	0.47259636	957.02	0.11502783	0.11359587	1487.02	-0.00294837	0.00067933	2017.01	-0.0000819	0.00131771	
427.22	0.48157912	0.47256923	957.22	0.11408439	0.11358744	1487.22	-0.00236363	0.00067027	2017.21	-0.00033064	0.0013177	
427.42	0.48069534	0.4725421	957.42	0.11463233	0.11357901	1487.42	-0.00235107	0.00066133	2017.41	-0.00126992	0.00131769	
427.62	0.47982177	0.47251497	957.62	0.11420044	0.11357058	1487.62	-0.00195298	0.00065251	2017.61	-0.0015759	0.00131768	
427.82	0.47989602	0.47248785	957.82	0.11363228	0.11356215	1487.82	-0.00195476	0.0006438	2017.81	-0.00280264	0.00131767	
428.02	0.48050877	0.47246072	958.02	0.11448496	0.11355372	1488.02	-0.00214025	0.00063521	2018.01	-0.00294419	0.00131766	
428.22	0.48010538	0.4724336	958.22	0.11427128	0.11354529	1488.22	-0.00213789	0.00062674	2018.21	-0.00254259	0.00131765	
428.42	0.47932553	0.47240648	958.42	0.11524529	0.11353687	1488.42	-0.00243799	0.00061838	2018.41	-0.00252518	0.00131764	
428.62	0.4791979	0.47237936	958.62	0.11454441	0.11352844	1488.62	-0.00377676	0.00061013	2018.61	-0.00160702	0.00131763	
428.82	0.47941444	0.47235224	958.82	0.11369906	0.11352001	1488.82	-0.00507143	0.00060199	2018.81	-0.00090007	0.00131762	
429.02	0.47941732	0.47232512	959.02	0.11344404	0.11351159	1489.02	-0.00587519	0.00059396	2019.01	0.0005912	0.00131761	
429.22	0.47958177	0.47229801	959.22	0.11304741	0.11350316	1489.22	-0.00675166	0.00058604	2019.21	0.00020912	0.0013176	
429.42	0.48064914	0.47227089	959.42	0.11352071	0.11349474	1489.42	-0.00864267	0.00057822	2019.41	0.00109326	0.00131759	
429.62	0.48102098	0.47224378	959.62	0.11350955	0.11348632	1489.62	-0.00911144	0.00057051	2019.61	0.00169813	0.00131758	
429.82	0.48207287	0.47221667	959.82	0.11306406	0.11347789	1489.82	-0.00936132	0.0005629	2019.81	0.00158497	0.00131757	
430.02	0.48192657	0.47218956	960.02	0.11415213	0.11346947	1490.02	-0.00969929	0.00055539	2020.01	0.00267201	0.00131756	
430.22	0.4819552	0.47216245	960.22	0.11449985	0.11346105	1490.22	-0.00970249	0.00054798	2020.21	0.00264343	0.00131755	
430.42	0.48270555	0.47213535	960.42	0.11486875	0.11345263	1490.42	-0.00879662	0.00054068	2020.41	0.00170219	0.00131754	
430.62	0.48209028	0.47210824	960.62	0.1158424	0.11344421	1490.62	-0.00785195	0.00053346	2020.61	0.0022284	0.00131753	
430.82	0.48173789	0.47208114	960.82	0.11685509	0.11343579	1490.82	-0.00682338	0.00052635	2020.81	0.00225134	0.00131752	
431.02	0.4816498	0.47205404	961.02	0.11744475	0.11342737	1491.02	-0.00582879	0.00051933	2021.01	0.00202747	0.00131751	
431.22	0.48099813	0.47202694	961.22	0.1174465	0.11341895	1491.22	-0.00533493	0.0005124	2021.21	0.00177728	0.0013175	
431.42	0.48059542	0.47199984	961.42	0.117826	0.11341053	1491.42	-0.00432598	0.00050556	2021.41	0.00127592	0.00131749	
431.62	0.47984711	0.47197275	961.62	0.117592	0.11340212	1491.62	-0.00435063	0.00049882	2021.61	0.00132529	0.00131748	
431.82	0.48018532	0.47194565	961.82	0.11673382	0.1133937	1491.82	-0.00366729	0.00049217	2021.81	0.00104033	0.00131747	
432.02	0.48032586	0.47191856	962.02	0.1166266	0.11338528	1492.02	-0.00368861	0.0004856	2022.01	0.00150525	0.00131745	
432.22	0.47952889	0.47189147	962.22	0.11593124	0.11337687	1492.22	-0.00380144	0.00047912	2022.21	0.00115876	0.00131744	
432.42	0.47895294	0.47186438	962.42	0.11540281	0.11336845	1492.42	-0.00388242	0.00047273	2022.41	0.001319	0.00131743	
432.62	0.47876532	0.47183729	962.62	0.11527185	0.11336004	1492.62	-0.004595	0.00046643	2022.61	0.00181499	0.00131742	
432.82	0.47823846	0.4718102	962.82	0.11463523	0.11335163	1492.82	-0.00547972	0.00046021	2022.81	0.00213502	0.00131741	
433.02	0.4781198	0.47178311	963.02	0.11383941	0.11334321	1493.02	-0.0064732	0.00045407	2023.01	0.00246012	0.0013174	
433.22	0.47925566	0.47175603	963.22	0.11321431	0.1133348	1493.22	-0.00775845	0.00044801	2023.21	0.00165914	0.00131739	
433.42	0.48018294	0.47172895	963.42	0.11350357	0.11332639	1493.42	-0.00871655	0.00044204	2023.41	0.00134834	0.00131738	
433.62	0.48041659	0.47170187	963.62	0.11319602	0.11331798	1493.62	-0.00917165	0.00043614	2023.61	0.00142497	0.00131737	
433.82	0.48020492	0.47167479	963.82	0.11298408	0.11330957	1493.82	-0.01000556	0.00043032	2023.81	0.00107344	0.00131736	
434.02	0.48025551	0.47164771	964.02	0.11397411	0.11330116	1494.02	-0.01095559	0.00042458	2024.01	0.00099055	0.00131735	
434.22	0.48051549	0.47162063	964.22	0.11461034	0.11329275	1494.22	-0.01105531	0.00041892	2024.21	0.00042839	0.00131734	
434.42	0.48091993	0.47159356	964.42	0.11524376	0.11328434	1494.42	-0.01037875	0.00041333	2024.41	0.00028665	0.00131733	
434.62	0.48067591	0.47156648	964.62	0.11526214	0.11327593	1494.62	-0.01048475	0.00040782	2024.61	0.0002063	0.00131732	
434.82	0.48054168	0.47153941	964.82	0.11625221	0.11326753	1494.82	-0.0095602	0.00040238	2024.81	-0.00116792	0.00131731	
435.02	0.47936321	0.47151234	965.02	0.11667967	0.11325912	1495.02	-0.00865598	0.00039701	2025.01	-0.000873	0.0013173	
435.22	0.47837491	0.47148527	965.22	0.11705794	0.11325071	1495.22	-0.00801516	0.00039171	2025.21	-0.00074199	0.00131729	
435.42	0.47873255	0.47145821	965.42	0.11704776	0.11324231	1495.42	-0.00695147	0.00038649	2025.41	-0.0007013	0.00131728	
435.62	0.47836562	0.47143114	965.62	0.11711021	0.1132339	1495.62	-0.0065192	0.00038133	2025.61	-0.00061614	0.00131727	
435.82	0.47869688	0.47140408	965.82	0.11666804	0.1132255	1495.82	-0.0052248	0.00037625	2025.81	-0.00110273	0.00131726	
436.02	0.47865545	0.47137702	966.02	0.11698775	0.1132171	1496.02	-0.00527239	0.00037123	2026.01	0.00010803	0.00131725	
436.22	0.47749678	0.47134995	966.22	0.11735548	0.11320869	1496.22	-0.00515496	0.00036628	2026.21	0.00050119	0.00131724	
436.42	0.47679404	0.4713229	966.42	0.11800006	0.11320029	1496.42	-0.00493972	0.00036139	2026.41	0.00207495	0.00131723	
436.62	0.4767423	0.47129584	966.62	0.11804008	0.11319189	1496.62	-0.00527404	0.00035657	2026.61	0.00265474	0.00131722	
436.82	0.47681568	0.47126878	966.82	0.1166238	0.11318349	1496.82	-0.00646278	0.00035181	2026.81	0.0036734	0.00131721	
437.02	0.47789665	0.47124173	967.02	0.11585558	0.11317509	1497.02	-0.00660055	0.00034712	2027.01	0.00417966	0.00131719	
437.22	0.47900486	0.47121467	967.22	0.1158512	0.11316669	1497.22	-0.00741372	0.00034249	2027.21	0.00471173	0.00131718	
437.42	0.47955226	0.47118762	967.42	0.11615406	0.11315829	1497.42	-0.00797835	0.00033792	2027.41	0.00457022	0.00131717	
437.62	0.48003371	0.47116057	967.62	0.11537658	0.11314989	1497.62	-0.00803282	0.00033342	2027.61	0.00566215	0.00131716	
437.82	0.47946936	0.47113352	967.82	0.11566335	0.11314149	1497.82	-0.00800929	0.00032897	2027.81	0.00523448	0.00131715	
438.02	0.479829	0.47110648	968.02	0.11555074	0.1131331	1498.02	-0.0082281	0.00032458	2028.01	0.00499265	0.00131714	
438.22	0.48006809	0.47107943	968.22	0.11481978	0.1131247	1498.22	-0.00814221	0.00032025	2028.21	0.00405699	0.00131713	
438.42	0.48044504	0.47105239	968.42	0.11442571	0.1131163	1498.42	-0.00763547	0.00031598	2028.41	0.00361338	0.00131712	
438.62	0.48057819	0.47102535	968.62	0.11477708	0.11310791	1498.62	-0.00714648	0.00031176	2028.61	0.00247966	0.00131711	
438.82	0.48042276	0.47099831	968.82	0.11554545	0.11309951	1498.82	-0.00580625	0.00030761	2028.81	0.00099541	0.0013171	
439.02	0.4800328	0.47097127	969.02	0.11543987	0.11309112	1499.02	-0.00661524	0.0003035	2029.01	0.0004382	0.00131709	
439.22	0.48053413	0.47094423	969.22	0.11491802	0.11308273	1499.22	-0.00612574	0.00029945	2029.21	-0.00068466	0.00131708	
439.42	0.48037009	0.47091719	969.42	0.11450154	0.11307433	1499.42	-0.00617563	0.00029546	2029.41	-0.0015323	0.00131707	
439.62	0.48000827	0.47089016	969.62	0.11383071	0.11306594	1499.62	-0.00588787	0.00029152	2029.61	-0.00217591	0.00131706	
439.82	0.47967963	0.47086313	969.82	0.11335875	0.11305755	1499.82	-0.00661759	0.00028763	2029.81	-0.00183365	0.00131705	
440.02	0.47890533	0.4708361	970.02	0.1133641	0.11304916	1500.02	-0.00782048	0.00028379	2030.01	-0.00128236	0.00131704	
440.22	0.47729434	0.47080907	970.22	0.11373939	0.11304077	1500.22	-0.00842862	0.00028001	2030.21	-0.00176379	0.00131703	
440.42	0.47717067	0.47078204	970.42	0.11309307	0.11303238	1500.42	-0.00919445	0.00027627	2030.41	-0.00119176	0.00131702	
440.62	0.47777137	0.47075501	970.62	0.11274437	0.11302399	1500.62	-0.01021964	0.00027259	2030.61	-0.00038895	0.00131701	
440.82	0.47778589	0.47072799	970.82	0.1126829	0.1130156	1500.82	-0.01064594	0.00026895	2030.81	0.00092104	0.001317	
441.02	0.47740793	0.47070096	971.02	0.11375152	0.11300721	1501.02	-0.01021127	0.00026536	2031.01	0.00108742	0.00131699	
441.22	0.47776361	0.47067394	971.22	0.11444164	0.11299883	1501.22	-0.01091338	0.00026182	2031.21	0.00261997	0.00131698	
441.42	0.47749777	0.47064692	971.42	0.11419798	0.11299044	1501.42	-0.01071481	0.00025833	2031.41	0.00280461	0.00131697	
441.62	0.47777609	0.4706199	971.62	0.11486708	0.11298205	1501.62	-0.00996246	0.00025489	2031.61	0.00359312	0.00131696	
441.82	0.47800113	0.47059288	971.82	0.11518292	0.11297367	1501.82	-0.00967843	0.00025149	2031.81	0.00303704	0.00131695	
442.02	0.4777529	0.47056587	972.02	0.11501865	0.11296528	1502.02	-0.00974872	0.00024813	2032.01	0.00262981	0.00131693	
442.22	0.47813972	0.47053885	972.22	0.11478075	0.1129569	1502.22	-0.00891934	0.00024482	2032.21	0.00214634	0.00131692	
442.42	0.47839734	0.47051184	972.42	0.11566051	0.11294852	1502.42	-0.00935688	0.00024156	2032.41	0.00147471	0.00131691	
442.62	0.47867809	0.47048483	972.62	0.11642578	0.11294013	1502.62	-0.00970092	0.00023833	2032.61	0.00013919	0.0013169	
442.82	0.47902635	0.47045782	972.82	0.11673045	0.11293175	1502.82	-0.01029394	0.00023516	2032.81	-0.00087944	0.00131689	
443.02	0.47940372	0.47043081	973.02	0.1165045	0.11292337	1503.02	-0.01134576	0.00023202	2033.01	-0.00131716	0.00131688	
443.22	0.47962696	0.47040381	973.22	0.11565812	0.11291499	1503.22	-0.01021799	0.00022892	2033.21	-0.00206336	0.00131687	
443.42	0.47986138	0.4703768	973.42	0.11494079	0.11290661	1503.42	-0.010884	0.00022587	2033.41	-0.00289831	0.00131686	
443.62	0.48068521	0.4703498	973.62	0.11363864	0.11289823	1503.62	-0.01073947	0.00022286	2033.61	-0.0029019	0.00131685	
443.82	0.48041672	0.4703228	973.82	0.11290537	0.11288985	1503.82	-0.01262264	0.00021988	2033.81	-0.00211961	0.00131684	
444.02	0.47970836	0.4702958	974.02	0.11162612	0.11288147	1504.02	-0.01264693	0.00021695	2034.01	-0.00279912	0.00131683	
444.22	0.47887198	0.4702688	974.22	0.1112985	0.11287309	1504.22	-0.0126886	0.00021406	2034.21	-0.00236117	0.00131682	
444.42	0.47975216	0.4702418	974.42	0.11034342	0.11286472	1504.42	-0.01263901	0.0002112	2034.41	-0.00139269	0.00131681	
444.62	0.47984077	0.4702148	974.62	0.11059413	0.11285634	1504.62	-0.01246181	0.00020839	2034.61	-0.00033873	0.0013168	
444.82	0.47868063	0.47018781	974.82	0.11076652	0.11284796	1504.82	-0.01116507	0.00020561	2034.81	0.00052499	0.00131679	
445.02	0.47781507	0.47016082	975.02	0.11062631	0.11283959	1505.02	-0.01012417	0.00020286	2035.01	0.00070914	0.00131678	
445.22	0.47809032	0.47013383	975.22	0.11024712	0.11283121	1505.22	-0.01014311	0.00020016	2035.21	0.00159134	0.00131677	
445.42	0.47814925	0.47010684	975.42	0.10990045	0.11282284	1505.42	-0.00977358	0.00019749	2035.41	0.00184553	0.00131676	
445.62	0.47822813	0.47007985	975.62	0.11130833	0.11281447	1505.62	-0.00838833	0.00019485	2035.61	0.00187439	0.00131675	
445.82	0.47766656	0.47005286	975.82	0.11119441	0.11280609	1505.82	-0.00743815	0.00019225	2035.81	0.00114995	0.00131674	
446.02	0.47698265	0.47002588	976.02	0.11109917	0.11279772	1506.02	-0.00768872	0.00018969	2036.01	0.00139215	0.00131673	
446.22	0.47754473	0.46999889	976.22	0.11182066	0.11278935	1506.22	-0.00796674	0.00018716	2036.21	0.00156041	0.00131672	
446.42	0.47746049	0.46997191	976.42	0.11265525	0.11278098	1506.42	-0.00941979	0.00018466	2036.41	0.00141278	0.00131671	
446.62	0.47723609	0.46994493	976.62	0.11386474	0.11277261	1506.62	-0.01039398	0.0001822	2036.61	0.00023927	0.0013167	
446.82	0.47723732	0.46991795	976.82	0.11495517	0.11276424	1506.82	-0.01016398	0.00017977	2036.81	-0.0003601	0.00131669	
447.02	0.47613882	0.46989098	977.02	0.11458877	0.11275587	1507.02	-0.01048351	0.00017737	2037.01	-0.0007579	0.00131667	
447.22	0.47554101	0.469864	977.22	0.11362192	0.1127475	1507.22	-0.01002034	0.00017501	2037.21	-0.0022126	0.00131666	
447.42	0.47546534	0.46983703	977.42	0.11316525	0.11273913	1507.42	-0.01170339	0.00017267	2037.41	-0.00286436	0.00131665	
447.62	0.47526443	0.46981006	977.62	0.11260435	0.11273076	1507.62	-0.01138222	0.00017037	2037.61	-0.00312927	0.00131664	
447.82	0.47472559	0.46978308	977.82	0.11194818	0.1127224	1507.82	-0.01192419	0.0001681	2037.81	-0.00354175	0.00131663	
448.02	0.47388914	0.46975612	978.02	0.11060287	0.11271403	1508.02	-0.01118959	0.00016585	2038.01	-0.00501022	0.00131662	
448.22	0.47306322	0.46972915	978.22	0.11048126	0.11270567	1508.22	-0.01151652	0.00016364	2038.21	-0.00506984	0.00131661	
448.42	0.47308429	0.46970218	978.42	0.11045077	0.1126973	1508.42	-0.01114177	0.00016146	2038.41	-0.00549451	0.0013166	
448.62	0.47285711	0.46967522	978.62	0.10996736	0.11268894	1508.62	-0.01090421	0.0001593	2038.61	-0.00575719	0.00131659	
448.82	0.47322377	0.46964825	978.82	0.10977618	0.11268057	1508.82	-0.01072723	0.00015718	2038.81	-0.00566418	0.00131658	
449.02	0.47409641	0.46962129	979.02	0.10948478	0.11267221	1509.02	-0.01050908	0.00015508	2039.01	-0.00507049	0.00131657	
449.22	0.47477763	0.46959433	979.22	0.11009143	0.11266385	1509.22	-0.01059398	0.00015301	2039.21	-0.0042601	0.00131656	
449.42	0.47459006	0.46956737	979.42	0.11079238	0.11265549	1509.42	-0.00961293	0.00015097	2039.41	-0.00368941	0.00131655	
449.62	0.47498935	0.46954042	979.62	0.11225804	0.11264713	1509.62	-0.00859109	0.00014896	2039.61	-0.00374345	0.00131654	
449.82	0.47601232	0.46951346	979.82	0.11249695	0.11263876	1509.82	-0.0085248	0.00014697	2039.81	-0.00334514	0.00131653	
450.02	0.47677994	0.46948651	980.02	0.11328247	0.11263041	1510.02	-0.00878522	0.00014501	2040.01	-0.00172513	0.00131652	
450.22	0.47785368	0.46945956	980.22	0.11395802	0.11262205	1510.22	-0.00824149	0.00014308	2040.21	-0.0015136	0.00131651	
450.42	0.4774909	0.4694326	980.42	0.1139185	0.11261369	1510.42	-0.00849187	0.00014117	2040.41	-0.00128995	0.0013165	
450.62	0.47760827	0.46940566	980.62	0.11425367	0.11260533	1510.62	-0.00809003	0.00013929	2040.61	-0.00151584	0.00131649	
450.82	0.47826721	0.46937871	980.82	0.11338287	0.11259697	1510.82	-0.00707488	0.00013743	2040.81	-0.0007949	0.00131648	
451.02	0.47812743	0.46935176	981.02	0.11230053	0.11258862	1511.02	-0.00733785	0.0001356	2041.01	-0.00163353	0.00131647	
451.22	0.47767743	0.46932482	981.22	0.11215751	0.11258026	1511.22	-0.00617363	0.00013379	2041.21	-0.00222304	0.00131646	
451.42	0.47795849	0.46929787	981.42	0.11229186	0.1125719	1511.42	-0.00616919	0.000132	2041.41	-0.00167456	0.00131645	
451.62	0.47763868	0.46927093	981.62	0.11186819	0.11256355	1511.62	-0.00554113	0.00013024	2041.61	-0.00168045	0.00131644	
451.82	0.47747346	0.46924399	981.82	0.11126864	0.11255519	1511.82	-0.00592857	0.0001285	2041.81	-0.00204767	0.00131643	
452.02	0.47642782	0.46921705	982.02	0.11086691	0.11254684	1512.02	-0.00651931	0.00012679	2042.01	-0.00204929	0.00131641	
452.22	0.47625287	0.46919012	982.22	0.11085569	0.11253849	1512.22	-0.00731293	0.0001251	2042.21	-0.0017183	0.0013164	
452.42	0.47663503	0.46916318	982.42	0.11112771	0.11253014	1512.42	-0.00804187	0.00012343	2042.41	-0.00222174	0.00131639	
452.62	0.47820108	0.46913625	982.62	0.11088318	0.11252178	1512.62	-0.00895647	0.00012178	2042.61	-0.00247703	0.00131638	
452.82	0.47917179	0.46910932	982.82	0.11211594	0.11251343	1512.82	-0.01036877	0.00012016	2042.81	-0.00306466	0.00131637	
453.02	0.47939811	0.46908239	983.02	0.11261564	0.11250508	1513.02	-0.01109931	0.00011856	2043.01	-0.00296482	0.00131636	
453.22	0.47956662	0.46905546	983.22	0.11399713	0.11249673	1513.22	-0.01180234	0.00011697	2043.21	-0.00340165	0.00131635	
453.42	0.47917887	0.46902853	983.42	0.11450616	0.11248838	1513.42	-0.0120682	0.00011541	2043.41	-0.0036993	0.00131634	
453.62	0.4796162	0.4690016	983.62	0.11475439	0.11248003	1513.62	-0.01192578	0.00011387	2043.61	-0.00312856	0.00131633	
453.82	0.48001139	0.46897468	983.82	0.11524604	0.11247169	1513.82	-0.01214625	0.00011236	2043.81	-0.00324088	0.00131632	
454.02	0.48067748	0.46894776	984.02	0.11575086	0.11246334	1514.02	-0.01213346	0.00011086	2044.01	-0.00190581	0.00131631	
454.22	0.48157914	0.46892084	984.22	0.11518005	0.11245499	1514.22	-0.01156841	0.00010938	2044.21	-0.00185579	0.0013163	
454.42	0.48147049	0.46889392	984.42	0.11523553	0.11244664	1514.42	-0.01207092	0.00010792	2044.41	-0.00097268	0.00131629	
454.62	0.48202005	0.468867	984.62	0.11470145	0.1124383	1514.62	-0.01138901	0.00010648	2044.61	-0.00045952	0.00131628	
454.82	0.48157257	0.46884008	984.82	0.11425849	0.11242995	1514.82	-0.0114894	0.00010506	2044.81	-0.00051462	0.00131627	
455.02	0.48077982	0.46881317	985.02	0.11416181	0.11242161	1515.02	-0.01171163	0.00010366	2045.01	-0.00058103	0.00131626	
455.22	0.47992123	0.46878625	985.22	0.11395386	0.11241327	1515.22	-0.01061119	0.00010228	2045.21	0.00007549	0.00131625	
455.42	0.47901752	0.46875934	985.42	0.11305512	0.11240492	1515.42	-0.01080974	0.00010091	2045.41	0.00039413	0.00131624	
455.62	0.47778049	0.46873243	985.62	0.11263284	0.11239658	1515.62	-0.01120547	0.00009957	2045.61	-0.0002449	0.00131623	
455.82	0.47768414	0.46870552	985.82	0.11273245	0.11238824	1515.82	-0.01095486	0.00009824	2045.81	0.00021431	0.00131622	
456.02	0.47657436	0.46867861	986.02	0.11168529	0.1123799	1516.02	-0.01140321	0.00009693	2046.01	0.00075216	0.00131621	
456.22	0.47667034	0.46865171	986.22	0.11225772	0.11237156	1516.22	-0.0104204	0.00009563	2046.21	0.00019153	0.0013162	
456.42	0.47600019	0.4686248	986.42	0.11250615	0.11236322	1516.42	-0.00976518	0.00009436	2046.41	-0.00069169	0.00131619	
456.62	0.47664236	0.4685979	986.62	0.11352014	0.11235488	1516.62	-0.00976385	0.0000931	2046.61	-0.00110677	0.00131618	
456.82	0.47622398	0.468571	986.82	0.11408431	0.11234654	1516.82	-0.01032262	0.00009186	2046.81	-0.00208704	0.00131617	
457.02	0.47560299	0.4685441	987.02	0.11340609	0.1123382	1517.02	-0.00963847	0.00009063	2047.01	-0.0028408	0.00131616	
457.22	0.47539769	0.4685172	987.22	0.1133261	0.11232986	1517.22	-0.00995539	0.00008942	2047.21	-0.00275237	0.00131614	
457.42	0.47486257	0.4684903	987.42	0.1135396	0.11232153	1517.42	-0.009511	0.00008823	2047.41	-0.00252467	0.00131613	
457.62	0.47459565	0.46846341	987.62	0.11412292	0.11231319	1517.62	-0.00963688	0.00008705	2047.61	-0.00221255	0.00131612	
457.82	0.4742244	0.46843652	987.82	0.11486982	0.11230485	1517.82	-0.01032678	0.00008589	2047.81	-0.00135773	0.00131611	
458.02	0.47529718	0.46840962	988.02	0.11480608	0.11229652	1518.02	-0.01046961	0.00008475	2048.01	-0.00046038	0.0013161	
458.22	0.4746585	0.46838273	988.22	0.11472725	0.11228818	1518.22	-0.01067259	0.00008362	2048.21	-0.00068431	0.00131609	
458.42	0.47478591	0.46835584	988.42	0.11414177	0.11227985	1518.42	-0.01167237	0.0000825	2048.41	-0.00045335	0.00131608	
458.62	0.47428017	0.46832896	988.62	0.11353391	0.11227152	1518.62	-0.01135791	0.0000814	2048.61	-0.00001243	0.00131607	
458.82	0.47356241	0.46830207	988.82	0.11314464	0.11226318	1518.82	-0.01208474	0.00008032	2048.81	-0.00034525	0.00131606	
459.02	0.47329421	0.46827519	989.02	0.11178487	0.11225485	1519.02	-0.01287881	0.00007924	2049.01	-0.00091099	0.00131605	
459.22	0.47380238	0.4682483	989.22	0.11141313	0.11224652	1519.22	-0.0131045	0.00007819	2049.21	-0.00078681	0.00131604	
459.42	0.47368695	0.46822142	989.42	0.11087461	0.11223819	1519.42	-0.01413903	0.00007714	2049.41	-0.0017378	0.00131603	
459.62	0.47428868	0.46819454	989.62	0.11030881	0.11222986	1519.62	-0.0156057	0.00007611	2049.61	-0.00194339	0.00131602	
459.82	0.47520413	0.46816767	989.82	0.11020943	0.11222153	1519.82	-0.01518366	0.0000751	2049.81	-0.0016959	0.00131601	
460.02	0.47638203	0.46814079	990.02	0.10988082	0.1122132	1520.02	-0.01493103	0.0000741	2050.01	-0.00232464	0.001316	
460.22	0.47703851	0.46811391	990.22	0.11124633	0.11220487	1520.22	-0.01421523	0.00007311	2050.21	-0.00368638	0.00131599	
460.42	0.47701816	0.46808704	990.42	0.11143098	0.11219655	1520.42	-0.01414445	0.00007213	2050.41	-0.00430931	0.00131598	
460.62	0.47885942	0.46806017	990.62	0.11186397	0.11218822	1520.62	-0.01402937	0.00007117	2050.61	-0.00437527	0.00131597	
460.82	0.47965767	0.4680333	990.82	0.11150619	0.11217989	1520.82	-0.01393248	0.00007022	2050.81	-0.0042999	0.00131596	
461.02	0.48029454	0.46800643	991.02	0.11142197	0.11217157	1521.02	-0.01404767	0.00006929	2051.01	-0.00366618	0.00131595	
461.22	0.48093408	0.46797956	991.22	0.11247222	0.11216324	1521.22	-0.01447604	0.00006836	2051.21	-0.00187353	0.00131594	
461.42	0.48018046	0.4679527	991.42	0.11311778	0.11215492	1521.42	-0.01365556	0.00006745	2051.41	-0.00183131	0.00131593	
461.62	0.4802438	0.46792583	991.62	0.11341337	0.11214659	1521.62	-0.01295239	0.00006655	2051.61	-0.00147472	0.00131592	
461.82	0.47921162	0.46789897	991.82	0.11425921	0.11213827	1521.82	-0.01251765	0.00006566	2051.81	-0.00145589	0.00131591	
462.02	0.47975241	0.46787211	992.02	0.11377934	0.11212995	1522.02	-0.01225682	0.00006479	2052.01	-0.00217086	0.0013159	
462.22	0.47870145	0.46784525	992.22	0.11366686	0.11212162	1522.22	-0.01280132	0.00006392	2052.21	-0.00219689	0.00131588	
462.42	0.47831835	0.46781839	992.42	0.11280471	0.1121133	1522.42	-0.01278123	0.00006307	2052.41	-0.00192739	0.00131587	
462.62	0.47680659	0.46779153	992.62	0.11275731	0.11210498	1522.62	-0.0118975	0.00006223	2052.61	-0.00216823	0.00131586	
462.82	0.47593539	0.46776468	992.82	0.11180159	0.11209666	1522.82	-0.01209115	0.0000614	2052.81	-0.00320729	0.00131585	
463.02	0.47575699	0.46773783	993.02	0.11132224	0.11208834	1523.02	-0.01240508	0.00006058	2053.01	-0.00353263	0.00131584	
463.22	0.47532828	0.46771097	993.22	0.11129448	0.11208002	1523.22	-0.01277363	0.00005977	2053.21	-0.00413295	0.00131583	
463.42	0.47515708	0.46768412	993.42	0.11074771	0.11207171	1523.42	-0.0131002	0.00005897	2053.41	-0.0046494	0.00131582	
463.62	0.47506907	0.46765728	993.62	0.11119387	0.11206339	1523.62	-0.01352831	0.00005819	2053.61	-0.00435591	0.00131581	
463.82	0.47608262	0.46763043	993.82	0.11199335	0.11205507	1523.82	-0.01275747	0.00005741	2053.81	-0.0054883	0.0013158	
464.02	0.47662347	0.46760358	994.02	0.11178671	0.11204675	1524.02	-0.01304297	0.00005665	2054.01	-0.00563216	0.00131579	
464.22	0.47605926	0.46757674	994.22	0.1116047	0.11203844	1524.22	-0.01404378	0.00005589	2054.21	-0.00575128	0.00131578	
464.42	0.47693645	0.4675499	994.42	0.11129077	0.11203012	1524.42	-0.01406495	0.00005514	2054.41	-0.00456028	0.00131577	
464.62	0.47839206	0.46752305	994.62	0.11055762	0.11202181	1524.62	-0.0143819	0.00005441	2054.61	-0.00313218	0.00131576	
464.82	0.47833095	0.46749621	994.82	0.11145052	0.11201349	1524.82	-0.01477996	0.00005368	2054.81	-0.00214181	0.00131575	
465.02	0.47803176	0.46746938	995.02	0.11168606	0.11200518	1525.02	-0.01462129	0.00005297	2055.01	-0.00097612	0.00131574	
465.22	0.47768365	0.46744254	995.22	0.11206568	0.11199687	1525.22	-0.01380108	0.00005226	2055.21	-0.00066821	0.00131573	
465.42	0.47762269	0.46741571	995.42	0.11209262	0.11198856	1525.42	-0.0134677	0.00005156	2055.41	-0.00144918	0.00131572	
465.62	0.4778352	0.46738887	995.62	0.11209396	0.11198024	1525.62	-0.01195915	0.00005088	2055.61	-0.00191504	0.00131571	
465.82	0.47747501	0.46736204	995.82	0.11293041	0.11197193	1525.82	-0.01221628	0.0000502	2055.81	-0.00255204	0.0013157	
466.02	0.47710742	0.46733521	996.02	0.11272425	0.11196362	1526.02	-0.01212103	0.00004953	2056.01	-0.00214403	0.00131569	
466.22	0.4765938	0.46730838	996.22	0.11274164	0.11195531	1526.22	-0.01247099	0.00004887	2056.21	-0.00197793	0.00131568	
466.42	0.47604738	0.46728155	996.42	0.1126111	0.111947	1526.42	-0.01191381	0.00004821	2056.41	-0.00172255	0.00131567	
466.62	0.4752995	0.46725473	996.62	0.11288913	0.11193869	1526.62	-0.01182596	0.00004757	2056.61	-0.00166326	0.00131566	
466.82	0.47484055	0.4672279	996.82	0.1126137	0.11193039	1526.82	-0.01150979	0.00004694	2056.81	-0.00093356	0.00131565	
467.02	0.47479102	0.46720108	997.02	0.11312417	0.11192208	1527.02	-0.01195096	0.00004631	2057.01	-0.00088785	0.00131564	
467.22	0.47437763	0.46717426	997.22	0.11385803	0.11191377	1527.22	-0.01232542	0.00004569	2057.21	-0.00088094	0.00131563	
467.42	0.47437091	0.46714744	997.42	0.11397955	0.11190547	1527.42	-0.01235729	0.00004508	2057.41	-0.00032619	0.00131561	
467.62	0.47526438	0.46712062	997.62	0.11419054	0.11189716	1527.62	-0.01307323	0.00004448	2057.61	-0.00107083	0.0013156	
467.82	0.47561601	0.46709381	997.82	0.11333179	0.11188886	1527.82	-0.01314913	0.00004389	2057.81	-0.00100045	0.00131559	
468.02	0.47583177	0.46706699	998.02	0.11287691	0.11188055	1528.02	-0.01336892	0.0000433	2058.01	-0.00041002	0.00131558	
468.22	0.47651152	0.46704018	998.22	0.11297816	0.11187225	1528.22	-0.01442755	0.00004273	2058.21	-0.00034658	0.00131557	
468.42	0.47778294	0.46701337	998.42	0.11235962	0.11186395	1528.42	-0.01408749	0.00004216	2058.41	-0.00018177	0.00131556	
468.62	0.47804683	0.46698656	998.62	0.1128371	0.11185564	1528.62	-0.0150678	0.00004159	2058.61	-0.00053267	0.00131555	
468.82	0.47851515	0.46695975	998.82	0.11326847	0.11184734	1528.82	-0.01429392	0.00004104	2058.81	-0.00099161	0.00131554	
469.02	0.47854663	0.46693294	999.02	0.11329535	0.11183904	1529.02	-0.01366144	0.00004049	2059.01	-0.00142162	0.00131553	
469.22	0.47867835	0.46690613	999.22	0.11276056	0.11183074	1529.22	-0.01303335	0.00003995	2059.21	-0.00194698	0.00131552	
469.42	0.47987368	0.46687933	999.42	0.11247247	0.11182244	1529.42	-0.01236655	0.00003942	2059.41	-0.00303536	0.00131551	
469.62	0.48030936	0.46685253	999.62	0.11307858	0.11181414	1529.62	-0.01110058	0.00003889	2059.61	-0.00380087	0.0013155	
469.82	0.48018813	0.46682573	999.82	0.11395821	0.11180584	1529.82	-0.01101091	0.00003837	2059.81	-0.00394957	0.00131549	
470.02	0.47959794	0.46679893	1000.02	0.11347444	0.11179754	1530.02	-0.00976977	0.00003786	2060.01	-0.00323811	0.00131548	
470.22	0.47853989	0.46677213	1000.22	0.11296003	0.11178925	1530.22	-0.01032634	0.00003736	2060.21	-0.00277274	0.00131547	
470.42	0.4786848	0.46674533	1000.42	0.11266767	0.11178095	1530.42	-0.01057328	0.00003686	2060.41	-0.00240212	0.00131546	
470.62	0.47771829	0.46671854	1000.62	0.11332372	0.11177265	1530.62	-0.01053152	0.00003637	2060.61	-0.00257893	0.00131545	
470.82	0.47753933	0.46669174	1000.82	0.11305412	0.11176436	1530.82	-0.01015325	0.00003588	2060.81	-0.00227927	0.00131544	
471.02	0.47784409	0.46666495	1001.02	0.11267015	0.11175606	1531.02	-0.01116502	0.0000354	2061.01	-0.00250871	0.00131543	
471.22	0.47758542	0.46663816	1001.22	0.11181624	0.11174777	1531.22	-0.01196228	0.00003493	2061.21	-0.00183882	0.00131542	
471.42	0.4772158	0.46661137	1001.42	0.11050395	0.11173947	1531.42	-0.0136627	0.00003447	2061.41	-0.00262966	0.00131541	
471.62	0.47785203	0.46658459	1001.62	0.10987499	0.11173118	1531.62	-0.01419431	0.00003401	2061.61	-0.00304812	0.0013154	
471.82	0.47768726	0.4665578	1001.82	0.11031563	0.11172289	1531.82	-0.01399016	0.00003355	2061.81	-0.00227245	0.00131539	
472.02	0.47934179	0.46653102	1002.02	0.11075884	0.1117146	1532.02	-0.01454735	0.0000331	2062.01	-0.00248899	0.00131538	
472.22	0.48024654	0.46650423	1002.22	0.11011358	0.11170631	1532.22	-0.01550873	0.00003266	2062.21	-0.00333955	0.00131537	
472.42	0.48107696	0.46647745	1002.42	0.1094055	0.11169802	1532.42	-0.01544408	0.00003223	2062.41	-0.0037204	0.00131536	
472.62	0.48107655	0.46645067	1002.62	0.11000297	0.11168973	1532.62	-0.01652008	0.0000318	2062.61	-0.00453179	0.00131534	
472.82	0.48172429	0.4664239	1002.82	0.11015095	0.11168144	1532.82	-0.01529074	0.00003137	2062.81	-0.00456068	0.00131533	
473.02	0.48126925	0.46639712	1003.02	0.11152394	0.11167315	1533.02	-0.01472395	0.00003095	2063.01	-0.00481448	0.00131532	
473.22	0.48110329	0.46637034	1003.22	0.11156017	0.11166486	1533.22	-0.01441449	0.00003054	2063.21	-0.00466593	0.00131531	
473.42	0.48113232	0.46634357	1003.42	0.11247608	0.11165657	1533.42	-0.0145924	0.00003013	2063.41	-0.00550504	0.0013153	
473.62	0.47999492	0.4663168	1003.62	0.11397513	0.11164828	1533.62	-0.01446943	0.00002973	2063.61	-0.00492271	0.00131529	
473.82	0.47963002	0.46629003	1003.82	0.11382367	0.11164	1533.82	-0.01434819	0.00002934	2063.81	-0.00516701	0.00131528	
474.02	0.47876564	0.46626326	1004.02	0.11300034	0.11163171	1534.02	-0.01441567	0.00002894	2064.01	-0.00479437	0.00131527	
474.22	0.47690718	0.46623649	1004.22	0.11270476	0.11162343	1534.22	-0.01531196	0.00002856	2064.21	-0.00489691	0.00131526	
474.42	0.47624971	0.46620973	1004.42	0.11226202	0.11161514	1534.42	-0.01449497	0.00002818	2064.41	-0.00469675	0.00131525	
474.62	0.47472019	0.46618296	1004.62	0.11285036	0.11160686	1534.62	-0.01400105	0.0000278	2064.61	-0.00435747	0.00131524	
474.82	0.47410852	0.4661562	1004.82	0.11199811	0.11159858	1534.82	-0.01321664	0.00002743	2064.81	-0.00356678	0.00131523	
475.02	0.473479	0.46612944	1005.02	0.11184476	0.11159029	1535.02	-0.01340603	0.00002706	2065.01	-0.00256833	0.00131522	
475.22	0.47279337	0.46610268	1005.22	0.11076753	0.11158201	1535.22	-0.01378778	0.0000267	2065.21	-0.00209588	0.00131521	
475.42	0.47209693	0.46607592	1005.42	0.1104913	0.11157373	1535.42	-0.01433716	0.00002635	2065.41	-0.00239928	0.0013152	
475.62	0.47261817	0.46604917	1005.62	0.11042092	0.11156545	1535.62	-0.01395089	0.000026	2065.61	-0.00160756	0.00131519	
475.82	0.47451652	0.46602241	1005.82	0.10994024	0.11155717	1535.82	-0.0132367	0.00002565	2065.81	-0.00058283	0.00131518	
476.02	0.47670109	0.46599566	1006.02	0.10877586	0.11154889	1536.02	-0.01375134	0.00002531	2066.01	0.00041901	0.00131517	
476.22	0.47663191	0.46596891	1006.22	0.10765024	0.11154061	1536.22	-0.01372878	0.00002497	2066.21	0.00018678	0.00131516	
476.42	0.47709897	0.46594216	1006.42	0.10767923	0.11153233	1536.42	-0.01420017	0.00002464	2066.41	0.00033762	0.00131515	
476.62	0.47848283	0.46591541	1006.62	0.10825757	0.11152405	1536.62	-0.01476887	0.00002431	2066.61	-0.000028	0.00131514	
476.82	0.47991291	0.46588866	1006.82	0.10913426	0.11151578	1536.82	-0.01458877	0.00002398	2066.81	0.00075561	0.00131513	
477.02	0.4796963	0.46586191	1007.02	0.1090194	0.1115075	1537.02	-0.01479245	0.00002366	2067.01	0.00036354	0.00131512	
477.22	0.47974335	0.46583517	1007.22	0.10832858	0.11149922	1537.22	-0.01588723	0.00002335	2067.21	0.00014349	0.00131511	
477.42	0.48036907	0.46580843	1007.42	0.10852361	0.11149095	1537.42	-0.01652599	0.00002304	2067.41	-0.000494	0.0013151	
477.62	0.48095687	0.46578169	1007.62	0.10948182	0.11148267	1537.62	-0.01594931	0.00002273	2067.61	-0.00040041	0.00131509	
477.82	0.48130941	0.46575495	1007.82	0.10923978	0.1114744	1537.82	-0.01585189	0.00002243	2067.81	-0.00067879	0.00131507	
478.02	0.48035479	0.46572821	1008.02	0.10934453	0.11146613	1538.02	-0.01487347	0.00002213	2068.01	-0.00011065	0.00131506	
478.22	0.47981275	0.46570147	1008.22	0.10960375	0.11145785	1538.22	-0.01389816	0.00002183	2068.21	-0.00012187	0.00131505	
478.42	0.47951664	0.46567474	1008.42	0.11035024	0.11144958	1538.42	-0.01412386	0.00002154	2068.41	-0.00018686	0.00131504	
478.62	0.47888614	0.465648	1008.62	0.11094063	0.11144131	1538.62	-0.01319634	0.00002125	2068.61	0.00000449	0.00131503	
478.82	0.47770516	0.46562127	1008.82	0.11141062	0.11143304	1538.82	-0.01211009	0.00002097	2068.81	0.00036375	0.00131502	
479.02	0.47686172	0.46559454	1009.02	0.11262041	0.11142477	1539.02	-0.01162965	0.00002069	2069.01	-0.0002499	0.00131501	
479.22	0.47579164	0.46556781	1009.22	0.11209963	0.1114165	1539.22	-0.01124606	0.00002041	2069.21	0.00096598	0.001315	
479.42	0.47545438	0.46554108	1009.42	0.11256658	0.11140823	1539.42	-0.01101232	0.00002014	2069.41	0.00124288	0.00131499	
479.62	0.4753833	0.46551436	1009.62	0.1115192	0.11139996	1539.62	-0.01143764	0.00001987	2069.61	0.00142354	0.00131498	
479.82	0.47566691	0.46548764	1009.82	0.11095636	0.11139169	1539.82	-0.01120055	0.00001961	2069.81	0.00145578	0.00131497	
480.02	0.47489329	0.46546091	1010.02	0.11077251	0.11138343	1540.02	-0.01305702	0.00001935	2070.01	0.00171664	0.00131496	
480.22	0.47428874	0.46543419	1010.22	0.10996136	0.11137516	1540.22	-0.01394781	0.00001909	2070.21	0.00052642	0.00131495	
480.42	0.47425753	0.46540747	1010.42	0.10990692	0.11136689	1540.42	-0.01487756	0.00001883	2070.41	0.00005821	0.00131494	
480.62	0.47476498	0.46538075	1010.62	0.10972115	0.11135863	1540.62	-0.01499383	0.00001858	2070.61	-0.00039963	0.00131493	
480.82	0.47456926	0.46535404	1010.82	0.10957906	0.11135036	1540.82	-0.01528734	0.00001833	2070.81	-0.00085916	0.00131492	
481.02	0.47393116	0.46532732	1011.02	0.10854489	0.1113421	1541.02	-0.01540468	0.00001809	2071.01	-0.00115425	0.00131491	
481.22	0.47427328	0.46530061	1011.22	0.10829126	0.11133383	1541.22	-0.01573838	0.00001785	2071.21	-0.0010751	0.0013149	
481.42	0.47475099	0.4652739	1011.42	0.10803875	0.11132557	1541.42	-0.01523557	0.00001761	2071.41	-0.00130911	0.00131489	
481.62	0.47482178	0.46524719	1011.62	0.1082788	0.11131731	1541.62	-0.01536367	0.00001738	2071.61	-0.00180277	0.00131488	
481.82	0.47416394	0.46522048	1011.82	0.10781214	0.11130905	1541.82	-0.0161071	0.00001714	2071.81	-0.000956	0.00131487	
482.02	0.47475121	0.46519377	1012.02	0.10805251	0.11130079	1542.02	-0.01600688	0.00001692	2072.01	-0.0013221	0.00131486	
482.22	0.47532612	0.46516706	1012.22	0.10787738	0.11129253	1542.22	-0.01693205	0.00001669	2072.21	-0.0017709	0.00131485	
482.42	0.47499793	0.46514036	1012.42	0.10790314	0.11128427	1542.42	-0.01755844	0.00001647	2072.41	-0.00203082	0.00131484	
482.62	0.47494168	0.46511366	1012.62	0.10837238	0.11127601	1542.62	-0.01636841	0.00001625	2072.61	-0.00155468	0.00131483	
482.82	0.475567	0.46508696	1012.82	0.10918677	0.11126775	1542.82	-0.01620973	0.00001603	2072.81	-0.00128365	0.00131482	
483.02	0.47596177	0.46506026	1013.02	0.11001663	0.11125949	1543.02	-0.01606302	0.00001582	2073.01	-0.00152654	0.0013148	
483.22	0.47620104	0.46503356	1013.22	0.10965745	0.11125123	1543.22	-0.01641598	0.00001561	2073.21	-0.0009666	0.00131479	
483.42	0.47704495	0.46500686	1013.42	0.10974379	0.11124298	1543.42	-0.01701276	0.0000154	2073.41	-0.00252997	0.00131478	
483.62	0.4761799	0.46498017	1013.62	0.10948884	0.11123472	1543.62	-0.01762238	0.00001519	2073.61	-0.00343854	0.00131477	
483.82	0.47773201	0.46495347	1013.82	0.11069857	0.11122646	1543.82	-0.01734925	0.00001499	2073.81	-0.00364689	0.00131476	
484.02	0.47784244	0.46492678	1014.02	0.1100789	0.11121821	1544.02	-0.0169477	0.00001479	2074.01	-0.00443088	0.00131475	
484.22	0.47865763	0.46490009	1014.22	0.11105664	0.11120995	1544.22	-0.01589925	0.00001459	2074.21	-0.00475395	0.00131474	
484.42	0.47918749	0.4648734	1014.42	0.11213239	0.1112017	1544.42	-0.01541424	0.0000144	2074.41	-0.0051207	0.00131473	
484.62	0.47967859	0.46484671	1014.62	0.11234502	0.11119345	1544.62	-0.01577693	0.00001421	2074.61	-0.00468594	0.00131472	
484.82	0.47932129	0.46482003	1014.82	0.11282789	0.11118519	1544.82	-0.01492768	0.00001402	2074.81	-0.00462455	0.00131471	
485.02	0.47864152	0.46479334	1015.02	0.11278434	0.11117694	1545.02	-0.01514208	0.00001383	2075.01	-0.00404215	0.0013147	
485.22	0.47814618	0.46476666	1015.22	0.11228127	0.11116869	1545.22	-0.01422152	0.00001365	2075.21	-0.00441182	0.00131469	
485.42	0.47760233	0.46473998	1015.42	0.1124609	0.11116044	1545.42	-0.01376525	0.00001346	2075.41	-0.00512231	0.00131468	
485.62	0.47645956	0.4647133	1015.62	0.11224482	0.11115219	1545.62	-0.01390569	0.00001328	2075.61	-0.00506009	0.00131467	
485.82	0.47516239	0.46468662	1015.82	0.1116477	0.11114394	1545.82	-0.01372367	0.00001311	2075.81	-0.00467357	0.00131466	
486.02	0.47459998	0.46465994	1016.02	0.11130143	0.11113569	1546.02	-0.01432643	0.00001293	2076.01	-0.00448984	0.00131465	
486.22	0.47380892	0.46463327	1016.22	0.11112838	0.11112744	1546.22	-0.01493334	0.00001276	2076.21	-0.00419534	0.00131464	
486.42	0.47335971	0.4646066	1016.42	0.11155397	0.1111192	1546.42	-0.01498573	0.00001259	2076.41	-0.00401547	0.00131463	
486.62	0.47379507	0.46457992	1016.62	0.11127984	0.11111095	1546.62	-0.01472935	0.00001242	2076.61	-0.00352667	0.00131462	
486.82	0.47362926	0.46455325	1016.82	0.11104588	0.1111027	1546.82	-0.01481593	0.00001226	2076.81	-0.00393151	0.00131461	
487.02	0.47311903	0.46452658	1017.02	0.11071106	0.11109446	1547.02	-0.0158173	0.00001209	2077.01	-0.00421692	0.0013146	
487.22	0.47276677	0.46449992	1017.22	0.10993958	0.11108621	1547.22	-0.01616047	0.00001193	2077.21	-0.00470619	0.00131459	
487.42	0.47307381	0.46447325	1017.42	0.1096262	0.11107797	1547.42	-0.01575082	0.00001177	2077.41	-0.00536661	0.00131458	
487.62	0.47335539	0.46444659	1017.62	0.10935503	0.11106972	1547.62	-0.01596248	0.00001161	2077.61	-0.00515707	0.00131457	
487.82	0.4746758	0.46441992	1017.82	0.10938693	0.11106148	1547.82	-0.01550128	0.00001146	2077.81	-0.00397235	0.00131456	
488.02	0.47517282	0.46439326	1018.02	0.10908314	0.11105324	1548.02	-0.01507249	0.00001131	2078.01	-0.00393923	0.00131455	
488.22	0.47630356	0.4643666	1018.22	0.11088052	0.11104499	1548.22	-0.01559885	0.00001116	2078.21	-0.00340902	0.00131453	
488.42	0.47717713	0.46433994	1018.42	0.11082787	0.11103675	1548.42	-0.01664067	0.00001101	2078.41	-0.00385687	0.00131452	
488.62	0.4763231	0.46431329	1018.62	0.11081095	0.11102851	1548.62	-0.01741694	0.00001086	2078.61	-0.00360649	0.00131451	
488.82	0.47574209	0.46428663	1018.82	0.11248909	0.11102027	1548.82	-0.01703607	0.00001072	2078.81	-0.00410899	0.0013145	
489.02	0.47516375	0.46425998	1019.02	0.11294471	0.11101203	1549.02	-0.01705963	0.00001057	2079.01	-0.00313924	0.00131449	
489.22	0.47498696	0.46423333	1019.22	0.1131574	0.11100379	1549.22	-0.01721629	0.00001043	2079.21	-0.00314186	0.00131448	
489.42	0.47469881	0.46420668	1019.42	0.11374382	0.11099555	1549.42	-0.01830571	0.00001029	2079.41	-0.00316126	0.00131447	
489.62	0.47368939	0.46418003	1019.62	0.11319208	0.11098732	1549.62	-0.01941771	0.00001015	2079.61	-0.00265635	0.00131446	
489.82	0.47335532	0.46415338	1019.82	0.11324941	0.11097908	1549.82	-0.02072988	0.00001002	2079.81	-0.00314251	0.00131445	
490.02	0.473708	0.46412673	1020.02	0.1134526	0.11097084	1550.02	-0.02167552	0.00000989	2080.01	-0.0025454	0.00131444	
490.22	0.4743539	0.46410009	1020.22	0.11286219	0.11096261	1550.22	-0.02129086	0.00000975	2080.21	-0.002535	0.00131443	
490.42	0.47475801	0.46407344	1020.42	0.11253732	0.11095437	1550.42	-0.02126651	0.00000962	2080.41	-0.00305516	0.00131442	
490.62	0.47475901	0.4640468	1020.62	0.11103704	0.11094614	1550.62	-0.0215953	0.0000095	2080.61	-0.00296315	0.00131441	
490.82	0.47438405	0.46402016	1020.82	0.11123338	0.1109379	1550.82	-0.02196983	0.00000937	2080.81	-0.00326387	0.0013144	
491.02	0.47528845	0.46399352	1021.02	0.11007565	0.11092967	1551.02	-0.02261663	0.00000924	2081.01	-0.00307759	0.00131439	
491.22	0.47510036	0.46396689	1021.22	0.10847009	0.11092143	1551.22	-0.02245593	0.00000912	2081.21	-0.00225846	0.00131438	
491.42	0.47618436	0.46394025	1021.42	0.10758678	0.1109132	1551.42	-0.02126312	0.000009	2081.41	-0.00175841	0.00131437	
491.62	0.47665644	0.46391362	1021.62	0.10662792	0.11090497	1551.62	-0.02092853	0.00000888	2081.61	-0.00119152	0.00131436	
491.82	0.47699476	0.46388699	1021.82	0.10673148	0.11089674	1551.82	-0.01951294	0.00000876	2081.81	-0.00132507	0.00131435	
492.02	0.47812267	0.46386036	1022.02	0.10720367	0.11088851	1552.02	-0.01896931	0.00000864	2082.01	-0.00171814	0.00131434	
492.22	0.47775751	0.46383373	1022.22	0.10757371	0.11088028	1552.22	-0.01897215	0.00000853	2082.21	-0.00292251	0.00131433	
492.42	0.47729936	0.4638071	1022.42	0.1078087	0.11087205	1552.42	-0.01849124	0.00000841	2082.41	-0.00405414	0.00131432	
492.62	0.4759212	0.46378047	1022.62	0.10812732	0.11086382	1552.62	-0.01868823	0.0000083	2082.61	-0.00308697	0.00131431	
492.82	0.47569986	0.46375385	1022.82	0.10972431	0.11085559	1552.82	-0.01795972	0.00000819	2082.81	-0.00287635	0.0013143	
493.02	0.47521656	0.46372722	1023.02	0.10905325	0.11084736	1553.02	-0.0178048	0.00000808	2083.01	-0.00260691	0.00131429	
493.22	0.47377751	0.4637006	1023.22	0.10890168	0.11083914	1553.22	-0.0183112	0.00000797	2083.21	-0.00321952	0.00131428	
493.42	0.47347501	0.46367398	1023.42	0.10914977	0.11083091	1553.42	-0.01737658	0.00000787	2083.41	-0.00287529	0.00131427	
493.62	0.47331698	0.46364736	1023.62	0.10931692	0.11082269	1553.62	-0.01682346	0.00000776	2083.61	-0.00285319	0.00131425	
493.82	0.47351052	0.46362075	1023.82	0.10916411	0.11081446	1553.82	-0.01608143	0.00000766	2083.81	-0.00376559	0.00131424	
494.02	0.47445706	0.46359413	1024.02	0.10936515	0.11080624	1554.02	-0.01519482	0.00000756	2084.01	-0.00345878	0.00131423	
494.22	0.47447751	0.46356752	1024.22	0.10869024	0.11079801	1554.22	-0.01519813	0.00000746	2084.21	-0.00362883	0.00131422	
494.42	0.47451122	0.46354091	1024.42	0.10933237	0.11078979	1554.42	-0.01493618	0.00000736	2084.41	-0.00411081	0.00131421	
494.62	0.47429687	0.46351429	1024.62	0.10991176	0.11078157	1554.62	-0.01529835	0.00000726	2084.61	-0.00378029	0.0013142	
494.82	0.47507668	0.46348769	1024.82	0.11101013	0.11077334	1554.82	-0.01463207	0.00000716	2084.81	-0.00369256	0.00131419	
495.02	0.47664687	0.46346108	1025.02	0.11082704	0.11076512	1555.02	-0.01481455	0.00000707	2085.01	-0.0035997	0.00131418	
495.22	0.47674651	0.46343447	1025.22	0.11103285	0.1107569	1555.22	-0.01510904	0.00000697	2085.21	-0.00362282	0.00131417	
495.42	0.47729944	0.46340787	1025.42	0.11128407	0.11074868	1555.42	-0.01508524	0.00000688	2085.41	-0.00342149	0.00131416	
495.62	0.47705958	0.46338126	1025.62	0.11070821	0.11074046	1555.62	-0.01552411	0.00000679	2085.61	-0.00374394	0.00131415	
495.82	0.47781746	0.46335466	1025.82	0.11136702	0.11073224	1555.82	-0.01564482	0.0000067	2085.81	-0.00428483	0.00131414	
496.02	0.47818559	0.46332806	1026.02	0.11225918	0.11072403	1556.02	-0.01727801	0.00000661	2086.01	-0.00362916	0.00131413	
496.22	0.47727973	0.46330146	1026.22	0.11246782	0.11071581	1556.22	-0.01700715	0.00000652	2086.21	-0.00445765	0.00131412	
496.42	0.47702908	0.46327486	1026.42	0.11363836	0.11070759	1556.42	-0.01733627	0.00000643	2086.41	-0.00367896	0.00131411	
496.62	0.47735498	0.46324827	1026.62	0.11354418	0.11069937	1556.62	-0.01798232	0.00000635	2086.61	-0.00358672	0.0013141	
496.82	0.47645365	0.46322168	1026.82	0.11387446	0.11069116	1556.82	-0.01777768	0.00000626	2086.81	-0.00471128	0.00131409	
497.02	0.47495393	0.46319508	1027.02	0.112265	0.11068294	1557.02	-0.0178018	0.00000618	2087.01	-0.00467293	0.00131408	
497.22	0.47329215	0.46316849	1027.22	0.11209295	0.11067473	1557.22	-0.01796075	0.0000061	2087.21	-0.00367065	0.00131407	
497.42	0.47245997	0.4631419	1027.42	0.11173307	0.11066651	1557.42	-0.01764044	0.00000601	2087.41	-0.00343279	0.00131406	
497.62	0.47243252	0.46311531	1027.62	0.11053346	0.1106583	1557.62	-0.0173382	0.00000593	2087.61	-0.0038341	0.00131405	
497.82	0.47164408	0.46308873	1027.82	0.11046307	0.11065009	1557.82	-0.0173318	0.00000586	2087.81	-0.00422599	0.00131404	
498.02	0.47090823	0.46306214	1028.02	0.11033404	0.11064187	1558.02	-0.01741134	0.00000578	2088.01	-0.00288498	0.00131403	
498.22	0.47095336	0.46303556	1028.22	0.10965086	0.11063366	1558.22	-0.01804916	0.0000057	2088.21	-0.00294809	0.00131402	
498.42	0.47067459	0.46300898	1028.42	0.11023987	0.11062545	1558.42	-0.01735409	0.00000562	2088.41	-0.00237295	0.00131401	
498.62	0.47068256	0.4629824	1028.62	0.10995742	0.11061724	1558.62	-0.01688061	0.00000555	2088.61	-0.00173525	0.001314	
498.82	0.47194668	0.46295582	1028.82	0.10946184	0.11060903	1558.82	-0.01724921	0.00000548	2088.81	-0.00124792	0.00131399	
499.02	0.47287179	0.46292924	1029.02	0.10947396	0.11060082	1559.02	-0.01787966	0.0000054	2089.01	-0.00165725	0.00131397	
499.22	0.47230119	0.46290266	1029.22	0.10928144	0.11059261	1559.22	-0.01751027	0.00000533	2089.21	-0.00175791	0.00131396	
499.42	0.47225404	0.46287609	1029.42	0.10894346	0.11058441	1559.42	-0.01676192	0.00000526	2089.41	-0.0014618	0.00131395	
499.62	0.47361447	0.46284952	1029.62	0.10848309	0.1105762	1559.62	-0.01550039	0.00000519	2089.61	-0.0009303	0.00131394	
499.82	0.47425492	0.46282295	1029.82	0.10964107	0.11056799	1559.82	-0.01497727	0.00000512	2089.81	-0.00102988	0.00131393	
500.02	0.47495538	0.46279638	1030.02	0.11051732	0.11055979	1560.02	-0.01521759	0.00000505	2090.01	-0.00092467	0.00131392	
500.22	0.47563237	0.46276981	1030.22	0.11092913	0.11055158	1560.22	-0.01412841	0.00000498	2090.21	-0.00179984	0.00131391	
500.42	0.47699226	0.46274324	1030.42	0.1115052	0.11054338	1560.42	-0.01395387	0.00000492	2090.41	-0.00168187	0.0013139	
500.62	0.47731475	0.46271668	1030.62	0.11139486	0.11053517	1560.62	-0.01333024	0.00000485	2090.61	-0.00220844	0.00131389	
500.82	0.47638662	0.46269011	1030.82	0.11154438	0.11052697	1560.82	-0.01424495	0.00000479	2090.81	-0.00196006	0.00131388	
501.02	0.47613208	0.46266355	1031.02	0.11046536	0.11051876	1561.02	-0.01400317	0.00000472	2091.01	-0.00241913	0.00131387	
501.22	0.4757079	0.46263699	1031.22	0.11080135	0.11051056	1561.22	-0.01469642	0.00000466	2091.21	-0.00198353	0.00131386	
501.42	0.47494518	0.46261043	1031.42	0.11013302	0.11050236	1561.42	-0.01458093	0.0000046	2091.41	-0.00228564	0.00131385	
501.62	0.47564203	0.46258387	1031.62	0.1093954	0.11049416	1561.62	-0.01495824	0.00000454	2091.61	-0.00210745	0.00131384	
501.82	0.47469555	0.46255732	1031.82	0.10949579	0.11048596	1561.82	-0.01627846	0.00000448	2091.81	-0.00138038	0.00131383	
502.02	0.47352882	0.46253076	1032.02	0.1090481	0.11047776	1562.02	-0.01694386	0.00000442	2092.01	-0.00077963	0.00131382	
502.22	0.47353527	0.46250421	1032.22	0.10894944	0.11046956	1562.22	-0.01720702	0.00000436	2092.21	-0.00128715	0.00131381	
502.42	0.47231634	0.46247766	1032.42	0.10839272	0.11046136	1562.42	-0.01727033	0.0000043	2092.41	-0.00056981	0.0013138	
502.62	0.47198428	0.46245111	1032.62	0.10724273	0.11045316	1562.62	-0.01834879	0.00000424	2092.61	-0.00016621	0.00131379	
502.82	0.47184324	0.46242456	1032.82	0.10691818	0.11044496	1562.82	-0.01961478	0.00000419	2092.81	-0.00100884	0.00131378	
503.02	0.47192256	0.46239801	1033.02	0.10756453	0.11043677	1563.02	-0.02070377	0.00000413	2093.01	-0.00142742	0.00131377	
503.22	0.4719772	0.46237147	1033.22	0.10737904	0.11042857	1563.22	-0.01984215	0.00000407	2093.21	-0.00126044	0.00131376	
503.42	0.4723866	0.46234492	1033.42	0.10816116	0.11042037	1563.42	-0.01974004	0.00000402	2093.41	-0.00140198	0.00131375	
503.62	0.47309592	0.46231838	1033.62	0.10780969	0.11041218	1563.62	-0.01951964	0.00000397	2093.61	-0.00071227	0.00131374	
503.82	0.47177756	0.46229184	1033.82	0.10827578	0.11040398	1563.82	-0.02004408	0.00000391	2093.81	-0.00062282	0.00131373	
504.02	0.4715977	0.4622653	1034.02	0.10927513	0.11039579	1564.02	-0.0202615	0.00000386	2094.01	-0.00116447	0.00131372	
504.22	0.4711429	0.46223876	1034.22	0.11023115	0.1103876	1564.22	-0.01968305	0.00000381	2094.21	-0.0016342	0.0013137	
504.42	0.47124535	0.46221223	1034.42	0.11105584	0.1103794	1564.42	-0.01899262	0.00000376	2094.41	-0.00068539	0.00131369	
504.62	0.47135001	0.46218569	1034.62	0.11193137	0.11037121	1564.62	-0.0193631	0.00000371	2094.61	-0.00013937	0.00131368	
504.82	0.47170284	0.46215916	1034.82	0.11251836	0.11036302	1564.82	-0.02022435	0.00000366	2094.81	-0.00064336	0.00131367	
505.02	0.47148511	0.46213263	1035.02	0.11217865	0.11035483	1565.02	-0.01919694	0.00000361	2095.01	-0.00033613	0.00131366	
505.22	0.47163157	0.4621061	1035.22	0.11307402	0.11034664	1565.22	-0.01885075	0.00000356	2095.21	0.00086457	0.00131365	
505.42	0.47235259	0.46207957	1035.42	0.11258	0.11033845	1565.42	-0.01860137	0.00000352	2095.41	0.00102134	0.00131364	
505.62	0.47184424	0.46205304	1035.62	0.11229878	0.11033026	1565.62	-0.01848989	0.00000347	2095.61	0.00014908	0.00131363	
505.82	0.4720191	0.46202652	1035.82	0.11293909	0.11032207	1565.82	-0.01863066	0.00000342	2095.81	0.00090866	0.00131362	
506.02	0.47213649	0.46199999	1036.02	0.11321952	0.11031388	1566.02	-0.01826701	0.00000338	2096.01	0.00100941	0.00131361	
506.22	0.47288447	0.46197347	1036.22	0.11311981	0.1103057	1566.22	-0.01711778	0.00000333	2096.21	0.00104961	0.0013136	
506.42	0.4731822	0.46194695	1036.42	0.11159117	0.11029751	1566.42	-0.01710279	0.00000329	2096.41	0.00172494	0.00131359	
506.62	0.47420178	0.46192043	1036.62	0.11103439	0.11028932	1566.62	-0.01730669	0.00000324	2096.61	0.00116433	0.00131358	
506.82	0.47535435	0.46189391	1036.82	0.1109183	0.11028114	1566.82	-0.01740607	0.0000032	2096.81	0.00060822	0.00131357	
507.02	0.47689043	0.4618674	1037.02	0.11153325	0.11027295	1567.02	-0.01812576	0.00000316	2097.01	0.00062173	0.00131356	
507.22	0.47753285	0.46184088	1037.22	0.11022309	0.11026477	1567.22	-0.01715572	0.00000312	2097.21	0.00139912	0.00131355	
507.42	0.4768144	0.46181437	1037.42	0.11002553	0.11025659	1567.42	-0.01685112	0.00000307	2097.41	0.0007559	0.00131354	
507.62	0.47668313	0.46178786	1037.62	0.10871439	0.1102484	1567.62	-0.01590494	0.00000303	2097.61	0.00086449	0.00131353	
507.82	0.47525353	0.46176135	1037.82	0.10897274	0.11024022	1567.82	-0.016266	0.00000299	2097.81	0.00036099	0.00131352	
508.02	0.47473934	0.46173484	1038.02	0.10934863	0.11023204	1568.02	-0.01611142	0.00000295	2098.01	-0.00095123	0.00131351	
508.22	0.47475922	0.46170833	1038.22	0.10978418	0.11022386	1568.22	-0.01542453	0.00000291	2098.21	-0.0015965	0.0013135	
508.42	0.47420305	0.46168183	1038.42	0.10945219	0.11021568	1568.42	-0.01566833	0.00000287	2098.41	-0.00235788	0.00131349	
508.62	0.47412873	0.46165532	1038.62	0.10928881	0.1102075	1568.62	-0.0164866	0.00000284	2098.61	-0.00287833	0.00131348	
508.82	0.47342418	0.46162882	1038.82	0.10895535	0.11019932	1568.82	-0.01635827	0.0000028	2098.81	-0.0040911	0.00131347	
509.02	0.47302308	0.46160232	1039.02	0.10906585	0.11019114	1569.02	-0.01587442	0.00000276	2099.01	-0.00412683	0.00131346	
509.22	0.47276837	0.46157582	1039.22	0.10972054	0.11018296	1569.22	-0.01626713	0.00000272	2099.21	-0.00471078	0.00131345	
509.42	0.47298561	0.46154932	1039.42	0.11043196	0.11017478	1569.42	-0.01669974	0.00000269	2099.41	-0.00556988	0.00131344	
509.62	0.47221802	0.46152282	1039.62	0.11146507	0.1101666	1569.62	-0.01730994	0.00000265	2099.61	-0.00574014	0.00131342	
509.82	0.47310329	0.46149633	1039.82	0.11208754	0.11015843	1569.82	-0.01745905	0.00000262	2099.81	-0.00502422	0.00131341	
510.02	0.47323525	0.46146983	1040.02	0.11202456	0.11015025	1570.02	-0.01811258	0.00000258	2100.01	-0.00453605	0.0013134	
510.22	0.473476	0.46144334	1040.22	0.11194271	0.11014208	1570.22	-0.01806685	0.00000255	2100.21	-0.00379663	0.00131339	
510.42	0.47281607	0.46141685	1040.42	0.11110672	0.1101339	1570.42	-0.01860531	0.00000251	2100.41	-0.00319614	0.00131338	
510.62	0.47309277	0.46139036	1040.62	0.11133742	0.11012573	1570.62	-0.01962033	0.00000248	2100.61	-0.00220827	0.00131337	
510.82	0.47340226	0.46136388	1040.82	0.11153379	0.11011756	1570.82	-0.02047334	0.00000245	2100.81	-0.00136319	0.00131336	
511.02	0.47347528	0.46133739	1041.02	0.11161028	0.11010938	1571.02	-0.0199021	0.00000241	2101.01	-0.00030987	0.00131335	
511.22	0.47209909	0.4613109	1041.22	0.11050671	0.11010121	1571.22	-0.01908268	0.00000238	2101.21	0.00159089	0.00131334	
511.42	0.47208049	0.46128442	1041.42	0.10980749	0.11009304	1571.42	-0.01814711	0.00000235	2101.41	0.00208671	0.00131333	
511.62	0.47219571	0.46125794	1041.62	0.10847552	0.11008487	1571.62	-0.01696229	0.00000232	2101.61	0.00356769	0.00131332	
511.82	0.47167096	0.46123146	1041.82	0.10841094	0.1100767	1571.82	-0.0173689	0.00000229	2101.81	0.00260836	0.00131331	
512.02	0.47134632	0.46120498	1042.02	0.10785653	0.11006853	1572.02	-0.01641022	0.00000226	2102.01	0.00130379	0.0013133	
512.22	0.47143266	0.46117851	1042.22	0.10836406	0.11006036	1572.22	-0.01577569	0.00000223	2102.21	0.00024209	0.00131329	
512.42	0.47047665	0.46115203	1042.42	0.10793661	0.11005219	1572.42	-0.01541526	0.0000022	2102.41	-0.00116439	0.00131328	
512.62	0.47070056	0.46112556	1042.62	0.10763547	0.11004402	1572.62	-0.01544311	0.00000217	2102.61	-0.00171279	0.00131327	
512.82	0.47039031	0.46109908	1042.82	0.10855262	0.11003586	1572.82	-0.01534668	0.00000214	2102.81	-0.00255716	0.00131326	
513.02	0.47098544	0.46107261	1043.02	0.10910732	0.11002769	1573.02	-0.01552169	0.00000211	2103.01	-0.00286658	0.00131325	
513.22	0.47059747	0.46104614	1043.22	0.10998973	0.11001952	1573.22	-0.0168811	0.00000208	2103.21	-0.00389944	0.00131324	
513.42	0.47076991	0.46101968	1043.42	0.11066447	0.11001136	1573.42	-0.01709698	0.00000205	2103.41	-0.00441047	0.00131323	
513.62	0.47024868	0.46099321	1043.62	0.11027201	0.11000319	1573.62	-0.01837869	0.00000203	2103.61	-0.00482576	0.00131322	
513.82	0.47080693	0.46096675	1043.82	0.10954681	0.10999503	1573.82	-0.01948085	0.000002	2103.81	-0.00621401	0.00131321	
514.02	0.47110896	0.46094028	1044.02	0.10949942	0.10998686	1574.02	-0.02081585	0.00000197	2104.01	-0.00555261	0.0013132	
514.22	0.47151366	0.46091382	1044.22	0.10880572	0.1099787	1574.22	-0.02208407	0.00000195	2104.21	-0.00473053	0.00131319	
514.42	0.47197814	0.46088736	1044.42	0.10849586	0.10997054	1574.42	-0.02218197	0.00000192	2104.41	-0.00425965	0.00131318	
514.62	0.4731254	0.4608609	1044.62	0.10848066	0.10996238	1574.62	-0.02184323	0.0000019	2104.61	-0.003276	0.00131317	
514.82	0.47348544	0.46083445	1044.82	0.10836933	0.10995422	1574.82	-0.02140336	0.00000187	2104.81	-0.00372724	0.00131316	
515.02	0.47341704	0.46080799	1045.02	0.10825888	0.10994606	1575.02	-0.02085734	0.00000185	2105.01	-0.00293946	0.00131314	
515.22	0.47365546	0.46078154	1045.22	0.10878385	0.1099379	1575.22	-0.02016171	0.00000182	2105.21	-0.00227576	0.00131313	
515.42	0.47399893	0.46075508	1045.42	0.10854255	0.10992974	1575.42	-0.01966757	0.0000018	2105.41	-0.00181538	0.00131312	
515.62	0.47385673	0.46072863	1045.62	0.10816769	0.10992158	1575.62	-0.01860602	0.00000177	2105.61	-0.00204796	0.00131311	
515.82	0.47362952	0.46070218	1045.82	0.1085022	0.10991342	1575.82	-0.0183655	0.00000175	2105.81	-0.00426899	0.0013131	
516.02	0.47382403	0.46067573	1046.02	0.10922199	0.10990526	1576.02	-0.0178044	0.00000173	2106.01	-0.00560864	0.00131309	
516.22	0.47357216	0.46064929	1046.22	0.11025801	0.1098971	1576.22	-0.01770712	0.0000017	2106.21	-0.0059366	0.00131308	
516.42	0.47279548	0.46062284	1046.42	0.10982268	0.10988895	1576.42	-0.01733894	0.00000168	2106.41	-0.00728542	0.00131307	
516.62	0.47327723	0.4605964	1046.62	0.11005681	0.10988079	1576.62	-0.01646388	0.00000166	2106.61	-0.00734919	0.00131306	
516.82	0.47262709	0.46056996	1046.82	0.11090529	0.10987264	1576.82	-0.01694316	0.00000164	2106.81	-0.00736456	0.00131305	
517.02	0.47246944	0.46054352	1047.02	0.11133829	0.10986448	1577.02	-0.01677525	0.00000161	2107.01	-0.00741551	0.00131304	
517.22	0.47083384	0.46051708	1047.22	0.11159201	0.10985633	1577.22	-0.0174538	0.00000159	2107.21	-0.00756286	0.00131303	
517.42	0.47015564	0.46049064	1047.42	0.11060671	0.10984817	1577.42	-0.01754105	0.00000157	2107.41	-0.00669891	0.00131302	
517.62	0.47021914	0.46046421	1047.62	0.10947873	0.10984002	1577.62	-0.0187176	0.00000155	2107.61	-0.0064977	0.00131301	
517.82	0.47116252	0.46043777	1047.82	0.10884141	0.10983187	1577.82	-0.01908887	0.00000153	2107.81	-0.00497586	0.001313	
518.02	0.47158057	0.46041134	1048.02	0.1086467	0.10982372	1578.02	-0.01920759	0.00000151	2108.01	-0.00302669	0.00131299	
518.22	0.47249091	0.46038491	1048.22	0.10837063	0.10981557	1578.22	-0.01945097	0.00000149	2108.21	-0.00094488	0.00131298	
518.42	0.4736785	0.46035848	1048.42	0.10850509	0.10980742	1578.42	-0.01912466	0.00000147	2108.41	0.00019466	0.00131297	
518.62	0.47416487	0.46033205	1048.62	0.10830186	0.10979927	1578.62	-0.01871841	0.00000145	2108.61	0.00112614	0.00131296	
518.82	0.47443173	0.46030562	1048.82	0.10771477	0.10979112	1578.82	-0.0179002	0.00000143	2108.81	0.00181294	0.00131295	
519.02	0.47561969	0.4602792	1049.02	0.1084396	0.10978297	1579.02	-0.01731019	0.00000141	2109.01	0.00202325	0.00131294	
519.22	0.47715025	0.46025277	1049.22	0.10923721	0.10977482	1579.22	-0.01645964	0.00000139	2109.21	0.00277314	0.00131293	
519.42	0.47634496	0.46022635	1049.42	0.10914164	0.10976667	1579.42	-0.01553732	0.00000137	2109.41	0.00222769	0.00131292	
519.62	0.47670005	0.46019993	1049.62	0.10901842	0.10975853	1579.62	-0.01496615	0.00000135	2109.61	0.0009845	0.00131291	
519.82	0.47647983	0.46017351	1049.82	0.1092552	0.10975038	1579.82	-0.01474749	0.00000134	2109.81	-0.00049701	0.0013129	
520.02	0.47645391	0.46014709	1050.02	0.1103428	0.10974224	1580.02	-0.01380221	0.00000132	2110.01	-0.00212069	0.00131289	
520.22	0.47540338	0.46012068	1050.22	0.11021319	0.10973409	1580.22	-0.01354803	0.0000013	2110.21	-0.0031653	0.00131288	
520.42	0.4750905	0.46009426	1050.42	0.10969611	0.10972595	1580.42	-0.01337012	0.00000128	2110.41	-0.00454204	0.00131286	
520.62	0.47504648	0.46006785	1050.62	0.11064799	0.1097178	1580.62	-0.01240997	0.00000127	2110.61	-0.00433393	0.00131285	
520.82	0.47376105	0.46004144	1050.82	0.11105459	0.10970966	1580.82	-0.01353865	0.00000125	2110.81	-0.00466442	0.00131284	
521.02	0.47277204	0.46001503	1051.02	0.11168808	0.10970152	1581.02	-0.01402856	0.00000123	2111.01	-0.00490747	0.00131283	
521.22	0.47172136	0.45998862	1051.22	0.11092972	0.10969338	1581.22	-0.01477378	0.00000122	2111.21	-0.00416425	0.00131282	
521.42	0.47088067	0.45996221	1051.42	0.11020329	0.10968523	1581.42	-0.01630547	0.0000012	2111.41	-0.00293087	0.00131281	
521.62	0.47069992	0.45993581	1051.62	0.11024789	0.10967709	1581.62	-0.01754688	0.00000118	2111.61	-0.00192277	0.0013128	
521.82	0.47057143	0.4599094	1051.82	0.11070606	0.10966895	1581.82	-0.0176855	0.00000117	2111.81	-0.00074039	0.00131279	
522.02	0.4694465	0.459883	1052.02	0.11011048	0.10966081	1582.02	-0.01799537	0.00000115	2112.01	-0.00038844	0.00131278	
522.22	0.46933398	0.4598566	1052.22	0.11064476	0.10965268	1582.22	-0.01817136	0.00000114	2112.21	0.00072859	0.00131277	
522.42	0.46972554	0.4598302	1052.42	0.11082211	0.10964454	1582.42	-0.0190085	0.00000112	2112.41	0.00092321	0.00131276	
522.62	0.47005631	0.4598038	1052.62	0.11096151	0.1096364	1582.62	-0.01825425	0.00000111	2112.61	0.00077906	0.00131275	
522.82	0.47057932	0.45977741	1052.82	0.111472	0.10962826	1582.82	-0.01715751	0.00000109	2112.81	0.00080126	0.00131274	
523.02	0.47214248	0.45975101	1053.02	0.11224456	0.10962013	1583.02	-0.01716251	0.00000108	2113.01	0.00016937	0.00131273	
523.22	0.47307779	0.45972462	1053.22	0.11278609	0.10961199	1583.22	-0.01710439	0.00000106	2113.21	0.00043566	0.00131272	
523.42	0.47229116	0.45969823	1053.42	0.11311346	0.10960386	1583.42	-0.01632968	0.00000105	2113.41	-0.00232597	0.00131271	
523.62	0.47321077	0.45967184	1053.62	0.11332583	0.10959572	1583.62	-0.0168163	0.00000104	2113.61	-0.00422919	0.0013127	
523.82	0.47288135	0.45964545	1053.82	0.11325947	0.10958759	1583.82	-0.01655047	0.00000102	2113.81	-0.00502323	0.00131269	
524.02	0.47319014	0.45961906	1054.02	0.11372106	0.10957945	1584.02	-0.0155054	0.00000101	2114.01	-0.00592516	0.00131268	
524.22	0.47330136	0.45959267	1054.22	0.11356193	0.10957132	1584.22	-0.0158652	0.00000099	2114.21	-0.00619247	0.00131267	
524.42	0.47336165	0.45956629	1054.42	0.11382842	0.10956319	1584.42	-0.01698462	0.00000098	2114.41	-0.00734804	0.00131266	
524.62	0.47264886	0.45953991	1054.62	0.11404135	0.10955506	1584.62	-0.0166392	0.00000097	2114.61	-0.00771506	0.00131265	
524.82	0.47238507	0.45951353	1054.82	0.11361947	0.10954693	1584.82	-0.01723288	0.00000096	2114.81	-0.00866286	0.00131264	
525.02	0.47271013	0.45948715	1055.02	0.11384558	0.1095388	1585.02	-0.01822551	0.00000094	2115.01	-0.00806501	0.00131263	
525.22	0.47263558	0.45946077	1055.22	0.11316898	0.10953067	1585.22	-0.01820069	0.00000093	2115.21	-0.00680752	0.00131262	
525.42	0.47240715	0.45943439	1055.42	0.11261416	0.10952254	1585.42	-0.01833521	0.00000092	2115.41	-0.00624627	0.00131261	
525.62	0.47254472	0.45940802	1055.62	0.11184509	0.10951441	1585.62	-0.01836416	0.00000091	2115.61	-0.00545105	0.0013126	
525.82	0.47266715	0.45938164	1055.82	0.1111874	0.10950628	1585.82	-0.0178062	0.00000089	2115.81	-0.005497	0.00131259	
526.02	0.47205352	0.45935527	1056.02	0.10984478	0.10949815	1586.02	-0.01805966	0.00000088	2116.01	-0.00456129	0.00131257	
526.22	0.47271756	0.4593289	1056.22	0.10989397	0.10949003	1586.22	-0.01808944	0.00000087	2116.21	-0.00330519	0.00131256	
526.42	0.47318118	0.45930253	1056.42	0.10972494	0.1094819	1586.42	-0.01843919	0.00000086	2116.41	-0.00333166	0.00131255	
526.62	0.47323366	0.45927616	1056.62	0.1094164	0.10947377	1586.62	-0.01755467	0.00000085	2116.61	-0.00292995	0.00131254	
526.82	0.47294644	0.4592498	1056.82	0.10902158	0.10946565	1586.82	-0.01822903	0.00000084	2116.81	-0.00299146	0.00131253	
527.02	0.47352288	0.45922343	1057.02	0.10798616	0.10945752	1587.02	-0.01775834	0.00000082	2117.01	-0.00329079	0.00131252	
527.22	0.47344424	0.45919707	1057.22	0.10785323	0.1094494	1587.22	-0.01832679	0.00000081	2117.21	-0.00351553	0.00131251	
527.42	0.47253381	0.45917071	1057.42	0.10763091	0.10944128	1587.42	-0.01822165	0.0000008	2117.41	-0.00462242	0.0013125	
527.62	0.47280572	0.45914435	1057.62	0.10703028	0.10943315	1587.62	-0.01864566	0.00000079	2117.61	-0.00440155	0.00131249	
527.82	0.47148479	0.45911799	1057.82	0.10715336	0.10942503	1587.82	-0.01876814	0.00000078	2117.81	-0.00372507	0.00131248	
528.02	0.47133026	0.45909163	1058.02	0.10789206	0.10941691	1588.02	-0.01882713	0.00000077	2118.01	-0.00393813	0.00131247	
528.22	0.47069015	0.45906528	1058.22	0.10861754	0.10940879	1588.22	-0.01892903	0.00000076	2118.21	-0.00505559	0.00131246	
528.42	0.46962813	0.45903892	1058.42	0.10876732	0.10940067	1588.42	-0.02064346	0.00000075	2118.41	-0.00553204	0.00131245	
528.62	0.46916122	0.45901257	1058.62	0.10886879	0.10939255	1588.62	-0.02032376	0.00000074	2118.61	-0.00538886	0.00131244	
528.82	0.46995725	0.45898622	1058.82	0.10843392	0.10938443	1588.82	-0.0211715	0.00000073	2118.81	-0.00599855	0.00131243	
529.02	0.47020169	0.45895987	1059.02	0.10817621	0.10937631	1589.02	-0.022059	0.00000072	2119.01	-0.00476671	0.00131242	
529.22	0.47029077	0.45893352	1059.22	0.10778124	0.1093682	1589.22	-0.02154765	0.00000071	2119.21	-0.0055302	0.00131241	
529.42	0.47068914	0.45890718	1059.42	0.10758496	0.10936008	1589.42	-0.02217078	0.0000007	2119.41	-0.00539398	0.0013124	
529.62	0.47107185	0.45888083	1059.62	0.10697077	0.10935196	1589.62	-0.02245787	0.00000069	2119.61	-0.00578183	0.00131239	
529.82	0.47222178	0.45885449	1059.82	0.1072745	0.10934385	1589.82	-0.0221513	0.00000068	2119.81	-0.00535782	0.00131238	
530.02	0.4730009	0.45882815	1060.02	0.10632818	0.10933573	1590.02	-0.02212582	0.00000067	2120.01	-0.00526744	0.00131237	
530.22	0.47332927	0.45880181	1060.22	0.10636291	0.10932762	1590.22	-0.02135647	0.00000066	2120.21	-0.00548808	0.00131236	
530.42	0.4738981	0.45877547	1060.42	0.10627697	0.1093195	1590.42	-0.02166548	0.00000066	2120.41	-0.00614861	0.00131235	
530.62	0.47380262	0.45874913	1060.62	0.10648261	0.10931139	1590.62	-0.02089736	0.00000065	2120.61	-0.00533783	0.00131234	
530.82	0.47374448	0.45872279	1060.82	0.10591876	0.10930328	1590.82	-0.02108653	0.00000064	2120.81	-0.00647926	0.00131233	
531.02	0.47401302	0.45869646	1061.02	0.10613161	0.10929516	1591.02	-0.02000647	0.00000063	2121.01	-0.00581103	0.00131232	
531.22	0.47385309	0.45867013	1061.22	0.10642333	0.10928705	1591.22	-0.02088527	0.00000062	2121.21	-0.00520138	0.00131231	
531.42	0.47357565	0.45864379	1061.42	0.10703535	0.10927894	1591.42	-0.02119612	0.00000061	2121.41	-0.005578	0.00131229	
531.62	0.47325759	0.45861746	1061.62	0.10760237	0.10927083	1591.62	-0.02156123	0.00000061	2121.61	-0.00632633	0.00131228	
531.82	0.47195813	0.45859114	1061.82	0.1088408	0.10926272	1591.82	-0.02224099	0.0000006	2121.81	-0.00574046	0.00131227	
532.02	0.47090162	0.45856481	1062.02	0.10988503	0.10925461	1592.02	-0.02231386	0.00000059	2122.01	-0.00621924	0.00131226	
532.22	0.47054724	0.45853848	1062.22	0.11072919	0.1092465	1592.22	-0.02287761	0.00000058	2122.21	-0.00576688	0.00131225	
532.42	0.47027144	0.45851216	1062.42	0.11016102	0.10923839	1592.42	-0.0237537	0.00000057	2122.41	-0.00523933	0.00131224	
532.62	0.46937212	0.45848584	1062.62	0.11026454	0.10923029	1592.62	-0.02382507	0.00000057	2122.61	-0.00545744	0.00131223	
532.82	0.46924564	0.45845952	1062.82	0.1101381	0.10922218	1592.82	-0.02407052	0.00000056	2122.81	-0.00583792	0.00131222	
533.02	0.46904111	0.4584332	1063.02	0.10955425	0.10921407	1593.02	-0.02376555	0.00000055	2123.01	-0.00584084	0.00131221	
533.22	0.46966935	0.45840688	1063.22	0.10995471	0.10920597	1593.22	-0.02382506	0.00000054	2123.21	-0.00667783	0.0013122	
533.42	0.4703906	0.45838056	1063.42	0.10961857	0.10919786	1593.42	-0.02379288	0.00000054	2123.41	-0.00644251	0.00131219	
533.62	0.47114066	0.45835425	1063.62	0.10898118	0.10918976	1593.62	-0.02231902	0.00000053	2123.61	-0.00667743	0.00131218	
533.82	0.47178671	0.45832794	1063.82	0.1087085	0.10918165	1593.82	-0.02113073	0.00000052	2123.81	-0.00642059	0.00131217	
534.02	0.47233484	0.45830163	1064.02	0.10801139	0.10917355	1594.02	-0.02009488	0.00000052	2124.01	-0.00719916	0.00131216	
534.22	0.47332936	0.45827531	1064.22	0.10759078	0.10916545	1594.22	-0.01883465	0.00000051	2124.21	-0.00642214	0.00131215	
534.42	0.47397201	0.45824901	1064.42	0.10749715	0.10915735	1594.42	-0.01835407	0.0000005	2124.41	-0.00518332	0.00131214	
534.62	0.47357057	0.4582227	1064.62	0.10735505	0.10914925	1594.62	-0.01678186	0.00000049	2124.61	-0.00469355	0.00131213	
534.82	0.47389543	0.45819639	1064.82	0.10721737	0.10914114	1594.82	-0.01635792	0.00000049	2124.81	-0.00546348	0.00131212	
535.02	0.4731394	0.45817009	1065.02	0.10742624	0.10913304	1595.02	-0.01634481	0.00000048	2125.01	-0.00494886	0.00131211	
535.22	0.47347224	0.45814379	1065.22	0.10721198	0.10912494	1595.22	-0.01646502	0.00000048	2125.21	-0.00555126	0.0013121	
535.42	0.47293579	0.45811749	1065.42	0.10755492	0.10911685	1595.42	-0.01623668	0.00000047	2125.41	-0.00643727	0.00131209	
535.62	0.47202998	0.45809119	1065.62	0.10739854	0.10910875	1595.62	-0.0160865	0.00000046	2125.61	-0.00582242	0.00131208	
535.82	0.47087198	0.45806489	1065.82	0.1073181	0.10910065	1595.82	-0.01681751	0.00000046	2125.81	-0.00526942	0.00131207	
536.02	0.46997393	0.45803859	1066.02	0.1070217	0.10909255	1596.02	-0.01686945	0.00000045	2126.01	-0.00580598	0.00131206	
536.22	0.46966123	0.4580123	1066.22	0.10646993	0.10908445	1596.22	-0.01744664	0.00000044	2126.21	-0.00486665	0.00131205	
536.42	0.46870003	0.457986	1066.42	0.10527278	0.10907636	1596.42	-0.0180134	0.00000044	2126.41	-0.00477955	0.00131204	
536.62	0.46847723	0.45795971	1066.62	0.10523655	0.10906826	1596.62	-0.01934043	0.00000043	2126.61	-0.00435247	0.00131203	
536.82	0.46894672	0.45793342	1066.82	0.10475659	0.10906017	1596.82	-0.01962269	0.00000043	2126.81	-0.00393627	0.00131202	
537.02	0.4693392	0.45790713	1067.02	0.10289336	0.10905207	1597.02	-0.02107826	0.00000042	2127.01	-0.00382177	0.001312	
537.22	0.46941605	0.45788084	1067.22	0.10298992	0.10904398	1597.22	-0.02220897	0.00000042	2127.21	-0.00279959	0.00131199	
537.42	0.47076431	0.45785456	1067.42	0.10270845	0.10903589	1597.42	-0.02269753	0.00000041	2127.41	-0.00227678	0.00131198	
537.62	0.47071448	0.45782827	1067.62	0.10289901	0.10902779	1597.62	-0.02316858	0.0000004	2127.61	-0.00172822	0.00131197	
537.82	0.47169551	0.45780199	1067.82	0.10334203	0.1090197	1597.82	-0.02325837	0.0000004	2127.81	-0.00122067	0.00131196	
538.02	0.47238519	0.45777571	1068.02	0.1032095	0.10901161	1598.02	-0.02355634	0.00000039	2128.01	-0.00083156	0.00131195	
538.22	0.47339412	0.45774943	1068.22	0.10429296	0.10900352	1598.22	-0.02287267	0.00000039	2128.21	-0.00004397	0.00131194	
538.42	0.47305298	0.45772315	1068.42	0.1052732	0.10899543	1598.42	-0.02284981	0.00000038	2128.41	0.00094504	0.00131193	
538.62	0.47340222	0.45769687	1068.62	0.10541808	0.10898734	1598.62	-0.02230955	0.00000038	2128.61	0.00005015	0.00131192	
538.82	0.47349738	0.4576706	1068.82	0.10604483	0.10897925	1598.82	-0.02199355	0.00000037	2128.81	-0.00018654	0.00131191	
539.02	0.47230452	0.45764432	1069.02	0.10594243	0.10897116	1599.02	-0.02106497	0.00000037	2129.01	-0.00088796	0.0013119	
539.22	0.47306414	0.45761805	1069.22	0.1068275	0.10896308	1599.22	-0.01938401	0.00000036	2129.21	-0.00141721	0.00131189	
539.42	0.47205221	0.45759178	1069.42	0.10807099	0.10895499	1599.42	-0.01844954	0.00000036	2129.41	-0.00220131	0.00131188	
539.62	0.47175391	0.45756551	1069.62	0.10883079	0.1089469	1599.62	-0.0178082	0.00000035	2129.61	-0.00246985	0.00131187	
539.82	0.4713216	0.45753924	1069.82	0.10943805	0.10893882	1599.82	-0.01785643	0.00000035	2129.81	-0.00401345	0.00131186	
540.02	0.4711673	0.45751298	1070.02	0.1094796	0.10893073	1600.02	-0.01789322	0.00000034	2130.01	-0.00472823	0.00131185	
540.22	0.47055733	0.45748671	1070.22	0.10911636	0.10892265	1600.22	-0.01791137	0.00000034	2130.21	-0.00443902	0.00131184	
540.42	0.47063314	0.45746045	1070.42	0.10887507	0.10891456	1600.42	-0.0183006	0.00000034	2130.41	-0.00444786	0.00131183	
540.62	0.47088111	0.45743419	1070.62	0.10912383	0.10890648	1600.62	-0.01830965	0.00000033	2130.61	-0.00406557	0.00131182	
540.82	0.47015092	0.45740793	1070.82	0.10819094	0.1088984	1600.82	-0.01842055	0.00000033	2130.81	-0.00449559	0.00131181	
541.02	0.4708021	0.45738167	1071.02	0.10751312	0.10889031	1601.02	-0.01905504	0.00000032	2131.01	-0.0052056	0.0013118	
541.22	0.47093234	0.45735541	1071.22	0.10761173	0.10888223	1601.22	-0.02027683	0.00000032	2131.21	-0.00511188	0.00131179	
541.42	0.47242985	0.45732915	1071.42	0.10741177	0.10887415	1601.42	-0.02111853	0.00000031	2131.41	-0.00524056	0.00131178	
541.62	0.47265759	0.4573029	1071.62	0.10816146	0.10886607	1601.62	-0.02123796	0.00000031	2131.61	-0.00520764	0.00131177	
541.82	0.47318439	0.45727665	1071.82	0.10877019	0.10885799	1601.82	-0.02090916	0.00000031	2131.81	-0.00512938	0.00131176	
542.02	0.47282394	0.4572504	1072.02	0.10845036	0.10884991	1602.02	-0.02135611	0.0000003	2132.01	-0.00480807	0.00131175	
542.22	0.47316986	0.45722415	1072.22	0.10927829	0.10884183	1602.22	-0.0220685	0.0000003	2132.21	-0.00390681	0.00131174	
542.42	0.47354217	0.4571979	1072.42	0.10873309	0.10883376	1602.42	-0.02328039	0.00000029	2132.41	-0.00271217	0.00131173	
542.62	0.47358882	0.45717165	1072.62	0.10825527	0.10882568	1602.62	-0.02337408	0.00000029	2132.61	-0.00338093	0.00131171	
542.82	0.47270978	0.45714541	1072.82	0.10850716	0.1088176	1602.82	-0.02399723	0.00000029	2132.81	-0.00287093	0.0013117	
543.02	0.47184754	0.45711916	1073.02	0.10905193	0.10880953	1603.02	-0.02335229	0.00000028	2133.01	-0.0031536	0.00131169	
543.22	0.47198717	0.45709292	1073.22	0.10977668	0.10880145	1603.22	-0.02321883	0.00000028	2133.21	-0.00303267	0.00131168	
543.42	0.47149665	0.45706668	1073.42	0.10987933	0.10879337	1603.42	-0.02349559	0.00000027	2133.41	-0.00328821	0.00131167	
543.62	0.47205086	0.45704044	1073.62	0.10970716	0.1087853	1603.62	-0.02387484	0.00000027	2133.61	-0.00365326	0.00131166	
543.82	0.47183298	0.4570142	1073.82	0.10989118	0.10877723	1603.82	-0.0240455	0.00000027	2133.81	-0.00394405	0.00131165	
544.02	0.47060199	0.45698797	1074.02	0.10938501	0.10876915	1604.02	-0.024022	0.00000026	2134.01	-0.00349053	0.00131164	
544.22	0.47027678	0.45696173	1074.22	0.10893111	0.10876108	1604.22	-0.02374712	0.00000026	2134.21	-0.00253072	0.00131163	
544.42	0.47106512	0.4569355	1074.42	0.10858001	0.10875301	1604.42	-0.02343452	0.00000026	2134.41	-0.0022359	0.00131162	
544.62	0.47059386	0.45690927	1074.62	0.10863464	0.10874494	1604.62	-0.02386933	0.00000025	2134.61	-0.00254522	0.00131161	
544.82	0.47134033	0.45688304	1074.82	0.10695734	0.10873687	1604.82	-0.02430734	0.00000025	2134.81	-0.0034809	0.0013116	
545.02	0.47228568	0.45685681	1075.02	0.10644778	0.1087288	1605.02	-0.02428595	0.00000025	2135.01	-0.00369301	0.00131159	
545.22	0.4720304	0.45683058	1075.22	0.10665622	0.10872073	1605.22	-0.02495719	0.00000024	2135.21	-0.00380405	0.00131158	
545.42	0.47281449	0.45680435	1075.42	0.10749209	0.10871266	1605.42	-0.02374985	0.00000024	2135.41	-0.00359798	0.00131157	
545.62	0.47256475	0.45677813	1075.62	0.10858049	0.10870459	1605.62	-0.02343019	0.00000024	2135.61	-0.00408926	0.00131156	
545.82	0.47237826	0.45675191	1075.82	0.10822803	0.10869652	1605.82	-0.02304622	0.00000023	2135.81	-0.00444741	0.00131155	
546.02	0.47267148	0.45672569	1076.02	0.10793375	0.10868845	1606.02	-0.02380469	0.00000023	2136.01	-0.00478325	0.00131154	
546.22	0.47311612	0.45669947	1076.22	0.10895147	0.10868039	1606.22	-0.02416753	0.00000023	2136.21	-0.00494941	0.00131153	
546.42	0.47264425	0.45667325	1076.42	0.10904756	0.10867232	1606.42	-0.02284868	0.00000022	2136.41	-0.00533674	0.00131152	
546.62	0.4718309	0.45664703	1076.62	0.10928558	0.10866425	1606.62	-0.02262974	0.00000022	2136.61	-0.00678918	0.00131151	
546.82	0.47095427	0.45662082	1076.82	0.10935135	0.10865619	1606.82	-0.02241455	0.00000022	2136.81	-0.0072174	0.0013115	
547.02	0.46987267	0.4565946	1077.02	0.10918335	0.10864813	1607.02	-0.02123109	0.00000022	2137.01	-0.00738564	0.00131149	
547.22	0.46900675	0.45656839	1077.22	0.10896413	0.10864006	1607.22	-0.02113246	0.00000021	2137.21	-0.00767792	0.00131148	
547.42	0.46829903	0.45654218	1077.42	0.1085038	0.108632	1607.42	-0.02039509	0.00000021	2137.41	-0.00814326	0.00131147	
547.62	0.46830362	0.45651597	1077.62	0.10877023	0.10862394	1607.62	-0.01949569	0.00000021	2137.61	-0.00864757	0.00131146	
547.82	0.46786776	0.45648976	1077.82	0.10836865	0.10861587	1607.82	-0.01932294	0.0000002	2137.81	-0.00865685	0.00131145	
548.02	0.46658991	0.45646356	1078.02	0.10819791	0.10860781	1608.02	-0.01944152	0.0000002	2138.01	-0.00899028	0.00131144	
548.22	0.46724689	0.45643735	1078.22	0.10741182	0.10859975	1608.22	-0.02023283	0.0000002	2138.21	-0.00864018	0.00131142	
548.42	0.46802888	0.45641115	1078.42	0.10705662	0.10859169	1608.42	-0.02133209	0.0000002	2138.41	-0.00800945	0.00131141	
548.62	0.46832858	0.45638495	1078.62	0.10655981	0.10858363	1608.62	-0.02134519	0.00000019	2138.61	-0.00807763	0.0013114	
548.82	0.46978433	0.45635875	1078.82	0.10611086	0.10857557	1608.82	-0.02210457	0.00000019	2138.81	-0.0071442	0.00131139	
549.02	0.47016538	0.45633255	1079.02	0.10730268	0.10856752	1609.02	-0.02261055	0.00000019	2139.01	-0.00691954	0.00131138	
549.22	0.47036233	0.45630635	1079.22	0.1080917	0.10855946	1609.22	-0.02296773	0.00000019	2139.21	-0.0058902	0.00131137	
549.42	0.47159238	0.45628016	1079.42	0.10789108	0.1085514	1609.42	-0.02304863	0.00000018	2139.41	-0.00504682	0.00131136	
549.62	0.47167465	0.45625396	1079.62	0.10696937	0.10854334	1609.62	-0.02327495	0.00000018	2139.61	-0.00548295	0.00131135	
549.82	0.47190518	0.45622777	1079.82	0.1063446	0.10853529	1609.82	-0.02304272	0.00000018	2139.81	-0.00585182	0.00131134	
550.02	0.47215005	0.45620158	1080.02	0.10698013	0.10852723	1610.02	-0.02316667	0.00000018	2140.01	-0.00560808	0.00131133	
550.22	0.47191574	0.45617539	1080.22	0.1076122	0.10851918	1610.22	-0.02240055	0.00000017	2140.21	-0.00550284	0.00131132	
550.42	0.47106206	0.4561492	1080.42	0.10641206	0.10851112	1610.42	-0.02151522	0.00000017	2140.41	-0.00609703	0.00131131	
550.62	0.4710993	0.45612301	1080.62	0.10684764	0.10850307	1610.62	-0.02155172	0.00000017	2140.61	-0.00636053	0.0013113	
550.82	0.47043758	0.45609683	1080.82	0.10690958	0.10849502	1610.82	-0.02065738	0.00000017	2140.81	-0.00606026	0.00131129	
551.02	0.47005895	0.45607065	1081.02	0.1070889	0.10848697	1611.02	-0.02020331	0.00000016	2141.01	-0.00557936	0.00131128	
551.22	0.46978124	0.45604446	1081.22	0.10682246	0.10847891	1611.22	-0.02053358	0.00000016	2141.21	-0.00618323	0.00131127	
551.42	0.46961428	0.45601828	1081.42	0.10654651	0.10847086	1611.42	-0.01972926	0.00000016	2141.41	-0.00653578	0.00131126	
551.62	0.46990582	0.4559921	1081.62	0.10614782	0.10846281	1611.62	-0.01971203	0.00000016	2141.61	-0.00609659	0.00131125	
551.82	0.4698239	0.45596593	1081.82	0.10556245	0.10845476	1611.82	-0.02013196	0.00000016	2141.81	-0.0059327	0.00131124	
552.02	0.46826154	0.45593975	1082.02	0.10602449	0.10844671	1612.02	-0.02035268	0.00000015	2142.01	-0.00595562	0.00131123	
552.22	0.46950751	0.45591358	1082.22	0.10512272	0.10843866	1612.22	-0.02080438	0.00000015	2142.21	-0.0048841	0.00131122	
552.42	0.47038412	0.4558874	1082.42	0.1056442	0.10843062	1612.42	-0.0214267	0.00000015	2142.41	-0.00366449	0.00131121	
552.62	0.47166047	0.45586123	1082.62	0.10530178	0.10842257	1612.62	-0.02141907	0.00000015	2142.61	-0.00360657	0.0013112	
552.82	0.47245439	0.45583506	1082.82	0.10561865	0.10841452	1612.82	-0.02237631	0.00000015	2142.81	-0.0027324	0.00131119	
553.02	0.47363217	0.45580889	1083.02	0.10611015	0.10840648	1613.02	-0.02239693	0.00000014	2143.01	-0.00276296	0.00131118	
553.22	0.47368067	0.45578273	1083.22	0.10523625	0.10839843	1613.22	-0.02234301	0.00000014	2143.21	-0.00181709	0.00131117	
553.42	0.47436575	0.45575656	1083.42	0.1040522	0.10839038	1613.42	-0.02259245	0.00000014	2143.41	-0.00187825	0.00131116	
553.62	0.47376951	0.4557304	1083.62	0.10345644	0.10838234	1613.62	-0.02235594	0.00000014	2143.61	-0.00223422	0.00131115	
553.82	0.47308265	0.45570423	1083.82	0.10367576	0.1083743	1613.82	-0.02202944	0.00000014	2143.81	-0.00181938	0.00131114	
554.02	0.47344601	0.45567807	1084.02	0.1034583	0.10836625	1614.02	-0.02130499	0.00000013	2144.01	-0.00168394	0.00131112	
554.22	0.4722789	0.45565191	1084.22	0.10349712	0.10835821	1614.22	-0.02140634	0.00000013	2144.21	-0.00114407	0.00131111	
554.42	0.47160399	0.45562576	1084.42	0.10329501	0.10835017	1614.42	-0.02073329	0.00000013	2144.41	-0.00043591	0.0013111	
554.62	0.4717248	0.4555996	1084.62	0.10477323	0.10834213	1614.62	-0.02062785	0.00000013	2144.61	-0.0001822	0.00131109	
554.82	0.47071244	0.45557344	1084.82	0.10550711	0.10833408	1614.82	-0.01986334	0.00000013	2144.81	-0.00054541	0.00131108	
555.02	0.47038722	0.45554729	1085.02	0.10506195	0.10832604	1615.02	-0.01976698	0.00000013	2145.01	-0.00081836	0.00131107	
555.22	0.46964105	0.45552114	1085.22	0.10570967	0.108318	1615.22	-0.0201055	0.00000012	2145.21	-0.00072772	0.00131106	
555.42	0.46960646	0.45549499	1085.42	0.10637956	0.10830997	1615.42	-0.01965678	0.00000012	2145.41	-0.00045693	0.00131105	
555.62	0.46861827	0.45546884	1085.62	0.10685107	0.10830193	1615.62	-0.01966707	0.00000012	2145.61	-0.00039779	0.00131104	
555.82	0.46868444	0.45544269	1085.82	0.10689329	0.10829389	1615.82	-0.02032275	0.00000012	2145.81	-0.000666	0.00131103	
556.02	0.46784331	0.45541655	1086.02	0.10773793	0.10828585	1616.02	-0.02061864	0.00000012	2146.01	-0.00080151	0.00131102	
556.22	0.46922975	0.4553904	1086.22	0.10763155	0.10827781	1616.22	-0.02116961	0.00000012	2146.21	-0.00081741	0.00131101	
556.42	0.46977078	0.45536426	1086.42	0.10764978	0.10826978	1616.42	-0.02284035	0.00000011	2146.41	-0.00182563	0.001311	
556.62	0.47072593	0.45533812	1086.62	0.10732154	0.10826174	1616.62	-0.02314362	0.00000011	2146.61	-0.00236245	0.00131099	
556.82	0.47126212	0.45531198	1086.82	0.10720081	0.10825371	1616.82	-0.02343853	0.00000011	2146.81	-0.00286179	0.00131098	
557.02	0.47260188	0.45528584	1087.02	0.1070746	0.10824567	1617.02	-0.02374597	0.00000011	2147.01	-0.00294632	0.00131097	
557.22	0.47220509	0.4552597	1087.22	0.10631578	0.10823764	1617.22	-0.02490378	0.00000011	2147.21	-0.00353721	0.00131096	
557.42	0.47272316	0.45523356	1087.42	0.10502912	0.10822961	1617.42	-0.02591253	0.00000011	2147.41	-0.00391999	0.00131095	
557.62	0.47274002	0.45520743	1087.62	0.10445692	0.10822157	1617.62	-0.02566105	0.00000011	2147.61	-0.00438763	0.00131094	
557.82	0.4720297	0.4551813	1087.82	0.10388217	0.10821354	1617.82	-0.02566162	0.0000001	2147.81	-0.00472049	0.00131093	
558.02	0.47183988	0.45515517	1088.02	0.10338687	0.10820551	1618.02	-0.02547579	0.0000001	2148.01	-0.00529925	0.00131092	
558.22	0.47080848	0.45512904	1088.22	0.1037572	0.10819748	1618.22	-0.02548859	0.0000001	2148.21	-0.00510214	0.00131091	
558.42	0.47079334	0.45510291	1088.42	0.10414768	0.10818945	1618.42	-0.02430489	0.0000001	2148.41	-0.00593299	0.0013109	
558.62	0.47085943	0.45507678	1088.62	0.10471776	0.10818142	1618.62	-0.02343375	0.0000001	2148.61	-0.00703304	0.00131089	
558.82	0.47009791	0.45505066	1088.82	0.10499561	0.10817339	1618.82	-0.02155939	0.0000001	2148.81	-0.00779263	0.00131088	
559.02	0.47023268	0.45502453	1089.02	0.10531238	0.10816536	1619.02	-0.02064312	0.0000001	2149.01	-0.00824107	0.00131087	
559.22	0.47030831	0.45499841	1089.22	0.10659556	0.10815733	1619.22	-0.0195787	0.00000009	2149.21	-0.00851261	0.00131086	
559.42	0.47050181	0.45497229	1089.42	0.10718142	0.10814931	1619.42	-0.01833364	0.00000009	2149.41	-0.0094582	0.00131085	
559.62	0.46990269	0.45494617	1089.62	0.10794358	0.10814128	1619.62	-0.01716095	0.00000009	2149.61	-0.01020476	0.00131083	
559.82	0.47063054	0.45492006	1089.82	0.10814465	0.10813325	1619.82	-0.01656476	0.00000009	2149.81	-0.01027074	0.00131082	
