# Supplementary material for: Functional development of a V3/glycan-specific broadly neutralizing antibody isolated from a case of HIV superinfection
Source: eLife. 2021 Jul 15;10:e68110. doi: 10.7554/eLife.68110 (PMC8376252; doi:10.7554/eLife.68110)
Supplement: Figure 2—source data 2. [file elife-68110-fig2-data2.zip › QA013.2 Dbl Ref BLI_2020.05.29/Mat_Gmat-L0_LatestInt_Naive_2020.05.29/Experiment_1/Results/Fit Data/G1Results.txt]

Conc1	7.81E-09	7.81E-09	7.81E-09	7.81E-09	
Start1	200.03	730.02	1260.02	1790.01	
Stop1	559.82	1089.82	1619.82	2149.81	
Kobs	0.000287047897479876			3.94787849911488E-05	
Error Kobs	1.73759372539135E-05			0.000586912347418166	
Koff	0			0	
Error Koff	0			0	
Time1	Data1	Fit1	Time2	Data2	Fit2	Time3	Data3	Fit3	Time4	Data4	Fit4	
200.03	0.00380697	0	730.02	-0.00305257		1260.02	0.00713122		1790.01	-0.00143953	0	
200.23	0.00386593	0.00007995	730.22	-0.00315713		1260.22	0.0074919		1790.21	-0.00141162	0.00000037	
200.43	0.00375404	0.00015988	730.42	-0.00312063		1260.42	0.00770623		1790.41	-0.00069239	0.00000074	
200.63	0.00385581	0.0002398	730.62	-0.0028173		1260.62	0.00823163		1790.61	0.00088639	0.00000111	
200.83	0.0032906	0.00031971	730.82	-0.00324358		1260.82	0.00865324		1790.81	0.00141522	0.00000149	
201.03	0.00352626	0.0003996	731.02	-0.00229226		1261.02	0.00923405		1791.01	0.00198777	0.00000186	
201.23	0.0040078	0.00047948	731.22	-0.00181442		1261.22	0.00997727		1791.21	0.00228084	0.00000223	
201.43	0.00336336	0.00055934	731.42	-0.00088855		1261.42	0.01010252		1791.41	0.00256679	0.0000026	
201.63	0.00334287	0.00063919	731.62	-0.00038475		1261.62	0.00983651		1791.61	0.00282031	0.00000297	
201.83	0.00363911	0.00071903	731.82	0.00048305		1261.82	0.00939168		1791.81	0.0031923	0.00000334	
202.03	0.00388406	0.00079885	732.02	0.00070477		1262.02	0.0090999		1792.01	0.00404664	0.00000371	
202.23	0.00383707	0.00087866	732.22	0.00183231		1262.22	0.00789001		1792.21	0.00390528	0.00000408	
202.43	0.00418222	0.00095846	732.42	0.00103726		1262.42	0.00876799		1792.41	0.00382123	0.00000445	
202.63	0.00420966	0.00103824	732.62	0.00128796		1262.62	0.0081902		1792.61	0.00403674	0.00000483	
202.83	0.00484627	0.00111801	732.82	0.00125704		1262.82	0.00812007		1792.81	0.00270256	0.0000052	
203.03	0.00487287	0.00119776	733.02	0.00156749		1263.02	0.00879587		1793.01	0.00236879	0.00000557	
203.23	0.00473416	0.0012775	733.22	0.00089278		1263.22	0.00967689		1793.21	0.0016998	0.00000594	
203.43	0.00398969	0.00135723	733.42	0.00067847		1263.42	0.00955511		1793.41	0.00163499	0.00000631	
203.63	0.00404657	0.00143694	733.62	0.00085763		1263.62	0.01014943		1793.61	0.00196365	0.00000668	
203.83	0.00502508	0.00151664	733.82	0.00082269		1263.82	0.01083532		1793.81	0.00195006	0.00000705	
204.03	0.00550162	0.00159633	734.02	0.00050957		1264.02	0.01193226		1794.01	0.00210421	0.00000742	
204.23	0.00589184	0.001676	734.22	0.00004741		1264.22	0.01085138		1794.21	0.00211078	0.00000779	
204.43	0.00575851	0.00175566	734.42	-0.00006577		1264.42	0.01025986		1794.41	0.00228154	0.00000817	
204.63	0.00602529	0.0018353	734.62	0.00037936		1264.62	0.01036367		1794.61	0.00210032	0.00000854	
204.83	0.0054505	0.00191493	734.82	0.00039428		1264.82	0.00996107		1794.81	0.00035058	0.00000891	
205.03	0.00606134	0.00199455	735.02	0.00176012		1265.02	0.00980505		1795.01	-0.00022886	0.00000928	
205.23	0.00574239	0.00207415	735.22	0.00235025		1265.22	0.00947961		1795.21	-0.00116251	0.00000965	
205.43	0.00553391	0.00215374	735.42	0.00282112		1265.42	0.00810256		1795.41	-0.00156767	0.00001002	
205.63	0.0057839	0.00223332	735.62	0.00292904		1265.62	0.00680149		1795.61	-0.0016475	0.00001039	
205.83	0.00599844	0.00231288	735.82	0.00318252		1265.82	0.00602075		1795.81	-0.00163973	0.00001076	
206.03	0.00614463	0.00239243	736.02	0.00362164		1266.02	0.00564544		1796.01	-0.00100789	0.00001113	
206.23	0.00598356	0.00247196	736.22	0.00450045		1266.22	0.00503169		1796.21	-0.00147757	0.0000115	
206.43	0.00663474	0.00255148	736.42	0.00385491		1266.42	0.00542922		1796.41	-0.0011201	0.00001187	
206.63	0.00704989	0.00263099	736.62	0.00403656		1266.62	0.00418698		1796.61	-0.00093526	0.00001225	
206.83	0.00797069	0.00271048	736.82	0.00341936		1266.82	0.00527108		1796.81	-0.00122575	0.00001262	
207.03	0.00763738	0.00278996	737.02	0.00335829		1267.02	0.00536833		1797.01	-0.00072141	0.00001299	
207.23	0.00768804	0.00286943	737.22	0.00285966		1267.22	0.00639255		1797.21	-0.00040773	0.00001336	
207.43	0.0083401	0.00294888	737.42	0.00223207		1267.42	0.00760162		1797.41	0.0003962	0.00001373	
207.63	0.00874605	0.00302832	737.62	0.00214026		1267.62	0.00929766		1797.61	0.00171131	0.0000141	
207.83	0.00788536	0.00310774	737.82	0.00179861		1267.82	0.01017156		1797.81	0.00272226	0.00001447	
208.03	0.00753432	0.00318716	738.02	0.00200283		1268.02	0.0105292		1798.01	0.00261231	0.00001484	
208.23	0.00680003	0.00326655	738.22	0.00124284		1268.22	0.01095432		1798.21	0.00221956	0.00001521	
208.43	0.00625748	0.00334594	738.42	0.00153689		1268.42	0.01114592		1798.41	0.00166709	0.00001558	
208.63	0.00603067	0.00342531	738.62	0.00139478		1268.62	0.01221601		1798.61	0.00169197	0.00001595	
208.83	0.00658568	0.00350466	738.82	0.00112486		1268.82	0.01217727		1798.81	0.00169258	0.00001632	
209.03	0.0070936	0.00358401	739.02	0.00142922		1269.02	0.01245399		1799.01	0.00266913	0.00001669	
209.23	0.00745531	0.00366333	739.22	0.00197411		1269.22	0.01244671		1799.21	0.00270504	0.00001707	
209.43	0.00825515	0.00374265	739.42	0.00099489		1269.42	0.01192039		1799.41	0.00318799	0.00001744	
209.63	0.00774522	0.00382195	739.62	0.0011751		1269.62	0.01146359		1799.61	0.00246188	0.00001781	
209.83	0.00788321	0.00390124	739.82	0.00182279		1269.82	0.01154384		1799.81	0.00245622	0.00001818	
210.03	0.00834686	0.00398051	740.02	0.002081		1270.02	0.01247647		1800.01	0.00267819	0.00001855	
210.23	0.00854003	0.00405977	740.22	0.00185276		1270.22	0.01218953		1800.21	0.00277496	0.00001892	
210.43	0.00864849	0.00413902	740.42	0.00110542		1270.42	0.01181591		1800.41	0.00265443	0.00001929	
210.63	0.00940537	0.00421825	740.62	0.00068827		1270.62	0.01150375		1800.61	0.00309099	0.00001966	
210.83	0.00998412	0.00429747	740.82	0.00086872		1270.82	0.01170735		1800.81	0.00245423	0.00002003	
211.03	0.00925702	0.00437668	741.02	0.00002635		1271.02	0.01043728		1801.01	0.00201773	0.0000204	
211.23	0.008916	0.00445587	741.22	-0.0004826		1271.22	0.01035426		1801.21	0.00200425	0.00002077	
211.43	0.00854595	0.00453505	741.42	-0.00099101		1271.42	0.01042857		1801.41	0.00228769	0.00002114	
211.63	0.00774455	0.00461421	741.62	-0.00084503		1271.62	0.01103712		1801.61	0.00192749	0.00002151	
211.83	0.00639187	0.00469337	741.82	-0.00105157		1271.82	0.01142235		1801.81	0.00207608	0.00002188	
212.03	0.00710915	0.0047725	742.02	-0.00105649		1272.02	0.01172913		1802.01	0.00188377	0.00002225	
212.23	0.00702164	0.00485163	742.22	-0.00131251		1272.22	0.01208721		1802.21	0.00186568	0.00002262	
212.43	0.00709101	0.00493074	742.42	-0.00004808		1272.42	0.01168398		1802.41	0.00231688	0.00002299	
212.63	0.00767525	0.00500983	742.62	-0.00061709		1272.62	0.0116292		1802.61	0.0022773	0.00002336	
212.83	0.00898076	0.00508892	742.82	0.00045503		1272.82	0.01086259		1802.81	0.00253342	0.00002373	
213.03	0.00875169	0.00516799	743.02	0.00120171		1273.02	0.01084451		1803.01	0.00251021	0.0000241	
213.23	0.00950623	0.00524704	743.22	0.00232174		1273.22	0.01015664		1803.21	0.00321686	0.00002448	
213.43	0.00883178	0.00532608	743.42	0.00284126		1273.42	0.00985766		1803.41	0.00362458	0.00002485	
213.63	0.0080837	0.00540511	743.62	0.00354625		1273.62	0.01015546		1803.61	0.00278569	0.00002522	
213.83	0.00883958	0.00548413	743.82	0.0035798		1273.82	0.01068471		1803.81	0.00303113	0.00002559	
214.03	0.00907064	0.00556313	744.02	0.00337549		1274.02	0.01109141		1804.01	0.00234916	0.00002596	
214.23	0.00908185	0.00564212	744.22	0.00358686		1274.22	0.01061149		1804.21	0.00261013	0.00002633	
214.43	0.00874538	0.00572109	744.42	0.0026555		1274.42	0.01076559		1804.41	0.00209657	0.0000267	
214.63	0.00953709	0.00580005	744.62	0.00275997		1274.62	0.01024923		1804.61	0.00184114	0.00002707	
214.83	0.00993567	0.005879	744.82	0.00314858		1274.82	0.00980634		1804.81	0.00118728	0.00002744	
215.03	0.00939363	0.00595793	745.02	0.00203126		1275.02	0.0091815		1805.01	0.0006315	0.00002781	
215.23	0.01013832	0.00603685	745.22	0.00243928		1275.22	0.00926658		1805.21	0.00065261	0.00002818	
215.43	0.01046358	0.00611576	745.42	0.00354801		1275.42	0.01046782		1805.41	0.00106371	0.00002855	
215.63	0.0102468	0.00619465	745.62	0.0042443		1275.62	0.01099484		1805.61	0.00080351	0.00002892	
215.83	0.01033446	0.00627353	745.82	0.00442439		1275.82	0.01163966		1805.81	0.00185332	0.00002929	
216.03	0.01122476	0.00635239	746.02	0.00451352		1276.02	0.01171085		1806.01	0.00228625	0.00002966	
216.23	0.01158138	0.00643124	746.22	0.00494955		1276.22	0.01106645		1806.21	0.00220003	0.00003003	
216.43	0.01150001	0.00651008	746.42	0.00488051		1276.42	0.01027491		1806.41	0.00253854	0.0000304	
216.63	0.01155592	0.00658891	746.62	0.0045368		1276.62	0.0105186		1806.61	0.00311594	0.00003077	
216.83	0.01131717	0.00666772	746.82	0.00522447		1276.82	0.01073048		1806.81	0.0043137	0.00003114	
217.03	0.01119206	0.00674651	747.02	0.00506471		1277.02	0.01072228		1807.01	0.00533918	0.00003151	
217.23	0.01061233	0.0068253	747.22	0.0047212		1277.22	0.01066722		1807.21	0.00659914	0.00003188	
217.43	0.01012595	0.00690407	747.42	0.00467802		1277.42	0.01029713		1807.41	0.00557409	0.00003225	
217.63	0.01072493	0.00698282	747.62	0.00437128		1277.62	0.00979716		1807.61	0.00538561	0.00003262	
217.83	0.01183654	0.00706156	747.82	0.00421174		1277.82	0.00958774		1807.81	0.00485731	0.00003299	
218.03	0.01119406	0.00714029	748.02	0.00380945		1278.02	0.00879312		1808.01	0.00382645	0.00003336	
218.23	0.01109837	0.00721901	748.22	0.00308675		1278.22	0.00848751		1808.21	0.00477115	0.00003373	
218.43	0.01095444	0.00729771	748.42	0.00280525		1278.42	0.00891208		1808.41	0.00423122	0.0000341	
218.63	0.01218485	0.0073764	748.62	0.00221246		1278.62	0.00849179		1808.61	0.00385233	0.00003447	
218.83	0.01178309	0.00745507	748.82	0.00246596		1278.82	0.00877056		1808.81	0.00329483	0.00003484	
219.03	0.0111111	0.00753374	749.02	0.00216161		1279.02	0.00858845		1809.01	0.00215815	0.00003521	
219.23	0.01174899	0.00761238	749.22	0.00224946		1279.22	0.00897352		1809.21	0.00123124	0.00003558	
219.43	0.01182632	0.00769102	749.42	0.00223553		1279.42	0.0092015		1809.41	0.00059775	0.00003595	
219.63	0.01168238	0.00776964	749.62	0.00111789		1279.62	0.00852382		1809.61	0.0000949	0.00003632	
219.83	0.01151601	0.00784824	749.82	0.0004694		1279.82	0.00851642		1809.81	0.00121773	0.00003669	
220.03	0.012467	0.00792684	750.02	0.00025491		1280.02	0.008731		1810.01	0.00128414	0.00003706	
220.23	0.0127579	0.00800542	750.22	-0.00051385		1280.22	0.00821834		1810.21	0.0012579	0.00003743	
220.43	0.01197946	0.00808398	750.42	-0.0015849		1280.42	0.00833458		1810.41	0.00211558	0.0000378	
220.63	0.01193137	0.00816254	750.62	-0.00144736		1280.62	0.00843477		1810.61	0.00299054	0.00003817	
220.83	0.01214829	0.00824108	750.82	-0.00160555		1280.82	0.00793658		1810.81	0.00280432	0.00003854	
221.03	0.01263759	0.0083196	751.02	-0.00267716		1281.02	0.00736651		1811.01	0.0037351	0.00003891	
221.23	0.0126314	0.00839811	751.22	-0.00274428		1281.22	0.00701726		1811.21	0.00337302	0.00003928	
221.43	0.01338409	0.00847661	751.42	-0.00173967		1281.42	0.00670796		1811.41	0.00361812	0.00003965	
221.63	0.01291042	0.0085551	751.62	-0.00180707		1281.62	0.00675843		1811.61	0.0050773	0.00004002	
221.83	0.01280147	0.00863357	751.82	-0.00229639		1281.82	0.0067881		1811.81	0.00522984	0.00004039	
222.03	0.012143	0.00871203	752.02	-0.00222506		1282.02	0.00699842		1812.01	0.00584181	0.00004076	
222.23	0.01178234	0.00879047	752.22	-0.00178905		1282.22	0.00859206		1812.21	0.00687328	0.00004113	
222.43	0.01220814	0.0088689	752.42	-0.0010269		1282.42	0.00951774		1812.41	0.00648375	0.0000415	
222.63	0.01230889	0.00894732	752.62	-0.00100774		1282.62	0.00983321		1812.61	0.00639741	0.00004187	
222.83	0.01164671	0.00902572	752.82	0.0008102		1282.82	0.01050692		1812.81	0.00632259	0.00004224	
223.03	0.01162214	0.00910411	753.02	0.0017377		1283.02	0.01053218		1813.01	0.00647478	0.00004261	
223.23	0.01197429	0.00918249	753.22	0.00281011		1283.22	0.01083217		1813.21	0.00590137	0.00004298	
223.43	0.01242587	0.00926085	753.42	0.0031065		1283.42	0.01050232		1813.41	0.00637016	0.00004334	
223.63	0.01220674	0.0093392	753.62	0.00349701		1283.62	0.0100722		1813.61	0.00630089	0.00004371	
223.83	0.01210398	0.00941754	753.82	0.00418647		1283.82	0.00988722		1813.81	0.00696134	0.00004408	
224.03	0.01264871	0.00949586	754.02	0.00471953		1284.02	0.00944929		1814.01	0.0064012	0.00004445	
224.23	0.01239645	0.00957417	754.22	0.00377633		1284.22	0.00744664		1814.21	0.00740675	0.00004482	
224.43	0.01226884	0.00965247	754.42	0.0042973		1284.42	0.00660929		1814.41	0.00784136	0.00004519	
224.63	0.01333521	0.00973075	754.62	0.00495852		1284.62	0.0051905		1814.61	0.00763068	0.00004556	
224.83	0.01407707	0.00980902	754.82	0.00466906		1284.82	0.00476591		1814.81	0.00799422	0.00004593	
225.03	0.01443158	0.00988727	755.02	0.00429669		1285.02	0.00500252		1815.01	0.00888871	0.0000463	
225.23	0.01446744	0.00996551	755.22	0.00401776		1285.22	0.00531888		1815.21	0.00764588	0.00004667	
225.43	0.01448431	0.01004374	755.42	0.00381624		1285.42	0.00658328		1815.41	0.00739355	0.00004704	
225.63	0.01434243	0.01012196	755.62	0.00261295		1285.62	0.00549754		1815.61	0.00655834	0.00004741	
225.83	0.01521255	0.01020016	755.82	0.00247884		1285.82	0.00615566		1815.81	0.00567759	0.00004778	
226.03	0.01532076	0.01027834	756.02	0.00264509		1286.02	0.00739826		1816.01	0.00477424	0.00004815	
226.23	0.01578712	0.01035652	756.22	0.00235638		1286.22	0.00808647		1816.21	0.00415318	0.00004852	
226.43	0.01653659	0.01043468	756.42	0.0023037		1286.42	0.00848477		1816.41	0.00334719	0.00004889	
226.63	0.01670353	0.01051283	756.62	0.00253368		1286.62	0.00933252		1816.61	0.00271536	0.00004926	
226.83	0.01646565	0.01059096	756.82	0.00218333		1286.82	0.01047487		1816.81	0.00301244	0.00004963	
227.03	0.01551181	0.01066908	757.02	0.00141464		1287.02	0.01119192		1817.01	0.0028063	0.00005	
227.23	0.01541746	0.01074719	757.22	0.00089787		1287.22	0.01191216		1817.21	0.00241685	0.00005036	
227.43	0.01575157	0.01082528	757.42	0.00024444		1287.42	0.01219091		1817.41	0.00297401	0.00005073	
227.63	0.01517963	0.01090336	757.62	0.00008752		1287.62	0.01155676		1817.61	0.00274223	0.0000511	
227.83	0.01447006	0.01098143	757.82	-0.00023309		1287.82	0.01091382		1817.81	0.00343575	0.00005147	
228.03	0.01410431	0.01105948	758.02	0.00066259		1288.02	0.01089753		1818.01	0.00412797	0.00005184	
228.23	0.01369828	0.01113752	758.22	-0.00038553		1288.22	0.01073091		1818.21	0.00527707	0.00005221	
228.43	0.01404905	0.01121554	758.42	0.00091514		1288.42	0.01069396		1818.41	0.00538561	0.00005258	
228.63	0.01554808	0.01129356	758.62	0.001279		1288.62	0.01075097		1818.61	0.00549843	0.00005295	
228.83	0.01629878	0.01137156	758.82	0.00167619		1288.82	0.01081503		1818.81	0.00615303	0.00005332	
229.03	0.01650822	0.01144954	759.02	0.00217202		1289.02	0.01190581		1819.01	0.00630882	0.00005369	
229.23	0.01688024	0.01152751	759.22	0.00201111		1289.22	0.01191989		1819.21	0.00535574	0.00005406	
229.43	0.01711752	0.01160547	759.42	0.00291926		1289.42	0.01198973		1819.41	0.00508722	0.00005443	
229.63	0.017488	0.01168342	759.62	0.00233218		1289.62	0.0105639		1819.61	0.00469132	0.0000548	
229.83	0.01945183	0.01176135	759.82	0.0021567		1289.82	0.01113236		1819.81	0.00507887	0.00005517	
230.03	0.01986067	0.01183927	760.02	0.00260854		1290.02	0.01017646		1820.01	0.00533699	0.00005553	
230.23	0.02058148	0.01191717	760.22	0.00263205		1290.22	0.00998308		1820.21	0.00515684	0.0000559	
230.43	0.02134081	0.01199506	760.42	0.00216372		1290.42	0.00945274		1820.41	0.00466587	0.00005627	
230.63	0.02146203	0.01207294	760.62	0.00135714		1290.62	0.00974794		1820.61	0.00456835	0.00005664	
230.83	0.02109959	0.01215081	760.82	0.00036361		1290.82	0.01035322		1820.81	0.0049887	0.00005701	
231.03	0.02092543	0.01222866	761.02	0.0009583		1291.02	0.01064315		1821.01	0.00464025	0.00005738	
231.23	0.02080155	0.01230649	761.22	0.00125855		1291.22	0.01024065		1821.21	0.00484987	0.00005775	
231.43	0.02043892	0.01238432	761.42	0.00112249		1291.42	0.00971397		1821.41	0.00500451	0.00005812	
231.63	0.02004579	0.01246213	761.62	0.0006888		1291.62	0.00833984		1821.61	0.00448554	0.00005849	
231.83	0.01933689	0.01253993	761.82	0.00016347		1291.82	0.00925829		1821.81	0.00469118	0.00005886	
232.03	0.01881042	0.01261771	762.02	0.0009458		1292.02	0.01020322		1822.01	0.00540331	0.00005922	
232.23	0.01789802	0.01269548	762.22	0.00088331		1292.22	0.01140208		1822.21	0.00546849	0.00005959	
232.43	0.01895707	0.01277324	762.42	0.00171955		1292.42	0.01160016		1822.41	0.00571779	0.00005996	
232.63	0.01941608	0.01285098	762.62	0.00153061		1292.62	0.01147364		1822.61	0.00593157	0.00006033	
232.83	0.01852749	0.01292871	762.82	0.00178216		1292.82	0.01110913		1822.81	0.00669451	0.0000607	
233.03	0.01779015	0.01300643	763.02	0.00192375		1293.02	0.01202238		1823.01	0.00716534	0.00006107	
233.23	0.01771354	0.01308413	763.22	0.00157663		1293.22	0.01200264		1823.21	0.0068123	0.00006144	
233.43	0.01793355	0.01316182	763.42	0.00114484		1293.42	0.01254991		1823.41	0.00712268	0.00006181	
233.63	0.01867557	0.0132395	763.62	0.00077111		1293.62	0.01288753		1823.61	0.00729026	0.00006218	
233.83	0.01986043	0.01331716	763.82	0.00125063		1293.82	0.01448881		1823.81	0.00737421	0.00006255	
234.03	0.01940768	0.01339481	764.02	0.0019983		1294.02	0.01473339		1824.01	0.00600765	0.00006291	
234.23	0.01936169	0.01347245	764.22	0.00154033		1294.22	0.01532108		1824.21	0.00497552	0.00006328	
234.43	0.0200135	0.01355007	764.42	0.00082664		1294.42	0.01515106		1824.41	0.00473452	0.00006365	
234.63	0.02062789	0.01362768	764.62	0.00057134		1294.62	0.01601309		1824.61	0.00455874	0.00006402	
234.83	0.02066092	0.01370528	764.82	0.00174192		1294.82	0.01584993		1824.81	0.00463486	0.00006439	
235.03	0.02108612	0.01378286	765.02	0.00161172		1295.02	0.01519069		1825.01	0.00399371	0.00006476	
235.23	0.0208458	0.01386043	765.22	0.00136935		1295.22	0.01390177		1825.21	0.0034056	0.00006513	
235.43	0.02007495	0.01393799	765.42	0.00077968		1295.42	0.01229012		1825.41	0.00333378	0.0000655	
235.63	0.01973271	0.01401553	765.62	0.0007736		1295.62	0.011528		1825.61	0.00320489	0.00006586	
235.83	0.01983517	0.01409306	765.82	0.00095358		1295.82	0.01270333		1825.81	0.00378255	0.00006623	
236.03	0.02026545	0.01417058	766.02	0.00192926		1296.02	0.01241673		1826.01	0.00377942	0.0000666	
236.23	0.02068288	0.01424808	766.22	0.00243824		1296.22	0.0122608		1826.21	0.00428269	0.00006697	
236.43	0.0214892	0.01432557	766.42	0.00198107		1296.42	0.01110915		1826.41	0.00432577	0.00006734	
236.63	0.02189483	0.01440304	766.62	0.00168765		1296.62	0.01028515		1826.61	0.00515702	0.00006771	
236.83	0.02151259	0.01448051	766.82	0.00153619		1296.82	0.00895488		1826.81	0.00594273	0.00006808	
237.03	0.0224978	0.01455796	767.02	0.00152896		1297.02	0.0089768		1827.01	0.0062225	0.00006845	
237.23	0.02305252	0.01463539	767.22	0.00076045		1297.22	0.00939737		1827.21	0.00608522	0.00006881	
237.43	0.0242116	0.01471281	767.42	0.00069271		1297.42	0.01022639		1827.41	0.00517344	0.00006918	
237.63	0.0239603	0.01479022	767.62	0.00102836		1297.62	0.01131539		1827.61	0.00424381	0.00006955	
237.83	0.02381836	0.01486762	767.82	0.00140695		1297.82	0.01213834		1827.81	0.00369386	0.00006992	
238.03	0.02325506	0.014945	768.02	0.0012315		1298.02	0.01192335		1828.01	0.00325827	0.00007029	
238.23	0.02350978	0.01502237	768.22	0.00141354		1298.22	0.01131863		1828.21	0.00371417	0.00007066	
238.43	0.02357256	0.01509973	768.42	0.00182096		1298.42	0.01158795		1828.41	0.00453584	0.00007103	
238.63	0.02292207	0.01517707	768.62	0.00200575		1298.62	0.01163796		1828.61	0.00474802	0.00007139	
238.83	0.02112884	0.0152544	768.82	0.00248767		1298.82	0.01146233		1828.81	0.0050781	0.00007176	
239.03	0.02033051	0.01533171	769.02	0.00201719		1299.02	0.01085646		1829.01	0.00484424	0.00007213	
239.23	0.01922456	0.01540902	769.22	0.00269421		1299.22	0.01065937		1829.21	0.00413597	0.0000725	
239.43	0.01861522	0.01548631	769.42	0.00229166		1299.42	0.00997117		1829.41	0.00500459	0.00007287	
239.63	0.01892576	0.01556358	769.62	0.00231528		1299.62	0.0101834		1829.61	0.0046822	0.00007324	
239.83	0.01963964	0.01564084	769.82	0.00262038		1299.82	0.01129654		1829.81	0.00507666	0.0000736	
240.03	0.01932678	0.01571809	770.02	0.00275936		1300.02	0.01112828		1830.01	0.0051756	0.00007397	
240.23	0.01920291	0.01579533	770.22	0.00250136		1300.22	0.01147278		1830.21	0.00561586	0.00007434	
240.43	0.01911817	0.01587255	770.42	0.00162811		1300.42	0.01141035		1830.41	0.00642174	0.00007471	
240.63	0.0195842	0.01594976	770.62	0.00086796		1300.62	0.01087761		1830.61	0.00801114	0.00007508	
240.83	0.02004729	0.01602696	770.82	0.0005219		1300.82	0.01008787		1830.81	0.00877341	0.00007545	
241.03	0.02118158	0.01610414	771.02	0.00009398		1301.02	0.01034886		1831.01	0.00869749	0.00007582	
241.23	0.02138129	0.01618131	771.22	-0.00057474		1301.22	0.01131413		1831.21	0.00780166	0.00007618	
241.43	0.022234	0.01625846	771.42	-0.00011113		1301.42	0.01133506		1831.41	0.00674282	0.00007655	
241.63	0.02193861	0.01633561	771.62	0.00015132		1301.62	0.0113272		1831.61	0.00637869	0.00007692	
241.83	0.02142443	0.01641273	771.82	0.00077744		1301.82	0.01103682		1831.81	0.00675728	0.00007729	
242.03	0.02107441	0.01648985	772.02	0.00031584		1302.02	0.01088339		1832.01	0.00737093	0.00007766	
242.23	0.02097647	0.01656695	772.22	0.00018909		1302.22	0.0108054		1832.21	0.00740001	0.00007803	
242.43	0.02096057	0.01664404	772.42	0.00027443		1302.42	0.01082798		1832.41	0.00764944	0.00007839	
242.63	0.02058153	0.01672112	772.62	0.00079097		1302.62	0.01067531		1832.61	0.0070757	0.00007876	
242.83	0.02071457	0.01679818	772.82	0.00168841		1302.82	0.01091018		1832.81	0.00705858	0.00007913	
243.03	0.02082767	0.01687523	773.02	0.00249609		1303.02	0.01031147		1833.01	0.00666001	0.0000795	
243.23	0.02134151	0.01695227	773.22	0.00289753		1303.22	0.01033783		1833.21	0.00635854	0.00007987	
243.43	0.02139771	0.01702929	773.42	0.00332283		1303.42	0.01040424		1833.41	0.00647608	0.00008023	
243.63	0.02186726	0.0171063	773.62	0.00409884		1303.62	0.01068165		1833.61	0.00624295	0.0000806	
243.83	0.02175182	0.0171833	773.82	0.00497851		1303.82	0.01134562		1833.81	0.00660768	0.00008097	
244.03	0.02086809	0.01726028	774.02	0.00444934		1304.02	0.01019245		1834.01	0.00614282	0.00008134	
244.23	0.02082446	0.01733725	774.22	0.00439099		1304.22	0.009751		1834.21	0.00612198	0.00008171	
244.43	0.02044954	0.0174142	774.42	0.00396303		1304.42	0.00992165		1834.41	0.00650936	0.00008208	
244.63	0.02154484	0.01749115	774.62	0.00404386		1304.62	0.01073872		1834.61	0.00659772	0.00008244	
244.83	0.02204306	0.01756808	774.82	0.00402664		1304.82	0.01090988		1834.81	0.00704179	0.00008281	
245.03	0.02271783	0.01764499	775.02	0.00419673		1305.02	0.01090897		1835.01	0.00687188	0.00008318	
245.23	0.02318396	0.0177219	775.22	0.00388368		1305.22	0.01165229		1835.21	0.00590914	0.00008355	
245.43	0.02434446	0.01779879	775.42	0.00467842		1305.42	0.01120577		1835.41	0.00571437	0.00008392	
245.63	0.02520812	0.01787566	775.62	0.00431506		1305.62	0.01173066		1835.61	0.00535678	0.00008428	
245.83	0.02449059	0.01795253	775.82	0.00372879		1305.82	0.01197783		1835.81	0.00665829	0.00008465	
246.03	0.02533557	0.01802938	776.02	0.00201984		1306.02	0.01208297		1836.01	0.00727363	0.00008502	
246.23	0.02577444	0.01810622	776.22	0.00243143		1306.22	0.01284149		1836.21	0.00760372	0.00008539	
246.43	0.02652453	0.01818304	776.42	0.00301442		1306.42	0.01250587		1836.41	0.00820126	0.00008576	
246.63	0.02594643	0.01825985	776.62	0.0036592		1306.62	0.01279225		1836.61	0.00807918	0.00008612	
246.83	0.02674797	0.01833665	776.82	0.0040335		1306.82	0.01273725		1836.81	0.00832989	0.00008649	
247.03	0.0262408	0.01841343	777.02	0.00419122		1307.02	0.01246089		1837.01	0.00853787	0.00008686	
247.23	0.02646054	0.0184902	777.22	0.00403194		1307.22	0.01280529		1837.21	0.00870677	0.00008723	
247.43	0.02692558	0.01856696	777.42	0.00497469		1307.42	0.01201179		1837.41	0.00945766	0.0000876	
247.63	0.02696065	0.0186437	777.62	0.00493287		1307.62	0.0106409		1837.61	0.00985679	0.00008796	
247.83	0.02630162	0.01872043	777.82	0.00483486		1307.82	0.01031263		1837.81	0.01018668	0.00008833	
248.03	0.02645146	0.01879715	778.02	0.00438396		1308.02	0.00859158		1838.01	0.00973387	0.0000887	
248.23	0.02648533	0.01887386	778.22	0.00452616		1308.22	0.00858571		1838.21	0.01004282	0.00008907	
248.43	0.02603089	0.01895055	778.42	0.00416048		1308.42	0.00886139		1838.41	0.00962801	0.00008943	
248.63	0.02609788	0.01902723	778.62	0.00380918		1308.62	0.00904909		1838.61	0.01003253	0.0000898	
248.83	0.02502115	0.01910389	778.82	0.00344383		1308.82	0.00821374		1838.81	0.01094511	0.00009017	
249.03	0.02515264	0.01918054	779.02	0.00315497		1309.02	0.00788678		1839.01	0.01036895	0.00009054	
249.23	0.02538254	0.01925718	779.22	0.0029216		1309.22	0.00829913		1839.21	0.00994827	0.00009091	
249.43	0.02597518	0.01933381	779.42	0.00328346		1309.42	0.00827028		1839.41	0.0095605	0.00009127	
249.63	0.02554831	0.01941042	779.62	0.00272146		1309.62	0.00960435		1839.61	0.00932264	0.00009164	
249.83	0.02431703	0.01948702	779.82	0.00193558		1309.82	0.01011419		1839.81	0.01020114	0.00009201	
250.03	0.02451517	0.0195636	780.02	0.00077994		1310.02	0.01071773		1840.01	0.00968393	0.00009238	
250.23	0.02344433	0.01964018	780.22	0.00210625		1310.22	0.01140804		1840.21	0.01061531	0.00009274	
250.43	0.02260415	0.01971673	780.42	0.00261404		1310.42	0.01104466		1840.41	0.01073682	0.00009311	
250.63	0.02166254	0.01979328	780.62	0.00282641		1310.62	0.01086769		1840.61	0.00921388	0.00009348	
250.83	0.02254552	0.01986981	780.82	0.00337323		1310.82	0.01120279		1840.81	0.0084678	0.00009385	
251.03	0.02204324	0.01994633	781.02	0.00333177		1311.02	0.01138166		1841.01	0.00767916	0.00009421	
251.23	0.02219464	0.02002284	781.22	0.00428002		1311.22	0.01049791		1841.21	0.00743709	0.00009458	
251.43	0.02303269	0.02009933	781.42	0.00598304		1311.42	0.00924039		1841.41	0.00730627	0.00009495	
251.63	0.02314165	0.02017581	781.62	0.00580404		1311.62	0.00874686		1841.61	0.00755343	0.00009532	
251.83	0.02381654	0.02025228	781.82	0.00560243		1311.82	0.00930072		1841.81	0.00775475	0.00009569	
252.03	0.0250351	0.02032873	782.02	0.00535932		1312.02	0.00828162		1842.01	0.00778781	0.00009605	
252.23	0.02514309	0.02040517	782.22	0.00523241		1312.22	0.00896671		1842.21	0.00752038	0.00009642	
252.43	0.02535335	0.0204816	782.42	0.00504059		1312.42	0.00866048		1842.41	0.00800868	0.00009679	
252.63	0.02549394	0.02055801	782.62	0.00537011		1312.62	0.00919685		1842.61	0.00879085	0.00009716	
252.83	0.02602488	0.02063441	782.82	0.00577563		1312.82	0.00921902		1842.81	0.00948589	0.00009752	
253.03	0.02662216	0.0207108	783.02	0.00646745		1313.02	0.00897156		1843.01	0.00959579	0.00009789	
253.23	0.02750218	0.02078718	783.22	0.00689835		1313.22	0.00979409		1843.21	0.01028786	0.00009826	
253.43	0.02728593	0.02086354	783.42	0.00655806		1313.42	0.0106105		1843.41	0.00993381	0.00009863	
253.63	0.02745889	0.02093989	783.62	0.00625526		1313.62	0.01167713		1843.61	0.01057403	0.00009899	
253.83	0.02709355	0.02101622	783.82	0.00531959		1313.82	0.01126971		1843.81	0.0113541	0.00009936	
254.03	0.0269074	0.02109254	784.02	0.00489254		1314.02	0.01105094		1844.01	0.01151035	0.00009973	
254.23	0.02674516	0.02116885	784.22	0.0050596		1314.22	0.01087337		1844.21	0.01168032	0.00010009	
254.43	0.02699714	0.02124515	784.42	0.00344575		1314.42	0.01081967		1844.41	0.01026076	0.00010046	
254.63	0.02674062	0.02132143	784.62	0.00290831		1314.62	0.01101368		1844.61	0.00849644	0.00010083	
254.83	0.027485	0.0213977	784.82	0.00234692		1314.82	0.0114645		1844.81	0.00746239	0.0001012	
255.03	0.02759781	0.02147395	785.02	0.00162363		1315.02	0.01033299		1845.01	0.00735917	0.00010156	
255.23	0.02661689	0.0215502	785.22	0.00182841		1315.22	0.00960338		1845.21	0.00794489	0.00010193	
255.43	0.02661848	0.02162643	785.42	0.00080787		1315.42	0.00938196		1845.41	0.00697627	0.0001023	
255.63	0.02683902	0.02170264	785.62	-0.00096546		1315.62	0.00884684		1845.61	0.00731414	0.00010267	
255.83	0.02764158	0.02177885	785.82	-0.00178699		1315.82	0.00908754		1845.81	0.00661938	0.00010303	
256.03	0.02795949	0.02185504	786.02	-0.00260951		1316.02	0.00899483		1846.01	0.00719455	0.0001034	
256.23	0.02786526	0.02193121	786.22	-0.00217278		1316.22	0.00923397		1846.21	0.00714744	0.00010377	
256.43	0.02835858	0.02200738	786.42	-0.00214889		1316.42	0.00911914		1846.41	0.00794712	0.00010414	
256.63	0.02819196	0.02208353	786.62	-0.00128634		1316.62	0.00889782		1846.61	0.00934537	0.0001045	
256.83	0.02777299	0.02215967	786.82	-0.00037122		1316.82	0.00873642		1846.81	0.00980957	0.00010487	
257.03	0.02783293	0.02223579	787.02	0.00089885		1317.02	0.00869426		1847.01	0.01044976	0.00010524	
257.23	0.02840645	0.0223119	787.22	0.00165497		1317.22	0.00923517		1847.21	0.01046711	0.0001056	
257.43	0.02875385	0.022388	787.42	0.00180567		1317.42	0.00975677		1847.41	0.01037756	0.00010597	
257.63	0.02950436	0.02246409	787.62	0.00196823		1317.62	0.01048948		1847.61	0.01086569	0.00010634	
257.83	0.02933589	0.02254016	787.82	0.00258948		1317.82	0.01044365		1847.81	0.01061736	0.00010671	
258.03	0.02987583	0.02261622	788.02	0.00310935		1318.02	0.01153045		1848.01	0.01034824	0.00010707	
258.23	0.03059372	0.02269226	788.22	0.00367581		1318.22	0.01196783		1848.21	0.00937519	0.00010744	
258.43	0.03090888	0.02276829	788.42	0.00439302		1318.42	0.01231288		1848.41	0.00823324	0.00010781	
258.63	0.0307633	0.02284431	788.62	0.00588548		1318.62	0.01153799		1848.61	0.00773291	0.00010817	
258.83	0.0314257	0.02292032	788.82	0.00635557		1318.82	0.01051551		1848.81	0.00776084	0.00010854	
259.03	0.03092597	0.02299631	789.02	0.005775		1319.02	0.00936396		1849.01	0.0086115	0.00010891	
259.23	0.0293273	0.02307229	789.22	0.00622913		1319.22	0.00862992		1849.21	0.00916176	0.00010928	
259.43	0.03003186	0.02314826	789.42	0.00551915		1319.42	0.0083815		1849.41	0.00762581	0.00010964	
259.63	0.03070631	0.02322422	789.62	0.00481479		1319.62	0.00761846		1849.61	0.00770504	0.00011001	
259.83	0.03033364	0.02330016	789.82	0.00455337		1319.82	0.00808177		1849.81	0.00691653	0.00011038	
260.03	0.03036841	0.02337608	790.02	0.00256026		1320.02	0.0077465		1850.01	0.00723543	0.00011074	
260.23	0.03055451	0.023452	790.22	0.00238379		1320.22	0.00675471		1850.21	0.00744536	0.00011111	
260.43	0.03143925	0.0235279	790.42	0.00204251		1320.42	0.00710158		1850.41	0.00775441	0.00011148	
260.63	0.03126725	0.02360379	790.62	0.0028266		1320.62	0.00763713		1850.61	0.00904594	0.00011184	
260.83	0.03118199	0.02367966	790.82	0.00368338		1320.82	0.0088631		1850.81	0.00880189	0.00011221	
261.03	0.03254384	0.02375553	791.02	0.00342036		1321.02	0.01005185		1851.01	0.00865691	0.00011258	
261.23	0.03260371	0.02383138	791.22	0.00239019		1321.22	0.01035611		1851.21	0.00878693	0.00011295	
261.43	0.03308577	0.02390721	791.42	0.0017245		1321.42	0.01133611		1851.41	0.00813845	0.00011331	
261.63	0.03360861	0.02398303	791.62	0.00238851		1321.62	0.01229377		1851.61	0.00848259	0.00011368	
261.83	0.03347385	0.02405884	791.82	0.00360484		1321.82	0.01175063		1851.81	0.00795279	0.00011405	
262.03	0.03367201	0.02413464	792.02	0.00426918		1322.02	0.01175612		1852.01	0.00809634	0.00011441	
262.23	0.0335999	0.02421043	792.22	0.00489733		1322.22	0.01130348		1852.21	0.00762718	0.00011478	
262.43	0.03410851	0.0242862	792.42	0.00533743		1322.42	0.01042227		1852.41	0.00685644	0.00011515	
262.63	0.03455535	0.02436195	792.62	0.0058064		1322.62	0.00934618		1852.61	0.0065767	0.00011551	
262.83	0.03438385	0.0244377	792.82	0.0058524		1322.82	0.00904729		1852.81	0.00767252	0.00011588	
263.03	0.0336949	0.02451343	793.02	0.00506872		1323.02	0.00879436		1853.01	0.00822963	0.00011625	
263.23	0.03381459	0.02458915	793.22	0.00521332		1323.22	0.00801655		1853.21	0.00818788	0.00011661	
263.43	0.03435485	0.02466485	793.42	0.00498015		1323.42	0.00848785		1853.41	0.00699688	0.00011698	
263.63	0.03378462	0.02474055	793.62	0.00390365		1323.62	0.0086685		1853.61	0.00671378	0.00011735	
263.83	0.03295832	0.02481623	793.82	0.00271731		1323.82	0.00872744		1853.81	0.00602617	0.00011771	
264.03	0.03267183	0.02489189	794.02	0.00228825		1324.02	0.00865413		1854.01	0.00627757	0.00011808	
264.23	0.03244755	0.02496754	794.22	0.0023317		1324.22	0.00889934		1854.21	0.00598937	0.00011845	
264.43	0.03264301	0.02504318	794.42	0.00301138		1324.42	0.01025089		1854.41	0.00511539	0.00011881	
264.63	0.03157585	0.02511881	794.62	0.00354854		1324.62	0.01068086		1854.61	0.00534594	0.00011918	
264.83	0.03055561	0.02519443	794.82	0.00244392		1324.82	0.01060282		1854.81	0.00458817	0.00011955	
265.03	0.03012459	0.02527003	795.02	0.00153806		1325.02	0.01062604		1855.01	0.00364121	0.00011991	
265.23	0.02907918	0.02534562	795.22	0.00105632		1325.22	0.0099728		1855.21	0.0039283	0.00012028	
265.43	0.0292738	0.02542119	795.42	0.00149174		1325.42	0.01003898		1855.41	0.00305406	0.00012065	
265.63	0.0293187	0.02549675	795.62	0.00172204		1325.62	0.01011539		1855.61	0.00442124	0.00012101	
265.83	0.02854766	0.0255723	795.82	0.00184442		1325.82	0.00942334		1855.81	0.00406384	0.00012138	
266.03	0.02921136	0.02564784	796.02	0.00171334		1326.02	0.00862551		1856.01	0.00479984	0.00012175	
266.23	0.02910518	0.02572336	796.22	0.00173916		1326.22	0.00846845		1856.21	0.00508118	0.00012211	
266.43	0.03016562	0.02579887	796.42	0.00253295		1326.42	0.00793535		1856.41	0.00539506	0.00012248	
266.63	0.0295076	0.02587437	796.62	0.00251698		1326.62	0.00773931		1856.61	0.00627551	0.00012285	
266.83	0.0289376	0.02594985	796.82	0.00227305		1326.82	0.00816601		1856.81	0.0084971	0.00012321	
267.03	0.02999242	0.02602532	797.02	0.00218998		1327.02	0.00899589		1857.01	0.00892469	0.00012358	
267.23	0.03044802	0.02610078	797.22	0.00167417		1327.22	0.00935161		1857.21	0.00945195	0.00012395	
267.43	0.03045998	0.02617622	797.42	0.00238431		1327.42	0.01063119		1857.41	0.0099767	0.00012431	
267.63	0.03027741	0.02625165	797.62	0.00158798		1327.62	0.01126357		1857.61	0.01076101	0.00012468	
267.83	0.03009627	0.02632707	797.82	0.00224303		1327.82	0.01184702		1857.81	0.01136156	0.00012504	
268.03	0.0301072	0.02640248	798.02	0.00264602		1328.02	0.012254		1858.01	0.01105694	0.00012541	
268.23	0.03126431	0.02647787	798.22	0.00168519		1328.22	0.01256984		1858.21	0.0112321	0.00012578	
268.43	0.03180514	0.02655325	798.42	0.00216116		1328.42	0.01273276		1858.41	0.01049467	0.00012614	
268.63	0.03125376	0.02662862	798.62	0.00203294		1328.62	0.01259807		1858.61	0.01030291	0.00012651	
268.83	0.03123985	0.02670397	798.82	0.00122908		1328.82	0.01286529		1858.81	0.00907813	0.00012688	
269.03	0.0321485	0.02677931	799.02	0.00208075		1329.02	0.0135221		1859.01	0.00840736	0.00012724	
269.23	0.03312448	0.02685464	799.22	0.00185761		1329.22	0.01313901		1859.21	0.00779368	0.00012761	
269.43	0.03309589	0.02692995	799.42	0.00174785		1329.42	0.0129894		1859.41	0.0071906	0.00012798	
269.63	0.03298219	0.02700526	799.62	0.00221172		1329.62	0.01220226		1859.61	0.00703006	0.00012834	
269.83	0.03344555	0.02708054	799.82	0.00236046		1329.82	0.01122044		1859.81	0.00646633	0.00012871	
270.03	0.03431817	0.02715582	800.02	0.00320384		1330.02	0.00933966		1860.01	0.00620098	0.00012907	
270.23	0.03421626	0.02723108	800.22	0.00409708		1330.22	0.0086039		1860.21	0.00596312	0.00012944	
270.43	0.03455862	0.02730633	800.42	0.00494546		1330.42	0.00842598		1860.41	0.00663529	0.00012981	
270.63	0.03428162	0.02738157	800.62	0.00470354		1330.62	0.00819134		1860.61	0.0074059	0.00013017	
270.83	0.03503226	0.02745679	800.82	0.0057592		1330.82	0.00843386		1860.81	0.00795921	0.00013054	
271.03	0.03607634	0.027532	801.02	0.0057028		1331.02	0.00820987		1861.01	0.00842834	0.00013091	
271.23	0.03580667	0.0276072	801.22	0.00583555		1331.22	0.00730045		1861.21	0.00897939	0.00013127	
271.43	0.0365266	0.02768239	801.42	0.00642379		1331.42	0.0073718		1861.41	0.01036716	0.00013164	
271.63	0.0370902	0.02775756	801.62	0.00600683		1331.62	0.00663014		1861.61	0.01136436	0.000132	
271.83	0.03670466	0.02783272	801.82	0.00643098		1331.82	0.00785796		1861.81	0.01117712	0.00013237	
272.03	0.03734779	0.02790786	802.02	0.0056557		1332.02	0.00702786		1862.01	0.01103418	0.00013274	
272.23	0.03808014	0.02798299	802.22	0.00539335		1332.22	0.00739052		1862.21	0.01113515	0.0001331	
272.43	0.03776218	0.02805811	802.42	0.00563576		1332.42	0.00698844		1862.41	0.01075701	0.00013347	
272.63	0.03718756	0.02813322	802.62	0.00528805		1332.62	0.00690729		1862.61	0.01055323	0.00013383	
272.83	0.03706435	0.02820832	802.82	0.00498061		1332.82	0.00685186		1862.81	0.01065837	0.0001342	
273.03	0.03689381	0.0282834	803.02	0.0043051		1333.02	0.00700874		1863.01	0.00960392	0.00013457	
273.23	0.03623025	0.02835846	803.22	0.00245245		1333.22	0.00684959		1863.21	0.00894784	0.00013493	
273.43	0.03461659	0.02843352	803.42	0.00254932		1333.42	0.00694863		1863.41	0.00845474	0.0001353	
273.63	0.03463238	0.02850856	803.62	0.00279882		1333.62	0.00730758		1863.61	0.00749711	0.00013567	
273.83	0.03505779	0.02858359	803.82	0.0017068		1333.82	0.00758732		1863.81	0.00611831	0.00013603	
274.03	0.03421568	0.02865861	804.02	0.0028574		1334.02	0.00784956		1864.01	0.00560423	0.0001364	
274.23	0.03388707	0.02873361	804.22	0.00307752		1334.22	0.00871319		1864.21	0.00574502	0.00013676	
274.43	0.03412145	0.0288086	804.42	0.00228662		1334.42	0.00947562		1864.41	0.00548924	0.00013713	
274.63	0.0341481	0.02888358	804.62	0.00234279		1334.62	0.0094522		1864.61	0.00525876	0.00013749	
274.83	0.03417922	0.02895854	804.82	0.0029937		1334.82	0.00932288		1864.81	0.00471269	0.00013786	
275.03	0.03382339	0.0290335	805.02	0.00256096		1335.02	0.00928548		1865.01	0.00521505	0.00013823	
275.23	0.03426317	0.02910843	805.22	0.00302378		1335.22	0.00951926		1865.21	0.00479353	0.00013859	
275.43	0.03465254	0.02918336	805.42	0.00280284		1335.42	0.00938425		1865.41	0.00533013	0.00013896	
275.63	0.03477819	0.02925827	805.62	0.00279706		1335.62	0.00964915		1865.61	0.00594033	0.00013932	
275.83	0.03473675	0.02933317	805.82	0.00316285		1335.82	0.00982303		1865.81	0.00589301	0.00013969	
276.03	0.03574677	0.02940806	806.02	0.00417537		1336.02	0.00889013		1866.01	0.00630421	0.00014006	
276.23	0.03602973	0.02948293	806.22	0.00441922		1336.22	0.00917815		1866.21	0.00674135	0.00014042	
276.43	0.03561057	0.0295578	806.42	0.00476327		1336.42	0.00941676		1866.41	0.00733805	0.00014079	
276.63	0.03601792	0.02963264	806.62	0.00451989		1336.62	0.00917091		1866.61	0.00756816	0.00014115	
276.83	0.03626331	0.02970748	806.82	0.00428269		1336.82	0.00870584		1866.81	0.00804603	0.00014152	
277.03	0.03574289	0.0297823	807.02	0.00371778		1337.02	0.00915417		1867.01	0.00724401	0.00014189	
277.23	0.03593285	0.02985711	807.22	0.00329053		1337.22	0.00935954		1867.21	0.00736036	0.00014225	
277.43	0.03592924	0.02993191	807.42	0.0047215		1337.42	0.00945708		1867.41	0.00700549	0.00014262	
277.63	0.03649871	0.03000669	807.62	0.00452291		1337.62	0.00979286		1867.61	0.00683366	0.00014298	
277.83	0.03644389	0.03008146	807.82	0.00399983		1337.82	0.00966796		1867.81	0.00644355	0.00014335	
278.03	0.03576048	0.03015622	808.02	0.00505312		1338.02	0.00974899		1868.01	0.00660637	0.00014371	
278.23	0.03608585	0.03023097	808.22	0.00389364		1338.22	0.00981928		1868.21	0.00660264	0.00014408	
278.43	0.03575021	0.0303057	808.42	0.00328898		1338.42	0.00962705		1868.41	0.00634214	0.00014445	
278.63	0.03508678	0.03038042	808.62	0.00389908		1338.62	0.00899775		1868.61	0.00656245	0.00014481	
278.83	0.03528679	0.03045512	808.82	0.00364823		1338.82	0.0090571		1868.81	0.00616164	0.00014518	
279.03	0.03533758	0.03052982	809.02	0.00339541		1339.02	0.00971288		1869.01	0.00563168	0.00014554	
279.23	0.03627143	0.0306045	809.22	0.00357574		1339.22	0.00910399		1869.21	0.00566031	0.00014591	
279.43	0.03642301	0.03067916	809.42	0.00366507		1339.42	0.00866604		1869.41	0.00553792	0.00014627	
279.63	0.03687708	0.03075382	809.62	0.00406057		1339.62	0.00868907		1869.61	0.0067883	0.00014664	
279.83	0.03701185	0.03082846	809.82	0.00482209		1339.82	0.0087675		1869.81	0.00606144	0.000147	
280.03	0.03635674	0.03090309	810.02	0.00570333		1340.02	0.00884648		1870.01	0.00630614	0.00014737	
280.23	0.03670272	0.03097771	810.22	0.00542765		1340.22	0.00958458		1870.21	0.00608278	0.00014774	
280.43	0.03637613	0.03105231	810.42	0.00662156		1340.42	0.01011258		1870.41	0.00521639	0.0001481	
280.63	0.03658146	0.0311269	810.62	0.00662136		1340.62	0.00996624		1870.61	0.00461827	0.00014847	
280.83	0.03689398	0.03120148	810.82	0.00650024		1340.82	0.01018634		1870.81	0.00464545	0.00014883	
281.03	0.03654098	0.03127604	811.02	0.00673171		1341.02	0.01026512		1871.01	0.00480948	0.0001492	
281.23	0.0364582	0.03135059	811.22	0.00663258		1341.22	0.01028018		1871.21	0.00533492	0.00014956	
281.43	0.03663984	0.03142513	811.42	0.00727209		1341.42	0.00968622		1871.41	0.00578898	0.00014993	
281.63	0.03738674	0.03149966	811.62	0.00658029		1341.62	0.00881757		1871.61	0.00574086	0.00015029	
281.83	0.03799589	0.03157417	811.82	0.00623389		1341.82	0.00801373		1871.81	0.00587158	0.00015066	
282.03	0.03740149	0.03164867	812.02	0.00563585		1342.02	0.00816242		1872.01	0.00634984	0.00015102	
282.23	0.03716837	0.03172316	812.22	0.00476238		1342.22	0.00824948		1872.21	0.00688571	0.00015139	
282.43	0.03651057	0.03179764	812.42	0.00445821		1342.42	0.00802003		1872.41	0.00693655	0.00015176	
282.63	0.03663819	0.0318721	812.62	0.00327055		1342.62	0.00824056		1872.61	0.00658755	0.00015212	
282.83	0.03681061	0.03194655	812.82	0.00248455		1342.82	0.00866352		1872.81	0.00722601	0.00015249	
283.03	0.03759039	0.03202098	813.02	0.00209618		1343.02	0.00930841		1873.01	0.0078195	0.00015285	
283.23	0.03742321	0.03209541	813.22	0.00168119		1343.22	0.0090368		1873.21	0.00868162	0.00015322	
283.43	0.03691291	0.03216982	813.42	0.00160917		1343.42	0.00915734		1873.41	0.00827402	0.00015358	
283.63	0.03673986	0.03224421	813.62	0.00135037		1343.62	0.00955528		1873.61	0.00939894	0.00015395	
283.83	0.03633042	0.0323186	813.82	0.00071848		1343.82	0.00946453		1873.81	0.00888433	0.00015431	
284.03	0.03564331	0.03239297	814.02	0.00085123		1344.02	0.00877669		1874.01	0.00890218	0.00015468	
284.23	0.03614355	0.03246733	814.22	0.00095402		1344.22	0.00950408		1874.21	0.00840416	0.00015504	
284.43	0.03563895	0.03254168	814.42	0.00192737		1344.42	0.00950515		1874.41	0.0077127	0.00015541	
284.63	0.03658048	0.03261601	814.62	0.00185333		1344.62	0.00955834		1874.61	0.00709292	0.00015577	
284.83	0.0374218	0.03269033	814.82	0.00209289		1344.82	0.00860789		1874.81	0.00768822	0.00015614	
285.03	0.03852787	0.03276464	815.02	0.00294213		1345.02	0.00806853		1875.01	0.00780468	0.0001565	
285.23	0.0393252	0.03283893	815.22	0.0040445		1345.22	0.00790079		1875.21	0.00768003	0.00015687	
285.43	0.04007743	0.03291322	815.42	0.0051638		1345.42	0.00693251		1875.41	0.00729263	0.00015723	
285.63	0.04031526	0.03298749	815.62	0.00569297		1345.62	0.00707669		1875.61	0.00711185	0.0001576	
285.83	0.04045029	0.03306174	815.82	0.00599433		1345.82	0.00712931		1875.81	0.00657803	0.00015796	
286.03	0.03953295	0.03313599	816.02	0.00645034		1346.02	0.00763588		1876.01	0.00613308	0.00015833	
286.23	0.03961341	0.03321022	816.22	0.00679442		1346.22	0.00789068		1876.21	0.0060924	0.0001587	
286.43	0.03997325	0.03328444	816.42	0.00620823		1346.42	0.0091179		1876.41	0.00661955	0.00015906	
286.63	0.03943944	0.03335864	816.62	0.00583545		1346.62	0.00956082		1876.61	0.00724793	0.00015943	
286.83	0.03918977	0.03343283	816.82	0.00554651		1346.82	0.00976428		1876.81	0.00848674	0.00015979	
287.03	0.03881472	0.03350701	817.02	0.00470644		1347.02	0.01067063		1877.01	0.00872573	0.00016016	
287.23	0.03809831	0.03358118	817.22	0.00445256		1347.22	0.01050402		1877.21	0.00910261	0.00016052	
287.43	0.03803875	0.03365533	817.42	0.00443152		1347.42	0.01044749		1877.41	0.00887613	0.00016089	
287.63	0.0377899	0.03372948	817.62	0.00360096		1347.62	0.01077868		1877.61	0.00943992	0.00016125	
287.83	0.03744289	0.03380361	817.82	0.0030705		1347.82	0.00942011		1877.81	0.00956404	0.00016162	
288.03	0.03693388	0.03387772	818.02	0.00370576		1348.02	0.00923394		1878.01	0.01008264	0.00016198	
288.23	0.03638881	0.03395182	818.22	0.00353306		1348.22	0.00885393		1878.21	0.01029341	0.00016235	
288.43	0.03661943	0.03402591	818.42	0.00320675		1348.42	0.00829622		1878.41	0.00921291	0.00016271	
288.63	0.03703128	0.03409999	818.62	0.00353958		1348.62	0.00785538		1878.61	0.00886557	0.00016308	
288.83	0.03760639	0.03417406	818.82	0.00377883		1348.82	0.00696582		1878.81	0.00914418	0.00016344	
289.03	0.03810941	0.03424811	819.02	0.00435718		1349.02	0.00761704		1879.01	0.0087889	0.00016381	
289.23	0.03787884	0.03432215	819.22	0.00550905		1349.22	0.00783473		1879.21	0.007763	0.00016417	
289.43	0.03735994	0.03439617	819.42	0.00573932		1349.42	0.00744544		1879.41	0.00659419	0.00016453	
289.63	0.03747634	0.03447019	819.62	0.00554246		1349.62	0.00818131		1879.61	0.00645478	0.0001649	
289.83	0.03756214	0.03454419	819.82	0.00537185		1349.82	0.00778852		1879.81	0.00566227	0.00016526	
290.03	0.03768189	0.03461818	820.02	0.00561187		1350.02	0.00838898		1880.01	0.00686065	0.00016563	
290.23	0.03859911	0.03469215	820.22	0.00501577		1350.22	0.00910557		1880.21	0.00788813	0.00016599	
290.43	0.03831195	0.03476611	820.42	0.0047911		1350.42	0.01020908		1880.41	0.00801767	0.00016636	
290.63	0.03778187	0.03484006	820.62	0.0044175		1350.62	0.00937831		1880.61	0.0075962	0.00016672	
290.83	0.0385212	0.034914	820.82	0.0041575		1350.82	0.00917529		1880.81	0.00708984	0.00016709	
291.03	0.03801756	0.03498793	821.02	0.00401405		1351.02	0.00986406		1881.01	0.00633209	0.00016745	
291.23	0.0387736	0.03506184	821.22	0.00494837		1351.22	0.00979863		1881.21	0.00592081	0.00016782	
291.43	0.03919339	0.03513574	821.42	0.00386398		1351.42	0.01049312		1881.41	0.00561307	0.00016818	
291.63	0.03869651	0.03520962	821.62	0.00345144		1351.62	0.0103262		1881.61	0.00625233	0.00016855	
291.83	0.0385931	0.0352835	821.82	0.00358982		1351.82	0.00955799		1881.81	0.00634629	0.00016891	
292.03	0.03908953	0.03535736	822.02	0.00350101		1352.02	0.0102079		1882.01	0.00563601	0.00016928	
292.23	0.04006749	0.0354312	822.22	0.00358487		1352.22	0.01028872		1882.21	0.00557597	0.00016964	
292.43	0.04081045	0.03550504	822.42	0.00389742		1352.42	0.01017417		1882.41	0.00569978	0.00017001	
292.63	0.04070876	0.03557886	822.62	0.00494051		1352.62	0.01007292		1882.61	0.00641888	0.00017037	
292.83	0.04183211	0.03565267	822.82	0.00465657		1352.82	0.01050621		1882.81	0.00660575	0.00017074	
293.03	0.04120955	0.03572647	823.02	0.00500615		1353.02	0.01064706		1883.01	0.00593636	0.0001711	
293.23	0.04198234	0.03580025	823.22	0.00503717		1353.22	0.00986216		1883.21	0.00561176	0.00017146	
293.43	0.04161008	0.03587402	823.42	0.00447095		1353.42	0.00929553		1883.41	0.00660551	0.00017183	
293.63	0.0416851	0.03594778	823.62	0.00373193		1353.62	0.00995442		1883.61	0.00778131	0.00017219	
293.83	0.04175735	0.03602153	823.82	0.00436279		1353.82	0.00899384		1883.81	0.00864853	0.00017256	
294.03	0.04196745	0.03609526	824.02	0.00409566		1354.02	0.00846433		1884.01	0.00979783	0.00017292	
294.23	0.04244669	0.03616898	824.22	0.00365691		1354.22	0.00847251		1884.21	0.0099985	0.00017329	
294.43	0.04119766	0.03624269	824.42	0.00393368		1354.42	0.00800366		1884.41	0.00994913	0.00017365	
294.63	0.04180205	0.03631638	824.62	0.00343441		1354.62	0.0069841		1884.61	0.00926998	0.00017402	
294.83	0.04157065	0.03639007	824.82	0.00382978		1354.82	0.0070517		1884.81	0.00919415	0.00017438	
295.03	0.04026559	0.03646374	825.02	0.00399935		1355.02	0.00675478		1885.01	0.00918978	0.00017475	
295.23	0.04067586	0.03653739	825.22	0.00475177		1355.22	0.00720895		1885.21	0.00962194	0.00017511	
295.43	0.04030915	0.03661104	825.42	0.00449592		1355.42	0.00783503		1885.41	0.01015601	0.00017547	
295.63	0.03999239	0.03668467	825.62	0.00494878		1355.62	0.00814041		1885.61	0.01026971	0.00017584	
295.83	0.04035605	0.03675829	825.82	0.00482311		1355.82	0.00820827		1885.81	0.00963106	0.0001762	
296.03	0.04080188	0.03683189	826.02	0.0049536		1356.02	0.00879964		1886.01	0.00877477	0.00017657	
296.23	0.04101253	0.03690549	826.22	0.00529533		1356.22	0.00856617		1886.21	0.00976974	0.00017693	
296.43	0.03998646	0.03697907	826.42	0.00549242		1356.42	0.00865302		1886.41	0.00980885	0.0001773	
296.63	0.03935532	0.03705264	826.62	0.00562003		1356.62	0.00879865		1886.61	0.00942778	0.00017766	
296.83	0.04050631	0.03712619	826.82	0.00400921		1356.82	0.00883232		1886.81	0.0088711	0.00017803	
297.03	0.0403301	0.03719973	827.02	0.00393947		1357.02	0.00853735		1887.01	0.00860195	0.00017839	
297.23	0.04128023	0.03727326	827.22	0.00383217		1357.22	0.00893052		1887.21	0.00848712	0.00017875	
297.43	0.04217183	0.03734678	827.42	0.00388981		1357.42	0.00896605		1887.41	0.00894978	0.00017912	
297.63	0.04290226	0.03742029	827.62	0.00387111		1357.62	0.0092852		1887.61	0.0082471	0.00017948	
297.83	0.0435036	0.03749378	827.82	0.00458021		1357.82	0.00878466		1887.81	0.00845131	0.00017985	
298.03	0.04432191	0.03756726	828.02	0.00353515		1358.02	0.00918599		1888.01	0.0083245	0.00018021	
298.23	0.04508064	0.03764072	828.22	0.00360696		1358.22	0.00943749		1888.21	0.00785422	0.00018058	
298.43	0.04410788	0.03771418	828.42	0.00424377		1358.42	0.00874784		1888.41	0.00734437	0.00018094	
298.63	0.04493692	0.03778762	828.62	0.00413508		1358.62	0.00847024		1888.61	0.00691837	0.0001813	
298.83	0.04397129	0.03786105	828.82	0.00450449		1358.82	0.0082916		1888.81	0.00700252	0.00018167	
299.03	0.04400087	0.03793446	829.02	0.0044446		1359.02	0.00832514		1889.01	0.00715622	0.00018203	
299.23	0.04456193	0.03800787	829.22	0.00471258		1359.22	0.00910622		1889.21	0.00676927	0.0001824	
299.43	0.04393293	0.03808126	829.42	0.00461259		1359.42	0.00924148		1889.41	0.00715385	0.00018276	
299.63	0.04348837	0.03815464	829.62	0.00399289		1359.62	0.00882455		1889.61	0.00706295	0.00018313	
299.83	0.04288005	0.038228	829.82	0.00256722		1359.82	0.00859445		1889.81	0.00660589	0.00018349	
300.03	0.04184461	0.03830135	830.02	0.00270027		1360.02	0.0090555		1890.01	0.00679015	0.00018385	
300.23	0.04217283	0.03837469	830.22	0.00255778		1360.22	0.00920066		1890.21	0.00777356	0.00018422	
300.43	0.04153923	0.03844802	830.42	0.00320385		1360.42	0.00858213		1890.41	0.00776345	0.00018458	
300.63	0.04207918	0.03852134	830.62	0.00334269		1360.62	0.00817857		1890.61	0.0078753	0.00018495	
300.83	0.04346653	0.03859464	830.82	0.00335327		1360.82	0.00789674		1890.81	0.00861126	0.00018531	
301.03	0.0430258	0.03866793	831.02	0.00456843		1361.02	0.00743324		1891.01	0.00884694	0.00018567	
301.23	0.0435558	0.0387412	831.22	0.00562418		1361.22	0.00692764		1891.21	0.00872907	0.00018604	
301.43	0.04463084	0.03881447	831.42	0.00574103		1361.42	0.00685269		1891.41	0.00940885	0.0001864	
301.63	0.04436614	0.03888772	831.62	0.00538199		1361.62	0.007469		1891.61	0.01003715	0.00018677	
301.83	0.04506148	0.03896096	831.82	0.00580239		1361.82	0.00837633		1891.81	0.0104693	0.00018713	
302.03	0.04571801	0.03903418	832.02	0.00581918		1362.02	0.00864427		1892.01	0.01070699	0.00018749	
302.23	0.04499709	0.0391074	832.22	0.00599539		1362.22	0.00843743		1892.21	0.01059213	0.00018786	
302.43	0.04432992	0.0391806	832.42	0.00680629		1362.42	0.00785168		1892.41	0.0103143	0.00018822	
302.63	0.04474892	0.03925379	832.62	0.00651163		1362.62	0.00741988		1892.61	0.01069382	0.00018859	
302.83	0.04469136	0.03932696	832.82	0.00586194		1362.82	0.00742517		1892.81	0.0108937	0.00018895	
303.03	0.04568574	0.03940013	833.02	0.00558566		1363.02	0.00737835		1893.01	0.01106106	0.00018931	
303.23	0.04613072	0.03947328	833.22	0.00540296		1363.22	0.00693593		1893.21	0.01081879	0.00018968	
303.43	0.04578785	0.03954641	833.42	0.00490016		1363.42	0.00721297		1893.41	0.01094717	0.00019004	
303.63	0.04596789	0.03961954	833.62	0.00477031		1363.62	0.00627024		1893.61	0.00987008	0.00019041	
303.83	0.04611363	0.03969265	833.82	0.00409484		1363.82	0.00664319		1893.81	0.0093831	0.00019077	
304.03	0.04615574	0.03976575	834.02	0.00517586		1364.02	0.00620795		1894.01	0.0085733	0.00019113	
304.23	0.0468495	0.03983884	834.22	0.00552942		1364.22	0.00474658		1894.21	0.00817787	0.0001915	
304.43	0.04562431	0.03991191	834.42	0.00610487		1364.42	0.00411226		1894.41	0.00792579	0.00019186	
304.63	0.04596663	0.03998498	834.62	0.00602269		1364.62	0.00474504		1894.61	0.00761264	0.00019222	
304.83	0.04545498	0.04005803	834.82	0.00555935		1364.82	0.00437187		1894.81	0.00743579	0.00019259	
305.03	0.04520921	0.04013106	835.02	0.00492765		1365.02	0.00387417		1895.01	0.00733523	0.00019295	
305.23	0.04625958	0.04020409	835.22	0.00442711		1365.22	0.00454354		1895.21	0.00806762	0.00019332	
305.43	0.04695841	0.0402771	835.42	0.0032696		1365.42	0.0056325		1895.41	0.00804314	0.00019368	
305.63	0.04728651	0.0403501	835.62	0.00212992		1365.62	0.00563806		1895.61	0.00918059	0.00019404	
305.83	0.04778991	0.04042308	835.82	0.00207749		1365.82	0.0061801		1895.81	0.00995498	0.00019441	
306.03	0.0476643	0.04049606	836.02	0.00194493		1366.02	0.00563998		1896.01	0.01091134	0.00019477	
306.23	0.04705279	0.04056902	836.22	0.00190136		1366.22	0.00522981		1896.21	0.01134681	0.00019513	
306.43	0.04719221	0.04064197	836.42	0.00248356		1366.42	0.00462284		1896.41	0.01174331	0.0001955	
306.63	0.04691564	0.0407149	836.62	0.00274288		1366.62	0.00490005		1896.61	0.01261449	0.00019586	
306.83	0.04649042	0.04078783	836.82	0.0029692		1366.82	0.00545247		1896.81	0.01179607	0.00019623	
307.03	0.04624677	0.04086074	837.02	0.00387441		1367.02	0.00537322		1897.01	0.01103039	0.00019659	
307.23	0.04641822	0.04093364	837.22	0.00379421		1367.22	0.00533846		1897.21	0.01074714	0.00019695	
307.43	0.04525978	0.04100652	837.42	0.00479664		1367.42	0.00454149		1897.41	0.00998235	0.00019732	
307.63	0.04542611	0.0410794	837.62	0.00539121		1367.62	0.00423575		1897.61	0.00946108	0.00019768	
307.83	0.04503525	0.04115226	837.82	0.00557882		1367.82	0.00421775		1897.81	0.00835062	0.00019804	
308.03	0.0452057	0.0412251	838.02	0.00597242		1368.02	0.00360715		1898.01	0.00699805	0.00019841	
308.23	0.04522414	0.04129794	838.22	0.00575252		1368.22	0.00380563		1898.21	0.0062978	0.00019877	
308.43	0.04406835	0.04137076	838.42	0.00507191		1368.42	0.00438534		1898.41	0.00597589	0.00019913	
308.63	0.04389182	0.04144357	838.62	0.00446374		1368.62	0.00505149		1898.61	0.00572943	0.0001995	
308.83	0.04364963	0.04151637	838.82	0.00335002		1368.82	0.0058186		1898.81	0.0056349	0.00019986	
309.03	0.04431231	0.04158916	839.02	0.00288949		1369.02	0.00536727		1899.01	0.00598216	0.00020022	
309.23	0.04499601	0.04166193	839.22	0.00204468		1369.22	0.00542736		1899.21	0.00695827	0.00020059	
309.43	0.04538039	0.04173469	839.42	0.00130495		1369.42	0.00555936		1899.41	0.00693245	0.00020095	
309.63	0.04606754	0.04180744	839.62	0.00215964		1369.62	0.00545883		1899.61	0.00829325	0.00020131	
309.83	0.04636563	0.04188017	839.82	0.00197426		1369.82	0.0061662		1899.81	0.00889098	0.00020168	
310.03	0.04639228	0.0419529	840.02	0.0025339		1370.02	0.00652399		1900.01	0.00905236	0.00020204	
310.23	0.04720615	0.04202561	840.22	0.0025928		1370.22	0.00589271		1900.21	0.00939178	0.0002024	
310.43	0.04739017	0.0420983	840.42	0.00278553		1370.42	0.00624656		1900.41	0.00983683	0.00020277	
310.63	0.0470646	0.04217099	840.62	0.00351079		1370.62	0.00674427		1900.61	0.00976884	0.00020313	
310.83	0.04737055	0.04224366	840.82	0.00461405		1370.82	0.00754084		1900.81	0.01003547	0.0002035	
311.03	0.04814271	0.04231632	841.02	0.0044632		1371.02	0.0068278		1901.01	0.01002735	0.00020386	
311.23	0.04823617	0.04238897	841.22	0.00547539		1371.22	0.00707459		1901.21	0.01043566	0.00020422	
311.43	0.04851919	0.0424616	841.42	0.00581124		1371.42	0.00692334		1901.41	0.0104423	0.00020459	
311.63	0.04965181	0.04253422	841.62	0.00538334		1371.62	0.00821178		1901.61	0.01005656	0.00020495	
311.83	0.04951676	0.04260683	841.82	0.00441997		1371.82	0.00851292		1901.81	0.00863439	0.00020531	
312.03	0.05022714	0.04267943	842.02	0.00432866		1372.02	0.00869476		1902.01	0.00891742	0.00020567	
312.23	0.04909302	0.04275202	842.22	0.00367728		1372.22	0.00905718		1902.21	0.00868619	0.00020604	
312.43	0.04819706	0.04282459	842.42	0.00295371		1372.42	0.00909178		1902.41	0.00919477	0.0002064	
312.63	0.0476418	0.04289715	842.62	0.00274702		1372.62	0.00989314		1902.61	0.00948527	0.00020676	
312.83	0.04809537	0.0429697	842.82	0.00251164		1372.82	0.01029065		1902.81	0.00936624	0.00020713	
313.03	0.04814293	0.04304223	843.02	0.00257886		1373.02	0.00960404		1903.01	0.00924011	0.00020749	
313.23	0.04881573	0.04311475	843.22	0.00310019		1373.22	0.01023816		1903.21	0.00961186	0.00020785	
313.43	0.04906523	0.04318726	843.42	0.00453975		1373.42	0.01017389		1903.41	0.00936155	0.00020822	
313.63	0.04921203	0.04325976	843.62	0.00548353		1373.62	0.00979045		1903.61	0.00931869	0.00020858	
313.83	0.0494002	0.04333224	843.82	0.00474417		1373.82	0.00873352		1903.81	0.0091007	0.00020894	
314.03	0.04960715	0.04340472	844.02	0.00490071		1374.02	0.00835475		1904.01	0.0085018	0.00020931	
314.23	0.05017971	0.04347718	844.22	0.00505606		1374.22	0.00730941		1904.21	0.00773275	0.00020967	
314.43	0.05028513	0.04354962	844.42	0.00570516		1374.42	0.0069086		1904.41	0.00736708	0.00021003	
314.63	0.04991922	0.04362206	844.62	0.0053758		1374.62	0.00580753		1904.61	0.0072671	0.0002104	
314.83	0.05066757	0.04369448	844.82	0.00474876		1374.82	0.00576803		1904.81	0.00676165	0.00021076	
315.03	0.05109123	0.04376689	845.02	0.00372773		1375.02	0.00519757		1905.01	0.0059097	0.00021112	
315.23	0.05075726	0.04383929	845.22	0.00466263		1375.22	0.00537035		1905.21	0.00611873	0.00021149	
315.43	0.0511794	0.04391167	845.42	0.0031878		1375.42	0.00570455		1905.41	0.0060691	0.00021185	
315.63	0.05119682	0.04398404	845.62	0.00218577		1375.62	0.00638499		1905.61	0.00612334	0.00021221	
315.83	0.05055687	0.0440564	845.82	0.00140367		1375.82	0.00569178		1905.81	0.00610203	0.00021257	
316.03	0.04989366	0.04412875	846.02	0.00211462		1376.02	0.00565798		1906.01	0.00748804	0.00021294	
316.23	0.04843713	0.04420108	846.22	0.00143598		1376.22	0.00572668		1906.21	0.00729576	0.0002133	
316.43	0.04877443	0.04427341	846.42	0.00148403		1376.42	0.0056326		1906.41	0.00820754	0.00021366	
316.63	0.04917098	0.04434572	846.62	0.00267312		1376.62	0.00652626		1906.61	0.00834321	0.00021403	
316.83	0.04880046	0.04441801	846.82	0.00386364		1376.82	0.00665537		1906.81	0.00915146	0.00021439	
317.03	0.04908848	0.0444903	847.02	0.00491651		1377.02	0.00652948		1907.01	0.00986576	0.00021475	
317.23	0.05021076	0.04456257	847.22	0.00583057		1377.22	0.00645404		1907.21	0.01122577	0.00021512	
317.43	0.05040587	0.04463483	847.42	0.0063704		1377.42	0.00612501		1907.41	0.01134506	0.00021548	
317.63	0.05046007	0.04470708	847.62	0.00656116		1377.62	0.00664546		1907.61	0.01157137	0.00021584	
317.83	0.05123989	0.04477931	847.82	0.00731564		1377.82	0.00693685		1907.81	0.01142855	0.0002162	
318.03	0.05113245	0.04485153	848.02	0.00741267		1378.02	0.00739186		1908.01	0.01171402	0.00021657	
318.23	0.05177753	0.04492374	848.22	0.0081266		1378.22	0.00688604		1908.21	0.01139004	0.00021693	
318.43	0.05248465	0.04499594	848.42	0.00875244		1378.42	0.00644053		1908.41	0.01105743	0.00021729	
318.63	0.05303345	0.04506813	848.62	0.00743905		1378.62	0.00682584		1908.61	0.01126882	0.00021766	
318.83	0.05345835	0.0451403	848.82	0.00623633		1378.82	0.00791257		1908.81	0.01050529	0.00021802	
319.03	0.05373109	0.04521246	849.02	0.00677062		1379.02	0.00843249		1909.01	0.01026609	0.00021838	
319.23	0.05402439	0.04528461	849.22	0.00673823		1379.22	0.00796759		1909.21	0.00938143	0.00021874	
319.43	0.0542425	0.04535674	849.42	0.00523504		1379.42	0.00859196		1909.41	0.00878529	0.00021911	
319.63	0.05464251	0.04542887	849.62	0.00505035		1379.62	0.00835541		1909.61	0.00836504	0.00021947	
319.83	0.0537317	0.04550098	849.82	0.00512968		1379.82	0.00829997		1909.81	0.00738484	0.00021983	
320.03	0.05261055	0.04557307	850.02	0.00505773		1380.02	0.00866503		1910.01	0.00697003	0.00022019	
320.23	0.05195047	0.04564516	850.22	0.00428742		1380.22	0.00851293		1910.21	0.00682016	0.00022056	
320.43	0.05167152	0.04571723	850.42	0.00508432		1380.42	0.00838003		1910.41	0.00693477	0.00022092	
320.63	0.0517411	0.04578929	850.62	0.00530665		1380.62	0.00824572		1910.61	0.00676734	0.00022128	
320.83	0.05105049	0.04586134	850.82	0.00528691		1380.82	0.00619195		1910.81	0.00745333	0.00022164	
321.03	0.05116057	0.04593338	851.02	0.00499064		1381.02	0.00625404		1911.01	0.00721001	0.00022201	
321.23	0.0510507	0.0460054	851.22	0.00512101		1381.22	0.00616388		1911.21	0.00693467	0.00022237	
321.43	0.05088168	0.04607741	851.42	0.00477547		1381.42	0.00658782		1911.41	0.00677808	0.00022273	
321.63	0.05050936	0.04614941	851.62	0.00433747		1381.62	0.00581739		1911.61	0.00763143	0.0002231	
321.83	0.05047933	0.0462214	851.82	0.00441134		1381.82	0.00504608		1911.81	0.00720746	0.00022346	
322.03	0.04998371	0.04629337	852.02	0.00443966		1382.02	0.00424706		1912.01	0.00764544	0.00022382	
322.23	0.05130273	0.04636533	852.22	0.0047164		1382.22	0.00365109		1912.21	0.0075204	0.00022418	
322.43	0.05048714	0.04643728	852.42	0.0052264		1382.42	0.0031816		1912.41	0.00774929	0.00022455	
322.63	0.05095716	0.04650922	852.62	0.00451274		1382.62	0.00380021		1912.61	0.00905348	0.00022491	
322.83	0.04975204	0.04658114	852.82	0.00427242		1382.82	0.00375236		1912.81	0.00897086	0.00022527	
323.03	0.05124721	0.04665305	853.02	0.00464706		1383.02	0.00378014		1913.01	0.00853078	0.00022563	
323.23	0.0514007	0.04672495	853.22	0.00407591		1383.22	0.00280727		1913.21	0.00928176	0.000226	
323.43	0.05097959	0.04679684	853.42	0.00374316		1383.42	0.00353197		1913.41	0.00955669	0.00022636	
323.63	0.05046561	0.04686871	853.62	0.00489511		1383.62	0.004068		1913.61	0.00985084	0.00022672	
323.83	0.04961125	0.04694058	853.82	0.00538312		1383.82	0.00487694		1913.81	0.01027294	0.00022708	
324.03	0.04962109	0.04701242	854.02	0.00561023		1384.02	0.00527471		1914.01	0.01038062	0.00022745	
324.23	0.05024388	0.04708426	854.22	0.00595176		1384.22	0.00622475		1914.21	0.0105256	0.00022781	
324.43	0.05109236	0.04715609	854.42	0.00646439		1384.42	0.0075686		1914.41	0.00959981	0.00022817	
324.63	0.05151876	0.0472279	854.62	0.00662692		1384.62	0.00699143		1914.61	0.00976824	0.00022853	
324.83	0.05100399	0.0472997	854.82	0.00644491		1384.82	0.00721486		1914.81	0.00909275	0.00022889	
325.03	0.05101433	0.04737149	855.02	0.00615798		1385.02	0.00831782		1915.01	0.00867761	0.00022926	
325.23	0.05103999	0.04744326	855.22	0.00573486		1385.22	0.00813167		1915.21	0.00894139	0.00022962	
325.43	0.05085275	0.04751503	855.42	0.00483788		1385.42	0.00799586		1915.41	0.00910394	0.00022998	
325.63	0.05088333	0.04758678	855.62	0.00369777		1385.62	0.00685026		1915.61	0.00842759	0.00023034	
325.83	0.05066849	0.04765851	855.82	0.00365343		1385.82	0.00641353		1915.81	0.0078418	0.00023071	
326.03	0.05112682	0.04773024	856.02	0.004369		1386.02	0.00570489		1916.01	0.00779268	0.00023107	
326.23	0.05123571	0.04780195	856.22	0.00437694		1386.22	0.00521549		1916.21	0.00897774	0.00023143	
326.43	0.0496253	0.04787365	856.42	0.00433201		1386.42	0.00443653		1916.41	0.00824414	0.00023179	
326.63	0.05050892	0.04794534	856.62	0.00456715		1386.62	0.00490169		1916.61	0.00859076	0.00023216	
326.83	0.05009745	0.04801702	856.82	0.00409752		1386.82	0.00539113		1916.81	0.00735796	0.00023252	
327.03	0.05086898	0.04808868	857.02	0.00440404		1387.02	0.00453974		1917.01	0.00761489	0.00023288	
327.23	0.0501709	0.04816033	857.22	0.00466244		1387.22	0.00390205		1917.21	0.00837413	0.00023324	
327.43	0.04989514	0.04823197	857.42	0.00530418		1387.42	0.00456431		1917.41	0.00813757	0.0002336	
327.63	0.04966469	0.0483036	857.62	0.00617373		1387.62	0.0042454		1917.61	0.00824168	0.00023397	
327.83	0.05045974	0.04837522	857.82	0.00645588		1387.82	0.00450521		1917.81	0.00792544	0.00023433	
328.03	0.05151813	0.04844682	858.02	0.00646348		1388.02	0.00546539		1918.01	0.00771181	0.00023469	
328.23	0.05320398	0.04851841	858.22	0.00795075		1388.22	0.00630718		1918.21	0.0075864	0.00023505	
328.43	0.05455846	0.04858998	858.42	0.00873073		1388.42	0.00681488		1918.41	0.00777133	0.00023542	
328.63	0.05496192	0.04866155	858.62	0.00930229		1388.62	0.00631656		1918.61	0.00755754	0.00023578	
328.83	0.05484224	0.0487331	858.82	0.0084817		1388.82	0.00736729		1918.81	0.00786609	0.00023614	
329.03	0.05587232	0.04880464	859.02	0.00897031		1389.02	0.00771223		1919.01	0.00846724	0.0002365	
329.23	0.05581769	0.04887617	859.22	0.00885592		1389.22	0.0071783		1919.21	0.00943418	0.00023686	
329.43	0.05594912	0.04894769	859.42	0.00918409		1389.42	0.00757686		1919.41	0.00945695	0.00023723	
329.63	0.05618267	0.04901919	859.62	0.00812507		1389.62	0.00697893		1919.61	0.00976116	0.00023759	
329.83	0.05558801	0.04909068	859.82	0.00810955		1389.82	0.00740798		1919.81	0.01029853	0.00023795	
330.03	0.05548236	0.04916216	860.02	0.0084649		1390.02	0.00720449		1920.01	0.01045806	0.00023831	
330.23	0.0552746	0.04923363	860.22	0.00695926		1390.22	0.00721908		1920.21	0.01076693	0.00023867	
330.43	0.05542357	0.04930508	860.42	0.00614387		1390.42	0.00722864		1920.41	0.01024574	0.00023904	
330.63	0.05637166	0.04937652	860.62	0.00605155		1390.62	0.00871164		1920.61	0.01015932	0.0002394	
330.83	0.05713862	0.04944795	860.82	0.00525828		1390.82	0.00907233		1920.81	0.01003326	0.00023976	
331.03	0.05673406	0.04951937	861.02	0.00496102		1391.02	0.00814346		1921.01	0.01036446	0.00024012	
331.23	0.0573947	0.04959077	861.22	0.0038908		1391.22	0.00779946		1921.21	0.0098446	0.00024048	
331.43	0.05745859	0.04966217	861.42	0.00401098		1391.42	0.00716981		1921.41	0.00959625	0.00024085	
331.63	0.05742373	0.04973355	861.62	0.00335168		1391.62	0.00657084		1921.61	0.00932681	0.00024121	
331.83	0.05816883	0.04980491	861.82	0.00351369		1391.82	0.00665907		1921.81	0.00926801	0.00024157	
332.03	0.05857353	0.04987627	862.02	0.00362304		1392.02	0.00613523		1922.01	0.00882657	0.00024193	
332.23	0.0587899	0.04994761	862.22	0.00459323		1392.22	0.00479708		1922.21	0.00783804	0.00024229	
332.43	0.05833112	0.05001894	862.42	0.00462318		1392.42	0.00425182		1922.41	0.00798804	0.00024265	
332.63	0.05758098	0.05009026	862.62	0.00416712		1392.62	0.00399661		1922.61	0.00697706	0.00024302	
332.83	0.05759403	0.05016157	862.82	0.00396851		1392.82	0.0041271		1922.81	0.00734907	0.00024338	
333.03	0.05823839	0.05023286	863.02	0.00449752		1393.02	0.00393011		1923.01	0.00679547	0.00024374	
333.23	0.0578172	0.05030414	863.22	0.00388286		1393.22	0.00335864		1923.21	0.00749754	0.0002441	
333.43	0.05704169	0.05037541	863.42	0.00405038		1393.42	0.00443819		1923.41	0.00740547	0.00024446	
333.63	0.05624766	0.05044667	863.62	0.00398217		1393.62	0.00383031		1923.61	0.00746831	0.00024482	
333.83	0.05644418	0.05051791	863.82	0.00506206		1393.82	0.00398429		1923.81	0.00812575	0.00024519	
334.03	0.05594779	0.05058915	864.02	0.005527		1394.02	0.00337956		1924.01	0.00897369	0.00024555	
334.23	0.05602287	0.05066037	864.22	0.00524401		1394.22	0.00361846		1924.21	0.0095969	0.00024591	
334.43	0.05582776	0.05073158	864.42	0.00688273		1394.42	0.00419964		1924.41	0.00975674	0.00024627	
334.63	0.0565793	0.05080277	864.62	0.00813082		1394.62	0.0047717		1924.61	0.00939448	0.00024663	
334.83	0.0566405	0.05087395	864.82	0.0086097		1394.82	0.00496583		1924.81	0.00932893	0.000247	
335.03	0.0570961	0.05094513	865.02	0.00875432		1395.02	0.00520156		1925.01	0.00880003	0.00024736	
335.23	0.0580924	0.05101628	865.22	0.00854921		1395.22	0.00520616		1925.21	0.00949673	0.00024772	
335.43	0.05771735	0.05108743	865.42	0.00933223		1395.42	0.00486807		1925.41	0.00974656	0.00024808	
335.63	0.05758642	0.05115857	865.62	0.00881429		1395.62	0.00488078		1925.61	0.00987746	0.00024844	
335.83	0.05745019	0.05122969	865.82	0.00872169		1395.82	0.00509283		1925.81	0.00921105	0.0002488	
336.03	0.05673793	0.0513008	866.02	0.00832409		1396.02	0.00452147		1926.01	0.00948858	0.00024916	
336.23	0.05656696	0.05137189	866.22	0.0076878		1396.22	0.00378716		1926.21	0.00956115	0.00024953	
336.43	0.05719957	0.05144298	866.42	0.006671		1396.42	0.00440333		1926.41	0.00990471	0.00024989	
336.63	0.05735974	0.05151405	866.62	0.00496012		1396.62	0.00497892		1926.61	0.00953229	0.00025025	
336.83	0.05785432	0.05158511	866.82	0.003817		1396.82	0.00627067		1926.81	0.0094382	0.00025061	
337.03	0.05752009	0.05165616	867.02	0.00236578		1397.02	0.00630701		1927.01	0.0091392	0.00025097	
337.23	0.05674896	0.0517272	867.22	0.00148402		1397.22	0.00638025		1927.21	0.00944241	0.00025133	
337.43	0.05619507	0.05179822	867.42	0.00102496		1397.42	0.00689536		1927.41	0.01007797	0.0002517	
337.63	0.05543351	0.05186923	867.62	0.00054888		1397.62	0.00660099		1927.61	0.01091924	0.00025206	
337.83	0.05507392	0.05194023	867.82	0.00089181		1397.82	0.0057239		1927.81	0.01117124	0.00025242	
338.03	0.05357242	0.05201122	868.02	0.00019324		1398.02	0.00508533		1928.01	0.01130002	0.00025278	
338.23	0.05319826	0.05208219	868.22	0.00010165		1398.22	0.00553138		1928.21	0.01176699	0.00025314	
338.43	0.05292973	0.05215316	868.42	0.00091497		1398.42	0.00540564		1928.41	0.01190812	0.0002535	
338.63	0.05424359	0.05222411	868.62	0.00132604		1398.62	0.00564245		1928.61	0.01087507	0.00025386	
338.83	0.05365071	0.05229505	868.82	0.00136074		1398.82	0.00610402		1928.81	0.00978949	0.00025423	
339.03	0.05437851	0.05236597	869.02	0.00195178		1399.02	0.00506874		1929.01	0.00936974	0.00025459	
339.23	0.05413089	0.05243689	869.22	0.00296434		1399.22	0.005168		1929.21	0.01016668	0.00025495	
339.43	0.0538433	0.05250779	869.42	0.0034688		1399.42	0.00462067		1929.41	0.0091437	0.00025531	
339.63	0.05418151	0.05257868	869.62	0.00400065		1399.62	0.00458018		1929.61	0.00867353	0.00025567	
339.83	0.05410933	0.05264955	869.82	0.00527455		1399.82	0.00418511		1929.81	0.00863009	0.00025603	
340.03	0.05387956	0.05272042	870.02	0.00600255		1400.02	0.00436676		1930.01	0.00885094	0.00025639	
340.23	0.05511888	0.05279127	870.22	0.00609168		1400.22	0.00422488		1930.21	0.00848197	0.00025675	
340.43	0.05596966	0.05286211	870.42	0.00696998		1400.42	0.00477865		1930.41	0.00924193	0.00025712	
340.63	0.0564696	0.05293294	870.62	0.00646069		1400.62	0.00539235		1930.61	0.00936106	0.00025748	
340.83	0.05779301	0.05300376	870.82	0.00708501		1400.82	0.00527473		1930.81	0.00996053	0.00025784	
341.03	0.05834116	0.05307456	871.02	0.00715108		1401.02	0.00472558		1931.01	0.01021475	0.0002582	
341.23	0.05822866	0.05314535	871.22	0.0074092		1401.22	0.00524831		1931.21	0.01029466	0.00025856	
341.43	0.05854645	0.05321613	871.42	0.00613435		1401.42	0.00609148		1931.41	0.01088325	0.00025892	
341.63	0.05894408	0.0532869	871.62	0.00646429		1401.62	0.00612195		1931.61	0.01076946	0.00025928	
341.83	0.06007594	0.05335765	871.82	0.00633254		1401.82	0.0062873		1931.81	0.01048724	0.00025964	
342.03	0.06063332	0.05342839	872.02	0.00595666		1402.02	0.00719805		1932.01	0.01063451	0.00026001	
342.23	0.0611395	0.05349912	872.22	0.00672031		1402.22	0.00794999		1932.21	0.01159872	0.00026037	
342.43	0.06140655	0.05356984	872.42	0.0067182		1402.42	0.00810848		1932.41	0.01089384	0.00026073	
342.63	0.06202618	0.05364055	872.62	0.006889		1402.62	0.00852517		1932.61	0.0091541	0.00026109	
342.83	0.06025373	0.05371124	872.82	0.00686291		1402.82	0.00893863		1932.81	0.00805309	0.00026145	
343.03	0.06067404	0.05378192	873.02	0.00732825		1403.02	0.00901062		1933.01	0.00800508	0.00026181	
343.23	0.06090415	0.05385259	873.22	0.00688736		1403.22	0.0090375		1933.21	0.00780094	0.00026217	
343.43	0.06039654	0.05392325	873.42	0.00625908		1403.42	0.00861514		1933.41	0.006787	0.00026253	
343.63	0.06032445	0.0539939	873.62	0.00713702		1403.62	0.00815282		1933.61	0.00736226	0.00026289	
343.83	0.05990793	0.05406453	873.82	0.00761674		1403.82	0.00789616		1933.81	0.00797063	0.00026326	
344.03	0.0591364	0.05413515	874.02	0.00770054		1404.02	0.00792529		1934.01	0.00790414	0.00026362	
344.23	0.05979007	0.05420576	874.22	0.00786468		1404.22	0.00661527		1934.21	0.0086751	0.00026398	
344.43	0.05947605	0.05427635	874.42	0.00658736		1404.42	0.00640274		1934.41	0.01034734	0.00026434	
344.63	0.05942762	0.05434694	874.62	0.00500155		1404.62	0.00575501		1934.61	0.0108266	0.0002647	
344.83	0.05973084	0.05441751	874.82	0.00502902		1404.82	0.00503118		1934.81	0.01175901	0.00026506	
345.03	0.05917418	0.05448807	875.02	0.0043805		1405.02	0.00536867		1935.01	0.0111485	0.00026542	
345.23	0.05889653	0.05455862	875.22	0.0036712		1405.22	0.00603062		1935.21	0.01070116	0.00026578	
345.43	0.0589407	0.05462915	875.42	0.00266135		1405.42	0.00647203		1935.41	0.01066693	0.00026614	
345.63	0.05969952	0.05469968	875.62	0.00275831		1405.62	0.00516173		1935.61	0.01067025	0.0002665	
345.83	0.06010565	0.05477019	875.82	0.00256942		1405.82	0.00527477		1935.81	0.01138251	0.00026686	
346.03	0.05887792	0.05484069	876.02	0.00367149		1406.02	0.00462658		1936.01	0.01120246	0.00026723	
346.23	0.05900792	0.05491117	876.22	0.00358111		1406.22	0.0049707		1936.21	0.01070623	0.00026759	
346.43	0.05941971	0.05498165	876.42	0.00346346		1406.42	0.00562297		1936.41	0.0097899	0.00026795	
346.63	0.05946034	0.05505211	876.62	0.00365162		1406.62	0.00616792		1936.61	0.00913957	0.00026831	
346.83	0.05933397	0.05512256	876.82	0.00463834		1406.82	0.00692039		1936.81	0.0081143	0.00026867	
347.03	0.06122148	0.055193	877.02	0.00444119		1407.02	0.00771223		1937.01	0.00802023	0.00026903	
347.23	0.06172556	0.05526343	877.22	0.00482916		1407.22	0.00689591		1937.21	0.00693256	0.00026939	
347.43	0.06172509	0.05533384	877.42	0.0047819		1407.42	0.00731544		1937.41	0.00778094	0.00026975	
347.63	0.0621318	0.05540424	877.62	0.00488553		1407.62	0.00800729		1937.61	0.00849019	0.00027011	
347.83	0.06176343	0.05547463	877.82	0.00535118		1407.82	0.00865489		1937.81	0.00882735	0.00027047	
348.03	0.0623034	0.05554501	878.02	0.00501769		1408.02	0.00798398		1938.01	0.00887172	0.00027083	
348.23	0.06185564	0.05561537	878.22	0.00367728		1408.22	0.00819004		1938.21	0.00892595	0.00027119	
348.43	0.06142433	0.05568573	878.42	0.0028638		1408.42	0.00804674		1938.41	0.01001756	0.00027155	
348.63	0.06097367	0.05575607	878.62	0.00272292		1408.62	0.0074053		1938.61	0.00957357	0.00027192	
348.83	0.06114899	0.0558264	878.82	0.00357526		1408.82	0.00794534		1938.81	0.00919677	0.00027228	
349.03	0.06064155	0.05589671	879.02	0.00395548		1409.02	0.00887381		1939.01	0.00925247	0.00027264	
349.23	0.0605561	0.05596702	879.22	0.00443243		1409.22	0.00880664		1939.21	0.00868931	0.000273	
349.43	0.06060141	0.05603731	879.42	0.00493909		1409.42	0.00825946		1939.41	0.0090219	0.00027336	
349.63	0.06049314	0.05610759	879.62	0.00499511		1409.62	0.00622		1939.61	0.00901863	0.00027372	
349.83	0.06066412	0.05617786	879.82	0.00632427		1409.82	0.00555678		1939.81	0.00881306	0.00027408	
350.03	0.06041053	0.05624811	880.02	0.00657078		1410.02	0.00525348		1940.01	0.00858866	0.00027444	
350.23	0.06206497	0.05631836	880.22	0.00632513		1410.22	0.00599555		1940.21	0.0068559	0.0002748	
350.43	0.06310183	0.05638859	880.42	0.00674228		1410.42	0.00559965		1940.41	0.00724211	0.00027516	
350.63	0.06359602	0.05645881	880.62	0.00657566		1410.62	0.00594193		1940.61	0.00729776	0.00027552	
350.83	0.06371169	0.05652902	880.82	0.0069373		1410.82	0.00606352		1940.81	0.0074486	0.00027588	
351.03	0.06429789	0.05659921	881.02	0.00658822		1411.02	0.00621142		1941.01	0.00713428	0.00027624	
351.23	0.06477779	0.0566694	881.22	0.00691167		1411.22	0.0062904		1941.21	0.00674621	0.0002766	
351.43	0.06521858	0.05673957	881.42	0.00594631		1411.42	0.00737352		1941.41	0.00760992	0.00027696	
351.63	0.06527991	0.05680973	881.62	0.00592014		1411.62	0.00800691		1941.61	0.00794508	0.00027732	
351.83	0.06505415	0.05687987	881.82	0.00617908		1411.82	0.00813605		1941.81	0.0081955	0.00027768	
352.03	0.06561366	0.05695001	882.02	0.00516763		1412.02	0.00762278		1942.01	0.00856011	0.00027804	
352.23	0.06406068	0.05702013	882.22	0.00442316		1412.22	0.00770957		1942.21	0.00953337	0.00027841	
352.43	0.0632482	0.05709024	882.42	0.0050446		1412.42	0.00748254		1942.41	0.01027121	0.00027877	
352.63	0.06172691	0.05716034	882.62	0.00506531		1412.62	0.00708244		1942.61	0.01119335	0.00027913	
352.83	0.06130677	0.05723043	882.82	0.00548579		1412.82	0.00705418		1942.81	0.01122212	0.00027949	
353.03	0.06107938	0.0573005	883.02	0.00517225		1413.02	0.00682899		1943.01	0.01188331	0.00027985	
353.23	0.06078064	0.05737057	883.22	0.00488753		1413.22	0.00605143		1943.21	0.01217725	0.00028021	
353.43	0.06070414	0.05744062	883.42	0.00504364		1413.42	0.00534328		1943.41	0.01280586	0.00028057	
353.63	0.06041253	0.05751065	883.62	0.00504903		1413.62	0.00391379		1943.61	0.01245683	0.00028093	
353.83	0.06086594	0.05758068	883.82	0.00537631		1413.82	0.00358948		1943.81	0.01236711	0.00028129	
354.03	0.06068151	0.05765069	884.02	0.0040093		1414.02	0.00359674		1944.01	0.01242878	0.00028165	
354.23	0.06115868	0.0577207	884.22	0.00353421		1414.22	0.00357657		1944.21	0.01120819	0.00028201	
354.43	0.06170581	0.05779069	884.42	0.00287632		1414.42	0.00343658		1944.41	0.01169982	0.00028237	
354.63	0.06270402	0.05786066	884.62	0.00276906		1414.62	0.00311846		1944.61	0.01167157	0.00028273	
354.83	0.06306375	0.05793063	884.82	0.00358238		1414.82	0.00360985		1944.81	0.01068115	0.00028309	
355.03	0.0641297	0.05800058	885.02	0.00372886		1415.02	0.00361558		1945.01	0.00878419	0.00028345	
355.23	0.06525153	0.05807053	885.22	0.00340514		1415.22	0.00443276		1945.21	0.00815476	0.00028381	
355.43	0.06574925	0.05814046	885.42	0.00409742		1415.42	0.00504445		1945.41	0.00825473	0.00028417	
355.63	0.0653845	0.05821037	885.62	0.00358027		1415.62	0.00513389		1945.61	0.00816614	0.00028453	
355.83	0.06616918	0.05828028	885.82	0.00397369		1415.82	0.00578794		1945.81	0.00832398	0.00028489	
356.03	0.06592936	0.05835017	886.02	0.00436723		1416.02	0.00572556		1946.01	0.00864377	0.00028525	
356.23	0.06542218	0.05842005	886.22	0.00476848		1416.22	0.0058981		1946.21	0.00889992	0.00028561	
356.43	0.06492027	0.05848992	886.42	0.00482544		1416.42	0.00581894		1946.41	0.00808315	0.00028597	
356.63	0.06486096	0.05855978	886.62	0.00545424		1416.62	0.00489286		1946.61	0.00907474	0.00028633	
356.83	0.06554962	0.05862963	886.82	0.00542371		1416.82	0.00503915		1946.81	0.00933533	0.00028669	
357.03	0.06630749	0.05869946	887.02	0.0050486		1417.02	0.00504878		1947.01	0.01020998	0.00028705	
357.23	0.06606757	0.05876928	887.22	0.00512515		1417.22	0.00536001		1947.21	0.01094024	0.00028741	
357.43	0.06636307	0.05883909	887.42	0.00562096		1417.42	0.00482609		1947.41	0.01050915	0.00028777	
357.63	0.0657562	0.05890889	887.62	0.00476342		1417.62	0.00520347		1947.61	0.01046933	0.00028813	
357.83	0.06499857	0.05897867	887.82	0.00470945		1417.82	0.00539101		1947.81	0.01102546	0.00028849	
358.03	0.06435333	0.05904844	888.02	0.00372446		1418.02	0.00494708		1948.01	0.01045964	0.00028885	
358.23	0.06461598	0.0591182	888.22	0.00349183		1418.22	0.00542667		1948.21	0.01031366	0.00028921	
358.43	0.06445029	0.05918795	888.42	0.0033166		1418.42	0.00494444		1948.41	0.01137963	0.00028957	
358.63	0.06504806	0.05925769	888.62	0.00413122		1418.62	0.00363941		1948.61	0.01109878	0.00028993	
358.83	0.06449942	0.05932742	888.82	0.00495334		1418.82	0.00368961		1948.81	0.010722	0.00029029	
359.03	0.06349225	0.05939713	889.02	0.00496812		1419.02	0.00358961		1949.01	0.01147038	0.00029065	
359.23	0.06256105	0.05946683	889.22	0.00553912		1419.22	0.00398883		1949.21	0.01198482	0.00029101	
359.43	0.0626163	0.05953652	889.42	0.00653215		1419.42	0.00505754		1949.41	0.01203299	0.00029137	
359.63	0.06222647	0.05960619	889.62	0.00647579		1419.62	0.00502453		1949.61	0.01166948	0.00029173	
359.83	0.06224429	0.05967586	889.82	0.00819753		1419.82	0.00518932		1949.81	0.01150086	0.00029209	
360.03	0.0614205	0.05974551	890.02	0.00887274		1420.02	0.00560709		1950.01	0.01013647	0.00029245	
360.23	0.06210091	0.05981515	890.22	0.00808459		1420.22	0.00583179		1950.21	0.00945409	0.00029281	
360.43	0.06193802	0.05988478	890.42	0.00834899		1420.42	0.00559616		1950.41	0.0088858	0.00029317	
360.63	0.06239624	0.0599544	890.62	0.0093234		1420.62	0.00609369		1950.61	0.00891208	0.00029353	
360.83	0.06341088	0.060024	890.82	0.00985811		1420.82	0.00659059		1950.81	0.00925954	0.00029389	
361.03	0.06409121	0.06009359	891.02	0.00932092		1421.02	0.006337		1951.01	0.00931224	0.00029425	
361.23	0.0639621	0.06016318	891.22	0.00873389		1421.22	0.0063624		1951.21	0.00876292	0.00029461	
361.43	0.06416388	0.06023274	891.42	0.00789328		1421.42	0.00672813		1951.41	0.00730587	0.00029497	
361.63	0.06403476	0.0603023	891.62	0.00638659		1421.62	0.00715984		1951.61	0.00741906	0.00029533	
361.83	0.06478231	0.06037185	891.82	0.00588931		1421.82	0.00704523		1951.81	0.00748628	0.00029569	
362.03	0.0647709	0.06044138	892.02	0.00351628		1422.02	0.00671885		1952.01	0.00699833	0.00029605	
362.23	0.06454947	0.0605109	892.22	0.00259219		1422.22	0.00647134		1952.21	0.00826388	0.00029641	
362.43	0.063834	0.06058041	892.42	0.00215813		1422.42	0.0054143		1952.41	0.00919948	0.00029677	
362.63	0.06484434	0.0606499	892.62	0.00212862		1422.62	0.00435338		1952.61	0.00937664	0.00029713	
362.83	0.06488717	0.06071939	892.82	0.00163162		1422.82	0.00427382		1952.81	0.00964169	0.00029749	
363.03	0.0648957	0.06078886	893.02	0.00114141		1423.02	0.00443337		1953.01	0.01054822	0.00029785	
363.23	0.06463794	0.06085832	893.22	0.0017011		1423.22	0.00483878		1953.21	0.01038994	0.00029821	
363.43	0.06489517	0.06092777	893.42	0.00247511		1423.42	0.00574853		1953.41	0.01105252	0.00029857	
363.63	0.06448482	0.06099721	893.62	0.00267798		1423.62	0.00616711		1953.61	0.01123128	0.00029893	
363.83	0.06416574	0.06106663	893.82	0.00390426		1423.82	0.00637348		1953.81	0.01040131	0.00029929	
364.03	0.06453155	0.06113605	894.02	0.00410605		1424.02	0.0067023		1954.01	0.00995688	0.00029965	
364.23	0.06561647	0.06120545	894.22	0.00458126		1424.22	0.00692557		1954.21	0.01048778	0.00030001	
364.43	0.06693185	0.06127483	894.42	0.00606707		1424.42	0.00714625		1954.41	0.0110294	0.00030036	
364.63	0.06767351	0.06134421	894.62	0.00736407		1424.62	0.00823307		1954.61	0.01107295	0.00030072	
364.83	0.06889667	0.06141358	894.82	0.00842923		1424.82	0.00837838		1954.81	0.01194796	0.00030108	
365.03	0.06953531	0.06148293	895.02	0.00849993		1425.02	0.0086603		1955.01	0.01184675	0.00030144	
365.23	0.06869093	0.06155227	895.22	0.00826908		1425.22	0.00868411		1955.21	0.01112237	0.0003018	
365.43	0.06947253	0.0616216	895.42	0.00784525		1425.42	0.0093704		1955.41	0.01047101	0.00030216	
365.63	0.06859079	0.06169092	895.62	0.00672133		1425.62	0.00878729		1955.61	0.01060539	0.00030252	
365.83	0.06851455	0.06176022	895.82	0.00609164		1425.82	0.00906675		1955.81	0.00918984	0.00030288	
366.03	0.06815095	0.06182951	896.02	0.00494618		1426.02	0.00799294		1956.01	0.00935793	0.00030324	
366.23	0.06785783	0.0618988	896.22	0.00547904		1426.22	0.00761216		1956.21	0.00938093	0.0003036	
366.43	0.06778897	0.06196806	896.42	0.00500444		1426.42	0.00608798		1956.41	0.00934332	0.00030396	
366.63	0.06844137	0.06203732	896.62	0.00390149		1426.62	0.00537876		1956.61	0.00950636	0.00030432	
366.83	0.06813128	0.06210657	896.82	0.00320996		1426.82	0.00598422		1956.81	0.00912474	0.00030468	
367.03	0.06746512	0.0621758	897.02	0.00328493		1427.02	0.00642322		1957.01	0.01030048	0.00030504	
367.23	0.0668208	0.06224502	897.22	0.00359746		1427.22	0.00683962		1957.21	0.00995474	0.0003054	
367.43	0.0665968	0.06231423	897.42	0.00411547		1427.42	0.00773813		1957.41	0.01073824	0.00030576	
367.63	0.06688436	0.06238343	897.62	0.00442262		1427.62	0.0076533		1957.61	0.01062197	0.00030612	
367.83	0.06695926	0.06245262	897.82	0.00535297		1427.82	0.00696158		1957.81	0.01156658	0.00030648	
368.03	0.0680098	0.06252179	898.02	0.00508681		1428.02	0.00702738		1958.01	0.01297465	0.00030683	
368.23	0.06971514	0.06259095	898.22	0.00620111		1428.22	0.00775921		1958.21	0.01331665	0.00030719	
368.43	0.07129993	0.0626601	898.42	0.00554722		1428.42	0.007079		1958.41	0.01361328	0.00030755	
368.63	0.07130081	0.06272924	898.62	0.00564808		1428.62	0.00769706		1958.61	0.01432425	0.00030791	
368.83	0.07194936	0.06279836	898.82	0.00573528		1428.82	0.0069643		1958.81	0.01466408	0.00030827	
369.03	0.07152609	0.06286748	899.02	0.0058317		1429.02	0.00635499		1959.01	0.01427959	0.00030863	
369.23	0.07066777	0.06293658	899.22	0.00590267		1429.22	0.00578465		1959.21	0.01339855	0.00030899	
369.43	0.0707028	0.06300567	899.42	0.0060924		1429.42	0.0064198		1959.41	0.01143663	0.00030935	
369.63	0.06913648	0.06307475	899.62	0.0057687		1429.62	0.0062256		1959.61	0.01074354	0.00030971	
369.83	0.0689811	0.06314382	899.82	0.0059812		1429.82	0.0057796		1959.81	0.00935577	0.00031007	
370.03	0.06877617	0.06321287	900.02	0.00657976		1430.02	0.00475287		1960.01	0.00943671	0.00031043	
370.23	0.06802158	0.06328191	900.22	0.00682051		1430.22	0.00471118		1960.21	0.00910407	0.00031079	
370.43	0.06651543	0.06335094	900.42	0.00678131		1430.42	0.00387552		1960.41	0.00901725	0.00031115	
370.63	0.06587073	0.06341996	900.62	0.0070632		1430.62	0.00464072		1960.61	0.0078771	0.0003115	
370.83	0.06550735	0.06348897	900.82	0.00721626		1430.82	0.00492401		1960.81	0.00778115	0.00031186	
371.03	0.06491803	0.06355796	901.02	0.00821722		1431.02	0.00442009		1961.01	0.00754556	0.00031222	
371.23	0.06491636	0.06362695	901.22	0.00849094		1431.22	0.00473895		1961.21	0.00696185	0.00031258	
371.43	0.06469118	0.06369592	901.42	0.00937666		1431.42	0.00521936		1961.41	0.00779166	0.00031294	
371.63	0.06592126	0.06376488	901.62	0.00817191		1431.62	0.00422091		1961.61	0.00834456	0.0003133	
371.83	0.06575856	0.06383382	901.82	0.00781586		1431.82	0.00481682		1961.81	0.00965356	0.00031366	
372.03	0.06697224	0.06390276	902.02	0.00695735		1432.02	0.00530194		1962.01	0.00932431	0.00031402	
372.23	0.06773751	0.06397168	902.22	0.00677842		1432.22	0.00553198		1962.21	0.00913974	0.00031438	
372.43	0.06818937	0.06404059	902.42	0.00507699		1432.42	0.00504506		1962.41	0.01065152	0.00031474	
372.63	0.0686863	0.06410949	902.62	0.00517277		1432.62	0.00594821		1962.61	0.01182919	0.00031509	
372.83	0.06951285	0.06417838	902.82	0.00470887		1432.82	0.00600398		1962.81	0.01167104	0.00031545	
373.03	0.06958475	0.06424726	903.02	0.00437242		1433.02	0.00609509		1963.01	0.01177198	0.00031581	
373.23	0.06949271	0.06431612	903.22	0.0043728		1433.22	0.00689396		1963.21	0.01095576	0.00031617	
373.43	0.06937205	0.06438497	903.42	0.00398413		1433.42	0.00708459		1963.41	0.01132207	0.00031653	
373.63	0.06942686	0.06445381	903.62	0.0035892		1433.62	0.00710037		1963.61	0.01113481	0.00031689	
373.83	0.07042008	0.06452264	903.82	0.00349761		1433.82	0.00695416		1963.81	0.01077765	0.00031725	
374.03	0.07041604	0.06459146	904.02	0.00456628		1434.02	0.00565825		1964.01	0.01007922	0.00031761	
374.23	0.07047274	0.06466026	904.22	0.00414584		1434.22	0.00516839		1964.21	0.00964226	0.00031797	
374.43	0.06976126	0.06472906	904.42	0.00441304		1434.42	0.00497994		1964.41	0.00908602	0.00031833	
374.63	0.06943679	0.06479784	904.62	0.0049092		1434.62	0.00419816		1964.61	0.00801314	0.00031868	
374.83	0.06920277	0.06486661	904.82	0.00503856		1434.82	0.00476429		1964.81	0.00847583	0.00031904	
375.03	0.06844584	0.06493536	905.02	0.00596883		1435.02	0.00500143		1965.01	0.00844616	0.0003194	
375.23	0.06802374	0.06500411	905.22	0.00568477		1435.22	0.00499425		1965.21	0.00907539	0.00031976	
375.43	0.06840193	0.06507284	905.42	0.00572268		1435.42	0.00536247		1965.41	0.00886915	0.00032012	
375.63	0.06856623	0.06514157	905.62	0.00575677		1435.62	0.00521981		1965.61	0.00874914	0.00032048	
375.83	0.06743287	0.06521027	905.82	0.00611264		1435.82	0.00619694		1965.81	0.00870281	0.00032084	
376.03	0.06725268	0.06527897	906.02	0.00625148		1436.02	0.00648605		1966.01	0.00855806	0.0003212	
376.23	0.06729416	0.06534766	906.22	0.00632871		1436.22	0.00682014		1966.21	0.00891179	0.00032155	
376.43	0.06644892	0.06541633	906.42	0.00526064		1436.42	0.00703107		1966.41	0.01002391	0.00032191	
376.63	0.06640825	0.065485	906.62	0.00564945		1436.62	0.00733273		1966.61	0.01088118	0.00032227	
376.83	0.06590379	0.06555365	906.82	0.00476829		1436.82	0.00768301		1966.81	0.0111502	0.00032263	
377.03	0.06548362	0.06562228	907.02	0.00483978		1437.02	0.00772571		1967.01	0.01092645	0.00032299	
377.23	0.06544668	0.06569091	907.22	0.00478858		1437.22	0.00785417		1967.21	0.01033541	0.00032335	
377.43	0.06644999	0.06575953	907.42	0.00438045		1437.42	0.00730417		1967.41	0.01139565	0.00032371	
377.63	0.06732933	0.06582813	907.62	0.00458529		1437.62	0.00752291		1967.61	0.01024688	0.00032406	
377.83	0.06781502	0.06589672	907.82	0.00400869		1437.82	0.00647218		1967.81	0.01009711	0.00032442	
378.03	0.06730065	0.0659653	908.02	0.00411527		1438.02	0.00499446		1968.01	0.00926656	0.00032478	
378.23	0.0678346	0.06603387	908.22	0.00339238		1438.22	0.0048956		1968.21	0.00937481	0.00032514	
378.43	0.06801275	0.06610242	908.42	0.00373975		1438.42	0.00472653		1968.41	0.00950978	0.0003255	
378.63	0.06832078	0.06617097	908.62	0.00463324		1438.62	0.00423734		1968.61	0.00937174	0.00032586	
378.83	0.06909035	0.0662395	908.82	0.00532586		1438.82	0.00470688		1968.81	0.01008947	0.00032622	
379.03	0.0697064	0.06630802	909.02	0.00609468		1439.02	0.00389442		1969.01	0.01062612	0.00032658	
379.23	0.07073743	0.06637653	909.22	0.00684791		1439.22	0.00314817		1969.21	0.01109629	0.00032693	
379.43	0.07194852	0.06644503	909.42	0.00799003		1439.42	0.00327589		1969.41	0.01086823	0.00032729	
379.63	0.0725144	0.06651351	909.62	0.009038		1439.62	0.00262363		1969.61	0.01125386	0.00032765	
379.83	0.07341887	0.06658198	909.82	0.00910943		1439.82	0.00251865		1969.81	0.01188592	0.00032801	
380.02	0.07341887	0.06665011	910.02	0.00910943		1440.02	0.00251865		1970.01	0.01188592	0.00032837	
380.22	0.07402188	0.06664628	910.22	0.0097637		1440.22	0.00270425		1970.21	0.01187211	0.00032836	
380.42	0.0744299	0.06664245	910.42	0.01022021		1440.42	0.0026436		1970.41	0.01185816	0.00032836	
380.62	0.07461711	0.06663863	910.62	0.01058782		1440.62	0.00287686		1970.61	0.01109249	0.00032836	
380.82	0.07457579	0.0666348	910.82	0.01107364		1440.82	0.00242204		1970.81	0.01178422	0.00032836	
381.02	0.07507948	0.06663098	911.02	0.01215595		1441.02	0.0030025		1971.01	0.01202663	0.00032835	
381.22	0.0746899	0.06662715	911.22	0.01252237		1441.22	0.00208692		1971.21	0.01252516	0.00032835	
381.42	0.07497607	0.06662333	911.42	0.01289297		1441.42	0.0016957		1971.41	0.01237091	0.00032835	
381.62	0.07454402	0.0666195	911.62	0.01277132		1441.62	0.00187378		1971.61	0.01159105	0.00032834	
381.82	0.07419117	0.06661568	911.82	0.01225303		1441.82	0.00149179		1971.81	0.01290497	0.00032834	
382.02	0.07325903	0.06661185	912.02	0.01173754		1442.02	0.00064903		1972.01	0.01399638	0.00032834	
382.22	0.07155044	0.06660803	912.22	0.01141399		1442.22	0.00002206		1972.21	0.01496619	0.00032834	
382.42	0.07099253	0.06660421	912.42	0.01052409		1442.42	0.00013715		1972.41	0.01496145	0.00032833	
382.62	0.07217702	0.06660038	912.62	0.01022315		1442.62	-0.00129141		1972.61	0.01466766	0.00032833	
382.82	0.07229386	0.06659656	912.82	0.00956535		1442.82	-0.00194185		1972.81	0.01500986	0.00032833	
383.02	0.07311623	0.06659274	913.02	0.00859838		1443.02	-0.00201457		1973.01	0.01490162	0.00032833	
383.22	0.07370655	0.06658891	913.22	0.00815346		1443.22	-0.00202249		1973.21	0.01522746	0.00032832	
383.42	0.0726974	0.06658509	913.42	0.00777651		1443.42	-0.00288967		1973.41	0.01528145	0.00032832	
383.62	0.07271645	0.06658127	913.62	0.00783506		1443.62	-0.00294277		1973.61	0.01544044	0.00032832	
383.82	0.07229964	0.06657745	913.82	0.00838108		1443.82	-0.00327984		1973.81	0.01498	0.00032832	
384.02	0.07160073	0.06657362	914.02	0.00846449		1444.02	-0.00264541		1974.01	0.01490389	0.00032831	
384.22	0.07150418	0.0665698	914.22	0.00916348		1444.22	-0.00257689		1974.21	0.01446399	0.00032831	
384.42	0.07100688	0.06656598	914.42	0.00949942		1444.42	-0.00128432		1974.41	0.01384049	0.00032831	
384.62	0.07069406	0.06656216	914.62	0.00986917		1444.62	-0.00043704		1974.61	0.01272788	0.00032831	
384.82	0.07078449	0.06655834	914.82	0.01090903		1444.82	-0.00094669		1974.81	0.01324381	0.0003283	
385.02	0.07128631	0.06655452	915.02	0.01257321		1445.02	-0.00008129		1975.01	0.01259646	0.0003283	
385.22	0.07108373	0.0665507	915.22	0.01324718		1445.22	-0.00147291		1975.21	0.01245381	0.0003283	
385.42	0.07209822	0.06654688	915.42	0.01407401		1445.42	-0.00089446		1975.41	0.01116967	0.0003283	
385.62	0.07206253	0.06654305	915.62	0.01426338		1445.62	-0.00067448		1975.61	0.01070901	0.00032829	
385.82	0.07290771	0.06653923	915.82	0.01429927		1445.82	-0.00119342		1975.81	0.01150741	0.00032829	
386.02	0.07264606	0.06653541	916.02	0.01420272		1446.02	-0.00175785		1976.01	0.01149852	0.00032829	
386.22	0.07257095	0.0665316	916.22	0.01401467		1446.22	-0.00190026		1976.21	0.01252695	0.00032829	
386.42	0.07316995	0.06652778	916.42	0.01371521		1446.42	-0.00178589		1976.41	0.01245602	0.00032828	
386.62	0.07463947	0.06652396	916.62	0.01302122		1446.62	-0.00306581		1976.61	0.01234475	0.00032828	
386.82	0.07468382	0.06652014	916.82	0.0129211		1446.82	-0.00205233		1976.81	0.01204916	0.00032828	
387.02	0.07472491	0.06651632	917.02	0.01301003		1447.02	-0.00182248		1977.01	0.01290131	0.00032827	
387.22	0.07472455	0.0665125	917.22	0.01310383		1447.22	-0.00228591		1977.21	0.01315125	0.00032827	
387.42	0.07364391	0.06650868	917.42	0.01329982		1447.42	-0.00186935		1977.41	0.01340139	0.00032827	
387.62	0.07392587	0.06650486	917.62	0.01320302		1447.62	-0.00142665		1977.61	0.01292656	0.00032827	
387.82	0.07360694	0.06650105	917.82	0.01271464		1447.82	-0.00081917		1977.81	0.01232797	0.00032826	
388.02	0.07227076	0.06649723	918.02	0.01302802		1448.02	-0.00019598		1978.01	0.01094977	0.00032826	
388.22	0.0720145	0.06649341	918.22	0.01326842		1448.22	0.00046775		1978.21	0.01062958	0.00032826	
388.42	0.07157931	0.06648959	918.42	0.01325169		1448.42	0.00175214		1978.41	0.01013843	0.00032826	
388.62	0.0716547	0.06648578	918.62	0.01313886		1448.62	0.00126102		1978.61	0.00917433	0.00032825	
388.82	0.07222061	0.06648196	918.82	0.01387982		1448.82	0.00086321		1978.81	0.00921659	0.00032825	
389.02	0.07199474	0.06647814	919.02	0.01457825		1449.02	0.00144543		1979.01	0.00992218	0.00032825	
389.22	0.07228248	0.06647433	919.22	0.01480172		1449.22	0.00080202		1979.21	0.00952524	0.00032825	
389.42	0.0727618	0.06647051	919.42	0.0156491		1449.42	0.00102042		1979.41	0.00900188	0.00032824	
389.62	0.07206743	0.06646669	919.62	0.0151754		1449.62	0.00129022		1979.61	0.00958755	0.00032824	
389.82	0.07290449	0.06646288	919.82	0.01386187		1449.82	0.00086817		1979.81	0.01003657	0.00032824	
390.02	0.0722766	0.06645906	920.02	0.01270597		1450.02	-0.00004369		1980.01	0.01146091	0.00032824	
390.22	0.07213099	0.06645525	920.22	0.01124562		1450.22	-0.00151284		1980.21	0.01265507	0.00032823	
390.42	0.07224067	0.06645143	920.42	0.01027984		1450.42	-0.00226514		1980.41	0.01248406	0.00032823	
390.62	0.07290591	0.06644762	920.62	0.00939108		1450.62	-0.00261862		1980.61	0.01262374	0.00032823	
390.82	0.07192687	0.0664438	920.82	0.00932697		1450.82	-0.00203802		1980.81	0.01330348	0.00032823	
391.02	0.07217269	0.06643999	921.02	0.0090149		1451.02	-0.00290218		1981.01	0.01349365	0.00032822	
391.22	0.07239162	0.06643617	921.22	0.00889316		1451.22	-0.00288037		1981.21	0.01356843	0.00032822	
391.42	0.07169859	0.06643236	921.42	0.00908862		1451.42	-0.00190276		1981.41	0.01370506	0.00032822	
391.62	0.07169374	0.06642855	921.62	0.00789604		1451.62	-0.00128643		1981.61	0.01262033	0.00032822	
391.82	0.07141933	0.06642473	921.82	0.00825088		1451.82	-0.00074433		1981.81	0.01174251	0.00032821	
392.02	0.07133375	0.06642092	922.02	0.00866483		1452.02	0.0000573		1982.01	0.01077056	0.00032821	
392.22	0.0709885	0.06641711	922.22	0.00952232		1452.22	0.00042246		1982.21	0.01003452	0.00032821	
392.42	0.07007401	0.06641329	922.42	0.00964332		1452.42	0.00122339		1982.41	0.00907022	0.0003282	
392.62	0.06958295	0.06640948	922.62	0.00950352		1452.62	0.00096805		1982.61	0.00802113	0.0003282	
392.82	0.06901889	0.06640567	922.82	0.01002059		1452.82	0.00087782		1982.81	0.00825986	0.0003282	
393.02	0.06872056	0.06640186	923.02	0.01060267		1453.02	0.00125859		1983.01	0.00803816	0.0003282	
393.22	0.06882256	0.06639805	923.22	0.01155392		1453.22	0.00069921		1983.21	0.0082437	0.00032819	
393.42	0.06920513	0.06639423	923.42	0.01253636		1453.42	0.0001643		1983.41	0.00831535	0.00032819	
393.62	0.06870191	0.06639042	923.62	0.01166139		1453.62	0.00004446		1983.61	0.00898409	0.00032819	
393.82	0.06950377	0.06638661	923.82	0.0115181		1453.82	-0.00103278		1983.81	0.00920702	0.00032819	
394.02	0.0696368	0.0663828	924.02	0.01107748		1454.02	-0.00237646		1984.01	0.00975178	0.00032818	
394.22	0.06983635	0.06637899	924.22	0.01001157		1454.22	-0.00352155		1984.21	0.00984443	0.00032818	
394.42	0.07013986	0.06637518	924.42	0.01023047		1454.42	-0.00409795		1984.41	0.01006411	0.00032818	
394.62	0.07040803	0.06637137	924.62	0.01034954		1454.62	-0.00397932		1984.61	0.0101327	0.00032818	
394.82	0.07017313	0.06636756	924.82	0.00996895		1454.82	-0.00388123		1984.81	0.01039332	0.00032817	
395.02	0.07137668	0.06636375	925.02	0.00954968		1455.02	-0.00400795		1985.01	0.01044088	0.00032817	
395.22	0.07019221	0.06635994	925.22	0.00982277		1455.22	-0.00358493		1985.21	0.01132072	0.00032817	
395.42	0.06996844	0.06635613	925.42	0.0099188		1455.42	-0.00291508		1985.41	0.01166171	0.00032817	
395.62	0.06942259	0.06635232	925.62	0.0101033		1455.62	-0.00270779		1985.61	0.01166749	0.00032816	
395.82	0.07029663	0.06634851	925.82	0.01057128		1455.82	-0.00142655		1985.81	0.01171618	0.00032816	
396.02	0.07016432	0.0663447	926.02	0.01007709		1456.02	-0.00019645		1986.01	0.01124653	0.00032816	
396.22	0.06850303	0.06634089	926.22	0.00979223		1456.22	-0.00046457		1986.21	0.01111847	0.00032816	
396.42	0.06722908	0.06633708	926.42	0.00806816		1456.42	0.00004385		1986.41	0.011465	0.00032815	
396.62	0.06696849	0.06633327	926.62	0.00844104		1456.62	-0.0002001		1986.61	0.01164271	0.00032815	
396.82	0.0673816	0.06632947	926.82	0.00844886		1456.82	-0.00011753		1986.81	0.01203893	0.00032815	
397.02	0.06830012	0.06632566	927.02	0.00865476		1457.02	-0.00054731		1987.01	0.01314546	0.00032815	
397.22	0.06906493	0.06632185	927.22	0.00926432		1457.22	-0.00147627		1987.21	0.01363091	0.00032814	
397.42	0.06939075	0.06631804	927.42	0.00996286		1457.42	-0.00276827		1987.41	0.01348363	0.00032814	
397.62	0.06874848	0.06631424	927.62	0.00963809		1457.62	-0.0029045		1987.61	0.01369639	0.00032814	
397.82	0.06931065	0.06631043	927.82	0.01009026		1457.82	-0.00360974		1987.81	0.013574	0.00032813	
398.02	0.07039664	0.06630662	928.02	0.01025502		1458.02	-0.00386421		1988.01	0.01399959	0.00032813	
398.22	0.07088499	0.06630282	928.22	0.01014125		1458.22	-0.00411833		1988.21	0.01401169	0.00032813	
398.42	0.07110864	0.06629901	928.42	0.0104217		1458.42	-0.00470702		1988.41	0.01386102	0.00032813	
398.62	0.0726167	0.0662952	928.62	0.01047528		1458.62	-0.00442829		1988.61	0.01359619	0.00032812	
398.82	0.07312749	0.0662914	928.82	0.01111955		1458.82	-0.00445858		1988.81	0.01302177	0.00032812	
399.02	0.07343677	0.06628759	929.02	0.01111186		1459.02	-0.00361472		1989.01	0.01233591	0.00032812	
399.22	0.07235952	0.06628379	929.22	0.01189076		1459.22	-0.00275746		1989.21	0.01153746	0.00032812	
399.42	0.07265315	0.06627998	929.42	0.01165969		1459.42	-0.00214068		1989.41	0.01095792	0.00032811	
399.62	0.07380266	0.06627618	929.62	0.01067184		1459.62	-0.00167451		1989.61	0.01036403	0.00032811	
399.82	0.07505066	0.06627237	929.82	0.01034617		1459.82	-0.0002503		1989.81	0.00945378	0.00032811	
400.02	0.07361193	0.06626857	930.02	0.01003062		1460.02	-0.00016112		1990.01	0.00942559	0.00032811	
400.22	0.07290973	0.06626476	930.22	0.00874898		1460.22	-0.00035892		1990.21	0.00953789	0.0003281	
400.42	0.07203665	0.06626096	930.42	0.00862524		1460.42	0.00014196		1990.41	0.00885866	0.0003281	
400.62	0.07185027	0.06625716	930.62	0.00858124		1460.62	-0.00003455		1990.61	0.00833588	0.0003281	
400.82	0.07069255	0.06625335	930.82	0.00848084		1460.82	-0.00014363		1990.81	0.00831607	0.0003281	
401.02	0.07032552	0.06624955	931.02	0.00837787		1461.02	-0.00121795		1991.01	0.00914415	0.00032809	
401.22	0.07026355	0.06624574	931.22	0.00927615		1461.22	-0.00164086		1991.21	0.00893937	0.00032809	
401.42	0.06898919	0.06624194	931.42	0.00842222		1461.42	-0.00232836		1991.41	0.01006369	0.00032809	
401.62	0.0681477	0.06623814	931.62	0.00737081		1461.62	-0.00224867		1991.61	0.01054232	0.00032809	
401.82	0.06886173	0.06623434	931.82	0.0076063		1461.82	-0.00316552		1991.81	0.01169783	0.00032808	
402.02	0.06911843	0.06623053	932.02	0.0075776		1462.02	-0.00349854		1992.01	0.01292513	0.00032808	
402.22	0.06857709	0.06622673	932.22	0.00674099		1462.22	-0.00451215		1992.21	0.01402041	0.00032808	
402.42	0.06874382	0.06622293	932.42	0.00680018		1462.42	-0.00478374		1992.41	0.01397121	0.00032808	
402.62	0.06995127	0.06621913	932.62	0.00745174		1462.62	-0.00516812		1992.61	0.01389691	0.00032807	
402.82	0.06976066	0.06621533	932.82	0.00801891		1462.82	-0.00412005		1992.81	0.01287052	0.00032807	
403.02	0.07024184	0.06621153	933.02	0.00753825		1463.02	-0.0036466		1993.01	0.01241899	0.00032807	
403.22	0.07002241	0.06620772	933.22	0.00813089		1463.22	-0.00346055		1993.21	0.01255919	0.00032806	
403.42	0.07099052	0.06620392	933.42	0.00824643		1463.42	-0.00385726		1993.41	0.0117763	0.00032806	
403.62	0.07152255	0.06620012	933.62	0.0084438		1463.62	-0.00266902		1993.61	0.01018156	0.00032806	
403.82	0.07102114	0.06619632	933.82	0.00921848		1463.82	-0.00152804		1993.81	0.00945232	0.00032806	
404.02	0.07070764	0.06619252	934.02	0.00968761		1464.02	-0.00170242		1994.01	0.0085066	0.00032805	
404.22	0.07135663	0.06618872	934.22	0.01026881		1464.22	-0.00240802		1994.21	0.00733638	0.00032805	
404.42	0.0704481	0.06618492	934.42	0.01114135		1464.42	-0.00222322		1994.41	0.00637943	0.00032805	
404.62	0.07039678	0.06618112	934.62	0.0101509		1464.62	-0.00224923		1994.61	0.00655099	0.00032805	
404.82	0.06942915	0.06617732	934.82	0.01157584		1464.82	-0.00202955		1994.81	0.00756545	0.00032804	
405.02	0.0696886	0.06617352	935.02	0.01160047		1465.02	-0.00305855		1995.01	0.0082958	0.00032804	
405.22	0.06927328	0.06616973	935.22	0.01158304		1465.22	-0.00331471		1995.21	0.00886299	0.00032804	
405.42	0.06921752	0.06616593	935.42	0.00941612		1465.42	-0.00420082		1995.41	0.00905844	0.00032804	
405.62	0.06963734	0.06616213	935.62	0.00929286		1465.62	-0.00518085		1995.61	0.0098183	0.00032803	
405.82	0.07052369	0.06615833	935.82	0.00805739		1465.82	-0.00594075		1995.81	0.01075045	0.00032803	
406.02	0.07045386	0.06615453	936.02	0.00693146		1466.02	-0.0058126		1996.01	0.01210377	0.00032803	
406.22	0.07073785	0.06615073	936.22	0.00646573		1466.22	-0.00609938		1996.21	0.01296084	0.00032803	
406.42	0.07131471	0.06614694	936.42	0.0065133		1466.42	-0.0057123		1996.41	0.01178427	0.00032802	
406.62	0.07204447	0.06614314	936.62	0.00586839		1466.62	-0.00630581		1996.61	0.01204185	0.00032802	
406.82	0.07148989	0.06613934	936.82	0.00517448		1466.82	-0.00576604		1996.81	0.01248232	0.00032802	
407.02	0.07148376	0.06613555	937.02	0.00491142		1467.02	-0.00609768		1997.01	0.01276296	0.00032802	
407.22	0.07133297	0.06613175	937.22	0.00526204		1467.22	-0.00516455		1997.21	0.01218764	0.00032801	
407.42	0.07144253	0.06612795	937.42	0.00517877		1467.42	-0.00363785		1997.41	0.00986747	0.00032801	
407.62	0.07064751	0.06612416	937.62	0.00506169		1467.62	-0.00141783		1997.61	0.00875699	0.00032801	
407.82	0.07006666	0.06612036	937.82	0.00490825		1467.82	-0.00174346		1997.81	0.00836738	0.00032801	
408.02	0.07003534	0.06611656	938.02	0.00527456		1468.02	-0.00216816		1998.01	0.00741303	0.000328	
408.22	0.07034027	0.06611277	938.22	0.00561994		1468.22	-0.00251625		1998.21	0.00720144	0.000328	
408.42	0.0690246	0.06610897	938.42	0.00527794		1468.42	-0.00249235		1998.41	0.0078649	0.000328	
408.62	0.06817758	0.06610518	938.62	0.00516501		1468.62	-0.00249727		1998.61	0.0085663	0.000328	
408.82	0.06693399	0.06610138	938.82	0.00593913		1468.82	-0.00268516		1998.81	0.00860009	0.00032799	
409.02	0.06621555	0.06609759	939.02	0.00557107		1469.02	-0.00395788		1999.01	0.00820112	0.00032799	
409.22	0.06636324	0.06609379	939.22	0.00557622		1469.22	-0.00544987		1999.21	0.00875197	0.00032799	
409.42	0.0672652	0.06609	939.42	0.00508323		1469.42	-0.00657478		1999.41	0.00917309	0.00032798	
409.62	0.06746201	0.06608621	939.62	0.0056373		1469.62	-0.00639878		1999.61	0.00948586	0.00032798	
409.82	0.06809288	0.06608241	939.82	0.00496837		1469.82	-0.00642335		1999.81	0.01004283	0.00032798	
410.02	0.06790067	0.06607862	940.02	0.00584705		1470.02	-0.00606888		2000.01	0.00988596	0.00032798	
410.22	0.0686909	0.06607482	940.22	0.00706991		1470.22	-0.00634443		2000.21	0.00966145	0.00032797	
410.42	0.06918839	0.06607103	940.42	0.00754393		1470.42	-0.00601542		2000.41	0.00895614	0.00032797	
410.62	0.07012487	0.06606724	940.62	0.00688729		1470.62	-0.00642225		2000.61	0.00922007	0.00032797	
410.82	0.07000823	0.06606345	940.82	0.00690906		1470.82	-0.00618348		2000.81	0.00952186	0.00032797	
411.02	0.07104297	0.06605965	941.02	0.00762993		1471.02	-0.00581894		2001.01	0.00875001	0.00032796	
411.22	0.07096397	0.06605586	941.22	0.00817507		1471.22	-0.00479092		2001.21	0.0078541	0.00032796	
411.42	0.07170212	0.06605207	941.42	0.00787966		1471.42	-0.00341508		2001.41	0.00792866	0.00032796	
411.62	0.07107712	0.06604828	941.62	0.00846633		1471.62	-0.00333121		2001.61	0.00789905	0.00032796	
411.82	0.07096496	0.06604448	941.82	0.00822775		1471.82	-0.00406844		2001.81	0.00838299	0.00032795	
412.02	0.0706457	0.06604069	942.02	0.00766321		1472.02	-0.00359677		2002.01	0.00817385	0.00032795	
412.22	0.07096406	0.0660369	942.22	0.00779663		1472.22	-0.00376543		2002.21	0.0084887	0.00032795	
412.42	0.06949434	0.06603311	942.42	0.00748252		1472.42	-0.00363871		2002.41	0.0085186	0.00032795	
412.62	0.06885304	0.06602932	942.62	0.0070897		1472.62	-0.00375633		2002.61	0.00844826	0.00032794	
412.82	0.06876548	0.06602553	942.82	0.00622295		1472.82	-0.00470991		2002.81	0.00828475	0.00032794	
413.02	0.06855164	0.06602174	943.02	0.00577026		1473.02	-0.00622988		2003.01	0.00916158	0.00032794	
413.22	0.067952	0.06601795	943.22	0.00511383		1473.22	-0.00677706		2003.21	0.00907872	0.00032794	
413.42	0.067519	0.06601416	943.42	0.00547872		1473.42	-0.00605115		2003.41	0.00913859	0.00032793	
413.62	0.06785517	0.06601037	943.62	0.00643672		1473.62	-0.00553718		2003.61	0.00869151	0.00032793	
413.82	0.06762274	0.06600658	943.82	0.00677099		1473.82	-0.00579426		2003.81	0.00873018	0.00032793	
414.02	0.06796988	0.06600279	944.02	0.00690708		1474.02	-0.00523251		2004.01	0.0081595	0.00032793	
414.22	0.06929518	0.065999	944.22	0.00651714		1474.22	-0.00545858		2004.21	0.00856999	0.00032792	
414.42	0.06936038	0.06599521	944.42	0.00639296		1474.42	-0.00560775		2004.41	0.00763469	0.00032792	
414.62	0.07010462	0.06599142	944.62	0.00644674		1474.62	-0.00531694		2004.61	0.00739772	0.00032792	
414.82	0.07076128	0.06598764	944.82	0.0067711		1474.82	-0.00526105		2004.81	0.00744509	0.00032791	
415.02	0.06994319	0.06598385	945.02	0.00797062		1475.02	-0.0048371		2005.01	0.0075252	0.00032791	
415.22	0.06980439	0.06598006	945.22	0.00832759		1475.22	-0.00444285		2005.21	0.0076877	0.00032791	
415.42	0.07041802	0.06597627	945.42	0.00871215		1475.42	-0.00392083		2005.41	0.00815188	0.00032791	
415.62	0.07003891	0.06597248	945.62	0.00956159		1475.62	-0.00497573		2005.61	0.00693294	0.0003279	
415.82	0.06942191	0.0659687	945.82	0.00894187		1475.82	-0.00466915		2005.81	0.00694053	0.0003279	
416.02	0.06896976	0.06596491	946.02	0.00907985		1476.02	-0.00436015		2006.01	0.00614176	0.0003279	
416.22	0.06860526	0.06596112	946.22	0.00942061		1476.22	-0.00378666		2006.21	0.00598969	0.0003279	
416.42	0.06757895	0.06595734	946.42	0.00939328		1476.42	-0.00396513		2006.41	0.00599092	0.00032789	
416.62	0.06794837	0.06595355	946.62	0.00875552		1476.62	-0.00428383		2006.61	0.00692378	0.00032789	
416.82	0.06781046	0.06594976	946.82	0.00880424		1476.82	-0.00472948		2006.81	0.0068957	0.00032789	
417.02	0.0674389	0.06594598	947.02	0.00784168		1477.02	-0.00482253		2007.01	0.00803287	0.00032789	
417.22	0.06643678	0.06594219	947.22	0.00766525		1477.22	-0.00470209		2007.21	0.00764356	0.00032788	
417.42	0.0667773	0.06593841	947.42	0.00804584		1477.42	-0.00383092		2007.41	0.00837637	0.00032788	
417.62	0.06731334	0.06593462	947.62	0.0076801		1477.62	-0.00415873		2007.61	0.00834327	0.00032788	
417.82	0.06740707	0.06593083	947.82	0.00608444		1477.82	-0.00431785		2007.81	0.00826623	0.00032788	
418.02	0.06818999	0.06592705	948.02	0.00564618		1478.02	-0.00465156		2008.01	0.00906376	0.00032787	
418.22	0.06793977	0.06592327	948.22	0.00617548		1478.22	-0.00572928		2008.21	0.00904665	0.00032787	
418.42	0.06739173	0.06591948	948.42	0.00687445		1478.42	-0.00599879		2008.41	0.00877175	0.00032787	
418.62	0.06706022	0.0659157	948.62	0.0071256		1478.62	-0.00536549		2008.61	0.00893749	0.00032787	
418.82	0.06726411	0.06591191	948.82	0.00830138		1478.82	-0.00541307		2008.81	0.00828899	0.00032786	
419.02	0.06586711	0.06590813	949.02	0.00864278		1479.02	-0.00564117		2009.01	0.00835559	0.00032786	
419.22	0.06672275	0.06590434	949.22	0.00879763		1479.22	-0.00587306		2009.21	0.00773693	0.00032786	
419.42	0.06679501	0.06590056	949.42	0.00876043		1479.42	-0.00562813		2009.41	0.0075034	0.00032786	
419.62	0.06633949	0.06589678	949.62	0.00850399		1479.62	-0.00628896		2009.61	0.00675804	0.00032785	
419.82	0.06519661	0.065893	949.82	0.0086706		1479.82	-0.00530533		2009.81	0.00740959	0.00032785	
420.02	0.0651875	0.06588921	950.02	0.00882516		1480.02	-0.0045938		2010.01	0.007111	0.00032785	
420.22	0.06524123	0.06588543	950.22	0.00904528		1480.22	-0.00406513		2010.21	0.00732107	0.00032784	
420.42	0.06594156	0.06588165	950.42	0.00926942		1480.42	-0.00400721		2010.41	0.00706556	0.00032784	
420.62	0.06694489	0.06587787	950.62	0.00908313		1480.62	-0.00404186		2010.61	0.0076588	0.00032784	
420.82	0.06690021	0.06587408	950.82	0.00856163		1480.82	-0.00404943		2010.81	0.00710989	0.00032784	
421.02	0.06668616	0.0658703	951.02	0.0075823		1481.02	-0.0038993		2011.01	0.00746524	0.00032783	
421.22	0.06701978	0.06586652	951.22	0.00791765		1481.22	-0.00435759		2011.21	0.00673015	0.00032783	
421.42	0.06778373	0.06586274	951.42	0.00746652		1481.42	-0.00457713		2011.41	0.00609304	0.00032783	
421.62	0.06813138	0.06585896	951.62	0.00711598		1481.62	-0.00581209		2011.61	0.00576251	0.00032783	
421.82	0.06897108	0.06585518	951.82	0.00649022		1481.82	-0.00627097		2011.81	0.00603361	0.00032782	
422.02	0.06895916	0.0658514	952.02	0.0073653		1482.02	-0.00733519		2012.01	0.00613624	0.00032782	
422.22	0.06860317	0.06584762	952.22	0.00780996		1482.22	-0.00808526		2012.21	0.00500524	0.00032782	
422.42	0.06823871	0.06584384	952.42	0.00760715		1482.42	-0.00792976		2012.41	0.00494398	0.00032782	
422.62	0.06799105	0.06584006	952.62	0.00781044		1482.62	-0.00785911		2012.61	0.00453559	0.00032781	
422.82	0.06886572	0.06583628	952.82	0.00793195		1482.82	-0.00846637		2012.81	0.00423105	0.00032781	
423.02	0.06823438	0.0658325	953.02	0.00634892		1483.02	-0.00850748		2013.01	0.00483825	0.00032781	
423.22	0.06871877	0.06582872	953.22	0.00553527		1483.22	-0.00851177		2013.21	0.00487403	0.00032781	
423.42	0.06776422	0.06582494	953.42	0.00509012		1483.42	-0.00825063		2013.41	0.00481317	0.0003278	
423.62	0.06635292	0.06582116	953.62	0.00448196		1483.62	-0.0076544		2013.61	0.00535297	0.0003278	
423.82	0.06620699	0.06581738	953.82	0.0038217		1483.82	-0.00720665		2013.81	0.00638242	0.0003278	
424.02	0.06616676	0.0658136	954.02	0.00350098		1484.02	-0.00789653		2014.01	0.00577579	0.0003278	
424.22	0.06617487	0.06580982	954.22	0.00425115		1484.22	-0.00849935		2014.21	0.00625262	0.00032779	
424.42	0.06563345	0.06580605	954.42	0.00470509		1484.42	-0.00865996		2014.41	0.00570108	0.00032779	
424.62	0.06464094	0.06580227	954.62	0.00514373		1484.62	-0.00902357		2014.61	0.00723956	0.00032779	
424.82	0.06398359	0.06579849	954.82	0.00535944		1484.82	-0.00922517		2014.81	0.00728784	0.00032779	
425.02	0.06321371	0.06579471	955.02	0.00546065		1485.02	-0.00955857		2015.01	0.00805409	0.00032778	
425.22	0.06361205	0.06579094	955.22	0.00615078		1485.22	-0.00942193		2015.21	0.00853711	0.00032778	
425.42	0.06415194	0.06578716	955.42	0.00606111		1485.42	-0.00906822		2015.41	0.00805046	0.00032778	
425.62	0.06466818	0.06578338	955.62	0.00625366		1485.62	-0.00892851		2015.61	0.00773951	0.00032778	
425.82	0.06558122	0.06577961	955.82	0.00663556		1485.82	-0.00817309		2015.81	0.00723748	0.00032777	
426.02	0.0660289	0.06577583	956.02	0.00728851		1486.02	-0.00779515		2016.01	0.00697262	0.00032777	
426.22	0.06610911	0.06577205	956.22	0.00799795		1486.22	-0.00770347		2016.21	0.00728414	0.00032777	
426.42	0.06664016	0.06576828	956.42	0.00756972		1486.42	-0.00703698		2016.41	0.00708142	0.00032776	
426.62	0.06729658	0.0657645	956.62	0.00772228		1486.62	-0.00699598		2016.61	0.00675894	0.00032776	
426.82	0.06768236	0.06576073	956.82	0.00722934		1486.82	-0.00614511		2016.81	0.00666011	0.00032776	
427.02	0.06792658	0.06575695	957.02	0.00727072		1487.02	-0.00477508		2017.01	0.00579876	0.00032776	
427.22	0.06790396	0.06575318	957.22	0.00658085		1487.22	-0.0042158		2017.21	0.00486776	0.00032775	
427.42	0.06777988	0.0657494	957.42	0.00723271		1487.42	-0.00322604		2017.41	0.0042002	0.00032775	
427.62	0.06765376	0.06574563	957.62	0.00668931		1487.62	-0.00194566		2017.61	0.00501312	0.00032775	
427.82	0.06755689	0.06574185	957.82	0.00636153		1487.82	-0.00285475		2017.81	0.00484187	0.00032775	
428.02	0.06745709	0.06573808	958.02	0.00692782		1488.02	-0.00429709		2018.01	0.00461974	0.00032774	
428.22	0.06630338	0.06573431	958.22	0.00748075		1488.22	-0.00502948		2018.21	0.00487656	0.00032774	
428.42	0.06497984	0.06573053	958.42	0.00803615		1488.42	-0.00524822		2018.41	0.00530787	0.00032774	
428.62	0.06392347	0.06572676	958.62	0.00895608		1488.62	-0.00598868		2018.61	0.00665665	0.00032774	
428.82	0.06336962	0.06572298	958.82	0.0082315		1488.82	-0.00670907		2018.81	0.00687043	0.00032773	
429.02	0.0626203	0.06571921	959.02	0.00722812		1489.02	-0.00737832		2019.01	0.0071675	0.00032773	
429.22	0.06270147	0.06571544	959.22	0.00716066		1489.22	-0.00805794		2019.21	0.00642006	0.00032773	
429.42	0.06416674	0.06571167	959.42	0.00650387		1489.42	-0.00851668		2019.41	0.00565352	0.00032773	
429.62	0.06493149	0.06570789	959.62	0.00652668		1489.62	-0.00886917		2019.61	0.00545845	0.00032772	
429.82	0.06526114	0.06570412	959.82	0.00553284		1489.82	-0.00901729		2019.81	0.00543995	0.00032772	
430.02	0.06585184	0.06570035	960.02	0.00601376		1490.02	-0.0098625		2020.01	0.00595779	0.00032772	
430.22	0.06627708	0.06569658	960.22	0.00566273		1490.22	-0.01072406		2020.21	0.00606461	0.00032772	
430.42	0.06650043	0.06569281	960.42	0.00506621		1490.42	-0.01089203		2020.41	0.00519952	0.00032771	
430.62	0.06694425	0.06568904	960.62	0.00579981		1490.62	-0.01011109		2020.61	0.00589621	0.00032771	
430.82	0.06719542	0.06568526	960.82	0.00512462		1490.82	-0.00948745		2020.81	0.00620384	0.00032771	
431.02	0.06700902	0.06568149	961.02	0.00545553		1491.02	-0.00847235		2021.01	0.00602722	0.00032771	
431.22	0.06617598	0.06567772	961.22	0.00566003		1491.22	-0.00829556		2021.21	0.00676073	0.0003277	
431.42	0.06549799	0.06567395	961.42	0.00608432		1491.42	-0.00736334		2021.41	0.00693011	0.0003277	
431.62	0.06450333	0.06567018	961.62	0.00592025		1491.62	-0.00677746		2021.61	0.00791654	0.0003277	
431.82	0.06411209	0.06566641	961.82	0.00571377		1491.82	-0.00686551		2021.81	0.00834216	0.00032769	
432.02	0.0636801	0.06566264	962.02	0.00589894		1492.02	-0.00687265		2022.01	0.00930124	0.00032769	
432.22	0.06285395	0.06565887	962.22	0.00611324		1492.22	-0.00667277		2022.21	0.00909587	0.00032769	
432.42	0.06208232	0.0656551	962.42	0.00683984		1492.42	-0.00656388		2022.41	0.01011979	0.00032769	
432.62	0.06212271	0.06565133	962.62	0.00683478		1492.62	-0.0068371		2022.61	0.01011955	0.00032768	
432.82	0.06166533	0.06564757	962.82	0.00540078		1492.82	-0.00654926		2022.81	0.01029128	0.00032768	
433.02	0.06152985	0.0656438	963.02	0.00411914		1493.02	-0.00690789		2023.01	0.00994294	0.00032768	
433.22	0.0628557	0.06564003	963.22	0.0032557		1493.22	-0.00756608		2023.21	0.01005776	0.00032768	
433.42	0.06422818	0.06563626	963.42	0.00205642		1493.42	-0.00669853		2023.41	0.01019132	0.00032767	
433.62	0.06503357	0.06563249	963.62	0.00225535		1493.62	-0.00681094		2023.61	0.01013824	0.00032767	
433.82	0.06476903	0.06562872	963.82	0.00186817		1493.82	-0.00738179		2023.81	0.00929284	0.00032767	
434.02	0.06530619	0.06562496	964.02	0.00304388		1494.02	-0.00795293		2024.01	0.0088892	0.00032767	
434.22	0.06688759	0.06562119	964.22	0.00334239		1494.22	-0.0086241		2024.21	0.00822869	0.00032766	
434.42	0.06761032	0.06561742	964.42	0.00373886		1494.42	-0.00874981		2024.41	0.00808345	0.00032766	
434.62	0.06775498	0.06561366	964.62	0.00348036		1494.62	-0.00893114		2024.61	0.00838482	0.00032766	
434.82	0.06735405	0.06560989	964.82	0.00361924		1494.82	-0.00939122		2024.81	0.00736693	0.00032766	
435.02	0.06551458	0.06560612	965.02	0.00445		1495.02	-0.00905205		2025.01	0.00682302	0.00032765	
435.22	0.06483075	0.06560236	965.22	0.00451571		1495.22	-0.00941206		2025.21	0.00641396	0.00032765	
435.42	0.06439273	0.06559859	965.42	0.00440395		1495.42	-0.00886911		2025.41	0.00538235	0.00032765	
435.62	0.06401906	0.06559482	965.62	0.00461481		1495.62	-0.00899734		2025.61	0.00613722	0.00032765	
435.82	0.06403016	0.06559106	965.82	0.00437039		1495.82	-0.00862318		2025.81	0.00496983	0.00032764	
436.02	0.06374136	0.06558729	966.02	0.00485615		1496.02	-0.00879163		2026.01	0.004253	0.00032764	
436.22	0.06258188	0.06558353	966.22	0.00511455		1496.22	-0.00876607		2026.21	0.00343705	0.00032764	
436.42	0.06155488	0.06557976	966.42	0.00482071		1496.42	-0.00968653		2026.41	0.00391451	0.00032764	
436.62	0.06164646	0.065576	966.62	0.00419575		1496.62	-0.00989592		2026.61	0.00404587	0.00032763	
436.82	0.06110191	0.06557223	966.82	0.00257336		1496.82	-0.01013058		2026.81	0.00506401	0.00032763	
437.02	0.06092167	0.06556847	967.02	0.00155867		1497.02	-0.01009113		2027.01	0.00523551	0.00032763	
437.22	0.06135994	0.0655647	967.22	0.00169264		1497.22	-0.0104419		2027.21	0.00622257	0.00032762	
437.42	0.06200085	0.06556094	967.42	0.0016235		1497.42	-0.00963458		2027.41	0.00621593	0.00032762	
437.62	0.06274868	0.06555718	967.62	0.00278331		1497.62	-0.00972812		2027.61	0.0070797	0.00032762	
437.82	0.06353185	0.06555341	967.82	0.00303954		1497.82	-0.00925227		2027.81	0.00673087	0.00032762	
438.02	0.06492911	0.06554965	968.02	0.0035439		1498.02	-0.00961475		2028.01	0.00701847	0.00032761	
438.22	0.06631686	0.06554589	968.22	0.00395484		1498.22	-0.00933857		2028.21	0.0073381	0.00032761	
438.42	0.06726177	0.06554212	968.42	0.00411209		1498.42	-0.00888875		2028.41	0.00785188	0.00032761	
438.62	0.06732415	0.06553836	968.62	0.00411604		1498.62	-0.00850934		2028.61	0.00735376	0.00032761	
438.82	0.06743271	0.0655346	968.82	0.00551542		1498.82	-0.00753474		2028.81	0.00684797	0.0003276	
439.02	0.06735757	0.06553084	969.02	0.00623029		1499.02	-0.00721458		2029.01	0.00743817	0.0003276	
439.22	0.06858795	0.06552707	969.22	0.00559578		1499.22	-0.00673657		2029.21	0.00661694	0.0003276	
439.42	0.06819564	0.06552331	969.42	0.00557435		1499.42	-0.00665603		2029.41	0.00629868	0.0003276	
439.62	0.06800237	0.06551955	969.62	0.00557021		1499.62	-0.0067618		2029.61	0.00639822	0.00032759	
439.82	0.06784642	0.06551579	969.82	0.00473162		1499.82	-0.00673505		2029.81	0.00509739	0.00032759	
440.02	0.0674457	0.06551203	970.02	0.00443768		1500.02	-0.00764494		2030.01	0.00478919	0.00032759	
440.22	0.06585185	0.06550827	970.22	0.00403035		1500.22	-0.00800818		2030.21	0.00456545	0.00032759	
440.42	0.06559911	0.06550451	970.42	0.0039616		1500.42	-0.00885924		2030.41	0.00449187	0.00032758	
440.62	0.0657154	0.06550075	970.62	0.00425899		1500.62	-0.00939103		2030.61	0.0043601	0.00032758	
440.82	0.06545966	0.06549699	970.82	0.00347602		1500.82	-0.00936067		2030.81	0.00469402	0.00032758	
441.02	0.06447939	0.06549323	971.02	0.00435204		1501.02	-0.00926195		2031.01	0.00462194	0.00032758	
441.22	0.06486342	0.06548947	971.22	0.00482705		1501.22	-0.00927728		2031.21	0.00589731	0.00032757	
441.42	0.06564965	0.06548571	971.42	0.00478763		1501.42	-0.00814833		2031.41	0.00541826	0.00032757	
441.62	0.06476714	0.06548195	971.62	0.00547314		1501.62	-0.00782211		2031.61	0.00529915	0.00032757	
441.82	0.06495659	0.06547819	971.82	0.00539929		1501.82	-0.00759093		2031.81	0.0047424	0.00032757	
442.02	0.06392958	0.06547443	972.02	0.00591559		1502.02	-0.00761661		2032.01	0.00456116	0.00032756	
442.22	0.06429957	0.06547067	972.22	0.00625167		1502.22	-0.00604002		2032.21	0.00508561	0.00032756	
442.42	0.06470779	0.06546691	972.42	0.00683371		1502.42	-0.00624532		2032.41	0.00439738	0.00032756	
442.62	0.06491959	0.06546315	972.62	0.00669711		1502.62	-0.00609408		2032.61	0.00400293	0.00032756	
442.82	0.06522217	0.0654594	972.82	0.00748482		1502.82	-0.0066109		2032.81	0.0039549	0.00032755	
443.02	0.0654834	0.06545564	973.02	0.00755207		1503.02	-0.0069105		2033.01	0.00392032	0.00032755	
443.22	0.06530089	0.06545188	973.22	0.00622224		1503.22	-0.00691094		2033.21	0.00349505	0.00032755	
443.42	0.06453916	0.06544812	973.42	0.00569896		1503.42	-0.00801187		2033.41	0.0041726	0.00032754	
443.62	0.06438631	0.06544437	973.62	0.00551807		1503.62	-0.00830718		2033.61	0.00489764	0.00032754	
443.82	0.06412116	0.06544061	973.82	0.00397969		1503.82	-0.00919454		2033.81	0.00571569	0.00032754	
444.02	0.06408623	0.06543685	974.02	0.00334493		1504.02	-0.01004873		2034.01	0.00535737	0.00032754	
444.22	0.0636334	0.0654331	974.22	0.00373733		1504.22	-0.01067718		2034.21	0.0061472	0.00032753	
444.42	0.06442936	0.06542934	974.42	0.00401549		1504.42	-0.0111245		2034.41	0.00640243	0.00032753	
444.62	0.06482825	0.06542558	974.62	0.00354199		1504.62	-0.0116898		2034.61	0.00700643	0.00032753	
444.82	0.06461127	0.06542183	974.82	0.00270682		1504.82	-0.01103013		2034.81	0.00800601	0.00032753	
445.02	0.06440914	0.06541807	975.02	0.00336902		1505.02	-0.01022769		2035.01	0.00795937	0.00032752	
445.22	0.06454907	0.06541432	975.22	0.00250119		1505.22	-0.00997884		2035.21	0.00851883	0.00032752	
445.42	0.06479233	0.06541056	975.42	0.00218791		1505.42	-0.00971647		2035.41	0.00741524	0.00032752	
445.62	0.06454	0.06540681	975.62	0.00280398		1505.62	-0.00981605		2035.61	0.00782431	0.00032752	
445.82	0.06464843	0.06540305	975.82	0.00248846		1505.82	-0.00935538		2035.81	0.00797419	0.00032751	
446.02	0.06479006	0.0653993	976.02	0.00246897		1506.02	-0.0087012		2036.01	0.00729461	0.00032751	
446.22	0.06581934	0.06539554	976.22	0.00262231		1506.22	-0.00908208		2036.21	0.00638125	0.00032751	
446.42	0.06589488	0.06539179	976.42	0.00287212		1506.42	-0.01013335		2036.41	0.00514971	0.00032751	
446.62	0.06697842	0.06538803	976.62	0.00330935		1506.62	-0.0104173		2036.61	0.00354615	0.0003275	
446.82	0.06639475	0.06538428	976.82	0.00518555		1506.82	-0.0106644		2036.81	0.00332442	0.0003275	
447.02	0.06491792	0.06538053	977.02	0.00545862		1507.02	-0.01088497		2037.01	0.0031868	0.0003275	
447.22	0.06449009	0.06537677	977.22	0.00472361		1507.22	-0.01064003		2037.21	0.00288099	0.0003275	
447.42	0.06436439	0.06537302	977.42	0.00441205		1507.42	-0.01152944		2037.41	0.00320004	0.00032749	
447.62	0.06346696	0.06536927	977.62	0.00492853		1507.62	-0.01097801		2037.61	0.00376823	0.00032749	
447.82	0.06330716	0.06536551	977.82	0.00442832		1507.82	-0.01078255		2037.81	0.00388371	0.00032749	
448.02	0.06286014	0.06536176	978.02	0.00409906		1508.02	-0.01108176		2038.01	0.00367257	0.00032749	
448.22	0.06225003	0.06535801	978.22	0.00432728		1508.22	-0.01105681		2038.21	0.00459727	0.00032748	
448.42	0.06193941	0.06535426	978.42	0.00379294		1508.42	-0.01014175		2038.41	0.00446934	0.00032748	
448.62	0.06223091	0.0653505	978.62	0.00298311		1508.62	-0.00960723		2038.61	0.00495563	0.00032748	
448.82	0.06285739	0.06534675	978.82	0.00228426		1508.82	-0.00955206		2038.81	0.00498539	0.00032747	
449.02	0.06368657	0.065343	979.02	0.00233282		1509.02	-0.00957699		2039.01	0.00638216	0.00032747	
449.22	0.06423048	0.06533925	979.22	0.00137037		1509.22	-0.01013002		2039.21	0.00683023	0.00032747	
449.42	0.06433111	0.0653355	979.42	0.00196145		1509.42	-0.00954268		2039.41	0.00698839	0.00032747	
449.62	0.06423292	0.06533175	979.62	0.00225654		1509.62	-0.00882009		2039.61	0.00768728	0.00032746	
449.82	0.06421418	0.065328	979.82	0.00192334		1509.82	-0.00867458		2039.81	0.00711537	0.00032746	
450.02	0.06372591	0.06532425	980.02	0.00205565		1510.02	-0.00870591		2040.01	0.00584046	0.00032746	
450.22	0.06362442	0.0653205	980.22	0.00245413		1510.22	-0.00922749		2040.21	0.00512248	0.00032746	
450.42	0.06310044	0.06531675	980.42	0.00264922		1510.42	-0.00888189		2040.41	0.00500136	0.00032745	
450.62	0.06313763	0.065313	980.62	0.00327905		1510.62	-0.00849407		2040.61	0.0044077	0.00032745	
450.82	0.06208848	0.06530925	980.82	0.00369976		1510.82	-0.00760806		2040.81	0.00409188	0.00032745	
451.02	0.06147819	0.0653055	981.02	0.00280104		1511.02	-0.00706569		2041.01	0.00351737	0.00032745	
451.22	0.06124631	0.06530175	981.22	0.00272125		1511.22	-0.0058956		2041.21	0.00322587	0.00032744	
451.42	0.06032525	0.065298	981.42	0.00260847		1511.42	-0.0050259		2041.41	0.00433098	0.00032744	
451.62	0.05943254	0.06529425	981.62	0.00269059		1511.62	-0.00457983		2041.61	0.00418056	0.00032744	
451.82	0.05980967	0.0652905	981.82	0.00194097		1511.82	-0.00434407		2041.81	0.00434762	0.00032744	
452.02	0.05932723	0.06528676	982.02	0.00151372		1512.02	-0.00503483		2042.01	0.00414641	0.00032743	
452.22	0.05921602	0.06528301	982.22	0.00140019		1512.22	-0.00567986		2042.21	0.00467478	0.00032743	
452.42	0.06008415	0.06527926	982.42	0.00112337		1512.42	-0.00678035		2042.41	0.00502215	0.00032743	
452.62	0.06273993	0.06527551	982.62	0.00143089		1512.62	-0.00760359		2042.61	0.00599134	0.00032743	
452.82	0.06331302	0.06527177	982.82	0.00169322		1512.82	-0.00864194		2042.81	0.00517126	0.00032742	
453.02	0.06401671	0.06526802	983.02	0.00256754		1513.02	-0.00929568		2043.01	0.00639062	0.00032742	
453.22	0.06452562	0.06526427	983.22	0.00298763		1513.22	-0.01081042		2043.21	0.00573893	0.00032742	
453.42	0.06429445	0.06526052	983.42	0.00402189		1513.42	-0.01156925		2043.41	0.00570823	0.00032742	
453.62	0.06480412	0.06525678	983.62	0.0040788		1513.62	-0.01226413		2043.61	0.00592088	0.00032741	
453.82	0.06464524	0.06525303	983.82	0.0046907		1513.82	-0.01343376		2043.81	0.00571186	0.00032741	
454.02	0.06452649	0.06524929	984.02	0.00571827		1514.02	-0.01315341		2044.01	0.00522037	0.00032741	
454.22	0.06496682	0.06524554	984.22	0.00616726		1514.22	-0.01293531		2044.21	0.00575597	0.00032741	
454.42	0.06521612	0.06524179	984.42	0.0072278		1514.42	-0.01325995		2044.41	0.00619664	0.0003274	
454.62	0.06510868	0.06523805	984.62	0.00725113		1514.62	-0.01235261		2044.61	0.00654921	0.0003274	
454.82	0.06452786	0.0652343	984.82	0.00753568		1514.82	-0.01129432		2044.81	0.00578826	0.0003274	
455.02	0.06408189	0.06523056	985.02	0.00718184		1515.02	-0.01155504		2045.01	0.00637784	0.00032739	
455.22	0.0635239	0.06522681	985.22	0.00641978		1515.22	-0.01096553		2045.21	0.00669315	0.00032739	
455.42	0.06333779	0.06522307	985.42	0.00512068		1515.42	-0.01023092		2045.41	0.00700243	0.00032739	
455.62	0.06365471	0.06521933	985.62	0.00433587		1515.62	-0.01083641		2045.61	0.00636884	0.00032739	
455.82	0.06389479	0.06521558	985.82	0.00360515		1515.82	-0.01038539		2045.81	0.00670535	0.00032738	
456.02	0.06300816	0.06521184	986.02	0.00320772		1516.02	-0.0110521		2046.01	0.00660581	0.00032738	
456.22	0.06291567	0.06520809	986.22	0.0032609		1516.22	-0.01088718		2046.21	0.00706162	0.00032738	
456.42	0.06347968	0.06520435	986.42	0.00305007		1516.42	-0.0096123		2046.41	0.00697096	0.00032738	
456.62	0.06417844	0.06520061	986.62	0.00436114		1516.62	-0.00816413		2046.61	0.00633552	0.00032737	
456.82	0.06279283	0.06519686	986.82	0.00506733		1516.82	-0.00755044		2046.81	0.00444202	0.00032737	
457.02	0.06337093	0.06519312	987.02	0.00554858		1517.02	-0.00778159		2047.01	0.00396735	0.00032737	
457.22	0.06336325	0.06518938	987.22	0.00538464		1517.22	-0.0077957		2047.21	0.00311857	0.00032737	
457.42	0.06228965	0.06518564	987.42	0.0055621		1517.42	-0.00655666		2047.41	0.00248625	0.00032736	
457.62	0.06115944	0.06518189	987.62	0.0054336		1517.62	-0.00666603		2047.61	0.00299167	0.00032736	
457.82	0.06038106	0.06517815	987.82	0.00590345		1517.82	-0.00676501		2047.81	0.0035167	0.00032736	
458.02	0.06098917	0.06517441	988.02	0.0062739		1518.02	-0.00641068		2048.01	0.00290866	0.00032736	
458.22	0.05987921	0.06517067	988.22	0.00629209		1518.22	-0.00668694		2048.21	0.00365747	0.00032735	
458.42	0.06039273	0.06516693	988.42	0.00600041		1518.42	-0.00823865		2048.41	0.0044668	0.00032735	
458.62	0.05940847	0.06516319	988.62	0.00488487		1518.62	-0.00808685		2048.61	0.00484564	0.00032735	
458.82	0.05946971	0.06515945	988.82	0.00437478		1518.82	-0.00939842		2048.81	0.00565407	0.00032735	
459.02	0.0591449	0.0651557	989.02	0.00230072		1519.02	-0.01102162		2049.01	0.0061803	0.00032734	
459.22	0.05976333	0.06515196	989.22	0.00078276		1519.22	-0.01129831		2049.21	0.00725161	0.00032734	
459.42	0.06040191	0.06514822	989.42	-0.00013561		1519.42	-0.0116238		2049.41	0.00734205	0.00032734	
459.62	0.06144267	0.06514448	989.62	-0.00095671		1519.62	-0.01243721		2049.61	0.00716683	0.00032734	
459.82	0.06187807	0.06514074	989.82	-0.00072538		1519.82	-0.01231904		2049.81	0.00704455	0.00032733	
460.02	0.06242293	0.065137	990.02	-0.0012627		1520.02	-0.0126962		2050.01	0.00716868	0.00032733	
460.22	0.06274922	0.06513327	990.22	-0.00069718		1520.22	-0.01215132		2050.21	0.00670973	0.00032733	
460.42	0.06291186	0.06512953	990.42	-0.00014556		1520.42	-0.01094427		2050.41	0.00575326	0.00032732	
460.62	0.06387489	0.06512579	990.62	0.00080456		1520.62	-0.01032133		2050.61	0.00438768	0.00032732	
460.82	0.06406166	0.06512205	990.82	0.00086991		1520.82	-0.01053349		2050.81	0.00408268	0.00032732	
461.02	0.06522755	0.06511831	991.02	0.00135415		1521.02	-0.01054501		2051.01	0.00411566	0.00032732	
461.22	0.06486211	0.06511457	991.22	0.00142804		1521.22	-0.00993751		2051.21	0.00415565	0.00032731	
461.42	0.06432809	0.06511083	991.42	0.00142985		1521.42	-0.00992859		2051.41	0.00371941	0.00032731	
461.62	0.06487959	0.0651071	991.62	0.00189031		1521.62	-0.01000123		2051.61	0.00394783	0.00032731	
461.82	0.06437435	0.06510336	991.82	0.00268774		1521.82	-0.01029991		2051.81	0.003154	0.00032731	
462.02	0.06463159	0.06509962	992.02	0.00323972		1522.02	-0.01010691		2052.01	0.00203794	0.0003273	
462.22	0.06358684	0.06509588	992.22	0.0038221		1522.22	-0.01109613		2052.21	0.00166053	0.0003273	
462.42	0.06387682	0.06509215	992.42	0.00375841		1522.42	-0.01161835		2052.41	0.0016841	0.0003273	
462.62	0.06358464	0.06508841	992.62	0.00403857		1522.62	-0.01207379		2052.61	0.00242078	0.0003273	
462.82	0.06357221	0.06508467	992.82	0.00397979		1522.82	-0.01328983		2052.81	0.00306045	0.00032729	
463.02	0.06378829	0.06508094	993.02	0.00364164		1523.02	-0.01315576		2053.01	0.00295195	0.00032729	
463.22	0.06410061	0.0650772	993.22	0.00357459		1523.22	-0.01316348		2053.21	0.00352887	0.00032729	
463.42	0.06435937	0.06507346	993.42	0.00381645		1523.42	-0.01296345		2053.41	0.00322991	0.00032729	
463.62	0.0646826	0.06506973	993.62	0.00422886		1523.62	-0.01281856		2053.61	0.00403387	0.00032728	
463.82	0.06446007	0.06506599	993.82	0.00485198		1523.82	-0.01249131		2053.81	0.0045512	0.00032728	
464.02	0.06407018	0.06506226	994.02	0.00406465		1524.02	-0.01233749		2054.01	0.00517081	0.00032728	
464.22	0.0630236	0.06505852	994.22	0.0037176		1524.22	-0.01242079		2054.21	0.00550664	0.00032728	
464.42	0.06320938	0.06505479	994.42	0.00320798		1524.42	-0.01192342		2054.41	0.00665998	0.00032727	
464.62	0.06432167	0.06505105	994.62	0.00276386		1524.62	-0.01222585		2054.61	0.00782673	0.00032727	
464.82	0.06408894	0.06504732	994.82	0.00306471		1524.82	-0.01285818		2054.81	0.0089033	0.00032727	
465.02	0.06377706	0.06504358	995.02	0.00292199		1525.02	-0.01233476		2055.01	0.00898851	0.00032727	
465.22	0.06326342	0.06503985	995.22	0.00264647		1525.22	-0.01147024		2055.21	0.00817801	0.00032726	
465.42	0.06346926	0.06503612	995.42	0.00212025		1525.42	-0.01100642		2055.41	0.0072982	0.00032726	
465.62	0.06344784	0.06503238	995.62	0.00178118		1525.62	-0.00967913		2055.61	0.00722251	0.00032726	
465.82	0.06284061	0.06502865	995.82	0.0020232		1525.82	-0.00997126		2055.81	0.0065514	0.00032726	
466.02	0.0622841	0.06502492	996.02	0.00278048		1526.02	-0.00975933		2056.01	0.00614445	0.00032725	
466.22	0.06190715	0.06502118	996.22	0.00321201		1526.22	-0.0101361		2056.21	0.00576374	0.00032725	
466.42	0.06256124	0.06501745	996.42	0.00328681		1526.42	-0.00971033		2056.41	0.00585131	0.00032725	
466.62	0.06208202	0.06501372	996.62	0.0032146		1526.62	-0.01070119		2056.61	0.00665183	0.00032724	
466.82	0.06119988	0.06500999	996.82	0.00334319		1526.82	-0.01046351		2056.81	0.00692148	0.00032724	
467.02	0.0613225	0.06500625	997.02	0.00368384		1527.02	-0.0103639		2057.01	0.00742669	0.00032724	
467.22	0.06077518	0.06500252	997.22	0.00419294		1527.22	-0.01123202		2057.21	0.0078073	0.00032724	
467.42	0.06087292	0.06499879	997.42	0.0047444		1527.42	-0.01093462		2057.41	0.00812994	0.00032723	
467.62	0.06124188	0.06499506	997.62	0.00500276		1527.62	-0.01168063		2057.61	0.00792312	0.00032723	
467.82	0.06058913	0.06499133	997.82	0.00474143		1527.82	-0.01236394		2057.81	0.00725878	0.00032723	
468.02	0.06017225	0.0649876	998.02	0.00509633		1528.02	-0.01259291		2058.01	0.00739268	0.00032723	
468.22	0.06033645	0.06498387	998.22	0.00481407		1528.22	-0.01338596		2058.21	0.00726489	0.00032722	
468.42	0.06130237	0.06498014	998.42	0.00500317		1528.42	-0.01306029		2058.41	0.00787286	0.00032722	
468.62	0.06149141	0.0649764	998.62	0.00559832		1528.62	-0.01344519		2058.61	0.00755862	0.00032722	
468.82	0.06069855	0.06497267	998.82	0.00523737		1528.82	-0.01315621		2058.81	0.00703249	0.00032722	
469.02	0.06027359	0.06496894	999.02	0.00528209		1529.02	-0.01221365		2059.01	0.0070762	0.00032721	
469.22	0.06070036	0.06496522	999.22	0.00530985		1529.22	-0.01118257		2059.21	0.00600581	0.00032721	
469.42	0.06161427	0.06496149	999.42	0.00439526		1529.42	-0.01048867		2059.41	0.00514042	0.00032721	
469.62	0.06228205	0.06495776	999.62	0.00552451		1529.62	-0.01002279		2059.61	0.00460147	0.00032721	
469.82	0.06307709	0.06495403	999.82	0.0058311		1529.82	-0.00961206		2059.81	0.00447009	0.0003272	
470.02	0.06250553	0.0649503	1000.02	0.00557601		1530.02	-0.00910939		2060.01	0.00462325	0.0003272	
470.22	0.06224702	0.06494657	1000.22	0.00442763		1530.22	-0.00882851		2060.21	0.0041203	0.0003272	
470.42	0.06247308	0.06494284	1000.42	0.00309049		1530.42	-0.00837018		2060.41	0.0045369	0.0003272	
470.62	0.06124224	0.06493911	1000.62	0.00351651		1530.62	-0.00807331		2060.61	0.00459676	0.00032719	
470.82	0.06183522	0.06493538	1000.82	0.00280794		1530.82	-0.00809795		2060.81	0.00486259	0.00032719	
471.02	0.06271787	0.06493166	1001.02	0.00162951		1531.02	-0.00899347		2061.01	0.00499784	0.00032719	
471.22	0.0629691	0.06492793	1001.22	0.00138643		1531.22	-0.01022439		2061.21	0.00502861	0.00032719	
471.42	0.06305821	0.0649242	1001.42	0.00044842		1531.42	-0.01122736		2061.41	0.00496156	0.00032718	
471.62	0.06347199	0.06492048	1001.62	-0.00005052		1531.62	-0.012397		2061.61	0.00474112	0.00032718	
471.82	0.06326085	0.06491675	1001.82	0.00044684		1531.82	-0.01237003		2061.81	0.00530165	0.00032718	
472.02	0.0640589	0.06491302	1002.02	0.00111865		1532.02	-0.01243687		2062.01	0.00621599	0.00032718	
472.22	0.06400239	0.06490929	1002.22	0.00040171		1532.22	-0.01359385		2062.21	0.00673034	0.00032717	
472.42	0.06368348	0.06490557	1002.42	-0.00030278		1532.42	-0.01373706		2062.41	0.00764172	0.00032717	
472.62	0.06303132	0.06490184	1002.62	-0.00005302		1532.62	-0.0147397		2062.61	0.00663814	0.00032717	
472.82	0.0625904	0.06489812	1002.82	0.00021156		1532.82	-0.01384807		2062.81	0.00623787	0.00032716	
473.02	0.06216856	0.06489439	1003.02	0.00134941		1533.02	-0.01354851		2063.01	0.00584386	0.00032716	
473.22	0.06205937	0.06489067	1003.22	0.00157416		1533.22	-0.01301597		2063.21	0.00427565	0.00032716	
473.42	0.06211188	0.06488694	1003.42	0.0023616		1533.42	-0.01292839		2063.41	0.00349113	0.00032716	
473.62	0.06144872	0.06488322	1003.62	0.00381126		1533.62	-0.01333664		2063.61	0.0031196	0.00032715	
473.82	0.06086724	0.06487949	1003.82	0.00296902		1533.82	-0.01285351		2063.81	0.00301104	0.00032715	
474.02	0.05990858	0.06487577	1004.02	0.00235916		1534.02	-0.01275624		2064.01	0.00242751	0.00032715	
474.22	0.05858947	0.06487204	1004.22	0.00231472		1534.22	-0.01213167		2064.21	0.0015549	0.00032715	
474.42	0.05864004	0.06486832	1004.42	0.00247885		1534.42	-0.01078308		2064.41	0.00128523	0.00032714	
474.62	0.05836775	0.06486459	1004.62	0.00341346		1534.62	-0.01075182		2064.61	0.00071197	0.00032714	
474.82	0.05915341	0.06486087	1004.82	0.00238159		1534.82	-0.01051494		2064.81	0.00127815	0.00032714	
475.02	0.05908998	0.06485715	1005.02	0.00238028		1535.02	-0.01083997		2065.01	0.00188627	0.00032714	
475.22	0.0589128	0.06485342	1005.22	0.0020367		1535.22	-0.01136005		2065.21	0.00179444	0.00032713	
475.42	0.05852585	0.0648497	1005.42	0.00163421		1535.42	-0.01201815		2065.41	0.00209996	0.00032713	
475.62	0.05865132	0.06484598	1005.62	0.00204508		1535.62	-0.01219303		2065.61	0.00284043	0.00032713	
475.82	0.0596749	0.06484225	1005.82	0.00172738		1535.82	-0.0122407		2065.81	0.00369135	0.00032713	
476.02	0.06029267	0.06483853	1006.02	0.00074785		1536.02	-0.013495		2066.01	0.00458168	0.00032712	
476.22	0.05952991	0.06483481	1006.22	0.00002616		1536.22	-0.01401215		2066.21	0.00406264	0.00032712	
476.42	0.05936708	0.06483109	1006.42	-0.00037064		1536.42	-0.01450373		2066.41	0.00396939	0.00032712	
476.62	0.06011234	0.06482737	1006.62	0.00100902		1536.62	-0.01462271		2066.61	0.00264128	0.00032712	
476.82	0.06089647	0.06482364	1006.82	0.00210214		1536.82	-0.01452529		2066.81	0.00337651	0.00032711	
477.02	0.06006686	0.06481992	1007.02	0.00224044		1537.02	-0.01454849		2067.01	0.00383582	0.00032711	
477.22	0.06035897	0.0648162	1007.22	0.00203169		1537.22	-0.01484007		2067.21	0.0033709	0.00032711	
477.42	0.06071152	0.06481248	1007.42	0.00239534		1537.42	-0.01537785		2067.41	0.00362922	0.00032711	
477.62	0.06090588	0.06480876	1007.62	0.00328552		1537.62	-0.01491563		2067.61	0.00430992	0.0003271	
477.82	0.06022569	0.06480504	1007.82	0.00337445		1537.82	-0.01434987		2067.81	0.00502354	0.0003271	
478.02	0.06120107	0.06480132	1008.02	0.00349054		1538.02	-0.01307573		2068.01	0.00519028	0.0003271	
478.22	0.06073559	0.0647976	1008.22	0.00410558		1538.22	-0.01206423		2068.21	0.00535308	0.0003271	
478.42	0.06119946	0.06479388	1008.42	0.00425638		1538.42	-0.01179047		2068.41	0.00562713	0.00032709	
478.62	0.06187944	0.06479016	1008.62	0.00438244		1538.62	-0.01144976		2068.61	0.00622642	0.00032709	
478.82	0.06243798	0.06478644	1008.82	0.00368972		1538.82	-0.01107736		2068.81	0.00648718	0.00032709	
479.02	0.06231388	0.06478272	1009.02	0.00440151		1539.02	-0.01139477		2069.01	0.00628487	0.00032708	
479.22	0.06225698	0.064779	1009.22	0.00377322		1539.22	-0.01112067		2069.21	0.00672559	0.00032708	
479.42	0.06261551	0.06477528	1009.42	0.00381941		1539.42	-0.01146821		2069.41	0.00648625	0.00032708	
479.62	0.06252406	0.06477156	1009.62	0.00293585		1539.62	-0.01222157		2069.61	0.00685984	0.00032708	
479.82	0.0627979	0.06476785	1009.82	0.00237203		1539.82	-0.01273806		2069.81	0.00586284	0.00032707	
480.02	0.06245164	0.06476413	1010.02	0.00169543		1540.02	-0.01374203		2070.01	0.00563549	0.00032707	
480.22	0.06158969	0.06476041	1010.22	0.00149214		1540.22	-0.01415759		2070.21	0.00441435	0.00032707	
480.42	0.06094686	0.06475669	1010.42	0.00094946		1540.42	-0.01522975		2070.41	0.00455256	0.00032707	
480.62	0.06124525	0.06475297	1010.62	0.00179965		1540.62	-0.0150351		2070.61	0.00404948	0.00032706	
480.82	0.06067569	0.06474926	1010.82	0.00209578		1540.82	-0.01492245		2070.81	0.00473357	0.00032706	
481.02	0.05887807	0.06474554	1011.02	0.00182826		1541.02	-0.01391964		2071.01	0.0053321	0.00032706	
481.22	0.05861804	0.06474182	1011.22	0.00230367		1541.22	-0.01392776		2071.21	0.0046699	0.00032706	
481.42	0.05848076	0.06473811	1011.42	0.00289977		1541.42	-0.01289748		2071.41	0.00505672	0.00032705	
481.62	0.05855336	0.06473439	1011.62	0.00326553		1541.62	-0.01201636		2071.61	0.00509048	0.00032705	
481.82	0.05761155	0.06473067	1011.82	0.00265429		1541.82	-0.0120839		2071.81	0.00508699	0.00032705	
482.02	0.05823176	0.06472696	1012.02	0.00271199		1542.02	-0.01141557		2072.01	0.00383207	0.00032705	
482.22	0.05720425	0.06472324	1012.22	0.00267852		1542.22	-0.01182571		2072.21	0.00319991	0.00032704	
482.42	0.0569759	0.06471953	1012.42	0.0023616		1542.42	-0.01208591		2072.41	0.00275987	0.00032704	
482.62	0.05736101	0.06471581	1012.62	0.00233435		1542.62	-0.01150554		2072.61	0.00230131	0.00032704	
482.82	0.05786029	0.06471209	1012.82	0.00213799		1542.82	-0.01203759		2072.81	0.00233515	0.00032704	
483.02	0.05869585	0.06470838	1013.02	0.00300489		1543.02	-0.01185963		2073.01	0.00186621	0.00032703	
483.22	0.05940644	0.06470467	1013.22	0.00175851		1543.22	-0.01170823		2073.21	0.00228849	0.00032703	
483.42	0.05967035	0.06470095	1013.42	0.00139073		1543.42	-0.01305722		2073.41	0.00142642	0.00032703	
483.62	0.05910334	0.06469724	1013.62	0.00135796		1543.62	-0.01392494		2073.61	0.00068384	0.00032703	
483.82	0.05998544	0.06469352	1013.82	0.00160289		1543.82	-0.01457346		2073.81	0.00068854	0.00032702	
484.02	0.06062674	0.06468981	1014.02	0.00048746		1544.02	-0.01408846		2074.01	0.00046299	0.00032702	
484.22	0.06079658	0.06468609	1014.22	0.00069004		1544.22	-0.01416826		2074.21	-0.00010698	0.00032702	
484.42	0.06080972	0.06468238	1014.42	0.00096233		1544.42	-0.01387762		2074.41	-0.00025307	0.00032702	
484.62	0.06133489	0.06467867	1014.62	0.00145214		1544.62	-0.01382928		2074.61	0.0000628	0.00032701	
484.82	0.06156066	0.06467495	1014.82	0.00173241		1544.82	-0.01296469		2074.81	0.00018949	0.00032701	
485.02	0.061325	0.06467124	1015.02	0.00205169		1545.02	-0.01283297		2075.01	0.00100973	0.00032701	
485.22	0.06145047	0.06466753	1015.22	0.00204392		1545.22	-0.01247105		2075.21	0.00102911	0.000327	
485.42	0.06185814	0.06466382	1015.42	0.00214776		1545.42	-0.01139075		2075.41	0.00147215	0.000327	
485.62	0.06135015	0.0646601	1015.62	0.00100482		1545.62	-0.01136263		2075.61	0.00124645	0.000327	
485.82	0.06006739	0.06465639	1015.82	0.00070082		1545.82	-0.011068		2075.81	0.00194262	0.000327	
486.02	0.05932685	0.06465268	1016.02	0.00116984		1546.02	-0.01107559		2076.01	0.00201253	0.00032699	
486.22	0.05851171	0.06464897	1016.22	0.0004518		1546.22	-0.01156966		2076.21	0.00203598	0.00032699	
486.42	0.05783156	0.06464526	1016.42	0.00071002		1546.42	-0.01191171		2076.41	0.00254711	0.00032699	
486.62	0.05806742	0.06464155	1016.62	0.00066231		1546.62	-0.01195131		2076.61	0.00293445	0.00032699	
486.82	0.05829246	0.06463784	1016.82	0.00070394		1546.82	-0.01284612		2076.81	0.00313528	0.00032698	
487.02	0.05846304	0.06463413	1017.02	0.00047689		1547.02	-0.01319604		2077.01	0.00358833	0.00032698	
487.22	0.05794265	0.06463041	1017.22	-0.00006909		1547.22	-0.01369736		2077.21	0.00367792	0.00032698	
487.42	0.0572436	0.0646267	1017.42	0.00071417		1547.42	-0.01428836		2077.41	0.00341747	0.00032698	
487.62	0.0581294	0.06462299	1017.62	0.00071842		1547.62	-0.01463837		2077.61	0.00332982	0.00032697	
487.82	0.05895618	0.06461928	1017.82	0.00075297		1547.82	-0.01517835		2077.81	0.00427093	0.00032697	
488.02	0.05982915	0.06461557	1018.02	0.00055722		1548.02	-0.01502085		2078.01	0.00330024	0.00032697	
488.22	0.0604819	0.06461187	1018.22	0.00151859		1548.22	-0.01544626		2078.21	0.00289321	0.00032697	
488.42	0.06061053	0.06460816	1018.42	0.00163914		1548.42	-0.01593518		2078.41	0.00266016	0.00032696	
488.62	0.06061661	0.06460445	1018.62	0.00125603		1548.62	-0.01648561		2078.61	0.00210339	0.00032696	
488.82	0.05987042	0.06460074	1018.82	0.0021562		1548.82	-0.01686615		2078.81	0.0021489	0.00032696	
489.02	0.05922838	0.06459703	1019.02	0.00282758		1549.02	-0.01653194		2079.01	0.00281877	0.00032696	
489.22	0.05878059	0.06459332	1019.22	0.00278986		1549.22	-0.01625482		2079.21	0.00320346	0.00032695	
489.42	0.05857299	0.06458961	1019.42	0.00354155		1549.42	-0.01626014		2079.41	0.00306136	0.00032695	
489.62	0.05776381	0.0645859	1019.62	0.00311602		1549.62	-0.01676242		2079.61	0.00289316	0.00032695	
489.82	0.05666819	0.0645822	1019.82	0.00312679		1549.82	-0.01717382		2079.81	0.00316731	0.00032695	
490.02	0.0567528	0.06457849	1020.02	0.00352809		1550.02	-0.01811136		2080.01	0.00284971	0.00032694	
490.22	0.05666707	0.06457478	1020.22	0.00289555		1550.22	-0.01790374		2080.21	0.00219853	0.00032694	
490.42	0.05664051	0.06457108	1020.42	0.00359197		1550.42	-0.01785986		2080.41	0.00244266	0.00032694	
490.62	0.05670934	0.06456737	1020.62	0.00259832		1550.62	-0.01832997		2080.61	0.00240717	0.00032693	
490.82	0.05698334	0.06456366	1020.82	0.0024057		1550.82	-0.01912188		2080.81	0.00310798	0.00032693	
491.02	0.05702786	0.06455996	1021.02	0.00154329		1551.02	-0.01986857		2081.01	0.00455493	0.00032693	
491.22	0.05713115	0.06455625	1021.22	0.00023677		1551.22	-0.01965375		2081.21	0.00556627	0.00032693	
491.42	0.05845739	0.06455254	1021.42	-0.00056537		1551.42	-0.01915239		2081.41	0.00677365	0.00032692	
491.62	0.05899211	0.06454884	1021.62	-0.00179718		1551.62	-0.01970523		2081.61	0.00711799	0.00032692	
491.82	0.05899319	0.06454513	1021.82	-0.00188348		1551.82	-0.01857249		2081.81	0.00628019	0.00032692	
492.02	0.0598863	0.06454143	1022.02	-0.00201467		1552.02	-0.01785222		2082.01	0.00619586	0.00032692	
492.22	0.05976438	0.06453772	1022.22	-0.00158276		1552.22	-0.01701785		2082.21	0.00521034	0.00032691	
492.42	0.05957339	0.06453402	1022.42	-0.00105078		1552.42	-0.01654603		2082.41	0.00451474	0.00032691	
492.62	0.0591134	0.06453031	1022.62	-0.00099341		1552.62	-0.01634306		2082.61	0.00480007	0.00032691	
492.82	0.0583536	0.06452661	1022.82	0.00032508		1552.82	-0.0154581		2082.81	0.00466986	0.00032691	
493.02	0.05880467	0.0645229	1023.02	0.00067956		1553.02	-0.01454961		2083.01	0.00365575	0.0003269	
493.22	0.05775758	0.0645192	1023.22	0.00064406		1553.22	-0.01474472		2083.21	0.00306923	0.0003269	
493.42	0.05765662	0.06451549	1023.42	0.00193536		1553.42	-0.01459283		2083.41	0.00258591	0.0003269	
493.62	0.05767751	0.06451179	1023.62	0.00177474		1553.62	-0.01424197		2083.61	0.00240085	0.0003269	
493.82	0.05723009	0.06450809	1023.82	0.00151117		1553.82	-0.01338172		2083.81	0.0017035	0.00032689	
494.02	0.05831803	0.06450438	1024.02	0.00221008		1554.02	-0.01387724		2084.01	0.00186254	0.00032689	
494.22	0.05910939	0.06450068	1024.22	0.00212394		1554.22	-0.01330582		2084.21	0.00115195	0.00032689	
494.42	0.05938094	0.06449698	1024.42	0.00223352		1554.42	-0.01373162		2084.41	0.00099405	0.00032689	
494.62	0.0595168	0.06449328	1024.62	0.00176093		1554.62	-0.01434262		2084.61	0.00181126	0.00032688	
494.82	0.06040067	0.06448957	1024.82	0.00214024		1554.82	-0.01417978		2084.81	0.00289562	0.00032688	
495.02	0.06088275	0.06448587	1025.02	0.00142916		1555.02	-0.01431692		2085.01	0.00364604	0.00032688	
495.22	0.06173064	0.06448217	1025.22	0.00026467		1555.22	-0.01419431		2085.21	0.00331329	0.00032688	
495.42	0.06203164	0.06447847	1025.42	0.00033545		1555.42	-0.01437592		2085.41	0.00336423	0.00032687	
495.62	0.06102126	0.06447477	1025.62	-0.00036757		1555.62	-0.01440436		2085.61	0.00225446	0.00032687	
495.82	0.06156851	0.06447106	1025.82	-0.00041201		1555.82	-0.01357606		2085.81	0.00090828	0.00032687	
496.02	0.06190949	0.06446736	1026.02	-0.0002082		1556.02	-0.01407512		2086.01	0.00228122	0.00032687	
496.22	0.06122028	0.06446366	1026.22	0.00091952		1556.22	-0.01369301		2086.21	0.00179034	0.00032686	
496.42	0.06122049	0.06445996	1026.42	0.00245947		1556.42	-0.01316644		2086.41	0.00266305	0.00032686	
496.62	0.06047788	0.06445626	1026.62	0.003013		1556.62	-0.01341387		2086.61	0.00292783	0.00032686	
496.82	0.05921895	0.06445256	1026.82	0.0042579		1556.82	-0.01237318		2086.81	0.00154603	0.00032685	
497.02	0.05834985	0.06444886	1027.02	0.0043638		1557.02	-0.01312458		2087.01	0.00196669	0.00032685	
497.22	0.05664164	0.06444516	1027.22	0.00425473		1557.22	-0.01297562		2087.21	0.00355968	0.00032685	
497.42	0.05598239	0.06444146	1027.42	0.00532306		1557.42	-0.01317735		2087.41	0.00417871	0.00032685	
497.62	0.05492985	0.06443776	1027.62	0.00386054		1557.62	-0.01286236		2087.61	0.00458361	0.00032684	
497.82	0.05392732	0.06443406	1027.82	0.00361107		1557.82	-0.01284158		2087.81	0.00429117	0.00032684	
498.02	0.0533246	0.06443036	1028.02	0.002873		1558.02	-0.01346718		2088.01	0.00495923	0.00032684	
498.22	0.05349975	0.06442666	1028.22	0.00246831		1558.22	-0.01261395		2088.21	0.00427928	0.00032684	
498.42	0.05371717	0.06442297	1028.42	0.00159684		1558.42	-0.01226574		2088.41	0.00430194	0.00032683	
498.62	0.05428631	0.06441927	1028.62	0.00032888		1558.62	-0.01207412		2088.61	0.00507098	0.00032683	
498.82	0.05608163	0.06441557	1028.82	-0.00043816		1558.82	-0.0126869		2088.81	0.00469283	0.00032683	
499.02	0.05687864	0.06441187	1029.02	-0.00160326		1559.02	-0.01385937		2089.01	0.00465688	0.00032683	
499.22	0.0570422	0.06440817	1029.22	-0.0021767		1559.22	-0.01466918		2089.21	0.00420024	0.00032682	
499.42	0.05718267	0.06440448	1029.42	-0.00238434		1559.42	-0.01434734		2089.41	0.00380812	0.00032682	
499.62	0.05771197	0.06440078	1029.62	-0.00348		1559.62	-0.01376779		2089.61	0.00337763	0.00032682	
499.82	0.05885097	0.06439708	1029.82	-0.00274671		1559.82	-0.01336079		2089.81	0.00353952	0.00032682	
500.02	0.05939335	0.06439338	1030.02	-0.00161448		1560.02	-0.01360225		2090.01	0.00433295	0.00032681	
500.22	0.05954591	0.06438969	1030.22	0.0006783		1560.22	-0.01368381		2090.21	0.0033813	0.00032681	
500.42	0.06113468	0.06438599	1030.42	0.00225038		1560.42	-0.01391752		2090.41	0.00368041	0.00032681	
500.62	0.06092741	0.06438229	1030.62	0.00299341		1560.62	-0.01349004		2090.61	0.00286286	0.00032681	
500.82	0.0609118	0.0643786	1030.82	0.00405884		1560.82	-0.01335636		2090.81	0.00411837	0.0003268	
501.02	0.06064377	0.0643749	1031.02	0.00385697		1561.02	-0.01348628		2091.01	0.00464503	0.0003268	
501.22	0.05948885	0.06437121	1031.22	0.00399769		1561.22	-0.01351039		2091.21	0.00429023	0.0003268	
501.42	0.05882217	0.06436751	1031.42	0.00360737		1561.42	-0.01341276		2091.41	0.00444551	0.0003268	
501.62	0.05832574	0.06436382	1031.62	0.0021805		1561.62	-0.01409379		2091.61	0.00445089	0.00032679	
501.82	0.05796621	0.06436012	1031.82	0.00216565		1561.82	-0.01384742		2091.81	0.00407224	0.00032679	
502.02	0.05759024	0.06435643	1032.02	0.00197007		1562.02	-0.01355277		2092.01	0.00373547	0.00032679	
502.22	0.05775136	0.06435273	1032.22	0.00201765		1562.22	-0.01306584		2092.21	0.00346707	0.00032679	
502.42	0.0576523	0.06434904	1032.42	0.00093377		1562.42	-0.01344501		2092.41	0.00394475	0.00032678	
502.62	0.05750951	0.06434534	1032.62	0.00050582		1562.62	-0.01456583		2092.61	0.00426742	0.00032678	
502.82	0.05812356	0.06434165	1032.82	0.00032641		1562.82	-0.01590121		2092.81	0.00389066	0.00032678	
503.02	0.05782558	0.06433796	1033.02	0.00024129		1563.02	-0.01680807		2093.01	0.00402975	0.00032677	
503.22	0.05730451	0.06433426	1033.22	0.00045109		1563.22	-0.01639597		2093.21	0.00376933	0.00032677	
503.42	0.0576888	0.06433057	1033.42	0.00046249		1563.42	-0.01565064		2093.41	0.00288775	0.00032677	
503.62	0.05817684	0.06432688	1033.62	0.00020808		1563.62	-0.01526166		2093.61	0.00375033	0.00032677	
503.82	0.05906136	0.06432318	1033.82	0.00030673		1563.82	-0.01525149		2093.81	0.00409953	0.00032676	
504.02	0.05887576	0.06431949	1034.02	0.00055121		1564.02	-0.01571048		2094.01	0.00416947	0.00032676	
504.22	0.05908309	0.0643158	1034.22	0.0011891		1564.22	-0.01545492		2094.21	0.00421502	0.00032676	
504.42	0.05955136	0.06431211	1034.42	0.00078204		1564.42	-0.01475425		2094.41	0.00492005	0.00032676	
504.62	0.05936961	0.06430841	1034.62	0.0004394		1564.62	-0.01439521		2094.61	0.00537054	0.00032675	
504.82	0.05973718	0.06430472	1034.82	0.00123249		1564.82	-0.01481291		2094.81	0.00508226	0.00032675	
505.02	0.05878977	0.06430103	1035.02	0.00084032		1565.02	-0.01417078		2095.01	0.00431614	0.00032675	
505.22	0.05823958	0.06429734	1035.22	0.00157923		1565.22	-0.01437521		2095.21	0.00471282	0.00032675	
505.42	0.05851928	0.06429365	1035.42	0.00088105		1565.42	-0.01413226		2095.41	0.00483683	0.00032674	
505.62	0.05748065	0.06428996	1035.62	0.00108022		1565.62	-0.01440159		2095.61	0.00396473	0.00032674	
505.82	0.05698774	0.06428627	1035.82	0.00172381		1565.82	-0.01350027		2095.81	0.00356058	0.00032674	
506.02	0.05700687	0.06428258	1036.02	0.00231383		1566.02	-0.01338556		2096.01	0.00355258	0.00032674	
506.22	0.05633418	0.06427889	1036.22	0.00268535		1566.22	-0.01200637		2096.21	0.00450204	0.00032673	
506.42	0.056326	0.0642752	1036.42	0.00147566		1566.42	-0.0119561		2096.41	0.00543783	0.00032673	
506.62	0.05683191	0.06427151	1036.62	0.00166598		1566.62	-0.01267006		2096.61	0.00498627	0.00032673	
506.82	0.05792671	0.06426782	1036.82	0.00136408		1566.82	-0.01272718		2096.81	0.0051276	0.00032673	
507.02	0.05844103	0.06426413	1037.02	0.00162867		1567.02	-0.0135365		2097.01	0.00528323	0.00032672	
507.22	0.05818294	0.06426044	1037.22	0.001335		1567.22	-0.01317091		2097.21	0.00569792	0.00032672	
507.42	0.05837153	0.06425675	1037.42	0.00050169		1567.42	-0.01356494		2097.41	0.00554839	0.00032672	
507.62	0.05954106	0.06425306	1037.62	-0.00020317		1567.62	-0.01264301		2097.61	0.00617832	0.00032672	
507.82	0.05936493	0.06424937	1037.82	-0.00050495		1567.82	-0.01333723		2097.81	0.00555952	0.00032671	
508.02	0.05929747	0.06424568	1038.02	-0.00026327		1568.02	-0.01336411		2098.01	0.00502415	0.00032671	
508.22	0.05965282	0.06424199	1038.22	-0.00044168		1568.22	-0.01334373		2098.21	0.00435272	0.00032671	
508.42	0.05957071	0.06423831	1038.42	-0.00023107		1568.42	-0.01388088		2098.41	0.00328329	0.00032671	
508.62	0.05971771	0.06423462	1038.62	0.00076956		1568.62	-0.01451608		2098.61	0.00233458	0.0003267	
508.82	0.05901762	0.06423093	1038.82	0.00205073		1568.82	-0.01411307		2098.81	0.00040831	0.0003267	
509.02	0.05786221	0.06422724	1039.02	0.00234809		1569.02	-0.01383434		2099.01	0.00087761	0.0003267	
509.22	0.05766624	0.06422356	1039.22	0.00324501		1569.22	-0.01370731		2099.21	-0.00053678	0.00032669	
509.42	0.05788097	0.06421987	1039.42	0.00292564		1569.42	-0.01373625		2099.41	-0.00151966	0.00032669	
509.62	0.0567031	0.06421618	1039.62	0.00387707		1569.62	-0.01363705		2099.61	-0.00111582	0.00032669	
509.82	0.05708908	0.0642125	1039.82	0.00400369		1569.82	-0.01339269		2099.81	-0.00148782	0.00032669	
510.02	0.05764157	0.06420881	1040.02	0.00421114		1570.02	-0.01311641		2100.01	-0.0007505	0.00032668	
510.22	0.05755526	0.06420512	1040.22	0.00384223		1570.22	-0.01290803		2100.21	0.00034571	0.00032668	
510.42	0.05745897	0.06420144	1040.42	0.00242847		1570.42	-0.01431271		2100.41	0.00080692	0.00032668	
510.62	0.05799976	0.06419775	1040.62	0.00224001		1570.62	-0.01549294		2100.61	0.00144998	0.00032668	
510.82	0.05841587	0.06419407	1040.82	0.00184093		1570.82	-0.0159639		2100.81	0.00298547	0.00032667	
511.02	0.0583593	0.06419038	1041.02	0.00174935		1571.02	-0.01600692		2101.01	0.00389347	0.00032667	
511.22	0.05723652	0.0641867	1041.22	0.00096001		1571.22	-0.01519009		2101.21	0.00488178	0.00032667	
511.42	0.05765774	0.06418301	1041.42	0.00003337		1571.42	-0.01452982		2101.41	0.00627504	0.00032667	
511.62	0.05826064	0.06417933	1041.62	-0.00112319		1571.62	-0.01372179		2101.61	0.00700812	0.00032666	
511.82	0.05811645	0.06417564	1041.82	-0.00183436		1571.82	-0.01426609		2101.81	0.00657164	0.00032666	
512.02	0.05828507	0.06417196	1042.02	-0.00255965		1572.02	-0.01303516		2102.01	0.0062848	0.00032666	
512.22	0.0582296	0.06416827	1042.22	-0.00246792		1572.22	-0.01280136		2102.21	0.00513449	0.00032666	
512.42	0.05710397	0.06416459	1042.42	-0.00242716		1572.42	-0.01139435		2102.41	0.00414068	0.00032665	
512.62	0.05626409	0.06416091	1042.62	-0.00236646		1572.62	-0.01129189		2102.61	0.00316002	0.00032665	
512.82	0.05623603	0.06415722	1042.82	-0.00102557		1572.82	-0.01084723		2102.81	0.00258734	0.00032665	
513.02	0.05625426	0.06415354	1043.02	-0.00104086		1573.02	-0.01122955		2103.01	0.00255553	0.00032665	
513.22	0.05611207	0.06414986	1043.22	-0.00037626		1573.22	-0.01141261		2103.21	0.00183676	0.00032664	
513.42	0.05590559	0.06414617	1043.42	-0.00025992		1573.42	-0.01100835		2103.41	0.00238505	0.00032664	
513.62	0.05546833	0.06414249	1043.62	-0.00012853		1573.62	-0.012152		2103.61	0.00165075	0.00032664	
513.82	0.05582396	0.06413881	1043.82	0.00001507		1573.82	-0.01326569		2103.81	0.00000566	0.00032664	
514.02	0.05635462	0.06413513	1044.02	0.00006128		1574.02	-0.01477868		2104.01	0.00081747	0.00032663	
514.22	0.05676875	0.06413145	1044.22	-0.00014377		1574.22	-0.01668756		2104.21	0.00159884	0.00032663	
514.42	0.05636881	0.06412776	1044.42	-0.00035982		1574.42	-0.01739337		2104.41	0.00168565	0.00032663	
514.62	0.05726771	0.06412408	1044.62	-0.00066577		1574.62	-0.01686548		2104.61	0.00303424	0.00032663	
514.82	0.05762236	0.0641204	1044.82	0.00013758		1574.82	-0.01658688		2104.81	0.0038635	0.00032662	
515.02	0.05836269	0.06411672	1045.02	0.00038007		1575.02	-0.01635332		2105.01	0.00417498	0.00032662	
515.22	0.05844939	0.06411304	1045.22	0.00034384		1575.22	-0.0158067		2105.21	0.00471957	0.00032662	
515.42	0.05894055	0.06410936	1045.42	-0.0000411		1575.42	-0.01622124		2105.41	0.00500386	0.00032662	
515.62	0.05872509	0.06410568	1045.62	-0.00148123		1575.62	-0.01588767		2105.61	0.00441066	0.00032661	
515.82	0.05838201	0.064102	1045.82	-0.00092898		1575.82	-0.01511675		2105.81	0.0038645	0.00032661	
516.02	0.05773386	0.06409832	1046.02	-0.0002972		1576.02	-0.01480954		2106.01	0.00245011	0.00032661	
516.22	0.05722201	0.06409464	1046.22	0.00084299		1576.22	-0.01451738		2106.21	0.00169066	0.0003266	
516.42	0.05685734	0.06409096	1046.42	0.00042626		1576.42	-0.01344234		2106.41	0.0011141	0.0003266	
516.62	0.05800224	0.06408728	1046.62	0.00071233		1576.62	-0.01389604		2106.61	0.00083309	0.0003266	
516.82	0.05853721	0.0640836	1046.82	0.00111313		1576.82	-0.01304081		2106.81	0.0007015	0.0003266	
517.02	0.05769509	0.06407992	1047.02	0.00006291		1577.02	-0.01254599		2107.01	0.00079425	0.00032659	
517.22	0.05759719	0.06407624	1047.22	-0.00020766		1577.22	-0.01208739		2107.21	0.00102716	0.00032659	
517.42	0.05666165	0.06407256	1047.42	-0.00142853		1577.42	-0.01199217		2107.41	0.00112551	0.00032659	
517.62	0.05596198	0.06406889	1047.62	-0.00196061		1577.62	-0.01380336		2107.61	0.0007057	0.00032659	
517.82	0.05553616	0.06406521	1047.82	-0.00168501		1577.82	-0.01429105		2107.81	0.00196048	0.00032658	
518.02	0.0559996	0.06406153	1048.02	-0.00219643		1578.02	-0.01422222		2108.01	0.00301839	0.00032658	
518.22	0.05614065	0.06405785	1048.22	-0.00197173		1578.22	-0.01420197		2108.21	0.00450312	0.00032658	
518.42	0.05622219	0.06405418	1048.42	-0.00272035		1578.42	-0.01380837		2108.41	0.00519415	0.00032658	
518.62	0.05633824	0.0640505	1048.62	-0.00283592		1578.62	-0.0132081		2108.61	0.00642935	0.00032657	
518.82	0.05653345	0.06404682	1048.82	-0.00326667		1578.82	-0.01366584		2108.81	0.00730338	0.00032657	
519.02	0.05802035	0.06404314	1049.02	-0.00289421		1579.02	-0.01368549		2109.01	0.00730266	0.00032657	
519.22	0.05857862	0.06403947	1049.22	-0.00293686		1579.22	-0.01378581		2109.21	0.00783566	0.00032657	
519.42	0.05778369	0.06403579	1049.42	-0.00286295		1579.42	-0.01433101		2109.41	0.00684173	0.00032656	
519.62	0.05789424	0.06403212	1049.62	-0.00279738		1579.62	-0.01389132		2109.61	0.00722338	0.00032656	
519.82	0.05792506	0.06402844	1049.82	-0.00131705		1579.82	-0.01359129		2109.81	0.00726309	0.00032656	
520.02	0.05887538	0.06402476	1050.02	0.0001601		1580.02	-0.01301222		2110.01	0.00590282	0.00032656	
520.22	0.05932977	0.06402109	1050.22	0.00032834		1580.22	-0.01232549		2110.21	0.00510064	0.00032655	
520.42	0.05977003	0.06401741	1050.42	0.00002896		1580.42	-0.0123289		2110.41	0.00405811	0.00032655	
520.62	0.06035966	0.06401374	1050.62	0.00046728		1580.62	-0.01219418		2110.61	0.00407788	0.00032655	
520.82	0.05943274	0.06401006	1050.82	0.00018754		1580.82	-0.01205792		2110.81	0.00312736	0.00032655	
521.02	0.05826826	0.06400639	1051.02	0.0011764		1581.02	-0.01268346		2111.01	0.00331923	0.00032654	
521.22	0.05797465	0.06400271	1051.22	0.00171162		1581.22	-0.01330702		2111.21	0.00344922	0.00032654	
521.42	0.0561932	0.06399904	1051.42	0.00192513		1581.42	-0.01333111		2111.41	0.00378006	0.00032654	
521.62	0.05572003	0.06399537	1051.62	0.00273904		1581.62	-0.01403769		2111.61	0.0036687	0.00032654	
521.82	0.05572353	0.06399169	1051.82	0.00302408		1581.82	-0.01443144		2111.81	0.00419562	0.00032653	
522.02	0.05540967	0.06398802	1052.02	0.00257316		1582.02	-0.01392071		2112.01	0.00394799	0.00032653	
522.22	0.05466827	0.06398434	1052.22	0.0021664		1582.22	-0.01463507		2112.21	0.00410311	0.00032653	
522.42	0.05463841	0.06398067	1052.42	0.00146029		1582.42	-0.01527505		2112.41	0.00425954	0.00032652	
522.62	0.05426129	0.063977	1052.62	0.00091727		1582.62	-0.01429983		2112.61	0.00413131	0.00032652	
522.82	0.05514732	0.06397333	1052.82	0.00063902		1582.82	-0.01400956		2112.81	0.00460658	0.00032652	
523.02	0.05678815	0.06396965	1053.02	0.00117686		1583.02	-0.01394562		2113.01	0.00446589	0.00032652	
523.22	0.05679754	0.06396598	1053.22	0.00064235		1583.22	-0.01384917		2113.21	0.00467615	0.00032651	
523.42	0.05687951	0.06396231	1053.42	0.00112409		1583.42	-0.01278022		2113.41	0.00320324	0.00032651	
523.62	0.05771328	0.06395864	1053.62	0.00099132		1583.62	-0.01259888		2113.61	0.00248503	0.00032651	
523.82	0.05726701	0.06395496	1053.82	0.00135763		1583.82	-0.0126208		2113.81	0.00210648	0.00032651	
524.02	0.05680009	0.06395129	1054.02	0.00153593		1584.02	-0.01219053		2114.01	0.00077245	0.0003265	
524.22	0.05606735	0.06394762	1054.22	0.00142074		1584.22	-0.0127377		2114.21	-0.00053944	0.0003265	
524.42	0.05526211	0.06394395	1054.42	0.00189743		1584.42	-0.01440415		2114.41	-0.00154438	0.0003265	
524.62	0.05439979	0.06394028	1054.62	0.00267403		1584.62	-0.01447248		2114.61	-0.00156058	0.0003265	
524.82	0.05354585	0.06393661	1054.82	0.00258461		1584.82	-0.01520321		2114.81	-0.0021877	0.00032649	
525.02	0.05295004	0.06393294	1055.02	0.00361038		1585.02	-0.01525872		2115.01	-0.00116773	0.00032649	
525.22	0.05299402	0.06392927	1055.22	0.00358295		1585.22	-0.0153958		2115.21	-0.00049512	0.00032649	
525.42	0.05284052	0.0639256	1055.42	0.00282356		1585.42	-0.01523926		2115.41	0.00070937	0.00032649	
525.62	0.05246372	0.06392193	1055.62	0.00251114		1585.62	-0.01613359		2115.61	0.0020156	0.00032648	
525.82	0.05281164	0.06391826	1055.82	0.00187371		1585.82	-0.01683261		2115.81	0.00317703	0.00032648	
526.02	0.05292229	0.06391459	1056.02	0.00062913		1586.02	-0.01661551		2116.01	0.00440716	0.00032648	
526.22	0.05329128	0.06391092	1056.22	-0.0001343		1586.22	-0.01635059		2116.21	0.00537362	0.00032648	
526.42	0.05426993	0.06390725	1056.42	-0.00033188		1586.42	-0.01565928		2116.41	0.00653375	0.00032647	
526.62	0.05463696	0.06390358	1056.62	-0.00064118		1586.62	-0.01410409		2116.61	0.00750535	0.00032647	
526.82	0.05614997	0.06389991	1056.82	-0.00030953		1586.82	-0.01426179		2116.81	0.0077354	0.00032647	
527.02	0.05766089	0.06389625	1057.02	-0.00037592		1587.02	-0.01358844		2117.01	0.00784586	0.00032647	
527.22	0.0578025	0.06389258	1057.22	-0.00011791		1587.22	-0.01308603		2117.21	0.00744482	0.00032646	
527.42	0.05814325	0.06388891	1057.42	-0.00016639		1587.42	-0.01283329		2117.41	0.00582229	0.00032646	
527.62	0.05804069	0.06388524	1057.62	-0.00043942		1587.62	-0.0131041		2117.61	0.004991	0.00032646	
527.82	0.05671162	0.06388157	1057.82	0.00031895		1587.82	-0.01322278		2117.81	0.00523054	0.00032646	
528.02	0.05651513	0.06387791	1058.02	0.00106085		1588.02	-0.01295466		2118.01	0.00357018	0.00032645	
528.22	0.05621075	0.06387424	1058.22	0.00215893		1588.22	-0.01362657		2118.21	0.00199949	0.00032645	
528.42	0.05533153	0.06387057	1058.42	0.00274756		1588.42	-0.01498827		2118.41	0.00143909	0.00032645	
528.62	0.05473645	0.06386691	1058.62	0.00315052		1588.62	-0.0143851		2118.61	0.00102509	0.00032644	
528.82	0.05431033	0.06386324	1058.82	0.00286059		1588.82	-0.01559475		2118.81	0.00079835	0.00032644	
529.02	0.05384587	0.06385957	1059.02	0.00224059		1589.02	-0.01616258		2119.01	0.00166262	0.00032644	
529.22	0.05371876	0.06385591	1059.22	0.00197769		1589.22	-0.01636382		2119.21	0.00151364	0.00032644	
529.42	0.05365383	0.06385224	1059.42	0.00129319		1589.42	-0.01669412		2119.41	0.00221633	0.00032643	
529.62	0.05361336	0.06384858	1059.62	0.00119802		1589.62	-0.01684286		2119.61	0.00185552	0.00032643	
529.82	0.05427541	0.06384491	1059.82	0.00034292		1589.82	-0.01697131		2119.81	0.00185838	0.00032643	
530.02	0.05474704	0.06384125	1060.02	-0.00094207		1590.02	-0.01644162		2120.01	0.00170633	0.00032643	
530.22	0.05475391	0.06383758	1060.22	-0.00094849		1590.22	-0.01570249		2120.21	0.00178799	0.00032642	
530.42	0.0551825	0.06383392	1060.42	-0.00067543		1590.42	-0.01571642		2120.41	0.001231	0.00032642	
530.62	0.0557345	0.06383025	1060.62	-0.00004629		1590.62	-0.01553671		2120.61	0.00157045	0.00032642	
530.82	0.05662687	0.06382659	1060.82	-0.0002481		1590.82	-0.01610404		2120.81	0.00056999	0.00032642	
531.02	0.05702601	0.06382292	1061.02	0.00094812		1591.02	-0.01532445		2121.01	0.00033263	0.00032641	
531.22	0.05704077	0.06381926	1061.22	0.00039282		1591.22	-0.01580957		2121.21	0.00009379	0.00032641	
531.42	0.05781565	0.06381559	1061.42	0.00070571		1591.42	-0.01651542		2121.41	-0.00082213	0.00032641	
531.62	0.05827403	0.06381193	1061.62	0.00158412		1591.62	-0.016828		2121.61	-0.00091035	0.00032641	
531.82	0.05764668	0.06380827	1061.82	0.00226953		1591.82	-0.01771073		2121.81	-0.00094657	0.0003264	
532.02	0.05773942	0.06380461	1062.02	0.0033662		1592.02	-0.01853167		2122.01	-0.00141037	0.0003264	
532.22	0.05778169	0.06380094	1062.22	0.00395953		1592.22	-0.01859724		2122.21	-0.00070868	0.0003264	
532.42	0.05829796	0.06379728	1062.42	0.0037511		1592.42	-0.0189762		2122.41	-0.00005886	0.0003264	
532.62	0.05716364	0.06379362	1062.62	0.003406		1592.62	-0.01920893		2122.61	-0.00023597	0.00032639	
532.82	0.05664756	0.06378995	1062.82	0.00315825		1592.82	-0.02006493		2122.81	0.00018722	0.00032639	
533.02	0.05700815	0.06378629	1063.02	0.00223463		1593.02	-0.01949758		2123.01	0.00016539	0.00032639	
533.22	0.05756261	0.06378263	1063.22	0.00142762		1593.22	-0.01861006		2123.21	0.00004268	0.00032639	
533.42	0.0578606	0.06377897	1063.42	0.00017596		1593.42	-0.01906569		2123.41	0.00087775	0.00032638	
533.62	0.05802425	0.06377531	1063.62	-0.00086433		1593.62	-0.0182324		2123.61	0.00088552	0.00032638	
533.82	0.05769305	0.06377165	1063.82	-0.00147222		1593.82	-0.01833523		2123.81	0.00122368	0.00032638	
534.02	0.0573846	0.06376799	1064.02	-0.00194217		1594.02	-0.01806742		2124.01	0.00080617	0.00032638	
534.22	0.05723654	0.06376432	1064.22	-0.0020342		1594.22	-0.01747726		2124.21	0.00194249	0.00032637	
534.42	0.05698854	0.06376066	1064.42	-0.00245877		1594.42	-0.01707084		2124.41	0.00226926	0.00032637	
534.62	0.05636244	0.063757	1064.62	-0.00259958		1594.62	-0.01646417		2124.61	0.00192559	0.00032637	
534.82	0.0557605	0.06375334	1064.82	-0.003367		1594.82	-0.01607099		2124.81	0.00121503	0.00032636	
535.02	0.05533288	0.06374968	1065.02	-0.00308831		1595.02	-0.01573525		2125.01	0.00131214	0.00032636	
535.22	0.05570958	0.06374602	1065.22	-0.00437041		1595.22	-0.01603812		2125.21	0.00119498	0.00032636	
535.42	0.0554175	0.06374236	1065.42	-0.00338861		1595.42	-0.01601353		2125.41	0.0007073	0.00032636	
535.62	0.05517299	0.06373871	1065.62	-0.00310198		1595.62	-0.0153764		2125.61	0.0014503	0.00032635	
535.82	0.05452622	0.06373505	1065.82	-0.0026739		1595.82	-0.01590085		2125.81	0.0017139	0.00032635	
536.02	0.05418964	0.06373139	1066.02	-0.00236457		1596.02	-0.01499848		2126.01	0.00212184	0.00032635	
536.22	0.05412267	0.06372773	1066.22	-0.00295363		1596.22	-0.01445458		2126.21	0.00241174	0.00032635	
536.42	0.0536887	0.06372407	1066.42	-0.00268538		1596.42	-0.01485536		2126.41	0.00191608	0.00032634	
536.62	0.05303186	0.06372041	1066.62	-0.00261183		1596.62	-0.01535917		2126.61	0.0014005	0.00032634	
536.82	0.05396726	0.06371675	1066.82	-0.00291633		1596.82	-0.01430959		2126.81	0.00154717	0.00032634	
537.02	0.05424038	0.0637131	1067.02	-0.00370762		1597.02	-0.01441087		2127.01	0.00167636	0.00032634	
537.22	0.05492974	0.06370944	1067.22	-0.00400669		1597.22	-0.01493731		2127.21	0.00221365	0.00032633	
537.42	0.05570802	0.06370578	1067.42	-0.00416996		1597.42	-0.01618094		2127.41	0.002559	0.00032633	
537.62	0.05577967	0.06370212	1067.62	-0.00366608		1597.62	-0.01626434		2127.61	0.00262217	0.00032633	
537.82	0.05605575	0.06369847	1067.82	-0.00253669		1597.82	-0.01700815		2127.81	0.00298581	0.00032633	
538.02	0.05629525	0.06369481	1068.02	-0.00294657		1598.02	-0.01669403		2128.01	0.00305575	0.00032632	
538.22	0.05687452	0.06369115	1068.22	-0.00216323		1598.22	-0.0168962		2128.21	0.00373646	0.00032632	
538.42	0.05645336	0.0636875	1068.42	-0.00209608		1598.42	-0.01707729		2128.41	0.00371056	0.00032632	
538.62	0.05649887	0.06368384	1068.62	-0.00228481		1598.62	-0.01686605		2128.61	0.00343971	0.00032632	
538.82	0.05659239	0.06368018	1068.82	-0.00209836		1598.82	-0.01697622		2128.81	0.00416622	0.00032631	
539.02	0.05587099	0.06367653	1069.02	-0.00180708		1599.02	-0.01660699		2129.01	0.00527415	0.00032631	
539.22	0.05625964	0.06367287	1069.22	-0.00160259		1599.22	-0.01557682		2129.21	0.00500979	0.00032631	
539.42	0.05574793	0.06366922	1069.42	-0.00052378		1599.42	-0.01504792		2129.41	0.00541616	0.00032631	
539.62	0.05567472	0.06366556	1069.62	-0.00035781		1599.62	-0.01473255		2129.61	0.00557902	0.0003263	
539.82	0.05426426	0.06366191	1069.82	-0.00060839		1599.82	-0.0153858		2129.81	0.00529603	0.0003263	
540.02	0.05371992	0.06365825	1070.02	-0.00175493		1600.02	-0.01512985		2130.01	0.00456376	0.0003263	
540.22	0.05308642	0.0636546	1070.22	-0.00237567		1600.22	-0.01551508		2130.21	0.00443097	0.0003263	
540.42	0.05262027	0.06365094	1070.42	-0.00189853		1600.42	-0.01619192		2130.41	0.00445549	0.00032629	
540.62	0.05251025	0.06364729	1070.62	-0.00232801		1600.62	-0.01618812		2130.61	0.00400519	0.00032629	
540.82	0.05246351	0.06364364	1070.82	-0.00270644		1600.82	-0.0154649		2130.81	0.0034134	0.00032629	
541.02	0.05259992	0.06363998	1071.02	-0.00265426		1601.02	-0.01638224		2131.01	0.00242478	0.00032629	
541.22	0.05313015	0.06363633	1071.22	-0.00191469		1601.22	-0.01619433		2131.21	0.00139793	0.00032628	
541.42	0.05437221	0.06363268	1071.42	-0.00243002		1601.42	-0.01690365		2131.41	0.00154122	0.00032628	
541.62	0.05434835	0.06362902	1071.62	-0.00143056		1601.62	-0.01671259		2131.61	0.0019375	0.00032628	
541.82	0.05498747	0.06362537	1071.82	-0.00121687		1601.82	-0.0172056		2131.81	0.00164429	0.00032627	
542.02	0.05482489	0.06362172	1072.02	-0.00173943		1602.02	-0.01740263		2132.01	0.00117928	0.00032627	
542.22	0.05481344	0.06361807	1072.22	-0.00084573		1602.22	-0.01814894		2132.21	0.00096295	0.00032627	
542.42	0.05535973	0.06361441	1072.42	-0.00136115		1602.42	-0.01901721		2132.41	0.00135486	0.00032627	
542.62	0.0553775	0.06361076	1072.62	-0.00122828		1602.62	-0.01879745		2132.61	0.00034441	0.00032626	
542.82	0.05508087	0.06360711	1072.82	-0.00077422		1602.82	-0.0193127		2132.81	0.00010037	0.00032626	
543.02	0.05467682	0.06360346	1073.02	-0.00058946		1603.02	-0.0187185		2133.01	-0.00053049	0.00032626	
543.22	0.05492267	0.06359981	1073.22	-0.00048394		1603.22	-0.01886873		2133.21	-0.00131172	0.00032626	
543.42	0.05464456	0.06359616	1073.42	-0.00016101		1603.42	-0.01923369		2133.41	-0.0021155	0.00032625	
543.62	0.05474091	0.0635925	1073.62	-0.00037731		1603.62	-0.01944721		2133.61	-0.00270644	0.00032625	
543.82	0.05409524	0.06358885	1073.82	-0.0002268		1603.82	-0.01967502		2133.81	-0.00305256	0.00032625	
544.02	0.05385935	0.0635852	1074.02	-0.00027246		1604.02	-0.01926197		2134.01	-0.0028451	0.00032625	
544.22	0.05388272	0.06358155	1074.22	-0.00092627		1604.22	-0.01969269		2134.21	-0.00162444	0.00032624	
544.42	0.05415493	0.0635779	1074.42	-0.00057959		1604.42	-0.01970121		2134.41	-0.00099373	0.00032624	
544.62	0.05498528	0.06357425	1074.62	-0.00039927		1604.62	-0.01946035		2134.61	-0.00143505	0.00032624	
544.82	0.05563401	0.0635706	1074.82	-0.00101888		1604.82	-0.01937818		2134.81	-0.00093169	0.00032624	
545.02	0.0557187	0.06356695	1075.02	-0.0007889		1605.02	-0.01902419		2135.01	0.00031651	0.00032623	
545.22	0.05551362	0.0635633	1075.22	0.00012016		1605.22	-0.01891279		2135.21	0.00081406	0.00032623	
545.42	0.05621472	0.06355966	1075.42	0.00046899		1605.42	-0.01834078		2135.41	0.00287782	0.00032623	
545.62	0.05555155	0.06355601	1075.62	0.00094761		1605.62	-0.0183825		2135.61	0.00301851	0.00032623	
545.82	0.05594721	0.06355236	1075.82	0.00024775		1605.82	-0.01842599		2135.81	0.00315486	0.00032622	
546.02	0.05596766	0.06354871	1076.02	0.00033081		1606.02	-0.01813739		2136.01	0.00288609	0.00032622	
546.22	0.05606311	0.06354506	1076.22	0.00054233		1606.22	-0.01809059		2136.21	0.0033151	0.00032622	
546.42	0.05513524	0.06354141	1076.42	0.00003553		1606.42	-0.01783861		2136.41	0.00384765	0.00032622	
546.62	0.05389895	0.06353777	1076.62	0.0007012		1606.62	-0.01665619		2136.61	0.00195027	0.00032621	
546.82	0.05392772	0.06353412	1076.82	0.00030312		1606.82	-0.01700121		2136.81	0.00139954	0.00032621	
547.02	0.05339212	0.06353047	1077.02	-0.00022747		1607.02	-0.01610388		2137.01	0.00093652	0.00032621	
547.22	0.05223695	0.06352682	1077.22	-0.0001815		1607.22	-0.01558415		2137.21	0.0001062	0.00032621	
547.42	0.05103419	0.06352318	1077.42	-0.00061701		1607.42	-0.01409446		2137.41	-0.00084726	0.0003262	
547.62	0.05109374	0.06351953	1077.62	0.00017529		1607.62	-0.01315662		2137.61	-0.00136752	0.0003262	
547.82	0.0509797	0.06351588	1077.82	-0.00074196		1607.82	-0.01317618		2137.81	-0.00167569	0.0003262	
548.02	0.05043445	0.06351224	1078.02	-0.0022436		1608.02	-0.01364738		2138.01	-0.00191894	0.00032619	
548.22	0.05087885	0.06350859	1078.22	-0.00396253		1608.22	-0.01461159		2138.21	-0.00198322	0.00032619	
548.42	0.05101336	0.06350495	1078.42	-0.00335284		1608.42	-0.0141869		2138.41	-0.00124235	0.00032619	
548.62	0.05197307	0.0635013	1078.62	-0.0035463		1608.62	-0.01400279		2138.61	-0.00119374	0.00032619	
548.82	0.05254173	0.06349765	1078.82	-0.00422922		1608.82	-0.01509764		2138.81	-0.00032081	0.00032618	
549.02	0.0528305	0.06349401	1079.02	-0.0028906		1609.02	-0.01504152		2139.01	0.00029403	0.00032618	
549.22	0.05370344	0.06349036	1079.22	-0.00248895		1609.22	-0.01531722		2139.21	0.00061915	0.00032618	
549.42	0.05542363	0.06348672	1079.42	-0.00267967		1609.42	-0.01530437		2139.41	0.00203777	0.00032618	
549.62	0.05606832	0.06348307	1079.62	-0.00357077		1609.62	-0.01615847		2139.61	0.00159217	0.00032617	
549.82	0.05654938	0.06347943	1079.82	-0.00357488		1609.82	-0.01623508		2139.81	0.00150067	0.00032617	
550.02	0.0560336	0.06347579	1080.02	-0.00317414		1610.02	-0.01627471		2140.01	0.00179969	0.00032617	
550.22	0.0549913	0.06347214	1080.22	-0.00246417		1610.22	-0.01687175		2140.21	0.00275409	0.00032617	
550.42	0.05454386	0.0634685	1080.42	-0.00226769		1610.42	-0.01666803		2140.41	0.00225951	0.00032616	
550.62	0.05515714	0.06346485	1080.62	-0.00083875		1610.62	-0.01684181		2140.61	0.00144823	0.00032616	
550.82	0.05557742	0.06346121	1080.82	-0.00067712		1610.82	-0.01677222		2140.81	0.00162814	0.00032616	
551.02	0.0544051	0.06345757	1081.02	-0.00102826		1611.02	-0.01641475		2141.01	0.00155686	0.00032616	
551.22	0.05365987	0.06345392	1081.22	-0.00042058		1611.22	-0.01576741		2141.21	0.00172741	0.00032615	
551.42	0.05307077	0.06345028	1081.42	-0.00082193		1611.42	-0.01520777		2141.41	0.00189333	0.00032615	
551.62	0.05449374	0.06344664	1081.62	-0.0010843		1611.62	-0.01560267		2141.61	0.00125343	0.00032615	
551.82	0.05496374	0.063443	1081.82	-0.00284164		1611.82	-0.01622863		2141.81	0.00203513	0.00032615	
552.02	0.05399588	0.06343935	1082.02	-0.00238775		1612.02	-0.01513729		2142.01	0.00161305	0.00032614	
552.22	0.05484379	0.06343571	1082.22	-0.00240003		1612.22	-0.01514219		2142.21	0.00280784	0.00032614	
552.42	0.055458	0.06343207	1082.42	-0.00140639		1612.42	-0.01399557		2142.41	0.00340923	0.00032614	
552.62	0.05672694	0.06342843	1082.62	-0.00213609		1612.62	-0.01429812		2142.61	0.00345574	0.00032614	
552.82	0.05777308	0.06342479	1082.82	-0.00246879		1612.82	-0.01535474		2142.81	0.00328384	0.00032613	
553.02	0.05822392	0.06342115	1083.02	-0.00166589		1613.02	-0.0154458		2143.01	0.00380738	0.00032613	
553.22	0.05857599	0.06341751	1083.22	-0.0034174		1613.22	-0.01553947		2143.21	0.00481293	0.00032613	
553.42	0.05879196	0.06341387	1083.42	-0.00435884		1613.42	-0.0157074		2143.41	0.00507706	0.00032613	
553.62	0.05804788	0.06341023	1083.62	-0.0053847		1613.62	-0.01571873		2143.61	0.00458883	0.00032612	
553.82	0.05686668	0.06340659	1083.82	-0.00511282		1613.82	-0.01550861		2143.81	0.00501328	0.00032612	
554.02	0.05620034	0.06340295	1084.02	-0.00527121		1614.02	-0.01536796		2144.01	0.00579442	0.00032612	
554.22	0.05561791	0.06339931	1084.22	-0.00426005		1614.22	-0.01675771		2144.21	0.00626658	0.00032612	
554.42	0.05569428	0.06339567	1084.42	-0.00379127		1614.42	-0.01698952		2144.41	0.00571765	0.00032611	
554.62	0.0552206	0.06339203	1084.62	-0.00305214		1614.62	-0.0164232		2144.61	0.00581877	0.00032611	
554.82	0.05474398	0.06338839	1084.82	-0.00280229		1614.82	-0.01551605		2144.81	0.00501888	0.00032611	
555.02	0.05399509	0.06338475	1085.02	-0.00364649		1615.02	-0.01535733		2145.01	0.00462768	0.0003261	
555.22	0.05338544	0.06338111	1085.22	-0.00305195		1615.22	-0.01472801		2145.21	0.00430945	0.0003261	
555.42	0.05346964	0.06337747	1085.42	-0.0029162		1615.42	-0.01409474		2145.41	0.00370985	0.0003261	
555.62	0.05369145	0.06337383	1085.62	-0.00306171		1615.62	-0.01378807		2145.61	0.00296381	0.0003261	
555.82	0.05303994	0.06337019	1085.82	-0.00314821		1615.82	-0.0133197		2145.81	0.00361649	0.00032609	
556.02	0.05241706	0.06336656	1086.02	-0.00217234		1616.02	-0.01270209		2146.01	0.00276882	0.00032609	
556.22	0.05380964	0.06336292	1086.22	-0.00245943		1616.22	-0.01321152		2146.21	0.00297254	0.00032609	
556.42	0.05442983	0.06335928	1086.42	-0.00242726		1616.42	-0.01344415		2146.41	0.00145475	0.00032609	
556.62	0.05509514	0.06335564	1086.62	-0.0017968		1616.62	-0.01428247		2146.61	0.00106269	0.00032608	
556.82	0.05572627	0.06335201	1086.82	-0.00134905		1616.82	-0.01468689		2146.81	0.00006905	0.00032608	
557.02	0.0566178	0.06334837	1087.02	-0.00085355		1617.02	-0.01532244		2147.01	0.00112577	0.00032608	
557.22	0.05730549	0.06334473	1087.22	-0.00115734		1617.22	-0.01564486		2147.21	0.00132618	0.00032608	
557.42	0.05779007	0.0633411	1087.42	-0.00165041		1617.42	-0.01654152		2147.41	0.00127525	0.00032607	
557.62	0.05772146	0.06333746	1087.62	-0.00177558		1617.62	-0.01685071		2147.61	0.00070492	0.00032607	
557.82	0.05713299	0.06333382	1087.82	-0.0018229		1617.82	-0.01709179		2147.81	0.00143995	0.00032607	
558.02	0.05693362	0.06333019	1088.02	-0.00202162		1618.02	-0.01777959		2148.01	0.00155826	0.00032607	
558.22	0.05633315	0.06332655	1088.22	-0.00150101		1618.22	-0.01866092		2148.21	0.00155946	0.00032606	
558.42	0.05597242	0.06332292	1088.42	-0.00157186		1618.42	-0.01779728		2148.41	0.00075924	0.00032606	
558.62	0.05552233	0.06331928	1088.62	-0.00170788		1618.62	-0.01644018		2148.61	0.00053097	0.00032606	
558.82	0.05493112	0.06331565	1088.82	-0.00165685		1618.82	-0.01553537		2148.81	-0.00015755	0.00032606	
559.02	0.0539636	0.06331201	1089.02	-0.00172676		1619.02	-0.01482051		2149.01	-0.00059342	0.00032605	
559.22	0.05293869	0.06330838	1089.22	-0.001194		1619.22	-0.01407227		2149.21	-0.00123957	0.00032605	
559.42	0.05261979	0.06330474	1089.42	-0.00099708		1619.42	-0.01311681		2149.41	-0.00140898	0.00032605	
559.62	0.05151667	0.06330111	1089.62	-0.00120185		1619.62	-0.01239486		2149.61	-0.00171724	0.00032605	
559.82	0.0512444	0.06329747	1089.82	-0.00123883		1619.82	-0.01148455		2149.81	-0.00151157	0.00032604	
