# Supplementary material for: Functional development of a V3/glycan-specific broadly neutralizing antibody isolated from a case of HIV superinfection
Source: eLife. 2021 Jul 15;10:e68110. doi: 10.7554/eLife.68110 (PMC8376252; doi:10.7554/eLife.68110)
Supplement: Figure 2—source data 2. [file elife-68110-fig2-data2.zip › QA013.2 Dbl Ref BLI_2020.05.29/Mat_Gmat-L0_LatestInt_Naive_2020.05.29/Experiment_1/Results/Fit Data/E1Results.txt]

Conc1	3.125E-08	3.125E-08	3.125E-08	3.125E-08	
Start1	200.03	730.02	1260.02	1790.01	
Stop1	559.82	1089.82	1619.82	2149.81	
Kobs	0.000287047897479876			3.94787849911488E-05	
Error Kobs	1.73759372539135E-05			0.000586912347418166	
Koff	0			0	
Error Koff	0			0	
Time1	Data1	Fit1	Time2	Data2	Fit2	Time3	Data3	Fit3	Time4	Data4	Fit4	
200.03	0.00977124	0	730.02	-0.00662529		1260.02	0.00401052		1790.01	0.00111925	0	
200.23	0.0102213	0.00025528	730.22	-0.00680359		1260.22	0.00431012		1790.21	0.00034367	0.00000091	
200.43	0.00996669	0.00051043	730.42	-0.00665027		1260.42	0.00380751		1790.41	-0.00033842	0.00000182	
200.63	0.00912607	0.00076545	730.62	-0.00621676		1260.62	0.00408514		1790.61	-0.00013969	0.00000274	
200.83	0.00822514	0.00102034	730.82	-0.00594428		1260.82	0.00366116		1790.81	-0.00011878	0.00000365	
201.03	0.00817022	0.00127509	731.02	-0.00501085		1261.02	0.00355913		1791.01	0.00028884	0.00000456	
201.23	0.00825235	0.00152971	731.22	-0.00400763		1261.22	0.00315106		1791.21	0.00092344	0.00000547	
201.43	0.00727955	0.0017842	731.42	-0.00296056		1261.42	0.00261461		1791.41	0.00103549	0.00000638	
201.63	0.00729053	0.00203856	731.62	-0.0022997		1261.62	0.00162045		1791.61	0.00099598	0.00000729	
201.83	0.00717283	0.00229279	731.82	-0.00207893		1261.82	0.00152453		1791.81	0.00163619	0.0000082	
202.03	0.00705041	0.00254689	732.02	-0.00163691		1262.02	0.00040865		1792.01	0.00345644	0.00000912	
202.23	0.00668835	0.00280085	732.22	-0.00066652		1262.22	0.00062757		1792.21	0.00429763	0.00001003	
202.43	0.00791737	0.00305468	732.42	-0.00133783		1262.42	0.00159184		1792.41	0.00424524	0.00001094	
202.63	0.00894474	0.00330838	732.62	-0.00179719		1262.62	0.0015049		1792.61	0.00455347	0.00001185	
202.83	0.0099634	0.00356195	732.82	-0.00168946		1262.82	0.00171758		1792.81	0.00336382	0.00001276	
203.03	0.00990931	0.00381539	733.02	-0.00236465		1263.02	0.00244803		1793.01	0.00303136	0.00001367	
203.23	0.01097682	0.0040687	733.22	-0.00165988		1263.22	0.00221328		1793.21	0.00269068	0.00001458	
203.43	0.0116207	0.00432187	733.42	-0.00200679		1263.42	0.00206621		1793.41	0.00256948	0.00001549	
203.63	0.01260184	0.00457492	733.62	-0.00198415		1263.62	0.00183954		1793.61	0.00280606	0.0000164	
203.83	0.01399843	0.00482783	733.82	-0.00308506		1263.82	0.00188903		1793.81	0.00169786	0.00001731	
204.03	0.01546458	0.00508061	734.02	-0.00378599		1264.02	0.00318562		1794.01	0.00067983	0.00001822	
204.23	0.01616507	0.00533326	734.22	-0.00475602		1264.22	0.00294762		1794.21	0.00023885	0.00001913	
204.43	0.01609574	0.00558578	734.42	-0.00471622		1264.42	0.00261548		1794.41	-0.00007015	0.00002004	
204.63	0.01570299	0.00583817	734.62	-0.0047688		1264.62	0.00275758		1794.61	0.0000551	0.00002095	
204.83	0.01589228	0.00609043	734.82	-0.00485469		1264.82	0.00217693		1794.81	-0.00101239	0.00002186	
205.03	0.01649393	0.00634256	735.02	-0.0041592		1265.02	0.00222428		1795.01	-0.00100995	0.00002277	
205.23	0.01584244	0.00659456	735.22	-0.00368811		1265.22	0.00168489		1795.21	-0.00162067	0.00002367	
205.43	0.01579722	0.00684643	735.42	-0.0038441		1265.42	0.00053372		1795.41	-0.0022552	0.00002458	
205.63	0.01623397	0.00709816	735.62	-0.00350317		1265.62	0.00058787		1795.61	-0.00253105	0.00002549	
205.83	0.01649432	0.00734977	735.82	-0.00376476		1265.82	0.00092648		1795.81	-0.00218245	0.0000264	
206.03	0.01762507	0.00760125	736.02	-0.00349317		1266.02	0.00029474		1796.01	-0.00104192	0.00002731	
206.23	0.01814781	0.00785259	736.22	-0.00267574		1266.22	0.00119444		1796.21	-0.00174172	0.00002822	
206.43	0.01949377	0.00810381	736.42	-0.00355755		1266.42	0.00074706		1796.41	-0.00166915	0.00002913	
206.63	0.01982145	0.0083549	736.62	-0.00330555		1266.62	-0.00003052		1796.61	-0.00143859	0.00003003	
206.83	0.01980775	0.00860585	736.82	-0.00266441		1266.82	0.00045018		1796.81	-0.00208147	0.00003094	
207.03	0.01947705	0.00885668	737.02	-0.00262862		1267.02	0.00129511		1797.01	-0.00178162	0.00003185	
207.23	0.02017719	0.00910737	737.22	-0.00160442		1267.22	0.00185101		1797.21	-0.00114083	0.00003276	
207.43	0.02103254	0.00935794	737.42	-0.00134582		1267.42	0.00238156		1797.41	-0.0007324	0.00003367	
207.63	0.02144452	0.00960838	737.62	-0.00144079		1267.62	0.00365157		1797.61	0.00017126	0.00003457	
207.83	0.02168642	0.00985868	737.82	-0.00165328		1267.82	0.00445964		1797.81	0.00089102	0.00003548	
208.03	0.0212983	0.01010886	738.02	-0.00085259		1268.02	0.00587565		1798.01	0.00086117	0.00003639	
208.23	0.02082016	0.01035891	738.22	-0.00113415		1268.22	0.00584343		1798.21	0.00050461	0.0000373	
208.43	0.02060609	0.01060882	738.42	-0.00078681		1268.42	0.00550596		1798.41	0.00097727	0.0000382	
208.63	0.01996232	0.01085861	738.62	-0.00080975		1268.62	0.00547492		1798.61	0.00169415	0.00003911	
208.83	0.02038338	0.01110827	738.82	-0.00042083		1268.82	0.00534409		1798.81	0.00151289	0.00004002	
209.03	0.02049415	0.0113578	739.02	0.00042725		1269.02	0.00530031		1799.01	0.00250139	0.00004092	
209.23	0.02086541	0.0116072	739.22	0.00041309		1269.22	0.00423247		1799.21	0.00190224	0.00004183	
209.43	0.02229157	0.01185647	739.42	-0.00003074		1269.42	0.00284902		1799.41	0.00242305	0.00004274	
209.63	0.02247198	0.01210562	739.62	0.00013889		1269.62	0.00240793		1799.61	0.00183064	0.00004364	
209.83	0.02344761	0.01235463	739.82	-0.00008478		1269.82	0.00120029		1799.81	0.00203779	0.00004455	
210.03	0.02493729	0.01260352	740.02	-0.00006219		1270.02	0.00029319		1800.01	0.00179695	0.00004546	
210.23	0.02457464	0.01285227	740.22	0.00002899		1270.22	-0.0005391		1800.21	0.00146453	0.00004636	
210.43	0.02497438	0.0131009	740.42	-0.00048121		1270.42	-0.00143103		1800.41	0.0012061	0.00004727	
210.63	0.02519343	0.0133494	740.62	-0.00066951		1270.62	-0.00153359		1800.61	0.00144168	0.00004817	
210.83	0.02586458	0.01359776	740.82	-0.00014782		1270.82	-0.00142288		1800.81	0.00127809	0.00004908	
211.03	0.02575624	0.01384601	741.02	-0.00041719		1271.02	-0.00182603		1801.01	0.00173656	0.00004999	
211.23	0.02630411	0.01409412	741.22	-0.00004555		1271.22	-0.00169234		1801.21	0.00248229	0.00005089	
211.43	0.02573773	0.0143421	741.42	-0.00062736		1271.42	-0.00117432		1801.41	0.00254295	0.0000518	
211.63	0.02536507	0.01458996	741.62	-0.00125082		1271.62	0.00055641		1801.61	0.00303065	0.0000527	
211.83	0.02508604	0.01483768	741.82	-0.00120702		1271.82	0.00162862		1801.81	0.00311495	0.00005361	
212.03	0.02546844	0.01508528	742.02	-0.00184266		1272.02	0.00213748		1802.01	0.00260759	0.00005451	
212.23	0.02634182	0.01533275	742.22	-0.00310494		1272.22	0.00148703		1802.21	0.00152028	0.00005542	
212.43	0.02742717	0.01558009	742.42	-0.00268218		1272.42	0.00187704		1802.41	0.00118976	0.00005632	
212.63	0.02755391	0.01582731	742.62	-0.00266667		1272.62	0.00223		1802.61	0.00079107	0.00005723	
212.83	0.02798776	0.01607439	742.82	-0.00238329		1272.82	0.00229825		1802.81	-0.00049368	0.00005813	
213.03	0.02841062	0.01632135	743.02	-0.00243917		1273.02	0.00223151		1803.01	-0.00126387	0.00005903	
213.23	0.02904142	0.01656818	743.22	-0.00259186		1273.22	0.00151096		1803.21	-0.00090142	0.00005994	
213.43	0.02899092	0.01681489	743.42	-0.00268091		1273.42	0.00163816		1803.41	-0.00025058	0.00006084	
213.63	0.02793845	0.01706146	743.62	-0.00266517		1273.62	0.00199782		1803.61	-0.0009129	0.00006175	
213.83	0.02922104	0.01730791	743.82	-0.0025419		1273.82	0.00231092		1803.81	-0.00142952	0.00006265	
214.03	0.02891877	0.01755423	744.02	-0.00233135		1274.02	0.00165537		1804.01	-0.00207331	0.00006355	
214.23	0.02926288	0.01780042	744.22	-0.00273039		1274.22	0.00038297		1804.21	-0.00172736	0.00006446	
214.43	0.02992478	0.01804648	744.42	-0.00286536		1274.42	0.00071177		1804.41	-0.00144529	0.00006536	
214.63	0.03018551	0.01829242	744.62	-0.00308547		1274.62	0.00092691		1804.61	-0.00060205	0.00006626	
214.83	0.03092234	0.01853823	744.82	-0.00297056		1274.82	0.0007139		1804.81	-0.00020387	0.00006717	
215.03	0.03103637	0.01878391	745.02	-0.0032726		1275.02	0.0008428		1805.01	-0.00025696	0.00006807	
215.23	0.03191766	0.01902947	745.22	-0.00342629		1275.22	0.00090055		1805.21	0.00057838	0.00006897	
215.43	0.03210435	0.01927489	745.42	-0.00262609		1275.42	0.00182601		1805.41	0.00110132	0.00006988	
215.63	0.03238168	0.01952019	745.62	-0.00219515		1275.62	0.00228648		1805.61	0.00083839	0.00007078	
215.83	0.03295247	0.01976537	745.82	-0.0025245		1275.82	0.00234551		1805.81	0.00105385	0.00007168	
216.03	0.0345917	0.02001041	746.02	-0.00318378		1276.02	0.00225063		1806.01	0.00047704	0.00007259	
216.23	0.03564592	0.02025533	746.22	-0.00307903		1276.22	0.00103332		1806.21	-0.0007889	0.00007349	
216.43	0.03529551	0.02050013	746.42	-0.00297726		1276.42	0.0010481		1806.41	-0.00102043	0.00007439	
216.63	0.03388112	0.02074479	746.62	-0.00273666		1276.62	0.00026016		1806.61	-0.00012218	0.00007529	
216.83	0.03338554	0.02098933	746.82	-0.00276797		1276.82	0.00059811		1806.81	0.000409	0.00007619	
217.03	0.03367791	0.02123375	747.02	-0.00278489		1277.02	0.00055614		1807.01	0.00131478	0.0000771	
217.23	0.03244576	0.02147803	747.22	-0.00294309		1277.22	0.00093553		1807.21	0.00284171	0.000078	
217.43	0.03158013	0.02172219	747.42	-0.00290074		1277.42	0.00086498		1807.41	0.00269647	0.0000789	
217.63	0.03182371	0.02196623	747.62	-0.00179942		1277.62	0.00033759		1807.61	0.00252104	0.0000798	
217.83	0.03282265	0.02221013	747.82	-0.00078533		1277.82	0.0003788		1807.81	0.0021505	0.0000807	
218.03	0.03207246	0.02245391	748.02	-0.00065315		1278.02	-0.00047152		1808.01	0.0020822	0.0000816	
218.23	0.03291326	0.02269757	748.22	-0.00155775		1278.22	-0.00120979		1808.21	0.00298922	0.00008251	
218.43	0.03290851	0.0229411	748.42	-0.0006888		1278.42	0.00028551		1808.41	0.00291755	0.00008341	
218.63	0.03316061	0.0231845	748.62	-0.00143741		1278.62	-0.00019765		1808.61	0.00291465	0.00008431	
218.83	0.0340018	0.02342777	748.82	-0.00139547		1278.82	-0.00048468		1808.81	0.00208449	0.00008521	
219.03	0.03430623	0.02367092	749.02	-0.00094612		1279.02	-0.00097245		1809.01	0.0013534	0.00008611	
219.23	0.03420322	0.02391395	749.22	-0.00097245		1279.22	-0.00089386		1809.21	0.00118148	0.00008701	
219.43	0.03445007	0.02415685	749.42	-0.00097021		1279.42	-0.00041051		1809.41	0.00006278	0.00008791	
219.63	0.03541387	0.02439962	749.62	-0.00218037		1279.62	-0.00038561		1809.61	-0.00057174	0.00008881	
219.83	0.03702249	0.02464226	749.82	-0.00252539		1279.82	0.00019669		1809.81	0.00003425	0.00008971	
220.03	0.03794958	0.02488479	750.02	-0.00277278		1280.02	0.00060952		1810.01	-0.0003156	0.00009061	
220.23	0.03819784	0.02512718	750.22	-0.00368194		1280.22	-0.00067138		1810.21	-0.00088807	0.00009151	
220.43	0.03676755	0.02536945	750.42	-0.00439351		1280.42	-0.00084081		1810.41	-0.00012214	0.00009241	
220.63	0.03654006	0.0256116	750.62	-0.00433168		1280.62	-0.00099057		1810.61	0.0008002	0.00009331	
220.83	0.03649689	0.02585361	750.82	-0.00490371		1280.82	-0.00102053		1810.81	0.00032489	0.00009421	
221.03	0.03637604	0.02609551	751.02	-0.0060352		1281.02	-0.00141029		1811.01	0.00073056	0.00009511	
221.23	0.03572595	0.02633728	751.22	-0.00628098		1281.22	-0.00128469		1811.21	0.00090132	0.00009601	
221.43	0.03590069	0.02657892	751.42	-0.00616468		1281.42	-0.00089779		1811.41	0.00194066	0.00009691	
221.63	0.03550616	0.02682044	751.62	-0.00573958		1281.62	-0.00025169		1811.61	0.00285651	0.00009781	
221.83	0.0350387	0.02706183	751.82	-0.00608754		1281.82	0.00023838		1811.81	0.00317771	0.00009871	
222.03	0.03512855	0.0273031	752.02	-0.00593167		1282.02	0.00057043		1812.01	0.00329298	0.00009961	
222.23	0.03527103	0.02754424	752.22	-0.00588153		1282.22	0.00159284		1812.21	0.00333607	0.00010051	
222.43	0.03585694	0.02778526	752.42	-0.00490162		1282.42	0.00274371		1812.41	0.00243628	0.0001014	
222.63	0.03588193	0.02802615	752.62	-0.00498617		1282.62	0.00261814		1812.61	0.00178484	0.0001023	
222.83	0.03709074	0.02826692	752.82	-0.00346559		1282.82	0.00299327		1812.81	0.0013749	0.0001032	
223.03	0.03683132	0.02850757	753.02	-0.00240056		1283.02	0.00286931		1813.01	0.00205287	0.0001041	
223.23	0.03724373	0.02874809	753.22	-0.00175636		1283.22	0.0034168		1813.21	0.00178398	0.000105	
223.43	0.03920875	0.02898848	753.42	-0.0011165		1283.42	0.00346601		1813.41	0.00234892	0.0001059	
223.63	0.04094234	0.02922875	753.62	-0.00019362		1283.62	0.00411655		1813.61	0.00326635	0.00010679	
223.83	0.04205114	0.0294689	753.82	0.00102836		1283.82	0.00337679		1813.81	0.00411566	0.00010769	
224.03	0.04293422	0.02970892	754.02	0.00177684		1284.02	0.00236779		1814.01	0.00365487	0.00010859	
224.23	0.04362615	0.02994881	754.22	0.00158304		1284.22	0.00031241		1814.21	0.00411305	0.00010949	
224.43	0.04347924	0.03018859	754.42	0.00164711		1284.42	-0.00047224		1814.41	0.00453595	0.00011038	
224.63	0.04494893	0.03042824	754.62	0.00213983		1284.62	-0.00181317		1814.61	0.00394884	0.00011128	
224.83	0.04596462	0.03066776	754.82	0.00205654		1284.82	-0.00228301		1814.81	0.00341801	0.00011218	
225.03	0.04574168	0.03090716	755.02	0.00179638		1285.02	-0.00288072		1815.01	0.0043336	0.00011308	
225.23	0.04705834	0.03114644	755.22	0.00070689		1285.22	-0.0021607		1815.21	0.00361419	0.00011397	
225.43	0.04716282	0.03138559	755.42	-0.00039605		1285.42	-0.0021159		1815.41	0.00405929	0.00011487	
225.63	0.04664788	0.03162462	755.62	-0.00141859		1285.62	-0.00274888		1815.61	0.0031788	0.00011577	
225.83	0.0474115	0.03186353	755.82	-0.00151356		1285.82	-0.00282937		1815.81	0.00187862	0.00011666	
226.03	0.04784822	0.03210231	756.02	-0.00144706		1286.02	-0.00250687		1816.01	0.00015717	0.00011756	
226.23	0.04803333	0.03234096	756.22	-0.00211495		1286.22	-0.00201485		1816.21	-0.00137417	0.00011846	
226.43	0.04784855	0.0325795	756.42	-0.00267852		1286.42	-0.00196513		1816.41	-0.0026994	0.00011935	
226.63	0.0477008	0.03281791	756.62	-0.00273337		1286.62	-0.0021515		1816.61	-0.00452248	0.00012025	
226.83	0.04737342	0.0330562	756.82	-0.00277307		1286.82	-0.00235459		1816.81	-0.00375755	0.00012115	
227.03	0.04588666	0.03329436	757.02	-0.00272285		1287.02	-0.0015837		1817.01	-0.00295609	0.00012204	
227.23	0.04612234	0.0335324	757.22	-0.00295369		1287.22	-0.00101879		1817.21	-0.00294249	0.00012294	
227.43	0.0471557	0.03377032	757.42	-0.00268801		1287.42	-0.00020951		1817.41	-0.00198405	0.00012383	
227.63	0.04714415	0.03400811	757.62	-0.00207495		1287.62	-0.00049358		1817.61	-0.00110789	0.00012473	
227.83	0.04629525	0.03424578	757.82	-0.00210206		1287.82	-0.0010343		1817.81	0.00082749	0.00012562	
228.03	0.04615164	0.03448333	758.02	-0.00123763		1288.02	-0.00057038		1818.01	0.00113148	0.00012652	
228.23	0.04563962	0.03472075	758.22	-0.00182875		1288.22	-0.00059194		1818.21	0.00185775	0.00012742	
228.43	0.04605426	0.03495806	758.42	-0.0017874		1288.42	-0.0003525		1818.41	0.00202367	0.00012831	
228.63	0.04654758	0.03519523	758.62	-0.00099482		1288.62	-0.00085639		1818.61	0.0028778	0.00012921	
228.83	0.04638139	0.03543229	758.82	-0.00083931		1288.82	-0.00076786		1818.81	0.00318848	0.0001301	
229.03	0.04577087	0.03566922	759.02	-0.00003261		1289.02	-0.00057942		1819.01	0.00361513	0.000131	
229.23	0.04757074	0.03590603	759.22	-0.00174207		1289.22	-0.00004287		1819.21	0.00309973	0.00013189	
229.43	0.04774268	0.03614272	759.42	-0.00084175		1289.42	-0.00096351		1819.41	0.00315519	0.00013278	
229.63	0.04780315	0.03637929	759.62	-0.00081764		1289.62	-0.00112911		1819.61	0.00256715	0.00013368	
229.83	0.04900094	0.03661573	759.82	-0.00001768		1289.82	-0.00109765		1819.81	0.00326102	0.00013457	
230.03	0.04994994	0.03685205	760.02	0.00026784		1290.02	-0.0014545		1820.01	0.00287659	0.00013547	
230.23	0.05106271	0.03708825	760.22	0.00001961		1290.22	-0.00059839		1820.21	0.00219567	0.00013636	
230.43	0.05175476	0.03732432	760.42	-0.00113282		1290.42	-0.00100611		1820.41	0.0015687	0.00013726	
230.63	0.05307535	0.03756028	760.62	-0.00099918		1290.62	-0.0004656		1820.61	0.00151917	0.00013815	
230.83	0.05265759	0.03779611	760.82	-0.00138869		1290.82	0.00074463		1820.81	0.00206349	0.00013904	
231.03	0.053027	0.03803182	761.02	-0.00154489		1291.02	0.00253092		1821.01	0.00236411	0.00013994	
231.23	0.05433558	0.0382674	761.22	-0.0010238		1291.22	0.00238918		1821.21	0.002507	0.00014083	
231.43	0.0545021	0.03850287	761.42	-0.00031314		1291.42	0.00327533		1821.41	0.00382837	0.00014172	
231.63	0.05455358	0.03873821	761.62	-0.000612		1291.62	0.00305313		1821.61	0.00419758	0.00014262	
231.83	0.05444585	0.03897343	761.82	-0.00171007		1291.82	0.00403314		1821.81	0.00480634	0.00014351	
232.03	0.05466526	0.03920853	762.02	-0.00125517		1292.02	0.00456075		1822.01	0.00441631	0.0001444	
232.23	0.05407211	0.03944351	762.22	-0.00195166		1292.22	0.00430928		1822.21	0.00415438	0.0001453	
232.43	0.0545958	0.03967837	762.42	-0.00235922		1292.42	0.00469041		1822.41	0.00452797	0.00014619	
232.63	0.05435683	0.0399131	762.62	-0.00232144		1292.62	0.00330729		1822.61	0.00446288	0.00014708	
232.83	0.05359003	0.04014771	762.82	-0.00244702		1292.82	0.00176045		1822.81	0.00432596	0.00014797	
233.03	0.05337846	0.0403822	763.02	-0.00211818		1293.02	0.00214261		1823.01	0.00313092	0.00014887	
233.23	0.05414523	0.04061657	763.22	-0.00368678		1293.22	0.00191616		1823.21	0.00321085	0.00014976	
233.43	0.05409865	0.04085082	763.42	-0.00298105		1293.42	0.0016616		1823.41	0.00300515	0.00015065	
233.63	0.05412398	0.04108495	763.62	-0.00266238		1293.62	0.00222415		1823.61	0.00307445	0.00015154	
233.83	0.05510868	0.04131895	763.82	-0.00209595		1293.82	0.00346051		1823.81	0.00357531	0.00015243	
234.03	0.05552777	0.04155284	764.02	-0.00267708		1294.02	0.00327695		1824.01	0.00134686	0.00015333	
234.23	0.05603789	0.0417866	764.22	-0.00296029		1294.22	0.00384658		1824.21	-0.00036017	0.00015422	
234.43	0.05693141	0.04202025	764.42	-0.00287657		1294.42	0.00360469		1824.41	-0.00012256	0.00015511	
234.63	0.05850075	0.04225377	764.62	-0.00219196		1294.62	0.00480604		1824.61	-0.00046145	0.000156	
234.83	0.05779109	0.04248717	764.82	-0.00229947		1294.82	0.00503392		1824.81	-0.00066125	0.00015689	
235.03	0.05925153	0.04272045	765.02	-0.00205967		1295.02	0.00428546		1825.01	-0.00053225	0.00015778	
235.23	0.06093753	0.04295361	765.22	-0.00138399		1295.22	0.00311125		1825.21	-0.00066231	0.00015868	
235.43	0.06114177	0.04318664	765.42	-0.00168494		1295.42	0.00254094		1825.41	0.00003782	0.00015957	
235.63	0.06168919	0.04341956	765.62	-0.00219594		1295.62	0.00184151		1825.61	-0.00055257	0.00016046	
235.83	0.06213019	0.04365236	765.82	-0.00220447		1295.82	0.00218498		1825.81	-0.00012909	0.00016135	
236.03	0.06197873	0.04388503	766.02	-0.00199778		1296.02	0.00216483		1826.01	0.00031713	0.00016224	
236.23	0.06249442	0.04411759	766.22	-0.0018789		1296.22	0.00115352		1826.21	0.00074788	0.00016313	
236.43	0.06358811	0.04435003	766.42	-0.00130692		1296.42	0.00053767		1826.41	0.00158213	0.00016402	
236.63	0.06382576	0.04458234	766.62	-0.00136856		1296.62	-0.00108127		1826.61	0.00203026	0.00016491	
236.83	0.06289667	0.04481453	766.82	-0.0019484		1296.82	-0.00182795		1826.81	0.00294365	0.0001658	
237.03	0.0630678	0.04504661	767.02	-0.00164047		1297.02	-0.00065758		1827.01	0.0026166	0.00016669	
237.23	0.06312868	0.04527856	767.22	-0.0017536		1297.22	0.00071219		1827.21	0.00326157	0.00016758	
237.43	0.06347826	0.0455104	767.42	-0.00100914		1297.42	0.00179927		1827.41	0.00286194	0.00016847	
237.63	0.06338198	0.04574211	767.62	0.00047535		1297.62	0.00307239		1827.61	0.00220255	0.00016936	
237.83	0.06351932	0.04597371	767.82	0.00084918		1297.82	0.00428991		1827.81	0.00241427	0.00017025	
238.03	0.06241973	0.04620518	768.02	0.00045219		1298.02	0.00374351		1828.01	0.0015277	0.00017114	
238.23	0.06263525	0.04643653	768.22	0.00148386		1298.22	0.00423879		1828.21	0.00223827	0.00017203	
238.43	0.06288567	0.04666777	768.42	0.00149915		1298.42	0.00414605		1828.41	0.00367177	0.00017292	
238.63	0.06249152	0.04689888	768.62	0.00022796		1298.62	0.0043446		1828.61	0.00339584	0.00017381	
238.83	0.06099946	0.04712988	768.82	-0.00034794		1298.82	0.00460862		1828.81	0.00396124	0.0001747	
239.03	0.06171718	0.04736075	769.02	-0.00060458		1299.02	0.00381168		1829.01	0.00338599	0.00017558	
239.23	0.06142728	0.04759151	769.22	-0.00126393		1299.22	0.00324419		1829.21	0.00339492	0.00017647	
239.43	0.06065916	0.04782214	769.42	-0.00153233		1299.42	0.00223574		1829.41	0.00381707	0.00017736	
239.63	0.06056262	0.04805266	769.62	-0.0018588		1299.62	0.00137982		1829.61	0.00364008	0.00017825	
239.83	0.06055195	0.04828306	769.82	-0.00192938		1299.82	0.00171918		1829.81	0.00358538	0.00017914	
240.03	0.06036036	0.04851334	770.02	-0.00312071		1300.02	0.00119553		1830.01	0.0042182	0.00018003	
240.23	0.06106116	0.0487435	770.22	-0.00322222		1300.22	0.00008663		1830.21	0.00438555	0.00018091	
240.43	0.06153505	0.04897354	770.42	-0.00421179		1300.42	-0.00031449		1830.41	0.00480856	0.0001818	
240.63	0.06110521	0.04920346	770.62	-0.00538369		1300.62	-0.00086373		1830.61	0.00561686	0.00018269	
240.83	0.06133391	0.04943326	770.82	-0.00535674		1300.82	-0.00097241		1830.81	0.00642974	0.00018358	
241.03	0.06249814	0.04966294	771.02	-0.00397202		1301.02	0.00017468		1831.01	0.0062357	0.00018447	
241.23	0.06332491	0.0498925	771.22	-0.00366484		1301.22	0.00161696		1831.21	0.00492672	0.00018535	
241.43	0.06407309	0.05012195	771.42	-0.0023036		1301.42	0.00197977		1831.41	0.00464504	0.00018624	
241.63	0.06394578	0.05035127	771.62	-0.00104035		1301.62	0.00220823		1831.61	0.00442272	0.00018713	
241.83	0.06402636	0.05058048	771.82	-0.00106847		1301.82	0.00269662		1831.81	0.00481569	0.00018802	
242.03	0.06327933	0.05080957	772.02	-0.00107033		1302.02	0.00219832		1832.01	0.0049802	0.0001889	
242.23	0.06372679	0.05103854	772.22	-0.00099862		1302.22	0.00287422		1832.21	0.00458718	0.00018979	
242.43	0.06381511	0.05126739	772.42	-0.00108327		1302.42	0.00295514		1832.41	0.00394282	0.00019068	
242.63	0.06345596	0.05149612	772.62	-0.00096527		1302.62	0.00322999		1832.61	0.00303187	0.00019156	
242.83	0.06320041	0.05172474	772.82	-0.00014136		1302.82	0.00397685		1832.81	0.00267781	0.00019245	
243.03	0.06376758	0.05195323	773.02	0.00070929		1303.02	0.00339824		1833.01	0.00119882	0.00019334	
243.23	0.06416097	0.05218161	773.22	0.00136425		1303.22	0.00229245		1833.21	0.00088432	0.00019422	
243.43	0.06496845	0.05240987	773.42	0.00278035		1303.42	0.00228346		1833.41	0.00024985	0.00019511	
243.63	0.06501138	0.05263801	773.62	0.00260848		1303.62	0.00160559		1833.61	-0.00032555	0.000196	
243.83	0.06465666	0.05286603	773.82	0.00273517		1303.82	0.00192418		1833.81	-0.00048687	0.00019688	
244.03	0.06487391	0.05309394	774.02	0.00160673		1304.02	0.00069856		1834.01	-0.00050732	0.00019777	
244.23	0.06514921	0.05332172	774.22	0.00210301		1304.22	-0.00025277		1834.21	-0.00064742	0.00019865	
244.43	0.06427708	0.05354939	774.42	0.00219232		1304.42	-0.00000239		1834.41	0.00003737	0.00019954	
244.63	0.06464872	0.05377694	774.62	0.0027517		1304.62	0.00004988		1834.61	0.00029697	0.00020042	
244.83	0.06511403	0.05400438	774.82	0.00325274		1304.82	0.0003182		1834.81	0.0002752	0.00020131	
245.03	0.06540908	0.05423169	775.02	0.00398924		1305.02	0.00082583		1835.01	0.00004892	0.0002022	
245.23	0.06527496	0.05445889	775.22	0.00351448		1305.22	0.00109903		1835.21	-0.00039306	0.00020308	
245.43	0.06539566	0.05468597	775.42	0.00333208		1305.42	0.00075108		1835.41	-0.00010912	0.00020397	
245.63	0.06589463	0.05491293	775.62	0.00308871		1305.62	0.0010738		1835.61	-0.00061475	0.00020485	
245.83	0.06641864	0.05513978	775.82	0.00156111		1305.82	0.00163525		1835.81	0.00024696	0.00020574	
246.03	0.06624316	0.0553665	776.02	0.0009826		1306.02	0.00157159		1836.01	0.00098615	0.00020662	
246.23	0.06670819	0.05559311	776.22	0.00100198		1306.22	0.00260229		1836.21	0.00120709	0.0002075	
246.43	0.06774373	0.05581961	776.42	0.00060552		1306.42	0.00190803		1836.41	0.00237898	0.00020839	
246.63	0.06828118	0.05604598	776.62	-0.00003413		1306.62	0.0025921		1836.61	0.00295088	0.00020927	
246.83	0.06958105	0.05627224	776.82	-0.00030541		1306.82	0.00348895		1836.81	0.00293032	0.00021016	
247.03	0.07113197	0.05649838	777.02	0.00021441		1307.02	0.0031759		1837.01	0.00267044	0.00021104	
247.23	0.07227904	0.0567244	777.22	0.00028634		1307.22	0.00257637		1837.21	0.00366427	0.00021193	
247.43	0.07313975	0.05695031	777.42	0.00035895		1307.42	0.00290934		1837.41	0.00451124	0.00021281	
247.63	0.07321732	0.0571761	777.62	0.00007506		1307.62	0.00172155		1837.61	0.0049794	0.00021369	
247.83	0.07375621	0.05740177	777.82	0.00036638		1307.82	0.00134482		1837.81	0.00478571	0.00021458	
248.03	0.07463125	0.05762733	778.02	0.00108929		1308.02	-0.00023803		1838.01	0.0039482	0.00021546	
248.23	0.07536481	0.05785277	778.22	0.00221814		1308.22	0.00039485		1838.21	0.00413886	0.00021634	
248.43	0.07501293	0.05807809	778.42	0.00187947		1308.42	0.0002167		1838.41	0.00364207	0.00021723	
248.63	0.07534204	0.05830329	778.62	0.00159493		1308.62	0.00001163		1838.61	0.00375191	0.00021811	
248.83	0.07458137	0.05852838	778.82	0.00121169		1308.82	-0.00062402		1838.81	0.00424181	0.00021899	
249.03	0.07501592	0.05875335	779.02	0.00170161		1309.02	-0.00049864		1839.01	0.00463898	0.00021988	
249.23	0.07530449	0.05897821	779.22	0.00228148		1309.22	0.00023974		1839.21	0.00492311	0.00022076	
249.43	0.07580849	0.05920295	779.42	0.00266546		1309.42	0.00038624		1839.41	0.00445504	0.00022164	
249.63	0.07619535	0.05942757	779.62	0.00298074		1309.62	0.00100645		1839.61	0.00412745	0.00022253	
249.83	0.07590863	0.05965208	779.82	0.00211991		1309.82	0.00154675		1839.81	0.00502064	0.00022341	
250.03	0.07500146	0.05987647	780.02	0.00305152		1310.02	0.00146982		1840.01	0.00524924	0.00022429	
250.23	0.0760049	0.06010074	780.22	0.00321626		1310.22	0.00198377		1840.21	0.0062892	0.00022517	
250.43	0.07649211	0.0603249	780.42	0.00327718		1310.42	0.00150499		1840.41	0.00624161	0.00022605	
250.63	0.07538555	0.06054894	780.62	0.00300432		1310.62	0.00245634		1840.61	0.00610339	0.00022694	
250.83	0.0760886	0.06077287	780.82	0.00340239		1310.82	0.00226245		1840.81	0.00560412	0.00022782	
251.03	0.07605598	0.06099668	781.02	0.00394273		1311.02	0.00251928		1841.01	0.00568955	0.0002287	
251.23	0.0760208	0.06122037	781.22	0.00416682		1311.22	0.00172187		1841.21	0.00600282	0.00022958	
251.43	0.07606782	0.06144395	781.42	0.00458555		1311.42	0.00149086		1841.41	0.00521885	0.00023046	
251.63	0.07660177	0.06166741	781.62	0.00423669		1311.62	0.00073359		1841.61	0.00491275	0.00023135	
251.83	0.07679432	0.06189076	781.82	0.0034194		1311.82	0.0007936		1841.81	0.0035201	0.00023223	
252.03	0.07668458	0.06211399	782.02	0.00372514		1312.02	0.00035054		1842.01	0.00284679	0.00023311	
252.23	0.07600236	0.06233711	782.22	0.00252491		1312.22	0.00112999		1842.21	0.00327913	0.00023399	
252.43	0.07573152	0.06256011	782.42	0.00091078		1312.42	0.00048399		1842.41	0.00303403	0.00023487	
252.63	0.07609674	0.06278299	782.62	0.00082427		1312.62	0.0009264		1842.61	0.00374902	0.00023575	
252.83	0.07644882	0.06300576	782.82	0.00071822		1312.82	0.000774		1842.81	0.0037963	0.00023663	
253.03	0.07750164	0.06322841	783.02	0.00154092		1313.02	0.00128684		1843.01	0.0038357	0.00023751	
253.23	0.07789675	0.06345095	783.22	0.00246298		1313.22	0.00158095		1843.21	0.00417436	0.00023839	
253.43	0.07782768	0.06367338	783.42	0.00180579		1313.42	0.00157097		1843.41	0.00329237	0.00023927	
253.63	0.07803925	0.06389568	783.62	0.00224513		1313.62	0.0016074		1843.61	0.00347245	0.00024015	
253.83	0.0781948	0.06411788	783.82	0.00162677		1313.82	0.0018537		1843.81	0.00369611	0.00024103	
254.03	0.07805394	0.06433995	784.02	0.00142606		1314.02	0.00137054		1844.01	0.00384027	0.00024191	
254.23	0.07870108	0.06456192	784.22	0.00096416		1314.22	0.00072873		1844.21	0.00399757	0.00024279	
254.43	0.07827591	0.06478376	784.42	0.00036893		1314.42	0.00048173		1844.41	0.00276005	0.00024367	
254.63	0.07811908	0.0650055	784.62	-0.00045654		1314.62	0.00053566		1844.61	0.00281232	0.00024455	
254.83	0.07936009	0.06522712	784.82	-0.00063269		1314.82	0.00009192		1844.81	0.00232378	0.00024543	
255.03	0.07934252	0.06544862	785.02	-0.0006786		1315.02	-0.00001885		1845.01	0.00249455	0.00024631	
255.23	0.07922064	0.06567001	785.22	-0.00012613		1315.22	-0.00174492		1845.21	0.0029848	0.00024719	
255.43	0.07927295	0.06589128	785.42	-0.0011283		1315.42	-0.00102265		1845.41	0.00292417	0.00024807	
255.63	0.08054468	0.06611244	785.62	-0.00234548		1315.62	-0.00134718		1845.61	0.00334239	0.00024895	
255.83	0.08069837	0.06633348	785.82	-0.00294234		1315.82	-0.00069954		1845.81	0.00229044	0.00024983	
256.03	0.07998086	0.06655441	786.02	-0.00278844		1316.02	-0.00062472		1846.01	0.00296811	0.00025071	
256.23	0.08039791	0.06677523	786.22	-0.00304211		1316.22	-0.00047997		1846.21	0.00348761	0.00025159	
256.43	0.08190157	0.06699593	786.42	-0.00309946		1316.42	0.00034244		1846.41	0.00359282	0.00025247	
256.63	0.08230602	0.06721652	786.62	-0.00139965		1316.62	0.00060692		1846.61	0.00390842	0.00025334	
256.83	0.08191945	0.06743699	786.82	-0.00050392		1316.82	0.00058708		1846.81	0.00436261	0.00025422	
257.03	0.08322701	0.06765735	787.02	0.00066634		1317.02	0.00084684		1847.01	0.00469175	0.0002551	
257.23	0.08354416	0.0678776	787.22	0.00182264		1317.22	0.00090584		1847.21	0.00407406	0.00025598	
257.43	0.08425549	0.06809773	787.42	0.00180321		1317.42	0.00184262		1847.41	0.00386727	0.00025686	
257.63	0.08521753	0.06831774	787.62	0.00275924		1317.62	0.00196771		1847.61	0.00450272	0.00025773	
257.83	0.08501655	0.06853765	787.82	0.00259737		1317.82	0.00209926		1847.81	0.00418009	0.00025861	
258.03	0.084775	0.06875743	788.02	0.00293991		1318.02	0.00185981		1848.01	0.00376365	0.00025949	
258.23	0.08447589	0.06897711	788.22	0.00360046		1318.22	0.00247781		1848.21	0.00323288	0.00026037	
258.43	0.08480199	0.06919667	788.42	0.00396321		1318.42	0.0028984		1848.41	0.00202544	0.00026125	
258.63	0.0845226	0.06941612	788.62	0.00460739		1318.62	0.00184448		1848.61	0.00244575	0.00026212	
258.83	0.08451925	0.06963545	788.82	0.00504484		1318.82	0.00062405		1848.81	0.00231037	0.000263	
259.03	0.0838257	0.06985467	789.02	0.00537587		1319.02	0.00015368		1849.01	0.00299853	0.00026388	
259.23	0.083118	0.07007378	789.22	0.00630098		1319.22	-0.00091257		1849.21	0.00355043	0.00026475	
259.43	0.08387864	0.07029277	789.42	0.00430772		1319.42	-0.00019705		1849.41	0.00318912	0.00026563	
259.63	0.0847094	0.07051165	789.62	0.00365232		1319.62	-0.00111624		1849.61	0.00315558	0.00026651	
259.83	0.08385875	0.07073042	789.82	0.00301532		1319.82	-0.0007018		1849.81	0.00243321	0.00026738	
260.03	0.08438452	0.07094907	790.02	0.00264302		1320.02	-0.00099951		1850.01	0.00347071	0.00026826	
260.23	0.0844079	0.07116761	790.22	0.00228888		1320.22	-0.00131639		1850.21	0.00392838	0.00026914	
260.43	0.08566399	0.07138604	790.42	0.00225142		1320.42	-0.0009866		1850.41	0.00448032	0.00027001	
260.63	0.08604998	0.07160435	790.62	0.00274845		1320.62	-0.00064894		1850.61	0.00456294	0.00027089	
260.83	0.08601009	0.07182255	790.82	0.00275589		1320.82	-0.00046607		1850.81	0.00568308	0.00027177	
261.03	0.08723908	0.07204064	791.02	0.00222892		1321.02	0.00063938		1851.01	0.00560082	0.00027264	
261.23	0.08767928	0.07225861	791.22	0.0014159		1321.22	-0.0003155		1851.21	0.00551255	0.00027352	
261.43	0.08832072	0.07247648	791.42	0.00074817		1321.42	0.00018078		1851.41	0.00523183	0.00027439	
261.63	0.08919497	0.07269423	791.62	0.00064857		1321.62	-0.00011793		1851.61	0.00548707	0.00027527	
261.83	0.08921246	0.07291186	791.82	0.00088841		1321.82	-0.0006592		1851.81	0.00448363	0.00027614	
262.03	0.089868	0.07312939	792.02	0.00117577		1322.02	-0.00050044		1852.01	0.00424934	0.00027702	
262.23	0.0897714	0.0733468	792.22	0.00200137		1322.22	0.00007489		1852.21	0.00414033	0.0002779	
262.43	0.0914282	0.07356409	792.42	0.0034053		1322.42	-0.00170715		1852.41	0.0027955	0.00027877	
262.63	0.09161221	0.07378128	792.62	0.00357637		1322.62	-0.0026673		1852.61	0.00298541	0.00027965	
262.83	0.09219159	0.07399835	792.82	0.0038463		1322.82	-0.00292734		1852.81	0.00219042	0.00028052	
263.03	0.0920448	0.07421531	793.02	0.00343244		1323.02	-0.00303006		1853.01	0.00281083	0.0002814	
263.23	0.0924846	0.07443216	793.22	0.0029407		1323.22	-0.00311246		1853.21	0.00253435	0.00028227	
263.43	0.09349746	0.0746489	793.42	0.00187378		1323.42	-0.00207819		1853.41	0.001838	0.00028314	
263.63	0.09338278	0.07486552	793.62	0.00206694		1323.62	-0.00200111		1853.61	0.00147182	0.00028402	
263.83	0.0933683	0.07508203	793.82	0.0014542		1323.82	-0.00088375		1853.81	0.001247	0.00028489	
264.03	0.09359297	0.07529843	794.02	0.00179824		1324.02	-0.00045942		1854.01	0.00163682	0.00028577	
264.23	0.09261236	0.07551472	794.22	0.00185755		1324.22	-0.00025477		1854.21	0.00115032	0.00028664	
264.43	0.09383017	0.0757309	794.42	0.00142102		1324.42	0.00037048		1854.41	0.00108915	0.00028752	
264.63	0.09326454	0.07594696	794.62	0.00100313		1324.62	0.00060286		1854.61	0.00136408	0.00028839	
264.83	0.09229957	0.07616291	794.82	0.00069678		1324.82	0.00032		1854.81	0.00131829	0.00028926	
265.03	0.09135622	0.07637875	795.02	-0.0002458		1325.02	0.00055857		1855.01	0.00118851	0.00029014	
265.23	0.09108387	0.07659448	795.22	-0.00089673		1325.22	-0.00099387		1855.21	0.00217588	0.00029101	
265.43	0.0914017	0.0768101	795.42	-0.00082991		1325.42	-0.00068434		1855.41	0.00172832	0.00029188	
265.63	0.09222711	0.0770256	795.62	0.00002064		1325.62	-0.00186017		1855.61	0.00188155	0.00029276	
265.83	0.09176733	0.07724099	795.82	0.00088234		1325.82	-0.00228174		1855.81	0.00189284	0.00029363	
266.03	0.09153773	0.07745628	796.02	0.0013607		1326.02	-0.0023375		1856.01	0.00291218	0.0002945	
266.23	0.0911216	0.07767145	796.22	0.00230124		1326.22	-0.00297415		1856.21	0.00338325	0.00029538	
266.43	0.09209952	0.0778865	796.42	0.00345855		1326.42	-0.00368949		1856.41	0.00326007	0.00029625	
266.63	0.09068569	0.07810145	796.62	0.00298392		1326.62	-0.00329355		1856.61	0.00473641	0.00029712	
266.83	0.09101238	0.07831629	796.82	0.00274834		1326.82	-0.00263053		1856.81	0.00636611	0.00029799	
267.03	0.09146329	0.07853101	797.02	0.00261472		1327.02	-0.0018997		1857.01	0.00752535	0.00029887	
267.23	0.09151783	0.07874563	797.22	0.00120327		1327.22	-0.00125584		1857.21	0.00703513	0.00029974	
267.43	0.091891	0.07896013	797.42	0.00134225		1327.42	-0.00008975		1857.41	0.00713092	0.00030061	
267.63	0.09140592	0.07917452	797.62	0.00029165		1327.62	0.00049763		1857.61	0.00740142	0.00030148	
267.83	0.09072187	0.0793888	797.82	0.00029404		1327.82	0.00164767		1857.81	0.00790636	0.00030236	
268.03	0.09092616	0.07960297	798.02	-0.00031586		1328.02	0.00183544		1858.01	0.00651706	0.00030323	
268.23	0.09201226	0.07981703	798.22	-0.00132195		1328.22	0.00164734		1858.21	0.00646658	0.0003041	
268.43	0.09319489	0.08003097	798.42	-0.00176922		1328.42	0.00148711		1858.41	0.00663522	0.00030497	
268.63	0.09299104	0.08024481	798.62	-0.00170819		1328.62	0.00116045		1858.61	0.00567647	0.00030584	
268.83	0.0927693	0.08045854	798.82	-0.00147391		1328.82	0.00191503		1858.81	0.00448166	0.00030671	
269.03	0.09235589	0.08067215	799.02	-0.00180398		1329.02	0.00249603		1859.01	0.00400063	0.00030759	
269.23	0.09363409	0.08088566	799.22	-0.0017336		1329.22	0.00263336		1859.21	0.00357512	0.00030846	
269.43	0.09438626	0.08109905	799.42	-0.00058793		1329.42	0.0027801		1859.41	0.00261542	0.00030933	
269.63	0.09484011	0.08131233	799.62	0.00016184		1329.62	0.0017094		1859.61	0.00163178	0.0003102	
269.83	0.09457959	0.08152551	799.82	0.00088664		1329.82	0.0019363		1859.81	0.00206525	0.00031107	
270.03	0.09525205	0.08173857	800.02	0.00162963		1330.02	0.00084486		1860.01	0.00188494	0.00031194	
270.23	0.09553288	0.08195152	800.22	0.00251762		1330.22	0.00029947		1860.21	0.00166214	0.00031281	
270.43	0.09583509	0.08216436	800.42	0.00305358		1330.42	0.00016387		1860.41	0.00247453	0.00031368	
270.63	0.09533318	0.0823771	800.62	0.0033884		1330.62	-0.00089286		1860.61	0.00369728	0.00031455	
270.83	0.0966431	0.08258972	800.82	0.00380682		1330.82	-0.0005409		1860.81	0.00460074	0.00031542	
271.03	0.09726583	0.08280223	801.02	0.0037155		1331.02	-0.00157576		1861.01	0.0043813	0.00031629	
271.23	0.09759812	0.08301463	801.22	0.00306313		1331.22	-0.00258655		1861.21	0.0038976	0.00031716	
271.43	0.0981767	0.08322692	801.42	0.003332		1331.42	-0.00285418		1861.41	0.00486849	0.00031803	
271.63	0.09841199	0.0834391	801.62	0.00224778		1331.62	-0.00383604		1861.61	0.00535893	0.0003189	
271.83	0.09856724	0.08365118	801.82	0.00301634		1331.82	-0.00379591		1861.81	0.00578172	0.00031977	
272.03	0.10022829	0.08386314	802.02	0.00173781		1332.02	-0.00412203		1862.01	0.00508565	0.00032064	
272.23	0.10084433	0.08407499	802.22	0.00169403		1332.22	-0.00441677		1862.21	0.0056963	0.00032151	
272.43	0.10066066	0.08428673	802.42	0.00131941		1332.42	-0.00425702		1862.41	0.00598129	0.00032238	
272.63	0.10015917	0.08449837	802.62	0.00113422		1332.62	-0.00422553		1862.61	0.00547433	0.00032325	
272.83	0.09925044	0.08470989	802.82	0.00120839		1332.82	-0.00363386		1862.81	0.00523133	0.00032412	
273.03	0.09885654	0.0849213	803.02	0.00071082		1333.02	-0.00304454		1863.01	0.00371415	0.00032499	
273.23	0.09888361	0.08513261	803.22	0.00072638		1333.22	-0.00229482		1863.21	0.00365501	0.00032586	
273.43	0.09802068	0.0853438	803.42	0.00149981		1333.42	-0.00221508		1863.41	0.00428087	0.00032673	
273.63	0.09805057	0.08555489	803.62	0.00124426		1333.62	-0.00241713		1863.61	0.00343439	0.00032759	
273.83	0.09815349	0.08576586	803.82	0.00223358		1333.82	-0.0021362		1863.81	0.00264664	0.00032846	
274.03	0.09780647	0.08597673	804.02	0.00259746		1334.02	-0.0020063		1864.01	0.00267066	0.00032933	
274.23	0.09745484	0.08618749	804.22	0.00305647		1334.22	-0.00181035		1864.21	0.00313089	0.0003302	
274.43	0.0974835	0.08639813	804.42	0.00268664		1334.42	-0.00174723		1864.41	0.00363501	0.00033107	
274.63	0.09750608	0.08660867	804.62	0.00329697		1334.62	-0.0016946		1864.61	0.00345759	0.00033194	
274.83	0.09807155	0.0868191	804.82	0.00367951		1334.82	-0.00121142		1864.81	0.00320964	0.0003328	
275.03	0.09876223	0.08702943	805.02	0.00332397		1335.02	-0.00181476		1865.01	0.00353682	0.00033367	
275.23	0.09977554	0.08723964	805.22	0.00380674		1335.22	-0.00188009		1865.21	0.00340964	0.00033454	
275.43	0.1009483	0.08744974	805.42	0.00326384		1335.42	-0.00237115		1865.41	0.00423657	0.00033541	
275.63	0.10123441	0.08765974	805.62	0.00294931		1335.62	-0.00200439		1865.61	0.00414208	0.00033627	
275.83	0.10214867	0.08786962	805.82	0.00323304		1335.82	-0.00159715		1865.81	0.00360285	0.00033714	
276.03	0.10354761	0.0880794	806.02	0.00310147		1336.02	-0.00148123		1866.01	0.00422892	0.00033801	
276.23	0.10411618	0.08828907	806.22	0.00242679		1336.22	-0.00080943		1866.21	0.0046467	0.00033888	
276.43	0.10419982	0.08849863	806.42	0.00251551		1336.42	0.00003331		1866.41	0.00567924	0.00033974	
276.63	0.10396928	0.08870808	806.62	0.00268646		1336.62	-0.00037063		1866.61	0.0056254	0.00034061	
276.83	0.10367048	0.08891742	806.82	0.00226721		1336.82	0.00009747		1866.81	0.00516932	0.00034148	
277.03	0.10317031	0.08912666	807.02	0.00234683		1337.02	0.00063861		1867.01	0.00480451	0.00034234	
277.23	0.10324297	0.08933578	807.22	0.00237251		1337.22	0.00057334		1867.21	0.00518251	0.00034321	
277.43	0.10247518	0.0895448	807.42	0.00267435		1337.42	0.00047154		1867.41	0.00547096	0.00034408	
277.63	0.10290198	0.08975371	807.62	0.00270173		1337.62	-0.00005008		1867.61	0.00564283	0.00034494	
277.83	0.1025241	0.08996251	807.82	0.00295028		1337.82	-0.00022185		1867.81	0.00569394	0.00034581	
278.03	0.10167966	0.09017121	808.02	0.00297836		1338.02	0.00033255		1868.01	0.00650809	0.00034668	
278.23	0.10235088	0.09037979	808.22	0.0021009		1338.22	-0.000223		1868.21	0.00685142	0.00034754	
278.43	0.10217919	0.09058827	808.42	0.00116375		1338.42	-0.00053938		1868.41	0.00658903	0.00034841	
278.63	0.10165275	0.09079664	808.62	0.00174736		1338.62	-0.00069427		1868.61	0.00628176	0.00034927	
278.83	0.10223905	0.0910049	808.82	0.00170996		1338.82	-0.0010944		1868.81	0.00590509	0.00035014	
279.03	0.10249052	0.09121305	809.02	0.00185651		1339.02	-0.00135432		1869.01	0.00541161	0.000351	
279.23	0.10310128	0.0914211	809.22	0.00265235		1339.22	-0.00184404		1869.21	0.00534661	0.00035187	
279.43	0.10373222	0.09162904	809.42	0.00327794		1339.42	-0.00187134		1869.41	0.00446985	0.00035274	
279.63	0.10303664	0.09183687	809.62	0.00381201		1339.62	-0.00133426		1869.61	0.00470378	0.0003536	
279.83	0.10329156	0.09204459	809.82	0.00405152		1339.82	-0.00118187		1869.81	0.00376688	0.00035447	
280.03	0.10324737	0.09225221	810.02	0.0054665		1340.02	-0.00051761		1870.01	0.00350165	0.00035533	
280.23	0.10347134	0.09245971	810.22	0.00475428		1340.22	0.00026961		1870.21	0.0031491	0.0003562	
280.43	0.10342345	0.09266711	810.42	0.00559849		1340.42	0.00033955		1870.41	0.00306921	0.00035706	
280.63	0.10306397	0.09287441	810.62	0.00556878		1340.62	0.00050022		1870.61	0.00197082	0.00035793	
280.83	0.10313028	0.09308159	810.82	0.00621993		1340.82	0.00122662		1870.81	0.00203352	0.00035879	
281.03	0.10303785	0.09328867	811.02	0.00632064		1341.02	0.00031558		1871.01	0.00152964	0.00035965	
281.23	0.10341273	0.09349564	811.22	0.00601758		1341.22	0.00008793		1871.21	0.00149893	0.00036052	
281.43	0.10435647	0.0937025	811.42	0.00589395		1341.42	0.00002511		1871.41	0.00211816	0.00036138	
281.63	0.10611701	0.09390926	811.62	0.00517896		1341.62	-0.00099389		1871.61	0.00307453	0.00036225	
281.83	0.10645526	0.09411591	811.82	0.00385632		1341.82	-0.00100817		1871.81	0.00290815	0.00036311	
282.03	0.10692864	0.09432245	812.02	0.00322241		1342.02	-0.00112168		1872.01	0.00424398	0.00036397	
282.23	0.10733761	0.09452889	812.22	0.00206726		1342.22	-0.00292531		1872.21	0.00495893	0.00036484	
282.43	0.10781415	0.09473522	812.42	0.00166097		1342.42	-0.00313344		1872.41	0.00512064	0.0003657	
282.63	0.1083108	0.09494144	812.62	0.00044285		1342.62	-0.00389202		1872.61	0.00507916	0.00036657	
282.83	0.10868748	0.09514755	812.82	-0.00034938		1342.82	-0.00408454		1872.81	0.00528217	0.00036743	
283.03	0.10821091	0.09535356	813.02	-0.00011954		1343.02	-0.00441339		1873.01	0.00609066	0.00036829	
283.23	0.10751392	0.09555946	813.22	0.00042432		1343.22	-0.00429353		1873.21	0.00691463	0.00036916	
283.43	0.10700135	0.09576526	813.42	0.00062801		1343.42	-0.00417071		1873.41	0.00662232	0.00037002	
283.63	0.10645663	0.09597095	813.62	-0.00000094		1343.62	-0.00373603		1873.61	0.00722713	0.00037088	
283.83	0.10593649	0.09617653	813.82	-0.0000836		1343.82	-0.00346717		1873.81	0.00585667	0.00037174	
284.03	0.1057903	0.096382	814.02	0.00045323		1344.02	-0.00291458		1874.01	0.00486956	0.00037261	
284.23	0.10598783	0.09658737	814.22	-0.00048021		1344.22	-0.00225651		1874.21	0.00525655	0.00037347	
284.43	0.10543723	0.09679263	814.42	0.00069848		1344.42	-0.00171604		1874.41	0.00385542	0.00037433	
284.63	0.10593146	0.09699779	814.62	0.00093762		1344.62	-0.00133474		1874.61	0.00284441	0.00037519	
284.83	0.10698938	0.09720284	814.82	0.00136157		1344.82	-0.00146291		1874.81	0.00358825	0.00037606	
285.03	0.10793627	0.09740778	815.02	0.00143942		1345.02	-0.00250619		1875.01	0.0032918	0.00037692	
285.23	0.10848609	0.09761262	815.22	0.00187506		1345.22	-0.00169239		1875.21	0.00367721	0.00037778	
285.43	0.11020076	0.09781735	815.42	0.00304144		1345.42	-0.00195538		1875.41	0.00409156	0.00037864	
285.63	0.1101861	0.09802198	815.62	0.00367186		1345.62	-0.0022362		1875.61	0.00410904	0.0003795	
285.83	0.11005879	0.0982265	815.82	0.00415929		1345.82	-0.00239939		1875.81	0.00361472	0.00038037	
286.03	0.11034463	0.09843091	816.02	0.00495606		1346.02	-0.00286677		1876.01	0.00478521	0.00038123	
286.23	0.11031932	0.09863522	816.22	0.00517893		1346.22	-0.00293522		1876.21	0.00487823	0.00038209	
286.43	0.11125303	0.09883942	816.42	0.00503267		1346.42	-0.00223562		1876.41	0.00562848	0.00038295	
286.63	0.11146223	0.09904352	816.62	0.00431613		1346.62	-0.00263011		1876.61	0.0058091	0.00038381	
286.83	0.1112787	0.09924751	816.82	0.00452334		1346.82	-0.00210897		1876.81	0.00584005	0.00038467	
287.03	0.11144498	0.09945139	817.02	0.0038641		1347.02	-0.00157316		1877.01	0.00590248	0.00038553	
287.23	0.11181314	0.09965517	817.22	0.00306537		1347.22	-0.00101997		1877.21	0.00539008	0.00038639	
287.43	0.11202932	0.09985885	817.42	0.00315818		1347.42	-0.00134018		1877.41	0.00466141	0.00038725	
287.63	0.11215983	0.10006242	817.62	0.00258524		1347.62	-0.00143632		1877.61	0.00395641	0.00038812	
287.83	0.11141935	0.10026588	817.82	0.00210435		1347.82	-0.00205518		1877.81	0.00292251	0.00038898	
288.03	0.11070119	0.10046924	818.02	0.00176244		1348.02	-0.00184391		1878.01	0.00251879	0.00038984	
288.23	0.10987473	0.10067249	818.22	0.00128245		1348.22	-0.00197712		1878.21	0.0021646	0.0003907	
288.43	0.10942541	0.10087564	818.42	0.00150412		1348.42	-0.00151561		1878.41	0.00096978	0.00039156	
288.63	0.11006468	0.10107868	818.62	0.00115456		1348.62	-0.00170939		1878.61	0.00145394	0.00039242	
288.83	0.11050306	0.10128161	818.82	0.00130519		1348.82	-0.00214464		1878.81	0.00241496	0.00039328	
289.03	0.1103372	0.10148445	819.02	0.00183865		1349.02	-0.00275407		1879.01	0.0017554	0.00039414	
289.23	0.1099747	0.10168717	819.22	0.00233812		1349.22	-0.00274261		1879.21	0.00112133	0.000395	
289.43	0.1101713	0.10188979	819.42	0.00299609		1349.42	-0.00313562		1879.41	0.00137139	0.00039586	
289.63	0.10982441	0.10209231	819.62	0.00260785		1349.62	-0.00303479		1879.61	0.00172475	0.00039672	
289.83	0.10996334	0.10229472	819.82	0.002683		1349.82	-0.00329809		1879.81	0.00158699	0.00039757	
290.03	0.11046312	0.10249703	820.02	0.00274834		1350.02	-0.00328813		1880.01	0.00320477	0.00039843	
290.23	0.11051289	0.10269923	820.22	0.00215168		1350.22	-0.00280021		1880.21	0.00347927	0.00039929	
290.43	0.11158156	0.10290133	820.42	0.00165207		1350.42	-0.00281639		1880.41	0.00304633	0.00040015	
290.63	0.11192187	0.10310332	820.62	0.00152747		1350.62	-0.00250975		1880.61	0.00300833	0.00040101	
290.83	0.11279356	0.10330521	820.82	0.00124802		1350.82	-0.00227401		1880.81	0.00283829	0.00040187	
291.03	0.11332769	0.10350699	821.02	0.00106591		1351.02	-0.00119047		1881.01	0.00305112	0.00040273	
291.23	0.11403834	0.10370867	821.22	0.00259697		1351.22	-0.00062283		1881.21	0.00327531	0.00040359	
291.43	0.11425721	0.10391025	821.42	0.00246696		1351.42	-0.00122751		1881.41	0.00286762	0.00040445	
291.63	0.11454749	0.10411172	821.62	0.00233716		1351.62	-0.00141425		1881.61	0.00268205	0.0004053	
291.83	0.11436648	0.10431308	821.82	0.00276134		1351.82	-0.00125142		1881.81	0.0027586	0.00040616	
292.03	0.1148259	0.10451434	822.02	0.00303251		1352.02	-0.00031572		1882.01	0.00281636	0.00040702	
292.23	0.11522616	0.1047155	822.22	0.0037314		1352.22	0.00038546		1882.21	0.00282916	0.00040788	
292.43	0.11602559	0.10491655	822.42	0.00507362		1352.42	0.00037683		1882.41	0.00382753	0.00040874	
292.63	0.11610657	0.1051175	822.62	0.00598695		1352.62	-0.00013526		1882.61	0.00467418	0.00040959	
292.83	0.11623515	0.10531835	822.82	0.00568023		1352.82	-0.00076748		1882.81	0.00516506	0.00041045	
293.03	0.11614953	0.10551909	823.02	0.00614436		1353.02	-0.0009018		1883.01	0.00541736	0.00041131	
293.23	0.115772	0.10571973	823.22	0.00638931		1353.22	-0.00088229		1883.21	0.00605207	0.00041217	
293.43	0.11556218	0.10592026	823.42	0.0059404		1353.42	-0.00078273		1883.41	0.00714306	0.00041302	
293.63	0.11558285	0.10612069	823.62	0.00559727		1353.62	-0.0004988		1883.61	0.00764056	0.00041388	
293.83	0.11587737	0.10632101	823.82	0.00632497		1353.82	-0.00169156		1883.81	0.00723104	0.00041474	
294.03	0.11526552	0.10652124	824.02	0.00486301		1354.02	-0.00248999		1884.01	0.00774854	0.0004156	
294.23	0.1151556	0.10672135	824.22	0.00401931		1354.22	-0.00273218		1884.21	0.00735361	0.00041645	
294.43	0.11452477	0.10692137	824.42	0.00415281		1354.42	-0.00310877		1884.41	0.00738188	0.00041731	
294.63	0.11427667	0.10712128	824.62	0.00327456		1354.62	-0.00283184		1884.61	0.00796599	0.00041817	
294.83	0.11488143	0.10732109	824.82	0.0037498		1354.82	-0.00288649		1884.81	0.00783029	0.00041902	
295.03	0.11444433	0.10752079	825.02	0.00434191		1355.02	-0.00280206		1885.01	0.00727606	0.00041988	
295.23	0.11495193	0.10772039	825.22	0.00405476		1355.22	-0.00313938		1885.21	0.00681712	0.00042073	
295.43	0.11505431	0.10791989	825.42	0.00334843		1355.42	-0.00334118		1885.41	0.00593264	0.00042159	
295.63	0.11502336	0.10811928	825.62	0.00448205		1355.62	-0.00330675		1885.61	0.00571951	0.00042245	
295.83	0.11515217	0.10831857	825.82	0.00499792		1355.82	-0.00305703		1885.81	0.00525961	0.0004233	
296.03	0.11542195	0.10851776	826.02	0.00417271		1356.02	-0.00227908		1886.01	0.0048979	0.00042416	
296.23	0.11522989	0.10871684	826.22	0.00474757		1356.22	-0.00245192		1886.21	0.00538513	0.00042501	
296.43	0.11524871	0.10891582	826.42	0.00443727		1356.42	-0.00258573		1886.41	0.00545993	0.00042587	
296.63	0.11436562	0.1091147	826.62	0.00421663		1356.62	-0.00204907		1886.61	0.00534361	0.00042673	
296.83	0.11525445	0.10931348	826.82	0.00242204		1356.82	-0.00160095		1886.81	0.00592957	0.00042758	
297.03	0.11656968	0.10951215	827.02	0.00291342		1357.02	-0.00078137		1887.01	0.00683408	0.00042844	
297.23	0.11757892	0.10971072	827.22	0.00325137		1357.22	-0.00002671		1887.21	0.00669921	0.00042929	
297.43	0.11914259	0.10990919	827.42	0.00306706		1357.42	-0.00050311		1887.41	0.0066406	0.00043015	
297.63	0.12046478	0.11010755	827.62	0.00251325		1357.62	-0.00039904		1887.61	0.00652139	0.000431	
297.83	0.12186883	0.11030581	827.82	0.00285492		1357.82	-0.00089948		1887.81	0.00639378	0.00043186	
298.03	0.12280132	0.11050397	828.02	0.00120855		1358.02	-0.00002151		1888.01	0.00655407	0.00043271	
298.23	0.12432003	0.11070202	828.22	0.00180699		1358.22	0.00006413		1888.21	0.00631701	0.00043357	
298.43	0.12429624	0.11089998	828.42	0.00272746		1358.42	0.00051941		1888.41	0.00603343	0.00043442	
298.63	0.12568273	0.11109783	828.62	0.00270839		1358.62	0.00029357		1888.61	0.00447776	0.00043527	
298.83	0.12546816	0.11129557	828.82	0.00417408		1358.82	-0.00068093		1888.81	0.00415846	0.00043613	
299.03	0.12556033	0.11149322	829.02	0.00439182		1359.02	-0.00210776		1889.01	0.00371631	0.00043698	
299.23	0.12577621	0.11169076	829.22	0.00426154		1359.22	-0.00253938		1889.21	0.00248685	0.00043784	
299.43	0.12497535	0.1118882	829.42	0.00565703		1359.42	-0.0023136		1889.41	0.00239424	0.00043869	
299.63	0.12430442	0.11208554	829.62	0.00585957		1359.62	-0.00285076		1889.61	0.00188726	0.00043954	
299.83	0.12377915	0.11228278	829.82	0.00476135		1359.82	-0.00272368		1889.81	0.00115323	0.0004404	
300.03	0.12279901	0.11247991	830.02	0.00351552		1360.02	-0.00275522		1890.01	0.00144792	0.00044125	
300.23	0.12235675	0.11267695	830.22	0.00390085		1360.22	-0.00335299		1890.21	0.00137024	0.0004421	
300.43	0.12165598	0.11287388	830.42	0.00333816		1360.42	-0.00392291		1890.41	0.00151385	0.00044296	
300.63	0.12086867	0.1130707	830.62	0.00377277		1360.62	-0.00429919		1890.61	0.00264126	0.00044381	
300.83	0.12195208	0.11326743	830.82	0.0034484		1360.82	-0.00442183		1890.81	0.00352684	0.00044466	
301.03	0.1224893	0.11346405	831.02	0.00453649		1361.02	-0.00476312		1891.01	0.00517005	0.00044552	
301.23	0.12276185	0.11366058	831.22	0.00576134		1361.22	-0.00546322		1891.21	0.00529751	0.00044637	
301.43	0.1237655	0.113857	831.42	0.00522365		1361.42	-0.0057177		1891.41	0.00592292	0.00044722	
301.63	0.12444936	0.11405332	831.62	0.00406029		1361.62	-0.00496267		1891.61	0.00759949	0.00044808	
301.83	0.12576853	0.11424953	831.82	0.00403819		1361.82	-0.00352773		1891.81	0.00748253	0.00044893	
302.03	0.12713015	0.11444565	832.02	0.00334794		1362.02	-0.00194243		1892.01	0.00774527	0.00044978	
302.23	0.12749932	0.11464166	832.22	0.00425925		1362.22	-0.00168831		1892.21	0.00769842	0.00045063	
302.43	0.12801516	0.11483758	832.42	0.00545193		1362.42	-0.00160742		1892.41	0.00739723	0.00045149	
302.63	0.12892164	0.11503339	832.62	0.00546944		1362.62	-0.00200542		1892.61	0.00748707	0.00045234	
302.83	0.12856802	0.1152291	832.82	0.00554622		1362.82	-0.00223946		1892.81	0.00865801	0.00045319	
303.03	0.12905859	0.11542471	833.02	0.0054643		1363.02	-0.00250324		1893.01	0.00883405	0.00045404	
303.23	0.12875511	0.11562021	833.22	0.00607589		1363.22	-0.00114		1893.21	0.00770837	0.00045489	
303.43	0.12788587	0.11581562	833.42	0.00725282		1363.42	-0.00040049		1893.41	0.00756015	0.00045574	
303.63	0.12744015	0.11601092	833.62	0.00737227		1363.62	-0.00136228		1893.61	0.00611275	0.0004566	
303.83	0.12773058	0.11620613	833.82	0.00650661		1363.82	-0.00120905		1893.81	0.0062445	0.00045745	
304.03	0.12661863	0.11640123	834.02	0.00678454		1364.02	-0.00224221		1894.01	0.00581152	0.0004583	
304.23	0.12630196	0.11659623	834.22	0.00724067		1364.22	-0.00345644		1894.21	0.0048804	0.00045915	
304.43	0.12554261	0.11679113	834.42	0.00751196		1364.42	-0.00468575		1894.41	0.00506321	0.00046	
304.63	0.12506853	0.11698593	834.62	0.00789927		1364.62	-0.00538236		1894.61	0.00568493	0.00046085	
304.83	0.12526819	0.11718063	834.82	0.00756666		1364.82	-0.00680601		1894.81	0.00553714	0.0004617	
305.03	0.12558639	0.11737523	835.02	0.00692869		1365.02	-0.00775545		1895.01	0.00651603	0.00046255	
305.23	0.12687628	0.11756973	835.22	0.00641704		1365.22	-0.00767343		1895.21	0.00606269	0.0004634	
305.43	0.12776191	0.11776412	835.42	0.00478352		1365.42	-0.00728072		1895.41	0.00653902	0.00046425	
305.63	0.12829128	0.11795842	835.62	0.00305195		1365.62	-0.0072096		1895.61	0.00760383	0.00046511	
305.83	0.12928679	0.11815261	835.82	0.00276404		1365.82	-0.0059462		1895.81	0.00628485	0.00046596	
306.03	0.13084222	0.11834671	836.02	0.00241068		1366.02	-0.00608036		1896.01	0.00679629	0.00046681	
306.23	0.13159803	0.1185407	836.22	0.00292892		1366.22	-0.00698443		1896.21	0.00636593	0.00046766	
306.43	0.1324201	0.11873459	836.42	0.00361083		1366.42	-0.00725827		1896.41	0.00724852	0.00046851	
306.63	0.13210039	0.11892839	836.62	0.00390391		1366.62	-0.00616518		1896.61	0.0077077	0.00046936	
306.83	0.1316607	0.11912208	836.82	0.00389797		1366.82	-0.00582779		1896.81	0.00677332	0.00047021	
307.03	0.13138495	0.11931567	837.02	0.00471259		1367.02	-0.00548188		1897.01	0.0062963	0.00047105	
307.23	0.13171389	0.11950917	837.22	0.00611528		1367.22	-0.00502704		1897.21	0.0057009	0.0004719	
307.43	0.13102657	0.11970256	837.42	0.00679021		1367.42	-0.00525041		1897.41	0.00508037	0.00047275	
307.63	0.13115703	0.11989585	837.62	0.00663498		1367.62	-0.00513102		1897.61	0.00404356	0.0004736	
307.83	0.1301264	0.12008904	837.82	0.00597577		1367.82	-0.00458195		1897.81	0.00405472	0.00047445	
308.03	0.12997303	0.12028213	838.02	0.0057595		1368.02	-0.00561221		1898.01	0.00336436	0.0004753	
308.23	0.12968405	0.12047512	838.22	0.00523591		1368.22	-0.00497741		1898.21	0.00339686	0.00047615	
308.43	0.12928586	0.12066802	838.42	0.00529451		1368.42	-0.00523185		1898.41	0.00429924	0.000477	
308.63	0.12876831	0.12086081	838.62	0.00456032		1368.62	-0.00503348		1898.61	0.00495786	0.00047785	
308.83	0.12840137	0.1210535	838.82	0.00346455		1368.82	-0.00434767		1898.81	0.00519315	0.0004787	
309.03	0.12839544	0.12124609	839.02	0.00240642		1369.02	-0.00407714		1899.01	0.00548387	0.00047954	
309.23	0.12848248	0.12143858	839.22	0.00166505		1369.22	-0.00305078		1899.21	0.00612677	0.00048039	
309.43	0.12872882	0.12163098	839.42	0.0007705		1369.42	-0.0028872		1899.41	0.00693351	0.00048124	
309.63	0.1292072	0.12182327	839.62	0.0009167		1369.62	-0.00175701		1899.61	0.00738763	0.00048209	
309.83	0.12971006	0.12201546	839.82	0.00053711		1369.82	-0.00095796		1899.81	0.0062769	0.00048294	
310.03	0.13030216	0.12220756	840.02	0.0014449		1370.02	-0.00149428		1900.01	0.00726107	0.00048379	
310.23	0.13050106	0.12239955	840.22	0.00201756		1370.22	-0.0018923		1900.21	0.0073843	0.00048463	
310.43	0.13022958	0.12259145	840.42	0.00245653		1370.42	-0.00152712		1900.41	0.00810895	0.00048548	
310.63	0.13074102	0.12278324	840.62	0.00336701		1370.62	-0.00122482		1900.61	0.00747345	0.00048633	
310.83	0.13159692	0.12297494	840.82	0.00408744		1370.82	-0.00135184		1900.81	0.00657455	0.00048718	
311.03	0.13173647	0.12316654	841.02	0.00469337		1371.02	-0.00158222		1901.01	0.00649527	0.00048802	
311.23	0.13201467	0.12335803	841.22	0.00561833		1371.22	-0.00134781		1901.21	0.00544606	0.00048887	
311.43	0.13258091	0.12354943	841.42	0.00566947		1371.42	-0.00049346		1901.41	0.00511914	0.00048972	
311.63	0.13374331	0.12374073	841.62	0.00598355		1371.62	-0.00022591		1901.61	0.00377471	0.00049056	
311.83	0.13345072	0.12393193	841.82	0.00533161		1371.82	-0.00030431		1901.81	0.00310475	0.00049141	
312.03	0.13506277	0.12412303	842.02	0.00514719		1372.02	-0.00045754		1902.01	0.00367027	0.00049226	
312.23	0.13445177	0.12431404	842.22	0.00460039		1372.22	0.00050204		1902.21	0.00402033	0.0004931	
312.43	0.13396254	0.12450494	842.42	0.00455663		1372.42	-0.00033354		1902.41	0.00354148	0.00049395	
312.63	0.13353566	0.12469575	842.62	0.00384911		1372.62	-0.00035382		1902.61	0.0031963	0.0004948	
312.83	0.13396457	0.12488645	842.82	0.00313849		1372.82	-0.00031417		1902.81	0.00353388	0.00049564	
313.03	0.13376341	0.12507706	843.02	0.00247708		1373.02	-0.001208		1903.01	0.00358167	0.00049649	
313.23	0.13404449	0.12526757	843.22	0.00240576		1373.22	-0.00053717		1903.21	0.00441275	0.00049734	
313.43	0.13431825	0.12545798	843.42	0.00251601		1373.42	-0.0007926		1903.41	0.00535337	0.00049818	
313.63	0.13394874	0.12564829	843.62	0.0027883		1373.62	-0.00076428		1903.61	0.00583104	0.00049903	
313.83	0.13346099	0.1258385	843.82	0.00234854		1373.82	-0.00155767		1903.81	0.00579962	0.00049987	
314.03	0.13368091	0.12602861	844.02	0.00284801		1374.02	-0.0025944		1904.01	0.00665234	0.00050072	
314.23	0.13358522	0.12621863	844.22	0.00237321		1374.22	-0.00316334		1904.21	0.00700618	0.00050157	
314.43	0.13381809	0.12640855	844.42	0.00285278		1374.42	-0.00357098		1904.41	0.00642824	0.00050241	
314.63	0.13393879	0.12659837	844.62	0.00372215		1374.62	-0.00368594		1904.61	0.00599414	0.00050326	
314.83	0.13445634	0.12678809	844.82	0.00362405		1374.82	-0.00377553		1904.81	0.00511763	0.0005041	
315.03	0.1343781	0.12697771	845.02	0.00414236		1375.02	-0.00337166		1905.01	0.00436539	0.00050495	
315.23	0.13553571	0.12716723	845.22	0.00502007		1375.22	-0.00338284		1905.21	0.00491834	0.00050579	
315.43	0.13654839	0.12735666	845.42	0.00470654		1375.42	-0.00316354		1905.41	0.00582447	0.00050664	
315.63	0.13656908	0.12754599	845.62	0.00492295		1375.62	-0.0031284		1905.61	0.00549566	0.00050748	
315.83	0.13585373	0.12773522	845.82	0.00475784		1375.82	-0.00370206		1905.81	0.00519493	0.00050833	
316.03	0.13560756	0.12792435	846.02	0.00561276		1376.02	-0.00373447		1906.01	0.00651362	0.00050917	
316.23	0.13465518	0.12811338	846.22	0.00553321		1376.22	-0.00345762		1906.21	0.00537592	0.00051001	
316.43	0.13430232	0.12830232	846.42	0.00542725		1376.42	-0.00371474		1906.41	0.0050037	0.00051086	
316.63	0.13508279	0.12849116	846.62	0.00544698		1376.62	-0.00328363		1906.61	0.00550528	0.0005117	
316.83	0.13531529	0.1286799	846.82	0.005795		1376.82	-0.00379046		1906.81	0.0065119	0.00051255	
317.03	0.13460789	0.12886854	847.02	0.00651728		1377.02	-0.00429984		1907.01	0.00697805	0.00051339	
317.23	0.13498232	0.12905709	847.22	0.00669018		1377.22	-0.00395511		1907.21	0.00893087	0.00051424	
317.43	0.13446964	0.12924553	847.42	0.00669345		1377.42	-0.00346596		1907.41	0.00970942	0.00051508	
317.63	0.13452781	0.12943388	847.62	0.00640948		1377.62	-0.00366001		1907.61	0.00945042	0.00051592	
317.83	0.13440053	0.12962214	847.82	0.00700035		1377.82	-0.00335892		1907.81	0.00903966	0.00051677	
318.03	0.13499941	0.12981029	848.02	0.00690955		1378.02	-0.00313826		1908.01	0.00959715	0.00051761	
318.23	0.13556697	0.12999835	848.22	0.00763225		1378.22	-0.0028706		1908.21	0.00948917	0.00051845	
318.43	0.13629505	0.13018631	848.42	0.00841072		1378.42	-0.0025654		1908.41	0.00873459	0.0005193	
318.63	0.13698939	0.13037417	848.62	0.00788313		1378.62	-0.00216067		1908.61	0.00823753	0.00052014	
318.83	0.13863521	0.13056194	848.82	0.00682054		1378.82	-0.00134342		1908.81	0.00810731	0.00052098	
319.03	0.13909059	0.1307496	849.02	0.00773273		1379.02	-0.00011913		1909.01	0.00763169	0.00052182	
319.23	0.13966501	0.13093717	849.22	0.00797966		1379.22	-0.00120654		1909.21	0.00735221	0.00052267	
319.43	0.13901667	0.13112465	849.42	0.00683747		1379.42	-0.0002726		1909.41	0.00696473	0.00052351	
319.63	0.13887246	0.13131202	849.62	0.00742469		1379.62	-0.00006241		1909.61	0.00578139	0.00052435	
319.83	0.13874841	0.1314993	849.82	0.00784881		1379.82	-0.00026298		1909.81	0.00387524	0.0005252	
320.03	0.13892084	0.13168649	850.02	0.00812431		1380.02	0.00034538		1910.01	0.00416301	0.00052604	
320.23	0.13820513	0.13187357	850.22	0.00757494		1380.22	0.00047957		1910.21	0.00324508	0.00052688	
320.43	0.13826341	0.13206056	850.42	0.00772539		1380.42	0.00000446		1910.41	0.0031994	0.00052772	
320.63	0.138898	0.13224745	850.62	0.00818524		1380.62	-0.0012994		1910.61	0.0035751	0.00052856	
320.83	0.13848662	0.13243425	850.82	0.00846578		1380.82	-0.00331314		1910.81	0.00384535	0.00052941	
321.03	0.13859451	0.13262095	851.02	0.00895212		1381.02	-0.00342796		1911.01	0.0043758	0.00053025	
321.23	0.13919809	0.13280755	851.22	0.00927998		1381.22	-0.0031104		1911.21	0.00497632	0.00053109	
321.43	0.13946308	0.13299405	851.42	0.00942597		1381.42	-0.00298986		1911.41	0.00464174	0.00053193	
321.63	0.13978639	0.13318046	851.62	0.0086609		1381.62	-0.00424405		1911.61	0.00514963	0.00053277	
321.83	0.13990931	0.13336677	851.82	0.0092303		1381.82	-0.00450742		1911.81	0.00486908	0.00053361	
322.03	0.14079868	0.13355299	852.02	0.00908963		1382.02	-0.00468517		1912.01	0.00592399	0.00053445	
322.23	0.14112518	0.13373911	852.22	0.00845584		1382.22	-0.00485927		1912.21	0.0053395	0.0005353	
322.43	0.14091321	0.13392513	852.42	0.00805428		1382.42	-0.00549364		1912.41	0.00471584	0.00053614	
322.63	0.1409352	0.13411106	852.62	0.00638772		1382.62	-0.00484934		1912.61	0.00478439	0.00053698	
322.83	0.14087396	0.13429689	852.82	0.00574632		1382.82	-0.00440984		1912.81	0.00514195	0.00053782	
323.03	0.14102693	0.13448262	853.02	0.00570321		1383.02	-0.00419497		1913.01	0.00447944	0.00053866	
323.23	0.1399528	0.13466826	853.22	0.00522047		1383.22	-0.00440273		1913.21	0.0047532	0.0005395	
323.43	0.13884794	0.1348538	853.42	0.00411264		1383.42	-0.00338619		1913.41	0.00558096	0.00054034	
323.63	0.13865111	0.13503924	853.62	0.00451684		1383.62	-0.00288613		1913.61	0.00559456	0.00054118	
323.83	0.13815018	0.13522459	853.82	0.00416726		1383.82	-0.00236323		1913.81	0.00526443	0.00054202	
324.03	0.13836756	0.13540985	854.02	0.00351205		1384.02	-0.00174202		1914.01	0.00661241	0.00054286	
324.23	0.13819678	0.13559501	854.22	0.0034865		1384.22	-0.0009092		1914.21	0.00642528	0.0005437	
324.43	0.13910784	0.13578007	854.42	0.00355081		1384.42	-0.000486		1914.41	0.00666912	0.00054454	
324.63	0.13963062	0.13596503	854.62	0.0035936		1384.62	-0.00133174		1914.61	0.00765782	0.00054538	
324.83	0.14031919	0.1361499	854.82	0.00357609		1384.82	-0.00170667		1914.81	0.00771891	0.00054622	
325.03	0.14179737	0.13633468	855.02	0.00442782		1385.02	-0.00155789		1915.01	0.00838116	0.00054706	
325.23	0.14339622	0.13651935	855.22	0.00479224		1385.22	-0.00149575		1915.21	0.00848383	0.0005479	
325.43	0.14377012	0.13670394	855.42	0.00466594		1385.42	-0.00219008		1915.41	0.00887746	0.00054874	
325.63	0.14352199	0.13688842	855.62	0.00377969		1385.62	-0.00294315		1915.61	0.00890582	0.00054958	
325.83	0.14361171	0.13707282	855.82	0.00418902		1385.82	-0.00396217		1915.81	0.00814888	0.00055042	
326.03	0.14483868	0.13725711	856.02	0.00449241		1386.02	-0.00414045		1916.01	0.00822774	0.00055125	
326.23	0.14438895	0.13744131	856.22	0.00498653		1386.22	-0.00435563		1916.21	0.0070948	0.00055209	
326.43	0.14347833	0.13762542	856.42	0.00511919		1386.42	-0.00546249		1916.41	0.00568801	0.00055293	
326.63	0.14363285	0.13780943	856.62	0.00489548		1386.62	-0.00459406		1916.61	0.00652866	0.00055377	
326.83	0.14292324	0.13799334	856.82	0.00551523		1386.82	-0.00524364		1916.81	0.00639914	0.00055461	
327.03	0.14215811	0.13817716	857.02	0.00628345		1387.02	-0.00503554		1917.01	0.00612262	0.00055545	
327.23	0.14076778	0.13836089	857.22	0.00694925		1387.22	-0.00518885		1917.21	0.00624172	0.00055629	
327.43	0.14037415	0.13854452	857.42	0.00700581		1387.42	-0.00522022		1917.41	0.00664666	0.00055712	
327.63	0.14038833	0.13872805	857.62	0.00678704		1387.62	-0.00518506		1917.61	0.00633072	0.00055796	
327.83	0.14110711	0.13891149	857.82	0.00609446		1387.82	-0.00528111		1917.81	0.00524154	0.0005588	
328.03	0.14202176	0.13909483	858.02	0.0061696		1388.02	-0.00497046		1918.01	0.00586778	0.00055964	
328.23	0.14259068	0.13927808	858.22	0.00687295		1388.22	-0.00477495		1918.21	0.00622404	0.00056048	
328.43	0.14411176	0.13946124	858.42	0.00673328		1388.42	-0.00501191		1918.41	0.00700062	0.00056131	
328.63	0.14491439	0.1396443	858.62	0.00640548		1388.62	-0.00528706		1918.61	0.00719286	0.00056215	
328.83	0.14566073	0.13982726	858.82	0.00579177		1388.82	-0.00455408		1918.81	0.00786161	0.00056299	
329.03	0.14749692	0.14001013	859.02	0.00570282		1389.02	-0.00381005		1919.01	0.00792259	0.00056383	
329.23	0.14856394	0.14019291	859.22	0.00583688		1389.22	-0.00323658		1919.21	0.00768666	0.00056466	
329.43	0.1492146	0.14037559	859.42	0.0056176		1389.42	-0.00263384		1919.41	0.00790614	0.0005655	
329.63	0.14981734	0.14055817	859.62	0.00457423		1389.62	-0.00233044		1919.61	0.0084997	0.00056634	
329.83	0.15024766	0.14074066	859.82	0.00474533		1389.82	-0.00177653		1919.81	0.00824809	0.00056717	
330.03	0.151357	0.14092306	860.02	0.00526782		1390.02	-0.00101613		1920.01	0.00769937	0.00056801	
330.23	0.15093523	0.14110536	860.22	0.00562129		1390.22	-0.00170995		1920.21	0.00713647	0.00056885	
330.43	0.15080913	0.14128757	860.42	0.00590087		1390.42	-0.0016519		1920.41	0.00705537	0.00056968	
330.63	0.15105211	0.14146968	860.62	0.00642629		1390.62	-0.00122327		1920.61	0.00701771	0.00057052	
330.83	0.1502867	0.1416517	860.82	0.00719451		1390.82	-0.00178734		1920.81	0.00646005	0.00057136	
331.03	0.14993146	0.14183363	861.02	0.00758979		1391.02	-0.00142301		1921.01	0.00568101	0.00057219	
331.23	0.14978206	0.14201546	861.22	0.00711518		1391.22	-0.00264347		1921.21	0.00459324	0.00057303	
331.43	0.1504469	0.14219719	861.42	0.00773646		1391.42	-0.00340818		1921.41	0.004702	0.00057386	
331.63	0.15103045	0.14237884	861.62	0.00684135		1391.62	-0.0041267		1921.61	0.00391376	0.0005747	
331.83	0.15122237	0.14256038	861.82	0.00661189		1391.82	-0.00480355		1921.81	0.00418639	0.00057554	
332.03	0.15123575	0.14274184	862.02	0.00756647		1392.02	-0.00598796		1922.01	0.00453779	0.00057637	
332.23	0.15047959	0.1429232	862.22	0.00835332		1392.22	-0.00697153		1922.21	0.004805	0.00057721	
332.43	0.15009074	0.14310447	862.42	0.00848924		1392.42	-0.00712405		1922.41	0.00496163	0.00057804	
332.63	0.14985021	0.14328564	862.62	0.00815312		1392.62	-0.00656147		1922.61	0.00491769	0.00057888	
332.83	0.14944178	0.14346672	862.82	0.00822868		1392.82	-0.00625785		1922.81	0.00536561	0.00057971	
333.03	0.15007306	0.1436477	863.02	0.00818062		1393.02	-0.0067335		1923.01	0.00439019	0.00058055	
333.23	0.14985833	0.14382859	863.22	0.00763133		1393.22	-0.00647497		1923.21	0.00486265	0.00058138	
333.43	0.14976497	0.14400939	863.42	0.00709966		1393.42	-0.00530367		1923.41	0.00520548	0.00058222	
333.63	0.14969621	0.14419009	863.62	0.00675224		1393.62	-0.00557684		1923.61	0.00586264	0.00058305	
333.83	0.15013012	0.14437071	863.82	0.0068051		1393.82	-0.00512201		1923.81	0.00529122	0.00058389	
334.03	0.15072088	0.14455122	864.02	0.0074483		1394.02	-0.00521291		1924.01	0.00560975	0.00058472	
334.23	0.15053709	0.14473165	864.22	0.00767873		1394.22	-0.00538447		1924.21	0.0057538	0.00058556	
334.43	0.15078903	0.14491198	864.42	0.00775648		1394.42	-0.00461862		1924.41	0.00579818	0.00058639	
334.63	0.15117188	0.14509221	864.62	0.00850479		1394.62	-0.00490107		1924.61	0.00573081	0.00058722	
334.83	0.15131355	0.14527236	864.82	0.00861706		1394.82	-0.00456527		1924.81	0.00570806	0.00058806	
335.03	0.15270921	0.1454524	865.02	0.00819806		1395.02	-0.00420452		1925.01	0.00466589	0.00058889	
335.23	0.15407135	0.14563236	865.22	0.00716901		1395.22	-0.00507481		1925.21	0.00489529	0.00058973	
335.43	0.15495112	0.14581222	865.42	0.00760106		1395.42	-0.0048659		1925.41	0.00564176	0.00059056	
335.63	0.15498843	0.145992	865.62	0.00653602		1395.62	-0.00476981		1925.61	0.00535087	0.00059139	
335.83	0.15489723	0.14617167	865.82	0.00667596		1395.82	-0.00528912		1925.81	0.00569576	0.00059223	
336.03	0.15428553	0.14635126	866.02	0.00723472		1396.02	-0.00551793		1926.01	0.00608058	0.00059306	
336.23	0.15335426	0.14653075	866.22	0.00715323		1396.22	-0.00518108		1926.21	0.00670266	0.00059389	
336.43	0.15290854	0.14671015	866.42	0.00724555		1396.42	-0.00437308		1926.41	0.00689997	0.00059473	
336.63	0.15234874	0.14688945	866.62	0.00673841		1396.62	-0.00383645		1926.61	0.0071572	0.00059556	
336.83	0.15107223	0.14706866	866.82	0.00635931		1396.82	-0.00369895		1926.81	0.00737653	0.00059639	
337.03	0.15079153	0.14724778	867.02	0.00558761		1397.02	-0.00304048		1927.01	0.00655446	0.00059723	
337.23	0.15016691	0.14742681	867.22	0.00545134		1397.22	-0.00225924		1927.21	0.00703588	0.00059806	
337.43	0.14983199	0.14760574	867.42	0.00559865		1397.42	-0.00126094		1927.41	0.00673088	0.00059889	
337.63	0.14987219	0.14778459	867.62	0.00457727		1397.62	-0.00178206		1927.61	0.00639533	0.00059972	
337.83	0.14999886	0.14796333	867.82	0.00512925		1397.82	-0.00172717		1927.81	0.00535398	0.00060056	
338.03	0.14939157	0.14814199	868.02	0.00532318		1398.02	-0.00225555		1928.01	0.00532104	0.00060139	
338.23	0.14899955	0.14832055	868.22	0.00509975		1398.22	-0.00220287		1928.21	0.00480342	0.00060222	
338.43	0.14896245	0.14849903	868.42	0.00566154		1398.42	-0.00292427		1928.41	0.0058901	0.00060305	
338.63	0.14966485	0.1486774	868.62	0.00577517		1398.62	-0.00353551		1928.61	0.0058868	0.00060388	
338.83	0.14893047	0.14885569	868.82	0.00520451		1398.82	-0.00400154		1928.81	0.00466649	0.00060472	
339.03	0.14985988	0.14903389	869.02	0.00585696		1399.02	-0.00500913		1929.01	0.00423241	0.00060555	
339.23	0.15092304	0.14921199	869.22	0.00652706		1399.22	-0.00528813		1929.21	0.00518159	0.00060638	
339.43	0.15163629	0.14939	869.42	0.00687552		1399.42	-0.0056023		1929.41	0.00502987	0.00060721	
339.63	0.15242869	0.14956791	869.62	0.00703255		1399.62	-0.00519509		1929.61	0.00488977	0.00060804	
339.83	0.15290166	0.14974574	869.82	0.00762695		1399.82	-0.00552175		1929.81	0.00551123	0.00060887	
340.03	0.15262705	0.14992347	870.02	0.00828567		1400.02	-0.00553391		1930.01	0.00619979	0.0006097	
340.23	0.15376136	0.15010111	870.22	0.00905889		1400.22	-0.00566195		1930.21	0.00687239	0.00061054	
340.43	0.15413594	0.15027866	870.42	0.01037404		1400.42	-0.00555914		1930.41	0.00853839	0.00061137	
340.63	0.15467335	0.15045612	870.62	0.01006944		1400.62	-0.00551469		1930.61	0.0091445	0.0006122	
340.83	0.15574634	0.15063349	870.82	0.01024659		1400.82	-0.00580546		1930.81	0.00949461	0.00061303	
341.03	0.15655785	0.15081076	871.02	0.01006278		1401.02	-0.00561124		1931.01	0.0097621	0.00061386	
341.23	0.15591736	0.15098794	871.22	0.00967047		1401.22	-0.00520866		1931.21	0.00935891	0.00061469	
341.43	0.1564931	0.15116503	871.42	0.00893783		1401.42	-0.00478091		1931.41	0.00884633	0.00061552	
341.63	0.15698456	0.15134203	871.62	0.00839182		1401.62	-0.00492368		1931.61	0.00745842	0.00061635	
341.83	0.15740784	0.15151894	871.82	0.00868647		1401.82	-0.00402193		1931.81	0.00707125	0.00061718	
342.03	0.15746668	0.15169575	872.02	0.00763596		1402.02	-0.0040789		1932.01	0.00629584	0.00061801	
342.23	0.15760332	0.15187247	872.22	0.00751342		1402.22	-0.00261221		1932.21	0.00627549	0.00061884	
342.43	0.15694249	0.15204911	872.42	0.00707555		1402.42	-0.0031796		1932.41	0.00627644	0.00061967	
342.63	0.15720224	0.15222565	872.62	0.00634445		1402.62	-0.00264512		1932.61	0.00493068	0.0006205	
342.83	0.15541891	0.15240209	872.82	0.00694561		1402.82	-0.00255607		1932.81	0.00380835	0.00062133	
343.03	0.15569272	0.15257845	873.02	0.00789068		1403.02	-0.00260936		1933.01	0.00361957	0.00062216	
343.23	0.15684167	0.15275472	873.22	0.00788524		1403.22	-0.0026452		1933.21	0.00351392	0.00062299	
343.43	0.15686019	0.15293089	873.42	0.00787149		1403.42	-0.0026927		1933.41	0.0024529	0.00062382	
343.63	0.15678544	0.15310698	873.62	0.00929391		1403.62	-0.00268178		1933.61	0.00246174	0.00062465	
343.83	0.15729866	0.15328297	873.82	0.00991195		1403.82	-0.00327927		1933.81	0.00298497	0.00062548	
344.03	0.15732893	0.15345887	874.02	0.01171298		1404.02	-0.0041079		1934.01	0.00321424	0.0006263	
344.23	0.15818401	0.15363468	874.22	0.01267157		1404.22	-0.00481695		1934.21	0.00439446	0.00062713	
344.43	0.15843632	0.1538104	874.42	0.01228652		1404.42	-0.00542418		1934.41	0.00583917	0.00062796	
344.63	0.15816795	0.15398603	874.62	0.01179264		1404.62	-0.00610147		1934.61	0.00570614	0.00062879	
344.83	0.15781529	0.15416157	874.82	0.01174691		1404.82	-0.00621159		1934.81	0.00670765	0.00062962	
345.03	0.15765435	0.15433701	875.02	0.01185167		1405.02	-0.00622824		1935.01	0.00696035	0.00063045	
345.23	0.15776309	0.15451237	875.22	0.01149725		1405.22	-0.00535802		1935.21	0.00598122	0.00063128	
345.43	0.15790547	0.15468763	875.42	0.01080417		1405.42	-0.00496835		1935.41	0.00547964	0.0006321	
345.63	0.15803233	0.15486281	875.62	0.01064275		1405.62	-0.00531504		1935.61	0.0046885	0.00063293	
345.83	0.15822714	0.15503789	875.82	0.01022662		1405.82	-0.00517909		1935.81	0.00551884	0.00063376	
346.03	0.15844995	0.15521288	876.02	0.01060628		1406.02	-0.00550911		1936.01	0.00417672	0.00063459	
346.23	0.15936744	0.15538778	876.22	0.01030366		1406.22	-0.0038472		1936.21	0.00373121	0.00063542	
346.43	0.15911358	0.1555626	876.42	0.00994655		1406.42	-0.00438105		1936.41	0.00367428	0.00063624	
346.63	0.15939496	0.15573732	876.62	0.00958278		1406.62	-0.00394537		1936.61	0.00308725	0.00063707	
346.83	0.15873217	0.15591195	876.82	0.0097731		1406.82	-0.00402063		1936.81	0.00199986	0.0006379	
347.03	0.15959972	0.15608649	877.02	0.00983102		1407.02	-0.00379		1937.01	0.00155167	0.00063873	
347.23	0.16069725	0.15626094	877.22	0.00910965		1407.22	-0.00418307		1937.21	0.00121444	0.00063955	
347.43	0.16149286	0.1564353	877.42	0.00907589		1407.42	-0.00484742		1937.41	0.00112415	0.00064038	
347.63	0.16130683	0.15660956	877.62	0.0084357		1407.62	-0.00426425		1937.61	0.00165746	0.00064121	
347.83	0.16153688	0.15678374	877.82	0.00852625		1407.82	-0.00459705		1937.81	0.00227096	0.00064203	
348.03	0.16130775	0.15695783	878.02	0.00884613		1408.02	-0.00510209		1938.01	0.00280411	0.00064286	
348.23	0.16148944	0.15713183	878.22	0.00731366		1408.22	-0.00452068		1938.21	0.00337454	0.00064369	
348.43	0.16102006	0.15730574	878.42	0.00765999		1408.42	-0.00399953		1938.41	0.00464425	0.00064451	
348.63	0.15932056	0.15747956	878.62	0.00764334		1408.62	-0.00363956		1938.61	0.00549718	0.00064534	
348.83	0.15890253	0.15765328	878.82	0.00819362		1408.82	-0.00302334		1938.81	0.00587154	0.00064617	
349.03	0.1595875	0.15782692	879.02	0.00892216		1409.02	-0.00268339		1939.01	0.00636441	0.00064699	
349.23	0.15965505	0.15800047	879.22	0.00894884		1409.22	-0.00240451		1939.21	0.00618094	0.00064782	
349.43	0.15939395	0.15817393	879.42	0.0092525		1409.42	-0.00232758		1939.41	0.0068092	0.00064865	
349.63	0.15894949	0.1583473	879.62	0.0097363		1409.62	-0.00454102		1939.61	0.00709507	0.00064947	
349.83	0.15940477	0.15852058	879.82	0.01027534		1409.82	-0.0044128		1939.81	0.00726198	0.0006503	
350.03	0.15971347	0.15869376	880.02	0.01074622		1410.02	-0.00451419		1940.01	0.00628253	0.00065112	
350.23	0.16098683	0.15886686	880.22	0.01007057		1410.22	-0.0046185		1940.21	0.00562272	0.00065195	
350.43	0.16187389	0.15903987	880.42	0.00982303		1410.42	-0.00556411		1940.41	0.00634177	0.00065277	
350.63	0.16238679	0.15921279	880.62	0.00917718		1410.62	-0.00521505		1940.61	0.00669989	0.0006536	
350.83	0.16255427	0.15938562	880.82	0.00852197		1410.82	-0.00603141		1940.81	0.00683164	0.00065442	
351.03	0.16352465	0.15955837	881.02	0.00772464		1411.02	-0.00682136		1941.01	0.00641839	0.00065525	
351.23	0.16400964	0.15973102	881.22	0.00682207		1411.22	-0.00733383		1941.21	0.00678075	0.00065607	
351.43	0.16419942	0.15990358	881.42	0.0063936		1411.42	-0.0076619		1941.41	0.00637852	0.0006569	
351.63	0.16293389	0.16007605	881.62	0.00561173		1411.62	-0.00701651		1941.61	0.00582921	0.00065772	
351.83	0.1634445	0.16024844	881.82	0.00564275		1411.82	-0.0075574		1941.81	0.00581772	0.00065855	
352.03	0.16374225	0.16042073	882.02	0.00472138		1412.02	-0.00671301		1942.01	0.00602326	0.00065937	
352.23	0.16312226	0.16059293	882.22	0.00490517		1412.22	-0.00521557		1942.21	0.005822	0.0006602	
352.43	0.16214166	0.16076505	882.42	0.00670961		1412.42	-0.00523007		1942.41	0.00625589	0.00066102	
352.63	0.16113862	0.16093708	882.62	0.00685024		1412.62	-0.00497953		1942.61	0.00663051	0.00066185	
352.83	0.16170463	0.16110901	882.82	0.00752539		1412.82	-0.00468889		1942.81	0.00632495	0.00066267	
353.03	0.16252205	0.16128086	883.02	0.00745695		1413.02	-0.00460324		1943.01	0.00655425	0.00066349	
353.23	0.16255276	0.16145262	883.22	0.00758948		1413.22	-0.00447867		1943.21	0.00702249	0.00066432	
353.43	0.16304902	0.16162429	883.42	0.00794017		1413.42	-0.00478491		1943.41	0.00696872	0.00066514	
353.63	0.16226406	0.16179587	883.62	0.00818915		1413.62	-0.00532208		1943.61	0.00661906	0.00066597	
353.83	0.16330369	0.16196737	883.82	0.00935059		1413.82	-0.00463088		1943.81	0.00554491	0.00066679	
354.03	0.16378279	0.16213877	884.02	0.00901003		1414.02	-0.00458816		1944.01	0.00506798	0.00066761	
354.23	0.16519364	0.16231009	884.22	0.00821193		1414.22	-0.00465883		1944.21	0.00487754	0.00066844	
354.43	0.16605468	0.16248131	884.42	0.00790395		1414.42	-0.00414182		1944.41	0.00544952	0.00066926	
354.63	0.16617016	0.16265245	884.62	0.00728279		1414.62	-0.00461441		1944.61	0.00611081	0.00067008	
354.83	0.16679206	0.1628235	884.82	0.00713851		1414.82	-0.00560513		1944.81	0.00431204	0.00067091	
355.03	0.1675796	0.16299446	885.02	0.00756804		1415.02	-0.00525249		1945.01	0.00278667	0.00067173	
355.23	0.16737396	0.16316533	885.22	0.0076468		1415.22	-0.00446494		1945.21	0.00285136	0.00067255	
355.43	0.16749873	0.16333612	885.42	0.00727821		1415.42	-0.00440283		1945.41	0.00262593	0.00067337	
355.63	0.16727867	0.16350681	885.62	0.006626		1415.62	-0.00446235		1945.61	0.00301267	0.0006742	
355.83	0.16833983	0.16367742	885.82	0.00573272		1415.82	-0.00362226		1945.81	0.00398101	0.00067502	
356.03	0.16786929	0.16384794	886.02	0.00623816		1416.02	-0.00252761		1946.01	0.00443668	0.00067584	
356.23	0.16754894	0.16401837	886.22	0.00701687		1416.22	-0.00177472		1946.21	0.0056816	0.00067666	
356.43	0.16807325	0.16418871	886.42	0.00738401		1416.42	-0.00220458		1946.41	0.00614925	0.00067749	
356.63	0.16763025	0.16435896	886.62	0.00771124		1416.62	-0.00211306		1946.61	0.00746716	0.00067831	
356.83	0.1679283	0.16452913	886.82	0.00778392		1416.82	-0.00230196		1946.81	0.00806852	0.00067913	
357.03	0.16815231	0.1646992	887.02	0.00792324		1417.02	-0.00258063		1947.01	0.00884623	0.00067995	
357.23	0.16847295	0.16486919	887.22	0.00841735		1417.22	-0.00173058		1947.21	0.01060001	0.00068077	
357.43	0.16867183	0.16503909	887.42	0.00937564		1417.42	-0.002703		1947.41	0.01036032	0.0006816	
357.63	0.16810166	0.16520891	887.62	0.00983649		1417.62	-0.00239099		1947.61	0.01072949	0.00068242	
357.83	0.16839421	0.16537863	887.82	0.01054717		1417.82	-0.00230599		1947.81	0.01053605	0.00068324	
358.03	0.16820604	0.16554827	888.02	0.00922208		1418.02	-0.00245718		1948.01	0.01056059	0.00068406	
358.23	0.16746718	0.16571782	888.22	0.00897867		1418.22	-0.00241858		1948.21	0.0105928	0.00068488	
358.43	0.16662854	0.16588728	888.42	0.00864337		1418.42	-0.00309486		1948.41	0.01027624	0.0006857	
358.63	0.1665919	0.16605666	888.62	0.00869064		1418.62	-0.00428124		1948.61	0.00960807	0.00068652	
358.83	0.16718153	0.16622594	888.82	0.00884673		1418.82	-0.00449405		1948.81	0.00841197	0.00068734	
359.03	0.16652441	0.16639514	889.02	0.00923509		1419.02	-0.00402674		1949.01	0.00865808	0.00068816	
359.23	0.16630342	0.16656425	889.22	0.00915863		1419.22	-0.00347243		1949.21	0.0085352	0.00068899	
359.43	0.16623957	0.16673327	889.42	0.00877852		1419.42	-0.00251251		1949.41	0.00862339	0.00068981	
359.63	0.1660825	0.16690221	889.62	0.00867198		1419.62	-0.00184752		1949.61	0.00858581	0.00069063	
359.83	0.16649735	0.16707106	889.82	0.00877087		1419.82	-0.00134604		1949.81	0.00830698	0.00069145	
360.03	0.16557934	0.16723982	890.02	0.00988445		1420.02	-0.00039309		1950.01	0.00692233	0.00069227	
360.23	0.16613682	0.16740849	890.22	0.00888487		1420.22	-0.00002607		1950.21	0.00734717	0.00069309	
360.43	0.1669522	0.16757708	890.42	0.00914563		1420.42	-0.00004841		1950.41	0.00580873	0.00069391	
360.63	0.16692734	0.16774558	890.62	0.0095476		1420.62	0.00006561		1950.61	0.00505198	0.00069473	
360.83	0.16809559	0.16791399	890.82	0.01118939		1420.82	-0.0001503		1950.81	0.00488242	0.00069555	
361.03	0.16817814	0.16808231	891.02	0.01141759		1421.02	-0.00043258		1951.01	0.00443466	0.00069637	
361.23	0.16880992	0.16825055	891.22	0.01146185		1421.22	-0.00004379		1951.21	0.0043139	0.00069719	
361.43	0.16853827	0.1684187	891.42	0.01131883		1421.42	-0.00075281		1951.41	0.00360334	0.000698	
361.63	0.168488	0.16858676	891.62	0.01094185		1421.62	-0.0001716		1951.61	0.00343868	0.00069882	
361.83	0.16905362	0.16875474	891.82	0.01051308		1421.82	0.00017599		1951.81	0.00375266	0.00069964	
362.03	0.16822631	0.16892263	892.02	0.00873029		1422.02	-0.00033894		1952.01	0.00374447	0.00070046	
362.23	0.16665169	0.16909043	892.22	0.00871097		1422.22	-0.00073638		1952.21	0.00428343	0.00070128	
362.43	0.16609631	0.16925815	892.42	0.00828482		1422.42	-0.00153703		1952.41	0.00458737	0.0007021	
362.63	0.16708507	0.16942577	892.62	0.00849762		1422.62	-0.00208153		1952.61	0.00516868	0.00070292	
362.83	0.16874595	0.16959332	892.82	0.0075949		1422.82	-0.00263024		1952.81	0.00559058	0.00070374	
363.03	0.16810073	0.16976077	893.02	0.00773947		1423.02	-0.00275417		1953.01	0.00609245	0.00070456	
363.23	0.1680844	0.16992814	893.22	0.00780112		1423.22	-0.00309216		1953.21	0.00639954	0.00070537	
363.43	0.16776471	0.17009542	893.42	0.00845054		1423.42	-0.00259967		1953.41	0.00722288	0.00070619	
363.63	0.16767813	0.17026261	893.62	0.00875135		1423.62	-0.00289827		1953.61	0.00829072	0.00070701	
363.83	0.16815032	0.17042972	893.82	0.00947133		1423.82	-0.00346123		1953.81	0.00712449	0.00070783	
364.03	0.16766741	0.17059674	894.02	0.01049712		1424.02	-0.00392076		1954.01	0.00575722	0.00070865	
364.23	0.16912575	0.17076368	894.22	0.01073288		1424.22	-0.00396379		1954.21	0.00585384	0.00070947	
364.43	0.17064284	0.17093053	894.42	0.01209937		1424.42	-0.00396191		1954.41	0.00519016	0.00071028	
364.63	0.17170022	0.17109729	894.62	0.01304553		1424.62	-0.00404789		1954.61	0.00495325	0.0007111	
364.83	0.17235682	0.17126397	894.82	0.01489185		1424.82	-0.00465329		1954.81	0.00532429	0.00071192	
365.03	0.17283262	0.17143055	895.02	0.01475829		1425.02	-0.00463805		1955.01	0.0050552	0.00071274	
365.23	0.1731952	0.17159706	895.22	0.01431104		1425.22	-0.00420934		1955.21	0.00492269	0.00071355	
365.43	0.17349191	0.17176348	895.42	0.01360812		1425.42	-0.00378621		1955.41	0.00497621	0.00071437	
365.63	0.17428103	0.17192981	895.62	0.01334346		1425.62	-0.00361353		1955.61	0.00506141	0.00071519	
365.83	0.17433019	0.17209605	895.82	0.01253591		1425.82	-0.00324662		1955.81	0.004928	0.00071601	
366.03	0.17338546	0.17226221	896.02	0.01180775		1426.02	-0.00358919		1956.01	0.00491489	0.00071682	
366.23	0.17320506	0.17242828	896.22	0.01225784		1426.22	-0.00386277		1956.21	0.00516284	0.00071764	
366.43	0.17409741	0.17259427	896.42	0.01120823		1426.42	-0.00374854		1956.41	0.00628296	0.00071846	
366.63	0.1749076	0.17276017	896.62	0.00982031		1426.62	-0.00402365		1956.61	0.00682125	0.00071927	
366.83	0.17503175	0.17292598	896.82	0.00933043		1426.82	-0.00374385		1956.81	0.00709317	0.00072009	
367.03	0.17349624	0.17309171	897.02	0.00886572		1427.02	-0.00360346		1957.01	0.0078466	0.00072091	
367.23	0.17308956	0.17325736	897.22	0.00930766		1427.22	-0.00293364		1957.21	0.00878241	0.00072172	
367.43	0.17208443	0.17342291	897.42	0.01002579		1427.42	-0.00165683		1957.41	0.00914717	0.00072254	
367.63	0.17131345	0.17358838	897.62	0.0095967		1427.62	-0.00252817		1957.61	0.0097367	0.00072335	
367.83	0.17117163	0.17375377	897.82	0.01033943		1427.82	-0.0019803		1957.81	0.00875859	0.00072417	
368.03	0.17168581	0.17391907	898.02	0.01049947		1428.02	-0.00197613		1958.01	0.00893745	0.00072499	
368.23	0.17177343	0.17408428	898.22	0.01102065		1428.22	-0.00150683		1958.21	0.00944833	0.0007258	
368.43	0.17248089	0.17424941	898.42	0.0110936		1428.42	-0.00207385		1958.41	0.00934806	0.00072662	
368.63	0.17310766	0.17441446	898.62	0.01164678		1428.62	-0.00186663		1958.61	0.00979201	0.00072743	
368.83	0.1732587	0.17457941	898.82	0.01126778		1428.82	-0.0022016		1958.81	0.01001252	0.00072825	
369.03	0.17373799	0.17474429	899.02	0.01157793		1429.02	-0.00210462		1959.01	0.00951695	0.00072906	
369.23	0.17353297	0.17490907	899.22	0.01151614		1429.22	-0.00212263		1959.21	0.00862298	0.00072988	
369.43	0.17393323	0.17507378	899.42	0.01141779		1429.42	-0.00197195		1959.41	0.00730573	0.00073069	
369.63	0.1745067	0.17523839	899.62	0.01192972		1429.62	-0.00274823		1959.61	0.00593203	0.00073151	
369.83	0.17455042	0.17540292	899.82	0.01191351		1429.82	-0.00348315		1959.81	0.00524602	0.00073232	
370.03	0.17547174	0.17556737	900.02	0.01214208		1430.02	-0.00392522		1960.01	0.00433465	0.00073314	
370.23	0.17648575	0.17573173	900.22	0.01169271		1430.22	-0.00386256		1960.21	0.0042419	0.00073395	
370.43	0.17601747	0.17589601	900.42	0.01092451		1430.42	-0.00414193		1960.41	0.00438025	0.00073477	
370.63	0.17606655	0.1760602	900.62	0.01101083		1430.62	-0.0038343		1960.61	0.00333811	0.00073558	
370.83	0.17602172	0.1762243	900.82	0.01141383		1430.82	-0.00443423		1960.81	0.00380679	0.0007364	
371.03	0.17581301	0.17638832	901.02	0.01133813		1431.02	-0.004844		1961.01	0.00406132	0.00073721	
371.23	0.17585266	0.17655226	901.22	0.0117553		1431.22	-0.00524554		1961.21	0.00500586	0.00073802	
371.43	0.1752621	0.17671611	901.42	0.01203759		1431.42	-0.00524053		1961.41	0.00628636	0.00073884	
371.63	0.17601888	0.17687988	901.62	0.01099135		1431.62	-0.00627347		1961.61	0.00735099	0.00073965	
371.83	0.17631546	0.17704356	901.82	0.01091394		1431.82	-0.00537105		1961.81	0.00818322	0.00074047	
372.03	0.17674902	0.17720715	902.02	0.01119201		1432.02	-0.00559725		1962.01	0.00876098	0.00074128	
372.23	0.17651602	0.17737066	902.22	0.01127715		1432.22	-0.0051814		1962.21	0.00986502	0.00074209	
372.43	0.17698125	0.17753409	902.42	0.01123339		1432.42	-0.00452429		1962.41	0.01147003	0.00074291	
372.63	0.17770675	0.17769743	902.62	0.01131428		1432.62	-0.00334694		1962.61	0.01267821	0.00074372	
372.83	0.17775431	0.17786069	902.82	0.01025255		1432.82	-0.00319365		1962.81	0.01262226	0.00074453	
373.03	0.17791187	0.17802387	903.02	0.01027672		1433.02	-0.00267218		1963.01	0.01221539	0.00074535	
373.23	0.17758128	0.17818695	903.22	0.01029599		1433.22	-0.00209504		1963.21	0.01125234	0.00074616	
373.43	0.17744076	0.17834996	903.42	0.00982893		1433.42	-0.00261981		1963.41	0.01069949	0.00074697	
373.63	0.17792952	0.17851288	903.62	0.00925183		1433.62	-0.00247829		1963.61	0.00974791	0.00074779	
373.83	0.17829732	0.17867571	903.82	0.00849797		1433.82	-0.00225791		1963.81	0.00922749	0.0007486	
374.03	0.17852778	0.17883846	904.02	0.00846755		1434.02	-0.00189243		1964.01	0.00760705	0.00074941	
374.23	0.17868432	0.17900113	904.22	0.00750086		1434.22	-0.00214836		1964.21	0.00718339	0.00075022	
374.43	0.177517	0.17916371	904.42	0.00774228		1434.42	-0.00251792		1964.41	0.00650845	0.00075104	
374.63	0.17772066	0.17932621	904.62	0.00806187		1434.62	-0.00239084		1964.61	0.00576452	0.00075185	
374.83	0.17721089	0.17948863	904.82	0.00837919		1434.82	-0.00251983		1964.81	0.00547086	0.00075266	
375.03	0.17704598	0.17965096	905.02	0.00844631		1435.02	-0.00243504		1965.01	0.00545713	0.00075347	
375.23	0.17709892	0.1798132	905.22	0.00854994		1435.22	-0.00309592		1965.21	0.0060752	0.00075428	
375.43	0.17777052	0.17997536	905.42	0.00942918		1435.42	-0.00233675		1965.41	0.00683262	0.0007551	
375.63	0.17823817	0.18013744	905.62	0.00951755		1435.62	-0.00236784		1965.61	0.00660342	0.00075591	
375.83	0.17806049	0.18029944	905.82	0.0111256		1435.82	-0.00152876		1965.81	0.00686751	0.00075672	
376.03	0.17782268	0.18046135	906.02	0.01241019		1436.02	-0.00097045		1966.01	0.00709107	0.00075753	
376.23	0.1779198	0.18062317	906.22	0.01163083		1436.22	-0.00041356		1966.21	0.00819047	0.00075834	
376.43	0.17715315	0.18078492	906.42	0.01196142		1436.42	-0.00082732		1966.41	0.0082937	0.00075915	
376.63	0.17848128	0.18094658	906.62	0.01205604		1436.62	-0.0017023		1966.61	0.00831653	0.00075996	
376.83	0.17873799	0.18110815	906.82	0.01126277		1436.82	-0.00193285		1966.81	0.00785704	0.00076078	
377.03	0.17950191	0.18126964	907.02	0.01094517		1437.02	-0.0017995		1967.01	0.00762561	0.00076159	
377.23	0.18052672	0.18143105	907.22	0.01085847		1437.22	-0.00160976		1967.21	0.00672777	0.0007624	
377.43	0.18133812	0.18159237	907.42	0.01026783		1437.42	-0.00206031		1967.41	0.00701038	0.00076321	
377.63	0.18244871	0.18175361	907.62	0.0095982		1437.62	-0.00201883		1967.61	0.00642093	0.00076402	
377.83	0.18270183	0.18191477	907.82	0.00976928		1437.82	-0.00306339		1967.81	0.00629048	0.00076483	
378.03	0.18256053	0.18207585	908.02	0.00991092		1438.02	-0.00389652		1968.01	0.00597478	0.00076564	
378.23	0.18265687	0.18223684	908.22	0.00976843		1438.22	-0.00461769		1968.21	0.00597436	0.00076645	
378.43	0.1820472	0.18239774	908.42	0.01059848		1438.42	-0.00478315		1968.41	0.0058315	0.00076726	
378.63	0.18195776	0.18255857	908.62	0.01144933		1438.62	-0.0050854		1968.61	0.00561219	0.00076807	
378.83	0.18189571	0.18271931	908.82	0.01222252		1438.82	-0.00543676		1968.81	0.00561257	0.00076888	
379.03	0.1816168	0.18287996	909.02	0.01279755		1439.02	-0.00632796		1969.01	0.00630745	0.00076969	
379.23	0.18161107	0.18304054	909.22	0.01418639		1439.22	-0.00698126		1969.21	0.00674947	0.0007705	
379.43	0.18149698	0.18320103	909.42	0.01565063		1439.42	-0.00704388		1969.41	0.0068853	0.00077131	
379.63	0.18071426	0.18336144	909.62	0.01679623		1439.62	-0.00752024		1969.61	0.00696632	0.00077212	
379.83	0.18006936	0.18352176	909.82	0.01789373		1439.82	-0.00790993		1969.81	0.00729718	0.00077293	
380.02	0.18006936	0.18368121	910.02	0.01789373		1440.02	-0.00790993		1970.01	0.00729718	0.00077373	
380.22	0.18043932	0.18367066	910.22	0.01898592		1440.22	-0.00878443		1970.21	0.00672006	0.00077373	
380.42	0.18109739	0.18366012	910.42	0.01995228		1440.42	-0.00932119		1970.41	0.00649447	0.00077372	
380.62	0.18179492	0.18364957	910.62	0.0208719		1440.62	-0.00990458		1970.61	0.00614133	0.00077372	
380.82	0.18280851	0.18363903	910.82	0.02179199		1440.82	-0.01059048		1970.81	0.00614785	0.00077371	
381.02	0.18371274	0.18362849	911.02	0.02200996		1441.02	-0.00989053		1971.01	0.00546958	0.0007737	
381.22	0.18372775	0.18361795	911.22	0.02306405		1441.22	-0.00981526		1971.21	0.00503008	0.0007737	
381.42	0.18452259	0.18360741	911.42	0.02358824		1441.42	-0.0097868		1971.41	0.00513697	0.00077369	
381.62	0.18472794	0.18359687	911.62	0.02313326		1441.62	-0.00858361		1971.61	0.00474526	0.00077369	
381.82	0.18519404	0.18358633	911.82	0.02360335		1441.82	-0.00784374		1971.81	0.00547055	0.00077368	
382.02	0.18491445	0.18357579	912.02	0.02318893		1442.02	-0.00727627		1972.01	0.00607149	0.00077367	
382.22	0.18371724	0.18356525	912.22	0.023017		1442.22	-0.00657077		1972.21	0.00730384	0.00077367	
382.42	0.18374711	0.18355471	912.42	0.02254787		1442.42	-0.00535252		1972.41	0.00754327	0.00077366	
382.62	0.18374968	0.18354417	912.62	0.02234974		1442.62	-0.00576389		1972.61	0.00636062	0.00077365	
382.82	0.1829483	0.18353364	912.82	0.02102835		1442.82	-0.00459085		1972.81	0.00644171	0.00077365	
383.02	0.18379271	0.1835231	913.02	0.02012977		1443.02	-0.00385006		1973.01	0.00500837	0.00077364	
383.22	0.1832971	0.18351256	913.22	0.01884403		1443.22	-0.00375049		1973.21	0.00522638	0.00077364	
383.42	0.18227175	0.18350203	913.42	0.01854404		1443.42	-0.00403961		1973.41	0.00506295	0.00077363	
383.62	0.18281846	0.18349149	913.62	0.01829225		1443.62	-0.00530308		1973.61	0.0048185	0.00077362	
383.82	0.18230696	0.18348096	913.82	0.01804579		1443.82	-0.00516347		1973.81	0.00448988	0.00077362	
384.02	0.18191528	0.18347043	914.02	0.0178587		1444.02	-0.0057605		1974.01	0.00388585	0.00077361	
384.22	0.18142935	0.18345989	914.22	0.01935822		1444.22	-0.00654955		1974.21	0.00329448	0.00077361	
384.42	0.18132551	0.18344936	914.42	0.01946017		1444.42	-0.00641226		1974.41	0.00349736	0.0007736	
384.62	0.18051482	0.18343883	914.62	0.01961963		1444.62	-0.0064519		1974.61	0.00269195	0.00077359	
384.82	0.18058747	0.1834283	914.82	0.01968141		1444.82	-0.00675448		1974.81	0.00289655	0.00077359	
385.02	0.18008505	0.18341777	915.02	0.01978835		1445.02	-0.00686583		1975.01	0.00227927	0.00077358	
385.22	0.17863236	0.18340724	915.22	0.02051428		1445.22	-0.00797345		1975.21	0.00276691	0.00077358	
385.42	0.17879501	0.18339671	915.42	0.02045163		1445.42	-0.00800466		1975.41	0.00289435	0.00077357	
385.62	0.17842295	0.18338618	915.62	0.02055307		1445.62	-0.00800635		1975.61	0.00247161	0.00077356	
385.82	0.17845067	0.18337566	915.82	0.02113758		1445.82	-0.00870853		1975.81	0.00295655	0.00077356	
386.02	0.17710423	0.18336513	916.02	0.02059487		1446.02	-0.0088482		1976.01	0.00407947	0.00077355	
386.22	0.17656283	0.1833546	916.22	0.02045396		1446.22	-0.00843346		1976.21	0.00534012	0.00077354	
386.42	0.17631218	0.18334408	916.42	0.02027197		1446.42	-0.00794597		1976.41	0.00533837	0.00077354	
386.62	0.17658187	0.18333355	916.62	0.02094631		1446.62	-0.00847975		1976.61	0.0045619	0.00077353	
386.82	0.17680886	0.18332303	916.82	0.02076115		1446.82	-0.00659091		1976.81	0.00414007	0.00077353	
387.02	0.17740603	0.1833125	917.02	0.02104429		1447.02	-0.00651528		1977.01	0.00381565	0.00077352	
387.22	0.17770458	0.18330198	917.22	0.02147518		1447.22	-0.00681003		1977.21	0.00446299	0.00077351	
387.42	0.17776209	0.18329145	917.42	0.02187235		1447.42	-0.00591135		1977.41	0.0042643	0.00077351	
387.62	0.17869691	0.18328093	917.62	0.0211995		1447.62	-0.00509071		1977.61	0.00398166	0.0007735	
387.82	0.17929271	0.18327041	917.82	0.02066977		1447.82	-0.00388379		1977.81	0.00414722	0.0007735	
388.02	0.17948006	0.18325989	918.02	0.02227292		1448.02	-0.00337276		1978.01	0.00322445	0.00077349	
388.22	0.17915682	0.18324937	918.22	0.02338124		1448.22	-0.00338327		1978.21	0.00385551	0.00077348	
388.42	0.17911816	0.18323885	918.42	0.02298656		1448.42	-0.00293043		1978.41	0.00374381	0.00077348	
388.62	0.17993131	0.18322833	918.62	0.02315796		1448.62	-0.00262002		1978.61	0.00338888	0.00077347	
388.82	0.1807142	0.18321781	918.82	0.0231376		1448.82	-0.00378594		1978.81	0.00404548	0.00077347	
389.02	0.18024702	0.18320729	919.02	0.02376773		1449.02	-0.00455165		1979.01	0.0045459	0.00077346	
389.22	0.1796087	0.18319677	919.22	0.02379153		1449.22	-0.00505286		1979.21	0.00423274	0.00077345	
389.42	0.1803898	0.18318626	919.42	0.02522622		1449.42	-0.00508498		1979.41	0.00411158	0.00077345	
389.62	0.18010177	0.18317574	919.62	0.02562677		1449.62	-0.00527047		1979.61	0.00439189	0.00077344	
389.82	0.18117179	0.18316523	919.82	0.02492098		1449.82	-0.00564806		1979.81	0.00474971	0.00077344	
390.02	0.18128739	0.18315471	920.02	0.02431473		1450.02	-0.00630114		1980.01	0.00640898	0.00077343	
390.22	0.18172083	0.1831442	920.22	0.02383197		1450.22	-0.00696993		1980.21	0.00696592	0.00077342	
390.42	0.18147172	0.18313368	920.42	0.0232809		1450.42	-0.00735443		1980.41	0.00685953	0.00077342	
390.62	0.18142891	0.18312317	920.62	0.02346324		1450.62	-0.00774142		1980.61	0.00643283	0.00077341	
390.82	0.18164475	0.18311266	920.82	0.02306417		1450.82	-0.00746613		1980.81	0.00641178	0.0007734	
391.02	0.18235601	0.18310214	921.02	0.02196833		1451.02	-0.00841421		1981.01	0.00664301	0.0007734	
391.22	0.18287122	0.18309163	921.22	0.02081912		1451.22	-0.00901012		1981.21	0.00707271	0.00077339	
391.42	0.18265375	0.18308112	921.42	0.02021772		1451.42	-0.00860059		1981.41	0.00716127	0.00077339	
391.62	0.18234458	0.18307061	921.62	0.01860893		1451.62	-0.00864826		1981.61	0.00663743	0.00077338	
391.82	0.18272907	0.1830601	921.82	0.01843022		1451.82	-0.00900141		1981.81	0.00638399	0.00077337	
392.02	0.1823594	0.18304959	922.02	0.01909387		1452.02	-0.00936065		1982.01	0.00542009	0.00077337	
392.22	0.18228271	0.18303908	922.22	0.01838238		1452.22	-0.00984501		1982.21	0.00573671	0.00077336	
392.42	0.18216608	0.18302858	922.42	0.01832266		1452.42	-0.01017844		1982.41	0.00487809	0.00077336	
392.62	0.18187916	0.18301807	922.62	0.01799458		1452.62	-0.00967295		1982.61	0.0043984	0.00077335	
392.82	0.18078137	0.18300756	922.82	0.01778614		1452.82	-0.00963965		1982.81	0.0045879	0.00077334	
393.02	0.18097367	0.18299706	923.02	0.018566		1453.02	-0.00875049		1983.01	0.00429266	0.00077334	
393.22	0.18103118	0.18298655	923.22	0.01910859		1453.22	-0.00847779		1983.21	0.00360818	0.00077333	
393.42	0.18160341	0.18297605	923.42	0.02026908		1453.42	-0.00833626		1983.41	0.00409421	0.00077333	
393.62	0.18042644	0.18296554	923.62	0.02045205		1453.62	-0.00822181		1983.61	0.00407931	0.00077332	
393.82	0.18118854	0.18295504	923.82	0.02105061		1453.82	-0.00843556		1983.81	0.00419021	0.00077331	
394.02	0.18059301	0.18294453	924.02	0.0214022		1454.02	-0.00821819		1984.01	0.00464984	0.00077331	
394.22	0.18013948	0.18293403	924.22	0.02141166		1454.22	-0.0083339		1984.21	0.0048921	0.0007733	
394.42	0.18005773	0.18292353	924.42	0.02166566		1454.42	-0.00859254		1984.41	0.0043259	0.00077329	
394.62	0.18004629	0.18291303	924.62	0.02234889		1454.62	-0.00877431		1984.61	0.00425872	0.00077329	
394.82	0.18114269	0.18290253	924.82	0.02180711		1454.82	-0.00867729		1984.81	0.00436778	0.00077328	
395.02	0.18161373	0.18289203	925.02	0.02114186		1455.02	-0.00909317		1985.01	0.00409105	0.00077328	
395.22	0.18033352	0.18288153	925.22	0.02077054		1455.22	-0.00958467		1985.21	0.00469989	0.00077327	
395.42	0.18035233	0.18287103	925.42	0.02064641		1455.42	-0.01029695		1985.41	0.00428902	0.00077326	
395.62	0.18006621	0.18286053	925.62	0.02017789		1455.62	-0.01087458		1985.61	0.00472747	0.00077326	
395.82	0.18083039	0.18285003	925.82	0.02049612		1455.82	-0.0103501		1985.81	0.00437627	0.00077325	
396.02	0.18084619	0.18283954	926.02	0.02017225		1456.02	-0.010306		1986.01	0.00442486	0.00077325	
396.22	0.18057393	0.18282904	926.22	0.02000454		1456.22	-0.01098796		1986.21	0.00485916	0.00077324	
396.42	0.17959145	0.18281854	926.42	0.01949284		1456.42	-0.01111439		1986.41	0.00515176	0.00077323	
396.62	0.1789769	0.18280805	926.62	0.01848587		1456.62	-0.00977777		1986.61	0.00526922	0.00077323	
396.82	0.17981103	0.18279755	926.82	0.01756517		1456.82	-0.00927743		1986.81	0.00579234	0.00077322	
397.02	0.1802548	0.18278706	927.02	0.01782894		1457.02	-0.00957234		1987.01	0.00656444	0.00077322	
397.22	0.18066313	0.18277657	927.22	0.01788762		1457.22	-0.01019366		1987.21	0.00627942	0.00077321	
397.42	0.18005754	0.18276607	927.42	0.01809232		1457.42	-0.01013161		1987.41	0.0065773	0.0007732	
397.62	0.17904238	0.18275558	927.62	0.01857694		1457.62	-0.00966451		1987.61	0.0065306	0.0007732	
397.82	0.17951825	0.18274509	927.82	0.01877786		1457.82	-0.0090852		1987.81	0.00640063	0.00077319	
398.02	0.18044429	0.1827346	928.02	0.01799501		1458.02	-0.0083866		1988.01	0.00614293	0.00077318	
398.22	0.18085009	0.18272411	928.22	0.01758829		1458.22	-0.0085393		1988.21	0.00670713	0.00077318	
398.42	0.18069951	0.18271362	928.42	0.01754675		1458.42	-0.00835994		1988.41	0.00535395	0.00077317	
398.62	0.18162436	0.18270313	928.62	0.01726111		1458.62	-0.00791548		1988.61	0.00515909	0.00077317	
398.82	0.18130253	0.18269264	928.82	0.01723615		1458.82	-0.00762918		1988.81	0.00409144	0.00077316	
399.02	0.18027514	0.18268215	929.02	0.01706048		1459.02	-0.00718912		1989.01	0.00389328	0.00077315	
399.22	0.17933414	0.18267167	929.22	0.01838651		1459.22	-0.00704005		1989.21	0.00321617	0.00077315	
399.42	0.17973646	0.18266118	929.42	0.01864819		1459.42	-0.00689386		1989.41	0.00272546	0.00077314	
399.62	0.18040846	0.18265069	929.62	0.01923162		1459.62	-0.00530319		1989.61	0.00200524	0.00077314	
399.82	0.18171399	0.18264021	929.82	0.01985123		1459.82	-0.0048659		1989.81	0.00190496	0.00077313	
400.02	0.1815368	0.18262972	930.02	0.02017779		1460.02	-0.00563235		1990.01	0.00233469	0.00077312	
400.22	0.1813015	0.18261924	930.22	0.02034104		1460.22	-0.00613146		1990.21	0.00265049	0.00077312	
400.42	0.18003799	0.18260875	930.42	0.02021441		1460.42	-0.00617643		1990.41	0.00352703	0.00077311	
400.62	0.17974081	0.18259827	930.62	0.01976157		1460.62	-0.00619227		1990.61	0.00338429	0.00077311	
400.82	0.17971629	0.18258779	930.82	0.02010044		1460.82	-0.00637491		1990.81	0.00353576	0.0007731	
401.02	0.17868552	0.18257731	931.02	0.0205526		1461.02	-0.00740383		1991.01	0.00446113	0.00077309	
401.22	0.17987853	0.18256683	931.22	0.02101004		1461.22	-0.00840657		1991.21	0.00438984	0.00077309	
401.42	0.17928876	0.18255634	931.42	0.02010312		1461.42	-0.00871821		1991.41	0.00563258	0.00077308	
401.62	0.17951662	0.18254586	931.62	0.01980562		1461.62	-0.00964481		1991.61	0.00610975	0.00077307	
401.82	0.18031682	0.18253538	931.82	0.01955603		1461.82	-0.00992861		1991.81	0.00674463	0.00077307	
402.02	0.18086862	0.18252491	932.02	0.0195163		1462.02	-0.01025756		1992.01	0.00792772	0.00077306	
402.22	0.1799359	0.18251443	932.22	0.01967142		1462.22	-0.01154757		1992.21	0.00853421	0.00077306	
402.42	0.17891836	0.18250395	932.42	0.020408		1462.42	-0.01116351		1992.41	0.00785853	0.00077305	
402.62	0.17948993	0.18249347	932.62	0.02099893		1462.62	-0.01085558		1992.61	0.00814158	0.00077304	
402.82	0.17904596	0.182483	932.82	0.02136517		1462.82	-0.01024611		1992.81	0.00713683	0.00077304	
403.02	0.17903614	0.18247252	933.02	0.02109023		1463.02	-0.0095135		1993.01	0.00725957	0.00077303	
403.22	0.17985249	0.18246204	933.22	0.02176411		1463.22	-0.00877449		1993.21	0.00628183	0.00077303	
403.42	0.1812881	0.18245157	933.42	0.02127809		1463.42	-0.00871176		1993.41	0.00598643	0.00077302	
403.62	0.1822404	0.1824411	933.62	0.02135425		1463.62	-0.00803736		1993.61	0.00422655	0.00077301	
403.82	0.18242914	0.18243062	933.82	0.0214542		1463.82	-0.00936377		1993.81	0.00408366	0.00077301	
404.02	0.18239654	0.18242015	934.02	0.02062074		1464.02	-0.01000136		1994.01	0.00298473	0.000773	
404.22	0.18266003	0.18240968	934.22	0.02054029		1464.22	-0.01044238		1994.21	0.00283792	0.000773	
404.42	0.18188789	0.1823992	934.42	0.02024816		1464.42	-0.01081357		1994.41	0.0027929	0.00077299	
404.62	0.18222262	0.18238873	934.62	0.01919621		1464.62	-0.01054351		1994.61	0.00294161	0.00077298	
404.82	0.18279431	0.18237826	934.82	0.0192482		1464.82	-0.00958016		1994.81	0.00276045	0.00077298	
405.02	0.18224687	0.18236779	935.02	0.01856694		1465.02	-0.01076669		1995.01	0.00305994	0.00077297	
405.22	0.18338322	0.18235732	935.22	0.01867337		1465.22	-0.01119217		1995.21	0.00314646	0.00077296	
405.42	0.18338172	0.18234686	935.42	0.01773909		1465.42	-0.01139353		1995.41	0.00303655	0.00077296	
405.62	0.18415481	0.18233639	935.62	0.01824084		1465.62	-0.01146579		1995.61	0.00288686	0.00077295	
405.82	0.1846966	0.18232592	935.82	0.01795913		1465.82	-0.01115754		1995.81	0.00392703	0.00077295	
406.02	0.18346542	0.18231545	936.02	0.01868161		1466.02	-0.01084308		1996.01	0.00501918	0.00077294	
406.22	0.18231349	0.18230499	936.22	0.01910067		1466.22	-0.00981966		1996.21	0.00534322	0.00077293	
406.42	0.1814422	0.18229452	936.42	0.01970626		1466.42	-0.00838038		1996.41	0.00480676	0.00077293	
406.62	0.18221021	0.18228406	936.62	0.01946871		1466.62	-0.00843536		1996.61	0.00526519	0.00077292	
406.82	0.18224002	0.18227359	936.82	0.01940508		1466.82	-0.00844768		1996.81	0.00468017	0.00077292	
407.02	0.18185351	0.18226313	937.02	0.01903002		1467.02	-0.00757506		1997.01	0.00505586	0.00077291	
407.22	0.18269275	0.18225266	937.22	0.01910201		1467.22	-0.00712639		1997.21	0.00386471	0.0007729	
407.42	0.18327939	0.1822422	937.42	0.01877748		1467.42	-0.00729223		1997.41	0.00267998	0.0007729	
407.62	0.18234765	0.18223174	937.62	0.0179212		1467.62	-0.00680035		1997.61	0.00176328	0.00077289	
407.82	0.18223499	0.18222128	937.82	0.01756187		1467.82	-0.00829945		1997.81	0.00095971	0.00077289	
408.02	0.18230442	0.18221082	938.02	0.01643818		1468.02	-0.00838618		1998.01	0.0012957	0.00077288	
408.22	0.18217823	0.18220036	938.22	0.01620113		1468.22	-0.00929416		1998.21	0.00228652	0.00077287	
408.42	0.1812723	0.1821899	938.42	0.01488699		1468.42	-0.00992544		1998.41	0.0026138	0.00077287	
408.62	0.18117668	0.18217944	938.62	0.01354803		1468.62	-0.01011222		1998.61	0.0028094	0.00077286	
408.82	0.18040692	0.18216898	938.82	0.01317		1468.82	-0.01084605		1998.81	0.00279995	0.00077286	
409.02	0.1792053	0.18215852	939.02	0.01291825		1469.02	-0.01251022		1999.01	0.00222867	0.00077285	
409.22	0.17969518	0.18214806	939.22	0.01298959		1469.22	-0.01436571		1999.21	0.00227992	0.00077284	
409.42	0.17918168	0.18213761	939.42	0.01304424		1469.42	-0.01473383		1999.41	0.00235152	0.00077284	
409.62	0.17872013	0.18212715	939.62	0.01388993		1469.62	-0.01457374		1999.61	0.00297822	0.00077283	
409.82	0.17799658	0.18211669	939.82	0.01438894		1469.82	-0.01493644		1999.81	0.00406955	0.00077282	
410.02	0.1768113	0.18210624	940.02	0.01555472		1470.02	-0.01395688		2000.01	0.00368575	0.00077282	
410.22	0.17701332	0.18209579	940.22	0.01627942		1470.22	-0.01309718		2000.21	0.00288657	0.00077281	
410.42	0.17716469	0.18208533	940.42	0.0167027		1470.42	-0.01344615		2000.41	0.00179532	0.00077281	
410.62	0.17811849	0.18207488	940.62	0.0181097		1470.62	-0.01312646		2000.61	0.00180809	0.0007728	
410.82	0.17877624	0.18206443	940.82	0.01827459		1470.82	-0.01225459		2000.81	0.0012696	0.00077279	
411.02	0.17888394	0.18205397	941.02	0.01850455		1471.02	-0.01143261		2001.01	0.00138918	0.00077279	
411.22	0.17992438	0.18204352	941.22	0.01882767		1471.22	-0.01081516		2001.21	0.00077771	0.00077278	
411.42	0.18111528	0.18203307	941.42	0.01873893		1471.42	-0.01027442		2001.41	0.00173253	0.00077278	
411.62	0.18051889	0.18202262	941.62	0.01949125		1471.62	-0.00921424		2001.61	0.00207751	0.00077277	
411.82	0.18112119	0.18201217	941.82	0.01983622		1471.82	-0.00950954		2001.81	0.00279173	0.00077276	
412.02	0.18075087	0.18200172	942.02	0.01844682		1472.02	-0.0090891		2002.01	0.00393401	0.00077276	
412.22	0.18140761	0.18199127	942.22	0.01825162		1472.22	-0.01058043		2002.21	0.00446794	0.00077275	
412.42	0.18086236	0.18198083	942.42	0.01724251		1472.42	-0.01087456		2002.41	0.00442454	0.00077275	
412.62	0.1802758	0.18197038	942.62	0.01644105		1472.62	-0.0108084		2002.61	0.00429947	0.00077274	
412.82	0.17993357	0.18195993	942.82	0.01658655		1472.82	-0.01215223		2002.81	0.0050314	0.00077273	
413.02	0.17954122	0.18194949	943.02	0.01676482		1473.02	-0.01263257		2003.01	0.0050825	0.00077273	
413.22	0.17898314	0.18193904	943.22	0.01694471		1473.22	-0.01303431		2003.21	0.00511347	0.00077272	
413.42	0.17794197	0.1819286	943.42	0.01777868		1473.42	-0.0118898		2003.41	0.00608602	0.00077271	
413.62	0.17810968	0.18191815	943.62	0.01908528		1473.62	-0.01148402		2003.61	0.00576955	0.00077271	
413.82	0.1779757	0.18190771	943.82	0.01970946		1473.82	-0.01100578		2003.81	0.00486141	0.0007727	
414.02	0.1787201	0.18189727	944.02	0.02014977		1474.02	-0.01056539		2004.01	0.00348618	0.0007727	
414.22	0.17931351	0.18188682	944.22	0.01980911		1474.22	-0.01095213		2004.21	0.00244982	0.00077269	
414.42	0.17936635	0.18187638	944.42	0.02044355		1474.42	-0.01128021		2004.41	0.00194387	0.00077268	
414.62	0.18006505	0.18186594	944.62	0.02076048		1474.62	-0.01039586		2004.61	0.00146905	0.00077268	
414.82	0.18021756	0.1818555	944.82	0.02031868		1474.82	-0.01054286		2004.81	0.00124857	0.00077267	
415.02	0.17958429	0.18184506	945.02	0.02056098		1475.02	-0.01056455		2005.01	0.00152512	0.00077267	
415.22	0.18005711	0.18183462	945.22	0.02002932		1475.22	-0.01114948		2005.21	0.00149586	0.00077266	
415.42	0.18038871	0.18182418	945.42	0.0200689		1475.42	-0.01067073		2005.41	0.00204205	0.00077265	
415.62	0.17942046	0.18181374	945.62	0.01951848		1475.62	-0.01090819		2005.61	0.00122115	0.00077265	
415.82	0.17931089	0.18180331	945.82	0.01806686		1475.82	-0.01208735		2005.81	0.00147435	0.00077264	
416.02	0.17915551	0.18179287	946.02	0.01690039		1476.02	-0.01253428		2006.01	0.00090618	0.00077264	
416.22	0.1793737	0.18178243	946.22	0.01598145		1476.22	-0.01320897		2006.21	0.00062267	0.00077263	
416.42	0.17871933	0.181772	946.42	0.01491686		1476.42	-0.01300698		2006.41	0.00049025	0.00077262	
416.62	0.17873569	0.18176156	946.62	0.01422124		1476.62	-0.01306694		2006.61	0.00074656	0.00077262	
416.82	0.17866309	0.18175113	946.82	0.01405375		1476.82	-0.01341861		2006.81	0.00145653	0.00077261	
417.02	0.17911022	0.18174069	947.02	0.01380968		1477.02	-0.01279139		2007.01	0.00214526	0.0007726	
417.22	0.1788198	0.18173026	947.22	0.0144963		1477.22	-0.01248857		2007.21	0.0013306	0.0007726	
417.42	0.17894262	0.18171983	947.42	0.01526194		1477.42	-0.0118209		2007.41	0.00133783	0.00077259	
417.62	0.17944351	0.1817094	947.62	0.01600371		1477.62	-0.01114009		2007.61	0.00035859	0.00077259	
417.82	0.18026779	0.18169896	947.82	0.01595465		1477.82	-0.01136422		2007.81	0.0005225	0.00077258	
418.02	0.18142035	0.18168853	948.02	0.01576553		1478.02	-0.01186731		2008.01	0.00048736	0.00077257	
418.22	0.18157211	0.1816781	948.22	0.01628854		1478.22	-0.01203062		2008.21	0.0005069	0.00077257	
418.42	0.18114322	0.18166767	948.42	0.01809339		1478.42	-0.01164683		2008.41	0.00058029	0.00077256	
418.62	0.18065982	0.18165724	948.62	0.01838219		1478.62	-0.0108527		2008.61	-0.00022775	0.00077256	
418.82	0.18067741	0.18164682	948.82	0.02013118		1478.82	-0.01111121		2008.81	-0.00007956	0.00077255	
419.02	0.17991783	0.18163639	949.02	0.02011443		1479.02	-0.01062369		2009.01	0.00061446	0.00077254	
419.22	0.18020134	0.18162596	949.22	0.01965741		1479.22	-0.01104301		2009.21	0.00035023	0.00077254	
419.42	0.18021273	0.18161553	949.42	0.02004218		1479.42	-0.01073778		2009.41	0.00087177	0.00077253	
419.62	0.17895613	0.18160511	949.62	0.01967648		1479.62	-0.01215948		2009.61	0.00060831	0.00077253	
419.82	0.17912739	0.18159468	949.82	0.02006232		1479.82	-0.01207836		2009.81	0.00184791	0.00077252	
420.02	0.17831136	0.18158426	950.02	0.01994777		1480.02	-0.0123734		2010.01	0.00219616	0.00077251	
420.22	0.17861922	0.18157383	950.22	0.02010485		1480.22	-0.01286947		2010.21	0.00255913	0.00077251	
420.42	0.17832986	0.18156341	950.42	0.01967527		1480.42	-0.01235331		2010.41	0.00355063	0.0007725	
420.62	0.17797924	0.18155299	950.62	0.01915081		1480.62	-0.0125261		2010.61	0.00460367	0.0007725	
420.82	0.17745954	0.18154256	950.82	0.01879381		1480.82	-0.01329433		2010.81	0.0050488	0.00077249	
421.02	0.1778834	0.18153214	951.02	0.01891661		1481.02	-0.01254334		2011.01	0.00485865	0.00077248	
421.22	0.17737493	0.18152172	951.22	0.01928134		1481.22	-0.01266921		2011.21	0.00374669	0.00077248	
421.42	0.17773766	0.1815113	951.42	0.01931521		1481.42	-0.01232386		2011.41	0.00335363	0.00077247	
421.62	0.1788215	0.18150088	951.62	0.01887579		1481.62	-0.01213102		2011.61	0.00302981	0.00077246	
421.82	0.17951695	0.18149046	951.82	0.01858587		1481.82	-0.0121681		2011.81	0.00283859	0.00077246	
422.02	0.17879575	0.18148004	952.02	0.01858971		1482.02	-0.01207545		2012.01	0.00244062	0.00077245	
422.22	0.17930002	0.18146962	952.22	0.01861475		1482.22	-0.01218272		2012.21	0.00204162	0.00077245	
422.42	0.17899526	0.1814592	952.42	0.01831218		1482.42	-0.01140661		2012.41	0.00182915	0.00077244	
422.62	0.1792531	0.18144879	952.62	0.01768148		1482.62	-0.01098521		2012.61	0.00053962	0.00077243	
422.82	0.17995061	0.18143837	952.82	0.01774195		1482.82	-0.01095723		2012.81	0.00060681	0.00077243	
423.02	0.17912529	0.18142795	953.02	0.01603471		1483.02	-0.01056239		2013.01	-0.00031505	0.00077242	
423.22	0.17902225	0.18141754	953.22	0.01504959		1483.22	-0.01096606		2013.21	-0.00135377	0.00077242	
423.42	0.17789065	0.18140712	953.42	0.01526906		1483.42	-0.01177371		2013.41	-0.00156567	0.00077241	
423.62	0.17634551	0.18139671	953.62	0.0146554		1483.62	-0.01175513		2013.61	-0.00113932	0.0007724	
423.82	0.17634822	0.1813863	953.82	0.0142837		1483.82	-0.01187056		2013.81	-0.00111639	0.0007724	
424.02	0.17606768	0.18137588	954.02	0.01464733		1484.02	-0.01336927		2014.01	-0.00131724	0.00077239	
424.22	0.17613976	0.18136547	954.22	0.01515711		1484.22	-0.01362995		2014.21	-0.00081055	0.00077239	
424.42	0.17511742	0.18135506	954.42	0.0156392		1484.42	-0.01310275		2014.41	-0.00084709	0.00077238	
424.62	0.17525515	0.18134465	954.62	0.01663778		1484.62	-0.01413208		2014.61	0.00006779	0.00077237	
424.82	0.17476727	0.18133424	954.82	0.01785684		1484.82	-0.01468695		2014.81	-0.00001678	0.00077237	
425.02	0.1748717	0.18132383	955.02	0.01795346		1485.02	-0.01384256		2015.01	0.00026651	0.00077236	
425.22	0.1759248	0.18131342	955.22	0.01834028		1485.22	-0.01391102		2015.21	0.0003738	0.00077235	
425.42	0.17677496	0.18130301	955.42	0.01838197		1485.42	-0.013133		2015.41	0.00032092	0.00077235	
425.62	0.1778877	0.1812926	955.62	0.01789189		1485.62	-0.01220726		2015.61	0.00074337	0.00077234	
425.82	0.17880015	0.18128219	955.82	0.01817253		1485.82	-0.0112052		2015.81	0.00095421	0.00077234	
426.02	0.17956357	0.18127179	956.02	0.01814088		1486.02	-0.01091315		2016.01	0.00221884	0.00077233	
426.22	0.18073142	0.18126138	956.22	0.01752297		1486.22	-0.01087989		2016.21	0.00327375	0.00077232	
426.42	0.18149172	0.18125097	956.42	0.01764518		1486.42	-0.01003872		2016.41	0.00337704	0.00077232	
426.62	0.18166574	0.18124057	956.62	0.01776172		1486.62	-0.01028566		2016.61	0.00314974	0.00077231	
426.82	0.1807589	0.18123016	956.82	0.01726847		1486.82	-0.00967211		2016.81	0.00347875	0.00077231	
427.02	0.18067118	0.18121976	957.02	0.01662675		1487.02	-0.00835318		2017.01	0.00365432	0.0007723	
427.22	0.17970326	0.18120936	957.22	0.01627415		1487.22	-0.00804444		2017.21	0.00403987	0.00077229	
427.42	0.17862248	0.18119895	957.42	0.01645467		1487.42	-0.00891059		2017.41	0.00323137	0.00077229	
427.62	0.1780659	0.18118855	957.62	0.01546632		1487.62	-0.00852238		2017.61	0.0033367	0.00077228	
427.82	0.17858929	0.18117815	957.82	0.01587852		1487.82	-0.00982736		2017.81	0.00232678	0.00077228	
428.02	0.17942323	0.18116775	958.02	0.01717363		1488.02	-0.01132143		2018.01	0.00239516	0.00077227	
428.22	0.17815812	0.18115735	958.22	0.01815692		1488.22	-0.01166036		2018.21	0.00140542	0.00077226	
428.42	0.17721652	0.18114695	958.42	0.01865671		1488.42	-0.01204034		2018.41	0.00103164	0.00077226	
428.62	0.17658416	0.18113655	958.62	0.01921296		1488.62	-0.01296897		2018.61	0.00185814	0.00077225	
428.82	0.17572635	0.18112615	958.82	0.01932328		1488.82	-0.01317632		2018.81	0.00203475	0.00077225	
429.02	0.17585425	0.18111575	959.02	0.01908261		1489.02	-0.01375587		2019.01	0.00276028	0.00077224	
429.22	0.17652019	0.18110535	959.22	0.01929067		1489.22	-0.01428818		2019.21	0.00197931	0.00077223	
429.42	0.17729695	0.18109496	959.42	0.01947503		1489.42	-0.01425033		2019.41	0.00132451	0.00077223	
429.62	0.17759826	0.18108456	959.62	0.01963903		1489.62	-0.01426897		2019.61	0.0008181	0.00077222	
429.82	0.17896779	0.18107417	959.82	0.01955773		1489.82	-0.01427658		2019.81	0.00032526	0.00077221	
430.02	0.17911513	0.18106377	960.02	0.0203622		1490.02	-0.01522556		2020.01	0.00106697	0.00077221	
430.22	0.17949269	0.18105338	960.22	0.02020199		1490.22	-0.01535582		2020.21	0.00136302	0.0007722	
430.42	0.18010579	0.18104298	960.42	0.02129195		1490.42	-0.01445992		2020.41	0.00092362	0.0007722	
430.62	0.17952091	0.18103259	960.62	0.02139848		1490.62	-0.01367803		2020.61	0.00118925	0.00077219	
430.82	0.17951993	0.1810222	960.82	0.02114896		1490.82	-0.01288905		2020.81	0.00137924	0.00077218	
431.02	0.18020365	0.1810118	961.02	0.02163716		1491.02	-0.0116835		2021.01	0.00185604	0.00077218	
431.22	0.17941001	0.18100141	961.22	0.02225024		1491.22	-0.01200996		2021.21	0.00235409	0.00077217	
431.42	0.17848254	0.18099102	961.42	0.02170806		1491.42	-0.01157129		2021.41	0.00155428	0.00077217	
431.62	0.17790566	0.18098063	961.62	0.02071787		1491.62	-0.0105362		2021.61	0.00266019	0.00077216	
431.82	0.17809273	0.18097024	961.82	0.02090879		1491.82	-0.01066553		2021.81	0.00297695	0.00077215	
432.02	0.17754075	0.18095985	962.02	0.02020568		1492.02	-0.0103199		2022.01	0.00300699	0.00077215	
432.22	0.176829	0.18094946	962.22	0.01937314		1492.22	-0.01031181		2022.21	0.00270889	0.00077214	
432.42	0.17619209	0.18093908	962.42	0.01826551		1492.42	-0.00992926		2022.41	0.00424851	0.00077214	
432.62	0.17516755	0.18092869	962.62	0.01784217		1492.62	-0.01015606		2022.61	0.00464681	0.00077213	
432.82	0.17510306	0.1809183	962.82	0.01679103		1492.82	-0.00991188		2022.81	0.00530684	0.00077212	
433.02	0.1742367	0.18090792	963.02	0.01570121		1493.02	-0.01056155		2023.01	0.00473762	0.00077212	
433.22	0.17520017	0.18089753	963.22	0.01435992		1493.22	-0.01135182		2023.21	0.00380948	0.00077211	
433.42	0.17619319	0.18088715	963.42	0.01348066		1493.42	-0.01131805		2023.41	0.00260801	0.0007721	
433.62	0.17729295	0.18087676	963.62	0.01313989		1493.62	-0.01203042		2023.61	0.00247451	0.0007721	
433.82	0.17739067	0.18086638	963.82	0.01306205		1493.82	-0.0135784		2023.81	0.00203378	0.00077209	
434.02	0.17670306	0.18085599	964.02	0.01381974		1494.02	-0.01478087		2024.01	0.00215403	0.00077209	
434.22	0.17689805	0.18084561	964.22	0.01446853		1494.22	-0.01525168		2024.21	0.00166051	0.00077208	
434.42	0.17704805	0.18083523	964.42	0.01534736		1494.42	-0.01484291		2024.41	0.00109889	0.00077207	
434.62	0.1766458	0.18082485	964.62	0.01584122		1494.62	-0.01528295		2024.61	0.00114582	0.00077207	
434.82	0.17657044	0.18081447	964.82	0.01680566		1494.82	-0.01522743		2024.81	0.00112095	0.00077206	
435.02	0.17538147	0.18080409	965.02	0.01782525		1495.02	-0.01467752		2025.01	0.00095236	0.00077206	
435.22	0.17527208	0.18079371	965.22	0.0175929		1495.22	-0.01519919		2025.21	0.00170505	0.00077205	
435.42	0.17507405	0.18078333	965.42	0.01726498		1495.42	-0.01472169		2025.41	0.00160484	0.00077204	
435.62	0.17460619	0.18077295	965.62	0.01801533		1495.62	-0.01498965		2025.61	0.00250089	0.00077204	
435.82	0.1751932	0.18076257	965.82	0.01854843		1495.82	-0.01473807		2025.81	0.00185679	0.00077203	
436.02	0.17505703	0.18075219	966.02	0.01830821		1496.02	-0.01458781		2026.01	0.00198001	0.00077203	
436.22	0.17469029	0.18074182	966.22	0.01914937		1496.22	-0.0146427		2026.21	0.0018113	0.00077202	
436.42	0.17362892	0.18073144	966.42	0.01864873		1496.42	-0.01421108		2026.41	0.00321731	0.00077201	
436.62	0.17420599	0.18072107	966.62	0.01769261		1496.62	-0.01413349		2026.61	0.00298359	0.00077201	
436.82	0.17476044	0.18071069	966.82	0.01703522		1496.82	-0.013726		2026.81	0.00303859	0.000772	
437.02	0.17531159	0.18070032	967.02	0.01589028		1497.02	-0.01404893		2027.01	0.00245171	0.000772	
437.22	0.17683162	0.18068994	967.22	0.01581813		1497.22	-0.01372187		2027.21	0.00285396	0.00077199	
437.42	0.17772823	0.18067957	967.42	0.0158717		1497.42	-0.01261621		2027.41	0.00262643	0.00077198	
437.62	0.17830619	0.1806692	967.62	0.01647602		1497.62	-0.01233951		2027.61	0.00390755	0.00077198	
437.82	0.17753269	0.18065883	967.82	0.01640117		1497.82	-0.01191213		2027.81	0.00343313	0.00077197	
438.02	0.17765448	0.18064846	968.02	0.01634271		1498.02	-0.01155557		2028.01	0.0037085	0.00077196	
438.22	0.17832558	0.18063808	968.22	0.01646215		1498.22	-0.01084705		2028.21	0.00362051	0.00077196	
438.42	0.17903256	0.18062771	968.42	0.01624179		1498.42	-0.0100783		2028.41	0.00374899	0.00077195	
438.62	0.17909666	0.18061735	968.62	0.01637817		1498.62	-0.01023435		2028.61	0.00324714	0.00077195	
438.82	0.17889017	0.18060698	968.82	0.01640301		1498.82	-0.00989774		2028.81	0.00268008	0.00077194	
439.02	0.17916635	0.18059661	969.02	0.01636136		1499.02	-0.01102966		2029.01	0.0022266	0.00077193	
439.22	0.18012019	0.18058624	969.22	0.01574585		1499.22	-0.01161512		2029.21	0.00156468	0.00077193	
439.42	0.17945333	0.18057587	969.42	0.01554971		1499.42	-0.01192637		2029.41	0.00179279	0.00077192	
439.62	0.17849441	0.18056551	969.62	0.01612765		1499.62	-0.01186213		2029.61	0.00153984	0.00077192	
439.82	0.17859088	0.18055514	969.82	0.01589659		1499.82	-0.01305622		2029.81	0.00050918	0.00077191	
440.02	0.1777633	0.18054478	970.02	0.01611905		1500.02	-0.0145709		2030.01	0.00049572	0.0007719	
440.22	0.17639714	0.18053441	970.22	0.01646012		1500.22	-0.01513998		2030.21	-0.00052805	0.0007719	
440.42	0.17664072	0.18052405	970.42	0.01578567		1500.42	-0.01628286		2030.41	0.00005992	0.00077189	
440.62	0.17784373	0.18051368	970.62	0.01615635		1500.62	-0.01690372		2030.61	0.00004096	0.00077189	
440.82	0.17745313	0.18050332	970.82	0.01637323		1500.82	-0.01705186		2030.81	0.00058267	0.00077188	
441.02	0.17687788	0.18049296	971.02	0.01687572		1501.02	-0.01696509		2031.01	0.00126113	0.00077187	
441.22	0.17585446	0.1804826	971.22	0.01734327		1501.22	-0.01649907		2031.21	0.00261669	0.00077187	
441.42	0.17565133	0.18047224	971.42	0.01720011		1501.42	-0.0158319		2031.41	0.00294063	0.00077186	
441.62	0.17486263	0.18046187	971.62	0.01773553		1501.62	-0.01543172		2031.61	0.00275636	0.00077185	
441.82	0.17521361	0.18045151	971.82	0.01731927		1501.82	-0.01426928		2031.81	0.0022391	0.00077185	
442.02	0.17463941	0.18044116	972.02	0.01753716		1502.02	-0.01405524		2032.01	0.00205741	0.00077184	
442.22	0.17592352	0.1804308	972.22	0.01723365		1502.22	-0.01331258		2032.21	0.00206697	0.00077184	
442.42	0.17664775	0.18042044	972.42	0.01786095		1502.42	-0.01332822		2032.41	0.0017786	0.00077183	
442.62	0.17724509	0.18041008	972.62	0.01758735		1502.62	-0.01322414		2032.61	0.00074611	0.00077182	
442.82	0.17734067	0.18039972	972.82	0.01840025		1502.82	-0.0143881		2032.81	0.00008111	0.00077182	
443.02	0.17736276	0.18038937	973.02	0.01738982		1503.02	-0.01417932		2033.01	-0.00099277	0.00077181	
443.22	0.17755101	0.18037901	973.22	0.01660951		1503.22	-0.01329241		2033.21	-0.0014487	0.00077181	
443.42	0.17716811	0.18036866	973.42	0.01595375		1503.42	-0.01346401		2033.41	-0.00121177	0.0007718	
443.62	0.17785095	0.1803583	973.62	0.01658882		1503.62	-0.01328886		2033.61	-0.00170026	0.00077179	
443.82	0.17786504	0.18034795	973.82	0.01598902		1503.82	-0.0146857		2033.81	-0.00161564	0.00077179	
444.02	0.17744154	0.18033759	974.02	0.01632047		1504.02	-0.01475579		2034.01	-0.00201289	0.00077178	
444.22	0.17747252	0.18032724	974.22	0.01661583		1504.22	-0.01437213		2034.21	-0.00157849	0.00077178	
444.42	0.17827234	0.18031689	974.42	0.01630573		1504.42	-0.01468025		2034.41	-0.00059087	0.00077177	
444.62	0.17899839	0.18030654	974.62	0.01679599		1504.62	-0.01422619		2034.61	0.00102637	0.00077176	
444.82	0.17820158	0.18029619	974.82	0.01655018		1504.82	-0.01317681		2034.81	0.00201545	0.00077176	
445.02	0.17727521	0.18028584	975.02	0.01667486		1505.02	-0.01262902		2035.01	0.00258895	0.00077175	
445.22	0.17726915	0.18027549	975.22	0.01601185		1505.22	-0.01297553		2035.21	0.00374788	0.00077175	
445.42	0.17725815	0.18026514	975.42	0.01579391		1505.42	-0.01270794		2035.41	0.00271254	0.00077174	
445.62	0.17739639	0.18025479	975.62	0.01619516		1505.62	-0.01207723		2035.61	0.00236318	0.00077173	
445.82	0.17795803	0.18024444	975.82	0.01592942		1505.82	-0.01155312		2035.81	0.00292231	0.00077173	
446.02	0.17834081	0.18023409	976.02	0.01599328		1506.02	-0.01219199		2036.01	0.00386553	0.00077172	
446.22	0.17939156	0.18022375	976.22	0.01588911		1506.22	-0.01311248		2036.21	0.00372666	0.00077171	
446.42	0.17946951	0.1802134	976.42	0.01623627		1506.42	-0.01455971		2036.41	0.00363632	0.00077171	
446.62	0.17889302	0.18020305	976.62	0.01609558		1506.62	-0.0162934		2036.61	0.0019046	0.0007717	
446.82	0.17785435	0.18019271	976.82	0.01669749		1506.82	-0.01740694		2036.81	0.00200832	0.0007717	
447.02	0.17655981	0.18018237	977.02	0.01582752		1507.02	-0.01726698		2037.01	0.00172848	0.00077169	
447.22	0.17657702	0.18017202	977.22	0.01560877		1507.22	-0.01739141		2037.21	0.00135588	0.00077168	
447.42	0.17600166	0.18016168	977.42	0.01470246		1507.42	-0.01837322		2037.41	0.00055535	0.00077168	
447.62	0.17577844	0.18015134	977.62	0.01480319		1507.62	-0.01822343		2037.61	-0.00025532	0.00077167	
447.82	0.17501483	0.18014099	977.82	0.01400735		1507.82	-0.01790158		2037.81	-0.00050733	0.00077167	
448.02	0.17456653	0.18013065	978.02	0.01401034		1508.02	-0.01785046		2038.01	-0.0011925	0.00077166	
448.22	0.17369144	0.18012031	978.22	0.01349268		1508.22	-0.01710931		2038.21	-0.00091575	0.00077165	
448.42	0.1735162	0.18010997	978.42	0.01294724		1508.42	-0.01548563		2038.41	-0.00132596	0.00077165	
448.62	0.17396769	0.18009963	978.62	0.01314796		1508.62	-0.01404906		2038.61	-0.00054108	0.00077164	
448.82	0.17455768	0.18008929	978.82	0.0126259		1508.82	-0.01339757		2038.81	-0.00048503	0.00077164	
449.02	0.17534864	0.18007895	979.02	0.01224829		1509.02	-0.01289099		2039.01	0.00088043	0.00077163	
449.22	0.17660041	0.18006861	979.22	0.01229907		1509.22	-0.01284219		2039.21	0.00210112	0.00077162	
449.42	0.17661378	0.18005828	979.42	0.01228758		1509.42	-0.01183769		2039.41	0.00131337	0.00077162	
449.62	0.17723678	0.18004794	979.62	0.01324882		1509.62	-0.01130855		2039.61	0.00233244	0.00077161	
449.82	0.17729342	0.1800376	979.82	0.0135359		1509.82	-0.01087868		2039.81	0.00259514	0.00077161	
450.02	0.17774949	0.18002727	980.02	0.01404089		1510.02	-0.01087729		2040.01	0.0030414	0.0007716	
450.22	0.17724736	0.18001693	980.22	0.0147017		1510.22	-0.01073076		2040.21	0.00122916	0.00077159	
450.42	0.17593114	0.1800066	980.42	0.01458766		1510.42	-0.01132422		2040.41	0.00093985	0.00077159	
450.62	0.17436823	0.17999627	980.62	0.01544389		1510.62	-0.0106946		2040.61	0.00062824	0.00077158	
450.82	0.17372989	0.17998593	980.82	0.01541951		1510.82	-0.01011137		2040.81	0.00144879	0.00077157	
451.02	0.17348355	0.1799756	981.02	0.01570478		1511.02	-0.01061728		2041.01	0.00036281	0.00077157	
451.22	0.17277818	0.17996527	981.22	0.01593577		1511.22	-0.0101908		2041.21	-0.00021159	0.00077156	
451.42	0.17255011	0.17995494	981.42	0.015682		1511.42	-0.0100514		2041.41	-0.00071576	0.00077156	
451.62	0.17207905	0.17994461	981.62	0.01592961		1511.62	-0.01032641		2041.61	-0.0024176	0.00077155	
451.82	0.17169408	0.17993428	981.82	0.01533539		1511.82	-0.01009313		2041.81	-0.00284027	0.00077154	
452.02	0.17079928	0.17992395	982.02	0.01515195		1512.02	-0.01100185		2042.01	-0.00364701	0.00077154	
452.22	0.17105358	0.17991362	982.22	0.01491744		1512.22	-0.01027716		2042.21	-0.00365383	0.00077153	
452.42	0.17242903	0.17990329	982.42	0.01447727		1512.42	-0.01058016		2042.41	-0.00432921	0.00077153	
452.62	0.1747115	0.17989296	982.62	0.01442154		1512.62	-0.01164942		2042.61	-0.00308317	0.00077152	
452.82	0.17588258	0.17988263	982.82	0.01420449		1512.82	-0.01247159		2042.81	-0.00278628	0.00077151	
453.02	0.17660641	0.17987231	983.02	0.01417626		1513.02	-0.01357698		2043.01	-0.00147158	0.00077151	
453.22	0.1778086	0.17986198	983.22	0.01465253		1513.22	-0.01396642		2043.21	-0.00144352	0.0007715	
453.42	0.17779562	0.17985165	983.42	0.01471024		1513.42	-0.01434413		2043.41	-0.00149819	0.0007715	
453.62	0.17798263	0.17984133	983.62	0.01569128		1513.62	-0.0145224		2043.61	-0.00032612	0.00077149	
453.82	0.17820089	0.17983101	983.82	0.01552561		1513.82	-0.01539325		2043.81	-0.00054323	0.00077148	
454.02	0.17846533	0.17982068	984.02	0.01577807		1514.02	-0.01554487		2044.01	0.00028651	0.00077148	
454.22	0.17791749	0.17981036	984.22	0.01570121		1514.22	-0.01591972		2044.21	0.00055079	0.00077147	
454.42	0.17783709	0.17980004	984.42	0.01545811		1514.42	-0.01679644		2044.41	0.00255924	0.00077147	
454.62	0.17828256	0.17978971	984.62	0.01504209		1514.62	-0.01656952		2044.61	0.00362304	0.00077146	
454.82	0.17806452	0.17977939	984.82	0.01468293		1514.82	-0.01782511		2044.81	0.00389821	0.00077145	
455.02	0.17812207	0.17976907	985.02	0.0142175		1515.02	-0.01851051		2045.01	0.00371793	0.00077145	
455.22	0.1777875	0.17975875	985.22	0.0134249		1515.22	-0.0176067		2045.21	0.00435964	0.00077144	
455.42	0.17754275	0.17974843	985.42	0.01210364		1515.42	-0.01774961		2045.41	0.00421003	0.00077143	
455.62	0.17646512	0.17973811	985.62	0.01108116		1515.62	-0.01772049		2045.61	0.00271526	0.00077143	
455.82	0.17639831	0.17972779	985.82	0.01038067		1515.82	-0.01655876		2045.81	0.00313769	0.00077142	
456.02	0.17621237	0.17971748	986.02	0.00961274		1516.02	-0.01646884		2046.01	0.00298307	0.00077142	
456.22	0.17676777	0.17970716	986.22	0.01006452		1516.22	-0.01503326		2046.21	0.00318575	0.00077141	
456.42	0.17693245	0.17969684	986.42	0.01040851		1516.42	-0.01411257		2046.41	0.00292716	0.0007714	
456.62	0.17781693	0.17968653	986.62	0.01162901		1516.62	-0.0136002		2046.61	0.00335828	0.0007714	
456.82	0.17691943	0.17967621	986.82	0.01323176		1516.82	-0.01308039		2046.81	0.00190925	0.00077139	
457.02	0.17739109	0.1796659	987.02	0.01393189		1517.02	-0.01322389		2047.01	0.00109396	0.00077139	
457.22	0.17761577	0.17965558	987.22	0.0145654		1517.22	-0.01214806		2047.21	0.00075559	0.00077138	
457.42	0.17676564	0.17964527	987.42	0.01487091		1517.42	-0.01212736		2047.41	0.00075282	0.00077137	
457.62	0.17614403	0.17963496	987.62	0.01581236		1517.62	-0.01198102		2047.61	0.00135458	0.00077137	
457.82	0.1754234	0.17962464	987.82	0.01635855		1517.82	-0.01351882		2047.81	0.00157378	0.00077136	
458.02	0.17527554	0.17961433	988.02	0.0163061		1518.02	-0.01373591		2048.01	0.00161097	0.00077136	
458.22	0.17514704	0.17960402	988.22	0.01672412		1518.22	-0.01493575		2048.21	0.00219222	0.00077135	
458.42	0.1756659	0.17959371	988.42	0.01604077		1518.42	-0.01588658		2048.41	0.00234602	0.00077134	
458.62	0.17518395	0.1795834	988.62	0.01533673		1518.62	-0.01607055		2048.61	0.00192823	0.00077134	
458.82	0.17481114	0.17957309	988.82	0.01505737		1518.82	-0.01715204		2048.81	0.00175755	0.00077133	
459.02	0.17454909	0.17956278	989.02	0.01386631		1519.02	-0.0171678		2049.01	0.00129569	0.00077132	
459.22	0.1750659	0.17955247	989.22	0.01375415		1519.22	-0.01688166		2049.21	0.00226099	0.00077132	
459.42	0.17527525	0.17954217	989.42	0.01362075		1519.42	-0.01773044		2049.41	0.00142163	0.00077131	
459.62	0.17600881	0.17953186	989.62	0.01301314		1519.62	-0.01740173		2049.61	0.0007203	0.00077131	
459.82	0.17729011	0.17952155	989.82	0.01378248		1519.82	-0.01733594		2049.81	0.00044298	0.0007713	
460.02	0.17804332	0.17951125	990.02	0.01402698		1520.02	-0.01679389		2050.01	-0.00004969	0.00077129	
460.22	0.1780794	0.17950094	990.22	0.01481283		1520.22	-0.01628698		2050.21	-0.00046285	0.00077129	
460.42	0.17777115	0.17949064	990.42	0.01563221		1520.42	-0.01578703		2050.41	-0.00031188	0.00077128	
460.62	0.17869514	0.17948033	990.62	0.01599177		1520.62	-0.01619081		2050.61	-0.00031838	0.00077128	
460.82	0.17841872	0.17947003	990.82	0.01578555		1520.82	-0.01580415		2050.81	-0.00034758	0.00077127	
461.02	0.17816967	0.17945972	991.02	0.01516782		1521.02	-0.01601013		2051.01	0.00039227	0.00077126	
461.22	0.17791278	0.17944942	991.22	0.01518358		1521.22	-0.0161344		2051.21	0.00176648	0.00077126	
461.42	0.17695243	0.17943912	991.42	0.01479144		1521.42	-0.01548164		2051.41	0.00232162	0.00077125	
461.62	0.17717044	0.17942882	991.62	0.01499041		1521.62	-0.01520857		2051.61	0.00283255	0.00077125	
461.82	0.17694194	0.17941852	991.82	0.01558875		1521.82	-0.01624476		2051.81	0.00225195	0.00077124	
462.02	0.17762298	0.17940822	992.02	0.01484043		1522.02	-0.01568463		2052.01	0.00172755	0.00077123	
462.22	0.1774451	0.17939792	992.22	0.01510772		1522.22	-0.0158226		2052.21	0.00126905	0.00077123	
462.42	0.17732541	0.17938762	992.42	0.01397855		1522.42	-0.01591875		2052.41	0.00081577	0.00077122	
462.62	0.17784303	0.17937732	992.62	0.01406103		1522.62	-0.01524524		2052.61	0.00065769	0.00077122	
462.82	0.17771311	0.17936702	992.82	0.01386834		1522.82	-0.01542656		2052.81	-0.00018093	0.00077121	
463.02	0.17789594	0.17935673	993.02	0.01388104		1523.02	-0.01558174		2053.01	-0.00115248	0.0007712	
463.22	0.179299	0.17934643	993.22	0.01364912		1523.22	-0.01638982		2053.21	-0.00141746	0.0007712	
463.42	0.17971633	0.17933613	993.42	0.01416869		1523.42	-0.017625		2053.41	-0.0021583	0.00077119	
463.62	0.17997035	0.17932584	993.62	0.01406137		1523.62	-0.01729429		2053.61	-0.00294317	0.00077118	
463.82	0.18016846	0.17931554	993.82	0.01490141		1523.82	-0.01711857		2053.81	-0.00404906	0.00077118	
464.02	0.1795379	0.17930525	994.02	0.01418392		1524.02	-0.01660495		2054.01	-0.00418217	0.00077117	
464.22	0.17841415	0.17929496	994.22	0.01330271		1524.22	-0.01759555		2054.21	-0.00316561	0.00077117	
464.42	0.17774994	0.17928466	994.42	0.0131944		1524.42	-0.01731537		2054.41	-0.00151861	0.00077116	
464.62	0.17846791	0.17927437	994.62	0.01204243		1524.62	-0.01804917		2054.61	-0.00013061	0.00077115	
464.82	0.17752566	0.17926408	994.82	0.01125809		1524.82	-0.01820145		2054.81	0.00020901	0.00077115	
465.02	0.17720238	0.17925379	995.02	0.0114466		1525.02	-0.01858196		2055.01	0.00078297	0.00077114	
465.22	0.1777358	0.1792435	995.22	0.01189571		1525.22	-0.01902513		2055.21	0.00060315	0.00077114	
465.42	0.17752706	0.17923321	995.42	0.01167518		1525.42	-0.01797472		2055.41	0.00031082	0.00077113	
465.62	0.17744023	0.17922292	995.62	0.01149062		1525.62	-0.01698831		2055.61	0.00011968	0.00077112	
465.82	0.17684398	0.17921263	995.82	0.01142074		1525.82	-0.01679852		2055.81	0.00023236	0.00077112	
466.02	0.17595486	0.17920234	996.02	0.01097638		1526.02	-0.01621848		2056.01	-0.00030859	0.00077111	
466.22	0.17585938	0.17919205	996.22	0.01133467		1526.22	-0.0161915		2056.21	-0.0006366	0.00077111	
466.42	0.17580588	0.17918177	996.42	0.01149187		1526.42	-0.01589671		2056.41	0.00028546	0.0007711	
466.62	0.17577711	0.17917148	996.62	0.01142233		1526.62	-0.01566305		2056.61	0.00113781	0.00077109	
466.82	0.17490274	0.17916119	996.82	0.01230616		1526.82	-0.01560709		2056.81	0.00216676	0.00077109	
467.02	0.17474477	0.17915091	997.02	0.01299321		1527.02	-0.01569357		2057.01	0.00244042	0.00077108	
467.22	0.174751	0.17914062	997.22	0.01396412		1527.22	-0.0159438		2057.21	0.00270027	0.00077108	
467.42	0.17454567	0.17913034	997.42	0.01449747		1527.42	-0.01553057		2057.41	0.00284538	0.00077107	
467.62	0.17471949	0.17912006	997.62	0.0146887		1527.62	-0.01564092		2057.61	0.00200886	0.00077106	
467.82	0.17445404	0.17910977	997.82	0.01507636		1527.82	-0.01581731		2057.81	0.00257442	0.00077106	
468.02	0.17462942	0.17909949	998.02	0.01574842		1528.02	-0.0160773		2058.01	0.00261793	0.00077105	
468.22	0.17543262	0.17908921	998.22	0.01551824		1528.22	-0.01690676		2058.21	0.00316723	0.00077104	
468.42	0.17659814	0.17907893	998.42	0.01566327		1528.42	-0.01659433		2058.41	0.00306401	0.00077104	
468.62	0.17666455	0.17906865	998.62	0.01588999		1528.62	-0.01783504		2058.61	0.00281968	0.00077103	
468.82	0.17668868	0.17905837	998.82	0.01580148		1528.82	-0.01744559		2058.81	0.00185478	0.00077103	
469.02	0.17756625	0.17904809	999.02	0.01693272		1529.02	-0.01750278		2059.01	0.00179301	0.00077102	
469.22	0.17778446	0.17903781	999.22	0.01744957		1529.22	-0.01737444		2059.21	0.00130455	0.00077101	
469.42	0.17792862	0.17902753	999.42	0.01666224		1529.42	-0.0160253		2059.41	0.00082943	0.00077101	
469.62	0.17794646	0.17901725	999.62	0.01702396		1529.62	-0.01468792		2059.61	0.00001142	0.000771	
469.82	0.17783143	0.17900698	999.82	0.01707457		1529.82	-0.01468683		2059.81	-0.00071459	0.000771	
470.02	0.17752002	0.1789967	1000.02	0.01699745		1530.02	-0.01417819		2060.01	-0.00120858	0.00077099	
470.22	0.17750492	0.17898643	1000.22	0.01633884		1530.22	-0.01444241		2060.21	-0.0006157	0.00077098	
470.42	0.17661297	0.17897615	1000.42	0.01561993		1530.42	-0.01444683		2060.41	0.00032567	0.00077098	
470.62	0.17640312	0.17896588	1000.62	0.01581997		1530.62	-0.01435226		2060.61	0.00057381	0.00077097	
470.82	0.17648965	0.1789556	1000.82	0.01617794		1530.82	-0.01359664		2060.81	0.00083989	0.00077097	
471.02	0.17653154	0.17894533	1001.02	0.01524537		1531.02	-0.01342858		2061.01	0.00055951	0.00077096	
471.22	0.17667285	0.17893505	1001.22	0.01467113		1531.22	-0.01497193		2061.21	0.0005141	0.00077095	
471.42	0.17697772	0.17892478	1001.42	0.01359891		1531.42	-0.01576627		2061.41	0.00003862	0.00077095	
471.62	0.17722518	0.17891451	1001.62	0.01355864		1531.62	-0.0166259		2061.61	-0.00004432	0.00077094	
471.82	0.17782189	0.17890424	1001.82	0.01428895		1531.82	-0.01594008		2061.81	0.00015211	0.00077094	
472.02	0.17960771	0.17889397	1002.02	0.01405702		1532.02	-0.01642177		2062.01	-0.00062642	0.00077093	
472.22	0.18011189	0.1788837	1002.22	0.01251199		1532.22	-0.01678409		2062.21	-0.00098718	0.00077092	
472.42	0.17965109	0.17887343	1002.42	0.01120359		1532.42	-0.01621788		2062.41	-0.0008591	0.00077092	
472.62	0.17879436	0.17886316	1002.62	0.01102349		1532.62	-0.0165973		2062.61	-0.00066015	0.00077091	
472.82	0.17942123	0.17885289	1002.82	0.01033341		1532.82	-0.01489278		2062.81	-0.000627	0.0007709	
473.02	0.17970907	0.17884263	1003.02	0.01144901		1533.02	-0.01509736		2063.01	-0.00074307	0.0007709	
473.22	0.17882586	0.17883236	1003.22	0.01154539		1533.22	-0.01474959		2063.21	-0.00147618	0.00077089	
473.42	0.17857784	0.17882209	1003.42	0.01143052		1533.42	-0.01387833		2063.41	-0.00275235	0.00077089	
473.62	0.17767137	0.17881183	1003.62	0.01196569		1533.62	-0.01445113		2063.61	-0.0033968	0.00077088	
473.82	0.17708288	0.17880156	1003.82	0.01131957		1533.82	-0.01465122		2063.81	-0.00352958	0.00077087	
474.02	0.17616047	0.1787913	1004.02	0.01098051		1534.02	-0.01429154		2064.01	-0.00324678	0.00077087	
474.22	0.17486668	0.17878103	1004.22	0.01040587		1534.22	-0.01532598		2064.21	-0.00400167	0.00077086	
474.42	0.17455425	0.17877077	1004.42	0.01077511		1534.42	-0.01539411		2064.41	-0.00369043	0.00077086	
474.62	0.17509281	0.17876051	1004.62	0.01211867		1534.62	-0.01538513		2064.61	-0.00368661	0.00077085	
474.82	0.17523973	0.17875024	1004.82	0.01153349		1534.82	-0.01475414		2064.81	-0.00308806	0.00077084	
475.02	0.17510861	0.17873998	1005.02	0.01227807		1535.02	-0.01514258		2065.01	-0.00249976	0.00077084	
475.22	0.17526158	0.17872972	1005.22	0.01262149		1535.22	-0.01596648		2065.21	-0.00278558	0.00077083	
475.42	0.17455637	0.17871946	1005.42	0.01271324		1535.42	-0.01546158		2065.41	-0.00325345	0.00077083	
475.62	0.17489046	0.1787092	1005.62	0.01323548		1535.62	-0.01600957		2065.61	-0.00260527	0.00077082	
475.82	0.17631572	0.17869894	1005.82	0.01256981		1535.82	-0.01599417		2065.81	-0.00234289	0.00077081	
476.02	0.17733775	0.17868868	1006.02	0.01147704		1536.02	-0.01708588		2066.01	-0.00152033	0.00077081	
476.22	0.17601185	0.17867842	1006.22	0.01027685		1536.22	-0.01713924		2066.21	-0.00160894	0.0007708	
476.42	0.17596186	0.17866817	1006.42	0.00980088		1536.42	-0.01665286		2066.41	-0.0007119	0.0007708	
476.62	0.17627953	0.17865791	1006.62	0.01075886		1536.62	-0.01664098		2066.61	-0.00034682	0.00077079	
476.82	0.17692273	0.17864765	1006.82	0.01132772		1536.82	-0.01650222		2066.81	-0.00003155	0.00077078	
477.02	0.17636455	0.1786374	1007.02	0.01210676		1537.02	-0.01722527		2067.01	-0.00017321	0.00077078	
477.22	0.17639689	0.17862714	1007.22	0.01196607		1537.22	-0.01715605		2067.21	-0.00045233	0.00077077	
477.42	0.17732536	0.17861689	1007.42	0.01185998		1537.42	-0.01775208		2067.41	-0.00012423	0.00077076	
477.62	0.17773375	0.17860663	1007.62	0.01268115		1537.62	-0.01809708		2067.61	0.00058638	0.00077076	
477.82	0.1777549	0.17859638	1007.82	0.01321579		1537.82	-0.01796365		2067.81	0.00073563	0.00077075	
478.02	0.17801976	0.17858613	1008.02	0.01359754		1538.02	-0.01735613		2068.01	0.00114698	0.00077075	
478.22	0.17809246	0.17857588	1008.22	0.01376929		1538.22	-0.01756059		2068.21	0.00113968	0.00077074	
478.42	0.17885316	0.17856562	1008.42	0.01443297		1538.42	-0.01778187		2068.41	0.00171702	0.00077073	
478.62	0.17971082	0.17855537	1008.62	0.01424565		1538.62	-0.01717186		2068.61	0.0015241	0.00077073	
478.82	0.17944097	0.17854512	1008.82	0.01420903		1538.82	-0.01659543		2068.81	0.00105885	0.00077072	
479.02	0.17945189	0.17853487	1009.02	0.01532875		1539.02	-0.01639479		2069.01	0.00076081	0.00077072	
479.22	0.1790742	0.17852462	1009.22	0.01514261		1539.22	-0.01551311		2069.21	0.00044604	0.00077071	
479.42	0.17837828	0.17851437	1009.42	0.01505831		1539.42	-0.0157672		2069.41	-0.00036724	0.0007707	
479.62	0.1786708	0.17850413	1009.62	0.01438899		1539.62	-0.01736434		2069.61	-0.00011938	0.0007707	
479.82	0.17838125	0.17849388	1009.82	0.01392417		1539.82	-0.01770255		2069.81	-0.00027019	0.00077069	
480.02	0.17720577	0.17848363	1010.02	0.01415259		1540.02	-0.01863257		2070.01	-0.00079892	0.00077069	
480.22	0.17569335	0.17847339	1010.22	0.01347604		1540.22	-0.01945845		2070.21	-0.00190457	0.00077068	
480.42	0.17483817	0.17846314	1010.42	0.01371818		1540.42	-0.01991132		2070.41	-0.00222952	0.00077067	
480.62	0.17379584	0.17845289	1010.62	0.01434968		1540.62	-0.01971314		2070.61	-0.00234803	0.00077067	
480.82	0.17340432	0.17844265	1010.82	0.01501625		1540.82	-0.01968355		2070.81	-0.00262815	0.00077066	
481.02	0.17252717	0.17843241	1011.02	0.01487716		1541.02	-0.01922834		2071.01	-0.00248888	0.00077066	
481.22	0.17251177	0.17842216	1011.22	0.01447126		1541.22	-0.01883692		2071.21	-0.00231518	0.00077065	
481.42	0.17262107	0.17841192	1011.42	0.01485998		1541.42	-0.01899691		2071.41	-0.001495	0.00077064	
481.62	0.1723716	0.17840168	1011.62	0.01565918		1541.62	-0.01838952		2071.61	-0.00122551	0.00077064	
481.82	0.17121282	0.17839144	1011.82	0.01527022		1541.82	-0.01831577		2071.81	-0.00069942	0.00077063	
482.02	0.17223671	0.17838119	1012.02	0.01503052		1542.02	-0.01749135		2072.01	-0.00086333	0.00077062	
482.22	0.17246001	0.17837095	1012.22	0.01446912		1542.22	-0.01769382		2072.21	-0.00056929	0.00077062	
482.42	0.17326447	0.17836071	1012.42	0.01392268		1542.42	-0.01790462		2072.41	-0.00066308	0.00077061	
482.62	0.1745287	0.17835047	1012.62	0.01347515		1542.62	-0.01698089		2072.61	-0.00131056	0.00077061	
482.82	0.17576365	0.17834024	1012.82	0.01465854		1542.82	-0.01675351		2072.81	-0.00074847	0.0007706	
483.02	0.17734105	0.17833	1013.02	0.01543951		1543.02	-0.01630488		2073.01	-0.00105052	0.00077059	
483.22	0.17778745	0.17831976	1013.22	0.01533907		1543.22	-0.01563669		2073.21	-0.00112281	0.00077059	
483.42	0.1789141	0.17830952	1013.42	0.01491553		1543.42	-0.01650228		2073.41	-0.00172941	0.00077058	
483.62	0.17883342	0.17829929	1013.62	0.01474641		1543.62	-0.01686213		2073.61	-0.00217614	0.00077058	
483.82	0.17988701	0.17828905	1013.82	0.01541124		1543.82	-0.01643893		2073.81	-0.0021905	0.00077057	
484.02	0.18008148	0.17827882	1014.02	0.01454233		1544.02	-0.01536531		2074.01	-0.00337009	0.00077056	
484.22	0.17981532	0.17826858	1014.22	0.0150128		1544.22	-0.01557083		2074.21	-0.00325783	0.00077056	
484.42	0.17947519	0.17825835	1014.42	0.01580436		1544.42	-0.01494843		2074.41	-0.00334948	0.00077055	
484.62	0.17909894	0.17824811	1014.62	0.01615601		1544.62	-0.01418145		2074.61	-0.00318682	0.00077055	
484.82	0.17886253	0.17823788	1014.82	0.01603054		1544.82	-0.01377879		2074.81	-0.00346655	0.00077054	
485.02	0.17821769	0.17822765	1015.02	0.01544582		1545.02	-0.01423164		2075.01	-0.00267554	0.00077053	
485.22	0.17720036	0.17821742	1015.22	0.0151507		1545.22	-0.01457356		2075.21	-0.00269714	0.00077053	
485.42	0.17648727	0.17820719	1015.42	0.01555363		1545.42	-0.01437418		2075.41	-0.00153322	0.00077052	
485.62	0.17470503	0.17819696	1015.62	0.0153213		1545.62	-0.01398842		2075.61	-0.00116042	0.00077052	
485.82	0.17278548	0.17818673	1015.82	0.01468878		1545.82	-0.01418172		2075.81	-0.00030927	0.00077051	
486.02	0.17267682	0.1781765	1016.02	0.01467394		1546.02	-0.01516476		2076.01	-0.00051528	0.0007705	
486.22	0.17187817	0.17816627	1016.22	0.01437434		1546.22	-0.01625758		2076.21	0.00001364	0.0007705	
486.42	0.17156451	0.17815604	1016.42	0.01575953		1546.42	-0.01715952		2076.41	0.00045387	0.00077049	
486.62	0.17166678	0.17814581	1016.62	0.01622195		1546.62	-0.01797462		2076.61	0.0000363	0.00077048	
486.82	0.17202272	0.17813558	1016.82	0.01753328		1546.82	-0.01887006		2076.81	0.00051566	0.00077048	
487.02	0.17196312	0.17812536	1017.02	0.01693842		1547.02	-0.01987764		2077.01	0.00029072	0.00077047	
487.22	0.17147167	0.17811513	1017.22	0.01653465		1547.22	-0.01989751		2077.21	0.00045195	0.00077047	
487.42	0.17214879	0.17810491	1017.42	0.01672908		1547.42	-0.02012171		2077.41	0.00004132	0.00077046	
487.62	0.17323282	0.17809468	1017.62	0.01650752		1547.62	-0.02013579		2077.61	-0.00053681	0.00077045	
487.82	0.1741168	0.17808446	1017.82	0.01672017		1547.82	-0.02063993		2077.81	0.00022434	0.00077045	
488.02	0.17459967	0.17807423	1018.02	0.01628066		1548.02	-0.01989661		2078.01	-0.0001262	0.00077044	
488.22	0.17547788	0.17806401	1018.22	0.01711652		1548.22	-0.02042246		2078.21	-0.00054952	0.00077044	
488.42	0.17595364	0.17805379	1018.42	0.01671871		1548.42	-0.02010441		2078.41	-0.00150566	0.00077043	
488.62	0.17579062	0.17804357	1018.62	0.01557923		1548.62	-0.02018501		2078.61	-0.00253906	0.00077042	
488.82	0.17595116	0.17803335	1018.82	0.01539605		1548.82	-0.01995067		2078.81	-0.00279086	0.00077042	
489.02	0.17489769	0.17802313	1019.02	0.01515551		1549.02	-0.02007503		2079.01	-0.00214831	0.00077041	
489.22	0.17480418	0.17801291	1019.22	0.01465244		1549.22	-0.01931933		2079.21	-0.00188893	0.00077041	
489.42	0.17433153	0.17800269	1019.42	0.01426955		1549.42	-0.01859661		2079.41	-0.00159191	0.0007704	
489.62	0.17337667	0.17799247	1019.62	0.0142464		1549.62	-0.01879148		2079.61	-0.001604	0.00077039	
489.82	0.17311532	0.17798225	1019.82	0.01376792		1549.82	-0.01951035		2079.81	-0.00130575	0.00077039	
490.02	0.17400844	0.17797203	1020.02	0.0140959		1550.02	-0.01951593		2080.01	-0.00162177	0.00077038	
490.22	0.17457166	0.17796182	1020.22	0.01431819		1550.22	-0.01922797		2080.21	-0.00209633	0.00077038	
490.42	0.17453135	0.1779516	1020.42	0.01550474		1550.42	-0.01909021		2080.41	-0.00267717	0.00077037	
490.62	0.17431442	0.17794138	1020.62	0.01413921		1550.62	-0.01987655		2080.61	-0.00348608	0.00077036	
490.82	0.17399321	0.17793117	1020.82	0.014145		1550.82	-0.02010022		2080.81	-0.00274628	0.00077036	
491.02	0.1737824	0.17792095	1021.02	0.01317203		1551.02	-0.02080475		2081.01	-0.00233575	0.00077035	
491.22	0.17395121	0.17791074	1021.22	0.01294934		1551.22	-0.02060185		2081.21	-0.0013336	0.00077035	
491.42	0.1752378	0.17790053	1021.42	0.01383107		1551.42	-0.02049082		2081.41	-0.0006358	0.00077034	
491.62	0.17563068	0.17789031	1021.62	0.01311477		1551.62	-0.02086623		2081.61	-0.00082322	0.00077033	
491.82	0.17555772	0.1778801	1021.82	0.01426926		1551.82	-0.02069924		2081.81	-0.00017401	0.00077033	
492.02	0.17629025	0.17786989	1022.02	0.01409472		1552.02	-0.01930333		2082.01	-0.00037878	0.00077032	
492.22	0.17628908	0.17785968	1022.22	0.01386472		1552.22	-0.01951364		2082.21	-0.00090895	0.00077031	
492.42	0.1760947	0.17784947	1022.42	0.01311146		1552.42	-0.01870572		2082.41	-0.00165401	0.00077031	
492.62	0.17549618	0.17783926	1022.62	0.0126917		1552.62	-0.01895955		2082.61	-0.0004235	0.0007703	
492.82	0.17526402	0.17782905	1022.82	0.01339178		1552.82	-0.0180804		2082.81	0.00043726	0.0007703	
493.02	0.17487884	0.17781884	1023.02	0.01308898		1553.02	-0.01848729		2083.01	0.00012259	0.00077029	
493.22	0.1743719	0.17780863	1023.22	0.0128896		1553.22	-0.01861636		2083.21	-0.00003522	0.00077028	
493.42	0.17376664	0.17779842	1023.42	0.01333033		1553.42	-0.01875134		2083.41	0.0001405	0.00077028	
493.62	0.17385052	0.17778822	1023.62	0.01340835		1553.62	-0.01916479		2083.61	0.00066158	0.00077027	
493.82	0.17449407	0.17777801	1023.82	0.01195872		1553.82	-0.01859158		2083.81	0.00036002	0.00077027	
494.02	0.17530828	0.1777678	1024.02	0.01209303		1554.02	-0.01847844		2084.01	0.0003058	0.00077026	
494.22	0.17574343	0.1777576	1024.22	0.01189038		1554.22	-0.01860817		2084.21	-0.00090339	0.00077025	
494.42	0.17459264	0.17774739	1024.42	0.0119914		1554.42	-0.0184904		2084.41	-0.00101977	0.00077025	
494.62	0.17379535	0.17773719	1024.62	0.01126571		1554.62	-0.01940149		2084.61	-0.00088881	0.00077024	
494.82	0.17464092	0.17772699	1024.82	0.01206437		1554.82	-0.01825546		2084.81	-0.00055173	0.00077024	
495.02	0.17511432	0.17771678	1025.02	0.01303421		1555.02	-0.01827706		2085.01	-0.00107883	0.00077023	
495.22	0.17533656	0.17770658	1025.22	0.01341669		1555.22	-0.01830275		2085.21	-0.00108794	0.00077022	
495.42	0.17482777	0.17769638	1025.42	0.01358106		1555.42	-0.01793027		2085.41	-0.00152724	0.00077022	
495.62	0.17378888	0.17768618	1025.62	0.01285493		1555.62	-0.01778384		2085.61	-0.00251229	0.00077021	
495.82	0.17420075	0.17767598	1025.82	0.01374783		1555.82	-0.01633283		2085.81	-0.00334574	0.00077021	
496.02	0.1734163	0.17766578	1026.02	0.01360962		1556.02	-0.01628608		2086.01	-0.00286643	0.0007702	
496.22	0.17255778	0.17765558	1026.22	0.01405261		1556.22	-0.01636737		2086.21	-0.00286258	0.00077019	
496.42	0.17268593	0.17764538	1026.42	0.01509596		1556.42	-0.01534735		2086.41	-0.002348	0.00077019	
496.62	0.17255811	0.17763518	1026.62	0.01599446		1556.62	-0.0158745		2086.61	-0.00196407	0.00077018	
496.82	0.17249486	0.17762498	1026.82	0.01638806		1556.82	-0.01634491		2086.81	-0.00322514	0.00077017	
497.02	0.1716012	0.17761479	1027.02	0.01564882		1557.02	-0.01770352		2087.01	-0.00317144	0.00077017	
497.22	0.17026274	0.17760459	1027.22	0.01493999		1557.22	-0.01775358		2087.21	-0.00219584	0.00077016	
497.42	0.17066677	0.17759439	1027.42	0.01518858		1557.42	-0.01775866		2087.41	-0.00169749	0.00077016	
497.62	0.17081684	0.1775842	1027.62	0.01438914		1557.62	-0.01814436		2087.61	-0.0014452	0.00077015	
497.82	0.17064405	0.177574	1027.82	0.0134495		1557.82	-0.01791689		2087.81	-0.00110114	0.00077014	
498.02	0.17041797	0.17756381	1028.02	0.01319929		1558.02	-0.01882814		2088.01	-0.00025484	0.00077014	
498.22	0.17063175	0.17755362	1028.22	0.01334648		1558.22	-0.01865423		2088.21	0.00018332	0.00077013	
498.42	0.17017086	0.17754342	1028.42	0.01336755		1558.42	-0.018033		2088.41	0.00095087	0.00077013	
498.62	0.1711813	0.17753323	1028.62	0.01330427		1558.62	-0.01834529		2088.61	0.00132421	0.00077012	
498.82	0.17340625	0.17752304	1028.82	0.01284543		1558.82	-0.01853912		2088.81	0.00181501	0.00077011	
499.02	0.17329055	0.17751285	1029.02	0.01307725		1559.02	-0.01967475		2089.01	0.00156225	0.00077011	
499.22	0.17223768	0.17750266	1029.22	0.01298909		1559.22	-0.01981284		2089.21	0.00129996	0.0007701	
499.42	0.17181469	0.17749247	1029.42	0.0123462		1559.42	-0.01908166		2089.41	0.00100949	0.0007701	
499.62	0.17206663	0.17748228	1029.62	0.01242828		1559.62	-0.01804588		2089.61	0.00093226	0.00077009	
499.82	0.17177158	0.17747209	1029.82	0.01347085		1559.82	-0.01755012		2089.81	0.00054739	0.00077008	
500.02	0.17139689	0.1774619	1030.02	0.01355292		1560.02	-0.01865658		2090.01	0.0015875	0.00077008	
500.22	0.17168149	0.17745171	1030.22	0.01453026		1560.22	-0.01852654		2090.21	0.00006341	0.00077007	
500.42	0.17273595	0.17744153	1030.42	0.01545231		1560.42	-0.01875779		2090.41	0.0001674	0.00077007	
500.62	0.17247986	0.17743134	1030.62	0.01537022		1560.62	-0.01927632		2090.61	-0.00109942	0.00077006	
500.82	0.17213288	0.17742115	1030.82	0.01568417		1560.82	-0.02041731		2090.81	-0.00059636	0.00077005	
501.02	0.17209068	0.17741097	1031.02	0.01531635		1561.02	-0.02024744		2091.01	-0.000554	0.00077005	
501.22	0.17186686	0.17740078	1031.22	0.0150599		1561.22	-0.01929602		2091.21	-0.00124079	0.00077004	
501.42	0.17225645	0.1773906	1031.42	0.01578052		1561.42	-0.01915486		2091.41	-0.0015256	0.00077003	
501.62	0.17299536	0.17738041	1031.62	0.01559511		1561.62	-0.0195532		2091.61	-0.00201668	0.00077003	
501.82	0.1731229	0.17737023	1031.82	0.01486822		1561.82	-0.01996771		2091.81	-0.00162532	0.00077002	
502.02	0.17275669	0.17736005	1032.02	0.01449048		1562.02	-0.01966735		2092.01	-0.00177149	0.00077002	
502.22	0.1727201	0.17734987	1032.22	0.01454996		1562.22	-0.01870612		2092.21	-0.00215859	0.00077001	
502.42	0.17347708	0.17733969	1032.42	0.01424903		1562.42	-0.01764607		2092.41	-0.00215327	0.00077	
502.62	0.1743779	0.17732951	1032.62	0.01389443		1562.62	-0.0178697		2092.61	-0.00108999	0.00077	
502.82	0.17544872	0.17731933	1032.82	0.01342907		1562.82	-0.01785529		2092.81	-0.00174744	0.00076999	
503.02	0.17457711	0.17730915	1033.02	0.01422492		1563.02	-0.01785385		2093.01	-0.00235897	0.00076999	
503.22	0.17368022	0.17729897	1033.22	0.01400801		1563.22	-0.01651108		2093.21	-0.00221348	0.00076998	
503.42	0.1734818	0.17728879	1033.42	0.01342031		1563.42	-0.01603614		2093.41	-0.00179082	0.00076997	
503.62	0.17380466	0.17727861	1033.62	0.01307388		1563.62	-0.01542637		2093.61	-0.00084715	0.00076997	
503.82	0.17319827	0.17726843	1033.82	0.01341688		1563.82	-0.01605456		2093.81	-0.00078996	0.00076996	
504.02	0.17301854	0.17725826	1034.02	0.01356154		1564.02	-0.01624912		2094.01	0.00019122	0.00076996	
504.22	0.17302686	0.17724808	1034.22	0.01497104		1564.22	-0.01637389		2094.21	0.00021335	0.00076995	
504.42	0.17284086	0.17723791	1034.42	0.01472434		1564.42	-0.01728662		2094.41	0.00222471	0.00076994	
504.62	0.172431	0.17722773	1034.62	0.01433136		1564.62	-0.01719743		2094.61	0.00298711	0.00076994	
504.82	0.17222735	0.17721756	1034.82	0.01457852		1564.82	-0.01862507		2094.81	0.00355885	0.00076993	
505.02	0.17233062	0.17720738	1035.02	0.01354959		1565.02	-0.01840422		2095.01	0.00276132	0.00076993	
505.22	0.17179942	0.17719721	1035.22	0.01332995		1565.22	-0.01843824		2095.21	0.00337137	0.00076992	
505.42	0.17212436	0.17718704	1035.42	0.01313738		1565.42	-0.01928427		2095.41	0.00324097	0.00076991	
505.62	0.17230533	0.17717686	1035.62	0.0125755		1565.62	-0.01986414		2095.61	0.00289064	0.00076991	
505.82	0.17201327	0.17716669	1035.82	0.01259205		1565.82	-0.01967806		2095.81	0.00332072	0.0007699	
506.02	0.17204475	0.17715652	1036.02	0.01273238		1566.02	-0.01980545		2096.01	0.00278162	0.0007699	
506.22	0.17227233	0.17714635	1036.22	0.01263253		1566.22	-0.01923162		2096.21	0.00283456	0.00076989	
506.42	0.1722586	0.17713618	1036.42	0.01188606		1566.42	-0.01901277		2096.41	0.00382977	0.00076988	
506.62	0.17248351	0.17712601	1036.62	0.01192993		1566.62	-0.01914709		2096.61	0.00367966	0.00076988	
506.82	0.17306076	0.17711585	1036.82	0.01265242		1566.82	-0.01959895		2096.81	0.00243637	0.00076987	
507.02	0.17301197	0.17710568	1037.02	0.01359663		1567.02	-0.01950916		2097.01	0.00255489	0.00076986	
507.22	0.17202331	0.17709551	1037.22	0.01370987		1567.22	-0.0188749		2097.21	0.00282192	0.00076986	
507.42	0.171833	0.17708534	1037.42	0.01357752		1567.42	-0.01985776		2097.41	0.00247353	0.00076985	
507.62	0.17287214	0.17707518	1037.62	0.01287868		1567.62	-0.01934456		2097.61	0.00280485	0.00076985	
507.82	0.17205734	0.17706501	1037.82	0.01306978		1567.82	-0.01986777		2097.81	0.00246638	0.00076984	
508.02	0.17182167	0.17705485	1038.02	0.01366269		1568.02	-0.02004584		2098.01	0.00236071	0.00076983	
508.22	0.17238234	0.17704468	1038.22	0.01381336		1568.22	-0.02025681		2098.21	0.00191308	0.00076983	
508.42	0.17191067	0.17703452	1038.42	0.01305593		1568.42	-0.0205586		2098.41	0.0012603	0.00076982	
508.62	0.17096721	0.17702436	1038.62	0.01257077		1568.62	-0.02028027		2098.61	0.00086878	0.00076982	
508.82	0.17015843	0.17701419	1038.82	0.01180701		1568.82	-0.02039688		2098.81	-0.00089918	0.00076981	
509.02	0.16938493	0.17700403	1039.02	0.0113377		1569.02	-0.01981982		2099.01	-0.00097349	0.0007698	
509.22	0.16901071	0.17699387	1039.22	0.01187879		1569.22	-0.01997753		2099.21	-0.0009884	0.0007698	
509.42	0.16908814	0.17698371	1039.42	0.01221832		1569.42	-0.01965786		2099.41	-0.00119815	0.00076979	
509.62	0.16903844	0.17697355	1039.62	0.01293259		1569.62	-0.01928897		2099.61	-0.00100013	0.00076979	
509.82	0.16914562	0.17696339	1039.82	0.01317522		1569.82	-0.01926393		2099.81	-0.00111321	0.00076978	
510.02	0.16966643	0.17695323	1040.02	0.01380474		1570.02	-0.02085651		2100.01	-0.0005672	0.00076977	
510.22	0.1696955	0.17694307	1040.22	0.01417445		1570.22	-0.02068512		2100.21	0.00011657	0.00076977	
510.42	0.16926765	0.17693291	1040.42	0.01467072		1570.42	-0.02064129		2100.41	0.00111272	0.00076976	
510.62	0.17018606	0.17692276	1040.62	0.01565316		1570.62	-0.02095019		2100.61	0.00209808	0.00076976	
510.82	0.17107878	0.1769126	1040.82	0.01620063		1570.82	-0.02095489		2100.81	0.00292855	0.00076975	
511.02	0.17118714	0.17690244	1041.02	0.01661112		1571.02	-0.01954933		2101.01	0.00371144	0.00076974	
511.22	0.17076092	0.17689229	1041.22	0.01624484		1571.22	-0.01970711		2101.21	0.00441824	0.00076974	
511.42	0.17185663	0.17688213	1041.42	0.01525636		1571.42	-0.01887628		2101.41	0.00519069	0.00076973	
511.62	0.17263173	0.17687198	1041.62	0.01380973		1571.62	-0.01784778		2101.61	0.0060319	0.00076972	
511.82	0.1726499	0.17686182	1041.82	0.01368813		1571.82	-0.0169491		2101.81	0.00545373	0.00076972	
512.02	0.17285705	0.17685167	1042.02	0.01383716		1572.02	-0.01579215		2102.01	0.00516806	0.00076971	
512.22	0.17358666	0.17684152	1042.22	0.01362066		1572.22	-0.01558264		2102.21	0.00522332	0.00076971	
512.42	0.17266222	0.17683137	1042.42	0.01225254		1572.42	-0.014439		2102.41	0.00388762	0.0007697	
512.62	0.17153912	0.17682121	1042.62	0.01151708		1572.62	-0.01430833		2102.61	0.00357428	0.00076969	
512.82	0.17176479	0.17681106	1042.82	0.0109935		1572.82	-0.01368874		2102.81	0.0025494	0.00076969	
513.02	0.17196711	0.17680091	1043.02	0.01140716		1573.02	-0.014277		2103.01	0.00260604	0.00076968	
513.22	0.171589	0.17679076	1043.22	0.01172332		1573.22	-0.01500274		2103.21	0.0014865	0.00076968	
513.42	0.17076428	0.17678061	1043.42	0.01148088		1573.42	-0.01509283		2103.41	0.00165871	0.00076967	
513.62	0.17072817	0.17677047	1043.62	0.01156251		1573.62	-0.01679969		2103.61	0.0007323	0.00076966	
513.82	0.17022218	0.17676032	1043.82	0.01150773		1573.82	-0.01814355		2103.81	-0.00070218	0.00076966	
514.02	0.17037194	0.17675017	1044.02	0.01238913		1574.02	-0.02017273		2104.01	-0.00051169	0.00076965	
514.22	0.17066237	0.17674002	1044.22	0.01261072		1574.22	-0.02085522		2104.21	0.00007858	0.00076965	
514.42	0.1700299	0.17672988	1044.42	0.01320503		1574.42	-0.02070607		2104.41	0.00034177	0.00076964	
514.62	0.17102785	0.17671973	1044.62	0.01296439		1574.62	-0.02107457		2104.61	0.00049751	0.00076963	
514.82	0.17084456	0.17670959	1044.82	0.01279455		1574.82	-0.0207581		2104.81	-0.00017948	0.00076963	
515.02	0.17130046	0.17669944	1045.02	0.01346862		1575.02	-0.02096287		2105.01	-0.00046867	0.00076962	
515.22	0.17145342	0.1766893	1045.22	0.01400743		1575.22	-0.02153128		2105.21	-0.00088275	0.00076962	
515.42	0.17140791	0.17667915	1045.42	0.01376873		1575.42	-0.02109884		2105.41	-0.00088332	0.00076961	
515.62	0.17119795	0.17666901	1045.62	0.0123582		1575.62	-0.02060486		2105.61	-0.00138739	0.0007696	
515.82	0.17081801	0.17665887	1045.82	0.01285092		1575.82	-0.02039362		2105.81	-0.00149331	0.0007696	
516.02	0.17110689	0.17664873	1046.02	0.01389322		1576.02	-0.02071098		2106.01	-0.0014235	0.00076959	
516.22	0.17125917	0.17663859	1046.22	0.01461925		1576.22	-0.02097642		2106.21	-0.00110199	0.00076959	
516.42	0.17008572	0.17662845	1046.42	0.01338036		1576.42	-0.01971986		2106.41	-0.00202334	0.00076958	
516.62	0.17073762	0.17661831	1046.62	0.01387999		1576.62	-0.0196226		2106.61	-0.00169216	0.00076957	
516.82	0.17176495	0.17660817	1046.82	0.01386489		1576.82	-0.01959989		2106.81	-0.00086749	0.00076957	
517.02	0.17148266	0.17659803	1047.02	0.01430513		1577.02	-0.01975538		2107.01	0.00009575	0.00076956	
517.22	0.17039223	0.17658789	1047.22	0.01332542		1577.22	-0.01953174		2107.21	0.00057689	0.00076955	
517.42	0.16951497	0.17657775	1047.42	0.01291342		1577.42	-0.01921012		2107.41	0.00179519	0.00076955	
517.62	0.16928972	0.17656762	1047.62	0.01260031		1577.62	-0.02023747		2107.61	0.00119323	0.00076954	
517.82	0.16900605	0.17655748	1047.82	0.01217556		1577.82	-0.01981697		2107.81	0.00206032	0.00076954	
518.02	0.16996615	0.17654734	1048.02	0.01213795		1578.02	-0.01905847		2108.01	0.00288638	0.00076953	
518.22	0.17069036	0.17653721	1048.22	0.01268621		1578.22	-0.01824401		2108.21	0.00415999	0.00076952	
518.42	0.17070328	0.17652707	1048.42	0.01212644		1578.42	-0.01739362		2108.41	0.00355412	0.00076952	
518.62	0.17098412	0.17651694	1048.62	0.01133123		1578.62	-0.01660061		2108.61	0.00292987	0.00076951	
518.82	0.17069876	0.17650681	1048.82	0.01063434		1578.82	-0.01610505		2108.81	0.0019869	0.00076951	
519.02	0.17203471	0.17649667	1049.02	0.01093803		1579.02	-0.01616573		2109.01	0.00195475	0.0007695	
519.22	0.17190171	0.17648654	1049.22	0.01120028		1579.22	-0.01643212		2109.21	0.00203733	0.00076949	
519.42	0.17061114	0.17647641	1049.42	0.01093786		1579.42	-0.01684372		2109.41	0.00125982	0.00076949	
519.62	0.17086503	0.17646628	1049.62	0.01067727		1579.62	-0.01676137		2109.61	0.00115806	0.00076948	
519.82	0.17147818	0.17645615	1049.82	0.01122247		1579.82	-0.01742214		2109.81	0.00112862	0.00076948	
520.02	0.17256474	0.17644602	1050.02	0.01290994		1580.02	-0.01752025		2110.01	0.00019358	0.00076947	
520.22	0.17201963	0.17643589	1050.22	0.01287183		1580.22	-0.01769788		2110.21	-0.00069063	0.00076946	
520.42	0.17255216	0.17642576	1050.42	0.01180259		1580.42	-0.01858144		2110.41	-0.00163493	0.00076946	
520.62	0.17328778	0.17641563	1050.62	0.01270755		1580.62	-0.01887355		2110.61	-0.00208601	0.00076945	
520.82	0.17230155	0.1764055	1050.82	0.01257605		1580.82	-0.01973549		2110.81	-0.00129958	0.00076945	
521.02	0.17140458	0.17639538	1051.02	0.0131378		1581.02	-0.02031911		2111.01	-0.0012643	0.00076944	
521.22	0.17135757	0.17638525	1051.22	0.01266422		1581.22	-0.02101925		2111.21	-0.00077518	0.00076943	
521.42	0.17035673	0.17637512	1051.42	0.01301306		1581.42	-0.02117686		2111.41	0.0000421	0.00076943	
521.62	0.17045116	0.176365	1051.62	0.01376263		1581.62	-0.02211735		2111.61	0.00033699	0.00076942	
521.82	0.17091989	0.17635487	1051.82	0.01482269		1581.82	-0.02137544		2111.81	0.00178501	0.00076941	
522.02	0.17140217	0.17634475	1052.02	0.01501947		1582.02	-0.02002655		2112.01	0.00235279	0.00076941	
522.22	0.17134573	0.17633463	1052.22	0.01583137		1582.22	-0.02068068		2112.21	0.00297106	0.0007694	
522.42	0.171589	0.1763245	1052.42	0.01559992		1582.42	-0.02044609		2112.41	0.00164735	0.0007694	
522.62	0.17167175	0.17631438	1052.62	0.01607633		1582.62	-0.01943452		2112.61	0.00144073	0.00076939	
522.82	0.17184723	0.17630426	1052.82	0.01626959		1582.82	-0.01920117		2112.81	0.00102494	0.00076938	
523.02	0.17249267	0.17629414	1053.02	0.01651386		1583.02	-0.0191731		2113.01	0.00164153	0.00076938	
523.22	0.17227607	0.17628402	1053.22	0.01733862		1583.22	-0.01919009		2113.21	0.00180788	0.00076937	
523.42	0.17162412	0.1762739	1053.42	0.01797692		1583.42	-0.01888721		2113.41	0.00009034	0.00076937	
523.62	0.17293306	0.17626378	1053.62	0.01800237		1583.62	-0.01893641		2113.61	-0.00045557	0.00076936	
523.82	0.17284218	0.17625366	1053.82	0.01732011		1583.82	-0.01955199		2113.81	-0.00067959	0.00076935	
524.02	0.1726118	0.17624354	1054.02	0.01770316		1584.02	-0.01970962		2114.01	-0.00175275	0.00076935	
524.22	0.17194664	0.17623342	1054.22	0.01678551		1584.22	-0.02022156		2114.21	-0.00260608	0.00076934	
524.42	0.17204492	0.17622331	1054.42	0.01642601		1584.42	-0.02189471		2114.41	-0.00369817	0.00076934	
524.62	0.17088222	0.17621319	1054.62	0.01622117		1584.62	-0.02148817		2114.61	-0.00458442	0.00076933	
524.82	0.1701983	0.17620307	1054.82	0.01620537		1584.82	-0.02269918		2114.81	-0.0048718	0.00076932	
525.02	0.17104984	0.17619296	1055.02	0.0162803		1585.02	-0.02352595		2115.01	-0.00476061	0.00076932	
525.22	0.17136493	0.17618284	1055.22	0.0158579		1585.22	-0.02307447		2115.21	-0.00326204	0.00076931	
525.42	0.1704237	0.17617273	1055.42	0.01527999		1585.42	-0.0225508		2115.41	-0.00201125	0.00076931	
525.62	0.17027	0.17616261	1055.62	0.01545508		1585.62	-0.0231932		2115.61	-0.00078187	0.0007693	
525.82	0.17076841	0.1761525	1055.82	0.01445303		1585.82	-0.02188458		2115.81	0.00030649	0.00076929	
526.02	0.17017999	0.17614239	1056.02	0.01331569		1586.02	-0.02118248		2116.01	0.00142033	0.00076929	
526.22	0.17073309	0.17613228	1056.22	0.01359467		1586.22	-0.02156594		2116.21	0.00108948	0.00076928	
526.42	0.17053098	0.17612217	1056.42	0.01308487		1586.42	-0.02108382		2116.41	0.00038393	0.00076928	
526.62	0.17022265	0.17611205	1056.62	0.01340663		1586.62	-0.01957408		2116.61	0.00121048	0.00076927	
526.82	0.16971818	0.17610194	1056.82	0.01327332		1586.82	-0.01994771		2116.81	0.00030364	0.00076926	
527.02	0.17009282	0.17609183	1057.02	0.01385436		1587.02	-0.01979308		2117.01	0.00071046	0.00076926	
527.22	0.16986511	0.17608173	1057.22	0.01518929		1587.22	-0.01985034		2117.21	0.00044372	0.00076925	
527.42	0.16933404	0.17607162	1057.42	0.01523712		1587.42	-0.01960781		2117.41	-0.00034139	0.00076924	
527.62	0.16945347	0.17606151	1057.62	0.01520887		1587.62	-0.0195774		2117.61	-0.00094998	0.00076924	
527.82	0.16872061	0.1760514	1057.82	0.01486571		1587.82	-0.01921007		2117.81	-0.00067581	0.00076923	
528.02	0.16869822	0.17604129	1058.02	0.01536233		1588.02	-0.01901358		2118.01	-0.00145173	0.00076923	
528.22	0.1682236	0.17603119	1058.22	0.0154258		1588.22	-0.01880492		2118.21	-0.00257932	0.00076922	
528.42	0.16731727	0.17602108	1058.42	0.0158622		1588.42	-0.0197855		2118.41	-0.00314287	0.00076921	
528.62	0.16695422	0.17601098	1058.62	0.01555017		1588.62	-0.01947839		2118.61	-0.00350879	0.00076921	
528.82	0.16780553	0.17600087	1058.82	0.01523169		1588.82	-0.02031419		2118.81	-0.00314873	0.0007692	
529.02	0.16792365	0.17599077	1059.02	0.01375463		1589.02	-0.02027706		2119.01	-0.0021417	0.0007692	
529.22	0.16714653	0.17598067	1059.22	0.0133823		1589.22	-0.01908729		2119.21	-0.00109919	0.00076919	
529.42	0.16675919	0.17597056	1059.42	0.01214842		1589.42	-0.01943151		2119.41	-0.00084567	0.00076918	
529.62	0.16671759	0.17596046	1059.62	0.01202758		1589.62	-0.01926295		2119.61	-0.00068256	0.00076918	
529.82	0.16624705	0.17595036	1059.82	0.01136477		1589.82	-0.01810147		2119.81	-0.00006395	0.00076917	
530.02	0.16636475	0.17594026	1060.02	0.0109821		1590.02	-0.01869478		2120.01	-0.00061224	0.00076917	
530.22	0.16651613	0.17593016	1060.22	0.01150184		1590.22	-0.01873699		2120.21	-0.0015558	0.00076916	
530.42	0.16552404	0.17592006	1060.42	0.01198468		1590.42	-0.01896385		2120.41	-0.00192083	0.00076915	
530.62	0.16569099	0.17590996	1060.62	0.01377076		1590.62	-0.01873586		2120.61	-0.00168663	0.00076915	
530.82	0.16615691	0.17589986	1060.82	0.01358139		1590.82	-0.0194424		2120.81	-0.00288597	0.00076914	
531.02	0.16693263	0.17588976	1061.02	0.01469156		1591.02	-0.01873247		2121.01	-0.00242625	0.00076914	
531.22	0.16795148	0.17587967	1061.22	0.01477484		1591.22	-0.0186375		2121.21	-0.00291569	0.00076913	
531.42	0.16905423	0.17586957	1061.42	0.01512749		1591.42	-0.01858547		2121.41	-0.00323615	0.00076912	
531.62	0.17026721	0.17585947	1061.62	0.01576966		1591.62	-0.01907611		2121.61	-0.00385425	0.00076912	
531.82	0.16980361	0.17584938	1061.82	0.01543264		1591.82	-0.0203652		2121.81	-0.00329128	0.00076911	
532.02	0.16977046	0.17583928	1062.02	0.01561469		1592.02	-0.02127898		2122.01	-0.00344555	0.00076911	
532.22	0.17054927	0.17582919	1062.22	0.01632451		1592.22	-0.02171325		2122.21	-0.00268634	0.0007691	
532.42	0.17111468	0.17581909	1062.42	0.01617964		1592.42	-0.02213129		2122.41	-0.00184808	0.00076909	
532.62	0.17119453	0.175809	1062.62	0.01532993		1592.62	-0.02234233		2122.61	-0.00120493	0.00076909	
532.82	0.17208955	0.17579891	1062.82	0.01521485		1592.82	-0.02277065		2122.81	-0.00110919	0.00076908	
533.02	0.17247147	0.17578881	1063.02	0.01444226		1593.02	-0.02232333		2123.01	-0.00099421	0.00076907	
533.22	0.17343466	0.17577872	1063.22	0.01440612		1593.22	-0.02215322		2123.21	-0.00094466	0.00076907	
533.42	0.17368804	0.17576863	1063.42	0.01394169		1593.42	-0.02326532		2123.41	-0.00113936	0.00076906	
533.62	0.17344657	0.17575854	1063.62	0.01457192		1593.62	-0.02336437		2123.61	-0.00075309	0.00076906	
533.82	0.17296403	0.17574845	1063.82	0.01423992		1593.82	-0.02291804		2123.81	-0.00103929	0.00076905	
534.02	0.1723599	0.17573836	1064.02	0.01431987		1594.02	-0.02319427		2124.01	-0.00209048	0.00076904	
534.22	0.17151202	0.17572827	1064.22	0.01437841		1594.22	-0.02236314		2124.21	-0.00164494	0.00076904	
534.42	0.17113862	0.17571819	1064.42	0.01489328		1594.42	-0.02209142		2124.41	-0.00103718	0.00076903	
534.62	0.1707507	0.1757081	1064.62	0.01515883		1594.62	-0.02170183		2124.61	-0.00161167	0.00076903	
534.82	0.16980578	0.17569801	1064.82	0.01401445		1594.82	-0.02087593		2124.81	-0.00235414	0.00076902	
535.02	0.16878956	0.17568792	1065.02	0.0139884		1595.02	-0.02051166		2125.01	-0.00206577	0.00076901	
535.22	0.16903062	0.17567784	1065.22	0.01337079		1595.22	-0.02107878		2125.21	-0.00214269	0.00076901	
535.42	0.16789458	0.17566775	1065.42	0.0141099		1595.42	-0.0204537		2125.41	-0.00201026	0.000769	
535.62	0.16669643	0.17565767	1065.62	0.01307359		1595.62	-0.02038028		2125.61	-0.00124399	0.000769	
535.82	0.16483245	0.17564758	1065.82	0.0129851		1595.82	-0.02097002		2125.81	-0.00116194	0.00076899	
536.02	0.16490636	0.1756375	1066.02	0.01326264		1596.02	-0.0199018		2126.01	-0.00132445	0.00076898	
536.22	0.16579039	0.17562742	1066.22	0.01388802		1596.22	-0.01961036		2126.21	-0.00093652	0.00076898	
536.42	0.16522819	0.17561734	1066.42	0.01383253		1596.42	-0.01922079		2126.41	-0.00118593	0.00076897	
536.62	0.16579698	0.17560725	1066.62	0.01363021		1596.62	-0.01939289		2126.61	-0.00097359	0.00076897	
536.82	0.16755327	0.17559717	1066.82	0.01359234		1596.82	-0.01880284		2126.81	-0.0008807	0.00076896	
537.02	0.16844672	0.17558709	1067.02	0.01269732		1597.02	-0.01894637		2127.01	-0.00067433	0.00076895	
537.22	0.16901063	0.17557701	1067.22	0.01281199		1597.22	-0.01901533		2127.21	-0.00103273	0.00076895	
537.42	0.17002355	0.17556693	1067.42	0.0126345		1597.42	-0.01994653		2127.41	-0.00097908	0.00076894	
537.62	0.17042495	0.17555685	1067.62	0.01336882		1597.62	-0.02027172		2127.61	-0.00122762	0.00076894	
537.82	0.17127457	0.17554677	1067.82	0.0132095		1597.82	-0.01959888		2127.81	-0.00139117	0.00076893	
538.02	0.17165745	0.1755367	1068.02	0.01228807		1598.02	-0.01995818		2128.01	-0.00141561	0.00076892	
538.22	0.17298397	0.17552662	1068.22	0.01237627		1598.22	-0.02004395		2128.21	-0.00135886	0.00076892	
538.42	0.17269667	0.17551654	1068.42	0.01247388		1598.42	-0.02078448		2128.41	-0.0007729	0.00076891	
538.62	0.17221699	0.17550647	1068.62	0.011916		1598.62	-0.02104505		2128.61	-0.00195077	0.0007689	
538.82	0.17164059	0.17549639	1068.82	0.01165641		1598.82	-0.02071217		2128.81	-0.00197108	0.0007689	
539.02	0.17045022	0.17548632	1069.02	0.01091751		1599.02	-0.02068391		2129.01	-0.00133795	0.00076889	
539.22	0.17019255	0.17547624	1069.22	0.01077976		1599.22	-0.01991312		2129.21	-0.00104014	0.00076889	
539.42	0.16922064	0.17546617	1069.42	0.01102461		1599.42	-0.01869818		2129.41	-0.00067589	0.00076888	
539.62	0.16895209	0.1754561	1069.62	0.01109369		1599.62	-0.01913259		2129.61	-0.00099401	0.00076887	
539.82	0.16832589	0.17544602	1069.82	0.01147863		1599.82	-0.02020425		2129.81	-0.00201157	0.00076887	
540.02	0.16890761	0.17543595	1070.02	0.01163538		1600.02	-0.02063903		2130.01	-0.00180164	0.00076886	
540.22	0.16844739	0.17542588	1070.22	0.01199845		1600.22	-0.02176731		2130.21	-0.00134122	0.00076886	
540.42	0.16850092	0.17541581	1070.42	0.01145295		1600.42	-0.02258471		2130.41	-0.0009157	0.00076885	
540.62	0.16918395	0.17540574	1070.62	0.01123387		1600.62	-0.02287265		2130.61	-0.00075296	0.00076884	
540.82	0.16894744	0.17539567	1070.82	0.01135119		1600.82	-0.02267091		2130.81	-0.00026349	0.00076884	
541.02	0.16894186	0.1753856	1071.02	0.01193777		1601.02	-0.023236		2131.01	-0.00073246	0.00076883	
541.22	0.16913733	0.17537553	1071.22	0.01292736		1601.22	-0.02245387		2131.21	-0.00165573	0.00076883	
541.42	0.17023707	0.17536546	1071.42	0.01270971		1601.42	-0.0237367		2131.41	-0.00100879	0.00076882	
541.62	0.16935346	0.1753554	1071.62	0.01362919		1601.62	-0.02423263		2131.61	-0.00033	0.00076881	
541.82	0.16943241	0.17534533	1071.82	0.01314716		1601.82	-0.02370161		2131.81	-0.00007229	0.00076881	
542.02	0.16931132	0.17533526	1072.02	0.01241566		1602.02	-0.02409713		2132.01	-0.00037954	0.0007688	
542.22	0.16911665	0.1753252	1072.22	0.0128669		1602.22	-0.02546735		2132.21	-0.00089639	0.0007688	
542.42	0.16859893	0.17531513	1072.42	0.01168589		1602.42	-0.02612428		2132.41	-0.00016563	0.00076879	
542.62	0.16809821	0.17530507	1072.62	0.01131732		1602.62	-0.02595821		2132.61	-0.00127183	0.00076878	
542.82	0.1676044	0.175295	1072.82	0.01120162		1602.82	-0.02614435		2132.81	-0.00128825	0.00076878	
543.02	0.1670079	0.17528494	1073.02	0.01117163		1603.02	-0.02623741		2133.01	-0.00207089	0.00076877	
543.22	0.16703147	0.17527488	1073.22	0.01151586		1603.22	-0.02544178		2133.21	-0.003025	0.00076877	
543.42	0.16741607	0.17526482	1073.42	0.01192235		1603.42	-0.02589187		2133.41	-0.00419157	0.00076876	
543.62	0.16816543	0.17525475	1073.62	0.01244064		1603.62	-0.02579856		2133.61	-0.00532859	0.00076875	
543.82	0.16875111	0.17524469	1073.82	0.01237157		1603.82	-0.02574023		2133.81	-0.00530086	0.00076875	
544.02	0.16942165	0.17523463	1074.02	0.01240181		1604.02	-0.02486979		2134.01	-0.00439688	0.00076874	
544.22	0.16958833	0.17522457	1074.22	0.01173127		1604.22	-0.02534636		2134.21	-0.00335157	0.00076873	
544.42	0.17099211	0.17521451	1074.42	0.01128018		1604.42	-0.02491511		2134.41	-0.00356375	0.00076873	
544.62	0.17152814	0.17520445	1074.62	0.01232309		1604.62	-0.02421634		2134.61	-0.00367184	0.00076872	
544.82	0.17233254	0.1751944	1074.82	0.01281298		1604.82	-0.02443909		2134.81	-0.00337048	0.00076872	
545.02	0.17303062	0.17518434	1075.02	0.0130811		1605.02	-0.02363259		2135.01	-0.00270649	0.00076871	
545.22	0.17328702	0.17517428	1075.22	0.01432101		1605.22	-0.02316942		2135.21	-0.00277919	0.0007687	
545.42	0.17352544	0.17516423	1075.42	0.01400196		1605.42	-0.02289223		2135.41	-0.00132591	0.0007687	
545.62	0.17266989	0.17515417	1075.62	0.01498568		1605.62	-0.02296633		2135.61	-0.00142034	0.00076869	
545.82	0.17291588	0.17514411	1075.82	0.01450837		1605.82	-0.02222146		2135.81	-0.00179604	0.00076869	
546.02	0.17360092	0.17513406	1076.02	0.01404082		1606.02	-0.02279077		2136.01	-0.00263258	0.00076868	
546.22	0.17390257	0.17512401	1076.22	0.01379302		1606.22	-0.02352363		2136.21	-0.00260263	0.00076867	
546.42	0.17256518	0.17511395	1076.42	0.0134251		1606.42	-0.02266314		2136.41	-0.0022166	0.00076867	
546.62	0.17094422	0.1751039	1076.62	0.01427229		1606.62	-0.0228308		2136.61	-0.00298763	0.00076866	
546.82	0.170583	0.17509385	1076.82	0.01400193		1606.82	-0.02299893		2136.81	-0.00353947	0.00076866	
547.02	0.1694142	0.17508379	1077.02	0.0147277		1607.02	-0.02206656		2137.01	-0.00477921	0.00076865	
547.22	0.16745298	0.17507374	1077.22	0.01414393		1607.22	-0.02153088		2137.21	-0.00479019	0.00076864	
547.42	0.16650863	0.17506369	1077.42	0.01426378		1607.42	-0.02098989		2137.41	-0.00536594	0.00076864	
547.62	0.16679349	0.17505364	1077.62	0.01412831		1607.62	-0.01938532		2137.61	-0.00504333	0.00076863	
547.82	0.16634987	0.17504359	1077.82	0.0135992		1607.82	-0.01914566		2137.81	-0.00449461	0.00076863	
548.02	0.16569201	0.17503354	1078.02	0.0130088		1608.02	-0.01909049		2138.01	-0.00333195	0.00076862	
548.22	0.1659411	0.1750235	1078.22	0.01192086		1608.22	-0.02054872		2138.21	-0.00255831	0.00076861	
548.42	0.16655484	0.17501345	1078.42	0.01224735		1608.42	-0.02030726		2138.41	-0.00239657	0.00076861	
548.62	0.16702372	0.1750034	1078.62	0.01258636		1608.62	-0.02060504		2138.61	-0.00262786	0.0007686	
548.82	0.16849546	0.17499335	1078.82	0.01247377		1608.82	-0.02211037		2138.81	-0.00163885	0.0007686	
549.02	0.16852018	0.17498331	1079.02	0.01255782		1609.02	-0.02110862		2139.01	-0.00172947	0.00076859	
549.22	0.16970796	0.17497326	1079.22	0.01313747		1609.22	-0.02104494		2139.21	-0.00175822	0.00076858	
549.42	0.1709995	0.17496322	1079.42	0.01219733		1609.42	-0.02130807		2139.41	-0.00150966	0.00076858	
549.62	0.17142949	0.17495317	1079.62	0.01216583		1609.62	-0.02243474		2139.61	-0.00192973	0.00076857	
549.82	0.17240768	0.17494313	1079.82	0.01158171		1609.82	-0.02255827		2139.81	-0.00271507	0.00076856	
550.02	0.17296545	0.17493309	1080.02	0.01140098		1610.02	-0.0227035		2140.01	-0.00320433	0.00076856	
550.22	0.17263156	0.17492305	1080.22	0.01145863		1610.22	-0.02308182		2140.21	-0.0031304	0.00076855	
550.42	0.17114829	0.174913	1080.42	0.01143134		1610.42	-0.02297822		2140.41	-0.00343208	0.00076855	
550.62	0.1710282	0.17490296	1080.62	0.01233104		1610.62	-0.02289558		2140.61	-0.00294942	0.00076854	
550.82	0.17138432	0.17489292	1080.82	0.01294392		1610.82	-0.02247657		2140.81	-0.00312619	0.00076853	
551.02	0.17099538	0.17488288	1081.02	0.01337566		1611.02	-0.02174268		2141.01	-0.00308078	0.00076853	
551.22	0.1703258	0.17487284	1081.22	0.0130398		1611.22	-0.02202434		2141.21	-0.00270691	0.00076852	
551.42	0.17000695	0.1748628	1081.42	0.01292929		1611.42	-0.02158002		2141.41	-0.00330877	0.00076852	
551.62	0.17092745	0.17485276	1081.62	0.01239422		1611.62	-0.02081704		2141.61	-0.00324138	0.00076851	
551.82	0.17060195	0.17484273	1081.82	0.01180326		1611.82	-0.02112567		2141.81	-0.00306886	0.0007685	
552.02	0.16963576	0.17483269	1082.02	0.01195977		1612.02	-0.02067508		2142.01	-0.00275481	0.0007685	
552.22	0.170521	0.17482265	1082.22	0.0117685		1612.22	-0.02122564		2142.21	-0.00159747	0.00076849	
552.42	0.17045395	0.17481262	1082.42	0.01239701		1612.42	-0.02112848		2142.41	-0.00131288	0.00076849	
552.62	0.17065855	0.17480258	1082.62	0.01252614		1612.62	-0.02096141		2142.61	-0.00160783	0.00076848	
552.82	0.17052206	0.17479254	1082.82	0.01237418		1612.82	-0.02089373		2142.81	-0.00134252	0.00076847	
553.02	0.17039725	0.17478251	1083.02	0.01223878		1613.02	-0.02000888		2143.01	-0.00119692	0.00076847	
553.22	0.17110505	0.17477248	1083.22	0.01169484		1613.22	-0.01980876		2143.21	-0.00005968	0.00076846	
553.42	0.17046568	0.17476244	1083.42	0.010659		1613.42	-0.02024884		2143.41	-0.00013636	0.00076846	
553.62	0.16923995	0.17475241	1083.62	0.01021241		1613.62	-0.01965284		2143.61	-0.00063676	0.00076845	
553.82	0.16866586	0.17474238	1083.82	0.01027908		1613.82	-0.01905219		2143.81	-0.00052915	0.00076844	
554.02	0.16871605	0.17473235	1084.02	0.00987614		1614.02	-0.01790236		2144.01	0.0000781	0.00076844	
554.22	0.1678112	0.17472232	1084.22	0.01053296		1614.22	-0.01928516		2144.21	0.00040382	0.00076843	
554.42	0.16731328	0.17471228	1084.42	0.01049702		1614.42	-0.01883795		2144.41	0.00169594	0.00076843	
554.62	0.16738358	0.17470225	1084.62	0.01088182		1614.62	-0.01770514		2144.61	0.00208806	0.00076842	
554.82	0.16706104	0.17469223	1084.82	0.01103441		1614.82	-0.01783449		2144.81	0.00126172	0.00076841	
555.02	0.1674434	0.1746822	1085.02	0.00927804		1615.02	-0.01736921		2145.01	0.00117954	0.00076841	
555.22	0.16703433	0.17467217	1085.22	0.00941901		1615.22	-0.0174211		2145.21	0.00066838	0.0007684	
555.42	0.16699322	0.17466214	1085.42	0.00885372		1615.42	-0.0171219		2145.41	-0.00061075	0.0007684	
555.62	0.16775796	0.17465211	1085.62	0.00904151		1615.62	-0.01684072		2145.61	-0.00152589	0.00076839	
555.82	0.16823782	0.17464209	1085.82	0.00873595		1615.82	-0.01740955		2145.81	-0.00187	0.00076838	
556.02	0.16753915	0.17463206	1086.02	0.00978595		1616.02	-0.01812033		2146.01	-0.00263962	0.00076838	
556.22	0.16814484	0.17462204	1086.22	0.01068338		1616.22	-0.0187279		2146.21	-0.00210221	0.00076837	
556.42	0.16816481	0.17461201	1086.42	0.01100975		1616.42	-0.0196438		2146.41	-0.00331258	0.00076836	
556.62	0.16908253	0.17460199	1086.62	0.01180658		1616.62	-0.01954245		2146.61	-0.0033959	0.00076836	
556.82	0.16909627	0.17459196	1086.82	0.01235153		1616.82	-0.02007209		2146.81	-0.00390388	0.00076835	
557.02	0.16952152	0.17458194	1087.02	0.01317988		1617.02	-0.02111315		2147.01	-0.0032959	0.00076835	
557.22	0.16957344	0.17457192	1087.22	0.01421501		1617.22	-0.02211862		2147.21	-0.00337004	0.00076834	
557.42	0.16960554	0.1745619	1087.42	0.0136073		1617.42	-0.02331664		2147.41	-0.00309028	0.00076833	
557.62	0.16966916	0.17455188	1087.62	0.01420297		1617.62	-0.02301256		2147.61	-0.00326924	0.00076833	
557.82	0.16961313	0.17454186	1087.82	0.01455649		1617.82	-0.02300355		2147.81	-0.00285604	0.00076832	
558.02	0.16982896	0.17453184	1088.02	0.01442233		1618.02	-0.02278711		2148.01	-0.00289597	0.00076832	
558.22	0.16908814	0.17452182	1088.22	0.01477577		1618.22	-0.0234863		2148.21	-0.00256343	0.00076831	
558.42	0.1690445	0.1745118	1088.42	0.01402975		1618.42	-0.02196173		2148.41	-0.00219807	0.0007683	
558.62	0.16906556	0.17450178	1088.62	0.01368841		1618.62	-0.02068516		2148.61	-0.00267946	0.0007683	
558.82	0.16895267	0.17449176	1088.82	0.01329981		1618.82	-0.01994293		2148.81	-0.00278703	0.00076829	
559.02	0.16930915	0.17448174	1089.02	0.01284898		1619.02	-0.01852915		2149.01	-0.00268392	0.00076829	
559.22	0.16930013	0.17447173	1089.22	0.01334067		1619.22	-0.01761415		2149.21	-0.00313834	0.00076828	
559.42	0.16957081	0.17446171	1089.42	0.01317685		1619.42	-0.01658611		2149.41	-0.00379893	0.00076827	
559.62	0.16980105	0.1744517	1089.62	0.01329424		1619.62	-0.0156305		2149.61	-0.00379929	0.00076827	
559.82	0.17001745	0.17444168	1089.82	0.01301427		1619.82	-0.01500511		2149.81	-0.0036212	0.00076826	
