# Supplementary material for: Functional development of a V3/glycan-specific broadly neutralizing antibody isolated from a case of HIV superinfection
Source: eLife. 2021 Jul 15;10:e68110. doi: 10.7554/eLife.68110 (PMC8376252; doi:10.7554/eLife.68110)
Supplement: Figure 2—source data 2. [file elife-68110-fig2-data2.zip › QA013.2 Dbl Ref BLI_2020.05.29/Mat_Gmat-L0_LatestInt_Naive_2020.05.29/Experiment_1/Results/Fit Data/D1Results.txt]

Conc1	6.25E-08	6.25E-08	6.25E-08	6.25E-08	
Start1	200.03	730.02	1260.02	1790.01	
Stop1	559.82	1089.82	1619.82	2149.81	
Kobs	0.000287047897479876	0.000371105672359287		3.94787849911488E-05	
Error Kobs	1.73759372539135E-05	2.49780013590201E-05		0.000586912347418166	
Koff	0	0		0	
Error Koff	0	0		0	
Time1	Data1	Fit1	Time2	Data2	Fit2	Time3	Data3	Fit3	Time4	Data4	Fit4	
200.03	0.01761693	0	730.02	0.00033585	0	1260.02	0.001829		1790.01	0.00110421	0	
200.23	0.01729221	0.00050149	730.22	-0.00073202	0.00003478	1260.22	0.00361227		1790.21	0.00091333	0.00000277	
200.43	0.01644119	0.00100249	730.42	-0.00151269	0.00006955	1260.42	0.0048351		1790.41	0.00101277	0.00000553	
200.63	0.01508115	0.001503	730.62	-0.00144845	0.00010431	1260.62	0.0066089		1790.61	0.00159436	0.00000829	
200.83	0.01456193	0.00200302	730.82	-0.00198578	0.00013907	1260.82	0.00803953		1790.81	0.00165094	0.00001106	
201.03	0.01399102	0.00250255	731.02	-0.00190434	0.00017383	1261.02	0.00854319		1791.01	0.00259593	0.00001382	
201.23	0.01403782	0.00300159	731.22	-0.00181721	0.00020859	1261.22	0.00927074		1791.21	0.00297167	0.00001658	
201.43	0.01423836	0.00350014	731.42	-0.00166269	0.00024333	1261.42	0.00996811		1791.41	0.00312206	0.00001934	
201.63	0.01461261	0.00399821	731.62	-0.0015717	0.00027808	1261.62	0.00948816		1791.61	0.00315946	0.0000221	
201.83	0.01522825	0.00449579	731.82	-0.00103111	0.00031282	1261.82	0.00863758		1791.81	0.00353812	0.00002486	
202.03	0.01610558	0.00499288	732.02	-0.00053089	0.00034756	1262.02	0.00822687		1792.01	0.00448519	0.00002762	
202.23	0.0173678	0.00548949	732.22	0.0005574	0.00038229	1262.22	0.00747547		1792.21	0.00473635	0.00003038	
202.43	0.01873763	0.00598561	732.42	-0.00047636	0.00041701	1262.42	0.00749338		1792.41	0.00440644	0.00003314	
202.63	0.02023637	0.00648124	732.62	-0.00007972	0.00045174	1262.62	0.00646188		1792.61	0.0050187	0.0000359	
202.83	0.02128094	0.00697639	732.82	0.00007333	0.00048646	1262.82	0.00619774		1792.81	0.00433929	0.00003865	
203.03	0.02172019	0.00747106	733.02	-0.00026921	0.00052117	1263.02	0.00663962		1793.01	0.0046164	0.00004141	
203.23	0.02224961	0.00796524	733.22	-0.0004353	0.00055588	1263.22	0.00682098		1793.21	0.00397176	0.00004416	
203.43	0.02287592	0.00845894	733.42	-0.0008898	0.00059058	1263.42	0.00597891		1793.41	0.00362682	0.00004692	
203.63	0.02312038	0.00895216	733.62	-0.00067575	0.00062528	1263.62	0.00575079		1793.61	0.00381724	0.00004967	
203.83	0.02430014	0.00944489	733.82	-0.00099895	0.00065998	1263.82	0.00575862		1793.81	0.00365749	0.00005242	
204.03	0.02518921	0.00993714	734.02	-0.00146113	0.00069467	1264.02	0.00658259		1794.01	0.00399321	0.00005518	
204.23	0.02639543	0.01042891	734.22	-0.00187891	0.00072936	1264.22	0.00621275		1794.21	0.00309781	0.00005793	
204.43	0.02635096	0.0109202	734.42	-0.00139799	0.00076404	1264.42	0.00500601		1794.41	0.00284038	0.00006068	
204.63	0.02642399	0.01141101	734.62	-0.00041168	0.00079872	1264.62	0.00562622		1794.61	0.00277538	0.00006343	
204.83	0.02742786	0.01190134	734.82	-0.00010361	0.0008334	1264.82	0.00510401		1794.81	0.00223651	0.00006618	
205.03	0.02780096	0.01239119	735.02	0.00035279	0.00086807	1265.02	0.00428705		1795.01	0.00221714	0.00006893	
205.23	0.02837013	0.01288056	735.22	0.00111186	0.00090273	1265.22	0.00448562		1795.21	0.00126685	0.00007167	
205.43	0.0292502	0.01336945	735.42	0.00155919	0.0009374	1265.42	0.00356291		1795.41	0.00144097	0.00007442	
205.63	0.02942832	0.01385786	735.62	0.00186213	0.00097205	1265.62	0.0019369		1795.61	0.00120038	0.00007717	
205.83	0.03003059	0.0143458	735.82	0.00185408	0.00100671	1265.82	0.00191372		1795.81	0.00127732	0.00007991	
206.03	0.03086506	0.01483325	736.02	0.00165779	0.00104135	1266.02	0.00219375		1796.01	0.00225037	0.00008266	
206.23	0.03221759	0.01532023	736.22	0.00182274	0.001076	1266.22	0.00175285		1796.21	0.00158438	0.0000854	
206.43	0.03347874	0.01580674	736.42	0.00038906	0.00111064	1266.42	0.00152659		1796.41	0.00244673	0.00008814	
206.63	0.03435106	0.01629277	736.62	-0.00007167	0.00114527	1266.62	0.00087766		1796.61	0.00266801	0.00009089	
206.83	0.0356034	0.01677832	736.82	0.00034052	0.0011799	1266.82	0.00253214		1796.81	0.00239548	0.00009363	
207.03	0.03628497	0.0172634	737.02	-0.00018906	0.00121453	1267.02	0.00333172		1797.01	0.00274059	0.00009637	
207.23	0.03678594	0.017748	737.22	-0.00024893	0.00124915	1267.22	0.00405368		1797.21	0.00283725	0.00009911	
207.43	0.03802019	0.01823213	737.42	-0.00036571	0.00128377	1267.42	0.00475269		1797.41	0.00308805	0.00010185	
207.63	0.03871149	0.01871579	737.62	0.00032578	0.00131838	1267.62	0.00590463		1797.61	0.00364267	0.00010459	
207.83	0.03905743	0.01919897	737.82	0.00046824	0.00135299	1267.82	0.00626427		1797.81	0.00413062	0.00010733	
208.03	0.03933983	0.01968169	738.02	0.00146266	0.0013876	1268.02	0.00638412		1798.01	0.00393144	0.00011007	
208.23	0.04025807	0.02016392	738.22	0.00197633	0.0014222	1268.22	0.00614698		1798.21	0.00339541	0.0001128	
208.43	0.03998081	0.02064569	738.42	0.00286678	0.00145679	1268.42	0.00569979		1798.41	0.00349441	0.00011554	
208.63	0.03955713	0.02112699	738.62	0.00358422	0.00149139	1268.62	0.00711789		1798.61	0.00417854	0.00011828	
208.83	0.04060736	0.02160781	738.82	0.00389833	0.00152597	1268.82	0.00673025		1798.81	0.0042809	0.00012101	
209.03	0.0402877	0.02208817	739.02	0.00440613	0.00156056	1269.02	0.00648213		1799.01	0.00529658	0.00012375	
209.23	0.040492	0.02256805	739.22	0.00468376	0.00159513	1269.22	0.00618453		1799.21	0.005606	0.00012648	
209.43	0.04150853	0.02304747	739.42	0.00336385	0.00162971	1269.42	0.00523139		1799.41	0.00621385	0.00012921	
209.63	0.04069119	0.02352641	739.62	0.00308835	0.00166428	1269.62	0.00471915		1799.61	0.00588394	0.00013195	
209.83	0.04119748	0.02400489	739.82	0.00256301	0.00169884	1269.82	0.00497392		1799.81	0.00650692	0.00013468	
210.03	0.04204661	0.0244829	740.02	0.00225088	0.00173341	1270.02	0.00456589		1800.01	0.00715511	0.00013741	
210.23	0.04323371	0.02496044	740.22	0.00165788	0.00176796	1270.22	0.00344847		1800.21	0.00676918	0.00014014	
210.43	0.04367597	0.02543752	740.42	0.00051758	0.00180251	1270.42	0.00298291		1800.41	0.00747091	0.00014287	
210.63	0.04514938	0.02591413	740.62	0.00012333	0.00183706	1270.62	0.0022621		1800.61	0.00655075	0.0001456	
210.83	0.0464983	0.02639027	740.82	0.00010657	0.00187161	1270.82	0.00240115		1800.81	0.00690724	0.00014832	
211.03	0.04642473	0.02686595	741.02	-0.00101588	0.00190615	1271.02	0.00207776		1801.01	0.00681306	0.00015105	
211.23	0.04756328	0.02734116	741.22	-0.00125142	0.00194068	1271.22	0.00251855		1801.21	0.00766027	0.00015378	
211.43	0.0479715	0.0278159	741.42	-0.0013496	0.00197521	1271.42	0.00340579		1801.41	0.00756878	0.0001565	
211.63	0.0485018	0.02829019	741.62	-0.00132682	0.00200974	1271.62	0.00398374		1801.61	0.00706286	0.00015923	
211.83	0.04848536	0.02876401	741.82	-0.00101342	0.00204426	1271.82	0.00388034		1801.81	0.00721883	0.00016195	
212.03	0.04950901	0.02923736	742.02	-0.00038747	0.00207878	1272.02	0.00400483		1802.01	0.00660496	0.00016468	
212.23	0.05039976	0.02971025	742.22	-0.00053725	0.00211329	1272.22	0.00358781		1802.21	0.00612387	0.0001674	
212.43	0.05096712	0.03018268	742.42	0.00033676	0.0021478	1272.42	0.00374841		1802.41	0.00623341	0.00017012	
212.63	0.05145659	0.03065465	742.62	0.0006585	0.0021823	1272.62	0.00396288		1802.61	0.00568785	0.00017284	
212.83	0.05266684	0.03112615	742.82	0.00095395	0.0022168	1272.82	0.00350393		1802.81	0.00583627	0.00017556	
213.03	0.05262177	0.0315972	743.02	0.00207179	0.0022513	1273.02	0.00371558		1803.01	0.00617181	0.00017829	
213.23	0.05315496	0.03206778	743.22	0.00235238	0.00228579	1273.22	0.00396716		1803.21	0.00624892	0.000181	
213.43	0.05292964	0.03253791	743.42	0.00312594	0.00232028	1273.42	0.00374063		1803.41	0.00620646	0.00018372	
213.63	0.0522726	0.03300757	743.62	0.00430448	0.00235476	1273.62	0.00355965		1803.61	0.00664679	0.00018644	
213.83	0.05418988	0.03347677	743.82	0.00459798	0.00238924	1273.82	0.00383502		1803.81	0.00648876	0.00018916	
214.03	0.05399947	0.03394552	744.02	0.00460738	0.00242371	1274.02	0.00304378		1804.01	0.00629973	0.00019188	
214.23	0.05509547	0.03441381	744.22	0.00464742	0.00245818	1274.22	0.0020392		1804.21	0.00642091	0.00019459	
214.43	0.05563878	0.03488164	744.42	0.00385561	0.00249265	1274.42	0.00147628		1804.41	0.00637833	0.00019731	
214.63	0.05704159	0.03534901	744.62	0.00369405	0.00252711	1274.62	0.00169639		1804.61	0.00600616	0.00020002	
214.83	0.05886698	0.03581592	744.82	0.00347405	0.00256157	1274.82	0.0024034		1804.81	0.00640962	0.00020274	
215.03	0.05958479	0.03628238	745.02	0.00289776	0.00259602	1275.02	0.00339316		1805.01	0.00563068	0.00020545	
215.23	0.06130674	0.03674838	745.22	0.00310897	0.00263047	1275.22	0.00411721		1805.21	0.00712939	0.00020816	
215.43	0.06231359	0.03721392	745.42	0.00389419	0.00266491	1275.42	0.00578784		1805.41	0.00717493	0.00021087	
215.63	0.06349063	0.03767901	745.62	0.00386624	0.00269935	1275.62	0.00634061		1805.61	0.00658121	0.00021359	
215.83	0.06451885	0.03814365	745.82	0.00393969	0.00273379	1275.82	0.00646323		1805.81	0.00701707	0.0002163	
216.03	0.06580171	0.03860783	746.02	0.00377036	0.00276822	1276.02	0.00670536		1806.01	0.00610201	0.00021901	
216.23	0.06714055	0.03907156	746.22	0.00327216	0.00280264	1276.22	0.00665629		1806.21	0.00601742	0.00022171	
216.43	0.06813924	0.03953483	746.42	0.00312539	0.00283707	1276.42	0.00674375		1806.41	0.00574332	0.00022442	
216.63	0.06830943	0.03999765	746.62	0.00291324	0.00287148	1276.62	0.00674387		1806.61	0.00541068	0.00022713	
216.83	0.06843929	0.04046002	746.82	0.00334455	0.0029059	1276.82	0.00740698		1806.81	0.00654704	0.00022984	
217.03	0.06828192	0.04092193	747.02	0.00390349	0.00294031	1277.02	0.00749182		1807.01	0.00699329	0.00023254	
217.23	0.06697754	0.04138339	747.22	0.00340473	0.00297471	1277.22	0.00702127		1807.21	0.00799811	0.00023525	
217.43	0.06653937	0.0418444	747.42	0.00448763	0.00300911	1277.42	0.00556874		1807.41	0.00795343	0.00023795	
217.63	0.06694832	0.04230497	747.62	0.00521224	0.00304351	1277.62	0.00468439		1807.61	0.00859662	0.00024066	
217.83	0.0678922	0.04276508	747.82	0.00546433	0.0030779	1277.82	0.00510297		1807.81	0.0080637	0.00024336	
218.03	0.06723501	0.04322474	748.02	0.00578696	0.00311229	1278.02	0.00397908		1808.01	0.0071751	0.00024606	
218.23	0.06855758	0.04368395	748.22	0.00572886	0.00314667	1278.22	0.00406987		1808.21	0.00736146	0.00024877	
218.43	0.06887022	0.04414271	748.42	0.00620775	0.00318105	1278.42	0.00418986		1808.41	0.00714911	0.00025147	
218.63	0.06961822	0.04460102	748.62	0.00612977	0.00321542	1278.62	0.00463019		1808.61	0.00667031	0.00025417	
218.83	0.07046854	0.04505888	748.82	0.00690349	0.00324979	1278.82	0.0046437		1808.81	0.00626157	0.00025687	
219.03	0.07068694	0.0455163	749.02	0.00686713	0.00328416	1279.02	0.00504747		1809.01	0.00583062	0.00025957	
219.23	0.0712415	0.04597327	749.22	0.00706189	0.00331852	1279.22	0.00466499		1809.21	0.00643951	0.00026227	
219.43	0.07183484	0.04642979	749.42	0.00685741	0.00335288	1279.42	0.005364		1809.41	0.00529309	0.00026496	
219.63	0.07237679	0.04688587	749.62	0.00542603	0.00338723	1279.62	0.00584783		1809.61	0.00457913	0.00026766	
219.83	0.07279393	0.0473415	749.82	0.00556629	0.00342158	1279.82	0.00563833		1809.81	0.00511521	0.00027036	
220.03	0.07361536	0.04779668	750.02	0.00524622	0.00345592	1280.02	0.00646686		1810.01	0.00513331	0.00027305	
220.23	0.07455491	0.04825142	750.22	0.00421533	0.00349026	1280.22	0.00653494		1810.21	0.00562544	0.00027575	
220.43	0.07463893	0.04870571	750.42	0.00348482	0.0035246	1280.42	0.00621303		1810.41	0.00541926	0.00027844	
220.63	0.07443894	0.04915956	750.62	0.00398133	0.00355893	1280.62	0.00596849		1810.61	0.00639846	0.00028114	
220.83	0.07461689	0.04961297	750.82	0.00383064	0.00359325	1280.82	0.00530933		1810.81	0.00652562	0.00028383	
221.03	0.07523949	0.05006593	751.02	0.00319617	0.00362758	1281.02	0.00391844		1811.01	0.00787779	0.00028652	
221.23	0.07556306	0.05051845	751.22	0.00287423	0.0036619	1281.22	0.00294072		1811.21	0.00852475	0.00028921	
221.43	0.07619426	0.05097053	751.42	0.00418848	0.00369621	1281.42	0.00212687		1811.41	0.00903593	0.00029191	
221.63	0.07621265	0.05142216	751.62	0.00394113	0.00373052	1281.62	0.00238345		1811.61	0.01001409	0.0002946	
221.83	0.0767112	0.05187335	751.82	0.00267748	0.00376482	1281.82	0.00282291		1811.81	0.00983674	0.00029729	
222.03	0.07715297	0.0523241	752.02	0.00282663	0.00379912	1282.02	0.00254663		1812.01	0.0095669	0.00029997	
222.23	0.0774608	0.05277441	752.22	0.00283797	0.00383342	1282.22	0.00401911		1812.21	0.01007269	0.00030266	
222.43	0.07744501	0.05322428	752.42	0.00353155	0.00386771	1282.42	0.00411996		1812.41	0.00959592	0.00030535	
222.63	0.07799646	0.05367371	752.62	0.00354543	0.003902	1282.62	0.00493358		1812.61	0.00923642	0.00030804	
222.83	0.07919131	0.0541227	752.82	0.00480249	0.00393628	1282.82	0.00489248		1812.81	0.00988861	0.00031072	
223.03	0.07955072	0.05457125	753.02	0.00468059	0.00397056	1283.02	0.00526652		1813.01	0.01039479	0.00031341	
223.23	0.08046418	0.05501937	753.22	0.00513955	0.00400484	1283.22	0.00515192		1813.21	0.00997603	0.00031609	
223.43	0.08119116	0.05546704	753.42	0.0060022	0.00403911	1283.42	0.0065473		1813.41	0.01009039	0.00031878	
223.63	0.0823773	0.05591428	753.62	0.00694817	0.00407337	1283.62	0.00733475		1813.61	0.01030031	0.00032146	
223.83	0.0828921	0.05636107	753.82	0.00791899	0.00410764	1283.82	0.00689571		1813.81	0.0101846	0.00032414	
224.03	0.08388593	0.05680744	754.02	0.0081009	0.00414189	1284.02	0.00784095		1814.01	0.00984362	0.00032683	
224.23	0.0849064	0.05725336	754.22	0.0080785	0.00417615	1284.22	0.00649055		1814.21	0.00948202	0.00032951	
224.43	0.0852932	0.05769885	754.42	0.00841598	0.0042104	1284.42	0.00566944		1814.41	0.00873055	0.00033219	
224.63	0.08663684	0.0581439	754.62	0.00887709	0.00424464	1284.62	0.00439726		1814.61	0.00803208	0.00033487	
224.83	0.08795372	0.05858852	754.82	0.00871163	0.00427888	1284.82	0.00364209		1814.81	0.00745528	0.00033755	
225.03	0.08903359	0.0590327	755.02	0.00865056	0.00431312	1285.02	0.003336		1815.01	0.00800592	0.00034022	
225.23	0.08988406	0.05947645	755.22	0.00793656	0.00434735	1285.22	0.00341435		1815.21	0.00723447	0.0003429	
225.43	0.08977478	0.05991977	755.42	0.00761137	0.00438158	1285.42	0.00357546		1815.41	0.00710595	0.00034558	
225.63	0.09035491	0.06036265	755.62	0.00719177	0.0044158	1285.62	0.00324593		1815.61	0.00698155	0.00034826	
225.83	0.09101392	0.06080509	755.82	0.00716851	0.00445002	1285.82	0.00330761		1815.81	0.00595675	0.00035093	
226.03	0.09172281	0.06124711	756.02	0.00734736	0.00448423	1286.02	0.00347488		1816.01	0.00483723	0.00035361	
226.23	0.09297113	0.06168869	756.22	0.00728966	0.00451844	1286.22	0.00406709		1816.21	0.00383255	0.00035628	
226.43	0.09342432	0.06212984	756.42	0.00703858	0.00455265	1286.42	0.00436005		1816.41	0.00317269	0.00035895	
226.63	0.09413976	0.06257056	756.62	0.00771465	0.00458685	1286.62	0.00454975		1816.61	0.00279501	0.00036163	
226.83	0.09496841	0.06301085	756.82	0.00703611	0.00462105	1286.82	0.00411068		1816.81	0.00363515	0.0003643	
227.03	0.09474666	0.06345071	757.02	0.00668621	0.00465524	1287.02	0.00485636		1817.01	0.00380935	0.00036697	
227.23	0.09568245	0.06389013	757.22	0.00708765	0.00468943	1287.22	0.00534358		1817.21	0.00329629	0.00036964	
227.43	0.09532195	0.06432913	757.42	0.0072492	0.00472361	1287.42	0.00598496		1817.41	0.00389119	0.00037231	
227.63	0.09546526	0.0647677	757.62	0.00693269	0.00475779	1287.62	0.00537205		1817.61	0.00378256	0.00037498	
227.83	0.09557534	0.06520584	757.82	0.00568875	0.00479197	1287.82	0.00513978		1817.81	0.00423783	0.00037765	
228.03	0.09600292	0.06564355	758.02	0.005463	0.00482614	1288.02	0.00558663		1818.01	0.00509283	0.00038032	
228.23	0.09612777	0.06608083	758.22	0.00419168	0.00486031	1288.22	0.00488168		1818.21	0.00546718	0.00038299	
228.43	0.09696892	0.06651768	758.42	0.00413776	0.00489447	1288.42	0.00450333		1818.41	0.00612558	0.00038565	
228.63	0.09776781	0.06695411	758.62	0.00438101	0.00492863	1288.62	0.00425071		1818.61	0.0064741	0.00038832	
228.83	0.09787072	0.06739011	758.82	0.00503092	0.00496278	1288.82	0.00392575		1818.81	0.00729643	0.00039099	
229.03	0.09829273	0.06782568	759.02	0.00485942	0.00499693	1289.02	0.00448936		1819.01	0.00794122	0.00039365	
229.23	0.09876949	0.06826083	759.22	0.00453245	0.00503108	1289.22	0.00406435		1819.21	0.00796354	0.00039631	
229.43	0.09908339	0.06869555	759.42	0.00490311	0.00506522	1289.42	0.00403601		1819.41	0.00895398	0.00039898	
229.63	0.09932619	0.06912985	759.62	0.00548253	0.00509936	1289.62	0.00316047		1819.61	0.00908022	0.00040164	
229.83	0.09994563	0.06956372	759.82	0.00512599	0.00513349	1289.82	0.00409129		1819.81	0.00955324	0.0004043	
230.03	0.10076522	0.06999717	760.02	0.00462138	0.00516762	1290.02	0.0042102		1820.01	0.00973846	0.00040696	
230.23	0.10154238	0.07043019	760.22	0.00379745	0.00520174	1290.22	0.0054665		1820.21	0.00977486	0.00040962	
230.43	0.10167139	0.07086279	760.42	0.00267833	0.00523586	1290.42	0.00655076		1820.41	0.0086183	0.00041228	
230.63	0.10220472	0.07129497	760.62	0.00283331	0.00526998	1290.62	0.00731465		1820.61	0.00753543	0.00041494	
230.83	0.10292869	0.07172672	760.82	0.00265388	0.00530409	1290.82	0.00890551		1820.81	0.00743607	0.0004176	
231.03	0.10325683	0.07215806	761.02	0.00342572	0.00533819	1291.02	0.00946162		1821.01	0.00657409	0.00042026	
231.23	0.10349714	0.07258897	761.22	0.00360386	0.0053723	1291.22	0.00950154		1821.21	0.00617671	0.00042292	
231.43	0.10380918	0.07301945	761.42	0.00359892	0.00540639	1291.42	0.0092726		1821.41	0.00578701	0.00042557	
231.63	0.10523646	0.07344952	761.62	0.00286766	0.00544049	1291.62	0.00866393		1821.61	0.00456674	0.00042823	
231.83	0.1058965	0.07387917	761.82	0.00244912	0.00547458	1291.82	0.00949357		1821.81	0.00484283	0.00043088	
232.03	0.10600651	0.0743084	762.02	0.0029034	0.00550866	1292.02	0.01003374		1822.01	0.00545944	0.00043354	
232.23	0.10566672	0.0747372	762.22	0.00352143	0.00554274	1292.22	0.00953667		1822.21	0.00504424	0.00043619	
232.43	0.10628595	0.07516559	762.42	0.00519239	0.00557682	1292.42	0.00896119		1822.41	0.00498872	0.00043885	
232.63	0.10687238	0.07559356	762.62	0.00517057	0.00561089	1292.62	0.00829023		1822.61	0.00461696	0.0004415	
232.83	0.10692494	0.07602111	762.82	0.00591678	0.00564496	1292.82	0.00637988		1822.81	0.00444434	0.00044415	
233.03	0.1070538	0.07644824	763.02	0.00591118	0.00567903	1293.02	0.0064763		1823.01	0.00400149	0.0004468	
233.23	0.10780097	0.07687495	763.22	0.00558905	0.00571309	1293.22	0.00562278		1823.21	0.00422559	0.00044945	
233.43	0.1085424	0.07730125	763.42	0.00634062	0.00574714	1293.42	0.00621126		1823.41	0.00494048	0.0004521	
233.63	0.10864852	0.07772713	763.62	0.00679652	0.00578119	1293.62	0.0068665		1823.61	0.00503736	0.00045475	
233.83	0.10910333	0.07815259	763.82	0.00683532	0.00581524	1293.82	0.00830932		1823.81	0.00634221	0.0004574	
234.03	0.108629	0.07857764	764.02	0.00633644	0.00584928	1294.02	0.00831832		1824.01	0.00621818	0.00046005	
234.23	0.10861819	0.07900227	764.22	0.00592979	0.00588332	1294.22	0.00928736		1824.21	0.00548948	0.00046269	
234.43	0.10996071	0.07942648	764.42	0.00548088	0.00591735	1294.42	0.00941984		1824.41	0.00458592	0.00046534	
234.63	0.11119314	0.07985028	764.62	0.00622004	0.00595138	1294.62	0.00953953		1824.61	0.00405707	0.00046798	
234.83	0.11145976	0.08027367	764.82	0.00733652	0.00598541	1294.82	0.00964421		1824.81	0.00469005	0.00047063	
235.03	0.11330604	0.08069664	765.02	0.00708336	0.00601943	1295.02	0.00853902		1825.01	0.0043517	0.00047327	
235.23	0.11403193	0.0811192	765.22	0.0068428	0.00605345	1295.22	0.0081169		1825.21	0.00487259	0.00047592	
235.43	0.11464242	0.08154135	765.42	0.0072676	0.00608746	1295.42	0.00723874		1825.41	0.00515575	0.00047856	
235.63	0.11498195	0.08196308	765.62	0.00706751	0.00612147	1295.62	0.00701208		1825.61	0.0056096	0.0004812	
235.83	0.11485115	0.0823844	765.82	0.00667941	0.00615547	1295.82	0.00736716		1825.81	0.0072271	0.00048384	
236.03	0.11511722	0.0828053	766.02	0.00691929	0.00618947	1296.02	0.00748012		1826.01	0.00784232	0.00048648	
236.23	0.11597203	0.0832258	766.22	0.00694815	0.00622346	1296.22	0.00688691		1826.21	0.00794278	0.00048912	
236.43	0.11749547	0.08364588	766.42	0.00701433	0.00625746	1296.42	0.0061634		1826.41	0.00820044	0.00049176	
236.63	0.1190742	0.08406556	766.62	0.00653213	0.00629144	1296.62	0.00532192		1826.61	0.00875293	0.0004944	
236.83	0.11909904	0.08448482	766.82	0.00643834	0.00632542	1296.82	0.00443281		1826.81	0.00986697	0.00049704	
237.03	0.12001658	0.08490367	767.02	0.0062822	0.0063594	1297.02	0.00547084		1827.01	0.00985497	0.00049968	
237.23	0.11991116	0.08532212	767.22	0.00622374	0.00639338	1297.22	0.0058183		1827.21	0.01089543	0.00050231	
237.43	0.12036877	0.08574015	767.42	0.00770961	0.00642735	1297.42	0.00738024		1827.41	0.00951542	0.00050495	
237.63	0.11994317	0.08615778	767.62	0.00791311	0.00646131	1297.62	0.00828173		1827.61	0.00891116	0.00050759	
237.83	0.12013386	0.08657499	767.82	0.00827585	0.00649527	1297.82	0.00881378		1827.81	0.00947938	0.00051022	
238.03	0.11999707	0.0869918	768.02	0.0077329	0.00652923	1298.02	0.0085452		1828.01	0.00887598	0.00051285	
238.23	0.12037347	0.0874082	768.22	0.00810881	0.00656318	1298.22	0.00831142		1828.21	0.00834582	0.00051549	
238.43	0.12131713	0.0878242	768.42	0.0079813	0.00659713	1298.42	0.00815002		1828.41	0.00896384	0.00051812	
238.63	0.12142963	0.08823978	768.62	0.00760467	0.00663107	1298.62	0.0085079		1828.61	0.00847716	0.00052075	
238.83	0.12052601	0.08865496	768.82	0.00847208	0.00666501	1298.82	0.00951129		1828.81	0.00921478	0.00052338	
239.03	0.12150643	0.08906974	769.02	0.00825817	0.00669895	1299.02	0.00878771		1829.01	0.00842494	0.00052601	
239.23	0.12081703	0.0894841	769.22	0.00838282	0.00673288	1299.22	0.00871484		1829.21	0.00762205	0.00052864	
239.43	0.12024964	0.08989807	769.42	0.00780041	0.00676681	1299.42	0.00761488		1829.41	0.00780024	0.00053127	
239.63	0.12096066	0.09031163	769.62	0.00698073	0.00680073	1299.62	0.00770552		1829.61	0.00778861	0.0005339	
239.83	0.12176097	0.09072478	769.82	0.00644793	0.00683465	1299.82	0.00850934		1829.81	0.00773434	0.00053653	
240.03	0.12249983	0.09113753	770.02	0.00617366	0.00686856	1300.02	0.00961553		1830.01	0.00762086	0.00053916	
240.23	0.12354299	0.09154987	770.22	0.00565701	0.00690247	1300.22	0.00950855		1830.21	0.0075497	0.00054178	
240.43	0.12348749	0.09196182	770.42	0.00592046	0.00693638	1300.42	0.00890969		1830.41	0.00808708	0.00054441	
240.63	0.12383653	0.09237336	770.62	0.00530141	0.00697028	1300.62	0.00911046		1830.61	0.00923943	0.00054703	
240.83	0.12367451	0.09278449	770.82	0.004558	0.00700417	1300.82	0.00932996		1830.81	0.01018414	0.00054966	
241.03	0.12368185	0.09319523	771.02	0.00544916	0.00703807	1301.02	0.00969141		1831.01	0.00991913	0.00055228	
241.23	0.12305565	0.09360556	771.22	0.00503056	0.00707195	1301.22	0.01003912		1831.21	0.00937126	0.00055491	
241.43	0.12405472	0.09401549	771.42	0.00596683	0.00710584	1301.42	0.01045058		1831.41	0.00756513	0.00055753	
241.63	0.12432176	0.09442502	771.62	0.00568963	0.00713972	1301.62	0.01060006		1831.61	0.00709004	0.00056015	
241.83	0.12476866	0.09483415	771.82	0.00597771	0.00717359	1301.82	0.01050219		1831.81	0.00847023	0.00056277	
242.03	0.1241278	0.09524288	772.02	0.00633127	0.00720746	1302.02	0.01001384		1832.01	0.00828924	0.00056539	
242.23	0.12423949	0.09565121	772.22	0.00652433	0.00724133	1302.22	0.00995779		1832.21	0.00867532	0.00056801	
242.43	0.12474544	0.09605914	772.42	0.00649081	0.00727519	1302.42	0.01027758		1832.41	0.00859208	0.00057063	
242.63	0.12473308	0.09646668	772.62	0.00704706	0.00730905	1302.62	0.01000012		1832.61	0.00769738	0.00057325	
242.83	0.12410308	0.09687381	772.82	0.00913817	0.00734291	1302.82	0.00992455		1832.81	0.00794665	0.00057587	
243.03	0.12491603	0.09728054	773.02	0.00953451	0.00737676	1303.02	0.0085813		1833.01	0.00599262	0.00057848	
243.23	0.12580944	0.09768688	773.22	0.01008896	0.0074106	1303.22	0.00774742		1833.21	0.00540839	0.0005811	
243.43	0.12656019	0.09809282	773.42	0.01064772	0.00744444	1303.42	0.00720579		1833.41	0.00592729	0.00058372	
243.63	0.12832418	0.09849836	773.62	0.01100236	0.00747828	1303.62	0.00744048		1833.61	0.00591946	0.00058633	
243.83	0.12882292	0.09890351	773.82	0.01134136	0.00751211	1303.82	0.00762511		1833.81	0.00586138	0.00058894	
244.03	0.12899929	0.09930826	774.02	0.0108571	0.00754594	1304.02	0.00628163		1834.01	0.00571498	0.00059156	
244.23	0.12942065	0.09971261	774.22	0.01093491	0.00757977	1304.22	0.00495651		1834.21	0.00567916	0.00059417	
244.43	0.12880485	0.10011657	774.42	0.01052271	0.00761359	1304.42	0.0051312		1834.41	0.00568136	0.00059678	
244.63	0.13040133	0.10052013	774.62	0.00982101	0.0076474	1304.62	0.00505877		1834.61	0.00607942	0.0005994	
244.83	0.13045346	0.1009233	774.82	0.00913852	0.00768121	1304.82	0.00483882		1834.81	0.00630469	0.00060201	
245.03	0.13079128	0.10132607	775.02	0.00901992	0.00771502	1305.02	0.00449611		1835.01	0.00645837	0.00060462	
245.23	0.13162275	0.10172845	775.22	0.00835607	0.00774882	1305.22	0.00435948		1835.21	0.00589063	0.00060723	
245.43	0.1324447	0.10213044	775.42	0.00912739	0.00778262	1305.42	0.00477525		1835.41	0.00567351	0.00060984	
245.63	0.13398413	0.10253203	775.62	0.00889296	0.00781642	1305.62	0.00589178		1835.61	0.00558086	0.00061244	
245.83	0.13384456	0.10293323	775.82	0.00915289	0.00785021	1305.82	0.00672864		1835.81	0.00707172	0.00061505	
246.03	0.13452569	0.10333404	776.02	0.00898812	0.00788399	1306.02	0.00773943		1836.01	0.00747098	0.00061766	
246.23	0.1350312	0.10373446	776.22	0.00973704	0.00791777	1306.22	0.00837433		1836.21	0.00838418	0.00062026	
246.43	0.13611796	0.10413448	776.42	0.01050905	0.00795155	1306.42	0.00910819		1836.41	0.00804185	0.00062287	
246.63	0.1363283	0.10453412	776.62	0.01193855	0.00798532	1306.62	0.00942115		1836.61	0.00831995	0.00062548	
246.83	0.13725995	0.10493336	776.82	0.01268468	0.00801909	1306.82	0.00999163		1836.81	0.00833486	0.00062808	
247.03	0.13948279	0.10533221	777.02	0.01312174	0.00805286	1307.02	0.01008329		1837.01	0.00794055	0.00063068	
247.23	0.14086829	0.10573067	777.22	0.01322961	0.00808662	1307.22	0.0105787		1837.21	0.00895311	0.00063329	
247.43	0.14180774	0.10612874	777.42	0.01334076	0.00812037	1307.42	0.0109879		1837.41	0.00915598	0.00063589	
247.63	0.14259328	0.10652643	777.62	0.01276105	0.00815413	1307.62	0.01059865		1837.61	0.00942588	0.00063849	
247.83	0.14235277	0.10692372	777.82	0.01303318	0.00818787	1307.82	0.01016157		1837.81	0.00990682	0.00064109	
248.03	0.1426022	0.10732062	778.02	0.01292695	0.00822162	1308.02	0.00824783		1838.01	0.00902758	0.00064369	
248.23	0.14327773	0.10771714	778.22	0.01237895	0.00825536	1308.22	0.00769501		1838.21	0.00914681	0.00064629	
248.43	0.14330813	0.10811327	778.42	0.01143374	0.00828909	1308.42	0.00705964		1838.41	0.00847069	0.00064889	
248.63	0.14430198	0.10850901	778.62	0.01060146	0.00832282	1308.62	0.00653048		1838.61	0.00892584	0.00065149	
248.83	0.14337853	0.10890436	778.82	0.0099577	0.00835655	1308.82	0.00638065		1838.81	0.00903503	0.00065408	
249.03	0.14352092	0.10929933	779.02	0.00940266	0.00839027	1309.02	0.00656559		1839.01	0.00977596	0.00065668	
249.23	0.14395008	0.10969391	779.22	0.01016961	0.00842399	1309.22	0.00738663		1839.21	0.01023643	0.00065928	
249.43	0.14376142	0.11008811	779.42	0.01029696	0.0084577	1309.42	0.00779216		1839.41	0.00965648	0.00066187	
249.63	0.14404793	0.11048192	779.62	0.00928479	0.00849141	1309.62	0.00825333		1839.61	0.00912789	0.00066447	
249.83	0.14297262	0.11087534	779.82	0.00853662	0.00852512	1309.82	0.00855525		1839.81	0.00986307	0.00066706	
250.03	0.1424546	0.11126838	780.02	0.00859187	0.00855882	1310.02	0.00873435		1840.01	0.01005167	0.00066966	
250.23	0.14218435	0.11166104	780.22	0.00994203	0.00859251	1310.22	0.00940834		1840.21	0.01074337	0.00067225	
250.43	0.14246077	0.11205331	780.42	0.00960018	0.00862621	1310.42	0.0095322		1840.41	0.0104645	0.00067484	
250.63	0.14226512	0.1124452	780.62	0.00948416	0.00865989	1310.62	0.0091508		1840.61	0.01022643	0.00067743	
250.83	0.1431525	0.1128367	780.82	0.00988218	0.00869358	1310.82	0.00920812		1840.81	0.00984702	0.00068002	
251.03	0.14465127	0.11322782	781.02	0.01032536	0.00872726	1311.02	0.01018613		1841.01	0.00927559	0.00068261	
251.23	0.14487855	0.11361856	781.22	0.01019743	0.00876093	1311.22	0.01000611		1841.21	0.00932956	0.0006852	
251.43	0.14563884	0.11400892	781.42	0.0108852	0.0087946	1311.42	0.00935254		1841.41	0.0090154	0.00068779	
251.63	0.14603742	0.11439889	781.62	0.01130956	0.00882827	1311.62	0.0094544		1841.61	0.00942461	0.00069038	
251.83	0.14650981	0.11478848	781.82	0.01174227	0.00886193	1311.82	0.00912052		1841.81	0.00921091	0.00069297	
252.03	0.14737647	0.1151777	782.02	0.01235139	0.00889559	1312.02	0.00739922		1842.01	0.00839129	0.00069555	
252.23	0.14767601	0.11556653	782.22	0.012013	0.00892925	1312.22	0.00754351		1842.21	0.0085933	0.00069814	
252.43	0.14818663	0.11595498	782.42	0.01179446	0.0089629	1312.42	0.00708496		1842.41	0.00823047	0.00070073	
252.63	0.14870421	0.11634305	782.62	0.01184964	0.00899654	1312.62	0.00860415		1842.61	0.00837976	0.00070331	
252.83	0.14919156	0.11673074	782.82	0.01215796	0.00903018	1312.82	0.00890454		1842.81	0.00801303	0.0007059	
253.03	0.15048697	0.11711805	783.02	0.01274216	0.00906382	1313.02	0.00927973		1843.01	0.0087963	0.00070848	
253.23	0.15146476	0.11750499	783.22	0.01383552	0.00909745	1313.22	0.009858		1843.21	0.00919916	0.00071106	
253.43	0.15150557	0.11789154	783.42	0.0130682	0.00913108	1313.42	0.0095971		1843.41	0.00825328	0.00071364	
253.63	0.15146288	0.11827772	783.62	0.01278398	0.00916471	1313.62	0.01039934		1843.61	0.00856074	0.00071623	
253.83	0.15125336	0.11866352	783.82	0.01286945	0.00919833	1313.82	0.01024163		1843.81	0.00845043	0.00071881	
254.03	0.15104078	0.11904894	784.02	0.01300014	0.00923194	1314.02	0.01046966		1844.01	0.00866983	0.00072139	
254.23	0.15189567	0.11943398	784.22	0.01228525	0.00926556	1314.22	0.01055555		1844.21	0.00821809	0.00072397	
254.43	0.15264655	0.11981865	784.42	0.01084488	0.00929916	1314.42	0.00998296		1844.41	0.00743169	0.00072655	
254.63	0.1535593	0.12020294	784.62	0.01067647	0.00933277	1314.62	0.01026422		1844.61	0.00692703	0.00072912	
254.83	0.15449372	0.12058686	784.82	0.01056235	0.00936637	1314.82	0.01102848		1844.81	0.00710615	0.0007317	
255.03	0.15528333	0.1209704	785.02	0.01024874	0.00939996	1315.02	0.01041712		1845.01	0.00709038	0.00073428	
255.23	0.15476346	0.12135356	785.22	0.00992163	0.00943355	1315.22	0.00879545		1845.21	0.00776467	0.00073685	
255.43	0.15510017	0.12173636	785.42	0.00970474	0.00946714	1315.42	0.00952918		1845.41	0.00766841	0.00073943	
255.63	0.15473577	0.12211877	785.62	0.00891634	0.00950072	1315.62	0.008958		1845.61	0.00795271	0.000742	
255.83	0.1555896	0.12250081	785.82	0.00836959	0.0095343	1315.82	0.0084722		1845.81	0.00692688	0.00074458	
256.03	0.15529936	0.12288248	786.02	0.00851051	0.00956787	1316.02	0.00795897		1846.01	0.00708042	0.00074715	
256.23	0.15482269	0.12326378	786.22	0.0085985	0.00960144	1316.22	0.00792924		1846.21	0.00727907	0.00074973	
256.43	0.15541484	0.1236447	786.42	0.00773504	0.00963501	1316.42	0.00783861		1846.41	0.00739	0.0007523	
256.63	0.15617891	0.12402525	786.62	0.00854369	0.00966857	1316.62	0.00843108		1846.61	0.00746224	0.00075487	
256.83	0.15654768	0.12440543	786.82	0.0096181	0.00970212	1316.82	0.00788324		1846.81	0.0074593	0.00075744	
257.03	0.15780867	0.12478523	787.02	0.01080098	0.00973568	1317.02	0.00764791		1847.01	0.00872844	0.00076001	
257.23	0.15868984	0.12516467	787.22	0.01159852	0.00976922	1317.22	0.00821274		1847.21	0.00870077	0.00076258	
257.43	0.158485	0.12554373	787.42	0.01193107	0.00980277	1317.42	0.0088083		1847.41	0.00770442	0.00076515	
257.63	0.1592048	0.12592242	787.62	0.01203071	0.00983631	1317.62	0.00906573		1847.61	0.00762515	0.00076772	
257.83	0.15970358	0.12630074	787.82	0.01197434	0.00986984	1317.82	0.00842787		1847.81	0.00640304	0.00077028	
258.03	0.16079464	0.12667869	788.02	0.01165326	0.00990338	1318.02	0.00910408		1848.01	0.00643159	0.00077285	
258.23	0.16153826	0.12705628	788.22	0.01195672	0.0099369	1318.22	0.00945685		1848.21	0.00582022	0.00077542	
258.43	0.16212993	0.12743349	788.42	0.01252981	0.00997043	1318.42	0.00947238		1848.41	0.00644015	0.00077798	
258.63	0.16232132	0.12781033	788.62	0.01337885	0.01000394	1318.62	0.00884909		1848.61	0.00693952	0.00078055	
258.83	0.16263233	0.12818681	788.82	0.0135404	0.01003746	1318.82	0.00779864		1848.81	0.00802135	0.00078311	
259.03	0.16209625	0.12856291	789.02	0.01360557	0.01007097	1319.02	0.00629225		1849.01	0.00920264	0.00078568	
259.23	0.16186688	0.12893865	789.22	0.01384946	0.01010448	1319.22	0.00607745		1849.21	0.01004321	0.00078824	
259.43	0.16234568	0.12931402	789.42	0.0126195	0.01013798	1319.42	0.00631394		1849.41	0.01016371	0.0007908	
259.63	0.16207297	0.12968903	789.62	0.01180005	0.01017147	1319.62	0.0055908		1849.61	0.00916694	0.00079336	
259.83	0.16218545	0.13006366	789.82	0.01145761	0.01020497	1319.82	0.00651298		1849.81	0.00845304	0.00079592	
260.03	0.16229269	0.13043794	790.02	0.01143769	0.01023846	1320.02	0.00611257		1850.01	0.00908868	0.00079848	
260.23	0.16185528	0.13081184	790.22	0.01093376	0.01027194	1320.22	0.00604284		1850.21	0.00946153	0.00080104	
260.43	0.16273051	0.13118538	790.42	0.01040052	0.01030542	1320.42	0.00633586		1850.41	0.00905987	0.0008036	
260.63	0.16346112	0.13155855	790.62	0.0107884	0.0103389	1320.62	0.00644665		1850.61	0.00933388	0.00080616	
260.83	0.16382137	0.13193136	790.82	0.01108461	0.01037237	1320.82	0.00702408		1850.81	0.00972078	0.00080872	
261.03	0.16542936	0.13230381	791.02	0.01113325	0.01040584	1321.02	0.00759772		1851.01	0.01000984	0.00081128	
261.23	0.1660118	0.13267589	791.22	0.01052475	0.0104393	1321.22	0.00796223		1851.21	0.00977571	0.00081383	
261.43	0.16632467	0.1330476	791.42	0.01083943	0.01047276	1321.42	0.00803227		1851.41	0.00945835	0.00081639	
261.63	0.16733259	0.13341895	791.62	0.01092557	0.01050622	1321.62	0.0076737		1851.61	0.00957444	0.00081894	
261.83	0.16771188	0.13378994	791.82	0.01144949	0.01053967	1321.82	0.00760796		1851.81	0.00853488	0.0008215	
262.03	0.16888016	0.13416057	792.02	0.01197797	0.01057312	1322.02	0.00797934		1852.01	0.00852935	0.00082405	
262.23	0.16891374	0.13453083	792.22	0.01292178	0.01060656	1322.22	0.00744309		1852.21	0.00914086	0.0008266	
262.43	0.16983323	0.13490073	792.42	0.01349733	0.01064	1322.42	0.00635142		1852.41	0.00908959	0.00082916	
262.63	0.17106874	0.13527027	792.62	0.013677	0.01067343	1322.62	0.00526358		1852.61	0.00910429	0.00083171	
262.83	0.1711127	0.13563945	792.82	0.01426947	0.01070686	1322.82	0.00514902		1852.81	0.00965894	0.00083426	
263.03	0.17031188	0.13600827	793.02	0.01427494	0.01074029	1323.02	0.00446282		1853.01	0.00971581	0.00083681	
263.23	0.1712379	0.13637673	793.22	0.01436424	0.01077371	1323.22	0.00423616		1853.21	0.00963253	0.00083936	
263.43	0.171459	0.13674482	793.42	0.01392738	0.01080713	1323.42	0.00430796		1853.41	0.00858109	0.00084191	
263.63	0.17050839	0.13711256	793.62	0.01452521	0.01084054	1323.62	0.00474136		1853.61	0.00774889	0.00084446	
263.83	0.17030973	0.13747993	793.82	0.01429617	0.01087395	1323.82	0.00458579		1853.81	0.00812605	0.000847	
264.03	0.17068815	0.13784695	794.02	0.01458106	0.01090736	1324.02	0.00476662		1854.01	0.00830011	0.00084955	
264.23	0.16955954	0.13821361	794.22	0.01345789	0.01094076	1324.22	0.00585913		1854.21	0.00769705	0.0008521	
264.43	0.17065993	0.13857991	794.42	0.01328307	0.01097415	1324.42	0.00602384		1854.41	0.00773415	0.00085464	
264.63	0.17034227	0.13894585	794.62	0.01288513	0.01100754	1324.62	0.00598923		1854.61	0.00902266	0.00085719	
264.83	0.16980223	0.13931143	794.82	0.01255659	0.01104093	1324.82	0.00633169		1854.81	0.00946331	0.00085973	
265.03	0.16946644	0.13967666	795.02	0.01172769	0.01107432	1325.02	0.00611502		1855.01	0.00987865	0.00086228	
265.23	0.16887851	0.14004153	795.22	0.01160408	0.0111077	1325.22	0.00561626		1855.21	0.01073618	0.00086482	
265.43	0.16907746	0.14040604	795.42	0.01216533	0.01114107	1325.42	0.00537807		1855.41	0.01041762	0.00086736	
265.63	0.16897668	0.14077019	795.62	0.01189836	0.01117444	1325.62	0.00543009		1855.61	0.01072044	0.00086991	
265.83	0.16925819	0.14113399	795.82	0.01199704	0.01120781	1325.82	0.0057127		1855.81	0.01013666	0.00087245	
266.03	0.17017981	0.14149743	796.02	0.01263721	0.01124117	1326.02	0.00559098		1856.01	0.01086443	0.00087499	
266.23	0.17025069	0.14186052	796.22	0.01301107	0.01127453	1326.22	0.00533313		1856.21	0.0111684	0.00087753	
266.43	0.17100782	0.14222325	796.42	0.01327124	0.01130789	1326.42	0.00537396		1856.41	0.01080921	0.00088007	
266.63	0.17116125	0.14258563	796.62	0.01349625	0.01134124	1326.62	0.00522288		1856.61	0.01117778	0.0008826	
266.83	0.17122176	0.14294765	796.82	0.01362723	0.01137458	1326.82	0.00518869		1856.81	0.0117647	0.00088514	
267.03	0.17219235	0.14330932	797.02	0.01371914	0.01140792	1327.02	0.00488052		1857.01	0.01227278	0.00088768	
267.23	0.17295014	0.14367064	797.22	0.01340978	0.01144126	1327.22	0.00471636		1857.21	0.01265775	0.00089022	
267.43	0.17275004	0.1440316	797.42	0.01389217	0.01147459	1327.42	0.00527132		1857.41	0.01241202	0.00089275	
267.63	0.17246396	0.14439221	797.62	0.01345422	0.01150792	1327.62	0.00573483		1857.61	0.01322331	0.00089529	
267.83	0.17304163	0.14475246	797.82	0.01341758	0.01154125	1327.82	0.00586228		1857.81	0.01355447	0.00089782	
268.03	0.17356789	0.14511237	798.02	0.01291101	0.01157457	1328.02	0.00647321		1858.01	0.01265012	0.00090036	
268.23	0.17418298	0.14547192	798.22	0.01195407	0.01160789	1328.22	0.00638785		1858.21	0.01294145	0.00090289	
268.43	0.1757819	0.14583112	798.42	0.01228172	0.0116412	1328.42	0.00657239		1858.41	0.01327886	0.00090542	
268.63	0.17530782	0.14618997	798.62	0.0118778	0.01167451	1328.62	0.00678384		1858.61	0.01268232	0.00090795	
268.83	0.17507725	0.14654846	798.82	0.01193296	0.01170781	1328.82	0.00772304		1858.81	0.01172781	0.00091049	
269.03	0.1757643	0.14690661	799.02	0.01218077	0.01174111	1329.02	0.00797156		1859.01	0.01092603	0.00091302	
269.23	0.17613244	0.14726441	799.22	0.01264339	0.01177441	1329.22	0.00836778		1859.21	0.00935156	0.00091555	
269.43	0.1764649	0.14762185	799.42	0.01244503	0.0118077	1329.42	0.00864442		1859.41	0.00844912	0.00091808	
269.63	0.17612343	0.14797895	799.62	0.01268342	0.01184098	1329.62	0.00835946		1859.61	0.00806648	0.00092061	
269.83	0.17721743	0.1483357	799.82	0.01340156	0.01187427	1329.82	0.00789393		1859.81	0.00687272	0.00092313	
270.03	0.17795323	0.1486921	800.02	0.01445621	0.01190755	1330.02	0.00757167		1860.01	0.00617064	0.00092566	
270.23	0.17824462	0.14904815	800.22	0.01471315	0.01194082	1330.22	0.00741491		1860.21	0.00624398	0.00092819	
270.43	0.17908077	0.14940385	800.42	0.01531173	0.01197409	1330.42	0.0074872		1860.41	0.00674363	0.00093071	
270.63	0.17919557	0.1497592	800.62	0.01571496	0.01200736	1330.62	0.00672875		1860.61	0.00779637	0.00093324	
270.83	0.17974785	0.15011421	800.82	0.01655227	0.01204062	1330.82	0.00634072		1860.81	0.00842997	0.00093576	
271.03	0.18014216	0.15046887	801.02	0.01717068	0.01207388	1331.02	0.005484		1861.01	0.00918863	0.00093829	
271.23	0.17988458	0.15082318	801.22	0.01659146	0.01210713	1331.22	0.00433208		1861.21	0.00924915	0.00094081	
271.43	0.18034292	0.15117714	801.42	0.01729579	0.01214038	1331.42	0.00432693		1861.41	0.01050184	0.00094334	
271.63	0.18093896	0.15153076	801.62	0.01670061	0.01217362	1331.62	0.00364707		1861.61	0.0116207	0.00094586	
271.83	0.18125158	0.15188404	801.82	0.01660484	0.01220687	1331.82	0.0034682		1861.81	0.01191779	0.00094838	
272.03	0.18255	0.15223696	802.02	0.01560133	0.0122401	1332.02	0.0030689		1862.01	0.01230021	0.0009509	
272.23	0.18336028	0.15258955	802.22	0.01511497	0.01227334	1332.22	0.00259242		1862.21	0.01358913	0.00095342	
272.43	0.18339783	0.15294178	802.42	0.01464643	0.01230656	1332.42	0.00336758		1862.41	0.01357346	0.00095594	
272.63	0.18330809	0.15329368	802.62	0.01342555	0.01233979	1332.62	0.00395728		1862.61	0.01411098	0.00095846	
272.83	0.1833756	0.15364523	802.82	0.01409407	0.01237301	1332.82	0.00427005		1862.81	0.0138207	0.00096098	
273.03	0.18381099	0.15399643	803.02	0.01309794	0.01240622	1333.02	0.00465437		1863.01	0.01212586	0.0009635	
273.23	0.18341215	0.15434729	803.22	0.01231387	0.01243944	1333.22	0.00500923		1863.21	0.0111352	0.00096601	
273.43	0.18285597	0.15469781	803.42	0.01218223	0.01247264	1333.42	0.00523012		1863.41	0.01102612	0.00096853	
273.63	0.18345398	0.15504799	803.62	0.01231264	0.01250585	1333.62	0.00515882		1863.61	0.01027127	0.00097104	
273.83	0.1839106	0.15539782	803.82	0.01273968	0.01253905	1333.82	0.0048487		1863.81	0.00870902	0.00097356	
274.03	0.1837806	0.15574731	804.02	0.01331647	0.01257224	1334.02	0.0056253		1864.01	0.00861886	0.00097607	
274.23	0.18465376	0.15609646	804.22	0.01334182	0.01260543	1334.22	0.00532362		1864.21	0.00976428	0.00097859	
274.43	0.18507904	0.15644527	804.42	0.01369202	0.01263862	1334.42	0.00546067		1864.41	0.01013333	0.0009811	
274.63	0.18519379	0.15679373	804.62	0.01444858	0.0126718	1334.62	0.00520894		1864.61	0.01068373	0.00098361	
274.83	0.18569615	0.15714186	804.82	0.01581285	0.01270498	1334.82	0.00484907		1864.81	0.01078992	0.00098613	
275.03	0.18594128	0.15748965	805.02	0.01616509	0.01273815	1335.02	0.00434657		1865.01	0.01091415	0.00098864	
275.23	0.18618807	0.15783709	805.22	0.01568401	0.01277132	1335.22	0.00415474		1865.21	0.0105491	0.00099115	
275.43	0.18684974	0.15818419	805.42	0.01626201	0.01280449	1335.42	0.00346244		1865.41	0.01160265	0.00099366	
275.63	0.18740504	0.15853096	805.62	0.01575662	0.01283765	1335.62	0.0036733		1865.61	0.01215522	0.00099617	
275.83	0.18821716	0.15887739	805.82	0.01530035	0.01287081	1335.82	0.00346655		1865.81	0.01256982	0.00099868	
276.03	0.18984384	0.15922347	806.02	0.01571473	0.01290396	1336.02	0.00281574		1866.01	0.0134386	0.00100118	
276.23	0.18949841	0.15956922	806.22	0.01526337	0.01293711	1336.22	0.00320051		1866.21	0.01490027	0.00100369	
276.43	0.18932081	0.15991463	806.42	0.01520439	0.01297026	1336.42	0.00434252		1866.41	0.0157736	0.0010062	
276.63	0.18905736	0.16025971	806.62	0.01491562	0.0130034	1336.62	0.00454584		1866.61	0.016748	0.0010087	
276.83	0.18943217	0.16060444	806.82	0.01545843	0.01303653	1336.82	0.00434913		1866.81	0.01542773	0.00101121	
277.03	0.18916953	0.16094884	807.02	0.01501392	0.01306966	1337.02	0.00551473		1867.01	0.01455739	0.00101371	
277.23	0.18875773	0.1612929	807.22	0.01565425	0.01310279	1337.22	0.00619127		1867.21	0.0144734	0.00101622	
277.43	0.18791062	0.16163663	807.42	0.01650435	0.01313592	1337.42	0.00720563		1867.41	0.01458475	0.00101872	
277.63	0.18878854	0.16198001	807.62	0.01681959	0.01316904	1337.62	0.00727793		1867.61	0.01473611	0.00102122	
277.83	0.18885773	0.16232307	807.82	0.01711428	0.01320215	1337.82	0.00723456		1867.81	0.0136048	0.00102373	
278.03	0.18977559	0.16266578	808.02	0.01767097	0.01323526	1338.02	0.00809735		1868.01	0.01389332	0.00102623	
278.23	0.19102613	0.16300817	808.22	0.01740366	0.01326837	1338.22	0.00801054		1868.21	0.0144389	0.00102873	
278.43	0.19060181	0.16335021	808.42	0.01799702	0.01330147	1338.42	0.00791398		1868.41	0.01386973	0.00103123	
278.63	0.19054736	0.16369193	808.62	0.01807124	0.01333457	1338.62	0.00780376		1868.61	0.01383204	0.00103373	
278.83	0.19114084	0.1640333	808.82	0.01854756	0.01336767	1338.82	0.00788058		1868.81	0.01339681	0.00103623	
279.03	0.19118905	0.16437435	809.02	0.01856286	0.01340076	1339.02	0.00812048		1869.01	0.01172642	0.00103873	
279.23	0.1923211	0.16471506	809.22	0.01787345	0.01343384	1339.22	0.00799835		1869.21	0.0116355	0.00104122	
279.43	0.19320109	0.16505544	809.42	0.01868875	0.01346693	1339.42	0.00757875		1869.41	0.01101745	0.00104372	
279.63	0.1936431	0.16539548	809.62	0.01835846	0.01350001	1339.62	0.00786581		1869.61	0.01123712	0.00104622	
279.83	0.19370403	0.16573519	809.82	0.01847536	0.01353308	1339.82	0.00784036		1869.81	0.01062118	0.00104871	
280.03	0.19333245	0.16607457	810.02	0.01945188	0.01356615	1340.02	0.00785255		1870.01	0.01132919	0.00105121	
280.23	0.19298723	0.16641362	810.22	0.01886013	0.01359921	1340.22	0.00861698		1870.21	0.01186191	0.0010537	
280.43	0.19272177	0.16675234	810.42	0.01921379	0.01363228	1340.42	0.00896914		1870.41	0.01124547	0.0010562	
280.63	0.19171576	0.16709072	810.62	0.01901256	0.01366533	1340.62	0.00877377		1870.61	0.01058941	0.00105869	
280.83	0.19185216	0.16742877	810.82	0.01906659	0.01369839	1340.82	0.00871961		1870.81	0.0096493	0.00106118	
281.03	0.19150303	0.1677665	811.02	0.01867307	0.01373143	1341.02	0.00907792		1871.01	0.00989745	0.00106367	
281.23	0.1914009	0.16810389	811.22	0.01861649	0.01376448	1341.22	0.00929951		1871.21	0.01023033	0.00106617	
281.43	0.19136913	0.16844095	811.42	0.01841643	0.01379752	1341.42	0.0090388		1871.41	0.01057663	0.00106866	
281.63	0.19263835	0.16877769	811.62	0.01793016	0.01383056	1341.62	0.00834983		1871.61	0.01032503	0.00107115	
281.83	0.19351524	0.16911409	811.82	0.01700767	0.01386359	1341.82	0.00751981		1871.81	0.00998514	0.00107364	
282.03	0.1935701	0.16945016	812.02	0.0161589	0.01389662	1342.02	0.00681906		1872.01	0.01138567	0.00107612	
282.23	0.19324145	0.16978591	812.22	0.01550191	0.01392964	1342.22	0.00553817		1872.21	0.01207947	0.00107861	
282.43	0.19318227	0.17012133	812.42	0.01516132	0.01396266	1342.42	0.00476169		1872.41	0.01220225	0.0010811	
282.63	0.19413937	0.17045642	812.62	0.01377243	0.01399568	1342.62	0.00506144		1872.61	0.01215248	0.00108359	
282.83	0.19552921	0.17079118	812.82	0.01343344	0.01402869	1342.82	0.00578554		1872.81	0.01191314	0.00108607	
283.03	0.19644179	0.17112561	813.02	0.01319808	0.01406169	1343.02	0.00566686		1873.01	0.01217335	0.00108856	
283.23	0.19687958	0.17145972	813.22	0.01354157	0.0140947	1343.22	0.0057266		1873.21	0.01305937	0.00109104	
283.43	0.1969478	0.1717935	813.42	0.01386756	0.0141277	1343.42	0.00551227		1873.41	0.01223288	0.00109353	
283.63	0.19767394	0.17212695	813.62	0.01318045	0.01416069	1343.62	0.00633158		1873.61	0.01335782	0.00109601	
283.83	0.19709975	0.17246008	813.82	0.01291199	0.01419368	1343.82	0.00703002		1873.81	0.01268097	0.00109849	
284.03	0.19794269	0.17279288	814.02	0.01355191	0.01422667	1344.02	0.00718064		1874.01	0.01251624	0.00110098	
284.23	0.19843185	0.17312536	814.22	0.01387562	0.01425965	1344.22	0.00825263		1874.21	0.01187402	0.00110346	
284.43	0.19771451	0.17345751	814.42	0.01425177	0.01429263	1344.42	0.00858564		1874.41	0.01154169	0.00110594	
284.63	0.19780562	0.17378934	814.62	0.01483047	0.0143256	1344.62	0.00771493		1874.61	0.01073554	0.00110842	
284.83	0.19788323	0.17412084	814.82	0.01523483	0.01435857	1344.82	0.00693004		1874.81	0.01090122	0.0011109	
285.03	0.1985961	0.17445202	815.02	0.01538755	0.01439154	1345.02	0.00720722		1875.01	0.01121309	0.00111338	
285.23	0.199395	0.17478287	815.22	0.01641386	0.0144245	1345.22	0.00760925		1875.21	0.01097624	0.00111586	
285.43	0.19948933	0.1751134	815.42	0.01730496	0.01445746	1345.42	0.00703306		1875.41	0.00977622	0.00111833	
285.63	0.19953623	0.17544361	815.62	0.01729714	0.01449041	1345.62	0.00707955		1875.61	0.01004245	0.00112081	
285.83	0.20008367	0.17577349	815.82	0.01721591	0.01452336	1345.82	0.00575587		1875.81	0.01105489	0.00112329	
286.03	0.19965172	0.17610305	816.02	0.01760339	0.01455631	1346.02	0.00472952		1876.01	0.0116296	0.00112576	
286.23	0.19957184	0.17643229	816.22	0.01828215	0.01458925	1346.22	0.00430327		1876.21	0.01199238	0.00112824	
286.43	0.20080086	0.17676121	816.42	0.01780939	0.01462218	1346.42	0.0045997		1876.41	0.01318281	0.00113071	
286.63	0.20113228	0.1770898	816.62	0.01753364	0.01465512	1346.62	0.00427713		1876.61	0.01317495	0.00113319	
286.83	0.20189173	0.17741807	816.82	0.0178424	0.01468804	1346.82	0.00408935		1876.81	0.01389887	0.00113566	
287.03	0.20207786	0.17774603	817.02	0.0178606	0.01472097	1347.02	0.00445646		1877.01	0.01441626	0.00113813	
287.23	0.2024723	0.17807366	817.22	0.01756992	0.01475389	1347.22	0.00508411		1877.21	0.01420608	0.00114061	
287.43	0.20321155	0.17840097	817.42	0.01722348	0.0147868	1347.42	0.00575203		1877.41	0.01385777	0.00114308	
287.63	0.20424912	0.17872796	817.62	0.01675938	0.01481972	1347.62	0.00611933		1877.61	0.01375008	0.00114555	
287.83	0.20360794	0.17905463	817.82	0.01652173	0.01485262	1347.82	0.00626395		1877.81	0.01376632	0.00114802	
288.03	0.20356457	0.17938098	818.02	0.01714089	0.01488553	1348.02	0.00615184		1878.01	0.01344288	0.00115049	
288.23	0.20235777	0.17970702	818.22	0.01727404	0.01491843	1348.22	0.00667767		1878.21	0.01319957	0.00115296	
288.43	0.20148011	0.18003273	818.42	0.01688776	0.01495132	1348.42	0.00666966		1878.41	0.01227003	0.00115543	
288.63	0.20114734	0.18035812	818.62	0.01785123	0.01498421	1348.62	0.00626411		1878.61	0.01139621	0.00115789	
288.83	0.20108171	0.1806832	818.82	0.01755515	0.0150171	1348.82	0.0063931		1878.81	0.01113434	0.00116036	
289.03	0.20129478	0.18100796	819.02	0.01792255	0.01504998	1349.02	0.00648326		1879.01	0.01043521	0.00116283	
289.23	0.20143238	0.1813324	819.22	0.01889469	0.01508286	1349.22	0.00637355		1879.21	0.00950429	0.00116529	
289.43	0.20095752	0.18165652	819.42	0.01804396	0.01511573	1349.42	0.00564072		1879.41	0.00925455	0.00116776	
289.63	0.20118412	0.18198033	819.62	0.01741388	0.0151486	1349.62	0.00581806		1879.61	0.01067934	0.00117022	
289.83	0.20152651	0.18230382	819.82	0.01749089	0.01518147	1349.82	0.00468967		1879.81	0.01076836	0.00117269	
290.03	0.2017769	0.18262699	820.02	0.01771211	0.01521433	1350.02	0.00489157		1880.01	0.01189997	0.00117515	
290.23	0.20246175	0.18294985	820.22	0.01751254	0.01524719	1350.22	0.00519201		1880.21	0.01310534	0.00117761	
290.43	0.20299426	0.18327239	820.42	0.01778752	0.01528004	1350.42	0.00546776		1880.41	0.01325159	0.00118007	
290.63	0.20348566	0.18359462	820.62	0.01866148	0.01531289	1350.62	0.00511382		1880.61	0.01259178	0.00118253	
290.83	0.20525641	0.18391653	820.82	0.0190945	0.01534574	1350.82	0.0046052		1880.81	0.01243868	0.00118499	
291.03	0.20597984	0.18423812	821.02	0.01891386	0.01537858	1351.02	0.00514407		1881.01	0.01221627	0.00118745	
291.23	0.20679727	0.18455941	821.22	0.01938758	0.01541142	1351.22	0.00623527		1881.21	0.01215882	0.00118991	
291.43	0.20751441	0.18488037	821.42	0.02013104	0.01544425	1351.42	0.00583227		1881.41	0.01093262	0.00119237	
291.63	0.20820151	0.18520103	821.62	0.01963369	0.01547708	1351.62	0.00531258		1881.61	0.01022367	0.00119483	
291.83	0.20776319	0.18552137	821.82	0.02026801	0.0155099	1351.82	0.006179		1881.81	0.01061981	0.00119729	
292.03	0.20868345	0.18584139	822.02	0.02061359	0.01554272	1352.02	0.00584848		1882.01	0.0098019	0.00119974	
292.23	0.20954674	0.18616111	822.22	0.02134759	0.01557554	1352.22	0.00698255		1882.21	0.00928586	0.0012022	
292.43	0.21011494	0.18648051	822.42	0.02246864	0.01560835	1352.42	0.00702116		1882.41	0.00876873	0.00120466	
292.63	0.21038222	0.18679959	822.62	0.02316604	0.01564116	1352.62	0.00625657		1882.61	0.00920419	0.00120711	
292.83	0.21094106	0.18711837	822.82	0.02230978	0.01567397	1352.82	0.0061703		1882.81	0.00957523	0.00120957	
293.03	0.21098058	0.18743683	823.02	0.02279669	0.01570677	1353.02	0.006068		1883.01	0.0099442	0.00121202	
293.23	0.21124591	0.18775499	823.22	0.02197198	0.01573956	1353.22	0.0062452		1883.21	0.01097211	0.00121447	
293.43	0.21123003	0.18807283	823.42	0.02060058	0.01577235	1353.42	0.00655747		1883.41	0.01141413	0.00121692	
293.63	0.21105805	0.18839036	823.62	0.02021603	0.01580514	1353.62	0.00802448		1883.61	0.01294455	0.00121938	
293.83	0.21096956	0.18870758	823.82	0.02041861	0.01583792	1353.82	0.00741368		1883.81	0.01365512	0.00122183	
294.03	0.21079696	0.18902449	824.02	0.01955239	0.0158707	1354.02	0.00697302		1884.01	0.01519302	0.00122428	
294.23	0.21099978	0.18934109	824.22	0.01899141	0.01590348	1354.22	0.00667127		1884.21	0.01462235	0.00122673	
294.43	0.20992489	0.18965738	824.42	0.01978531	0.01593625	1354.42	0.00617655		1884.41	0.01438787	0.00122918	
294.63	0.21044679	0.18997336	824.62	0.01927001	0.01596902	1354.62	0.00477054		1884.61	0.0137745	0.00123163	
294.83	0.21109054	0.19028903	824.82	0.01884635	0.01600178	1354.82	0.00443094		1884.81	0.01243593	0.00123407	
295.03	0.21063532	0.19060439	825.02	0.01870594	0.01603454	1355.02	0.00353977		1885.01	0.01155168	0.00123652	
295.23	0.21072953	0.19091945	825.22	0.01857843	0.01606729	1355.22	0.00404752		1885.21	0.01110444	0.00123897	
295.43	0.21174464	0.19123419	825.42	0.01858197	0.01610004	1355.42	0.00310204		1885.41	0.01061038	0.00124141	
295.63	0.21169585	0.19154863	825.62	0.01812906	0.01613279	1355.62	0.00315739		1885.61	0.01146931	0.00124386	
295.83	0.21191093	0.19186276	825.82	0.01883082	0.01616553	1355.82	0.00357514		1885.81	0.01138087	0.0012463	
296.03	0.21352172	0.19217659	826.02	0.01862373	0.01619827	1356.02	0.00402095		1886.01	0.01120342	0.00124875	
296.23	0.21345517	0.1924901	826.22	0.01871395	0.016231	1356.22	0.00431171		1886.21	0.01110866	0.00125119	
296.43	0.21279577	0.19280331	826.42	0.01864306	0.01626373	1356.42	0.00456406		1886.41	0.01056955	0.00125363	
296.63	0.21230875	0.19311622	826.62	0.01793259	0.01629646	1356.62	0.00436224		1886.61	0.01164737	0.00125608	
296.83	0.21359167	0.19342881	826.82	0.01710962	0.01632918	1356.82	0.00526137		1886.81	0.01124429	0.00125852	
297.03	0.21407833	0.19374111	827.02	0.01742458	0.0163619	1357.02	0.00622051		1887.01	0.01187994	0.00126096	
297.23	0.21425384	0.19405309	827.22	0.01680872	0.01639461	1357.22	0.00665962		1887.21	0.01210014	0.0012634	
297.43	0.21450279	0.19436477	827.42	0.01661245	0.01642732	1357.42	0.00665034		1887.41	0.01202909	0.00126584	
297.63	0.21503274	0.19467615	827.62	0.01677535	0.01646002	1357.62	0.00663979		1887.61	0.01238323	0.00126828	
297.83	0.21577413	0.19498722	827.82	0.01783243	0.01649273	1357.82	0.00580885		1887.81	0.01230139	0.00127072	
298.03	0.21624309	0.19529799	828.02	0.01672602	0.01652542	1358.02	0.00628979		1888.01	0.0120752	0.00127316	
298.23	0.21677593	0.19560845	828.22	0.01741648	0.01655811	1358.22	0.00676547		1888.21	0.01074604	0.00127559	
298.43	0.21633204	0.19591861	828.42	0.01806417	0.0165908	1358.42	0.00666835		1888.41	0.01038846	0.00127803	
298.63	0.21721234	0.19622847	828.62	0.01810868	0.01662349	1358.62	0.00560547		1888.61	0.00840861	0.00128047	
298.83	0.21765562	0.19653802	828.82	0.01883033	0.01665617	1358.82	0.00547793		1888.81	0.00811239	0.0012829	
299.03	0.21846738	0.19684727	829.02	0.01865816	0.01668884	1359.02	0.0043587		1889.01	0.00884949	0.00128534	
299.23	0.21849976	0.19715622	829.22	0.01799084	0.01672152	1359.22	0.00456122		1889.21	0.00878426	0.00128777	
299.43	0.21904688	0.19746487	829.42	0.01864246	0.01675418	1359.42	0.00375795		1889.41	0.00971277	0.0012902	
299.63	0.2187236	0.19777321	829.62	0.0189685	0.01678685	1359.62	0.00303977		1889.61	0.01046905	0.00129264	
299.83	0.21937976	0.19808125	829.82	0.01806346	0.01681951	1359.82	0.00326413		1889.81	0.01020464	0.00129507	
300.03	0.21975004	0.19838899	830.02	0.01723139	0.01685216	1360.02	0.00272554		1890.01	0.01082899	0.0012975	
300.23	0.21949037	0.19869643	830.22	0.01728166	0.01688481	1360.22	0.00213493		1890.21	0.01137539	0.00129993	
300.43	0.21945553	0.19900357	830.42	0.01803928	0.01691746	1360.42	0.00214127		1890.41	0.01164708	0.00130236	
300.63	0.21942699	0.19931041	830.62	0.01916318	0.0169501	1360.62	0.00166854		1890.61	0.01279638	0.00130479	
300.83	0.22048905	0.19961695	830.82	0.02021667	0.01698274	1360.82	0.00252606		1890.81	0.01255622	0.00130722	
301.03	0.22017378	0.19992319	831.02	0.02092586	0.01701538	1361.02	0.00311866		1891.01	0.01399083	0.00130965	
301.23	0.22024579	0.20022913	831.22	0.0209924	0.01704801	1361.22	0.00185499		1891.21	0.01369339	0.00131208	
301.43	0.22083937	0.20053477	831.42	0.02086681	0.01708064	1361.42	0.0021094		1891.41	0.01390497	0.0013145	
301.63	0.22151434	0.20084011	831.62	0.02142152	0.01711326	1361.62	0.00294226		1891.61	0.01420766	0.00131693	
301.83	0.22099462	0.20114515	831.82	0.02158817	0.01714588	1361.82	0.00462671		1891.81	0.01407392	0.00131936	
302.03	0.22052901	0.2014499	832.02	0.02092142	0.01717849	1362.02	0.00597128		1892.01	0.01430457	0.00132178	
302.23	0.21986993	0.20175434	832.22	0.02133932	0.0172111	1362.22	0.0055145		1892.21	0.01315516	0.00132421	
302.43	0.21972948	0.20205849	832.42	0.0214673	0.01724371	1362.42	0.00534237		1892.41	0.01292639	0.00132663	
302.63	0.21982973	0.20236234	832.62	0.02141357	0.01727631	1362.62	0.00449524		1892.61	0.01274086	0.00132905	
302.83	0.22039127	0.2026659	832.82	0.02086185	0.01730891	1362.82	0.00448039		1892.81	0.01391755	0.00133148	
303.03	0.22072757	0.20296915	833.02	0.01994609	0.0173415	1363.02	0.00376657		1893.01	0.0139334	0.0013339	
303.23	0.22124685	0.20327211	833.22	0.02030381	0.01737409	1363.22	0.00345867		1893.21	0.01391918	0.00133632	
303.43	0.22183443	0.20357478	833.42	0.02128393	0.01740668	1363.42	0.00307293		1893.41	0.0146218	0.00133874	
303.63	0.22246606	0.20387714	833.62	0.02123238	0.01743926	1363.62	0.00289669		1893.61	0.0145574	0.00134116	
303.83	0.22365748	0.20417922	833.82	0.02064471	0.01747184	1363.82	0.00363309		1893.81	0.01462828	0.00134358	
304.03	0.22478754	0.20448099	834.02	0.02145811	0.01750441	1364.02	0.00269527		1894.01	0.01492478	0.001346	
304.23	0.22468295	0.20478247	834.22	0.02292651	0.01753698	1364.22	0.00228425		1894.21	0.01486635	0.00134842	
304.43	0.22498347	0.20508366	834.42	0.02352841	0.01756954	1364.42	0.00248298		1894.41	0.01468018	0.00135084	
304.63	0.22549674	0.20538455	834.62	0.02456059	0.01760211	1364.62	0.00352422		1894.61	0.01508894	0.00135325	
304.83	0.22669162	0.20568515	834.82	0.0246391	0.01763466	1364.82	0.00356654		1894.81	0.01523817	0.00135567	
305.03	0.22735249	0.20598545	835.02	0.02376997	0.01766722	1365.02	0.00306978		1895.01	0.01591351	0.00135809	
305.23	0.22842662	0.20628546	835.22	0.02290186	0.01769976	1365.22	0.00317303		1895.21	0.01564332	0.0013605	
305.43	0.22892771	0.20658518	835.42	0.02272855	0.01773231	1365.42	0.00394678		1895.41	0.01539664	0.00136292	
305.63	0.22951275	0.2068846	835.62	0.02194548	0.01776485	1365.62	0.00393795		1895.61	0.01625482	0.00136533	
305.83	0.22837074	0.20718373	835.82	0.02105442	0.01779739	1365.82	0.00473797		1895.81	0.01563656	0.00136774	
306.03	0.2291505	0.20748257	836.02	0.02084872	0.01782992	1366.02	0.00383733		1896.01	0.01545778	0.00137016	
306.23	0.22902146	0.20778111	836.22	0.02108987	0.01786245	1366.22	0.00269483		1896.21	0.01423266	0.00137257	
306.43	0.22884643	0.20807937	836.42	0.02140972	0.01789497	1366.42	0.00219772		1896.41	0.01439859	0.00137498	
306.63	0.22874867	0.20837733	836.62	0.02215435	0.01792749	1366.62	0.00255498		1896.61	0.01472745	0.00137739	
306.83	0.22847711	0.208675	836.82	0.02197586	0.01796001	1366.82	0.00243912		1896.81	0.01427885	0.0013798	
307.03	0.22728855	0.20897238	837.02	0.02226526	0.01799252	1367.02	0.00186359		1897.01	0.01321964	0.00138221	
307.23	0.22752238	0.20926947	837.22	0.02294757	0.01802503	1367.22	0.00200198		1897.21	0.01265908	0.00138462	
307.43	0.22717923	0.20956626	837.42	0.02261241	0.01805753	1367.42	0.00164558		1897.41	0.01193729	0.00138703	
307.63	0.22778268	0.20986277	837.62	0.022301	0.01809003	1367.62	0.00216031		1897.61	0.01137363	0.00138944	
307.83	0.22814538	0.21015899	837.82	0.02215664	0.01812252	1367.82	0.00243276		1897.81	0.01091295	0.00139184	
308.03	0.22859948	0.21045492	838.02	0.02217501	0.01815502	1368.02	0.00164346		1898.01	0.01035512	0.00139425	
308.23	0.22869883	0.21075055	838.22	0.02165737	0.0181875	1368.22	0.00282322		1898.21	0.00996403	0.00139666	
308.43	0.22929488	0.2110459	838.42	0.02121624	0.01821999	1368.42	0.00370055		1898.41	0.01052014	0.00139906	
308.63	0.22945745	0.21134096	838.62	0.0210863	0.01825247	1368.62	0.00393515		1898.61	0.01120613	0.00140147	
308.83	0.22945975	0.21163573	838.82	0.0200912	0.01828494	1368.82	0.00415483		1898.81	0.01203682	0.00140387	
309.03	0.2301029	0.21193022	839.02	0.01917069	0.01831741	1369.02	0.00462598		1899.01	0.01235342	0.00140627	
309.23	0.23046771	0.21222441	839.22	0.01839605	0.01834988	1369.22	0.00480699		1899.21	0.01322092	0.00140868	
309.43	0.23091445	0.21251832	839.42	0.01788514	0.01838234	1369.42	0.00439191		1899.41	0.0136713	0.00141108	
309.63	0.23156129	0.21281194	839.62	0.01845964	0.0184148	1369.62	0.00499319		1899.61	0.01516952	0.00141348	
309.83	0.23139133	0.21310527	839.82	0.01852236	0.01844725	1369.82	0.00585996		1899.81	0.01510137	0.00141588	
310.03	0.23164532	0.21339832	840.02	0.01988597	0.0184797	1370.02	0.00532891		1900.01	0.0149108	0.00141828	
310.23	0.23170504	0.21369108	840.22	0.02157545	0.01851215	1370.22	0.00467307		1900.21	0.01578524	0.00142068	
310.43	0.2326096	0.21398355	840.42	0.02218813	0.01854459	1370.42	0.00463388		1900.41	0.01483539	0.00142308	
310.63	0.23347779	0.21427574	840.62	0.02335549	0.01857703	1370.62	0.00495512		1900.61	0.01434583	0.00142548	
310.83	0.23339794	0.21456764	840.82	0.02451759	0.01860947	1370.82	0.00450284		1900.81	0.01351348	0.00142788	
311.03	0.233206	0.21485925	841.02	0.02481131	0.0186419	1371.02	0.00383412		1901.01	0.01234427	0.00143028	
311.23	0.23415387	0.21515058	841.22	0.02499175	0.01867432	1371.22	0.00479813		1901.21	0.01208824	0.00143267	
311.43	0.23504279	0.21544163	841.42	0.02468158	0.01870674	1371.42	0.00522547		1901.41	0.01187963	0.00143507	
311.63	0.23597878	0.21573239	841.62	0.02527701	0.01873916	1371.62	0.00567286		1901.61	0.01188112	0.00143746	
311.83	0.2362967	0.21602286	841.82	0.02516836	0.01877157	1371.82	0.00635441		1901.81	0.01079007	0.00143986	
312.03	0.23730111	0.21631306	842.02	0.0250711	0.01880398	1372.02	0.00621915		1902.01	0.01132696	0.00144225	
312.23	0.23737988	0.21660296	842.22	0.0238405	0.01883639	1372.22	0.0066821		1902.21	0.01159405	0.00144465	
312.43	0.23641991	0.21689259	842.42	0.02384388	0.01886879	1372.42	0.00550935		1902.41	0.01122545	0.00144704	
312.63	0.23567803	0.21718193	842.62	0.02292736	0.01890119	1372.62	0.00585383		1902.61	0.01125589	0.00144943	
312.83	0.23578208	0.21747099	842.82	0.02181051	0.01893358	1372.82	0.00655455		1902.81	0.01095798	0.00145182	
313.03	0.235794	0.21775976	843.02	0.02068335	0.01896597	1373.02	0.00635416		1903.01	0.01110548	0.00145422	
313.23	0.2355637	0.21804826	843.22	0.01981285	0.01899836	1373.22	0.00632264		1903.21	0.01204379	0.00145661	
313.43	0.23586337	0.21833647	843.42	0.0200834	0.01903074	1373.42	0.00680913		1903.41	0.01255682	0.001459	
313.63	0.23569634	0.2186244	843.62	0.02053044	0.01906311	1373.62	0.00684307		1903.61	0.01343788	0.00146139	
313.83	0.23579768	0.21891204	843.82	0.02005167	0.01909549	1373.82	0.00626158		1903.81	0.01394985	0.00146377	
314.03	0.2361678	0.21919941	844.02	0.02037888	0.01912785	1374.02	0.0049917		1904.01	0.01354743	0.00146616	
314.23	0.2377798	0.21948649	844.22	0.02043037	0.01916022	1374.22	0.00408874		1904.21	0.01431271	0.00146855	
314.43	0.23901035	0.2197733	844.42	0.02033409	0.01919258	1374.42	0.00457458		1904.41	0.01245368	0.00147094	
314.63	0.23862287	0.22005982	844.62	0.02078594	0.01922494	1374.62	0.00402402		1904.61	0.01280082	0.00147332	
314.83	0.23817006	0.22034606	844.82	0.02089124	0.01925729	1374.82	0.00373485		1904.81	0.01234214	0.00147571	
315.03	0.23791949	0.22063203	845.02	0.02093228	0.01928964	1375.02	0.00397703		1905.01	0.01208224	0.00147809	
315.23	0.23812039	0.22091771	845.22	0.02189743	0.01932198	1375.22	0.00402207		1905.21	0.01310227	0.00148048	
315.43	0.23838628	0.22120311	845.42	0.02272359	0.01935432	1375.42	0.00429762		1905.41	0.01353022	0.00148286	
315.63	0.23844623	0.22148824	845.62	0.02359275	0.01938666	1375.62	0.00442454		1905.61	0.01441887	0.00148525	
315.83	0.23778401	0.22177309	845.82	0.02328157	0.01941899	1375.82	0.0042101		1905.81	0.01366853	0.00148763	
316.03	0.23791431	0.22205765	846.02	0.02350388	0.01945132	1376.02	0.00371714		1906.01	0.01462067	0.00149001	
316.23	0.23666633	0.22234194	846.22	0.02337971	0.01948364	1376.22	0.00342589		1906.21	0.01330366	0.00149239	
316.43	0.2359404	0.22262595	846.42	0.02427581	0.01951596	1376.42	0.00381518		1906.41	0.01243588	0.00149477	
316.63	0.23642687	0.22290969	846.62	0.02418478	0.01954828	1376.62	0.00499269		1906.61	0.01263106	0.00149715	
316.83	0.23731099	0.22319314	846.82	0.02464053	0.01958059	1376.82	0.00494115		1906.81	0.01248343	0.00149953	
317.03	0.2374084	0.22347632	847.02	0.02532998	0.0196129	1377.02	0.00499043		1907.01	0.01309282	0.00150191	
317.23	0.2386452	0.22375922	847.22	0.02595028	0.0196452	1377.22	0.00586059		1907.21	0.01392289	0.00150429	
317.43	0.23918284	0.22404185	847.42	0.02720575	0.0196775	1377.42	0.00685419		1907.41	0.01452653	0.00150667	
317.63	0.24101231	0.22432419	847.62	0.0274966	0.01970979	1377.62	0.00674122		1907.61	0.01487208	0.00150904	
317.83	0.24190379	0.22460627	847.82	0.02798385	0.01974209	1377.82	0.00732736		1907.81	0.01498544	0.00151142	
318.03	0.24288978	0.22488806	848.02	0.02786435	0.01977437	1378.02	0.0075252		1908.01	0.01456435	0.0015138	
318.23	0.2442281	0.22516958	848.22	0.02882769	0.01980666	1378.22	0.00780961		1908.21	0.01521839	0.00151617	
318.43	0.24479878	0.22545083	848.42	0.02888981	0.01983894	1378.42	0.00747513		1908.41	0.01430422	0.00151854	
318.63	0.24514503	0.2257318	848.62	0.02814206	0.01987121	1378.62	0.00676403		1908.61	0.01416906	0.00152092	
318.83	0.24517077	0.22601249	848.82	0.02722117	0.01990348	1378.82	0.00665334		1908.81	0.01322482	0.00152329	
319.03	0.24537208	0.22629291	849.02	0.02759558	0.01993575	1379.02	0.00704313		1909.01	0.01280848	0.00152567	
319.23	0.2455789	0.22657306	849.22	0.02754337	0.01996801	1379.22	0.00620379		1909.21	0.01266351	0.00152804	
319.43	0.24544422	0.22685293	849.42	0.02651703	0.02000027	1379.42	0.00674532		1909.41	0.01199556	0.00153041	
319.63	0.24572483	0.22713253	849.62	0.02649708	0.02003252	1379.62	0.00589722		1909.61	0.01181161	0.00153278	
319.83	0.24535077	0.22741186	849.82	0.02641311	0.02006478	1379.82	0.00556645		1909.81	0.01059015	0.00153515	
320.03	0.24552652	0.22769091	850.02	0.02611612	0.02009702	1380.02	0.00514642		1910.01	0.01051617	0.00153752	
320.23	0.24453344	0.22796969	850.22	0.0251068	0.02012926	1380.22	0.00453804		1910.21	0.01048821	0.00153989	
320.43	0.24464589	0.22824819	850.42	0.02520725	0.0201615	1380.42	0.00441168		1910.41	0.01064207	0.00154226	
320.63	0.24582529	0.22852643	850.62	0.02515149	0.02019374	1380.62	0.00342811		1910.61	0.01076567	0.00154463	
320.83	0.24576826	0.22880439	850.82	0.02550432	0.02022597	1380.82	0.00174254		1910.81	0.01108497	0.00154699	
321.03	0.24591195	0.22908208	851.02	0.02538643	0.02025819	1381.02	0.00219835		1911.01	0.01109377	0.00154936	
321.23	0.24618956	0.2293595	851.22	0.02563291	0.02029042	1381.22	0.00172218		1911.21	0.01086996	0.00155172	
321.43	0.24631562	0.22963665	851.42	0.02563412	0.02032263	1381.42	0.00145334		1911.41	0.01120877	0.00155409	
321.63	0.24728228	0.22991352	851.62	0.02537582	0.02035485	1381.62	0.00064497		1911.61	0.01062022	0.00155646	
321.83	0.24694599	0.23019013	851.82	0.02539237	0.02038706	1381.82	0.00083056		1911.81	0.01030936	0.00155882	
322.03	0.24711364	0.23046646	852.02	0.02548892	0.02041926	1382.02	0.00054931		1912.01	0.01028571	0.00156118	
322.23	0.24762846	0.23074253	852.22	0.0259332	0.02045147	1382.22	0.00022439		1912.21	0.01089167	0.00156355	
322.43	0.24710592	0.23101832	852.42	0.02490616	0.02048366	1382.42	-0.00063815		1912.41	0.0101241	0.00156591	
322.63	0.24704707	0.23129384	852.62	0.02422484	0.02051586	1382.62	-0.00024821		1912.61	0.01121295	0.00156827	
322.83	0.24592765	0.2315691	852.82	0.02416089	0.02054805	1382.82	0.00009548		1912.81	0.01042352	0.00157063	
323.03	0.24624072	0.23184408	853.02	0.02427518	0.02058023	1383.02	0.00022084		1913.01	0.01023018	0.00157299	
323.23	0.2461516	0.2321188	853.22	0.02405078	0.02061241	1383.22	0.00057315		1913.21	0.01075085	0.00157535	
323.43	0.24624364	0.23239325	853.42	0.02461863	0.02064459	1383.42	0.00157865		1913.41	0.01083267	0.00157771	
323.63	0.24637499	0.23266743	853.62	0.02588708	0.02067677	1383.62	0.00223215		1913.61	0.01161088	0.00158007	
323.83	0.24620826	0.23294134	853.82	0.02604658	0.02070894	1383.82	0.00274301		1913.81	0.01203699	0.00158243	
324.03	0.24689694	0.23321498	854.02	0.02514568	0.0207411	1384.02	0.00320107		1914.01	0.01316629	0.00158479	
324.23	0.24729901	0.23348836	854.22	0.02425368	0.02077326	1384.22	0.00438499		1914.21	0.01356635	0.00158714	
324.43	0.24894309	0.23376147	854.42	0.02477193	0.02080542	1384.42	0.00501208		1914.41	0.01255725	0.0015895	
324.63	0.24936936	0.23403431	854.62	0.02530652	0.02083757	1384.62	0.00414367		1914.61	0.01295139	0.00159185	
324.83	0.24946963	0.23430688	854.82	0.02541133	0.02086972	1384.82	0.00444389		1914.81	0.01248005	0.00159421	
325.03	0.24970036	0.23457919	855.02	0.0253851	0.02090187	1385.02	0.00521331		1915.01	0.01190656	0.00159656	
325.23	0.25052389	0.23485123	855.22	0.02538509	0.02093401	1385.22	0.00427944		1915.21	0.01119201	0.00159892	
325.43	0.25013075	0.23512301	855.42	0.02535108	0.02096614	1385.42	0.00385541		1915.41	0.01141552	0.00160127	
325.63	0.24998862	0.23539452	855.62	0.02446584	0.02099828	1385.62	0.00340791		1915.61	0.01058606	0.00160362	
325.83	0.2502559	0.23566576	855.82	0.02375839	0.02103041	1385.82	0.00269598		1915.81	0.01098857	0.00160598	
326.03	0.25047887	0.23593674	856.02	0.02425276	0.02106253	1386.02	0.00281735		1916.01	0.01120482	0.00160833	
326.23	0.24992516	0.23620745	856.22	0.0247299	0.02109465	1386.22	0.00321358		1916.21	0.01226227	0.00161068	
326.43	0.24919354	0.2364779	856.42	0.02417112	0.02112677	1386.42	0.00205011		1916.41	0.0115009	0.00161303	
326.63	0.24980361	0.23674809	856.62	0.02494128	0.02115888	1386.62	0.0027237		1916.61	0.01242921	0.00161538	
326.83	0.24960772	0.23701801	856.82	0.02527697	0.02119099	1386.82	0.0030255		1916.81	0.01090878	0.00161773	
327.03	0.24981986	0.23728766	857.02	0.02524031	0.0212231	1387.02	0.00302295		1917.01	0.01097161	0.00162007	
327.23	0.2498524	0.23755705	857.22	0.02558004	0.0212552	1387.22	0.00394481		1917.21	0.01128192	0.00162242	
327.43	0.24953133	0.23782618	857.42	0.02668201	0.02128729	1387.42	0.00426691		1917.41	0.01172121	0.00162477	
327.63	0.24952737	0.23809505	857.62	0.02709683	0.02131938	1387.62	0.00458204		1917.61	0.01189514	0.00162712	
327.83	0.25061401	0.23836365	857.82	0.02704036	0.02135147	1387.82	0.00531935		1917.81	0.01178446	0.00162946	
328.03	0.25139817	0.23863199	858.02	0.02639474	0.02138356	1388.02	0.00609714		1918.01	0.01163177	0.00163181	
328.23	0.25202477	0.23890007	858.22	0.02701299	0.02141564	1388.22	0.00614506		1918.21	0.01129298	0.00163415	
328.43	0.25258411	0.23916788	858.42	0.02738642	0.02144771	1388.42	0.00618037		1918.41	0.01140785	0.0016365	
328.63	0.25248878	0.23943544	858.62	0.02756143	0.02147979	1388.62	0.00572916		1918.61	0.01192428	0.00163884	
328.83	0.25295621	0.23970273	858.82	0.0269837	0.02151185	1388.82	0.00650424		1918.81	0.01322865	0.00164118	
329.03	0.25335635	0.23996976	859.02	0.02660692	0.02154392	1389.02	0.00600563		1919.01	0.01445355	0.00164353	
329.23	0.25378835	0.24023653	859.22	0.0265457	0.02157598	1389.22	0.00458349		1919.21	0.01487266	0.00164587	
329.43	0.25399282	0.24050303	859.42	0.02610996	0.02160804	1389.42	0.0037002		1919.41	0.01542481	0.00164821	
329.63	0.25375682	0.24076928	859.62	0.02427123	0.02164009	1389.62	0.00361269		1919.61	0.01604293	0.00165055	
329.83	0.25334758	0.24103527	859.82	0.02382973	0.02167214	1389.82	0.003736		1919.81	0.01643694	0.00165289	
330.03	0.25269836	0.24130099	860.02	0.02447815	0.02170418	1390.02	0.0041227		1920.01	0.01653362	0.00165523	
330.23	0.25254231	0.24156646	860.22	0.02307626	0.02173622	1390.22	0.00292594		1920.21	0.01630275	0.00165757	
330.43	0.25334078	0.24183167	860.42	0.02230767	0.02176826	1390.42	0.0023819		1920.41	0.01532316	0.00165991	
330.63	0.25427443	0.24209661	860.62	0.02280624	0.02180029	1390.62	0.00299087		1920.61	0.01523122	0.00166224	
330.83	0.25439966	0.2423613	860.82	0.02236117	0.02183232	1390.82	0.0028025		1920.81	0.01403965	0.00166458	
331.03	0.25402356	0.24262573	861.02	0.02231978	0.02186434	1391.02	0.00258216		1921.01	0.01365402	0.00166692	
331.23	0.25508886	0.2428899	861.22	0.02232488	0.02189636	1391.22	0.00203753		1921.21	0.01324934	0.00166925	
331.43	0.25530225	0.24315382	861.42	0.02252701	0.02192837	1391.42	0.00103546		1921.41	0.0134308	0.00167159	
331.63	0.25702918	0.24341747	861.62	0.02244175	0.02196039	1391.62	0.00142054		1921.61	0.01265902	0.00167392	
331.83	0.25775713	0.24368087	861.82	0.02341742	0.02199239	1391.82	0.0011883		1921.81	0.01269341	0.00167626	
332.03	0.25820495	0.24394401	862.02	0.0243204	0.0220244	1392.02	0.00027109		1922.01	0.01202346	0.00167859	
332.23	0.25869975	0.24420689	862.22	0.02637062	0.0220564	1392.22	-0.00056145		1922.21	0.01171197	0.00168092	
332.43	0.25892286	0.24446951	862.42	0.02682971	0.02208839	1392.42	-0.0004595		1922.41	0.01231904	0.00168325	
332.63	0.26047088	0.24473188	862.62	0.0274507	0.02212038	1392.62	-0.00050173		1922.61	0.01286794	0.00168558	
332.83	0.26046834	0.24499399	862.82	0.02753663	0.02215237	1392.82	-0.0008297		1922.81	0.01381569	0.00168792	
333.03	0.2609016	0.24525584	863.02	0.02816737	0.02218436	1393.02	-0.00087087		1923.01	0.01313488	0.00169025	
333.23	0.26082739	0.24551744	863.22	0.02836087	0.02221633	1393.22	-0.00103765		1923.21	0.01317823	0.00169258	
333.43	0.26085857	0.24577878	863.42	0.02875527	0.02224831	1393.42	-0.00074775		1923.41	0.01324917	0.0016949	
333.63	0.25895139	0.24603987	863.62	0.02908593	0.02228028	1393.62	-0.00050116		1923.61	0.01345727	0.00169723	
333.83	0.25907224	0.2463007	863.82	0.02899146	0.02231225	1393.82	-0.00006338		1923.81	0.01356441	0.00169956	
334.03	0.25860836	0.24656128	864.02	0.02951982	0.02234421	1394.02	-0.00053591		1924.01	0.01395267	0.00170189	
334.23	0.25846303	0.2468216	864.22	0.02883784	0.02237617	1394.22	-0.00099072		1924.21	0.01440199	0.00170422	
334.43	0.25800823	0.24708167	864.42	0.02976034	0.02240813	1394.42	0.00009809		1924.41	0.01481063	0.00170654	
334.63	0.25756177	0.24734148	864.62	0.03033474	0.02244008	1394.62	0.00012287		1924.61	0.01455307	0.00170887	
334.83	0.25691304	0.24760104	864.82	0.02994425	0.02247203	1394.82	0.00053932		1924.81	0.01395067	0.00171119	
335.03	0.25734068	0.24786034	865.02	0.03010562	0.02250397	1395.02	0.00064066		1925.01	0.01345113	0.00171352	
335.23	0.25812635	0.24811939	865.22	0.0297271	0.02253591	1395.22	0.00105434		1925.21	0.01470278	0.00171584	
335.43	0.25839202	0.24837819	865.42	0.02961207	0.02256784	1395.42	0.00172848		1925.41	0.01524136	0.00171816	
335.63	0.25959981	0.24863673	865.62	0.02977192	0.02259977	1395.62	0.00228815		1925.61	0.01499093	0.00172049	
335.83	0.25917016	0.24889503	865.82	0.03068112	0.0226317	1395.82	0.00233249		1925.81	0.01465702	0.00172281	
336.03	0.25935024	0.24915306	866.02	0.03045271	0.02266362	1396.02	0.00263894		1926.01	0.01405776	0.00172513	
336.23	0.25951833	0.24941085	866.22	0.02993255	0.02269554	1396.22	0.00282967		1926.21	0.01415272	0.00172745	
336.43	0.25988673	0.24966838	866.42	0.02874344	0.02272746	1396.42	0.00313112		1926.41	0.01467068	0.00172977	
336.63	0.26024503	0.24992567	866.62	0.02770045	0.02275937	1396.62	0.00349269		1926.61	0.01469356	0.00173209	
336.83	0.25938205	0.2501827	866.82	0.0267246	0.02279128	1396.82	0.00348432		1926.81	0.01426237	0.00173441	
337.03	0.26008133	0.25043948	867.02	0.02615835	0.02282318	1397.02	0.0043747		1927.01	0.01360957	0.00173673	
337.23	0.25990423	0.250696	867.22	0.02605104	0.02285508	1397.22	0.00424717		1927.21	0.01352312	0.00173904	
337.43	0.26041898	0.25095228	867.42	0.02596314	0.02288697	1397.42	0.00459637		1927.41	0.01321862	0.00174136	
337.63	0.26043866	0.25120831	867.62	0.02506919	0.02291886	1397.62	0.0051051		1927.61	0.01283977	0.00174368	
337.83	0.26143503	0.25146408	867.82	0.02483826	0.02295075	1397.82	0.00441046		1927.81	0.01237571	0.00174599	
338.03	0.26057607	0.25171961	868.02	0.02534805	0.02298263	1398.02	0.00339937		1928.01	0.01285649	0.00174831	
338.23	0.26102789	0.25197489	868.22	0.02529933	0.02301451	1398.22	0.00321378		1928.21	0.01285569	0.00175062	
338.43	0.26158558	0.25222991	868.42	0.02600477	0.02304639	1398.42	0.00298599		1928.41	0.01273943	0.00175294	
338.63	0.26257464	0.25248469	868.62	0.0258767	0.02307826	1398.62	0.0032938		1928.61	0.01220476	0.00175525	
338.83	0.26194317	0.25273922	868.82	0.02595967	0.02311012	1398.82	0.00374896		1928.81	0.01119784	0.00175756	
339.03	0.26307461	0.2529935	869.02	0.02727332	0.02314199	1399.02	0.00335195		1929.01	0.0100212	0.00175988	
339.23	0.26312207	0.25324752	869.22	0.02834278	0.02317385	1399.22	0.00406477		1929.21	0.01134058	0.00176219	
339.43	0.2637386	0.25350131	869.42	0.02897957	0.0232057	1399.42	0.00413226		1929.41	0.01075758	0.0017645	
339.63	0.26450856	0.25375484	869.62	0.02980323	0.02323755	1399.62	0.00444775		1929.61	0.01064124	0.00176681	
339.83	0.2642991	0.25400812	869.82	0.03058268	0.0232694	1399.82	0.00453433		1929.81	0.01130015	0.00176912	
340.03	0.26408267	0.25426116	870.02	0.03097304	0.02330124	1400.02	0.00434543		1930.01	0.01159976	0.00177143	
340.23	0.26453821	0.25451395	870.22	0.03016598	0.02333308	1400.22	0.00352873		1930.21	0.01259514	0.00177374	
340.43	0.26401484	0.25476649	870.42	0.03106868	0.02336491	1400.42	0.00329202		1930.41	0.01452373	0.00177605	
340.63	0.26376864	0.25501879	870.62	0.0312542	0.02339675	1400.62	0.00306168		1930.61	0.01509367	0.00177835	
340.83	0.26486053	0.25527084	870.82	0.03210319	0.02342857	1400.82	0.00256265		1930.81	0.01648845	0.00178066	
341.03	0.26516826	0.25552264	871.02	0.03257599	0.02346039	1401.02	0.00291166		1931.01	0.01699662	0.00178297	
341.23	0.26459929	0.2557742	871.22	0.0325803	0.02349221	1401.22	0.00303916		1931.21	0.01713897	0.00178527	
341.43	0.26523262	0.25602551	871.42	0.03142188	0.02352403	1401.42	0.00391581		1931.41	0.01711351	0.00178758	
341.63	0.26530762	0.25627657	871.62	0.03114775	0.02355584	1401.62	0.0036456		1931.61	0.01664733	0.00178988	
341.83	0.26610939	0.25652739	871.82	0.03097506	0.02358764	1401.82	0.00315663		1931.81	0.01694529	0.00179219	
342.03	0.26625737	0.25677796	872.02	0.0301633	0.02361945	1402.02	0.00389074		1932.01	0.01684168	0.00179449	
342.23	0.26663947	0.25702829	872.22	0.02979729	0.02365125	1402.22	0.00449795		1932.21	0.01617042	0.00179679	
342.43	0.26744138	0.25727837	872.42	0.02985376	0.02368304	1402.42	0.00467985		1932.41	0.01578965	0.00179909	
342.63	0.26769204	0.25752821	872.62	0.02944994	0.02371483	1402.62	0.00515066		1932.61	0.01425067	0.0018014	
342.83	0.26613741	0.25777781	872.82	0.02949302	0.02374662	1402.82	0.006146		1932.81	0.0118062	0.0018037	
343.03	0.26706289	0.25802716	873.02	0.03022031	0.0237784	1403.02	0.00654433		1933.01	0.01063876	0.001806	
343.23	0.267138	0.25827626	873.22	0.03040019	0.02381018	1403.22	0.00693558		1933.21	0.01064209	0.0018083	
343.43	0.26741229	0.25852513	873.42	0.03031726	0.02384195	1403.42	0.00751607		1933.41	0.0095135	0.0018106	
343.63	0.26832852	0.25877375	873.62	0.03132114	0.02387372	1403.62	0.00742241		1933.61	0.00928496	0.0018129	
343.83	0.26830401	0.25902212	873.82	0.03171098	0.02390549	1403.82	0.00652456		1933.81	0.00963642	0.00181519	
344.03	0.2684486	0.25927026	874.02	0.03197193	0.02393725	1404.02	0.00569089		1934.01	0.00917665	0.00181749	
344.23	0.26941181	0.25951815	874.22	0.03161465	0.02396901	1404.22	0.00500992		1934.21	0.00930657	0.00181979	
344.43	0.26914253	0.25976579	874.42	0.0313588	0.02400077	1404.42	0.00440809		1934.41	0.01046743	0.00182208	
344.63	0.26965131	0.2600132	874.62	0.03125443	0.02403252	1404.62	0.00334369		1934.61	0.01021458	0.00182438	
344.83	0.27020167	0.26026036	874.82	0.03233655	0.02406426	1404.82	0.0030303		1934.81	0.01196607	0.00182668	
345.03	0.26968716	0.26050728	875.02	0.03150831	0.02409601	1405.02	0.0029791		1935.01	0.01136929	0.00182897	
345.23	0.27010738	0.26075397	875.22	0.03104401	0.02412774	1405.22	0.00330571		1935.21	0.01073269	0.00183126	
345.43	0.27028524	0.2610004	875.42	0.03027148	0.02415948	1405.42	0.00325224		1935.41	0.01065682	0.00183356	
345.63	0.26971065	0.2612466	875.62	0.0302854	0.02419121	1405.62	0.0013164		1935.61	0.01043753	0.00183585	
345.83	0.27037033	0.26149256	875.82	0.03012237	0.02422294	1405.82	0.00162913		1935.81	0.01138788	0.00183814	
346.03	0.27049217	0.26173828	876.02	0.03021178	0.02425466	1406.02	0.00216217		1936.01	0.01062504	0.00184043	
346.23	0.27038906	0.26198375	876.22	0.0300866	0.02428638	1406.22	0.00272508		1936.21	0.01032458	0.00184272	
346.43	0.2711234	0.26222899	876.42	0.03003019	0.02431809	1406.42	0.00310889		1936.41	0.01078395	0.00184501	
346.63	0.27056241	0.26247399	876.62	0.02956834	0.0243498	1406.62	0.00326597		1936.61	0.01034385	0.0018473	
346.83	0.27107096	0.26271874	876.82	0.02991233	0.02438151	1406.82	0.00406781		1936.81	0.01046515	0.00184959	
347.03	0.27241585	0.26296326	877.02	0.02996181	0.02441321	1407.02	0.00433144		1937.01	0.01160244	0.00185188	
347.23	0.27353626	0.26320754	877.22	0.03036659	0.02444491	1407.22	0.0039594		1937.21	0.01204457	0.00185417	
347.43	0.27410819	0.26345158	877.42	0.03033953	0.0244766	1407.42	0.00538744		1937.41	0.01246439	0.00185646	
347.63	0.27524272	0.26369538	877.62	0.0311378	0.02450829	1407.62	0.00601437		1937.61	0.01389567	0.00185874	
347.83	0.27542096	0.26393894	877.82	0.03149996	0.02453998	1407.82	0.00588355		1937.81	0.01458889	0.00186103	
348.03	0.27636956	0.26418226	878.02	0.0313232	0.02457166	1408.02	0.00559928		1938.01	0.0151661	0.00186332	
348.23	0.27623916	0.26442535	878.22	0.03076618	0.02460334	1408.22	0.00616946		1938.21	0.01489699	0.0018656	
348.43	0.27611308	0.2646682	878.42	0.03070927	0.02463502	1408.42	0.006031		1938.41	0.01599675	0.00186789	
348.63	0.27534693	0.26491081	878.62	0.03109074	0.02466669	1408.62	0.00535624		1938.61	0.01612215	0.00187017	
348.83	0.27486557	0.26515318	878.82	0.03190869	0.02469835	1408.82	0.00563829		1938.81	0.01644554	0.00187245	
349.03	0.27495092	0.26539532	879.02	0.03187766	0.02473002	1409.02	0.00541826		1939.01	0.01599422	0.00187474	
349.23	0.27537116	0.26563722	879.22	0.0328215	0.02476168	1409.22	0.0053466		1939.21	0.01516735	0.00187702	
349.43	0.2744623	0.26587888	879.42	0.03301039	0.02479333	1409.42	0.00532146		1939.41	0.01510033	0.0018793	
349.63	0.27342281	0.26612031	879.62	0.03290106	0.02482498	1409.62	0.00320259		1939.61	0.0148832	0.00188158	
349.83	0.27400782	0.2663615	879.82	0.03345399	0.02485663	1409.82	0.003869		1939.81	0.01455118	0.00188386	
350.03	0.27362468	0.26660245	880.02	0.03286002	0.02488827	1410.02	0.00424806		1940.01	0.01390104	0.00188614	
350.23	0.27350604	0.26684317	880.22	0.03231117	0.02491991	1410.22	0.00394679		1940.21	0.01382927	0.00188842	
350.43	0.27396421	0.26708365	880.42	0.03186214	0.02495154	1410.42	0.00285936		1940.41	0.01433795	0.0018907	
350.63	0.2739265	0.2673239	880.62	0.0309565	0.02498317	1410.62	0.00326731		1940.61	0.01508618	0.00189298	
350.83	0.27453132	0.26756391	880.82	0.03128127	0.0250148	1410.82	0.00293902		1940.81	0.01519412	0.00189525	
351.03	0.27440476	0.26780369	881.02	0.03129487	0.02504642	1411.02	0.00299695		1941.01	0.0147294	0.00189753	
351.23	0.27489702	0.26804323	881.22	0.03136856	0.02507804	1411.22	0.0035039		1941.21	0.01435329	0.00189981	
351.43	0.27522232	0.26828254	881.42	0.03089744	0.02510966	1411.42	0.00483902		1941.41	0.01465956	0.00190208	
351.63	0.27484117	0.26852162	881.62	0.03158775	0.02514127	1411.62	0.00459874		1941.61	0.01500396	0.00190436	
351.83	0.27484274	0.26876046	881.82	0.03180998	0.02517287	1411.82	0.00382536		1941.81	0.01504431	0.00190663	
352.03	0.27547549	0.26899907	882.02	0.03142335	0.02520448	1412.02	0.00395034		1942.01	0.01577706	0.00190891	
352.23	0.27464252	0.26923744	882.22	0.03201165	0.02523608	1412.22	0.00471203		1942.21	0.01572447	0.00191118	
352.43	0.2745167	0.26947558	882.42	0.03327372	0.02526767	1412.42	0.00475038		1942.41	0.01659065	0.00191345	
352.63	0.27327491	0.26971349	882.62	0.03327039	0.02529926	1412.62	0.00414154		1942.61	0.01680586	0.00191572	
352.83	0.27337947	0.26995117	882.82	0.03429517	0.02533085	1412.82	0.00473769		1942.81	0.01687336	0.001918	
353.03	0.27447736	0.27018861	883.02	0.03428849	0.02536243	1413.02	0.00442087		1943.01	0.01698036	0.00192027	
353.23	0.27516978	0.27042582	883.22	0.03474306	0.02539401	1413.22	0.0046669		1943.21	0.01658492	0.00192254	
353.43	0.27524626	0.2706628	883.42	0.03506105	0.02542559	1413.42	0.00476452		1943.41	0.01704079	0.00192481	
353.63	0.27576651	0.27089955	883.62	0.03471283	0.02545716	1413.62	0.00353363		1943.61	0.01658091	0.00192708	
353.83	0.27701824	0.27113606	883.82	0.03541918	0.02548872	1413.82	0.00362748		1943.81	0.01611216	0.00192934	
354.03	0.27788329	0.27137235	884.02	0.0334709	0.02552029	1414.02	0.00323154		1944.01	0.01590637	0.00193161	
354.23	0.27865405	0.2716084	884.22	0.03229812	0.02555185	1414.22	0.0023486		1944.21	0.01559682	0.00193388	
354.43	0.27914355	0.27184422	884.42	0.03189058	0.0255834	1414.42	0.00214499		1944.41	0.01517895	0.00193615	
354.63	0.27912058	0.27207981	884.62	0.03158678	0.02561495	1414.62	0.00200584		1944.61	0.01528036	0.00193841	
354.83	0.27975699	0.27231517	884.82	0.03220293	0.0256465	1414.82	0.00102156		1944.81	0.01344986	0.00194068	
355.03	0.28060106	0.2725503	885.02	0.03174339	0.02567804	1415.02	0.00110698		1945.01	0.01289984	0.00194294	
355.23	0.28146765	0.27278521	885.22	0.03080621	0.02570958	1415.22	0.00185042		1945.21	0.01246784	0.00194521	
355.43	0.28176481	0.27301988	885.42	0.03050196	0.02574112	1415.42	0.00208544		1945.41	0.01315004	0.00194747	
355.63	0.28107735	0.27325432	885.62	0.02945553	0.02577265	1415.62	0.00150495		1945.61	0.01327626	0.00194974	
355.83	0.2824038	0.27348853	885.82	0.02890134	0.02580417	1415.82	0.00210613		1945.81	0.01390395	0.001952	
356.03	0.28228222	0.27372251	886.02	0.02893631	0.0258357	1416.02	0.00267468		1946.01	0.01427913	0.00195426	
356.23	0.28213975	0.27395627	886.22	0.02918129	0.02586722	1416.22	0.00336568		1946.21	0.01428154	0.00195652	
356.43	0.28215416	0.27418979	886.42	0.02944306	0.02589873	1416.42	0.00338445		1946.41	0.01429601	0.00195878	
356.63	0.28200361	0.27442309	886.62	0.02934214	0.02593024	1416.62	0.00251376		1946.61	0.01480138	0.00196104	
356.83	0.28252364	0.27465616	886.82	0.02974051	0.02596175	1416.82	0.00273241		1946.81	0.01561836	0.0019633	
357.03	0.28355576	0.274889	887.02	0.03003904	0.02599325	1417.02	0.00250336		1947.01	0.01570403	0.00196556	
357.23	0.28404149	0.27512161	887.22	0.03118352	0.02602475	1417.22	0.0033282		1947.21	0.01603884	0.00196782	
357.43	0.28440381	0.275354	887.42	0.03112033	0.02605625	1417.42	0.00313273		1947.41	0.01642511	0.00197008	
357.63	0.2844861	0.27558616	887.62	0.0309704	0.02608774	1417.62	0.00335096		1947.61	0.01640034	0.00197234	
357.83	0.28460309	0.27581809	887.82	0.03122387	0.02611923	1417.82	0.00288177		1947.81	0.0164151	0.00197459	
358.03	0.284767	0.27604979	888.02	0.0300655	0.02615071	1418.02	0.00235612		1948.01	0.01553821	0.00197685	
358.23	0.28409865	0.27628127	888.22	0.03153262	0.02618219	1418.22	0.00280374		1948.21	0.0153496	0.00197911	
358.43	0.2837755	0.27651252	888.42	0.03260754	0.02621367	1418.42	0.00346387		1948.41	0.01556251	0.00198136	
358.63	0.28392571	0.27674355	888.62	0.03401588	0.02624514	1418.62	0.00243716		1948.61	0.01514965	0.00198362	
358.83	0.28511085	0.27697435	888.82	0.03454728	0.02627661	1418.82	0.00211439		1948.81	0.01433936	0.00198587	
359.03	0.28476946	0.27720492	889.02	0.03514023	0.02630807	1419.02	0.00206545		1949.01	0.01432054	0.00198812	
359.23	0.28430662	0.27743527	889.22	0.03494699	0.02633953	1419.22	0.00295296		1949.21	0.01427039	0.00199038	
359.43	0.2845028	0.27766539	889.42	0.03424348	0.02637099	1419.42	0.00413324		1949.41	0.01487726	0.00199263	
359.63	0.28393571	0.27789529	889.62	0.03316441	0.02640244	1419.62	0.00460633		1949.61	0.01472489	0.00199488	
359.83	0.28421546	0.27812496	889.82	0.03385262	0.02643389	1419.82	0.00518788		1949.81	0.01397134	0.00199713	
360.03	0.28317011	0.27835441	890.02	0.03447143	0.02646533	1420.02	0.0051953		1950.01	0.01323527	0.00199938	
360.23	0.28368885	0.27858363	890.22	0.03313436	0.02649677	1420.22	0.00507628		1950.21	0.01320683	0.00200163	
360.43	0.28434138	0.27881263	890.42	0.03302763	0.02652821	1420.42	0.00406923		1950.41	0.01277461	0.00200388	
360.63	0.28450017	0.27904141	890.62	0.0331325	0.02655964	1420.62	0.00356278		1950.61	0.01282295	0.00200613	
360.83	0.28478642	0.27926996	890.82	0.03342564	0.02659107	1420.82	0.00345794		1950.81	0.01379525	0.00200838	
361.03	0.28540191	0.27949829	891.02	0.0330819	0.02662249	1421.02	0.0032203		1951.01	0.01252175	0.00201063	
361.23	0.28474979	0.27972639	891.22	0.03280877	0.02665391	1421.22	0.00383781		1951.21	0.01328075	0.00201287	
361.43	0.28374441	0.27995427	891.42	0.03161554	0.02668533	1421.42	0.00355694		1951.41	0.01306247	0.00201512	
361.63	0.28357397	0.28018193	891.62	0.03173378	0.02671674	1421.62	0.00329004		1951.61	0.01293951	0.00201737	
361.83	0.28400452	0.28040937	891.82	0.03173594	0.02674815	1421.82	0.00363661		1951.81	0.01319925	0.00201961	
362.03	0.28306416	0.28063658	892.02	0.03143806	0.02677955	1422.02	0.00394149		1952.01	0.01255497	0.00202186	
362.23	0.28291423	0.28086357	892.22	0.03249307	0.02681095	1422.22	0.00437493		1952.21	0.01238673	0.0020241	
362.43	0.28315683	0.28109034	892.42	0.03261134	0.02684235	1422.42	0.00469231		1952.41	0.01304309	0.00202634	
362.63	0.28415299	0.28131689	892.62	0.03381163	0.02687374	1422.62	0.0035255		1952.61	0.01281606	0.00202859	
362.83	0.28555281	0.28154322	892.82	0.03349112	0.02690513	1422.82	0.00353562		1952.81	0.01291849	0.00203083	
363.03	0.28474004	0.28176932	893.02	0.0334925	0.02693651	1423.02	0.004246		1953.01	0.01296143	0.00203307	
363.23	0.28528183	0.2819952	893.22	0.03313916	0.02696789	1423.22	0.00537167		1953.21	0.01296849	0.00203531	
363.43	0.28557699	0.28222087	893.42	0.0331125	0.02699927	1423.42	0.00680995		1953.41	0.01333732	0.00203755	
363.63	0.28541933	0.28244631	893.62	0.03385873	0.02703064	1423.62	0.00665764		1953.61	0.01339268	0.00203979	
363.83	0.28590002	0.28267153	893.82	0.03483701	0.02706201	1423.82	0.00662353		1953.81	0.01305796	0.00204203	
364.03	0.28600004	0.28289653	894.02	0.03515656	0.02709338	1424.02	0.00644485		1954.01	0.01372619	0.00204427	
364.23	0.28670728	0.28312131	894.22	0.03492439	0.02712474	1424.22	0.00646408		1954.21	0.01382859	0.00204651	
364.43	0.28738467	0.28334587	894.42	0.03617287	0.02715609	1424.42	0.00636704		1954.41	0.01402695	0.00204875	
364.63	0.28730712	0.28357021	894.62	0.03682569	0.02718745	1424.62	0.00682179		1954.61	0.0145749	0.00205099	
364.83	0.28772412	0.28379434	894.82	0.0371682	0.0272188	1424.82	0.00654132		1954.81	0.01574497	0.00205322	
365.03	0.28803228	0.28401824	895.02	0.03778085	0.02725014	1425.02	0.0071709		1955.01	0.0153725	0.00205546	
365.23	0.28647463	0.28424192	895.22	0.03727775	0.02728148	1425.22	0.00697598		1955.21	0.01638787	0.00205769	
365.43	0.28711094	0.28446539	895.42	0.03696971	0.02731282	1425.42	0.00608386		1955.41	0.01612035	0.00205993	
365.63	0.28716988	0.28468863	895.62	0.03709825	0.02734415	1425.62	0.00535127		1955.61	0.01626291	0.00206216	
365.83	0.28722897	0.28491166	895.82	0.03615909	0.02737548	1425.82	0.00590705		1955.81	0.01545654	0.0020644	
366.03	0.28649807	0.28513447	896.02	0.03529853	0.02740681	1426.02	0.0047244		1956.01	0.01483709	0.00206663	
366.23	0.28708447	0.28535706	896.22	0.03495542	0.02743813	1426.22	0.00406319		1956.21	0.01484534	0.00206886	
366.43	0.28723934	0.28557944	896.42	0.03432585	0.02746944	1426.42	0.00403648		1956.41	0.01565326	0.0020711	
366.63	0.28898088	0.28580159	896.62	0.03344628	0.02750076	1426.62	0.00292315		1956.61	0.01608964	0.00207333	
366.83	0.28932748	0.28602353	896.82	0.03271553	0.02753207	1426.82	0.0025018		1956.81	0.01601817	0.00207556	
367.03	0.28920195	0.28624526	897.02	0.03278535	0.02756337	1427.02	0.002325		1957.01	0.01628414	0.00207779	
367.23	0.28971855	0.28646676	897.22	0.03315348	0.02759467	1427.22	0.00263553		1957.21	0.01678747	0.00208002	
367.43	0.29002602	0.28668805	897.42	0.0335806	0.02762597	1427.42	0.00334554		1957.41	0.01771241	0.00208225	
367.63	0.29064573	0.28690912	897.62	0.03412642	0.02765727	1427.62	0.00259859		1957.61	0.01789641	0.00208448	
367.83	0.29093724	0.28712998	897.82	0.03470029	0.02768856	1427.82	0.00326108		1957.81	0.0176642	0.0020867	
368.03	0.29144209	0.28735062	898.02	0.03525978	0.02771984	1428.02	0.00266226		1958.01	0.01769589	0.00208893	
368.23	0.29144478	0.28757104	898.22	0.03629616	0.02775112	1428.22	0.0027059		1958.21	0.01745965	0.00209116	
368.43	0.2920091	0.28779125	898.42	0.03689771	0.0277824	1428.42	0.00221411		1958.41	0.01750352	0.00209338	
368.63	0.29218846	0.28801124	898.62	0.03692427	0.02781367	1428.62	0.00221447		1958.61	0.01755673	0.00209561	
368.83	0.29275198	0.28823102	898.82	0.03710695	0.02784494	1428.82	0.00172502		1958.81	0.01765212	0.00209784	
369.03	0.29281765	0.28845059	899.02	0.03778209	0.02787621	1429.02	0.00234213		1959.01	0.01676765	0.00210006	
369.23	0.29143392	0.28866993	899.22	0.03788144	0.02790747	1429.22	0.00187107		1959.21	0.01534593	0.00210228	
369.43	0.29257996	0.28888907	899.42	0.03811135	0.02793873	1429.42	0.00227869		1959.41	0.01328429	0.00210451	
369.63	0.29175998	0.28910799	899.62	0.03825724	0.02796999	1429.62	0.00287008		1959.61	0.01166248	0.00210673	
369.83	0.29173116	0.28932669	899.82	0.03758692	0.02800124	1429.82	0.00265182		1959.81	0.010904	0.00210895	
370.03	0.29180386	0.28954518	900.02	0.03722828	0.02803248	1430.02	0.00276408		1960.01	0.011048	0.00211117	
370.23	0.29180266	0.28976346	900.22	0.03717431	0.02806372	1430.22	0.00434384		1960.21	0.01176182	0.0021134	
370.43	0.29132989	0.28998153	900.42	0.03675934	0.02809496	1430.42	0.00491791		1960.41	0.01195254	0.00211562	
370.63	0.29133538	0.29019938	900.62	0.03666658	0.0281262	1430.62	0.00513345		1960.61	0.01196842	0.00211784	
370.83	0.29143993	0.29041701	900.82	0.03793323	0.02815743	1430.82	0.00534433		1960.81	0.0123644	0.00212006	
371.03	0.29177353	0.29063444	901.02	0.03868771	0.02818865	1431.02	0.00590623		1961.01	0.0131	0.00212227	
371.23	0.29225314	0.29085165	901.22	0.03874748	0.02821988	1431.22	0.00650513		1961.21	0.01391502	0.00212449	
371.43	0.29279592	0.29106865	901.42	0.03911533	0.0282511	1431.42	0.00707409		1961.41	0.01472799	0.00212671	
371.63	0.29369154	0.29128544	901.62	0.03828304	0.02828231	1431.62	0.00658981		1961.61	0.01499395	0.00212893	
371.83	0.29426625	0.29150201	901.82	0.03820097	0.02831352	1431.82	0.00688053		1961.81	0.01503803	0.00213114	
372.03	0.29472203	0.29171838	902.02	0.03804164	0.02834473	1432.02	0.00561864		1962.01	0.01533229	0.00213336	
372.23	0.29466719	0.29193453	902.22	0.0378704	0.02837593	1432.22	0.00568426		1962.21	0.01593806	0.00213558	
372.43	0.29470872	0.29215047	902.42	0.03781543	0.02840713	1432.42	0.00534396		1962.41	0.01610268	0.00213779	
372.63	0.29500299	0.2923662	902.62	0.03713236	0.02843833	1432.62	0.00566952		1962.61	0.01653097	0.00214	
372.83	0.29643113	0.29258172	902.82	0.0370115	0.02846952	1432.82	0.00579483		1962.81	0.01617284	0.00214222	
373.03	0.29618897	0.29279702	903.02	0.03669043	0.02850071	1433.02	0.00598177		1963.01	0.01547411	0.00214443	
373.23	0.2962604	0.29301212	903.22	0.03727199	0.02853189	1433.22	0.00615657		1963.21	0.01460398	0.00214664	
373.43	0.29709154	0.29322701	903.42	0.03661523	0.02856307	1433.42	0.0064898		1963.41	0.01453552	0.00214886	
373.63	0.29654858	0.29344168	903.62	0.03653178	0.02859424	1433.62	0.0067963		1963.61	0.01456792	0.00215107	
373.83	0.29743172	0.29365615	903.82	0.0357528	0.02862542	1433.82	0.0065341		1963.81	0.01482145	0.00215328	
374.03	0.29745595	0.29387041	904.02	0.03529774	0.02865658	1434.02	0.00735406		1964.01	0.01366651	0.00215549	
374.23	0.29714546	0.29408445	904.22	0.03556189	0.02868775	1434.22	0.00771065		1964.21	0.01363287	0.0021577	
374.43	0.29629891	0.29429829	904.42	0.03560971	0.02871891	1434.42	0.00680329		1964.41	0.01258597	0.00215991	
374.63	0.29615749	0.29451192	904.62	0.03589822	0.02875006	1434.62	0.00688379		1964.61	0.01170288	0.00216212	
374.83	0.29640252	0.29472534	904.82	0.03671155	0.02878121	1434.82	0.00638858		1964.81	0.01202066	0.00216432	
375.03	0.29628471	0.29493855	905.02	0.03572657	0.02881236	1435.02	0.00610341		1965.01	0.01218897	0.00216653	
375.23	0.29654269	0.29515155	905.22	0.03537007	0.02884351	1435.22	0.00590826		1965.21	0.01318492	0.00216874	
375.43	0.29613171	0.29536435	905.42	0.03489522	0.02887465	1435.42	0.00608537		1965.41	0.01390637	0.00217094	
375.63	0.29643861	0.29557693	905.62	0.03484397	0.02890578	1435.62	0.00552517		1965.61	0.0127416	0.00217315	
375.83	0.29629892	0.29578931	905.82	0.03503598	0.02893692	1435.82	0.00647111		1965.81	0.01219889	0.00217536	
376.03	0.29657032	0.29600148	906.02	0.03605846	0.02896804	1436.02	0.00666906		1966.01	0.0115708	0.00217756	
376.23	0.29649468	0.29621344	906.22	0.03630257	0.02899917	1436.22	0.00739618		1966.21	0.01159481	0.00217976	
376.43	0.29526234	0.2964252	906.42	0.03687334	0.02903029	1436.42	0.00692764		1966.41	0.01221563	0.00218197	
376.63	0.29638891	0.29663675	906.62	0.03725007	0.02906141	1436.62	0.00666312		1966.61	0.01292727	0.00218417	
376.83	0.29716339	0.29684809	906.82	0.0376087	0.02909252	1436.82	0.00709981		1966.81	0.01330857	0.00218637	
377.03	0.29690864	0.29705922	907.02	0.03768859	0.02912363	1437.02	0.00660476		1967.01	0.01412331	0.00218857	
377.23	0.2975311	0.29727015	907.22	0.03919233	0.02915473	1437.22	0.00705443		1967.21	0.01397491	0.00219078	
377.43	0.29714699	0.29748087	907.42	0.03941233	0.02918583	1437.42	0.00669898		1967.41	0.01475649	0.00219298	
377.63	0.29780463	0.29769139	907.62	0.03974147	0.02921693	1437.62	0.0063182		1967.61	0.01456172	0.00219518	
377.83	0.29821528	0.2979017	907.82	0.04011561	0.02924802	1437.82	0.00539923		1967.81	0.01468964	0.00219738	
378.03	0.29718353	0.2981118	908.02	0.04043782	0.02927911	1438.02	0.0047829		1968.01	0.01436555	0.00219957	
378.23	0.29680061	0.2983217	908.22	0.04090565	0.0293102	1438.22	0.00408167		1968.21	0.01484376	0.00220177	
378.43	0.2961539	0.29853139	908.42	0.04093696	0.02934128	1438.42	0.00354143		1968.41	0.01464518	0.00220397	
378.63	0.2957483	0.29874088	908.62	0.04090407	0.02937236	1438.62	0.00348059		1968.61	0.01446014	0.00220617	
378.83	0.29550818	0.29895016	908.82	0.04107911	0.02940343	1438.82	0.00285106		1968.81	0.01475098	0.00220836	
379.03	0.29550242	0.29915924	909.02	0.04036954	0.0294345	1439.02	0.00269294		1969.01	0.01466888	0.00221056	
379.23	0.29525369	0.29936812	909.22	0.04050078	0.02946557	1439.22	0.00283035		1969.21	0.01444606	0.00221276	
379.43	0.29490025	0.29957679	909.42	0.04032825	0.02949663	1439.42	0.00300577		1969.41	0.0132289	0.00221495	
379.63	0.29514022	0.29978525	909.62	0.04056007	0.02952769	1439.62	0.00329395		1969.61	0.0114612	0.00221715	
379.83	0.29528093	0.29999351	909.82	0.03996392	0.02955874	1439.82	0.00418053		1969.81	0.01106361	0.00221934	
380.02	0.29528093	0.30020054	910.02	0.03996392	0.02958979	1440.02	0.00418053		1970.01	0.01106361	0.00222152	
380.22	0.29615379	0.3001833	910.22	0.04115921	0.02958759	1440.22	0.00380675		1970.21	0.01123564	0.0022215	
380.42	0.2967643	0.30016607	910.42	0.04214145	0.0295854	1440.42	0.0034863		1970.41	0.01184415	0.00222149	
380.62	0.2966482	0.30014884	910.62	0.04262058	0.0295832	1440.62	0.00407165		1970.61	0.01155788	0.00222147	
380.82	0.29700219	0.30013161	910.82	0.04310664	0.02958101	1440.82	0.0043233		1970.81	0.01206809	0.00222145	
381.02	0.29790519	0.30011438	911.02	0.04352061	0.02957881	1441.02	0.00477812		1971.01	0.01175676	0.00222143	
381.22	0.29796405	0.30009715	911.22	0.04380938	0.02957662	1441.22	0.0045923		1971.21	0.01206203	0.00222142	
381.42	0.29824241	0.30007992	911.42	0.04401553	0.02957442	1441.42	0.00472545		1971.41	0.01263336	0.0022214	
381.62	0.29799131	0.3000627	911.62	0.04356183	0.02957223	1441.62	0.00541233		1971.61	0.01198308	0.00222138	
381.82	0.29800099	0.30004547	911.82	0.0437147	0.02957003	1441.82	0.00585126		1971.81	0.012721	0.00222136	
382.02	0.29758681	0.30002824	912.02	0.04325033	0.02956784	1442.02	0.00597586		1972.01	0.01356849	0.00222135	
382.22	0.2969342	0.30001102	912.22	0.04258237	0.02956564	1442.22	0.00590546		1972.21	0.01430911	0.00222133	
382.42	0.29598579	0.2999938	912.42	0.04161411	0.02956345	1442.42	0.00586636		1972.41	0.01393384	0.00222131	
382.62	0.29617459	0.29997658	912.62	0.04163321	0.02956125	1442.62	0.00546082		1972.61	0.01328731	0.00222129	
382.82	0.29586481	0.29995935	912.82	0.04166037	0.02955906	1442.82	0.00537916		1972.81	0.01349285	0.00222128	
383.02	0.2961565	0.29994213	913.02	0.04130259	0.02955687	1443.02	0.00606422		1973.01	0.01323253	0.00222126	
383.22	0.29695733	0.29992492	913.22	0.04070142	0.02955467	1443.22	0.00579455		1973.21	0.01272675	0.00222124	
383.42	0.29606758	0.2999077	913.42	0.04125313	0.02955248	1443.42	0.00489522		1973.41	0.01251845	0.00222122	
383.62	0.29625531	0.29989048	913.62	0.04047356	0.02955028	1443.62	0.00448822		1973.61	0.01269426	0.00222121	
383.82	0.29574389	0.29987326	913.82	0.04089936	0.02954809	1443.82	0.00387234		1973.81	0.01180264	0.00222119	
384.02	0.29604955	0.29985605	914.02	0.04143889	0.0295459	1444.02	0.00322638		1974.01	0.01136349	0.00222117	
384.22	0.29572374	0.29983883	914.22	0.04242131	0.02954371	1444.22	0.0028968		1974.21	0.01068792	0.00222115	
384.42	0.29516708	0.29982162	914.42	0.04270418	0.02954151	1444.42	0.00327037		1974.41	0.01033282	0.00222114	
384.62	0.29413347	0.29980441	914.62	0.04264368	0.02953932	1444.62	0.00314041		1974.61	0.00853918	0.00222112	
384.82	0.29517976	0.2997872	914.82	0.04219314	0.02953713	1444.82	0.00265687		1974.81	0.00890037	0.0022211	
385.02	0.29525118	0.29976999	915.02	0.04241217	0.02953494	1445.02	0.00272226		1975.01	0.00901508	0.00222108	
385.22	0.29418532	0.29975278	915.22	0.04250712	0.02953274	1445.22	0.00216677		1975.21	0.01022013	0.00222106	
385.42	0.29432616	0.29973557	915.42	0.04219909	0.02953055	1445.42	0.00208559		1975.41	0.010273	0.00222105	
385.62	0.29425204	0.29971836	915.62	0.04290114	0.02952836	1445.62	0.00253115		1975.61	0.01020686	0.00222103	
385.82	0.2941909	0.29970116	915.82	0.04309826	0.02952617	1445.82	0.00270919		1975.81	0.01201156	0.00222101	
386.02	0.29430893	0.29968395	916.02	0.04190248	0.02952398	1446.02	0.00236516		1976.01	0.01359126	0.00222099	
386.22	0.29417906	0.29966675	916.22	0.04170379	0.02952179	1446.22	0.00259396		1976.21	0.01487941	0.00222098	
386.42	0.29380125	0.29964954	916.42	0.04070092	0.0295196	1446.42	0.00298551		1976.41	0.01552571	0.00222096	
386.62	0.294751	0.29963234	916.62	0.04150113	0.0295174	1446.62	0.00318298		1976.61	0.01552361	0.00222094	
386.82	0.29449395	0.29961514	916.82	0.04199836	0.02951521	1446.82	0.00434676		1976.81	0.01525236	0.00222092	
387.02	0.29495802	0.29959794	917.02	0.04172398	0.02951302	1447.02	0.0042631		1977.01	0.01593177	0.00222091	
387.22	0.29496213	0.29958074	917.22	0.04144409	0.02951083	1447.22	0.00324005		1977.21	0.0158415	0.00222089	
387.42	0.2939915	0.29956354	917.42	0.0421453	0.02950864	1447.42	0.00360387		1977.41	0.01557925	0.00222087	
387.62	0.29436123	0.29954635	917.62	0.04148112	0.02950645	1447.62	0.00429068		1977.61	0.01420041	0.00222085	
387.82	0.2949288	0.29952915	917.82	0.04137443	0.02950426	1447.82	0.00416666		1977.81	0.01286291	0.00222084	
388.02	0.2948454	0.29951195	918.02	0.04132824	0.02950207	1448.02	0.00452261		1978.01	0.01045296	0.00222082	
388.22	0.29422667	0.29949476	918.22	0.04172514	0.02949988	1448.22	0.00462114		1978.21	0.00934669	0.0022208	
388.42	0.29420676	0.29947757	918.42	0.04107602	0.02949769	1448.42	0.00459374		1978.41	0.00867538	0.00222078	
388.62	0.29453658	0.29946037	918.62	0.03989454	0.0294955	1448.62	0.0038867		1978.61	0.00757993	0.00222077	
388.82	0.29521425	0.29944318	918.82	0.03961066	0.02949332	1448.82	0.0039162		1978.81	0.00824604	0.00222075	
389.02	0.29421517	0.29942599	919.02	0.0402203	0.02949113	1449.02	0.0042714		1979.01	0.00875907	0.00222073	
389.22	0.29322428	0.2994088	919.22	0.04011648	0.02948894	1449.22	0.00296462		1979.21	0.00812084	0.00222071	
389.42	0.2931678	0.29939161	919.42	0.04086158	0.02948675	1449.42	0.00279592		1979.41	0.0074638	0.0022207	
389.62	0.29252264	0.29937443	919.62	0.04149014	0.02948456	1449.62	0.00367436		1979.61	0.00784556	0.00222068	
389.82	0.29233481	0.29935724	919.82	0.0397647	0.02948237	1449.82	0.00413587		1979.81	0.00853079	0.00222066	
390.02	0.29264672	0.29934005	920.02	0.03942499	0.02948018	1450.02	0.00386457		1980.01	0.01021738	0.00222064	
390.22	0.2924205	0.29932287	920.22	0.0396373	0.029478	1450.22	0.00368676		1980.21	0.01118049	0.00222063	
390.42	0.29229946	0.29930569	920.42	0.03919291	0.02947581	1450.42	0.00336958		1980.41	0.01155419	0.00222061	
390.62	0.29263954	0.2992885	920.62	0.03973269	0.02947362	1450.62	0.00338526		1980.61	0.01122612	0.00222059	
390.82	0.29222444	0.29927132	920.82	0.03999661	0.02947143	1450.82	0.00331648		1980.81	0.01263512	0.00222057	
391.02	0.2925116	0.29925414	921.02	0.03934708	0.02946925	1451.02	0.00228466		1981.01	0.01295935	0.00222056	
391.22	0.29224069	0.29923696	921.22	0.03921661	0.02946706	1451.22	0.00239372		1981.21	0.01178174	0.00222054	
391.42	0.29194204	0.29921978	921.42	0.03953294	0.02946487	1451.42	0.00211323		1981.41	0.01087764	0.00222052	
391.62	0.29184735	0.29920261	921.62	0.03833541	0.02946268	1451.62	0.00142258		1981.61	0.00930446	0.0022205	
391.82	0.29234855	0.29918543	921.82	0.03804103	0.0294605	1451.82	0.00043298		1981.81	0.00909566	0.00222049	
392.02	0.29269046	0.29916825	922.02	0.03798444	0.02945831	1452.02	0.00099331		1982.01	0.00756061	0.00222047	
392.22	0.29298271	0.29915108	922.22	0.03782517	0.02945613	1452.22	0.00011863		1982.21	0.00815174	0.00222045	
392.42	0.2929735	0.29913391	922.42	0.03767491	0.02945394	1452.42	-0.00070769		1982.41	0.00736421	0.00222043	
392.62	0.29292488	0.29911673	922.62	0.03708085	0.02945175	1452.62	-0.00096512		1982.61	0.0064019	0.00222042	
392.82	0.29246674	0.29909956	922.82	0.03678394	0.02944957	1452.82	-0.00138584		1982.81	0.00647152	0.0022204	
393.02	0.29275204	0.29908239	923.02	0.03695686	0.02944738	1453.02	-0.00089236		1983.01	0.00659423	0.00222038	
393.22	0.29237214	0.29906522	923.22	0.03715803	0.0294452	1453.22	-0.00163043		1983.21	0.00653116	0.00222036	
393.42	0.29280037	0.29904805	923.42	0.03779052	0.02944301	1453.42	-0.00122846		1983.41	0.0069463	0.00222035	
393.62	0.29206444	0.29903088	923.62	0.03748708	0.02944083	1453.62	-0.00065427		1983.61	0.00737023	0.00222033	
393.82	0.29203499	0.29901372	923.82	0.03708154	0.02943864	1453.82	-0.00069038		1983.81	0.00849937	0.00222031	
394.02	0.29194388	0.29899655	924.02	0.03723619	0.02943646	1454.02	-0.00074249		1984.01	0.00972856	0.00222029	
394.22	0.29156173	0.29897939	924.22	0.03647068	0.02943427	1454.22	-0.00072496		1984.21	0.00966125	0.00222028	
394.42	0.29256617	0.29896222	924.42	0.03695218	0.02943209	1454.42	-0.00075742		1984.41	0.00959861	0.00222026	
394.62	0.29295405	0.29894506	924.62	0.03698524	0.0294299	1454.62	-0.00024359		1984.61	0.00965707	0.00222024	
394.82	0.29318804	0.2989279	924.82	0.03617005	0.02942772	1454.82	-0.00074625		1984.81	0.00946577	0.00222022	
395.02	0.29337353	0.29891074	925.02	0.03602141	0.02942553	1455.02	-0.00058587		1985.01	0.00797364	0.00222021	
395.22	0.29160565	0.29889358	925.22	0.03629307	0.02942335	1455.22	-0.00044588		1985.21	0.00786308	0.00222019	
395.42	0.29116732	0.29887642	925.42	0.0362981	0.02942117	1455.42	-0.00134485		1985.41	0.00770482	0.00222017	
395.62	0.29069533	0.29885926	925.62	0.03586197	0.02941898	1455.62	-0.00196072		1985.61	0.00778252	0.00222015	
395.82	0.29094705	0.2988421	925.82	0.03701161	0.0294168	1455.82	-0.00162509		1985.81	0.00759331	0.00222014	
396.02	0.29059866	0.29882495	926.02	0.03727234	0.02941462	1456.02	-0.00109434		1986.01	0.00700108	0.00222012	
396.22	0.2910393	0.29880779	926.22	0.03671381	0.02941243	1456.22	-0.00248564		1986.21	0.00699426	0.0022201	
396.42	0.28977387	0.29879064	926.42	0.03545268	0.02941025	1456.42	-0.00267641		1986.41	0.00678071	0.00222008	
396.62	0.29005898	0.29877349	926.62	0.03454876	0.02940807	1456.62	-0.00264698		1986.61	0.00682735	0.00222007	
396.82	0.29057684	0.29875634	926.82	0.03368529	0.02940588	1456.82	-0.00288866		1986.81	0.00743003	0.00222005	
397.02	0.29120911	0.29873918	927.02	0.03432813	0.0294037	1457.02	-0.00270718		1987.01	0.00869573	0.00222003	
397.22	0.29150374	0.29872203	927.22	0.034832	0.02940152	1457.22	-0.00371345		1987.21	0.00917011	0.00222001	
397.42	0.29149512	0.29870489	927.42	0.034802	0.02939934	1457.42	-0.00389092		1987.41	0.00942564	0.00222	
397.62	0.29066556	0.29868774	927.62	0.03500836	0.02939716	1457.62	-0.00394067		1987.61	0.00980014	0.00221998	
397.82	0.29077164	0.29867059	927.82	0.03434017	0.02939497	1457.82	-0.00404795		1987.81	0.01037672	0.00221996	
398.02	0.2918369	0.29865344	928.02	0.03377698	0.02939279	1458.02	-0.00337771		1988.01	0.01051906	0.00221994	
398.22	0.29246331	0.2986363	928.22	0.03329463	0.02939061	1458.22	-0.00324212		1988.21	0.01028252	0.00221993	
398.42	0.29339987	0.29861915	928.42	0.03325243	0.02938843	1458.42	-0.00295903		1988.41	0.0105171	0.00221991	
398.62	0.29335665	0.29860201	928.62	0.03321915	0.02938625	1458.62	-0.00226047		1988.61	0.01094901	0.00221989	
398.82	0.29348356	0.29858487	928.82	0.03357007	0.02938407	1458.82	-0.00207093		1988.81	0.00968511	0.00221987	
399.02	0.29305288	0.29856773	929.02	0.0344059	0.02938189	1459.02	-0.00069136		1989.01	0.00959032	0.00221986	
399.22	0.29143627	0.29855059	929.22	0.03538701	0.02937971	1459.22	-0.00055626		1989.21	0.00983617	0.00221984	
399.42	0.29105459	0.29853345	929.42	0.03539273	0.02937752	1459.42	-0.00041622		1989.41	0.0096353	0.00221982	
399.62	0.29154059	0.29851631	929.62	0.03545833	0.02937534	1459.62	0.00070668		1989.61	0.00867009	0.0022198	
399.82	0.292804	0.29849917	929.82	0.0364009	0.02937316	1459.82	0.00128891		1989.81	0.00801497	0.00221979	
400.02	0.29215501	0.29848204	930.02	0.03617115	0.02937098	1460.02	0.00081591		1990.01	0.00765054	0.00221977	
400.22	0.29291107	0.2984649	930.22	0.03562945	0.0293688	1460.22	-0.00019239		1990.21	0.00698192	0.00221975	
400.42	0.29133836	0.29844777	930.42	0.03514723	0.02936662	1460.42	-0.00007908		1990.41	0.00724264	0.00221973	
400.62	0.29127591	0.29843063	930.62	0.03511687	0.02936444	1460.62	0.00011141		1990.61	0.00598492	0.00221971	
400.82	0.29048941	0.2984135	930.82	0.03505493	0.02936227	1460.82	0.0001251		1990.81	0.00606961	0.0022197	
401.02	0.28958645	0.29839637	931.02	0.03490009	0.02936009	1461.02	-0.00045281		1991.01	0.00653577	0.00221968	
401.22	0.28953909	0.29837924	931.22	0.03538041	0.02935791	1461.22	-0.00130294		1991.21	0.00617277	0.00221966	
401.42	0.28843733	0.29836211	931.42	0.03446626	0.02935573	1461.42	-0.0021614		1991.41	0.0066904	0.00221964	
401.62	0.28766982	0.29834498	931.62	0.03463281	0.02935355	1461.62	-0.00259203		1991.61	0.00710351	0.00221963	
401.82	0.2881451	0.29832786	931.82	0.03437766	0.02935137	1461.82	-0.00264468		1991.81	0.0077877	0.00221961	
402.02	0.28876524	0.29831073	932.02	0.0346127	0.02934919	1462.02	-0.00240573		1992.01	0.00912439	0.00221959	
402.22	0.28790717	0.2982936	932.22	0.03487681	0.02934701	1462.22	-0.00285772		1992.21	0.01019668	0.00221957	
402.42	0.28788192	0.29827648	932.42	0.03611208	0.02934484	1462.42	-0.00235412		1992.41	0.01083916	0.00221956	
402.62	0.28856809	0.29825936	932.62	0.03803235	0.02934266	1462.62	-0.00233409		1992.61	0.01081788	0.00221954	
402.82	0.28879427	0.29824223	932.82	0.0381012	0.02934048	1462.82	-0.00152591		1992.81	0.00965418	0.00221952	
403.02	0.28957938	0.29822511	933.02	0.03748625	0.0293383	1463.02	-0.00054498		1993.01	0.00979477	0.0022195	
403.22	0.28916658	0.29820799	933.22	0.03796984	0.02933613	1463.22	-0.00020974		1993.21	0.00964801	0.00221949	
403.42	0.2905367	0.29819087	933.42	0.03754012	0.02933395	1463.42	0.00000267		1993.41	0.00922307	0.00221947	
403.62	0.2920591	0.29817375	933.62	0.03778561	0.02933177	1463.62	0.00085067		1993.61	0.00712468	0.00221945	
403.82	0.29252959	0.29815664	933.82	0.0381637	0.02932959	1463.82	-0.00033354		1993.81	0.00614034	0.00221943	
404.02	0.2922736	0.29813952	934.02	0.03711361	0.02932742	1464.02	-0.00108286		1994.01	0.0048203	0.00221942	
404.22	0.29295937	0.2981224	934.22	0.03671837	0.02932524	1464.22	-0.00187166		1994.21	0.00403411	0.0022194	
404.42	0.29185262	0.29810529	934.42	0.03587189	0.02932306	1464.42	-0.00172586		1994.41	0.00394519	0.00221938	
404.62	0.29185679	0.29808818	934.62	0.03527934	0.02932089	1464.62	-0.00205175		1994.61	0.00331798	0.00221936	
404.82	0.29157433	0.29807106	934.82	0.03516555	0.02931871	1464.82	-0.00253443		1994.81	0.00383927	0.00221935	
405.02	0.29090389	0.29805395	935.02	0.03447366	0.02931654	1465.02	-0.00381488		1995.01	0.00428084	0.00221933	
405.22	0.29070766	0.29803684	935.22	0.03409883	0.02931436	1465.22	-0.00456858		1995.21	0.00519108	0.00221931	
405.42	0.29051252	0.29801973	935.42	0.03322289	0.02931218	1465.42	-0.00542244		1995.41	0.00536424	0.00221929	
405.62	0.29087398	0.29800262	935.62	0.03372097	0.02931001	1465.62	-0.00531025		1995.61	0.0059927	0.00221928	
405.82	0.29183175	0.29798551	935.82	0.03309536	0.02930783	1465.82	-0.00556449		1995.81	0.00694784	0.00221926	
406.02	0.29140999	0.29796841	936.02	0.03390706	0.02930566	1466.02	-0.00533287		1996.01	0.00890043	0.00221924	
406.22	0.29055838	0.2979513	936.22	0.03456784	0.02930348	1466.22	-0.00485995		1996.21	0.00977292	0.00221922	
406.42	0.29112397	0.2979342	936.42	0.03559956	0.02930131	1466.42	-0.00369567		1996.41	0.00995642	0.00221921	
406.62	0.29187485	0.29791709	936.62	0.03468618	0.02929913	1466.62	-0.00368144		1996.61	0.01054859	0.00221919	
406.82	0.29204501	0.29789999	936.82	0.03360732	0.02929696	1466.82	-0.00294915		1996.81	0.01070771	0.00221917	
407.02	0.29217963	0.29788289	937.02	0.03351308	0.02929478	1467.02	-0.00267803		1997.01	0.01114949	0.00221915	
407.22	0.29240967	0.29786579	937.22	0.03403257	0.02929261	1467.22	-0.00169786		1997.21	0.01047255	0.00221914	
407.42	0.29330896	0.29784869	937.42	0.03372641	0.02929044	1467.42	-0.00073595		1997.41	0.00911472	0.00221912	
407.62	0.29342858	0.29783159	937.62	0.03313795	0.02928826	1467.62	0.00034656		1997.61	0.00735915	0.0022191	
407.82	0.29350081	0.29781449	937.82	0.03270119	0.02928609	1467.82	-0.00048521		1997.81	0.00604328	0.00221908	
408.02	0.29382173	0.29779739	938.02	0.03127732	0.02928392	1468.02	-0.00041993		1998.01	0.00585079	0.00221907	
408.22	0.29319253	0.2977803	938.22	0.03104311	0.02928174	1468.22	-0.00155491		1998.21	0.00523992	0.00221905	
408.42	0.29217926	0.2977632	938.42	0.03092002	0.02927957	1468.42	-0.00230162		1998.41	0.00551006	0.00221903	
408.62	0.29133037	0.29774611	938.62	0.03162104	0.0292774	1468.62	-0.00280243		1998.61	0.00515665	0.00221901	
408.82	0.29044547	0.29772902	938.82	0.03162334	0.02927522	1468.82	-0.00440879		1998.81	0.00452012	0.002219	
409.02	0.28990857	0.29771192	939.02	0.03171191	0.02927305	1469.02	-0.00594849		1999.01	0.00422623	0.00221898	
409.22	0.28968621	0.29769483	939.22	0.03167551	0.02927088	1469.22	-0.00710655		1999.21	0.00407906	0.00221896	
409.42	0.28965513	0.29767774	939.42	0.03200805	0.0292687	1469.42	-0.00801281		1999.41	0.00323305	0.00221894	
409.62	0.2896174	0.29766065	939.62	0.03335139	0.02926653	1469.62	-0.00768929		1999.61	0.0039659	0.00221893	
409.82	0.28940079	0.29764357	939.82	0.03371687	0.02926436	1469.82	-0.00803674		1999.81	0.00447815	0.00221891	
410.02	0.28821342	0.29762648	940.02	0.03558145	0.02926219	1470.02	-0.00757089		2000.01	0.00545827	0.00221889	
410.22	0.28762915	0.29760939	940.22	0.03607564	0.02926002	1470.22	-0.00726652		2000.21	0.0058554	0.00221887	
410.42	0.28799126	0.29759231	940.42	0.03647737	0.02925785	1470.42	-0.00710393		2000.41	0.00641236	0.00221886	
410.62	0.28913511	0.29757522	940.62	0.03612799	0.02925567	1470.62	-0.00677519		2000.61	0.00704048	0.00221884	
410.82	0.28976975	0.29755814	940.82	0.03646048	0.0292535	1470.82	-0.0063518		2000.81	0.0072604	0.00221882	
411.02	0.28976003	0.29754106	941.02	0.03654989	0.02925133	1471.02	-0.00552254		2001.01	0.00733102	0.0022188	
411.22	0.29064702	0.29752398	941.22	0.03630787	0.02924916	1471.22	-0.00453202		2001.21	0.00662758	0.00221879	
411.42	0.29097843	0.2975069	941.42	0.03560412	0.02924699	1471.42	-0.00374607		2001.41	0.00665798	0.00221877	
411.62	0.29089099	0.29748982	941.62	0.0345633	0.02924482	1471.62	-0.00376904		2001.61	0.00637901	0.00221875	
411.82	0.29053508	0.29747274	941.82	0.03385383	0.02924265	1471.82	-0.00513843		2001.81	0.0069807	0.00221873	
412.02	0.29006513	0.29745566	942.02	0.03226282	0.02924048	1472.02	-0.0050793		2002.01	0.00704117	0.00221872	
412.22	0.28942229	0.29743859	942.22	0.03119798	0.02923831	1472.22	-0.00638322		2002.21	0.00686548	0.0022187	
412.42	0.28943905	0.29742151	942.42	0.03111431	0.02923614	1472.42	-0.00646805		2002.41	0.00722873	0.00221868	
412.62	0.2894407	0.29740444	942.62	0.03040086	0.02923397	1472.62	-0.00664794		2002.61	0.00672428	0.00221866	
412.82	0.2898202	0.29738736	942.82	0.02983815	0.0292318	1472.82	-0.00811076		2002.81	0.00671427	0.00221865	
413.02	0.28972394	0.29737029	943.02	0.02969778	0.02922963	1473.02	-0.0078546		2003.01	0.00711632	0.00221863	
413.22	0.28886907	0.29735322	943.22	0.02958721	0.02922746	1473.22	-0.00771131		2003.21	0.00671596	0.00221861	
413.42	0.28849666	0.29733615	943.42	0.03024508	0.02922529	1473.42	-0.00728984		2003.41	0.00709712	0.00221859	
413.62	0.2892789	0.29731908	943.62	0.03249233	0.02922312	1473.62	-0.00569592		2003.61	0.00761606	0.00221858	
413.82	0.28895566	0.29730201	943.82	0.03329328	0.02922095	1473.82	-0.00579562		2003.81	0.00697345	0.00221856	
414.02	0.28946142	0.29728494	944.02	0.03452673	0.02921878	1474.02	-0.00496256		2004.01	0.00700126	0.00221854	
414.22	0.29039105	0.29726788	944.22	0.0344158	0.02921661	1474.22	-0.00489974		2004.21	0.00684395	0.00221852	
414.42	0.29063932	0.29725081	944.42	0.03510964	0.02921445	1474.42	-0.00441105		2004.41	0.00632378	0.00221851	
414.62	0.29212124	0.29723375	944.62	0.03588186	0.02921228	1474.62	-0.00374856		2004.61	0.00630609	0.00221849	
414.82	0.29188348	0.29721668	944.82	0.03660994	0.02921011	1474.82	-0.00449067		2004.81	0.00575688	0.00221847	
415.02	0.29056562	0.29719962	945.02	0.03671251	0.02920794	1475.02	-0.00478719		2005.01	0.0051085	0.00221845	
415.22	0.29028823	0.29718256	945.22	0.03595813	0.02920577	1475.22	-0.00559112		2005.21	0.00450429	0.00221844	
415.42	0.29035851	0.2971655	945.42	0.03494028	0.02920361	1475.42	-0.00564439		2005.41	0.00458797	0.00221842	
415.62	0.28984847	0.29714844	945.62	0.03439579	0.02920144	1475.62	-0.00705912		2005.61	0.00367329	0.0022184	
415.82	0.28946989	0.29713138	945.82	0.03319248	0.02919927	1475.82	-0.00771593		2005.81	0.00393085	0.00221838	
416.02	0.28951157	0.29711432	946.02	0.03214319	0.0291971	1476.02	-0.00772874		2006.01	0.00325046	0.00221837	
416.22	0.28860728	0.29709727	946.22	0.0308209	0.02919494	1476.22	-0.0076152		2006.21	0.00324538	0.00221835	
416.42	0.28868247	0.29708021	946.42	0.03054892	0.02919277	1476.42	-0.00777661		2006.41	0.00331762	0.00221833	
416.62	0.28927232	0.29706316	946.62	0.02966858	0.0291906	1476.62	-0.00789278		2006.61	0.00360592	0.00221831	
416.82	0.28809643	0.2970461	946.82	0.02962873	0.02918844	1476.82	-0.00728576		2006.81	0.00344092	0.0022183	
417.02	0.28768151	0.29702905	947.02	0.02911245	0.02918627	1477.02	-0.0069393		2007.01	0.00445253	0.00221828	
417.22	0.28746281	0.297012	947.22	0.02916827	0.02918411	1477.22	-0.0064993		2007.21	0.00395724	0.00221826	
417.42	0.28814329	0.29699495	947.42	0.0294654	0.02918194	1477.42	-0.00538312		2007.41	0.00438233	0.00221824	
417.62	0.28902781	0.2969779	947.62	0.03046694	0.02917977	1477.62	-0.00394116		2007.61	0.00446631	0.00221823	
417.82	0.28942448	0.29696085	947.82	0.02990452	0.02917761	1477.82	-0.00466359		2007.81	0.00398896	0.00221821	
418.02	0.29009602	0.2969438	948.02	0.02988701	0.02917544	1478.02	-0.00389714		2008.01	0.00527144	0.00221819	
418.22	0.28976043	0.29692675	948.22	0.03030378	0.02917328	1478.22	-0.00398702		2008.21	0.00534855	0.00221817	
418.42	0.28917128	0.29690971	948.42	0.03169104	0.02917111	1478.42	-0.00390595		2008.41	0.00565085	0.00221816	
418.62	0.28914964	0.29689266	948.62	0.03214514	0.02916895	1478.62	-0.00418892		2008.61	0.00585615	0.00221814	
418.82	0.28863979	0.29687562	948.82	0.03326111	0.02916678	1478.82	-0.00470974		2008.81	0.00437374	0.00221812	
419.02	0.2877055	0.29685857	949.02	0.03315762	0.02916462	1479.02	-0.00508335		2009.01	0.00429826	0.0022181	
419.22	0.28774376	0.29684153	949.22	0.03343817	0.02916245	1479.22	-0.00529312		2009.21	0.0040349	0.00221809	
419.42	0.28807527	0.29682449	949.42	0.03414564	0.02916029	1479.42	-0.00600783		2009.41	0.00444133	0.00221807	
419.62	0.28646994	0.29680745	949.62	0.03414873	0.02915812	1479.62	-0.00749965		2009.61	0.00377587	0.00221805	
419.82	0.28548188	0.29679041	949.82	0.03422281	0.02915596	1479.82	-0.00752411		2009.81	0.00516193	0.00221803	
420.02	0.28493127	0.29677337	950.02	0.03447706	0.0291538	1480.02	-0.00867034		2010.01	0.00502396	0.00221802	
420.22	0.28432668	0.29675634	950.22	0.03451912	0.02915163	1480.22	-0.00865025		2010.21	0.00504335	0.002218	
420.42	0.2857017	0.2967393	950.42	0.03416736	0.02914947	1480.42	-0.00943341		2010.41	0.00565097	0.00221798	
420.62	0.28606835	0.29672227	950.62	0.03368788	0.02914731	1480.62	-0.00982131		2010.61	0.00598701	0.00221796	
420.82	0.28521259	0.29670523	950.82	0.03310768	0.02914514	1480.82	-0.00937503		2010.81	0.00599381	0.00221795	
421.02	0.28528016	0.2966882	951.02	0.03277054	0.02914298	1481.02	-0.0094474		2011.01	0.00622243	0.00221793	
421.22	0.28557399	0.29667117	951.22	0.03258792	0.02914082	1481.22	-0.00863877		2011.21	0.00565107	0.00221791	
421.42	0.28660068	0.29665413	951.42	0.03288181	0.02913865	1481.42	-0.00830313		2011.41	0.00570383	0.00221789	
421.62	0.2870448	0.2966371	951.62	0.03234857	0.02913649	1481.62	-0.00826387		2011.61	0.00628972	0.00221788	
421.82	0.28799	0.29662008	951.82	0.03191588	0.02913433	1481.82	-0.00768854		2011.81	0.00606176	0.00221786	
422.02	0.28770172	0.29660305	952.02	0.03227976	0.02913217	1482.02	-0.00711296		2012.01	0.00626337	0.00221784	
422.22	0.28775129	0.29658602	952.22	0.03296788	0.02913	1482.22	-0.00718395		2012.21	0.0046328	0.00221782	
422.42	0.28773233	0.29656899	952.42	0.03271637	0.02912784	1482.42	-0.00718264		2012.41	0.00398631	0.00221781	
422.62	0.28820723	0.29655197	952.62	0.03244954	0.02912568	1482.62	-0.00653092		2012.61	0.00293828	0.00221779	
422.82	0.28862649	0.29653494	952.82	0.03209299	0.02912352	1482.82	-0.00627748		2012.81	0.00209191	0.00221777	
423.02	0.28806596	0.29651792	953.02	0.03074705	0.02912136	1483.02	-0.00617567		2013.01	0.00232359	0.00221775	
423.22	0.28791837	0.2965009	953.22	0.02972793	0.0291192	1483.22	-0.00558304		2013.21	0.00198598	0.00221774	
423.42	0.28713765	0.29648388	953.42	0.02912826	0.02911703	1483.42	-0.00656204		2013.41	0.00163592	0.00221772	
423.62	0.28580115	0.29646686	953.62	0.02802379	0.02911487	1483.62	-0.00680678		2013.61	0.00196547	0.0022177	
423.82	0.28552825	0.29644984	953.82	0.02778893	0.02911271	1483.82	-0.00677622		2013.81	0.00292324	0.00221768	
424.02	0.28542017	0.29643282	954.02	0.02829086	0.02911055	1484.02	-0.00812825		2014.01	0.00294808	0.00221767	
424.22	0.28539844	0.2964158	954.22	0.02859102	0.02910839	1484.22	-0.00801012		2014.21	0.00323444	0.00221765	
424.42	0.28544592	0.29639878	954.42	0.0285038	0.02910623	1484.42	-0.0089509		2014.41	0.0034745	0.00221763	
424.62	0.28465569	0.29638177	954.62	0.0294639	0.02910407	1484.62	-0.00947615		2014.61	0.00439932	0.00221761	
424.82	0.28412878	0.29636475	954.82	0.0296967	0.02910191	1484.82	-0.00938803		2014.81	0.00495372	0.0022176	
425.02	0.28405454	0.29634774	955.02	0.0305537	0.02909975	1485.02	-0.00951551		2015.01	0.00579967	0.00221758	
425.22	0.28496426	0.29633073	955.22	0.030567	0.02909759	1485.22	-0.00889864		2015.21	0.00641889	0.00221756	
425.42	0.28563704	0.29631371	955.42	0.03144837	0.02909543	1485.42	-0.00886308		2015.41	0.00608319	0.00221754	
425.62	0.28602158	0.2962967	955.62	0.03147471	0.02909327	1485.62	-0.00840258		2015.61	0.00604788	0.00221753	
425.82	0.28709306	0.29627969	955.82	0.03188306	0.02909111	1485.82	-0.00771731		2015.81	0.00507472	0.00221751	
426.02	0.28691496	0.29626268	956.02	0.03278625	0.02908895	1486.02	-0.00763315		2016.01	0.00481211	0.00221749	
426.22	0.2866385	0.29624568	956.22	0.03330686	0.02908679	1486.22	-0.00743892		2016.21	0.00465013	0.00221747	
426.42	0.28692441	0.29622867	956.42	0.03240165	0.02908464	1486.42	-0.00733841		2016.41	0.0046977	0.00221746	
426.62	0.28743348	0.29621166	956.62	0.03206255	0.02908248	1486.62	-0.00718078		2016.61	0.00435238	0.00221744	
426.82	0.28647547	0.29619466	956.82	0.03079416	0.02908032	1486.82	-0.0066356		2016.81	0.0037458	0.00221742	
427.02	0.28609187	0.29617766	957.02	0.03067712	0.02907816	1487.02	-0.00616388		2017.01	0.00231153	0.0022174	
427.22	0.28598487	0.29616065	957.22	0.03011426	0.029076	1487.22	-0.00581985		2017.21	0.00242835	0.00221739	
427.42	0.28588654	0.29614365	957.42	0.03048658	0.02907384	1487.42	-0.00662003		2017.41	0.00124378	0.00221737	
427.62	0.28540354	0.29612665	957.62	0.03047624	0.02907169	1487.62	-0.00570813		2017.61	0.00201131	0.00221735	
427.82	0.28528066	0.29610965	957.82	0.0302786	0.02906953	1487.82	-0.00634254		2017.81	0.00144585	0.00221733	
428.02	0.28530885	0.29609265	958.02	0.03110393	0.02906737	1488.02	-0.00719129		2018.01	0.00138243	0.00221732	
428.22	0.28561884	0.29607565	958.22	0.03133427	0.02906521	1488.22	-0.0072274		2018.21	0.00102335	0.0022173	
428.42	0.28588527	0.29605866	958.42	0.03168096	0.02906306	1488.42	-0.00714699		2018.41	0.00166835	0.00221728	
428.62	0.28563525	0.29604166	958.62	0.03249079	0.0290609	1488.62	-0.00759122		2018.61	0.00345939	0.00221726	
428.82	0.28628567	0.29602466	958.82	0.03165922	0.02905874	1488.82	-0.00741043		2018.81	0.00388916	0.00221725	
429.02	0.28652677	0.29600767	959.02	0.0318116	0.02905659	1489.02	-0.00735674		2019.01	0.00442822	0.00221723	
429.22	0.28746114	0.29599068	959.22	0.03171811	0.02905443	1489.22	-0.00677		2019.21	0.00385189	0.00221721	
429.42	0.28838919	0.29597368	959.42	0.03214308	0.02905227	1489.42	-0.00755324		2019.41	0.00328519	0.00221719	
429.62	0.28906621	0.29595669	959.62	0.03204126	0.02905012	1489.62	-0.00783339		2019.61	0.00345959	0.00221718	
429.82	0.28990059	0.2959397	959.82	0.03127228	0.02904796	1489.82	-0.00790738		2019.81	0.00321311	0.00221716	
430.02	0.28924331	0.29592271	960.02	0.03225543	0.02904581	1490.02	-0.0082462		2020.01	0.00345304	0.00221714	
430.22	0.28920061	0.29590573	960.22	0.03204635	0.02904365	1490.22	-0.00872111		2020.21	0.00350742	0.00221712	
430.42	0.28948567	0.29588874	960.42	0.03229076	0.02904149	1490.42	-0.00889882		2020.41	0.00265644	0.00221711	
430.62	0.2887891	0.29587175	960.62	0.03260796	0.02903934	1490.62	-0.00872854		2020.61	0.00269876	0.00221709	
430.82	0.2884705	0.29585477	960.82	0.03221812	0.02903718	1490.82	-0.00837991		2020.81	0.00286682	0.00221707	
431.02	0.28840375	0.29583778	961.02	0.03187495	0.02903503	1491.02	-0.00882256		2021.01	0.00270288	0.00221705	
431.22	0.28757937	0.2958208	961.22	0.03211829	0.02903287	1491.22	-0.00966258		2021.21	0.00419098	0.00221704	
431.42	0.28676217	0.29580382	961.42	0.03152976	0.02903072	1491.42	-0.00995525		2021.41	0.00295767	0.00221702	
431.62	0.28517114	0.29578683	961.62	0.03030675	0.02902856	1491.62	-0.00960019		2021.61	0.0039968	0.002217	
431.82	0.28465097	0.29576985	961.82	0.02872827	0.02902641	1491.82	-0.01008315		2021.81	0.00383286	0.00221698	
432.02	0.28417868	0.29575287	962.02	0.02847263	0.02902426	1492.02	-0.01001733		2022.01	0.0040761	0.00221697	
432.22	0.28462054	0.2957359	962.22	0.02856152	0.0290221	1492.22	-0.00974508		2022.21	0.0035781	0.00221695	
432.42	0.28432307	0.29571892	962.42	0.02844545	0.02901995	1492.42	-0.00891526		2022.41	0.00428909	0.00221693	
432.62	0.28359604	0.29570194	962.62	0.02858352	0.02901779	1492.62	-0.00951002		2022.61	0.00526932	0.00221691	
432.82	0.28323756	0.29568497	962.82	0.02752719	0.02901564	1492.82	-0.00865282		2022.81	0.00468478	0.0022169	
433.02	0.2827186	0.29566799	963.02	0.0276978	0.02901349	1493.02	-0.00865963		2023.01	0.00422339	0.00221688	
433.22	0.28393341	0.29565102	963.22	0.02751946	0.02901133	1493.22	-0.0089593		2023.21	0.00385036	0.00221686	
433.42	0.28460994	0.29563405	963.42	0.02748001	0.02900918	1493.42	-0.00859046		2023.41	0.00282779	0.00221684	
433.62	0.28540203	0.29561707	963.62	0.02806967	0.02900703	1493.62	-0.00862503		2023.61	0.00275625	0.00221683	
433.82	0.28541553	0.2956001	963.82	0.02800952	0.02900487	1493.82	-0.00892679		2023.81	0.00201943	0.00221681	
434.02	0.28483041	0.29558313	964.02	0.0291638	0.02900272	1494.02	-0.00888276		2024.01	0.00197575	0.00221679	
434.22	0.2860141	0.29556616	964.22	0.03007095	0.02900057	1494.22	-0.00911956		2024.21	0.00203404	0.00221677	
434.42	0.28585457	0.2955492	964.42	0.03066104	0.02899842	1494.42	-0.00915244		2024.41	0.00255706	0.00221675	
434.62	0.28620537	0.29553223	964.62	0.03049977	0.02899626	1494.62	-0.00935989		2024.61	0.00306906	0.00221674	
434.82	0.286546	0.29551526	964.82	0.03004016	0.02899411	1494.82	-0.00976735		2024.81	0.00259998	0.00221672	
435.02	0.28470523	0.2954983	965.02	0.02995798	0.02899196	1495.02	-0.00999703		2025.01	0.00229093	0.0022167	
435.22	0.28391741	0.29548133	965.22	0.02994126	0.02898981	1495.22	-0.01024592		2025.21	0.00311588	0.00221668	
435.42	0.28396343	0.29546437	965.42	0.02898366	0.02898766	1495.42	-0.01013551		2025.41	0.00289719	0.00221667	
435.62	0.28339964	0.29544741	965.62	0.02863353	0.02898551	1495.62	-0.01024236		2025.61	0.00357593	0.00221665	
435.82	0.2838047	0.29543045	965.82	0.02798945	0.02898335	1495.82	-0.00972169		2025.81	0.00315101	0.00221663	
436.02	0.28468788	0.29541349	966.02	0.0283424	0.0289812	1496.02	-0.00931642		2026.01	0.00253406	0.00221661	
436.22	0.28463565	0.29539653	966.22	0.02888824	0.02897905	1496.22	-0.00864792		2026.21	0.00223741	0.0022166	
436.42	0.28343912	0.29537957	966.42	0.02908703	0.0289769	1496.42	-0.00775487		2026.41	0.00318528	0.00221658	
436.62	0.28334884	0.29536261	966.62	0.0285925	0.02897475	1496.62	-0.0081498		2026.61	0.00381793	0.00221656	
436.82	0.28339705	0.29534566	966.82	0.02807725	0.0289726	1496.82	-0.00800948		2026.81	0.00410263	0.00221654	
437.02	0.28391125	0.2953287	967.02	0.02787894	0.02897045	1497.02	-0.00824402		2027.01	0.00382244	0.00221653	
437.22	0.28498035	0.29531175	967.22	0.02798174	0.0289683	1497.22	-0.00920881		2027.21	0.00449524	0.00221651	
437.42	0.28559543	0.2952948	967.42	0.02839685	0.02896615	1497.42	-0.0090138		2027.41	0.00383195	0.00221649	
437.62	0.28572652	0.29527784	967.62	0.0291461	0.028964	1497.62	-0.00951733		2027.61	0.00454572	0.00221647	
437.82	0.28580217	0.29526089	967.82	0.02952077	0.02896185	1497.82	-0.00968905		2027.81	0.00410988	0.00221646	
438.02	0.28603392	0.29524394	968.02	0.02999927	0.0289597	1498.02	-0.01057427		2028.01	0.00436397	0.00221644	
438.22	0.28735915	0.29522699	968.22	0.03008339	0.02895755	1498.22	-0.01121449		2028.21	0.00413112	0.00221642	
438.42	0.28729438	0.29521004	968.42	0.029554	0.0289554	1498.42	-0.01122643		2028.41	0.00379228	0.0022164	
438.62	0.28806606	0.2951931	968.62	0.02952021	0.02895325	1498.62	-0.0115405		2028.61	0.0022263	0.00221639	
438.82	0.2879126	0.29517615	968.82	0.02892263	0.0289511	1498.82	-0.01199584		2028.81	0.00127701	0.00221637	
439.02	0.28726392	0.2951592	969.02	0.02948436	0.02894896	1499.02	-0.01316858		2029.01	0.00167077	0.00221635	
439.22	0.28835608	0.29514226	969.22	0.02854422	0.02894681	1499.22	-0.01297709		2029.21	0.00098268	0.00221633	
439.42	0.2882387	0.29512532	969.42	0.02760252	0.02894466	1499.42	-0.01276262		2029.41	0.00024344	0.00221632	
439.62	0.28825021	0.29510837	969.62	0.02703702	0.02894251	1499.62	-0.01200829		2029.61	-0.0003559	0.0022163	
439.82	0.28835923	0.29509143	969.82	0.02595814	0.02894036	1499.82	-0.01227448		2029.81	-0.0009221	0.00221628	
440.02	0.28829994	0.29507449	970.02	0.0261385	0.02893821	1500.02	-0.01238749		2030.01	-0.0014562	0.00221626	
440.22	0.28622624	0.29505755	970.22	0.02632452	0.02893607	1500.22	-0.01220513		2030.21	-0.00115433	0.00221625	
440.42	0.28571607	0.29504061	970.42	0.02629268	0.02893392	1500.42	-0.01167481		2030.41	-0.00084912	0.00221623	
440.62	0.28628469	0.29502368	970.62	0.02580509	0.02893177	1500.62	-0.01231432		2030.61	-0.00031914	0.00221621	
440.82	0.28619237	0.29500674	970.82	0.02625182	0.02892962	1500.82	-0.01169765		2030.81	0.00068381	0.00221619	
441.02	0.28552949	0.2949898	971.02	0.02663634	0.02892748	1501.02	-0.01084127		2031.01	0.000892	0.00221618	
441.22	0.28540526	0.29497287	971.22	0.02738146	0.02892533	1501.22	-0.01096235		2031.21	0.00291377	0.00221616	
441.42	0.2851493	0.29495594	971.42	0.02772214	0.02892318	1501.42	-0.00954456		2031.41	0.003134	0.00221614	
441.62	0.28456966	0.294939	971.62	0.02899645	0.02892104	1501.62	-0.00888794		2031.61	0.00384642	0.00221612	
441.82	0.28521643	0.29492207	971.82	0.0289734	0.02891889	1501.82	-0.00949054		2031.81	0.00366426	0.00221611	
442.02	0.28397543	0.29490514	972.02	0.02889845	0.02891674	1502.02	-0.00964008		2032.01	0.0039417	0.00221609	
442.22	0.28428737	0.29488821	972.22	0.02875728	0.0289146	1502.22	-0.00942366		2032.21	0.00320903	0.00221607	
442.42	0.28358201	0.29487128	972.42	0.02986157	0.02891245	1502.42	-0.0102467		2032.41	0.00254883	0.00221605	
442.62	0.28374253	0.29485435	972.62	0.03005635	0.02891031	1502.62	-0.0112189		2032.61	0.00253322	0.00221604	
442.82	0.28435053	0.29483743	972.82	0.03124461	0.02890816	1502.82	-0.01314555		2032.81	0.00188586	0.00221602	
443.02	0.28403316	0.2948205	973.02	0.03112884	0.02890602	1503.02	-0.01309149		2033.01	0.00159013	0.002216	
443.22	0.28399971	0.29480357	973.22	0.03000138	0.02890387	1503.22	-0.01257225		2033.21	0.00030475	0.00221598	
443.42	0.284069	0.29478665	973.42	0.02935943	0.02890172	1503.42	-0.01324722		2033.41	0.00041068	0.00221597	
443.62	0.28411168	0.29476973	973.62	0.02929785	0.02889958	1503.62	-0.01361487		2033.61	0.00024232	0.00221595	
443.82	0.28425732	0.29475281	973.82	0.02893716	0.02889743	1503.82	-0.01518155		2033.81	0.00050596	0.00221593	
444.02	0.28442367	0.29473588	974.02	0.02891542	0.02889529	1504.02	-0.01470239		2034.01	0.0005743	0.00221592	
444.22	0.28434878	0.29471896	974.22	0.02960429	0.02889315	1504.22	-0.01474295		2034.21	0.00143743	0.0022159	
444.42	0.28661468	0.29470204	974.42	0.0294201	0.028891	1504.42	-0.01401849		2034.41	0.00139417	0.00221588	
444.62	0.28770285	0.29468513	974.62	0.02894928	0.02888886	1504.62	-0.01390997		2034.61	0.00151616	0.00221586	
444.82	0.28845034	0.29466821	974.82	0.02931019	0.02888671	1504.82	-0.01195919		2034.81	0.00225163	0.00221585	
445.02	0.28792625	0.29465129	975.02	0.02874511	0.02888457	1505.02	-0.01062671		2035.01	0.00180453	0.00221583	
445.22	0.28738533	0.29463438	975.22	0.02788649	0.02888242	1505.22	-0.01091225		2035.21	0.00299325	0.00221581	
445.42	0.28757268	0.29461746	975.42	0.02711881	0.02888028	1505.42	-0.01000749		2035.41	0.0027491	0.00221579	
445.62	0.28806481	0.29460055	975.62	0.02739357	0.02887814	1505.62	-0.01003875		2035.61	0.00170344	0.00221578	
445.82	0.28723876	0.29458364	975.82	0.02611678	0.02887599	1505.82	-0.00924529		2035.81	0.00133213	0.00221576	
446.02	0.28669049	0.29456673	976.02	0.02549574	0.02887385	1506.02	-0.00913299		2036.01	0.00125416	0.00221574	
446.22	0.28700537	0.29454982	976.22	0.02591272	0.02887171	1506.22	-0.01008353		2036.21	0.00058147	0.00221572	
446.42	0.28631599	0.29453291	976.42	0.02653124	0.02886957	1506.42	-0.01216149		2036.41	0.00025427	0.00221571	
446.62	0.28589374	0.294516	976.62	0.02647512	0.02886742	1506.62	-0.01352698		2036.61	-0.0008217	0.00221569	
446.82	0.28493057	0.29449909	976.82	0.02772229	0.02886528	1506.82	-0.01381599		2036.81	-0.00151395	0.00221567	
447.02	0.2828067	0.29448218	977.02	0.02655292	0.02886314	1507.02	-0.01358093		2037.01	-0.00122395	0.00221565	
447.22	0.28265795	0.29446528	977.22	0.02571208	0.028861	1507.22	-0.01449614		2037.21	-0.00188381	0.00221564	
447.42	0.28171188	0.29444837	977.42	0.02483709	0.02885885	1507.42	-0.01517226		2037.41	-0.0013012	0.00221562	
447.62	0.28077652	0.29443147	977.62	0.02471619	0.02885671	1507.62	-0.01458244		2037.61	-0.00099881	0.0022156	
447.82	0.28123988	0.29441457	977.82	0.02501352	0.02885457	1507.82	-0.01434026		2037.81	-0.00096278	0.00221558	
448.02	0.28100433	0.29439767	978.02	0.02477947	0.02885243	1508.02	-0.01404286		2038.01	-0.0010306	0.00221557	
448.22	0.28094096	0.29438076	978.22	0.02452516	0.02885029	1508.22	-0.01498907		2038.21	-0.00049716	0.00221555	
448.42	0.28098769	0.29436386	978.42	0.02387013	0.02884815	1508.42	-0.01379155		2038.41	-0.00144843	0.00221553	
448.62	0.28071077	0.29434697	978.62	0.02347832	0.02884601	1508.62	-0.01299059		2038.61	-0.00166985	0.00221551	
448.82	0.28106395	0.29433007	978.82	0.02312979	0.02884386	1508.82	-0.012309		2038.81	-0.00166073	0.0022155	
449.02	0.28074022	0.29431317	979.02	0.02278694	0.02884172	1509.02	-0.01260317		2039.01	-0.00099621	0.00221548	
449.22	0.28071754	0.29429628	979.22	0.02247711	0.02883958	1509.22	-0.01249945		2039.21	0.00061261	0.00221546	
449.42	0.28081097	0.29427938	979.42	0.02290683	0.02883744	1509.42	-0.01173587		2039.41	-0.00002978	0.00221544	
449.62	0.2813709	0.29426249	979.62	0.02376691	0.0288353	1509.62	-0.01123221		2039.61	-0.00101764	0.00221543	
449.82	0.28127985	0.29424559	979.82	0.02354003	0.02883316	1509.82	-0.01129984		2039.81	-0.00053771	0.00221541	
450.02	0.28224905	0.2942287	980.02	0.02431066	0.02883102	1510.02	-0.01199486		2040.01	-0.00086282	0.00221539	
450.22	0.28256432	0.29421181	980.22	0.02477055	0.02882888	1510.22	-0.01225937		2040.21	-0.0014002	0.00221537	
450.42	0.2824895	0.29419492	980.42	0.02442011	0.02882674	1510.42	-0.01285498		2040.41	-0.00172071	0.00221536	
450.62	0.28237296	0.29417803	980.62	0.02512716	0.0288246	1510.62	-0.01221931		2040.61	-0.00237934	0.00221534	
450.82	0.28268984	0.29416114	980.82	0.02507856	0.02882246	1510.82	-0.01130829		2040.81	-0.00236069	0.00221532	
451.02	0.28239157	0.29414426	981.02	0.02471536	0.02882032	1511.02	-0.01116406		2041.01	-0.00273497	0.0022153	
451.22	0.28239026	0.29412737	981.22	0.02468797	0.02881819	1511.22	-0.00997816		2041.21	-0.00292456	0.00221529	
451.42	0.28164331	0.29411048	981.42	0.02548166	0.02881605	1511.42	-0.00888019		2041.41	-0.00233383	0.00221527	
451.62	0.28193362	0.2940936	981.62	0.02567837	0.02881391	1511.62	-0.00841224		2041.61	-0.00277319	0.00221525	
451.82	0.28183921	0.29407672	981.82	0.02596682	0.02881177	1511.82	-0.00817825		2041.81	-0.00362534	0.00221523	
452.02	0.28113455	0.29405983	982.02	0.02593712	0.02880963	1512.02	-0.00869438		2042.01	-0.00348492	0.00221522	
452.22	0.28193843	0.29404295	982.22	0.02592346	0.02880749	1512.22	-0.00927191		2042.21	-0.00282269	0.0022152	
452.42	0.28249946	0.29402607	982.42	0.02670288	0.02880536	1512.42	-0.00939027		2042.41	-0.00399678	0.00221518	
452.62	0.28447003	0.29400919	982.62	0.02679585	0.02880322	1512.62	-0.00898162		2042.61	-0.0036175	0.00221516	
452.82	0.28499957	0.29399231	982.82	0.02752005	0.02880108	1512.82	-0.00976905		2042.81	-0.00383881	0.00221515	
453.02	0.28545832	0.29397544	983.02	0.02798685	0.02879894	1513.02	-0.01078234		2043.01	-0.00305551	0.00221513	
453.22	0.28576509	0.29395856	983.22	0.02877836	0.0287968	1513.22	-0.01068384		2043.21	-0.00248263	0.00221511	
453.42	0.28554067	0.29394169	983.42	0.02874628	0.02879467	1513.42	-0.01101444		2043.41	-0.00300349	0.00221509	
453.62	0.28616813	0.29392481	983.62	0.0282217	0.02879253	1513.62	-0.01105884		2043.61	-0.00280203	0.00221508	
453.82	0.28526032	0.29390794	983.82	0.02751272	0.02879039	1513.82	-0.01199352		2043.81	-0.00184774	0.00221506	
454.02	0.28548052	0.29389106	984.02	0.0273582	0.02878826	1514.02	-0.01147536		2044.01	-0.00162925	0.00221504	
454.22	0.28504576	0.29387419	984.22	0.02679691	0.02878612	1514.22	-0.01156593		2044.21	-0.00064947	0.00221502	
454.42	0.28513585	0.29385732	984.42	0.02645944	0.02878398	1514.42	-0.01222347		2044.41	0.00026745	0.00221501	
454.62	0.28518184	0.29384045	984.62	0.0262017	0.02878185	1514.62	-0.01213576		2044.61	0.00058074	0.00221499	
454.82	0.28495295	0.29382358	984.82	0.02599677	0.02877971	1514.82	-0.01214861		2044.81	0.00028172	0.00221497	
455.02	0.28431657	0.29380672	985.02	0.02559808	0.02877757	1515.02	-0.01277904		2045.01	0.00090282	0.00221495	
455.22	0.28425507	0.29378985	985.22	0.02531	0.02877544	1515.22	-0.01181024		2045.21	0.00155466	0.00221494	
455.42	0.28411715	0.29377298	985.42	0.02458535	0.0287733	1515.42	-0.01223752		2045.41	0.00214179	0.00221492	
455.62	0.28309034	0.29375612	985.62	0.02398805	0.02877117	1515.62	-0.01281989		2045.61	0.00162349	0.0022149	
455.82	0.28270283	0.29373925	985.82	0.0245695	0.02876903	1515.82	-0.01184711		2045.81	0.00183244	0.00221488	
456.02	0.28300873	0.29372239	986.02	0.02472034	0.0287669	1516.02	-0.01280298		2046.01	0.00243796	0.00221487	
456.22	0.28355034	0.29370553	986.22	0.02581283	0.02876476	1516.22	-0.01244162		2046.21	0.00225872	0.00221485	
456.42	0.28338319	0.29368867	986.42	0.02669304	0.02876263	1516.42	-0.01189439		2046.41	0.00122581	0.00221483	
456.62	0.28441078	0.29367181	986.62	0.02811427	0.02876049	1516.62	-0.01051777		2046.61	0.00162855	0.00221481	
456.82	0.28380598	0.29365495	986.82	0.02959704	0.02875836	1516.82	-0.01118823		2046.81	0.00048425	0.0022148	
457.02	0.28418831	0.29363809	987.02	0.03021303	0.02875622	1517.02	-0.01101758		2047.01	-0.00030418	0.00221478	
457.22	0.28384343	0.29362123	987.22	0.02984861	0.02875409	1517.22	-0.01075504		2047.21	-0.00023595	0.00221476	
457.42	0.2829847	0.29360438	987.42	0.02899854	0.02875196	1517.42	-0.00955132		2047.41	-0.00068848	0.00221474	
457.62	0.2818322	0.29358752	987.62	0.02852575	0.02874982	1517.62	-0.01005478		2047.61	-0.0000625	0.00221473	
457.82	0.2802127	0.29357067	987.82	0.02863205	0.02874769	1517.82	-0.01083383		2047.81	0.00128014	0.00221471	
458.02	0.28074317	0.29355381	988.02	0.02758935	0.02874555	1518.02	-0.01133568		2048.01	0.00113677	0.00221469	
458.22	0.27987417	0.29353696	988.22	0.02714082	0.02874342	1518.22	-0.01219044		2048.21	0.00203469	0.00221467	
458.42	0.28053201	0.29352011	988.42	0.0258045	0.02874129	1518.42	-0.01353733		2048.41	0.00214946	0.00221466	
458.62	0.28084474	0.29350326	988.62	0.02501069	0.02873915	1518.62	-0.01352645		2048.61	0.00188195	0.00221464	
458.82	0.28129617	0.29348641	988.82	0.02437279	0.02873702	1518.82	-0.01459705		2048.81	0.00155926	0.00221462	
459.02	0.28103806	0.29346956	989.02	0.02341514	0.02873489	1519.02	-0.01631897		2049.01	0.0016821	0.0022146	
459.22	0.28150594	0.29345272	989.22	0.02313151	0.02873276	1519.22	-0.01607353		2049.21	0.00201066	0.00221459	
459.42	0.28197193	0.29343587	989.42	0.02231233	0.02873062	1519.42	-0.01629795		2049.41	0.00134672	0.00221457	
459.62	0.28243715	0.29341902	989.62	0.02240577	0.02872849	1519.62	-0.01587354		2049.61	0.00076992	0.00221455	
459.82	0.28325273	0.29340218	989.82	0.02306106	0.02872636	1519.82	-0.01510761		2049.81	0.00130981	0.00221453	
460.02	0.28403348	0.29338534	990.02	0.02362073	0.02872423	1520.02	-0.01537059		2050.01	0.00051384	0.00221452	
460.22	0.28418187	0.29336849	990.22	0.02472309	0.0287221	1520.22	-0.01443349		2050.21	-0.00053329	0.0022145	
460.42	0.28396754	0.29335165	990.42	0.02621825	0.02871996	1520.42	-0.01344316		2050.41	-0.00106223	0.00221448	
460.62	0.28379277	0.29333481	990.62	0.02773128	0.02871783	1520.62	-0.01235387		2050.61	-0.00169443	0.00221446	
460.82	0.28351151	0.29331797	990.82	0.02718462	0.0287157	1520.82	-0.01169682		2050.81	-0.00222544	0.00221445	
461.02	0.28388205	0.29330113	991.02	0.0274938	0.02871357	1521.02	-0.01112341		2051.01	-0.0028301	0.00221443	
461.22	0.28407326	0.29328429	991.22	0.02667233	0.02871144	1521.22	-0.01133391		2051.21	-0.00209874	0.00221441	
461.42	0.28414928	0.29326746	991.42	0.02712603	0.02870931	1521.42	-0.00974122		2051.41	-0.00155801	0.00221439	
461.62	0.28426511	0.29325062	991.62	0.026586	0.02870718	1521.62	-0.01021744		2051.61	-0.00096078	0.00221438	
461.82	0.28340336	0.29323379	991.82	0.02651852	0.02870505	1521.82	-0.01045039		2051.81	-0.00083786	0.00221436	
462.02	0.28439734	0.29321695	992.02	0.02545778	0.02870292	1522.02	-0.01083005		2052.01	-0.00110317	0.00221434	
462.22	0.28369397	0.29320012	992.22	0.0258884	0.02870079	1522.22	-0.0119694		2052.21	-0.00134265	0.00221432	
462.42	0.28395824	0.29318329	992.42	0.0253477	0.02869865	1522.42	-0.01288178		2052.41	-0.001836	0.00221431	
462.62	0.28337934	0.29316646	992.62	0.02582449	0.02869652	1522.62	-0.01270538		2052.61	-0.00190399	0.00221429	
462.82	0.28326676	0.29314963	992.82	0.02557653	0.0286944	1522.82	-0.01323427		2052.81	-0.00164737	0.00221427	
463.02	0.28336477	0.2931328	993.02	0.0258727	0.02869227	1523.02	-0.01353818		2053.01	-0.00187411	0.00221425	
463.22	0.28401157	0.29311597	993.22	0.02543054	0.02869014	1523.22	-0.01310096		2053.21	-0.00200325	0.00221424	
463.42	0.28390113	0.29309914	993.42	0.02550955	0.02868801	1523.42	-0.01296694		2053.41	-0.00151769	0.00221422	
463.62	0.28389888	0.29308232	993.62	0.02597503	0.02868588	1523.62	-0.01318697		2053.61	-0.00001673	0.0022142	
463.82	0.28418306	0.29306549	993.82	0.02632437	0.02868375	1523.82	-0.01308434		2053.81	-0.00028553	0.00221418	
464.02	0.28443502	0.29304867	994.02	0.02588744	0.02868162	1524.02	-0.01334474		2054.01	-0.00100845	0.00221417	
464.22	0.28408341	0.29303184	994.22	0.02538213	0.02867949	1524.22	-0.013272		2054.21	-0.00065123	0.00221415	
464.42	0.28355995	0.29301502	994.42	0.02529935	0.02867736	1524.42	-0.01165574		2054.41	0.00014394	0.00221413	
464.62	0.28401811	0.2929982	994.62	0.02442752	0.02867523	1524.62	-0.0113279		2054.61	0.00102956	0.00221411	
464.82	0.28416981	0.29298138	994.82	0.02290854	0.02867311	1524.82	-0.01150603		2054.81	0.00138554	0.0022141	
465.02	0.28459687	0.29296456	995.02	0.02278352	0.02867098	1525.02	-0.01133051		2055.01	0.00112098	0.00221408	
465.22	0.28428314	0.29294774	995.22	0.02265777	0.02866885	1525.22	-0.01081086		2055.21	0.00088647	0.00221406	
465.42	0.28454311	0.29293092	995.42	0.02292608	0.02866672	1525.42	-0.01005918		2055.41	0.00033077	0.00221404	
465.62	0.28373977	0.29291411	995.62	0.02242441	0.02866459	1525.62	-0.00983131		2055.61	-0.00043672	0.00221403	
465.82	0.2825638	0.29289729	995.82	0.02295239	0.02866247	1525.82	-0.01077466		2055.81	-0.00141272	0.00221401	
466.02	0.28224043	0.29288048	996.02	0.02334892	0.02866034	1526.02	-0.01103566		2056.01	-0.00233822	0.00221399	
466.22	0.28151908	0.29286366	996.22	0.02353968	0.02865821	1526.22	-0.01186919		2056.21	-0.00272273	0.00221397	
466.42	0.28143369	0.29284685	996.42	0.02384938	0.02865609	1526.42	-0.01192059		2056.41	-0.00250933	0.00221396	
466.62	0.2798888	0.29283004	996.62	0.02448497	0.02865396	1526.62	-0.01160578		2056.61	-0.00223835	0.00221394	
466.82	0.27960312	0.29281323	996.82	0.0250094	0.02865183	1526.82	-0.01193189		2056.81	-0.00136841	0.00221392	
467.02	0.27939173	0.29279642	997.02	0.02549797	0.02864971	1527.02	-0.01271746		2057.01	-0.00136137	0.0022139	
467.22	0.27896219	0.29277961	997.22	0.02603521	0.02864758	1527.22	-0.01348401		2057.21	-0.00067435	0.00221389	
467.42	0.27920833	0.2927628	997.42	0.02682707	0.02864545	1527.42	-0.01428228		2057.41	0.0006032	0.00221387	
467.62	0.28004067	0.29274599	997.62	0.02701336	0.02864333	1527.62	-0.01510274		2057.61	-0.00022279	0.00221385	
467.82	0.28043227	0.29272919	997.82	0.02691688	0.0286412	1527.82	-0.01590247		2057.81	-0.00095078	0.00221383	
468.02	0.28075703	0.29271238	998.02	0.0268245	0.02863908	1528.02	-0.01580901		2058.01	-0.00134525	0.00221382	
468.22	0.2813999	0.29269558	998.22	0.02686439	0.02863695	1528.22	-0.01593567		2058.21	-0.00109966	0.0022138	
468.42	0.28212687	0.29267878	998.42	0.02588468	0.02863482	1528.42	-0.01536385		2058.41	-0.00051532	0.00221378	
468.62	0.28248073	0.29266197	998.62	0.02549086	0.0286327	1528.62	-0.01614863		2058.61	-0.00079257	0.00221376	
468.82	0.28205544	0.29264517	998.82	0.02451473	0.02863057	1528.82	-0.01580474		2058.81	-0.00198546	0.00221375	
469.02	0.28203488	0.29262837	999.02	0.02432738	0.02862845	1529.02	-0.01478539		2059.01	-0.00255203	0.00221373	
469.22	0.28123	0.29261157	999.22	0.0251503	0.02862632	1529.22	-0.01370515		2059.21	-0.00345624	0.00221371	
469.42	0.28173032	0.29259478	999.42	0.02442369	0.0286242	1529.42	-0.01260632		2059.41	-0.00419324	0.00221369	
469.62	0.28198884	0.29257798	999.62	0.0251536	0.02862208	1529.62	-0.01235907		2059.61	-0.00506598	0.00221368	
469.82	0.28185616	0.29256118	999.82	0.0257789	0.02861995	1529.82	-0.01293477		2059.81	-0.00502572	0.00221366	
470.02	0.28171671	0.29254439	1000.02	0.02519002	0.02861783	1530.02	-0.01210105		2060.01	-0.00439515	0.00221364	
470.22	0.28132037	0.29252759	1000.22	0.0242914	0.0286157	1530.22	-0.01257869		2060.21	-0.0029994	0.00221362	
470.42	0.28154817	0.2925108	1000.42	0.02406786	0.02861358	1530.42	-0.01269087		2060.41	-0.00201729	0.00221361	
470.62	0.28059894	0.29249401	1000.62	0.02469251	0.02861146	1530.62	-0.01240378		2060.61	-0.00149073	0.00221359	
470.82	0.28162612	0.29247721	1000.82	0.02521459	0.02860933	1530.82	-0.01303577		2060.81	-0.00096468	0.00221357	
471.02	0.2828756	0.29246042	1001.02	0.02451211	0.02860721	1531.02	-0.01318985		2061.01	-0.00015986	0.00221355	
471.22	0.28353882	0.29244363	1001.22	0.02492371	0.02860509	1531.22	-0.01399213		2061.21	0.00022302	0.00221354	
471.42	0.28355423	0.29242685	1001.42	0.02545377	0.02860296	1531.42	-0.01524979		2061.41	0.00001114	0.00221352	
471.62	0.28368902	0.29241006	1001.62	0.02567125	0.02860084	1531.62	-0.01598879		2061.61	-0.0011833	0.0022135	
471.82	0.28459191	0.29239327	1001.82	0.02611833	0.02859872	1531.82	-0.01569908		2061.81	-0.00059644	0.00221348	
472.02	0.28620027	0.29237649	1002.02	0.02584765	0.02859659	1532.02	-0.01465106		2062.01	-0.00068005	0.00221347	
472.22	0.2874019	0.2923597	1002.22	0.02510719	0.02859447	1532.22	-0.01512732		2062.21	-0.00103293	0.00221345	
472.42	0.28754853	0.29234292	1002.42	0.02338622	0.02859235	1532.42	-0.01392669		2062.41	-0.00073853	0.00221343	
472.62	0.28694602	0.29232613	1002.62	0.02311999	0.02859023	1532.62	-0.01372331		2062.61	-0.00215104	0.00221341	
472.82	0.28669384	0.29230935	1002.82	0.0221166	0.02858811	1532.82	-0.01260667		2062.81	-0.00326974	0.0022134	
473.02	0.28593919	0.29229257	1003.02	0.02277993	0.02858598	1533.02	-0.01167136		2063.01	-0.00412109	0.00221338	
473.22	0.28531555	0.29227579	1003.22	0.02302082	0.02858386	1533.22	-0.01107749		2063.21	-0.00453086	0.00221336	
473.42	0.28430814	0.29225901	1003.42	0.02248842	0.02858174	1533.42	-0.0114139		2063.41	-0.00508209	0.00221334	
473.62	0.28389162	0.29224223	1003.62	0.02294215	0.02857962	1533.62	-0.01231875		2063.61	-0.00541678	0.00221333	
473.82	0.28351339	0.29222546	1003.82	0.02150665	0.0285775	1533.82	-0.0125309		2063.81	-0.00494585	0.00221331	
474.02	0.28347929	0.29220868	1004.02	0.02022712	0.02857538	1534.02	-0.01255932		2064.01	-0.00425519	0.00221329	
474.22	0.28311029	0.29219191	1004.22	0.01957065	0.02857326	1534.22	-0.01349987		2064.21	-0.00380671	0.00221327	
474.42	0.2841342	0.29217513	1004.42	0.01960632	0.02857114	1534.42	-0.01339228		2064.41	-0.00400019	0.00221326	
474.62	0.28378245	0.29215836	1004.62	0.02063332	0.02856902	1534.62	-0.01382252		2064.61	-0.00373238	0.00221324	
474.82	0.28465131	0.29214159	1004.82	0.02072591	0.0285669	1534.82	-0.01385736		2064.81	-0.00337117	0.00221322	
475.02	0.28509972	0.29212482	1005.02	0.02079748	0.02856478	1535.02	-0.01389922		2065.01	-0.00279176	0.0022132	
475.22	0.28475317	0.29210805	1005.22	0.02126203	0.02856266	1535.22	-0.01441698		2065.21	-0.00346536	0.00221319	
475.42	0.28426324	0.29209128	1005.42	0.02142988	0.02856054	1535.42	-0.01452944		2065.41	-0.00341856	0.00221317	
475.62	0.28494203	0.29207451	1005.62	0.02202357	0.02855842	1535.62	-0.01448717		2065.61	-0.00275089	0.00221315	
475.82	0.28664954	0.29205774	1005.82	0.02189425	0.0285563	1535.82	-0.0134439		2065.81	-0.00164129	0.00221313	
476.02	0.2874553	0.29204097	1006.02	0.02138702	0.02855418	1536.02	-0.01332193		2066.01	-0.00124835	0.00221312	
476.22	0.28699451	0.29202421	1006.22	0.02113758	0.02855206	1536.22	-0.01384371		2066.21	-0.00184927	0.0022131	
476.42	0.28624169	0.29200744	1006.42	0.0206291	0.02854994	1536.42	-0.01378038		2066.41	-0.00143589	0.00221308	
476.62	0.28622818	0.29199068	1006.62	0.02103467	0.02854782	1536.62	-0.01420553		2066.61	-0.00208768	0.00221306	
476.82	0.28629257	0.29197392	1006.82	0.02155288	0.0285457	1536.82	-0.01475007		2066.81	-0.00195477	0.00221305	
477.02	0.28459523	0.29195716	1007.02	0.02217682	0.02854358	1537.02	-0.01529377		2067.01	-0.00154245	0.00221303	
477.22	0.28351873	0.2919404	1007.22	0.02190146	0.02854146	1537.22	-0.01681994		2067.21	-0.00103658	0.00221301	
477.42	0.28271522	0.29192364	1007.42	0.02177576	0.02853935	1537.42	-0.01742879		2067.41	-0.00043111	0.002213	
477.62	0.2840401	0.29190688	1007.62	0.02186435	0.02853723	1537.62	-0.01779001		2067.61	-0.00002759	0.00221298	
477.82	0.28369884	0.29189012	1007.82	0.02184675	0.02853511	1537.82	-0.0179088		2067.81	0.00009503	0.00221296	
478.02	0.28305798	0.29187336	1008.02	0.02209904	0.02853299	1538.02	-0.01762972		2068.01	0.00126751	0.00221294	
478.22	0.28282324	0.29185661	1008.22	0.0223624	0.02853087	1538.22	-0.01711395		2068.21	0.00162363	0.00221293	
478.42	0.28302073	0.29183985	1008.42	0.02328206	0.02852876	1538.42	-0.01706785		2068.41	0.00139477	0.00221291	
478.62	0.28234984	0.2918231	1008.62	0.02424603	0.02852664	1538.62	-0.01594966		2068.61	0.00166896	0.00221289	
478.82	0.28283888	0.29180635	1008.82	0.02498903	0.02852452	1538.82	-0.01470646		2068.81	0.00108866	0.00221287	
479.02	0.28284632	0.29178959	1009.02	0.02584375	0.0285224	1539.02	-0.01415919		2069.01	0.00037947	0.00221286	
479.22	0.28215304	0.29177284	1009.22	0.02602911	0.02852029	1539.22	-0.01300393		2069.21	0.00096684	0.00221284	
479.42	0.28225886	0.29175609	1009.42	0.02651694	0.02851817	1539.42	-0.01228023		2069.41	0.00061983	0.00221282	
479.62	0.28292553	0.29173934	1009.62	0.0267153	0.02851605	1539.62	-0.01228569		2069.61	0.0006272	0.0022128	
479.82	0.28346787	0.29172259	1009.82	0.02686326	0.02851394	1539.82	-0.01177844		2069.81	0.00010866	0.00221279	
480.02	0.28315777	0.29170585	1010.02	0.02629459	0.02851182	1540.02	-0.01318295		2070.01	-0.00121762	0.00221277	
480.22	0.28292627	0.2916891	1010.22	0.02583141	0.02850971	1540.22	-0.01416359		2070.21	-0.00284585	0.00221275	
480.42	0.28284085	0.29167236	1010.42	0.02500375	0.02850759	1540.42	-0.01441003		2070.41	-0.00321051	0.00221273	
480.62	0.28248876	0.29165561	1010.62	0.02486924	0.02850547	1540.62	-0.01443387		2070.61	-0.00346255	0.00221272	
480.82	0.28169189	0.29163887	1010.82	0.025095	0.02850336	1540.82	-0.01506236		2070.81	-0.00398516	0.0022127	
481.02	0.28015152	0.29162213	1011.02	0.02426846	0.02850124	1541.02	-0.01498021		2071.01	-0.00392863	0.00221268	
481.22	0.27946701	0.29160538	1011.22	0.02396118	0.02849913	1541.22	-0.01552356		2071.21	-0.00418685	0.00221266	
481.42	0.27918079	0.29158864	1011.42	0.02329878	0.02849701	1541.42	-0.01520903		2071.41	-0.0034015	0.00221265	
481.62	0.27916816	0.2915719	1011.62	0.02286396	0.0284949	1541.62	-0.01587643		2071.61	-0.00428986	0.00221263	
481.82	0.27732827	0.29155517	1011.82	0.02164352	0.02849278	1541.82	-0.01575995		2071.81	-0.00439726	0.00221261	
482.02	0.27744658	0.29153843	1012.02	0.02145457	0.02849067	1542.02	-0.01539439		2072.01	-0.00375443	0.00221259	
482.22	0.27824625	0.29152169	1012.22	0.02130436	0.02848855	1542.22	-0.01507388		2072.21	-0.00324376	0.00221258	
482.42	0.27843048	0.29150496	1012.42	0.02138839	0.02848644	1542.42	-0.01572443		2072.41	-0.00308681	0.00221256	
482.62	0.27881146	0.29148822	1012.62	0.02190671	0.02848432	1542.62	-0.01451995		2072.61	-0.00281838	0.00221254	
482.82	0.28006441	0.29147149	1012.82	0.02232815	0.02848221	1542.82	-0.01524407		2072.81	-0.00254245	0.00221252	
483.02	0.2811	0.29145476	1013.02	0.0221642	0.0284801	1543.02	-0.0155273		2073.01	-0.00197824	0.00221251	
483.22	0.28204954	0.29143802	1013.22	0.02184913	0.02847798	1543.22	-0.01522922		2073.21	-0.00165804	0.00221249	
483.42	0.28316457	0.29142129	1013.42	0.02141953	0.02847587	1543.42	-0.01528472		2073.41	-0.00259439	0.00221247	
483.62	0.28327491	0.29140456	1013.62	0.02133881	0.02847376	1543.62	-0.01622333		2073.61	-0.00306822	0.00221245	
483.82	0.28449838	0.29138783	1013.82	0.02183752	0.02847164	1543.82	-0.01566967		2073.81	-0.00350721	0.00221244	
484.02	0.28518819	0.29137111	1014.02	0.02058927	0.02846953	1544.02	-0.0155976		2074.01	-0.00465322	0.00221242	
484.22	0.28558797	0.29135438	1014.22	0.02153659	0.02846742	1544.22	-0.01477221		2074.21	-0.00540617	0.0022124	
484.42	0.28527305	0.29133765	1014.42	0.02191039	0.0284653	1544.42	-0.01380247		2074.41	-0.00534226	0.00221238	
484.62	0.2850624	0.29132093	1014.62	0.02273263	0.02846319	1544.62	-0.01336014		2074.61	-0.00555096	0.00221237	
484.82	0.28470015	0.2913042	1014.82	0.02241742	0.02846108	1544.82	-0.01259638		2074.81	-0.00592224	0.00221235	
485.02	0.28339504	0.29128748	1015.02	0.0222559	0.02845897	1545.02	-0.01224457		2075.01	-0.00602058	0.00221233	
485.22	0.28202591	0.29127076	1015.22	0.02243278	0.02845685	1545.22	-0.01285159		2075.21	-0.00581588	0.00221231	
485.42	0.28210137	0.29125404	1015.42	0.02280066	0.02845474	1545.42	-0.01261207		2075.41	-0.00574863	0.0022123	
485.62	0.28095077	0.29123732	1015.62	0.0213534	0.02845263	1545.62	-0.01305699		2075.61	-0.00655042	0.00221228	
485.82	0.27952955	0.2912206	1015.82	0.02098742	0.02845052	1545.82	-0.01282703		2075.81	-0.00542946	0.00221226	
486.02	0.27958305	0.29120388	1016.02	0.02188866	0.02844841	1546.02	-0.01314159		2076.01	-0.00474016	0.00221224	
486.22	0.27945753	0.29118716	1016.22	0.02210575	0.0284463	1546.22	-0.01316495		2076.21	-0.00395452	0.00221223	
486.42	0.27963349	0.29117044	1016.42	0.02267329	0.02844418	1546.42	-0.01411173		2076.41	-0.00339264	0.00221221	
486.62	0.27990557	0.29115373	1016.62	0.02211143	0.02844207	1546.62	-0.01426259		2076.61	-0.00318172	0.00221219	
486.82	0.28019054	0.29113701	1016.82	0.02255302	0.02843996	1546.82	-0.01562338		2076.81	-0.0032757	0.00221217	
487.02	0.28011904	0.2911203	1017.02	0.02194233	0.02843785	1547.02	-0.01648183		2077.01	-0.00222797	0.00221216	
487.22	0.27969117	0.29110359	1017.22	0.02162861	0.02843574	1547.22	-0.01599978		2077.21	-0.00271239	0.00221214	
487.42	0.27975303	0.29108688	1017.42	0.02177391	0.02843363	1547.42	-0.01550578		2077.41	-0.00353695	0.00221212	
487.62	0.2801463	0.29107017	1017.62	0.02194045	0.02843152	1547.62	-0.01585114		2077.61	-0.00427401	0.0022121	
487.82	0.28130063	0.29105346	1017.82	0.02202566	0.02842941	1547.82	-0.015116		2077.81	-0.00389869	0.00221209	
488.02	0.28168247	0.29103675	1018.02	0.02277094	0.0284273	1548.02	-0.01497567		2078.01	-0.00387179	0.00221207	
488.22	0.28171642	0.29102004	1018.22	0.02448777	0.02842519	1548.22	-0.01532219		2078.21	-0.00439777	0.00221205	
488.42	0.28207701	0.29100333	1018.42	0.02404539	0.02842308	1548.42	-0.0154573		2078.41	-0.00516946	0.00221203	
488.62	0.28190348	0.29098663	1018.62	0.0243131	0.02842097	1548.62	-0.01585676		2078.61	-0.00565396	0.00221202	
488.82	0.28135961	0.29096992	1018.82	0.02475244	0.02841886	1548.82	-0.01598975		2078.81	-0.0052073	0.002212	
489.02	0.28024685	0.29095322	1019.02	0.02571442	0.02841675	1549.02	-0.01677089		2079.01	-0.00462603	0.00221198	
489.22	0.2799895	0.29093652	1019.22	0.02533756	0.02841464	1549.22	-0.01697915		2079.21	-0.00434108	0.00221196	
489.42	0.28027971	0.29091981	1019.42	0.02511444	0.02841253	1549.42	-0.01684736		2079.41	-0.00462299	0.00221195	
489.62	0.27895239	0.29090311	1019.62	0.02398394	0.02841043	1549.62	-0.01820669		2079.61	-0.00458777	0.00221193	
489.82	0.27879616	0.29088641	1019.82	0.02445697	0.02840832	1549.82	-0.01875129		2079.81	-0.00457405	0.00221191	
490.02	0.27917352	0.29086971	1020.02	0.02502893	0.02840621	1550.02	-0.01895527		2080.01	-0.0047701	0.00221189	
490.22	0.27973027	0.29085301	1020.22	0.02514019	0.0284041	1550.22	-0.01813351		2080.21	-0.00502978	0.00221188	
490.42	0.28050182	0.29083632	1020.42	0.02527505	0.02840199	1550.42	-0.01756013		2080.41	-0.00485163	0.00221186	
490.62	0.28028685	0.29081962	1020.62	0.02358503	0.02839988	1550.62	-0.01753626		2080.61	-0.00451839	0.00221184	
490.82	0.27986468	0.29080293	1020.82	0.02409219	0.02839778	1550.82	-0.01732332		2080.81	-0.00366783	0.00221182	
491.02	0.27979508	0.29078623	1021.02	0.02200351	0.02839567	1551.02	-0.01758346		2081.01	-0.00285583	0.00221181	
491.22	0.27987509	0.29076954	1021.22	0.02067692	0.02839356	1551.22	-0.01666316		2081.21	-0.00263571	0.00221179	
491.42	0.28114859	0.29075285	1021.42	0.02073936	0.02839145	1551.42	-0.01648288		2081.41	-0.00207827	0.00221177	
491.62	0.28120476	0.29073615	1021.62	0.0205222	0.02838935	1551.62	-0.01663297		2081.61	-0.00243934	0.00221175	
491.82	0.2816328	0.29071946	1021.82	0.02098682	0.02838724	1551.82	-0.01633411		2081.81	-0.00199807	0.00221174	
492.02	0.28178293	0.29070277	1022.02	0.02198271	0.02838513	1552.02	-0.01628544		2082.01	-0.00182517	0.00221172	
492.22	0.28159578	0.29068609	1022.22	0.02104112	0.02838303	1552.22	-0.01731907		2082.21	-0.00264171	0.0022117	
492.42	0.28250036	0.2906694	1022.42	0.02031896	0.02838092	1552.42	-0.01719954		2082.41	-0.00384937	0.00221168	
492.62	0.28226875	0.29065271	1022.62	0.02044228	0.02837881	1552.62	-0.01838699		2082.61	-0.00294222	0.00221167	
492.82	0.28274106	0.29063602	1022.82	0.02114731	0.02837671	1552.82	-0.01854245		2082.81	-0.0024347	0.00221165	
493.02	0.28338762	0.29061934	1023.02	0.02089645	0.0283746	1553.02	-0.01910613		2083.01	-0.0034084	0.00221163	
493.22	0.28264764	0.29060266	1023.22	0.02027661	0.0283725	1553.22	-0.01916017		2083.21	-0.00362585	0.00221162	
493.42	0.2824685	0.29058597	1023.42	0.02113227	0.02837039	1553.42	-0.01957261		2083.41	-0.00397411	0.0022116	
493.62	0.28225831	0.29056929	1023.62	0.02121557	0.02836828	1553.62	-0.01945577		2083.61	-0.00381376	0.00221158	
493.82	0.28217853	0.29055261	1023.82	0.0204399	0.02836618	1553.82	-0.01897906		2083.81	-0.00418087	0.00221156	
494.02	0.28266989	0.29053593	1024.02	0.02149316	0.02836407	1554.02	-0.01830322		2084.01	-0.00330786	0.00221155	
494.22	0.28340505	0.29051925	1024.22	0.02134133	0.02836197	1554.22	-0.01749991		2084.21	-0.00312282	0.00221153	
494.42	0.28354222	0.29050257	1024.42	0.02111205	0.02835986	1554.42	-0.01666291		2084.41	-0.00355585	0.00221151	
494.62	0.28276297	0.2904859	1024.62	0.02039132	0.02835776	1554.62	-0.0171063		2084.61	-0.00366195	0.00221149	
494.82	0.28287946	0.29046922	1024.82	0.0209294	0.02835565	1554.82	-0.01562338		2084.81	-0.00318347	0.00221148	
495.02	0.28368645	0.29045254	1025.02	0.02061839	0.02835355	1555.02	-0.01515391		2085.01	-0.00337427	0.00221146	
495.22	0.28339674	0.29043587	1025.22	0.02055348	0.02835144	1555.22	-0.01467264		2085.21	-0.00305407	0.00221144	
495.42	0.28341966	0.2904192	1025.42	0.02179145	0.02834934	1555.42	-0.01393407		2085.41	-0.00255976	0.00221142	
495.62	0.28251755	0.29040252	1025.62	0.02172775	0.02834724	1555.62	-0.01345171		2085.61	-0.00351709	0.00221141	
495.82	0.28260133	0.29038585	1025.82	0.02205968	0.02834513	1555.82	-0.01369015		2085.81	-0.00335194	0.00221139	
496.02	0.28214093	0.29036918	1026.02	0.02224586	0.02834303	1556.02	-0.01438851		2086.01	-0.00252364	0.00221137	
496.22	0.28161571	0.29035251	1026.22	0.02185011	0.02834093	1556.22	-0.01407452		2086.21	-0.00309579	0.00221135	
496.42	0.28172446	0.29033584	1026.42	0.02338789	0.02833882	1556.42	-0.01356447		2086.41	-0.00302011	0.00221134	
496.62	0.28145449	0.29031918	1026.62	0.02376627	0.02833672	1556.62	-0.01437113		2086.61	-0.00272194	0.00221132	
496.82	0.2809103	0.29030251	1026.82	0.02473401	0.02833462	1556.82	-0.0140925		2086.81	-0.00365143	0.0022113	
497.02	0.27985024	0.29028584	1027.02	0.02441474	0.02833251	1557.02	-0.01456679		2087.01	-0.00363778	0.00221128	
497.22	0.27845884	0.29026918	1027.22	0.02372559	0.02833041	1557.22	-0.01491255		2087.21	-0.00201478	0.00221127	
497.42	0.27784288	0.29025252	1027.42	0.02378418	0.02832831	1557.42	-0.0154942		2087.41	-0.00197237	0.00221125	
497.62	0.27796153	0.29023585	1027.62	0.02137492	0.0283262	1557.62	-0.01556263		2087.61	-0.00182777	0.00221123	
497.82	0.2777159	0.29021919	1027.82	0.01960667	0.0283241	1557.82	-0.01627503		2087.81	-0.00230783	0.00221121	
498.02	0.27807343	0.29020253	1028.02	0.0194699	0.028322	1558.02	-0.01635222		2088.01	-0.00216169	0.0022112	
498.22	0.27805227	0.29018587	1028.22	0.01877961	0.0283199	1558.22	-0.01726785		2088.21	-0.00299126	0.00221118	
498.42	0.2782883	0.29016921	1028.42	0.01761328	0.0283178	1558.42	-0.01733515		2088.41	-0.00416111	0.00221116	
498.62	0.27827267	0.29015255	1028.62	0.01733122	0.02831569	1558.62	-0.01673669		2088.61	-0.00396707	0.00221114	
498.82	0.27942202	0.2901359	1028.82	0.01646501	0.02831359	1558.82	-0.01599255		2088.81	-0.00389	0.00221113	
499.02	0.27974655	0.29011924	1029.02	0.01645857	0.02831149	1559.02	-0.01692774		2089.01	-0.00370691	0.00221111	
499.22	0.27925829	0.29010259	1029.22	0.01694743	0.02830939	1559.22	-0.01765032		2089.21	-0.0039885	0.00221109	
499.42	0.27979633	0.29008593	1029.42	0.01769554	0.02830729	1559.42	-0.01672493		2089.41	-0.0041304	0.00221107	
499.62	0.28017893	0.29006928	1029.62	0.01753514	0.02830519	1559.62	-0.01650248		2089.61	-0.0046394	0.00221106	
499.82	0.2799541	0.29005263	1029.82	0.01943309	0.02830309	1559.82	-0.01666416		2089.81	-0.00425925	0.00221104	
500.02	0.28040789	0.29003597	1030.02	0.02049904	0.02830099	1560.02	-0.01692374		2090.01	-0.00410148	0.00221102	
500.22	0.28067687	0.29001932	1030.22	0.02202904	0.02829889	1560.22	-0.01693537		2090.21	-0.00499127	0.002211	
500.42	0.28160175	0.29000267	1030.42	0.02385162	0.02829679	1560.42	-0.0174328		2090.41	-0.0045104	0.00221099	
500.62	0.28133099	0.28998603	1030.62	0.0235403	0.02829469	1560.62	-0.01770451		2090.61	-0.00459789	0.00221097	
500.82	0.28100894	0.28996938	1030.82	0.02423356	0.02829259	1560.82	-0.01834935		2090.81	-0.00388069	0.00221095	
501.02	0.28125706	0.28995273	1031.02	0.02348356	0.02829049	1561.02	-0.01816936		2091.01	-0.00340006	0.00221093	
501.22	0.28168669	0.28993609	1031.22	0.02299092	0.02828839	1561.22	-0.01809667		2091.21	-0.00329737	0.00221092	
501.42	0.28117271	0.28991944	1031.42	0.02270344	0.02828629	1561.42	-0.01803979		2091.41	-0.0030125	0.0022109	
501.62	0.2822013	0.2899028	1031.62	0.02118812	0.02828419	1561.62	-0.01754646		2091.61	-0.00337262	0.00221088	
501.82	0.28208782	0.28988616	1031.82	0.02062365	0.02828209	1561.82	-0.0176025		2091.81	-0.00281672	0.00221086	
502.02	0.28139612	0.28986951	1032.02	0.02116517	0.02827999	1562.02	-0.016448		2092.01	-0.00243765	0.00221085	
502.22	0.28088166	0.28985287	1032.22	0.02055944	0.02827789	1562.22	-0.01645557		2092.21	-0.00179428	0.00221083	
502.42	0.28068462	0.28983623	1032.42	0.019297	0.02827579	1562.42	-0.01468783		2092.41	-0.00149426	0.00221081	
502.62	0.28038258	0.28981959	1032.62	0.01916225	0.02827369	1562.62	-0.01477914		2092.61	-0.00093947	0.00221079	
502.82	0.27956062	0.28980296	1032.82	0.01851447	0.02827159	1562.82	-0.01537904		2092.81	-0.0008747	0.00221078	
503.02	0.27947026	0.28978632	1033.02	0.01995892	0.0282695	1563.02	-0.01619125		2093.01	-0.00064606	0.00221076	
503.22	0.27892016	0.28976968	1033.22	0.02047952	0.0282674	1563.22	-0.01545152		2093.21	-0.00193489	0.00221074	
503.42	0.27843348	0.28975305	1033.42	0.02015912	0.0282653	1563.42	-0.01476823		2093.41	-0.0017384	0.00221072	
503.62	0.27856499	0.28973641	1033.62	0.01996095	0.0282632	1563.62	-0.01485535		2093.61	-0.00181216	0.00221071	
503.82	0.27819201	0.28971978	1033.82	0.02037938	0.02826111	1563.82	-0.01555704		2093.81	-0.00187003	0.00221069	
504.02	0.27852446	0.28970315	1034.02	0.01963572	0.02825901	1564.02	-0.01690321		2094.01	-0.00241651	0.00221067	
504.22	0.27777054	0.28968652	1034.22	0.02033518	0.02825691	1564.22	-0.01761402		2094.21	-0.00333	0.00221065	
504.42	0.27751703	0.28966989	1034.42	0.0202519	0.02825481	1564.42	-0.01764857		2094.41	-0.00296079	0.00221064	
504.62	0.27722389	0.28965326	1034.62	0.01982962	0.02825272	1564.62	-0.01831433		2094.61	-0.00328168	0.00221062	
504.82	0.27743998	0.28963663	1034.82	0.02065575	0.02825062	1564.82	-0.01956128		2094.81	-0.00346776	0.0022106	
505.02	0.27757676	0.28962	1035.02	0.02005399	0.02824852	1565.02	-0.01905126		2095.01	-0.00415521	0.00221059	
505.22	0.27775599	0.28960338	1035.22	0.02079934	0.02824643	1565.22	-0.01872731		2095.21	-0.00380454	0.00221057	
505.42	0.2783298	0.28958675	1035.42	0.02083734	0.02824433	1565.42	-0.01852479		2095.41	-0.00268481	0.00221055	
505.62	0.27870526	0.28957013	1035.62	0.02043548	0.02824223	1565.62	-0.01771292		2095.61	-0.00380427	0.00221053	
505.82	0.27903079	0.2895535	1035.82	0.02029042	0.02824014	1565.82	-0.01688848		2095.81	-0.00256	0.00221052	
506.02	0.27933814	0.28953688	1036.02	0.02157064	0.02823804	1566.02	-0.01557866		2096.01	-0.00178897	0.0022105	
506.22	0.28008069	0.28952026	1036.22	0.02097037	0.02823595	1566.22	-0.01502975		2096.21	-0.001468	0.00221048	
506.42	0.28011313	0.28950364	1036.42	0.02044793	0.02823385	1566.42	-0.01429837		2096.41	-0.00105993	0.00221046	
506.62	0.28054632	0.28948702	1036.62	0.01978241	0.02823175	1566.62	-0.01554521		2096.61	-0.00061264	0.00221045	
506.82	0.28057295	0.2894704	1036.82	0.02036131	0.02822966	1566.82	-0.01528727		2096.81	-0.00068617	0.00221043	
507.02	0.2823702	0.28945378	1037.02	0.02134617	0.02822756	1567.02	-0.01603769		2097.01	-0.00074143	0.00221041	
507.22	0.28078175	0.28943716	1037.22	0.0206895	0.02822547	1567.22	-0.01601727		2097.21	-0.00097014	0.00221039	
507.42	0.27988064	0.28942055	1037.42	0.01953277	0.02822337	1567.42	-0.01643022		2097.41	-0.00110926	0.00221038	
507.62	0.28058941	0.28940393	1037.62	0.01813289	0.02822128	1567.62	-0.0158731		2097.61	-0.00177245	0.00221036	
507.82	0.27928587	0.28938732	1037.82	0.01705873	0.02821918	1567.82	-0.01681449		2097.81	-0.00204474	0.00221034	
508.02	0.27850824	0.28937071	1038.02	0.01663973	0.02821709	1568.02	-0.01737404		2098.01	-0.00331213	0.00221032	
508.22	0.27756697	0.28935409	1038.22	0.01725851	0.028215	1568.22	-0.01807579		2098.21	-0.00480848	0.00221031	
508.42	0.2775673	0.28933748	1038.42	0.01723857	0.0282129	1568.42	-0.01881258		2098.41	-0.00622399	0.00221029	
508.62	0.27792595	0.28932087	1038.62	0.01768514	0.02821081	1568.62	-0.01999986		2098.61	-0.00712609	0.00221027	
508.82	0.27786598	0.28930426	1038.82	0.01803298	0.02820871	1568.82	-0.02053249		2098.81	-0.00728547	0.00221025	
509.02	0.27823353	0.28928765	1039.02	0.01840212	0.02820662	1569.02	-0.02025746		2099.01	-0.007465	0.00221024	
509.22	0.27879685	0.28927105	1039.22	0.01929415	0.02820453	1569.22	-0.01987154		2099.21	-0.00726271	0.00221022	
509.42	0.27942718	0.28925444	1039.42	0.01947755	0.02820243	1569.42	-0.01926952		2099.41	-0.00639815	0.0022102	
509.62	0.27950509	0.28923783	1039.62	0.0201298	0.02820034	1569.62	-0.01844852		2099.61	-0.00677704	0.00221018	
509.82	0.27976595	0.28922123	1039.82	0.0210225	0.02819825	1569.82	-0.01728841		2099.81	-0.00607762	0.00221017	
510.02	0.2806834	0.28920463	1040.02	0.02249525	0.02819616	1570.02	-0.01716865		2100.01	-0.00536626	0.00221015	
510.22	0.28137729	0.28918802	1040.22	0.02241719	0.02819406	1570.22	-0.0172648		2100.21	-0.00534637	0.00221013	
510.42	0.28098963	0.28917142	1040.42	0.02264818	0.02819197	1570.42	-0.01747474		2100.41	-0.00474101	0.00221011	
510.62	0.28136647	0.28915482	1040.62	0.02295501	0.02818988	1570.62	-0.01815644		2100.61	-0.00328118	0.0022101	
510.82	0.28149833	0.28913822	1040.82	0.02384325	0.02818779	1570.82	-0.0189054		2100.81	-0.00326063	0.00221008	
511.02	0.28114929	0.28912162	1041.02	0.02341991	0.02818569	1571.02	-0.01899477		2101.01	-0.00250773	0.00221006	
511.22	0.27790957	0.28910502	1041.22	0.02232405	0.0281836	1571.22	-0.01796077		2101.21	-0.00196649	0.00221004	
511.42	0.27759985	0.28908843	1041.42	0.02032806	0.02818151	1571.42	-0.01637534		2101.41	-0.00167662	0.00221003	
511.62	0.27740402	0.28907183	1041.62	0.01880575	0.02817942	1571.62	-0.01532844		2101.61	-0.00060809	0.00221001	
511.82	0.27650608	0.28905524	1041.82	0.01807261	0.02817733	1571.82	-0.01579245		2101.81	-0.00113033	0.00220999	
512.02	0.27593784	0.28903864	1042.02	0.01748451	0.02817524	1572.02	-0.01545183		2102.01	-0.00213375	0.00220997	
512.22	0.27536047	0.28902205	1042.22	0.01747086	0.02817314	1572.22	-0.01594143		2102.21	-0.00286249	0.00220996	
512.42	0.27502703	0.28900546	1042.42	0.01704986	0.02817105	1572.42	-0.01519644		2102.41	-0.00429835	0.00220994	
512.62	0.27519525	0.28898887	1042.62	0.01675407	0.02816896	1572.62	-0.01518935		2102.61	-0.00383352	0.00220992	
512.82	0.27488302	0.28897228	1042.82	0.01680172	0.02816687	1572.82	-0.01532593		2102.81	-0.00383002	0.0022099	
513.02	0.27536955	0.28895569	1043.02	0.01766328	0.02816478	1573.02	-0.01562609		2103.01	-0.00386431	0.00220989	
513.22	0.27514184	0.2889391	1043.22	0.01763301	0.02816269	1573.22	-0.01560051		2103.21	-0.00331885	0.00220987	
513.42	0.27536263	0.28892251	1043.42	0.01784539	0.0281606	1573.42	-0.01514153		2103.41	-0.00218501	0.00220985	
513.62	0.27542597	0.28890592	1043.62	0.01833757	0.02815851	1573.62	-0.01650713		2103.61	-0.00286147	0.00220983	
513.82	0.27548076	0.28888934	1043.82	0.01893025	0.02815642	1573.82	-0.01653554		2103.81	-0.00362255	0.00220982	
514.02	0.27651052	0.28887275	1044.02	0.01903433	0.02815433	1574.02	-0.01808649		2104.01	-0.00251398	0.0022098	
514.22	0.27745593	0.28885617	1044.22	0.01922739	0.02815224	1574.22	-0.01924718		2104.21	-0.00227453	0.00220978	
514.42	0.27730543	0.28883959	1044.42	0.01937921	0.02815015	1574.42	-0.01925393		2104.41	-0.00235743	0.00220976	
514.62	0.27804427	0.28882301	1044.62	0.0193691	0.02814806	1574.62	-0.01891194		2104.61	-0.00118903	0.00220975	
514.82	0.27766177	0.28880643	1044.82	0.01911297	0.02814597	1574.82	-0.01911843		2104.81	-0.00180212	0.00220973	
515.02	0.27689223	0.28878985	1045.02	0.0186898	0.02814388	1575.02	-0.01831133		2105.01	-0.00151889	0.00220971	
515.22	0.27637773	0.28877327	1045.22	0.01842035	0.0281418	1575.22	-0.01781082		2105.21	-0.00168654	0.0022097	
515.42	0.27677326	0.28875669	1045.42	0.01819751	0.02813971	1575.42	-0.01800626		2105.41	-0.00249288	0.00220968	
515.62	0.27689751	0.28874011	1045.62	0.01769333	0.02813762	1575.62	-0.01779619		2105.61	-0.00320228	0.00220966	
515.82	0.27687544	0.28872354	1045.82	0.01748568	0.02813553	1575.82	-0.01776477		2105.81	-0.00437282	0.00220964	
516.02	0.27680653	0.28870696	1046.02	0.01814734	0.02813344	1576.02	-0.01787874		2106.01	-0.00556866	0.00220963	
516.22	0.27667767	0.28869039	1046.22	0.01826465	0.02813135	1576.22	-0.01825316		2106.21	-0.00604629	0.00220961	
516.42	0.27700427	0.28867381	1046.42	0.01799383	0.02812927	1576.42	-0.01757486		2106.41	-0.00674397	0.00220959	
516.62	0.27827307	0.28865724	1046.62	0.017586	0.02812718	1576.62	-0.01762725		2106.61	-0.00664721	0.00220957	
516.82	0.2792166	0.28864067	1046.82	0.01745488	0.02812509	1576.82	-0.01789016		2106.81	-0.00611224	0.00220956	
517.02	0.27969044	0.2886241	1047.02	0.01846047	0.028123	1577.02	-0.01805048		2107.01	-0.00488817	0.00220954	
517.22	0.27970444	0.28860753	1047.22	0.018297	0.02812092	1577.22	-0.0184373		2107.21	-0.00435149	0.00220952	
517.42	0.28015857	0.28859096	1047.42	0.01780246	0.02811883	1577.42	-0.01863837		2107.41	-0.00358772	0.0022095	
517.62	0.28030267	0.2885744	1047.62	0.01745275	0.02811674	1577.62	-0.01900605		2107.61	-0.00391181	0.00220949	
517.82	0.28043236	0.28855783	1047.82	0.01789399	0.02811466	1577.82	-0.01778992		2107.81	-0.00222073	0.00220947	
518.02	0.28044977	0.28854126	1048.02	0.01814972	0.02811257	1578.02	-0.01745256		2108.01	-0.00143351	0.00220945	
518.22	0.28127586	0.2885247	1048.22	0.01896215	0.02811048	1578.22	-0.01674471		2108.21	-0.00052372	0.00220943	
518.42	0.28088442	0.28850814	1048.42	0.01825594	0.0281084	1578.42	-0.01575468		2108.41	-0.00042149	0.00220942	
518.62	0.28043633	0.28849157	1048.62	0.01861939	0.02810631	1578.62	-0.01466877		2108.61	0.00042085	0.0022094	
518.82	0.27938146	0.28847501	1048.82	0.01853438	0.02810422	1578.82	-0.01454282		2108.81	0.00031364	0.00220938	
519.02	0.27892099	0.28845845	1049.02	0.01866506	0.02810214	1579.02	-0.01419331		2109.01	-0.00041935	0.00220936	
519.22	0.27930139	0.28844189	1049.22	0.01948749	0.02810005	1579.22	-0.01402882		2109.21	-0.00029913	0.00220935	
519.42	0.27769745	0.28842533	1049.42	0.01991813	0.02809797	1579.42	-0.01391127		2109.41	-0.00170937	0.00220933	
519.62	0.27790043	0.28840877	1049.62	0.01936717	0.02809588	1579.62	-0.01374715		2109.61	-0.00190068	0.00220931	
519.82	0.27713576	0.28839222	1049.82	0.01900669	0.0280938	1579.82	-0.0138397		2109.81	-0.00187693	0.00220929	
520.02	0.27757337	0.28837566	1050.02	0.02025408	0.02809171	1580.02	-0.01438475		2110.01	-0.00277157	0.00220928	
520.22	0.27670918	0.28835911	1050.22	0.01874985	0.02808963	1580.22	-0.01509568		2110.21	-0.00290636	0.00220926	
520.42	0.27755815	0.28834255	1050.42	0.01868631	0.02808754	1580.42	-0.01595142		2110.41	-0.00387433	0.00220924	
520.62	0.27829694	0.288326	1050.62	0.01811433	0.02808546	1580.62	-0.01647829		2110.61	-0.00376038	0.00220922	
520.82	0.27831938	0.28830945	1050.82	0.01830435	0.02808337	1580.82	-0.01803697		2110.81	-0.00356095	0.00220921	
521.02	0.27762342	0.28829289	1051.02	0.02010444	0.02808129	1581.02	-0.01989806		2111.01	-0.0034258	0.00220919	
521.22	0.27876379	0.28827634	1051.22	0.01945087	0.0280792	1581.22	-0.02057706		2111.21	-0.00321683	0.00220917	
521.42	0.27781066	0.2882598	1051.42	0.01925966	0.02807712	1581.42	-0.02093002		2111.41	-0.00232672	0.00220915	
521.62	0.27766854	0.28824325	1051.62	0.02044278	0.02807504	1581.62	-0.02051866		2111.61	-0.00211604	0.00220914	
521.82	0.27837732	0.2882267	1051.82	0.02196184	0.02807295	1581.82	-0.02039443		2111.81	-0.00078116	0.00220912	
522.02	0.2771492	0.28821015	1052.02	0.02160454	0.02807087	1582.02	-0.02013419		2112.01	-0.0017677	0.0022091	
522.22	0.27745148	0.28819361	1052.22	0.02195943	0.02806879	1582.22	-0.02002874		2112.21	-0.00153163	0.00220908	
522.42	0.27694631	0.28817706	1052.42	0.02197274	0.0280667	1582.42	-0.01995753		2112.41	-0.00242335	0.00220907	
522.62	0.27607579	0.28816052	1052.62	0.02215719	0.02806462	1582.62	-0.01902911		2112.61	-0.00242035	0.00220905	
522.82	0.27566525	0.28814398	1052.82	0.02275717	0.02806254	1582.82	-0.01866697		2112.81	-0.00293798	0.00220903	
523.02	0.27561008	0.28812743	1053.02	0.02282275	0.02806045	1583.02	-0.01862742		2113.01	-0.00344138	0.00220901	
523.22	0.27587223	0.28811089	1053.22	0.02326295	0.02805837	1583.22	-0.01828173		2113.21	-0.00316022	0.002209	
523.42	0.27480384	0.28809435	1053.42	0.02278622	0.02805629	1583.42	-0.01821553		2113.41	-0.00542047	0.00220898	
523.62	0.27593768	0.28807782	1053.62	0.02260143	0.02805421	1583.62	-0.01848064		2113.61	-0.00604527	0.00220896	
523.82	0.27494051	0.28806128	1053.82	0.02229631	0.02805212	1583.82	-0.0186404		2113.81	-0.00666683	0.00220894	
524.02	0.27535987	0.28804474	1054.02	0.02287333	0.02805004	1584.02	-0.01861968		2114.01	-0.00708867	0.00220893	
524.22	0.2747712	0.2880282	1054.22	0.02186476	0.02804796	1584.22	-0.01921856		2114.21	-0.00744866	0.00220891	
524.42	0.27591721	0.28801167	1054.42	0.02263104	0.02804588	1584.42	-0.02041421		2114.41	-0.00785907	0.00220889	
524.62	0.27600874	0.28799513	1054.62	0.02272429	0.0280438	1584.62	-0.02021616		2114.61	-0.0076695	0.00220888	
524.82	0.27702386	0.2879786	1054.82	0.02337909	0.02804172	1584.82	-0.02074419		2114.81	-0.00808883	0.00220886	
525.02	0.27742668	0.28796207	1055.02	0.02388573	0.02803963	1585.02	-0.02061805		2115.01	-0.00658305	0.00220884	
525.22	0.27827644	0.28794554	1055.22	0.02365386	0.02803755	1585.22	-0.01945871		2115.21	-0.00540104	0.00220882	
525.42	0.27758558	0.28792901	1055.42	0.02383322	0.02803547	1585.42	-0.01819124		2115.41	-0.00456556	0.00220881	
525.62	0.27766155	0.28791248	1055.62	0.02368226	0.02803339	1585.62	-0.0173716		2115.61	-0.00327007	0.00220879	
525.82	0.27842852	0.28789595	1055.82	0.02282463	0.02803131	1585.82	-0.01663409		2115.81	-0.00259327	0.00220877	
526.02	0.27636347	0.28787942	1056.02	0.02076318	0.02802923	1586.02	-0.01579582		2116.01	-0.00284538	0.00220875	
526.22	0.27637913	0.2878629	1056.22	0.02078194	0.02802715	1586.22	-0.01577101		2116.21	-0.00232706	0.00220874	
526.42	0.27586549	0.28784637	1056.42	0.01949627	0.02802507	1586.42	-0.01586907		2116.41	-0.00228136	0.00220872	
526.62	0.27445135	0.28782985	1056.62	0.01873467	0.02802299	1586.62	-0.01478972		2116.61	-0.00142377	0.0022087	
526.82	0.2738199	0.28781332	1056.82	0.01866875	0.02802091	1586.82	-0.01519407		2116.81	-0.0022205	0.00220868	
527.02	0.27394885	0.2877968	1057.02	0.01825212	0.02801883	1587.02	-0.01526133		2117.01	-0.00170598	0.00220867	
527.22	0.27436933	0.28778028	1057.22	0.01821601	0.02801675	1587.22	-0.01569887		2117.21	-0.00160201	0.00220865	
527.42	0.2733625	0.28776376	1057.42	0.01772859	0.02801467	1587.42	-0.01663593		2117.41	-0.00269392	0.00220863	
527.62	0.2729086	0.28774724	1057.62	0.01749471	0.02801259	1587.62	-0.01724639		2117.61	-0.002793	0.00220861	
527.82	0.2716441	0.28773072	1057.82	0.01756205	0.02801051	1587.82	-0.01807436		2117.81	-0.00243067	0.0022086	
528.02	0.27166167	0.2877142	1058.02	0.01806605	0.02800844	1588.02	-0.01890617		2118.01	-0.00288984	0.00220858	
528.22	0.27137754	0.28769768	1058.22	0.01801039	0.02800636	1588.22	-0.01983689		2118.21	-0.00391122	0.00220856	
528.42	0.27181403	0.28768117	1058.42	0.0188096	0.02800428	1588.42	-0.0216347		2118.41	-0.00415512	0.00220854	
528.62	0.27251483	0.28766465	1058.62	0.01911981	0.0280022	1588.62	-0.02183374		2118.61	-0.00516884	0.00220853	
528.82	0.27375714	0.28764814	1058.82	0.01881547	0.02800012	1588.82	-0.02262167		2118.81	-0.00549596	0.00220851	
529.02	0.27421595	0.28763162	1059.02	0.01842946	0.02799804	1589.02	-0.02343389		2119.01	-0.00449318	0.00220849	
529.22	0.27525359	0.28761511	1059.22	0.01928375	0.02799597	1589.22	-0.02267859		2119.21	-0.005248	0.00220847	
529.42	0.27536706	0.2875986	1059.42	0.0189833	0.02799389	1589.42	-0.02258581		2119.41	-0.00521683	0.00220846	
529.62	0.27548641	0.28758209	1059.62	0.01896893	0.02799181	1589.62	-0.02241077		2119.61	-0.00552315	0.00220844	
529.82	0.27617618	0.28756558	1059.82	0.01875912	0.02798973	1589.82	-0.02197075		2119.81	-0.00592322	0.00220842	
530.02	0.27525653	0.28754907	1060.02	0.01839741	0.02798765	1590.02	-0.02167063		2120.01	-0.00694695	0.0022084	
530.22	0.27518056	0.28753256	1060.22	0.01888554	0.02798558	1590.22	-0.02109178		2120.21	-0.00730595	0.00220839	
530.42	0.27495832	0.28751606	1060.42	0.01906953	0.0279835	1590.42	-0.02070223		2120.41	-0.00819784	0.00220837	
530.62	0.27419056	0.28749955	1060.62	0.02036466	0.02798142	1590.62	-0.01958963		2120.61	-0.0070745	0.00220835	
530.82	0.27425025	0.28748305	1060.82	0.02011582	0.02797935	1590.82	-0.02012396		2120.81	-0.0075893	0.00220833	
531.02	0.27470018	0.28746654	1061.02	0.02052937	0.02797727	1591.02	-0.01914776		2121.01	-0.00607766	0.00220832	
531.22	0.27489736	0.28745004	1061.22	0.01962076	0.02797519	1591.22	-0.01957679		2121.21	-0.00605307	0.0022083	
531.42	0.27427911	0.28743354	1061.42	0.019585	0.02797312	1591.42	-0.01976772		2121.41	-0.00677841	0.00220828	
531.62	0.27407287	0.28741704	1061.62	0.02029859	0.02797104	1591.62	-0.02016703		2121.61	-0.00631433	0.00220826	
531.82	0.2736128	0.28740054	1061.82	0.01986727	0.02796897	1591.82	-0.02091566		2121.81	-0.00557996	0.00220825	
532.02	0.27391389	0.28738404	1062.02	0.02013916	0.02796689	1592.02	-0.02204753		2122.01	-0.0056494	0.00220823	
532.22	0.27461147	0.28736754	1062.22	0.02017957	0.02796481	1592.22	-0.02234148		2122.21	-0.00472293	0.00220821	
532.42	0.27607992	0.28735104	1062.42	0.01984914	0.02796274	1592.42	-0.02282745		2122.41	-0.00490271	0.0022082	
532.62	0.27575779	0.28733455	1062.62	0.02004221	0.02796066	1592.62	-0.02228574		2122.61	-0.00548113	0.00220818	
532.82	0.27683991	0.28731805	1062.82	0.02002564	0.02795859	1592.82	-0.02309958		2122.81	-0.00511123	0.00220816	
533.02	0.27815274	0.28730156	1063.02	0.02007019	0.02795651	1593.02	-0.02224284		2123.01	-0.00488559	0.00220814	
533.22	0.2790042	0.28728506	1063.22	0.02043626	0.02795444	1593.22	-0.02175112		2123.21	-0.00546843	0.00220813	
533.42	0.27906822	0.28726857	1063.42	0.02043479	0.02795236	1593.42	-0.02220977		2123.41	-0.00566654	0.00220811	
533.62	0.27881506	0.28725208	1063.62	0.02065797	0.02795029	1593.62	-0.02098975		2123.61	-0.00576994	0.00220809	
533.82	0.2788747	0.28723559	1063.82	0.02052005	0.02794821	1593.82	-0.02039044		2123.81	-0.00598217	0.00220807	
534.02	0.27761551	0.2872191	1064.02	0.02049315	0.02794614	1594.02	-0.01973148		2124.01	-0.00735867	0.00220806	
534.22	0.27734045	0.28720261	1064.22	0.02048713	0.02794407	1594.22	-0.01910895		2124.21	-0.00699597	0.00220804	
534.42	0.27635325	0.28718612	1064.42	0.02064331	0.02794199	1594.42	-0.0190687		2124.41	-0.00657125	0.00220802	
534.62	0.27553517	0.28716964	1064.62	0.02053715	0.02793992	1594.62	-0.01890178		2124.61	-0.00654093	0.002208	
534.82	0.2752476	0.28715315	1064.82	0.01909928	0.02793784	1594.82	-0.01941155		2124.81	-0.00761635	0.00220799	
535.02	0.27434647	0.28713667	1065.02	0.01827872	0.02793577	1595.02	-0.019139		2125.01	-0.00759338	0.00220797	
535.22	0.27427755	0.28712018	1065.22	0.01702769	0.0279337	1595.22	-0.02043784		2125.21	-0.00865742	0.00220795	
535.42	0.27364604	0.2871037	1065.42	0.01732616	0.02793162	1595.42	-0.02069843		2125.41	-0.00849687	0.00220793	
535.62	0.27323288	0.28708722	1065.62	0.01723218	0.02792955	1595.62	-0.02007201		2125.61	-0.00706919	0.00220792	
535.82	0.2726576	0.28707074	1065.82	0.0163935	0.02792748	1595.82	-0.02062126		2125.81	-0.00668514	0.0022079	
536.02	0.27308026	0.28705426	1066.02	0.01698221	0.02792541	1596.02	-0.02052889		2126.01	-0.00586359	0.00220788	
536.22	0.27321657	0.28703778	1066.22	0.01681424	0.02792333	1596.22	-0.01986313		2126.21	-0.00523287	0.00220786	
536.42	0.27434547	0.2870213	1066.42	0.01603154	0.02792126	1596.42	-0.01983149		2126.41	-0.00608312	0.00220785	
536.62	0.27426178	0.28700482	1066.62	0.01697392	0.02791919	1596.62	-0.02052489		2126.61	-0.00553694	0.00220783	
536.82	0.27663571	0.28698834	1066.82	0.01650924	0.02791712	1596.82	-0.02066772		2126.81	-0.00455141	0.00220781	
537.02	0.27702154	0.28697187	1067.02	0.01588597	0.02791504	1597.02	-0.02081658		2127.01	-0.00470811	0.00220779	
537.22	0.27749518	0.28695539	1067.22	0.01635805	0.02791297	1597.22	-0.02100478		2127.21	-0.00435888	0.00220778	
537.42	0.27828597	0.28693892	1067.42	0.01648374	0.0279109	1597.42	-0.02186828		2127.41	-0.00402017	0.00220776	
537.62	0.2781787	0.28692245	1067.62	0.01765096	0.02790883	1597.62	-0.02183828		2127.61	-0.00387969	0.00220774	
537.82	0.278847	0.28690598	1067.82	0.01828159	0.02790676	1597.82	-0.02141906		2127.81	-0.00329613	0.00220772	
538.02	0.27786889	0.28688951	1068.02	0.01783131	0.02790469	1598.02	-0.0211462		2128.01	-0.00364738	0.00220771	
538.22	0.27824765	0.28687304	1068.22	0.01894337	0.02790262	1598.22	-0.02157649		2128.21	-0.00282806	0.00220769	
538.42	0.27748297	0.28685657	1068.42	0.01958868	0.02790055	1598.42	-0.02220563		2128.41	-0.00268156	0.00220767	
538.62	0.27734443	0.2868401	1068.62	0.01946266	0.02789847	1598.62	-0.02278353		2128.61	-0.00381524	0.00220765	
538.82	0.27745368	0.28682363	1068.82	0.01892968	0.0278964	1598.82	-0.02290783		2128.81	-0.00379541	0.00220764	
539.02	0.27627902	0.28680717	1069.02	0.0190927	0.02789433	1599.02	-0.02317629		2129.01	-0.00417549	0.00220762	
539.22	0.27658923	0.2867907	1069.22	0.0188976	0.02789226	1599.22	-0.0226114		2129.21	-0.00460675	0.0022076	
539.42	0.27618779	0.28677424	1069.42	0.01977456	0.02789019	1599.42	-0.02187813		2129.41	-0.00403162	0.00220758	
539.62	0.27641033	0.28675777	1069.62	0.02018668	0.02788812	1599.62	-0.02150506		2129.61	-0.00411712	0.00220757	
539.82	0.27575971	0.28674131	1069.82	0.02014351	0.02788605	1599.82	-0.02281432		2129.81	-0.00435595	0.00220755	
540.02	0.27632883	0.28672485	1070.02	0.01992838	0.02788398	1600.02	-0.02179075		2130.01	-0.00398238	0.00220753	
540.22	0.27709054	0.28670839	1070.22	0.0192087	0.02788191	1600.22	-0.02178861		2130.21	-0.00399259	0.00220752	
540.42	0.27811843	0.28669193	1070.42	0.01915587	0.02787984	1600.42	-0.02226453		2130.41	-0.00379913	0.0022075	
540.62	0.27823911	0.28667547	1070.62	0.01940031	0.02787778	1600.62	-0.02160042		2130.61	-0.00321475	0.00220748	
540.82	0.27873494	0.28665902	1070.82	0.0184422	0.02787571	1600.82	-0.02075382		2130.81	-0.00330584	0.00220746	
541.02	0.27850518	0.28664256	1071.02	0.01841938	0.02787364	1601.02	-0.02107712		2131.01	-0.00396651	0.00220745	
541.22	0.27878418	0.2866261	1071.22	0.01926443	0.02787157	1601.22	-0.02041511		2131.21	-0.00379274	0.00220743	
541.42	0.27916679	0.28660965	1071.42	0.01866199	0.0278695	1601.42	-0.02118683		2131.41	-0.00391634	0.00220741	
541.62	0.27877518	0.2865932	1071.62	0.01935816	0.02786743	1601.62	-0.02065901		2131.61	-0.00321113	0.00220739	
541.82	0.27759997	0.28657674	1071.82	0.018898	0.02786536	1601.82	-0.01973951		2131.81	-0.00248523	0.00220738	
542.02	0.27691721	0.28656029	1072.02	0.01834115	0.0278633	1602.02	-0.02065226		2132.01	-0.00357684	0.00220736	
542.22	0.27604085	0.28654384	1072.22	0.01941817	0.02786123	1602.22	-0.0216211		2132.21	-0.00328506	0.00220734	
542.42	0.27593552	0.28652739	1072.42	0.01897907	0.02785916	1602.42	-0.02281011		2132.41	-0.00380814	0.00220732	
542.62	0.27570049	0.28651094	1072.62	0.01823037	0.02785709	1602.62	-0.02334068		2132.61	-0.0053078	0.00220731	
542.82	0.2752272	0.28649449	1072.82	0.01845915	0.02785502	1602.82	-0.02430226		2132.81	-0.00576051	0.00220729	
543.02	0.27465171	0.28647805	1073.02	0.0186416	0.02785296	1603.02	-0.02455209		2133.01	-0.00692988	0.00220727	
543.22	0.2750151	0.2864616	1073.22	0.01897239	0.02785089	1603.22	-0.02453551		2133.21	-0.00761979	0.00220725	
543.42	0.27464763	0.28644516	1073.42	0.01900816	0.02784882	1603.42	-0.02541514		2133.41	-0.00717342	0.00220724	
543.62	0.2755829	0.28642871	1073.62	0.01876373	0.02784676	1603.62	-0.02549674		2133.61	-0.00772289	0.00220722	
543.82	0.27566925	0.28641227	1073.82	0.01886961	0.02784469	1603.82	-0.02541694		2133.81	-0.0074125	0.0022072	
544.02	0.27624128	0.28639583	1074.02	0.01860692	0.02784262	1604.02	-0.02453598		2134.01	-0.00664179	0.00220718	
544.22	0.27692116	0.28637938	1074.22	0.01811899	0.02784056	1604.22	-0.0254737		2134.21	-0.00574523	0.00220717	
544.42	0.27713229	0.28636294	1074.42	0.01823486	0.02783849	1604.42	-0.02506475		2134.41	-0.00514103	0.00220715	
544.62	0.27791795	0.2863465	1074.62	0.01795585	0.02783642	1604.62	-0.02488984		2134.61	-0.00553865	0.00220713	
544.82	0.27863306	0.28633007	1074.82	0.01703929	0.02783436	1604.82	-0.02495179		2134.81	-0.00551205	0.00220711	
545.02	0.27934328	0.28631363	1075.02	0.0166832	0.02783229	1605.02	-0.02450987		2135.01	-0.00456033	0.0022071	
545.22	0.27881479	0.28629719	1075.22	0.0171337	0.02783023	1605.22	-0.02431542		2135.21	-0.00450393	0.00220708	
545.42	0.27859264	0.28628076	1075.42	0.01719279	0.02782816	1605.42	-0.0234383		2135.41	-0.0038802	0.00220706	
545.62	0.27769739	0.28626432	1075.62	0.01730264	0.0278261	1605.62	-0.02314861		2135.61	-0.0026899	0.00220704	
545.82	0.27700349	0.28624789	1075.82	0.01726738	0.02782403	1605.82	-0.02269188		2135.81	-0.00324818	0.00220703	
546.02	0.27720981	0.28623145	1076.02	0.01780835	0.02782197	1606.02	-0.02232327		2136.01	-0.00435349	0.00220701	
546.22	0.27675856	0.28621502	1076.22	0.01815784	0.0278199	1606.22	-0.02244096		2136.21	-0.00480301	0.00220699	
546.42	0.27634627	0.28619859	1076.42	0.01801624	0.02781784	1606.42	-0.02301753		2136.41	-0.00539022	0.00220697	
546.62	0.2755211	0.28618216	1076.62	0.01881029	0.02781577	1606.62	-0.02318743		2136.61	-0.00649207	0.00220696	
546.82	0.27521133	0.28616573	1076.82	0.01908725	0.02781371	1606.82	-0.02328149		2136.81	-0.00672776	0.00220694	
547.02	0.27496541	0.2861493	1077.02	0.01898092	0.02781164	1607.02	-0.0224722		2137.01	-0.00672858	0.00220692	
547.22	0.27431822	0.28613288	1077.22	0.01944746	0.02780958	1607.22	-0.02183444		2137.21	-0.00583996	0.00220691	
547.42	0.27357916	0.28611645	1077.42	0.019177	0.02780751	1607.42	-0.02070506		2137.41	-0.00519183	0.00220689	
547.62	0.27369117	0.28610002	1077.62	0.01914904	0.02780545	1607.62	-0.01977188		2137.61	-0.00551089	0.00220687	
547.82	0.27351551	0.2860836	1077.82	0.01924934	0.02780339	1607.82	-0.02011085		2137.81	-0.00536983	0.00220685	
548.02	0.27368381	0.28606718	1078.02	0.01890727	0.02780132	1608.02	-0.0200753		2138.01	-0.00538646	0.00220684	
548.22	0.27407027	0.28605075	1078.22	0.01823334	0.02779926	1608.22	-0.02129531		2138.21	-0.00589794	0.00220682	
548.42	0.27456719	0.28603433	1078.42	0.0186294	0.0277972	1608.42	-0.02111369		2138.41	-0.00558775	0.0022068	
548.62	0.275308	0.28601791	1078.62	0.01873901	0.02779513	1608.62	-0.02098437		2138.61	-0.00592664	0.00220678	
548.82	0.27560266	0.28600149	1078.82	0.01844968	0.02779307	1608.82	-0.02141591		2138.81	-0.00536079	0.00220677	
549.02	0.27568256	0.28598507	1079.02	0.01930639	0.02779101	1609.02	-0.02123344		2139.01	-0.00555931	0.00220675	
549.22	0.2752008	0.28596866	1079.22	0.01961436	0.02778895	1609.22	-0.02125019		2139.21	-0.00564581	0.00220673	
549.42	0.27576758	0.28595224	1079.42	0.01900143	0.02778688	1609.42	-0.02071974		2139.41	-0.00535477	0.00220671	
549.62	0.2750898	0.28593582	1079.62	0.01801729	0.02778482	1609.62	-0.02018466		2139.61	-0.00493836	0.0022067	
549.82	0.27511843	0.28591941	1079.82	0.01810251	0.02778276	1609.82	-0.02064954		2139.81	-0.005835	0.00220668	
550.02	0.27435004	0.28590299	1080.02	0.01870856	0.0277807	1610.02	-0.02033501		2140.01	-0.00585691	0.00220666	
550.22	0.27369554	0.28588658	1080.22	0.01887976	0.02777863	1610.22	-0.02214652		2140.21	-0.00599348	0.00220664	
550.42	0.27368839	0.28587017	1080.42	0.01939335	0.02777657	1610.42	-0.02255865		2140.41	-0.00606967	0.00220663	
550.62	0.27394409	0.28585376	1080.62	0.02063782	0.02777451	1610.62	-0.02279917		2140.61	-0.00597313	0.00220661	
550.82	0.27341123	0.28583735	1080.82	0.02106271	0.02777245	1610.82	-0.02310053		2140.81	-0.00508463	0.00220659	
551.02	0.27244237	0.28582094	1081.02	0.02118051	0.02777039	1611.02	-0.02283146		2141.01	-0.00460002	0.00220657	
551.22	0.2719567	0.28580453	1081.22	0.02123743	0.02776833	1611.22	-0.02258959		2141.21	-0.00400635	0.00220656	
551.42	0.27212153	0.28578812	1081.42	0.020965	0.02776627	1611.42	-0.02262581		2141.41	-0.00382936	0.00220654	
551.62	0.27323074	0.28577172	1081.62	0.0201586	0.02776421	1611.62	-0.02331466		2141.61	-0.00357453	0.00220652	
551.82	0.2741227	0.28575531	1081.82	0.01967449	0.02776215	1611.82	-0.02398703		2141.81	-0.00317841	0.0022065	
552.02	0.27469855	0.28573891	1082.02	0.02025832	0.02776008	1612.02	-0.02323676		2142.01	-0.00275327	0.00220649	
552.22	0.27526194	0.2857225	1082.22	0.02013794	0.02775802	1612.22	-0.0239502		2142.21	-0.00180981	0.00220647	
552.42	0.2757574	0.2857061	1082.42	0.02049152	0.02775596	1612.42	-0.02372487		2142.41	-0.00109328	0.00220645	
552.62	0.27668155	0.2856897	1082.62	0.02090463	0.0277539	1612.62	-0.02309983		2142.61	-0.00138724	0.00220643	
552.82	0.27687921	0.2856733	1082.82	0.02040846	0.02775184	1612.82	-0.0234583		2142.81	-0.00112433	0.00220642	
553.02	0.27745817	0.2856569	1083.02	0.02038334	0.02774978	1613.02	-0.0226101		2143.01	-0.0010138	0.0022064	
553.22	0.27738362	0.2856405	1083.22	0.01815433	0.02774773	1613.22	-0.0223364		2143.21	-0.00062656	0.00220638	
553.42	0.27751071	0.2856241	1083.42	0.01569686	0.02774567	1613.42	-0.02173941		2143.41	-0.00096139	0.00220637	
553.62	0.27598533	0.2856077	1083.62	0.01478447	0.02774361	1613.62	-0.02126931		2143.61	-0.00095535	0.00220635	
553.82	0.27563605	0.28559131	1083.82	0.01411921	0.02774155	1613.82	-0.02183911		2143.81	-0.00122097	0.00220633	
554.02	0.27567308	0.28557491	1084.02	0.01367228	0.02773949	1614.02	-0.02145305		2144.01	-0.00102824	0.00220631	
554.22	0.27499639	0.28555852	1084.22	0.01354893	0.02773743	1614.22	-0.02262839		2144.21	-0.00095667	0.0022063	
554.42	0.27542341	0.28554212	1084.42	0.01379533	0.02773537	1614.42	-0.02218504		2144.41	-0.00084145	0.00220628	
554.62	0.27426866	0.28552573	1084.62	0.01419165	0.02773331	1614.62	-0.02161862		2144.61	-0.00061457	0.00220626	
554.82	0.27350275	0.28550934	1084.82	0.01423197	0.02773125	1614.82	-0.02182869		2144.81	-0.00126838	0.00220624	
555.02	0.27359862	0.28549295	1085.02	0.01269778	0.0277292	1615.02	-0.02194345		2145.01	-0.00119581	0.00220623	
555.22	0.27332969	0.28547656	1085.22	0.01251885	0.02772714	1615.22	-0.02206546		2145.21	-0.00041424	0.00220621	
555.42	0.27403056	0.28546017	1085.42	0.01271467	0.02772508	1615.42	-0.02196233		2145.41	-0.00110745	0.00220619	
555.62	0.27396349	0.28544378	1085.62	0.01342571	0.02772302	1615.62	-0.02168208		2145.61	-0.00103565	0.00220617	
555.82	0.274102	0.2854274	1085.82	0.01397236	0.02772096	1615.82	-0.02169049		2145.81	-0.00126714	0.00220616	
556.02	0.27406269	0.28541101	1086.02	0.0154934	0.02771891	1616.02	-0.02083745		2146.01	-0.00210609	0.00220614	
556.22	0.2742835	0.28539463	1086.22	0.01613918	0.02771685	1616.22	-0.02063016		2146.21	-0.00217336	0.00220612	
556.42	0.27489586	0.28537824	1086.42	0.01650603	0.02771479	1616.42	-0.02076126		2146.41	-0.0033574	0.0022061	
556.62	0.27554978	0.28536186	1086.62	0.01802066	0.02771274	1616.62	-0.0205435		2146.61	-0.00368036	0.00220609	
556.82	0.27593158	0.28534548	1086.82	0.01750559	0.02771068	1616.82	-0.02086326		2146.81	-0.00478085	0.00220607	
557.02	0.27690925	0.2853291	1087.02	0.01800451	0.02770862	1617.02	-0.02082243		2147.01	-0.00540727	0.00220605	
557.22	0.27733652	0.28531272	1087.22	0.01702262	0.02770657	1617.22	-0.02125647		2147.21	-0.0067493	0.00220603	
557.42	0.27848405	0.28529634	1087.42	0.01576414	0.02770451	1617.42	-0.02145004		2147.41	-0.0075781	0.00220602	
557.62	0.27839727	0.28527996	1087.62	0.01609226	0.02770245	1617.62	-0.02153486		2147.61	-0.00791345	0.002206	
557.82	0.27856798	0.28526358	1087.82	0.01608076	0.0277004	1617.82	-0.02205417		2147.81	-0.00829191	0.00220598	
558.02	0.27878499	0.2852472	1088.02	0.01631585	0.02769834	1618.02	-0.02265824		2148.01	-0.00840188	0.00220596	
558.22	0.27822014	0.28523083	1088.22	0.0166702	0.02769629	1618.22	-0.02319723		2148.21	-0.00802206	0.00220595	
558.42	0.27862946	0.28521445	1088.42	0.01701099	0.02769423	1618.42	-0.02276326		2148.41	-0.00799259	0.00220593	
558.62	0.27848321	0.28519808	1088.62	0.01719507	0.02769218	1618.62	-0.02237189		2148.61	-0.00757137	0.00220591	
558.82	0.27857889	0.28518171	1088.82	0.01707618	0.02769012	1618.82	-0.02240981		2148.81	-0.00709077	0.00220589	
559.02	0.27853857	0.28516534	1089.02	0.0168275	0.02768806	1619.02	-0.02220505		2149.01	-0.0058758	0.00220588	
559.22	0.27821787	0.28514897	1089.22	0.01771933	0.02768601	1619.22	-0.02157695		2149.21	-0.00559303	0.00220586	
559.42	0.27849933	0.2851326	1089.42	0.01829726	0.02768396	1619.42	-0.02091253		2149.41	-0.0058559	0.00220584	
559.62	0.27818732	0.28511623	1089.62	0.01900156	0.0276819	1619.62	-0.02025557		2149.61	-0.00479299	0.00220583	
559.82	0.27874728	0.28509986	1089.82	0.01881443	0.02767985	1619.82	-0.01987148		2149.81	-0.00455255	0.00220581	
