# Supplementary material for: Functional development of a V3/glycan-specific broadly neutralizing antibody isolated from a case of HIV superinfection
Source: eLife. 2021 Jul 15;10:e68110. doi: 10.7554/eLife.68110 (PMC8376252; doi:10.7554/eLife.68110)
Supplement: Figure 2—source data 2. [file elife-68110-fig2-data2.zip › QA013.2 Dbl Ref BLI_2020.05.29/Mat_Gmat-L0_LatestInt_Naive_2020.05.29/Experiment_1/Results/Fit Data/A1Results.txt]

Conc1	5E-07	5E-07	5E-07	5E-07	
Start1	200.03	730.02	1260.02	1790.01	
Stop1	559.82	1089.82	1619.82	2149.81	
Kobs		0.000371105672359287	0.0671430206902483	3.94787849911488E-05	
Error Kobs		2.49780013590201E-05	0.00941007565166539	0.000586912347418166	
Koff		0	0	0	
Error Koff		0	0	0	
Time1	Data1	Fit1	Time2	Data2	Fit2	Time3	Data3	Fit3	Time4	Data4	Fit4	
200.03	0.00930086		730.02	0.0038312	0	1260.02	0.01123505	0	1790.01	0.000372	0	
200.23	0.00978975		730.22	0.00411309	0.00026006	1260.22	0.01145463	0.00063863	1790.21	0.0005992	0.00002375	
200.43	0.00987824		730.42	0.00376082	0.00051998	1260.42	0.01093664	0.0012625	1790.41	0.00073896	0.00004745	
200.63	0.01029008		730.62	0.00404608	0.00077979	1260.62	0.01167468	0.00187196	1790.61	0.001485	0.0000711	
200.83	0.01108764		730.82	0.00396144	0.00103946	1260.82	0.01134692	0.00246734	1790.81	0.00191823	0.00009471	
201.03	0.012482		731.02	0.00426443	0.00129901	1261.02	0.01101208	0.00304897	1791.01	0.00249881	0.00011826	
201.23	0.01520587		731.22	0.00490434	0.00155843	1261.22	0.01154725	0.00361716	1791.21	0.00294518	0.00014178	
201.43	0.01762447		731.42	0.00537083	0.00181772	1261.42	0.01203186	0.00417222	1791.41	0.00288798	0.00016524	
201.63	0.02107272		731.62	0.0061518	0.00207689	1261.62	0.01192645	0.00471446	1791.61	0.00281784	0.00018866	
201.83	0.02455427		731.82	0.00717314	0.00233593	1261.82	0.01122055	0.00524418	1791.81	0.00312796	0.00021202	
202.03	0.02850148		732.02	0.00766779	0.00259485	1262.02	0.01145212	0.00576166	1792.01	0.00397703	0.00023535	
202.23	0.03229532		732.22	0.00881396	0.00285363	1262.22	0.01110303	0.00626718	1792.21	0.00387673	0.00025862	
202.43	0.03625641		732.42	0.009063	0.0031123	1262.42	0.01230257	0.00676103	1792.41	0.00424682	0.00028185	
202.63	0.04075147		732.62	0.00951	0.00337083	1262.62	0.01115661	0.00724346	1792.61	0.00470824	0.00030504	
202.83	0.04472804		732.82	0.00976595	0.00362924	1262.82	0.01128645	0.00771476	1792.81	0.0037124	0.00032817	
203.03	0.04771307		733.02	0.00992694	0.00388752	1263.02	0.01163598	0.00817516	1793.01	0.0036219	0.00035126	
203.23	0.05108185		733.22	0.00968347	0.00414568	1263.22	0.01157819	0.00862493	1793.21	0.00298475	0.0003743	
203.43	0.0540411		733.42	0.00947885	0.00440371	1263.42	0.01083518	0.00906431	1793.41	0.00193127	0.0003973	
203.63	0.05716459		733.62	0.00980104	0.00466161	1263.62	0.01171554	0.00949353	1793.61	0.00235484	0.00042025	
203.83	0.06118062		733.82	0.00977252	0.00491939	1263.82	0.01187511	0.00991285	1793.81	0.00285871	0.00044316	
204.03	0.0644649		734.02	0.00994639	0.00517704	1264.02	0.01289532	0.01032247	1794.01	0.00270424	0.00046602	
204.23	0.06805116		734.22	0.00932824	0.00543457	1264.22	0.01227794	0.01072263	1794.21	0.0023782	0.00048883	
204.43	0.07052409		734.42	0.00884937	0.00569197	1264.42	0.01219894	0.01111355	1794.41	0.00214343	0.0005116	
204.63	0.07387678		734.62	0.0096298	0.00594924	1264.62	0.01339421	0.01149544	1794.61	0.00228504	0.00053432	
204.83	0.07702439		734.82	0.00991441	0.00620639	1264.82	0.01284924	0.0118685	1794.81	0.00110588	0.000557	
205.03	0.08016674		735.02	0.01023439	0.00646341	1265.02	0.01347684	0.01223295	1795.01	0.00063464	0.00057963	
205.23	0.08372327		735.22	0.01092356	0.00672031	1265.22	0.0147979	0.01258898	1795.21	0.00000792	0.00060221	
205.43	0.08703832		735.42	0.01144168	0.00697708	1265.42	0.01446491	0.01293678	1795.41	-0.00097741	0.00062475	
205.63	0.0899508		735.62	0.01221415	0.00723373	1265.62	0.01435042	0.01327655	1795.61	-0.00156995	0.00064725	
205.83	0.09253376		735.82	0.0126013	0.00749025	1265.82	0.01423829	0.01360847	1795.81	-0.00225825	0.0006697	
206.03	0.09628936		736.02	0.01278672	0.00774665	1266.02	0.01500477	0.01393272	1796.01	-0.00274969	0.0006921	
206.23	0.09945346		736.22	0.01310837	0.00800292	1266.22	0.01518207	0.01424948	1796.21	-0.00341039	0.00071446	
206.43	0.10378027		736.42	0.01374871	0.00825906	1266.42	0.01513488	0.01455893	1796.41	-0.00272886	0.00073678	
206.63	0.10627671		736.62	0.0138209	0.00851508	1266.62	0.01387009	0.01486122	1796.61	-0.00296714	0.00075905	
206.83	0.10925103		736.82	0.01441161	0.00877098	1266.82	0.01539754	0.01515653	1796.81	-0.00302816	0.00078127	
207.03	0.1122453		737.02	0.01476039	0.00902675	1267.02	0.01579432	0.01544502	1797.01	-0.00233229	0.00080345	
207.23	0.11539816		737.22	0.01547712	0.00928239	1267.22	0.01651859	0.01572684	1797.21	-0.00169437	0.00082559	
207.43	0.11838441		737.42	0.01512143	0.00953791	1267.42	0.01741553	0.01600216	1797.41	-0.00159612	0.00084768	
207.63	0.1217669		737.62	0.01493906	0.00979331	1267.62	0.01917804	0.01627111	1797.61	0.00009961	0.00086973	
207.83	0.12475692		737.82	0.01501002	0.01004858	1267.82	0.01906887	0.01653385	1797.81	0.00145428	0.00089173	
208.03	0.12696269		738.02	0.01539862	0.01030373	1268.02	0.0198416	0.01679052	1798.01	0.00215137	0.00091369	
208.23	0.12914892		738.22	0.0149644	0.01055875	1268.22	0.01954059	0.01704126	1798.21	0.00283929	0.00093561	
208.43	0.13092497		738.42	0.01578676	0.01081364	1268.42	0.02001813	0.01728621	1798.41	0.00356236	0.00095748	
208.63	0.13325502		738.62	0.01600655	0.01106842	1268.62	0.0203574	0.0175255	1798.61	0.00455482	0.0009793	
208.83	0.13554048		738.82	0.01577966	0.01132306	1268.82	0.01969992	0.01775927	1798.81	0.00518409	0.00100109	
209.03	0.1383932		739.02	0.01620993	0.01157759	1269.02	0.01965932	0.01798763	1799.01	0.00641556	0.00102283	
209.23	0.14076302		739.22	0.01703696	0.01183199	1269.22	0.01940924	0.01821072	1799.21	0.00678708	0.00104452	
209.43	0.1433056		739.42	0.01686215	0.01208626	1269.42	0.01874381	0.01842865	1799.41	0.0064172	0.00106618	
209.63	0.14438221		739.62	0.01716908	0.01234041	1269.62	0.01884343	0.01864155	1799.61	0.00541776	0.00108779	
209.83	0.14760959		739.82	0.01710309	0.01259444	1269.82	0.01839478	0.01884953	1799.81	0.00492784	0.00110935	
210.03	0.15113516		740.02	0.01694243	0.01284834	1270.02	0.01849653	0.0190527	1800.01	0.0046827	0.00113088	
210.23	0.15293811		740.22	0.01683544	0.01310212	1270.22	0.01788516	0.01925118	1800.21	0.00442404	0.00115235	
210.43	0.15471191		740.42	0.01728573	0.01335577	1270.42	0.01749802	0.01944508	1800.41	0.00352715	0.00117379	
210.63	0.15690908		740.62	0.01654566	0.0136093	1270.62	0.01800678	0.0196345	1800.61	0.00301697	0.00119518	
210.83	0.1602738		740.82	0.01658493	0.01386271	1270.82	0.01771153	0.01981954	1800.81	0.00320908	0.00121654	
211.03	0.16219656		741.02	0.01678713	0.01411599	1271.02	0.01768818	0.02000031	1801.01	0.00286767	0.00123784	
211.23	0.16493271		741.22	0.01654003	0.01436915	1271.22	0.01776927	0.0201769	1801.21	0.00275554	0.00125911	
211.43	0.1669124		741.42	0.01586276	0.01462218	1271.42	0.01796684	0.02034941	1801.41	0.00244109	0.00128033	
211.63	0.16912627		741.62	0.01592549	0.01487509	1271.62	0.01885581	0.02051794	1801.61	0.00304926	0.00130151	
211.83	0.17065622		741.82	0.01693939	0.01512788	1271.82	0.01878394	0.02068257	1801.81	0.0033619	0.00132265	
212.03	0.17294361		742.02	0.01687406	0.01538054	1272.02	0.01912201	0.0208434	1802.01	0.00280253	0.00134374	
212.23	0.17480791		742.22	0.01658948	0.01563309	1272.22	0.01744154	0.02100051	1802.21	0.00231827	0.00136479	
212.43	0.17682027		742.42	0.01814246	0.0158855	1272.42	0.01703074	0.021154	1802.41	0.00224691	0.00138581	
212.63	0.17892472		742.62	0.01759424	0.0161378	1272.62	0.01685571	0.02130394	1802.61	0.0024825	0.00140677	
212.83	0.18139046		742.82	0.01855487	0.01638997	1272.82	0.01657731	0.02145041	1802.81	0.00236413	0.0014277	
213.03	0.18341952		743.02	0.02005749	0.01664201	1273.02	0.01728003	0.0215935	1803.01	0.0017951	0.00144858	
213.23	0.18439475		743.22	0.0210728	0.01689394	1273.22	0.01741296	0.02173329	1803.21	0.00195321	0.00146943	
213.43	0.18586089		743.42	0.02203984	0.01714574	1273.42	0.01855889	0.02186985	1803.41	0.00169182	0.00149023	
213.63	0.18627306		743.62	0.02284412	0.01739742	1273.62	0.01882314	0.02200325	1803.61	0.00147071	0.00151099	
213.83	0.18938018		743.82	0.02284763	0.01764897	1273.82	0.01933524	0.02213357	1803.81	0.00124757	0.0015317	
214.03	0.1901352		744.02	0.02326328	0.01790041	1274.02	0.02032918	0.02226088	1804.01	0.00072881	0.00155238	
214.23	0.19138955		744.22	0.02370858	0.01815171	1274.22	0.01963264	0.02238525	1804.21	0.0008423	0.00157301	
214.43	0.19260581		744.42	0.02280504	0.0184029	1274.42	0.0210046	0.02250674	1804.41	0.00061806	0.0015936	
214.63	0.19512709		744.62	0.02278569	0.01865397	1274.62	0.02121225	0.02262543	1804.61	0.00103369	0.00161416	
214.83	0.19734737		744.82	0.02337647	0.01890491	1274.82	0.02057882	0.02274138	1804.81	0.00133836	0.00163467	
215.03	0.19897486		745.02	0.02344727	0.01915572	1275.02	0.02081831	0.02285465	1805.01	0.0015544	0.00165514	
215.23	0.20149142		745.22	0.02328365	0.01940642	1275.22	0.02028809	0.0229653	1805.21	0.00284604	0.00167556	
215.43	0.20343499		745.42	0.02395916	0.01965699	1275.42	0.02088992	0.02307339	1805.41	0.00353842	0.00169595	
215.63	0.20565452		745.62	0.02429183	0.01990745	1275.62	0.02143386	0.02317899	1805.61	0.00366076	0.0017163	
215.83	0.20813234		745.82	0.02465458	0.02015777	1275.82	0.02120657	0.02328215	1805.81	0.00380047	0.0017366	
216.03	0.21088992		746.02	0.02361657	0.02040798	1276.02	0.02077771	0.02338293	1806.01	0.00365507	0.00175687	
216.23	0.21310017		746.22	0.02377989	0.02065806	1276.22	0.01954233	0.02348138	1806.21	0.00352347	0.00177709	
216.43	0.2148734		746.42	0.02384949	0.02090803	1276.42	0.01975716	0.02357755	1806.41	0.0041303	0.00179727	
216.63	0.21590513		746.62	0.02281125	0.02115787	1276.62	0.02045035	0.0236715	1806.61	0.00449246	0.00181742	
216.83	0.21777154		746.82	0.02307252	0.02140758	1276.82	0.021192	0.02376328	1806.81	0.00450764	0.00183752	
217.03	0.21921553		747.02	0.02301427	0.02165718	1277.02	0.02097953	0.02385294	1807.01	0.00441455	0.00185758	
217.23	0.22040317		747.22	0.02271332	0.02190665	1277.22	0.02118555	0.02394053	1807.21	0.0054757	0.0018776	
217.43	0.22117717		747.42	0.0224951	0.02215601	1277.42	0.02124331	0.0240261	1807.41	0.00511387	0.00189758	
217.63	0.22224601		747.62	0.02343115	0.02240524	1277.62	0.02091428	0.02410969	1807.61	0.00595439	0.00191753	
217.83	0.22491925		747.82	0.02418319	0.02265434	1277.82	0.02119333	0.02419135	1807.81	0.00537649	0.00193743	
218.03	0.22553908		748.02	0.02417279	0.02290333	1278.02	0.02131432	0.02427112	1808.01	0.00507496	0.00195729	
218.23	0.22794972		748.22	0.02414812	0.0231522	1278.22	0.02105121	0.02434905	1808.21	0.00572335	0.00197711	
218.43	0.22959074		748.42	0.02409775	0.02340094	1278.42	0.02219628	0.02442518	1808.41	0.00529689	0.00199689	
218.63	0.23186545		748.62	0.02469604	0.02364956	1278.62	0.02198585	0.02449955	1808.61	0.00479277	0.00201664	
218.83	0.2339302		748.82	0.02571242	0.02389806	1278.82	0.02200379	0.0245722	1808.81	0.0045437	0.00203634	
219.03	0.23471843		749.02	0.02594729	0.02414644	1279.02	0.02183766	0.02464317	1809.01	0.00415629	0.002056	
219.23	0.23634888		749.22	0.02647736	0.0243947	1279.22	0.02175756	0.02471251	1809.21	0.00407593	0.00207563	
219.43	0.23760586		749.42	0.0271887	0.02464283	1279.42	0.02222605	0.02478024	1809.41	0.00290066	0.00209521	
219.63	0.23882291		749.62	0.0268323	0.02489085	1279.62	0.02234406	0.02484641	1809.61	0.00305197	0.00211476	
219.83	0.2404797		749.82	0.02691875	0.02513874	1279.82	0.02184477	0.02491105	1809.81	0.00372687	0.00213426	
220.03	0.24138125		750.02	0.02704612	0.02538652	1280.02	0.02193492	0.02497419	1810.01	0.00383973	0.00215373	
220.23	0.24163567		750.22	0.02732	0.02563417	1280.22	0.02091828	0.02503588	1810.21	0.0034734	0.00217316	
220.43	0.24139952		750.42	0.02699127	0.0258817	1280.42	0.0203141	0.02509614	1810.41	0.00371925	0.00219255	
220.63	0.24148454		750.62	0.02724171	0.02612911	1280.62	0.01970545	0.02515501	1810.61	0.0040505	0.0022119	
220.83	0.24253792		750.82	0.02745867	0.0263764	1280.82	0.01923535	0.02521252	1810.81	0.00346163	0.00223121	
221.03	0.24300834		751.02	0.02703809	0.02662356	1281.02	0.01759352	0.02526871	1811.01	0.00395354	0.00225048	
221.23	0.24361098		751.22	0.02665311	0.02687061	1281.22	0.01775362	0.02532359	1811.21	0.0042013	0.00226971	
221.43	0.2442532		751.42	0.02799544	0.02711754	1281.42	0.01722925	0.02537721	1811.41	0.00435388	0.00228891	
221.63	0.24567393		751.62	0.02894752	0.02736434	1281.62	0.01808128	0.02542958	1811.61	0.00490426	0.00230807	
221.83	0.24737709		751.82	0.0282081	0.02761103	1281.82	0.01746341	0.02548075	1811.81	0.00442403	0.00232718	
222.03	0.24858064		752.02	0.02860597	0.02785759	1282.02	0.01766997	0.02553073	1812.01	0.00518588	0.00234626	
222.23	0.25024505		752.22	0.0294346	0.02810404	1282.22	0.0191899	0.02557956	1812.21	0.00574429	0.00236531	
222.43	0.25176648		752.42	0.03041722	0.02835036	1282.42	0.01992766	0.02562727	1812.41	0.00598272	0.00238431	
222.63	0.25286019		752.62	0.03099159	0.02859656	1282.62	0.02127699	0.02567387	1812.61	0.00506231	0.00240327	
222.83	0.25448884		752.82	0.03247858	0.02884265	1282.82	0.022106	0.02571939	1812.81	0.00490348	0.0024222	
223.03	0.2550767		753.02	0.03257882	0.02908861	1283.02	0.02193918	0.02576386	1813.01	0.00500879	0.00244109	
223.23	0.25663558		753.22	0.03353931	0.02933445	1283.22	0.02326272	0.02580731	1813.21	0.00535601	0.00245994	
223.43	0.25833153		753.42	0.03430725	0.02958018	1283.42	0.02471633	0.02584975	1813.41	0.00593577	0.00247876	
223.63	0.25994812		753.62	0.03484581	0.02982578	1283.62	0.0251766	0.02589121	1813.61	0.00674096	0.00249753	
223.83	0.26131116		753.82	0.03505531	0.03007126	1283.82	0.02513861	0.02593171	1813.81	0.00705574	0.00251627	
224.03	0.2620219		754.02	0.03543569	0.03031662	1284.02	0.02565419	0.02597128	1814.01	0.00688238	0.00253497	
224.23	0.26305611		754.22	0.0355395	0.03056187	1284.22	0.02457222	0.02600993	1814.21	0.00755685	0.00255363	
224.43	0.26395239		754.42	0.03620231	0.03080699	1284.42	0.02430258	0.02604769	1814.41	0.00740521	0.00257226	
224.63	0.2654371		754.62	0.03633519	0.03105199	1284.62	0.02332844	0.02608458	1814.61	0.00756002	0.00259085	
224.83	0.266829		754.82	0.03638873	0.03129688	1284.82	0.0231324	0.02612062	1814.81	0.00730667	0.0026094	
225.03	0.26764791		755.02	0.03593138	0.03154164	1285.02	0.02258582	0.02615582	1815.01	0.00840099	0.00262791	
225.23	0.26932232		755.22	0.03580197	0.03178628	1285.22	0.02317771	0.02619021	1815.21	0.0071515	0.00264639	
225.43	0.27058982		755.42	0.0353692	0.03203081	1285.42	0.02312224	0.02622381	1815.41	0.0073616	0.00266483	
225.63	0.27162339		755.62	0.03428147	0.03227521	1285.62	0.02298313	0.02625663	1815.61	0.00650162	0.00268323	
225.83	0.27325323		755.82	0.0345113	0.0325195	1285.82	0.02185062	0.02628869	1815.81	0.00621659	0.0027016	
226.03	0.27428172		756.02	0.03514508	0.03276367	1286.02	0.02270057	0.02632001	1816.01	0.00554471	0.00271993	
226.23	0.27550049		756.22	0.03491533	0.03300771	1286.22	0.02354376	0.02635061	1816.21	0.00429722	0.00273822	
226.43	0.27691855		756.42	0.03477686	0.03325164	1286.42	0.02343416	0.0263805	1816.41	0.00332786	0.00275647	
226.63	0.27820686		756.62	0.03441668	0.03349545	1286.62	0.02364398	0.0264097	1816.61	0.00143932	0.00277469	
226.83	0.27854406		756.82	0.03401729	0.03373914	1286.82	0.02297627	0.02643822	1816.81	0.00126889	0.00279287	
227.03	0.27844424		757.02	0.03386453	0.03398271	1287.02	0.02287676	0.02646609	1817.01	0.00103329	0.00281102	
227.23	0.27940512		757.22	0.03468958	0.03422616	1287.22	0.024106	0.02649331	1817.21	0.00077454	0.00282913	
227.43	0.28089103		757.42	0.03482113	0.03446949	1287.42	0.02431791	0.0265199	1817.41	0.00107213	0.0028472	
227.63	0.28116		757.62	0.03543745	0.03471271	1287.62	0.02365368	0.02654588	1817.61	0.0011471	0.00286524	
227.83	0.28216744		757.82	0.03584864	0.0349558	1287.82	0.02291061	0.02657126	1817.81	0.00188864	0.00288324	
228.03	0.28307751		758.02	0.03776674	0.03519878	1288.02	0.02299725	0.02659605	1818.01	0.00255049	0.00290121	
228.23	0.2838624		758.22	0.03812416	0.03544163	1288.22	0.02209589	0.02662027	1818.21	0.00263377	0.00291913	
228.43	0.28445229		758.42	0.03917462	0.03568437	1288.42	0.02150946	0.02664393	1818.41	0.00255728	0.00293703	
228.63	0.28586964		758.62	0.03995583	0.03592699	1288.62	0.02093056	0.02666705	1818.61	0.00398292	0.00295488	
228.83	0.2865739		758.82	0.04145189	0.03616949	1288.82	0.02073737	0.02668963	1818.81	0.00495609	0.0029727	
229.03	0.28785176		759.02	0.04225661	0.03641188	1289.02	0.0210575	0.02671169	1819.01	0.00585566	0.00299049	
229.23	0.29004335		759.22	0.04199979	0.03665414	1289.22	0.02117138	0.02673324	1819.21	0.0053898	0.00300824	
229.43	0.29135197		759.42	0.04178909	0.03689629	1289.42	0.02132193	0.02675429	1819.41	0.00640202	0.00302595	
229.63	0.29274475		759.62	0.04212131	0.03713832	1289.62	0.02161916	0.02677485	1819.61	0.00637845	0.00304363	
229.83	0.29456552		759.82	0.04210767	0.03738023	1289.82	0.02214442	0.02679494	1819.81	0.00700295	0.00306127	
230.03	0.29568752		760.02	0.04217284	0.03762202	1290.02	0.02343701	0.02681457	1820.01	0.00718106	0.00307888	
230.23	0.29720315		760.22	0.04153745	0.03786369	1290.22	0.02395241	0.02683374	1820.21	0.00737702	0.00309645	
230.43	0.2984602		760.42	0.04061032	0.03810524	1290.42	0.02442032	0.02685247	1820.41	0.00732211	0.00311399	
230.63	0.29975682		760.62	0.04011773	0.03834668	1290.62	0.0243909	0.02687076	1820.61	0.0073678	0.00313149	
230.83	0.2997111		760.82	0.03964378	0.038588	1290.82	0.02464736	0.02688864	1820.81	0.00716982	0.00314896	
231.03	0.30113907		761.02	0.04035936	0.0388292	1291.02	0.02496828	0.0269061	1821.01	0.00709448	0.00316639	
231.23	0.30194307		761.22	0.04088052	0.03907029	1291.22	0.02499057	0.02692316	1821.21	0.00725255	0.00318379	
231.43	0.30239636		761.42	0.04075899	0.03931125	1291.42	0.02542513	0.02693982	1821.41	0.00743731	0.00320115	
231.63	0.30259474		761.62	0.04100475	0.0395521	1291.62	0.02496261	0.0269561	1821.61	0.00628743	0.00321847	
231.83	0.30350404		761.82	0.04128746	0.03979283	1291.82	0.02456228	0.026972	1821.81	0.00538612	0.00323577	
232.03	0.30330507		762.02	0.04164625	0.04003344	1292.02	0.0244106	0.02698754	1822.01	0.00553942	0.00325302	
232.23	0.3031196		762.22	0.0412726	0.04027394	1292.22	0.02445982	0.02700271	1822.21	0.00496344	0.00327025	
232.43	0.30387804		762.42	0.04191826	0.04051431	1292.42	0.02417329	0.02701754	1822.41	0.00518957	0.00328744	
232.63	0.3047885		762.62	0.04183486	0.04075457	1292.62	0.02332483	0.02703202	1822.61	0.00513625	0.00330459	
232.83	0.30473424		762.82	0.04199864	0.04099472	1292.82	0.02203259	0.02704617	1822.81	0.00410331	0.00332171	
233.03	0.30521724		763.02	0.04212699	0.04123474	1293.02	0.0224842	0.02705999	1823.01	0.00300978	0.00333879	
233.23	0.30679063		763.22	0.04110555	0.04147465	1293.22	0.02265617	0.02707349	1823.21	0.00282461	0.00335584	
233.43	0.30762283		763.42	0.04175856	0.04171444	1293.42	0.02383039	0.02708669	1823.41	0.0026571	0.00337286	
233.63	0.30867313		763.62	0.04263526	0.04195411	1293.62	0.02410774	0.02709957	1823.61	0.00215718	0.00338984	
233.83	0.30935376		763.82	0.04358	0.04219367	1293.82	0.02570797	0.02711216	1823.81	0.0020616	0.00340679	
234.03	0.31029961		764.02	0.04397605	0.04243311	1294.02	0.02622196	0.02712446	1824.01	0.0016877	0.00342371	
234.23	0.31195638		764.22	0.04413806	0.04267243	1294.22	0.02671163	0.02713647	1824.21	0.00169514	0.00344059	
234.43	0.31367903		764.42	0.04453699	0.04291164	1294.42	0.02702886	0.02714821	1824.41	0.00187394	0.00345743	
234.63	0.31577995		764.62	0.04516614	0.04315073	1294.62	0.02709383	0.02715967	1824.61	0.00138871	0.00347425	
234.83	0.31720442		764.82	0.04582343	0.0433897	1294.82	0.0278437	0.02717087	1824.81	0.00078228	0.00349102	
235.03	0.31979139		765.02	0.04646577	0.04362855	1295.02	0.02749594	0.02718181	1825.01	0.00064419	0.00350777	
235.23	0.32090034		765.22	0.04700661	0.04386729	1295.22	0.026926	0.0271925	1825.21	0.00016739	0.00352448	
235.43	0.32120215		765.42	0.04637943	0.04410591	1295.42	0.0268923	0.02720294	1825.41	-0.00036523	0.00354116	
235.63	0.32210579		765.62	0.04666907	0.04434442	1295.62	0.02627848	0.02721314	1825.61	-0.00113751	0.0035578	
235.83	0.32408762		765.82	0.04692745	0.04458281	1295.82	0.02555994	0.0272231	1825.81	-0.00039007	0.00357442	
236.03	0.3254369		766.02	0.04706425	0.04482108	1296.02	0.02504237	0.02723284	1826.01	0.00021222	0.00359099	
236.23	0.32700154		766.22	0.0475736	0.04505924	1296.22	0.02462997	0.02724235	1826.21	0.00045159	0.00360754	
236.43	0.32798371		766.42	0.04787299	0.04529728	1296.42	0.02329358	0.02725164	1826.41	0.00050672	0.00362405	
236.63	0.32871656		766.62	0.04659576	0.0455352	1296.62	0.02253608	0.02726071	1826.61	0.00045271	0.00364053	
236.83	0.3281541		766.82	0.04651931	0.04577301	1296.82	0.02157819	0.02726958	1826.81	0.00094074	0.00365698	
237.03	0.32899313		767.02	0.04673609	0.0460107	1297.02	0.02217093	0.02727824	1827.01	0.00114373	0.00367339	
237.23	0.33026151		767.22	0.04611572	0.04624827	1297.22	0.02285591	0.0272867	1827.21	0.00165745	0.00368977	
237.43	0.3308818		767.42	0.04732038	0.04648573	1297.42	0.02401383	0.02729497	1827.41	0.00184418	0.00370611	
237.63	0.33105118		767.62	0.04827954	0.04672307	1297.62	0.02424172	0.02730304	1827.61	0.00181632	0.00372243	
237.83	0.33096165		767.82	0.04822582	0.0469603	1297.82	0.02539888	0.02731093	1827.81	0.00233962	0.00373871	
238.03	0.33132303		768.02	0.04826957	0.04719741	1298.02	0.02519475	0.02731863	1828.01	0.00342341	0.00375496	
238.23	0.33175083		768.22	0.04915248	0.0474344	1298.22	0.02534165	0.02732616	1828.21	0.00453512	0.00377117	
238.43	0.33178492		768.42	0.0494768	0.04767128	1298.42	0.02554753	0.02733351	1828.41	0.00495991	0.00378736	
238.63	0.33137937		768.62	0.04917112	0.04790804	1298.62	0.02629021	0.0273407	1828.61	0.00488201	0.00380351	
238.83	0.33111176		768.82	0.04947851	0.04814469	1298.82	0.0273591	0.02734772	1828.81	0.00586271	0.00381963	
239.03	0.33177102		769.02	0.05066418	0.04838122	1299.02	0.02665103	0.02735457	1829.01	0.00622021	0.00383571	
239.23	0.33159001		769.22	0.05131506	0.04861764	1299.22	0.02656107	0.02736127	1829.21	0.00579931	0.00385177	
239.43	0.33141655		769.42	0.05122003	0.04885394	1299.42	0.02604738	0.02736781	1829.41	0.00662456	0.00386779	
239.63	0.33315237		769.62	0.05208494	0.04909013	1299.62	0.02552253	0.0273742	1829.61	0.0069107	0.00388378	
239.83	0.33465084		769.82	0.05272708	0.0493262	1299.82	0.02603363	0.02738045	1829.81	0.00769769	0.00389974	
240.03	0.33540259		770.02	0.05260621	0.04956215	1300.02	0.02621241	0.02738655	1830.01	0.00667354	0.00391566	
240.23	0.33572731		770.22	0.05231149	0.04979799	1300.22	0.02649729	0.0273925	1830.21	0.00617032	0.00393156	
240.43	0.33610766		770.42	0.05113275	0.05003371	1300.42	0.02652749	0.02739833	1830.41	0.006413	0.00394742	
240.63	0.33650775		770.62	0.04990375	0.05026932	1300.62	0.02680716	0.02740401	1830.61	0.00645521	0.00396325	
240.83	0.33717524		770.82	0.04999822	0.05050482	1300.82	0.02588021	0.02740957	1830.81	0.00641734	0.00397905	
241.03	0.33868217		771.02	0.05067173	0.05074019	1301.02	0.02648029	0.02741499	1831.01	0.00598975	0.00399481	
241.23	0.33950597		771.22	0.05034459	0.05097546	1301.22	0.027196	0.02742029	1831.21	0.00491652	0.00401055	
241.43	0.34044596		771.42	0.05060904	0.05121061	1301.42	0.02731055	0.02742547	1831.41	0.00418568	0.00402625	
241.63	0.34087247		771.62	0.05076709	0.05144564	1301.62	0.02804057	0.02743053	1831.61	0.0025503	0.00404192	
241.83	0.34146107		771.82	0.05095931	0.05168056	1301.82	0.02834792	0.02743548	1831.81	0.00279516	0.00405756	
242.03	0.34174306		772.02	0.05151	0.05191536	1302.02	0.0278374	0.0274403	1832.01	0.00303782	0.00407317	
242.23	0.34186474		772.22	0.05145478	0.05215005	1302.22	0.02795548	0.02744502	1832.21	0.00260782	0.00408875	
242.43	0.34194128		772.42	0.0517728	0.05238463	1302.42	0.02844171	0.02744963	1832.41	0.00174749	0.0041043	
242.63	0.34198883		772.62	0.05268521	0.05261909	1302.62	0.02885507	0.02745413	1832.61	0.00204542	0.00411981	
242.83	0.34240741		772.82	0.0544275	0.05285343	1302.82	0.0295345	0.02745853	1832.81	0.00260823	0.00413529	
243.03	0.34418489		773.02	0.05657106	0.05308766	1303.02	0.02945221	0.02746282	1833.01	0.00201491	0.00415075	
243.23	0.34559879		773.22	0.05736857	0.05332178	1303.22	0.0292552	0.02746702	1833.21	0.00225469	0.00416617	
243.43	0.34662275		773.42	0.05904434	0.05355578	1303.42	0.0287535	0.02747112	1833.41	0.00332182	0.00418156	
243.63	0.34857106		773.62	0.05962692	0.05378967	1303.62	0.02840719	0.02747512	1833.61	0.00397568	0.00419692	
243.83	0.34915876		773.82	0.05993046	0.05402344	1303.82	0.02915939	0.02747904	1833.81	0.00417824	0.00421225	
244.03	0.3500213		774.02	0.05893913	0.0542571	1304.02	0.02827012	0.02748286	1834.01	0.00380526	0.00422755	
244.23	0.35092941		774.22	0.0595038	0.05449065	1304.22	0.02756267	0.02748659	1834.21	0.00409793	0.00424282	
244.43	0.35145055		774.42	0.05933867	0.05472408	1304.42	0.02699403	0.02749024	1834.41	0.00507238	0.00425805	
244.63	0.35300033		774.62	0.06012027	0.0549574	1304.62	0.02657599	0.0274938	1834.61	0.00550573	0.00427326	
244.83	0.35435937		774.82	0.05972765	0.0551906	1304.82	0.0256477	0.02749728	1834.81	0.00584238	0.00428844	
245.03	0.35570314		775.02	0.06024386	0.05542369	1305.02	0.02531912	0.02750068	1835.01	0.00608388	0.00430358	
245.23	0.35704803		775.22	0.05994911	0.05565666	1305.22	0.02544885	0.02750401	1835.21	0.00593232	0.0043187	
245.43	0.35824045		775.42	0.06011355	0.05588952	1305.42	0.02545416	0.02750725	1835.41	0.00582359	0.00433378	
245.63	0.35947219		775.62	0.06013788	0.05612227	1305.62	0.02578198	0.02751042	1835.61	0.00574696	0.00434884	
245.83	0.36042636		775.82	0.05978851	0.05635491	1305.82	0.02501118	0.02751352	1835.81	0.00706458	0.00436386	
246.03	0.36067545		776.02	0.05902488	0.05658743	1306.02	0.0247426	0.02751654	1836.01	0.00738858	0.00437886	
246.23	0.36107771		776.22	0.05884325	0.05681983	1306.22	0.02541093	0.0275195	1836.21	0.00777167	0.00439382	
246.43	0.36118711		776.42	0.05920968	0.05705213	1306.42	0.02574398	0.02752239	1836.41	0.00766315	0.00440876	
246.63	0.36053549		776.62	0.06026518	0.05728431	1306.62	0.02652669	0.02752521	1836.61	0.00839164	0.00442366	
246.83	0.36141554		776.82	0.06031269	0.05751637	1306.82	0.02699275	0.02752796	1836.81	0.00806686	0.00443854	
247.03	0.36298774		777.02	0.06059192	0.05774832	1307.02	0.0273193	0.02753065	1837.01	0.00789913	0.00445338	
247.23	0.36343955		777.22	0.05998133	0.05798016	1307.22	0.02705609	0.02753328	1837.21	0.00825986	0.0044682	
247.43	0.36361645		777.42	0.06063752	0.05821189	1307.42	0.02735054	0.02753585	1837.41	0.00854957	0.00448298	
247.63	0.36451904		777.62	0.06014378	0.0584435	1307.62	0.02689648	0.02753836	1837.61	0.00846353	0.00449774	
247.83	0.3641274		777.82	0.06009177	0.058675	1307.82	0.02689409	0.02754081	1837.81	0.00848922	0.00451246	
248.03	0.3648913		778.02	0.06028558	0.05890639	1308.02	0.02544666	0.02754321	1838.01	0.0078575	0.00452716	
248.23	0.36546903		778.22	0.06121685	0.05913766	1308.22	0.02546709	0.02754555	1838.21	0.00710008	0.00454183	
248.43	0.3657172		778.42	0.06076478	0.05936882	1308.42	0.02547361	0.02754783	1838.41	0.00693393	0.00455646	
248.63	0.36730024		778.62	0.06066107	0.05959987	1308.62	0.02494679	0.02755006	1838.61	0.00675792	0.00457107	
248.83	0.36710804		778.82	0.06046169	0.0598308	1308.82	0.02458953	0.02755225	1838.81	0.00650212	0.00458565	
249.03	0.36800324		779.02	0.0612001	0.06006163	1309.02	0.02462722	0.02755438	1839.01	0.00627383	0.0046002	
249.23	0.368819		779.22	0.0616962	0.06029234	1309.22	0.02554877	0.02755646	1839.21	0.00767945	0.00461472	
249.43	0.36929353		779.42	0.06221796	0.06052293	1309.42	0.02502949	0.02755849	1839.41	0.00721138	0.00462921	
249.63	0.36998062		779.62	0.06239203	0.06075342	1309.62	0.0252062	0.02756048	1839.61	0.00779592	0.00464368	
249.83	0.37064959		779.82	0.06182766	0.06098379	1309.82	0.02580249	0.02756242	1839.81	0.00830119	0.00465811	
250.03	0.37058276		780.02	0.06169391	0.06121404	1310.02	0.02628258	0.02756431	1840.01	0.00847509	0.00467251	
250.23	0.37036144		780.22	0.062484	0.06144419	1310.22	0.02687682	0.02756617	1840.21	0.00849638	0.00468689	
250.43	0.37003184		780.42	0.06264848	0.06167422	1310.42	0.02645137	0.02756798	1840.41	0.00821921	0.00470124	
250.63	0.36977835		780.62	0.06264147	0.06190415	1310.62	0.02644304	0.02756974	1840.61	0.00776641	0.00471555	
250.83	0.37120916		780.82	0.06245453	0.06213395	1310.82	0.0260545	0.02757147	1840.81	0.00672102	0.00472984	
251.03	0.37264855		781.02	0.06214144	0.06236365	1311.02	0.02714234	0.02757316	1841.01	0.00598479	0.0047441	
251.23	0.37293557		781.22	0.06250384	0.06259323	1311.22	0.0268106	0.0275748	1841.21	0.00582079	0.00475834	
251.43	0.37341405		781.42	0.06367318	0.06282271	1311.42	0.02664253	0.02757641	1841.41	0.00480265	0.00477254	
251.63	0.37415674		781.62	0.06400619	0.06305207	1311.62	0.02630699	0.02757799	1841.61	0.00476765	0.00478671	
251.83	0.37432631		781.82	0.06394016	0.06328131	1311.82	0.02617677	0.02757952	1841.81	0.00447538	0.00480086	
252.03	0.37556757		782.02	0.06465764	0.06351045	1312.02	0.02535656	0.02758102	1842.01	0.00375956	0.00481498	
252.23	0.37559293		782.22	0.06504352	0.06373947	1312.22	0.02623388	0.02758249	1842.21	0.00358146	0.00482907	
252.43	0.37576429		782.42	0.06515105	0.06396839	1312.42	0.02639033	0.02758392	1842.41	0.00424734	0.00484313	
252.63	0.37675019		782.62	0.06659438	0.06419719	1312.62	0.02645672	0.02758532	1842.61	0.00459978	0.00485716	
252.83	0.37705194		782.82	0.0671442	0.06442588	1312.82	0.02713822	0.02758669	1842.81	0.00461664	0.00487117	
253.03	0.37825644		783.02	0.06907	0.06465445	1313.02	0.02746999	0.02758802	1843.01	0.00554849	0.00488514	
253.23	0.37908144		783.22	0.07040874	0.06488292	1313.22	0.02789235	0.02758932	1843.21	0.00705137	0.00489909	
253.43	0.37962359		783.42	0.07064607	0.06511127	1313.42	0.02807671	0.0275906	1843.41	0.00635718	0.00491301	
253.63	0.38017318		783.62	0.07050737	0.06533951	1313.62	0.02861531	0.02759184	1843.61	0.00736052	0.00492691	
253.83	0.38078021		783.82	0.06927589	0.06556764	1313.82	0.02939495	0.02759306	1843.81	0.00715878	0.00494077	
254.03	0.38098993		784.02	0.06899941	0.06579566	1314.02	0.02898847	0.02759425	1844.01	0.0069999	0.00495461	
254.23	0.38155627		784.22	0.06845121	0.06602357	1314.22	0.0283386	0.02759541	1844.21	0.00657846	0.00496842	
254.43	0.38275298		784.42	0.06657585	0.06625136	1314.42	0.02739801	0.02759654	1844.41	0.00571666	0.0049822	
254.63	0.38381273		784.62	0.06542968	0.06647905	1314.62	0.02768026	0.02759765	1844.61	0.00477744	0.00499596	
254.83	0.38524766		784.82	0.06511011	0.06670662	1314.82	0.02798799	0.02759873	1844.81	0.00443043	0.00500968	
255.03	0.38686368		785.02	0.06458244	0.06693408	1315.02	0.02774634	0.02759979	1845.01	0.00427775	0.00502338	
255.23	0.38597616		785.22	0.06479566	0.06716144	1315.22	0.02617375	0.02760082	1845.21	0.00465527	0.00503705	
255.43	0.38652656		785.42	0.06332938	0.06738868	1315.42	0.0257928	0.02760183	1845.41	0.004234	0.0050507	
255.63	0.38714239		785.62	0.06271954	0.0676158	1315.62	0.02509367	0.02760281	1845.61	0.00464827	0.00506431	
255.83	0.38833484		785.82	0.062165	0.06784282	1315.82	0.02566543	0.02760378	1845.81	0.00350795	0.0050779	
256.03	0.38860509		786.02	0.06244672	0.06806973	1316.02	0.02560533	0.02760472	1846.01	0.00418927	0.00509147	
256.23	0.38865213		786.22	0.06345084	0.06829653	1316.22	0.02588459	0.02760564	1846.21	0.00444566	0.005105	
256.43	0.38892192		786.42	0.06470435	0.06852321	1316.42	0.02610575	0.02760653	1846.41	0.00563499	0.00511851	
256.63	0.38986625		786.62	0.06673947	0.06874979	1316.62	0.02570565	0.02760741	1846.61	0.00674918	0.00513199	
256.83	0.38960592		786.82	0.06777363	0.06897625	1316.82	0.0253364	0.02760827	1846.81	0.00579482	0.00514544	
257.03	0.3901848		787.02	0.07050567	0.0692026	1317.02	0.02546631	0.0276091	1847.01	0.00726351	0.00515887	
257.23	0.39056607		787.22	0.07178382	0.06942885	1317.22	0.0256029	0.02760992	1847.21	0.00696796	0.00517227	
257.43	0.39131984		787.42	0.07248773	0.06965498	1317.42	0.02649611	0.02761072	1847.41	0.0064706	0.00518564	
257.63	0.39143697		787.62	0.07276594	0.069881	1317.62	0.02729943	0.0276115	1847.61	0.00666093	0.00519899	
257.83	0.39159419		787.82	0.07256365	0.07010691	1317.82	0.02773794	0.02761226	1847.81	0.00589629	0.00521231	
258.03	0.39274162		788.02	0.0729123	0.07033271	1318.02	0.02767534	0.027613	1848.01	0.00521345	0.0052256	
258.23	0.39331278		788.22	0.07284375	0.0705584	1318.22	0.0282006	0.02761373	1848.21	0.00493837	0.00523887	
258.43	0.39356344		788.42	0.07324221	0.07078398	1318.42	0.02892751	0.02761444	1848.41	0.00499434	0.00525211	
258.63	0.39376549		788.62	0.07443513	0.07100945	1318.62	0.02853792	0.02761514	1848.61	0.00519767	0.00526532	
258.83	0.39375874		788.82	0.07532094	0.07123481	1318.82	0.02723781	0.02761581	1848.81	0.0052391	0.00527851	
259.03	0.39373373		789.02	0.07540304	0.07146006	1319.02	0.02618455	0.02761648	1849.01	0.00581712	0.00529167	
259.23	0.39312911		789.22	0.07520555	0.0716852	1319.22	0.02593912	0.02761712	1849.21	0.00659306	0.0053048	
259.43	0.39377164		789.42	0.07418918	0.07191023	1319.42	0.026848	0.02761775	1849.41	0.00617848	0.00531791	
259.63	0.39409837		789.62	0.07426083	0.07213515	1319.62	0.02709294	0.02761837	1849.61	0.0055705	0.00533099	
259.83	0.39469025		789.82	0.07443648	0.07235996	1319.82	0.02812468	0.02761897	1849.81	0.00533694	0.00534404	
260.03	0.39510446		790.02	0.07382331	0.07258466	1320.02	0.02756786	0.02761956	1850.01	0.00676419	0.00535707	
260.23	0.3953229		790.22	0.07389728	0.07280925	1320.22	0.02669829	0.02762014	1850.21	0.00740925	0.00537007	
260.43	0.39629216		790.42	0.07413987	0.07303373	1320.42	0.02567163	0.0276207	1850.41	0.00806644	0.00538305	
260.63	0.39801262		790.62	0.07449552	0.0732581	1320.62	0.02574606	0.02762125	1850.61	0.00862384	0.005396	
260.83	0.3985381		790.82	0.07470002	0.07348236	1320.82	0.02604968	0.02762179	1850.81	0.00718337	0.00540892	
261.03	0.40022027		791.02	0.0749079	0.07370651	1321.02	0.02664319	0.02762231	1851.01	0.00792072	0.00542182	
261.23	0.40131342		791.22	0.07440751	0.07393056	1321.22	0.02669299	0.02762282	1851.21	0.00680272	0.0054347	
261.43	0.40206514		791.42	0.07349196	0.07415449	1321.42	0.0272015	0.02762332	1851.41	0.00625981	0.00544754	
261.63	0.40243838		791.62	0.07315067	0.07437831	1321.62	0.02752876	0.02762381	1851.61	0.00611566	0.00546036	
261.83	0.40306044		791.82	0.07381423	0.07460203	1321.82	0.02647679	0.02762429	1851.81	0.00509684	0.00547316	
262.03	0.40502829		792.02	0.0743277	0.07482563	1322.02	0.02672605	0.02762476	1852.01	0.00431503	0.00548593	
262.23	0.40511181		792.22	0.0751014	0.07504913	1322.22	0.02658162	0.02762521	1852.21	0.00480183	0.00549867	
262.43	0.4061789		792.42	0.07635494	0.07527251	1322.42	0.02604865	0.02762566	1852.41	0.00457899	0.00551139	
262.63	0.40665504		792.62	0.07714882	0.07549579	1322.62	0.02451672	0.02762609	1852.61	0.0039616	0.00552408	
262.83	0.40681586		792.82	0.07808207	0.07571896	1322.82	0.02437213	0.02762652	1852.81	0.00383774	0.00553675	
263.03	0.40596033		793.02	0.07813704	0.07594201	1323.02	0.02502434	0.02762693	1853.01	0.00466562	0.00554939	
263.23	0.40556586		793.22	0.07899851	0.07616496	1323.22	0.02589545	0.02762734	1853.21	0.00507932	0.00556201	
263.43	0.40552009		793.42	0.07913324	0.07638781	1323.42	0.02694517	0.02762773	1853.41	0.00469	0.0055746	
263.63	0.40536834		793.62	0.07889723	0.07661054	1323.62	0.02620556	0.02762812	1853.61	0.00457225	0.00558717	
263.83	0.40580517		793.82	0.07940081	0.07683316	1323.82	0.02596929	0.0276285	1853.81	0.00504274	0.00559971	
264.03	0.40593288		794.02	0.0797047	0.07705567	1324.02	0.02580997	0.02762887	1854.01	0.0057214	0.00561222	
264.23	0.40586038		794.22	0.08012361	0.07727808	1324.22	0.02590849	0.02762923	1854.21	0.00534139	0.00562471	
264.43	0.4080556		794.42	0.08035966	0.07750038	1324.42	0.02578599	0.02762958	1854.41	0.00542327	0.00563718	
264.63	0.40828896		794.62	0.08012577	0.07772257	1324.62	0.02682826	0.02762992	1854.61	0.00611938	0.00564962	
264.83	0.40791904		794.82	0.07928931	0.07794465	1324.82	0.026969	0.02763026	1854.81	0.0057742	0.00566203	
265.03	0.40798926		795.02	0.07878487	0.07816662	1325.02	0.0269788	0.02763059	1855.01	0.00604932	0.00567442	
265.23	0.40827051		795.22	0.07845829	0.07838848	1325.22	0.02723035	0.02763091	1855.21	0.00587294	0.00568679	
265.43	0.40929372		795.42	0.07895169	0.07861023	1325.42	0.0275595	0.02763122	1855.41	0.00538668	0.00569913	
265.63	0.41088852		795.62	0.07952632	0.07883188	1325.62	0.02770493	0.02763153	1855.61	0.00517171	0.00571145	
265.83	0.41191574		795.82	0.07939189	0.07905342	1325.82	0.02762012	0.02763183	1855.81	0.0045201	0.00572374	
266.03	0.41397812		796.02	0.0793959	0.07927485	1326.02	0.02769725	0.02763212	1856.01	0.00468755	0.00573601	
266.23	0.41463635		796.22	0.07921801	0.07949617	1326.22	0.02753259	0.02763241	1856.21	0.00455055	0.00574825	
266.43	0.41623035		796.42	0.07990302	0.07971738	1326.42	0.02715205	0.02763268	1856.41	0.00451763	0.00576047	
266.63	0.41541124		796.62	0.08005319	0.07993849	1326.62	0.02638236	0.02763296	1856.61	0.00478588	0.00577266	
266.83	0.41525695		796.82	0.08026996	0.08015948	1326.82	0.02739302	0.02763322	1856.81	0.00639055	0.00578483	
267.03	0.41497983		797.02	0.08043114	0.08038037	1327.02	0.02771218	0.02763348	1857.01	0.00715836	0.00579697	
267.23	0.41534351		797.22	0.08042028	0.08060115	1327.22	0.02866035	0.02763374	1857.21	0.00750328	0.00580909	
267.43	0.41585317		797.42	0.08035106	0.08082183	1327.42	0.02916775	0.02763399	1857.41	0.00743621	0.00582119	
267.63	0.41622785		797.62	0.08009352	0.08104239	1327.62	0.0285149	0.02763423	1857.61	0.00793305	0.00583326	
267.83	0.41626954		797.82	0.08137869	0.08126285	1327.82	0.02911172	0.02763446	1857.81	0.00855795	0.00584531	
268.03	0.41583181		798.02	0.0818475	0.0814832	1328.02	0.02848891	0.0276347	1858.01	0.00793988	0.00585733	
268.23	0.41656761		798.22	0.08137479	0.08170344	1328.22	0.02782391	0.02763492	1858.21	0.00823272	0.00586933	
268.43	0.4175743		798.42	0.08140651	0.08192358	1328.42	0.02764908	0.02763514	1858.41	0.00804403	0.0058813	
268.63	0.41677581		798.62	0.08173633	0.0821436	1328.62	0.02761475	0.02763536	1858.61	0.00747055	0.00589325	
268.83	0.41633558		798.82	0.08256852	0.08236352	1328.82	0.02829132	0.02763557	1858.81	0.00710556	0.00590518	
269.03	0.41610173		799.02	0.08364892	0.08258334	1329.02	0.02906766	0.02763578	1859.01	0.00627409	0.00591708	
269.23	0.41753809		799.22	0.08461057	0.08280304	1329.22	0.02930317	0.02763598	1859.21	0.00535814	0.00592896	
269.43	0.41837543		799.42	0.08506571	0.08302264	1329.42	0.02972507	0.02763617	1859.41	0.00450427	0.00594082	
269.63	0.41897902		799.62	0.08489785	0.08324213	1329.62	0.02909222	0.02763636	1859.61	0.00396976	0.00595265	
269.83	0.41963062		799.82	0.08523913	0.08346151	1329.82	0.02882051	0.02763655	1859.81	0.00356665	0.00596446	
270.03	0.4204707		800.02	0.08616237	0.08368079	1330.02	0.0269519	0.02763673	1860.01	0.00318925	0.00597624	
270.23	0.42075343		800.22	0.0867936	0.08389995	1330.22	0.02645933	0.02763691	1860.21	0.00294342	0.005988	
270.43	0.42090726		800.42	0.0873449	0.08411902	1330.42	0.02658235	0.02763709	1860.41	0.00401221	0.00599974	
270.63	0.42079423		800.62	0.08791853	0.08433797	1330.62	0.02637789	0.02763726	1860.61	0.00528859	0.00601145	
270.83	0.42172966		800.82	0.0889755	0.08455682	1330.82	0.02723473	0.02763743	1860.81	0.00540399	0.00602314	
271.03	0.42266125		801.02	0.08886802	0.08477556	1331.02	0.02677876	0.02763759	1861.01	0.0057648	0.00603481	
271.23	0.42326792		801.22	0.08881834	0.08499419	1331.22	0.0259802	0.02763775	1861.21	0.00559592	0.00604645	
271.43	0.42432789		801.42	0.08889591	0.08521272	1331.42	0.02524414	0.0276379	1861.41	0.00663007	0.00605807	
271.63	0.42472346		801.62	0.08826915	0.08543114	1331.62	0.02442702	0.02763806	1861.61	0.00771672	0.00606967	
271.83	0.42460433		801.82	0.0887516	0.08564945	1331.82	0.02409128	0.0276382	1861.81	0.00794999	0.00608124	
272.03	0.4247513		802.02	0.08765566	0.08586766	1332.02	0.0231881	0.02763835	1862.01	0.00736255	0.00609279	
272.23	0.42550462		802.22	0.08744775	0.08608576	1332.22	0.02323302	0.02763849	1862.21	0.00773446	0.00610431	
272.43	0.42549467		802.42	0.0871056	0.08630375	1332.42	0.02333689	0.02763863	1862.41	0.00655648	0.00611582	
272.63	0.42550308		802.62	0.08715202	0.08652164	1332.62	0.0241832	0.02763876	1862.61	0.00696164	0.0061273	
272.83	0.42560609		802.82	0.08800538	0.08673942	1332.82	0.02488936	0.0276389	1862.81	0.00731678	0.00613876	
273.03	0.42671565		803.02	0.08803121	0.08695709	1333.02	0.0256861	0.02763902	1863.01	0.0060676	0.00615019	
273.23	0.42726348		803.22	0.08771343	0.08717466	1333.22	0.02617447	0.02763915	1863.21	0.00568309	0.0061616	
273.43	0.42664356		803.42	0.08733198	0.08739212	1333.42	0.02656002	0.02763927	1863.41	0.00557152	0.00617299	
273.63	0.42697675		803.62	0.08736243	0.08760948	1333.62	0.02695663	0.02763939	1863.61	0.00500081	0.00618436	
273.83	0.42737491		803.82	0.0876632	0.08782673	1333.82	0.02713166	0.02763951	1863.81	0.00378128	0.0061957	
274.03	0.42704167		804.02	0.08843664	0.08804387	1334.02	0.02658956	0.02763963	1864.01	0.00402382	0.00620702	
274.23	0.42761943		804.22	0.08919744	0.08826091	1334.22	0.02719454	0.02763974	1864.21	0.00455202	0.00621832	
274.43	0.42833067		804.42	0.08935212	0.08847784	1334.42	0.02784788	0.02763985	1864.41	0.00448785	0.00622959	
274.63	0.42803709		804.62	0.09055964	0.08869466	1334.62	0.02731976	0.02763995	1864.61	0.00467477	0.00624084	
274.83	0.428355		804.82	0.09150103	0.08891138	1334.82	0.02756642	0.02764006	1864.81	0.00419656	0.00625207	
275.03	0.42880964		805.02	0.09176968	0.08912799	1335.02	0.02713002	0.02764016	1865.01	0.00498071	0.00626328	
275.23	0.42923678		805.22	0.09211772	0.0893445	1335.22	0.02658818	0.02764026	1865.21	0.00452476	0.00627446	
275.43	0.4299279		805.42	0.09253649	0.0895609	1335.42	0.02635349	0.02764036	1865.41	0.00604644	0.00628563	
275.63	0.43033981		805.62	0.0923675	0.0897772	1335.62	0.02614002	0.02764045	1865.61	0.00626945	0.00629677	
275.83	0.4314563		805.82	0.09294402	0.08999339	1335.82	0.02604618	0.02764055	1865.81	0.00618563	0.00630788	
276.03	0.43189932		806.02	0.09261349	0.09020947	1336.02	0.02593187	0.02764064	1866.01	0.00639332	0.00631898	
276.23	0.43250826		806.22	0.09302604	0.09042545	1336.22	0.02562407	0.02764073	1866.21	0.00663632	0.00633005	
276.43	0.4330302		806.42	0.09360099	0.09064132	1336.42	0.02571857	0.02764081	1866.41	0.00716329	0.0063411	
276.63	0.43387709		806.62	0.09372396	0.09085709	1336.62	0.0264112	0.0276409	1866.61	0.00822869	0.00635213	
276.83	0.43461458		806.82	0.09385629	0.09107275	1336.82	0.02667864	0.02764098	1866.81	0.0084212	0.00636314	
277.03	0.43461122		807.02	0.09286504	0.09128831	1337.02	0.02714883	0.02764106	1867.01	0.00891809	0.00637412	
277.23	0.43375773		807.22	0.09252113	0.09150376	1337.22	0.0279454	0.02764114	1867.21	0.00932603	0.00638508	
277.43	0.4339289		807.42	0.09201512	0.0917191	1337.42	0.02887264	0.02764122	1867.41	0.00983766	0.00639602	
277.63	0.43394518		807.62	0.09193216	0.09193435	1337.62	0.03037601	0.02764129	1867.61	0.01072762	0.00640694	
277.83	0.43433305		807.82	0.09185502	0.09214948	1337.82	0.03044534	0.02764137	1867.81	0.01046344	0.00641784	
278.03	0.43440175		808.02	0.09243833	0.09236451	1338.02	0.03054559	0.02764144	1868.01	0.01126125	0.00642871	
278.23	0.43539409		808.22	0.09219141	0.09257944	1338.22	0.0312541	0.02764151	1868.21	0.01090871	0.00643957	
278.43	0.43579464		808.42	0.09241543	0.09279426	1338.42	0.0322328	0.02764158	1868.41	0.01077453	0.0064504	
278.63	0.43558491		808.62	0.09280385	0.09300897	1338.62	0.0320325	0.02764164	1868.61	0.0104665	0.00646121	
278.83	0.43754025		808.82	0.09407668	0.09322358	1338.82	0.03238322	0.02764171	1868.81	0.00982645	0.00647199	
279.03	0.43798325		809.02	0.09460634	0.09343809	1339.02	0.03188069	0.02764177	1869.01	0.00873889	0.00648276	
279.23	0.43902765		809.22	0.09512434	0.09365249	1339.22	0.03086647	0.02764184	1869.21	0.00901855	0.0064935	
279.43	0.44034625		809.42	0.0964019	0.09386679	1339.42	0.03038245	0.0276419	1869.41	0.00851409	0.00650423	
279.63	0.44128338		809.62	0.0965981	0.09408098	1339.62	0.03056282	0.02764196	1869.61	0.00847929	0.00651493	
279.83	0.44152356		809.82	0.09777417	0.09429507	1339.82	0.03096193	0.02764201	1869.81	0.00767959	0.00652561	
280.03	0.44122856		810.02	0.09862883	0.09450905	1340.02	0.03024564	0.02764207	1870.01	0.00732846	0.00653627	
280.23	0.44114239		810.22	0.09971677	0.09472293	1340.22	0.03010334	0.02764213	1870.21	0.00714117	0.0065469	
280.43	0.44150978		810.42	0.10088174	0.0949367	1340.42	0.02974626	0.02764218	1870.41	0.00664116	0.00655752	
280.63	0.44084651		810.62	0.10052556	0.09515037	1340.62	0.02922409	0.02764223	1870.61	0.00569175	0.00656811	
280.83	0.44057967		810.82	0.10096656	0.09536393	1340.82	0.0295424	0.02764229	1870.81	0.00561065	0.00657869	
281.03	0.43986846		811.02	0.1008138	0.09557739	1341.02	0.02912013	0.02764234	1871.01	0.00564577	0.00658924	
281.23	0.43936267		811.22	0.10087996	0.09579075	1341.22	0.03046978	0.02764239	1871.21	0.00543628	0.00659977	
281.43	0.43967742		811.42	0.10061605	0.096004	1341.42	0.03052238	0.02764243	1871.41	0.00607216	0.00661028	
281.63	0.44024017		811.62	0.10042618	0.09621715	1341.62	0.02964554	0.02764248	1871.61	0.00702884	0.00662077	
281.83	0.44139099		811.82	0.0999577	0.09643019	1341.82	0.02802559	0.02764253	1871.81	0.00612905	0.00663124	
282.03	0.44159558		812.02	0.09962123	0.09664313	1342.02	0.02762889	0.02764257	1872.01	0.00761644	0.00664168	
282.23	0.44200993		812.22	0.09936093	0.09685596	1342.22	0.02708552	0.02764262	1872.21	0.00800808	0.00665211	
282.43	0.44235567		812.42	0.09907726	0.09706869	1342.42	0.0270753	0.02764266	1872.41	0.00806529	0.00666251	
282.63	0.4434675		812.62	0.09849539	0.09728132	1342.62	0.02592354	0.0276427	1872.61	0.00693917	0.0066729	
282.83	0.44417918		812.82	0.09794578	0.09749385	1342.82	0.02572714	0.02764274	1872.81	0.00732756	0.00668326	
283.03	0.44445749		813.02	0.09716877	0.09770626	1343.02	0.02553915	0.02764278	1873.01	0.00824101	0.0066936	
283.23	0.44494893		813.22	0.09706165	0.09791858	1343.22	0.02622799	0.02764282	1873.21	0.00945168	0.00670392	
283.43	0.44570069		813.42	0.09662921	0.09813079	1343.42	0.02642058	0.02764286	1873.41	0.00818554	0.00671422	
283.63	0.44613501		813.62	0.09573181	0.0983429	1343.62	0.02704435	0.0276429	1873.61	0.00866908	0.0067245	
283.83	0.44621034		813.82	0.09588566	0.0985549	1343.82	0.02698775	0.02764293	1873.81	0.00803808	0.00673476	
284.03	0.44694676		814.02	0.09606345	0.09876681	1344.02	0.0267227	0.02764297	1874.01	0.00826391	0.006745	
284.23	0.44675044		814.22	0.09683965	0.0989786	1344.22	0.02741801	0.02764301	1874.21	0.0082838	0.00675522	
284.43	0.4469182		814.42	0.09694643	0.0991903	1344.42	0.0280272	0.02764304	1874.41	0.00759877	0.00676542	
284.63	0.44693158		814.62	0.09697791	0.09940189	1344.62	0.02791255	0.02764307	1874.61	0.00667995	0.00677559	
284.83	0.44736603		814.82	0.09749605	0.09961337	1344.82	0.02772882	0.0276431	1874.81	0.00689813	0.00678575	
285.03	0.44758879		815.02	0.09737506	0.09982476	1345.02	0.0274362	0.02764314	1875.01	0.00664794	0.00679589	
285.23	0.44817345		815.22	0.09809259	0.10003604	1345.22	0.02796558	0.02764317	1875.21	0.00656629	0.006806	
285.43	0.44920544		815.42	0.09913159	0.10024722	1345.42	0.02617693	0.0276432	1875.41	0.00663762	0.0068161	
285.63	0.44973965		815.62	0.10002339	0.10045829	1345.62	0.02544348	0.02764323	1875.61	0.0069615	0.00682618	
285.83	0.45019183		815.82	0.10061354	0.10066926	1345.82	0.02480183	0.02764326	1875.81	0.00658484	0.00683623	
286.03	0.44999474		816.02	0.10160563	0.10088013	1346.02	0.02500651	0.02764328	1876.01	0.00804026	0.00684627	
286.23	0.45008491		816.22	0.10240596	0.10109089	1346.22	0.02487278	0.02764331	1876.21	0.00737802	0.00685628	
286.43	0.45112727		816.42	0.10282824	0.10130155	1346.42	0.02530011	0.02764334	1876.41	0.00744462	0.00686628	
286.63	0.45115898		816.62	0.1027266	0.10151211	1346.62	0.02482853	0.02764337	1876.61	0.00746145	0.00687625	
286.83	0.45131066		816.82	0.10272895	0.10172257	1346.82	0.02543188	0.02764339	1876.81	0.00850802	0.00688621	
287.03	0.45185685		817.02	0.10298397	0.10193292	1347.02	0.02631672	0.02764342	1877.01	0.00822366	0.00689614	
287.23	0.45279199		817.22	0.10278433	0.10214317	1347.22	0.02669721	0.02764344	1877.21	0.00811056	0.00690606	
287.43	0.45387608		817.42	0.10283991	0.10235332	1347.42	0.02608857	0.02764346	1877.41	0.00688293	0.00691595	
287.63	0.45471903		817.62	0.10163526	0.10256336	1347.62	0.02648269	0.02764349	1877.61	0.00702907	0.00692583	
287.83	0.45528434		817.82	0.10212665	0.10277331	1347.82	0.02575717	0.02764351	1877.81	0.00738887	0.00693568	
288.03	0.45545073		818.02	0.10236628	0.10298315	1348.02	0.02578976	0.02764353	1878.01	0.00789925	0.00694552	
288.23	0.45483891		818.22	0.10262535	0.10319288	1348.22	0.02622939	0.02764356	1878.21	0.00821742	0.00695534	
288.43	0.45487232		818.42	0.10195228	0.10340252	1348.42	0.02684097	0.02764358	1878.41	0.00803815	0.00696513	
288.63	0.45470838		818.62	0.10300543	0.10361205	1348.62	0.02625185	0.0276436	1878.61	0.0071031	0.00697491	
288.83	0.45450083		818.82	0.10327699	0.10382148	1348.82	0.02535825	0.02764362	1878.81	0.00705284	0.00698467	
289.03	0.45437024		819.02	0.10360944	0.10403081	1349.02	0.02632048	0.02764364	1879.01	0.00617636	0.0069944	
289.23	0.45471056		819.22	0.10469084	0.10424003	1349.22	0.02714229	0.02764366	1879.21	0.00573282	0.00700412	
289.43	0.45439896		819.42	0.10514953	0.10444916	1349.42	0.02640483	0.02764368	1879.41	0.00528724	0.00701382	
289.63	0.4545179		819.62	0.10493534	0.10465818	1349.62	0.02699459	0.02764369	1879.61	0.00627425	0.0070235	
289.83	0.4549562		819.82	0.10501433	0.1048671	1349.82	0.02686897	0.02764371	1879.81	0.00649574	0.00703316	
290.03	0.45500335		820.02	0.10558685	0.10507591	1350.02	0.02770174	0.02764373	1880.01	0.00811873	0.0070428	
290.23	0.45572471		820.22	0.1056629	0.10528463	1350.22	0.0279063	0.02764375	1880.21	0.00850281	0.00705242	
290.43	0.45650928		820.42	0.10556933	0.10549324	1350.42	0.0287794	0.02764376	1880.41	0.00897156	0.00706202	
290.63	0.45653927		820.62	0.10577606	0.10570175	1350.62	0.02848472	0.02764378	1880.61	0.00890038	0.0070716	
290.83	0.45809997		820.82	0.10616265	0.10591016	1350.82	0.02852473	0.0276438	1880.81	0.00837262	0.00708117	
291.03	0.45879064		821.02	0.10632159	0.10611847	1351.02	0.02927809	0.02764381	1881.01	0.00715813	0.00709071	
291.23	0.46020093		821.22	0.10637061	0.10632667	1351.22	0.02921976	0.02764383	1881.21	0.00726667	0.00710024	
291.43	0.460602		821.42	0.10584314	0.10653478	1351.42	0.02906204	0.02764384	1881.41	0.0065698	0.00710974	
291.63	0.46159737		821.62	0.10533267	0.10674278	1351.62	0.02844273	0.02764386	1881.61	0.00653508	0.00711923	
291.83	0.46238727		821.82	0.10679655	0.10695068	1351.82	0.02784701	0.02764387	1881.81	0.00704426	0.0071287	
292.03	0.46310512		822.02	0.10732829	0.10715848	1352.02	0.02784523	0.02764389	1882.01	0.00720198	0.00713815	
292.23	0.46335171		822.22	0.10802201	0.10736617	1352.22	0.02844136	0.0276439	1882.21	0.00721224	0.00714757	
292.43	0.46338387		822.42	0.10992792	0.10757377	1352.42	0.02867229	0.02764391	1882.41	0.00700476	0.00715699	
292.63	0.46338882		822.62	0.11156205	0.10778126	1352.62	0.02795231	0.02764393	1882.61	0.00722194	0.00716638	
292.83	0.46318526		822.82	0.11156196	0.10798866	1352.82	0.02787165	0.02764394	1882.81	0.00703575	0.00717575	
293.03	0.4628749		823.02	0.11216716	0.10819595	1353.02	0.02854568	0.02764395	1883.01	0.00649429	0.0071851	
293.23	0.4627823		823.22	0.11194446	0.10840314	1353.22	0.02855223	0.02764396	1883.21	0.00680137	0.00719444	
293.43	0.46204596		823.42	0.11183852	0.10861023	1353.42	0.02756656	0.02764398	1883.41	0.0069789	0.00720376	
293.63	0.4615595		823.62	0.1111737	0.10881721	1353.62	0.02806873	0.02764399	1883.61	0.00820276	0.00721306	
293.83	0.46146503		823.82	0.11135979	0.1090241	1353.82	0.02745572	0.027644	1883.81	0.00832223	0.00722233	
294.03	0.4616946		824.02	0.11060984	0.10923089	1354.02	0.02683325	0.02764401	1884.01	0.0087688	0.0072316	
294.23	0.46205297		824.22	0.10986224	0.10943757	1354.22	0.02650857	0.02764402	1884.21	0.00840271	0.00724084	
294.43	0.46133245		824.42	0.10990606	0.10964415	1354.42	0.02643755	0.02764403	1884.41	0.00852727	0.00725006	
294.63	0.46119089		824.62	0.10961038	0.10985064	1354.62	0.0251884	0.02764404	1884.61	0.00851659	0.00725927	
294.83	0.46164816		824.82	0.10931769	0.11005702	1354.82	0.02551266	0.02764405	1884.81	0.00768072	0.00726845	
295.03	0.46126708		825.02	0.10964191	0.1102633	1355.02	0.02564217	0.02764406	1885.01	0.00686844	0.00727762	
295.23	0.46228709		825.22	0.10994384	0.11046948	1355.22	0.02601814	0.02764407	1885.21	0.00718219	0.00728677	
295.43	0.46297513		825.42	0.11040927	0.11067556	1355.42	0.02662228	0.02764408	1885.41	0.00684741	0.0072959	
295.63	0.46403187		825.62	0.11119777	0.11088154	1355.62	0.02680852	0.02764409	1885.61	0.0071311	0.00730502	
295.83	0.46472737		825.82	0.11181173	0.11108742	1355.82	0.02711272	0.0276441	1885.81	0.0071153	0.00731411	
296.03	0.46503824		826.02	0.11205238	0.11129319	1356.02	0.02786225	0.02764411	1886.01	0.00719652	0.00732319	
296.23	0.46515375		826.22	0.11270693	0.11149887	1356.22	0.02884537	0.02764412	1886.21	0.00792	0.00733225	
296.43	0.46482873		826.42	0.11331363	0.11170445	1356.42	0.02952264	0.02764412	1886.41	0.00809049	0.00734129	
296.63	0.46474672		826.62	0.11297388	0.11190992	1356.62	0.02928663	0.02764413	1886.61	0.0082204	0.00735031	
296.83	0.46495105		826.82	0.11222546	0.1121153	1356.82	0.02974939	0.02764414	1886.81	0.00827389	0.00735931	
297.03	0.46598692		827.02	0.1124523	0.11232057	1357.02	0.02963557	0.02764415	1887.01	0.00836841	0.0073683	
297.23	0.46615899		827.22	0.11280031	0.11252575	1357.22	0.02988227	0.02764416	1887.21	0.00814068	0.00737727	
297.43	0.46641959		827.42	0.11318977	0.11273082	1357.42	0.02906369	0.02764416	1887.41	0.00836998	0.00738622	
297.63	0.46675336		827.62	0.11243665	0.1129358	1357.62	0.02962525	0.02764417	1887.61	0.00847502	0.00739515	
297.83	0.46774923		827.82	0.11276999	0.11314067	1357.82	0.02886065	0.02764418	1887.81	0.00834129	0.00740406	
298.03	0.46822901		828.02	0.11263641	0.11334545	1358.02	0.02890057	0.02764418	1888.01	0.0082216	0.00741296	
298.23	0.46809105		828.22	0.11335858	0.11355012	1358.22	0.02954968	0.02764419	1888.21	0.00786571	0.00742184	
298.43	0.46790782		828.42	0.11419352	0.11375469	1358.42	0.02970321	0.0276442	1888.41	0.00788621	0.0074307	
298.63	0.46917537		828.62	0.11466315	0.11395917	1358.62	0.02929595	0.0276442	1888.61	0.0070063	0.00743954	
298.83	0.46914202		828.82	0.11596321	0.11416354	1358.82	0.02928218	0.02764421	1888.81	0.00582561	0.00744837	
299.03	0.46994908		829.02	0.11656194	0.11436782	1359.02	0.02923276	0.02764422	1889.01	0.0053195	0.00745718	
299.23	0.47078573		829.22	0.11742975	0.11457199	1359.22	0.02967713	0.02764422	1889.21	0.00427172	0.00746596	
299.43	0.470868		829.42	0.11768377	0.11477607	1359.42	0.02947393	0.02764423	1889.41	0.00412352	0.00747474	
299.63	0.47049615		829.62	0.11704413	0.11498004	1359.62	0.02893853	0.02764423	1889.61	0.00399266	0.00748349	
299.83	0.47064656		829.82	0.11618695	0.11518392	1359.82	0.0290633	0.02764424	1889.81	0.00332508	0.00749223	
300.03	0.47063363		830.02	0.11535806	0.11538769	1360.02	0.02924964	0.02764425	1890.01	0.00320841	0.00750095	
300.23	0.47129135		830.22	0.11523409	0.11559137	1360.22	0.0291768	0.02764425	1890.21	0.00331398	0.00750965	
300.43	0.47099784		830.42	0.11503886	0.11579494	1360.42	0.02859144	0.02764426	1890.41	0.00294625	0.00751833	
300.63	0.47181209		830.62	0.11518073	0.11599842	1360.62	0.02743657	0.02764426	1890.61	0.00347656	0.007527	
300.83	0.47332969		830.82	0.1153721	0.1162018	1360.82	0.02757908	0.02764427	1890.81	0.00480786	0.00753565	
301.03	0.47407652		831.02	0.11643363	0.11640508	1361.02	0.02685973	0.02764427	1891.01	0.00549002	0.00754428	
301.23	0.47430798		831.22	0.11721214	0.11660826	1361.22	0.0254224	0.02764428	1891.21	0.00512385	0.0075529	
301.43	0.47505585		831.42	0.11708013	0.11681134	1361.42	0.02485911	0.02764428	1891.41	0.00602796	0.0075615	
301.63	0.47580175		831.62	0.11713924	0.11701432	1361.62	0.02538833	0.02764429	1891.61	0.00668315	0.00757008	
301.83	0.47612211		831.82	0.11837499	0.1172172	1361.82	0.02638567	0.02764429	1891.81	0.00660869	0.00757864	
302.03	0.47606364		832.02	0.11915246	0.11741998	1362.02	0.02740989	0.02764429	1892.01	0.00713951	0.00758719	
302.23	0.475081		832.22	0.12010266	0.11762266	1362.22	0.02729079	0.0276443	1892.21	0.00693514	0.00759572	
302.43	0.47512953		832.42	0.12108255	0.11782525	1362.42	0.02729248	0.0276443	1892.41	0.00684859	0.00760423	
302.63	0.4745462		832.62	0.12151716	0.11802773	1362.62	0.0271653	0.02764431	1892.61	0.00718923	0.00761272	
302.83	0.47416852		832.82	0.1211623	0.11823012	1362.82	0.02692667	0.02764431	1892.81	0.00749481	0.0076212	
303.03	0.47478641		833.02	0.12052251	0.11843241	1363.02	0.02737814	0.02764431	1893.01	0.00782794	0.00762966	
303.23	0.47477577		833.22	0.12106661	0.1186346	1363.22	0.02705292	0.02764432	1893.21	0.0074504	0.0076381	
303.43	0.47464817		833.42	0.1214297	0.11883669	1363.42	0.02768015	0.02764432	1893.41	0.00763157	0.00764653	
303.63	0.47388303		833.62	0.12110243	0.11903868	1363.62	0.0277273	0.02764433	1893.61	0.00649891	0.00765494	
303.83	0.47446781		833.82	0.12070626	0.11924057	1363.82	0.02871044	0.02764433	1893.81	0.00589884	0.00766333	
304.03	0.47461284		834.02	0.12071676	0.11944236	1364.02	0.02807251	0.02764433	1894.01	0.00598219	0.00767171	
304.23	0.47502723		834.22	0.12153532	0.11964406	1364.22	0.02724859	0.02764434	1894.21	0.00575785	0.00768007	
304.43	0.4744256		834.42	0.12090686	0.11984565	1364.42	0.02694102	0.02764434	1894.41	0.00589653	0.00768841	
304.63	0.47544308		834.62	0.12034006	0.12004715	1364.62	0.02681069	0.02764434	1894.61	0.0063677	0.00769674	
304.83	0.47622085		834.82	0.11995422	0.12024855	1364.82	0.02668051	0.02764435	1894.81	0.00692268	0.00770505	
305.03	0.47656867		835.02	0.11984564	0.12044985	1365.02	0.02548138	0.02764435	1895.01	0.00729226	0.00771334	
305.23	0.47782051		835.22	0.11930042	0.12065106	1365.22	0.02530882	0.02764435	1895.21	0.00682659	0.00772162	
305.43	0.47853267		835.42	0.1187985	0.12085216	1365.42	0.02615628	0.02764435	1895.41	0.00684217	0.00772988	
305.63	0.47928664		835.62	0.11885001	0.12105317	1365.62	0.02677356	0.02764436	1895.61	0.00708364	0.00773812	
305.83	0.47916599		835.82	0.1194449	0.12125407	1365.82	0.0276278	0.02764436	1895.81	0.00651382	0.00774634	
306.03	0.48034098		836.02	0.11981237	0.12145488	1366.02	0.02720051	0.02764436	1896.01	0.0067765	0.00775455	
306.23	0.48075138		836.22	0.12059612	0.1216556	1366.22	0.02608315	0.02764437	1896.21	0.0067618	0.00776275	
306.43	0.48179777		836.42	0.12107171	0.12185621	1366.42	0.02616655	0.02764437	1896.41	0.00708559	0.00777092	
306.63	0.48190002		836.62	0.12225341	0.12205673	1366.62	0.02675495	0.02764437	1896.61	0.00772265	0.00777908	
306.83	0.48275982		836.82	0.12239504	0.12225714	1366.82	0.02681081	0.02764437	1896.81	0.00710196	0.00778723	
307.03	0.48210148		837.02	0.12335638	0.12245746	1367.02	0.0270838	0.02764438	1897.01	0.00650033	0.00779536	
307.23	0.48283582		837.22	0.12504244	0.12265768	1367.22	0.02691787	0.02764438	1897.21	0.00638407	0.00780347	
307.43	0.4818708		837.42	0.1262788	0.12285781	1367.42	0.02689406	0.02764438	1897.41	0.00578172	0.00781156	
307.63	0.48168856		837.62	0.12590283	0.12305784	1367.62	0.02649415	0.02764438	1897.61	0.00512114	0.00781964	
307.83	0.48181567		837.82	0.12608924	0.12325776	1367.82	0.02619863	0.02764438	1897.81	0.00547857	0.0078277	
308.03	0.48139188		838.02	0.12581195	0.12345759	1368.02	0.02479553	0.02764439	1898.01	0.00526049	0.00783575	
308.23	0.48119033		838.22	0.12521401	0.12365733	1368.22	0.02545006	0.02764439	1898.21	0.00469264	0.00784378	
308.43	0.48107124		838.42	0.12454907	0.12385696	1368.42	0.02602448	0.02764439	1898.41	0.00584545	0.0078518	
308.63	0.48134011		838.62	0.12419648	0.1240565	1368.62	0.02611931	0.02764439	1898.61	0.0061006	0.00785979	
308.83	0.48093798		838.82	0.12359881	0.12425594	1368.82	0.0269497	0.0276444	1898.81	0.00619941	0.00786778	
309.03	0.48129908		839.02	0.12262699	0.12445529	1369.02	0.02679841	0.0276444	1899.01	0.00645091	0.00787574	
309.23	0.48173235		839.22	0.1216381	0.12465453	1369.22	0.02715696	0.0276444	1899.21	0.00617835	0.00788369	
309.43	0.4820421		839.42	0.12130101	0.12485368	1369.42	0.02690329	0.0276444	1899.41	0.00632302	0.00789163	
309.63	0.48259668		839.62	0.12228622	0.12505273	1369.62	0.02727795	0.0276444	1899.61	0.00733812	0.00789955	
309.83	0.48308656		839.82	0.12266203	0.12525168	1369.82	0.02770055	0.0276444	1899.81	0.00738401	0.00790745	
310.03	0.48422254		840.02	0.12308755	0.12545054	1370.02	0.02712022	0.02764441	1900.01	0.00761214	0.00791533	
310.23	0.48446461		840.22	0.12386106	0.1256493	1370.22	0.02647456	0.02764441	1900.21	0.00841265	0.00792321	
310.43	0.48448534		840.42	0.12415037	0.12584796	1370.42	0.02673278	0.02764441	1900.41	0.00837583	0.00793106	
310.63	0.48442445		840.62	0.12607085	0.12604653	1370.62	0.02734543	0.02764441	1900.61	0.0082992	0.0079389	
310.83	0.48549518		840.82	0.12671159	0.126245	1370.82	0.02766874	0.02764441	1900.81	0.00773138	0.00794672	
311.03	0.48519411		841.02	0.12714156	0.12644337	1371.02	0.0275718	0.02764441	1901.01	0.00699215	0.00795453	
311.23	0.48571754		841.22	0.12855034	0.12664164	1371.22	0.0283487	0.02764442	1901.21	0.00679277	0.00796232	
311.43	0.48594732		841.42	0.12835572	0.12683982	1371.42	0.02858817	0.02764442	1901.41	0.00642447	0.0079701	
311.63	0.48711132		841.62	0.1287129	0.1270379	1371.62	0.02917506	0.02764442	1901.61	0.00599422	0.00797786	
311.83	0.48659181		841.82	0.12899083	0.12723588	1371.82	0.02930197	0.02764442	1901.81	0.00550762	0.00798561	
312.03	0.48715764		842.02	0.12820497	0.12743377	1372.02	0.0298484	0.02764442	1902.01	0.00603008	0.00799334	
312.23	0.48732746		842.22	0.12776807	0.12763156	1372.22	0.03072542	0.02764442	1902.21	0.00639707	0.00800105	
312.43	0.4874477		842.42	0.12740247	0.12782925	1372.42	0.0307146	0.02764442	1902.41	0.00646988	0.00800875	
312.63	0.48719927		842.62	0.12684427	0.12802685	1372.62	0.03099528	0.02764443	1902.61	0.00576343	0.00801643	
312.83	0.48736074		842.82	0.1263806	0.12822435	1372.82	0.03127386	0.02764443	1902.81	0.00567866	0.0080241	
313.03	0.48810749		843.02	0.12570789	0.12842176	1373.02	0.03082306	0.02764443	1903.01	0.00612597	0.00803175	
313.23	0.48861636		843.22	0.12591871	0.12861906	1373.22	0.03099868	0.02764443	1903.21	0.00616812	0.00803939	
313.43	0.4889706		843.42	0.12641217	0.12881628	1373.42	0.03068292	0.02764443	1903.41	0.00695708	0.00804701	
313.63	0.48904673		843.62	0.12658989	0.12901339	1373.62	0.03075013	0.02764443	1903.61	0.00747896	0.00805462	
313.83	0.48905872		843.82	0.12635842	0.12921041	1373.82	0.0295481	0.02764443	1903.81	0.00693603	0.00806221	
314.03	0.4894896		844.02	0.12586616	0.12940733	1374.02	0.02823165	0.02764443	1904.01	0.00657484	0.00806979	
314.23	0.49073322		844.22	0.12610857	0.12960416	1374.22	0.02781933	0.02764443	1904.21	0.00679539	0.00807735	
314.43	0.49117254		844.42	0.12608992	0.12980089	1374.42	0.02712085	0.02764444	1904.41	0.00572928	0.00808489	
314.63	0.49151475		844.62	0.12738087	0.12999752	1374.62	0.02678817	0.02764444	1904.61	0.0053641	0.00809242	
314.83	0.49256322		844.82	0.1273419	0.13019406	1374.82	0.02664774	0.02764444	1904.81	0.00461508	0.00809994	
315.03	0.49216784		845.02	0.12804473	0.1303905	1375.02	0.02735137	0.02764444	1905.01	0.00394545	0.00810744	
315.23	0.49292251		845.22	0.129563	0.13058685	1375.22	0.02740388	0.02764444	1905.21	0.00441009	0.00811492	
315.43	0.49310832		845.42	0.12903849	0.1307831	1375.42	0.02720098	0.02764444	1905.41	0.00546425	0.0081224	
315.63	0.49307544		845.62	0.12923972	0.13097925	1375.62	0.02737256	0.02764444	1905.61	0.00618357	0.00812985	
315.83	0.49178434		845.82	0.12850289	0.13117531	1375.82	0.02727705	0.02764444	1905.81	0.00642475	0.00813729	
316.03	0.49190067		846.02	0.12806199	0.13137127	1376.02	0.02700663	0.02764444	1906.01	0.00720844	0.00814472	
316.23	0.49161146		846.22	0.12825908	0.13156714	1376.22	0.02680729	0.02764444	1906.21	0.00616403	0.00815213	
316.43	0.49170655		846.42	0.12839678	0.13176291	1376.42	0.02775162	0.02764444	1906.41	0.00623294	0.00815952	
316.63	0.49249442		846.62	0.1290164	0.13195858	1376.62	0.02801487	0.02764444	1906.61	0.00698782	0.0081669	
316.83	0.4924119		846.82	0.12940619	0.13215416	1376.82	0.02755661	0.02764445	1906.81	0.00721112	0.00817427	
317.03	0.49259104		847.02	0.12976302	0.13234965	1377.02	0.02777117	0.02764445	1907.01	0.00782925	0.00818162	
317.23	0.49407325		847.22	0.13005832	0.13254503	1377.22	0.02780026	0.02764445	1907.21	0.00860922	0.00818896	
317.43	0.49483067		847.42	0.13019284	0.13274033	1377.42	0.02781262	0.02764445	1907.41	0.00872366	0.00819628	
317.63	0.49517679		847.62	0.12954858	0.13293553	1377.62	0.02842945	0.02764445	1907.61	0.00898985	0.00820359	
317.83	0.49573345		847.82	0.13069514	0.13313063	1377.82	0.02804607	0.02764445	1907.81	0.0082238	0.00821088	
318.03	0.49677532		848.02	0.13059868	0.13332563	1378.02	0.02848774	0.02764445	1908.01	0.00831574	0.00821816	
318.23	0.49778485		848.22	0.13159469	0.13352055	1378.22	0.02807627	0.02764445	1908.21	0.00826983	0.00822542	
318.43	0.49825031		848.42	0.13295958	0.13371536	1378.42	0.02754331	0.02764445	1908.41	0.00733739	0.00823267	
318.63	0.49887728		848.62	0.13391007	0.13391008	1378.62	0.02803788	0.02764445	1908.61	0.00697028	0.0082399	
318.83	0.49887582		848.82	0.13316209	0.13410471	1378.82	0.02898767	0.02764445	1908.81	0.00669286	0.00824712	
319.03	0.49914112		849.02	0.13355857	0.13429924	1379.02	0.03029313	0.02764445	1909.01	0.00609083	0.00825433	
319.23	0.49924915		849.22	0.13388034	0.13449368	1379.22	0.02929579	0.02764445	1909.21	0.00586933	0.00826152	
319.43	0.49865173		849.42	0.13336263	0.13468802	1379.42	0.02974134	0.02764445	1909.41	0.00562665	0.0082687	
319.63	0.49933234		849.62	0.13407928	0.13488226	1379.62	0.02966263	0.02764445	1909.61	0.0043417	0.00827586	
319.83	0.49878033		849.82	0.13459387	0.13507641	1379.82	0.02976849	0.02764446	1909.81	0.00286091	0.00828301	
320.03	0.49916339		850.02	0.13471363	0.13527047	1380.02	0.02933877	0.02764446	1910.01	0.00255854	0.00829014	
320.23	0.49858393		850.22	0.13498216	0.13546443	1380.22	0.02950897	0.02764446	1910.21	0.00333529	0.00829726	
320.43	0.4984972		850.42	0.13549656	0.1356583	1380.42	0.02978744	0.02764446	1910.41	0.00402521	0.00830436	
320.63	0.49921291		850.62	0.13544069	0.13585207	1380.62	0.02828209	0.02764446	1910.61	0.00372992	0.00831145	
320.83	0.49927176		850.82	0.13638363	0.13604575	1380.82	0.02594576	0.02764446	1910.81	0.00391676	0.00831853	
321.03	0.49986799		851.02	0.13624821	0.13623933	1381.02	0.02628116	0.02764446	1911.01	0.00527272	0.00832559	
321.23	0.50084376		851.22	0.13705547	0.13643282	1381.22	0.02641844	0.02764446	1911.21	0.00585599	0.00833264	
321.43	0.5006493		851.42	0.13712592	0.13662621	1381.42	0.02651178	0.02764446	1911.41	0.00595729	0.00833967	
321.63	0.5005586		851.62	0.13709443	0.13681951	1381.62	0.0259965	0.02764446	1911.61	0.00716351	0.00834669	
321.83	0.50035701		851.82	0.13827393	0.13701271	1381.82	0.02501633	0.02764446	1911.81	0.006846	0.0083537	
322.03	0.50043333		852.02	0.13817284	0.13720582	1382.02	0.02533357	0.02764446	1912.01	0.00780756	0.00836069	
322.23	0.50071486		852.22	0.13900683	0.13739884	1382.22	0.02486579	0.02764446	1912.21	0.00756845	0.00836767	
322.43	0.50001673		852.42	0.13955264	0.13759176	1382.42	0.02428295	0.02764446	1912.41	0.00673577	0.00837463	
322.63	0.49952124		852.62	0.13892164	0.13778459	1382.62	0.02466508	0.02764446	1912.61	0.00776772	0.00838158	
322.83	0.49832923		852.82	0.13808381	0.13797732	1382.82	0.02530954	0.02764446	1912.81	0.0077485	0.00838852	
323.03	0.49942699		853.02	0.13878163	0.13816996	1383.02	0.02556066	0.02764446	1913.01	0.0064128	0.00839544	
323.23	0.49955255		853.22	0.13911294	0.1383625	1383.22	0.02442773	0.02764446	1913.21	0.00604538	0.00840234	
323.43	0.50018552		853.42	0.13957195	0.13855495	1383.42	0.02502536	0.02764446	1913.41	0.00573978	0.00840924	
323.63	0.50033344		853.62	0.13975099	0.13874731	1383.62	0.02463044	0.02764446	1913.61	0.00537865	0.00841612	
323.83	0.49987096		853.82	0.13897777	0.13893957	1383.82	0.02508924	0.02764446	1913.81	0.00575291	0.00842298	
324.03	0.50091887		854.02	0.13813505	0.13913174	1384.02	0.02564733	0.02764446	1914.01	0.00588036	0.00842984	
324.23	0.50093219		854.22	0.13823816	0.13932382	1384.22	0.02684234	0.02764446	1914.21	0.00634243	0.00843668	
324.43	0.50260135		854.42	0.13846769	0.1395158	1384.42	0.02747902	0.02764446	1914.41	0.0055939	0.0084435	
324.63	0.50348987		854.62	0.13816482	0.13970768	1384.62	0.02661567	0.02764447	1914.61	0.00521123	0.00845031	
324.83	0.50440989		854.82	0.13838616	0.13989948	1384.82	0.02640449	0.02764447	1914.81	0.00547576	0.00845711	
325.03	0.50477632		855.02	0.13782375	0.14009118	1385.02	0.02784398	0.02764447	1915.01	0.00576832	0.00846389	
325.23	0.50560447		855.22	0.13829904	0.14028278	1385.22	0.02736184	0.02764447	1915.21	0.00529994	0.00847066	
325.43	0.50579138		855.42	0.13809089	0.1404743	1385.42	0.02675596	0.02764447	1915.41	0.00605754	0.00847742	
325.63	0.50543783		855.62	0.13765972	0.14066571	1385.62	0.02628641	0.02764447	1915.61	0.00666596	0.00848416	
325.83	0.50483729		855.82	0.13719557	0.14085704	1385.82	0.02602582	0.02764447	1915.81	0.00667395	0.00849089	
326.03	0.50514757		856.02	0.13814012	0.14104827	1386.02	0.02696033	0.02764447	1916.01	0.00681898	0.00849761	
326.23	0.504571		856.22	0.13924315	0.14123941	1386.22	0.02743792	0.02764447	1916.21	0.00679601	0.00850431	
326.43	0.50336283		856.42	0.13928475	0.14143045	1386.42	0.02694989	0.02764447	1916.41	0.00572537	0.008511	
326.63	0.50406946		856.62	0.13998374	0.14162141	1386.62	0.02752751	0.02764447	1916.61	0.00698322	0.00851768	
326.83	0.5038888		856.82	0.14032073	0.14181226	1386.82	0.02852294	0.02764447	1916.81	0.00579787	0.00852434	
327.03	0.50466106		857.02	0.14094192	0.14200303	1387.02	0.02824434	0.02764447	1917.01	0.00507175	0.00853099	
327.23	0.50452472		857.22	0.1415122	0.1421937	1387.22	0.02829787	0.02764447	1917.21	0.0053996	0.00853763	
327.43	0.50431468		857.42	0.14233059	0.14238428	1387.42	0.02831683	0.02764447	1917.41	0.00590695	0.00854425	
327.63	0.50371949		857.62	0.14234136	0.14257476	1387.62	0.02768398	0.02764447	1917.61	0.00525625	0.00855086	
327.83	0.50434596		857.82	0.14214939	0.14276516	1387.82	0.02854051	0.02764447	1917.81	0.00494222	0.00855745	
328.03	0.50544494		858.02	0.14237069	0.14295546	1388.02	0.0297542	0.02764447	1918.01	0.00481111	0.00856404	
328.23	0.50552249		858.22	0.14350277	0.14314566	1388.22	0.02936102	0.02764447	1918.21	0.00604306	0.00857061	
328.43	0.50637041		858.42	0.14378817	0.14333578	1388.42	0.02864834	0.02764447	1918.41	0.00589609	0.00857716	
328.63	0.50653117		858.62	0.14385336	0.1435258	1388.62	0.02781317	0.02764447	1918.61	0.00619198	0.00858371	
328.83	0.50686278		858.82	0.14335331	0.14371572	1388.82	0.02756375	0.02764447	1918.81	0.0070126	0.00859024	
329.03	0.50700448		859.02	0.14344433	0.14390556	1389.02	0.02741946	0.02764447	1919.01	0.00790579	0.00859675	
329.23	0.50760076		859.22	0.14370663	0.1440953	1389.22	0.02586909	0.02764447	1919.21	0.00845698	0.00860326	
329.43	0.50802592		859.42	0.14390613	0.14428495	1389.42	0.02547314	0.02764447	1919.41	0.00906199	0.00860975	
329.63	0.50900768		859.62	0.14216402	0.14447451	1389.62	0.02523264	0.02764447	1919.61	0.00930955	0.00861623	
329.83	0.50917117		859.82	0.14167526	0.14466397	1389.82	0.02563252	0.02764447	1919.81	0.00924361	0.00862269	
330.03	0.5095856		860.02	0.14296649	0.14485334	1390.02	0.02710848	0.02764447	1920.01	0.00876692	0.00862914	
330.23	0.50991223		860.22	0.1423197	0.14504262	1390.22	0.02722542	0.02764447	1920.21	0.00832924	0.00863558	
330.43	0.51086453		860.42	0.1418899	0.14523181	1390.42	0.02721552	0.02764447	1920.41	0.00799393	0.00864201	
330.63	0.51257802		860.62	0.14251139	0.1454209	1390.62	0.0278886	0.02764447	1920.61	0.00839645	0.00864842	
330.83	0.51331988		860.82	0.14258057	0.1456099	1390.82	0.02892581	0.02764447	1920.81	0.00769038	0.00865482	
331.03	0.5138498		861.02	0.14275124	0.14579881	1391.02	0.02898711	0.02764447	1921.01	0.00749334	0.00866121	
331.23	0.51475193		861.22	0.14270594	0.14598763	1391.22	0.0287215	0.02764447	1921.21	0.0073435	0.00866758	
331.43	0.51472148		861.42	0.14340946	0.14617636	1391.42	0.02774614	0.02764447	1921.41	0.00706633	0.00867394	
331.63	0.51526857		861.62	0.1426133	0.14636499	1391.62	0.02785506	0.02764447	1921.61	0.00596446	0.00868029	
331.83	0.51581477		861.82	0.14254321	0.14655353	1391.82	0.02777264	0.02764447	1921.81	0.00672833	0.00868663	
332.03	0.51565196		862.02	0.1431958	0.14674198	1392.02	0.02744119	0.02764447	1922.01	0.00669939	0.00869295	
332.23	0.51522694		862.22	0.14435217	0.14693033	1392.22	0.02531874	0.02764447	1922.21	0.00622723	0.00869926	
332.43	0.5146487		862.42	0.14478088	0.1471186	1392.42	0.02503955	0.02764447	1922.41	0.00580753	0.00870556	
332.63	0.51440632		862.62	0.14523642	0.14730677	1392.62	0.02532209	0.02764447	1922.61	0.00586335	0.00871185	
332.83	0.51357624		862.82	0.1452759	0.14749485	1392.82	0.0251561	0.02764447	1922.81	0.00700033	0.00871812	
333.03	0.51363531		863.02	0.1462266	0.14768284	1393.02	0.02473777	0.02764447	1923.01	0.00633727	0.00872438	
333.23	0.51433822		863.22	0.14620797	0.14787074	1393.22	0.02416694	0.02764447	1923.21	0.00655254	0.00873063	
333.43	0.51471116		863.42	0.1464898	0.14805854	1393.42	0.0248436	0.02764447	1923.41	0.00637732	0.00873687	
333.63	0.514555		863.62	0.14660092	0.14824625	1393.62	0.02483228	0.02764447	1923.61	0.00689475	0.00874309	
333.83	0.51370223		863.82	0.14765583	0.14843387	1393.82	0.02554957	0.02764447	1923.81	0.00697545	0.0087493	
334.03	0.51338365		864.02	0.14895038	0.1486214	1394.02	0.02604379	0.02764447	1924.01	0.00706875	0.0087555	
334.23	0.51332022		864.22	0.14829423	0.14880884	1394.22	0.02593019	0.02764447	1924.21	0.00699417	0.00876168	
334.43	0.51389719		864.42	0.14909775	0.14899619	1394.42	0.02572662	0.02764447	1924.41	0.00801561	0.00876785	
334.63	0.51464556		864.62	0.15023257	0.14918344	1394.62	0.02614585	0.02764447	1924.61	0.00704829	0.00877402	
334.83	0.51446473		864.82	0.15055364	0.14937061	1394.82	0.0272252	0.02764447	1924.81	0.00704667	0.00878016	
335.03	0.51501982		865.02	0.15045961	0.14955768	1395.02	0.02723694	0.02764447	1925.01	0.00645209	0.0087863	
335.23	0.51529006		865.22	0.14980311	0.14974466	1395.22	0.02728476	0.02764447	1925.21	0.00684119	0.00879242	
335.43	0.51539532		865.42	0.14998833	0.14993155	1395.42	0.02682683	0.02764447	1925.41	0.00705647	0.00879854	
335.63	0.51659386		865.62	0.14860656	0.15011835	1395.62	0.0265495	0.02764447	1925.61	0.006714	0.00880463	
335.83	0.51608279		865.82	0.14891286	0.15030505	1395.82	0.02631262	0.02764447	1925.81	0.00735839	0.00881072	
336.03	0.51594277		866.02	0.14851399	0.15049167	1396.02	0.02572087	0.02764447	1926.01	0.00735296	0.0088168	
336.23	0.51617344		866.22	0.14924285	0.15067819	1396.22	0.02460971	0.02764447	1926.21	0.0075409	0.00882286	
336.43	0.51608281		866.42	0.14940122	0.15086462	1396.42	0.0246193	0.02764448	1926.41	0.00768676	0.00882891	
336.63	0.51639296		866.62	0.149083	0.15105097	1396.62	0.02520044	0.02764448	1926.61	0.00834759	0.00883495	
336.83	0.51596985		866.82	0.14867808	0.15123722	1396.82	0.0249279	0.02764448	1926.81	0.00899326	0.00884097	
337.03	0.51646734		867.02	0.14865176	0.15142338	1397.02	0.02557843	0.02764448	1927.01	0.00830455	0.00884699	
337.23	0.51624132		867.22	0.14945216	0.15160945	1397.22	0.02587563	0.02764448	1927.21	0.00919329	0.00885299	
337.43	0.51575284		867.42	0.15022399	0.15179542	1397.42	0.02624448	0.02764448	1927.41	0.00934058	0.00885898	
337.63	0.51518031		867.62	0.14989539	0.15198131	1397.62	0.02677003	0.02764448	1927.61	0.00988743	0.00886496	
337.83	0.51469249		867.82	0.15021519	0.15216711	1397.82	0.02671067	0.02764448	1927.81	0.00889379	0.00887092	
338.03	0.51428992		868.02	0.15071922	0.15235281	1398.02	0.02650936	0.02764448	1928.01	0.00849206	0.00887688	
338.23	0.51433903		868.22	0.15062919	0.15253843	1398.22	0.02697259	0.02764448	1928.21	0.00773317	0.00888282	
338.43	0.51436659		868.42	0.15230725	0.15272395	1398.42	0.02696425	0.02764448	1928.41	0.00815546	0.00888875	
338.63	0.51482892		868.62	0.15346199	0.15290938	1398.62	0.02786571	0.02764448	1928.61	0.00719566	0.00889467	
338.83	0.51418237		868.82	0.15356698	0.15309473	1398.82	0.02890003	0.02764448	1928.81	0.00713422	0.00890057	
339.03	0.51483951		869.02	0.1538796	0.15327998	1399.02	0.02794486	0.02764448	1929.01	0.00653178	0.00890647	
339.23	0.51491095		869.22	0.15394723	0.15346514	1399.22	0.02810884	0.02764448	1929.21	0.00731915	0.00891235	
339.43	0.51632213		869.42	0.15370984	0.15365021	1399.42	0.02720345	0.02764448	1929.41	0.00737784	0.00891822	
339.63	0.51729646		869.62	0.1541613	0.15383519	1399.62	0.02712511	0.02764448	1929.61	0.00731618	0.00892408	
339.83	0.51719167		869.82	0.15429149	0.15402008	1399.82	0.02710158	0.02764448	1929.81	0.00846966	0.00892993	
340.03	0.51788256		870.02	0.15435635	0.15420488	1400.02	0.02648894	0.02764448	1930.01	0.00863284	0.00893576	
340.23	0.51857497		870.22	0.15501384	0.15438959	1400.22	0.02566472	0.02764448	1930.21	0.00901567	0.00894159	
340.43	0.518849		870.42	0.15541501	0.15457421	1400.42	0.02531946	0.02764448	1930.41	0.00968051	0.0089474	
340.63	0.51983985		870.62	0.15478738	0.15475874	1400.62	0.02576211	0.02764448	1930.61	0.01083233	0.0089532	
340.83	0.52103041		870.82	0.15540389	0.15494318	1400.82	0.02489736	0.02764448	1930.81	0.0111784	0.00895899	
341.03	0.52165358		871.02	0.15597791	0.15512753	1401.02	0.02513618	0.02764448	1931.01	0.01149292	0.00896477	
341.23	0.52107148		871.22	0.15627621	0.15531179	1401.22	0.02497934	0.02764448	1931.21	0.01175685	0.00897053	
341.43	0.52162347		871.42	0.15462243	0.15549596	1401.42	0.02561964	0.02764448	1931.41	0.01129987	0.00897629	
341.63	0.5221655		871.62	0.15439586	0.15568004	1401.62	0.02602881	0.02764448	1931.61	0.01042272	0.00898203	
341.83	0.52299035		871.82	0.1547467	0.15586403	1401.82	0.02623071	0.02764448	1931.81	0.00989824	0.00898776	
342.03	0.52420313		872.02	0.15467801	0.15604793	1402.02	0.02737556	0.02764448	1932.01	0.00942314	0.00899348	
342.23	0.52501594		872.22	0.15457263	0.15623174	1402.22	0.02849935	0.02764448	1932.21	0.0095634	0.00899919	
342.43	0.52551978		872.42	0.1548311	0.15641545	1402.42	0.02909872	0.02764448	1932.41	0.0094311	0.00900488	
342.63	0.52540112		872.62	0.15437596	0.15659908	1402.62	0.02930469	0.02764448	1932.61	0.00850533	0.00901057	
342.83	0.52381436		872.82	0.15405759	0.15678262	1402.82	0.03001542	0.02764448	1932.81	0.00831772	0.00901624	
343.03	0.52435772		873.02	0.15396165	0.15696607	1403.02	0.03011395	0.02764448	1933.01	0.00809167	0.00902191	
343.23	0.52460759		873.22	0.15416118	0.15714944	1403.22	0.0293815	0.02764448	1933.21	0.00801544	0.00902756	
343.43	0.52512653		873.42	0.15431743	0.15733271	1403.42	0.02954957	0.02764448	1933.41	0.00838842	0.0090332	
343.63	0.52453545		873.62	0.15541284	0.15751589	1403.62	0.02976696	0.02764448	1933.61	0.0083338	0.00903883	
343.83	0.52470417		873.82	0.15588703	0.15769898	1403.82	0.02918397	0.02764448	1933.81	0.00869843	0.00904444	
344.03	0.5238676		874.02	0.15731954	0.15788198	1404.02	0.02904062	0.02764448	1934.01	0.00841195	0.00905005	
344.23	0.52443812		874.22	0.158038	0.1580649	1404.22	0.02825538	0.02764448	1934.21	0.00841823	0.00905564	
344.43	0.52484099		874.42	0.15829804	0.15824772	1404.42	0.02822724	0.02764448	1934.41	0.00917195	0.00906123	
344.63	0.52511179		874.62	0.15885212	0.15843045	1404.62	0.0278702	0.02764448	1934.61	0.00924729	0.0090668	
344.83	0.52561798		874.82	0.15985651	0.1586131	1404.82	0.02726541	0.02764448	1934.81	0.00945221	0.00907236	
345.03	0.52490984		875.02	0.15985284	0.15879565	1405.02	0.02760056	0.02764448	1935.01	0.00890716	0.00907791	
345.23	0.52456777		875.22	0.15948641	0.15897812	1405.22	0.02770952	0.02764448	1935.21	0.00798166	0.00908345	
345.43	0.52572724		875.42	0.15936137	0.1591605	1405.42	0.02845178	0.02764448	1935.41	0.00751942	0.00908898	
345.63	0.52632399		875.62	0.15974035	0.15934279	1405.62	0.02776448	0.02764448	1935.61	0.00720238	0.00909449	
345.83	0.52701651		875.82	0.15984849	0.15952499	1405.82	0.02786824	0.02764448	1935.81	0.00797346	0.0091	
346.03	0.52731085		876.02	0.16008842	0.1597071	1406.02	0.02832836	0.02764448	1936.01	0.00721136	0.00910549	
346.23	0.52726577		876.22	0.15977589	0.15988912	1406.22	0.02857328	0.02764448	1936.21	0.00711994	0.00911098	
346.43	0.52693019		876.42	0.15950555	0.16007105	1406.42	0.0287033	0.02764448	1936.41	0.00714893	0.00911645	
346.63	0.52627097		876.62	0.15918924	0.16025289	1406.62	0.02842071	0.02764448	1936.61	0.00726848	0.00912191	
346.83	0.52668388		876.82	0.15952055	0.16043465	1406.82	0.02829595	0.02764448	1936.81	0.00755323	0.00912736	
347.03	0.52798598		877.02	0.15932249	0.16061631	1407.02	0.02825446	0.02764448	1937.01	0.00721598	0.0091328	
347.23	0.52898506		877.22	0.16029797	0.16079789	1407.22	0.02734087	0.02764448	1937.21	0.00739595	0.00913823	
347.43	0.52917613		877.42	0.16021297	0.16097938	1407.42	0.02866052	0.02764448	1937.41	0.00817711	0.00914365	
347.63	0.52894573		877.62	0.160268	0.16116078	1407.62	0.02958142	0.02764448	1937.61	0.00759649	0.00914905	
347.83	0.52936375		877.82	0.16091089	0.16134209	1407.82	0.02928798	0.02764448	1937.81	0.00750958	0.00915445	
348.03	0.52872707		878.02	0.16105227	0.16152331	1408.02	0.02956323	0.02764448	1938.01	0.00708468	0.00915984	
348.23	0.52936667		878.22	0.16062809	0.16170445	1408.22	0.03027282	0.02764448	1938.21	0.00666966	0.00916521	
348.43	0.52940967		878.42	0.16144236	0.16188549	1408.42	0.03055656	0.02764448	1938.41	0.00759928	0.00917057	
348.63	0.5291781		878.62	0.16168032	0.16206645	1408.62	0.03030905	0.02764448	1938.61	0.00769654	0.00917593	
348.83	0.52937567		878.82	0.16162493	0.16224732	1408.82	0.03034944	0.02764448	1938.81	0.00782751	0.00918127	
349.03	0.53000895		879.02	0.16191889	0.1624281	1409.02	0.03069753	0.02764448	1939.01	0.00755728	0.0091866	
349.23	0.53041251		879.22	0.16239717	0.16260879	1409.22	0.03121483	0.02764448	1939.21	0.00673454	0.00919192	
349.43	0.53112583		879.42	0.16274139	0.16278939	1409.42	0.03185698	0.02764448	1939.41	0.00655299	0.00919723	
349.63	0.53030423		879.62	0.16333364	0.16296991	1409.62	0.0299826	0.02764448	1939.61	0.00652119	0.00920253	
349.83	0.53054163		879.82	0.16356013	0.16315034	1409.82	0.02968437	0.02764448	1939.81	0.00688248	0.00920782	
350.03	0.53049737		880.02	0.16395825	0.16333068	1410.02	0.02993916	0.02764448	1940.01	0.00669378	0.0092131	
350.23	0.53052646		880.22	0.16378441	0.16351093	1410.22	0.03014796	0.02764448	1940.21	0.00651078	0.00921836	
350.43	0.5314463		880.42	0.16348926	0.16369109	1410.42	0.02993314	0.02764448	1940.41	0.0075559	0.00922362	
350.63	0.5320662		880.62	0.16367093	0.16387116	1410.62	0.03066084	0.02764448	1940.61	0.00773241	0.00922887	
350.83	0.53265529		880.82	0.16341581	0.16405115	1410.82	0.03061397	0.02764448	1940.81	0.00832282	0.0092341	
351.03	0.5327599		881.02	0.16300886	0.16423105	1411.02	0.03114719	0.02764448	1941.01	0.00861597	0.00923933	
351.23	0.53297924		881.22	0.16357135	0.16441086	1411.22	0.03145215	0.02764448	1941.21	0.00958796	0.00924454	
351.43	0.53245077		881.42	0.16269605	0.16459058	1411.42	0.0319505	0.02764448	1941.41	0.00972344	0.00924975	
351.63	0.53193289		881.62	0.16274317	0.16477022	1411.62	0.03229254	0.02764448	1941.61	0.00945349	0.00925494	
351.83	0.53190879		881.82	0.16280394	0.16494977	1411.82	0.03120606	0.02764448	1941.81	0.00979965	0.00926013	
352.03	0.53163949		882.02	0.1630916	0.16512923	1412.02	0.03100162	0.02764448	1942.01	0.01014733	0.0092653	
352.23	0.5308844		882.22	0.163844	0.1653086	1412.22	0.03175379	0.02764448	1942.21	0.01019406	0.00927046	
352.43	0.53039001		882.42	0.16500295	0.16548788	1412.42	0.03049516	0.02764448	1942.41	0.01087838	0.00927562	
352.63	0.52953319		882.62	0.16497113	0.16566708	1412.62	0.02933703	0.02764448	1942.61	0.01045793	0.00928076	
352.83	0.52948411		882.82	0.16589509	0.16584619	1412.82	0.02894444	0.02764448	1942.81	0.0098157	0.00928589	
353.03	0.53013742		883.02	0.16727194	0.16602521	1413.02	0.02852563	0.02764448	1943.01	0.0095801	0.00929101	
353.23	0.52973253		883.22	0.16734961	0.16620414	1413.22	0.02760187	0.02764448	1943.21	0.00910416	0.00929612	
353.43	0.53029222		883.42	0.16734818	0.16638299	1413.42	0.02643551	0.02764448	1943.41	0.00875039	0.00930122	
353.63	0.53033868		883.62	0.16794151	0.16656175	1413.62	0.02474906	0.02764448	1943.61	0.00861295	0.00930631	
353.83	0.53159509		883.82	0.1674907	0.16674042	1413.82	0.02432389	0.02764448	1943.81	0.00835467	0.0093114	
354.03	0.53192944		884.02	0.1670545	0.16691901	1414.02	0.02411355	0.02764448	1944.01	0.00773337	0.00931647	
354.23	0.53315042		884.22	0.16596975	0.16709751	1414.22	0.02491095	0.02764448	1944.21	0.00754903	0.00932153	
354.43	0.53470312		884.42	0.16571337	0.16727592	1414.42	0.02452521	0.02764448	1944.41	0.00789251	0.00932658	
354.63	0.53553442		884.62	0.16500301	0.16745424	1414.62	0.02457333	0.02764448	1944.61	0.00814443	0.00933162	
354.83	0.5361369		884.82	0.1642974	0.16763248	1414.82	0.02442593	0.02764448	1944.81	0.00758448	0.00933665	
355.03	0.5366881		885.02	0.16401638	0.16781062	1415.02	0.02561045	0.02764448	1945.01	0.00786745	0.00934167	
355.23	0.53764002		885.22	0.16396827	0.16798869	1415.22	0.02673982	0.02764448	1945.21	0.00861364	0.00934668	
355.43	0.53883632		885.42	0.16369387	0.16816666	1415.42	0.02745454	0.02764448	1945.41	0.0080956	0.00935167	
355.63	0.53918835		885.62	0.16341893	0.16834455	1415.62	0.02763742	0.02764448	1945.61	0.00850115	0.00935666	
355.83	0.54056897		885.82	0.16379904	0.16852235	1415.82	0.02834526	0.02764448	1945.81	0.00851187	0.00936164	
356.03	0.53998459		886.02	0.16482346	0.16870006	1416.02	0.02972506	0.02764448	1946.01	0.00869583	0.00936661	
356.23	0.53977763		886.22	0.16554448	0.16887769	1416.22	0.03094337	0.02764448	1946.21	0.00879797	0.00937157	
356.43	0.53971721		886.42	0.16674951	0.16905523	1416.42	0.03022959	0.02764448	1946.41	0.00841866	0.00937652	
356.63	0.5393949		886.62	0.16831074	0.16923269	1416.62	0.02933663	0.02764448	1946.61	0.00850569	0.00938146	
356.83	0.53988697		886.82	0.16932572	0.16941005	1416.82	0.02974698	0.02764448	1946.81	0.00877657	0.00938639	
357.03	0.54018199		887.02	0.1693322	0.16958733	1417.02	0.02880243	0.02764448	1947.01	0.0092603	0.00939131	
357.23	0.5404091		887.22	0.16947331	0.16976453	1417.22	0.02924052	0.02764448	1947.21	0.00989143	0.00939622	
357.43	0.54084444		887.42	0.17023072	0.16994163	1417.42	0.02842455	0.02764448	1947.41	0.00944962	0.00940112	
357.63	0.54095756		887.62	0.17074829	0.17011865	1417.62	0.02860261	0.02764448	1947.61	0.00906463	0.00940601	
357.83	0.54097087		887.82	0.17070405	0.17029559	1417.82	0.02805508	0.02764448	1947.81	0.00914391	0.00941089	
358.03	0.5412809		888.02	0.16999652	0.17047244	1418.02	0.02736107	0.02764448	1948.01	0.00857045	0.00941577	
358.23	0.54088574		888.22	0.16995032	0.1706492	1418.22	0.02838714	0.02764448	1948.21	0.00852125	0.00942063	
358.43	0.54042808		888.42	0.17013577	0.17082587	1418.42	0.02700359	0.02764448	1948.41	0.00895895	0.00942548	
358.63	0.54039312		888.62	0.1693515	0.17100246	1418.62	0.02604143	0.02764448	1948.61	0.00858139	0.00943032	
358.83	0.54038527		888.82	0.16966574	0.17117896	1418.82	0.02639375	0.02764448	1948.81	0.00847399	0.00943515	
359.03	0.53975344		889.02	0.17017569	0.17135538	1419.02	0.02737845	0.02764448	1949.01	0.0097438	0.00943997	
359.23	0.53939473		889.22	0.1705809	0.17153171	1419.22	0.02804111	0.02764448	1949.21	0.0090967	0.00944479	
359.43	0.53960572		889.42	0.17079814	0.17170795	1419.42	0.02819634	0.02764448	1949.41	0.00877672	0.00944959	
359.63	0.53945917		889.62	0.17108299	0.17188411	1419.62	0.02875767	0.02764448	1949.61	0.00913424	0.00945438	
359.83	0.53922684		889.82	0.17264065	0.17206018	1419.82	0.02963125	0.02764448	1949.81	0.00823908	0.00945917	
360.03	0.5384955		890.02	0.17371158	0.17223617	1420.02	0.02975486	0.02764448	1950.01	0.00826359	0.00946394	
360.23	0.53894543		890.22	0.17298087	0.17241207	1420.22	0.02945607	0.02764448	1950.21	0.00829707	0.0094687	
360.43	0.53855095		890.42	0.17335111	0.17258788	1420.42	0.02847269	0.02764448	1950.41	0.0071789	0.00947346	
360.63	0.53897886		890.62	0.17423773	0.17276361	1420.62	0.02857857	0.02764448	1950.61	0.00766867	0.0094782	
360.83	0.53963865		890.82	0.17430972	0.17293925	1420.82	0.02877844	0.02764448	1950.81	0.00783291	0.00948294	
361.03	0.5401788		891.02	0.17411344	0.17311481	1421.02	0.02791734	0.02764448	1951.01	0.00798173	0.00948767	
361.23	0.54003463		891.22	0.17479461	0.17329028	1421.22	0.0284443	0.02764448	1951.21	0.00852022	0.00949238	
361.43	0.53924675		891.42	0.17453609	0.17346566	1421.42	0.02838597	0.02764448	1951.41	0.00839349	0.00949709	
361.63	0.53913639		891.62	0.17408983	0.17364096	1421.62	0.02922431	0.02764448	1951.61	0.00844734	0.00950179	
361.83	0.53993191		891.82	0.17362235	0.17381617	1421.82	0.02982271	0.02764448	1951.81	0.00948157	0.00950648	
362.03	0.53939617		892.02	0.17206628	0.1739913	1422.02	0.03009426	0.02764448	1952.01	0.00963595	0.00951116	
362.23	0.53884156		892.22	0.17206329	0.17416634	1422.22	0.03057246	0.02764448	1952.21	0.00969918	0.00951583	
362.43	0.53879778		892.42	0.17191921	0.1743413	1422.42	0.02996127	0.02764448	1952.41	0.0101576	0.00952049	
362.63	0.53985953		892.62	0.17150403	0.17451617	1422.62	0.02972531	0.02764448	1952.61	0.01009015	0.00952514	
362.83	0.54093155		892.82	0.17121774	0.17469096	1422.82	0.02973853	0.02764448	1952.81	0.01066559	0.00952978	
363.03	0.54072141		893.02	0.17100498	0.17486566	1423.02	0.03113812	0.02764448	1953.01	0.01069235	0.00953441	
363.23	0.54080023		893.22	0.17152129	0.17504027	1423.22	0.03150897	0.02764448	1953.21	0.0106926	0.00953903	
363.43	0.54168449		893.42	0.17220105	0.1752148	1423.42	0.03161439	0.02764448	1953.41	0.01159482	0.00954365	
363.63	0.54183889		893.62	0.17301548	0.17538924	1423.62	0.03213946	0.02764448	1953.61	0.01180588	0.00954825	
363.83	0.54208583		893.82	0.17413587	0.1755636	1423.82	0.03200846	0.02764448	1953.81	0.01083684	0.00955285	
364.03	0.54289702		894.02	0.17461389	0.17573788	1424.02	0.03132527	0.02764448	1954.01	0.01105913	0.00955743	
364.23	0.54452071		894.22	0.17444588	0.17591207	1424.22	0.03122668	0.02764448	1954.21	0.01102836	0.00956201	
364.43	0.54585733		894.42	0.17595279	0.17608617	1424.42	0.03144138	0.02764448	1954.41	0.01039106	0.00956658	
364.63	0.54666627		894.62	0.17725126	0.17626019	1424.62	0.03150012	0.02764448	1954.61	0.01047521	0.00957114	
364.83	0.54741172		894.82	0.17762723	0.17643412	1424.82	0.03067306	0.02764448	1954.81	0.01026314	0.00957569	
365.03	0.54776155		895.02	0.17838182	0.17660797	1425.02	0.03029577	0.02764448	1955.01	0.00941044	0.00958023	
365.23	0.54702402		895.22	0.17788085	0.17678173	1425.22	0.03033016	0.02764448	1955.21	0.00864269	0.00958476	
365.43	0.54758471		895.42	0.17762183	0.17695541	1425.42	0.03052188	0.02764448	1955.41	0.00821081	0.00958928	
365.63	0.54824988		895.62	0.17705578	0.17712901	1425.62	0.02990492	0.02764448	1955.61	0.00777306	0.00959379	
365.83	0.54823098		895.82	0.17685863	0.17730251	1425.82	0.03033157	0.02764448	1955.81	0.00688864	0.0095983	
366.03	0.54697847		896.02	0.1760164	0.17747594	1426.02	0.02906726	0.02764448	1956.01	0.00583429	0.00960279	
366.23	0.54682808		896.22	0.1766212	0.17764928	1426.22	0.02880994	0.02764448	1956.21	0.00502034	0.00960728	
366.43	0.54663209		896.42	0.1756474	0.17782253	1426.42	0.02873349	0.02764448	1956.41	0.00546342	0.00961176	
366.63	0.54771318		896.62	0.17466392	0.1779957	1426.62	0.02819595	0.02764448	1956.61	0.00525314	0.00961622	
366.83	0.54785791		896.82	0.1744578	0.17816879	1426.82	0.02795977	0.02764448	1956.81	0.00596048	0.00962068	
367.03	0.54701163		897.02	0.17417701	0.17834179	1427.02	0.02884555	0.02764448	1957.01	0.00706651	0.00962513	
367.23	0.54667399		897.22	0.17521765	0.1785147	1427.22	0.02917722	0.02764448	1957.21	0.00773248	0.00962957	
367.43	0.54660092		897.42	0.17596995	0.17868754	1427.42	0.02949405	0.02764448	1957.41	0.00822305	0.00963401	
367.63	0.54634712		897.62	0.17595926	0.17886028	1427.62	0.02987107	0.02764448	1957.61	0.00877555	0.00963843	
367.83	0.54614875		897.82	0.17663293	0.17903295	1427.82	0.03060689	0.02764448	1957.81	0.0090811	0.00964284	
368.03	0.5464697		898.02	0.1769166	0.17920553	1428.02	0.03069692	0.02764448	1958.01	0.01010624	0.00964725	
368.23	0.54683602		898.22	0.17798272	0.17937802	1428.22	0.03141114	0.02764448	1958.21	0.01033247	0.00965165	
368.43	0.54754082		898.42	0.1784176	0.17955043	1428.42	0.03116434	0.02764448	1958.41	0.01083727	0.00965603	
368.63	0.54764023		898.62	0.17862066	0.17972276	1428.62	0.03107768	0.02764448	1958.61	0.01100093	0.00966041	
368.83	0.54833563		898.82	0.17789131	0.179895	1428.82	0.03074082	0.02764448	1958.81	0.01092813	0.00966478	
369.03	0.54870672		899.02	0.17919997	0.18006715	1429.02	0.03014674	0.02764448	1959.01	0.01056058	0.00966914	
369.23	0.54860734		899.22	0.1799666	0.18023923	1429.22	0.02934928	0.02764448	1959.21	0.00963418	0.0096735	
369.43	0.54888642		899.42	0.1809241	0.18041122	1429.42	0.02920344	0.02764448	1959.41	0.00874846	0.00967784	
369.63	0.54830922		899.62	0.18123707	0.18058312	1429.62	0.02815654	0.02764448	1959.61	0.00717958	0.00968218	
369.83	0.54743166		899.82	0.18143499	0.18075494	1429.82	0.02756195	0.02764448	1959.81	0.00585023	0.0096865	
370.03	0.54751631		900.02	0.18131308	0.18092668	1430.02	0.02710936	0.02764448	1960.01	0.00599478	0.00969082	
370.23	0.54738823		900.22	0.1814062	0.18109833	1430.22	0.02757607	0.02764448	1960.21	0.0056457	0.00969513	
370.43	0.54657676		900.42	0.18162127	0.1812699	1430.42	0.02680809	0.02764448	1960.41	0.00605695	0.00969943	
370.63	0.54648212		900.62	0.18176087	0.18144139	1430.62	0.02725893	0.02764448	1960.61	0.00505516	0.00970372	
370.83	0.54704497		900.82	0.18176999	0.18161279	1430.82	0.02743185	0.02764448	1960.81	0.00590524	0.00970801	
371.03	0.54697145		901.02	0.18150594	0.18178411	1431.02	0.02764495	0.02764448	1961.01	0.00651954	0.00971228	
371.23	0.54727016		901.22	0.18156118	0.18195534	1431.22	0.02892483	0.02764448	1961.21	0.00685345	0.00971655	
371.43	0.54711848		901.42	0.18158556	0.18212649	1431.42	0.02905445	0.02764448	1961.41	0.00798369	0.00972081	
371.63	0.54813115		901.62	0.18019666	0.18229756	1431.62	0.02928431	0.02764448	1961.61	0.00892299	0.00972506	
371.83	0.54823754		901.82	0.17994109	0.18246854	1431.82	0.03002998	0.02764448	1961.81	0.00979495	0.0097293	
372.03	0.5496271		902.02	0.17967801	0.18263944	1432.02	0.03003585	0.02764448	1962.01	0.01009911	0.00973353	
372.23	0.55046653		902.22	0.17978025	0.18281026	1432.22	0.03046689	0.02764448	1962.21	0.00980498	0.00973775	
372.43	0.55180613		902.42	0.17926805	0.18298099	1432.42	0.03065441	0.02764448	1962.41	0.01105756	0.00974197	
372.63	0.55266474		902.62	0.17953578	0.18315164	1432.62	0.03140009	0.02764448	1962.61	0.01117608	0.00974617	
372.83	0.55411626		902.82	0.17964476	0.18332221	1432.82	0.0312378	0.02764448	1962.81	0.01107436	0.00975037	
373.03	0.55500983		903.02	0.1810482	0.18349269	1433.02	0.03046868	0.02764448	1963.01	0.01011045	0.00975456	
373.23	0.55446671		903.22	0.18191309	0.18366309	1433.22	0.03024504	0.02764448	1963.21	0.00891071	0.00975874	
373.43	0.55414071		903.42	0.18202869	0.18383341	1433.42	0.03059167	0.02764448	1963.41	0.00801989	0.00976292	
373.63	0.55395829		903.62	0.18185118	0.18400364	1433.62	0.03007943	0.02764448	1963.61	0.00652072	0.00976708	
373.83	0.55395478		903.82	0.18216881	0.18417379	1433.82	0.03114905	0.02764448	1963.81	0.00613029	0.00977124	
374.03	0.55365755		904.02	0.18271033	0.18434386	1434.02	0.03119754	0.02764448	1964.01	0.00528848	0.00977539	
374.23	0.55315691		904.22	0.1824881	0.18451384	1434.22	0.03127763	0.02764448	1964.21	0.00444455	0.00977953	
374.43	0.55176362		904.42	0.18385488	0.18468374	1434.42	0.03072079	0.02764448	1964.41	0.0042669	0.00978366	
374.63	0.55168536		904.62	0.18378367	0.18485356	1434.62	0.03152903	0.02764448	1964.61	0.0033404	0.00978778	
374.83	0.55174131		904.82	0.18437992	0.18502329	1434.82	0.03182467	0.02764448	1964.81	0.00388434	0.00979189	
375.03	0.55152433		905.02	0.18484591	0.18519294	1435.02	0.03128142	0.02764448	1965.01	0.00456409	0.009796	
375.23	0.55127016		905.22	0.18506045	0.18536251	1435.22	0.03143466	0.02764448	1965.21	0.00545891	0.0098001	
375.43	0.55171179		905.42	0.18556945	0.185532	1435.42	0.03160503	0.02764448	1965.41	0.00592069	0.00980419	
375.63	0.55233012		905.62	0.18621896	0.1857014	1435.62	0.03158815	0.02764448	1965.61	0.00566069	0.00980827	
375.83	0.55197202		905.82	0.18644253	0.18587072	1435.82	0.03186138	0.02764448	1965.81	0.00565659	0.00981235	
376.03	0.55195176		906.02	0.18718045	0.18603996	1436.02	0.0324079	0.02764448	1966.01	0.00545783	0.00981641	
376.23	0.55175768		906.22	0.18736648	0.18620912	1436.22	0.03237153	0.02764448	1966.21	0.00588607	0.00982047	
376.43	0.55160898		906.42	0.18735479	0.18637819	1436.42	0.0322245	0.02764448	1966.41	0.00729815	0.00982452	
376.63	0.55280574		906.62	0.18803122	0.18654718	1436.62	0.03146475	0.02764448	1966.61	0.00848278	0.00982856	
376.83	0.55338487		906.82	0.18766896	0.18671608	1436.82	0.03136821	0.02764448	1966.81	0.00924104	0.00983259	
377.03	0.55336516		907.02	0.18822488	0.18688491	1437.02	0.03138497	0.02764448	1967.01	0.00918098	0.00983662	
377.23	0.55337045		907.22	0.18816671	0.18705365	1437.22	0.03183939	0.02764448	1967.21	0.00969366	0.00984063	
377.43	0.55434885		907.42	0.18769074	0.18722231	1437.42	0.0322531	0.02764448	1967.41	0.00989529	0.00984464	
377.63	0.55462671		907.62	0.18761491	0.18739089	1437.62	0.03182988	0.02764448	1967.61	0.00991804	0.00984864	
377.83	0.55521441		907.82	0.18817817	0.18755938	1437.82	0.03190708	0.02764448	1967.81	0.00993785	0.00985264	
378.03	0.55502481		908.02	0.18828376	0.18772779	1438.02	0.03101077	0.02764448	1968.01	0.00956978	0.00985662	
378.23	0.55515776		908.22	0.18802483	0.18789613	1438.22	0.03092827	0.02764448	1968.21	0.00973074	0.0098606	
378.43	0.55475098		908.42	0.18884416	0.18806437	1438.42	0.03054538	0.02764448	1968.41	0.00943728	0.00986457	
378.63	0.55478856		908.62	0.1886429	0.18823254	1438.62	0.03046201	0.02764448	1968.61	0.00886869	0.00986853	
378.83	0.55490432		908.82	0.18873206	0.18840062	1438.82	0.02990926	0.02764448	1968.81	0.00877145	0.00987248	
379.03	0.55486802		909.02	0.1883927	0.18856862	1439.02	0.02913451	0.02764448	1969.01	0.00869978	0.00987643	
379.23	0.55439742		909.22	0.18822315	0.18873654	1439.22	0.02917571	0.02764448	1969.21	0.00865347	0.00988036	
379.43	0.55438453		909.42	0.18809288	0.18890438	1439.42	0.02941041	0.02764448	1969.41	0.00788861	0.00988429	
379.63	0.55367349		909.62	0.18804235	0.18907214	1439.62	0.02906011	0.02764448	1969.61	0.00721603	0.00988821	
379.83	0.55296129		909.82	0.1868154	0.18923981	1439.82	0.02869	0.02764448	1969.81	0.00736831	0.00989213	
380.02	0.55296129		910.02	0.1868154	0.1894074	1440.02	0.02869	0.02764448	1970.01	0.00736831	0.00989601	
380.22	0.55481568		910.22	0.18771076	0.18939334	1440.22	0.02867185	0.02727573	1970.21	0.00741513	0.00989593	
380.42	0.55598283		910.42	0.18910044	0.18937929	1440.42	0.0284927	0.02691191	1970.41	0.00781519	0.00989585	
380.62	0.55708278		910.62	0.1901114	0.18936523	1440.62	0.02879887	0.02655293	1970.61	0.00790835	0.00989578	
380.82	0.55780207		910.82	0.19133604	0.18935118	1440.82	0.02865622	0.02619875	1970.81	0.00872013	0.0098957	
381.02	0.55898492		911.02	0.19246032	0.18933712	1441.02	0.02853777	0.02584929	1971.01	0.00879988	0.00989562	
381.22	0.55940062		911.22	0.19340515	0.18932307	1441.22	0.02815796	0.02550449	1971.21	0.00886044	0.00989554	
381.42	0.56033274		911.42	0.19417651	0.18930902	1441.42	0.02720993	0.02516429	1971.41	0.00888105	0.00989546	
381.62	0.5603671		911.62	0.19508197	0.18929497	1441.62	0.0271627	0.02482862	1971.61	0.00802738	0.00989539	
381.82	0.55992494		911.82	0.19496778	0.18928092	1441.82	0.02672929	0.02449744	1971.81	0.0083178	0.00989531	
382.02	0.55932596		912.02	0.19400158	0.18926687	1442.02	0.02607914	0.02417067	1972.01	0.00813514	0.00989523	
382.22	0.55772142		912.22	0.19334972	0.18925283	1442.22	0.02585302	0.02384826	1972.21	0.00791484	0.00989515	
382.42	0.55691459		912.42	0.19271317	0.18923878	1442.42	0.02565637	0.02353015	1972.41	0.00835784	0.00989507	
382.62	0.55769207		912.62	0.19224174	0.18922473	1442.62	0.02433053	0.02321629	1972.61	0.00770628	0.00989499	
382.82	0.55808271		912.82	0.19147584	0.18921069	1442.82	0.02378085	0.02290661	1972.81	0.00819414	0.00989492	
383.02	0.55832309		913.02	0.18966039	0.18919665	1443.02	0.02382234	0.02260106	1973.01	0.00851637	0.00989484	
383.22	0.55860566		913.22	0.18836968	0.18918261	1443.22	0.02338398	0.02229959	1973.21	0.0088371	0.00989476	
383.42	0.55799396		913.42	0.18738692	0.18916856	1443.42	0.02326019	0.02200214	1973.41	0.0092107	0.00989468	
383.62	0.55857929		913.62	0.18691038	0.18915453	1443.62	0.0238774	0.02170866	1973.61	0.00967109	0.0098946	
383.82	0.55910957		913.82	0.18730474	0.18914049	1443.82	0.02308293	0.02141909	1973.81	0.00986092	0.00989453	
384.02	0.55944179		914.02	0.18818725	0.18912645	1444.02	0.02284391	0.02113338	1974.01	0.01005828	0.00989445	
384.22	0.55978291		914.22	0.18923124	0.18911241	1444.22	0.0226431	0.02085149	1974.21	0.00892282	0.00989437	
384.42	0.55921421		914.42	0.19031235	0.18909838	1444.42	0.02311837	0.02057335	1974.41	0.00844452	0.00989429	
384.62	0.5585312		914.62	0.19028222	0.18908434	1444.62	0.02349626	0.02029893	1974.61	0.00735834	0.00989421	
384.82	0.5585623		914.82	0.19080159	0.18907031	1444.82	0.02327666	0.02002816	1974.81	0.00778937	0.00989414	
385.02	0.55858356		915.02	0.19146434	0.18905628	1445.02	0.02269173	0.01976101	1975.01	0.0067674	0.00989406	
385.22	0.55770798		915.22	0.19236742	0.18904224	1445.22	0.02225864	0.01949742	1975.21	0.00715183	0.00989398	
385.42	0.55830262		915.42	0.19287721	0.18902821	1445.42	0.02159377	0.01923735	1975.41	0.0070257	0.0098939	
385.62	0.55760058		915.62	0.19373117	0.18901418	1445.62	0.02188046	0.01898075	1975.61	0.00708573	0.00989382	
385.82	0.5573809		915.82	0.19302703	0.18900016	1445.82	0.02133748	0.01872756	1975.81	0.00764768	0.00989374	
386.02	0.55764318		916.02	0.19208909	0.18898613	1446.02	0.02083865	0.01847776	1976.01	0.0075439	0.00989367	
386.22	0.5569492		916.22	0.19216649	0.1889721	1446.22	0.02064739	0.01823129	1976.21	0.00803238	0.00989359	
386.42	0.5563569		916.42	0.19160503	0.18895808	1446.42	0.01947766	0.0179881	1976.41	0.00854326	0.00989351	
386.62	0.55669957		916.62	0.19128651	0.18894405	1446.62	0.01862122	0.01774816	1976.61	0.00836577	0.00989343	
386.82	0.55624091		916.82	0.19079652	0.18893003	1446.82	0.01894181	0.01751142	1976.81	0.00808625	0.00989335	
387.02	0.55555196		917.02	0.18982197	0.18891601	1447.02	0.01893331	0.01727784	1977.01	0.00804071	0.00989328	
387.22	0.55508564		917.22	0.18996534	0.18890199	1447.22	0.01859904	0.01704738	1977.21	0.00831013	0.0098932	
387.42	0.55439651		917.42	0.1892981	0.18888797	1447.42	0.01858256	0.01681998	1977.41	0.00808483	0.00989312	
387.62	0.5545241		917.62	0.18906712	0.18887395	1447.62	0.01923859	0.01659562	1977.61	0.00753054	0.00989304	
387.82	0.55451531		917.82	0.18950995	0.18885993	1447.82	0.01935411	0.01637426	1977.81	0.00687565	0.00989296	
388.02	0.5542112		918.02	0.19020887	0.18884591	1448.02	0.01984837	0.01615584	1978.01	0.0054199	0.00989289	
388.22	0.55437248		918.22	0.1908639	0.1888319	1448.22	0.02021973	0.01594034	1978.21	0.0043624	0.00989281	
388.42	0.5548625		918.42	0.19095376	0.18881788	1448.42	0.02092534	0.01572772	1978.41	0.00348769	0.00989273	
388.62	0.55492475		918.62	0.19059984	0.18880387	1448.62	0.02143253	0.01551793	1978.61	0.00252998	0.00989265	
388.82	0.55605281		918.82	0.19105695	0.18878986	1448.82	0.02093648	0.01531094	1978.81	0.00256376	0.00989257	
389.02	0.55582554		919.02	0.19195883	0.18877584	1449.02	0.02129613	0.01510671	1979.01	0.00280177	0.00989249	
389.22	0.55548023		919.22	0.19239799	0.18876183	1449.22	0.02136141	0.0149052	1979.21	0.00336662	0.00989242	
389.42	0.5568144		919.42	0.19343681	0.18874782	1449.42	0.02075778	0.01470638	1979.41	0.00362629	0.00989234	
389.62	0.55641435		919.62	0.19393092	0.18873382	1449.62	0.02137824	0.01451022	1979.61	0.00452754	0.00989226	
389.82	0.55675224		919.82	0.19252263	0.18871981	1449.82	0.02116765	0.01431667	1979.81	0.00419759	0.00989218	
390.02	0.55677926		920.02	0.19109771	0.1887058	1450.02	0.02095097	0.0141257	1980.01	0.00506971	0.0098921	
390.22	0.55633278		920.22	0.19074309	0.1886918	1450.22	0.01984061	0.01393728	1980.21	0.00600122	0.00989203	
390.42	0.55605859		920.42	0.18973792	0.18867779	1450.42	0.01896594	0.01375137	1980.41	0.00716302	0.00989195	
390.62	0.55614908		920.62	0.18903426	0.18866379	1450.62	0.01893888	0.01356794	1980.61	0.00745044	0.00989187	
390.82	0.55616429		920.82	0.18849826	0.18864979	1450.82	0.01833428	0.01338696	1980.81	0.00837463	0.00989179	
391.02	0.55677174		921.02	0.18715604	0.18863578	1451.02	0.01782128	0.0132084	1981.01	0.0093669	0.00989171	
391.22	0.55675937		921.22	0.18676489	0.18862178	1451.22	0.01729859	0.01303221	1981.21	0.009836	0.00989164	
391.42	0.55715372		921.42	0.18635779	0.18860779	1451.42	0.01772831	0.01285838	1981.41	0.00969344	0.00989156	
391.62	0.55715071		921.62	0.1858996	0.18859379	1451.62	0.01856903	0.01268686	1981.61	0.00939934	0.00989148	
391.82	0.55771185		921.82	0.18600094	0.18857979	1451.82	0.01880387	0.01251763	1981.81	0.00890545	0.0098914	
392.02	0.55803057		922.02	0.18704145	0.18856579	1452.02	0.01908133	0.01235066	1982.01	0.00762918	0.00989132	
392.22	0.55872927		922.22	0.18791034	0.1885518	1452.22	0.01911445	0.01218592	1982.21	0.00723277	0.00989125	
392.42	0.55832688		922.42	0.18892868	0.1885378	1452.42	0.01935484	0.01202337	1982.41	0.0058147	0.00989117	
392.62	0.55710653		922.62	0.18946645	0.18852381	1452.62	0.01931424	0.011863	1982.61	0.00431035	0.00989109	
392.82	0.55675823		922.82	0.1894106	0.18850982	1452.82	0.01857905	0.01170476	1982.81	0.00336581	0.00989101	
393.02	0.55629895		923.02	0.19029992	0.18849583	1453.02	0.01891852	0.01154863	1983.01	0.00325643	0.00989093	
393.22	0.55567362		923.22	0.19093205	0.18848184	1453.22	0.01768314	0.01139458	1983.21	0.00228082	0.00989085	
393.42	0.55547338		923.42	0.19194452	0.18846785	1453.42	0.01675393	0.01124259	1983.41	0.00253091	0.00989078	
393.62	0.55392808		923.62	0.19214809	0.18845386	1453.62	0.01674405	0.01109263	1983.61	0.00279619	0.0098907	
393.82	0.55326966		923.82	0.1911119	0.18843988	1453.82	0.01573712	0.01094467	1983.81	0.00263526	0.00989062	
394.02	0.5530695		924.02	0.19022063	0.18842589	1454.02	0.0143896	0.01079868	1984.01	0.00287378	0.00989054	
394.22	0.55368658		924.22	0.18951597	0.18841191	1454.22	0.01334342	0.01065464	1984.21	0.00355346	0.00989046	
394.42	0.55389388		924.42	0.18880063	0.18839792	1454.42	0.01238707	0.01051252	1984.41	0.0044551	0.00989039	
394.62	0.55378454		924.62	0.18788008	0.18838394	1454.62	0.0119968	0.01037229	1984.61	0.00453929	0.00989031	
394.82	0.55490704		924.82	0.18693085	0.18836996	1454.82	0.01184529	0.01023394	1984.81	0.00531971	0.00989023	
395.02	0.55621614		925.02	0.18612573	0.18835598	1455.02	0.01252541	0.01009743	1985.01	0.00527291	0.00989015	
395.22	0.55607846		925.22	0.18664944	0.188342	1455.22	0.01245662	0.00996274	1985.21	0.00624424	0.00989007	
395.42	0.55655539		925.42	0.18637437	0.18832802	1455.42	0.01289514	0.00982985	1985.41	0.00633489	0.00989	
395.62	0.55653374		925.62	0.18610944	0.18831404	1455.62	0.01288239	0.00969873	1985.61	0.00662057	0.00988992	
395.82	0.55734986		925.82	0.18668499	0.18830007	1455.82	0.01395371	0.00956936	1985.81	0.00633207	0.00988984	
396.02	0.55722737		926.02	0.18727892	0.18828609	1456.02	0.01491238	0.00944172	1986.01	0.00615509	0.00988976	
396.22	0.55726338		926.22	0.18799385	0.18827212	1456.22	0.0149604	0.00931577	1986.21	0.00611076	0.00988968	
396.42	0.55572371		926.42	0.1874735	0.18825814	1456.42	0.01510221	0.00919151	1986.41	0.00615791	0.00988961	
396.62	0.55607657		926.62	0.18696847	0.18824417	1456.62	0.0150199	0.00906891	1986.61	0.00677895	0.00988953	
396.82	0.55675659		926.82	0.18671609	0.1882302	1456.82	0.01468209	0.00894794	1986.81	0.00700371	0.00988945	
397.02	0.55654351		927.02	0.18784912	0.18821623	1457.02	0.01419946	0.00882858	1987.01	0.00872397	0.00988937	
397.22	0.55677508		927.22	0.18849258	0.18820226	1457.22	0.01295829	0.00871082	1987.21	0.0089	0.00988929	
397.42	0.55626158		927.42	0.18886826	0.18818829	1457.42	0.01211092	0.00859463	1987.41	0.00994108	0.00988921	
397.62	0.55629574		927.62	0.18861524	0.18817433	1457.62	0.01189379	0.00847999	1987.61	0.00985755	0.00988914	
397.82	0.55582192		927.82	0.18756977	0.18816036	1457.82	0.01110896	0.00836687	1987.81	0.00959151	0.00988906	
398.02	0.55665207		928.02	0.18719873	0.18814639	1458.02	0.01052507	0.00825527	1988.01	0.00942453	0.00988898	
398.22	0.55709614		928.22	0.18569044	0.18813243	1458.22	0.01069415	0.00814515	1988.21	0.00995165	0.0098889	
398.42	0.55674389		928.42	0.18538951	0.18811847	1458.42	0.01024717	0.00803651	1988.41	0.00913402	0.00988882	
398.62	0.55712126		928.62	0.18554791	0.18810451	1458.62	0.01051728	0.00792931	1988.61	0.00830204	0.00988875	
398.82	0.55776679		928.82	0.18560852	0.18809054	1458.82	0.01121564	0.00782354	1988.81	0.00770441	0.00988867	
399.02	0.55719085		929.02	0.18573601	0.18807658	1459.02	0.01200151	0.00771918	1989.01	0.00715153	0.00988859	
399.22	0.5568928		929.22	0.18685507	0.18806263	1459.22	0.01253425	0.00761622	1989.21	0.00606696	0.00988851	
399.42	0.5565363		929.42	0.18681667	0.18804867	1459.42	0.0139102	0.00751463	1989.41	0.00468422	0.00988843	
399.62	0.55748778		929.62	0.18679261	0.18803471	1459.62	0.01541091	0.00741439	1989.61	0.00318918	0.00988836	
399.82	0.55854723		929.82	0.18769961	0.18802076	1459.82	0.0167373	0.00731549	1989.81	0.00228358	0.00988828	
400.02	0.55730882		930.02	0.18868083	0.1880068	1460.02	0.01741508	0.00721791	1990.01	0.00192738	0.0098882	
400.22	0.55722301		930.22	0.18913741	0.18799285	1460.22	0.01764171	0.00712163	1990.21	0.00195622	0.00988812	
400.42	0.55572965		930.42	0.18795483	0.1879789	1460.42	0.01755852	0.00702664	1990.41	0.00205094	0.00988804	
400.62	0.55546206		930.62	0.18797448	0.18796494	1460.62	0.01759161	0.00693291	1990.61	0.00175408	0.00988797	
400.82	0.55422704		930.82	0.18788722	0.18795099	1460.82	0.01675399	0.00684043	1990.81	0.0018847	0.00988789	
401.02	0.55336017		931.02	0.18789751	0.18793704	1461.02	0.01585868	0.00674919	1991.01	0.00241103	0.00988781	
401.22	0.55350357		931.22	0.18799872	0.1879231	1461.22	0.014992	0.00665916	1991.21	0.00252719	0.00988773	
401.42	0.5526089		931.42	0.18676749	0.18790915	1461.42	0.01359511	0.00657034	1991.41	0.00379317	0.00988765	
401.62	0.55270983		931.62	0.18682268	0.1878952	1461.62	0.01264056	0.0064827	1991.61	0.00559977	0.00988758	
401.82	0.55218359		931.82	0.18725969	0.18788126	1461.82	0.01156475	0.00639623	1991.81	0.00748823	0.0098875	
402.02	0.55309069		932.02	0.18686025	0.18786731	1462.02	0.01038652	0.00631091	1992.01	0.00887042	0.00988742	
402.22	0.55286843		932.22	0.18590681	0.18785337	1462.22	0.00942942	0.00622673	1992.21	0.01074136	0.00988734	
402.42	0.5527629		932.42	0.18636543	0.18783943	1462.42	0.00854219	0.00614367	1992.41	0.01140349	0.00988726	
402.62	0.5533642		932.62	0.18659137	0.18782549	1462.62	0.00829731	0.00606172	1992.61	0.01199028	0.00988718	
402.82	0.5533489		932.82	0.18621998	0.18781155	1462.82	0.00932031	0.00598086	1992.81	0.01206572	0.00988711	
403.02	0.5548683		933.02	0.18585403	0.18779761	1463.02	0.00967535	0.00590109	1993.01	0.01229668	0.00988703	
403.22	0.55572857		933.22	0.18700026	0.18778367	1463.22	0.01079385	0.00582237	1993.21	0.01191824	0.00988695	
403.42	0.55673462		933.42	0.1871761	0.18776973	1463.42	0.01165318	0.00574471	1993.41	0.01155937	0.00988687	
403.62	0.55767701		933.62	0.18765256	0.1877558	1463.62	0.01297196	0.00566808	1993.61	0.00943029	0.00988679	
403.82	0.55807612		933.82	0.18902447	0.18774186	1463.82	0.01397506	0.00559248	1993.81	0.00795798	0.00988672	
404.02	0.55751888		934.02	0.18927819	0.18772793	1464.02	0.01482899	0.00551788	1994.01	0.00604284	0.00988664	
404.22	0.55752412		934.22	0.18942867	0.18771399	1464.22	0.01499389	0.00544428	1994.21	0.00485311	0.00988656	
404.42	0.55663907		934.42	0.18871675	0.18770006	1464.42	0.01386762	0.00537166	1994.41	0.00405635	0.00988648	
404.62	0.55725869		934.62	0.18832165	0.18768613	1464.62	0.013146	0.0053	1994.61	0.00287854	0.0098864	
404.82	0.55734914		934.82	0.18839915	0.1876722	1464.82	0.01277101	0.00522931	1994.81	0.00254423	0.00988633	
405.02	0.55772828		935.02	0.18859125	0.18765827	1465.02	0.01193042	0.00515956	1995.01	0.00221612	0.00988625	
405.22	0.55731595		935.22	0.18818077	0.18764435	1465.22	0.01165359	0.00509073	1995.21	0.00271611	0.00988617	
405.42	0.55780322		935.42	0.18756883	0.18763042	1465.42	0.00988719	0.00502283	1995.41	0.00341724	0.00988609	
405.62	0.55751444		935.62	0.18838252	0.18761649	1465.62	0.00954317	0.00495583	1995.61	0.00514624	0.00988601	
405.82	0.55720313		935.82	0.18768649	0.18760257	1465.82	0.00901107	0.00488973	1995.81	0.00586102	0.00988594	
406.02	0.55680962		936.02	0.18694362	0.18758864	1466.02	0.00841163	0.0048245	1996.01	0.00737972	0.00988586	
406.22	0.55613065		936.22	0.18692052	0.18757472	1466.22	0.00797066	0.00476015	1996.21	0.00931288	0.00988578	
406.42	0.55632701		936.42	0.18636345	0.1875608	1466.42	0.00764226	0.00469665	1996.41	0.00955654	0.0098857	
406.62	0.55720402		936.62	0.18580817	0.18754688	1466.62	0.00740998	0.00463401	1996.61	0.00977405	0.00988562	
406.82	0.55806756		936.82	0.18605364	0.18753296	1466.82	0.0075193	0.00457219	1996.81	0.01043842	0.00988555	
407.02	0.55868424		937.02	0.18610992	0.18751904	1467.02	0.00734744	0.00451121	1997.01	0.01105092	0.00988547	
407.22	0.55818387		937.22	0.18706231	0.18750513	1467.22	0.00880254	0.00445103	1997.21	0.01095366	0.00988539	
407.42	0.55862692		937.42	0.18750686	0.18749121	1467.42	0.00983934	0.00439166	1997.41	0.00892193	0.00988531	
407.62	0.55813032		937.62	0.18751626	0.18747729	1467.62	0.01157924	0.00433308	1997.61	0.00722048	0.00988523	
407.82	0.5583556		937.82	0.18769962	0.18746338	1467.82	0.0119698	0.00427528	1997.81	0.00605042	0.00988516	
408.02	0.5583152		938.02	0.18699339	0.18744947	1468.02	0.01170422	0.00421825	1998.01	0.0051726	0.00988508	
408.22	0.55768327		938.22	0.18710659	0.18743555	1468.22	0.0110474	0.00416199	1998.21	0.00457332	0.009885	
408.42	0.55712986		938.42	0.18715376	0.18742164	1468.42	0.00972171	0.00410647	1998.41	0.00486706	0.00988492	
408.62	0.55719178		938.62	0.18629021	0.18740773	1468.62	0.00959529	0.0040517	1998.61	0.0040539	0.00988484	
408.82	0.55685294		938.82	0.1858868	0.18739382	1468.82	0.00959734	0.00399765	1998.81	0.0037182	0.00988477	
409.02	0.556612		939.02	0.18502079	0.18737992	1469.02	0.00795541	0.00394433	1999.01	0.00352429	0.00988469	
409.22	0.5561836		939.22	0.18498852	0.18736601	1469.22	0.00694121	0.00389171	1999.21	0.00370842	0.00988461	
409.42	0.5556123		939.42	0.18551343	0.1873521	1469.42	0.00490994	0.0038398	1999.41	0.00453983	0.00988453	
409.62	0.55484847		939.62	0.18600773	0.1873382	1469.62	0.00534493	0.00378858	1999.61	0.00572297	0.00988445	
409.82	0.55520441		939.82	0.18651355	0.18732429	1469.82	0.00480115	0.00373805	1999.81	0.0064257	0.00988437	
410.02	0.55449532		940.02	0.18724598	0.18731039	1470.02	0.00468625	0.00368819	2000.01	0.00632735	0.0098843	
410.22	0.55604078		940.22	0.18849632	0.18729649	1470.22	0.00423221	0.00363899	2000.21	0.00646838	0.00988422	
410.42	0.55674867		940.42	0.18841053	0.18728259	1470.42	0.00353443	0.00359045	2000.41	0.00663145	0.00988414	
410.62	0.55782647		940.62	0.18862899	0.18726869	1470.62	0.00336989	0.00354256	2000.61	0.00719058	0.00988406	
410.82	0.55889871		940.82	0.18878496	0.18725479	1470.82	0.00426471	0.00349531	2000.81	0.00742214	0.00988398	
411.02	0.55903181		941.02	0.18960661	0.18724089	1471.02	0.00491369	0.00344868	2001.01	0.00736053	0.00988391	
411.22	0.55982957		941.22	0.19042664	0.18722699	1471.22	0.00552069	0.00340268	2001.21	0.0065188	0.00988383	
411.42	0.56076051		941.42	0.189911	0.1872131	1471.42	0.00710053	0.00335729	2001.41	0.00560519	0.00988375	
411.62	0.5600329		941.62	0.18929109	0.1871992	1471.62	0.00797229	0.00331251	2001.61	0.00535053	0.00988367	
411.82	0.56065103		941.82	0.18873348	0.18718531	1471.82	0.00772853	0.00326833	2001.81	0.00558489	0.00988359	
412.02	0.56039521		942.02	0.18810128	0.18717142	1472.02	0.00828973	0.00322473	2002.01	0.00423654	0.00988352	
412.22	0.56014795		942.22	0.18848208	0.18715753	1472.22	0.00749217	0.00318172	2002.21	0.00373457	0.00988344	
412.42	0.5589285		942.42	0.18856422	0.18714364	1472.42	0.00747581	0.00313928	2002.41	0.00420555	0.00988336	
412.62	0.55866891		942.62	0.18695876	0.18712975	1472.62	0.00680616	0.0030974	2002.61	0.0039228	0.00988328	
412.82	0.55869811		942.82	0.18677033	0.18711586	1472.82	0.00525725	0.00305609	2002.81	0.00427303	0.0098832	
413.02	0.55815668		943.02	0.18584894	0.18710197	1473.02	0.00450237	0.00301532	2003.01	0.00490079	0.00988313	
413.22	0.5571727		943.22	0.18634676	0.18708808	1473.22	0.00385822	0.0029751	2003.21	0.00504161	0.00988305	
413.42	0.55538976		943.42	0.18651398	0.1870742	1473.42	0.00429515	0.00293542	2003.41	0.00657279	0.00988297	
413.62	0.55567001		943.62	0.18702605	0.18706031	1473.62	0.00548362	0.00289626	2003.61	0.00698842	0.00988289	
413.82	0.55507785		943.82	0.1879528	0.18704643	1473.82	0.00534878	0.00285763	2003.81	0.00721236	0.00988281	
414.02	0.55497719		944.02	0.18843493	0.18703255	1474.02	0.00590044	0.00281951	2004.01	0.00733744	0.00988274	
414.22	0.55562786		944.22	0.1885958	0.18701867	1474.22	0.00545564	0.0027819	2004.21	0.00857561	0.00988266	
414.42	0.55474775		944.42	0.18859116	0.18700479	1474.42	0.00450299	0.00274479	2004.41	0.00897194	0.00988258	
414.62	0.5554815		944.62	0.18943125	0.18699091	1474.62	0.00513602	0.00270818	2004.61	0.008738	0.0098825	
414.82	0.55580921		944.82	0.18969416	0.18697703	1474.82	0.00536258	0.00267206	2004.81	0.00828899	0.00988242	
415.02	0.55539727		945.02	0.19033883	0.18696315	1475.02	0.00555004	0.00263642	2005.01	0.007487	0.00988235	
415.22	0.55567484		945.22	0.19023506	0.18694928	1475.22	0.00507499	0.00260125	2005.21	0.00635422	0.00988227	
415.42	0.55597052		945.42	0.18906407	0.1869354	1475.42	0.00573241	0.00256655	2005.41	0.00564151	0.00988219	
415.62	0.55553015		945.62	0.18866311	0.18692153	1475.62	0.00452439	0.00253232	2005.61	0.00451342	0.00988211	
415.82	0.55636768		945.82	0.18754947	0.18690765	1475.82	0.00368868	0.00249854	2005.81	0.00363403	0.00988203	
416.02	0.55635076		946.02	0.1873411	0.18689378	1476.02	0.00426535	0.00246521	2006.01	0.00236961	0.00988196	
416.22	0.5570327		946.22	0.18700842	0.18687991	1476.22	0.00399144	0.00243233	2006.21	0.00256447	0.00988188	
416.42	0.55605281		946.42	0.18637596	0.18686604	1476.42	0.00407001	0.00239988	2006.41	0.00228469	0.0098818	
416.62	0.55691916		946.62	0.1852178	0.18685217	1476.62	0.0035615	0.00236787	2006.61	0.00182575	0.00988172	
416.82	0.55688612		946.82	0.18523471	0.18683831	1476.82	0.00331076	0.00233629	2006.81	0.00153784	0.00988164	
417.02	0.5563372		947.02	0.18430831	0.18682444	1477.02	0.00366531	0.00230512	2007.01	0.00186416	0.00988157	
417.22	0.55575814		947.22	0.18501619	0.18681057	1477.22	0.00310675	0.00227438	2007.21	0.0020715	0.00988149	
417.42	0.5548808		947.42	0.18547327	0.18679671	1477.42	0.00422875	0.00224404	2007.41	0.0034929	0.00988141	
417.62	0.55522502		947.62	0.18582846	0.18678284	1477.62	0.00413375	0.00221411	2007.61	0.00366721	0.00988133	
417.82	0.55521724		947.82	0.18574581	0.18676898	1477.82	0.00337552	0.00218457	2007.81	0.00418978	0.00988125	
418.02	0.55538556		948.02	0.1856062	0.18675512	1478.02	0.00345901	0.00215543	2008.01	0.00500153	0.00988118	
418.22	0.55461567		948.22	0.18552257	0.18674126	1478.22	0.00271053	0.00212668	2008.21	0.00502985	0.0098811	
418.42	0.55523176		948.42	0.18678816	0.1867274	1478.42	0.00264595	0.00209831	2008.41	0.00484952	0.00988102	
418.62	0.5551497		948.62	0.18712167	0.18671354	1478.62	0.00380659	0.00207032	2008.61	0.00475541	0.00988094	
418.82	0.55531564		948.82	0.18708319	0.18669968	1478.82	0.00418995	0.00204271	2008.81	0.0042241	0.00988086	
419.02	0.55424839		949.02	0.18703797	0.18668583	1479.02	0.00402413	0.00201546	2009.01	0.00352052	0.00988079	
419.22	0.55388774		949.22	0.18732969	0.18667197	1479.22	0.00320554	0.00198858	2009.21	0.00320669	0.00988071	
419.42	0.55348788		949.42	0.18675159	0.18665812	1479.42	0.00270861	0.00196205	2009.41	0.00339893	0.00988063	
419.62	0.55312277		949.62	0.1860461	0.18664426	1479.62	0.00176882	0.00193588	2009.61	0.00305736	0.00988055	
419.82	0.55310931		949.82	0.18532311	0.18663041	1479.82	0.0020936	0.00191006	2009.81	0.00402262	0.00988047	
420.02	0.55274569		950.02	0.18559038	0.18661656	1480.02	0.00299262	0.00188458	2010.01	0.00454283	0.0098804	
420.22	0.55323644		950.22	0.18596389	0.18660271	1480.22	0.00276317	0.00185944	2010.21	0.00482325	0.00988032	
420.42	0.55302836		950.42	0.18580232	0.18658886	1480.42	0.00260522	0.00183464	2010.41	0.00462781	0.00988024	
420.62	0.55399643		950.62	0.18611426	0.18657501	1480.62	0.00258614	0.00181017	2010.61	0.00472111	0.00988016	
420.82	0.55342281		950.82	0.18631139	0.18656116	1480.82	0.002038	0.00178602	2010.81	0.00537504	0.00988008	
421.02	0.55312876		951.02	0.1867498	0.18654732	1481.02	0.00211669	0.0017622	2011.01	0.00617315	0.00988001	
421.22	0.55368534		951.22	0.18703421	0.18653347	1481.22	0.00265204	0.00173869	2011.21	0.00683445	0.00987993	
421.42	0.55384903		951.42	0.18759612	0.18651963	1481.42	0.00311243	0.0017155	2011.41	0.00659442	0.00987985	
421.62	0.55496937		951.62	0.18703576	0.18650579	1481.62	0.00291938	0.00169262	2011.61	0.00678216	0.00987977	
421.82	0.55588235		951.82	0.18709617	0.18649194	1481.82	0.00288408	0.00167004	2011.81	0.00671281	0.00987969	
422.02	0.55577115		952.02	0.1871242	0.1864781	1482.02	0.00344379	0.00164776	2012.01	0.00695642	0.00987962	
422.22	0.55653881		952.22	0.18787123	0.18646426	1482.22	0.0037836	0.00162578	2012.21	0.00575892	0.00987954	
422.42	0.55745701		952.42	0.18833546	0.18645042	1482.42	0.00491912	0.0016041	2012.41	0.00539165	0.00987946	
422.62	0.55734272		952.62	0.18754845	0.18643658	1482.62	0.00564118	0.0015827	2012.61	0.0049967	0.00987938	
422.82	0.55787135		952.82	0.18783645	0.18642275	1482.82	0.00554134	0.00156159	2012.81	0.00440706	0.0098793	
423.02	0.5567058		953.02	0.18741337	0.18640891	1483.02	0.00493063	0.00154076	2013.01	0.00381439	0.00987923	
423.22	0.55677241		953.22	0.1865025	0.18639508	1483.22	0.00439101	0.00152021	2013.21	0.00309152	0.00987915	
423.42	0.55635028		953.42	0.18619609	0.18638124	1483.42	0.00395818	0.00149993	2013.41	0.00210684	0.00987907	
423.62	0.55654208		953.62	0.18542684	0.18636741	1483.62	0.00415742	0.00147992	2013.61	0.00112615	0.00987899	
423.82	0.55616422		953.82	0.18465364	0.18635358	1483.82	0.00434022	0.00146018	2013.81	0.00101872	0.00987891	
424.02	0.55535482		954.02	0.18541911	0.18633975	1484.02	0.0032705	0.00144071	2014.01	0.0002464	0.00987884	
424.22	0.55500257		954.22	0.18528771	0.18632592	1484.22	0.00251265	0.00142149	2014.21	0.00006613	0.00987876	
424.42	0.55421188		954.42	0.18526753	0.18631209	1484.42	0.00110573	0.00140253	2014.41	-0.00092022	0.00987868	
424.62	0.5543132		954.62	0.18647001	0.18629826	1484.62	0.00025752	0.00138382	2014.61	-0.0002926	0.0098786	
424.82	0.55342923		954.82	0.18687211	0.18628443	1484.82	-0.00037577	0.00136536	2014.81	0.00045652	0.00987852	
425.02	0.55279043		955.02	0.18763641	0.18627061	1485.02	-0.00024508	0.00134715	2015.01	0.00105864	0.00987845	
425.22	0.55349251		955.22	0.18753918	0.18625678	1485.22	-0.00017265	0.00132918	2015.21	0.00198847	0.00987837	
425.42	0.55350292		955.42	0.18842879	0.18624296	1485.42	-0.00105115	0.00131145	2015.41	0.00138706	0.00987829	
425.62	0.55370522		955.62	0.1884741	0.18622914	1485.62	-0.00108501	0.00129396	2015.61	0.00225817	0.00987821	
425.82	0.55364162		955.82	0.18879106	0.18621532	1485.82	-0.0001255	0.0012767	2015.81	0.0023204	0.00987813	
426.02	0.55393723		956.02	0.18838609	0.18620149	1486.02	-0.00014684	0.00125967	2016.01	0.00260122	0.00987806	
426.22	0.55393217		956.22	0.1887981	0.18618768	1486.22	-0.00036104	0.00124286	2016.21	0.00312588	0.00987798	
426.42	0.55405569		956.42	0.18822861	0.18617386	1486.42	0.00014964	0.00122629	2016.41	0.00378772	0.0098779	
426.62	0.55430524		956.62	0.18817718	0.18616004	1486.62	-0.00038273	0.00120993	2016.61	0.00358949	0.00987782	
426.82	0.5541383		956.82	0.18856042	0.18614622	1486.82	0.00034979	0.00119379	2016.81	0.00368847	0.00987774	
427.02	0.55416831		957.02	0.1882388	0.18613241	1487.02	0.00189626	0.00117787	2017.01	0.00345367	0.00987767	
427.22	0.5541481		957.22	0.18777725	0.18611859	1487.22	0.00268673	0.00116215	2017.21	0.00333327	0.00987759	
427.42	0.55450164		957.42	0.18863518	0.18610478	1487.42	0.00365114	0.00114665	2017.41	0.00290305	0.00987751	
427.62	0.55498667		957.62	0.18794266	0.18609097	1487.62	0.00441958	0.00113136	2017.61	0.00328499	0.00987743	
427.82	0.55477823		957.82	0.18695127	0.18607716	1487.82	0.00363059	0.00111627	2017.81	0.00260062	0.00987735	
428.02	0.5541991		958.02	0.18687373	0.18606335	1488.02	0.00245842	0.00110138	2018.01	0.00235089	0.00987728	
428.22	0.55385664		958.22	0.18643965	0.18604954	1488.22	0.00167879	0.00108669	2018.21	0.00160412	0.0098772	
428.42	0.55369662		958.42	0.18663626	0.18603573	1488.42	0.00109159	0.00107219	2018.41	0.00160288	0.00987712	
428.62	0.5537932		958.62	0.1868317	0.18602192	1488.62	0.00128867	0.00105789	2018.61	0.00297626	0.00987704	
428.82	0.5532916		958.82	0.18613089	0.18600811	1488.82	0.0012788	0.00104378	2018.81	0.00326846	0.00987696	
429.02	0.55339582		959.02	0.18603795	0.18599431	1489.02	0.00122086	0.00102985	2019.01	0.00367023	0.00987689	
429.22	0.55416349		959.22	0.18590042	0.1859805	1489.22	0.00089697	0.00101612	2019.21	0.00321131	0.00987681	
429.42	0.55434027		959.42	0.18606218	0.1859667	1489.42	0.00001261	0.00100256	2019.41	0.00226073	0.00987673	
429.62	0.55499852		959.62	0.1857954	0.1859529	1489.62	0.00036231	0.00098919	2019.61	0.00258306	0.00987665	
429.82	0.55594202		959.82	0.18442353	0.1859391	1489.82	0.00138391	0.000976	2019.81	0.00228665	0.00987657	
430.02	0.55593262		960.02	0.18457456	0.1859253	1490.02	0.00047573	0.00096298	2020.01	0.00232887	0.0098765	
430.22	0.55602045		960.22	0.18555607	0.1859115	1490.22	0.00065826	0.00095013	2020.21	0.00273744	0.00987642	
430.42	0.55647737		960.42	0.18674468	0.1858977	1490.42	0.00161948	0.00093746	2020.41	0.0022794	0.00987634	
430.62	0.55627553		960.62	0.18791082	0.1858839	1490.62	0.00220282	0.00092495	2020.61	0.00268718	0.00987626	
430.82	0.55651758		960.82	0.18850003	0.18587011	1490.82	0.00396318	0.00091262	2020.81	0.00283745	0.00987618	
431.02	0.55638484		961.02	0.18833823	0.18585631	1491.02	0.00453841	0.00090044	2021.01	0.00362374	0.00987611	
431.22	0.55554226		961.22	0.18891389	0.18584252	1491.22	0.0038681	0.00088843	2021.21	0.00362791	0.00987603	
431.42	0.5550621		961.42	0.18925457	0.18582873	1491.42	0.00472781	0.00087658	2021.41	0.00285659	0.00987595	
431.62	0.5540023		961.62	0.18802634	0.18581493	1491.62	0.00484637	0.00086489	2021.61	0.00318164	0.00987587	
431.82	0.55403674		961.82	0.18656506	0.18580114	1491.82	0.00448961	0.00085335	2021.81	0.0025202	0.00987579	
432.02	0.55371527		962.02	0.18600889	0.18578735	1492.02	0.00428268	0.00084197	2022.01	0.00313544	0.00987572	
432.22	0.55369833		962.22	0.18556496	0.18577356	1492.22	0.00372013	0.00083074	2022.21	0.00289629	0.00987564	
432.42	0.55269697		962.42	0.18462128	0.18575978	1492.42	0.00461118	0.00081966	2022.41	0.00400164	0.00987556	
432.62	0.55226285		962.62	0.18444346	0.18574599	1492.62	0.00438703	0.00080872	2022.61	0.00446735	0.00987548	
432.82	0.55172276		962.82	0.18367335	0.1857322	1492.82	0.00399066	0.00079794	2022.81	0.00417154	0.0098754	
433.02	0.5510168		963.02	0.18332611	0.18571842	1493.02	0.0033328	0.00078729	2023.01	0.00417363	0.00987533	
433.22	0.55108921		963.22	0.18200906	0.18570464	1493.22	0.00182009	0.00077679	2023.21	0.00410854	0.00987525	
433.42	0.55265854		963.42	0.18166108	0.18569085	1493.42	0.00120171	0.00076643	2023.41	0.00367933	0.00987517	
433.62	0.55419709		963.62	0.18152584	0.18567707	1493.62	0.00140254	0.00075621	2023.61	0.00377133	0.00987509	
433.82	0.55399854		963.82	0.18107232	0.18566329	1493.82	0.00135051	0.00074612	2023.81	0.00322123	0.00987501	
434.02	0.55400274		964.02	0.18299541	0.18564951	1494.02	0.00079749	0.00073617	2024.01	0.00269008	0.00987494	
434.22	0.55517202		964.22	0.18425632	0.18563573	1494.22	0.00075328	0.00072635	2024.21	0.00242676	0.00987486	
434.42	0.55511799		964.42	0.18503417	0.18562196	1494.42	0.00097592	0.00071666	2024.41	0.00289763	0.00987478	
434.62	0.55462322		964.62	0.18515574	0.18560818	1494.62	0.0004101	0.0007071	2024.61	0.00277186	0.0098747	
434.82	0.55439726		964.82	0.18532603	0.1855944	1494.82	0.00044059	0.00069767	2024.81	0.00185881	0.00987462	
435.02	0.55267155		965.02	0.18623226	0.18558063	1495.02	-0.00014653	0.00068836	2025.01	0.00214819	0.00987455	
435.22	0.55181791		965.22	0.1877343	0.18556685	1495.22	-0.00017557	0.00067918	2025.21	0.00186029	0.00987447	
435.42	0.55199529		965.42	0.18830063	0.18555308	1495.42	0.00095717	0.00067012	2025.41	0.00183358	0.00987439	
435.62	0.55177097		965.62	0.18817586	0.18553931	1495.62	0.00028023	0.00066118	2025.61	0.00269042	0.00987431	
435.82	0.55241923		965.82	0.18817036	0.18552554	1495.82	0.00036164	0.00065236	2025.81	0.00192932	0.00987423	
436.02	0.5525503		966.02	0.18878719	0.18551177	1496.02	0.00019265	0.00064366	2026.01	0.00232847	0.00987416	
436.22	0.55166458		966.22	0.18919791	0.185498	1496.22	0.00002347	0.00063508	2026.21	0.00209005	0.00987408	
436.42	0.55085638		966.42	0.18924317	0.18548424	1496.42	0.00003973	0.0006266	2026.41	0.00291511	0.009874	
436.62	0.55143358		966.62	0.19012482	0.18547047	1496.62	-0.00096101	0.00061825	2026.61	0.00310695	0.00987392	
436.82	0.55122704		966.82	0.18870692	0.1854567	1496.82	-0.00235147	0.00061	2026.81	0.00344455	0.00987384	
437.02	0.55168108		967.02	0.18769156	0.18544294	1497.02	-0.00315105	0.00060186	2027.01	0.00291287	0.00987377	
437.22	0.55365183		967.22	0.18714821	0.18542918	1497.22	-0.00438175	0.00059383	2027.21	0.00287394	0.00987369	
437.42	0.55586499		967.42	0.1879653	0.18541541	1497.42	-0.00366852	0.00058591	2027.41	0.00274395	0.00987361	
437.62	0.55619824		967.62	0.18776245	0.18540165	1497.62	-0.0028486	0.0005781	2027.61	0.00282506	0.00987353	
437.82	0.55636586		967.82	0.18745925	0.18538789	1497.82	-0.00215464	0.00057039	2027.81	0.00260393	0.00987345	
438.02	0.55669632		968.02	0.1869565	0.18537413	1498.02	-0.0020969	0.00056278	2028.01	0.0024236	0.00987338	
438.22	0.55710227		968.22	0.18631979	0.18536038	1498.22	-0.00170573	0.00055527	2028.21	0.00210443	0.0098733	
438.42	0.55730069		968.42	0.18586506	0.18534662	1498.42	-0.00049435	0.00054786	2028.41	0.00244735	0.00987322	
438.62	0.55696501		968.62	0.1854342	0.18533286	1498.62	-0.00037772	0.00054056	2028.61	0.00135734	0.00987314	
438.82	0.55683716		968.82	0.18580042	0.18531911	1498.82	0.0010887	0.00053335	2028.81	0.00110997	0.00987306	
439.02	0.55694346		969.02	0.18692195	0.18530535	1499.02	0.0008636	0.00052623	2029.01	0.00091189	0.00987299	
439.22	0.55799557		969.22	0.18604591	0.1852916	1499.22	0.00148325	0.00051921	2029.21	0.00069488	0.00987291	
439.42	0.55777407		969.42	0.18539555	0.18527785	1499.42	0.00194694	0.00051229	2029.41	0.00015098	0.00987283	
439.62	0.55666244		969.62	0.18484388	0.1852641	1499.62	0.00177532	0.00050545	2029.61	0.00032642	0.00987275	
439.82	0.55612141		969.82	0.18353282	0.18525035	1499.82	0.0014234	0.00049871	2029.81	-0.00041384	0.00987268	
440.02	0.55571457		970.02	0.18383049	0.1852366	1500.02	-0.0000784	0.00049206	2030.01	-0.00025682	0.0098726	
440.22	0.55412447		970.22	0.18402552	0.18522285	1500.22	-0.00139793	0.0004855	2030.21	-0.00028505	0.00987252	
440.42	0.55436303		970.42	0.18312104	0.1852091	1500.42	-0.00274154	0.00047902	2030.41	0.00005167	0.00987244	
440.62	0.55475499		970.62	0.18340524	0.18519536	1500.62	-0.00376309	0.00047263	2030.61	0.000298	0.00987236	
440.82	0.55443857		970.82	0.18263331	0.18518161	1500.82	-0.00437663	0.00046633	2030.81	0.00095257	0.00987229	
441.02	0.55404469		971.02	0.18328535	0.18516787	1501.02	-0.00458234	0.00046011	2031.01	0.00087875	0.00987221	
441.22	0.55426837		971.22	0.18363155	0.18515413	1501.22	-0.00445951	0.00045397	2031.21	0.00286134	0.00987213	
441.42	0.5546154		971.42	0.18379384	0.18514038	1501.42	-0.0032454	0.00044791	2031.41	0.00330679	0.00987205	
441.62	0.55431286		971.62	0.18345141	0.18512664	1501.62	-0.00274797	0.00044194	2031.61	0.00331413	0.00987197	
441.82	0.55487589		971.82	0.18269926	0.1851129	1501.82	-0.003152	0.00043604	2031.81	0.00388059	0.0098719	
442.02	0.55362998		972.02	0.18298642	0.18509916	1502.02	-0.00289136	0.00043023	2032.01	0.00391126	0.00987182	
442.22	0.55403655		972.22	0.18404623	0.18508543	1502.22	-0.00159989	0.00042449	2032.21	0.00359176	0.00987174	
442.42	0.55459134		972.42	0.18442852	0.18507169	1502.42	-0.00122091	0.00041883	2032.41	0.0035389	0.00987166	
442.62	0.55454494		972.62	0.18497295	0.18505795	1502.62	-0.00095013	0.00041324	2032.61	0.00312281	0.00987158	
442.82	0.55521676		972.82	0.18591447	0.18504422	1502.82	-0.00072542	0.00040773	2032.81	0.00296487	0.00987151	
443.02	0.55592256		973.02	0.18568521	0.18503049	1503.02	-0.00097165	0.00040229	2033.01	0.00209888	0.00987143	
443.22	0.55579408		973.22	0.18528007	0.18501675	1503.22	-0.00015209	0.00039692	2033.21	0.00198228	0.00987135	
443.42	0.55510226		973.42	0.18468449	0.18500302	1503.42	-0.00092926	0.00039163	2033.41	0.00174527	0.00987127	
443.62	0.5551774		973.62	0.18495823	0.18498929	1503.62	-0.00134986	0.0003864	2033.61	0.0022709	0.00987119	
443.82	0.55489328		973.82	0.18429914	0.18497556	1503.82	-0.00272176	0.00038125	2033.81	0.00242568	0.00987112	
444.02	0.5545175		974.02	0.18500064	0.18496183	1504.02	-0.00343162	0.00037617	2034.01	0.0025005	0.00987104	
444.22	0.55397702		974.22	0.18484887	0.1849481	1504.22	-0.00361591	0.00037115	2034.21	0.00294475	0.00987096	
444.42	0.5555019		974.42	0.18431556	0.18493438	1504.42	-0.00420671	0.0003662	2034.41	0.00320998	0.00987088	
444.62	0.55563029		974.62	0.18512969	0.18492065	1504.62	-0.00459856	0.00036131	2034.61	0.00391635	0.0098708	
444.82	0.55501233		974.82	0.18507235	0.18490693	1504.82	-0.00425757	0.00035649	2034.81	0.00481159	0.00987073	
445.02	0.5546429		975.02	0.18466767	0.1848932	1505.02	-0.00351218	0.00035174	2035.01	0.00508458	0.00987065	
445.22	0.55508188		975.22	0.18328258	0.18487948	1505.22	-0.00352619	0.00034705	2035.21	0.00670736	0.00987057	
445.42	0.55593362		975.42	0.18313152	0.18486576	1505.42	-0.0039191	0.00034242	2035.41	0.00647943	0.00987049	
445.62	0.55602253		975.62	0.18302507	0.18485204	1505.62	-0.00397258	0.00033785	2035.61	0.00651141	0.00987041	
445.82	0.55560883		975.82	0.18173202	0.18483832	1505.82	-0.00298851	0.00033334	2035.81	0.00668228	0.00987034	
446.02	0.55564536		976.02	0.18163682	0.1848246	1506.02	-0.00202172	0.0003289	2036.01	0.00610069	0.00987026	
446.22	0.55607367		976.22	0.18198668	0.18481088	1506.22	-0.00209186	0.00032451	2036.21	0.00561041	0.00987018	
446.42	0.55581711		976.42	0.1819367	0.18479717	1506.42	-0.00282902	0.00032018	2036.41	0.00478273	0.0098701	
446.62	0.55515673		976.62	0.18215438	0.18478345	1506.62	-0.00288012	0.00031591	2036.61	0.00326983	0.00987003	
446.82	0.55436528		976.82	0.18286656	0.18476974	1506.82	-0.00250498	0.0003117	2036.81	0.00295579	0.00986995	
447.02	0.55297777		977.02	0.18284388	0.18475603	1507.02	-0.00322452	0.00030754	2037.01	0.00198646	0.00986987	
447.22	0.551518		977.22	0.18233681	0.18474231	1507.22	-0.00320729	0.00030344	2037.21	0.00105597	0.00986979	
447.42	0.55121228		977.42	0.18130313	0.1847286	1507.42	-0.00383293	0.00029939	2037.41	-0.00072418	0.00986971	
447.62	0.55041659		977.62	0.18190143	0.18471489	1507.62	-0.00362681	0.00029539	2037.61	-0.00135566	0.00986964	
447.82	0.5496466		977.82	0.18149654	0.18470118	1507.82	-0.00346906	0.00029145	2037.81	-0.00132864	0.00986956	
448.02	0.54876344		978.02	0.18080474	0.18468747	1508.02	-0.00345832	0.00028757	2038.01	-0.00256429	0.00986948	
448.22	0.54771928		978.22	0.18075469	0.18467377	1508.22	-0.00469332	0.00028373	2038.21	-0.00212351	0.0098694	
448.42	0.54734613		978.42	0.18079789	0.18466006	1508.42	-0.00472057	0.00027995	2038.41	-0.00266731	0.00986932	
448.62	0.54671053		978.62	0.18043239	0.18464636	1508.62	-0.00381062	0.00027621	2038.61	-0.00220432	0.00986925	
448.82	0.54703751		978.82	0.18016372	0.18463265	1508.82	-0.00330225	0.00027253	2038.81	-0.00220163	0.00986917	
449.02	0.54748552		979.02	0.17996177	0.18461895	1509.02	-0.00277839	0.00026889	2039.01	-0.00029838	0.00986909	
449.22	0.54874653		979.22	0.17993061	0.18460525	1509.22	-0.00299443	0.00026531	2039.21	0.00224401	0.00986901	
449.42	0.54938317		979.42	0.18096975	0.18459155	1509.42	-0.00168041	0.00026177	2039.41	0.0026361	0.00986893	
449.62	0.54986111		979.62	0.18087875	0.18457785	1509.62	-0.00042327	0.00025828	2039.61	0.00307509	0.00986886	
449.82	0.55079388		979.82	0.1803943	0.18456415	1509.82	0.00053083	0.00025483	2039.81	0.00347822	0.00986878	
450.02	0.55212567		980.02	0.18126969	0.18455045	1510.02	0.00095385	0.00025143	2040.01	0.00366048	0.0098687	
450.22	0.55316156		980.22	0.18292601	0.18453675	1510.22	0.00146467	0.00024808	2040.21	0.00338008	0.00986862	
450.42	0.55284488		980.42	0.18230715	0.18452305	1510.42	0.00127566	0.00024477	2040.41	0.00316655	0.00986854	
450.62	0.55210693		980.62	0.18272946	0.18450936	1510.62	0.00142653	0.0002415	2040.61	0.00273088	0.00986847	
450.82	0.55192627		980.82	0.18346118	0.18449567	1510.82	0.00151761	0.00023828	2040.81	0.0026486	0.00986839	
451.02	0.55180043		981.02	0.18293253	0.18448197	1511.02	0.0005968	0.0002351	2041.01	0.00096269	0.00986831	
451.22	0.55113976		981.22	0.18274935	0.18446828	1511.22	0.00142397	0.00023197	2041.21	0.00040068	0.00986823	
451.42	0.55148661		981.42	0.18299942	0.18445459	1511.42	0.0014906	0.00022887	2041.41	-0.00027692	0.00986816	
451.62	0.55075093		981.62	0.18328787	0.1844409	1511.62	0.0012719	0.00022582	2041.61	-0.00074079	0.00986808	
451.82	0.55066649		981.82	0.18305367	0.18442721	1511.82	0.00070116	0.00022281	2041.81	-0.00096627	0.009868	
452.02	0.54971644		982.02	0.18277378	0.18441352	1512.02	-0.00084909	0.00021984	2042.01	-0.00164118	0.00986792	
452.22	0.54905646		982.22	0.18296134	0.18439984	1512.22	-0.00215949	0.0002169	2042.21	-0.0010477	0.00986784	
452.42	0.54928627		982.42	0.18303385	0.18438615	1512.42	-0.00243115	0.00021401	2042.41	-0.00220616	0.00986777	
452.62	0.55079292		982.62	0.18336963	0.18437247	1512.62	-0.00314999	0.00021116	2042.61	-0.00183401	0.00986769	
452.82	0.55102003		982.82	0.18408612	0.18435878	1512.82	-0.00432613	0.00020834	2042.81	-0.00229446	0.00986761	
453.02	0.55195641		983.02	0.18429211	0.1843451	1513.02	-0.00496085	0.00020556	2043.01	-0.00023507	0.00986753	
453.22	0.55310015		983.22	0.1848992	0.18433142	1513.22	-0.0050447	0.00020282	2043.21	0.00093006	0.00986745	
453.42	0.55335023		983.42	0.1854225	0.18431774	1513.42	-0.00500299	0.00020011	2043.41	0.00088072	0.00986738	
453.62	0.55371402		983.62	0.18507309	0.18430406	1513.62	-0.00492503	0.00019744	2043.61	0.00203193	0.0098673	
453.82	0.55391886		983.82	0.18509851	0.18429038	1513.82	-0.00514289	0.00019481	2043.81	0.00204317	0.00986722	
454.02	0.55524902		984.02	0.18587281	0.1842767	1514.02	-0.0046297	0.00019221	2044.01	0.00203325	0.00986714	
454.22	0.55542706		984.22	0.18596917	0.18426302	1514.22	-0.00462033	0.00018965	2044.21	0.00206415	0.00986706	
454.42	0.55453922		984.42	0.18567897	0.18424935	1514.42	-0.00495165	0.00018712	2044.41	0.00266822	0.00986699	
454.62	0.55467735		984.62	0.18535541	0.18423567	1514.62	-0.00400286	0.00018462	2044.61	0.0024482	0.00986691	
454.82	0.55554882		984.82	0.18516906	0.184222	1514.82	-0.00333734	0.00018216	2044.81	0.00192257	0.00986683	
455.02	0.5555131		985.02	0.18424013	0.18420833	1515.02	-0.00379717	0.00017973	2045.01	0.00197035	0.00986675	
455.22	0.55577794		985.22	0.18438038	0.18419466	1515.22	-0.00222274	0.00017733	2045.21	0.00259026	0.00986667	
455.42	0.55604404		985.42	0.1838352	0.18418098	1515.42	-0.00190564	0.00017497	2045.41	0.00234887	0.0098666	
455.62	0.55551096		985.62	0.18296263	0.18416732	1515.62	-0.00195944	0.00017263	2045.61	0.0018469	0.00986652	
455.82	0.55555045		985.82	0.18253985	0.18415365	1515.82	-0.00256247	0.00017033	2045.81	0.00195239	0.00986644	
456.02	0.55502293		986.02	0.1819171	0.18413998	1516.02	-0.00322931	0.00016806	2046.01	0.00256977	0.00986636	
456.22	0.55470987		986.22	0.18219875	0.18412631	1516.22	-0.00214637	0.00016582	2046.21	0.00221079	0.00986629	
456.42	0.5548452		986.42	0.18221787	0.18411265	1516.42	-0.0015794	0.0001636	2046.41	0.00161346	0.00986621	
456.62	0.55577336		986.62	0.1831537	0.18409898	1516.62	-0.00183168	0.00016142	2046.61	0.00156101	0.00986613	
456.82	0.55536566		986.82	0.18426714	0.18408532	1516.82	-0.00138487	0.00015927	2046.81	0.00100512	0.00986605	
457.02	0.5559846		987.02	0.18430049	0.18407166	1517.02	-0.00124099	0.00015714	2047.01	0.00074465	0.00986597	
457.22	0.55556188		987.22	0.18434258	0.18405799	1517.22	-0.00142261	0.00015505	2047.21	0.00082332	0.0098659	
457.42	0.55499234		987.42	0.18492367	0.18404433	1517.42	-0.00063611	0.00015298	2047.41	0.00066694	0.00986582	
457.62	0.55316175		987.62	0.18460967	0.18403067	1517.62	-0.00033446	0.00015094	2047.61	0.00095331	0.00986574	
457.82	0.55196533		987.82	0.18540471	0.18401702	1517.82	-0.00046748	0.00014893	2047.81	0.00098469	0.00986566	
458.02	0.55264504		988.02	0.18532489	0.18400336	1518.02	-0.00039695	0.00014694	2048.01	0.00061634	0.00986558	
458.22	0.55144852		988.22	0.18512487	0.1839897	1518.22	-0.00067621	0.00014498	2048.21	0.00061047	0.00986551	
458.42	0.55182831		988.42	0.18467029	0.18397605	1518.42	-0.00113988	0.00014305	2048.41	0.00103212	0.00986543	
458.62	0.55174273		988.62	0.18392604	0.18396239	1518.62	-0.00136275	0.00014114	2048.61	0.00087056	0.00986535	
458.82	0.55177061		988.82	0.1841757	0.18394874	1518.82	-0.00247642	0.00013926	2048.81	0.00087967	0.00986527	
459.02	0.55152488		989.02	0.18300923	0.18393509	1519.02	-0.00377943	0.0001374	2049.01	0.00132013	0.00986519	
459.22	0.55160246		989.22	0.18277629	0.18392144	1519.22	-0.00341723	0.00013557	2049.21	0.00250923	0.00986512	
459.42	0.55109148		989.42	0.18185151	0.18390779	1519.42	-0.00448242	0.00013376	2049.41	0.00260515	0.00986504	
459.62	0.55200169		989.62	0.18095334	0.18389414	1519.62	-0.00599102	0.00013197	2049.61	0.00261924	0.00986496	
459.82	0.55286928		989.82	0.18147443	0.18388049	1519.82	-0.00642586	0.00013021	2049.81	0.00314253	0.00986488	
460.02	0.55334165		990.02	0.18114689	0.18386684	1520.02	-0.00570584	0.00012848	2050.01	0.00328669	0.00986481	
460.22	0.5530245		990.22	0.18128495	0.18385319	1520.22	-0.00473092	0.00012676	2050.21	0.00242999	0.00986473	
460.42	0.55315095		990.42	0.18226613	0.18383955	1520.42	-0.00455911	0.00012507	2050.41	0.00244637	0.00986465	
460.62	0.55431501		990.62	0.18291353	0.1838259	1520.62	-0.00464701	0.0001234	2050.61	0.0017707	0.00986457	
460.82	0.55475067		990.82	0.18322896	0.18381226	1520.82	-0.00360365	0.00012176	2050.81	0.00133822	0.00986449	
461.02	0.55493545		991.02	0.18258142	0.18379862	1521.02	-0.00414372	0.00012013	2051.01	0.00116746	0.00986442	
461.22	0.55478786		991.22	0.18277346	0.18378498	1521.22	-0.00406781	0.00011853	2051.21	0.00153381	0.00986434	
461.42	0.55413098		991.42	0.18315292	0.18377134	1521.42	-0.00233351	0.00011695	2051.41	0.00095288	0.00986426	
461.62	0.55332255		991.62	0.18279527	0.1837577	1521.62	-0.00159806	0.00011539	2051.61	0.00055808	0.00986418	
461.82	0.55331498		991.82	0.18381662	0.18374406	1521.82	-0.00131434	0.00011385	2051.81	-0.00003054	0.0098641	
462.02	0.55391459		992.02	0.18378229	0.18373042	1522.02	-0.00187065	0.00011233	2052.01	-0.00181376	0.00986403	
462.22	0.55346838		992.22	0.18457642	0.18371679	1522.22	-0.00229525	0.00011083	2052.21	-0.00281678	0.00986395	
462.42	0.5537761		992.42	0.18463646	0.18370315	1522.42	-0.00343305	0.00010935	2052.41	-0.00327118	0.00986387	
462.62	0.55316451		992.62	0.1853611	0.18368952	1522.62	-0.00430095	0.0001079	2052.61	-0.00339154	0.00986379	
462.82	0.55299789		992.82	0.1850517	0.18367588	1522.82	-0.00488778	0.00010646	2052.81	-0.0036235	0.00986371	
463.02	0.55301852		993.02	0.18441154	0.18366225	1523.02	-0.00546574	0.00010504	2053.01	-0.00400038	0.00986364	
463.22	0.55288311		993.22	0.18389155	0.18364862	1523.22	-0.00653852	0.00010364	2053.21	-0.00383055	0.00986356	
463.42	0.55355175		993.42	0.18324188	0.18363499	1523.42	-0.00738289	0.00010225	2053.41	-0.00382842	0.00986348	
463.62	0.55434769		993.62	0.18358862	0.18362136	1523.62	-0.008103	0.00010089	2053.61	-0.0029048	0.0098634	
463.82	0.55424278		993.82	0.18397076	0.18360773	1523.82	-0.00713088	0.00009954	2053.81	-0.0022566	0.00986333	
464.02	0.55388535		994.02	0.18353445	0.18359411	1524.02	-0.00637656	0.00009822	2054.01	-0.00241583	0.00986325	
464.22	0.55348412		994.22	0.18337576	0.18358048	1524.22	-0.00642117	0.00009691	2054.21	-0.00122861	0.00986317	
464.42	0.55415004		994.42	0.18353657	0.18356686	1524.42	-0.0058221	0.00009561	2054.41	0.00008682	0.00986309	
464.62	0.55549373		994.62	0.18176963	0.18355323	1524.62	-0.00532119	0.00009434	2054.61	0.00072081	0.00986301	
464.82	0.55465224		994.82	0.18139697	0.18353961	1524.82	-0.0052901	0.00009308	2054.81	0.00148354	0.00986294	
465.02	0.55465354		995.02	0.18122766	0.18352599	1525.02	-0.00515602	0.00009184	2055.01	0.00213826	0.00986286	
465.22	0.55378842		995.22	0.18121948	0.18351237	1525.22	-0.00369046	0.00009061	2055.21	0.00138029	0.00986278	
465.42	0.55351449		995.42	0.18143585	0.18349875	1525.42	-0.00221721	0.0000894	2055.41	0.00125363	0.0098627	
465.62	0.55292519		995.62	0.18100691	0.18348513	1525.62	-0.00134368	0.00008821	2055.61	0.00077435	0.00986262	
465.82	0.55241883		995.82	0.18168409	0.18347151	1525.82	-0.00103782	0.00008703	2055.81	0.00003171	0.00986255	
466.02	0.55173087		996.02	0.18199753	0.18345789	1526.02	-0.00094327	0.00008587	2056.01	-0.00126665	0.00986247	
466.22	0.55128469		996.22	0.18232513	0.18344428	1526.22	-0.00152481	0.00008473	2056.21	-0.00161738	0.00986239	
466.42	0.55149673		996.42	0.18250748	0.18343066	1526.42	-0.00221433	0.0000836	2056.41	-0.00174439	0.00986231	
466.62	0.55074418		996.62	0.18245631	0.18341705	1526.62	-0.00231538	0.00008248	2056.61	-0.00185233	0.00986224	
466.82	0.55019366		996.82	0.18255643	0.18340343	1526.82	-0.0024916	0.00008138	2056.81	-0.00179294	0.00986216	
467.02	0.54947493		997.02	0.18289325	0.18338982	1527.02	-0.00346122	0.0000803	2057.01	-0.00156929	0.00986208	
467.22	0.54917739		997.22	0.18316773	0.18337621	1527.22	-0.00472581	0.00007923	2057.21	-0.00076967	0.009862	
467.42	0.54947029		997.42	0.18333451	0.1833626	1527.42	-0.00472303	0.00007817	2057.41	0.00016038	0.00986192	
467.62	0.5497588		997.62	0.1844528	0.18334899	1527.62	-0.00543298	0.00007713	2057.61	0.00073893	0.00986185	
467.82	0.5502707		997.82	0.18413582	0.18333538	1527.82	-0.00590223	0.0000761	2057.81	0.00173598	0.00986177	
468.02	0.55106103		998.02	0.18431974	0.18332178	1528.02	-0.00601905	0.00007508	2058.01	0.00189844	0.00986169	
468.22	0.55233908		998.22	0.18406437	0.18330817	1528.22	-0.00644683	0.00007408	2058.21	0.00292832	0.00986161	
468.42	0.55352352		998.42	0.18367448	0.18329457	1528.42	-0.00570829	0.00007309	2058.41	0.00406026	0.00986153	
468.62	0.55336772		998.62	0.18380581	0.18328096	1528.62	-0.00585785	0.00007212	2058.61	0.00383349	0.00986146	
468.82	0.55363459		998.82	0.18396564	0.18326736	1528.82	-0.00541529	0.00007116	2058.81	0.00333034	0.00986138	
469.02	0.55491916		999.02	0.18449794	0.18325376	1529.02	-0.00399644	0.00007021	2059.01	0.00328862	0.0098613	
469.22	0.55494614		999.22	0.18484633	0.18324016	1529.22	-0.00266549	0.00006927	2059.21	0.00240499	0.00986122	
469.42	0.55612837		999.42	0.18476373	0.18322656	1529.42	-0.00160531	0.00006835	2059.41	0.00206408	0.00986115	
469.62	0.5560357		999.62	0.18508196	0.18321296	1529.62	-0.00083015	0.00006744	2059.61	0.00081128	0.00986107	
469.82	0.55603432		999.82	0.18617262	0.18319936	1529.82	-0.00000785	0.00006654	2059.81	0.00035779	0.00986099	
470.02	0.55605931		1000.02	0.18592833	0.18318576	1530.02	0.00066745	0.00006565	2060.01	-0.00005525	0.00986091	
470.22	0.55557442		1000.22	0.18540608	0.18317217	1530.22	-0.00032065	0.00006477	2060.21	0.00037101	0.00986083	
470.42	0.55605391		1000.42	0.18440862	0.18315857	1530.42	-0.00037552	0.00006391	2060.41	-0.0001776	0.00986076	
470.62	0.55452252		1000.62	0.18490971	0.18314498	1530.62	0.00024951	0.00006306	2060.61	-0.00046935	0.00986068	
470.82	0.55459142		1000.82	0.1850965	0.18313139	1530.82	-0.00012492	0.00006221	2060.81	-0.00009661	0.0098606	
471.02	0.55401102		1001.02	0.18411483	0.1831178	1531.02	-0.00130168	0.00006139	2061.01	0.00034418	0.00986052	
471.22	0.55398274		1001.22	0.18320498	0.1831042	1531.22	-0.00296125	0.00006057	2061.21	0.00001707	0.00986044	
471.42	0.55393149		1001.42	0.18221957	0.18309062	1531.42	-0.00469891	0.00005976	2061.41	-0.00034037	0.00986037	
471.62	0.5535105		1001.62	0.18195312	0.18307703	1531.62	-0.00688096	0.00005896	2061.61	-0.00047138	0.00986029	
471.82	0.55395197		1001.82	0.18153041	0.18306344	1531.82	-0.00692163	0.00005817	2061.81	0.00032636	0.00986021	
472.02	0.55484995		1002.02	0.18175788	0.18304985	1532.02	-0.00708435	0.0000574	2062.01	0.00038407	0.00986013	
472.22	0.55522789		1002.22	0.18085055	0.18303627	1532.22	-0.00724809	0.00005663	2062.21	0.00033949	0.00986006	
472.42	0.55516235		1002.42	0.17982658	0.18302268	1532.42	-0.00688935	0.00005588	2062.41	0.0009405	0.00985998	
472.62	0.55502801		1002.62	0.17953921	0.1830091	1532.62	-0.00721587	0.00005513	2062.61	-0.00006846	0.0098599	
472.82	0.55603427		1002.82	0.17945474	0.18299552	1532.82	-0.00593935	0.0000544	2062.81	-0.00045952	0.00985982	
473.02	0.55583665		1003.02	0.18059864	0.18298193	1533.02	-0.00604964	0.00005367	2063.01	-0.00038893	0.00985974	
473.22	0.55591188		1003.22	0.18061644	0.18296835	1533.22	-0.00613054	0.00005296	2063.21	-0.00070269	0.00985967	
473.42	0.55564682		1003.42	0.18097943	0.18295477	1533.42	-0.00593345	0.00005225	2063.41	-0.00127561	0.00985959	
473.62	0.55438397		1003.62	0.18216556	0.1829412	1533.62	-0.00615707	0.00005155	2063.61	-0.00070923	0.00985951	
473.82	0.55401118		1003.82	0.18124879	0.18292762	1533.82	-0.00577324	0.00005086	2063.81	-0.00030434	0.00985943	
474.02	0.55303342		1004.02	0.18064622	0.18291404	1534.02	-0.00560546	0.00005019	2064.01	-0.00042978	0.00985935	
474.22	0.55162877		1004.22	0.18091726	0.18290047	1534.22	-0.00647329	0.00004952	2064.21	-0.0007266	0.00985928	
474.42	0.55164073		1004.42	0.181423	0.18288689	1534.42	-0.00606943	0.00004886	2064.41	-0.00107639	0.0098592	
474.62	0.55088096		1004.62	0.18265741	0.18287332	1534.62	-0.00570306	0.0000482	2064.61	-0.00056016	0.00985912	
474.82	0.55178811		1004.82	0.18222703	0.18285974	1534.82	-0.00657623	0.00004756	2064.81	-0.00031397	0.00985904	
475.02	0.55094687		1005.02	0.18193162	0.18284617	1535.02	-0.00760334	0.00004693	2065.01	0.00055265	0.00985897	
475.22	0.55079107		1005.22	0.18160511	0.1828326	1535.22	-0.00871323	0.0000463	2065.21	0.00025448	0.00985889	
475.42	0.55037403		1005.42	0.18165332	0.18281903	1535.42	-0.00890615	0.00004568	2065.41	0.00108593	0.00985881	
475.62	0.55082893		1005.62	0.18206794	0.18280546	1535.62	-0.00911038	0.00004507	2065.61	0.00203601	0.00985873	
475.82	0.55301319		1005.82	0.18147954	0.1827919	1535.82	-0.00838063	0.00004447	2065.81	0.00354613	0.00985865	
476.02	0.55393192		1006.02	0.18090006	0.18277833	1536.02	-0.00864431	0.00004388	2066.01	0.00406884	0.00985858	
476.22	0.553953		1006.22	0.17988889	0.18276476	1536.22	-0.00827249	0.00004329	2066.21	0.00297464	0.0098585	
476.42	0.55492818		1006.42	0.17929114	0.1827512	1536.42	-0.00814	0.00004272	2066.41	0.0035317	0.00985842	
476.62	0.55640739		1006.62	0.18006076	0.18273764	1536.62	-0.00767549	0.00004215	2066.61	0.00210106	0.00985834	
476.82	0.55738966		1006.82	0.18107865	0.18272407	1536.82	-0.00797259	0.00004158	2066.81	0.00248662	0.00985826	
477.02	0.5570917		1007.02	0.18127682	0.18271051	1537.02	-0.00796388	0.00004103	2067.01	0.00223954	0.00985819	
477.22	0.55727502		1007.22	0.18080301	0.18269695	1537.22	-0.0077325	0.00004048	2067.21	0.00113744	0.00985811	
477.42	0.55712307		1007.42	0.18069044	0.18268339	1537.42	-0.00756025	0.00003994	2067.41	0.00067565	0.00985803	
477.62	0.55679231		1007.62	0.18118494	0.18266983	1537.62	-0.00679522	0.00003941	2067.61	0.00098755	0.00985795	
477.82	0.55540775		1007.82	0.18100813	0.18265628	1537.82	-0.0051455	0.00003888	2067.81	-0.00042603	0.00985788	
478.02	0.55487875		1008.02	0.18156334	0.18264272	1538.02	-0.00427176	0.00003837	2068.01	-0.0010465	0.0098578	
478.22	0.55443449		1008.22	0.18214796	0.18262917	1538.22	-0.00405012	0.00003785	2068.21	-0.00168664	0.00985772	
478.42	0.55379667		1008.42	0.18249448	0.18261561	1538.42	-0.00465168	0.00003735	2068.41	-0.00172914	0.00985764	
478.62	0.55311003		1008.62	0.18257436	0.18260206	1538.62	-0.00432576	0.00003685	2068.61	-0.00153609	0.00985756	
478.82	0.55273524		1008.82	0.18308501	0.1825885	1538.82	-0.00441832	0.00003636	2068.81	-0.0011207	0.00985749	
479.02	0.55183196		1009.02	0.18324392	0.18257495	1539.02	-0.00386033	0.00003587	2069.01	-0.00045028	0.00985741	
479.22	0.55084347		1009.22	0.18295295	0.1825614	1539.22	-0.00362978	0.0000354	2069.21	0.00086988	0.00985733	
479.42	0.5508916		1009.42	0.18324759	0.18254785	1539.42	-0.00337709	0.00003492	2069.41	0.00228313	0.00985725	
479.62	0.5517933		1009.62	0.18268251	0.18253431	1539.62	-0.00446446	0.00003446	2069.61	0.003183	0.00985717	
479.82	0.55267489		1009.82	0.18279523	0.18252076	1539.82	-0.00444896	0.000034	2069.81	0.00371065	0.0098571	
480.02	0.5517573		1010.02	0.18326633	0.18250721	1540.02	-0.00547467	0.00003354	2070.01	0.00357218	0.00985702	
480.22	0.55223346		1010.22	0.18238076	0.18249367	1540.22	-0.00633263	0.0000331	2070.21	0.00284812	0.00985694	
480.42	0.55226087		1010.42	0.18217881	0.18248012	1540.42	-0.00719052	0.00003266	2070.41	0.00322704	0.00985686	
480.62	0.55313014		1010.62	0.18251508	0.18246658	1540.62	-0.0073208	0.00003222	2070.61	0.00252772	0.00985679	
480.82	0.55257668		1010.82	0.18338861	0.18245304	1540.82	-0.0076796	0.00003179	2070.81	0.00271345	0.00985671	
481.02	0.55176503		1011.02	0.18307509	0.18243949	1541.02	-0.00701709	0.00003137	2071.01	0.00213411	0.00985663	
481.22	0.55175909		1011.22	0.18295487	0.18242595	1541.22	-0.0074153	0.00003095	2071.21	0.00162344	0.00985655	
481.42	0.5516452		1011.42	0.18306909	0.18241241	1541.42	-0.00728835	0.00003054	2071.41	0.00225048	0.00985647	
481.62	0.5516368		1011.62	0.18411597	0.18239888	1541.62	-0.00651257	0.00003013	2071.61	0.00122756	0.0098564	
481.82	0.55091027		1011.82	0.18383321	0.18238534	1541.82	-0.00630166	0.00002973	2071.81	0.00092448	0.00985632	
482.02	0.55196969		1012.02	0.18299152	0.1823718	1542.02	-0.00692887	0.00002933	2072.01	0.00030813	0.00985624	
482.22	0.55151101		1012.22	0.18304113	0.18235827	1542.22	-0.00750135	0.00002894	2072.21	-0.0001502	0.00985616	
482.42	0.55077562		1012.42	0.18260309	0.18234473	1542.42	-0.00799496	0.00002855	2072.41	-0.00020327	0.00985609	
482.62	0.55116842		1012.62	0.18293027	0.1823312	1542.62	-0.00779572	0.00002817	2072.61	-0.00077797	0.00985601	
482.82	0.5517153		1012.82	0.18282298	0.18231767	1542.82	-0.00840485	0.0000278	2072.81	-0.00077326	0.00985593	
483.02	0.55281444		1013.02	0.18268939	0.18230414	1543.02	-0.00906036	0.00002742	2073.01	-0.00081636	0.00985585	
483.22	0.55322697		1013.22	0.18213415	0.18229061	1543.22	-0.00969673	0.00002706	2073.21	-0.00006327	0.00985577	
483.42	0.55495045		1013.42	0.18131159	0.18227708	1543.42	-0.01024205	0.0000267	2073.41	-0.00020375	0.0098557	
483.62	0.55486033		1013.62	0.18133534	0.18226355	1543.62	-0.01122617	0.00002634	2073.61	-0.0005241	0.00985562	
483.82	0.55595064		1013.82	0.18204478	0.18225002	1543.82	-0.01081284	0.00002599	2073.81	-0.0003886	0.00985554	
484.02	0.55617612		1014.02	0.18085216	0.18223649	1544.02	-0.01099304	0.00002564	2074.01	-0.00087825	0.00985546	
484.22	0.55669517		1014.22	0.18029928	0.18222297	1544.22	-0.01067047	0.0000253	2074.21	-0.00047101	0.00985538	
484.42	0.55658885		1014.42	0.18102276	0.18220944	1544.42	-0.01053223	0.00002496	2074.41	-0.00123157	0.00985531	
484.62	0.55677995		1014.62	0.18105838	0.18219592	1544.62	-0.00963416	0.00002463	2074.61	-0.00082552	0.00985523	
484.82	0.5554428		1014.82	0.18176295	0.1821824	1544.82	-0.0085442	0.0000243	2074.81	-0.00167163	0.00985515	
485.02	0.554553		1015.02	0.18205384	0.18216888	1545.02	-0.00782217	0.00002398	2075.01	-0.00066355	0.00985507	
485.22	0.5538007		1015.22	0.1823266	0.18215536	1545.22	-0.0069907	0.00002366	2075.21	-0.00038439	0.009855	
485.42	0.55321854		1015.42	0.18274585	0.18214184	1545.42	-0.00594025	0.00002334	2075.41	-0.00019471	0.00985492	
485.62	0.55275751		1015.62	0.18263737	0.18212832	1545.62	-0.00522742	0.00002303	2075.61	-0.00046093	0.00985484	
485.82	0.55142111		1015.82	0.18185145	0.1821148	1545.82	-0.00466731	0.00002272	2075.81	0.00019497	0.00985476	
486.02	0.55065414		1016.02	0.1816392	0.18210129	1546.02	-0.00515878	0.00002242	2076.01	0.00018465	0.00985468	
486.22	0.54899362		1016.22	0.18174738	0.18208777	1546.22	-0.00567049	0.00002212	2076.21	0.00014338	0.00985461	
486.42	0.54826953		1016.42	0.18200106	0.18207426	1546.42	-0.0066824	0.00002183	2076.41	0.00037788	0.00985453	
486.62	0.54926627		1016.62	0.18197838	0.18206074	1546.62	-0.00739421	0.00002154	2076.61	-0.00002654	0.00985445	
486.82	0.5492111		1016.82	0.18153123	0.18204723	1546.82	-0.00864997	0.00002125	2076.81	0.00019577	0.00985437	
487.02	0.54979958		1017.02	0.18141639	0.18203372	1547.02	-0.00949532	0.00002097	2077.01	0.00057666	0.0098543	
487.22	0.550072		1017.22	0.18081585	0.18202021	1547.22	-0.00964135	0.00002069	2077.21	0.00071758	0.00985422	
487.42	0.55056903		1017.42	0.18115844	0.1820067	1547.42	-0.00978378	0.00002041	2077.41	0.00011365	0.00985414	
487.62	0.55160858		1017.62	0.1818318	0.18199319	1547.62	-0.01078694	0.00002014	2077.61	0.00048631	0.00985406	
487.82	0.5526914		1017.82	0.18159873	0.18197969	1547.82	-0.01102708	0.00001987	2077.81	0.00114284	0.00985398	
488.02	0.55353177		1018.02	0.18132736	0.18196618	1548.02	-0.01138721	0.0000196	2078.01	0.00128274	0.00985391	
488.22	0.55404106		1018.22	0.18219211	0.18195267	1548.22	-0.01185548	0.00001934	2078.21	0.00122179	0.00985383	
488.42	0.5548577		1018.42	0.18206624	0.18193917	1548.42	-0.01197823	0.00001908	2078.41	0.00030057	0.00985375	
488.62	0.55436053		1018.62	0.18126853	0.18192567	1548.62	-0.01175102	0.00001883	2078.61	0.00002341	0.00985367	
488.82	0.55402935		1018.82	0.18202205	0.18191216	1548.82	-0.01171884	0.00001858	2078.81	-0.00072319	0.0098536	
489.02	0.5531274		1019.02	0.1821973	0.18189866	1549.02	-0.01087439	0.00001833	2079.01	0.00033991	0.00985352	
489.22	0.55295931		1019.22	0.18230058	0.18188516	1549.22	-0.01034388	0.00001809	2079.21	0.00017213	0.00985344	
489.42	0.55175636		1019.42	0.18252426	0.18187166	1549.42	-0.01070473	0.00001785	2079.41	-0.00062669	0.00985336	
489.62	0.55080332		1019.62	0.18256705	0.18185817	1549.62	-0.01132942	0.00001761	2079.61	-0.00089257	0.00985328	
489.82	0.5499521		1019.82	0.18130935	0.18184467	1549.82	-0.01167595	0.00001737	2079.81	-0.00133732	0.00985321	
490.02	0.5500232		1020.02	0.18172085	0.18183117	1550.02	-0.01236234	0.00001714	2080.01	-0.00163355	0.00985313	
490.22	0.5500157		1020.22	0.18181745	0.18181768	1550.22	-0.01227142	0.00001691	2080.21	-0.00196713	0.00985305	
490.42	0.55048626		1020.42	0.18224459	0.18180418	1550.42	-0.01166286	0.00001669	2080.41	-0.0017412	0.00985297	
490.62	0.55060311		1020.62	0.1809837	0.18179069	1550.62	-0.01130088	0.00001646	2080.61	-0.00149505	0.0098529	
490.82	0.54987187		1020.82	0.18064517	0.1817772	1550.82	-0.01109119	0.00001624	2080.81	-0.00083832	0.00985282	
491.02	0.54980131		1021.02	0.17940752	0.18176371	1551.02	-0.01067003	0.00001603	2081.01	-0.00005614	0.00985274	
491.22	0.55035557		1021.22	0.17852817	0.18175022	1551.22	-0.01078432	0.00001581	2081.21	0.00067328	0.00985266	
491.42	0.55105252		1021.42	0.17854841	0.18173673	1551.42	-0.01050475	0.0000156	2081.41	0.00193526	0.00985258	
491.62	0.55140458		1021.62	0.17800518	0.18172324	1551.62	-0.01079767	0.00001539	2081.61	0.00256639	0.00985251	
491.82	0.55063826		1021.82	0.1780836	0.18170975	1551.82	-0.00979936	0.00001519	2081.81	0.00210635	0.00985243	
492.02	0.55155031		1022.02	0.17830852	0.18169626	1552.02	-0.00870706	0.00001499	2082.01	0.00238531	0.00985235	
492.22	0.55181212		1022.22	0.17783836	0.18168278	1552.22	-0.00933136	0.00001479	2082.21	0.00171868	0.00985227	
492.42	0.55230041		1022.42	0.17735001	0.1816693	1552.42	-0.00907849	0.00001459	2082.41	0.00006074	0.0098522	
492.62	0.55188272		1022.62	0.17698962	0.18165581	1552.62	-0.00963167	0.00001439	2082.61	-0.00013807	0.00985212	
492.82	0.5521583		1022.82	0.17795801	0.18164233	1552.82	-0.00931889	0.0000142	2082.81	-0.00053115	0.00985204	
493.02	0.55164118		1023.02	0.17747215	0.18162885	1553.02	-0.00937503	0.00001401	2083.01	-0.00125919	0.00985196	
493.22	0.5507335		1023.22	0.17821269	0.18161537	1553.22	-0.00988157	0.00001383	2083.21	-0.00265091	0.00985188	
493.42	0.54981205		1023.42	0.17872085	0.18160189	1553.42	-0.01041841	0.00001364	2083.41	-0.00339064	0.00985181	
493.62	0.54996182		1023.62	0.17876335	0.18158841	1553.62	-0.01000777	0.00001346	2083.61	-0.0034833	0.00985173	
493.82	0.55001581		1023.82	0.17741683	0.18157493	1553.82	-0.00931747	0.00001328	2083.81	-0.00360114	0.00985165	
494.02	0.55129005		1024.02	0.1795962	0.18156146	1554.02	-0.00936022	0.0000131	2084.01	-0.00330324	0.00985157	
494.22	0.55101941		1024.22	0.17936485	0.18154798	1554.22	-0.00950483	0.00001293	2084.21	-0.00306866	0.00985149	
494.42	0.55035186		1024.42	0.17944584	0.18153451	1554.42	-0.00934949	0.00001276	2084.41	-0.0023534	0.00985142	
494.62	0.55015566		1024.62	0.17936889	0.18152104	1554.62	-0.00939473	0.00001259	2084.61	-0.00133874	0.00985134	
494.82	0.55112067		1024.82	0.18008166	0.18150756	1554.82	-0.00891357	0.00001242	2084.81	-0.00057585	0.00985126	
495.02	0.55193519		1025.02	0.18017533	0.18149409	1555.02	-0.00993316	0.00001225	2085.01	0.0003621	0.00985118	
495.22	0.55236193		1025.22	0.18014282	0.18148062	1555.22	-0.01057351	0.00001209	2085.21	0.00145752	0.00985111	
495.42	0.55263962		1025.42	0.18086035	0.18146715	1555.42	-0.01043397	0.00001193	2085.41	0.00282473	0.00985103	
495.62	0.55204273		1025.62	0.18028142	0.18145368	1555.62	-0.01032856	0.00001177	2085.61	0.00230521	0.00985095	
495.82	0.55309507		1025.82	0.18039896	0.18144022	1555.82	-0.0102305	0.00001161	2085.81	0.00167021	0.00985087	
496.02	0.5538244		1026.02	0.18077094	0.18142675	1556.02	-0.01094304	0.00001146	2086.01	0.00258376	0.00985079	
496.22	0.55383438		1026.22	0.18116489	0.18141329	1556.22	-0.01115245	0.0000113	2086.21	0.00169055	0.00985072	
496.42	0.55412205		1026.42	0.18248276	0.18139982	1556.42	-0.01040221	0.00001115	2086.41	0.00051166	0.00985064	
496.62	0.55377496		1026.62	0.18257086	0.18138636	1556.62	-0.00967758	0.000011	2086.61	0.00039977	0.00985056	
496.82	0.55318521		1026.82	0.18351056	0.1813729	1556.82	-0.00919157	0.00001086	2086.81	-0.00167563	0.00985048	
497.02	0.55188055		1027.02	0.18241237	0.18135943	1557.02	-0.00929888	0.00001071	2087.01	-0.0024796	0.00985041	
497.22	0.54993049		1027.22	0.18296317	0.18134597	1557.22	-0.00886447	0.00001057	2087.21	-0.00248251	0.00985033	
497.42	0.54915723		1027.42	0.18345729	0.18133252	1557.42	-0.00830712	0.00001043	2087.41	-0.00315635	0.00985025	
497.62	0.5482917		1027.62	0.18289177	0.18131906	1557.62	-0.00751399	0.00001029	2087.61	-0.00374832	0.00985017	
497.82	0.54738292		1027.82	0.18154165	0.1813056	1557.82	-0.00803425	0.00001015	2087.81	-0.00421622	0.00985009	
498.02	0.54734976		1028.02	0.18155082	0.18129214	1558.02	-0.00900625	0.00001002	2088.01	-0.00380357	0.00985002	
498.22	0.54672158		1028.22	0.18050652	0.18127869	1558.22	-0.00927563	0.00000988	2088.21	-0.00333223	0.00984994	
498.42	0.54724252		1028.42	0.1802374	0.18126523	1558.42	-0.00914759	0.00000975	2088.41	-0.00221885	0.00984986	
498.62	0.54807688		1028.62	0.17963213	0.18125178	1558.62	-0.00855806	0.00000962	2088.61	-0.00163778	0.00984978	
498.82	0.54986725		1028.82	0.1789034	0.18123833	1558.82	-0.0102338	0.00000949	2088.81	-0.00103841	0.00984971	
499.02	0.55063513		1029.02	0.17794305	0.18122488	1559.02	-0.01228425	0.00000937	2089.01	-0.00033133	0.00984963	
499.22	0.55095422		1029.22	0.17726369	0.18121143	1559.22	-0.01265428	0.00000924	2089.21	0.00053969	0.00984955	
499.42	0.551539		1029.42	0.17699523	0.18119798	1559.42	-0.01214905	0.00000912	2089.41	0.00145627	0.00984947	
499.62	0.55271821		1029.62	0.17622321	0.18118453	1559.62	-0.0113413	0.000009	2089.61	0.00258733	0.00984939	
499.82	0.55413753		1029.82	0.177668	0.18117108	1559.82	-0.01120133	0.00000888	2089.81	0.0026857	0.00984932	
500.02	0.55435643		1030.02	0.17870807	0.18115764	1560.02	-0.01105106	0.00000876	2090.01	0.00323769	0.00984924	
500.22	0.55481386		1030.22	0.17983294	0.18114419	1560.22	-0.01041832	0.00000864	2090.21	0.00211167	0.00984916	
500.42	0.55598237		1030.42	0.18113712	0.18113075	1560.42	-0.00994516	0.00000853	2090.41	0.00160571	0.00984908	
500.62	0.55512107		1030.62	0.181146	0.1811173	1560.62	-0.00892569	0.00000841	2090.61	0.00094417	0.00984901	
500.82	0.55458167		1030.82	0.18270897	0.18110386	1560.82	-0.01005028	0.0000083	2090.81	0.00064416	0.00984893	
501.02	0.55408957		1031.02	0.18213702	0.18109042	1561.02	-0.00975225	0.00000819	2091.01	0.00026916	0.00984885	
501.22	0.55277131		1031.22	0.18293101	0.18107698	1561.22	-0.00981427	0.00000808	2091.21	-0.00035435	0.00984877	
501.42	0.55273651		1031.42	0.18409825	0.18106354	1561.42	-0.00941218	0.00000797	2091.41	-0.00141388	0.0098487	
501.62	0.55264339		1031.62	0.1830921	0.1810501	1561.62	-0.01062459	0.00000787	2091.61	-0.0010661	0.00984862	
501.82	0.55222254		1031.82	0.1819907	0.18103667	1561.82	-0.01181197	0.00000776	2091.81	-0.00036455	0.00984854	
502.02	0.5513148		1032.02	0.18141645	0.18102323	1562.02	-0.0113745	0.00000766	2092.01	0.00026468	0.00984846	
502.22	0.55086832		1032.22	0.18126233	0.18100979	1562.22	-0.01109161	0.00000756	2092.21	-0.00008112	0.00984838	
502.42	0.55089159		1032.42	0.18002894	0.18099636	1562.42	-0.01016996	0.00000745	2092.41	0.00066824	0.00984831	
502.62	0.55047565		1032.62	0.17895478	0.18098293	1562.62	-0.01064278	0.00000736	2092.61	0.00108179	0.00984823	
502.82	0.55051935		1032.82	0.17811591	0.18096949	1562.82	-0.01193178	0.00000726	2092.81	0.00064274	0.00984815	
503.02	0.55044412		1033.02	0.17777224	0.18095606	1563.02	-0.01193986	0.00000716	2093.01	0.00095727	0.00984807	
503.22	0.5501038		1033.22	0.17784757	0.18094263	1563.22	-0.01044	0.00000707	2093.21	0.00181323	0.009848	
503.42	0.54958859		1033.42	0.17749269	0.1809292	1563.42	-0.00933824	0.00000697	2093.41	0.00269347	0.00984792	
503.62	0.54952107		1033.62	0.17737446	0.18091578	1563.62	-0.00828468	0.00000688	2093.61	0.00343718	0.00984784	
503.82	0.54941706		1033.82	0.17787149	0.18090235	1563.82	-0.00841281	0.00000679	2093.81	0.00287449	0.00984776	
504.02	0.54884158		1034.02	0.17799796	0.18088892	1564.02	-0.00842645	0.0000067	2094.01	0.00279798	0.00984768	
504.22	0.54864779		1034.22	0.17889999	0.1808755	1564.22	-0.00815564	0.00000661	2094.21	0.00209951	0.00984761	
504.42	0.54857664		1034.42	0.17958404	0.18086207	1564.42	-0.00778437	0.00000652	2094.41	0.00248096	0.00984753	
504.62	0.54838653		1034.62	0.17957773	0.18084865	1564.62	-0.00861985	0.00000643	2094.61	0.002958	0.00984745	
504.82	0.54830015		1034.82	0.18084577	0.18083523	1564.82	-0.0103725	0.00000635	2094.81	0.00288648	0.00984737	
505.02	0.54783307		1035.02	0.17993533	0.18082181	1565.02	-0.01012941	0.00000626	2095.01	0.00210682	0.0098473	
505.22	0.54762936		1035.22	0.1814859	0.18080838	1565.22	-0.01059956	0.00000618	2095.21	0.00173542	0.00984722	
505.42	0.54840408		1035.42	0.18197091	0.18079497	1565.42	-0.01119837	0.00000609	2095.41	0.0017485	0.00984714	
505.62	0.54889372		1035.62	0.18117158	0.18078155	1565.62	-0.01184404	0.00000601	2095.61	0.00099278	0.00984706	
505.82	0.54876213		1035.82	0.18155871	0.18076813	1565.82	-0.01110891	0.00000593	2095.81	0.00128461	0.00984698	
506.02	0.54848545		1036.02	0.18231798	0.18075471	1566.02	-0.010877	0.00000585	2096.01	0.00121192	0.00984691	
506.22	0.5495815		1036.22	0.18223764	0.1807413	1566.22	-0.01003097	0.00000578	2096.21	0.00195591	0.00984683	
506.42	0.55023471		1036.42	0.18118103	0.18072788	1566.42	-0.0097384	0.0000057	2096.41	0.00356949	0.00984675	
506.62	0.5501431		1036.62	0.18045219	0.18071447	1566.62	-0.01053343	0.00000562	2096.61	0.00366244	0.00984667	
506.82	0.55129746		1036.82	0.18069538	0.18070106	1566.82	-0.01084246	0.00000555	2096.81	0.00400691	0.0098466	
507.02	0.55193911		1037.02	0.18104489	0.18068765	1567.02	-0.01143071	0.00000547	2097.01	0.00458717	0.00984652	
507.22	0.55142133		1037.22	0.18101617	0.18067424	1567.22	-0.01106806	0.0000054	2097.21	0.00579661	0.00984644	
507.42	0.550668		1037.42	0.18071579	0.18066083	1567.42	-0.01107035	0.00000533	2097.41	0.00537052	0.00984636	
507.62	0.55115167		1037.62	0.18007896	0.18064742	1567.62	-0.01012583	0.00000526	2097.61	0.00484206	0.00984628	
507.82	0.55153594		1037.82	0.1803456	0.18063401	1567.82	-0.01082501	0.00000519	2097.81	0.00481445	0.00984621	
508.02	0.55104943		1038.02	0.18032211	0.18062061	1568.02	-0.01104446	0.00000512	2098.01	0.00440934	0.00984613	
508.22	0.55103456		1038.22	0.18005526	0.1806072	1568.22	-0.01093746	0.00000505	2098.21	0.00392281	0.00984605	
508.42	0.55082354		1038.42	0.18032397	0.1805938	1568.42	-0.01079257	0.00000498	2098.41	0.00311499	0.00984597	
508.62	0.55077919		1038.62	0.1795602	0.18058039	1568.62	-0.01145911	0.00000492	2098.61	0.00319859	0.0098459	
508.82	0.5493405		1038.82	0.18004392	0.18056699	1568.82	-0.01101415	0.00000485	2098.81	0.00197793	0.00984582	
509.02	0.54881442		1039.02	0.17964715	0.18055359	1569.02	-0.01058768	0.00000479	2099.01	0.00162541	0.00984574	
509.22	0.54892828		1039.22	0.18019968	0.18054019	1569.22	-0.01133457	0.00000472	2099.21	0.00051531	0.00984566	
509.42	0.548615		1039.42	0.17949537	0.18052679	1569.42	-0.01126575	0.00000466	2099.41	-0.00019795	0.00984559	
509.62	0.54894271		1039.62	0.18037509	0.18051339	1569.62	-0.01072289	0.0000046	2099.61	-0.00066991	0.00984551	
509.82	0.54824063		1039.82	0.18076048	0.18049999	1569.82	-0.01060619	0.00000454	2099.81	-0.00066785	0.00984543	
510.02	0.54898506		1040.02	0.18087618	0.1804866	1570.02	-0.01139132	0.00000448	2100.01	-0.00018453	0.00984535	
510.22	0.54943758		1040.22	0.18051196	0.1804732	1570.22	-0.01175924	0.00000442	2100.21	0.00022489	0.00984527	
510.42	0.54795909		1040.42	0.18001885	0.18045981	1570.42	-0.01259816	0.00000436	2100.41	0.00073283	0.0098452	
510.62	0.54830313		1040.62	0.18024776	0.18044641	1570.62	-0.01319949	0.0000043	2100.61	0.00167559	0.00984512	
510.82	0.54973513		1040.82	0.18082178	0.18043302	1570.82	-0.01425019	0.00000424	2100.81	0.00243334	0.00984504	
511.02	0.54946246		1041.02	0.18046304	0.18041963	1571.02	-0.01373214	0.00000418	2101.01	0.00265262	0.00984496	
511.22	0.54862169		1041.22	0.18047837	0.18040624	1571.22	-0.01302125	0.00000413	2101.21	0.00313376	0.00984489	
511.42	0.54915237		1041.42	0.17997069	0.18039285	1571.42	-0.01191643	0.00000407	2101.41	0.00280427	0.00984481	
511.62	0.54998361		1041.62	0.17941522	0.18037946	1571.62	-0.01072041	0.00000402	2101.61	0.00340326	0.00984473	
511.82	0.55015729		1041.82	0.1799492	0.18036607	1571.82	-0.01069037	0.00000397	2101.81	0.00354268	0.00984465	
512.02	0.54983696		1042.02	0.1795603	0.18035269	1572.02	-0.009853	0.00000391	2102.01	0.00290499	0.00984457	
512.22	0.54949112		1042.22	0.17975183	0.1803393	1572.22	-0.00904172	0.00000386	2102.21	0.00207527	0.0098445	
512.42	0.54888316		1042.42	0.17984252	0.18032592	1572.42	-0.00753701	0.00000381	2102.41	0.00142859	0.00984442	
512.62	0.54838135		1042.62	0.17909501	0.18031253	1572.62	-0.00732115	0.00000376	2102.61	0.00212113	0.00984434	
512.82	0.54760061		1042.82	0.18064743	0.18029915	1572.82	-0.00700193	0.00000371	2102.81	0.00119631	0.00984426	
513.02	0.54791848		1043.02	0.18062437	0.18028577	1573.02	-0.0081216	0.00000366	2103.01	0.00178333	0.00984419	
513.22	0.54741167		1043.22	0.18056968	0.18027239	1573.22	-0.00928394	0.00000361	2103.21	0.0009835	0.00984411	
513.42	0.54621262		1043.42	0.18005181	0.18025901	1573.42	-0.00905048	0.00000356	2103.41	0.00132549	0.00984403	
513.62	0.54635163		1043.62	0.1803555	0.18024563	1573.62	-0.01015998	0.00000351	2103.61	0.00097297	0.00984395	
513.82	0.54614174		1043.82	0.17926132	0.18023225	1573.82	-0.01128383	0.00000347	2103.81	-0.0006563	0.00984387	
514.02	0.54659005		1044.02	0.17791428	0.18021888	1574.02	-0.01294294	0.00000342	2104.01	-0.00002701	0.0098438	
514.22	0.54644998		1044.22	0.17744893	0.1802055	1574.22	-0.01439141	0.00000338	2104.21	-0.00022241	0.00984372	
514.42	0.54577243		1044.42	0.17686036	0.18019213	1574.42	-0.01386802	0.00000333	2104.41	0.00041412	0.00984364	
514.62	0.54824663		1044.62	0.17613959	0.18017875	1574.62	-0.01403895	0.00000329	2104.61	0.00052898	0.00984356	
514.82	0.54926309		1044.82	0.17625005	0.18016538	1574.82	-0.01422828	0.00000324	2104.81	0.00000283	0.00984349	
515.02	0.54956078		1045.02	0.17640365	0.18015201	1575.02	-0.0134127	0.0000032	2105.01	-0.00008123	0.00984341	
515.22	0.54908587		1045.22	0.17724259	0.18013864	1575.22	-0.01326405	0.00000316	2105.21	-0.00017248	0.00984333	
515.42	0.54975162		1045.42	0.17725388	0.18012527	1575.42	-0.01280921	0.00000311	2105.41	0.00003129	0.00984325	
515.62	0.54977912		1045.62	0.17660278	0.1801119	1575.62	-0.01148265	0.00000307	2105.61	-0.00024226	0.00984318	
515.82	0.54945138		1045.82	0.17709439	0.18009853	1575.82	-0.01132683	0.00000303	2105.81	-0.00139475	0.0098431	
516.02	0.54962266		1046.02	0.17783285	0.18008517	1576.02	-0.01094728	0.00000299	2106.01	-0.00261704	0.00984302	
516.22	0.54894832		1046.22	0.17846014	0.1800718	1576.22	-0.0110084	0.00000295	2106.21	-0.00297281	0.00984294	
516.42	0.54827785		1046.42	0.17869527	0.18005844	1576.42	-0.00964915	0.00000291	2106.41	-0.00317636	0.00984286	
516.62	0.54846618		1046.62	0.17932736	0.18004507	1576.62	-0.0101371	0.00000287	2106.61	-0.0034547	0.00984279	
516.82	0.54789559		1046.82	0.18046073	0.18003171	1576.82	-0.01060113	0.00000283	2106.81	-0.00362995	0.00984271	
517.02	0.54791672		1047.02	0.18088201	0.18001835	1577.02	-0.01086679	0.0000028	2107.01	-0.00248826	0.00984263	
517.22	0.54704496		1047.22	0.18127876	0.18000499	1577.22	-0.01119384	0.00000276	2107.21	-0.00264269	0.00984255	
517.42	0.54662674		1047.42	0.18055641	0.17999163	1577.42	-0.01108584	0.00000272	2107.41	-0.0018596	0.00984248	
517.62	0.54626352		1047.62	0.18042109	0.17997827	1577.62	-0.01216776	0.00000269	2107.61	-0.00209768	0.0098424	
517.82	0.54631783		1047.82	0.17919933	0.17996491	1577.82	-0.01235315	0.00000265	2107.81	-0.00153867	0.00984232	
518.02	0.54651664		1048.02	0.17852034	0.17995155	1578.02	-0.01278426	0.00000262	2108.01	-0.00024185	0.00984224	
518.22	0.54826444		1048.22	0.17915781	0.1799382	1578.22	-0.0124755	0.00000258	2108.21	0.00090485	0.00984217	
518.42	0.54964985		1048.42	0.17869589	0.17992484	1578.42	-0.01221557	0.00000255	2108.41	0.00199212	0.00984209	
518.62	0.55118589		1048.62	0.17826725	0.17991149	1578.62	-0.01177618	0.00000251	2108.61	0.00234532	0.00984201	
518.82	0.5518719		1048.82	0.17848875	0.17989814	1578.82	-0.01152761	0.00000248	2108.81	0.00290794	0.00984193	
519.02	0.55292469		1049.02	0.17883381	0.17988479	1579.02	-0.01126224	0.00000245	2109.01	0.00270115	0.00984185	
519.22	0.55350421		1049.22	0.1794623	0.17987143	1579.22	-0.01094559	0.00000241	2109.21	0.00386822	0.00984178	
519.42	0.55318259		1049.42	0.17929634	0.17985809	1579.42	-0.01033164	0.00000238	2109.41	0.0033207	0.0098417	
519.62	0.55340076		1049.62	0.1787155	0.17984474	1579.62	-0.00899832	0.00000235	2109.61	0.00255435	0.00984162	
519.82	0.55337978		1049.82	0.17953122	0.17983139	1579.82	-0.0094972	0.00000232	2109.81	0.00192378	0.00984154	
520.02	0.55378293		1050.02	0.18094723	0.17981804	1580.02	-0.00915467	0.00000229	2110.01	0.00083953	0.00984147	
520.22	0.55202871		1050.22	0.18115951	0.1798047	1580.22	-0.00945724	0.00000226	2110.21	-0.00008156	0.00984139	
520.42	0.55130052		1050.42	0.18113332	0.17979135	1580.42	-0.00943385	0.00000223	2110.41	-0.00141974	0.00984131	
520.62	0.55120233		1050.62	0.18184638	0.17977801	1580.62	-0.00980584	0.0000022	2110.61	-0.00145025	0.00984123	
520.82	0.54953127		1050.82	0.18205224	0.17976466	1580.82	-0.00957759	0.00000217	2110.81	-0.00147664	0.00984115	
521.02	0.54815771		1051.02	0.18311021	0.17975132	1581.02	-0.01072613	0.00000214	2111.01	-0.00160261	0.00984108	
521.22	0.54691917		1051.22	0.1837221	0.17973798	1581.22	-0.01207543	0.00000211	2111.21	-0.00131821	0.009841	
521.42	0.54556549		1051.42	0.18298368	0.17972464	1581.42	-0.01252081	0.00000208	2111.41	0.00001788	0.00984092	
521.62	0.54447491		1051.62	0.18295639	0.1797113	1581.62	-0.01345709	0.00000205	2111.61	0.00071602	0.00984084	
521.82	0.5444545		1051.82	0.18271861	0.17969797	1581.82	-0.01308259	0.00000203	2111.81	0.00188622	0.00984077	
522.02	0.54386832		1052.02	0.18183673	0.17968463	1582.02	-0.01204188	0.000002	2112.01	0.00344262	0.00984069	
522.22	0.54522075		1052.22	0.18155372	0.17967129	1582.22	-0.01186125	0.00000197	2112.21	0.00455519	0.00984061	
522.42	0.54592142		1052.42	0.18093501	0.17965796	1582.42	-0.0117926	0.00000195	2112.41	0.00484938	0.00984053	
522.62	0.54627168		1052.62	0.18091315	0.17964462	1582.62	-0.01054496	0.00000192	2112.61	0.00476629	0.00984046	
522.82	0.54726562		1052.82	0.18118867	0.17963129	1582.82	-0.01029262	0.00000189	2112.81	0.00481064	0.00984038	
523.02	0.54848306		1053.02	0.18104786	0.17961796	1583.02	-0.01026545	0.00000187	2113.01	0.00462137	0.0098403	
523.22	0.54948311		1053.22	0.18121968	0.17960463	1583.22	-0.00980462	0.00000184	2113.21	0.00485302	0.00984022	
523.42	0.54981669		1053.42	0.18136933	0.1795913	1583.42	-0.0090357	0.00000182	2113.41	0.00276774	0.00984014	
523.62	0.55110895		1053.62	0.18189127	0.17957797	1583.62	-0.00954493	0.0000018	2113.61	0.00116957	0.00984007	
523.82	0.55100517		1053.82	0.182216	0.17956464	1583.82	-0.01004106	0.00000177	2113.81	0.00039803	0.00983999	
524.02	0.55078961		1054.02	0.18328912	0.17955131	1584.02	-0.01014711	0.00000175	2114.01	-0.00098672	0.00983991	
524.22	0.5500266		1054.22	0.18333089	0.17953799	1584.22	-0.01056511	0.00000172	2114.21	-0.00253558	0.00983983	
524.42	0.55001111		1054.42	0.18338144	0.17952466	1584.42	-0.01158002	0.0000017	2114.41	-0.00366315	0.00983976	
524.62	0.54871199		1054.62	0.18322241	0.17951134	1584.62	-0.01115469	0.00000168	2114.61	-0.00402628	0.00983968	
524.82	0.54771405		1054.82	0.18274511	0.17949802	1584.82	-0.01199458	0.00000166	2114.81	-0.00496273	0.0098396	
525.02	0.54691034		1055.02	0.18380093	0.17948469	1585.02	-0.01399864	0.00000163	2115.01	-0.00453385	0.00983952	
525.22	0.54676691		1055.22	0.18388378	0.17947137	1585.22	-0.01448777	0.00000161	2115.21	-0.00313314	0.00983945	
525.42	0.54606503		1055.42	0.18309223	0.17945805	1585.42	-0.01415992	0.00000159	2115.41	-0.00160108	0.00983937	
525.62	0.54547499		1055.62	0.183395	0.17944473	1585.62	-0.01411481	0.00000157	2115.61	-0.0005965	0.00983929	
525.82	0.54546422		1055.82	0.18315234	0.17943142	1585.82	-0.012915	0.00000155	2115.81	0.00108424	0.00983921	
526.02	0.54510197		1056.02	0.18266754	0.1794181	1586.02	-0.01260978	0.00000153	2116.01	0.00299229	0.00983913	
526.22	0.54644762		1056.22	0.18296548	0.17940478	1586.22	-0.01295543	0.00000151	2116.21	0.00330971	0.00983906	
526.42	0.54680832		1056.42	0.18359367	0.17939147	1586.42	-0.01228693	0.00000149	2116.41	0.00401942	0.00983898	
526.62	0.54687452		1056.62	0.18383586	0.17937815	1586.62	-0.01140232	0.00000147	2116.61	0.00502334	0.0098389	
526.82	0.54758638		1056.82	0.18350985	0.17936484	1586.82	-0.01200511	0.00000145	2116.81	0.00472937	0.00983882	
527.02	0.54826579		1057.02	0.18303025	0.17935153	1587.02	-0.01122066	0.00000143	2117.01	0.00497044	0.00983875	
527.22	0.54910069		1057.22	0.18323321	0.17933822	1587.22	-0.01129532	0.00000141	2117.21	0.00408733	0.00983867	
527.42	0.54867765		1057.42	0.18318044	0.17932491	1587.42	-0.01130626	0.00000139	2117.41	0.00291991	0.00983859	
527.62	0.54837688		1057.62	0.18347018	0.1793116	1587.62	-0.01204914	0.00000137	2117.61	0.00156316	0.00983851	
527.82	0.54696521		1057.82	0.18283964	0.17929829	1587.82	-0.01159086	0.00000135	2117.81	0.00113065	0.00983844	
528.02	0.5460192		1058.02	0.18306712	0.17928498	1588.02	-0.01237199	0.00000134	2118.01	0.00010607	0.00983836	
528.22	0.54576362		1058.22	0.18262789	0.17927168	1588.22	-0.01225798	0.00000132	2118.21	-0.0017974	0.00983828	
528.42	0.54411289		1058.42	0.18221606	0.17925837	1588.42	-0.0127833	0.0000013	2118.41	-0.00183897	0.0098382	
528.62	0.54278028		1058.62	0.18199502	0.17924507	1588.62	-0.01209398	0.00000128	2118.61	-0.00290025	0.00983813	
528.82	0.54257923		1058.82	0.181798	0.17923176	1588.82	-0.01283665	0.00000127	2118.81	-0.00350796	0.00983805	
529.02	0.54215665		1059.02	0.18115696	0.17921846	1589.02	-0.01416218	0.00000125	2119.01	-0.00256068	0.00983797	
529.22	0.54232827		1059.22	0.18070683	0.17920516	1589.22	-0.01378542	0.00000123	2119.21	-0.00255318	0.00983789	
529.42	0.54234871		1059.42	0.18053371	0.17919186	1589.42	-0.01413979	0.00000122	2119.41	-0.00181379	0.00983781	
529.62	0.54340225		1059.62	0.18085958	0.17917856	1589.62	-0.01441867	0.0000012	2119.61	-0.00197243	0.00983774	
529.82	0.54454441		1059.82	0.18053662	0.17916526	1589.82	-0.01431123	0.00000118	2119.81	-0.00117104	0.00983766	
530.02	0.54566328		1060.02	0.18009243	0.17915196	1590.02	-0.01500931	0.00000117	2120.01	-0.00161335	0.00983758	
530.22	0.54632915		1060.22	0.18041073	0.17913867	1590.22	-0.01433454	0.00000115	2120.21	-0.00234181	0.0098375	
530.42	0.54677156		1060.42	0.18077824	0.17912537	1590.42	-0.01424885	0.00000114	2120.41	-0.00240171	0.00983743	
530.62	0.54727116		1060.62	0.18103155	0.17911208	1590.62	-0.01403074	0.00000112	2120.61	-0.00193873	0.00983735	
530.82	0.54723644		1060.82	0.18027931	0.17909878	1590.82	-0.01381465	0.00000111	2120.81	-0.00246887	0.00983727	
531.02	0.54721228		1061.02	0.1806273	0.17908549	1591.02	-0.01236752	0.00000109	2121.01	-0.00200686	0.00983719	
531.22	0.54726979		1061.22	0.17974964	0.1790722	1591.22	-0.01281814	0.00000108	2121.21	-0.00237663	0.00983712	
531.42	0.54736988		1061.42	0.17976008	0.17905891	1591.42	-0.01285371	0.00000106	2121.41	-0.002336	0.00983704	
531.62	0.54708393		1061.62	0.18054428	0.17904562	1591.62	-0.01339468	0.00000105	2121.61	-0.00310074	0.00983696	
531.82	0.54559516		1061.82	0.17970403	0.17903233	1591.82	-0.01390363	0.00000104	2121.81	-0.00283689	0.00983688	
532.02	0.54527844		1062.02	0.1800393	0.17901904	1592.02	-0.01458429	0.00000102	2122.01	-0.00313839	0.0098368	
532.22	0.54615428		1062.22	0.18110113	0.17900576	1592.22	-0.01491504	0.00000101	2122.21	-0.00264741	0.00983673	
532.42	0.54558041		1062.42	0.18140525	0.17899247	1592.42	-0.01509858	0.00000099	2122.41	-0.00187714	0.00983665	
532.62	0.5453151		1062.62	0.18168111	0.17897919	1592.62	-0.01464357	0.00000098	2122.61	-0.00264159	0.00983657	
532.82	0.54606272		1062.82	0.18138441	0.1789659	1592.82	-0.01568791	0.00000097	2122.81	-0.00236383	0.00983649	
533.02	0.54666869		1063.02	0.18088055	0.17895262	1593.02	-0.01599693	0.00000096	2123.01	-0.00191202	0.00983642	
533.22	0.54809196		1063.22	0.18118808	0.17893934	1593.22	-0.01558583	0.00000094	2123.21	-0.00216189	0.00983634	
533.42	0.54955632		1063.42	0.18068617	0.17892606	1593.42	-0.01632313	0.00000093	2123.41	-0.00175821	0.00983626	
533.62	0.55056244		1063.62	0.18049605	0.17891278	1593.62	-0.01590441	0.00000092	2123.61	-0.00197891	0.00983618	
533.82	0.55063266		1063.82	0.18063084	0.1788995	1593.82	-0.01610739	0.00000091	2123.81	-0.00182063	0.00983611	
534.02	0.55073545		1064.02	0.18087224	0.17888622	1594.02	-0.01621589	0.00000089	2124.01	-0.00289948	0.00983603	
534.22	0.55132771		1064.22	0.18148052	0.17887295	1594.22	-0.01565116	0.00000088	2124.21	-0.00219937	0.00983595	
534.42	0.55129673		1064.42	0.18204333	0.17885967	1594.42	-0.0154243	0.00000087	2124.41	-0.00091551	0.00983587	
534.62	0.5508538		1064.62	0.18239246	0.1788464	1594.62	-0.01468903	0.00000086	2124.61	-0.00039895	0.00983579	
534.82	0.54999703		1064.82	0.18147977	0.17883312	1594.82	-0.01336131	0.00000085	2124.81	-0.00064451	0.00983572	
535.02	0.54932071		1065.02	0.18110038	0.17881985	1595.02	-0.01308813	0.00000084	2125.01	-0.00058708	0.00983564	
535.22	0.54916524		1065.22	0.18065323	0.17880658	1595.22	-0.01355717	0.00000082	2125.21	-0.00087126	0.00983556	
535.42	0.54877846		1065.42	0.18116263	0.17879331	1595.42	-0.01352099	0.00000081	2125.41	-0.00143419	0.00983548	
535.62	0.54752642		1065.62	0.18083762	0.17878004	1595.62	-0.01335601	0.0000008	2125.61	-0.00187635	0.00983541	
535.82	0.54647274		1065.82	0.18005913	0.17876677	1595.82	-0.01400544	0.00000079	2125.81	-0.00209984	0.00983533	
536.02	0.54630061		1066.02	0.18047145	0.1787535	1596.02	-0.01361977	0.00000078	2126.01	-0.00220944	0.00983525	
536.22	0.54592537		1066.22	0.18087728	0.17874023	1596.22	-0.01414021	0.00000077	2126.21	-0.00163501	0.00983517	
536.42	0.54519476		1066.42	0.18049934	0.17872697	1596.42	-0.013717	0.00000076	2126.41	-0.00144077	0.0098351	
536.62	0.54535048		1066.62	0.18016768	0.1787137	1596.62	-0.01396166	0.00000075	2126.61	-0.00088038	0.00983502	
536.82	0.54645896		1066.82	0.17886691	0.17870044	1596.82	-0.01466518	0.00000074	2126.81	-0.00051798	0.00983494	
537.02	0.54702346		1067.02	0.17727701	0.17868718	1597.02	-0.01456531	0.00000073	2127.01	-0.00088655	0.00983486	
537.22	0.54788708		1067.22	0.17622002	0.17867392	1597.22	-0.01479842	0.00000072	2127.21	-0.00058859	0.00983479	
537.42	0.54895655		1067.42	0.17553045	0.17866065	1597.42	-0.01580191	0.00000071	2127.41	-0.0001385	0.00983471	
537.62	0.54907993		1067.62	0.17560095	0.17864739	1597.62	-0.01638555	0.0000007	2127.61	-0.00014988	0.00983463	
537.82	0.54975231		1067.82	0.17619746	0.17863414	1597.82	-0.01697118	0.00000069	2127.81	0.00030852	0.00983455	
538.02	0.54980894		1068.02	0.17553018	0.17862088	1598.02	-0.01662538	0.00000068	2128.01	0.00060184	0.00983447	
538.22	0.55122386		1068.22	0.17666235	0.17860762	1598.22	-0.01549346	0.00000067	2128.21	0.00159815	0.0098344	
538.42	0.55063857		1068.42	0.1770102	0.17859436	1598.42	-0.01538512	0.00000066	2128.41	0.0021852	0.00983432	
538.62	0.55106969		1068.62	0.17688562	0.17858111	1598.62	-0.01524602	0.00000066	2128.61	0.00095809	0.00983424	
538.82	0.55070183		1068.82	0.17693829	0.17856786	1598.82	-0.01480498	0.00000065	2128.81	0.00135337	0.00983416	
539.02	0.5495219		1069.02	0.17748775	0.1785546	1599.02	-0.01441371	0.00000064	2129.01	0.00120567	0.00983409	
539.22	0.54949622		1069.22	0.17821659	0.17854135	1599.22	-0.01453502	0.00000063	2129.21	0.00059533	0.00983401	
539.42	0.54821172		1069.42	0.17916774	0.1785281	1599.42	-0.01382632	0.00000062	2129.41	0.00015716	0.00983393	
539.62	0.54710889		1069.62	0.17970557	0.17851485	1599.62	-0.01366753	0.00000061	2129.61	-0.00055474	0.00983385	
539.82	0.54564249		1069.82	0.1803447	0.1785016	1599.82	-0.01424029	0.00000061	2129.81	-0.00174074	0.00983378	
540.02	0.54433075		1070.02	0.18109249	0.17848835	1600.02	-0.01398299	0.0000006	2130.01	-0.00193383	0.0098337	
540.22	0.54380917		1070.22	0.18139293	0.17847511	1600.22	-0.01443009	0.00000059	2130.21	-0.00149335	0.00983362	
540.42	0.54472359		1070.42	0.18145203	0.17846186	1600.42	-0.01501357	0.00000058	2130.41	-0.00099401	0.00983354	
540.62	0.5450597		1070.62	0.18113668	0.17844861	1600.62	-0.01562629	0.00000057	2130.61	-0.00051575	0.00983347	
540.82	0.54495541		1070.82	0.18001814	0.17843537	1600.82	-0.01573774	0.00000057	2130.81	-0.00011126	0.00983339	
541.02	0.54594475		1071.02	0.17971832	0.17842213	1601.02	-0.01628554	0.00000056	2131.01	-0.00102668	0.00983331	
541.22	0.54596486		1071.22	0.1792167	0.17840888	1601.22	-0.01678746	0.00000055	2131.21	-0.00084009	0.00983323	
541.42	0.54789806		1071.42	0.17916342	0.17839564	1601.42	-0.01832825	0.00000054	2131.41	-0.00048905	0.00983315	
541.62	0.54793039		1071.62	0.17988052	0.1783824	1601.62	-0.01812628	0.00000054	2131.61	-0.00060861	0.00983308	
541.82	0.54762662		1071.82	0.18011764	0.17836916	1601.82	-0.01765917	0.00000053	2131.81	-0.00114166	0.009833	
542.02	0.54759473		1072.02	0.17892654	0.17835593	1602.02	-0.01705565	0.00000052	2132.01	-0.00176099	0.00983292	
542.22	0.54868789		1072.22	0.18008741	0.17834269	1602.22	-0.01677529	0.00000052	2132.21	-0.00211967	0.00983284	
542.42	0.54838495		1072.42	0.17919478	0.17832945	1602.42	-0.01829701	0.00000051	2132.41	-0.00241436	0.00983277	
542.62	0.54854633		1072.62	0.17902371	0.17831622	1602.62	-0.0177113	0.0000005	2132.61	-0.00322885	0.00983269	
542.82	0.5474593		1072.82	0.17927805	0.17830298	1602.82	-0.01784747	0.00000049	2132.81	-0.00329923	0.00983261	
543.02	0.54659551		1073.02	0.17993466	0.17828975	1603.02	-0.01684379	0.00000049	2133.01	-0.00472486	0.00983253	
543.22	0.54687775		1073.22	0.1801399	0.17827652	1603.22	-0.01602539	0.00000048	2133.21	-0.00521571	0.00983246	
543.42	0.54604989		1073.42	0.18114132	0.17826329	1603.42	-0.01526825	0.00000048	2133.41	-0.00618029	0.00983238	
543.62	0.54584828		1073.62	0.18149702	0.17825005	1603.62	-0.01510717	0.00000047	2133.61	-0.00719214	0.0098323	
543.82	0.54522703		1073.82	0.18197881	0.17823683	1603.82	-0.0145572	0.00000046	2133.81	-0.00723536	0.00983222	
544.02	0.54510097		1074.02	0.18148488	0.1782236	1604.02	-0.01413274	0.00000046	2134.01	-0.00671254	0.00983215	
544.22	0.54584115		1074.22	0.18069422	0.17821037	1604.22	-0.01521968	0.00000045	2134.21	-0.00557779	0.00983207	
544.42	0.54687202		1074.42	0.18053762	0.17819714	1604.42	-0.0155362	0.00000044	2134.41	-0.00541983	0.00983199	
544.62	0.5470341		1074.62	0.18075609	0.17818392	1604.62	-0.01519336	0.00000044	2134.61	-0.00459741	0.00983191	
544.82	0.5478997		1074.82	0.17957768	0.17817069	1604.82	-0.01588637	0.00000043	2134.81	-0.00386468	0.00983183	
545.02	0.54907016		1075.02	0.17948685	0.17815747	1605.02	-0.01687675	0.00000043	2135.01	-0.00346965	0.00983176	
545.22	0.54942335		1075.22	0.18025388	0.17814425	1605.22	-0.01740788	0.00000042	2135.21	-0.0022268	0.00983168	
545.42	0.55043733		1075.42	0.18149008	0.17813103	1605.42	-0.01767571	0.00000042	2135.41	-0.00030457	0.0098316	
545.62	0.54954864		1075.62	0.18247195	0.1781178	1605.62	-0.01786968	0.00000041	2135.61	-0.0003272	0.00983152	
545.82	0.54895343		1075.82	0.18150508	0.17810458	1605.82	-0.01791164	0.0000004	2135.81	-0.00102836	0.00983145	
546.02	0.5496309		1076.02	0.18117025	0.17809137	1606.02	-0.01821919	0.0000004	2136.01	-0.00033818	0.00983137	
546.22	0.54955179		1076.22	0.18162141	0.17807815	1606.22	-0.01923167	0.00000039	2136.21	0.00026528	0.00983129	
546.42	0.54816561		1076.42	0.18136113	0.17806493	1606.42	-0.01936071	0.00000039	2136.41	0.00080235	0.00983121	
546.62	0.5473623		1076.62	0.18164466	0.17805172	1606.62	-0.01812784	0.00000038	2136.61	0.00108536	0.00983114	
546.82	0.54640382		1076.82	0.18140773	0.1780385	1606.82	-0.01841037	0.00000038	2136.81	0.00021917	0.00983106	
547.02	0.54613873		1077.02	0.18142461	0.17802529	1607.02	-0.01672951	0.00000037	2137.01	0.00036128	0.00983098	
547.22	0.54510767		1077.22	0.18215021	0.17801208	1607.22	-0.0156442	0.00000037	2137.21	0.00063205	0.0098309	
547.42	0.54419225		1077.42	0.18211758	0.17799886	1607.42	-0.01534181	0.00000036	2137.41	0.00005657	0.00983083	
547.62	0.54417947		1077.62	0.18200141	0.17798565	1607.62	-0.01476061	0.00000036	2137.61	-0.00033923	0.00983075	
547.82	0.54352213		1077.82	0.18107427	0.17797244	1607.82	-0.01434626	0.00000035	2137.81	-0.00041078	0.00983067	
548.02	0.54350518		1078.02	0.1796957	0.17795923	1608.02	-0.01509084	0.00000035	2138.01	-0.00158698	0.00983059	
548.22	0.54356086		1078.22	0.17902407	0.17794603	1608.22	-0.01644552	0.00000034	2138.21	-0.00265566	0.00983052	
548.42	0.54454844		1078.42	0.17899136	0.17793282	1608.42	-0.01635327	0.00000034	2138.41	-0.00306232	0.00983044	
548.62	0.54559764		1078.62	0.17852086	0.17791961	1608.62	-0.01563908	0.00000034	2138.61	-0.00274197	0.00983036	
548.82	0.54635076		1078.82	0.17828058	0.17790641	1608.82	-0.01668487	0.00000033	2138.81	-0.00216199	0.00983028	
549.02	0.54720465		1079.02	0.1795078	0.1778932	1609.02	-0.016988	0.00000033	2139.01	-0.0020828	0.0098302	
549.22	0.54761532		1079.22	0.18039362	0.17788	1609.22	-0.01703884	0.00000032	2139.21	-0.00137299	0.00983013	
549.42	0.54823148		1079.42	0.17963309	0.1778668	1609.42	-0.01712753	0.00000032	2139.41	-0.00067012	0.00983005	
549.62	0.54805854		1079.62	0.1785317	0.1778536	1609.62	-0.01756263	0.00000031	2139.61	-0.00217153	0.00982997	
549.82	0.54784818		1079.82	0.17789786	0.1778404	1609.82	-0.01711894	0.00000031	2139.81	-0.00262999	0.00982989	
550.02	0.54814538		1080.02	0.17794235	0.1778272	1610.02	-0.01681158	0.00000031	2140.01	-0.00217269	0.00982982	
550.22	0.54739559		1080.22	0.17815615	0.177814	1610.22	-0.01619282	0.0000003	2140.21	-0.00171041	0.00982974	
550.42	0.54599714		1080.42	0.17791159	0.1778008	1610.42	-0.01592715	0.0000003	2140.41	-0.00188612	0.00982966	
550.62	0.54655115		1080.62	0.17850977	0.17778761	1610.62	-0.01495846	0.00000029	2140.61	-0.00139602	0.00982958	
550.82	0.5460019		1080.82	0.17809837	0.17777441	1610.82	-0.01433523	0.00000029	2140.81	-0.00168248	0.00982951	
551.02	0.54612822		1081.02	0.17908074	0.17776122	1611.02	-0.01299699	0.00000029	2141.01	-0.00163188	0.00982943	
551.22	0.54587477		1081.22	0.17897443	0.17774803	1611.22	-0.01250166	0.00000028	2141.21	-0.00211006	0.00982935	
551.42	0.54571935		1081.42	0.17810548	0.17773483	1611.42	-0.01230807	0.00000028	2141.41	-0.00248314	0.00982927	
551.62	0.54535184		1081.62	0.17789815	0.17772164	1611.62	-0.01248731	0.00000027	2141.61	-0.00228296	0.0098292	
551.82	0.5454496		1081.82	0.17722946	0.17770845	1611.82	-0.01300064	0.00000027	2141.81	-0.00238081	0.00982912	
552.02	0.54466931		1082.02	0.17779046	0.17769526	1612.02	-0.01301611	0.00000027	2142.01	-0.00268104	0.00982904	
552.22	0.54567918		1082.22	0.17789645	0.17768207	1612.22	-0.01374942	0.00000026	2142.21	-0.00162199	0.00982896	
552.42	0.54676899		1082.42	0.17851121	0.17766889	1612.42	-0.01391791	0.00000026	2142.41	-0.00040088	0.00982889	
552.62	0.54756214		1082.62	0.17802256	0.1776557	1612.62	-0.01356305	0.00000026	2142.61	-0.00030383	0.00982881	
552.82	0.54781699		1082.82	0.17808879	0.17764252	1612.82	-0.0149326	0.00000025	2142.81	0.00028377	0.00982873	
553.02	0.54815616		1083.02	0.17877284	0.17762933	1613.02	-0.01518713	0.00000025	2143.01	0.00045575	0.00982865	
553.22	0.54817472		1083.22	0.17777875	0.17761615	1613.22	-0.01568517	0.00000025	2143.21	0.00174036	0.00982858	
553.42	0.54817021		1083.42	0.17674827	0.17760297	1613.42	-0.01588614	0.00000024	2143.41	0.00209488	0.0098285	
553.62	0.5473815		1083.62	0.17625488	0.17758978	1613.62	-0.01603829	0.00000024	2143.61	0.00160922	0.00982842	
553.82	0.54674995		1083.82	0.17647767	0.1775766	1613.82	-0.01559369	0.00000024	2143.81	0.00242878	0.00982834	
554.02	0.5466196		1084.02	0.17623013	0.17756342	1614.02	-0.01512708	0.00000023	2144.01	0.00226459	0.00982826	
554.22	0.54567997		1084.22	0.1768315	0.17755025	1614.22	-0.01575686	0.00000023	2144.21	0.00285835	0.00982819	
554.42	0.54535595		1084.42	0.17652204	0.17753707	1614.42	-0.01586802	0.00000023	2144.41	0.00265466	0.00982811	
554.62	0.5460074		1084.62	0.17695862	0.17752389	1614.62	-0.01472343	0.00000022	2144.61	0.0027972	0.00982803	
554.82	0.54493469		1084.82	0.17666906	0.17751072	1614.82	-0.01327038	0.00000022	2144.81	0.0014364	0.00982795	
555.02	0.54570955		1085.02	0.17672784	0.17749754	1615.02	-0.01346305	0.00000022	2145.01	0.00009019	0.00982788	
555.22	0.54525189		1085.22	0.17637219	0.17748437	1615.22	-0.01356289	0.00000022	2145.21	-0.00066439	0.0098278	
555.42	0.5449615		1085.42	0.17682199	0.1774712	1615.42	-0.01403623	0.00000021	2145.41	-0.00128575	0.00982772	
555.62	0.54553		1085.62	0.17761267	0.17745802	1615.62	-0.01445137	0.00000021	2145.61	-0.00190554	0.00982764	
555.82	0.54630635		1085.82	0.17724737	0.17744485	1615.82	-0.01473659	0.00000021	2145.81	-0.0022476	0.00982757	
556.02	0.54527626		1086.02	0.17817249	0.17743168	1616.02	-0.01443819	0.0000002	2146.01	-0.00246675	0.00982749	
556.22	0.54661056		1086.22	0.17899322	0.17741852	1616.22	-0.0147658	0.0000002	2146.21	-0.00230178	0.00982741	
556.42	0.54712731		1086.42	0.17906855	0.17740535	1616.42	-0.01488074	0.0000002	2146.41	-0.00322066	0.00982733	
556.62	0.54746205		1086.62	0.17933727	0.17739218	1616.62	-0.01531138	0.0000002	2146.61	-0.00307072	0.00982726	
556.82	0.54757305		1086.82	0.18004141	0.17737902	1616.82	-0.01533618	0.00000019	2146.81	-0.0029545	0.00982718	
557.02	0.54807662		1087.02	0.18067132	0.17736585	1617.02	-0.01544324	0.00000019	2147.01	-0.00212038	0.0098271	
557.22	0.54895223		1087.22	0.18020495	0.17735269	1617.22	-0.01672961	0.00000019	2147.21	-0.00185855	0.00982702	
557.42	0.54907111		1087.42	0.17934138	0.17733952	1617.42	-0.0172113	0.00000019	2147.41	-0.00193725	0.00982695	
557.62	0.54925292		1087.62	0.17878282	0.17732636	1617.62	-0.01747418	0.00000018	2147.61	-0.00184842	0.00982687	
557.82	0.54886522		1087.82	0.17847675	0.1773132	1617.82	-0.01751002	0.00000018	2147.81	-0.00130623	0.00982679	
558.02	0.54860784		1088.02	0.17811251	0.17730004	1618.02	-0.01774525	0.00000018	2148.01	-0.00157835	0.00982671	
558.22	0.54773701		1088.22	0.17807717	0.17728688	1618.22	-0.01798583	0.00000018	2148.21	-0.00119528	0.00982664	
558.42	0.54740962		1088.42	0.17773097	0.17727372	1618.42	-0.0169137	0.00000017	2148.41	-0.00183471	0.00982656	
558.62	0.54707223		1088.62	0.17769267	0.17726057	1618.62	-0.01623988	0.00000017	2148.61	-0.00254415	0.00982648	
558.82	0.54637788		1088.82	0.1777895	0.17724741	1618.82	-0.01513732	0.00000017	2148.81	-0.00356088	0.0098264	
559.02	0.54655163		1089.02	0.17806971	0.17723426	1619.02	-0.01567191	0.00000017	2149.01	-0.00471639	0.00982632	
559.22	0.5459618		1089.22	0.17827444	0.1772211	1619.22	-0.01520979	0.00000016	2149.21	-0.00572476	0.00982625	
559.42	0.54601282		1089.42	0.17840425	0.17720795	1619.42	-0.01489202	0.00000016	2149.41	-0.00675266	0.00982617	
559.62	0.54559263		1089.62	0.17886625	0.1771948	1619.62	-0.01418166	0.00000016	2149.61	-0.00755203	0.00982609	
559.82	0.54501909		1089.82	0.17847843	0.17718165	1619.82	-0.01334687	0.00000016	2149.81	-0.0079556	0.00982601	
