# Supplementary material for: Functional development of a V3/glycan-specific broadly neutralizing antibody isolated from a case of HIV superinfection
Source: eLife. 2021 Jul 15;10:e68110. doi: 10.7554/eLife.68110 (PMC8376252; doi:10.7554/eLife.68110)
Supplement: Figure 2—source data 2. [file elife-68110-fig2-data2.zip › QA013.2 Dbl Ref BLI_2020.05.29/Mat_Gmat-L0_LatestInt_Naive_2020.05.29/Experiment_1/Results/Fit Data/C1Results.txt]

Conc1	1.25E-07	1.25E-07	1.25E-07	1.25E-07	
Start1	200.03	730.02	1260.02	1790.01	
Stop1	559.82	1089.82	1619.82	2149.81	
Kobs	0.000287047897479876	0.000371105672359287		3.94787849911488E-05	
Error Kobs	1.73759372539135E-05	2.49780013590201E-05		0.000586912347418166	
Koff	0	0		0	
Error Koff	0	0		0	
Time1	Data1	Fit1	Time2	Data2	Fit2	Time3	Data3	Fit3	Time4	Data4	Fit4	
200.03	0.01299307	0	730.02	-0.0038139	0	1260.02	0.00431025		1790.01	0.00081247	0	
200.23	0.01226885	0.00084586	730.22	-0.00408262	0.00006173	1260.22	0.004863		1790.21	0.0008675	0	
200.43	0.01155533	0.00169012	730.42	-0.00395746	0.00012344	1260.42	0.00482509		1790.41	0.00114991	0	
200.63	0.01087165	0.00253277	730.62	-0.00357135	0.00018515	1260.62	0.00527142		1790.61	0.00248903	0	
200.83	0.0103039	0.00337383	730.82	-0.00396446	0.00024684	1260.82	0.00569976		1790.81	0.00390596	0	
201.03	0.0103242	0.00421329	731.02	-0.00422028	0.00030852	1261.02	0.00602819		1791.01	0.00434764	0	
201.23	0.01092772	0.00505115	731.22	-0.0036676	0.0003702	1261.22	0.0060646		1791.21	0.00475489	0	
201.43	0.01077113	0.00588743	731.42	-0.00331925	0.00043186	1261.42	0.00594106		1791.41	0.00518624	0	
201.63	0.01103012	0.00672211	731.62	-0.00310837	0.00049351	1261.62	0.00493944		1791.61	0.00490391	0	
201.83	0.01192215	0.00755522	731.82	-0.00342144	0.00055515	1261.82	0.00492089		1791.81	0.00546131	0	
202.03	0.01296814	0.00838674	732.02	-0.00379845	0.00061677	1262.02	0.00471219		1792.01	0.00556481	0	
202.23	0.01443118	0.00921668	732.22	-0.003389	0.00067839	1262.22	0.0042556		1792.21	0.0053912	0	
202.43	0.01545997	0.01004505	732.42	-0.00400798	0.00074	1262.42	0.00529087		1792.41	0.00493302	0	
202.63	0.01684253	0.01087185	732.62	-0.00367743	0.00080159	1262.62	0.00517822		1792.61	0.00455402	0	
202.83	0.01766677	0.01169708	732.82	-0.00387653	0.00086318	1262.82	0.00501582		1792.81	0.00349859	0	
203.03	0.01831307	0.01252074	733.02	-0.00404328	0.00092475	1263.02	0.00555022		1793.01	0.00294678	0	
203.23	0.01978948	0.01334284	733.22	-0.00424334	0.00098631	1263.22	0.00549297		1793.21	0.00191353	0	
203.43	0.02012785	0.01416337	733.42	-0.0046269	0.00104786	1263.42	0.00468987		1793.41	0.00105502	0	
203.63	0.02093637	0.01498235	733.62	-0.00488873	0.0011094	1263.62	0.00458098		1793.61	0.00083592	0	
203.83	0.02302202	0.01579978	733.82	-0.00486242	0.00117093	1263.82	0.00530175		1793.81	0.0006453	0	
204.03	0.0241396	0.01661565	734.02	-0.00441854	0.00123245	1264.02	0.00601246		1794.01	0.0001582	0	
204.23	0.02520784	0.01742998	734.22	-0.00415878	0.00129396	1264.22	0.0053791		1794.21	-0.00016792	0	
204.43	0.02655213	0.01824276	734.42	-0.00333105	0.00135546	1264.42	0.00391443		1794.41	0.0009371	0	
204.63	0.02790187	0.01905399	734.62	-0.00218431	0.00141694	1264.62	0.00360813		1794.61	0.00188633	0	
204.83	0.02957356	0.01986369	734.82	-0.00165	0.00147842	1264.82	0.00255854		1794.81	0.0020287	0	
205.03	0.03074099	0.02067185	735.02	-0.00090916	0.00153988	1265.02	0.00156309		1795.01	0.00158247	0	
205.23	0.03172618	0.02147848	735.22	-0.00014701	0.00160133	1265.22	0.0010821		1795.21	0.00173673	0	
205.43	0.03231523	0.02228358	735.42	0.00022028	0.00166278	1265.42	0.00045836		1795.41	0.0020343	0	
205.63	0.03328144	0.02308714	735.62	0.0000421	0.00172421	1265.62	0.00008327		1795.61	0.00168818	0	
205.83	0.03456911	0.02388919	735.82	-0.00033303	0.00178563	1265.82	0.00073385		1795.81	0.00125995	0	
206.03	0.03632925	0.02468971	736.02	-0.00009997	0.00184704	1266.02	0.00058636		1796.01	0.00092049	0	
206.23	0.03778011	0.02548871	736.22	0.00073374	0.00190843	1266.22	0.00038031		1796.21	0.00026143	0	
206.43	0.03898668	0.02628619	736.42	0.00046461	0.00196982	1266.42	0.00043744		1796.41	-0.000226	0	
206.63	0.04034555	0.02708216	736.62	0.00062646	0.0020312	1266.62	0.00000445		1796.61	-0.00019044	0	
206.83	0.04156573	0.02787662	736.82	0.00060931	0.00209256	1266.82	0.00101212		1796.81	-0.00079994	0	
207.03	0.04236324	0.02866958	737.02	0.00073095	0.00215392	1267.02	0.00134834		1797.01	-0.00085894	0	
207.23	0.04348718	0.02946102	737.22	0.00083582	0.00221526	1267.22	0.00345965		1797.21	-0.00071909	0	
207.43	0.04411183	0.03025097	737.42	0.00020353	0.0022766	1267.42	0.00458173		1797.41	-0.00056041	0	
207.63	0.04524144	0.03103941	737.62	0.00038635	0.00233792	1267.62	0.00611993		1797.61	0.00060286	0	
207.83	0.0460088	0.03182636	737.82	0.0000307	0.00239923	1267.82	0.00680423		1797.81	0.00130183	0	
208.03	0.04661298	0.03261182	738.02	0.00095717	0.00246053	1268.02	0.00721092		1798.01	0.00172301	0	
208.23	0.04755936	0.03339578	738.22	0.00055848	0.00252182	1268.22	0.00584035		1798.21	0.00251281	0	
208.43	0.04808899	0.03417826	738.42	0.00102215	0.0025831	1268.42	0.00456164		1798.41	0.00401113	0	
208.63	0.04821894	0.03495925	738.62	0.00143376	0.00264436	1268.62	0.0041346		1798.61	0.00495306	0	
208.83	0.04963577	0.03573876	738.82	0.0008172	0.00270562	1268.82	0.00365051		1798.81	0.00577374	0	
209.03	0.05007767	0.03651679	739.02	0.00006279	0.00276687	1269.02	0.00380686		1799.01	0.00600293	0	
209.23	0.05083523	0.03729334	739.22	-0.0006833	0.0028281	1269.22	0.00421297		1799.21	0.00624087	0	
209.43	0.0524667	0.03806842	739.42	-0.00091607	0.00288932	1269.42	0.00397844		1799.41	0.00634377	0	
209.63	0.05272768	0.03884203	739.62	-0.00179135	0.00295054	1269.62	0.00403188		1799.61	0.00506591	0	
209.83	0.05435972	0.03961417	739.82	-0.00202202	0.00301174	1269.82	0.00344081		1799.81	0.00468946	0	
210.03	0.05629316	0.04038485	740.02	-0.00245647	0.00307293	1270.02	0.00344467		1800.01	0.00477955	0	
210.23	0.05779391	0.04115406	740.22	-0.00298779	0.00313411	1270.22	0.00273824		1800.21	0.00324041	0	
210.43	0.05831162	0.04192181	740.42	-0.0033434	0.00319528	1270.42	0.00285844		1800.41	0.00215624	0	
210.63	0.05902964	0.0426881	740.62	-0.00270724	0.00325644	1270.62	0.00362671		1800.61	0.00134569	0	
210.83	0.06059363	0.04345294	740.82	-0.00198845	0.00331759	1270.82	0.00363327		1800.81	0.0009007	0	
211.03	0.06092838	0.04421633	741.02	-0.00150845	0.00337872	1271.02	0.00367288		1801.01	0.00127317	0	
211.23	0.06236906	0.04497827	741.22	-0.00081324	0.00343985	1271.22	0.00504487		1801.21	0.0016396	0	
211.43	0.06288685	0.04573876	741.42	-0.00070786	0.00350096	1271.42	0.00496675		1801.41	0.00240217	0	
211.63	0.06339135	0.04649781	741.62	0.00014016	0.00356207	1271.62	0.00580604		1801.61	0.0022495	0	
211.83	0.06370313	0.04725542	741.82	0.00094407	0.00362316	1271.82	0.00555095		1801.81	0.00244025	0	
212.03	0.06533385	0.0480116	742.02	0.00160649	0.00368424	1272.02	0.00582977		1802.01	0.00305709	0	
212.23	0.06680598	0.04876633	742.22	0.00132585	0.00374532	1272.22	0.00428482		1802.21	0.00348599	0	
212.43	0.06757133	0.04951963	742.42	0.00178866	0.00380638	1272.42	0.0034642		1802.41	0.00374186	0	
212.63	0.06865546	0.05027151	742.62	0.00130797	0.00386743	1272.62	0.00297237		1802.61	0.00399221	0	
212.83	0.07075896	0.05102196	742.82	0.00102112	0.00392847	1272.82	0.00283836		1802.81	0.0038464	0	
213.03	0.07121443	0.05177098	743.02	0.00182119	0.00398949	1273.02	0.00268066		1803.01	0.00398737	0	
213.23	0.07178372	0.05251858	743.22	0.00177861	0.00405051	1273.22	0.00285185		1803.21	0.00451897	0	
213.43	0.07245866	0.05326476	743.42	0.00194066	0.00411152	1273.42	0.00295496		1803.41	0.0042942	0	
213.63	0.07222732	0.05400953	743.62	0.0015756	0.00417251	1273.62	0.00302672		1803.61	0.0046224	0	
213.83	0.07491985	0.05475288	743.82	0.00087958	0.0042335	1273.82	0.00306198		1803.81	0.00428446	0	
214.03	0.0756483	0.05549482	744.02	0.00001505	0.00429447	1274.02	0.00369108		1804.01	0.00330321	0	
214.23	0.07641767	0.05623535	744.22	0.0001031	0.00435543	1274.22	0.00355929		1804.21	0.00236425	0	
214.43	0.07653788	0.05697448	744.42	-0.00021757	0.00441639	1274.42	0.00440602		1804.41	0.00170485	0	
214.63	0.07806314	0.0577122	744.62	0.00016165	0.00447733	1274.62	0.00456198		1804.61	0.0017878	0	
214.83	0.0803653	0.05844853	744.82	0.00022394	0.00453826	1274.82	0.00418926		1804.81	0.0024175	0	
215.03	0.08058707	0.05918345	745.02	0.0009091	0.00459918	1275.02	0.00425884		1805.01	0.00223922	0	
215.23	0.08166253	0.05991699	745.22	0.00122234	0.00466009	1275.22	0.00403478		1805.21	0.00290776	0	
215.43	0.08200585	0.06064913	745.42	0.00178683	0.00472099	1275.42	0.00400099		1805.41	0.00279237	0	
215.63	0.08296041	0.06137988	745.62	0.00185726	0.00478187	1275.62	0.00349905		1805.61	0.00184054	0	
215.83	0.08476484	0.06210924	745.82	0.00196434	0.00484275	1275.82	0.00326927		1805.81	0.00181482	0	
216.03	0.08703359	0.06283722	746.02	0.00114794	0.00490361	1276.02	0.00300704		1806.01	0.00183839	0	
216.23	0.08851333	0.06356381	746.22	0.00071384	0.00496447	1276.22	0.00134848		1806.21	0.00118237	0	
216.43	0.08855552	0.06428903	746.42	-0.00023205	0.00502531	1276.42	0.00076767		1806.41	0.00057713	0	
216.63	0.08929849	0.06501287	746.62	-0.00064526	0.00508615	1276.62	0.00054633		1806.61	0.0002716	0	
216.83	0.08994717	0.06573534	746.82	-0.00059134	0.00514697	1276.82	0.00072422		1806.81	0.00056746	0	
217.03	0.09027675	0.06645644	747.02	-0.00013698	0.00520778	1277.02	0.00114568		1807.01	0.00099842	0	
217.23	0.08959785	0.06717617	747.22	-0.00126466	0.00526858	1277.22	0.00177245		1807.21	0.00114863	0	
217.43	0.08957416	0.06789453	747.42	-0.0011409	0.00532937	1277.42	0.00221986		1807.41	0.00055579	0	
217.63	0.09048944	0.06861153	747.62	-0.00092719	0.00539015	1277.62	0.00270959		1807.61	0.00151226	0	
217.83	0.09151285	0.06932716	747.82	-0.00095007	0.00545092	1277.82	0.00482743		1807.81	0.00029974	0	
218.03	0.0905777	0.07004144	748.02	-0.00115699	0.00551168	1278.02	0.00594768		1808.01	0.0004689	0	
218.23	0.09142685	0.07075437	748.22	-0.00135083	0.00557242	1278.22	0.00648149		1808.21	0.00131774	0	
218.43	0.09253642	0.07146594	748.42	-0.00147341	0.00563316	1278.42	0.00710362		1808.41	0.00117476	0	
218.63	0.0942112	0.07217616	748.62	-0.00131027	0.00569388	1278.62	0.0067141		1808.61	0.00191038	0	
218.83	0.09556791	0.07288503	748.82	-0.00132768	0.0057546	1278.82	0.00654506		1808.81	0.00233688	0	
219.03	0.09511263	0.07359255	749.02	-0.00068291	0.0058153	1279.02	0.00598311		1809.01	0.00235274	0	
219.23	0.0965252	0.07429874	749.22	-0.00020461	0.00587599	1279.22	0.00566924		1809.21	0.0021598	0	
219.43	0.0977206	0.07500358	749.42	-0.00023102	0.00593668	1279.42	0.00557265		1809.41	0.00076994	0	
219.63	0.09933132	0.07570709	749.62	-0.00091407	0.00599735	1279.62	0.00522084		1809.61	0.00083512	0	
219.83	0.10075001	0.07640926	749.82	-0.00013298	0.00605801	1279.82	0.0057349		1809.81	0.00157062	0	
220.03	0.10233292	0.07711009	750.02	-0.00032499	0.00611866	1280.02	0.00585931		1810.01	0.00186328	0	
220.23	0.10281905	0.0778096	750.22	-0.00049902	0.00617929	1280.22	0.00500455		1810.21	0.00151108	0	
220.43	0.10238405	0.07850778	750.42	-0.00079251	0.00623992	1280.42	0.00449348		1810.41	0.00118359	0	
220.63	0.10334996	0.07920463	750.62	-0.00005649	0.00630054	1280.62	0.00404844		1810.61	0.00169755	0	
220.83	0.10294095	0.07990017	750.82	0.00001378	0.00636115	1280.82	0.00317884		1810.81	0.00145567	0	
221.03	0.10362202	0.08059438	751.02	-0.00004891	0.00642174	1281.02	0.0027387		1811.01	0.00159928	0	
221.23	0.10365469	0.08128727	751.22	-0.00036532	0.00648233	1281.22	0.00244084		1811.21	0.00121778	0	
221.43	0.10398735	0.08197885	751.42	-0.00004019	0.0065429	1281.42	0.00271732		1811.41	0.00123882	0	
221.63	0.10380985	0.08266912	751.62	-0.00000462	0.00660346	1281.62	0.00311027		1811.61	0.00250528	0	
221.83	0.10400959	0.08335807	751.82	-0.00045951	0.00666402	1281.82	0.00343969		1811.81	0.00220075	0	
222.03	0.10479875	0.08404572	752.02	-0.00076153	0.00672456	1282.02	0.00318405		1812.01	0.00267688	0	
222.23	0.10529349	0.08473206	752.22	-0.00073578	0.00678509	1282.22	0.00341808		1812.21	0.00287707	0	
222.43	0.10568553	0.0854171	752.42	-0.00003507	0.00684561	1282.42	0.00295759		1812.41	0.00249303	0	
222.63	0.10598432	0.08610084	752.62	0.00053446	0.00690612	1282.62	0.00262597		1812.61	0.00259705	0	
222.83	0.10648389	0.08678329	752.82	0.00125907	0.00696662	1282.82	0.00253886		1812.81	0.00211344	0	
223.03	0.10676669	0.08746443	753.02	0.00147667	0.0070271	1283.02	0.001913		1813.01	0.00187944	0	
223.23	0.10812454	0.08814429	753.22	0.00204231	0.00708758	1283.22	0.00229188		1813.21	0.00150401	0	
223.43	0.10932215	0.08882285	753.42	0.00198731	0.00714805	1283.42	0.00305899		1813.41	0.00175925	0	
223.63	0.11019009	0.08950013	753.62	0.00256444	0.0072085	1283.62	0.00333175		1813.61	0.00215341	0	
223.83	0.1107953	0.09017612	753.82	0.00279964	0.00726895	1283.82	0.00383538		1813.81	0.00279653	0	
224.03	0.1116366	0.09085083	754.02	0.00311133	0.00732938	1284.02	0.00351299		1814.01	0.00280841	0	
224.23	0.11170681	0.09152426	754.22	0.00313366	0.00738981	1284.22	0.00215598		1814.21	0.00367577	0	
224.43	0.1128064	0.0921964	754.42	0.00354855	0.00745022	1284.42	0.00149178		1814.41	0.00384837	0	
224.63	0.11493466	0.09286728	754.62	0.00368297	0.00751062	1284.62	0.00111152		1814.61	0.00389415	0	
224.83	0.11638384	0.09353688	754.82	0.00274914	0.00757101	1284.82	0.00053074		1814.81	0.00359677	0	
225.03	0.11750055	0.09420521	755.02	0.00180976	0.00763139	1285.02	0.0006559		1815.01	0.00421232	0	
225.23	0.11887038	0.09487227	755.22	0.00095064	0.00769176	1285.22	0.00103432		1815.21	0.00372283	0	
225.43	0.11944785	0.09553806	755.42	0.00027239	0.00775212	1285.42	0.001786		1815.41	0.00342083	0	
225.63	0.12083273	0.09620259	755.62	0.00026594	0.00781247	1285.62	0.00164381		1815.61	0.00298329	0	
225.83	0.12309955	0.09686586	755.82	0.00067749	0.00787281	1285.82	0.00134326		1815.81	0.00211501	0	
226.03	0.12395987	0.09752787	756.02	0.00095604	0.00793313	1286.02	0.00203782		1816.01	0.00069389	0	
226.23	0.12466622	0.09818863	756.22	0.00206437	0.00799345	1286.22	0.00222792		1816.21	-0.0003703	0	
226.43	0.12581175	0.09884813	756.42	0.00251575	0.00805375	1286.42	0.00260527		1816.41	-0.00135183	0	
226.63	0.12687572	0.09950637	756.62	0.00331887	0.00811405	1286.62	0.00312119		1816.61	-0.00285628	0	
226.83	0.12712351	0.10016337	756.82	0.00263917	0.00817433	1286.82	0.00320589		1816.81	-0.00299393	0	
227.03	0.12697588	0.10081913	757.02	0.00180158	0.00823461	1287.02	0.00374107		1817.01	-0.00286521	0	
227.23	0.12727943	0.10147363	757.22	0.00250658	0.00829487	1287.22	0.00461666		1817.21	-0.00275775	0	
227.43	0.12771546	0.1021269	757.42	0.00313154	0.00835512	1287.42	0.00555291		1817.41	-0.00346275	0	
227.63	0.12773061	0.10277892	757.62	0.0036403	0.00841536	1287.62	0.00565608		1817.61	-0.00338532	0	
227.83	0.12782108	0.10342971	757.82	0.00342151	0.00847559	1287.82	0.00575129		1817.81	-0.002209	0	
228.03	0.12794246	0.10407926	758.02	0.00462156	0.00853581	1288.02	0.00586786		1818.01	-0.00098542	0	
228.23	0.12845244	0.10472758	758.22	0.00376364	0.00859602	1288.22	0.00524562		1818.21	-0.00047226	0	
228.43	0.12999931	0.10537467	758.42	0.00382981	0.00865622	1288.42	0.00495977		1818.41	0.00019504	0	
228.63	0.13123366	0.10602053	758.62	0.00368945	0.00871641	1288.62	0.00515611		1818.61	0.00104581	0	
228.83	0.13112582	0.10666517	758.82	0.0037119	0.00877658	1288.82	0.00423284		1818.81	0.00133912	0	
229.03	0.13104573	0.10730858	759.02	0.00391766	0.00883675	1289.02	0.0037917		1819.01	0.00252324	0	
229.23	0.1327507	0.10795077	759.22	0.00334191	0.0088969	1289.22	0.00290672		1819.21	0.00235697	0	
229.43	0.13361216	0.10859174	759.42	0.00377031	0.00895705	1289.42	0.00232507		1819.41	0.00262329	0	
229.63	0.13505497	0.1092315	759.62	0.00366898	0.00901718	1289.62	0.00121531		1819.61	0.00285697	0	
229.83	0.13688221	0.10987004	759.82	0.00361335	0.00907731	1289.82	0.0017133		1819.81	0.00347888	0	
230.03	0.13780857	0.11050737	760.02	0.00422957	0.00913742	1290.02	0.00179821		1820.01	0.00274139	0	
230.23	0.13936997	0.11114348	760.22	0.00442547	0.00919752	1290.22	0.00292105		1820.21	0.00286402	0	
230.43	0.14043036	0.1117784	760.42	0.00296335	0.00925761	1290.42	0.00361058		1820.41	0.00244097	0	
230.63	0.14198943	0.1124121	760.62	0.00257244	0.00931769	1290.62	0.00401871		1820.61	0.00240815	0	
230.83	0.14125027	0.11304461	760.82	0.00152162	0.00937776	1290.82	0.00428663		1820.81	0.00256301	0	
231.03	0.14137992	0.11367591	761.02	0.00186491	0.00943782	1291.02	0.00506224		1821.01	0.00201378	0	
231.23	0.14156723	0.11430602	761.22	0.00301214	0.00949787	1291.22	0.00524832		1821.21	0.00168981	0	
231.43	0.14134375	0.11493493	761.42	0.0028867	0.00955791	1291.42	0.0058795		1821.41	0.00149754	0	
231.63	0.1422363	0.11556264	761.62	0.00258433	0.00961793	1291.62	0.0057942		1821.61	0.00113779	0	
231.83	0.14212733	0.11618916	761.82	0.0018145	0.00967795	1291.82	0.00664292		1821.81	0.00083134	0	
232.03	0.14206989	0.1168145	762.02	0.0018592	0.00973796	1292.02	0.00687459		1822.01	0.00113967	0	
232.23	0.1422004	0.11743865	762.22	0.00101197	0.00979795	1292.22	0.00625496		1822.21	0.00117063	0	
232.43	0.14316331	0.11806161	762.42	0.00149207	0.00985793	1292.42	0.0062946		1822.41	0.00125796	0	
232.63	0.14381109	0.11868339	762.62	0.00117028	0.00991791	1292.62	0.00523541		1822.61	0.00108781	0	
232.83	0.14304052	0.11930399	762.82	0.00153217	0.00997787	1292.82	0.00351549		1822.81	0.00094298	0	
233.03	0.14376657	0.11992342	763.02	0.00129649	0.01003782	1293.02	0.00357599		1823.01	0.00155291	0	
233.23	0.14470471	0.12054166	763.22	0.00042727	0.01009777	1293.22	0.00340543		1823.21	0.00068696	0	
233.43	0.14594229	0.12115874	763.42	0.00112038	0.0101577	1293.42	0.00440985		1823.41	0.00004529	0	
233.63	0.14765821	0.12177464	763.62	0.00121408	0.01021762	1293.62	0.00534618		1823.61	0.00012843	0	
233.83	0.14894152	0.12238937	763.82	0.00220685	0.01027753	1293.82	0.0069452		1823.81	0.00038702	0	
234.03	0.14948279	0.12300294	764.02	0.00263596	0.01033743	1294.02	0.00671415		1824.01	-0.00064649	0	
234.23	0.15015085	0.12361534	764.22	0.00219768	0.01039731	1294.22	0.00817739		1824.21	-0.00101674	0	
234.43	0.15143068	0.12422658	764.42	0.0021771	0.01045719	1294.42	0.00794302		1824.41	-0.00111124	0	
234.63	0.15335175	0.12483666	764.62	0.00297927	0.01051706	1294.62	0.00833711		1824.61	-0.00171509	0	
234.83	0.15278417	0.12544559	764.82	0.00373052	0.01057692	1294.82	0.00759603		1824.81	-0.00262185	0	
235.03	0.15368329	0.12605335	765.02	0.00389908	0.01063676	1295.02	0.00716018		1825.01	-0.00266052	0	
235.23	0.15436719	0.12665997	765.22	0.00399664	0.0106966	1295.22	0.00644309		1825.21	-0.00332789	0	
235.43	0.15488811	0.12726543	765.42	0.0035864	0.01075642	1295.42	0.00552659		1825.41	-0.00279139	0	
235.63	0.15562745	0.12786974	765.62	0.0039434	0.01081624	1295.62	0.00513433		1825.61	-0.00317701	0	
235.83	0.15631926	0.1284729	765.82	0.00345964	0.01087604	1295.82	0.00554463		1825.81	-0.00220955	0	
236.03	0.15683772	0.12907492	766.02	0.00370504	0.01093583	1296.02	0.00467738		1826.01	-0.00126924	0	
236.23	0.15759109	0.1296758	766.22	0.00385635	0.01099561	1296.22	0.00355617		1826.21	-0.00080056	0	
236.43	0.15812388	0.13027554	766.42	0.00441149	0.01105538	1296.42	0.00307562		1826.41	-0.00069269	0	
236.63	0.15872115	0.13087414	766.62	0.00413369	0.01111515	1296.62	0.00237548		1826.61	-0.00039056	0	
236.83	0.15887296	0.1314716	766.82	0.00371564	0.0111749	1296.82	0.0017641		1826.81	0.00052066	0	
237.03	0.15918675	0.13206793	767.02	0.00363471	0.01123464	1297.02	0.00282921		1827.01	-0.00009247	0	
237.23	0.15945605	0.13266313	767.22	0.00342966	0.01129436	1297.22	0.00392327		1827.21	-0.00093649	0	
237.43	0.16025882	0.1332572	767.42	0.0039278	0.01135408	1297.42	0.00492721		1827.41	-0.00160497	0	
237.63	0.15995411	0.13385014	767.62	0.00423702	0.01141379	1297.62	0.00578691		1827.61	-0.00184519	0	
237.83	0.15982666	0.13444195	767.82	0.00516102	0.01147349	1297.82	0.00622437		1827.81	-0.00174972	0	
238.03	0.15934842	0.13503264	768.02	0.00471891	0.01153317	1298.02	0.00585958		1828.01	-0.00151572	0	
238.23	0.15978245	0.13562221	768.22	0.00580842	0.01159285	1298.22	0.00552892		1828.21	-0.00095094	0	
238.43	0.15997463	0.13621066	768.42	0.00614743	0.01165251	1298.42	0.00470083		1828.41	-0.00031961	0	
238.63	0.16081344	0.136798	768.62	0.00602551	0.01171217	1298.62	0.00505583		1828.61	-0.00015886	0	
238.83	0.1594807	0.13738422	768.82	0.00648237	0.01177181	1298.82	0.00563115		1828.81	0.00048972	0	
239.03	0.15997829	0.13796932	769.02	0.00612459	0.01183145	1299.02	0.00559414		1829.01	0.00035298	0	
239.23	0.15992786	0.13855332	769.22	0.00624764	0.01189107	1299.22	0.00540384		1829.21	-0.00004756	0	
239.43	0.1599098	0.13913621	769.42	0.00645128	0.01195068	1299.42	0.00448765		1829.41	0.00158718	0	
239.63	0.15999692	0.13971799	769.62	0.0064181	0.01201028	1299.62	0.00430752		1829.61	0.00133025	0	
239.83	0.16095899	0.14029867	769.82	0.00609813	0.01206987	1299.82	0.00549499		1829.81	0.00225549	0	
240.03	0.16146512	0.14087824	770.02	0.00579732	0.01212945	1300.02	0.00546562		1830.01	0.00248918	0	
240.23	0.16212995	0.14145672	770.22	0.00520442	0.01218902	1300.22	0.00578435		1830.21	0.00224834	0	
240.43	0.16231336	0.14203409	770.42	0.00427055	0.01224858	1300.42	0.0058535		1830.41	0.00254743	0	
240.63	0.16340601	0.14261037	770.62	0.00305122	0.01230813	1300.62	0.00631567		1830.61	0.00269242	0	
240.83	0.16410328	0.14318556	770.82	0.00158798	0.01236767	1300.82	0.0055176		1830.81	0.00334557	0	
241.03	0.16468713	0.14375966	771.02	0.00209781	0.0124272	1301.02	0.00690905		1831.01	0.00235752	0	
241.23	0.16608169	0.14433266	771.22	0.0015884	0.01248671	1301.22	0.00787396		1831.21	0.00190812	0	
241.43	0.16711908	0.14490458	771.42	0.00189719	0.01254622	1301.42	0.00764777		1831.41	0.00171502	0	
241.63	0.16778912	0.14547542	771.62	0.00213862	0.01260572	1301.62	0.00810446		1831.61	0.0015326	0	
241.83	0.16873198	0.14604517	771.82	0.00263505	0.0126652	1301.82	0.00784561		1831.81	0.00269909	0	
242.03	0.16859132	0.14661383	772.02	0.00269621	0.01272468	1302.02	0.00710264		1832.01	0.00328412	0	
242.23	0.16914199	0.14718142	772.22	0.00378758	0.01278414	1302.22	0.00717033		1832.21	0.00319614	0	
242.43	0.17001406	0.14774793	772.42	0.00461543	0.01284359	1302.42	0.00709872		1832.41	0.00254405	0	
242.63	0.1708684	0.14831337	772.62	0.00585678	0.01290304	1302.62	0.00734479		1832.61	0.00183691	0	
242.83	0.17063689	0.14887773	772.82	0.00759945	0.01296247	1302.82	0.00795467		1832.81	0.00198751	0	
243.03	0.1714166	0.14944103	773.02	0.00813288	0.01302189	1303.02	0.00710275		1833.01	0.0005034	0	
243.23	0.17105503	0.15000325	773.22	0.00847187	0.0130813	1303.22	0.0062915		1833.21	0.00013567	0	
243.43	0.1715522	0.15056441	773.42	0.00992963	0.0131407	1303.42	0.00611055		1833.41	-0.00010233	0	
243.63	0.17229773	0.1511245	773.62	0.00998197	0.01320009	1303.62	0.00641679		1833.61	-0.00073645	0	
243.83	0.17277232	0.15168352	773.82	0.01010571	0.01325947	1303.82	0.00676169		1833.81	-0.00032201	0	
244.03	0.17326261	0.15224149	774.02	0.00925496	0.01331884	1304.02	0.00552069		1834.01	-0.00055193	0	
244.23	0.17344295	0.1527984	774.22	0.00909657	0.0133782	1304.22	0.00489278		1834.21	-0.00119861	0	
244.43	0.1730165	0.15335425	774.42	0.00876502	0.01343755	1304.42	0.00422764		1834.41	-0.00112	0	
244.63	0.1742806	0.15390904	774.62	0.0089384	0.01349688	1304.62	0.00456515		1834.61	-0.00101179	0	
244.83	0.17477468	0.15446279	774.82	0.00781106	0.01355621	1304.82	0.00392061		1834.81	-0.00067833	0	
245.03	0.17664236	0.15501548	775.02	0.00804817	0.01361553	1305.02	0.00461554		1835.01	-0.00088251	0	
245.23	0.17699081	0.15556712	775.22	0.00743437	0.01367483	1305.22	0.00489001		1835.21	-0.00070829	0	
245.43	0.17794211	0.15611772	775.42	0.00730469	0.01373413	1305.42	0.00519874		1835.41	-0.00075686	0	
245.63	0.17960886	0.15666727	775.62	0.00706485	0.01379341	1305.62	0.00659374		1835.61	-0.00071091	0	
245.83	0.18023033	0.15721578	775.82	0.00714833	0.01385268	1305.82	0.00624963		1835.81	0.00028434	0	
246.03	0.1808223	0.15776324	776.02	0.00711802	0.01391195	1306.02	0.00645529		1836.01	0.00042207	0	
246.23	0.18154541	0.15830967	776.22	0.00791038	0.0139712	1306.22	0.00756407		1836.21	0.00058997	0	
246.43	0.18310929	0.15885506	776.42	0.00881688	0.01403044	1306.42	0.00641213		1836.41	0.00054352	0	
246.63	0.18309425	0.15939941	776.62	0.00946162	0.01408967	1306.62	0.00621874		1836.61	0.00050928	0	
246.83	0.18383031	0.15994274	776.82	0.00966665	0.01414889	1306.82	0.0064864		1836.81	0.00118431	0	
247.03	0.18484859	0.16048503	777.02	0.00962053	0.01420811	1307.02	0.00657165		1837.01	0.00055609	0	
247.23	0.18596214	0.16102629	777.22	0.00981116	0.01426731	1307.22	0.00685925		1837.21	0.00128776	0	
247.43	0.1867082	0.16156652	777.42	0.01025655	0.0143265	1307.42	0.00715454		1837.41	0.00181486	0	
247.63	0.18708381	0.16210573	777.62	0.00988075	0.01438567	1307.62	0.00615059		1837.61	0.00197362	0	
247.83	0.18683709	0.16264392	777.82	0.01042045	0.01444484	1307.82	0.00495483		1837.81	0.00274111	0	
248.03	0.18658986	0.16318108	778.02	0.00964554	0.014504	1308.02	0.0039348		1838.01	0.00206735	0	
248.23	0.18673437	0.16371723	778.22	0.00982181	0.01456315	1308.22	0.00384826		1838.21	0.00154428	0	
248.43	0.18657254	0.16425235	778.42	0.00922286	0.01462229	1308.42	0.00358329		1838.41	0.0018018	0	
248.63	0.18719183	0.16478646	778.62	0.00845063	0.01468141	1308.62	0.00368055		1838.61	0.00179418	0	
248.83	0.18667337	0.16531956	778.82	0.00741066	0.01474053	1308.82	0.00390419		1838.81	0.00172066	0	
249.03	0.1874677	0.16585165	779.02	0.00703165	0.01479963	1309.02	0.00436648		1839.01	0.00222792	0	
249.23	0.18702723	0.16638272	779.22	0.00696729	0.01485873	1309.22	0.00473656		1839.21	0.00225447	0	
249.43	0.18754921	0.16691279	779.42	0.00683743	0.01491781	1309.42	0.00434239		1839.41	0.00187015	0	
249.63	0.18806027	0.16744185	779.62	0.00678588	0.01497689	1309.62	0.00497604		1839.61	0.00154359	0	
249.83	0.18764085	0.16796991	779.82	0.00591428	0.01503595	1309.82	0.00461222		1839.81	0.00221479	0	
250.03	0.18660376	0.16849696	780.02	0.00548409	0.015095	1310.02	0.00495243		1840.01	0.00148726	0	
250.23	0.18612003	0.16902302	780.22	0.00642686	0.01515405	1310.22	0.00500963		1840.21	0.00241307	0	
250.43	0.18645333	0.16954807	780.42	0.00686919	0.01521308	1310.42	0.00381779		1840.41	0.00221349	0	
250.63	0.18599115	0.17007213	780.62	0.0071463	0.0152721	1310.62	0.00331296		1840.61	0.00146219	0	
250.83	0.18702749	0.1705952	780.82	0.00803728	0.01533111	1310.82	0.00386743		1840.81	0.00121528	0	
251.03	0.18836583	0.17111727	781.02	0.00847091	0.01539011	1311.02	0.00477886		1841.01	0.00056342	0	
251.23	0.18907596	0.17163835	781.22	0.00940081	0.0154491	1311.22	0.00454159		1841.21	0.00005146	0	
251.43	0.18915767	0.17215845	781.42	0.01003641	0.01550808	1311.42	0.00405525		1841.41	0.00042359	0	
251.63	0.19037531	0.17267755	781.62	0.00992797	0.01556705	1311.62	0.00408821		1841.61	0.00014612	0	
251.83	0.19143676	0.17319567	781.82	0.00998623	0.01562601	1311.82	0.00403571		1841.81	-0.00006733	0	
252.03	0.19279412	0.17371281	782.02	0.01011876	0.01568495	1312.02	0.00344929		1842.01	-0.00038455	0	
252.23	0.19379015	0.17422896	782.22	0.0102277	0.01574389	1312.22	0.00410316		1842.21	-0.00030486	0	
252.43	0.19483039	0.17474414	782.42	0.00925389	0.01580282	1312.42	0.00409555		1842.41	-0.00021031	0	
252.63	0.19603886	0.17525834	782.62	0.00936774	0.01586174	1312.62	0.00487399		1842.61	-0.00039447	0	
252.83	0.19723517	0.17577156	782.82	0.0097116	0.01592064	1312.82	0.00514661		1842.81	-0.00068454	0	
253.03	0.19854628	0.17628381	783.02	0.0099771	0.01597954	1313.02	0.00503761		1843.01	-0.00010109	0	
253.23	0.19980589	0.17679508	783.22	0.00990967	0.01603842	1313.22	0.00516957		1843.21	-0.00006529	0	
253.43	0.19943746	0.17730539	783.42	0.00879087	0.0160973	1313.42	0.00537778		1843.41	-0.00043625	0	
253.63	0.20007644	0.17781472	783.62	0.00824949	0.01615616	1313.62	0.00605459		1843.61	-0.00018066	0	
253.83	0.19930163	0.17832309	783.82	0.00717615	0.01621501	1313.82	0.00589578		1843.81	0.00056251	0	
254.03	0.19797136	0.1788305	784.02	0.00657754	0.01627386	1314.02	0.00526421		1844.01	0.00078004	0	
254.23	0.19758509	0.17933694	784.22	0.00672174	0.01633269	1314.22	0.0047234		1844.21	0.00194823	0	
254.43	0.19822515	0.17984242	784.42	0.00576252	0.01639151	1314.42	0.00437276		1844.41	0.00086658	0	
254.63	0.19828924	0.18034694	784.62	0.00562751	0.01645032	1314.62	0.00356071		1844.61	-0.00032664	0	
254.83	0.19866941	0.1808505	784.82	0.00594968	0.01650913	1314.82	0.00368608		1844.81	-0.00044844	0	
255.03	0.19930814	0.18135311	785.02	0.0052006	0.01656792	1315.02	0.00280477		1845.01	-0.00066594	0	
255.23	0.19909374	0.18185477	785.22	0.0051394	0.0166267	1315.22	0.00184719		1845.21	-0.00059972	0	
255.43	0.19959355	0.18235547	785.42	0.00413461	0.01668547	1315.42	0.00172704		1845.41	0.00055366	0	
255.63	0.20047288	0.18285522	785.62	0.00280663	0.01674423	1315.62	0.00129991		1845.61	0.00068607	0	
255.83	0.20107315	0.18335402	785.82	0.00296723	0.01680298	1315.82	0.00053187		1845.81	-0.0000945	0	
256.03	0.2011698	0.18385188	786.02	0.00322933	0.01686172	1316.02	0.00067621		1846.01	0.00083684	0	
256.23	0.20185329	0.18434879	786.22	0.00320929	0.01692044	1316.22	0.00082618		1846.21	0.00067701	0	
256.43	0.20366358	0.18484476	786.42	0.00341846	0.01697916	1316.42	0.00121492		1846.41	0.00146056	0	
256.63	0.20464777	0.18533978	786.62	0.00465539	0.01703787	1316.62	0.00184887		1846.61	0.0019228	0	
256.83	0.20501192	0.18583387	786.82	0.00617239	0.01709657	1316.82	0.00248054		1846.81	0.00140179	0	
257.03	0.20641996	0.18632702	787.02	0.00802921	0.01715525	1317.02	0.00329173		1847.01	0.001874	0	
257.23	0.20779415	0.18681923	787.22	0.00875957	0.01721393	1317.22	0.00396758		1847.21	0.00124715	0	
257.43	0.20813873	0.18731051	787.42	0.00947995	0.01727259	1317.42	0.00512745		1847.41	0.00056702	0	
257.63	0.20850664	0.18780086	787.62	0.0101273	0.01733125	1317.62	0.00547257		1847.61	0.00078753	0	
257.83	0.20789211	0.18829028	787.82	0.0112513	0.01738989	1317.82	0.00544958		1847.81	0.00065011	0	
258.03	0.20808954	0.18877876	788.02	0.01148449	0.01744853	1318.02	0.00602346		1848.01	0.00139377	0	
258.23	0.20824101	0.18926632	788.22	0.01277865	0.01750715	1318.22	0.00646446		1848.21	0.00068945	0	
258.43	0.20850003	0.18975296	788.42	0.01304535	0.01756576	1318.42	0.00661188		1848.41	-0.00046767	0	
258.63	0.20731709	0.19023867	788.62	0.01374066	0.01762437	1318.62	0.00520117		1848.61	-0.00041612	0	
258.83	0.2076852	0.19072346	788.82	0.01434833	0.01768296	1318.82	0.00413627		1848.81	0.00029961	0	
259.03	0.2077765	0.19120733	789.02	0.01342433	0.01774154	1319.02	0.00355661		1849.01	0.00042865	0	
259.23	0.20731245	0.19169028	789.22	0.01319625	0.01780011	1319.22	0.00340684		1849.21	0.00101355	0	
259.43	0.20807479	0.19217231	789.42	0.01231006	0.01785868	1319.42	0.00298507		1849.41	0.00148747	0	
259.63	0.20840596	0.19265343	789.62	0.01106646	0.01791723	1319.62	0.0028095		1849.61	0.00134121	0	
259.83	0.208392	0.19313363	789.82	0.01045222	0.01797577	1319.82	0.00313559		1849.81	0.00071331	0	
260.03	0.20924177	0.19361293	790.02	0.00944663	0.0180343	1320.02	0.0030831		1850.01	0.00150531	0	
260.23	0.21027034	0.19409131	790.22	0.00902491	0.01809282	1320.22	0.00244316		1850.21	0.00169177	0	
260.43	0.21060859	0.19456879	790.42	0.0082188	0.01815133	1320.42	0.0031178		1850.41	0.00126593	0	
260.63	0.21116502	0.19504536	790.62	0.007949	0.01820983	1320.62	0.00354182		1850.61	0.00061287	0	
260.83	0.21212344	0.19552103	790.82	0.00879757	0.01826831	1320.82	0.0040187		1850.81	0.0000259	0	
261.03	0.21434486	0.19599579	791.02	0.00873981	0.01832679	1321.02	0.00447099		1851.01	-0.00034349	0	
261.23	0.21510004	0.19646965	791.22	0.00741085	0.01838526	1321.22	0.00456261		1851.21	-0.00113702	0	
261.43	0.21540623	0.19694261	791.42	0.00677823	0.01844372	1321.42	0.00542684		1851.41	-0.00154933	0	
261.63	0.21525786	0.19741468	791.62	0.00674719	0.01850216	1321.62	0.00481274		1851.61	-0.00139253	0	
261.83	0.21530229	0.19788585	791.82	0.00823719	0.0185606	1321.82	0.00400151		1851.81	-0.0019	0	
262.03	0.21565978	0.19835612	792.02	0.00821307	0.01861903	1322.02	0.00429831		1852.01	-0.00134506	0	
262.23	0.21511242	0.19882551	792.22	0.00967445	0.01867744	1322.22	0.003147		1852.21	-0.00194149	0	
262.43	0.21554185	0.199294	792.42	0.0104049	0.01873585	1322.42	0.00158565		1852.41	-0.00171635	0	
262.63	0.21600725	0.1997616	792.62	0.01131266	0.01879424	1322.62	0.00029864		1852.61	-0.00178018	0	
262.83	0.21717277	0.20022831	792.82	0.01271401	0.01885263	1322.82	0.00079241		1852.81	-0.00130191	0	
263.03	0.21712911	0.20069414	793.02	0.01230548	0.018911	1323.02	0.00107502		1853.01	-0.00113964	0	
263.23	0.21763844	0.20115909	793.22	0.01238457	0.01896936	1323.22	0.00108975		1853.21	-0.00055185	0	
263.43	0.21820372	0.20162315	793.42	0.01226782	0.01902772	1323.42	0.00113094		1853.41	-0.00059634	0	
263.63	0.21854306	0.20208633	793.62	0.01186342	0.01908606	1323.62	0.00076954		1853.61	-0.00089713	0	
263.83	0.21851326	0.20254863	793.82	0.01190286	0.01914439	1323.82	0.00066858		1853.81	-0.00088331	0	
264.03	0.21959108	0.20301006	794.02	0.01241331	0.01920272	1324.02	0.000849		1854.01	-0.00087434	0	
264.23	0.2191328	0.20347061	794.22	0.01238556	0.01926103	1324.22	0.00181627		1854.21	-0.00145627	0	
264.43	0.21940092	0.20393028	794.42	0.0122147	0.01931933	1324.42	0.0025374		1854.41	-0.00147899	0	
264.63	0.22005078	0.20438908	794.62	0.0122563	0.01937762	1324.62	0.00301721		1854.61	-0.00043039	0	
264.83	0.21939309	0.20484701	794.82	0.01172674	0.0194359	1324.82	0.00338567		1854.81	-0.00019781	0	
265.03	0.21870521	0.20530408	795.02	0.01084401	0.01949417	1325.02	0.00338591		1855.01	-0.00032644	0	
265.23	0.21862915	0.20576027	795.22	0.00987122	0.01955243	1325.22	0.00361929		1855.21	-0.00015006	0	
265.43	0.21896069	0.2062156	795.42	0.01027488	0.01961068	1325.42	0.00332195		1855.41	-0.00016543	0	
265.63	0.21915738	0.20667007	795.62	0.00988212	0.01966892	1325.62	0.00249803		1855.61	-0.00008381	0	
265.83	0.21887051	0.20712367	795.82	0.01075161	0.01972715	1325.82	0.00229208		1855.81	-0.0005386	0	
266.03	0.21958385	0.20757641	796.02	0.01074644	0.01978537	1326.02	0.00163956		1856.01	0.00000189	0	
266.23	0.22005175	0.20802829	796.22	0.01078014	0.01984358	1326.22	0.00079153		1856.21	0.00003094	0	
266.43	0.22044286	0.20847932	796.42	0.01055675	0.01990178	1326.42	-0.00014271		1856.41	-0.00014909	0	
266.63	0.22019909	0.20892948	796.62	0.01058242	0.01995996	1326.62	-0.00011509		1856.61	-0.00055864	0	
266.83	0.2200107	0.2093788	796.82	0.01053461	0.02001814	1326.82	0.00038867		1856.81	0.00047297	0	
267.03	0.22088393	0.20982726	797.02	0.00993152	0.02007631	1327.02	0.00008036		1857.01	0.00061225	0	
267.23	0.22123511	0.21027487	797.22	0.00914283	0.02013446	1327.22	-0.00038378		1857.21	0.00138297	0	
267.43	0.22159631	0.21072163	797.42	0.00974139	0.02019261	1327.42	0.00017862		1857.41	0.00151865	0	
267.63	0.22246628	0.21116754	797.62	0.00956769	0.02025075	1327.62	0.00026476		1857.61	0.00148443	0	
267.83	0.22288385	0.21161261	797.82	0.00992752	0.02030887	1327.82	0.00229048		1857.81	0.00200298	0	
268.03	0.22352273	0.21205683	798.02	0.00998034	0.02036699	1328.02	0.00289085		1858.01	0.00191586	0	
268.23	0.22329601	0.21250021	798.22	0.00940173	0.02042509	1328.22	0.00282972		1858.21	0.00279628	0	
268.43	0.22419502	0.21294274	798.42	0.00937714	0.02048319	1328.42	0.00301268		1858.41	0.00303576	0	
268.63	0.22400617	0.21338444	798.62	0.00924807	0.02054127	1328.62	0.00357133		1858.61	0.0031881	0	
268.83	0.2236578	0.2138253	798.82	0.00972814	0.02059934	1328.82	0.00394314		1858.81	0.00245155	0	
269.03	0.22442635	0.21426532	799.02	0.01040634	0.02065741	1329.02	0.00458746		1859.01	0.00205238	0	
269.23	0.22582534	0.21470451	799.22	0.01080113	0.02071546	1329.22	0.00500569		1859.21	0.00127822	0	
269.43	0.22606933	0.21514286	799.42	0.01145507	0.0207735	1329.42	0.00471958		1859.41	0.00157179	0	
269.63	0.22625262	0.21558038	799.62	0.0111249	0.02083154	1329.62	0.0046027		1859.61	0.00099941	0	
269.83	0.22725945	0.21601707	799.82	0.01144867	0.02088956	1329.82	0.00417573		1859.81	0.00121519	0	
270.03	0.22834349	0.21645293	800.02	0.01166388	0.02094757	1330.02	0.00300367		1860.01	0.0006293	0	
270.23	0.2283068	0.21688797	800.22	0.01147393	0.02100557	1330.22	0.00218313		1860.21	0.00072129	0	
270.43	0.22758439	0.21732218	800.42	0.01207063	0.02106356	1330.42	0.00175675		1860.41	0.00104512	0	
270.63	0.22723308	0.21775556	800.62	0.01267912	0.02112154	1330.62	0.00151804		1860.61	0.00137254	0	
270.83	0.22787592	0.21818812	800.82	0.0138862	0.02117951	1330.82	0.00083219		1860.81	0.00160536	0	
271.03	0.22841977	0.21861986	801.02	0.01452561	0.02123748	1331.02	0.00018432		1861.01	0.00190227	0	
271.23	0.22891414	0.21905079	801.22	0.01423868	0.02129543	1331.22	-0.00065873		1861.21	0.00197962	0	
271.43	0.22961711	0.21948089	801.42	0.01469059	0.02135337	1331.42	-0.00034295		1861.41	0.00233617	0	
271.63	0.22969867	0.21991018	801.62	0.01377096	0.02141129	1331.62	-0.00075759		1861.61	0.00177741	0	
271.83	0.22939878	0.22033865	801.82	0.01402624	0.02146921	1331.82	-0.00042844		1861.81	0.00182644	0	
272.03	0.23002944	0.22076631	802.02	0.01300796	0.02152712	1332.02	-0.00167955		1862.01	0.00166333	0	
272.23	0.23038556	0.22119316	802.22	0.01340942	0.02158502	1332.22	-0.00204273		1862.21	0.00092466	0	
272.43	0.23151176	0.22161919	802.42	0.01320021	0.02164291	1332.42	-0.00152559		1862.41	0.00010958	0	
272.63	0.2316707	0.22204442	802.62	0.01369769	0.02170079	1332.62	-0.00122888		1862.61	0.00009331	0	
272.83	0.23197052	0.22246884	802.82	0.01481806	0.02175866	1332.82	-0.00191617		1862.81	-0.00020469	0	
273.03	0.23259955	0.22289246	803.02	0.01415537	0.02181651	1333.02	-0.0011624		1863.01	-0.00097467	0	
273.23	0.23224006	0.22331527	803.22	0.01351231	0.02187436	1333.22	-0.0010736		1863.21	-0.0015871	0	
273.43	0.23243068	0.22373728	803.42	0.01307997	0.0219322	1333.42	-0.00109202		1863.41	-0.00088018	0	
273.63	0.23328475	0.22415849	803.62	0.01235794	0.02199002	1333.62	-0.0009829		1863.61	-0.00126483	0	
273.83	0.23406675	0.2245789	803.82	0.01205453	0.02204784	1333.82	-0.00073043		1863.81	-0.0017972	0	
274.03	0.23396466	0.22499851	804.02	0.0125453	0.02210565	1334.02	-0.00036321		1864.01	-0.00184886	0	
274.23	0.23384853	0.22541733	804.22	0.01334699	0.02216344	1334.22	0.00016815		1864.21	-0.00127657	0	
274.43	0.23379278	0.22583535	804.42	0.01306994	0.02222123	1334.42	0.00079874		1864.41	-0.00071419	0	
274.63	0.23438596	0.22625257	804.62	0.01334131	0.022279	1334.62	0.00050146		1864.61	-0.00016501	0	
274.83	0.23532137	0.22666901	804.82	0.01412154	0.02233677	1334.82	-0.00009672		1864.81	0.00017321	0	
275.03	0.23546449	0.22708465	805.02	0.01377549	0.02239452	1335.02	-0.00015458		1865.01	0.00085746	0	
275.23	0.23681051	0.22749951	805.22	0.01348907	0.02245227	1335.22	-0.00011427		1865.21	0.00000378	0	
275.43	0.23713561	0.22791357	805.42	0.01348052	0.02251	1335.42	-0.00002481		1865.41	0.00015999	0	
275.63	0.23704063	0.22832686	805.62	0.01315846	0.02256772	1335.62	0.00011468		1865.61	-0.0002538	0	
275.83	0.23794937	0.22873935	805.82	0.01356006	0.02262544	1335.82	-0.00018155		1865.81	-0.00025089	0	
276.03	0.23909025	0.22915107	806.02	0.01429457	0.02268314	1336.02	-0.00040737		1866.01	-0.00004962	0	
276.23	0.23953305	0.229562	806.22	0.01513584	0.02274083	1336.22	-0.00021625		1866.21	0.00010284	0	
276.43	0.2404966	0.22997216	806.42	0.0151325	0.02279852	1336.42	0.0004304		1866.41	0.00114316	0	
276.63	0.24054067	0.23038153	806.62	0.015474	0.02285619	1336.62	0.00035829		1866.61	0.00150276	0	
276.83	0.24023847	0.23079013	806.82	0.01607691	0.02291385	1336.82	-0.00042471		1866.81	0.00171951	0	
277.03	0.23986748	0.23119795	807.02	0.01563195	0.0229715	1337.02	0.00085157		1867.01	0.00059574	0	
277.23	0.2393646	0.231605	807.22	0.01545328	0.02302914	1337.22	0.0012318		1867.21	0.00102627	0	
277.43	0.23923007	0.23201127	807.42	0.01595732	0.02308678	1337.42	0.00151876		1867.41	0.0015397	0	
277.63	0.23942129	0.23241678	807.62	0.01611554	0.0231444	1337.62	0.00204322		1867.61	0.00270291	0	
277.83	0.2386427	0.23282151	807.82	0.01600637	0.02320201	1337.82	0.00197135		1867.81	0.00205243	0	
278.03	0.23825608	0.23322548	808.02	0.01625242	0.02325961	1338.02	0.00168732		1868.01	0.00273794	0	
278.23	0.23814448	0.23362868	808.22	0.01600819	0.0233172	1338.22	0.00156315		1868.21	0.0031699	0	
278.43	0.23846446	0.23403112	808.42	0.01507983	0.02337478	1338.42	0.0019314		1868.41	0.00398231	0	
278.63	0.23879276	0.23443279	808.62	0.01512815	0.02343235	1338.62	0.00194104		1868.61	0.00444527	0	
278.83	0.23964936	0.2348337	808.82	0.01502028	0.02348991	1338.82	0.00192718		1868.81	0.00400277	0	
279.03	0.23982926	0.23523384	809.02	0.01503728	0.02354746	1339.02	0.00244512		1869.01	0.00298111	0	
279.23	0.2406977	0.23563323	809.22	0.01517421	0.023605	1339.22	0.00297448		1869.21	0.00234889	0	
279.43	0.24142592	0.23603186	809.42	0.01521455	0.02366253	1339.42	0.00298466		1869.41	0.00193632	0	
279.63	0.24198673	0.23642974	809.62	0.01528068	0.02372005	1339.62	0.00197442		1869.61	0.00180133	0	
279.83	0.24268132	0.23682685	809.82	0.01581342	0.02377755	1339.82	0.00148498		1869.81	0.00013671	0	
280.03	0.24334032	0.23722322	810.02	0.01672133	0.02383505	1340.02	0.00116313		1870.01	0.000042	0	
280.23	0.24433933	0.23761883	810.22	0.01591334	0.02389254	1340.22	0.00154701		1870.21	-0.00038456	0	
280.43	0.24478453	0.23801369	810.42	0.0163993	0.02395002	1340.42	0.00157634		1870.41	-0.00130482	0	
280.63	0.24481864	0.2384078	810.62	0.01621771	0.02400749	1340.62	0.00129566		1870.61	-0.00223616	0	
280.83	0.24489789	0.23880117	810.82	0.01681014	0.02406494	1340.82	0.00153843		1870.81	-0.00217955	0	
281.03	0.24529805	0.23919379	811.02	0.016649	0.02412239	1341.02	0.00204357		1871.01	-0.0031204	0	
281.23	0.24590196	0.23958566	811.22	0.0166213	0.02417983	1341.22	0.00196297		1871.21	-0.002309	0	
281.43	0.24627197	0.23997679	811.42	0.01680012	0.02423725	1341.42	0.00145156		1871.41	-0.00195035	0	
281.63	0.24714378	0.24036717	811.62	0.01699324	0.02429467	1341.62	0.00054521		1871.61	-0.00141382	0	
281.83	0.24753717	0.24075682	811.82	0.01635301	0.02435208	1341.82	-0.00065968		1871.81	-0.00192694	0	
282.03	0.24773036	0.24114572	812.02	0.01616193	0.02440947	1342.02	-0.0007217		1872.01	-0.0003134	0	
282.23	0.2479069	0.24153389	812.22	0.01602574	0.02446686	1342.22	-0.00091958		1872.21	0.0005976	0	
282.43	0.2487483	0.24192132	812.42	0.01595115	0.02452424	1342.42	0.00051677		1872.41	0.00123236	0	
282.63	0.24875794	0.24230802	812.62	0.01541771	0.0245816	1342.62	0.00072584		1872.61	0.00190423	0	
282.83	0.24939056	0.24269398	812.82	0.01532878	0.02463896	1342.82	0.00172213		1872.81	0.00188045	0	
283.03	0.24931505	0.24307921	813.02	0.01533632	0.0246963	1343.02	0.00228218		1873.01	0.00226474	0	
283.23	0.2494871	0.2434637	813.22	0.01509953	0.02475364	1343.22	0.00263826		1873.21	0.00342635	0	
283.43	0.24967715	0.24384747	813.42	0.01434815	0.02481096	1343.42	0.00213304		1873.41	0.00245736	0	
283.63	0.25004744	0.24423051	813.62	0.01373118	0.02486828	1343.62	0.00123799		1873.61	0.00267506	0	
283.83	0.25004923	0.24461282	813.82	0.01355181	0.02492558	1343.82	0.00083687		1873.81	0.00200933	0	
284.03	0.25038375	0.24499441	814.02	0.01349654	0.02498287	1344.02	0.00098521		1874.01	0.00157262	0	
284.23	0.25013946	0.24537527	814.22	0.01350051	0.02504016	1344.22	0.00166473		1874.21	0.00095745	0	
284.43	0.2498422	0.24575541	814.42	0.01457047	0.02509743	1344.42	0.00159795		1874.41	0.00035361	0	
284.63	0.25024936	0.24613483	814.62	0.01474579	0.0251547	1344.62	0.0014927		1874.61	-0.00061328	0	
284.83	0.25070023	0.24651353	814.82	0.01526912	0.02521195	1344.82	0.00176559		1874.81	-0.00027803	0	
285.03	0.25159696	0.24689151	815.02	0.01572384	0.02526919	1345.02	0.00098427		1875.01	-0.00096673	0	
285.23	0.25225835	0.24726877	815.22	0.01691863	0.02532643	1345.22	0.00077072		1875.21	-0.00130046	0	
285.43	0.25295135	0.24764532	815.42	0.01746511	0.02538365	1345.42	0.00008838		1875.41	-0.0013957	0	
285.63	0.25348434	0.24802115	815.62	0.01900054	0.02544086	1345.62	-0.0001437		1875.61	-0.00142937	0	
285.83	0.25396386	0.24839627	815.82	0.0189826	0.02549806	1345.82	-0.00054222		1875.81	-0.00161559	0	
286.03	0.25323331	0.24877067	816.02	0.01986189	0.02555526	1346.02	-0.000736		1876.01	-0.00094744	0	
286.23	0.25380882	0.24914437	816.22	0.02091345	0.02561244	1346.22	-0.00160821		1876.21	-0.00089926	0	
286.43	0.25483481	0.24951735	816.42	0.02052239	0.02566961	1346.42	-0.00101953		1876.41	-0.00002048	0	
286.63	0.25507211	0.24988963	816.62	0.02047232	0.02572677	1346.62	-0.00110114		1876.61	0.00059569	0	
286.83	0.25618302	0.2502612	816.82	0.01997347	0.02578392	1346.82	-0.00069823		1876.81	0.00045593	0	
287.03	0.2566859	0.25063207	817.02	0.01906707	0.02584107	1347.02	-0.00025277		1877.01	0.00030654	0	
287.23	0.25759878	0.25100223	817.22	0.0177605	0.0258982	1347.22	0.00006601		1877.21	0.00096175	0	
287.43	0.25865025	0.25137169	817.42	0.01761409	0.02595532	1347.42	-0.00031207		1877.41	-0.0000719	0	
287.63	0.25927628	0.25174045	817.62	0.0168424	0.02601243	1347.62	-0.00070901		1877.61	0.00004174	0	
287.83	0.25895739	0.25210851	817.82	0.01668057	0.02606953	1347.82	-0.00123932		1877.81	-0.00081292	0	
288.03	0.25881921	0.25247587	818.02	0.017087	0.02612662	1348.02	-0.00072359		1878.01	-0.00082993	0	
288.23	0.25807001	0.25284253	818.22	0.01711418	0.0261837	1348.22	-0.00001007		1878.21	-0.00057817	0	
288.43	0.25825537	0.2532085	818.42	0.0164678	0.02624077	1348.42	0.00060123		1878.41	-0.00086828	0	
288.63	0.25812983	0.25357377	818.62	0.01625518	0.02629783	1348.62	0.00044001		1878.61	-0.00145892	0	
288.83	0.25759231	0.25393835	818.82	0.01578037	0.02635488	1348.82	0.00144197		1878.81	-0.00113564	0	
289.03	0.25716044	0.25430224	819.02	0.01582014	0.02641192	1349.02	0.00123999		1879.01	-0.0010592	0	
289.23	0.25642619	0.25466543	819.22	0.01731209	0.02646895	1349.22	0.00117653		1879.21	-0.00135054	0	
289.43	0.25605594	0.25502794	819.42	0.0167332	0.02652597	1349.42	0.00141298		1879.41	-0.00131362	0	
289.63	0.25546368	0.25538976	819.62	0.01779967	0.02658298	1349.62	0.00141529		1879.61	-0.00071477	0	
289.83	0.25496106	0.25575089	819.82	0.01797134	0.02663998	1349.82	0.00077109		1879.81	-0.00039739	0	
290.03	0.2551768	0.25611134	820.02	0.01854833	0.02669697	1350.02	0.00050185		1880.01	0.00111131	0	
290.23	0.25680702	0.2564711	820.22	0.0184294	0.02675395	1350.22	0.00010261		1880.21	0.00204367	0	
290.43	0.25755158	0.25683018	820.42	0.0174738	0.02681092	1350.42	0.00090672		1880.41	0.00227859	0	
290.63	0.25854568	0.25718858	820.62	0.01818897	0.02686788	1350.62	0.00064981		1880.61	0.00266278	0	
290.83	0.26035254	0.2575463	820.82	0.01812879	0.02692483	1350.82	0.00014348		1880.81	0.0019233	0	
291.03	0.26142317	0.25790334	821.02	0.01791698	0.02698177	1351.02	0.00073719		1881.01	0.00103756	0	
291.23	0.26243882	0.2582597	821.22	0.01809163	0.02703869	1351.22	0.00086116		1881.21	0.00090255	0	
291.43	0.26294444	0.25861538	821.42	0.01861669	0.02709561	1351.42	0.00075962		1881.41	-0.00039379	0	
291.63	0.26355732	0.25897039	821.62	0.01773992	0.02715252	1351.62	0.00128817		1881.61	-0.00089297	0	
291.83	0.26371775	0.25932473	821.82	0.0183413	0.02720942	1351.82	0.00139279		1881.81	-0.00121563	0	
292.03	0.26413048	0.25967839	822.02	0.01924872	0.02726631	1352.02	0.00194655		1882.01	-0.00084143	0	
292.23	0.26473671	0.26003139	822.22	0.01979137	0.02732319	1352.22	0.00283651		1882.21	-0.00117807	0	
292.43	0.26527587	0.26038371	822.42	0.02101575	0.02738005	1352.42	0.00294731		1882.41	-0.00143141	0	
292.63	0.26460052	0.26073536	822.62	0.02198164	0.02743691	1352.62	0.00283234		1882.61	-0.00117432	0	
292.83	0.26409037	0.26108635	822.82	0.02153222	0.02749376	1352.82	0.00292564		1882.81	-0.00121387	0	
293.03	0.26369466	0.26143667	823.02	0.02201241	0.0275506	1353.02	0.00269051		1883.01	-0.0008498	0	
293.23	0.26302785	0.26178632	823.22	0.02216309	0.02760742	1353.22	0.00200099		1883.21	-0.00096434	0	
293.43	0.26291894	0.26213532	823.42	0.0209284	0.02766424	1353.42	0.00272412		1883.41	-0.00012798	0	
293.63	0.26233883	0.26248365	823.62	0.02119983	0.02772105	1353.62	0.00254515		1883.61	0.00145144	0	
293.83	0.26270921	0.26283131	823.82	0.02116231	0.02777784	1353.82	0.0016766		1883.81	0.00206599	0	
294.03	0.26339489	0.26317832	824.02	0.01968734	0.02783463	1354.02	0.00108244		1884.01	0.00284947	0	
294.23	0.26427037	0.26352467	824.22	0.01866223	0.02789141	1354.22	0.00050132		1884.21	0.00256819	0	
294.43	0.26395281	0.26387036	824.42	0.01843731	0.02794818	1354.42	-0.00028424		1884.41	0.00245884	0	
294.63	0.26517873	0.2642154	824.62	0.01847135	0.02800493	1354.62	-0.00151747		1884.61	0.00271183	0	
294.83	0.26513313	0.26455978	824.82	0.01807905	0.02806168	1354.82	-0.00118934		1884.81	0.00155336	0	
295.03	0.26445286	0.26490351	825.02	0.01769577	0.02811842	1355.02	-0.00118099		1885.01	0.00045847	0	
295.23	0.26469038	0.26524658	825.22	0.01786458	0.02817514	1355.22	-0.00108665		1885.21	0.00061848	0	
295.43	0.26509772	0.26558901	825.42	0.01771533	0.02823186	1355.42	-0.00030252		1885.41	0.00037683	0	
295.63	0.26592939	0.26593078	825.62	0.01810599	0.02828856	1355.62	0.00041749		1885.61	0.00058374	0	
295.83	0.26584573	0.26627191	825.82	0.01921114	0.02834526	1355.82	-0.00001143		1885.81	0.00005947	0	
296.03	0.26648617	0.26661239	826.02	0.02015066	0.02840195	1356.02	0.00075726		1886.01	-0.00038018	0	
296.23	0.26709621	0.26695222	826.22	0.02107305	0.02845862	1356.22	0.00061197		1886.21	-0.00071867	0	
296.43	0.26720034	0.2672914	826.42	0.02156113	0.02851529	1356.42	0.00098677		1886.41	-0.00132564	0	
296.63	0.26653346	0.26762995	826.62	0.02092344	0.02857194	1356.62	0.00055701		1886.61	-0.00033503	0	
296.83	0.26740756	0.26796785	826.82	0.01933319	0.02862859	1356.82	0.00066697		1886.81	-0.00069989	0	
297.03	0.26744907	0.26830511	827.02	0.019395	0.02868523	1357.02	0.00100357		1887.01	0.00047317	0	
297.23	0.26764896	0.26864172	827.22	0.01927574	0.02874185	1357.22	0.00066147		1887.21	0.00088061	0	
297.43	0.26834701	0.2689777	827.42	0.01870465	0.02879847	1357.42	0.0009229		1887.41	0.0016872	0	
297.63	0.2677304	0.26931305	827.62	0.01862197	0.02885507	1357.62	0.00031064		1887.61	0.00171576	0	
297.83	0.26849142	0.26964775	827.82	0.0189209	0.02891167	1357.82	-0.00055761		1887.81	0.00187588	0	
298.03	0.26905157	0.26998182	828.02	0.01762618	0.02896825	1358.02	0.00025191		1888.01	0.00184291	0	
298.23	0.26986628	0.27031526	828.22	0.01778221	0.02902483	1358.22	0.00064867		1888.21	0.00079441	0	
298.43	0.26955903	0.27064806	828.42	0.01836267	0.02908139	1358.42	0.00039971		1888.41	0.00056424	0	
298.63	0.27037342	0.27098024	828.62	0.01892742	0.02913795	1358.62	0.0003903		1888.61	-0.00053901	0	
298.83	0.26964009	0.27131178	828.82	0.01999669	0.02919449	1358.82	0.00060717		1888.81	-0.00140401	0	
299.03	0.27025037	0.27164269	829.02	0.02008607	0.02925103	1359.02	-0.00002198		1889.01	-0.00174467	0	
299.23	0.27113755	0.27197297	829.22	0.0203812	0.02930755	1359.22	0.00044336		1889.21	-0.00182555	0	
299.43	0.27171796	0.27230263	829.42	0.02005195	0.02936407	1359.42	0.00142691		1889.41	-0.00236484	0	
299.63	0.27264021	0.27263166	829.62	0.02001646	0.02942057	1359.62	0.00137802		1889.61	-0.00240441	0	
299.83	0.27274193	0.27296007	829.82	0.01958196	0.02947707	1359.82	0.00147217		1889.81	-0.00373591	0	
300.03	0.27304089	0.27328785	830.02	0.01932343	0.02953355	1360.02	0.00143145		1890.01	-0.0041562	0	
300.23	0.27386396	0.27361502	830.22	0.01967502	0.02959003	1360.22	0.00106933		1890.21	-0.00371	0	
300.43	0.27440132	0.27394156	830.42	0.0201584	0.02964649	1360.42	0.00044821		1890.41	-0.00305255	0	
300.63	0.27430046	0.27426748	830.62	0.02040109	0.02970295	1360.62	-0.00007277		1890.61	-0.0013437	0	
300.83	0.27544241	0.27459278	830.82	0.0201761	0.02975939	1360.82	-0.00014434		1890.81	-0.00110786	0	
301.03	0.27523524	0.27491746	831.02	0.02164808	0.02981583	1361.02	-0.00107663		1891.01	0.00015303	0	
301.23	0.2753375	0.27524153	831.22	0.02264199	0.02987225	1361.22	-0.00237757		1891.21	0.00003578	0	
301.43	0.27595292	0.27556499	831.42	0.02244776	0.02992867	1361.42	-0.00260653		1891.41	0.00113549	0	
301.63	0.27545143	0.27588783	831.62	0.02268917	0.02998507	1361.62	-0.00235793		1891.61	0.00195135	0	
301.83	0.27622667	0.27621005	831.82	0.02296869	0.03004147	1361.82	-0.00104312		1891.81	0.00228295	0	
302.03	0.27631602	0.27653167	832.02	0.02266796	0.03009785	1362.02	0.00049369		1892.01	0.00238708	0	
302.23	0.27610297	0.27685267	832.22	0.02333439	0.03015422	1362.22	0.00012129		1892.21	0.00158985	0	
302.43	0.27623001	0.27717307	832.42	0.02433516	0.03021059	1362.42	-0.00065847		1892.41	0.00114098	0	
302.63	0.2761353	0.27749286	832.62	0.02472357	0.03026694	1362.62	-0.00051174		1892.61	0.00097976	0	
302.83	0.27594741	0.27781204	832.82	0.02467045	0.03032329	1362.82	-0.00065701		1892.81	0.00145942	0	
303.03	0.27715335	0.27813061	833.02	0.02338381	0.03037962	1363.02	-0.00085412		1893.01	0.00130147	0	
303.23	0.27708707	0.27844858	833.22	0.02308823	0.03043595	1363.22	-0.00049507		1893.21	0.00109477	0	
303.43	0.2773702	0.27876595	833.42	0.02230088	0.03049226	1363.42	-0.00013801		1893.41	0.00096741	0	
303.63	0.27675129	0.27908271	833.62	0.02200391	0.03054856	1363.62	-0.00032733		1893.61	0.00012806	0	
303.83	0.27697928	0.27939888	833.82	0.02115876	0.03060486	1363.82	0.0002581		1893.81	-0.00047827	0	
304.03	0.27677874	0.27971444	834.02	0.02069934	0.03066114	1364.02	-0.00051486		1894.01	-0.00044461	0	
304.23	0.27735183	0.2800294	834.22	0.02074248	0.03071742	1364.22	-0.00155522		1894.21	-0.00029195	0	
304.43	0.27698383	0.28034377	834.42	0.02077734	0.03077368	1364.42	-0.00260165		1894.41	-0.00027443	0	
304.63	0.2774988	0.28065754	834.62	0.02003556	0.03082994	1364.62	-0.00228045		1894.61	-0.00020946	0	
304.83	0.27818683	0.28097071	834.82	0.01966021	0.03088618	1364.82	-0.003226		1894.81	-0.0008202	0	
305.03	0.27882656	0.28128329	835.02	0.01952678	0.03094241	1365.02	-0.00417844		1895.01	-0.0002746	0	
305.23	0.27948356	0.28159528	835.22	0.01935069	0.03099864	1365.22	-0.00390383		1895.21	0.00046675	0	
305.43	0.28039437	0.28190667	835.42	0.01882259	0.03105485	1365.42	-0.00298925		1895.41	0.00094847	0	
305.63	0.28031049	0.28221748	835.62	0.0178766	0.03111106	1365.62	-0.00196091		1895.61	0.001795	0	
305.83	0.28115527	0.28252769	835.82	0.01849233	0.03116725	1365.82	-0.00091988		1895.81	0.00220634	0	
306.03	0.28198677	0.28283731	836.02	0.01903563	0.03122344	1366.02	-0.00121701		1896.01	0.00279988	0	
306.23	0.28252515	0.28314635	836.22	0.01998358	0.03127961	1366.22	-0.00186424		1896.21	0.00216157	0	
306.43	0.28297163	0.2834548	836.42	0.02074407	0.03133577	1366.42	-0.00195979		1896.41	0.00266426	0	
306.63	0.28328387	0.28376267	836.62	0.02196139	0.03139193	1366.62	-0.00114968		1896.61	0.00292325	0	
306.83	0.28347555	0.28406995	836.82	0.02271065	0.03144807	1366.82	-0.00083673		1896.81	0.00239571	0	
307.03	0.28401404	0.28437664	837.02	0.02291327	0.03150421	1367.02	-0.00020379		1897.01	0.00145767	0	
307.23	0.28400206	0.28468276	837.22	0.02425305	0.03156033	1367.22	-0.00025309		1897.21	0.00126662	0	
307.43	0.28377847	0.28498829	837.42	0.02519576	0.03161645	1367.42	-0.00006549		1897.41	0.000515	0	
307.63	0.28371149	0.28529325	837.62	0.02540629	0.03167255	1367.62	0.00045353		1897.61	-0.00024259	0	
307.83	0.28333955	0.28559762	837.82	0.02526463	0.03172864	1367.82	0.00056867		1897.81	-0.00087385	0	
308.03	0.283295	0.28590142	838.02	0.02502644	0.03178473	1368.02	-0.00128905		1898.01	-0.00162743	0	
308.23	0.28357516	0.28620464	838.22	0.02452218	0.0318408	1368.22	-0.00141084		1898.21	-0.00226924	0	
308.43	0.28398933	0.28650729	838.42	0.02420361	0.03189687	1368.42	-0.00110507		1898.41	-0.0022826	0	
308.63	0.28461963	0.28680936	838.62	0.0237674	0.03195292	1368.62	-0.00126977		1898.61	-0.0024838	0	
308.83	0.28417404	0.28711086	838.82	0.02310497	0.03200897	1368.82	-0.00155578		1898.81	-0.00245737	0	
309.03	0.28455055	0.28741178	839.02	0.02227155	0.032065	1369.02	-0.00193522		1899.01	-0.00205847	0	
309.23	0.28454262	0.28771214	839.22	0.02158779	0.03212103	1369.22	-0.00190237		1899.21	-0.00127147	0	
309.43	0.28522513	0.28801192	839.42	0.0210677	0.03217704	1369.42	-0.002659		1899.41	-0.00157785	0	
309.63	0.28592216	0.28831114	839.62	0.02109137	0.03223304	1369.62	-0.00223973		1899.61	-0.00043974	0	
309.83	0.28703728	0.28860978	839.82	0.0213694	0.03228904	1369.82	-0.00249874		1899.81	-0.00006694	0	
310.03	0.28740001	0.28890786	840.02	0.02157984	0.03234502	1370.02	-0.00306999		1900.01	0.00027648	0	
310.23	0.28828183	0.28920538	840.22	0.02183443	0.032401	1370.22	-0.00356039		1900.21	0.00026351	0	
310.43	0.28870457	0.28950233	840.42	0.02252084	0.03245696	1370.42	-0.00333846		1900.41	0.00081129	0	
310.63	0.28976189	0.28979872	840.62	0.02338291	0.03251292	1370.62	-0.00305116		1900.61	0.00055952	0	
310.83	0.28997552	0.29009454	840.82	0.02358595	0.03256886	1370.82	-0.00230533		1900.81	0.00015337	0	
311.03	0.29013647	0.2903898	841.02	0.0231594	0.0326248	1371.02	-0.00223006		1901.01	-0.00035484	0	
311.23	0.29003664	0.29068451	841.22	0.0244929	0.03268072	1371.22	-0.00228531		1901.21	-0.00096446	0	
311.43	0.28976203	0.29097865	841.42	0.02567029	0.03273664	1371.42	-0.00132122		1901.41	-0.00120751	0	
311.63	0.28951456	0.29127223	841.62	0.02584985	0.03279254	1371.62	-0.00031393		1901.61	-0.00127462	0	
311.83	0.28854294	0.29156526	841.82	0.02567368	0.03284844	1371.82	-0.000366		1901.81	-0.00202232	0	
312.03	0.28992772	0.29185773	842.02	0.02603791	0.03290432	1372.02	-0.00091928		1902.01	-0.0013163	0	
312.23	0.28927324	0.29214965	842.22	0.02565765	0.0329602	1372.22	-0.00030421		1902.21	-0.0010724	0	
312.43	0.28928892	0.29244101	842.42	0.02578665	0.03301606	1372.42	-0.00052261		1902.41	-0.00047668	0	
312.63	0.2891061	0.29273182	842.62	0.02585463	0.03307192	1372.62	-0.00041317		1902.61	-0.00009303	0	
312.83	0.28900344	0.29302208	842.82	0.02532789	0.03312777	1372.82	-0.00039459		1902.81	0.00009258	0	
313.03	0.28946598	0.29331178	843.02	0.02547793	0.0331836	1373.02	-0.00044337		1903.01	0.00024996	0	
313.23	0.29038555	0.29360094	843.22	0.02523653	0.03323943	1373.22	-0.00067458		1903.21	0.00076999	0	
313.43	0.29096329	0.29388955	843.42	0.02569558	0.03329524	1373.42	-0.00056003		1903.41	0.00119291	0	
313.63	0.29107475	0.29417761	843.62	0.02597585	0.03335105	1373.62	-0.00069146		1903.61	0.00166851	0	
313.83	0.29168102	0.29446512	843.82	0.02588828	0.03340684	1373.82	-0.0019445		1903.81	0.00244784	0	
314.03	0.29201854	0.29475209	844.02	0.02544446	0.03346263	1374.02	-0.00289009		1904.01	0.00174055	0	
314.23	0.29307255	0.29503851	844.22	0.0248729	0.03351841	1374.22	-0.00360431		1904.21	0.00178629	0	
314.43	0.29358314	0.29532439	844.42	0.02498486	0.03357417	1374.42	-0.00361743		1904.41	0.00086434	0	
314.63	0.29363291	0.29560972	844.62	0.02464783	0.03362993	1374.62	-0.0039494		1904.61	0.0006778	0	
314.83	0.29301519	0.29589452	844.82	0.02397096	0.03368568	1374.82	-0.00337514		1904.81	-0.00060546	0	
315.03	0.29307761	0.29617877	845.02	0.02423251	0.03374141	1375.02	-0.00294751		1905.01	-0.00182072	0	
315.23	0.2938653	0.29646249	845.22	0.02549458	0.03379714	1375.22	-0.00307521		1905.21	-0.00200883	0	
315.43	0.29458093	0.29674566	845.42	0.0260569	0.03385285	1375.42	-0.00207913		1905.41	-0.00136414	0	
315.63	0.29444412	0.2970283	845.62	0.02542581	0.03390856	1375.62	-0.00173845		1905.61	-0.0014221	0	
315.83	0.29406806	0.2973104	845.82	0.02544577	0.03396426	1375.82	-0.00227646		1905.81	-0.00183162	0	
316.03	0.29393359	0.29759197	846.02	0.02604451	0.03401994	1376.02	-0.00281706		1906.01	-0.00091403	0	
316.23	0.29315616	0.297873	846.22	0.02505725	0.03407562	1376.22	-0.00307525		1906.21	-0.0018133	0	
316.43	0.2935622	0.2981535	846.42	0.02544285	0.03413129	1376.42	-0.0018484		1906.41	-0.00118377	0	
316.63	0.29413868	0.29843347	846.62	0.02612898	0.03418695	1376.62	-0.00102134		1906.61	-0.00037517	0	
316.83	0.29436286	0.2987129	846.82	0.02683954	0.03424259	1376.82	-0.00092575		1906.81	0.00014035	0	
317.03	0.29430169	0.29899181	847.02	0.02753713	0.03429823	1377.02	-0.00055355		1907.01	0.00089671	0	
317.23	0.29526774	0.29927019	847.22	0.02784896	0.03435386	1377.22	-0.00070711		1907.21	0.00217089	0	
317.43	0.29543524	0.29954803	847.42	0.02841783	0.03440948	1377.42	-0.0007576		1907.41	0.00269762	0	
317.63	0.2954546	0.29982535	847.62	0.02877132	0.03446508	1377.62	-0.00114644		1907.61	0.00237794	0	
317.83	0.29622845	0.30010215	847.82	0.02907658	0.03452068	1377.82	-0.00168665		1907.81	0.00189488	0	
318.03	0.29662607	0.30037841	848.02	0.02891423	0.03457627	1378.02	-0.00162334		1908.01	0.00161495	0	
318.23	0.29684059	0.30065416	848.22	0.02929013	0.03463185	1378.22	-0.0019725		1908.21	0.00176661	0	
318.43	0.29733596	0.30092938	848.42	0.02999649	0.03468742	1378.42	-0.00205371		1908.41	0.00100527	0	
318.63	0.29796432	0.30120408	848.62	0.02919282	0.03474297	1378.62	-0.00171118		1908.61	0.00075996	0	
318.83	0.29797746	0.30147825	848.82	0.02835815	0.03479852	1378.82	-0.00094097		1908.81	-0.00059596	0	
319.03	0.29884688	0.30175191	849.02	0.02923476	0.03485406	1379.02	-0.00032045		1909.01	-0.00170721	0	
319.23	0.29914729	0.30202505	849.22	0.0294746	0.03490959	1379.22	-0.00171604		1909.21	-0.00199851	0	
319.43	0.29892097	0.30229766	849.42	0.02906368	0.03496511	1379.42	-0.0011866		1909.41	-0.0021941	0	
319.63	0.29847258	0.30256977	849.62	0.02942931	0.03502062	1379.62	-0.00269826		1909.61	-0.00278516	0	
319.83	0.29795639	0.30284135	849.82	0.02943092	0.03507612	1379.82	-0.00265123		1909.81	-0.00403953	0	
320.03	0.29815048	0.30311242	850.02	0.02949076	0.0351316	1380.02	-0.0029623		1910.01	-0.00389082	0	
320.23	0.29791921	0.30338297	850.22	0.02815785	0.03518708	1380.22	-0.00246102		1910.21	-0.00383802	0	
320.43	0.29758294	0.30365302	850.42	0.02900284	0.03524255	1380.42	-0.00130836		1910.41	-0.00219819	0	
320.63	0.29875636	0.30392254	850.62	0.029061	0.03529801	1380.62	-0.00244549		1910.61	-0.00153708	0	
320.83	0.29879951	0.30419156	850.82	0.02899284	0.03535346	1380.82	-0.00403757		1910.81	-0.00171637	0	
321.03	0.29910087	0.30446007	851.02	0.02876655	0.0354089	1381.02	-0.00348383		1911.01	-0.00103963	0	
321.23	0.29985355	0.30472806	851.22	0.02914888	0.03546433	1381.22	-0.00340585		1911.21	-0.00105752	0	
321.43	0.30036226	0.30499555	851.42	0.02929538	0.03551975	1381.42	-0.00330977		1911.41	-0.00126872	0	
321.63	0.30040386	0.30526253	851.62	0.02897933	0.03557516	1381.62	-0.00379327		1911.61	-0.00115161	0	
321.83	0.30087561	0.30552901	851.82	0.02881974	0.03563056	1381.82	-0.00387137		1911.81	-0.0013204	0	
322.03	0.3004351	0.30579497	852.02	0.02932191	0.03568595	1382.02	-0.00346214		1912.01	-0.00080249	0	
322.23	0.30099046	0.30606044	852.22	0.02803571	0.03574133	1382.22	-0.00358607		1912.21	-0.00120166	0	
322.43	0.30080608	0.3063254	852.42	0.02762795	0.0357967	1382.42	-0.00415101		1912.41	-0.00153882	0	
322.63	0.30153052	0.30658985	852.62	0.02641269	0.03585207	1382.62	-0.00297129		1912.61	-0.00088775	0	
322.83	0.30033028	0.30685381	852.82	0.0263103	0.03590742	1382.82	-0.00309271		1912.81	-0.00101061	0	
323.03	0.30121349	0.30711726	853.02	0.02671103	0.03596276	1383.02	-0.00357137		1913.01	-0.00116732	0	
323.23	0.30105422	0.30738022	853.22	0.02724789	0.03601809	1383.22	-0.00515166		1913.21	-0.00070889	0	
323.43	0.30092657	0.30764267	853.42	0.02753013	0.03607341	1383.42	-0.00446243		1913.41	-0.00064983	0	
323.63	0.30128178	0.30790463	853.62	0.02811626	0.03612872	1383.62	-0.00474775		1913.61	-0.00075242	0	
323.83	0.30181381	0.30816608	853.82	0.02792748	0.03618402	1383.82	-0.00357885		1913.81	-0.00079822	0	
324.03	0.30276526	0.30842705	854.02	0.0280446	0.03623932	1384.02	-0.00356797		1914.01	0.00032619	0	
324.23	0.30358395	0.30868752	854.22	0.02779425	0.0362946	1384.22	-0.00245473		1914.21	0.00080045	0	
324.43	0.30485963	0.30894749	854.42	0.02902144	0.03634987	1384.42	-0.00185938		1914.41	0.00080184	0	
324.63	0.30590032	0.30920697	854.62	0.02868427	0.03640513	1384.62	-0.00324031		1914.61	0.00091352	0	
324.83	0.3058312	0.30946596	854.82	0.02872664	0.03646039	1384.82	-0.00319219		1914.81	0.00024022	0	
325.03	0.30625507	0.30972445	855.02	0.02942517	0.03651563	1385.02	-0.0023669		1915.01	0.000314	0	
325.23	0.30668412	0.30998246	855.22	0.02989248	0.03657086	1385.22	-0.00353209		1915.21	0.00001161	0	
325.43	0.30637063	0.31023997	855.42	0.03057532	0.03662609	1385.42	-0.00428082		1915.41	0.00002555	0	
325.63	0.30655187	0.310497	855.62	0.02968547	0.0366813	1385.62	-0.00497239		1915.61	0.00012449	0	
325.83	0.30606248	0.31075354	855.82	0.02972048	0.0367365	1385.82	-0.00495803		1915.81	0.00044184	0	
326.03	0.30607748	0.31100959	856.02	0.03036209	0.0367917	1386.02	-0.00486132		1916.01	0.00060963	0	
326.23	0.30580159	0.31126515	856.22	0.02954502	0.03684688	1386.22	-0.00490364		1916.21	0.00015698	0	
326.43	0.30451603	0.31152024	856.42	0.0288402	0.03690206	1386.42	-0.00567354		1916.41	-0.00105429	0	
326.63	0.30512407	0.31177483	856.62	0.02864504	0.03695722	1386.62	-0.00455857		1916.61	-0.0005052	0	
326.83	0.3044062	0.31202895	856.82	0.02834054	0.03701237	1386.82	-0.00444901		1916.81	-0.00217429	0	
327.03	0.30428515	0.31228258	857.02	0.02870751	0.03706752	1387.02	-0.00399645		1917.01	-0.00300587	0	
327.23	0.30314222	0.31253573	857.22	0.02928081	0.03712265	1387.22	-0.00419377		1917.21	-0.00336075	0	
327.43	0.30244226	0.3127884	857.42	0.02966792	0.03717778	1387.42	-0.0029304		1917.41	-0.00385305	0	
327.63	0.30239624	0.31304058	857.62	0.02939806	0.03723289	1387.62	-0.00252286		1917.61	-0.00418917	0	
327.83	0.30294177	0.3132923	857.82	0.02934429	0.037288	1387.82	-0.0016711		1917.81	-0.00422376	0	
328.03	0.30379466	0.31354353	858.02	0.02927061	0.0373431	1388.02	-0.00095973		1918.01	-0.0043343	0	
328.23	0.30470581	0.31379429	858.22	0.03009076	0.03739818	1388.22	-0.00011904		1918.21	-0.00381351	0	
328.43	0.30571457	0.31404457	858.42	0.03033267	0.03745326	1388.42	-0.00013883		1918.41	-0.00308723	0	
328.63	0.30589076	0.31429437	858.62	0.02996491	0.03750832	1388.62	-0.0011509		1918.61	-0.00271982	0	
328.83	0.30646762	0.3145437	858.82	0.02967448	0.03756338	1388.82	-0.00124286		1918.81	-0.00149625	0	
329.03	0.30740353	0.31479256	859.02	0.03045877	0.03761843	1389.02	-0.00100562		1919.01	0.00009262	0	
329.23	0.30902987	0.31504095	859.22	0.03121364	0.03767347	1389.22	-0.00186843		1919.21	0.00079665	0	
329.43	0.31040428	0.31528886	859.42	0.03210252	0.03772849	1389.42	-0.00187205		1919.41	0.00141028	0	
329.63	0.3114986	0.3155363	859.62	0.03072439	0.03778351	1389.62	-0.00206485		1919.61	0.00263261	0	
329.83	0.31130616	0.31578328	859.82	0.03100035	0.03783852	1389.82	-0.00228408		1919.81	0.00312274	0	
330.03	0.3118023	0.31602978	860.02	0.03169903	0.03789352	1390.02	-0.00206244		1920.01	0.00228366	0	
330.23	0.3119181	0.31627582	860.22	0.03078377	0.0379485	1390.22	-0.00256212		1920.21	0.00112507	0	
330.43	0.31258166	0.31652139	860.42	0.03037215	0.03800348	1390.42	-0.00306498		1920.41	0.000982	0	
330.63	0.31327698	0.3167665	860.62	0.03130878	0.03805845	1390.62	-0.00225923		1920.61	0.00086671	0	
330.83	0.31319945	0.31701114	860.82	0.0309494	0.03811341	1390.82	-0.00170306		1920.81	0.00006171	0	
331.03	0.31216436	0.31725531	861.02	0.03128759	0.03816836	1391.02	-0.00143857		1921.01	0.00005937	0	
331.23	0.31255066	0.31749902	861.22	0.03091633	0.0382233	1391.22	-0.00235484		1921.21	-0.00045117	0	
331.43	0.31253667	0.31774227	861.42	0.0313602	0.03827823	1391.42	-0.00284001		1921.41	-0.00110732	0	
331.63	0.31291381	0.31798506	861.62	0.02995116	0.03833315	1391.62	-0.00340322		1921.61	-0.00147197	0	
331.83	0.31306012	0.31822738	861.82	0.02953514	0.03838806	1391.82	-0.00393647		1921.81	-0.00106027	0	
332.03	0.31342625	0.31846925	862.02	0.0296761	0.03844296	1392.02	-0.00518809		1922.01	-0.00155339	0	
332.23	0.31347491	0.31871066	862.22	0.03014985	0.03849785	1392.22	-0.00644431		1922.21	-0.00184445	0	
332.43	0.31360274	0.31895161	862.42	0.02991837	0.03855273	1392.42	-0.00681412		1922.41	-0.0016954	0	
332.63	0.31346432	0.3191921	862.62	0.02945921	0.0386076	1392.62	-0.00667032		1922.61	-0.00209547	0	
332.83	0.31330909	0.31943214	862.82	0.02899214	0.03866246	1392.82	-0.0062466		1922.81	-0.00131311	0	
333.03	0.31379606	0.31967171	863.02	0.0297998	0.03871731	1393.02	-0.00536801		1923.01	-0.00242746	0	
333.23	0.31432729	0.31991084	863.22	0.02969035	0.03877215	1393.22	-0.00528952		1923.21	-0.0024449	0	
333.43	0.31436018	0.32014951	863.42	0.02976409	0.03882698	1393.42	-0.00441641		1923.41	-0.00228884	0	
333.63	0.31299775	0.32038773	863.62	0.02894024	0.03888181	1393.62	-0.00469859		1923.61	-0.00214709	0	
333.83	0.3132379	0.3206255	863.82	0.03014077	0.03893662	1393.82	-0.00441862		1923.81	-0.00205763	0	
334.03	0.31288616	0.32086281	864.02	0.03174042	0.03899142	1394.02	-0.00363678		1924.01	-0.00213467	0	
334.23	0.31240758	0.32109967	864.22	0.03210837	0.03904621	1394.22	-0.00326443		1924.21	-0.00130252	0	
334.43	0.31201392	0.32133609	864.42	0.03380902	0.039101	1394.42	-0.00278838		1924.41	-0.0002652	0	
334.63	0.31225194	0.32157206	864.62	0.03459115	0.03915577	1394.62	-0.00200878		1924.61	-0.00092588	0	
334.83	0.31199123	0.32180757	864.82	0.03444717	0.03921053	1394.82	-0.00106506		1924.81	-0.00031927	0	
335.03	0.31293288	0.32204265	865.02	0.03453926	0.03926529	1395.02	-0.00140751		1925.01	-0.00008544	0	
335.23	0.31406877	0.32227727	865.22	0.03418143	0.03932003	1395.22	-0.00165608		1925.21	0.00043751	0	
335.43	0.31438874	0.32251145	865.42	0.03462179	0.03937477	1395.42	-0.00284501		1925.41	0.00127207	0	
335.63	0.31484065	0.32274519	865.62	0.03361299	0.03942949	1395.62	-0.00391591		1925.61	0.00173757	0	
335.83	0.31521065	0.32297848	865.82	0.0339885	0.03948421	1395.82	-0.00530311		1925.81	0.00203633	0	
336.03	0.31588408	0.32321133	866.02	0.0339371	0.03953891	1396.02	-0.00650715		1926.01	0.001548	0	
336.23	0.31640584	0.32344373	866.22	0.03356338	0.03959361	1396.22	-0.0067259		1926.21	0.00156757	0	
336.43	0.31727736	0.3236757	866.42	0.03237746	0.03964829	1396.42	-0.0069643		1926.41	0.00218788	0	
336.63	0.31752108	0.32390722	866.62	0.031054	0.03970297	1396.62	-0.00674571		1926.61	0.00189824	0	
336.83	0.3177976	0.32413831	866.82	0.03012883	0.03975763	1396.82	-0.00682388		1926.81	0.00179418	0	
337.03	0.3179645	0.32436896	867.02	0.02932751	0.03981229	1397.02	-0.00682465		1927.01	0.00103751	0	
337.23	0.31796821	0.32459917	867.22	0.02909361	0.03986694	1397.22	-0.00636665		1927.21	0.00160909	0	
337.43	0.31806683	0.32482894	867.42	0.02901656	0.03992158	1397.42	-0.00605285		1927.41	0.00127198	0	
337.63	0.3174365	0.32505828	867.62	0.02815476	0.0399762	1397.62	-0.0065599		1927.61	0.00126447	0	
337.83	0.31741313	0.32528718	867.82	0.02935574	0.04003082	1397.82	-0.00655979		1927.81	0.00028188	0	
338.03	0.31641307	0.32551565	868.02	0.029799	0.04008543	1398.02	-0.00675926		1928.01	-0.0002119	0	
338.23	0.31652279	0.32574368	868.22	0.0295411	0.04014003	1398.22	-0.00643394		1928.21	-0.00053531	0	
338.43	0.31706185	0.32597128	868.42	0.03021119	0.04019462	1398.42	-0.00603703		1928.41	-0.00018416	0	
338.63	0.31790568	0.32619845	868.62	0.03024558	0.04024919	1398.62	-0.00567902		1928.61	-0.00104887	0	
338.83	0.31638866	0.32642519	868.82	0.02958828	0.04030376	1398.82	-0.00431787		1928.81	-0.0009555	0	
339.03	0.31708292	0.32665149	869.02	0.03109179	0.04035832	1399.02	-0.00507561		1929.01	-0.00103189	0	
339.23	0.31673007	0.32687737	869.22	0.03176518	0.04041287	1399.22	-0.00405117		1929.21	0.00000303	0	
339.43	0.31716915	0.32710282	869.42	0.03223324	0.04046741	1399.42	-0.00516077		1929.41	0.00043659	0	
339.63	0.31779116	0.32732784	869.62	0.03275563	0.04052194	1399.62	-0.00513336		1929.61	-0.00001213	0	
339.83	0.31716682	0.32755243	869.82	0.03339787	0.04057646	1399.82	-0.0050595		1929.81	0.00050871	0	
340.03	0.31713767	0.3277766	870.02	0.03388274	0.04063098	1400.02	-0.00437749		1930.01	0.00049276	0	
340.23	0.31828094	0.32800034	870.22	0.03342467	0.04068548	1400.22	-0.00445975		1930.21	0.00189582	0	
340.43	0.31844496	0.32822366	870.42	0.03354214	0.04073997	1400.42	-0.00510008		1930.41	0.00340317	0	
340.63	0.31878471	0.32844655	870.62	0.03326981	0.04079445	1400.62	-0.00480573		1930.61	0.00370321	0	
340.83	0.31990414	0.32866902	870.82	0.03365866	0.04084892	1400.82	-0.00489959		1930.81	0.00408656	0	
341.03	0.32033685	0.32889107	871.02	0.0340784	0.04090338	1401.02	-0.00479006		1931.01	0.00413965	0	
341.23	0.31973241	0.3291127	871.22	0.03402195	0.04095784	1401.22	-0.00406921		1931.21	0.00350891	0	
341.43	0.3201792	0.32933391	871.42	0.03309235	0.04101228	1401.42	-0.00381771		1931.41	0.00312488	0	
341.63	0.32030179	0.32955469	871.62	0.03299343	0.04106671	1401.62	-0.00350246		1931.61	0.00271479	0	
341.83	0.32105706	0.32977506	871.82	0.03293606	0.04112114	1401.82	-0.00347312		1931.81	0.00179858	0	
342.03	0.32179749	0.32999501	872.02	0.03211889	0.04117555	1402.02	-0.00262256		1932.01	0.00169684	0	
342.23	0.32212397	0.33021454	872.22	0.03163532	0.04122996	1402.22	-0.00148259		1932.21	0.00086729	0	
342.43	0.32209379	0.33043365	872.42	0.03165673	0.04128435	1402.42	-0.00091359		1932.41	0.00068087	0	
342.63	0.32188713	0.33065235	872.62	0.03147891	0.04133874	1402.62	-0.00094717		1932.61	-0.00083331	0	
342.83	0.32026681	0.33087064	872.82	0.0314939	0.04139311	1402.82	-0.00049507		1932.81	-0.00187705	0	
343.03	0.32144345	0.33108851	873.02	0.03342308	0.04144748	1403.02	-0.00109795		1933.01	-0.00229266	0	
343.23	0.32196848	0.33130596	873.22	0.03294075	0.04150183	1403.22	-0.00130294		1933.21	-0.00214875	0	
343.43	0.32196176	0.33152301	873.42	0.0328768	0.04155618	1403.42	-0.00178097		1933.41	-0.00309698	0	
343.63	0.32240166	0.33173964	873.62	0.03390538	0.04161052	1403.62	-0.00167351		1933.61	-0.00348801	0	
343.83	0.32199985	0.33195586	873.82	0.03457462	0.04166484	1403.82	-0.00215883		1933.81	-0.00275517	0	
344.03	0.32243322	0.33217167	874.02	0.03526633	0.04171916	1404.02	-0.00268913		1934.01	-0.00257881	0	
344.23	0.32369348	0.33238707	874.22	0.03553976	0.04177347	1404.22	-0.00391896		1934.21	-0.00167279	0	
344.43	0.32399886	0.33260206	874.42	0.03573393	0.04182777	1404.42	-0.00449855		1934.41	-0.00102163	0	
344.63	0.32459719	0.33281664	874.62	0.03545981	0.04188206	1404.62	-0.00482447		1934.61	-0.00115541	0	
344.83	0.32517688	0.33303082	874.82	0.03599463	0.04193633	1404.82	-0.00456675		1934.81	-0.00063299	0	
345.03	0.32507328	0.33324459	875.02	0.03650691	0.0419906	1405.02	-0.00519859		1935.01	-0.00058374	0	
345.23	0.32503992	0.33345795	875.22	0.03607509	0.04204486	1405.22	-0.00446825		1935.21	-0.0008456	0	
345.43	0.32571241	0.33367091	875.42	0.03538803	0.04209911	1405.42	-0.00386662		1935.41	-0.00010204	0	
345.63	0.32623145	0.33388347	875.62	0.03604359	0.04215335	1405.62	-0.00435114		1935.61	0.00021368	0	
345.83	0.32664578	0.33409562	875.82	0.03564973	0.04220758	1405.82	-0.0045347		1935.81	0.00111974	0	
346.03	0.32628579	0.33430737	876.02	0.03611805	0.0422618	1406.02	-0.00421016		1936.01	0.00050471	0	
346.23	0.32623831	0.33451871	876.22	0.0359932	0.04231602	1406.22	-0.00356956		1936.21	-0.00007205	0	
346.43	0.32631994	0.33472966	876.42	0.03631516	0.04237022	1406.42	-0.00375489		1936.41	0.00050146	0	
346.63	0.32590383	0.3349402	876.62	0.03627341	0.04242441	1406.62	-0.00424797		1936.61	0.00007623	0	
346.83	0.32647575	0.33515035	876.82	0.03687639	0.04247859	1406.82	-0.00465399		1936.81	-0.00025712	0	
347.03	0.32790379	0.33536009	877.02	0.03724822	0.04253276	1407.02	-0.00459295		1937.01	-0.00066212	0	
347.23	0.3288953	0.33556944	877.22	0.03685977	0.04258693	1407.22	-0.00572338		1937.21	-0.00108208	0	
347.43	0.32912835	0.33577839	877.42	0.03663343	0.04264108	1407.42	-0.0057992		1937.41	-0.00118251	0	
347.63	0.32953705	0.33598695	877.62	0.03686914	0.04269522	1407.62	-0.00518664		1937.61	-0.00069944	0	
347.83	0.32922926	0.33619511	877.82	0.03690609	0.04274936	1407.82	-0.00530905		1937.81	-0.00084017	0	
348.03	0.32906741	0.33640287	878.02	0.03722426	0.04280348	1408.02	-0.00544796		1938.01	-0.00117296	0	
348.23	0.32944348	0.33661024	878.22	0.0363924	0.0428576	1408.22	-0.00423125		1938.21	-0.00140808	0	
348.43	0.32952103	0.33681722	878.42	0.03658768	0.0429117	1408.42	-0.00347034		1938.41	-0.00106547	0	
348.63	0.32936809	0.3370238	878.62	0.03643041	0.0429658	1408.62	-0.0031121		1938.61	-0.00070328	0	
348.83	0.32980757	0.33722999	878.82	0.03651552	0.04301989	1408.82	-0.00233248		1938.81	-0.00090375	0	
349.03	0.33009096	0.33743579	879.02	0.03698182	0.04307396	1409.02	-0.00231458		1939.01	-0.00042047	0	
349.23	0.33026778	0.3376412	879.22	0.03663482	0.04312803	1409.22	-0.00049718		1939.21	-0.00079737	0	
349.43	0.33072545	0.33784622	879.42	0.03655079	0.04318209	1409.42	0.00033406		1939.41	-0.00032476	0	
349.63	0.32989447	0.33805085	879.62	0.03727393	0.04323613	1409.62	-0.00121421		1939.61	-0.00012132	0	
349.83	0.33018709	0.33825509	879.82	0.03700242	0.04329017	1409.82	-0.00080353		1939.81	0.0006947	0	
350.03	0.32988971	0.33845894	880.02	0.03759084	0.0433442	1410.02	-0.00047114		1940.01	0.00028384	0	
350.23	0.33074634	0.33866241	880.22	0.03745421	0.04339822	1410.22	-0.00079407		1940.21	0.00045691	0	
350.43	0.33156155	0.33886549	880.42	0.03741156	0.04345223	1410.42	-0.00155997		1940.41	0.00123408	0	
350.63	0.3319376	0.33906819	880.62	0.0365764	0.04350623	1410.62	-0.00192976		1940.61	0.00122539	0	
350.83	0.33291475	0.3392705	880.82	0.03606742	0.04356022	1410.82	-0.00281054		1940.81	0.00114761	0	
351.03	0.33346124	0.33947242	881.02	0.03559958	0.0436142	1411.02	-0.00352598		1941.01	0.00092047	0	
351.23	0.33418144	0.33967397	881.22	0.03542906	0.04366817	1411.22	-0.00412426		1941.21	0.00130547	0	
351.43	0.3342379	0.33987513	881.42	0.03475968	0.04372213	1411.42	-0.00398821		1941.41	0.00120817	0	
351.63	0.3338061	0.34007591	881.62	0.0350028	0.04377608	1411.62	-0.00379393		1941.61	0.00164997	0	
351.83	0.33418635	0.34027631	881.82	0.0349138	0.04383002	1411.82	-0.00455738		1941.81	0.00174912	0	
352.03	0.33370242	0.34047632	882.02	0.03524286	0.04388396	1412.02	-0.00463559		1942.01	0.001831	0	
352.23	0.3331058	0.34067596	882.22	0.03504624	0.04393788	1412.22	-0.00407756		1942.21	0.00215903	0	
352.43	0.33261877	0.34087522	882.42	0.03616797	0.04399179	1412.42	-0.00431116		1942.41	0.00281835	0	
352.63	0.33171589	0.3410741	882.62	0.03564139	0.0440457	1412.62	-0.0042573		1942.61	0.00289764	0	
352.83	0.33157819	0.3412726	882.82	0.03579753	0.04409959	1412.82	-0.00377491		1942.81	0.00263484	0	
353.03	0.33119999	0.34147073	883.02	0.0359759	0.04415347	1413.02	-0.00341365		1943.01	0.00277732	0	
353.23	0.33045737	0.34166848	883.22	0.03562273	0.04420735	1413.22	-0.00247943		1943.21	0.00234907	0	
353.43	0.33059878	0.34186586	883.42	0.03606604	0.04426121	1413.42	-0.00259621		1943.41	0.00268845	0	
353.63	0.32997787	0.34206286	883.62	0.03671301	0.04431507	1413.62	-0.00385899		1943.61	0.00295487	0	
353.83	0.33155351	0.34225948	883.82	0.03711094	0.04436892	1413.82	-0.0038415		1943.81	0.00296367	0	
354.03	0.33224537	0.34245574	884.02	0.03719982	0.04442275	1414.02	-0.00358475		1944.01	0.00278243	0	
354.23	0.33359712	0.34265162	884.22	0.03610538	0.04447658	1414.22	-0.00482022		1944.21	0.00256967	0	
354.43	0.33420788	0.34284713	884.42	0.03512058	0.0445304	1414.42	-0.00490276		1944.41	0.00300488	0	
354.63	0.33477691	0.34304227	884.62	0.0341671	0.0445842	1414.62	-0.00587005		1944.61	0.00289974	0	
354.83	0.33563479	0.34323703	884.82	0.03431476	0.044638	1414.82	-0.00632566		1944.81	0.00199669	0	
355.03	0.33692402	0.34343143	885.02	0.03447261	0.04469179	1415.02	-0.00569017		1945.01	0.00213397	0	
355.23	0.33743394	0.34362546	885.22	0.0348837	0.04474557	1415.22	-0.0050013		1945.21	0.00219576	0	
355.43	0.33787217	0.34381912	885.42	0.03586289	0.04479934	1415.42	-0.00463753		1945.41	0.00163517	0	
355.63	0.33827784	0.34401242	885.62	0.03548319	0.0448531	1415.62	-0.00502284		1945.61	0.00228819	0	
355.83	0.33871099	0.34420534	885.82	0.03558278	0.04490685	1415.82	-0.00480351		1945.81	0.00197746	0	
356.03	0.33763806	0.3443979	886.02	0.03685456	0.04496059	1416.02	-0.00404644		1946.01	0.00168004	0	
356.23	0.33748956	0.3445901	886.22	0.03724302	0.04501432	1416.22	-0.0031404		1946.21	0.0025677	0	
356.43	0.33770017	0.34478193	886.42	0.03799484	0.04506805	1416.42	-0.00282204		1946.41	0.00254468	0	
356.63	0.33760444	0.34497339	886.62	0.03819526	0.04512176	1416.62	-0.00284764		1946.61	0.0023846	0	
356.83	0.3378711	0.3451645	886.82	0.03841119	0.04517546	1416.82	-0.00260239		1946.81	0.00279901	0	
357.03	0.33767268	0.34535524	887.02	0.0381447	0.04522915	1417.02	-0.00227867		1947.01	0.00252024	0	
357.23	0.33777945	0.34554561	887.22	0.03861758	0.04528284	1417.22	-0.00130305		1947.21	0.00272927	0	
357.43	0.33857007	0.34573563	887.42	0.03891433	0.04533651	1417.42	-0.00160774		1947.41	0.00241983	0	
357.63	0.3390597	0.34592529	887.62	0.03868119	0.04539018	1417.62	-0.00184416		1947.61	0.0028486	0	
357.83	0.33922281	0.34611458	887.82	0.03833236	0.04544383	1417.82	-0.00223183		1947.81	0.00239223	0	
358.03	0.33958082	0.34630352	888.02	0.03717299	0.04549748	1418.02	-0.00256195		1948.01	0.00204369	0	
358.23	0.33921857	0.3464921	888.22	0.0361409	0.04555111	1418.22	-0.00359645		1948.21	0.00156862	0	
358.43	0.33922441	0.34668032	888.42	0.03603973	0.04560474	1418.42	-0.00395237		1948.41	0.00194036	0	
358.63	0.33940669	0.34686818	888.62	0.03631531	0.04565835	1418.62	-0.0050328		1948.61	0.00121968	0	
358.83	0.33956961	0.34705568	888.82	0.03662049	0.04571196	1418.82	-0.00511927		1948.81	0.00138397	0	
359.03	0.33868317	0.34724284	889.02	0.0368602	0.04576556	1419.02	-0.00498523		1949.01	0.00250506	0	
359.23	0.33824532	0.34742963	889.22	0.0376855	0.04581915	1419.22	-0.00446882		1949.21	0.00206121	0	
359.43	0.33875166	0.34761607	889.42	0.03843912	0.04587273	1419.42	-0.00354632		1949.41	0.00165716	0	
359.63	0.33885735	0.34780216	889.62	0.03797171	0.0459263	1419.62	-0.00329626		1949.61	0.00184901	0	
359.83	0.33836381	0.34798789	889.82	0.03919413	0.04597986	1419.82	-0.00248398		1949.81	0.0015422	0	
360.03	0.33822511	0.34817327	890.02	0.04003902	0.04603341	1420.02	-0.00164934		1950.01	0.00085996	0	
360.23	0.33892945	0.3483583	890.22	0.03911385	0.04608695	1420.22	-0.00147888		1950.21	0.00074122	0	
360.43	0.3387762	0.34854298	890.42	0.03953796	0.04614048	1420.42	-0.00150802		1950.41	-0.00050087	0	
360.63	0.33833689	0.34872731	890.62	0.0396183	0.046194	1420.62	-0.00140047		1950.61	-0.00053314	0	
360.83	0.33834481	0.34891128	890.82	0.04003761	0.04624751	1420.82	-0.00142477		1950.81	-0.00023438	0	
361.03	0.33893645	0.34909491	891.02	0.03960579	0.04630101	1421.02	-0.00163257		1951.01	-0.00063934	0	
361.23	0.33851523	0.34927819	891.22	0.04013633	0.04635451	1421.22	-0.00132302		1951.21	-0.00080176	0	
361.43	0.33849986	0.34946112	891.42	0.03967766	0.04640799	1421.42	-0.00191114		1951.41	-0.0009877	0	
361.63	0.33845073	0.34964371	891.62	0.03918547	0.04646146	1421.62	-0.00236747		1951.61	-0.00045794	0	
361.83	0.33882981	0.34982595	891.82	0.03933276	0.04651493	1421.82	-0.00253554		1951.81	-0.00109051	0	
362.03	0.33895343	0.35000784	892.02	0.03806677	0.04656838	1422.02	-0.00276164		1952.01	-0.00063911	0	
362.23	0.33928484	0.35018939	892.22	0.03807336	0.04662183	1422.22	-0.0038728		1952.21	-0.00060081	0	
362.43	0.33949374	0.35037059	892.42	0.03893281	0.04667526	1422.42	-0.00415067		1952.41	0.00035032	0	
362.63	0.34036035	0.35055145	892.62	0.03970985	0.04672869	1422.62	-0.0050158		1952.61	0.00075498	0	
362.83	0.34152297	0.35073196	892.82	0.03933571	0.04678211	1422.82	-0.00520241		1952.81	0.00178025	0	
363.03	0.34144998	0.35091214	893.02	0.03935874	0.04683551	1423.02	-0.00474202		1953.01	0.00252062	0	
363.23	0.34159979	0.35109197	893.22	0.03963193	0.04688891	1423.22	-0.0042338		1953.21	0.00273203	0	
363.43	0.34200116	0.35127146	893.42	0.04028891	0.0469423	1423.42	-0.00349656		1953.41	0.00413647	0	
363.63	0.3416537	0.35145061	893.62	0.0404466	0.04699568	1423.62	-0.00277556		1953.61	0.00428266	0	
363.83	0.34153518	0.35162941	893.82	0.04109761	0.04704905	1423.82	-0.00208735		1953.81	0.00358657	0	
364.03	0.342023	0.35180788	894.02	0.04105917	0.04710241	1424.02	-0.00139529		1954.01	0.00233705	0	
364.23	0.34227183	0.35198601	894.22	0.04007352	0.04715576	1424.22	-0.00021234		1954.21	0.00185071	0	
364.43	0.34244804	0.35216381	894.42	0.04048752	0.0472091	1424.42	0.00082428		1954.41	0.00132016	0	
364.63	0.34315165	0.35234126	894.62	0.04145363	0.04726243	1424.62	0.00141829		1954.61	0.00121438	0	
364.83	0.3432074	0.35251838	894.82	0.04233956	0.04731575	1424.82	0.00158693		1954.81	0.00131518	0	
365.03	0.34385923	0.35269516	895.02	0.04212715	0.04736907	1425.02	0.00145534		1955.01	0.00094587	0	
365.23	0.34320794	0.35287161	895.22	0.04201143	0.04742237	1425.22	0.0014499		1955.21	0.00085345	0	
365.43	0.34434031	0.35304772	895.42	0.0414595	0.04747566	1425.42	0.00148903		1955.41	0.00082919	0	
365.63	0.34439447	0.3532235	895.62	0.04093752	0.04752895	1425.62	0.00068906		1955.61	0.00123739	0	
365.83	0.34461662	0.35339894	895.82	0.04031669	0.04758222	1425.82	0.00115986		1955.81	0.00023972	0	
366.03	0.34497008	0.35357405	896.02	0.03961124	0.04763549	1426.02	0.00017474		1956.01	0.00064275	0	
366.23	0.34533709	0.35374883	896.22	0.04023632	0.04768874	1426.22	-0.00064749		1956.21	0.00018595	0	
366.43	0.34486947	0.35392328	896.42	0.04023729	0.04774199	1426.42	-0.00048958		1956.41	0.00077191	0	
366.63	0.34575478	0.35409739	896.62	0.03943156	0.04779523	1426.62	-0.00140411		1956.61	0.00125295	0	
366.83	0.34558227	0.35427118	896.82	0.03899132	0.04784845	1426.82	-0.00168569		1956.81	0.00197512	0	
367.03	0.34541249	0.35444463	897.02	0.03911464	0.04790167	1427.02	-0.0021987		1957.01	0.00331162	0	
367.23	0.34497076	0.35461776	897.22	0.03994662	0.04795488	1427.22	-0.00280906		1957.21	0.00378425	0	
367.43	0.3449949	0.35479056	897.42	0.04088775	0.04800808	1427.42	-0.00217512		1957.41	0.00451184	0	
367.63	0.34382291	0.35496303	897.62	0.04064558	0.04806127	1427.62	-0.00262392		1957.61	0.00377857	0	
367.83	0.34405294	0.35513517	897.82	0.04144106	0.04811445	1427.82	-0.00261555		1957.81	0.00361684	0	
368.03	0.34507619	0.35530699	898.02	0.04100001	0.04816762	1428.02	-0.00232311		1958.01	0.00381468	0	
368.23	0.34505286	0.35547847	898.22	0.04194506	0.04822078	1428.22	-0.00154229		1958.21	0.00372346	0	
368.43	0.34632676	0.35564964	898.42	0.04265031	0.04827393	1428.42	-0.00164984		1958.41	0.00313854	0	
368.63	0.34683487	0.35582048	898.62	0.04357143	0.04832707	1428.62	-0.00095581		1958.61	0.00348648	0	
368.83	0.34645967	0.35599099	898.82	0.04406262	0.04838021	1428.82	-0.00148886		1958.81	0.00379612	0	
369.03	0.34769759	0.35616118	899.02	0.04393923	0.04843333	1429.02	-0.00131378		1959.01	0.0035253	0	
369.23	0.34708473	0.35633105	899.22	0.04406892	0.04848644	1429.22	-0.00143508		1959.21	0.00324656	0	
369.43	0.34749194	0.3565006	899.42	0.04422286	0.04853955	1429.42	-0.00129107		1959.41	0.00215049	0	
369.63	0.346991	0.35666982	899.62	0.04408168	0.04859264	1429.62	-0.0014566		1959.61	0.0009202	0	
369.83	0.34636897	0.35683872	899.82	0.04364	0.04864573	1429.82	-0.00163446		1959.81	-0.00058445	0	
370.03	0.34643872	0.35700731	900.02	0.04390926	0.0486988	1430.02	-0.00203556		1960.01	-0.00034782	0	
370.23	0.34596663	0.35717557	900.22	0.04339767	0.04875187	1430.22	-0.00173744		1960.21	-0.00068551	0	
370.43	0.34454301	0.35734351	900.42	0.0431167	0.04880493	1430.42	-0.00209058		1960.41	-0.0004583	0	
370.63	0.34451918	0.35751114	900.62	0.04315984	0.04885797	1430.62	-0.00195046		1960.61	-0.0004245	0	
370.83	0.34495717	0.35767844	900.82	0.04382948	0.04891101	1430.82	-0.00218991		1960.81	0.00019415	0	
371.03	0.34554898	0.35784543	901.02	0.04432143	0.04896404	1431.02	-0.00268073		1961.01	0.00017186	0	
371.23	0.34508099	0.3580121	901.22	0.04438613	0.04901706	1431.22	-0.00263711		1961.21	0.00023927	0	
371.43	0.3446285	0.35817846	901.42	0.04398512	0.04907007	1431.42	-0.00273746		1961.41	0.00122089	0	
371.63	0.3453065	0.3583445	901.62	0.04318346	0.04912307	1431.62	-0.004109		1961.61	0.00099616	0	
371.83	0.34636232	0.35851022	901.82	0.04343892	0.04917606	1431.82	-0.00392923		1961.81	0.00184824	0	
372.03	0.34712127	0.35867563	902.02	0.04355192	0.04922904	1432.02	-0.0039493		1962.01	0.00294964	0	
372.23	0.34737667	0.35884072	902.22	0.04369287	0.04928202	1432.22	-0.00392479		1962.21	0.00269351	0	
372.43	0.34869571	0.35900551	902.42	0.04316952	0.04933498	1432.42	-0.00364915		1962.41	0.00337329	0	
372.63	0.34907109	0.35916998	902.62	0.04391678	0.04938793	1432.62	-0.00325445		1962.61	0.00460447	0	
372.83	0.34923946	0.35933413	902.82	0.04388058	0.04944088	1432.82	-0.00334621		1962.81	0.00412616	0	
373.03	0.34956795	0.35949798	903.02	0.04381844	0.04949381	1433.02	-0.0033903		1963.01	0.00439781	0	
373.23	0.34898268	0.35966151	903.22	0.04418305	0.04954674	1433.22	-0.00358103		1963.21	0.00405399	0	
373.43	0.34963199	0.35982474	903.42	0.04353027	0.04959965	1433.42	-0.00419475		1963.41	0.00324259	0	
373.63	0.3490029	0.35998765	903.62	0.04377553	0.04965256	1433.62	-0.00368843		1963.61	0.00229491	0	
373.83	0.34932368	0.36015026	903.82	0.04343313	0.04970546	1433.82	-0.00368882		1963.81	0.00287944	0	
374.03	0.34958991	0.36031256	904.02	0.04371534	0.04975834	1434.02	-0.00338975		1964.01	0.00218382	0	
374.23	0.3499988	0.36047455	904.22	0.04325096	0.04981122	1434.22	-0.00336133		1964.21	0.00074201	0	
374.43	0.34892194	0.36063623	904.42	0.04443627	0.04986409	1434.42	-0.00336955		1964.41	0.0004048	0	
374.63	0.34944065	0.3607976	904.62	0.04510261	0.04991695	1434.62	-0.00294797		1964.61	-0.00065603	0	
374.83	0.35006375	0.36095867	904.82	0.04602359	0.0499698	1434.82	-0.00226222		1964.81	-0.00103186	0	
375.03	0.35044081	0.36111943	905.02	0.04619852	0.05002264	1435.02	-0.00190195		1965.01	-0.00146944	0	
375.23	0.34998413	0.36127989	905.22	0.04661751	0.05007547	1435.22	-0.00160322		1965.21	-0.00078995	0	
375.43	0.35013396	0.36144004	905.42	0.04652405	0.05012829	1435.42	-0.00167547		1965.41	-0.00044399	0	
375.63	0.35041228	0.36159989	905.62	0.04692097	0.0501811	1435.62	-0.00150045		1965.61	-0.00152516	0	
375.83	0.35002273	0.36175944	905.82	0.04664587	0.05023391	1435.82	-0.00030245		1965.81	-0.0010115	0	
376.03	0.35002776	0.36191868	906.02	0.04694224	0.0502867	1436.02	-0.00031032		1966.01	-0.00092499	0	
376.23	0.35023866	0.36207762	906.22	0.04610306	0.05033949	1436.22	-0.00039817		1966.21	-0.00071157	0	
376.43	0.35062745	0.36223626	906.42	0.04539382	0.05039226	1436.42	-0.00000238		1966.41	0.00041125	0	
376.63	0.35123253	0.3623946	906.62	0.04539542	0.05044503	1436.62	-0.00076792		1966.61	0.00190974	0	
376.83	0.35136243	0.36255263	906.82	0.04404687	0.05049778	1436.82	-0.00065599		1966.81	0.00231087	0	
377.03	0.35203899	0.36271037	907.02	0.04296201	0.05055053	1437.02	-0.00127553		1967.01	0.00314944	0	
377.23	0.35258056	0.36286781	907.22	0.04223885	0.05060327	1437.22	-0.00107136		1967.21	0.00269063	0	
377.43	0.35301298	0.36302495	907.42	0.04107469	0.05065599	1437.42	-0.00186845		1967.41	0.00299067	0	
377.63	0.35375094	0.36318179	907.62	0.0411369	0.05070871	1437.62	-0.00154411		1967.61	0.00239756	0	
377.83	0.35466054	0.36333833	907.82	0.04059435	0.05076142	1437.82	-0.00243805		1967.81	0.00267987	0	
378.03	0.35436137	0.36349458	908.02	0.04091138	0.05081412	1438.02	-0.0034721		1968.01	0.00163319	0	
378.23	0.35474379	0.36365053	908.22	0.04125834	0.05086681	1438.22	-0.00416207		1968.21	0.00131789	0	
378.43	0.35409302	0.36380618	908.42	0.04252033	0.05091949	1438.42	-0.00459607		1968.41	0.00139162	0	
378.63	0.35406452	0.36396154	908.62	0.04337153	0.05097216	1438.62	-0.00493782		1968.61	0.00077021	0	
378.83	0.35392497	0.3641166	908.82	0.04452993	0.05102483	1438.82	-0.00504387		1968.81	0.00074633	0	
379.03	0.3533697	0.36427137	909.02	0.04548916	0.05107748	1439.02	-0.00584678		1969.01	0.00081699	0	
379.23	0.3522059	0.36442584	909.22	0.04716485	0.05113012	1439.22	-0.0062771		1969.21	0.00093417	0	
379.43	0.35154757	0.36458003	909.42	0.04789311	0.05118276	1439.42	-0.0065249		1969.41	0.0002729	0	
379.63	0.35086757	0.36473391	909.62	0.04901143	0.05123538	1439.62	-0.00649466		1969.61	-0.00064273	0	
379.83	0.35056093	0.36488751	909.82	0.04931621	0.051288	1439.82	-0.00673582		1969.81	-0.00063369	0	
380.02	0.35056093	0.36504006	910.02	0.04931621	0.0513406	1440.02	-0.00673582		1970.01	-0.00063369	0	
380.22	0.35264412	0.3650191	910.22	0.05079781	0.05133679	1440.22	-0.00603147		1970.21	-0.00007663	0	
380.42	0.35463866	0.36499815	910.42	0.0520024	0.05133298	1440.42	-0.00573855		1970.41	0.00057464	0	
380.62	0.35559217	0.36497719	910.62	0.05350904	0.05132917	1440.62	-0.00512959		1970.61	0.00072113	0	
380.82	0.35647324	0.36495624	910.82	0.05522553	0.05132536	1440.82	-0.0044742		1970.81	0.00218753	0	
381.02	0.35751604	0.36493529	911.02	0.0565555	0.05132155	1441.02	-0.00329077		1971.01	0.00240175	0	
381.22	0.35863948	0.36491434	911.22	0.05783625	0.05131775	1441.22	-0.00289317		1971.21	0.00316076	0	
381.42	0.36009118	0.36489339	911.42	0.05808997	0.05131394	1441.42	-0.0025202		1971.41	0.00346669	0	
381.62	0.36023529	0.36487244	911.62	0.05850949	0.05131013	1441.62	-0.00153809		1971.61	0.0028972	0	
381.82	0.35960929	0.36485149	911.82	0.05865398	0.05130632	1441.82	-0.00149169		1971.81	0.00357443	0	
382.02	0.3588903	0.36483055	912.02	0.0581149	0.05130251	1442.02	-0.00193956		1972.01	0.00357133	0	
382.22	0.3571664	0.36480961	912.22	0.05734453	0.0512987	1442.22	-0.00141427		1972.21	0.00406402	0	
382.42	0.35655434	0.36478866	912.42	0.05669809	0.0512949	1442.42	-0.00126392		1972.41	0.00405145	0	
382.62	0.35701599	0.36476772	912.62	0.05679975	0.05129109	1442.62	-0.00191975		1972.61	0.00353294	0	
382.82	0.35799668	0.36474678	912.82	0.05585067	0.05128728	1442.82	-0.00162579		1972.81	0.00376421	0	
383.02	0.35926446	0.36472584	913.02	0.05510576	0.05128348	1443.02	-0.00141721		1973.01	0.00439236	0	
383.22	0.36025871	0.3647049	913.22	0.05332868	0.05127967	1443.22	-0.0023686		1973.21	0.00472763	0	
383.42	0.36023852	0.36468397	913.42	0.05314277	0.05127586	1443.42	-0.00302543		1973.41	0.00488209	0	
383.62	0.36121986	0.36466303	913.62	0.05336318	0.05127206	1443.62	-0.00276808		1973.61	0.00459573	0	
383.82	0.36176074	0.3646421	913.82	0.05366016	0.05126825	1443.82	-0.00391922		1973.81	0.00453731	0	
384.02	0.36101009	0.36462116	914.02	0.05381568	0.05126445	1444.02	-0.00452593		1974.01	0.00450822	0	
384.22	0.36139193	0.36460023	914.22	0.05487364	0.05126064	1444.22	-0.00398254		1974.21	0.00435368	0	
384.42	0.36081088	0.3645793	914.42	0.05524512	0.05125684	1444.42	-0.00376771		1974.41	0.00432305	0	
384.62	0.35940011	0.36455837	914.62	0.05657429	0.05125304	1444.62	-0.00327719		1974.61	0.00338278	0	
384.82	0.35999177	0.36453744	914.82	0.0570259	0.05124923	1444.82	-0.00355213		1974.81	0.00424868	0	
385.02	0.36024092	0.36451651	915.02	0.05788959	0.05124543	1445.02	-0.00355285		1975.01	0.00371778	0	
385.22	0.36060243	0.36449559	915.22	0.05811322	0.05124162	1445.22	-0.00441079		1975.21	0.00447824	0	
385.42	0.36088108	0.36447466	915.42	0.05794779	0.05123782	1445.42	-0.00430464		1975.41	0.00342501	0	
385.62	0.35958692	0.36445374	915.62	0.05910704	0.05123402	1445.62	-0.00424056		1975.61	0.00259088	0	
385.82	0.35932066	0.36443282	915.82	0.05969199	0.05123022	1445.82	-0.0049126		1975.81	0.00312729	0	
386.02	0.35908918	0.36441189	916.02	0.05949976	0.05122641	1446.02	-0.00514428		1976.01	0.00347538	0	
386.22	0.35825181	0.36439097	916.22	0.05972699	0.05122261	1446.22	-0.00415791		1976.21	0.00441983	0	
386.42	0.35681767	0.36437006	916.42	0.05948579	0.05121881	1446.42	-0.0044702		1976.41	0.00435789	0	
386.62	0.35688655	0.36434914	916.62	0.05910961	0.05121501	1446.62	-0.00505764		1976.61	0.00428225	0	
386.82	0.35618932	0.36432822	916.82	0.058081	0.05121121	1446.82	-0.00356599		1976.81	0.00422091	0	
387.02	0.35530468	0.36430731	917.02	0.05736697	0.05120741	1447.02	-0.00359824		1977.01	0.00441324	0	
387.22	0.3545303	0.36428639	917.22	0.0574426	0.05120361	1447.22	-0.00439098		1977.21	0.00459574	0	
387.42	0.35364001	0.36426548	917.42	0.05803761	0.05119981	1447.42	-0.00446278		1977.41	0.00414919	0	
387.62	0.35371949	0.36424457	917.62	0.05870716	0.05119601	1447.62	-0.00412077		1977.61	0.00300697	0	
387.82	0.35393335	0.36422366	917.82	0.05814117	0.05119221	1447.82	-0.00440748		1977.81	0.00200072	0	
388.02	0.35373672	0.36420275	918.02	0.05909708	0.05118841	1448.02	-0.00346424		1978.01	0.00055611	0	
388.22	0.35398227	0.36418184	918.22	0.06004278	0.05118461	1448.22	-0.00279103		1978.21	0.00029926	0	
388.42	0.35413716	0.36416093	918.42	0.06043796	0.05118081	1448.42	-0.00215167		1978.41	-0.00021866	0	
388.62	0.3551793	0.36414003	918.62	0.06085333	0.05117701	1448.62	-0.00197296		1978.61	-0.00086204	0	
388.82	0.35658637	0.36411912	918.82	0.06027259	0.05117321	1448.82	-0.00288601		1978.81	-0.00032094	0	
389.02	0.35659083	0.36409822	919.02	0.06063957	0.05116941	1449.02	-0.00269813		1979.01	-0.00003684	0	
389.22	0.35673491	0.36407732	919.22	0.05989393	0.05116562	1449.22	-0.00210733		1979.21	-0.00094897	0	
389.42	0.35746864	0.36405642	919.42	0.0604135	0.05116182	1449.42	-0.00185109		1979.41	-0.00176264	0	
389.62	0.35720844	0.36403552	919.62	0.0606948	0.05115802	1449.62	-0.00155409		1979.61	-0.00131487	0	
389.82	0.35813339	0.36401462	919.82	0.05996786	0.05115423	1449.82	-0.00079021		1979.81	-0.00104849	0	
390.02	0.35736743	0.36399372	920.02	0.05845915	0.05115043	1450.02	-0.00125443		1980.01	0.00066673	0	
390.22	0.35671207	0.36397282	920.22	0.05724293	0.05114663	1450.22	-0.00250152		1980.21	0.00180778	0	
390.42	0.35641907	0.36395193	920.42	0.05571351	0.05114284	1450.42	-0.00290638		1980.41	0.00264341	0	
390.62	0.35657846	0.36393104	920.62	0.05521461	0.05113904	1450.62	-0.00277675		1980.61	0.00252873	0	
390.82	0.35641938	0.36391014	920.82	0.05414041	0.05113525	1450.82	-0.00246015		1980.81	0.00338802	0	
391.02	0.35683253	0.36388925	921.02	0.05304159	0.05113145	1451.02	-0.00360383		1981.01	0.00376708	0	
391.22	0.35680689	0.36386836	921.22	0.05299953	0.05112766	1451.22	-0.00413433		1981.21	0.00392377	0	
391.42	0.35800409	0.36384747	921.42	0.05343525	0.05112386	1451.42	-0.00439194		1981.41	0.00372218	0	
391.62	0.35863643	0.36382658	921.62	0.05369367	0.05112007	1451.62	-0.00408469		1981.61	0.00293999	0	
391.82	0.36009649	0.3638057	921.82	0.05344027	0.05111627	1451.82	-0.00408121		1981.81	0.0016908	0	
392.02	0.36040763	0.36378481	922.02	0.0552658	0.05111248	1452.02	-0.00413741		1982.01	0.00138618	0	
392.22	0.36027264	0.36376393	922.22	0.05654344	0.05110868	1452.22	-0.00409676		1982.21	0.00190107	0	
392.42	0.3606503	0.36374305	922.42	0.05728641	0.05110489	1452.42	-0.00387625		1982.41	0.00137519	0	
392.62	0.36040699	0.36372216	922.62	0.05721572	0.0511011	1452.62	-0.00365857		1982.61	0.0010962	0	
392.82	0.35962717	0.36370128	922.82	0.056969	0.05109731	1452.82	-0.00403595		1982.81	0.00025789	0	
393.02	0.35931857	0.3636804	923.02	0.05703902	0.05109351	1453.02	-0.00301931		1983.01	0.00016629	0	
393.22	0.35888243	0.36365953	923.22	0.0575957	0.05108972	1453.22	-0.00278741		1983.21	-0.00025664	0	
393.42	0.3588927	0.36363865	923.42	0.05841303	0.05108593	1453.42	-0.00356193		1983.41	0.0002168	0	
393.62	0.35741637	0.36361777	923.62	0.05845805	0.05108214	1453.62	-0.00354924		1983.61	0.00048064	0	
393.82	0.35683685	0.3635969	923.82	0.05813663	0.05107835	1453.82	-0.00387887		1983.81	0.00078589	0	
394.02	0.35666414	0.36357603	924.02	0.05775586	0.05107456	1454.02	-0.00510025		1984.01	0.00195213	0	
394.22	0.35669806	0.36355515	924.22	0.05698758	0.05107077	1454.22	-0.00610738		1984.21	0.00245326	0	
394.42	0.35761043	0.36353428	924.42	0.05732762	0.05106698	1454.42	-0.0057073		1984.41	0.00244267	0	
394.62	0.35758839	0.36351341	924.62	0.05754857	0.05106318	1454.62	-0.00574981		1984.61	0.0016994	0	
394.82	0.35831588	0.36349254	924.82	0.0564235	0.0510594	1454.82	-0.00607632		1984.81	0.00211014	0	
395.02	0.35893095	0.36347168	925.02	0.05593465	0.05105561	1455.02	-0.00617137		1985.01	0.00195325	0	
395.22	0.35778153	0.36345081	925.22	0.05619945	0.05105182	1455.22	-0.00627337		1985.21	0.0027002	0	
395.42	0.35835199	0.36342995	925.42	0.05642274	0.05104803	1455.42	-0.00676446		1985.41	0.002314	0	
395.62	0.35814513	0.36340908	925.62	0.05603153	0.05104424	1455.62	-0.00615513		1985.61	0.00237829	0	
395.82	0.35861284	0.36338822	925.82	0.0567531	0.05104045	1455.82	-0.00552792		1985.81	0.00171269	0	
396.02	0.35814123	0.36336736	926.02	0.05710416	0.05103666	1456.02	-0.00513966		1986.01	0.00269958	0	
396.22	0.35797676	0.3633465	926.22	0.05675073	0.05103287	1456.22	-0.00460084		1986.21	0.00316218	0	
396.42	0.3572793	0.36332564	926.42	0.05575158	0.05102909	1456.42	-0.00383999		1986.41	0.0034399	0	
396.62	0.35705531	0.36330478	926.62	0.05470247	0.0510253	1456.62	-0.00248509		1986.61	0.00364927	0	
396.82	0.35719395	0.36328392	926.82	0.05407301	0.05102151	1456.82	-0.00195317		1986.81	0.00423666	0	
397.02	0.35660884	0.36326307	927.02	0.05447632	0.05101773	1457.02	-0.00153952		1987.01	0.00649094	0	
397.22	0.35680839	0.36324221	927.22	0.05489311	0.05101394	1457.22	-0.00255619		1987.21	0.00708052	0	
397.42	0.35676414	0.36322136	927.42	0.05518334	0.05101015	1457.42	-0.00302771		1987.41	0.00726761	0	
397.62	0.35574933	0.36320051	927.62	0.05520599	0.05100637	1457.62	-0.00231035		1987.61	0.00791456	0	
397.82	0.35622506	0.36317966	927.82	0.05548936	0.05100258	1457.82	-0.00275315		1987.81	0.00817818	0	
398.02	0.35737697	0.36315881	928.02	0.05520206	0.0509988	1458.02	-0.00268221		1988.01	0.00859404	0	
398.22	0.35778614	0.36313796	928.22	0.05462718	0.05099501	1458.22	-0.00286954		1988.21	0.00901324	0	
398.42	0.35843696	0.36311711	928.42	0.05494666	0.05099123	1458.42	-0.00346179		1988.41	0.00802225	0	
398.62	0.35897675	0.36309627	928.62	0.0552925	0.05098744	1458.62	-0.00408771		1988.61	0.00722868	0	
398.82	0.35883067	0.36307542	928.82	0.05553474	0.05098366	1458.82	-0.0047285		1988.81	0.00589538	0	
399.02	0.35883449	0.36305458	929.02	0.05569643	0.05097987	1459.02	-0.00420139		1989.01	0.0049683	0	
399.22	0.35821886	0.36303374	929.22	0.05640686	0.05097609	1459.22	-0.00386987		1989.21	0.00363651	0	
399.42	0.35822433	0.3630129	929.42	0.05665626	0.05097231	1459.42	-0.00373166		1989.41	0.00181543	0	
399.62	0.35908025	0.36299206	929.62	0.05641474	0.05096852	1459.62	-0.00282714		1989.61	0.00141318	0	
399.82	0.36043354	0.36297122	929.82	0.05729018	0.05096474	1459.82	-0.00251005		1989.81	0.00055718	0	
400.02	0.35984683	0.36295038	930.02	0.05701018	0.05096096	1460.02	-0.0019524		1990.01	0.0008348	0	
400.22	0.36025796	0.36292955	930.22	0.05646976	0.05095718	1460.22	-0.00160529		1990.21	0.00051578	0	
400.42	0.3595009	0.36290871	930.42	0.05674378	0.05095339	1460.42	-0.00097578		1990.41	0.00056508	0	
400.62	0.35940795	0.36288788	930.62	0.05662046	0.05094961	1460.62	-0.00021211		1990.61	0.00000843	0	
400.82	0.35860032	0.36286704	930.82	0.05673305	0.05094583	1460.82	-0.00048706		1990.81	0.00029914	0	
401.02	0.35741966	0.36284621	931.02	0.056986	0.05094205	1461.02	-0.00140407		1991.01	0.00070927	0	
401.22	0.35792496	0.36282538	931.22	0.05732983	0.05093827	1461.22	-0.00268145		1991.21	0.00064658	0	
401.42	0.3570712	0.36280455	931.42	0.056616	0.05093449	1461.42	-0.00288649		1991.41	0.00140549	0	
401.62	0.35579315	0.36278373	931.62	0.05655129	0.05093071	1461.62	-0.00308788		1991.61	0.00269281	0	
401.82	0.35638624	0.3627629	931.82	0.05652987	0.05092693	1461.82	-0.00380049		1991.81	0.0039054	0	
402.02	0.35644388	0.36274207	932.02	0.05631943	0.05092315	1462.02	-0.00377923		1992.01	0.00547604	0	
402.22	0.35593405	0.36272125	932.22	0.05648419	0.05091937	1462.22	-0.00440294		1992.21	0.00688413	0	
402.42	0.35546276	0.36270043	932.42	0.05710721	0.05091559	1462.42	-0.00522079		1992.41	0.00683536	0	
402.62	0.35614875	0.3626796	932.62	0.0583651	0.05091181	1462.62	-0.0056587		1992.61	0.00745461	0	
402.82	0.35626074	0.36265878	932.82	0.05856257	0.05090803	1462.82	-0.00505809		1992.81	0.00635496	0	
403.02	0.35753409	0.36263796	933.02	0.05821359	0.05090425	1463.02	-0.00423054		1993.01	0.00717633	0	
403.22	0.35780111	0.36261715	933.22	0.05856585	0.05090048	1463.22	-0.00394341		1993.21	0.00726319	0	
403.42	0.35803249	0.36259633	933.42	0.05890317	0.0508967	1463.42	-0.00370229		1993.41	0.00717659	0	
403.62	0.35894384	0.36257551	933.62	0.05922421	0.05089292	1463.62	-0.00232462		1993.61	0.00653595	0	
403.82	0.35946779	0.3625547	933.82	0.05980328	0.05088914	1463.82	-0.00184784		1993.81	0.00616605	0	
404.02	0.35949189	0.36253388	934.02	0.05949556	0.05088537	1464.02	-0.00167348		1994.01	0.00528799	0	
404.22	0.36078588	0.36251307	934.22	0.05987155	0.05088159	1464.22	-0.00209942		1994.21	0.00452631	0	
404.42	0.35987643	0.36249226	934.42	0.06005269	0.05087781	1464.42	-0.00261686		1994.41	0.00371621	0	
404.62	0.36039353	0.36247145	934.62	0.05895597	0.05087404	1464.62	-0.00306084		1994.61	0.00249804	0	
404.82	0.36039815	0.36245064	934.82	0.05839552	0.05087026	1464.82	-0.00321153		1994.81	0.00231833	0	
405.02	0.35995391	0.36242983	935.02	0.0577258	0.05086649	1465.02	-0.00446494		1995.01	0.00211585	0	
405.22	0.36000337	0.36240903	935.22	0.05728115	0.05086271	1465.22	-0.00455729		1995.21	0.00249699	0	
405.42	0.35978118	0.36238822	935.42	0.05589048	0.05085894	1465.42	-0.00496529		1995.41	0.00209154	0	
405.62	0.36023324	0.36236742	935.62	0.05568943	0.05085516	1465.62	-0.00501336		1995.61	0.00221503	0	
405.82	0.36073227	0.36234662	935.82	0.05426584	0.05085139	1465.82	-0.00522249		1995.81	0.002588	0	
406.02	0.35969628	0.36232581	936.02	0.05459461	0.05084761	1466.02	-0.00565411		1996.01	0.00332986	0	
406.22	0.35900588	0.36230501	936.22	0.05489517	0.05084384	1466.22	-0.00704837		1996.21	0.00367192	0	
406.42	0.35874507	0.36228422	936.42	0.05536849	0.05084007	1466.42	-0.00726917		1996.41	0.00320867	0	
406.62	0.35928857	0.36226342	936.62	0.05521432	0.05083629	1466.62	-0.00820518		1996.61	0.00376914	0	
406.82	0.35907015	0.36224262	936.82	0.0544813	0.05083252	1466.82	-0.0080192		1996.81	0.00346043	0	
407.02	0.35893132	0.36222183	937.02	0.05480499	0.05082875	1467.02	-0.00836018		1997.01	0.00457057	0	
407.22	0.35873142	0.36220103	937.22	0.05560284	0.05082497	1467.22	-0.00819742		1997.21	0.00424096	0	
407.42	0.35829911	0.36218024	937.42	0.05638142	0.0508212	1467.42	-0.00732394		1997.41	0.00324551	0	
407.62	0.35837107	0.36215945	937.62	0.05662705	0.05081743	1467.62	-0.00626144		1997.61	0.00248414	0	
407.82	0.35841843	0.36213865	937.82	0.05659483	0.05081366	1467.82	-0.00638871		1997.81	0.00204471	0	
408.02	0.35892884	0.36211786	938.02	0.05626967	0.05080989	1468.02	-0.00641441		1998.01	0.00203542	0	
408.22	0.35916323	0.36209708	938.22	0.05676267	0.05080612	1468.22	-0.00706604		1998.21	0.00237459	0	
408.42	0.35851201	0.36207629	938.42	0.0568195	0.05080235	1468.42	-0.0074863		1998.41	0.00337974	0	
408.62	0.35896624	0.3620555	938.62	0.05660022	0.05079858	1468.62	-0.00661379		1998.61	0.00374682	0	
408.82	0.35826443	0.36203472	938.82	0.05662198	0.05079481	1468.82	-0.00639451		1998.81	0.00422832	0	
409.02	0.35824881	0.36201393	939.02	0.05597701	0.05079104	1469.02	-0.0080567		1999.01	0.0036535	0	
409.22	0.3590914	0.36199315	939.22	0.05652224	0.05078727	1469.22	-0.0086023		1999.21	0.00387727	0	
409.42	0.35938945	0.36197237	939.42	0.05692537	0.0507835	1469.42	-0.00920943		1999.41	0.00357352	0	
409.62	0.35965167	0.36195159	939.62	0.05716223	0.05077973	1469.62	-0.00823308		1999.61	0.00397316	0	
409.82	0.35890002	0.36193081	939.82	0.05751627	0.05077596	1469.82	-0.00825152		1999.81	0.00450762	0	
410.02	0.3582746	0.36191003	940.02	0.05856636	0.05077219	1470.02	-0.00764497		2000.01	0.00457084	0	
410.22	0.35793687	0.36188926	940.22	0.05871509	0.05076842	1470.22	-0.00857063		2000.21	0.0039109	0	
410.42	0.35716905	0.36186848	940.42	0.05889028	0.05076465	1470.42	-0.00784724		2000.41	0.00362735	0	
410.62	0.35778544	0.36184771	940.62	0.05881034	0.05076089	1470.62	-0.00832666		2000.61	0.00338351	0	
410.82	0.35841734	0.36182694	940.82	0.05840495	0.05075712	1470.82	-0.00732832		2000.81	0.00339512	0	
411.02	0.35852186	0.36180616	941.02	0.05893995	0.05075335	1471.02	-0.00729975		2001.01	0.00332256	0	
411.22	0.35879565	0.36178539	941.22	0.05926556	0.05074958	1471.22	-0.00672841		2001.21	0.00201437	0	
411.42	0.3598896	0.36176462	941.42	0.05865933	0.05074582	1471.42	-0.00496287		2001.41	0.00142678	0	
411.62	0.36013154	0.36174386	941.62	0.0585547	0.05074205	1471.62	-0.00474281		2001.61	0.00139225	0	
411.82	0.36056517	0.36172309	941.82	0.0579917	0.05073829	1471.82	-0.00495389		2001.81	0.00182632	0	
412.02	0.36054859	0.36170232	942.02	0.05743193	0.05073452	1472.02	-0.00489921		2002.01	0.00195841	0	
412.22	0.36099323	0.36168156	942.22	0.05763384	0.05073075	1472.22	-0.00597714		2002.21	0.00150104	0	
412.42	0.36085969	0.36166079	942.42	0.05748672	0.05072699	1472.42	-0.00609252		2002.41	0.00164438	0	
412.62	0.36148474	0.36164003	942.62	0.05669211	0.05072322	1472.62	-0.00613443		2002.61	0.00186212	0	
412.82	0.36166538	0.36161927	942.82	0.05590034	0.05071946	1472.82	-0.00820285		2002.81	0.00191348	0	
413.02	0.36249718	0.36159851	943.02	0.05485963	0.0507157	1473.02	-0.0096631		2003.01	0.0017096	0	
413.22	0.3621509	0.36157775	943.22	0.05524329	0.05071193	1473.22	-0.00960709		2003.21	0.00167939	0	
413.42	0.36155837	0.361557	943.42	0.05528026	0.05070817	1473.42	-0.00888404		2003.41	0.00239731	0	
413.62	0.36169566	0.36153624	943.62	0.05590233	0.0507044	1473.62	-0.00820776		2003.61	0.00269758	0	
413.82	0.36081415	0.36151548	943.82	0.05623817	0.05070064	1473.82	-0.00817762		2003.81	0.00255246	0	
414.02	0.36011787	0.36149473	944.02	0.05643545	0.05069688	1474.02	-0.00835583		2004.01	0.00231971	0	
414.22	0.35947699	0.36147398	944.22	0.0563465	0.05069312	1474.22	-0.00988538		2004.21	0.00269944	0	
414.42	0.35795543	0.36145323	944.42	0.05706511	0.05068935	1474.42	-0.00943475		2004.41	0.00253422	0	
414.62	0.35846279	0.36143248	944.62	0.05726611	0.05068559	1474.62	-0.00974632		2004.61	0.00230061	0	
414.82	0.35845028	0.36141173	944.82	0.05784686	0.05068183	1474.82	-0.00958385		2004.81	0.0029479	0	
415.02	0.35703367	0.36139098	945.02	0.05848348	0.05067807	1475.02	-0.00945899		2005.01	0.00286616	0	
415.22	0.35688682	0.36137023	945.22	0.05898541	0.05067431	1475.22	-0.00923761		2005.21	0.00254208	0	
415.42	0.35746623	0.36134949	945.42	0.05904723	0.05067055	1475.42	-0.00823154		2005.41	0.00304812	0	
415.62	0.35630506	0.36132874	945.62	0.06008136	0.05066679	1475.62	-0.00929923		2005.61	0.00271706	0	
415.82	0.35606685	0.361308	945.82	0.06006628	0.05066302	1475.82	-0.00906206		2005.81	0.00293786	0	
416.02	0.35594044	0.36128726	946.02	0.05975724	0.05065926	1476.02	-0.00843649		2006.01	0.00206406	0	
416.22	0.35656281	0.36126652	946.22	0.05902826	0.0506555	1476.22	-0.00739001		2006.21	0.00220235	0	
416.42	0.35658894	0.36124578	946.42	0.05822227	0.05065175	1476.42	-0.00664807		2006.41	0.00270686	0	
416.62	0.35768837	0.36122504	946.62	0.05748966	0.05064799	1476.62	-0.00647816		2006.61	0.00348202	0	
416.82	0.35756653	0.3612043	946.82	0.0572466	0.05064423	1476.82	-0.00668449		2006.81	0.00332029	0	
417.02	0.35771602	0.36118357	947.02	0.05629427	0.05064047	1477.02	-0.00650205		2007.01	0.00318839	0	
417.22	0.35743828	0.36116283	947.22	0.05623907	0.05063671	1477.22	-0.00589004		2007.21	0.00261726	0	
417.42	0.35785472	0.3611421	947.42	0.05588425	0.05063295	1477.42	-0.00557839		2007.41	0.00324476	0	
417.62	0.3585801	0.36112136	947.62	0.05608234	0.05062919	1477.62	-0.00537644		2007.61	0.00276685	0	
417.82	0.35853651	0.36110063	947.82	0.05541836	0.05062544	1477.82	-0.00610782		2007.81	0.00218911	0	
418.02	0.35758279	0.3610799	948.02	0.05563612	0.05062168	1478.02	-0.0067075		2008.01	0.00236853	0	
418.22	0.35739367	0.36105917	948.22	0.05556222	0.05061792	1478.22	-0.00758743		2008.21	0.00240845	0	
418.42	0.35705251	0.36103845	948.42	0.05602795	0.05061416	1478.42	-0.00751116		2008.41	0.00211512	0	
418.62	0.35744888	0.36101772	948.62	0.05593739	0.05061041	1478.62	-0.00799141		2008.61	0.00246922	0	
418.82	0.35794035	0.360997	948.82	0.05749304	0.05060665	1478.82	-0.00806141		2008.81	0.0023778	0	
419.02	0.35705721	0.36097627	949.02	0.05744184	0.0506029	1479.02	-0.008014		2009.01	0.00310202	0	
419.22	0.35773686	0.36095555	949.22	0.05818279	0.05059914	1479.22	-0.00811345		2009.21	0.00285364	0	
419.42	0.35744961	0.36093483	949.42	0.05916209	0.05059538	1479.42	-0.00864785		2009.41	0.00280926	0	
419.62	0.35700666	0.36091411	949.62	0.05949218	0.05059163	1479.62	-0.00933463		2009.61	0.00267761	0	
419.82	0.3576732	0.36089339	949.82	0.05907051	0.05058788	1479.82	-0.00827458		2009.81	0.00375394	0	
420.02	0.35718945	0.36087267	950.02	0.05860552	0.05058412	1480.02	-0.00801237		2010.01	0.00371861	0	
420.22	0.35720811	0.36085195	950.22	0.05864142	0.05058037	1480.22	-0.00732432		2010.21	0.00510815	0	
420.42	0.3574338	0.36083124	950.42	0.058708	0.05057661	1480.42	-0.00802683		2010.41	0.00615407	0	
420.62	0.35769718	0.36081052	950.62	0.05882691	0.05057286	1480.62	-0.00842105		2010.61	0.00634486	0	
420.82	0.35726732	0.36078981	950.82	0.05831125	0.05056911	1480.82	-0.00824567		2010.81	0.00655378	0	
421.02	0.35701899	0.3607691	951.02	0.05763468	0.05056535	1481.02	-0.00803773		2011.01	0.00588838	0	
421.22	0.35708419	0.36074838	951.22	0.05765908	0.0505616	1481.22	-0.00758255		2011.21	0.00584461	0	
421.42	0.35766375	0.36072767	951.42	0.05743384	0.05055785	1481.42	-0.00748773		2011.41	0.00549859	0	
421.62	0.3583065	0.36070697	951.62	0.05703851	0.05055409	1481.62	-0.00742191		2011.61	0.00521219	0	
421.82	0.35767847	0.36068626	951.82	0.05694311	0.05055034	1481.82	-0.00762636		2011.81	0.00484083	0	
422.02	0.35712527	0.36066555	952.02	0.05767887	0.05054659	1482.02	-0.00746797		2012.01	0.00446765	0	
422.22	0.35769346	0.36064485	952.22	0.05741745	0.05054284	1482.22	-0.00745437		2012.21	0.00377104	0	
422.42	0.35790867	0.36062414	952.42	0.05693983	0.05053909	1482.42	-0.0070673		2012.41	0.00379028	0	
422.62	0.35804122	0.36060344	952.62	0.05665212	0.05053534	1482.62	-0.00724208		2012.61	0.00370626	0	
422.82	0.35879196	0.36058274	952.82	0.05769252	0.05053159	1482.82	-0.00748516		2012.81	0.00310318	0	
423.02	0.35774804	0.36056204	953.02	0.05719782	0.05052784	1483.02	-0.0074382		2013.01	0.00323637	0	
423.22	0.35833672	0.36054134	953.22	0.05696782	0.05052409	1483.22	-0.0076462		2013.21	0.00212903	0	
423.42	0.35711325	0.36052064	953.42	0.05731557	0.05052034	1483.42	-0.00832507		2013.41	0.00155372	0	
423.62	0.35651392	0.36049995	953.62	0.05710227	0.05051659	1483.62	-0.00804239		2013.61	0.00153455	0	
423.82	0.35660675	0.36047925	953.82	0.05657955	0.05051284	1483.82	-0.00792208		2013.81	0.00119388	0	
424.02	0.35553028	0.36045856	954.02	0.05762426	0.05050909	1484.02	-0.00864563		2014.01	0.00081937	0	
424.22	0.35513606	0.36043786	954.22	0.05779043	0.05050534	1484.22	-0.00878708		2014.21	0.00107708	0	
424.42	0.3545488	0.36041717	954.42	0.05801968	0.05050159	1484.42	-0.00913164		2014.41	0.00046585	0	
424.62	0.35420698	0.36039648	954.62	0.05828766	0.05049784	1484.62	-0.00926227		2014.61	0.0004922	0	
424.82	0.35447328	0.36037579	954.82	0.05865605	0.05049409	1484.82	-0.00913172		2014.81	0.00099702	0	
425.02	0.35467074	0.3603551	955.02	0.05885894	0.05049035	1485.02	-0.00877656		2015.01	0.00068808	0	
425.22	0.35556513	0.36033441	955.22	0.05887766	0.0504866	1485.22	-0.00944973		2015.21	0.00168656	0	
425.42	0.35626863	0.36031373	955.42	0.05902981	0.05048285	1485.42	-0.00891052		2015.41	0.00072973	0	
425.62	0.35714336	0.36029304	955.62	0.05933001	0.05047911	1485.62	-0.00838121		2015.61	0.00114137	0	
425.82	0.35780417	0.36027236	955.82	0.05995229	0.05047536	1485.82	-0.00755323		2015.81	0.00093718	0	
426.02	0.3587219	0.36025168	956.02	0.05977829	0.05047161	1486.02	-0.00706059		2016.01	0.0006089	0	
426.22	0.35850606	0.360231	956.22	0.05899887	0.05046787	1486.22	-0.00665014		2016.21	0.00174864	0	
426.42	0.35934435	0.36021032	956.42	0.05898731	0.05046412	1486.42	-0.00644429		2016.41	0.00246447	0	
426.62	0.3600645	0.36018964	956.62	0.05925304	0.05046038	1486.62	-0.00633645		2016.61	0.00275804	0	
426.82	0.35974586	0.36016896	956.82	0.05923914	0.05045663	1486.82	-0.00564546		2016.81	0.00278785	0	
427.02	0.35945048	0.36014828	957.02	0.0595834	0.05045289	1487.02	-0.00493123		2017.01	0.00222445	0	
427.22	0.35957518	0.36012761	957.22	0.05869731	0.05044914	1487.22	-0.00450248		2017.21	0.00215143	0	
427.42	0.3586607	0.36010693	957.42	0.05962173	0.0504454	1487.42	-0.00424307		2017.41	0.00163144	0	
427.62	0.35839017	0.36008626	957.62	0.0588101	0.05044165	1487.62	-0.00349056		2017.61	0.00190568	0	
427.82	0.35878343	0.36006559	957.82	0.0584528	0.05043791	1487.82	-0.00394152		2017.81	0.00100811	0	
428.02	0.35806059	0.36004492	958.02	0.05876179	0.05043417	1488.02	-0.00470108		2018.01	0.00122852	0	
428.22	0.35694427	0.36002425	958.22	0.05797311	0.05043042	1488.22	-0.00517381		2018.21	0.00123604	0	
428.42	0.35692285	0.36000358	958.42	0.05825941	0.05042668	1488.42	-0.00554195		2018.41	0.00184168	0	
428.62	0.35724722	0.35998291	958.62	0.05785377	0.05042294	1488.62	-0.006348		2018.61	0.0030641	0	
428.82	0.35755705	0.35996225	958.82	0.05677328	0.0504192	1488.82	-0.00711207		2018.81	0.00369005	0	
429.02	0.35689168	0.35994158	959.02	0.0557754	0.05041545	1489.02	-0.00788674		2019.01	0.00416994	0	
429.22	0.35781109	0.35992092	959.22	0.05554861	0.05041171	1489.22	-0.00991416		2019.21	0.00337708	0	
429.42	0.35871348	0.35990026	959.42	0.05525938	0.05040797	1489.42	-0.0097672		2019.41	0.00166108	0	
429.62	0.35970226	0.3598796	959.62	0.05508974	0.05040423	1489.62	-0.00990391		2019.61	0.00150422	0	
429.82	0.36072719	0.35985894	959.82	0.05369537	0.05040049	1489.82	-0.00978046		2019.81	0.00045276	0	
430.02	0.3608436	0.35983828	960.02	0.05396513	0.05039675	1490.02	-0.01047085		2020.01	0.0007694	0	
430.22	0.36134021	0.35981762	960.22	0.05443827	0.05039301	1490.22	-0.01044702		2020.21	0.0013902	0	
430.42	0.3625678	0.35979696	960.42	0.0556978	0.05038927	1490.42	-0.00990651		2020.41	0.00060798	0	
430.62	0.3625768	0.35977631	960.62	0.05668055	0.05038553	1490.62	-0.00926653		2020.61	0.00099876	0	
430.82	0.36236606	0.35975565	960.82	0.05760905	0.05038179	1490.82	-0.00918789		2020.81	0.00100209	0	
431.02	0.36248883	0.359735	961.02	0.05868301	0.05037805	1491.02	-0.00907643		2021.01	0.0008533	0	
431.22	0.36123862	0.35971435	961.22	0.0588237	0.05037431	1491.22	-0.00877615		2021.21	0.00136909	0	
431.42	0.36048042	0.3596937	961.42	0.05955799	0.05037057	1491.42	-0.00773393		2021.41	0.00093796	0	
431.62	0.35961202	0.35967305	961.62	0.0586033	0.05036683	1491.62	-0.00759606		2021.61	0.00225951	0	
431.82	0.35955671	0.3596524	961.82	0.05809975	0.05036309	1491.82	-0.00852688		2021.81	0.00248454	0	
432.02	0.35839472	0.35963175	962.02	0.05732964	0.05035936	1492.02	-0.00916435		2022.01	0.00301657	0	
432.22	0.35762462	0.35961111	962.22	0.05699296	0.05035562	1492.22	-0.00970176		2022.21	0.00307621	0	
432.42	0.35807371	0.35959046	962.42	0.05711721	0.05035188	1492.42	-0.0099557		2022.41	0.00393832	0	
432.62	0.35759232	0.35956982	962.62	0.05639477	0.05034814	1492.62	-0.01008552		2022.61	0.00508017	0	
432.82	0.35672381	0.35954918	962.82	0.0555679	0.05034441	1492.82	-0.01062186		2022.81	0.00539615	0	
433.02	0.35622169	0.35952854	963.02	0.0551215	0.05034067	1493.02	-0.01155489		2023.01	0.00531815	0	
433.22	0.35768219	0.3595079	963.22	0.05463652	0.05033694	1493.22	-0.01303875		2023.21	0.0037577	0	
433.42	0.35869797	0.35948726	963.42	0.05339279	0.0503332	1493.42	-0.01166136		2023.41	0.00343069	0	
433.62	0.35962963	0.35946662	963.62	0.05369864	0.05032946	1493.62	-0.01143463		2023.61	0.00349728	0	
433.82	0.35939276	0.35944599	963.82	0.05364266	0.05032573	1493.82	-0.01118383		2023.81	0.00349712	0	
434.02	0.35886054	0.35942535	964.02	0.05482889	0.05032199	1494.02	-0.01121003		2024.01	0.00412895	0	
434.22	0.3602303	0.35940472	964.22	0.05527674	0.05031826	1494.22	-0.01074078		2024.21	0.00403669	0	
434.42	0.36060365	0.35938408	964.42	0.0557679	0.05031452	1494.42	-0.0099353		2024.41	0.0039813	0	
434.62	0.36031273	0.35936345	964.62	0.05676428	0.05031079	1494.62	-0.0100456		2024.61	0.00414381	0	
434.82	0.35967184	0.35934282	964.82	0.05771426	0.05030706	1494.82	-0.00936138		2024.81	0.00378863	0	
435.02	0.35801592	0.35932219	965.02	0.05794961	0.05030332	1495.02	-0.00868899		2025.01	0.00431237	0	
435.22	0.35710967	0.35930156	965.22	0.05799209	0.05029959	1495.22	-0.0080451		2025.21	0.00452579	0	
435.42	0.35703106	0.35928094	965.42	0.05731661	0.05029586	1495.42	-0.00734231		2025.41	0.00442815	0	
435.62	0.35671005	0.35926031	965.62	0.05676026	0.05029212	1495.62	-0.00778202		2025.61	0.00528485	0	
435.82	0.35681076	0.35923969	965.82	0.0564334	0.05028839	1495.82	-0.00814353		2025.81	0.00368025	0	
436.02	0.3566329	0.35921907	966.02	0.05640619	0.05028466	1496.02	-0.00867321		2026.01	0.00327869	0	
436.22	0.35612425	0.35919844	966.22	0.05741375	0.05028093	1496.22	-0.00942514		2026.21	0.0031839	0	
436.42	0.35562574	0.35917782	966.42	0.05780053	0.05027719	1496.42	-0.00920667		2026.41	0.00367303	0	
436.62	0.35614224	0.3591572	966.62	0.05773177	0.05027346	1496.62	-0.00964681		2026.61	0.003527	0	
436.82	0.35588662	0.35913658	966.82	0.05724991	0.05026973	1496.82	-0.01081785		2026.81	0.00350721	0	
437.02	0.3567805	0.35911597	967.02	0.05688111	0.050266	1497.02	-0.0112741		2027.01	0.00332682	0	
437.22	0.35802464	0.35909535	967.22	0.05695221	0.05026227	1497.22	-0.01224017		2027.21	0.00317308	0	
437.42	0.35875239	0.35907474	967.42	0.05710676	0.05025854	1497.42	-0.01087516		2027.41	0.00401645	0	
437.62	0.35902808	0.35905412	967.62	0.05781572	0.05025481	1497.62	-0.01139983		2027.61	0.00460099	0	
437.82	0.35876484	0.35903351	967.82	0.05791926	0.05025108	1497.82	-0.0105432		2027.81	0.00512696	0	
438.02	0.35964819	0.3590129	968.02	0.05795568	0.05024735	1498.02	-0.01029697		2028.01	0.00489334	0	
438.22	0.36109675	0.35899229	968.22	0.05823341	0.05024362	1498.22	-0.01017736		2028.21	0.00558963	0	
438.42	0.36122151	0.35897168	968.42	0.0580853	0.05023989	1498.42	-0.00915697		2028.41	0.00577964	0	
438.62	0.36136289	0.35895107	968.62	0.05867346	0.05023616	1498.62	-0.00824151		2028.61	0.00550886	0	
438.82	0.36108659	0.35893046	968.82	0.0583021	0.05023243	1498.82	-0.00753138		2028.81	0.00546902	0	
439.02	0.36096349	0.35890986	969.02	0.05881748	0.05022871	1499.02	-0.00808167		2029.01	0.00580711	0	
439.22	0.36183046	0.35888925	969.22	0.05798965	0.05022498	1499.22	-0.00748551		2029.21	0.00512677	0	
439.42	0.36102182	0.35886865	969.42	0.0577013	0.05022125	1499.42	-0.00789699		2029.41	0.00454432	0	
439.62	0.36095167	0.35884805	969.62	0.0571018	0.05021752	1499.62	-0.00730825		2029.61	0.00398798	0	
439.82	0.36039109	0.35882745	969.82	0.05628557	0.0502138	1499.82	-0.0083666		2029.81	0.00324978	0	
440.02	0.36000893	0.35880685	970.02	0.05605906	0.05021007	1500.02	-0.00955373		2030.01	0.00318035	0	
440.22	0.35835363	0.35878625	970.22	0.05651299	0.05020634	1500.22	-0.01036619		2030.21	0.00203905	0	
440.42	0.35813289	0.35876565	970.42	0.05558609	0.05020262	1500.42	-0.01108439		2030.41	0.00157322	0	
440.62	0.35883305	0.35874506	970.62	0.055325	0.05019889	1500.62	-0.01217843		2030.61	0.0016005	0	
440.82	0.3580244	0.35872446	970.82	0.05459964	0.05019516	1500.82	-0.01208138		2030.81	0.00180293	0	
441.02	0.35755187	0.35870387	971.02	0.05475476	0.05019144	1501.02	-0.01217971		2031.01	0.00150418	0	
441.22	0.35740314	0.35868328	971.22	0.05500096	0.05018771	1501.22	-0.01216921		2031.21	0.00241935	0	
441.42	0.35714685	0.35866269	971.42	0.05499494	0.05018399	1501.42	-0.01077283		2031.41	0.00291027	0	
441.62	0.35720538	0.3586421	971.62	0.05519647	0.05018026	1501.62	-0.01007252		2031.61	0.00310047	0	
441.82	0.35766738	0.35862151	971.82	0.05568503	0.05017654	1501.82	-0.00927381		2031.81	0.00314508	0	
442.02	0.35711848	0.35860092	972.02	0.05611657	0.05017282	1502.02	-0.00920743		2032.01	0.00338061	0	
442.22	0.35769169	0.35858033	972.22	0.05671895	0.05016909	1502.22	-0.00863152		2032.21	0.00408887	0	
442.42	0.35747317	0.35855975	972.42	0.05765407	0.05016537	1502.42	-0.0084054		2032.41	0.00398193	0	
442.62	0.35716135	0.35853916	972.62	0.05824149	0.05016165	1502.62	-0.00865911		2032.61	0.00319662	0	
442.82	0.35721678	0.35851858	972.82	0.05905738	0.05015792	1502.82	-0.01026086		2032.81	0.00298774	0	
443.02	0.3572036	0.358498	973.02	0.05931099	0.0501542	1503.02	-0.01087859		2033.01	0.00348226	0	
443.22	0.35717449	0.35847742	973.22	0.05901729	0.05015048	1503.22	-0.01031722		2033.21	0.00348595	0	
443.42	0.35654467	0.35845684	973.42	0.05885829	0.05014676	1503.42	-0.01129676		2033.41	0.00386955	0	
443.62	0.35710325	0.35843626	973.62	0.05881012	0.05014303	1503.62	-0.01025176		2033.61	0.00454143	0	
443.82	0.35682192	0.35841568	973.82	0.05821164	0.05013931	1503.82	-0.0120626		2033.81	0.00505199	0	
444.02	0.3563478	0.35839511	974.02	0.05817578	0.05013559	1504.02	-0.01209279		2034.01	0.00415606	0	
444.22	0.35569575	0.35837453	974.22	0.05770547	0.05013187	1504.22	-0.0120672		2034.21	0.00463518	0	
444.42	0.35676096	0.35835396	974.42	0.05624965	0.05012815	1504.42	-0.01211201		2034.41	0.00561688	0	
444.62	0.35717308	0.35833339	974.62	0.05600609	0.05012443	1504.62	-0.01140683		2034.61	0.00617044	0	
444.82	0.35697241	0.35831282	974.82	0.05517329	0.05012071	1504.82	-0.00976341		2034.81	0.00622559	0	
445.02	0.35577744	0.35829225	975.02	0.05510568	0.05011699	1505.02	-0.00901097		2035.01	0.00600332	0	
445.22	0.35523322	0.35827168	975.22	0.05464214	0.05011327	1505.22	-0.00886014		2035.21	0.00680407	0	
445.42	0.35563521	0.35825111	975.42	0.05381028	0.05010955	1505.42	-0.00820359		2035.41	0.00691271	0	
445.62	0.35642655	0.35823054	975.62	0.05415202	0.05010583	1505.62	-0.00757117		2035.61	0.00592241	0	
445.82	0.35615098	0.35820998	975.82	0.0545719	0.05010211	1505.82	-0.00773113		2035.81	0.0055495	0	
446.02	0.35592374	0.35818941	976.02	0.05460226	0.05009839	1506.02	-0.00792018		2036.01	0.00617603	0	
446.22	0.35681943	0.35816885	976.22	0.05495351	0.05009468	1506.22	-0.0087202		2036.21	0.00517442	0	
446.42	0.35630074	0.35814829	976.42	0.05513647	0.05009096	1506.42	-0.01020602		2036.41	0.00461315	0	
446.62	0.35632911	0.35812773	976.62	0.05493975	0.05008724	1506.62	-0.01124482		2036.61	0.00285116	0	
446.82	0.35615292	0.35810717	976.82	0.05590892	0.05008352	1506.82	-0.01182415		2036.81	0.00302373	0	
447.02	0.35536061	0.35808661	977.02	0.05530053	0.05007981	1507.02	-0.01237226		2037.01	0.00308395	0	
447.22	0.35498401	0.35806605	977.22	0.05530202	0.05007609	1507.22	-0.01182947		2037.21	0.00178125	0	
447.42	0.35463084	0.3580455	977.42	0.05451836	0.05007237	1507.42	-0.01227065		2037.41	0.00159254	0	
447.62	0.3547041	0.35802494	977.62	0.05445833	0.05006866	1507.62	-0.01139712		2037.61	0.0014656	0	
447.82	0.35507868	0.35800439	977.82	0.05374857	0.05006494	1507.82	-0.01194933		2037.81	0.0009595	0	
448.02	0.35432951	0.35798384	978.02	0.05256405	0.05006122	1508.02	-0.01148111		2038.01	0.0003141	0	
448.22	0.35378544	0.35796329	978.22	0.05205544	0.05005751	1508.22	-0.01170167		2038.21	0.00085277	0	
448.42	0.35386432	0.35794274	978.42	0.0517512	0.05005379	1508.42	-0.01069824		2038.41	0.00060022	0	
448.62	0.35358087	0.35792219	978.62	0.05197593	0.05005008	1508.62	-0.01016216		2038.61	0.00046415	0	
448.82	0.35345018	0.35790164	978.82	0.05165815	0.05004636	1508.82	-0.00946628		2038.81	0.00048181	0	
449.02	0.35310635	0.35788109	979.02	0.05210413	0.05004265	1509.02	-0.00950734		2039.01	0.00134949	0	
449.22	0.35374823	0.35786055	979.22	0.05175037	0.05003894	1509.22	-0.00973124		2039.21	0.00239375	0	
449.42	0.35428941	0.35784	979.42	0.05235666	0.05003522	1509.42	-0.00862402		2039.41	0.00216656	0	
449.62	0.3549878	0.35781946	979.62	0.05379173	0.05003151	1509.62	-0.00879295		2039.61	0.00172324	0	
449.82	0.35500502	0.35779892	979.82	0.05481661	0.0500278	1509.82	-0.00916808		2039.81	0.0025641	0	
450.02	0.35565661	0.35777838	980.02	0.05523822	0.05002408	1510.02	-0.00941806		2040.01	0.00311892	0	
450.22	0.35625417	0.35775784	980.22	0.05604143	0.05002037	1510.22	-0.00913984		2040.21	0.00258282	0	
450.42	0.35611203	0.3577373	980.42	0.05622608	0.05001666	1510.42	-0.00888757		2040.41	0.00301407	0	
450.62	0.35568805	0.35771676	980.62	0.05699142	0.05001294	1510.62	-0.00811562		2040.61	0.00281629	0	
450.82	0.35509901	0.35769623	980.82	0.05747961	0.05000923	1510.82	-0.0071953		2040.81	0.00336356	0	
451.02	0.35542321	0.35767569	981.02	0.0567701	0.05000552	1511.02	-0.00669099		2041.01	0.00315725	0	
451.22	0.35500772	0.35765516	981.22	0.05667632	0.05000181	1511.22	-0.00531593		2041.21	0.00251176	0	
451.42	0.3549313	0.35763463	981.42	0.05611869	0.0499981	1511.42	-0.00465512		2041.41	0.00341184	0	
451.62	0.35537723	0.3576141	981.62	0.05553452	0.04999439	1511.62	-0.00411874		2041.61	0.00324065	0	
451.82	0.35563914	0.35759357	981.82	0.05547738	0.04999068	1511.82	-0.0043113		2041.81	0.00259456	0	
452.02	0.35399573	0.35757304	982.02	0.05459959	0.04998697	1512.02	-0.00523136		2042.01	0.00212524	0	
452.22	0.35424195	0.35755251	982.22	0.05470921	0.04998326	1512.22	-0.00526207		2042.21	0.00229785	0	
452.42	0.35472006	0.35753198	982.42	0.05402999	0.04997955	1512.42	-0.00599051		2042.41	0.00202801	0	
452.62	0.35590224	0.35751146	982.62	0.05350867	0.04997584	1512.62	-0.00656165		2042.61	0.00228234	0	
452.82	0.35636096	0.35749094	982.82	0.05327896	0.04997213	1512.82	-0.00674279		2042.81	0.00203831	0	
453.02	0.35705531	0.35747041	983.02	0.05260897	0.04996842	1513.02	-0.00731984		2043.01	0.0025759	0	
453.22	0.35777628	0.35744989	983.22	0.05291695	0.04996471	1513.22	-0.00786636		2043.21	0.00212451	0	
453.42	0.35811338	0.35742937	983.42	0.05352039	0.049961	1513.42	-0.00814484		2043.41	0.00141247	0	
453.62	0.35900968	0.35740885	983.62	0.0538511	0.0499573	1513.62	-0.00875044		2043.61	0.00196051	0	
453.82	0.35863914	0.35738833	983.82	0.05432582	0.04995359	1513.82	-0.00882189		2043.81	0.00193118	0	
454.02	0.35919577	0.35736782	984.02	0.05511537	0.04994988	1514.02	-0.00900451		2044.01	0.00267828	0	
454.22	0.3598363	0.3573473	984.22	0.05531368	0.04994617	1514.22	-0.0084167		2044.21	0.00301193	0	
454.42	0.36001915	0.35732679	984.42	0.05549911	0.04994247	1514.42	-0.009268		2044.41	0.00381929	0	
454.62	0.35988578	0.35730627	984.62	0.05591955	0.04993876	1514.62	-0.00805719		2044.61	0.00414049	0	
454.82	0.36050239	0.35728576	984.82	0.05587761	0.04993505	1514.82	-0.00801354		2044.81	0.00413364	0	
455.02	0.36064933	0.35726525	985.02	0.05583076	0.04993135	1515.02	-0.00847291		2045.01	0.00476191	0	
455.22	0.36011842	0.35724474	985.22	0.05504234	0.04992764	1515.22	-0.00763241		2045.21	0.00454095	0	
455.42	0.36008912	0.35722423	985.42	0.05436484	0.04992394	1515.42	-0.00811891		2045.41	0.00472382	0	
455.62	0.35980437	0.35720372	985.62	0.05439225	0.04992023	1515.62	-0.00917215		2045.61	0.00399913	0	
455.82	0.35928331	0.35718322	985.82	0.05405585	0.04991653	1515.82	-0.00957792		2045.81	0.00346229	0	
456.02	0.35855256	0.35716271	986.02	0.05334497	0.04991282	1516.02	-0.01088603		2046.01	0.00352413	0	
456.22	0.358943	0.35714221	986.22	0.0531728	0.04990912	1516.22	-0.0105565		2046.21	0.00335474	0	
456.42	0.35837315	0.35712171	986.42	0.05316772	0.04990541	1516.42	-0.01038089		2046.41	0.00278396	0	
456.62	0.35876602	0.3571012	986.62	0.05311044	0.04990171	1516.62	-0.00991472		2046.61	0.00272242	0	
456.82	0.3588674	0.3570807	986.82	0.05380605	0.049898	1516.82	-0.00982093		2046.81	0.00222499	0	
457.02	0.35929783	0.3570602	987.02	0.05320866	0.0498943	1517.02	-0.00944527		2047.01	0.00134117	0	
457.22	0.35985498	0.35703971	987.22	0.05379995	0.0498906	1517.22	-0.0091565		2047.21	0.00089072	0	
457.42	0.35884968	0.35701921	987.42	0.05398329	0.0498869	1517.42	-0.00846579		2047.41	0.00041655	0	
457.62	0.35815952	0.35699871	987.62	0.05450901	0.04988319	1517.62	-0.00829802		2047.61	0.00127303	0	
457.82	0.35653964	0.35697822	987.82	0.05527603	0.04987949	1517.82	-0.00833192		2047.81	0.00235297	0	
458.02	0.3570411	0.35695773	988.02	0.05645089	0.04987579	1518.02	-0.008405		2048.01	0.00302178	0	
458.22	0.35598484	0.35693723	988.22	0.05656793	0.04987209	1518.22	-0.0079087		2048.21	0.00344991	0	
458.42	0.3562751	0.35691674	988.42	0.05643861	0.04986839	1518.42	-0.00901046		2048.41	0.0041952	0	
458.62	0.35622034	0.35689625	988.62	0.05611251	0.04986468	1518.62	-0.00828351		2048.61	0.00462867	0	
458.82	0.35633945	0.35687576	988.82	0.05571298	0.04986098	1518.82	-0.00901371		2048.81	0.00519133	0	
459.02	0.35533519	0.35685528	989.02	0.05533287	0.04985728	1519.02	-0.00933274		2049.01	0.0058728	0	
459.22	0.3553805	0.35683479	989.22	0.05462364	0.04985358	1519.22	-0.00915748		2049.21	0.00633276	0	
459.42	0.35493672	0.3568143	989.42	0.05381438	0.04984988	1519.42	-0.0104003		2049.41	0.00624005	0	
459.62	0.35506483	0.35679382	989.62	0.05351074	0.04984618	1519.62	-0.01113609		2049.61	0.00598879	0	
459.82	0.35571323	0.35677334	989.82	0.05367812	0.04984248	1519.82	-0.01105753		2049.81	0.00599506	0	
460.02	0.3560927	0.35675286	990.02	0.05338123	0.04983878	1520.02	-0.01164242		2050.01	0.00569287	0	
460.22	0.35664234	0.35673238	990.22	0.05349834	0.04983509	1520.22	-0.01145544		2050.21	0.00488052	0	
460.42	0.35665497	0.3567119	990.42	0.05355234	0.04983139	1520.42	-0.01085893		2050.41	0.00427835	0	
460.62	0.35776519	0.35669142	990.62	0.05419316	0.04982769	1520.62	-0.01147014		2050.61	0.00448275	0	
460.82	0.35813356	0.35667094	990.82	0.05449291	0.04982399	1520.82	-0.01087439		2050.81	0.00434582	0	
461.02	0.35844944	0.35665047	991.02	0.05438493	0.04982029	1521.02	-0.01081225		2051.01	0.00373715	0	
461.22	0.35911052	0.35662999	991.22	0.05508295	0.04981659	1521.22	-0.01115869		2051.21	0.00463795	0	
461.42	0.35807664	0.35660952	991.42	0.05509036	0.0498129	1521.42	-0.01024369		2051.41	0.00422219	0	
461.62	0.35911969	0.35658905	991.62	0.05488398	0.0498092	1521.62	-0.00977787		2051.61	0.0044448	0	
461.82	0.35881991	0.35656857	991.82	0.05544667	0.0498055	1521.82	-0.0100382		2051.81	0.00406934	0	
462.02	0.36007086	0.3565481	992.02	0.05584052	0.04980181	1522.02	-0.01050199		2052.01	0.00240331	0	
462.22	0.35979559	0.35652764	992.22	0.05505092	0.04979811	1522.22	-0.01086743		2052.21	0.00110516	0	
462.42	0.36024654	0.35650717	992.42	0.05356463	0.04979441	1522.42	-0.01160781		2052.41	0.00041582	0	
462.62	0.35972067	0.3564867	992.62	0.05377032	0.04979072	1522.62	-0.01146793		2052.61	0.00036427	0	
462.82	0.35910983	0.35646624	992.82	0.0535803	0.04978702	1522.82	-0.01130525		2052.81	0.00044796	0	
463.02	0.35867104	0.35644577	993.02	0.0535885	0.04978333	1523.02	-0.01125528		2053.01	0.00085884	0	
463.22	0.3591444	0.35642531	993.22	0.05325446	0.04977963	1523.22	-0.0120189		2053.21	0.00102997	0	
463.42	0.35840597	0.35640485	993.42	0.05275153	0.04977594	1523.42	-0.01235738		2053.41	0.00139252	0	
463.62	0.35909048	0.35638439	993.62	0.05383892	0.04977224	1523.62	-0.01228769		2053.61	0.00210855	0	
463.82	0.35900504	0.35636393	993.82	0.05446817	0.04976855	1523.82	-0.01221871		2053.81	0.00232887	0	
464.02	0.35895756	0.35634347	994.02	0.0533185	0.04976486	1524.02	-0.01248869		2054.01	0.00226311	0	
464.22	0.35893667	0.35632301	994.22	0.05344092	0.04976116	1524.22	-0.01245654		2054.21	0.00254514	0	
464.42	0.3587305	0.35630256	994.42	0.05382736	0.04975747	1524.42	-0.0113139		2054.41	0.00374014	0	
464.62	0.35948234	0.3562821	994.62	0.05379527	0.04975378	1524.62	-0.01116547		2054.61	0.00548059	0	
464.82	0.35894717	0.35626165	994.82	0.05289449	0.04975008	1524.82	-0.01129679		2054.81	0.00601731	0	
465.02	0.35891297	0.3562412	995.02	0.05292503	0.04974639	1525.02	-0.01101999		2055.01	0.00656342	0	
465.22	0.35827592	0.35622075	995.22	0.05290164	0.0497427	1525.22	-0.0109585		2055.21	0.00675568	0	
465.42	0.35872819	0.3562003	995.42	0.05327298	0.04973901	1525.42	-0.00980126		2055.41	0.00605441	0	
465.62	0.35913664	0.35617985	995.62	0.05294057	0.04973532	1525.62	-0.00962195		2055.61	0.00536879	0	
465.82	0.3584724	0.3561594	995.82	0.05359061	0.04973163	1525.82	-0.01005964		2055.81	0.00438866	0	
466.02	0.3575032	0.35613895	996.02	0.05395997	0.04972793	1526.02	-0.01033534		2056.01	0.00361703	0	
466.22	0.35658758	0.35611851	996.22	0.05357398	0.04972424	1526.22	-0.01041799		2056.21	0.00333361	0	
466.42	0.35573118	0.35609806	996.42	0.05332148	0.04972055	1526.42	-0.0102889		2056.41	0.00383282	0	
466.62	0.35496347	0.35607762	996.62	0.05385276	0.04971686	1526.62	-0.01035739		2056.61	0.00438212	0	
466.82	0.35418924	0.35605718	996.82	0.05437784	0.04971317	1526.82	-0.00961029		2056.81	0.0048111	0	
467.02	0.35417237	0.35603674	997.02	0.05504676	0.04970948	1527.02	-0.01067681		2057.01	0.00505987	0	
467.22	0.35426229	0.3560163	997.22	0.056299	0.04970579	1527.22	-0.01116269		2057.21	0.0054979	0	
467.42	0.35427839	0.35599586	997.42	0.05691752	0.04970211	1527.42	-0.01054227		2057.41	0.00620157	0	
467.62	0.35557511	0.35597543	997.62	0.05715278	0.04969842	1527.62	-0.01095524		2057.61	0.00583141	0	
467.82	0.35508325	0.35595499	997.82	0.05675794	0.04969473	1527.82	-0.01163258		2057.81	0.00626228	0	
468.02	0.35553939	0.35593455	998.02	0.05657768	0.04969104	1528.02	-0.01163069		2058.01	0.00610357	0	
468.22	0.3563336	0.35591412	998.22	0.0564327	0.04968735	1528.22	-0.01255791		2058.21	0.00594508	0	
468.42	0.3571809	0.35589369	998.42	0.05604796	0.04968366	1528.42	-0.01198805		2058.41	0.00615115	0	
468.62	0.35766669	0.35587326	998.62	0.05529233	0.04967998	1528.62	-0.01272659		2058.61	0.00560758	0	
468.82	0.35720145	0.35585283	998.82	0.05431685	0.04967629	1528.82	-0.01278689		2058.81	0.00533992	0	
469.02	0.35694413	0.3558324	999.02	0.05483243	0.0496726	1529.02	-0.0115304		2059.01	0.00479299	0	
469.22	0.35660989	0.35581197	999.22	0.05544768	0.04966892	1529.22	-0.01076478		2059.21	0.00472113	0	
469.42	0.35737924	0.35579155	999.42	0.05596662	0.04966523	1529.42	-0.00973009		2059.41	0.00382876	0	
469.62	0.35720265	0.35577112	999.62	0.05614288	0.04966154	1529.62	-0.00919202		2059.61	0.00318441	0	
469.82	0.35706634	0.3557507	999.82	0.05686832	0.04965786	1529.82	-0.00858553		2059.81	0.00349367	0	
470.02	0.35674536	0.35573027	1000.02	0.05651287	0.04965417	1530.02	-0.00817457		2060.01	0.00386285	0	
470.22	0.35625533	0.35570985	1000.22	0.05615587	0.04965049	1530.22	-0.0082333		2060.21	0.00400211	0	
470.42	0.35591755	0.35568943	1000.42	0.05556595	0.0496468	1530.42	-0.00786777		2060.41	0.00400223	0	
470.62	0.35520042	0.35566901	1000.62	0.05653363	0.04964312	1530.62	-0.00740637		2060.61	0.00395169	0	
470.82	0.35584753	0.35564859	1000.82	0.05714023	0.04963943	1530.82	-0.00754632		2060.81	0.00348277	0	
471.02	0.35665971	0.35562818	1001.02	0.05713361	0.04963575	1531.02	-0.00895039		2061.01	0.00388732	0	
471.22	0.35744936	0.35560776	1001.22	0.05740316	0.04963206	1531.22	-0.00961568		2061.21	0.00444835	0	
471.42	0.35787711	0.35558735	1001.42	0.05622203	0.04962838	1531.42	-0.01078351		2061.41	0.00365709	0	
471.62	0.35785809	0.35556693	1001.62	0.05519822	0.0496247	1531.62	-0.01277237		2061.61	0.00312212	0	
471.82	0.35803793	0.35554652	1001.82	0.05516241	0.04962101	1531.82	-0.01305781		2061.81	0.00357209	0	
472.02	0.36002373	0.35552611	1002.02	0.05486044	0.04961733	1532.02	-0.0132271		2062.01	0.0024614	0	
472.22	0.36165286	0.3555057	1002.22	0.05379201	0.04961365	1532.22	-0.01432783		2062.21	0.00187841	0	
472.42	0.36201521	0.35548529	1002.42	0.05251441	0.04960997	1532.42	-0.01383896		2062.41	0.00154656	0	
472.62	0.36173572	0.35546488	1002.62	0.0516843	0.04960629	1532.62	-0.0143592		2062.61	0.00080614	0	
472.82	0.3617873	0.35544448	1002.82	0.05166573	0.0496026	1532.82	-0.01271012		2062.81	0.00103002	0	
473.02	0.36133719	0.35542407	1003.02	0.05272023	0.04959892	1533.02	-0.01189462		2063.01	0.00054718	0	
473.22	0.36059109	0.35540367	1003.22	0.05300321	0.04959524	1533.22	-0.0115513		2063.21	0.00065846	0	
473.42	0.3601781	0.35538326	1003.42	0.05360176	0.04959156	1533.42	-0.01084804		2063.41	-0.00080154	0	
473.62	0.35957596	0.35536286	1003.62	0.05377461	0.04958788	1533.62	-0.0106868		2063.61	-0.00020468	0	
473.82	0.35853251	0.35534246	1003.82	0.05314713	0.0495842	1533.82	-0.01046744		2063.81	0.00009093	0	
474.02	0.35722451	0.35532206	1004.02	0.05262283	0.04958052	1534.02	-0.00986687		2064.01	0.00039237	0	
474.22	0.35577459	0.35530166	1004.22	0.05332499	0.04957684	1534.22	-0.01054279		2064.21	0.00009104	0	
474.42	0.35534392	0.35528127	1004.42	0.05367632	0.04957316	1534.42	-0.00980208		2064.41	0.00004719	0	
474.62	0.35544829	0.35526087	1004.62	0.0545426	0.04956948	1534.62	-0.01059035		2064.61	0.00060811	0	
474.82	0.3567594	0.35524047	1004.82	0.05409163	0.0495658	1534.82	-0.01056339		2064.81	0.00064051	0	
475.02	0.3561738	0.35522008	1005.02	0.05425305	0.04956212	1535.02	-0.01062017		2065.01	0.00136765	0	
475.22	0.35608307	0.35519969	1005.22	0.05373858	0.04955844	1535.22	-0.01095591		2065.21	0.00138643	0	
475.42	0.35565808	0.3551793	1005.42	0.05274807	0.04955477	1535.42	-0.0113017		2065.41	0.00095816	0	
475.62	0.35669479	0.35515891	1005.62	0.05286357	0.04955109	1535.62	-0.01161321		2065.61	0.00160862	0	
475.82	0.35835356	0.35513852	1005.82	0.05246347	0.04954741	1535.82	-0.01145198		2065.81	0.00272281	0	
476.02	0.36021787	0.35511813	1006.02	0.05147834	0.04954373	1536.02	-0.01207085		2066.01	0.0034454	0	
476.22	0.36003402	0.35509774	1006.22	0.05095748	0.04954006	1536.22	-0.01257167		2066.21	0.00334124	0	
476.42	0.35948598	0.35507736	1006.42	0.05027276	0.04953638	1536.42	-0.01301108		2066.41	0.00354184	0	
476.62	0.36048756	0.35505697	1006.62	0.05104243	0.0495327	1536.62	-0.01314237		2066.61	0.0034679	0	
476.82	0.36166738	0.35503659	1006.82	0.05206805	0.04952903	1536.82	-0.01277071		2066.81	0.00411161	0	
477.02	0.36084367	0.35501621	1007.02	0.05205577	0.04952535	1537.02	-0.01259421		2067.01	0.00438194	0	
477.22	0.36038507	0.35499583	1007.22	0.05247255	0.04952168	1537.22	-0.01289552		2067.21	0.00404554	0	
477.42	0.36011144	0.35497545	1007.42	0.05242437	0.049518	1537.42	-0.01290028		2067.41	0.00402531	0	
477.62	0.35957163	0.35495507	1007.62	0.05253667	0.04951432	1537.62	-0.01337338		2067.61	0.00446395	0	
477.82	0.35842867	0.35493469	1007.82	0.0528734	0.04951065	1537.82	-0.01330571		2067.81	0.00427982	0	
478.02	0.35843356	0.35491432	1008.02	0.05353733	0.04950698	1538.02	-0.01229929		2068.01	0.00448877	0	
478.22	0.35813763	0.35489394	1008.22	0.05435893	0.0495033	1538.22	-0.01294227		2068.21	0.0038641	0	
478.42	0.35819117	0.35487357	1008.42	0.05452701	0.04949963	1538.42	-0.01310968		2068.41	0.00371608	0	
478.62	0.3583427	0.3548532	1008.62	0.05415816	0.04949595	1538.62	-0.01320039		2068.61	0.00378594	0	
478.82	0.35781783	0.35483282	1008.82	0.05443997	0.04949228	1538.82	-0.01241494		2068.81	0.00315226	0	
479.02	0.35657254	0.35481245	1009.02	0.05483484	0.04948861	1539.02	-0.01267257		2069.01	0.00280179	0	
479.22	0.35584446	0.35479209	1009.22	0.05464399	0.04948493	1539.22	-0.01289183		2069.21	0.0031917	0	
479.42	0.35670862	0.35477172	1009.42	0.05425165	0.04948126	1539.42	-0.01277775		2069.41	0.00283771	0	
479.62	0.35686528	0.35475135	1009.62	0.05499537	0.04947759	1539.62	-0.01350962		2069.61	0.00275372	0	
479.82	0.35689412	0.35473099	1009.82	0.05504146	0.04947392	1539.82	-0.01371493		2069.81	0.00278466	0	
480.02	0.35665804	0.35471062	1010.02	0.05468375	0.04947024	1540.02	-0.01449976		2070.01	0.00247204	0	
480.22	0.35655601	0.35469026	1010.22	0.05369419	0.04946657	1540.22	-0.01483633		2070.21	0.00118505	0	
480.42	0.35677555	0.3546699	1010.42	0.0531468	0.0494629	1540.42	-0.0153529		2070.41	0.00181111	0	
480.62	0.35799399	0.35464953	1010.62	0.05339006	0.04945923	1540.62	-0.01497294		2070.61	0.00184769	0	
480.82	0.35806779	0.35462917	1010.82	0.05360684	0.04945556	1540.82	-0.01477414		2070.81	0.00206298	0	
481.02	0.3569748	0.35460882	1011.02	0.05298895	0.04945189	1541.02	-0.01390914		2071.01	0.00219063	0	
481.22	0.35681183	0.35458846	1011.22	0.05359385	0.04944822	1541.22	-0.01363175		2071.21	0.00236017	0	
481.42	0.35653746	0.3545681	1011.42	0.05326099	0.04944455	1541.42	-0.01310966		2071.41	0.00258874	0	
481.62	0.35532774	0.35454775	1011.62	0.0534914	0.04944088	1541.62	-0.01262816		2071.61	0.00237749	0	
481.82	0.35423331	0.35452739	1011.82	0.05304296	0.04943721	1541.82	-0.01247954		2071.81	0.0034651	0	
482.02	0.35474169	0.35450704	1012.02	0.05292466	0.04943354	1542.02	-0.01176291		2072.01	0.00347585	0	
482.22	0.35346803	0.35448669	1012.22	0.05246592	0.04942987	1542.22	-0.01191979		2072.21	0.00396924	0	
482.42	0.3525561	0.35446634	1012.42	0.0519348	0.0494262	1542.42	-0.01210241		2072.41	0.00406482	0	
482.62	0.35256156	0.35444599	1012.62	0.05214242	0.04942253	1542.62	-0.01166849		2072.61	0.00374827	0	
482.82	0.35285325	0.35442564	1012.82	0.05298675	0.04941887	1542.82	-0.01200463		2072.81	0.00375359	0	
483.02	0.35331284	0.3544053	1013.02	0.05352212	0.0494152	1543.02	-0.01267757		2073.01	0.00307701	0	
483.22	0.35384407	0.35438495	1013.22	0.05287758	0.04941153	1543.22	-0.01212713		2073.21	0.00282898	0	
483.42	0.35509241	0.35436461	1013.42	0.0525621	0.04940786	1543.42	-0.01254912		2073.41	0.0017063	0	
483.62	0.35405149	0.35434426	1013.62	0.05309551	0.0494042	1543.62	-0.01355456		2073.61	0.00069449	0	
483.82	0.3557417	0.35432392	1013.82	0.05284869	0.04940053	1543.82	-0.0135676		2073.81	0.00110474	0	
484.02	0.35635958	0.35430358	1014.02	0.05137418	0.04939686	1544.02	-0.01342447		2074.01	0.00023138	0	
484.22	0.35743513	0.35428324	1014.22	0.0516085	0.0493932	1544.22	-0.01245163		2074.21	-0.00009717	0	
484.42	0.35806115	0.3542629	1014.42	0.05211446	0.04938953	1544.42	-0.01192757		2074.41	-0.00022704	0	
484.62	0.35890518	0.35424256	1014.62	0.05217599	0.04938587	1544.62	-0.01139751		2074.61	-0.00070632	0	
484.82	0.35939249	0.35422223	1014.82	0.05215232	0.0493822	1544.82	-0.01087473		2074.81	-0.00119606	0	
485.02	0.35864095	0.35420189	1015.02	0.05186682	0.04937854	1545.02	-0.0103682		2075.01	-0.00062421	0	
485.22	0.35871853	0.35418156	1015.22	0.05264871	0.04937487	1545.22	-0.00970783		2075.21	-0.00032168	0	
485.42	0.35830791	0.35416122	1015.42	0.05230722	0.04937121	1545.42	-0.00907683		2075.41	-0.00075764	0	
485.62	0.3566163	0.35414089	1015.62	0.05178848	0.04936754	1545.62	-0.0090946		2075.61	-0.00068459	0	
485.82	0.35560828	0.35412056	1015.82	0.05177564	0.04936388	1545.82	-0.00861802		2075.81	-0.00013462	0	
486.02	0.35488681	0.35410023	1016.02	0.05224315	0.04936021	1546.02	-0.00799903		2076.01	-0.00003892	0	
486.22	0.35367872	0.3540799	1016.22	0.05262932	0.04935655	1546.22	-0.0083121		2076.21	0.00051889	0	
486.42	0.35349999	0.35405958	1016.42	0.05324628	0.04935289	1546.42	-0.00859997		2076.41	0.00052751	0	
486.62	0.35379482	0.35403925	1016.62	0.05388983	0.04934923	1546.62	-0.00958739		2076.61	0.00035179	0	
486.82	0.35341658	0.35401893	1016.82	0.05356155	0.04934556	1546.82	-0.01123212		2076.81	0.00081117	0	
487.02	0.35295614	0.3539986	1017.02	0.05287773	0.0493419	1547.02	-0.01280151		2077.01	0.00114736	0	
487.22	0.35271533	0.35397828	1017.22	0.0517634	0.04933824	1547.22	-0.01324292		2077.21	0.00154473	0	
487.42	0.35170587	0.35395796	1017.42	0.05186767	0.04933458	1547.42	-0.014509		2077.41	0.00159018	0	
487.62	0.35235895	0.35393764	1017.62	0.05129027	0.04933091	1547.62	-0.01525248		2077.61	0.0016537	0	
487.82	0.35362695	0.35391732	1017.82	0.05079423	0.04932725	1547.82	-0.01534616		2077.81	0.00288839	0	
488.02	0.35420685	0.353897	1018.02	0.050518	0.04932359	1548.02	-0.01460449		2078.01	0.0027789	0	
488.22	0.35520617	0.35387669	1018.22	0.0519733	0.04931993	1548.22	-0.01506053		2078.21	0.00312493	0	
488.42	0.35553976	0.35385637	1018.42	0.0516491	0.04931627	1548.42	-0.01532519		2078.41	0.00225915	0	
488.62	0.35525382	0.35383606	1018.62	0.05138446	0.04931261	1548.62	-0.01619712		2078.61	0.00268908	0	
488.82	0.35524774	0.35381574	1018.82	0.05222478	0.04930895	1548.82	-0.01633207		2078.81	0.00290481	0	
489.02	0.35423094	0.35379543	1019.02	0.05282469	0.04930529	1549.02	-0.01568551		2079.01	0.00389892	0	
489.22	0.35437197	0.35377512	1019.22	0.05294522	0.04930163	1549.22	-0.01497968		2079.21	0.00340116	0	
489.42	0.35396811	0.35375481	1019.42	0.0538397	0.04929797	1549.42	-0.01444021		2079.41	0.00279786	0	
489.62	0.35333551	0.3537345	1019.62	0.05424533	0.04929431	1549.62	-0.0155346		2079.61	0.00312926	0	
489.82	0.35287011	0.3537142	1019.82	0.05473983	0.04929066	1549.82	-0.01558892		2079.81	0.00275625	0	
490.02	0.35324513	0.35369389	1020.02	0.05504092	0.049287	1550.02	-0.01579149		2080.01	0.00237911	0	
490.22	0.35365428	0.35367359	1020.22	0.0550818	0.04928334	1550.22	-0.01626256		2080.21	0.00204434	0	
490.42	0.35361518	0.35365328	1020.42	0.05502706	0.04927968	1550.42	-0.01611494		2080.41	0.00191239	0	
490.62	0.35319288	0.35363298	1020.62	0.05385026	0.04927602	1550.62	-0.01729906		2080.61	0.00136807	0	
490.82	0.35276357	0.35361268	1020.82	0.05308235	0.04927237	1550.82	-0.01790917		2080.81	0.00179362	0	
491.02	0.35312393	0.35359238	1021.02	0.05181563	0.04926871	1551.02	-0.01793436		2081.01	0.00186674	0	
491.22	0.35298783	0.35357208	1021.22	0.05062868	0.04926505	1551.22	-0.01795316		2081.21	0.0022752	0	
491.42	0.35368778	0.35355178	1021.42	0.05006545	0.0492614	1551.42	-0.01770419		2081.41	0.00232191	0	
491.62	0.3553572	0.35353149	1021.62	0.04930146	0.04925774	1551.62	-0.01733931		2081.61	0.00217263	0	
491.82	0.3561094	0.35351119	1021.82	0.04962613	0.04925409	1551.82	-0.01643795		2081.81	0.00242322	0	
492.02	0.35681477	0.3534909	1022.02	0.05031757	0.04925043	1552.02	-0.01555293		2082.01	0.0024676	0	
492.22	0.35665793	0.3534706	1022.22	0.05074732	0.04924677	1552.22	-0.01511627		2082.21	0.0021449	0	
492.42	0.35645611	0.35345031	1022.42	0.05080538	0.04924312	1552.42	-0.014744		2082.41	0.00168719	0	
492.62	0.35546804	0.35343002	1022.62	0.05062183	0.04923946	1552.62	-0.01502023		2082.61	0.00312922	0	
492.82	0.35541625	0.35340973	1022.82	0.05196317	0.04923581	1552.82	-0.01421033		2082.81	0.0029724	0	
493.02	0.35504557	0.35338944	1023.02	0.05217365	0.04923216	1553.02	-0.01352457		2083.01	0.00291481	0	
493.22	0.35417395	0.35336915	1023.22	0.05165603	0.0492285	1553.22	-0.01325137		2083.21	0.00274964	0	
493.42	0.35403229	0.35334887	1023.42	0.05284558	0.04922485	1553.42	-0.01339998		2083.41	0.0032094	0	
493.62	0.35388142	0.35332858	1023.62	0.05220614	0.0492212	1553.62	-0.0145576		2083.61	0.00346852	0	
493.82	0.35399301	0.3533083	1023.82	0.05154735	0.04921754	1553.82	-0.01440105		2083.81	0.00279207	0	
494.02	0.3546966	0.35328802	1024.02	0.05177409	0.04921389	1554.02	-0.01492951		2084.01	0.00317766	0	
494.22	0.3547689	0.35326773	1024.22	0.0515234	0.04921024	1554.22	-0.01537707		2084.21	0.00271032	0	
494.42	0.35489598	0.35324745	1024.42	0.05110755	0.04920658	1554.42	-0.01511494		2084.41	0.00203989	0	
494.62	0.35418477	0.35322717	1024.62	0.05038611	0.04920293	1554.62	-0.01551534		2084.61	0.00145203	0	
494.82	0.35436164	0.3532069	1024.82	0.05019847	0.04919928	1554.82	-0.01527843		2084.81	0.00220831	0	
495.02	0.35500012	0.35318662	1025.02	0.0498065	0.04919563	1555.02	-0.01513102		2085.01	0.0018007	0	
495.22	0.3547318	0.35316634	1025.22	0.04970243	0.04919198	1555.22	-0.01507089		2085.21	0.00197934	0	
495.42	0.35574583	0.35314607	1025.42	0.04997951	0.04918833	1555.42	-0.01448821		2085.41	0.00212711	0	
495.62	0.35638619	0.3531258	1025.62	0.05021198	0.04918468	1555.62	-0.01443972		2085.61	0.00161366	0	
495.82	0.35671909	0.35310552	1025.82	0.05049835	0.04918103	1555.82	-0.01388594		2085.81	0.00115337	0	
496.02	0.35627443	0.35308525	1026.02	0.05092102	0.04917738	1556.02	-0.01407938		2086.01	0.00206617	0	
496.22	0.35608778	0.35306498	1026.22	0.05185168	0.04917373	1556.22	-0.01349693		2086.21	0.00229794	0	
496.42	0.35612947	0.35304471	1026.42	0.05304521	0.04917008	1556.42	-0.01338892		2086.41	0.00278723	0	
496.62	0.35512245	0.35302445	1026.62	0.05306471	0.04916643	1556.62	-0.0135251		2086.61	0.00284792	0	
496.82	0.35489497	0.35300418	1026.82	0.05376479	0.04916278	1556.82	-0.01330976		2086.81	0.00202343	0	
497.02	0.35398516	0.35298392	1027.02	0.053523	0.04915913	1557.02	-0.01341633		2087.01	0.0020647	0	
497.22	0.35263739	0.35296365	1027.22	0.05285571	0.04915548	1557.22	-0.01357233		2087.21	0.00293925	0	
497.42	0.35232765	0.35294339	1027.42	0.05423424	0.04915183	1557.42	-0.01372446		2087.41	0.00349156	0	
497.62	0.3522321	0.35292313	1027.62	0.05342804	0.04914818	1557.62	-0.01424979		2087.61	0.00344571	0	
497.82	0.351948	0.35290287	1027.82	0.05292563	0.04914454	1557.82	-0.01463421		2087.81	0.00365591	0	
498.02	0.35157055	0.35288261	1028.02	0.05232694	0.04914089	1558.02	-0.01533049		2088.01	0.004129	0	
498.22	0.35200278	0.35286235	1028.22	0.05183089	0.04913724	1558.22	-0.01519017		2088.21	0.00353586	0	
498.42	0.35205554	0.35284209	1028.42	0.05114233	0.0491336	1558.42	-0.01492128		2088.41	0.0037927	0	
498.62	0.35133528	0.35282184	1028.62	0.05104144	0.04912995	1558.62	-0.01469661		2088.61	0.00396328	0	
498.82	0.35284602	0.35280158	1028.82	0.05022945	0.0491263	1558.82	-0.01527273		2088.81	0.00416768	0	
499.02	0.35325414	0.35278133	1029.02	0.04978279	0.04912266	1559.02	-0.01638785		2089.01	0.00282642	0	
499.22	0.35341575	0.35276107	1029.22	0.04891487	0.04911901	1559.22	-0.01659476		2089.21	0.002773	0	
499.42	0.35418043	0.35274082	1029.42	0.04865525	0.04911536	1559.42	-0.01587145		2089.41	0.00211298	0	
499.62	0.35551216	0.35272057	1029.62	0.04822211	0.04911172	1559.62	-0.01506817		2089.61	0.00173892	0	
499.82	0.3560276	0.35270032	1029.82	0.04874983	0.04910807	1559.82	-0.01421599		2089.81	0.001665	0	
500.02	0.35698872	0.35268008	1030.02	0.04954367	0.04910443	1560.02	-0.01470931		2090.01	0.00234655	0	
500.22	0.35778669	0.35265983	1030.22	0.05062265	0.04910079	1560.22	-0.01437888		2090.21	0.00134504	0	
500.42	0.3582837	0.35263958	1030.42	0.05117134	0.04909714	1560.42	-0.01425844		2090.41	0.00153939	0	
500.62	0.35790005	0.35261934	1030.62	0.05067354	0.0490935	1560.62	-0.01366292		2090.61	0.00140128	0	
500.82	0.35749451	0.3525991	1030.82	0.0510834	0.04908985	1560.82	-0.01390719		2090.81	0.0020573	0	
501.02	0.35673965	0.35257885	1031.02	0.05096945	0.04908621	1561.02	-0.01298013		2091.01	0.00214867	0	
501.22	0.35594015	0.35255861	1031.22	0.051019	0.04908257	1561.22	-0.01289338		2091.21	0.00231898	0	
501.42	0.35528465	0.35253837	1031.42	0.05224503	0.04907892	1561.42	-0.01166303		2091.41	0.00310327	0	
501.62	0.35498591	0.35251814	1031.62	0.05110809	0.04907528	1561.62	-0.01203632		2091.61	0.00377749	0	
501.82	0.35475188	0.3524979	1031.82	0.05023232	0.04907164	1561.82	-0.01242885		2091.81	0.00458686	0	
502.02	0.35431977	0.35247766	1032.02	0.05042643	0.049068	1562.02	-0.01218258		2092.01	0.00435999	0	
502.22	0.35455499	0.35245743	1032.22	0.05106136	0.04906436	1562.22	-0.01160064		2092.21	0.00434661	0	
502.42	0.35346193	0.35243719	1032.42	0.0510311	0.04906071	1562.42	-0.01146695		2092.41	0.00430183	0	
502.62	0.35350463	0.35241696	1032.62	0.05120576	0.04905707	1562.62	-0.01181938		2092.61	0.00451771	0	
502.82	0.35430147	0.35239673	1032.82	0.05063	0.04905343	1562.82	-0.01255634		2092.81	0.00373283	0	
503.02	0.35396764	0.3523765	1033.02	0.05068295	0.04904979	1563.02	-0.01333619		2093.01	0.00360551	0	
503.22	0.35419244	0.35235627	1033.22	0.05105619	0.04904615	1563.22	-0.01268634		2093.21	0.00366029	0	
503.42	0.35447624	0.35233604	1033.42	0.05083584	0.04904251	1563.42	-0.01251161		2093.41	0.00371534	0	
503.62	0.35554845	0.35231581	1033.62	0.05086656	0.04903887	1563.62	-0.01195165		2093.61	0.004355	0	
503.82	0.35558102	0.35229559	1033.82	0.05083614	0.04903523	1563.82	-0.0127283		2093.81	0.00407704	0	
504.02	0.35552797	0.35227536	1034.02	0.05120628	0.04903159	1564.02	-0.01323906		2094.01	0.00435626	0	
504.22	0.35508981	0.35225514	1034.22	0.05198388	0.04902795	1564.22	-0.01278239		2094.21	0.0037446	0	
504.42	0.35497045	0.35223492	1034.42	0.05225211	0.04902431	1564.42	-0.01199624		2094.41	0.00566673	0	
504.62	0.35472735	0.3522147	1034.62	0.05221001	0.04902068	1564.62	-0.01184838		2094.61	0.00601705	0	
504.82	0.35414408	0.35219448	1034.82	0.05248578	0.04901704	1564.82	-0.01320451		2094.81	0.00587837	0	
505.02	0.35346536	0.35217426	1035.02	0.05196254	0.0490134	1565.02	-0.01233944		2095.01	0.00560122	0	
505.22	0.35312472	0.35215404	1035.22	0.05230532	0.04900976	1565.22	-0.01279134		2095.21	0.00556875	0	
505.42	0.35264167	0.35213382	1035.42	0.05211943	0.04900612	1565.42	-0.0118452		2095.41	0.00589925	0	
505.62	0.35163112	0.35211361	1035.62	0.0513359	0.04900249	1565.62	-0.01274341		2095.61	0.00508146	0	
505.82	0.35172717	0.3520934	1035.82	0.0516298	0.04899885	1565.82	-0.01197206		2095.81	0.00442408	0	
506.02	0.35177075	0.35207318	1036.02	0.05311293	0.04899521	1566.02	-0.01112546		2096.01	0.00436486	0	
506.22	0.35166683	0.35205297	1036.22	0.05307886	0.04899158	1566.22	-0.00992002		2096.21	0.00438568	0	
506.42	0.351325	0.35203276	1036.42	0.05236318	0.04898794	1566.42	-0.00958368		2096.41	0.00489197	0	
506.62	0.35273874	0.35201255	1036.62	0.05178611	0.04898431	1566.62	-0.0099825		2096.61	0.00463028	0	
506.82	0.35355138	0.35199234	1036.82	0.05217091	0.04898067	1566.82	-0.01016309		2096.81	0.00435496	0	
507.02	0.35445468	0.35197214	1037.02	0.05257148	0.04897703	1567.02	-0.01122588		2097.01	0.00506465	0	
507.22	0.35413912	0.35195193	1037.22	0.0527835	0.0489734	1567.22	-0.01160594		2097.21	0.00527915	0	
507.42	0.35355657	0.35193172	1037.42	0.05178117	0.04896977	1567.42	-0.01151467		2097.41	0.00491483	0	
507.62	0.35413936	0.35191152	1037.62	0.05171561	0.04896613	1567.62	-0.01141657		2097.61	0.00469179	0	
507.82	0.35340461	0.35189132	1037.82	0.05085305	0.0489625	1567.82	-0.01193645		2097.81	0.00439002	0	
508.02	0.35301082	0.35187112	1038.02	0.05141899	0.04895886	1568.02	-0.01226277		2098.01	0.00332254	0	
508.22	0.35309237	0.35185092	1038.22	0.05153266	0.04895523	1568.22	-0.01288774		2098.21	0.00245401	0	
508.42	0.35297587	0.35183072	1038.42	0.05182485	0.0489516	1568.42	-0.01391725		2098.41	0.00212881	0	
508.62	0.35275831	0.35181052	1038.62	0.05197976	0.04894796	1568.62	-0.01489728		2098.61	0.00123968	0	
508.82	0.35199874	0.35179032	1038.82	0.05095693	0.04894433	1568.82	-0.0146861		2098.81	-0.00021657	0	
509.02	0.35220905	0.35177013	1039.02	0.05093967	0.0489407	1569.02	-0.01437233		2099.01	-0.00011297	0	
509.22	0.35211991	0.35174993	1039.22	0.05138396	0.04893706	1569.22	-0.01424451		2099.21	-0.00086013	0	
509.42	0.35228342	0.35172974	1039.42	0.05144319	0.04893343	1569.42	-0.01410748		2099.41	-0.00086771	0	
509.62	0.35233215	0.35170955	1039.62	0.05216622	0.0489298	1569.62	-0.01424775		2099.61	-0.00088007	0	
509.82	0.35323253	0.35168936	1039.82	0.05218355	0.04892617	1569.82	-0.01320702		2099.81	-0.00039495	0	
510.02	0.35435799	0.35166917	1040.02	0.05230407	0.04892254	1570.02	-0.0136483		2100.01	0.00070212	0	
510.22	0.3544165	0.35164898	1040.22	0.0515694	0.04891891	1570.22	-0.01340945		2100.21	0.00133302	0	
510.42	0.35442026	0.35162879	1040.42	0.05071296	0.04891528	1570.42	-0.01380944		2100.41	0.00228703	0	
510.62	0.35582386	0.3516086	1040.62	0.05015607	0.04891165	1570.62	-0.01532057		2100.61	0.00388049	0	
510.82	0.35601685	0.35158842	1040.82	0.0509879	0.04890802	1570.82	-0.01622211		2100.81	0.00477765	0	
511.02	0.35544841	0.35156824	1041.02	0.05076458	0.04890439	1571.02	-0.01638165		2101.01	0.00559797	0	
511.22	0.35367058	0.35154805	1041.22	0.05083759	0.04890076	1571.22	-0.01599836		2101.21	0.00675385	0	
511.42	0.35340647	0.35152787	1041.42	0.05031639	0.04889713	1571.42	-0.01479915		2101.41	0.00732268	0	
511.62	0.35364394	0.35150769	1041.62	0.04961076	0.0488935	1571.62	-0.01448376		2101.61	0.00832923	0	
511.82	0.35265662	0.35148751	1041.82	0.04948444	0.04888987	1571.82	-0.0152145		2101.81	0.00762198	0	
512.02	0.35253802	0.35146733	1042.02	0.04979423	0.04888624	1572.02	-0.01514169		2102.01	0.00620746	0	
512.22	0.35192908	0.35144716	1042.22	0.05018322	0.04888261	1572.22	-0.01450669		2102.21	0.00581326	0	
512.42	0.35166575	0.35142698	1042.42	0.05045017	0.04887898	1572.42	-0.01379229		2102.41	0.00463395	0	
512.62	0.35116589	0.35140681	1042.62	0.05040134	0.04887536	1572.62	-0.01237174		2102.61	0.00447544	0	
512.82	0.35132403	0.35138663	1042.82	0.05079478	0.04887173	1572.82	-0.01177465		2102.81	0.00260184	0	
513.02	0.35211696	0.35136646	1043.02	0.05224518	0.0488681	1573.02	-0.01227184		2103.01	0.00236581	0	
513.22	0.35231302	0.35134629	1043.22	0.05319659	0.04886448	1573.22	-0.01242993		2103.21	0.00114684	0	
513.42	0.35218232	0.35132612	1043.42	0.05308652	0.04886085	1573.42	-0.0123328		2103.41	0.00129288	0	
513.62	0.35177083	0.35130595	1043.62	0.05292531	0.04885722	1573.62	-0.01306092		2103.61	0.00112416	0	
513.82	0.35215039	0.35128578	1043.82	0.05246185	0.0488536	1573.82	-0.01313076		2103.81	-0.0001166	0	
514.02	0.35211795	0.35126562	1044.02	0.05247326	0.04884997	1574.02	-0.01481651		2104.01	0.00075602	0	
514.22	0.35230012	0.35124545	1044.22	0.05134084	0.04884634	1574.22	-0.01556202		2104.21	0.00135591	0	
514.42	0.3520671	0.35122529	1044.42	0.05085515	0.04884272	1574.42	-0.01622072		2104.41	0.00144985	0	
514.62	0.35305373	0.35120512	1044.62	0.04986549	0.04883909	1574.62	-0.01679782		2104.61	0.00292163	0	
514.82	0.35213123	0.35118496	1044.82	0.04975497	0.04883547	1574.82	-0.01633186		2104.81	0.00206642	0	
515.02	0.35200785	0.3511648	1045.02	0.04976289	0.04883185	1575.02	-0.01580321		2105.01	0.00314952	0	
515.22	0.35193679	0.35114464	1045.22	0.04989422	0.04882822	1575.22	-0.01525679		2105.21	0.00387347	0	
515.42	0.35229708	0.35112448	1045.42	0.04991087	0.0488246	1575.42	-0.01510465		2105.41	0.00433768	0	
515.62	0.35219624	0.35110432	1045.62	0.04887813	0.04882097	1575.62	-0.01468409		2105.61	0.00445597	0	
515.82	0.35182602	0.35108417	1045.82	0.0494069	0.04881735	1575.82	-0.01493594		2105.81	0.00341817	0	
516.02	0.35233259	0.35106401	1046.02	0.04977286	0.04881373	1576.02	-0.01417352		2106.01	0.0024777	0	
516.22	0.35169016	0.35104386	1046.22	0.05088202	0.0488101	1576.22	-0.01430838		2106.21	0.0020223	0	
516.42	0.35211129	0.35102371	1046.42	0.05089525	0.04880648	1576.42	-0.01428324		2106.41	0.00114282	0	
516.62	0.35224053	0.35100355	1046.62	0.05156128	0.04880286	1576.62	-0.01290041		2106.61	0.0007987	0	
516.82	0.35288311	0.3509834	1046.82	0.05248656	0.04879924	1576.82	-0.01337359		2106.81	-0.00029807	0	
517.02	0.35316558	0.35096326	1047.02	0.05289655	0.04879562	1577.02	-0.01338476		2107.01	-0.00021835	0	
517.22	0.3526275	0.35094311	1047.22	0.05294232	0.04879199	1577.22	-0.01328955		2107.21	-0.00010275	0	
517.42	0.35065066	0.35092296	1047.42	0.05227322	0.04878837	1577.42	-0.01369245		2107.41	0.00054521	0	
517.62	0.35018916	0.35090281	1047.62	0.05185802	0.04878475	1577.62	-0.01510911		2107.61	0.0005633	0	
517.82	0.35070236	0.35088267	1047.82	0.05161291	0.04878113	1577.82	-0.01538741		2107.81	0.00081192	0	
518.02	0.35128973	0.35086253	1048.02	0.05057376	0.04877751	1578.02	-0.01639602		2108.01	0.00208051	0	
518.22	0.35302282	0.35084238	1048.22	0.05055451	0.04877389	1578.22	-0.01646574		2108.21	0.00316605	0	
518.42	0.35308387	0.35082224	1048.42	0.04992233	0.04877027	1578.42	-0.01703076		2108.41	0.00301869	0	
518.62	0.35361359	0.3508021	1048.62	0.0494973	0.04876665	1578.62	-0.01671797		2108.61	0.00345725	0	
518.82	0.35356578	0.35078196	1048.82	0.04920934	0.04876303	1578.82	-0.01581948		2108.81	0.00382749	0	
519.02	0.35534253	0.35076183	1049.02	0.04977565	0.04875941	1579.02	-0.01492721		2109.01	0.00438003	0	
519.22	0.35606043	0.35074169	1049.22	0.04971174	0.04875579	1579.22	-0.01498119		2109.21	0.00482017	0	
519.42	0.35585875	0.35072155	1049.42	0.05041462	0.04875217	1579.42	-0.01463407		2109.41	0.00356466	0	
519.62	0.355846	0.35070142	1049.62	0.05017943	0.04874856	1579.62	-0.0134575		2109.61	0.00347089	0	
519.82	0.35630089	0.35068129	1049.82	0.05122437	0.04874494	1579.82	-0.01337586		2109.81	0.00283841	0	
520.02	0.35723735	0.35066116	1050.02	0.05267355	0.04874132	1580.02	-0.01317891		2110.01	0.00203745	0	
520.22	0.35693788	0.35064102	1050.22	0.05272741	0.0487377	1580.22	-0.01291395		2110.21	0.00121191	0	
520.42	0.35699552	0.3506209	1050.42	0.05213148	0.04873409	1580.42	-0.01261822		2110.41	0.00029317	0	
520.62	0.35746227	0.35060077	1050.62	0.05199491	0.04873047	1580.62	-0.01145796		2110.61	0.00037405	0	
520.82	0.35670308	0.35058064	1050.82	0.05220389	0.04872685	1580.82	-0.01221959		2110.81	0.00011266	0	
521.02	0.35548446	0.35056051	1051.02	0.05274164	0.04872324	1581.02	-0.01233249		2111.01	0.00016419	0	
521.22	0.35429654	0.35054039	1051.22	0.05194918	0.04871962	1581.22	-0.01334027		2111.21	0.00067774	0	
521.42	0.35245861	0.35052026	1051.42	0.05116689	0.048716	1581.42	-0.01432917		2111.41	0.00178635	0	
521.62	0.35258613	0.35050014	1051.62	0.05135655	0.04871239	1581.62	-0.01543025		2111.61	0.00289407	0	
521.82	0.35323177	0.35048002	1051.82	0.05191545	0.04870877	1581.82	-0.0157724		2111.81	0.0035676	0	
522.02	0.35295308	0.3504599	1052.02	0.05080836	0.04870516	1582.02	-0.01526277		2112.01	0.00414797	0	
522.22	0.35295903	0.35043978	1052.22	0.05102971	0.04870154	1582.22	-0.0157095		2112.21	0.00499736	0	
522.42	0.3524475	0.35041966	1052.42	0.05079505	0.04869793	1582.42	-0.01611068		2112.41	0.00437873	0	
522.62	0.35252635	0.35039955	1052.62	0.05107674	0.04869431	1582.62	-0.01477751		2112.61	0.00459827	0	
522.82	0.35303143	0.35037943	1052.82	0.05066421	0.0486907	1582.82	-0.01323552		2112.81	0.00460808	0	
523.02	0.353991	0.35035932	1053.02	0.05091662	0.04868709	1583.02	-0.01290301		2113.01	0.00401251	0	
523.22	0.35433284	0.3503392	1053.22	0.05131418	0.04868347	1583.22	-0.01288225		2113.21	0.00363853	0	
523.42	0.35404862	0.35031909	1053.42	0.05141359	0.04867986	1583.42	-0.01207768		2113.41	0.00145564	0	
523.62	0.35411672	0.35029898	1053.62	0.05099303	0.04867625	1583.62	-0.01166219		2113.61	0.00149721	0	
523.82	0.3543827	0.35027887	1053.82	0.05114195	0.04867263	1583.82	-0.01175132		2113.81	0.00052302	0	
524.02	0.35384965	0.35025876	1054.02	0.05115156	0.04866902	1584.02	-0.0116133		2114.01	-0.00075635	0	
524.22	0.35270707	0.35023865	1054.22	0.05037174	0.04866541	1584.22	-0.01098039		2114.21	-0.00199201	0	
524.42	0.35240756	0.35021855	1054.42	0.05086082	0.0486618	1584.42	-0.01231169		2114.41	-0.00303618	0	
524.62	0.35168453	0.35019844	1054.62	0.05083684	0.04865819	1584.62	-0.01317979		2114.61	-0.00356464	0	
524.82	0.35130172	0.35017834	1054.82	0.05171287	0.04865457	1584.82	-0.01425325		2114.81	-0.0046806	0	
525.02	0.3508105	0.35015823	1055.02	0.05257494	0.04865096	1585.02	-0.01513723		2115.01	-0.00408926	0	
525.22	0.35133762	0.35013813	1055.22	0.05233566	0.04864735	1585.22	-0.01605289		2115.21	-0.00252917	0	
525.42	0.35068271	0.35011803	1055.42	0.05207786	0.04864374	1585.42	-0.01598313		2115.41	-0.0013127	0	
525.62	0.34993816	0.35009793	1055.62	0.05304145	0.04864013	1585.62	-0.01731245		2115.61	0.00000143	0	
525.82	0.34995988	0.35007783	1055.82	0.05299505	0.04863652	1585.82	-0.01704769		2115.81	0.00088582	0	
526.02	0.34902343	0.35005774	1056.02	0.05146555	0.04863291	1586.02	-0.01648522		2116.01	0.00232711	0	
526.22	0.34981383	0.35003764	1056.22	0.05157438	0.0486293	1586.22	-0.01682432		2116.21	0.00292041	0	
526.42	0.35033959	0.35001754	1056.42	0.05183992	0.04862569	1586.42	-0.01639129		2116.41	0.00367016	0	
526.62	0.35101167	0.34999745	1056.62	0.05185652	0.04862208	1586.62	-0.01495287		2116.61	0.00445617	0	
526.82	0.35200404	0.34997736	1056.82	0.05155967	0.04861848	1586.82	-0.01491595		2116.81	0.0040578	0	
527.02	0.35312598	0.34995727	1057.02	0.05105208	0.04861487	1587.02	-0.01447324		2117.01	0.00473165	0	
527.22	0.35344413	0.34993718	1057.22	0.05098261	0.04861126	1587.22	-0.01406907		2117.21	0.00410234	0	
527.42	0.35347273	0.34991709	1057.42	0.05006428	0.04860765	1587.42	-0.01443686		2117.41	0.00310913	0	
527.62	0.35329542	0.349897	1057.62	0.05017604	0.04860404	1587.62	-0.01435103		2117.61	0.00289741	0	
527.82	0.35250486	0.34987691	1057.82	0.05066605	0.04860044	1587.82	-0.01424499		2117.81	0.0026403	0	
528.02	0.35114078	0.34985683	1058.02	0.05076929	0.04859683	1588.02	-0.01416897		2118.01	0.00143143	0	
528.22	0.35060422	0.34983674	1058.22	0.05100957	0.04859322	1588.22	-0.013704		2118.21	-0.00033828	0	
528.42	0.35024398	0.34981666	1058.42	0.05170539	0.04858962	1588.42	-0.0157236		2118.41	-0.00127727	0	
528.62	0.34985539	0.34979658	1058.62	0.05222963	0.04858601	1588.62	-0.01643464		2118.61	-0.00226015	0	
528.82	0.35067126	0.3497765	1058.82	0.05260479	0.0485824	1588.82	-0.01702888		2118.81	-0.00336655	0	
529.02	0.35045558	0.34975642	1059.02	0.05235253	0.0485788	1589.02	-0.0177236		2119.01	-0.0025456	0	
529.22	0.35053364	0.34973634	1059.22	0.05176957	0.04857519	1589.22	-0.01778154		2119.21	-0.0030194	0	
529.42	0.34982483	0.34971626	1059.42	0.05067925	0.04857159	1589.42	-0.01848227		2119.41	-0.0032157	0	
529.62	0.349339	0.34969618	1059.62	0.05077937	0.04856798	1589.62	-0.0192065		2119.61	-0.00322419	0	
529.82	0.34978076	0.34967611	1059.82	0.05001165	0.04856438	1589.82	-0.01823128		2119.81	-0.00287423	0	
530.02	0.35020279	0.34965603	1060.02	0.04841361	0.04856077	1590.02	-0.01774711		2120.01	-0.00300835	0	
530.22	0.35101008	0.34963596	1060.22	0.04859224	0.04855717	1590.22	-0.01687286		2120.21	-0.00345588	0	
530.42	0.35141218	0.34961589	1060.42	0.04883457	0.04855357	1590.42	-0.01649636		2120.41	-0.00338053	0	
530.62	0.35207728	0.34959582	1060.62	0.04890324	0.04854996	1590.62	-0.01605682		2120.61	-0.00289272	0	
530.82	0.35289236	0.34957575	1060.82	0.04804309	0.04854636	1590.82	-0.01622992		2120.81	-0.00324975	0	
531.02	0.35300074	0.34955568	1061.02	0.04877189	0.04854276	1591.02	-0.01506388		2121.01	-0.0021019	0	
531.22	0.35336252	0.34953561	1061.22	0.04831585	0.04853915	1591.22	-0.01520725		2121.21	-0.00257976	0	
531.42	0.35375011	0.34951555	1061.42	0.04875585	0.04853555	1591.42	-0.0158888		2121.41	-0.00244409	0	
531.62	0.35322904	0.34949548	1061.62	0.04939966	0.04853195	1591.62	-0.01545521		2121.61	-0.00192835	0	
531.82	0.3515642	0.34947542	1061.82	0.04951	0.04852835	1591.82	-0.01596518		2121.81	-0.00150294	0	
532.02	0.35056948	0.34945535	1062.02	0.04990257	0.04852474	1592.02	-0.01601364		2122.01	-0.0018486	0	
532.22	0.35068513	0.34943529	1062.22	0.05073151	0.04852114	1592.22	-0.0164418		2122.21	-0.00132471	0	
532.42	0.35128704	0.34941523	1062.42	0.05117115	0.04851754	1592.42	-0.01727701		2122.41	-0.00044918	0	
532.62	0.35070057	0.34939517	1062.62	0.05197179	0.04851394	1592.62	-0.01738193		2122.61	-0.00009994	0	
532.82	0.35107582	0.34937512	1062.82	0.05164918	0.04851034	1592.82	-0.01802547		2122.81	-0.00017474	0	
533.02	0.35163096	0.34935506	1063.02	0.05130731	0.04850674	1593.02	-0.01812078		2123.01	0.00093521	0	
533.22	0.35234123	0.349335	1063.22	0.05100282	0.04850314	1593.22	-0.01839452		2123.21	0.00033692	0	
533.42	0.35229741	0.34931495	1063.42	0.0507181	0.04849954	1593.42	-0.01894459		2123.41	0.00099286	0	
533.62	0.35225244	0.34929489	1063.62	0.05036482	0.04849594	1593.62	-0.01914209		2123.61	0.00084773	0	
533.82	0.35195622	0.34927484	1063.82	0.04981183	0.04849234	1593.82	-0.01857622		2123.81	0.00141705	0	
534.02	0.35157718	0.34925479	1064.02	0.04948036	0.04848874	1594.02	-0.01827518		2124.01	0.00076744	0	
534.22	0.35181368	0.34923474	1064.22	0.04904909	0.04848514	1594.22	-0.01793749		2124.21	0.00106482	0	
534.42	0.35213618	0.34921469	1064.42	0.04882035	0.04848155	1594.42	-0.01753626		2124.41	0.0017549	0	
534.62	0.3523638	0.34919464	1064.62	0.04899991	0.04847795	1594.62	-0.01664338		2124.61	0.00221494	0	
534.82	0.35241312	0.3491746	1064.82	0.04872498	0.04847435	1594.82	-0.01573742		2124.81	0.00191688	0	
535.02	0.35191951	0.34915455	1065.02	0.04883206	0.04847075	1595.02	-0.01477613		2125.01	0.00188107	0	
535.22	0.35264832	0.34913451	1065.22	0.04810042	0.04846715	1595.22	-0.01487816		2125.21	0.00073107	0	
535.42	0.35189295	0.34911447	1065.42	0.04921835	0.04846356	1595.42	-0.01417151		2125.41	0.00035355	0	
535.62	0.35132559	0.34909442	1065.62	0.04906239	0.04845996	1595.62	-0.01293749		2125.61	0.00086359	0	
535.82	0.35056	0.34907438	1065.82	0.04972848	0.04845636	1595.82	-0.01351721		2125.81	0.00093778	0	
536.02	0.35037732	0.34905434	1066.02	0.05027144	0.04845277	1596.02	-0.01282181		2126.01	0.00009208	0	
536.22	0.35070363	0.3490343	1066.22	0.05102781	0.04844917	1596.22	-0.01328914		2126.21	0.00015368	0	
536.42	0.35052032	0.34901427	1066.42	0.05087236	0.04844557	1596.42	-0.01321975		2126.41	0.00002605	0	
536.62	0.3504235	0.34899423	1066.62	0.05152374	0.04844198	1596.62	-0.01345786		2126.61	-0.00028783	0	
536.82	0.35119024	0.3489742	1066.82	0.05078893	0.04843838	1596.82	-0.01330702		2126.81	-0.00012544	0	
537.02	0.3513206	0.34895416	1067.02	0.04971758	0.04843479	1597.02	-0.01417723		2127.01	-0.000006	0	
537.22	0.35157839	0.34893413	1067.22	0.05002961	0.04843119	1597.22	-0.0149631		2127.21	-0.00001071	0	
537.42	0.35141743	0.3489141	1067.42	0.04991001	0.0484276	1597.42	-0.01629318		2127.41	0.00118938	0	
537.62	0.35112892	0.34889407	1067.62	0.04964518	0.04842401	1597.62	-0.01734798		2127.61	0.00129782	0	
537.82	0.35113339	0.34887404	1067.82	0.0495548	0.04842041	1597.82	-0.01791892		2127.81	0.00224001	0	
538.02	0.35139619	0.34885401	1068.02	0.04870977	0.04841682	1598.02	-0.01802336		2128.01	0.00244775	0	
538.22	0.35213952	0.34883398	1068.22	0.048902	0.04841322	1598.22	-0.01819934		2128.21	0.00341958	0	
538.42	0.35148609	0.34881396	1068.42	0.04985629	0.04840963	1598.42	-0.01832036		2128.41	0.00413667	0	
538.62	0.3512681	0.34879393	1068.62	0.04941401	0.04840604	1598.62	-0.01891704		2128.61	0.00425727	0	
538.82	0.35154367	0.34877391	1068.82	0.04857865	0.04840245	1598.82	-0.01878132		2128.81	0.00477364	0	
539.02	0.35085711	0.34875389	1069.02	0.04847637	0.04839885	1599.02	-0.01873156		2129.01	0.00441634	0	
539.22	0.35090011	0.34873387	1069.22	0.0490224	0.04839526	1599.22	-0.01827138		2129.21	0.00380077	0	
539.42	0.35012276	0.34871385	1069.42	0.05023578	0.04839167	1599.42	-0.01697199		2129.41	0.00329891	0	
539.62	0.3500864	0.34869383	1069.62	0.05067182	0.04838808	1599.62	-0.01695116		2129.61	0.00273122	0	
539.82	0.34943819	0.34867381	1069.82	0.05052992	0.04838449	1599.82	-0.01808899		2129.81	0.00104721	0	
540.02	0.34888114	0.34865379	1070.02	0.05003445	0.0483809	1600.02	-0.01754696		2130.01	-0.00011614	0	
540.22	0.34912172	0.34863378	1070.22	0.05005667	0.04837731	1600.22	-0.01756739		2130.21	0.00016295	0	
540.42	0.34937121	0.34861376	1070.42	0.04912081	0.04837371	1600.42	-0.01719409		2130.41	-0.0002957	0	
540.62	0.349483	0.34859375	1070.62	0.04900721	0.04837012	1600.62	-0.0171166		2130.61	-0.00075033	0	
540.82	0.34898639	0.34857374	1070.82	0.04820062	0.04836653	1600.82	-0.01726811		2130.81	-0.0010043	0	
541.02	0.34962211	0.34855373	1071.02	0.04766878	0.04836294	1601.02	-0.01847846		2131.01	-0.00171339	0	
541.22	0.35044316	0.34853372	1071.22	0.04820082	0.04835936	1601.22	-0.01854457		2131.21	-0.00166555	0	
541.42	0.351497	0.34851371	1071.42	0.04743149	0.04835577	1601.42	-0.01921544		2131.41	-0.0013338	0	
541.62	0.35202952	0.3484937	1071.62	0.04735284	0.04835218	1601.62	-0.0189632		2131.61	-0.00159109	0	
541.82	0.35228461	0.34847369	1071.82	0.04823191	0.04834859	1601.82	-0.01913309		2131.81	-0.00158754	0	
542.02	0.35206175	0.34845369	1072.02	0.04804947	0.048345	1602.02	-0.01855988		2132.01	-0.00206224	0	
542.22	0.35158987	0.34843368	1072.22	0.04945717	0.04834141	1602.22	-0.01932243		2132.21	-0.00142202	0	
542.42	0.35164204	0.34841368	1072.42	0.04911096	0.04833782	1602.42	-0.02078766		2132.41	-0.00066409	0	
542.62	0.35227947	0.34839368	1072.62	0.04800652	0.04833424	1602.62	-0.02097127		2132.61	-0.00129257	0	
542.82	0.35215653	0.34837368	1072.82	0.04861977	0.04833065	1602.82	-0.02098735		2132.81	-0.00098212	0	
543.02	0.35093389	0.34835368	1073.02	0.04971786	0.04832706	1603.02	-0.02069914		2133.01	-0.00151735	0	
543.22	0.35060731	0.34833368	1073.22	0.05077904	0.04832348	1603.22	-0.01998503		2133.21	-0.00214941	0	
543.42	0.3502104	0.34831368	1073.42	0.0516159	0.04831989	1603.42	-0.01981235		2133.41	-0.00307415	0	
543.62	0.35046562	0.34829369	1073.62	0.05173592	0.0483163	1603.62	-0.02059179		2133.61	-0.00332613	0	
543.82	0.35051407	0.34827369	1073.82	0.0514547	0.04831272	1603.82	-0.0204282		2133.81	-0.0031204	0	
544.02	0.35047546	0.3482537	1074.02	0.05179688	0.04830913	1604.02	-0.01962038		2134.01	-0.00164852	0	
544.22	0.35083398	0.34823371	1074.22	0.05149285	0.04830555	1604.22	-0.01995364		2134.21	-0.00089772	0	
544.42	0.35110088	0.34821372	1074.42	0.05041488	0.04830196	1604.42	-0.0201843		2134.41	-0.00079132	0	
544.62	0.35141707	0.34819373	1074.62	0.05059448	0.04829838	1604.62	-0.02033886		2134.61	-0.00098459	0	
544.82	0.35286265	0.34817374	1074.82	0.04931695	0.04829479	1604.82	-0.02063292		2134.81	-0.00134638	0	
545.02	0.35376457	0.34815375	1075.02	0.0479778	0.04829121	1605.02	-0.02077128		2135.01	-0.00020046	0	
545.22	0.3546705	0.34813376	1075.22	0.04853514	0.04828762	1605.22	-0.02063423		2135.21	-0.0003627	0	
545.42	0.35530852	0.34811378	1075.42	0.04857357	0.04828404	1605.42	-0.02000669		2135.41	-0.00001959	0	
545.62	0.35523034	0.34809379	1075.62	0.04939996	0.04828046	1605.62	-0.0207089		2135.61	-0.00045053	0	
545.82	0.35513757	0.34807381	1075.82	0.05041089	0.04827687	1605.82	-0.02055589		2135.81	-0.00152514	0	
546.02	0.35507598	0.34805383	1076.02	0.05030516	0.04827329	1606.02	-0.02050676		2136.01	-0.00267382	0	
546.22	0.3551281	0.34803385	1076.22	0.05103971	0.04826971	1606.22	-0.02090756		2136.21	-0.00236875	0	
546.42	0.35494914	0.34801387	1076.42	0.05054091	0.04826612	1606.42	-0.02041562		2136.41	-0.00268855	0	
546.62	0.35421675	0.34799389	1076.62	0.05086647	0.04826254	1606.62	-0.01959559		2136.61	-0.00361029	0	
546.82	0.35305318	0.34797391	1076.82	0.05114182	0.04825896	1606.82	-0.01933022		2136.81	-0.00346529	0	
547.02	0.35170993	0.34795393	1077.02	0.0512611	0.04825538	1607.02	-0.01864759		2137.01	-0.00358062	0	
547.22	0.35005412	0.34793396	1077.22	0.0514807	0.0482518	1607.22	-0.01783727		2137.21	-0.00404948	0	
547.42	0.34875559	0.34791398	1077.42	0.05115788	0.04824822	1607.42	-0.0170077		2137.41	-0.00434787	0	
547.62	0.34833712	0.34789401	1077.62	0.05128525	0.04824463	1607.62	-0.01651685		2137.61	-0.00324474	0	
547.82	0.34824478	0.34787404	1077.82	0.05090197	0.04824105	1607.82	-0.01619886		2137.81	-0.00224296	0	
548.02	0.34734348	0.34785407	1078.02	0.04992671	0.04823747	1608.02	-0.01638292		2138.01	-0.00194625	0	
548.22	0.3469721	0.3478341	1078.22	0.04870503	0.04823389	1608.22	-0.01683117		2138.21	-0.00192149	0	
548.42	0.34686631	0.34781413	1078.42	0.04819574	0.04823031	1608.42	-0.01626877		2138.41	-0.00147321	0	
548.62	0.34752983	0.34779416	1078.62	0.04828704	0.04822673	1608.62	-0.01525312		2138.61	-0.00057928	0	
548.82	0.34847615	0.3477742	1078.82	0.04735815	0.04822315	1608.82	-0.01588356		2138.81	0.00090176	0	
549.02	0.34843076	0.34775423	1079.02	0.04807833	0.04821958	1609.02	-0.01652439		2139.01	0.00147175	0	
549.22	0.34888741	0.34773427	1079.22	0.04877406	0.048216	1609.22	-0.01647038		2139.21	0.00085191	0	
549.42	0.35001304	0.3477143	1079.42	0.04805604	0.04821242	1609.42	-0.01652306		2139.41	0.00120218	0	
549.62	0.35073613	0.34769434	1079.62	0.04756069	0.04820884	1609.62	-0.01694734		2139.61	0.00019	0	
549.82	0.3516599	0.34767438	1079.82	0.04762526	0.04820526	1609.82	-0.01663087		2139.81	-0.00057734	0	
550.02	0.35186531	0.34765442	1080.02	0.04750554	0.04820168	1610.02	-0.01659653		2140.01	-0.00093952	0	
550.22	0.35201676	0.34763447	1080.22	0.04771603	0.04819811	1610.22	-0.01667814		2140.21	-0.00005351	0	
550.42	0.35213006	0.34761451	1080.42	0.04765951	0.04819453	1610.42	-0.01658118		2140.41	-0.00038367	0	
550.62	0.3522975	0.34759455	1080.62	0.04815129	0.04819095	1610.62	-0.01671119		2140.61	-0.00027216	0	
550.82	0.35222978	0.3475746	1080.82	0.047997	0.04818738	1610.82	-0.0162513		2140.81	0.0004471	0	
551.02	0.3515957	0.34755464	1081.02	0.04893429	0.0481838	1611.02	-0.01580602		2141.01	0.00038817	0	
551.22	0.35099286	0.34753469	1081.22	0.04938128	0.04818022	1611.22	-0.01574539		2141.21	-0.0003803	0	
551.42	0.3506384	0.34751474	1081.42	0.04881778	0.04817665	1611.42	-0.01612795		2141.41	-0.00018152	0	
551.62	0.35069793	0.34749479	1081.62	0.04840417	0.04817307	1611.62	-0.01652852		2141.61	0.00052508	0	
551.82	0.35080803	0.34747484	1081.82	0.04745191	0.0481695	1611.82	-0.01719286		2141.81	0.00074382	0	
552.02	0.34952835	0.34745489	1082.02	0.04753631	0.04816592	1612.02	-0.01666293		2142.01	0.00051232	0	
552.22	0.34937559	0.34743495	1082.22	0.04763756	0.04816235	1612.22	-0.01710562		2142.21	0.00115879	0	
552.42	0.34959056	0.347415	1082.42	0.04815409	0.04815877	1612.42	-0.01693379		2142.41	0.00209532	0	
552.62	0.35057743	0.34739506	1082.62	0.04805745	0.0481552	1612.62	-0.01730766		2142.61	0.00313676	0	
552.82	0.35018296	0.34737511	1082.82	0.04755924	0.04815162	1612.82	-0.01851288		2142.81	0.00342736	0	
553.02	0.3502205	0.34735517	1083.02	0.04765438	0.04814805	1613.02	-0.01894048		2143.01	0.00325653	0	
553.22	0.3506377	0.34733523	1083.22	0.04602326	0.04814448	1613.22	-0.01897169		2143.21	0.00421667	0	
553.42	0.35137937	0.34731529	1083.42	0.04496742	0.0481409	1613.42	-0.01915307		2143.41	0.0048271	0	
553.62	0.35088193	0.34729535	1083.62	0.04436653	0.04813733	1613.62	-0.0193432		2143.61	0.0043226	0	
553.82	0.35074382	0.34727542	1083.82	0.04420224	0.04813376	1613.82	-0.01958143		2143.81	0.00518302	0	
554.02	0.35092678	0.34725548	1084.02	0.04332931	0.04813019	1614.02	-0.01873994		2144.01	0.00532368	0	
554.22	0.35069084	0.34723554	1084.22	0.04382687	0.04812661	1614.22	-0.01891675		2144.21	0.00624022	0	
554.42	0.35076173	0.34721561	1084.42	0.04411082	0.04812304	1614.42	-0.01787152		2144.41	0.00673964	0	
554.62	0.35134169	0.34719568	1084.62	0.04453067	0.04811947	1614.62	-0.01628761		2144.61	0.00707772	0	
554.82	0.35153791	0.34717574	1084.82	0.0454023	0.0481159	1614.82	-0.01507882		2144.81	0.00629387	0	
555.02	0.35114506	0.34715581	1085.02	0.04557814	0.04811233	1615.02	-0.0146185		2145.01	0.00534125	0	
555.22	0.35060572	0.34713588	1085.22	0.04608162	0.04810876	1615.22	-0.01471371		2145.21	0.00472705	0	
555.42	0.350304	0.34711596	1085.42	0.04551188	0.04810519	1615.42	-0.01409358		2145.41	0.00488293	0	
555.62	0.34948358	0.34709603	1085.62	0.04543804	0.04810162	1615.62	-0.01290812		2145.61	0.00455657	0	
555.82	0.34970497	0.3470761	1085.82	0.04524813	0.04809805	1615.82	-0.01304449		2145.81	0.00398225	0	
556.02	0.34899273	0.34705618	1086.02	0.04636665	0.04809448	1616.02	-0.01265627		2146.01	0.00282248	0	
556.22	0.34994088	0.34703625	1086.22	0.04724933	0.04809091	1616.22	-0.01307387		2146.21	0.00258426	0	
556.42	0.35040639	0.34701633	1086.42	0.04763889	0.04808734	1616.42	-0.0138771		2146.41	0.00198	0	
556.62	0.35054127	0.34699641	1086.62	0.04807992	0.04808377	1616.62	-0.01399313		2146.61	0.00121718	0	
556.82	0.35013239	0.34697649	1086.82	0.04879071	0.0480802	1616.82	-0.01435246		2146.81	0.00098194	0	
557.02	0.35098349	0.34695657	1087.02	0.04904747	0.04807663	1617.02	-0.01589779		2147.01	0.00148089	0	
557.22	0.35169303	0.34693665	1087.22	0.04893821	0.04807306	1617.22	-0.01689835		2147.21	0.00126376	0	
557.42	0.35196031	0.34691674	1087.42	0.04796125	0.0480695	1617.42	-0.01775857		2147.41	0.00089408	0	
557.62	0.35222078	0.34689682	1087.62	0.04753711	0.04806593	1617.62	-0.01884704		2147.61	0.00004792	0	
557.82	0.35210022	0.34687691	1087.82	0.04686507	0.04806236	1617.82	-0.01842372		2147.81	0.00006387	0	
558.02	0.35226623	0.34685699	1088.02	0.04647834	0.04805879	1618.02	-0.01819053		2148.01	-0.00046008	0	
558.22	0.35192639	0.34683708	1088.22	0.04712334	0.04805523	1618.22	-0.01817918		2148.21	-0.00023943	0	
558.42	0.35194174	0.34681717	1088.42	0.04734754	0.04805166	1618.42	-0.01717566		2148.41	-0.00039549	0	
558.62	0.35236168	0.34679726	1088.62	0.04771105	0.04804809	1618.62	-0.0164779		2148.61	-0.00091884	0	
558.82	0.35177803	0.34677735	1088.82	0.04797586	0.04804453	1618.82	-0.01608477		2148.81	-0.00142927	0	
559.02	0.35107638	0.34675744	1089.02	0.04823773	0.04804096	1619.02	-0.01596076		2149.01	-0.00128568	0	
559.22	0.35057509	0.34673753	1089.22	0.04895183	0.0480374	1619.22	-0.01577074		2149.21	-0.00157477	0	
559.42	0.35028718	0.34671763	1089.42	0.04882305	0.04803383	1619.42	-0.01517554		2149.41	-0.00166695	0	
559.62	0.34935987	0.34669773	1089.62	0.04953499	0.04803027	1619.62	-0.01460084		2149.61	-0.00186344	0	
559.82	0.34965583	0.34667782	1089.82	0.04987596	0.0480267	1619.82	-0.01471765		2149.81	-0.00206249	0	
