# Supplementary material for: Functional development of a V3/glycan-specific broadly neutralizing antibody isolated from a case of HIV superinfection
Source: eLife. 2021 Jul 15;10:e68110. doi: 10.7554/eLife.68110 (PMC8376252; doi:10.7554/eLife.68110)
Supplement: Figure 2—source data 2. [file elife-68110-fig2-data2.zip › QA013.2 Dbl Ref BLI_2020.05.29/Mat_Gmat-L0_LatestInt_Naive_2020.05.29/Experiment_1/Results/Fit Data/F1Results.txt]

Conc1	1.563E-08	1.563E-08	1.563E-08	1.563E-08	
Start1	200.03	730.02	1260.02	1790.01	
Stop1	559.82	1089.82	1619.82	2149.81	
Kobs	0.000287047897479876			3.94787849911488E-05	
Error Kobs	1.73759372539135E-05			0.000586912347418166	
Koff	0			0	
Error Koff	0			0	
Time1	Data1	Fit1	Time2	Data2	Fit2	Time3	Data3	Fit3	Time4	Data4	Fit4	
200.03	0.00521563	0	730.02	-0.000387		1260.02	0.00666043		1790.01	-0.00065825	0	
200.23	0.00549458	0.00014555	730.22	-0.00051646		1260.22	0.00677105		1790.21	-0.00037326	0.00000028	
200.43	0.00520965	0.00029105	730.42	-0.00083973		1260.42	0.00645625		1790.41	-0.00033604	0.00000056	
200.63	0.00506305	0.00043652	730.62	-0.00031968		1260.62	0.00684499		1790.61	0.00062652	0.00000084	
200.83	0.00486816	0.00058194	730.82	-0.00057486		1260.82	0.00656517		1790.81	0.00143559	0.00000112	
201.03	0.0046668	0.00072732	731.02	0.00017168		1261.02	0.0065535		1791.01	0.00188268	0.0000014	
201.23	0.00497574	0.00087266	731.22	0.00050635		1261.22	0.00680799		1791.21	0.0018768	0.00000168	
201.43	0.00460674	0.00101795	731.42	0.00076397		1261.42	0.00677501		1791.41	0.00156567	0.00000196	
201.63	0.00478223	0.00116321	731.62	0.00160464		1261.62	0.00602403		1791.61	0.00126098	0.00000224	
201.83	0.00490204	0.00130842	731.82	0.00236529		1261.82	0.00538321		1791.81	0.00159351	0.00000252	
202.03	0.00534001	0.00145359	732.02	0.00276617		1262.02	0.00493668		1792.01	0.00174188	0.0000028	
202.23	0.00496873	0.00159872	732.22	0.00275384		1262.22	0.00412232		1792.21	0.00136356	0.00000308	
202.43	0.0053388	0.0017438	732.42	0.00195299		1262.42	0.00477407		1792.41	0.00108598	0.00000336	
202.63	0.00575203	0.00188885	732.62	0.00172884		1262.62	0.00387133		1792.61	0.00081843	0.00000364	
202.83	0.00668616	0.00203385	732.82	0.00171072		1262.82	0.00392836		1792.81	0.00054983	0.00000392	
203.03	0.00707397	0.00217882	733.02	0.00144991		1263.02	0.00368307		1793.01	0.00074337	0.0000042	
203.23	0.00680441	0.00232374	733.22	0.00124348		1263.22	0.0031443		1793.21	0.00007033	0.00000448	
203.43	0.00654024	0.00246861	733.42	0.00118853		1263.42	0.00247734		1793.41	-0.00037922	0.00000476	
203.63	0.00594124	0.00261345	733.62	0.00192374		1263.62	0.00205091		1793.61	-0.00012277	0.00000504	
203.83	0.00633589	0.00275825	733.82	0.00204341		1263.82	0.00313851		1793.81	-0.00017659	0.00000532	
204.03	0.00724553	0.002903	734.02	0.00130817		1264.02	0.00393591		1794.01	0.00011111	0.0000056	
204.23	0.00728885	0.00304771	734.22	0.00153736		1264.22	0.00267637		1794.21	0.00018415	0.00000588	
204.43	0.0070071	0.00319238	734.42	0.00178716		1264.42	0.00200879		1794.41	0.00058772	0.00000616	
204.63	0.00738123	0.00333701	734.62	0.00303413		1264.62	0.00251508		1794.61	0.0014654	0.00000644	
204.83	0.00765696	0.0034816	734.82	0.00278935		1264.82	0.00243297		1794.81	0.00059811	0.00000672	
205.03	0.00787844	0.00362614	735.02	0.00368235		1265.02	0.00331465		1795.01	0.00037947	0.000007	
205.23	0.00800629	0.00377065	735.22	0.00391205		1265.22	0.00401099		1795.21	-0.00015949	0.00000728	
205.43	0.00860037	0.00391511	735.42	0.00375651		1265.42	0.00351634		1795.41	0.00046926	0.00000756	
205.63	0.00933696	0.00405953	735.62	0.00387203		1265.62	0.00361209		1795.61	0.00094562	0.00000784	
205.83	0.0097946	0.00420391	735.82	0.00283763		1265.82	0.00416672		1795.81	0.00078039	0.00000812	
206.03	0.0103648	0.00434825	736.02	0.00256159		1266.02	0.00458236		1796.01	0.00063212	0.0000084	
206.23	0.01067214	0.00449254	736.22	0.00183708		1266.22	0.00436411		1796.21	0.00034347	0.00000868	
206.43	0.01188897	0.0046368	736.42	0.00083447		1266.42	0.00405305		1796.41	0.00075967	0.00000896	
206.63	0.01249669	0.00478101	736.62	0.00071247		1266.62	0.00347272		1796.61	0.00070661	0.00000924	
206.83	0.01275142	0.00492518	736.82	0.00068125		1266.82	0.00362787		1796.81	0.00095887	0.00000952	
207.03	0.01280876	0.00506931	737.02	0.00066834		1267.02	0.00329858		1797.01	0.00092446	0.0000098	
207.23	0.01282725	0.0052134	737.22	0.00144169		1267.22	0.00418339		1797.21	0.00058648	0.00001008	
207.43	0.01322648	0.00535745	737.42	0.0012619		1267.42	0.00426885		1797.41	0.00090323	0.00001036	
207.63	0.01316456	0.00550145	737.62	0.00167934		1267.62	0.00539726		1797.61	0.00166057	0.00001064	
207.83	0.01263764	0.00564542	737.82	0.00128636		1267.82	0.00662634		1797.81	0.00188416	0.00001092	
208.03	0.01333521	0.00578934	738.02	0.00122983		1268.02	0.0064007		1798.01	0.00127477	0.00001119	
208.23	0.01244935	0.00593322	738.22	0.001344		1268.22	0.00561639		1798.21	0.00070751	0.00001147	
208.43	0.01181969	0.00607706	738.42	0.00151292		1268.42	0.00550516		1798.41	0.00068034	0.00001175	
208.63	0.01119954	0.00622086	738.62	0.0018885		1268.62	0.00614942		1798.61	0.0005591	0.00001203	
208.83	0.01199335	0.00636462	738.82	0.00184491		1268.82	0.00599965		1798.81	0.00003192	0.00001231	
209.03	0.01206521	0.00650833	739.02	0.00303547		1269.02	0.00612104		1799.01	0.00114121	0.00001259	
209.23	0.01231001	0.00665201	739.22	0.00330122		1269.22	0.00575986		1799.21	0.00128308	0.00001287	
209.43	0.01296516	0.00679564	739.42	0.00207631		1269.42	0.0053009		1799.41	0.00218275	0.00001315	
209.63	0.01257518	0.00693923	739.62	0.00246723		1269.62	0.00598897		1799.61	0.001201	0.00001343	
209.83	0.01338566	0.00708278	739.82	0.00294653		1269.82	0.00548286		1799.81	0.00110043	0.00001371	
210.03	0.01348156	0.00722629	740.02	0.00346392		1270.02	0.00548819		1800.01	0.00162159	0.00001399	
210.23	0.01398579	0.00736976	740.22	0.0029329		1270.22	0.00473786		1800.21	0.00167229	0.00001427	
210.43	0.01389944	0.00751319	740.42	0.0019956		1270.42	0.0050593		1800.41	0.00201141	0.00001455	
210.63	0.01391695	0.00765657	740.62	0.00155473		1270.62	0.00510652		1800.61	0.001863	0.00001483	
210.83	0.01450945	0.00779992	740.82	0.00145625		1270.82	0.0044019		1800.81	0.00223323	0.00001511	
211.03	0.0140388	0.00794322	741.02	0.00171858		1271.02	0.00418331		1801.01	0.00255737	0.00001538	
211.23	0.01466861	0.00808648	741.22	0.00133897		1271.22	0.00461657		1801.21	0.00368055	0.00001566	
211.43	0.01397988	0.0082297	741.42	0.00012512		1271.42	0.00418377		1801.41	0.00396282	0.00001594	
211.63	0.01382004	0.00837288	741.62	0.00011013		1271.62	0.0056832		1801.61	0.00363202	0.00001622	
211.83	0.01335022	0.00851602	741.82	-0.00019451		1271.82	0.00638279		1801.81	0.00362109	0.0000165	
212.03	0.01481491	0.00865911	742.02	-0.00020062		1272.02	0.00658367		1802.01	0.00254488	0.00001678	
212.23	0.01443159	0.00880217	742.22	-0.00081518		1272.22	0.00600345		1802.21	0.00223558	0.00001706	
212.43	0.01488245	0.00894518	742.42	0.00026719		1272.42	0.00544705		1802.41	0.00186772	0.00001734	
212.63	0.01532189	0.00908816	742.62	0.00092434		1272.62	0.00528282		1802.61	0.00108921	0.00001762	
212.83	0.01646463	0.00923109	742.82	0.0021483		1272.82	0.00468546		1802.81	0.00039461	0.0000179	
213.03	0.01631424	0.00937398	743.02	0.00384074		1273.02	0.00454384		1803.01	0.00019405	0.00001818	
213.23	0.01634073	0.00951683	743.22	0.00448298		1273.22	0.00408769		1803.21	0.00063098	0.00001845	
213.43	0.01620355	0.00965964	743.42	0.00512453		1273.42	0.00446848		1803.41	0.00072446	0.00001873	
213.63	0.0155926	0.00980241	743.62	0.00606976		1273.62	0.00434339		1803.61	0.00101739	0.00001901	
213.83	0.01667928	0.00994513	743.82	0.00560118		1273.82	0.00384579		1803.81	0.00122304	0.00001929	
214.03	0.01608128	0.01008782	744.02	0.00493281		1274.02	0.00412659		1804.01	0.00143599	0.00001957	
214.23	0.01643988	0.01023046	744.22	0.0049143		1274.22	0.00349276		1804.21	0.00166186	0.00001985	
214.43	0.01626723	0.01037307	744.42	0.00376362		1274.42	0.00396564		1804.41	0.0017134	0.00002013	
214.63	0.0166781	0.01051563	744.62	0.00339291		1274.62	0.002669		1804.61	0.00209307	0.00002041	
214.83	0.01742999	0.01065815	744.82	0.00309543		1274.82	0.00241834		1804.81	0.00291834	0.00002069	
215.03	0.01729234	0.01080063	745.02	0.00303822		1275.02	0.00238553		1805.01	0.00323279	0.00002096	
215.23	0.01794694	0.01094307	745.22	0.00220739		1275.22	0.00278946		1805.21	0.00413021	0.00002124	
215.43	0.01782115	0.01108547	745.42	0.00254908		1275.42	0.00377283		1805.41	0.0041188	0.00002152	
215.63	0.01809632	0.01122783	745.62	0.00255831		1275.62	0.00430154		1805.61	0.0040224	0.0000218	
215.83	0.01825517	0.01137014	745.82	0.00237169		1275.82	0.00453022		1805.81	0.00420842	0.00002208	
216.03	0.01960495	0.01151242	746.02	0.00171172		1276.02	0.00430383		1806.01	0.00364654	0.00002236	
216.23	0.01960116	0.01165465	746.22	0.00130143		1276.22	0.00328775		1806.21	0.00305938	0.00002264	
216.43	0.01909805	0.01179685	746.42	0.00117414		1276.42	0.0028698		1806.41	0.00245817	0.00002292	
216.63	0.01827139	0.011939	746.62	0.00115787		1276.62	0.00329983		1806.61	0.00242016	0.00002319	
216.83	0.01817185	0.01208111	746.82	0.00129995		1276.82	0.00406186		1806.81	0.003281	0.00002347	
217.03	0.01816648	0.01222318	747.02	0.00194527		1277.02	0.00429958		1807.01	0.00330937	0.00002375	
217.23	0.01743081	0.01236521	747.22	0.00185835		1277.22	0.00384042		1807.21	0.00402394	0.00002403	
217.43	0.01716809	0.0125072	747.42	0.00184447		1277.42	0.00411121		1807.41	0.00352328	0.00002431	
217.63	0.01709084	0.01264915	747.62	0.00228748		1277.62	0.00340345		1807.61	0.00386902	0.00002459	
217.83	0.0185187	0.01279106	747.82	0.00263618		1277.82	0.00432528		1807.81	0.00284199	0.00002487	
218.03	0.01837194	0.01293292	748.02	0.00293131		1278.02	0.00406349		1808.01	0.00249744	0.00002514	
218.23	0.01858189	0.01307475	748.22	0.00324392		1278.22	0.00333192		1808.21	0.00246271	0.00002542	
218.43	0.01914311	0.01321654	748.42	0.00301671		1278.42	0.00421372		1808.41	0.00195324	0.0000257	
218.63	0.02014976	0.01335828	748.62	0.00250009		1278.62	0.00421724		1808.61	0.00205351	0.00002598	
218.83	0.02089839	0.01349998	748.82	0.0025371		1278.82	0.00512038		1808.81	0.00210583	0.00002626	
219.03	0.02090457	0.01364165	749.02	0.00276304		1279.02	0.00523356		1809.01	0.00085042	0.00002654	
219.23	0.02123412	0.01378327	749.22	0.00250044		1279.22	0.00570068		1809.21	0.00102127	0.00002681	
219.43	0.0211299	0.01392485	749.42	0.00268039		1279.42	0.00593631		1809.41	0.00095473	0.00002709	
219.63	0.02122634	0.01406639	749.62	0.00199323		1279.62	0.00563763		1809.61	0.00103692	0.00002737	
219.83	0.02168813	0.01420789	749.82	0.00233523		1279.82	0.00567101		1809.81	0.00169777	0.00002765	
220.03	0.02252611	0.01434935	750.02	0.00127196		1280.02	0.00545606		1810.01	0.00225384	0.00002793	
220.23	0.02181048	0.01449077	750.22	0.00054569		1280.22	0.00531956		1810.21	0.00168425	0.00002821	
220.43	0.02091565	0.01463214	750.42	0.00005081		1280.42	0.00548756		1810.41	0.00203911	0.00002848	
220.63	0.02110581	0.01477348	750.62	0.00002005		1280.62	0.00528936		1810.61	0.0029545	0.00002876	
220.83	0.02167768	0.01491478	750.82	-0.00035906		1280.82	0.00497672		1810.81	0.00260825	0.00002904	
221.03	0.02195482	0.01505603	751.02	-0.00033447		1281.02	0.00357738		1811.01	0.00255627	0.00002932	
221.23	0.02185373	0.01519725	751.22	-0.00016487		1281.22	0.00237214		1811.21	0.002896	0.0000296	
221.43	0.02238965	0.01533842	751.42	0.00061581		1281.42	0.00199601		1811.41	0.00341885	0.00002988	
221.63	0.02172811	0.01547956	751.62	0.00076231		1281.62	0.00183108		1811.61	0.00368412	0.00003015	
221.83	0.02233641	0.01562065	751.82	-0.0000671		1281.82	0.00198039		1811.81	0.00359032	0.00003043	
222.03	0.0220435	0.0157617	752.02	-0.00034128		1282.02	0.00076068		1812.01	0.00344441	0.00003071	
222.23	0.02194783	0.01590271	752.22	-0.00064789		1282.22	0.00133496		1812.21	0.00369818	0.00003099	
222.43	0.02221359	0.01604368	752.42	-0.00066784		1282.42	0.00176378		1812.41	0.00330095	0.00003127	
222.63	0.02210735	0.01618461	752.62	-0.00119359		1282.62	0.00199146		1812.61	0.00264641	0.00003154	
222.83	0.02179937	0.0163255	752.82	-0.00033487		1282.82	0.00234654		1812.81	0.00198348	0.00003182	
223.03	0.02133199	0.01646635	753.02	-0.00050148		1283.02	0.00220538		1813.01	0.00170581	0.0000321	
223.23	0.02137382	0.01660716	753.22	0.00020274		1283.22	0.00262027		1813.21	0.00199609	0.00003238	
223.43	0.0209073	0.01674793	753.42	0.00115512		1283.42	0.00383728		1813.41	0.00220188	0.00003266	
223.63	0.02106381	0.01688866	753.62	0.0014779		1283.62	0.00468609		1813.61	0.00274649	0.00003293	
223.83	0.02124093	0.01702935	753.82	0.0017737		1283.82	0.00484931		1813.81	0.00307551	0.00003321	
224.03	0.02139511	0.01717	754.02	0.00178134		1284.02	0.00470452		1814.01	0.00343927	0.00003349	
224.23	0.02105876	0.0173106	754.22	0.00179551		1284.22	0.00404855		1814.21	0.00374208	0.00003377	
224.43	0.02159709	0.01745117	754.42	0.0017635		1284.42	0.0032895		1814.41	0.00417964	0.00003405	
224.63	0.02329136	0.01759169	754.62	0.00182245		1284.62	0.00204048		1814.61	0.00425167	0.00003432	
224.83	0.02491989	0.01773218	754.82	0.00217512		1284.82	0.00169186		1814.81	0.00443145	0.0000346	
225.03	0.02615001	0.01787262	755.02	0.00182816		1285.02	0.00166993		1815.01	0.00596088	0.00003488	
225.23	0.02717028	0.01801303	755.22	0.00169129		1285.22	0.0018499		1815.21	0.00562743	0.00003516	
225.43	0.02781891	0.01815339	755.42	0.00138382		1285.42	0.00169554		1815.41	0.00537609	0.00003543	
225.63	0.02844408	0.01829372	755.62	0.0004475		1285.62	0.00130705		1815.61	0.00495417	0.00003571	
225.83	0.02998984	0.018434	755.82	0.0011258		1285.82	0.00077448		1815.81	0.00451814	0.00003599	
226.03	0.03025965	0.01857424	756.02	0.00130334		1286.02	0.00092901		1816.01	0.00388941	0.00003627	
226.23	0.03139131	0.01871445	756.22	0.00136055		1286.22	0.00167451		1816.21	0.00283766	0.00003655	
226.43	0.03124737	0.01885461	756.42	0.00146202		1286.42	0.00193034		1816.41	0.00112276	0.00003682	
226.63	0.03138307	0.01899473	756.62	0.00140239		1286.62	0.0025351		1816.61	-0.00074656	0.0000371	
226.83	0.03146055	0.01913481	756.82	0.00142475		1286.82	0.00267341		1816.81	-0.00114927	0.00003738	
227.03	0.03028941	0.01927485	757.02	0.00079323		1287.02	0.00279302		1817.01	-0.00096266	0.00003766	
227.23	0.02920617	0.01941485	757.22	0.00188477		1287.22	0.00402831		1817.21	-0.0014329	0.00003793	
227.43	0.02873056	0.01955481	757.42	0.00174169		1287.42	0.00481518		1817.41	-0.00090258	0.00003821	
227.63	0.02803873	0.01969473	757.62	0.00186199		1287.62	0.00405024		1817.61	-0.00096745	0.00003849	
227.83	0.02794995	0.01983461	757.82	0.00161389		1287.82	0.00324858		1817.81	-0.00010127	0.00003877	
228.03	0.02716172	0.01997445	758.02	0.00240069		1288.02	0.00345841		1818.01	0.00043188	0.00003904	
228.23	0.02636814	0.02011425	758.22	0.00103478		1288.22	0.00256891		1818.21	0.00018327	0.00003932	
228.43	0.02658448	0.02025401	758.42	0.00070348		1288.42	0.00165442		1818.41	0.00025968	0.0000396	
228.63	0.02690224	0.02039373	758.62	0.00101189		1288.62	0.00204991		1818.61	0.00067836	0.00003988	
228.83	0.02708337	0.02053341	758.82	0.001223		1288.82	0.00211751		1818.81	0.00131249	0.00004015	
229.03	0.02696258	0.02067305	759.02	0.00109083		1289.02	0.00258362		1819.01	0.00218749	0.00004043	
229.23	0.02730011	0.02081265	759.22	0.00090798		1289.22	0.00196734		1819.21	0.00215464	0.00004071	
229.43	0.02722994	0.02095221	759.42	0.00145766		1289.42	0.00093999		1819.41	0.00271609	0.00004099	
229.63	0.02806724	0.02109173	759.62	0.00113807		1289.62	0.00042842		1819.61	0.00306686	0.00004126	
229.83	0.02888262	0.0212312	759.82	0.00093972		1289.82	0.00083173		1819.81	0.00324471	0.00004154	
230.03	0.02904971	0.02137064	760.02	0.00094263		1290.02	0.00158873		1820.01	0.00352694	0.00004182	
230.23	0.03045103	0.02151004	760.22	0.00095081		1290.22	0.00173752		1820.21	0.00311004	0.0000421	
230.43	0.03124998	0.0216494	760.42	0.00031386		1290.42	0.00182085		1820.41	0.00312779	0.00004237	
230.63	0.03188584	0.02178872	760.62	0.00016823		1290.62	0.00193143		1820.61	0.00340725	0.00004265	
230.83	0.03186005	0.02192799	760.82	0.00003626		1290.82	0.00153673		1820.81	0.00428936	0.00004293	
231.03	0.0311894	0.02206723	761.02	0.00025917		1291.02	0.00171258		1821.01	0.00450884	0.0000432	
231.23	0.03065215	0.02220643	761.22	0.00105689		1291.22	0.00190014		1821.21	0.00427014	0.00004348	
231.43	0.03114903	0.02234559	761.42	0.00033016		1291.42	0.00152863		1821.41	0.00386632	0.00004376	
231.63	0.03087031	0.0224847	761.62	0.00004254		1291.62	0.00048497		1821.61	0.00312889	0.00004404	
231.83	0.03034534	0.02262378	761.82	-0.00102518		1291.82	0.00062614		1821.81	0.00328214	0.00004431	
232.03	0.02945234	0.02276282	762.02	-0.00057329		1292.02	0.00105257		1822.01	0.00248868	0.00004459	
232.23	0.02809389	0.02290182	762.22	-0.001705		1292.22	0.00082166		1822.21	0.00204338	0.00004487	
232.43	0.02824382	0.02304077	762.42	-0.00166885		1292.42	0.00097404		1822.41	0.00238619	0.00004514	
232.63	0.02781737	0.02317969	762.62	-0.00143208		1292.62	0.0011372		1822.61	0.0022927	0.00004542	
232.83	0.02821378	0.02331857	762.82	-0.00093994		1292.82	0.00093664		1822.81	0.00242248	0.0000457	
233.03	0.0277749	0.02345741	763.02	-0.00090058		1293.02	0.00114966		1823.01	0.00275501	0.00004598	
233.23	0.02888366	0.0235962	763.22	-0.00143648		1293.22	0.00177509		1823.21	0.00272557	0.00004625	
233.43	0.02934457	0.02373496	763.42	-0.00130291		1293.42	0.00182233		1823.41	0.00242652	0.00004653	
233.63	0.03026711	0.02387368	763.62	-0.00143086		1293.62	0.00252711		1823.61	0.0023112	0.00004681	
233.83	0.03108105	0.02401236	763.82	-0.00061819		1293.82	0.00347576		1823.81	0.00310276	0.00004708	
234.03	0.03145606	0.02415099	764.02	0.00041739		1294.02	0.00378637		1824.01	0.00300692	0.00004736	
234.23	0.03253538	0.02428959	764.22	0.00040888		1294.22	0.00340014		1824.21	0.00290455	0.00004764	
234.43	0.0338172	0.02442815	764.42	0.00030955		1294.42	0.00353683		1824.41	0.00276192	0.00004791	
234.63	0.03409325	0.02456667	764.62	0.00055395		1294.62	0.00375274		1824.61	0.00208888	0.00004819	
234.83	0.03453956	0.02470515	764.82	0.00098969		1294.82	0.0032204		1824.81	0.00185074	0.00004847	
235.03	0.03504632	0.02484359	765.02	0.00073493		1295.02	0.00277664		1825.01	0.00107577	0.00004875	
235.23	0.03528577	0.02498198	765.22	0.00061363		1295.22	0.00150496		1825.21	0.00017448	0.00004902	
235.43	0.03605164	0.02512034	765.42	-0.00025626		1295.42	0.00057265		1825.41	-0.00038533	0.0000493	
235.63	0.03556263	0.02525866	765.62	-0.00055755		1295.62	-0.00065495		1825.61	-0.00097885	0.00004958	
235.83	0.03607997	0.02539694	765.82	-0.00121213		1295.82	0.00000432		1825.81	-0.00152947	0.00004985	
236.03	0.03608479	0.02553518	766.02	-0.00094792		1296.02	0.00005576		1826.01	-0.00160026	0.00005013	
236.23	0.03595443	0.02567338	766.22	-0.00159273		1296.22	-0.00050909		1826.21	-0.0011999	0.00005041	
236.43	0.03681708	0.02581154	766.42	-0.00224113		1296.42	-0.00061187		1826.41	-0.00091838	0.00005068	
236.63	0.03716796	0.02594966	766.62	-0.00262714		1296.62	-0.00084671		1826.61	-0.00079845	0.00005096	
236.83	0.03724001	0.02608774	766.82	-0.00360916		1296.82	-0.00100713		1826.81	0.00002058	0.00005124	
237.03	0.03681845	0.02622578	767.02	-0.0035413		1297.02	-0.00073653		1827.01	-0.00020474	0.00005151	
237.23	0.03704863	0.02636378	767.22	-0.00393791		1297.22	0.00044056		1827.21	0.00017841	0.00005179	
237.43	0.03653304	0.02650174	767.42	-0.00312097		1297.42	0.00078322		1827.41	-0.00035806	0.00005207	
237.63	0.03575394	0.02663967	767.62	-0.00220617		1297.62	0.00202815		1827.61	-0.00019971	0.00005234	
237.83	0.03527655	0.02677755	767.82	-0.00097963		1297.82	0.00282138		1827.81	0.00034221	0.00005262	
238.03	0.034741	0.02691539	768.02	-0.0010977		1298.02	0.00331352		1828.01	0.00079444	0.0000529	
238.23	0.03430345	0.02705319	768.22	-0.00086295		1298.22	0.00279833		1828.21	0.00128148	0.00005317	
238.43	0.03392743	0.02719095	768.42	-0.00012751		1298.42	0.00310939		1828.41	0.00215306	0.00005345	
238.63	0.03311953	0.02732868	768.62	0.00007526		1298.62	0.00368416		1828.61	0.00246753	0.00005372	
238.83	0.03241092	0.02746636	768.82	0.00050995		1298.82	0.00417331		1828.81	0.00306432	0.000054	
239.03	0.03259371	0.02760401	769.02	0.0014916		1299.02	0.0035101		1829.01	0.00305511	0.00005428	
239.23	0.03277086	0.02774161	769.22	0.00215105		1299.22	0.0032661		1829.21	0.00257491	0.00005455	
239.43	0.0334994	0.02787917	769.42	0.00190103		1299.42	0.00202599		1829.41	0.00308583	0.00005483	
239.63	0.03358232	0.0280167	769.62	0.00189006		1299.62	0.00145242		1829.61	0.0020436	0.00005511	
239.83	0.03463737	0.02815419	769.82	0.00168264		1299.82	0.00208944		1829.81	0.00200873	0.00005538	
240.03	0.03459426	0.02829163	770.02	0.00139938		1300.02	0.00192674		1830.01	0.00251819	0.00005566	
240.23	0.0345022	0.02842904	770.22	0.00054162		1300.22	0.00180049		1830.21	0.00250584	0.00005594	
240.43	0.03465615	0.02856641	770.42	-0.00034178		1300.42	0.0021281		1830.41	0.00285785	0.00005621	
240.63	0.03469976	0.02870373	770.62	-0.00159647		1300.62	0.00150023		1830.61	0.00306212	0.00005649	
240.83	0.03473895	0.02884102	770.82	-0.0023341		1300.82	0.00032573		1830.81	0.00287524	0.00005677	
241.03	0.03537409	0.02897827	771.02	-0.00124634		1301.02	0.00140448		1831.01	0.00175439	0.00005704	
241.23	0.03574817	0.02911548	771.22	-0.0019957		1301.22	0.00175222		1831.21	0.00102714	0.00005732	
241.43	0.03600108	0.02925265	771.42	-0.00128676		1301.42	0.0020792		1831.41	0.00006381	0.00005759	
241.63	0.03581241	0.02938978	771.62	-0.00104657		1301.62	0.00237399		1831.61	0.00013042	0.00005787	
241.83	0.03594646	0.02952687	771.82	-0.00040302		1301.82	0.00198326		1831.81	0.00104124	0.00005815	
242.03	0.03534909	0.02966392	772.02	-0.00104965		1302.02	0.00182775		1832.01	0.00209056	0.00005842	
242.23	0.03482788	0.02980093	772.22	-0.00086233		1302.22	0.00199069		1832.21	0.0015962	0.0000587	
242.43	0.03481967	0.0299379	772.42	-0.0004462		1302.42	0.00266172		1832.41	0.00148112	0.00005897	
242.63	0.03529585	0.03007484	772.62	-0.00003586		1302.62	0.00363547		1832.61	0.00091341	0.00005925	
242.83	0.03564225	0.03021173	772.82	0.00125821		1302.82	0.00432645		1832.81	0.00152968	0.00005953	
243.03	0.03652837	0.03034858	773.02	0.00283202		1303.02	0.00388552		1833.01	0.00113866	0.0000598	
243.23	0.03711993	0.0304854	773.22	0.00259623		1303.22	0.00337901		1833.21	0.00139778	0.00006008	
243.43	0.03800717	0.03062217	773.42	0.0028062		1303.42	0.00266608		1833.41	0.00114811	0.00006035	
243.63	0.03878887	0.03075891	773.62	0.00305256		1303.62	0.0034046		1833.61	0.00013212	0.00006063	
243.83	0.03913378	0.03089561	773.82	0.00241027		1303.82	0.00351607		1833.81	0.00093994	0.00006091	
244.03	0.03874014	0.03103226	774.02	0.00193989		1304.02	0.00315268		1834.01	0.00128688	0.00006118	
244.23	0.03826745	0.03116888	774.22	0.00191351		1304.22	0.00269351		1834.21	0.00106471	0.00006146	
244.43	0.03847068	0.03130546	774.42	0.00180272		1304.42	0.00271458		1834.41	0.00172914	0.00006173	
244.63	0.03933875	0.031442	774.62	0.00143777		1304.62	0.00287085		1834.61	0.00159724	0.00006201	
244.83	0.04007322	0.0315785	774.82	0.00158057		1304.82	0.00208931		1834.81	0.00123869	0.00006229	
245.03	0.04023637	0.03171496	775.02	0.0015415		1305.02	0.00256569		1835.01	0.00222206	0.00006256	
245.23	0.04030317	0.03185138	775.22	0.00081555		1305.22	0.0026391		1835.21	0.00284317	0.00006284	
245.43	0.04000253	0.03198776	775.42	0.00109239		1305.42	0.00275678		1835.41	0.00349707	0.00006311	
245.63	0.04082337	0.03212411	775.62	0.00142955		1305.62	0.00330949		1835.61	0.00358615	0.00006339	
245.83	0.04057297	0.03226041	775.82	0.00082116		1305.82	0.00285869		1835.81	0.00448221	0.00006367	
246.03	0.04020034	0.03239667	776.02	-0.00044666		1306.02	0.00280558		1836.01	0.00534572	0.00006394	
246.23	0.04003776	0.0325329	776.22	0.0000683		1306.22	0.00325373		1836.21	0.00513263	0.00006422	
246.43	0.04073208	0.03266909	776.42	-0.00046366		1306.42	0.00304192		1836.41	0.00559367	0.00006449	
246.63	0.04039537	0.03280523	776.62	0.00120608		1306.62	0.00311646		1836.61	0.00565373	0.00006477	
246.83	0.04085427	0.03294134	776.82	0.00149618		1306.82	0.00226075		1836.81	0.0061576	0.00006504	
247.03	0.04210872	0.03307741	777.02	0.00213328		1307.02	0.00157571		1837.01	0.00540867	0.00006532	
247.23	0.04338451	0.03321344	777.22	0.00158395		1307.22	0.00115807		1837.21	0.00623905	0.0000656	
247.43	0.04392002	0.03334943	777.42	0.00157421		1307.42	0.00117282		1837.41	0.00596895	0.00006587	
247.63	0.04466426	0.03348538	777.62	0.00122922		1307.62	0.0003993		1837.61	0.00613097	0.00006615	
247.83	0.04447178	0.03362129	777.82	0.00141171		1307.82	-0.00013071		1837.81	0.00621411	0.00006642	
248.03	0.04407739	0.03375717	778.02	0.00236822		1308.02	-0.00111228		1838.01	0.00514955	0.0000667	
248.23	0.0442605	0.033893	778.22	0.0020179		1308.22	-0.00059125		1838.21	0.00461461	0.00006697	
248.43	0.04432144	0.03402879	778.42	0.00209752		1308.42	-0.00021944		1838.41	0.00400361	0.00006725	
248.63	0.04441774	0.03416455	778.62	0.00180242		1308.62	-0.00015134		1838.61	0.00334798	0.00006752	
248.83	0.04358363	0.03430027	778.82	0.00167813		1308.82	0.00006198		1838.81	0.00307005	0.0000678	
249.03	0.04306296	0.03443594	779.02	0.00090103		1309.02	0.00124888		1839.01	0.00366185	0.00006808	
249.23	0.04354431	0.03457158	779.22	0.00143502		1309.22	0.00236368		1839.21	0.00337054	0.00006835	
249.43	0.04277457	0.03470718	779.42	0.00171331		1309.42	0.00231176		1839.41	0.00248304	0.00006863	
249.63	0.04308874	0.03484274	779.62	0.00149334		1309.62	0.00262534		1839.61	0.00196612	0.0000689	
249.83	0.04162961	0.03497826	779.82	0.00024984		1309.82	0.00211841		1839.81	0.00253426	0.00006918	
250.03	0.04058116	0.03511375	780.02	-0.00021954		1310.02	0.00191284		1840.01	0.00279837	0.00006945	
250.23	0.04010521	0.03524919	780.22	0.00035982		1310.22	0.00231278		1840.21	0.00304154	0.00006973	
250.43	0.04004575	0.03538459	780.42	0.00005438		1310.42	0.00164129		1840.41	0.00320089	0.00007	
250.63	0.03982338	0.03551996	780.62	0.00049467		1310.62	0.00083581		1840.61	0.002777	0.00007028	
250.83	0.04078424	0.03565529	780.82	-0.00019579		1310.82	0.00065418		1840.81	0.0030253	0.00007055	
251.03	0.04169747	0.03579057	781.02	-0.00011348		1311.02	0.00120013		1841.01	0.00272362	0.00007083	
251.23	0.04180647	0.03592582	781.22	-0.00033338		1311.22	0.00056287		1841.21	0.00360342	0.0000711	
251.43	0.0416775	0.03606103	781.42	0.00010915		1311.42	0.00019707		1841.41	0.00293957	0.00007138	
251.63	0.04241768	0.0361962	781.62	0.00094362		1311.62	-0.00056561		1841.61	0.00299297	0.00007166	
251.83	0.04293236	0.03633134	781.82	0.00115504		1311.82	-0.00041919		1841.81	0.00241702	0.00007193	
252.03	0.04289625	0.03646643	782.02	0.00102158		1312.02	-0.00090704		1842.01	0.00194389	0.00007221	
252.23	0.04250913	0.03660148	782.22	0.00058154		1312.22	0.00019598		1842.21	0.00152848	0.00007248	
252.43	0.04321814	0.0367365	782.42	0.00065003		1312.42	0.00007275		1842.41	0.00129209	0.00007276	
252.63	0.04403357	0.03687148	782.62	0.00050988		1312.62	0.00082712		1842.61	0.0009481	0.00007303	
252.83	0.04483575	0.03700641	782.82	0.00113281		1312.82	0.0015664		1842.81	0.00093449	0.00007331	
253.03	0.04507072	0.03714131	783.02	0.0013368		1313.02	0.00232214		1843.01	0.00130758	0.00007358	
253.23	0.04611761	0.03727617	783.22	0.00232654		1313.22	0.00219106		1843.21	0.0015315	0.00007386	
253.43	0.04518457	0.03741099	783.42	0.00212141		1313.42	0.00193239		1843.41	0.00091535	0.00007413	
253.63	0.04526098	0.03754578	783.62	0.00201738		1313.62	0.00251703		1843.61	0.00186452	0.00007441	
253.83	0.04406049	0.03768052	783.82	0.00141328		1313.82	0.0031049		1843.81	0.00207343	0.00007468	
254.03	0.04354492	0.03781522	784.02	0.00117742		1314.02	0.00243878		1844.01	0.0020935	0.00007496	
254.23	0.04412097	0.03794989	784.22	0.00035072		1314.22	0.0024175		1844.21	0.00253267	0.00007523	
254.43	0.04370458	0.03808452	784.42	-0.00088942		1314.42	0.00226283		1844.41	0.00284128	0.00007551	
254.63	0.04436829	0.03821911	784.62	-0.00237981		1314.62	0.00233308		1844.61	0.00250751	0.00007578	
254.83	0.04498283	0.03835366	784.82	-0.00254631		1314.82	0.00245075		1844.81	0.00272617	0.00007606	
255.03	0.04520099	0.03848817	785.02	-0.00288864		1315.02	0.00121264		1845.01	0.00285188	0.00007633	
255.23	0.04479418	0.03862264	785.22	-0.00268863		1315.22	-0.00011301		1845.21	0.00418311	0.00007661	
255.43	0.0450481	0.03875707	785.42	-0.00293631		1315.42	-0.0008834		1845.41	0.00386902	0.00007688	
255.63	0.04527882	0.03889147	785.62	-0.00339102		1315.62	-0.00220358		1845.61	0.00464554	0.00007716	
255.83	0.04574844	0.03902583	785.82	-0.0040536		1315.82	-0.00169716		1845.81	0.00391916	0.00007743	
256.03	0.04532697	0.03916014	786.02	-0.00436546		1316.02	-0.00154388		1846.01	0.00429028	0.00007771	
256.23	0.04547944	0.03929442	786.22	-0.00417089		1316.22	-0.0012178		1846.21	0.00457307	0.00007798	
256.43	0.04661429	0.03942866	786.42	-0.00436428		1316.42	-0.00094429		1846.41	0.00462433	0.00007825	
256.63	0.04710689	0.03956287	786.62	-0.00372539		1316.62	-0.00045157		1846.61	0.00453974	0.00007853	
256.83	0.04681209	0.03969703	786.82	-0.00227903		1316.82	-0.00049455		1846.81	0.00474355	0.0000788	
257.03	0.04691359	0.03983115	787.02	-0.00148052		1317.02	0.00014997		1847.01	0.00505988	0.00007908	
257.23	0.04757759	0.03996524	787.22	-0.00049739		1317.22	-0.00011622		1847.21	0.004304	0.00007935	
257.43	0.04749495	0.04009929	787.42	-0.00010284		1317.42	0.00060244		1847.41	0.00372689	0.00007963	
257.63	0.04732002	0.0402333	787.62	0.0005035		1317.62	0.00157595		1847.61	0.00356934	0.0000799	
257.83	0.04717625	0.04036727	787.82	0.00057233		1317.82	0.00188475		1847.81	0.00232101	0.00008018	
258.03	0.04807633	0.0405012	788.02	0.00081765		1318.02	0.00230572		1848.01	0.00176808	0.00008045	
258.23	0.04872239	0.04063509	788.22	0.00086359		1318.22	0.0042869		1848.21	0.00128485	0.00008073	
258.43	0.04888906	0.04076895	788.42	0.00127661		1318.42	0.00527727		1848.41	0.00114892	0.000081	
258.63	0.04939798	0.04090276	788.62	0.0017172		1318.62	0.00463207		1848.61	0.00062543	0.00008128	
258.83	0.05026805	0.04103654	788.82	0.00253413		1318.82	0.00362117		1848.81	0.0010206	0.00008155	
259.03	0.05019338	0.04117028	789.02	0.00251246		1319.02	0.00260343		1849.01	0.00158423	0.00008182	
259.23	0.04989511	0.04130398	789.22	0.00318981		1319.22	0.00188095		1849.21	0.00239975	0.0000821	
259.43	0.04977791	0.04143764	789.42	0.00236848		1319.42	0.00173331		1849.41	0.00166519	0.00008237	
259.63	0.04971204	0.04157127	789.62	0.00210578		1319.62	0.00173767		1849.61	0.00145625	0.00008265	
259.83	0.04954299	0.04170485	789.82	0.00214389		1319.82	0.00305268		1849.81	0.00094204	0.00008292	
260.03	0.05015795	0.0418384	790.02	0.0012701		1320.02	0.00294822		1850.01	0.0017524	0.0000832	
260.23	0.05070912	0.04197191	790.22	0.00151709		1320.22	0.00181403		1850.21	0.00201919	0.00008347	
260.43	0.05106431	0.04210538	790.42	0.00144448		1320.42	0.00162508		1850.41	0.00147168	0.00008375	
260.63	0.05144951	0.04223881	790.62	0.00116753		1320.62	0.00152516		1850.61	0.00211425	0.00008402	
260.83	0.05122401	0.0423722	790.82	0.00166128		1320.82	0.00124807		1850.81	0.00219652	0.00008429	
261.03	0.05215274	0.04250556	791.02	0.00112026		1321.02	0.00167897		1851.01	0.00301251	0.00008457	
261.23	0.05264169	0.04263887	791.22	0.00082407		1321.22	0.00081371		1851.21	0.00256908	0.00008484	
261.43	0.05270008	0.04277215	791.42	0.00065111		1321.42	0.0012506		1851.41	0.00277562	0.00008512	
261.63	0.05289168	0.04290539	791.62	0.00123122		1321.62	0.00079669		1851.61	0.00306691	0.00008539	
261.83	0.0529463	0.04303859	791.82	0.00149457		1321.82	-0.00003961		1851.81	0.00238754	0.00008567	
262.03	0.05342083	0.04317176	792.02	0.00246365		1322.02	0.0003522		1852.01	0.00280924	0.00008594	
262.23	0.05257313	0.04330488	792.22	0.00336019		1322.22	0.00075177		1852.21	0.00302316	0.00008621	
262.43	0.05253822	0.04343797	792.42	0.00355994		1322.42	-0.00027118		1852.41	0.00295716	0.00008649	
262.63	0.05223547	0.04357102	792.62	0.00399298		1322.62	-0.00170197		1852.61	0.00240963	0.00008676	
262.83	0.05299783	0.04370403	792.82	0.00487013		1322.82	-0.00229018		1852.81	0.00274595	0.00008704	
263.03	0.05172933	0.043837	793.02	0.00458788		1323.02	-0.00279861		1853.01	0.00295149	0.00008731	
263.23	0.05122162	0.04396993	793.22	0.00441162		1323.22	-0.00192914		1853.21	0.0030972	0.00008759	
263.43	0.05163045	0.04410283	793.42	0.00409582		1323.42	-0.00053929		1853.41	0.00206009	0.00008786	
263.63	0.05161146	0.04423568	793.62	0.00432765		1323.62	-0.00072506		1853.61	0.00058838	0.00008813	
263.83	0.05143707	0.0443685	793.82	0.00354437		1323.82	-0.00076185		1853.81	0.00075841	0.00008841	
264.03	0.05236596	0.04450128	794.02	0.00309672		1324.02	-0.00089368		1854.01	0.00116592	0.00008868	
264.23	0.05217072	0.04463403	794.22	0.00238332		1324.22	-0.00069645		1854.21	0.00054025	0.00008896	
264.43	0.05306351	0.04476673	794.42	0.00212672		1324.42	0.00043796		1854.41	0.00060907	0.00008923	
264.63	0.05252752	0.0448994	794.62	0.00175785		1324.62	0.00105033		1854.61	0.00130746	0.0000895	
264.83	0.05202773	0.04503202	794.82	0.00092724		1324.82	0.00158278		1854.81	0.00151775	0.00008978	
265.03	0.05161222	0.04516461	795.02	-0.0004428		1325.02	0.00204405		1855.01	0.00155355	0.00009005	
265.23	0.05219181	0.04529717	795.22	-0.00111246		1325.22	0.00148524		1855.21	0.00122899	0.00009033	
265.43	0.05283928	0.04542968	795.42	-0.00086248		1325.42	0.00200596		1855.41	0.00136705	0.0000906	
265.63	0.05315592	0.04556215	795.62	-0.00043837		1325.62	0.00149741		1855.61	0.00158022	0.00009087	
265.83	0.05251816	0.04569459	795.82	-0.00017042		1325.82	0.00154657		1855.81	0.00075638	0.00009115	
266.03	0.05274484	0.04582699	796.02	0.00049081		1326.02	0.00165084		1856.01	0.00180994	0.00009142	
266.23	0.05177326	0.04595935	796.22	0.00057164		1326.22	0.00171018		1856.21	0.00201698	0.00009169	
266.43	0.05210289	0.04609167	796.42	0.00053239		1326.42	0.00118458		1856.41	0.00234101	0.00009197	
266.63	0.05101751	0.04622396	796.62	0.00075238		1326.62	0.0007468		1856.61	0.0030492	0.00009224	
266.83	0.05138463	0.0463562	796.82	0.00094963		1326.82	0.00126194		1856.81	0.00456241	0.00009252	
267.03	0.05175192	0.04648841	797.02	0.00044624		1327.02	0.00188161		1857.01	0.0043436	0.00009279	
267.23	0.05308037	0.04662058	797.22	-0.00028433		1327.22	0.00285078		1857.21	0.00338959	0.00009306	
267.43	0.05411323	0.04675272	797.42	-0.00004465		1327.42	0.00318563		1857.41	0.00268724	0.00009334	
267.63	0.05361229	0.04688481	797.62	-0.000629		1327.62	0.00255158		1857.61	0.003079	0.00009361	
267.83	0.05373755	0.04701687	797.82	-0.00051256		1327.82	0.00308348		1857.81	0.00461992	0.00009388	
268.03	0.05419746	0.04714889	798.02	0.00012117		1328.02	0.00313531		1858.01	0.00482871	0.00009416	
268.23	0.05427597	0.04728087	798.22	-0.00041105		1328.22	0.00224048		1858.21	0.00508481	0.00009443	
268.43	0.05517484	0.04741281	798.42	-0.00018251		1328.42	0.00184577		1858.41	0.00490299	0.00009471	
268.63	0.05441825	0.04754471	798.62	-0.00093679		1328.62	0.00146126		1858.61	0.00418437	0.00009498	
268.83	0.05405821	0.04767658	798.82	-0.00093949		1328.82	0.00170505		1858.81	0.00349973	0.00009525	
269.03	0.05412177	0.04780841	799.02	-0.00083508		1329.02	0.0012748		1859.01	0.00229225	0.00009553	
269.23	0.0554618	0.0479402	799.22	-0.00048165		1329.22	0.0008596		1859.21	0.00179004	0.0000958	
269.43	0.05484881	0.04807195	799.42	0.00032595		1329.42	0.00072555		1859.41	0.001263	0.00009607	
269.63	0.05383538	0.04820367	799.62	0.00059341		1329.62	0.0001503		1859.61	0.00113588	0.00009635	
269.83	0.05366314	0.04833534	799.82	0.00113871		1329.82	-0.00034309		1859.81	0.00164362	0.00009662	
270.03	0.05371136	0.04846698	800.02	0.00171829		1330.02	-0.00176519		1860.01	0.00256622	0.00009689	
270.23	0.05316176	0.04859858	800.22	0.00203541		1330.22	-0.00219687		1860.21	0.00251493	0.00009717	
270.43	0.05330621	0.04873015	800.42	0.00220136		1330.42	-0.00262532		1860.41	0.00353456	0.00009744	
270.63	0.05262319	0.04886167	800.62	0.0015964		1330.62	-0.00281703		1860.61	0.00400267	0.00009771	
270.83	0.05392528	0.04899316	800.82	0.00186287		1330.82	-0.00249139		1860.81	0.00347532	0.00009799	
271.03	0.05469424	0.04912461	801.02	0.00165794		1331.02	-0.00324684		1861.01	0.00255058	0.00009826	
271.23	0.0551875	0.04925602	801.22	0.0006157		1331.22	-0.00357647		1861.21	0.00205222	0.00009853	
271.43	0.05536165	0.0493874	801.42	0.00052812		1331.42	-0.00275216		1861.41	0.00340416	0.00009881	
271.63	0.05509177	0.04951873	801.62	0.00048428		1331.62	-0.00349349		1861.61	0.00465214	0.00009908	
271.83	0.05523377	0.04965003	801.82	0.001089		1331.82	-0.00287214		1861.81	0.00498874	0.00009935	
272.03	0.05517663	0.04978129	802.02	0.00008015		1332.02	-0.00334691		1862.01	0.004459	0.00009963	
272.23	0.05547529	0.04991252	802.22	-0.00070616		1332.22	-0.00320148		1862.21	0.00433643	0.0000999	
272.43	0.05604341	0.0500437	802.42	-0.00123906		1332.42	-0.00222811		1862.41	0.00352624	0.00010017	
272.63	0.05571962	0.05017485	802.62	-0.0012842		1332.62	-0.00097594		1862.61	0.00340712	0.00010045	
272.83	0.05552608	0.05030596	802.82	-0.00056872		1332.82	-0.00073873		1862.81	0.00323125	0.00010072	
273.03	0.05600446	0.05043703	803.02	-0.00063689		1333.02	-0.00078179		1863.01	0.00232668	0.00010099	
273.23	0.05624668	0.05056807	803.22	-0.00099767		1333.22	0.00002804		1863.21	0.00177775	0.00010127	
273.43	0.05563573	0.05069906	803.42	-0.00097335		1333.42	0.00070298		1863.41	0.00151326	0.00010154	
273.63	0.05629142	0.05083002	803.62	-0.00103726		1333.62	0.00149896		1863.61	0.00184971	0.00010181	
273.83	0.05700115	0.05096094	803.82	-0.00059219		1333.82	0.00134789		1863.81	0.00059705	0.00010209	
274.03	0.05664626	0.05109183	804.02	-0.00025319		1334.02	0.00094126		1864.01	0.00009771	0.00010236	
274.23	0.05720567	0.05122267	804.22	-0.00006741		1334.22	0.00087332		1864.21	-0.00021666	0.00010263	
274.43	0.05737441	0.05135348	804.42	-0.00030545		1334.42	0.00097683		1864.41	-0.00011099	0.0001029	
274.63	0.05673893	0.05148425	804.62	-0.00037917		1334.62	0.00117744		1864.61	-0.00009335	0.00010318	
274.83	0.05748599	0.05161498	804.82	0.00023291		1334.82	0.0005672		1864.81	-0.00052799	0.00010345	
275.03	0.05740207	0.05174568	805.02	0.00014942		1335.02	-0.00060839		1865.01	-0.00000236	0.00010372	
275.23	0.05791617	0.05187634	805.22	-0.00034155		1335.22	-0.00038783		1865.21	0.00021396	0.000104	
275.43	0.05823135	0.05200696	805.42	-0.00043098		1335.42	-0.00084995		1865.41	0.00101002	0.00010427	
275.63	0.05854113	0.05213754	805.62	-0.00022907		1335.62	-0.00159222		1865.61	0.0017775	0.00010454	
275.83	0.05899707	0.05226809	805.82	-0.00011972		1335.82	-0.00138066		1865.81	0.00207065	0.00010481	
276.03	0.05938075	0.05239859	806.02	-0.00019485		1336.02	-0.001608		1866.01	0.00281704	0.00010509	
276.23	0.06010509	0.05252906	806.22	0.00026251		1336.22	-0.00130178		1866.21	0.00398273	0.00010536	
276.43	0.05997487	0.05265949	806.42	0.00018077		1336.42	-0.00149997		1866.41	0.00510876	0.00010563	
276.63	0.05954765	0.05278989	806.62	0.00070833		1336.62	-0.00161224		1866.61	0.00613311	0.00010591	
276.83	0.06024969	0.05292025	806.82	0.00052776		1336.82	-0.00256766		1866.81	0.0062227	0.00010618	
277.03	0.05970594	0.05305057	807.02	0.00096085		1337.02	-0.00285401		1867.01	0.00641514	0.00010645	
277.23	0.05972254	0.05318085	807.22	0.00059153		1337.22	-0.00235536		1867.21	0.00681145	0.00010672	
277.43	0.05959396	0.05331109	807.42	0.00085046		1337.42	-0.00224042		1867.41	0.00713507	0.000107	
277.63	0.06000495	0.0534413	807.62	0.00105788		1337.62	-0.00107796		1867.61	0.00764091	0.00010727	
277.83	0.05921172	0.05357147	807.82	0.00061506		1337.82	-0.00149005		1867.81	0.00653305	0.00010754	
278.03	0.05852869	0.0537016	808.02	0.00087972		1338.02	-0.00131846		1868.01	0.00702838	0.00010782	
278.23	0.0590605	0.0538317	808.22	0.00014423		1338.22	-0.00090032		1868.21	0.00723006	0.00010809	
278.43	0.05851906	0.05396176	808.42	0.00000615		1338.42	-0.00044461		1868.41	0.00649725	0.00010836	
278.63	0.05779134	0.05409178	808.62	0.0000104		1338.62	-0.00003635		1868.61	0.0067445	0.00010863	
278.83	0.05833908	0.05422176	808.82	-0.00003306		1338.82	0.00025866		1868.81	0.00525971	0.00010891	
279.03	0.05798316	0.0543517	809.02	-0.00015776		1339.02	0.00020023		1869.01	0.00385701	0.00010918	
279.23	0.05875884	0.05448161	809.22	-0.00015106		1339.22	0.00009052		1869.21	0.0031657	0.00010945	
279.43	0.05947015	0.05461148	809.42	0.00036754		1339.42	-0.00022442		1869.41	0.00244497	0.00010972	
279.63	0.05956381	0.05474132	809.62	0.00086866		1339.62	-0.00024833		1869.61	0.00281105	0.00011	
279.83	0.05917784	0.05487111	809.82	0.00134686		1339.82	-0.0000678		1869.81	0.00154746	0.00011027	
280.03	0.05888492	0.05500087	810.02	0.00184326		1340.02	-0.00053325		1870.01	0.00099396	0.00011054	
280.23	0.05907355	0.05513059	810.22	0.00185003		1340.22	-0.00074562		1870.21	0.00130549	0.00011081	
280.43	0.0586308	0.05526028	810.42	0.00221905		1340.42	-0.00191858		1870.41	0.00140106	0.00011109	
280.63	0.05769945	0.05538992	810.62	0.00248522		1340.62	-0.00223558		1870.61	0.00081808	0.00011136	
280.83	0.05815521	0.05551953	810.82	0.0026581		1340.82	-0.00273738		1870.81	0.0003053	0.00011163	
281.03	0.05799299	0.0556491	811.02	0.00275875		1341.02	-0.00392705		1871.01	0.00061834	0.0001119	
281.23	0.05883518	0.05577864	811.22	0.00261998		1341.22	-0.00397839		1871.21	0.00119009	0.00011218	
281.43	0.05958682	0.05590814	811.42	0.00310896		1341.42	-0.00393068		1871.41	0.00105531	0.00011245	
281.63	0.06000263	0.0560376	811.62	0.00271527		1341.62	-0.00418872		1871.61	0.00123973	0.00011272	
281.83	0.06076144	0.05616702	811.82	0.00138386		1341.82	-0.00501278		1871.81	0.00068633	0.00011299	
282.03	0.06116299	0.0562964	812.02	0.00089302		1342.02	-0.00474879		1872.01	0.00093432	0.00011327	
282.23	0.06193112	0.05642575	812.22	0.0000292		1342.22	-0.00454672		1872.21	0.00117175	0.00011354	
282.43	0.06212518	0.05655506	812.42	-0.00027195		1342.42	-0.00366669		1872.41	0.00080394	0.00011381	
282.63	0.06236604	0.05668434	812.62	-0.00107822		1342.62	-0.00282022		1872.61	0.00033998	0.00011408	
282.83	0.0626677	0.05681357	812.82	-0.00155371		1342.82	-0.00167382		1872.81	-0.00036151	0.00011435	
283.03	0.06313924	0.05694277	813.02	-0.00133285		1343.02	-0.00130136		1873.01	0.0005092	0.00011463	
283.23	0.06336441	0.05707194	813.22	-0.001114		1343.22	-0.00072324		1873.21	0.00163476	0.0001149	
283.43	0.06281278	0.05720106	813.42	-0.00108709		1343.42	0.00029966		1873.41	0.00115061	0.00011517	
283.63	0.0622323	0.05733015	813.62	-0.00192999		1343.62	0.00068615		1873.61	0.00205922	0.00011544	
283.83	0.06162867	0.0574592	813.82	-0.00194948		1343.82	0.00060831		1873.81	0.00162045	0.00011571	
284.03	0.06187688	0.05758821	814.02	-0.00189194		1344.02	-0.00006085		1874.01	0.0010879	0.00011599	
284.23	0.06202809	0.05771719	814.22	-0.00105953		1344.22	0.00004062		1874.21	0.00163353	0.00011626	
284.43	0.06148341	0.05784613	814.42	-0.00086019		1344.42	-0.00036178		1874.41	0.00147198	0.00011653	
284.63	0.06089825	0.05797503	814.62	-0.00078355		1344.62	-0.00034385		1874.61	0.00114992	0.0001168	
284.83	0.06187697	0.0581039	814.82	-0.00056214		1344.82	-0.00135258		1874.81	0.00188474	0.00011708	
285.03	0.06274104	0.05823273	815.02	-0.00043362		1345.02	-0.00194293		1875.01	0.0026136	0.00011735	
285.23	0.0629045	0.05836152	815.22	0.00110282		1345.22	-0.0020927		1875.21	0.00320813	0.00011762	
285.43	0.06319999	0.05849027	815.42	0.00185074		1345.42	-0.00258419		1875.41	0.00311525	0.00011789	
285.63	0.06291229	0.05861899	815.62	0.00165952		1345.62	-0.00277098		1875.61	0.00339887	0.00011816	
285.83	0.06381789	0.05874767	815.82	0.00129231		1345.82	-0.00235081		1875.81	0.00311787	0.00011844	
286.03	0.06321168	0.05887631	816.02	0.0017094		1346.02	-0.00286981		1876.01	0.00361273	0.00011871	
286.23	0.06363953	0.05900492	816.22	0.00238492		1346.22	-0.00286862		1876.21	0.0038992	0.00011898	
286.43	0.06500185	0.05913349	816.42	0.00221654		1346.42	-0.00222076		1876.41	0.00452465	0.00011925	
286.63	0.06468895	0.05926202	816.62	0.00182646		1346.62	-0.00259988		1876.61	0.00522721	0.00011952	
286.83	0.06544091	0.05939052	816.82	0.00200029		1346.82	-0.00239637		1876.81	0.00651314	0.00011979	
287.03	0.06585227	0.05951897	817.02	0.00229893		1347.02	-0.00174709		1877.01	0.00662783	0.00012007	
287.23	0.06670485	0.05964739	817.22	0.0014755		1347.22	-0.00186216		1877.21	0.00623412	0.00012034	
287.43	0.06698323	0.05977578	817.42	0.00161629		1347.42	-0.00232264		1877.41	0.00503893	0.00012061	
287.63	0.06749667	0.05990413	817.62	0.00120288		1347.62	-0.00298973		1877.61	0.00452257	0.00012088	
287.83	0.06742113	0.06003244	817.82	0.0012084		1347.82	-0.00453363		1877.81	0.00359769	0.00012115	
288.03	0.06774349	0.06016071	818.02	0.00066957		1348.02	-0.00477276		1878.01	0.00284633	0.00012143	
288.23	0.06703626	0.06028895	818.22	0.00042498		1348.22	-0.00472779		1878.21	0.00334003	0.0001217	
288.43	0.06653883	0.06041715	818.42	-0.00048983		1348.42	-0.00478178		1878.41	0.00234406	0.00012197	
288.63	0.06615384	0.06054531	818.62	0.00020904		1348.62	-0.00501496		1878.61	0.00234312	0.00012224	
288.83	0.06605671	0.06067343	818.82	-0.00005216		1348.82	-0.00531567		1878.81	0.0021296	0.00012251	
289.03	0.06548543	0.06080152	819.02	0.00059794		1349.02	-0.00498062		1879.01	0.00115987	0.00012278	
289.23	0.06476503	0.06092957	819.22	0.00116567		1349.22	-0.00468727		1879.21	0.00036651	0.00012306	
289.43	0.06377848	0.06105759	819.42	0.00057222		1349.42	-0.00485679		1879.41	-0.00053689	0.00012333	
289.63	0.0632145	0.06118557	819.62	0.0003519		1349.62	-0.0044814		1879.61	-0.00040765	0.0001236	
289.83	0.06312486	0.06131351	819.82	0.00031778		1349.82	-0.00460838		1879.81	-0.00044777	0.00012387	
290.03	0.06369089	0.06144141	820.02	0.00102681		1350.02	-0.00443636		1880.01	0.00107946	0.00012414	
290.23	0.06495432	0.06156928	820.22	0.00130723		1350.22	-0.00405627		1880.21	0.00091084	0.00012441	
290.43	0.0657375	0.06169711	820.42	0.00069483		1350.42	-0.00344759		1880.41	0.00135906	0.00012468	
290.63	0.06546047	0.06182491	820.62	0.00054349		1350.62	-0.00371225		1880.61	0.00185922	0.00012496	
290.83	0.0672814	0.06195267	820.82	0.00127853		1350.82	-0.00298068		1880.81	0.00113012	0.00012523	
291.03	0.06780201	0.06208039	821.02	0.00169231		1351.02	-0.00160341		1881.01	-0.00014729	0.0001255	
291.23	0.0686901	0.06220807	821.22	0.00166222		1351.22	-0.00114905		1881.21	-0.00002541	0.00012577	
291.43	0.06900702	0.06233572	821.42	0.00200378		1351.42	-0.00162875		1881.41	-0.0005909	0.00012604	
291.63	0.06949105	0.06246333	821.62	0.00109684		1351.62	-0.00173701		1881.61	-0.00039231	0.00012631	
291.83	0.06890508	0.0625909	821.82	0.00066688		1351.82	-0.00162909		1881.81	0.00030238	0.00012658	
292.03	0.06887745	0.06271844	822.02	0.00028388		1352.02	-0.0013346		1882.01	-0.00005694	0.00012686	
292.23	0.06867789	0.06284594	822.22	0.00025185		1352.22	-0.00079575		1882.21	-0.00031276	0.00012713	
292.43	0.0688726	0.0629734	822.42	0.00135219		1352.42	-0.00069933		1882.41	0.00010164	0.0001274	
292.63	0.0681348	0.06310083	822.62	0.00198991		1352.62	-0.00082254		1882.61	0.00159669	0.00012767	
292.83	0.06815534	0.06322822	822.82	0.00108355		1352.82	-0.00057127		1882.81	0.00166465	0.00012794	
293.03	0.06780639	0.06335558	823.02	0.0009341		1353.02	-0.00046134		1883.01	0.00168617	0.00012821	
293.23	0.06739735	0.06348289	823.22	0.00033839		1353.22	-0.00125129		1883.21	0.00203423	0.00012848	
293.43	0.06660006	0.06361017	823.42	-0.00055464		1353.42	-0.00240632		1883.41	0.00219369	0.00012875	
293.63	0.06598965	0.06373742	823.62	-0.00062804		1353.62	-0.00196402		1883.61	0.00314015	0.00012903	
293.83	0.06630802	0.06386462	823.82	-0.00018736		1353.82	-0.00254242		1883.81	0.00293063	0.0001293	
294.03	0.06700047	0.0639918	824.02	-0.00048581		1354.02	-0.00345414		1884.01	0.00353131	0.00012957	
294.23	0.06745385	0.06411893	824.22	-0.00079772		1354.22	-0.00373611		1884.21	0.00299687	0.00012984	
294.43	0.06632477	0.06424603	824.42	-0.00094542		1354.42	-0.0035301		1884.41	0.00308395	0.00013011	
294.63	0.06691177	0.06437309	824.62	-0.00098526		1354.62	-0.00369005		1884.61	0.00270311	0.00013038	
294.83	0.06697528	0.06450011	824.82	-0.00013193		1354.82	-0.00307939		1884.81	0.00128187	0.00013065	
295.03	0.06649092	0.0646271	825.02	0.00043297		1355.02	-0.00315694		1885.01	0.00082588	0.00013092	
295.23	0.06687499	0.06475405	825.22	0.00053301		1355.22	-0.00367828		1885.21	0.00134957	0.00013119	
295.43	0.06695391	0.06488097	825.42	0.00101362		1355.42	-0.00370218		1885.41	0.00131884	0.00013147	
295.63	0.0670844	0.06500784	825.62	0.00140269		1355.62	-0.00279043		1885.61	0.00133782	0.00013174	
295.83	0.0669155	0.06513469	825.82	0.00212178		1355.82	-0.00201315		1885.81	0.00091633	0.00013201	
296.03	0.06702336	0.06526149	826.02	0.0022613		1356.02	-0.00162402		1886.01	0.00038509	0.00013228	
296.23	0.0672405	0.06538826	826.22	0.00276113		1356.22	-0.00126563		1886.21	0.00115405	0.00013255	
296.43	0.06703191	0.06551499	826.42	0.00289293		1356.42	-0.00079381		1886.41	0.00125212	0.00013282	
296.63	0.06697161	0.06564169	826.62	0.00249735		1356.62	-0.00060868		1886.61	0.00165479	0.00013309	
296.83	0.06856347	0.06576835	826.82	0.00144697		1356.82	-0.00071284		1886.81	0.00156895	0.00013336	
297.03	0.06955091	0.06589497	827.02	0.00131496		1357.02	-0.00091258		1887.01	0.0015242	0.00013363	
297.23	0.07018239	0.06602156	827.22	0.00167604		1357.22	-0.00100972		1887.21	0.00087374	0.0001339	
297.43	0.07036819	0.06614811	827.42	0.00114502		1357.42	-0.00173186		1887.41	0.00067485	0.00013417	
297.63	0.07063628	0.06627462	827.62	0.001206		1357.62	-0.0013606		1887.61	0.00019852	0.00013445	
297.83	0.0717919	0.0664011	827.82	0.00139688		1357.82	-0.00187427		1887.81	0.00005284	0.00013472	
298.03	0.07288259	0.06652754	828.02	0.00052072		1358.02	-0.00225037		1888.01	0.00042992	0.00013499	
298.23	0.07273996	0.06665394	828.22	0.00119255		1358.22	-0.00205889		1888.21	0.00001519	0.00013526	
298.43	0.07186204	0.06678031	828.42	0.00140603		1358.42	-0.00176314		1888.41	-0.00024588	0.00013553	
298.63	0.07273324	0.06690664	828.62	0.00211809		1358.62	-0.00209898		1888.61	-0.00105036	0.0001358	
298.83	0.07174173	0.06703294	828.82	0.00280745		1358.82	-0.00273473		1888.81	-0.00070039	0.00013607	
299.03	0.07176552	0.0671592	829.02	0.00267335		1359.02	-0.00358338		1889.01	0.0006511	0.00013634	
299.23	0.07241958	0.06728542	829.22	0.00262384		1359.22	-0.00314255		1889.21	0.00100366	0.00013661	
299.43	0.07148552	0.06741161	829.42	0.0027474		1359.42	-0.00259151		1889.41	0.00176805	0.00013688	
299.63	0.07143538	0.06753776	829.62	0.00268502		1359.62	-0.00228978		1889.61	0.0021512	0.00013715	
299.83	0.07154634	0.06766387	829.82	0.0013467		1359.82	-0.00282569		1889.81	0.00228186	0.00013742	
300.03	0.07114908	0.06778995	830.02	0.00021762		1360.02	-0.00299256		1890.01	0.00230355	0.00013769	
300.23	0.07174367	0.06791599	830.22	0.0004039		1360.22	-0.00363837		1890.21	0.0024831	0.00013796	
300.43	0.07201531	0.06804199	830.42	-0.00004147		1360.42	-0.00359794		1890.41	0.00289322	0.00013823	
300.63	0.07268758	0.06816796	830.62	0.0002616		1360.62	-0.00412611		1890.61	0.00433678	0.00013851	
300.83	0.07379617	0.0682939	830.82	0.00047198		1360.82	-0.00423109		1890.81	0.00499525	0.00013878	
301.03	0.07402044	0.06841979	831.02	0.0014139		1361.02	-0.00424036		1891.01	0.00515103	0.00013905	
301.23	0.07426627	0.06854565	831.22	0.00219216		1361.22	-0.00523379		1891.21	0.00476397	0.00013932	
301.43	0.07450684	0.06867148	831.42	0.00119077		1361.42	-0.00571746		1891.41	0.00524097	0.00013959	
301.63	0.07455991	0.06879726	831.62	0.00115752		1361.62	-0.0050548		1891.61	0.00467831	0.00013986	
301.83	0.07457531	0.06892301	831.82	0.00115748		1361.82	-0.00391034		1891.81	0.00426615	0.00014013	
302.03	0.07466957	0.06904873	832.02	0.0009179		1362.02	-0.00343856		1892.01	0.00433087	0.0001404	
302.23	0.07320487	0.06917441	832.22	0.00141214		1362.22	-0.00395726		1892.21	0.00306972	0.00014067	
302.43	0.07251455	0.06930005	832.42	0.00155883		1362.42	-0.00407684		1892.41	0.00252173	0.00014094	
302.63	0.07231125	0.06942566	832.62	0.00187245		1362.62	-0.00474968		1892.61	0.00231224	0.00014121	
302.83	0.07180171	0.06955123	832.82	0.00073583		1362.82	-0.00496422		1892.81	0.00235663	0.00014148	
303.03	0.07267291	0.06967676	833.02	-0.00044088		1363.02	-0.00450435		1893.01	0.00261877	0.00014175	
303.23	0.07295217	0.06980226	833.22	-0.0005084		1363.22	-0.00389211		1893.21	0.00184305	0.00014202	
303.43	0.07288902	0.06992772	833.42	-0.00085829		1363.42	-0.00441527		1893.41	0.00170323	0.00014229	
303.63	0.07316676	0.07005315	833.62	-0.0011164		1363.62	-0.00467864		1893.61	0.00046278	0.00014256	
303.83	0.07350646	0.07017854	833.82	-0.00236575		1363.82	-0.00466674		1893.81	-0.00005636	0.00014283	
304.03	0.07359558	0.07030389	834.02	-0.00144521		1364.02	-0.00491458		1894.01	-0.00046955	0.0001431	
304.23	0.073822	0.07042921	834.22	-0.00018323		1364.22	-0.00552678		1894.21	-0.00071459	0.00014337	
304.43	0.07313493	0.07055449	834.42	-0.0000314		1364.42	-0.00612103		1894.41	0.00004889	0.00014364	
304.63	0.07352222	0.07067974	834.62	0.00060001		1364.62	-0.00603437		1894.61	0.00093904	0.00014391	
304.83	0.07396047	0.07080495	834.82	0.00098825		1364.82	-0.00616099		1894.81	0.00051891	0.00014418	
305.03	0.07468447	0.07093012	835.02	0.00097895		1365.02	-0.0073364		1895.01	0.00106373	0.00014445	
305.23	0.07642752	0.07105526	835.22	0.00131653		1365.22	-0.00754082		1895.21	0.00097812	0.00014472	
305.43	0.07700361	0.07118036	835.42	0.00087592		1365.42	-0.00698728		1895.41	0.00086745	0.00014499	
305.63	0.07755153	0.07130543	835.62	0.00006601		1365.62	-0.00665329		1895.61	0.00109725	0.00014526	
305.83	0.07784704	0.07143046	835.82	0.00001843		1365.82	-0.00595277		1895.81	0.00141987	0.00014553	
306.03	0.07815577	0.07155545	836.02	0.00050407		1366.02	-0.00680798		1896.01	0.00186278	0.0001458	
306.23	0.07814107	0.07168041	836.22	0.00088097		1366.22	-0.00805439		1896.21	0.00089047	0.00014607	
306.43	0.07877233	0.07180533	836.42	0.00121213		1366.42	-0.00872575		1896.41	0.00183679	0.00014634	
306.63	0.07971353	0.07193022	836.62	0.00143534		1366.62	-0.00722082		1896.61	0.00223888	0.00014661	
306.83	0.07990679	0.07205507	836.82	0.00093492		1366.82	-0.00644125		1896.81	0.00166239	0.00014688	
307.03	0.07990791	0.07217988	837.02	0.00064466		1367.02	-0.00610515		1897.01	0.00179783	0.00014715	
307.23	0.07973671	0.07230466	837.22	0.00193861		1367.22	-0.0061053		1897.21	0.00106534	0.00014742	
307.43	0.07976235	0.0724294	837.42	0.00194221		1367.42	-0.00693315		1897.41	0.00024531	0.00014769	
307.63	0.07899668	0.07255411	837.62	0.00180723		1367.62	-0.00588997		1897.61	0.00007118	0.00014796	
307.83	0.07806859	0.07267878	837.82	0.00135067		1367.82	-0.00548942		1897.81	-0.00016073	0.00014823	
308.03	0.07766677	0.07280341	838.02	0.00141618		1368.02	-0.00610567		1898.01	-0.00023779	0.0001485	
308.23	0.07732812	0.07292801	838.22	0.00063213		1368.22	-0.00576083		1898.21	-0.00031456	0.00014877	
308.43	0.0769489	0.07305257	838.42	-0.00010182		1368.42	-0.00544339		1898.41	0.00071746	0.00014904	
308.63	0.07754513	0.0731771	838.62	-0.00086976		1368.62	-0.00505856		1898.61	0.00080627	0.00014931	
308.83	0.07707201	0.07330159	838.82	-0.00171652		1368.82	-0.00442041		1898.81	0.00001629	0.00014958	
309.03	0.07737381	0.07342605	839.02	-0.00227972		1369.02	-0.00523488		1899.01	0.00003158	0.00014985	
309.23	0.07783537	0.07355047	839.22	-0.00244409		1369.22	-0.0053347		1899.21	-0.00014115	0.00015012	
309.43	0.0777867	0.07367485	839.42	-0.00287197		1369.42	-0.00586225		1899.41	0.00011501	0.00015039	
309.63	0.07774461	0.0737992	839.62	-0.00249048		1369.62	-0.005653		1899.61	0.00061934	0.00015066	
309.83	0.07746494	0.07392351	839.82	-0.00173688		1369.82	-0.00593228		1899.81	-0.0002674	0.00015093	
310.03	0.0772792	0.07404779	840.02	-0.00089508		1370.02	-0.0067675		1900.01	0.00025503	0.0001512	
310.23	0.07806866	0.07417203	840.22	-0.00071411		1370.22	-0.0076576		1900.21	0.00030764	0.00015147	
310.43	0.07862148	0.07429623	840.42	-0.00096501		1370.42	-0.00803525		1900.41	0.00062599	0.00015174	
310.63	0.07844529	0.0744204	840.62	-0.00038566		1370.62	-0.00697591		1900.61	0.00001039	0.00015201	
310.83	0.0782971	0.07454453	840.82	0.00090531		1370.82	-0.00710682		1900.81	-0.0003237	0.00015228	
311.03	0.07828225	0.07466863	841.02	0.00101913		1371.02	-0.00732627		1901.01	-0.00007596	0.00015255	
311.23	0.07826526	0.07479269	841.22	0.00268263		1371.22	-0.00661624		1901.21	0.00027415	0.00015282	
311.43	0.07875444	0.07491672	841.42	0.00230124		1371.42	-0.00604976		1901.41	0.00091512	0.00015308	
311.63	0.0790666	0.07504071	841.62	0.00225235		1371.62	-0.00441202		1901.61	0.00141442	0.00015335	
311.83	0.07897461	0.07516467	841.82	0.00181112		1371.82	-0.00395115		1901.81	0.00080373	0.00015362	
312.03	0.07972648	0.07528858	842.02	0.001356		1372.02	-0.00363223		1902.01	0.00199753	0.00015389	
312.23	0.07989552	0.07541247	842.22	0.00078403		1372.22	-0.00305187		1902.21	0.00202755	0.00015416	
312.43	0.07982582	0.07553632	842.42	0.00075024		1372.42	-0.00206742		1902.41	0.00247401	0.00015443	
312.63	0.08026646	0.07566013	842.62	0.00070284		1372.62	-0.00179075		1902.61	0.00214269	0.0001547	
312.83	0.08036585	0.07578391	842.82	0.00012876		1372.82	-0.00152012		1902.81	0.00195918	0.00015497	
313.03	0.08075534	0.07590765	843.02	-0.00054123		1373.02	-0.0022113		1903.01	0.00160381	0.00015524	
313.23	0.08132488	0.07603135	843.22	0.00030517		1373.22	-0.0020974		1903.21	0.00196141	0.00015551	
313.43	0.08126069	0.07615502	843.42	0.00104388		1373.42	-0.00197048		1903.41	0.00205189	0.00015578	
313.63	0.08027027	0.07627866	843.62	0.00173744		1373.62	-0.00189031		1903.61	0.00229454	0.00015605	
313.83	0.07998191	0.07640225	843.82	0.00147083		1373.82	-0.00268967		1903.81	0.00220151	0.00015632	
314.03	0.08019848	0.07652582	844.02	0.00152686		1374.02	-0.00319778		1904.01	0.00249004	0.00015659	
314.23	0.08112791	0.07664934	844.22	0.00111583		1374.22	-0.00357925		1904.21	0.00184857	0.00015686	
314.43	0.08153485	0.07677284	844.42	0.00105593		1374.42	-0.00407592		1904.41	0.0012624	0.00015713	
314.63	0.08111407	0.07689629	844.62	0.00163401		1374.62	-0.00453638		1904.61	0.00069772	0.00015739	
314.83	0.08134721	0.07701971	844.82	0.00173037		1374.82	-0.0045031		1904.81	0.0001169	0.00015766	
315.03	0.08167325	0.0771431	845.02	0.00136026		1375.02	-0.0038873		1905.01	0.00037359	0.00015793	
315.23	0.08202578	0.07726645	845.22	0.00225447		1375.22	-0.00393937		1905.21	0.00089855	0.0001582	
315.43	0.08254597	0.07738976	845.42	0.0014976		1375.42	-0.0036523		1905.41	0.0016374	0.00015847	
315.63	0.08274203	0.07751304	845.62	0.00070564		1375.62	-0.00310211		1905.61	0.00206539	0.00015874	
315.83	0.08177091	0.07763629	845.82	0.00011228		1375.82	-0.00357737		1905.81	0.00209242	0.00015901	
316.03	0.0812665	0.07775949	846.02	0.00020445		1376.02	-0.00418223		1906.01	0.00307391	0.00015928	
316.23	0.08077754	0.07788267	846.22	0.00025146		1376.22	-0.00480157		1906.21	0.00217864	0.00015955	
316.43	0.0806298	0.0780058	846.42	0.00101893		1376.42	-0.00474465		1906.41	0.00274521	0.00015982	
316.63	0.08154779	0.07812891	846.62	0.00119531		1376.62	-0.00491847		1906.61	0.00226844	0.00016009	
316.83	0.08125301	0.07825197	846.82	0.00086549		1376.82	-0.00608792		1906.81	0.00218697	0.00016035	
317.03	0.08097035	0.078375	847.02	0.00143016		1377.02	-0.00667589		1907.01	0.00233243	0.00016062	
317.23	0.08137813	0.078498	847.22	0.00265411		1377.22	-0.00721854		1907.21	0.00318461	0.00016089	
317.43	0.08112818	0.07862096	847.42	0.00318802		1377.42	-0.00742161		1907.41	0.00301152	0.00016116	
317.63	0.08116175	0.07874388	847.62	0.00396513		1377.62	-0.00762792		1907.61	0.00275649	0.00016143	
317.83	0.08181825	0.07886677	847.82	0.00444433		1377.82	-0.00738059		1907.81	0.00202995	0.0001617	
318.03	0.08253103	0.07898963	848.02	0.00476983		1378.02	-0.00689944		1908.01	0.00178105	0.00016197	
318.23	0.08364936	0.07911245	848.22	0.00525751		1378.22	-0.00674697		1908.21	0.00126371	0.00016224	
318.43	0.08367088	0.07923523	848.42	0.00627451		1378.42	-0.00692312		1908.41	0.00028699	0.00016251	
318.63	0.08378611	0.07935798	848.62	0.00566237		1378.62	-0.00662434		1908.61	-0.00038853	0.00016277	
318.83	0.08430369	0.07948069	848.82	0.00460212		1378.82	-0.00566299		1908.81	-0.00086972	0.00016304	
319.03	0.08509121	0.07960337	849.02	0.00483132		1379.02	-0.00472472		1909.01	-0.00123687	0.00016331	
319.23	0.0852395	0.07972601	849.22	0.00471117		1379.22	-0.00525222		1909.21	-0.00150516	0.00016358	
319.43	0.08537286	0.07984862	849.42	0.00358631		1379.42	-0.00381484		1909.41	-0.00159198	0.00016385	
319.63	0.08466998	0.07997119	849.62	0.00326397		1379.62	-0.00355589		1909.61	-0.00177412	0.00016412	
319.83	0.08383831	0.08009372	849.82	0.00345134		1379.82	-0.00346852		1909.81	-0.00270367	0.00016439	
320.03	0.08317878	0.08021622	850.02	0.00318617		1380.02	-0.0030033		1910.01	-0.00245004	0.00016466	
320.23	0.08292624	0.08033869	850.22	0.00253512		1380.22	-0.00301791		1910.21	-0.00196634	0.00016492	
320.43	0.08243609	0.08046112	850.42	0.00335037		1380.42	-0.00245988		1910.41	-0.00116879	0.00016519	
320.63	0.08299543	0.08058352	850.62	0.00299327		1380.62	-0.00300425		1910.61	-0.00137284	0.00016546	
320.83	0.08255378	0.08070588	850.82	0.0030883		1380.82	-0.00479291		1910.81	-0.00070726	0.00016573	
321.03	0.08290226	0.0808282	851.02	0.00261414		1381.02	-0.00424957		1911.01	-0.00015882	0.000166	
321.23	0.08298743	0.08095049	851.22	0.00288921		1381.22	-0.00456378		1911.21	0.0003062	0.00016627	
321.43	0.08334247	0.08107274	851.42	0.00341588		1381.42	-0.00388331		1911.41	-0.00014144	0.00016654	
321.63	0.08321709	0.08119496	851.62	0.00296677		1381.62	-0.00467389		1911.61	-0.00030457	0.0001668	
321.83	0.08290417	0.08131715	851.82	0.00298105		1381.82	-0.00450235		1911.81	-0.00032246	0.00016707	
322.03	0.08262476	0.0814393	852.02	0.00296706		1382.02	-0.00515985		1912.01	0.00039475	0.00016734	
322.23	0.08351113	0.08156141	852.22	0.00249653		1382.22	-0.0055177		1912.21	0.00092844	0.00016761	
322.43	0.0819663	0.08168349	852.42	0.00267734		1382.42	-0.00666377		1912.41	0.00043594	0.00016788	
322.63	0.08227906	0.08180553	852.62	0.00142092		1382.62	-0.00677467		1912.61	0.00105159	0.00016815	
322.83	0.08229748	0.08192754	852.82	0.00156129		1382.82	-0.00706858		1912.81	0.0002981	0.00016841	
323.03	0.08248492	0.08204951	853.02	0.00178332		1383.02	-0.00726317		1913.01	-0.00059233	0.00016868	
323.23	0.08202904	0.08217145	853.22	0.00181439		1383.22	-0.0072039		1913.21	-0.00102734	0.00016895	
323.43	0.08191206	0.08229335	853.42	0.0014476		1383.42	-0.00643948		1913.41	-0.00054369	0.00016922	
323.63	0.08156832	0.08241522	853.62	0.00186806		1383.62	-0.00676367		1913.61	-0.00043262	0.00016949	
323.83	0.08175965	0.08253706	853.82	0.0018637		1383.82	-0.00670163		1913.81	-0.00055322	0.00016976	
324.03	0.08192637	0.08265885	854.02	0.00107335		1384.02	-0.00618837		1914.01	0.0001654	0.00017002	
324.23	0.08316495	0.08278062	854.22	0.00121558		1384.22	-0.00542159		1914.21	0.0004444	0.00017029	
324.43	0.08434453	0.08290234	854.42	0.00174271		1384.42	-0.00504858		1914.41	0.00040309	0.00017056	
324.63	0.08445482	0.08302404	854.62	0.00140983		1384.62	-0.00648692		1914.61	0.00155346	0.00017083	
324.83	0.08488299	0.08314569	854.82	0.00187682		1384.82	-0.00575625		1914.81	0.00182893	0.0001711	
325.03	0.08568986	0.08326732	855.02	0.00187628		1385.02	-0.00527709		1915.01	0.0021467	0.00017137	
325.23	0.08573352	0.08338891	855.22	0.00253384		1385.22	-0.00564706		1915.21	0.00258682	0.00017163	
325.43	0.08610263	0.08351046	855.42	0.00290946		1385.42	-0.00521187		1915.41	0.00304693	0.0001719	
325.63	0.08619088	0.08363198	855.62	0.00239843		1385.62	-0.00606532		1915.61	0.00294109	0.00017217	
325.83	0.08578924	0.08375346	855.82	0.00188129		1385.82	-0.00630641		1915.81	0.00385219	0.00017244	
326.03	0.08647429	0.08387491	856.02	0.00189176		1386.02	-0.00657959		1916.01	0.00444094	0.00017271	
326.23	0.08622429	0.08399632	856.22	0.00233648		1386.22	-0.00644367		1916.21	0.00439485	0.00017297	
326.43	0.08552489	0.0841177	856.42	0.00216323		1386.42	-0.00686293		1916.41	0.00270895	0.00017324	
326.63	0.08717732	0.08423904	856.62	0.00200743		1386.62	-0.00638098		1916.61	0.00314177	0.00017351	
326.83	0.08623338	0.08436035	856.82	0.00257865		1386.82	-0.00596296		1916.81	0.00153088	0.00017378	
327.03	0.08633022	0.08448162	857.02	0.00264088		1387.02	-0.00581551		1917.01	0.00068668	0.00017405	
327.23	0.08648507	0.08460286	857.22	0.00279242		1387.22	-0.00556789		1917.21	0.00014727	0.00017432	
327.43	0.08670453	0.08472406	857.42	0.00321597		1387.42	-0.00515757		1917.41	0.00044094	0.00017458	
327.63	0.08663285	0.08484523	857.62	0.00267886		1387.62	-0.00502311		1917.61	-0.00001257	0.00017485	
327.83	0.08729885	0.08496637	857.82	0.00236832		1387.82	-0.00507776		1917.81	-0.00038294	0.00017512	
328.03	0.0878059	0.08508746	858.02	0.00226412		1388.02	-0.00434274		1918.01	0.00040623	0.00017539	
328.23	0.08800572	0.08520853	858.22	0.00314882		1388.22	-0.00443886		1918.21	0.00085723	0.00017565	
328.43	0.0886524	0.08532956	858.42	0.00296522		1388.42	-0.00500629		1918.41	0.0014932	0.00017592	
328.63	0.0874097	0.08545055	858.62	0.00323791		1388.62	-0.00558071		1918.61	0.00219797	0.00017619	
328.83	0.08784567	0.08557151	858.82	0.00342516		1388.82	-0.00428059		1918.81	0.0023883	0.00017646	
329.03	0.08805371	0.08569244	859.02	0.00324667		1389.02	-0.00426976		1919.01	0.00317913	0.00017673	
329.23	0.08768653	0.08581333	859.22	0.00328208		1389.22	-0.0040906		1919.21	0.00382433	0.00017699	
329.43	0.08789684	0.08593418	859.42	0.00374587		1389.42	-0.00407392		1919.41	0.00509068	0.00017726	
329.63	0.08787057	0.086055	859.62	0.00260064		1389.62	-0.00436149		1919.61	0.00502996	0.00017753	
329.83	0.08718428	0.08617579	859.82	0.00133539		1389.82	-0.00419116		1919.81	0.0052274	0.0001778	
330.03	0.08767042	0.08629654	860.02	0.00159461		1390.02	-0.00359839		1920.01	0.00452725	0.00017807	
330.23	0.08730235	0.08641725	860.22	0.00059501		1390.22	-0.00426449		1920.21	0.00409553	0.00017833	
330.43	0.08828199	0.08653794	860.42	-0.00004675		1390.42	-0.00468261		1920.41	0.00427959	0.0001786	
330.63	0.08879259	0.08665858	860.62	0.00076302		1390.62	-0.00445637		1920.61	0.00386051	0.00017887	
330.83	0.08895554	0.08677919	860.82	0.00146		1390.82	-0.00394793		1920.81	0.00299171	0.00017914	
331.03	0.09063239	0.08689977	861.02	0.00124216		1391.02	-0.00448983		1921.01	0.00242625	0.0001794	
331.23	0.09129171	0.08702031	861.22	0.0004419		1391.22	-0.00511078		1921.21	0.00232025	0.00017967	
331.43	0.09110938	0.08714082	861.42	0.0009361		1391.42	-0.00566006		1921.41	0.00224211	0.00017994	
331.63	0.09174641	0.0872613	861.62	-0.00058521		1391.62	-0.00685303		1921.61	0.00181868	0.00018021	
331.83	0.09240854	0.08738173	861.82	-0.00036736		1391.82	-0.00796027		1921.81	0.00209817	0.00018047	
332.03	0.09282569	0.08750214	862.02	0.00047342		1392.02	-0.00908601		1922.01	0.00157974	0.00018074	
332.23	0.09235584	0.08762251	862.22	0.00109561		1392.22	-0.00990554		1922.21	0.00062308	0.00018101	
332.43	0.09260985	0.08774284	862.42	0.00097931		1392.42	-0.00927459		1922.41	-0.00006908	0.00018128	
332.63	0.09265271	0.08786314	862.62	0.00086564		1392.62	-0.00839647		1922.61	-0.00019727	0.00018154	
332.83	0.09296991	0.08798341	862.82	0.00135484		1392.82	-0.00752815		1922.81	0.00024801	0.00018181	
333.03	0.09327672	0.08810364	863.02	0.00195346		1393.02	-0.00732126		1923.01	-0.00029804	0.00018208	
333.23	0.0934579	0.08822383	863.22	0.00235011		1393.22	-0.00750402		1923.21	0.00012444	0.00018235	
333.43	0.09313032	0.088344	863.42	0.00283386		1393.42	-0.00726741		1923.41	0.00122565	0.00018261	
333.63	0.09257487	0.08846412	863.62	0.00243162		1393.62	-0.00700778		1923.61	0.00099472	0.00018288	
333.83	0.09302179	0.08858421	863.82	0.00217442		1393.82	-0.00607541		1923.81	0.00168022	0.00018315	
334.03	0.0929601	0.08870427	864.02	0.00305441		1394.02	-0.00569872		1924.01	0.00187181	0.00018342	
334.23	0.09225628	0.0888243	864.22	0.0037472		1394.22	-0.00511815		1924.21	0.00243859	0.00018368	
334.43	0.09264007	0.08894428	864.42	0.00522239		1394.42	-0.00499269		1924.41	0.0029524	0.00018395	
334.63	0.09266866	0.08906424	864.62	0.00646989		1394.62	-0.00510783		1924.61	0.00207775	0.00018422	
334.83	0.09292062	0.08918416	864.82	0.0067967		1394.82	-0.00469478		1924.81	0.00237575	0.00018449	
335.03	0.09357242	0.08930404	865.02	0.0062884		1395.02	-0.00490312		1925.01	0.00213543	0.00018475	
335.23	0.09353554	0.08942389	865.22	0.00576889		1395.22	-0.00550927		1925.21	0.00331693	0.00018502	
335.43	0.09295009	0.08954371	865.42	0.00626584		1395.42	-0.0063717		1925.41	0.00291149	0.00018529	
335.63	0.09358807	0.08966349	865.62	0.00495779		1395.62	-0.00700799		1925.61	0.00298996	0.00018555	
335.83	0.09312781	0.08978324	865.82	0.00533838		1395.82	-0.0069032		1925.81	0.00288053	0.00018582	
336.03	0.0926714	0.08990295	866.02	0.00543782		1396.02	-0.00728843		1926.01	0.00294128	0.00018609	
336.23	0.09201847	0.09002263	866.22	0.00457929		1396.22	-0.00696013		1926.21	0.00332602	0.00018636	
336.43	0.09235358	0.09014228	866.42	0.00339806		1396.42	-0.00573098		1926.41	0.00369223	0.00018662	
336.63	0.09302743	0.09026189	866.62	0.00237921		1396.62	-0.00520312		1926.61	0.00462036	0.00018689	
336.83	0.09243975	0.09038146	866.82	0.00184612		1396.82	-0.00444695		1926.81	0.00508548	0.00018716	
337.03	0.09289522	0.090501	867.02	0.00102195		1397.02	-0.00479358		1927.01	0.0048393	0.00018742	
337.23	0.09214416	0.09062051	867.22	0.00036864		1397.22	-0.00468599		1927.21	0.00572301	0.00018769	
337.43	0.09171834	0.09073998	867.42	-0.00029302		1397.42	-0.00422119		1927.41	0.00599171	0.00018796	
337.63	0.09227995	0.09085942	867.62	-0.00124618		1397.62	-0.00367134		1927.61	0.00587251	0.00018823	
337.83	0.09270491	0.09097882	867.82	-0.00188424		1397.82	-0.00378		1927.81	0.00545819	0.00018849	
338.03	0.09207806	0.09109819	868.02	-0.0019034		1398.02	-0.00417174		1928.01	0.00507838	0.00018876	
338.23	0.09241688	0.09121752	868.22	-0.00180014		1398.22	-0.00425263		1928.21	0.00472393	0.00018903	
338.43	0.09264788	0.09133682	868.42	-0.00080927		1398.42	-0.00450654		1928.41	0.00522118	0.00018929	
338.63	0.09347788	0.09145609	868.62	-0.00022462		1398.62	-0.00443839		1928.61	0.00452676	0.00018956	
338.83	0.09293135	0.09157532	868.82	-0.00006079		1398.82	-0.00370113		1928.81	0.00423123	0.00018983	
339.03	0.09363789	0.09169452	869.02	0.0010476		1399.02	-0.00485088		1929.01	0.00368024	0.00019009	
339.23	0.09356666	0.09181368	869.22	0.00211983		1399.22	-0.00499628		1929.21	0.00414958	0.00019036	
339.43	0.09369674	0.09193281	869.42	0.00261786		1399.42	-0.00565845		1929.41	0.00266444	0.00019063	
339.63	0.09426185	0.0920519	869.62	0.00290571		1399.62	-0.00580684		1929.61	0.00241197	0.00019089	
339.83	0.09372086	0.09217096	869.82	0.00372314		1399.82	-0.00582627		1929.81	0.00236617	0.00019116	
340.03	0.09351199	0.09228999	870.02	0.00441249		1400.02	-0.00609342		1930.01	0.00249485	0.00019143	
340.23	0.0943558	0.09240898	870.22	0.00400862		1400.22	-0.00671003		1930.21	0.00290032	0.00019169	
340.43	0.09414391	0.09252794	870.42	0.00449049		1400.42	-0.0064		1930.41	0.00471517	0.00019196	
340.63	0.09478369	0.09264686	870.62	0.00429713		1400.62	-0.00628994		1930.61	0.00519784	0.00019223	
340.83	0.09515982	0.09276575	870.82	0.00477112		1400.82	-0.00628463		1930.81	0.0055056	0.00019249	
341.03	0.09529172	0.09288461	871.02	0.00485878		1401.02	-0.00643209		1931.01	0.00529862	0.00019276	
341.23	0.09426146	0.09300343	871.22	0.00489625		1401.22	-0.00600481		1931.21	0.00526813	0.00019303	
341.43	0.09504587	0.09312221	871.42	0.00347777		1401.42	-0.00536938		1931.41	0.00499564	0.00019329	
341.63	0.09529159	0.09324096	871.62	0.00291706		1401.62	-0.00528818		1931.61	0.00358698	0.00019356	
341.83	0.09589468	0.09335968	871.82	0.00220516		1401.82	-0.00564165		1931.81	0.00382679	0.00019383	
342.03	0.09641166	0.09347837	872.02	0.00142062		1402.02	-0.0047201		1932.01	0.00396227	0.00019409	
342.23	0.09690655	0.09359702	872.22	0.00127441		1402.22	-0.00375947		1932.21	0.00325898	0.00019436	
342.43	0.096863	0.09371563	872.42	0.00168558		1402.42	-0.00347251		1932.41	0.00281269	0.00019463	
342.63	0.09752661	0.09383421	872.62	0.00112196		1402.62	-0.00383697		1932.61	0.00068263	0.00019489	
342.83	0.09608382	0.09395276	872.82	0.00098894		1402.82	-0.00387345		1932.81	-0.00035313	0.00019516	
343.03	0.09670891	0.09407127	873.02	0.00163747		1403.02	-0.00451376		1933.01	-0.0011115	0.00019543	
343.23	0.09707211	0.09418975	873.22	0.00131311		1403.22	-0.00458297		1933.21	-0.00158878	0.00019569	
343.43	0.09667546	0.0943082	873.42	0.00112405		1403.42	-0.00505199		1933.41	-0.00341846	0.00019596	
343.63	0.09710636	0.09442661	873.62	0.00164972		1403.62	-0.00517514		1933.61	-0.00342286	0.00019623	
343.83	0.09656017	0.09454498	873.82	0.00236325		1403.82	-0.0053693		1933.81	-0.00289894	0.00019649	
344.03	0.09654518	0.09466333	874.02	0.00309692		1404.02	-0.00543277		1934.01	-0.00287415	0.00019676	
344.23	0.09702543	0.09478164	874.22	0.00274448		1404.22	-0.00626093		1934.21	-0.00152669	0.00019703	
344.43	0.09659378	0.09489991	874.42	0.00211798		1404.42	-0.00609789		1934.41	-0.00063312	0.00019729	
344.63	0.09663531	0.09501815	874.62	0.00211117		1404.62	-0.00639143		1934.61	-0.00074624	0.00019756	
344.83	0.09677926	0.09513636	874.82	0.00249457		1404.82	-0.00639461		1934.81	0.00073057	0.00019783	
345.03	0.09635267	0.09525453	875.02	0.00175869		1405.02	-0.00568141		1935.01	0.00058778	0.00019809	
345.23	0.09608542	0.09537267	875.22	0.0017541		1405.22	-0.00565111		1935.21	0.00019872	0.00019836	
345.43	0.09672681	0.09549077	875.42	0.00094566		1405.42	-0.00455578		1935.41	0.00010332	0.00019862	
345.63	0.09639547	0.09560884	875.62	0.00095716		1405.62	-0.0053437		1935.61	0.0001038	0.00019889	
345.83	0.09759091	0.09572688	875.82	0.0008195		1405.82	-0.00492109		1935.81	0.00179132	0.00019916	
346.03	0.09738155	0.09584488	876.02	0.0012377		1406.02	-0.00401677		1936.01	0.0009629	0.00019942	
346.23	0.09768534	0.09596285	876.22	0.0008503		1406.22	-0.0041982		1936.21	0.00009734	0.00019969	
346.43	0.09757858	0.09608079	876.42	0.00159377		1406.42	-0.00426435		1936.41	0.00064775	0.00019996	
346.63	0.09748451	0.09619869	876.62	0.00122266		1406.62	-0.00505266		1936.61	0.00060223	0.00020022	
346.83	0.09743533	0.09631655	876.82	0.00159992		1406.82	-0.00541572		1936.81	0.00099284	0.00020049	
347.03	0.09790088	0.09643439	877.02	0.00152988		1407.02	-0.00532432		1937.01	0.00053936	0.00020075	
347.23	0.09838302	0.09655219	877.22	0.00154594		1407.22	-0.00621252		1937.21	0.00047127	0.00020102	
347.43	0.09811723	0.09666995	877.42	0.00146152		1407.42	-0.00593792		1937.41	0.00078924	0.00020129	
347.63	0.09847732	0.09678768	877.62	0.00150394		1407.62	-0.0057114		1937.61	0.00249698	0.00020155	
347.83	0.09840776	0.09690538	877.82	0.00205986		1407.82	-0.00593156		1937.81	0.00323401	0.00020182	
348.03	0.09928532	0.09702304	878.02	0.00162461		1408.02	-0.00646087		1938.01	0.00296025	0.00020208	
348.23	0.09889456	0.09714067	878.22	0.00024689		1408.22	-0.00611618		1938.21	0.00316295	0.00020235	
348.43	0.09913205	0.09725827	878.42	-0.00026136		1408.42	-0.00598319		1938.41	0.0030523	0.00020262	
348.63	0.09865707	0.09737583	878.62	0.00020792		1408.62	-0.00621491		1938.61	0.00370227	0.00020288	
348.83	0.09913546	0.09749336	878.82	0.00021804		1408.82	-0.00514924		1938.81	0.0040589	0.00020315	
349.03	0.09921529	0.09761085	879.02	0.00038428		1409.02	-0.00433284		1939.01	0.00339092	0.00020341	
349.23	0.09937	0.09772831	879.22	0.00142813		1409.22	-0.00368952		1939.21	0.00312479	0.00020368	
349.43	0.10018185	0.09784574	879.42	0.00148995		1409.42	-0.00313392		1939.41	0.00382513	0.00020395	
349.63	0.09978426	0.09796313	879.62	0.00202374		1409.62	-0.00449712		1939.61	0.00413677	0.00020421	
349.83	0.10053803	0.09808049	879.82	0.00319669		1409.82	-0.00396011		1939.81	0.0037834	0.00020448	
350.03	0.09996862	0.09819782	880.02	0.00340015		1410.02	-0.00357907		1940.01	0.00363461	0.00020474	
350.23	0.10039733	0.09831511	880.22	0.00340437		1410.22	-0.00405308		1940.21	0.003654	0.00020501	
350.43	0.10028304	0.09843237	880.42	0.0039162		1410.42	-0.0042699		1940.41	0.00424682	0.00020528	
350.63	0.10081954	0.09854959	880.62	0.00282597		1410.62	-0.0044158		1940.61	0.00441659	0.00020554	
350.83	0.10054939	0.09866678	880.82	0.00295984		1410.82	-0.00434821		1940.81	0.00440461	0.00020581	
351.03	0.10065879	0.09878394	881.02	0.00248447		1411.02	-0.0040357		1941.01	0.00424098	0.00020607	
351.23	0.10152165	0.09890106	881.22	0.00270493		1411.22	-0.00415855		1941.21	0.00514564	0.00020634	
351.43	0.10159566	0.09901815	881.42	0.00251355		1411.42	-0.00327436		1941.41	0.00510499	0.0002066	
351.63	0.10152138	0.09913521	881.62	0.00230592		1411.62	-0.00283315		1941.61	0.00490473	0.00020687	
351.83	0.10156476	0.09925223	881.82	0.00251056		1411.82	-0.00364492		1941.81	0.00429771	0.00020714	
352.03	0.10225048	0.09936922	882.02	0.00181116		1412.02	-0.0038398		1942.01	0.00383314	0.0002074	
352.23	0.10121562	0.09948617	882.22	0.00126227		1412.22	-0.00292434		1942.21	0.00348904	0.00020767	
352.43	0.10104965	0.09960309	882.42	0.0022201		1412.42	-0.00378045		1942.41	0.00312249	0.00020793	
352.63	0.09980589	0.09971998	882.62	0.00221732		1412.62	-0.00440049		1942.61	0.00364623	0.0002082	
352.83	0.09949086	0.09983683	882.82	0.0016879		1412.82	-0.00416259		1942.81	0.00380179	0.00020846	
353.03	0.10011008	0.09995365	883.02	0.00135556		1413.02	-0.00480864		1943.01	0.0042652	0.00020873	
353.23	0.09999416	0.10007044	883.22	0.00096611		1413.22	-0.00568151		1943.21	0.00490243	0.00020899	
353.43	0.10022834	0.10018719	883.42	0.0006773		1413.42	-0.00662663		1943.41	0.00493202	0.00020926	
353.63	0.09971176	0.10030391	883.62	0.00074117		1413.62	-0.00803756		1943.61	0.00461155	0.00020953	
353.83	0.10049885	0.1004206	883.82	0.00091095		1413.82	-0.00833038		1943.81	0.00440147	0.00020979	
354.03	0.10025434	0.10053725	884.02	-0.00019021		1414.02	-0.00866975		1944.01	0.00470331	0.00021006	
354.23	0.1012828	0.10065387	884.22	-0.00050757		1414.22	-0.00938332		1944.21	0.00407926	0.00021032	
354.43	0.10160366	0.10077045	884.42	-0.00057483		1414.42	-0.00985992		1944.41	0.00413155	0.00021059	
354.63	0.10204237	0.100887	884.62	-0.00131807		1414.62	-0.00978272		1944.61	0.00459292	0.00021085	
354.83	0.10209987	0.10100352	884.82	-0.00038263		1414.82	-0.00941075		1944.81	0.00392157	0.00021112	
355.03	0.10239964	0.10112001	885.02	0.0002063		1415.02	-0.00822146		1945.01	0.00370132	0.00021138	
355.23	0.1026506	0.10123646	885.22	0.00077726		1415.22	-0.00715188		1945.21	0.00334623	0.00021165	
355.43	0.10243019	0.10135287	885.42	0.00112049		1415.42	-0.00638669		1945.41	0.00286453	0.00021191	
355.63	0.10197068	0.10146926	885.62	0.00095159		1415.62	-0.00567603		1945.61	0.00298645	0.00021218	
355.83	0.10300917	0.10158561	885.82	0.00211258		1415.82	-0.00534355		1945.81	0.00362275	0.00021245	
356.03	0.10331208	0.10170192	886.02	0.00307518		1416.02	-0.00458088		1946.01	0.00419033	0.00021271	
356.23	0.10253797	0.10181821	886.22	0.00383998		1416.22	-0.00394411		1946.21	0.00398658	0.00021298	
356.43	0.10257501	0.10193446	886.42	0.00499629		1416.42	-0.00418935		1946.41	0.00346647	0.00021324	
356.63	0.10279536	0.10205067	886.62	0.00518476		1416.62	-0.00416092		1946.61	0.00370236	0.00021351	
356.83	0.10356261	0.10216686	886.82	0.00493719		1416.82	-0.0042459		1946.81	0.00466309	0.00021377	
357.03	0.1046757	0.10228301	887.02	0.00478678		1417.02	-0.00458269		1947.01	0.00499628	0.00021404	
357.23	0.10456076	0.10239912	887.22	0.0045262		1417.22	-0.0043965		1947.21	0.00536837	0.0002143	
357.43	0.10502764	0.10251521	887.42	0.00518149		1417.42	-0.00492361		1947.41	0.00424382	0.00021457	
357.63	0.10598829	0.10263126	887.62	0.00469107		1417.62	-0.00510414		1947.61	0.00432928	0.00021483	
357.83	0.10642815	0.10274727	887.82	0.00451779		1417.82	-0.00532726		1947.81	0.00479372	0.0002151	
358.03	0.10622383	0.10286325	888.02	0.00361825		1418.02	-0.00562532		1948.01	0.00391615	0.00021536	
358.23	0.10691084	0.1029792	888.22	0.00378412		1418.22	-0.00532151		1948.21	0.00328305	0.00021563	
358.43	0.1062079	0.10309512	888.42	0.00297595		1418.42	-0.00568032		1948.41	0.00331081	0.00021589	
358.63	0.10594472	0.103211	888.62	0.00327044		1418.62	-0.00591278		1948.61	0.00266095	0.00021616	
358.83	0.10572899	0.10332685	888.82	0.00375943		1418.82	-0.00550376		1948.81	0.0023861	0.00021642	
359.03	0.10466613	0.10344267	889.02	0.00370396		1419.02	-0.0058255		1949.01	0.00252198	0.00021669	
359.23	0.10475823	0.10355845	889.22	0.00348897		1419.22	-0.00560966		1949.21	0.00203314	0.00021695	
359.43	0.10481187	0.1036742	889.42	0.00332969		1419.42	-0.00507872		1949.41	0.00187717	0.00021722	
359.63	0.1051434	0.10378991	889.62	0.00257598		1419.62	-0.00463804		1949.61	0.00211754	0.00021748	
359.83	0.10518365	0.1039056	889.82	0.00303995		1419.82	-0.00449568		1949.81	0.00247135	0.00021775	
360.03	0.10363245	0.10402125	890.02	0.00339341		1420.02	-0.00404482		1950.01	0.00162906	0.00021801	
360.23	0.10351392	0.10413686	890.22	0.00162955		1420.22	-0.00418535		1950.21	0.00122573	0.00021828	
360.43	0.10333776	0.10425244	890.42	0.00133062		1420.42	-0.00424722		1950.41	0.00063336	0.00021854	
360.63	0.10329073	0.10436799	890.62	0.00083501		1420.62	-0.00453337		1950.61	0.00091	0.00021881	
360.83	0.10371806	0.10448351	890.82	0.00037564		1420.82	-0.00500055		1950.81	0.00217987	0.00021907	
361.03	0.10374281	0.10459899	891.02	-0.00065596		1421.02	-0.00535061		1951.01	0.00186292	0.00021934	
361.23	0.10342601	0.10471444	891.22	-0.00077412		1421.22	-0.00571046		1951.21	0.00203762	0.0002196	
361.43	0.10345408	0.10482986	891.42	-0.00061684		1421.42	-0.00610428		1951.41	0.00197281	0.00021987	
361.63	0.10358072	0.10494524	891.62	-0.00079981		1421.62	-0.00558549		1951.61	0.0030731	0.00022013	
361.83	0.10373505	0.10506059	891.82	-0.00075227		1421.82	-0.00469241		1951.81	0.00353967	0.0002204	
362.03	0.10325118	0.10517591	892.02	-0.0017537		1422.02	-0.00436494		1952.01	0.00352418	0.00022066	
362.23	0.10352125	0.10529119	892.22	-0.00164645		1422.22	-0.00405083		1952.21	0.0042763	0.00022093	
362.43	0.10235728	0.10540644	892.42	-0.001222		1422.42	-0.00451251		1952.41	0.00441104	0.00022119	
362.63	0.10332968	0.10552166	892.62	0.00008745		1422.62	-0.00523661		1952.61	0.00431112	0.00022145	
362.83	0.10471432	0.10563685	892.82	-0.0000722		1422.82	-0.0051427		1952.81	0.00426053	0.00022172	
363.03	0.10471379	0.105752	893.02	0.00014259		1423.02	-0.00533531		1953.01	0.00423744	0.00022198	
363.23	0.105244	0.10586711	893.22	0.00100317		1423.22	-0.00496525		1953.21	0.00409742	0.00022225	
363.43	0.10488805	0.1059822	893.42	0.0013167		1423.42	-0.00454919		1953.41	0.00454982	0.00022251	
363.63	0.10473755	0.10609725	893.62	0.00131471		1423.62	-0.00516673		1953.61	0.00539305	0.00022278	
363.83	0.10437147	0.10621227	893.82	0.00202497		1423.82	-0.00515283		1953.81	0.00450483	0.00022304	
364.03	0.10377139	0.10632726	894.02	0.00257882		1424.02	-0.00525418		1954.01	0.00351827	0.00022331	
364.23	0.10432513	0.10644221	894.22	0.00153211		1424.22	-0.00542588		1954.21	0.00338601	0.00022357	
364.43	0.10461461	0.10655713	894.42	0.00162953		1424.42	-0.00555752		1954.41	0.00303426	0.00022384	
364.63	0.10553847	0.10667201	894.62	0.0019998		1424.62	-0.005303		1954.61	0.00311251	0.0002241	
364.83	0.1064768	0.10678687	894.82	0.00187041		1424.82	-0.00583048		1954.81	0.00326242	0.00022437	
365.03	0.10705679	0.10690169	895.02	0.00208042		1425.02	-0.00676644		1955.01	0.0025288	0.00022463	
365.23	0.10700262	0.10701647	895.22	0.00219598		1425.22	-0.00672517		1955.21	0.00235114	0.00022489	
365.43	0.10812631	0.10713123	895.42	0.00248501		1425.42	-0.00641136		1955.41	0.00255408	0.00022516	
365.63	0.10852215	0.10724595	895.62	0.00213504		1425.62	-0.0068522		1955.61	0.00296198	0.00022542	
365.83	0.10920196	0.10736064	895.82	0.00176509		1425.82	-0.00556542		1955.81	0.00196197	0.00022569	
366.03	0.10917578	0.10747529	896.02	0.00105849		1426.02	-0.00655582		1956.01	0.00252527	0.00022595	
366.23	0.10950034	0.10758991	896.22	0.00137343		1426.22	-0.00668582		1956.21	0.0023295	0.00022622	
366.43	0.1092481	0.1077045	896.42	0.0015722		1426.42	-0.00686979		1956.41	0.00276695	0.00022648	
366.63	0.11043653	0.10781906	896.62	0.00125268		1426.62	-0.00733851		1956.61	0.00301765	0.00022674	
366.83	0.11045064	0.10793358	896.82	0.00161716		1426.82	-0.00664891		1956.81	0.00350074	0.00022701	
367.03	0.10920444	0.10804807	897.02	0.00222401		1427.02	-0.00694385		1957.01	0.00483505	0.00022727	
367.23	0.10875885	0.10816253	897.22	0.00314487		1427.22	-0.00640376		1957.21	0.0054869	0.00022754	
367.43	0.10845769	0.10827696	897.42	0.00349543		1427.42	-0.00578061		1957.41	0.00618402	0.0002278	
367.63	0.10799934	0.10839135	897.62	0.00389303		1427.62	-0.00582376		1957.61	0.00621758	0.00022807	
367.83	0.10819568	0.10850571	897.82	0.0038395		1427.82	-0.0048128		1957.81	0.00549531	0.00022833	
368.03	0.10803288	0.10862003	898.02	0.00330021		1428.02	-0.00427609		1958.01	0.00538159	0.00022859	
368.23	0.10848946	0.10873432	898.22	0.00330229		1428.22	-0.00364518		1958.21	0.00529764	0.00022886	
368.43	0.10963897	0.10884858	898.42	0.00202176		1428.42	-0.00361443		1958.41	0.00508483	0.00022912	
368.63	0.11013942	0.10896281	898.62	0.00260388		1428.62	-0.00315878		1958.61	0.00489856	0.00022939	
368.83	0.11057598	0.109077	898.82	0.00227742		1428.82	-0.00368065		1958.81	0.0044762	0.00022965	
369.03	0.11077946	0.10919117	899.02	0.00309044		1429.02	-0.00393932		1959.01	0.00377886	0.00022991	
369.23	0.10997111	0.10930529	899.22	0.00320873		1429.22	-0.00383233		1959.21	0.00325214	0.00023018	
369.43	0.11061642	0.10941939	899.42	0.00371468		1429.42	-0.00411194		1959.41	0.00263331	0.00023044	
369.63	0.10994493	0.10953345	899.62	0.00356131		1429.62	-0.00422542		1959.61	0.00165043	0.00023071	
369.83	0.11012123	0.10964748	899.82	0.0038391		1429.82	-0.00443845		1959.81	0.00098388	0.00023097	
370.03	0.11008019	0.10976148	900.02	0.0042691		1430.02	-0.00574252		1960.01	0.00173927	0.00023123	
370.23	0.10967348	0.10987544	900.22	0.00446771		1430.22	-0.00576946		1960.21	0.00179822	0.0002315	
370.43	0.10873743	0.10998938	900.42	0.00509035		1430.42	-0.00600811		1960.41	0.00275952	0.00023176	
370.63	0.10817305	0.11010327	900.62	0.0055087		1430.62	-0.00637294		1960.61	0.00179606	0.00023203	
370.83	0.10877785	0.11021714	900.82	0.00572681		1430.82	-0.00707585		1960.81	0.00238727	0.00023229	
371.03	0.10853306	0.11033097	901.02	0.00641249		1431.02	-0.00779136		1961.01	0.00243608	0.00023255	
371.23	0.1088477	0.11044477	901.22	0.00682944		1431.22	-0.00739391		1961.21	0.00280507	0.00023282	
371.43	0.10918486	0.11055854	901.42	0.00714642		1431.42	-0.00722817		1961.41	0.00344941	0.00023308	
371.63	0.11000038	0.11067228	901.62	0.00615225		1431.62	-0.00726091		1961.61	0.00388922	0.00023335	
371.83	0.11018301	0.11078598	901.82	0.00508106		1431.82	-0.00708863		1961.81	0.00426646	0.00023361	
372.03	0.11053022	0.11089965	902.02	0.00434774		1432.02	-0.00684531		1962.01	0.00400441	0.00023387	
372.23	0.11113471	0.11101328	902.22	0.00417824		1432.22	-0.00630251		1962.21	0.00371063	0.00023414	
372.43	0.11135446	0.11112689	902.42	0.0027416		1432.42	-0.00638531		1962.41	0.00414224	0.0002344	
372.63	0.11150965	0.11124046	902.62	0.00314802		1432.62	-0.00609629		1962.61	0.00499403	0.00023466	
372.83	0.11216781	0.111354	902.82	0.00238994		1432.82	-0.00582524		1962.81	0.00475415	0.00023493	
373.03	0.11170854	0.1114675	903.02	0.00255791		1433.02	-0.00579333		1963.01	0.0048133	0.00023519	
373.23	0.11091916	0.11158098	903.22	0.00293652		1433.22	-0.00521477		1963.21	0.004487	0.00023546	
373.43	0.11160341	0.11169442	903.42	0.00230906		1433.42	-0.00497129		1963.41	0.00473361	0.00023572	
373.63	0.11104118	0.11180783	903.62	0.00199879		1433.62	-0.00449904		1963.61	0.00445324	0.00023598	
373.83	0.11175918	0.1119212	903.82	0.00159627		1433.82	-0.00480407		1963.81	0.0048803	0.00023625	
374.03	0.1111063	0.11203455	904.02	0.00211001		1434.02	-0.00462861		1964.01	0.00375038	0.00023651	
374.23	0.11150039	0.11214786	904.22	0.00124553		1434.22	-0.00421991		1964.21	0.00359631	0.00023677	
374.43	0.11090089	0.11226113	904.42	0.00143797		1434.42	-0.00417032		1964.41	0.00319187	0.00023704	
374.63	0.11126443	0.11237438	904.62	0.00157047		1434.62	-0.00474327		1964.61	0.0017548	0.0002373	
374.83	0.11213238	0.11248759	904.82	0.0015525		1434.82	-0.00466586		1964.81	0.00272184	0.00023756	
375.03	0.11197019	0.11260077	905.02	0.00194709		1435.02	-0.00436314		1965.01	0.00326044	0.00023783	
375.23	0.11263278	0.11271392	905.22	0.00207947		1435.22	-0.00489777		1965.21	0.00478567	0.00023809	
375.43	0.1122308	0.11282703	905.42	0.002109		1435.42	-0.00495685		1965.41	0.00502329	0.00023836	
375.63	0.11198225	0.11294011	905.62	0.00216649		1435.62	-0.00451552		1965.61	0.00390718	0.00023862	
375.83	0.11126408	0.11305316	905.82	0.00171187		1435.82	-0.00355165		1965.81	0.00329755	0.00023888	
376.03	0.11144411	0.11316618	906.02	0.0017838		1436.02	-0.00377047		1966.01	0.00205452	0.00023915	
376.23	0.1110037	0.11327917	906.22	0.00136537		1436.22	-0.00358093		1966.21	0.00198453	0.00023941	
376.43	0.11023576	0.11339212	906.42	0.001367		1436.42	-0.00403147		1966.41	0.00251034	0.00023967	
376.63	0.1111621	0.11350504	906.62	0.0015653		1436.62	-0.00408172		1966.61	0.002471	0.00023994	
376.83	0.11097811	0.11361793	906.82	0.00104161		1436.82	-0.00364255		1966.81	0.00233437	0.0002402	
377.03	0.11100306	0.11373078	907.02	0.00147666		1437.02	-0.00352497		1967.01	0.00280817	0.00024046	
377.23	0.11155083	0.1138436	907.22	0.00194146		1437.22	-0.00328414		1967.21	0.00201776	0.00024073	
377.43	0.11204467	0.11395639	907.42	0.00154626		1437.42	-0.0036815		1967.41	0.00251722	0.00024099	
377.63	0.1123575	0.11406915	907.62	0.00118978		1437.62	-0.00390417		1967.61	0.00210084	0.00024125	
377.83	0.11284025	0.11418187	907.82	0.00068007		1437.82	-0.00444268		1967.81	0.00140844	0.00024152	
378.03	0.11252783	0.11429457	908.02	0.00062594		1438.02	-0.00497445		1968.01	0.00061774	0.00024178	
378.23	0.11345639	0.11440723	908.22	0.00011753		1438.22	-0.00557496		1968.21	0.00114276	0.00024204	
378.43	0.11332098	0.11451985	908.42	0.00057974		1438.42	-0.0063447		1968.41	0.00125983	0.00024231	
378.63	0.1138373	0.11463245	908.62	0.00074447		1438.62	-0.00746333		1968.61	0.00174316	0.00024257	
378.83	0.11456423	0.11474501	908.82	0.00069437		1438.82	-0.0083157		1968.81	0.00313247	0.00024283	
379.03	0.11495596	0.11485754	909.02	0.00099619		1439.02	-0.00970196		1969.01	0.00398799	0.0002431	
379.23	0.11517762	0.11497004	909.22	0.00163012		1439.22	-0.01110151		1969.21	0.00458212	0.00024336	
379.43	0.11466958	0.11508251	909.42	0.00226365		1439.42	-0.01159351		1969.41	0.00407971	0.00024362	
379.63	0.11519359	0.11519494	909.62	0.00282194		1439.62	-0.01205845		1969.61	0.00370628	0.00024388	
379.83	0.11558544	0.11530734	909.82	0.00242705		1439.82	-0.01284247		1969.81	0.00448278	0.00024415	
380.02	0.11558544	0.11541915	910.02	0.00242705		1440.02	-0.01284247		1970.01	0.00448278	0.00024441	
380.22	0.116412	0.11541252	910.22	0.00308389		1440.22	-0.01235065		1970.21	0.00383402	0.00024441	
380.42	0.11677114	0.1154059	910.42	0.00372896		1440.42	-0.01185258		1970.41	0.00357069	0.00024441	
380.62	0.11658186	0.11539927	910.62	0.00388084		1440.62	-0.01154724		1970.61	0.00309167	0.0002444	
380.82	0.11677685	0.11539265	910.82	0.00487685		1440.82	-0.01069718		1970.81	0.00325498	0.0002444	
381.02	0.11712309	0.11538602	911.02	0.00611215		1441.02	-0.00995391		1971.01	0.00336624	0.0002444	
381.22	0.11665306	0.1153794	911.22	0.00652861		1441.22	-0.00987503		1971.21	0.00396332	0.0002444	
381.42	0.11700128	0.11537278	911.42	0.00671954		1441.42	-0.00971729		1971.41	0.00406566	0.0002444	
381.62	0.11676941	0.11536615	911.62	0.00648311		1441.62	-0.00907668		1971.61	0.00355507	0.00024439	
381.82	0.11634625	0.11535953	911.82	0.00654679		1441.82	-0.00899127		1971.81	0.00383361	0.00024439	
382.02	0.11612581	0.11535291	912.02	0.00619296		1442.02	-0.0097755		1972.01	0.00407517	0.00024439	
382.22	0.11496467	0.11534629	912.22	0.00603667		1442.22	-0.00994383		1972.21	0.00474666	0.00024439	
382.42	0.11487538	0.11533966	912.42	0.0052019		1442.42	-0.00993628		1972.41	0.00529199	0.00024439	
382.62	0.11568139	0.11533304	912.62	0.00482422		1442.62	-0.01090368		1972.61	0.00536047	0.00024438	
382.82	0.11565237	0.11532642	912.82	0.00410979		1442.82	-0.01095255		1972.81	0.00568193	0.00024438	
383.02	0.11687239	0.1153198	913.02	0.00303463		1443.02	-0.01052992		1973.01	0.00567113	0.00024438	
383.22	0.11679053	0.11531318	913.22	0.00160321		1443.22	-0.01124092		1973.21	0.00597165	0.00024438	
383.42	0.11636687	0.11530656	913.42	0.00175809		1443.42	-0.01201424		1973.41	0.00532299	0.00024438	
383.62	0.11660003	0.11529994	913.62	0.00140036		1443.62	-0.0116595		1973.61	0.00519538	0.00024437	
383.82	0.11699869	0.11529332	913.82	0.00182578		1443.82	-0.01230672		1973.81	0.00510338	0.00024437	
384.02	0.11716483	0.1152867	914.02	0.00175096		1444.02	-0.01264105		1974.01	0.00456243	0.00024437	
384.22	0.11782565	0.11528009	914.22	0.00328829		1444.22	-0.01216752		1974.21	0.00361044	0.00024437	
384.42	0.11734207	0.11527347	914.42	0.00366666		1444.42	-0.01181291		1974.41	0.00315057	0.00024437	
384.62	0.11696446	0.11526685	914.62	0.00405311		1444.62	-0.01111144		1974.61	0.0025086	0.00024436	
384.82	0.1176782	0.11526023	914.82	0.00497886		1444.82	-0.01099088		1974.81	0.00291181	0.00024436	
385.02	0.11824337	0.11525362	915.02	0.00618565		1445.02	-0.01099521		1975.01	0.00333585	0.00024436	
385.22	0.1186306	0.115247	915.22	0.00568361		1445.22	-0.01174893		1975.21	0.00401678	0.00024436	
385.42	0.11964341	0.11524038	915.42	0.00618231		1445.42	-0.01170571		1975.41	0.00281286	0.00024436	
385.62	0.11974782	0.11523377	915.62	0.00671321		1445.62	-0.01201507		1975.61	0.00271622	0.00024436	
385.82	0.11999266	0.11522715	915.82	0.00709349		1445.82	-0.01284543		1975.81	0.0040242	0.00024435	
386.02	0.12047855	0.11522054	916.02	0.00668329		1446.02	-0.01363701		1976.01	0.00476852	0.00024435	
386.22	0.12035264	0.11521392	916.22	0.006237		1446.22	-0.01316914		1976.21	0.00567626	0.00024435	
386.42	0.11996255	0.11520731	916.42	0.00540106		1446.42	-0.01405119		1976.41	0.00568842	0.00024435	
386.62	0.12049759	0.11520069	916.62	0.0051566		1446.62	-0.01493774		1976.61	0.00557944	0.00024435	
386.82	0.11933975	0.11519408	916.82	0.00479787		1446.82	-0.01426117		1976.81	0.00482036	0.00024434	
387.02	0.11884529	0.11518747	917.02	0.00413289		1447.02	-0.01462505		1977.01	0.00476643	0.00024434	
387.22	0.11785093	0.11518086	917.22	0.00417828		1447.22	-0.01525158		1977.21	0.00522518	0.00024434	
387.42	0.11676612	0.11517424	917.42	0.00451899		1447.42	-0.01500658		1977.41	0.00436108	0.00024434	
387.62	0.1165377	0.11516763	917.62	0.00409841		1447.62	-0.01383387		1977.61	0.00354487	0.00024434	
387.82	0.11616975	0.11516102	917.82	0.00425972		1447.82	-0.0128196		1977.81	0.00361239	0.00024433	
388.02	0.11557666	0.11515441	918.02	0.00495938		1448.02	-0.01192889		1978.01	0.00285694	0.00024433	
388.22	0.11500162	0.1151478	918.22	0.00552076		1448.22	-0.01018079		1978.21	0.00216989	0.00024433	
388.42	0.11410485	0.11514119	918.42	0.0053721		1448.42	-0.00920274		1978.41	0.00125082	0.00024433	
388.62	0.11404221	0.11513458	918.62	0.00525642		1448.62	-0.00817037		1978.61	0.00126895	0.00024433	
388.82	0.11422385	0.11512797	918.82	0.00508198		1448.82	-0.00810105		1978.81	0.00109756	0.00024432	
389.02	0.11425247	0.11512136	919.02	0.00592636		1449.02	-0.0074424		1979.01	0.00163768	0.00024432	
389.22	0.1141762	0.11511475	919.22	0.00585573		1449.22	-0.00771439		1979.21	0.00082307	0.00024432	
389.42	0.11470059	0.11510814	919.42	0.00718163		1449.42	-0.00797685		1979.41	0.00058714	0.00024432	
389.62	0.11437568	0.11510153	919.62	0.00794693		1449.62	-0.00801735		1979.61	0.00150897	0.00024432	
389.82	0.11555409	0.11509492	919.82	0.0070849		1449.82	-0.007833		1979.81	0.00201437	0.00024431	
390.02	0.11582524	0.11508832	920.02	0.00608611		1450.02	-0.00840179		1980.01	0.00183372	0.00024431	
390.22	0.11549311	0.11508171	920.22	0.00498775		1450.22	-0.00933004		1980.21	0.00210882	0.00024431	
390.42	0.1152255	0.1150751	920.42	0.0042948		1450.42	-0.01073098		1980.41	0.00225944	0.00024431	
390.62	0.11544956	0.1150685	920.62	0.00354783		1450.62	-0.011422		1980.61	0.00207332	0.00024431	
390.82	0.11572904	0.11506189	920.82	0.00295553		1450.82	-0.01158019		1980.81	0.00241912	0.0002443	
391.02	0.11625678	0.11505529	921.02	0.00175389		1451.02	-0.01251915		1981.01	0.00313176	0.0002443	
391.22	0.11664502	0.11504868	921.22	0.00211079		1451.22	-0.0136784		1981.21	0.00355385	0.0002443	
391.42	0.11662187	0.11504208	921.42	0.0023553		1451.42	-0.01359854		1981.41	0.00343597	0.0002443	
391.62	0.11707559	0.11503547	921.62	0.0021416		1451.62	-0.01355386		1981.61	0.00298451	0.0002443	
391.82	0.1173333	0.11502887	921.82	0.00196053		1451.82	-0.01355129		1981.81	0.00313096	0.0002443	
392.02	0.11714325	0.11502226	922.02	0.00260832		1452.02	-0.01320253		1982.01	0.00226053	0.00024429	
392.22	0.11663466	0.11501566	922.22	0.00229821		1452.22	-0.01253997		1982.21	0.0020167	0.00024429	
392.42	0.11636311	0.11500906	922.42	0.0018864		1452.42	-0.01267092		1982.41	0.00166343	0.00024429	
392.62	0.11612216	0.11500246	922.62	0.00074153		1452.62	-0.01225212		1982.61	0.00176047	0.00024429	
392.82	0.11541554	0.11499585	922.82	0.00036126		1452.82	-0.01257771		1982.81	0.00076484	0.00024429	
393.02	0.11565237	0.11498925	923.02	0.00120811		1453.02	-0.0124942		1983.01	0.00121085	0.00024428	
393.22	0.11554786	0.11498265	923.22	0.0016804		1453.22	-0.01261336		1983.21	0.00119081	0.00024428	
393.42	0.1150878	0.11497605	923.42	0.00258099		1453.42	-0.01340536		1983.41	0.00168516	0.00024428	
393.62	0.11414262	0.11496945	923.62	0.00300664		1453.62	-0.01304147		1983.61	0.0016319	0.00024428	
393.82	0.1147703	0.11496285	923.82	0.00248711		1453.82	-0.0134965		1983.81	0.00201258	0.00024428	
394.02	0.11396279	0.11495625	924.02	0.00237939		1454.02	-0.01453418		1984.01	0.00165202	0.00024427	
394.22	0.11333552	0.11494965	924.22	0.00182861		1454.22	-0.01562402		1984.21	0.00196533	0.00024427	
394.42	0.11356631	0.11494305	924.42	0.00186147		1454.42	-0.01633123		1984.41	0.0020086	0.00024427	
394.62	0.11319942	0.11493645	924.62	0.00185239		1454.62	-0.01689581		1984.61	0.00161698	0.00024427	
394.82	0.11406662	0.11492985	924.82	0.00145204		1454.82	-0.01670304		1984.81	0.00240512	0.00024427	
395.02	0.11417284	0.11492326	925.02	0.00116004		1455.02	-0.01676434		1985.01	0.00224194	0.00024426	
395.22	0.11349417	0.11491666	925.22	0.00216184		1455.22	-0.01733601		1985.21	0.00232796	0.00024426	
395.42	0.11370908	0.11491006	925.42	0.00296932		1455.42	-0.01699597		1985.41	0.00227082	0.00024426	
395.62	0.11387334	0.11490347	925.62	0.00301357		1455.62	-0.01686619		1985.61	0.00216795	0.00024426	
395.82	0.11461477	0.11489687	925.82	0.00352068		1455.82	-0.01524214		1985.81	0.00230365	0.00024426	
396.02	0.11478371	0.11489027	926.02	0.00381517		1456.02	-0.01443099		1986.01	0.00201392	0.00024425	
396.22	0.11511851	0.11488368	926.22	0.00373545		1456.22	-0.01371693		1986.21	0.00309492	0.00024425	
396.42	0.11486276	0.11487708	926.42	0.00273537		1456.42	-0.01312831		1986.41	0.00349068	0.00024425	
396.62	0.1151457	0.11487049	926.62	0.00266175		1456.62	-0.0117567		1986.61	0.00385619	0.00024425	
396.82	0.11531075	0.11486389	926.82	0.0027493		1456.82	-0.01170601		1986.81	0.00351757	0.00024425	
397.02	0.11559899	0.1148573	927.02	0.00391831		1457.02	-0.01159771		1987.01	0.00492988	0.00024425	
397.22	0.11595401	0.1148507	927.22	0.00394724		1457.22	-0.01218495		1987.21	0.0054071	0.00024424	
397.42	0.11570663	0.11484411	927.42	0.00461402		1457.42	-0.01323533		1987.41	0.00535548	0.00024424	
397.62	0.11597648	0.11483752	927.62	0.0042965		1457.62	-0.01257341		1987.61	0.00491564	0.00024424	
397.82	0.11618048	0.11483093	927.82	0.00374899		1457.82	-0.01314551		1987.81	0.00487616	0.00024424	
398.02	0.1168561	0.11482433	928.02	0.00352756		1458.02	-0.01332806		1988.01	0.00430261	0.00024424	
398.22	0.11756026	0.11481774	928.22	0.00252091		1458.22	-0.0140357		1988.21	0.00476915	0.00024423	
398.42	0.11766364	0.11481115	928.42	0.00212781		1458.42	-0.01422049		1988.41	0.00469258	0.00024423	
398.62	0.11851641	0.11480456	928.62	0.00202357		1458.62	-0.0142031		1988.61	0.00412929	0.00024423	
398.82	0.11848266	0.11479797	928.82	0.00194393		1458.82	-0.01337719		1988.81	0.00324463	0.00024423	
399.02	0.11818952	0.11479138	929.02	0.00160113		1459.02	-0.01236911		1989.01	0.00275043	0.00024423	
399.22	0.11782733	0.11478479	929.22	0.00296842		1459.22	-0.01205466		1989.21	0.00246139	0.00024422	
399.42	0.11816769	0.1147782	929.42	0.00362615		1459.42	-0.01111327		1989.41	0.00229999	0.00024422	
399.62	0.11898393	0.11477161	929.62	0.00369975		1459.62	-0.01000079		1989.61	0.00274371	0.00024422	
399.82	0.12016917	0.11476502	929.82	0.00468758		1459.82	-0.0090307		1989.81	0.00272943	0.00024422	
400.02	0.11892613	0.11475843	930.02	0.00535853		1460.02	-0.00953788		1990.01	0.0026624	0.00024422	
400.22	0.1182778	0.11475184	930.22	0.00576338		1460.22	-0.00905347		1990.21	0.00327009	0.00024421	
400.42	0.11654386	0.11474526	930.42	0.00601991		1460.42	-0.0093072		1990.41	0.00293297	0.00024421	
400.62	0.11642609	0.11473867	930.62	0.00664478		1460.62	-0.00868469		1990.61	0.00237375	0.00024421	
400.82	0.11497055	0.11473208	930.82	0.00631702		1460.82	-0.00964813		1990.81	0.0019921	0.00024421	
401.02	0.11384165	0.1147255	931.02	0.00666465		1461.02	-0.01054123		1991.01	0.00203777	0.00024421	
401.22	0.11392199	0.11471891	931.22	0.00670069		1461.22	-0.01172395		1991.21	0.00176413	0.0002442	
401.42	0.11349006	0.11471232	931.42	0.00583091		1461.42	-0.01272711		1991.41	0.00199306	0.0002442	
401.62	0.11364326	0.11470574	931.62	0.00466742		1461.62	-0.01312605		1991.61	0.00211372	0.0002442	
401.82	0.11470601	0.11469915	931.82	0.00492187		1461.82	-0.01473562		1991.81	0.00259236	0.0002442	
402.02	0.11552384	0.11469257	932.02	0.00457647		1462.02	-0.01551434		1992.01	0.0035557	0.0002442	
402.22	0.11531644	0.11468598	932.22	0.00419518		1462.22	-0.01656975		1992.21	0.00479569	0.0002442	
402.42	0.11505909	0.1146794	932.42	0.00501919		1462.42	-0.01621655		1992.41	0.00491111	0.00024419	
402.62	0.11523508	0.11467282	932.62	0.00502291		1462.62	-0.016181		1992.61	0.00479129	0.00024419	
402.82	0.114531	0.11466623	932.82	0.00547919		1462.82	-0.01506823		1992.81	0.00388092	0.00024419	
403.02	0.11522736	0.11465965	933.02	0.00451741		1463.02	-0.0139056		1993.01	0.0046193	0.00024419	
403.22	0.11566062	0.11465307	933.22	0.00563054		1463.22	-0.01328025		1993.21	0.00481669	0.00024419	
403.42	0.11636047	0.11464649	933.42	0.00496523		1463.42	-0.01243166		1993.41	0.00488159	0.00024418	
403.62	0.1166952	0.11463991	933.62	0.00459497		1463.62	-0.01102167		1993.61	0.00380377	0.00024418	
403.82	0.11697111	0.11463332	933.82	0.00501742		1463.82	-0.01034866		1993.81	0.00271805	0.00024418	
404.02	0.11600443	0.11462674	934.02	0.00512948		1464.02	-0.01022885		1994.01	0.00105931	0.00024418	
404.22	0.11614244	0.11462016	934.22	0.00596343		1464.22	-0.00976129		1994.21	0.00033001	0.00024418	
404.42	0.11481547	0.11461358	934.42	0.0054777		1464.42	-0.00984837		1994.41	-0.00048551	0.00024417	
404.62	0.1148122	0.114607	934.62	0.00450516		1464.62	-0.0094505		1994.61	-0.00083584	0.00024417	
404.82	0.11363728	0.11460042	934.82	0.00447072		1464.82	-0.00962423		1994.81	-0.00118479	0.00024417	
405.02	0.11369438	0.11459384	935.02	0.00416055		1465.02	-0.01098674		1995.01	-0.00094028	0.00024417	
405.22	0.1144265	0.11458727	935.22	0.00389642		1465.22	-0.01178769		1995.21	-0.00072909	0.00024417	
405.42	0.11570502	0.11458069	935.42	0.00254999		1465.42	-0.01280426		1995.41	-0.00053311	0.00024416	
405.62	0.11677222	0.11457411	935.62	0.00306205		1465.62	-0.01373452		1995.61	0.0002077	0.00024416	
405.82	0.11756553	0.11456753	935.82	0.00269804		1465.82	-0.01456132		1995.81	0.00101282	0.00024416	
406.02	0.1167386	0.11456096	936.02	0.00209213		1466.02	-0.01484945		1996.01	0.00270527	0.00024416	
406.22	0.1170056	0.11455438	936.22	0.00241612		1466.22	-0.01573337		1996.21	0.00350823	0.00024416	
406.42	0.11654558	0.1145478	936.42	0.00233541		1466.42	-0.01553447		1996.41	0.00315166	0.00024415	
406.62	0.11673097	0.11454123	936.62	0.00155003		1466.62	-0.01618798		1996.61	0.00339865	0.00024415	
406.82	0.11736873	0.11453465	936.82	0.00169032		1466.82	-0.01621271		1996.81	0.00395399	0.00024415	
407.02	0.11712669	0.11452808	937.02	0.00165237		1467.02	-0.01565888		1997.01	0.00437213	0.00024415	
407.22	0.11682156	0.1145215	937.22	0.00259705		1467.22	-0.01502408		1997.21	0.00378796	0.00024415	
407.42	0.11728164	0.11451493	937.42	0.00218573		1467.42	-0.01385135		1997.41	0.00261723	0.00024414	
407.62	0.1166724	0.11450835	937.62	0.00226192		1467.62	-0.0121618		1997.61	0.00124957	0.00024414	
407.82	0.11675736	0.11450178	937.82	0.00293356		1467.82	-0.0123023		1997.81	0.00086114	0.00024414	
408.02	0.11649077	0.11449521	938.02	0.00286951		1468.02	-0.01198461		1998.01	0.00021507	0.00024414	
408.22	0.11666525	0.11448863	938.22	0.00354297		1468.22	-0.01258077		1998.21	0.00035781	0.00024414	
408.42	0.11587297	0.11448206	938.42	0.00339284		1468.42	-0.0130754		1998.41	0.00046063	0.00024414	
408.62	0.11565717	0.11447549	938.62	0.00396239		1468.62	-0.01261189		1998.61	0.00059713	0.00024413	
408.82	0.11503013	0.11446892	938.82	0.00424184		1468.82	-0.01261864		1998.81	0.00087643	0.00024413	
409.02	0.11466104	0.11446234	939.02	0.00393928		1469.02	-0.01394397		1999.01	0.00099905	0.00024413	
409.22	0.11487877	0.11445577	939.22	0.00446869		1469.22	-0.014561		1999.21	0.00068092	0.00024413	
409.42	0.1152623	0.1144492	939.42	0.00511323		1469.42	-0.01581623		1999.41	0.00114065	0.00024413	
409.62	0.11526206	0.11444263	939.62	0.00634133		1469.62	-0.01554362		1999.61	0.00238363	0.00024412	
409.82	0.11540234	0.11443606	939.82	0.00556763		1469.82	-0.01572945		1999.81	0.0027181	0.00024412	
410.02	0.11416808	0.11442949	940.02	0.00556207		1470.02	-0.01579152		2000.01	0.00284543	0.00024412	
410.22	0.11450663	0.11442292	940.22	0.00568969		1470.22	-0.01631416		2000.21	0.00237094	0.00024412	
410.42	0.11389341	0.11441636	940.42	0.00579404		1470.42	-0.01600499		2000.41	0.00240109	0.00024412	
410.62	0.11484123	0.11440979	940.62	0.00579434		1470.62	-0.0155533		2000.61	0.00270575	0.00024411	
410.82	0.11532158	0.11440322	940.82	0.00573128		1470.82	-0.01448314		2000.81	0.00292403	0.00024411	
411.02	0.1146082	0.11439665	941.02	0.00604435		1471.02	-0.01355222		2001.01	0.00218211	0.00024411	
411.22	0.1145231	0.11439008	941.22	0.00598082		1471.22	-0.01283002		2001.21	0.00170295	0.00024411	
411.42	0.11552302	0.11438352	941.42	0.00509793		1471.42	-0.01204578		2001.41	0.00212216	0.00024411	
411.62	0.11483745	0.11437695	941.62	0.00503765		1471.62	-0.01146713		2001.61	0.0021522	0.0002441	
411.82	0.11565082	0.11437038	941.82	0.00506816		1471.82	-0.01241782		2001.81	0.00298859	0.0002441	
412.02	0.11602697	0.11436382	942.02	0.00420099		1472.02	-0.01174236		2002.01	0.00236659	0.0002441	
412.22	0.11600796	0.11435725	942.22	0.00451527		1472.22	-0.01341949		2002.21	0.00253077	0.0002441	
412.42	0.1149345	0.11435069	942.42	0.00478837		1472.42	-0.01344009		2002.41	0.00282492	0.0002441	
412.62	0.11398301	0.11434412	942.62	0.00427451		1472.62	-0.0138139		2002.61	0.00292092	0.00024409	
412.82	0.1138086	0.11433756	942.82	0.00400219		1472.82	-0.01558853		2002.81	0.00297839	0.00024409	
413.02	0.11323804	0.114331	943.02	0.00440328		1473.02	-0.01661485		2003.01	0.0028734	0.00024409	
413.22	0.11305241	0.11432443	943.22	0.00470215		1473.22	-0.017018		2003.21	0.00267492	0.00024409	
413.42	0.11242364	0.11431787	943.42	0.00505628		1473.42	-0.01698942		2003.41	0.00358786	0.00024409	
413.62	0.11311186	0.11431131	943.62	0.00518608		1473.62	-0.01678946		2003.61	0.00424251	0.00024409	
413.82	0.1127539	0.11430474	943.82	0.00453278		1473.82	-0.01684294		2003.81	0.00402319	0.00024408	
414.02	0.11280741	0.11429818	944.02	0.00413914		1474.02	-0.01656373		2004.01	0.00413197	0.00024408	
414.22	0.11369431	0.11429162	944.22	0.0041529		1474.22	-0.01683044		2004.21	0.00393843	0.00024408	
414.42	0.11346347	0.11428506	944.42	0.00414711		1474.42	-0.01588706		2004.41	0.0040457	0.00024408	
414.62	0.11412283	0.1142785	944.62	0.00375368		1474.62	-0.01498988		2004.61	0.00351696	0.00024408	
414.82	0.11465646	0.11427194	944.82	0.00414644		1474.82	-0.01431387		2004.81	0.00350115	0.00024407	
415.02	0.11379403	0.11426538	945.02	0.00434746		1475.02	-0.01416758		2005.01	0.00322225	0.00024407	
415.22	0.1145521	0.11425882	945.22	0.00392689		1475.22	-0.01427097		2005.21	0.00287273	0.00024407	
415.42	0.11580992	0.11425226	945.42	0.00362797		1475.42	-0.01411523		2005.41	0.00329584	0.00024407	
415.62	0.115102	0.1142457	945.62	0.00400152		1475.62	-0.01477401		2005.61	0.00221618	0.00024407	
415.82	0.1154549	0.11423914	945.82	0.0036655		1475.82	-0.01473178		2005.81	0.00223602	0.00024406	
416.02	0.11513065	0.11423258	946.02	0.00291651		1476.02	-0.01449019		2006.01	0.00163763	0.00024406	
416.22	0.11493967	0.11422602	946.22	0.00282237		1476.22	-0.01495886		2006.21	0.00196271	0.00024406	
416.42	0.1143669	0.11421947	946.42	0.0028513		1476.42	-0.01485697		2006.41	0.00172924	0.00024406	
416.62	0.11452724	0.11421291	946.62	0.00241141		1476.62	-0.01531573		2006.61	0.00200406	0.00024406	
416.82	0.11424568	0.11420635	946.82	0.00242604		1476.82	-0.01617308		2006.81	0.00167458	0.00024405	
417.02	0.11383241	0.1141998	947.02	0.00214871		1477.02	-0.01585643		2007.01	0.00253405	0.00024405	
417.22	0.11298101	0.11419324	947.22	0.00254609		1477.22	-0.01591601		2007.21	0.00223143	0.00024405	
417.42	0.11287014	0.11418669	947.42	0.00279389		1477.42	-0.01559041		2007.41	0.00301136	0.00024405	
417.62	0.11382939	0.11418013	947.62	0.0031337		1477.62	-0.01511269		2007.61	0.00315392	0.00024405	
417.82	0.11294216	0.11417358	947.82	0.00307589		1477.82	-0.01468012		2007.81	0.00259852	0.00024404	
418.02	0.11264011	0.11416702	948.02	0.00312403		1478.02	-0.01458303		2008.01	0.00319621	0.00024404	
418.22	0.11178843	0.11416047	948.22	0.00342432		1478.22	-0.01512058		2008.21	0.00269644	0.00024404	
418.42	0.11092435	0.11415391	948.42	0.00380701		1478.42	-0.01439143		2008.41	0.00249673	0.00024404	
418.62	0.11072445	0.11414736	948.62	0.00422254		1478.62	-0.01430612		2008.61	0.00244535	0.00024404	
418.82	0.1109144	0.11414081	948.82	0.00533112		1478.82	-0.01371334		2008.81	0.00185967	0.00024404	
419.02	0.10998017	0.11413425	949.02	0.00525383		1479.02	-0.01409716		2009.01	0.00163222	0.00024403	
419.22	0.11108073	0.1141277	949.22	0.00528369		1479.22	-0.01417432		2009.21	0.00156985	0.00024403	
419.42	0.11154253	0.11412115	949.42	0.00556615		1479.42	-0.01428923		2009.41	0.00166371	0.00024403	
419.62	0.11118075	0.1141146	949.62	0.00565451		1479.62	-0.01499875		2009.61	0.0011914	0.00024403	
419.82	0.11186076	0.11410805	949.82	0.00606974		1479.82	-0.01415796		2009.81	0.00247783	0.00024403	
420.02	0.11176332	0.1141015	950.02	0.00576407		1480.02	-0.01477333		2010.01	0.00256998	0.00024402	
420.22	0.11241876	0.11409495	950.22	0.00643629		1480.22	-0.01421592		2010.21	0.00326539	0.00024402	
420.42	0.11339158	0.1140884	950.42	0.00663372		1480.42	-0.01476912		2010.41	0.00406318	0.00024402	
420.62	0.11388977	0.11408185	950.62	0.00623044		1480.62	-0.01544879		2010.61	0.00412576	0.00024402	
420.82	0.11394472	0.1140753	950.82	0.00583689		1480.82	-0.01642412		2010.81	0.00391149	0.00024402	
421.02	0.1139028	0.11406875	951.02	0.005815		1481.02	-0.01637267		2011.01	0.00416021	0.00024401	
421.22	0.11376321	0.1140622	951.22	0.00617808		1481.22	-0.01605556		2011.21	0.00363655	0.00024401	
421.42	0.11468774	0.11405565	951.42	0.0061467		1481.42	-0.01591073		2011.41	0.00324079	0.00024401	
421.62	0.11477969	0.1140491	951.62	0.0056242		1481.62	-0.01604848		2011.61	0.0027304	0.00024401	
421.82	0.11443786	0.11404256	951.82	0.00497868		1481.82	-0.0166387		2011.81	0.00242936	0.00024401	
422.02	0.11420325	0.11403601	952.02	0.00460816		1482.02	-0.0173498		2012.01	0.00230328	0.000244	
422.22	0.1145883	0.11402946	952.22	0.00399998		1482.22	-0.01803223		2012.21	0.00125064	0.000244	
422.42	0.11480635	0.11402292	952.42	0.00373132		1482.42	-0.01749834		2012.41	0.00103144	0.000244	
422.62	0.11490962	0.11401637	952.62	0.00326185		1482.62	-0.01710015		2012.61	0.00064702	0.000244	
422.82	0.11532027	0.11400983	952.82	0.00274773		1482.82	-0.01752846		2012.81	0.00005828	0.000244	
423.02	0.11469997	0.11400328	953.02	0.00184535		1483.02	-0.01746783		2013.01	-0.00017092	0.00024399	
423.22	0.11556423	0.11399674	953.22	0.00132172		1483.22	-0.01697268		2013.21	-0.00007657	0.00024399	
423.42	0.11483553	0.11399019	953.42	0.00142198		1483.42	-0.01722886		2013.41	-0.00088193	0.00024399	
423.62	0.11409705	0.11398365	953.62	0.00139712		1483.62	-0.01687338		2013.61	-0.00107394	0.00024399	
423.82	0.11361669	0.1139771	953.82	0.00102311		1483.82	-0.01630557		2013.81	-0.00091256	0.00024399	
424.02	0.11306421	0.11397056	954.02	0.00175131		1484.02	-0.01664209		2014.01	-0.00092541	0.00024398	
424.22	0.1129108	0.11396402	954.22	0.00187359		1484.22	-0.01585893		2014.21	-0.00050387	0.00024398	
424.42	0.11228506	0.11395748	954.42	0.00189325		1484.42	-0.01609789		2014.41	-0.00075621	0.00024398	
424.62	0.11105222	0.11395093	954.62	0.00267154		1484.62	-0.0163502		2014.61	-0.00080578	0.00024398	
424.82	0.11066947	0.11394439	954.82	0.00321861		1484.82	-0.01647411		2014.81	-0.00041278	0.00024398	
425.02	0.11049172	0.11393785	955.02	0.00372013		1485.02	-0.01603704		2015.01	0.00081164	0.00024398	
425.22	0.11090589	0.11393131	955.22	0.00421744		1485.22	-0.01530469		2015.21	0.00154149	0.00024397	
425.42	0.11145677	0.11392477	955.42	0.00463563		1485.42	-0.01569829		2015.41	0.00070167	0.00024397	
425.62	0.11251794	0.11391823	955.62	0.00484805		1485.62	-0.01569916		2015.61	0.00090574	0.00024397	
425.82	0.11416943	0.11391169	955.82	0.0049686		1485.82	-0.01559658		2015.81	0.00107754	0.00024397	
426.02	0.11462249	0.11390515	956.02	0.00469567		1486.02	-0.01575309		2016.01	0.00097571	0.00024397	
426.22	0.11474394	0.11389861	956.22	0.00467392		1486.22	-0.01564461		2016.21	0.00153963	0.00024396	
426.42	0.11550305	0.11389207	956.42	0.00483474		1486.42	-0.01562589		2016.41	0.00193327	0.00024396	
426.62	0.11551533	0.11388553	956.62	0.0046896		1486.62	-0.01569098		2016.61	0.00252915	0.00024396	
426.82	0.11490385	0.113879	956.82	0.00490845		1486.82	-0.01500689		2016.81	0.00266239	0.00024396	
427.02	0.11462684	0.11387246	957.02	0.00558241		1487.02	-0.01398828		2017.01	0.00198817	0.00024396	
427.22	0.1147433	0.11386592	957.22	0.00554654		1487.22	-0.01365387		2017.21	0.00199218	0.00024395	
427.42	0.11436464	0.11385938	957.42	0.00674763		1487.42	-0.01332996		2017.41	0.00072976	0.00024395	
427.62	0.11418908	0.11385285	957.62	0.00599332		1487.62	-0.01239967		2017.61	0.00063759	0.00024395	
427.82	0.1138992	0.11384631	957.82	0.00562284		1487.82	-0.01316173		2017.81	-0.00043033	0.00024395	
428.02	0.11394067	0.11383978	958.02	0.00572317		1488.02	-0.01368413		2018.01	-0.00003026	0.00024395	
428.22	0.11305351	0.11383324	958.22	0.00462065		1488.22	-0.01313555		2018.21	-0.00090666	0.00024394	
428.42	0.11220328	0.11382671	958.42	0.00482129		1488.42	-0.01338945		2018.41	-0.00021316	0.00024394	
428.62	0.11174336	0.11382017	958.62	0.00498502		1488.62	-0.01425545		2018.61	0.00139693	0.00024394	
428.82	0.11147498	0.11381364	958.82	0.00385729		1488.82	-0.01465136		2018.81	0.00226675	0.00024394	
429.02	0.11142496	0.1138071	959.02	0.0029003		1489.02	-0.0149417		2019.01	0.00344765	0.00024394	
429.22	0.11173633	0.11380057	959.22	0.00237491		1489.22	-0.01609024		2019.21	0.00256631	0.00024393	
429.42	0.11310344	0.11379404	959.42	0.00203006		1489.42	-0.01675531		2019.41	0.00165224	0.00024393	
429.62	0.11371101	0.1137875	959.62	0.00199144		1489.62	-0.01658371		2019.61	0.00199753	0.00024393	
429.82	0.11459269	0.11378097	959.82	0.00035646		1489.82	-0.01651061		2019.81	0.00165858	0.00024393	
430.02	0.11425637	0.11377444	960.02	0.00063687		1490.02	-0.01738793		2020.01	0.00179096	0.00024393	
430.22	0.1143835	0.11376791	960.22	0.00086793		1490.22	-0.01754769		2020.21	0.00218447	0.00024393	
430.42	0.11492152	0.11376138	960.42	0.00183115		1490.42	-0.01751125		2020.41	0.00252871	0.00024392	
430.62	0.11432832	0.11375485	960.62	0.00298915		1490.62	-0.01676056		2020.61	0.00312762	0.00024392	
430.82	0.11431306	0.11374832	960.82	0.00368005		1490.82	-0.01613617		2020.81	0.00274467	0.00024392	
431.02	0.114941	0.11374179	961.02	0.00418751		1491.02	-0.01571086		2021.01	0.00224829	0.00024392	
431.22	0.11450899	0.11373526	961.22	0.00493039		1491.22	-0.01543482		2021.21	0.00214255	0.00024392	
431.42	0.11445166	0.11372873	961.42	0.00626844		1491.42	-0.01461913		2021.41	0.00118189	0.00024391	
431.62	0.11413632	0.1137222	961.62	0.00570643		1491.62	-0.01410482		2021.61	0.00100107	0.00024391	
431.82	0.11469915	0.11371567	961.82	0.0053275		1491.82	-0.01485535		2021.81	0.00036172	0.00024391	
432.02	0.11492805	0.11370914	962.02	0.00451424		1492.02	-0.01494915		2022.01	0.00117579	0.00024391	
432.22	0.11418866	0.11370261	962.22	0.00418819		1492.22	-0.01498382		2022.21	-0.00007618	0.00024391	
432.42	0.11343767	0.11369609	962.42	0.00393968		1492.42	-0.01546549		2022.41	0.00139127	0.0002439	
432.62	0.11309219	0.11368956	962.62	0.00412734		1492.62	-0.01664808		2022.61	0.00220576	0.0002439	
432.82	0.11291741	0.11368303	962.82	0.00386166		1492.82	-0.01688286		2022.81	0.00236586	0.0002439	
433.02	0.11246051	0.11367651	963.02	0.00329719		1493.02	-0.01758257		2023.01	0.00240759	0.0002439	
433.22	0.11318384	0.11366998	963.22	0.00334963		1493.22	-0.01885591		2023.21	0.00199007	0.0002439	
433.42	0.11394021	0.11366345	963.42	0.00288912		1493.42	-0.0185979		2023.41	0.0019869	0.00024389	
433.62	0.11371645	0.11365693	963.62	0.00299431		1493.62	-0.01861809		2023.61	0.00235514	0.00024389	
433.82	0.11381112	0.1136504	963.82	0.00254236		1493.82	-0.01891699		2023.81	0.00165012	0.00024389	
434.02	0.11383138	0.11364388	964.02	0.00319537		1494.02	-0.01922581		2024.01	0.00197658	0.00024389	
434.22	0.11446004	0.11363736	964.22	0.00307438		1494.22	-0.01905038		2024.21	0.00220197	0.00024389	
434.42	0.11441659	0.11363083	964.42	0.00302708		1494.42	-0.01878007		2024.41	0.00254262	0.00024388	
434.62	0.11466616	0.11362431	964.62	0.00284426		1494.62	-0.01893648		2024.61	0.00263731	0.00024388	
434.82	0.11495787	0.11361779	964.82	0.00241778		1494.82	-0.01874447		2024.81	0.00219757	0.00024388	
435.02	0.11363824	0.11361126	965.02	0.00282579		1495.02	-0.01755163		2025.01	0.00228474	0.00024388	
435.22	0.11316236	0.11360474	965.22	0.00345952		1495.22	-0.01731169		2025.21	0.00223771	0.00024388	
435.42	0.11350882	0.11359822	965.42	0.00348844		1495.42	-0.0161967		2025.41	0.00209795	0.00024388	
435.62	0.11255811	0.1135917	965.62	0.00353557		1495.62	-0.01594427		2025.61	0.00231228	0.00024387	
435.82	0.11296153	0.11358518	965.82	0.00284888		1495.82	-0.01525228		2025.81	0.00137201	0.00024387	
436.02	0.11274763	0.11357866	966.02	0.00293157		1496.02	-0.01553418		2026.01	0.00073939	0.00024387	
436.22	0.11137064	0.11357214	966.22	0.00395528		1496.22	-0.01556319		2026.21	-0.00009708	0.00024387	
436.42	0.11091184	0.11356562	966.42	0.00477276		1496.42	-0.01516853		2026.41	0.00146658	0.00024387	
436.62	0.11119781	0.1135591	966.62	0.00568244		1496.62	-0.01591429		2026.61	0.00179262	0.00024386	
436.82	0.11070487	0.11355258	966.82	0.00551142		1496.82	-0.01667586		2026.81	0.00267146	0.00024386	
437.02	0.11056865	0.11354606	967.02	0.00473756		1497.02	-0.01719545		2027.01	0.00299272	0.00024386	
437.22	0.11155863	0.11353954	967.22	0.00536379		1497.22	-0.0182949		2027.21	0.00346352	0.00024386	
437.42	0.1120614	0.11353302	967.42	0.00525632		1497.42	-0.01817694		2027.41	0.00363882	0.00024386	
437.62	0.1119018	0.1135265	967.62	0.00514939		1497.62	-0.01803033		2027.61	0.0049151	0.00024385	
437.82	0.11188526	0.11351999	967.82	0.00532315		1497.82	-0.01797345		2027.81	0.00465215	0.00024385	
438.02	0.11348659	0.11351347	968.02	0.00484906		1498.02	-0.01839925		2028.01	0.0048147	0.00024385	
438.22	0.11402244	0.11350695	968.22	0.00449046		1498.22	-0.01866581		2028.21	0.00390771	0.00024385	
438.42	0.11492945	0.11350044	968.42	0.00415826		1498.42	-0.01818764		2028.41	0.00390552	0.00024385	
438.62	0.11569153	0.11349392	968.62	0.00392073		1498.62	-0.01786368		2028.61	0.0032443	0.00024384	
438.82	0.11550505	0.11348741	968.82	0.00392084		1498.82	-0.01676791		2028.81	0.00316594	0.00024384	
439.02	0.11518946	0.11348089	969.02	0.00430614		1499.02	-0.01660052		2029.01	0.00316508	0.00024384	
439.22	0.11595576	0.11347438	969.22	0.00359681		1499.22	-0.01544441		2029.21	0.00203998	0.00024384	
439.42	0.1154501	0.11346786	969.42	0.00348286		1499.42	-0.01459471		2029.41	0.00169169	0.00024384	
439.62	0.11527424	0.11346135	969.62	0.00387863		1499.62	-0.01363111		2029.61	0.00073811	0.00024383	
439.82	0.11559267	0.11345483	969.82	0.00351772		1499.82	-0.0138541		2029.81	-0.00065398	0.00024383	
440.02	0.1148852	0.11344832	970.02	0.00427411		1500.02	-0.01471871		2030.01	-0.00075159	0.00024383	
440.22	0.11301866	0.11344181	970.22	0.00483386		1500.22	-0.01471415		2030.21	-0.00148456	0.00024383	
440.42	0.11367339	0.1134353	970.42	0.00499263		1500.42	-0.01541002		2030.41	-0.00137405	0.00024383	
440.62	0.11369791	0.11342878	970.62	0.00535351		1500.62	-0.01701352		2030.61	-0.0011205	0.00024383	
440.82	0.11292828	0.11342227	970.82	0.00458827		1500.82	-0.01771259		2030.81	-0.00044719	0.00024382	
441.02	0.11289561	0.11341576	971.02	0.00534625		1501.02	-0.01784201		2031.01	-0.00054537	0.00024382	
441.22	0.11288398	0.11340925	971.22	0.00570693		1501.22	-0.0186128		2031.21	0.00155498	0.00024382	
441.42	0.11292587	0.11340274	971.42	0.00458479		1501.42	-0.0186207		2031.41	0.00221804	0.00024382	
441.62	0.11297985	0.11339623	971.62	0.00453551		1501.62	-0.01922099		2031.61	0.00265947	0.00024382	
441.82	0.11331985	0.11338972	971.82	0.00432243		1501.82	-0.01956372		2031.81	0.00212226	0.00024381	
442.02	0.11302065	0.11338321	972.02	0.00349564		1502.02	-0.02058941		2032.01	0.00200792	0.00024381	
442.22	0.1128136	0.1133767	972.22	0.00291829		1502.22	-0.02054682		2032.21	0.00209027	0.00024381	
442.42	0.11317705	0.11337019	972.42	0.00330876		1502.42	-0.02048764		2032.41	0.00265121	0.00024381	
442.62	0.11304338	0.11336368	972.62	0.00294667		1502.62	-0.02092836		2032.61	0.00265661	0.00024381	
442.82	0.11301182	0.11335718	972.82	0.00407666		1502.82	-0.02153299		2032.81	0.00230493	0.0002438	
443.02	0.11346535	0.11335067	973.02	0.00398343		1503.02	-0.02189218		2033.01	0.00190637	0.0002438	
443.22	0.11382253	0.11334416	973.22	0.00367121		1503.22	-0.0211014		2033.21	0.00110813	0.0002438	
443.42	0.11399019	0.11333765	973.42	0.00402849		1503.42	-0.02152221		2033.41	0.00056432	0.0002438	
443.62	0.11468095	0.11333115	973.62	0.0039598		1503.62	-0.02128614		2033.61	0.00054394	0.0002438	
443.82	0.11406283	0.11332464	973.82	0.00385633		1503.82	-0.0221785		2033.81	0.00083219	0.00024379	
444.02	0.11360645	0.11331814	974.02	0.00379033		1504.02	-0.02224061		2034.01	0.00115302	0.00024379	
444.22	0.11312828	0.11331163	974.22	0.00388349		1504.22	-0.0225592		2034.21	0.00137261	0.00024379	
444.42	0.11456196	0.11330513	974.42	0.00371188		1504.42	-0.02259183		2034.41	0.00183215	0.00024379	
444.62	0.11458553	0.11329862	974.62	0.00357787		1504.62	-0.02227083		2034.61	0.00253908	0.00024379	
444.82	0.114363	0.11329212	974.82	0.00305505		1504.82	-0.02073838		2034.81	0.00268658	0.00024378	
445.02	0.11434097	0.11328561	975.02	0.00359548		1505.02	-0.01974305		2035.01	0.00238978	0.00024378	
445.22	0.11428291	0.11327911	975.22	0.00226435		1505.22	-0.01974617		2035.21	0.00366947	0.00024378	
445.42	0.1146359	0.11327261	975.42	0.00061222		1505.42	-0.01946155		2035.41	0.00267075	0.00024378	
445.62	0.11481674	0.1132661	975.62	0.00054712		1505.62	-0.01880316		2035.61	0.0024564	0.00024378	
445.82	0.11391251	0.1132596	975.82	-0.00043069		1505.82	-0.01768487		2035.81	0.00213278	0.00024378	
446.02	0.11404591	0.1132531	976.02	-0.00029638		1506.02	-0.01837055		2036.01	0.00236687	0.00024377	
446.22	0.11467563	0.1132466	976.22	-0.00021729		1506.22	-0.01865825		2036.21	0.00166715	0.00024377	
446.42	0.1145625	0.1132401	976.42	0.00048185		1506.42	-0.01885469		2036.41	0.00103775	0.00024377	
446.62	0.11403891	0.1132336	976.62	0.00155059		1506.62	-0.01991988		2036.61	-0.00068104	0.00024377	
446.82	0.11333196	0.11322709	976.82	0.00361157		1506.82	-0.02012605		2036.81	-0.00145214	0.00024377	
447.02	0.11235291	0.11322059	977.02	0.00332263		1507.02	-0.02007058		2037.01	-0.00158649	0.00024376	
447.22	0.11176647	0.11321409	977.22	0.00366974		1507.22	-0.01972475		2037.21	-0.00284848	0.00024376	
447.42	0.11136276	0.1132076	977.42	0.00339688		1507.42	-0.02004131		2037.41	-0.00245168	0.00024376	
447.62	0.11127288	0.1132011	977.62	0.0035351		1507.62	-0.01925129		2037.61	-0.00190932	0.00024376	
447.82	0.11078625	0.1131946	977.82	0.00341603		1507.82	-0.01885569		2037.81	-0.00176799	0.00024376	
448.02	0.11023763	0.1131881	978.02	0.00321974		1508.02	-0.0187965		2038.01	-0.00189369	0.00024375	
448.22	0.10984736	0.1131816	978.22	0.00305366		1508.22	-0.01858579		2038.21	-0.0013231	0.00024375	
448.42	0.11023827	0.1131751	978.42	0.00311169		1508.42	-0.01792882		2038.41	-0.00147793	0.00024375	
448.62	0.110024	0.11316861	978.62	0.00245205		1508.62	-0.01718891		2038.61	-0.0006691	0.00024375	
448.82	0.11018204	0.11316211	978.82	0.00206139		1508.82	-0.01722184		2038.81	-0.00063294	0.00024375	
449.02	0.11056023	0.11315561	979.02	0.00144976		1509.02	-0.01771765		2039.01	0.00073108	0.00024374	
449.22	0.11096215	0.11314912	979.22	0.00038061		1509.22	-0.01872376		2039.21	0.00198709	0.00024374	
449.42	0.11077794	0.11314262	979.42	0.00073742		1509.42	-0.01773875		2039.41	0.00244362	0.00024374	
449.62	0.11112861	0.11313613	979.62	0.00114483		1509.62	-0.01745949		2039.61	0.00288013	0.00024374	
449.82	0.11157273	0.11312963	979.82	0.00154972		1509.82	-0.01801685		2039.81	0.00285629	0.00024374	
450.02	0.11253433	0.11312314	980.02	0.00229648		1510.02	-0.01936935		2040.01	0.00310913	0.00024373	
450.22	0.11302604	0.11311664	980.22	0.00287866		1510.22	-0.01967274		2040.21	0.00200361	0.00024373	
450.42	0.11283326	0.11311015	980.42	0.0032139		1510.42	-0.01979466		2040.41	0.00228064	0.00024373	
450.62	0.11236395	0.11310366	980.62	0.00413842		1510.62	-0.01985042		2040.61	0.00166938	0.00024373	
450.82	0.11272405	0.11309716	980.82	0.00400244		1510.82	-0.0192926		2040.81	0.00202208	0.00024373	
451.02	0.11273274	0.11309067	981.02	0.0030841		1511.02	-0.01864168		2041.01	0.00091713	0.00024373	
451.22	0.11228327	0.11308418	981.22	0.00322621		1511.22	-0.01796355		2041.21	0.00013827	0.00024372	
451.42	0.11218165	0.11307769	981.42	0.00308317		1511.42	-0.01701259		2041.41	0.00048043	0.00024372	
451.62	0.11258186	0.11307119	981.62	0.0027061		1511.62	-0.0156099		2041.61	-0.00136409	0.00024372	
451.82	0.11235136	0.1130647	981.82	0.00211019		1511.82	-0.01552414		2041.81	-0.00189546	0.00024372	
452.02	0.11100556	0.11305821	982.02	0.00204743		1512.02	-0.01549736		2042.01	-0.00268019	0.00024372	
452.22	0.11083304	0.11305172	982.22	0.00154384		1512.22	-0.01562435		2042.21	-0.00226983	0.00024371	
452.42	0.11086622	0.11304523	982.42	0.00137888		1512.42	-0.01668124		2042.41	-0.00240051	0.00024371	
452.62	0.11127951	0.11303874	982.62	0.00079791		1512.62	-0.01688841		2042.61	-0.00183565	0.00024371	
452.82	0.11150825	0.11303225	982.82	0.00072371		1512.82	-0.01848118		2042.81	-0.00262893	0.00024371	
453.02	0.11147536	0.11302576	983.02	0.00017809		1513.02	-0.0190622		2043.01	-0.00222784	0.00024371	
453.22	0.1117465	0.11301928	983.22	0.00080754		1513.22	-0.01986843		2043.21	-0.00291439	0.0002437	
453.42	0.11108367	0.11301279	983.42	0.00178633		1513.42	-0.01952327		2043.41	-0.00304641	0.0002437	
453.62	0.11160302	0.1130063	983.62	0.00144474		1513.62	-0.02105597		2043.61	-0.00275828	0.0002437	
453.82	0.11190281	0.11299981	983.82	0.00196412		1513.82	-0.02183422		2043.81	-0.00250855	0.0002437	
454.02	0.11267381	0.11299332	984.02	0.00280835		1514.02	-0.02193905		2044.01	-0.00220651	0.0002437	
454.22	0.11346654	0.11298684	984.22	0.0027284		1514.22	-0.02091135		2044.21	-0.00228455	0.00024369	
454.42	0.11312474	0.11298035	984.42	0.00251805		1514.42	-0.02107454		2044.41	-0.00119783	0.00024369	
454.62	0.11419839	0.11297387	984.62	0.00208777		1514.62	-0.02016118		2044.61	-0.00109441	0.00024369	
454.82	0.11428461	0.11296738	984.82	0.00222381		1514.82	-0.02006343		2044.81	-0.0012293	0.00024369	
455.02	0.11431243	0.1129609	985.02	0.00213718		1515.02	-0.0193706		2045.01	-0.00052636	0.00024369	
455.22	0.11397508	0.11295441	985.22	0.00155281		1515.22	-0.0181381		2045.21	-0.00004023	0.00024368	
455.42	0.11438777	0.11294793	985.42	0.00081378		1515.42	-0.0171583		2045.41	-0.0001958	0.00024368	
455.62	0.1142362	0.11294144	985.62	0.00032523		1515.62	-0.01786986		2045.61	-0.00078194	0.00024368	
455.82	0.11294703	0.11293496	985.82	0.00032193		1515.82	-0.01777226		2045.81	-0.00034383	0.00024368	
456.02	0.1118908	0.11292847	986.02	0.0000201		1516.02	-0.01805		2046.01	0.00025348	0.00024368	
456.22	0.11162538	0.11292199	986.22	0.00042169		1516.22	-0.01708791		2046.21	0.00119425	0.00024368	
456.42	0.11165898	0.11291551	986.42	0.00104312		1516.42	-0.01686358		2046.41	0.00104963	0.00024367	
456.62	0.11149174	0.11290903	986.62	0.00198954		1516.62	-0.01583262		2046.61	0.00082301	0.00024367	
456.82	0.1109371	0.11290254	986.82	0.00262119		1516.82	-0.0158143		2046.81	0.00016111	0.00024367	
457.02	0.11119665	0.11289606	987.02	0.00287215		1517.02	-0.01496757		2047.01	0.00024372	0.00024367	
457.22	0.11215872	0.11288958	987.22	0.00342266		1517.22	-0.01509856		2047.21	0.00018024	0.00024367	
457.42	0.11155907	0.1128831	987.42	0.00423086		1517.42	-0.01433061		2047.41	0.00063819	0.00024366	
457.62	0.11127761	0.11287662	987.62	0.00430407		1517.62	-0.01487889		2047.61	0.00104184	0.00024366	
457.82	0.11060881	0.11287014	987.82	0.00465003		1517.82	-0.01429099		2047.81	0.00133405	0.00024366	
458.02	0.11163996	0.11286366	988.02	0.00490407		1518.02	-0.01402699		2048.01	0.0011085	0.00024366	
458.22	0.11157458	0.11285718	988.22	0.00455461		1518.22	-0.01394535		2048.21	0.00068079	0.00024366	
458.42	0.11178629	0.1128507	988.42	0.00401847		1518.42	-0.01506661		2048.41	0.00086392	0.00024365	
458.62	0.11233502	0.11284422	988.62	0.00328422		1518.62	-0.01519902		2048.61	0.00159441	0.00024365	
458.82	0.11160198	0.11283775	988.82	0.0031072		1518.82	-0.0159852		2048.81	0.00178846	0.00024365	
459.02	0.11183721	0.11283127	989.02	0.00175076		1519.02	-0.01674695		2049.01	0.00232721	0.00024365	
459.22	0.11159074	0.11282479	989.22	0.00089766		1519.22	-0.01743963		2049.21	0.00240368	0.00024365	
459.42	0.11141615	0.11281831	989.42	-0.00021773		1519.42	-0.01915081		2049.41	0.00236033	0.00024364	
459.62	0.11127071	0.11281184	989.62	-0.00108043		1519.62	-0.02110235		2049.61	0.00221217	0.00024364	
459.82	0.11135544	0.11280536	989.82	-0.00091994		1519.82	-0.02067849		2049.81	0.00209613	0.00024364	
460.02	0.11185598	0.11279889	990.02	-0.00150478		1520.02	-0.02126116		2050.01	0.00236774	0.00024364	
460.22	0.11172353	0.11279241	990.22	-0.0010588		1520.22	-0.02041273		2050.21	0.00151729	0.00024364	
460.42	0.11255545	0.11278593	990.42	-0.00085438		1520.42	-0.02033452		2050.41	0.00046056	0.00024363	
460.62	0.11308597	0.11277946	990.62	-0.00002887		1520.62	-0.02037486		2050.61	0.00015997	0.00024363	
460.82	0.11390811	0.11277299	990.82	-0.00007873		1520.82	-0.02068539		2050.81	0.00034554	0.00024363	
461.02	0.11493623	0.11276651	991.02	0.00046885		1521.02	-0.0211252		2051.01	0.00059734	0.00024363	
461.22	0.11527632	0.11276004	991.22	0.00111984		1521.22	-0.02121256		2051.21	0.00052191	0.00024363	
461.42	0.11414962	0.11275356	991.42	0.0021184		1521.42	-0.02005058		2051.41	0.00038528	0.00024363	
461.62	0.11458963	0.11274709	991.62	0.00207029		1521.62	-0.01976587		2051.61	-0.00003745	0.00024362	
461.82	0.11455066	0.11274062	991.82	0.00264912		1521.82	-0.01874527		2051.81	-0.00127456	0.00024362	
462.02	0.1154819	0.11273415	992.02	0.00240395		1522.02	-0.01885457		2052.01	-0.00266248	0.00024362	
462.22	0.11478456	0.11272767	992.22	0.00259959		1522.22	-0.01853247		2052.21	-0.00380999	0.00024362	
462.42	0.11413374	0.1127212	992.42	0.00276851		1522.42	-0.01839112		2052.41	-0.00416593	0.00024362	
462.62	0.11282516	0.11271473	992.62	0.00335735		1522.62	-0.01848848		2052.61	-0.00350172	0.00024361	
462.82	0.11186102	0.11270826	992.82	0.00389394		1522.82	-0.01859666		2052.81	-0.00397881	0.00024361	
463.02	0.11119456	0.11270179	993.02	0.00369128		1523.02	-0.01830035		2053.01	-0.00392926	0.00024361	
463.22	0.11039832	0.11269532	993.22	0.00279283		1523.22	-0.01860878		2053.21	-0.00364066	0.00024361	
463.42	0.11000785	0.11268885	993.42	0.00221108		1523.42	-0.01884267		2053.41	-0.00294621	0.00024361	
463.62	0.10983247	0.11268238	993.62	0.00285873		1523.62	-0.01920066		2053.61	-0.00277265	0.0002436	
463.82	0.10950107	0.11267591	993.82	0.0037824		1523.82	-0.01822252		2053.81	-0.002762	0.0002436	
464.02	0.10929031	0.11266945	994.02	0.00253605		1524.02	-0.01831791		2054.01	-0.00268583	0.0002436	
464.22	0.1089563	0.11266298	994.22	0.00210008		1524.22	-0.01821938		2054.21	-0.00248836	0.0002436	
464.42	0.10993585	0.11265651	994.42	0.00141932		1524.42	-0.01784981		2054.41	-0.00114406	0.0002436	
464.62	0.11102352	0.11265004	994.62	0.00115168		1524.62	-0.01848657		2054.61	-0.00005105	0.00024359	
464.82	0.11109225	0.11264357	994.82	0.00057831		1524.82	-0.01889705		2054.81	0.00079234	0.00024359	
465.02	0.11107136	0.11263711	995.02	0.00007306		1525.02	-0.01906799		2055.01	0.001888	0.00024359	
465.22	0.1109602	0.11263064	995.22	-0.00017447		1525.22	-0.01834293		2055.21	0.00201756	0.00024359	
465.42	0.11149465	0.11262418	995.42	0.00012499		1525.42	-0.01836955		2055.41	0.00183886	0.00024359	
465.62	0.11257667	0.11261771	995.62	-0.00020867		1525.62	-0.0180831		2055.61	0.0011066	0.00024358	
465.82	0.11247024	0.11261125	995.82	-0.00004729		1525.82	-0.01792328		2055.81	0.00058408	0.00024358	
466.02	0.11209517	0.11260478	996.02	0.00002108		1526.02	-0.01782136		2056.01	0.00015114	0.00024358	
466.22	0.11242029	0.11259832	996.22	0.00070708		1526.22	-0.017654		2056.21	-0.0002345	0.00024358	
466.42	0.11239554	0.11259185	996.42	0.00129636		1526.42	-0.01800726		2056.41	-0.00027724	0.00024358	
466.62	0.11209842	0.11258539	996.62	0.00182877		1526.62	-0.01819188		2056.61	0.00009573	0.00024358	
466.82	0.11185907	0.11257893	996.82	0.0024413		1526.82	-0.01795739		2056.81	-0.00031623	0.00024357	
467.02	0.11179237	0.11257246	997.02	0.00137759		1527.02	-0.01853668		2057.01	-0.00088859	0.00024357	
467.22	0.11132814	0.112566	997.22	0.00206178		1527.22	-0.02036834		2057.21	-0.00059574	0.00024357	
467.42	0.11119438	0.11255954	997.42	0.00292413		1527.42	-0.02065207		2057.41	0.00002797	0.00024357	
467.62	0.11151007	0.11255308	997.62	0.00337214		1527.62	-0.02151106		2057.61	-0.00091677	0.00024357	
467.82	0.11131312	0.11254661	997.82	0.00307254		1527.82	-0.02163855		2057.81	-0.00142179	0.00024356	
468.02	0.11131689	0.11254015	998.02	0.00264655		1528.02	-0.02109167		2058.01	-0.00111949	0.00024356	
468.22	0.11144598	0.11253369	998.22	0.00291171		1528.22	-0.02150681		2058.21	-0.00029878	0.00024356	
468.42	0.11224452	0.11252723	998.42	0.00181506		1528.42	-0.02129455		2058.41	0.00003234	0.00024356	
468.62	0.11225019	0.11252077	998.62	0.00193385		1528.62	-0.02120308		2058.61	-0.00020262	0.00024356	
468.82	0.11222987	0.11251431	998.82	0.00097157		1528.82	-0.02091927		2058.81	0.00003796	0.00024355	
469.02	0.11214936	0.11250785	999.02	0.00108407		1529.02	-0.02029888		2059.01	0.00116998	0.00024355	
469.22	0.11163526	0.11250139	999.22	0.00169204		1529.22	-0.01963713		2059.21	0.00162695	0.00024355	
469.42	0.11270327	0.11249494	999.42	0.0017721		1529.42	-0.01921401		2059.41	0.00188287	0.00024355	
469.62	0.11335428	0.11248848	999.62	0.00216178		1529.62	-0.01808524		2059.61	0.00135752	0.00024355	
469.82	0.11340917	0.11248202	999.82	0.00240808		1529.82	-0.0175904		2059.81	0.00170467	0.00024354	
470.02	0.11336963	0.11247556	1000.02	0.00210553		1530.02	-0.01702337		2060.01	0.00207444	0.00024354	
470.22	0.11309096	0.11246911	1000.22	0.00164367		1530.22	-0.01783532		2060.21	0.00191425	0.00024354	
470.42	0.11272659	0.11246265	1000.42	0.00134579		1530.42	-0.01776829		2060.41	0.0016764	0.00024354	
470.62	0.11188113	0.11245619	1000.62	0.0024674		1530.62	-0.01778053		2060.61	0.00123473	0.00024354	
470.82	0.1125722	0.11244974	1000.82	0.00259926		1530.82	-0.01821653		2060.81	0.00065201	0.00024353	
471.02	0.11267462	0.11244328	1001.02	0.00136638		1531.02	-0.0197841		2061.01	0.00129806	0.00024353	
471.22	0.11217688	0.11243683	1001.22	0.00240759		1531.22	-0.0208997		2061.21	0.00132531	0.00024353	
471.42	0.11245519	0.11243037	1001.42	0.00159217		1531.42	-0.02179421		2061.41	0.0005348	0.00024353	
471.62	0.11196773	0.11242392	1001.62	0.00188367		1531.62	-0.02234239		2061.61	-0.0002605	0.00024353	
471.82	0.11156871	0.11241746	1001.82	0.00232628		1531.82	-0.02153169		2061.81	-0.00062512	0.00024353	
472.02	0.11208312	0.11241101	1002.02	0.0024238		1532.02	-0.02079198		2062.01	-0.00080835	0.00024352	
472.22	0.11262763	0.11240456	1002.22	0.00172253		1532.22	-0.02184207		2062.21	-0.00134681	0.00024352	
472.42	0.11260098	0.1123981	1002.42	0.00000335		1532.42	-0.02141396		2062.41	-0.00174366	0.00024352	
472.62	0.11235097	0.11239165	1002.62	0.00081662		1532.62	-0.02080922		2062.61	-0.00245876	0.00024352	
472.82	0.11336811	0.1123852	1002.82	0.00113375		1532.82	-0.01946498		2062.81	-0.00246889	0.00024352	
473.02	0.11288237	0.11237875	1003.02	0.00250075		1533.02	-0.01840315		2063.01	-0.00223686	0.00024351	
473.22	0.1126308	0.1123723	1003.22	0.00204983		1533.22	-0.01771595		2063.21	-0.00262151	0.00024351	
473.42	0.1127052	0.11236584	1003.42	0.00240664		1533.42	-0.01733708		2063.41	-0.00350399	0.00024351	
473.62	0.11198458	0.11235939	1003.62	0.00327325		1533.62	-0.01761951		2063.61	-0.00398869	0.00024351	
473.82	0.11098577	0.11235294	1003.82	0.002705		1533.82	-0.01841458		2063.81	-0.00332711	0.00024351	
474.02	0.11049684	0.11234649	1004.02	0.00237905		1534.02	-0.01837844		2064.01	-0.00284197	0.0002435	
474.22	0.10932365	0.11234004	1004.22	0.00271729		1534.22	-0.01906949		2064.21	-0.00310228	0.0002435	
474.42	0.10933518	0.11233359	1004.42	0.00308622		1534.42	-0.01811296		2064.41	-0.00311818	0.0002435	
474.62	0.109098	0.11232715	1004.62	0.00415242		1534.62	-0.01857628		2064.61	-0.0024734	0.0002435	
474.82	0.10939237	0.1123207	1004.82	0.0040487		1534.82	-0.01863376		2064.81	-0.00145093	0.0002435	
475.02	0.10885135	0.11231425	1005.02	0.00389122		1535.02	-0.01903306		2065.01	-0.00017993	0.00024349	
475.22	0.10836977	0.1123078	1005.22	0.00390605		1535.22	-0.01847078		2065.21	0.0000335	0.00024349	
475.42	0.10765802	0.11230135	1005.42	0.00262448		1535.42	-0.01870931		2065.41	0.0001255	0.00024349	
475.62	0.10774117	0.11229491	1005.62	0.00288961		1535.62	-0.01898923		2065.61	0.00054779	0.00024349	
475.82	0.10937601	0.11228846	1005.82	0.00190819		1535.82	-0.01929957		2065.81	0.00082375	0.00024349	
476.02	0.11045705	0.11228201	1006.02	0.00029368		1536.02	-0.02030001		2066.01	0.00138802	0.00024348	
476.22	0.11029282	0.11227557	1006.22	-0.00116258		1536.22	-0.02073651		2066.21	0.00084662	0.00024348	
476.42	0.11124073	0.11226912	1006.42	-0.00180883		1536.42	-0.02055433		2066.41	0.0010948	0.00024348	
476.62	0.11286719	0.11226268	1006.62	-0.00076693		1536.62	-0.0202582		2066.61	0.00025338	0.00024348	
476.82	0.11396108	0.11225623	1006.82	-0.00028771		1536.82	-0.0198927		2066.81	0.00043377	0.00024348	
477.02	0.1128024	0.11224979	1007.02	-0.00036575		1537.02	-0.01991724		2067.01	0.00017044	0.00024348	
477.22	0.1122849	0.11224334	1007.22	-0.00116807		1537.22	-0.01966516		2067.21	-0.00041694	0.00024347	
477.42	0.11199773	0.1122369	1007.42	-0.0010701		1537.42	-0.01993981		2067.41	-0.00042857	0.00024347	
477.62	0.11251097	0.11223046	1007.62	-0.00025257		1537.62	-0.0197792		2067.61	-0.00035158	0.00024347	
477.82	0.11184495	0.11222401	1007.82	-0.00003874		1537.82	-0.01952636		2067.81	-0.00026516	0.00024347	
478.02	0.11151583	0.11221757	1008.02	-0.00008093		1538.02	-0.01802416		2068.01	0.00026877	0.00024347	
478.22	0.11098137	0.11221113	1008.22	0.00052854		1538.22	-0.01756895		2068.21	0.00020013	0.00024346	
478.42	0.11062377	0.11220469	1008.42	0.00098584		1538.42	-0.01745603		2068.41	0.00050624	0.00024346	
478.62	0.10965465	0.11219825	1008.62	0.0013244		1538.62	-0.01717942		2068.61	0.00109655	0.00024346	
478.82	0.10889465	0.11219181	1008.82	0.00189734		1538.82	-0.01597974		2068.81	0.00106126	0.00024346	
479.02	0.10894496	0.11218537	1009.02	0.00268215		1539.02	-0.01539294		2069.01	0.00112643	0.00024346	
479.22	0.10820177	0.11217892	1009.22	0.00253626		1539.22	-0.01476181		2069.21	0.00187448	0.00024345	
479.42	0.10841125	0.11217248	1009.42	0.00299663		1539.42	-0.01567603		2069.41	0.00080785	0.00024345	
479.62	0.10951347	0.11216605	1009.62	0.00310863		1539.62	-0.01711452		2069.61	0.00111167	0.00024345	
479.82	0.10984893	0.11215961	1009.82	0.00285514		1539.82	-0.01789905		2069.81	0.00114927	0.00024345	
480.02	0.1104163	0.11215317	1010.02	0.00219918		1540.02	-0.01876541		2070.01	0.00088124	0.00024345	
480.22	0.11025144	0.11214673	1010.22	0.00157125		1540.22	-0.01942993		2070.21	-0.00055373	0.00024344	
480.42	0.11106298	0.11214029	1010.42	0.00126721		1540.42	-0.02036217		2070.41	-0.00031573	0.00024344	
480.62	0.11145785	0.11213385	1010.62	0.00234472		1540.62	-0.02060596		2070.61	-0.00101987	0.00024344	
480.82	0.11099891	0.11212742	1010.82	0.00294878		1540.82	-0.02046959		2070.81	-0.0015978	0.00024344	
481.02	0.1101802	0.11212098	1011.02	0.00254861		1541.02	-0.02050292		2071.01	-0.00213183	0.00024344	
481.22	0.11059157	0.11211454	1011.22	0.00246734		1541.22	-0.02055244		2071.21	-0.0027148	0.00024343	
481.42	0.11116288	0.11210811	1011.42	0.00313507		1541.42	-0.02048322		2071.41	-0.00210589	0.00024343	
481.62	0.11069093	0.11210167	1011.62	0.00323628		1541.62	-0.02037575		2071.61	-0.00235566	0.00024343	
481.82	0.10960694	0.11209523	1011.82	0.0030492		1541.82	-0.02034958		2071.81	-0.00154224	0.00024343	
482.02	0.10961437	0.1120888	1012.02	0.00245179		1542.02	-0.01947429		2072.01	-0.00115832	0.00024343	
482.22	0.10922206	0.11208236	1012.22	0.00308711		1542.22	-0.0199436		2072.21	-0.00128374	0.00024343	
482.42	0.10807516	0.11207593	1012.42	0.00292027		1542.42	-0.02047792		2072.41	-0.00119165	0.00024342	
482.62	0.10794095	0.1120695	1012.62	0.00307519		1542.62	-0.01941854		2072.61	-0.0014869	0.00024342	
482.82	0.10899223	0.11206306	1012.82	0.00329565		1542.82	-0.0190103		2072.81	-0.00142025	0.00024342	
483.02	0.10990811	0.11205663	1013.02	0.0033995		1543.02	-0.02001269		2073.01	-0.00135925	0.00024342	
483.22	0.11020567	0.1120502	1013.22	0.00262368		1543.22	-0.01999052		2073.21	-0.00121124	0.00024342	
483.42	0.1110212	0.11204376	1013.42	0.00172809		1543.42	-0.02090138		2073.41	-0.00209232	0.00024341	
483.62	0.11028448	0.11203733	1013.62	0.00044758		1543.62	-0.02245392		2073.61	-0.00174379	0.00024341	
483.82	0.11106065	0.1120309	1013.82	0.00003322		1543.82	-0.02272138		2073.81	-0.00174521	0.00024341	
484.02	0.11192248	0.11202447	1014.02	-0.00117278		1544.02	-0.02273899		2074.01	-0.00206601	0.00024341	
484.22	0.11139694	0.11201804	1014.22	-0.00122823		1544.22	-0.02243528		2074.21	-0.00204082	0.00024341	
484.42	0.11215363	0.11201161	1014.42	-0.00122135		1544.42	-0.02215733		2074.41	-0.00205171	0.0002434	
484.62	0.11243297	0.11200518	1014.62	-0.00087822		1544.62	-0.02198362		2074.61	-0.00193463	0.0002434	
484.82	0.11283525	0.11199875	1014.82	-0.00142431		1544.82	-0.02129514		2074.81	-0.0028077	0.0002434	
485.02	0.1127111	0.11199232	1015.02	-0.0020907		1545.02	-0.02142978		2075.01	-0.00270507	0.0002434	
485.22	0.11255821	0.11198589	1015.22	-0.00175781		1545.22	-0.0206832		2075.21	-0.00215577	0.0002434	
485.42	0.11233006	0.11197946	1015.42	-0.00116276		1545.42	-0.01987735		2075.41	-0.00201875	0.00024339	
485.62	0.11065138	0.11197303	1015.62	-0.00197615		1545.62	-0.01910351		2075.61	-0.00231296	0.00024339	
485.82	0.11005087	0.1119666	1015.82	-0.00164748		1545.82	-0.01785742		2075.81	-0.0021313	0.00024339	
486.02	0.10946645	0.11196017	1016.02	-0.0014622		1546.02	-0.01769375		2076.01	-0.0021609	0.00024339	
486.22	0.10900838	0.11195375	1016.22	-0.00077848		1546.22	-0.01784088		2076.21	-0.00233642	0.00024339	
486.42	0.10859761	0.11194732	1016.42	-0.00081014		1546.42	-0.0174715		2076.41	-0.00228552	0.00024338	
486.62	0.10912724	0.11194089	1016.62	-0.00106729		1546.62	-0.01722526		2076.61	-0.00193569	0.00024338	
486.82	0.10900619	0.11193447	1016.82	-0.00150311		1546.82	-0.0175758		2076.81	-0.00141322	0.00024338	
487.02	0.10866311	0.11192804	1017.02	-0.00183241		1547.02	-0.01893421		2077.01	-0.00135697	0.00024338	
487.22	0.10791847	0.11192161	1017.22	-0.00200236		1547.22	-0.01864021		2077.21	-0.00123324	0.00024338	
487.42	0.10746108	0.11191519	1017.42	-0.00192203		1547.42	-0.01949945		2077.41	-0.00173959	0.00024338	
487.62	0.10721414	0.11190876	1017.62	-0.00192202		1547.62	-0.02019052		2077.61	-0.00155247	0.00024337	
487.82	0.10823443	0.11190234	1017.82	-0.00151378		1547.82	-0.01973031		2077.81	-0.000841	0.00024337	
488.02	0.10844212	0.11189592	1018.02	-0.00145916		1548.02	-0.01992509		2078.01	-0.00053911	0.00024337	
488.22	0.10869326	0.11188949	1018.22	-0.00055413		1548.22	-0.02007179		2078.21	-0.00129764	0.00024337	
488.42	0.10965823	0.11188307	1018.42	-0.00066587		1548.42	-0.02091622		2078.41	-0.00200891	0.00024337	
488.62	0.10918674	0.11187665	1018.62	-0.00048251		1548.62	-0.02159321		2078.61	-0.00234808	0.00024336	
488.82	0.10900012	0.11187022	1018.82	0.00081333		1548.82	-0.02173913		2078.81	-0.00259826	0.00024336	
489.02	0.1086805	0.1118638	1019.02	0.0018743		1549.02	-0.021518		2079.01	-0.00230189	0.00024336	
489.22	0.10870752	0.11185738	1019.22	0.0024332		1549.22	-0.02092785		2079.21	-0.00195286	0.00024336	
489.42	0.10846841	0.11185096	1019.42	0.00366302		1549.42	-0.02142686		2079.41	-0.00287748	0.00024336	
489.62	0.107871	0.11184454	1019.62	0.00393644		1549.62	-0.02169144		2079.61	-0.00297798	0.00024335	
489.82	0.10887007	0.11183812	1019.82	0.00435205		1549.82	-0.02214511		2079.81	-0.00241436	0.00024335	
490.02	0.10935445	0.1118317	1020.02	0.00485884		1550.02	-0.02278546		2080.01	-0.00218523	0.00024335	
490.22	0.11019715	0.11182528	1020.22	0.00456365		1550.22	-0.02241467		2080.21	-0.00238445	0.00024335	
490.42	0.1101177	0.11181886	1020.42	0.00476281		1550.42	-0.02239521		2080.41	-0.00266839	0.00024335	
490.62	0.10957383	0.11181244	1020.62	0.00398523		1550.62	-0.02298569		2080.61	-0.0031939	0.00024334	
490.82	0.10907019	0.11180602	1020.82	0.00409779		1550.82	-0.02328607		2080.81	-0.00342239	0.00024334	
491.02	0.10966978	0.1117996	1021.02	0.00296481		1551.02	-0.02412899		2081.01	-0.00366885	0.00024334	
491.22	0.10983137	0.11179318	1021.22	0.00171389		1551.22	-0.0242748		2081.21	-0.0026747	0.00024334	
491.42	0.1106879	0.11178676	1021.42	0.00090496		1551.42	-0.02449026		2081.41	-0.001966	0.00024334	
491.62	0.11111331	0.11178035	1021.62	-0.00030493		1551.62	-0.0244551		2081.61	-0.00199528	0.00024333	
491.82	0.11141248	0.11177393	1021.82	-0.00082799		1551.82	-0.02449992		2081.81	-0.00217902	0.00024333	
492.02	0.11247549	0.11176751	1022.02	-0.00122424		1552.02	-0.02420176		2082.01	-0.00255168	0.00024333	
492.22	0.11269831	0.1117611	1022.22	-0.00164569		1552.22	-0.02477196		2082.21	-0.00341907	0.00024333	
492.42	0.11331528	0.11175468	1022.42	-0.00195001		1552.42	-0.02496115		2082.41	-0.00346749	0.00024333	
492.62	0.11269872	0.11174826	1022.62	-0.00243824		1552.62	-0.02548934		2082.61	-0.00247801	0.00024333	
492.82	0.11269373	0.11174185	1022.82	-0.00188707		1552.82	-0.02526433		2082.81	-0.00245991	0.00024332	
493.02	0.11299575	0.11173543	1023.02	-0.0024316		1553.02	-0.02452504		2083.01	-0.00284802	0.00024332	
493.22	0.11231541	0.11172902	1023.22	-0.00212449		1553.22	-0.02440486		2083.21	-0.00288699	0.00024332	
493.42	0.11135428	0.11172261	1023.42	-0.00111386		1553.42	-0.02426279		2083.41	-0.00210143	0.00024332	
493.62	0.1114632	0.11171619	1023.62	-0.00165889		1553.62	-0.02352291		2083.61	-0.00129958	0.00024332	
493.82	0.11163762	0.11170978	1023.82	-0.00243143		1553.82	-0.02246215		2083.81	-0.00091729	0.00024331	
494.02	0.1113825	0.11170336	1024.02	-0.0018227		1554.02	-0.02197888		2084.01	-0.00076549	0.00024331	
494.22	0.11118563	0.11169695	1024.22	-0.00198365		1554.22	-0.02112882		2084.21	-0.00128832	0.00024331	
494.42	0.11059625	0.11169054	1024.42	-0.00190037		1554.42	-0.0205095		2084.41	-0.0014454	0.00024331	
494.62	0.10938842	0.11168413	1024.62	-0.00197702		1554.62	-0.02019505		2084.61	-0.00137632	0.00024331	
494.82	0.11021181	0.11167772	1024.82	-0.00152822		1554.82	-0.0196502		2084.81	-0.00108899	0.0002433	
495.02	0.11128541	0.11167131	1025.02	-0.00215437		1555.02	-0.01963337		2085.01	-0.0003597	0.0002433	
495.22	0.11149161	0.11166489	1025.22	-0.00254829		1555.22	-0.01989878		2085.21	0.00026118	0.0002433	
495.42	0.11107378	0.11165848	1025.42	-0.00193666		1555.42	-0.01963048		2085.41	0.00044002	0.0002433	
495.62	0.11075905	0.11165207	1025.62	-0.00172599		1555.62	-0.01936254		2085.61	-0.00088172	0.0002433	
495.82	0.11084985	0.11164566	1025.82	-0.00143838		1555.82	-0.01881106		2085.81	-0.00172858	0.00024329	
496.02	0.11129901	0.11163925	1026.02	-0.00126556		1556.02	-0.0194384		2086.01	-0.00071361	0.00024329	
496.22	0.11068834	0.11163285	1026.22	-0.00063068		1556.22	-0.01972176		2086.21	-0.00136534	0.00024329	
496.42	0.11060604	0.11162644	1026.42	0.00026951		1556.42	-0.01911512		2086.41	-0.00143425	0.00024329	
496.62	0.10971741	0.11162003	1026.62	0.00080566		1556.62	-0.01986387		2086.61	-0.00139158	0.00024329	
496.82	0.10910001	0.11161362	1026.82	0.00210639		1556.82	-0.01968029		2086.81	-0.00325889	0.00024328	
497.02	0.10730444	0.11160721	1027.02	0.00180408		1557.02	-0.01997355		2087.01	-0.00301829	0.00024328	
497.22	0.10565133	0.11160081	1027.22	0.00251809		1557.22	-0.02012243		2087.21	-0.00246258	0.00024328	
497.42	0.10513176	0.1115944	1027.42	0.00250664		1557.42	-0.02002749		2087.41	-0.00188304	0.00024328	
497.62	0.10509336	0.11158799	1027.62	0.00092449		1557.62	-0.02083962		2087.61	-0.00244795	0.00024328	
497.82	0.10442069	0.11158159	1027.82	0.0000202		1557.82	-0.02151751		2087.81	-0.0025804	0.00024328	
498.02	0.1039325	0.11157518	1028.02	-0.00056373		1558.02	-0.02210188		2088.01	-0.00195609	0.00024327	
498.22	0.10418922	0.11156878	1028.22	-0.00169212		1558.22	-0.02204624		2088.21	-0.00174741	0.00024327	
498.42	0.10467638	0.11156237	1028.42	-0.00325876		1558.42	-0.02170885		2088.41	-0.00128288	0.00024327	
498.62	0.10486053	0.11155597	1028.62	-0.00322523		1558.62	-0.02145798		2088.61	-0.00103412	0.00024327	
498.82	0.10668311	0.11154956	1028.82	-0.00386158		1558.82	-0.02193208		2088.81	-0.0005463	0.00024327	
499.02	0.10715231	0.11154316	1029.02	-0.00515007		1559.02	-0.02281347		2089.01	-0.0002454	0.00024326	
499.22	0.10734646	0.11153676	1029.22	-0.00538524		1559.22	-0.02292626		2089.21	-0.00046622	0.00024326	
499.42	0.10751984	0.11153035	1029.42	-0.00510541		1559.42	-0.02207942		2089.41	-0.000621	0.00024326	
499.62	0.10835753	0.11152395	1029.62	-0.00536527		1559.62	-0.02113839		2089.61	-0.00026432	0.00024326	
499.82	0.10842125	0.11151755	1029.82	-0.00465003		1559.82	-0.02078577		2089.81	-0.00008274	0.00024326	
500.02	0.1090666	0.11151115	1030.02	-0.00316156		1560.02	-0.02141064		2090.01	0.00045583	0.00024325	
500.22	0.10925726	0.11150474	1030.22	-0.00069358		1560.22	-0.0207028		2090.21	-0.00098278	0.00024325	
500.42	0.10959708	0.11149834	1030.42	0.00059055		1560.42	-0.02031324		2090.41	-0.00062554	0.00024325	
500.62	0.1093785	0.11149194	1030.62	0.00177602		1560.62	-0.02030792		2090.61	-0.00116813	0.00024325	
500.82	0.10912858	0.11148554	1030.82	0.00281552		1560.82	-0.02055944		2090.81	-0.00110969	0.00024325	
501.02	0.10819615	0.11147914	1031.02	0.00309516		1561.02	-0.02039759		2091.01	-0.00079906	0.00024324	
501.22	0.1081074	0.11147274	1031.22	0.00335642		1561.22	-0.02026223		2091.21	-0.00088554	0.00024324	
501.42	0.10865904	0.11146634	1031.42	0.00356148		1561.42	-0.02077435		2091.41	-0.00104923	0.00024324	
501.62	0.10835741	0.11145994	1031.62	0.00233642		1561.62	-0.02191204		2091.61	-0.00080491	0.00024324	
501.82	0.10762608	0.11145354	1031.82	0.00158121		1561.82	-0.02204083		2091.81	-0.00043562	0.00024324	
502.02	0.10676173	0.11144715	1032.02	0.00122426		1562.02	-0.02157508		2092.01	-0.00008616	0.00024323	
502.22	0.10671544	0.11144075	1032.22	0.00070938		1562.22	-0.02099423		2092.21	-0.00013205	0.00024323	
502.42	0.10634197	0.11143435	1032.42	-0.00032249		1562.42	-0.02003985		2092.41	0.00033267	0.00024323	
502.62	0.10690591	0.11142795	1032.62	-0.00071145		1562.62	-0.02046476		2092.61	0.00161526	0.00024323	
502.82	0.10808093	0.11142156	1032.82	-0.00238398		1562.82	-0.02137473		2092.81	0.00162132	0.00024323	
503.02	0.10924335	0.11141516	1033.02	-0.00341666		1563.02	-0.02209303		2093.01	0.00119973	0.00024323	
503.22	0.11016272	0.11140876	1033.22	-0.00384158		1563.22	-0.02147795		2093.21	0.00149483	0.00024322	
503.42	0.11037976	0.11140237	1033.42	-0.00423948		1563.42	-0.02139934		2093.41	0.00208749	0.00024322	
503.62	0.11115831	0.11139597	1033.62	-0.00455503		1563.62	-0.02120915		2093.61	0.00302204	0.00024322	
503.82	0.11158479	0.11138958	1033.82	-0.00379128		1563.82	-0.02141645		2093.81	0.00285096	0.00024322	
504.02	0.11137125	0.11138318	1034.02	-0.00306088		1564.02	-0.02117108		2094.01	0.0024367	0.00024322	
504.22	0.11129191	0.11137679	1034.22	-0.00222698		1564.22	-0.02095466		2094.21	0.00179065	0.00024321	
504.42	0.11091879	0.11137039	1034.42	-0.00183215		1564.42	-0.02069132		2094.41	0.00277321	0.00024321	
504.62	0.1104684	0.111364	1034.62	-0.00154757		1564.62	-0.02088101		2094.61	0.00309855	0.00024321	
504.82	0.11005053	0.11135761	1034.82	-0.00121157		1564.82	-0.02157083		2094.81	0.00271351	0.00024321	
505.02	0.10890436	0.11135121	1035.02	-0.00140545		1565.02	-0.02124809		2095.01	0.00164094	0.00024321	
505.22	0.10794869	0.11134482	1035.22	-0.0008477		1565.22	-0.0209914		2095.21	0.00187386	0.0002432	
505.42	0.10778669	0.11133843	1035.42	-0.00038399		1565.42	-0.02098108		2095.41	0.00216972	0.0002432	
505.62	0.10617067	0.11133204	1035.62	-0.00111479		1565.62	-0.02090908		2095.61	0.00170006	0.0002432	
505.82	0.10515118	0.11132565	1035.82	-0.00069607		1565.82	-0.02023612		2095.81	0.00182589	0.0002432	
506.02	0.10445797	0.11131926	1036.02	0.00073745		1566.02	-0.02040594		2096.01	0.00255475	0.0002432	
506.22	0.10433152	0.11131287	1036.22	0.00050231		1566.22	-0.01935589		2096.21	0.00231053	0.00024319	
506.42	0.10409402	0.11130648	1036.42	-0.000209		1566.42	-0.01921403		2096.41	0.00313528	0.00024319	
506.62	0.10524113	0.11130009	1036.62	-0.00070572		1566.62	-0.02031645		2096.61	0.00301899	0.00024319	
506.82	0.1061859	0.1112937	1036.82	-0.00039289		1566.82	-0.02091618		2096.81	0.00189717	0.00024319	
507.02	0.10745685	0.11128731	1037.02	0.00023094		1567.02	-0.02198573		2097.01	0.00200997	0.00024319	
507.22	0.10765478	0.11128092	1037.22	-0.00024038		1567.22	-0.02162925		2097.21	0.00309532	0.00024318	
507.42	0.10802256	0.11127453	1037.42	-0.0009171		1567.42	-0.02210223		2097.41	0.002525	0.00024318	
507.62	0.10954299	0.11126814	1037.62	-0.00164549		1567.62	-0.02096901		2097.61	0.00215951	0.00024318	
507.82	0.10940774	0.11126175	1037.82	-0.00210759		1567.82	-0.02149637		2097.81	0.00233304	0.00024318	
508.02	0.10927038	0.11125537	1038.02	-0.00294152		1568.02	-0.02156097		2098.01	0.00172954	0.00024318	
508.22	0.11014192	0.11124898	1038.22	-0.0029544		1568.22	-0.02184691		2098.21	0.0011148	0.00024318	
508.42	0.11004733	0.11124259	1038.42	-0.00319197		1568.42	-0.02200616		2098.41	0.00063979	0.00024317	
508.62	0.11025141	0.11123621	1038.62	-0.00370389		1568.62	-0.02233001		2098.61	0.00007381	0.00024317	
508.82	0.10980473	0.11122982	1038.82	-0.00359708		1568.82	-0.02196017		2098.81	-0.00151765	0.00024317	
509.02	0.10906902	0.11122344	1039.02	-0.00338025		1569.02	-0.0217668		2099.01	-0.00135271	0.00024317	
509.22	0.1093286	0.11121705	1039.22	-0.00266857		1569.22	-0.02161957		2099.21	-0.00148932	0.00024317	
509.42	0.10951039	0.11121067	1039.42	-0.00317239		1569.42	-0.02146725		2099.41	-0.0014746	0.00024316	
509.62	0.10914202	0.11120428	1039.62	-0.00273439		1569.62	-0.02167696		2099.61	-0.00158506	0.00024316	
509.82	0.10929903	0.1111979	1039.82	-0.00194669		1569.82	-0.02235307		2099.81	-0.00153371	0.00024316	
510.02	0.10915219	0.11119151	1040.02	-0.0014517		1570.02	-0.02294402		2100.01	-0.00086186	0.00024316	
510.22	0.10863521	0.11118513	1040.22	-0.00129002		1570.22	-0.02250002		2100.21	-0.00145657	0.00024316	
510.42	0.10799192	0.11117875	1040.42	-0.00165437		1570.42	-0.02279416		2100.41	-0.00122677	0.00024315	
510.62	0.10800743	0.11117237	1040.62	-0.00184432		1570.62	-0.02399708		2100.61	-0.0009668	0.00024315	
510.82	0.10797157	0.11116598	1040.82	-0.0006967		1570.82	-0.02465739		2100.81	-0.0006328	0.00024315	
511.02	0.10753367	0.1111596	1041.02	-0.00110992		1571.02	-0.02430254		2101.01	0.00030253	0.00024315	
511.22	0.10683489	0.11115322	1041.22	-0.00151398		1571.22	-0.02370006		2101.21	0.00126218	0.00024315	
511.42	0.10757291	0.11114684	1041.42	-0.00239027		1571.42	-0.02306552		2101.41	0.00138887	0.00024314	
511.62	0.10817302	0.11114046	1041.62	-0.00297999		1571.62	-0.02220338		2101.61	0.00245028	0.00024314	
511.82	0.10792764	0.11113408	1041.82	-0.00300054		1571.82	-0.02283013		2101.81	0.00258596	0.00024314	
512.02	0.10815996	0.1111277	1042.02	-0.00326288		1572.02	-0.02187488		2102.01	0.00166989	0.00024314	
512.22	0.10841387	0.11112132	1042.22	-0.00294521		1572.22	-0.02095017		2102.21	0.00080131	0.00024314	
512.42	0.10716237	0.11111494	1042.42	-0.00308407		1572.42	-0.01971633		2102.41	-0.00030364	0.00024313	
512.62	0.10684282	0.11110856	1042.62	-0.00259995		1572.62	-0.01963416		2102.61	-0.00040045	0.00024313	
512.82	0.10614563	0.11110218	1042.82	-0.00202103		1572.82	-0.01912869		2102.81	-0.00101988	0.00024313	
513.02	0.10617987	0.1110958	1043.02	-0.00165125		1573.02	-0.01992107		2103.01	-0.00114063	0.00024313	
513.22	0.10616016	0.11108943	1043.22	-0.00151595		1573.22	-0.02049168		2103.21	-0.002487	0.00024313	
513.42	0.10515564	0.11108305	1043.42	-0.00189771		1573.42	-0.02018159		2103.41	-0.00235674	0.00024313	
513.62	0.1046925	0.11107667	1043.62	-0.00158522		1573.62	-0.02123728		2103.61	-0.00348727	0.00024312	
513.82	0.10445259	0.11107029	1043.82	-0.00133012		1573.82	-0.02195485		2103.81	-0.0048945	0.00024312	
514.02	0.10407464	0.11106392	1044.02	-0.00142406		1574.02	-0.02227771		2104.01	-0.00398156	0.00024312	
514.22	0.10422053	0.11105754	1044.22	-0.00161457		1574.22	-0.02304876		2104.21	-0.00383289	0.00024312	
514.42	0.10442573	0.11105117	1044.42	-0.00236489		1574.42	-0.02308845		2104.41	-0.00320405	0.00024312	
514.62	0.10450016	0.11104479	1044.62	-0.00264835		1574.62	-0.02364795		2104.61	-0.00203672	0.00024311	
514.82	0.1048385	0.11103842	1044.82	-0.00215626		1574.82	-0.02403723		2104.81	-0.00188374	0.00024311	
515.02	0.10549789	0.11103204	1045.02	-0.00188851		1575.02	-0.02381443		2105.01	-0.00157073	0.00024311	
515.22	0.1064684	0.11102567	1045.22	-0.00111303		1575.22	-0.02426628		2105.21	-0.00101195	0.00024311	
515.42	0.10746419	0.11101929	1045.42	-0.00124132		1575.42	-0.02411734		2105.41	-0.00061912	0.00024311	
515.62	0.10764981	0.11101292	1045.62	-0.00147388		1575.62	-0.02397343		2105.61	-0.00131382	0.0002431	
515.82	0.10740041	0.11100655	1045.82	-0.00060974		1575.82	-0.02410906		2105.81	-0.00235956	0.0002431	
516.02	0.10762863	0.11100017	1046.02	-0.00059599		1576.02	-0.0237156		2106.01	-0.00302729	0.0002431	
516.22	0.1070624	0.1109938	1046.22	-0.00005579		1576.22	-0.02375738		2106.21	-0.00320826	0.0002431	
516.42	0.10741865	0.11098743	1046.42	-0.00054378		1576.42	-0.02287646		2106.41	-0.00407097	0.0002431	
516.62	0.10862225	0.11098106	1046.62	-0.00069224		1576.62	-0.02273273		2106.61	-0.00413569	0.00024309	
516.82	0.10850013	0.11097469	1046.82	-0.00119267		1576.82	-0.02248549		2106.81	-0.00449463	0.00024309	
517.02	0.10847069	0.11096832	1047.02	-0.00132247		1577.02	-0.02252833		2107.01	-0.00427984	0.00024309	
517.22	0.10819186	0.11096195	1047.22	-0.00197186		1577.22	-0.02251932		2107.21	-0.00424621	0.00024309	
517.42	0.10678599	0.11095558	1047.42	-0.00276326		1577.42	-0.02176133		2107.41	-0.00401056	0.00024309	
517.62	0.10620792	0.11094921	1047.62	-0.00320847		1577.62	-0.02244444		2107.61	-0.00454256	0.00024309	
517.82	0.10613825	0.11094284	1047.82	-0.00339456		1577.82	-0.02185321		2107.81	-0.00304613	0.00024308	
518.02	0.10634837	0.11093647	1048.02	-0.00456195		1578.02	-0.02168046		2108.01	-0.00163561	0.00024308	
518.22	0.1075783	0.1109301	1048.22	-0.00442989		1578.22	-0.0213291		2108.21	-0.00036419	0.00024308	
518.42	0.10782077	0.11092373	1048.42	-0.0050712		1578.42	-0.0208805		2108.41	0.00041914	0.00024308	
518.62	0.10789261	0.11091736	1048.62	-0.00463572		1578.62	-0.02066809		2108.61	0.00072256	0.00024308	
518.82	0.10817092	0.110911	1048.82	-0.00480786		1578.82	-0.02009333		2108.81	0.00107317	0.00024307	
519.02	0.10909963	0.11090463	1049.02	-0.00357498		1579.02	-0.01960289		2109.01	0.00057037	0.00024307	
519.22	0.10947983	0.11089826	1049.22	-0.00244411		1579.22	-0.01978537		2109.21	0.00105025	0.00024307	
519.42	0.10815716	0.1108919	1049.42	-0.00181127		1579.42	-0.01972202		2109.41	0.00032545	0.00024307	
519.62	0.10838013	0.11088553	1049.62	-0.00104556		1579.62	-0.01967992		2109.61	-0.00021333	0.00024307	
519.82	0.10847074	0.11087916	1049.82	-0.00005981		1579.82	-0.01993507		2109.81	-0.0006899	0.00024306	
520.02	0.10884293	0.1108728	1050.02	0.00122327		1580.02	-0.01957954		2110.01	-0.00139448	0.00024306	
520.22	0.10885342	0.11086643	1050.22	0.00169087		1580.22	-0.01975682		2110.21	-0.00224906	0.00024306	
520.42	0.10981375	0.11086007	1050.42	0.0009301		1580.42	-0.0197182		2110.41	-0.00389871	0.00024306	
520.62	0.11004304	0.1108537	1050.62	0.00107498		1580.62	-0.0196913		2110.61	-0.00361374	0.00024306	
520.82	0.10903514	0.11084734	1050.82	0.00105507		1580.82	-0.02023852		2110.81	-0.00383307	0.00024305	
521.02	0.1083967	0.11084098	1051.02	0.00175227		1581.02	-0.02039916		2111.01	-0.00322186	0.00024305	
521.22	0.10801342	0.11083461	1051.22	0.00181077		1581.22	-0.02136968		2111.21	-0.00325728	0.00024305	
521.42	0.10604287	0.11082825	1051.42	0.00139932		1581.42	-0.02159761		2111.41	-0.00227121	0.00024305	
521.62	0.10577018	0.11082189	1051.62	0.00194936		1581.62	-0.02252407		2111.61	-0.00107523	0.00024305	
521.82	0.10642378	0.11081553	1051.82	0.00207908		1581.82	-0.02268871		2111.81	0.00007136	0.00024304	
522.02	0.10588097	0.11080917	1052.02	0.00058309		1582.02	-0.02288544		2112.01	0.00028933	0.00024304	
522.22	0.10592337	0.1108028	1052.22	0.00040297		1582.22	-0.02275051		2112.21	0.00063663	0.00024304	
522.42	0.10519035	0.11079644	1052.42	0.00009776		1582.42	-0.02330969		2112.41	0.00026288	0.00024304	
522.62	0.10538316	0.11079008	1052.62	0.00131928		1582.62	-0.02242558		2112.61	-0.00008712	0.00024304	
522.82	0.10551067	0.11078372	1052.82	0.00049973		1582.82	-0.02191897		2112.81	-0.00022663	0.00024304	
523.02	0.10628241	0.11077736	1053.02	0.00093684		1583.02	-0.02254644		2113.01	-0.00150977	0.00024303	
523.22	0.10684752	0.110771	1053.22	0.00102684		1583.22	-0.02276507		2113.21	-0.0011069	0.00024303	
523.42	0.10652373	0.11076464	1053.42	0.00107006		1583.42	-0.02180079		2113.41	-0.00217508	0.00024303	
523.62	0.10759997	0.11075828	1053.62	0.00077247		1583.62	-0.02158372		2113.61	-0.00255042	0.00024303	
523.82	0.10765619	0.11075193	1053.82	0.00057394		1583.82	-0.02143617		2113.81	-0.00308633	0.00024303	
524.02	0.10767254	0.11074557	1054.02	0.00127187		1584.02	-0.02131958		2114.01	-0.00404629	0.00024302	
524.22	0.10791779	0.11073921	1054.22	0.00103104		1584.22	-0.02143385		2114.21	-0.0051502	0.00024302	
524.42	0.10775507	0.11073285	1054.42	0.00059435		1584.42	-0.02256664		2114.41	-0.00611801	0.00024302	
524.62	0.10716699	0.1107265	1054.62	0.00058957		1584.62	-0.02209351		2114.61	-0.00557539	0.00024302	
524.82	0.10695743	0.11072014	1054.82	0.00096762		1584.82	-0.02266205		2114.81	-0.00588519	0.00024302	
525.02	0.10674425	0.11071378	1055.02	0.00185821		1585.02	-0.02366729		2115.01	-0.00491988	0.00024301	
525.22	0.10675137	0.11070743	1055.22	0.00199243		1585.22	-0.02434275		2115.21	-0.00361065	0.00024301	
525.42	0.10653825	0.11070107	1055.42	0.00134873		1585.42	-0.02402692		2115.41	-0.00224711	0.00024301	
525.62	0.10651973	0.11069472	1055.62	0.0015023		1585.62	-0.02469802		2115.61	-0.00129069	0.00024301	
525.82	0.10636595	0.11068836	1055.82	0.00082555		1585.82	-0.02495376		2115.81	-0.00112922	0.00024301	
526.02	0.10482508	0.11068201	1056.02	-0.00121828		1586.02	-0.02468267		2116.01	0.00013126	0.000243	
526.22	0.10528352	0.11067565	1056.22	-0.00152016		1586.22	-0.02434227		2116.21	0.00023405	0.000243	
526.42	0.10523725	0.1106693	1056.42	-0.00103134		1586.42	-0.02450817		2116.41	0.00030565	0.000243	
526.62	0.10575236	0.11066295	1056.62	-0.00037501		1586.62	-0.0231427		2116.61	0.00045062	0.000243	
526.82	0.10560138	0.11065659	1056.82	-0.00095592		1586.82	-0.02366091		2116.81	-0.00012475	0.000243	
527.02	0.1066438	0.11065024	1057.02	-0.00085133		1587.02	-0.02287143		2117.01	-0.00040841	0.00024299	
527.22	0.10666862	0.11064389	1057.22	-0.00056661		1587.22	-0.02245411		2117.21	-0.00055951	0.00024299	
527.42	0.10625602	0.11063754	1057.42	-0.00029852		1587.42	-0.0223371		2117.41	-0.00119143	0.00024299	
527.62	0.105759	0.11063119	1057.62	0.00024567		1587.62	-0.0229207		2117.61	-0.00214932	0.00024299	
527.82	0.10474755	0.11062483	1057.82	0.00078225		1587.82	-0.02320851		2117.81	-0.00233804	0.00024299	
528.02	0.10476628	0.11061848	1058.02	0.00211229		1588.02	-0.02319781		2118.01	-0.00363545	0.00024299	
528.22	0.1041788	0.11061213	1058.22	0.00247465		1588.22	-0.02266751		2118.21	-0.00469594	0.00024298	
528.42	0.10289614	0.11060578	1058.42	0.00229522		1588.42	-0.02390843		2118.41	-0.00469478	0.00024298	
528.62	0.10219535	0.11059943	1058.62	0.00247017		1588.62	-0.02376068		2118.61	-0.00468298	0.00024298	
528.82	0.10246757	0.11059308	1058.82	0.0024928		1588.82	-0.02427149		2118.81	-0.00512341	0.00024298	
529.02	0.1018643	0.11058674	1059.02	0.00152338		1589.02	-0.02478493		2119.01	-0.00431974	0.00024298	
529.22	0.10173553	0.11058039	1059.22	0.00077519		1589.22	-0.02406111		2119.21	-0.00400743	0.00024297	
529.42	0.10153019	0.11057404	1059.42	-0.00017401		1589.42	-0.02413352		2119.41	-0.00368964	0.00024297	
529.62	0.10115904	0.11056769	1059.62	-0.00042026		1589.62	-0.0241931		2119.61	-0.0038578	0.00024297	
529.82	0.10157604	0.11056134	1059.82	-0.00148804		1589.82	-0.02374897		2119.81	-0.00333912	0.00024297	
530.02	0.10214582	0.110555	1060.02	-0.00334497		1590.02	-0.02282993		2120.01	-0.00297616	0.00024297	
530.22	0.10336895	0.11054865	1060.22	-0.0033182		1590.22	-0.0224633		2120.21	-0.00345441	0.00024296	
530.42	0.10425485	0.1105423	1060.42	-0.00217785		1590.42	-0.0221819		2120.41	-0.00394577	0.00024296	
530.62	0.10457619	0.11053596	1060.62	-0.00132153		1590.62	-0.02141072		2120.61	-0.00396327	0.00024296	
530.82	0.10482739	0.11052961	1060.82	-0.00192359		1590.82	-0.02211356		2120.81	-0.00451523	0.00024296	
531.02	0.10589475	0.11052327	1061.02	-0.00120012		1591.02	-0.02136349		2121.01	-0.0043568	0.00024296	
531.22	0.10641158	0.11051692	1061.22	-0.00115683		1591.22	-0.02225473		2121.21	-0.00425857	0.00024295	
531.42	0.10749951	0.11051058	1061.42	-0.00055347		1591.42	-0.02312404		2121.41	-0.00440664	0.00024295	
531.62	0.10780039	0.11050423	1061.62	0.00068477		1591.62	-0.02345915		2121.61	-0.00513168	0.00024295	
531.82	0.10681225	0.11049789	1061.82	0.00073149		1591.82	-0.02391204		2121.81	-0.004545	0.00024295	
532.02	0.1068771	0.11049155	1062.02	0.00189082		1592.02	-0.02395167		2122.01	-0.00483464	0.00024295	
532.22	0.10641643	0.1104852	1062.22	0.0023786		1592.22	-0.02416875		2122.21	-0.00403701	0.00024295	
532.42	0.10557195	0.11047886	1062.42	0.00232257		1592.42	-0.02441471		2122.41	-0.00351726	0.00024294	
532.62	0.10479327	0.11047252	1062.62	0.00235715		1592.62	-0.02385626		2122.61	-0.00397485	0.00024294	
532.82	0.10455092	0.11046618	1062.82	0.00225281		1592.82	-0.02443644		2122.81	-0.00504523	0.00024294	
533.02	0.1045146	0.11045983	1063.02	0.00164538		1593.02	-0.02422587		2123.01	-0.00491832	0.00024294	
533.22	0.10483035	0.11045349	1063.22	0.00149339		1593.22	-0.02396641		2123.21	-0.00545814	0.00024294	
533.42	0.10569471	0.11044715	1063.42	0.00120767		1593.42	-0.02446947		2123.41	-0.00575094	0.00024293	
533.62	0.10546416	0.11044081	1063.62	0.00065387		1593.62	-0.02362887		2123.61	-0.00681402	0.00024293	
533.82	0.10582783	0.11043447	1063.82	0.0000916		1593.82	-0.0230941		2123.81	-0.00617493	0.00024293	
534.02	0.10597376	0.11042813	1064.02	-0.00035789		1594.02	-0.02259183		2124.01	-0.00698423	0.00024293	
534.22	0.10651581	0.11042179	1064.22	-0.00000945		1594.22	-0.02220757		2124.21	-0.00675386	0.00024293	
534.42	0.10667805	0.11041545	1064.42	-0.00024592		1594.42	-0.02222166		2124.41	-0.00617395	0.00024292	
534.62	0.10612686	0.11040911	1064.62	-0.00083048		1594.62	-0.02219715		2124.61	-0.00601851	0.00024292	
534.82	0.10584791	0.11040278	1064.82	-0.00192264		1594.82	-0.02199755		2124.81	-0.00658344	0.00024292	
535.02	0.10529302	0.11039644	1065.02	-0.00213805		1595.02	-0.02194071		2125.01	-0.0063162	0.00024292	
535.22	0.105812	0.1103901	1065.22	-0.00293124		1595.22	-0.02282995		2125.21	-0.00605976	0.00024292	
535.42	0.10489003	0.11038376	1065.42	-0.00244345		1595.42	-0.02287003		2125.41	-0.00596369	0.00024291	
535.62	0.10435334	0.11037743	1065.62	-0.00217175		1595.62	-0.022585		2125.61	-0.00494353	0.00024291	
535.82	0.10300374	0.11037109	1065.82	-0.00277473		1595.82	-0.02305027		2125.81	-0.00381783	0.00024291	
536.02	0.10279376	0.11036475	1066.02	-0.00229652		1596.02	-0.02277989		2126.01	-0.00311242	0.00024291	
536.22	0.10269006	0.11035842	1066.22	-0.00176468		1596.22	-0.0235119		2126.21	-0.00187369	0.00024291	
536.42	0.10187685	0.11035208	1066.42	-0.00226407		1596.42	-0.02293051		2126.41	-0.00198098	0.0002429	
536.62	0.10252908	0.11034575	1066.62	-0.00245419		1596.62	-0.02331959		2126.61	-0.00224822	0.0002429	
536.82	0.10336024	0.11033941	1066.82	-0.0030598		1596.82	-0.02345334		2126.81	-0.00155144	0.0002429	
537.02	0.10377527	0.11033308	1067.02	-0.00419344		1597.02	-0.02305975		2127.01	-0.00133624	0.0002429	
537.22	0.10419043	0.11032674	1067.22	-0.00467438		1597.22	-0.02379757		2127.21	-0.00129856	0.0002429	
537.42	0.10488781	0.11032041	1067.42	-0.00463184		1597.42	-0.0244734		2127.41	-0.00106342	0.0002429	
537.62	0.10481041	0.11031408	1067.62	-0.00476062		1597.62	-0.02407031		2127.61	-0.00135974	0.00024289	
537.82	0.10611766	0.11030774	1067.82	-0.00433596		1597.82	-0.02316236		2127.81	-0.00089368	0.00024289	
538.02	0.1067485	0.11030141	1068.02	-0.00480012		1598.02	-0.0233429		2128.01	-0.00085298	0.00024289	
538.22	0.10743862	0.11029508	1068.22	-0.00363723		1598.22	-0.02351405		2128.21	-0.00088593	0.00024289	
538.42	0.10820186	0.11028875	1068.42	-0.00385977		1598.42	-0.02395855		2128.41	-0.00091853	0.00024289	
538.62	0.1082225	0.11028242	1068.62	-0.00391694		1598.62	-0.02343722		2128.61	-0.00214266	0.00024288	
538.82	0.10796486	0.11027608	1068.82	-0.00398466		1598.82	-0.02290419		2128.81	-0.00256644	0.00024288	
539.02	0.10705941	0.11026975	1069.02	-0.00360144		1599.02	-0.02296991		2129.01	-0.00280782	0.00024288	
539.22	0.10759975	0.11026342	1069.22	-0.00270982		1599.22	-0.02236764		2129.21	-0.00285233	0.00024288	
539.42	0.106665	0.11025709	1069.42	-0.00116127		1599.42	-0.021646		2129.41	-0.00250756	0.00024288	
539.62	0.10712214	0.11025076	1069.62	-0.00013681		1599.62	-0.02141188		2129.61	-0.00277184	0.00024287	
539.82	0.1067945	0.11024443	1069.82	-0.0000746		1599.82	-0.02224936		2129.81	-0.0027643	0.00024287	
540.02	0.10701133	0.11023811	1070.02	0.00023628		1600.02	-0.02256633		2130.01	-0.00280184	0.00024287	
540.22	0.10653076	0.11023178	1070.22	0.00003303		1600.22	-0.0231843		2130.21	-0.00198513	0.00024287	
540.42	0.1059911	0.11022545	1070.42	-0.00116374		1600.42	-0.02337772		2130.41	-0.00215125	0.00024287	
540.62	0.10591014	0.11021912	1070.62	-0.00184175		1600.62	-0.02367		2130.61	-0.00184912	0.00024286	
540.82	0.10474206	0.11021279	1070.82	-0.00271633		1600.82	-0.02400174		2130.81	-0.00140519	0.00024286	
541.02	0.10454083	0.11020647	1071.02	-0.00336451		1601.02	-0.02490128		2131.01	-0.0024344	0.00024286	
541.22	0.10441065	0.11020014	1071.22	-0.00300508		1601.22	-0.02596064		2131.21	-0.00310638	0.00024286	
541.42	0.10514282	0.11019381	1071.42	-0.00318412		1601.42	-0.02708841		2131.41	-0.00306206	0.00024286	
541.62	0.10497695	0.11018749	1071.62	-0.00238035		1601.62	-0.02690968		2131.61	-0.00296349	0.00024285	
541.82	0.10538729	0.11018116	1071.82	-0.0016032		1601.82	-0.0266416		2131.81	-0.00262014	0.00024285	
542.02	0.10502282	0.11017484	1072.02	-0.00194275		1602.02	-0.02780606		2132.01	-0.00273443	0.00024285	
542.22	0.10535656	0.11016851	1072.22	-0.00077464		1602.22	-0.02795466		2132.21	-0.00328261	0.00024285	
542.42	0.10653345	0.11016219	1072.42	-0.0013423		1602.42	-0.02855761		2132.41	-0.00288101	0.00024285	
542.62	0.1060007	0.11015586	1072.62	-0.00207906		1602.62	-0.02849267		2132.61	-0.00385901	0.00024285	
542.82	0.10539759	0.11014954	1072.82	-0.00164048		1602.82	-0.02858223		2132.81	-0.00424562	0.00024284	
543.02	0.10514348	0.11014322	1073.02	-0.00067287		1603.02	-0.02762398		2133.01	-0.00473499	0.00024284	
543.22	0.10507706	0.11013689	1073.22	0.00006405		1603.22	-0.02650048		2133.21	-0.00532816	0.00024284	
543.42	0.10417759	0.11013057	1073.42	0.00051053		1603.42	-0.02574537		2133.41	-0.0064143	0.00024284	
543.62	0.10531071	0.11012425	1073.62	0.00068176		1603.62	-0.02523565		2133.61	-0.00786943	0.00024284	
543.82	0.10539712	0.11011793	1073.82	0.00055961		1603.82	-0.02450579		2133.81	-0.00773333	0.00024283	
544.02	0.10492698	0.1101116	1074.02	-0.00008345		1604.02	-0.02380095		2134.01	-0.00738675	0.00024283	
544.22	0.10434336	0.11010528	1074.22	-0.00143213		1604.22	-0.02328215		2134.21	-0.00620285	0.00024283	
544.42	0.10463907	0.11009896	1074.42	-0.00164633		1604.42	-0.02323938		2134.41	-0.00584745	0.00024283	
544.62	0.10516094	0.11009264	1074.62	-0.00182616		1604.62	-0.02289665		2134.61	-0.00540403	0.00024283	
544.82	0.10563803	0.11008632	1074.82	-0.0025416		1604.82	-0.02339826		2134.81	-0.00502332	0.00024282	
545.02	0.10664784	0.11008	1075.02	-0.00279949		1605.02	-0.02306808		2135.01	-0.00433396	0.00024282	
545.22	0.10655581	0.11007368	1075.22	-0.00223157		1605.22	-0.02370291		2135.21	-0.00375863	0.00024282	
545.42	0.10651628	0.11006736	1075.42	-0.00174919		1605.42	-0.02392418		2135.41	-0.00207134	0.00024282	
545.62	0.10588742	0.11006104	1075.62	-0.00086319		1605.62	-0.02358555		2135.61	-0.00144702	0.00024282	
545.82	0.10637604	0.11005473	1075.82	-0.00153592		1605.82	-0.02355244		2135.81	-0.00106989	0.00024281	
546.02	0.10723196	0.11004841	1076.02	-0.00178859		1606.02	-0.02410367		2136.01	-0.00064517	0.00024281	
546.22	0.1077554	0.11004209	1076.22	-0.00149758		1606.22	-0.02505673		2136.21	-0.00023855	0.00024281	
546.42	0.10718336	0.11003577	1076.42	-0.00173309		1606.42	-0.0257024		2136.41	0.00087169	0.00024281	
546.62	0.106183	0.11002946	1076.62	-0.00167089		1606.62	-0.02589116		2136.61	-0.000035	0.00024281	
546.82	0.10599405	0.11002314	1076.82	-0.00128088		1606.82	-0.02578491		2136.81	-0.00030761	0.00024281	
547.02	0.10562188	0.11001682	1077.02	-0.00167551		1607.02	-0.02510257		2137.01	-0.00019647	0.0002428	
547.22	0.10456108	0.11001051	1077.22	-0.00176882		1607.22	-0.02473079		2137.21	-0.0015332	0.0002428	
547.42	0.10343959	0.11000419	1077.42	-0.0021813		1607.42	-0.02399528		2137.41	-0.00286153	0.0002428	
547.62	0.1038983	0.10999788	1077.62	-0.00172477		1607.62	-0.02337384		2137.61	-0.00354271	0.0002428	
547.82	0.10319797	0.10999156	1077.82	-0.00283285		1607.82	-0.02301039		2137.81	-0.00322346	0.0002428	
548.02	0.10201197	0.10998525	1078.02	-0.00385411		1608.02	-0.02311526		2138.01	-0.00317923	0.00024279	
548.22	0.10169961	0.10997893	1078.22	-0.00461233		1608.22	-0.02334712		2138.21	-0.00349361	0.00024279	
548.42	0.10225711	0.10997262	1078.42	-0.00339164		1608.42	-0.02336745		2138.41	-0.00303691	0.00024279	
548.62	0.10236164	0.10996631	1078.62	-0.00384945		1608.62	-0.0225435		2138.61	-0.00370504	0.00024279	
548.82	0.1023244	0.10995999	1078.82	-0.00379352		1608.82	-0.02335423		2138.81	-0.0036909	0.00024279	
549.02	0.10183923	0.10995368	1079.02	-0.00305974		1609.02	-0.02284843		2139.01	-0.00385291	0.00024278	
549.22	0.10165979	0.10994737	1079.22	-0.00289421		1609.22	-0.02319459		2139.21	-0.00389823	0.00024278	
549.42	0.10282225	0.10994106	1079.42	-0.00334759		1609.42	-0.02319566		2139.41	-0.00378826	0.00024278	
549.62	0.10369083	0.10993475	1079.62	-0.00416632		1609.62	-0.02279594		2139.61	-0.00403691	0.00024278	
549.82	0.1046424	0.10992843	1079.82	-0.00429178		1609.82	-0.02323483		2139.81	-0.00412165	0.00024278	
550.02	0.10545116	0.10992212	1080.02	-0.00413127		1610.02	-0.02287429		2140.01	-0.00396051	0.00024277	
550.22	0.10482505	0.10991581	1080.22	-0.00414816		1610.22	-0.02314949		2140.21	-0.00402828	0.00024277	
550.42	0.10490912	0.1099095	1080.42	-0.00367674		1610.42	-0.02319215		2140.41	-0.00369579	0.00024277	
550.62	0.10597431	0.10990319	1080.62	-0.00322635		1610.62	-0.0229995		2140.61	-0.0042547	0.00024277	
550.82	0.10636207	0.10989688	1080.82	-0.00318512		1610.82	-0.02277231		2140.81	-0.00377872	0.00024277	
551.02	0.10572728	0.10989058	1081.02	-0.00328447		1611.02	-0.02220147		2141.01	-0.0036147	0.00024276	
551.22	0.10580922	0.10988427	1081.22	-0.00319924		1611.22	-0.02194793		2141.21	-0.00432851	0.00024276	
551.42	0.10512054	0.10987796	1081.42	-0.0035241		1611.42	-0.02193392		2141.41	-0.00456857	0.00024276	
551.62	0.10600208	0.10987165	1081.62	-0.00346025		1611.62	-0.02269057		2141.61	-0.00410215	0.00024276	
551.82	0.10585968	0.10986534	1081.82	-0.00482156		1611.82	-0.02355072		2141.81	-0.00342777	0.00024276	
552.02	0.10450095	0.10985904	1082.02	-0.00414029		1612.02	-0.02364173		2142.01	-0.00369015	0.00024276	
552.22	0.10439503	0.10985273	1082.22	-0.0033316		1612.22	-0.02456012		2142.21	-0.00296815	0.00024275	
552.42	0.10492456	0.10984642	1082.42	-0.00203901		1612.42	-0.02505819		2142.41	-0.00249443	0.00024275	
552.62	0.1048609	0.10984012	1082.62	-0.00222939		1612.62	-0.02468041		2142.61	-0.00273596	0.00024275	
552.82	0.10559459	0.10983381	1082.82	-0.00176985		1612.82	-0.02633322		2142.81	-0.00303387	0.00024275	
553.02	0.10538499	0.10982751	1083.02	-0.00209407		1613.02	-0.02616385		2143.01	-0.00257225	0.00024275	
553.22	0.1057797	0.1098212	1083.22	-0.00316972		1613.22	-0.02657231		2143.21	-0.00123708	0.00024274	
553.42	0.10690892	0.1098149	1083.42	-0.00406739		1613.42	-0.0265911		2143.41	-0.00007116	0.00024274	
553.62	0.10650704	0.10980859	1083.62	-0.0050553		1613.62	-0.0262272		2143.61	-0.00025505	0.00024274	
553.82	0.10645323	0.10980229	1083.82	-0.00470707		1613.82	-0.02619466		2143.81	0.00027983	0.00024274	
554.02	0.10683977	0.10979598	1084.02	-0.00588371		1614.02	-0.0248261		2144.01	0.0002238	0.00024274	
554.22	0.10607054	0.10978968	1084.22	-0.00566513		1614.22	-0.02441		2144.21	0.00026517	0.00024273	
554.42	0.10622283	0.10978338	1084.42	-0.00514777		1614.42	-0.02346347		2144.41	0.0008857	0.00024273	
554.62	0.10639613	0.10977708	1084.62	-0.00496265		1614.62	-0.02239549		2144.61	0.00088584	0.00024273	
554.82	0.10611633	0.10977077	1084.82	-0.0053024		1614.82	-0.02197171		2144.81	0.00055147	0.00024273	
555.02	0.10496013	0.10976447	1085.02	-0.00572755		1615.02	-0.02099807		2145.01	0.00034868	0.00024273	
555.22	0.10459412	0.10975817	1085.22	-0.00562139		1615.22	-0.02128978		2145.21	0.00053946	0.00024272	
555.42	0.10408389	0.10975187	1085.42	-0.00571374		1615.42	-0.02133027		2145.41	-0.00033853	0.00024272	
555.62	0.10428772	0.10974557	1085.62	-0.00562026		1615.62	-0.0208411		2145.61	-0.00095665	0.00024272	
555.82	0.103679	0.10973927	1085.82	-0.00625283		1615.82	-0.02102952		2145.81	-0.00103204	0.00024272	
556.02	0.10218267	0.10973297	1086.02	-0.00584475		1616.02	-0.02124247		2146.01	-0.00176623	0.00024272	
556.22	0.10293674	0.10972667	1086.22	-0.00520937		1616.22	-0.02167252		2146.21	-0.00127635	0.00024271	
556.42	0.10331425	0.10972037	1086.42	-0.00506138		1616.42	-0.02304043		2146.41	-0.00168414	0.00024271	
556.62	0.10395918	0.10971407	1086.62	-0.00518216		1616.62	-0.0228714		2146.61	-0.00171694	0.00024271	
556.82	0.10424367	0.10970777	1086.82	-0.00453666		1616.82	-0.0241686		2146.81	-0.00251603	0.00024271	
557.02	0.10416239	0.10970147	1087.02	-0.00483423		1617.02	-0.0251178		2147.01	-0.00102268	0.00024271	
557.22	0.10467028	0.10969518	1087.22	-0.00436744		1617.22	-0.02618653		2147.21	-0.00046219	0.00024271	
557.42	0.1058318	0.10968888	1087.42	-0.00502857		1617.42	-0.0266793		2147.41	-0.00059477	0.0002427	
557.62	0.10629721	0.10968258	1087.62	-0.00517786		1617.62	-0.02681507		2147.61	-0.00153808	0.0002427	
557.82	0.10689311	0.10967629	1087.82	-0.00463719		1617.82	-0.02656229		2147.81	-0.00148928	0.0002427	
558.02	0.10721168	0.10966999	1088.02	-0.00493207		1618.02	-0.0260936		2148.01	-0.00227957	0.0002427	
558.22	0.10672515	0.10966369	1088.22	-0.00392871		1618.22	-0.02556822		2148.21	-0.00235719	0.0002427	
558.42	0.10711674	0.1096574	1088.42	-0.00330826		1618.42	-0.02497845		2148.41	-0.00252344	0.00024269	
558.62	0.10724524	0.1096511	1088.62	-0.0029956		1618.62	-0.0245812		2148.61	-0.00312723	0.00024269	
558.82	0.1067553	0.10964481	1088.82	-0.00274495		1618.82	-0.02357697		2148.81	-0.00337081	0.00024269	
559.02	0.10564989	0.10963851	1089.02	-0.00182115		1619.02	-0.02248666		2149.01	-0.00357526	0.00024269	
559.22	0.10531431	0.10963222	1089.22	-0.0012152		1619.22	-0.02184874		2149.21	-0.00433023	0.00024269	
559.42	0.10502406	0.10962593	1089.42	-0.00107919		1619.42	-0.02054634		2149.41	-0.0057269	0.00024268	
559.62	0.1044329	0.10961963	1089.62	-0.00055572		1619.62	-0.01940814		2149.61	-0.00574045	0.00024268	
559.82	0.10382069	0.10961334	1089.82	-0.00078092		1619.82	-0.01932862		2149.81	-0.0053167	0.00024268	
