# Supplementary material for: Functional development of a V3/glycan-specific broadly neutralizing antibody isolated from a case of HIV superinfection
Source: eLife. 2021 Jul 15;10:e68110. doi: 10.7554/eLife.68110 (PMC8376252; doi:10.7554/eLife.68110)
Supplement: Figure 2—source data 2. [file elife-68110-fig2-data2.zip › QA013.2 Dbl Ref BLI_2020.05.29/Mat_Gmat-L0_LatestInt_Naive_2020.05.29/Experiment_1/Misc. Files/200529_015.frd]

<?xml version="1.0" encoding="UTF-8" standalone="yes"?>
<ExperimentResults><ExperimentInfo Name="Experiment_1"><ExpDescription></ExpDescription><RTDVersion>2.0</RTDVersion><RunID>809C558C-8749-4348-9657-4DD3D69888F3</RunID><ExperimentType>KINETICS</ExperimentType><ExperimentSubType>KBASIC</ExperimentSubType><StartDateTime>2020-05-29T13:28:02</StartDateTime><MachineName>886RGX1</MachineName><UserName>Labuser</UserName><LotNumber></LotNumber><PlateName>200529</PlateName><PlateName2></PlateName2><SensorName>G2</SensorName><SensorPlate>1</SensorPlate><SensorType>AHC (Anti-hIgG Fc Capture)</SensorType><SensorRole>LIGAND</SensorRole><SensorInfo></SensorInfo><WritingSW>DataAcquisition.exe 11.1.2.24</WritingSW><InstrumentType>OctetRED96</InstrumentType><InstrumentSerial>FB-50183</InstrumentSerial><InstrumentFW></InstrumentFW><IntegrationTime>3.3</IntegrationTime><DSPType>CPF</DSPType><DSPStitching>1</DSPStitching><HasManifest>1</HasManifest><InfoHash>764930006</InfoHash></ExperimentInfo><AssayParamsInfo/><KineticsData><Step><CommonData><SampleLocation>1</SampleLocation><SampleID></SampleID><SampleGroup></SampleGroup><SampleInfo></SampleInfo><SampleRow>G</SampleRow><SamplePlate>1</SamplePlate><WellType>BUFFER</WellType><Concentration>-1</Concentration><ConcentrationUnits>µg/ml</ConcentrationUnits><MolarConcentration>-1</MolarConcentration><MolarConcUnits>nM</MolarConcUnits><MolecularWeight>-1</MolecularWeight><Temperature>30</Temperature><StartTime>2690685</StartTime><AssayTime>30</AssayTime></CommonData><FlowRate>1000</FlowRate><StepType>BASELINE</StepType><StepName>Baseline</StepName><StepStatus>OK</StepStatus><ActualTime>30</ActualTime><CycleTime>0.2</CycleTime><AssayXData Points="150">AAAAAM3MTD66Scw+EFgZP0SLTD93vn8/1XiZP28Ssz/NzMw/okXmPzvf/z/NzAxAN4kZQGZm
JkAzMzNAnu8/QGq8TECamVlABFZmQNEic0Ce739AZmaGQM3MjEAzM5NAaJGZQAAAoEA1XqZA
nMSsQAIrs0CamblAz/e/QGZmxkDNzMxAAivTQGiR2UAAAOBANV7mQJzE7EACK/NAaJH5QM/3
/0AbLwNBZmYGQYGVCUG0yAxB5/sPQRsvE0FOYhZBgZUZQbTIHEHn+x9BGy8jQU5iJkGamSlB
tMgsQef7L0EzMzNBTmI2QZqZOUG0yDxBAABAQRsvQ0FOYkZBmplJQbTITEHn+09BGy9TQU5i
VkGamVlBtMhcQef7X0EzM2NBZmZmQYGVaUG0yGxBAABwQRsvc0FOYnZBgZV5QbTIfEHn+39B
jZeBQScxg0HNzIRBWmSGQQAAiEGNl4lB002LQcHKjEFaZI5B9P2PQY2XkUEnMZNBzcyUQVpk
lkH0/ZdBjZeZQScxm0HBypxBWmSeQfT9n0GNl6FBJzGjQc3MpEFmZqZB9P2nQY2XqUEzM6tB
wcqsQWZmrkEAALBBjZexQScxs0HByrRBZma2QfT9t0GamblBJzG7QcHKvEFmZr5B9P2/QY2X
wUEzM8NBwcrEQVpkxkH0/cdBmpnJQTMzy0HNzMxBZmbOQfT9z0GamdFBMzPTQc3M1EFmZtZB
AADYQaab2UEzM9tBzczcQXNo3kEAAOBBmpnhQTMz40HNzORBZmbmQQAA6EGamelBMzPrQc3M
7EFmZu5B</AssayXData><AssayYData Points="150">AAAAAByFwLvTWSO7QI5Du4qerbr+stW6LaOrOy7+BDmSLB87CTalujJ6xbkJkz07EP9zudOH
U7hFDme79YV0O3H8mLp/bjU6pR2EOuAaK7v6slA7YSyruU2JqTvS48w6hl4yObDQlblW3Uq7
wl3pOWrmmjpqRo87OHfAuWYXhTrt9li6gYl5O5ooKzuTljo7IJAlOxOjHzsugP86zPk8O3+L
WzvTTAG7Qd+gOg0zpDreK664sjmIO7XIOrqcCCM7S66nOhyrjDsv8LG6qZNNO4nv6bqRBpE7
6+2husLS5Dtp9w27F5BxO5AcMzuXwco6XRIGu/XfBTsAIAA7gP1NOyE7cjs7+VE7GxpkO4aH
ZjthXaI6QTu7uLwBgztONQA8yl1Lum/GgLuD1pg70jTbOyyMdTunzlS6QgAoO2KJszpGG0A7
OPa+Oy4oLDvNxco7z8ZgOw5nA7uyuDU7PEkaOlhofTvAyMU6Lo7xOitdzjnivEk55YRlOntv
srnFIno76xOfO7NfTrrj2IS6JDzZOkMPhzs+viE7oCEOOo38gbuJgO86nrvVO0WOnzvMozg5
wGa4O//Rh7pLz7w7NUhiO6THLDvYY9A7ffUUOx+8kDsN8TY7dhHoO/KBbTv6voY7dh6vO/lQ
Nzuwtjs7Z7rWOmMeYTulxwq5+19iO7q3Gju3z5A79AvWOnvyqTvfr+w6CnpHO8i4NDtoofg5
FfuMO719kTsiIP86y/i1uq/dQbqddpM7IDAoOsCkIjtmOxo79DyoOogyizmn4rQ5tw5ouzeb
ADu0xbE6</AssayYData></Step><Step><CommonData><SampleLocation>11</SampleLocation><SampleID></SampleID><SampleGroup></SampleGroup><SampleInfo></SampleInfo><SampleRow>G</SampleRow><SamplePlate>1</SamplePlate><WellType>REGENERATION</WellType><Concentration>-1</Concentration><ConcentrationUnits>µg/ml</ConcentrationUnits><MolarConcentration>-1</MolarConcentration><MolarConcUnits>nM</MolarConcUnits><MolecularWeight>-1</MolecularWeight><Temperature>30</Temperature><StartTime>2787440</StartTime><AssayTime>5</AssayTime></CommonData><FlowRate>1000</FlowRate><StepType>KREGENERATION</StepType><StepName>Regeneration</StepName><StepStatus>OK</StepStatus><ActualTime>4.999</ActualTime><CycleTime>0.2</CycleTime><AssayXData Points="25">AADwQZqZ8UEzM/NBwMr0QVpk9kEAAPhBmpn5QTMz+0HNzPxBZmb+QfT9/0HHywBCmpkBQmZm
AkIzMwNCAAAEQs3MBEKamQVCZmYGQjMzB0IZBAhCzcwIQpSYCUJgZQpCLTILQg==</AssayXData><AssayYData Points="25">PduMwDpLlsDYHJzAFZqgwDL3o8DIjqbABz2pwBrsqsBd0azACF6uwG+Kr8DX27DADvuxwLQK
s8AO7rPAo9C0wGOztcBEgLbAuTO3wBfYt8Aav7jAnEW5wNLSucBaSrrA0oy6wA==</AssayYData></Step><Step><CommonData><SampleLocation>12</SampleLocation><SampleID></SampleID><SampleGroup></SampleGroup><SampleInfo></SampleInfo><SampleRow>G</SampleRow><SamplePlate>1</SamplePlate><WellType>NEUTRALIZATION</WellType><Concentration>-1</Concentration><ConcentrationUnits>µg/ml</ConcentrationUnits><MolarConcentration>-1</MolarConcentration><MolarConcUnits>nM</MolarConcUnits><MolecularWeight>-1</MolecularWeight><Temperature>30</Temperature><StartTime>2803868</StartTime><AssayTime>5</AssayTime></CommonData><FlowRate>1000</FlowRate><StepType>KREGENERATION</StepType><StepName>Regeneration</StepName><StepStatus>OK</StepStatus><ActualTime>5</ActualTime><CycleTime>0.2</CycleTime><AssayXData Points="25">+v4LQsfLDEKNlw1CWmQOQi0yD0IAABBCwcoQQo2XEUJgZRJCLTITQvr+E0LByhRCjZcVQmBl
FkInMRdC+v4XQsfLGEKUmBlCYGUaQi0yG0L6/htCx8scQpSYHUJgZR5CLTIfQg==</AssayXData><AssayYData Points="25">lCGiv6RcnL+0nZa/EH2Rv77ojb9F9oq//l6Iv7XXhr8B7oS/mMyCv+NTgb/2ioC/zxV+v7HV
e7+oMXu/wyx5vxj+db/KUnS/xSl0vzoTcr+RyG+/lElvv6Ilb79BNGy/ky1svw==</AssayYData></Step><Step><CommonData><SampleLocation>11</SampleLocation><SampleID></SampleID><SampleGroup></SampleGroup><SampleInfo></SampleInfo><SampleRow>G</SampleRow><SamplePlate>1</SamplePlate><WellType>REGENERATION</WellType><Concentration>-1</Concentration><ConcentrationUnits>µg/ml</ConcentrationUnits><MolarConcentration>-1</MolarConcentration><MolarConcUnits>nM</MolarConcUnits><MolecularWeight>-1</MolecularWeight><Temperature>30</Temperature><StartTime>2820169</StartTime><AssayTime>5</AssayTime></CommonData><FlowRate>1000</FlowRate><StepType>KREGENERATION</StepType><StepName>Regeneration</StepName><StepStatus>OK</StepStatus><ActualTime>5</ActualTime><CycleTime>0.2</CycleTime><AssayXData Points="25">+v4fQsfLIEKUmCFCYGUiQi0yI0L6/iNCx8skQpSYJUJaZCZCLTInQvT9J0LHyyhClJgpQmBl
KkItMitCVg4sQsHKLEKUmC1CYGUuQjMzL0L6/i9Cx8swQpSYMUJgZTJCLTIzQg==</AssayXData><AssayYData Points="25">4cGpwI7CrcA9WbDAR1eywL6ps8D94bTA2Oy1wOLBtsB1ubfAQ1i4wKjIuMArXrnAhSO6wGCJ
usAG7rrA65q7wBPeu8C/ULzA+8q8wHsDvcDGRr3ADpq9wMAIvsDQRL7A62m+wA==</AssayYData></Step><Step><CommonData><SampleLocation>12</SampleLocation><SampleID></SampleID><SampleGroup></SampleGroup><SampleInfo></SampleInfo><SampleRow>G</SampleRow><SamplePlate>1</SamplePlate><WellType>NEUTRALIZATION</WellType><Concentration>-1</Concentration><ConcentrationUnits>µg/ml</ConcentrationUnits><MolarConcentration>-1</MolarConcentration><MolarConcUnits>nM</MolarConcUnits><MolecularWeight>-1</MolecularWeight><Temperature>30</Temperature><StartTime>2836623</StartTime><AssayTime>5</AssayTime></CommonData><FlowRate>1000</FlowRate><StepType>KREGENERATION</StepType><StepName>Regeneration</StepName><StepStatus>OK</StepStatus><ActualTime>5</ActualTime><CycleTime>0.2</CycleTime><AssayXData Points="25">+v4zQsHKNEKUmDVCWmQ2Qi0yN0L6/jdCx8s4Qo2XOUJaZDpCLTI7Qvr+O0LByjxCjZc9QmBl
PkInMT9C+v4/QsHKQEKUmEFCYGVCQpZDQ0L6/kNCx8tEQpSYRUJgZUZCLTJHQg==</AssayXData><AssayYData Points="25">wp+bv37Xlb8CEJC/qhSNvy0Tir+vAoi/4yCFv8zvg79VBYO/bIWAv3LUfr+e/nu/wYB6v1HU
eb9KOHa/fBZ2vwYydL8lo3G/22hwvxOqbr/e0W2/il1tv3fga78Vomq/55Rrvw==</AssayYData></Step><Step><CommonData><SampleLocation>11</SampleLocation><SampleID></SampleID><SampleGroup></SampleGroup><SampleInfo></SampleInfo><SampleRow>G</SampleRow><SamplePlate>1</SamplePlate><WellType>REGENERATION</WellType><Concentration>-1</Concentration><ConcentrationUnits>µg/ml</ConcentrationUnits><MolarConcentration>-1</MolarConcentration><MolarConcUnits>nM</MolarConcUnits><MolecularWeight>-1</MolecularWeight><Temperature>30</Temperature><StartTime>2853210</StartTime><AssayTime>5</AssayTime></CommonData><FlowRate>1000</FlowRate><StepType>KREGENERATION</StepType><StepName>Regeneration</StepName><StepStatus>OK</StepStatus><ActualTime>5</ActualTime><CycleTime>0.2</CycleTime><AssayXData Points="25">+v5HQsfLSEKUmElCYGVKQi0yS0L6/ktCwcpMQo2XTUJgZU5CLTJPQvT9T0LHy1BClJhRQmBl
UkIzM1NC9P1TQsfLVEKUmFVCYGVWQi0yV0IAAFhCx8tYQpSYWUJgZVpCLTJbQg==</AssayXData><AssayYData Points="25">AF6qwPeursCjKbHA0bCywGoftMDSLLXAXyu2wMr5tsB7uLfAhWq4wFneuMBwUrnAyKe5wAcw
usC/l7rAKw27wKBNu8BjjrvA+uC7wCVtvMChirzA8uu8wEdTvcCeW73Afl29wA==</AssayYData></Step><Step><CommonData><SampleLocation>12</SampleLocation><SampleID></SampleID><SampleGroup></SampleGroup><SampleInfo></SampleInfo><SampleRow>G</SampleRow><SamplePlate>1</SamplePlate><WellType>NEUTRALIZATION</WellType><Concentration>-1</Concentration><ConcentrationUnits>µg/ml</ConcentrationUnits><MolarConcentration>-1</MolarConcentration><MolarConcUnits>nM</MolarConcUnits><MolecularWeight>-1</MolecularWeight><Temperature>30</Temperature><StartTime>2869532</StartTime><AssayTime>5</AssayTime></CommonData><FlowRate>1000</FlowRate><StepType>KREGENERATION</StepType><StepName>Regeneration</StepName><StepStatus>OK</StepStatus><ActualTime>5</ActualTime><CycleTime>0.2</CycleTime><AssayXData Points="25">+v5bQsfLXEKNl11CYGVeQi0yX0L0/V9Cx8tgQpSYYUJgZWJCLTJjQvr+Y0LBymRCjZdlQlpk
ZkItMmdC+v5nQsfLaEKNl2lCYGVqQicxa0L6/mtCBNZsQpSYbUJgZW5CLTJvQg==</AssayXData><AssayYData Points="25">o1GUv1pLjr+vbom/Hj2FvzCwgb80YH6/MGl4v0zGdb/YJ3O/47pvv+DAbL/Gp2m/G8Znv2+H
Zb/LrmO/ss9jvzogYr/sTF+/Pglfv9YzXb/hY1u/yBRav9CtWr+KkFm/XAlZvw==</AssayYData></Step><Step><CommonData><SampleLocation>1</SampleLocation><SampleID></SampleID><SampleGroup></SampleGroup><SampleInfo></SampleInfo><SampleRow>G</SampleRow><SamplePlate>1</SamplePlate><WellType>BUFFER</WellType><Concentration>-1</Concentration><ConcentrationUnits>µg/ml</ConcentrationUnits><MolarConcentration>-1</MolarConcentration><MolarConcUnits>nM</MolarConcUnits><MolecularWeight>-1</MolecularWeight><Temperature>30</Temperature><StartTime>2884765</StartTime><AssayTime>30</AssayTime></CommonData><FlowRate>1000</FlowRate><StepType>BASELINE</StepType><StepName>Baseline2</StepName><StepStatus>OK</StepStatus><ActualTime>30</ActualTime><CycleTime>0.2</CycleTime><AssayXData Points="150">+v5vQsHKcEKUmHFCYGVyQi0yc0L6/nNCx8t0QpSYdUJaZHZCLTJ3Qvr+d0LNzHhCjZd5Qmdm
ekItMntC9P17QsfLfEKNl31CYGV+Qicxf0L0/X9CYGWAQkrMgEKwMoFCF5mBQvr+gUJ/aoJC
SsyCQrAyg0IXmYNCff+DQuNlhEJKzIRCsDKFQheZhUJ9/4VC42WGQkrMhkKwModCF5mHQn3/
h0ICa4hCSsyIQrAyiUIXmYlCff+JQuNlikJKzIpCsDKLQheZi0J9/4tC42WMQkrMjEKwMo1C
F5mNQn3/jUL8aY5CSsyOQrAyj0KUmI9Cff+PQuNlkEJKzJBCsDKRQheZkUJ9/5FC42WSQkrM
kkIzM5NCF5mTQn3/k0LjZZRCx8uUQgZBlUIXmZVCff+VQuNllkJKzJZCsDKXQheZl0L6/pdC
5GWYQkrMmEItMplCFpmZQn3/mULkZZpCSsyaQrAym0KUmJtCff+bQuRlnEJKzJxCLTKdQhaZ
nUJ9/51C5GWeQsfLnkKwMp9CFpmfQn3/n0LkZaBCSsygQrAyoUKUmKFCff+hQvBnokJKzKJC
LTKjQhaZo0L6/qNC5GWkQkrMpEKwMqVCFpmlQn3/pULkZaZCSsymQrAyp0KUmKdCff+nQrZz
qELHy6hCsDKpQpSYqUIAAKpC9miqQlDNqkItMqtCFpmrQn3/q0LkZaxCUM2sQrAyrUKUmK1C
ff+tQuRlrkJKzK5CsDKvQhaZr0J9/69C5GWwQkrMsEKwMrFClJixQvr+sULkZbJCSsyyQrAy
s0IWmbNC</AssayXData><AssayYData Points="150">XmtMv1lnTL+hKUq/V8ZLv29zSb+DFEm/wGRIv7RzSL+J10e/QHlIv128Rr9jP0e/uvlFv91h
Rb/k+EO/owFFv6BIRL+trES/4ShEv8VERL/9XkK/9d5Cv+FuQr+f0UG/Uo5BvyYcQL9hk0C/
BBFBv+mVQL8p10C/ZHw+v7YbQL8uOkC/hF1Av8HvPr8y+T2/sps+v86pPr9gAz2/bRg+v3Ip
Pb/t7Ty/Nm08v/hHPb/Ivzu/7Yc7vy4IO78AOTu/CCE7vzeyOb/vQTu/3gw7v0P1OL96TTq/
UwI6vxj7Ob+XrTi/cm84v0fDOL8upzi/8Bs6vwF2N794QDi/YXA3v4NmN7/q/ja/5Q43v9Jq
N7+Xyza/Lao2v8QHN7+DATe/GUA2v+3zNL9dkDW/cNE0v90SNL+e/jS/e7A0v2wYNL/NsTS/
6vE0v2HbM7/KAzS/TDUzvxQuNL9bcTO/STozv3TwMr9OujO/QFozvySmMr9+JDK/xq4yv/dG
Mr/k0jG/TPExv8UaM7+MmzG/FKsxv3k2ML+dSjC/WQsyvy+9L7/TEzC/GFcwvwjYL79+gzC/
Ijcwv4n6ML8WaS+/ehQwv/KaL78k6C6/+7Iuv+0fL7+Jcy6/cmEuvxGmLb/PrS6/fL4uv/mt
Lr9vly2/MJwtv3SELb+mbi6/kT8tv1ldLL/blyy/iiEtv2sMLb85+Cu/7r0sv5aULL9jeSu/
74EsvzHeK7/YSSy/lEsrv5vUK7/RRyy/hdUrvzlpK79b2yu/ohQrvxqvKr80RCq//GQqvyT+
K7/32ym/</AssayYData></Step><Step><CommonData><SampleLocation>1</SampleLocation><SampleID></SampleID><SampleGroup></SampleGroup><SampleInfo></SampleInfo><SampleRow>G</SampleRow><SamplePlate>1</SamplePlate><WellType>BUFFER</WellType><Concentration>-1</Concentration><ConcentrationUnits>µg/ml</ConcentrationUnits><MolarConcentration>-1</MolarConcentration><MolarConcUnits>nM</MolarConcUnits><MolecularWeight>-1</MolecularWeight><Temperature>30</Temperature><StartTime>2915718</StartTime><AssayTime>80</AssayTime></CommonData><FlowRate>1000</FlowRate><StepType>LOADING</StepType><StepName>Loading</StepName><StepStatus>OK</StepStatus><ActualTime>79.999</ActualTime><CycleTime>0.2</CycleTime><AssayXData Points="400">fP+zQl9ltELGy7RCLDK1QhaZtUL5/rVCX2W2QsbLtkIsMrdCk5i3Qvn+t0JfZbhCxsu4Qiwy
uUKTmLlCfP+5Ql9lukJJzLpCLDK7QpOYu0L5/rtCX2W8QsbLvEIsMr1Ckpi9Qnz/vUJfZb5C
xsu+Qiwyv0KSmL9CfP+/Ql9lwEJJzMBCLDLBQpKYwUIkBsJCX2XCQsbLwkKvMsNCkpjDQvn+
w0JfZcRCxsvEQiwyxUKSmMVC+f7FQl9lxkJJzMZCLDLHQpKYx0L5/sdCX2XIQsbLyEIsMslC
kpjJQvn+yUJfZcpCxsvKQrw0y0KSmMtC+f7LQl9lzEJJzMxCLDLNQpKYzUL5/s1C4mXOQknM
zkKvMs9CkpjPQnz/z0LiZdBCSczQQrUz0UKSmNFCfP/RQuJl0kLGy9JCLDLTQhaZ00J8/9NC
4mXUQsbL1EIsMtVCFpnVQv//1UJfZdZCSczWQiwy10IWmddCggDYQuJl2EJJzNhCMjPZQpKY
2UJ8/9lC4mXaQknM2kKvMttCFpnbQnz/20LiZdxCSczcQq8y3UIWmd1CfP/dQuJl3kJJzN5C
rzLfQhaZ30J8/99C4mXgQknM4EKvMuFCFpnhQnz/4ULiZeJCScziQq8y40IWmeNCfP/jQuJl
5EJJzORCrzLlQhaZ5UJ8/+VCeGnmQknM5kIsMudCFpnnQnz/50JfZehCSczoQq8y6UIWmelC
+f7pQuJl6kJJzOpCrzLrQhaZ60J8/+tC4mXsQknM7EKvMu1CkpjtQnz/7ULiZe5CSczuQiwy
70IWme9CfP/vQuJl8EJJzPBCrzLxQhaZ8UL5/vFC4mXyQknM8kKvMvNCmZnzQnz/80LiZfRC
Scz0Qq8y9UIWmfVC+f71QmBl9kLGy/ZCrzL3QpKY90L5/vdC4mX4QsbL+EKvMvlCFpn5Qnz/
+UJ4afpCScz6Qq8y+0KSmPtC+f77QuJl/ELGy/xCrzL9QpKY/UJ8//1C4mX+QknM/kIsMv9C
kpj/Qnz//0LxMgBD42UAQxaZAENJzABDvv8AQ/EyAUMkZgFDWJkBQ4vMAUO+/wFD8TICQ+Nl
AkMWmQJDi8wCQ77/AkPxMgNDJGYDQxaZA0NJzANDvv8DQ/EyBEPjZQRDFpkEQ0nMBEO+/wRD
sDIFQyRmBUNYmQVD0s0FQ77/BUPxMgZD42UGQ1iZBkNJzAZDvv8GQ7AyB0MkZgdDWJkHQ4vM
B0O+/wdDsDIIQ+NlCENYmQhDi8wIQ77/CEPxMglDJGYJQ1iZCUNJzAlDvv8JQ/EyCkPjZQpD
WJkKQ4vMCkOCAAtDsDILQ+NlC0NYmQtDi8wLQ3z/C0OwMgxDJGYMQxaZDEOLzAxDvv8MQ7Ay
DUMkZg1DWJkNQ4vMDUN8/w1D8TIOQ+NlDkMWmQ5DScwOQ77/DkPxMg9D42UPQ1iZD0NJzA9D
fP8PQ7AyEEMkZhBDFpkQQ0nMEEN8/xBDsDIRQ+NlEUMWmRFDScwRQ77/EUPxMhJD42USQ1iZ
EkNJzBJDvv8SQ7AyE0PjZRNDWJkTQ0nME0N8/xND8TIUQyRmFEMWmRRDScwUQ3z/FEOwMhVD
42UVQ1iZFUOLzBVDvv8VQ7AyFkPjZRZDFpkWQ4vMFkO+/xZDsDIXQyRmF0NYmRdDScwXQ3z/
F0PxMhhDJGYYQxaZGEOLzBhDfP8YQ7AyGUMkZhlDFpkZQ0nMGUN8/xlD8TIaQyRmGkMWmRpD
i8waQ3z/GkOwMhtD42UbQxaZG0NKzBtDfP8bQ7AyHEPjZRxDFpkcQ4vMHEN8/xxDsDIdQ+Nl
HUMWmR1DSswdQ3z/HUOwMh5DJGYeQxaZHkNKzB5DfP8eQ7AyH0PjZR9DFpkfQ0rMH0O+/x9D
sDIgQ+NlIEMWmSBDSswgQ3z/IEOwMiFD42UhQ1iZIUNKzCFDfP8hQ7AyIkPjZSJDFpkiQ4vM
IkN8/yJDsDIjQ+NlI0MWmSNDi8wjQ3z/I0OwMiRD42UkQxaZJENKzCRDfP8kQ7AyJUPjZSVD
FpklQ0rMJUN8/yVDsDImQ+NlJkMWmSZDSswmQ77/JkOwMidD42UnQ1iZJ0NKzCdDvv8nQ7Ay
KEPjZShDFpkoQ0rMKEN8/yhDsDIpQ+NlKUMWmSlDSswpQw==</AssayXData><AssayYData Points="400">vLUpvy63Kb/0gSm/LaIqv5g8KL+6xSm/BP8nv5rDKL9ETim/EzopvxgTKb+/6Ci/TWcpv3qq
KL+0oCe/uEsnv0iBKL/12Se/hToov7GKKL/b+Ca/uFUov1ETJr9ycya/9LInvzQcJ784KSa/
gOUlv81QJ78/ISe/umomvyXYJr8U8Se/mqkmv839Jb9yEie//msmv/zRJr8p+SW/dN4mvz0i
J79rZya/7VMlv1v6JL+tLCa/sVskv9WMI782cyS/sJ0jv+fSI7/YjCS/qRAlv/oAJb9/cyS/
PQEkvyTBI7+0QCS/JBMjvw/OI7+2wyK/bGIjv5EuI79hySO/cbIjvxJgI78nAiO/d08jvyD9
Ir8sCCS/wVcjv7KfI7/zIiK/eLIjv2AwIb+wDyK/fP8hv4t8Ib9QYSG/DhEhv5xnIr8UtyC/
tOsgv8BgIb9SJiG/XjQjvxz3IL9VgiG/+VMgv/ftIL8CEiC/Xxchvx1mIL9pux+/5eQgvyEJ
Ib9YbyC/jMUgv+78IL+TFiC/a7sfv4ryH7/b1CC/oRYgv/eQH79ZiSC/JzUfvxcFH7+rqx+/
5QIfvw21H79vox+/ceYdv0V6Hb9ptB+/nQ8fv1qTH7+CFR+/Lhkfv7kkH7/LCB+/w/cev1Qn
H7+sqB6/NyYevx0JHr/MXx2/aagev/lcHb+Gmx2/gP0dv25VHr9qZR2/D0Yev/tmHb/WrR2/
kD4cvxa+HL+U2R2/oH8dv8z+Hb/idR2/1+Icv/i7HL/xEhy/DBccvwbEG7/nEB2/SMscv/Tw
HL8n1hu/c8Ucv5t6G79Pqxu/7Twcv6DWG79Z4xy/QHAbv/s2HL/0rhu/f90Zv5ZeG7/jvRq/
E2Qbv/QxHL9QyRq/piEavyBjG78xuhu/JxIbv/ToGr9xlxq/YUoav87XGr8y9Bq/cU8bv62C
Gb8ALxq/97Qbv93NGb/0kxm/RPQZv+p8Gb8oTxy/ohEav4pCG78sexq/quAZv+jlGb9UmBm/
SVgav8r1Gb8+WBm/3msavwBbGr8RsBm/JeQZv2/hF7/5wRi/NooZv+8xGr9RJRm/JdYZv6Vg
GL9ZGRm/57AYvzwlGL9+URi/aTgYv+M8GL/nPRi/cAgYv4CbFr9GYBi/MZYYv1KNGL/Wkhi/
qt0YvxJCGL896Ri/6ckYvxt9Gb+Hxhe/TSAYv/rbF79pDxi/oAMXv687GL+w3RW/wpcYv+Be
F79jxxa/YrcXv2+tF79I/RW/fCoYv5K5F7+Grhe/ISAYv/KvF79aOxe/7MEVv5s3F7+R1xa/
DUEWvxS8Fr9szha/EhEWv+T+Fr/JkBe/GZ0Vv16jFr+ikBe/EmgWv7NFFb9sVxW/60QWv9lJ
Fr9ihRa/ZBIVv49bFb/XdRW/2UsVv7MTFr/V+hW/jDsWvybzFL+IdxW/O4sVv6azFL+vLhW/
lxcVv8riFb8pLRS/RRAVvwd7FL8g1hS/n84Uvyv/E7/gtBS/3AQVv4GfFL9O7RS//l4Uv0tG
FL8RLxS/dTwUv7DeFL/UzBS/eLcUvxDyE79FOBS/jPwTvxWcFL+FHhW/9JcTv63lEr/VsxS/
MXkSv3KpE7/mHBK/HIYSvweBE782lBK/5mUSv3uwE7/HPhK/lEQTvy77Eb9emhO/3NERvxhE
E79AXBO/mj0Tv2AzE78KixK/Ee0RvwQEE7+89hK/PFsSv1D2Er+ephG/NqsSv8/IEr+NQhK/
SrgSv7XrEr8MWBK/Pg8Tv1jgEb/oyhK/f0IRv0/3Eb/vBBK/2fgRv71EEb8xiBC/b8gRv3ov
Er97WRG/zlARvw3PEb9jARK/6FURv8FEEL8yXxG/ZvUQv1OnEL/eqxG/9pQQv8B/Eb8/6RC/
dtsRvyMYEL8pExC/fqEQv22kEL9uChG/KlcRv+w1EL9hqxC/QwcRvy33D7/Suw+/CAwQv3iF
D79ayBG/5ZwPvwZ7EL+Rag+/bHsQv7DXD7+O3g+/CAkRv9xVEL+vPxC/9rQQv7YcEL9nAhG/
k88PvyvpEL9N+g+/2kcPv1r9D7832g+/vkoOv8c3D79syQ6/LZQPvx37Dr/frg+/0V4Pvwlk
Dr+2Ow+/rzYPv31XD7/Svw6/4BgQv/2GD7+fqg+/o3sPvw==</AssayYData></Step><Step><CommonData><SampleLocation>1</SampleLocation><SampleID></SampleID><SampleGroup></SampleGroup><SampleInfo></SampleInfo><SampleRow>G</SampleRow><SamplePlate>1</SamplePlate><WellType>BUFFER</WellType><Concentration>-1</Concentration><ConcentrationUnits>µg/ml</ConcentrationUnits><MolarConcentration>-1</MolarConcentration><MolarConcUnits>nM</MolarConcUnits><MolecularWeight>-1</MolecularWeight><Temperature>30</Temperature><StartTime>2996716</StartTime><AssayTime>30</AssayTime></CommonData><FlowRate>1000</FlowRate><StepType>BASELINE</StepType><StepName>Baseline3</StepName><StepStatus>OK</StepStatus><ActualTime>29.999</ActualTime><CycleTime>0.2</CycleTime><AssayXData Points="150">ff8pQ28yKkOiZSpD1ZgqQwjMKkM7/ypDsDIrQ6JlK0PVmCtDCMwrQ33/K0NvMixDomUsQxeZ
LEMIzCxDff8sQ3UzLUOiZS1DF5ktQwjMLUM7/y1DbzIuQ+NlLkPVmC5DSswuQzv/LkNvMi9D
omUvQ9WYL0ORzS9DO/8vQ28yMEPjZTBDF5kwQwjMMEM7/zBDbzIxQ6JlMUPVmDFDCMwxQzv/
MUNvMjJDomUyQ9WYMkMIzDJDO/8yQ28yM0OiZTND1ZgzQ0rMM0M7/zNDbzI0Q6JlNEMXmTRD
Ssw0Qzv/NEOwMjVD42U1Q9WYNUMbzzVDO/81Q28yNkOiZTZD1Zg2QwjMNkO//zZDbzI3Q6Jl
N0PVmDdDCMw3Qzv/N0NvMjhD42U4QxeZOENKzDhDO/84Q6A6OUOiZTlD1Zg5Q0rMOUM7/zlD
bzI6Q6JlOkPVmDpDSsw6Q8UAO0NvMjtDMWg7Q9WYO0OLzDtDPP87Q7AyPEOiZTxD1Zg8Q0rM
PEN9/zxDsDI9Q+NlPUMXmT1Di8w9Qzz/PUPyMj5D42U+QxeZPkNKzD5Dff8+Q7AyP0PjZT9D
F5k/Q0rMP0N9/z9DsDJAQ+NlQENYmUBDG89AQ33/QEOwMkFD42VBQxeZQUNKzEFDff9BQ7Ay
QkPjZUJDF5lCQ0rMQkN9/0JDsDJDQ+NlQ0MXmUNDSsxDQ77/Q0OwMkRD42VEQ9WYRENKzERD
ff9EQ28yRUPjZUVDF5lFQ0rMRUM8/0VDsDJGQ+NlRkMXmUZDSsxGQ33/RkOwMkdD42VHQxeZ
R0MIzEdD</AssayXData><AssayYData Points="150">N0cPv0OPDr+QvA2/6rQNvxyzD7/4TQ2/c7MOv4knD7/ECg+/j7EPv/SeDb/UlQ6/iIUNv0v4
Db9qFA+/ql4Nv3y/Db/FpQ6/ViwOvzj0Db8G6gy/P0wOv9t4Db+iOw6/aIkNv/BdDr/4og2/
LX8Nv/dRDb+2Nw2/mgoNv/8oDb8cQw2/U1gOv3F3DL+ZgQy/KjMNv7VeDL9fHg2/erkNvyd7
Db8CLA2/7TAMv373Db+1+gy/iREMv1dVDL+7gwy/9AMNv+WcDb9o4Qy/mAoOvwKODL83JQ2/
1RcMv/8fDL9eygy/Z7oMv2t4DL9F+gq/EjkKv+jvCr+jOwy/ClQLv3qDC79fCwu/tNULv84X
DL9UMwu/vRILvzbGDL9PAgy/A8ILv2+yC78QQQy/0c4Lv/tEC79CuQq/IdQKv3h5Cr/rcwy/
WpYLv5VWCr9JVwu/TDwKvxFZC7//Gwy/0zUKv6okCr/NeAq/yaELv1nYC7/lXgq/fNwKv+8f
C794Bgy/hkgKvy09Cr/GlAu/Gu4Jvx+kCb/8iQm/V6cKv5LUCr+F7Qq/350Kv5P6Cr9Tswm/
0W0Lv+cqCr/xvQm/s2YJv99kCr/H7Qm/7J8Jv4UXCr+avgi/rPgJv5LWCb95GAq/xrAJvxI5
Cb+JxQm/QQwKvxuICb8fbgm/QTwJv6HqCL84bQm/jHgJvxLGCb9woAm/wwsKv+o0Cb8Z7wi/
MQwJv4X8CL+2NQq/A/wIv+ZQCL9PBAm/A3UIv0LJCL8/mwq/8Q4Jv8sKCb9QBwm/LUkIv29/
B7+Dvgi/</AssayYData></Step><Step><CommonData><SampleLocation>10</SampleLocation><SampleID>BG505 SOSIP</SampleID><SampleGroup></SampleGroup><SampleInfo></SampleInfo><SampleRow>G</SampleRow><SamplePlate>1</SamplePlate><WellType>KSAMPLE</WellType><Concentration>-1</Concentration><ConcentrationUnits>µg/ml</ConcentrationUnits><MolarConcentration>7.81</MolarConcentration><MolarConcUnits>nM</MolarConcUnits><MolecularWeight>-1</MolecularWeight><Temperature>30</Temperature><StartTime>3035913</StartTime><AssayTime>180</AssayTime></CommonData><FlowRate>600</FlowRate><StepType>ASSOC</StepType><StepName>Association</StepName><StepStatus>OK</StepStatus><ActualTime>179.999</ActualTime><CycleTime>0.2</CycleTime><AssayXData Points="900">O/9HQ24ySEOhZUhD1ZhIQwjMSEM7/0hDbjJJQ6FlSUPVmElDCMxJQzv/SUNuMkpDoWVKQ9WY
SkMIzEpDff9KQ24yS0OhZUtD1ZhLQwjMS0MSA0xDLTJMQ6FlTEPVmExDCMxMQzv/TENuMk1D
oWVNQ5OYTUMIzE1DO/9NQ24yTkNgZU5D1ZhOQwjMTkM7/05DbjJPQ6FlT0PVmE9DCMxPQzv/
T0NuMlBDoWVQQ5OYUEMIzFBDvv9QQy0yUUOhZVFD1ZhRQwjMUUP5/lFDbjJSQ6FlUkOTmFJD
CMxSQzv/UkNuMlNDoWVTQ9WYU0MIzFNDO/9TQ24yVENJbFRD1ZhUQwjMVEM7/1RDbjJVQ6Fl
VUPVmFVDCMxVQzv/VUOwMlZDoWVWQ9WYVkMIzFZDO/9WQy0yV0OhZVdD1ZhXQwjMV0P5/ldD
LTJYQ6FlWEPVmFhDCMxYQzv/WENuMllDoWVZQ9WYWUMIzFlDO/9ZQ24yWkOhZVpD1ZhaQwjM
WkP6/lpDbjJbQ6FlW0PVmFtDxstbQzv/W0NuMlxDoWVcQ5OYXEPGy1xDO/9cQ/czXUOhZV1D
1ZhdQ8bLXUNyCF5DbjJeQ6FlXkPVmF5DCMxeQzv/XkP+NF9DYGVfQ9WYX0MIzF9DO/9fQ24y
YEOhZWBD1ZhgQwjMYEP6/mBDbjJhQ2BlYUPVmGFDCMxhQzv/YUNuMmJDoWViQ9WYYkMIzGJD
O/9iQ7w0Y0NgZWND1ZhjQ8bLY0M7/2NDbjJkQ2BlZEMim2RDCMxkQzv/ZEMtMmVDoWVlQyKb
ZUMIzGVD+v5lQy0yZkNgZWZDWJlmQ8bLZkP6/mZDbjJnQ2BlZ0PVmGdDCMxnQzv/Z0MtMmhD
KmdoQ9SYaEMIzGhDO/9oQ24yaUNgZWlDk5hpQwjMaUM7/2lDLTJqQ6JlakPUmGpDxstqQzv/
akMtMmtDomVrQ9SYa0PGy2tD+v5rQy0ybEOiZWxDk5hsQw7NbEM7/2xDLTJtQ2BlbUMWmW1D
xsttQ/r+bUMtMm5DYGVuQ9SYbkPGy25DO/9uQ24yb0NgZW9Dk5hvQwjMb0P6/m9D8TJwQ6Jl
cEPUmHBDxstwQ77/cEMtMnFDomVxQ5OYcUPGy3FD+v5xQy0yckNgZXJDHJpyQwjMckM7/3JD
bjJzQ2Blc0OTmHNDxstzQzv/c0NuMnRDYGV0Q9SYdEPGy3RD+v50Q24ydUOiZXVD1Jh1Q8bL
dUP6/nVDLTJ2Q2BldkPUmHZDkc12Qzv/dkMtMndDYGV3Q9SYd0PGy3dD+v53Q24yeENgZXhD
1Jh4Q8bLeEP6/nhDLTJ5Q2BleUOTmHlDxst5Q/r+eUMtMnpDYGV6Q5OYekMIzHpD+v56Qy0y
e0NgZXtDk5h7Q8bLe0P6/ntDLTJ8Q2BlfEOTmHxDxst8Qzv/fEMtMn1DomV9Q5OYfUPGy31D
+v59Q24yfkOiZX5Dk5h+QwjMfkP6/n5DLTJ/QyRmf0OTmH9Dxst/Q/r+f0MWGYBDsDKAQ0pM
gEPjZYBDfX+AQxaZgEOwsoBDSsyAQwTmgEOe/4BDFhmBQzk0gUNKTIFD42WBQ31/gUPbmYFD
sLKBQ0rMgUME5oFDff+BQxYZgkPRMoJDi0yCQ+NlgkN9f4JDN5mCQ9GygkNqzIJD4+WCQ33/
gkMWGYNDsDKDQ0pMg0PjZYNDnn+DQxaZg0PRsoNDasyDQwTmg0PEAIRDNxmEQ9EyhENqTIRD
BGaEQ55/hEM3mYRD0bKEQ2rMhEME5oRDqgGFQzcZhUPRMoVDakyFQwRmhUOef4VDN5mFQ9Gy
hUNqzIVDBOaFQwYBhkM3GYZD0TKGQ2pMhkNGZoZDnn+GQzeZhkPRsoZDasyGQwTmhkOe/4ZD
NxmHQ9Eyh0NKTIdDBGaHQ55/h0M3mYdD0bKHQ2rMh0ME5odDnv+HQzcZiEOwMohDakyIQwRm
iEOef4hDN5mIQ9GyiENqzIhDBOaIQ57/iEM3GYlD0TKJQ2pMiUMEZolDnn+JQzeZiUOwsolD
SsyJQwTmiUN9/4lDNxmKQ7AyikNqTIpDBGaKQ55/ikM3mYpD0bKKQ2rMikME5opDnv+KQxYZ
i0OwMotDakyLQwRmi0N9f4tDN5mLQ9Gyi0NKzItDBOaLQ9ECjEOaGYxD0TKMQ2pMjEPjZYxD
nn+MQ1iZjEPRsoxDasyMQwTmjEN9/4xDNxmNQ7AyjUNqTI1DBGaNQ31/jUM3mY1DsLKNQ2rM
jUME5o1Dff+NQzcZjkPRMo5DakyOQwRmjkN9f45DN5mOQ9GyjkNKzI5DBOaOQ57/jkM3GY9D
sDKPQ0pMj0MEZo9DAICPQzeZj0Owso9DasyPQwTmj0Oe/49DFhmQQ9EykENKTJBDBGaQQ31/
kEM3mZBD0bKQQ0rMkEPj5ZBDff+QQzcZkUOwMpFDakyRQwRmkUN9f5FDFpmRQzOzkUNKzJFD
JeaRQ57/kUMWGZJD0TKSQ0pMkkMEZpJDnn+SQxaZkkPRspJDasySQwTmkkOe/5JDFhmTQ7Ay
k0NqTJNDBGaTQ31/k0M3mZNDsLKTQ0rMk0Nm5pNDnv+TQzcZlEOwMpRDSkyUQwRmlEN9f5RD
N5mUQ9GylENqzJRDBOaUQ57/lEOmG5VDsDKVQ0pMlUMEZpVDfX+VQzeZlUPRspVDasyVQwTm
lUOe/5VDNxmWQ1o0lkNqTJZD42WWQ55/lkM3mZZD0bKWQ2rMlkPj5ZZDnv+WQxYZl0OwMpdD
akyXQwRml0N9f5dDFpmXQxKzl0NKzJdDBOaXQ57/l0MWGZhDsDKYQ2pMmEMEZphDnn+YQxaZ
mEOwsphDSsyYQ+PlmEN9/5hDFhmZQ7AymUNKTJlD42WZQ31/mUMWmZlDsLKZQ0rMmUNy6JlD
ff+ZQzcZmkOwMppDSkyaQ+NlmkOef5pDN5maQ7CymkNKzJpD4+WaQ33/mkM3GZtDsDKbQ0pM
m0PjZZtDfX+bQxaZm0PRsptDSsybQ+Plm0Oe/5tDNxmcQ7AynENKTJxD42WcQ31/nEMWmZxD
sLKcQ0rMnEME5pxDsAKdQzcZnUOwMp1DSkydQ0ZmnUN9f51DN5mdQ7CynUNKzJ1D4+WdQ57/
nUMWGZ5D0TKeQ0pMnkMEZp5DfX+eQxaZnkOwsp5DasyeQ+PlnkN9/55DmhmfQ7Ayn0NKTJ9D
42WfQ31/n0MWmZ9D0bKfQ0rMn0Pj5Z9Dff+fQxYZoEPRMqBDSkygQ+NloEN9f6BDFpmgQ7Cy
oENqzKBD4+WgQ57/oEMWGaFDsDKhQ0pMoUPjZaFDfX+hQxaZoUOwsqFDasyhQ+PloUN9/6FD
FhmiQ7AyokNKTKJD42WiQ55/okMWmaJDsLKiQ0rMokME5qJDvv+iQxYZo0PRMqNDSkyjQ+Nl
o0O+f6NDFpmjQ/Kyo0MOzaND4+WjQ57/o0MWGaRDsDKkQ0pMpEMEZqRDnn+kQzeZpEOwsqRD
asykQ+PlpEOe/6RDNxmlQ9AypUOLTKVDBGalQ55/pUM3maVD8rKlQ2rMpUME5qVDnv+lQzcZ
pkPQMqZDakymQwRmpkOef6ZDN5mmQ9CypkNqzKZDBOamQ57/pkM3GadD0DKnQ2pMp0MEZqdD
nn+nQzeZp0PQsqdDANCnQwTmp0Oe/6dDNxmoQ9AyqENqTKhDBGaoQ55/qEM3mahD0LKoQ2rM
qENG5qhDnv+oQ1gZqUOwMqlDakypQwRmqUOef6lDN5mpQ9CyqUNqzKlDBOapQ57/qUM3GapD
0DKqQ2pMqkMEZqpDnn+qQzeZqkPQsqpDzMyqQwTmqkOe/6pDNxmrQ9Ayq0NqTKtD42WrQ55/
q0M3matDsLKrQ2rMq0ME5qtDnv+rQz0arEOwMqxDakysQwRmrEOef6xDFpmsQ9CyrENKzKxD
BOasQ77/rEM3Ga1DVDOtQ0pMrUMEZq1Dnn+tQzeZrUPQsq1DasytQ+PlrUOe/61DNxmuQ7Ay
rkNKTK5DBGauQ55/rkMWma5D0LKuQ2rMrkME5q5Dnv+uQzcZr0OwMq9DakyvQwRmr0Oef69D
N5mvQ9Cyr0NqzK9DJOavQ57/r0M3GbBD0DKwQ2pMsEMEZrBDnn+wQzeZsEPQsrBDasywQ+rm
sEN8/7BDFhmxQ7AysUNqTLFDh2axQ3x/sUMWmbFDsLKxQ2rMsUME5rFDfP+xQ14askPQMrJD
SkyyQ+NlskOef7JDFpmyQ7CyskNqzLJDBOayQ3z/skM3GbNDsDKzQ2pMs0MEZrNDnn+zQxaZ
s0PQsrNDasyzQ+Pls0Oe/7NDFhm0Q7AytENqTLRDqGa0Q75/tEM3mbRDsLK0Q2rMtEPj5bRD
nv+0QzcZtUOwMrVDSky1Q+NltUN8f7VDFpm1Q7aztUNKzLVDBOa1Q57/tUM3GbZDsDK2Q2pM
tkPjZbZDfH+2QzeZtkPQsrZDSsy2QwTmtkOe/7ZDNxm3Q9Ayt0NKTLdDBGa3Q55/t0MWmbdD
sLK3Q2rMt0Pj5bdDfP+3QxYZuEOwMrhDaky4QwRmuEOef7hDFpm4Q7CyuENKzLhD4+W4Q57/
uEM3GblDsDK5Q0pMuUMEZrlDnn+5QxaZuUPQsrlDSsy5Q+PluUOe/7lDFhm6Q7AyukNKTLpD
42W6QzmEukM3mbpDsLK6Q2rMukPj5bpDnv+6QzcZu0OwMrtDaky7QwRmu0Oef7tDN5m7Q9Cy
u0NKzLtD4+W7Q3z/u0MWGbxD0DK8Q0pMvEPjZbxDfH+8QxaZvEOwsrxDcM28Q+PlvEN8/7xD
Nxm9Q7AyvUNKTL1D42W9Q3x/vUM3mb1D0LK9Q0rMvUPj5b1D</AssayXData><AssayYData Points="900">P24KvyIFC79Fzwm/pVQJvzC6Cb/cIQq/46AJv44HCr/ipAq/oBYJvzAPCr9lWwm/0VEKv7wK
Cb9Wqgm/gVsJv+krCb98Igm/5BAJv0abCL/PJwm/uiYJv+QXCb8Zcgm/y8oIvwK3CL9SKgm/
a30JvweICL+TQAm/cFQHv0UBCb+Umwi/eKwIv5i5CL/gIAm/dDgJv/Z4B7+1kwi/jNEHv4b/
CL9qAQm/t0cIvwcWB78eFAe/kqcHvyMfCL+xJAi/TswHv1y0CL9D5Qi/bowJv05QCL9GMQi/
W7MIvzf4B7/kTge/AAsIv7RoB7/T/Aa/ntsHvymyB7/s1Aa/6vYGv3PEB78LmQa/WzMHv7Wy
B7+0MQe/rMUHvxwcB7/jlge/0HEIv1kHB7/qYAa/VOkGvyxEBr+Rvga/fQsGvxIJB7+6gga/
L2sGvx0eBr9Ncga/mR0GvyFzBr+pugW/Z6MGvw8pB7+69gW/MzwGvzKpBb/daQa/rfsFv0eS
Br+I0gW/HcUGv07LBb8CQAW/S6YEv/TWBb8XBwa/XA8Gv5slBL/HSQe/1iEGv5lyBb+OFAW/
vZQGvxa8Br9STwW/tTgFv1tNBb8ojwW/xPsFv0gBBr/jVwW/tEwFv73+Bb+BeQW/H3MFv/B+
Bb+fAwW/QBEFv2RGBb8FWQW/pQMFvzsABL/NjgS/BiIFvwhEBb+NqwW/8FEFv175A7+oNwW/
aGIEv9HUBL/djAW/F/EEv+xfBL/TZwS/3NkEvz44BL9mFwW/G+wEv8OHBL8JKAS/OcADv+dw
BL9ZPQW/y8EEv1lpBb/BswS/yc4Dv/cdBL8+QQS//a8Ev4IQBb/uzwS/vEEDv43LBL8goAO/
DxEEv5xsBb+3cwO/bnUEvwz7A78BugO/H3IEv+kbBL9tbgS/rFoDv76GAr9iIgS/3lYEvw5G
A7/gHwS/7fYCvzp3A7/k6gK/BeUDv2FzA786dgO/c7MCv2JNA786gwO/RmIDv6hwA79XOwO/
VwcDvwTuAr/7ogO/I0ADv3jABL925QO/JB8Dv0LwAr9x0gK/UWgCv0GQAr9DGgO/SYkCv31l
Ar+23gK/i8kCv+plA7+WCwS/l18Cv12hAr+Y4wG/yYYDvw2/Ar+tNgK/+pcDv4/EAb+ZMgO/
NhIDv8chAr+TkQG/ygIDv1zBAr/SBAS/KDwBvx/OAb/oHQG/6e0Cv4OsAr+UBwK/2fkBv5Sh
Ab9mWAK/tz4Cv5sYA7+WDwK/WYoBv9DDAb/FHAK/v4UAv7LBAb8bdwK/GOAAv2emAb/aLwK/
QE0Bvx7xAL/Y2AG/m8UBv89rAL/R6AG/wikBv3bX/770vwG/pVgBv5ZrAb+JmQG/x8UAv9S1
AL81hAC/4tUAv8nRAb9VnwC/mcsAvykMAb+0gAG/d9EAv522Ab/WjgK/DJoAv2B9Ab/9MgG/
M64Bv+tI/76AkAC/IQUCv+QfAb93oQG/cDkBv5WiAL/o4wC/QwABv5BBAb+b1QC/AH8Av2jV
AL/nHQG/13wAv5mjAL8f3AG/BYkBv/FqAL80hQC/qgAAv+Ce/759c/6+kFb+vgzuAL/iUwC/
+ZD/vmxwAL/+sv6+L6ABvz5pAL/MvAC/x1oAv5R+AL+48wC/Ax4Cvwfn/r7F1QC/3m8Av8Wx
AL/4O/++FCf/vvovAL9X4v6+iCX/vuelAL9Nu/y+owYAv2nE/74SHAC/Uqz/vh6VAL/MKgC/
GHUAv7KI/75mdv2++lX+vpjx/77+1P2+U13/vkMs/b7/8v2+mBD/vsQbAL+GAv6+NwX/vj4v
AL/9iP6+rIsAv0Uu/b4Rev++S1/+vnlg/77AGwC/O038vh+DAL+hSf6+7ScAv/zF/r6MDf++
7K3+vspp/b6us/6+JLMAv/Ao/b6MNPu+laH8vib6/74tz/6+CO3+vp2D/74nGQC/pwT8vj54
/b7fhv2+kGv+vufT/L6RDvm+TbL8voVq/b4XWPy+PoP/vh7B/b5DXv2+pxz+vnj8/r6dp/y+
j6r9voMk+74uXvy+I039vqqa/r7+Kvy+BBb8vrz8/b6tdPy+dvr8vnvx+76J0Pq+bXf9vrIo
/L4wCf++ueT5vnsj+775+f2+XLv8voJc+779nvu+p1j6viN4/L5Z4vq+5Cz9vprg/L4AAv2+
0jL6vkoG/L4vUv2+tmT7vv2p+b4XUf6+Apf6vv59+76DXfm+tgn4vuzS+77wdP6+rEz8vrd9
+r7s5vm+fWT7vk9b+r5/zfu+bZn5vhBo/L4xn/u+38b6vnOW+77Jmvq+J336vmc9/b52/fu+
onT7vkld+r6/avy+VJb4vtn2+L4mOvq+Mqn5vsd1+b4B1fq+xHf4vuIu+L4Gzfm+ztL5vqds
+r6KJfm+IYX5vkzJ+r5F8/e+/7X5vnLH+b60efi+S3T7vlHS+r6Wsfm+8W/4vjcb+r4Kcfe+
BJ/5vsWj+b7Lmvi+ejv5vvy7+b7vz/i+qb/5vgJd+L7CGfm+CcT6vjg3+77KFPi+F8f2vmI0
+r525Pm+7YX1vrKY+b6niPe+kjb6vsu++L7VRPm+BIb3vuFh975SkPm+0/73vmmN9769rPi+
kaT1vmt39778X/i+kPD4vrNJ+b4m6fa+C/74vlYr+b7LsPe+l3j4viLM+b5ihPa+BXT4vlKE
974XSPe+Xbb2vgVY9744Nfa+DPL4vlod+b7HTPe+Vpv2vjSk+L4ZiPi+NMv4vhWs975MRvi+
XpX3vmjV9r6nOfi+Dyj3vhMO974HvPe+esP1viz99b4yaPi+Pvv5vh8d+L5b7Pi+SCX3vqnZ
975XgPW+zVP0vmoS9776Q/W+4a72vrwZ+L4sgva+C6n3vn9q974hfva+uEr0vpov9L6xd/S+
fXn1vrvK9b6G6vW+doX3vh/89b5wzvW+0if3vn+I975GyPW+FWL0vtIu9r4KkPK+ifL1vona
976BwfS+K/f1voEo9b6y8va+CPT2vuiK9L6EI/S+JHT0vhEy9b4KzfW+jgL3vhIm876ERPe+
DDT2vuQs9b4PB/W+yg71vtqs+L4uQfW+a6n2vlaG9r7DX/a+51L0vkxE9L79rfW+crb0vkkA
9L4dFfa+8rz0vobF9L7tMvO+fSH0vpS09b7WOvW+4avxvp4n9b6JDfW+9dnzvjbs9L7a0PO+
DXT3vqAu9L6eufS+Pe/0vrgR9b7rH/O+RHz2vqDb875VMvS+Z0HzvnnH8r4t+PK+idPyvp/p
8r4SR/K+ySPzvruw9b5i7/O+nDf0vjB+9L5/ZPK+irjzvg5M8768IfK+ZAX0vh11877RjfS+
t03wvilx9b4E8fK+zev0vtyy8r7QK/C+tvnxvpro877aZvO+EYfyvmLl8r4dsvG+jVbxvhK1
8r606/C+NtXxvt+k8b763/K+p8DxvmCO8746p/C+nbDyvio4874NgPC+dGjyvq6H8L7VkfK+
C8Pzvqod8b5Zc/O+dOnvviVg8L400/G+U63yvk3K8L6+JfO+xd/zvlAY877+f/S++zbzvquq
8r4eEPG+jQnyvhDh774fzfC+6aTwvlMP8b6ZKfO+9IHxvoax8L5ZDvG+Lobwvntb877mz/C+
wwrwvnj1776hQvK+hpHwvi2x776/2vC+nE3vvkJW8L6kle6+/ezxvtyI8L5J7e++GurvvgHD
8b6/WvC+ZITwvqbs8L6brO6+dBHxvohW774UbfC+1hruvhFN8L7Vi/C+hivuvnK/8b5VN/C+
rADuvo4q8L4O+u6+9u7uvhNk7r4aTO++dvzvvi/j775uDPG+4bbvvr9i77598+++ci7uviWv
7r6az+6+07rwvmge775Kl/C+pqvwvkZj7b4T0O6+L3nwvg627r43Y+6+f/DuvvlR8L5iMu6+
ExLuvvwo7r6UZu++PlXwvs4g7r5JUe6+ayntviCl7r5L9+++jzvuvoAJ775E6+6+Aqrvvl38
7L7ao+y+LhDvvkXa676ODvC+YODtvhLd7b70BvC+p5XqvgI67r5Yge6+li/svu99676tYu6+
a2ftvmHW774kdO++gOPuvh7B7L4DWey+XKnuvrcD7b7oqvG+Z/TtvuRi675LOe6+QIHtvjJA
7L7kTu6+PhrsvrRy7r5d2Oy+XcDsvmXG677Bcey+Tinsvn4W7r4NlO2+tFHuvlLb774F3e2+
5zDqvgPr6r5wcey+52TtviQi7b4KY+2+29LrvpEj7r6e2Oy+1pbtvkOE7b6E4Ou+BFLrvt/0
7L5T0Ou+DkrrvliM7b76PO2+fi3svmv6676NMuq+rPDsvmgc7b5gne2+Pt7qvr1u676R0uy+
H9nsvphr677TT+y+LZHsvnEx7b4F5uu+ZdHsvrts6b7cIey+4DLtvhOF6b5hNu2+rcjrvrMI
7L4a9ey+Dz7rvu8F7L4+muu+TVDtvq1I7L69vOu+0bvrvpuK6L7Jdeq+TZLpvvVT6L4D6+u+
QKLpvhjb775IIey+EWvpvge66r5g/+u+kiLtvv+w675Dg+u+JtDpvjp+676tNem+GvTrvu07
677u4Oq+hC3svg+r6b5UP+y+cDfrvtNb575WP+i+ttjqvq086r6rnu2+RBzrvvh86r5qeOu+
Po3qvoG/675JC+q+b8zsvm+k6L6F/ue+iz7ovjda6r7l4em+YaDqvlQ26b7uwOq+6O3rvjBt
6L67bui+4C/ovn1V6b7IXum+Pu3nvs096b7fc+e+tmHpvlfP677cDei+3ebovjsb6r6UfOi+
MRnmvk4f6L5wL+i+9YrpvuQN6r7Voem+AXTpvqZH6r7N8uu+</AssayYData></Step><Step><CommonData><SampleLocation>1</SampleLocation><SampleID></SampleID><SampleGroup></SampleGroup><SampleInfo></SampleInfo><SampleRow>G</SampleRow><SamplePlate>1</SamplePlate><WellType>BUFFER</WellType><Concentration>-1</Concentration><ConcentrationUnits>µg/ml</ConcentrationUnits><MolarConcentration>-1</MolarConcentration><MolarConcUnits>nM</MolarConcUnits><MolecularWeight>-1</MolecularWeight><Temperature>30</Temperature><StartTime>3224798</StartTime><AssayTime>180</AssayTime></CommonData><FlowRate>600</FlowRate><StepType>DISASSOC</StepType><StepName>Dissociation</StepName><StepStatus>OK</StepStatus><ActualTime>180</ActualTime><CycleTime>0.2</CycleTime><AssayXData Points="900">ff+9Q/YYvkOwMr5DSky+Q+NlvkNcf75DF5m+Q7CyvkNKzL5D4+W+Q1z/vkMXGb9DsDK/QylM
v0PDZb9DfX+/Q/aYv0OPsr9DSsy/QwTmv0N9/79DFxnAQ7AywEMpTMBDw2XAQ1x/wEP2mMBD
sLLAQynMwEPj5cBDff/AQ/YYwUOwMsFDSkzBQ6hmwUOkgMFD9pjBQ7CywUMpzMFDc+jBQ33/
wUMXGcJDjzLCQylMwkPjZcJDfX/CQxeZwkOPssJDSszCQ8PlwkNc/8JD9hjDQ48yw0MpTMND
42XDQ1x/w0P2mMNDsLLDQynMw0PD5cNDXP/DQ/YYxEOwMsRDKUzEQ8NlxENcf8RD9pjEQ7Cy
xEMpzMRDw+XEQ1z/xEMXGcVDljPFQ0pMxUMKZ8VDXH/FQ/aYxUOwssVDSszFQ+PlxUNc/8VD
9hjGQ7AyxkMpTMZDw2XGQ1x/xkNYmcZDj7LGQynMxkPD5cZDff/GQ/YYx0OwMsdDKUzHQ8Nl
x0N9f8dD9pjHQ7Cyx0MpzMdDw+XHQ1z/x0P2GMhDjzLIQylMyEPDZchDXH/IQxeZyEOPsshD
KczIQ+PlyEOe/8hD9hjJQ48yyUOsTMlDw2XJQ1x/yUP2mMlDj7LJQ0rMyUPD5clDff/JQ/YY
ykOwMspDKUzKQ+NlykNcf8pD9pjKQ4+yykNKzMpDw+XKQzMDy0P2GMtDjzLLQylMy0PDZctD
XH/LQ/aYy0OPsstDSszLQ8Ply0Nc/8tD9hjMQ/IyzEMpTMxD42XMQ1x/zEMXmcxDj7LMQynM
zEPD5cxDXP/MQ/YYzUOPMs1DSkzNQ8NlzUNcf81D9pjNQ7CyzUMpzM1D4+XNQ1z/zUP2GM5D
sDLOQ3FNzkPDZc5DXH/OQ/aYzkOPss5DKczOQ+PlzkN9/85DFxnPQ7Ayz0MpTM9Dw2XPQ1x/
z0MXmc9Dj7LPQ0LQz0PD5c9Dff/PQ/YY0EOPMtBDSkzQQ+Nl0ENcf9BDWJnQQxm00ENKzNBD
4+XQQ33/0ENYGdFDsDLRQ0pM0UMlZtFDfX/RQxeZ0UOwstFDSszRQ+Pl0UN9/9FDFxnSQ7Ay
0kNKTNJD42XSQ31/0kMXmdJDsLLSQ83M0kPj5dJDff/SQxcZ00OwMtNDSkzTQ+Nl00N9f9ND
N5nTQ7Cy00NKzNND4+XTQ33/00M+GtRDsDLUQ0pM1EPjZdRDfX/UQxeZ1EOwstRDSszUQ+Pl
1EO+/9RDFxnVQ7Ay1UNKTNVD42XVQ31/1UMXmdVDsLLVQ0rM1UPj5dVDff/VQxcZ1kPyMtZD
KUzWQ+Nl1kN9f9ZDF5nWQ4+y1kNKzNZD6ubWQ33/1kN5GddDsDLXQ0pM10PjZddDXH/XQxeZ
10OPstdDSszXQ+Pl10N9/9dDFxnYQ7Ay2ENKTNhD42XYQ1x/2EMXmdhDsLLYQ0rM2EPj5dhD
ff/YQxcZ2UOwMtlDKUzZQ+Nl2UN9f9lDF5nZQ/Ky2UOLzNlD4+XZQ33/2UMdGtpDsDLaQ0pM
2kPDZdpDXH/aQ/aY2kOwstpDSszaQ+Pl2kNc/9pD9hjbQ48y20NKTNtD42XbQ31/20P2mNtD
sLLbQynM20PD5dtDff/bQxcZ3EO8NNxDSkzcQ8Nl3ENcf9xD9pjcQ7Cy3ENKzNxDw+XcQ33/
3EP2GN1DsDLdQylM3UPjZd1DXH/dQxeZ3UOwst1DSszdQ+Pl3UN9/91DFhneQ5Ay3kNKTN5D
w2XeQ31/3kMWmd5DsLLeQ0rM3kPD5d5Dff/eQxYZ30OQMt9DSkzfQ+Rl30N9f99DFpnfQ5Cy
30MpzN9Dw+XfQ1z/30P2GOBD8jLgQ+5M4EPkZeBDfX/gQ/aY4EOWs+BDSszgQ8Pl4ENc/+BD
9hjhQ5Ay4UNKTOFDw2XhQ31/4UP2mOFDsLLhQ0rM4UME5uFDqgHiQ/YY4kOQMuJDKUziQ8Nl
4kNcf+JD9pjiQ7Cy4kNKzOJD5OXiQ1z/4kMWGeNDkDLjQylM40PDZeNDfX/jQ/aY40OQsuND
KczjQ8Pl40Nc/+NDFhnkQ5Ay5EMpTORD5GXkQ31/5EMWmeRDkLLkQ2rM5EPD5eRDXP/kQxYZ
5UOQMuVDSkzlQ8Nl5UNcf+VD9pjlQ5Cy5UNKzOVD5OXlQ33/5UP2GOZDkDLmQylM5kPkZeZD
fX/mQ/aY5kOwsuZD9M3mQ8Pl5kNc/+ZD9hjnQ5Ay50MpTOdDw2XnQ1x/50MWmedDkLLnQ0rM
50Pk5edDywHoQxYZ6EOQMuhDKUzoQ8Nl6EO+f+hD9pjoQ5Cy6EMpzOhDw+XoQ1z/6EM+GulD
kDLpQ0pM6UPDZelDXH/pQ/aY6UOQsulDKczpQ+Tl6UNc/+lD9hjqQ7Ay6kMpTOpDw2XqQ1x/
6kMWmepDsLLqQynM6kPD5epDff/qQxYZ60OQMutDKUzrQ8Nl60Ncf+tD9pjrQ5Cy60MpzOtD
JebrQ1z/60MWGexDkDLsQylM7EPkZexDfX/sQ/aY7EOQsuxDVs7sQ8Pl7ENc/+xD9hjtQ5Ay
7UMpTO1Dw2XtQ1x/7UP2mO1DkLLtQynM7UPD5e1DXP/tQzcZ7kOwMu5DKUzuQ8Nl7kNcf+5D
HZruQ5Cy7kMpzO5DBObuQ1z/7kP2GO9DkDLvQylM70PDZe9DXH/vQ/aY70Owsu9DSszvQ8Pl
70Nc/+9DFhnwQ5Ay8EMpTPBDw2XwQ31/8EMWmfBDkLLwQ0rM8EPk5fBDXP/wQ/YY8UOQMvFD
SkzxQ+Rl8UN9f/FDI5vxQ7Cy8UNqzPFD5OXxQ57/8UMWGfJDsDLyQ0pM8kPkZfJDfX/yQxaZ
8kOwsvJDSszyQ+Tl8kN9//JDFhnzQ7Ay80NKTPND5GXzQ31/80MWmfNDsLLzQ0rM80Pk5fND
ff/zQxYZ9EPyMvRDSkz0Q+Rl9EN9f/RDFpn0Q7Cy9ENKzPRDw+X0Q33/9EMWGfVDsDL1Q0pM
9UPkZfVDIYD1QxaZ9UOwsvVDSsz1Q+Tl9UN9//VDFhn2Q5Ay9kPuTPZD5GX2Q31/9kMWmfZD
sLL2Q0rM9kPk5fZDXP/2QxYZ90OwMvdDSkz3Q+Rl90N9f/dDFpn3Q5Cy90NKzPdD5OX3Q33/
90MWGfhDsDL4Q0pM+EPkZfhDfX/4Q/aY+EOwsvhDSsz4Q+Tl+ENc//hDFhn5QzMz+UNKTPlD
Zmb5Q1x/+UMWmflDsLL5Q0rM+UNG5vlDff/5QxYZ+kOQMvpDKUz6Q+Rl+kN9f/pD9pj6Q/Ky
+kMpzPpD5OX6Q33/+kO6GftDsDL7Q0pM+0PkZftDfX/7QxaZ+0OwsvtDSsz7Q+Tl+0N9//tD
Fhn8Q7Ay/ENKTPxDw2X8Q31//EMWmfxDkLL8Q0rM/EPD5fxDff/8QxYZ/UOQMv1DSkz9Q+Rl
/UN9f/1DFpn9Q9Gy/UNKzP1D5OX9Q1z//UP2GP5DkDL+Q0pM/kPCZf5Dnn/+QxaZ/kOwsv5D
Kcz+Q8Ll/kMhAP9DFhn/Q7Ay/0NKTP9D5GX/Q7CC/0MWmf9DsLL/Q0rM/0PC5f9DXP//Q6wM
AERYGQBEJSYARPIyAESuPwBEi0wAREhZAEQUZgBE4XIARL5/AER7jABEWJkARCWmAEThsgBE
vr8ARIvMAER52QBEJeYARPLyAESu/wBEiwwBREgZAUQlJgFE4TIBRL4/AUR7TAFESFkBREZm
AUThcgFEvn8BRHuMAURYmQFEJaYBRPKyAUS+vwFEi8wBRFjZAUR35gFE4fIBRK7/AUR7DAJE
WBkCRBQmAkQSMwJEvj8CRN1MAkRIWQJEJWYCRPJyAkSufwJEvIwCREiZAkQUpgJE8rICRL6/
AkR7zAJEWNkCRCXmAkTy8gJEvv8CRHsMA0RYGQNEFCYDRPIyA0S+PwNEe0wDREhZA0QlZgNE
8nIDRK5/A0R7jANEWJkDRFamA0ThsgNErr8DRHvMA0RI2QNEFOYDRPLyA0S+/wNEewwEREgZ
BEQUJgRE4TIERL4/BERWTgRESFkERBRmBETycgRErn8ERIuMBERYmQREJaYERPKyBETPvwRE
e8wERFjZBEQl5gRE8vIERL7/BESLDAVESBkFRBQmBUThMgVErj8FRItMBURYWQVEFGYFROFy
BUS+fwVEe4wFRHmZBUQlpgVE8rIFRK6/BUTNzAVESNkFRCXmBUQS8wVEvv8FRHsMBkRIGQZE
FCYGRPIyBkS+PwZEe0wGREhZBkQUZgZEtnMGRL5/BkSLjAZESJkGRCWmBkQftQZEvr8GRHvM
BkRI2QZEFOYGRPLyBkS+/wZEewwHREgZB0QUJgdE4TIHRK4/B0R7TAdESFkHRBRmB0ThcgdE
rn8HRHuMB0RImQdEFKYHROGyB0SuvwdEe8wHREjZB0QU5gdE4fIHRK7/B0R7DAhEeRkIRBQm
CEThMghErj8IRItMCERIWQhEFGYIROFyCESufwhEe4wIREiZCEQUpghE4bIIRL6/CER7zAhE
7NkIRBTmCETy8ghEvv8IRHsMCURIGQlEFCYJRPIyCUTwPwlEcU0JRFhZCUQlZglEOnQJRL5/
CUSLjAlEWJkJRCWmCUTysglEvr8JRIvMCURY2QlEJeYJRPLyCUS+/wlEiwwKRHkZCkQlJgpE
8jIKRL4/CkSLTApEWFkKRCVmCkTycgpEvn8KRIuMCkS6mQpEJaYKRPKyCkS+vwpEi8wKRFjZ
CkQl5gpE8vIKRL7/CkSLDAtEWBkLRCUmC0TyMgtEvj8LRItMC0RYWQtEFGYLRAJzC0S+fwtE
i4wLRFiZC0QlpgtE8rILRL6/C0SLzAtELdoLRCXmC0Ty8gtE</AssayXData><AssayYData Points="900">5+XsviCp7L6Koey+QILpvg2p6b4XJuq+JlPmvj7o5b79VuW+qFjmvv7o577stua+vLzmvhRN
5b7ZFOW+kDflvgpp5b6To+a+YHflvkgx5L407ua+XKbmvoEv5b5ecuO+Gh/jvpx45L5IlOO+
rGzlvg/65L7ABeK+UQ7mvnYC5b5nBOW+xh/kviqF5r6CP+O+Mznlvq1r4r6+jeS+NzLkvsAq
5L56kOS+aXTkvjiu4r6mt+K+qxzmvjYB477e5+K+WlDivs/V476TreS+wWnkvuCx474acOa+
srzivh445L6E5+G+pXvkvtxo5b7uZuK+u7nkvk43474uQuK+dZTgvvS55L4JQuK+DOTgvpHZ
4b5GzeC+Pw3ivnJV4r7yVuK+75fivm/S474NVeO+UMLlvh7S5L4/S+K+vmnjvq9W4r4Wh+G+
qL/fvlT14b50GeC+UlbhvlvK4b4JmuC+xSvjvlIF475pzuC+W4fgvg5n4756DeO+hrnlvopq
4r4fH+G+c5rivqoL475/TOS+Pyrivl5P477tNeO+deXjvlDU4L4Ue+C+nnvgvsIE4r7/jeK+
gX/hvqc74b5HS+K+qCThvpII474eH+O+Zefjvr/s4b6VoeC+W9rhvi/s474mbOC+WiXivhao
4L5GV+G+p67gvi0o4L4Gb+C+t23fvglI4b7YlOG+10PjvtyO4b71kuG+Nc7fvun74L7NDeK+
oN3ivrHs4r6dv+C+yfHhvtnE4L7iFd++QFTfvkgb376fmN6+nTTivm5S4b4vBt++XAvgvp8v
376ZCOG+jGvgvk8K376rbeG+H6fgvirU4L4mYOK+56jfvpax4L5M+OC+1hngvpIJ4b6H1uC+
ZDDevmJ4377hrOO+qNXgvlmF4b7069++UsLgvslg4b45eOC+IcbgvtHN4L6hHeK+L+vhvsP3
3r55vuG+YrrfviHK4L4VZuG+DRPhvg9f3r5xVd++bDLfvtWk3b5y2eG+vqffvjfK4L5rrN2+
2gPgvkER3r4SqeG+yQPgvrnF4L6Jlt++DLbfvjvL4L7Kq96+Dj7evrnz4b4FN96+szbgvssM
4L78ZeC+RyDgvqlh374duN2+tuPevikP374SieC+hZPfvpvb374QE+G+s6zgvqzZ3b4eLeC+
u+Pdvnfv375S1eC+goTdvuOG3L5rOeG+cMrgvnZi3r5My96+GlrdvrFA3765wt2+GXfevsRc
3r643d2+eVXcvp3o3b7yX+C+k6zevliY3b7ZRuC+pr/evj8F4L6UaN6+dBzevrgv3r5j4N6+
17zevm673L4jkt2+tuHevkTt3b708ty+Q3XeviT23b5SMN++yejdvoTd3r4DIOC+Wvvcvu9a
3r6Wmty+k3PcvrQH376+Pd6+zdvbvmdq3b6SoNy+xpfcvrnR3762d92+O6vdvmxk3r45kty+
dSfdvslK3b71Pt++LebbvpAn3L7Bat2+ixrcvqmA3b5Um92+WtbcvsJl3r5tQNu+ZKHavm/t
3b4Y+92+VpzcvraB3b69D9u+Gc7bvsqh3L7NEdu+Bijdvker3L6jMd2+YTXbvrwl3b7EIeC+
SQ3bvs7l3L5It9q+hlPcvion3b6gF9u+MB/dvuVS3r62Jty+F/Tcvrq03b6OGt2+Z2/bvmJH
3b49+Nu+OfTdvnBN3L55at2+Mdfdvguq2L5ZVdq+n4zbvlF43r4WLNy+FEncvlpY3b5x09y+
mh7bvuJR2r7Ps9y+uejbvuZo3b6BNNu+t6bbvksq2757xdu+U9DcvlTI2r5kltq+xh7dvkce
3L6QkNm+NBncvj2O3b7bst2+YcDdvkfS2r54MNy+fMzcvhI/3L785dq+EfrbvgsZ274pLtu+
Rs7avhLZ2754Kdm+zG3avtpQ2r6T0Nq+7e3avmyy2b7rMti+pd7bvpod3L71dNy+Cw7avvAd
2r7Ssdm+IK/avpE43L5yzdy+W8bZvpPx2r5JYNy+lmnbvnq72L58O9q+an7bvi5N2L6/HNq+
2OnZvpTu2r6MItq+3STbvrGK2L4N8dy+vKXYvr8H276Xgdu+stHZvsJ52r7WU9i+DATavoqg
2767ddi+Y8LZvkrp275o7de+OOnavtHR2r7o2Nm+yIbZvhhU2b6bcNm+3ebXvvDN2r6E4Ni+
fY/Zvnwi2b4G+9i+rjTYvu5u2b5wqtq+l2bbvkMo2b46M9m+31DYvqmo2L4UPNm+uHLZvrgb
2b4vjNu+tSXZvpgN3L6EGdu+xljavvH12b45tNm+VwbcvjMj2r6yfda+n2bYvhTC2b5LiNm+
iBLavme12r5+G9q+qwfYvp+u2r7ogNi+u1PYvn2f176OaNe+Y97YvqEL1r4TtNi+4uLZvs1C
175qStm+nQXYvtGx1r49Mda+6APZvp6s1r4WTdi+usLWvmzk2r6WBNm+pBLXvsG72b4ttde+
vfTWvj/G177qkte+hQfYvsVz2L4h2ti+Ji/XvgPB174iodi+kYTWvkCw1r5nHde+GwXXvmSb
2b7O9Ni+hxHYvtOC175zLti+YKLVvqDf175Nbda+tqDVvsbc175xAtq+Y9PWvmL+1b7i99S+
rQTUvtsy1b5rwdi+pxzWvkBR1r5PYNa+21PYvmLz1b4xxda+B37Wvly12L5EQde+zZDWviwJ
2r6U8dW+ULXYvmHu2L7s99S+W2nWvlfp2L6rVNW+gGnWviLr1r6/19e+sNTVvrzC1b5pINa+
Q/TUvorE1r5xf9i+6OHWvkfO1r7aiNO+PVLTvmng1b7nwNS+uWnWvpLd1L6JvNW+YZLVvoVC
1b7BLta+YcfTvg/S1r4b4tW+V07Wvrjn1776YdS+rHPUvi1A1r437dW+BhPVvu3Z076CuNa+
ukDWvgAY177fm9W+wSHWvv4x1r4GPNe+upfWvpJn1r6LE9W+JA3Uvhi/076J1NS+vEnWvrwc
1L73e9e+tK/Svowi174to9O+mpDUvg3k1r50KtW+sHDUvvU61r5/3NS+CErTvtJ31b7sQda+
iYvTvri+1L40AtW+EszTvndA1b7O1tO+5ezTvkW01b7fktO+O7zTvr/01L5u2tO+9QfXvtUX
176rptS+49fUvjPw1L7BLtS+rojUvtFu1L4wN9W+YIbWvugP1r7hJNO+4ifWvruv0752e9K+
Nz/Uvpne0r65qNW+8Q7TvueS1b6e5dS++lrVvnHa1L6JatG+2KXSvop60r6hjNS+sPLUvt0N
1L58l9W+PWjTvg/d077/xta+5evSvkz9077y5dK+Q/TTvu4m1r59sNK+FJXTvrUT0r7yttK+
NLbUvnQN1L6gLNS+w3TSvgu6074U99S+/E3VvsdJ0r7JWNK+5n3TvowG075yo9O+OQ3UvoSj
0r46wdW+LJHSvqsL1L5qNNW+C9zUvvww075x0dO+pI/Uvhya1L4zUNK+omjTvvBV1L6eBtG+
YdnRvrIk1L7TwNK+mujRvlf0077IFNO+3vXTvlN3076fqdO+oUjSvnoP1L6FgtK+cp/Tvg/m
0b7jj9G+y8vSvuA20743EdK+DwfSviKP0b76OtW+RxvRvu9Z0b5QZNG+3ZbUvqYy076Cg9G+
+WbTvsf+0753KNG+3m7SvgfV075EINO+zLnRvklY0b7BBNO+2vvRvoSN0b7iNdG+gxvSvngX
0r5mdtO+JFrSvuZF074+v9G+iYzPvg4h0r5hM9O+86POvvPG0b4nS9K+303SvtT+0L7ELtK+
fOzPvkDF077hCtK+HpDQvvqY0b5TTdG+qrDRvpGW075shtC+YcPOvrHZ0r7X1NC+LEbRvlJO
0L7+29G+ECXRviks0r68C9G+6b/RvgIF1L4mh9G+Pl/Rvlaa0b44gM6+UmrQvsMYz74JS8++
QDHRvrZd0b5/nNC+kC3RvjgZ0L5wEtG+ZN3QvsoJ0r5CAtC+uX7TvoXN0r6gsc++T0/SvpO4
z768H9O+l/LPvlI10b7WKdC+TdnQvq010L577dC+FB/Rvptaz757fM++VxHQvthH0r4SNtO+
LszQvjOi0L4sf9K+GsDSvjAe0L6jpdK+A+/Qvvq0z763IM++uMnQvpie0b4JHtG++hXPvn8T
0b7/Gs++fs3QvjEjzr69fs++YWfQvvTb0L7MM9C+0qXOvrYPz758/s++OvbPvgpNz74QMM++
vC7Qvj1x0b7Pac++W3bPvqThz76jdM2+6gDMvpHyz76QlM6+xlHPvn3c0L6hcdG+HrPQvoU1
z77WJtC+B7POvqRAzr5POcy+aRXPvmtqz74wa86+cjDOvpdHz75ffc6+1EPOvi8gzb6kxdC+
iwbQvkwX0L61fc6+thvRvpLEy75OHs6+7k/OvngHzr57N86+d97Lvtm/zr5zk82+tyTPvsNE
0L7Hvc2+gE3Ovt1czb7S5s6+npnPvqWlz77Sis2+edfLviHOzL6Uecu+J97Nvh8jz77TYM++
oXHNvkoozb7Vh8y+jADMvtIAzb6whs++qnHQvl06zb6Bqs2+CajOvi0Y0b5tGc6+AjrNvkgW
z77Fyc2+IFjQvqL+zb6abs6+KYrOvvDZzb411cu+MKHKvvPRzr6q386+nO/PvtgAzb69Lc6+
54jLvqig0b4SIM++gRnOvhelzb7Iks2+WHzOvqWKz760LM6+yHXOvuhhzL5+W82+/v7Mvkvw
zb7QzM2+skfOvieQz76Uns2+dsTNvmGqzb7yfMy+SLbMvjhTz74OPM6+8ZfMvuwGz74jrM6+
VmPKvmcTzL4z0M6+iZHOvl9vy746Csu+HDDOvsFhzr4xB86+</AssayYData></Step><Step><CommonData><SampleLocation>11</SampleLocation><SampleID></SampleID><SampleGroup></SampleGroup><SampleInfo></SampleInfo><SampleRow>G</SampleRow><SamplePlate>1</SamplePlate><WellType>REGENERATION</WellType><Concentration>-1</Concentration><ConcentrationUnits>µg/ml</ConcentrationUnits><MolarConcentration>-1</MolarConcentration><MolarConcUnits>nM</MolarConcUnits><MolecularWeight>-1</MolecularWeight><Temperature>30</Temperature><StartTime>3414383</StartTime><AssayTime>5</AssayTime></CommonData><FlowRate>1000</FlowRate><StepType>KREGENERATION</StepType><StepName>Regeneration2</StepName><StepStatus>OK</StepStatus><ActualTime>4.99901</ActualTime><CycleTime>0.2</CycleTime><AssayXData Points="25">v/8LRIwMDERIGQxEFSYMROIyDESvPwxEe0wMREhZDEQlZgxE8nIMRL9/DER7jAxEWZkMRBWm
DETisgxEv78MRHvMDERI2QxEJeYMRPLyDESv/wxEewwNRFkZDUQlJg1E4jINRA==</AssayXData><AssayYData Points="25">zSuKwKSjkMBjpZTAGsqXwP49msDwX5zA2vWdwECZn8A7pqDA06+hwCL6osDJ0aPAc6OkwBdv
pcBVP6bAOMOmwKeKp8BIAqjAeJOowPlWqcBywqnAASaqwEuRqsC47KrA/0KrwA==</AssayYData></Step><Step><CommonData><SampleLocation>12</SampleLocation><SampleID></SampleID><SampleGroup></SampleGroup><SampleInfo></SampleInfo><SampleRow>G</SampleRow><SamplePlate>1</SamplePlate><WellType>NEUTRALIZATION</WellType><Concentration>-1</Concentration><ConcentrationUnits>µg/ml</ConcentrationUnits><MolarConcentration>-1</MolarConcentration><MolarConcUnits>nM</MolarConcUnits><MolecularWeight>-1</MolecularWeight><Temperature>30</Temperature><StartTime>3430679</StartTime><AssayTime>5</AssayTime></CommonData><FlowRate>1000</FlowRate><StepType>KREGENERATION</StepType><StepName>Regeneration2</StepName><StepStatus>OK</StepStatus><ActualTime>4.99999</ActualTime><CycleTime>0.2</CycleTime><AssayXData Points="25">rz8NRGtMDUQ4WQ1EBWYNRNJyDUSffw1EfIwNREmZDUQFpg1E0rINRJ+/DURrzA1EONkNRAXm
DUTS8g1En/8NRHwMDkRJGQ5EBSYOROIyDkSvPw5Ea0wORDRbDkQVZg5E4nIORA==</AssayXData><AssayYData Points="25">KpJvv0w+Zr+eVVy/hWpUv3N/Tb9PAEi/Y1hEvx3+Qb/fnT6/+Ck8v0bxOb/ubDa/BY82v3YY
M794lTG/kREwv2v/Lr+xdS2/zLgrv/Z/Kr9ziSq/Gj8pv9/KKL++dia/Cagmvw==</AssayYData></Step><Step><CommonData><SampleLocation>11</SampleLocation><SampleID></SampleID><SampleGroup></SampleGroup><SampleInfo></SampleInfo><SampleRow>G</SampleRow><SamplePlate>1</SamplePlate><WellType>REGENERATION</WellType><Concentration>-1</Concentration><ConcentrationUnits>µg/ml</ConcentrationUnits><MolarConcentration>-1</MolarConcentration><MolarConcUnits>nM</MolarConcUnits><MolecularWeight>-1</MolecularWeight><Temperature>30</Temperature><StartTime>3447266</StartTime><AssayTime>5</AssayTime></CommonData><FlowRate>1000</FlowRate><StepType>KREGENERATION</StepType><StepName>Regeneration2</StepName><StepStatus>OK</StepStatus><ActualTime>4.99901</ActualTime><CycleTime>0.2</CycleTime><AssayXData Points="25">r38ORHyMDkRJmQ5EFaYORNKyDkSfvw5Ea8wORDjZDkQF5g5E0vIORJ//DkRrDA9EOBkPRAUm
D0TSMg9Enz8PRGtMD0Q4WQ9EFWYPRNJyD0Sffw9Ea4wPRDiZD0QFpg9E0rIPRA==</AssayXData><AssayYData Points="25">i4WbwI9dn8Dl/aHA45WjwFLnpMDUJqbAKNemwPeYp8AfX6jAGCmpwB9qqcDQBarA2WiqwNjg
qsAOOavAEqerwAf0q8B3dqzA+bCswGUnrcBdNa3AmHStwCm7rcA8A67AThuuwA==</AssayYData></Step><Step><CommonData><SampleLocation>12</SampleLocation><SampleID></SampleID><SampleGroup></SampleGroup><SampleInfo></SampleInfo><SampleRow>G</SampleRow><SamplePlate>1</SamplePlate><WellType>NEUTRALIZATION</WellType><Concentration>-1</Concentration><ConcentrationUnits>µg/ml</ConcentrationUnits><MolarConcentration>-1</MolarConcentration><MolarConcUnits>nM</MolarConcUnits><MolecularWeight>-1</MolecularWeight><Temperature>30</Temperature><StartTime>3463543</StartTime><AssayTime>5</AssayTime></CommonData><FlowRate>1000</FlowRate><StepType>KREGENERATION</StepType><StepName>Regeneration2</StepName><StepStatus>OK</StepStatus><ActualTime>4.99901</ActualTime><CycleTime>0.2</CycleTime><AssayXData Points="25">n78PRFvMD0Q52Q9E9eUPRMLyD0SP/w9ErQwQRDkZEET1JRBEwjIQRI8/EERsTBBEOVkQRPVl
EETSchBEn38QRFuMEEQomRBE9aUQRNKyEESPvxBEW8wQRDnZEET15RBEwvIQRA==</AssayXData><AssayYData Points="25">1m5ev/GnVL87ekq/sitCv596O7+4Oza/AEUyv5V6Lr9ePC2//CUpv16vJ78uvyW/S1Aiv5ab
Ib+/8h+/yNIcv3snHb8tShu/POkYv+bUGL9b8Ri/5+IVv2wyFb+Z/hW/FJwTvw==</AssayYData></Step><Step><CommonData><SampleLocation>11</SampleLocation><SampleID></SampleID><SampleGroup></SampleGroup><SampleInfo></SampleInfo><SampleRow>G</SampleRow><SamplePlate>1</SamplePlate><WellType>REGENERATION</WellType><Concentration>-1</Concentration><ConcentrationUnits>µg/ml</ConcentrationUnits><MolarConcentration>-1</MolarConcentration><MolarConcUnits>nM</MolarConcUnits><MolecularWeight>-1</MolecularWeight><Temperature>30</Temperature><StartTime>3479666</StartTime><AssayTime>5</AssayTime></CommonData><FlowRate>1000</FlowRate><StepType>KREGENERATION</StepType><StepName>Regeneration2</StepName><StepStatus>OK</StepStatus><ActualTime>4.99901</ActualTime><CycleTime>0.2</CycleTime><AssayXData Points="25">j/8QRFwMEUQYGRFE9SURRMIyEUR/PxFES0wRRBhZEUTlZRFEwnIRRI9/EURcjBFEGJkRRPWl
EUTCshFEj78RREvMEUQY2RFE5eURRMLyEUR//xFESwwSRCkZEkTlJRJEsjISRA==</AssayXData><AssayYData Points="25">846bwKmnn8B9AKLAa4CjwDDIpMBquaXAh3+mwLdGp8Dd3afAmnWowHK0qMCsM6nAN5CpwJQi
qsAFgqrA/9WqwOQqq8BWYavAn5GrwAvuq8DgLazA5WqswDd0rMCAxazAMf6swA==</AssayYData></Step><Step><CommonData><SampleLocation>12</SampleLocation><SampleID></SampleID><SampleGroup></SampleGroup><SampleInfo></SampleInfo><SampleRow>G</SampleRow><SamplePlate>1</SamplePlate><WellType>NEUTRALIZATION</WellType><Concentration>-1</Concentration><ConcentrationUnits>µg/ml</ConcentrationUnits><MolarConcentration>-1</MolarConcentration><MolarConcUnits>nM</MolarConcUnits><MolecularWeight>-1</MolecularWeight><Temperature>30</Temperature><StartTime>3496109</StartTime><AssayTime>5</AssayTime></CommonData><FlowRate>1000</FlowRate><StepType>KREGENERATION</StepType><StepName>Regeneration2</StepName><StepStatus>OK</StepStatus><ActualTime>4.99901</ActualTime><CycleTime>0.2</CycleTime><AssayXData Points="25">fz8SRDtMEkSLWRJEBmYSRLJyEkRvfxJEO4wSRAiZEkTVpRJEsrISRG+/EkQ7zBJECNkSROXl
EkSi8hJEb/8SRDsME0QIGRNE1SUTRKIyE0SgPxNEjUwTRBlZE0Q3ZhNEonITRA==</AssayXData><AssayYData Points="25">+g1Fv9a9PL8f2DG/I4kqv/LTI7/Cfx6/jnQbv5bHFr8EnxO/cFcRv4VfDr+Cfwu/LpoKv95H
Cb/OPAe/HLIGv0PzA7/xRAK/THoBvxgvAL9S4fy+KxP7viGW+b51Gve+vwj2vg==</AssayYData></Step><Step><CommonData><SampleLocation>1</SampleLocation><SampleID></SampleID><SampleGroup></SampleGroup><SampleInfo></SampleInfo><SampleRow>G</SampleRow><SamplePlate>1</SamplePlate><WellType>BUFFER</WellType><Concentration>-1</Concentration><ConcentrationUnits>µg/ml</ConcentrationUnits><MolarConcentration>-1</MolarConcentration><MolarConcUnits>nM</MolarConcUnits><MolecularWeight>-1</MolecularWeight><Temperature>30</Temperature><StartTime>3511000</StartTime><AssayTime>30</AssayTime></CommonData><FlowRate>1000</FlowRate><StepType>BASELINE</StepType><StepName>Baseline2</StepName><StepStatus>OK</StepStatus><ActualTime>30</ActualTime><CycleTime>0.2</CycleTime><AssayXData Points="150">b38TRCuME0T4mBNExaUTRJKyE0RfvxNEK8wTRPjYE0TV5RNEkvITRF//E0Q8DBRECRkURNUl
FESSMhREXz8URCtMFET4WBRExWUURJJyFERffxREK4wURA+aFETVpRREorIURF+/FEQ8zBRE
+NgURNXlFESS8hREwf8URCsMFUQJGRVE1SUVRJIyFUSxPxVEK0wVRAlZFUTFZRVEknIVRF9/
FUQrjBVE+JgVRMWlFUSSshVEX78VRDzMFUQJ2RVExeUVRKLyFUR//xVEPAwWRPgYFkTVJRZE
kjIWRF8/FkQrTBZECVkWRNVlFkSSchZEX38WRCuMFkT4mBZExaUWRJKyFkRvvxZEK8wWRPjY
FkTF5RZE9PIWRF//FkQrDBdE+BgXRMUlF0SSMhdEbz8XRCtMF0T4WBdExWUXRKJyF0RffxdE
K4wXRPiYF0TFpRdEorIXRF+/F0QrzBdE+NgXRMXlF0SS8hdEX/8XRCsMGEQJGRhEiiYYRJIy
GERfPxhEXUwYRAlZGETFZRhEknIYRLF/GEQrjBhE+JgYRPalGESSshhEf78YRODMGET42BhE
xeUYRKLyGERf/xhEPAwZRAkZGUTFJRlEkjIZRG8/GUQ8TBlE+FgZRMVlGUSichlEb38ZRCuM
GUQJmRlE1aUZRKKyGURfvxlEPMwZRAnZGUTV5RlEovIZRHUAGkQ8DBpECRkaRNUlGkSiMhpE
AkAaRDxMGkQJWRpE1WUaRKJyGkRvfxpEPIwaRAmZGkTVpRpEorIaRG+/GkQ8zBpECdkaRNXl
GkSi8hpE</AssayXData><AssayYData Points="150">qPXovqsd5b4WDea+tG3kvqMl4r4v6OO+FsLfvlXA375AW92+sL7cvqIt3b5Eed2+3tbavpox
277gT9m+UwnavmLi2L7pzda+3rXVvnfW174WudW+E9DUvhGq1L6j/NS+p4vSvqQP1b6tndC+
jvnTvnEY0b51ENG+DI/Rvqm4zr4gCM++jZPNvgnAzb7/jcy+FYvOviLlzL6Mks2+h0XLvtmF
y74+jcm+n1vIvnmZyb4AoMm+I/jJvpqiyb4bjsa+F4HKvtp6xr6C+Ma+2WnFvl7qxr5oj8a+
Gc/FvuTrxb58PMW+I27GvgyAxb7ZPsG+TEjBvmYswb4ZdsK+LM3Bvg1RwL5x6MC+puTAvoay
wb7IUMC+cDHBvtR0wb5j9L6+h7a/vsh1vr5ndLy+9Fm+vkdFvr7IOru+8zq+vjFKvL4aqL6+
mAy8vsC5vL4JL72+KHu7vmyvub4cxLy+h764vpzCuL7NuLu+6mm6vmu/ub7EZ7m+Jti5vked
t77uMbm+AnW1vj26tb6ji7a+cHa0vrXStr64ULm+kFK1vrSStL57O7W+pmy3vlHQtb7l+7W+
ANKzvjZetL7MzbK+olG3vg/3s74mrLO+p5qxvhllsr5kx7G+XemyvhwutL4KzrS+JoCzvuz6
sL6T5bC+Raexvr7Qsb5f/7G+UOGvvnkVsb4yY7C+EeavvpIcsb5aJ7C+L12vvm9nr74yua2+
lQOvvmI1sL57fa++/V6tvkCZq77WSa2+xMmsvu6Yqr7a+Ky+rbarvjaUqr4YW6u+YcCrvsDj
qr4HUaq+</AssayYData></Step><Step><CommonData><SampleLocation>1</SampleLocation><SampleID></SampleID><SampleGroup></SampleGroup><SampleInfo></SampleInfo><SampleRow>G</SampleRow><SamplePlate>1</SamplePlate><WellType>BUFFER</WellType><Concentration>-1</Concentration><ConcentrationUnits>µg/ml</ConcentrationUnits><MolarConcentration>-1</MolarConcentration><MolarConcUnits>nM</MolarConcUnits><MolecularWeight>-1</MolecularWeight><Temperature>30</Temperature><StartTime>3542136</StartTime><AssayTime>80</AssayTime></CommonData><FlowRate>1000</FlowRate><StepType>LOADING</StepType><StepName>Loading</StepName><StepStatus>OK</StepStatus><ActualTime>79.999</ActualTime><CycleTime>0.2</CycleTime><AssayXData Points="400">b/8aRDwMG0QJGRtE1SUbRJIyG0RvPxtEK0wbRAlZG0TVZRtEknIbRG9/G0Q8jBtECZkbRNWl
G0SishtEX78bRCvMG0QJ2RtE1eUbRKLyG0Rv/xtEKwwcRAkZHETVJRxEojIcRF8/HEQ8TBxE
CVkcRNVlHESichxEb38cRDyMHET4mBxExaUcRJKyHERvvxxEPMwcRAnZHETF5RxEovIcRF//
HEQ8DB1ECRkdRMUlHUSiMh1EXz8dRDxMHUQJWR1E1WUdRKJyHURffx1EPIwdRPiYHUTFpR1E
krIdRG+/HUQ8zB1ECdkdRMXlHUSS8h1EkP8dRH0MHkQJGR5E1SUeRKIyHkRfPx5EK0weRPhY
HkQHZh5EonIeRG9/HkQrjB5ECZkeRCemHkSSsh5EX78eRDzMHkQJ2R5E1eUeRKLyHkRf/x5E
KwwfRAkZH0TFJR9EkjIfRKA/H0Q8TB9ECVkfRMVlH0SSch9Ef38fRCuMH0QZmR9E1aUfRJKy
H0R/vx9EPMwfRPjYH0TV5R9EovIfRF//H0Q8DCBECRkgRMUlIESSMiBEbz8gRDxMIET4WCBE
xWUgRJJyIERvfyBEK4wgRBmZIETFpSBEorIgRF+/IEQ8zCBE+NggRMXlIESi8iBEX/8gRCsM
IUT4GCFE1SUhRJIyIURfPyFEK0whRPhYIUTFZSFEknIhRG9/IUQrjCFE+JghRNWlIUSSsiFE
b78hRCvMIUQJ2SFE5uUhRJLyIURv/yFEPAwiRPgYIkTFJSJEkjIiRF8/IkQrTCJE+FgiRNVl
IkSiciJEX38iRDyMIkT4mCJE1aUiRJKyIkRfvyJEK8wiRPjYIkTF5SJEovIiRF//IkQ8DCNE
KRkjRMUlI0TDMiNEbz8jRDxMI0QJWSNE1WUjRJJyI0RffyNEK4wjRAmZI0TVpSNEkrIjRG+/
I0QrzCNEe9kjRNXlI0SS8iNEX/8jRCsMJEQJGSRExSUkRKIyJERfPyRE4EwkRPhYJETVZSRE
knIkRF9/JEQ8jCRE+JgkRNWlJERdtCREX78kRDzMJET42CRExeUkRJLyJERf/yREKwwlRPgY
JUTFJSVEkjIlRF8/JUQrTCVE+FglRMVlJUSSciVEb38lRCuMJURamSVExaUlRJKyJUR/vyVE
PMwlRPjYJUTF5SVEkvIlRF//JUQrDCZE+BgmRMUlJkSSMiZEXz8mRDxMJkT4WCZExWUmRLNy
JkRffyZEK4wmRHuZJkTFpSZEorImRF+/JkQrzCZEe9kmRMXlJkSi8iZEX/8mREwMJ0TTGidE
xSUnRKIyJ0RvPydEbUwnRPhYJ0TVZSdEknInRF9/J0QrjCdECZknRMWlJ0SSsidEb78nRDzM
J0QJ2SdExeUnRLPyJ0Rv/ydEPAwoRAkZKETVJShEojIoRG8/KEQ8TChECVkoRIpmKESicihE
b38oRDyMKEQJmShE1aUoRKKyKETRvyhEPMwoRAnZKETV5ShEovIoRG//KEQ8DClECRkpRNUl
KUSiMilE4j8pRDxMKUQJWSlE1WUpRKJyKUTBfylEPIwpRAmZKUTVpSlEorIpRG+/KUQ8zClE
CdkpRNXlKURG8ylEb/8pRDwMKkQJGSpEJyYqRKIyKkRvPypEPEwqRAlZKkTVZSpEonIqRG9/
KkQ8jCpECZkqRMWlKkSisipEX78qRELNKkQJ2SpE1eUqRKLyKkTB/ypEPAwrRAkZK0TVJStE
kjIrRG8/K0Q8TCtECVkrRNVlK0SicitEX38rRDyMK0QJmStENKgrRJKyK0RvvytEPMwrRAnZ
K0TV5StEkvIrRF//K0QrDCxE+BgsRMUlLEQlMyxEbz8sRCtMLEQJWSxExWUsRKJyLERvfyxE
K4wsRAmZLETVpSxEorIsRG+/LEQrzCxE+NgsRNXlLESi8ixEb/8sRCsMLUQJGS1E1SUtRKIy
LURfPy1Ev0wtRAlZLUTVZS1EonItRG9/LUQrjC1ECZktRNWlLUSisi1EX78tRDzMLUQJ2S1E
1eUtRKLyLURv/y1Eig4uRAkZLkTVJS5EkjIuRG8/LkQrTC5ECVkuRNVlLkSSci5Eb38uRDyM
LkQJmS5ExaUuRJKyLkRfvy5EK8wuRPjYLkQX5i5EkvIuRA==</AssayXData><AssayYData Points="400">GAOrvvy4qr6wS6i+WrWnvuMRpr7DIKm+Rtqqvlovqr6HL6a+YSOnviC5p77vIai+pRimvrWw
pr5Aoqi+F7Omvshnp75ovKa+I2qovl7+pb4NMaO+0bCjvrVhpL57iKW+SYGlvvc7pb4NoaO+
JJilvnGBo76HJKO+g8Clvl3ypb79L6S+vJOkvs61o77n3KO+1zGjvlt0o74XA6K+9Pahvn42
or4p0aK+C3ehvqxaob7+AqO+UDGhvrXTo7711Z++BCqhviuzn75YXp++pH6hvr2Sob6xSKG+
zf2fvs6Eob7NQ5++S6ygvrPkn75Z0py+p7aevlwooL5qnp6+oqWdvkTOn75p5p2+QTedvgWD
nb7aaZ++GKGevld5nb5NfJ2+2vSevhUmoL4X7Zy+AQucvjk2nr5MiZ2+aOabvlVxnL5ra5y+
5KmdviHMm77hr5q+po6avkKfmr6LDpq+dciZvsYLnL6BkZu+DdaXvnH8mr5Orpm+73mavtmZ
mr5uqZe+GB6Zvqqumb68LZq+nmycvk6kmL7hJ5q+95CYvgZzmb5V7Ji+lUWXvvibmr68ZZa+
abKXvk2hl76LWJi+dBKZvoeLmL4Yipi+iXiWvtTbmb7CW5e+zOGWvpEMl74K9pa+GDaVvut9
l76Pp5W+Jr+YviGxlb7/wJa+BSyWvrc0l77fkJO+tECVvolGk74Shpe+tkKVvtWJlb6nXZW+
D4SWvpGdlb6Fb5i+eeWSvtJbk76urpW+08mTvmnVk76gXZO+vUWUviE8k74EoJO+DrqRvnw4
kL6lK5K+TnOUvvt/k754xJK+MEGUvun4kr5iwZK+NYmRvpC7kb6fBZK+sC2RvjR6kL7Ut5K+
lQ6Rvkf5kr4LlJG+kIaRvuclkr5PiJC+A2qQvgRPj76SUpG+27yQvoCkj74EJI++e5iSvtJ4
j76muY++HxaRvg6skr5MYY++wMiSvlcCkL73ao++h96RvhOLjb5RKYy+SuKPvvzIjr6ip4y+
6liQvgL1jL5/O4++sQmPvst9jb7xk42+VkuPvqjNjb4wzY2+hpaNvmiPjb5H3o2+Ps2NviEX
jL5rCI2+F/OMvuJZjb4dPYy+80iNvhMFjb78Eoy+R7KLvlELj74nM42+dECNvp+IjL7BHoy+
O++Kvqv0i74H+oe+VcuNvuYMiL5l5oy+42iJvlABjL7UWo2+G7SJvqA1ib6q/Yq+e7iLvodk
ir5uEom+gFWLvuyEiL7dtIi+8CSKvlGVjL4XA4m+5b2HvqNCjL4dKo6+rm6GvqPQib5rXom+
H0OIviuHib51wIm+pwyKvpzXib6ZRIi+5r6Ivi1XiL7wkYe+1UeJvtOuir6udoi+2FmKvl2t
iL77Eoq+rJiKvqNdiL61QIm+sByHvpihh74F/Ia+9heGvj2hhr5niYS+vwCHvsiEiL65/Ia+
lQ6GvnKuhL6O8oS+9IaFvvZMh75PGIW+mOmFvioviL7sioa+0ZCEvuUThr79l4W+UzaDvsu2
gr4JNYS+TWyHvh5whr5yrIS+UruEvqwGhL6cH4O+UeSDvjQkhL6k0IW+F+yDvjLgg77zfIS+
/xaGvm29hL63zIW+h6qDvmYdhb6k8YG+PzKEvlULgr4OIIO+6lmDvtxahb6YoIG+8rOBviPE
g75HtoO+gk6DvjMcg757uIK+3veDvrzEgb4dyYO+rNGCvjaogL6PhYG++mWAvovqgr75/oO+
mxyCvqXkgb4V24G+QoODvpgFgL7weIG+2H6AvuM+fr7zyYG+Y8CBvmWnf74lNIK+Yf6Bvtvc
gL5p34G+KFqBvvqSe77br4G+ThCBvj+sf74psH6+EbSAvmm5gL7iQH2+Fqd9vjWxe74muH6+
Yep9vrdEfr4fF4K+GSCCvjdrfL776X++2YB9vjHFfL6N23m+vxCBvqkFgL4VVH2+jup6vuth
fL4l43u+5vJ8vgr1fL6nL4C+xXx/vmuleb6JAX2+usd5vuIpeL6Kl3y+3zd9vtxxe75FRXy+
cLt2vnawgL5ODnu+/jV4vtOpd764WXq+92F8vscEe76BH4C+aip/vrE5d76BqXm+Xbl5vsr+
er5KNne+K0p4vsgmeL4vxXe+dnR3vm2+eL6A6Xi+qZ11vg==</AssayYData></Step><Step><CommonData><SampleLocation>1</SampleLocation><SampleID></SampleID><SampleGroup></SampleGroup><SampleInfo></SampleInfo><SampleRow>G</SampleRow><SamplePlate>1</SamplePlate><WellType>BUFFER</WellType><Concentration>-1</Concentration><ConcentrationUnits>µg/ml</ConcentrationUnits><MolarConcentration>-1</MolarConcentration><MolarConcUnits>nM</MolarConcUnits><MolecularWeight>-1</MolecularWeight><Temperature>30</Temperature><StartTime>3623133</StartTime><AssayTime>30</AssayTime></CommonData><FlowRate>1000</FlowRate><StepType>BASELINE</StepType><StepName>Baseline3</StepName><StepStatus>OK</StepStatus><ActualTime>29.999</ActualTime><CycleTime>0.2</CycleTime><AssayXData Points="150">X/8uRCwML0ToGC9ExSUvRIIyL0RPPy9EG0wvROhYL0TFZS9EknIvRF9/L0QbjC9E+ZgvRMWl
L0SSsi9EX78vRCzML0To2C9EteUvRJLyL0Rf/y9ELAwwROgYMETFJTBEgjIwRE8/MEQsTDBE
+VgwRMVlMESCcjBET38wRCyMMETomDBEtaUwRIKyMERfvzBEG8wwRPnYMES15TBEgvIwRE//
MEQbDDFE+RgxRMUlMUSSMjFEXz8xRBtMMUToWDFEtWUxRIJyMURffzFELIwxROiYMUTFpTFE
grIxRE+/MUQbzDFE+dgxRLXlMUSC8jFEX/8xRCwMMkT5GDJEtSUyRIIyMkRfPzJEG0wyRPlY
MkTFZTJEgnIyRF9/MkQbjDJE+ZgyRMWlMkSCsjJEX78yRCzMMkTo2DJExeUyRILyMkRP/zJE
GwwzRPkYM0S1JTNEgjIzRE8/M0QsTDNE6FgzRLVlM0SCcjNEX38zRCyMM0TomDNESKYzRJKy
M0RPvzNELMwzROjYM0S15TNEkvIzRG//M0QsDDRE6Bg0RLUlNESCMjREXz80RBtMNET5WDRE
tWU0RJJyNERPfzREG4w0ROiYNES1pTREkrI0RE+/NEQbzDRE6Ng0RLXlNESC8jRET/80RBsM
NUToGDVExSU1RIIyNURPPzVEG0w1ROhYNUTFZTVEknI1RE9/NUQbjDVE6Jg1RLWlNUSCsjVE
T781RBvMNUTo2DVEteU1RILyNURP/zVEGww2ROgYNkTFJTZEgjI2RF8/NkQbTDZE6Fg2RMVl
NkSCcjZE</AssayXData><AssayYData Points="150">k7l4vm7Cc74FPna+iXZ2vg0zdr7/MHi+J9p2vjNydr5VnnS+eLZ1vgsld74r7HC+AcRyvuCO
db7y6nK+gwJ4vgSAdL6rKne+8QxyvkFacb4nFnK+qjZ3vggwcb7EZXS+8AZzvtNHc74psnS+
1+Jvvrxadb5j63a+VTRzvlfbcL7sMHO+OFZ1vvdBcL7v6HW+ksZ0vouDdL79J3G+kBZxvspy
cr7Kr2++OXZyvkVccb7LwXO+Pjxvvn/RcL4RenC+dTluvkxPdL5TZGu+CUluvsIpcr4v4HG+
X9Jtvsq1cL57n22+nmZ0vnNmcL5faHS+ovRsvgTIab7beW6+4kdtvqdWbL7I/Gi+yOJtvjqE
bL44n2++kJRxvkPKbL5oBG2+3i5uvufhbb53gmy+eChnvqY/bb4Kvm++03RsvqNYZr5lVm++
32Fpvpulbb4uymm+YQVrvk+zbr5hymm+hsNuvm2ebL6w32i+1dFqvmZ6ar4soXG+sNZtvphC
aL4gr2q+7e1svvJvar5xTmy+hvZpvotUZr7XBGm+2P5qvs5ObL4J222+M31rvmEpZL7JMGa+
UJNovvAIar5dEGq+9mNpvtfmZr7pOGi+OOFmvsuvZr7c0Wa+spRnvohwZL4gs2a++kJnvs0b
Z74DjWe+Hw9ovvFYab6AdGu+Yh5qvsxXZr5E+Ga+Xe5mvhn+ZL77bWK+cZNlvooFZb5TeGi+
clJlvor/ZL7Xe16+Y+hivuTfZr6JYWK+nghmvovIXr4m9ma+bVxdvu7PYL6OmmK+U2pivgjv
Yb5lcWK+</AssayYData></Step><Step><CommonData><SampleLocation>10</SampleLocation><SampleID>BG505 SOSIP</SampleID><SampleGroup></SampleGroup><SampleInfo></SampleInfo><SampleRow>G</SampleRow><SamplePlate>1</SamplePlate><WellType>KSAMPLE</WellType><Concentration>-1</Concentration><ConcentrationUnits>µg/ml</ConcentrationUnits><MolarConcentration>7.81</MolarConcentration><MolarConcUnits>nM</MolarConcUnits><MolecularWeight>-1</MolecularWeight><Temperature>30</Temperature><StartTime>3662137</StartTime><AssayTime>180</AssayTime></CommonData><FlowRate>600</FlowRate><StepType>ASSOC</StepType><StepName>Association</StepName><StepStatus>OK</StepStatus><ActualTime>180</ActualTime><CycleTime>0.2</CycleTime><AssayXData Points="900">T382RAuMNkTpmDZEtaU2RIKyNkRPvzZEHMw2RNjYNkS15TZEgvI2RE//NkQsDDdE2Bg3RLUl
N0SCMjdETz83RBxMN0TpWDdEpWU3RHJyN0RPfzdEC4w3RNiYN0SlpTdEcrI3RE+/N0QLzDdE
6dg3RLXlN0SC8jdEP/83RAsMOETpGDhEtSU4RJMyOEQ/PzhEC0w4RNhYOESlZThEgnI4RD9/
OEQcjDhE2Jg4RLWlOESCsjhET784RAvMOETp2DhEpeU4RILyOERP/zhECww5ROkYOUS1JTlE
szI5RE8/OUQLTDlE6Vg5RLVlOURycjlET385RByMOUTpmDlEpaU5RHKyOUQ/vzlETcw5RNjY
OUSl5TlEgvI5RD//OUQLDDpE2Bg6RKUlOkRyMjpEPz86RBxMOkTpWDpEpWU6RIJyOkQ/fzpE
C4w6RPmYOkS1pTpEgrI6RD+/OkQLzDpE6dg6RKXlOkQm8zpET/86RAsMO0TYGDtEpSU7RHIy
O0RPPztEC0w7RNhYO0SlZTtEgnI7RE9/O0QLjDtE2Jg7RKWlO0SCsjtEP787RAvMO0TY2DtE
peU7RBbzO0Q//ztECww8ROkYPES1JTxEozI8RD8/PEQLTDxE2Fg8RKVlPERycjxET388RAuM
PETpmDxEtaU8RHKyPERPvzxEC8w8ROnYPEQH5jxEcvI8RD//PEQLDD1E+Rg9RLUlPUSCMj1E
Xz89RAtMPUTYWD1EpWU9RHJyPUQ/fz1EC4w9ROmYPUS1pT1EgrI9RD+/PUQLzD1E2Ng9RKXl
PUST8j1EP/89RAsMPkTpGD5EpSU+RIIyPkQ/Pz5EC0w+RNhYPkSlZT5EcnI+RE9/PkQLjD5E
5Jo+RKWlPkRysj5ET78+RBzMPkTY2D5EpeU+RHLyPkQ//z5EHAw/ROkYP0SlJT9EcjI/RE8/
P0QcTD9E2Fg/RMZlP0Rycj9EX38/RAuMP0TpmD9EpaU/RHKyP0Q/vz9EHMw/RNjYP0S15T9E
gvI/RE//P0QLDEBE2BhARLUlQESCMkBEPz9ARAtMQETYWEBEpWVARHJyQEQ/f0BEC4xAROmY
QES1pUBEcrJARD+/QEQLzEBE6dhARLXlQERy8kBESwFBRAsMQUTYGEFEtSVBRHIyQURPP0FE
C0xBRNhYQUSlZUFEcnJBRE9/QURujEFE2JhBRKWlQUSCskFET79BRBzMQUTp2EFEteVBRILy
QURP/0FEHAxCROkYQkS1JUJEkzJCRE8/QkQcTEJE6VhCRNZlQkSCckJET39CRByMQkTpmEJE
taVCRIKyQkTiv0JEHMxCROnYQkQH5kJEgvJCRE//QkQcDENE6RhDRGomQ0SCMkNETz9DRBxM
Q0TpWENEtWVDRIJyQ0RPf0NEHIxDRDqZQ0S1pUNEgrJDRE+/Q0QLzENE6dhDRLXlQ0SC8kNE
T/9DRBwMRETYGEREtSVERIIyRERPP0REHExEROlYRES1ZUREgnJERE9/REQcjERE2JhERLWl
RESCskRET79ERBzMRETp2ERE5+VERILyRERP/0REHAxFROkYRUSlJUVEgjJFRE8/RUQcTEVE
6VhFRLVlRUSCckVET39FRNCMRUTpmEVEtaVFRIKyRURPv0VEHMxFRAnZRUS15UVEgvJFRE//
RUQLDEZE6RhGRLUlRkSCMkZETz9GRBxMRkTpWEZEtWVGRHJyRkRPf0ZEHIxGROmYRkQHpkZE
grJGRE+/RkQczEZE+dhGRLXlRkRy8kZET/9GRBwMR0TpGEdEpSVHRIIyR0RPP0dEC0xHROlY
R0S1ZUdEgnJHRE9/R0QLjEdE6ZhHRLWlR0SCskdET79HRAvMR0Tp2EdEteVHRBL1R0Q//0dE
nwxIROkYSESlJUhEgjJIRE8/SEQLTEhEKllIRKVlSESCckhET39IRByMSETYmEhEpaVIRIKy
SERPv0hEHMxIRNjYSES15UhEgvJIRD//SEQLDElE6RhJRKUlSUSCMklETz9JRBxMSUTYWElE
pWVJRHJySURPf0lEC4xJROmYSUS1pUlEcrJJRD+/SUQczElE2NhJRLXlSURy8klET/9JRAsM
SkTYGEpEpSVKRIIySkRPP0pEbkxKRNhYSkS1ZUpEgnJKRD9/SkQ9jEpE2JhKRMalSkRyskpE
P79KRBzMSkTY2EpEpeVKRILySkQ//0pEHAxLRNgYS0T3JUtEgjJLRE8/S0QLTEtE2FhLRKVl
S0RycktEP39LRAuMS0TpmEtEtaVLRHKyS0Tiv0tEC8xLROnYS0Sl5UtEgvJLRD//S0QcDExE
6RhMRLUlTESCMkxEPz9MRAtMTETYWExEpWVMRHJyTESGgExEC4xMROmYTESlpUxEcrJMRD+/
TEQLzExE2NhMRKXlTESC8kxET/9MRAsMTUTYGE1EtSVNRIIyTUQ/P01EC0xNRNhYTUS1ZU1E
cnJNRE9/TUQcjE1E2JhNRKWlTURysk1ET79NRAvMTUTp2E1EpeVNRILyTURP/01ECwxORNgY
TkSlJU5EgjJORD8/TkQcTE5E6VhOROZlTkRyck5EP39ORByMTkTYmE5EpaVORHKyTkQ/v05E
HMxORNjYTkSl5U5EgvJORD//TkQLDE9E6RhPRLUlT0SzMk9EgD9PRAtMT0TYWE9EtWVPRHJy
T0Q/f09EPYxPRNiYT0S1pU9EcrJPRE+/T0QLzE9E2NhPRKXlT0Ry8k9EP/9PRAsMUETpGFBE
pSVQRHIyUERPP1BEC0xQROlYUETWZVBEcnJQRD9/UEQLjFBE2JhQRKWlUESCslBEP79QRAvM
UETY2FBEpeVQRILyUERf/1BEhA1RROkYUUSlJVFEcjJRRD8/UUQcTFFES1lRRKVlUURyclFE
sX9RRAuMUUTYmFFEtaVRRHKyUURPv1FEHMxRRNjYUUSl5VFEgvJRRE//UURNDFJE2BhSRLUl
UkSTMlJEPz9SRAtMUkTYWFJEtWVSRIJyUkRff1JEHIxSRNiYUkS1pVJEgrJSRE+/UkQczFJE
6dhSRLXlUkSC8lJET/9SRBwMU0TpGFNEtSVTRBYzU0RPP1NEHExTROlYU0S1ZVNEgnJTRE9/
U0QcjFNE2JhTRLWlU0SCslNET79TRBzMU0Tp2FNEteVTRILyU0RP/1NEHAxURDoZVES1JVRE
gjJURE8/VEQsTFRE6VhURLVlVESCclRET39URByMVETpmFREtaVURIKyVERPv1REHMxUROnY
VES15VREgvJURE//VEQcDFVE6RhVRLUlVUSCMlVETz9VRBxMVUTpWFVEtWVVRIJyVURPf1VE
C4xVROmYVUSlpVVEgrJVRE+/VUQczFVE6dhVRLXlVURy8lVEcP9VRBwMVkTpGFZEtSVWRIIy
VkQ/P1ZEHExWRNhYVkS1ZVZEU3VWRE9/VkQcjFZE6JhWRLalVkRyslZEPr9WRBzMVkTo2FZE
tuVWRILyVkSA/1ZEMg1XRPkYV0SlJVdEgjJXRE8/V0QMTFdE6FhXRKVlV0SCcldET39XRByM
V0TomFdEtqVXRHKyV0RPv1dEDMxXRNjYV0S25VdEgvJXRE//V0QMDFhE6BhYRLYlWERyMlhE
Tz9YRBxMWEToWFhE1mVYRHJyWEQ+f1hEDIxYROiYWESlpVhEgrJYRE+/WEQ8zFhE2NhYRLbl
WERy8lhET/9YRBwMWUToGFlEtiVZRHIyWUQ+P1lELExZROhYWUS2ZVlEcnJZRD5/WUQcjFlE
6JhZRLalWURysllEPr9ZRBzMWUTY2FlEpeVZRILyWUQ+/1lEHAxaRNgYWkS2JVpEcjJaRE8/
WkQcTFpE2FhaRLZlWkSCclpET39aRAyMWkTomFpEtqVaRIKyWkShv1pEDMxaROjYWkSl5VpE
gvJaRML/WkQMDFtE2BhbRKUlW0RyMltEPj9bRCxMW0TYWFtEtmVbRHJyW0RPf1tEHIxbRNiY
W0S2pVtEcrJbRD6/W0QczFtE6NhbROblW0Ry8ltEPv9bRAwMXETYGFxEpSVcRHIyXEQ+P1xE
HExcROhYXESlZVxEgnJcRD5/XEQMjFxE2JhcRLalXESCslxE879cRAzMXETY2FxEtuVcRHLy
XERP/1xEHAxdROgYXUSlJV1EgjJdRE8/XUQcTF1E2FhdRANoXURycl1EPn9dRByMXUTYmF1E
paVdRHKyXUQ+v11EDMxdROjYXUS25V1EgvJdRBQAXkQMDF5E2BheRKUlXkRyMl5EPj9eRBxM
XkToWF5EpWVeRIJyXkQ+f15EDIxeRNiYXkS2pV5EcrJeRD6/XkQMzF5E6NheRKXlXkRy8l5E
Pv9eRK8MX0TYGF9EpSVfRHIyX0RPP19EDExfROhYX0SlZV9EcnJfRD5/X0QBjV9E6JhfRKWl
X0Rysl9EPr9fRBzMX0TY2F9EtuVfRHLyX0Q+/19EHAxgRNgYYES2JWBEgjJgRD4/YEQMTGBE
2FhgRKVlYESCcmBEPn9gRAyMYETYmGBEpaVgRHKyYERPv2BEDMxgROjYYESl5WBEcvJgRD7/
YEQMDGFE2BhhRKUlYURyMmFEPj9hRBxMYUToWGFEpWVhRHJyYUQ+f2FEDIxhROiYYUSlpWFE
crJhRD6/YUQMzGFE6NhhRKXlYUR482FET/9hRAwMYkToGGJEpSViRIIyYkQ+P2JEHExiRPlY
YkSlZWJEcnJiRD5/YkR+jGJES5liRLalYkSSsmJET79iRAzMYkTo2GJEpeViRILyYkQ+/2JE
HAxjRNgYY0S2JWNEgjJjRE8/Y0QcTGNE6FhjRLZlY0SCcmNE</AssayXData><AssayYData Points="900">JYZuvsSOab6dIWy+Kp1tvsafab7gDGu+37lovrgqab5Gzmi+uPFmvr0yab7ZeGi+QsRnvgPv
Z74KImm+ArJjvmO5Z74dM2W+mT9jvu53Zb4FVGe+R2tjvmiTY76Z3GS+CkNovvViYL5762S+
v0FkvsJ0Yr7zRGO+7pplvrVrZL7w1mK+k8VlvqJHZL6k12G+J+xjvneMZb4sMWW+QfhfvgET
X767CmK+MxJgvlQ7W776yWK++cBfvj78Y75DEWG+dKpgvnyAX74rj16+f05hvoO8YL7iyGC+
MBlfvoPwXr5qN1u+ZUdjvi6mX743D1++Y0BgviiwX74fqWC+P7ZgvnwLWb5HQ2K+EcRhvmVO
Y76ADWG+N2VevkhRX75qPWC+ZiddvtT2YL7nPVu+85Nfvg/uXL4AQV2+RJ5fvgw0Xb5Pfl6+
/9tdvuoOYL4fo16+qq9gvlsNYb5HQ2C+S5lbvl6KWb6nhFu+N/NcvtwWX76xZF++39Fbvv1g
Wr7XnFi+2W9cvsPaWr6T7ly+/qRcvkGBW76oL16+bEtYvvVVWL7dN1m+ohtbvuRbVb4rh1i+
tjpavjvVWr60o1i+Kg5avgMCW76L0Fu+uHxTvutrXb78FVi+2F5Vvk27XL7RU1e+AfRavvFH
W77fzVq+UHVYvr+5Wb79llO+pIdWvpEwW75eYFu+/JVXvjcYU74C5Vi+k1tXvvQUV76ldVi+
wq1Vvh0eWL7Yg1S+psdTvrdSVb4aGVe++DBXvt3zUb6sCVi+ixJXvskqV7749FW+GU1Xvshc
W7779Fm+FQlRvtbAVb5UMVK+h/lUvhEjU75nAle+lXJSvlfaVb4hf1W+fAxbvpWWVL5UXVK+
inlQvvw6VL4rNVK+h1FRviyMU74wlVa+K29Vvr/NWL731VS+L+pSvoFGVb6LXU++yQhUvnp7
T74QEFS+ufRUvkYYVb5gm1S+YMpQvm7uUb4oOFO+zfpSvm/yUL4NelO+ofVSvrjfUL6pnVO+
jaxPvuX/T751v0y+FcNSvrvPUL6uaE++68lMvhsGUb6vclO+ObdUvkIaVL4kVU++T4VNvp2B
Tb6VPUu+TWJSvizZUr7Q9U6+YotPvtPwUr5uh02+ZQlNvjrHTb6eoE++pvJNvvz9Tr4f71O+
67NNvqF8Tb6TB0y+S65LvviyUL6o9ky+nNBOvqPbSb4E9U2+VXdQvn1GTr7891C+rI9KvsD4
S74WhU6+FmpPvoHmUb41YFC+bUBMvkGmS77jv0++OcZLvrJPT75w6Um+xM1NvrWfS77Twku+
GMBQvt9GSr62zEy+uj1MvqKDSL5v5Ui+v69JvtpBS74X60m+Am5MvmCYSb6bWE2+ED9MvvBJ
TL4E9Em+BxNKvm3eSr7Bp1O+ZAdIvtNLSL5f4Um+HvxKvqf4TL7pzUm+8jNGvlKWR76cN0m+
QgBPvpiBS75vV0q+OltKviD3R75PRUe+eSVKvmtORb4ADEm+yxNIvmXeRb6ImUi+fllKvtAK
Rr6/Y0u+IQpJvo/2Rb5Bz0i+v1ZHvlA/SL7KNku+0YhKvk2sR74EL0e+4dVGvhxFSL4I30S+
FvhJvpLeS757Bki+PaBHvkLwQb7xhEW+CVFEvso+Rr4n5Uy+VxBIvjSFQ77NFEO+mLNFvvyI
SL5eG0i+Dx1Ivl0YQr7lI0G+taxEvpS1Rr7EpUa+ketCvhDeQr6YrUC+v9lEvl3nSL7n3j6+
B5pEvq5LRL4YREa+TPpDvp0wR74r0Uq+6mlEvjgERb4NUEO+oos/vpBPRb7prUK+DsJDvkXE
Rr4F3kO+yD5Cvuq4Q76bGES+7XVCvtVpRL4b4D6+yOdEvnkxQr4ZpUK+HCxBvgr7P75ELkO+
JAVAvtfwQL7Tvj++AjhGvhc6Qr6pwEe+UX5GvjskPr4rMkW+vbA+vh8vQb4c3EK+v0JBvucN
Qb4x0UK+COlAvnONRL6iQz2+Ih9AvqMbP77C7EK+/Cs8voH3PL6bWUC+xnJDviz/RL6GvkC+
NVY9vpvLRL7tPj2+ehdDvnFYRb6MNz2+vuw+vsZzPb5Q5EC+wAdBvnXwPb4d7T6+SrM/vijO
Pr6z6T++b1Y/vm0yPb5Urz6+RmI9vqAOO76m+D++8KpBvqt8Pb5aM0K+se8/vvpBO76HIEC+
fKc8vmjTPb7ZoEC+sCZAvk+vPb5kP0O+Vnc/vjKsOL5EgDy+RHlCvsl7Pb7Ipj2+UQI+vpn2
O77BUTq+7XA6vjxwPL7KeTy+Hac+vnR/NL4TxTu+0aI+vs8tQL6XkDq+d047vs2uPb6fJD6+
ICU9vkQKO74BWz2+2Fs7vgNNOL4KrD6+b7s+vrTJOr4EQzi+tb88vh58O76NATu+WDA6vlvy
QL4ryjm+NXg+vp2eOr656Dq+WIM9vmmTNr7HXDu+Xyc6vkPkOb5J3Du+3+w7vogYNb6wzDy+
+Yk6vnEROL54xzW+Nko3vsiQPb6D1ji+JWU7vhu7Nr5Foj++raY0vo6xN74MJDy+QsI6voTT
Or4cwji+UvE3vmriN75+cz2+IyU5vnIJPb7OVzi+dZ83vnoqOb5nfTe+Q3s2vvPyO74D2zy+
jiQzvoJsNL42SDu+Tsc9vvcqOL4C3je+d3cyvqAVN76Zhja+yb04vuH+OL7q8jS+vuIyvva/
OL615ja+NNU0vuWzNL4FhDm+yow4vizwOb6K6jS+qqM0vic5Nr6lGjy+ngI2vvt3N75nvDS+
y8o4viI8Nb7PDDO+lis1vlvRNr70Wza+ufoyvriQN74hZDa+b9YxvoagNr4+Kza+47krvj7X
OL7GyDa+oME4vjmgMb4PkzW+8cAzvlr3L74jay++sDw0vtPsMb7WZTC+HEw1voxQM77aMza+
eXIyvl7ZNL48ezK+DG0zvnv2M76hFTK+kvM1vs9fMb7/fDK+QV41vmunNL5zazK+Pwg2vk26
ML6NVjW+nY8zvunbML4ARTK+nO4uvrsbNr6nJS++m1Azvp2UM74yAjO+6MEwvkU6Nb5P2C6+
Tf4vvmgrM745jDS+ENcuviVKMb7EBja+32E5viEnNL5+zjG+SWYzvtozLr5dSSy+4sg1vgvX
LL6RrTG+Awcqvsr1Mr7bdDS+4Fo0vmc9LL6HhjC+oEwyvgKdL755VC++J+EzvtmuNb7lfSu+
2sMuvs2uLb47hS2+SKQxvgIwMb4Gvi2+xdowvkOHML4e9yq+0XIvvt87Kr59fS2+JxotvoII
Mb5+4yy+YPIwvr4mML7IGi2+j4guvlYILr70qiy+Lp4svmMmLr5hySu+Tzcxvm1eLL7yBSu+
nOAtvmGWML5Ifi6+j0svvgG3ML5GzS6+2b80vjRYL74Wkiy+q8MsvtuSKb7hVyi+RgQrvvJC
Lr5iAy6+lowsvof9L74/Zi++jW8svr71LL6JdCu+r0grvgfiLr6Uui2+NOUtvoVAML46YjC+
w0EvvmYPLL6MQzK+j7otvtjBJ75xtiu+2AwuvvA1K75EJi6+KpEpvvAgKb705ym+xfYsvtsg
LL66tSu+bzouviYvKr7jayy+CFUrvmmZKb5LRSm+9PYlvuf/Kb5vxC6+YD4qvoVXLL4blyq+
wKYqvkdZKb5XaC2+GqYsvu9mKL6l0TC+WAQuvt6bKL4+xCe+xxksvoqlKr5euyy+JTAuvreK
K75Z4ie+Sl8mvgYiKL5agSu+UI8pvvrvLL4jfCe+EhUovuBWKb7rLya+ccQjvkw5Kr6e4im+
XRAnvl+vJb406CW+euouvs0EKr6kBSu+mWEpvkUSJ74Dcii+Dk4pvszQKL50yym+kQ4pvn9i
K76eXyS+GaYqvtzgKb6gXi2+YnonvhT8JL4L7im+QRcqvj0FKb56eSO+I8YpvkvxKr6VNCO+
bXIkvkUUJ76mwCS+OOYqvn3DLL4awCS+zIQpvmZgKL5vjyO+w9IqvuWyJb7dxCS+qIokvpMo
Jr5rPCm+cI4pvol3Jr78ISK+bagovtRLKL6n0iO+akEovj1dJb4MPym+DDQlvrNBJb758iO+
vQglviLpJb6DUCO+YbIjvkQKKb7BuiK+XKIlvryRJb7pmSa+XrAjvl/IJr4y3SW+x/UlvrZW
Ir5olCO+VdUpvhRjJL4VsCa+Wlcpvk/UJb4z7yS+Tr0kvmOVJL4QMiS+Jasmvve5I77/yiu+
GSsjviHuIr7xMie+q00ovrtAIr7TFCa+pIohvoOcIb53SSK+EwspvsYvIL4YECK+hgQhvhTj
IL4KKiK+cXAmvkIvJb6EICa+7OgkvtzpJL7RsSa+AX8ivmtAJ76oGye+g9glvq3rIr6uxiC+
0PQmvqeBI76w7R++PV8jvlBbH76HSyC+CM8gviaPHL7pmiC++5Ekvr6MJL4QBCO+Rh4ivhi9
I753tiG+NsEgvsS/Hr6M1yG+dZEmvnHQIr7cXSO+knUmvsgcIr7A0h6+iYMfvtTjIb4MXB6+
KRIjvpo0Ir5O4B++0hghvkPPHr6sxx2+esQhvnB4I76I9h2+aEEivjb9Hb6DFxm+PCcgvsd8
Hr4mFx6+rXEjvjeCIL5FFh6+ScUkvu3tIL5tdh++KmcivqxdIb6PwiC+/yYgvhH7Hr4WHBu+
F/sfvkC3Gr5hkSG+Engcvn+6Ir7Kvxu+GC8fvos8H767DB++3Jocvm0KIb6XfB6+4aYhvgsG
Hr4zZyC+PisjvqsAG75hRx6+rYIgvpmjH75LTB2+hlIfvjvtIL42aB6+9ZsdvuYmHr7o/xy+
zjIavoXGIr7j9CC+iQQevhXgIb6mfBu+ITYfvpRwHL5VbyC+</AssayYData></Step><Step><CommonData><SampleLocation>1</SampleLocation><SampleID></SampleID><SampleGroup></SampleGroup><SampleInfo></SampleInfo><SampleRow>G</SampleRow><SamplePlate>1</SamplePlate><WellType>BUFFER</WellType><Concentration>-1</Concentration><ConcentrationUnits>µg/ml</ConcentrationUnits><MolarConcentration>-1</MolarConcentration><MolarConcUnits>nM</MolarConcUnits><MolecularWeight>-1</MolecularWeight><Temperature>30</Temperature><StartTime>3851211</StartTime><AssayTime>180</AssayTime></CommonData><FlowRate>600</FlowRate><StepType>DISASSOC</StepType><StepName>Dissociation</StepName><StepStatus>OK</StepStatus><ActualTime>180</ActualTime><CycleTime>0.2</CycleTime><AssayXData Points="900">T39jRByMY0TpmGNEB6ZjRHKyY0Q/v2NEHMxjROnYY0S15WNEgvJjRE//Y0QcDGRE6RhkRLUl
ZERyMmREPz9kRBxMZETpWGREpWVkRHJyZERwf2REHIxkRNiYZES1pWREgrJkRE+/ZEQczGRE
2NhkRKXlZESC8mRET/9kRBwMZUTYGGVEpSVlRIIyZUQ/P2VEHExlROlYZUS1ZWVEcnJlRD9/
ZUQcjGVEnZllRLWlZURysmVET79lRBzMZUQq2WVEpeVlRHLyZURP/2VECwxmRNgYZkSlJWZE
cjJmRD8/ZkQLTGZE2FhmRKVlZkSCcmZET39mRByMZkTYmGZEpaVmRHKyZkRPv2ZEC8xmROnY
ZkSl5WZEcvJmRD//ZkQcDGdE2BhnRKUlZ0SCMmdETz9nRAtMZ0TYWGdEpWVnRHJyZ0Q/f2dE
C4xnRNiYZ0S1pWdEcrJnRD+/Z0QLzGdE2NhnRKXlZ0Ry8mdEFABoRAsMaETYGGhEtSVoRHIy
aEQ/P2hEHExoRNhYaESlZWhEcnJoRD9/aEQLjGhE2JhoRKWlaERysmhET79oRAvMaETY2GhE
WeZoRHLyaERP/2hELAxpRNgYaUSlJWlEcjJpRE8/aUQLTGlE2FhpRKVlaUSCcmlEP39pRAuM
aUTYmGlEtaVpRHKyaUQ/v2lEHMxpRNjYaUSl5WlEgvJpRD//aUQLDGpE2BhqRKUlakRyMmpE
Pz9qRBxMakTYWGpEpWVqRHJyakQ/f2pEHIxqROmYakSlpWpEcrJqRD+/akQLzGpECdlqRLXl
akSC8mpEP/9qRAsMa0TYGGtEtSVrRHIya0RPP2tELExrRNhYa0TGZWtEcnJrRE9/a0QcjGtE
6ZhrRKWla0RysmtEX79rRAvMa0Tp2GtEteVrRILya0RP/2tEHAxsROkYbES1JWxEgjJsRE8/
bEQcTGxE6VhsRLVlbESCcmxET39sRGSNbETpmGxEtaVsRIKybERPv2xEHMxsROnYbES15WxE
gvJsRE//bEQcDG1E6RhtRLUlbUSCMm1ETz9tRBxMbUTpWG1EtWVtRIJybURPf21EC4xtROmY
bUSlpW1EgrJtRE+/bUTAzG1E6dhtRLXlbUSC8m1ET/9tRBwMbkTpGG5EtSVuRKMybkRPP25E
HExuROlYbkS1ZW5EgnJuRE9/bkQcjG5E6ZhuRLWlbkSCsm5ET79uRBzMbkTp2G5EpeVuRMrz
bkRP/25EHAxvROkYb0S1JW9EgjJvRE8/b0QcTG9E6VhvRLVlb0Rycm9ET39vRI6Mb0TpmG9E
taVvRIKyb0RPv29EHMxvROnYb0S15W9EgvJvRE//b0QcDHBE6RhwRLUlcESCMnBEgD9wRBxM
cETpWHBEtWVwRIJycERPf3BEHIxwREuZcES1pXBEgrJwRE+/cEQczHBE6dhwRLXlcESC8nBE
T/9wRAsMcUTYGHFEtSVxRHIycURPP3FETUxxROlYcUTGZXFEgnJxRE9/cUQcjHFE6ZhxRLWl
cUSTsnFEP79xRBzMcUTY2HFEteVxRILycURP/3FEHAxyROkYckSlJXJEgjJyRE8/ckQcTHJE
2FhyRKVlckSCcnJEP39yRAuMckTpmHJEpaVyRHKyckRPv3JEpc1yRAnZckS15XJEcvJyRE//
ckQcDHNE6RhzRLUlc0SCMnNEPz9zRBxMc0TpWHNEpWVzRHJyc0QqgXNEHIxzRNiYc0S1pXNE
crJzRD+/c0QczHNE6dhzRLXlc0Ry8nNEP/9zRBwMdETpGHREpSV0RHIydEQ/P3REHEx0ROlY
dES1ZXREgnJ0RD9/dEQcjHRE6Zh0RLWldERysnREP790RAvMdETp2HREteV0RHLydEQ//3RE
HAx1RNgYdUSlJXVEgjJ1RE8/dUQLTHVE2Fh1RLVldUSCcnVEP391RByMdUTpmHVEtaV1RIKy
dUQ/v3VEHMx1ROnYdUSA53VEcvJ1RE//dURdDHZE2Bh2RKUldkSCMnZETz92RBxMdkTpWHZE
tWV2RIJydkRPf3ZEHIx2RNiYdkSlpXZEcrJ2RE+/dkQLzHZE6dh2RKXldkRy8nZET/92RGQN
d0TYGHdEtSV3ROQyd0Q/P3dEC0x3ROlYd0SlZXdEcnJ3RD9/d0QLjHdE2Jh3RKWld0RysndE
P793RHrOd0TY2HdEpeV3RHLyd0RP/3dEjgx4RNgYeESlJXhEgjJ4RD8/eEQLTHhE6Vh4RKVl
eESCcnhEsX94RAuMeETYmHhEpaV4RHKyeERPv3hEHMx4RNjYeESl5XhEcvJ4RD//eEQLDHlE
2Bh5RBgmeUQFM3lEPz95RAtMeUT5WHlEpWV5RHJyeURPf3lEC4x5RNiYeUSlpXlEgrJ5RD+/
eUQLzHlE2Nh5RKXleUSC8nlEP/95RBwMekTYGHpEtSV6RHIyekRPP3pEHEx6RNhYekSlZXpE
4HR6RD9/ekQLjHpE2Jh6RKWlekSCsnpEP796RAvMekTY2HpExuV6RHLyekQ//3pEjgx7ROkY
e0S1JXtEcjJ7RD8/e0Q9THtE6Vh7RLVle0SCcntEP397RAuMe0TYmHtEpaV7RHKye0RPv3tE
HMx7RNjYe0Sl5XtEcvJ7RD//e0QcDHxE6Rh8RKUlfESCMnxEPz98RBxMfETYWHxEtWV8RIJy
fERPf3xEHIx8RP+ZfES1pXxEgrJ8RE+/fEQczHxE6dh8RLXlfESC8nxET/98RBwMfUTpGH1E
tSV9RIIyfURPP31EHEx9ROlYfUS1ZX1E9XJ9RE9/fUQcjH1E6Zh9RLWlfUSCsn1ET799RBzM
fUQa2X1EteV9RILyfURP/31EHAx+RPkYfkS1JX5EgjJ+RE8/fkQcTH5E6Vh+RLVlfkRycn5E
T39+RByMfkTpmH5EtaV+RIKyfkRPv35EHMx+ROnYfkS15X5EgvJ+RNL/fkQcDH9E2Bh/RKUl
f0SCMn9ETz9/RAtMf0TpWH9EtWV/RIJyf0RPf39EHIx/RNiYf0S1pX9EcrJ/RD+/f0QczH9E
6dh/RLXlf0SC8n9ET/9/RAYGgES+DIBE0hKAREEZgESfH4BEDiaARHQsgETbMoBEQTmARJ8/
gEQORoBEdEyARNJSgERBWYBEqF+ARAZmgERsbIBE0nKAREF5gESof4BEDoaARHSMgETbkoBE
QZmARJ+fgEQOpoBEdKyARNuygEQ5uYBEqL+ARAbGgER0zIBE29KAREHZgESo34BEBuaARHTs
gETb8oBEQfmARJ//gEQGBoFEbAyBRNsSgUQ5GYFEnx+BRA4mgUR0LIFE2zKBREE5gUSoP4FE
DkaBRGxMgUTSUoFEQVmBRKhfgUQGZoFEbGyBRNJygUQ5eYFEqH+BRA6GgUR0jIFE0pKBREGZ
gUSon4FEBqaBRHSsgUTSsoFEQbmBRKi/gUQOxoFEdMyBRNLSgUQ52YFEqN+BRA7mgURs7IFE
RfOBREH5gUSo/4FEDgaCRHQMgkTSEoJEQRmCRJ8fgkQOJoJEbCyCRNIygkQ5OYJEqD+CRA5G
gkR0TIJE21KCRDlZgkSoX4JEDmaCRI1sgkTScoJEQXmCRKh/gkQehoJEbIyCRNuSgkRBmYJE
n5+CRA6mgkRsrIJE0rKCRDm5gkSfv4JEBsaCRHTMgkTS0oJEQdmCRJ/fgkQO5oJEdOyCRNvy
gkQO+oJEn/+CRAYGg0RsDINE0hKDREEZg0SoH4NEkSaDRHQsg0TbMoNEQTmDRJ8/g0QGRoNE
dEyDRNJSg0Q5WYNEn1+DRIlmg0RsbINE23KDREF5g0Sff4NEBoaDRHSMg0TbkoNEOZmDRJ+f
g0QGpoNEbKyDRNKyg0RBuYNEqL+DRAbGg0RszINE0tKDRDnZg0Sf34NEBuaDRGzsg0TS8oNE
QfmDRJ//g0QGBoREdAyERNsShEQ5GYREqB+ERAYmhERsLIRE0jKERGI5hESoP4REBkaERHRM
hETSUoRESVmERJ9fhEQGZoREbGyERNJyhEQ5eYREn3+ERAaGhER0jIRE0pKERDmZhESfn4RE
BqaERHSshETSsoREObmERJ+/hEQ/xoREbMyERNLShEQ52YREqN+ERAbmhESu7IRE0vKERDn5
hESf/4REJgaFRGwMhUTSEoVEORmFRKgfhUQOJoVEbCyFRNIyhUQ5OYVEqD+FRA5GhUS2TIVE
41KFRDlZhUSfX4VEDmaFRGxshUTScoVEOXmFRJ9/hUQGhoVEdIyFRNuShURBmYVEn5+FRAam
hUQ5rYVE0rKFREG5hUSfv4VEDsaFRHTMhUTS0oVEQdmFRLDfhUQe5oVEfOyFRNLyhUQ5+YVE
yP+FRA4GhkR0DIZE0hKGRDkZhkSoH4ZEBiaGRHQshkTSMoZEQTmGRKg/hkQGRoZEbEyGRPNS
hkRBWYZE8V+GRA5mhkR0bIZE0nKGREF5hkSof4ZEDoaGRHSMhkTbkoZEQZmGRKifhkQOpoZE
dKyGRNuyhkRBuYZE0L+GRA7GhkR0zIZE29KGREHZhkR04IZEDuaGRHTshkTb8oZEQfmGRKj/
hkQOBodEdAyHRNsSh0RBGYdEqB+HRA4mh0R0LIdE2zKHRFI5h0SoP4dEDkaHRGxMh0TbUodE
QVmHRKhfh0QOZodEdGyHRC1zh0RBeYdEn3+HRA6Gh0R0jIdE25KHRDmZh0Son4dEDqaHRHSs
h0TbsodEQbmHRKi/h0QOxodEdMyHRNvSh0RB2YdEqN+HRA7mh0R07IdE/PKHREH5h0So/4dE
DgaIRHQMiETbEohEUhmIRKgfiEQOJohEdCyIRNsyiERBOYhE</AssayXData><AssayYData Points="900">agMnvgRtH77fwiS+CCEkvs7bGr4ohR6+WqUcvgWjHL5vsx6+p1YbviiyGL7UBxi+ZIwbvhyz
Gb7Pfxu+aTsTvkJSFb7hcRS+B9UXviQDF74y1Be+ZEsWvik0F76dSxu+fPwavqIvFr7AsRO+
YEQXvoYZE75bLBS+lkIWvtD5Fb6KYxu+e84bvrqQGL4YRxa+8U0Wvv+fEr5OaRi+U8ITvpmF
Fr6xMRa+oN8TvgmhGL6CLxK+Qd0UvuRlGL6nnBG+/EQTvqg7FL6nRha+fvgSvkW0F779XRi+
PrMSvisdEr5wERS+HMARvqMzFb7uGRO+jrcSvmnFF75Cdxa+zwoTvvNfFL50EBK+DNETvvr3
E76shxa+E5EPvkayFr6mFBK+ItkWvpW5Fr7BwRK+NqcXvjDHEr5zqg6++yoVvlD6E762RRW+
+Y8SvtuFFr4DWRS+O4IQvnvNFr4tCxO+gt4OvtpGEL47IhK+LEMSvhbzFb6K9Ra+PxgVvq44
F75bshm+CIsVvm7nE775yA++T4YRvsPUDr4F8BG+W9oQvmi/FL6KyQ6+0xsQviZTFL4NPhO+
qC4Rvp9IEb63jhG+w94UvosZEb4XXBW+GcQLvtaCDr6qJA6+kIsOvjpDEL6XhBG+RlsRvqMz
Fr6ZYhK+x4gNvlXbE760VxC+jIgTvsKfEL60BBK+Tl8VvlGDD75OHBW+AGkPvlEwFr6O1Qy+
mjYQvp4wDb5/4hG+OtoLvnQyEr7iXhG+p7ARvrADDb7iURG+KeoPvpejD76H2g6+9UsQvgDT
C75AsQ6+ITcQvl2yDb7WHBG+EigSvvWWEL4xAw++rusMvnWhD77WXhS+BqwPvsLjDb556hC+
9mIMvkvYEr4g0gy+JTMLvnz3Eb4xTxG+dPoKvsjTDL7QMxK+ZcQMvi9jD77hnQq+BjAPvpEk
DL6LdQ++uQ4LvrjNCb5SZgu+dhkUvjBmEr49JxK+b2ULvooIFL7+eQy+ZYAOvvOyDb5BChG+
jC0NvrEuDb6tgAq+B98KvuXkDb5n4gi+3ogPvuxXDL5cWhO+jE4PvoSbD76yHBG+9YwLviA2
Db4PIQq+sUIJvjPpC76xJA6+9zcPvqIKEL5UTRC+2voQvvypDL7yUA2+PAkOvj45EL78Rgy+
aYEGvq7yDb7IBAq+F6YLvhVrCb59rAq+48AKvvA1Cr5VoAy+300LvgFuCr6tMQm+ugsLvn9f
DL5s3RC+mEQKvul+Db5yygu+vF4PvpG6Db6Srge+cjMKvsBhDL5ERAy+a9MKvvLMCL6akwq+
ynEKvlAuD77XXgu+Vc0Lvg8mDb69gw2+JpMNvsXmCL4XXAy+0jsJvjeNAb5HRwi+4e0Kvifi
B77CLQy+2g4JvpEXCb5emAe++NwLvhB5C75+HAq+9bINvhaiCr6dbAu+BwQKvqixC75bAAy+
eLsHvmo8Bb48EwO+ao8LvlE6Cb7VCwy+4ekJvnFWDL4lnAe+TLoLvid+B74s4wO+QgIHvrQL
Cr545ga+H+oHvj4uC74hdgi+Jx8IvpRnCL5AFAa+ADoHvgshC76phAi+iicIvqc7B76woQm+
iEoMvoEcCL4Z2Qa+/XUMvgNbB76W5AW+THgGvp9LCL6q8wW+MzwHvtaqBr46yQe+MMsIviBu
Cr6rmQy+IDEEvt9ACL6SbAq+fHcJvi89B776wgi+SEIIvktSA77sxQm+mZIGvg1hCr5m1Qe+
MN8KvuNQBb49Rga+A1UGvrkWBr7LhgW+YOwGvu0eBL7dAwS+TZ0Kvt8LCb5mUQC+02sIvvSL
BL5Hhga+GI8GvlJtBb5dbAe+pQ4Jvi3oCb64JwS+1PYCvndXCr4PHwm+GTf/vWmLBr54NgS+
eUcEvpuICb7IUQK+WlwIvq/qAr433wW+12sCvtbHBr4dBAK+9SEGvhESBr5yG/69w1sGvlv3
/70zxQS+hH0DvraCA74d+QG+h/wJvkibAr6oZQS+rgAGvr7yA77aAQW+QNEDviy/A74iUAK+
SvwBvn3OBb6j/QK+GfgHvkjxAb52TAK+OrMBvjw4BL7Yqga+VFMGvki0Bb5RyQK+hMEGvh2T
BL4mUAS+l4kAvpBeA77Caf+9EP8Cvr/qB77iiQG+00QDvtmMAL4tcfi9/JABvh6w/r3+nQK+
87EDvo6UAr6lMgG+sYIDvlOZ+b2JmQG+qCT9veTKAb6YzgO+9mb/vdzrAb5Y+QC+/EcFvgnQ
A762VAS+TQQBvlMO/738Y/e9da4GvhOvA75Mqv294aT+vSzUAL62LQG+E0EBvjxv/L0E0QS+
ioAEvkq0/b2nQgG+Y0H9vVyPAL4RUQS+aqUFviNmBb6RR/+9i5X8vW0CAb77FP+93JICvu58
Ar4yTQK+rIQCvv4p/b3fLgC+Bcj7vYZ+Ab7A7gC+GgUCvrtAAb7Ch/y9PVgCvo7SAr6fSva9
k9IEvoHC+73Elfu9GPj/vUR5AL49Qv+9l6kCvueZ9r2rYwC+o3YAvgZl/73C2PW9V4n+vct4
AL6q0P+9/AL/vcLvAb5nkwG+4L/9vSbX/72dm/m9mqsCvunRAL4NUv69Lv//vS3x/L2vdPe9
/Nr/vTyj/b3Q4vu9pigCvoaE/b3zE/69UnT/vQEZ+r2II/69nKf9vfDRAb50Gvu9akXyvSy3
+73/XP69TjH6vex+/73a9/e9em78vQZi/L2WXve9PyT6vXBUAL7pOPm9Q7IAvvh1+b1ED/y9
+Oj5vVYrAr6dp/29U8r3vVe0+b1LHvi9Qcz5vQsi9r2ZV/i9djrzveW1/b2xLwC+caj1vQ7F
/b2Ll/S9FY36vXrb+L36Uvq9ANL5vXkx9L06CfS9Auf3vaHa8b2MLf+9eL/svUdT/L0a3vi9
NvD1vTA3/71vx/29ycPwvSMF871VOv29k2X6vYDB+b2/sv29QDH5vflt/L0Abfi9HTDwveSU
/r3rPwC+aIX2vaFn97281+29bF/wvdLG9r0WCfi94ML7vcSm7b0k+/G9Xzj6vYXo8b1vqva9
U+sBvjQKAb6yXwG+nMz3vaZf+b2UAfO9QuD4vTfj/r0M2/K9zjn8vQP89L1ZSva96orvvfZL
9b0RGfS9iB35vSg//b2rj/q9Fov8vedB/b1Uf++9WeXxvbjM8731Bv29PnzzvQXG9r0L5fe9
r4nyvXlk771EP/K98V/wvQAE971K6vG9qk74vdeB8L0rufe9TCz3vRF57b0C/f697+bzvTNq
9b2LIfa9AVb5vXzb7b1fL/C96nrtvfGl8b1i1/C94HPwvYlR670B3va9WKT+vTZS9r2oH++9
5f74vfCO9r3nYu29qfPrvW2q5b2xX+q9Sf7lvQUR6b3zGfe9KJvrvRrz873ceO698B30vWB1
7L0hyPG9tEDpvcFL6b1ppPS9g+/svdbo871CteS9xWz3vfOv870n2fu9mgb0vZEf9b2a4fy9
ELLtvdMW8L3fHvK9RC70vWXn9L1ZQ+69WSvrveCv6r3o2O29No7wvRn/6r16Jum9zhvovWN+
7b3YdfS9yuzvvRll5b2TieS9Hl3svbUD7r3J4++9gKXzvfCK9716o+i9kX7qvc717b0dXuW9
FdrxvR5Z7b2q+ee9Q2/4vRq23732Yfi94oXovUC/8L3Y3u+9ofzhvWfo6L2eGuy9Mc3kvd05
8b28c+m9HWzqvXQ25L2ggOK9iMrivQvr6r3mLey9/BPqvdDf8L1mjd+9JwnqvQsZ5b3E6um9
zH/gvZ/36b1SAva9ufnnvYqO771NV++9Z5LnvV9x4737l+S9ieXnvWtx7b12y+S9p0HlvYMs
4b0eQOe9cmPlvfqp4r0Vhuu95qPpvdrP570IOOu9EX/rvV8l7b3WXei97EDqva5r4b2FlO69
KbnpvV0s5L2jIue9hqzmvcni3b0cTOe95hXhvcPc671TG+29OirlvSSM372FXOO9wG3svYTw
4b18zey9kJvmvRqE570yPuK9mBLmvaTF5L2yH+i9woXnvWx0472+Ot+98TjqvWMG3L0DG+29
ywTmvXT24L2ujOK9R1znvXN05b3k1+W9wO3nveox6L00ROm9hjXnvSqI3L3S8+S9BYfovV50
4r1Cj9q9qCfiveZS3b0gW+K9MZrgvRdk4b3nmeK9OvbivToq3L0ezt6972XivV083b16Aem9
Vb3jvTyo4b2CUea97rHhvW/p3b0sSeG93lXdvfZ86b1Xm+q9gmvhvQqP370Qd+C9Io7dvTe6
2r1Px+G9v7bmvdvQ2732nuS9p03hvRbt6L3SyuW9IeXfvaDX4L0p79y9jgjXvVZZ3r1fm9y9
glXjvU8Q471jf9u9XjnivZwW3b04hdi9VWfZve4z3b0Tpd29PmjhvbmC5b1QNuK9W/7fvROF
3b3INee9AZ/jvUtX3729U+S9Xm7evexq3b2bdta9J0XkvTzz4L2i6dm9Js/jvbZB2L0Zatm9
NW/VvSMo5L3/XOO908HbvdpH3b12xNi9C5DKvTXk4L3EPtq90VLavdC+3b3vNNW9CxzfvfQg
4r1Rd+G9hk3gvY+O3L3YXNy9gUnivaYe473uCde9GHndvWDn3b0KKti9R3nXvbnx272yGdW9
DwfUvbbZ371VWtG9EMjYvbPf3r2UYt+9FWDWvR2O2r0ytdy9P+7cvdYJ2b2CmMq9Ky3fvaNx
2b2ED+C9nv/lvS8a371QVNm91brVvUV9070XOtS9yVjfvUKM2r1109i9efjVvTVA2b3+Z9i9
aqHjvdhj4b1g8tS9x0faveh13b3JJ9O9iBLWve55z72/wdu9</AssayYData></Step><Step><CommonData><SampleLocation>11</SampleLocation><SampleID></SampleID><SampleGroup></SampleGroup><SampleInfo></SampleInfo><SampleRow>G</SampleRow><SamplePlate>1</SamplePlate><WellType>REGENERATION</WellType><Concentration>-1</Concentration><ConcentrationUnits>µg/ml</ConcentrationUnits><MolarConcentration>-1</MolarConcentration><MolarConcUnits>nM</MolarConcUnits><MolecularWeight>-1</MolecularWeight><Temperature>30</Temperature><StartTime>4040795</StartTime><AssayTime>5</AssayTime></CommonData><FlowRate>1000</FlowRate><StepType>KREGENERATION</StepType><StepName>Regeneration2</StepName><StepStatus>OK</StepStatus><ActualTime>5.00005</ActualTime><CycleTime>0.2</CycleTime><AssayXData Points="25">pz+IRA1GiERsTIhE2lKIREFZiESnX4hEDWaIRGxsiETacohEQXmIRKd/iEQNhohEdIyIRNqS
iERBmYhEn5+IRA2miER0rIhE2rKIRDi5iESnv4hEFsaIRHTMiETa0ohEQdmIRA==</AssayXData><AssayYData Points="25">6ph8wJW1hMBENYjA692KwIcvjcDLSY/AiNeQwJESksBGS5PASleUwKhslcBrE5bAaAaXwO6m
l8AebpjAnRKZwAPCmcBzHJrAW4yawNNTm8C7yJvAKxicwAKgnMAAvpzAIA6dwA==</AssayYData></Step><Step><CommonData><SampleLocation>12</SampleLocation><SampleID></SampleID><SampleGroup></SampleGroup><SampleInfo></SampleInfo><SampleRow>G</SampleRow><SamplePlate>1</SamplePlate><WellType>NEUTRALIZATION</WellType><Concentration>-1</Concentration><ConcentrationUnits>µg/ml</ConcentrationUnits><MolarConcentration>-1</MolarConcentration><MolarConcUnits>nM</MolarConcUnits><MolecularWeight>-1</MolecularWeight><Temperature>30</Temperature><StartTime>4057374</StartTime><AssayTime>5</AssayTime></CommonData><FlowRate>1000</FlowRate><StepType>KREGENERATION</StepType><StepName>Regeneration2</StepName><StepStatus>OK</StepStatus><ActualTime>5.00005</ActualTime><CycleTime>0.2</CycleTime><AssayXData Points="25">p9+IRA3miERs7IhE2vKIRDj5iESn/4hEDQaJRGwMiUTSEolEOBmJRJ8fiUQFJolEbCyJRNIy
iUQ4OYlEpz+JRAVGiURsTIlE0lKJRIpZiUSfX4lEBWaJRGxsiUTScolEQXmJRA==</AssayXData><AssayYData Points="25">J3sLv0RuAr9GjvW+9Qjnvi7K3r7bSNa+eWLQvuJeyL4CYsK+u+HAvqUNu75HsLa+7Cm0vkCY
sr4btK6+xB2svp1+p75pD6i+2rOjvhwTpL73cJ++vjegvqtOm75gxJq+Z0Wdvg==</AssayYData></Step><Step><CommonData><SampleLocation>11</SampleLocation><SampleID></SampleID><SampleGroup></SampleGroup><SampleInfo></SampleInfo><SampleRow>G</SampleRow><SamplePlate>1</SamplePlate><WellType>REGENERATION</WellType><Concentration>-1</Concentration><ConcentrationUnits>µg/ml</ConcentrationUnits><MolarConcentration>-1</MolarConcentration><MolarConcUnits>nM</MolarConcUnits><MolecularWeight>-1</MolecularWeight><Temperature>30</Temperature><StartTime>4073679</StartTime><AssayTime>5</AssayTime></CommonData><FlowRate>1000</FlowRate><StepType>KREGENERATION</StepType><StepName>Regeneration2</StepName><StepStatus>OK</StepStatus><ActualTime>4.99895</ActualTime><CycleTime>0.2</CycleTime><AssayXData Points="25">p3+JRA2GiURsjIlE0pKJREGZiUSfn4lEBaaJRHSsiUTSsolEQbmJRKe/iUQFxolEbMyJRNLS
iUQ42YlEp9+JRA3miURs7IlE0vKJRDj5iUTQ/4lEBQaKRGwMikTSEopEOBmKRA==</AssayXData><AssayYData Points="25">CqWNwOa9kcDb8JPAH5WVwEPWlsBx+pfAuLWYwMZmmcDwFJrAer2awG04m8Chv5vAgAycwBF4
nMArtZzAL0KdwCN3ncA/453A3RiewGVxnsAMoJ7AMRSfwJEun8BobJ/An5WfwA==</AssayYData></Step><Step><CommonData><SampleLocation>12</SampleLocation><SampleID></SampleID><SampleGroup></SampleGroup><SampleInfo></SampleInfo><SampleRow>G</SampleRow><SamplePlate>1</SamplePlate><WellType>NEUTRALIZATION</WellType><Concentration>-1</Concentration><ConcentrationUnits>µg/ml</ConcentrationUnits><MolarConcentration>-1</MolarConcentration><MolarConcUnits>nM</MolarConcUnits><MolecularWeight>-1</MolecularWeight><Temperature>30</Temperature><StartTime>4089772</StartTime><AssayTime>5</AssayTime></CommonData><FlowRate>1000</FlowRate><StepType>KREGENERATION</StepType><StepName>Regeneration2</StepName><StepStatus>OK</StepStatus><ActualTime>5.00603</ActualTime><CycleTime>0.2</CycleTime><AssayXData Points="25">nh+KRAQmikRjLIpEyTKKRDg5ikSeP4pEBEaKRGNMikTJUopEL1mKRJ5fikT8ZYpEa2yKRMly
ikQ4eYpEln+KRASGikRjjIpEG5OKRDiZikSen4pE/KWKRGusikTRsopEabmKRA==</AssayXData><AssayYData Points="25">UV4Av3Ai7b4ZLdu+nwfOvs+Gv76lUre+nWWuvnOtp751fqG+diacvt3Gl77YzZS+e0OPvr5z
jL4/l4e+RSeEvggkg77BX4K+7NN6vssqgL6S33a+cwFrvuHTbb55kWu+k7Jnvg==</AssayYData></Step><Step><CommonData><SampleLocation>11</SampleLocation><SampleID></SampleID><SampleGroup></SampleGroup><SampleInfo></SampleInfo><SampleRow>G</SampleRow><SamplePlate>1</SamplePlate><WellType>REGENERATION</WellType><Concentration>-1</Concentration><ConcentrationUnits>µg/ml</ConcentrationUnits><MolarConcentration>-1</MolarConcentration><MolarConcUnits>nM</MolarConcUnits><MolecularWeight>-1</MolecularWeight><Temperature>30</Temperature><StartTime>4106233</StartTime><AssayTime>5</AssayTime></CommonData><FlowRate>1000</FlowRate><StepType>KREGENERATION</StepType><StepName>Regeneration2</StepName><StepStatus>OK</StepStatus><ActualTime>5.00005</ActualTime><CycleTime>0.2</CycleTime><AssayXData Points="25">0L+KRDbGikSdzIpELNOKRGrZikTQ34pELuaKRJ3sikQD84pEavmKRND/ikQ2BotEnQyLRAMT
i0RqGYtE0B+LRC4mi0SdLItEAzOLRGo5i0TQP4tENkaLRJVMi0QDU4tEalmLRA==</AssayXData><AssayYData Points="25">HjWOwDXrkcBy5pPA8GuVwLuGlsBIjZfAmRqYwCLsmMBXcZnAnPmZwKJtmsC40JrA/w2bwKeV
m8Bb55vA4WmcwIR/nMAQvZzAewWdwEVMncA6nJ3AP7OdwNPdncBOGZ7AbjKewA==</AssayYData></Step><Step><CommonData><SampleLocation>12</SampleLocation><SampleID></SampleID><SampleGroup></SampleGroup><SampleInfo></SampleInfo><SampleRow>G</SampleRow><SamplePlate>1</SamplePlate><WellType>NEUTRALIZATION</WellType><Concentration>-1</Concentration><ConcentrationUnits>µg/ml</ConcentrationUnits><MolarConcentration>-1</MolarConcentration><MolarConcUnits>nM</MolarConcUnits><MolecularWeight>-1</MolecularWeight><Temperature>30</Temperature><StartTime>4122520</StartTime><AssayTime>5</AssayTime></CommonData><FlowRate>1000</FlowRate><StepType>KREGENERATION</StepType><StepName>Regeneration2</StepName><StepStatus>OK</StepStatus><ActualTime>5.01006</ActualTime><CycleTime>0.2</CycleTime><AssayXData Points="25">0F+LRC5mi0SVbItE+3KLRGp5i0TQf4tELoaLRJ2Mi0QDk4tEYZmLRNCfi0QupotEpayLRAOz
i0RhuYtEyL+LRDbGi0SVzItEA9OLRGHZi0TI34tELuaLRJ3si0T78otEvPmLRA==</AssayXData><AssayYData Points="25">8YrQvkx7vr5mg6u+oN+avqIBkL75kYO+2mt2vp23Z7515WG+xT5Uvu8jSb5oFj6+C9w3vhE6
Mb6JkC++5nknvj70I76iGBq+Lt0XvsrZEr6RaRG+GV8NvtzFCb77pAC+gCwAvg==</AssayYData></Step><Step><CommonData><SampleLocation>1</SampleLocation><SampleID></SampleID><SampleGroup></SampleGroup><SampleInfo></SampleInfo><SampleRow>G</SampleRow><SamplePlate>1</SamplePlate><WellType>BUFFER</WellType><Concentration>-1</Concentration><ConcentrationUnits>µg/ml</ConcentrationUnits><MolarConcentration>-1</MolarConcentration><MolarConcUnits>nM</MolarConcUnits><MolecularWeight>-1</MolecularWeight><Temperature>30</Temperature><StartTime>4137740</StartTime><AssayTime>30</AssayTime></CommonData><FlowRate>1000</FlowRate><StepType>BASELINE</StepType><StepName>Baseline2</StepName><StepStatus>OK</StepStatus><ActualTime>29.999</ActualTime><CycleTime>0.2</CycleTime><AssayXData Points="150">IwCMRIEGjETwDIxEVhOMRLQZjEQjIIxEgSaMRPAsjEROM4xEtDmMRBtAjESJRoxE6EyMRHdT
jES9WYxEI2CMRIFmjETobIxETnOMREh6jEQrgIxEgYaMROiMjERWk4xEL5qMRCOgjESBpoxE
6KyMRE6zjETFuYxEI8CMRIHGjETozIxEVtOMRL3ZjEQj4IxEgeaMROjsjERW84xEtPmMRBsA
jUSBBo1E8AyNRE4TjUS0GY1EGyCNRLImjUTwLI1ETjONRLQ5jUQjQI1E20aNROhMjUROU41E
vVmNRBtgjUSJZo1E6GyNRE5zjUS0eY1EG4CNRIGGjUTojI1EVpONRL2ZjUQjoI1EiaaNROis
jUROs41EvbmNRCPAjUSBxo1E6MyNRE7TjUTL2o1EPOCNRInmjUTo7I1EVvONRLT5jUQjAI5E
iQaOROgMjkROE45EtBmORBsgjkSJJo5E6CyORE4zjkS0OY5EG0CORKJGjkToTI5ETlOORAZa
jkQjYI5EmmaOROhsjkROc45EvXmORBuAjkSBho5E6IyORE6TjkS0mY5EG6CORImmjkTwrI5E
b7OORL25jkQbwI5EgcaOROjMjkRO045EtNmORBvgjkSB5o5E6OyORE7zjkS0+Y5EGwCPRIEG
j0ToDI9EThOPRLQZj0QjII9EgSaPROgsj0RWM49EtDmPRBtAj0SBRo9E6EyPRE5Tj0S0WY9E
G2CPRIFmj0QhbY9ETnOPRLR5j0QjgI9EkoaPROiMj0ROk49EvZmPRCOgj0SBpo9E+KyPRFaz
j0S0uY9E</AssayXData><AssayYData Points="150">zbPCvbehur30NMG9ZJfAvReKtb2dHK+9ToqtvQxprb2OGaS9OzOivRdenb32wpi9efefvW3f
mb0HsY293w+WvWkUmr3QhYq9NLqVvYhdjb09yYW9IJqPvc9wiL1cl3y9zouEvS4ogr13j3y9
Y5ZoveFDZL1bxWO9LktbvUdWVL2FK1e9CIlmvXiWXL1sK2W9O51Nve/ATr1RSkW93/ZWvUV8
PL1uljO9+Q1Fvdz4Lb3b8jC9kY8pvUL9Mr13uR69kkExvZCdI72BnCK9QqsVvWPHF72FRQO9
LvkVvXTdBr1sfwy9EnUDvQbICr0lGRu9wawCvWoy77wnhuu8iNDXvHOy77whRfC8STvwvFlH
9LysAfq8ztLQvAc7z7x0n+C8ykaPvO951rxflp28Hy7jvBxNqrxCiLC8CA+uvKncvrx0LJS8
cX6TvLgambyoQJe8bWnAvBWlobwXWKa8hh2AvAtPgLwF85e8ZrqCvHMgGbwyOGm8rjqAvKqA
Rrwfzz28sb8nvPUHebxYjhK8yInwuxfm7LtfGoO8VRckvEfZHrwPIri7kPPIu4sLIbzu49+7
HmHQu3/SCLsjyqa737Wou/WN27vdBDm7BKrFu+ImhrsFkta7Kp0xu+jKArs7tvI5vDLdOnkQ
RrtRRDM6a7Wfu5xwLLirjbw7Wa9Ru6i1ZLsD5J07QOIEO5pKXjreF7g5qvViO0Iv6jrFgg47
X3RBO7L5LDthi4I7YC/HO6EF3DvScdg7LkP4O8woJjzv6yk8bvaZO12e4Tt4FzU8TSOCPG9M
9zvbskQ8</AssayYData></Step><Step><CommonData><SampleLocation>1</SampleLocation><SampleID></SampleID><SampleGroup></SampleGroup><SampleInfo></SampleInfo><SampleRow>G</SampleRow><SamplePlate>1</SamplePlate><WellType>BUFFER</WellType><Concentration>-1</Concentration><ConcentrationUnits>µg/ml</ConcentrationUnits><MolarConcentration>-1</MolarConcentration><MolarConcUnits>nM</MolarConcUnits><MolecularWeight>-1</MolecularWeight><Temperature>30</Temperature><StartTime>4168809</StartTime><AssayTime>80</AssayTime></CommonData><FlowRate>1000</FlowRate><StepType>LOADING</StepType><StepName>Loading</StepName><StepStatus>OK</StepStatus><ActualTime>79.999</ActualTime><CycleTime>0.2</CycleTime><AssayXData Points="400">GsCPRIDGj0TfzI9ETdOPRKvZj0Qa4I9EgOaPRN/sj0RF849EtPmPRBoAkER4BpBE5wyQRE0T
kES0GZBEEiCQRIAmkETfLJBETTOQRLQ5kEQSQJBEgEaQRN9MkERNU5BEq1mQRBpgkESAZpBE
52yQREVzkES0eZBEIoCQRICGkETfjJBERZOQRLSZkEQaoJBEgKaQROeskERNs5BEtLmQRBLA
kESJxpBE58yQRE3TkES02ZBEGuCQRIDmkETn7JBETfOQRLT5kEQaAJFEgAaRROcMkURNE5FE
tBmRRBogkUSAJpFE5yyRRE0zkUS0OZFEGkCRRIBGkUTnTJFETVORRLRZkUQaYJFEgGaRRA5u
kURNc5FEtHmRRBqAkUSAhpFE94yRRE2TkUS0mZFEGqCRRICmkUTnrJFEVbORRLS5kUQawJFE
gMaRROfMkURe05FEtNmRRBrgkUSA5pFE5+yRRE3zkUS0+ZFEGgCSRIAGkkTnDJJETROSRLQZ
kkQaIJJEgCaSROcskkRNM5JEtDmSRBpAkkSARpJE30ySRE1TkkS0WZJEGmCSRIBmkkTnbJJE
TXOSRLR5kkQagJJEmYaSROeMkkRNk5JEq5mSRLagkkR4ppJE56ySRE2zkkS0uZJEEsCSRInG
kkTfzJJETdOSRLTZkkQa4JJEgOaSROfskkRe85JEtPmSRBIAk0SABpNE5wyTRE0Tk0S0GZNE
GiCTRHgmk0TnLJNETTOTRLQ5k0QSQJNEykaTRN9Mk0RNU5NEq1mTRDtgk0SAZpNE32yTREVz
k0SreZNEKoCTRHiGk0TnjJNEfpOTRLSZk0QSoJNEeKaTROesk0RNs5NEtLmTRBLAk0SAxpNE
98yTRE3Tk0S02ZNEGuCTRHjmk0T37JNETfOTRLT5k0QSAJREgAaUROcMlERNE5REqxmURBog
lER4JpRE3yyURE0zlES0OZREGkCURIBGlETnTJRETVOURKtZlEQaYJREkWaURN9slERNc5RE
zHmURBqAlESAhpRE34yUREWTlES0mZREGqCURImmlETnrJRERbOURKu5lEQSwJREgMaUROfM
lERN05REtNmURBrglERm55RE5+yURE3zlESr+ZREGgCVRIkGlUTnDJVETROVRKsZlUQaIJVE
gCaVROcslUS4M5VExDmVRBpAlUSARpVE50yVRE1TlUSrWZVEGmCVRIBmlUQ5bZVERXOVRKt5
lUQagJVEeIaVROeMlURFk5VEtJmVRBKglUR4ppVE56yVRE2zlUSruZVEKsCVRHjGlUTfzJVE
TdOVRKvZlUQS4JVEeOaVRN/slURN85VEtPmVRBIAlkSABpZE5wyWRE0TlkT9GZZEGiCWRHgm
lkTvLJZERTOWRKs5lkQSQJZEeEaWROdMlkSfU5ZEq1mWRBJglkTaZpZE72yWRE1zlkSreZZE
EoCWRHiGlkTnjJZERZOWRKuZlkQSoJZEgKaWRN+slkRNs5ZEq7mWRBLAlkR4xpZE38yWRE3T
lkTE2ZZEEuCWRHjmlkTf7JZERfOWRLT5lkQSAJdEeAaXRN8Ml0RNE5dEqxmXRBIgl0SAJpdE
/yyXREUzl0S0OZdEEkCXRIlGl0TETZdERVOXRKtZl0QSYJdEeGaXROdsl0Rec5dEq3mXRBKA
l0R4hpdE34yXREWTl0S0mZdEGqCXRHiml0TfrJdERbOXRKu5l0QSwJdEeMaXRN/Ml0Re05dE
q9mXRFPgl0SA5pdE3+yXREXzl0Sr+ZdEEgCYRHgGmETfDJhERROYRLQZmER0IJhEeCaYRN8s
mERNM5hEvDmYRBJAmER4RphE30yYREVTmES0WZhES2CYRIBmmETnbJhETXOYRKt5mEQagJhE
gIaYRN+MmERFk5hEq5mYRCKgmER4pphE36yYREWzmES0uZhEEsCYRIDGmETfzJhETdOYRKvZ
mEQa4JhEeOaYROfsmERV85hEtPmYRBoAmUR4BplE5wyZRE0TmUS0GZlEIiCZRIAmmUTnLJlE
VTOZRLQ5mUQ7QJlEgEaZROdMmUReU5lEtFmZRBpgmUSAZplE52yZRE1zmUS0eZlEGoCZRICG
mUTnjJlEAZSZRLSZmUQaoJlEgKaZROesmURNs5lEq7mZRA==</AssayXData><AssayYData Points="400">GJxcPKkNQTxU73I8eEtGPO5NXTxHvfE7CrKEPLQRajzT51w8kGZxPEQkhTz7AKA8jJdjPDK6
mTyEBY88CTJ9PJDUVzxgiYs8NKmrPKLuvTydxJ88HsSpPArivzwPkpo8e4eePBkrxDx+Ra08
O+muPM8MiTz3kLM8Yg2sPJ7xsjzNoLA8k0O9PL/90DyUZ748XszlPGUEojxMOs48z5EIPbRh
rzwWYN88Ouz1PCQK6jxiL9Q8RQTePJS62zyf6wA91PvlPHWdvzwrMdE8np3xPMM4yzy3AO08
Gv7rPAPX6TyThf88VFwCPT7g8zz0N/I8cNrlPNHL/Txtswc93lkIPV2+7TwKbvo8q9MAPX55
Dj2Iyfk8JloCPYaA8jxjlws9qSf4PFawCj2Ikw49pC8YPckLAz0KshA9ueoOPXeLBT2Reg89
YXMTPeOLFz3I/Rc9QnEUPZT5HD1/jCA9RmMkPS2bHj3VJRo9fY8WPYUxJz2BJA09ArUmPZ70
Gz1/XzE95rE3PZH3GD145zY97eohPbAFMD13zhs9nJIZPe1kKj0vwyk9Glc1PQ4oKD2PVxc9
5gM7PVCeJj3YXDQ9LNxJPZ2jQj3uGjQ9NyUzPRI7OD31hTw95Dw2PS38QT160io9o6kwPWZM
Sz0HkEM9czBNPWfEQT30vUY9OaVMPWbQPz3rWDs9GnQ2Pe6gPD2JxCo9+C1UPfWbSz1vn0o9
Wg5kPZtOQT16HUY9/dBFPby9Vj2gVz09wRk8PZPERj2y+U49aQxEPUaCYz1DtE09LaJVPY/m
Wj03wV89xv1UPe4STj3kvFk9FtZWPT04Wz3ItVQ9pgxgPRNTRj37fGc9V5RfPbOVZT197l09
Rv9jPezPVD0GiWY9I0pPPelVYT1b2WU9FDViPZq/Vz17glk9+DBlPc7yZj1CeH09aB5rPfNr
WT1V6m0936RnPXxvYz0yzFc9SO2BPRVidj0BtH49np1vPQyrXT2zoGw92LB3PY8VeT2QqXc9
3ItyPSU1dT2ufXg97e56PULGdT2wbmo9nkp0PW6ydz3tQnU9+Yh1Pd7/gT0We4U9MmyEPVJd
hz0QkHk9b/JsPcskiT31E3k9sX10PV/CdD3tcYQ91xp9PX0DgT3BpYc9H1ODPbIohj0OAYI9
t7CEPT0ahT3e8X49auiCPZLJgT0P84c9f7KFPbd6fT0GY4I960CFPZiCmz0vYIA97F6RPbKD
hz3BeoY93PuSPUAMiT2tZ4w9frqVPTyhiz3d/Iw9nJ+OPZAwkj1UmYs98HWGPXJbij0hDZA9
jtmJPZvxjT1zioQ9/EeVPetnjT14eZI9ZpeJPTdziT36LoU9r+iOPUJxiz27dI49SfqcPWFG
mD3vbZQ94zGRPZ0Qmj3ROJM9qamSPReHkT2RCJM9CoebPS3dkD3NCZA9FC+WPVgQlD3h0Y09
nJCRPYLGmT30C5w92JiaPVIanD2s8Zk9N1GaPe95lT3FzpM9miWgPYgpnj2u45090VKcPYmG
oj2cZJk9RBWdPSYPmT1GHZ49UR6oPa8tlD2ZJ5s9ULOePe46mT08YKU9wKWjPeLBmj3g2aE9
2i+lPckBmz10q6A9YJyZPRgXpj0yZ589leOqPUgeoj0JuaM9YZyoPQFFmz0bc6k95gupPX4V
pz1zyaI9W+yoPQ92mz2GXa09xU6rPQQTqD0+E6M9CWqmPVDUrT3kaqY9woagPTB2pD3gAao9
dr+nPbTWsj32P6g9uRWqPepxpT0s2aA9KMKnPd5Jqj0mxrM9KOmpPU+Cpj1i2K09ZQ2mPUsO
rj2S/aw9eW6qPSFysz0pErA9yiiuPUFpuT0+KbM9YUOsPQZMsj14orA96ZarPSBtrz1g47g9
xGmrPW8msT3eUaw9wge5PSNTsD3kjK49dXSwPQ4LsD3827I90xa6PdLeqz2DPrM98ra1PfKx
uD13Wr89jsi4PS+Dvj3WQLk95gqyPXULwD0z17I95/G4PZiesj0TArw9fy62PTSauD2dVb49
gTWtPXFYtj1vaLU9nO+8PfFDwT2JpLc90JTGPbuAwD27yL89M+W6PZ5Avj0EvME9Gee8PXN4
vz3CQcM9rGG8PSzHtz08Rr09Dk67PSqXxz1/qcY94BjCPQ==</AssayYData></Step><Step><CommonData><SampleLocation>1</SampleLocation><SampleID></SampleID><SampleGroup></SampleGroup><SampleInfo></SampleInfo><SampleRow>G</SampleRow><SamplePlate>1</SamplePlate><WellType>BUFFER</WellType><Concentration>-1</Concentration><ConcentrationUnits>µg/ml</ConcentrationUnits><MolarConcentration>-1</MolarConcentration><MolarConcUnits>nM</MolarConcUnits><MolecularWeight>-1</MolecularWeight><Temperature>30</Temperature><StartTime>4249711</StartTime><AssayTime>30</AssayTime></CommonData><FlowRate>1000</FlowRate><StepType>BASELINE</StepType><StepName>Baseline3</StepName><StepStatus>OK</StepStatus><ActualTime>29.999</ActualTime><CycleTime>0.2</CycleTime><AssayXData Points="150">EcCZRHfGmUTezJlEPNOZRKvZmUQR4JlEd+aZRNbsmURE85lEovmZRBEAmkR3BppE3gyaREQT
mkSrGZpECSCaRHcmmkTeLJpERDOaRKI5mkQJQJpEd0aaRN5MmkQ8U5pEq1maRAlgmkR3ZppE
3myaRERzmkTDeZpECYCaRG+GmkTmjJpERJOaRLuZmkQJoJpEd6aaRN6smkREs5pEq7maRAnA
mkR3xppE1syaRETTmkSr2ZpEEeCaRHfmmkTe7JpEPPOaRNT5mkQRAJtEdwabRN4Mm0Q8E5tE
ohmbRBEgm0RvJptE1iybREQzm0SrOZtEEUCbRHdGm0TWTJtERFObRG9am0QJYJtEb2abRNZs
m0Q8c5tEq3mbRBGAm0R3hptE3oybREyTm0SrmZtEIaCbRHemm0TWrJtEPLObRKK5m0QRwJtE
d8abRNbMm0RE05tEotmbRAngm0R35ptE1uybRDzzm0Si+ZtEEQCcRHcGnEQwDZxERBOcRKIZ
nEQRIJxEdyacRN4snEREM5xEqzmcRBFAnER3RpxE5kycRDxTnESiWZxECWCcRHdmnET2bJxE
RHOcRKJ5nEQRgJxEb4acRJqNnEQ8k5xEopmcRAmgnER3ppxE1qycRESznESiuZxECcCcRG/G
nETWzJxERNOcRNLanEQR4JxEd+acRN7snERE85xEovmcRAkAnURvBp1E1gydRG0TnUSrGZ1E
ISCdRHcmnUTeLJ1EPDOdRKI5nUQRQJ1Eb0adRNZMnUQ8U51Eq1mdRBlgnURvZp1E1mydRDxz
nUSieZ1E</AssayXData><AssayYData Points="150">qMXEPXWvxT056Mo9tBy/PajTxz0jxcM9UVK9PThGwz27oME9PEfEPU3zuz1qiMI93rvJPT9K
yD0al8c9AWDGPZwuvz1/ock9lZjDPYdqyD2blcc9iiHCPc9TyT1yRcs9KmG6PcSOwD13Lcw9
YkPHPWc3wj07TM09CcrHPd5kxD1BO9E916zNPUISwz23KsQ958/GPcJGyz0rtck9hMLFPXzo
zj3PGtU9VvDGPfP3xT2LwMk9sAfLPYyjxj00itE9alLQPTRgzz10I8c9sibLPbz1zT21kcQ9
scXLPUx1yj0+Q8g9BijSPe8K1j3LPNA92izPPUTF0z3iMM49yU7PPdwe0z3bZ849YqrNPXiD
zD3XBtQ9ce3PPZ8q2z23Es49XGHUPSpn2D0r4NY9v5HRPTGF0D0M2c89zr7WPb391j3eLdk9
4RTYPeYI0z3zcNI9je/OPQ6i2z1409Q9FX/RPXv60z2pXN89AOzVPXyi2T3MItk98p7SPZzt
1j2GrtU9PIncPct04z2j2uA9iUXYPWzP2j11huQ9tM/ZPUMs3D21e9Y9uVvZPdJl1T1WFtQ9
f8PYPdme3j1Hhds9tMPdPTEx4D3imNs9F0TiPRUP1D28xdo9Jq7kPS8o1z0zkuo9kX3cPb9B
2z0Rd949aL3ePQZq2T14keE9KFncPWnU1z0av+I9LxTePay93j3yteA9m8DiPZAu4T39zOM9
61jkPQw+5T0a9+g9boXePRZl4D3eYuU9PNnlPewI5z1RTug9NknfPdn72j0pmuU9jfzrPVdm
5j18feM9</AssayYData></Step><Step><CommonData><SampleLocation>10</SampleLocation><SampleID>BG505 SOSIP</SampleID><SampleGroup></SampleGroup><SampleInfo></SampleInfo><SampleRow>G</SampleRow><SamplePlate>1</SamplePlate><WellType>KSAMPLE</WellType><Concentration>-1</Concentration><ConcentrationUnits>µg/ml</ConcentrationUnits><MolarConcentration>7.81</MolarConcentration><MolarConcUnits>nM</MolarConcUnits><MolecularWeight>-1</MolecularWeight><Temperature>30</Temperature><StartTime>4288845</StartTime><AssayTime>180</AssayTime></CommonData><FlowRate>600</FlowRate><StepType>ASSOC</StepType><StepName>Association</StepName><StepStatus>OK</StepStatus><ActualTime>180</ActualTime><CycleTime>0.2</CycleTime><AssayXData Points="900">CYCdRG+GnUTWjJ1ENJOdRJqZnUQJoJ1EZ6adRNasnUQ8s51EmrmdRAnAnURvxp1E1sydRDTT
nUSa2Z1EAeCdRGfmnUTW7J1ENPOdRKP5nUQBAJ5EZwaeRNYMnkQ0E55EoxmeRAEgnkRnJp5E
ziyeRDQznkSaOZ5E3kCeRGdGnkTOTJ5ENFOeRKNZnkQJYJ5EZ2aeRM5snkQ0c55EmnmeRAGA
nkRnhp5EzoyeRDSTnkSamZ5EAaCeRG+mnkTWrJ5ENLOeRKO5nkQBwJ5EZ8aeRM7MnkQ0055E
o9meRAHgnkRn5p5EzuyeRDTznkSa+Z5ECQCfRGcGn0TODJ9ENBOfRJoZn0QBIJ9EbyafRM4s
n0Q0M59EozmfRAFAn0RnRp9E1kyfRDRTn0SaWZ9ECWCfRGdmn0TWbJ9ENHOfRJp5n0QBgJ9E
Z4afRM6Mn0Q0k59Eo5mfRAGgn0Rnpp9EzqyfRDSzn0SauZ9EAcCfRGfGn0TOzJ9ENNOfRLPZ
n0QB4J9EZ+afRM7sn0Q8859EmvmfRAEAoERnBqBEzgygRDQToESaGaBEASCgRGcmoETOLKBE
NDOgRJo5oEQJQKBEZ0agRM5MoEQ8U6BEmlmgRAFgoERvZqBE3mygRDRzoESaeaBECYCgRGeG
oETOjKBENJOgRKOZoEQRoKBEZ6agRM6soEQ8s6BEo7mgRAHAoERnxqBEzsygRDzToESj2aBE
CeCgRG/moETW7KBEPPOgRKP5oEQJAKFEbwahRNYMoUQ8E6FEoxmhRAkgoURvJqFE1iyhRDwz
oUSjOaFECUChRG9GoUTWTKFEPFOhRKNZoUQBYKFEZ2ahRNZsoUQ8c6FEo3mhRAmAoURvhqFE
1oyhRDSToUSjmaFECaChRG+moUTWrKFEPLOhRKO5oUQJwKFEb8ahRNbMoUQ806FEo9mhRAng
oURv5qFE1uyhRDzzoUSj+aFECQCiRG8GokTWDKJEPBOiRKMZokQJIKJEbyaiRNYsokQ8M6JE
ozmiRAlAokRnRqJE1kyiRDRTokSjWaJECWCiRG9mokTObKJEPHOiRKN5okQJgKJEb4aiRM6M
okQ8k6JEo5miRAmgokRnpqJE1qyiRDyzokSjuaJEpcCiRG/GokTWzKJEPNOiRJrZokQJ4KJE
b+aiRNbsokQ886JEb/qiREIAo0RvBqNE1gyjRDwTo0SjGaNECSCjRG8mo0TWLKNENDOjRJo5
o0QJQKNEb0ajRM5Mo0REU6NEo1mjRAlgo0RvZqNE1myjRDxzo0SjeaNECYCjRGeGo0TOjKNE
NJOjRKOZo0QBoKNEb6ajRNaso0Q0s6NEmrmjRAnAo0RvxqNE1syjRDzTo0Sj2aNECeCjRGfm
o0TW7KNEPPOjRKP5o0QJAKREZwakRM4MpEQ8E6REmhmkRAkgpERnJqRE1iykRDwzpESjOaRE
CUCkRGdGpETOTKREPFOkRJpZpEQJYKREb2akRM5spEQ0c6REo3mkRAGApERvhqRE1oykRDyT
pESamaREAaCkRGempETOrKREPLOkRKO5pEQBwKREZ8akRM7MpEQ806REmtmkRAHgpERv5qRE
zuykRDTzpESj+aRECQClRG8GpUTODKVE0BOlRKMZpUQJIKVEZyalRNYspURtM6VEozmlRAlA
pURnRqVEzkylRDRTpUSjWaVECWClRG9mpUTWbKVENHOlRJp5pUQBgKVEZ4alRNaMpUQ0k6VE
o5mlRAmgpURnpqVE1qylRDyzpUSauaVEAcClRGfGpUTOzKVENNOlRKPZpUQB4KVEb+alRNbs
pUQ886VEmvmlRAEApkRNB6ZEzgymRDQTpkSaGaZEASCmRG8mpkTWLKZENDOmRKM5pkQJQKZE
Z0amRNZMpkQ0U6ZEmlmmRAFgpkRnZqZEzmymRDRzpkSjeaZEAYCmRGeGpkTOjKZEPJOmRJqZ
pkQBoKZEZ6amRM6spkQ0s6ZEmrmmRAHApkRnxqZE1symRDzTpkSa2aZEAeCmRG/mpkTO7KZE
NPOmRJr5pkQBAKdEZwanRNYMp0Q8E6dEoxmnRAEgp0RnJqdEziynRDQzp0SaOadEAUCnRGdG
p0TOTKdEPFOnRLtZp0QJYKdEZ2anRM5sp0Q8c6dEmnmnRAGAp0RnhqdEzoynRDyTp0SamadE
AaCnRGemp0TOrKdENLOnRMy5p0QBwKdEb8anRNbMp0Q006dEmtmnRAHgp0Rn5qdEzuynRDTz
p0Sa+adEzgCoRG8GqETODKhENBOoRJoZqEQBIKhEZyaoRM4sqEQ0M6hEmjmoRAFAqERnRqhE
zkyoRDRTqESjWahEAWCoRG9mqETWbKhENHOoRJp5qEQBgKhEZ4aoRM6MqEQ0k6hEmpmoRAGg
qERvpqhEzqyoRDSzqESjuahECcCoRGfGqETOzKhEPNOoRKPZqEQB4KhEZ+aoRNbsqEQ086hE
o/moRAkAqURnBqlE1gypRDQTqUSjGalECSCpRG8mqUTWLKlEPDOpRKM5qUQJQKlEb0apRNZM
qUQ8U6lEo1mpRAlgqURvZqlE1mypRDxzqUSjealEEYCpRG+GqUTWjKlEPJOpRKOZqUQJoKlE
b6apRNasqUQ8s6lEmrmpRAnAqURvxqlE1sypRDzTqUSj2alECeCpRGfmqUTW7KlEPPOpRKP5
qUQJAKpEbwaqRNYMqkQ8E6pEmhmqRAkgqkRvJqpE1iyqRDwzqkSjOapECUCqRG9GqkT3TKpE
PFOqRKNZqkQJYKpEb2aqRNZsqkQ8c6pEo3mqRAmAqkRnhqpE1oyqRE2TqkSjmapEAaCqRG+m
qkTWrKpEPLOqRJq5qkQJwKpEb8aqRNbMqkQ806pEo9mqRAngqkRv5qpE1uyqRDzzqkSa+apE
CQCrRG8Gq0TWDKtEPBOrRJoZq0QJIKtEbyarRNYsq0Q8M6tEozmrRJRAq0RvRqtEzkyrRDxT
q0SjWatEEWCrRG9mq0TObKtEPHOrRKN5q0QJgKtEZ4arRM6Mq0Q8k6tEo5mrRAmgq0RvpqtE
1qyrRDyzq0SauatEAcCrRG/Gq0TWzKtEPNOrRKPZq0QB4KtEb+arRM7sq0Q886tEo/mrRAkA
rERvBqxE1gysRDwTrESjGaxECSCsRG8mrETWLKxEPDOsRKM5rEQJQKxEZ0asRM5MrEQ0U6xE
o1msRAFgrESvZ6xE1mysRDxzrESaeaxECYCsRG+GrETOjKxEdpOsRKOZrEQJoKxEb6asRNas
rEQ8s6xEo7msRAHArERnxqxEzsysRDTTrESa2axECeCsRGfmrETW7KxEPPOsRKP5rEQJAK1E
bwatRNYMrUQ8E61EsxmtRAEgrURvJq1E1iytRDQzrUSjOa1EAUCtRGdGrUTOTK1ENFOtRKNZ
rUQJYK1EZ2atRNZsrUQ8c61EmnmtRAmArUSAhq1E1oytRDSTrUSama1ECaCtRGemrUTWrK1E
PLOtRKO5rUQJwK1Eb8atRNbMrUQ8061EmtmtRAHgrURn5q1EzuytRDTzrUSj+a1ECQCuRGcG
rkTWDK5EPBOuRJoZrkQBIK5EbyauROYsrkQ0M65EmjmuRAlArkRvRq5EzkyuRDxTrkQ2Wq5E
AWCuRG9mrkTObK5ENHOuRJp5rkQJgK5EZ4auRNaMrkQ0k65Eo5muRAmgrkRnpq5Ekq2uRDyz
rkSaua5ECcCuRGfGrkTOzK5ENNOuRAXarkQB4K5Eb+auRM7srkQ0865Eq/muRAEAr0RvBq9E
zgyvRDQTr0SaGa9EASCvRGcmr0TWLK9ENDOvRKM5r0QJQK9EZ0avRM5Mr0Q0U69EmlmvRAFg
r0RnZq9EzmyvRDxzr0Saea9EAYCvRGeGr0TWjK9ENJOvRJqZr0QBoK9EZ6avRNasr0Q0s69E
mrmvRAHAr0Rvxq9EzsyvRDTTr0Sa2a9ECeCvRGfmr0TO7K9EPPOvRJr5r0QBALBEZwawRNYM
sEQ0E7BEmhmwRAkgsERnJrBEziywRDwzsESaObBEAUCwRGdGsETOTLBENFOwRJpZsEQBYLBE
b2awRM5ssEQ0c7BEmnmwRAmAsERnhrBE1oywRDSTsESambBECaCwRG+msETOrLBEPLOwRJq5
sEQBwLBEZ8awRNbMsEQ007BEmtmwRAngsERn5rBEzuywRHXzsESj+bBEfACxRGcGsUTODLFE
PBOxRJoZsUQBILFEZyaxRNYssUQ8M7FEozmxRAFAsURnRrFE1kyxRDxTsUSjWbFEAWCxRG9m
sUTWbLFEPHOxRKN5sUQJgLFEb4axRNaMsUQ8k7FEo5mxRAmgsURvprFE1qyxRDyzsUSjubFE
CcCxRG/GsUTWzLFEPNOxRKPZsUQJ4LFEb+axRNbssURV87FEo/mxRAkAskRvBrJE1gyyRDwT
skSaGbJECSCyRG8mskTOLLJEPDOyRKM5skQJQLJEb0ayRM5MskQ8U7JEo1myRAlgskRvZrJE
1myyRDxzskSjebJECYCyRG+GskTWjLJEPJOyRKuZskQJoLJEb6ayRNasskQ8s7JEo7myRAnA
skRvxrJE1syyRDzTskSj2bJECeCyRG/mskTW7LJENPOyRKP5skQJALNEbwazRNYMs0Q8E7NE
mhmzRAEgs0TiJrNE1iyzRDQzs0SjObNECUCzRG9Gs0TWTLNEPFOzRKNZs0QJYLNEb2azRNZs
s0Q8c7NEmnmzRAmAs0SAhrNE1oyzRDyTs0SambNECaCzRG+ms0TWrLNEPLOzRKO5s0QJwLNE
b8azRN7Ms0Q807NEo9mzRAngs0Rv5rNE1uyzRDzzs0Sj+bNE</AssayXData><AssayYData Points="900">aH3TPeWf0D3We9Q9u53hPbgW2T3yMtA9IBDdPcAR3z3mStk9EOTZPQOP2z3XZ949m0rdPYQB
1j1Hmd492bHiPU0v4D3oStY9mnzbPSXs3D08qOY9a2HZPdHm2j3i0c89yfHZPZHJ3T181OA9
XoDhPfCK6T3HPuc9/oLpPWO26T2cpOk9hQjpPc0M6D0kYOc9UenlPQNm5T02r+A97ormPXsZ
5j3u9OM9TmDwPfwf7D2j3+k9mn3hPcGt3z2Mfd49vmLoPbL04j2bguU97e7pPafT5z3axOc9
d9LsPaz/4z0/1+09e+7cPXi04T3Seeo9babxPae77D2H2ec9IP74PSaj8D3BWuM9G4/oPaKt
6T0OVe093izsPXP66j1HC/A9+VjsPRUC7D0CvPM9yUvwPeM46j0nc+k92ovxPRz/9D2+g+09
Ge36PdzW9D2aMu49nNr2Pftx7D3A7fI9Egn1PdWk7D3a2PA98tTvPc2d8D1tgu4961nzPT6d
7T1Y7fk9wHf6PVGu9j0qVfk9P33vPVpQ8D2JrfE9oHz7PbOB8z1xh/c9/C/5Pe9C+z01H/c9
buTsPdC59j2b3PA9rgL2PdpL+z3Z3+495LPzPWUZ8j141fY9f175PQbE8T1FhvU9es77PTkq
+D1BO/c9+Qb5PUpz/T1o/vw9yA7+Pce6/T2a/fY9j0P+PXeL/z0zNPo9/nH2PWvv+T2CKvg9
VJ8CPopl9T1PhAE+60HvPVY6/T2vaf09JjHzPbKg7D20+vQ9/OAAPn7GAD6F1P89pPD8PZH4
+T2gk/c9b5X7PVxA/T1gC/o9qV/4PZcG/T2XTwA+S/IEPrU//T1RUQM+WXIBPgIL/j1S+v89
wnr7PY5OAT7RZgE+jAwCPiP7AT7ofPg9ETr9PbHKAD6uJP89FqUFPvoaBD7Def0907kAPgtd
9z3rQv89S4MAPsiYAD6oegI+an4EPsOT/z2otAI+PcgBPgEcBD4zAAI+aT0CPjid9z0XgQA+
ncYBPuY/Aj5VNgM+5BsEPrFiAz5/qgQ+EsMBPrqnBD7SRQI+HJgDPtuS/j04owM+XJkEPi9P
CT48oQE+p87/PU6BAz6QwgI+lJsGPv5VBD4L/AI+9mIBPrtTBz4RhQc+fxsEPil1BT7oAAM+
4sUJPl+sBD55uwY+5ToIPoYVCT5t+AY+pbYEPmVwBz5Z2Qc+sBQDPheTBj6aaAc+qugGPsek
Bz6eMAc+lSMGPs9nAz49Aws+Y/YIPoJjBj6H2gc+QggJPgUmBj4tzAQ+744GPg14Cj5Z2Qo+
Yo4IPhO4Bz54SQo+IP8GPjhHBz4R/QQ+2PEKPjYHCD5K2wU+MnsIPtIADj6mIgg+8K8GPky/
Bj5drgY+5JULPg3ZCD5TRAs+Jk0JPgETDD7WJQs+oqMNPi1BBj7D7gs+UbUFPg7RCD599gc+
LQcIPsBdBz5pJQk+IboKPgfpCz7G5gk+61YMPv0GCz7VUgw+amMJPr5ECz4nPws+e58MPgeN
Cz6zlAo+Xj4HPmTlDD5q4A8+RPUOPoVhCj68lQs+Uh0MPrlaDz5/0Ag+0/ULPrl5CT6+mQ8+
y8gHPgXeDT5lfg0+cJwRPpdxDj5Z8RA+EcgNPodsDz4TkQ8+y+8HPhU7ED5iJwg+IOcLPqnZ
CT6Tsgc+9VUQPtObDD6PRg4+ASIOPn3pDT42Www+y0wQPk3DDj43NAw+K3YOPvBeDD75fQ0+
sY4MPvzlCz57uAo+77gKPt7KFT4kGA8+9rkRPq+aED5/BhE+1h8PPvKJDT5AeRA+vgUMPtgW
Dz61jxM+sGMTPiw/Dj6Kiw4+iaMQPj09Dj7PkAo+4FsUPpqlEj5tExA+jgkNPmMFEj7n+BA+
UK8TPhAzED7mlg8+5ooRPp6uET61YRM+am8SPobYDj5rsxI+CcUPPn0XET7oTBU+1qkUPhh2
Ej6uKBY+aDMTPqcCET4lIRM+p28UPngaET4ZABI+ePgVPgpVDj4a5BI+/xIQPv0/Ej6JhxA+
/BQTPtGgEj7yGBQ+S2kYPkHmFD5LURQ+sxgVPrWcFD4urBM+h/gSPo/mEz7uhhI+GmUSPqt9
FT4DRBM+hr4QPvp5FT50iRU+7zIWPg+fFj6pBBY+PAgUPlJWDj4Wzhs+fQYUPj4BEz5X9BY+
dgUbPpegEz7aMRQ+aJwRPpGlFD6Z3xE+g4oTPjIaFj6xrxU+DscTPuuHFD51PhQ+j7cWPq38
Ez6sURU+ftEUPvS7GD6vCxM+BrIXPkbuEj4w3xk+6ZAWPpIvGj4ahxU+pMwUPlh1ED53nxY+
uYwVPj1aGD4b9xI+D2EWPnSpFD5i/xU+oNcUPigzFj4pLhc+7+oVPs8uGj7AgBg+Y9cYPprp
Fz4BCRg+bUoaPlTKGj4oNxg+d68XPsKsFj7yCRg+f5QYPo3TEz6zYxg+54IaPpaxFj7cBRo+
SGAZPp9zFT433Rg+ibcYPgR/GT5uZhw+qHcYPowHFz5YBBo+s1YXPkeeFz6t4Bo+jmcbPmNk
GD6gOxo+CswePtoBGT6DLxk+VzEbPix2HD5/fBk+h84aPlawGD5c2Rk+wAoaPp3FFz4InRU+
C4AgPnTGFz78GB0+GOkVPkTMFj4I7x0+d2EePkwDHD59tRs+6dEZPs6RGj6T8hw+VekdPsW5
HD7FYxs+cLsZPnYfFD7aXxk+xHAWPlQ/Hj5lBxg+klkaPtZPGz4aVhw+xvodPoZQHz7/IBk+
pB4XPvCMGj4rvRY+W3YdPtEUHj5g3h0+wg0aPs2wHT4SLiE+rAUhPpZFHT7JnyA+62ofPjiB
Gz4q0yA+as0aPmE4GD56axw+uIgcPtV4Hj5MfCA+VFIjPjJXIT7PBB8+NZ4gPvDWGz7a0B0+
OI8dPokMHz6iIR0+2lYdPvhRJD4hlSA+EGEmPuKhHD522x4+sR0hPtnJHT5d2h8+C+UdPiVl
IT464h8+z38cPrHjGj4oHSA+ItUePoIBIz5ybCI+QJ0fPp5NHj6+/B0+z2YjPjI6HD4Rox8+
/+8dPq3FIT6gSx0+RMAePrVlIT7wmx4+Nd8gPtsCIT7JxiE+uUwhPmVIID5PVSI++V0dPpLa
Iz6J/CA+jHwjPnpuHj7oyiE+RTUgPueNJT4CsSM+TSghPmzhID5h2Cc+2ekoPq0/Hz4ttyI+
1sMgPlnsHz7Nuh4+4DEhPhMfJT5sFyU+0WAjPrSaJD4vTSE+WG0jPhClIT6cXCM+qeMkPolj
Iz4r2CU+b/8mPu22ID4yLCI+CI8hPvepKT5u0Rw+WW0lPhjuIj7rASk++gYjPkYSJz5b2yY+
bQ0mPuehID7EXCc+HVMlPuFfJT5ZQhs+bDAgPmjMJz6zpCY+WXAhPuCOJD7ucCc++2ogPr72
Jj62LSg+H2ImPs5XIz5Jtig+gnYoPifuIz40jCI+5JInPhCPJj5PkSg+JfYhPliTJj5++CU+
bXgiPo2RIT5fCyg+X9IkPtGWJT5PnyM+GrUpPtsoKD4CByQ+7JYmPqm8Iz5LKyc+LFclPiNk
Jj5C6CY+o2cmPj1IJz415iU+o7AoPrjsIz7xgyc+N80rPlxuJz7VriU+DXAnPnV0Iz4t+yU+
XQwnPs+TIz7sPio+elMpPgbbJz4dcyM+0hQlPpXPJD5bryQ+LsAlPiOYKD57syg+OtElPjcO
Jz7kTig+z2AoPnNwJz7XSCw+kA8nPo7tKT7oXSY+P0snPpvjJD5NnSw+eYEmPk2tJT7m5ik+
XYcoPmY1KD4LDyc+5/olPvlvKD6KUCs+Cp4lPqTQJD7viS4+r/UoPm5NKj5/Vik+ls8mPrYX
KD7d9ik+ZgsnPrOZJj7mgik+Ta4sPvufKT5krSk+noMqPgaoKD67Ty8+i0wrPgSdKD4XUi0+
4BMoPn5UKT6mayg+OtwrPjEMKj6wBCo+HDMuPkJkKz5OAC0+8usoPqUMKz4GcCc+Z30nPgt8
KT5Ppyo+AAcqPuKKKj4XqSo+/LsnPt8oKz5KyS8+d34rPpjhJz5WDic+FHAoPp9WLj46mSs+
dV0rPhe/KD5M1Sk+ki8nPjiTKT6eKjI+KFYpPvlyKj7C7Cw+NAgsPlmaKj4CAyw+0v8qPiuO
LT7VAi8+jwMsPhBvLz6m/Ss+hkwsPiUmLT4/7io+GocrPrl5LD4NAC4+EwYsPu35Kj5OjS4+
plksPvRVKj4kuys+kXUwPhGKMT7aqy4+ZL4yPsBdKz6tSys+gzsuPpevLD7kWis+gy0xPupv
Lj5U3S0+VOgwPvOaMD5k1i0+WdEvPi7gKz5Z2i8+Nx0tPl25MT7kEyw+V9YsPgaRJz68KS0+
s7syPgJXLT7/Wi8+iAsvPkp/Lz4Hxy4+VNMrPuv/Lz5GlzE+heAqPtndLj7nvDA+dfYtPi67
Kz7/UDA+wV4qPud/Kj7RECw+GvYxPnnDLj7tpSo+ZKgyPvHQKz4riC8+8OcuPv7cMz5LASw+
Vr8pPtmmMD5LYzA+/+0vPly+MT5+Ciw+akwtPvygMj4s6DI++JQtPozrNT4Z+zE+rh0sPjzN
Lj4hhTE+NtQvPsfZMT4LFjA+M6osPtggMD4+LzM+DOgzPmwlMT5tSy8+as4vPuXHLj57VTM+
AiQvPvrnLD6FvDQ+6yktPobRLj52djA+TakuPjUXMT4OnzE+jJk0PmGPND4sGzE+Xms0PiIl
Mz55ITM+Hbs0PmHHLj7ozzE+YmE0Pk3xLT5xXTE+/cA1Pk8HMj7/WzU+F5YvPk6ZMD6+xDQ+
uuIwPhIiLj41XjE+TLozPuECMT5r1DE+LwgyPlxQND7MNjM+</AssayYData></Step><Step><CommonData><SampleLocation>1</SampleLocation><SampleID></SampleID><SampleGroup></SampleGroup><SampleInfo></SampleInfo><SampleRow>G</SampleRow><SamplePlate>1</SamplePlate><WellType>BUFFER</WellType><Concentration>-1</Concentration><ConcentrationUnits>µg/ml</ConcentrationUnits><MolarConcentration>-1</MolarConcentration><MolarConcUnits>nM</MolarConcUnits><MolecularWeight>-1</MolecularWeight><Temperature>30</Temperature><StartTime>4477734</StartTime><AssayTime>180</AssayTime></CommonData><FlowRate>600</FlowRate><StepType>DISASSOC</StepType><StepName>Dissociation</StepName><StepStatus>OK</StepStatus><ActualTime>179.999</ActualTime><CycleTime>0.2</CycleTime><AssayXData Points="900">CQC0RG8GtETWDLREPBO0RKMZtEQJILREbya0RNYstEQ8M7RE9Tm0RAlAtERvRrRE1ky0RDxT
tESjWbRECWC0RG9mtETWbLREPHO0RKN5tEQJgLREb4a0RNaMtEQ8k7REo5m0RBmgtESQprRE
1qy0RDyztESaubRECcC0RG/GtETWzLREPNO0RKPZtEQq4LREb+a0RNbstEQ887REo/m0RAkA
tURvBrVE1gy1RDwTtUSjGbVEASC1RG8mtUTWLLVEPDO1RKM5tUQJQLVEb0a1RNZMtUQ8U7VE
mlm1RAlgtURvZrVE1my1RDxztUSaebVECYC1RG+GtUTWjLVENJO1RKOZtUQPobVEb6a1RNas
tUQ8s7VEo7m1RAnAtUQbx7VE1sy1RDzTtUSa2bVE7uC1RFXntUTW7LVEPPO1RKP5tUQJALZE
bwa2RNYMtkQ8E7ZEoxm2RAEgtkRvJrZE1iy2RDQztkSjObZECUC2RHhGtkTWTLZENFO2RKNZ
tkQJYLZEZ2a2RNZstkQ8c7ZEo3m2RAmAtkRvhrZE1oy2RDSTtkSjmbZECaC2RG+mtkQ4rbZE
PLO2RKO5tkQJwLZEb8a2RNbMtkS91LZE1Nm2RAHgtkRn5rZEzuy2RDzztkSa+bZECQC3RJAG
t0TWDLdEPBO3RKMZt0SlILdEZya3RNYst0Q0M7dEozm3RAlAt0RnRrdEzky3RDxTt0SjWbdE
AWC3ROpmt0TObLdEPHO3RJp5t0QBgLdEb4a3RNaMt0Rlk7dEo5m3RAmgt0RnprdE1qy3RDyz
t0SjubdECcC3RG/Gt0TOzLdENNO3RKPZt0QB4LdEwea3RNbst0Q887dEo/m3RAEAuERvBrhE
5gy4RDwTuESjGbhECSC4RG8muETWLLhENDO4RJo5uEQJQLhEZ0a4RNZMuEQ0U7hEo1m4RN5g
uERvZrhE1my4RDRzuESaebhEAYC4RGeGuETWjLhENJO4RLOZuEQBoLhEZ6a4RNasuEQ0s7hE
mrm4RAHAuERnxrhE1sy4RDTTuESj2bhECeC4RG/muETW7LhEPPO4RKP5uEQBALlEbwa5RNYM
uUQ0E7lEoxm5RAEguURnJrlE1iy5RDwzuUSaOblEAUC5RGdGuUTWTLlENFO5RJpZuUQBYLlE
Z2a5RM5suUQ0c7lEo3m5RAGAuURnhrlE1oy5RDyTuUSjmblECaC5RG+muUTurLlENLO5RKO5
uUQBwLlEb8a5RNbMuUQ007lEmtm5RAHguURn5rlE3uy5RDzzuUSa+blEAQC6RGcGukTWDLpE
PBO6RJoZukQBILpEZya6RM4sukQ8M7pEmjm6RAlAukRvRrpE1ky6RDRTukSaWbpEAWC6RGdm
ukTObLpENHO6RKN5ukQqgLpEb4a6RM6MukQ0k7pEo5m6RAGgukRvprpEzqy6RFWzukSzubpE
xcC6RG/GukTOzLpENNO6RJrZukQB4LpEZ+a6RM7sukQ087pEmvm6RAkAu0RnBrtEFw27RDQT
u0SaGbtEASC7RG8mu0TOLLtENDO7RJo5u0QBQLtEb0a7RM5Mu0Q0U7tEzFm7RAFgu0RnZrtE
zmy7RDRzu0TDebtEAYC7RGeGu0TOjLtENJO7RKOZu0QBoLtEZ6a7RM6su0Q0s7tEo7m7RAnA
u0RnxrtEzsy7RI7Tu0Sj2btECeC7RJDmu0TW7LtEPPO7RJr5u0QBALxEZwa8RM4MvERlE7xE
oxm8RAEgvERvJrxE1iy8RDQzvESjObxECUC8RG9GvETWTLxENFO8RJpZvEQJYLxEb2a8RNZs
vEQ8c7xEo3m8RAmAvERvhrxE1oy8RDyTvESjmbxECaC8RG+mvETWrLxEPLO8RKO5vEQJwLxE
b8a8RNbMvEQ807xEo9m8RKXgvERv5rxE1uy8RDzzvESj+bxECQC9RG8GvUTWDL1ENBO9RKMZ
vUQJIL1EZya9RM4svUQ8M71Eozm9RAlAvURvRr1E1ky9RDxTvUSjWb1ECWC9RG9mvUTWbL1E
NHO9RKN5vUQJgL1Eb4a9RNaMvUQ8k71Eo5m9RAmgvURvpr1E1qy9RDSzvUSjub1ECcC9RG/G
vUTWzL1EPNO9RLvZvUQy4L1EZ+a9RNbsvUTg871Eo/m9RAkAvkRvBr5E1gy+RG0TvkSjGb5E
CSC+RGcmvkTWLL5EPDO+RLs5vkQJQL5EkEa+RNZMvkQ8U75Eo1m+RAlgvkSAZr5E1my+RDRz
vkSaeb5EAYC+RG+GvkTWjL5ENJO+RJqZvkQBoL5Eb6a+RM6svkQ8s75Eo7m+RAnAvkRvxr5E
1sy+RDTTvkSa2b5ECeC+RG/mvkTW7L5EPPO+RKP5vkQBAL9Ebwa/RNYMv0Q8E79Eoxm/RAkg
v0RvJr9Eziy/RDwzv0SaOb9ECUC/RGdGv0TWTL9EPFO/RKNZv0QiYL9Eb2a/RM5sv0Q0c79E
o3m/RAmAv0Rnhr9E1oy/RDyTv0Sjmb9ECaC/RG+mv0TWrL9EPLO/RKO5v0QJwL9Eb8a/RM7M
v0Q8079Eo9m/RAngv0Rn5r9E1uy/RDzzv0Sa+b9ECQDARGcGwETWDMBENBPARNwZwEQJIMBE
bybARNYswEQ8M8BEoznARAFAwERvRsBE1kzARDxTwESIWsBEAWDARGdmwETObMBENHPARJp5
wEQJgMBEZ4bARNaMwEQ0k8BEo5nARIygwERvpsBEzqzARDyzwESjucBECcDARGfGwEQozcBE
NNPARKPZwEQJ4MBEZ+bARObswEQ088BEo/nARAEAwURnBsFEzgzBRDQTwUSjGcFECSDBRGcm
wUTWLMFENDPBRKM5wUQJQMFEZ0bBRNZMwUQ8U8FEo1nBRAlgwURnZsFED23BRDxzwUSaecFE
AYDBRG+GwUSzjcFEPJPBRKOZwUQioMFEZ6bBRNaswUQ0s8FEmrnBRAHAwURvxsFE1szBRDzT
wURG2sFEAeDBRG/mwUTO7MFENPPBRJr5wUQBAMJEZwbCRNYMwkQ0E8JEmhnCRAkgwkRnJsJE
7izCRGUzwkSaOcJEAUDCRG9GwkTWTMJENFPCRJpZwkQJYMJEZ2bCRM5swkQ0c8JEmnnCRBmA
wkRnhsJEzozCRDyTwkSamcJECaDCRGemwkTOrMJENLPCRKu5wkTuwMJEZ8bCRM7MwkQ008JE
mtnCRAHgwkRv5sJEzuzCRDTzwkSj+cJEAQDDRGcGw0TODMNENBPDRJoZw0QBIMNEZybDRM4s
w0Q0M8NEmjnDRAFAw0RnRsNEzkzDRG1Tw0SaWcNEAWDDRGdmw0TObMNENHPDRJp5w0QBgMNE
Z4bDRM6Mw0Rtk8NEmpnDRAGgw0RnpsNEzqzDRDyzw0SaucNEAcDDRGfGw0TOzMNEbdPDRKPZ
w0QB4MNEZ+bDRM7sw0Q888NEu/nDRAEAxERnBsRE1gzERDwTxET1GcREASDERGcmxETWLMRE
PDPERJo5xEQBQMREZ0bERM5MxEQ0U8REmlnERCJgxERnZsREzmzERDxzxESaecRECYDERG+G
xETWjMREPJPERJqZxEQJoMREZ6bERM6sxESns8REo7nERAnAxERvxsRE1szERDzTxESj2cRE
CeDERHjmxETW7MREPPPERKP5xEQJAMVEbwbFRNYMxUQ8E8VEoxnFRDIgxURvJsVE1izFRDwz
xUSrOcVECUDFRG9GxUTWTMVEPFPFRKNZxUQJYMVEb2bFRNZsxUQ8c8VEo3nFRAmAxURvhsVE
1ozFRDyTxUSjmcVECaDFRG+mxUTurMVENLPFRB26xUQJwMVEmMbFRNbMxUQ808VEs9nFRAHg
xURv5sVE1uzFRDzzxUSj+cVECQDGRG8GxkTWDMZEPBPGRCYaxkQJIMZEZybGRNYsxkQ8M8ZE
oznGRAlAxkRnRsZE1kzGRDxTxkSaWcZECWDGRG9mxkTWbMZEPHPGRKN5xkQJgMZEb4bGRM6M
xkQ0k8ZEo5nGRBmgxkSIpsZE1qzGRDyzxkSjucZECcDGRG/GxkTezMZEPNPGRKPZxkQB4MZE
b+bGRNbsxkQ088ZEo/nGRAkAx0RnBsdE1gzHRDQTx0SaGcdECSDHRG8mx0TmLMdEPDPHRKM5
x0QJQMdEb0bHRFFNx0Q8U8dEo1nHRAlgx0RvZsdE1mzHRDxzx0SaecdECYDHRG+Gx0TWjMdE
NJPHRKOZx0QBoMdEb6bHRM6sx0Q8s8dEo7nHRAnAx0RnxsdEzszHRDzTx0Sj2cdEIuDHRG/m
x0TW7MdENPPHRKP5x0QJAMhEbwbIRNYMyEQ8E8hEoxnIRAkgyERnJshE1izIRDwzyESaOchE
CUDIRG9GyETWTMhENFPIRJpZyEQJYMhEZ2bIRM5syEQ8c8hEw3nIRAGAyERnhshE1ozIRDST
yESjmchEAaDIRGemyETWrMhENLPIRJq5yEQBwMhEZ8bIRFHNyEQ808hEo9nIRAngyESQ5shE
1uzIRDzzyESa+chEAQDJRGcGyUTWDMlEPBPJRJoZyUQJIMlEZybJRM4syUQ8M8lEmjnJRAFA
yURvRslE1kzJRDxTyUSjWclEAWDJRG9myUTObMlEPHPJRJp5yUQJgMlEb4bJRM6MyUQ8k8lE
o5nJRAmgyURnpslEzqzJRDyzyUSjuclEQsDJRGfGyUTWzMlEPNPJRJrZyUQB4MlEb+bJRM7s
yUQ888lEmvnJRHwAykRvBspEzgzKRDQTykSjGcpEASDKRGcmykTOLMpEPDPKRJo5ykQJQMpE
b0bKRM5MykQ0U8pEmlnKRAlgykRvZspEzmzKRDRzykSaecpE</AssayXData><AssayYData Points="900">olomPuetKj5mtSk+l0IuPgMwMD5cxy8+M6MyPsXdMD7B4C8+ZG8xPtFYNj6bezg+tRw7Pvm5
OT7nOzo+ZYQ7Pn0qNT7OOjw+DYw8PpntOj40sTc+urM2PiTBPD7ucjg+a9o2PiqIOD4Kljo+
w888Pli6OT5V+TQ+7wI9PkdsNz4uWT8+mKs+Ptk2OT7OFzw+6cw9PuK7Oj4U2Ds+uyc9PlND
Qz6ljTk+12g7Pq65Oj64Czw+MCk+PjoBPD5Juj4+dQU5PtqPPz4Zmjw+zxw+PhuCPD4QSjs+
e+U9PiELPT5hnz8+ZVQ9PlpmPj6h7zw+10o6PkZIPT41qTg+Hj06PqmyPj6KfDo+RDs8PmYD
QD4yt0M+nXU+Pq3kPT5Wzz4+CrRBPlLJOz7ypTw+FxI8Phr6Oz44szw+z/o8Pj0fPT4U0Ts+
0xk2PouDOz7/vz0+f8U8Pnp8PT6Wij8+s2RCPh8eOz4AxT8+Oek/PrLXPj5vmz4+tD4/Psrl
Qj4lezw+trc/PoTQPT6S3z8+bXo+Pgl+Qj69H0A+AjU8PhY4PD6YZTw+D7E9PkEaPj5kdUE+
5mw7Pl8gQT40cj8+WzQ+Pi9MQD45oT0+cxU/PiBXPD7p4T8+oYBAPlUrQj5g0z0+chNBPnUV
Qj4/XUA+VeI9PtjrQj7AgDs+VNM9PlD2Pz7pSkE+KexDPjTxQz74VT8+YHxCPs+nQT5ph0M+
KqdAPkqIQj5+HUA+QRg9PkyIPz7dbUA+YvlAPn1YQT7GRUE+jiJCPoDkPj4i5D8+HOBEPn+9
RT6qjj0+jus/PqOIQj4fRkQ+J3tBPnVtQD4Gcz8+d/ZAPpbNPj7f3UE+f9VDPiqWPD5Im0A+
q5pGPm+qPz4vlTw+lSo/PkzsPz6OK0A+hktBPvWKQz45hUA+4qNFPhPDQD6qeUE+pmlDPvi7
Oj4NUkE+XUxAPnvcQD5eCD0+afBAPhPWQT7HQkA+7ms9PlfTPz6wOUI+WS5HPkQeRD6lkkM+
pchDPixMPz6Y8D8+Z6ZAPrnlQT6swkE+IvtBPn+0QT6L3EU+HY1APhRkRz4ICEA+VylAPngP
Qj5FbEc+4btBPqWuPD5YoEA+tJhEPnGrQj6vw0A+ISdIPsqyQT4X80Y+7YNEPlc1Rj4uKUU+
SntEPocHPj5gK0E+LypDPmurQz5jm0I+cT1FPrzRRT4vl0M+CaJEPjMNRD6mY0I+CbZFPm5C
Rz4PhEQ+iStAPs7IQz4rt0I+/HlFPutEQz4J9kk+QylHPiJfQj4jzkQ+X15BPiE4QT7NT0M+
pK9DPoN3RT5v8UA+x4VCPiMlRj5kdUs+CEdIPsyiRT6N4EI+hkBFPsRQQz5KQEU+i0dDPl9A
RT7pH0Y+K15GPpsFSD6J80M+wiY/Pnt5Pz52PkM+0k9CPg3mRT7JwUQ+JkdBPhL3Qz78dEM+
zp1EPpKiRz7N2j8+b6tCPtHsQz6DCUQ+CytEPnvPRD7xuUc+jQtHPtoSRz7z5UI+sqdGPnMw
Rz7KgkQ+/9VGPo5lRz7yu0k+VZJIPloiRD7r4UY+A6ZJPklGRT5tTEU+WgBJPrSsST5z0Uc+
2I1GPsxBRz6m2UQ+V5pGPkszRj6qnkk+b9lGPjm2Rz4/Iko+mSJIPpMdTD4bGj8+1FhEPvvf
RT6MdkM+HrFFPhtjRT6Je0M+TmtEPh6iRj6mT0k++nJDPoCTQj4qBkY+VpxJPmAwRj5Fu0g+
GAxFPuVBSD7pAkU+qVtFPnk5SD6ph0Y+p6xFPmZfRz79DUg+DiBIPvgyST5oiEQ+q6xHPsIz
Rz6QDkY+KrBEPst0SD7+dko+Ai9HPv+OTD7hfkk+o5JJPtvHRj7l1kg+/FZLPk/oSz45SUg+
x99HPp9qST4kKkw+FmZIPutRRj6CF0c+HBxGPvv0ST6saEU+64RJPm3mRD5nFEc+pGJGPlpb
Sj5nDUg++8ZFPrTZTT79pEg+YNFLPhuwSz6WEkc+po5JPkI0SD6J7E0+QURPPrbxRj4MzEk+
y6JIPg01SD59ckg+J71LPo8mSz5hr1A+CndKPjysRz4vnkg+1BZLPns/Sj4SRU0+ga5EPsmF
ST4ScUY+uDtOPtj6Sz5ECkY+i4ROPuupTT5RCko+M4FNPsmLTT4ntU0+C6pIPn1bTj4M2UY+
9JdJPlBXST6GjEk+r7VPPhL/Sz4taUc+mddKPtBXST4ELU4+/IVLPjKZTz4b0E4+KgBHPg0q
Sj4r1Ug+GkRPPhNpSz7T61A+autGPucVSj7qSU0+j1xJPrv+Tj5ZTE8+KZVOPnxNTj6Qkk0+
2GBPPpcjSz5LXkY+oeJJPvdzTz7fmUs+cPlLPv8ISz7XGE4+2ntMPhugTD7yWko+kjtRPnmk
Tz4vQUc+cDNNPq9JTT7DAUo+dFxMPi+VTj6iu08+gA9NPqnLTD45qEo+k7lIPjIOTj4Do0w+
r9hMPk9FSD6eW04+qDtRPu4JUD6pHE0++9FQPt1ETz7a5Ew+ADJPPqCVTj7Qok0+oelPPn9y
Sz6QIk0+vGNNPj6yTD4jdU4+Ie1MPiLITj4uXEs+L8tLPk7xTj6+U08+vitTPlGkUD5qiUw+
UVlQPvxRSz4B60k+3QNNPq4ATj78uE0+shNNPvRbTT6xxkk+R4dLPtYRTD7R1U4+/P5PPj2v
Tj6CuE4+h0RRPrazTz77Y1A+LaNNPhvPUD6y5U8+nFBOPvfZUj4v5E0+5C1QPpWgTz56fUs+
nzVRPmy9Tz7aYlA+tohMPh/RUT7rS1I+4hhQPnW8Tz6V2U4+a3VNPqmfTj7zt00+BZJUPkm6
Uz5riVI+P7ZSPhJvTT5f6k4+ScpPPlH3TT6YoVE+NetPPmdJUz5iJ1I+Wh5QPhxcTj6MX1I+
NZtTPjz8UT70L04+hwZUPmu0UD43Q1Y+PzpPPt7OUj4+0FU+iqFRPvO6UD4I3VQ+EztTPkCZ
Vz7xMkw+nn5XPow5TT532lM+elRWPq9VUz4s/1E+VgRUPkr2VD7QeVE+oQhOPoxeUD68NVI+
lOhQPjpWSz6QdVQ+YAlRPoQGUj7yKlM+V29RPr2ZVj7XZlM+ayhRPgZlUj5cg1U+Q05VPryu
UD6CAVM+34JRPls6Uj47VFQ+BjRTPg99VD4RB1I+eRdUPhnqUD5EOFQ+WAdTPqDSVD5diFQ+
lkxVPkFWTz4zT1Q+DCxRPqyrUT50a1M+holXPv3zVj7jzVM+MbhSPmiXUj7luVE+evxSPkKA
VD6bk1Q+dQFXPvSJUj7l+FY+lllPPlJFVT5sH1U+a4dXPqjrUz5LH1g+Hd1PPqicVz71ylU+
m7RXPt6tVj5FvFY+rt5SPhI8VT5hglY+OydWPkoNUz6J0FI+eUNSPi+iVD4dwlM+dqtUPj9k
WT5RhVM+8hxVPtoJUz4YuVM+ou5TPiDEVT5fTFY+JCpWPu+yVj7mslo+qrNVPmbgUj67oVA+
TqRYPuYsUj46qlc+aZpSPitzVD5+NFU+S9FVPmEuVD5L8VY+f71QPip4VT4Zk1c+nTRZPtRF
Vj5GxVI+xpNRPrjJVj6vU1c+2HlUPiHuVD6cPVM+bWRXPk4wVT7aElU+GCJZPgP9VD7MP1U+
YAFRPhwJVz4FfVw+VJlYPr6AVD6/dFU+mUpWPniAVj7rmVY+5pFXPmzlVj61ZVs+P7tYPp8U
WD6vi1c++8tWPpEWVT4eElU+o0JUPj9vWz624Vk+VZtXPoY/Wz7Yb1Y+p11VPgJ6Vz46L1c+
LdBUPlavWT4M4lM+xBRWPv/fVj4boFU+lfBRPi5KUz5yCFg+EhNYPohlVj6vVFo+kftWPhEN
Vz65uFg+q29fPlOpWD5MN1Y+eRFXPvbhVT4M01I+BmJaPlBjVz42clQ+RUJYPn0rXT4Ha1s+
sBBWPvIrWz7u/lk+KCVXPrXKWD6U61c+oTtgPuMMWT5kx1s+XVNYPhKkVT4B61Q+9dhePldt
WT7dP1g+Y2xbPkovXT5W2lY+O/hZPuJ8Vz77U1s+FtZcPmkSWT41K1g+BEhcPuB/Vz5rOlg+
1dBePqJlWT6lRFo+wbVYPjSvWT4KYVc+UHhaPgcqXD6a7Fk+CUVbPnAjVj5a61k+6dVaPi29
WD55rlg+nalhPkqSWj7Q3lk+6JthPs1zWT4PAWA+aC9dPjqlWz6ZAFY+uKxXPpFGWj6rM1k+
mppdPl0XWj4FRls+DEFePsOqXD7W31o+uD5ZPvu1Wj6lZFo+28hbPrLWWD4cz18+splcPl9Q
XD7sH2I+1+VePnmVWD5msFs+0zZcPsSkWj49+Fw+HQ9WPqLmXj449Fs+i5xcPqPPWz5xSl0+
rUNbPkbmWz7GFFo+xbZZPl4fXT4DH1w+211gPr/vWz6hE1w+aExePnExXD40wFo+bJ5aPhMH
YT5wI10+8dVfPhuMWz6xPGE+fvJaPv2mXj5h418+LGxdPvQaXj5SSV0+WIRgPjVUWT7CElo+
lZdePjbqWT6r3Vw+FGFgPs5QXj5HzV0+6DJgPkhnWT7/nVw+6jlePvGTYD7FVF8+zhBbPi9O
Wz6Ekl4+HLliPufuXD6Ka1s+a81fPgSnXz63MV8+X05dPhtUXj6nSF0+7mFbPvdJYD4n3Fw+
+bJfPt/qWD5xBVw+NddaPqimWz6IEV8+A+VjPuiPWT4NJmM+FDVcPq5IYT4bjVs+0rBhPgEW
XD4m1l8+ecdhPoTzYD57tVY++FRZPgyrWz4q9mA+zzNlPoupYD5Efl8+QBhfPr2RYD61VWA+
DlhdPsPCXz5e8l0+BUlgPkszYD7E82A+HodfPoboYD4QTV0+</AssayYData></Step><Step><CommonData><SampleLocation>11</SampleLocation><SampleID></SampleID><SampleGroup></SampleGroup><SampleInfo></SampleInfo><SampleRow>G</SampleRow><SamplePlate>1</SamplePlate><WellType>REGENERATION</WellType><Concentration>-1</Concentration><ConcentrationUnits>µg/ml</ConcentrationUnits><MolarConcentration>-1</MolarConcentration><MolarConcUnits>nM</MolarConcUnits><MolecularWeight>-1</MolecularWeight><Temperature>30</Temperature><StartTime>4667541</StartTime><AssayTime>5</AssayTime></CommonData><FlowRate>1000</FlowRate><StepType>KREGENERATION</StepType><StepName>Regeneration2</StepName><StepStatus>OK</StepStatus><ActualTime>5.00005</ActualTime><CycleTime>0.2</CycleTime><AssayXData Points="25">AYDKRF+GykTOjMpELJPKRJKZykQBoMpEZ6bKRM6sykQ0s8pEm7nKRAHAykRwxspEzszKRDTT
ykSb2cpEAeDKRGfmykTm7MpENPPKRJv5ykQBAMtEZwbLRPUNy0Q0E8tEmxnLRA==</AssayXData><AssayYData Points="25">TnFhwGuibcCDWHXAxBN7wGy3f8BQh4HAPHKDwO96hMD7joXAp7SGwJqbh8B4fYjA3V+JwOfL
icB8porARhaLwJ24i8DROIzAD7eMwPYujcAm5I3AJGaOwAO/jsAoB4/AJS2PwA==</AssayYData></Step><Step><CommonData><SampleLocation>12</SampleLocation><SampleID></SampleID><SampleGroup></SampleGroup><SampleInfo></SampleInfo><SampleRow>G</SampleRow><SamplePlate>1</SamplePlate><WellType>NEUTRALIZATION</WellType><Concentration>-1</Concentration><ConcentrationUnits>µg/ml</ConcentrationUnits><MolarConcentration>-1</MolarConcentration><MolarConcUnits>nM</MolarConcUnits><MolecularWeight>-1</MolecularWeight><Temperature>30</Temperature><StartTime>4683963</StartTime><AssayTime>5</AssayTime></CommonData><FlowRate>1000</FlowRate><StepType>KREGENERATION</StepType><StepName>Regeneration2</StepName><StepStatus>OK</StepStatus><ActualTime>5.00005</ActualTime><CycleTime>0.2</CycleTime><AssayXData Points="25">ASDLRF8my0TOLMtENDPLRJs5y0Q6QMtEX0bLRM5My0Q0U8tEm1nLRCJgy0RnZstEzmzLRDRz
y0SbectEAYDLRGeGy0TOjMtENJPLRP2Zy0QBoMtEsabLRM6sy0Q0s8tEm7nLRA==</AssayXData><AssayYData Points="25">jgJEvn9tHr515vW9SezRvSuAqL2hhYS952BbvaSRIL2V4/q8vRudvLJjp7yRaHa7X1iJusJI
ozvnKGY8VTBiPKRakTzsQKA8H5D9PCnvGj0pyRo9/X0YPfSlLj0ag0M9wV86PQ==</AssayYData></Step><Step><CommonData><SampleLocation>11</SampleLocation><SampleID></SampleID><SampleGroup></SampleGroup><SampleInfo></SampleInfo><SampleRow>G</SampleRow><SamplePlate>1</SamplePlate><WellType>REGENERATION</WellType><Concentration>-1</Concentration><ConcentrationUnits>µg/ml</ConcentrationUnits><MolarConcentration>-1</MolarConcentration><MolarConcUnits>nM</MolarConcUnits><MolecularWeight>-1</MolecularWeight><Temperature>30</Temperature><StartTime>4700432</StartTime><AssayTime>5</AssayTime></CommonData><FlowRate>1000</FlowRate><StepType>KREGENERATION</StepType><StepName>Regeneration2</StepName><StepStatus>OK</StepStatus><ActualTime>4.99895</ActualTime><CycleTime>0.2</CycleTime><AssayXData Points="25">AcDLRF/Gy0TOzMtENNPLRJLZy0QB4MtEZ+bLRM7sy0Q088tEm/nLRAEAzERfBsxEzgzMRDQT
zESSGcxEASDMRGcmzETOLMxENDPMRJs5zET5P8xEZ0bMRM5MzEQ0U8xEklnMRA==</AssayXData><AssayYData Points="25">oAB/wG/Ig8BfGobAMuSHwLHIiMDE2InAyNOKwBmWi8CEBYzAx8qMwFEIjcA8c43AVeSNwIY4
jsATwI7APRyPwP1Lj8CNto/AhymQwI4ukMCIgpDAM76QwBYRkcACMZHA0DGRwA==</AssayYData></Step><Step><CommonData><SampleLocation>12</SampleLocation><SampleID></SampleID><SampleGroup></SampleGroup><SampleInfo></SampleInfo><SampleRow>G</SampleRow><SamplePlate>1</SamplePlate><WellType>NEUTRALIZATION</WellType><Concentration>-1</Concentration><ConcentrationUnits>µg/ml</ConcentrationUnits><MolarConcentration>-1</MolarConcentration><MolarConcUnits>nM</MolarConcUnits><MolecularWeight>-1</MolecularWeight><Temperature>30</Temperature><StartTime>4716891</StartTime><AssayTime>5</AssayTime></CommonData><FlowRate>1000</FlowRate><StepType>KREGENERATION</StepType><StepName>Regeneration2</StepName><StepStatus>OK</StepStatus><ActualTime>5.00005</ActualTime><CycleTime>0.2</CycleTime><AssayXData Points="25">+V/MRFdmzES+bMxELHPMRIp5zETxf8xEV4bMRMaMzEQkk8xEipnMRPmfzERfpsxEzqzMRCSz
zESKucxE8b/MRF/GzES+zMxELNPMRJPZzET538xEV+bMRMbszEQs88xEk/nMRA==</AssayXData><AssayYData Points="25">IMQSvu8v5L0n5o698aYyvQ2dwbzrSco27QNfPL0s1jy6eyk9u8FZPXE4Zj3gdII9tp6GPcN6
oj3HpKY9lnyxPVfVtT03lMQ9d5/QPSPt4D2J/949Pw7yPfRr+T3H9vg96uH+PQ==</AssayYData></Step><Step><CommonData><SampleLocation>11</SampleLocation><SampleID></SampleID><SampleGroup></SampleGroup><SampleInfo></SampleInfo><SampleRow>G</SampleRow><SamplePlate>1</SamplePlate><WellType>REGENERATION</WellType><Concentration>-1</Concentration><ConcentrationUnits>µg/ml</ConcentrationUnits><MolarConcentration>-1</MolarConcentration><MolarConcUnits>nM</MolarConcUnits><MolecularWeight>-1</MolecularWeight><Temperature>30</Temperature><StartTime>4733333</StartTime><AssayTime>5</AssayTime></CommonData><FlowRate>1000</FlowRate><StepType>KREGENERATION</StepType><StepName>Regeneration2</StepName><StepStatus>OK</StepStatus><ActualTime>5.00005</ActualTime><CycleTime>0.2</CycleTime><AssayXData Points="25">+f/MRF8GzUTGDM1ELBPNRJsZzUTxH81EXybNRL4szUQkM81EijnNRPk/zURfRs1ExkzNRCxT
zUSTWc1E8V/NRF9mzUTGbM1EJHPNRJN5zUT5f81EV4bNRMaMzUQkk81Ek5nNRA==</AssayXData><AssayYData Points="25">hhaAwCSxg8AB8YXAOTyHwKBuiMBdUYnAvvmJwBqRisBCH4vApMaLwCcdjMABlozAl/OMwPIm
jcBEp43AE8+NwDVBjsC4cY7AvI2OwI7ljsBpIY/ANm6PwC6pj8CBu4/AOOWPwA==</AssayYData></Step><Step><CommonData><SampleLocation>12</SampleLocation><SampleID></SampleID><SampleGroup></SampleGroup><SampleInfo></SampleInfo><SampleRow>G</SampleRow><SamplePlate>1</SamplePlate><WellType>NEUTRALIZATION</WellType><Concentration>-1</Concentration><ConcentrationUnits>µg/ml</ConcentrationUnits><MolarConcentration>-1</MolarConcentration><MolarConcUnits>nM</MolarConcUnits><MolecularWeight>-1</MolecularWeight><Temperature>30</Temperature><StartTime>4749761</StartTime><AssayTime>5</AssayTime></CommonData><FlowRate>1000</FlowRate><StepType>KREGENERATION</StepType><StepName>Regeneration2</StepName><StepStatus>OK</StepStatus><ActualTime>4.99895</ActualTime><CycleTime>0.2</CycleTime><AssayXData Points="25">+p/NRFimzUS/rM1EJbPNRJS5zUT6v81EWMbNRMfMzUQt081ElNnNRPrfzURY5s1Ex+zNRCXz
zUSU+c1E+v/NRFgGzkS/DM5EJRPORIsZzkTyH85EYCbORL8szkQlM85EiznORA==</AssayXData><AssayYData Points="25">1GErvQSGW7wnCrA8hTFhPQ8nqD3g4NQ91DHiPRAsAz6yXw0+We0ZPqTXHj7scys+uroyPnK0
ND5xdzw+N5JFPjpHTD4oNUg+FvNRPu4kWD79b1w+shVfPtjyYT4PjWU+agxmPg==</AssayYData></Step><Step><CommonData><SampleLocation>1</SampleLocation><SampleID></SampleID><SampleGroup></SampleGroup><SampleInfo></SampleInfo><SampleRow>G</SampleRow><SamplePlate>1</SamplePlate><WellType>BUFFER</WellType><Concentration>-1</Concentration><ConcentrationUnits>µg/ml</ConcentrationUnits><MolarConcentration>-1</MolarConcentration><MolarConcUnits>nM</MolarConcUnits><MolecularWeight>-1</MolecularWeight><Temperature>30</Temperature><StartTime>4764519</StartTime><AssayTime>30</AssayTime></CommonData><FlowRate>1000</FlowRate><StepType>BASELINE</StepType><StepName>Baseline2</StepName><StepStatus>OK</StepStatus><ActualTime>29.999</ActualTime><CycleTime>0.2</CycleTime><AssayXData Points="150">8T/ORFdGzkS+TM5EJFPORItZzkTpX85EV2bORL5szkQkc85Ei3nORPF/zkRXhs5EvozORCST
zkSLmc5E8Z/ORFemzkS+rM5EJLPORIu5zkTxv85ET8bORL7MzkQk085Ei9nORPHfzkRX5s5E
vuzORCTzzkSL+c5E8f/ORFcGz0S2DM9EHBPPRIsZz0TxH89EVybPRLYsz0QkM89EiznPRPE/
z0RPRs9EvkzPRCRTz0SLWc9E8V/PRE9mz0S+bM9EJHPPRIJ5z0Tpf89ET4bPRCiNz0Qkk89E
gpnPRPGfz0RXps9EvqzPRCSzz0SLuc9E8b/PRFfGz0S+zM9EJNPPRIvZz0Tx389EV+bPRL7s
z0Qs889Ei/nPROn/z0RXBtBEvgzQRCQT0ESLGdBE6R/QRE8m0ES+LNBELDPQRII50ETxP9BE
V0bQRL5M0ERVU9BEglnQRPFf0ERXZtBEtmzQRCRz0ESLedBE8X/QRFeG0ES2jNBEJJPQRIKZ
0ETxn9BEV6bQRLas0EQcs9BEgrnQRPG/0ERPxtBEvszQRCTT0ESL2dBE6d/QRE/m0ES+7NBE
JPPQRIL50ETp/9BEYAbRRL4M0UQkE9FEixnRRPEf0USAJtFEtizRRBwz0USLOdFE8T/RRJlG
0US2TNFEJFPRRItZ0UTxX9FET2bRRLZs0UQkc9FEgnnRRPF/0UR4htFEtozRRCST0USLmdFE
6Z/RRFem0US+rNFEdrPRRIK50UTxv9FEV8bRRDDN0USf09FEgtnRRPHf0URP5tFEtuzRRCTz
0USC+dFE</AssayXData><AssayYData Points="150">CTp9PjpbgT5q94E+VAeDPmeMgz7kE4U+9sCDPuqXhj7mOIY+rKyFPjEmhz7/7Yk+J/CKPu+3
iD6yyo0+otmLPnBqiz6B1Yw+H2yOPspzjz7L+I8+FDORPgBlkD6MyI0+PXuRPh2/kz6io5E+
45mSPgFbkT52dJQ+zeyVPmHRlD6YYpU+Uz+TPmN/lD6DB5c+LByWPk51lD7sDJk+1uiWPo9B
mD4s+pc+nOCcPn9Qmj7w1Zg+VbKbPlDBmz64SZw+LCiaPkApnT5Qp50+Wh6dPv0MnT6M8J4+
7eSdPqiAnj7LRZ0+4pGePk+Unj45kp8+XUaiPr6Cnj6tTqA+ZKafPlwyoT4lyaE+QbigPhcS
oj7paaA+emumPpwFpD5jbKM+B5ijPvlBpT4sFqQ+vmiiPgdopT41NaY+lTWlPo49pT4bCaY+
9U2oPknOpT4fTqg+CqSmPot+qz65/6o+7OemPoX/pj7Zfak+ouqqPp0Hqz4P96g+3H2qPrlI
qj5FKKg+8VWpPmPMqj5gWKo+rCmrPuepqz6Je6o+XY6tPiClqj7ZTK0+uH+sPh/pqj61pqw+
6getPktorj42Aa0+lf+uPjaZrD6U2qw+R9WsPtESrj7EDLA+gTquPplvrz5uaq4+e/itPnG9
rj54p64+MYOxPv4RsT7JrbA+SfWvPlvjrz4DH7M+leCxPvwPsj5Y67A+W26wPqDEsD42WrE+
RV2wPoatsj7mBLI+m5ixPj4Vsz6WO7Q+WwS1PkmttD6s3LM+dau0Pp4utT5UxbI+qSS2PjTp
tD5fsbU+</AssayYData></Step><Step><CommonData><SampleLocation>1</SampleLocation><SampleID></SampleID><SampleGroup></SampleGroup><SampleInfo></SampleInfo><SampleRow>G</SampleRow><SamplePlate>1</SamplePlate><WellType>BUFFER</WellType><Concentration>-1</Concentration><ConcentrationUnits>µg/ml</ConcentrationUnits><MolarConcentration>-1</MolarConcentration><MolarConcUnits>nM</MolarConcUnits><MolecularWeight>-1</MolecularWeight><Temperature>30</Temperature><StartTime>4795411</StartTime><AssayTime>80</AssayTime></CommonData><FlowRate>1000</FlowRate><StepType>LOADING</StepType><StepName>Loading</StepName><StepStatus>OK</StepStatus><ActualTime>80</ActualTime><CycleTime>0.2</CycleTime><AssayXData Points="400">6P/RREYG0kS1DNJEGxPSRIIZ0kToH9JETibSRLUs0kQbM9JEgjnSROg/0kRORtJEzUzSRBNT
0kR5WdJE4F/SRE5m0kS1bNJEG3PSRIJ50kTof9JE+obSRLWM0kQbk9JEgpnSRPif0kROptJE
razSRBOz0kR5udJEEcDSRE7G0kS1zNJEE9PSRJLZ0kQZ4NJETubSRMXs0kQb89JEefnSROD/
0kROBtNEvQzTRBsT00R5GdNE6B/TREYm00StLNNEEzPTRHk500ToP9NETkbTRM1M00QbU9NE
glnTROBf00RXZtNEYW3TRBNz00SKedNE6H/TRE6G00S1jNNEE5PTRIKZ00Ton9NERqbTRLWs
00QTs9NELrrTROC/00RGxtNErczTRBvT00Sr2dNE6N/TREbm00S17NNEG/PTRIL500Q6ANRE
RgbURK0M1EQbE9REghnUROgf1EROJtRErSzURBsz1ER5OdRE6D/URE5G1EStTNREE1PURHlZ
1ETwX9RETmbURK1s1EQbc9REeXnUROh/1ERGhtREtYzURBOT1ER5mdRE6J/URE6m1ES1rNRE
E7PURHm51ETov9RERsbURM3M1EQb09REednURODf1ERG5tREWe3URBvz1ESC+dRE6P/UREYG
1UStDNVEIxPVRHkZ1UTgH9VETibVRK0s1UQTM9VEeTnVRAFA1URGRtVErUzVRBtT1UR5WdVE
4F/VREZm1UStbNVEI3PVRHl51UTgf9VETobVRK2M1UQTk9VEeZnVROif1URGptVErazVRBOz
1UR5udVE4L/VREbG1UStzNVEE9PVRHnZ1UTg39VERubVRLXs1UQT89VEefnVROj/1URGBtZE
tQzWRBMT1kR5GdZE4B/WRE4m1kStLNZEEzPWRKI51kToP9ZERkbWRK1M1kQbU9ZEilnWROhf
1kRGZtZErWzWRBNz1kR5edZE4H/WREaG1kStjNZEG5PWRIKZ1kTgn9ZERqbWRK2s1kQTs9ZE
grnWROi/1kRGxtZErczWRBvT1kR52dZE4N/WREbm1kS17NZEZfPWRHn51kTg/9ZERgbXRLUM
10QTE9dEghnXROgf10ROJtdErSzXRBMz10SCOddE6D/XRE5G10S1TNdEG1PXRHlZ10TgX9dE
TmbXRLVs10Qbc9dEgnnXROh/10ROhtdEtYzXRBuT10TDmddE6J/XRE6m10S1rNdEG7PXRIK5
10Tov9dETsbXRLXM10Qb09dEitnXROjf10RO5tdEtezXRBvz10SC+ddE6P/XRHcG2ES1DNhE
GxPYRIIZ2EToH9hETibYRLUs2EQbM9hEgjnYROg/2ERORthEtUzYRBtT2ESCWdhE6F/YRERn
2EStbNhEG3PYRIJ52ETof9hETobYRLWM2EQbk9hEgpnYROif2ERGpthEvazYRESz2ESCudhE
6L/YRE7G2EStzNhEG9PYRHnZ2ETo39hETubYRLXs2EQb89hEgvnYROj/2EROBtlEtQzZRBsT
2USCGdlE4B/ZRF8m2US1LNlEGzPZRII52UToP9lEV0bZRLVM2UQbU9lEglnZROhf2URGZtlE
tWzZRBtz2UTLedlE4H/ZREaG2US1jNlEE5PZRIKZ2UTon9lETqbZRLWs2UQ0s9lEebnZRPC/
2UROxtlEtczZRBvT2UR52dlE6N/ZRE7m2US17NlEG/PZRHn52UTo/9lETgbaRK0M2kQbE9pE
ghnaROgf2kROJtpEMC3aRBMz2kSCOdpE6D/aREZG2kS1TNpEE1PaRHlZ2kToX9pETmbaRLVs
2kQbc9pEeXnaROh/2kRGhtpEvYzaRBuT2kR5mdpE6J/aRE6m2kT+rNpEG7PaRIK52kTov9pE
TsbaRLXM2kQb09pEgtnaROjf2kRO5tpEtezaRBPz2kR5+dpE4P/aRE4G20StDNtEGxPbRIIZ
20Q6INtERibbRK0s20QbM9tEeTnbROA/20RGRttErUzbRBtT20SCWdtE4F/bRE5m20StbNtE
E3PbRIJ520RjgNtETobbRK2M20Qbk9tEgpnbROif20RfpttEtazbRBuz20R5udtEe8DbREbG
20StzNtEE9PbRILZ20Qq4NtERubbRK3s20QT89tEgvnbRA==</AssayXData><AssayYData Points="400">2pq2PpXJtT5hV7Y+Kdi1Pibdtz4BdLc+DHO4PgectT7CkbY+lua3Po3Stz7CGLc+Lbm4PqS+
uT7L7rc+SXq4Pknptz45j7k+hdW2PvMJuT6Oibo+yc+6Pv/vtj5Nzbk+A167Pse8uT76bLw+
0x67PhlEuD6wUro+qQu6Pt4quT45mrs+B+W5PrWKuz7SBbw+4Om8Pmu+vT4ecLs+55i8PpUX
uz5OdLs+T7K6PijYvD7qurs+q7W+PggTvD4GP74+RlG9Pv1huj7SDrs++D2+PtKEvj7JGb4+
3IO9PiqnwT5QO7w+xEy+PpygvT6K674+MDLAPhPwvj7/rr8+V6a/PkFcwD51QL4+7tnAPmP1
vz4D0cE+g3zAPiKAwD5m6ME+I6vAPno9wD4Jc8I+xnHBPsMowT42DcI+0mXAPmkCwD4BU8E+
XNHAPhgwwz7ldME+TATBPrziwT6/q8M+mV7CPrHGwz6dNcI+a6zDPiXtxT7F7cE+2czCPspr
xT5NXsI+lEHFPhuGwz58MsY+it3EPhwFxT7xh8Q+BsfEPtVNxT5+kMY+W6vDPhXZxj58V8Q+
gljFPi+YxT7b6MU+rwbEPvq6xT66rMY+wVrHPvdQxj5EUcg++efHPu1lxj7shMQ+2EvHPvr4
xj6hZMY+kDjHPjckxT5MTMU+1oHGPqNtyT43ucg+cpPGPk8HyT7jy8g+uK3KPqLGyT5Q0cU+
I8LJPjAWyT71z8c+dKLGPuuXyD7lWMk+RrDJPsFWyD7vCck+8G/HPnB5yD5GyMg+y+HJPuR/
xz62fMk+T6XJPqFDyT4cEMo+I5zJPjHEyD669sk+cO7JPl7pyT7insk+nIbNPn3Eyj5SkMo+
u77KPnjWyT6iCss+ysHLPnAgyz5urMs+WkXNPiFEzD4Amso+PfzMPlfayz4gKcw+A0/KPp76
zD54dcw+qa7NPrfvzD5y2Ms+KPPLPvhwzD7+Nc0+QV/MPqElzD6N/cw+nmTLPhV2zT6Odsw+
0FvOPtUmzT7Qq84+VXjOPpkQzT4FV9E+mJPNPhKyzT7WTcw+fhLMPjCozz4Pxc0+WSnPPor7
zz40Xs4+KxrNPikdzz45jMw+88rNPos40D6RuM8+JBLOPqfIzj4YTs8+TTLQPh05zz7Egc8+
lIrOPiUf0j5KY9A+ay7TPocS0T5IGM4+0YnRPhiG0T4yrdA+/OTRPghi0D6azNE+kgPSPpgS
0T4Sm88+V+LPPv8Jzj511s8+Pw/SPuCnzj6VbtM+5t7OPmzU0T49OtI+qDzSPkVj0z4L4tI+
8NjQPnTr0z7ppdE+fwbUPgW00T4pQtA+rZTRPrhH0T6MktM+2cDRPhYa1D6m3tI+QlPVPjcf
0j7+mNI+9rbQProq1D7KF9Y+v5vUPo0G0z6nZNQ+A7zVPhzd1T5swtM+RAzVPl0e1D44CdM+
uNDTPq8y1j5lkNU+efXTPjus0z5QqNQ+OHvVPqbF1D5cINY+HLXVPoOG1j5CH9c++E/WPgMk
0z5Id9U+uljUPmt81T7fotY+XoLVPuUh1j5isdU+FpPWPlCt1T5y09U+Y0vXPjVn1D4WPtY+
mZ3UPm7b1T5n49U+B/TUPtJL1j7ixNg+cQ3VPo8B1z5Jc9Y+1STXPtv51j4iR9Y+pqTYPkve
1j5WFNk+dQbYPvpW1D5Eg9g+5AfYPo0w1z426dY+rSPaPp8a2D7Lsdc+t13XPtEl1z73R9g+
nI7ZPgZU2D5z/tQ+CZjYPoqA2D4449k+l3rZPogP2T6zK9k+KHrYPtF62T4J5dk+yZjYPrN7
2T58qdc+D9rcPsI82D6nwtk+o/bYPmNs2T4pv9s++Y7aPoiS3D67e9k+xdzbPuVC2T6XCds+
p2vbPmlB2T6bNtk+nqLZPsqD2T4eido+r8/bPjDT2T4mk9o+3CbcPuzN2j7Kmdo+qIHZPiAT
3D437to+2Q/bPgB72j7n0Nk+6gvbPrnZ2j54Jt4+4qzcPmHZ2z5UK9o+8HvaPjD93D7zd9w+
UbXbPrW32j4Qpds+MiTdPk5z3T4rUtw+If7cPtG63D7Vy9w+Ww7gPu733j7Ao9s+ybLcPmHR
2z5uMdw+lHzaPj333T4+V94+OiDePoEi3T4xK9w+aynePg==</AssayYData></Step><Step><CommonData><SampleLocation>1</SampleLocation><SampleID></SampleID><SampleGroup></SampleGroup><SampleInfo></SampleInfo><SampleRow>G</SampleRow><SamplePlate>1</SamplePlate><WellType>BUFFER</WellType><Concentration>-1</Concentration><ConcentrationUnits>µg/ml</ConcentrationUnits><MolarConcentration>-1</MolarConcentration><MolarConcUnits>nM</MolarConcUnits><MolecularWeight>-1</MolecularWeight><Temperature>30</Temperature><StartTime>4876466</StartTime><AssayTime>30</AssayTime></CommonData><FlowRate>1000</FlowRate><StepType>BASELINE</StepType><StepName>Baseline3</StepName><StepStatus>OK</StepStatus><ActualTime>30</ActualTime><CycleTime>0.2</CycleTime><AssayXData Points="150">6f/bREcG3ES2DNxEFBPcRIMZ3EThH9xETybcRLYs3EQcM9xEgzncROE/3ERPRtxE30zcRBRT
3ER6WdxE4V/cRE9m3ESubNxEFHPcRIN53EThf9xER4bcRK6M3ERmk9xEg5ncROmf3ERHptxE
rqzcRByz3ER6udxEGsDcREfG3ESuzNxEJNPcRHrZ3ETh39xET+bcRK7s3EQU89xEg/ncROH/
3ERPBt1ErgzdRNAT3UR6Gd1E4R/dRE8m3USuLN1EFDPdRLQ53URkQN1ER0bdRK5M3UQcU91E
elndROlf3URHZt1ErmzdRBxz3UR6ed1E4X/dRE+G3USujN1EFJPdRHqZ3UTpn91ER6bdRK6s
3UQUs91EerndROm/3URPxt1ErszdRBTT3UR62d1E4d/dRE/m3USu7N1EFPPdRHr53UTh/91E
RwbeRK4M3kQcE95EehneROEf3kRHJt5ErizeRBwz3kSDOd5E4T/eREdG3kS2TN5EFFPeRHpZ
3kTpX95ER2beRK5s3kQUc95EenneROF/3kRHht5ErozeRBST3kR6md5E6Z/eREem3kTOrN5E
PbPeRP253kThv95ER8beRK7M3kQU095Eg9neROHf3kRH5t5EruzeRBzz3kSb+d5E4f/eREcG
30S2DN9EHBPfRHoZ30ThH99ETybfRK4s30QUM99E5TnfROk/30RHRt9ErkzfRBRT30R6Wd9E
4V/fREdm30S2bN9EFHPfRIN530Tpf99ER4bfRN+M30Qck99EepnfROmf30RHpt9E36zfRByz
30SDud9E</AssayXData><AssayYData Points="150">Bd7cPocI3T7Ln9w+yiHgPkPq3D5G9t0+4Q7ePsNk3T5sit0+vzrdPsNX3z5zTuA+DxPfPsnR
3T6w098+6rTdPjTa3z4L9d0+6ZXdPqsl4j5hUd8+AjjdPlU43z5r8N4+5qPePimR3j5Td+A+
4TbgPmuR3z54iN8+ZtrfPr/b3z5aBt8+bYLhPixq3z7MIOA+2DngPoun3z7Z7eA+XivgPlFR
3j5JmOM+AkThPiGN4j6/nOE+5bvhPoTl3z7W+eA+/C7hPqR+4T6HVeI+e7DePvmG4D5kt+A+
s+fjPgnu4T5/S+E+RxvhPiy64D7U7+E+AUrgPpzq4j47juE+hVriPgUq4j5f5OI+5xTjPsO5
4j6Sp+I+w8viPnWo4j6BTuI+sv7iPi9X4D4YqeQ+aprjPliT4j7OFOE+1vLiPro84T5D4+E+
ebniPl7k4z4qAOE+pdnkPnpR4T64LuM+eHzjPnYP4j5RQ+M+FdzjPj534D5qKOE+RObiPkj9
4z4JCeI+jF7lPhnv4z4e7eQ+S6HgPtiB4z5TDeM+eY3nPjxT5j40N+E+ju3kPt+J4z4weuQ+
iIrkPglE4z69O+U+1nzmPqyk5T6gF+I+3KjhPsbd5D5LVuY+bdrjPoHa5T6yQeM+IEXkPh2B
5D5WzuI+Xx/kPpny5D5Xr+U+caLlPieg5T74AuU+Y6riPoTk5T5tROQ+nVHkPriH4z6A9OU+
mTjlPtt75T46huU+UnrlPl9f5j5UQeU+xo7mPiDj5z7YweQ+YjXoPuC15j7q/eY+l7vmPkyk
5D68l+Y+</AssayYData></Step><Step><CommonData><SampleLocation>10</SampleLocation><SampleID>BG505 SOSIP</SampleID><SampleGroup></SampleGroup><SampleInfo></SampleInfo><SampleRow>G</SampleRow><SamplePlate>1</SamplePlate><WellType>KSAMPLE</WellType><Concentration>-1</Concentration><ConcentrationUnits>µg/ml</ConcentrationUnits><MolarConcentration>7.81</MolarConcentration><MolarConcUnits>nM</MolarConcUnits><MolecularWeight>-1</MolecularWeight><Temperature>30</Temperature><StartTime>4915683</StartTime><AssayTime>180</AssayTime></CommonData><FlowRate>600</FlowRate><StepType>ASSOC</StepType><StepName>Association</StepName><StepStatus>OK</StepStatus><ActualTime>180</ActualTime><CycleTime>0.2</CycleTime><AssayXData Points="900">6b/fRE/G30SuzN9Ej9PfRHrZ30Th399ET+bfRNfs30QU899Eg/nfROn/30RHBuBEtgzgRBwT
4ESDGeBE4R/gREcm4ESuLOBEHDPgRIM54ETpP+BER0bgRLZM4EQUU+BEg1ngROFf4ERPZuBE
tmzgRBRz4ESDeeBE4X/gRE+G4ESujOBEFJPgRIOZ4EThn+BET6bgRK6s4EQcs+BEerngROG/
4EQMx+BEtszgRBTT4ESD2eBE4d/gREfm4ES27OBEFPPgRHr54ETh/+BEuAfhRMYM4UQUE+FE
ehnhROEf4URHJuFErizhRBwz4UR6OeFE6T/hRE9G4US2TOFEHFPhRINZ4UTpX+FET2bhRK5s
4UQUc+FExHnhROl/4URPhuFEtozhRByT4UR6meFE6Z/hREem4USurOFEFLPhRHq54UTpv+FE
T8bhRLbM4UQc0+FEi9nhROHf4URH5uFEruzhRBTz4UR6+eFE4f/hREcG4kS2DOJEFBPiRD8a
4kThH+JETybiRLYs4kQUM+JEejniROE/4kRPRuJE30ziRBRT4kR6WeJE4V/iRE9m4kSubOJE
HHPiRHp54kTpf+JER4biRO+M4kQUk+JEg5niRDOg4kRHpuJErqziRBSz4kR6ueJE6b/iREfG
4kS2zOJEHNPiRHrZ4kTh3+JER+biRK7s4kQU8+JEevniROn/4kRHBuNErgzjRBQT40R6GeNE
4R/jREcm40SuLONEFDPjRHo540ThP+NEcEbjRHJN40QcU+NEelnjROFf40RHZuNErmzjRBRz
40R6eeNEAoDjRE+G40S2jONEFJPjRHqZ40T5n+NET6bjRLas40Qcs+NEernjROG/40RHxuNE
rszjRBTT40R62eNE6d/jREfm40Su7ONEJPPjRIP540Tp/+NERwbkRK4M5EQUE+REehnkROEf
5ERHJuREtizkRBwz5ER6OeRE4T/kRE9G5ES2TOREHFPkRINZ5EQCYORET2bkRLZs5EQcc+RE
g3nkRKWA5ERPhuREvozkRByT5ESDmeRE6Z/kRE+m5ES2rOREHLPkRIO55ETpv+RET8bkRA7O
5EQc0+REg9nkROnf5ERP5uREtuzkRBzz5ESD+eRE6f/kRE8G5US2DOVEJBPlRIMZ5UTpH+VE
uiblRLYs5UQcM+VEgznlROk/5URPRuVEtkzlRBxT5USDWeVE6V/lRE9m5US2bOVEHHPlRHp5
5UTpf+VER4blRLaM5UQ1k+VEg5nlROmf5URPpuVEtqzlRByz5UR6ueVE6b/lREfG5US2zOVE
HNPlRLzZ5UTp3+VET+blRLbs5UQc8+VEg/nlROn/5URPBuZEtgzmRBwT5kSDGeZE6R/mRE8m
5kSuLOZEHDPmRKM55kTpP+ZET0bmRLZM5kQcU+ZEg1nmROlf5kRYZuZEtmzmRBxz5kSDeeZE
6X/mRGCG5kS2jOZEHJPmRIOZ5kTpn+ZET6bmRLas5kQcs+ZEernmROm/5kRWx+ZEtszmRBTT
5kSD2eZE6d/mRE/m5kS27OZEHPPmRIP55kTp/+ZETwbnRLYM50QcE+dEgxnnROEf50RPJudE
tiznRBwz50R6OedE6T/nREdG50S2TOdEHFPnRINZ50TpX+dER2bnRLZs50QUc+dE3XnnROF/
50RYhudEroznRBST50R6medE6Z/nREem50S2rOdEHLPnRHq550Tpv+dET8bnRK7M50QU0+dE
5dnnROHf50RP5udEtuznRBzz50SD+edE4f/nRE8G6ESuDOhEHBPoRHoZ6ETpH+hERyboRLYs
6EQcM+hEejnoROE/6ERPRuhErkzoRBxT6ER6WehE4V/oRE9m6ES2bOhEHHPoRIN56EThf+hE
T4boRCCN6EQUk+hEepnoROmf6ERPpuhEtqzoRBSz6ESDuehE6b/oREfG6ESuzOhEFNPoRIPZ
6ETh3+hET+boRLbs6EQU8+hEg/noROH/6ERPBulEtgzpRBQT6UR6GelE+R/pREcm6USuLOlE
HDPpRHo56UThP+lET0bpRLZM6UQUU+lE3VnpROFf6URHZulErmzpRBxz6UR6eelE6X/pREeG
6US2jOlEFJPpRIOZ6UThn+lER6bpRLas6UQ1s+lEernpROm/6URHxulEtszpRBzT6USD2elE
4d/pREfm6US27OlEHPPpRIP56UQaAOpERwbqRK4M6kQUE+pEehnqROkf6kRPJupErizqRBQz
6kSTOepE4T/qREdG6kSuTOpEFFPqRHpZ6kTpX+pER2bqRLZs6kQcc+pEennqROF/6kRHhupE
CI3qRBST6kR6mepE4Z/qREem6kSurOpEFLPqRHq56kThv+pER8bqRK7M6kQt0+pEetnqROHf
6kRP5upEruzqRBzz6kR6+epE4f/qREcG60SuDOtEXhPrRHoZ60ThH+tERybrRLYs60QUM+tE
ejnrROE/60RHRutErkzrRBRT60SDWetE4V/rREdm60SubOtEFHPrRHp560Thf+tER4brRK6M
60QUk+tEg5nrROGf60RHputEtqzrRBSz60SDuetEMcHrREfG60SuzOtEFNPrRHrZ60Tp3+tE
T+brRK7s60QU8+tEevnrROH/60RHBuxEzgzsRBQT7ESDGexE6R/sRGgm7ESuLOxEFDPsRHo5
7EThP+xEiUbsRK5M7EQUU+xEi1nsROlf7ERYZuxEtmzsRBxz7ESDeexEEoDsREeG7ES2jOxE
HJPsRIOZ7ETpn+xET6bsRLas7EQUs+xEg7nsROm/7ERPxuxEtszsRCTT7ESD2exE6d/sRE/m
7ETf7OxEHPPsRIP57ETp/+xETwbtRM4M7UQcE+1EgxntROkf7URPJu1ExiztRBwz7USDOe1E
6T/tRE9G7US2TO1EHFPtRINZ7UThX+1ET2btRLZs7UQcc+1Eg3ntROl/7URPhu1EtoztRByT
7USDme1E6Z/tRE+m7US2rO1EHLPtRIO57UTpv+1ET8btRLbM7UQc0+1Eg9ntROnf7URP5u1E
tuztRBzz7USD+e1E6f/tRI8H7kS2DO5EHBPuRIMZ7kTpH+5ERybuRLYs7kQcM+5EgznuROk/
7kRPRu5E90zuRBxT7kSDWe5E6V/uRE9m7kRqbe5EHHPuRIN57kThf+5ER4buRLaM7kQck+5E
g5nuROGf7kRPpu5EtqzuRByz7kR6ue5E6b/uRE/G7kS2zO5EHNPuRIPZ7kTp3+5ET+buRK7s
7kQc8+5Eg/nuROn/7kRPBu9EtgzvRBwT70SDGe9E6R/vRE8m70S2LO9EHDPvRB4670ThP+9E
T0bvRK5M70QcU+9Eg1nvRPlf70RHZu9EzmzvRBRz70SDee9E4X/vRASH70S2jO9EHJPvRHqZ
70Thn+9ET6bvRLas70Qcs+9EernvROm/70RPxu9EtszvRBTT70SD2e9E6d/vREfm70Su7O9E
FPPvRJv570Tp/+9ERwbwRK4M8EQUE/BEgxnwROkf8ERPJvBExizwRBQz8ESDOfBE6T/wREdG
8ESuTPBEFFPwRINZ8ETpX/BET2bwRLZs8EQcc/BEg3nwROl/8ERohvBEtozwRByT8ESDmfBE
6Z/wRE+m8ES2rPBEFLPwRHq58ET5v/BET8bwRLbM8EQ10/BEetnwROnf8ERP5vBEruzwRBTz
8ER6+fBE6f/wREcG8US2DPFEsBPxRHoZ8UQrIPFETybxRLYs8UQUM/FEejnxROk/8URPRvFE
rkzxRBxT8UR6WfFE4V/xRE9m8US2bPFEHHPxRHp58UTOgPFER4bxRLaM8UQck/FEepnxROmf
8UTjpvFEtqzxRByz8USDufFE6b/xRE/G8USuzPFEFNPxRHrZ8UTp3/FEWObxRMbs8UQU8/FE
evnxROH/8URHBvJErgzyRBwT8kR6GfJE4R/yREcm8kS2LPJE2TPyRHo58kTpP/JET0byRLZM
8kQUU/JEelnyRBJg8kRHZvJEtmzyRBxz8kR6efJE4X/yRE+G8kS2jPJEFJPyRHqZ8kThn/JE
R6byRK6s8kQCtPJEernyROG/8kRoxvJErszyRBzT8kR62fJE4d/yRGDm8kSu7PJEFPPyRHr5
8kRDAPNERwbzRK4M80QUE/NEehnzROEf80RHJvNEtizzRBQz80R6OfNE4T/zREdG80SuTPNE
LVPzRHpZ80ThX/NER2bzRK5s80Qtc/NEg3nzROl/80RHhvNErozzRBST80R6mfNE6Z/zREem
80S2rPNEFLPzRHq580Thv/NENcfzRLbM80QU0/NEetnzRPnf80RH5vNEruzzRBTz80R6+fNE
4f/zREcG9ESuDPREnxP0RHoZ9EThH/RERyb0RK4s9EQUM/REejn0ROE/9ERHRvRErkz0RBxT
9ESDWfRE4V/0REdm9ES+bPREFHP0RLx59ETpf/RER4b0RK6M9EQUk/REg5n0ROGf9ERHpvRE
tqz0RBSz9ESLufRE4b/0RE/G9ES2zPREHNP0RHrZ9ETp3/RET+b0RLbs9EQc8/REJ/r0ROn/
9ERPBvVEtgz1RBwT9USDGfVE6R/1RE8m9UTnLPVEHDP1RIM59UTpP/VEaEb1RLZM9UQcU/VE
g1n1ROlf9URPZvVEtmz1RBxz9USDefVE6X/1RE+G9USDjfVEHJP1RIOZ9UTpn/VET6b1RLas
9UQ1s/VEg7n1ROm/9URPxvVErsz1RBzT9UTd2fVE6d/1RE/m9URa7fVEHPP1RIP59UTp//VE
Twb2RLYM9kQcE/ZEgxn2ROkf9kRPJvZEtiz2RBwz9kSDOfZE</AssayXData><AssayYData Points="900">a5fgPlSB4j5TqOE+FwbkPiuc4j5bBOM+9SjgPsZ04j4OEOU+vKLkPmCM4z7U3OE+BgnlPt6J
5D5hiOQ+vgLkPjKf4z4f6+Q+erblPren5T6v4+Q+NpfkPum35T5tE+U+ab7jPu525D6YGuQ+
TLHjPkqk5j4mwuY++HznPlDL5z4fHuY+Q+/mPu735T5WY+U+pdHkPgyW4j47kOU+3p3oPqAi
6D5mGuc++8rmPmia5z5Oo+c+uznnPmk25j4qyuc+zZ3lPsRp5j7R6Og+hODnPuM05z7yBeg+
GrDmPic75z4qW+c+G1voPv645j6CAOY+6oTmPgw76D42uug+vrXpPpqz5j4IC+g+oHnlPqhI
5z6cJuY+sx/nPqUF6T6RJOo+lsTnPuPJ5z4YXeg+I2jnPvcI6j5f4Oo+OzbnPgof7T5KOuc+
lHHpPi+u6D4wEOg+8wXpPujM6D51Eeo+rcPpPmlN5T5FIus+60vqPmlA6T5Do+g+RNPqPvhg
6j5qkOw+GQnpPjHb5j70u+o+UcnpPgSU6T6Abes+CfXrPhkb6j6bwek+Ng/pPrib6D7HIuk+
E/bnPqNt5z6C8Oo+UKrqPj/C6z67Nek+KnXpPhSB6j6uLOk+a//oPo/r6j4AI+g++vnpPthp
6z4dgeo+XUHqPpHQ6j4f+Oo+GrPrPgeR6j7ILeg+HbrqPiyX6j6ksOo+BnjsPlaQ7D755+s+
lxDsPin86z5tjeo+8FbpPsFO6j6DCeo+E77qPntx7D5qQes+XEntPnlu6j4lSOw+R0LsPgtr
6j6jQew+0Y3sPnTp7j6uqu0+ejHsPvpS7D7LnO0+bzPtPmWN6z6V9u0+torrPnd57j5b/uw+
nnrsPvM/6j6vgew++FjrPqi47D64D+s+47XrPoLX6z6C1+s+6FTsPrHv7D6TWu4+SyXsPu8c
7j7fwuw+bOnuPqhQ7j5NkO0+P0zqPpjA7T4dL+w+70buPs0z8T5Wb/A+LSXuPrmD7T5i7u4+
39XtPqOH7T6f4fA+m/TtPlAK7z6dTe0+JHjwPqcz8D4U/+0+qBbuPgYu8D6tI+8+kVPuPj9D
8D4Ai+8+G9ruPjYE8D7Rbu8+aX3vPgVN7z7N1+4+JOXuPkZM7z5Mfu8+ucvwPre37j415u0+
2z/tPo+67j7YOO0+25nvPseL7z7tw+0+CxrwPmxC7j6JYu8+ysrvPrBx8D5V8e4+XY3wPgBW
8T4X7fA+ONLuPkr97z7oTvA+5anyPr0Y8D4VRu4+2q3wPvCK7z6apvA+XfHuPqOL7z7Ko/A+
qRLvPonM8D4DJvE+M+ztPu0c8j55o+8+oa/xPqbU8T434fA+K6fwPliC8D57IPM+8LLwPhxT
8j6nzfA+J/vwPpS78D5ObPE+R9/yPo0P9D6WrvA+HJ3yPsil8j45TPE+HrfuPuus7z40jfI+
5HHxPsvh7j4WFPI+2RPyPvxn8j4tS/E+lerwPlj18D4JWvE+7FzxPh+q7z5qevE+fwrzPs1I
8T6X4u8+f9jyPrp38z6Po+0+iQXxPnU08z4qHfE+8Q/yPv6W8D6/JfI+QfPxPuj78D5fVPE+
C1b0PikP8j57WPI+3l/0PhIw8z7jS/I+rv/vPsT+9D6hyfI++KHzPlaz8D5VePQ+y33xPhT8
8T4MtvM+trfzPgj88j7UPvM+sE3yPvL29D5R1vA+J0nzPhrK8T7JzPQ+rkHyPr7B8j7fvvI+
jhb0PnyS9T7NwfM+c4HyPufO9T7G4PI+w7P2Pt3J9j5EE/M+Yrf0PrOW9T4KdvI+Cij0PtO8
8j4ElfY+n0H0PqYl9T4wKPM+FVX1PjhL8z6tVvQ+t9z0PnQv9T68vfQ+o8f0PmSP9D72jvU+
oo/zPsUH8z4LSvU+f1ryPjtU9T5HY/U+pqr1PhlI9T4lDvY+lx71Po4c8z6GoPM+fmP0Pp49
9D70O/M+N7jyPg4n9z5n//Y+YiLzPlcG9j53CfQ+ms/1Psos9j5UdPU+raf1Pjfd9z4A2vQ+
0Yb2PvDY9T55Ffc+WY33PoLe8z5LQfc+vcP0PmES9j62PvY+aA/1PuZX9z6zL/c+uvb2PpYL
9z4nTfY+LA73PimE+D5WBPc+jbP1Pqyx9j4x//I+rBL3PgE59z7wsvY+1Ir2Ppfz9j7w0PY+
fRf2PiLK9z670PU+wNT4PhPM9j6c9fg+KTr3PnK79D70UvY+KH32Pgx69z52bfk+YPH1PmpI
9z4mjvc+vnz4Pgc99D5zhvU+1Rb2PlZz+D7cgPc+L533PpKK9z5QTPg+WPf3PuFM+T67Lfg+
YOv2PtYg9z6P3vk+QAX3Pkdy+D762/g+MqH5PgO29z7CB/c+eWP6Pp339T5iUvc+8Wr2Phn5
9z5Fo/c+Pwv3Pofn9z49h/c+Gvz2Ph08+D5WX/c+bPH4Pv//+T7/Dvw+ZBf5PlVg9j6JVfY+
NXr2PhEg+T7wXfk+jgb6PkOD+D7IAPg+6Wn2Pv+c+T5/Vvk+O7H4Pkvr9z6tRfc+yJj5Ppsk
+j5C0Pk+8Pf3PpGB9z5STPg+gwf7Ptlj+D7ih/k+OQD5PqnI+T5qj/k+hCP5Plel+T4Htvo+
+eX5Pk7c+D51Gvk+PKn5PjEl9z7bNPo+IWv6PlJ09z4aCPk+3Bz6PjIL+j7m/fg+QUP6PjGu
+T5N8/k+S4X5PgC7+D78Kv0+Jrv6Pgw2+j4N4Pk+rgD7PnnA9z7ZTfk+zSb5PkoF+z54y/g+
jn75PkvO+j7NPfc+CVT4Pkc59z4YPfo+Sv76Pq7u+T5GQfo+u1/5PtLj+z5kkPs+qpr5PoBh
+z4ieP0+eX/7PrWq+T5l2fg+mhT7Pqzk+j7z0/Y+pjz5Ps9m+T6BEv0+G7b7PkPr+j64LPk+
v7b7Pp93/T4PpPo+aq/7Pt6F+T6hMPs+ueb6PnCN+j5vuP4+WvX8PoGH+z68Ivw+o/f5Ph1l
/T6wB/o+pQn7Ph49/T4/3Po+/PH7PoVg+z6oHfk+uPb4Pjqx/D553vo+ZAL/PjRe+j4V6Ps+
IpT7PvRE/T7bN/w+rvv7PonF/T4rNv4+sRr+PlQ2/T46e/o+szX8PvnC+j5tmf0+FtL9PqsR
/T6q8Pk+8WL8Pj+o/T49APw+vEr9PmuR+z6PcPs+Ooj7PmEv+z4+sv0+fpz6PmQg+z7qE/w+
Ho/9PtuV/D6x2vw+cJz7PgUa/D7h5/w+qTr9PhWc/T7pf/s+Flr+PtEY/j4ch/s+GNf9PhGX
/D5odf4+VfX9PhtW/D4pCv0+aFP8Pndm/T4dKf4+3tv8Pg4j+z4iB/4+NzIAP1q3/T7Enfo+
BO78Pr/Q/j707Pw+vqX9Pr9m/D4v0vw+pe/7PueJ+z6mc/8+YK39PoR+/z44o/4+5rb+Pn9F
/T5Jvvw+K/D8PqFt/j5sAf8+GRL+Pl4//D7hKQA/Lyf+PgnO/j7Qcvs+paj+PkNg/T5hmf0+
JZL+Pjmu/T63oP8+bkP/Pm4KAD8Yhv0+BM39Pq3o+j6zYwA/60H+PhnE/D7IHP0+OxcAP6tz
/z4RIP0+sk7+Pn5V/j7iCP8++Y7/PvFu/T5UTAA/OTv9Pv7F/j523f4+6kkAP/zG/z7ZCv8+
qNv/PsSV/j5Z8v0+vln+PnKg/z7Yxf8+XSIAP5ro/T5rKgA/9jT9Pp82AD85lAA/DKYAP/kG
AD8fdv8+VlwAPxCR/j4ljP4+u2QAPxnb/j4BxP8+q7D+Plq9/j7sDgA/cOX+PqJ//T70bgE/
uKX/PoBZ/z7BEP8+fsv/Pu30AD+fvP0+z2cAP4dPAD8dc/8+HTMAP6v8AD8Nrv4+7L//PoUK
/z6vjv8+tbD/PkrH/j65if8+2c/+PpPF/z5WNf8+LU0AP1Ys/j53nAA/GJD/PrHm/z5tRgA/
fYT/PuXX/z7PFAA/ysYAP+UNAT8rIP8+hBz/Pkd2/j5wlgA/l84AP4n//z5AlQE/bMYAPwzm
AD9ZuAA/UE4BP6pCAT/ScgA/2t4AP1LEAD9eGAE/sC8BP7pFAT/8CgE/baQAPzdsAT/GmgE/
e8MAP9qDAD/+vAA/wWsAP/EEAj/sOwA/ZUUBP0kuAT+fegE/yzr/Pjl2AD9Jyv4+vVgAP8CF
/z7eNwA/8UgBP3wW/j7I/wE/Kdj+PjkRAT8qjgE/tsQAP2SmAD+OlAA/3BcCP4D0/z7/5wE/
RuQAP2J1AT/0SwA/vZ3/Ppp+AT+KWgA/gDICP77DAD+XbwA/3qgBP915AT8jlwE/pvwAP4n2
AD+vLAE/m+EAPzjoAD8qBv8+A0cBP4xpAT+Y9P8+lOUAP8T9AT+zBgI/Jd8BP23IAD/g/QE/
zmIAP27+AD+P3QE/Z1QBP28NAT9M6gI/yWECPxC8AD/jJAE/bjYBP8sjAD99VAI/JLYAP7OA
Aj8HJgI/IEEBP6rNAD/VUAE/w14BP+hCAT+HSgE/ldgBP40ZAj8yEgI/gCUCPzxLAT8DhwI/
6wUCP1lEAT9rWQA/G2gCPwV6AT+8BwI/mlkCP3pAAT80EQE/XbwAPw4DAT8EEwE/ac8CP7WF
Aj8eBgE/p6wBPzTHAj+0/gE/LDsCP4qGAT+ugwE/pZcDP9GuAT8M5wE/uewCPzifAj+XjAI/
rwwDP9UaAj/UCAI/mOQBP1z+AT8KzwE/wKkBP0NTAT+ZTgM/gzcCP2vwAT9RKQI/eOIBP8Ia
Aj9YYgI/TaUCP2tmAT8iHAI/qE0CP3X2AT/AaAI/wUECP7tBAz8/agE/wV4CP2ZlAj+GogI/
o84BP1DAAT+ckAI/KHMCPzcaAj+QmQI/1p0CP+v0AT9oJQI/</AssayYData></Step><Step><CommonData><SampleLocation>1</SampleLocation><SampleID></SampleID><SampleGroup></SampleGroup><SampleInfo></SampleInfo><SampleRow>G</SampleRow><SamplePlate>1</SamplePlate><WellType>BUFFER</WellType><Concentration>-1</Concentration><ConcentrationUnits>µg/ml</ConcentrationUnits><MolarConcentration>-1</MolarConcentration><MolarConcUnits>nM</MolarConcUnits><MolecularWeight>-1</MolecularWeight><Temperature>30</Temperature><StartTime>5104897</StartTime><AssayTime>180</AssayTime></CommonData><FlowRate>600</FlowRate><StepType>DISASSOC</StepType><StepName>Dissociation</StepName><StepStatus>OK</StepStatus><ActualTime>179.999</ActualTime><CycleTime>0.2</CycleTime><AssayXData Points="900">6j/2RFBG9kS3TPZEHVP2RIRZ9kTqX/ZEUGb2RLds9kQdc/ZEhHn2ROp/9kRQhvZEt4z2RB2T
9kSEmfZE6p/2RFCm9kS3rPZEHbP2RIS59kTqv/ZEUMb2RL/M9kQd0/ZEhNn2ROrf9kRI5vZE
t+z2RB3z9kSE+fZE6v/2RFAG90S3DPdEHRP3RIQZ90TqH/dEUCb3RLcs90QdM/dEhDn3ROo/
90RxRvdEY033RB1T90R7WfdE6l/3RFBm90S3bPdEHXP3RHt590Tqf/dESIb3RLeM90Qdk/dE
hJn3ROqf90RQpvdEt6z3RB2z90R7ufdE6r/3RFDG90S3zPdEHdP3RITZ90Ti3/dEUOb3RLfs
90QV8/dEe/n3ROr/90RQBvhEtwz4RB0T+ESEGfhE6h/4RFAm+ES3LPhEHTP4RIQ5+ETiP/hE
UEb4RLdM+EQVU/hEe1n4ROpf+ERQZvhEr2z4RBVz+ESEefhE4n/4RFCG+ES3jPhEFZP4RISZ
+ETqn/hEUKb4RL+s+EQds/hEe7n4ROK/+ERQxvhEr8z4RB3T+ER72fhE4t/4RFDm+ES37PhE
HfP4RHv5+ETq//hESAb5RK8M+UQVE/lEhBn5ROof+URIJvlEtyz5RBUz+USEOflE4j/5REhG
+US3TPlEHVP5RHtZ+UTiX/lEUGb5RK9s+UQlc/lEe3n5ROp/+URQhvlEt4z5RHeT+USEmflE
6p/5RFCm+USvrPlEHbP5RHu5+UTqv/lE3Mb5RLfM+UQV0/lEhNn5ROrf+URI5vlEt+z5RBXz
+USE+flE4v/5REgG+kSvDPpEFRP6RHsZ+kTqH/pEUCb6RLcs+kQVM/pEhDn6ROI/+kS7RvpE
r0z6RB1T+kSEWfpE6l/6REhm+kS3bPpEHXP6RHt5+kTif/pESIb6RK+M+kQdk/pEhJn6ROKf
+kRIpvpEt6z6RB2z+kR7ufpE4r/6REjG+kSvzPpEHdP6RITZ+kTi3/pESOb6RK/s+kQV8/pE
hPn6ROr/+kRQBvtErwz7RB0T+0SEGftE4h/7RFAm+0SvLPtEHTP7RIQ5+0TiP/tEUEb7RK9M
+0QVU/tE/ln7ROJf+0RIZvtEt2z7RB1z+0R7eftE4n/7RFCG+0SvjPtEFZP7RHuZ+0Tin/tE
Wab7RLes+0QVs/tEe7n7ROq/+0RIxvtEt8z7RBXT+0R72ftE6t/7RFDm+0Sv7PtEFfP7RHv5
+0Ti//tESAb8RK8M/EQVE/xEexn8ROIf/ERIJvxEryz8RBUz/ER7OfxE6j/8REhG/ESvTPxE
FVP8RIRZ/ETiX/xEUGb8RLds/EQdc/xEe3n8ROJ//ERIhvxEr4z8RBWT/ER7mfxE6p/8REim
/ESvrPxEHbP8RCe6/ETqv/xESMb8RK/M/EQV0/xEe9n8ROrf/ERI5vxEr+z8RBXz/ETN+fxE
4v/8REgG/UT4DP1EFRP9RHsZ/UTiH/1ESCb9RK8s/UQVM/1EhDn9ROI//URIRv1Et0z9RBVT
/UR7Wf1E4l/9RFBm/US3bP1EFXP9RHt5/UTqf/1EUIb9RLeM/UQVk/1Ee5n9ROKf/URIpv1E
t6z9RBWz/USEuf1EPMD9REjG/USvzP1EFdP9RITZ/UTi3/1ESOb9RLfs/UQV8/1EhPn9ROL/
/URIBv5Erwz+RB0T/kR7Gf5E4h/+REgm/kS3LP5EHTP+RIQ5/kTiP/5EUEb+RMdM/kQdU/5E
hFn+ROpf/kRQZv5Et2z+RB1z/kSEef5E6n/+RFCG/kS3jP5EHZP+RISZ/kTqn/5EUKb+RLes
/kQds/5EhLn+ROq//kRQxv5Et8z+RB3T/kSE2f5E6t/+RFDm/kS37P5EHfP+RIT5/kTi//5E
UAb/RLcM/0QuE/9EhBn/ROof/0RQJv9Etyz/RB0z/0SEOf9E6j//RFBG/0S3TP9EHVP/RIRZ
/0TqX/9EUGb/RK9s/0Qdc/9EhHn/ROp//0RQhv9Et4z/RB2T/0SEmf9E6p//RFCm/0S3rP9E
FbP/RIS5/0Tqv/9ESMb/RLfM/0Qd0/9Ee9n/ROrf/0RQ5v9Et+z/RBXz/0SE+f9E6v//RCgD
AEVbBgBFjwkARcIMAEX1DwBFKBMARVsWAEWPGQBFwhwARfUfAEUoIwBFWyYARY8pAEXCLABF
8S8ARSgzAEVbNgBFjzkARb48AEX1PwBFJEMARVtGAEWTSQBFwkwARfFPAEUoUwBFW1YARY9Z
AEW+XABF8V8ARShjAEVXZgBFj2kARcJsAEXxbwBFJHMARVd2AEWKeQBFxnwARfV/AEUkgwBF
W4YARY+JAEXOjABF8Y8ARSSTAEVXlgBFipkARcKcAEXxnwBFKKMARVumAEWPqQBFwqwARfWv
AEUoswBFW7YARY+5AEXCvABF9b8ARWrDAEVbxgBFj8kARcLMAEXxzwBFKNMARVvWAEWP2QBF
wtwARfXfAEUo4wBFW+YARYrpAEXC7ABF8e8ARSzzAEVb9gBFivkARb78AEX1/wBFKAMBRVsG
AUWPCQFFwgwBRfEPAUUoEwFFWxYBRYoZAUW+HAFF8R8BRSgjAUVbJgFFiikBRcIsAUXxLwFF
KDMBRVs2AUWKOQFFvjwBRfE/AUUoQwFFV0YBRYpJAUXGTAFF9U8BRShTAUVXVgFFj1kBRcJc
AUX1XwFFKGMBRVdmAUWKaQFFwmwBRfVvAUUkcwFFV3YBRYp5AUXCfAFF9X8BRSSDAUVbhgFF
iokBRb6MAUXxjwFFKJMBRVeWAUWPmQFFwpwBRfGfAUUoowFFV6YBRYqpAUW+rAFF8a8BRVWz
AUVXtgFFirkBRcK8AUXxvwFFJMMBRVfGAUWKyQFFvswBRfHPAUUk0wFFV9YBRY/ZAUXC3AFF
8d8BRSjjAUVX5gFFiukBRcLsAUX17wFFJPMBRVf2AUWP+QFFvvwBRfX/AUUkAwJFWwYCRYoJ
AkW+DAJF8Q8CRSQTAkVXFgJFjxkCRb4cAkX1HwJFKCMCRVcmAkWKKQJFviwCRfUvAkUkMwJF
VzYCRY85AkW+PAJF8T8CRShDAkVXRgJFikkCRb5MAkXxTwJFJFMCRVdWAkWKWQJFvlwCRfFf
AkUkYwJFW2YCRY9pAkW+bAJF8W8CRSRzAkVbdgJFinkCRb58AkX1fwJFJIMCRVeGAkWKiQJF
vowCRfWPAkUkkwJFV5YCRYqZAkXCnAJF8Z8CRSSjAkVXpgJFj6kCRb6sAkXxrwJFJLMCRVe2
AkWKuQJFvrwCRY3AAkUowwJFV8YCRY/JAkXCzAJF8c8CRSTTAkVX1gJFitkCRb7cAkXx3wJF
JOMCRVfmAkWK6QJFvuwCRfHvAkUo8wJFV/YCRYr5AkW+/AJF8f8CRSQDA0VbBgNFjwkDRb4M
A0XxDwNFJBMDRWAWA0WbGQNFvhwDRfEfA0UkIwNFWyYDRY8pA0W+LANF9S8DRSQzA0VbNgNF
kzkDRb48A0X1PwNFKEMDRVtGA0XQSQNFwkwDRfVPA0UoUwNFV1YDRQpaA0XGXANF9V8DRShj
A0VbZgNFj2kDRcJsA0X1bwNFKHMDRVt2A0WPeQNFwnwDRfV/A0UogwNFW4YDRY+JA0XCjANF
9Y8DRSiTA0VblgNFipkDRcKcA0X1nwNFNKMDRVumA0WPqQNFwqwDRfWvA0ViswNFW7YDRY+5
A0XCvANF9b8DRSTDA0VbxgNFj8kDRcLMA0X1zwNFKNMDRVvWA0WP2QNFwtwDRfXfA0VZ4wNF
W+YDRY/pA0XC7ANF9e8DRSjzA0Vb9gNFj/kDRcL8A0Xx/wNFKAMERVsGBEWPCQRFwgwERfUP
BEUoEwRFWxYERY8ZBEXCHARF9R8ERSgjBEVbJgRFjykERcIsBEXxLwRFKDMERVs2BEWPOQRF
vjwERfU/BEUoQwRFW0YERY9JBEXCTARF9U8ERShTBEVbVgRFj1kERb5cBEXxXwRFJGMERVtm
BEWPaQRFvmwERfVvBEUocwRFW3YERY95BEXCfARF9X8ERSiDBEVbhgRFiokERb6MBEX1jwRF
JJMERVuWBEWKmQRFwpwERfWfBEUoowRFW6YERYqpBEXCrARF9a8ERSSzBEVbtgRFj7kERcK8
BEX1vwRFKMMERVvGBEWPyQRFvswERfXPBEUo0wRFW9YERYrZBEXC3ARF9d8ERSTjBEVX5gRF
iukERb7sBEX17wRFKPMERVv2BEWP+QRFwvwERfX/BEUkAwVFVwYFRY8JBUXrDAVF8Q8FRSQT
BUVbFgVFjxkFRcIcBUX1HwVFKCMFRVsmBUWKKQVFviwFRfUvBUUkMwVFVzYFRY85BUW+PAVF
9T8FRShDBUVbRgVFikkFRb5MBUVLUAVFKFMFRVtWBUWPWQVFwlwFRf1fBUUkYwVFV2YFRY9p
BUW+bAVF9W8FRShzBUVbdgVFj3kFRb58BUXxfwVFJIMFRVeGBUWKiQVFvowFRfGPBUUkkwVF
V5YFRYqZBUW+nAVF+Z8FRSijBUVXpgVFiqkFRcKsBUX1rwVFKLMFRWS2BUWKuQVFwrwFRfG/
BUUkwwVFV8YFRYrJBUXCzAVF9c8FRSTTBUVX1gVFj9kFRb7cBUUS4AVFKOMFRVvmBUWP6QVF
vuwFRfXvBUUk8wVFW/YFRYr5BUW+/AVF8f8FRSQDBkVbBgZFigkGRb4MBkX1DwZFJBMGRVsW
BkWPGQZFvhwGRfUfBkUkIwZFWyYGRaMpBkW+LAZF8S8GRSgzBkVXNgZFijkGRcI8BkXxPwZF
KEMGRVdGBkWKSQZFvkwGRfFPBkUkUwZFV1YGRYpZBkW+XAZF</AssayXData><AssayYData Points="900">W0AAP5eaAD/kIAE/IpMBP0lsAT+XdAE/Ys8CPweBAT+2AgM/W4EBP6D0Aj+rqgM/qRsEP2/d
AT/qEwQ/J1sDP/IeAz/DKAI/dykDP2RNBD8PMwU/FHsEP0QAAz8oUQM/GH0DP02pBD932wM/
gtIEPwpFBD+tgwM/x8gDPwIbBD9+5wM/8PQEP7M/BD/UbAQ/xW0EP1DxAz++aAQ/CLEEP5tS
BD8wEgY/gaYDP/j3Az+ubgQ/otUEPwO6Az9PUAU/ayQEPwg+BD9ofAQ/X/YDP0K3BD8MCQQ/
WuYDPzLbBD+r5QQ/pnEEPzRwBD9pigQ/byoEP682Az+qQAQ/2kAFP6iGAz9Z4AM/Q5EEP4lN
BD9U8QQ/RisFPxkjBT9LpgM/9psEPzo2Az9FggQ/+YQDPwM+Bj8jNgQ/sEUFP6thBD/h5AQ/
4ZMDP1PNAz+QUQQ/HiEEP9AOBT8yIQQ/GmoFPzqzBD+OXAU/iB8EP/2XBD/irAQ/EjoEP2QX
BD+4iAQ/deYDPyKbBD8n8wQ/Gs4EP8qrBT8wSgU/r6AFP1b2BD8oTQU/1H0EP4i7BD+EmAM/
hwoFP279Az9kZgU/5TQFP2cSBD+5lQQ/3IoEP706BT/cWgQ/sssEP0F+BD8qrAQ/0nIFPxoy
Bj+c8AQ/tdsEP35sBT+74gQ//BEGP3IZBD/HAgQ/wTEFP501BT/+JgM/qRUEP0EZBT8XxQQ/
oHUFP5C+BD/J4AQ/yScFP0h1BD8hnwU/zKgEP6DeAz/9swQ/cZwFP2RVBT+qmwQ/PJkFP4X3
BD/B8QQ/0jkEP3j5BD8xVwY/FIAEP3IMBT8wqAQ/4kAGP+GqBT+wWQU/vUYFPwEkBT/IHgY/
LccFPxmJBD/xqgQ/JSUEPyFaBT80LQY/1esEP87lBD9EAQU/mk0FPw83BT8GuwU/DJ0EP497
Bj9RJgU/8hMGP7C9BD+PDAU/fjgFP8aHBj86xwQ/StsFP8GFBT80owU/KcIFP+x6BT+K+AQ/
qJcFPyxiBT8UegQ/4r0EP0cKBj+5SQU/ilEGPywpBj+xZAU/TmkFPwPwBT/FKAY/0FgFP5aG
Bj+J4wU/AEcFP98BBT8KwQU/L3QGP3NlBj/wjQY/hckGPx+wBj87bwU/RMwGPxbGBj+LkwU/
y7QFP219Bj+oMAY/tMsFP3KxBT+XwgU/H3EHP2sKBj+bfgU/tkoGP9ZKBj+ytgQ/4/oEPznM
Bj/uTgU/zeAGP106Bj/G8wQ/mlUGPxyOBj9RjgY/czIGP/xpBT8DMQU/POoGP2wqBj8IhAQ/
ANYFP2QgBz+7YgU/FLMFP3swBj8t/gY/NfAFP7B7Bj8ergY/gR8GP7nLBj8mDAY/TNMFPx64
Bj/GfgY/q4UGP5vEBj/V7wU/cigFPwPvBT8s3AU/0sUFP4ogBj/eGwY/G8kFP8P5Bj80BgU/
zSoHP3cgBj/AaQY/dKIFPyVpBj+JVAY/3swGP2/BBj+iIwc/8nsGP/KuBj9JNQc/4cAHP5gz
Bz8M2AY/bh8HP9j9Bj9H5wU//S4IPz0yBz+NbAY/06kGP0SiBT89Mgc/ln8GP0xaBz/megY/
9yQHP5WdBj8F/gU/PUYHP0ToBj9uoQY/ttkGP+mkBj/11wY/BpAFP+HSBj870wY/aY0HP4/7
Bj9tkQc/gz4HP9jDBj+tVwc/qeEHP9KHBz9ZXQc/UCwHP55FBj9uagY/gQkIPyLxBT8TEAc/
a/UGP93oBj+6DAc/Y+sHP9pHCD/H+Ac/olEHP4GiBz/0ogY/e0UHP5y/Bz/COgc/5K4GP+of
Bz8uEgk/DHAIPxeyBj/W+gY/pQUIP151Bj/18wY/2+MGPyrHBj8DRQc/mo8HP/2HBz8vwgg/
KTkHP4kVCD8bcgg/ERYHP/BZCD90fAc/2mQHP38gCD+n8wY/P+kGPyNICD+RMAc/IVYHPzGw
Bj8DeAc/+GYHP5CkBz9FLgc/fqAHP5tyBj939wY/swUIP2XmBz+xqwY/mJcIP3y/CD9drAc/
mZ8GPwQqCD/LzgY/1NcGPzNcCD+9QQg/vE0IP8IQCD82dgc/EKgIPzmdCD8Mxgg/k3cIPxfm
Bz9etAg/W1MIPx0mCD+XtQc/z7cHPw6xBz+pOwk/g48HPx3vBj8fZwc/SnMHP7G9Bz9HEAg/
EMcHP3NYCD9NyQg/3GIIP+ufCD95RQk/LYMIP0ctCD8l6QU/J1MIP2VKCD8HMAg/YPkGP//Y
CD8aQgk/lFAHP2F0Bz+7Qwc//koJP53QBz+FBAg/PXcIP2VuBz8+VAc/x8wIP1RnCD8yfwg/
Aa4HPyV0Bz9CeAk/uN4GP4kSCD+cagc/rOMHP4RDCD/MEgg/ym4IP0oSCD/qLQg/i3gIP6t7
CD+Sdwg/etcHP/lLCD9yQgg/mB4JP/rNCD8Ijgg/XvoIPxV4CD/qVgk/cW4IP877CD/Qiwg/
vW4IP8BzCD9+XAc/w/QIPyiBBz8tJwg/37wHPzK7Bj8vdwg/xp0HP2+JBz83Ewg/vKUKP9cL
CT/Fpgg/FrIIP/d7Bz/zhAg/tW0JP/MoCT8EMwk/qpQJP013CT+A0Ag/fxEJP/1OCT8Epgg/
rEAJP8l9CT8RvQc/HswJP4u+CD883wY/RAQJP7niCD/Wdgg//ugIPygcCT+KNwg/o/8IP6QV
Cj/4mgg/su8JP6qaCD8OcQg/KVYJPxJpCD8sqQg/z0wJPw18CT8azwc/CuIJP+oqCj+9nQg/
SsgIPzgSCT9ywwk/6b4IP7uuCj+xeAo/NgoJPy6bCT9O4wk/cScJP6xzCT9lRAo/6BoIP04Q
Cj8ivQk/N/oIPy77CT9zAgo/NKsIP9IBCT/MQwk/xvkIP7c2CT/vswg/snkJP5t0CT9Pigo/
YMUJP4C5CD+7ZAo/b/AJP9P+CD/yLQo/LcEIP4DdCT++ogk/l28JPzI4CT9xCAk/xo8KP3A8
CT88Zgk/8CkIPx0FCj9QrAk/B24JP1CHCT8sFAk/EKkIP7neCD+NAwk/ryIKPy0mCz/w8Ak/
vUAJP4VTCj/RBwg/1OQJPz5hCT8ZNAo/F84KPx+1CT8/Igk/rWEKP9IACj9KKgo/7LYJPzbv
CT/IXAk/Q3YJP520Cj+SjQk/IPAKP80KCT81xQo/1C4KPwQVCT9Asgk/UL8JP0yvCj9d/wk/
/2cJP0UUCT8tIwo/vCUKP48gCz+qcgo/tsgJP/AsCT9Efgo/EmAKPySwCD8jygo/6Y4KP1P9
CD+MZAk/UaEKP8nXCT9sVAk/MOAKPyqECj+51wo/c6IKP0P/CT8g3Ao/a40KPw6iCT+eOAo/
TaYKPxZmCj8Ewwk/muUKP8JrCz+GGAo/e+MIPz2aCj8nAAo/xwYLP6CiCz/4CQo/vWYKP52x
CT+MqAs/GSsLPzMdCj/h7Ao/KlQJPzFBCj8rLws/a8oKPzLcCj/8HQo/racKP/aqCT8SzQs/
hY0KP7YlCj+I9Ao/0IAKP7+HCz9X9gk/OR0LPwTDCj/otAg/kWQKPzXzCj8eKgo/tdIKP5K8
Cz+PSwo/8bcKP2/CCj8LOAo/d60KP6NKDD/fmAo/U38KP1r6Cj+vhwk/6UILP4AaCj+FuQo/
dDwKP9BHCz+JXAo/IgoJP5fGCT/V5Qo/gaQKP1P8CT97Wgo/z3MLP1DuCj+4dQo/0TcKP3mJ
Cj9Lpwo/QKkKP/h2Cj+rago/2oILP7u/CT9c/wk/nTAKP78sCz8O+gk/7rIJP2fyCT+4rwo/
K7wKPyLTCj9cygo/E34KPxFWCT8j2Qk/VocLP4wnCz8jKws/YfUKP0xXCj9WDgs/7RMLPyCv
Cz+KiAo/+BwLP8z4Cj9KXAo/3gMKP/umCT/4YAs/xDYLPxscCz8xqgs/kpcLP5ILCz8Rdwo/
uyQLPyEjCz9Sqgk/Rf0JP1z0Cj+PpQs/ON0KP9ElCj8+Ows/E70KP0VGDD9t5Ao/hFwLP8lC
Cj91PQs/B4EKP9iHCj/6lAs/V/QJPx+PCj+dugs/6QMKPyXfCj8Z8gs/5QYLP2WKDD80Eww/
2AcLPyjHCz+XOgs/CHYKPwyxCz/Yfgw/5fkMP4UtCz9Jjgs/nksKP+ZLCz+x6go/oTsLP/f4
Cj/Dlgs/VP8LP7zzCj9Cfgo/EesLPy1PCj/j1Qs/lUYMP3DTCz8BbQs/fxMMPyiADD8DgAs/
SSELPyXXCz823go/pxoLP+QhDD8axws/LscLP2N9DD/mOAw/cZQLPyTYCj8NCws/sOYMPyVR
Cj+eHQs/DpcLPzWvCz/wxwo/aMMKP9gSCj+gAAs/k9AKP8EzDD+oAwo/wUcMP/9BDD+XBA0/
fFUMPyYfDD/tjQw/9yMLPzFRDD9Q8ws/iG8MPxvTCz+JZAs/Il8MP7bRDD/Nuww/IKUMP5ga
Cz/vTAw/yXoLP/izDD+lpQs/sS0NP2NjCz9Moww/cqsLP0gADD8XEww/X0MMP6B6Cz8YSAs/
2sMMP8ziCz+TUww/rAgMP/EfDT8Ikg0/XQkMP1enCz8l2gs/SVkLP5xvDT9r7ws/HqIMPz4X
Cz/Jngs/4G0MPzn7Cz+kcgs/5lgNPyzJCz8CFgw/mMYLPzASDD+JgA0/VXgMP/h7DD//wAs/
/ZcLP6SQCz9ggw0/4awNP9eDDD+0sww/3SQMP6WxDD85BQw/p6ANPyB3DD82hgw/2gYNP5Du
Cz9h3As/6FsNP76VDT+mvg0/Q+0LP/PODD97qQ0/AroMP/OuCj9t8ww/OVUMP98bDT/nFgw/
G6YMP82XDD8nDQw/GswMPwOiDT8wmA0/pCgNP7QpDD9W/ww/</AssayYData></Step><Step><CommonData><SampleLocation>11</SampleLocation><SampleID></SampleID><SampleGroup></SampleGroup><SampleInfo></SampleInfo><SampleRow>G</SampleRow><SamplePlate>1</SamplePlate><WellType>REGENERATION</WellType><Concentration>-1</Concentration><ConcentrationUnits>µg/ml</ConcentrationUnits><MolarConcentration>-1</MolarConcentration><MolarConcUnits>nM</MolarConcUnits><MolecularWeight>-1</MolecularWeight><Temperature>30</Temperature><StartTime>5294603</StartTime><AssayTime>5</AssayTime></CommonData><FlowRate>1000</FlowRate><StepType>KREGENERATION</StepType><StepName>Regeneration2</StepName><StepStatus>OK</StepStatus><ActualTime>5.00005</ActualTime><CycleTime>0.2</CycleTime><AssayXData Points="25">8V8GRSRjBkVXZgZFi2kGRb5sBkXxbwZFJHMGRVd2BkWLeQZFvnwGRfF/BkUkgwZFV4YGRYuJ
BkW+jAZF8Y8GRSSTBkVXlgZFi5kGRb6cBkXxnwZFJKMGRVemBkWLqQZFvqwGRQ==</AssayXData><AssayYData Points="25">b65JwNzhVMB76VvAX1xhwFEKZsBtQmnADGVswEcpb8BsEnHA2gxzwOC1dMCKoXbA3B14wHlp
ecCFwXrAttp7wGY2fcBo7H3AFMt+wNqpf8BhN4DA8qaAwFEDgcDqVYHAKZuBwA==</AssayYData></Step><Step><CommonData><SampleLocation>12</SampleLocation><SampleID></SampleID><SampleGroup></SampleGroup><SampleInfo></SampleInfo><SampleRow>G</SampleRow><SamplePlate>1</SamplePlate><WellType>NEUTRALIZATION</WellType><Concentration>-1</Concentration><ConcentrationUnits>µg/ml</ConcentrationUnits><MolarConcentration>-1</MolarConcentration><MolarConcUnits>nM</MolarConcUnits><MolecularWeight>-1</MolecularWeight><Temperature>30</Temperature><StartTime>5310925</StartTime><AssayTime>5</AssayTime></CommonData><FlowRate>1000</FlowRate><StepType>KREGENERATION</StepType><StepName>Regeneration2</StepName><StepStatus>OK</StepStatus><ActualTime>4.99907</ActualTime><CycleTime>0.2</CycleTime><AssayXData Points="25">8a8GRSCzBkVTtgZFh7kGRbq8BkXxvwZFIMMGRVfGBkWHyQZFuswGRe3PBkUk0wZFU9YGRYfZ
BkW+3AZF7d8GRSDjBkVX5gZFi+kGRb7sBkXt7wZFIPMGRVP2BkWH+QZFuvwGRQ==</AssayXData><AssayYData Points="25">HwgPPsZYLD5wxk8+PodnPq4hgj49ZYo+n36QPr2ulz7Hz5s+voGhPhh5pT78Bak+N5usPocy
rz6cpLE+OeG1Ph93uD7xwLg+PhS9PiJJvj7X4L8+O3DDPhNpxD7oE8c+9JzFPg==</AssayYData></Step><Step><CommonData><SampleLocation>11</SampleLocation><SampleID></SampleID><SampleGroup></SampleGroup><SampleInfo></SampleInfo><SampleRow>G</SampleRow><SamplePlate>1</SamplePlate><WellType>REGENERATION</WellType><Concentration>-1</Concentration><ConcentrationUnits>µg/ml</ConcentrationUnits><MolarConcentration>-1</MolarConcentration><MolarConcUnits>nM</MolarConcUnits><MolecularWeight>-1</MolecularWeight><Temperature>30</Temperature><StartTime>5327335</StartTime><AssayTime>5</AssayTime></CommonData><FlowRate>1000</FlowRate><StepType>KREGENERATION</StepType><StepName>Regeneration2</StepName><StepStatus>OK</StepStatus><ActualTime>4.99907</ActualTime><CycleTime>0.2</CycleTime><AssayXData Points="25">7f8GRRwDB0VTBgdFgwkHRboMB0XtDwdFLBMHRU8WB0WDGQdFthwHRekfB0UcIwdFTyYHRYcp
B0W2LAdF6S8HRRwzB0VPNgdFgzkHRbo8B0XpPwdFHEMHRU9GB0WDSQdFtkwHRQ==</AssayXData><AssayYData Points="25">S8RjwKXQbMDosnHAhat0wEgId8BQqnjAFHN6wOXae8A2znzA/KB9wKoBf8CUn3/AXXaAwPy/
gMDk6oDAeUuBwI6dgcCj6YHAnDiCwIuMgsBruILAf/CCwG87g8CzSYPAwGaDwA==</AssayYData></Step><Step><CommonData><SampleLocation>12</SampleLocation><SampleID></SampleID><SampleGroup></SampleGroup><SampleInfo></SampleInfo><SampleRow>G</SampleRow><SamplePlate>1</SamplePlate><WellType>NEUTRALIZATION</WellType><Concentration>-1</Concentration><ConcentrationUnits>µg/ml</ConcentrationUnits><MolarConcentration>-1</MolarConcentration><MolarConcUnits>nM</MolarConcUnits><MolecularWeight>-1</MolecularWeight><Temperature>30</Temperature><StartTime>5343623</StartTime><AssayTime>5</AssayTime></CommonData><FlowRate>1000</FlowRate><StepType>KREGENERATION</StepType><StepName>Regeneration2</StepName><StepStatus>OK</StepStatus><ActualTime>5.00005</ActualTime><CycleTime>0.2</CycleTime><AssayXData Points="25">6k8HRRlTB0VMVgdFhFkHRbdcB0XmXwdFHWMHRUxmB0WAaQdFt2wHRepvB0UdcwdFUHYHRYR5
B0W3fAdF5n8HRRmDB0VMhgdFhIkHRbeMB0XmjwdFGZMHRVCWB0WEmQdFt5wHRQ==</AssayXData><AssayYData Points="25">eYNXPoazcz4gFo4+1tibPu6Upj7SbLI+6la4Pgh3vj7W+8U+9M/IPsl8zj7kp9A+uN3YPt7a
2j5BGt0+5BXhPqIb4j6OAuE+amHnPiDI5z5ivOo+ytDuPtp57j69gfE+2XHxPg==</AssayYData></Step><Step><CommonData><SampleLocation>11</SampleLocation><SampleID></SampleID><SampleGroup></SampleGroup><SampleInfo></SampleInfo><SampleRow>G</SampleRow><SamplePlate>1</SamplePlate><WellType>REGENERATION</WellType><Concentration>-1</Concentration><ConcentrationUnits>µg/ml</ConcentrationUnits><MolarConcentration>-1</MolarConcentration><MolarConcUnits>nM</MolarConcUnits><MolecularWeight>-1</MolecularWeight><Temperature>30</Temperature><StartTime>5360122</StartTime><AssayTime>5</AssayTime></CommonData><FlowRate>1000</FlowRate><StepType>KREGENERATION</StepType><StepName>Regeneration2</StepName><StepStatus>OK</StepStatus><ActualTime>4.99907</ActualTime><CycleTime>0.2</CycleTime><AssayXData Points="25">6p8HRRmjB0VMpgdFgKkHRa+sB0XirwdFFbMHRUy2B0WAuQdFs7wHRea/B0UVwwdFSMYHRYDJ
B0WvzAdF4s8HRRnTB0VM1gdFfNkHRa/cB0Xi3wdFGeMHRUzmB0V86QdFs+wHRQ==</AssayXData><AssayYData Points="25">6S1nwFV+bcC1dXHAZgl0wDgUdsCVy3fAFoV5wJdXesBewXvAU6p8wGQ3fcC9FX7Az21+wNqa
f8An33/A30eAwKh9gMB3v4DAsxOBwCglgcBBWoHAA46BwN7CgcA52oHAc++BwA==</AssayYData></Step><Step><CommonData><SampleLocation>12</SampleLocation><SampleID></SampleID><SampleGroup></SampleGroup><SampleInfo></SampleInfo><SampleRow>G</SampleRow><SamplePlate>1</SamplePlate><WellType>NEUTRALIZATION</WellType><Concentration>-1</Concentration><ConcentrationUnits>µg/ml</ConcentrationUnits><MolarConcentration>-1</MolarConcentration><MolarConcUnits>nM</MolarConcUnits><MolecularWeight>-1</MolecularWeight><Temperature>30</Temperature><StartTime>5376719</StartTime><AssayTime>5</AssayTime></CommonData><FlowRate>1000</FlowRate><StepType>KREGENERATION</StepType><StepName>Regeneration2</StepName><StepStatus>OK</StepStatus><ActualTime>4.99907</ActualTime><CycleTime>0.2</CycleTime><AssayXData Points="25">6e8HRRTzB0VL9gdFf/kHRbL8B0Xl/wdFGAMIRUsGCEV/CQhFsgwIReEPCEUYEwhFRxYIRX8Z
CEWyHAhF4R8IRRgjCEVHJghFfykIRbIsCEXlLwhFFDMIRUc2CEV/OQhFsjwIRQ==</AssayXData><AssayYData Points="25">EqWoPkcVvD6e2s0+0HrYPqpm4T7CBe0+CmTxPsUb9j5l3P4+BOT/PuJDAz/4AwU/FzwGP2Dk
Bz/jmwk/p1UKP0FMDD+QuQw/tOcOPz0CET8rgRA/8yoQPzkDEj/WjBM/YOMSPw==</AssayYData></Step></KineticsData></ExperimentResults>
