# Supplementary material for: Functional development of a V3/glycan-specific broadly neutralizing antibody isolated from a case of HIV superinfection
Source: eLife. 2021 Jul 15;10:e68110. doi: 10.7554/eLife.68110 (PMC8376252; doi:10.7554/eLife.68110)
Supplement: Figure 2—source data 2. [file elife-68110-fig2-data2.zip › QA013.2 Dbl Ref BLI_2020.05.29/Mat_Gmat-L0_LatestInt_Naive_2020.05.29/Experiment_1/Misc. Files/TemperatureLog.csv]

Temperature Log
Time (s)	Plate
2020/05/29 11:48:23	30.0000
2020/05/29 11:49:23	30.0000
2020/05/29 11:50:23	30.0000
2020/05/29 11:51:23	30.0000
2020/05/29 11:52:24	30.0000
2020/05/29 11:53:24	30.0000
2020/05/29 11:54:24	30.0000
2020/05/29 11:55:24	30.0000
2020/05/29 11:56:24	30.0000
2020/05/29 11:57:24	30.0000
2020/05/29 11:58:24	30.0000
2020/05/29 11:58:25	30.0000
2020/05/29 11:59:18	30.0000
2020/05/29 11:59:32	30.0000
2020/05/29 11:59:49	30.0000
2020/05/29 12:00:05	30.0000
2020/05/29 12:00:21	30.0000
2020/05/29 12:00:38	30.0000
2020/05/29 12:00:54	30.0000
2020/05/29 12:01:34	30.0000
2020/05/29 12:02:34	30.0000
2020/05/29 12:02:59	30.0000
2020/05/29 12:03:35	30.0000
2020/05/29 12:04:35	30.0000
2020/05/29 12:05:35	30.0000
2020/05/29 12:06:35	30.0000
2020/05/29 12:06:44	30.0000
2020/05/29 12:07:44	30.0000
2020/05/29 12:08:44	30.0000
2020/05/29 12:09:44	30.0000
2020/05/29 12:09:53	30.0000
2020/05/29 12:10:08	30.0000
2020/05/29 12:10:24	30.0000
2020/05/29 12:10:41	30.0000
2020/05/29 12:10:57	30.0000
2020/05/29 12:11:13	30.0000
2020/05/29 12:11:30	30.0000
2020/05/29 12:12:09	30.0000
2020/05/29 12:13:10	30.0000
2020/05/29 12:13:36	30.0000
2020/05/29 12:14:12	30.0000
2020/05/29 12:15:12	30.0000
2020/05/29 12:16:12	30.0000
2020/05/29 12:17:12	30.0000
2020/05/29 12:17:21	30.0000
2020/05/29 12:18:21	30.0000
2020/05/29 12:19:21	30.0000
2020/05/29 12:20:21	30.0000
2020/05/29 12:20:30	30.0000
2020/05/29 12:20:45	30.0000
2020/05/29 12:21:01	30.0000
2020/05/29 12:21:17	30.0000
2020/05/29 12:21:34	30.0000
2020/05/29 12:21:50	30.0000
2020/05/29 12:22:06	30.0000
2020/05/29 12:22:46	30.0000
2020/05/29 12:23:46	30.0000
2020/05/29 12:24:13	30.0000
2020/05/29 12:24:49	30.0000
2020/05/29 12:25:49	30.0000
2020/05/29 12:26:49	30.0000
2020/05/29 12:27:50	30.0000
2020/05/29 12:27:58	30.0000
2020/05/29 12:28:59	30.0000
2020/05/29 12:29:59	30.0000
2020/05/29 12:30:59	30.0000
2020/05/29 12:31:08	30.0000
2020/05/29 12:31:22	30.0000
2020/05/29 12:31:38	30.0000
2020/05/29 12:31:55	30.0000
2020/05/29 12:32:11	30.0000
2020/05/29 12:32:28	30.0000
2020/05/29 12:32:44	30.0000
2020/05/29 12:33:24	30.0000
2020/05/29 12:34:24	30.0000
2020/05/29 12:34:51	30.0000
2020/05/29 12:35:27	30.0000
2020/05/29 12:36:27	30.0000
2020/05/29 12:37:28	30.0000
2020/05/29 12:38:28	30.0000
2020/05/29 12:38:36	30.0000
2020/05/29 12:39:37	30.0000
2020/05/29 12:40:37	30.0000
2020/05/29 12:41:37	30.0000
2020/05/29 12:41:45	30.0000
2020/05/29 12:42:00	30.0000
2020/05/29 12:42:16	30.0000
2020/05/29 12:42:32	30.0000
2020/05/29 12:42:49	30.0000
2020/05/29 12:43:05	30.0000
2020/05/29 12:43:50	30.0000
2020/05/29 12:44:43	30.0000
2020/05/29 12:44:58	30.0000
2020/05/29 12:45:14	30.0000
2020/05/29 12:45:31	30.0000
2020/05/29 12:45:47	30.0000
2020/05/29 12:46:04	30.0000
2020/05/29 12:46:20	30.0000
2020/05/29 12:47:00	30.0000
2020/05/29 12:48:00	30.0000
2020/05/29 12:48:21	30.0000
2020/05/29 12:48:52	30.0000
2020/05/29 12:49:52	30.0000
2020/05/29 12:50:52	30.0000
2020/05/29 12:51:52	30.0000
2020/05/29 12:52:01	30.0000
2020/05/29 12:53:01	30.0000
2020/05/29 12:54:01	30.0000
2020/05/29 12:55:01	30.0000
2020/05/29 12:55:10	30.0000
2020/05/29 12:55:25	30.0000
2020/05/29 12:55:41	30.0000
2020/05/29 12:55:58	30.0000
2020/05/29 12:56:14	30.0000
2020/05/29 12:56:30	30.0000
2020/05/29 12:56:46	30.0000
2020/05/29 12:57:27	30.0000
2020/05/29 12:58:27	30.0000
2020/05/29 12:58:48	30.0000
2020/05/29 12:59:18	30.0000
2020/05/29 13:00:19	30.0000
2020/05/29 13:01:19	30.0000
2020/05/29 13:02:19	30.0000
2020/05/29 13:02:28	30.0000
2020/05/29 13:03:28	30.0000
2020/05/29 13:04:28	30.0000
2020/05/29 13:05:28	30.0000
2020/05/29 13:05:37	30.0000
2020/05/29 13:05:51	30.0000
2020/05/29 13:06:08	30.0000
2020/05/29 13:06:24	30.0000
2020/05/29 13:06:40	30.0000
2020/05/29 13:06:57	30.0000
2020/05/29 13:07:13	30.0000
2020/05/29 13:07:53	30.0000
2020/05/29 13:08:53	30.0000
2020/05/29 13:09:14	30.0000
2020/05/29 13:09:45	30.0000
2020/05/29 13:10:45	30.0000
2020/05/29 13:11:45	30.0000
2020/05/29 13:12:45	30.0000
2020/05/29 13:12:54	30.0000
2020/05/29 13:13:54	30.0000
2020/05/29 13:14:54	30.0000
2020/05/29 13:15:54	30.0000
2020/05/29 13:16:03	30.0000
2020/05/29 13:16:18	30.0000
2020/05/29 13:16:35	30.0000
2020/05/29 13:16:51	30.0000
2020/05/29 13:17:08	30.0000
2020/05/29 13:17:24	30.0000
2020/05/29 13:17:40	30.0000
2020/05/29 13:18:20	30.0000
2020/05/29 13:19:20	30.0000
2020/05/29 13:19:41	30.0000
2020/05/29 13:20:12	30.0000
2020/05/29 13:21:12	30.0000
2020/05/29 13:22:12	30.0000
2020/05/29 13:23:12	30.0000
2020/05/29 13:23:21	30.0000
2020/05/29 13:24:21	30.0000
2020/05/29 13:25:21	30.0000
2020/05/29 13:26:22	30.0000
2020/05/29 13:26:30	30.0000
2020/05/29 13:26:45	30.0000
2020/05/29 13:27:02	30.0000
2020/05/29 13:27:18	30.0000
2020/05/29 13:27:34	30.0000
2020/05/29 13:27:51	30.0000
2020/05/29 13:28:36	30.0000
Signature=0xE63ADA71
