# Supplementary material for: Functional development of a V3/glycan-specific broadly neutralizing antibody isolated from a case of HIV superinfection
Source: eLife. 2021 Jul 15;10:e68110. doi: 10.7554/eLife.68110 (PMC8376252; doi:10.7554/eLife.68110)
Supplement: Figure 2—source data 2. [file elife-68110-fig2-data2.zip › QA013.2 Dbl Ref BLI_2020.05.29/Mat_Gmat-L0_LatestInt_Naive_2020.05.29/Experiment_1/Misc. Files/200529_007.frd]

<?xml version="1.0" encoding="UTF-8" standalone="yes"?>
<ExperimentResults><ExperimentInfo Name="Experiment_1"><ExpDescription></ExpDescription><RTDVersion>2.0</RTDVersion><RunID>809C558C-8749-4348-9657-4DD3D69888F3</RunID><ExperimentType>KINETICS</ExperimentType><ExperimentSubType>KBASIC</ExperimentSubType><StartDateTime>2020-05-29T12:43:15</StartDateTime><MachineName>886RGX1</MachineName><UserName>Labuser</UserName><LotNumber></LotNumber><PlateName>200529</PlateName><PlateName2></PlateName2><SensorName>G1</SensorName><SensorPlate>1</SensorPlate><SensorType>AHC (Anti-hIgG Fc Capture)</SensorType><SensorRole>LIGAND</SensorRole><SensorInfo></SensorInfo><WritingSW>DataAcquisition.exe 11.1.2.24</WritingSW><InstrumentType>OctetRED96</InstrumentType><InstrumentSerial>FB-50183</InstrumentSerial><InstrumentFW></InstrumentFW><IntegrationTime>3.2</IntegrationTime><DSPType>CPF</DSPType><DSPStitching>1</DSPStitching><HasManifest>1</HasManifest><InfoHash>1409492000</InfoHash></ExperimentInfo><AssayParamsInfo/><KineticsData><Step><CommonData><SampleLocation>1</SampleLocation><SampleID></SampleID><SampleGroup></SampleGroup><SampleInfo></SampleInfo><SampleRow>G</SampleRow><SamplePlate>1</SamplePlate><WellType>BUFFER</WellType><Concentration>-1</Concentration><ConcentrationUnits>µg/ml</ConcentrationUnits><MolarConcentration>-1</MolarConcentration><MolarConcUnits>nM</MolarConcUnits><MolecularWeight>-1</MolecularWeight><Temperature>30</Temperature><StartTime>0</StartTime><AssayTime>30</AssayTime></CommonData><FlowRate>1000</FlowRate><StepType>BASELINE</StepType><StepName>Baseline</StepName><StepStatus>OK</StepStatus><ActualTime>30</ActualTime><CycleTime>0.2</CycleTime><AssayXData Points="150">AAAAAM3MTD66Scw+EFgZP83MTD93vn8/mpmZPzMzsz/NzMw/ZmbmPzvf/z9qvAxAmpkZQGZm
JkAzMzNAAABAQGq8TEA3iVlAZmZmQNEic0AAAIBAZmaGQM3MjEAzM5NAmpmZQM/3n0D6fqZA
zcysQDMzs0BokblAAADAQGZmxkCcxMxAAivTQC2y2UAAAOBAZmbmQM3M7EACK/NAmpn5QAAA
AEEzMwNBTmIGQYGVCUG0yAxB5/sPQTMzE0FmZhZBmpkZQc3MHEHn+x9BMzMjQWZmJkGBlSlB
tMgsQQAAMEHHSzNBTmI2QZqZOUHNzDxBYhBAQTMzQ0FmZkZBmplJQc3MTEEAAFBBMzNTQU5i
VkGamVlBtMhcQef7X0EzM2NBTmJmQZqZaUHNzGxBAABwQRsvc0FOYnZBmpl5Qc3MfEEAAIBB
jZeBQScxg0HNzIRBZmaGQWIQiEGNl4lBJzGLQcHKjEFaZI5B9P2PQY2XkUEnMZNBzcyUQVpk
lkEAAJhBmpmZQScxm0HBypxBZmaeQfT9n0GNl6FBJzGjQc3MpEFmZqZB9P2nQY2XqUEzM6tB
zcysQVpkrkH0/a9BmpmxQScxs0HByrRBWmS2QQAAuEGNl7lBJzG7Qc3MvEF/ar5BAADAQb6f
wUEzM8NBzczEQVpkxkH0/cdBjZfJQScxy0Hy0sxBZmbOQQAA0EGNl9FBJzHTQcHK1EFaZNZB
AADYQY2X2UEnMdtBzczcQVpk3kH0/d9BjZfhQScx40HByuRBWmTmQfT950GamelBJzHrQc3M
7EFmZu5B</AssayXData><AssayYData Points="150">AAAAAN+A2TpihWI6hmCuO3OCjjpU+pa5/bK2ui39vzuDq+s7RAy7O+gqNTyocss7Du/jO1BB
PTwobeI7bmfKO3Q+5zsmPeo7FgimO00+bjtS1gA8ilznOys1BTxCHfk7rnXVOwwUzzt+9OE7
bk3iO0iCDDyEFPI77974O/p6FDz9lSE8WIMJPKWcLzy//fA7fw0pPKYWpjt09rU7Q+DOO6mG
ODx9wcM7qfhKO7fFEDxrD+07+oSTOyr/CjzzQDA8owEgPHBe3ztDvpc7TzgZPCNnNzujkuE7
ZTz5Owwq3zsw09I72A8APIzpvTscggM8pggRPK2qqjvZc4A7dKD3Oz6v3jvyR/E7eOcsPHY8
vztLHB48/G7oO0SCqjutHaM7S2PuO/pVLDyt0y47g0ZGOwOIkDtL1uo7TYQ7PBeBCTw7zEc8
yXwtPOloADxQKw08h00MPFxqAzw5gdY7IfP0O4NZDjyTaDE8dQMoPGT85TtIShQ8GL2DPO7M
EDx2DPc7pIAtPD4sGjx1diw8dOsjPAyLVTzXmN47oYswPJTchTv0zgc8W4PhO2DP+Ttux+I7
X9Y0PIpUDTy0kHE7Ji43PBKoPTwJ10U8ajfhOyYvTDypI+w76G+qO7s0uzuJ08c7qgsTPPEH
rDu+qQ48s4AIPMp59jv1Hh88OJibO0PUnzuShAk8413NO69CaztDEgA8dMfPOyrrKDwjHYo7
VvvHO+XDHjydaRA8md/UO2U/wTt6Ec47Q1sDPLFu4jtlQ7Y7lwsfPN7/1juFTj88weEJPDVs
5juRuCc8</AssayYData></Step><Step><CommonData><SampleLocation>11</SampleLocation><SampleID></SampleID><SampleGroup></SampleGroup><SampleInfo></SampleInfo><SampleRow>G</SampleRow><SamplePlate>1</SamplePlate><WellType>REGENERATION</WellType><Concentration>-1</Concentration><ConcentrationUnits>µg/ml</ConcentrationUnits><MolarConcentration>-1</MolarConcentration><MolarConcUnits>nM</MolarConcUnits><MolecularWeight>-1</MolecularWeight><Temperature>30</Temperature><StartTime>61876</StartTime><AssayTime>5</AssayTime></CommonData><FlowRate>1000</FlowRate><StepType>KREGENERATION</StepType><StepName>Regeneration</StepName><StepStatus>OK</StepStatus><ActualTime>5.025</ActualTime><CycleTime>0.2</CycleTime><AssayXData Points="25">AADwQZqZ8UEnMfNBzcz0QWZm9kEAAPhBmpn5QTMz+0HAyvxBZmb+QQAAAELNzABCmpkBQmZm
AkIzMwNCAAAEQs3MBEKamQVCZmYGQjMzB0IAAAhCzcwIQpqZCUJmZgpCzUwLQg==</AssayXData><AssayYData Points="25">8kuewHAipsB7rKvAMvGvwHMrs8Ap8rXAdEm4wPpDusBY7LvAB6K9wBAKv8CeT8DA8bHBwBvK
wsDjk8PAKrzEwCDIxcD3ecbAFF7HwCcXyMCatMjAllDJwEECysAgfsrAKuvKwA==</AssayYData></Step><Step><CommonData><SampleLocation>12</SampleLocation><SampleID></SampleID><SampleGroup></SampleGroup><SampleInfo></SampleInfo><SampleRow>G</SampleRow><SamplePlate>1</SamplePlate><WellType>NEUTRALIZATION</WellType><Concentration>-1</Concentration><ConcentrationUnits>µg/ml</ConcentrationUnits><MolarConcentration>-1</MolarConcentration><MolarConcUnits>nM</MolarConcUnits><MolecularWeight>-1</MolecularWeight><Temperature>30</Temperature><StartTime>78492</StartTime><AssayTime>5</AssayTime></CommonData><FlowRate>1000</FlowRate><StepType>KREGENERATION</StepType><StepName>Regeneration</StepName><StepStatus>OK</StepStatus><ActualTime>4.999</ActualTime><CycleTime>0.2</CycleTime><AssayXData Points="25">mhkMQmHlDEI0sw1CAIAOQsdLD0KUGBBCYeUQQi2yEUL6fhJCx0sTQpQYFEJh5RRCLbIVQvp+
FkLHSxdClBgYQmHlGEItshlC+n4aQs1MG0KUGBxCYeUcQi6yHUL6fh5Cx0sfQg==</AssayXData><AssayYData Points="25">toqsv+qLpr/JiKG/X6adv1iWmr/bd5i/iBmVv13Dk7+UiZK/UCmRv2Xxjr9Nj46/+eeMv4AR
jL/oKIu/RECKvx1jib/SHIi/mVGHv/EXh7+lvoW/pVGFvygPhb8z9YS/MfODvw==</AssayYData></Step><Step><CommonData><SampleLocation>11</SampleLocation><SampleID></SampleID><SampleGroup></SampleGroup><SampleInfo></SampleInfo><SampleRow>G</SampleRow><SamplePlate>1</SamplePlate><WellType>REGENERATION</WellType><Concentration>-1</Concentration><ConcentrationUnits>µg/ml</ConcentrationUnits><MolarConcentration>-1</MolarConcentration><MolarConcUnits>nM</MolarConcUnits><MolecularWeight>-1</MolecularWeight><Temperature>30</Temperature><StartTime>94784</StartTime><AssayTime>5</AssayTime></CommonData><FlowRate>1000</FlowRate><StepType>KREGENERATION</StepType><StepName>Regeneration</StepName><StepStatus>OK</StepStatus><ActualTime>5</ActualTime><CycleTime>0.2</CycleTime><AssayXData Points="25">lBggQmHlIEIusiFC+n4iQsdLI0KUGCRCYeUkQi6yJUIBgCZCx0snQpQYKEJh5ShCLrIpQvp+
KkLHSytClBgsQmHlLEIusi1C+n4uQsdLL0KUGDBCYeUwQi6yMUL6fjJCx0szQg==</AssayXData><AssayYData Points="25">O4a4wOX8vMAn87/AYNrBwLNsw8DpssTArK7FwLDDxsBwYsfAr0DIwBb+yMA5qsnAUyLKwIim
ysBSIMvA/5jLwOo1zMA2gczA1NHMwNM+zcB6pc3AQwrOwGNkzsBdos7A+87OwA==</AssayYData></Step><Step><CommonData><SampleLocation>12</SampleLocation><SampleID></SampleID><SampleGroup></SampleGroup><SampleInfo></SampleInfo><SampleRow>G</SampleRow><SamplePlate>1</SamplePlate><WellType>NEUTRALIZATION</WellType><Concentration>-1</Concentration><ConcentrationUnits>µg/ml</ConcentrationUnits><MolarConcentration>-1</MolarConcentration><MolarConcUnits>nM</MolarConcUnits><MolecularWeight>-1</MolecularWeight><Temperature>30</Temperature><StartTime>110914</StartTime><AssayTime>5</AssayTime></CommonData><FlowRate>1000</FlowRate><StepType>KREGENERATION</StepType><StepName>Regeneration</StepName><StepStatus>OK</StepStatus><ActualTime>5</ActualTime><CycleTime>0.2</CycleTime><AssayXData Points="25">lBg0QnnpNEIusjVC9H02QsdLN0KUGDhCYeU4Qi6yOUL6fjpCx0s7QpQYPEJh5TxCLrI9QvR9
PkLHSz9ClBhAQmHlQEInsUFCMohCQsdLQ0KUGERCYeVEQi6yRUL0fUZCx0tHQg==</AssayXData><AssayYData Points="25">C/Orv3h5pr9Fa6G/JGmcvwQJmb9xtpa/446UvxHskb8AMpC/n8SOv1zajL8wO4y/P5WLvxNg
ir8MrYi/y12IvxRph793boa/ofiFvxdihL8HP4S/TuqDv7png7+/yoK/KKGCvw==</AssayYData></Step><Step><CommonData><SampleLocation>11</SampleLocation><SampleID></SampleID><SampleGroup></SampleGroup><SampleInfo></SampleInfo><SampleRow>G</SampleRow><SamplePlate>1</SamplePlate><WellType>REGENERATION</WellType><Concentration>-1</Concentration><ConcentrationUnits>µg/ml</ConcentrationUnits><MolarConcentration>-1</MolarConcentration><MolarConcUnits>nM</MolarConcUnits><MolecularWeight>-1</MolecularWeight><Temperature>30</Temperature><StartTime>127041</StartTime><AssayTime>5</AssayTime></CommonData><FlowRate>1000</FlowRate><StepType>KREGENERATION</StepType><StepName>Regeneration</StepName><StepStatus>OK</StepStatus><ActualTime>5</ActualTime><CycleTime>0.2</CycleTime><AssayXData Points="25">lBhIQmHlSEIusklC+n5KQsdLS0KUGExCYeVMQi6yTUL6fk5CwUpPQpQYUEJb5FBCLrJRQvp+
UkLHS1NClBhUQmHlVEIuslVC+n5WQsFKV0KOF1hCYeVYQiixWUL6flpCx0tbQg==</AssayXData><AssayYData Points="25">bMS4wMjbvcBxjMDAK0bCwPrFw8AE3MTA9bHFwLKixsCYfsfANiLIwGazyMCbKcnAqKrJwJct
ysAMosrAZeTKwPhiy8C5ksvAFv3LwN2GzMC9qszAIfnMwPtPzcD6V83Ap7fNwA==</AssayYData></Step><Step><CommonData><SampleLocation>12</SampleLocation><SampleID></SampleID><SampleGroup></SampleGroup><SampleInfo></SampleInfo><SampleRow>G</SampleRow><SamplePlate>1</SamplePlate><WellType>NEUTRALIZATION</WellType><Concentration>-1</Concentration><ConcentrationUnits>µg/ml</ConcentrationUnits><MolarConcentration>-1</MolarConcentration><MolarConcUnits>nM</MolarConcUnits><MolecularWeight>-1</MolecularWeight><Temperature>30</Temperature><StartTime>143523</StartTime><AssayTime>5</AssayTime></CommonData><FlowRate>1000</FlowRate><StepType>KREGENERATION</StepType><StepName>Regeneration</StepName><StepStatus>OK</StepStatus><ActualTime>5.004</ActualTime><CycleTime>0.2</CycleTime><AssayXData Points="25">lBhcQmHlXEIusl1C9H1eQsdLX0KUGGBCYeVgQjSzYUL6fmJCx0tjQo4XZEJh5WRCJ7FlQvR9
ZkLHS2dCjhdoQmHlaEIusmlC9H1qQiNba0KOF2xCYeVsQiixbUL6fm5C4E9vQg==</AssayXData><AssayYData Points="25">0jehv1dwnL9k8Za/5emRvxfJjr+MtIy/vE2KvwOxh78n0IW/F1aEv4zLg79TUoK/jOqAv1vu
fr9A5Xy/2/N6v3Dger+UJHi/NHR2vwNsdr/CTXS/z0Fzv+w0cb97E3C/wiVwvw==</AssayYData></Step><Step><CommonData><SampleLocation>1</SampleLocation><SampleID></SampleID><SampleGroup></SampleGroup><SampleInfo></SampleInfo><SampleRow>G</SampleRow><SamplePlate>1</SamplePlate><WellType>BUFFER</WellType><Concentration>-1</Concentration><ConcentrationUnits>µg/ml</ConcentrationUnits><MolarConcentration>-1</MolarConcentration><MolarConcUnits>nM</MolarConcUnits><MolecularWeight>-1</MolecularWeight><Temperature>30</Temperature><StartTime>158609</StartTime><AssayTime>30</AssayTime></CommonData><FlowRate>1000</FlowRate><StepType>BASELINE</StepType><StepName>Baseline2</StepName><StepStatus>OK</StepStatus><ActualTime>29.999</ActualTime><CycleTime>0.2</CycleTime><AssayXData Points="150">sx1wQnrpcEJHtnFCE4NyQuBPc0KtHHRCeul0Qke2dUITg3ZC4E93Qq0ceEKA6nhCR7Z5QhOD
ekLgT3tCrRx8QnrpfEJHtn1CE4N+QuBPf0JWDoBCvXSAQiPbgEKKQYFC8KeBQlYOgkK9dIJC
I9uCQopBg0Lwp4NCVg6EQr10hEIj24RCikGFQvCnhUJWDoZCvXSGQiPbhkKKQYdC8KeHQlYO
iEK9dIhCI9uIQopBiULwp4lCXQ+KQr10ikIj24pCB0GLQvCni0JWDoxCvXSMQiPbjEKKQY1C
8KeNQlYOjkK9dI5CI9uOQopBj0Lwp49CVg6QQjp0kEIj25BCikGRQvCnkUJWDpJCvXSSQiPb
kkKKQZNCbaeTQlYOlEK9dJRCI9uUQopBlULwp5VCVg6WQjp0lkKg2pZCikGXQm2nl0LTDZhC
vXSYQiPbmEIHQZlC8KeZQtQNmkI6dJpCI9uaQopBm0Lwp5tCVg6cQr10nEIj25xCikGdQm2n
nULUDZ5CvXSeQiPbnkKKQZ9C8KefQlYOoEK9dKBCI9ugQgdBoULwp6FCVg6iQjp0okIj26JC
ikGjQvCno0LUDaRCvXSkQiPbpEKKQaVC8KelQtQNpkI6dKZCI9umQopBp0Jtp6dC1A2oQr10
qEIj26hCB0GpQvCnqUJWDqpCvXSqQiPbqkKKQatCbaerQlYOrEI6dKxCoNqsQgdBrUJtp61C
1A2uQjp0rkIj265CikGvQvCnr0JWDrBCvXSwQqDasEKKQbFCbaexQlYOskK9dLJCI9uyQgdB
s0Lwp7NC</AssayXData><AssayYData Points="150">7XVhv14cYL9DLl+/3yxfvwkrXr9Csl2/DqRdv4S3XL8N/1u/lptcv8oxXL+0t1u/ECdav2Hq
WL/pMlm/rwFbvyJ6WL/cBFe/ijlXv7jaVb+U3lW/EBxXv+peVb/lHVa/6VNVv30MVr/uflO/
x89Tvx5DVL/aFlS/IxhSv8FiU78XfVO/ZpVRv5xiUr/QiFK/5RZRv+eTUb/WYFG/+FdQv9cc
UL+zB1C/ij5Qvyz5T78UKk+//JFOv9HdTr/uI06/BmdOv9d/T78wmU2/rH5Ov8UCTr/X3k2/
0mtLv134TL/4lEy/kxVMv376S78gL0y/GjxMv9FjS7/190q/LCtLv1kKSr9UyEm/ivJKvyij
Sr85wUq/yKRJv+cLSL9HSUm/s9xIv4pPSL9UqUi/FjpIv75OSL/e0Ue/zVtIv8KdR794IEa/
d+hIv8dtR78doEe/eJtGv22tRb/GcEa/s/VFv1gWRb9J/0S/W9VFv/25RL95dEW/d/lFv+Ta
RL9ogUS/v/tEvwspQ79tt0S/oTVDvyRbRL/9q0O/JURDv/SzQ7+0wkK/hIdCvzZaQ7+pHkK/
a2FCv8zHQr+ZzEG/VKpBv0UcQr/SVkK/Ak1BvzFOQr83PkG/R70/v6V7Qb+TDkC/XqNAv29h
Qb+ZCkK/FjhAvwqrQL8laEC/nrdAv4HBP7/zsz+/3zVBv3yPPr88wT+/6VM+v0FpPr+2ZD6/
tfc+v5ThPb++Sz6/jY4+vzHuPb8YvDy/1xw+v5ERPb/FnD2/2sY9v875PL+ElD2/jzM8vyzi
Pb+zEj2/</AssayYData></Step><Step><CommonData><SampleLocation>2</SampleLocation><SampleID>QA013.2 mature</SampleID><SampleGroup></SampleGroup><SampleInfo></SampleInfo><SampleRow>G</SampleRow><SamplePlate>1</SamplePlate><WellType>KLOAD</WellType><Concentration>10</Concentration><ConcentrationUnits>µg/ml</ConcentrationUnits><MolarConcentration>-1</MolarConcentration><MolarConcUnits>nM</MolarConcUnits><MolecularWeight>-1</MolecularWeight><Temperature>30</Temperature><StartTime>194014</StartTime><AssayTime>80</AssayTime></CommonData><FlowRate>1000</FlowRate><StepType>LOADING</StepType><StepName>Loading</StepName><StepStatus>OK</StepStatus><ActualTime>79.999</ActualTime><CycleTime>0.2</CycleTime><AssayXData Points="400">Vg60Qjl0tEIj27RCiUG1Qm2ntUJWDrZCvHS2QqDatkKJQbdC8Ke3QlYOuEK8dLhCKdy4QolB
uULwp7lC0w26Qrx0ukIj27pCBkG7Qm2nu0LTDbxCOXS8QiPbvEKJQb1CbKe9QuUQvkI5dL5C
I9u+QgZBv0Izs79C0w3AQjl0wEKg2sBCiUHBQn+qwUJWDsJCvHTCQqDawkIGQcNC8KfDQlYO
xEI5dMRCoNrEQolBxULwp8VCVg7GQrx0xkKg2sZCiUHHQvCnx0LTDchCOXTIQqDayEIGQclC
bKfJQtMNykI5dMpCoNrKQgZBy0Lwp8tC0w3MQjl0zEIj28xCBkHNQmynzULTDc5COXTOQiPb
zkIGQc9C/KnPQlYO0EK8dNBCKdzQQgZB0ULwp9FC0w3SQrx00kKg2tJCBkHTQmyn00LTDdRC
OXTUQiPb1EIGQdVC8KfVQlYO1kI5dNZCoNrWQgZB10Jsp9dC0w3YQjl02EKg2thCiUHZQmyn
2ULTDdpCOXTaQqDa2kIGQdtCbKfbQtMN3EI5dNxCoNrcQgZB3UJsp91CVg7eQjl03kKm295C
BkHfQmyn30LTDeBCOXTgQqDa4EIGQeFCbKfhQtMN4kK8dOJCoNriQgZB40Jsp+NCoBrkQjl0
5EIj2+RCBkHlQmyn5ULlEOZCOXTmQqDa5kIGQedCbKfnQtMN6EI5dOhCoNroQgZB6UJsp+lC
0w3qQjl06kKg2upCBkHrQmyn60LTDexCOXTsQiPb7EKJQe1CbKftQtMN7kI5dO5CI9vuQolB
70Jsp+9C0w3wQjl08EKg2vBCBkHxQvCn8ULTDfJCOXTyQqDa8kIGQfNCbKfzQlYO9EI6dPRC
oNr0QolB9UL8qfVC2Q72Qrx09kKg2vZCaFH3QvCn90JWDvhCvHT4QiPb+EKJQflC8Kf5QlYO
+kK8dPpCI9v6QolB+0Lwp/tCVg78Qrx0/EIj2/xCiUH9QvCn/UJWDv5CTHf+QiPb/kKJQf9C
8Kf/QisHAENeOgBDkm0AQ8SgAEP40wBDKwcBQ146AUOSbQFDxKABQ/jTAUMrBwJDXjoCQ5Jt
AkMMogJD+NMCQysHA0NeOgNDUG0DQ8SgA0P40wNDKwcEQy89BEOSbQRDxKAEQ/jTBEPqBgVD
XjoFQ5JtBUPEoAVD+NMFQysHBkNeOgZDUG0GQ8SgBkP40wZD8AcHQ146B0OSbQdDxKAHQ/jT
B0PqBghDXjoIQ5JtCEODoAhD+NMIQ+oGCUNeOglDkm0JQ8SgCUP40wlDKwcKQ146CkOSbQpD
g6AKQ/jTCkMrBwtDXjoLQ1BtC0PEoAtD+NMLQ+oGDENeOgxDkm0MQ8SgDEP40wxDKwcNQ146
DUOSbQ1Dg6ANQ8nWDUMrBw5DXjoOQ5JtDkPEoA5DttMOQysHD0NeOg9Dkm0PQ8SgD0O20w9D
KwcQQx06EEOSbRBDg6AQQ/jTEEPqBhFDXjoRQ5JtEUODoBFD+NMRQysHEkNeOhJDkm0SQ4Og
EkP40xJDbAcTQ146E0NQbRNDxKATQ/jTE0MrBxRDHToUQ5JtFEPEoBRDttMUQysHFUNeOhVD
km0VQ8SgFUP40xVD6gYWQx06FkOSbRZDxKAWQ7bTFkPqBhdDXjoXQyFwF0ODoBdDttMXQysH
GEMdOhhDkm0YQ4OgGEP40xhDKwcZQx06GUOSbRlDxKAZQ/jTGUPqBhpDXjoaQ1BtGkODoBpD
ttMaQysHG0McOhtDkm0bQ8SgG0P40xtDKwccQxw6HENQbRxDxKAcQ/jTHEMrBx1DHDodQ5Jt
HUODoB1DttMdQ+oGHkNeOh5Dkm0eQ8SgHkP40x5D6gYfQxw6H0NQbR9DxKAfQ7bTH0NKDCBD
HDogQ1BtIEODoCBDttMgQ+oGIUMcOiFDUG0hQ8SgIUO20yFD6gYiQ146IkOSbSJDg6AiQ7bT
IkPqBiNDXjojQ1BtI0OJoSNDttMjQ+oGJENeOiRDUG0kQ4OgJEO20yRD6gYlQ146JUNQbSVD
xKAlQ7bTJUPqBiZDHDomQ1BtJkODoCZDttMmQysHJ0McOidDUG0nQ8SgJ0O20ydD6gYoQ146
KENQbShDg6AoQ7bTKEPqBilDHDopQ1BtKUNapClDttMpQw==</AssayXData><AssayYData Points="400">dTpAv9vYPb/eojm/ffQ1vxlmMb+RUy+/iocqv+xVJ7/P7CO/WUEfv9TyG7/X6Be/s8YUvzci
Eb8vvw2/YbAKv9tDBr8xfwK/s7f9vtUV9b5afe++kNLovqPW5L6SPt2+hnjUvh86zr6aA8a+
MyrDvrbbur5U37K+vk2uvnHHpb5AiqG+oEicvpAulb6svI6+By+JvuvUgL5DMn2+gkxvvg2r
YL6KLle+g1BNvj1AQb4zFS++c7krvtuXIb4GORa+b3cLvury/b29fvG9ZJzSve2RvL3qg7C9
B9igvY+rib0toXu9ZkVFvfOeJr3yjeG88fhyvPjkObwDO4u76mM+O7bfUzwJ5KM8Ik3lPMvM
Ej2auDE9GtJOPR4daj1raJA9MKaZPVCHsD0sEq49+WfKPXXZ2D1dXew9i8bpPTG7Aj7jowg+
Kj8VPuvxEj4Nzxw+1K0iPkgUKD5q2jA+P6g5PgQkPj5dL0Y+GKRIPolDTj5JC1c+DZpcPhXx
ZT5MbWo+SL5rPrN+cT4+N30+2L6APkRtgj51W4M+O4SGPmXVij4cYos+g4yNPoYKkj7K0JQ+
slyXPqhvmD4JNJw+UFGcPmScnT618KI+m+yjPkEhpz4VV6g+HmupPgJyrT6wYK8+JjmxPk+3
tD45orY+H4u5PhgmvD5Vn7o+gCO8PnCbwD7gK8A+ROPDPuQexT6AZck+/jjKPu9iyz7lac0+
GvbOPjpZ0j7UVNM+XADUPu6s1j6vBto+Z9jaPjk93T6enN0+JuDfPpnI3z5xneI+x3vkPmdz
6D6H7ug+/EXqPjxi6D73E+w+77jtPga57z7BovA+UoH1PkmK8T6Xu/c+5Bj4PoJH+T5uZfo+
wZT9Ph7M/z5TNvw+fW//PsNiAT+scQE/lgsCPxIcAz9wDgI/ilUEP4bwBT+3OgU/Vs0GPwwd
Bj8CWQY/u5sIP7U+CT+WNQk/jjgKP4MhCz/N/Ak/6vEKP+x9DD/VRQ0/tB0PP1VaDj9nfQ8/
v5gPP0QwED/ZzRA/ZY4RP+jVEz+WchI/QOUTP6LJEj/yNRM/Ve8UP9zGFT9TaxY/X+kWPzw9
Fz+qjxY/GGQYP/hsGD9wthk//RMaP+x3Gj9Yvxo/V1wbPxH2HD/3Mhs/omAcPwjrHD9x0R0/
GXAfPwCPHj9kgR8/WHAfP3gwIT9Z5iA/dk4iPxCDIT9JxCI/4PoiPxwjIz/EyiM/zjQjP5Bk
JT88OCU/3hclP0TiJT+qkyY/LesmPxyBJz9kPic/gbQoP9aOKD8gmyg/lQopP+uEKj+KBiw/
ZOkqP2XwKz9fDCs/hgEtP6JpLT9CxCw/sH0tPxLsLT8v5S0/m5suP2MWLj8cqS4/FqkwPxtn
MD9PxjA/8wUwP1QYMj87BjI/b2ozPyj+MT971zI/aXIzP3XTMz8rJDU/fko0PyDzMz+upDU/
mHg1P164Nj+YXjY/IVY2P2HINz9V0Tc/Rsc3P/e/OD8bVjg/aTM5P7CJOj+8Rzs/owE7P7jQ
Oj+qzzs/9O07P8sMPD8/fTs/6lw8P9RgPT+Jmzs/sbw9PxjvPT+dCD4/tbQ/P29tPj9WTT8/
dgBAP4l4Pz/rpkA/mN0/P3DPQD99oEE/r21CP24sQT8hEkM/wmBCPwW4Qj/vSkQ/Hy9EP4db
RD9fJUQ/2s1DP+8jRj/i/UQ/PO1FPyXaRT8QRUY/NfJHP41aRj+5WUc/VgxHPwAkSD/zC0k/
BX9KP/5WSD9c3Ug/w75KP7EKSj/DiEk/mERKP0dgSj9c+0k/MLZMPzXJSz+JgUw/fg1LP+13
Sz86l0w/+n1NP7g+TT8pXE0/4FpOPw/ITj+NYU4/YqhOP/pjTj9H8k8/uVBPP63bUD9UmE8/
L6pQP/emUD8n4FA/yLxRP+/QUT8RPVI/VbFRPyR6UT/J1lI/qydTP2O2Uz+B5FI/DflTP0Y1
Uz8+f1Q/505VP3hUVD/3W1Y/h/BVP6sAVj+awFY/i/BWPwQ2WD9pz1Y/4rlWP1+VVz9cKVc/
8FpXPyhAVz9rEVk/MK1YPz+8WD9sEFg/Me9ZP/W/WT9Vdls/EztaP9pBWT9l3lo/bpxbP/0k
Wz8AGlw/lE5cPxZ9Wz9jdF0/8+NcPxzwXT/VM10/lhNePw==</AssayYData></Step><Step><CommonData><SampleLocation>1</SampleLocation><SampleID></SampleID><SampleGroup></SampleGroup><SampleInfo></SampleInfo><SampleRow>G</SampleRow><SamplePlate>1</SamplePlate><WellType>BUFFER</WellType><Concentration>-1</Concentration><ConcentrationUnits>µg/ml</ConcentrationUnits><MolarConcentration>-1</MolarConcentration><MolarConcUnits>nM</MolarConcUnits><MolecularWeight>-1</MolecularWeight><Temperature>30</Temperature><StartTime>279802</StartTime><AssayTime>30</AssayTime></CommonData><FlowRate>1000</FlowRate><StepType>BASELINE</StepType><StepName>Baseline3</StepName><StepStatus>OK</StepStatus><ActualTime>29.999</ActualTime><CycleTime>0.2</CycleTime><AssayXData Points="150">6QYqQ9s5KkMObSpDg6AqQ3TTKkPpBitD2zkrQ09tK0NBoCtDdNMrQ6cGLEMcOixDT20sQ4Og
LEN00yxDpwYtQxw6LUNPbS1DQaAtQ7bTLUOnBi5D4TouQ09tLkNBoC5DdNMuQ6cGL0McOi9D
Dm0vQ4OgL0N00y9DpwYwQxw6MENPbTBDg6AwQ7bTMEOnBjFD2zkxQw5tMUOJoTFDdNMxQ6cG
MkPbOTJDDm0yQ4OgMkO20zJD6QYzQ9s5M0MObTNDQaAzQ3TTM0OnBjRD2zk0Qw5tNENBoDRD
ttM0Q6cGNUPbOTVDDm01Q4OgNUN00zVDeAk2Qxw6NkNPbTZDQaA2Q3TTNkPpBjdDHDo3Qw5t
N0NBoDdDdNM3Q6cGOEPbOThDT204Q4OgOEN00zhDpwY5Q9s5OUOXbjlDg6A5Q3TTOUOnBjpD
2zk6QxpvOkOJoTpDdNM6Q6gGO0PbOTtDDm07Q0GgO0N00ztD6QY8Q9s5PEMObTxDg6A8Q3TT
PEOoBj1D2zk9Q09tPUNBoD1DdNM9Q+kGPkPbOT5DT20+Q0GgPkO20z5DqAY/Q9s5P0MObT9D
xKA/Q3TTP0OoBkBD2zlAQw5tQENBoEBDdNNAQ+kGQUPbOUFDDm1BQ0GgQUN000FDqAZCQ9s5
QkMObUJDQaBCQ3TTQkOoBkND2zlDQw5tQ0NBoENDh9ZDQ+kGREPbOURDDm1EQ0GgREN000RD
qAZFQ9s5RUMObUVDEqNFQ3TTRUOoBkZD2zlGQw5tRkODoEZDdNNGQ+kGR0PbOUdDT21HQ4Og
R0N000dD</AssayXData><AssayYData Points="150">E2pkP8wYZz+hU2c/X45mP+bEZz/phmc//EVnP2WBZz95kGg/O8NpP8QCaD+up2c/Cf5oP6Jf
aD95Qmg/uhxqPx5AaT9RoGg/7otpP57RaD+bF2g/PxpoP9ZLaD/UKWk/m+hoP/QmaT97zGg/
O2ZoP9JCaD+romk/Kc9pPxLXaT/n+mk/SPNpPwYUaj8Oamk/raVpP8fvaj+M0mg/P5xpP7uW
aj+8lWo/RBJqPx3CaT8kWWk/SipqP1E8aT+b/Wk/l7tqP95maT+uD2k/VzxrP7ngaj8ygms/
uEdrP+a4aj/FsWg/nuppP1nPaj8LsGo/tVFqP0Msaz9BDmk/5Q9sP4uOaj8Wc2s/QcRqP7lW
aj/KGms//D1rP6PvaT+n+Wo/o3BrPzpMaz+DPmo/FCtrP5sYaz8/12o/eEVrP3fhaT/1vGs/
cnFrP9+obD94DGs/DjNsP2JAbD9Z+2o/QTNrPwjLaz+fXWs/7TJrPyvuaz/PNmo/k69sP/Js
az91EG0/S0dsPysFbD9HEGw/ZYlrP05zaz/a1Gw/PrprP6ubaj9hbGw/aQlsP3UMbD9MzGs/
botsP71mbD+qn2s/aotrPwRkbD+/pWs/eMhsP8YCaz8Fm2w/ZmRsPyVYbT/UPmw/pYFsP+3N
bD8Z/Gs/mXtrP43laz9X2mw//UlrP5VGbT/wlWw/ugBtP4L/bD85Pms/yHpsP5MqbD/DhG0/
ValsPyuMbD8SZGs/8CdtP+hqbD81V2w/GMJsP+5rbD9o72s//AdtP+OtbD/5e2w/mVdsP+ks
bT8QlGw/</AssayYData></Step><Step><CommonData><SampleLocation>10</SampleLocation><SampleID>BG505 SOSIP</SampleID><SampleGroup></SampleGroup><SampleInfo></SampleInfo><SampleRow>G</SampleRow><SamplePlate>1</SamplePlate><WellType>KSAMPLE</WellType><Concentration>-1</Concentration><ConcentrationUnits>µg/ml</ConcentrationUnits><MolarConcentration>7.81</MolarConcentration><MolarConcUnits>nM</MolarConcUnits><MolecularWeight>-1</MolecularWeight><Temperature>30</Temperature><StartTime>318673</StartTime><AssayTime>180</AssayTime></CommonData><FlowRate>600</FlowRate><StepType>ASSOC</StepType><StepName>Association</StepName><StepStatus>OK</StepStatus><ActualTime>179.999</ActualTime><CycleTime>0.2</CycleTime><AssayXData Points="900">pwZIQ9o5SEPMbEhDQaBIQ3TTSEOnBklDmTlJQ8xsSUNBoElDdNNJQ6cGSkPaOUpDzGxKQ/+f
SkN000pDpwZLQ9o5S0MNbUtD/59LQzLTS0NlBkxD2jlMQw1tTEP/n0xDdNNMQ2UGTUOZOU1D
W29NQ0GgTUN0001DpwZOQ9o5TkPMbE5DQaBOQ3TTTkOnBk9DHDpPQw1tT0P/n09DdNNPQ2UG
UEMiO1BDDW1QQ/+fUEN001BDZQZRQ9o5UUPMbFFDQaBRQ3TTUUOnBlJDmTlSQ8xsUkP/n1JD
dNNSQ6cGU0OZOVNDDW1TQ0GgU0N001NDZQZUQ5k5VEMNbVRDQaBUQ3TTVENlBlVD2jlVQ8xs
VUNBoFVDdNNVQ+kGVkPaOVZDzGxWQ/+fVkMy01ZDQwtXQ5k5V0PMbFdD/59XQ3TTV0PvB1hD
2jlYQw1tWEP/n1hDdNNYQ6cGWUOlO1lDDW1ZQ0GgWUN001lDpwZaQ9o5WkPMbFpDiKFaQzLT
WkOnBltD2jlbQw1tW0P/n1tDdNNbQ6cGXEOZOVxDDW1cQ0GgXEN001xDpwZdQ9o5XUPMbF1D
/59dQ3TTXUNmBl5DmTleQw1tXkNBoF5DMtNeQ2YGX0PaOV9DDW1fQ0GgX0My019DZgZgQ5k5
YEPMbGBDm6RgQ3TTYEOnBmFDmTlhQ8xsYUP/n2FDtdNhQ6cGYkPaOWJD3m9iQ0GgYkMy02JD
ZgZjQ9o5Y0PMbGNDQaBjQzLTY0NmBmRDmTlkQw1tZENBoGRDMtNkQ6cGZUOZOWVDDW1lQ/+f
ZUMy02VDZgZmQ5k5ZkMNbWZD/59mQ3TTZkNmBmdD2jlnQ8xsZ0P/n2dDdNNnQ2YGaEPaOWhD
zGxoQ/+faEMy02hDpwZpQ5k5aUPMbGlDQKBpQzLTaUMqB2pDvj9qQw5takP/n2pDMtNqQ2YG
a0OZOWtDzGxrQ0Cga0N002tDZgZsQ9o5bEPMbGxD/59sQzLTbENmBm1D2jltQw5tbUP/n21D
MtNtQ2YGbkOZOW5DzGxuQ/+fbkMy025DZgZvQ5k5b0NPbW9D/59vQ/fTb0NmBnBD2jlwQ8xs
cENAoHBDMtNwQ2YGcUPaOXFDDm1xQ/+fcUMy03FDZgZyQ5k5ckPMbHJD/59yQ5nZckOnBnND
2jlzQ8xsc0P/n3NDMtNzQ2YGdEPaOXRDzGx0Q/+fdEMy03RDZgZ1Q5k5dUPYbnVD/591Q3TT
dUOnBnZDmTl2Q8xsdkOCoHZDdNN2Q2YGd0PaOXdDzGx3Q/+fd0N003dDZgZ4Q9o5eEMObXhD
QKB4Q3TTeEOnBnlD2jl5Qw5teUNAoHlDdNN5Q6cGekPaOXpDDm16Q0CgekN003pDpwZ7Q9o5
e0PSbXtDQKB7Q5LYe0NsB3xD2jl8Q7VzfENAoHxDdNN8Q6cGfUPaOX1DDm19Q0CgfUN0031D
6AZ+Q9o5fkPMbH5DQKB+Qz7VfkPvB39D2jl/Q8xsf0NAoH9DdNN/QzMDgEPtHIBDhzaAQyBQ
gEO6aYBD94OAQ+2cgEOHtoBDINCAQ7rpgENUA4FD7RyBQ2Y2gUMAUIFDummBQ1SDgUPMnIFD
h7aBQwDQgUO66YFDVAOCQ+0cgkOHNoJDIFCCQ7ppgkMYhIJD7ZyCQ2a2gkMg0IJDuumCQzMD
g0PMHINDhzaDQyBQg0O6aYNDVIODQ+2cg0OHtoNDANCDQ7rpg0MzA4RD7RyEQ4c2hEMAUIRD
ummEQ1SDhEPtnIRDZraEQyDQhEO66YRDMwOFQ+0chUNmNoVDIFCFQ7pphUMzg4VD7ZyFQ4e2
hUMg0IVDuumFQ/cDhkPtHIZDhzaGQyBQhkO6aYZDVIOGQ8ychkNmtoZDINCGQ7rphkNUA4dD
zByHQ4c2h0PEUIdDummHQ1SDh0PMnIdDh7aHQyDQh0O66YdDMwOIQ5EdiEOHNohDAFCIQ7pp
iENUg4hD7ZyIQ4e2iEMg0IhDuumIQ9YDiUPtHIlDhzaJQyBQiUOZaYlDVIOJQ+2ciUNmtolD
INCJQ7rpiUNUA4pD7RyKQ2Y2ikMgUIpDmWmKQ1SDikPMnIpDZraKQwDQikO66YpDVAOLQ+0c
i0OHNotDAFCLQ7ppi0NUg4tDzJyLQ4e2i0Mg0ItDmemLQzMDjEPtHIxDZjaMQyBQjEOZaYxD
eoSMQ+2cjEOHtoxDINCMQ7rpjEMzA41D7RyNQ4c2jUPEUI1DummNQ1SDjUPtnI1Dh7aNQwDQ
jUO66Y1DMwOOQ+0cjkNmNo5DAFCOQ5lpjkMzg45DzJyOQ2a2jkMA0I5DuumOQ1QDj0PMHI9D
ZjaPQwBQj0O6aY9DM4OPQ8ycj0OHto9DANCPQ7rpj0MzA5BD7RyQQ2Y2kEMAUJBDhWuQQ1SD
kEPMnJBDZraQQyDQkEOZ6ZBDMwORQ8wckUMqN5FDAFCRQ5lpkUMzg5FDzJyRQ2a2kUMA0JFD
memRQ1QDkkOjIJJDZjaSQwBQkkOZaZJDM4OSQ/OdkkNmtpJDANCSQ5npkkMzA5NDzByTQ2Y2
k0MAUJNDmWmTQzODk0PMnJNDZraTQwDQk0OZ6ZNDMwOUQ+0clENmNpRDAFCUQ5lplENUg5RD
zJyUQ2a2lEMA0JRDmemUQzMDlUPMHJVDZjaVQyBQlUO6aZVDM4OVQ8yclUNmtpVDANCVQ7rp
lUNUA5ZDzByWQ4c2lkMAUJZDummWQzODlkPMnJZDZraWQwDQlkMc6pZDMwOXQ8wcl0NmNpdD
AFCXQ5lpl0NUg5dDzJyXQ8i2l0PE0JdDuumXQzMDmEPMHJhD7zeYQwBQmEOZaZhDM4OYQ8yc
mENmtphDANCYQ5npmEMzA5lDzByZQ2Y2mUMAUJlDmWmZQ1SDmUPMnJlDZraZQwDQmUO66ZlD
MwOaQ8wcmkPpNppDAFCaQxxqmkMzg5pDzJyaQ2a2mkMg0JpDmemaQzMDm0PtHJtDMTibQwBQ
m0O6aZtDM4ObQy+dm0OHtptDINCbQ5npm0NUA5xDzBycQ4c2nEMAUJxDmWmcQzODnEPtnJxD
h7acQ0HQnEOZ6ZxDVAOdQ+0cnUOHNp1DIFCdQ7ppnUNUg51D7ZydQ4e2nUMg0J1DuumdQ1QD
nkPtHJ5DhzaeQyBQnkO6aZ5DVIOeQ+2cnkOHtp5DINCeQ7rpnkNUA59D7RyfQ4c2n0MgUJ9D
ummfQ1SDn0PtnJ9Dh7afQyDQn0O66Z9DvASgQ+0coEOHNqBDIFCgQ15qoENUg6BD7ZygQ4e2
oEMg0KBDuumgQ1QDoUPtHKFDhzahQyBQoUO6aaFDVIOhQ+2coUOHtqFDINChQ7rpoUNUA6JD
7RyiQ4c2okMgUKJDummiQ1SDokPtnKJDh7aiQyDQokO66aJDVAOjQ+0co0OHNqNDIFCjQ7pp
o0M5hKND7ZyjQ4e2o0Mg0KNDuumjQ1QDpEPtHKRDZjakQwBQpEO6aaRDVIOkQ+2cpEOGtqRD
INCkQ7rppENUA6VD7RylQ4Y2pUMgUKVDummlQ1SDpUPtnKVDhralQyDQpUMC66VDVAOmQ+0c
pkOGNqZDIFCmQ5lppkNUg6ZD7ZymQ4a2pkMg0KZDmemmQ1QDp0PtHKdDhjanQwBQp0NeaqdD
MoOnQ+2cp0OGtqdDINCnQ5npp0NUA6hD7RyoQ2Y2qEMgUKhDummoQzKDqEPtnKhDZraoQyDQ
qEO66ahDVAOpQ98fqUNmNqlDAFCpQ7ppqUNUg6lDzJypQ4a2qUMg0KlDuumpQzIDqkPtHKpD
ZjaqQyBQqkOZaapDVIOqQ+2cqkNmtqpDINCqQ7rpqkMyA6tD7RyrQ2Y2q0MgUKtDmWmrQ1SD
q0PMnKtDKrerQwDQq0OZ6atDMgOsQ8wcrENmNqxDIFCsQ7pprEMyg6xD7ZysQ4a2rEMg0KxD
memsQzIDrUPtHK1DhjatQwBQrUPaaa1DMoOtQ8ycrUOGtq1DANCtQ4vsrUMyA65DzByuQ4Y2
rkMAUK5DummuQ1SDrkPMnK5DZrauQwDQrkOZ6a5DMgOvQzUer0PON69DIFCvQ5lpr0NUg69D
0p2vQ2a2r0Mg0K9DrOyvQ1QDsEPtHLBDhjawQwBQsEO6abBDVIOwQ8ycsEOGtrBDANCwQ7rp
sENUA7FDzByxQ3I4sUMgULFDmWmxQzKDsUPMnLFDZraxQwDQsUOZ6bFDMgOyQ8wcskPINrJD
IFCyQ5lpskMyg7JD7ZyyQ4a2skMA0LJDuumyQ3QDs0PtHLNDhjazQwBQs0OZabNDVIOzQ+2c
s0NmtrNDANCzQ5nps0NUA7RDzBy0Q4Y2tEMAULRDmWm0QzKDtEPMnLRDhra0Q+XQtEO66bRD
MgO1Q8wctUNmNrVDIFC1Q5lptUMyg7VDzJy1Q4a2tUMg0LVDmem1Q1QDtkPMHLZDhja2QyBQ
tkOZabZDMoO2Q8yctkNmtrZDANC2Q9rptkMkBrdDzBy3Q2Y2t0MAULdDumm3QzKDt0PtnLdD
hra3QyDQt0O66bdDVAO4Q8wcuEOGNrhDAFC4Q5lpuEMyg7hDzJy4Qwq3uEMA0LhDmem4Q1QD
uUMOHblDZja5QwBQuUOZablDMoO5Q8ycuUOGtrlDANC5Q5npuUMyA7pDzBy6Q2Y2ukMAULpD
umm6QzKDukPMnLpDZra6QwDQukOZ6bpDVAO7Q8wcu0NmNrtDpFC7Q5lpu0NUg7tDzJy7Q2a2
u0MA0LtDmem7QzIDvEPMHLxDZja8Q0FQvEOZabxDMoO8Q8ycvENmtrxDANC8Q7rpvEOoBr1D
zBy9Q4Y2vUNBUL1Dumm9Q1SDvUPtnL1DZra9Q0HQvUOZ6b1D</AssayXData><AssayYData Points="900">MexpP9iQaT/c12k/ZbZqP27/aj8Admo/AlZqP7qWaj/j+2o/t15rPwkWaz/uJGw/9IFqPy48
aj+N0Ws/CrpqP8n2aj+1I2w/5vtsP17jaz9ZhGs/O5NrP0BnbD9vEW0/Kv9qPy5GbD93yGw/
7N1rPyEBbD8aEWw/wP9sPxY8bD8tXWw/Ft1rP1MBbT+XJ2w/499rP8P6bD+imGw/IRRtP3k6
bT9yBm4/1rFtP9eybT8rmm0/gCttP9dJbT83ZWs/5DBtP+lzbT+W8Gw/9EVtP5QFbj+ibG0/
JyRtPyNnbT9Df20/xIltP1S2bT9C+24/Cu1tP+hAbj9XIm4/5OhsP3nMbD/eyG4/v9RvP259
bT+Gam4/gmhuP+pzbj+exm4/T7duP87Lbj/FXG4/Cd9uP1o8bj+U028/P0tvP8Mgbz/LYW4/
kbBvP05DcD+KaG8/c0FvP1sGcD9gCW8/m0ZvP5qybj+SFHA/7BFwP0/Jbz+V+m8/2V5wP+Ap
cT/XP3A/pIZxP0IXcD8hkHA/UNZvPxcbcD/i9W8/xghxP1a1bz83E3E/QSFxPwvicD+rVm8/
Ix5xP6O5cT/mD3A/AZVxP+B9cT+GIHE/gMFvP+cmcT8TnnE/zDpxP4MecT9/mHI/7PRxP7p+
cj/nSnE/PzhxPwOEcT+qSnE/J0JyP9OYcT8NM3E/4wdyPw1Ucj8TTHE/XTdyP+x0cj9K7nE/
1ktxP2J0cz8vV3E/fGhyP7PhcT/JR3M/a3dyPx8Scz/R9XE/D51yPwMscz/WhXI/jslyP1Kx
cj+sf3M/1sxzPw9VdD9ipXQ/BRJzP913cj9D63I/NkZ0PxZEdD8VpnQ/xRtyP9A6cz9ooXQ/
CalzP4AddD+B7HM/pqZzP8wpdD9wYHQ/U0Z0P/D/dD+I93M/0gZ2P9UJdD8WwHM/2dB0P9/J
dD+ci3U/TpJ0P8zLdD9Sy3Q/iKFzP6w3dD/JhXQ/32Z0P1OQdD+OCHU/zgV1P6eYdj91AnY/
JYx3P4QYdT8h/nU/swB3P2oVdT8xbnY/L+V0Py1BdT/Pi3Q/WxJ2P+Kvdj8IbHY/WNx0P0n9
dD9tzXU/tnR2PySBdj9MjXU/ZtV1P35zdj8ndXU/AdJ2Pxmedj8Lj3c/Eih2P3cYdj97pnU/
5zp2P8Mgdj/QwHY/nFp3P5PjdT/ctHY/eIh3P+9Gdz/IgXU/MHd2P38gdj/elnc/UMB3P0Oy
dz/zVXc/ZRd4P0Tmdj8Amnc/Ccd4PxXNdz9pWXc/s9l3P+ptdj9X03g/tVd3P5rbdj/sFXg/
b1R4P8Cydz97U3k//oZ4P1wjdz/3+Hc/fwJ5Pz51dz8qRHc/qxN4P+TceD8QFng/h1V5P9Wn
eD8BkHc/HhB5P0K7eD85lXc/MDR5P1d9eT/a/Xg/Koh4P60YeT/Am3k/3SJ5P81Tej92L3o/
Q154P0pweD99kXg/WeF4P+nBeD/ubXk/Lcp5P8vGej9y13g/mtB5Pz3teD+I2Hg/01h5P+ZN
ej9gxng/GZZ4P36Aez9oPno/7jZ5P4DzeT9ufHk/WaZ6P/q8eT+8MXs/P3F7PwWKej/HlXo/
saJ6P3/xej+vsHo/mjl6P1LRej/0NXs/TLt5P85wej8JXHo//EV6P8soez/2onk/WWt8P71w
ez93W3s/EVB7P91AfD8CVHw/4aN6PyUPfD9pGXw/z1J6PzCBez8r2Xs/V3x7P7Vaez9T3no/
uqt7P7VPej+C8Ho/1557P01Tej9M1Hs/7Ax9P7JJez9ELHw/e2x8Pw5AfD8HR3o/c9N7Py5k
fD+iGXw/69R7Pw4HfD+v+ns/7lh7P30ffD+2xnw/Lcx8PyQTfD/4FX0/cL98PyRMfT9LP30/
esB7P+plfT/9En4/nll7P8wBfT+zPn0/MtZ+PybEfT8dYH0/5nd9Px2YfT8Fz30/xK59PyoU
fj92330/6XB+Px9wfT8ZHX4/B4N+PytSfT/6gX0/eSV9P4osfT93oX0/KhR+P2iYfD/UX34/
qzh9P5QQfj/9a34/sXp+P8u6fD+bvH0//3B+P+Rtfj+JPH0/fCN/P/pefz8JxH8/sxJ/P9v6
fj/U634/lst+P0vnfj99rX4/2cJ+P0ASfz9IB38//Ct/P2j8fj+8LX8/cfR/P/hjfz9Pf38/
tkt/P2jIfj/yOX8//V9/P13wfj95Xn8/SbF/P3NIgD/FAYA/Dsl+P1pJfz/snn8/SoJ/P9E5
fz9Unn8/z0t/P/4Vfz9PJoA/f3KAP2E/gD+mF38/Gm5/P96zfz/pRIA/lfh/P7eOgD/sG4A/
uYyAP7n5fz+fLIA/3Qt/P2bIfz9cbYA/aTOAP4ZkgD8GI4A/sGOAP68pgD+VPIA/HEaAP4iS
gD/D7oA/mVWAPxeSgD8QXoA/GliAP6XYgD9NqIA/N3uAP2Y8gD9LroA/xG+AP+E+gD9dh4A/
WGaAP8/LgD+UbIA/JRCBP4t3gD8U+IA/DzCBP1BtgD/3VIA/eZ2BP+g9gT8JgYE/LNWAP4Fm
gT+jA4E/PEOBPxGhgT8TDYE/0WiBP9PvgD9eMoE/+ZSBP417gT9XR4E//CSBP/BOgT8Ki4E/
Nl6BP5SbgT/o/4A/UdKAP1SdgT9ijIE/WsqBPzTYgT9Lf4E//hyCP2FigT+CQYE/hzaBPxjN
gT+leYE/EO2AP6Uygj+c/oE/MOSBPwtwgT/JDoE/DjCCP9dwgT9Ft4E/Rr6BP/tmgT8m9oE/
dqqBPwQagj+i7YE/ZAeCP+04gj++mII/wVCCP1MOgj+u3YE/0PyBP+07gj+OR4I/vNiBP8yF
gT+b84I/mhiCP3okgj+ESII/vNOBP8Umgj9E74E/aVCCP2V+gj8yXII/ByqCP44Zgj9Y/YE/
wlKCP41Vgj/2boI/L56CP0qsgj+Bj4I/nOOBP/Ligj8XpYI/N2yCP3fHgT+SZYI/IhKDP9Hk
gj+Qa4I/f6GCP8v8gj/sYIM/oqSCP+lEgz9UAIM/OUaCP2HBgj+MbYM/6PiCP+zhgj9b54I/
2IWCP/QDgz/79II/yZqCP+Umgz8C9YI/bIuDP+okgz8Fu4I/tAODP4Uzgz/IAoM/K8mCP4JA
gz+9LoM/qzODP7pbgz8JGYM/pOSCPxHYgz+M1oM/L5qDP2PDgj/qcIM/DeeDPxD8gj/2WIM/
DhiEP4t8gz9De4M/MC+DPxevgz+7G4M/rQaEP8IFhD+694M/BOCDP/8rhD929oM/kHuDP47p
gz/lcoM/4vyDP7Jvgz8F2YM/roODP7pogz+rfIM/CnmEP76tgz9wHoQ/teGDPwg1hD86qYM/
bYyDP6Z6gz9wOoM/7p+EPy8ygz+NsoM/tjqEPwsIhD8xIIQ/sjKEP2zIgz9kLIQ/iL2DP+eI
hD+08IM/nIqEPxiIhD+UxoM/NFCEP0EThD/fR4Q/k3GEP+dBhD/GMIQ/q5uEP8LxhD9UUIQ/
lYuEP5tZhT8ItoQ/akWEP6NxhD8B7IM/40qEP/kzhD+Qi4Q/eqaEP8vNhD90RIQ/3MGEP27K
hD8bFoU/HsmEP7hthD89A4U/NvCEPyiWhD9h3YQ/4JCEPzhihT9Z9YQ/6viEP3bShT8OnIQ/
54GEP+PGhD9aD4U/IdyEPyIBhT8sdoU/2zeFP5XPhT+sUYU/mMeEPwTGhD8S4IQ/sneFP/4U
hT+1RYU/znaFP5ojhT85b4Q/ysKEP1wAhT+J6IQ/0AaFP4iXhD/HXoU/AKWFP181hT+em4U/
c8eFP+HHhD9iKYU/XYeFP95bhT9DRIU/36iFP/u0hT9NKoY/eQOGPya0hT/VuIU/VM2FP9oi
hj++0IU/4dSFP/FvhT9OY4U/a7WFP/8phj90R4Y/ZGuFP0Rlhj9SyoU/4lWFPxWfhT/12YU/
s/qFPysghj/fAYY/WNuFPwouhj9DA4Y/Wk+GP94ghj/QEYY/hXWFP719hT8P7IY/L8yFP2Ha
hT/eYIY/wEiGP++ehT/rvoU/gWWGP1lIhj8HioY/ooaFP26bhj9lIIY/SNaGP6Fnhj/CBIc/
0v+GP6tphj/mHYY/OFOGPy4Zhz+YfIY/2XeGP6Nrhj+zNYY/FCOHP2aQhj/sjIY/ximGP7vT
hj8fRYY/CqGGPxTrhj8NpIY/MlKGPxG0hj/dvoY/gvOGP81Fhj8k4IY/UhqHPy55hz+8J4c/
tHqGP8odhz+MLYc/K3iGPyaUhj+aF4c/W52GP1+xhj8H9YY/016HP6fxhj99M4c/R8+GPwbI
hj+pnIY/xi6HP6zihj8WT4c/bUaGP3xqhz+AC4c/iFmHP/rkhj8qhIc/mn+HPxExhz9Hgoc/
s9iGP8MThz/Ol4c/m3aHPyMahz/KrIc/tXiHP/qZhz9ePoc/pb2GP3BYhz/rl4c/MLSHP19T
hz8p04c/qByHP47ahz9Msoc/XLKHP8dxiD8fBIg/O4aHP/g7hz8A0oc/vieHPzvYhz9ky4c/
XsaHP+FhiD94KYg/7ZiHP45ahz9I84c/waWHP5qmhz9sqIg/olKIP8YdiD8L54c/bSiIPx21
iD8qmYc/t1+HP9zhhz8roIc/KTeIP5l9hz/ra4g/XOmHP/m0hz+6l4c/W6yHP0rNhz/6bIc/
jU+IPwcBiD+4gYg/VOKHP4Xvhz/TC4k/vnuIP+BiiD+GNIg/+nKIPy5siD+WHIg/doiIP7Ay
iT8po4g/ZO2HPx9siD8hOog/CS2IP+JkiD9Tt4g/ebeIP+y3iD/20Ic/L56IP+ctiD+bhog/
XluHP3kbiD8u1Yg/anmIPzh/iD9eM4k/52yIP03ViD/N64g/</AssayYData></Step><Step><CommonData><SampleLocation>1</SampleLocation><SampleID></SampleID><SampleGroup></SampleGroup><SampleInfo></SampleInfo><SampleRow>G</SampleRow><SamplePlate>1</SamplePlate><WellType>BUFFER</WellType><Concentration>-1</Concentration><ConcentrationUnits>µg/ml</ConcentrationUnits><MolarConcentration>-1</MolarConcentration><MolarConcUnits>nM</MolarConcUnits><MolecularWeight>-1</MolecularWeight><Temperature>30</Temperature><StartTime>507676</StartTime><AssayTime>180</AssayTime></CommonData><FlowRate>600</FlowRate><StepType>DISASSOC</StepType><StepName>Dissociation</StepName><StepStatus>OK</StepStatus><ActualTime>180</ActualTime><CycleTime>0.2</CycleTime><AssayXData Points="900">MwO+Q80cvkNmNr5DAFC+Q5lpvkMzg75DzZy+Q2a2vkMA0L5Dmem+QzMDv0PNHL9DZja/QwBQ
v0Oybb9DM4O/Q82cv0Nmtr9D38+/Q3npv0MzA8BDzRzAQ0U2wEMAUMBDmWnAQzODwEPNnMBD
ZrbAQwDQwEOZ6cBDMwPBQ80cwUNmNsFDAFDBQ5lpwUMzg8FDzZzBQ2a2wUMA0MFDmenBQzMD
wkPNHMJDRTbCQwBQwkN5acJDEoPCQ82cwkNmtsJDANDCQ5npwkMzA8NDzRzDQ2Y2w0PfT8ND
mWnDQxKDw0PNnMNDZrbDQ9/Pw0OZ6cNDEgPEQ6wcxENmNsRDAFDEQ5lpxEMzg8RDzZzEQ2y3
xEPfz8RDeenEQzMDxUPNHMVDRTbFQwBQxUOZacVDM4PFQ6ycxUNmtsVDANDFQ5npxUMzA8ZD
zRzGQ2Y2xkMAUMZDmWnGQzODxkPNnMZDZrbGQwDQxkN56cZDEgPHQ80cx0NmNsdDAFDHQ5lp
x0Mzg8dDrJzHQ2a2x0MA0MdDeenHQ1QDyEOsHMhDZjbIQwBQyEOZachDM4PIQ82cyENmtshD
ANDIQ5npyEMzA8lDzRzJQ0U2yUMAUMlDmWnJQzODyUPNnMlDZrbJQ9/PyUN56clDEgPKQ80c
ykNFNspDAFDKQ5lpykMSg8pDrJzKQ2a2ykPfz8pDmenKQzMDy0PNHMtDZjbLQ99Py0N5actD
EoPLQ82cy0NmtstD38/LQ3npy0MSA8xDrBzMQ2Y2zEMAUMxDmWnMQxKDzEOsnMxDRbbMQwDQ
zEN56cxDEgPNQ80czUNFNs1DAFDNQ5lpzUMSg81DrJzNQ2a2zUPfz81DeenNQzMDzkOsHM5D
ZjbOQwBQzkOZac5DEoPOQ6yczkNFts5DANDOQ5npzkMzA89DrBzPQ0U2z0PfT89DmWnPQzOD
z0OsnM9DRbbPQ9/Pz0OZ6c9DMwPQQ6wc0ENmNtBD30/QQ3lp0EMzg9BDzZzQQ2a20EMA0NBD
menQQxID0UOsHNFDRTbRQ99P0UN5adFDEoPRQ82c0UNFttFD38/RQ3np0UMSA9JDrBzSQ0U2
0kMAUNJDmWnSQzOD0kOsnNJDZrbSQwDQ0kN56dJDEgPTQ6wc00NmNtND30/TQ5lp00MSg9ND
zZzTQ0W200Pfz9NDeenTQxID1EOsHNRDZjbUQ99P1EN5adRDEoPUQ6yc1ENFttRD38/UQ5np
1EMSA9VDrBzVQ0U21UMAUNVDeWnVQzOD1UOsnNVDRbbVQ9/P1UN56dVDEgPWQ6wc1kNmNtZD
30/WQ3lp1kMzg9ZDrJzWQ2a21kPfz9ZDeenWQxID10OsHNdDRTbXQ99P10N5addDEoPXQ6yc
10NFttdD38/XQ3np10MSA9hDzRzYQ0U22EPfT9hDeWnYQzOD2EPNnNhDRbbYQwDQ2EN56dhD
EgPZQ6wc2UNFNtlD30/ZQ3lp2UMSg9lDrJzZQ0W22UPfz9lDeenZQzMD2kPNHNpDRTbaQ99P
2kN5adpDEoPaQ6yc2kNFttpDANDaQ5np2kMSA9tDzRzbQ0U220MAUNtDeWnbQzOD20PNnNtD
RbbbQ9/P20O66dtDEgPcQ6wc3ENFNtxDAFDcQ3lp3EMSg9xDzZzcQ2a23EMA0NxDeencQxID
3UPNHN1DZjbdQwBQ3UN5ad1DM4PdQ82c3UNmtt1DANDdQ5np3UMzA95DzBzeQ2Y23kMAUN5D
mmneQzOD3kPMnN5DZrbeQwDQ3kOa6d5DMwPfQ8wc30NmNt9DAFDfQ5pp30Mzg99DzJzfQ2a2
30MA0N9DmunfQzMD4EPMHOBDRjbgQwBQ4EOaaeBDM4PgQ8yc4EOotuBDANDgQ3np4EMzA+FD
zBzhQ2Y24UMAUOFDmmnhQzOD4UPMnOFDZrbhQwDQ4UOa6eFDMwPiQ8wc4kNGNuJDAFDiQ5pp
4kMSg+JDzJziQ2a24kMA0OJDeeniQzMD40PMHONDZjbjQwBQ40Oma+NDM4PjQ8yc40NGtuND
ANDjQ5rp40MzA+RDzBzkQ2Y25EMAUORDmmnkQ3SD5EPMnORDRrbkQwDQ5EOa6eRDMwPlQ8wc
5UNmNuVDAFDlQ3lp5UMSg+VDzJzlQ2a25UMA0OVDmunlQzMD5kPMHOZDZjbmQwBQ5kOaaeZD
EoPmQ8yc5kNmtuZDANDmQ3np5kMzA+dDrBznQ2Y250MAUOdDmmnnQxKD50OsnOdDZrbnQwDQ
50Oa6edDEgPoQ8wc6ENmNuhD30/oQ5pp6EMSg+hDrJzoQ2a26EPfz+hDmunoQzMD6UPMHOlD
RjbpQwBQ6UN5aelDEoPpQ8yc6UNmtulDANDpQ5rp6UMzA+pDzBzqQ2Y26kMAUOpDmmnqQxKD
6kPMnOpDZrbqQ9/P6kN56epDEgPrQ8wc60NmNutDAFDrQ5pp60Mzg+tDzJzrQ2a260MA0OtD
munrQzMD7EOsHOxDRjbsQ99P7EOaaexDM4PsQ8yc7ENmtuxDANDsQ5rp7EMSA+1DrBztQ0Y2
7UPfT+1DmmntQzOD7UOsnO1DZrbtQwDQ7UN56e1DEgPuQ8wc7kNGNu5D30/uQ5pp7kMzg+5D
rJzuQ0a27kMA0O5DmunuQzMD70PMHO9DRjbvQ99P70Oaae9DM4PvQ6yc70NGtu9D38/vQ3np
70MSA/BDrBzwQ2Y28EMAUPBDeWnwQzOD8EPMnPBDRrbwQ9/P8EOa6fBDMwPxQ8wc8UNmNvFD
30/xQ5pp8UMSg/FDrJzxQ2a28UMA0PFDAuvxQzMD8kOsHPJDRjbyQwBQ8kOaafJDM4PyQ6yc
8kNmtvJD38/yQ5rp8kMSA/NDrBzzQ0Y280MAUPNDmmnzQxKD80OsnPNDRrbzQ9/P80Oa6fND
EgP0Q8wc9ENmNvRD30/0QyJr9EMSg/RDrJz0Q0a29EMA0PRDeen0QxID9UOsHPVDZjb1Q99P
9UN5afVDEoP1Q6yc9UNGtvVDAND1Q3np9UMzA/ZDrBz2Q2Y29kPfT/ZDeWn2QxKD9kPMnPZD
Rrb2Q9/P9kN56fZDEgP3Q6wc90NGNvdD30/3Q5pp90MSg/dDrJz3Q2a290Pfz/dDeen3QxID
+EPMHPhDhzb4QwBQ+EN5afhDM4P4Q6yc+ENGtvhDAND4Q3np+EMSA/lDrBz5Q0Y2+UMAUPlD
eWn5QxKD+UOsnPlDRrb5Q9/P+UOa6flDEgP6Q6wc+kNGNvpD30/6Q15q+kMSg/pDrJz6Q0a2
+kMA0PpDeen6QxID+0OsHPtDRjb7Q99P+0N5aftDEoP7Q6yc+0NGtvtD38/7Q5rp+0MSA/xD
zBz8Q0Y2/EMAUPxDmmn8QzOD/EOsnPxDZrb8Q9/P/EOa6fxDEgP9Q6wc/UNmNv1DAFD9Q5pp
/UMSg/1DzJz9Q2a2/UMA0P1Deen9QxID/kPMHP5DZjb+Q99P/kOaaf5DM4P+Q8yc/kNmtv5D
AND+Q5rp/kMzA/9DzBz/Q2Y2/0MAUP9Dmmn/QzOD/0PMnP9DZrb/QyDQ/0Oa6f9DmgEARGYO
AEQzGwBEACgARM00AESaQQBEZk4ARDNbAEQAaABEzXQARJqBAERWjgBEM5sARACoAETNtABE
msEARGbOAEQz2wBEAOgARM30AESaAQFEZg4BRDMbAUQAKAFEzTQBRJpBAURmTgFEM1sBRABo
AUTNdAFEmoEBRGaOAUQzmwFEAKgBRM20AUSawQFEZs4BRDPbAUQA6AFEzfQBRJoBAkRmDgJE
MxsCRPAnAkTNNAJEmkECRIdOAkQzWwJEAGgCRM10AkSagQJEZo4CRCObAkQAqAJEzbQCRJrB
AkRmzgJEM9sCRADoAkS89AJEmgEDRGYOA0QzGwNEACgDRM00A0SaQQNEZk4DRCNbA0QAaANE
zXQDRJqBA0RmjgNEM5sDRBCoA0TNtANEmsEDRGbOA0Qz2wNEAOgDRM30A0SaAQREVg4ERDMb
BETwJwREvDQERJpBBERmTgREI1sERABoBETNdAREiYEERGaOBEQzmwREAKgERLy0BESawQRE
Zs4ERCPbBEQA6ARE7vQERJoBBURmDgVEMxsFRPAnBUTNNAVEmkEFRGZOBUQjWwVE8GcFRLx0
BUSagQVEZo4FRDObBUQAqAVEzbQFRJrBBURmzgVEM9sFRPDnBUTN9AVEiQEGRFYOBkQzGwZE
8CcGRM00BkSaQQZEZk4GRCNbBkTwZwZEvHQGRJqBBkRmjgZEM5sGRPCnBkTNtAZEmsEGRGbO
BkQz2wZE8OcGRM30BkSaAQdEVg4HRDMbB0TwJwdEzTQHRJpBB0RWTgdEI1sHRPBnB0TNdAdE
iYEHRFaOB0QjmwdEAKgHRLy0B0SJwQdEZs4HRCPbB0QA6AdEzfQHRIkBCERWDghEIxsIRAAo
CES8NAhEiUEIRFZOCEQjWwhEAGgIRLx0CESJgQhEVo4IRCObCEQAqAhEvLQIRJrBCERmzghE
I9sIRADoCES89AhEiQEJRFYOCUQjGwlE8CcJRLw0CUSaQQlEZk4JRDNbCUTwZwlEzXQJRJqB
CURWjglEI5sJRPCnCUS8tAlEicEJRFbOCUQz2wlE8OcJRLz0CUSJAQpEZg4KRDMbCkTwJwpE
zTQKRIlBCkRmTgpEI1sKRPBnCkS8dApEiYEKRFaOCkQzmwpE8KcKRM20CkSawQpEVs4KRDPb
CkQA6ApEvPQKRIkBC0RWDgtEIxsLRAAoC0S8NAtEiUELRFZOC0QjWwtEAGgLRLx0C0SJgQtE
Vo4LRCObC0TwpwtEvLQLRInBC0RWzgtEI9sLRPDnC0TN9AtE</AssayXData><AssayYData Points="900">iKyIP81giD+veok/rCWJP2UViT8A0ok/rXSJP/rgiT+mhok/BeuJP9xwij/6TYo/pAKKP7/m
iT+/xYo/T0iKP0x/ij9nHYo/N3GKP8qBij9uUIo/ygSLP3zYij90M4o/RTGKP+b3iT986oo/
uWaKPxxiij995Io/K8KKP35Ziz8FAos/r4qKP8IIiz86KYs/QuWKPywCiz977Yo/2FmKP4cw
iz/YSYs/yBuLPymtij+MAIs/2QSLP+2Tij+Ajos/2gOLPxosiz/PGos/J3GKPyRoiz+V5oo/
g6+KP3zKij9rTIo/IceKP6u5ij9og4o/dMSKP1m8ij/IM4s/hZeKP4lsiz8W+oo/XhuLP0Mu
iz87KYs/nlKLPylKij94H4s/tI6LPyfiij81e4s/BNiKP/Ubiz+b54o/SbGKP5nqij+8iIo/
imyLP/mUiz/nuYo/DqGLP5bcij9Y5os/xQOLP49diz/em4o/HLCKP6vciz9Y7Yo/8vyKPz0W
iz98Z4o/UFeLP6s2iz8Wm4s/D2WLP9UYiz9lMIs/85SLP2ZRiz8ASos/lBmLPw2oiz8OMYs/
nsKKP1FWiz8oZos/3lCLP1/4ij8zIos/JdGLP97Jij/Ur4o/g2mLPyRTiz+8eIs/dPeKP92e
iz/4HIs/FUaLP8Ymiz9GfIs/HoyLP7wLiz+MO4s/uDeLP0YZiz/ypYo/bAKLPxkdiz/hk4s/
c3aLPweriz+0u4s/hIuLP137iz8xgYs//VOLP9eDiz8vKos/XpiLPzT5ij+AFos/fl2LP5iJ
iz9xo4s/2vaLP9q8ij8GtIs/6VCLP1o0iz9ztos/FL6LP5X6ij9MXYs/Ez2LP97Niz+1Ios/
lVCLP+Fyiz/zRYs/MpSKPwHSiz/lM4s/V+iKP2s2iz9i3os/kAmLP5x7iz8uj4s/dZyKPwtf
iz9Tqos/HueLP3qmiz+Ag4s/9z+LP9Wxiz/Zs4s/GpSLP2D6ij8q84s/+VyLP/+fiz9NK4s/
5diLP9i4iz/fgIs/ubGLP1Moiz9Fios/HjyLP9DIiz9Li4s/a1CMP7bSij+GLYs/jDWLP/qr
iz9OJYw/0nmLPytNiz9TYos/vVWLP3Dliz9af4w/M4GLP7p3iz9WNYs/qPWKP0w+iz9LBYw/
kaCLPxviiz8F6Is/osmLP3bIiz98c4s/08+LP41ljD8mzos/j4iLPzgfiz/qAow/KAKMP1P7
ij96zIs/VxaLP2E/iz+Buos/eVWLP1UyjD87eow/OUWLP5Nmiz8FJ4w/u7mLPw89iz9Z/Ys/
RWiLP4LXiz+Nlos/TaCLP2zpij8hZos/QQ+MPxXJij9mc4s/opGLPwe5iz/YoYs/QRyMP4ki
jD8JqYs/RC6LP+oYjD/ODYs/JNKLP10jjD/FBIs/Ix2LP8CIiz+4ZYs/BPaLP71Yiz9ftos/
x1+MP57Ziz8yOYw/HW6LP9BCjD/gqos/aN+LPxZMjD//7Is/zcCLP2G4iz+Izos/U12LP+jV
iz/feYs/UwiMP+KLiz/vh4w/icWLP8A3iz9XEow/FkyMP5Sjiz++N4w/gMaLP1+OjD8YFIw/
XIOMP5gTjD9i0Is/n6mLPzp0jD8guos/VyeMPyHuiz8ueIw/Qa2LPyADjD9zWYw/D46MP5uN
iz8d2os/oFOMP2cRjD/4uYs/cM2LPzXwiz8KtYs/v/mMP9QUjD+faow/hdyLPzshjD/0fos/
54SLP/z9iz+P74s/5++LP4JWjD/DfIw/UTCMP289jD+Yk4w/ySiMPyuGjD81Q4w/niaMPzKb
iz+4SYw/io6MP5wijD+LOYw/z6qMP8Boiz8GLIw/nJeMP/P9iz88rYs/MaaMP3DHjD/DqIw/
1qeMPy7rjD9dM4w/EuWLP/j2iz/i1os/9wWMP9cLjD+r3os/9KOMPxgwjD/P4Ys/TYKLP+5l
jD/mz4w/YeyLP+yajD9WhIw/UnOMPxOriz88iow/nB6MP8vaiz//lYw/jEWMPxq7jD+NO4w/
JzKMPwIvjD9W+Ys/PTmMPyInjD/kY4w/9bCMP9B1jD+jo4w/qDaMPwPAiz/6Q4w/cH+MP+0H
jD9/DIw/yeWLP6iXjD+l8os/QhuMPypljD+67ow/OiCMP2ZGjD8VyYw/yyaMP9hvjD941Iw/
6tCMPylVjD/tqYw/lC+MP5TEjD+4b4w/XX6MP6egjD+sJIw/humMP/mHjD/pmow/+Q2MPzPl
iz9mtIw/d/qMPyuojD/NjYw/xfGLP85EjD/MDYw/sWaMP7Tiiz9Upow/0k6MP05gjD8R74w/
NlqMP/wnjD+M24s/jSGNP4imjD9QEI0/kKCMP+3Fiz9gIY0/AvWMPxx+jD+UxIw/L9iMP9Ou
jD9Onow//RqNPwhBjD++Ao0/yzaMP9ecjD9Ya4w/FyWMPxapjD966Yw/t+2MPySEjD+WCo0/
xkmMPzesjD/jF40/g9aMP1zhjD+UfIw/A4GMP8BjjD8ma4w/ixOMP2yajD/0sIw/DQyNP3Gk
jD9+Low/Ap2MP+W8jD8qU4w/b3OMP6LPjD+LK40/ls2MP+a7jD9+64s/9/SMP72UjD9e+Iw/
q/iMP91ujD8g84w/bHWMP7KAjD9raIw/YMKMP8kbjT/dfIw/lTKNP0/AjD/CDY0/BPiMP40B
jT+DJow/B12NP20njT9isIw/WHaMP3X+jD9XrIw/paGMP6mwjD/Z1ow/FFaMPwPSjD/124w/
G+uMPy/GjD8cCo0/FSONP2/PjD/upow/8f+MP88GjT+xLo0/wUiNP4RajT+2S40/GKCMP8eK
jD9ej40/l0GNP70OjT+QB40/28iMPz9cjT9Bl40/y92MPyXMjD8N/4w/mDiNP+14jT9x/Yw/
w92MPz3zjD/lc40/yfiMP231jD+poYw/mO6MP214jT8E3Iw/giuNP0nUjD+gyow/Y7CMP/oW
jT+IhY0/wUKNP1rajD/DN40//pGMPxx7jT+XMY0/unKNP/D5jD8IN40/zLWMP/cKjT/Vqow/
qIKMPw5rjT/DZo0/JxyNP72njD8sSI0/6hiNPwm2jT85dY0/3hWOPzx7jT/0X40/hmyNP69k
jT8s2Yw/Vn+NP085jT9mfo0/ol6NP4SfjD+NPo0/de6MP1IAjT+NW40/QtiMP/APjT95II0/
tGCNPxwzjT8XoIw//niNP6mojT+AVo0/+OqNPwzQjT8XCI4/M16NPzAvjT8KrIw/xcqMP7oU
jT/FnI0/cNyMP+KVjT81k40/jEONP+dVjT/BUI0/7CeNP/ZIjT9irY0/p7aNPzvUjT/s6Iw/
t2eNP+tqjT+nkY0/8JiNP7GfjT9FCY4/3UGNP7rwjT+OMo0/XGCNP9TpjD89tI0/z0KNP/Ul
jT+2Ko0/rmeNP7xSjT9BfI0/l5mNP30ZjT+U5I0/JDKNP2NAjT9nXY0/fIyNP1ZAjT+1N44/
olWNPwu8jT8qjo0/gu+NP2Y3jT82io0/wZmNP/xBjj+Ul40/6RSNP+JMjj8sjo0/EcqNPxPh
jT+h540/lGWNPzTMjT+pj40/xNKNPwe7jT+4xY0/uEqNP1vgjT+A2Y0/yOWNP7lUjj+jMo0/
YfqNP7fPjT9QO44/2I2NPy6XjT/QJo0/cxWOPx2Wjj8S/40/WcWNP+KgjT+7hI0/doONP9O0
jT/E0o0/NvyNP/HwjT9nmY0/kcqNP0+PjT/3Z40/EpWNPx2BjT8puI0/RtCNPzrajT/2940/
WOGNP+D3jT/yao4/aa+NP1ajjT/vDY4/bNqNPyiQjT/prI0/Dq+NP/8ajj8ZDY4/sp6NP4hW
jj81MI4/IKmNP5p4jT+q5o0/rRONPzjGjT/ww40/aMyNPxGhjT9+yI0/LOaNP+9NjT8zkY0/
e5SNP0QSjj/zSI0/vP6NP07WjT8GGI4/xkaOP0MJjj9THI4/+PuNP7hbjT+mdo0/LkiOPxtw
jj+nE44/O8CNP5zwjT/0sI4/dnOOPxqPjT+4dY4/eG2NP/CAjj8buI0/l6aNPx9yjj9Mv40/
4RaOP0dRjj8LRI0/y8SNPxo1jj/n240/nQKOP7b/jT+KwI4/nx2OP6hcjj8M940/KIOOP/rp
jT86XY4/JSGOP8TDjT8Oh44/yzOOPzjSjT9FSY4/BEmOP83AjT+/mI0/SNqNP4k4jj8Hbo4/
jYKOP4r9jT8BZ44/YvyNPzQsjj9NTI4/VFGOP+uRjT9SHo4/n3uOPxrejT9IyI0/mTCOP1cD
jj/o340/+SeOPzqQjj8bd44/fyyOP81Bjj/8YY4/cpyOP/xZjj90D44/eOaNP4Vtjj96640/
PbmNP9zXjT++yo4/EheOP7Jijj8lmo4/GH2OP+I6jj/Jio4/WTyOP3+Mjj9Xso4/AcONPwoD
jj9ORI4/HDuOPwrojj/7Q44/XeCNPzIqjj8zto4/OLWOP6+0jj8brI0/+BaOP1VMjj8OlY4/
gvaNP7Wvjj9rLo4/OmKOPx22jj+0rI4/a2KOPytcjj8iBI4/sDaOP0pejj81aY4/XjiOP9li
jj9Qo44/LKOOP22ojj/SWY4/nXeOP778jT/ekY4/GnSOP74cjj9V2I4/1M2OP6KYjj8qi44/
H4OOP/2xjj/96I4/1CmPP2Qxjj8knY4/KpSOP1j3jT8K3o4/u8COPzgqjj+8wY4/08iOPxRw
jj+sNI4/e3+OPw3Fjj/zWY4/cJiOPyfPjj+8MI4/w4iOPw6/jj8IU44/ABuPP/OIjz/GA48/
zu6OPyewjj+Boo4/mFWOP8Ihjj/TY44/FgaOP5xEjj88MY4/</AssayYData></Step><Step><CommonData><SampleLocation>11</SampleLocation><SampleID></SampleID><SampleGroup></SampleGroup><SampleInfo></SampleInfo><SampleRow>G</SampleRow><SamplePlate>1</SamplePlate><WellType>REGENERATION</WellType><Concentration>-1</Concentration><ConcentrationUnits>µg/ml</ConcentrationUnits><MolarConcentration>-1</MolarConcentration><MolarConcUnits>nM</MolarConcUnits><MolecularWeight>-1</MolecularWeight><Temperature>30</Temperature><StartTime>697122</StartTime><AssayTime>5</AssayTime></CommonData><FlowRate>1000</FlowRate><StepType>KREGENERATION</StepType><StepName>Regeneration2</StepName><StepStatus>OK</StepStatus><ActualTime>4.99901</ActualTime><CycleTime>0.2</CycleTime><AssayXData Points="25">mgEMRFYODEQjGwxE8CcMRL00DESaQQxEVk4MRCNbDETwZwxEvXQMRIqBDERnjgxEI5sMRBGo
DES9tAxEisEMRFbODEQj2wxE8OcMRL30DESKAQ1EVg4NRCMbDUTwJw1EvTQNRA==</AssayXData><AssayYData Points="25">PWuZwHyCoMBeyqTA2yWowOyLqsBIjazASzquwNyzr8BKFbHAvi2ywEX7ssCY7LPAJ9K0wLJ3
tcAFXLbA7AS3wJakt8B5TbjARMS4wM0uucCJwbnADlq6wALRusBxI7vAjXi7wA==</AssayYData></Step><Step><CommonData><SampleLocation>12</SampleLocation><SampleID></SampleID><SampleGroup></SampleGroup><SampleInfo></SampleInfo><SampleRow>G</SampleRow><SamplePlate>1</SamplePlate><WellType>NEUTRALIZATION</WellType><Concentration>-1</Concentration><ConcentrationUnits>µg/ml</ConcentrationUnits><MolarConcentration>-1</MolarConcentration><MolarConcUnits>nM</MolarConcUnits><MolecularWeight>-1</MolecularWeight><Temperature>30</Temperature><StartTime>713544</StartTime><AssayTime>5</AssayTime></CommonData><FlowRate>1000</FlowRate><StepType>KREGENERATION</StepType><StepName>Regeneration2</StepName><StepStatus>OK</StepStatus><ActualTime>4.99901</ActualTime><CycleTime>0.2</CycleTime><AssayXData Points="25">ikENREZODUQkWw1E8GcNRK10DUSKgQ1ERo4NRBObDUTwpw1EvbQNRMzBDURGzg1EE9sNRPDn
DUSt9A1EigEOREYODkQkGw5E4CcORKk2DkR6QQ5ERk4ORBNbDkTwZw5ErXQORA==</AssayXData><AssayYData Points="25">jLpZv2u2T7/DY0a/PYw9vw7jNr/wZDG/ge0tvzgoKb9iGCW/iokjv5SbIL+gtR6/RbQbvx0T
Gb9LBBi/t9sYvxDWFL+wDBS/ivUSvw06Eb9ePRC//3cNvy+ZDL9sSQy/jdYLvw==</AssayYData></Step><Step><CommonData><SampleLocation>11</SampleLocation><SampleID></SampleID><SampleGroup></SampleGroup><SampleInfo></SampleInfo><SampleRow>G</SampleRow><SamplePlate>1</SamplePlate><WellType>REGENERATION</WellType><Concentration>-1</Concentration><ConcentrationUnits>µg/ml</ConcentrationUnits><MolarConcentration>-1</MolarConcentration><MolarConcUnits>nM</MolarConcUnits><MolecularWeight>-1</MolecularWeight><Temperature>30</Temperature><StartTime>730130</StartTime><AssayTime>5</AssayTime></CommonData><FlowRate>1000</FlowRate><StepType>KREGENERATION</StepType><StepName>Regeneration2</StepName><StepStatus>OK</StepStatus><ActualTime>4.99999</ActualTime><CycleTime>0.2</CycleTime><AssayXData Points="25">eoEOREeODkQUmw5E4KcORJ20DkR6wQ5ENs4ORBTbDkTg5w5ErfQORGoBD0RHDg9EFBsPROAn
D0StNA9EekEPRDZOD0QUWw9E4GcPRJ10D0R6gQ9ER44PRHabD0TQpw9ErbQPRA==</AssayXData><AssayYData Points="25">JKypwJ0NrsAStbDA8FSywDWhs8CUmrTAv4W1wEJ0tsDnEbfA/ru3wCFiuMCU/rjApki5wB/u
ucDaQbrAg4+6wKkPu8BfTbvAwLe7wKAPvMChWbzAvYu8wIvPvMBOEr3AiDS9wA==</AssayYData></Step><Step><CommonData><SampleLocation>12</SampleLocation><SampleID></SampleID><SampleGroup></SampleGroup><SampleInfo></SampleInfo><SampleRow>G</SampleRow><SamplePlate>1</SamplePlate><WellType>NEUTRALIZATION</WellType><Concentration>-1</Concentration><ConcentrationUnits>µg/ml</ConcentrationUnits><MolarConcentration>-1</MolarConcentration><MolarConcUnits>nM</MolarConcUnits><MolecularWeight>-1</MolecularWeight><Temperature>30</Temperature><StartTime>746419</StartTime><AssayTime>5</AssayTime></CommonData><FlowRate>1000</FlowRate><StepType>KREGENERATION</StepType><StepName>Regeneration2</StepName><StepStatus>OK</StepStatus><ActualTime>4.99901</ActualTime><CycleTime>0.2</CycleTime><AssayXData Points="25">esEPRDbOD0QU2w9E4OcPRJ30D0R6ARBENg4QRAMbEETgJxBErTQQRHpBEERHThBEFFsQRNBn
EEStdBBEeoEQRDaOEEQDmxBE4KcQRJ20EER6wRBEfs8QREXbEETg5xBEnfQQRA==</AssayXData><AssayYData Points="25">iAtLv2UwQb9WNTa/Cp4uvx53J7/W2CK//AMfvyF2Gr8X2Be/wEwUv00OEr8mRBC/61sNv3HE
C78fjQm/UpsIv9BwBr8zFAW/inIDv4aJAb+4iQG/Jo//vnGg/L7jxfu+W7j5vg==</AssayYData></Step><Step><CommonData><SampleLocation>11</SampleLocation><SampleID></SampleID><SampleGroup></SampleGroup><SampleInfo></SampleInfo><SampleRow>G</SampleRow><SamplePlate>1</SamplePlate><WellType>REGENERATION</WellType><Concentration>-1</Concentration><ConcentrationUnits>µg/ml</ConcentrationUnits><MolarConcentration>-1</MolarConcentration><MolarConcUnits>nM</MolarConcUnits><MolecularWeight>-1</MolecularWeight><Temperature>30</Temperature><StartTime>762707</StartTime><AssayTime>5</AssayTime></CommonData><FlowRate>1000</FlowRate><StepType>KREGENERATION</StepType><StepName>Regeneration2</StepName><StepStatus>OK</StepStatus><ActualTime>4.99901</ActualTime><CycleTime>0.2</CycleTime><AssayXData Points="25">agERRCYOEUQEGxFE0CcRRJ00EURaQRFEN04RRARbEUTQZxFEnXQRRGqBEUQ3jhFEBJsRRNCn
EUSNtBFEm8ERRDfOEUQE2xFE0OcRRJ30EURaARJEJg4SRPMaEkTQJxJEjTQSRA==</AssayXData><AssayYData Points="25">BfeowPMyrcD0na/AQm2xwAqKssCum7PAW2m0wJY6tcCavbXAApG2wArdtsCEZrfAQM23wH9F
uMCKnLjA29S4wAxMucBsq7nAk9i5wLVEusBNYrrAYrK6wHn3usDJGrvAuT27wA==</AssayYData></Step><Step><CommonData><SampleLocation>12</SampleLocation><SampleID></SampleID><SampleGroup></SampleGroup><SampleInfo></SampleInfo><SampleRow>G</SampleRow><SamplePlate>1</SamplePlate><WellType>NEUTRALIZATION</WellType><Concentration>-1</Concentration><ConcentrationUnits>µg/ml</ConcentrationUnits><MolarConcentration>-1</MolarConcentration><MolarConcUnits>nM</MolarConcUnits><MolecularWeight>-1</MolecularWeight><Temperature>30</Temperature><StartTime>779316</StartTime><AssayTime>5</AssayTime></CommonData><FlowRate>1000</FlowRate><StepType>KREGENERATION</StepType><StepName>Regeneration2</StepName><StepStatus>OK</StepStatus><ActualTime>4.99999</ActualTime><CycleTime>0.2</CycleTime><AssayXData Points="25">WkESRCdOEkTjWhJEsGcSRH10EkRKgRJEJ44SRPSaEkSwpxJEfbQSRGrBEkQWzhJE9NoSRLDn
EkR99BJEiwETRBYOE0TjGhNEsCcTRH00E0RaQRNEJ04TRONaE0RUaBNEjXQTRA==</AssayXData><AssayYData Points="25">q1spvwYlIL9Bahe/XfwPvysJCr/KswS/jCgCv1tg/r6oePW+Egzwvr7z7L6QZue+VwLjvgwH
4b7afty+wB/YvkcS1b7u/9K+OWPPvn7Wy74KOsy+d9XIvgwdx77fhse+AQjEvg==</AssayYData></Step><Step><CommonData><SampleLocation>1</SampleLocation><SampleID></SampleID><SampleGroup></SampleGroup><SampleInfo></SampleInfo><SampleRow>G</SampleRow><SamplePlate>1</SamplePlate><WellType>BUFFER</WellType><Concentration>-1</Concentration><ConcentrationUnits>µg/ml</ConcentrationUnits><MolarConcentration>-1</MolarConcentration><MolarConcUnits>nM</MolarConcUnits><MolecularWeight>-1</MolecularWeight><Temperature>30</Temperature><StartTime>794218</StartTime><AssayTime>30</AssayTime></CommonData><FlowRate>1000</FlowRate><StepType>BASELINE</StepType><StepName>Baseline2</StepName><StepStatus>OK</StepStatus><ActualTime>29.998</ActualTime><CycleTime>0.2</CycleTime><AssayXData Points="150">aoETRCeOE0T0mhNEwKcTRI20E0RKwRNEJ84TRBTbE0Sw5xNEjfQTREoBFEQnDhREyRsURMAn
FER9NBREWkEURCdOFET0WhREwGcURH10FERagRREJ44URPSaFETApxREfbQURFrBFEQnzhRE
49oURMDnFESN9BREWgEVRCcOFUT0GhVEwCcVRK40FURaQRVEJ04VRPRaFUTyZxVEjXQVRFqB
FUQnjhVE45oVRLCnFUSNtBVE/sEVRCfOFUTj2hVEwOcVRH30FURaARZEFg4WROMaFkTAJxZE
jTQWRNNCFkQWThZE9FoWRMBnFkR9dBZEWoEWRCeOFkTjmhZEwKcWRH20FkRawRZEFs4WRPTa
FkTy5xZEffQWRFoBF0QnDhdE4xoXRBIoF0SNNBdESkEXRCdOF0T0WhdEwGcXRH10F0RKgRdE
J44XROOaF0SwpxdEjbQXRHvBF0QnzhdE49oXRMDnF0R99BdEvAEYRCcOGET0GhhEwCcYRH00
GERaQRhEFk4YRONaGESwZxhEfXQYREqBGEQnjhhE45oYRCmpGESNtBhEWsEYRBbOGEQE2xhE
sOcYRH30GERKARlEJw4ZRPQaGUTAJxlEfTQZREpBGUQWThlE9FoZRMBnGUR9dBlESoEZRBaO
GUTjmhlEsKcZRH20GURKwRlEJ84ZROPaGUTA5xlEjfQZREoBGkQWDhpE9BoaRLAnGkR9NBpE
WkEaRBZOGkT0WhpEsGcaRH10GkRagRpEuo4aROOaGkTApxpEfbQaRErBGkRIzhpE49oaRLDn
GkR99BpE</AssayXData><AssayYData Points="150">hfytvhL7qb69F6i+oMelvmdIpL7m0aS+mjejvlEspb7UrqS+Q+KhvkjHoL7LLaC+qK6cvmn8
nb7EkZ++XDybvipZmL5rn5m+YKiavgyEmL6n25q+wtGWvhPkl75jY5a+OuaTviiilb50J5S+
PKmTvgnck74K1ZG+pNKSvjWVj764jZK+onaQvjsskL7K+Y6++kSOvjfijr4Seo2+LpSOvl6g
jL7mVoy+yqCNvpAqir4ncYq+U1SKvnARir7MoYm+FUKKvszhib7qXom+6LuHvtaUhr5tFYa+
K4GFvni7hb4Ar4S+9XCEvjSMgb4tC4S+jKKDvnOLhL4p9YK+EvWBvv1/gL4Vcny+BiWBvs+x
gr6NtoG+vT+AvuxdgL6XfH6+a0p8vl0Ser49qXm+Coh8vidRer5zlHu+AbF3vlATd75CdX++
gddyvgABcr497Ha+dldvvgStdr5lYXK+jO5zvvP5br7yjHG+nr1xvhVrcL7ygGu+jGlyvvV7
cL5jJm++QwtxvtSrbL5/AGu+6SRtvng2aL6SAma+EzpvvvPIY76lo2a+h8Rovqtmab5iUmq+
UcVsvkHSZb5mVGS+yQ9hvvkAZL67VWW+7WpkvkamZb5Y5mS+uqVjvq7QZb6lzmC+DwNevude
X771jWC+AVZgvlqiYL5dOmG+myldvrpCX75l1V2+lIZevquzYb56xlu+JsFXvk3XWr7AO1y+
08RZvozcW77m2lm+DFpUvk+LWb5Wu1e+VkZYvnVZU74Pr1O+mMxVvvHvUr6H7U++u+VRvtM9
Vb7cbFK+</AssayYData></Step><Step><CommonData><SampleLocation>3</SampleLocation><SampleID>QA013.2 Gmat/L0</SampleID><SampleGroup></SampleGroup><SampleInfo></SampleInfo><SampleRow>G</SampleRow><SamplePlate>1</SamplePlate><WellType>KLOAD</WellType><Concentration>10</Concentration><ConcentrationUnits>µg/ml</ConcentrationUnits><MolarConcentration>-1</MolarConcentration><MolarConcUnits>nM</MolarConcUnits><MolecularWeight>-1</MolecularWeight><Temperature>30</Temperature><StartTime>830098</StartTime><AssayTime>80</AssayTime></CommonData><FlowRate>1000</FlowRate><StepType>LOADING</StepType><StepName>Loading</StepName><StepStatus>OK</StepStatus><ActualTime>80</ActualTime><CycleTime>0.2</CycleTime><AssayXData Points="400">SgEbRBcOG0TkGhtEsCcbRH00G0RKQRtEBk4bRORaG0SwZxtEfXQbREqBG0QXjhtE5JobRKCn
G0R9tBtESsEbRBfOG0TT2htEsOcbRH30G0RKARxEFw4cROQaHESwJxxEfTQcREpBHEQGThxE
5FocRLBnHER9dBxESoEcRBeOHETkmhxEsKccRH20HERKwRxEF84cROTaHESg5xxEffQcREoB
HUQXDh1E5BodRLAnHUR9NB1ESkEdRBdOHUTkWh1EsGcdRH10HUQ6gR1EF44dRNOaHUSwpx1E
fbQdRErBHUQXzh1E5NodRKDnHURt9B1ESgEeRBcOHkTkGh5EsCceRH00HkQ6QR5EBk4eRNNa
HkSwZx5EbXQeREqBHkQXjh5E5JoeRKCnHkR9tB5EOsEeRBfOHkTk2h5EsOceRH30HkT+AR9E
Fw4fRNMaH0SwJx9EfTQfREpBH0QXTh9E01ofRLBnH0R9dB9ESoEfRBeOH0TTmh9EsKcfRG20
H0RKwR9EF84fRNPaH0Sg5x9EbfQfRDoBIEQXDiBE0xogRKYoIERtNCBEOkEgRBdOIETkWiBE
oGcgRH10IEQ6gSBEF44gRNOaIESwpyBEbbQgRErBIEQnziBE09ogRLDnIER99CBESgEhRAYO
IUTkGiFEoCchRG00IUQ6QSFEF04hRNNaIUSgZyFEfXQhRDqBIUQXjiFE05ohRLCnIURttCFE
OsEhRAbOIUTk2iFEsOchRH30IUQ6ASJEBg4iROQaIkSgJyJEbTQiRDpBIkQGTiJE5FoiRKBn
IkR9dCJEOoEiRBeOIkTkmiJEoKciRG20IkQ6wSJEBs4iRNPaIkSg5yJEffQiRDoBI0QGDiNE
0xojRKAnI0R9NCNESkEjREhOI0TkWiNEsGcjRG10I0RKgSNEBo4jRNOaI0SgpyNEbbQjRErB
I0Q4ziNE09ojRKDnI0R99CNEOgEkRBcOJETTGiREoCckRH00JERKQSREBk4kRNNaJESgZyRE
fXQkRDqBJEQGjiRE9JokRKCnJERttCREOsEkRAbOJETk2iREsOckRG30JEQ6ASVEBg4lRNMa
JURrKSVEfTQlRDpBJUQGTiVE01olRKBnJURtdCVEOoElRAaOJUTTmiVEoKclRG20JUQ6wSVE
F84lRNPaJUSw5yVEbfQlRDoBJkQGDiZE5BomRLAnJkRtNCZESkEmRAZOJkTkWiZEoGcmRG10
JkRKgSZEBo4mRNOaJkSgpyZEbbQmRIzBJkQGziZE09omRKDnJkRt9CZEOgEnRAYOJ0TTGidE
oCcnRG00J0Q6QSdEF04nRNNaJ0SgZydEbXQnRDqBJ0QGjidE5JonRKCnJ0RttCdEOsEnRAbO
J0Tk2idEoOcnRG30J0Q6AShEFw4oRNMaKESgJyhEbTQoREpBKEQXTihE01ooRKBnKER9dChE
OoEoRBeOKETTmihEsKcoRH20KERKwShEBs4oROTaKESw5yhEffQoRDoBKUQGDilE5BopRLAn
KURtNClEOkEpRAZOKUTkWilEsGcpRH10KURKgSlEF44pROSaKUSwpylEfbQpRErBKUQXzilE
5NopRLDnKUR99ClEYAIqRBcOKkTkGipEsCcqRH00KkRKQSpEF04qRORaKkSwZypEfXQqREqB
KkQXjipE5JoqRLCnKkR9tCpESsEqRBfOKkTk2ipEsOcqRH30KkRKAStEFw4rROQaK0SwJytE
fTQrREpBK0QXTitE01orRPJnK0R9dCtESoErRAaOK0TkmitEsKcrRH20K0RKwStEF84rROTa
K0Sw5ytEffQrREoBLEQXDixE5BosRLAnLER9NCxESkEsRBdOLETkWixEsGcsRH10LERKgSxE
F44sROSaLESwpyxEfbQsRErBLEQXzixE5NosRLDnLER99CxEOgEtRBcOLUTkGi1EsCctRH00
LURKQS1EF04tRORaLUSwZy1EbXQtREqBLUQXji1E5JotRLCnLUR9tC1ESsEtRBfOLUTk2i1E
sOctRH30LURKAS5EBg4uROQaLkSgJy5EbTQuREpBLkQXTi5E5FouRKBnLkR9dC5ESoEuRBeO
LkTkmi5EsKcuRH20LkRKwS5EF84uROTaLkSg5y5EffQuRA==</AssayXData><AssayYData Points="400">P0lSvh0qRL7wXkK+TM01vrBBKb5JLRm+9hwSvvg7Db6r8v69pCPnvc3H1b1eFr69NMSrvXc/
lL1bvYK9UN1bvWG9OL0Rog+9W2jMvMplarzResO7J7DLO7/AgTynQuI80MYZPY4XHD3O/WI9
HStwPWlhjD2d6Kg9h063PYF1vT3d2909jMPxPWBeAT7K6ws+hEcVPlerFz6hUSY+1XErPjWc
Nz5ESjs+peFFPrRpTD7K1FI+DrhhPo7tZT4ULms+9KZ2PqX1gD7zYII+CaiGPsCqij6FcZA+
4iuSPrMEmD6ehJk+yHabPghKoj5vGaQ+FzWpPj81qj6L8bA+5qyzPrrxtT6wPLk+zzm9Pv58
wT5V0cI+InrFPicZyj4WIMw+VDXOPhmW0T5/JdY+ZwrZPue+3D4BqeA+13fiPiMU5T4mtOU+
RC/oPv3C7D7i6/E+ydr1PjZk9z6rJ/s+fpj6Pj35/D6iHAE/dy4BP2GcAz/HUgU/aGkFP8Av
Bz+vIgk/x28IP98rCz+wtQo/aa8MPyOQDj8xsA4/x3AQP5OWED+OpBI//mMUP0y3FD/p8xU/
xvQVP0+IGD8NdBk/jOEZP1aoGj97pBo//xAcP7WMHT/Roh0/b1IfPy2VIT9Z4SE/Q3wjPyJt
JT+9OiM/T5wlPzO1KD9Agic/NtcnP6XNKD/CqSk/LTArP/Z4LD9YByw/8WgtP+mMLj/0/S4/
hAUvP9JWMT+XpDE/hU4zP4h1Mj9U2zQ/Hpk0P8l5Nj8wPTY/DXY4PxtmOD+ytDg/mYg6P5Bf
Oz9bWjs/enI7P1pROz+goT0/1808P8c4Pj9+Xj8/EIg/P4wrQT/LNkE/LnhBPz8sQj+Af0M/
FTFFPw2MRD/z3EU/quFGP1PJRj9DDUg/3IVIPzE2Rz8ROkg/a71JP0fkST+1iEs/sXpLP9P3
Sz8Fk0w/3pZNP1twTj+Z+08/xTZPPwLmTz+4yk4/DlpQP1dVUT+relE/sZVSP4YwVD+UYVM/
wABUP/2WUz9JSlU/GaJVP6YuVj8zpVY/JiNXP/yyVz+VMFg/BHVYP6g5WD9gdVo/N0RbP818
Wz/6y1w/AElcPzFPXT+NIV0/8INdP09HXj9vXF4/+7RdP8z8Xz8uMmE/oqRgP2THYD/Z7mE/
g1piP67EYT/A02E/bGtjP469Yz84+mQ/keRkPy+4Yz/hZmY/5dllP6YuZj8BiGc/BkVnP70t
Zz9do2g/FpxnPydLaD/6wWk/1bNqPza2aj8kFWo/awZrP6CZaj+0IWw/d7VsPxWUbT+djms/
tl1sP0Q8bT81zG0/SAhuP7K+bj+S7W4/PS9vP7O0bz8JzHA/dGJwP9bucT+qgnI/0N9yP20m
cT8mqnI/9KhzP7NgdD9tK3M/Cyh0PyHWdT+5dnU/h850Pz8Xdj9QXXU/tf52P/jBdz+nrXY/
qFZ3PzibeD8gQHg/5Q14P4IyeD8em3k/WD95P34Cez/mq3o/RqF5P81eez+bWXs/Pgx7P++t
ez9y4nw/8wB9Px55fD+nDH0/1ol8P3n3fT968X0/vFN+P0fofj9VjH8/bAx/Pyd/fj+rXYA/
SAiBP943gT+0UIA/jCyBP5DggD+l3IA/Z+mAPxOVgT9vmYE/sGSBP33MgT9UF4I/MvqBPzqX
gj9iy4I/HRODPyPzgj/VrII/266DPwrggj8qyIM/QJmDP/C3gz/3boM/xd2DPzqxhD+GnIQ/
T8SEP/YihD/0n4Q/oomEP1hohD8iF4U/4B+FP5D4hD+ie4U/4eKFP7echT9C1IU/xg2GPxbv
hT9XboY/psCGPz0Ehz86lIY/AzKHP+i8hj8ZMoc/ggmHPx7Ehj/RiYc/18+HP7cxiD9dzYc/
ja2HP5jbhz8Ii4c/NpmIP0+tiD9Kfog/suuIP41viD/xHYk/A6CJP3zGiT8Cnok/OHSJPxmR
iT+oyYk/wQ+KPzPNiT/d5Yk/GzeKP7gUij81yIo/BrSKPwTEij+b4oo/l6yKP6Iyiz/+9Yo/
HW+LP15biz9Wm4s/acOLP+/9iz9Ro4s/PzOMPzYPjD+gUIw/WDGMPywbjD/j4Iw/uLOMP5Pv
jD9gAI0/tUqNP/uqjT8vMo0/5l6NP8Y2jT97CY4/s9qNPw==</AssayYData></Step><Step><CommonData><SampleLocation>1</SampleLocation><SampleID></SampleID><SampleGroup></SampleGroup><SampleInfo></SampleInfo><SampleRow>G</SampleRow><SamplePlate>1</SamplePlate><WellType>BUFFER</WellType><Concentration>-1</Concentration><ConcentrationUnits>µg/ml</ConcentrationUnits><MolarConcentration>-1</MolarConcentration><MolarConcUnits>nM</MolarConcUnits><MolecularWeight>-1</MolecularWeight><Temperature>30</Temperature><StartTime>916261</StartTime><AssayTime>30</AssayTime></CommonData><FlowRate>1000</FlowRate><StepType>BASELINE</StepType><StepName>Baseline3</StepName><StepStatus>OK</StepStatus><ActualTime>30</ActualTime><CycleTime>0.2</CycleTime><AssayXData Points="150">SgEvRAYOL0TTGi9EsCcvRH00L0Q6QS9EF04vRORaL0SgZy9EbXQvRDqBL0QGji9E05ovRLCn
L0R9tC9ESsEvRBfOL0TT2i9EAugvRG30L0RKATBEFw4wRDYbMERKKTBEbTQwRDpBMEQXTjBE
01owRLBnMERtdDBEOoEwRBeOMETkmjBEsKcwRG20METNwTBEBs4wRNPaMESg5zBEffQwRDoB
MUQGDjFE0xoxRLAnMUSuNDFESkExRBdOMUTkWjFEoGcxRI50MUQ6gTFEJ44xRNOaMUSgpzFE
bbQxRErBMUQGzjFE09oxRKDnMURt9DFESgEyRCcOMkTTGjJEoCcyRH00MkRKQTJEWE4yRORa
MkSgZzJEbXQyREqBMkQGjjJE05oyRKCnMkR9tDJEOsEyRAbOMkTT2jJEoOcyRG30MkQ6ATNE
Bg4zROQaM0ToKDNEbTQzRDpBM0QXTjNE5FozRMFnM0RtdDNEOoEzRAaOM0S5mzNEoKczRG20
M0RKwTNEBs4zRNPaM0Sg5zNEbfQzRDoBNEQGDjRE0xo0RKAnNER9NDREOkE0RAZONETTWjRE
oGc0RG10NEQ6gTREBo40ROSaNESgpzREfbQ0RDrBNEQGzjRE09o0RKDnNERt9DREWgE1RAYO
NUTTGjVEsCc1RH00NUQ6QTVEWE41RNNaNUSwZzVEbXQ1RDqBNUQ4jjVE5Jo1RLCnNURttDVE
OsE1RBfONURG2zVEoOc1RG30NUQ6ATZEFw42ROQaNkTBJzZEfTQ2REpBNkQXTjZE5Fo2RLBn
NkR9dDZE</AssayXData><AssayYData Points="150">zPKPP8z2jz9jbJA/XAqQP0S3jz8cnpA/kqKQP0jqkD+lCZE/m8SQPzcnkT9aSJA/hwyRP6bD
kD/fsJE/0D+QP/qokD9pnpE/5hKRP/rmkD9qGJE/uAORP2LkkD+CXZE/TKqQP4tckT8iLZE/
UryQP+K+kD+BdZE/7cCRP2TKkT/cuZE/AIeRPxwokT+TA5I/MuGRP3cNkT+DhZE/z/6QP9r4
kD/xhZE/FnKRPwTGkT/FNpE/DaeRP8+pkT9Si5A/cv6RP1M3kT+uspE/eMCRPwQmkj+DY5E/
X0CSP432kT/wSJI/9HCRPxvOkT9fLpI/Db+RP8fSkT/MB5I/yG+RP48akj9cBpI/wzeRPzf/
kT+iyZE/IbqRP7eykT88b5I/k7yRP1/7kT/UE5I/druRP6H3kT+GbJI/bOuRP7ThkT/IC5I/
hK6SP3Fvkj+pj5I/XHCRP6jZkT8BhpI/5XeSP6tFkj8al5I/PkKSP0dykT8lQpI/nEKSP81P
kj8fIpI/rBCSP7CPkj/qxpI/Ig2SP0Gpkj8BZpI/5qSRP5hJkj9izJI/94eSP4tbkT/Z5JE/
ukKSP/tkkj/jmpI/446SP9ilkj+B1JI/vFySP5awkj/LMJI/YsWSP6fXkj8D4JI/WFySPyVj
kj+kypI/k66SPyvkkT9UkpI/mgqTP1TMkj/oVpI/azyTPyijkj85G5M/XaiSP+pOkz8+8ZI/
2NKSP6F2kj/mApM/yeWSP7Jqkj/u0ZI/GBGTP4KGkj+m0ZI/i3uSP9vlkj9ulJI/y0WSP+27
kj9GR5M/</AssayYData></Step><Step><CommonData><SampleLocation>10</SampleLocation><SampleID>BG505 SOSIP</SampleID><SampleGroup></SampleGroup><SampleInfo></SampleInfo><SampleRow>G</SampleRow><SamplePlate>1</SamplePlate><WellType>KSAMPLE</WellType><Concentration>-1</Concentration><ConcentrationUnits>µg/ml</ConcentrationUnits><MolarConcentration>7.81</MolarConcentration><MolarConcUnits>nM</MolarConcUnits><MolecularWeight>-1</MolecularWeight><Temperature>30</Temperature><StartTime>955408</StartTime><AssayTime>180</AssayTime></CommonData><FlowRate>600</FlowRate><StepType>ASSOC</StepType><StepName>Association</StepName><StepStatus>OK</StepStatus><ActualTime>180</ActualTime><CycleTime>0.2</CycleTime><AssayXData Points="900">SoE2RAaONkTTmjZEoKc2RG20NkRKwTZEBs42RNPaNkSg5zZEffQ2REoBN0QXDjdE5Bo3RLAn
N0RtNDdESkE3RBdON0TTWjdEoGc3RH10N0Q6gTdEF443ROSaN0SwpzdEjrQ3RDrBN0QXzjdE
9No3RLDnN0SO9DdEOgE4RBcOOETkGjhEsCc4RH00OERKQThEF044RORaOESwZzhEfXQ4REqB
OEQXjjhE5Jo4RLCnOER9tDhESsE4RBfOOETk2jhEsOc4RH30OERKATlEFw45ROQaOUSwJzlE
fTQ5REpBOUQXTjlE5Fo5RLBnOUR9dDlESoE5RBeOOUTkmjlEsKc5RIO1OURKwTlEF845ROTa
OUSw5zlEv/Q5REoBOkQXDjpE5Bo6RLAnOkR9NDpEOkE6RBdOOkTkWjpEsGc6RH10OkRKgTpE
F446ROSaOkSwpzpEfbQ6RErBOkQXzjpE5No6RKDnOkR99DpEOgE7RBcOO0TkGjtEsCc7RH00
O0T0QjtEF047RORaO0SwZztEfXQ7REqBO0QXjjtE5Jo7RPKnO0RttDtESsE7RBfOO0TT2jtE
4uc7RH30O0RKATxEFw48ROQaPESwJzxEbTQ8REpBPEQXTjxE5Fo8RLBnPER9dDxESoE8RBeO
PETkmjxEsKc8RG20PERKwTxEF848ROTaPESw5zxEbfQ8REoBPUQXDj1E0xo9RLAnPUR9ND1E
OkE9RBdOPUTkWj1EAmg9RH10PUQ6gT1EF449ROSaPUSgpz1EfbQ9RErBPUQXzj1E5No9RLDn
PUR99D1EOgE+RBcOPkTkGj5EsCc+RG00PkTkQj5EF04+RNNaPkSwZz5Ev3Q+REqBPkQXjj5E
05o+RLCnPkRttD5ESsE+RCfOPkTT2j5EsOc+RH30PkRKAT9EBg4/RNMaP0SwJz9EbTQ/REpB
P0QXTj9E5Fo/RKBnP0R9dD9EOoE/RAaOP0Tkmj9EsKc/RH20P0RKwT9EOM4/RNPaP0Sg5z9E
bfQ/RDoBQEQXDkBE5BpARLAnQERtNEBEOkFARBdOQETkWkBEdWhARH10QERKgUBEF45ARNOa
QERKqUBEfbRARDrBQEQXzkBE5NpARKDnQERt9EBESgFBRAYOQUTkGkFEoCdBRH00QUQ6QUFE
F05BRNNaQUSgZ0FEfXRBRDqBQUQXjkFE5JpBRKCnQURttEFEOsFBRAbOQUTT2kFEsOdBRG30
QURKAUJEBg5CROQaQkSgJ0JEfTRCREpBQkQXTkJE01pCRKBnQkRtdEJESoFCRBeOQkTTmkJE
sKdCRG20QkRKwUJESM5CRNPaQkSw50JEbfRCRDoBQ0QGDkNE0xpDRLAnQ0RtNENESkFDRAZO
Q0TkWkNEoGdDRG10Q0Q6gUNEF45DRNOaQ0Sgp0NEnrRDRDrBQ0QGzkNE09pDRKDnQ0R99ENE
SgFERAYORETTGkREoCdERG00REQ6QUREBk5ERCtcRESgZ0REfXREREqBREQGjkRE05pERKCn
RETwtEREOsFERBfORETT2kREoOdERG30REQ6AUVEBg5FROQaRUSgJ0VExTVFRDpBRUQGTkVE
01pFRPJnRURtdEVEOoFFRAaORUTTmkVEoKdFRH20RURKwUVEBs5FRNPaRUSg50VEffRFREoB
RkQGDkZE0xpGRLAnRkRtNEZEOkFGRAZORkTTWkZEoGdGRG10RkQ6gUZEF45GRNOaRkSgp0ZE
bbRGRErBRkQGzkZE09pGRKDnRkSe9EZEOgFHRAYOR0TTGkdEoCdHRG00R0Q6QUdEF05HRNNa
R0SgZ0dEbXRHREqBR0QGjkdEAJ1HRKCnR0R9tEdEOsFHRAbOR0TT2kdEoOdHRG30R0Q6AUhE
Fw5IROQaSESgJ0hEbTRIRDpBSEQXTkhE5FpIRLBnSERtdEhEOoFIRAaOSETkmkhEoKdIRI60
SERKwUhEF85IROTaSESw50hEffRIREoBSUQXDklE5BpJRLAnSUR9NElESkFJRBdOSUT6W0lE
sGdJRH10SURKgUlEF45JROSaSUSwp0lEfbRJRErBSUQXzklE5NpJRLDnSUR99ElESgFKRBcO
SkTkGkpEsCdKRH00SkRKQUpEF05KRORaSkSwZ0pEfXRKREqBSkQXjkpE5JpKRLCnSkR9tEpE
SsFKRBfOSkTk2kpEsOdKRH30SkRKAUtEFw5LROQaS0SwJ0tEfTRLREpBS0RpTktE5FpLRLBn
S0R9dEtESoFLRBeOS0TTmktEsKdLRH20S0RKwUtEF85LROTaS0Sw50tEffRLREoBTEQXDkxE
5BpMRIUoTER9NExESkFMRBdOTETkWkxEsGdMRM90TERKgUxEF45MROSaTESwp0xEfbRMRDrB
TEQXzkxE5NpMRLDnTER99ExESgFNRBcOTUTkGk1EsCdNRH00TURKQU1EF05NRORaTUSwZ01E
fXRNREqBTUQXjk1E05pNRLCnTUR9tE1ESsFNRBfOTUTk2k1EsOdNRH30TURKAU5EFw5OROQa
TkSwJ05EfTROREpBTkQGTk5E5FpORKBnTkR9dE5ESoFORDSQTkTkmk5EoKdORH20TkRKwU5E
F85OROTaTkSg505EffRORDoBT0QXDk9E5BpPRLAnT0R9NE9EOkFPRBdOT0TkWk9EsGdPRG10
T0RKgU9EF45PRNOaT0Sgp09EbbRPRDrBT0QXzk9E5NpPRKDnT0R99E9ESgFQRAYOUETTGlBE
sCdQRH00UEQ6QVBEF05QRNNaUESwZ1BEbXRQREqBUEQGjlBE5JpQRKCnUETmtVBESsFQRAbO
UETT2lBEoOdQRG30UERKAVFEFw5RROQaUUSwJ1FEbTRRRDpBUUQXTlFEJVtRRKBnUURtdFFE
SoFRRBeOUUTTmlFEoKdRRH20UURKwVFEF85RROTaUUSw51FEbfRRRDoBUkQGDlJE5BpSRKAn
UkR9NFJESkFSRBdOUkT0WlJEoGdSRG10UkRKgVJEF45SROSaUkSwp1JEbbRSRErBUkQGzlJE
BNtSRKDnUkRt9FJEOgFTRBcOU0QKHFNEoCdTRG00U0Q6QVNEBk5TRMlbU0R1aFNEfXRTRDqB
U0QXjlNE5JpTRKCnU0SetFNEOsFTRAbOU0TT2lNEoOdTRG30U0Q6AVREBg5UROQaVESgJ1RE
fTRURDpBVEQGTlRE01pURKBnVERtdFREOoFURAaOVEQlm1REoKdURH20VERKwVREBs5URNPa
VESw51REbfRURDoBVUQGDlVE0xpVRLAnVURtNFVEOkFVRAZOVUTkWlVEsGdVRG10VUQ6gVVE
Bo5VRNOaVUSgp1VEQrVVRErBVUQGzlVE5NpVRKDnVUR99FVEOgFWRBcOVkQ8HFZEsCdWRG00
VkQ6QVZEBk5WRNNaVkSwZ1ZEbXRWRDqBVkQGjlZE05pWRKCnVkRttFZEnMFWRAbOVkTk2lZE
oOdWRG30VkRrAVdEBg5XRNMaV0SgJ1dEbTRXRDpBV0QXTldE01pXRKBnV0RtdFdESoFXRAaO
V0TTmldEtqhXRG20V0Q6wVdEBs5XRNPaV0Sg51dEbfRXRDoBWEQGDlhE5BpYRLAnWER9NFhE
SkFYRAZOWETTWlhEsGdYRG10WEQ6gVhEF45YROSaWESgp1hEbbRYRDrBWEQXzlhE09pYRKDn
WESe9FhEOgFZRAYOWUTkGllEoCdZRG00WURKQVlEOE5ZRNNaWUSwZ1lEfXRZREqBWUQXjllE
5JpZRLCnWUR9tFlESsFZRBfOWUTk2llEsOdZRH30WURKAVpEFw5aROQaWkSwJ1pEfTRaREpB
WkQXTlpE5FpaRLBnWkR9dFpESoFaRBeOWkTkmlpEsKdaRH20WkRKwVpEF85aRBXbWkSw51pE
ffRaREoBW0QXDltE5BpbRLAnW0RtNFtESkFbRBdOW0TkWltEsGdbRH10W0RKgVtEE5BbRNOa
W0Swp1tEfbRbRErBW0QXzltE5NpbRLDnW0R99FtEOgFcRBcOXETkGlxEsCdcRH00XERKQVxE
F05cRORaXESwZ1xEfXRcREqBXEQXjlxE5JpcRLCnXER9tFxESsFcRMvOXETk2lxEoOdcRG30
XERKAV1EAhBdROQaXUSwJ11EbTRdREpBXUQXTl1E5FpdRLBnXURtdF1ESoFdRBeOXUQEm11E
sKddRL+0XURKwV1EF85dROTaXUSw511EffRdREoBXkQXDl5E5BpeRLAnXkR9NF5ESkFeRBdO
XkQEW15EsGdeRH10XkQ6gV5EF45eROSaXkSwp15EfbReRErBXkQ4zl5E5NpeRLDnXkR99F5E
SgFfRBcOX0TkGl9EsCdfRG00X0RKQV9EF05fRORaX0SwZ19EfXRfRDqBX0QXjl9E05pfRKCn
X0RttF9ESsFfRBfOX0TT2l9EsOdfRH30X0RKAWBEBg5gROQaYESwJ2BEfTRgREpBYEQXTmBE
5FpgRKBnYERtdGBESoFgRBeOYETkmmBEoKdgRH20YEScwWBEF85gRNPaYESg52BEbfRgREoB
YUQXDmFE0xphRKAnYUR9NGFESkFhRAZOYUTTWmFEsGdhRG10YUQ6gWFEBo5hRHebYUSgp2FE
bbRhRDrBYUQXzmFEJdthRKDnYURt9GFEOgFiRAYOYkTkGmJEoCdiRH00YkQ6QWJEBk5iRNNa
YkSwZ2JEbXRiREqBYkQGjmJE5JpiRKCnYkR9tGJEOsFiRBfOYkTT2mJEsOdiRG30YkQ6AWNE
Bg5jRNMaY0SwJ2NEfTRjRDpBY0QGTmNE5FpjRKBnY0R9dGNE</AssayXData><AssayYData Points="900">AqCQP5QWkT8NGpE/OU6RP2AnkT8d2ZA/B/uRP8FjkT99HpI/a9iRP1+KkT8qtpE/CzmRP0T7
kT+HfZI/eYWRPzMHkj8ea5E/xl+SPwbCkT/pPJI/AbaRP8Srkj97KJI/KjqSPyxOkj/BhJI/
to6SPxGtkj+2SpI/5PeRPyJekj+i85I/DyqSP/zRkj/XqZI/h12SP+13kj981JI/4N2SP4lH
kj9hZJI/S3iSP6Adkj9X/ZI/vSqTP9SBkj8ZJpM/6LaSPydXkj/aApM/0puSP3AZkj94BZM/
5+6SPysskz99kJI/XX2SP4Xnkj9ge5I/3P2SP4Pokj/UMZM/TqOSP9pBkj8FYZM/LBSTPzel
kj9MrpI/ZMqTP/QXkz/fY5I/MbWSP+E2kz9rDpM/2o+TP+zWkj89pZI/LiuTP4t3kz80EJM/
IGyTP4upkz90z5M/ddaSPzOzkz/lbZM/OH6TP8lukz/0uJM/g12TP+VPkz+xQJM/WX+TP654
kz+8yJM/inGTP2wdkz/xXZM/fpWTP/I1kz9NxZI/6TmTPxKqkz8HvJI/TkOTP17Okz/UNZM/
XX6TP+oclD/ul5I/eUGTP1TMkz8SZpM/W9GTP8wPlD9hhpM/ER2UPza8kz/xM5Q/vLuTPx/T
kz8OJZQ/o3GUPwiQkz+kipM/Y4mTP0y7kz9uh5M/pJuTPwuWlD9uiZQ/9teTP2CUkz8ZRJQ/
ROCTPxwelD/0spM/ljqUPwAclD8/t5M/1Q+UP4YMlD9wdpM/BceTP0MblD8mfZQ/HSCUP8rw
kz8X9pM/PzOUP5XLlD+Y3ZM/dmeUP0RZlD+OVZQ/GPOTP4Hdkz+B9pQ/G3SUP0WnlD/tMpQ/
51GUP9OvlD8X+5Q/096TP422lD+pfpQ/XTyUP6utlD8etpQ/8jmUPz3dlD/J4pQ/XpOUPyWL
lD+c0pM/wuGUP1hOlD8nmJQ/8KiUPxQclT9QJ5U/FS+VP0YxlD+TYJU/aLOUP8UWlT+Yl5Q/
prGUP+y9lD+ncJQ/2dOUPzgWlT8UipQ/pUyVP/+7lD9UAJU/2uiUP7XklD/8KpU/miuVPynw
lD9oJJU/EKOUPz/SlD+QIZU/RjaVP19dlT+2m5U/JJ2UP+gwlT9v45Q/etqUP03flD8dhpU/
AweVP6oOlT8LFJU/jreUP0RplT9YgJU/PG+VP+hwlT+IOJU/dDiVP25elT9LvpU/ISeVP1IN
lT+0kpU/qK+VP1OKlT/6h5U/dkKVP+ULlT9ikZU/P9uUP3Z/lT/efJU/zCKWP4vjlT/IbJU/
NBmVP8PQlT8JkZU/mOyVP/TzlD9z4ZU/Y+eVPyLBlT8lh5U/L16VP3EBlj8o3pU/HquVP5bi
lT+y+5U/Tl6VP3f6lT9u7ZU/OjaWP40rlj9eu5U/jk6WP2tllj/Y75U/1amVP6sllj/ncpY/
i1qWP6o+lj/tlZY/3haWP4sGlj/LTZY/WkOWP8qHlj96jJY/7iOWP/dBlj/l3pU/XX+WPy60
lT84XZU/8euVP3NIlj9tGJY/kAKWPwNulT/0QJY/7MCVP8Nilj/Vt5Y/OFuWPwPflT+pJpY/
t7mWP1tClj/MZZY/ciiWP86flj/+OJY/pieWP9OvlT/Jk5Y/jAKWP0Rulj94gJY/QVWWPwl3
lz+O8ZY/hpmWP0//lT9fjZY/i6iWPzzblj9O9pY/OwWWP8h3lj9WuJY//6GWP9Jllj9Rb5Y/
DcOWP8Ovlj/fsZY/S+iVPyetlj93sZY/oJSWP/TSlj/xKJY/z4qWP6bolj8fP5Y/JTiWP2NN
lj9K95Y/5vqWPxhAlz9sq5Y/L02WP3Aplz+GYZc/y+uWPw0blz92m5Y/yMCWP/G6lj9tu5Y/
XmKXP7rflj+MvZY/9VOXP2pBlj/03pY/0NqWP7Wrlj+ihZc/QVSXP8AGlz+iy5Y/TjqXP8Jb
lz+Ys5c/pReXP0cxlz978Zc/whKXP+Hblj/m1JY/nfKWP65qlz8GD5c/ozaXP4aTlz8T4pY/
RcuWP+GNlz9+jJY/MfKWP0Qjlz+9JJc/2E2XP7adlz+CnZY/tK+XP93Jlz8e+Jc/m72WP/WR
lz+bt5c/CJ2XPyunlz/0Y5c/fuaXP/Tplj/moJc/4FWXP+fnlj93HJc/imiXP9WHlz+EwZc/
OgSYP3CUlz+Ripc/UZOXP20glz8rvZc/PWeXP+9Slz/fmZc/VwmYP6Q8lz+2zpc/wmWXP0Td
lz+NXJc/0BuYPxlzlz+zlpc/j82XP+ogmD9hFZg/3B+YP5Zilz8ZsJc/uIiYP/mZlz9XXJg/
nnuXP6gVmD+eyZc/+NWXP2MUmD/VV5c/LBWYP2rRlz+Y3Jc/Z2WYP9A4mD+61Zc/zniYP7T7
lz9ua5c/gWuYP+JAmD/PSZg/8TqXPxHTlz+0q5g/8piYPyPolz/17Zc/me6XP+EpmD+DyJc/
DAaYP0EumD8tf5g/fd+XPx6NmD8GvZc/yBqYPwKalz/Q2Jc/hDiYP2k3mD8pN5g/0cGXPyOi
mD+i0Jc/XXeYPyxamD8byJc/3VqYP6uhmD+/T5g/xCqYP2AimD9vWpg/S+GYP+x+mD8pTJg/
KvKXP6HUlz8PcJg/Kl+YP65ymD/V75g/XdeYP/3alz+J4Zg/0QGZP+lqmD/Fc5g/SUGYPxsc
mD8vX5g/L6eYP8oUmD/XW5g/Bo6YP5RsmD+m25g/msyYP0V1mD8M6pg/eOyXP28ZmT/tGpg/
+1eYP1EqmD8PRZk/5vCYP8F2mD/AKJk/zriYP3xhmD/CLpk/PuiYP652mD/DOJk/pQqZPz3y
mD8fiJk/QK+YP+ALmT96Ypg/ds6YP9+0mD/CAJk/uj6ZP0vNmD9BpZg/ZDGZP+8dmT9yx5g/
++iYP0c8mT9PXZk/5IuZP6OdmD8yeJg/mrOZP5Z+mD84BJk/AouYP0nDmD9N+5g/ZmOZPx5F
mT8JNZk/ikeZP3aYmT+POJk/6caYP8WkmD/iQJk/PhqZP+EGmT+M75g/7yeZP/k+mT8YPJg/
QzmZP+n3mD+415k/pzSZP8LxmD8RXJk/LiCZPx0LmT+DWJk/aOiYP+AQmT9xQJk/M/CYP7qi
mT8FXZg/pMCYP584mT+xPZk/urqZP7pYmT/deZk/xuGZP4gqmT//WZk/QLqZP7lhmT/6TJk/
tQqZP8RimT/XsJk/4MuZPy9OmT+y7Jg/O6qZP0XWmT+/WJk/wkaZPzevmT/1dJg/US+ZPwxK
mT+d25k/WmWZP5NVmT9frpk/rXWZP4CImT8UYZk/woiZP5UDmT9EHpo/cMyZP+tvmj9aA5o/
7diZPxZ+mT/aG5k/O7WZP0uamT8tIZo/5i+aPxp2mT8Yvpk/waGZP7XJmT9vXpo/C5GZP3/n
mT+/xJk/dh6aP0HVmT8nHZo/rdOZP7rJmT9hN5o/DQKaP/Z4mT+aepo/pjiZP7Yfmj+/8Jk/
nU2aP2Femj+zcZo/XzKaPypKmj/n5Jk/cIuaP96VmT8F85k/LDeaP50umj/NDZo/a62ZP9FO
mj/diJo/KcyZP+Fmmj+n2pk/fvCZP75Smj+12pk/I6OZP9JDmj8SG5o/TlaaP9xNmj/AXpo/
B2CaP3rqmj+FYZo/XIWaP8ncmT/AApo/RyKaP5rymT+ihZo/r/iZP91kmj/AJpo/o9GZPxYL
mj9StJo/ddKZP5bfmT+Fvpk/xVqaPxCzmT8PsZo/OJyaP9lGmj+LBpo/M0SaP8aGmj9PNpo/
xB+bP/ugmj/maZo/gWWaP+Esmj88/Zo/FLmaP7dbmj9eDZs/u26aP9ztmT/a+Jo/QMeaP7/d
mj8oa5o/Gk6bP0tWmj/TeJo/z0qaP5Qqmj82jJo/BTaaPzcOmj8Sj5o/LOmaPzNlmj/mkpo/
2IGaP0G1mj9txZk/4YiaP9armj+kBZs/dziaPyqNmj9c0Jo/t7maP+mzmj/zXZo/EIabPzGM
mj8KZ5o/jauZP2vimj/TXpo/ObeaPwPmmj+JrZo/Y2WaP1lImz9exJo/xnCbP/mzmj/6Tps/
54+aP1nCmj8eXps/xHSaP+PSmj8aEJs/8+WaP/rQmj/s5Jo/Y9iaPxiymj/omZo/jQSbP7Ol
mj917Jo/b8uaP/5Xmz90Mpo/5y6aP2Xjmj+1cps/N+CaP8Sdmj9cJJs/Q9yaP9G4mj+uCps/
lOWaP3eRmj8puZo/egGbP/O3mj/E/5o/OAmbP++tmj/Sy5o/H0ybPx/6mj/yxJo/mjGbP40/
mz85GZs/02CbP6b0mj+6mZo/wdObP0QNmz9eaps/DRybP7lqmz9gLZs/6jubPxCAmz9KMZs/
OyybP/X2mj+YIps/eU6bPx/gmj/o0po//FibP0Rlmz9clJs/DquaPzZQmz+wa5s/lbmbPxdp
mz8KXps/Xb2bP8oamz/jt5o/b2ubPzvimj8ylZs/9q2aP0B/mz8Vw5s/yDmbPzpvmz874po/
rySbP6iNmz++gps/b3+bPzfMmj96a5s/uFGbP7P0mz83o5s/21ucP/ncmz8dk5s/X9+aP05G
mz+FEZs/esybP4YBnD+3U5s/n5SbP2Lbmz9gAps/WlOcP4nEmz+Ddps/le+bPz93mz9ijJs/
Ff+bPw+zmz/jHps/e1qbPxMYnD+TiZs/tv6bP8sLmz8K4Js/4JibP/fzmz8/vJs/642bPwmc
mz90QZs/PmmbP0tOmz8ib5s/EkacP4+lmz8wMJw/eRmbP3q/mz8uZZs/wFybP3eNmz+uCZw/
JqWbP/D9mz/jNJs/aMKbP7Sdmz/UG5w/z96bP1Gfmz9AQ5w/</AssayYData></Step><Step><CommonData><SampleLocation>1</SampleLocation><SampleID></SampleID><SampleGroup></SampleGroup><SampleInfo></SampleInfo><SampleRow>G</SampleRow><SamplePlate>1</SamplePlate><WellType>BUFFER</WellType><Concentration>-1</Concentration><ConcentrationUnits>µg/ml</ConcentrationUnits><MolarConcentration>-1</MolarConcentration><MolarConcUnits>nM</MolarConcUnits><MolecularWeight>-1</MolecularWeight><Temperature>30</Temperature><StartTime>1144352</StartTime><AssayTime>180</AssayTime></CommonData><FlowRate>600</FlowRate><StepType>DISASSOC</StepType><StepName>Dissociation</StepName><StepStatus>OK</StepStatus><ActualTime>179.999</ActualTime><CycleTime>0.2</CycleTime><AssayXData Points="900">SoFjRAaOY0TkmmNEOqljRG20Y0RKwWNEF85jRNPaY0Sw52NEbfRjREoBZEQGDmRE9BpkRKAn
ZERtNGREOkFkRAZOZETkWmREsGdkRG10ZEQ6gWREF45kRNOaZESwp2REfbRkRDrBZEQXzmRE
5NpkRKDnZER99GREOgFlRBcOZUTkGmVEoCdlRG00ZURKQWVEBk5lRORaZUSwZ2VEbXRlREqB
ZURYjmVE5JplRKCnZUR9tGVEOsFlRFjOZUTT2mVEoOdlRG30ZURKAWZEBg5mRAQbZkSgJ2ZE
fTRmREpBZkQGTmZE5FpmRKBnZkSudGZEOoFmRBeOZkTkmmZEoKdmRJ60ZkQ6wWZEBs5mRNPa
ZkSw52ZEbfRmRDoBZ0QXDmdE5BpnRKAnZ0SONGdEOkFnRFhOZ0TkWmdEoGdnRG10Z0RKgWdE
OI5nRNOaZ0Swp2dEbbRnRDrBZ0QGzmdE09pnRKDnZ0Rt9GdEOgFoRBcOaETkGmhEoCdoRM80
aEQ6QWhEBk5oRNNaaETyZ2hEfXRoREqBaEQGjmhE05poRKCnaERttGhEOsFoRAbOaETT2mhE
oOdoRG30aEQ6AWlEBg5pRNMaaUSgJ2lEbTRpRDpBaUQXTmlE01ppRKBnaURtdGlEOoFpRAaO
aUTTmmlEoKdpRG20aUQ6wWlEBs5pRNPaaUSg52lEbfRpRDoBakQXDmpE0xpqRLAnakRtNGpE
OkFqRAZOakTkWmpEoGdqRH10akQ6gWpEJ45qRACdakSgp2pEbbRqRErBakQGzmpE09pqRKDn
akRt9GpEOgFrRBcOa0TTGmtEoCdrRG00a0Q6QWtEF05rRORaa0SwZ2tEjnRrRDqBa0QGjmtE
05prRKCna0R9tGtESsFrRBfOa0Tk2mtEsOdrRH30a0RKAWxEFw5sRNMabESwJ2xEfTRsREpB
bEQXTmxE9FpsRLBnbER9dGxESoFsRBeObETkmmxEsKdsRH20bERKwWxEF85sROTabESw52xE
ffRsREoBbUQXDm1E5BptRLAnbUR9NG1ESkFtRBdObUTkWm1EsGdtRH10bURKgW1EBo5tROSa
bUSwp21EfbRtRErBbUQXzm1E5NptRLDnbUR99G1EOgFuRFgObkTkGm5EsCduRH00bkRKQW5E
F05uRORabkSwZ25EfXRuRFqBbkQGjm5E5JpuRLCnbkRttG5ESsFuRBfObkTk2m5EsOduRH30
bkRKAW9EFw5vROQab0SgJ29EfTRvREpBb0QXTm9E01pvRLBnb0R9dG9ESoFvRBeOb0Tkmm9E
sKdvRG20b0RKwW9EF85vROTab0Sw529EffRvREoBcEQXDnBE5BpwRKAncER9NHBEOkFwRCdO
cETkWnBEsGdwRGN1cEQ6gXBEF45wROSacESwp3BEfbRwRErBcEQXznBE09pwRLDncER99HBE
OgFxRBcOcUTTGnFEsCdxRH00cURKQXFEF05xRORacUSwZ3FEbXRxREqBcUQGjnFE5JpxRKCn
cUR9tHFESsFxRAbOcUTk2nFEsOdxRH30cUQ6AXJEFw5yROQackSgJ3JE4DRyREpBckQXTnJE
01pyRLBnckR9dHJESoFyRBeOckTkmnJEsKdyRH20ckRKwXJEF85yROTackSw53JEffRyREoB
c0R5DnNE5BpzRKAnc0SONHNEOkFzRAZOc0TkWnNEsGdzRG10c0RKgXNEF45zROSac0Swp3NE
bbRzRErBc0QGznNE5NpzRKDnc0R99HNESgF0RAYOdETkGnRENCh0RG00dERKQXREF050RORa
dESgZ3REbXR0RDqBdEQGjnRE05p0RLCndERttHREnMF0RAbOdETT2nREoOd0RG30dER7AXVE
Fw51RNMadUSwJ3VEbTR1RDpBdUQGTnVE01p1RKBndURtdHVESoF1RBeOdUTkmnVEoKd1RG20
dURKwXVEF851RPTadUSg53VEbfR1RDoBdkQXDnZEPBx2RKAndkRtNHZESkF2RAZOdkTkWnZE
oGd2RG10dkQ6gXZEF452ROSadkSwp3ZE1bV2RDrBdkQXznZE09p2RLDndkTP9HZEOgF3RAYO
d0TTGndEsCd3RG00d0QfQndEBk53RNNad0SwZ3dEbXR3REqBd0QGjndE05p3RLCnd0RttHdE
OsF3RAbOd0TT2ndEoOd3RG30d0RaAXhEBg54RNMaeESgJ3hEbTR4REpBeEQGTnhE5Fp4RKBn
eERtdHhESoF4RAaOeETkmnhEoKd4RH20eEQ6wXhEF854RNPaeESg53hEbfR4RDoBeUQGDnlE
Kxx5RKAneURtNHlEOkF5RBdOeUTTWnlEoGd5RG10eUQ6gXlEBo55RNOaeUSgp3lEbbR5RDrB
eUQGznlE09p5RLDneUR99HlEzQF6RBcOekTkGnpEoCd6RG00ekQ6QXpEBk56RNNaekSgZ3pE
bXR6RDqBekQGjnpE05p6RKCnekRttHpEOsF6RAbOekTT2npEsOd6RG30ekQ6AXtEBg57ROQa
e0SgJ3tEbTR7REpBe0QGTntE5Fp7RLBne0R9dHtEOoF7RBeOe0TkmntEoKd7RG20e0RKwXtE
Bs57ROTae0Sw53tErvR7REoBfEQXDnxE5Bp8RLAnfERtNHxESkF8RCdOfETTWnxEsGd8RI50
fERKgXxEBo58ROSafETBp3xEjrR8RErBfETLznxE5Np8RLDnfER99HxESgF9RCcOfUTkGn1E
sCd9RH00fURKQX1EF059RORafUSwZ31EfXR9REqBfUQGjn1E05p9RFqpfUR9tH1ESsF9RBfO
fUTk2n1EI+h9RH30fURKAX5EFw5+ROQafkSwJ35EfTR+REpBfkQGTn5E5Fp+RLBnfkSedH5E
SoF+RBeOfkTkmn5EsKd+RH20fkRKwX5EF85+ROTafkSw535EffR+REoBf0QXDn9E0xp/RLAn
f0TgNH9ESkF/RBdOf0TkWn9EsGd/RH10f0RKgX9EF45/ROSaf0Sgp39EfbR/RDrBf0S7zn9E
5Np/RLDnf0Rt9H9EpQCARAEIgERyDYBE2BOARD8agESlIIBECyeARGotgETYM4BEPzqARKVA
gEQLR4BEck2ARNhTgEQ2WoBEpWCARANngERybYBE2HOARD96gESlgIBEA4eARHKNgETQk4BE
P5qARJ2ggEQLp4BEcq2ARNizgEQ/uoBEpcCARAvHgERqzYBE0NOARD/agESl4IBETeeARHLt
gETQ84BEP/qARKUAgUQDB4FEcg2BRNATgUSIGoFEpSCBRAsngURyLYFE2DOBRD86gUSdQIFE
C0eBRGpNgUTYU4FEP1qBRKVggUQDZ4FEcm2BRNhzgUQ2eoFE54CBRAuHgURyjYFEhJSBRHia
gUSloIFEC6eBRHKtgUTQs4FEP7qBRJ3AgUQLx4FEas2BRNDTgUQ/2oFEneCBRAPngURy7YFE
2POBRD/6gUSlAIJECweCRGoNgkTYE4JEPxqCRKUggkQLJ4JEai2CRNAzgkQ2OoJEpUCCRAtH
gkS8TYJE0FOCRDZagkSdYIJEC2eCRGptgkTYc4JENnqCRJ2AgkQDh4JEco2CRNiTgkRomoJE
naCCRAungkRqrYJE2LOCRD+6gkSlwIJEC8eCRGrNgkTQ04JEP9qCRJ3ggkQL54JEcu2CRNjz
gkQ/+oJE7wCDRAMHg0RyDYNE2BODRDYag0SlIINECyeDRGotg0TYM4NENjqDRN5Ag0QDR4NE
ck2DRNBTg0Q2WoNEnWCDRANng0RqbYNE0HODRDZ6g0QHgYNEA4eDRHKNg0TQk4NENpqDRKWg
g0QDp4NEaq2DROmzg0Q2uoNEncCDRAPHg0RqzYNE4NODRDbag0Sd4INEA+eDRGrtg0TQ84NE
P/qDRJ0AhEQDB4REag2EROkThEQ2GoREpSCERAsnhERyLYRE6TOERDY6hES1QIREC0eERGpN
hETpU4RENlqERJ1ghEQLZ4REam2ERNBzhEQ2eoREnYCERAOHhERqjYREQ5SERDaahESdoIRE
A6eERGqthEQQtYRENrqERJ3AhEQDx4REcs2ERNDThEQ22oREneCERAPnhERq7YRE2POERDb6
hESdAIVEAweFRHINhUTYE4VENhqFRJ0ghUQLJ4VEai2FRNAzhUQ2OoVEnUCFRANHhURqTYVE
2FOFRDZahUSdYIVEA2eFRGpthUTgc4VENnqFRJ2AhUQDh4VEao2FRNCThUQ2moVEnaCFRAOn
hURyrYVE0LOFRDa6hUSdwIVELMeFRGrNhUTQ04VENtqFRJ3ghUQD54VEau2FRNDzhUQ2+oVE
pQCGRAsHhkRqDYZE0BOGRDYahkSlIIZECyeGRHIthkTQM4ZENjqGRKVAhkQDR4ZEak2GRNhT
hkRPWoZEpWCGRAtnhkRqbYZE4HOGRE96hkSdgIZEC4eGRGqNhkRblIZEiJqGRKWghkQsp4ZE
cq2GRNizhkQ/uoZEpcCGRAvHhkRyzYZE2NOGRD/ahkSl4IZEC+eGRHLthkTY84ZEP/qGRKUA
h0QLB4dEcg2HRNgTh0Q/GodEpSCHRAsnh0R6LYdE2DOHRD86h0SlQIdEn0eHRHJNh0TYU4dE
P1qHRKVgh0QUZ4dEcm2HRNhzh0Q/eodEpYCHRAuHh0RyjYdE2JOHRDaah0SloIdEC6eHRHKt
h0TYs4dEP7qHRKXAh0QLx4dEcs2HRNjTh0Q/2odEpeCHRAvnh0Ry7YdE2POHRD/6h0SlAIhE
CweIRHINiETYE4hEPxqIRKUgiEQLJ4hEci2IRNgziEQ2OohE</AssayXData><AssayYData Points="900">7TSbPytnmz+MpZs/AmqbP3wVnD+DGpw/DzKcPyzZnD9yt5w/hRKcP4l0nD82fpw/Ht6cP0Oy
nD/Z5Zw/gZicP8PtnD8Ju5w/g3ucP+tMnT9p4Zw/zCSdP60vnT+o5pw/1PmcP3kZnT/u1Jw/
YuScPxALnT9ycZ0/7fWcP5OenT85HJ0/al6dP1dbnT8xNZ0/X7ucP8sFnT+lN50/NVqdP7Uh
nT94PZ0/OQ6dP+Ionj9Mtp0/Q26dP4eBnT9GPp0/BkqdP7RSnT8QY50/jradP1MEnT/ow5w/
5X+dP8GQnT9lUZ0/FOecP9UhnT/jmp0/LGudP5GbnT+RPZ0/VsCdPwRonT8wAJ0/X1CdP9/d
nT/A0p0/qy2dP5POnT8M8Jw/jHCdPylhnT9+FJ0/rjWdPxVRnT8LqZ0/RtOdPzvonD/dfJ0/
a8WdP0m4nT8taJ0/55edP40nnT+T8Zw/DkWdP9HUnD8k850/C6SdPzfUnT+S5p0/ShmdPw4x
nT+viJ0/sn6dPz2fnT8sd54/iJmdP4gSnT/reZ0/VzadP1SMnT9hAJ0/3SadP0ZRnT+wEZ0/
Z8SdP5ZnnT+fJJ0/rIudP+EVnT98v50/BjKdP4hSnT8dzZw/2nKdP9zAnT85Zp0/X22dP2CT
nT8hDp4/gAaeP6qanT/tKJ0/chqdP1uhnT/YhZ0/U8idPxMcnT+E9pw/feucP+bbnT9lgJ0/
LbacP7A+nT+lsJ0/6R2dP5VNnT+nOJ4/M/6cP2JDnT+jWp0//6GdP9+0nT99S50/YECdP62v
nT+8eZ0/pb+cP6J8nD9fYJ0/pSSdP3lPnT96oZ0/jIydP8cgnj86lZ0/HTWeP+lqnT+PFJ0/
DhedP/P2nT8Utp0/uAyeP1qUnT92dp0/AT6dP+KVnT8TR50/HKqdP690nT8twp0/ze6dPxQI
nj85Xp4/djqdP++UnT9W8J0/GjKdPxPZnT8gu50/otSdP74+nj88r50/ICGeP7nYnT+Bdp0/
zD6eP5F2nT+T7Z0/FyGeP35/nT+Wv50/1gueP1XGnT+Fu50/buudP/upnj+JNZ0/qSSdPxgf
nj8eIJ4/ixCdP+THnT9rTZ0/S86dPx6MnT/3sp0/lqudP34Jnj/iL50/OzedPzjGnT8Y950/
WQSeP0yonT9PwZ0/ZXeePywCnj9YzZ0/rZGdP6NGnT8Sa50/4nGdPyCmnT9jcp0/SiaeP/3k
nT8KtZ4/HlGdP7YBnj/e150/t0KdPx9dnj9X8p0/rz+eP+qonT+Ztp0/pLOdPzp9nT+9ap4/
p8+dP5WYnT8LvJ0/CVueP1wunj8/ap0/8NKdPzENnj9CLp4/gp2dP/FcnT/o4p0/CUWeP7dI
nj8xy50/ybKdPwm6nT/BLZ0/L7qdP/sFnj8xkJ0/nVOeP97wnT/2+J0/S1meP1aynT+WfZ0/
SQeeP1cCnj/A+J0/OsWdP5JonT+p7J0/yxyeP1Ggnj8YWp4/hBWePyqKnT9aop0/eL+dP3on
nj+Agp0/vQeePx6OnT9xmp0/5cedP1/cnT9Zq50/BAuePzQKnj/CuJ0/ebyePx8inj/Ig50/
xEueP9GfnT+1k54/UQqeP14onj8czp0/N46eP6GOnT/lBp4/b4KePxQmnj8akZ0/Yf6dP42D
nj9ugZ4/vAOeP5q4nT97Qp4/m0+eP8lAnj9qFp4/qhSePy42nj+QQ50/IbGdP1KlnT9ha54/
E3OeP/tAnT8uoZ4/p3ieP9/MnT8ax54/KMqePwuYnj8nk50/GfudP/91nj+ZF54/Zs2ePw6c
nj9zDJ4/kLqeP9Sjnj/lDJ4/jgeeP1Nknj/DK54//ZCeP+i3nT8Mcp4/aruePwLwnT9mWJ4/
lOmdP/xInj+kqJ4/whGePwBAnj8KDJ4/tR+eP50Lnj/anZ4/gxqeP+1Gnj9gJ54/QGCeP0Jd
nj9qA54/uhmeP4Bmnj9Rd54/YDmeP7+/nj+xV54/4dueP79nnj+b6J4/FG6ePxN5nz8xaJ4/
NwafPz67nj8qhZ4/hameP1Vanj/PnJ4/opieP45anj/9pJ4/PdCeP++Enj+4R58/p1yeP5uu
nj9SRJ8/D02eP8lVnj94K54/czCeP4OBnj9ujp4/d5iePy1Mnj95up4/UDWeP2Pnnj9FrJ0/
iZyeP07Gnj83op4/PsSeP3+/nj93454/ydOePw2Vnj8u/p4/ulyePyrMnT8BzZ4/nROfP0Ct
nj8xuJ4/zIyePxurnj88C58/rIaeP3OTnj+f6p4/u+6eP3y+nj8Syp4/3MaeP1zvnj+r8p4/
oCqfP4+wnj+CNJ4/FseePxJUnj/KAp8/rXSePxuVnj/HOZ4/B8SeP0Hwnj/u0J4/W/+eP7qZ
nj8vfJ4/P9SeP/2cnz99Ep8/oKuePw8Lnz9Sp54/s1meP0WUnj+mtZ4/5jqeP326nj9XFZ4/
6IOeP17Jnj/K4p4/cOCeP7MWnj9yJp8/3wmfP/AVnz9MO58/vEifP2C8nj/KFp8/SdSeP/8W
nz+Hp54/MHSeP4G8nj8IyZ4/KcueP06Nnj++xp4/0oueP4v4nj/u3J4/z96eP4/onj/MU58/
s4afPwn6nj//4Z4/7+2eP0qqnz8gKJ8/5EyfP6Xbnj+s3p4/FPOeP1MYnz+tHJ8/DxufP1xq
nz/KA58/R5ieP+rznj8L1p4/WgKgP5eBnj8qW58/qtKeP8Linj8zGZ8/aD6fP77jnj80dZ8/
VQ+fPy2xnj97gJ4/H/mePy+/nj+JTJ8/21KfP7AInz9Y4p4/kgyfPwoznz8uYZ8/m2ifPwNb
nz8W8J4/W1CePxn4nj8MBJ8/lDafP5J6nz+Xx58/rJyePyb1nj+AwJ4/u0OfP9NBnz/1F58/
n56eP6ignz9sJ58/MgafP+Fknz/o454/3OKeP7wFnz+gu54/BvmeP7punz8DCJ8/h0ufPykw
nz8kKZ8/EDWfP00Xnz93Yp8/qHOfP3Fenz+p/Z4/ZsCePzOpnz/miZ8/J5CePxaxnj8mBp8/
VemeP/Zznz91VJ8/9PWfP+tAnz/B6Z4/HQmfP8cRnz/Fnp8/QqSfP4Tknj+6pp8/G+OeP4uq
nz9WlJ8/RuueP3sfnz+g054/OROfP6hOnz8X6J4/2K+fP8wMoD/FxJ8/SL+fP2aPnz8zc58/
xEKfP14hnz+VzZ8/RjqfPz+ynz8CKp8/d2yfPxpMnz8PH58/uiagP+Wjnz9zcp8/dbOfP9OF
nz+MVZ8/rmOfP4K+nz89Hp8/A4+fPy94nz8lgZ8/aJafP+tbnz+2uaA/PY+fP+GKnz8CkZ8/
DDOfP0yonz+IFp8/A7efP8ISoD/Fl58/L2ifP99tnz+3rZ8/O/afP4Xnnz8awKA/eiigP8zZ
nz/GVZ8/G2efP7XRnz/v654/kr6fPyTNnz+6Zp8/TOKfP2RMnz94258/mQmgP+fInz8Z058/
PM2fP+qTnz+vpZ8/CTegP7rjnz83tJ8/HUefP6cdoD+Ftp8/VTSgP97Ynz+kh58/9Y2fPxUb
oD+vop8/3ZefP2Xlnz9Nf58/UYqfP+Qinz/yBKA/lMmfP63Rnz9YCaA/Hy+gP6pqoD++YZ8/
CRCgPwuCnz93/J8/ahqgPzdXoD83cJ8/xIufP8fznz+hxJ8/5lCfP7MOoD/U058/bC6gP7Dj
nz/eyZ8/vR6gP46Anz8q1Z8/EtSfP1/6nz+yJKA/ogOgP1MIoD9DEqA/08afP8y1nz/InZ8/
h66fP++Bnz9Z0Z8/C1CfP7lRoD+J5Z8/3i2gP96qnz+ENKA/lKygPw3wnz+eG6A/re+gP1ko
oD+R758/vp2fPw7Tnz88LKA/DVOfPyQtoD+THaA/aI+gP+jPnz+fLaA/8yqgP/UMoD8jFKA/
uYifP++VoD8X+p8/o2ygPxg2nz/jCqA/gl6gPwixnz/KE6A//j+gP+0aoD+K758/0jSgP1ti
oD8zPqA/s9CfP13qnz8+W6A/vrSgP4LjoD99/58/fo+gP1f4nz8aWaA/H2agPzXjnz88QqA/
6FGgPy+zoD9uv6A/trWgPwaUoD+HcaA/g7GgP3OYoD8LjqA/dkqfPzveoD8BBKA/NjugP95Y
oD/rGKA/15CgP34noD8ra6A/giegP8KInz8bjqA/Ok6gP6lMoD+O7p8/NySgP8c5oD+KM6A/
GPWfP4UVoD8Qop8/inCgP7uRoD+a558/xPCfP90WoD+W+KA/C92fP9x3oD++ZqA/JmagP/CH
oD+cmaA/gHqgP99coD+D5p8/H1WgP1VYoD8ayqA/ITWgP5jCnz8RVqA/DWagPxafoD8waqA/
DP6gPxehoD+qaqA/QvigP7SRoD/E5qA/hA2gPxaDoD8UQKA/bLmgPy3Vnz/MZ6A/wXKgPxRD
oD+kdaA/kOqgP63XoD8cUKA/94ugP0cwoD/3G6A/Z+mgP9lNoD+xvqA/NNOgP2xaoD84yqA/
k4OgP5FioD8WY6A/baGgP6yBoD/9T6E/7MqgP43pnz+j7KA/M3agP3zKoD9OeJ8/K3qgPxLq
oD/usqA/avGfP2dzoD/bGaE/M2OgP52ZoD/mgKA/8rWgP8floD+8m6A/cY2gP0GUoD/iUKA/
U3+gP6EXoT85maA/KPugP6UAoT+Ar6A/1o+gPwEOoT+VJaA/QxGhP6fpoD9SsqA/jBShP56+
oD9EQqE/g2egP278oD/aa6A/9aygPzqHoT/K+aA/grmgP0vloD/8C6A/iy6hP6ByoT852KA/
whShP/ZEoT8xpqA/wC+hP0idoD8Ix6A/U7ygPwzNoD96sqA/</AssayYData></Step><Step><CommonData><SampleLocation>11</SampleLocation><SampleID></SampleID><SampleGroup></SampleGroup><SampleInfo></SampleInfo><SampleRow>G</SampleRow><SamplePlate>1</SamplePlate><WellType>REGENERATION</WellType><Concentration>-1</Concentration><ConcentrationUnits>µg/ml</ConcentrationUnits><MolarConcentration>-1</MolarConcentration><MolarConcUnits>nM</MolarConcUnits><MolecularWeight>-1</MolecularWeight><Temperature>30</Temperature><StartTime>1334100</StartTime><AssayTime>5</AssayTime></CommonData><FlowRate>1000</FlowRate><StepType>KREGENERATION</StepType><StepName>Regeneration2</StepName><StepStatus>OK</StepStatus><ActualTime>4.99895</ActualTime><CycleTime>0.2</CycleTime><AssayXData Points="25">nECIRAJHiERhTYhEz1OIRDZaiEScYIhE+maIRGltiETHc4hENnqIRJyAiET6hohEaY2IRM+T
iEQtmohEnKCIRPqmiERhrYhEx7OIREa6iESUwIhE+saIRGHNiETH04hELdqIRA==</AssayXData><AssayYData Points="25">P7CJwAZYkMDUPZTASCSXwFOCmcAOZJvAXP+cwNaKnsAAmZ/A8tWgwLGlocBvtKLAkqmjwFQi
pMDI+aTAPc6lwOo5psA5vabAXVGnwN/ep8AMUqjA/KaowCweqcDuYanAQr+pwA==</AssayYData></Step><Step><CommonData><SampleLocation>12</SampleLocation><SampleID></SampleID><SampleGroup></SampleGroup><SampleInfo></SampleInfo><SampleRow>G</SampleRow><SamplePlate>1</SamplePlate><WellType>NEUTRALIZATION</WellType><Concentration>-1</Concentration><ConcentrationUnits>µg/ml</ConcentrationUnits><MolarConcentration>-1</MolarConcentration><MolarConcUnits>nM</MolarConcUnits><MolecularWeight>-1</MolecularWeight><Temperature>30</Temperature><StartTime>1350560</StartTime><AssayTime>5</AssayTime></CommonData><FlowRate>1000</FlowRate><StepType>KREGENERATION</StepType><StepName>Regeneration2</StepName><StepStatus>OK</StepStatus><ActualTime>4.99895</ActualTime><CycleTime>0.2</CycleTime><AssayXData Points="25">k+CIRPHmiET77YhExvOIRCT6iESLAIlE8QaJRFgNiUS+E4lEJBqJRIsgiUT5JolEWC2JRAg0
iUQtOolEk0CJRPFGiURYTYlEvlOJRCRaiUSLYIlE8WaJRGBtiUTGc4lEJHqJRA==</AssayXData><AssayYData Points="25">jqq9vg7nqr6TVpi++YqKvrBRer5lqGO+VjZTvqpNRL5K3Te+6tUpvqamIL6gjBa+iDAOvj1T
Cb6qzgO+/B/8vQ7Y6b20E+O9ZXfUvZGDz70GPMq9JPuzvfKxub2GUKy9FFyhvQ==</AssayYData></Step><Step><CommonData><SampleLocation>11</SampleLocation><SampleID></SampleID><SampleGroup></SampleGroup><SampleInfo></SampleInfo><SampleRow>G</SampleRow><SamplePlate>1</SamplePlate><WellType>REGENERATION</WellType><Concentration>-1</Concentration><ConcentrationUnits>µg/ml</ConcentrationUnits><MolarConcentration>-1</MolarConcentration><MolarConcUnits>nM</MolarConcUnits><MolecularWeight>-1</MolecularWeight><Temperature>30</Temperature><StartTime>1366987</StartTime><AssayTime>5</AssayTime></CommonData><FlowRate>1000</FlowRate><StepType>KREGENERATION</StepType><StepName>Regeneration2</StepName><StepStatus>OK</StepStatus><ActualTime>5.00005</ActualTime><CycleTime>0.2</CycleTime><AssayXData Points="25">ioCJROiGiURPjYlEvZOJRCSaiUSKoIlE6KaJRE+tiUS1s4lEPLqJRILAiUTwxolEV82JRL3T
iUQ02olEguCJRPDmiURX7YlEvfOJRBv6iUSzAIpE8AaKRFcNikS9E4pEJBqKRA==</AssayXData><AssayYData Points="25">KfSXwAhnnMBSMp/A25+gwEoHosDoA6PATuejwBzgpMAcfqXAgSGmwKS0psDBMqfAh4ynwAYK
qMB3dKjAX+mowLErqcAhcanAOdSpwB40qsAihKrALsCqwB0Hq8D9IqvAGyOrwA==</AssayYData></Step><Step><CommonData><SampleLocation>12</SampleLocation><SampleID></SampleID><SampleGroup></SampleGroup><SampleInfo></SampleInfo><SampleRow>G</SampleRow><SamplePlate>1</SamplePlate><WellType>NEUTRALIZATION</WellType><Concentration>-1</Concentration><ConcentrationUnits>µg/ml</ConcentrationUnits><MolarConcentration>-1</MolarConcentration><MolarConcUnits>nM</MolarConcUnits><MolecularWeight>-1</MolecularWeight><Temperature>30</Temperature><StartTime>1383168</StartTime><AssayTime>5</AssayTime></CommonData><FlowRate>1000</FlowRate><StepType>KREGENERATION</StepType><StepName>Regeneration2</StepName><StepStatus>OK</StepStatus><ActualTime>5.00005</ActualTime><CycleTime>0.2</CycleTime><AssayXData Points="25">iiCKRPAmikRXLYpEvTOKRCQ6ikSKQIpE8EaKRFdNikS9U4pEJFqKRIpgikTwZopEV22KRL1z
ikQkeopEioCKRPCGikRXjYpEvZOKRCSaikSKoIpE8KaKRFetikS9s4pEJLqKRA==</AssayXData><AssayYData Points="25">tGCVvr3QgL4QRVu++/o/vps4J75o6w++tpj3vQcV4r1gPce91Disvatfn71Fzou9LYJsvSO1
W72nSDa9gRAevSAOEr0L5PO8uWnbvFsTl7zYZlq8DlEPvFlKMLtXIJO7hZr2uQ==</AssayYData></Step><Step><CommonData><SampleLocation>11</SampleLocation><SampleID></SampleID><SampleGroup></SampleGroup><SampleInfo></SampleInfo><SampleRow>G</SampleRow><SamplePlate>1</SamplePlate><WellType>REGENERATION</WellType><Concentration>-1</Concentration><ConcentrationUnits>µg/ml</ConcentrationUnits><MolarConcentration>-1</MolarConcentration><MolarConcUnits>nM</MolarConcUnits><MolecularWeight>-1</MolecularWeight><Temperature>30</Temperature><StartTime>1399482</StartTime><AssayTime>5</AssayTime></CommonData><FlowRate>1000</FlowRate><StepType>KREGENERATION</StepType><StepName>Regeneration2</StepName><StepStatus>OK</StepStatus><ActualTime>5.00005</ActualTime><CycleTime>0.2</CycleTime><AssayXData Points="25">isCKROjGikRPzYpE1tOKRBvaikSC4IpE6OaKRE/tikS184pEG/qKRIIAi0TwBotEVw2LRLUT
i0QbGotEiiCLRPAmi0RXLYtEvTOLRCQ6i0SKQItE6EaLRE9Ni0S1U4tEJFqLRA==</AssayXData><AssayYData Points="25">bsWXwITym8BkKJ7AIqefwEPVoMBJ0aHAYZuiwMh3o8AW8KPA2HekwITZpMBeb6XAlM+lwA9C
psAZYqbAC+SmwG/8psDLj6fAPsenwH7rp8AZXqjA42+owOa2qMC14ajAoPKowA==</AssayYData></Step><Step><CommonData><SampleLocation>12</SampleLocation><SampleID></SampleID><SampleGroup></SampleGroup><SampleInfo></SampleInfo><SampleRow>G</SampleRow><SamplePlate>1</SamplePlate><WellType>NEUTRALIZATION</WellType><Concentration>-1</Concentration><ConcentrationUnits>µg/ml</ConcentrationUnits><MolarConcentration>-1</MolarConcentration><MolarConcUnits>nM</MolarConcUnits><MolecularWeight>-1</MolecularWeight><Temperature>30</Temperature><StartTime>1415751</StartTime><AssayTime>5</AssayTime></CommonData><FlowRate>1000</FlowRate><StepType>KREGENERATION</StepType><StepName>Regeneration2</StepName><StepStatus>OK</StepStatus><ActualTime>5.00005</ActualTime><CycleTime>0.2</CycleTime><AssayXData Points="25">imCLRPBmi0RPbYtEtXOLRBt6i0SKgItE8IaLRE+Ni0S1k4tEG5qLRIKgi0TopotEkK2LRLWz
i0QkuotEgsCLROjGi0RPzYtEtdOLRBvai0SC4ItE6OaLRFfti0S184tEJPqLRA==</AssayXData><AssayYData Points="25">qF07vljkFr7m0Nm9pG+hvekXR70rNtG8C3pzvN+dNbrCZUk8XPbAPOB0LT1JcjM9Nu5aPfUG
cj3blI49cIifPVBMoj0Uhq49nK+0PZQexD06B9U90jLbPRkn2T3b3+c99NnuPQ==</AssayYData></Step><Step><CommonData><SampleLocation>1</SampleLocation><SampleID></SampleID><SampleGroup></SampleGroup><SampleInfo></SampleInfo><SampleRow>G</SampleRow><SamplePlate>1</SamplePlate><WellType>BUFFER</WellType><Concentration>-1</Concentration><ConcentrationUnits>µg/ml</ConcentrationUnits><MolarConcentration>-1</MolarConcentration><MolarConcUnits>nM</MolarConcUnits><MolecularWeight>-1</MolecularWeight><Temperature>30</Temperature><StartTime>1430655</StartTime><AssayTime>30</AssayTime></CommonData><FlowRate>1000</FlowRate><StepType>BASELINE</StepType><StepName>Baseline2</StepName><StepStatus>OK</StepStatus><ActualTime>30</ActualTime><CycleTime>0.2</CycleTime><AssayXData Points="150">igCMRPkGjERPDYxEvROMRBsajESaIIxE6CaMRFctjES9M4xEGzqMRIJAjETwRoxEV02MRLVT
jEQbWoxEgmCMROhmjERPbYxEtXOMRBt6jESCgIxE8IaMRE+NjES1k4xEJJqMRIqgjETwpoxE
T62MRLWzjEQkuoxEgsCMROjGjERXzYxEtdOMRCTajESC4IxE6OaMRE/tjES184xEG/qMRIIA
jUTwBo1ETw2NRLUTjUQbGo1EgiCNRPAmjURPLY1EtTONRBs6jUSCQI1E6EaNRE9NjUS1U41E
JFqNRIJgjUToZo1ET22NRLVzjUQbeo1EgoCNRDCIjURXjY1EvZONRBuajUSCoI1E6KaNRE+t
jUS1s41EJLqNRILAjUToxo1EV82NRL3TjUQb2o1EguCNROjmjURf7Y1EtfONRCT6jUSCAI5E
8AaORFcNjkS1E45EGxqORIogjkToJo5ETy2ORLUzjkQbOo5EikCOROhGjkRXTY5EtVOORBta
jkSCYI5E6GaORFdtjkS1c45EG3qORIKAjkTwho5EV42ORL2TjkQbmo5EiqCORPCmjkRPrY5E
vbOORBu6jkSKwI5E8MaORFfNjkS9045EJNqORIrgjkTw5o5EV+2ORL3zjkQk+o5EigCPRPAG
j0SQDY9EvROPRCQaj0SKII9E8CaPRFctj0S9M49EJDqPRIpAj0TwRo9EV02PRL1Tj0REWo9E
imCPRPBmj0RXbY9EvXOPRCR6j0SKgI9E8IaPRFeNj0S9k49EJJqPRIqgj0Twpo9EV62PRL2z
j0Qkuo9E</AssayXData><AssayYData Points="150">MHMhPmzaJD7OLCQ+dv4qPsVRLz60ry4+Guc1PoMGMj4mBzc+0gA1PuOlPj69Wzg+m9k7Ph9m
PD6RM0I+k7E+PjLHQz7ArUI+B11FPiC6Rj5dAkc+2JJJPmipTD55Jks+HnhLPhVlTT5EhVI+
1tJUPu8BUD7KGlM+kUZYPjJGVD7aBFU+b5JZPu6FVT5e+Fs+pFxaPgsGWD4s31g+hZVdPo68
Xz6eeFo+Hf9gPloOYz4CBWI+hbtiPqfqXz7Q22I++C5hPkp+Zz4GfWg+2S5kPgllZz4QoWg+
tJpqPgyEaj5kG28+Lq5qPrAUbT5Ct3A+kjFvPmIkcz4C4nE++nFtPr8lbz4Ff3M+c6V5PqfZ
dj5YcHk+EhF2PszweD7gU3c+ZUZ7Pjd+cj4rRXk+cCl1PmKgeT72k3k+8cF4PoMAfD5wVn4+
6bt+PjYsez42on8+NVp/PhLBgD6bnoE+pKiBPnpVgD6VmIE+zDyCPvFNgz5Df4M+BBqCPl4u
hT5eBoI+MfKCPkUmgj5ULYU+31KGPnrjhD79YoQ+MNOEPrheiD7wIIY+FdOFPkiFiD6iGYU+
EXuIPmtyiT6K3Yc+1jeJPqRXiT6EHYk+sJKGPuxyiT6jCYo+GUSJPgNCij7lQ4k+zgmMPr6B
jD6A1ok+bUCKPsO8ij73So0+8aeLPjIIjT5OGIw+RACKPgmdjT7/uo0+qgyKPvNbjT4H1I4+
E6KPPrHcjj6yQYw+H0eOPhdOjD4RF40+PsGOPrRPjj57eI4+4jGOPmW7jz6emo8+DYCQPnrt
kT4Sd5E+</AssayYData></Step><Step><CommonData><SampleLocation>4</SampleLocation><SampleID>QA013.2 G7/Lmat</SampleID><SampleGroup></SampleGroup><SampleInfo></SampleInfo><SampleRow>G</SampleRow><SamplePlate>1</SamplePlate><WellType>KLOAD</WellType><Concentration>10</Concentration><ConcentrationUnits>µg/ml</ConcentrationUnits><MolarConcentration>-1</MolarConcentration><MolarConcUnits>nM</MolarConcUnits><MolecularWeight>-1</MolecularWeight><Temperature>30</Temperature><StartTime>1467197</StartTime><AssayTime>80</AssayTime></CommonData><FlowRate>1000</FlowRate><StepType>LOADING</StepType><StepName>Loading</StepName><StepStatus>OK</StepStatus><ActualTime>79.999</ActualTime><CycleTime>0.2</CycleTime><AssayXData Points="400">isCPRPDGj0RPzY9EtdOPRBvaj0SC4I9E6OaPRG/tj0S1849EG/qPRIIAkEToBpBETw2QRLUT
kEQbGpBEgiCQROgmkERPLZBEvTOQRBs6kESjQJBE8EaQRE9NkES1U5BEG1qQRLNgkEToZpBE
T22QRLVzkEQbepBEgoCQROiGkERPjZBEtZOQRBuakESCoJBE6KaQRFetkES1s5BEG7qQRILA
kEToxpBET82QRLXTkEQb2pBEguCQROjmkERX7ZBE3vOQRBv6kESCAJFE6AaRRE8NkUS1E5FE
JBqRRIIgkUToJpFEVy2RRLUzkUQbOpFEikCRRPBGkURPTZFEvVORRCxakUSCYJFE8GaRRE9t
kUS1c5FEG3qRRIKAkUT5hpFET42RRL2TkUQbmpFEiqCRROimkURXrZFEvbORRCS6kUSKwJFE
hMeRRFfNkUS905FEJNqRRJLgkUTw5pFEV+2RRL3zkUQk+pFEigCSRPAGkkRXDZJEvROSRCQa
kkSKIJJE8CaSRFctkkQ4NJJEJDqSRIpAkkTwRpJEV02SRL1TkkQkWpJEimCSRPBmkkRXbZJE
vXOSRDR6kkSKgJJE8IaSRFeNkkS9k5JEJJqSRKugkkTwppJEV62SRL2zkkQkupJEisCSRPDG
kkRXzZJEvdOSRCTakkSK4JJE8OaSRFftkkS985JEJPqSRIoAk0TwBpNEVw2TRLUTk0QbGpNE
iiCTRAknk0RXLZNEvTOTRCQ6k0SKQJNE8EaTRFdNk0S9U5NEJFqTRIpgk0RrZ5NEV22TRCB0
k0QbepNEioCTROiGk0RXjZNEvZOTRE2ak0SCoJNE8KaTRFetk0S1s5NEXbqTRILAk0TwxpNE
V82TRL3Tk0Qk2pNEiuCTROjmk0RX7ZNE1vOTRCT6k0SCAJRE8AaURE8NlES9E5REGxqURIog
lETwJpREVy2URL0zlEQkOpREikCURPBGlERPTZREvVOURCRalESKYJRE8GaURFdtlES9c5RE
JHqURIqAlETwhpREV42URL2TlEQkmpREiqCUROimlERPrZREvbOURCS6lESKwJRE8MaURFfN
lES905REG9qURIrglETo5pRET+2URL3zlEQb+pREigCVRAkHlURXDZVEvROVRCQalUSKIJVE
8CaVRFctlUS9M5VENDqVRJJAlUTwRpVET02VRL1TlUQbWpVEgmCVROhmlURPbZVEtXOVRBt6
lUSCgJVE6IaVRFeNlUS1k5VEG5qVRIKglUTwppVET62VRLWzlUQkupVEisCVRBHHlURPzZVE
vdOVRCTalUSK4JVE6OaVRFftlUS985VEJPqVRIIAlkTwBpZETw2WRLUTlkQkGpZEgiCWROgm
lkRXLZZEtTOWRCQ6lkSCQJZE8EaWRFdNlkS9U5ZEG1qWRIJglkTwZpZEV22WRLVzlkQbepZE
ioCWRPCGlkRPjZZEtZOWRBualkSCoJZE6KaWRE+tlkS1s5ZEJLqWRIrAlkToxpZEV82WRL3T
lkQb2pZEo+CWRPDmlkRP7ZZEtfOWRBv6lkSCAJdE6AaXRE8Nl0S1E5dEGxqXRIIgl0ToJpdE
Ty2XRMUzl0QkOpdEikCXRPBGl0RPTZdEtVOXRBtal0SKYJdE8GaXRFdtl0Tmc5dEJHqXRKuA
l0TohpdEV42XRLWTl0QbmpdEmqCXROiml0RXrZdEtbOXRBu6l0SKwJdE6MaXRE/Nl0S105dE
JNqXRILgl0To5pdET+2XRNbzl0Qb+pdEggCYRPAGmERvDZhEtROYRCQamESKIJhE8CaYRE8t
mES1M5hEGzqYRIJAmEToRphET02YRLVTmEQbWphEgmCYROhmmERPbZhEvXOYRDx6mESCgJhE
6IaYRE+NmES1k5hEG5qYRIKgmETopphET62YRLWzmEQbuphEgsCYRPDGmERXzZhEtdOYRBva
mESC4JhE6OaYRFftmES185hEG/qYRIIAmUToBplEVw2ZRLUTmUQbGplEgiCZROgmmURPLZlE
tTOZRBs6mUSCQJlE6EaZRE9NmUS1U5lEG1qZRIJgmUToZplET22ZRLVzmURdeplEgoCZRPmG
mURPjZlEtZOZRCSamUSKoJlE8KaZRE+tmUS1s5lEG7qZRA==</AssayXData><AssayYData Points="400">K7WJPkpMkT5sfJM+IFicPnasnj7+uqg+FRKuPqoasz6QM7g+C92/PjzyxT7fCss+oFnOPm2Z
1T4gQt8+qR3iPtSW5z5ZXew+5pj1Ph+B+D7Hr/4+jJcCP2mtBD8o0Ac/AjgKP/QkDT+zIhE/
wrATP30jFj8vXhc/7KsaPxHMHT9kTCA/FzEjPzFAJT8wkig/DlYrP1RLLj+xdDA/1UEyPxMA
NT/kgzc/T+Q6P8NUPD839D4/0HdAP3KRQz9x10U/5aNIPwWuSj8i4Es/m6hNP42QUD+ZrVI/
OUtWPy8RWD/4elk/03RbP78XXj9tXV8/PP1gP4grZD/nw2Y/TQxoPwK/aT/MxGo/qOprP15t
bz8rCXE/D4pzPxIbdD99tnc/D8t4P+W8ej9sa3s/KFx9P3cPgD/uZYA/19yBP+LZgT+zp4I/
69SDP2I1hD/t3oU/pJCGPyKbhj+8HYg/wemIP0TsiD+XKYo/70iKP/gMiz9Efow/XQSNPzia
jT8LOI4/PQePPzXpjz9ne5A/SLGQPxo9kT/3TJI/8vSRP+izkz+V6pM/+9qUPxi7lD/lNpY/
PZOWPyvhlj/LT5c/1hSYP430mD8O0Jk/FPWZP53Qmj8gPJs/lPWaP94anD+mZpw/v+edP3gS
nj+IR54/eAyfPwTonz+nu58/lB6gP4jSoD8VZKE/cMqhP5g7oj/9kaM/6PiiPxpLpD8GjqM/
BYGkP3n6pD+QnaU/pS6mP2Wjpj9g7KY/Kw2nP+4iqD/nbag/JLanP5A6qT8uA6k/yVqqP3zp
qj8s/6k/5Q2rP7npqj890as/g4esP+C5rD8jTa0/Tc2tP/PFrT82Oq4/zaeuPzFDrj9lZq8/
6nmvP7llsD/BUbA/hEewP7kRsT9RjLE/s/OwP4lesj9R4LE/KbyyPx3csj+YpbM/37mzP8fd
sz8amLQ/GfizPxfStD/lN7U/sIC1P6BrtT8uxrU/oYK2P1i+tj+ELbc/xx63PzH6tz8K8bc/
TC+4P2nOuD/ecrg/cru4P1sJuT/iqrk/JXy6PxbcuT+s/bo/p2e6P2Ibuz9H3Ls/P268Pyje
uz+YTbw/Wqq8PxH5vD/0+7w/1ea9PzX3vT/uXL0/XTa+PwlLvj/Kq74/+O++P2ZSvz9oZb8/
Itq/P40XwD+vHMA/tHrAP0cKwT/UP8E/PIvBP2nKwT8Zf8E/FKzBPwSDwT8BYMI/5oTDP96q
wj/8aMM/NN7CP4/cwz/XlsM/hYHDP2newz9fEcQ/wrvEP11sxT/ta8Q/jzzFP3GxxT8P3MQ/
z6jGP2bexT8LTsY//c3GP/enxj/JGcc/x1LHP8eRxz9Ypcc/qy7IP2F0yD9I3cc/N4bIPyl/
yD+3Jck/VlHJP+2KyT8gisk/57TJP98Xyj+CLco/2GDKP4R2yj8ulco/8JfKP94Zyz/cWss/
D3nLPxAuzD8Msss/iCHMP2DkzD/UwMs/JA7MPyP7zD+MRc0/SHLMP+J9zT9cGc4//gnOPwXE
zT+/980/4E/OP9cyzj/yps4/+IfOPw++zj/K/M4/TUDPP0B3zz/1os8/QWrPP3fe0D8GX9A/
HiTRP7qW0D+iIdA/sY/QP7BY0T8Qw9A/7NXQPwXS0T+v+tA/ncXRP+Td0T8NANI/v+3RP3R0
0j9TX9I/QF/SPxBN0z+aBNM/+zXTPwa30z9Nb9M/587TP11S0z9yTtQ/ZTPUPwq/1D8MgtQ/
wcnUP55d1T9O4NQ/9mLVP+dy1T9wxdU/b4bVP36g1T/+wtY/Zg/WPxcq1j8jmdY/zevWPz2+
1j/rhdY/JATXPz5n1z9b3tY/gJTXPxu91z9g0tc/80HXP1hy1z8iBNg/OvzXP4zI1z+Rctg/
EHrYP9XJ2D8G3tg/vSHZP9rV2D8X09k/frjZPxOL2T8smdk/keLZP44/2j+t0dk/T87aP0xN
2j/VKdo/JkfaP5mP2j9+H9o/Og3bPygK2z+dwNo/Oj/bP4Yu2z8Suts/oFPbP8KY3D/i4ts/
xUbcPwMp3D/47Ns/v2PcP6y63D9OBN0/Z6PdP34Y3T+44tw/VgXdP78P3T/MEN4/d1vdPwBx
3T+6PN0/uGzePwGw3T/dfN0/0lneP0pE3j/0oN4/Ga3ePw==</AssayYData></Step><Step><CommonData><SampleLocation>1</SampleLocation><SampleID></SampleID><SampleGroup></SampleGroup><SampleInfo></SampleInfo><SampleRow>G</SampleRow><SamplePlate>1</SamplePlate><WellType>BUFFER</WellType><Concentration>-1</Concentration><ConcentrationUnits>µg/ml</ConcentrationUnits><MolarConcentration>-1</MolarConcentration><MolarConcUnits>nM</MolarConcUnits><MolecularWeight>-1</MolecularWeight><Temperature>30</Temperature><StartTime>1553762</StartTime><AssayTime>30</AssayTime></CommonData><FlowRate>1000</FlowRate><StepType>BASELINE</StepType><StepName>Baseline3</StepName><StepStatus>OK</StepStatus><ActualTime>30</ActualTime><CycleTime>0.2</CycleTime><AssayXData Points="150">gcCZROfGmUROzZlErNOZRBvamUSB4JlE3+aZREbtmUSs85lEG/qZRHkAmkTfBppETg2aRLQT
mkQSGppEeSCaROcmmkROLZpEtDOaRBI6mkR5QJpE50aaREZNmkS0U5pEG1qaRIFgmkTnZppE
Rm2aRLRzmkS+eppEeYCaRN+GmkRGjZpEtJOaRBuamkSBoJpE36aaREatmkSss5pEErqaRHnA
mkTfxppERs2aRKzTmkQb2ppEeeCaRN/mmkRG7ZpEtPOaRBL6mkR5AJtE5wabRLgNm0SsE5tE
EhqbRHkgm0TfJptETi2bRLQzm0QSOptEgUCbRN9Gm0ROTZtErFObRBtam0R5YJtE32abREZt
m0Ssc5tEEnqbRHmAm0TfhptETo2bRLSTm0QSmptEeaCbRN+mm0RGrZtErLObRBK6m0SBwJtE
38abREbNm0Ss05tEEtqbRIHgm0Tf5ptERu2bRKzzm0Qj+ptEgQCcRN8GnERGDZxErBOcRBsa
nESBIJxE3yacREYtnES0M5xEEjqcRHlAnETfRpxERk2cRLRTnEQbWpxEeWCcRN9mnERGbZxE
tHOcRBJ6nESBgJxE34acRE6NnES0k5xEG5qcRIGgnETfppxETq2cRLyznEQbupxEssCcRN/G
nEROzZxEtNOcRBLanER54JxE3+acRE7tnESs85xEG/qcRIEAnUTnBp1ERg2dRLQTnUQbGp1E
gSCdROcmnUROLZ1EtDOdRBs6nUSBQJ1E50adRE5NnUS0U51EG1qdRIFgnUTnZp1ETm2dRLxz
nUQbep1E</AssayXData><AssayYData Points="150">HUTiP2Lv4j9ZbuM/SgrkP60A5D9EpeM/aPvjP1JH5D9by+M/Qb3jP/JZ5D8m8eM/cs/jPzUR
5D9x1eM/LGHkP2nE4z/A2eQ/Ho7kP6ps5D/5yeQ/GZ/kPwwV5D8hAeQ/L/DkPxkf5D8Uc+Q/
7PvjPyvy5D/GFOQ/gVrkPyAv5D/sOuQ/0uTkP1vU5D/lteQ/NYLkPyNm5D+vVOQ/VvPkP/s0
5T/62uQ/9UjkPw2+5D92wuQ/IFrkP7HU5D+jTeQ/p+rkP1Jd5T8+y+Q/rbnkP52r5D/ZVOU/
Q6rkPwOk5D9B7OQ/N7fkP7u55D/CW+U/utHkP9LJ5D8QwuU/gorkP1MW5T9aheQ/fdPkP8Wn
5D/m8uQ/EETlPzf95D9FN+U/NRLlP7XG5D+KL+U/HCPlPyne5D+f3uQ/4jDlP5Tk5D/03uQ/
keTkP35q5T/h1uQ//RPlP48o5T9LcuQ/6IvkP0HH5T+9bOU/l5rlP1gC5T/ErOQ/q1vlP1Ux
5T9HI+U/TB/lPxR55T+kkeU/5XDlP1XI5T9cGOY/pyTlPzC95D/Ky+Q/MV7lP6jv5D+d4uU/
pIrlP9uP5T+dxuU/UAflP/055T+gzuQ/29jlPzlt5T/oYOU/q07lP9im5T/EH+U/a7TkP9ij
5T/rPeU/mATlPz6E5T/xLeU/KZPlP+/E5T+vnuU/YRblPw3U5T8LdOU/8sflP5qH5T9/muU/
AI/lP5Zw5T92ROU/gpXlP8VF5T8Gf+U/yzLlP6i75T/wyOU/5orlPyxK5j8DC+Y/MLrlPwBN
5T/Ch+U/</AssayYData></Step><Step><CommonData><SampleLocation>10</SampleLocation><SampleID>BG505 SOSIP</SampleID><SampleGroup></SampleGroup><SampleInfo></SampleInfo><SampleRow>G</SampleRow><SamplePlate>1</SamplePlate><WellType>KSAMPLE</WellType><Concentration>-1</Concentration><ConcentrationUnits>µg/ml</ConcentrationUnits><MolarConcentration>7.81</MolarConcentration><MolarConcUnits>nM</MolarConcUnits><MolecularWeight>-1</MolecularWeight><Temperature>30</Temperature><StartTime>1593096</StartTime><AssayTime>180</AssayTime></CommonData><FlowRate>600</FlowRate><StepType>ASSOC</StepType><StepName>Association</StepName><StepStatus>OK</StepStatus><ActualTime>180</ActualTime><CycleTime>0.2</CycleTime><AssayXData Points="900">gYCdROeGnUROjZ1EtJOdRBuanUR5oJ1E56adREatnUS8s51EG7qdRHnAnUTfxp1ETs2dRLTT
nUQb2p1EgeCdROfmnURe7Z1EtPOdRBL6nUR5AJ5EMQeeRE4NnkSsE55EGxqeRIEgnkTfJp5E
Ti2eRLQznkQSOp5EeUCeROdGnkROTZ5ErFOeRCtankSqYJ5E32aeRE5tnkS0c55EI3qeRHmA
nkTnhp5ETo2eRKyTnkQbmp5EeaCeRN+mnkRGrZ5EtLOeRBK6nkSBwJ5E58aeREbNnkS0055E
G9qeRIHgnkTn5p5ERu2eRLTznkQS+p5EeQCfROcGn0RODZ9ErBOfRBIan0SBIJ9E5yafREYt
n0SsM59EEjqfRIFAn0TnRp9ETk2fRKxTn0QzWp9EeWCfRN9mn0RGbZ9EtHOfRBt6n0SBgJ9E
54afREaNn0S0k59EEpqfRHmgn0Tfpp9ETq2fRKyzn0Qbup9EVsGfROfGn0ROzZ9ErNOfRBLa
n0R54J9E3+afREbtn0Ss859EEvqfRE4BoETfBqBETg2gRLQToEQbGqBEeSCgROcmoERGLaBE
1TOgRBI6oER5QKBE50agRKBNoESsU6BEElqgRIFgoETfZqBETm2gRLRzoEQSeqBEeYCgROeG
oEROjaBEtJOgRBKaoER5oKBE56agREatoES0s6BEErqgRKrAoETnxqBERs2gRLTToEQS2qBE
eeCgRN/moERO7aBEtPOgRBv6oER5AKFE3wahREYNoUSsE6FEGxqhRIEgoUTfJqFEby2hRKwz
oUQSOqFEeUChROdGoURGTaFErFOhRBJaoUR5YKFE32ahREZtoUSsc6FEEnqhRNOAoUTnhqFE
Ro2hRKyToUQSmqFEeaChRN+moURGraFErLOhRDu6oUR5wKFE38ahREbNoUS006FEEtqhRHng
oUTf5qFETu2hRKzzoUQb+qFEeQCiRPAGokRODaJEtBOiRBIaokR5IKJE3yaiREYtokSsM6JE
GzqiRHlAokQIR6JETk2iRKxTokQSWqJEkWCiRN9mokRObaJEvHOiRBJ6okR5gKJE34aiRE6N
okSsk6JEEpqiRIGgokTnpqJETq2iRPS0okQSuqJEgcCiROfGokRGzaJEtNOiRBvaokR54KJE
5+aiRE7tokS086JEG/qiRIEAo0TnBqNETg2jRLQTo0QbGqNEgSCjROcmo0ROLaNEtDOjRDs6
o0TLQKNE50ajRE5No0S0U6NEG1qjRIFgo0TnZqNETm2jRLRzo0QbeqNEgYCjROeGo0ROjaNE
tJOjRBuao0SBoKNE56ajRE6to0S0s6NEG7qjRIHAo0TnxqNETs2jRLTTo0Qb2qNEgeCjROfm
o0RO7aNEaPSjRBv6o0SBAKRE5wakREYNpES0E6REMxqkRIEgpETnJqRETi2kRLQzpEQjOqRE
gUCkROdGpEROTaREtFOkRBtapESBYKRE52akRE5tpES0c6REEnqkRIGApETnhqRETo2kRKyT
pEQbmqREgaCkRPimpEROraRErLOkRBK6pER5wKRE38akRE7NpES006REddqkRHngpETn5qRE
Tu2kRLTzpEQb+qREgQClRN8GpURGDaVE1ROlRBsapUTDIKVE3yalRE4tpUS0M6VEGzqlRIFA
pUTnRqVERk2lRLRTpUQSWqVEgWClROdmpURGbaVEtHOlRBt6pUSBgKVE54alREaNpUSsk6VE
G5qlRIGgpUTnpqVETq2lRLSzpUQbuqVEgcClROfGpURGzaVEtNOlRBvapUR54KVE5+alRHft
pUS086VEG/qlRIEApkTnBqZETg2mRLQTpkQbGqZEgSCmROcmpkRGLaZEtDOmRBs6pkSBQKZE
30amREZNpkS8U6ZEG1qmRIFgpkTnZqZETm2mRLRzpkQbeqZEeYCmROeGpkROjaZEtJOmRBKa
pkSBoKZE56amREatpkS0s6ZEG7qmRIHApkTnxqZERs2mRLTTpkQS2qZEeeCmROfmpkRO7aZE
tPOmRBL6pkS6AKdE3wanRE4Np0SsE6dEGxqnRIEgp0TnJqdERi2nRKwzp0QSOqdEgUCnROdG
p0ROTadErFOnRBtap0SBYKdE52anRE5tp0S0c6dEG3qnRIGAp0TfhqdETo2nRLSTp0QbmqdE
eaCnROemp0RGradEtLOnRBK6p0SBwKdE58anRE7Np0Ss06dEG9qnRHngp0Tf5qdETu2nRKzz
p0Qb+qdEeQCoRN8GqERGDahE/hOoRBIaqESJIKhE5yaoRE4tqES0M6hEGzqoRIFAqETfRqhE
Tk2oRKxTqEQSWqhEeWCoRN9mqERGbahEmnSoRBJ6qER5gKhE34aoREaNqES0k6hEEpqoRIGg
qETnpqhERq2oRKyzqEQSuqhEicCoROfGqEROzahErNOoRBLaqESB4KhE3+aoREbtqESs86hE
I/qoRHkAqUTnBqlERg2pRLQTqUQbGqlEgSCpRN8mqURGLalErDOpRBs6qUSBQKlE30apREZN
qUSsU6lEElqpRHlgqUTfZqlERm2pRKxzqUQbeqlEgYCpRN+GqURGjalEtJOpRBKaqUR5oKlE
c6epREatqUSss6lEErqpRHnAqUTfxqlERs2pRLTTqUQS2qlEeeCpRN/mqURO7alErPOpRBL6
qUSBAKpE3waqRE4NqkS0E6pEEhqqRHkgqkTfJqpERi2qRKwzqkRMOqpEeUCqRN9GqkRGTapE
rFOqRBJaqkR5YKpE52aqREZtqkS0c6pEEnqqRHmAqkTfhqpERo2qRLSTqkQbmqpEeaCqRN+m
qkRGrapEtLOqRFS6qkR5wKpE38aqREbNqkSs06pEG9qqRHngqkTf5qpERu2qRKzzqkQb+qpE
eQCrRN8Gq0RGDatEtBOrRCMaq0SJIKtE3yarRE4tq0SsM6tEEjqrRHlAq0TnRqtEyU2rRLRT
q0QbWqtEgWCrROdmq0RObatEtHOrRBt6q0SBgKtE54arRE6Nq0S0k6tEG5qrRIGgq0TnpqtE
Xq2rRLSzq0QbuqtEgcCrROfGq0ROzatEtNOrRBvaq0SB4KtE5+arRE7tq0S086tEG/qrRIEA
rETwBqxETg2sRLQTrEQbGqxEgSCsROcmrEROLaxEtDOsRBs6rESBQKxE50asRE5NrES0U6xE
bFqsRIFgrETnZqxETm2sRLRzrEQbeqxEgYCsROeGrEROjaxEtJOsRBKarESBoKxE56asREat
rES0s6xEG7qsRHnArETnxqxETs2sRLTTrEQb2qxEgeCsROfmrERO7axEtPOsRBL6rESBAK1E
5watRE4NrUS0E61EGxqtRIEgrUTnJq1ETi2tRLQzrUQbOq1EgUCtROdGrUROTa1E1VOtRBta
rUSBYK1E52atRE5trUSsc61EG3qtRIGArUTnhq1ETo2tRLSTrUQbmq1EgaCtRN+mrUROra1E
tLOtRBu6rUR5wK1E58atREbNrUSs061EG9qtRJrgrUTn5q1ERu2tRLTzrUQS+q1EeQCuRN8G
rkRGDa5EtBOuRBIarkSBIK5E3yauRE4trkQ3NK5EGzquRHlArkTfRq5Eb02uRKxTrkQbWq5E
eWCuRN9mrkROba5EtHOuRBJ6rkQEga5E34auRE6NrkSsk65EG5quRHmgrkTfpq5ETq2uRKyz
rkQbuq5EgcCuROfGrkRGza5EtNOuRBLarkSB4K5E5+auREbtrkS8865EEvquRHkAr0TfBq9E
Rg2vRLQTr0QSGq9EgSCvRN8mr0ROLa9EtDOvRBI6r0R5QK9EMUevREZNr0SsU69EG1qvRIFg
r0TnZq9ETm2vRLRzr0QSeq9EgYCvRN+Gr0RGja9ErJOvRBKar0R5oK9E36avREatr0QvtK9E
ErqvRHnAr0Tnxq9ETs2vRKzTr0Qb2q9EeeCvROfmr0RO7a9EtPOvRCv6r0R5ALBE5wawREYN
sESsE7BEEhqwRHkgsETnJrBETi2wRLQzsEQSOrBEgUCwRN9GsERGTbBEtFOwRBJasER5YLBE
52awREZtsESsc7BEG3qwRHmAsETnhrBERo2wRKyTsEQSmrBEeaCwRBinsERGrbBEtLOwRBu6
sESBwLBE58awREbNsESs07BEEtqwRIHgsERi57BETu2wRKzzsEQS+rBEeQCxRN8GsURODbFE
rBOxRBsasUR5ILFE3yaxREYtsUSsM7FEEjqxRIFAsUTfRrFETk2xRLRTsUQSWrFEeWCxROdm
sURGbbFEtHOxRBt6sUR5gLFE34axRE6NsUS0k7FEEpqxRIGgsUTnprFERq2xRLSzsUQburFE
icCxRPjGsURGzbFEtNOxRKbasUR54LFE3+axREbtsUSs87FEEvqxRHkAskTfBrJERg2yRKwT
skQSGrJEeSCyRN8mskRGLbJErDOyRBI6skR5QLJE30ayRE5NskSsU7JEG1qyRJFgskTfZrJE
Tm2yRKxzskQSerJEeYCyRN+GskRGjbJErJOyRBKaskR5oLJE36ayRE6tskSss7JEG7qyRHnA
skTfxrJERs2yRKzTskQS2rJEeeCyROfmskTZ7bJErPOyRBL6skSBALNE3wazREYNs0SsE7NE
EhqzRIEgs0TfJrNERi2zRLQzs0QSOrNEgUCzRN9Gs0RGTbNErFOzRBtas0R5YLNE32azRE5t
s0Ssc7NEG3qzRHmAs0TnhrNETo2zRLSTs0QSmrNEiaCzROems0ROrbNEtLOzRBu6s0SBwLNE
58azRE7Ns0S007NEG9qzRIHgs0Tn5rNETu2zRLTzs0Qb+rNE</AssayXData><AssayYData Points="900">h3TjP5KO4z8h7eM/Z3LkP2Rw5D+u5eQ/ainkP59U5D9myuM/2VvkP3NY4z9F9+Q/fqnkP0Gn
5D/JyeQ/JKDkPyhX5D8JgeQ/DE/kP/S15D9Z7OQ/O1vlPyy/5D+fYuQ/9IHkP+2e5D+7vuQ/
4A/lP8zp5D/+8+Q/TvTkP5fm5D8J9+Q/+OvkP7gE5T9O+eQ/yujkP/el5D82beU/ZEblP68H
5T8S+uQ/kP/kP+t75T9AXOU/Y3HlP+BJ5T9d8OQ/VJvlP0Bx5T/cVOY/tCrlPyrW5T929OQ/
y/flPyRg5T+vdeU/IiLlPxvN5T8n6uU/7XnlPzt85T+amuU/zb7lP1sg5T9k4uU/AknmP919
5T9wDeY/zIblP4ul5T/s+OQ/8ZnlP3yO5T/d6uU/dpflP/HB5T/KEOY/fmHlP/UJ5j+YBuY/
DKLlP0oa5j9FEOY/8T7mP7/x5T8E9eU/pejlP/bb5T/a6uU/e8rlPz8Y5j8IW+Y/XHblPyyl
5T8S9+U/UDjlPywg5j8na+Y/TyTmP/0j5j8PkeY/usblP9Xp5T+HAuY/JiHmP/qS5T+syeU/
+zLmPwVI5j+EAeY/W1fmPzJ35j/gZOY/7HzmP0X65T/eb+Y/lrjlP4da5j++tOY/HlvmP9T7
5T9XNuY/YlXmP5t05T898uU/8xPmPxqH5j+/D+Y/+RzmP9ey5j8U0OY/cWLmP/Sg5j8RWeY/
YOHmPwWn5j9dC+Y/xjrnP3Nw5j85yuY/HcfmPwNs5j8SsOY/YRLmP3255j+5reY/oQrnP8sV
5z/dOOc/g1TnP6NN5j8zdeY/MrrmPzgH5z+LkeY/Gs3mP1Qj5j+GvuY/qd/mP5ow5z8+rOY/
saTnP4Xw5j8YZ+c/fd/mPzv55j+i4eY/WVToP4wB5z8tuOc/sGjmP5v/5z83Ruc/oQ3nP8ch
5z9xi+c/XIXnP87Z5z9l8+Y/D0PnP28k5z/tf+c/vSPnP3Cj5z+zauc/CyPnPyU/5z/sjOc/
S07nPzVr5z8/Buc/De/mP6e75j8opec/Ch3nP6S55z9Fv+c/C2znP11u5z9Bduc/y9rnPwuQ
5z/uW+c/rpDnP4F95z/HQOc/ugznPxIw5z/bUuc/1annP0Fb5z9lnuc/m3DnP5cD5z+jxuc/
J2bnP6o35z+dNOg/CaLnP7vJ5z+/h+c/OFboP7+O5z+iDOg/uCHoP7dy5z8mBeg/gcfnPzW4
5z8tROg/eW/oPwm75z8oF+c/ebrnP1/T5z/DEug/mnXoP2vM5z9Z3Oc/l7rnP6Hl5z8B6uc/
m8XnPzif5z8Bvuc/injnP8Fq6D9G8uc/N/bnP2EL6D8jsuc/0PLnP3sj6D/qzuc/pPLoP7hD
6D/1x+c/qXDnP8wC6D904Oc/wjzoP6cd6D82DOg/uO3nPwri5z+2Hug//ubnPzgu6D/KIug/
mhboPw2Z5z86Beg/kxHoP4jd5z9zqug/QqToP5fm5z+feOg/XLjoPwuN6D9+Xug/k4joPzp3
6D/C2uc/M07oP2/p5z98c+g/8oToP9NZ6D/jn+g//d7nPxzx6D8xo+g/pGPoP1Jh6D+19Og/
E1foP3ye5z8CT+g/Et/nP3656D8Cmeg/64DoP+WP6D+4weg/md/oPwOD6D99cug/ibXoP5Wb
6D9YBek/afjoP9+H6D/Jp+g/6lroP9CZ6D+Fweg/am7oP4SV6D+DI+k/AazoPz+e6D/Y6+g/
XZPoP7EA6D/CDek/RyjpPxBj6D+4xug/88LoPxEh6T8X6+g/VNLoP8Qn6T9vxug/kmjoP9To
6D8iVug/90LpP0wn6T91W+k/eXHpP2ta6T/yCek/pivpP3st6T877eg/4E/pPxVo6T+6h+k/
1e7oP9ma6D8K6ug/BiPpP72r6D88b+k/8aHpP/8r6T8UD+k/TDLpP+E76T9Jkek/1UTpP11N
6T93euk/M3XpP+O36D/jcuk/DA3oP+JH6T9uPug/B3vpP1nd6D/aTuk/+OfoP5k16T+MTek/
fGjpP2Oi6T8iMuk/IFjpP4Fd6T9UsOk/66TpP1xs6T9FUek/urHpP3ZP6T/TgOk/fHjpP32i
6T//Xug/fPfoPzv86T/TNek/+lfpP5qb6T9ptuk/sF3pP3oh6T/86Ok/BEbpP3my6T+9Jeo/
NmrpP2286T8Ch+k/iYLpP2UV6T97iOk/i2zpPyCg6T8/Z+k/STrpP3Rs6T8/KOk/9CnqPwsZ
6j9fCOo/HmfpP5OT6T9H++k/NgzpP1iY6T+D7+k/DHvpP/gm6j/OOOk/JtHpP0+m6T9X4uk/
GffpP66T6T8iBuo/GLXpP8H86T9XSOo/3eLpP0N06j9sVeo/8qfpP3bL6T9+1Ok/otfpP4nz
6T9g5+o/dALqPxY66T8LFuo/eDnpP8k+6j8zs+o//TnqP89N6j/O+Ok//MzpP9+U6j/LH+o/
S3HqP5XA6T826+k/iK7pPxF86j9ib+o/+//pPwqr6j8ItOk/DhTqP7aG6j/Ytuk/AkLqP4YM
6j/HGOo/SufpP1Bh6j/KoOo/gBbqP6JH6j9NV+o/yj3qP8Td6T/Pauo/lePpP/VN6j8GCOo/
4PfpPwuX6T+J6uk/Q+npP5CW6j8O1Oo/38/qP9OE6j9c9+o/rGzqP8Vj6j87feo//j7qP5Vx
6j91MOo/8qjqP7Ol6j/wqOo/IFPqP0+M6j9SNuo/PADqP8eT6j8Xk+o/4PfpP1JI6j/Exuo/
HQ3qP3GL6j/X6Oo/d7rqP4ZT6j/jZ+o/EBXqP/236j/9Ceo/L53qP/iL6j8BVuo/213qP407
6j/rMuo/FLXqP+h06j9YWOo/CjPrP0e56j8KgOo//73qP9uH6j8zj+o/rmTqP49C6j/82uo/
CGvqPzm+6j/PLOo/fvfqP7rc6j+Yieo/65fqP8jL6j8bTeo/0fjqP6yK6j9E7uo/dzDrP4eU
6j9Dbeo/2grrP/f56j/hyeo/hEjrP6wj6z+jQeo/6WLrPwDA6j/A1Oo/w9nqP8jr6j/LMus/
T1XrPz6+6j8Gsuo/Kr3qP2BP6z9JFOs/hNrqP5OW6j9G+eo/4kPqP8ZP6z/+Mus/hJDrP+bO
6j+qcuo/dh/rP2yL6z9Noeo/Uh/rP9Ni6z8hdus/38TqPyBq6z+9Tes/pH3rPwD16z8WBes/
BpLqP/Ge6j/g3uo/4KfrP/WN6j/7Sus/6I/rP/EP7D9paOs/jPbqPwgo6z+Jb+s/TabrPxrq
6j/7kus//7jrP97J6j/y9Oo/zUjrP/c46z8NIus/8FDrPzMK6z/9kus/zSjrP2CA6z/No+s/
yBLsP+YR6z9njus/E4PrP50o6z/Ubus/NHjrP0KP6z9Dves/VH7rPyHa6z87HOs/R97qP8dX
6z8T7Os/9I7rP8Ls6j+BsOs/p7jrP4F76z+aies//CjsP/qX6z8Vt+o/p7DrPxWY6z9LhOs/
IyHsP5Ek6z8ynOs/HnPrP22R6z/c1es/1uzrP9zu6z+X7+s/VUPrP5rf6z9hpOs/b37sP53K
6z+3L+w/2hrrPzW16z9bxOs/D4/rP20W6z9b8Os/xvTrP8pa6z/ZX+s/FwPsP5X56z8Q1Os/
kpLrP0g/6z/KQ+s/JYPrP3LI6z9vYOs/NAnsP9wi6z9Qves/y6TrPzv96z+hres/jPPrP9/f
6z9jZes/F17sP9wi7D+8yOs/CnrrP1cO6z9WCuw/Kf7rP4W66z9JCuw/6ebrP8uk6z/QS+s/
ATDsP3Vb6z9Syus/gZjrP4+b6z8szes/2g3sP1NM7D8CIuw/8fTrPzmf7D9g0us/dKvrPyD0
6z/Ef+w/XqbrP5326z9qmes/uV7sPyH27D9uWOw/S3PsP8LH6z9EMew/ad3rP63h6z+gpuw/
VqbrP+UI7D8Yd+w/aSzsP2F27D+M1+w/RDXsP9R/6z8/few/OjPsP6kr7D97qew/MUXsPwlP
7D8XCew/vHTsP/bo6z+Mvew/Oy7sPxlb7D9Tses/pDXsP03r6z8sEOw/jrDsP4/a7D+MpOs/
IJfsP/d+7D/Eyes/XJ3sP6Jf7D8JYOw/z4TsPxMD7T+wIOw/sdbsP3o87D/+Muw/l0vsP6jP
6z+pjew/OxftP0dr7D9rouw/8qbsP4sL7D+n7+s/k7HsP4uL7D8ca+w/vCDtP9Um7D9qnus/
zorsP1ym6z/B8Ow/TNLsP2+B7D8QKuw/4cXsP5LI7D87q+w/g5/sP2mB7D9AROw/P9XsP771
7D8IVOw/xT3sPwd47D+EfOw//mrsPw997D+VGO0/A2zsPyhc7D+MpOw/+x/sP0VU7D8SDu0/
zKHsP3m27D+f0uw/zG3sP2oo7D/Hw+w/OLXsPzFV7D/Fq+w/0lzsPwV/7D9vs+w/2zbtP+8h
7T/WY+0/OwXtP80Y7D/liOw/pUDsP8nu7D+aYew/CpLtP1E47T9hxOw/N8zsP9D57D+P2Ow/
bC/sP/zQ7D+t6uw/Eu3sPxNP7D+g8u0/8wztP/Le7D8BxOw/MxbtP42+7D/vt+w/Y2LtPwOk
7D+3BOw//iHtPwvp7D8VCu0/9yDtP3gj7T8rbew/trDsP+Z67D9ip+w/7e3sP3yf7D8Pfu0/
B+XsP+Jq7T/Utuw/fNjsP+BN7T9tkOw/HpzsP0Ij7T9wLO0/7djsP9Da7D8Es+w/SUjtP7Mj
7T9HM+w/rM7sP8/27T/gbu0/PQ7tPxCW7T/Cw+w/mBrtP3iQ7T/vwOw/nRztP4RC7T/Ik+0/
k/jsPzjs7D/h0+w/EwLtP1CU7D/2Pu0/oz3tP+LL7D8KP+0/</AssayYData></Step><Step><CommonData><SampleLocation>1</SampleLocation><SampleID></SampleID><SampleGroup></SampleGroup><SampleInfo></SampleInfo><SampleRow>G</SampleRow><SamplePlate>1</SamplePlate><WellType>BUFFER</WellType><Concentration>-1</Concentration><ConcentrationUnits>µg/ml</ConcentrationUnits><MolarConcentration>-1</MolarConcentration><MolarConcUnits>nM</MolarConcUnits><MolecularWeight>-1</MolecularWeight><Temperature>30</Temperature><StartTime>1782023</StartTime><AssayTime>180</AssayTime></CommonData><FlowRate>600</FlowRate><StepType>DISASSOC</StepType><StepName>Dissociation</StepName><StepStatus>OK</StepStatus><ActualTime>180</ActualTime><CycleTime>0.2</CycleTime><AssayXData Points="900">gQC0RN8GtERGDbRE5RO0RBIatESBILRE8Ca0REYttETVM7REGzq0RIFAtETnRrRERk20RKxT
tEQbWrREeWC0ROdmtERObbRErHO0RBJ6tESBgLRE34a0REaNtESsk7REEpq0RKqgtETfprRE
Tq20RKyztEQSurREgcC0RN/GtEROzbRErNO0RBvatESB4LRE3+a0REbttESs87REG/q0RHkA
tUQQB7VERg21RKwTtUQSGrVEeSC1ROcmtURGLbVEtDO1RBI6tUSBQLVEGUe1RE5NtUSsU7VE
G1q1RHlgtUTfZrVERm21RKxztUQSerVEgYC1RN+GtUROjbVErJO1RESatUR5oLVE56a1REat
tUSss7VEErq1RHnAtUTfxrVERs21RKzTtUQS2rVEeeC1RN/mtURO7bVErPO1RBv6tUR5ALZE
3wa2REYNtkSsE7ZEEhq2RHkgtkTfJrZETi22RLQztkQSOrZEgUC2RN9GtkRGTbZErFO2RBJa
tkSBYLZE32a2REZttkSsc7ZEG3q2RHmAtkTnhrZERo22RKyTtkQbmrZEeaC2RN+mtkRGrbZE
rLO2RBK6tkR5wLZE38a2REbNtkSs07ZEEtq2RHngtkTf5rZERu22RKzztkQS+rZEgQC3RN8G
t0RGDbdErBO3RBIat0R5ILdE3ya3REYtt0SsM7dEEjq3RHlAt0TfRrdERk23RKxTt0QSWrdE
eWC3RN9mt0RGbbdEtHO3RBJ6t0R5gLdE34a3REaNt0Ssk7dEEpq3RHmgt0T+p7dERq23RKyz
t0QSurdEecC3ROfGt0RGzbdEtNO3RBvat0R54LdE3+a3REbtt0S087dEG/q3RIEAuETnBrhE
Tg24RLQTuEQbGrhEgSC4ROcmuEROLbhEtDO4RBs6uESBQLhE50a4RE5NuES0U7hEG1q4RIFg
uETnZrhETm24RLRzuEQberhEmoC4ROeGuEROjbhEtJO4RBuauESBoLhE56a4REatuES0s7hE
G7q4RLLAuETnxrhETs24RLTTuEQb2rhEgeC4ROfmuERO7bhEtPO4RBv6uESBALlE5wa5RE4N
uUTFE7lEGxq5RIEguUTnJrlETi25RKwzuUQbOrlEgUC5ROdGuUROTblEtFO5RBtauUSBYLlE
52a5RE5tuUS0c7lEEnq5RKqAuUTnhrlERo25RLSTuUQbmrlEgaC5ROemuURGrblEtLO5RBu6
uUSBwLlE58a5REbNuUS007lEG9q5RIHguUTn5rlETu25RLTzuUQS+rlEgQC6RN8GukRGDbpE
tBO6RBsaukSBILpE9ie6REYtukTdM7pEGzq6RIFAukTnRrpETk26RLRTukQbWrpEgWC6ROdm
ukRGbbpEtHO6RBJ6ukR5gLpE34a6REaNukS0k7pEEpq6RIGgukTfprpETq26RLSzukQburpE
ecC6RN/GukROzbpEtNO6RBvaukSB4LpE5+a6REbtukS087pEEvq6RIEAu0TfBrtETg27RLQT
u0QbGrtEgSC7RN8mu0RGLbtErDO7RBs6u0SBQLtE50a7RE5Nu0Q3VLtEG1q7RHlgu0TnZrtE
Rm27RKxzu0QSertEeYC7ROeGu0RGjbtEtJO7RBuau0SBoLtE56a7RMCtu0S0s7tEErq7RIHA
u0TnxrtETs27RKzTu0Qb2rtEeeC7RN/mu0RG7btErPO7RBv6u0R5ALxE3wa8RE4NvES0E7xE
Ehq8RIEgvETnJrxETi28RLQzvEQSOrxEeUC8RN9GvEROTbxErFO8RBtavESBYLxE32a8REZt
vES0c7xEEnq8RImAvETnhrxETo28RKyTvEQSmrxEeaC8RN+mvEROrbxErLO8RBu6vER5wLxE
38a8RE7NvESs07xEEtq8RHngvETn5rxERu28RLTzvEQS+rxEeQC9ROcGvURGDb1ErBO9RBIa
vUR5IL1E3ya9REYtvUSsM71EGzq9RIFAvUTnRr1EXE69RKxTvUQSWr1EeWC9RPhmvURObb1E
rHO9RBJ6vUR5gL1E34a9REaNvUSsk71EG5q9RHmgvUTfpr1ERq29RKyzvUQbur1EecC9RN/G
vURGzb1ErNO9RBLavUR54L1E5+a9REbtvUSs871EG/q9RHkAvkTfBr5ETg2+RKwTvkQbGr5E
eSC+RN8mvkRGLb5EtDO+RBI6vkR5QL5E30a+REZNvkS0U75EElq+RIFgvkTfZr5ERm2+RKxz
vkQber5EeYC+RN+GvkROjb5EtJO+RBKavkSBoL5E36a+REatvkSss75EErq+RIHAvkTnxr5E
Rs2+RN3TvkQS2r5EeeC+ROfmvkRG7b5ErPO+RBL6vkSBAL9E3wa/REYNv0SsE79EEhq/RHkg
v0TfJr9ERi2/RLQzv0QSOr9Eh0G/RN9Gv0RGTb9ErFO/RBJav0R5YL9E52a/REZtv0S0c79E
Enq/RIGAv0Tfhr9ETo2/RKyTv0QSmr9EeaC/ROemv0RGrb9ErLO/RBK6v0R5wL9E38a/RHfN
v0Ss079EG9q/RHngv0Tw5r9ETu2/RLTzv0Qb+r9EeQDARPAGwERODcBEtBPARBIawER5IMBE
5ybARFYtwES0M8BEGzrARIFAwETnRsBETk3ARLRTwEQbWsBEgWDAROdmwERObcBEtHPARBt6
wESBgMBE54bARE6NwES0k8BEG5rARIGgwETnpsBETq3ARLSzwEQbusBEgcDAROfGwEROzcBE
tNPARBvawESB4MBE5+bARE7twES088BEG/rARIEAwUTnBsFETg3BRLQTwUQbGsFEgSDBROcm
wUROLcFEtDPBRBs6wUSBQMFE50bBRE5NwUS0U8FEG1rBRIFgwUTfZsFEf23BRKxzwUQSesFE
gYDBROeGwUROjcFEtJPBRBKawUSBoMFE56bBRE6twUS0s8FEG7rBRIHAwUTfxsFETs3BRLTT
wUQb2sFEgeDBRN/mwURO7cFEtPPBRBv6wUSBAMJE5wbCRE4NwkSsE8JEGxrCRIEgwkTnJsJE
dy3CRLQzwkQbOsJEgUDCROdGwkRGTcJErFPCRBJawkSBYMJE52bCRE5twkS0c8JEG3rCRIGA
wkTnhsJETo3CRLSTwkQSmsJEgaDCRN+mwkROrcJEtLPCRDu6wkSBwMJE58bCRE7NwkS008JE
G9rCRIHgwkTf5sJEXu3CRLTzwkQb+sJEeQDDROcGw0QCDsNErBPDRBIaw0SBIMNEECfDRE4t
w0SsM8NEEjrDRHlAw0TnRsNETk3DRLRTw0QbWsNEgWDDROdmw0RGbcNEtHPDRBJ6w0SBgMNE
34bDRE6Nw0Ssk8NEG5rDRIGgw0TnpsNEVq3DRKyzw0QbusNEgcDDRN/Gw0RGzcNEtNPDRBva
w0R54MNE3+bDREbtw0Ss88NEEvrDRIEAxETnBsRETg3ERLQTxEQbGsREiSDEROcmxEROLcRE
tDPERBI6xER5QMRE30bERE5NxES0U8REElrERHlgxETnZsRERm3ERLRzxEQbesREeYDEROeG
xERGjcREtJPERBuaxER5oMRE8KbEREatxES0s8REG7rERHnAxETfxsRERs3ERLTTxEQb2sRE
geDERN/mxERG7cRErPPERBv6xER5AMVE3wbFREYNxUS0E8VEEhrFRIEgxUTfJsVETi3FRLQz
xUQbOsVEeUDFROdGxUROTcVErFPFRBtaxUR5YMVE52bFRE5txUS0c8VEG3rFRHmAxUTfhsVE
Ro3FRKyTxUQSmsVEeaDFRN+mxURGrcVEtLPFRBK6xUSBwMVE38bFREbNxUS008VEG9rFRHng
xUTf5sVERu3FRLTzxUQS+sVEeQDGRN8GxkRODcZE1RPGRBIaxkR5IMZE3ybGRE4txkSsM8ZE
EjrGRHlAxkTfRsZERk3GRKxTxkQSWsZEeWDGRDlnxkRGbcZEtHPGRBJ6xkSBgMZE34bGREaN
xkSsk8ZEG5rGRHmgxkTfpsZETq3GRLSzxkQbusZEgcDGRN/GxkRGzcZErNPGRBLaxkR54MZE
3+bGREbtxkS088ZEEvrGRHkAx0TfBsdETg3HRLQTx0QSGsdEeSDHRN8mx0RGLcdErDPHRBI6
x0R5QMdE+EbHREZNx0SsU8dEElrHRHlgx0TfZsdERm3HRKxzx0QSesdEeYDHRN+Gx0RGjcdE
rJPHRBKax0R5oMdE36bHREatx0Sss8dEErrHRHnAx0TfxsdERs3HRKzTx0QS2sdEeeDHRN/m
x0RG7cdEtPPHRCP6x0SBAMhE3wbIREYNyES0E8hEGxrIRIEgyETfJshETi3IRKwzyEQSOshE
gUDIROdGyERGTchEtFPIRBtayER5YMhE52bIREZtyESsc8hEG3rIRIGAyETnhshETo3IRLyT
yEQbmshEgaDIROemyEROrchEtLPIRBu6yESBwMhE58bIRE7NyES008hEG9rIRIHgyETn5shE
Tu3IRLTzyEQb+shEgQDJROcGyURODclEtBPJRBsayUTCIMlE5ybJRE4tyUS0M8lEGzrJRIFA
yUTnRslETk3JRLRTyUQbWslEgWDJROdmyURvbclErHPJRBt6yUSqgMlEOYfJRF6NyUS0k8lE
G5rJRHmgyUTnpslETq3JRLSzyUQbuslEgcDJROfGyUROzclEtNPJRDvayUSB4MlE5+bJRE7t
yUS088lEG/rJRIEAykTnBspERg3KRKwTykQbGspEgSDKROcmykROLcpEtDPKRBI6ykR5QMpE
30bKRE5NykS0U8pEG1rKRIFgykTnZspERm3KRLRzykQbespE</AssayXData><AssayYData Points="900">DKDsP/vq7D+yy+w/njPtPzJO7T++Bu4/N2PtP/g27T+cnO0/wmDuPyD57T/upe0/PNDtPyyy
7T/8jO4/zFftPwME7j+uNO4/LxTuP0g77j/0EO4/4lDuPz4b7j+6TO4/i03uP90u7j/OMO4/
L9LuP35G7j875O0/pbfuPwes7j8KQ+4/BoLuP6sC7z9gr+0/ojbvP7wl7j+NVO4/m0fuP/H+
7j+/j+4/IE/uP5j17j/DaO4/OvLuPyJq7j8tfu4/K3TuPyIi7j+sdO4/lmbuP2JT7j+R3u4/
DozuP3SJ7j9Oo+4/V47uP1tp7j+az+4/VDLuPzsM7z+Etu4/8aPuPynp7j+XHO8/67nuPw7j
7j/7Me8/IPnuP0I07j96mu4/nNvtPw+i7j8hmO4/hHbuP7rj7j/9x+4/32ruP7zG7j8eEO8/
QxjuP5/67j9Kwe4/BHXuP0vJ7j8iGu8/OrbuP/LR7j+2se4/gJzuPyah7j/3he4/E7juPxdq
7j+xt+4/mmXuP2UX7z9sHu8/lNfuP9Cn7j9edO4//LruP3Ru7j+Gme4/7h7uPwv/7T/p4e4/
q9fuP1O+7j8gZ+4/2QHvP7SH7j89ke8/+pjuP77Z7j/qge4/GljuP/zr7j/Zxe4/A//uP8z7
7j9zu+4/1O7uP6pK7j/e1e4/NKbuP9M87z8UzO4/Li7uP7yd7j+LTe8/DYPuP0Mr7j+h1e4/
3JLuP8jb7j/+2u4/vRvvPxsb7z/uou4/+9/uP1Lj7j+N9O4/0LnuP1kO7z8Bt+4/jMHuPwu5
7j904O4/ZTjvPyh37j/oVu8/RPfuPxoC7j89n+4/rADvP+a47j/66O4/H+XuP8937j9ayu4/
zIruPzDz7j8I8+4/KwbvP4yn7j9wxO4/JJ3vP4fc7j/tCe8/hc3uP/Hl7j+Bae4/66LuP2DC
7j92Je8/KanuP2lO7z/w9O4/3KnuP/kN7z/GZe8/BULuPx277j8K7u4/alvvP97O7j+7le8/
EU3vP6jC7j/WZO4/ROjuP/js7j9hDe8/y5HuP+cr7z/mo+4/Pz7vPz2v7j+I7+4/BhHvP9Hz
7j9Bfu8/eCDvP8b07j+Dcu8/mx3vP0zg7j8AC+8/x7HuP5fX7j+u1O4/cO3uPxZx7j9YpO4/
gY/vP0HQ7j/KtO4/HoHuP1mk7j/e2+4/gbnuP/+y7j92Ce8/hZ7uPzkm7z9ybe4/sl/uP12c
7j8Xb+8/ojjvPwYb7z/t6u4/BmTvPxlH7z9LQO8/GkDvP/b67j+tKu8/fb/uP03v7j9zGe8/
nmTvP5oY7z/wve4/71PvPwLX7j98Du8/eMnuP00G7z9nZ+8/cWjvPxfl7j8sRu8/ojfvP+aA
7z+4q+4/ZZ7uP8tK7z+kuu4/RNjuP30B7z84lO4/agrvP/yM7j86HO8/ajnvPyVG7z9a7e4/
R9TuP0+67j94Me8/rwbvP7be7j8g1O4/22rvP5/P7j89G+8/TpjuP6YA7z8MoO4/AO7uP9oo
7z8u5O4/dtfuP/r27j/KZu8/skPvP8o27z/27u4/SMruPzL67z/mWe8/gJTvP34Z7z8bJu8/
HjXvP4OX7z8sH+8/l4TvP1j77j/Vte8/oFPvP2k+7z/P2+4/7WHvP/7/7z8Gku8/w6vuPy+l
7z9Txu4/KeHuP/rA7z8Vdu8/8e7vP9N47z/1A+8/OfHuP5147z8JdO8/V7DuP11n7z+KLe8/
eMHuP6bt7j/gFO8/U2/vP2Fc7z/2Ee8/bwHvP38O8D+mRu8/h4TvP3bo7z8f8u4/wTfvP42t
7z92Xu8/UBbvP5U67z9P+e8/OdDuP/6a7z9kNO8/0kDvP17v7j9wp+8/v9PvPyKg7z9O2O8/
Y3DuP2hv7z/IN+8/9JrvP3OT7z8Xiu8/fDHvPx8i7z8YRu8/qxzvP7uq7z8GR+8/3RfwP7ZH
7z/WM+8/kybvP0IO7z/Ffu8/7FTvP2g37z+wBPA/41bvPz0l7z/sC+8/mFXvP2wT8D+00O8/
JNvvPxy/7z+4su4/7irvPwuo7z8+/O8/9uLuP3x/7z/gLvA/P2LvP3P37z/1/u8/G1DvP6WJ
8D9Fne8/brnvP9aP7z+/3+8/GWPvP/sp7z/SWe8/WwvwPw3f7z9Jxu8/u9zvP16j7z9Vo+8/
kqjvP0Tk7z8Qe+8/VajvP+fy7z+qH+8/FPPvP/y/7j/0ge8/i/jvPwS77z85RO8/VgbwPzvJ
7j/yrO8/PfXuP8rx7z9fSO8/COXvP6GD8D8M4+8/LTnvP3LM7z9gyO8/0wHwPzHC7z93s+8/
Bk/wP2vM7z/tnO8/Zt/vP/JR7z+Uge8/knrvP2XS7z9sjfA/wmbvP5px7z9x7+8/fQfwP1rX
7z/pye8/oLPvPw/r7z/Loe8/vTrwP1Pq7z844u8/a+rvPwiw7z9g1+8/gEfvP97+7z+WePA/
d8fvP3w18D/S1+8/zIjvP//K7z/6LfA/zFvwPzrs7z8z4O8/E3rvP4Sx7z9Dg+8/trvwP1Et
8D/FDfA/KNTvP6XM7z8Sdu8/JRjwP9BT8D9OpO8/tyrwP3GQ7z+Vfe8/o9rvPz6N7z96vu8/
LFLwP10K8D/aXO8/6HHvP1ge8D/XDe8/fAjwP6227z/Ste8/QijvPzIL8D/fJvA/vcvvP0MF
8D+u5+8/iwDwPx2X7z+rRvA/aP3vP3Yl8D9zCvA/agDwP0Nn8D95o/A/7ejvP50B8D8Owe8/
55rwP8zs7z9BDPA/cyzwP5CN7z+N7O8/wSjwPzsz8D/KZ/A/yhTwPyMv8D+6cfA/ttDvP6zz
7z/I7vA/CJ/vP3ye8D8PBPA/S1nwP2md7z8OhvA/TODvP+zc8D9ZdfA/ZdbvP7nb7z8+LfA/
lD3wP5NH8D8pKfA/f43wP1xf8D8ij/A/3z7wP0/W7z/eXvA/hwDwP+lO8D9C0+8/CkTwP0/0
7z/dC/A/2FrwP8XB7z+UYvA/11vwP7zQ7z9wXfA/47/vP99C8D9qJfA/je3vP1bO8D/xZvA/
TxjwP8qQ8D+gT/A/hbzwPzdZ8D9RNvA/r+jvP70C8D8fKfA/gVrwP3hM8D+YsvA/hxLwP/7K
8D80UfA/9KHwP2JR8D/FivA/7DzwPzNr8D/KdvA/k2rwP2MH8D+9A/A/cf3wP1FY8D9FT/E/
tCrwP6TZ8D+eOvA/QJXwP8YW8D/BgPA/Pb3wPzLw7z9G5O8/+3fwP6kp8D9MZfA/7dTwP7rK
8D+35fA/kyjwP0nY7z9UpPA/0HPwP0dK8D9xfPA/uXTwP0Wy8D/+RfA/ZADxP3ap7z8yZPA/
WBfwP+cE8T9nq/A/JxLxP+2+8D/vqPA/C2HwPwiP8D85bvA/TH7wP08h8D9dGPA/ZsTwPzyr
8D/IIfA/u7LwP1568D/+cfA/TCjxP0Li8D/nRfA/YlPwP/VJ8T8+qPA/ku/wP6lI8D9AQfA/
4BjwPyqR8D8+pfA/dlzwP7Ee8T+mzfA/od/wP7Ws8D9rAfA/L0PwPz6g8D/MfPA/xGzwP1eW
8D97IfE/ym3wPxHk8D9ByfA/azjwP4t68D+5/fA/3WDwP5YM8D8IYPA/DTnwP1zz8D9Os/A/
ksbwP2988D/o8u8/MZXwP3778D8q2fA/VvrwPzQk8T9DWfA/fGPwP4vB8D/Pe/A/pynxP2UZ
8T/Bo/A/jVjxPxHr7z9Yc/A/bvvwP2tf8D9xfPA/E+jwP0Eo8T9X3fA/b7rwP9Iw8D++qPA/
//bvPxu28D/c0/A/Y5fwPxf18D/hbfA/fMbwP1JF8D8CR/A/WcTwP25b8D/ZivE/QA7xP6n0
8D++6vA/b4LwP4698D/tJvE/GMrwP7sS8T/r3/A/SojwP7i88D/+mvA//rrwP/WD8D9qefA/
BfzwP81+8D8JBfE/7WnxP9CJ8D8EI/E/d4XwP3hP8T9GKPE/CdDwP1dz8T/QFPE/hC3xPy3p
8D+h7/A/5A7xP6sH8T9ogPA/scbwP+Gs8D+x2vA/K+zwP4nb8D+w4/A/RAbxP8Qp8T/cQfE/
VojxP0vK8D9Ct/A/C6vwPz6O8D8rpPA/6KbwP2DJ8D+hPPE/+1HwP1dI8D+b8vA/WbfwP/u7
8D8z+vA/KZ/wP3nR8D+KNfE/GUrxP9Tm8D9cAvE/FHXxP1uI8D8l4fA/hPjwPzHR8D9lxfA/
2c7wP1fv8D9mYvE/bhfxP1JI8T9EAvE/lEbxP2sk8T8JyvA/vY3xP0JH8T+O9/A/2Q/xP9lk
8T/sl/E/NZvwP9hb8T9fevA/0LXxP1n58D/0QPE/D/LwP8gR8T+w/vA//n3xP7nx8D9yx/A/
aTHxP3cH8T/3fPE/doXxP3GN8T9mIfE/mKrwP1sS8T/zsvA/B9LxP/tl8T9SSvA/pT3xP4b5
8D+XX/E/E7/wPxly8T9HS/E/AULxP7qD8T8ZffE/xk/xP/cJ8T+gM/E/hprxP5Al8T/2qfE/
jPjwPzgt8T+Zt/E/VubxP0Fm8T+FgfE/aDfxP/V+8T9DnvE/KZnxP6LZ8D/3CfE/oALxP+8I
8j905/E/e1TxP0gB8T/8jfE/ymHxP2Qd8T9jRPE/y8TwP/Po8D9+PPE/vWTxPyxl8T+FrPE/
Wc/wP/2v8T+nf/E/f1/xP1Ul8T+vqfE/LiDxP18O8T/G4fA/lVrxP/lU8T8BAvI/lmXxP1Jj
8T+wq/E/T8nwPxcy8T+oV/E/SsXxPzva8D87iPE/KSXyPznF8T+8PvE/FwDyP0Gd8T84o/E/
wB/xP2qA8T9QWfE/7pbxPzCZ8T+y1/A/Z4jxP0Vw8T8pRPE/</AssayYData></Step><Step><CommonData><SampleLocation>11</SampleLocation><SampleID></SampleID><SampleGroup></SampleGroup><SampleInfo></SampleInfo><SampleRow>G</SampleRow><SamplePlate>1</SamplePlate><WellType>REGENERATION</WellType><Concentration>-1</Concentration><ConcentrationUnits>µg/ml</ConcentrationUnits><MolarConcentration>-1</MolarConcentration><MolarConcUnits>nM</MolarConcUnits><MolecularWeight>-1</MolecularWeight><Temperature>30</Temperature><StartTime>1971731</StartTime><AssayTime>5</AssayTime></CommonData><FlowRate>1000</FlowRate><StepType>KREGENERATION</StepType><StepName>Regeneration2</StepName><StepStatus>OK</StepStatus><ActualTime>5.00005</ActualTime><CycleTime>0.2</CycleTime><AssayXData Points="25">gYDKROeGykROjcpEtJPKRBuaykSBoMpE56bKRE6tykS0s8pEErrKRIHAykTfxspETs3KRLTT
ykQb2spEgeDKROfmykRO7cpEtPPKRFT6ykSqAMtE5wbLRE4Ny0SsE8tEGxrLRA==</AssayXData><AssayYData Points="25">FtFwwKxKfsD/QYPAGieGwFOGiMBqoorArxKMwPhxjcCrfo7A6KSPwLN2kMDZipHA7jSSwBYC
k8Dqn5PAXhiUwGfAlMDfTZXAe+SVwA9vlsCA2JbA/VOXwCWDl8APAZjATSmYwA==</AssayYData></Step><Step><CommonData><SampleLocation>12</SampleLocation><SampleID></SampleID><SampleGroup></SampleGroup><SampleInfo></SampleInfo><SampleRow>G</SampleRow><SamplePlate>1</SamplePlate><WellType>NEUTRALIZATION</WellType><Concentration>-1</Concentration><ConcentrationUnits>µg/ml</ConcentrationUnits><MolarConcentration>-1</MolarConcentration><MolarConcUnits>nM</MolarConcUnits><MolecularWeight>-1</MolecularWeight><Temperature>30</Temperature><StartTime>1987866</StartTime><AssayTime>5</AssayTime></CommonData><FlowRate>1000</FlowRate><StepType>KREGENERATION</StepType><StepName>Regeneration2</StepName><StepStatus>OK</StepStatus><ActualTime>4.99895</ActualTime><CycleTime>0.2</CycleTime><AssayXData Points="25">gSDLROcmy0RGLctErDPLRBI6y0SBQMtE30bLREZNy0S0U8tEElrLRHlgy0TfZstETm3LRLRz
y0QbestEeYDLRN+Gy0ROjctEtJPLRBKay0SBoMtE56bLRE6ty0S0s8tEErrLRA==</AssayXData><AssayYData Points="25">jVUWPs6jPj6ph2Q+luODPt3CjT4HiJg+nuyfPiLbqT6aia8+/mm0PsQmtz4adr8+0FXAPkKV
xj6Nc8o+e0vNPl8WzT4XZtE+ZVbVPi1e2D5489s+eVLZPqgD3D4JZN4+wtPgPg==</AssayYData></Step><Step><CommonData><SampleLocation>11</SampleLocation><SampleID></SampleID><SampleGroup></SampleGroup><SampleInfo></SampleInfo><SampleRow>G</SampleRow><SamplePlate>1</SamplePlate><WellType>REGENERATION</WellType><Concentration>-1</Concentration><ConcentrationUnits>µg/ml</ConcentrationUnits><MolarConcentration>-1</MolarConcentration><MolarConcUnits>nM</MolarConcUnits><MolecularWeight>-1</MolecularWeight><Temperature>30</Temperature><StartTime>2004286</StartTime><AssayTime>5</AssayTime></CommonData><FlowRate>1000</FlowRate><StepType>KREGENERATION</StepType><StepName>Regeneration2</StepName><StepStatus>OK</StepStatus><ActualTime>5.00005</ActualTime><CycleTime>0.2</CycleTime><AssayXData Points="25">eMDLRN7Gy0Q9zctExNPLRBLay0R44MtE3ubLRD3ty0R49MtECfrLRHAAzETeBsxEPQ3MRKMT
zEQSGsxEeCDMRNYmzERFLcxEqzPMRAk6zERwQMxE1kbMREVNzESjU8xEElrMRA==</AssayXData><AssayYData Points="25">dWGGwPr4isD+YI3AtAyPwFdZkMDzO5HAyVuSwKYGk8AKnZPAXzaUwLLDlMA7KpXAeb2VwKvr
lcDseJbAKsyWwLhIl8DgoZfAesCXwF8QmMA8YJjAPquYwBv5mMAQ/ZjAbi2ZwA==</AssayYData></Step><Step><CommonData><SampleLocation>12</SampleLocation><SampleID></SampleID><SampleGroup></SampleGroup><SampleInfo></SampleInfo><SampleRow>G</SampleRow><SamplePlate>1</SamplePlate><WellType>NEUTRALIZATION</WellType><Concentration>-1</Concentration><ConcentrationUnits>µg/ml</ConcentrationUnits><MolarConcentration>-1</MolarConcentration><MolarConcUnits>nM</MolarConcUnits><MolecularWeight>-1</MolecularWeight><Temperature>30</Temperature><StartTime>2020576</StartTime><AssayTime>5</AssayTime></CommonData><FlowRate>1000</FlowRate><StepType>KREGENERATION</StepType><StepName>Regeneration2</StepName><StepStatus>OK</StepStatus><ActualTime>5.00005</ActualTime><CycleTime>0.2</CycleTime><AssayXData Points="25">eGDMRN5mzERFbcxEo3PMRAl6zERwgMxE1obMRD2NzESjk8xECZrMRHigzETWpsxEPa3MRKuz
zEQSusxEcMDMRNbGzERFzcxEo9PMRAnazER44MxE3ubMRD3tzESj88xEEvrMRA==</AssayXData><AssayYData Points="25">HO5pPpT1hD58a5o+WE+sPjdJtD71GcA+CjfJPryAzz4JE9Y+tMDaPiEC4D5gVeM+a0fqPm+1
7D7DvvE+nX3yPv779j7Xf/g+YjL+Plia/z4uXQA/Vr8BP5vlAj+JPQM/ibwEPw==</AssayYData></Step><Step><CommonData><SampleLocation>11</SampleLocation><SampleID></SampleID><SampleGroup></SampleGroup><SampleInfo></SampleInfo><SampleRow>G</SampleRow><SamplePlate>1</SamplePlate><WellType>REGENERATION</WellType><Concentration>-1</Concentration><ConcentrationUnits>µg/ml</ConcentrationUnits><MolarConcentration>-1</MolarConcentration><MolarConcUnits>nM</MolarConcUnits><MolecularWeight>-1</MolecularWeight><Temperature>30</Temperature><StartTime>2037043</StartTime><AssayTime>5</AssayTime></CommonData><FlowRate>1000</FlowRate><StepType>KREGENERATION</StepType><StepName>Regeneration2</StepName><StepStatus>OK</StepStatus><ActualTime>4.99895</ActualTime><CycleTime>0.2</CycleTime><AssayXData Points="25">eADNRN4GzURFDc1EvBPNRAkazUR4IM1E3ibNREUtzUQFNM1EEjrNRHBAzUTeRs1ERU3NRKNT
zUQSWs1EeGDNRNZmzUQ9bc1Eo3PNRAl6zURwgM1E1obNREWNzUSrk81ECZrNRA==</AssayXData><AssayYData Points="25">MgCGwH3ticCVC4zA/7+NwK0Fj8Ax1Y/Ag6qQwC43kcAO/JHA+V6SwELVksDrXpPAr46TwMH+
k8BiVZTAWaeUwK/0lMD2YpXAnt6VwM/ulcAsKJbAsyuWwPh4lsDimZbAZ9iWwA==</AssayYData></Step><Step><CommonData><SampleLocation>12</SampleLocation><SampleID></SampleID><SampleGroup></SampleGroup><SampleInfo></SampleInfo><SampleRow>G</SampleRow><SamplePlate>1</SamplePlate><WellType>NEUTRALIZATION</WellType><Concentration>-1</Concentration><ConcentrationUnits>µg/ml</ConcentrationUnits><MolarConcentration>-1</MolarConcentration><MolarConcUnits>nM</MolarConcUnits><MolecularWeight>-1</MolecularWeight><Temperature>30</Temperature><StartTime>2053331</StartTime><AssayTime>5</AssayTime></CommonData><FlowRate>1000</FlowRate><StepType>KREGENERATION</StepType><StepName>Regeneration2</StepName><StepStatus>OK</StepStatus><ActualTime>5.00005</ActualTime><CycleTime>0.2</CycleTime><AssayXData Points="25">b6DNRM2mzUQ0rc1EorPNRAm6zURvwM1E1cbNRDzNzUSi081ECdrNRGfgzUTN5s1EPO3NRJrz
zUQA+s1EZwDORNUGzkQ0Dc5EqhPORAAazkR3IM5EzSbOREQtzkSaM85ECTrORA==</AssayXData><AssayYData Points="25">6OCtPtkQvj62itE+Y3LkPj6r7z7+8Pk+iioCPxtJBT87Twk/wU8KPwjCDT9lIBA/+ZoRPw7E
FD9kuBU/MI4XP0ekGD9VAxo/KXQcPx72HD8p8h0/53kfP3/RID+TXyI/iOUhPw==</AssayYData></Step><Step><CommonData><SampleLocation>1</SampleLocation><SampleID></SampleID><SampleGroup></SampleGroup><SampleInfo></SampleInfo><SampleRow>G</SampleRow><SamplePlate>1</SamplePlate><WellType>BUFFER</WellType><Concentration>-1</Concentration><ConcentrationUnits>µg/ml</ConcentrationUnits><MolarConcentration>-1</MolarConcentration><MolarConcUnits>nM</MolarConcUnits><MolecularWeight>-1</MolecularWeight><Temperature>30</Temperature><StartTime>2068252</StartTime><AssayTime>30</AssayTime></CommonData><FlowRate>1000</FlowRate><StepType>BASELINE</StepType><StepName>Baseline2</StepName><StepStatus>OK</StepStatus><ActualTime>29.999</ActualTime><CycleTime>0.2</CycleTime><AssayXData Points="150">b0DORM1GzkQ8Tc5EJVTORABazkRnYM5E1WbORDRtzkSic85EAHrORGeAzkTVhs5EPI3ORJqT
zkQAms5Eb6DORNWmzkRUrc5EorPORAm6zkRvwM5E1cbORDTNzkSa085EANrORGfgzkTN5s5E
NO3ORKLzzkQA+s5EZwDPRNUGz0Q8Dc9EmhPPRAkaz0RnIM9EzSbPRDQtz0SiM89EADrPRG9A
z0TNRs9ENE3PRJpTz0QJWs9Eb2DPRM1mz0Q8bc9EonPPRAB6z0RvgM9E1YbPRDyNz0Sak89E
AJrPRGegz0TVps9ENK3PRJqzz0QAus9EZ8DPRM3Gz0Q0zc9EmtPPRAnaz0Rn4M9EzebPRDzt
z0Si889EAPrPRG8A0ETVBtBENA3QRJoT0EQAGtBEbyDQRM0m0EQ8LdBEmjPQRAA60ERnQNBE
1UbQRDRN0ESaU9BECVrQRGdg0ETNZtBEPG3QRJpz0EQJetBEb4DQRM2G0EQ0jdBEopPQRACa
0ERnoNBEzabQRDSt0ESas9BEALrQRG/A0ETNxtBEPM3QRJrT0EQA2tBEb+DQRM3m0EQ07dBE
mvPQRAD60ERnANFEzQbRRFQN0USiE9FEABrRRGcg0UTNJtFENC3RRKIz0UQJOtFEZ0DRRM1G
0UQ8TdFEolPRRABa0URnYNFEzWbRRDRt0USac9FEAHrRRGeA0UTNhtFENI3RRKKT0UQAmtFE
Z6DRRM2m0UQ0rdFEmrPRRAC60URvwNFE1cbRRDTN0USi09FEANrRRGfg0UTN5tFENO3RRKLz
0UQA+tFE</AssayXData><AssayYData Points="150">kkcsP/7PLD+waC0/3QIvPynULz9FETA/I8cuP8vCMD8PdTA/r0IxP4R3MT/MSTI/0oEzP8hz
Mj+2JjM/bOA0P0QqND9K/jM/h580P6P4NT9L9DM/3rU1PyaWNT9fKDY/vuc2P6mTNz9VtjY/
mfU3Py17OD/qGTg/ags4P7lVOT9zRDg/TF45P+DeOT8xjjk/I685P6sROj9Owzk/vbk6P6DC
Oj/5Uzw/0QY7P+HbPD9EBTs/E1k8PxTHPT9aHjw/t+g7P3XBPD9FtDw/d1w8P9jxPT/otD4/
vRE9P/AvPj+e6D4/Bwc+Pwd/Pj+11j8/7M0+PyL7Pj88Cz8/g9E/Px7TQD9hBEA/DnBAP0dX
QD8TgEA/svY/P5EuQD/ez0E/OU9BP1wBQT/joUI/L8dBP3EEQj+6zkE/FyJDP68QQj9RNUM/
46JCP9CXQj8xFEM/BY1DP7fqQz+bdkM/UQBDP4I3RT/SPUQ/bZ9FPyPAQz88G0Q/8O1DP+ZN
RD8TdkQ/BCVFP76TRD/xFkY/jZZFPwT0RT9H/UU/ft5FPweTRT9pP0Y/X6JGP/mVRT9JWEY/
HC5GPxJBRz8eSUc/POJHPz8FRz+EBUg/2+5FP4cbRz9KAkc/ziJIP8iLSD8wsUc/h9pHP6gT
SD9EsEc/C5xHPwuZSD/KMEk/u4xHPy1HSD9d60g/Z9BIP800ST/wUEk/cWlJP4LIST9Xwkg/
sL1KP2owSj8X8Uk/4i9LP1xASz/6yEk/GoFLP8ZUST9okEk/Ak5LPxBsSz8QpEo/Gv1LP3Kp
Sz/PXEw/</AssayYData></Step><Step><CommonData><SampleLocation>5</SampleLocation><SampleID>Naive G0/L0</SampleID><SampleGroup></SampleGroup><SampleInfo></SampleInfo><SampleRow>G</SampleRow><SamplePlate>1</SamplePlate><WellType>KLOAD</WellType><Concentration>10</Concentration><ConcentrationUnits>µg/ml</ConcentrationUnits><MolarConcentration>-1</MolarConcentration><MolarConcUnits>nM</MolarConcUnits><MolecularWeight>-1</MolecularWeight><Temperature>30</Temperature><StartTime>2105328</StartTime><AssayTime>80</AssayTime></CommonData><FlowRate>1000</FlowRate><StepType>LOADING</StepType><StepName>Loading</StepName><StepStatus>OK</StepStatus><ActualTime>80</ActualTime><CycleTime>0.2</CycleTime><AssayXData Points="400">ZgDSRMwG0kQzDdJEkRPSRPcZ0kReINJEzCbSRCst0kSZM9JE9znSRGZA0kTERtJEK03SRJFT
0kT3WdJEXmDSRMRm0kQzbdJEkXPSRAB60kRegNJEzIbSRCuN0kSqk9JEGJrSRF6g0kQWp9JE
K63SRJGz0kT3udJEXsDSRMTG0kQrzdJEkdPSRPfZ0kRe4NJExObSRCvt0kSR89JE9/nSRF4A
00TEBtNEKw3TRJkT00T3GdNEXiDTRMQm00QrLdNEmTPTRAA600ReQNNExEbTRDNN00SRU9NE
91nTRGZg00TMZtNEM23TRJFz00QAetNEZoDTRMyG00QrjdNEmZPTRACa00ReoNNExKbTRDOt
00SZs9NEALrTRGbA00TVxtNEO83TRJnT00SD2tNEZuDTRMzm00Qz7dNEmfPTRAD600RmANRE
zAbURDMN1ESZE9REABrURGYg1ETMJtREMy3URJkz1EQAOtREZkDURMxG1EQzTdREmVPURABa
1ERmYNREzGbURDNt1ESZc9REAHrURGaA1ETMhtREM43URJmT1EQAmtREZqDURMym1EQzrdRE
mbPURAC61ERmwNREzMbURCvN1ESZ09RE99nURGbg1ETM5tREM+3URJnz1EQA+tREZgDVRMwG
1URsDdVEmRPVRAAa1URmINVEzCbVRDMt1USZM9VEADrVRGZA1UTERtVEM03VRJlT1UQAWtVE
ZmDVRMxm1UQzbdVEmXPVRPd51URmgNVEzIbVRCuN1USZk9VEAJrVRGag1UTEptVEK63VRJGz
1UQAutVEXsDVRMzG1UQzzdVEkdPVRADa1URe4NVEzObVRDPt1USZ89VEAPrVRF4A1kTMBtZE
Mw3WRJkT1kQAGtZEZiDWRMQm1kQzLdZEkTPWRAA61kRmQNZEzEbWRDNN1kSZU9ZE91nWRGZg
1kTMZtZEM23WRJFz1kQAetZEXoDWRMyG1kQzjdZEmZPWRACa1kReoNZEzKbWRDOt1kSZs9ZE
ALrWRGbA1kTMxtZEM83WRJHT1kQA2tZEZuDWRMzm1kQz7dZEmfPWRPf51kRmANdExAbXRCsN
10SZE9dEABrXRGYg10TtJtdEKy3XRJEz10T3OddEZkDXRMRG10QzTddEmVPXRPdZ10ReYNdE
xGbXRDNt10SZc9dEAHrXRGaA10TMhtdEM43XRJGT10QAmtdEXqDXRMSm10QrrddEmbPXRAC6
10RewNdEzMbXRCvN10SR09dEANrXRF7g10TM5tdEM+3XRJHz10QA+tdEZgDYRMwG2EQrDdhE
mRPYRAAa2ERmINhExCbYRCst2ESZM9hE9znYRGZA2ETERthEK03YRJlT2EQQWthEZmDYRMxm
2EQzbdhEmXPYRAB62ERegNhEzIbYRDON2ESRk9hE95nYRF6g2ETEpthEK63YRJGz2ET3udhE
ZsDYRMTG2EQrzdhEkdPYRADa2ERm4NhEzObYRDPt2ESR89hEAPrYRGYA2UTEBtlEMw3ZRJET
2UT3GdlEXiDZRMQm2UQrLdlEmTPZRPc52URmQNlExEbZRCtN2UQUVNlE91nZRGZg2UTMZtlE
K23ZRJFz2UQAetlEZoDZRMSG2UQrjdlEkZPZRACa2URmoNlE5abZRCut2USRs9lE97nZRF7A
2UTExtlEM83ZRJHT2UT32dlEXuDZRMzm2UQr7dlEyvPZRAD62URmANpExAbaRCsN2kSRE9pE
9xnaRGYg2kTMJtpEKy3aRJEz2kT3OdpEXkDaRNVG2kQrTdpEmVPaRPdZ2kReYNpExGbaRCtt
2kSRc9pE93naRGaA2kTEhtpEK43aRJGT2kT3mdpEuKDaRMSm2kQzrdpEkbPaRPe52kRewNpE
xMbaRCvN2kSR09pEANraRF7g2kTM5tpEK+3aRJHz2kT3+dpEXgDbRMQG20QrDdtEkRPbRPcZ
20ReINtExCbbRCst20SRM9tE9znbRF5A20TERttEK03bRJFT20T3WdtEXmDbRMRm20QrbdtE
kXPbRPd520RmgNtExIbbRDON20SRk9tE95nbRF6g20TEpttEM63bRJGz20T3udtEXsDbRMTG
20RkzdtEmdPbRADa20Re4NtExObbRCvt20SR89tEAPrbRA==</AssayXData><AssayYData Points="400">UqNMP0svTj8GXlI/Z7JTP2vkVz949Vk/to5bP2frXD8uo2A/cItiPyH5ZD/3L2k/HgppP/vn
bD9pYG8/RYJxPwrEdD/R3HU/gYh4P0B+ej+6Vn0/nT9/P26dgD+QM4I/tCuDP29ShD+h6IU/
146GP+IliD9RVIg/KfiJPz8Aiz+cC4w/R4SNPyW2jj9W+44/TOSQP6oakj+//pE/o9OTP3Gt
lD/icpU/reOWP7FElz9m3pg/L86ZP9admj/7U5s/hK6cPwQrnT+gaZ0/RuWeP01joD/jpqA/
xySiPwe5oj/4C6Q/3F2kP+oppj81+qU/5aanP1pNqD+L7Kg/gF2pPx0yqj9rTqs/UO+rP7Vn
rD/zDa0/tiquP+7Krj/vtK8/fEawP6NisT9horE/m6myPzbesz9TYrQ/jXO0PzlntT8iYrY/
af62PwDWtz+Qwrg/F3q4P1BeuT8e4bo/ReS6P/qluz+1M7w/JwK9PwoTvT+fdb0/FUe/P0Um
vz9Xe78/gqjAP5vswD/sZcE/9QrCP/axwj8VEsM/BKnDP2Ddwz8BzcQ/l3rFP/r6xT9NdMY/
OhvHP+8gxz/eAMg/nWHIPxFxyT99C8k/AlfKP1GMyj+EDcs/SWXLP7Dpyz8wOMw/54bMPyWj
zT8xG84/MSbOP+b0zj8CtM8/gmbPP97/zz/009A/FebQP8Fi0T+ocNE/KQ/SP4kN0z9kKdM/
QALUP/wf1D+EgdQ/vVnUP6491T8hedU/t5vVP3wM1j9qT9Y/rsLWP3P91j9kTNc/HIHXPxyO
2D+k1Ng/P7bYP7Sr2T+hWtk/q67aP39s2j9k9to/T9baP7xh2z9q2ts/HcfbPzZy3D8LHtw/
85vdP9/k3T/zud0/ahneP3PP3j9k3N4/F3bfPz9E3z/XQuA/s1XfPyIv4D8CxeA/5aTgP3MN
4T9AZuE/y+HhP5fu4T8Rq+I/wbfiP1ta4j/ASOM//6/iP63y4z9sUeM/tM7kP15Z5D88AeU/
ICXlP5/n5D/1POU/vzLlP1ox5j+6NuY/cFPmP2+25j8R0OY/BWvnP0oc6D9hNec/KNroP/VW
6D/so+g/Z+ToP7ni6D+nC+k/8ZDpP6hB6j/9q+k/MTvqP8kM6z9v5eo/N1XrPy/v6j9bJ+s/
m/PrP5Zl6z8S5+s/cZ7sPyUG7T9eBO0/5MDsPydI7T9HP+0/FBPuP8h37T9A1e0/axvuP39c
7j+79e4/MCzvP1EZ7z/Yw+4/K4rvP3gd8D9mPfA/VcTwP0xA8T+N4vA/rbnwP3d68T8Il/E/
GjDxP4x+8T97GPI/tkLyP9FD8j/10PI/AI7yP3MX8z8M4/I//UHzP30I8z+EpfM/feTzP0nN
9D9zd/Q/W2n0P1LH9D+qDvU/Jb70P2Vf9T+rzfQ/jVj1P0lC9j87SPY/leP1P55G9j+eMPY/
5D/2P9Gi9j+LMfc/akL3P9Tz9j/PHvc/iz/4P93W9z9xEPg/By34P4sE+D8Q1fg/Tb73P0nw
+D/vH/k/BJ/5P034+D+OoPk/yOL5Pwm6+T83Pvo/9Aj6P79R+j8MJvo/qNH5Pzjg+j8dVfs/
nr/6P5Ne+z/MJfs/YIz6PzIJ/D8CxPs/00L8P3QH/D9cofw/Ynn7P8y1/D/rifw/rqz8P4MF
/T+SXv0/jd38P/aQ/T+xi/0/B5P9P6mr/T/FT/4/oE3+Py+k/j/o2/4/acv+P1kX/z+r2v4/
HOX+P+qv/j/GM/8/9cD/P2R6/z/owP8/ahAAQOEzAECCDwBAoOL/P55uAECnUgBAC4EAQGF9
AEBgTABAQ58AQMy/AEAefgBAr3EAQBibAEDhsABAH8cAQHcYAUCZNgFAus8AQCAbAUBKPgFA
1nIBQG9SAUB6kgFALqcBQH7AAUA1GwJAtm0BQIeSAUC51AFAzQMCQGnJAUBrDwJAd7IBQHck
AkCWIAJAiD8CQB1RAkC1bQJAxmcCQNxyAkAg4wJAPLQCQBmdAkBulgJA9scCQBoFA0Dm8QJA
3PgCQLkKA0DWwAJAWB8DQG0xA0CoJANAG0QDQOxJA0AtaANAUnoDQPqUA0CQgwNAsqYDQEHC
A0Da5wNAoO4DQFjeA0Cv8gNAJTAEQBjaA0ARPQRAgvMDQA==</AssayYData></Step><Step><CommonData><SampleLocation>1</SampleLocation><SampleID></SampleID><SampleGroup></SampleGroup><SampleInfo></SampleInfo><SampleRow>G</SampleRow><SamplePlate>1</SamplePlate><WellType>BUFFER</WellType><Concentration>-1</Concentration><ConcentrationUnits>µg/ml</ConcentrationUnits><MolarConcentration>-1</MolarConcentration><MolarConcUnits>nM</MolarConcUnits><MolecularWeight>-1</MolecularWeight><Temperature>30</Temperature><StartTime>2192063</StartTime><AssayTime>30</AssayTime></CommonData><FlowRate>1000</FlowRate><StepType>BASELINE</StepType><StepName>Baseline3</StepName><StepStatus>OK</StepStatus><ActualTime>30</ActualTime><CycleTime>0.2</CycleTime><AssayXData Points="150">ZgDcRMQG3EQrDdxEmRPcRAAa3ER2INxExCbcRDMt3ESRM9xE9zncRF5A3ETMRtxEM03cRJFT
3EQAWtxEZmDcRMxm3EQzbdxEmXPcRAB63ERmgNxEzIbcRDON3ESZk9xE95ncRGag3ETEptxE
K63cRJGz3ET3udxEZsDcRMTG3EQrzdxEkdPcRPfZ3ERm4NxExObcRCvt3ESZ89xEAPrcRGYA
3UTEBt1EKw3dRJET3UQIGt1EXiDdRMQm3UQzLd1ENTTdRPc53UReQN1ExEbdRCtN3USZU91E
91ndRF5g3UTEZt1EK23dRJlz3UT3ed1EXoDdRO2G3UQrjd1EkZPdRPeZ3URmoN1E5abdRCut
3USRs91E97ndRGbA3UTExt1EK83dRJHT3UT32d1EXuDdRMzm3UQr7d1EkfPdROX63URmAN5E
zAbeRCsN3kSyE95E9xneRF4g3kTMJt5EKy3eRJEz3kT3Od5EZkDeRMRG3kQzTd5EmVPeRPdZ
3kReYN5ExGbeRDNt3kSRc95E93neRF6A3kTEht5EM43eRJGT3kT3md5Eh6DeRMSm3kQzrd5E
kbPeRPe53kRmwN5ExMbeRCvN3kSR095E99neRF7g3kTE5t5EK+3eRJHz3kQA+t5EXgDfRMQG
30QrDd9EkRPfRPcZ30ReIN9ExCbfRCst30SZM99E9znfRIdA30TERt9EK03fRJlT30T3Wd9E
XmDfRMRm30Qrbd9EkXPfRPd530RegN9ExIbfRDON30SRk99E95nfRF6g30TEpt9EK63fRJGz
30QAut9E</AssayXData><AssayYData Points="150">aKEEQJguBUDHAAVApEQFQBySBUB1NAVAsWMFQI/2BEBmKAVA5q0FQAOPBUAKtQVAka8FQGGC
BUCRsAVAtXwFQDuOBUDXvgVAyscFQHTDBUDMcQVAnbIFQAJoBUDjXwVAuOAFQMNyBUCloAVA
fNcFQCyiBUDHnQVAiPAFQL2VBUAF1gVA55UFQMbsBUAwqgVA/9YFQCupBUBIsQVAoqsFQCnU
BUCJxAVABOgFQOX2BUAg9gVAkvsFQMU0BkDR3wVARMkFQADqBUCY1AVA0AgGQOqrBUCy8AVA
Zv0FQDC5BUB4AgZAAhcGQCc2BkBSFwZATwkGQMY5BkCxXQZAl80FQHAiBkDn/wVA5dgFQLcL
BkBc/gVAvJ4FQJVEBkC0dQZA7xQGQOrdBUCg/AVAVkMGQHW8BUBB/wVAPS0GQPUvBkCYTgZA
I2MGQAIYBkDkPQZAvewFQH8vBkDIWAZAg1IGQKIfBkBA4gVAq9sFQCxFBkC5MAZAmC4GQAIh
BkAAIQZAZmwGQHsIBkASuQZA7DkGQFRcBkC7DwZAfXsGQHYfBkCnWAZAomgGQNR9BkBbVQZA
iDwGQDlUBkASLQZAjS0GQM1vBkBfxwZAfKMGQGGkBkB+JQZAUW4GQEdIBkDIfwZA93QGQA11
BkAGeQZAgK8GQDJCBkAcWQZAFK8GQFZoBkDxgwZAY10GQFtrBkCEnAZAvT4GQPxbBkDTiAZA
yywGQOiOBkAsjAZAA4oGQGelBkC/LQZAJC0GQEl4BkBmPQZAHMAGQLrHBkDibgZASKEGQLuV
BkA/mwZA</AssayYData></Step><Step><CommonData><SampleLocation>10</SampleLocation><SampleID>BG505 SOSIP</SampleID><SampleGroup></SampleGroup><SampleInfo></SampleInfo><SampleRow>G</SampleRow><SamplePlate>1</SamplePlate><WellType>KSAMPLE</WellType><Concentration>-1</Concentration><ConcentrationUnits>µg/ml</ConcentrationUnits><MolarConcentration>7.81</MolarConcentration><MolarConcUnits>nM</MolarConcUnits><MolecularWeight>-1</MolecularWeight><Temperature>30</Temperature><StartTime>2231014</StartTime><AssayTime>180</AssayTime></CommonData><FlowRate>600</FlowRate><StepType>ASSOC</StepType><StepName>Association</StepName><StepStatus>OK</StepStatus><ActualTime>179.999</ActualTime><CycleTime>0.2</CycleTime><AssayXData Points="900">ZsDfRMzG30Qzzd9EmdPfRADa30Rm4N9EzObfRDPt30SZ899EAPrfRG4A4ETMBuBEMw3gRJkT
4EQAGuBEZiDgRMwm4EQzLeBEmTPgRAA64ERmQOBEzEbgRDNN4ESZU+BEAFrgRGZg4ETMZuBE
M23gRJlz4ET3eeBEZoDgRMyG4EQzjeBEmZPgRACa4ERmoOBEzKbgRDOt4ESZs+BEALrgRGbA
4ETMxuBEM83gRJnT4EQA2uBEZuDgRMzm4EQz7eBEmfPgRAD64ERmAOFEzAbhRCsN4USZE+FE
ABrhRGYg4UTMJuFEMy3hRJkz4UQAOuFEZkDhRBRI4UQzTeFEmVPhRABa4URmYOFEzGbhRDNt
4USZc+FE93nhRGaA4UTMhuFEM43hRJGT4UQAmuFEZqDhRMym4UQrreFEkbPhRAC64URmwOFE
zMbhRDPN4USR0+FEANrhRGbg4UTE5uFEK+3hRJHz4UQA+uFEXgDiRMwG4kQzDeJEmRPiRAAa
4kRmIOJExCbiRDMt4kSRM+JEADriRGZA4kTERuJEM03iRJlT4kQAWuJEZmDiRMxm4kQzbeJE
mXPiRAB64kRmgOJEzIbiRCuN4kSZk+JEAJriRF6g4kTMpuJEM63iRJmz4kQAuuJEXsDiRMzG
4kQzzeJEkdPiRADa4kRm4OJEzObiRDPt4kSR8+JEAPriRGYA40TMBuNEKw3jRJET40T3GeNE
ZiDjRMQm40QrLeNEmTPjRAA640ReQONEzEbjRDNN40SZU+NEAFrjRF5g40TMZuNEK23jRJlz
40T3eeNEZoDjRMyG40QAjuNEmZPjRPeZ40RmoONEzKbjRDOt40Sqs+NE97njRGbA40TExuNE
K83jRJnT40QA2uNEXuDjRMzm40Qr7eNEmfPjRAD640ReAOREzAbkRDMN5ESRE+RE9xnkRGYg
5ETMJuREMy3kRJkz5ET3OeREZkDkRMxG5EQrTeREmVPkRABa5EReYORExGbkRCtt5ESZc+RE
93nkRF6A5ETEhuREM43kRJmT5ET3meREj6DkRMym5EQrreREkbPkRAC65ERewORExMbkRDPN
5ESR0+RE99nkRF7g5ETM5uREM+3kRJHz5EQA+uREXgDlRMwG5UQrDeVEkRPlRPcZ5UReIOVE
xCblRCst5USZM+VE9znlRF5A5UTERuVEK03lRJlT5UT3WeVEZmDlRMRm5UQrbeVEmXPlRPd5
5URegOVExIblRCuN5USRk+VE95nlRF6g5UTMpuVEM63lRJGz5UQAuuVEXsDlRMTG5UQzzeVE
l9TlRPfZ5URe4OVExOblRCvt5USR8+VE9/nlRF4A5kTMBuZEKw3mRJkT5kQAGuZEXiDmRMQm
5kQrLeZEkTPmRAA65kReQOZExEbmRCtN5kSRU+ZEAFrmRF5g5kTEZuZEK23mRJFz5kT3eeZE
ZoDmRMSG5kQrjeZEkZPmRACa5kRmoOZExKbmRCut5kSRs+ZE97nmRF7A5kTExuZEK83mRJHT
5kQA2uZEXuDmRMTm5kQr7eZEkfPmRPf55kReAOdExAbnRCsN50SRE+dE9xnnRF4g50TEJudE
Ky3nRJEz50T3OedEZkDnRMRG50QrTedEkVPnRABa50ReYOdEzGbnRCtt50SRc+dEAHrnRF6A
50TMhudEK43nRJmT50QAmudEZqDnRMSm50QrredEmbPnRAC650RewOdExMbnRDPN50SZ0+dE
99nnRF7g50TM5udEM+3nRJnz50QA+udEZgDoRMQG6EQzDehEmRPoRAAa6ERmIOhEzCboRCst
6ESZM+hEADroRGZA6ETMRuhEM03oRJlT6EQAWuhEZmDoRMxm6EQzbehEmXPoRAB66ERmgOhE
zIboRDON6ESZk+hEAJroRGag6ETMpuhEM63oRJmz6EQAuuhEZsDoRMzG6EQrzehEmdPoRADa
6ERm4OhEzOboRCvt6ESZ8+hEAProRGYA6UTMBulEKw3pRJkT6UQAGulEZiDpRMwm6UQzLelE
mTPpRAA66URmQOlEzEbpRDNN6USZU+lE91npRGZg6UTMZulEM23pRJlz6UQAeulEZoDpRMyG
6UQrjelEmZPpRACa6USHoOlExKbpRCut6USZs+lEALrpRGbA6UTMxulEM83pRJnT6UQA2ulE
XuDpRMzm6UQz7elEmfPpRAD66URmAOpEzAbqRDMN6kSZE+pEABrqRGYg6kTMJupEMy3qRJEz
6kQAOupEZkDqRMxG6kQzTepEmVPqRABa6kRmYOpEzGbqRDNt6kSZc+pEAHrqRGaA6kTEhupE
M43qRJmT6kQAmupEZqDqRMym6kRLrepEmbPqRAC66kRmwOpEzMbqRDPN6kSR0+pEANrqRGbg
6kTM5upEK+3qRJnz6kQA+upEZgDrRMQG60QzDetEkRPrRAAa60ReIOtEzCbrRDMt60SRM+tE
9znrRGZA60TMRutEM03rRJlT60T3WetEXmDrRMxm60QzbetEmXPrRPd560RmgOtEzIbrRDON
60SZk+tEAJrrRGag60TMputEM63rRJGz60QAuutEXsDrRMzG60QrzetEmdPrRPfZ60Re4OtE
xObrRCvt60SZ8+tE9/nrRMgA7ETEBuxEMw3sRJkT7ET3GexEZiDsRMwm7EQrLexEmTPsRPc5
7ERmQOxEzEbsRDNN7ESRU+xE91nsRGZg7ETEZuxEM23sRJFz7ET3eexEZoDsRMSG7EQrjexE
mZPsRACa7ERmoOxExKbsRCut7ESRs+xE97nsRF7A7ETExuxEM83sRJHT7ET32exEZuDsRMzm
7EQr7exEkfPsRPf57EReAO1ExAbtRCsN7USRE+1EABrtRGYg7UTMJu1EKy3tRJEz7UQAOu1E
ZkDtRMRG7UQzTe1EkVPtRABa7UReYO1ExGbtRCtt7USRc+1E93ntRF6A7UTMhu1EK43tRJGT
7UT3me1EZqDtRMSm7UQrre1EkbPtRPe57URewO1EzMbtRCvN7USR0+1E99ntRF7g7UTM5u1E
K+3tRJHz7UQA+u1EXgDuRMQG7kQzDe5EmRPuRAAa7kReIO5ExCbuRDMt7kSRM+5E9znuRF5A
7kTERu5EK03uRJFT7kQAWu5EXmDuRMRm7kQrbe5EmXPuRPd57kRegO5EzIbuRDON7kTrk+5E
AJruRF6g7kTEpu5EK63uRJGz7kT3ue5EXsDuRMTG7kQrze5EkdPuRPfZ7kRe4O5ExObuRCvt
7kSZ8+5E9/nuRF4A70TEBu9EMw3vRJET70T3Ge9EXiDvRMQm70QrLe9EkTPvREk670ReQO9E
xEbvRCtN70SRU+9EAFrvRF5g70TEZu9EK23vRJFz70SLeu9EXoDvRMyG70Qrje9EkZPvRPeZ
70ReoO9ExKbvRDOt70SRs+9EALrvRGbA70TMxu9EK83vRJHT70QA2u9EbuDvRMTm70Qz7e9E
kfPvRAD670ReAPBEzAbwRDMN8ESRE/BEABrwRF4g8ETMJvBEMy3wRJEz8ET3OfBEXkDwRNVG
8EQzTfBEmVPwRPdZ8EReYPBEzGbwRCtt8ESZc/BEAHrwRGaA8ETMhvBEM43wRJmT8EQImvBE
ZqDwRMym8EQzrfBEmbPwRAC68ERmwPBEzMbwRDPN8ESZ0/BEANrwRGbg8ETM5vBEM+3wRJnz
8EQA+vBEZgDxRMwG8UQzDfFEmRPxRAAa8URmIPFEzCbxRDMt8USZM/FEADrxRGZA8UTMRvFE
M03xRJlT8UQAWvFEZmDxRMxm8UQzbfFEmXPxRAB68URmgPFEzIbxRDON8USZk/FEAJrxRGag
8UTMpvFEK63xRJmz8UQAuvFEZsDxRMzG8URDzfFEmdPxRADa8URm4PFExObxRDPt8USR8/FE
APrxRGYA8kTMBvJEMw3yRJkT8kT3GfJEZiDyRMwm8kQrLfJEkTPyRAA68kRmQPJEzEbyRDNN
8kSZU/JEAFryRGZg8kTEZvJEM23yROtz8kQAevJEZoDyRMyG8kQzjfJEmZPyRPeZ8kReoPJE
zKbyRDOt8kSZs/JEALryRGbA8kTMxvJEK83yRJnT8kT32fJEZuDyRMzm8kQz7fJEkfPyRAD6
8kReAPNEzAbzRDMN80SZE/NEABrzRGYg80TEJvNEMy3zRJkz80QAOvNEZkDzRMRG80QrTfNE
kVPzRPdZ80ReYPNEzGbzRDNt80SZc/NE93nzRF6A80TMhvNEM43zRJmT80T3mfNEZqDzRMSm
80QrrfNEmbPzRPe580RewPNExMbzRCvN80SZ0/NEANrzRGbg80TM5vNEK+3zRJHz80T3+fNE
XgD0RMQG9EQzDfREkRP0RAAa9EReIPREzCb0RDMt9ETzM/RE9zn0RF5A9ETERvREM030RJlT
9EQAWvREZmD0RMxm9EQzbfREmXP0RPd59ERmgPRExIb0RDON9ESZk/REAJr0RGag9ETMpvRE
K630RJGz9EQAuvREXsD0RMzG9EQrzfREkdP0RPfZ9ERe4PREzOb0RCvt9ESZ8/RE9/n0RF4A
9UTEBvVEKw31RJkT9UT3GfVEZiD1RMwm9UQrLfVEmTP1RIs69UReQPVExEb1RDNN9USZU/VE
91n1RF5g9UTMZvVEK231RJlz9UQAevVEXoD1RMyG9UQzjfVEkZP1RACa9UReoPVEzKb1RDOt
9USRs/VE97n1RGbA9UTExvVEM831RJHT9UT32fVEZuD1RMTm9UQr7fVEkfP1RPf59URmAPZE
xAb2RDMN9kSZE/ZEABr2RF4g9kTMJvZEMy32RJEz9kT3OfZE</AssayXData><AssayYData Points="900">o5kFQBPzBUAT7gVAFf0FQKDeBUARLgZADEUGQCXtBUB/cgZAuZIGQIVABkCoQwZAGS0GQDzP
BUAxZwZAcSUGQPqKBkBjTAZANE0GQMRtBkC9SQZA10MGQNcnBkDKTAZAx4gGQM9bBkCXVQZA
eGoGQC1SBkC4eAZAjVsGQIoxBkDAWAZAXHEGQCNoBkAmWAZA0VYGQHehBkA6gwZA6ZAGQFar
BkDGYAZAlroGQFeABkAlcQZAwqsGQD27BkBSbQZA028GQCI2BkCQswZAnK4GQK6hBkAZ6gZA
yJYGQDtVBkD+cQZAAZMGQK3HBkAT0wZAVoUGQGhCBkBrpQZAAzwGQBykBkDnyAZApLoGQADm
BkAt0AZA1h0HQALgBkCF6QZAx2QGQB7UBkCfugZA/MIGQBqeBkDpZgZAR8cGQFLNBkCD9QZA
od8GQLi/BkDJ/AZAe9QGQKvuBkBkfAdApC4HQBq7BkAm9AZA2RIHQOIAB0Ak2wZALL8GQADn
BkCmywZAaPUGQKcNB0CmBAdADycHQDEKB0Cz0wZAxyUHQJADB0A/3AZA+a0GQNU5B0Aw3AZA
VScHQGjVBkBYNwdAbiAHQKoTB0CSRwdApikHQE3xBkDNTQdAcA8HQApgB0Cz/gZAyxoHQLk7
B0DGUQdADjAHQHb7BkDUMgdAlm8HQJdbB0A1egdALT4HQBSeB0DhAgdAoFkHQIpBB0A99AZA
OCoHQOtYB0AsQwdAVjoHQM9jB0AyXwdA1VwHQH5uB0CpKQdAh2QHQHtUB0CCTwdAhS8HQGor
B0DZdAdABmcHQEyDB0DhcwdAPsoHQD84B0CPZgdAzIYHQC9hB0BVbQdAFj0HQBJfB0AbrwdA
xJMHQBBWB0AHWQdAWZ8HQF6XB0BbfAdAb4IHQPijB0CBXAdAEsAHQIa/B0CKogdAxr8HQItS
B0C6kQdAvZsHQNt4B0B1tAdAGtMHQHXIB0B8oQdAppIHQGXCB0DQwgdAX8gHQFSzB0CUvQdA
xZgHQG/bB0A9lQdAvccHQCRjB0CpxwdAZNkHQMOxB0BcnwdAuHoHQCbPB0AAvwdAxP8HQA/J
B0BWzQdAJc4HQP+1B0AR8wdARcIHQL4gCEDg3AdApboHQJssCEBQzQdA1bMHQPFwB0AehwdA
sdMHQDAACECY6AdATEcIQKLrB0CA3gdAytMHQGjeB0AgRAhAbvIHQBbbB0CV5wdAyNoHQPX4
B0DQMAhAntgHQJtfCEDtJghAZ7sHQATnB0BHEwhAFTgIQGwOCEDA9QdAbRMIQBcLCECO3wdA
VDEIQBNJCEB0JQhAZUMIQGo0CECbVghAgvgHQGAYCEBV6QdAZSAIQM1HCEAZGwhANFkIQOdc
CECGPQhAL0wIQPL3B0DrcAhATv4HQG/7B0CibwhASZcIQFOACEC2UQhAYIYIQMn8B0B1eghA
uTYIQC+ECEAJSQhAR20IQBkjCEDQUghACiMIQHRdCEAbSghAA/gHQP/JB0CNUQhAmmoIQMBP
CEAydghAGVcIQEAnCECRQghAEnUIQLxiCEAELwhAQYgIQNGyCECxEghAsoEIQGE8CEAhSwhA
DnwIQKVSCEA6SQhAEDUIQL0vCEBYmghAZmwIQLDPCEAaewhAJj8IQC1xCEACVAhAhYwIQI6Y
CECmeghAGloIQGxPCEAdVQhAyJUIQCl4CEAYmghAtW8IQNVOCEDqawhAKGsIQAKgCEAFwAhA
MAMIQFBhCEDTcwhAvlAIQEF1CEDbYghAbJ8IQPNOCEC/rQhAVHwIQDrOCEAb0ghA5tkIQEer
CEDXZQhAs64IQIvTCEBVWAhAkbsIQKWlCEBhwghA8M8IQM+ACEDxhQhAnsAIQH2XCECKqQhA
n4UIQEKMCEBttQhAE40IQDmhCECMzAhAXLkIQCnwCEBuCAlAHc8IQFbtCEDzuQhA7MoIQAbO
CED6rwhACWAIQPCxCEBBlQhA79IIQO7YCEAxsQhAEcMIQD0rCUBWWQhAeKoIQImmCECauQhA
feYIQMKsCEBK1ghAj54IQHq/CEC2xghAIfUIQD6fCEDk7ghAlvEIQI9MCEA2ZghA3sQIQA6Z
CEBSswhA1e4IQAC+CEC/3QhAKJsIQDyVCECfqQhAl7YIQCIECUCxDAlAXMEIQNr5CECBiwhA
icwIQF7rCEBeGglAlgMJQEbZCECWqAhAm1sJQKQACUC/GwlAcfkIQFOgCECqAglAbagIQA0R
CUAryghABRsJQMDSCECf9AhA2B4JQKHNCEBm+whARUAJQIPiCEB38AhApxQJQCzzCECsxwhA
oO4IQKb6CED1PglAZikJQBsWCUB8IwlApv0IQDgcCUCDdAlAPUQJQKkbCUAzXglA7CoJQEs/
CUArNwlAiigJQHfnCEDZ8whAyhgJQPcZCUA9QwlAcBcJQNw2CUDfEglAMHEJQEsoCUA0PAlA
TxAJQFL3CED69whAy8sIQAA6CUADFglAhdgIQMijCUB3KAlAg7AIQEkBCUA+UglAszAJQOVZ
CUAJRAlAfCAJQOG4CUCSVQlAF1gJQOVwCUBaZwlAMI8JQPNMCUC5fAlAHqcJQHgRCUDYWQlA
UEoJQIMuCUAkZQlAtkUJQG6BCUAsSAlA7RoJQOd2CUD8aglAtn4JQLTaCUAiTQlAu6cJQPRW
CUC9dwlAs3QJQAySCUBlSQlABaUJQEBqCUDEeQlAb2oJQFhECUDxdglAQWcJQG1oCUBgaQlA
gY8JQMNmCUCFfglAfk4JQB2YCUAchglAZHIJQLeVCUA2DQlAFXUJQAq/CUB7fQlA64sJQOKm
CUB6uAlArYkJQA9LCUB58QlAuLkJQGl1CUCYjAlAWZQJQDmyCUBJpwlA+eIJQDELCkAnTwlA
NdAJQAl0CUBEgwlA25kJQNmOCUBtuwlAI3UJQB55CUCMsAlAic8JQEupCUDr8glAqegJQAAK
CkAQywlASYoJQEyeCUDJsAlATrkJQDu3CUDmwwlAJ/YJQK3uCUCoAApA3JsJQCq+CUB4qglA
xIUJQFEFCkDv6glA58MJQOH9CUBE5AlAmbMJQPSnCUCepwlAh48JQEGdCUCazwlAfMkJQMt5
CUATAQpA0tIJQCDJCUBE5AlAjZYJQGzKCUAb8AlAG8MJQGAaCkBJAQpAj5gJQA20CUBmEQpA
+coJQLu+CUBD5QlAjwYKQNjjCUDIKQpAvmkJQMwJCkA5KQpAWOIJQOoSCkAjjglAQe0JQCgU
CkBr0glAGbwJQD7+CUCL/QlALQ8KQIDNCUBq0wlAdTQKQLLjCUBT5QlA+tYJQFAuCkDUGgpA
rB0KQLrZCUDB/AlA8hEKQLQ0CkAYbAlA4tgJQOXLCUBF2QlAEc8JQF4WCkARSwpAACoKQAAf
CkA4HQpAbI4JQO/4CUBqTQpAOSYKQAhCCkB72glASxkKQPcuCkACGApAbMgJQFP3CUDvIwpA
o+oJQLYVCkBrDApABSIKQIf4CUBCVApAeQ4KQA4TCkD2DwpADi4KQPkfCkBCCgpAFg0KQNM1
CkAn7QlANDsKQFDzCUCNJQpAUTcKQIMhCkAHJApAn+QJQKASCkD4ZQpAGAgKQGAzCkBvlQpA
TkMKQJwqCkAQDgpAH0AKQI8mCkBVCQpA4vMJQL8wCkDQHQpAuzcKQHFUCkAVbApA/28KQMbr
CUA5kwpAJdIJQLQ9CkB0OgpAF2wKQJ2JCkA3hwpAZ6MKQDAqCkCFGgpAb1sKQGQxCkA/+glA
bO8JQBlaCkBnZwpATzoKQLcwCkCnZQpA92oKQGZWCkDkUgpA/z0KQEOICkBLYApAlvoJQOQo
CkAPfQpA9lsKQAkYCkCCiQpA/psKQOvdCUAcVApAZE0KQEuZCkDEfQpAY5gKQPKpCkCJYApA
4o4KQLiECkANnwpAIysKQFFjCkBpVgpAbm4KQGMICkDTgApA2o8KQFU4CkD6OwpAZI0KQDih
CkCfcApAmbsKQKB+CkDFpApA5EYKQJxQCkA7gwpA43oKQG54CkAMWwpAt6kKQBeaCkDscApA
JIgKQHwkCkDwSwpAumMKQERFCkAx1wpAjIEKQP6UCkBLhQpAoGgKQB/xCkDFbgpAPm8KQMaH
CkAaqApAPEgKQJFxCkA1RQpA0q4KQEaWCkCQuApAk4oKQCuHCkDDfApA35sKQDNjCkAipwpA
tEoKQEZfCkBi2ApATzwKQIWRCkDOvQpAwqcKQMmUCkDRqApA7BQLQGRjCkDygApAOIcKQJa3
CkCGrgpAZ+cKQL92CkDNuQpABOkKQDaSCkB6ogpAdOgKQCp2CkCrcgpAY8AKQKSQCkAaxgpA
WpAKQPCiCkCTjwpAVsIKQL+/CkC1QwpAPe8KQNbeCkDHiwpAHvsKQOIAC0D6nwpAeJgKQKTD
CkB5OgtAYMcKQHWkCkC7pApAh+MKQO0OC0Br0ApARqEKQOKZCkBC3ApAUcsKQEaYCkA6owpA
hLUKQK7mCkDC7wpAoeQKQPrsCkCDAQtAtf4KQLScCkAFqQpApjgLQBXmCkDsMQtA9KUKQNOx
CkCS0gpAiegKQLeyCkDUyApAxcIKQMHFCkC3FAtACKEKQBUEC0AGxApAqbUKQHDQCkAp8wpA
2vwKQMD1CkAg7ApAERILQPryCkDg4ApALyALQK8MC0AG+gpAaAALQPS1CkCHwgpARgwLQADC
CkBpBwtA2vQKQJu5CkBE8gpA/+IKQM3gCkCrCAtAlAgLQOUAC0CUGAtAE/YKQIjZCkDUxwpA
AScLQNCtCkBD6QpALyQLQGlHC0CYIgtA0rwKQIsaC0B5KQtA</AssayYData></Step><Step><CommonData><SampleLocation>1</SampleLocation><SampleID></SampleID><SampleGroup></SampleGroup><SampleInfo></SampleInfo><SampleRow>G</SampleRow><SamplePlate>1</SamplePlate><WellType>BUFFER</WellType><Concentration>-1</Concentration><ConcentrationUnits>µg/ml</ConcentrationUnits><MolarConcentration>-1</MolarConcentration><MolarConcUnits>nM</MolarConcUnits><MolecularWeight>-1</MolecularWeight><Temperature>30</Temperature><StartTime>2419975</StartTime><AssayTime>180</AssayTime></CommonData><FlowRate>600</FlowRate><StepType>DISASSOC</StepType><StepName>Dissociation</StepName><StepStatus>OK</StepStatus><ActualTime>179.999</ActualTime><CycleTime>0.2</CycleTime><AssayXData Points="900">XUD2RMNG9kQqTfZEiFP2RO5Z9kRdYPZEu2b2RCpt9kSQc/ZE7nn2RF2A9kTDhvZEIo32RJCT
9kT3mfZEXaD2RLum9kQyrfZEkLP2RPe59kRVwPZEu8b2RCrN9kSI0/ZE99n2RFXg9kS75vZE
Ku32RIjz9kTu+fZEVQD3RLsG90QiDfdEkBP3RO4Z90RdIPdEuyb3RCIt90SQM/dE9zn3RFVA
90TDRvdEIk33RIhT90TuWfdEXWD3RLtm90QibfdEiHP3RPd590RdgPdE5Ib3RCKN90SIk/dE
7pn3RF2g90S7pvdEIq33RDy090TuufdEVcD3RLvG90QizfdEiNP3RO7Z90RV4PdEu+b3RCLt
90SI8/dE7vn3RFUA+ES7BvhEIg34RJAT+ETuGfhEXSD4RMMm+EQiLfhEiDP4RO45+ERVQPhE
u0b4RCJN+ESQU/hE7ln4RFVg+ES7ZvhEIm34RJBz+ETuefhEVYD4RLuG+EQijfhEiJP4RO6Z
+ERVoPhEu6b4RCKt+ESIs/hE7rn4RF3A+ETDxvhEIs34RIjT+ETu2fhEXeD4RLvm+EQi7fhE
iPP4RO75+ERVAPlEuwb5RDIN+USIE/lE7hn5RF0g+US7JvlEIi35RJAz+UTuOflEVUD5RLtG
+UQiTflEkFP5RPdZ+URVYPlEw2b5RCJt+USQc/lE7nn5RFWA+UTDhvlEIo35RJCT+UTumflE
ZaD5RMOm+UQqrflEiLP5RPe5+URdwPlEw8b5RCrN+USQ0/lE99n5RF3g+UTD5vlEU+35RJDz
+UT3+flEXQD6RMMG+kQqDfpEkBP6RPcZ+kRdIPpEwyb6RCot+kSQM/pE9zn6RF1A+kTDRvpE
Kk36RJBT+kT3WfpEXWD6RMNm+kQqbfpEkHP6RBd6+kRdgPpEw4b6RCqN+kSQk/pE95n6RF2g
+kTDpvpEKq36RJCz+kT3ufpEXcD6RMPG+kQqzfpEkNP6RPfZ+kRd4PpEw+b6RCrt+kSQ8/pE
9/n6RF0A+0S7BvtEKg37RJAT+0T3GftEXSD7RMMm+0QqLftEkDP7RPc5+0RdQPtEw0b7RCpN
+0S5U/tE91n7RFVg+0S7ZvtEMm37RJBz+0T3eftEXYD7RMOG+0QqjftEkJP7RPeZ+0RVoPtE
w6b7RCqt+0SQs/tE97n7RF3A+0TDxvtEKs37RJDT+0T32ftEXeD7RLvm+0Qq7ftEkPP7RPf5
+0RVAPxEwwb8RCIN/ESIE/xE9xn8RF0g/ES7JvxEKi38RIgz/ET3OfxEVUD8RLtG/EQqTfxE
kFP8RO5Z/ERVYPxEu2b8RCpt/ESQc/xE7nn8RF2A/ETDhvxEIo38RJCT/ET3mfxEXaD8RLum
/EQqrfxEkLP8RO65/ERdwPxEw8b8RCrN/ESI0/xE7tn8RF3g/ES75vxEIu38RIjz/ETu+fxE
VQD9RLsG/UQqDf1EkBP9RO4Z/URVIP1Euyb9RCot/USQM/1E9zn9RFVA/UTDRv1EIk39RJBT
/UT3Wf1EVWD9RMNm/UQibf1EiHP9RO55/URdgP1Eu4b9RCqN/USQk/1E7pn9RF2g/US7pv1E
Iq39RJCz/UT3uf1EVcD9RLvG/UQqzf1EiNP9RPfZ/URV4P1Eu+b9RCLt/USQ8/1E7vn9RF0A
/kS7Bv5EKg3+RJAT/kTuGf5EXSD+RLsm/kQiLf5EiDP+RPc5/kRdQP5Eu0b+RCJN/kSIU/5E
91n+RIZg/kS7Zv5EKm3+RJBz/kT3ef5EVYD+RMOG/kQijf5EkJP+RO6Z/kRVoP5Ew6b+RCKt
/kSQs/5E7rn+RF3A/kS7xv5EIs3+RIjT/kT32f5EVeD+RMPm/kQi7f5EkPP+RPf5/kRdAP9E
uwb/RCoN/0SQE/9E7hn/RFUg/0S7Jv9EKi3/RIgz/0T3Of9EXUD/RLtG/0QqTf9EiFP/RO5Z
/0RdYP9Eu2b/RCJt/0SIc/9E7nn/RF2A/0T1hv9EIo3/RIiT/0T3mf9EVaD/RLum/0Qirf9E
kLP/RO65/0RVwP9E5Mb/RCLN/0SQ0/9E99n/RFXg/0S75v9EIu3/RJDz/0Tu+f9EKgAARV4D
AEWRBgBFxAkARfcMAEUqEABFXhMARZEWAEXEGQBF9xwARSogAEVeIwBFkSYARcQpAEX3LABF
KjAARV4zAEWRNgBFyDkARfs8AEUqQABFXkMARZFGAEXESQBF90wARSpQAEVeUwBFkVYARchZ
AEX7XABFKmAARV5jAEWRZgBFyGkARfdsAEUucABFYnMARZV2AEXIeQBF93wARS6AAEVegwBF
kYYARcSJAEX3jABFKpAARV6TAEWRlgBFxJkARfucAEUqoABFXqMARZGmAEXEqQBF+6wARSqw
AEVeswBFkbYARcS5AEX3vABFKsAARV7DAEWRxgBFxMkARffMAEUu0ABFYtMARZHWAEXE2QBF
BN0ARSrgAEVi4wBFleYARcTpAEUU7QBFKvAARWLzAEWV9gBFxPkARfv8AEUuAAFFXgMBRZEG
AUXICQFF+wwBRS4QAUVuEwFFlRYBRcgZAUX7HAFFLiABRWIjAUWVJgFFyCkBRfssAUUuMAFF
YjMBRZU2AUXIOQFF+zwBRS5AAUViQwFFlUYBRchJAUX7TAFFLlABRWJTAUWVVgFFyFkBRftc
AUUuYAFFYmMBRZVmAUXIaQFF+2wBRS5wAUVicwFFlXYBRch5AUX7fAFFLoABRWKDAUWVhgFF
yIkBRfuMAUUukAFFYpMBRZWWAUXImQFF+5wBRS6gAUViowFFlaYBRcipAUX7rAFFLrABRWKz
AUWRtgFFyLkBRfu8AUUuwAFFXsMBRZXGAUXIyQFF+8wBRS7QAUVi0wFFkdYBRcjZAUX73AFF
LuABRV7jAUWV5gFFyOkBRffsAUUq8AFFm/MBRZX2AUXI+QFF+/wBRS4AAkVeAwJFlQYCRcQJ
AkX/DAJFLhACRWITAkWVFgJFyBkCRfccAkUuIAJFYiMCRZUmAkXIKQJF+ywCRS4wAkViMwJF
lTYCRcg5AkX7PAJFKkACRV5DAkWVRgJFyEkCRftMAkUuUAJFYlMCRZVWAkXIWQJF+1wCRS5g
AkViYwJFlWYCRcRpAkX7bAJFLnACRWJzAkWRdgJFyHkCRft8AkUugAJFXoMCRZWGAkXQiQJF
EI0CRSqQAkVikwJFpZYCRcSZAkX7nAJFLqACRWKjAkWVpgJFxKkCRfusAkUusAJFYrMCRZG2
AkXIuQJF+7wCRS7AAkViwwJFkcYCRcjJAkX7zAJFLtACRV7TAkWR1gJFyNkCRffcAkUq4AJF
YuMCRZXmAkXI6QJF9+wCRS7wAkVe8wJFkfYCRcj5AkX3/AJFLgADRV4DA0WRBgNFxAkDRfcM
A0UqEANFXhMDRZUWA0XEGQNF+xwDRSogA0VeIwNFlSYDRcgpA0X7LANFKjADRV4zA0WVNgNF
xDkDRfs8A0UqQANFYkMDRZVGA0XISQNF90wDRSpQA0ViUwNFlVYDRcRZA0X3XANFLmADRWJj
A0WVZgNFxGkDRftsA0UucANFYnMDRZF2A0XIeQNF+3wDRSqAA0VegwNFkYYDRciJA0X3jANF
KpADRV6TA0WRlgNFyJkDRfucA0UqoANFXqMDRZWmA0XEqQNF+6wDRSqwA0VeswNFlbYDRcS5
A0X7vANFLsADRV7DA0WVxgNFxMkDRffMA0Uq0ANFXtMDRZHWA0XE2QNF+9wDRS7gA0Ve4wNF
keYDRcTpA0X37ANFKvADRV7zA0WV9gNFxPkDRff8A0UqAARFYgMERZUGBEXECQRF9wwERSoQ
BEViEwRFkRYERcgZBEX3HARFKiAERV4jBEWRJgRFxCkERSgtBEUqMARFYjMERZU2BEXEOQRF
9zwERSpABEVeQwRFkUYERdhJBEX3TARFS1AERV5TBEWRVgRFxFkERfdcBEUqYARFXmMERZFm
BEXEaQRF92wERSpwBEVecwRFkXYERcR5BEX7fARFKoAERV6DBEWRhgRFxIkERfeMBEUqkARF
XpMERZGWBEXEmQRF95wERS6gBEViowRFkaYERcSpBEX3rARFKrAERV6zBEWRtgRFxLkERfe8
BEUqwARFXsMERZHGBEXEyQRF98wERSrQBEVe0wRFldYERczZBEX73ARFKuAERWLjBEWR5gRF
xOkERffsBEUq8ARFXvMERZX2BEXE+QRF9/wERS4ABUViAwVFlQYFRcQJBUX7DAVFLhAFRV4T
BUWVFgVFxBkFRfscBUUuIAVFXiMFRZEmBUXEKQVF+ywFRSowBUViMwVFlTYFRcg5BUX/PAVF
LkAFRWJDBUWVRgVFyEkFRftMBUWEUAVFYlMFRZVWBUXIWQVF+1wFRS5gBUViYwVFlWYFRchp
BUX7bAVFKnAFRWJzBUWVdgVFyHkFRft8BUUugAVFYoMFRZWGBUXIiQVF+4wFRS6QBUVikwVF
lZYFRciZBUX7nAVFLqAFRWKjBUWVpgVFyKkFRfusBUUusAVFYrMFRZW2BUXIuQVF+7wFRTfA
BUViwwVFlcYFRcjJBUX7zAVFLtAFRWLTBUWV1gVFzNkFRfvcBUV04AVFguMFRZXmBUXI6QVF
++wFRS7wBUVe8wVFofYFRcj5BUX3/AVFLgAGRWIDBkWVBgZFyAkGRfcMBkUqEAZFchMGRZEW
BkXIGQZF9xwGRS4gBkViIwZFlSYGRcgpBkX3LAZFLjAGRWIzBkWVNgZF0DkGRfs8BkUuQAZF
YkMGRZVGBkXESQZF+0wGRS5QBkVeUwZFkVYGRcRZBkX3XAZF</AssayXData><AssayYData Points="900">KqwKQB16CkA0qApAmw0LQJS8CkCL+wpAWxYLQMAlC0AzJgtAcRILQIl7C0ClcgtARoQLQItq
C0DqiwtA/S4LQHksC0C4fQtA58ALQJtIC0CdqAtAQ70LQKyWC0AZgAtAftwLQN26C0CNpQtA
bmoLQAKOC0CRfwtAu30LQH1/C0AnTwtA85cLQIW3C0CikAtAVIELQOuSC0ByhgtAdg4MQIr7
C0CSjAtAvaULQDunC0BGoQtAXIALQH2uC0B41AtAjV8LQGatC0D32wtANWsLQITFC0DMJAxA
aq8LQKSbC0DztQtAuu8LQLx8C0BNjwtAYpULQMlnC0DQygtATp0LQNWeC0CtzgtAX3ILQO5s
C0DQtwtAp7ILQC2XC0Di5wtAYrYLQKiCC0BqlgtAKNQLQMCuC0D61gtAZa0LQFS/C0ALhwtA
p3sLQOezC0DDtgtAj8QLQLvjC0DL0gtAS8cLQDHHC0AZ3wtAjZILQNqbC0BZ9AtAx5oLQPDO
C0DKpAtAwyoMQNvAC0DZ6wtAsb0LQLy8C0BP6QtAydILQDOuC0CegwtAE/ULQDXqC0CTsgtA
cagLQF3vC0BtsgtA9YELQL/sC0BQ4wtAO8ULQAuaC0ARogtAAc4LQG26C0BymgtA/8cLQJii
C0DVtQtAZdQLQB/pC0Ab4AtA63QLQLb/C0CU1gtAG5wLQN7iC0BDnwtAnfELQAviC0AacgtA
t8ULQKTMC0DL3gtAy7ALQCmqC0BevwtAOJwLQM/3C0AC3wtALYYLQDbIC0BfsQtANRoMQLvS
C0BisQtAV60LQJbnC0C+/gtAk4gLQBkVDEA82gtAPKoLQIauC0ApGwxAEdQLQPXxC0D2ngtA
qOYLQKrkC0AGwgtAbtULQO7fC0D72QtAl9ELQBi8C0AtqAtAW14LQP0YDED0ygtAQakLQEW+
C0AK6AtAHysMQBHAC0D/qAtAtvULQPjxC0BO/gtAB9ULQNvrC0C9pAtAGZMLQOWaC0DmzAtA
gwAMQJoNDECCAAxAycMLQDrhC0DKKgxAt7ULQE+oC0CXugtAeu0LQHDYC0AkrQtAl7oLQFfp
C0Aq8gtAVsALQOe7C0DM3QtA8ZgLQDjSC0BTuwtAsbQLQIXSC0A+UwxAJsYLQHNMDEBLqwtA
JuMLQFoUDEBN8QtAlbgLQEHkC0Da9AtAAmMMQFz7C0DW/gtArKoLQIwZDED8/AtAbOYLQDei
C0ByIgxA4AwMQHgTDEDIsAtA/AcMQLHcC0Ak1AtAS98LQO8QDECF5wtAeg4MQGrIC0BOswtA
060LQAUADEDpBwxACDsMQNwPDEDqIgxAx+cLQHG/C0Dj8gtAIMcLQHUIDEA0/gtAjQ0MQO0/
DEAa8AtAvuwLQM/0C0BmCAxA69kLQOddDECfMwxATuALQCcQDEBSEQxA/vsLQHxmDECoyQtA
sj8MQIMXDECOHgxAok4MQN4ADECyUwxAKfoLQOzHC0B4FAxAMPgLQObkC0DCIQxAdTAMQMX0
C0A/9QtA1v0LQPY1DEBuNwxAM9QLQFg+DEBCKwxAf0EMQKsiDEB3CgxAleILQPPzC0Ab5AtA
3FQMQPP6C0BSKwxAN3sMQDEaDEC9LAxAkBwMQOgSDEDu0wtAv7sLQAz+C0AFBwxAhAUMQHIF
DEBS5QtAag0MQM8sDECPOQxAHBMMQAO9C0DIIwxAVEQMQH29C0CSFAxAu+kLQGcDDECQPAxA
VBoMQKtGDEBuJwxAEiwMQEIuDEBtHwxA42gMQFk0DEAbGgxAiQoMQOQeDEAvNwxAbTkMQOdM
DECN6AtAeesLQAoZDEDFTwxArkIMQLZkDECVXAxAoEYMQEdXDEBlOgxAdRAMQPA3DECMVwxA
nzQMQGNJDECIVgxARx4MQPDGC0DcjAxAxDkMQHsVDECj7AtA5IcMQMsiDEBtAQxA6vQLQHiB
DECiQgxAyHYMQN8CDEDwXgxArjsMQGpNDEAAVAxA6kAMQGHkC0BjegxADWsMQLdHDEC0QAxA
+AEMQElLDECyoQxAwSMMQC+SDEBaGwxAs2MMQL+SDEAY/wtAMFcMQD0TDEBkbQxAxk0MQAT4
C0DPHAxAvUwMQLNLDEBHSwxA75cMQNhADEAaFwxAKSwMQLx6DECnWwxAZCYMQJ+QDED0tgtA
DDwMQLJIDEBlTAxAUX0MQKyvDEDZUwxAoA8MQOxYDECsCAxAzQgMQP8eDEALaAxAamgMQDJ/
DEADcgxANFEMQNNpDEDKZAxAzoUMQLRdDEDEcQxA6VwMQFq1DEDhQgxAAl8MQNdwDEDsqAxA
aAoMQAchDED0lgxAaDYMQIA1DEBVkAxAcVAMQJZaDEA+TwxAk40MQPzZDEDiMwxAXkUMQIA2
DEAEaQxAHfMLQFpeDEAXwAxAXXcMQCbLDEA0iAxAKIIMQAtQDEAsPQxAsaQMQI55DEBgWwxA
L0gMQK5ZDEDxfAxAzG4MQKWcDEAqZgxAM5MMQFRpDEDVcAxA4CsMQN1cDED5PAxAfBQMQDju
C0BLkgxANnUMQOsQDECgkAxAnIoMQHp1DEB2dQxAONgMQEhwDEAOigxAeFkMQFFODECHIAxA
BIgMQOaLDEDYKQxA4IwMQN6PDEAJZgxA11kMQLr2DEC5fAxA0FkMQFa1DECQiQxAfZAMQJNI
DECgnwxAycMMQBFmDEDeXwxA0oYMQOlIDEBsMAxA5MUMQEJkDECKyAxA964MQBPADEBcggxA
uKIMQKRbDEAYFwxA104MQB2LDEBcawxAW2gMQDSQDEBZ0gxAc4MMQBmhDED4rAxAS3cMQDFg
DEDJPwxARYUMQOwfDEBufgxAvH8MQON9DEA6zgxALbgMQAWZDEAdbgxAKZ0MQECYDEC0jAxA
kKIMQK+HDECipAxAnZUMQGSbDED1nwxA27UMQIyjDED+hAxAaI8MQBfYDEDcogxAj4sMQAuR
DEB5pgxAzZYMQF+gDEDHkQxAIPsMQBX6DEA3uwxA/tcMQFDFDEAcvgxAecwMQF+kDEDaTwxA
pncMQPpRDEDQrwxA41kMQJnwDEAB2QxAItUMQB+HDEBwigxANLgMQDuWDED3igxALqYMQHiB
DECAcQxAG+IMQNydDECRYgxAbZ8MQJuVDEDe1gxAv/AMQC/oDEDTcAxAO6gMQDKuDECe4QxA
ivQMQNeTDEBxcwxAz9MMQAC0DECcywxAMqIMQDSmDEAr0wxAAbEMQMjeDEAchAxAcYQMQHGy
DECw5wxANs4MQJC4DEA9iwxArMkMQOX7DEAdYAxAkKUMQAL/DEBvfQxA59kMQA7NDEA19gxA
s7AMQMLTDEDYvgxA9IAMQF/5DECJmwxAhdUMQDvKDECMhgxAd8EMQCveDEDzuQxAWo0MQEEo
DUCVuwxA67AMQCUFDUCSlwxAqdoMQEMZDUC4sAxA7acMQMQwDUADogxAlPMMQDS0DED7nwxA
h44MQDEZDUAuzgxAYpYMQO/JDEAxzgxAZN8MQE+aDED96AxAMvUMQOWtDEAIxgxAHu8MQK/S
DEDV1AxATiMNQFydDEDasQxAgP0MQGfRDEBMtQxABa8MQCKjDEDu2AxAIcEMQBQ5DUD/2wxA
Xc8MQFqpDEDIqQxAWN0MQNYGDUDjGw1AH8oMQMgqDUAtowxAmKgMQIXKDEAfqAxAqgkNQGCt
DEAnggxAzvkMQDbnDECO8gxAVuMMQGPxDEAFCg1AKvwMQA0GDUDpsQxAYJoMQIopDUCU8QxA
DugMQAMFDUBz4wxAb6oMQGy8DECH4gxA3hANQFTgDEDJAA1ArBMNQA2kDEBoxQxA9SUNQKro
DECTpAxAAwYNQPIEDUBQ0AxAFtgMQMQwDUCU0wxAWQENQGqvDEBV2AxA48oMQBLCDEBHMA1A
yu8MQGseDUAh0wxA8FcNQPEXDUCvLQ1Av+UMQKAaDUCq/wxAGecMQDhWDUD7FA1AhtoMQFUN
DUAKswxABNIMQAEBDUBVMw1AMQgNQGz3DEDM9AxAJvIMQDkDDUDjaA1AxFMNQPorDUAGDw1A
M9cMQLwgDUCcDw1A8e0MQMlLDUBk5gxAIg0NQJDxDEC++gxA7CUNQKAKDUDEKw1AyfsMQP5O
DUA0EA1ABy4NQIPuDEAi/wxAFDENQJ8dDUAJSQ1AKuAMQFohDUBILQ1A0C0NQKLmDEAtSQ1A
VzINQDhdDUCR7gxAlyMNQBc+DUCSFg1A0wcNQHc1DUCbFA1A3yANQI3+DECeMw1A8TUNQEr9
DEDgWQ1AwQANQB85DUAVCw1A/hcNQPZODUA5JA1AeBMNQM7pDEDw8wxAJzQNQEtJDUBgBg1A
XpMNQB9aDUAq+AxAIf0MQG94DUAiLA1ABXENQDTbDECI+wxAtC4NQCgTDUB3Tw1A6uIMQIcj
DUDlgQ1ANyMNQMsCDUB6Sg1AUGENQJdjDUCtgA1A6DsNQAZGDUCKaQ1Ahi8NQGcDDUD9LQ1A
4ywNQHRODUCsRQ1AA2oNQFgeDUBx4AxAn1UNQGoYDUAkGg1ArksNQH9ODUC4ZQ1AnpUNQDtW
DUDCNg1AQC8NQDkZDUAXaw1AhE0NQOofDUDc4AxAQz0NQH5+DUCPWg1AC04NQGaLDUAhPw1A
HHcNQM9ZDUAbKQ1AUmkNQCm9DUA6Iw1AxmMNQJUtDUDcTg1AQ1ENQPCdDUDSZQ1AMXwNQOpK
DUBbeg1AmHANQD9QDUAwOA1AKK4NQEpZDUAqcQ1AwYgNQOFtDUBnOw1Ad1oNQLIxDUBnFg1A
SR4NQCxsDUDDYw1A6HcNQJtlDUB1dg1APUkNQNfFDUDANQ1A</AssayYData></Step><Step><CommonData><SampleLocation>11</SampleLocation><SampleID></SampleID><SampleGroup></SampleGroup><SampleInfo></SampleInfo><SampleRow>G</SampleRow><SamplePlate>1</SamplePlate><WellType>REGENERATION</WellType><Concentration>-1</Concentration><ConcentrationUnits>µg/ml</ConcentrationUnits><MolarConcentration>-1</MolarConcentration><MolarConcUnits>nM</MolarConcUnits><MolecularWeight>-1</MolecularWeight><Temperature>30</Temperature><StartTime>2609341</StartTime><AssayTime>5</AssayTime></CommonData><FlowRate>1000</FlowRate><StepType>KREGENERATION</StepType><StepName>Regeneration2</StepName><StepStatus>OK</StepStatus><ActualTime>5.00005</ActualTime><CycleTime>0.2</CycleTime><AssayXData Points="25">KmAGRV1jBkWQZgZFwGkGRfNsBkUmcAZFWXMGRZB2BkXEeQZF93wGRSaABkVZgwZFkIYGRcSJ
BkXzjAZFKpAGRV2TBkWQlgZFxJkGRX6dBkUqoAZFWaMGRZCmBkXAqQZF96wGRQ==</AssayXData><AssayYData Points="25">yYBPwMu1W8Cw5GLArpRowO+bbcCN3XDAbPFzwOMTd8AQ/3jAJwV7wLSzfMDs0H7AkiOAwGzW
gMDvi4HAqAGCwFSCgsD6LIPA5qiDwPIOhMAeooTATxCFwN5AhcB6loXAcdmFwA==</AssayYData></Step><Step><CommonData><SampleLocation>12</SampleLocation><SampleID></SampleID><SampleGroup></SampleGroup><SampleInfo></SampleInfo><SampleRow>G</SampleRow><SamplePlate>1</SamplePlate><WellType>NEUTRALIZATION</WellType><Concentration>-1</Concentration><ConcentrationUnits>µg/ml</ConcentrationUnits><MolarConcentration>-1</MolarConcentration><MolarConcUnits>nM</MolarConcUnits><MolecularWeight>-1</MolecularWeight><Temperature>30</Temperature><StartTime>2625463</StartTime><AssayTime>5</AssayTime></CommonData><FlowRate>1000</FlowRate><StepType>KREGENERATION</StepType><StepName>Regeneration2</StepName><StepStatus>OK</StepStatus><ActualTime>4.99907</ActualTime><CycleTime>0.2</CycleTime><AssayXData Points="25">KrAGRV2zBkWQtgZFwLkGRfe8BkUqwAZFXcMGRYzGBkXEyQZF98wGRSrQBkVd0wZFjNYGRcTZ
BkXz3AZFMuAGRV3jBkWQ5gZFxOkGRffsBkUq8AZFXfMGRZD2BkXE+QZF8/wGRQ==</AssayXData><AssayYData Points="25">7KEjP0qwKz+xEzY/u8I9P94CRD+qikk/WutNP8+KUD97b1M/LcNXP+k0WD/eCFw/6VheP2cW
Xj92cGA//gliP5nXYz/er2U/Fq5kPyp7aD8+Amg/xdVpP2aeaj/bhWs/o2RrPw==</AssayYData></Step><Step><CommonData><SampleLocation>11</SampleLocation><SampleID></SampleID><SampleGroup></SampleGroup><SampleInfo></SampleInfo><SampleRow>G</SampleRow><SamplePlate>1</SamplePlate><WellType>REGENERATION</WellType><Concentration>-1</Concentration><ConcentrationUnits>µg/ml</ConcentrationUnits><MolarConcentration>-1</MolarConcentration><MolarConcUnits>nM</MolarConcUnits><MolecularWeight>-1</MolecularWeight><Temperature>30</Temperature><StartTime>2641782</StartTime><AssayTime>5</AssayTime></CommonData><FlowRate>1000</FlowRate><StepType>KREGENERATION</StepType><StepName>Regeneration2</StepName><StepStatus>OK</StepStatus><ActualTime>5.00005</ActualTime><CycleTime>0.2</CycleTime><AssayXData Points="25">JgAHRVkDB0WIBgdFvAkHRfMMB0UmEAdFWRMHRYwWB0XAGQdF8xwHRSIgB0VVIwdFjCYHRcAp
B0XzLAdFJjAHRVkzB0WMNgdFvDkHRfM8B0UmQAdFVUMHRYhGB0W8SQdF80wHRQ==</AssayXData><AssayYData Points="25">IQ9rwPEFc8B3j3fAWxR6wDjxfMB44X7A8zyAwOEIgcChjoHAK1OCwBSxgsA6GoPAl6ODwF38
g8B+PYTAJ7KEwKf4hMDFS4XAJK2FwHG2hcB7CYbAVnOGwAyfhsAB8YbAff+GwA==</AssayYData></Step><Step><CommonData><SampleLocation>12</SampleLocation><SampleID></SampleID><SampleGroup></SampleGroup><SampleInfo></SampleInfo><SampleRow>G</SampleRow><SamplePlate>1</SamplePlate><WellType>NEUTRALIZATION</WellType><Concentration>-1</Concentration><ConcentrationUnits>µg/ml</ConcentrationUnits><MolarConcentration>-1</MolarConcentration><MolarConcUnits>nM</MolarConcUnits><MolecularWeight>-1</MolecularWeight><Temperature>30</Temperature><StartTime>2658234</StartTime><AssayTime>5</AssayTime></CommonData><FlowRate>1000</FlowRate><StepType>KREGENERATION</StepType><StepName>Regeneration2</StepName><StepStatus>OK</StepStatus><ActualTime>4.99907</ActualTime><CycleTime>0.2</CycleTime><AssayXData Points="25">JlAHRVlTB0WIVgdFvFkHRe9cB0UmYAdFVWMHRYhmB0W8aQdF72wHRSJwB0VVcwdFiHYHRbx5
B0XvfAdFIoAHRVWDB0WIhgdFvIkHRe+MB0UikAdFVZMHRYyWB0W8mQdF75wHRQ==</AssayXData><AssayYData Points="25">zz4+P0GBRz96GVA/ybRYP5DIXD8cAmE/GABkP2HgZz+Ytmo/swluP+Xnbz8DKXI/dOlzPyG1
dT/1j3c/ep93Pz3SeT8/aXs/FBB9P3mTfj9UeX8/LXN/P9qfgD8WH4E/F+aAPw==</AssayYData></Step><Step><CommonData><SampleLocation>11</SampleLocation><SampleID></SampleID><SampleGroup></SampleGroup><SampleInfo></SampleInfo><SampleRow>G</SampleRow><SamplePlate>1</SamplePlate><WellType>REGENERATION</WellType><Concentration>-1</Concentration><ConcentrationUnits>µg/ml</ConcentrationUnits><MolarConcentration>-1</MolarConcentration><MolarConcUnits>nM</MolarConcUnits><MolecularWeight>-1</MolecularWeight><Temperature>30</Temperature><StartTime>2674525</StartTime><AssayTime>5</AssayTime></CommonData><FlowRate>1000</FlowRate><StepType>KREGENERATION</StepType><StepName>Regeneration2</StepName><StepStatus>OK</StepStatus><ActualTime>4.99907</ActualTime><CycleTime>0.2</CycleTime><AssayXData Points="25">IqAHRVGjB0WIpgdFvKkHRe+sB0UisAdFUbMHRYS2B0W4uQdF67wHRR7AB0VRwwdFhMYHRbjJ
B0XrzAdFHtAHRVHTB0Wd1gdFvNkHRe/cB0Ue4AdFUeMHRYTmB0W46QdF6+wHRQ==</AssayXData><AssayYData Points="25">gedmwDk9b8AgynPAoNB2wDhbecATMnvALOR8wIeMfsBLM3/AfE+AwLPHgMAZP4HAAVqBwHvX
gcBdNoLANoKCwG7SgsDyEIPAqECDwJGpg8C0woPAXxiEwHkvhMDpXITACYCEwA==</AssayYData></Step><Step><CommonData><SampleLocation>12</SampleLocation><SampleID></SampleID><SampleGroup></SampleGroup><SampleInfo></SampleInfo><SampleRow>G</SampleRow><SamplePlate>1</SamplePlate><WellType>NEUTRALIZATION</WellType><Concentration>-1</Concentration><ConcentrationUnits>µg/ml</ConcentrationUnits><MolarConcentration>-1</MolarConcentration><MolarConcUnits>nM</MolarConcUnits><MolecularWeight>-1</MolecularWeight><Temperature>30</Temperature><StartTime>2690685</StartTime><AssayTime>5</AssayTime></CommonData><FlowRate>1000</FlowRate><StepType>KREGENERATION</StepType><StepName>Regeneration2</StepName><StepStatus>OK</StepStatus><ActualTime>5.00005</ActualTime><CycleTime>0.2</CycleTime><AssayXData Points="25">HvAHRVHzB0WE9gdFtPkHRev8B0UeAAhFUQMIRYQGCEW4CQhF6wwIRRoQCEVREwhFhBYIRbgZ
CEXrHAhFHiAIRVEjCEWEJghFuCkIRSwtCEUeMAhFUTMIRYA2CEW0OQhF6zwIRQ==</AssayXData><AssayYData Points="25">PNhVP7ZfXj8p0Wc/b2NwP83tdj/mK3s/Gb9/P84mgj/rMoQ/JPyEP6Ochj8hBIc/1n6IP1IQ
iT/DOoo/nMCKP0woiz/ygow/oFKNP2BPjT8NmY4/+ueOP0bojj/y4Y8/JfWPPw==</AssayYData></Step></KineticsData></ExperimentResults>
