# Supplementary material for: Functional development of a V3/glycan-specific broadly neutralizing antibody isolated from a case of HIV superinfection
Source: eLife. 2021 Jul 15;10:e68110. doi: 10.7554/eLife.68110 (PMC8376252; doi:10.7554/eLife.68110)
Supplement: Figure 2—source data 2. [file elife-68110-fig2-data2.zip › QA013.2 Dbl Ref BLI_2020.05.29/Mat_Gmat-L0_LatestInt_Naive_2020.05.29/Experiment_1/Misc. Files/AppTraceColors.ini]

1	A1A10	-12859347
1	B1B10	-12859347
1	C1C10	-12859347
1	D1D10	-12859347
1	E1E10	-12859347
1	F1F10	-12859347
1	G1G10	-12859347
