# Supplementary material for: Functional development of a V3/glycan-specific broadly neutralizing antibody isolated from a case of HIV superinfection
Source: eLife. 2021 Jul 15;10:e68110. doi: 10.7554/eLife.68110 (PMC8376252; doi:10.7554/eLife.68110)
Supplement: Figure 2—source data 2. [file elife-68110-fig2-data2.zip › QA013.2 Dbl Ref BLI_2020.05.29/Mat_Gmat-L0_LatestInt_Naive_2020.05.29/Experiment_1/Misc. Files/200529_012.frd]

<?xml version="1.0" encoding="UTF-8" standalone="yes"?>
<ExperimentResults><ExperimentInfo Name="Experiment_1"><ExpDescription></ExpDescription><RTDVersion>2.0</RTDVersion><RunID>809C558C-8749-4348-9657-4DD3D69888F3</RunID><ExperimentType>KINETICS</ExperimentType><ExperimentSubType>KBASIC</ExperimentSubType><StartDateTime>2020-05-29T13:28:02</StartDateTime><MachineName>886RGX1</MachineName><UserName>Labuser</UserName><LotNumber></LotNumber><PlateName>200529</PlateName><PlateName2></PlateName2><SensorName>D2</SensorName><SensorPlate>1</SensorPlate><SensorType>AHC (Anti-hIgG Fc Capture)</SensorType><SensorRole>LIGAND</SensorRole><SensorInfo></SensorInfo><WritingSW>DataAcquisition.exe 11.1.2.24</WritingSW><InstrumentType>OctetRED96</InstrumentType><InstrumentSerial>FB-50183</InstrumentSerial><InstrumentFW></InstrumentFW><IntegrationTime>2.8</IntegrationTime><DSPType>CPF</DSPType><DSPStitching>1</DSPStitching><HasManifest>1</HasManifest><InfoHash>764930006</InfoHash></ExperimentInfo><AssayParamsInfo/><KineticsData><Step><CommonData><SampleLocation>1</SampleLocation><SampleID></SampleID><SampleGroup></SampleGroup><SampleInfo></SampleInfo><SampleRow>D</SampleRow><SamplePlate>1</SamplePlate><WellType>BUFFER</WellType><Concentration>-1</Concentration><ConcentrationUnits>µg/ml</ConcentrationUnits><MolarConcentration>-1</MolarConcentration><MolarConcUnits>nM</MolarConcUnits><MolecularWeight>-1</MolecularWeight><Temperature>30</Temperature><StartTime>2690685</StartTime><AssayTime>30</AssayTime></CommonData><FlowRate>1000</FlowRate><StepType>BASELINE</StepType><StepName>Baseline</StepName><StepStatus>OK</StepStatus><ActualTime>30</ActualTime><CycleTime>0.2</CycleTime><AssayXData Points="150">AAAAAM3MTD66Scw+EFgZP0SLTD93vn8/1XiZP28Ssz/NzMw/okXmPzvf/z/NzAxAN4kZQGZm
JkAzMzNAnu8/QGq8TECamVlABFZmQNEic0Ce739AZmaGQM3MjEAzM5NAaJGZQAAAoEA1XqZA
nMSsQAIrs0CamblAz/e/QGZmxkDNzMxAAivTQGiR2UAAAOBANV7mQJzE7EACK/NAaJH5QM/3
/0AbLwNBZmYGQYGVCUG0yAxB5/sPQRsvE0FOYhZBgZUZQbTIHEHn+x9BGy8jQU5iJkGamSlB
tMgsQef7L0EzMzNBTmI2QZqZOUG0yDxBAABAQRsvQ0FOYkZBmplJQbTITEHn+09BGy9TQU5i
VkGamVlBtMhcQef7X0EzM2NBZmZmQYGVaUG0yGxBAABwQRsvc0FOYnZBgZV5QbTIfEHn+39B
jZeBQScxg0HNzIRBWmSGQQAAiEGNl4lB002LQcHKjEFaZI5B9P2PQY2XkUEnMZNBzcyUQVpk
lkH0/ZdBjZeZQScxm0HBypxBWmSeQfT9n0GNl6FBJzGjQc3MpEFmZqZB9P2nQY2XqUEzM6tB
wcqsQWZmrkEAALBBjZexQScxs0HByrRBZma2QfT9t0GamblBJzG7QcHKvEFmZr5B9P2/QY2X
wUEzM8NBwcrEQVpkxkH0/cdBmpnJQTMzy0HNzMxBZmbOQfT9z0GamdFBMzPTQc3M1EFmZtZB
AADYQaab2UEzM9tBzczcQXNo3kEAAOBBmpnhQTMz40HNzORBZmbmQQAA6EGamelBMzPrQc3M
7EFmZu5B</AssayXData><AssayYData Points="150">AAAAACDKcjv1dLC5NQyluidFiDvdXMw6LpivO45uQjt4Ajm7/sZRO0I/9jtYtdw6BWPDO482
JjvM6mI7gMr6O3KbxjtnVT07XmxoO6VmDjvheg47UOvCO0XuDTxjFdg5L/yBO5vT3Ts4RCy7
2QmyO8ndBTz5lfU7VyHUO/bimjsSXag7IeEZPF1GFTwUmgM8SkecOwwCPDwpp8A7Y2TcO35s
xDuYjSA8VXwcO5JFEDysHws8qzPmO8YGsjs2MwI8Vsm9O/whGjxbqpk7E7XnOyJ64Ds9w/A7
vJzLO5drbzu3lq47haVWO54+/Tvb/uw71wHVO420kDu0cxw8kZXqO0L/FDwJFfA7QtizO/kC
FTyIgx88m+k3PKwpRDy42K87vRvcO4iUHztHlio8ZKK7OvNMBzxaXA88C/SNO8SV8TuE3rM7
hFURPI92GTyQksY7GqXXO06CEDxIxkc8sCSgO0a7lTsqQno8snXgO+F3KDzzEp07BPVXPGV6
Tjw1Jz08Gx8aPN912zv59w48zO5CPLRshzw8mSA8rKlBPG/L0Ds+owc8RApDPLLJOzwHI/I7
/F0MPE+87Tvz1Nk7MO2oO1VbJjwEKh48y+jDOwzaLzxh9wY8hr4BPMeBMTyp1B08e/MTPLAZ
TTxj4gE8frMzPFgBIzwMtTQ8HHk0POBFMzyzhSw85A1NPAD/JjySzRc8RiI5PEI8EDypqEs8
lKQLPG9ICjzR/ks8Sdl0PB2sNTxY+y88kIAKPCACIjwMMDQ8pxYWPE4eBDx+CTY8qlAoPMt/
TDwPghk8</AssayYData></Step><Step><CommonData><SampleLocation>11</SampleLocation><SampleID></SampleID><SampleGroup></SampleGroup><SampleInfo></SampleInfo><SampleRow>D</SampleRow><SamplePlate>1</SamplePlate><WellType>REGENERATION</WellType><Concentration>-1</Concentration><ConcentrationUnits>µg/ml</ConcentrationUnits><MolarConcentration>-1</MolarConcentration><MolarConcUnits>nM</MolarConcUnits><MolecularWeight>-1</MolecularWeight><Temperature>30</Temperature><StartTime>2787440</StartTime><AssayTime>5</AssayTime></CommonData><FlowRate>1000</FlowRate><StepType>KREGENERATION</StepType><StepName>Regeneration</StepName><StepStatus>OK</StepStatus><ActualTime>4.999</ActualTime><CycleTime>0.2</CycleTime><AssayXData Points="25">AADwQZqZ8UEzM/NBwMr0QVpk9kEAAPhBmpn5QTMz+0HNzPxBZmb+QfT9/0HHywBCmpkBQmZm
AkIzMwNCAAAEQs3MBEKamQVCZmYGQjMzB0IZBAhCzcwIQpSYCUJgZQpCLTILQg==</AssayXData><AssayYData Points="25">NaCQwAvymcC8OqDAr56kwEP3p8AykKrAgBKtwLzxrsAZ8bDAPoSywP+hs8Ae1bTAVR22wB8m
t8CkF7jAgRe5wH2yucBaqbrA9mO7wHcbvMBy0bzACkq9wIruvcBEXL7AzLy+wA==</AssayYData></Step><Step><CommonData><SampleLocation>12</SampleLocation><SampleID></SampleID><SampleGroup></SampleGroup><SampleInfo></SampleInfo><SampleRow>D</SampleRow><SamplePlate>1</SamplePlate><WellType>NEUTRALIZATION</WellType><Concentration>-1</Concentration><ConcentrationUnits>µg/ml</ConcentrationUnits><MolarConcentration>-1</MolarConcentration><MolarConcUnits>nM</MolarConcUnits><MolecularWeight>-1</MolecularWeight><Temperature>30</Temperature><StartTime>2803868</StartTime><AssayTime>5</AssayTime></CommonData><FlowRate>1000</FlowRate><StepType>KREGENERATION</StepType><StepName>Regeneration</StepName><StepStatus>OK</StepStatus><ActualTime>5</ActualTime><CycleTime>0.2</CycleTime><AssayXData Points="25">+v4LQsfLDEKNlw1CWmQOQi0yD0IAABBCwcoQQo2XEUJgZRJCLTITQvr+E0LByhRCjZcVQmBl
FkInMRdC+v4XQsfLGEKUmBlCYGUaQi0yG0L6/htCx8scQpSYHUJgZR5CLTIfQg==</AssayXData><AssayYData Points="25">05Okv1Lonr8otJi/gzeUv3jAkL94Q42/4ZOLv6s/ib86Noe/B7GFvzaVhL/4G4O/e3OBv/07
gb/KfH6/kfB8v1Nfe79szni/RTF4v4zRdr8VRnW/UBp0v2Bucr9YyXK/Q8hxvw==</AssayYData></Step><Step><CommonData><SampleLocation>11</SampleLocation><SampleID></SampleID><SampleGroup></SampleGroup><SampleInfo></SampleInfo><SampleRow>D</SampleRow><SamplePlate>1</SamplePlate><WellType>REGENERATION</WellType><Concentration>-1</Concentration><ConcentrationUnits>µg/ml</ConcentrationUnits><MolarConcentration>-1</MolarConcentration><MolarConcUnits>nM</MolarConcUnits><MolecularWeight>-1</MolecularWeight><Temperature>30</Temperature><StartTime>2820169</StartTime><AssayTime>5</AssayTime></CommonData><FlowRate>1000</FlowRate><StepType>KREGENERATION</StepType><StepName>Regeneration</StepName><StepStatus>OK</StepStatus><ActualTime>5</ActualTime><CycleTime>0.2</CycleTime><AssayXData Points="25">+v4fQsfLIEKUmCFCYGUiQi0yI0L6/iNCx8skQpSYJUJaZCZCLTInQvT9J0LHyyhClJgpQmBl
KkItMitCVg4sQsHKLEKUmC1CYGUuQjMzL0L6/i9Cx8swQpSYMUJgZTJCLTIzQg==</AssayXData><AssayYData Points="25">znytwH+bscDEJLTAt/21wGlgt8BjzbjARb+5wAKzusDJVrvAjBq8wAWfvMAYa73ArOe9wNJl
vsAM2b7AVEu/wEDKv8AcKMDAvoLAwMDawMBcaMHAj6/BwBPQwcBZDMLANWPCwA==</AssayYData></Step><Step><CommonData><SampleLocation>12</SampleLocation><SampleID></SampleID><SampleGroup></SampleGroup><SampleInfo></SampleInfo><SampleRow>D</SampleRow><SamplePlate>1</SamplePlate><WellType>NEUTRALIZATION</WellType><Concentration>-1</Concentration><ConcentrationUnits>µg/ml</ConcentrationUnits><MolarConcentration>-1</MolarConcentration><MolarConcUnits>nM</MolarConcUnits><MolecularWeight>-1</MolecularWeight><Temperature>30</Temperature><StartTime>2836623</StartTime><AssayTime>5</AssayTime></CommonData><FlowRate>1000</FlowRate><StepType>KREGENERATION</StepType><StepName>Regeneration</StepName><StepStatus>OK</StepStatus><ActualTime>5</ActualTime><CycleTime>0.2</CycleTime><AssayXData Points="25">+v4zQsHKNEKUmDVCWmQ2Qi0yN0L6/jdCx8s4Qo2XOUJaZDpCLTI7Qvr+O0LByjxCjZc9QmBl
PkInMT9C+v4/QsHKQEKUmEFCYGVCQpZDQ0L6/kNCx8tEQpSYRUJgZUZCLTJHQg==</AssayXData><AssayYData Points="25">JtydvxCLmL8RzJO/xHiPv2k6jb9FNIq/onKIvzRohr9kMoW/pA6Dv8Megr8fNYG/Tld/vxO2
fL+Sb3y/0WB6v3OeeL+6D3e/+9t0v4DidL+xf3K/4xxyv59KcL+LWW+/Lf5uvw==</AssayYData></Step><Step><CommonData><SampleLocation>11</SampleLocation><SampleID></SampleID><SampleGroup></SampleGroup><SampleInfo></SampleInfo><SampleRow>D</SampleRow><SamplePlate>1</SamplePlate><WellType>REGENERATION</WellType><Concentration>-1</Concentration><ConcentrationUnits>µg/ml</ConcentrationUnits><MolarConcentration>-1</MolarConcentration><MolarConcUnits>nM</MolarConcUnits><MolecularWeight>-1</MolecularWeight><Temperature>30</Temperature><StartTime>2853210</StartTime><AssayTime>5</AssayTime></CommonData><FlowRate>1000</FlowRate><StepType>KREGENERATION</StepType><StepName>Regeneration</StepName><StepStatus>OK</StepStatus><ActualTime>5</ActualTime><CycleTime>0.2</CycleTime><AssayXData Points="25">+v5HQsfLSEKUmElCYGVKQi0yS0L6/ktCwcpMQo2XTUJgZU5CLTJPQvT9T0LHy1BClJhRQmBl
UkIzM1NC9P1TQsfLVEKUmFVCYGVWQi0yV0IAAFhCx8tYQpSYWUJgZVpCLTJbQg==</AssayXData><AssayYData Points="25">4iWuwI5FssCf7bTAEp+2wFHSt8CbD7nAoPm5wPj8usC3kLvARDC8wCCQvMCDE73A95W9wHQh
vsBJZL7ABKi+wOYXv8C2iL/A58m/wIdEwMBZeMDA9ZnAwBnNwMCSJ8HAgkbBwA==</AssayYData></Step><Step><CommonData><SampleLocation>12</SampleLocation><SampleID></SampleID><SampleGroup></SampleGroup><SampleInfo></SampleInfo><SampleRow>D</SampleRow><SamplePlate>1</SamplePlate><WellType>NEUTRALIZATION</WellType><Concentration>-1</Concentration><ConcentrationUnits>µg/ml</ConcentrationUnits><MolarConcentration>-1</MolarConcentration><MolarConcUnits>nM</MolarConcUnits><MolecularWeight>-1</MolecularWeight><Temperature>30</Temperature><StartTime>2869532</StartTime><AssayTime>5</AssayTime></CommonData><FlowRate>1000</FlowRate><StepType>KREGENERATION</StepType><StepName>Regeneration</StepName><StepStatus>OK</StepStatus><ActualTime>5</ActualTime><CycleTime>0.2</CycleTime><AssayXData Points="25">+v5bQsfLXEKNl11CYGVeQi0yX0L0/V9Cx8tgQpSYYUJgZWJCLTJjQvr+Y0LBymRCjZdlQlpk
ZkItMmdC+v5nQsfLaEKNl2lCYGVqQicxa0L6/mtCBNZsQpSYbUJgZW5CLTJvQg==</AssayXData><AssayYData Points="25">8Y+Wv3rHj7/YEIu/3VWHvxMZhL8gc4G/50V/vzrOer/U+3a/qElzv823cb8I0m6/ktNsv1Vv
a7+Wzmi/zYtnv6DQZb+2EmW/SotjvzvyYb9Uc2G/9FZfvxLEXr/hdl2/0gJdvw==</AssayYData></Step><Step><CommonData><SampleLocation>1</SampleLocation><SampleID></SampleID><SampleGroup></SampleGroup><SampleInfo></SampleInfo><SampleRow>D</SampleRow><SamplePlate>1</SamplePlate><WellType>BUFFER</WellType><Concentration>-1</Concentration><ConcentrationUnits>µg/ml</ConcentrationUnits><MolarConcentration>-1</MolarConcentration><MolarConcUnits>nM</MolarConcUnits><MolecularWeight>-1</MolecularWeight><Temperature>30</Temperature><StartTime>2884765</StartTime><AssayTime>30</AssayTime></CommonData><FlowRate>1000</FlowRate><StepType>BASELINE</StepType><StepName>Baseline2</StepName><StepStatus>OK</StepStatus><ActualTime>30</ActualTime><CycleTime>0.2</CycleTime><AssayXData Points="150">+v5vQsHKcEKUmHFCYGVyQi0yc0L6/nNCx8t0QpSYdUJaZHZCLTJ3Qvr+d0LNzHhCjZd5Qmdm
ekItMntC9P17QsfLfEKNl31CYGV+Qicxf0L0/X9CYGWAQkrMgEKwMoFCF5mBQvr+gUJ/aoJC
SsyCQrAyg0IXmYNCff+DQuNlhEJKzIRCsDKFQheZhUJ9/4VC42WGQkrMhkKwModCF5mHQn3/
h0ICa4hCSsyIQrAyiUIXmYlCff+JQuNlikJKzIpCsDKLQheZi0J9/4tC42WMQkrMjEKwMo1C
F5mNQn3/jUL8aY5CSsyOQrAyj0KUmI9Cff+PQuNlkEJKzJBCsDKRQheZkUJ9/5FC42WSQkrM
kkIzM5NCF5mTQn3/k0LjZZRCx8uUQgZBlUIXmZVCff+VQuNllkJKzJZCsDKXQheZl0L6/pdC
5GWYQkrMmEItMplCFpmZQn3/mULkZZpCSsyaQrAym0KUmJtCff+bQuRlnEJKzJxCLTKdQhaZ
nUJ9/51C5GWeQsfLnkKwMp9CFpmfQn3/n0LkZaBCSsygQrAyoUKUmKFCff+hQvBnokJKzKJC
LTKjQhaZo0L6/qNC5GWkQkrMpEKwMqVCFpmlQn3/pULkZaZCSsymQrAyp0KUmKdCff+nQrZz
qELHy6hCsDKpQpSYqUIAAKpC9miqQlDNqkItMqtCFpmrQn3/q0LkZaxCUM2sQrAyrUKUmK1C
ff+tQuRlrkJKzK5CsDKvQhaZr0J9/69C5GWwQkrMsEKwMrFClJixQvr+sULkZbJCSsyyQrAy
s0IWmbNC</AssayXData><AssayYData Points="150">PLBPv74dTr+0FE6/qQtNv1UkTL8ltEy/DA5LvxbDS7/84Eq/4UZKv30+Sr+OoUm/1s1Iv3of
Sb+ygUi/FA1Hv4egR7+v00a/jyRGv1/KRr9yNke/wpxFvyN7Rb9XI0W/bLlEv0+JRb/tm0O/
bHZDv4prQ78I2EK/1m1CvzrMQb9kj0O/tY9Bv5iOQb87zkC/nexBv2RLQb841UC/vi1Av2fJ
QL/ywkC/c4tAv1WvP7+YDz+/aB8/v/1iPr/Fiz6/e3Q9v2MGPr/0Vz2/p4A9v1MzPb90Bj2/
gyc9v+LpPL80qju/YGk8v2p+O78KTjy/BJ07v5TnOr8kOTu/AOs5v94APL8SbDu/S546v6vI
Ob/43jq/BXA5v1kmOb+BcTi/MsA4v7R4N78Exji//RM5vw7KOL9oOze/k0w4vwRHOL86BDi/
cuk2v5oyOL/MTje/b+w2v1PQNr/PGza/LBA3v8VFNr94xTa/aHE2v+6+Nr+EuTW/5Xc1v3cP
NL/yrzW/tJkzv7ZINL+aLza/bxs0v49GNL8RGzW/FoA0v0ApNb9Y4TO/QM8zv/9BNL+XRDS/
BJIzv9NNM7884jK/WZwyv6DGMr99mTK/lPcyv3nbMb88cDK/3bIyv2G2Mr+cXDK/+Iswv5kr
Mr/Y2jC/SlowvylwML9Ibi+/oSMwv8hXMb8JZDC/+OMvv7ouMb891i+/1KYxv6PiL7/X3i+/
ny4wv4SDLr984y6/SLUvvzAcLr9NSS+/jHEuv2m5L7+1xC6/3v4uvwBSML8X2i2/aUAuv11f
Lr+H3S2/</AssayYData></Step><Step><CommonData><SampleLocation>1</SampleLocation><SampleID></SampleID><SampleGroup></SampleGroup><SampleInfo></SampleInfo><SampleRow>D</SampleRow><SamplePlate>1</SamplePlate><WellType>BUFFER</WellType><Concentration>-1</Concentration><ConcentrationUnits>µg/ml</ConcentrationUnits><MolarConcentration>-1</MolarConcentration><MolarConcUnits>nM</MolarConcUnits><MolecularWeight>-1</MolecularWeight><Temperature>30</Temperature><StartTime>2915718</StartTime><AssayTime>80</AssayTime></CommonData><FlowRate>1000</FlowRate><StepType>LOADING</StepType><StepName>Loading</StepName><StepStatus>OK</StepStatus><ActualTime>79.999</ActualTime><CycleTime>0.2</CycleTime><AssayXData Points="400">fP+zQl9ltELGy7RCLDK1QhaZtUL5/rVCX2W2QsbLtkIsMrdCk5i3Qvn+t0JfZbhCxsu4Qiwy
uUKTmLlCfP+5Ql9lukJJzLpCLDK7QpOYu0L5/rtCX2W8QsbLvEIsMr1Ckpi9Qnz/vUJfZb5C
xsu+Qiwyv0KSmL9CfP+/Ql9lwEJJzMBCLDLBQpKYwUIkBsJCX2XCQsbLwkKvMsNCkpjDQvn+
w0JfZcRCxsvEQiwyxUKSmMVC+f7FQl9lxkJJzMZCLDLHQpKYx0L5/sdCX2XIQsbLyEIsMslC
kpjJQvn+yUJfZcpCxsvKQrw0y0KSmMtC+f7LQl9lzEJJzMxCLDLNQpKYzUL5/s1C4mXOQknM
zkKvMs9CkpjPQnz/z0LiZdBCSczQQrUz0UKSmNFCfP/RQuJl0kLGy9JCLDLTQhaZ00J8/9NC
4mXUQsbL1EIsMtVCFpnVQv//1UJfZdZCSczWQiwy10IWmddCggDYQuJl2EJJzNhCMjPZQpKY
2UJ8/9lC4mXaQknM2kKvMttCFpnbQnz/20LiZdxCSczcQq8y3UIWmd1CfP/dQuJl3kJJzN5C
rzLfQhaZ30J8/99C4mXgQknM4EKvMuFCFpnhQnz/4ULiZeJCScziQq8y40IWmeNCfP/jQuJl
5EJJzORCrzLlQhaZ5UJ8/+VCeGnmQknM5kIsMudCFpnnQnz/50JfZehCSczoQq8y6UIWmelC
+f7pQuJl6kJJzOpCrzLrQhaZ60J8/+tC4mXsQknM7EKvMu1CkpjtQnz/7ULiZe5CSczuQiwy
70IWme9CfP/vQuJl8EJJzPBCrzLxQhaZ8UL5/vFC4mXyQknM8kKvMvNCmZnzQnz/80LiZfRC
Scz0Qq8y9UIWmfVC+f71QmBl9kLGy/ZCrzL3QpKY90L5/vdC4mX4QsbL+EKvMvlCFpn5Qnz/
+UJ4afpCScz6Qq8y+0KSmPtC+f77QuJl/ELGy/xCrzL9QpKY/UJ8//1C4mX+QknM/kIsMv9C
kpj/Qnz//0LxMgBD42UAQxaZAENJzABDvv8AQ/EyAUMkZgFDWJkBQ4vMAUO+/wFD8TICQ+Nl
AkMWmQJDi8wCQ77/AkPxMgNDJGYDQxaZA0NJzANDvv8DQ/EyBEPjZQRDFpkEQ0nMBEO+/wRD
sDIFQyRmBUNYmQVD0s0FQ77/BUPxMgZD42UGQ1iZBkNJzAZDvv8GQ7AyB0MkZgdDWJkHQ4vM
B0O+/wdDsDIIQ+NlCENYmQhDi8wIQ77/CEPxMglDJGYJQ1iZCUNJzAlDvv8JQ/EyCkPjZQpD
WJkKQ4vMCkOCAAtDsDILQ+NlC0NYmQtDi8wLQ3z/C0OwMgxDJGYMQxaZDEOLzAxDvv8MQ7Ay
DUMkZg1DWJkNQ4vMDUN8/w1D8TIOQ+NlDkMWmQ5DScwOQ77/DkPxMg9D42UPQ1iZD0NJzA9D
fP8PQ7AyEEMkZhBDFpkQQ0nMEEN8/xBDsDIRQ+NlEUMWmRFDScwRQ77/EUPxMhJD42USQ1iZ
EkNJzBJDvv8SQ7AyE0PjZRNDWJkTQ0nME0N8/xND8TIUQyRmFEMWmRRDScwUQ3z/FEOwMhVD
42UVQ1iZFUOLzBVDvv8VQ7AyFkPjZRZDFpkWQ4vMFkO+/xZDsDIXQyRmF0NYmRdDScwXQ3z/
F0PxMhhDJGYYQxaZGEOLzBhDfP8YQ7AyGUMkZhlDFpkZQ0nMGUN8/xlD8TIaQyRmGkMWmRpD
i8waQ3z/GkOwMhtD42UbQxaZG0NKzBtDfP8bQ7AyHEPjZRxDFpkcQ4vMHEN8/xxDsDIdQ+Nl
HUMWmR1DSswdQ3z/HUOwMh5DJGYeQxaZHkNKzB5DfP8eQ7AyH0PjZR9DFpkfQ0rMH0O+/x9D
sDIgQ+NlIEMWmSBDSswgQ3z/IEOwMiFD42UhQ1iZIUNKzCFDfP8hQ7AyIkPjZSJDFpkiQ4vM
IkN8/yJDsDIjQ+NlI0MWmSNDi8wjQ3z/I0OwMiRD42UkQxaZJENKzCRDfP8kQ7AyJUPjZSVD
FpklQ0rMJUN8/yVDsDImQ+NlJkMWmSZDSswmQ77/JkOwMidD42UnQ1iZJ0NKzCdDvv8nQ7Ay
KEPjZShDFpkoQ0rMKEN8/yhDsDIpQ+NlKUMWmSlDSswpQw==</AssayXData><AssayYData Points="400">6uUsv+jvLr/oYC2/2WEtv9XnLb94AC2/HyctvxY8LL/l9yy/XdMrv7MLLL/Psyu/xmgqv4mT
Lb/YFiu/6FArv102LL/DUyy/ZT4sv8/TK7/VDCy/7dYrvzYsK78J0Cm/v+Yqv06RKr+Ipyu/
Ch4pvy5fKr9KpSq/CFwqv7WpKr+/Jiu/n9EpvyeTKb/ryim/npMpv4TkKb+FPSq/1ncqv5nW
KL+Glym/IO4ov6OcJ7/44yi/NL4ovxb0J79s8ye/ncMov5EFKL+Qsie/H3Env9MdKb8EFii/
nd0nv1uMJ78rcSe/b4snv85CKL+U5Ce/954mv7xYJ79iDSe/qLInvwGKKL8JAie/mLonvzwk
J78dYie/FQ4mv5poJr/pfia/2jwmv2VBJr8vdCW/XFUmv0OlJr8+ACW//1gmv+AjJr82Tya/
Nekkv+7eJb+pNSe/Kiklvy8ZJr9U1SW/o0Ikv1AwJr9zwiW/SUslvzSlJL9qJCS/mJwkvxHK
JL+hWSS/jXskv6SXI7+suCS/lBcjv/OeI7/iaSS/N58jv//SI79CayS/CJkkv2pGI7+N+SO/
lkwjv0PGJL9WbSK/elgjv1fbI79o9SK/sGsjv/qKIr9F2SK/NEYiv8SvIr/opyK/chojv6v2
Ir/bwyK/wuAgv4qBIb9OKyO/80Iiv3CvIb8JNyG/mN0hv6kfIr8TAiK/HzQiv+HxIb8E+yG/
rbchv6GSIb+8AiK/kNMgv8rGIL+cTCG/Ft4hvxOtIL803CC/pFEfv/e2Ib98ayG/lzkhv0AJ
Ib8CHyC/OTMgv6QsIb+g8iC/4JYfv2zHIL/mMyC/iGkfv1xaH78nWCC/TDggvxtOIb85MCC/
NtUfv3K7Hr94QyC/7k4fv3NzH7+Plh+/SLEgv4cXH7+uwCC/RTIfv9rGHr8Rex6/Dtkdv7hf
Hr8T5R6/FNwev8T7Hr+6Qx+/2rIevzxiHr+ODx+/Vf8ev9tFHb+zIx6/2pQev5IxHb+yhR2/
+D4fv3VaHr9FSx6/H9cdv2ugHb/5YB2/xE8cv0LCHb+bGx+/Tjsdv2tQHr8Czh2/x5Eev2Jl
Hb8sZR6/Y5gdv2LUHL8nOx2/IYcdv/SyHL/58Ry/Fnodv6bAG7/ydhu/2BAcv4kAHL9RMh2/
YMAbvxDDG78cPhy/cPoavzxIG79fsxu/e2gbv/htG79+2By/IoobvwksG7+0hxu/zRAcv6M/
G79bCBu/fpYavx9/G79nHBu/71Ubv8bcGr/QwRy/We0bv/4YGr/b3Rq/6nEavwUxG79qNRu/
ns8bvx2eGr/Afxm/4LoavwdPGb+lChq/k6AavyH9G7859xq/oXkav4bVGr9rMxi/YCMZv4sJ
Gb9kZRq/Y8Mbv0x+Gr+sJBq/pDwav+PCGb/R5Rm/d1oZv3HUF78Nnhm/3PAZv0zMGb9rnBq/
Y+oZv6TTGL9nlhm/+/MXv7c+Gb88rRm/i44Zv8q2GL9/iRm/ZWIYv8+8GL/qOxm/RUQZvyNZ
GL9R3he/Eo4Yv1eIGL/qZhm/MjMYvwg+GL8gdhi/DU4XvwoNGL+LWBi/UZEWv8TIGL9EkRe/
mo4Yv2o/Gb8Coha/L0gXvwhQGb8zyxe/v2oXv8XdF78+dRi/BGwYvwQNF7/bwxe/Ti0Wv5Il
F7/baBi/hPQXvzA9Fr+E1xe/2mgXv2fyFr9Y8ha/sN8VvyoZGL+dnBa/vQoXv48JFr/xnRe/
Zm8Xv+mBFr8dWhe/Zu8Wv728F79imRe/QDgVv8T3Fr+umxa/bQ4Xv1o+Fr/LdxW/N64Vv+iv
Fb+aXxa/DmgVvwjRFb9lBxe/sgcVv/UDFb9MeRa/gEMXv+CAFr+Jdxa/y9gVvzhvFr89ghW/
iQEWv42RFb9doxa/DGQVv1WZFb+XrRW/+e8Vv51YFb8eexS/6jAVvw2QFL+G+RS/N4QUvz35
FL+V/RO/ER8Wv76NFL+rsxW/cqkVvxaCE79VYRS/V+gUvyxYFb+vQBS/PA0Vv72/E79SzBO/
SvETv1IyFL/TqBS/TI4VvxzBE78PmRO/ZCIUv9urE78g9BO/bGcUv8CEFL9UURS/Z/oSvzzg
E7/TEBS/deATv7aHE7/jNBS/SzITv2I4E78jeBK//XUTvw==</AssayYData></Step><Step><CommonData><SampleLocation>1</SampleLocation><SampleID></SampleID><SampleGroup></SampleGroup><SampleInfo></SampleInfo><SampleRow>D</SampleRow><SamplePlate>1</SamplePlate><WellType>BUFFER</WellType><Concentration>-1</Concentration><ConcentrationUnits>µg/ml</ConcentrationUnits><MolarConcentration>-1</MolarConcentration><MolarConcUnits>nM</MolarConcUnits><MolecularWeight>-1</MolecularWeight><Temperature>30</Temperature><StartTime>2996716</StartTime><AssayTime>30</AssayTime></CommonData><FlowRate>1000</FlowRate><StepType>BASELINE</StepType><StepName>Baseline3</StepName><StepStatus>OK</StepStatus><ActualTime>29.999</ActualTime><CycleTime>0.2</CycleTime><AssayXData Points="150">ff8pQ28yKkOiZSpD1ZgqQwjMKkM7/ypDsDIrQ6JlK0PVmCtDCMwrQ33/K0NvMixDomUsQxeZ
LEMIzCxDff8sQ3UzLUOiZS1DF5ktQwjMLUM7/y1DbzIuQ+NlLkPVmC5DSswuQzv/LkNvMi9D
omUvQ9WYL0ORzS9DO/8vQ28yMEPjZTBDF5kwQwjMMEM7/zBDbzIxQ6JlMUPVmDFDCMwxQzv/
MUNvMjJDomUyQ9WYMkMIzDJDO/8yQ28yM0OiZTND1ZgzQ0rMM0M7/zNDbzI0Q6JlNEMXmTRD
Ssw0Qzv/NEOwMjVD42U1Q9WYNUMbzzVDO/81Q28yNkOiZTZD1Zg2QwjMNkO//zZDbzI3Q6Jl
N0PVmDdDCMw3Qzv/N0NvMjhD42U4QxeZOENKzDhDO/84Q6A6OUOiZTlD1Zg5Q0rMOUM7/zlD
bzI6Q6JlOkPVmDpDSsw6Q8UAO0NvMjtDMWg7Q9WYO0OLzDtDPP87Q7AyPEOiZTxD1Zg8Q0rM
PEN9/zxDsDI9Q+NlPUMXmT1Di8w9Qzz/PUPyMj5D42U+QxeZPkNKzD5Dff8+Q7AyP0PjZT9D
F5k/Q0rMP0N9/z9DsDJAQ+NlQENYmUBDG89AQ33/QEOwMkFD42VBQxeZQUNKzEFDff9BQ7Ay
QkPjZUJDF5lCQ0rMQkN9/0JDsDJDQ+NlQ0MXmUNDSsxDQ77/Q0OwMkRD42VEQ9WYRENKzERD
ff9EQ28yRUPjZUVDF5lFQ0rMRUM8/0VDsDJGQ+NlRkMXmUZDSsxGQ33/RkOwMkdD42VHQxeZ
R0MIzEdD</AssayXData><AssayYData Points="150">jLwSv4IXE7+yXxO//NcTv7BaEr+xGhO//g0TvwMYE7/fjxK/Z0gRv8T3Eb87iRK/yUATv3yv
Eb/yuBK/CuIRvwM0Er9vURK/zQQSvwauEr8gqhK/rZgSv4hVEr9x/RK/AgwSv5UQEr/hmhC/
S4sSv9glEr9W7RG/Ce0Rv08KEr/SUxG/FfERv5gkEL+KHBG/RekSv9KfEb/E0BK/ESAPvyvE
EL/NxBC/Cr4Qv1LEEL8A+hG/qRYRvw3mD79EbRG/znoQv1hbEb+DbhC/XYkSv9oyEb9FJRK/
P3MQv3DaEb9GDRG/APwQv5q7EL+S3xC/FEAQv79EEb8m2xC/mr0Pv/STEL/LiA+/iSoPv98m
EL85IBG/m6oRvwZzD79deA+/MnMQv6stD78YOBC/V74OvweXD7+O3g6/LXkPvwiaDr8FLRC/
bq4Ovz0ZEL+QWRC/8kkPv69QDr95jw+/mREQvziwD78aiA+/of8Ov5thEL8NeRC/EaoOv9ru
Dr9W9A6/5IcPv6oKD79OyA+/JkgPv5QBDr9rIw+/v/cOv1g8Dr+YmQ+/9p0Ov2StDb+8yQy/
CqgOv8WKD7/vIQ+/+f8Mv0R+Dr/bGA+/EOUOvwCqDr+I9Q2/+hoPvxj4D7/66wy/cMAPv/qk
Dr/Tmg2/UuANv6HFDb/7yg2/leAOv1hQDr/Evw2/UA4Ov0f5DL/6XA+/4eMOv2pjDb/0jw6/
kroOvxcaDr8CYw2/KGsNv9rEDb8EnA6/1kUNv8RWDr8Z+gy/0cANv49LDr/x/A2/m0ANv222
DL/2UA2/</AssayYData></Step><Step><CommonData><SampleLocation>10</SampleLocation><SampleID>BG505 SOSIP</SampleID><SampleGroup></SampleGroup><SampleInfo></SampleInfo><SampleRow>D</SampleRow><SamplePlate>1</SamplePlate><WellType>KSAMPLE</WellType><Concentration>-1</Concentration><ConcentrationUnits>µg/ml</ConcentrationUnits><MolarConcentration>62.5</MolarConcentration><MolarConcUnits>nM</MolarConcUnits><MolecularWeight>-1</MolecularWeight><Temperature>30</Temperature><StartTime>3035913</StartTime><AssayTime>180</AssayTime></CommonData><FlowRate>600</FlowRate><StepType>ASSOC</StepType><StepName>Association</StepName><StepStatus>OK</StepStatus><ActualTime>179.999</ActualTime><CycleTime>0.2</CycleTime><AssayXData Points="900">O/9HQ24ySEOhZUhD1ZhIQwjMSEM7/0hDbjJJQ6FlSUPVmElDCMxJQzv/SUNuMkpDoWVKQ9WY
SkMIzEpDff9KQ24yS0OhZUtD1ZhLQwjMS0MSA0xDLTJMQ6FlTEPVmExDCMxMQzv/TENuMk1D
oWVNQ5OYTUMIzE1DO/9NQ24yTkNgZU5D1ZhOQwjMTkM7/05DbjJPQ6FlT0PVmE9DCMxPQzv/
T0NuMlBDoWVQQ5OYUEMIzFBDvv9QQy0yUUOhZVFD1ZhRQwjMUUP5/lFDbjJSQ6FlUkOTmFJD
CMxSQzv/UkNuMlNDoWVTQ9WYU0MIzFNDO/9TQ24yVENJbFRD1ZhUQwjMVEM7/1RDbjJVQ6Fl
VUPVmFVDCMxVQzv/VUOwMlZDoWVWQ9WYVkMIzFZDO/9WQy0yV0OhZVdD1ZhXQwjMV0P5/ldD
LTJYQ6FlWEPVmFhDCMxYQzv/WENuMllDoWVZQ9WYWUMIzFlDO/9ZQ24yWkOhZVpD1ZhaQwjM
WkP6/lpDbjJbQ6FlW0PVmFtDxstbQzv/W0NuMlxDoWVcQ5OYXEPGy1xDO/9cQ/czXUOhZV1D
1ZhdQ8bLXUNyCF5DbjJeQ6FlXkPVmF5DCMxeQzv/XkP+NF9DYGVfQ9WYX0MIzF9DO/9fQ24y
YEOhZWBD1ZhgQwjMYEP6/mBDbjJhQ2BlYUPVmGFDCMxhQzv/YUNuMmJDoWViQ9WYYkMIzGJD
O/9iQ7w0Y0NgZWND1ZhjQ8bLY0M7/2NDbjJkQ2BlZEMim2RDCMxkQzv/ZEMtMmVDoWVlQyKb
ZUMIzGVD+v5lQy0yZkNgZWZDWJlmQ8bLZkP6/mZDbjJnQ2BlZ0PVmGdDCMxnQzv/Z0MtMmhD
KmdoQ9SYaEMIzGhDO/9oQ24yaUNgZWlDk5hpQwjMaUM7/2lDLTJqQ6JlakPUmGpDxstqQzv/
akMtMmtDomVrQ9SYa0PGy2tD+v5rQy0ybEOiZWxDk5hsQw7NbEM7/2xDLTJtQ2BlbUMWmW1D
xsttQ/r+bUMtMm5DYGVuQ9SYbkPGy25DO/9uQ24yb0NgZW9Dk5hvQwjMb0P6/m9D8TJwQ6Jl
cEPUmHBDxstwQ77/cEMtMnFDomVxQ5OYcUPGy3FD+v5xQy0yckNgZXJDHJpyQwjMckM7/3JD
bjJzQ2Blc0OTmHNDxstzQzv/c0NuMnRDYGV0Q9SYdEPGy3RD+v50Q24ydUOiZXVD1Jh1Q8bL
dUP6/nVDLTJ2Q2BldkPUmHZDkc12Qzv/dkMtMndDYGV3Q9SYd0PGy3dD+v53Q24yeENgZXhD
1Jh4Q8bLeEP6/nhDLTJ5Q2BleUOTmHlDxst5Q/r+eUMtMnpDYGV6Q5OYekMIzHpD+v56Qy0y
e0NgZXtDk5h7Q8bLe0P6/ntDLTJ8Q2BlfEOTmHxDxst8Qzv/fEMtMn1DomV9Q5OYfUPGy31D
+v59Q24yfkOiZX5Dk5h+QwjMfkP6/n5DLTJ/QyRmf0OTmH9Dxst/Q/r+f0MWGYBDsDKAQ0pM
gEPjZYBDfX+AQxaZgEOwsoBDSsyAQwTmgEOe/4BDFhmBQzk0gUNKTIFD42WBQ31/gUPbmYFD
sLKBQ0rMgUME5oFDff+BQxYZgkPRMoJDi0yCQ+NlgkN9f4JDN5mCQ9GygkNqzIJD4+WCQ33/
gkMWGYNDsDKDQ0pMg0PjZYNDnn+DQxaZg0PRsoNDasyDQwTmg0PEAIRDNxmEQ9EyhENqTIRD
BGaEQ55/hEM3mYRD0bKEQ2rMhEME5oRDqgGFQzcZhUPRMoVDakyFQwRmhUOef4VDN5mFQ9Gy
hUNqzIVDBOaFQwYBhkM3GYZD0TKGQ2pMhkNGZoZDnn+GQzeZhkPRsoZDasyGQwTmhkOe/4ZD
NxmHQ9Eyh0NKTIdDBGaHQ55/h0M3mYdD0bKHQ2rMh0ME5odDnv+HQzcZiEOwMohDakyIQwRm
iEOef4hDN5mIQ9GyiENqzIhDBOaIQ57/iEM3GYlD0TKJQ2pMiUMEZolDnn+JQzeZiUOwsolD
SsyJQwTmiUN9/4lDNxmKQ7AyikNqTIpDBGaKQ55/ikM3mYpD0bKKQ2rMikME5opDnv+KQxYZ
i0OwMotDakyLQwRmi0N9f4tDN5mLQ9Gyi0NKzItDBOaLQ9ECjEOaGYxD0TKMQ2pMjEPjZYxD
nn+MQ1iZjEPRsoxDasyMQwTmjEN9/4xDNxmNQ7AyjUNqTI1DBGaNQ31/jUM3mY1DsLKNQ2rM
jUME5o1Dff+NQzcZjkPRMo5DakyOQwRmjkN9f45DN5mOQ9GyjkNKzI5DBOaOQ57/jkM3GY9D
sDKPQ0pMj0MEZo9DAICPQzeZj0Owso9DasyPQwTmj0Oe/49DFhmQQ9EykENKTJBDBGaQQ31/
kEM3mZBD0bKQQ0rMkEPj5ZBDff+QQzcZkUOwMpFDakyRQwRmkUN9f5FDFpmRQzOzkUNKzJFD
JeaRQ57/kUMWGZJD0TKSQ0pMkkMEZpJDnn+SQxaZkkPRspJDasySQwTmkkOe/5JDFhmTQ7Ay
k0NqTJNDBGaTQ31/k0M3mZNDsLKTQ0rMk0Nm5pNDnv+TQzcZlEOwMpRDSkyUQwRmlEN9f5RD
N5mUQ9GylENqzJRDBOaUQ57/lEOmG5VDsDKVQ0pMlUMEZpVDfX+VQzeZlUPRspVDasyVQwTm
lUOe/5VDNxmWQ1o0lkNqTJZD42WWQ55/lkM3mZZD0bKWQ2rMlkPj5ZZDnv+WQxYZl0OwMpdD
akyXQwRml0N9f5dDFpmXQxKzl0NKzJdDBOaXQ57/l0MWGZhDsDKYQ2pMmEMEZphDnn+YQxaZ
mEOwsphDSsyYQ+PlmEN9/5hDFhmZQ7AymUNKTJlD42WZQ31/mUMWmZlDsLKZQ0rMmUNy6JlD
ff+ZQzcZmkOwMppDSkyaQ+NlmkOef5pDN5maQ7CymkNKzJpD4+WaQ33/mkM3GZtDsDKbQ0pM
m0PjZZtDfX+bQxaZm0PRsptDSsybQ+Plm0Oe/5tDNxmcQ7AynENKTJxD42WcQ31/nEMWmZxD
sLKcQ0rMnEME5pxDsAKdQzcZnUOwMp1DSkydQ0ZmnUN9f51DN5mdQ7CynUNKzJ1D4+WdQ57/
nUMWGZ5D0TKeQ0pMnkMEZp5DfX+eQxaZnkOwsp5DasyeQ+PlnkN9/55DmhmfQ7Ayn0NKTJ9D
42WfQ31/n0MWmZ9D0bKfQ0rMn0Pj5Z9Dff+fQxYZoEPRMqBDSkygQ+NloEN9f6BDFpmgQ7Cy
oENqzKBD4+WgQ57/oEMWGaFDsDKhQ0pMoUPjZaFDfX+hQxaZoUOwsqFDasyhQ+PloUN9/6FD
FhmiQ7AyokNKTKJD42WiQ55/okMWmaJDsLKiQ0rMokME5qJDvv+iQxYZo0PRMqNDSkyjQ+Nl
o0O+f6NDFpmjQ/Kyo0MOzaND4+WjQ57/o0MWGaRDsDKkQ0pMpEMEZqRDnn+kQzeZpEOwsqRD
asykQ+PlpEOe/6RDNxmlQ9AypUOLTKVDBGalQ55/pUM3maVD8rKlQ2rMpUME5qVDnv+lQzcZ
pkPQMqZDakymQwRmpkOef6ZDN5mmQ9CypkNqzKZDBOamQ57/pkM3GadD0DKnQ2pMp0MEZqdD
nn+nQzeZp0PQsqdDANCnQwTmp0Oe/6dDNxmoQ9AyqENqTKhDBGaoQ55/qEM3mahD0LKoQ2rM
qENG5qhDnv+oQ1gZqUOwMqlDakypQwRmqUOef6lDN5mpQ9CyqUNqzKlDBOapQ57/qUM3GapD
0DKqQ2pMqkMEZqpDnn+qQzeZqkPQsqpDzMyqQwTmqkOe/6pDNxmrQ9Ayq0NqTKtD42WrQ55/
q0M3matDsLKrQ2rMq0ME5qtDnv+rQz0arEOwMqxDakysQwRmrEOef6xDFpmsQ9CyrENKzKxD
BOasQ77/rEM3Ga1DVDOtQ0pMrUMEZq1Dnn+tQzeZrUPQsq1DasytQ+PlrUOe/61DNxmuQ7Ay
rkNKTK5DBGauQ55/rkMWma5D0LKuQ2rMrkME5q5Dnv+uQzcZr0OwMq9DakyvQwRmr0Oef69D
N5mvQ9Cyr0NqzK9DJOavQ57/r0M3GbBD0DKwQ2pMsEMEZrBDnn+wQzeZsEPQsrBDasywQ+rm
sEN8/7BDFhmxQ7AysUNqTLFDh2axQ3x/sUMWmbFDsLKxQ2rMsUME5rFDfP+xQ14askPQMrJD
SkyyQ+NlskOef7JDFpmyQ7CyskNqzLJDBOayQ3z/skM3GbNDsDKzQ2pMs0MEZrNDnn+zQxaZ
s0PQsrNDasyzQ+Pls0Oe/7NDFhm0Q7AytENqTLRDqGa0Q75/tEM3mbRDsLK0Q2rMtEPj5bRD
nv+0QzcZtUOwMrVDSky1Q+NltUN8f7VDFpm1Q7aztUNKzLVDBOa1Q57/tUM3GbZDsDK2Q2pM
tkPjZbZDfH+2QzeZtkPQsrZDSsy2QwTmtkOe/7ZDNxm3Q9Ayt0NKTLdDBGa3Q55/t0MWmbdD
sLK3Q2rMt0Pj5bdDfP+3QxYZuEOwMrhDaky4QwRmuEOef7hDFpm4Q7CyuENKzLhD4+W4Q57/
uEM3GblDsDK5Q0pMuUMEZrlDnn+5QxaZuUPQsrlDSsy5Q+PluUOe/7lDFhm6Q7AyukNKTLpD
42W6QzmEukM3mbpDsLK6Q2rMukPj5bpDnv+6QzcZu0OwMrtDaky7QwRmu0Oef7tDN5m7Q9Cy
u0NKzLtD4+W7Q3z/u0MWGbxD0DK8Q0pMvEPjZbxDfH+8QxaZvEOwsrxDcM28Q+PlvEN8/7xD
Nxm9Q7AyvUNKTL1D42W9Q3x/vUM3mb1D0LK9Q0rMvUPj5b1D</AssayXData><AssayYData Points="900">vjoUv+HVEr/mmBK/kkYSv3wNEb8zLBK/AAYTv1ebEb8a4BG/6/wQv6xTEb9C/BG/tkESvxLG
Eb902xC/DMwRv89XEr/72A+/GcQRv6haEb8aOBG/G+0QvyReEb8RqBC/xUQQv8Q4EL8cpRC/
uokPv6peEL+Xng+/JWQQv9f2EL8ADRC/27cQv52UD7+rfBC/xusPv9KmD78eEhG/R6QPv606
Eb8woQ+/7uwQvyekD78/+Q6/eGYOv3mYD7+Umg6/sN4Pv25vD7/PBQ+/fBgOvw/uD78ANQ+/
b/0Ov/5JD78/yA6/+U8Pv3BOD78BTw+/O3EPv9VgD7/mrw6/CZsOvyH1Dr9ckg+/FvoNv/Wp
Dr83UA6/SksPvw2rDr+z5A6/yXcNv40XDb9L+g2/+4EMv/kBD79F2w6/y/wNv2XJDb/VNA+/
LiMOv5nIDb/3pw6/nVoNv50mDr8FJw2/mLkNvy7SDL+XEQ6/6NoNvwYsDb+bog2/dtcMv1oV
Db/HlAy/GlgNvwPfDb/NtA2/M5gMvxJ5DL8hJg2/k+ANv6FLDb/H8gy/zHULvyxXDL/hSg2/
SwcNv+lKDL+3bw2/2xgNv7FiDL+mqQy/RmMMv0UdC79vSQy/B68Mv4PzDL/4hQy/IFALv6gM
DL9CJQy/9m4Mvzr5C79JyQy/upkLv4CmC792+Qu/dy0Nv9AcDL8pUwu/32cMv2D5C78iWgy/
BngLv0/LCr8+EAy/xwgMv7z8DL8YQgy/BPEKvw7FC79bKQy/IR4Kv13gCr/3DQq/hHAMv29a
C7/3fwu/fRALv/jcC78+Iwq/s9AKv5teC7+amwq/SgkLv8uWCb/5uQq/cMMKv1LjCr/PgQu/
F7wLv5w5C7/yKQu/Gd8KvzoiC7+s6gm/G0AJv1FECr/IlQq/5b0Kv35uCr+rrgq/Hr4Kv/Ym
Cr+36Am/i7wKvyZsCr/3NQq/vJMKvymtCb9ybwq/BooJv6qjC7/nHQm/hToKv/H1Cb/IHgm/
AP0Kv0VzCr930Am/JlQJvxjnCr+YgQm/X2gJv+SqCr8WLgq/cFkKv+IOCb8pawm/ZGoJv74h
CL8W5we/7IUJv8Q+Cb+y6gm/ab4Jv4u0CL/D5Qi/4gQJv/+KCL+cbQi/yYwHv+3uB7+/Bgm/
gMcIvyCbCL/s1ge/+KkIvz+mCL/NnAi//sEIv4CvCL9KWgm/qcIIvy3GB78RtAi/kJ0Iv2NK
B7/n1Ae/6VwIv5uNB79Xlge/X24Hv9QnCL95Pwi/bJ8IvyWDB7+EPAi/NRAIvwV2CL+LFAm/
+GgIv4m2B7/Qcge/TVEHv/UDB79aQAe/L44Hv/QyCL9ZJwi/82kHvz6gBr9kMwe/HXsHv6YR
B79JrAe/h7AGvwEVCL+x/Ae/fvkHv2+5CL+k3Aa/rsYIvxTnBr8KFQe/7/YFv7fhB781uAW/
6fAGv86pBr/IBwe/j9wHv54iB78m+wa/EbIGvx3FBr/1ege/gDYHvzw8B78K/AW/0lEHv1Pf
Bb/45ga/zRsIvxTtBr/vjAa/1J0GvzUIBr+arQa/xIMHv+kMB79XHga/mDcFvykIBr8PqgW/
KhwHv0rTBb9awga/mScGv9wHBr8aoQa/h7oFv7O8Bb+bIQe/t9oFv1FzBb9xbwa/WNIGv0bo
Bb/BfQa/wdAFv6qoBr//3Qa//4wFv+s8Br8EFwa/N0EGv6KQBb9EdgW/DBsFv91+Br/xvgS/
y5sFv3/uBb8N8QO/9tsEvwvUBb82OwW/BesEvwMoBb9nTAS/sa0Fv+wNBr9lMgS/oiMFv48o
BL/uxwW/6ewEv8yFBL+9/QS/yfQEvxnqBL+DKwS/r8UDvzAPBb/L9gS/WgMFv0CXBb9bpgS/
QCQFv8I0BL9JAgW/QjQFv5q3A79bVgS/x4EFvwCCBL/thgS/vSUFv7K6A78QlgO/Ed4Dv46O
BL8mRgS/G+sEvzSuBL9qJgS/4MQEv2BfA78oMQO/vW0Fv4I5BL8qVgO/0gwEv7FCBL+q6wS/
okgEv+9OBb9weQS/ky0Dv6F6BL/8nQO/sPkCv01cA78bVgS/v0oDv+fPA7+BywK/Z/kCv+Kb
A7/izgS/4KAEv1gsA786ogO/5usDvweCBb+ZRwS/nKwDv6xOAr+lDAK/VpADv7RKBL9QFwO/
6f8Dv4Z1Ar+bLgO/83ICv1PGAr82qQK/9z4Cv2CHA7/0mQK/ReQCv5YiAr8ABAK/FlsCvyG0
Ar9sVgK/8+QCv8h3A7+DzQK/vHsDv+/BAb+g7AK/DzkDvwKkA7827gG/QicDv70/A78bQwK/
QtMCv5p3Ar+uPgO/oRoDv2qFAb8+RwK/kOkDv3nnAb+/fQK/IAEDvxvGAr/ZpwG/cjECv0fg
Ab/QYQK/mRkDv2WbAb96pgG/JKABvxvXAr+PvQK/7wkDv1TcAb9mTwG/yIICvxlLAr/f7gC/
OMAAv9eEAr/skwG/cf0Cv5HXAb/+xwG/Y6kCv5ldAr9FNgG/2hECv5MbA7+/swC/idYBv2cJ
Ar/VNgG/vZgBv/s2Ab9cRwG/Wr0Av1hqAb+3gAG/IowBvw/vAL+aWgK/okYCvymqAb8x4AC/
ErQBv+weAb9uLwG/5EoCv8LEAL9fyQC/txkBvycWAb/+3AC/Eq8Bv6usAr9RSQG/dtb/vuxm
Ab/BNgG/UDAAv37rAL/5mAC/jA8Av+XMAL84qAG/76MAv70uAL8MZQC/W7MAvzG3AL8gNAG/
faACv2aHAb87KgC/9mQAv7xpAL9pjgC/ENsAv6m7Ab87uP++xuoAv0pYAL/e2gC//xkBv/ji
AL8WXAG/j1AAvwLWAL9/Vf++a/oBv/of/76WugC/o5X/vvIAAL9LWP++fQsAv1xtAL9NaQC/
car8vnHw/77hWgC/4zoAvwY+/771QgG/JlMAv6VNAL9MsgC/FZwAv0V9AL/dTP6+aOoAv5QW
/74wqgC/UGn+vmo6AL+zaQC/ojUBvxWWAL8fbwC/yN7/vv0D/r7eff6+Tkf/vgfG/r5pUv6+
4UUAv3E0AL+K7/6+cxj/vnQ//75VeP++QlkAv81X/740GgC/NqUAvzAjAL9eK/++/bf9vlH1
+75eJf6+yX38vhGw/r7q+f++1uL+vq1y/74rCgG/+/z9vnWE/r69Hv2+p5z+vlwoAL8fGP6+
Du/8vmo2/774OgC/jeIAvzY0/b7RmP2+gVH/vvHf/74Fe/6+XiYAv23+/r7N9fu+P7L9vlEB
AL/6Rfy+rcv8vmRD/L6RzP2+gK79vnfG/r497v6+9zj+vpS5/b7JBf2+1Nf9vnhl/b5LdPy+
8jv8vnun/L7k5Pu+taz/vsc7/r4Kdfu+gib9vlqd/b4HEv6+maj9vrk5/b5Mnvu+/I/7vuSf
/L5Jav6+zn35vjP7/L7Qaf++qhH7vrcX/L5nE/y+hI78vlKm/L7m4vy+quL7vjOp+76dg/2+
SS36vjxA+753Cf2+PYz6vkMw/L7gVvu+tKn6vkvu+r5jRf6+hLP4vofp/L60nP2+2SP9vmtG
+b7BN/q+8C78vlhe+77c3P6+58b7vl54+75+rfi+1dL8vpmG/L4xVPm+CAH6vox7+L6xifu+
WR/6vtLz+r5q4Pq+Szn6vmRq+r4rdPm+65H4vphM+r6IV/q+EX76vlMf+r6VOvq+lDH4vkBN
+L774Pm+5hD3vged+b5GF/u+EBH7vrQ4+r4Eu/i+BiL4vpju+L6aevu+yNb4vkV4/L5Lzfm+
H674vhx7+r5yJvu+woD4vm/k+L6GRPm+ijj5vpig975URPq+bmH2vsBD+b6/b/m+iRf3vsSC
+r4dcPe+D+/2vn2B+L7sVvq+hhL5vjiQ+76eJ/a+clT4vkRR+b7bivm+kL34vkV0+r7MEfm+
bhv5viTr977cqfi+WXH4virG974HU/m+qNL4vuUI9778pva+Iyf4vjLZ976QE/a+kWr5vuwm
+L72uPi+xHn2vhLO9b5qeve+RiX4vgnH9b7gmve+zY70viTW9L7qHPW+KWP3vuIV+L5wJPa+
L6b1vjsv9r7+Ufa+ozP2vgNZ9r44+vW+A0n2vmyP9r6tFve+Run4vjCL9r44pva+5Eb4vizr
9r49Z/e+KJL3vv5++L6p6PS+9tr1vrmh+L7vdva+6731vuIh9r7pY/a+uOb2vpDZ977po/e+
VZf3vgoB+L7H3/e+QXn3vgqW9r4Ux/e+ueH2vnvg9b4L1fW+tLj3vux69L5HO/e+WfP1voPB
9r6mu/W+gDr2vnfF974iPfW+wwn2viRY977Dsve+ZC3zvsgE9r5JMva+9zz0vuxA+L5I2fS+
ak33vv829b54UvG+yB/zvi/G9r781PS+j7/0vtw89b5qN/W+S7bzvsI89b6P/PO+J6/0vvpd
9r6/P/S+BUj0vojZ876R7vK+KH3zvuO/9L7rUvO+8QH1vs7+9L5JtPO+X930vuE19r6shfO+
jqHzviZp9r5dIfW+5kX0vpZB9L4RqfO+UFfzvrt29L7zu/S+PKn0vh8b9L6AifS+kJ3zvuF7
9b6KVfO+LuXzvsKT9b5w2/K+0A30vg+y9b6bT/O+FvryvitI8b6GaPS+Os7yvqCP8r52BfO+
KuHzvvY69r5K0fK+cmHyvm9x874HTvK+BeryvqoZ9L6HP/K+RbP0vnbq8r7zFfO+MUzzvjHU
9L6VG/S+0R3zvqcQ8746pfK+v6zwvrxP8r7xjfS+t/byvlQs875jpfK+vcvzvvQg8r6eNfG+
4QDvvitM8r6vWPG+deTvvnFl8b5VNPO+mu/vvlOf8b6fJfG+</AssayYData></Step><Step><CommonData><SampleLocation>1</SampleLocation><SampleID></SampleID><SampleGroup></SampleGroup><SampleInfo></SampleInfo><SampleRow>D</SampleRow><SamplePlate>1</SamplePlate><WellType>BUFFER</WellType><Concentration>-1</Concentration><ConcentrationUnits>µg/ml</ConcentrationUnits><MolarConcentration>-1</MolarConcentration><MolarConcUnits>nM</MolarConcUnits><MolecularWeight>-1</MolecularWeight><Temperature>30</Temperature><StartTime>3224798</StartTime><AssayTime>180</AssayTime></CommonData><FlowRate>600</FlowRate><StepType>DISASSOC</StepType><StepName>Dissociation</StepName><StepStatus>OK</StepStatus><ActualTime>180</ActualTime><CycleTime>0.2</CycleTime><AssayXData Points="900">ff+9Q/YYvkOwMr5DSky+Q+NlvkNcf75DF5m+Q7CyvkNKzL5D4+W+Q1z/vkMXGb9DsDK/QylM
v0PDZb9DfX+/Q/aYv0OPsr9DSsy/QwTmv0N9/79DFxnAQ7AywEMpTMBDw2XAQ1x/wEP2mMBD
sLLAQynMwEPj5cBDff/AQ/YYwUOwMsFDSkzBQ6hmwUOkgMFD9pjBQ7CywUMpzMFDc+jBQ33/
wUMXGcJDjzLCQylMwkPjZcJDfX/CQxeZwkOPssJDSszCQ8PlwkNc/8JD9hjDQ48yw0MpTMND
42XDQ1x/w0P2mMNDsLLDQynMw0PD5cNDXP/DQ/YYxEOwMsRDKUzEQ8NlxENcf8RD9pjEQ7Cy
xEMpzMRDw+XEQ1z/xEMXGcVDljPFQ0pMxUMKZ8VDXH/FQ/aYxUOwssVDSszFQ+PlxUNc/8VD
9hjGQ7AyxkMpTMZDw2XGQ1x/xkNYmcZDj7LGQynMxkPD5cZDff/GQ/YYx0OwMsdDKUzHQ8Nl
x0N9f8dD9pjHQ7Cyx0MpzMdDw+XHQ1z/x0P2GMhDjzLIQylMyEPDZchDXH/IQxeZyEOPsshD
KczIQ+PlyEOe/8hD9hjJQ48yyUOsTMlDw2XJQ1x/yUP2mMlDj7LJQ0rMyUPD5clDff/JQ/YY
ykOwMspDKUzKQ+NlykNcf8pD9pjKQ4+yykNKzMpDw+XKQzMDy0P2GMtDjzLLQylMy0PDZctD
XH/LQ/aYy0OPsstDSszLQ8Ply0Nc/8tD9hjMQ/IyzEMpTMxD42XMQ1x/zEMXmcxDj7LMQynM
zEPD5cxDXP/MQ/YYzUOPMs1DSkzNQ8NlzUNcf81D9pjNQ7CyzUMpzM1D4+XNQ1z/zUP2GM5D
sDLOQ3FNzkPDZc5DXH/OQ/aYzkOPss5DKczOQ+PlzkN9/85DFxnPQ7Ayz0MpTM9Dw2XPQ1x/
z0MXmc9Dj7LPQ0LQz0PD5c9Dff/PQ/YY0EOPMtBDSkzQQ+Nl0ENcf9BDWJnQQxm00ENKzNBD
4+XQQ33/0ENYGdFDsDLRQ0pM0UMlZtFDfX/RQxeZ0UOwstFDSszRQ+Pl0UN9/9FDFxnSQ7Ay
0kNKTNJD42XSQ31/0kMXmdJDsLLSQ83M0kPj5dJDff/SQxcZ00OwMtNDSkzTQ+Nl00N9f9ND
N5nTQ7Cy00NKzNND4+XTQ33/00M+GtRDsDLUQ0pM1EPjZdRDfX/UQxeZ1EOwstRDSszUQ+Pl
1EO+/9RDFxnVQ7Ay1UNKTNVD42XVQ31/1UMXmdVDsLLVQ0rM1UPj5dVDff/VQxcZ1kPyMtZD
KUzWQ+Nl1kN9f9ZDF5nWQ4+y1kNKzNZD6ubWQ33/1kN5GddDsDLXQ0pM10PjZddDXH/XQxeZ
10OPstdDSszXQ+Pl10N9/9dDFxnYQ7Ay2ENKTNhD42XYQ1x/2EMXmdhDsLLYQ0rM2EPj5dhD
ff/YQxcZ2UOwMtlDKUzZQ+Nl2UN9f9lDF5nZQ/Ky2UOLzNlD4+XZQ33/2UMdGtpDsDLaQ0pM
2kPDZdpDXH/aQ/aY2kOwstpDSszaQ+Pl2kNc/9pD9hjbQ48y20NKTNtD42XbQ31/20P2mNtD
sLLbQynM20PD5dtDff/bQxcZ3EO8NNxDSkzcQ8Nl3ENcf9xD9pjcQ7Cy3ENKzNxDw+XcQ33/
3EP2GN1DsDLdQylM3UPjZd1DXH/dQxeZ3UOwst1DSszdQ+Pl3UN9/91DFhneQ5Ay3kNKTN5D
w2XeQ31/3kMWmd5DsLLeQ0rM3kPD5d5Dff/eQxYZ30OQMt9DSkzfQ+Rl30N9f99DFpnfQ5Cy
30MpzN9Dw+XfQ1z/30P2GOBD8jLgQ+5M4EPkZeBDfX/gQ/aY4EOWs+BDSszgQ8Pl4ENc/+BD
9hjhQ5Ay4UNKTOFDw2XhQ31/4UP2mOFDsLLhQ0rM4UME5uFDqgHiQ/YY4kOQMuJDKUziQ8Nl
4kNcf+JD9pjiQ7Cy4kNKzOJD5OXiQ1z/4kMWGeNDkDLjQylM40PDZeNDfX/jQ/aY40OQsuND
KczjQ8Pl40Nc/+NDFhnkQ5Ay5EMpTORD5GXkQ31/5EMWmeRDkLLkQ2rM5EPD5eRDXP/kQxYZ
5UOQMuVDSkzlQ8Nl5UNcf+VD9pjlQ5Cy5UNKzOVD5OXlQ33/5UP2GOZDkDLmQylM5kPkZeZD
fX/mQ/aY5kOwsuZD9M3mQ8Pl5kNc/+ZD9hjnQ5Ay50MpTOdDw2XnQ1x/50MWmedDkLLnQ0rM
50Pk5edDywHoQxYZ6EOQMuhDKUzoQ8Nl6EO+f+hD9pjoQ5Cy6EMpzOhDw+XoQ1z/6EM+GulD
kDLpQ0pM6UPDZelDXH/pQ/aY6UOQsulDKczpQ+Tl6UNc/+lD9hjqQ7Ay6kMpTOpDw2XqQ1x/
6kMWmepDsLLqQynM6kPD5epDff/qQxYZ60OQMutDKUzrQ8Nl60Ncf+tD9pjrQ5Cy60MpzOtD
JebrQ1z/60MWGexDkDLsQylM7EPkZexDfX/sQ/aY7EOQsuxDVs7sQ8Pl7ENc/+xD9hjtQ5Ay
7UMpTO1Dw2XtQ1x/7UP2mO1DkLLtQynM7UPD5e1DXP/tQzcZ7kOwMu5DKUzuQ8Nl7kNcf+5D
HZruQ5Cy7kMpzO5DBObuQ1z/7kP2GO9DkDLvQylM70PDZe9DXH/vQ/aY70Owsu9DSszvQ8Pl
70Nc/+9DFhnwQ5Ay8EMpTPBDw2XwQ31/8EMWmfBDkLLwQ0rM8EPk5fBDXP/wQ/YY8UOQMvFD
SkzxQ+Rl8UN9f/FDI5vxQ7Cy8UNqzPFD5OXxQ57/8UMWGfJDsDLyQ0pM8kPkZfJDfX/yQxaZ
8kOwsvJDSszyQ+Tl8kN9//JDFhnzQ7Ay80NKTPND5GXzQ31/80MWmfNDsLLzQ0rM80Pk5fND
ff/zQxYZ9EPyMvRDSkz0Q+Rl9EN9f/RDFpn0Q7Cy9ENKzPRDw+X0Q33/9EMWGfVDsDL1Q0pM
9UPkZfVDIYD1QxaZ9UOwsvVDSsz1Q+Tl9UN9//VDFhn2Q5Ay9kPuTPZD5GX2Q31/9kMWmfZD
sLL2Q0rM9kPk5fZDXP/2QxYZ90OwMvdDSkz3Q+Rl90N9f/dDFpn3Q5Cy90NKzPdD5OX3Q33/
90MWGfhDsDL4Q0pM+EPkZfhDfX/4Q/aY+EOwsvhDSsz4Q+Tl+ENc//hDFhn5QzMz+UNKTPlD
Zmb5Q1x/+UMWmflDsLL5Q0rM+UNG5vlDff/5QxYZ+kOQMvpDKUz6Q+Rl+kN9f/pD9pj6Q/Ky
+kMpzPpD5OX6Q33/+kO6GftDsDL7Q0pM+0PkZftDfX/7QxaZ+0OwsvtDSsz7Q+Tl+0N9//tD
Fhn8Q7Ay/ENKTPxDw2X8Q31//EMWmfxDkLL8Q0rM/EPD5fxDff/8QxYZ/UOQMv1DSkz9Q+Rl
/UN9f/1DFpn9Q9Gy/UNKzP1D5OX9Q1z//UP2GP5DkDL+Q0pM/kPCZf5Dnn/+QxaZ/kOwsv5D
Kcz+Q8Ll/kMhAP9DFhn/Q7Ay/0NKTP9D5GX/Q7CC/0MWmf9DsLL/Q0rM/0PC5f9DXP//Q6wM
AERYGQBEJSYARPIyAESuPwBEi0wAREhZAEQUZgBE4XIARL5/AER7jABEWJkARCWmAEThsgBE
vr8ARIvMAER52QBEJeYARPLyAESu/wBEiwwBREgZAUQlJgFE4TIBRL4/AUR7TAFESFkBREZm
AUThcgFEvn8BRHuMAURYmQFEJaYBRPKyAUS+vwFEi8wBRFjZAUR35gFE4fIBRK7/AUR7DAJE
WBkCRBQmAkQSMwJEvj8CRN1MAkRIWQJEJWYCRPJyAkSufwJEvIwCREiZAkQUpgJE8rICRL6/
AkR7zAJEWNkCRCXmAkTy8gJEvv8CRHsMA0RYGQNEFCYDRPIyA0S+PwNEe0wDREhZA0QlZgNE
8nIDRK5/A0R7jANEWJkDRFamA0ThsgNErr8DRHvMA0RI2QNEFOYDRPLyA0S+/wNEewwEREgZ
BEQUJgRE4TIERL4/BERWTgRESFkERBRmBETycgRErn8ERIuMBERYmQREJaYERPKyBETPvwRE
e8wERFjZBEQl5gRE8vIERL7/BESLDAVESBkFRBQmBUThMgVErj8FRItMBURYWQVEFGYFROFy
BUS+fwVEe4wFRHmZBUQlpgVE8rIFRK6/BUTNzAVESNkFRCXmBUQS8wVEvv8FRHsMBkRIGQZE
FCYGRPIyBkS+PwZEe0wGREhZBkQUZgZEtnMGRL5/BkSLjAZESJkGRCWmBkQftQZEvr8GRHvM
BkRI2QZEFOYGRPLyBkS+/wZEewwHREgZB0QUJgdE4TIHRK4/B0R7TAdESFkHRBRmB0ThcgdE
rn8HRHuMB0RImQdEFKYHROGyB0SuvwdEe8wHREjZB0QU5gdE4fIHRK7/B0R7DAhEeRkIRBQm
CEThMghErj8IRItMCERIWQhEFGYIROFyCESufwhEe4wIREiZCEQUpghE4bIIRL6/CER7zAhE
7NkIRBTmCETy8ghEvv8IRHsMCURIGQlEFCYJRPIyCUTwPwlEcU0JRFhZCUQlZglEOnQJRL5/
CUSLjAlEWJkJRCWmCUTysglEvr8JRIvMCURY2QlEJeYJRPLyCUS+/wlEiwwKRHkZCkQlJgpE
8jIKRL4/CkSLTApEWFkKRCVmCkTycgpEvn8KRIuMCkS6mQpEJaYKRPKyCkS+vwpEi8wKRFjZ
CkQl5gpE8vIKRL7/CkSLDAtEWBkLRCUmC0TyMgtEvj8LRItMC0RYWQtEFGYLRAJzC0S+fwtE
i4wLRFiZC0QlpgtE8rILRL6/C0SLzAtELdoLRCXmC0Ty8gtE</AssayXData><AssayYData Points="900">Gdjvvs7Q7L7Uj+2+pKHrvlKs6r7GLuq+NoDrvuxu6r6psOi+xufpvtPD675D7Om+W8bnvon9
6r5faOe+ZLfpvigt6b7KGuu+DATqvtg+6L6Byui+durnviFO6r7RlOi+MsXlvmMO6b5MWOW+
cEbovvP+6L5SXui+2T7nvhQb6b6Duum+pczovqyy575IiOq+csnpvsoZ6b7ou+i+Nh/svubJ
575glOi+lqbmvidR6L52Huq+NVHpvtmX6L5eV+m+Jqvovmuk6r7Ppei+Sn/pvnCM6b4cmOe+
rafnvm6F5r7D9+i+lx3pvk3g5r4t9ee+IvPnvtqC5771Y+m+66fmvvsS5b63bOe+Vkzpvt7T
6b6q7ea+kw/pvqWx6L5+Zei+HR/rvqSz6L43Hui+gzvovgbv575qYOa+SJbnvhC1577VP+i+
n9jovtgs577BS+a+ht7lvvc75778/Om+Yc/mvkSC6b4oQei+Jvzqvm3I5b6mX+m+invpvp9d
6L4U7eS+6uPmvnO4576JQOe+Hg3mvt+T5b7oO+e+SALnvlRz6L4ICei+hyvnvpWk5777J+q+
uQbpvs3q6L5iwee+x6nnvj8/6L5Ccui+17vnvhZK6b51a+e+8xLnvhNg6L4XdOm+T+Xmvvh9
6L4RX+e+itjovkui5r7z8+i+etHovnNF6L4iYue+tDzovibE6b7HcOe+p9Xpvn1F574Rgei+
hA3pvjgj6b50Sue+ASznvrBA6L7OM+W+t+PpvsMX6L43oue+ONjnvoZb6b4Xwue+KnTmvt1y
5r6Vmei+XIrmvvJP6L5rsOe+vK3nvmEV5r47Lee+3m7ovnw45r6iW+i+Pk3mvvWY5r7p7ei+
fX3lvgYF5r6Chue+ePnmvncN576mhee+rornvkv66L6Xjui+/Ofpvt3A5r5pYOW+Fp/lvugp
6L4TGei+4QvmvuBB6L53uue+xe/lvjz55b4/QOm+qJnmvq1t6L4ZMem+OyfovtzA5L7om+e+
/k/nvusT575UBuq+PYnmvkln5b4aj+W+BmPmvl1T5r4aA+W+mzjmvgjQ5r6dDOe+DjbmvtAD
6b53H+m+nXnmvhjA5r7CdOe+UEvnvgdY6L7Z4ue+2/XlvloE575K7eS+GoXjvq9A5r737ei+
V1/mvluH5b5tEum+yPTlvr+i5b6zqOa+8mHpvnu4576zLee+HG/lvjao6L4lKOa+zFzmvta+
5r4Yzee+TRbnvj6Q477BHei+n2rlvpxX5r4Daua+86HkvvIa5b7Q8uS+KNLnvn/65r4j4ee+
5C/kvt2T574Ikui+2YHlvtnG5b4yh+e+31novnTl5b5qy+S+zkTmvqoz576FYOS+kdflvsMv
5b4rPuS+pFHlvmsw5L5p9+e+C+zlvkya5b7jzeW+++3kvtkG5b4FjuW+gQTlvg4Q5b610+a+
noflvu774r4LdOS+SOrmvr0H5r7dsuW+blPkvo525749weO+OAjlvhXy5b76Rea+Nz/mvoJA
5L7PJeW+/2Hlvuh85b5YTOe+nyLlvvEV5b5uhOS+H4DkvnNH5r7Q1eS+IUDmvizx5L51K+e+
TH/mvobC5r6NxOO+tb/mvt3U5L486ua+Ta7mvtlu5L5HUeW+aS3lvgSe5r7ALeS+BqnkvuLA
476KAOW+jsbkvhqb5L5ha+K+fSvkvtQw5L5ql+O+XXHkvk365L6mleS+yOzlvtpI5r7GGee+
ODDlvt8K5L5YS+a+kx7jvlfN575AHuW+XUjkvl+o474I7OS+CSDkvnOK4r7LSuK+Z0Pmvjl7
5L6i7+K+iKbmvuh/5L7lR+K+Wlzmviwu5L41euW+F6Llvq8p4r7b8+S+NOrivnPF474l++S+
It/ivlsZ574KLuS+o6DhvjpL5L4y/+O+ZMDlvgo15L5WS+S+V/jjvogT5b6xgeG+lAjjvves
4b5f8ea+9U7kvoho475wyuS+/dTmvpMy5L6y9+G+HDPkvsG64r67YuS+cwTkvjJH4r7sVOO+
BYjhvoD4475D2eG+kDbmvmaX4r5kjuW+PdrjvnxM4b61IuO+GvrgvoAT5b61hOG+knbhvqFb
474Lt+K+kVHhvk8a477qauK+KO/jvpZY477YFeS+8MTjvluW474CguO+9UjkvpOM4r5eGeG+
93bivkq54b67wuC+SHPivk87474b8eK+6aHfvjh54L6HnuW+xGTjvnTk475qmeK+VBvhvm9r
4r7ofeO+XdTivpLU4r7+SOC+8jLjvgXG4L5NBOG+YyrhvjNm477HYeO+isvfvoxM4b5K1eC+
fbvjvk8h474qi+G+pjrevpoJ4758K+G+H6zhvu674L5+dOK+TnzhvnH14b4wseK+HNPgvlW4
4L7YFOG+3T7hvs9N4L6TEeK+rybgvhPB375rRuK+AG7fvjQP4b4oO+K+Jg/hvtVA4r4V9d6+
GqnhvhKM4b7HVOK+HB/fvi0Z4L6D69++SOXcvhNY4L4LMOG+sWbgvnHs4L5LjN6+gPTgvijy
4L4vyOC+t2PhvsNd4r7PDOG+oKDlvo/m4r6mx+G+AAvfvjwH4b7H9N++B/bjvvmx4b7XuN6+
w+/fvtgy4L4r4+K+9SvgvnK+4L41ZuG+3cjfvnpH4L7Kz9++MgfhvhtA4761/t2+Ia3eviTL
377seuG+bzrgvp474L47VuG+8yrfvrzM4L6cTeK+1Bnhvle44b5Ob9++Bzzfvoqt4b7qCt6+
O53gvh/R3r6Wm9++KvTfvjRk4b6x/96+eNHhvopi4b6mWd++B8Pfvowp375KMt++r3HfvlZl
4L4yNuC+pB7evhR43b7r896+dlfdvvdm4b652N2+q+HfvjHq374Vr+K+KDDdvimZ3753l+C+
iMPhvhSV3r4yNN2+4IPfvt7S3L7IAN6+rKjhvh+L3r5K99+++YHevmkD4L7EoeG+ogngviTH
377YQN6+CW/gvlpH4L7y3t6+pbreviuJ3b7S4OC+qsDevuxP3L4Xp9++l7/evhSQ3b7H0+C+
HCbfvvZh376KAt++en/fvq1z4b6qld++rY3gvtbA4L6T+9u+qJzfvg/L3r6s+N2+5kvfvmHN
3r5zZ92+HEXcvlGa3r48Nt6+hUHfvjo+4L7mXt6+boDdvgEF3r4o3d6+aSHdvtsd4L6p/du+
fxHfvtbo4r7TS92+5/Pgvmce3b6k29y+qEzcvmaI3L5XDt2+Zn3dvsQ23r6lrN++hd7dvv+q
276o896+OFvgvi1M3L4d5d2+oUXevjCN377mz92+0PHcvri33r4vK96+SYXcvmgY276MWd2+
isbcvikX3b6gGt2+uAbevoBG3L6oit2+EALfvpdr3L4zFN2+U5vcvliS277Tsdu+m4/bvqgY
3r5lft2+6ZPdvtir3r5zYd2+8RDevvaE3L4F1tq+RF/cvpW82r5H7ty+hkDZvmx33r6gJty+
dy/bvnwS3b6ebN++PyLdvtWg3r6u0ty+BTbcvpHs3L7hp9y+8Gnbvkk53b5wU9y+ZbDcvsom
274iodq+/9bcvr1j2759Ytu+kJ3bvoda3L59Y96+IXbbvn742b7XWt2+qXjcvs2i3L4rGt2+
Djjcvmkx3L5C1Nm+WzzavuLI3b4a9tu+Urzbvsj02r6z8Ni+W7DbvmKv3b7Xx92+MTvdvupj
275P3dy+IovbvrJB3b4TuNy+5Hvevo9P2r4JiNy+pjPbvmzp2L4U7tq+zGLbvkLK3b4gpti+
DXTcvgCT2r7p69u+fMPbvgSE275katy+Cq7Zvhpc3L7xbNu+qlzcvkPC275wMdy+Sj/avh0/
2b7xytm+78/bvguU3L610de+eHLavntk2b4xHdu+q2XbvmdG2b7btNu+Btfavvlz277RItu+
8wjdvm6Z2b66NNu+OJjbvjhH2r55CNm+dNbcvn732L5XS9i+k6/avnFA1r5Jitm+YsvZvqfp
2b6MMNu+ETjavsre3L7dXNi+z63aviAW275iitm+23XcvqxM3L61o9q+d43ZvugT2r42QNi+
Q1TYvh2D2b66jti+DKrXviGa2b5tRdm+0HnavhZ43L625dm+HtDZvhi32r68hNm+ATLcvqjJ
2b6rZNm+QJbZvjGC174rG9y+By3XviXo175vW9m+NKjZvlyD3L5U/ta+t8LZvqZO2b72ANq+
bwfYvvjZ1b5/Z9u+hWTavmio2b6efNm+ZXfavpX52b5f9Ni+zDXZvhjk2b5Hr9i+t2zavji+
2L6TzNi+eE3XvkgJ2L76INm+t4jZvtuZ2r53ldq+6j/avifB2r7/4Ni+JqLZvmuV2b7UUdm+
tSrXvsZk1r4lt9i+q3HYvmKT1r6BCdi+wXzYvjwK2L64etW+3Cnavp1n1r6RE9q+fuzYvmH0
1777m9m+exnYvtVP177/adu+D/DVvhbe176Zhda+ivXXvjeB175H99a+2wfYvjA0176b1de+
BUPXvvUM2r5NrNe+43fZvr9F2b7G9te+cPnWvkPm176H5di+/YTYvstO175tT9q+4dvXvs7O
175oS9W+OFTVvl7R1r6NNtm+DXzXviQ31b6RUNW+OYTZvvK81r4FNNe+Vg/XvjCe1L7/59i+
rfPXvqpu2b44FNq+AgPXviux1r5PgNe+vV/VvksC176Z9Na+wkHVvqHW1r5TW9e+LNfXvtI+
1b4rHde+/MHWvv5s1756gNe+BtPVvkjE2L6gKde+TRnWvrpc2L4IWda+1QvXvph21b7u7Na+
VLvWvkZD175cHde+1K7Yvl/61r73vdW++7XUvmus1r7i7ti+</AssayYData></Step><Step><CommonData><SampleLocation>11</SampleLocation><SampleID></SampleID><SampleGroup></SampleGroup><SampleInfo></SampleInfo><SampleRow>D</SampleRow><SamplePlate>1</SamplePlate><WellType>REGENERATION</WellType><Concentration>-1</Concentration><ConcentrationUnits>µg/ml</ConcentrationUnits><MolarConcentration>-1</MolarConcentration><MolarConcUnits>nM</MolarConcUnits><MolecularWeight>-1</MolecularWeight><Temperature>30</Temperature><StartTime>3414383</StartTime><AssayTime>5</AssayTime></CommonData><FlowRate>1000</FlowRate><StepType>KREGENERATION</StepType><StepName>Regeneration2</StepName><StepStatus>OK</StepStatus><ActualTime>4.99901</ActualTime><CycleTime>0.2</CycleTime><AssayXData Points="25">v/8LRIwMDERIGQxEFSYMROIyDESvPwxEe0wMREhZDEQlZgxE8nIMRL9/DER7jAxEWZkMRBWm
DETisgxEv78MRHvMDERI2QxEJeYMRPLyDESv/wxEewwNRFkZDUQlJg1E4jINRA==</AssayXData><AssayYData Points="25">X0eOwBi+lMAn65jAMeebwLJqnsAVtaDAsEOiwNXNo8AoAqXA1TOmwNJIp8BoJKjAdv6owOTg
qcCKharABE+rwJ8OrMA/gqzA1BKtwH1+rcAqCa7AcamuwH78rsB7Yq/AI7avwA==</AssayYData></Step><Step><CommonData><SampleLocation>12</SampleLocation><SampleID></SampleID><SampleGroup></SampleGroup><SampleInfo></SampleInfo><SampleRow>D</SampleRow><SamplePlate>1</SamplePlate><WellType>NEUTRALIZATION</WellType><Concentration>-1</Concentration><ConcentrationUnits>µg/ml</ConcentrationUnits><MolarConcentration>-1</MolarConcentration><MolarConcUnits>nM</MolarConcUnits><MolecularWeight>-1</MolecularWeight><Temperature>30</Temperature><StartTime>3430679</StartTime><AssayTime>5</AssayTime></CommonData><FlowRate>1000</FlowRate><StepType>KREGENERATION</StepType><StepName>Regeneration2</StepName><StepStatus>OK</StepStatus><ActualTime>4.99999</ActualTime><CycleTime>0.2</CycleTime><AssayXData Points="25">rz8NRGtMDUQ4WQ1EBWYNRNJyDUSffw1EfIwNREmZDUQFpg1E0rINRJ+/DURrzA1EONkNRAXm
DUTS8g1En/8NRHwMDkRJGQ5EBSYOROIyDkSvPw5Ea0wORDRbDkQVZg5E4nIORA==</AssayXData><AssayYData Points="25">Ljd2vw91a7/RK2O/y3Fbv+OGVL+fV0+/1jdMv207SL93lUW/iBxDv3F3P78hWT6/ENs7v0uc
Ob/O7ji/0sE2v0mlNb8gqTS/T/ozv1JeMr/wSzG/WVsvv6cTL79xVi6/P1ktvw==</AssayYData></Step><Step><CommonData><SampleLocation>11</SampleLocation><SampleID></SampleID><SampleGroup></SampleGroup><SampleInfo></SampleInfo><SampleRow>D</SampleRow><SamplePlate>1</SamplePlate><WellType>REGENERATION</WellType><Concentration>-1</Concentration><ConcentrationUnits>µg/ml</ConcentrationUnits><MolarConcentration>-1</MolarConcentration><MolarConcUnits>nM</MolarConcUnits><MolecularWeight>-1</MolecularWeight><Temperature>30</Temperature><StartTime>3447266</StartTime><AssayTime>5</AssayTime></CommonData><FlowRate>1000</FlowRate><StepType>KREGENERATION</StepType><StepName>Regeneration2</StepName><StepStatus>OK</StepStatus><ActualTime>4.99901</ActualTime><CycleTime>0.2</CycleTime><AssayXData Points="25">r38ORHyMDkRJmQ5EFaYORNKyDkSfvw5Ea8wORDjZDkQF5g5E0vIORJ//DkRrDA9EOBkPRAUm
D0TSMg9Enz8PRGtMD0Q4WQ9EFWYPRNJyD0Sffw9Ea4wPRDiZD0QFpg9E0rIPRA==</AssayXData><AssayYData Points="25">+3SfwA2Co8BQ86XARbGnwK38qMD4LarAWP2qwELsq8CIjKzA5ButwGmWrcBm8K3ARoyuwOj2
rsDWZ6/AE9ivwOMWsMCvcbDAveWwwHoyscCPSrHA8N+xwDT7scAKIbLAMVmywA==</AssayYData></Step><Step><CommonData><SampleLocation>12</SampleLocation><SampleID></SampleID><SampleGroup></SampleGroup><SampleInfo></SampleInfo><SampleRow>D</SampleRow><SamplePlate>1</SamplePlate><WellType>NEUTRALIZATION</WellType><Concentration>-1</Concentration><ConcentrationUnits>µg/ml</ConcentrationUnits><MolarConcentration>-1</MolarConcentration><MolarConcUnits>nM</MolarConcUnits><MolecularWeight>-1</MolecularWeight><Temperature>30</Temperature><StartTime>3463543</StartTime><AssayTime>5</AssayTime></CommonData><FlowRate>1000</FlowRate><StepType>KREGENERATION</StepType><StepName>Regeneration2</StepName><StepStatus>OK</StepStatus><ActualTime>4.99901</ActualTime><CycleTime>0.2</CycleTime><AssayXData Points="25">n78PRFvMD0Q52Q9E9eUPRMLyD0SP/w9ErQwQRDkZEET1JRBEwjIQRI8/EERsTBBEOVkQRPVl
EETSchBEn38QRFuMEEQomRBE9aUQRNKyEESPvxBEW8wQRDnZEET15RBEwvIQRA==</AssayXData><AssayYData Points="25">LXNnv2GeW7/HkFG/xghJvzeiQ7+qCz6/Xq84vw3WNr/1mzK/J2cwv1Y8Lr8GESu/O5kpv7Ad
J7+n7ya/rjYkvwrnI7+AYiG/O3Efv/7yH7+OeB2/tDsdv/nhHL8u+hu/De0avw==</AssayYData></Step><Step><CommonData><SampleLocation>11</SampleLocation><SampleID></SampleID><SampleGroup></SampleGroup><SampleInfo></SampleInfo><SampleRow>D</SampleRow><SamplePlate>1</SamplePlate><WellType>REGENERATION</WellType><Concentration>-1</Concentration><ConcentrationUnits>µg/ml</ConcentrationUnits><MolarConcentration>-1</MolarConcentration><MolarConcUnits>nM</MolarConcUnits><MolecularWeight>-1</MolecularWeight><Temperature>30</Temperature><StartTime>3479666</StartTime><AssayTime>5</AssayTime></CommonData><FlowRate>1000</FlowRate><StepType>KREGENERATION</StepType><StepName>Regeneration2</StepName><StepStatus>OK</StepStatus><ActualTime>4.99901</ActualTime><CycleTime>0.2</CycleTime><AssayXData Points="25">j/8QRFwMEUQYGRFE9SURRMIyEUR/PxFES0wRRBhZEUTlZRFEwnIRRI9/EURcjBFEGJkRRPWl
EUTCshFEj78RREvMEUQY2RFE5eURRMLyEUR//xFESwwSRCkZEkTlJRJEsjISRA==</AssayXData><AssayYData Points="25">KMqfwNzRo8BwCKbAqbOnwLjoqMB95anAOtuqwJuOq8Bd86vA7qaswDoKrcAIg63AT/atwIsq
rsAHnK7ArPeuwCFXr8Azbq/AIdqvwFwYsMCRhbDApZawwDa/sMDjDrHAlxaxwA==</AssayYData></Step><Step><CommonData><SampleLocation>12</SampleLocation><SampleID></SampleID><SampleGroup></SampleGroup><SampleInfo></SampleInfo><SampleRow>D</SampleRow><SamplePlate>1</SamplePlate><WellType>NEUTRALIZATION</WellType><Concentration>-1</Concentration><ConcentrationUnits>µg/ml</ConcentrationUnits><MolarConcentration>-1</MolarConcentration><MolarConcUnits>nM</MolarConcUnits><MolecularWeight>-1</MolecularWeight><Temperature>30</Temperature><StartTime>3496109</StartTime><AssayTime>5</AssayTime></CommonData><FlowRate>1000</FlowRate><StepType>KREGENERATION</StepType><StepName>Regeneration2</StepName><StepStatus>OK</StepStatus><ActualTime>4.99901</ActualTime><CycleTime>0.2</CycleTime><AssayXData Points="25">fz8SRDtMEkSLWRJEBmYSRLJyEkRvfxJEO4wSRAiZEkTVpRJEsrISRG+/EkQ7zBJECNkSROXl
EkSi8hJEb/8SRDsME0QIGRNE1SUTRKIyE0SgPxNEjUwTRBlZE0Q3ZhNEonITRA==</AssayXData><AssayYData Points="25">T+xNv1XhQ7+WYjq/AUoxv8/+K78yTSW/Afchv3d9Hr/FJRu/xbsXv+9JFb/b1hO/UnYQv5Ye
Dr899wy/C3gLv2uECr+7/Ae/3uIHv534Bb8kiwW/T7kDv4cOA7/rNQK/WEkCvw==</AssayYData></Step><Step><CommonData><SampleLocation>1</SampleLocation><SampleID></SampleID><SampleGroup></SampleGroup><SampleInfo></SampleInfo><SampleRow>D</SampleRow><SamplePlate>1</SamplePlate><WellType>BUFFER</WellType><Concentration>-1</Concentration><ConcentrationUnits>µg/ml</ConcentrationUnits><MolarConcentration>-1</MolarConcentration><MolarConcUnits>nM</MolarConcUnits><MolecularWeight>-1</MolecularWeight><Temperature>30</Temperature><StartTime>3511000</StartTime><AssayTime>30</AssayTime></CommonData><FlowRate>1000</FlowRate><StepType>BASELINE</StepType><StepName>Baseline2</StepName><StepStatus>OK</StepStatus><ActualTime>30</ActualTime><CycleTime>0.2</CycleTime><AssayXData Points="150">b38TRCuME0T4mBNExaUTRJKyE0RfvxNEK8wTRPjYE0TV5RNEkvITRF//E0Q8DBRECRkURNUl
FESSMhREXz8URCtMFET4WBRExWUURJJyFERffxREK4wURA+aFETVpRREorIURF+/FEQ8zBRE
+NgURNXlFESS8hREwf8URCsMFUQJGRVE1SUVRJIyFUSxPxVEK0wVRAlZFUTFZRVEknIVRF9/
FUQrjBVE+JgVRMWlFUSSshVEX78VRDzMFUQJ2RVExeUVRKLyFUR//xVEPAwWRPgYFkTVJRZE
kjIWRF8/FkQrTBZECVkWRNVlFkSSchZEX38WRCuMFkT4mBZExaUWRJKyFkRvvxZEK8wWRPjY
FkTF5RZE9PIWRF//FkQrDBdE+BgXRMUlF0SSMhdEbz8XRCtMF0T4WBdExWUXRKJyF0RffxdE
K4wXRPiYF0TFpRdEorIXRF+/F0QrzBdE+NgXRMXlF0SS8hdEX/8XRCsMGEQJGRhEiiYYRJIy
GERfPxhEXUwYRAlZGETFZRhEknIYRLF/GEQrjBhE+JgYRPalGESSshhEf78YRODMGET42BhE
xeUYRKLyGERf/xhEPAwZRAkZGUTFJRlEkjIZRG8/GUQ8TBlE+FgZRMVlGUSichlEb38ZRCuM
GUQJmRlE1aUZRKKyGURfvxlEPMwZRAnZGUTV5RlEovIZRHUAGkQ8DBpECRkaRNUlGkSiMhpE
AkAaRDxMGkQJWRpE1WUaRKJyGkRvfxpEPIwaRAmZGkTVpRpEorIaRG+/GkQ8zBpECdkaRNXl
GkSi8hpE</AssayXData><AssayYData Points="150">kevtvjLU7b5beOq+azzuvmOs6b7lVOu+mE7pvq476b6J+OK+XsTlvmZ55b7KsuS+pNPhvkld
477dCeO+GU7ivmew374hYeK+Xordvuh/4L7cid2+H5DcvjTX3L7flt6+Fsjbvrgj3L6Ou9q+
slbZvsyJ2L4c9Ni+HzfcvqXj1L7VsNe+mnTWvmF32b5l59W+zlDWvoTR1r7ZyNS+uKbVvqqV
1L6nJ9W+sSHUvvX10r7EdtK+HoHPvj2y0L5XQ9S+wD3Rvkc5z7496tC+U5vPvgGyz77/b8++
XHDPvrWbz75Urs2+fBTOvgQez76R6Mu+FVTMviWUzb7ntcm+dD/NvsVpzL7Bkcq++ILMvttc
yb4tZ8e+u0/JvkFayr4Ffse+iETHvlbsxb75Jsi+pGfEvkuWx77s4Me+VX7IvuMiyb7o5sS+
gsnEvkiWxr7Ce8O+2crDvqE1wr7zfsG+FtHBvmenwb7dNsK+QA/Evv9twr7pxMC+HbXCvt10
wb5YwMC+fEDAvoGWwb55DMK+ScHAvm+Nv75/x76+5pjBvi5wv74/YL6+gu6+vrPzvL72Gb2+
GoG/vlB0wb5J67++ik27vmOXvb5epb2+/7W7vn+SuL6Yj72+Dx66vp6zvL7Zp7u+Pt69vo/0
ub6Inby++le8vqjtuL6WX7q+aiy5vlPEub7IaLq+anW5vpP6uL6eAbq+Bc67vmt8uL56t7i+
Yyi5vivGtb6Oo7W+QuW3vqB3t75iEra+Dsu2vggztb6gD7a+ai23vukYtr7jzra+gGq0vkEd
tr6sw7W+</AssayYData></Step><Step><CommonData><SampleLocation>1</SampleLocation><SampleID></SampleID><SampleGroup></SampleGroup><SampleInfo></SampleInfo><SampleRow>D</SampleRow><SamplePlate>1</SamplePlate><WellType>BUFFER</WellType><Concentration>-1</Concentration><ConcentrationUnits>µg/ml</ConcentrationUnits><MolarConcentration>-1</MolarConcentration><MolarConcUnits>nM</MolarConcUnits><MolecularWeight>-1</MolecularWeight><Temperature>30</Temperature><StartTime>3542136</StartTime><AssayTime>80</AssayTime></CommonData><FlowRate>1000</FlowRate><StepType>LOADING</StepType><StepName>Loading</StepName><StepStatus>OK</StepStatus><ActualTime>79.999</ActualTime><CycleTime>0.2</CycleTime><AssayXData Points="400">b/8aRDwMG0QJGRtE1SUbRJIyG0RvPxtEK0wbRAlZG0TVZRtEknIbRG9/G0Q8jBtECZkbRNWl
G0SishtEX78bRCvMG0QJ2RtE1eUbRKLyG0Rv/xtEKwwcRAkZHETVJRxEojIcRF8/HEQ8TBxE
CVkcRNVlHESichxEb38cRDyMHET4mBxExaUcRJKyHERvvxxEPMwcRAnZHETF5RxEovIcRF//
HEQ8DB1ECRkdRMUlHUSiMh1EXz8dRDxMHUQJWR1E1WUdRKJyHURffx1EPIwdRPiYHUTFpR1E
krIdRG+/HUQ8zB1ECdkdRMXlHUSS8h1EkP8dRH0MHkQJGR5E1SUeRKIyHkRfPx5EK0weRPhY
HkQHZh5EonIeRG9/HkQrjB5ECZkeRCemHkSSsh5EX78eRDzMHkQJ2R5E1eUeRKLyHkRf/x5E
KwwfRAkZH0TFJR9EkjIfRKA/H0Q8TB9ECVkfRMVlH0SSch9Ef38fRCuMH0QZmR9E1aUfRJKy
H0R/vx9EPMwfRPjYH0TV5R9EovIfRF//H0Q8DCBECRkgRMUlIESSMiBEbz8gRDxMIET4WCBE
xWUgRJJyIERvfyBEK4wgRBmZIETFpSBEorIgRF+/IEQ8zCBE+NggRMXlIESi8iBEX/8gRCsM
IUT4GCFE1SUhRJIyIURfPyFEK0whRPhYIUTFZSFEknIhRG9/IUQrjCFE+JghRNWlIUSSsiFE
b78hRCvMIUQJ2SFE5uUhRJLyIURv/yFEPAwiRPgYIkTFJSJEkjIiRF8/IkQrTCJE+FgiRNVl
IkSiciJEX38iRDyMIkT4mCJE1aUiRJKyIkRfvyJEK8wiRPjYIkTF5SJEovIiRF//IkQ8DCNE
KRkjRMUlI0TDMiNEbz8jRDxMI0QJWSNE1WUjRJJyI0RffyNEK4wjRAmZI0TVpSNEkrIjRG+/
I0QrzCNEe9kjRNXlI0SS8iNEX/8jRCsMJEQJGSRExSUkRKIyJERfPyRE4EwkRPhYJETVZSRE
knIkRF9/JEQ8jCRE+JgkRNWlJERdtCREX78kRDzMJET42CRExeUkRJLyJERf/yREKwwlRPgY
JUTFJSVEkjIlRF8/JUQrTCVE+FglRMVlJUSSciVEb38lRCuMJURamSVExaUlRJKyJUR/vyVE
PMwlRPjYJUTF5SVEkvIlRF//JUQrDCZE+BgmRMUlJkSSMiZEXz8mRDxMJkT4WCZExWUmRLNy
JkRffyZEK4wmRHuZJkTFpSZEorImRF+/JkQrzCZEe9kmRMXlJkSi8iZEX/8mREwMJ0TTGidE
xSUnRKIyJ0RvPydEbUwnRPhYJ0TVZSdEknInRF9/J0QrjCdECZknRMWlJ0SSsidEb78nRDzM
J0QJ2SdExeUnRLPyJ0Rv/ydEPAwoRAkZKETVJShEojIoRG8/KEQ8TChECVkoRIpmKESicihE
b38oRDyMKEQJmShE1aUoRKKyKETRvyhEPMwoRAnZKETV5ShEovIoRG//KEQ8DClECRkpRNUl
KUSiMilE4j8pRDxMKUQJWSlE1WUpRKJyKUTBfylEPIwpRAmZKUTVpSlEorIpRG+/KUQ8zClE
CdkpRNXlKURG8ylEb/8pRDwMKkQJGSpEJyYqRKIyKkRvPypEPEwqRAlZKkTVZSpEonIqRG9/
KkQ8jCpECZkqRMWlKkSisipEX78qRELNKkQJ2SpE1eUqRKLyKkTB/ypEPAwrRAkZK0TVJStE
kjIrRG8/K0Q8TCtECVkrRNVlK0SicitEX38rRDyMK0QJmStENKgrRJKyK0RvvytEPMwrRAnZ
K0TV5StEkvIrRF//K0QrDCxE+BgsRMUlLEQlMyxEbz8sRCtMLEQJWSxExWUsRKJyLERvfyxE
K4wsRAmZLETVpSxEorIsRG+/LEQrzCxE+NgsRNXlLESi8ixEb/8sRCsMLUQJGS1E1SUtRKIy
LURfPy1Ev0wtRAlZLUTVZS1EonItRG9/LUQrjC1ECZktRNWlLUSisi1EX78tRDzMLUQJ2S1E
1eUtRKLyLURv/y1Eig4uRAkZLkTVJS5EkjIuRG8/LkQrTC5ECVkuRNVlLkSSci5Eb38uRDyM
LkQJmS5ExaUuRJKyLkRfvy5EK8wuRPjYLkQX5i5EkvIuRA==</AssayXData><AssayYData Points="400">fzu0vi8Ptb6K4rK+HzK0vr9LtL6wErS+AQq0vp0CtL7DsrC+gCqzvjWnsb4Yd6++G1mwvgKG
sr5zvrC+8ZevvllWs75hRbG+HnCwvi2/sL5766y+miexvq/gsL582LG+BSSuvkd7r76x6a6+
J6ewvjf9rr6INq6+INmrvhQ/rb45N6y+nAmvvv7vrr6zwLC+KhKsvnpSrr5d962+iwetviph
rL50g6u+83CrvsXoq77Yfq6+GZiqvoxTrb7Sy62+226pvi5xrL7mRKq+Tfqpvpnaqr6iJay+
Pl2rvpZfqb6uCau+5muqvjd7q76pIam+mNarvvfqqb4XSam+57epvjULqr5PM6m+sweovjyI
qL4VcKm+ldKpvl9uq74Cyai+K9Wnvm8iqb6Ebqi+qpKovtNDqb7976a+wdqpvpmrqr4oxaW+
4dmlvqLspr73PKe+R6CovgTUpb5RQae+PdSnviD3p76IN6e+ysqlvjIepb7+Rqe+MxulvqnO
o76MaKW+ZxyovjE2pL60a6K+DHChvpy9or6Tr6O+sFqjvnsKo760faO+E0KjvnL4pb4vKqe+
KV6kvhoMpL6IH6a+A/Slvnpsob5zXaO+mO2gvvMapL4/26K+h7ajvl5Oo77uhaC+/tihvnAS
or7kNKG+O6OiviO7or4tCqG+iSuhvtPVn7537KG+qGejvt8+nr7ymqK+pzWhvoybob46nKC+
Roievpexnr5O46C+s8uhvpOkoL4H256+lpugvmO0n74AGKC+ufafvkOAoL5QEJ6+4A+evn1p
n76K+Z6+X9Kevqlvn771zZ2+Z/qgvuHXoL5lgZ6+XbeevgFeob4v1Z6+Gvqbvs9Znr53G5y+
qBOfvtcOnb5lXp++NTyevtPamr6tGp2+VPqavgRtnL4rpp6+ec2ZvhzrnL4w55q+oaOcvjiA
nL54kZu+FP+avl6VnL7Rh5q+1oeZvji/m74m2pq+v62Yvo5Wmr7xDpm+JAuavjq5nL4uIZq+
yxmavqAAmr5p2pW+5eObviEqmr5Nx5m+5r6YvnAPmr6QFZq+GMuZvoNjmL48D5q+hqOZvn8Z
mL7ehJm+LImYvtojmL6LyZm+c7OYvo/umb5ziZi+4OuXvst3mb4RQ5i+jJeZvsc+mL7Sm5i+
NOmXvoCylr612pW+X/WWvk8vlr5o25i+c3uXvhrVlr6SO5e+AoGXvp8mmr5xBJa+i0eXvvsZ
l76/f5W+hJ2WvsXdlr4pb5a+ag6VvqxylL4ZbZa+o6iUvrwbl75Uy5a+c8yWvhZpl74d8ZS+
GJiUvsZhlb7xTpS+7IuUvhjtkr6vyJO+hsCVvh2WlL4OW5K+aUCWvr1wlr4IHZS+LwmUviLk
kL5k9pS+sQOUvmEvlb7IUZO+6cmRvin3kb5vaJG+TOmRvl5ulL5fOZO+GNeSvhWQk75k1JC+
Y6CRvk1Ikr4NTpK+H2uRvownkL5IsZG+cTGUvjBokb4AtZO+kVeUvplykb5lWJC+wFGRvqg8
kL6mXZC+YVaPvvnUkL6fppG+I1iPvhuFkr6OYZK+/qiPvgz/kL4IipC+ZSKTvm0Pkr5E9JC+
oYyQvjuzkb7aY4++p+uPvohmj76bp46+HLiOvleAj74bC4++3deQvq45j75hb4u+XliNvpvS
jL5n7o++iNSOvjOqj7487o6+OnuNvkFYjr4zb4++RKGNvsmHj75keY2+q02Nvh3sjr4+s42+
0fuNvkTHjL7yfY2+56CMvhTkir59AI2+ioGOvhDWjL4NkY2+VT6LvgE8jb6ZPoy+r46Ovmux
jb4ZGoy+jBqNvrYujL4U84y+y4iLvhE5j75y/Iy+wiWNvp1bjL4h6I2+27CMvlhJjL6W3I2+
aG6Kvr+tir452oy+XL+LvsEair48j42+SG2Lvilai74hwoy+MLKKvkbSir6q2Iq+oImJvh3r
ib5EM4q+ZYSMvl+iiL4HGoq+Ju2LvutwjL6fgYu+7XKJvtrjh76/JYq+LdaIvhYji74Ac4m+
h5eJvptQir55EIq+4rqMvh2rh74Jd4e+MjGKvnBwib57vYm+6o2IvoRrh77zWYq+hmCIvlB4
i74s1Ym+NwCIvhoTiL7Lroi+0BqIvrd/iL4coIm+NW+Ivg==</AssayYData></Step><Step><CommonData><SampleLocation>1</SampleLocation><SampleID></SampleID><SampleGroup></SampleGroup><SampleInfo></SampleInfo><SampleRow>D</SampleRow><SamplePlate>1</SamplePlate><WellType>BUFFER</WellType><Concentration>-1</Concentration><ConcentrationUnits>µg/ml</ConcentrationUnits><MolarConcentration>-1</MolarConcentration><MolarConcUnits>nM</MolarConcUnits><MolecularWeight>-1</MolecularWeight><Temperature>30</Temperature><StartTime>3623133</StartTime><AssayTime>30</AssayTime></CommonData><FlowRate>1000</FlowRate><StepType>BASELINE</StepType><StepName>Baseline3</StepName><StepStatus>OK</StepStatus><ActualTime>29.999</ActualTime><CycleTime>0.2</CycleTime><AssayXData Points="150">X/8uRCwML0ToGC9ExSUvRIIyL0RPPy9EG0wvROhYL0TFZS9EknIvRF9/L0QbjC9E+ZgvRMWl
L0SSsi9EX78vRCzML0To2C9EteUvRJLyL0Rf/y9ELAwwROgYMETFJTBEgjIwRE8/MEQsTDBE
+VgwRMVlMESCcjBET38wRCyMMETomDBEtaUwRIKyMERfvzBEG8wwRPnYMES15TBEgvIwRE//
MEQbDDFE+RgxRMUlMUSSMjFEXz8xRBtMMUToWDFEtWUxRIJyMURffzFELIwxROiYMUTFpTFE
grIxRE+/MUQbzDFE+dgxRLXlMUSC8jFEX/8xRCwMMkT5GDJEtSUyRIIyMkRfPzJEG0wyRPlY
MkTFZTJEgnIyRF9/MkQbjDJE+ZgyRMWlMkSCsjJEX78yRCzMMkTo2DJExeUyRILyMkRP/zJE
GwwzRPkYM0S1JTNEgjIzRE8/M0QsTDNE6FgzRLVlM0SCcjNEX38zRCyMM0TomDNESKYzRJKy
M0RPvzNELMwzROjYM0S15TNEkvIzRG//M0QsDDRE6Bg0RLUlNESCMjREXz80RBtMNET5WDRE
tWU0RJJyNERPfzREG4w0ROiYNES1pTREkrI0RE+/NEQbzDRE6Ng0RLXlNESC8jRET/80RBsM
NUToGDVExSU1RIIyNURPPzVEG0w1ROhYNUTFZTVEknI1RE9/NUQbjDVE6Jg1RLWlNUSCsjVE
T781RBvMNUTo2DVEteU1RILyNURP/zVEGww2ROgYNkTFJTZEgjI2RF8/NkQbTDZE6Fg2RMVl
NkSCcjZE</AssayXData><AssayYData Points="150">u1iIvl5MiL7pk4i+pj6EvlvLh77sQ4e+qkmFvkekhr4SHYa+hTWJvkYoiL4MnYW+yi+GvidQ
iL4kooa++RWHvuMkhL4o7YW+uM+FvsD0hb4Inoe+Kh2EvnhShb5SKIe+E8WFvp8Jhb6YnIa+
yQGHvoSdg76bwoK+9gmEvpgQhb43j4S+E5WGvncvg75W6Ia+o0mCvpK4hb7PH4W+NYeHvolH
gr7dJIO+AoOEvhMKhr5UZIW+xFeGvnJQhb5EooO+Cr6Fvs/Fg77YSoO+GUWDvjp0g76S+IG+
IteEvimOg776jYG+C6KEvo33gr7zX4S+ru2CvkPvgL4nhYO+8JyDvuyuf74A64G+bcKDvuJy
gr62qIG+qdqBvrYbgr7TzoG+rbyDvvoAgr4S+oK+LRaBvgjag75pSoG+fV+Dvm8wgb7btIK+
jK5/vufhgr6HfIG+YtWAvpVLgr74bYK+6A5+vlL1f75JMYG+fl+Cvt2pg761JYC+X8CBvr73
f77954O+TcmBvgYEfb7x94G+rKJ9vs8dgb7Ah4C+qn59vmshgr6lJn++X22DvhKEfr77zn6+
OHaBvrRSgr54rYG+3Yt8votIf76d+32+iy57vmjsgb6Bp3y+QlmAvjm8gL6qHIC+aTZ6vhMB
fL4VRH6+ZaF8viwUgL5M1Xu+QAp7vvC1fL5PFHy+DzJ9vqA2fr5h9Hu+gtx9vljueb5O4oC+
vn17vuK6fr5hXHu+Wgt4vpFmeb4oIYC+FCl6vnHffL7z4Hu+/X95vh5uer6Lynu+L416viyJ
fb7X33q+</AssayYData></Step><Step><CommonData><SampleLocation>10</SampleLocation><SampleID>BG505 SOSIP</SampleID><SampleGroup></SampleGroup><SampleInfo></SampleInfo><SampleRow>D</SampleRow><SamplePlate>1</SamplePlate><WellType>KSAMPLE</WellType><Concentration>-1</Concentration><ConcentrationUnits>µg/ml</ConcentrationUnits><MolarConcentration>62.5</MolarConcentration><MolarConcUnits>nM</MolarConcUnits><MolecularWeight>-1</MolecularWeight><Temperature>30</Temperature><StartTime>3662137</StartTime><AssayTime>180</AssayTime></CommonData><FlowRate>600</FlowRate><StepType>ASSOC</StepType><StepName>Association</StepName><StepStatus>OK</StepStatus><ActualTime>180</ActualTime><CycleTime>0.2</CycleTime><AssayXData Points="900">T382RAuMNkTpmDZEtaU2RIKyNkRPvzZEHMw2RNjYNkS15TZEgvI2RE//NkQsDDdE2Bg3RLUl
N0SCMjdETz83RBxMN0TpWDdEpWU3RHJyN0RPfzdEC4w3RNiYN0SlpTdEcrI3RE+/N0QLzDdE
6dg3RLXlN0SC8jdEP/83RAsMOETpGDhEtSU4RJMyOEQ/PzhEC0w4RNhYOESlZThEgnI4RD9/
OEQcjDhE2Jg4RLWlOESCsjhET784RAvMOETp2DhEpeU4RILyOERP/zhECww5ROkYOUS1JTlE
szI5RE8/OUQLTDlE6Vg5RLVlOURycjlET385RByMOUTpmDlEpaU5RHKyOUQ/vzlETcw5RNjY
OUSl5TlEgvI5RD//OUQLDDpE2Bg6RKUlOkRyMjpEPz86RBxMOkTpWDpEpWU6RIJyOkQ/fzpE
C4w6RPmYOkS1pTpEgrI6RD+/OkQLzDpE6dg6RKXlOkQm8zpET/86RAsMO0TYGDtEpSU7RHIy
O0RPPztEC0w7RNhYO0SlZTtEgnI7RE9/O0QLjDtE2Jg7RKWlO0SCsjtEP787RAvMO0TY2DtE
peU7RBbzO0Q//ztECww8ROkYPES1JTxEozI8RD8/PEQLTDxE2Fg8RKVlPERycjxET388RAuM
PETpmDxEtaU8RHKyPERPvzxEC8w8ROnYPEQH5jxEcvI8RD//PEQLDD1E+Rg9RLUlPUSCMj1E
Xz89RAtMPUTYWD1EpWU9RHJyPUQ/fz1EC4w9ROmYPUS1pT1EgrI9RD+/PUQLzD1E2Ng9RKXl
PUST8j1EP/89RAsMPkTpGD5EpSU+RIIyPkQ/Pz5EC0w+RNhYPkSlZT5EcnI+RE9/PkQLjD5E
5Jo+RKWlPkRysj5ET78+RBzMPkTY2D5EpeU+RHLyPkQ//z5EHAw/ROkYP0SlJT9EcjI/RE8/
P0QcTD9E2Fg/RMZlP0Rycj9EX38/RAuMP0TpmD9EpaU/RHKyP0Q/vz9EHMw/RNjYP0S15T9E
gvI/RE//P0QLDEBE2BhARLUlQESCMkBEPz9ARAtMQETYWEBEpWVARHJyQEQ/f0BEC4xAROmY
QES1pUBEcrJARD+/QEQLzEBE6dhARLXlQERy8kBESwFBRAsMQUTYGEFEtSVBRHIyQURPP0FE
C0xBRNhYQUSlZUFEcnJBRE9/QURujEFE2JhBRKWlQUSCskFET79BRBzMQUTp2EFEteVBRILy
QURP/0FEHAxCROkYQkS1JUJEkzJCRE8/QkQcTEJE6VhCRNZlQkSCckJET39CRByMQkTpmEJE
taVCRIKyQkTiv0JEHMxCROnYQkQH5kJEgvJCRE//QkQcDENE6RhDRGomQ0SCMkNETz9DRBxM
Q0TpWENEtWVDRIJyQ0RPf0NEHIxDRDqZQ0S1pUNEgrJDRE+/Q0QLzENE6dhDRLXlQ0SC8kNE
T/9DRBwMRETYGEREtSVERIIyRERPP0REHExEROlYRES1ZUREgnJERE9/REQcjERE2JhERLWl
RESCskRET79ERBzMRETp2ERE5+VERILyRERP/0REHAxFROkYRUSlJUVEgjJFRE8/RUQcTEVE
6VhFRLVlRUSCckVET39FRNCMRUTpmEVEtaVFRIKyRURPv0VEHMxFRAnZRUS15UVEgvJFRE//
RUQLDEZE6RhGRLUlRkSCMkZETz9GRBxMRkTpWEZEtWVGRHJyRkRPf0ZEHIxGROmYRkQHpkZE
grJGRE+/RkQczEZE+dhGRLXlRkRy8kZET/9GRBwMR0TpGEdEpSVHRIIyR0RPP0dEC0xHROlY
R0S1ZUdEgnJHRE9/R0QLjEdE6ZhHRLWlR0SCskdET79HRAvMR0Tp2EdEteVHRBL1R0Q//0dE
nwxIROkYSESlJUhEgjJIRE8/SEQLTEhEKllIRKVlSESCckhET39IRByMSETYmEhEpaVIRIKy
SERPv0hEHMxIRNjYSES15UhEgvJIRD//SEQLDElE6RhJRKUlSUSCMklETz9JRBxMSUTYWElE
pWVJRHJySURPf0lEC4xJROmYSUS1pUlEcrJJRD+/SUQczElE2NhJRLXlSURy8klET/9JRAsM
SkTYGEpEpSVKRIIySkRPP0pEbkxKRNhYSkS1ZUpEgnJKRD9/SkQ9jEpE2JhKRMalSkRyskpE
P79KRBzMSkTY2EpEpeVKRILySkQ//0pEHAxLRNgYS0T3JUtEgjJLRE8/S0QLTEtE2FhLRKVl
S0RycktEP39LRAuMS0TpmEtEtaVLRHKyS0Tiv0tEC8xLROnYS0Sl5UtEgvJLRD//S0QcDExE
6RhMRLUlTESCMkxEPz9MRAtMTETYWExEpWVMRHJyTESGgExEC4xMROmYTESlpUxEcrJMRD+/
TEQLzExE2NhMRKXlTESC8kxET/9MRAsMTUTYGE1EtSVNRIIyTUQ/P01EC0xNRNhYTUS1ZU1E
cnJNRE9/TUQcjE1E2JhNRKWlTURysk1ET79NRAvMTUTp2E1EpeVNRILyTURP/01ECwxORNgY
TkSlJU5EgjJORD8/TkQcTE5E6VhOROZlTkRyck5EP39ORByMTkTYmE5EpaVORHKyTkQ/v05E
HMxORNjYTkSl5U5EgvJORD//TkQLDE9E6RhPRLUlT0SzMk9EgD9PRAtMT0TYWE9EtWVPRHJy
T0Q/f09EPYxPRNiYT0S1pU9EcrJPRE+/T0QLzE9E2NhPRKXlT0Ry8k9EP/9PRAsMUETpGFBE
pSVQRHIyUERPP1BEC0xQROlYUETWZVBEcnJQRD9/UEQLjFBE2JhQRKWlUESCslBEP79QRAvM
UETY2FBEpeVQRILyUERf/1BEhA1RROkYUUSlJVFEcjJRRD8/UUQcTFFES1lRRKVlUURyclFE
sX9RRAuMUUTYmFFEtaVRRHKyUURPv1FEHMxRRNjYUUSl5VFEgvJRRE//UURNDFJE2BhSRLUl
UkSTMlJEPz9SRAtMUkTYWFJEtWVSRIJyUkRff1JEHIxSRNiYUkS1pVJEgrJSRE+/UkQczFJE
6dhSRLXlUkSC8lJET/9SRBwMU0TpGFNEtSVTRBYzU0RPP1NEHExTROlYU0S1ZVNEgnJTRE9/
U0QcjFNE2JhTRLWlU0SCslNET79TRBzMU0Tp2FNEteVTRILyU0RP/1NEHAxURDoZVES1JVRE
gjJURE8/VEQsTFRE6VhURLVlVESCclRET39URByMVETpmFREtaVURIKyVERPv1REHMxUROnY
VES15VREgvJURE//VEQcDFVE6RhVRLUlVUSCMlVETz9VRBxMVUTpWFVEtWVVRIJyVURPf1VE
C4xVROmYVUSlpVVEgrJVRE+/VUQczFVE6dhVRLXlVURy8lVEcP9VRBwMVkTpGFZEtSVWRIIy
VkQ/P1ZEHExWRNhYVkS1ZVZEU3VWRE9/VkQcjFZE6JhWRLalVkRyslZEPr9WRBzMVkTo2FZE
tuVWRILyVkSA/1ZEMg1XRPkYV0SlJVdEgjJXRE8/V0QMTFdE6FhXRKVlV0SCcldET39XRByM
V0TomFdEtqVXRHKyV0RPv1dEDMxXRNjYV0S25VdEgvJXRE//V0QMDFhE6BhYRLYlWERyMlhE
Tz9YRBxMWEToWFhE1mVYRHJyWEQ+f1hEDIxYROiYWESlpVhEgrJYRE+/WEQ8zFhE2NhYRLbl
WERy8lhET/9YRBwMWUToGFlEtiVZRHIyWUQ+P1lELExZROhYWUS2ZVlEcnJZRD5/WUQcjFlE
6JhZRLalWURysllEPr9ZRBzMWUTY2FlEpeVZRILyWUQ+/1lEHAxaRNgYWkS2JVpEcjJaRE8/
WkQcTFpE2FhaRLZlWkSCclpET39aRAyMWkTomFpEtqVaRIKyWkShv1pEDMxaROjYWkSl5VpE
gvJaRML/WkQMDFtE2BhbRKUlW0RyMltEPj9bRCxMW0TYWFtEtmVbRHJyW0RPf1tEHIxbRNiY
W0S2pVtEcrJbRD6/W0QczFtE6NhbROblW0Ry8ltEPv9bRAwMXETYGFxEpSVcRHIyXEQ+P1xE
HExcROhYXESlZVxEgnJcRD5/XEQMjFxE2JhcRLalXESCslxE879cRAzMXETY2FxEtuVcRHLy
XERP/1xEHAxdROgYXUSlJV1EgjJdRE8/XUQcTF1E2FhdRANoXURycl1EPn9dRByMXUTYmF1E
paVdRHKyXUQ+v11EDMxdROjYXUS25V1EgvJdRBQAXkQMDF5E2BheRKUlXkRyMl5EPj9eRBxM
XkToWF5EpWVeRIJyXkQ+f15EDIxeRNiYXkS2pV5EcrJeRD6/XkQMzF5E6NheRKXlXkRy8l5E
Pv9eRK8MX0TYGF9EpSVfRHIyX0RPP19EDExfROhYX0SlZV9EcnJfRD5/X0QBjV9E6JhfRKWl
X0Rysl9EPr9fRBzMX0TY2F9EtuVfRHLyX0Q+/19EHAxgRNgYYES2JWBEgjJgRD4/YEQMTGBE
2FhgRKVlYESCcmBEPn9gRAyMYETYmGBEpaVgRHKyYERPv2BEDMxgROjYYESl5WBEcvJgRD7/
YEQMDGFE2BhhRKUlYURyMmFEPj9hRBxMYUToWGFEpWVhRHJyYUQ+f2FEDIxhROiYYUSlpWFE
crJhRD6/YUQMzGFE6NhhRKXlYUR482FET/9hRAwMYkToGGJEpSViRIIyYkQ+P2JEHExiRPlY
YkSlZWJEcnJiRD5/YkR+jGJES5liRLalYkSSsmJET79iRAzMYkTo2GJEpeViRILyYkQ+/2JE
HAxjRNgYY0S2JWNEgjJjRE8/Y0QcTGNE6FhjRLZlY0SCcmNE</AssayXData><AssayYData Points="900">OMKJvnYTib71K4q+WN2HvtUQhr7booe+cFGIvgQ+h765VYW+bjGHvolHhL6n8Ya+4jWGvuac
g75+Q4a+5HKEvt/IhL4iUoW+s0qEvkCohb5EN4S+DuuEvvO+hr5RP4W+odiEvkhAhr4h+Ie+
NGGGvny5g761EoS+IMqEvm3Xgr71lYO+UleEvrfpgr4TjIS+kSyBvpdPgL4A+4O+B/WBvhOw
gr6Ld4O+x1CEvg1MhL7xZ4G+IR+EvgP/g74HW4S+zlKCvvUGgr7+J4O+ZsN9vo72gL7DS4C+
6XCCvuwbf76i6IC+T2yCvu30gL6nbIK+99KAvmbzf77M5oK+ohSAvn6Wgr6+EIK+ApWCvpjk
gL7c4oC+B+2Avr3Yf74+X4C+9h6Cvgksfb7NRYK+Obt/vhatfb58L3q+irt/vm/Cer7nM4G+
+3R6vhfXgL7Gu32+LGR5viydgL4ASX2+NkN7vu5wfb4vwn++joF7vvHigL7Vf32+RfZ8vuMY
eb7bHoC+tTp/vlZNeb6BEXy+351/vsBDfL51h3u+Ll99vvPWfL7A1XS+a/h+vu3xfL4/3Xm+
lOl8vpq3fr4uHXu+UAp5vooCf772C3a+45N3vreker5Ypne+Mu93vjWedL5oP3i+QNh7vv88
fb64Pnu+HbB7vpDueL6I43e+WMF5vjOtdr4eQnS+zW92vo6ydL5Vt3W++yZ3vhjad74lRXi+
Wjpzvkcjer7+q3m+jFlzvuvKc76HKHe+wyR4vp4HdL7KoXK+MS11vgnicb54oXC+bRlyvkLJ
dr7B+He+ONx2vuEOd75gN3G+qAt0vmjTb76c7nW+zu5yvr5jdb6CiWu+duFuvuundb5ck3i+
i9p0vt4sdL596G2+uFNvvu5Bd76rjXS+y/VzviqKdb74BXC+dzNyvnjzbr5xKnK+F+RxviBe
c74xcnC+OEhrvunzbb6OMG6+mXF0vmVsb74k7nK+IwJxviaAbL4Ry3K+Mpdsvl62ar7ZpW6+
yeNyvoGnar5Fr26+VEJxvmQla75N8HK+QF1yvjambb7m9G6+971tvmfzar46B2y+kNZsvsAu
a74ip3G+FUdqvmzyab6ojGu+BkJsvgIRbr4wrm6+iBlsvv11ar50lmm+OpVuviZnbb4npmy+
FuRsvgDHaL69JW6+JVBvvgdxZr46d2e+2xFvvlKxbb5/p2e+B/Rpvk6Har6D/Gy+AJhrvgI3
ar45pWi+2Gxuvho9bL6PFGm+aapqvhsha76y3Wi+ILBpvth3bL4BUWq+kRlrvt4XaL5+5WW+
nQFnvhY6aL59HGW+3zZpvmqXZb4ywGm+r8Jnvg9KY75Vkmq+FpxnvqA8Zb46Amm+HCtsvtKv
ZL7PZGm+EwlnvpNmZr5Zu2a+NFVlvoPgZ74tW2a+pWpmvsBgZL7iSme+QT1ovo39Zb5gsma+
XuFkvnLzZL4NkWe+QtRqvuFgar5nPGO+Lv5nvockaL7iGGa+VkxivtZ8Zr4uqGe+pCdmvocg
ZL42sWa++iZivjwfZL5hD2S+LmBlvur0ab68EWK+udtevlUaa778EmW+Vadgvh2PY74OsF++
y2tgvgTkYb6BcWG+TC5fvjWoYb7GIF++jTFevhLaYb654mG+CTdgvjQ6Z74a0V2+NLVivr8u
XL6bOWO+OA1evnrhX74cpGC+hGtivr4gY74BYV2+IYRcvv/QZL4u3mC+CEddvtUWYL5uXGK+
WitfvsoAYr6WpmG+2f1eviwYYb4nsV++0YBivhIrYL5WFWK+S4BevpFuYb6aUmG+4h1bvizU
Yr4IgF++JmNavg4MYb5ZS1y+LbFgvvzXW74NL2C+LRtcvgCHXb7HD1i+7CFeviBrXL6/nF6+
FgJevkIQWr68f1q+QSBXvnU7Wr4cqFu+fs1dvvttX764M1y+D5Fevv+fWb55rlq+gu9WviX1
W74AZVq+V91dvr+VV74Bnlm+Xk9dvtbbV74dh1i+u+VbvssfXr5g6Fq+5ElbvgK6Vb7TW1y+
OMBXvjGpW75RLFm+NK1fvtRRXb47HFy+oKZbvhTMVr4Ibl2+2Ihavs4JV76Jb12+9QNbvvb1
WL61R1u+0bdfvuojXr58+lu+tPBZvt5VV74yb1u+zCFWvhnCVr5OuFi+lZNXvvS2W76bhVW+
vNdWvuZZW74Bx1S+SVFZvgRmV7597FS+iERYvnaaV77p+1S+vi9UvqYmVr6cwFe+IhRVvvMP
Wb6QPlm+DdlTvkOkU751MFi+HzJXvp+0WL64VVa+10ZRvve5WL5VlFO+s+RXvuM7V76sxVW+
a9NWvn0CVL5rvlG+s4pUvuHtUr5GSFG+PMdWvlJ/U75wOFS+XoNVvv6CVb73ZVi+vENSvm9N
VL6ToFS+6ExXvhFEUr7/hVa+fF5SvtzQUb7S9FO+9ihWvgr6VL43WlO+EwBUvvn7Vr5wfFe+
E+5VvnCtVL4aj1S+Qf9UvgCNUr61HU++cAxWvlP/Vb73JVG+nB9Uvj92VL5oZlO+Q+pTvpbu
Ur48ulC+a9hRvsoMUb6KGFS+kPNSvsRZVb422VK+iwVPvsMsUr4SgU++jwtQvkcSUL7SXk++
+VtPvrd4TL7v/VC+iNlOvnyHUL5I21G+LJJNvpTFUL78eU6+HQNTvszcTr6XXlO+vSVPvvgC
S75gZ0++1NtPvqqhTb7zRVG+a0NQvqfJVL5WTVe+8gBTvpgsTb5BTFC+98ZSvsyDTr6ui1G+
3WdLvo0FSr7JgE++7w9QvknoT76X+U++7stOvibWS74ROE++ZKZPvqt2Tb6v2VC+8lhNvpPW
Tr74SUy++k9PvhAhTL4QIk++y3FOvoWUTr54+Eu++TZJvqgBTb6rH0++eWVLvpzzTb5c4U2+
xntLvrW4Tb4iQ0m+66tMvqyXSr43nkq+63JNvnnsS74+bky+JNBLvkCpSb51hFG+XaJMvkmk
TL4X1E6+1b5LvkuzTr4JQ1K+BbRKvoHpT74ddk++sZBLviIGTr4y/kq+uchHvp5zTr7KnU2+
aZJMvoRoTL6s/ka+5JZHvkZfTL6CUka+v61LvrV6Sb6knEq+EQZLvsSeSr469kq+JUFMviH/
Sb7CtEy+TphHvq53Tb62fEy+XdVNvt7iR75ix0S+hSFIvnXGTb4G0E6+kchQvkMlSL48J0u+
DjFGvmquSb6I4UW+4chIvjyrSL6I8kW+O0RHvpyGQr7APEq+UutIvtVJRr77k0m+mL1HvmHq
Sb62jka+X5FDvrCcRL5uh0y+9tVKvjIrRb4ckEW+amNIvsndRb5B0Ui+PklDvhZBSb6rSUq+
TfJGvlNMTL452EW+Fp1EvjjvRr73f0a+R81EvsufSr7RAEm+jcFCvivWSL7cRUm+RbtEvp+v
Rb79t0O+a4tIvhf+Qr6SPEi+4ltIvvuKQ74EO0a+TMJJvvjUQr5FJUa+CztGvjQkSb7lRUe+
t0pDvtDpQL7TX0S+8+lEvvPmQb4T50C+nx1Fvq4FRb5ki0C+Pv9Fvq0FQr6g3kS+7fE9vkUx
Qr53t0W+dDZEvtfgRb79bkG+JxhCvvzUSb670Ue+YUFBvgPzQr5ieEG+UZtDvrt9Q77nMEi+
Z2FEvmDiQ744IEG+iN5Bvtz+Q76upEG+8RVCvmeAQL4cRUS+ebZFvtQTQL7KgUC+RMJFvuAj
RL7LDUK+vcw8vkjMQ7748kW+vN8+vgKkQL7SgEG+AmJCvqgaP7774j++Fc9BvjnLPb7RPz6+
gKNCvnOjRr6dHUK+Yd1Evm1JRL7UX0G+IHE6vpiSQ74Kp0K+NKtAvolMQL5GSUO+I5NBvshB
Rb7gBz6+6vRAvpCFPb7JB0C+mgBDvoZSQb4rHT2++FI9vo9iQr6w2EC+kXNCvhWrQ77Qaz6+
vKE8vitERL6SATu+taFBvljkPr6Qyzq+E79CvjgmPb6UdEC+m0c8vmsaPL7ADkO+NCVBvsH/
P74xnUC+2opEvs+mPb55Sz6+ucVDvvnSPL4Mqj++DBU+vj4wPL5RxEC+mWhBvoimPb6JHj2+
+Dw/vg6AOr5Eaz2+O4E8vhTGPL6quT2+MkY/vnaKP74siDq+iN04vq7PPr58mT6+L5tBvnet
Or5dYz++DpRAvn35PL4ZNT2+GCQ/vmABQL7myDq+JkE5viGHPb4ASzi+YWw/vqI8PL7e+je+
NVQ5vlqFOb7pXzi+Wqk5vhWTNr60zjy+/To+vvkSO756jjy++/47vpU7Or7dZz6+GQI1vm9b
Nb51HD6+6DY3viL5Pb7Svj++lms2vhWcO74EoDW+27c4viZaNb4ayDu+MNU7vnISPr7M7ju+
Dfs5vnv4Ob7ObTy+ILY6vsAPOb6S0jq+JSM9vjI5O75X3zy+UTw8vlgiOb7P3Tu+LJU/vrun
Or5dqTi+TkU3viXsNr48uDe+nW44vkSgOL7JZDq+HBk6vqzBOr4mqDy+MjI3vidVNb4LLje+
y8U1vnlHM75rCjq+59M5vkzQOb67RDi+TLM4vvRFOr6W6TW+vcU3voazOL7YFjq+cHI2vhxZ
Nb4hRjm+igM0vp8JNb7zjTu++/46vtZxNL4zMjm+Cb00vtDzN75/3Tq+6BA5vttaOb5LIzi+
CuMzvrozNr4m4ze+DnA3voHROL7GGDe+Op07vnfDMb4qqDO+2+U5vmq4Nb5BtTq+t7A1vjth
Mr4cyTG+zqA2vqVUN777dTS+bXU0vkRcOr74NTO+Fuo0vpzgNb4nkzq+aRQ5vlKSN76Whze+
KHA5vmDnNb4iNDa+/Pw0vhhZO76YUze+g+A0vg6XNb7KQza+</AssayYData></Step><Step><CommonData><SampleLocation>1</SampleLocation><SampleID></SampleID><SampleGroup></SampleGroup><SampleInfo></SampleInfo><SampleRow>D</SampleRow><SamplePlate>1</SamplePlate><WellType>BUFFER</WellType><Concentration>-1</Concentration><ConcentrationUnits>µg/ml</ConcentrationUnits><MolarConcentration>-1</MolarConcentration><MolarConcUnits>nM</MolarConcUnits><MolecularWeight>-1</MolecularWeight><Temperature>30</Temperature><StartTime>3851211</StartTime><AssayTime>180</AssayTime></CommonData><FlowRate>600</FlowRate><StepType>DISASSOC</StepType><StepName>Dissociation</StepName><StepStatus>OK</StepStatus><ActualTime>180</ActualTime><CycleTime>0.2</CycleTime><AssayXData Points="900">T39jRByMY0TpmGNEB6ZjRHKyY0Q/v2NEHMxjROnYY0S15WNEgvJjRE//Y0QcDGRE6RhkRLUl
ZERyMmREPz9kRBxMZETpWGREpWVkRHJyZERwf2REHIxkRNiYZES1pWREgrJkRE+/ZEQczGRE
2NhkRKXlZESC8mRET/9kRBwMZUTYGGVEpSVlRIIyZUQ/P2VEHExlROlYZUS1ZWVEcnJlRD9/
ZUQcjGVEnZllRLWlZURysmVET79lRBzMZUQq2WVEpeVlRHLyZURP/2VECwxmRNgYZkSlJWZE
cjJmRD8/ZkQLTGZE2FhmRKVlZkSCcmZET39mRByMZkTYmGZEpaVmRHKyZkRPv2ZEC8xmROnY
ZkSl5WZEcvJmRD//ZkQcDGdE2BhnRKUlZ0SCMmdETz9nRAtMZ0TYWGdEpWVnRHJyZ0Q/f2dE
C4xnRNiYZ0S1pWdEcrJnRD+/Z0QLzGdE2NhnRKXlZ0Ry8mdEFABoRAsMaETYGGhEtSVoRHIy
aEQ/P2hEHExoRNhYaESlZWhEcnJoRD9/aEQLjGhE2JhoRKWlaERysmhET79oRAvMaETY2GhE
WeZoRHLyaERP/2hELAxpRNgYaUSlJWlEcjJpRE8/aUQLTGlE2FhpRKVlaUSCcmlEP39pRAuM
aUTYmGlEtaVpRHKyaUQ/v2lEHMxpRNjYaUSl5WlEgvJpRD//aUQLDGpE2BhqRKUlakRyMmpE
Pz9qRBxMakTYWGpEpWVqRHJyakQ/f2pEHIxqROmYakSlpWpEcrJqRD+/akQLzGpECdlqRLXl
akSC8mpEP/9qRAsMa0TYGGtEtSVrRHIya0RPP2tELExrRNhYa0TGZWtEcnJrRE9/a0QcjGtE
6ZhrRKWla0RysmtEX79rRAvMa0Tp2GtEteVrRILya0RP/2tEHAxsROkYbES1JWxEgjJsRE8/
bEQcTGxE6VhsRLVlbESCcmxET39sRGSNbETpmGxEtaVsRIKybERPv2xEHMxsROnYbES15WxE
gvJsRE//bEQcDG1E6RhtRLUlbUSCMm1ETz9tRBxMbUTpWG1EtWVtRIJybURPf21EC4xtROmY
bUSlpW1EgrJtRE+/bUTAzG1E6dhtRLXlbUSC8m1ET/9tRBwMbkTpGG5EtSVuRKMybkRPP25E
HExuROlYbkS1ZW5EgnJuRE9/bkQcjG5E6ZhuRLWlbkSCsm5ET79uRBzMbkTp2G5EpeVuRMrz
bkRP/25EHAxvROkYb0S1JW9EgjJvRE8/b0QcTG9E6VhvRLVlb0Rycm9ET39vRI6Mb0TpmG9E
taVvRIKyb0RPv29EHMxvROnYb0S15W9EgvJvRE//b0QcDHBE6RhwRLUlcESCMnBEgD9wRBxM
cETpWHBEtWVwRIJycERPf3BEHIxwREuZcES1pXBEgrJwRE+/cEQczHBE6dhwRLXlcESC8nBE
T/9wRAsMcUTYGHFEtSVxRHIycURPP3FETUxxROlYcUTGZXFEgnJxRE9/cUQcjHFE6ZhxRLWl
cUSTsnFEP79xRBzMcUTY2HFEteVxRILycURP/3FEHAxyROkYckSlJXJEgjJyRE8/ckQcTHJE
2FhyRKVlckSCcnJEP39yRAuMckTpmHJEpaVyRHKyckRPv3JEpc1yRAnZckS15XJEcvJyRE//
ckQcDHNE6RhzRLUlc0SCMnNEPz9zRBxMc0TpWHNEpWVzRHJyc0QqgXNEHIxzRNiYc0S1pXNE
crJzRD+/c0QczHNE6dhzRLXlc0Ry8nNEP/9zRBwMdETpGHREpSV0RHIydEQ/P3REHEx0ROlY
dES1ZXREgnJ0RD9/dEQcjHRE6Zh0RLWldERysnREP790RAvMdETp2HREteV0RHLydEQ//3RE
HAx1RNgYdUSlJXVEgjJ1RE8/dUQLTHVE2Fh1RLVldUSCcnVEP391RByMdUTpmHVEtaV1RIKy
dUQ/v3VEHMx1ROnYdUSA53VEcvJ1RE//dURdDHZE2Bh2RKUldkSCMnZETz92RBxMdkTpWHZE
tWV2RIJydkRPf3ZEHIx2RNiYdkSlpXZEcrJ2RE+/dkQLzHZE6dh2RKXldkRy8nZET/92RGQN
d0TYGHdEtSV3ROQyd0Q/P3dEC0x3ROlYd0SlZXdEcnJ3RD9/d0QLjHdE2Jh3RKWld0RysndE
P793RHrOd0TY2HdEpeV3RHLyd0RP/3dEjgx4RNgYeESlJXhEgjJ4RD8/eEQLTHhE6Vh4RKVl
eESCcnhEsX94RAuMeETYmHhEpaV4RHKyeERPv3hEHMx4RNjYeESl5XhEcvJ4RD//eEQLDHlE
2Bh5RBgmeUQFM3lEPz95RAtMeUT5WHlEpWV5RHJyeURPf3lEC4x5RNiYeUSlpXlEgrJ5RD+/
eUQLzHlE2Nh5RKXleUSC8nlEP/95RBwMekTYGHpEtSV6RHIyekRPP3pEHEx6RNhYekSlZXpE
4HR6RD9/ekQLjHpE2Jh6RKWlekSCsnpEP796RAvMekTY2HpExuV6RHLyekQ//3pEjgx7ROkY
e0S1JXtEcjJ7RD8/e0Q9THtE6Vh7RLVle0SCcntEP397RAuMe0TYmHtEpaV7RHKye0RPv3tE
HMx7RNjYe0Sl5XtEcvJ7RD//e0QcDHxE6Rh8RKUlfESCMnxEPz98RBxMfETYWHxEtWV8RIJy
fERPf3xEHIx8RP+ZfES1pXxEgrJ8RE+/fEQczHxE6dh8RLXlfESC8nxET/98RBwMfUTpGH1E
tSV9RIIyfURPP31EHEx9ROlYfUS1ZX1E9XJ9RE9/fUQcjH1E6Zh9RLWlfUSCsn1ET799RBzM
fUQa2X1EteV9RILyfURP/31EHAx+RPkYfkS1JX5EgjJ+RE8/fkQcTH5E6Vh+RLVlfkRycn5E
T39+RByMfkTpmH5EtaV+RIKyfkRPv35EHMx+ROnYfkS15X5EgvJ+RNL/fkQcDH9E2Bh/RKUl
f0SCMn9ETz9/RAtMf0TpWH9EtWV/RIJyf0RPf39EHIx/RNiYf0S1pX9EcrJ/RD+/f0QczH9E
6dh/RLXlf0SC8n9ET/9/RAYGgES+DIBE0hKAREEZgESfH4BEDiaARHQsgETbMoBEQTmARJ8/
gEQORoBEdEyARNJSgERBWYBEqF+ARAZmgERsbIBE0nKAREF5gESof4BEDoaARHSMgETbkoBE
QZmARJ+fgEQOpoBEdKyARNuygEQ5uYBEqL+ARAbGgER0zIBE29KAREHZgESo34BEBuaARHTs
gETb8oBEQfmARJ//gEQGBoFEbAyBRNsSgUQ5GYFEnx+BRA4mgUR0LIFE2zKBREE5gUSoP4FE
DkaBRGxMgUTSUoFEQVmBRKhfgUQGZoFEbGyBRNJygUQ5eYFEqH+BRA6GgUR0jIFE0pKBREGZ
gUSon4FEBqaBRHSsgUTSsoFEQbmBRKi/gUQOxoFEdMyBRNLSgUQ52YFEqN+BRA7mgURs7IFE
RfOBREH5gUSo/4FEDgaCRHQMgkTSEoJEQRmCRJ8fgkQOJoJEbCyCRNIygkQ5OYJEqD+CRA5G
gkR0TIJE21KCRDlZgkSoX4JEDmaCRI1sgkTScoJEQXmCRKh/gkQehoJEbIyCRNuSgkRBmYJE
n5+CRA6mgkRsrIJE0rKCRDm5gkSfv4JEBsaCRHTMgkTS0oJEQdmCRJ/fgkQO5oJEdOyCRNvy
gkQO+oJEn/+CRAYGg0RsDINE0hKDREEZg0SoH4NEkSaDRHQsg0TbMoNEQTmDRJ8/g0QGRoNE
dEyDRNJSg0Q5WYNEn1+DRIlmg0RsbINE23KDREF5g0Sff4NEBoaDRHSMg0TbkoNEOZmDRJ+f
g0QGpoNEbKyDRNKyg0RBuYNEqL+DRAbGg0RszINE0tKDRDnZg0Sf34NEBuaDRGzsg0TS8oNE
QfmDRJ//g0QGBoREdAyERNsShEQ5GYREqB+ERAYmhERsLIRE0jKERGI5hESoP4REBkaERHRM
hETSUoRESVmERJ9fhEQGZoREbGyERNJyhEQ5eYREn3+ERAaGhER0jIRE0pKERDmZhESfn4RE
BqaERHSshETSsoREObmERJ+/hEQ/xoREbMyERNLShEQ52YREqN+ERAbmhESu7IRE0vKERDn5
hESf/4REJgaFRGwMhUTSEoVEORmFRKgfhUQOJoVEbCyFRNIyhUQ5OYVEqD+FRA5GhUS2TIVE
41KFRDlZhUSfX4VEDmaFRGxshUTScoVEOXmFRJ9/hUQGhoVEdIyFRNuShURBmYVEn5+FRAam
hUQ5rYVE0rKFREG5hUSfv4VEDsaFRHTMhUTS0oVEQdmFRLDfhUQe5oVEfOyFRNLyhUQ5+YVE
yP+FRA4GhkR0DIZE0hKGRDkZhkSoH4ZEBiaGRHQshkTSMoZEQTmGRKg/hkQGRoZEbEyGRPNS
hkRBWYZE8V+GRA5mhkR0bIZE0nKGREF5hkSof4ZEDoaGRHSMhkTbkoZEQZmGRKifhkQOpoZE
dKyGRNuyhkRBuYZE0L+GRA7GhkR0zIZE29KGREHZhkR04IZEDuaGRHTshkTb8oZEQfmGRKj/
hkQOBodEdAyHRNsSh0RBGYdEqB+HRA4mh0R0LIdE2zKHRFI5h0SoP4dEDkaHRGxMh0TbUodE
QVmHRKhfh0QOZodEdGyHRC1zh0RBeYdEn3+HRA6Gh0R0jIdE25KHRDmZh0Son4dEDqaHRHSs
h0TbsodEQbmHRKi/h0QOxodEdMyHRNvSh0RB2YdEqN+HRA7mh0R07IdE/PKHREH5h0So/4dE
DgaIRHQMiETbEohEUhmIRKgfiEQOJohEdCyIRNsyiERBOYhE</AssayXData><AssayYData Points="900">MNMvvg/1M74nvDC+lagsvr65Kr4AFC2+4lMqvtMwI75Y+im+X2otvlP3Ir6IdyK+2l8lvqsS
I75Znii+4mYkvoRvJL4+ESa+wuwnvoWkIL7GniC+joIgvuQhKL7v5SW+pXAlvqHVIr5M7yS+
Q+chviYWIL5c+SG+MvojvoTeH76B6CO+I54jvhY9J75SqCW+ADIhvlN9Jb77ZiG+0a8fvg5h
JL7U5B6+YkwmvvQ8I76TqR2+EW4ivn9EI74wcB++XWMdvi01H76YgyK+MtsivooNJb6AMyW+
TvogvtfWHr6g9ia+XFwjvoJgIb66niW+AcYmvvqvJL4R5SO+RkAkvqYKIb7EbCC+ScYkviO1
Ib7fDSO+nYsevuXMI74gXiO+lgEhvli3H74ZfiS+Y+0jvoQOIb7WDCO+6TskvoFAH76ClCO+
a+sivgRUIb4+sCW+4ZcmvmLfH74eHSC+700jvgTLIr4b1B6+qzYjvtgZIr6eVCO+XYwlvjA7
H74TZiK+DvQfvqUrJ76xrR2+09QlvpQwI75ZpSG+B9oivvHAIL44niS+QlQfvvyZIr6nDyG+
xs0hvvuXIr7iuyK+5lMfvtZtHr5jxyG+A08hvsNTI74ACiO+NPsivilxIr6LUiG+30Qlvq09
Jb5gIiG+dasbvveKIr6NDyK+uW8lvjaqIb70dCG+zmggvqeNJb6OpCW+u48lvkO2I777RCW+
Ps4jvotuJ75qvyO+4JQhvsNPIb7PICW+ercivuZ6Gr7mHyW+W88evtFLHr4HfyK+McUlvnt8
I74BqSG+R/skvo3DIb4rMya+cz0gvkr+JL68DSK+ZbYmvl3tKL7Z9yS+HGsjvo2LHL54siC+
Aqchvj0ZJL560h6+Gjokvg9xHb6B9B2+2NQjvvmOIb5vLCG+6E8ovh1DI76w4SK+wrIivqU2
Jb6vySG+GTIkvgcOHb7xJSC+WAkhvlcaIb7d2SG+2y4fvrCMHb4LnCC+02Qnvi48Ib5K+xy+
dEgjvkHjG75RLSK+IkEjvnoQIL43JCO++MghviZ1I74RySW+0Y4evqJMJL4/DSW+rYkhvkDy
Ib5YXSG+JDwhvmwZI76bJCK+hZYgvpseIb59HiG+SyIjvlOfHr5gYiK+NSskvnS1Ir6tVSO+
3zUivpTQH76MjiG+8+QhvhhgHr49Ixy+EXQdvoYGHb58uiG+4EQfvqtNHr5Cuh2+H70lvp7N
JL4yWh6+2BEgvtDUIL5WDx6+aHIivnnQHL7k7yO++J4evuumIr6eUSe+cl8bvo5uH74zmh++
vtUgvmDFJL6pLR++mtwkvuTtH77axh2+WCEkvkvJJL4zGyS+K9wfvh7ZHr4IlyG+g+ohvimr
IL5HZiC+6q0evosDHr5WAB++//EgvnPFGb7eox++atgdvu5HIL5INhu+KqUbvi0EH779vBu+
0csevi6HHr7y/R++T+whvrKpHr5MZB6+7fgevo2wIL4v6iG+DpYhviPLHL5oYhm+XK8fvrAX
HL41dCK+Z/oevqfOIL5+ih6+G4cfvndUJL5F/h++Ce0dvlohH77usiC+9Vwevpm5H74i5B6+
wyYivpIwHr6oxRy+6yEgvpw3Hr6bnx6+oyUbvs4gHb5P1By+inYavnKKIL6OxBe+kcEdvvFK
Hr5N4xy+ymkavrj2IL7wCB++g5oevljhG75+GR2+A4gdvpetHL7Zih2+qekdvqrpF76Apxu+
hN4YvnKmGb7C3h6+H/UevmhAH751gyC+S1Mgvr4FHb6a0R2+tGsavvsRGr4Clh++SbYcvqdh
HL6IRxm+0h8avuB4HL55Mxy+55wZvku6HL6ACxy+6+8dvmTVGr4Zkx6++5Igvvy7HL4PIxm+
+40avp8WG761VBm+UO4bvuw1Gr7SUR2+l30Yvt77Gr4LQBy+NUQVvli+G76dAh6+XRUavhd2
HL5/NRm+CEYgvucSG7536By+9AUevntIGb7EEBy+08Ubvg1cGL6Smxq+tx4cvquEFb5xOhq+
dFAYvjKwHb4CyBi+oJEXvlGBHr7zTBm+9swWvoboHr72SBu+/RcgvtvvGb6LsRq+b/4Yvrgh
Hb6WcRq+5kQXvve4Gb71hRW+TAIYvkQSGb4oeRa+c0ASviXPG755Zhm+oxIavj+YGL7FXR2+
kJwWviSdGr4BOh2+PdQZvu85Gr5aDhq+g7kbvmQXF74/Fxe+maUcvrTKFL40YBm+I2kWvsUv
Gb40yBi+DRQTvqcEFb5O0Bi+sgMZvq1IGb6WihW+0jIYvo3GGr4s9xi+GWsZvpiXHb5PQRm+
bPwYvuOpFb6d6Ba++eUWvuVAFb4xphS+gYcVvpcpGL7c5xa+L1MZvqzMF74gpxi+xEQVvozJ
Fr5ADxm+n5gVvuNyF77ocRO+A0QVvkVZEr6gURe+4qkVvt5mFb4afRi+6hQUvo8bF77X0RK+
4kgWvkTyFr5xqxW+428Xvgn/F76f9Ra+e+sYvnVRFL7KgRm+JGAVvpSRE75n6xe+ePoRvu5z
Fb6OIRK+jVcWvutmFr5LJRG+b3oRvgphEr4f4hW+GLAWvld5GL6VMha+yToVvqfREb70MhS+
08YWvt/BFb4vjha+KZUSvpKGE77iQRK+gaETvrg6F77eLRO+xHsXvsB/FL6OlhW++zoWvpdY
Fr4j1xW+y6kWvr1eE77k7BS+7nwUvsc+FL5i1BS+RsgXvsJDGb4ciRO+4e0TvqRsDr5eyxK+
jxgRvoeREL4r6xG++CMTvhAbEb52rxC+qekYvtP4Eb6QFRK+3ywRvpLODL7JOBW+PowWvo8A
Dr5sAhO+buIVvi4CFL7d3hW+ac0PvoE1Er7DfBG+kBcVvu+UEb53CBW+zEARvkSNFr4cfg++
FZYSvkUSEb4aJxO+ZvkVvguVEb5xaha+AjwRvnPkFL5neBG+aVMTvuNuEb7Y5w6+0gkTvmwx
D77yshK+8C8MvtbGFb7TyRS+OS0Rvp4GFr7hYA++mm4OvhkkEb6dKBW+rxMRvmvFE77YHBa+
07UQvlKEDr7x8hC+izcPvgOyE77VXQ++u2QTvp21Er7YZxK+QqgRvrm1Db7jIA++cYYTvnIV
Dr4sGhO+K6oRvjWNEr5aORG+MzwSvue/GL5nBA++BhcSvs66EL7zrw2+5IARvqWFC77CkQ2+
WIAIvuXNDL74FQ++JU8PvrfVEb5pEhO+tFkRvuOdEL4hpRO+blQTvppkEr7pWBS+DPQOvqje
Db5K0xG+KbcPvnntC75IvAy+SugJvkZFDr4iyg6+ggIRvmPSEr68nhK+650Pvs3TEL6vsQ2+
RCoTvnheE75X3g2+6TcQvgYGCr6Cowu+uGcOvjIND74ACA6+yIAUvmvoDb4akRC+X1sOvjtU
Dr4jRw6++HcOvmzUCr7Y3Q6++okQvlnfCr4kUA2+6LALvnnYEb6sVA6+x/EHvun3DL7ewA2+
XW8MvkkVD77lIBC+d0QPvubKDL5jqQu+6Q0PvuaXDr5gTRG+eTUOvvRYEb45qgu+0VQLvuB8
D76BrAu+KXsLvvOsC766fwy+DDkMvieQEb7nXAq+jTIIvmL3Dr6lqA2+UuAJvuuhDr5mIxG+
DfgGvqpVEL6CmAm+xusNvuhcDb6vAhG+3pELvmlvDr7fUga+WksLvgB1D77UVg6+n70Jvn7j
B77AxQu+WPMGvtAyC74QCw2+zwAMvq4kEb62Pwm+Q1kMvkRAD75zxw6+sOoKvp2XCr6hdAm+
ArgKvjJRC74M4wu+RF4MvpPqBr7IRgi+ZFEMvtDLDL61Xwi+SP4Qvnt5CL5XyQ++GNgMvvIs
Bb5WPhG+1nAJvsSMCb6K8Qy+M1UPviJrC77y9gu+vskTvnmnC74m8Qu+BbgLvqezCr57twi+
UmQJvlOdBr6a+Aq+yCAGvjNKBr5RiAm+ECIPvt4xBr43ywW+OVkIvu9XCb4p+gm+UyoIvqtW
Db6gOQe+Vn8Fvvc9A77bMAW+PjoGvv9jCL49TQi+82oKvvI4Cr6XRgi+OxkKvoqYC76DQgq+
4kcKvgfHDL4h0Qq+4/UIvohLBb4LRAi+4L0LvkzcBb77jQa+B7IIvlU+CL6pJAu+MxwGvozX
C7556we+AbgFvrXGB77JzAi+3p4JvpZ4Bb5jWgi+BRIHviFBA76adQW+KvUIvkCDB77EqQq+
lBMDvu+pBL6XfQS+KkQIvjwHB74lUga+PQ0Hvi1dB761swm+ax0KvuusBb68Ogm+dugKvvp3
CL55IQy+SncDvv8KBr5Q4Am+NvcJvmcKAr7l7wi+fnoHvum3A76u5AW+Fk8Cvpi5Cb5FuAm+
ePkEvk1gB743NAO+C6UGvtk3Cr7pogq+XAUGvuG7B74Oawi+7IoIvqJnAb6JaAK+0pcEvsLd
B75UBwO+d5QEvnM7BL6VEAW+W2IGvl4zAr7eywi+SPYFvk87Bb77awa+dOsCvhP7B7650Qa+
70MGvoPLCr6lEAa+BiMFvvqXAb4BjwS+72wDvmH9Ar5fOgW+0GEFvsfIA75bkge+2JAEvtdl
Bb5hCQi+2vkDvqCeBr7i6Qa+nWEGvtCoBr616wS+CeMCvgSQC76Viv690NIJvqQpBb5KGgK+
/goFvr1CBL60rwe+42n/vbx8B74FCgW+IHwCvs+VBL5wuQa+IUwCvrqkAb5+ewC+sVUDvlEg
Bb5l4/+9yBIEvqDi+73G6QW+dCIAvjgiAr6GQf699GcFvs7dCL7GigO+xqQAvhGmA743CQK+
SuoEvnBhCL53qQG+v1sIvuGH+r2muwK+dLgEvkwRA74MyP29</AssayYData></Step><Step><CommonData><SampleLocation>11</SampleLocation><SampleID></SampleID><SampleGroup></SampleGroup><SampleInfo></SampleInfo><SampleRow>D</SampleRow><SamplePlate>1</SamplePlate><WellType>REGENERATION</WellType><Concentration>-1</Concentration><ConcentrationUnits>µg/ml</ConcentrationUnits><MolarConcentration>-1</MolarConcentration><MolarConcUnits>nM</MolarConcUnits><MolecularWeight>-1</MolecularWeight><Temperature>30</Temperature><StartTime>4040795</StartTime><AssayTime>5</AssayTime></CommonData><FlowRate>1000</FlowRate><StepType>KREGENERATION</StepType><StepName>Regeneration2</StepName><StepStatus>OK</StepStatus><ActualTime>5.00005</ActualTime><CycleTime>0.2</CycleTime><AssayXData Points="25">pz+IRA1GiERsTIhE2lKIREFZiESnX4hEDWaIRGxsiETacohEQXmIRKd/iEQNhohEdIyIRNqS
iERBmYhEn5+IRA2miER0rIhE2rKIRDi5iESnv4hEFsaIRHTMiETa0ohEQdmIRA==</AssayXData><AssayYData Points="25">F8KCwKVbiMDGZozAwh6PwJxpkcBkgpPASSaVwDVnlsACeJfAn8+YwA18mcCcqJrAiEObwLkd
nMD5qZzAXnedwFj6ncBQcZ7AO/6ewNySn8DDAKDAxHGgwLTjoMAzN6HA1G+hwA==</AssayYData></Step><Step><CommonData><SampleLocation>12</SampleLocation><SampleID></SampleID><SampleGroup></SampleGroup><SampleInfo></SampleInfo><SampleRow>D</SampleRow><SamplePlate>1</SamplePlate><WellType>NEUTRALIZATION</WellType><Concentration>-1</Concentration><ConcentrationUnits>µg/ml</ConcentrationUnits><MolarConcentration>-1</MolarConcentration><MolarConcUnits>nM</MolarConcUnits><MolecularWeight>-1</MolecularWeight><Temperature>30</Temperature><StartTime>4057374</StartTime><AssayTime>5</AssayTime></CommonData><FlowRate>1000</FlowRate><StepType>KREGENERATION</StepType><StepName>Regeneration2</StepName><StepStatus>OK</StepStatus><ActualTime>5.00005</ActualTime><CycleTime>0.2</CycleTime><AssayXData Points="25">p9+IRA3miERs7IhE2vKIRDj5iESn/4hEDQaJRGwMiUTSEolEOBmJRJ8fiUQFJolEbCyJRNIy
iUQ4OYlEpz+JRAVGiURsTIlE0lKJRIpZiUSfX4lEBWaJRGxsiUTScolEQXmJRA==</AssayXData><AssayYData Points="25">KugSv1zACb+goAG/RX/3vvA17b5maOS+YgbdvsJa175DyM++pqbOvgvXx75YJ8W+bYPDvm22
vr7iqLu+stS3vl1Jtb4znrW+2G2xvn93sL779Ku+9CyrvtSOq74v/au+zaKpvg==</AssayYData></Step><Step><CommonData><SampleLocation>11</SampleLocation><SampleID></SampleID><SampleGroup></SampleGroup><SampleInfo></SampleInfo><SampleRow>D</SampleRow><SamplePlate>1</SamplePlate><WellType>REGENERATION</WellType><Concentration>-1</Concentration><ConcentrationUnits>µg/ml</ConcentrationUnits><MolarConcentration>-1</MolarConcentration><MolarConcUnits>nM</MolarConcUnits><MolecularWeight>-1</MolecularWeight><Temperature>30</Temperature><StartTime>4073679</StartTime><AssayTime>5</AssayTime></CommonData><FlowRate>1000</FlowRate><StepType>KREGENERATION</StepType><StepName>Regeneration2</StepName><StepStatus>OK</StepStatus><ActualTime>4.99895</ActualTime><CycleTime>0.2</CycleTime><AssayXData Points="25">p3+JRA2GiURsjIlE0pKJREGZiUSfn4lEBaaJRHSsiUTSsolEQbmJRKe/iUQFxolEbMyJRNLS
iUQ42YlEp9+JRA3miURs7IlE0vKJRDj5iUTQ/4lEBQaKRGwMikTSEopEOBmKRA==</AssayXData><AssayYData Points="25">6mORwPPXlcBnJpjAnoeZwBACm8Bt1pvAM7+cwHeKncBaK57ARs6ewJcjn8ARyJ/AgRCgwKOs
oMBa+6DAMFWhwFCyocCxA6LA6GuiwFGQosC1zKLAhDejwBw3o8DnjKPAU6OjwA==</AssayYData></Step><Step><CommonData><SampleLocation>12</SampleLocation><SampleID></SampleID><SampleGroup></SampleGroup><SampleInfo></SampleInfo><SampleRow>D</SampleRow><SamplePlate>1</SamplePlate><WellType>NEUTRALIZATION</WellType><Concentration>-1</Concentration><ConcentrationUnits>µg/ml</ConcentrationUnits><MolarConcentration>-1</MolarConcentration><MolarConcUnits>nM</MolarConcUnits><MolecularWeight>-1</MolecularWeight><Temperature>30</Temperature><StartTime>4089772</StartTime><AssayTime>5</AssayTime></CommonData><FlowRate>1000</FlowRate><StepType>KREGENERATION</StepType><StepName>Regeneration2</StepName><StepStatus>OK</StepStatus><ActualTime>5.00603</ActualTime><CycleTime>0.2</CycleTime><AssayXData Points="25">nh+KRAQmikRjLIpEyTKKRDg5ikSeP4pEBEaKRGNMikTJUopEL1mKRJ5fikT8ZYpEa2yKRMly
ikQ4eYpEln+KRASGikRjjIpEG5OKRDiZikSen4pE/KWKRGusikTRsopEabmKRA==</AssayXData><AssayYData Points="25">tcQFv+kX+75ht+e+M//WvgIky74odMG+Ygm9vtKusr40hay+gWyovrPWo75OhqC+dqmbvhqP
l77OlZa+qcaQvs1fjb6RS42+KCaJvjaUh77Rk4S+snmFvqMygb55PYC+OhSAvg==</AssayYData></Step><Step><CommonData><SampleLocation>11</SampleLocation><SampleID></SampleID><SampleGroup></SampleGroup><SampleInfo></SampleInfo><SampleRow>D</SampleRow><SamplePlate>1</SamplePlate><WellType>REGENERATION</WellType><Concentration>-1</Concentration><ConcentrationUnits>µg/ml</ConcentrationUnits><MolarConcentration>-1</MolarConcentration><MolarConcUnits>nM</MolarConcUnits><MolecularWeight>-1</MolecularWeight><Temperature>30</Temperature><StartTime>4106233</StartTime><AssayTime>5</AssayTime></CommonData><FlowRate>1000</FlowRate><StepType>KREGENERATION</StepType><StepName>Regeneration2</StepName><StepStatus>OK</StepStatus><ActualTime>5.00005</ActualTime><CycleTime>0.2</CycleTime><AssayXData Points="25">0L+KRDbGikSdzIpELNOKRGrZikTQ34pELuaKRJ3sikQD84pEavmKRND/ikQ2BotEnQyLRAMT
i0RqGYtE0B+LRC4mi0SdLItEAzOLRGo5i0TQP4tENkaLRJVMi0QDU4tEalmLRA==</AssayXData><AssayYData Points="25">DbGRwLnElcAItJfAbjKZwLCamsD5YZvARAucwDK7nMA3bJ3Aiu+dwJxUnsAVrp7A3zOfwEaU
n8CgC6DAUjOgwFdloMA/jKDAofSgwJdEocCyh6HA39mhwF/2ocBQ9aHArSaiwA==</AssayYData></Step><Step><CommonData><SampleLocation>12</SampleLocation><SampleID></SampleID><SampleGroup></SampleGroup><SampleInfo></SampleInfo><SampleRow>D</SampleRow><SamplePlate>1</SamplePlate><WellType>NEUTRALIZATION</WellType><Concentration>-1</Concentration><ConcentrationUnits>µg/ml</ConcentrationUnits><MolarConcentration>-1</MolarConcentration><MolarConcUnits>nM</MolarConcUnits><MolecularWeight>-1</MolecularWeight><Temperature>30</Temperature><StartTime>4122520</StartTime><AssayTime>5</AssayTime></CommonData><FlowRate>1000</FlowRate><StepType>KREGENERATION</StepType><StepName>Regeneration2</StepName><StepStatus>OK</StepStatus><ActualTime>5.01006</ActualTime><CycleTime>0.2</CycleTime><AssayXData Points="25">0F+LRC5mi0SVbItE+3KLRGp5i0TQf4tELoaLRJ2Mi0QDk4tEYZmLRNCfi0QupotEpayLRAOz
i0RhuYtEyL+LRDbGi0SVzItEA9OLRGHZi0TI34tELuaLRJ3si0T78otEvPmLRA==</AssayXData><AssayYData Points="25">WYLZvrKHyb7Vs7S+M6yivuN3mb5WXY++kteGvtWwfL6luG6+piJuvjbcXr6e1Vm+8c5Nvr4G
S75OC0O+wrdAvhHyN770bDG+BqkovrfDKL7fxiG+V44dvqoUH77/eBS+n7sWvg==</AssayYData></Step><Step><CommonData><SampleLocation>1</SampleLocation><SampleID></SampleID><SampleGroup></SampleGroup><SampleInfo></SampleInfo><SampleRow>D</SampleRow><SamplePlate>1</SamplePlate><WellType>BUFFER</WellType><Concentration>-1</Concentration><ConcentrationUnits>µg/ml</ConcentrationUnits><MolarConcentration>-1</MolarConcentration><MolarConcUnits>nM</MolarConcUnits><MolecularWeight>-1</MolecularWeight><Temperature>30</Temperature><StartTime>4137740</StartTime><AssayTime>30</AssayTime></CommonData><FlowRate>1000</FlowRate><StepType>BASELINE</StepType><StepName>Baseline2</StepName><StepStatus>OK</StepStatus><ActualTime>29.999</ActualTime><CycleTime>0.2</CycleTime><AssayXData Points="150">IwCMRIEGjETwDIxEVhOMRLQZjEQjIIxEgSaMRPAsjEROM4xEtDmMRBtAjESJRoxE6EyMRHdT
jES9WYxEI2CMRIFmjETobIxETnOMREh6jEQrgIxEgYaMROiMjERWk4xEL5qMRCOgjESBpoxE
6KyMRE6zjETFuYxEI8CMRIHGjETozIxEVtOMRL3ZjEQj4IxEgeaMROjsjERW84xEtPmMRBsA
jUSBBo1E8AyNRE4TjUS0GY1EGyCNRLImjUTwLI1ETjONRLQ5jUQjQI1E20aNROhMjUROU41E
vVmNRBtgjUSJZo1E6GyNRE5zjUS0eY1EG4CNRIGGjUTojI1EVpONRL2ZjUQjoI1EiaaNROis
jUROs41EvbmNRCPAjUSBxo1E6MyNRE7TjUTL2o1EPOCNRInmjUTo7I1EVvONRLT5jUQjAI5E
iQaOROgMjkROE45EtBmORBsgjkSJJo5E6CyORE4zjkS0OY5EG0CORKJGjkToTI5ETlOORAZa
jkQjYI5EmmaOROhsjkROc45EvXmORBuAjkSBho5E6IyORE6TjkS0mY5EG6CORImmjkTwrI5E
b7OORL25jkQbwI5EgcaOROjMjkRO045EtNmORBvgjkSB5o5E6OyORE7zjkS0+Y5EGwCPRIEG
j0ToDI9EThOPRLQZj0QjII9EgSaPROgsj0RWM49EtDmPRBtAj0SBRo9E6EyPRE5Tj0S0WY9E
G2CPRIFmj0QhbY9ETnOPRLR5j0QjgI9EkoaPROiMj0ROk49EvZmPRCOgj0SBpo9E+KyPRFaz
j0S0uY9E</AssayXData><AssayYData Points="150">yBrdvbvs3L0f+di9C6HUvTYYzL2gzcC9zAu+vZAfwr1SbLm9RLTBvTm6vb0M/rG9+Om0vYu+
tr3SHK+9IB6yvedMnb33mqi9FEeivW5Uor060qC9FbOavaKhmb23u5C9sVuXvYw/kL3S2Y69
jPeJvcQskr0/Lo+9I0uLvc1rjL3D1Ye9pRGKvXsbgb1Hm4C9itZ3vRq4hr1Wkny9Z9R6vXi/
eb3KinS9UG1rvcJYdL0zPFK9nyl3vb9ZZL1gDXK9xbpVvdzyYb171Vq9uotUvS4rWL0znlC9
ALRKvVq2Rb3lpUq98gJRvahrQL1aB0i9Mr1MvV3aR72QJy+95Vk6vfN1LL2SrzW98yosvXST
Lr0frSG9KJAxvUPvF70sJyO9iqkkvU0fA739Zx69dW8dvSJEGL0Cbge9BcMOvZ1nD72TTxm9
7dP5vGdH3LztJAS9rCwFvfl3C700tgi98SXkvBIkFb3wfQS9I8/rvFwNCb1QvPK8VEHzvKKM
8ry/zt28L5zcvMUV3bw688q8dOHXvMgIyrzALa68PkK0vFu0xrzy1eq8oqbMvMXkqLwzkau8
ALHJvNW1y7wFS868Z8uOvHwvt7yPucK8+CxdvFgPbbz5br28K76HvCqubLz8Q6S8PqCPvCpo
ZryHyY+816BYvBLznLxQ42m8+2lHvBzsXLwSrj68L1JlvOfiIbzcnFC8i2Y2vLfskbzeoEG8
e9c+vG5jSbxGb9m78OBSvFW3GLzksDW8HGYSvDXTGrxd6x+8GYtyu5Z63rsHJ2u7cem7u1eG
froINqG7</AssayYData></Step><Step><CommonData><SampleLocation>1</SampleLocation><SampleID></SampleID><SampleGroup></SampleGroup><SampleInfo></SampleInfo><SampleRow>D</SampleRow><SamplePlate>1</SamplePlate><WellType>BUFFER</WellType><Concentration>-1</Concentration><ConcentrationUnits>µg/ml</ConcentrationUnits><MolarConcentration>-1</MolarConcentration><MolarConcUnits>nM</MolarConcUnits><MolecularWeight>-1</MolecularWeight><Temperature>30</Temperature><StartTime>4168809</StartTime><AssayTime>80</AssayTime></CommonData><FlowRate>1000</FlowRate><StepType>LOADING</StepType><StepName>Loading</StepName><StepStatus>OK</StepStatus><ActualTime>79.999</ActualTime><CycleTime>0.2</CycleTime><AssayXData Points="400">GsCPRIDGj0TfzI9ETdOPRKvZj0Qa4I9EgOaPRN/sj0RF849EtPmPRBoAkER4BpBE5wyQRE0T
kES0GZBEEiCQRIAmkETfLJBETTOQRLQ5kEQSQJBEgEaQRN9MkERNU5BEq1mQRBpgkESAZpBE
52yQREVzkES0eZBEIoCQRICGkETfjJBERZOQRLSZkEQaoJBEgKaQROeskERNs5BEtLmQRBLA
kESJxpBE58yQRE3TkES02ZBEGuCQRIDmkETn7JBETfOQRLT5kEQaAJFEgAaRROcMkURNE5FE
tBmRRBogkUSAJpFE5yyRRE0zkUS0OZFEGkCRRIBGkUTnTJFETVORRLRZkUQaYJFEgGaRRA5u
kURNc5FEtHmRRBqAkUSAhpFE94yRRE2TkUS0mZFEGqCRRICmkUTnrJFEVbORRLS5kUQawJFE
gMaRROfMkURe05FEtNmRRBrgkUSA5pFE5+yRRE3zkUS0+ZFEGgCSRIAGkkTnDJJETROSRLQZ
kkQaIJJEgCaSROcskkRNM5JEtDmSRBpAkkSARpJE30ySRE1TkkS0WZJEGmCSRIBmkkTnbJJE
TXOSRLR5kkQagJJEmYaSROeMkkRNk5JEq5mSRLagkkR4ppJE56ySRE2zkkS0uZJEEsCSRInG
kkTfzJJETdOSRLTZkkQa4JJEgOaSROfskkRe85JEtPmSRBIAk0SABpNE5wyTRE0Tk0S0GZNE
GiCTRHgmk0TnLJNETTOTRLQ5k0QSQJNEykaTRN9Mk0RNU5NEq1mTRDtgk0SAZpNE32yTREVz
k0SreZNEKoCTRHiGk0TnjJNEfpOTRLSZk0QSoJNEeKaTROesk0RNs5NEtLmTRBLAk0SAxpNE
98yTRE3Tk0S02ZNEGuCTRHjmk0T37JNETfOTRLT5k0QSAJREgAaUROcMlERNE5REqxmURBog
lER4JpRE3yyURE0zlES0OZREGkCURIBGlETnTJRETVOURKtZlEQaYJREkWaURN9slERNc5RE
zHmURBqAlESAhpRE34yUREWTlES0mZREGqCURImmlETnrJRERbOURKu5lEQSwJREgMaUROfM
lERN05REtNmURBrglERm55RE5+yURE3zlESr+ZREGgCVRIkGlUTnDJVETROVRKsZlUQaIJVE
gCaVROcslUS4M5VExDmVRBpAlUSARpVE50yVRE1TlUSrWZVEGmCVRIBmlUQ5bZVERXOVRKt5
lUQagJVEeIaVROeMlURFk5VEtJmVRBKglUR4ppVE56yVRE2zlUSruZVEKsCVRHjGlUTfzJVE
TdOVRKvZlUQS4JVEeOaVRN/slURN85VEtPmVRBIAlkSABpZE5wyWRE0TlkT9GZZEGiCWRHgm
lkTvLJZERTOWRKs5lkQSQJZEeEaWROdMlkSfU5ZEq1mWRBJglkTaZpZE72yWRE1zlkSreZZE
EoCWRHiGlkTnjJZERZOWRKuZlkQSoJZEgKaWRN+slkRNs5ZEq7mWRBLAlkR4xpZE38yWRE3T
lkTE2ZZEEuCWRHjmlkTf7JZERfOWRLT5lkQSAJdEeAaXRN8Ml0RNE5dEqxmXRBIgl0SAJpdE
/yyXREUzl0S0OZdEEkCXRIlGl0TETZdERVOXRKtZl0QSYJdEeGaXROdsl0Rec5dEq3mXRBKA
l0R4hpdE34yXREWTl0S0mZdEGqCXRHiml0TfrJdERbOXRKu5l0QSwJdEeMaXRN/Ml0Re05dE
q9mXRFPgl0SA5pdE3+yXREXzl0Sr+ZdEEgCYRHgGmETfDJhERROYRLQZmER0IJhEeCaYRN8s
mERNM5hEvDmYRBJAmER4RphE30yYREVTmES0WZhES2CYRIBmmETnbJhETXOYRKt5mEQagJhE
gIaYRN+MmERFk5hEq5mYRCKgmER4pphE36yYREWzmES0uZhEEsCYRIDGmETfzJhETdOYRKvZ
mEQa4JhEeOaYROfsmERV85hEtPmYRBoAmUR4BplE5wyZRE0TmUS0GZlEIiCZRIAmmUTnLJlE
VTOZRLQ5mUQ7QJlEgEaZROdMmUReU5lEtFmZRBpgmUSAZplE52yZRE1zmUS0eZlEGoCZRICG
mUTnjJlEAZSZRLSZmUQaoJlEgKaZROesmURNs5lEq7mZRA==</AssayXData><AssayYData Points="400">H7GNuxRInbuNU0265PZSuhISnToJV/M5C4o4u0R1Rbtdg585PTdNO8rZbruULwI7w1o8u/gG
hTpI7bk6O+91unlr6zrfQkg7kZmZO2PhMjvcUUI7uwkPPM6O0Dvf9Uc6OF1KO7TFBDwyVd87
sWKyO6VzgjsRDAU8zzDSO45/pDvT2YM7nAoPPCLTPTs96T08sokXPAhbFzxn+uo7QhcFPN9/
BTxewPk7Fj1kOwlM3DsJQAM8rnUjPIOFFTyYHaQ7ackmPATwVzyjdk88lKozPIA5SDypPGE8
gnp+PDhYKzxGR1c8nzx/PDnbOTw9UE08wONwPHaghzxwFqY87EI/PHHqijwI/XA8lnZmPDHd
Ozy03Q483r0qPOUITTzL2Gs8mkWfPN6ARjx+WKI8SdVwPJrWljwNIqc8CN2ZPOJNkDwQNXY8
tH5zPHeshzx35q0857+ZPJtpnDypK6s8nQt8PNSarzzpooc8xu+uPJblcjxgkKE8surSPLjW
qjz+OrM84FDMPD0UyTzmCqU8xb+qPFEEuTxj3c88CrfTPIq/uzwsmbA8CCLhPO6qvTwGvcY8
+KzOPMwNwzzo3tw8xcuuPANYuzznI9Y8BdvXPAQu6DzyAMU8Qk/0PH2Ivzxrrdk8ghPdPCKo
5TxRSMk8VHbxPOnn4zxWPtU87LgBPfBiDD1eFAQ9kRj6PFfZ/zyYSwg9FO7+POpF5TyXS/88
DngNPZJx/Dy08gA9/1MKPahDAT0kqgE9sav2PGwWGj3AVgA9W1MBPYYMCD2owgU90/rzPJBX
ED3GceY8ieQRPQFOEz3QVvE81x/4PMG9Aj3y7OY8n+IBPZawET3KGRM9nkYxPaq9BD2mrw49
Z6EaPcX+FD0XWRY9ugkhPfMcDT0K8SY9/1gtPcAfFT38+R49i5cLPQQOIj02pSM9+komPSxp
Fj2hAw89lWMiPa53Gz1+jyw9SucoPf+REz0NGx89gI0cPVY7Oj2LNgw9qRYuPSByKz0UMR49
aF8pPVkaID1/+jg9TjE3PcHMLj3AZDY99MUyPT7tOT0+4DI9s0g5PYUVIj29big9hcg0PR/V
HT0nSyw9MowyPSmwOT1XfjM90OQzPQzYNj3irjk94tsiPQCiRz2QSEg9piI6PfYLWT2FNDk9
Ojo3PUUJKz32IEo9zmAyPZ0vNj3xKEE9mixHPbG8PT3HHj49/4A7PUO1RT10hTc9LPJRPT/z
Pz2kM0Y9SmQ3PXEWUj2ziEg9RuBQPclSNz2YUk09lidbPR8tXT1tjzI9rtZWPatMQz07ZU09
GS1bPbj6RD3RX1E9ZFZZPQaESz1p91I9o4FcPTAWUj0HJ1Y9zSpLPXVBWD04+nA98ztdPa7Y
XT1VElM9lHxlPavtYj1alk49LmBsPe2tUD0KFVI9JW1ZPf1IVD2TY2k9Nr1JPbv+Wj0a2109
Lb11PXLFYz2oF1E9oGZgPb6IYD0efVM9aSNgPY16Zz02eWM90cxUPcrkYz3UNWs9y8pqPXiW
WT2vhmw9ZgltPdmadD1S12U9sJhuPfizeD3az1w9tiVrPegNfT0A2m49UNV8Pe+WZD3ccXo9
PbyBPXb4bD1Mf2M9R596PRvCdz3y7nY9Qy9yPcUDgz25IHo9Rk5vPdCccj2juHw9Uht9PcgK
gz1r+389r+JmPdSSez0aBXw91ACEPczucT31JoQ9LU91PXzocD0TxXM9LzWEPRvufz1ujHk9
OGV0PUrHgD2i+no90neCPfAogz1RBG491A94PThvgj1Ew309DmR9PVm+gj1I6oE9deCBPf2S
iD1mSYE9thuFPVSiez2zgos9kDmKPXh4fz37GI09c7KLPWjBhT1KUYY92eCEPdeOfD3I1YY9
h7WPPeCOij2n6oM9lYmMPby2lz1vdo89kCeSPe36kT2314w9aK2GPWQUiT21BIo9zn6KPbi5
jz1Tp4g9Xk6TPWGuiz0M0409IayGPTGTfz0dCJA9uZGPPXu5lj1+mYs9hW2QPbcNij3oD5k9
CXKMPfb2jD0u8JM9KlCQPdMMkz2ziI89xlqMPb+LnD0NHpI9/YCSPSjJmz2VjpI9WpmOPfjc
nD3NHZU9UEydPVKckD2oao89HyWfPd/miT2dCpw9XviTPQ==</AssayYData></Step><Step><CommonData><SampleLocation>1</SampleLocation><SampleID></SampleID><SampleGroup></SampleGroup><SampleInfo></SampleInfo><SampleRow>D</SampleRow><SamplePlate>1</SamplePlate><WellType>BUFFER</WellType><Concentration>-1</Concentration><ConcentrationUnits>µg/ml</ConcentrationUnits><MolarConcentration>-1</MolarConcentration><MolarConcUnits>nM</MolarConcUnits><MolecularWeight>-1</MolecularWeight><Temperature>30</Temperature><StartTime>4249711</StartTime><AssayTime>30</AssayTime></CommonData><FlowRate>1000</FlowRate><StepType>BASELINE</StepType><StepName>Baseline3</StepName><StepStatus>OK</StepStatus><ActualTime>29.999</ActualTime><CycleTime>0.2</CycleTime><AssayXData Points="150">EcCZRHfGmUTezJlEPNOZRKvZmUQR4JlEd+aZRNbsmURE85lEovmZRBEAmkR3BppE3gyaREQT
mkSrGZpECSCaRHcmmkTeLJpERDOaRKI5mkQJQJpEd0aaRN5MmkQ8U5pEq1maRAlgmkR3ZppE
3myaRERzmkTDeZpECYCaRG+GmkTmjJpERJOaRLuZmkQJoJpEd6aaRN6smkREs5pEq7maRAnA
mkR3xppE1syaRETTmkSr2ZpEEeCaRHfmmkTe7JpEPPOaRNT5mkQRAJtEdwabRN4Mm0Q8E5tE
ohmbRBEgm0RvJptE1iybREQzm0SrOZtEEUCbRHdGm0TWTJtERFObRG9am0QJYJtEb2abRNZs
m0Q8c5tEq3mbRBGAm0R3hptE3oybREyTm0SrmZtEIaCbRHemm0TWrJtEPLObRKK5m0QRwJtE
d8abRNbMm0RE05tEotmbRAngm0R35ptE1uybRDzzm0Si+ZtEEQCcRHcGnEQwDZxERBOcRKIZ
nEQRIJxEdyacRN4snEREM5xEqzmcRBFAnER3RpxE5kycRDxTnESiWZxECWCcRHdmnET2bJxE
RHOcRKJ5nEQRgJxEb4acRJqNnEQ8k5xEopmcRAmgnER3ppxE1qycRESznESiuZxECcCcRG/G
nETWzJxERNOcRNLanEQR4JxEd+acRN7snERE85xEovmcRAkAnURvBp1E1gydRG0TnUSrGZ1E
ISCdRHcmnUTeLJ1EPDOdRKI5nUQRQJ1Eb0adRNZMnUQ8U51Eq1mdRBlgnURvZp1E1mydRDxz
nUSieZ1E</AssayXData><AssayYData Points="150">Y86SPcefkz2HdJU9Qu6XPZfymj3Bepc9J62gPRbjlz0ci6A9LaGWPXNwmj25JKE9ZpiaPRf3
mD28NqI9B3+VPbDsnT0nkqs9Pq+cPWkboD2SuZo9FU6ZPYDWnD0qYqI9+IukPe7dmD3BPKA9
kmCdPbiKoD2+d5490weiPQ+Tmz2Yu6A9cgyiPcDaoj2+vac9x7GiPU7dlT25GaQ9hbGlPXgf
qz0eR6I9HsOlPa7ypT3o4Ko9kwurPVpMoj3tW6U9XYuhPWpDpT0pJas903ukPY3VrD1g2aY9
7vCjPRlOpT3oyaQ9CXOwPZOsrj0HvbE9zRWpPQtOrT3zEaQ9wgOlPVHBqj0nW6s9hlyyPapR
qj0Vr6g92yKwPUSbpz0GvqU947utPXHkpz0NVK89g5CzPUC3rD2mqqc9cNinPVR4rj38ha49
PSSnPSIYpT0hAqs9QE6pPR7xsz1Ntac9aOSnPbBysD1e8Kg9wWCxPV5Fsz0Lqbg97ku0PSPj
tj0Orao9/06vPeSisz2BbbE9QAWtPeDWtT0Xerc9FGG3PeiatT2F77s9yZy1Pa3juj3+DbQ9
BHmyPc5isT1MX7Y9ogW3PeSqsD02HLg9lNeuPXw4tj2gAbM9UAm3PcRVsz0vabQ9qMy0PZog
uj34KLo9bwq3Pd3Evz3vjLg9oGa2PeYNuz2t0a49myy5PUpvtT1Bk7c9djO9PV98rz1jprc9
1t68Pdk7uD0ufrY9G6O6PW9huj2z3rw9U5G+PeEywD0+I7w9cTW7PU1vxz2kmsI9AC7IPTLf
vD13MsE9</AssayYData></Step><Step><CommonData><SampleLocation>10</SampleLocation><SampleID>BG505 SOSIP</SampleID><SampleGroup></SampleGroup><SampleInfo></SampleInfo><SampleRow>D</SampleRow><SamplePlate>1</SamplePlate><WellType>KSAMPLE</WellType><Concentration>-1</Concentration><ConcentrationUnits>µg/ml</ConcentrationUnits><MolarConcentration>62.5</MolarConcentration><MolarConcUnits>nM</MolarConcUnits><MolecularWeight>-1</MolecularWeight><Temperature>30</Temperature><StartTime>4288845</StartTime><AssayTime>180</AssayTime></CommonData><FlowRate>600</FlowRate><StepType>ASSOC</StepType><StepName>Association</StepName><StepStatus>OK</StepStatus><ActualTime>180</ActualTime><CycleTime>0.2</CycleTime><AssayXData Points="900">CYCdRG+GnUTWjJ1ENJOdRJqZnUQJoJ1EZ6adRNasnUQ8s51EmrmdRAnAnURvxp1E1sydRDTT
nUSa2Z1EAeCdRGfmnUTW7J1ENPOdRKP5nUQBAJ5EZwaeRNYMnkQ0E55EoxmeRAEgnkRnJp5E
ziyeRDQznkSaOZ5E3kCeRGdGnkTOTJ5ENFOeRKNZnkQJYJ5EZ2aeRM5snkQ0c55EmnmeRAGA
nkRnhp5EzoyeRDSTnkSamZ5EAaCeRG+mnkTWrJ5ENLOeRKO5nkQBwJ5EZ8aeRM7MnkQ0055E
o9meRAHgnkRn5p5EzuyeRDTznkSa+Z5ECQCfRGcGn0TODJ9ENBOfRJoZn0QBIJ9EbyafRM4s
n0Q0M59EozmfRAFAn0RnRp9E1kyfRDRTn0SaWZ9ECWCfRGdmn0TWbJ9ENHOfRJp5n0QBgJ9E
Z4afRM6Mn0Q0k59Eo5mfRAGgn0Rnpp9EzqyfRDSzn0SauZ9EAcCfRGfGn0TOzJ9ENNOfRLPZ
n0QB4J9EZ+afRM7sn0Q8859EmvmfRAEAoERnBqBEzgygRDQToESaGaBEASCgRGcmoETOLKBE
NDOgRJo5oEQJQKBEZ0agRM5MoEQ8U6BEmlmgRAFgoERvZqBE3mygRDRzoESaeaBECYCgRGeG
oETOjKBENJOgRKOZoEQRoKBEZ6agRM6soEQ8s6BEo7mgRAHAoERnxqBEzsygRDzToESj2aBE
CeCgRG/moETW7KBEPPOgRKP5oEQJAKFEbwahRNYMoUQ8E6FEoxmhRAkgoURvJqFE1iyhRDwz
oUSjOaFECUChRG9GoUTWTKFEPFOhRKNZoUQBYKFEZ2ahRNZsoUQ8c6FEo3mhRAmAoURvhqFE
1oyhRDSToUSjmaFECaChRG+moUTWrKFEPLOhRKO5oUQJwKFEb8ahRNbMoUQ806FEo9mhRAng
oURv5qFE1uyhRDzzoUSj+aFECQCiRG8GokTWDKJEPBOiRKMZokQJIKJEbyaiRNYsokQ8M6JE
ozmiRAlAokRnRqJE1kyiRDRTokSjWaJECWCiRG9mokTObKJEPHOiRKN5okQJgKJEb4aiRM6M
okQ8k6JEo5miRAmgokRnpqJE1qyiRDyzokSjuaJEpcCiRG/GokTWzKJEPNOiRJrZokQJ4KJE
b+aiRNbsokQ886JEb/qiREIAo0RvBqNE1gyjRDwTo0SjGaNECSCjRG8mo0TWLKNENDOjRJo5
o0QJQKNEb0ajRM5Mo0REU6NEo1mjRAlgo0RvZqNE1myjRDxzo0SjeaNECYCjRGeGo0TOjKNE
NJOjRKOZo0QBoKNEb6ajRNaso0Q0s6NEmrmjRAnAo0RvxqNE1syjRDzTo0Sj2aNECeCjRGfm
o0TW7KNEPPOjRKP5o0QJAKREZwakRM4MpEQ8E6REmhmkRAkgpERnJqRE1iykRDwzpESjOaRE
CUCkRGdGpETOTKREPFOkRJpZpEQJYKREb2akRM5spEQ0c6REo3mkRAGApERvhqRE1oykRDyT
pESamaREAaCkRGempETOrKREPLOkRKO5pEQBwKREZ8akRM7MpEQ806REmtmkRAHgpERv5qRE
zuykRDTzpESj+aRECQClRG8GpUTODKVE0BOlRKMZpUQJIKVEZyalRNYspURtM6VEozmlRAlA
pURnRqVEzkylRDRTpUSjWaVECWClRG9mpUTWbKVENHOlRJp5pUQBgKVEZ4alRNaMpUQ0k6VE
o5mlRAmgpURnpqVE1qylRDyzpUSauaVEAcClRGfGpUTOzKVENNOlRKPZpUQB4KVEb+alRNbs
pUQ886VEmvmlRAEApkRNB6ZEzgymRDQTpkSaGaZEASCmRG8mpkTWLKZENDOmRKM5pkQJQKZE
Z0amRNZMpkQ0U6ZEmlmmRAFgpkRnZqZEzmymRDRzpkSjeaZEAYCmRGeGpkTOjKZEPJOmRJqZ
pkQBoKZEZ6amRM6spkQ0s6ZEmrmmRAHApkRnxqZE1symRDzTpkSa2aZEAeCmRG/mpkTO7KZE
NPOmRJr5pkQBAKdEZwanRNYMp0Q8E6dEoxmnRAEgp0RnJqdEziynRDQzp0SaOadEAUCnRGdG
p0TOTKdEPFOnRLtZp0QJYKdEZ2anRM5sp0Q8c6dEmnmnRAGAp0RnhqdEzoynRDyTp0SamadE
AaCnRGemp0TOrKdENLOnRMy5p0QBwKdEb8anRNbMp0Q006dEmtmnRAHgp0Rn5qdEzuynRDTz
p0Sa+adEzgCoRG8GqETODKhENBOoRJoZqEQBIKhEZyaoRM4sqEQ0M6hEmjmoRAFAqERnRqhE
zkyoRDRTqESjWahEAWCoRG9mqETWbKhENHOoRJp5qEQBgKhEZ4aoRM6MqEQ0k6hEmpmoRAGg
qERvpqhEzqyoRDSzqESjuahECcCoRGfGqETOzKhEPNOoRKPZqEQB4KhEZ+aoRNbsqEQ086hE
o/moRAkAqURnBqlE1gypRDQTqUSjGalECSCpRG8mqUTWLKlEPDOpRKM5qUQJQKlEb0apRNZM
qUQ8U6lEo1mpRAlgqURvZqlE1mypRDxzqUSjealEEYCpRG+GqUTWjKlEPJOpRKOZqUQJoKlE
b6apRNasqUQ8s6lEmrmpRAnAqURvxqlE1sypRDzTqUSj2alECeCpRGfmqUTW7KlEPPOpRKP5
qUQJAKpEbwaqRNYMqkQ8E6pEmhmqRAkgqkRvJqpE1iyqRDwzqkSjOapECUCqRG9GqkT3TKpE
PFOqRKNZqkQJYKpEb2aqRNZsqkQ8c6pEo3mqRAmAqkRnhqpE1oyqRE2TqkSjmapEAaCqRG+m
qkTWrKpEPLOqRJq5qkQJwKpEb8aqRNbMqkQ806pEo9mqRAngqkRv5qpE1uyqRDzzqkSa+apE
CQCrRG8Gq0TWDKtEPBOrRJoZq0QJIKtEbyarRNYsq0Q8M6tEozmrRJRAq0RvRqtEzkyrRDxT
q0SjWatEEWCrRG9mq0TObKtEPHOrRKN5q0QJgKtEZ4arRM6Mq0Q8k6tEo5mrRAmgq0RvpqtE
1qyrRDyzq0SauatEAcCrRG/Gq0TWzKtEPNOrRKPZq0QB4KtEb+arRM7sq0Q886tEo/mrRAkA
rERvBqxE1gysRDwTrESjGaxECSCsRG8mrETWLKxEPDOsRKM5rEQJQKxEZ0asRM5MrEQ0U6xE
o1msRAFgrESvZ6xE1mysRDxzrESaeaxECYCsRG+GrETOjKxEdpOsRKOZrEQJoKxEb6asRNas
rEQ8s6xEo7msRAHArERnxqxEzsysRDTTrESa2axECeCsRGfmrETW7KxEPPOsRKP5rEQJAK1E
bwatRNYMrUQ8E61EsxmtRAEgrURvJq1E1iytRDQzrUSjOa1EAUCtRGdGrUTOTK1ENFOtRKNZ
rUQJYK1EZ2atRNZsrUQ8c61EmnmtRAmArUSAhq1E1oytRDSTrUSama1ECaCtRGemrUTWrK1E
PLOtRKO5rUQJwK1Eb8atRNbMrUQ8061EmtmtRAHgrURn5q1EzuytRDTzrUSj+a1ECQCuRGcG
rkTWDK5EPBOuRJoZrkQBIK5EbyauROYsrkQ0M65EmjmuRAlArkRvRq5EzkyuRDxTrkQ2Wq5E
AWCuRG9mrkTObK5ENHOuRJp5rkQJgK5EZ4auRNaMrkQ0k65Eo5muRAmgrkRnpq5Ekq2uRDyz
rkSaua5ECcCuRGfGrkTOzK5ENNOuRAXarkQB4K5Eb+auRM7srkQ0865Eq/muRAEAr0RvBq9E
zgyvRDQTr0SaGa9EASCvRGcmr0TWLK9ENDOvRKM5r0QJQK9EZ0avRM5Mr0Q0U69EmlmvRAFg
r0RnZq9EzmyvRDxzr0Saea9EAYCvRGeGr0TWjK9ENJOvRJqZr0QBoK9EZ6avRNasr0Q0s69E
mrmvRAHAr0Rvxq9EzsyvRDTTr0Sa2a9ECeCvRGfmr0TO7K9EPPOvRJr5r0QBALBEZwawRNYM
sEQ0E7BEmhmwRAkgsERnJrBEziywRDwzsESaObBEAUCwRGdGsETOTLBENFOwRJpZsEQBYLBE
b2awRM5ssEQ0c7BEmnmwRAmAsERnhrBE1oywRDSTsESambBECaCwRG+msETOrLBEPLOwRJq5
sEQBwLBEZ8awRNbMsEQ007BEmtmwRAngsERn5rBEzuywRHXzsESj+bBEfACxRGcGsUTODLFE
PBOxRJoZsUQBILFEZyaxRNYssUQ8M7FEozmxRAFAsURnRrFE1kyxRDxTsUSjWbFEAWCxRG9m
sUTWbLFEPHOxRKN5sUQJgLFEb4axRNaMsUQ8k7FEo5mxRAmgsURvprFE1qyxRDyzsUSjubFE
CcCxRG/GsUTWzLFEPNOxRKPZsUQJ4LFEb+axRNbssURV87FEo/mxRAkAskRvBrJE1gyyRDwT
skSaGbJECSCyRG8mskTOLLJEPDOyRKM5skQJQLJEb0ayRM5MskQ8U7JEo1myRAlgskRvZrJE
1myyRDxzskSjebJECYCyRG+GskTWjLJEPJOyRKuZskQJoLJEb6ayRNasskQ8s7JEo7myRAnA
skRvxrJE1syyRDzTskSj2bJECeCyRG/mskTW7LJENPOyRKP5skQJALNEbwazRNYMs0Q8E7NE
mhmzRAEgs0TiJrNE1iyzRDQzs0SjObNECUCzRG9Gs0TWTLNEPFOzRKNZs0QJYLNEb2azRNZs
s0Q8c7NEmnmzRAmAs0SAhrNE1oyzRDyTs0SambNECaCzRG+ms0TWrLNEPLOzRKO5s0QJwLNE
b8azRN7Ms0Q807NEo9mzRAngs0Rv5rNE1uyzRDzzs0Sj+bNE</AssayXData><AssayYData Points="900">dumPPYw4kD3r/4o9J/CKPXpXjz2i4Yg9OgOLPaypjz0HhJQ92c+SPUWtkj1EEJ09lpaXPcF/
nT0XAKE95CubPRi4lD1F6po9oO2VPfuakj16i6U9/pydPR0JmD2ndJY96cinPYMiqj3JPKM9
Y3ChPbRcoz3yJaU9Xn+fPfuyoT1teKY9Sa2mPT+epj0GMqM948mqPYQupT0mK5k93SepPStD
oj3vSZ89D5alPaxWrj1/bqg9jmCtPT0Ppj1fVq09xPKpPXhVpj3kLqE9L/6pPQD3nT3wbK49
JFixPQjYrD2LUq89saGvPTOMtj3EqLQ9veSwPRrgrz0FKbE9teihPRH5qj1hR6o9U/ywPYER
tj292q89Wta5PVBirz1UWKo9vL23PW4Qsz2edrg9s6mzPT+Awz0/EK49fnmuPbw1uz1QkK09
VCCyPc8Irz2rwbk9FCm4PTOJtD2AVrg9WTK3PSXxuz3BlrQ9+RW2PW/jwj00Sbc94J+2PdND
sz2h0Lk9vw24Pf8ttj0hEbk9LJq4PaH5uD01Hrg9MiSyPVEGuD3aKrk9hnS9PQUZsT2A+789
Ft69PV0mvT38msA9mzPDPUVMwz0+1bc9qEW/PbE+wD2t0rw9eTnAPcAsuz1s3b49/s3DPR+s
wD22FL09YgnFPffEuj0ppME9gvK6PQF1wT17TcA9VpLAPaMSyz3kArw94bO/PT0JzD2xtcQ9
y17IPfygxj0lHsU91VXBPQs1zT163cM91Q/APa99wT1+cL89UmbIPYgExz239ss92ZbFPQ2K
yD3dec492y7KPel7zD06Wc09LFLCPQT+yT3H78c9OBe+PcnAxz1BQMc94mzPPXhIwj36AsU9
8hXLPTSTzT2RRtQ9nADLPakEyz0cIMo9GLO9PU5PzT3EUMs9b2rLPYw3yz0pnM89j67NPQG5
0j3uK8c9GzzTPer+1D1Zjc09nrTLPeII1z0M6s09Ud3LPUvV0D2tssw9lgnZPXK9zz3Mr8o9
HnzKPfZVzj2a1Ns92X7MPWSX0j3NVNE9HEvTPQAlxz12asw9JbbMPVk/2D3Zh8o9rULRPRu3
zj1+YtU9NPvVPbMkzj171c09WrTVPSc/zj3m8809bOfaPVk12j2XlNM9pX/cPTW33j15/tY9
7EfPPeDl0D1sy9U9HJbaPZZR5D0pgNE9uvXZPe0X2j2cvd09NTDVPQmc2z0Jbtk9Fx7WPSSr
1T1itds94grYPRHZ3D1ANeI9MnXXPYpi2j0JtNE9acbVPSKH2z0feN092YPbPV8A2z2X6ts9
7m3cPTtO3D23C9Y9Wh7ZPZto3T2Cqt49fG7mPV4X4T2pKNY9sj3TPcGd4z0kfOA9b7DgPdSm
4j0DMeE92SzcPUhX3D3PUN89tcziPWTy3z05/eE99pDVPW/+4T3qC+A9Or3YPZsQ5T2s9ts9
RA/cPTJk3z1oe9g9RnngPRMG6D3Oats9/XbiPQsF4D1W0eU9J5XZPS0w5D2/d909Vx7fPX78
5z1Cpeg9J13kPct75T37TvY9C63oPUl84j1VzOI9DpznPfkK5T1KGeo9aa7kPa9M4T1Cwew9
bf7pPfur7T3CEeQ91R7pPUw65z2PHfA9dzLsPZzp7T3dQvA9y7foPUWN4z0PLO897fLpPfYz
5T0Sz/E9G83uPfQg7z30VOc9+7vzPQuP6z07P+Q9bD/tPTgO8z1Zme89fDfvPdOn7z3yoO49
+E7xPWuJ7T0cpfA9+iXmPeDi/D0H4fY9GvbwPTct9z2jwvA9GvbePcaT9j3RCfk9gKX0Paeg
6T060fI90mL3Ped08T1esPc9uv/1PVoI+T0n9vI9kGrzPQoV8D0tC/Y94GjvPT4R7z2OPes9
npTuPdHo/j2KKO49JvnwPSQj9D04if49mqPvPa0t7z1p2uw9gon7PdKe9T2kYPY9CaXxPcqd
+T2UefU9BVH5PbVv9j06j/w9ASb1PSRn/D0VeO09Zw30PaO/+z2xbvs9MZ0APg1W9D0A1/Y9
uk0APq5L9z0QDv49GKz9Pbd+/D2JJwE+K1j5PRm1/D1bdvk9Iwj3PTNJ+j0mOPw9MoT4PR92
9z3owPY9R23xPeKA9z3tWf49UVoBPkNS+D1/FfE9ZtT0PSuv/z2ybQE+uF7yPd5R8j3M/PY9
QCDzPavZ+z3V3/k9HTH2PX++/z0p4vU9PmH6PQQABD40jPk9jET4PSUKAz7b0AI+4qj4PduU
AT76WwA+OMD2PeNl9z1b2PQ91zwAPgcdAj7oJPc9b0UAPjDq/D20Vf89cP36PRiEAT7VywA+
gcQCPvuYAD4/lgA+Q+75PaRuAT7PlwI+eicCPpZ6/j0kkfs9zBoCPpn+/j17IPo9P9r9PbmN
Aj7mSf49GIAAPgUuAT7tOAc+cuAEPu31AD4NDQM+6k0DPj7EBD5TvQI+gzUCPmGw/T1yVAE+
JiEFPp+ZBT5l1wY+JCkFPujRBD6ogAI+F2kAPs/5BD43VAI+TWUAPgQ0BT7kLQA+PwACPrd0
BT4vGAQ+Ye0FPguoBj5rSwQ+Y5oGPleiCj5FgwQ+7h4DPvDrAj7XgQg+ktoDPqfLBT4GSwM+
7uYEPqyhBT7sWAY+BPIDPjVOBT5UkAY+Mu0HPsz8BD6rKAI+SvQHPvAtBT40hAU+4j8MPtbe
Az4miwU+cMwKPoGDBz7OkAY+o4gGPuT2Dj4Zigg+mXkGPq7hBD4D4Qs+1NsCPhMiAj71DAY+
czgDPvxaCT5PGQ4+xO4IPriGCD41aws+RKwIPpGHCj6tUwc+akgJPmjuCD7xYwQ+x9sFPuWm
Bz6jwQk+mtIIPtHHBz4foAY+RXoGPk8GCz4hnws+WBQLPmtUCz6HWgw+twsIPjSDCD4LQg4+
/+0KPmCOCj5tKgk+F3YKPtbVCT6djQg++R4JPg2aBz7Phwk+25kJPtwsAz5zpQ8+yU4OPm//
CD6HOgk+VooHPp0YCD6YNwk+nqALPklNDD78VQk+HfQIPj7OBj6y6QU+xqMLPpheDD7Opg8+
U+0KPv+kCz7eWww+Q7cKPqlfCT50RwM+V4gNPkzvCz4DNgk+GcANPrfDDT5AUxA+7DINPqoP
Bz5G8Ag+E2sOPvdRDj4jMwg+PdANPvpNCT707As+56gKPiMLDj7exAw+6YoMPs9YDz7HJgs+
sZwLPhQgDT7UDxI+RQgRPosNDj4D3hA+jkwQPtM4Dj7ZJA4+KqALPrfkCD66uw4+oVYLPp/D
DD71jxE+0iQSPoMZDz4neBE+zQsLPthhFT6R0A0+5b8SPpO4Cj6oDA4+IBIRPlNIDz7ZsRI+
wBETPrMcED6CFBA+wukPPgvxDT5L6hA+JxQMPvscET705A4+2WUMPlmrEj6uWAw+AKEMPnBS
FD5jfBA+dFsOPrroCj6kNBE+kRIOPm0JDz4C3Q8+pmELPuOACz7+pg0+V4ANPnj3Ez4qbg8+
wIETPunZFT65JBM+edQMPkx+Ej7mNRU+9UITPgu3DD46WRA+wbEOPn8KEz7bmBY+oPQUPuyX
Dj7vihU+FhMUPlacET7HJhI+Ay4TPshVEj7qoxM+wkETPj8KFj6TlhU+iycRPrwlEz4Hbw8+
7SATPmd4FD5bFRM+/Z0SPpV7Ez6bDRQ+mvYOPtvwFT4bqQw+ftYOPvTfED7ckhA+ifkTPk/p
Ej7IghM+IwoTPmqQFj57Bxk+lPMTPhUfED4SsBY+Sl8UPsZQEz5NhBc+88sUPpElFD6d/RI+
Hp4NPp0lFT55rBI+WlYRPhWgEj4ifhY+fRgaPqb/FT5RkhE+dr4XPpl8Dz7KIhE+I50YPkvk
Ez55AxU+mqsVPn4BGD5iLBM+Y/EWPqUmFT4y3xE+6EIOPmIjFz7IAxg+D+sTPleRFz48fxg+
DTQXPm/5FD6mhxY+0BQTPhagFD6TbRM+g7wWPgVqGT5Wfxc+H2gSPka5GT7j5Rg+2cEYPtcT
FT4tKBM+6wkVPrl5FD5PbBU+J/gaPofWFz77thg+IMQZPk3eFz6epxw+JLkTPjIIFT4QXxY+
XB0UPp7cFT6HZxg+RTkUPoSgFj5Cqho+e1MQPr/XGD5NSxY+YsATPg6cGj7/Pxw+cvEQPnwu
Gj7xFRU+DYoZPlaBGj5yUhU+JY0bPkdcGj6j6Ro+bSsXPgQOGj450Ro+rFAWPu+VGD6G5Bs+
t8oXPofoFD4HbBg+JDwbPh38HT7ziBg+RkMcPi6aGD6/chk+XycePmfTGj6wohY+D4MYPlBl
Fz5o8BY+YlsXPqOqFz5ORxQ+KCIYPvjNHT7KlRY+eoIaPq6kGj7jnRg+ob0YPgXFGj63Ghs+
YigYPlMiHT7WMho+cjcdPiXXGT68Oxo+2e4cPk++GD6cbhg+ct0WPstoGj6ayRY+EHIaPhGt
GD4gvhs+zb4ZPvZtGj5mVhw+8QscPnsuGz4YGBo+OHAZPg7QGz4eTho+XqkZPoKxGz4CUBw+
G7sYPncQHD4iax0+7dcePngSHz7eqR8+IYgdPi/AGT58UBo+QHUbPpW4Hz4jPh0+Yo4hPliI
Gz6JZx0+xI0ePnBoHT6BDho+WEYcPgNpGj4a1hk+trAaPtGgEz7eph0+430ZPvQeHD53xxo+
YkYXPgqhGT4udRw+Ht0ePt5zHT6+1Bs+9/wZPo63Hz5rmhs+dJkdPqvmGj7oVho+ja4ZPsRC
Hj5rph4+fQMZPuELHT5Ihx8+WNUaPtY7Ij7ZLRg+xWwaPvE3Hz419xo+vOYcPh/7IT5zXRs+
fNUfPmUyHT7WTxw+8/ElPpeNHT4h5B4+FyobPv8dHj6DCx0+</AssayYData></Step><Step><CommonData><SampleLocation>1</SampleLocation><SampleID></SampleID><SampleGroup></SampleGroup><SampleInfo></SampleInfo><SampleRow>D</SampleRow><SamplePlate>1</SamplePlate><WellType>BUFFER</WellType><Concentration>-1</Concentration><ConcentrationUnits>µg/ml</ConcentrationUnits><MolarConcentration>-1</MolarConcentration><MolarConcUnits>nM</MolarConcUnits><MolecularWeight>-1</MolecularWeight><Temperature>30</Temperature><StartTime>4477734</StartTime><AssayTime>180</AssayTime></CommonData><FlowRate>600</FlowRate><StepType>DISASSOC</StepType><StepName>Dissociation</StepName><StepStatus>OK</StepStatus><ActualTime>179.999</ActualTime><CycleTime>0.2</CycleTime><AssayXData Points="900">CQC0RG8GtETWDLREPBO0RKMZtEQJILREbya0RNYstEQ8M7RE9Tm0RAlAtERvRrRE1ky0RDxT
tESjWbRECWC0RG9mtETWbLREPHO0RKN5tEQJgLREb4a0RNaMtEQ8k7REo5m0RBmgtESQprRE
1qy0RDyztESaubRECcC0RG/GtETWzLREPNO0RKPZtEQq4LREb+a0RNbstEQ887REo/m0RAkA
tURvBrVE1gy1RDwTtUSjGbVEASC1RG8mtUTWLLVEPDO1RKM5tUQJQLVEb0a1RNZMtUQ8U7VE
mlm1RAlgtURvZrVE1my1RDxztUSaebVECYC1RG+GtUTWjLVENJO1RKOZtUQPobVEb6a1RNas
tUQ8s7VEo7m1RAnAtUQbx7VE1sy1RDzTtUSa2bVE7uC1RFXntUTW7LVEPPO1RKP5tUQJALZE
bwa2RNYMtkQ8E7ZEoxm2RAEgtkRvJrZE1iy2RDQztkSjObZECUC2RHhGtkTWTLZENFO2RKNZ
tkQJYLZEZ2a2RNZstkQ8c7ZEo3m2RAmAtkRvhrZE1oy2RDSTtkSjmbZECaC2RG+mtkQ4rbZE
PLO2RKO5tkQJwLZEb8a2RNbMtkS91LZE1Nm2RAHgtkRn5rZEzuy2RDzztkSa+bZECQC3RJAG
t0TWDLdEPBO3RKMZt0SlILdEZya3RNYst0Q0M7dEozm3RAlAt0RnRrdEzky3RDxTt0SjWbdE
AWC3ROpmt0TObLdEPHO3RJp5t0QBgLdEb4a3RNaMt0Rlk7dEo5m3RAmgt0RnprdE1qy3RDyz
t0SjubdECcC3RG/Gt0TOzLdENNO3RKPZt0QB4LdEwea3RNbst0Q887dEo/m3RAEAuERvBrhE
5gy4RDwTuESjGbhECSC4RG8muETWLLhENDO4RJo5uEQJQLhEZ0a4RNZMuEQ0U7hEo1m4RN5g
uERvZrhE1my4RDRzuESaebhEAYC4RGeGuETWjLhENJO4RLOZuEQBoLhEZ6a4RNasuEQ0s7hE
mrm4RAHAuERnxrhE1sy4RDTTuESj2bhECeC4RG/muETW7LhEPPO4RKP5uEQBALlEbwa5RNYM
uUQ0E7lEoxm5RAEguURnJrlE1iy5RDwzuUSaOblEAUC5RGdGuUTWTLlENFO5RJpZuUQBYLlE
Z2a5RM5suUQ0c7lEo3m5RAGAuURnhrlE1oy5RDyTuUSjmblECaC5RG+muUTurLlENLO5RKO5
uUQBwLlEb8a5RNbMuUQ007lEmtm5RAHguURn5rlE3uy5RDzzuUSa+blEAQC6RGcGukTWDLpE
PBO6RJoZukQBILpEZya6RM4sukQ8M7pEmjm6RAlAukRvRrpE1ky6RDRTukSaWbpEAWC6RGdm
ukTObLpENHO6RKN5ukQqgLpEb4a6RM6MukQ0k7pEo5m6RAGgukRvprpEzqy6RFWzukSzubpE
xcC6RG/GukTOzLpENNO6RJrZukQB4LpEZ+a6RM7sukQ087pEmvm6RAkAu0RnBrtEFw27RDQT
u0SaGbtEASC7RG8mu0TOLLtENDO7RJo5u0QBQLtEb0a7RM5Mu0Q0U7tEzFm7RAFgu0RnZrtE
zmy7RDRzu0TDebtEAYC7RGeGu0TOjLtENJO7RKOZu0QBoLtEZ6a7RM6su0Q0s7tEo7m7RAnA
u0RnxrtEzsy7RI7Tu0Sj2btECeC7RJDmu0TW7LtEPPO7RJr5u0QBALxEZwa8RM4MvERlE7xE
oxm8RAEgvERvJrxE1iy8RDQzvESjObxECUC8RG9GvETWTLxENFO8RJpZvEQJYLxEb2a8RNZs
vEQ8c7xEo3m8RAmAvERvhrxE1oy8RDyTvESjmbxECaC8RG+mvETWrLxEPLO8RKO5vEQJwLxE
b8a8RNbMvEQ807xEo9m8RKXgvERv5rxE1uy8RDzzvESj+bxECQC9RG8GvUTWDL1ENBO9RKMZ
vUQJIL1EZya9RM4svUQ8M71Eozm9RAlAvURvRr1E1ky9RDxTvUSjWb1ECWC9RG9mvUTWbL1E
NHO9RKN5vUQJgL1Eb4a9RNaMvUQ8k71Eo5m9RAmgvURvpr1E1qy9RDSzvUSjub1ECcC9RG/G
vUTWzL1EPNO9RLvZvUQy4L1EZ+a9RNbsvUTg871Eo/m9RAkAvkRvBr5E1gy+RG0TvkSjGb5E
CSC+RGcmvkTWLL5EPDO+RLs5vkQJQL5EkEa+RNZMvkQ8U75Eo1m+RAlgvkSAZr5E1my+RDRz
vkSaeb5EAYC+RG+GvkTWjL5ENJO+RJqZvkQBoL5Eb6a+RM6svkQ8s75Eo7m+RAnAvkRvxr5E
1sy+RDTTvkSa2b5ECeC+RG/mvkTW7L5EPPO+RKP5vkQBAL9Ebwa/RNYMv0Q8E79Eoxm/RAkg
v0RvJr9Eziy/RDwzv0SaOb9ECUC/RGdGv0TWTL9EPFO/RKNZv0QiYL9Eb2a/RM5sv0Q0c79E
o3m/RAmAv0Rnhr9E1oy/RDyTv0Sjmb9ECaC/RG+mv0TWrL9EPLO/RKO5v0QJwL9Eb8a/RM7M
v0Q8079Eo9m/RAngv0Rn5r9E1uy/RDzzv0Sa+b9ECQDARGcGwETWDMBENBPARNwZwEQJIMBE
bybARNYswEQ8M8BEoznARAFAwERvRsBE1kzARDxTwESIWsBEAWDARGdmwETObMBENHPARJp5
wEQJgMBEZ4bARNaMwEQ0k8BEo5nARIygwERvpsBEzqzARDyzwESjucBECcDARGfGwEQozcBE
NNPARKPZwEQJ4MBEZ+bARObswEQ088BEo/nARAEAwURnBsFEzgzBRDQTwUSjGcFECSDBRGcm
wUTWLMFENDPBRKM5wUQJQMFEZ0bBRNZMwUQ8U8FEo1nBRAlgwURnZsFED23BRDxzwUSaecFE
AYDBRG+GwUSzjcFEPJPBRKOZwUQioMFEZ6bBRNaswUQ0s8FEmrnBRAHAwURvxsFE1szBRDzT
wURG2sFEAeDBRG/mwUTO7MFENPPBRJr5wUQBAMJEZwbCRNYMwkQ0E8JEmhnCRAkgwkRnJsJE
7izCRGUzwkSaOcJEAUDCRG9GwkTWTMJENFPCRJpZwkQJYMJEZ2bCRM5swkQ0c8JEmnnCRBmA
wkRnhsJEzozCRDyTwkSamcJECaDCRGemwkTOrMJENLPCRKu5wkTuwMJEZ8bCRM7MwkQ008JE
mtnCRAHgwkRv5sJEzuzCRDTzwkSj+cJEAQDDRGcGw0TODMNENBPDRJoZw0QBIMNEZybDRM4s
w0Q0M8NEmjnDRAFAw0RnRsNEzkzDRG1Tw0SaWcNEAWDDRGdmw0TObMNENHPDRJp5w0QBgMNE
Z4bDRM6Mw0Rtk8NEmpnDRAGgw0RnpsNEzqzDRDyzw0SaucNEAcDDRGfGw0TOzMNEbdPDRKPZ
w0QB4MNEZ+bDRM7sw0Q888NEu/nDRAEAxERnBsRE1gzERDwTxET1GcREASDERGcmxETWLMRE
PDPERJo5xEQBQMREZ0bERM5MxEQ0U8REmlnERCJgxERnZsREzmzERDxzxESaecRECYDERG+G
xETWjMREPJPERJqZxEQJoMREZ6bERM6sxESns8REo7nERAnAxERvxsRE1szERDzTxESj2cRE
CeDERHjmxETW7MREPPPERKP5xEQJAMVEbwbFRNYMxUQ8E8VEoxnFRDIgxURvJsVE1izFRDwz
xUSrOcVECUDFRG9GxUTWTMVEPFPFRKNZxUQJYMVEb2bFRNZsxUQ8c8VEo3nFRAmAxURvhsVE
1ozFRDyTxUSjmcVECaDFRG+mxUTurMVENLPFRB26xUQJwMVEmMbFRNbMxUQ808VEs9nFRAHg
xURv5sVE1uzFRDzzxUSj+cVECQDGRG8GxkTWDMZEPBPGRCYaxkQJIMZEZybGRNYsxkQ8M8ZE
oznGRAlAxkRnRsZE1kzGRDxTxkSaWcZECWDGRG9mxkTWbMZEPHPGRKN5xkQJgMZEb4bGRM6M
xkQ0k8ZEo5nGRBmgxkSIpsZE1qzGRDyzxkSjucZECcDGRG/GxkTezMZEPNPGRKPZxkQB4MZE
b+bGRNbsxkQ088ZEo/nGRAkAx0RnBsdE1gzHRDQTx0SaGcdECSDHRG8mx0TmLMdEPDPHRKM5
x0QJQMdEb0bHRFFNx0Q8U8dEo1nHRAlgx0RvZsdE1mzHRDxzx0SaecdECYDHRG+Gx0TWjMdE
NJPHRKOZx0QBoMdEb6bHRM6sx0Q8s8dEo7nHRAnAx0RnxsdEzszHRDzTx0Sj2cdEIuDHRG/m
x0TW7MdENPPHRKP5x0QJAMhEbwbIRNYMyEQ8E8hEoxnIRAkgyERnJshE1izIRDwzyESaOchE
CUDIRG9GyETWTMhENFPIRJpZyEQJYMhEZ2bIRM5syEQ8c8hEw3nIRAGAyERnhshE1ozIRDST
yESjmchEAaDIRGemyETWrMhENLPIRJq5yEQBwMhEZ8bIRFHNyEQ808hEo9nIRAngyESQ5shE
1uzIRDzzyESa+chEAQDJRGcGyUTWDMlEPBPJRJoZyUQJIMlEZybJRM4syUQ8M8lEmjnJRAFA
yURvRslE1kzJRDxTyUSjWclEAWDJRG9myUTObMlEPHPJRJp5yUQJgMlEb4bJRM6MyUQ8k8lE
o5nJRAmgyURnpslEzqzJRDyzyUSjuclEQsDJRGfGyUTWzMlEPNPJRJrZyUQB4MlEb+bJRM7s
yUQ888lEmvnJRHwAykRvBspEzgzKRDQTykSjGcpEASDKRGcmykTOLMpEPDPKRJo5ykQJQMpE
b0bKRM5MykQ0U8pEmlnKRAlgykRvZspEzmzKRDRzykSaecpE</AssayXData><AssayYData Points="900">z44gPuNIJD6NPiY+cbAoPnqPKj5seyQ+fT8qPpBmLz5Ntic+LR0tPhicKT50iSo+AA0sPl7C
MD7/fzE+GNEwPqtDLz73wyw+ETcuPgjsLz6TizU+ztIvPnaHKj7wmy8+4SU0Pi+lND5c6y8+
h4suPj6LMj73qTM+hUYyPqIsMD5UAC4+EhYqPrVWLT4GOzI+K3QwPqNmKD6ibC0+eYUvPrc4
LD4oHDE+pAQwPnHsMD55XDI+vywuPg42MD4FETQ+EDMyPg5pKj7ybzA+4NQyPjqMMz4hmCs+
i6suPgmPMT4E3yk+TSswPnidMD66Yi8+MxcvPrToLj7GijM+xVA1PpA0ND52RC8+8yY2PgIC
Mj5fGjE+taoxPjUdNT6HKjM+0jsxPvYnND4cpy4+n2EyPiieLz7foDI+IcktPvTfLj7rMjA+
+Ro0Pp+jLj5l0zE+38gwPubEMD4xETQ+eoI0PtwrMT7j3C8+POAwPoXXND6tNjM+n2IuPqcB
Lz6xvDM+moQuPqFZNT4sXys+BhwxPgT8Lz5N0C8++y8yPnSTMj7zwDI+/94xPsc1Lz6aTDE+
6Ig0PlP7Mj6MRzM+AbItPgRXMD4AnDM+iTwwPplTLj6uAzQ+xt0tPqyvMj6WxzI+dNAvPsHO
Lz6SOi8+DZs0PhLtNT7JyTI+kWY0PiJCMD4wzzA+y0AyPkOYMT7xvyo+DiMzPvdGMT7gCC0+
ZjQtPi0SLT4GsjA+k4grPi4oLD7Hmy8+2x0xPiX4Mz6TqDI+Ph82PsXdKz4p7TE+AcwzPgWW
MT7v/zE+lBw1PiJ2Lj56gTA+m6wyPt4JKj52GDA+SAc0PriyMz76mDE+bggrPhFDMT4+pjQ+
uvgvPs4yOD7BCDE+kZQ1Po2tMT7+/zI+8B4vPm3eLj40xjM+J5sxPlOzLT6SQjc+6hIzPrdz
MD6DxS8+GR0uPm1kMj6hLzI+9lsxPmO8MD4Z5DI+rD0yPvBoMT5zVjI+Ayw0PtAdMz7glzQ+
+AMzPpjrLz4H6jI+cc0tPr+bMD4EyzA+xg8uPmkrMD555i0+cawxPriuMj6r1zM+fZU0Ph7M
Mz4vIjI+iPgzPooTNj4aZjI+kUswPhzWMj5rWzU+EQUyPnL+Lj4G0TE+hyswPp2EMj5+2DI+
46MwPjaLKz49njE+7Aw0Pi/jMD5ugTE+xX0wPrsKOD7I1zQ+7LsvPt3hNz5uMzI+h8AwPiDe
NT5X1jM+MfgxPncyMj5NizE+1ik2Ph3jMj7EYTg+CPsxPtPBNj7I5jE+q68zPpSqNT7B2DI+
oDczPop/OT5FTTM+C/YyPqZvMD59wTQ+yqowPhUtMz7kMDA+YmAzPmtVLj4o0jI+h00wPvdP
NT7dJTQ+ZXAyPtHMMD5noDY++moyPr1WND5aejM+j900PlJUOD7Z0jI+pas1PtexMT4EiDA+
JAEwPjTUNT4C0TM+aeAyPoiCNT7OhjM+PbYxPmTINz5XTDM+qXE1PrPaMz6v+jE+R7gxPi40
NT7E1zQ+bOc3PjZsNj5v5zA+JKMyPjPALz7mQjM+0jQ3PmRSNj6OujY+mxk2Pk3iND4HvzM+
i9s4PimhNz4jFDQ+flI0Phn4OD79sTY+UDI3Plj7ND5YEzE+5nQzPnQ4OD55FDQ+4BIxPsqr
Mz4JZzU+s/81PoAQMD726jI+WLo3PlM7NT4W0jY+gDc2PnhCMz4oejo+MGw0PrBGNz6VZzQ+
YkUwPtfmOT44UDM+pM41Pg3uNT6i9zE+mDk2PrkPMj6V8jg+VLE0PtDqMz6UGDU+/ko3Pvgb
OD5BjjQ++M86PsoNND44PDo+AMM0PtR/MT44cTw+Y2E4PqVEOD7QPDc+rsY4PtEzNj63UTk+
RhM2PvaXNz59djk+Ays5PhocMD7URDo+6CI3Pj/gOD4EczQ+HHo6PrPVNT4aPzg+HWUzPsyA
OD7aUDQ+EVk3Pt+iNj4UTzM+vXw2PoQOND7ZoDM++9kxPqQ3Oj6BTjg+2sEwPl/YNT6Pvjc+
M446Pms6Nz4h/Tc+2Lg2PmIyNz6zjzo+2xw0Pgu5NT4d3jk+3fUyPgw5Nz6jNz0+3pw1Pmbc
NT7kcDk+EZs2Ps7NNz79WDY+IZA3PqocQz57ijk+Rcw4Pu8nOD7N7Dc+KFs3PhmpOD5gdzc+
7EEzPvjSMj7saDU+sNQ6PrcKND6VSjw+n94yPk1pNT6Xsjs+ftM6PqpmOj6wMjk+SMw1PsWH
OT5SmDQ+Nj44PkjWND6qJzg+TZM2PrB7OT7rrDg+kj43PvBcND4ZHjg+zv02Pv5cMz5NETU+
CJA+Pp5KOj79rTw+83E7PkMgPT6eDjk+9CA7Phu6OD5Okjk+QFc3PuNLOj7NOjs+Xt43PnST
OD5WIDs+cfY3PqdIOT6AaDg+lbw9PuzzOj45Mzw+JHs4PkxGOD7QHzo+qD44PtZ+QD6xZDk+
mh42PqqVOD6L0jo+xAM9Pl4NOD5vSTY+4Gs7PpBzOT61STo+bTg5PherOD7LZTc+zps2PqLC
PD4LoTw+vvw6Pov/Oz4g/zw+GK00PpBjPD7jsDs+NsA3PoZkNz5ztTg+IAo5PszdOT7YsDw+
apY7PogsNz4xsjk+djtAPuqLPz4nyDk+89A8PplaPj6N1j0+lr4+PojOND48aTo+dQE4PsLS
PD6ZBTc+fOI5PjKRNz5e3zo+sMU6PhtVOT4L3Ds+xxg7PqscPT6FoD8+ZJg6PtqcOT60Uz4+
p484PvU/Pj7PATs+rLI8Pq5GPT6lVDo+6es7PpP9PD4JDT4+Rf46PrVjPD62+jw+Zak+Pj4N
Oj6c2z0+efY4PtA1Oj7Uozs+HQM9PuhpQD4WqDs+ic89PnwQQD7aETo+cktBPujuNT6phjU+
kh48Pna1QD6Yzzs+tlY7PnW+PT5aFDs+30s9PihcQT7Y/Tk+qcE+PhQbPT5MPTw+24k+PhVQ
QD6Lw0I+HRY8Pox2Oz7Zyj4+yLs1Pr4lOT77GTo+IEk4PuEIPj6WEDo+ZZhAPp46PT7e8j0+
stQ+Ptd/Pz4LX0A+d8c/PrylPD6I0zw+WX1APsZUQD5RkT8+Fhw9PlVSQD4TukQ+CuQ4Pu0o
Oz6+tTw+4go+Ps8/OT7hBEA+to5BPhP8Pz5OUz4+Yyw8PoFtPz4fN0A++jBBPmERQT5D+D0+
AA0/PnVQPj4OQUE+i5M9PqE5Qj5n80A+kptBPqm8PT4RZUI+QNw/PoBiRz7c0EA+53pAPgav
Pz6OakI+eds+Pn/7Qj7lgz8+K5FCPjjPPj5agjw+zgY+PvA0PT4Wxj0+BjpCPsLkPD5Rq0Q+
XQ5APkBPRD7gfz0+PIs9PgzjPz5dtT8+aMRAPpmHQj4fyUQ+XnU/PhbIQT7jzT4+ysdAPv5Q
Pj4UhEA+cf9BPrVTQT7LmUM+Wl9EPjycQj5bxT4+QW1EPp//Qj7DzkE+gwFCPmpDQD7XTUA+
+RlEPnQ3Qz7i70Y+/ztCPozXQT53pEI+tixCPj4BPD6mT0I+tRFCPlNXQj60vkQ+szpFPm5n
QD7kNT0+guJEPh+SPT5hyTo+z0JEPs1XRT7EwEQ+4wBDPrTUQT4RJEI+159APuxtQz6DDEU+
HhM+PvoZRj6yfUc+SNtAPgfiQz5Z+j8+qKhGPnidQD6e+EI+4AlHPmp6RT7vLkM+Mj5FPut9
RT6V70U+PIBFPk+6RD4xR0Y+2phFPmzoRT6pvkM+JUtAPs4UQD701kU+0LNCPqgMQj5sdEE+
DE9IPpYBQz6B00E+6QpGPl6zRz6gwUU+e1JBPv31Rz66sUc+dtdDPn2HRz4jVkY+4nNEPouI
Qj7Wfkg++BBEPuCzRj4X2kQ+yzlEPqBBRj4O6EY+zlpLPhNzRj4HMkY+zQpGPrt1SD5FLkg+
GslCPr0KST6i3j8+mz9EPrkURj4eDkQ+YTZEPizeQz4O8kY+A8xDPr8sSD7PhEo+Wp1FPmty
RD5+TUg+m3BHPoJWSz62i0Y+1dRHPrYmSz5dk0g+XjVHPhYHST6ufEE+yZVEPh9HRD7XCEY+
83BIPnwmST6clkY+GhVDPqbzSj4rEks+jzJJPizJRj7svUM+s8VHPkVARD5c90U++w5IPvHH
TD4f2UY+m/5HPhIfTD4/9Uk+yKhFPkDjRT5WKUQ+WDNJPq6KSz52PUo+vfhHPqFFSj4mS04+
NsRKPskvRz5TWEc+pFpIPolRRT5GLE0+gQpKPoTdSz5Tpks+eIJFPtIpRj5il0k+QaRJPqih
Tj7Tg0k+/H1KPm0pTT5wJFA+T9tIPp9dSD6tDk0+C39KPnZsSj7PyEg+wd1EPsAyRz7P30Y+
UxVKPn4lRT4nDUY+31pKPpmGSz7qxEs+0xNJPpfwTT4lTkk+aldMPim8RT6J2Uw+1clNPnic
ST5PpkY+eRFPPnl8ST7HlEo+kNlOPnTBST5rCUw+wQNJPsDsTD41Dkg+2+BIPlGlRz7UuEk+
e8xNPmsDTT4nsEo+Y2VRPrERTD4N/0o+5c9GPvHsST6iukw+AaVNPrudTz6BOEw+BdBNPvMI
UD5os0k+O3pNPomrTD6m+0g+CmhKPlffSj4dzEs+ZdhSPs3DSz4KZU8+xkVMPlKyTz7YH1E+
3E1OPsFJUT65Sks+BJtKPgYcTT57tU4+b6ZOPrBXTj7xK00+A8pJPlTpTT6WiE0+WYdNPobm
Tj5HY08+FoxOPi1XSj53bUs+kEhUPjC9Uj4ZVk8+F3hLPso5TT6Xk0s+NzdNPu/jSD6RD00+
HnlPPpilTT78I0k+wJlKPnKKST7b3VA+46ZMPtaGUz75XE0+</AssayYData></Step><Step><CommonData><SampleLocation>11</SampleLocation><SampleID></SampleID><SampleGroup></SampleGroup><SampleInfo></SampleInfo><SampleRow>D</SampleRow><SamplePlate>1</SamplePlate><WellType>REGENERATION</WellType><Concentration>-1</Concentration><ConcentrationUnits>µg/ml</ConcentrationUnits><MolarConcentration>-1</MolarConcentration><MolarConcUnits>nM</MolarConcUnits><MolecularWeight>-1</MolecularWeight><Temperature>30</Temperature><StartTime>4667541</StartTime><AssayTime>5</AssayTime></CommonData><FlowRate>1000</FlowRate><StepType>KREGENERATION</StepType><StepName>Regeneration2</StepName><StepStatus>OK</StepStatus><ActualTime>5.00005</ActualTime><CycleTime>0.2</CycleTime><AssayXData Points="25">AYDKRF+GykTOjMpELJPKRJKZykQBoMpEZ6bKRM6sykQ0s8pEm7nKRAHAykRwxspEzszKRDTT
ykSb2cpEAeDKRGfmykTm7MpENPPKRJv5ykQBAMtEZwbLRPUNy0Q0E8tEmxnLRA==</AssayXData><AssayYData Points="25">FaBowB87dcDaL33AAI2BwArgg8DpzYXA616HwEm8iMCK6InA/RuLwJP7i8AMnYzA9XCNwHAk
jsDr647AgXWPwLQSkMDLYJDAUhCRwOa2kcB+6pHAL36SwMfVksDwHZPAG2GTwA==</AssayYData></Step><Step><CommonData><SampleLocation>12</SampleLocation><SampleID></SampleID><SampleGroup></SampleGroup><SampleInfo></SampleInfo><SampleRow>D</SampleRow><SamplePlate>1</SamplePlate><WellType>NEUTRALIZATION</WellType><Concentration>-1</Concentration><ConcentrationUnits>µg/ml</ConcentrationUnits><MolarConcentration>-1</MolarConcentration><MolarConcUnits>nM</MolarConcUnits><MolecularWeight>-1</MolecularWeight><Temperature>30</Temperature><StartTime>4683963</StartTime><AssayTime>5</AssayTime></CommonData><FlowRate>1000</FlowRate><StepType>KREGENERATION</StepType><StepName>Regeneration2</StepName><StepStatus>OK</StepStatus><ActualTime>5.00005</ActualTime><CycleTime>0.2</CycleTime><AssayXData Points="25">ASDLRF8my0TOLMtENDPLRJs5y0Q6QMtEX0bLRM5My0Q0U8tEm1nLRCJgy0RnZstEzmzLRDRz
y0SbectEAYDLRGeGy0TOjMtENJPLRP2Zy0QBoMtEsabLRM6sy0Q0s8tEm7nLRA==</AssayXData><AssayYData Points="25">RdpbvkB8OL7NzBi+7NYBvrf+0b3Hiri9Rhmdvf7sjb0K+WK9dfU7vWfuEL1rbwS9LKe9vFJi
y7wkT4e8SPmFu4o38LucVu86NlCdO4uxCDxwM2A8unKTPEXGdDxUjr88Zc+tPA==</AssayYData></Step><Step><CommonData><SampleLocation>11</SampleLocation><SampleID></SampleID><SampleGroup></SampleGroup><SampleInfo></SampleInfo><SampleRow>D</SampleRow><SamplePlate>1</SamplePlate><WellType>REGENERATION</WellType><Concentration>-1</Concentration><ConcentrationUnits>µg/ml</ConcentrationUnits><MolarConcentration>-1</MolarConcentration><MolarConcUnits>nM</MolarConcUnits><MolecularWeight>-1</MolecularWeight><Temperature>30</Temperature><StartTime>4700432</StartTime><AssayTime>5</AssayTime></CommonData><FlowRate>1000</FlowRate><StepType>KREGENERATION</StepType><StepName>Regeneration2</StepName><StepStatus>OK</StepStatus><ActualTime>4.99895</ActualTime><CycleTime>0.2</CycleTime><AssayXData Points="25">AcDLRF/Gy0TOzMtENNPLRJLZy0QB4MtEZ+bLRM7sy0Q088tEm/nLRAEAzERfBsxEzgzMRDQT
zESSGcxEASDMRGcmzETOLMxENDPMRJs5zET5P8xEZ0bMRM5MzEQ0U8xEklnMRA==</AssayXData><AssayYData Points="25">ElWDwGPPh8DnAIrAOpeLwMP8jMAzAI7AjIGOwIBlj8AZ+4/AJJiQwEwRkcDnkpHAaPmRwPl+
ksCPrJLAvCOTwJhZk8BCm5PAu/mTwLpVlMC7lpTAx8uUwPn+lMD2LJXAbF6VwA==</AssayYData></Step><Step><CommonData><SampleLocation>12</SampleLocation><SampleID></SampleID><SampleGroup></SampleGroup><SampleInfo></SampleInfo><SampleRow>D</SampleRow><SamplePlate>1</SamplePlate><WellType>NEUTRALIZATION</WellType><Concentration>-1</Concentration><ConcentrationUnits>µg/ml</ConcentrationUnits><MolarConcentration>-1</MolarConcentration><MolarConcUnits>nM</MolarConcUnits><MolecularWeight>-1</MolecularWeight><Temperature>30</Temperature><StartTime>4716891</StartTime><AssayTime>5</AssayTime></CommonData><FlowRate>1000</FlowRate><StepType>KREGENERATION</StepType><StepName>Regeneration2</StepName><StepStatus>OK</StepStatus><ActualTime>5.00005</ActualTime><CycleTime>0.2</CycleTime><AssayXData Points="25">+V/MRFdmzES+bMxELHPMRIp5zETxf8xEV4bMRMaMzEQkk8xEipnMRPmfzERfpsxEzqzMRCSz
zESKucxE8b/MRF/GzES+zMxELNPMRJPZzET538xEV+bMRMbszEQs88xEk/nMRA==</AssayXData><AssayYData Points="25">YnAovs/TB75Qfsq9sG2KvcTsNb0M+uK8st0RvCZkwzuNK3I8xxSyPCAw/TxscTY91cFLPR2Z
XT1bBoI91CKFPcnIlT0r8Jg9xpSkPQYtqj1L2rM9qiO4PbeBxz2SC8k9I0zTPQ==</AssayYData></Step><Step><CommonData><SampleLocation>11</SampleLocation><SampleID></SampleID><SampleGroup></SampleGroup><SampleInfo></SampleInfo><SampleRow>D</SampleRow><SamplePlate>1</SamplePlate><WellType>REGENERATION</WellType><Concentration>-1</Concentration><ConcentrationUnits>µg/ml</ConcentrationUnits><MolarConcentration>-1</MolarConcentration><MolarConcUnits>nM</MolarConcUnits><MolecularWeight>-1</MolecularWeight><Temperature>30</Temperature><StartTime>4733333</StartTime><AssayTime>5</AssayTime></CommonData><FlowRate>1000</FlowRate><StepType>KREGENERATION</StepType><StepName>Regeneration2</StepName><StepStatus>OK</StepStatus><ActualTime>5.00005</ActualTime><CycleTime>0.2</CycleTime><AssayXData Points="25">+f/MRF8GzUTGDM1ELBPNRJsZzUTxH81EXybNRL4szUQkM81EijnNRPk/zURfRs1ExkzNRCxT
zUSTWc1E8V/NRF9mzUTGbM1EJHPNRJN5zUT5f81EV4bNRMaMzUQkk81Ek5nNRA==</AssayXData><AssayYData Points="25">uOqDwCrJh8BWB4rA1VSLwG59jMAQQY3A0jSOwD3CjsAhc4/AbrqPwAVMkMBL1ZDA9A2RwEZ1
kcB32pHAK+CRwBgyksBYm5LAV8ySwPkik8D5QpPAA1STwC6ck8Dr2JPAXd+TwA==</AssayYData></Step><Step><CommonData><SampleLocation>12</SampleLocation><SampleID></SampleID><SampleGroup></SampleGroup><SampleInfo></SampleInfo><SampleRow>D</SampleRow><SamplePlate>1</SamplePlate><WellType>NEUTRALIZATION</WellType><Concentration>-1</Concentration><ConcentrationUnits>µg/ml</ConcentrationUnits><MolarConcentration>-1</MolarConcentration><MolarConcUnits>nM</MolarConcUnits><MolecularWeight>-1</MolecularWeight><Temperature>30</Temperature><StartTime>4749761</StartTime><AssayTime>5</AssayTime></CommonData><FlowRate>1000</FlowRate><StepType>KREGENERATION</StepType><StepName>Regeneration2</StepName><StepStatus>OK</StepStatus><ActualTime>4.99895</ActualTime><CycleTime>0.2</CycleTime><AssayXData Points="25">+p/NRFimzUS/rM1EJbPNRJS5zUT6v81EWMbNRMfMzUQt081ElNnNRPrfzURY5s1Ex+zNRCXz
zUSU+c1E+v/NRFgGzkS/DM5EJRPORIsZzkTyH85EYCbORL8szkQlM85EiznORA==</AssayXData><AssayYData Points="25">ujt+vQUNEr3Rpgy7EMzzPLe4ZT0sy5Y9y1C8PTwG2j3gxuM9jmsCPsZyCz5m8Q8+s2cXPndX
ID54JyY+ut4vPhWwMj5sDDY+Pjo4Pm1fPT5PMkU+bk1JPqBWTT7T6U8+qgVSPg==</AssayYData></Step><Step><CommonData><SampleLocation>1</SampleLocation><SampleID></SampleID><SampleGroup></SampleGroup><SampleInfo></SampleInfo><SampleRow>D</SampleRow><SamplePlate>1</SamplePlate><WellType>BUFFER</WellType><Concentration>-1</Concentration><ConcentrationUnits>µg/ml</ConcentrationUnits><MolarConcentration>-1</MolarConcentration><MolarConcUnits>nM</MolarConcUnits><MolecularWeight>-1</MolecularWeight><Temperature>30</Temperature><StartTime>4764519</StartTime><AssayTime>30</AssayTime></CommonData><FlowRate>1000</FlowRate><StepType>BASELINE</StepType><StepName>Baseline2</StepName><StepStatus>OK</StepStatus><ActualTime>29.999</ActualTime><CycleTime>0.2</CycleTime><AssayXData Points="150">8T/ORFdGzkS+TM5EJFPORItZzkTpX85EV2bORL5szkQkc85Ei3nORPF/zkRXhs5EvozORCST
zkSLmc5E8Z/ORFemzkS+rM5EJLPORIu5zkTxv85ET8bORL7MzkQk085Ei9nORPHfzkRX5s5E
vuzORCTzzkSL+c5E8f/ORFcGz0S2DM9EHBPPRIsZz0TxH89EVybPRLYsz0QkM89EiznPRPE/
z0RPRs9EvkzPRCRTz0SLWc9E8V/PRE9mz0S+bM9EJHPPRIJ5z0Tpf89ET4bPRCiNz0Qkk89E
gpnPRPGfz0RXps9EvqzPRCSzz0SLuc9E8b/PRFfGz0S+zM9EJNPPRIvZz0Tx389EV+bPRL7s
z0Qs889Ei/nPROn/z0RXBtBEvgzQRCQT0ESLGdBE6R/QRE8m0ES+LNBELDPQRII50ETxP9BE
V0bQRL5M0ERVU9BEglnQRPFf0ERXZtBEtmzQRCRz0ESLedBE8X/QRFeG0ES2jNBEJJPQRIKZ
0ETxn9BEV6bQRLas0EQcs9BEgrnQRPG/0ERPxtBEvszQRCTT0ESL2dBE6d/QRE/m0ES+7NBE
JPPQRIL50ETp/9BEYAbRRL4M0UQkE9FEixnRRPEf0USAJtFEtizRRBwz0USLOdFE8T/RRJlG
0US2TNFEJFPRRItZ0UTxX9FET2bRRLZs0UQkc9FEgnnRRPF/0UR4htFEtozRRCST0USLmdFE
6Z/RRFem0US+rNFEdrPRRIK50UTxv9FEV8bRRDDN0USf09FEgtnRRPHf0URP5tFEtuzRRCTz
0USC+dFE</AssayXData><AssayYData Points="150">zgZyPkLOcz51yXQ+ptx1PliyeT5rBX0+NBZ7PniYfT7Zd4A+yHR+PnTwgz6ra4A+PX1/PumR
gj7KHYU+NQWEPg/fgz6TsIU+rv+FPk16hj4Kz4Y+7vOHPqoxjT7otIg+unSJPtwCiD56uY0+
R+eKPni7ij7hT40+0q2KPlU9jj4cjo0+3oSOPoUQjz6kwI4+03KNPnpIjz7MMY4+vAaNPlD6
kD6NCpM+ZtWPPg4skD5NApE+PE+SPrT8jz7tKpM+4SOSPvHOkz7+GZU+TT+WPiiJlj6NOpg+
CAOUPktzlj6sXpc+tuWWPrZYlz6VTJY+1tWWPow0mD4I9pY+xpWVPni0mD7Yopg+9ECaPkHr
lz6eopk+faObPoJ3mT6SYpg+CH2cPjOQnD5ZPJo+1AOcPoiOnD7OUZw+M+icPjGLnD52cJ0+
uoWcPhrnnT5r+J4+nS6dPtr3nT6nCJ4+yeGcPjgQoD4ciZ0+LAaiPuLOoT6wqp8+Aw6hPuIZ
oD4H8qE+HhOgPk3ioT4AmqA+iq+iPpwOoj4M/6I+yk6iPmvboD64pqM+e1mhPpz6oj7996M+
yKeiPiE7pD5nbKU+yOyiPkJZpj6Ko6M+/UimPkYkpz5L+KM+/SioPrUXpj4KXqU+U4WmPjoO
pT5CDak+RFenPvcrqT6NO6c+3EmoPj/kpz6Z4qg+aDyoPkSKqT5brKc+NFCoPg0Zpz7Qgag+
8+epPpxGqj5wQ6k+m6KpPhTdqj40zqs+Y+arPvepqT5k/ak+EmSsPt7Zqj7SY6s+ng6rPk6B
qz42lqs+</AssayYData></Step><Step><CommonData><SampleLocation>1</SampleLocation><SampleID></SampleID><SampleGroup></SampleGroup><SampleInfo></SampleInfo><SampleRow>D</SampleRow><SamplePlate>1</SamplePlate><WellType>BUFFER</WellType><Concentration>-1</Concentration><ConcentrationUnits>µg/ml</ConcentrationUnits><MolarConcentration>-1</MolarConcentration><MolarConcUnits>nM</MolarConcUnits><MolecularWeight>-1</MolecularWeight><Temperature>30</Temperature><StartTime>4795411</StartTime><AssayTime>80</AssayTime></CommonData><FlowRate>1000</FlowRate><StepType>LOADING</StepType><StepName>Loading</StepName><StepStatus>OK</StepStatus><ActualTime>80</ActualTime><CycleTime>0.2</CycleTime><AssayXData Points="400">6P/RREYG0kS1DNJEGxPSRIIZ0kToH9JETibSRLUs0kQbM9JEgjnSROg/0kRORtJEzUzSRBNT
0kR5WdJE4F/SRE5m0kS1bNJEG3PSRIJ50kTof9JE+obSRLWM0kQbk9JEgpnSRPif0kROptJE
razSRBOz0kR5udJEEcDSRE7G0kS1zNJEE9PSRJLZ0kQZ4NJETubSRMXs0kQb89JEefnSROD/
0kROBtNEvQzTRBsT00R5GdNE6B/TREYm00StLNNEEzPTRHk500ToP9NETkbTRM1M00QbU9NE
glnTROBf00RXZtNEYW3TRBNz00SKedNE6H/TRE6G00S1jNNEE5PTRIKZ00Ton9NERqbTRLWs
00QTs9NELrrTROC/00RGxtNErczTRBvT00Sr2dNE6N/TREbm00S17NNEG/PTRIL500Q6ANRE
RgbURK0M1EQbE9REghnUROgf1EROJtRErSzURBsz1ER5OdRE6D/URE5G1EStTNREE1PURHlZ
1ETwX9RETmbURK1s1EQbc9REeXnUROh/1ERGhtREtYzURBOT1ER5mdRE6J/URE6m1ES1rNRE
E7PURHm51ETov9RERsbURM3M1EQb09REednURODf1ERG5tREWe3URBvz1ESC+dRE6P/UREYG
1UStDNVEIxPVRHkZ1UTgH9VETibVRK0s1UQTM9VEeTnVRAFA1URGRtVErUzVRBtT1UR5WdVE
4F/VREZm1UStbNVEI3PVRHl51UTgf9VETobVRK2M1UQTk9VEeZnVROif1URGptVErazVRBOz
1UR5udVE4L/VREbG1UStzNVEE9PVRHnZ1UTg39VERubVRLXs1UQT89VEefnVROj/1URGBtZE
tQzWRBMT1kR5GdZE4B/WRE4m1kStLNZEEzPWRKI51kToP9ZERkbWRK1M1kQbU9ZEilnWROhf
1kRGZtZErWzWRBNz1kR5edZE4H/WREaG1kStjNZEG5PWRIKZ1kTgn9ZERqbWRK2s1kQTs9ZE
grnWROi/1kRGxtZErczWRBvT1kR52dZE4N/WREbm1kS17NZEZfPWRHn51kTg/9ZERgbXRLUM
10QTE9dEghnXROgf10ROJtdErSzXRBMz10SCOddE6D/XRE5G10S1TNdEG1PXRHlZ10TgX9dE
TmbXRLVs10Qbc9dEgnnXROh/10ROhtdEtYzXRBuT10TDmddE6J/XRE6m10S1rNdEG7PXRIK5
10Tov9dETsbXRLXM10Qb09dEitnXROjf10RO5tdEtezXRBvz10SC+ddE6P/XRHcG2ES1DNhE
GxPYRIIZ2EToH9hETibYRLUs2EQbM9hEgjnYROg/2ERORthEtUzYRBtT2ESCWdhE6F/YRERn
2EStbNhEG3PYRIJ52ETof9hETobYRLWM2EQbk9hEgpnYROif2ERGpthEvazYRESz2ESCudhE
6L/YRE7G2EStzNhEG9PYRHnZ2ETo39hETubYRLXs2EQb89hEgvnYROj/2EROBtlEtQzZRBsT
2USCGdlE4B/ZRF8m2US1LNlEGzPZRII52UToP9lEV0bZRLVM2UQbU9lEglnZROhf2URGZtlE
tWzZRBtz2UTLedlE4H/ZREaG2US1jNlEE5PZRIKZ2UTon9lETqbZRLWs2UQ0s9lEebnZRPC/
2UROxtlEtczZRBvT2UR52dlE6N/ZRE7m2US17NlEG/PZRHn52UTo/9lETgbaRK0M2kQbE9pE
ghnaROgf2kROJtpEMC3aRBMz2kSCOdpE6D/aREZG2kS1TNpEE1PaRHlZ2kToX9pETmbaRLVs
2kQbc9pEeXnaROh/2kRGhtpEvYzaRBuT2kR5mdpE6J/aRE6m2kT+rNpEG7PaRIK52kTov9pE
TsbaRLXM2kQb09pEgtnaROjf2kRO5tpEtezaRBPz2kR5+dpE4P/aRE4G20StDNtEGxPbRIIZ
20Q6INtERibbRK0s20QbM9tEeTnbROA/20RGRttErUzbRBtT20SCWdtE4F/bRE5m20StbNtE
E3PbRIJ520RjgNtETobbRK2M20Qbk9tEgpnbROif20RfpttEtazbRBuz20R5udtEe8DbREbG
20StzNtEE9PbRILZ20Qq4NtERubbRK3s20QT89tEgvnbRA==</AssayXData><AssayYData Points="400">OrKrPmqNrT6k068+y9esPknPrj5NC60+ALCtPlo2rT7yIrE+Dp6uPq2qrz4X368+8HisPpbq
rT7ja68+d+KtPoCLsj5Mua0+98avPlYKrz62lK8+/TOvPsLLrj6UWrI+QG6wPl04rj7Gra8+
oqKxPq96rz67bq0+gzCvPjUesj6PZrM+3+evPk6VsD7fRrE+iyuxPoCqsT774rE+rV6zPshy
sT6QzbE+cX+xPsbmsj7SHbI+sR60PkfUsT52ErM+6DSyPoxJsz5SALM+X26zPgnLsj5/OLE+
Y2WzPsTbsz55X7c+fw+zPsJHtD5vkrQ+Dwy3PsXHtz4wp7M+XEC2PrjStD4NtLU+HF61PvF1
sz58aLU+DTq2PhJltj79obQ++me4PvEzuT66IbU+xOC1Pvmztj5wSbU+NcS0PiPLtz4varc+
tTa1PgCduT77Mbg+Fum2PmE7uT7rqLg+gJy4PqQiuT7JeLc+5W+3PgvGuD7zT7g+y6W3Poa+
tz7vp7g+zrW3PobRuz6s+bc+J0C6PrJmuT7Tv7w+NEC5PmpfuT7J3Lg+Cx69PvpBuz79Ybo+
w+66Po7wuD7d57s+3jW7Pg1Iuz72U7s+//W7PsIpuj4adro+B128PiP3uj5MsLo+HKe8PojV
uj5+Qbo+z+u/PsdbvD7kQ7w+IAm7PmIiuz7W9bs+ZdS8Pv9hvT6JVLs+r1++Po5EvD6gV7o+
10O9PleZvT6foL4+RAi/PgJYvD7rFbs+hLW8Po43vT65H7w+cES9Pg3lvT7J0L4+/va/PvcY
vj59rLw+K/y+PmKWwT6np7w+qkPAPrUEwT69Xb8+7BS/PvW8wT4RZL0+Ira8Pi5RwT7OCcE+
foG/Pib0wD4Dbb4+ulHAPgyovj5FNME+BxLBPrtFwD7iH8A+J92/PjwRwT7nqcA+tXPCPsRy
vz5Md8I+pFzAPtE0wz5bUsE+PJ/CPmMKwj7gZME+FXzBPtFJwD6GI8E+YyvEPncnwD42x8I+
5dPDPrNSwj5xksI+dRLBPkpZwj6faMI+pfDDPj2Owz5sWsI+ZbbBPrNQwj7jNcI+jyvFPnD+
wj5uS8M+ep/FPv9twD5VacQ+10vFPmemxT64Q8I+m4LEPmtuxj7NCcU+6z/FPtjNwj6QVMU+
wfnEPpUaxj7HPMc+vFDHPpHDxj5KXMU+sXjDPqCxxT7gS8c+VebEPneMxT51KcQ+F4/GPhEr
xz6tpsI+XErIPiIzxz7RMsU+nt/FPmc+xT54b8Q+cL/GPigqxj7Dq8U+G0HGPnA+xT63ZMY+
9ADHPgiPxj5jDsc+w/rJPoApyj7CRsg+Z5jHPvmyxj4rfMk+ksfHPtQxxz4u+MY+frPIPrp5
yT5t/Mk++zvIPrtZyj753sg+o03JPreaxz5u0ck+XInIPrNHyD6Rt8g+yefJPp/9yD7/VMk+
XwXIPqgFyj4lM8s+DbXKPgOUyj5MO8w+IuHKPv8Byj7QuMs+39PLPpy6yD6RMsg+5IDLPgHZ
xz7oBMc+9fPMPlhHyz5Vocs+XkrLPtlnyj4Y18g+F+HJPjA+yj4Dk8s+72rMPr1pyz41oMs+
bArOPhogyT4yS8k+PPHKPsTPzD47Xsk+EiDMPrr5zD6Yfsw+naPIPldByj5zlss+nmTKPtyq
zD60O8o+POPLPmnJyj7rpMw+dI3KPiSKzT6tAMw+gWjOPildzT5+s8s+IxbNPgwizT7BNc8+
m7fLPqHKzT7K8M0+BxjOPunizj583c0+hxzMPuZTzz7DIs4+jAjNPut2zz5Bas4+3KDOPu8z
zT4Nps4+yu7PPhF7zT7N2s0+xh3OPhFvzz7BtNA+ZJbNPk2yzT5+fc0+U0LOPg4dzz7BWM8+
k13PPjtLzj7F/Mw+ChDQPohSzj5pKNA+M9/PPj90zj4XgNA+wdPPPhwT0D5wRs8+E/7PPgX7
0T6sLNE+lYHNPgtY0T5JDNA+pQXRPmOR0D4W3M8+uK3QPjMt0D5Xm9A+uLHQPm020j4ogdI+
2WTPPrv3zj71iM8+AOPQPk2R0j5r8dA+0hXSPs4G0D677dA++FfSPqC00j6ioc4+8UPSPmnQ
zz5dsNA+QIzSPqwS0T4ogs4+7NrQPrGVzz7KB9I+LkLSPg==</AssayYData></Step><Step><CommonData><SampleLocation>1</SampleLocation><SampleID></SampleID><SampleGroup></SampleGroup><SampleInfo></SampleInfo><SampleRow>D</SampleRow><SamplePlate>1</SamplePlate><WellType>BUFFER</WellType><Concentration>-1</Concentration><ConcentrationUnits>µg/ml</ConcentrationUnits><MolarConcentration>-1</MolarConcentration><MolarConcUnits>nM</MolarConcUnits><MolecularWeight>-1</MolecularWeight><Temperature>30</Temperature><StartTime>4876466</StartTime><AssayTime>30</AssayTime></CommonData><FlowRate>1000</FlowRate><StepType>BASELINE</StepType><StepName>Baseline3</StepName><StepStatus>OK</StepStatus><ActualTime>30</ActualTime><CycleTime>0.2</CycleTime><AssayXData Points="150">6f/bREcG3ES2DNxEFBPcRIMZ3EThH9xETybcRLYs3EQcM9xEgzncROE/3ERPRtxE30zcRBRT
3ER6WdxE4V/cRE9m3ESubNxEFHPcRIN53EThf9xER4bcRK6M3ERmk9xEg5ncROmf3ERHptxE
rqzcRByz3ER6udxEGsDcREfG3ESuzNxEJNPcRHrZ3ETh39xET+bcRK7s3EQU89xEg/ncROH/
3ERPBt1ErgzdRNAT3UR6Gd1E4R/dRE8m3USuLN1EFDPdRLQ53URkQN1ER0bdRK5M3UQcU91E
elndROlf3URHZt1ErmzdRBxz3UR6ed1E4X/dRE+G3USujN1EFJPdRHqZ3UTpn91ER6bdRK6s
3UQUs91EerndROm/3URPxt1ErszdRBTT3UR62d1E4d/dRE/m3USu7N1EFPPdRHr53UTh/91E
RwbeRK4M3kQcE95EehneROEf3kRHJt5ErizeRBwz3kSDOd5E4T/eREdG3kS2TN5EFFPeRHpZ
3kTpX95ER2beRK5s3kQUc95EenneROF/3kRHht5ErozeRBST3kR6md5E6Z/eREem3kTOrN5E
PbPeRP253kThv95ER8beRK7M3kQU095Eg9neROHf3kRH5t5EruzeRBzz3kSb+d5E4f/eREcG
30S2DN9EHBPfRHoZ30ThH99ETybfRK4s30QUM99E5TnfROk/30RHRt9ErkzfRBRT30R6Wd9E
4V/fREdm30S2bN9EFHPfRIN530Tpf99ER4bfRN+M30Qck99EepnfROmf30RHpt9E36zfRByz
30SDud9E</AssayXData><AssayYData Points="150">58LQPiMf1D6f1dE+tVLRPh2P0j5fgdM+oW7RPpUN1T633dM+rNHTPkys0z6ZWdI+As3VPjBY
0j5iQ9M+Uv3SPohm0z41JtM+3yTVPleW0j4dadM+XGTUPjx80z7hE9Q+rxTWPqw51T45CNQ+
lHXTPvI/1D6GstM+lH3SPl691T75TdY+E1XSPs+60T65udU+UkvTPosp1z4fd9M+rqPVPpy2
1D5jXNg+VdDUPtEg0z7HENU+57rUPl6h1j77XNU+6czVPgJl1j6qSNU+D9TTPnzG1z4WAdM+
ZjzVPhNR1T6fz9M+QSrWPvwI1T6ModY+XUTWPu2x1D7W6tM+3qXUPrdR1D6kf9U+DnXVPtaq
1z61Odc+4L7WPtP21D6B09U+DT7TPurn1z6AtdY+NebUPuMB2T7QttU+5IfXPtil1D7mq9g+
dRfXPhk62T5TG9g+SEfVPlCb1j7koNg+zL/WPtvb1z4Q39g+XGbYPqNe1j6e+dY+R2bWPlgf
2D5Hndk+snLXPuhV1z6j6dc+pW/YPnBg2T77bdY+b4fYPv1l1j700Nc+/E3YPqSz2j49i9c+
eqDWPs4t2D5F3tg+Wm7ZPuUE2T4M19c+VJ3YPg2T2D6O4Ng+Rx3YPlET2z7Wg9g+/LfcPlka
2j6eBdc+oM3ZPr/52T4u29c+cw7ZPkcR2T4ag9g+uDraPhvZ2j5ZiNc+SozaPkVW3T6829c+
WcvZPi0C2z5MQdo+shvaPpnm2T7r/dk+TafZPk4Q3D7dVto+KLfbPhho3D4z1Ns+3UXcPt9X
2z4MCNw+</AssayYData></Step><Step><CommonData><SampleLocation>10</SampleLocation><SampleID>BG505 SOSIP</SampleID><SampleGroup></SampleGroup><SampleInfo></SampleInfo><SampleRow>D</SampleRow><SamplePlate>1</SamplePlate><WellType>KSAMPLE</WellType><Concentration>-1</Concentration><ConcentrationUnits>µg/ml</ConcentrationUnits><MolarConcentration>62.5</MolarConcentration><MolarConcUnits>nM</MolarConcUnits><MolecularWeight>-1</MolecularWeight><Temperature>30</Temperature><StartTime>4915683</StartTime><AssayTime>180</AssayTime></CommonData><FlowRate>600</FlowRate><StepType>ASSOC</StepType><StepName>Association</StepName><StepStatus>OK</StepStatus><ActualTime>180</ActualTime><CycleTime>0.2</CycleTime><AssayXData Points="900">6b/fRE/G30SuzN9Ej9PfRHrZ30Th399ET+bfRNfs30QU899Eg/nfROn/30RHBuBEtgzgRBwT
4ESDGeBE4R/gREcm4ESuLOBEHDPgRIM54ETpP+BER0bgRLZM4EQUU+BEg1ngROFf4ERPZuBE
tmzgRBRz4ESDeeBE4X/gRE+G4ESujOBEFJPgRIOZ4EThn+BET6bgRK6s4EQcs+BEerngROG/
4EQMx+BEtszgRBTT4ESD2eBE4d/gREfm4ES27OBEFPPgRHr54ETh/+BEuAfhRMYM4UQUE+FE
ehnhROEf4URHJuFErizhRBwz4UR6OeFE6T/hRE9G4US2TOFEHFPhRINZ4UTpX+FET2bhRK5s
4UQUc+FExHnhROl/4URPhuFEtozhRByT4UR6meFE6Z/hREem4USurOFEFLPhRHq54UTpv+FE
T8bhRLbM4UQc0+FEi9nhROHf4URH5uFEruzhRBTz4UR6+eFE4f/hREcG4kS2DOJEFBPiRD8a
4kThH+JETybiRLYs4kQUM+JEejniROE/4kRPRuJE30ziRBRT4kR6WeJE4V/iRE9m4kSubOJE
HHPiRHp54kTpf+JER4biRO+M4kQUk+JEg5niRDOg4kRHpuJErqziRBSz4kR6ueJE6b/iREfG
4kS2zOJEHNPiRHrZ4kTh3+JER+biRK7s4kQU8+JEevniROn/4kRHBuNErgzjRBQT40R6GeNE
4R/jREcm40SuLONEFDPjRHo540ThP+NEcEbjRHJN40QcU+NEelnjROFf40RHZuNErmzjRBRz
40R6eeNEAoDjRE+G40S2jONEFJPjRHqZ40T5n+NET6bjRLas40Qcs+NEernjROG/40RHxuNE
rszjRBTT40R62eNE6d/jREfm40Su7ONEJPPjRIP540Tp/+NERwbkRK4M5EQUE+REehnkROEf
5ERHJuREtizkRBwz5ER6OeRE4T/kRE9G5ES2TOREHFPkRINZ5EQCYORET2bkRLZs5EQcc+RE
g3nkRKWA5ERPhuREvozkRByT5ESDmeRE6Z/kRE+m5ES2rOREHLPkRIO55ETpv+RET8bkRA7O
5EQc0+REg9nkROnf5ERP5uREtuzkRBzz5ESD+eRE6f/kRE8G5US2DOVEJBPlRIMZ5UTpH+VE
uiblRLYs5UQcM+VEgznlROk/5URPRuVEtkzlRBxT5USDWeVE6V/lRE9m5US2bOVEHHPlRHp5
5UTpf+VER4blRLaM5UQ1k+VEg5nlROmf5URPpuVEtqzlRByz5UR6ueVE6b/lREfG5US2zOVE
HNPlRLzZ5UTp3+VET+blRLbs5UQc8+VEg/nlROn/5URPBuZEtgzmRBwT5kSDGeZE6R/mRE8m
5kSuLOZEHDPmRKM55kTpP+ZET0bmRLZM5kQcU+ZEg1nmROlf5kRYZuZEtmzmRBxz5kSDeeZE
6X/mRGCG5kS2jOZEHJPmRIOZ5kTpn+ZET6bmRLas5kQcs+ZEernmROm/5kRWx+ZEtszmRBTT
5kSD2eZE6d/mRE/m5kS27OZEHPPmRIP55kTp/+ZETwbnRLYM50QcE+dEgxnnROEf50RPJudE
tiznRBwz50R6OedE6T/nREdG50S2TOdEHFPnRINZ50TpX+dER2bnRLZs50QUc+dE3XnnROF/
50RYhudEroznRBST50R6medE6Z/nREem50S2rOdEHLPnRHq550Tpv+dET8bnRK7M50QU0+dE
5dnnROHf50RP5udEtuznRBzz50SD+edE4f/nRE8G6ESuDOhEHBPoRHoZ6ETpH+hERyboRLYs
6EQcM+hEejnoROE/6ERPRuhErkzoRBxT6ER6WehE4V/oRE9m6ES2bOhEHHPoRIN56EThf+hE
T4boRCCN6EQUk+hEepnoROmf6ERPpuhEtqzoRBSz6ESDuehE6b/oREfG6ESuzOhEFNPoRIPZ
6ETh3+hET+boRLbs6EQU8+hEg/noROH/6ERPBulEtgzpRBQT6UR6GelE+R/pREcm6USuLOlE
HDPpRHo56UThP+lET0bpRLZM6UQUU+lE3VnpROFf6URHZulErmzpRBxz6UR6eelE6X/pREeG
6US2jOlEFJPpRIOZ6UThn+lER6bpRLas6UQ1s+lEernpROm/6URHxulEtszpRBzT6USD2elE
4d/pREfm6US27OlEHPPpRIP56UQaAOpERwbqRK4M6kQUE+pEehnqROkf6kRPJupErizqRBQz
6kSTOepE4T/qREdG6kSuTOpEFFPqRHpZ6kTpX+pER2bqRLZs6kQcc+pEennqROF/6kRHhupE
CI3qRBST6kR6mepE4Z/qREem6kSurOpEFLPqRHq56kThv+pER8bqRK7M6kQt0+pEetnqROHf
6kRP5upEruzqRBzz6kR6+epE4f/qREcG60SuDOtEXhPrRHoZ60ThH+tERybrRLYs60QUM+tE
ejnrROE/60RHRutErkzrRBRT60SDWetE4V/rREdm60SubOtEFHPrRHp560Thf+tER4brRK6M
60QUk+tEg5nrROGf60RHputEtqzrRBSz60SDuetEMcHrREfG60SuzOtEFNPrRHrZ60Tp3+tE
T+brRK7s60QU8+tEevnrROH/60RHBuxEzgzsRBQT7ESDGexE6R/sRGgm7ESuLOxEFDPsRHo5
7EThP+xEiUbsRK5M7EQUU+xEi1nsROlf7ERYZuxEtmzsRBxz7ESDeexEEoDsREeG7ES2jOxE
HJPsRIOZ7ETpn+xET6bsRLas7EQUs+xEg7nsROm/7ERPxuxEtszsRCTT7ESD2exE6d/sRE/m
7ETf7OxEHPPsRIP57ETp/+xETwbtRM4M7UQcE+1EgxntROkf7URPJu1ExiztRBwz7USDOe1E
6T/tRE9G7US2TO1EHFPtRINZ7UThX+1ET2btRLZs7UQcc+1Eg3ntROl/7URPhu1EtoztRByT
7USDme1E6Z/tRE+m7US2rO1EHLPtRIO57UTpv+1ET8btRLbM7UQc0+1Eg9ntROnf7URP5u1E
tuztRBzz7USD+e1E6f/tRI8H7kS2DO5EHBPuRIMZ7kTpH+5ERybuRLYs7kQcM+5EgznuROk/
7kRPRu5E90zuRBxT7kSDWe5E6V/uRE9m7kRqbe5EHHPuRIN57kThf+5ER4buRLaM7kQck+5E
g5nuROGf7kRPpu5EtqzuRByz7kR6ue5E6b/uRE/G7kS2zO5EHNPuRIPZ7kTp3+5ET+buRK7s
7kQc8+5Eg/nuROn/7kRPBu9EtgzvRBwT70SDGe9E6R/vRE8m70S2LO9EHDPvRB4670ThP+9E
T0bvRK5M70QcU+9Eg1nvRPlf70RHZu9EzmzvRBRz70SDee9E4X/vRASH70S2jO9EHJPvRHqZ
70Thn+9ET6bvRLas70Qcs+9EernvROm/70RPxu9EtszvRBTT70SD2e9E6d/vREfm70Su7O9E
FPPvRJv570Tp/+9ERwbwRK4M8EQUE/BEgxnwROkf8ERPJvBExizwRBQz8ESDOfBE6T/wREdG
8ESuTPBEFFPwRINZ8ETpX/BET2bwRLZs8EQcc/BEg3nwROl/8ERohvBEtozwRByT8ESDmfBE
6Z/wRE+m8ES2rPBEFLPwRHq58ET5v/BET8bwRLbM8EQ10/BEetnwROnf8ERP5vBEruzwRBTz
8ER6+fBE6f/wREcG8US2DPFEsBPxRHoZ8UQrIPFETybxRLYs8UQUM/FEejnxROk/8URPRvFE
rkzxRBxT8UR6WfFE4V/xRE9m8US2bPFEHHPxRHp58UTOgPFER4bxRLaM8UQck/FEepnxROmf
8UTjpvFEtqzxRByz8USDufFE6b/xRE/G8USuzPFEFNPxRHrZ8UTp3/FEWObxRMbs8UQU8/FE
evnxROH/8URHBvJErgzyRBwT8kR6GfJE4R/yREcm8kS2LPJE2TPyRHo58kTpP/JET0byRLZM
8kQUU/JEelnyRBJg8kRHZvJEtmzyRBxz8kR6efJE4X/yRE+G8kS2jPJEFJPyRHqZ8kThn/JE
R6byRK6s8kQCtPJEernyROG/8kRoxvJErszyRBzT8kR62fJE4d/yRGDm8kSu7PJEFPPyRHr5
8kRDAPNERwbzRK4M80QUE/NEehnzROEf80RHJvNEtizzRBQz80R6OfNE4T/zREdG80SuTPNE
LVPzRHpZ80ThX/NER2bzRK5s80Qtc/NEg3nzROl/80RHhvNErozzRBST80R6mfNE6Z/zREem
80S2rPNEFLPzRHq580Thv/NENcfzRLbM80QU0/NEetnzRPnf80RH5vNEruzzRBTz80R6+fNE
4f/zREcG9ESuDPREnxP0RHoZ9EThH/RERyb0RK4s9EQUM/REejn0ROE/9ERHRvRErkz0RBxT
9ESDWfRE4V/0REdm9ES+bPREFHP0RLx59ETpf/RER4b0RK6M9EQUk/REg5n0ROGf9ERHpvRE
tqz0RBSz9ESLufRE4b/0RE/G9ES2zPREHNP0RHrZ9ETp3/RET+b0RLbs9EQc8/REJ/r0ROn/
9ERPBvVEtgz1RBwT9USDGfVE6R/1RE8m9UTnLPVEHDP1RIM59UTpP/VEaEb1RLZM9UQcU/VE
g1n1ROlf9URPZvVEtmz1RBxz9USDefVE6X/1RE+G9USDjfVEHJP1RIOZ9UTpn/VET6b1RLas
9UQ1s/VEg7n1ROm/9URPxvVErsz1RBzT9UTd2fVE6d/1RE/m9URa7fVEHPP1RIP59UTp//VE
Twb2RLYM9kQcE/ZEgxn2ROkf9kRPJvZEtiz2RBwz9kSDOfZE</AssayXData><AssayYData Points="900">5VnOPrOL0D7ei84+hs7RPpf+zT51LNE+iKHQPkm10z4H69A+7erOPh9R0z4xQ9E+TaDSPmVk
0D5auNE+oLbVPmqF0j7yI9M+RhzUPhs80z6fI9E++1LUPneX0j4botM+ZcHRPhA91T6ne9I+
Oo/UPsNk1j53UdU+A+vVPlSt0z4c2NM+ch/VPrzn1j4ejtQ+u6PUPhX31D4pAtQ+Ge7VPo+2
1D4a79Q+SZjWPhWO1T7LndU+kM3WPv640z4UUdU+XuPSPruX1D76udU+8oDWPoKS1z5JedQ+
QibVPo3W1j5xJ9U+7I3VPhSr1z5UE9Y+rK/WPlPA1D7AF9Y+tabVPomt1z4BNdU+4OLZPt2h
1D6rvdU+opfXPtY41T6eu9g+ljzYPu9K1j64J9c+B/PXPjos1z6PXNc+dkLYPk6r2D4BZ9c+
nOTWPpxj1z4heNg+j1rWPruJ1j4qSNo+swnYPthf1z78sNk+jcDWPoD92j4W/Ng+w+rWPssh
1z7DZ9k+F7vZPnWl2D7kbts+dh7bPvv61z4vhds+ICLaPvb52j4Ottg+Bp7aPmru1z6+SNo+
vczZPq0D2T7D3Ng+A9vaPno62j4EYdo+d2PbPhQ72j41kNo+VEPaPgpt3T6B4Ns+KjHbPjI7
2j5dMdg+o6nYPgQx3T6PW9w+slrdPgWq2j6BYNw+VR7bPgcM3T5kvNo+na/cPlVI3D7UFts+
JtLaPtM63T7b5ds+9FLfPlSF3z4Xnds+2NrbPnIb2z4qJ90+wy/cPuz43T7Wd9s+anXcPjCi
3D5I8No+2y/ePjjK3T79hN0+LsbaPniw3T7QCN0+257bPrFC3z6iGt4+uGLfPhni3z4EPd8+
I37ePo243T5JKt0+Br7cPrJl4T53UN0+DxPdPuTz3T78TeE+ORnfPlnc3z5cfuA+V0DdPlCJ
3j7Ab98+PJ3dPt1P4D6GP+A+vh7fPjJw3z5Kkd8+6cvePoYd4D6MP98+A/bePpNw3j5Gk90+
pJjfPiRn4D6fgt8+4jPePkyo4D4NM+A+We/fPtEZ4j71bt0+GQbfPvhf4T7B0t8+navfPoZc
4j7XfuA+iBrjPh0P4T5Wet4+tzbhPr4P4T5/ReE+zA/hPjVc4D4GE+E+cuzgPtQf4T41teM+
nRrhPsX33z7rTd8+gW7jPif93z4EB+M+tlHiPifF4j4faOQ+uDvgPmve4T7t0OI+5HXhPqfR
4j4IweI+L/nhPhmx4j4aQ+Q+osfgPuGD4T5lpuI+leriPsrt4j7OheA+2XzjPgur4z5IC+M+
MSfkPof74j7PAeQ+VwjiPmgf4z4tFuI+dzHlPrLv4z4DA+U+MO/iPmMX4z5HleI+7znkPuxK
5D7qOuE+mVbhPs1f4z6Am+M+W+TkPuWx4z5RZeM+qU/lPpM25D6wKug+UTPlPi885T6wpOU+
y1LlPpkf5D7vGeQ+eb7jPqxS4j42heU+uaTnPlZl5T4pvOQ++PziPihy5D4bsOI+ZbbkPjpJ
5T7U2+Y+k6vlPt495T74NeU+POflPg4Y6D4sVuY+VbHkPkcm5z5EB+Y+cmbjPhJm5j7UOeU+
D97lPhXO5T5IquM+5tvlPg0s5j7+HeY+RorlPgUN5T6hgeg+wnbnPnAL5j4LvuM+h4TlPh9+
5j7+z+c+lf3lPrbF5j7ZcOY+RkzmPlP15T5kPOg+u7PmPsBR5j4UdeY+7oTnPhKC5D4XqeY+
XDrnPjWE5T6RVec++erkPtev6D7N7OU+n+LlPix85T68juY+KkfoPl4K6D6WoOc+9nTmPiVQ
5j5Lmuc+C3HlPnyV5z7ZEeg+mXToPgjB5j68VOY+uGboPnYa6D7eEuk+KVzpPghL6D79r+Y+
nP7oPq4c6D4+fuk+GLvnPrgX6D5Y8Oc+qSvrPkt65z7noeU+KsznPqDO6D7ErOY+nmXoPnDE
6D4AF+g+HO/oPuCW5j5yOeY+AVnnPjsb6T5ZLek+MMfoPsdh6T65ROk+mfnmPuC55z4D/uU+
4Y3oPqjn6T7QJug+CtToPgql5z5wS+Y+I8XoPqup5z4/MOg+HYTqPlp25z4Eiec+hgDoPrc8
6z7Fjek+j5jpPhnR6D6kL+o+ey7qPtTH6j4hjuk+W0HpPrSO6T75T+o+F2HnPl266T5y5Os+
66fqPuTM6D7hMOg+hcTpPrpI6j5Iu+o+rbjoPli/6z4FBeo+teHoPlym7D5X1+s+Y77oPmFR
6j5qIOk+yeXrPkyr6T58ruo+xcPqPp4O6z6HBOw+WknqPuO56T5IOuw+mCXqPmxM7D4r8Oo+
9PTrPpLp6j4aNOo+LUPqPn216D7s3uc+y7vpPrZQ7j7nOOo+g5vtPmbA7D7quuk+PC7qPoQH
7D7Xnus+YmTrPmjf6T5iZu0+5mjpPjIg6j6vx+o+DKHqPjO06T5AzOo+kfPqPqV97T6rCes+
zproPrQG7D4leew+Pm3tPp137D7cpe0+dErtPhNn7T40Mew+R57rPpQR7T6Owes+lKTuPn5k
6z6YjOw+Z9PrPpM+6z77U+0+ggrrPnnp7j6mvO0+SgHwPu5C7j7KsO0+5YTuPiBU7D6KQOw+
cybtPsu67D6wse8+YYfuPlne7T4kg+4+peXsPhmW7j7V7es+JcDrPteg7j7ZOu4+dS7tPiBW
7D54s+0+pgrtPuBG7j6Z8ew+q87uPpkZ7T44KO4+bILsPt7P7j7Pxe4+WuXuPnK/7j41Qe4+
El3sPtTH7D5Uhu4+/xzuPqH27D6zv+s+3PXrPvts7z6QVu0+NLHtPuPu7j5ps+0+/+/tPqdf
7T5Mxu0+fhPuPpWG7T69ge4+OOTsPmm77T6Wxew+9wruPprc7j68se0+R2bvPrZk7z7P6O8+
K9ftPv147z5Ciu0+BTjuPnXO8D4RaO0+I3ztPkvt7T5FpO0+8wrtPqsX7T6iFe8+kSvuPlp8
7D561O4+syvuPstZ8D7cBO8+23HvPiNf7z7FDe8+WSjwPmHP7T5p3O4+CODvPm1z7j5Yv+8+
yw/wPvsm8T5kc+0+gcXwPnMW8T6mjOw+tMDvPgIv7j531u4+cpXwPu3e7j5n7u4+1JzvPqJO
7z43WvA+eKPuPvCp7z4XSe4+rCvwPvqr8T7NIO4+yVzxPtaT8D5bje8+OgvxPnoa7z4zivE+
vHrvPt/88D6egu8+CSrxPulD8T6Nxu8+hTzvPnzo8T4OZfA+TarwPoSu7j46Nu8+437vPvoE
7z4HyvE+UGjvPsPE8T5YiPE+FBnxPvdf8T5UcfM+MCLxPhtf8T49//M+za7xPuhw8D7ZuvM+
rv/wPkNK8T5gAvU+LHrwPj7g8T5WQPA+0JDwPpcM8j4WRvE+J63yPo2W8z6xH/E+SUXzPjdq
8D6em/E+QkDzPgre8j6VefA+vo7yPuTb8D5+dPQ+uerxPhkn8T6Jm/I+0BjyPsxc8T6vevM+
OnHxPmMr8T77U/A+uWPvPhWG7z5L1e8+CDjzPlAx8z63dPE+g8vwPnmD8j5HVfM+P6fzPh6g
8T59xvE+TbvxPi/27z6A4vA+OwnwPh5t8j7jrPE+UB/zPhXt9D6YJfI+EpzyPjv49D5xQfI+
6nD0PqBC8z6MffE+F5LyPsGt8j68QvM+k+7zPswJ8z7K1/I+t9L0PlRD8T4IvfU+VXv0Pjp/
8z6QYPQ+1U7zPp2L8j6qrvM+9Wv1PiCV9D5sofQ+snTzPhzI8j5GTvM+kC3yPmWl9D6DgfU+
jurzPmLM8z4UUvM+gmfzPsAh9T6i2PM++anyPtHD8z4TD/E+ynjyPkv58z5G8vE+PyP1PtqS
8z6dSfI+i8nzPvZg9T7m9PQ++Wr1PlFy8j4nhvQ+zVD1Pu7s8T48n/U+3Cf1PgVF9D5ODPU+
4av1PlL59D6dJPY+maj0PtTI8j6LF/g+GyT2Pv3a9D4K7vQ+45L0Pnpq9D4zoPM++QL1Pqdx
8z4FH/Q+HKj1PhLR9T6hNfU+iQ/0Prvw9D4hM/I+Wtz0Pipy8z44g/U+XzP0Ppk+8z4uZvQ+
bAbzPu8q9D4uYfY+JlL0Pguc9D57Bvc+deb0PhTa9j4uGPM+vHTzPl0a8j74JvY+x4H2Pt8c
9D79yfY+WObzPhtH9D6Tp/Y+GsX0PiJB9j70SPY+Pzb1Pjqh9j4Zc/Y+cyD2Pkz/9T6DF/Y+
SDn3Pv/W9D4gP/M+487zPiok9j4SVfY+B8H2Pu0d9j4roPM+rgX1PkPL9T6YyPU+is30PiB1
9T7oRPg+b9/4PvrM9j6vOfY+VeD1PuoZ+D4Hx/U+RdvzPn1z9D7Hhfc+Vg/1PsFl9z48xPM+
jev4PsfA+D66UPg+g1T5PqLe+D6DUPY+Xk/4PjdN9z5NfPg+uKv2PvsW9j4NJ/U+JKX2PjZ8
9z6CFfk+k5v1Pg/L9T7J6vY+aWTzPpjO9T7DbPc+9MT2Phbu9T7gWfY+6GP3PpnC+j5OU/g+
FS/3PuuG9T5VaPY+pWn3PjOL9j7MyvY+MvD1PoF9+D6lIvU+a1j3Pr1L+T49APo+I033PnbM
+T6+v/k+57L3PlSY9j6NLPg+h7L4PmzB9j526/Y+5w75PpPH+T4K7fc+ocL4Powe9z564vc+
dM34PqAq9T5VT/Y+NQn3Prjo9z4qdvc+hML3PkK/+D5Ou/c+9Or3Ptjl9z5e7vY+G/z5Pq8N
+T74Svg+lfT3Pgt49z7vCfo+WPH3Pirz9j6QG/k+0yr5PhTU+z5Hmvo+msb4Popz+z4rn/c+
NjL4Pvra+T5dnfY+hxn3PtKS+T75k/Y+/rb4PlXh+T5wpPo+</AssayYData></Step><Step><CommonData><SampleLocation>1</SampleLocation><SampleID></SampleID><SampleGroup></SampleGroup><SampleInfo></SampleInfo><SampleRow>D</SampleRow><SamplePlate>1</SamplePlate><WellType>BUFFER</WellType><Concentration>-1</Concentration><ConcentrationUnits>µg/ml</ConcentrationUnits><MolarConcentration>-1</MolarConcentration><MolarConcUnits>nM</MolarConcUnits><MolecularWeight>-1</MolecularWeight><Temperature>30</Temperature><StartTime>5104897</StartTime><AssayTime>180</AssayTime></CommonData><FlowRate>600</FlowRate><StepType>DISASSOC</StepType><StepName>Dissociation</StepName><StepStatus>OK</StepStatus><ActualTime>179.999</ActualTime><CycleTime>0.2</CycleTime><AssayXData Points="900">6j/2RFBG9kS3TPZEHVP2RIRZ9kTqX/ZEUGb2RLds9kQdc/ZEhHn2ROp/9kRQhvZEt4z2RB2T
9kSEmfZE6p/2RFCm9kS3rPZEHbP2RIS59kTqv/ZEUMb2RL/M9kQd0/ZEhNn2ROrf9kRI5vZE
t+z2RB3z9kSE+fZE6v/2RFAG90S3DPdEHRP3RIQZ90TqH/dEUCb3RLcs90QdM/dEhDn3ROo/
90RxRvdEY033RB1T90R7WfdE6l/3RFBm90S3bPdEHXP3RHt590Tqf/dESIb3RLeM90Qdk/dE
hJn3ROqf90RQpvdEt6z3RB2z90R7ufdE6r/3RFDG90S3zPdEHdP3RITZ90Ti3/dEUOb3RLfs
90QV8/dEe/n3ROr/90RQBvhEtwz4RB0T+ESEGfhE6h/4RFAm+ES3LPhEHTP4RIQ5+ETiP/hE
UEb4RLdM+EQVU/hEe1n4ROpf+ERQZvhEr2z4RBVz+ESEefhE4n/4RFCG+ES3jPhEFZP4RISZ
+ETqn/hEUKb4RL+s+EQds/hEe7n4ROK/+ERQxvhEr8z4RB3T+ER72fhE4t/4RFDm+ES37PhE
HfP4RHv5+ETq//hESAb5RK8M+UQVE/lEhBn5ROof+URIJvlEtyz5RBUz+USEOflE4j/5REhG
+US3TPlEHVP5RHtZ+UTiX/lEUGb5RK9s+UQlc/lEe3n5ROp/+URQhvlEt4z5RHeT+USEmflE
6p/5RFCm+USvrPlEHbP5RHu5+UTqv/lE3Mb5RLfM+UQV0/lEhNn5ROrf+URI5vlEt+z5RBXz
+USE+flE4v/5REgG+kSvDPpEFRP6RHsZ+kTqH/pEUCb6RLcs+kQVM/pEhDn6ROI/+kS7RvpE
r0z6RB1T+kSEWfpE6l/6REhm+kS3bPpEHXP6RHt5+kTif/pESIb6RK+M+kQdk/pEhJn6ROKf
+kRIpvpEt6z6RB2z+kR7ufpE4r/6REjG+kSvzPpEHdP6RITZ+kTi3/pESOb6RK/s+kQV8/pE
hPn6ROr/+kRQBvtErwz7RB0T+0SEGftE4h/7RFAm+0SvLPtEHTP7RIQ5+0TiP/tEUEb7RK9M
+0QVU/tE/ln7ROJf+0RIZvtEt2z7RB1z+0R7eftE4n/7RFCG+0SvjPtEFZP7RHuZ+0Tin/tE
Wab7RLes+0QVs/tEe7n7ROq/+0RIxvtEt8z7RBXT+0R72ftE6t/7RFDm+0Sv7PtEFfP7RHv5
+0Ti//tESAb8RK8M/EQVE/xEexn8ROIf/ERIJvxEryz8RBUz/ER7OfxE6j/8REhG/ESvTPxE
FVP8RIRZ/ETiX/xEUGb8RLds/EQdc/xEe3n8ROJ//ERIhvxEr4z8RBWT/ER7mfxE6p/8REim
/ESvrPxEHbP8RCe6/ETqv/xESMb8RK/M/EQV0/xEe9n8ROrf/ERI5vxEr+z8RBXz/ETN+fxE
4v/8REgG/UT4DP1EFRP9RHsZ/UTiH/1ESCb9RK8s/UQVM/1EhDn9ROI//URIRv1Et0z9RBVT
/UR7Wf1E4l/9RFBm/US3bP1EFXP9RHt5/UTqf/1EUIb9RLeM/UQVk/1Ee5n9ROKf/URIpv1E
t6z9RBWz/USEuf1EPMD9REjG/USvzP1EFdP9RITZ/UTi3/1ESOb9RLfs/UQV8/1EhPn9ROL/
/URIBv5Erwz+RB0T/kR7Gf5E4h/+REgm/kS3LP5EHTP+RIQ5/kTiP/5EUEb+RMdM/kQdU/5E
hFn+ROpf/kRQZv5Et2z+RB1z/kSEef5E6n/+RFCG/kS3jP5EHZP+RISZ/kTqn/5EUKb+RLes
/kQds/5EhLn+ROq//kRQxv5Et8z+RB3T/kSE2f5E6t/+RFDm/kS37P5EHfP+RIT5/kTi//5E
UAb/RLcM/0QuE/9EhBn/ROof/0RQJv9Etyz/RB0z/0SEOf9E6j//RFBG/0S3TP9EHVP/RIRZ
/0TqX/9EUGb/RK9s/0Qdc/9EhHn/ROp//0RQhv9Et4z/RB2T/0SEmf9E6p//RFCm/0S3rP9E
FbP/RIS5/0Tqv/9ESMb/RLfM/0Qd0/9Ee9n/ROrf/0RQ5v9Et+z/RBXz/0SE+f9E6v//RCgD
AEVbBgBFjwkARcIMAEX1DwBFKBMARVsWAEWPGQBFwhwARfUfAEUoIwBFWyYARY8pAEXCLABF
8S8ARSgzAEVbNgBFjzkARb48AEX1PwBFJEMARVtGAEWTSQBFwkwARfFPAEUoUwBFW1YARY9Z
AEW+XABF8V8ARShjAEVXZgBFj2kARcJsAEXxbwBFJHMARVd2AEWKeQBFxnwARfV/AEUkgwBF
W4YARY+JAEXOjABF8Y8ARSSTAEVXlgBFipkARcKcAEXxnwBFKKMARVumAEWPqQBFwqwARfWv
AEUoswBFW7YARY+5AEXCvABF9b8ARWrDAEVbxgBFj8kARcLMAEXxzwBFKNMARVvWAEWP2QBF
wtwARfXfAEUo4wBFW+YARYrpAEXC7ABF8e8ARSzzAEVb9gBFivkARb78AEX1/wBFKAMBRVsG
AUWPCQFFwgwBRfEPAUUoEwFFWxYBRYoZAUW+HAFF8R8BRSgjAUVbJgFFiikBRcIsAUXxLwFF
KDMBRVs2AUWKOQFFvjwBRfE/AUUoQwFFV0YBRYpJAUXGTAFF9U8BRShTAUVXVgFFj1kBRcJc
AUX1XwFFKGMBRVdmAUWKaQFFwmwBRfVvAUUkcwFFV3YBRYp5AUXCfAFF9X8BRSSDAUVbhgFF
iokBRb6MAUXxjwFFKJMBRVeWAUWPmQFFwpwBRfGfAUUoowFFV6YBRYqpAUW+rAFF8a8BRVWz
AUVXtgFFirkBRcK8AUXxvwFFJMMBRVfGAUWKyQFFvswBRfHPAUUk0wFFV9YBRY/ZAUXC3AFF
8d8BRSjjAUVX5gFFiukBRcLsAUX17wFFJPMBRVf2AUWP+QFFvvwBRfX/AUUkAwJFWwYCRYoJ
AkW+DAJF8Q8CRSQTAkVXFgJFjxkCRb4cAkX1HwJFKCMCRVcmAkWKKQJFviwCRfUvAkUkMwJF
VzYCRY85AkW+PAJF8T8CRShDAkVXRgJFikkCRb5MAkXxTwJFJFMCRVdWAkWKWQJFvlwCRfFf
AkUkYwJFW2YCRY9pAkW+bAJF8W8CRSRzAkVbdgJFinkCRb58AkX1fwJFJIMCRVeGAkWKiQJF
vowCRfWPAkUkkwJFV5YCRYqZAkXCnAJF8Z8CRSSjAkVXpgJFj6kCRb6sAkXxrwJFJLMCRVe2
AkWKuQJFvrwCRY3AAkUowwJFV8YCRY/JAkXCzAJF8c8CRSTTAkVX1gJFitkCRb7cAkXx3wJF
JOMCRVfmAkWK6QJFvuwCRfHvAkUo8wJFV/YCRYr5AkW+/AJF8f8CRSQDA0VbBgNFjwkDRb4M
A0XxDwNFJBMDRWAWA0WbGQNFvhwDRfEfA0UkIwNFWyYDRY8pA0W+LANF9S8DRSQzA0VbNgNF
kzkDRb48A0X1PwNFKEMDRVtGA0XQSQNFwkwDRfVPA0UoUwNFV1YDRQpaA0XGXANF9V8DRShj
A0VbZgNFj2kDRcJsA0X1bwNFKHMDRVt2A0WPeQNFwnwDRfV/A0UogwNFW4YDRY+JA0XCjANF
9Y8DRSiTA0VblgNFipkDRcKcA0X1nwNFNKMDRVumA0WPqQNFwqwDRfWvA0ViswNFW7YDRY+5
A0XCvANF9b8DRSTDA0VbxgNFj8kDRcLMA0X1zwNFKNMDRVvWA0WP2QNFwtwDRfXfA0VZ4wNF
W+YDRY/pA0XC7ANF9e8DRSjzA0Vb9gNFj/kDRcL8A0Xx/wNFKAMERVsGBEWPCQRFwgwERfUP
BEUoEwRFWxYERY8ZBEXCHARF9R8ERSgjBEVbJgRFjykERcIsBEXxLwRFKDMERVs2BEWPOQRF
vjwERfU/BEUoQwRFW0YERY9JBEXCTARF9U8ERShTBEVbVgRFj1kERb5cBEXxXwRFJGMERVtm
BEWPaQRFvmwERfVvBEUocwRFW3YERY95BEXCfARF9X8ERSiDBEVbhgRFiokERb6MBEX1jwRF
JJMERVuWBEWKmQRFwpwERfWfBEUoowRFW6YERYqpBEXCrARF9a8ERSSzBEVbtgRFj7kERcK8
BEX1vwRFKMMERVvGBEWPyQRFvswERfXPBEUo0wRFW9YERYrZBEXC3ARF9d8ERSTjBEVX5gRF
iukERb7sBEX17wRFKPMERVv2BEWP+QRFwvwERfX/BEUkAwVFVwYFRY8JBUXrDAVF8Q8FRSQT
BUVbFgVFjxkFRcIcBUX1HwVFKCMFRVsmBUWKKQVFviwFRfUvBUUkMwVFVzYFRY85BUW+PAVF
9T8FRShDBUVbRgVFikkFRb5MBUVLUAVFKFMFRVtWBUWPWQVFwlwFRf1fBUUkYwVFV2YFRY9p
BUW+bAVF9W8FRShzBUVbdgVFj3kFRb58BUXxfwVFJIMFRVeGBUWKiQVFvowFRfGPBUUkkwVF
V5YFRYqZBUW+nAVF+Z8FRSijBUVXpgVFiqkFRcKsBUX1rwVFKLMFRWS2BUWKuQVFwrwFRfG/
BUUkwwVFV8YFRYrJBUXCzAVF9c8FRSTTBUVX1gVFj9kFRb7cBUUS4AVFKOMFRVvmBUWP6QVF
vuwFRfXvBUUk8wVFW/YFRYr5BUW+/AVF8f8FRSQDBkVbBgZFigkGRb4MBkX1DwZFJBMGRVsW
BkWPGQZFvhwGRfUfBkUkIwZFWyYGRaMpBkW+LAZF8S8GRSgzBkVXNgZFijkGRcI8BkXxPwZF
KEMGRVdGBkWKSQZFvkwGRfFPBkUkUwZFV1YGRYpZBkW+XAZF</AssayXData><AssayYData Points="900">usv8PghY/T771vw+Jcf7PnRA/j5kAv0+BJr8Pi3A/T4V9f4+3Bj/PrXb/z6fnfw+j0MBPyQF
AD+RXwA/Mn0AP6JgAD+5+AE/aqUAP0qPAT9mRgE/uOwAP3LRAD/G+QA/dxUAPwKqAD86ogA/
Jsn/PupaAT8b9v8+S7UAP3LiAD83sgA/TUP/Ptgd/z4vWQE/2hACP8u+/j52KwA/vqEAP8nG
AD9w/gA/lmAAP6aC/j7C0AA/pN4AP3n3AD9j6AA/NP//PpQFAT8Wq/4+1RIBP6BwAT+X7AA/
fPkAP6osAT/wHAE/29MAP5E8AD/4WQE/Cb4BPzrqAT8QigA/Mrb/Pm9OAT+9oQA/9Z3+Pilh
AD8POwA/IjgAP/eKAD96dAE/vK7+Po2IAT+dUwA/LSABPy+k/z5crAE/osgAP9qNAD9S6QE/
knkAPzvm/z58rAI/HPD/Pm6p/z695AA/eaEAP4jLAD8vt/8+MXUBP2SAAD+91AA/KkgBP3bC
/z6JiAA/tD8BP91pAD/AtwA/g+sAPwfDAD8qwP8+z+kAPxT3AD9AXQA/Inr+PiRHAD/MAQA/
YGL/PjXlAD+VuAA/LQQAPwzqAD813wA/TMkAP7UxAT/BWAA/4F8BP58VAD+WTwE/SGUBP4p+
AT8Q1gA/JWgAP0ATAT/6GwE/5LQAP+eAAT9ADwA/q58AP8OXAD8hbwA/ZUv/PkrfAD8rIQA/
DSIAPx28AT+S9wA/+7H/Pnex/T7BCgA/guL/PvXVAD/vTQE/iGgAP0uFAD8FQv8+qhUBPyCl
/j44UAA/DisBP5rTAD9GnQA/1CEAP74rAD8tNgE/fLQAPxvB/z6QIAA/cf3+PglmAD/bZQE/
Ia0AP/r0AD8SVwA/wyT/Pm6O/z7LVgA/lYMAP3x4/z4kh/8+yasAP6kTAT/szgA/UREBP8n9
AD8+NQA/eZkBP0mZAD//2gA/kgYAP3EmAD+ox/4+2dgBP/v0AD9uawA/OTgAP6XR/z462wA/
hNMCP+A/AD88lf8+X0QAP55pAT++YP8+3gcCP4iQAD+RwP8+HpUAPw0rAD9rJgE/3IIBP4G3
AD+DGgE/afz+Pp4OAD9a2f4+hBUBP9lV/j7S0QE/O1cBP5DJAD8BmwA/k+gAP/zPAD9tJQA/
cokAP3SmAD9jXAE//jkAP3iOAD+aEAA/8wL/PtjhAD+aef8+djEBP2loAD/aawA/mBoAPya1
AD9nxwA/y9wAPwUcAT9ZygA/P3sBPxtqAT9bEAA/0BEAP10dAD/7JgA/9c0AP36oAT+giAA/
r9sAP7RoAD9HA/8+GrgBP0qnAD/zvgA/xPMAP/FeAD++8wA/46YAPwYDAj/gHQA/4PsAPx88
AD8HzAA/VGQAP9ctAT8RxAA/IhsBPzt9/j4jCQA/P2wAPzjXAD8/BgI/lQIBP0PyAD8y5wE/
YrUBP00OAD+hpQA/+RkCPz2uAD/41QA/KBkBP5tgAD/upwA/3IIAP2GoAD+GuQA/EUkBP4jM
AD94qQA///EAP1k6Aj8lkAE/0bIAP7AeAT8CCAA/khUBPzIMAD94WQE/0H8BPzYVAD+QAQE/
NosAP4yjAD836wA/v2ABP4+PAD9+3gA/sRMBP4LAAT/GFgI/vooBP+p7AT8BhwE/ErgBP4w3
AT9AlgA/TUcBP/JOAT/bjQE/iIwAPyeGAj93aAE/bnIBPxqSAT+KJwI/22cBPy5BAD/agQM/
lGMBP8Y4Aj/pagI/NWEBPzczAT/S9QE/0uICP0U1Aj+npwA/HJsBP92nAD93oAE/v9ECP4Jv
AT9KUwA/fSABPx94AT9oRgE/uioCP5eXAT8GHwE/2JkCP7lcAj9nLAM/5J8CP8IfAj8ICwI/
ZLoCPxplAT+eWAE/FpUBP6aIAT+OFgI/8woCPyAkAj+YpQE/jcQBP5fWAj+WnQI/oq8CP0Ar
AT/hVQI/G3oBP+7tAj/JOwM/Y38BP24pAj/jLwM/+cIBP7iPAT9fDwI/pfIAP1//Aj8wrQA/
AsYCPzfLAj/l9wA/w58CPyhVAz+KOgM/WxYCP1IlAT8+oQE/tsECP023AT852wE/rrQCP4Hp
AT8SOQE/h5UCP0G+AT88SgE/aSwBPwxEAj+ieQI/HAwDPyzSAT+J4wE/lRMCP4oKAz9EIwM/
NAUDPy5AAj923gE/BS0DPwUxAz+TBgI/6bECP175Aj9ewAI/8JUBPy//AD8v4gE/vUcCP85j
AT9zsAE/t5sCP/NKAz/fBwI/YSUCP7k6Az8erwI/Il4CP95MAz91dAM/3c0DPwUBBD94yAI/
nxoDP21BBD/r7gE/qaUCPzNMAz/8igI/j00EP8caAz+5SAI/fAkDPxyCAz8o4gM/oeoDP7aw
Az9MFAM/4WAEPwKkAj+NuwM/ysUCPwCTAz8+2gI/zZEDPzY2Az/e/wE/MKMBP0hdAz9h0gI/
lUwDP1w4Aj/IPAM/n4YDP046BD+qjQI/vWAEP5u0Az9ECAM/sccCP8+UAj+BmQM/mNUCP82m
BD+qqQM/lCkDP+MnAz9rhQM/c3EDPxpLAz85sAI/9lUDPxc1BD/OvwM/U9AEP9tPAz/vfAI/
7lIEP67sAj+AUAM/zr4DP+DDAj+LRwI/yO4CP1+HAj9eTwI/C18CPzBTBD+bGAQ/UJEDP8TB
Aj/uVgQ//f8FPxxnBD8LhAM/3RoEP8tjBD9bqQM/nboCP4xlAz9wkwM/ODMCP48KBD/wfwM/
qagDP+RmAz+atAM/FA4DP0/YBD86bwM/GcMCP2+RBD9CQgQ/X2oEP5wnBD9QyQQ/yw8EPyh4
Az8LFQU/BTADP3S3Az/x0wM/Z6gDP62GAz+7wwM/aiYEP4fXAz9cjQM/3PkDPy18BD/TrwQ/
LGcDP3tBBD8JIgQ/gCUFP8HnAz/87gQ/Xb4EP+luBD9TIQM/Lw0EP08TAz8uLQQ/7kQDP8B+
Az9WJQQ/DOwCP2O9BD83pAQ/XrIDPx1KBD9DGAQ/mCsDP2n6Az8WmQQ/b58EP0S9Az/t5wM/
XQUEP0SMAz/TfwQ/qYgEPxcNBD/OPQQ/bZsDP5ukBD+3HAM/6L4EP+9cAz8FAQU/ciwDP1EK
BT8GtAU/5dQDP8SqBD8w7gM/fPECP/jfAz9XGQQ/AMADP3SxAz92CwQ/AcoEPy1pBD/uwAU/
w8oEP3/VBD/WuAQ/tpEEP+XRBD8hxQQ/NzEEP66xBD97uAQ/SykFP5DvAz+EKQY/6+4DP6e9
Az+ZbAM/G9YEP61JBD/1dwU/KXEEP8QbBT9yRgQ/I1UFPz1iBD8GiAU/BOgDPyrJBD8ZJAU/
9VcFP3oVBD+IcQQ/8S8FP89VBT9pFgM/VHoGP099BD/UdwU/YnUFP88xAz/mswU/U78DP5jf
BD8ZDwU/yCIEP5YiBT/vhwU/7msFP4JpBT+eKQU/QPoEP2yWBD8fHgY/HkcEP/hnAz9u8wM/
PtgEP1pUBT98HgU/6dMEP17PBD+3MAM/EEEGP6EiBT8GzAQ/64AFP7HNBD9d1wQ/iL0EP9xC
BD+nPgU/qvMEPwrGAz8hqgU/HIkFPy5/BD8H8wU/9a4EPyWVBT9zKgU/PqkEP7FtBD84TAU/
hXcEP7pdBT9dVQU/GAcGPyHOBD9+MAU/2IsEP4auBD8UVgU/5twDP7j1BD+11AU/O34DPxo7
BT8pZwQ/iLkEPw7wBD/Y7QU/EOYEP6atBj/kpAU/8esDPxajBT+49AU/6mUGP4ReBD9SzAQ/
IDQFPxmOBT90nwU/s+sEP5xqBD87EgU/sxwFP7kfBD+fNQU//r8FP40aBD/CuwU/s4UFP2Os
BT/QWAY/4LQFP7UTBT858wQ/4Z4EPx7IBD8HNwU/ez8GP/h5BT939gU/vksGP+BfBD9g9gQ/
NowDP78lBT87rwU/pVkGPyGbBT9WfQQ/0FwHP15kBT829gU/eTgGPyQcBj8kXQQ/dDsFP4Jm
BD9S1gU/lxUFP8ZsBT+n5wU/Io8FP4VQBT/zlAY/StsFP0EpBz+5MwY/SnUFP72eBT8BTAY/
xqgFP/NHBT+hSQY/zSkGP91KBT9JlgQ/sUEFP10EBz/QfwQ/19gFP4GqBD/lwwQ/qiIHP3zn
BT/MDwc/M8sFP9izBT/GTwU/lLkFP0USBz8IUwY/28UGP/TuBT/O1wU/vmIFPzx7Bj+K9wY/
ikkFP9XPBT8hqgQ/f48FP8LeBT9Y6QU/GRQGP1vIBj9eigc/YOwFPzW2BT+UFwU/L3IGP/cQ
Bz+VnwU/VwAGPxrjBj/JuQQ/UwoHP8MRBj9PdwY/xtcFPzdUBT/JQAY/nl8FPwHTBT/5YgU/
CBEGP/3eBT/c1gU/YIkGP6A/Bj+I+QY/SAIGP/0VBj9XQAc/jYcGP59pBj8opQY/dbkFP6Z1
BD9YMQU/2gwGPwICBj89Jwc/lcoGP0oQBz86vAc/La0GP9dXBj96qwU/PdIGPwgABz9UpAY/
7m0FP8xiBz9ljgY/2qMGP0niBj+2fQY/B6QFP1iiBT974gU/btAGP+vCBz8M1AY/HAcGP42A
Bz8LeAc/XeAHP6SsBz8mUAY/TGwGP1VuBj9G+gY/AKIGPxESBj8TrgY/jCEGP62LBj/TrAY/
8D0HPxJsBj9rHwc/QaUHP8TCBj/PPAY/Ou0GPyT6Bz8dzgY/rBsHP+SiBz/G8wY/6pgGPy3h
BT8S2AU/SZIGP4TkBj+fqgU/uO4FPxvXBj/R7wY/R4MIP2hhCD8VzwY/GFgIP3joBj+jigU/
+DAHPzcSCD8wswc/5LAHP1kFBj8Bqgc//s4GP59QBz84RQY/</AssayYData></Step><Step><CommonData><SampleLocation>11</SampleLocation><SampleID></SampleID><SampleGroup></SampleGroup><SampleInfo></SampleInfo><SampleRow>D</SampleRow><SamplePlate>1</SamplePlate><WellType>REGENERATION</WellType><Concentration>-1</Concentration><ConcentrationUnits>µg/ml</ConcentrationUnits><MolarConcentration>-1</MolarConcentration><MolarConcUnits>nM</MolarConcUnits><MolecularWeight>-1</MolecularWeight><Temperature>30</Temperature><StartTime>5294603</StartTime><AssayTime>5</AssayTime></CommonData><FlowRate>1000</FlowRate><StepType>KREGENERATION</StepType><StepName>Regeneration2</StepName><StepStatus>OK</StepStatus><ActualTime>5.00005</ActualTime><CycleTime>0.2</CycleTime><AssayXData Points="25">8V8GRSRjBkVXZgZFi2kGRb5sBkXxbwZFJHMGRVd2BkWLeQZFvnwGRfF/BkUkgwZFV4YGRYuJ
BkW+jAZF8Y8GRSSTBkVXlgZFi5kGRb6cBkXxnwZFJKMGRVemBkWLqQZFvqwGRQ==</AssayXData><AssayYData Points="25">VMVQwKmhXcB4S2TAthNqwEw5bsDE2HHAHM50wEh+d8DrpHnAUKZ7wEOCfcDR7H7Aq1mAwD/m
gMASpoHAyS2CwJOogsB5TYPApt+DwJ02hMBDqITA6fmEwP9yhcDjx4XAnweGwA==</AssayYData></Step><Step><CommonData><SampleLocation>12</SampleLocation><SampleID></SampleID><SampleGroup></SampleGroup><SampleInfo></SampleInfo><SampleRow>D</SampleRow><SamplePlate>1</SamplePlate><WellType>NEUTRALIZATION</WellType><Concentration>-1</Concentration><ConcentrationUnits>µg/ml</ConcentrationUnits><MolarConcentration>-1</MolarConcentration><MolarConcUnits>nM</MolarConcUnits><MolecularWeight>-1</MolecularWeight><Temperature>30</Temperature><StartTime>5310925</StartTime><AssayTime>5</AssayTime></CommonData><FlowRate>1000</FlowRate><StepType>KREGENERATION</StepType><StepName>Regeneration2</StepName><StepStatus>OK</StepStatus><ActualTime>4.99907</ActualTime><CycleTime>0.2</CycleTime><AssayXData Points="25">8a8GRSCzBkVTtgZFh7kGRbq8BkXxvwZFIMMGRVfGBkWHyQZFuswGRe3PBkUk0wZFU9YGRYfZ
BkW+3AZF7d8GRSDjBkVX5gZFi+kGRb7sBkXt7wZFIPMGRVP2BkWH+QZFuvwGRQ==</AssayXData><AssayYData Points="25">BSLfPepcDz7iojI+b7tMPtoYZD5yZXg+GamBPjmtiz4PB44+NWiTPpWnmD7b95o+3i+fPrlm
oz64Lac+iqqmPuEYpj54Oq0+8P2tPr3LsD7o3LI+csK1PoSltT6G5bg+dgW3Pg==</AssayYData></Step><Step><CommonData><SampleLocation>11</SampleLocation><SampleID></SampleID><SampleGroup></SampleGroup><SampleInfo></SampleInfo><SampleRow>D</SampleRow><SamplePlate>1</SamplePlate><WellType>REGENERATION</WellType><Concentration>-1</Concentration><ConcentrationUnits>µg/ml</ConcentrationUnits><MolarConcentration>-1</MolarConcentration><MolarConcUnits>nM</MolarConcUnits><MolecularWeight>-1</MolecularWeight><Temperature>30</Temperature><StartTime>5327335</StartTime><AssayTime>5</AssayTime></CommonData><FlowRate>1000</FlowRate><StepType>KREGENERATION</StepType><StepName>Regeneration2</StepName><StepStatus>OK</StepStatus><ActualTime>4.99907</ActualTime><CycleTime>0.2</CycleTime><AssayXData Points="25">7f8GRRwDB0VTBgdFgwkHRboMB0XtDwdFLBMHRU8WB0WDGQdFthwHRekfB0UcIwdFTyYHRYcp
B0W2LAdF6S8HRRwzB0VPNgdFgzkHRbo8B0XpPwdFHEMHRU9GB0WDSQdFtkwHRQ==</AssayXData><AssayYData Points="25">OUFswCc+dcCDJHrABf98wCRMf8BtloDAUWyBwPkugsCAs4LAvZCDwEe/g8A3PYTAX4CEwAn9
hMACXIXAVoqFwGL7hcCBLYbAJ6CGwJRxhsAS5YbAkUeHwOuHh8C3kIfAd8CHwA==</AssayYData></Step><Step><CommonData><SampleLocation>12</SampleLocation><SampleID></SampleID><SampleGroup></SampleGroup><SampleInfo></SampleInfo><SampleRow>D</SampleRow><SamplePlate>1</SamplePlate><WellType>NEUTRALIZATION</WellType><Concentration>-1</Concentration><ConcentrationUnits>µg/ml</ConcentrationUnits><MolarConcentration>-1</MolarConcentration><MolarConcUnits>nM</MolarConcUnits><MolecularWeight>-1</MolecularWeight><Temperature>30</Temperature><StartTime>5343623</StartTime><AssayTime>5</AssayTime></CommonData><FlowRate>1000</FlowRate><StepType>KREGENERATION</StepType><StepName>Regeneration2</StepName><StepStatus>OK</StepStatus><ActualTime>5.00005</ActualTime><CycleTime>0.2</CycleTime><AssayXData Points="25">6k8HRRlTB0VMVgdFhFkHRbdcB0XmXwdFHWMHRUxmB0WAaQdFt2wHRepvB0UdcwdFUHYHRYR5
B0W3fAdF5n8HRRmDB0VMhgdFhIkHRbeMB0XmjwdFGZMHRVCWB0WEmQdFt5wHRQ==</AssayXData><AssayYData Points="25">nKU7PtXMXj4nZIE+HE+OPrzimj6+kKI+6RysPkvcsT4ot7k+li+9PnSSvz7X3sU+JUvIPnDo
yz6v4c8+KUnUPqqs1D5hJtk+RhHYPhTm2j77bt8+7ULfPns75D5mu+Q+hZnmPg==</AssayYData></Step><Step><CommonData><SampleLocation>11</SampleLocation><SampleID></SampleID><SampleGroup></SampleGroup><SampleInfo></SampleInfo><SampleRow>D</SampleRow><SamplePlate>1</SamplePlate><WellType>REGENERATION</WellType><Concentration>-1</Concentration><ConcentrationUnits>µg/ml</ConcentrationUnits><MolarConcentration>-1</MolarConcentration><MolarConcUnits>nM</MolarConcUnits><MolecularWeight>-1</MolecularWeight><Temperature>30</Temperature><StartTime>5360122</StartTime><AssayTime>5</AssayTime></CommonData><FlowRate>1000</FlowRate><StepType>KREGENERATION</StepType><StepName>Regeneration2</StepName><StepStatus>OK</StepStatus><ActualTime>4.99907</ActualTime><CycleTime>0.2</CycleTime><AssayXData Points="25">6p8HRRmjB0VMpgdFgKkHRa+sB0XirwdFFbMHRUy2B0WAuQdFs7wHRea/B0UVwwdFSMYHRYDJ
B0WvzAdF4s8HRRnTB0VM1gdFfNkHRa/cB0Xi3wdFGeMHRUzmB0V86QdFs+wHRQ==</AssayXData><AssayYData Points="25">611uwJxcdcAKTHnArQB8wO7SfcBahH/AFKOAwH1ZgcATwIHAi2iCwDGogsDiGIPAl2qDwF6w
g8B7CITAu3KEwOuyhMCIw4TAfwaFwAUthcAkm4XAHtqFwKuvhcCRKobAuRWGwA==</AssayYData></Step><Step><CommonData><SampleLocation>12</SampleLocation><SampleID></SampleID><SampleGroup></SampleGroup><SampleInfo></SampleInfo><SampleRow>D</SampleRow><SamplePlate>1</SamplePlate><WellType>NEUTRALIZATION</WellType><Concentration>-1</Concentration><ConcentrationUnits>µg/ml</ConcentrationUnits><MolarConcentration>-1</MolarConcentration><MolarConcUnits>nM</MolarConcUnits><MolecularWeight>-1</MolecularWeight><Temperature>30</Temperature><StartTime>5376719</StartTime><AssayTime>5</AssayTime></CommonData><FlowRate>1000</FlowRate><StepType>KREGENERATION</StepType><StepName>Regeneration2</StepName><StepStatus>OK</StepStatus><ActualTime>4.99907</ActualTime><CycleTime>0.2</CycleTime><AssayXData Points="25">6e8HRRTzB0VL9gdFf/kHRbL8B0Xl/wdFGAMIRUsGCEV/CQhFsgwIReEPCEUYEwhFRxYIRX8Z
CEWyHAhF4R8IRRgjCEVHJghFfykIRbIsCEXlLwhFFDMIRUc2CEV/OQhFsjwIRQ==</AssayXData><AssayYData Points="25">7wWdPj2Grz71oME+FyTMPt1t1D6j++A+XGfmPr7Z6j5JYPE+czL3Pkbr+T6ACf8+fzgAP+4I
Aj/R7wQ/XdUEPwpcBj9qHQg/0YUIP/JPCT+7lgs/zpELP9MXDT/CAA0/MFsNPw==</AssayYData></Step></KineticsData></ExperimentResults>
