# Supplementary material for: Functional development of a V3/glycan-specific broadly neutralizing antibody isolated from a case of HIV superinfection
Source: eLife. 2021 Jul 15;10:e68110. doi: 10.7554/eLife.68110 (PMC8376252; doi:10.7554/eLife.68110)
Supplement: Figure 2—source data 2. [file elife-68110-fig2-data2.zip › QA013.2 Dbl Ref BLI_2020.05.29/Mat_Gmat-L0_LatestInt_Naive_2020.05.29/Experiment_1/Misc. Files/200529_009.frd]

<?xml version="1.0" encoding="UTF-8" standalone="yes"?>
<ExperimentResults><ExperimentInfo Name="Experiment_1"><ExpDescription></ExpDescription><RTDVersion>2.0</RTDVersion><RunID>809C558C-8749-4348-9657-4DD3D69888F3</RunID><ExperimentType>KINETICS</ExperimentType><ExperimentSubType>KBASIC</ExperimentSubType><StartDateTime>2020-05-29T13:28:02</StartDateTime><MachineName>886RGX1</MachineName><UserName>Labuser</UserName><LotNumber></LotNumber><PlateName>200529</PlateName><PlateName2></PlateName2><SensorName>A2</SensorName><SensorPlate>1</SensorPlate><SensorType>AHC (Anti-hIgG Fc Capture)</SensorType><SensorRole>LIGAND</SensorRole><SensorInfo></SensorInfo><WritingSW>DataAcquisition.exe 11.1.2.24</WritingSW><InstrumentType>OctetRED96</InstrumentType><InstrumentSerial>FB-50183</InstrumentSerial><InstrumentFW></InstrumentFW><IntegrationTime>2.9</IntegrationTime><DSPType>CPF</DSPType><DSPStitching>1</DSPStitching><HasManifest>1</HasManifest><InfoHash>764930006</InfoHash></ExperimentInfo><AssayParamsInfo/><KineticsData><Step><CommonData><SampleLocation>1</SampleLocation><SampleID></SampleID><SampleGroup></SampleGroup><SampleInfo></SampleInfo><SampleRow>A</SampleRow><SamplePlate>1</SamplePlate><WellType>BUFFER</WellType><Concentration>-1</Concentration><ConcentrationUnits>µg/ml</ConcentrationUnits><MolarConcentration>-1</MolarConcentration><MolarConcUnits>nM</MolarConcUnits><MolecularWeight>-1</MolecularWeight><Temperature>30</Temperature><StartTime>2690685</StartTime><AssayTime>30</AssayTime></CommonData><FlowRate>1000</FlowRate><StepType>BASELINE</StepType><StepName>Baseline</StepName><StepStatus>OK</StepStatus><ActualTime>30</ActualTime><CycleTime>0.2</CycleTime><AssayXData Points="150">AAAAAM3MTD66Scw+EFgZP0SLTD93vn8/1XiZP28Ssz/NzMw/okXmPzvf/z/NzAxAN4kZQGZm
JkAzMzNAnu8/QGq8TECamVlABFZmQNEic0Ce739AZmaGQM3MjEAzM5NAaJGZQAAAoEA1XqZA
nMSsQAIrs0CamblAz/e/QGZmxkDNzMxAAivTQGiR2UAAAOBANV7mQJzE7EACK/NAaJH5QM/3
/0AbLwNBZmYGQYGVCUG0yAxB5/sPQRsvE0FOYhZBgZUZQbTIHEHn+x9BGy8jQU5iJkGamSlB
tMgsQef7L0EzMzNBTmI2QZqZOUG0yDxBAABAQRsvQ0FOYkZBmplJQbTITEHn+09BGy9TQU5i
VkGamVlBtMhcQef7X0EzM2NBZmZmQYGVaUG0yGxBAABwQRsvc0FOYnZBgZV5QbTIfEHn+39B
jZeBQScxg0HNzIRBWmSGQQAAiEGNl4lB002LQcHKjEFaZI5B9P2PQY2XkUEnMZNBzcyUQVpk
lkH0/ZdBjZeZQScxm0HBypxBWmSeQfT9n0GNl6FBJzGjQc3MpEFmZqZB9P2nQY2XqUEzM6tB
wcqsQWZmrkEAALBBjZexQScxs0HByrRBZma2QfT9t0GamblBJzG7QcHKvEFmZr5B9P2/QY2X
wUEzM8NBwcrEQVpkxkH0/cdBmpnJQTMzy0HNzMxBZmbOQfT9z0GamdFBMzPTQc3M1EFmZtZB
AADYQaab2UEzM9tBzczcQXNo3kEAAOBBmpnhQTMz40HNzORBZmbmQQAA6EGamelBMzPrQc3M
7EFmZu5B</AssayXData><AssayYData Points="150">AAAAACyR1jsvyfk7TR+HO6V3rzs3eFg8/cxjPOzpyTu3qjc8PAFAPCaOezwpqy48MwE1PJ05
eDwzkRo8fbpYPDKl7jtkyUg8j+BrPAj+dDwDpjc8athGPL+lLTzG5kc8y7NVPIgjRzyoW2Q8
onOHPDl4STxyaTk8fI93PN+QgjwQflw8UpB5PLGxTTwmAkQ8RL54PBl1aDwtqz483y13PAWn
Vzy3dXM8x1woPJucOjxQF0Y8Z02bPHvsgDwjilA8CpY2PLr3ajxD64o8Ja2BPM0zjjwGaU48
lhQ7PHLlajwO+Fk8eykTPNDhbDwo02E8FVtkPK6IhjxY03E892uFPOrbVTxlA5M8r35MPKGt
mzzkKGY8w7x1PIHcaTw40Zo8cgSYPFQfYzxDDRQ8KSJoPJg5YDx4f3U8wA90PJiOUzzZjXY8
M3qDPMUniDwSM5c83T1yPIoWmzys8Vo8YLhZPPHMfjzR8ZA8O+uUPFNPazw+1mM8hU16PGCH
jzzI7VM8iNZjPMiufDzZu108glCaPIdYkTxG/5M89LFKPFEWjDypAJA8i7qbPPLKpTydUnM8
0U5tPNqvTDyNvHw8HNSYPFv1hzxTc4A86RZWPENurDw77lA8GAGAPB7YeTySKZU8XiyBPORG
dzzTHJU8ZKdzPGXxiTw9tWg8lGeBPFr1UDzVwl0845q3PGMcfDxHcHU8TRuQPGmypTwOH5k8
JgezPNjFkzwPipM8usGXPFc8hTyP4oE8I0CRPIhllDzMOJU8ZRKJPBMypzzi82g8DuuYPFyV
dDz6wnM8</AssayYData></Step><Step><CommonData><SampleLocation>11</SampleLocation><SampleID></SampleID><SampleGroup></SampleGroup><SampleInfo></SampleInfo><SampleRow>A</SampleRow><SamplePlate>1</SamplePlate><WellType>REGENERATION</WellType><Concentration>-1</Concentration><ConcentrationUnits>µg/ml</ConcentrationUnits><MolarConcentration>-1</MolarConcentration><MolarConcUnits>nM</MolarConcUnits><MolecularWeight>-1</MolecularWeight><Temperature>30</Temperature><StartTime>2787440</StartTime><AssayTime>5</AssayTime></CommonData><FlowRate>1000</FlowRate><StepType>KREGENERATION</StepType><StepName>Regeneration</StepName><StepStatus>OK</StepStatus><ActualTime>4.999</ActualTime><CycleTime>0.2</CycleTime><AssayXData Points="25">AADwQZqZ8UEzM/NBwMr0QVpk9kEAAPhBmpn5QTMz+0HNzPxBZmb+QfT9/0HHywBCmpkBQmZm
AkIzMwNCAAAEQs3MBEKamQVCZmYGQjMzB0IZBAhCzcwIQpSYCUJgZQpCLTILQg==</AssayXData><AssayYData Points="25">pRWTwCRNnMB1FaLA4HKmwDJvqcA7OqzAIWCuwB59sMDnTLLAsLSzwB8+tcB+YrbABnm3wM2G
uMAEeLnAEm26wL1ku8Dl+rvAtb+8wBFqvcAROr7A3N++wEBCv8CY6L/AtCfAwA==</AssayYData></Step><Step><CommonData><SampleLocation>12</SampleLocation><SampleID></SampleID><SampleGroup></SampleGroup><SampleInfo></SampleInfo><SampleRow>A</SampleRow><SamplePlate>1</SamplePlate><WellType>NEUTRALIZATION</WellType><Concentration>-1</Concentration><ConcentrationUnits>µg/ml</ConcentrationUnits><MolarConcentration>-1</MolarConcentration><MolarConcUnits>nM</MolarConcUnits><MolecularWeight>-1</MolecularWeight><Temperature>30</Temperature><StartTime>2803868</StartTime><AssayTime>5</AssayTime></CommonData><FlowRate>1000</FlowRate><StepType>KREGENERATION</StepType><StepName>Regeneration</StepName><StepStatus>OK</StepStatus><ActualTime>5</ActualTime><CycleTime>0.2</CycleTime><AssayXData Points="25">+v4LQsfLDEKNlw1CWmQOQi0yD0IAABBCwcoQQo2XEUJgZRJCLTITQvr+E0LByhRCjZcVQmBl
FkInMRdC+v4XQsfLGEKUmBlCYGUaQi0yG0L6/htCx8scQpSYHUJgZR5CLTIfQg==</AssayXData><AssayYData Points="25">3yqnvz4aoL9j9Zm/fDGVv3bxkb9YI46/YQeMv7Frib8GxIe/yTGGv/akhL8ngIO/wCmCvywF
gb+QAYG/eql+v+Srfr9Dwnu/uuh5v/AZeL8ImHe/Snh2v88Ydb/R3HK/fq5yvw==</AssayYData></Step><Step><CommonData><SampleLocation>11</SampleLocation><SampleID></SampleID><SampleGroup></SampleGroup><SampleInfo></SampleInfo><SampleRow>A</SampleRow><SamplePlate>1</SamplePlate><WellType>REGENERATION</WellType><Concentration>-1</Concentration><ConcentrationUnits>µg/ml</ConcentrationUnits><MolarConcentration>-1</MolarConcentration><MolarConcUnits>nM</MolarConcUnits><MolecularWeight>-1</MolecularWeight><Temperature>30</Temperature><StartTime>2820169</StartTime><AssayTime>5</AssayTime></CommonData><FlowRate>1000</FlowRate><StepType>KREGENERATION</StepType><StepName>Regeneration</StepName><StepStatus>OK</StepStatus><ActualTime>5</ActualTime><CycleTime>0.2</CycleTime><AssayXData Points="25">+v4fQsfLIEKUmCFCYGUiQi0yI0L6/iNCx8skQpSYJUJaZCZCLTInQvT9J0LHyyhClJgpQmBl
KkItMitCVg4sQsHKLEKUmC1CYGUuQjMzL0L6/i9Cx8swQpSYMUJgZTJCLTIzQg==</AssayXData><AssayYData Points="25">wcOvwBuns8Cz87XA+tG3wFc7ucCvLLrAiDS7wAsPvMAgz7zAeaG9wG81vsDNw77Ay1K/wDLE
v8DVS8DAyczAwDMFwcBVe8HADtXBwPhlwsCJncLADArDwIo7w8ArjMPAh7PDwA==</AssayYData></Step><Step><CommonData><SampleLocation>12</SampleLocation><SampleID></SampleID><SampleGroup></SampleGroup><SampleInfo></SampleInfo><SampleRow>A</SampleRow><SamplePlate>1</SamplePlate><WellType>NEUTRALIZATION</WellType><Concentration>-1</Concentration><ConcentrationUnits>µg/ml</ConcentrationUnits><MolarConcentration>-1</MolarConcentration><MolarConcUnits>nM</MolarConcUnits><MolecularWeight>-1</MolecularWeight><Temperature>30</Temperature><StartTime>2836623</StartTime><AssayTime>5</AssayTime></CommonData><FlowRate>1000</FlowRate><StepType>KREGENERATION</StepType><StepName>Regeneration</StepName><StepStatus>OK</StepStatus><ActualTime>5</ActualTime><CycleTime>0.2</CycleTime><AssayXData Points="25">+v4zQsHKNEKUmDVCWmQ2Qi0yN0L6/jdCx8s4Qo2XOUJaZDpCLTI7Qvr+O0LByjxCjZc9QmBl
PkInMT9C+v4/QsHKQEKUmEFCYGVCQpZDQ0L6/kNCx8tEQpSYRUJgZUZCLTJHQg==</AssayXData><AssayYData Points="25">Kqeev0z7mL9XQ5S/5P2Pv7wHjb/nvIq/AOmIv5KYhr+GJYW/xtiCv/Ztgr9s4IC/5tJ+v+BN
fb94lnu/Ac56vy4Ceb9H7na/GhB2v032dL9Ll3O/TWRyv47jcL8yrnC/AIZuvw==</AssayYData></Step><Step><CommonData><SampleLocation>11</SampleLocation><SampleID></SampleID><SampleGroup></SampleGroup><SampleInfo></SampleInfo><SampleRow>A</SampleRow><SamplePlate>1</SamplePlate><WellType>REGENERATION</WellType><Concentration>-1</Concentration><ConcentrationUnits>µg/ml</ConcentrationUnits><MolarConcentration>-1</MolarConcentration><MolarConcUnits>nM</MolarConcUnits><MolecularWeight>-1</MolecularWeight><Temperature>30</Temperature><StartTime>2853210</StartTime><AssayTime>5</AssayTime></CommonData><FlowRate>1000</FlowRate><StepType>KREGENERATION</StepType><StepName>Regeneration</StepName><StepStatus>OK</StepStatus><ActualTime>5</ActualTime><CycleTime>0.2</CycleTime><AssayXData Points="25">+v5HQsfLSEKUmElCYGVKQi0yS0L6/ktCwcpMQo2XTUJgZU5CLTJPQvT9T0LHy1BClJhRQmBl
UkIzM1NC9P1TQsfLVEKUmFVCYGVWQi0yV0IAAFhCx8tYQpSYWUJgZVpCLTJbQg==</AssayXData><AssayYData Points="25">jX6wwLw9tMBUXrbAVSW4wDpkucAGPLrA/ly7wO0OvMBZuLzA1VG9wNzbvcAQYr7A9tO+wCo0
v8Acq7/Ap86/wM1OwMDPkcDAFw7BwCsIwcD2c8HA/cbBwBvtwcDNJsLAL1bCwA==</AssayYData></Step><Step><CommonData><SampleLocation>12</SampleLocation><SampleID></SampleID><SampleGroup></SampleGroup><SampleInfo></SampleInfo><SampleRow>A</SampleRow><SamplePlate>1</SamplePlate><WellType>NEUTRALIZATION</WellType><Concentration>-1</Concentration><ConcentrationUnits>µg/ml</ConcentrationUnits><MolarConcentration>-1</MolarConcentration><MolarConcUnits>nM</MolarConcUnits><MolecularWeight>-1</MolecularWeight><Temperature>30</Temperature><StartTime>2869532</StartTime><AssayTime>5</AssayTime></CommonData><FlowRate>1000</FlowRate><StepType>KREGENERATION</StepType><StepName>Regeneration</StepName><StepStatus>OK</StepStatus><ActualTime>5</ActualTime><CycleTime>0.2</CycleTime><AssayXData Points="25">+v5bQsfLXEKNl11CYGVeQi0yX0L0/V9Cx8tgQpSYYUJgZWJCLTJjQvr+Y0LBymRCjZdlQlpk
ZkItMmdC+v5nQsfLaEKNl2lCYGVqQicxa0L6/mtCBNZsQpSYbUJgZW5CLTJvQg==</AssayXData><AssayYData Points="25">zkSXv2NOkL+UoIq/sZqGv6iRg791loC/MIB8v8SZeb9Hh3W/cr9yv7QAcL//nm2/EKRsvxDM
aL+vZWe/BiNlv0ysY79spGK/B2Bgv8yWX7/r+1y/4L1dv9LUXL/lSVq/X9JZvw==</AssayYData></Step><Step><CommonData><SampleLocation>1</SampleLocation><SampleID></SampleID><SampleGroup></SampleGroup><SampleInfo></SampleInfo><SampleRow>A</SampleRow><SamplePlate>1</SamplePlate><WellType>BUFFER</WellType><Concentration>-1</Concentration><ConcentrationUnits>µg/ml</ConcentrationUnits><MolarConcentration>-1</MolarConcentration><MolarConcUnits>nM</MolarConcUnits><MolecularWeight>-1</MolecularWeight><Temperature>30</Temperature><StartTime>2884765</StartTime><AssayTime>30</AssayTime></CommonData><FlowRate>1000</FlowRate><StepType>BASELINE</StepType><StepName>Baseline2</StepName><StepStatus>OK</StepStatus><ActualTime>30</ActualTime><CycleTime>0.2</CycleTime><AssayXData Points="150">+v5vQsHKcEKUmHFCYGVyQi0yc0L6/nNCx8t0QpSYdUJaZHZCLTJ3Qvr+d0LNzHhCjZd5Qmdm
ekItMntC9P17QsfLfEKNl31CYGV+Qicxf0L0/X9CYGWAQkrMgEKwMoFCF5mBQvr+gUJ/aoJC
SsyCQrAyg0IXmYNCff+DQuNlhEJKzIRCsDKFQheZhUJ9/4VC42WGQkrMhkKwModCF5mHQn3/
h0ICa4hCSsyIQrAyiUIXmYlCff+JQuNlikJKzIpCsDKLQheZi0J9/4tC42WMQkrMjEKwMo1C
F5mNQn3/jUL8aY5CSsyOQrAyj0KUmI9Cff+PQuNlkEJKzJBCsDKRQheZkUJ9/5FC42WSQkrM
kkIzM5NCF5mTQn3/k0LjZZRCx8uUQgZBlUIXmZVCff+VQuNllkJKzJZCsDKXQheZl0L6/pdC
5GWYQkrMmEItMplCFpmZQn3/mULkZZpCSsyaQrAym0KUmJtCff+bQuRlnEJKzJxCLTKdQhaZ
nUJ9/51C5GWeQsfLnkKwMp9CFpmfQn3/n0LkZaBCSsygQrAyoUKUmKFCff+hQvBnokJKzKJC
LTKjQhaZo0L6/qNC5GWkQkrMpEKwMqVCFpmlQn3/pULkZaZCSsymQrAyp0KUmKdCff+nQrZz
qELHy6hCsDKpQpSYqUIAAKpC9miqQlDNqkItMqtCFpmrQn3/q0LkZaxCUM2sQrAyrUKUmK1C
ff+tQuRlrkJKzK5CsDKvQhaZr0J9/69C5GWwQkrMsEKwMrFClJixQvr+sULkZbJCSsyyQrAy
s0IWmbNC</AssayXData><AssayYData Points="150">HYBKvxngSb8T+0m/hkRJv6ENSL9Wtke/0axHv2scR7/hiEa/lZZFv6nIRL/A4ES/gw9Gv2zi
Q7+V0EO/aYVDv0jqQ7+gz0O/cWhBvwesQr9zK0K/7iJCv386QL/ix0G/fMs/v5PVP79drD+/
qo0/vxxjP7+oGT+/FbA9v3L2PL+1SD2/b3A9v71APr8sxTy/7FM8v4N/PL+JiDu/jyg7v8eG
O78OEju/w/E7v0LZOb/YODq/+eI5vzH4Ob9P2Dm/cYY5v9toOb+CIzi/2bM5vxU4Or9ANzi/
MpQ4vz3eN79r7De/XEw3v8v8N7/bHTe/6M83v+JsNr/bPja/A/E1v8ZhNr+6wzW/1+Y0v45c
Nb/bqTS//GQ0v+z+M7/bsjW/7DA0vy4NNL+b0jO/wNoyv5IrM7+a1jK/vWUzv/f/Mr+MwTG/
jDkyvzxfM79rFzK/sUMxv6O0ML8SmzG/mCIxv2PVMb/MojG/kdkxv9GkML/AQjC/HMswv0Aa
Mb8U3DC/CSkvv04SML8A/C6/rggvvzfWL79SyC+/Gegtvy7vL7+bwy6/nxcvv8jDL7+xoi6/
NuItv2RDLr9pgy2/otcsv3wyLb9YlCy/Jwktv4etLr88Uy2/WFItv9qkLL8CPiy/uwgsv8+Y
K79Txiu/jrYsv6o6Kr92+iy/2lgrvwhFK7+OCCy/NAIrv1TDKb97KCy/y5Uqv7WJK7+kdym/
o0kpv/iUKL+Y/Cq/SIgpv7Y+Kr9o9ii/GX0qv5cSKb8aKiq/eDQqv5pNKL8VZyi/OoInv9cR
Kb/KmCi/</AssayYData></Step><Step><CommonData><SampleLocation>1</SampleLocation><SampleID></SampleID><SampleGroup></SampleGroup><SampleInfo></SampleInfo><SampleRow>A</SampleRow><SamplePlate>1</SamplePlate><WellType>BUFFER</WellType><Concentration>-1</Concentration><ConcentrationUnits>µg/ml</ConcentrationUnits><MolarConcentration>-1</MolarConcentration><MolarConcUnits>nM</MolarConcUnits><MolecularWeight>-1</MolecularWeight><Temperature>30</Temperature><StartTime>2915718</StartTime><AssayTime>80</AssayTime></CommonData><FlowRate>1000</FlowRate><StepType>LOADING</StepType><StepName>Loading</StepName><StepStatus>OK</StepStatus><ActualTime>79.999</ActualTime><CycleTime>0.2</CycleTime><AssayXData Points="400">fP+zQl9ltELGy7RCLDK1QhaZtUL5/rVCX2W2QsbLtkIsMrdCk5i3Qvn+t0JfZbhCxsu4Qiwy
uUKTmLlCfP+5Ql9lukJJzLpCLDK7QpOYu0L5/rtCX2W8QsbLvEIsMr1Ckpi9Qnz/vUJfZb5C
xsu+Qiwyv0KSmL9CfP+/Ql9lwEJJzMBCLDLBQpKYwUIkBsJCX2XCQsbLwkKvMsNCkpjDQvn+
w0JfZcRCxsvEQiwyxUKSmMVC+f7FQl9lxkJJzMZCLDLHQpKYx0L5/sdCX2XIQsbLyEIsMslC
kpjJQvn+yUJfZcpCxsvKQrw0y0KSmMtC+f7LQl9lzEJJzMxCLDLNQpKYzUL5/s1C4mXOQknM
zkKvMs9CkpjPQnz/z0LiZdBCSczQQrUz0UKSmNFCfP/RQuJl0kLGy9JCLDLTQhaZ00J8/9NC
4mXUQsbL1EIsMtVCFpnVQv//1UJfZdZCSczWQiwy10IWmddCggDYQuJl2EJJzNhCMjPZQpKY
2UJ8/9lC4mXaQknM2kKvMttCFpnbQnz/20LiZdxCSczcQq8y3UIWmd1CfP/dQuJl3kJJzN5C
rzLfQhaZ30J8/99C4mXgQknM4EKvMuFCFpnhQnz/4ULiZeJCScziQq8y40IWmeNCfP/jQuJl
5EJJzORCrzLlQhaZ5UJ8/+VCeGnmQknM5kIsMudCFpnnQnz/50JfZehCSczoQq8y6UIWmelC
+f7pQuJl6kJJzOpCrzLrQhaZ60J8/+tC4mXsQknM7EKvMu1CkpjtQnz/7ULiZe5CSczuQiwy
70IWme9CfP/vQuJl8EJJzPBCrzLxQhaZ8UL5/vFC4mXyQknM8kKvMvNCmZnzQnz/80LiZfRC
Scz0Qq8y9UIWmfVC+f71QmBl9kLGy/ZCrzL3QpKY90L5/vdC4mX4QsbL+EKvMvlCFpn5Qnz/
+UJ4afpCScz6Qq8y+0KSmPtC+f77QuJl/ELGy/xCrzL9QpKY/UJ8//1C4mX+QknM/kIsMv9C
kpj/Qnz//0LxMgBD42UAQxaZAENJzABDvv8AQ/EyAUMkZgFDWJkBQ4vMAUO+/wFD8TICQ+Nl
AkMWmQJDi8wCQ77/AkPxMgNDJGYDQxaZA0NJzANDvv8DQ/EyBEPjZQRDFpkEQ0nMBEO+/wRD
sDIFQyRmBUNYmQVD0s0FQ77/BUPxMgZD42UGQ1iZBkNJzAZDvv8GQ7AyB0MkZgdDWJkHQ4vM
B0O+/wdDsDIIQ+NlCENYmQhDi8wIQ77/CEPxMglDJGYJQ1iZCUNJzAlDvv8JQ/EyCkPjZQpD
WJkKQ4vMCkOCAAtDsDILQ+NlC0NYmQtDi8wLQ3z/C0OwMgxDJGYMQxaZDEOLzAxDvv8MQ7Ay
DUMkZg1DWJkNQ4vMDUN8/w1D8TIOQ+NlDkMWmQ5DScwOQ77/DkPxMg9D42UPQ1iZD0NJzA9D
fP8PQ7AyEEMkZhBDFpkQQ0nMEEN8/xBDsDIRQ+NlEUMWmRFDScwRQ77/EUPxMhJD42USQ1iZ
EkNJzBJDvv8SQ7AyE0PjZRNDWJkTQ0nME0N8/xND8TIUQyRmFEMWmRRDScwUQ3z/FEOwMhVD
42UVQ1iZFUOLzBVDvv8VQ7AyFkPjZRZDFpkWQ4vMFkO+/xZDsDIXQyRmF0NYmRdDScwXQ3z/
F0PxMhhDJGYYQxaZGEOLzBhDfP8YQ7AyGUMkZhlDFpkZQ0nMGUN8/xlD8TIaQyRmGkMWmRpD
i8waQ3z/GkOwMhtD42UbQxaZG0NKzBtDfP8bQ7AyHEPjZRxDFpkcQ4vMHEN8/xxDsDIdQ+Nl
HUMWmR1DSswdQ3z/HUOwMh5DJGYeQxaZHkNKzB5DfP8eQ7AyH0PjZR9DFpkfQ0rMH0O+/x9D
sDIgQ+NlIEMWmSBDSswgQ3z/IEOwMiFD42UhQ1iZIUNKzCFDfP8hQ7AyIkPjZSJDFpkiQ4vM
IkN8/yJDsDIjQ+NlI0MWmSNDi8wjQ3z/I0OwMiRD42UkQxaZJENKzCRDfP8kQ7AyJUPjZSVD
FpklQ0rMJUN8/yVDsDImQ+NlJkMWmSZDSswmQ77/JkOwMidD42UnQ1iZJ0NKzCdDvv8nQ7Ay
KEPjZShDFpkoQ0rMKEN8/yhDsDIpQ+NlKUMWmSlDSswpQw==</AssayXData><AssayYData Points="400">IUEnv7RKJ79tiSa/3Z8ov9MJJ7/s9ia/MGYov+hAJr/UKie/gV8mvwCqJr/W2Ca/Ffsmv5Ua
Jr+nfSa/LVAkvylgJr++6yW/+MYlv/HEJL+UySS/fMAlv/oiJb9tUiW/nKAlv0qeJr8EZyS/
3IQkvx/lI79EFCW/CIQkv/1eJb9P7iS/KV8lvzVhI78aACW/5+Qjv2fpIb8v8yO/fxQjvwz0
Ir8B1CK/XiQjv1uvIr/VOSK//pwjv7nwIr8HdCO/Fo4ivz9lJL+PDiO/oLohv902I7+pfSK/
Jq8hv11BIb9v2CK/zpsgv6naIL8C8SK/jG0hv/zrIL9kkiK/KIAivyHPIr9pqyG/XAEhvyVe
IL9aeiC/3YEgv6R+IL+aYCC/Bo8fv0/6H7+OmSG/WJEfv/zUIL+93h+/pGAgvzN8IL/5jh+/
I08gv7oiH79cBiC/T68dv6M2H7+tzB6/NJ4ev7CqH7+UXR6/digev2McH7+3Lx+/qrIdv8F1
H7880h2/idYev98EH7/i+B2/r8gev59pHb93oR6/74Idv8FiHr8KRR6/idcdv1ynHb8Onx2/
M34ev98VHb/I4x2/LiEdv3/EHL8gBx6/afgdv5trHL9dbh2/Dmcdv2s+G7/enx2/9MEbv19F
Hb8LWBy/Oyscvw+lHL86kh2/DREbv1wnHL82KBy/lxkcvxuSG79MmBy/joMbv1hsG7/Z5xy/
ptUbv1oqG790Qhu/ND4bv6JAG78L1hq/z/EavwcJG78SKBu/lXEbvyWBGr9fIBq/dvUav103
Gr/Xqhq/UgUbv4RDG79BIhu/Ra8avyjyGL/RzBm/7TYav7q5GL9Bhxm/aAsav25gGb8DlRi/
00QZv1QEGr+rIxm/HqEZv/O8GL8gQRi//VIavzAGGr9AQxi/jyUYv2qPF7+MKxm/hDgYvwcP
GL9n3Be/UjkYvw1LF7+N2he/CqUYv07WGL+dlBi/X0UZv0WnF7+zSxi/lGwYvwMaF7+VThi/
C38Yv8GQF781tBe/mTkXvzAwF7+6QBe/sHcWv9iMF7/eBRi/YnUXv+qqFr907ha//MoXv0k7
F78twha/rEQWvwsUF78EzBe/730Wv1AkFr/cpBW/iXwXv6KNFr8pRRe/wI0Vv87rFb+FeRa/
vZsVv0D1Fb82zBW/MGQVv2QHFr9GLha/yvoVv/uoFL+9xhW/73YWvxYnFb+H1hW/MuIWv/P0
Fb8ciRa/cfQVvx8OFL+VwRW/DAIVv2HrE7/UiBa/9VIVv6mCFL9QbRS/zR0VvyW4Fb9+fBS/
9CYUv1gnFb8+iBW/P8wUvz53FL+IBxW/W4sVv+g2FL86ZBO/YOQTv92qE7+klRW/rxITv5XE
Er9NMxW/ZRgTv1yiE78G5RO/cVMUv5XPE79QlxO/sbESv5U7E7/OwxK/xesRv5+jEr/jNBO/
gFYTv9n6Eb8SORO/eCoSv3ckE7+EVBO/+QoTv6iTEr8uVRG/S1ASv8SgEr/y0xG/fpkSvzKr
Er96xhK/tuISv3OJEr8t3xK/hLASvxS1Eb/FORG/VrsRv+b9Er+FdhG//icRv/IQEb+aKRG/
wF0Rv/u2Eb9LZhG/0EwRv6FwEL/LShG/iyARv5z7EL/pqxG/yxMRv41BEb+B4xC/NWoQvxij
Eb/J+hG/P8MQv1r2D7/78RG/L0kQvwriD7/I+BC/NHwQv/lkEL9qEBC/ohYRv4XuD78XEhC/
Kl8Qv71+D78NNxC/+RwQv11vD7/Q6A+/gB0Pv+tMEb88hA+/AFAPvyOsEL/0WBC/iLMOv7Oz
D7/IWQ+/NlUPv7fVDr8P9A+/h18OvxC5Dr9P7Q6/+wwPv462Db/LLA6/1tYNv+ogDr+abg+/
/akPv9x/Dr9GZg6/KUMOv5q1D79F3Q6/OCwOv1/HDb/sjg2/P8UOv8nJDr+xww6/5ZcOv8pF
DL/PiA2/30IOv+wfDr+9vQ2/+VMOv12nDr9X2w2/fQ4Ov8L0Db/yXg6/DdwNv9YpDL+Cfg2/
2yEOv/bcDb9yZw6/Ir0Nv6YoDr8smw2/VrINv5oRDb/axg2/iyANvxHZDr+CRwy/7+YMvxTu
C78BtQ2/aOMLvy01DL8TgQy/JwsNv9BqDb9Avw2/D5kMvw==</AssayYData></Step><Step><CommonData><SampleLocation>1</SampleLocation><SampleID></SampleID><SampleGroup></SampleGroup><SampleInfo></SampleInfo><SampleRow>A</SampleRow><SamplePlate>1</SamplePlate><WellType>BUFFER</WellType><Concentration>-1</Concentration><ConcentrationUnits>µg/ml</ConcentrationUnits><MolarConcentration>-1</MolarConcentration><MolarConcUnits>nM</MolarConcUnits><MolecularWeight>-1</MolecularWeight><Temperature>30</Temperature><StartTime>2996716</StartTime><AssayTime>30</AssayTime></CommonData><FlowRate>1000</FlowRate><StepType>BASELINE</StepType><StepName>Baseline3</StepName><StepStatus>OK</StepStatus><ActualTime>29.999</ActualTime><CycleTime>0.2</CycleTime><AssayXData Points="150">ff8pQ28yKkOiZSpD1ZgqQwjMKkM7/ypDsDIrQ6JlK0PVmCtDCMwrQ33/K0NvMixDomUsQxeZ
LEMIzCxDff8sQ3UzLUOiZS1DF5ktQwjMLUM7/y1DbzIuQ+NlLkPVmC5DSswuQzv/LkNvMi9D
omUvQ9WYL0ORzS9DO/8vQ28yMEPjZTBDF5kwQwjMMEM7/zBDbzIxQ6JlMUPVmDFDCMwxQzv/
MUNvMjJDomUyQ9WYMkMIzDJDO/8yQ28yM0OiZTND1ZgzQ0rMM0M7/zNDbzI0Q6JlNEMXmTRD
Ssw0Qzv/NEOwMjVD42U1Q9WYNUMbzzVDO/81Q28yNkOiZTZD1Zg2QwjMNkO//zZDbzI3Q6Jl
N0PVmDdDCMw3Qzv/N0NvMjhD42U4QxeZOENKzDhDO/84Q6A6OUOiZTlD1Zg5Q0rMOUM7/zlD
bzI6Q6JlOkPVmDpDSsw6Q8UAO0NvMjtDMWg7Q9WYO0OLzDtDPP87Q7AyPEOiZTxD1Zg8Q0rM
PEN9/zxDsDI9Q+NlPUMXmT1Di8w9Qzz/PUPyMj5D42U+QxeZPkNKzD5Dff8+Q7AyP0PjZT9D
F5k/Q0rMP0N9/z9DsDJAQ+NlQENYmUBDG89AQ33/QEOwMkFD42VBQxeZQUNKzEFDff9BQ7Ay
QkPjZUJDF5lCQ0rMQkN9/0JDsDJDQ+NlQ0MXmUNDSsxDQ77/Q0OwMkRD42VEQ9WYRENKzERD
ff9EQ28yRUPjZUVDF5lFQ0rMRUM8/0VDsDJGQ+NlRkMXmUZDSsxGQ33/RkOwMkdD42VHQxeZ
R0MIzEdD</AssayXData><AssayYData Points="150">kikMv9kiD7+1+wy/aZYNv1lbDL8bVwu/IA8MvzXDDL8QkQu/9TgMv5aZC7+YCA2/uowLv1vZ
Cr+E/wu/DscKvwTlDL9z2Qu/OhgLv9DMCr/eDAu/Hi0Kv8gaC7/EWQu/30wLvza6Cr/vWgy/
3UALv3XBCb+mywq/iA4Lv9MLCr9W/Qq/4RMMvwpzCr/suwu/E3gKv0DyCr/NdQu/HQEKvxlH
C7/HOAq/nsMKv9L6Cb9XmQq/WYUJvyiuCr9I0wq/HsIKv19dCr/EiAq/d84Jv3hWCr8b5Qm/
6DMLvz1lCr+FLgm/DaQKv7E+Cb8eCAm/1PUIv/0oCr9Quwm//TAKv/MdCr8onQm/Aw0Jv42A
Cb+GMgq/fW0Kv5nBCb+jRQm/aPEIv0byCL/cewi/EYAJv/GBCb/O0Ae/IaUIv5laCb8Ttwi/
Tc8KvzFvCL/+2gi/S4IJvxxHCb9/9Qi/aV8Iv382Cr9UmAi/eBoIv/ytCb8NqAi/+8IHvwXg
CL+R0Ai/Td8Hv4EPCL/T/we/xL0Iv6JZCL+fBgm/Rh0HvyUZCL/s2Qe/wUEIvwPICL/rjAe/
cKIIv8KdCL9uZge/mm0Iv3wSCL/dHQi/LzgIv6RQCL8pCgi/pS4Hv3f3Bb91owi/8W0Hv6IA
CL/LFQa/g3QHvzxmBr+2OAm/EMoHv6UeBr9uCwa/yl8Gv38vB7/jrwa/rN4Fvx92Bb+IPwa/
ri8Hv6QMB78EvAa/K2MHv2gHB7+ScQa/TpYGv3aOBr87zwW/jwwIv4mABr9z4gW/r4kFv2th
Br9Uuga/</AssayYData></Step><Step><CommonData><SampleLocation>10</SampleLocation><SampleID>BG505 SOSIP</SampleID><SampleGroup></SampleGroup><SampleInfo></SampleInfo><SampleRow>A</SampleRow><SamplePlate>1</SamplePlate><WellType>KSAMPLE</WellType><Concentration>-1</Concentration><ConcentrationUnits>µg/ml</ConcentrationUnits><MolarConcentration>500</MolarConcentration><MolarConcUnits>nM</MolarConcUnits><MolecularWeight>-1</MolecularWeight><Temperature>30</Temperature><StartTime>3035913</StartTime><AssayTime>180</AssayTime></CommonData><FlowRate>600</FlowRate><StepType>ASSOC</StepType><StepName>Association</StepName><StepStatus>OK</StepStatus><ActualTime>179.999</ActualTime><CycleTime>0.2</CycleTime><AssayXData Points="900">O/9HQ24ySEOhZUhD1ZhIQwjMSEM7/0hDbjJJQ6FlSUPVmElDCMxJQzv/SUNuMkpDoWVKQ9WY
SkMIzEpDff9KQ24yS0OhZUtD1ZhLQwjMS0MSA0xDLTJMQ6FlTEPVmExDCMxMQzv/TENuMk1D
oWVNQ5OYTUMIzE1DO/9NQ24yTkNgZU5D1ZhOQwjMTkM7/05DbjJPQ6FlT0PVmE9DCMxPQzv/
T0NuMlBDoWVQQ5OYUEMIzFBDvv9QQy0yUUOhZVFD1ZhRQwjMUUP5/lFDbjJSQ6FlUkOTmFJD
CMxSQzv/UkNuMlNDoWVTQ9WYU0MIzFNDO/9TQ24yVENJbFRD1ZhUQwjMVEM7/1RDbjJVQ6Fl
VUPVmFVDCMxVQzv/VUOwMlZDoWVWQ9WYVkMIzFZDO/9WQy0yV0OhZVdD1ZhXQwjMV0P5/ldD
LTJYQ6FlWEPVmFhDCMxYQzv/WENuMllDoWVZQ9WYWUMIzFlDO/9ZQ24yWkOhZVpD1ZhaQwjM
WkP6/lpDbjJbQ6FlW0PVmFtDxstbQzv/W0NuMlxDoWVcQ5OYXEPGy1xDO/9cQ/czXUOhZV1D
1ZhdQ8bLXUNyCF5DbjJeQ6FlXkPVmF5DCMxeQzv/XkP+NF9DYGVfQ9WYX0MIzF9DO/9fQ24y
YEOhZWBD1ZhgQwjMYEP6/mBDbjJhQ2BlYUPVmGFDCMxhQzv/YUNuMmJDoWViQ9WYYkMIzGJD
O/9iQ7w0Y0NgZWND1ZhjQ8bLY0M7/2NDbjJkQ2BlZEMim2RDCMxkQzv/ZEMtMmVDoWVlQyKb
ZUMIzGVD+v5lQy0yZkNgZWZDWJlmQ8bLZkP6/mZDbjJnQ2BlZ0PVmGdDCMxnQzv/Z0MtMmhD
KmdoQ9SYaEMIzGhDO/9oQ24yaUNgZWlDk5hpQwjMaUM7/2lDLTJqQ6JlakPUmGpDxstqQzv/
akMtMmtDomVrQ9SYa0PGy2tD+v5rQy0ybEOiZWxDk5hsQw7NbEM7/2xDLTJtQ2BlbUMWmW1D
xsttQ/r+bUMtMm5DYGVuQ9SYbkPGy25DO/9uQ24yb0NgZW9Dk5hvQwjMb0P6/m9D8TJwQ6Jl
cEPUmHBDxstwQ77/cEMtMnFDomVxQ5OYcUPGy3FD+v5xQy0yckNgZXJDHJpyQwjMckM7/3JD
bjJzQ2Blc0OTmHNDxstzQzv/c0NuMnRDYGV0Q9SYdEPGy3RD+v50Q24ydUOiZXVD1Jh1Q8bL
dUP6/nVDLTJ2Q2BldkPUmHZDkc12Qzv/dkMtMndDYGV3Q9SYd0PGy3dD+v53Q24yeENgZXhD
1Jh4Q8bLeEP6/nhDLTJ5Q2BleUOTmHlDxst5Q/r+eUMtMnpDYGV6Q5OYekMIzHpD+v56Qy0y
e0NgZXtDk5h7Q8bLe0P6/ntDLTJ8Q2BlfEOTmHxDxst8Qzv/fEMtMn1DomV9Q5OYfUPGy31D
+v59Q24yfkOiZX5Dk5h+QwjMfkP6/n5DLTJ/QyRmf0OTmH9Dxst/Q/r+f0MWGYBDsDKAQ0pM
gEPjZYBDfX+AQxaZgEOwsoBDSsyAQwTmgEOe/4BDFhmBQzk0gUNKTIFD42WBQ31/gUPbmYFD
sLKBQ0rMgUME5oFDff+BQxYZgkPRMoJDi0yCQ+NlgkN9f4JDN5mCQ9GygkNqzIJD4+WCQ33/
gkMWGYNDsDKDQ0pMg0PjZYNDnn+DQxaZg0PRsoNDasyDQwTmg0PEAIRDNxmEQ9EyhENqTIRD
BGaEQ55/hEM3mYRD0bKEQ2rMhEME5oRDqgGFQzcZhUPRMoVDakyFQwRmhUOef4VDN5mFQ9Gy
hUNqzIVDBOaFQwYBhkM3GYZD0TKGQ2pMhkNGZoZDnn+GQzeZhkPRsoZDasyGQwTmhkOe/4ZD
NxmHQ9Eyh0NKTIdDBGaHQ55/h0M3mYdD0bKHQ2rMh0ME5odDnv+HQzcZiEOwMohDakyIQwRm
iEOef4hDN5mIQ9GyiENqzIhDBOaIQ57/iEM3GYlD0TKJQ2pMiUMEZolDnn+JQzeZiUOwsolD
SsyJQwTmiUN9/4lDNxmKQ7AyikNqTIpDBGaKQ55/ikM3mYpD0bKKQ2rMikME5opDnv+KQxYZ
i0OwMotDakyLQwRmi0N9f4tDN5mLQ9Gyi0NKzItDBOaLQ9ECjEOaGYxD0TKMQ2pMjEPjZYxD
nn+MQ1iZjEPRsoxDasyMQwTmjEN9/4xDNxmNQ7AyjUNqTI1DBGaNQ31/jUM3mY1DsLKNQ2rM
jUME5o1Dff+NQzcZjkPRMo5DakyOQwRmjkN9f45DN5mOQ9GyjkNKzI5DBOaOQ57/jkM3GY9D
sDKPQ0pMj0MEZo9DAICPQzeZj0Owso9DasyPQwTmj0Oe/49DFhmQQ9EykENKTJBDBGaQQ31/
kEM3mZBD0bKQQ0rMkEPj5ZBDff+QQzcZkUOwMpFDakyRQwRmkUN9f5FDFpmRQzOzkUNKzJFD
JeaRQ57/kUMWGZJD0TKSQ0pMkkMEZpJDnn+SQxaZkkPRspJDasySQwTmkkOe/5JDFhmTQ7Ay
k0NqTJNDBGaTQ31/k0M3mZNDsLKTQ0rMk0Nm5pNDnv+TQzcZlEOwMpRDSkyUQwRmlEN9f5RD
N5mUQ9GylENqzJRDBOaUQ57/lEOmG5VDsDKVQ0pMlUMEZpVDfX+VQzeZlUPRspVDasyVQwTm
lUOe/5VDNxmWQ1o0lkNqTJZD42WWQ55/lkM3mZZD0bKWQ2rMlkPj5ZZDnv+WQxYZl0OwMpdD
akyXQwRml0N9f5dDFpmXQxKzl0NKzJdDBOaXQ57/l0MWGZhDsDKYQ2pMmEMEZphDnn+YQxaZ
mEOwsphDSsyYQ+PlmEN9/5hDFhmZQ7AymUNKTJlD42WZQ31/mUMWmZlDsLKZQ0rMmUNy6JlD
ff+ZQzcZmkOwMppDSkyaQ+NlmkOef5pDN5maQ7CymkNKzJpD4+WaQ33/mkM3GZtDsDKbQ0pM
m0PjZZtDfX+bQxaZm0PRsptDSsybQ+Plm0Oe/5tDNxmcQ7AynENKTJxD42WcQ31/nEMWmZxD
sLKcQ0rMnEME5pxDsAKdQzcZnUOwMp1DSkydQ0ZmnUN9f51DN5mdQ7CynUNKzJ1D4+WdQ57/
nUMWGZ5D0TKeQ0pMnkMEZp5DfX+eQxaZnkOwsp5DasyeQ+PlnkN9/55DmhmfQ7Ayn0NKTJ9D
42WfQ31/n0MWmZ9D0bKfQ0rMn0Pj5Z9Dff+fQxYZoEPRMqBDSkygQ+NloEN9f6BDFpmgQ7Cy
oENqzKBD4+WgQ57/oEMWGaFDsDKhQ0pMoUPjZaFDfX+hQxaZoUOwsqFDasyhQ+PloUN9/6FD
FhmiQ7AyokNKTKJD42WiQ55/okMWmaJDsLKiQ0rMokME5qJDvv+iQxYZo0PRMqNDSkyjQ+Nl
o0O+f6NDFpmjQ/Kyo0MOzaND4+WjQ57/o0MWGaRDsDKkQ0pMpEMEZqRDnn+kQzeZpEOwsqRD
asykQ+PlpEOe/6RDNxmlQ9AypUOLTKVDBGalQ55/pUM3maVD8rKlQ2rMpUME5qVDnv+lQzcZ
pkPQMqZDakymQwRmpkOef6ZDN5mmQ9CypkNqzKZDBOamQ57/pkM3GadD0DKnQ2pMp0MEZqdD
nn+nQzeZp0PQsqdDANCnQwTmp0Oe/6dDNxmoQ9AyqENqTKhDBGaoQ55/qEM3mahD0LKoQ2rM
qENG5qhDnv+oQ1gZqUOwMqlDakypQwRmqUOef6lDN5mpQ9CyqUNqzKlDBOapQ57/qUM3GapD
0DKqQ2pMqkMEZqpDnn+qQzeZqkPQsqpDzMyqQwTmqkOe/6pDNxmrQ9Ayq0NqTKtD42WrQ55/
q0M3matDsLKrQ2rMq0ME5qtDnv+rQz0arEOwMqxDakysQwRmrEOef6xDFpmsQ9CyrENKzKxD
BOasQ77/rEM3Ga1DVDOtQ0pMrUMEZq1Dnn+tQzeZrUPQsq1DasytQ+PlrUOe/61DNxmuQ7Ay
rkNKTK5DBGauQ55/rkMWma5D0LKuQ2rMrkME5q5Dnv+uQzcZr0OwMq9DakyvQwRmr0Oef69D
N5mvQ9Cyr0NqzK9DJOavQ57/r0M3GbBD0DKwQ2pMsEMEZrBDnn+wQzeZsEPQsrBDasywQ+rm
sEN8/7BDFhmxQ7AysUNqTLFDh2axQ3x/sUMWmbFDsLKxQ2rMsUME5rFDfP+xQ14askPQMrJD
SkyyQ+NlskOef7JDFpmyQ7CyskNqzLJDBOayQ3z/skM3GbNDsDKzQ2pMs0MEZrNDnn+zQxaZ
s0PQsrNDasyzQ+Pls0Oe/7NDFhm0Q7AytENqTLRDqGa0Q75/tEM3mbRDsLK0Q2rMtEPj5bRD
nv+0QzcZtUOwMrVDSky1Q+NltUN8f7VDFpm1Q7aztUNKzLVDBOa1Q57/tUM3GbZDsDK2Q2pM
tkPjZbZDfH+2QzeZtkPQsrZDSsy2QwTmtkOe/7ZDNxm3Q9Ayt0NKTLdDBGa3Q55/t0MWmbdD
sLK3Q2rMt0Pj5bdDfP+3QxYZuEOwMrhDaky4QwRmuEOef7hDFpm4Q7CyuENKzLhD4+W4Q57/
uEM3GblDsDK5Q0pMuUMEZrlDnn+5QxaZuUPQsrlDSsy5Q+PluUOe/7lDFhm6Q7AyukNKTLpD
42W6QzmEukM3mbpDsLK6Q2rMukPj5bpDnv+6QzcZu0OwMrtDaky7QwRmu0Oef7tDN5m7Q9Cy
u0NKzLtD4+W7Q3z/u0MWGbxD0DK8Q0pMvEPjZbxDfH+8QxaZvEOwsrxDcM28Q+PlvEN8/7xD
Nxm9Q7AyvUNKTL1D42W9Q3x/vUM3mb1D0LK9Q0rMvUPj5b1D</AssayXData><AssayYData Points="900">yqYMv+M1DL+7rAu/akgLvwZVC783EAu/d+wLv596C79powu/tWELv9NTCr/Hhwq/OuMKv/wW
C78RNgq//qcLvxCzCr8wnQm/nDUKv3QsCr/Z1wi/Wk4KvzUKCr9ybwm/vLMKvxk9Cb98eAq/
FkAJv3koCr/Mwgi/oSgKv8g4Cr+e3Am/znkIv1XVCL+o2gm/H7YJv+GCCb8bygm/0r4Jv4sT
Cb9Z3wm/T1IIv8AICr+htwm/M54IvxBnCb9pjAi/9qIHv29uB78tgQe/TlQIv8b9CL8ZMgi/
m1sJvwpIB7/logi/M8kHv0MxCL8N+ga/MqYHv45YCL9FAQi/8GAHv1zYB7+1ugi/d+UIv8Xu
CL/xWQa/PEYHv3+0B78yAwe/vzAIv3giCL+X9Qa/kq8Gv2YqB78eHAe/La8Hv5RtBr+wvwe/
CKAGv9dkB7/qxwe/booHv5PyBr9jHwe/a5UGv0bTBr+VKga/RC0HvzS6Br9Q1Qa/dcwHv4tV
B78o2ga/NiUHv0GBB7+BXge/L5YGvzMvBr/4RAa/57oFv4tHBr8eiAW/dK0Gv9uJBb+j7gS/
fxkGv1d9BL9pwwW/ZtcFv2j8Bb8j9gW/fyIFvyvjBr+NQQa/logFv8YuBb/L/AW/EpAFv1OQ
Bb/NVQa/sycFv4ZkBL8qsQW/AkMFvxwCBL9uYgS/lAoFv63LBL8hvgS/0mIFv0o0BL/8+QS/
Ln0Ev/DDBL9RCQW/paoEv01SBL/uPgW/E6EFv5/uBL/3hgO/M2kFvybBBL+x6AS/R4gDvzCK
Bb83OAS/st0Dvx/jBL9eEwa/dRYGvxBnBb/w2gK/lTsEv297A783XQO/tJ0Dv548A78/0wO/
sTIFv9ToA79IkQK/wpYCv9+IA79beQO/Hf8Dv4NZBL8K6gO/JDIDv9W6Ab+lpwK/aXwEvy4o
Bb/BvgO/uzkDv/6eA7/cxQO//RUEvzziA79lugO/gbwEvz0mA7+r8wK/s08Cv6+2A7/wgwO/
RfsCvzc5Ar8DpgK/2osDvxBtBL+hlgO/RCoDv+UeA7+ZVAO/AB8Cv9e7Ar8xnQK/IhQDv6px
Ar9tUwO/s1MCvxbcAb82RAK/2rICv/KSAr9qBgO/enICv2knAr+5owK/Cn4CvwplAr+nVwK/
ZuYCv9WeAr+JRgK/BngCv46HAb+ZRQK/nucBvwjEA7+NBgO/DGcBvw7aAL+eMwK/JVkCv/BM
A7+QDwK/2hUCvzR6Ar9fjQG/TTECv+5IAb9AdgG/BeEAv1mLAb+zXQG/6qkBvwhBAL8oVQG/
DjkCv7lyAb9m+AG/KQYCv3hpAb+4AwG/Mh0Cv/DyAL8wCwK/3+oBv3bLAL/pSAG/b0kBv3N1
Ab99PwG/M9ABvwqZAL9mQgG/6+sCvzjoAb+SPwG/+bUAv3XA/75bCQG/JLkAv/1JAL9fgAG/
+ur+vo6SAL9YtgG/26MAv+x9AL8mXv++mvcAv3kYAb+B9QC/0LsAvzi6AL+7ZQC/15QAvz3U
AL8TxAC/dYsAv0DSAL8oYf++d68Av10CAL9Ulv++6DQAv7GnAL9vKwC/NyAAvzPD/75UbP6+
Fv79vld0/74w+v++3Y38vm2c/74roP6+4Tz+vq0TAL+1Pf++RYn+vlKp/774cv6+zOj/vnJx
/r4HJQC/z8n9vkSW/b63fP6+S7T/vrZ2/74PBgC/3v79vpNd/r47yf2+dG39vsK4/L5qLP6+
Fov7vvaM/r4I7P6+vcn9vn7g/r7bzvy+4pkAv05y/75/Jf2+fp7/vrSz/r5up/++rFkAv/r2
/b4qA/6+1Tb+vhjE/L6GEfy+TQP9vrD/+r6nYv6+wWf9vtE5AL/Gz/y+wNf7vmqX/74/1v2+
ZBj8vuWJ/L44y/u+a+X8vofu/r4wlvy+pEz9vq93+r5dG/y+xcX8vic0+76b1P2+P3L7vrnV
/L5sn/q+9CL9vjgT+r5DX/u++Yr7vnhm/r4NBP2+ND//vnt3+r48NPy+2JP5vvC7+77oDfy+
tJj8vm+h/L7Kbvq+Sy37vkS1+b4QYv2+Jkv8vudz/L7eHvq+opz7vm83+77C9Pu+Y5L8vu8c
/L4F/vi+r9H6vpHJ+b5gRPu+PTn8vvHq+r7nj/u+eS76vnBX/L4Ujfu+BMH8vrgb+b4VSPu+
nVT6vl9I/L4csPm+pE75vmBX+L7mrvi+Dgb7vgPX+L5cIvm+0hD6vru7+r5Gmvq+6hf7vuEp
977GIPm+X7b3vlME+b6RRvu+m1P6vtGh+r59jvq+Rdf5vpgl+b7Jg/m+J+T4vshp+b6ULvm+
LTz4vrZs+L7Ouvm+Waj4vu/m977O5vi+N7/4viIV+L5vZvm+ejv6vqEk+r7g1fi+2af5voe6
+L74Ivi+Dp/3vhe1977QA/e+RNr3vnYH976+Uvq+vuD5vmEn+r69kfe+2/71voE8+r67Nfa+
rAT3vqWy+b4Vtvm+5eX2vuxB9772rvm+d8/2vuwd+b7M/Pa+mlb5vjJs975b2Pa+HJ74vj5g
+L6nl/W+Urn2vutM9b4nUPa+pJD3viYr977ssve+mwf2viSg9r7jfPe+O5r3vhK19b59WfW+
0SP1vpON9b5TJ/W+m4z2vtNg+L5mAfa+irX1vsr49b5O4PS+LUD0vv5+9r6g/fW+Swn1vmaG
9r6ob/a+jZf2vvAk9b7imPW+7S72vsJv9L4zhvW+trj0vkwY+L7BRPW+S7PzvgHw9r61Tva+
YWX2vrE09b5fOfO+NHz0vslJ9L4hKfS+eC3zvrFI9L4+E/S+apH0vu/0975WPvS+hHz1vhyj
876LqPK+TnHzvgiP9L7gvfS+Rhrzvv6h874tgPO+1XnzvmKd9L4d2vW+acXzvlSy9L6zHPW+
eqryvhMU876RKfO+Z5HzvsST8r7C6vW+gzvxvv7T876VRPK+U8v0vsaj874PdPS+gNHzvosI
8r7crPK++NDzvuz38r5l0PO+Maj0vhzp874/l/G+jdvzvnk29b5jEvO+mH3yvk4D9L6rovS+
Fgbzvg/98L5AwfG+9Uzyvsu28b6v0PO+6J/xvjD19L4HevK+mCfzvt3V8r69HfO+NlTyvuAP
8b4WlfC+813yvnys8b4LePG+qDrxvm/38r46FPS+YTHyvp7/8L7aiPG+/IPyvkso875lO/G+
x2jzvgcf9b4ZUPC+Lm7xvgJw876ibfG+NJXwvhQA9L4jI/G+fgTzvmIV8b70TPK+gK7yvqgl
8b4qy+6+2g3yvhBs8b76X/K+SRDxvny+8r747+2+Vw7yvnKq7752Z/K+DcTvvjNX8b7q6O6+
qrjxvgjz7768LvK+UkXzvp158L4abO++VmDvvoW58L5+3PK+ynLuvvH08r4VlO6+y9/vvq6V
7r7oBe++l7rwvpYH7r6JTvC+w7HvvpU68L5GZPC+c67wvhCV775aSe6+/PPuvihz8L5Axe2+
UiXvvgsy8L4hZu2+lrLvviw/7750ru6+fAfvvgJa8L64mu++UEDxvtLE7773IvG+oBTwvuwx
8L4a0u++B0jvvng4776bPe++tyzwvoSx7r56lO6+45Luvqwk8L71Uu++qVrsvsRM7r5fD/C+
UyLvvqAd7b71Ke6+/GbuvuiE7r5E8u2+GoLuvvVH7b6hVOy+elLtvpxr7b5pfu++9X3svmuo
6r4GV+6+ALLsvqmv7b4sRO2+ycnsvqvy7L464+u+Xw/svkgd7r5d3+u+29jsvs/n7L5Pj+2+
WqXsvv847b41ke2+IdPuvv847b6pReu+xy7vvoFL7L6G0eu+uXTrvvBA7L4G1Ou+DHTrvsRD
7b4Zwe6+1xPtvjI07r5vcu2+Rk/svttN6b6uJ+u+6fXtvhA57b4mkuu+Dl7svqvx6b5W4u2+
5I7rvvF57r4GwOy+7w/svlgd676zAeu+dxHuvqrX7b6weem+TCrrvi4x7L4ltuq+v5frvmo+
67690+q+IPfqvmFi6r5Py+u+Jgfqvsoo677n6Oq+xQHuvvk/7L7cmu2+p3DqvoBV676PIuy+
jhHqvip9675xZ+q+MBfqvtDp6r4VMOu+plTqvgsq6r7HAem+5fLqvjEa6r6Bfeu+dvjqvohC
6L5YO+q+aNHpvhdp7L5KBOq+2fTqvhGm6L5fP+u+LYPqvnFg677Wc+q+y13svgDc6L4s9Oi+
EpPrvoWL6765s+2+A83pvg0w6r630ui+4bPqvk9z6r5zEOm+LaHqvk9/6r6LwOq+0VPqvm5G
6b7ZXeu+jpLnvvPq6b785+a+zzjqvlIa6r5G+ui+zl3qvo5u6b4wxOi+Qlrovqby5r5Pm+m+
AJrpvlBI674Vg+i+61LnvkUe6L7gXOi+YzXpvoPK6L5Wvui+v/fmvuTL6L6p3Oi+WzjqvqR6
6b5VNuq+tR7pvqtc6r4D3+i+uTfrvvyq6b7Dyem+pFDnvjFi576EUOm+7zPpvtYT6b7Lrei+
ApbnvmgR6L7NWOi+KujnvkET6L7KyOa+UuPpvnba5L5oOem+Whfmvn746b5ksuW+vIXpvnni
6L48KOm+8ODmvn4o6L4x3ee+MozmvtwN5r60W+e+jGfnvi9X5b4P3ua+w+rkvjXd577j8ui+
Nf7lvuWI6b7wrOa+udjnvmyE6L7wTua+uWrnvgEz6L5LzOa+GTjnvm6D5r6oB+S+naTkvtss
6L6Icee+KwDnvo0+6L5p+uW+ztrlvkeX574HaOi+s0nlvplP6L7xKeS+4wDlvqxv5r7ih+a+
IhrlvnSV5b7do+W+4dvkvn1g5b7+E+a+S5/kvmkI57745uW+</AssayYData></Step><Step><CommonData><SampleLocation>1</SampleLocation><SampleID></SampleID><SampleGroup></SampleGroup><SampleInfo></SampleInfo><SampleRow>A</SampleRow><SamplePlate>1</SamplePlate><WellType>BUFFER</WellType><Concentration>-1</Concentration><ConcentrationUnits>µg/ml</ConcentrationUnits><MolarConcentration>-1</MolarConcentration><MolarConcUnits>nM</MolarConcUnits><MolecularWeight>-1</MolecularWeight><Temperature>30</Temperature><StartTime>3224798</StartTime><AssayTime>180</AssayTime></CommonData><FlowRate>600</FlowRate><StepType>DISASSOC</StepType><StepName>Dissociation</StepName><StepStatus>OK</StepStatus><ActualTime>180</ActualTime><CycleTime>0.2</CycleTime><AssayXData Points="900">ff+9Q/YYvkOwMr5DSky+Q+NlvkNcf75DF5m+Q7CyvkNKzL5D4+W+Q1z/vkMXGb9DsDK/QylM
v0PDZb9DfX+/Q/aYv0OPsr9DSsy/QwTmv0N9/79DFxnAQ7AywEMpTMBDw2XAQ1x/wEP2mMBD
sLLAQynMwEPj5cBDff/AQ/YYwUOwMsFDSkzBQ6hmwUOkgMFD9pjBQ7CywUMpzMFDc+jBQ33/
wUMXGcJDjzLCQylMwkPjZcJDfX/CQxeZwkOPssJDSszCQ8PlwkNc/8JD9hjDQ48yw0MpTMND
42XDQ1x/w0P2mMNDsLLDQynMw0PD5cNDXP/DQ/YYxEOwMsRDKUzEQ8NlxENcf8RD9pjEQ7Cy
xEMpzMRDw+XEQ1z/xEMXGcVDljPFQ0pMxUMKZ8VDXH/FQ/aYxUOwssVDSszFQ+PlxUNc/8VD
9hjGQ7AyxkMpTMZDw2XGQ1x/xkNYmcZDj7LGQynMxkPD5cZDff/GQ/YYx0OwMsdDKUzHQ8Nl
x0N9f8dD9pjHQ7Cyx0MpzMdDw+XHQ1z/x0P2GMhDjzLIQylMyEPDZchDXH/IQxeZyEOPsshD
KczIQ+PlyEOe/8hD9hjJQ48yyUOsTMlDw2XJQ1x/yUP2mMlDj7LJQ0rMyUPD5clDff/JQ/YY
ykOwMspDKUzKQ+NlykNcf8pD9pjKQ4+yykNKzMpDw+XKQzMDy0P2GMtDjzLLQylMy0PDZctD
XH/LQ/aYy0OPsstDSszLQ8Ply0Nc/8tD9hjMQ/IyzEMpTMxD42XMQ1x/zEMXmcxDj7LMQynM
zEPD5cxDXP/MQ/YYzUOPMs1DSkzNQ8NlzUNcf81D9pjNQ7CyzUMpzM1D4+XNQ1z/zUP2GM5D
sDLOQ3FNzkPDZc5DXH/OQ/aYzkOPss5DKczOQ+PlzkN9/85DFxnPQ7Ayz0MpTM9Dw2XPQ1x/
z0MXmc9Dj7LPQ0LQz0PD5c9Dff/PQ/YY0EOPMtBDSkzQQ+Nl0ENcf9BDWJnQQxm00ENKzNBD
4+XQQ33/0ENYGdFDsDLRQ0pM0UMlZtFDfX/RQxeZ0UOwstFDSszRQ+Pl0UN9/9FDFxnSQ7Ay
0kNKTNJD42XSQ31/0kMXmdJDsLLSQ83M0kPj5dJDff/SQxcZ00OwMtNDSkzTQ+Nl00N9f9ND
N5nTQ7Cy00NKzNND4+XTQ33/00M+GtRDsDLUQ0pM1EPjZdRDfX/UQxeZ1EOwstRDSszUQ+Pl
1EO+/9RDFxnVQ7Ay1UNKTNVD42XVQ31/1UMXmdVDsLLVQ0rM1UPj5dVDff/VQxcZ1kPyMtZD
KUzWQ+Nl1kN9f9ZDF5nWQ4+y1kNKzNZD6ubWQ33/1kN5GddDsDLXQ0pM10PjZddDXH/XQxeZ
10OPstdDSszXQ+Pl10N9/9dDFxnYQ7Ay2ENKTNhD42XYQ1x/2EMXmdhDsLLYQ0rM2EPj5dhD
ff/YQxcZ2UOwMtlDKUzZQ+Nl2UN9f9lDF5nZQ/Ky2UOLzNlD4+XZQ33/2UMdGtpDsDLaQ0pM
2kPDZdpDXH/aQ/aY2kOwstpDSszaQ+Pl2kNc/9pD9hjbQ48y20NKTNtD42XbQ31/20P2mNtD
sLLbQynM20PD5dtDff/bQxcZ3EO8NNxDSkzcQ8Nl3ENcf9xD9pjcQ7Cy3ENKzNxDw+XcQ33/
3EP2GN1DsDLdQylM3UPjZd1DXH/dQxeZ3UOwst1DSszdQ+Pl3UN9/91DFhneQ5Ay3kNKTN5D
w2XeQ31/3kMWmd5DsLLeQ0rM3kPD5d5Dff/eQxYZ30OQMt9DSkzfQ+Rl30N9f99DFpnfQ5Cy
30MpzN9Dw+XfQ1z/30P2GOBD8jLgQ+5M4EPkZeBDfX/gQ/aY4EOWs+BDSszgQ8Pl4ENc/+BD
9hjhQ5Ay4UNKTOFDw2XhQ31/4UP2mOFDsLLhQ0rM4UME5uFDqgHiQ/YY4kOQMuJDKUziQ8Nl
4kNcf+JD9pjiQ7Cy4kNKzOJD5OXiQ1z/4kMWGeNDkDLjQylM40PDZeNDfX/jQ/aY40OQsuND
KczjQ8Pl40Nc/+NDFhnkQ5Ay5EMpTORD5GXkQ31/5EMWmeRDkLLkQ2rM5EPD5eRDXP/kQxYZ
5UOQMuVDSkzlQ8Nl5UNcf+VD9pjlQ5Cy5UNKzOVD5OXlQ33/5UP2GOZDkDLmQylM5kPkZeZD
fX/mQ/aY5kOwsuZD9M3mQ8Pl5kNc/+ZD9hjnQ5Ay50MpTOdDw2XnQ1x/50MWmedDkLLnQ0rM
50Pk5edDywHoQxYZ6EOQMuhDKUzoQ8Nl6EO+f+hD9pjoQ5Cy6EMpzOhDw+XoQ1z/6EM+GulD
kDLpQ0pM6UPDZelDXH/pQ/aY6UOQsulDKczpQ+Tl6UNc/+lD9hjqQ7Ay6kMpTOpDw2XqQ1x/
6kMWmepDsLLqQynM6kPD5epDff/qQxYZ60OQMutDKUzrQ8Nl60Ncf+tD9pjrQ5Cy60MpzOtD
JebrQ1z/60MWGexDkDLsQylM7EPkZexDfX/sQ/aY7EOQsuxDVs7sQ8Pl7ENc/+xD9hjtQ5Ay
7UMpTO1Dw2XtQ1x/7UP2mO1DkLLtQynM7UPD5e1DXP/tQzcZ7kOwMu5DKUzuQ8Nl7kNcf+5D
HZruQ5Cy7kMpzO5DBObuQ1z/7kP2GO9DkDLvQylM70PDZe9DXH/vQ/aY70Owsu9DSszvQ8Pl
70Nc/+9DFhnwQ5Ay8EMpTPBDw2XwQ31/8EMWmfBDkLLwQ0rM8EPk5fBDXP/wQ/YY8UOQMvFD
SkzxQ+Rl8UN9f/FDI5vxQ7Cy8UNqzPFD5OXxQ57/8UMWGfJDsDLyQ0pM8kPkZfJDfX/yQxaZ
8kOwsvJDSszyQ+Tl8kN9//JDFhnzQ7Ay80NKTPND5GXzQ31/80MWmfNDsLLzQ0rM80Pk5fND
ff/zQxYZ9EPyMvRDSkz0Q+Rl9EN9f/RDFpn0Q7Cy9ENKzPRDw+X0Q33/9EMWGfVDsDL1Q0pM
9UPkZfVDIYD1QxaZ9UOwsvVDSsz1Q+Tl9UN9//VDFhn2Q5Ay9kPuTPZD5GX2Q31/9kMWmfZD
sLL2Q0rM9kPk5fZDXP/2QxYZ90OwMvdDSkz3Q+Rl90N9f/dDFpn3Q5Cy90NKzPdD5OX3Q33/
90MWGfhDsDL4Q0pM+EPkZfhDfX/4Q/aY+EOwsvhDSsz4Q+Tl+ENc//hDFhn5QzMz+UNKTPlD
Zmb5Q1x/+UMWmflDsLL5Q0rM+UNG5vlDff/5QxYZ+kOQMvpDKUz6Q+Rl+kN9f/pD9pj6Q/Ky
+kMpzPpD5OX6Q33/+kO6GftDsDL7Q0pM+0PkZftDfX/7QxaZ+0OwsvtDSsz7Q+Tl+0N9//tD
Fhn8Q7Ay/ENKTPxDw2X8Q31//EMWmfxDkLL8Q0rM/EPD5fxDff/8QxYZ/UOQMv1DSkz9Q+Rl
/UN9f/1DFpn9Q9Gy/UNKzP1D5OX9Q1z//UP2GP5DkDL+Q0pM/kPCZf5Dnn/+QxaZ/kOwsv5D
Kcz+Q8Ll/kMhAP9DFhn/Q7Ay/0NKTP9D5GX/Q7CC/0MWmf9DsLL/Q0rM/0PC5f9DXP//Q6wM
AERYGQBEJSYARPIyAESuPwBEi0wAREhZAEQUZgBE4XIARL5/AER7jABEWJkARCWmAEThsgBE
vr8ARIvMAER52QBEJeYARPLyAESu/wBEiwwBREgZAUQlJgFE4TIBRL4/AUR7TAFESFkBREZm
AUThcgFEvn8BRHuMAURYmQFEJaYBRPKyAUS+vwFEi8wBRFjZAUR35gFE4fIBRK7/AUR7DAJE
WBkCRBQmAkQSMwJEvj8CRN1MAkRIWQJEJWYCRPJyAkSufwJEvIwCREiZAkQUpgJE8rICRL6/
AkR7zAJEWNkCRCXmAkTy8gJEvv8CRHsMA0RYGQNEFCYDRPIyA0S+PwNEe0wDREhZA0QlZgNE
8nIDRK5/A0R7jANEWJkDRFamA0ThsgNErr8DRHvMA0RI2QNEFOYDRPLyA0S+/wNEewwEREgZ
BEQUJgRE4TIERL4/BERWTgRESFkERBRmBETycgRErn8ERIuMBERYmQREJaYERPKyBETPvwRE
e8wERFjZBEQl5gRE8vIERL7/BESLDAVESBkFRBQmBUThMgVErj8FRItMBURYWQVEFGYFROFy
BUS+fwVEe4wFRHmZBUQlpgVE8rIFRK6/BUTNzAVESNkFRCXmBUQS8wVEvv8FRHsMBkRIGQZE
FCYGRPIyBkS+PwZEe0wGREhZBkQUZgZEtnMGRL5/BkSLjAZESJkGRCWmBkQftQZEvr8GRHvM
BkRI2QZEFOYGRPLyBkS+/wZEewwHREgZB0QUJgdE4TIHRK4/B0R7TAdESFkHRBRmB0ThcgdE
rn8HRHuMB0RImQdEFKYHROGyB0SuvwdEe8wHREjZB0QU5gdE4fIHRK7/B0R7DAhEeRkIRBQm
CEThMghErj8IRItMCERIWQhEFGYIROFyCESufwhEe4wIREiZCEQUpghE4bIIRL6/CER7zAhE
7NkIRBTmCETy8ghEvv8IRHsMCURIGQlEFCYJRPIyCUTwPwlEcU0JRFhZCUQlZglEOnQJRL5/
CUSLjAlEWJkJRCWmCUTysglEvr8JRIvMCURY2QlEJeYJRPLyCUS+/wlEiwwKRHkZCkQlJgpE
8jIKRL4/CkSLTApEWFkKRCVmCkTycgpEvn8KRIuMCkS6mQpEJaYKRPKyCkS+vwpEi8wKRFjZ
CkQl5gpE8vIKRL7/CkSLDAtEWBkLRCUmC0TyMgtEvj8LRItMC0RYWQtEFGYLRAJzC0S+fwtE
i4wLRFiZC0QlpgtE8rILRL6/C0SLzAtELdoLRCXmC0Ty8gtE</AssayXData><AssayYData Points="900">CX/ivoGN4r7gZ+W+M4Xhvqnb4L4C5N++RcnevtaG376MzN6+8YLbvv673r7w292+V6Hdvl8w
2r7FKdy+PWjdvuN63r52aNy+NRDdvq6P3r6Rh9q+fYDavsnm3765B9q+rSfZvukh3L7oaty+
dG/cvhOi2r61W9u+VXXbvva22r6hStm+nnPbvrbU2b4+s9q+ywDbvnii2b7Dj9u+YzDbvjZP
2b5iiNu+7HzZvmMQ2r7Xx9q+cezZvoCB2r44Z9m+Vl/evt9P276++Nu+4Vravh2K1r46yNu+
RPXZvq432b6yCNy+Ik7ZvqIU2r7Eaty+nJTcvoIe277Rf9q+aFDZvhQU275zitm+/LXavntT
2b4lQdi+usLavgyy2b4UK9m+gpfcvhd+276JNdq+eYXavpxA2r6Qftu+e+bavsDI3b6mzNq+
2+7XvqTw2b7dBdy+fcnYvtTb277tJdi+4z/cvt432r6I1tq+mfvbvozx2L5EFtq+H8LYvl1n
2L73a9y+Lcvbvrqn274C1Nm+Zs7bvvlA2b77oNm+asbXvkkf2r4dktu+30nbvkaC2L6cntq+
tXzYvtHv1r7K+9m+WcXbvkCX2L52hdm+cF7avqPI174KO9u+xg7Zvskx175be9q+ASraviSj
2b5Dzdq+1L3YvqVW2b44CNe+Tk/Zvmln2L7md9m+oYXZvrCN2L6waty+oSzavnwF2r6Hhte+
fJ7WvsvP175Kwde+N6TbvlJQ275Kp9u+hRbavtq42L7hy9e+aNLXvrBs2L4x/9m+c5PYvkvs
2L4RMtq+eLLZvkwr2L6eVNu+3k3bvhbE2b64E9m+XUHYviH93L5/g9i+mebWvn1t277K5NW+
GDXZvjm12L57l9i++lfbvrsc2L4wDNq+eADavgqL176h+te+tKbZvmxD274F2di+0YDYvkjL
177h3da+yyPZvhxg2b4QMti+9pbWvs/k2L5+G9e+OSbYviAV2r6xFNi+1BzZviFw2b4/BNm+
Ha/YviTK2b6d99e+0CHZvvhf174rtte+VQzavh/k175Eh9m+9Ovavoq+2L7deNi+XZvYvgTV
1b7YN9i+AE7Uvnx12L7nWdi+w1HZvv3J176LW9q+O43Zvm5s2L69LNq+kV7YvlkX2b4Rmti+
hPrXvnw62b4iQ9e+mR/YvlO42L7Qn9e+/wTZvuHf1r7TNdi+f2nWvlyF2L596Nm+MQDXvj9n
1b73Xti+8eLWvm+M2L7kpdW+oo/Xvnot2L4rDNe+T1/WvoG6174tT9a+7E3XvqdX175ln9m+
hUXVvrN62L7oJdi+VuPWvkbe1r4oBNW+1xvWvqlX2L6C79e+dODYvnh22b4un9e+FJPWvjlG
175xTde+I8TVvnEY1r7j1Na+Pu/VvvmX177Tqte+Lx3Wvjp8174j1Ne+R+XWvnHE174RZda+
wrLTvs8j1r6Hf9m+NtTWvuiC1b5/bdi+GnXZvnQ11r4rNdS+ix3UvkoV1b49Ita+rcLUvqq2
174dd9W++lLVvo0C1743C9a+9BLXvtK51r4QCte+XrDXvqAY174/IdW+NS7YvjfL177WbtS+
cKTTvirZ1L6CeNS+68zXvl7r176xLdS+plvYvqQA1r4lk9e+hdDVvkcy1b5Wn9W+1OvWvvXp
1L50GNa+6w7WvrkY1b6ULta+ShHWvkEi1r7w/9W+/gPUvvLP1L4K3dS+E53VvgqS1r7it9a+
Dr3Wvq2L1b5xYdi+YXfUvkX01b4vp9a+lJ7VvqG/0r4PNdS+0xLUviYC1L6P09O+/y7UviJd
0r7E9dS+2GLUvoZh0r5rp9S+MAjXvvQo075jqtO+9arSvrn91761P9S+GGbSvl6t075kdtW+
t5zVvgm61b6wO9S+LQDTvgGD1L4mG9W+ZmvSvnpB1b6ludS+KI7UvlDC0b4Q29O+P4/Vvk02
1r7IL9S+3xfWvvql075mbtW+k7jTvtJt0r4dWtS+AR7UvlWc1L5Lqte+1eDTvln7074ZitO+
AsXSvhMV1r7w9dG+B/vXvuJn1b4cqdW+D2zTvoy/1L4T/tO+BlXTvtcr1L4WFtS+KY7TvgvY
1r6FHNS+gXnTvj8z0r4eFNS+z3DUvh6d0b645tW+mFfTvthm0r7oJtS+eX3TvlGm1L7JKda+
E5LSvvTu1L5T9NS+fTfRvqPR0b44/9G+9ATVviXQ0r6hPtG+TqfRvnG80b6ZGtG+USLTvtxA
1L5OO9K+ucjRvudE0r7a59K+4VHUvmpj074ALtK+Ko/TvskC0763PdK+aujSvgg51L5B+9C+
5FbRvodX0L4/WtK+L+LPvgwP1L4badK+pzjSvsZd077/ZtK+fZzUvphZ0L5HbtC+ldHSvm0X
0744ptS+J2DUvsXi0b4uD9S+ZaLRvqgN0b5pK9W+PBvSvkoR0b7UrtC+BnvSvplR0L77i9O+
qA7SvsdS0r6mx9O+jVHQvt+s0r5q5NC+/bTRvqzH0r6c/NC+0yXTvjsI0L6E8tG+r1rRvpxz
0r7O4NG+E6DSvm7E0L5ESM6+UfTPvpcZ0r7H+tG+kvvSvt270b7H0dC+wp3Tvhp+0b5SA9G+
svfRvh/10b4xQdO+hrzPvizt0L7z38++y4fQvq+R0L6mwtK+mZnPvh7K0L5ARM++hKfQvlXD
0r6MCc++ChTRvkLK0b6/W9K+xILQvtcf0b6TgNG+rVjQvnSt0L4AEtG+SMHRvnIozr6qDdG+
xqnNvqXiz76H29G+SZ/Qvqk80b7VFNG+1R7QvpV20L4bbtG+/0/SviuO0L7u9tK+S3LQvgSY
0b56Sc6+herQviOE0b7+tc++vYzQvrJe0b4ny8++OPrPvmhJ0L4FwtC+wZvRvl0F0L6lts++
ubDQvjbJ0r4t/9C+84HPvmGCz77eZNK+nr/Pvvv50L7BV86+/qvPviRa0L6ncdC+I73Ovp6b
z766wc2+KSLPvkOuzr4ZltC+0tbQvg45z76zHM2+NGXPvljyz77bos++NSrOvprSzr5JNMy+
xwDPvgedz74bZ9C+cePOvtakzb6Ufc2+qhTOvokUzr4DYs++wzPQvvQlzL6tzM++lE7PvuMl
z74eQNC+CgnQvnqp0L5wTM++Kg7NvhdG0L7oxtC+daXNvo3vzL6RoM6+IxLOvmewzb7v+s2+
8VzOvt9mzr4hyM++lB/PvkYV0L4DLtC+gD/OvkDyzb5lts6+oeLOvpU9zr5avs6+W9bNvhmY
z75Znsy+IlbNvn7szb60Us6+plzMvrsiz767Ys2+I/rMvtKszr6I1c2+Q77LvnS2zb4ab86+
i9rMvgOZzL70h86+jSjOvlgCzr7+68y++nHMvoyVz7778My+emrMvubZyr4Gus2+S3LLvpaq
y77iRc2+6sbNvl8Iz75sNsu+3SPOvmgLzb6P0My+YqLOvm0cz77KWsu+eabNvgsuzb5WRc2+
HUrLvkBCzb7EU82+t2TLvhlsy74Zp8u+uVjMvkgpzr70Esu+1aPNvqMly74YJs6+ySXLvs6a
zb6bQc6+MyjMvjP7yr7P38y+Um3MvrW1y75thMy+n9LJvhX0y74CfM6+5PDLvn7Ryr6iqc2+
dv7Mvt+Hzb5Azsy+333LvthBy74u0s2+33PLvqr0zb7rnsq+JNLKvo1ey764Ecy+myrLvt9J
yb4c0sy+WPzFvhGnyr6eFM6+UNLKvi5gzr5B6Mq++BTNvl2Cyb7Bkcy+k6bKvhT6zr4a3cy+
W2bMvlGny76w/sm+Gz3Lvmt4yr6cm8u+VovJvhS7yr6f5cm+v83KvpQvzL5KzMm+MEvLvqeE
y77Mzcy+Fk/LvnhUzb7EX8y+eELLvj58zL5PnMq+0UbJvsVMy74Uwsq+wkrMvpLMyL4vtci+
r7PKvro/y77Rtsm+fhfLvj0Zyr5N88q+L5XKvjpayr5H+8q+ktnJvv3NyL5eWMm+tt3Lvutt
y76w58i+0O3HvvZmyb4Qlci+tcrKvjnix742Icq+Rj/KvtWOx76qQMq+xgDJvhFszL4xJcq+
11fLvilDyr4h+Me+jsnGvvZhx77m58m+QlnKvu3fx74a6cm+SwPKvq4Zyr4rBMm+dh/LvnQo
yr7WQMq+RbnIviq5yb5q5cm+TkXJvqcHy77bN8m+jpLJvrxsyb5018u+WizJvtIpyL5MIci+
I/3Hvst1yb6QvMm+X8nHvoBpyb7SP8m+sHXJvh8Qyb5nn8q+UejLvpYVy74R08m++rfIvnhN
yr5iHMq+8J3Gvj+ax75NFsq+8gjIvq2iyL4K6sW+D4nJvld7x75Hy8i+svzHvlM/yb5iCsm+
J6XMvmrwyb7iAsi+sZDJvjlmyL7RM8i+pk3KvkYNyb4t98i+t73IviDtxr7z8sa+4tvHvrJ1
x766+si+IfTHvqetxr4UtMm+FCzJvqCzyL4vGMa+jwLKvo4AyL64zsi+sy7KvjfPyL5aUce+
BGnHvkK4xr6tVMm+Pv/GvsEwx77zZMm+c0jGvoHtyr615ca+oczHvpqGxL6eqca+fxjJvrU7
yb6M68e+Vh3IvuzTx75vgsi+zMzFvhtwyL5NfMe+KdPFvuGBx76Iose+01rIvm8+yL6sFce+
5efGvq1kxr7KRMW+Uv3Gvo5yx74lUMa+v2XJvk/OyL61lMa+D9vGvuDLx77bJci+bFHGvqkO
yL5+4sa+6czFvsiTx758mMW+mtvIvlZ9xb6RcMi+njTJvpsGyb6VIci+S0DEvryux74YSsi+
W8PHvgmdxr6t08S+lDDIvgy7xr62jsS+8OTFvtmMxb4AscW+</AssayYData></Step><Step><CommonData><SampleLocation>11</SampleLocation><SampleID></SampleID><SampleGroup></SampleGroup><SampleInfo></SampleInfo><SampleRow>A</SampleRow><SamplePlate>1</SamplePlate><WellType>REGENERATION</WellType><Concentration>-1</Concentration><ConcentrationUnits>µg/ml</ConcentrationUnits><MolarConcentration>-1</MolarConcentration><MolarConcUnits>nM</MolarConcUnits><MolecularWeight>-1</MolecularWeight><Temperature>30</Temperature><StartTime>3414383</StartTime><AssayTime>5</AssayTime></CommonData><FlowRate>1000</FlowRate><StepType>KREGENERATION</StepType><StepName>Regeneration2</StepName><StepStatus>OK</StepStatus><ActualTime>4.99901</ActualTime><CycleTime>0.2</CycleTime><AssayXData Points="25">v/8LRIwMDERIGQxEFSYMROIyDESvPwxEe0wMREhZDEQlZgxE8nIMRL9/DER7jAxEWZkMRBWm
DETisgxEv78MRHvMDERI2QxEJeYMRPLyDESv/wxEewwNRFkZDUQlJg1E4jINRA==</AssayXData><AssayYData Points="25">yXCQwFVWlsDnJ5rAUQedwBNgn8BiSKHARgijwEyGpMB8waXA976mwN4HqMA5yqjAisOpwAx/
qsCyNavAL9erwNyHrMDOF63AGMitwPxMrsBwsa7AtEKvwG+1r8Bt4a/A2TWwwA==</AssayYData></Step><Step><CommonData><SampleLocation>12</SampleLocation><SampleID></SampleID><SampleGroup></SampleGroup><SampleInfo></SampleInfo><SampleRow>A</SampleRow><SamplePlate>1</SamplePlate><WellType>NEUTRALIZATION</WellType><Concentration>-1</Concentration><ConcentrationUnits>µg/ml</ConcentrationUnits><MolarConcentration>-1</MolarConcentration><MolarConcUnits>nM</MolarConcUnits><MolecularWeight>-1</MolecularWeight><Temperature>30</Temperature><StartTime>3430679</StartTime><AssayTime>5</AssayTime></CommonData><FlowRate>1000</FlowRate><StepType>KREGENERATION</StepType><StepName>Regeneration2</StepName><StepStatus>OK</StepStatus><ActualTime>4.99999</ActualTime><CycleTime>0.2</CycleTime><AssayXData Points="25">rz8NRGtMDUQ4WQ1EBWYNRNJyDUSffw1EfIwNREmZDUQFpg1E0rINRJ+/DURrzA1EONkNRAXm
DUTS8g1En/8NRHwMDkRJGQ5EBSYOROIyDkSvPw5Ea0wORDRbDkQVZg5E4nIORA==</AssayXData><AssayYData Points="25">2210vwMbaL+qdly//tdVvzfnTr+br0q/P8REv30PQr9spj2/YJ46vyKOOb+U+Da/Y3M2v2R2
M7+/dzK/WDcyvz3RL79Bji2/3JUtv1bQK78c6yq/VvMpv+5lKb9b+ie/C+Ymvw==</AssayYData></Step><Step><CommonData><SampleLocation>11</SampleLocation><SampleID></SampleID><SampleGroup></SampleGroup><SampleInfo></SampleInfo><SampleRow>A</SampleRow><SamplePlate>1</SamplePlate><WellType>REGENERATION</WellType><Concentration>-1</Concentration><ConcentrationUnits>µg/ml</ConcentrationUnits><MolarConcentration>-1</MolarConcentration><MolarConcUnits>nM</MolarConcUnits><MolecularWeight>-1</MolecularWeight><Temperature>30</Temperature><StartTime>3447266</StartTime><AssayTime>5</AssayTime></CommonData><FlowRate>1000</FlowRate><StepType>KREGENERATION</StepType><StepName>Regeneration2</StepName><StepStatus>OK</StepStatus><ActualTime>4.99901</ActualTime><CycleTime>0.2</CycleTime><AssayXData Points="25">r38ORHyMDkRJmQ5EFaYORNKyDkSfvw5Ea8wORDjZDkQF5g5E0vIORJ//DkRrDA9EOBkPRAUm
D0TSMg9Enz8PRGtMD0Q4WQ9EFWYPRNJyD0Sffw9Ea4wPRDiZD0QFpg9E0rIPRA==</AssayXData><AssayYData Points="25">AByhwAmgpMCsDafARXeowHapqcAIcarAVamrwANBrMAA56zAC72twHQzrsARq67AOx2vwOJY
r8D+3a/A50ywwLN2sMBKCLHAnj+xwIaDscD/zLHAkgWywEJVssA+kbLARseywA==</AssayYData></Step><Step><CommonData><SampleLocation>12</SampleLocation><SampleID></SampleID><SampleGroup></SampleGroup><SampleInfo></SampleInfo><SampleRow>A</SampleRow><SamplePlate>1</SamplePlate><WellType>NEUTRALIZATION</WellType><Concentration>-1</Concentration><ConcentrationUnits>µg/ml</ConcentrationUnits><MolarConcentration>-1</MolarConcentration><MolarConcUnits>nM</MolarConcUnits><MolecularWeight>-1</MolecularWeight><Temperature>30</Temperature><StartTime>3463543</StartTime><AssayTime>5</AssayTime></CommonData><FlowRate>1000</FlowRate><StepType>KREGENERATION</StepType><StepName>Regeneration2</StepName><StepStatus>OK</StepStatus><ActualTime>4.99901</ActualTime><CycleTime>0.2</CycleTime><AssayXData Points="25">n78PRFvMD0Q52Q9E9eUPRMLyD0SP/w9ErQwQRDkZEET1JRBEwjIQRI8/EERsTBBEOVkQRPVl
EETSchBEn38QRFuMEEQomRBE9aUQRNKyEESPvxBEW8wQRDnZEET15RBEwvIQRA==</AssayXData><AssayYData Points="25">SPNevy8jVb/vski/djJBv7JuPL8YKja/BR0yv6RxLr+DYCu/U1Upv91DJ78E4yO/oOgiv4Xw
H78vPh+/KEcdvxt2G79Ejhq/EEMZv43fF78t6hW/MZoVv6KlFL+4rxS/3e0Svw==</AssayYData></Step><Step><CommonData><SampleLocation>11</SampleLocation><SampleID></SampleID><SampleGroup></SampleGroup><SampleInfo></SampleInfo><SampleRow>A</SampleRow><SamplePlate>1</SamplePlate><WellType>REGENERATION</WellType><Concentration>-1</Concentration><ConcentrationUnits>µg/ml</ConcentrationUnits><MolarConcentration>-1</MolarConcentration><MolarConcUnits>nM</MolarConcUnits><MolecularWeight>-1</MolecularWeight><Temperature>30</Temperature><StartTime>3479666</StartTime><AssayTime>5</AssayTime></CommonData><FlowRate>1000</FlowRate><StepType>KREGENERATION</StepType><StepName>Regeneration2</StepName><StepStatus>OK</StepStatus><ActualTime>4.99901</ActualTime><CycleTime>0.2</CycleTime><AssayXData Points="25">j/8QRFwMEUQYGRFE9SURRMIyEUR/PxFES0wRRBhZEUTlZRFEwnIRRI9/EURcjBFEGJkRRPWl
EUTCshFEj78RREvMEUQY2RFE5eURRMLyEUR//xFESwwSRCkZEkTlJRJEsjISRA==</AssayXData><AssayYData Points="25">eDWhwGeKpMBnfabA/9unwFA1qcB/G6rAZcKqwECNq8D0G6zAiaSswJlfrcA4w63Aae2twD5r
rsD62a7A0wqvwJE6r8BGha/A0+GvwKcqsMDxb7DAlMKwwNzKsMCbLLHAexmxwA==</AssayYData></Step><Step><CommonData><SampleLocation>12</SampleLocation><SampleID></SampleID><SampleGroup></SampleGroup><SampleInfo></SampleInfo><SampleRow>A</SampleRow><SamplePlate>1</SamplePlate><WellType>NEUTRALIZATION</WellType><Concentration>-1</Concentration><ConcentrationUnits>µg/ml</ConcentrationUnits><MolarConcentration>-1</MolarConcentration><MolarConcUnits>nM</MolarConcUnits><MolecularWeight>-1</MolecularWeight><Temperature>30</Temperature><StartTime>3496109</StartTime><AssayTime>5</AssayTime></CommonData><FlowRate>1000</FlowRate><StepType>KREGENERATION</StepType><StepName>Regeneration2</StepName><StepStatus>OK</StepStatus><ActualTime>4.99901</ActualTime><CycleTime>0.2</CycleTime><AssayXData Points="25">fz8SRDtMEkSLWRJEBmYSRLJyEkRvfxJEO4wSRAiZEkTVpRJEsrISRG+/EkQ7zBJECNkSROXl
EkSi8hJEb/8SRDsME0QIGRNE1SUTRKIyE0SgPxNEjUwTRBlZE0Q3ZhNEonITRA==</AssayXData><AssayYData Points="25">KPFFv7orOb+UeS+/sjAmv5JPIL/mpRu/B0MXvznnE7/Kkg+/hpAMv6QBDL8E3we/N40Gv1PH
BL9DrQK/iDoBvy8f/760hvq+7bz5vl35+b6ehfa+F3z0vtVF8b4maO++TLDuvg==</AssayYData></Step><Step><CommonData><SampleLocation>1</SampleLocation><SampleID></SampleID><SampleGroup></SampleGroup><SampleInfo></SampleInfo><SampleRow>A</SampleRow><SamplePlate>1</SamplePlate><WellType>BUFFER</WellType><Concentration>-1</Concentration><ConcentrationUnits>µg/ml</ConcentrationUnits><MolarConcentration>-1</MolarConcentration><MolarConcUnits>nM</MolarConcUnits><MolecularWeight>-1</MolecularWeight><Temperature>30</Temperature><StartTime>3511000</StartTime><AssayTime>30</AssayTime></CommonData><FlowRate>1000</FlowRate><StepType>BASELINE</StepType><StepName>Baseline2</StepName><StepStatus>OK</StepStatus><ActualTime>30</ActualTime><CycleTime>0.2</CycleTime><AssayXData Points="150">b38TRCuME0T4mBNExaUTRJKyE0RfvxNEK8wTRPjYE0TV5RNEkvITRF//E0Q8DBRECRkURNUl
FESSMhREXz8URCtMFET4WBRExWUURJJyFERffxREK4wURA+aFETVpRREorIURF+/FEQ8zBRE
+NgURNXlFESS8hREwf8URCsMFUQJGRVE1SUVRJIyFUSxPxVEK0wVRAlZFUTFZRVEknIVRF9/
FUQrjBVE+JgVRMWlFUSSshVEX78VRDzMFUQJ2RVExeUVRKLyFUR//xVEPAwWRPgYFkTVJRZE
kjIWRF8/FkQrTBZECVkWRNVlFkSSchZEX38WRCuMFkT4mBZExaUWRJKyFkRvvxZEK8wWRPjY
FkTF5RZE9PIWRF//FkQrDBdE+BgXRMUlF0SSMhdEbz8XRCtMF0T4WBdExWUXRKJyF0RffxdE
K4wXRPiYF0TFpRdEorIXRF+/F0QrzBdE+NgXRMXlF0SS8hdEX/8XRCsMGEQJGRhEiiYYRJIy
GERfPxhEXUwYRAlZGETFZRhEknIYRLF/GEQrjBhE+JgYRPalGESSshhEf78YRODMGET42BhE
xeUYRKLyGERf/xhEPAwZRAkZGUTFJRlEkjIZRG8/GUQ8TBlE+FgZRMVlGUSichlEb38ZRCuM
GUQJmRlE1aUZRKKyGURfvxlEPMwZRAnZGUTV5RlEovIZRHUAGkQ8DBpECRkaRNUlGkSiMhpE
AkAaRDxMGkQJWRpE1WUaRKJyGkRvfxpEPIwaRAmZGkTVpRpEorIaRG+/GkQ8zBpECdkaRNXl
GkSi8hpE</AssayXData><AssayYData Points="150">k7fXvjDN1L7YRda+sQnVvoCX0r6xa9K+jXTSvtbF0L78zM++8zvNvs3Yy76yqs2+dyPMvs3Q
y77kh8u++KLJviC4yb62O8q+46PEvikEyL71N8e+Mb7FvpxNw773hcK+4DPDvgsrxL7Qx8O+
5cfCvkp7wr6gY8G+l+/BvvcrwL73v72+04O+vrtowL5HXb6+xuS9vmLkvL53n7u+/4u6vmfX
vL4U77u+8Yy7vvESub4txbu+toO5vsrpu74UsLe+F723vj+ut75a/7a+fOa3vq+/tr7J1LS+
beKzvtBruL78irS+Dk+yvsUntL4vc7O+e6OyvjEts74BhrO+fp2vvm7Gsr45FrG+Nf+vvn/W
r74p+q++8mmtvosSr77w5a++dfuwvkm/rb5Qw66+1ZyuvotXrL6enay+7HWuvowYrL4C0K2+
OYytvjjCp75Be6u+2vGrvlCQqb6Z06q+A3KpvhZUqr5kTKi+1i+qvuEbqL78qae+/3anvusV
qL7slKm+PE+pvkk4qL7mAaa+cdeovlkypr4H/aS+bL+kviABpb69SKe+e3Ojvizeor4ZnaO+
DVSjvuPyo744hqO+R9ekvj3io76oZaO+ecWivjQ8pL6bl6K+GgWivmTIob6zwaK+K++fvt3/
oL5YxqG+CnOgvg3wn775Cp++6ZqhvhYbn77/e5++wlifvp4Bn7523J6+lnqdviRvnL4TyZ2+
7nCfvgn3nr4c+p6+QNqdvuTJnL4abZy+xSKevl3Snb5UcJy+vtybvgn3mb6wpZi+uwGavkuh
mr61D5m+</AssayYData></Step><Step><CommonData><SampleLocation>1</SampleLocation><SampleID></SampleID><SampleGroup></SampleGroup><SampleInfo></SampleInfo><SampleRow>A</SampleRow><SamplePlate>1</SamplePlate><WellType>BUFFER</WellType><Concentration>-1</Concentration><ConcentrationUnits>µg/ml</ConcentrationUnits><MolarConcentration>-1</MolarConcentration><MolarConcUnits>nM</MolarConcUnits><MolecularWeight>-1</MolecularWeight><Temperature>30</Temperature><StartTime>3542136</StartTime><AssayTime>80</AssayTime></CommonData><FlowRate>1000</FlowRate><StepType>LOADING</StepType><StepName>Loading</StepName><StepStatus>OK</StepStatus><ActualTime>79.999</ActualTime><CycleTime>0.2</CycleTime><AssayXData Points="400">b/8aRDwMG0QJGRtE1SUbRJIyG0RvPxtEK0wbRAlZG0TVZRtEknIbRG9/G0Q8jBtECZkbRNWl
G0SishtEX78bRCvMG0QJ2RtE1eUbRKLyG0Rv/xtEKwwcRAkZHETVJRxEojIcRF8/HEQ8TBxE
CVkcRNVlHESichxEb38cRDyMHET4mBxExaUcRJKyHERvvxxEPMwcRAnZHETF5RxEovIcRF//
HEQ8DB1ECRkdRMUlHUSiMh1EXz8dRDxMHUQJWR1E1WUdRKJyHURffx1EPIwdRPiYHUTFpR1E
krIdRG+/HUQ8zB1ECdkdRMXlHUSS8h1EkP8dRH0MHkQJGR5E1SUeRKIyHkRfPx5EK0weRPhY
HkQHZh5EonIeRG9/HkQrjB5ECZkeRCemHkSSsh5EX78eRDzMHkQJ2R5E1eUeRKLyHkRf/x5E
KwwfRAkZH0TFJR9EkjIfRKA/H0Q8TB9ECVkfRMVlH0SSch9Ef38fRCuMH0QZmR9E1aUfRJKy
H0R/vx9EPMwfRPjYH0TV5R9EovIfRF//H0Q8DCBECRkgRMUlIESSMiBEbz8gRDxMIET4WCBE
xWUgRJJyIERvfyBEK4wgRBmZIETFpSBEorIgRF+/IEQ8zCBE+NggRMXlIESi8iBEX/8gRCsM
IUT4GCFE1SUhRJIyIURfPyFEK0whRPhYIUTFZSFEknIhRG9/IUQrjCFE+JghRNWlIUSSsiFE
b78hRCvMIUQJ2SFE5uUhRJLyIURv/yFEPAwiRPgYIkTFJSJEkjIiRF8/IkQrTCJE+FgiRNVl
IkSiciJEX38iRDyMIkT4mCJE1aUiRJKyIkRfvyJEK8wiRPjYIkTF5SJEovIiRF//IkQ8DCNE
KRkjRMUlI0TDMiNEbz8jRDxMI0QJWSNE1WUjRJJyI0RffyNEK4wjRAmZI0TVpSNEkrIjRG+/
I0QrzCNEe9kjRNXlI0SS8iNEX/8jRCsMJEQJGSRExSUkRKIyJERfPyRE4EwkRPhYJETVZSRE
knIkRF9/JEQ8jCRE+JgkRNWlJERdtCREX78kRDzMJET42CRExeUkRJLyJERf/yREKwwlRPgY
JUTFJSVEkjIlRF8/JUQrTCVE+FglRMVlJUSSciVEb38lRCuMJURamSVExaUlRJKyJUR/vyVE
PMwlRPjYJUTF5SVEkvIlRF//JUQrDCZE+BgmRMUlJkSSMiZEXz8mRDxMJkT4WCZExWUmRLNy
JkRffyZEK4wmRHuZJkTFpSZEorImRF+/JkQrzCZEe9kmRMXlJkSi8iZEX/8mREwMJ0TTGidE
xSUnRKIyJ0RvPydEbUwnRPhYJ0TVZSdEknInRF9/J0QrjCdECZknRMWlJ0SSsidEb78nRDzM
J0QJ2SdExeUnRLPyJ0Rv/ydEPAwoRAkZKETVJShEojIoRG8/KEQ8TChECVkoRIpmKESicihE
b38oRDyMKEQJmShE1aUoRKKyKETRvyhEPMwoRAnZKETV5ShEovIoRG//KEQ8DClECRkpRNUl
KUSiMilE4j8pRDxMKUQJWSlE1WUpRKJyKUTBfylEPIwpRAmZKUTVpSlEorIpRG+/KUQ8zClE
CdkpRNXlKURG8ylEb/8pRDwMKkQJGSpEJyYqRKIyKkRvPypEPEwqRAlZKkTVZSpEonIqRG9/
KkQ8jCpECZkqRMWlKkSisipEX78qRELNKkQJ2SpE1eUqRKLyKkTB/ypEPAwrRAkZK0TVJStE
kjIrRG8/K0Q8TCtECVkrRNVlK0SicitEX38rRDyMK0QJmStENKgrRJKyK0RvvytEPMwrRAnZ
K0TV5StEkvIrRF//K0QrDCxE+BgsRMUlLEQlMyxEbz8sRCtMLEQJWSxExWUsRKJyLERvfyxE
K4wsRAmZLETVpSxEorIsRG+/LEQrzCxE+NgsRNXlLESi8ixEb/8sRCsMLUQJGS1E1SUtRKIy
LURfPy1Ev0wtRAlZLUTVZS1EonItRG9/LUQrjC1ECZktRNWlLUSisi1EX78tRDzMLUQJ2S1E
1eUtRKLyLURv/y1Eig4uRAkZLkTVJS5EkjIuRG8/LkQrTC5ECVkuRNVlLkSSci5Eb38uRDyM
LkQJmS5ExaUuRJKyLkRfvy5EK8wuRPjYLkQX5i5EkvIuRA==</AssayXData><AssayYData Points="400">HiuavoZ6mb4poZm+6cSZvlwomL4AG5m+tKmVvgrKmb7NzZW+5aaYvlYLmL7ko5e+SAaYvhh2
mL5BaJW+DeqVvimLlb4tspa+npaWvpmGlr7rh5a+Q/WVvhAik74oHZS+/luTvit7lb6/t5S+
sDmSvg2Glr57s5S+2+CTvuYMlL72g5O+sf6SvlPBkb7BopK+RhqRvqe0k76yr5K+VneTvm7g
kr6swpK+sbaQvmF6kr7TlpC+d5eRvo8jkb6Q9JC+triRvvEbj76s/o2+OEOQvu2Skb6sRo6+
hr2RvlFFjb5e5o++AtePvgwTj75TIZG+1POOvhhQjr5+/Y6+RRuMvgNNj75ovo6+plmMvlOO
jb5mT42+XzuNvqTji777w4y+kESQvvAhjr4MUI2+sBuNvmQDjL4N8Iq+js6KvujcjL5l7Yu+
HSOKvqCPir6shYy+0fSJvr4Ai74ErYu+ZWSMviFyi74tZYu+bCKNvj/riL4Ba4q+2PmKvlrz
ir6n5Ii+AGuJvrkbib4zhoq+U9GJvmXJiL5xjIq+8CGHvg4DiL4yroq+QVqJvjVih74624i+
CZeGvtwfhr5jsIW+cy6Jvllwir6LQoi+aRSHvqZ+hb7KZYa+fG2Hvj+Ehb5Rg4W+CeSFvq1g
hb6Cg4a+g8yGvjYziL5AzIO+ZAaIvv7WhL7w94a+LHaHvtU6hb4NnYa+1oSCvt9jgr60r4W+
s/KDvqV2g75iY4W+dLuAvq7/gr4urIW+91aCvnHugL7P/4S+ND+Dvm5Khb7gc4O+UiSEvtrj
f74EgYO+X32EvjWkgL7fC4S+Q3CBvl1ChL5LZIK+xSeBvn5rgb4ivIG+enWCvhB6gb4Yp4C+
3P2Dvoyvgr59a32+VTOAvvacgb4SOoG+dNeBvgfQgb5xB4C+tRyDvnQuf7492H++ch+CviYv
fr4jLHi+pbh+vidygL6KEH++eVOAvliugb5GcH2+6HB8vvc7eL74HXm+nbiAvv5rfr6/W32+
sU17vpuce76qiXu+dO9+vvqXfb6ZAXq+AxKAvhCQf75cSXq+X5h2vgGLer5dp3i+HWx8vhQn
dL7kmHe+DwF7vo2HeL5Kd3a+Pqt2viqxer7I93q+AhV5vntidr7CRHq+wEN1vjlJcr6R2ni+
Qp5zvs0cer7uenW+/794vjF7db5FiXi+wPN4vnZac75rUnW+1Eh0vrnmd74KhnW+3mFyvpca
dr6Xum6+Qkpzvj5gdL5Ra3e+tdZ0vo0PcL4aZXa+7AZ0vgn+dL7qQm2+kmhzvq2jbr5Pzm++
O0FzvmjadL5msm6+CdRwvm/vbr7+jm6+kZpyvv6fb74fNHG+LIVwvi2Eb746/2y+bXJxvkiK
b75QwW6+FVdrvinha74lF3K+21FtvvY9br55TWu+3CttvmcScL4o6m2+l81rvpGabr6ztW6+
YolpvonZab4+L22+j25tvgWTar7e1mi+rvZlvi2Ebb6va2m+Prxrvm9ya772EWe+TY5ovtxx
bL5ThGi+6pBovvlHar4WZmW+WTtsvsiWaL5dHWq+u25lvnLOZ76qkme+cMFovgKnbL4WEWa+
rdhpvnapaL6WpWa+OuVovhzmYr5SbGq+XtFovhodaL6xG2i+uuBivlPZYL7VFGm+AednvsQi
ZL5lbmG+ErFlvgYSZL7b9Wi+1dJqvuifab5AaGK+/odhvgcHZr4Tgmi++cZivj9tZr4FQmG+
esNjvkQGYL5epmO+UrBivu+7Yr7/vWG+DeRivtcgYr4m4Wa+IGdivuYoZr43C1++HRVgvpqe
W77AzVm+ERhevvGsYb7r4ly+zf5ivoeyXr4pyGG+updevi6PW771GGG+621avlPQX77WUF6+
P0BavsR9Xr6fxGG+mm5ivhXjX74HbmC+ErRfvmGkXL6QVV6+hUZavsAEXL5GLVy+gENevhA7
XL53sV++jdVavqLXWb53Gl++WPRcvjF+V753s1y+xExbvrS/XL6dnlq+tF1cvjCLWr65vle+
cf1bvvR9Wr7XIl2+EhRdvsXbV75ckVy+/JhZvmCJV74L4Fm+/axUvrBCVr79w1m+Tzlbvr8m
Wr5w/1a+EQtYvi5gU75jLli+ksBWvgBWU75ealO+5ExUvg==</AssayYData></Step><Step><CommonData><SampleLocation>1</SampleLocation><SampleID></SampleID><SampleGroup></SampleGroup><SampleInfo></SampleInfo><SampleRow>A</SampleRow><SamplePlate>1</SamplePlate><WellType>BUFFER</WellType><Concentration>-1</Concentration><ConcentrationUnits>µg/ml</ConcentrationUnits><MolarConcentration>-1</MolarConcentration><MolarConcUnits>nM</MolarConcUnits><MolecularWeight>-1</MolecularWeight><Temperature>30</Temperature><StartTime>3623133</StartTime><AssayTime>30</AssayTime></CommonData><FlowRate>1000</FlowRate><StepType>BASELINE</StepType><StepName>Baseline3</StepName><StepStatus>OK</StepStatus><ActualTime>29.999</ActualTime><CycleTime>0.2</CycleTime><AssayXData Points="150">X/8uRCwML0ToGC9ExSUvRIIyL0RPPy9EG0wvROhYL0TFZS9EknIvRF9/L0QbjC9E+ZgvRMWl
L0SSsi9EX78vRCzML0To2C9EteUvRJLyL0Rf/y9ELAwwROgYMETFJTBEgjIwRE8/MEQsTDBE
+VgwRMVlMESCcjBET38wRCyMMETomDBEtaUwRIKyMERfvzBEG8wwRPnYMES15TBEgvIwRE//
MEQbDDFE+RgxRMUlMUSSMjFEXz8xRBtMMUToWDFEtWUxRIJyMURffzFELIwxROiYMUTFpTFE
grIxRE+/MUQbzDFE+dgxRLXlMUSC8jFEX/8xRCwMMkT5GDJEtSUyRIIyMkRfPzJEG0wyRPlY
MkTFZTJEgnIyRF9/MkQbjDJE+ZgyRMWlMkSCsjJEX78yRCzMMkTo2DJExeUyRILyMkRP/zJE
GwwzRPkYM0S1JTNEgjIzRE8/M0QsTDNE6FgzRLVlM0SCcjNEX38zRCyMM0TomDNESKYzRJKy
M0RPvzNELMwzROjYM0S15TNEkvIzRG//M0QsDDRE6Bg0RLUlNESCMjREXz80RBtMNET5WDRE
tWU0RJJyNERPfzREG4w0ROiYNES1pTREkrI0RE+/NEQbzDRE6Ng0RLXlNESC8jRET/80RBsM
NUToGDVExSU1RIIyNURPPzVEG0w1ROhYNUTFZTVEknI1RE9/NUQbjDVE6Jg1RLWlNUSCsjVE
T781RBvMNUTo2DVEteU1RILyNURP/zVEGww2ROgYNkTFJTZEgjI2RF8/NkQbTDZE6Fg2RMVl
NkSCcjZE</AssayXData><AssayYData Points="150">seFVvn3/Tr5C5VS+Uu1Zvsu8V74zOlK+OcpSvjlmVL4v81G+B+1Xvo04Ur5bzVS+C/1TvhbG
Vb4eJVa+TkBSvuS6Wb4e81W+6axQvivCUL4Pk1K+H5dXvuzWUr5qTVe+TQBUvo8gU75RC1S+
nFdUviDUUL7V0FO+/LFUvvKiT75JqVC+n9pQviZIT76RT0m+QOBOvgxQU75PAlC+Z+5Jvl/2
TL5ZU0u+/NFTvjGOUb71LlK+LzRQvj9NUL6BLE2+WzpRviwETr5Si0y+mU1NvsgyU76izlK+
E4FMvmAxTb6/RUq+QNhOvmu0Sb7jxlK+FhJMvmRHT76UI1K+JY9MvjaPSr70GUi+p1BJvrUB
T77PC0u+e+dKvhHVSr5ypVC+WSZMvmQtS75FP0y+ZL9GvhrUSr5b40i+w+FQviHMS76+iUu+
/3dMvhdvTb5I00m+8T1LvtLgTL5rzEq+wIRHvo7MTL7xIkq+Ce5JvrJmTL7RYEm+6xlIvutx
Rb4ASke+r2JJvrfVSb4aBka+HhNIvpvGSb7XOEe+MT1Jvv54SL6bmEW+JHhCvhTsRb6sMUm+
O79EvkMZSb6pqEi+3QBCvpSJSb5OtUW+8OZEvuXdQr4juUO+n35Fvs+QSr4utkO+UJxEvgln
R76ybUW+Nu5Fvgc6Rr4GMEK+LmVBvunhQ74pg0O+mSlGvs6sRb5hqUe+jchHvvagRL6dX0W+
rWFDvsi6Q75l80O+RqtDvqkyRr5w9US+TSJCvi2sQL5jNEG+T1REvmh/Q773wz++hVpFvlhz
P76KckG+</AssayYData></Step><Step><CommonData><SampleLocation>10</SampleLocation><SampleID>BG505 SOSIP</SampleID><SampleGroup></SampleGroup><SampleInfo></SampleInfo><SampleRow>A</SampleRow><SamplePlate>1</SamplePlate><WellType>KSAMPLE</WellType><Concentration>-1</Concentration><ConcentrationUnits>µg/ml</ConcentrationUnits><MolarConcentration>500</MolarConcentration><MolarConcUnits>nM</MolarConcUnits><MolecularWeight>-1</MolecularWeight><Temperature>30</Temperature><StartTime>3662137</StartTime><AssayTime>180</AssayTime></CommonData><FlowRate>600</FlowRate><StepType>ASSOC</StepType><StepName>Association</StepName><StepStatus>OK</StepStatus><ActualTime>180</ActualTime><CycleTime>0.2</CycleTime><AssayXData Points="900">T382RAuMNkTpmDZEtaU2RIKyNkRPvzZEHMw2RNjYNkS15TZEgvI2RE//NkQsDDdE2Bg3RLUl
N0SCMjdETz83RBxMN0TpWDdEpWU3RHJyN0RPfzdEC4w3RNiYN0SlpTdEcrI3RE+/N0QLzDdE
6dg3RLXlN0SC8jdEP/83RAsMOETpGDhEtSU4RJMyOEQ/PzhEC0w4RNhYOESlZThEgnI4RD9/
OEQcjDhE2Jg4RLWlOESCsjhET784RAvMOETp2DhEpeU4RILyOERP/zhECww5ROkYOUS1JTlE
szI5RE8/OUQLTDlE6Vg5RLVlOURycjlET385RByMOUTpmDlEpaU5RHKyOUQ/vzlETcw5RNjY
OUSl5TlEgvI5RD//OUQLDDpE2Bg6RKUlOkRyMjpEPz86RBxMOkTpWDpEpWU6RIJyOkQ/fzpE
C4w6RPmYOkS1pTpEgrI6RD+/OkQLzDpE6dg6RKXlOkQm8zpET/86RAsMO0TYGDtEpSU7RHIy
O0RPPztEC0w7RNhYO0SlZTtEgnI7RE9/O0QLjDtE2Jg7RKWlO0SCsjtEP787RAvMO0TY2DtE
peU7RBbzO0Q//ztECww8ROkYPES1JTxEozI8RD8/PEQLTDxE2Fg8RKVlPERycjxET388RAuM
PETpmDxEtaU8RHKyPERPvzxEC8w8ROnYPEQH5jxEcvI8RD//PEQLDD1E+Rg9RLUlPUSCMj1E
Xz89RAtMPUTYWD1EpWU9RHJyPUQ/fz1EC4w9ROmYPUS1pT1EgrI9RD+/PUQLzD1E2Ng9RKXl
PUST8j1EP/89RAsMPkTpGD5EpSU+RIIyPkQ/Pz5EC0w+RNhYPkSlZT5EcnI+RE9/PkQLjD5E
5Jo+RKWlPkRysj5ET78+RBzMPkTY2D5EpeU+RHLyPkQ//z5EHAw/ROkYP0SlJT9EcjI/RE8/
P0QcTD9E2Fg/RMZlP0Rycj9EX38/RAuMP0TpmD9EpaU/RHKyP0Q/vz9EHMw/RNjYP0S15T9E
gvI/RE//P0QLDEBE2BhARLUlQESCMkBEPz9ARAtMQETYWEBEpWVARHJyQEQ/f0BEC4xAROmY
QES1pUBEcrJARD+/QEQLzEBE6dhARLXlQERy8kBESwFBRAsMQUTYGEFEtSVBRHIyQURPP0FE
C0xBRNhYQUSlZUFEcnJBRE9/QURujEFE2JhBRKWlQUSCskFET79BRBzMQUTp2EFEteVBRILy
QURP/0FEHAxCROkYQkS1JUJEkzJCRE8/QkQcTEJE6VhCRNZlQkSCckJET39CRByMQkTpmEJE
taVCRIKyQkTiv0JEHMxCROnYQkQH5kJEgvJCRE//QkQcDENE6RhDRGomQ0SCMkNETz9DRBxM
Q0TpWENEtWVDRIJyQ0RPf0NEHIxDRDqZQ0S1pUNEgrJDRE+/Q0QLzENE6dhDRLXlQ0SC8kNE
T/9DRBwMRETYGEREtSVERIIyRERPP0REHExEROlYRES1ZUREgnJERE9/REQcjERE2JhERLWl
RESCskRET79ERBzMRETp2ERE5+VERILyRERP/0REHAxFROkYRUSlJUVEgjJFRE8/RUQcTEVE
6VhFRLVlRUSCckVET39FRNCMRUTpmEVEtaVFRIKyRURPv0VEHMxFRAnZRUS15UVEgvJFRE//
RUQLDEZE6RhGRLUlRkSCMkZETz9GRBxMRkTpWEZEtWVGRHJyRkRPf0ZEHIxGROmYRkQHpkZE
grJGRE+/RkQczEZE+dhGRLXlRkRy8kZET/9GRBwMR0TpGEdEpSVHRIIyR0RPP0dEC0xHROlY
R0S1ZUdEgnJHRE9/R0QLjEdE6ZhHRLWlR0SCskdET79HRAvMR0Tp2EdEteVHRBL1R0Q//0dE
nwxIROkYSESlJUhEgjJIRE8/SEQLTEhEKllIRKVlSESCckhET39IRByMSETYmEhEpaVIRIKy
SERPv0hEHMxIRNjYSES15UhEgvJIRD//SEQLDElE6RhJRKUlSUSCMklETz9JRBxMSUTYWElE
pWVJRHJySURPf0lEC4xJROmYSUS1pUlEcrJJRD+/SUQczElE2NhJRLXlSURy8klET/9JRAsM
SkTYGEpEpSVKRIIySkRPP0pEbkxKRNhYSkS1ZUpEgnJKRD9/SkQ9jEpE2JhKRMalSkRyskpE
P79KRBzMSkTY2EpEpeVKRILySkQ//0pEHAxLRNgYS0T3JUtEgjJLRE8/S0QLTEtE2FhLRKVl
S0RycktEP39LRAuMS0TpmEtEtaVLRHKyS0Tiv0tEC8xLROnYS0Sl5UtEgvJLRD//S0QcDExE
6RhMRLUlTESCMkxEPz9MRAtMTETYWExEpWVMRHJyTESGgExEC4xMROmYTESlpUxEcrJMRD+/
TEQLzExE2NhMRKXlTESC8kxET/9MRAsMTUTYGE1EtSVNRIIyTUQ/P01EC0xNRNhYTUS1ZU1E
cnJNRE9/TUQcjE1E2JhNRKWlTURysk1ET79NRAvMTUTp2E1EpeVNRILyTURP/01ECwxORNgY
TkSlJU5EgjJORD8/TkQcTE5E6VhOROZlTkRyck5EP39ORByMTkTYmE5EpaVORHKyTkQ/v05E
HMxORNjYTkSl5U5EgvJORD//TkQLDE9E6RhPRLUlT0SzMk9EgD9PRAtMT0TYWE9EtWVPRHJy
T0Q/f09EPYxPRNiYT0S1pU9EcrJPRE+/T0QLzE9E2NhPRKXlT0Ry8k9EP/9PRAsMUETpGFBE
pSVQRHIyUERPP1BEC0xQROlYUETWZVBEcnJQRD9/UEQLjFBE2JhQRKWlUESCslBEP79QRAvM
UETY2FBEpeVQRILyUERf/1BEhA1RROkYUUSlJVFEcjJRRD8/UUQcTFFES1lRRKVlUURyclFE
sX9RRAuMUUTYmFFEtaVRRHKyUURPv1FEHMxRRNjYUUSl5VFEgvJRRE//UURNDFJE2BhSRLUl
UkSTMlJEPz9SRAtMUkTYWFJEtWVSRIJyUkRff1JEHIxSRNiYUkS1pVJEgrJSRE+/UkQczFJE
6dhSRLXlUkSC8lJET/9SRBwMU0TpGFNEtSVTRBYzU0RPP1NEHExTROlYU0S1ZVNEgnJTRE9/
U0QcjFNE2JhTRLWlU0SCslNET79TRBzMU0Tp2FNEteVTRILyU0RP/1NEHAxURDoZVES1JVRE
gjJURE8/VEQsTFRE6VhURLVlVESCclRET39URByMVETpmFREtaVURIKyVERPv1REHMxUROnY
VES15VREgvJURE//VEQcDFVE6RhVRLUlVUSCMlVETz9VRBxMVUTpWFVEtWVVRIJyVURPf1VE
C4xVROmYVUSlpVVEgrJVRE+/VUQczFVE6dhVRLXlVURy8lVEcP9VRBwMVkTpGFZEtSVWRIIy
VkQ/P1ZEHExWRNhYVkS1ZVZEU3VWRE9/VkQcjFZE6JhWRLalVkRyslZEPr9WRBzMVkTo2FZE
tuVWRILyVkSA/1ZEMg1XRPkYV0SlJVdEgjJXRE8/V0QMTFdE6FhXRKVlV0SCcldET39XRByM
V0TomFdEtqVXRHKyV0RPv1dEDMxXRNjYV0S25VdEgvJXRE//V0QMDFhE6BhYRLYlWERyMlhE
Tz9YRBxMWEToWFhE1mVYRHJyWEQ+f1hEDIxYROiYWESlpVhEgrJYRE+/WEQ8zFhE2NhYRLbl
WERy8lhET/9YRBwMWUToGFlEtiVZRHIyWUQ+P1lELExZROhYWUS2ZVlEcnJZRD5/WUQcjFlE
6JhZRLalWURysllEPr9ZRBzMWUTY2FlEpeVZRILyWUQ+/1lEHAxaRNgYWkS2JVpEcjJaRE8/
WkQcTFpE2FhaRLZlWkSCclpET39aRAyMWkTomFpEtqVaRIKyWkShv1pEDMxaROjYWkSl5VpE
gvJaRML/WkQMDFtE2BhbRKUlW0RyMltEPj9bRCxMW0TYWFtEtmVbRHJyW0RPf1tEHIxbRNiY
W0S2pVtEcrJbRD6/W0QczFtE6NhbROblW0Ry8ltEPv9bRAwMXETYGFxEpSVcRHIyXEQ+P1xE
HExcROhYXESlZVxEgnJcRD5/XEQMjFxE2JhcRLalXESCslxE879cRAzMXETY2FxEtuVcRHLy
XERP/1xEHAxdROgYXUSlJV1EgjJdRE8/XUQcTF1E2FhdRANoXURycl1EPn9dRByMXUTYmF1E
paVdRHKyXUQ+v11EDMxdROjYXUS25V1EgvJdRBQAXkQMDF5E2BheRKUlXkRyMl5EPj9eRBxM
XkToWF5EpWVeRIJyXkQ+f15EDIxeRNiYXkS2pV5EcrJeRD6/XkQMzF5E6NheRKXlXkRy8l5E
Pv9eRK8MX0TYGF9EpSVfRHIyX0RPP19EDExfROhYX0SlZV9EcnJfRD5/X0QBjV9E6JhfRKWl
X0Rysl9EPr9fRBzMX0TY2F9EtuVfRHLyX0Q+/19EHAxgRNgYYES2JWBEgjJgRD4/YEQMTGBE
2FhgRKVlYESCcmBEPn9gRAyMYETYmGBEpaVgRHKyYERPv2BEDMxgROjYYESl5WBEcvJgRD7/
YEQMDGFE2BhhRKUlYURyMmFEPj9hRBxMYUToWGFEpWVhRHJyYUQ+f2FEDIxhROiYYUSlpWFE
crJhRD6/YUQMzGFE6NhhRKXlYUR482FET/9hRAwMYkToGGJEpSViRIIyYkQ+P2JEHExiRPlY
YkSlZWJEcnJiRD5/YkR+jGJES5liRLalYkSSsmJET79iRAzMYkTo2GJEpeViRILyYkQ+/2JE
HAxjRNgYY0S2JWNEgjJjRE8/Y0QcTGNE6FhjRLZlY0SCcmNE</AssayXData><AssayYData Points="900">frxbvhMFWr7PlVW+CmNWvqhVWL43slK+qRFUvnvTU74Xnlq+SQlavrrEVb4Ab1K+2XVWvgHV
U77e5VG+VodSvmM+Ur7YTlK+wxRTvnFJUr76LlS+t99PvpQYUb7woFC+c7pLvqbnTr6SlU6+
YEFNvrRcTL7JPlC+SeVMvgpZTr6Utk2+wNxOvrwXTL6dNlK+7fVUvqj1Tr56IU6+8a5LviFb
Tb4xuVK+hnRLvsE3Tb5NnU6+gwNOvmiyS762yE++nDpMvvHoR74mQUq+REZOvvEDSb4OQU2+
HVdMvheSSb4KHki+yb1Lvjw4SL4pNkq+TORLvq+ISb4ZF0y+is5IvsklTL5p4Uq+kc1JvgYi
R74jmEm+tvRFvtBVR77DPku+DJ5Evim6S75cjUm+y5lGvigES77hAka++WVLvvOMRr6vWUW+
/YJGvqnpSL5P5US+uKdDvg2eQb4eRUK+qrtEvhz1QL5tkES+ubhDvknyQb7Nq0W+evNDvsRj
Rb4AzkK+IVw+voG7R75cwD++9FtHvqPkQr6uo0W+K/pEvofBQb6UYEO+KgFFvtcVP76dVkK+
oZNGvtMaRL6SAUS+j4o9vhM1Q74ERkS+QoY9vu89RL5z40G+/PQ/vmRmSL4vZkK+7lRCvqfW
Qr5KvT++tipCvjp4P77NkUO+j31BvsuzP76DEz6+1sk/vrE0Qb62cz6+e3A/vmnSPb73DkC+
JDA8vjj2OL4XIUK+ByQ8vjSXQb6orT6+2xo8vogNP77BQUG+CDU/vm6yPr4Vrj2+96RBvkUQ
Pb4P4T6+5Fc9vgSgQL6plDy+z0A8vm+dOr4ykz2+jwQ6vhiqO76asDq+UME6vhg6N74npTy+
3t06vhI2Ob5/pzy+ScY5vqC/Pb4WmTu+T8c5vtEYOb5nAzu+n+s5vmqFOb5a3z2+cTI/vihf
Ob6rIj6+9U46vjNZNr6yQje+9/w6vr7HOr4lwTi+MMA7vsMqPL74sTe+m5U1vmbzO74BWTm+
ykI1vsLxNb5NPDK+9mg2vk3gOb4nITe+RL02vsbZNb6j/DW+SHM0vmI/Ob7nkTW+b+wyvueT
Nb5F+ji+0nc7vooMNr75ZTS+srQzvkVoNb7wwDS+B/M1vokyNL59ZTe+Pp03vqVDNb64ZzO+
cnAzvnwCN74fmDO+wWo0vo1DNr53GTe+jHMyvpg5NL4RFDe+XrExvsSPNL4WWTa+IDEzvuJH
Mr6cAji+xDExvsf0NL4wwDC+3wM2vvigMr4l8DG+2DM0viO7Mr6mAjC+usUxvkTyNr7lFzC+
iF0rvhv/Mr64mDC+LKkyvmIrL74CEzG+sUY2vhZ0M77wejC+yGIyvtgFML43Bi6+iikvvj5v
Mb41ui++seQsvvLuML7UWS++XGMtvtklML4ifC2+kM4vvhd1ML7r0i6+9ygxvj1OML49HDC+
v+gvvtauL74y4y++u3wsvqibM75SySy+VIUuvkSLLr6mlyu+weEuvpsNK75xzSu+jNUuvv48
Kr5C6Sq+wOMrvnn1Lb4OfjS+v/oovv7dLr4lKi++LmArvmnUKb4k1Su+uS8zvgMkLb7/oiy+
fWAqvqLwKr52CS2+er0rvl5tKr74oi2+W5covsEhJ76WDym+Lk4svn3gJr46zCi+KrgpviI9
Kr5idCq+Sp0nvn5OJL48SSm+j1YpvoHwKL6iVTC+mB0qvn8MK75TMCy+9Ywsvv1BKr457ym+
930rvikXKL6Lyye+pjUuvuwoLL5wSCe+pmAqvvmuK74ldie+QCQqvkFLJr7ltiW+nVQnvro0
J77BZii+Jg8tvj5QLb7O9Sm+9c4ovrLhK752QSq+nuMmvnq3KL7rSCu+ZPMqvnbCJ748rCa+
8fsmvh1lJ74E4ia+jvEpvrA1KL7gEim+020ovs7uJr7huia+FhgqvllCJr6G0iq+ig4kvgQk
Jb41ESe+WzoovmOXJb78MSW+4JQlvogYKr7dbCC+Ai0pvn9NKb4nESS+UVwlvuPGJ74jJCi+
uk0kvkpjKb6L5CO+4HQnvi+wIr7P4iG+UhMnvk1rIr4h4iG+60ghvuBII76ieCG+moYkvlTd
Jr4zMiC+0MolvmjgIb7ZdyS+m4Mhvuq2Ir7pNya+BkglvlelIr5zSB6+4noivtXUJb7IHCO+
uoAlvj/jHr49VSW+O+Anvox9Ir5xWh++oGohvi61I74m3iC+Q40evnRiIL7Q7yS+QGAivoZq
Ir6hlyG+FssjvmLAHb7LzyK+b2obvtGMI77xTB6+lasfvvVLH74/eSG+vLIavuqYIb7Bdx2+
OfIfvtzSIb4stx++wN0gvjLnI74hwiC+esUhvhgMIL7L8R6+18Yjvl7KG75m/By+Flwbvhju
IL4rOh2+eLoevtDbJL6jkB++geIbvpYsH758QiG+0i8cvh3AHr5pMB2+cBsbvi21HL6+biC+
f/YcvuqBHb7Q2Ru+IVgevmXlG77FDxu+B2kbvhPPHb5NfB2+MpwgvtOnGr7n1xy+GdUivqEX
HL5z8xy+OwwbvsGZHb5IQBu+U/ccvppDIL7psSC+JQEgvsYXG77Owhe+yJMcvrSIH74R7B6+
5fUevmnNGL4gCx6+ZUEevs+HGb41+hy+t0Icvo8lHb4p1h2+/ncfvjWLG75wZRu+KtEbvnuD
Gr4WWRu+95YZvj0BG77rlhi+QVIavu/2G77S6Bi+wWwWvpB3Hr5pChq+rbEZvje5G75nZhe+
OWQZvqNNHb40lxq+yoIcvrf1GL7pbxu+P0kavj8PG75x8xm+5fUWvs2NFr4bLxy+uBkavtS5
G75XNxW+d14avlvJFr687BW+kYQUvjigG76+cxm+RK0VvoQIGr7/ERm+ZXYcvgIRF752IBi+
nWUYvtBYFr73qRm+28YVvkMeF75ywBO+IQAYvn7vFL5+8RW+IPgTvl5gGb7O+xi+l34Wvp9p
Fr75RRW+6kAZvtG5F74IWBi+GMIWvq7QEr69+BW+zYoVvsZxGL7DQRW+AvkWvhfMGL5zPBO+
oZUXvpJbFL5GrRC+MKQXvjAQEr51VBm+7AUWvuW1EL70NBG+hZESvg4PEb7sXxa+El0Vvt5t
Fr7LRxW+ZDkXvvO6EL5AHBS+nzUPvj5KEb62HRW+hMMSvu3sD77T6RW+E6kUvvzLF75DKBC+
oTsTvkviEL4aThG+rKoRvqPdFr51zhC+qRwTvlpVE746owu+XqkOvriFEr7dSxa+9W0RvrJR
EL5oqxK+kT8Svrf9E75nthO+iBcTvkvWFL7jngy+TpkSvuq2EL6g7RO+xS8RvkeXEr4Q+Ba+
MQURvueHFb7qNA++pLIVvvbQDb6OZxO+gMUNvs1QEL6Y3RG+X8cUvufkDr65oQ++Ua8Pvl4O
Eb6WUA++9AsQvjaZE746sw++35QTvo5nEr6ysRC+uJ4Tvp5xEr67Xg++ldwRvgm2D75EvhG+
qfcNvibsC75xEhK+v0IOvkskDb5IHQ++fPESvh1DEb6h+BG+8IgPvtcOD75FeRS+nDUPvszm
Db7mlA6+JiUOvrsAD76Kygm+DO0Pvk1tCr4MyA2+eSwPvh7PDr7BeA2+TNwOvsxjDr7Q0g2+
VlQKvl9vDL5lHgu+iesNvprEDL4WNg2+uHcPvpMUDr4w7g6+pNcLvnHxC75fgg2+tw0Nvshd
DL612Q6+BsERvlHZCr4Buwm+LzQQvl10EL5+jxG+brEHvtMpC74Ezwu+G8YOvoTIDr4eagu+
uuQNvt4JC76++Qa+52IOvseMDL5V0gu+uJ8Hvts4DL4jOQy+ukAIvu0eCr7cIA2+R9YOvgkn
DL7eNQe+LZAJvs+qCL4+eQe+tcwKvu2nB743Xwu+Xu4Jvn8WC77S7A++dVALvuSAC77sEAy+
O44LvlGOCL6Sqga+HksOvuxvCL4cQgy+iZwLvkYLCb6nogq+NkUKvjbWCL4uCwi+ZyQLvkES
Cr7nOge+tq8JvgZLDr6uOgm+Y2gGvtq1Bb5cCgi+Rb4IvrzcCL63Fwe+C6cHvif8Db6pwQm+
cO8GviRMDL44rAS+7QIJvrzYBL5oyQa+ZxsIvijvAL5ACAu+kvYLvlIKBb5uuQq+ksIKvrzB
Db5/uga+/9wGvmrEBb5TagS+UeEIvkwtAb4HLwm+S20HvhZKAL4w8Qq+5wcGvj69BL7JzgK+
kpYGvqJsB77QWgK+Qq4BvqDNB76C1gK+ZIgGvmNrA74xuQe+kwgJvhooAr6fmgO+6F0JvnMV
Br6pQAa+C/8DvsnLBL7ZzgO+C3sHvk8+A75C6gi+6K8Evn71A74bjAe+GswJvqX4Bb5h8QG+
2IoEvmcLBL4B0wO+c7UEvqXTA74GxwK+ovEDvi+aAb5v7Aa+wogGvmPXBb5b4gS+xGQAvgF6
BL5sRAK+BwMEvhTeAb7bzwO+cR4FviJvAb60iAK+ojsBvkpKAb5I4gG+p6QBvhvEBL6LtAG+
mNUDvg4GAr63XP+9rPMBvi2eAb4CuwG++skCviPnAb5Iqwa+bWf5vdEJA75v0gK+/pwEvq0O
+b2g1QW+XIEBvimzAb5rOwW+kmQCvmeD/L2QCPa92DgDvrpu+b0rUgK+AMICvg/w8b1HhwC+
seD5vSH2/70p6gG+r+f+vYWhAL65b/69YxIAvjNX/L044Qi+LKX8vUV0AL6uwwK+nDoCvkgu
+r3mRwS+JLL9vaXj/r0WZwC+XS8AvljYAb5XTP69rP4Bvu/y/71YwP+9Cz3/vacrAL4fnAK+
kcP7vWu9AL7EvwG+VWz8vUNs/70FFwG+4xsEvjfHAL6rA/q9</AssayYData></Step><Step><CommonData><SampleLocation>1</SampleLocation><SampleID></SampleID><SampleGroup></SampleGroup><SampleInfo></SampleInfo><SampleRow>A</SampleRow><SamplePlate>1</SamplePlate><WellType>BUFFER</WellType><Concentration>-1</Concentration><ConcentrationUnits>µg/ml</ConcentrationUnits><MolarConcentration>-1</MolarConcentration><MolarConcUnits>nM</MolarConcUnits><MolecularWeight>-1</MolecularWeight><Temperature>30</Temperature><StartTime>3851211</StartTime><AssayTime>180</AssayTime></CommonData><FlowRate>600</FlowRate><StepType>DISASSOC</StepType><StepName>Dissociation</StepName><StepStatus>OK</StepStatus><ActualTime>180</ActualTime><CycleTime>0.2</CycleTime><AssayXData Points="900">T39jRByMY0TpmGNEB6ZjRHKyY0Q/v2NEHMxjROnYY0S15WNEgvJjRE//Y0QcDGRE6RhkRLUl
ZERyMmREPz9kRBxMZETpWGREpWVkRHJyZERwf2REHIxkRNiYZES1pWREgrJkRE+/ZEQczGRE
2NhkRKXlZESC8mRET/9kRBwMZUTYGGVEpSVlRIIyZUQ/P2VEHExlROlYZUS1ZWVEcnJlRD9/
ZUQcjGVEnZllRLWlZURysmVET79lRBzMZUQq2WVEpeVlRHLyZURP/2VECwxmRNgYZkSlJWZE
cjJmRD8/ZkQLTGZE2FhmRKVlZkSCcmZET39mRByMZkTYmGZEpaVmRHKyZkRPv2ZEC8xmROnY
ZkSl5WZEcvJmRD//ZkQcDGdE2BhnRKUlZ0SCMmdETz9nRAtMZ0TYWGdEpWVnRHJyZ0Q/f2dE
C4xnRNiYZ0S1pWdEcrJnRD+/Z0QLzGdE2NhnRKXlZ0Ry8mdEFABoRAsMaETYGGhEtSVoRHIy
aEQ/P2hEHExoRNhYaESlZWhEcnJoRD9/aEQLjGhE2JhoRKWlaERysmhET79oRAvMaETY2GhE
WeZoRHLyaERP/2hELAxpRNgYaUSlJWlEcjJpRE8/aUQLTGlE2FhpRKVlaUSCcmlEP39pRAuM
aUTYmGlEtaVpRHKyaUQ/v2lEHMxpRNjYaUSl5WlEgvJpRD//aUQLDGpE2BhqRKUlakRyMmpE
Pz9qRBxMakTYWGpEpWVqRHJyakQ/f2pEHIxqROmYakSlpWpEcrJqRD+/akQLzGpECdlqRLXl
akSC8mpEP/9qRAsMa0TYGGtEtSVrRHIya0RPP2tELExrRNhYa0TGZWtEcnJrRE9/a0QcjGtE
6ZhrRKWla0RysmtEX79rRAvMa0Tp2GtEteVrRILya0RP/2tEHAxsROkYbES1JWxEgjJsRE8/
bEQcTGxE6VhsRLVlbESCcmxET39sRGSNbETpmGxEtaVsRIKybERPv2xEHMxsROnYbES15WxE
gvJsRE//bEQcDG1E6RhtRLUlbUSCMm1ETz9tRBxMbUTpWG1EtWVtRIJybURPf21EC4xtROmY
bUSlpW1EgrJtRE+/bUTAzG1E6dhtRLXlbUSC8m1ET/9tRBwMbkTpGG5EtSVuRKMybkRPP25E
HExuROlYbkS1ZW5EgnJuRE9/bkQcjG5E6ZhuRLWlbkSCsm5ET79uRBzMbkTp2G5EpeVuRMrz
bkRP/25EHAxvROkYb0S1JW9EgjJvRE8/b0QcTG9E6VhvRLVlb0Rycm9ET39vRI6Mb0TpmG9E
taVvRIKyb0RPv29EHMxvROnYb0S15W9EgvJvRE//b0QcDHBE6RhwRLUlcESCMnBEgD9wRBxM
cETpWHBEtWVwRIJycERPf3BEHIxwREuZcES1pXBEgrJwRE+/cEQczHBE6dhwRLXlcESC8nBE
T/9wRAsMcUTYGHFEtSVxRHIycURPP3FETUxxROlYcUTGZXFEgnJxRE9/cUQcjHFE6ZhxRLWl
cUSTsnFEP79xRBzMcUTY2HFEteVxRILycURP/3FEHAxyROkYckSlJXJEgjJyRE8/ckQcTHJE
2FhyRKVlckSCcnJEP39yRAuMckTpmHJEpaVyRHKyckRPv3JEpc1yRAnZckS15XJEcvJyRE//
ckQcDHNE6RhzRLUlc0SCMnNEPz9zRBxMc0TpWHNEpWVzRHJyc0QqgXNEHIxzRNiYc0S1pXNE
crJzRD+/c0QczHNE6dhzRLXlc0Ry8nNEP/9zRBwMdETpGHREpSV0RHIydEQ/P3REHEx0ROlY
dES1ZXREgnJ0RD9/dEQcjHRE6Zh0RLWldERysnREP790RAvMdETp2HREteV0RHLydEQ//3RE
HAx1RNgYdUSlJXVEgjJ1RE8/dUQLTHVE2Fh1RLVldUSCcnVEP391RByMdUTpmHVEtaV1RIKy
dUQ/v3VEHMx1ROnYdUSA53VEcvJ1RE//dURdDHZE2Bh2RKUldkSCMnZETz92RBxMdkTpWHZE
tWV2RIJydkRPf3ZEHIx2RNiYdkSlpXZEcrJ2RE+/dkQLzHZE6dh2RKXldkRy8nZET/92RGQN
d0TYGHdEtSV3ROQyd0Q/P3dEC0x3ROlYd0SlZXdEcnJ3RD9/d0QLjHdE2Jh3RKWld0RysndE
P793RHrOd0TY2HdEpeV3RHLyd0RP/3dEjgx4RNgYeESlJXhEgjJ4RD8/eEQLTHhE6Vh4RKVl
eESCcnhEsX94RAuMeETYmHhEpaV4RHKyeERPv3hEHMx4RNjYeESl5XhEcvJ4RD//eEQLDHlE
2Bh5RBgmeUQFM3lEPz95RAtMeUT5WHlEpWV5RHJyeURPf3lEC4x5RNiYeUSlpXlEgrJ5RD+/
eUQLzHlE2Nh5RKXleUSC8nlEP/95RBwMekTYGHpEtSV6RHIyekRPP3pEHEx6RNhYekSlZXpE
4HR6RD9/ekQLjHpE2Jh6RKWlekSCsnpEP796RAvMekTY2HpExuV6RHLyekQ//3pEjgx7ROkY
e0S1JXtEcjJ7RD8/e0Q9THtE6Vh7RLVle0SCcntEP397RAuMe0TYmHtEpaV7RHKye0RPv3tE
HMx7RNjYe0Sl5XtEcvJ7RD//e0QcDHxE6Rh8RKUlfESCMnxEPz98RBxMfETYWHxEtWV8RIJy
fERPf3xEHIx8RP+ZfES1pXxEgrJ8RE+/fEQczHxE6dh8RLXlfESC8nxET/98RBwMfUTpGH1E
tSV9RIIyfURPP31EHEx9ROlYfUS1ZX1E9XJ9RE9/fUQcjH1E6Zh9RLWlfUSCsn1ET799RBzM
fUQa2X1EteV9RILyfURP/31EHAx+RPkYfkS1JX5EgjJ+RE8/fkQcTH5E6Vh+RLVlfkRycn5E
T39+RByMfkTpmH5EtaV+RIKyfkRPv35EHMx+ROnYfkS15X5EgvJ+RNL/fkQcDH9E2Bh/RKUl
f0SCMn9ETz9/RAtMf0TpWH9EtWV/RIJyf0RPf39EHIx/RNiYf0S1pX9EcrJ/RD+/f0QczH9E
6dh/RLXlf0SC8n9ET/9/RAYGgES+DIBE0hKAREEZgESfH4BEDiaARHQsgETbMoBEQTmARJ8/
gEQORoBEdEyARNJSgERBWYBEqF+ARAZmgERsbIBE0nKAREF5gESof4BEDoaARHSMgETbkoBE
QZmARJ+fgEQOpoBEdKyARNuygEQ5uYBEqL+ARAbGgER0zIBE29KAREHZgESo34BEBuaARHTs
gETb8oBEQfmARJ//gEQGBoFEbAyBRNsSgUQ5GYFEnx+BRA4mgUR0LIFE2zKBREE5gUSoP4FE
DkaBRGxMgUTSUoFEQVmBRKhfgUQGZoFEbGyBRNJygUQ5eYFEqH+BRA6GgUR0jIFE0pKBREGZ
gUSon4FEBqaBRHSsgUTSsoFEQbmBRKi/gUQOxoFEdMyBRNLSgUQ52YFEqN+BRA7mgURs7IFE
RfOBREH5gUSo/4FEDgaCRHQMgkTSEoJEQRmCRJ8fgkQOJoJEbCyCRNIygkQ5OYJEqD+CRA5G
gkR0TIJE21KCRDlZgkSoX4JEDmaCRI1sgkTScoJEQXmCRKh/gkQehoJEbIyCRNuSgkRBmYJE
n5+CRA6mgkRsrIJE0rKCRDm5gkSfv4JEBsaCRHTMgkTS0oJEQdmCRJ/fgkQO5oJEdOyCRNvy
gkQO+oJEn/+CRAYGg0RsDINE0hKDREEZg0SoH4NEkSaDRHQsg0TbMoNEQTmDRJ8/g0QGRoNE
dEyDRNJSg0Q5WYNEn1+DRIlmg0RsbINE23KDREF5g0Sff4NEBoaDRHSMg0TbkoNEOZmDRJ+f
g0QGpoNEbKyDRNKyg0RBuYNEqL+DRAbGg0RszINE0tKDRDnZg0Sf34NEBuaDRGzsg0TS8oNE
QfmDRJ//g0QGBoREdAyERNsShEQ5GYREqB+ERAYmhERsLIRE0jKERGI5hESoP4REBkaERHRM
hETSUoRESVmERJ9fhEQGZoREbGyERNJyhEQ5eYREn3+ERAaGhER0jIRE0pKERDmZhESfn4RE
BqaERHSshETSsoREObmERJ+/hEQ/xoREbMyERNLShEQ52YREqN+ERAbmhESu7IRE0vKERDn5
hESf/4REJgaFRGwMhUTSEoVEORmFRKgfhUQOJoVEbCyFRNIyhUQ5OYVEqD+FRA5GhUS2TIVE
41KFRDlZhUSfX4VEDmaFRGxshUTScoVEOXmFRJ9/hUQGhoVEdIyFRNuShURBmYVEn5+FRAam
hUQ5rYVE0rKFREG5hUSfv4VEDsaFRHTMhUTS0oVEQdmFRLDfhUQe5oVEfOyFRNLyhUQ5+YVE
yP+FRA4GhkR0DIZE0hKGRDkZhkSoH4ZEBiaGRHQshkTSMoZEQTmGRKg/hkQGRoZEbEyGRPNS
hkRBWYZE8V+GRA5mhkR0bIZE0nKGREF5hkSof4ZEDoaGRHSMhkTbkoZEQZmGRKifhkQOpoZE
dKyGRNuyhkRBuYZE0L+GRA7GhkR0zIZE29KGREHZhkR04IZEDuaGRHTshkTb8oZEQfmGRKj/
hkQOBodEdAyHRNsSh0RBGYdEqB+HRA4mh0R0LIdE2zKHRFI5h0SoP4dEDkaHRGxMh0TbUodE
QVmHRKhfh0QOZodEdGyHRC1zh0RBeYdEn3+HRA6Gh0R0jIdE25KHRDmZh0Son4dEDqaHRHSs
h0TbsodEQbmHRKi/h0QOxodEdMyHRNvSh0RB2YdEqN+HRA7mh0R07IdE/PKHREH5h0So/4dE
DgaIRHQMiETbEohEUhmIRKgfiEQOJohEdCyIRNsyiERBOYhE</AssayXData><AssayYData Points="900">7QDxvUVr871MH/a9SrjuvZDe6b33xOK9kLHivXaR6b0oe+q9hyrhvTP+270pu+C9uV/UvRTG
3L1n99a99ljZvXqR2r0BGNq9aZnHvUCq0L09Pta9/tfZvdKh071GjM+9mozbvfee1b0QWtC9
iVrbvdvk3L3e0Ni9dOLPvdxu0b26VM6948jTvTpv171W08+90u/KvcqFzr0NGtS9GOnNvXSh
zr3/utO9f0jTvXMU171QqtG9yarTvQnW071xQOC9larWvWFc1b00x9q9UvnOvf/H0723zc+9
pBDQvXzA0L216tG9IabPvePdzL2XWs+97qnXvTEX1L33o9a9JavZvbC31L0/f9S9bVTYvaUT
0L1KsNa9nKTWvbuFyr0/Hda91GDVvdoS1L0xuc698zDXvdRx073VJtG9L3LLveaV1L0ezte9
QbrNvWLEz71bXde9hQHSvQTV070Fw8695XvXvUiy0716htG9VjDYvYZCx722ntu9l1bXvUKl
zL2vjMu9ec/Kvb3S0r1hhNu9/uzKvflayL3S8Na9fkfRvcr8zr2pb9W9LtTYvVrDy7098ce9
g3DZvaFX3L3cNsK9+VTDvdyO0r050da9uv/PvaD+y7314s69IC7RvXV6wr1leNC9efPLvRil
z73Xn9K9C/nTvert1r3/9tC9eqPTvZaF1L07esq9VZbNvepAzL2/g8y97LbHvTyjzb0cDtO9
DDfSvZdd0b0Ris294KnSvdtPy72nrti9E5HNvcinzb0HU9a9herNvUW71b330M+9TabLvRfr
1r0j6cO9Op7OvWX+xL1aWcW9FbvXvY+Lzb1xKdW9AknOvbMP0L13n9O9kV3QvfMDz71Vbs29
Yg/Rvb7X1L1Qv9C9QtzKvXoL1L1fItu9JJbSvTGR1L2mqM29wVzFvWjdyr1i0c29WlvHvZ5M
071NG9K9ePrPvSfS0L0lwcq94GvJvZaxyb0whdG9A2zAvS+Y0L2hjNC9IWDFvUEv0b2Ya869
FyXOvePjzb1gUMa9rJTPvTyry7245NO91lzJvVD9yr3HFcG9OIbMvSFxyb0fOsi9zNLMvaOO
wr3HwcK98wPOvabOz71fN8i9S6HEvYGjx72+89O9F9XJvQVUyb1xq8u9S/bHvcwWy72xkMe9
0y/Ova8ww73QjtK9vRfJvT9By71lR769v9TEva8Wzb1Rbsu9ggm/vWm+zL0Wb8m98VbSvcGJ
yb2iTMy9h3jOvfqa0L3rqsW9savOvXz6x71pmMm968PEvdjSxL3mOcu9prjKvZR4073bDs29
+v7HvXk/wL1qyb+9u8/DvcMOxr24pMO9VhrJvVwwzr0a5ca9Z8jHvY22zL0MH869iEnEvRLl
x72wD8K9+kDCvVqBxL2fIs+95LvEvRBrwb2L0MS9JYa+vVV/zL2bJ8O9a0G5vbdwxr1CvcW9
aerJvfh2vb2Jzci9x0nBvXSBv7254729g6TUvfw2xL3XBcq9wBjTvaSgwb3zgMK9f+jCvQsS
vr3Wpsi9SBTMvbE9wb1j2r69MKbGvas8xr0m28O9f3TFvb7lx732I7a9euHBvcE2yr1soMG9
cKjBvZRFw71vb729fTbOvUj8vb0x3cC9Z8vAvapWxr3kf7+9arbCvYXgw704gLu9koLHvR1S
ur1udb69dMvKvZk9yL2Okrq92O+7vQcGvr2HPL6980TIvQJOyb3/ZL29Exi6vQxsxL0d6r29
rAa/vVNJwL2jPLu9Dc7EvR9kub2ACMC9rl22vUGUwb0unbG9+PC5vSBCvr1JXb29Z9jCvfVl
uL1h37O9mL/NvexBvL2iw729nay8vcMlvr29hL29WEqxvZKlwr2MX7+9YBavvZXZwL3Xer+9
EOW+vfgFvr1n1sS9guWxvaMJub3glbm9K8W4vauavL3sPLm9ciXDvWtut71UucO9+UXBvTc5
uL0ofLu9Qrm4vbaBur02Cr294ie+vTEUv70D97W9KLrEvRamu72wPbq9ek3CvR+at70Larm9
fme7vWsjwL1UwbW9nRK0vS8Ssr2gq8C9yVq+vcOuur376Ly9/C6xvfa/wr2yOry906HCvcEJ
ub0KO7+9zxS+vfnNu70h6r69AHC4vZ7atL0Rnb+9p8Ssvdyyur0pMre9uay8vVzGs70JxrG9
FXS7vT0vtr1fe7e9nqy4vbj4vb0CYbi9M87BvVddrL1547u92OmpvRmcub2MUL29xv+/vUbo
vL2Bc7u9oTS3vRfdrr1XXLi9hga5vTSgs732SLm99P2yveUbuL1nfbq9M5yxvReyrr0I9LO9
ldG1vaBVvL1bYrK9V02vvbpHvb3evLi9hse0vc/Rt71LSLO9Z1ywvQaor72/Yq29LiW0vdhS
sr1v3rC9Goq2vSrgr70Q1bO9nGO5vXBNvL1luLO94L23vUYQsb1bOLy9/dy5vZD4s70li7W9
QQ2tvfBEsb207LC9V+60vboFr72S1q+9hoy1vb/nsr33p7O9CbqxvasdrL2PvbG9rc20vRwj
s73YZrS9e7CxvYh1r73+rra9WmyxvZzgqL1wEbm98lu0vUTBrr2oiKm9/WyuvaCBrb3Fcqu9
BNOzvZZEq72pQK+9KPG3vaLSp726rqq9UsGtveQasL3Ez7S9kY2wvT5ptb12H7O9p/2qvYpK
q72ANK+9AZuyvfH6pb1HS629G5OrvQ4Asb2YbLC9FHirvTSSu73jibK91UOqvWQgtr1Dga69
XJO3vRVltr3MJKm9qzmyvfmsq725zKK9+yiovVsnrL2kKai9me+xvc4spr09H7O9gviwvUIa
qr1MoK296HumvYhzqr0r8ay9fxyyvQfOrL1guLW9TJ2rvS4Jpr1ySKi9iNervVtCqb0nU6m9
NSmuvaOiq731LKm9Kf2qvVTIqr03y6m997mpvXFisb3XP6O9u1avvURQqL1xJqW99KWpvSSJ
tL1hOrG9JvuuvVwpnb0HDJ29NO2gvZmxrb0GzqO9aPqhvX1Vn71s4qS9qKOlvTOiqb10jKa9
KSWkvQK0o72LmaW9aqSpvXvOrL2j3q69s8ynvXKzpb11Mau97h6xvV5RqL2dtKS9JlmsvTrY
pb0sz7K9+++lvbqaq70vg6a9CjShvUyrqr3rRJ292GWtvaTNq717c6e9rGanvdOeo70OWq29
RcGkvdNrob2fp6W90e6qva4lor0bWam9Ad6yvd17qL10oKG9fvOovSHioL34zai97+amvW3q
rr1gn6i9T9Gove1yob3zw6+9LbKkvTHSrr2Hf6S9BXarvU3OpL00LJy97ouevVW6oL3rX6W9
n82ivYcZn71bkKG9JnWlvbr3ob01yqa9jjqlvcxupL26Aqi93HWlvWj7pL1g4aK9RsGovb95
p73h1qi9/uKavRelo73VoJu99RiivTIpob285p+9JeShvT/IqL0vNqW91WWsvXEuoL1AY5+9
hiqove8qoL0HUqe9K1CovUK6pL0Weqa9m6yYvRolnr0Udqe9Pu+lvXOKn73PhqK9SmCdvcSM
o72eNaa9ms+gvV8BnL2Jsae9pMygvQ84oL1XHp+9h5SUvZhQmr1bCaO9L0aZvX2Mob36X5O9
qIWUveSSnb3r4Za9aF2bvapcnr2FmaW9A2GhvYgNnr1cF6a9KzWVvWLlob1QNpW9BsecvcZP
ob2q4Ki9BiWfvZ87pb31vp29/4iivc+3nr000pa9PZCUvdQLmb1Vj5y9haehveWdl73GJ6G9
KQaZvU/fnr07Vqa9elCgvU+qlr3mI5u9bPCdvSO/nL1K55q9TomZvSQWlr2OjZS91mGdvQds
n73v0Ji91IaWvSmImb2CjZe9InKmvdNPmb2gQaG9GwievQt2nL3Dm6K9ArygvWTOmb0ctpe9
SCGhvY9tn73g65S9pemevXDknr2f1569r6uZveHcor2jY529gL6avaZvlr1FUZq9fqydvaUq
jr3uvJS9ocKXvXePmr1kQJS9HnqdvSqTmr2Dl5O9RUCYvTEJk73z+5y9bqWWvfmglb161Jy9
SOuavdzCl73zgJu9F2iZvRM3nr36I5e9F3SZvTo2kr0SXpO9iuKRvVAjjb2C+5G93mOTvTJM
nr0QPJa9V1eavTQpkb2rs5u9fBaVvRrilr2b/pK9vRCbvRJhmr0btZe9U0mZvaDTlL0/IpW9
EQGXvbRElr0ndJa9gFqWvR/Ylb344JC9Lv2TvfC6lr0HKJC9RHCMvcI+l73bYZK9AOuOvR4S
n734VpW9ga2dvd+3lL2UBJe98bmXvYJZoL19t5W9zcCYvfenj72uz5e9g6WQvTKDlr0lQ4u9
OGuGvZ3RjL3FEZW9Ku2TvUoKk71JvpO9dwucvc6pmL3X24q92QGLvem/jb3URJa9/5CUvQKc
nL2XLZW9VZ6QvQ1uir1IG4y9T0GHvYQWjr3fNpC9ceKRvYDKlr1O5469Hw6ZvX74i71aQ4O9
zhqFvYvckb1RT5S9RqaMvWabkb3bcZW9a7GQvbCglr2hXZe9qzmJvfn2k72kz4+9Z5KUvW2A
lr21IYi9RqWJvaUZk735bpK9O6aLvZHmkL2FN4S92s2NvcKFlL0rRpG9zVeMvYtvi71Ikoy9
ZpSXvcIxgL3ZX5K9eE2LvQ4njL25po2950GLvRAZlL0gi4a9V3+NvXNKkr29roW9ONmUvbuD
jL34noq9ZFmYvU4zir3/cIy9IdWRvdg4lL1QX4u9fyyKvWyegb0pdIm9Lal9vZWakr01H5K9
8e2KvW5Lir34iIq9eyuOvSrRi71tSZG9EbqPvSMAjb3EsYy9</AssayYData></Step><Step><CommonData><SampleLocation>11</SampleLocation><SampleID></SampleID><SampleGroup></SampleGroup><SampleInfo></SampleInfo><SampleRow>A</SampleRow><SamplePlate>1</SamplePlate><WellType>REGENERATION</WellType><Concentration>-1</Concentration><ConcentrationUnits>µg/ml</ConcentrationUnits><MolarConcentration>-1</MolarConcentration><MolarConcUnits>nM</MolarConcUnits><MolecularWeight>-1</MolecularWeight><Temperature>30</Temperature><StartTime>4040795</StartTime><AssayTime>5</AssayTime></CommonData><FlowRate>1000</FlowRate><StepType>KREGENERATION</StepType><StepName>Regeneration2</StepName><StepStatus>OK</StepStatus><ActualTime>5.00005</ActualTime><CycleTime>0.2</CycleTime><AssayXData Points="25">pz+IRA1GiERsTIhE2lKIREFZiESnX4hEDWaIRGxsiETacohEQXmIRKd/iEQNhohEdIyIRNqS
iERBmYhEn5+IRA2miER0rIhE2rKIRDi5iESnv4hEFsaIRHTMiETa0ohEQdmIRA==</AssayXData><AssayYData Points="25">ZZCDwD3riMB3aYzAV+yOwF2QkcByRJPAIteUwJgHlsDebZfA6FyYwEQ+mcArNprAu+2awK3G
m8DFcJzAdg+dwBqEncDLI57AeJOewMkun8AfpZ/A9AOgwIaKoMCyz6DArCihwA==</AssayYData></Step><Step><CommonData><SampleLocation>12</SampleLocation><SampleID></SampleID><SampleGroup></SampleGroup><SampleInfo></SampleInfo><SampleRow>A</SampleRow><SamplePlate>1</SamplePlate><WellType>NEUTRALIZATION</WellType><Concentration>-1</Concentration><ConcentrationUnits>µg/ml</ConcentrationUnits><MolarConcentration>-1</MolarConcentration><MolarConcUnits>nM</MolarConcUnits><MolecularWeight>-1</MolecularWeight><Temperature>30</Temperature><StartTime>4057374</StartTime><AssayTime>5</AssayTime></CommonData><FlowRate>1000</FlowRate><StepType>KREGENERATION</StepType><StepName>Regeneration2</StepName><StepStatus>OK</StepStatus><ActualTime>5.00005</ActualTime><CycleTime>0.2</CycleTime><AssayXData Points="25">p9+IRA3miERs7IhE2vKIRDj5iESn/4hEDQaJRGwMiUTSEolEOBmJRJ8fiUQFJolEbCyJRNIy
iUQ4OYlEpz+JRAVGiURsTIlE0lKJRIpZiUSfX4lEBWaJRGxsiUTScolEQXmJRA==</AssayXData><AssayYData Points="25">kZsHvw6I+b6jY+y+Kxjdvjl41L7hGMm+ppzEvqeXu757bre+NQyzvn3Trr45vKm+UqWlvuro
pL4EIqO+7o2fvvOsm76d5pi+2CiYvkgXlr7IU5W+JvaRvr2Ajr42NI++vDGNvg==</AssayYData></Step><Step><CommonData><SampleLocation>11</SampleLocation><SampleID></SampleID><SampleGroup></SampleGroup><SampleInfo></SampleInfo><SampleRow>A</SampleRow><SamplePlate>1</SamplePlate><WellType>REGENERATION</WellType><Concentration>-1</Concentration><ConcentrationUnits>µg/ml</ConcentrationUnits><MolarConcentration>-1</MolarConcentration><MolarConcUnits>nM</MolarConcUnits><MolecularWeight>-1</MolecularWeight><Temperature>30</Temperature><StartTime>4073679</StartTime><AssayTime>5</AssayTime></CommonData><FlowRate>1000</FlowRate><StepType>KREGENERATION</StepType><StepName>Regeneration2</StepName><StepStatus>OK</StepStatus><ActualTime>4.99895</ActualTime><CycleTime>0.2</CycleTime><AssayXData Points="25">p3+JRA2GiURsjIlE0pKJREGZiUSfn4lEBaaJRHSsiUTSsolEQbmJRKe/iUQFxolEbMyJRNLS
iUQ42YlEp9+JRA3miURs7IlE0vKJRDj5iUTQ/4lEBQaKRGwMikTSEopEOBmKRA==</AssayXData><AssayYData Points="25">olySwK0ElsDoGZjA0oiZwOTZmsCzb5vA1GycwIc9ncAy+Z3AeoWewJ/dnsBbmZ/ArNqfwMQ6
oMAEkqDAgsigwMdbocAiiKHApP2hwHo/osCZlKLAb56iwO0Ho8C576LAa0KjwA==</AssayYData></Step><Step><CommonData><SampleLocation>12</SampleLocation><SampleID></SampleID><SampleGroup></SampleGroup><SampleInfo></SampleInfo><SampleRow>A</SampleRow><SamplePlate>1</SamplePlate><WellType>NEUTRALIZATION</WellType><Concentration>-1</Concentration><ConcentrationUnits>µg/ml</ConcentrationUnits><MolarConcentration>-1</MolarConcentration><MolarConcUnits>nM</MolarConcUnits><MolecularWeight>-1</MolecularWeight><Temperature>30</Temperature><StartTime>4089772</StartTime><AssayTime>5</AssayTime></CommonData><FlowRate>1000</FlowRate><StepType>KREGENERATION</StepType><StepName>Regeneration2</StepName><StepStatus>OK</StepStatus><ActualTime>5.00603</ActualTime><CycleTime>0.2</CycleTime><AssayXData Points="25">nh+KRAQmikRjLIpEyTKKRDg5ikSeP4pEBEaKRGNMikTJUopEL1mKRJ5fikT8ZYpEa2yKRMly
ikQ4eYpEln+KRASGikRjjIpEG5OKRDiZikSen4pE/KWKRGusikTRsopEabmKRA==</AssayXData><AssayYData Points="25">5ZHzvm/D377Afsq+01q7vqMVrr7wD6O+l7ybvuXvlL7FsI2+gM6IvrGFg76MkoK+Vxx4vqap
b755Dm6+SXtsvtv0X74Pvlq+Hw1Wvr+oWL6lxk2+TLFLvmubSL6hT0G+eY1Cvg==</AssayYData></Step><Step><CommonData><SampleLocation>11</SampleLocation><SampleID></SampleID><SampleGroup></SampleGroup><SampleInfo></SampleInfo><SampleRow>A</SampleRow><SamplePlate>1</SamplePlate><WellType>REGENERATION</WellType><Concentration>-1</Concentration><ConcentrationUnits>µg/ml</ConcentrationUnits><MolarConcentration>-1</MolarConcentration><MolarConcUnits>nM</MolarConcUnits><MolecularWeight>-1</MolecularWeight><Temperature>30</Temperature><StartTime>4106233</StartTime><AssayTime>5</AssayTime></CommonData><FlowRate>1000</FlowRate><StepType>KREGENERATION</StepType><StepName>Regeneration2</StepName><StepStatus>OK</StepStatus><ActualTime>5.00005</ActualTime><CycleTime>0.2</CycleTime><AssayXData Points="25">0L+KRDbGikSdzIpELNOKRGrZikTQ34pELuaKRJ3sikQD84pEavmKRND/ikQ2BotEnQyLRAMT
i0RqGYtE0B+LRC4mi0SdLItEAzOLRGo5i0TQP4tENkaLRJVMi0QDU4tEalmLRA==</AssayXData><AssayYData Points="25">/OyRwGFDlcB6J5fAaaGYwHOxmcAIvJrAWzKbwPz4m8CsbZzAzB6dwHCtncAZHJ7ATISewN+v
nsBSKZ/AZnGfwJpwn8Bb0p/Axx2gwCZxoMBspqDAz7GgwKYNocDBZKHAH2WhwA==</AssayYData></Step><Step><CommonData><SampleLocation>12</SampleLocation><SampleID></SampleID><SampleGroup></SampleGroup><SampleInfo></SampleInfo><SampleRow>A</SampleRow><SamplePlate>1</SamplePlate><WellType>NEUTRALIZATION</WellType><Concentration>-1</Concentration><ConcentrationUnits>µg/ml</ConcentrationUnits><MolarConcentration>-1</MolarConcentration><MolarConcUnits>nM</MolarConcUnits><MolecularWeight>-1</MolecularWeight><Temperature>30</Temperature><StartTime>4122520</StartTime><AssayTime>5</AssayTime></CommonData><FlowRate>1000</FlowRate><StepType>KREGENERATION</StepType><StepName>Regeneration2</StepName><StepStatus>OK</StepStatus><ActualTime>5.01006</ActualTime><CycleTime>0.2</CycleTime><AssayXData Points="25">0F+LRC5mi0SVbItE+3KLRGp5i0TQf4tELoaLRJ2Mi0QDk4tEYZmLRNCfi0QupotEpayLRAOz
i0RhuYtEyL+LRDbGi0SVzItEA9OLRGHZi0TI34tELuaLRJ3si0T78otEvPmLRA==</AssayXData><AssayYData Points="25">o5e6vg2up74i25K+iSeCvmrKa76uC1m+XvZHvr2oNr7Eqy6+TvIkvsUxEr4vrRW+7/8DvjQq
/b3U5u69IX7jvQhE273ew8y9iMLKvbtVvb09Qra9eh2svSFEn73JVZy9KuyXvQ==</AssayYData></Step><Step><CommonData><SampleLocation>1</SampleLocation><SampleID></SampleID><SampleGroup></SampleGroup><SampleInfo></SampleInfo><SampleRow>A</SampleRow><SamplePlate>1</SamplePlate><WellType>BUFFER</WellType><Concentration>-1</Concentration><ConcentrationUnits>µg/ml</ConcentrationUnits><MolarConcentration>-1</MolarConcentration><MolarConcUnits>nM</MolarConcUnits><MolecularWeight>-1</MolecularWeight><Temperature>30</Temperature><StartTime>4137740</StartTime><AssayTime>30</AssayTime></CommonData><FlowRate>1000</FlowRate><StepType>BASELINE</StepType><StepName>Baseline2</StepName><StepStatus>OK</StepStatus><ActualTime>29.999</ActualTime><CycleTime>0.2</CycleTime><AssayXData Points="150">IwCMRIEGjETwDIxEVhOMRLQZjEQjIIxEgSaMRPAsjEROM4xEtDmMRBtAjESJRoxE6EyMRHdT
jES9WYxEI2CMRIFmjETobIxETnOMREh6jEQrgIxEgYaMROiMjERWk4xEL5qMRCOgjESBpoxE
6KyMRE6zjETFuYxEI8CMRIHGjETozIxEVtOMRL3ZjEQj4IxEgeaMROjsjERW84xEtPmMRBsA
jUSBBo1E8AyNRE4TjUS0GY1EGyCNRLImjUTwLI1ETjONRLQ5jUQjQI1E20aNROhMjUROU41E
vVmNRBtgjUSJZo1E6GyNRE5zjUS0eY1EG4CNRIGGjUTojI1EVpONRL2ZjUQjoI1EiaaNROis
jUROs41EvbmNRCPAjUSBxo1E6MyNRE7TjUTL2o1EPOCNRInmjUTo7I1EVvONRLT5jUQjAI5E
iQaOROgMjkROE45EtBmORBsgjkSJJo5E6CyORE4zjkS0OY5EG0CORKJGjkToTI5ETlOORAZa
jkQjYI5EmmaOROhsjkROc45EvXmORBuAjkSBho5E6IyORE6TjkS0mY5EG6CORImmjkTwrI5E
b7OORL25jkQbwI5EgcaOROjMjkRO045EtNmORBvgjkSB5o5E6OyORE7zjkS0+Y5EGwCPRIEG
j0ToDI9EThOPRLQZj0QjII9EgSaPROgsj0RWM49EtDmPRBtAj0SBRo9E6EyPRE5Tj0S0WY9E
G2CPRIFmj0QhbY9ETnOPRLR5j0QjgI9EkoaPROiMj0ROk49EvZmPRCOgj0SBpo9E+KyPRFaz
j0S0uY9E</AssayXData><AssayYData Points="150">xBLovFxxBb1Oqc28/236vDEiz7yjqum8Z0CpvLisibydJne8L2GQvGn0PbzRBuC7Dft7vPbA
/Lu7FUW83XoqvFliFLz0o467W9eCuyI6GTuK3GG7efJlOh33gzsqrGc6GlHGO16rIzu6FHw6
YVfpOy6RCDxWPCc8ByoYPFk0bTzdUDM8H1xCPOP6zjv1dpk8tpU2PIzhbTyAj308n3GfPGiu
TDx73YY8NYybPEQdjzwTSqA8BT+gPIi40DxK1og8RXbDPGP1wTwAas88WOn0PEdE7DxRZPc8
wh3iPPLM3zxqVwg9xJH/PLXQDz1ruPg8WrcWPaST+zzQcwk9jZsQPQj7GD339RE9vrkVPZJt
CD1WIyk9n18YPf7aKT2jvCA9XbMnPc8XLT3oCCI9HbknPdexND0MQjM9Sn4mPS7oLT3wdzA9
SVxEPdMZPT3qQ0Q9ons7PYqoSz3/uEc9XYc/PS11ST2z+lA9yqBGPfpHUz3PiVI9utBUPaSR
Tj3Ptlo9WMhWPdqcXz3a3Fc9fq5bPZQbcj06ZGg9hCdjPfXCZT3+T3I9qUZpPWU8bj01jXk9
SU19PSJ7gD3IEG09oitqPWYjfT0w0Ws96eR1PepMgD0Lg3s99A5+PRmVfz2lhYQ92OiKPeWD
fz3iTog9Rw+GPeMigz2jCYo9zQyKPTAKiD2rD4U9EsuIPZD7gj0rd449YamRPUYEjj0eW4s9
uRCNPZl2mD1rd489j1aRPRablT16jos94meSPeZLlz1d8ZU9DmuTPfnNmT2+WZo9ZESdPchF
mz2MnZs9</AssayYData></Step><Step><CommonData><SampleLocation>1</SampleLocation><SampleID></SampleID><SampleGroup></SampleGroup><SampleInfo></SampleInfo><SampleRow>A</SampleRow><SamplePlate>1</SamplePlate><WellType>BUFFER</WellType><Concentration>-1</Concentration><ConcentrationUnits>µg/ml</ConcentrationUnits><MolarConcentration>-1</MolarConcentration><MolarConcUnits>nM</MolarConcUnits><MolecularWeight>-1</MolecularWeight><Temperature>30</Temperature><StartTime>4168809</StartTime><AssayTime>80</AssayTime></CommonData><FlowRate>1000</FlowRate><StepType>LOADING</StepType><StepName>Loading</StepName><StepStatus>OK</StepStatus><ActualTime>79.999</ActualTime><CycleTime>0.2</CycleTime><AssayXData Points="400">GsCPRIDGj0TfzI9ETdOPRKvZj0Qa4I9EgOaPRN/sj0RF849EtPmPRBoAkER4BpBE5wyQRE0T
kES0GZBEEiCQRIAmkETfLJBETTOQRLQ5kEQSQJBEgEaQRN9MkERNU5BEq1mQRBpgkESAZpBE
52yQREVzkES0eZBEIoCQRICGkETfjJBERZOQRLSZkEQaoJBEgKaQROeskERNs5BEtLmQRBLA
kESJxpBE58yQRE3TkES02ZBEGuCQRIDmkETn7JBETfOQRLT5kEQaAJFEgAaRROcMkURNE5FE
tBmRRBogkUSAJpFE5yyRRE0zkUS0OZFEGkCRRIBGkUTnTJFETVORRLRZkUQaYJFEgGaRRA5u
kURNc5FEtHmRRBqAkUSAhpFE94yRRE2TkUS0mZFEGqCRRICmkUTnrJFEVbORRLS5kUQawJFE
gMaRROfMkURe05FEtNmRRBrgkUSA5pFE5+yRRE3zkUS0+ZFEGgCSRIAGkkTnDJJETROSRLQZ
kkQaIJJEgCaSROcskkRNM5JEtDmSRBpAkkSARpJE30ySRE1TkkS0WZJEGmCSRIBmkkTnbJJE
TXOSRLR5kkQagJJEmYaSROeMkkRNk5JEq5mSRLagkkR4ppJE56ySRE2zkkS0uZJEEsCSRInG
kkTfzJJETdOSRLTZkkQa4JJEgOaSROfskkRe85JEtPmSRBIAk0SABpNE5wyTRE0Tk0S0GZNE
GiCTRHgmk0TnLJNETTOTRLQ5k0QSQJNEykaTRN9Mk0RNU5NEq1mTRDtgk0SAZpNE32yTREVz
k0SreZNEKoCTRHiGk0TnjJNEfpOTRLSZk0QSoJNEeKaTROesk0RNs5NEtLmTRBLAk0SAxpNE
98yTRE3Tk0S02ZNEGuCTRHjmk0T37JNETfOTRLT5k0QSAJREgAaUROcMlERNE5REqxmURBog
lER4JpRE3yyURE0zlES0OZREGkCURIBGlETnTJRETVOURKtZlEQaYJREkWaURN9slERNc5RE
zHmURBqAlESAhpRE34yUREWTlES0mZREGqCURImmlETnrJRERbOURKu5lEQSwJREgMaUROfM
lERN05REtNmURBrglERm55RE5+yURE3zlESr+ZREGgCVRIkGlUTnDJVETROVRKsZlUQaIJVE
gCaVROcslUS4M5VExDmVRBpAlUSARpVE50yVRE1TlUSrWZVEGmCVRIBmlUQ5bZVERXOVRKt5
lUQagJVEeIaVROeMlURFk5VEtJmVRBKglUR4ppVE56yVRE2zlUSruZVEKsCVRHjGlUTfzJVE
TdOVRKvZlUQS4JVEeOaVRN/slURN85VEtPmVRBIAlkSABpZE5wyWRE0TlkT9GZZEGiCWRHgm
lkTvLJZERTOWRKs5lkQSQJZEeEaWROdMlkSfU5ZEq1mWRBJglkTaZpZE72yWRE1zlkSreZZE
EoCWRHiGlkTnjJZERZOWRKuZlkQSoJZEgKaWRN+slkRNs5ZEq7mWRBLAlkR4xpZE38yWRE3T
lkTE2ZZEEuCWRHjmlkTf7JZERfOWRLT5lkQSAJdEeAaXRN8Ml0RNE5dEqxmXRBIgl0SAJpdE
/yyXREUzl0S0OZdEEkCXRIlGl0TETZdERVOXRKtZl0QSYJdEeGaXROdsl0Rec5dEq3mXRBKA
l0R4hpdE34yXREWTl0S0mZdEGqCXRHiml0TfrJdERbOXRKu5l0QSwJdEeMaXRN/Ml0Re05dE
q9mXRFPgl0SA5pdE3+yXREXzl0Sr+ZdEEgCYRHgGmETfDJhERROYRLQZmER0IJhEeCaYRN8s
mERNM5hEvDmYRBJAmER4RphE30yYREVTmES0WZhES2CYRIBmmETnbJhETXOYRKt5mEQagJhE
gIaYRN+MmERFk5hEq5mYRCKgmER4pphE36yYREWzmES0uZhEEsCYRIDGmETfzJhETdOYRKvZ
mEQa4JhEeOaYROfsmERV85hEtPmYRBoAmUR4BplE5wyZRE0TmUS0GZlEIiCZRIAmmUTnLJlE
VTOZRLQ5mUQ7QJlEgEaZROdMmUReU5lEtFmZRBpgmUSAZplE52yZRE1zmUS0eZlEGoCZRICG
mUTnjJlEAZSZRLSZmUQaoJlEgKaZROesmURNs5lEq7mZRA==</AssayXData><AssayYData Points="400">hXyiPTUaoz37vZw9bP2XPWx0nT0D+KQ939uePT+mpz3WjqU99BKwPT84pz10jK09v7mrPRxN
pj3H+q49CTmrPXqsqD1lIq89BbqzPfqZsT3RbLA9J9CsPQpAqz1ne7k9rROxPd8otj3+Z689
TmOyPcyCsj0qpbE9JW+0PdClsj0agLU9SWqxPfwOuD2HWLI9YLu7PVn2uD2QtrY9fSuyPS4W
vD2XUbY90Z3EPYjQwD2jN8I9fK3FPT0Ywj0+AbQ9T8LBPYu6vD3KMsI9Hiq7Pc2ExD2k68U9
Fmi5PcZJuT1OHcI9DeW/PbPexD3lSMY9jC7GPTHXwT1XEb49vUm+PUDuyD0pQ8k9yxLKPT2b
xz2l7MY9oHvHPTv40D0Ib8s9VEvFPZdB0D3rhM09JxjOPaMG0T02v8o9GE3FPcWhyz0zQc09
l/7MPc5G1j1xsc49ujrLPf/O2D1i+Ng9A3PMPQBUzj1oDts9F9rLPRTA2T1aVtE9ApvaPZXa
0z03ftU931fTPWgc4j3LJts9NVHePcBH2j3dzNg9nLTYPVHv0z3GS+Q9DhXhPVIg4z2UsNk9
dRDcPdOO0z1H0u89cYvbPQip5D09Dtc9bEzoPYGu3z1Zfd89F9HiPdbX3j2Tduw94Z/mPc4h
3D3oguY9dQH1PU6Z3z3qu9w9YVnqPTB66j1xwfA9hHHbPb6/8j3rUuY9AbnkPbPj6z2hsOk9
JQnsPZ5v7T1CVOU9KB3rPeUC7D0A8u09Sj/uPXpl9D1o+ek9LJ/vPQ8X7j0gl/I9/+3vPbKr
7T3MFvw9ny3vPfjR/z1dCvc9hnz0PaHQ+D3qz/c9U4L9PaTk/T22AvY9Ugn3PSsw+z0b5PQ9
CMD0Pcv18z0XUfo9nSH7PZ4A9j3GhAA+XGgCPsss/j1e+fQ9EJn7PdNe+D1XEQA+/jcDPjO4
AT4JJvo9gRICPtN/AT63lwM+8MT7PSHO/j21t/895F8BPlse9D2hrQA++EIDPgTL+z2nDQA+
0fIDPjONAj53gwA+KiwCPiC8BT6/xgM+ljIDPhyFAz7+bgI+P+oIPt4LBD7RQwM+Fp0GPuyI
Az4ocQE+oI8CPlmUBj5rCQQ+tuQFPoTIAz71wAI+hXoJPklsBj6eIgQ+bQMEPgA5Bz49twM+
uPsIPh6XCj5WhAY+XfUIPqpPBz4UjQU+95UHPqo6Bj6qqwU+u+QLPmwoBz7P0Ag+rmAFPiu7
CD4tfQo+uEAHPi9FCD6JgQo+p5MJPjBxCD46kA0+0qsIPiEgCj5oMw0+1N0LPtAzDz77VQ0+
ku8OPjY9Ez6ppgY+1o8QPpOsCj7wFw8+12gOPjMUDj6efBI+17QLPuqrDD729Aw+VP0QPgmN
DD4whBA+nBYMPn0XCz6YZgw+6qsSPrz0DD5HmA4+06IOPiw0Ej6IqBM+EOMIPpn3DT42qBQ+
xZsVPpa/ED6CmRA+eJoPPpsCED7xBRI++qQUPrdXED7rwAo+pjIUPm1qEj56SQ0+18ITPkBr
Fj5jVw4+M8cUPnKIED7UNQ0+9lYTPtGCDj5/WhY+UG8QPtCDED7D0hM+SyQXPquCDz7RRBE+
w/gSPq7MGT5GyRQ+G9AWPrvKFD42NRg+aUMYPoW+ET6Chxg+LFUaPq9LFz5NLBU+2FISPtry
FD5bJRY+Tr0YPrWCFz6DoBM+9qsXPrqmGz7U4xY+KzEVPrd0Fz5v6Bc+7ooVPt/HGz53mhY+
b1UZPnFlGj5CAxk+DE8dPn7gGj4USx8+s2wYPnTJHz43Vxw+TCcePlCsFj4chRg+pvcXPmkR
Hz6d2h8+20gaPgfpHD6Vmh8+pBEbPiGzGj7X4x0+f6IbPh6KGj49oR0+2O8ePmqpHD6JlR0+
290bPpRtJD6BzRo+6Y4cPkENGj770Bo+YBAjPuqgHT4IHSA+EO8fPo45Hz4Y2SE+cKUePjz1
Gj7ONh8+Z60jPhEgID4xtiM+W9MhPtHBHj4xiiE+mGEhPnF1Ij6+DR4+Ud4hPsrOID5u7hw+
mTwhPh7BJD5EMSE+9uMhPgalIT7R9SA+qB8hPl+dHz5zGCU+VUsiPuUZJz6HrSU+PCkhPt59
IT7fLyY+l9ckPkdUJz4NXSQ+Ul8hPtiKJz6DwiY+bfMiPg==</AssayYData></Step><Step><CommonData><SampleLocation>1</SampleLocation><SampleID></SampleID><SampleGroup></SampleGroup><SampleInfo></SampleInfo><SampleRow>A</SampleRow><SamplePlate>1</SamplePlate><WellType>BUFFER</WellType><Concentration>-1</Concentration><ConcentrationUnits>µg/ml</ConcentrationUnits><MolarConcentration>-1</MolarConcentration><MolarConcUnits>nM</MolarConcUnits><MolecularWeight>-1</MolecularWeight><Temperature>30</Temperature><StartTime>4249711</StartTime><AssayTime>30</AssayTime></CommonData><FlowRate>1000</FlowRate><StepType>BASELINE</StepType><StepName>Baseline3</StepName><StepStatus>OK</StepStatus><ActualTime>29.999</ActualTime><CycleTime>0.2</CycleTime><AssayXData Points="150">EcCZRHfGmUTezJlEPNOZRKvZmUQR4JlEd+aZRNbsmURE85lEovmZRBEAmkR3BppE3gyaREQT
mkSrGZpECSCaRHcmmkTeLJpERDOaRKI5mkQJQJpEd0aaRN5MmkQ8U5pEq1maRAlgmkR3ZppE
3myaRERzmkTDeZpECYCaRG+GmkTmjJpERJOaRLuZmkQJoJpEd6aaRN6smkREs5pEq7maRAnA
mkR3xppE1syaRETTmkSr2ZpEEeCaRHfmmkTe7JpEPPOaRNT5mkQRAJtEdwabRN4Mm0Q8E5tE
ohmbRBEgm0RvJptE1iybREQzm0SrOZtEEUCbRHdGm0TWTJtERFObRG9am0QJYJtEb2abRNZs
m0Q8c5tEq3mbRBGAm0R3hptE3oybREyTm0SrmZtEIaCbRHemm0TWrJtEPLObRKK5m0QRwJtE
d8abRNbMm0RE05tEotmbRAngm0R35ptE1uybRDzzm0Si+ZtEEQCcRHcGnEQwDZxERBOcRKIZ
nEQRIJxEdyacRN4snEREM5xEqzmcRBFAnER3RpxE5kycRDxTnESiWZxECWCcRHdmnET2bJxE
RHOcRKJ5nEQRgJxEb4acRJqNnEQ8k5xEopmcRAmgnER3ppxE1qycRESznESiuZxECcCcRG/G
nETWzJxERNOcRNLanEQR4JxEd+acRN7snERE85xEovmcRAkAnURvBp1E1gydRG0TnUSrGZ1E
ISCdRHcmnUTeLJ1EPDOdRKI5nUQRQJ1Eb0adRNZMnUQ8U51Eq1mdRBlgnURvZp1E1mydRDxz
nUSieZ1E</AssayXData><AssayYData Points="150">he8lPg0vJj4uzCI+ouwjPuLxJj4v1So+M8MkPmGXJz7ieiM+QUgmPhrJJT5zuyc+7O0nPtNo
KD7Cmyo+vLElPknhIz416SI+Q9ElPk29Lj6zjSU+D14kPjXfLT5jECk+zsgpPn7ZJz4MxiU+
FoopPq2jLD60Ky0+FJ4kPokiJD7NaCg+lPgqPiTUJT6BwiQ+vUkuPhyFKj7YFSo+9zApPhpG
LT4sUCs+lBAsPhb6KD6HcSo+rCwsPswhLD7AlS0+0mMtPgI8LT63dSY+hT8uPvbiKT48lCw+
fvMrPtL7LD7EjC0+OVcwPik1MD6zji0+I3YxPmLVLj45kC0+7JcrPtnuKT4TXjM+ABQxPnJF
LT6G4TE+1/0rPtA9LT4+zy8+P9QwPpVkLj5K6i8+V2EsPt+AMj4SzSw+ZAA1PriqLj5iCC0+
LYstPsE8LD7WVTA+ze4tPubWLT6HFC0+S7gxPhxEMD6wJy8+yIcvPiv3ND6JbzI+rbgvPk3I
Mj7KXy8+e0gxPpTsMD7xFTI+UqktPsOhLz4E9zM+SqUvPssCNj7r4TU+tZAyPv2jND4YPTQ+
efg1PgDfNT5gyzQ+BwE0PkvLMT5lfTc+twA3PuSnOT5WETI+kwM1PvA4Nz58IjI+ayoyPvjk
MT6ogy8+52k4Pp77MD4gJDo+wkE2PuMCNj6KtTY+iLQ3Pp9mNz7y0DY+mVI3PjgBNT425DQ+
e6k4Pkk4Nz49qTg+93U0Pg5wNz7ntTc+6OM1Pj+8Oj5p3zg+Dh45PsK/Nj6Xgjc+oUY6PolR
NT4sPzc+</AssayYData></Step><Step><CommonData><SampleLocation>10</SampleLocation><SampleID>BG505 SOSIP</SampleID><SampleGroup></SampleGroup><SampleInfo></SampleInfo><SampleRow>A</SampleRow><SamplePlate>1</SamplePlate><WellType>KSAMPLE</WellType><Concentration>-1</Concentration><ConcentrationUnits>µg/ml</ConcentrationUnits><MolarConcentration>500</MolarConcentration><MolarConcUnits>nM</MolarConcUnits><MolecularWeight>-1</MolecularWeight><Temperature>30</Temperature><StartTime>4288845</StartTime><AssayTime>180</AssayTime></CommonData><FlowRate>600</FlowRate><StepType>ASSOC</StepType><StepName>Association</StepName><StepStatus>OK</StepStatus><ActualTime>180</ActualTime><CycleTime>0.2</CycleTime><AssayXData Points="900">CYCdRG+GnUTWjJ1ENJOdRJqZnUQJoJ1EZ6adRNasnUQ8s51EmrmdRAnAnURvxp1E1sydRDTT
nUSa2Z1EAeCdRGfmnUTW7J1ENPOdRKP5nUQBAJ5EZwaeRNYMnkQ0E55EoxmeRAEgnkRnJp5E
ziyeRDQznkSaOZ5E3kCeRGdGnkTOTJ5ENFOeRKNZnkQJYJ5EZ2aeRM5snkQ0c55EmnmeRAGA
nkRnhp5EzoyeRDSTnkSamZ5EAaCeRG+mnkTWrJ5ENLOeRKO5nkQBwJ5EZ8aeRM7MnkQ0055E
o9meRAHgnkRn5p5EzuyeRDTznkSa+Z5ECQCfRGcGn0TODJ9ENBOfRJoZn0QBIJ9EbyafRM4s
n0Q0M59EozmfRAFAn0RnRp9E1kyfRDRTn0SaWZ9ECWCfRGdmn0TWbJ9ENHOfRJp5n0QBgJ9E
Z4afRM6Mn0Q0k59Eo5mfRAGgn0Rnpp9EzqyfRDSzn0SauZ9EAcCfRGfGn0TOzJ9ENNOfRLPZ
n0QB4J9EZ+afRM7sn0Q8859EmvmfRAEAoERnBqBEzgygRDQToESaGaBEASCgRGcmoETOLKBE
NDOgRJo5oEQJQKBEZ0agRM5MoEQ8U6BEmlmgRAFgoERvZqBE3mygRDRzoESaeaBECYCgRGeG
oETOjKBENJOgRKOZoEQRoKBEZ6agRM6soEQ8s6BEo7mgRAHAoERnxqBEzsygRDzToESj2aBE
CeCgRG/moETW7KBEPPOgRKP5oEQJAKFEbwahRNYMoUQ8E6FEoxmhRAkgoURvJqFE1iyhRDwz
oUSjOaFECUChRG9GoUTWTKFEPFOhRKNZoUQBYKFEZ2ahRNZsoUQ8c6FEo3mhRAmAoURvhqFE
1oyhRDSToUSjmaFECaChRG+moUTWrKFEPLOhRKO5oUQJwKFEb8ahRNbMoUQ806FEo9mhRAng
oURv5qFE1uyhRDzzoUSj+aFECQCiRG8GokTWDKJEPBOiRKMZokQJIKJEbyaiRNYsokQ8M6JE
ozmiRAlAokRnRqJE1kyiRDRTokSjWaJECWCiRG9mokTObKJEPHOiRKN5okQJgKJEb4aiRM6M
okQ8k6JEo5miRAmgokRnpqJE1qyiRDyzokSjuaJEpcCiRG/GokTWzKJEPNOiRJrZokQJ4KJE
b+aiRNbsokQ886JEb/qiREIAo0RvBqNE1gyjRDwTo0SjGaNECSCjRG8mo0TWLKNENDOjRJo5
o0QJQKNEb0ajRM5Mo0REU6NEo1mjRAlgo0RvZqNE1myjRDxzo0SjeaNECYCjRGeGo0TOjKNE
NJOjRKOZo0QBoKNEb6ajRNaso0Q0s6NEmrmjRAnAo0RvxqNE1syjRDzTo0Sj2aNECeCjRGfm
o0TW7KNEPPOjRKP5o0QJAKREZwakRM4MpEQ8E6REmhmkRAkgpERnJqRE1iykRDwzpESjOaRE
CUCkRGdGpETOTKREPFOkRJpZpEQJYKREb2akRM5spEQ0c6REo3mkRAGApERvhqRE1oykRDyT
pESamaREAaCkRGempETOrKREPLOkRKO5pEQBwKREZ8akRM7MpEQ806REmtmkRAHgpERv5qRE
zuykRDTzpESj+aRECQClRG8GpUTODKVE0BOlRKMZpUQJIKVEZyalRNYspURtM6VEozmlRAlA
pURnRqVEzkylRDRTpUSjWaVECWClRG9mpUTWbKVENHOlRJp5pUQBgKVEZ4alRNaMpUQ0k6VE
o5mlRAmgpURnpqVE1qylRDyzpUSauaVEAcClRGfGpUTOzKVENNOlRKPZpUQB4KVEb+alRNbs
pUQ886VEmvmlRAEApkRNB6ZEzgymRDQTpkSaGaZEASCmRG8mpkTWLKZENDOmRKM5pkQJQKZE
Z0amRNZMpkQ0U6ZEmlmmRAFgpkRnZqZEzmymRDRzpkSjeaZEAYCmRGeGpkTOjKZEPJOmRJqZ
pkQBoKZEZ6amRM6spkQ0s6ZEmrmmRAHApkRnxqZE1symRDzTpkSa2aZEAeCmRG/mpkTO7KZE
NPOmRJr5pkQBAKdEZwanRNYMp0Q8E6dEoxmnRAEgp0RnJqdEziynRDQzp0SaOadEAUCnRGdG
p0TOTKdEPFOnRLtZp0QJYKdEZ2anRM5sp0Q8c6dEmnmnRAGAp0RnhqdEzoynRDyTp0SamadE
AaCnRGemp0TOrKdENLOnRMy5p0QBwKdEb8anRNbMp0Q006dEmtmnRAHgp0Rn5qdEzuynRDTz
p0Sa+adEzgCoRG8GqETODKhENBOoRJoZqEQBIKhEZyaoRM4sqEQ0M6hEmjmoRAFAqERnRqhE
zkyoRDRTqESjWahEAWCoRG9mqETWbKhENHOoRJp5qEQBgKhEZ4aoRM6MqEQ0k6hEmpmoRAGg
qERvpqhEzqyoRDSzqESjuahECcCoRGfGqETOzKhEPNOoRKPZqEQB4KhEZ+aoRNbsqEQ086hE
o/moRAkAqURnBqlE1gypRDQTqUSjGalECSCpRG8mqUTWLKlEPDOpRKM5qUQJQKlEb0apRNZM
qUQ8U6lEo1mpRAlgqURvZqlE1mypRDxzqUSjealEEYCpRG+GqUTWjKlEPJOpRKOZqUQJoKlE
b6apRNasqUQ8s6lEmrmpRAnAqURvxqlE1sypRDzTqUSj2alECeCpRGfmqUTW7KlEPPOpRKP5
qUQJAKpEbwaqRNYMqkQ8E6pEmhmqRAkgqkRvJqpE1iyqRDwzqkSjOapECUCqRG9GqkT3TKpE
PFOqRKNZqkQJYKpEb2aqRNZsqkQ8c6pEo3mqRAmAqkRnhqpE1oyqRE2TqkSjmapEAaCqRG+m
qkTWrKpEPLOqRJq5qkQJwKpEb8aqRNbMqkQ806pEo9mqRAngqkRv5qpE1uyqRDzzqkSa+apE
CQCrRG8Gq0TWDKtEPBOrRJoZq0QJIKtEbyarRNYsq0Q8M6tEozmrRJRAq0RvRqtEzkyrRDxT
q0SjWatEEWCrRG9mq0TObKtEPHOrRKN5q0QJgKtEZ4arRM6Mq0Q8k6tEo5mrRAmgq0RvpqtE
1qyrRDyzq0SauatEAcCrRG/Gq0TWzKtEPNOrRKPZq0QB4KtEb+arRM7sq0Q886tEo/mrRAkA
rERvBqxE1gysRDwTrESjGaxECSCsRG8mrETWLKxEPDOsRKM5rEQJQKxEZ0asRM5MrEQ0U6xE
o1msRAFgrESvZ6xE1mysRDxzrESaeaxECYCsRG+GrETOjKxEdpOsRKOZrEQJoKxEb6asRNas
rEQ8s6xEo7msRAHArERnxqxEzsysRDTTrESa2axECeCsRGfmrETW7KxEPPOsRKP5rEQJAK1E
bwatRNYMrUQ8E61EsxmtRAEgrURvJq1E1iytRDQzrUSjOa1EAUCtRGdGrUTOTK1ENFOtRKNZ
rUQJYK1EZ2atRNZsrUQ8c61EmnmtRAmArUSAhq1E1oytRDSTrUSama1ECaCtRGemrUTWrK1E
PLOtRKO5rUQJwK1Eb8atRNbMrUQ8061EmtmtRAHgrURn5q1EzuytRDTzrUSj+a1ECQCuRGcG
rkTWDK5EPBOuRJoZrkQBIK5EbyauROYsrkQ0M65EmjmuRAlArkRvRq5EzkyuRDxTrkQ2Wq5E
AWCuRG9mrkTObK5ENHOuRJp5rkQJgK5EZ4auRNaMrkQ0k65Eo5muRAmgrkRnpq5Ekq2uRDyz
rkSaua5ECcCuRGfGrkTOzK5ENNOuRAXarkQB4K5Eb+auRM7srkQ0865Eq/muRAEAr0RvBq9E
zgyvRDQTr0SaGa9EASCvRGcmr0TWLK9ENDOvRKM5r0QJQK9EZ0avRM5Mr0Q0U69EmlmvRAFg
r0RnZq9EzmyvRDxzr0Saea9EAYCvRGeGr0TWjK9ENJOvRJqZr0QBoK9EZ6avRNasr0Q0s69E
mrmvRAHAr0Rvxq9EzsyvRDTTr0Sa2a9ECeCvRGfmr0TO7K9EPPOvRJr5r0QBALBEZwawRNYM
sEQ0E7BEmhmwRAkgsERnJrBEziywRDwzsESaObBEAUCwRGdGsETOTLBENFOwRJpZsEQBYLBE
b2awRM5ssEQ0c7BEmnmwRAmAsERnhrBE1oywRDSTsESambBECaCwRG+msETOrLBEPLOwRJq5
sEQBwLBEZ8awRNbMsEQ007BEmtmwRAngsERn5rBEzuywRHXzsESj+bBEfACxRGcGsUTODLFE
PBOxRJoZsUQBILFEZyaxRNYssUQ8M7FEozmxRAFAsURnRrFE1kyxRDxTsUSjWbFEAWCxRG9m
sUTWbLFEPHOxRKN5sUQJgLFEb4axRNaMsUQ8k7FEo5mxRAmgsURvprFE1qyxRDyzsUSjubFE
CcCxRG/GsUTWzLFEPNOxRKPZsUQJ4LFEb+axRNbssURV87FEo/mxRAkAskRvBrJE1gyyRDwT
skSaGbJECSCyRG8mskTOLLJEPDOyRKM5skQJQLJEb0ayRM5MskQ8U7JEo1myRAlgskRvZrJE
1myyRDxzskSjebJECYCyRG+GskTWjLJEPJOyRKuZskQJoLJEb6ayRNasskQ8s7JEo7myRAnA
skRvxrJE1syyRDzTskSj2bJECeCyRG/mskTW7LJENPOyRKP5skQJALNEbwazRNYMs0Q8E7NE
mhmzRAEgs0TiJrNE1iyzRDQzs0SjObNECUCzRG9Gs0TWTLNEPFOzRKNZs0QJYLNEb2azRNZs
s0Q8c7NEmnmzRAmAs0SAhrNE1oyzRDyTs0SambNECaCzRG+ms0TWrLNEPLOzRKO5s0QJwLNE
b8azRN7Ms0Q807NEo9mzRAngs0Rv5rNE1uyzRDzzs0Sj+bNE</AssayXData><AssayYData Points="900">5UUePnOQHz4cBSU+qRQgPv0pIz4fECM+wM4fPtzcID5CFyI+tjIlPseZKD7adCM+lN4hPgka
Kz4tdSQ+5PEhPv5mJj5CsCY+WEYpPiWbID7jfCQ+wnclPvVHKj4wiCU+pHsnPombKT7HnCU+
W78kPoVIKz5OpCc+z/YiPv9NJj79mik++J0qPg1wIz6Wfic+jzIrPocLKD4oZys+SxksPoAA
Kz6Kgy0+zV0pPjUuKz7xhCg+KTQpPqYLJz7q9C0+7FQqPjXJKD5BVyo+s84pPufTLj5yPSw+
j00oPjDmKz6vhyw+PpQuPrqMLD4qSS4+I08tPn5WLT5kTjA+yfAyPjNlKD52GDE+EPAsPnV2
MT7/by4+BuowPo1YLz6bmyw+nG0sPm7VLz4UZi8+hsExPn7gLT63rDM+LqMsPkfZMD4W/DU+
UEAuPvgLMj6GozI+lL8uPhTnLT5zzC8+lOcyPtPqMT4WpCw+AzMvPjGfMT56xDE+JSozPt1x
OD659zE+Qb83PsLhMT74MTc+0M4uPhnGND7SMjU+27AzPrn2Mj5snTQ+Oic1Ph0rNj6bdDk+
3o0zPqkiNz5cgjQ+YFg1PsNUMj4d1TI+z382PilbMj5A2Ds+myE0PlknOT6CeTM+U2wyPsEc
Mz5UEDc+f6I3Ppg+OD5JmDE+CqM5PmhoNj7ZYzc+uX02PvHANT4blDk+tWA6Ph2ZOD5ktTk+
aOY3PmjpNz4C7jQ+5ZU5PrHzOD6y6z0+pyA5PqumNz42EDw+7p84PkTPNz4QdT0+Vkk7Putx
PD4tgjY+dJw5PvyUOT4OOD0+Kc44PjmYOj6oNzc+gAA8Pj2eOj6s2jc+PBc7PtkNPz4RED0+
g647Pj8jOT6Ulz4+KRo8Pkc0Oj6krz8+BMI9PoAmPD5tGDk+qsE7PpuZNz4U9Dw+MPc7PppY
PT7Dzj4+QW8+PmqcNz5KKjs+DvY7PlONPD56sD4+ibU7PvvnQT7Vqz4+/AI9Ph/dPj4Otz4+
C+w9Ppu7Oz7hzz8+IXU+PkcfPj5mFEI+ax08PphiPj7YxT8+69g+Pr/mPz7YUEA+QRRBPiDf
Pz6aUzs+828/Pg3bPj51az4+0Uc9PjOGQD69GUE+IiM9PiuAQT4h4kE+kh5DPnyWPT622T8+
oCk9PgU0PT5OPkM+bKJBPiYfQD6TpT8+8jRBPpPAQT7E9UA+FzREPrZIQz69d0E+YIFAPjMC
Qj5kW0U+xNtGPg8JRD6jwEQ+/xRHPuAoRD6G/UA+b7ZIPmKnRD5WokQ+kqlBPpI+Qz4QS0M+
tjxFPh5ZQT42H0c+W8NFPhCuSD59pkg++o5EPv3AQD6IXkE+5sZFPq1ERD6GvkI+6+NGPk12
Qz58eUQ+U1hEPhG3Rz5eIEY+SzdJPrqQRT7iBEs+zZdDPjeyRj7RU0k+l39JPmQxRz6VtEQ+
wf1LPo80RD7SkEw+BFpHPsYySj5pp0k+j59HPkI4Rz5qM0I+kPJNPo1+ST4mDEc+cLNGPiNH
ST6tM04+8+ZHPr7MRz7DoUc+C01JPmZvTT7OiEs+zUVKPiyjRz7nFkk+XklGPpY5Sj6bgUc+
9RlLPgt8Sz6kR0c+gllKPgeCRz7REU8+hx1IPszGRj6kmUc+rqZKPv+GTD78Hk0+RLZKPvpV
TT7vxk0+SZVEPmG7Tj6Dr0w+99RHPsr1Sz4rQko+SttQPi6fSD63lE0+itJKPnG0TD6pekk+
G5NMPjjJSz7/20k+6nRPPtI0TD7Li0s+LmpNPl3xTj5yT0k+/HxKPqm1SD7PBkw+KA5OPptx
TT42uE8+ZolNPk5iUT5N500+zKRKPolLSj6Zc1A+s+ZMPifxTj6f9k8+JpNPPs3nTj5z+0w+
FAxJPls8UD67aE4+vSNNPpV0UT6x/k4+OI9PPq7ASz5bPFA+JClLPoXLUD42KlQ+/zRPPtxv
Uz6BXFM+oAxOPuOQTz5hIlE+DRpOPp/dUD7eJVA+a2BNPs+EUj5IPlE+Dp5OPkaPUj7FWFM+
pgBVPiVRVD4sulE+mr5RPikeUD7aCU4+potSPkHbUz6S81E+dVFSPsfRUD4VjlI+BOlQPqay
UD6UtlA+ivJNPmqUVz7D304+rD1PPtJqTz68dlM+s+hUPrNEUz6YIVU+ET5bPtjWTj4NBFQ+
ZvBTPgPjSD5LIE0+YFFTPk+OVz71mlY+8NFQPsBSUj5pJFE+dCpVPnN5VD44cFk+Ek9ZPg33
Vj7omVE+0jpRPkJ2Vj6rmVM+lvZRPrxFUz4ZWVU+IWVbPpYGVT4PDVQ+cYBWPomiUz6OB1c+
/uJZPqh9WT73ilY+6TxVPjV6WT6LvFM+bFVUPkIIVj7l31Y+wIFYPgJWVj72J1U+5SpVPued
Vj7ZqlU+f6FUPl+DWT4qC1U+SSRWPkq0Vz58w1U+azNYPrEUUj6CGlQ+eTRePs3/VD58sFY+
gRFaPq7nWD5ucFk+GUpYPnsIWj7R8Vg+frhZPtv4Wj5hm1Y+SbNWPqrhVT7osFc+VplYPrD5
WT7Ny1g+zXVYPp3wVD5u51o+I7JXPr3SWz6FmVc+0k5YPvF2WT74oVk+RVRWPloZVD6GzlY+
0yxcPv3vWj7rHlk+jSFYPveDWD6Su14+L79bPt0xVz5AXVY+NCZYPgQpVz6emFY+TRNfPjOR
WT4DwlY+zLFbPk8bWT5wwF4+eZ1ZPt7tWz797Fs+XqNYPs4SWz7EPWA+b1lYPo9lXT4mdV4+
LAdaPpxaXz5vm2A+ujxWPuoKWj44Tls+zNdaPp+iXj7AhFw+oIpcPrm9Xz6bK1o+g7VcPmbC
XD7rH2E+06NePpn1Wz4DL1w+YQpcPvmWWz6Splw+cc1cPpREXT4Drl0+L+lePpHhXD7mf1w+
dmhgPibYXj779V8+/0NePmwuXj6jUmA+SkdePkp6XD5Lvls+lfRcPtbCWT5pF2Q+/KZePulV
XD4lPWA+FQxhPlCQWz7dZ1s+2WZePjuTXT4+P1k+SyBhPqKuWz4fHF0+r19dPihpYD4HPGM+
dMlePrXeYj5PwV4+ldBgPgqmWj5pa18+WXxgPnG6Yj6k9mE+UExjPmIiXj4JoGE+RDthPsNq
XT52618+zipfPq9VXj5qMWI+wBdiPiWXZD5JQ2A+b8BgPo0KZT6sIlw+95FgPpt0ZD4xMWI+
Zh1iPrroYT5aRmc+AxVjPqSbZD6v6mI+uFtoPpYRYz5/pmQ+fuJhPislZj7wmWI+ldxkPuPy
ZD7qsGQ+149jPmSSYj6c7GU+OdViPgwwZT4HVV8+c8dhPpCPZD474l8+4hhhPqPQYT4wA2M+
gxNmPv50ZT4If2A+JfRlPtiUZT7gu10+vGhoPnr0XT7BDmE+rPhjPtTSZD4Y02M+tY1lPhw7
Xz5iR2c+81ZhPpYcYz76JGQ+dMZlPusnYT4C3mc+7b1lPityYj6riWU+7nZiPkcxaj5mv2U+
55NgPhN8aT7KHmg+w21iPuOpZD78pWI+L9tiPonoZD6D5mQ+vxVlPh4SYT6fMmQ+77NpPpwA
aT6LSWc+m55jPrgfaT5aCWg+ud5mPmKVaD65qWc+GzpnPp6yaD50omQ+QzFiPpEHaz4zomc+
5ThkPp5RZD5Ie2Q+txNsPowOaD6K2mk+nKFnPk0RYD7ui2g+/0doPnHJZz6qf2s+06llPsZp
Zj6KzWo+JWpoPttPaD6GRWc+8bVoPl61Zj6Lo2g+zrBlPjIGYz7z42g+Q4FnPsSOaT4Q5mk+
DIJqPlQ5bT6mVWg+p9JqPi8LaT5JNWw+fWVqPtwtaD6mPWs+q69pPr0eZz5MXms+CqVpPko0
az6uK2Y+2EJpPoN6Zz5PB24+lARsPil+ZT4xeGs+1qJpPno1az4h/Ww+Q7RiPq4Haz7Tf2k+
tDVmPjxNbD62SGs+i2NrPlsdbT7Zc2g+DJ5rPjY6aT7ojGs+R4ZtPvrAaD7F2G0+XdVpPlsa
bT5rS2o+ylxkPg4xaT60oms+ENtoPm9rbT7O3Go+AGtrPvHvbD7Oom0+hyJrPqc1Zj4MnWw+
V1ptPunBZj6UPmc+wedqPrYMaj5/Hmk+TypoPvoubT41f3A+UZttPvQxbD6eImw+QqlsPrvw
aj4+T2w+B7RxPvuxaD6+aGo+PTtwPklSbj5Vqmo+B6poPs97bT76eGw+6sVoPgkSbj4Y+W0+
EnhpPq8Maz7wpWk+JCRwPmnTbD6EEW0+uSVtPjUOcT74I24+zzduPnybaT6Apm4+wSNrPps6
bD7oKHA+VOJvPodAbD7Pa2o+KyxxPsFbbT6B/24+yo9tPo8ZdD6u0HM+Zn9tPnZ2bz6AP3A+
NfhuPhu9az4Sr24+Zm9tPjOBaz4vzGk+cUNtPgeKbT7rXWw+FYJvPt6wbD6prmk+fFluPodL
cT5hNWk+nldvPsrAbz4gZnE+uj5yPhC1cj60Xmw+oH5sPkTbbT5zPG4+yYZwPrXncj7Nlms+
i89wPgL4bz4jeW8+y+dvPnwQcT42qW4++7ZvPgUqbj4E6G8+eDVzPgKObj53QnI+E/lzPiQT
cj47FHM+21tyPkB7cT76/XI+3i90PvpHcD4VFHA+22RuPrnUcz5n3HM+VgFvPh77aT4gQm4+
1edyPmtBcj5aAHQ+xnxwPjUacD5mCHA+UoRxPsI8bj5i6XQ+Dm90PmGccj6D52w+NAVvPkJa
cj4Y4XE+Kmx0Ptp0cj7PtXI+PkV0PqUSdj5gb3E+Vj5vPsWEbz72s3c+RclzPuz9cD5ewnI+
OTJvPgmGcD4gMW0+CwRwPqXEcz4tZXM+4klxPhmfcT4cNnQ+</AssayYData></Step><Step><CommonData><SampleLocation>1</SampleLocation><SampleID></SampleID><SampleGroup></SampleGroup><SampleInfo></SampleInfo><SampleRow>A</SampleRow><SamplePlate>1</SamplePlate><WellType>BUFFER</WellType><Concentration>-1</Concentration><ConcentrationUnits>µg/ml</ConcentrationUnits><MolarConcentration>-1</MolarConcentration><MolarConcUnits>nM</MolarConcUnits><MolecularWeight>-1</MolecularWeight><Temperature>30</Temperature><StartTime>4477734</StartTime><AssayTime>180</AssayTime></CommonData><FlowRate>600</FlowRate><StepType>DISASSOC</StepType><StepName>Dissociation</StepName><StepStatus>OK</StepStatus><ActualTime>179.999</ActualTime><CycleTime>0.2</CycleTime><AssayXData Points="900">CQC0RG8GtETWDLREPBO0RKMZtEQJILREbya0RNYstEQ8M7RE9Tm0RAlAtERvRrRE1ky0RDxT
tESjWbRECWC0RG9mtETWbLREPHO0RKN5tEQJgLREb4a0RNaMtEQ8k7REo5m0RBmgtESQprRE
1qy0RDyztESaubRECcC0RG/GtETWzLREPNO0RKPZtEQq4LREb+a0RNbstEQ887REo/m0RAkA
tURvBrVE1gy1RDwTtUSjGbVEASC1RG8mtUTWLLVEPDO1RKM5tUQJQLVEb0a1RNZMtUQ8U7VE
mlm1RAlgtURvZrVE1my1RDxztUSaebVECYC1RG+GtUTWjLVENJO1RKOZtUQPobVEb6a1RNas
tUQ8s7VEo7m1RAnAtUQbx7VE1sy1RDzTtUSa2bVE7uC1RFXntUTW7LVEPPO1RKP5tUQJALZE
bwa2RNYMtkQ8E7ZEoxm2RAEgtkRvJrZE1iy2RDQztkSjObZECUC2RHhGtkTWTLZENFO2RKNZ
tkQJYLZEZ2a2RNZstkQ8c7ZEo3m2RAmAtkRvhrZE1oy2RDSTtkSjmbZECaC2RG+mtkQ4rbZE
PLO2RKO5tkQJwLZEb8a2RNbMtkS91LZE1Nm2RAHgtkRn5rZEzuy2RDzztkSa+bZECQC3RJAG
t0TWDLdEPBO3RKMZt0SlILdEZya3RNYst0Q0M7dEozm3RAlAt0RnRrdEzky3RDxTt0SjWbdE
AWC3ROpmt0TObLdEPHO3RJp5t0QBgLdEb4a3RNaMt0Rlk7dEo5m3RAmgt0RnprdE1qy3RDyz
t0SjubdECcC3RG/Gt0TOzLdENNO3RKPZt0QB4LdEwea3RNbst0Q887dEo/m3RAEAuERvBrhE
5gy4RDwTuESjGbhECSC4RG8muETWLLhENDO4RJo5uEQJQLhEZ0a4RNZMuEQ0U7hEo1m4RN5g
uERvZrhE1my4RDRzuESaebhEAYC4RGeGuETWjLhENJO4RLOZuEQBoLhEZ6a4RNasuEQ0s7hE
mrm4RAHAuERnxrhE1sy4RDTTuESj2bhECeC4RG/muETW7LhEPPO4RKP5uEQBALlEbwa5RNYM
uUQ0E7lEoxm5RAEguURnJrlE1iy5RDwzuUSaOblEAUC5RGdGuUTWTLlENFO5RJpZuUQBYLlE
Z2a5RM5suUQ0c7lEo3m5RAGAuURnhrlE1oy5RDyTuUSjmblECaC5RG+muUTurLlENLO5RKO5
uUQBwLlEb8a5RNbMuUQ007lEmtm5RAHguURn5rlE3uy5RDzzuUSa+blEAQC6RGcGukTWDLpE
PBO6RJoZukQBILpEZya6RM4sukQ8M7pEmjm6RAlAukRvRrpE1ky6RDRTukSaWbpEAWC6RGdm
ukTObLpENHO6RKN5ukQqgLpEb4a6RM6MukQ0k7pEo5m6RAGgukRvprpEzqy6RFWzukSzubpE
xcC6RG/GukTOzLpENNO6RJrZukQB4LpEZ+a6RM7sukQ087pEmvm6RAkAu0RnBrtEFw27RDQT
u0SaGbtEASC7RG8mu0TOLLtENDO7RJo5u0QBQLtEb0a7RM5Mu0Q0U7tEzFm7RAFgu0RnZrtE
zmy7RDRzu0TDebtEAYC7RGeGu0TOjLtENJO7RKOZu0QBoLtEZ6a7RM6su0Q0s7tEo7m7RAnA
u0RnxrtEzsy7RI7Tu0Sj2btECeC7RJDmu0TW7LtEPPO7RJr5u0QBALxEZwa8RM4MvERlE7xE
oxm8RAEgvERvJrxE1iy8RDQzvESjObxECUC8RG9GvETWTLxENFO8RJpZvEQJYLxEb2a8RNZs
vEQ8c7xEo3m8RAmAvERvhrxE1oy8RDyTvESjmbxECaC8RG+mvETWrLxEPLO8RKO5vEQJwLxE
b8a8RNbMvEQ807xEo9m8RKXgvERv5rxE1uy8RDzzvESj+bxECQC9RG8GvUTWDL1ENBO9RKMZ
vUQJIL1EZya9RM4svUQ8M71Eozm9RAlAvURvRr1E1ky9RDxTvUSjWb1ECWC9RG9mvUTWbL1E
NHO9RKN5vUQJgL1Eb4a9RNaMvUQ8k71Eo5m9RAmgvURvpr1E1qy9RDSzvUSjub1ECcC9RG/G
vUTWzL1EPNO9RLvZvUQy4L1EZ+a9RNbsvUTg871Eo/m9RAkAvkRvBr5E1gy+RG0TvkSjGb5E
CSC+RGcmvkTWLL5EPDO+RLs5vkQJQL5EkEa+RNZMvkQ8U75Eo1m+RAlgvkSAZr5E1my+RDRz
vkSaeb5EAYC+RG+GvkTWjL5ENJO+RJqZvkQBoL5Eb6a+RM6svkQ8s75Eo7m+RAnAvkRvxr5E
1sy+RDTTvkSa2b5ECeC+RG/mvkTW7L5EPPO+RKP5vkQBAL9Ebwa/RNYMv0Q8E79Eoxm/RAkg
v0RvJr9Eziy/RDwzv0SaOb9ECUC/RGdGv0TWTL9EPFO/RKNZv0QiYL9Eb2a/RM5sv0Q0c79E
o3m/RAmAv0Rnhr9E1oy/RDyTv0Sjmb9ECaC/RG+mv0TWrL9EPLO/RKO5v0QJwL9Eb8a/RM7M
v0Q8079Eo9m/RAngv0Rn5r9E1uy/RDzzv0Sa+b9ECQDARGcGwETWDMBENBPARNwZwEQJIMBE
bybARNYswEQ8M8BEoznARAFAwERvRsBE1kzARDxTwESIWsBEAWDARGdmwETObMBENHPARJp5
wEQJgMBEZ4bARNaMwEQ0k8BEo5nARIygwERvpsBEzqzARDyzwESjucBECcDARGfGwEQozcBE
NNPARKPZwEQJ4MBEZ+bARObswEQ088BEo/nARAEAwURnBsFEzgzBRDQTwUSjGcFECSDBRGcm
wUTWLMFENDPBRKM5wUQJQMFEZ0bBRNZMwUQ8U8FEo1nBRAlgwURnZsFED23BRDxzwUSaecFE
AYDBRG+GwUSzjcFEPJPBRKOZwUQioMFEZ6bBRNaswUQ0s8FEmrnBRAHAwURvxsFE1szBRDzT
wURG2sFEAeDBRG/mwUTO7MFENPPBRJr5wUQBAMJEZwbCRNYMwkQ0E8JEmhnCRAkgwkRnJsJE
7izCRGUzwkSaOcJEAUDCRG9GwkTWTMJENFPCRJpZwkQJYMJEZ2bCRM5swkQ0c8JEmnnCRBmA
wkRnhsJEzozCRDyTwkSamcJECaDCRGemwkTOrMJENLPCRKu5wkTuwMJEZ8bCRM7MwkQ008JE
mtnCRAHgwkRv5sJEzuzCRDTzwkSj+cJEAQDDRGcGw0TODMNENBPDRJoZw0QBIMNEZybDRM4s
w0Q0M8NEmjnDRAFAw0RnRsNEzkzDRG1Tw0SaWcNEAWDDRGdmw0TObMNENHPDRJp5w0QBgMNE
Z4bDRM6Mw0Rtk8NEmpnDRAGgw0RnpsNEzqzDRDyzw0SaucNEAcDDRGfGw0TOzMNEbdPDRKPZ
w0QB4MNEZ+bDRM7sw0Q888NEu/nDRAEAxERnBsRE1gzERDwTxET1GcREASDERGcmxETWLMRE
PDPERJo5xEQBQMREZ0bERM5MxEQ0U8REmlnERCJgxERnZsREzmzERDxzxESaecRECYDERG+G
xETWjMREPJPERJqZxEQJoMREZ6bERM6sxESns8REo7nERAnAxERvxsRE1szERDzTxESj2cRE
CeDERHjmxETW7MREPPPERKP5xEQJAMVEbwbFRNYMxUQ8E8VEoxnFRDIgxURvJsVE1izFRDwz
xUSrOcVECUDFRG9GxUTWTMVEPFPFRKNZxUQJYMVEb2bFRNZsxUQ8c8VEo3nFRAmAxURvhsVE
1ozFRDyTxUSjmcVECaDFRG+mxUTurMVENLPFRB26xUQJwMVEmMbFRNbMxUQ808VEs9nFRAHg
xURv5sVE1uzFRDzzxUSj+cVECQDGRG8GxkTWDMZEPBPGRCYaxkQJIMZEZybGRNYsxkQ8M8ZE
oznGRAlAxkRnRsZE1kzGRDxTxkSaWcZECWDGRG9mxkTWbMZEPHPGRKN5xkQJgMZEb4bGRM6M
xkQ0k8ZEo5nGRBmgxkSIpsZE1qzGRDyzxkSjucZECcDGRG/GxkTezMZEPNPGRKPZxkQB4MZE
b+bGRNbsxkQ088ZEo/nGRAkAx0RnBsdE1gzHRDQTx0SaGcdECSDHRG8mx0TmLMdEPDPHRKM5
x0QJQMdEb0bHRFFNx0Q8U8dEo1nHRAlgx0RvZsdE1mzHRDxzx0SaecdECYDHRG+Gx0TWjMdE
NJPHRKOZx0QBoMdEb6bHRM6sx0Q8s8dEo7nHRAnAx0RnxsdEzszHRDzTx0Sj2cdEIuDHRG/m
x0TW7MdENPPHRKP5x0QJAMhEbwbIRNYMyEQ8E8hEoxnIRAkgyERnJshE1izIRDwzyESaOchE
CUDIRG9GyETWTMhENFPIRJpZyEQJYMhEZ2bIRM5syEQ8c8hEw3nIRAGAyERnhshE1ozIRDST
yESjmchEAaDIRGemyETWrMhENLPIRJq5yEQBwMhEZ8bIRFHNyEQ808hEo9nIRAngyESQ5shE
1uzIRDzzyESa+chEAQDJRGcGyUTWDMlEPBPJRJoZyUQJIMlEZybJRM4syUQ8M8lEmjnJRAFA
yURvRslE1kzJRDxTyUSjWclEAWDJRG9myUTObMlEPHPJRJp5yUQJgMlEb4bJRM6MyUQ8k8lE
o5nJRAmgyURnpslEzqzJRDyzyUSjuclEQsDJRGfGyUTWzMlEPNPJRJrZyUQB4MlEb+bJRM7s
yUQ888lEmvnJRHwAykRvBspEzgzKRDQTykSjGcpEASDKRGcmykTOLMpEPDPKRJo5ykQJQMpE
b0bKRM5MykQ0U8pEmlnKRAlgykRvZspEzmzKRDRzykSaecpE</AssayXData><AssayYData Points="900">DLtzPueEcD4x3XY+5oR4Pr4JeT4a83w+8DV7PmfffT4BNII+/Wt/Plw4fj7ic4I+pxqBPn8L
gz4Rt4E++j2CPu/FhD4CyIA+QluCPu4dgT4kOoQ+qLSFPvk8gz5ZmIM+IWSBPvwfgj5KN4M+
aqqDPgcAgz7zEIM+XFeCPt16gT7deYI+HaeBPvgzhD7rwYI+JoGEPlufgz5LwIQ+lQeEPjH0
hD5KFoM+vG2CPrPMgj5/coI+uV6DPjTnhT7AYYE+ZwaEPkDPhD4cQ4Q+iRiBPrC9hD6WWYU+
NciBPr6cgz79z4Q+/I+BPjSQgz7EmoI+xGKDPgK2gz78IYI+cPaCPhiTgz5Si4M+sn+BPm7m
gz5jw4M+o6WDPutchD73+oQ+77CDPjuuhD6zG4Q+RDCDPjUehD6JcYM+Ys2CPojRhD47Q4I+
dWGGPgdugj401IE+MCqEPmmghj5zt4E+C5iEPlwygz5mb4Q+456CPu5FhD6YPIM+uVGGPuQh
hD73noQ+GA2DPp0dhT6t4YI+LYqCPoV2gz6H4oQ+UgiDPpgAgT4MC4M+TXCAPnPLgz6Rb4Q+
XuOEPjbshD49pIU+QiOGPlm1gz5ThYQ+5YOCPmPshD7p1YU+gJODPka8gj7Zh4Q+S5uDPhhN
gz50e4I+qMuDPq4uhD7Kf4E+DTKGPiebhD4XE4M+l4uGPstJhj5RnIc+1riDPlDfgz7XyYM+
DZ+DPo/nhj6t1oM+FR+FPjh0hD4zMoY+lqODPullgT5vfoM+agWGPhiZhT4l3YQ+srWEPhj+
hD50M4U+Ul2FPs5FhT6DoIc+U+2EPm3+hj7lRoM+fSGHPoyGgz6jJIY+pmCGPt+GhT7czIU+
NOyEPswtgj5RcoQ+PLOEPuytgz7P3IU+Jq6FPqUwhj6/J4c+bL2FPuGKhD4JE4Y+eEqFPkQW
iD4JgoU+/tSFPmbKhT4ufYU+y3GGPibOhD5gj4Q+/tCFPrTuhD6XzYc+W2mGPo+QhD7KrIY+
x4GBPi6rhz6YtIU+VVOEPmBfiD7RN4Q+/CCGPubjhT6IgYQ+VsSEPsxChD6qB4Y+zO2EPuW5
hT5d7Yc+c/mFPveZhT5HhIU+qguFPiArhj7kLoQ+g5GIPuH4gz4AcoU+BLGGPvbEhD6Hi4Q+
rieIPqHjhD6j0IY+swCHPsDUhD6M3oU+UHiGPrlihT7SkIY+KeuGPgZVhT68TIY+AqaGPmHO
iD4mc4Y+MHmGProThD4L1oU+SfGGPvL+hj5WOoc+jWyFPge0hj59v4k+aBuFPmyBhD5lsoU+
FsKEPjJohj4CEYk+dhSHPvIvij5AxYY+CZCHPl7lhj5XZIU+dgiGPpWIhT4j1oU+dhmFPnzB
hz5YBoQ+yQqEPv0rhz7YBYU+jRyGPlONiD5fiIU+fd+IPizEhD5QIIU+0dyFPv+Jhj4fOYU+
QwKGPlQ1hT4nPoY+KseHPsEBiD5jaoY+IYyEPlaAhz5stYc+kyuIPsEJhj60PYY+rGeIPgCJ
hj7WOIc+WHyIPmn4hT7k/og+BzCHPi9DhT6p8oc+SwmIPukxhD5Z9IY+AaeGPsz1gz7tkYY+
DjmFPuxwhj4AO4Y+mCyHPhY7hj7mpoc++NWFPh6AiD4bUYU+4wuJPtUTij6DAIg+p92IPthc
hj41soU+tFmHPsWwhz6nnYY+M8mGPmqmhz6FbIc+j2KHPhgshj55G4g+kjqIPhRfhT5Qz4k+
OhyHPom7hz4HQoc+c+2HPqJMiD6vpIg+7JCIPkXRiT4LsIU+5meGPgBEhT6SSoY+exuJPkwg
hT4DqoU+W3qHPnIviD4qqYk+6BaJPqd7iD7utYs+v4+GPpslhz4L7Ic+pVeFPqkohz6f2Yc+
Tj6GPr7fhj6/0Ik+ezKHPolKhT7ouYc+qCyIPiyViD6Jr4Y+NV6IPpSniD60wok+nvSHPnrE
iD70W4k+0JCIPl4uiT6e14k+dw2KPoCqiD4M2Ic+UmyIPtNyiD6OpIc+z1iGPueCiT47t4U+
s0WIPnGtiT56Hog+NJiGPjdQiD4JKYs+xkmIPlV2hT7cTog+4iuIPrKIhz4MAYc+bnWIPkYv
iT4cGYc+nICEPiOviT4/54g+8tmGPjtziT4E24k+wjyIPoHDiD5b6Ik+YY+JPvSyhz4ZHYg+
T9CIPmZjiT77iYc+h7OGPo5ghz43FYo+QueFPoe5iT66jIc+h9+JPq/NiT5lW4o+DNWJPuGV
iT6A3Io+SYuJPmKRiz5Axok+oKCIPjdsiT4uW4g+jEOIPvp9hz7Ezoo+taKJPkI6iT5zUIk+
l4uJPoglij61xYg+ZI+GPstAij5MMog+tmKIPgzJiT7piIo+FR+IPu9OiT5DJok+y0+JPr/4
iD5L6Ik+Vt+JPrNqiD7dsIk+frKHPhTtiT42nIo+LuCGPpKNiT5tpoo+x7uJPkO3iD5oCIk+
ZwWJPsbWiD7qjYo+fR+JPjaUiT6CNow+OGSKPqkhiz4J5ok+y3OLPhbviT7/W4o+nVuMPhrU
ij7BNY0+QiGLPs/UiD70joo+MrSKPiHrij6pyIo+FiaLPsBfjT6XsIs+176MPpYnij5IPIo+
LYyIPhlYiz7Eq4k+vGSJPoikjD4JTYo+cT2KPiucij6Kz4k+znaKPp8Sij64gYo+RX2KPvKn
iz430Yo+V1SKPhQJiz4NdYk+FHyJPv3Hiz4Qlog+G1iKPlkCjD7FEos+0tqKPieSij61uos+
zcCJPjGMjD761Ys+TueKPu8+jD5/FIw+eDaMPohOjD4M/Is+qomNPvNmiz51uYo+Va2LPqDT
iz79soo+fhCKPoeojD7pMYo+a0+KPlpxiT6Joow+ol2LPhp+ij4izow+zw+MPj56jT7m0I0+
6I+LPongij7kX4s+436LPpTnij67uo0+l0mKPqY/jD4kiIw+X8iLPju7ij4Nh4o+ipeNPiLz
jT4s64o++eeLPluJiz7Et4k+IMSKPljMjD7fQYs+pXSLPl7Uiz7lXIo+bvKNPsNXjD5Qf4o+
PdeLPp3giz4fZIw+hzSOPmwJiT6Syos+ZO6LPnwSjT4Szoo+moKLPvLUiz74vY0+g3GNPiod
jT7s4Iw+WoKNPkMyjz42p40+NUCLPibdjT7tgow+qraLPkM1iz6ccI0+mQuLPgLqiz64TI0+
h9OMPhIhjD707Y0+7WeNPjN7kD4VU4w+5qKLPmW2jj7Aio0+m5mOPro9iz5dxYk+pbSKPoSk
jT6VTo8+oZ6OPpMzjj5OZI0+tlKQPoWbjj7I0Is+PD+NPpfvjT75VI4+3qyLPriGjj7vgo8+
CiKNPgEukD61W44+Xw6MPhqqjT5UZI8+wviMPhaKjT43P40+LVaOPi4AjT4rIZA+miaNPqw0
jT5cZY0+A26NPp7ljD5SRo0+w6iNPhOTjj6/f48+ZQGNPqTFjj7ALZA+oKiOPpA8jj7kq44+
r12OPl7ejD4AgY0+rFyNPk5skD6zw48+mqOQPvJqkD7Azow+H6mMPqh7kD4m/o4+0iuPPpfM
jD4+PI4+6WCOPmW1jj4WwY8+ePmNPjVTjj6x7I4+2KePPvSmjj5lq44+4KuQPu8xkD4otI0+
ccGNPukjkD7eHo8+e76OPnwYkD6p/Iw+MHKOPtmukT5giY0+O8+OPi7Jjj6W9o0+nxWPPp4o
kT6sIo8+TfOOPpWzjT5/WpE+aneOPrvijz5bh40+uXOOPjJckD5JV44+iQWSPuCzjz6PfY4+
dI+PPkeIkD6OzI8+v5GNPm58jT4V+40+9baPPjFZjz4Ce5A+ZX2QPizgjz4wyZE+wwiRPiMG
kD68xY4+BK+OPn1Tjj7IVI4+WsqQPtdejz59lpA+ykePPpIEjz4+AZI+doCRPjSekD50KZA+
vDeRPq3Njj5PopA+NRSQPuD+kD7u35A+14+RPoKlkD69148+sTyPPgCCkj4nJY8+LvqQPnA3
kD4wJJI+lgyOPqe1kD74c48+QzCSPuN+jj7+xpE+soSNPoSEjz6PN5A+6f2PPkkgkT5vXZE+
OkmSPnDfjz4bjZA+UzCQPtlqjz4qFJA+EKCOPo4AkD4LDpI+0CyRPoXSkD6G6ZI+slaQPjH5
kD78hJI+aSuRPnyljz6lOJI+CLeSPus2kj4d4ZE+GJiRPjIZlT6Sn44+pvOQPtOXkT5vspE+
eGuQPgn9kT5EOpI+ACGSPp1/kT7xlZE+dSqRPljbkD7E4JI+G8WSPmBakz7sxY4++bORPlGh
kz7/OZM+iZiRPm1fkD5AWJE+hEuUPrw6kj6jJ5E+8PeQPssFlT4wgI8+3vqPPkoqkT7mhZQ+
/faSPhrUkj5PNZM+K7OSPhrvkz5ZHpI+TB+QPlPPjz41apA+/zeQPh3lkD4/cJE+HUKQPuGH
lD5xUpE+QjuRPgavlD48nJI+uveUPikvlD6LOpM+ZgCRPnfCkj4b7pY+SHqUPuDhkT7tBpM+
ARWTPppilD6CgJM+eQeTPkhXkD7l5JQ+aPWSPtbzkj67/5M+1zGVPu84lD6zX5Q+lCiWPjbu
kz6ezpM+pvaSPptDkz47uZQ+BpSSPu6akD4XW5M+/6mSPgbXkT6R35E+dFCUPjEzkj7aX5E+
UAGUPnX6kj6Ha5U+MAGSPn+XlT7bP5M+5rGUPv/4kz4CmpQ+oN+TPpBxkj42FJM+xV2UPpOs
kj6WUpI+RFiTPn9Hkj4tPJI+RuuUPs8+kj7JWZg+q6uUPu57lD4ZTJQ+8RaTPrYpkj5mjJM+
cvSUPkRklz7865E+MRyVPkkMkz5H95Q+LkSVPpiWlT5EvpI+</AssayYData></Step><Step><CommonData><SampleLocation>11</SampleLocation><SampleID></SampleID><SampleGroup></SampleGroup><SampleInfo></SampleInfo><SampleRow>A</SampleRow><SamplePlate>1</SamplePlate><WellType>REGENERATION</WellType><Concentration>-1</Concentration><ConcentrationUnits>µg/ml</ConcentrationUnits><MolarConcentration>-1</MolarConcentration><MolarConcUnits>nM</MolarConcUnits><MolecularWeight>-1</MolecularWeight><Temperature>30</Temperature><StartTime>4667541</StartTime><AssayTime>5</AssayTime></CommonData><FlowRate>1000</FlowRate><StepType>KREGENERATION</StepType><StepName>Regeneration2</StepName><StepStatus>OK</StepStatus><ActualTime>5.00005</ActualTime><CycleTime>0.2</CycleTime><AssayXData Points="25">AYDKRF+GykTOjMpELJPKRJKZykQBoMpEZ6bKRM6sykQ0s8pEm7nKRAHAykRwxspEzszKRDTT
ykSb2cpEAeDKRGfmykTm7MpENPPKRJv5ykQBAMtEZwbLRPUNy0Q0E8tEmxnLRA==</AssayXData><AssayYData Points="25">rYNpwPKKdMAc/nvA8cGAwNDZgsA3vITA6IWGwESVh8BGzIjALvqJwHe9isCRYIvAe0mMwMEA
jcAquY3AiXSOwN7ZjsBOS4/AMduPwNROkMDXyJDAFFCRwCG8kcA1+pHANCKSwA==</AssayYData></Step><Step><CommonData><SampleLocation>12</SampleLocation><SampleID></SampleID><SampleGroup></SampleGroup><SampleInfo></SampleInfo><SampleRow>A</SampleRow><SamplePlate>1</SamplePlate><WellType>NEUTRALIZATION</WellType><Concentration>-1</Concentration><ConcentrationUnits>µg/ml</ConcentrationUnits><MolarConcentration>-1</MolarConcentration><MolarConcUnits>nM</MolarConcUnits><MolecularWeight>-1</MolecularWeight><Temperature>30</Temperature><StartTime>4683963</StartTime><AssayTime>5</AssayTime></CommonData><FlowRate>1000</FlowRate><StepType>KREGENERATION</StepType><StepName>Regeneration2</StepName><StepStatus>OK</StepStatus><ActualTime>5.00005</ActualTime><CycleTime>0.2</CycleTime><AssayXData Points="25">ASDLRF8my0TOLMtENDPLRJs5y0Q6QMtEX0bLRM5My0Q0U8tEm1nLRCJgy0RnZstEzmzLRDRz
y0SbectEAYDLRGeGy0TOjMtENJPLRP2Zy0QBoMtEsabLRM6sy0Q0s8tEm7nLRA==</AssayXData><AssayYData Points="25">iBUYvjjj1712up69hJVCvY6s47xMl7O8lLLDuuXdTzydNqs8X+cMPWqCJD1ZnUY934xDPZNO
cT0qX4I9nB6KPQvPkz0fjao9NBurPYXSrj0V7a49Nr67PSOGxD3HRM49pH3OPQ==</AssayYData></Step><Step><CommonData><SampleLocation>11</SampleLocation><SampleID></SampleID><SampleGroup></SampleGroup><SampleInfo></SampleInfo><SampleRow>A</SampleRow><SamplePlate>1</SamplePlate><WellType>REGENERATION</WellType><Concentration>-1</Concentration><ConcentrationUnits>µg/ml</ConcentrationUnits><MolarConcentration>-1</MolarConcentration><MolarConcUnits>nM</MolarConcUnits><MolecularWeight>-1</MolecularWeight><Temperature>30</Temperature><StartTime>4700432</StartTime><AssayTime>5</AssayTime></CommonData><FlowRate>1000</FlowRate><StepType>KREGENERATION</StepType><StepName>Regeneration2</StepName><StepStatus>OK</StepStatus><ActualTime>4.99895</ActualTime><CycleTime>0.2</CycleTime><AssayXData Points="25">AcDLRF/Gy0TOzMtENNPLRJLZy0QB4MtEZ+bLRM7sy0Q088tEm/nLRAEAzERfBsxEzgzMRDQT
zESSGcxEASDMRGcmzETOLMxENDPMRJs5zET5P8xEZ0bMRM5MzEQ0U8xEklnMRA==</AssayXData><AssayYData Points="25">62eDwC/UhsDVIInAapOKwLnEi8BUyozA/YCNwPkYjsCT8Y7A1miPwD3xj8DLRZDAgdKQwNQR
kcB5bpHAf96RwIVLksBUepLAO7mSwEcEk8DzWpPAW5STwBzPk8Dg2JPAkfmTwA==</AssayYData></Step><Step><CommonData><SampleLocation>12</SampleLocation><SampleID></SampleID><SampleGroup></SampleGroup><SampleInfo></SampleInfo><SampleRow>A</SampleRow><SamplePlate>1</SamplePlate><WellType>NEUTRALIZATION</WellType><Concentration>-1</Concentration><ConcentrationUnits>µg/ml</ConcentrationUnits><MolarConcentration>-1</MolarConcentration><MolarConcUnits>nM</MolarConcUnits><MolecularWeight>-1</MolecularWeight><Temperature>30</Temperature><StartTime>4716891</StartTime><AssayTime>5</AssayTime></CommonData><FlowRate>1000</FlowRate><StepType>KREGENERATION</StepType><StepName>Regeneration2</StepName><StepStatus>OK</StepStatus><ActualTime>5.00005</ActualTime><CycleTime>0.2</CycleTime><AssayXData Points="25">+V/MRFdmzES+bMxELHPMRIp5zETxf8xEV4bMRMaMzEQkk8xEipnMRPmfzERfpsxEzqzMRCSz
zESKucxE8b/MRF/GzES+zMxELNPMRJPZzET538xEV+bMRMbszEQs88xEk/nMRA==</AssayXData><AssayYData Points="25">4b7AveAJbb1x34S8VrJmPGDLFj0yxnk9yyeePae4sT3S+tA9HHDpPa7r9j1wSgA+XCIGPpQb
ET6vUBM+UJgaPpUVHT5/1iI+ILIqPtDIMD7wuTI+nqE5PhlVPD6GIT0+lq5CPg==</AssayYData></Step><Step><CommonData><SampleLocation>11</SampleLocation><SampleID></SampleID><SampleGroup></SampleGroup><SampleInfo></SampleInfo><SampleRow>A</SampleRow><SamplePlate>1</SamplePlate><WellType>REGENERATION</WellType><Concentration>-1</Concentration><ConcentrationUnits>µg/ml</ConcentrationUnits><MolarConcentration>-1</MolarConcentration><MolarConcUnits>nM</MolarConcUnits><MolecularWeight>-1</MolecularWeight><Temperature>30</Temperature><StartTime>4733333</StartTime><AssayTime>5</AssayTime></CommonData><FlowRate>1000</FlowRate><StepType>KREGENERATION</StepType><StepName>Regeneration2</StepName><StepStatus>OK</StepStatus><ActualTime>5.00005</ActualTime><CycleTime>0.2</CycleTime><AssayXData Points="25">+f/MRF8GzUTGDM1ELBPNRJsZzUTxH81EXybNRL4szUQkM81EijnNRPk/zURfRs1ExkzNRCxT
zUSTWc1E8V/NRF9mzUTGbM1EJHPNRJN5zUT5f81EV4bNRMaMzUQkk81Ek5nNRA==</AssayXData><AssayYData Points="25">m3yDwI7XhsCVoYjAbxiKwGAli8Dx8YvAJNOMwERRjcA7xo3A7l2OwMTEjsC1Q4/AM5uPwCfS
j8B0I5DAJoCQwNS0kMA8xZDAm1ORwKlwkcCQypHAKNmRwPsdksC3W5LAT2CSwA==</AssayYData></Step><Step><CommonData><SampleLocation>12</SampleLocation><SampleID></SampleID><SampleGroup></SampleGroup><SampleInfo></SampleInfo><SampleRow>A</SampleRow><SamplePlate>1</SamplePlate><WellType>NEUTRALIZATION</WellType><Concentration>-1</Concentration><ConcentrationUnits>µg/ml</ConcentrationUnits><MolarConcentration>-1</MolarConcentration><MolarConcUnits>nM</MolarConcUnits><MolecularWeight>-1</MolecularWeight><Temperature>30</Temperature><StartTime>4749761</StartTime><AssayTime>5</AssayTime></CommonData><FlowRate>1000</FlowRate><StepType>KREGENERATION</StepType><StepName>Regeneration2</StepName><StepStatus>OK</StepStatus><ActualTime>4.99895</ActualTime><CycleTime>0.2</CycleTime><AssayXData Points="25">+p/NRFimzUS/rM1EJbPNRJS5zUT6v81EWMbNRMfMzUQt081ElNnNRPrfzURY5s1Ex+zNRCXz
zUSU+c1E+v/NRFgGzkS/DM5EJRPORIsZzkTyH85EYCbORL8szkQlM85EiznORA==</AssayXData><AssayYData Points="25">3do/PPwyQz2LOr09+JgAPopLGT7VTC0+78w1Pl1vTD7loFM+D25gPsLabD5ainI+4ct9Pj6l
gT7EfYM+b/OGPgdiiT4AjYk+G4yNPoJekj6dCZI+D36UPrJNlz6GCZg+xD6bPg==</AssayYData></Step><Step><CommonData><SampleLocation>1</SampleLocation><SampleID></SampleID><SampleGroup></SampleGroup><SampleInfo></SampleInfo><SampleRow>A</SampleRow><SamplePlate>1</SamplePlate><WellType>BUFFER</WellType><Concentration>-1</Concentration><ConcentrationUnits>µg/ml</ConcentrationUnits><MolarConcentration>-1</MolarConcentration><MolarConcUnits>nM</MolarConcUnits><MolecularWeight>-1</MolecularWeight><Temperature>30</Temperature><StartTime>4764519</StartTime><AssayTime>30</AssayTime></CommonData><FlowRate>1000</FlowRate><StepType>BASELINE</StepType><StepName>Baseline2</StepName><StepStatus>OK</StepStatus><ActualTime>29.999</ActualTime><CycleTime>0.2</CycleTime><AssayXData Points="150">8T/ORFdGzkS+TM5EJFPORItZzkTpX85EV2bORL5szkQkc85Ei3nORPF/zkRXhs5EvozORCST
zkSLmc5E8Z/ORFemzkS+rM5EJLPORIu5zkTxv85ET8bORL7MzkQk085Ei9nORPHfzkRX5s5E
vuzORCTzzkSL+c5E8f/ORFcGz0S2DM9EHBPPRIsZz0TxH89EVybPRLYsz0QkM89EiznPRPE/
z0RPRs9EvkzPRCRTz0SLWc9E8V/PRE9mz0S+bM9EJHPPRIJ5z0Tpf89ET4bPRCiNz0Qkk89E
gpnPRPGfz0RXps9EvqzPRCSzz0SLuc9E8b/PRFfGz0S+zM9EJNPPRIvZz0Tx389EV+bPRL7s
z0Qs889Ei/nPROn/z0RXBtBEvgzQRCQT0ESLGdBE6R/QRE8m0ES+LNBELDPQRII50ETxP9BE
V0bQRL5M0ERVU9BEglnQRPFf0ERXZtBEtmzQRCRz0ESLedBE8X/QRFeG0ES2jNBEJJPQRIKZ
0ETxn9BEV6bQRLas0EQcs9BEgrnQRPG/0ERPxtBEvszQRCTT0ESL2dBE6d/QRE/m0ES+7NBE
JPPQRIL50ETp/9BEYAbRRL4M0UQkE9FEixnRRPEf0USAJtFEtizRRBwz0USLOdFE8T/RRJlG
0US2TNFEJFPRRItZ0UTxX9FET2bRRLZs0UQkc9FEgnnRRPF/0UR4htFEtozRRCST0USLmdFE
6Z/RRFem0US+rNFEdrPRRIK50UTxv9FEV8bRRDDN0USf09FEgtnRRPHf0URP5tFEtuzRRCTz
0USC+dFE</AssayXData><AssayYData Points="150">QCutPjZ0rj7bva4+M5auPtHNrz5NG7E+86q0PvHBsT7juLQ+hCq1Pph5tj50e7U+Ymi2PtMU
uD7CNLg+nlW6PlgJuD7azbs+9Vi5PoEduT5o9bs+6Bm9Pu6XvT6Qtr4+Gqe9PsmIvT6FaL8+
CNe/PsZHwD4pgsE+tv2/PmBcwj7CLr4+yaHBPhupwz6QwcA+ar7BPklzxT6ykcU+9fLBPr+S
xT4mvMU+SRDFPnppxD7BIsk+VcXIPpcvxj49Jsc+fmLGPo6EyD7BH8o+hWXJPjxJyz51dMk+
Jo/JPg1LyD7Iiso+I3LLPgqVyj5Vmsw+BpzLPr90zD7Fwsw+LsPNPhmTzj63ps4+XarPPmJf
0D43X9E+FvbOPuNVzj7H5M4+4cbPPgWNzz4Xis8+Z/TRPmSk0T7QaNA+lWvRPnTX0D7/0dQ+
QlDRPkUq1D4trtM+837UPr4G1j7N3dM+w5LVPmKx0j7lN9U+veLTPkMp1D6CvtU+BI3WPh85
1j7IUtU+wGnXPieH2D6tWdY+ZB3ZPuKm2T6fidg+QNHXPgtL2T4vb9k+7h3bPuLt2j7639g+
kLjZPiJI2T7yfNg+HM7ZPrSi2T7wnNw+NPzZPoad2z7pB90+0o/ZPixS2z7fqdw+qPrbPjW7
3D5g6tw+JI7bPqL/2z7pMN4+xMTcPmXy2z5OTdw+B7TePtBP3j45hd0+inDePt2b4T7h/t4+
LRLgPmtg3z5ePN8+7rrgPt1H3j6U0t4+4d3gPt/n3j7VhuI+JDPjPiFq5D5JLuA+g3nhPpHr
4D7/VeM+</AssayYData></Step><Step><CommonData><SampleLocation>1</SampleLocation><SampleID></SampleID><SampleGroup></SampleGroup><SampleInfo></SampleInfo><SampleRow>A</SampleRow><SamplePlate>1</SamplePlate><WellType>BUFFER</WellType><Concentration>-1</Concentration><ConcentrationUnits>µg/ml</ConcentrationUnits><MolarConcentration>-1</MolarConcentration><MolarConcUnits>nM</MolarConcUnits><MolecularWeight>-1</MolecularWeight><Temperature>30</Temperature><StartTime>4795411</StartTime><AssayTime>80</AssayTime></CommonData><FlowRate>1000</FlowRate><StepType>LOADING</StepType><StepName>Loading</StepName><StepStatus>OK</StepStatus><ActualTime>80</ActualTime><CycleTime>0.2</CycleTime><AssayXData Points="400">6P/RREYG0kS1DNJEGxPSRIIZ0kToH9JETibSRLUs0kQbM9JEgjnSROg/0kRORtJEzUzSRBNT
0kR5WdJE4F/SRE5m0kS1bNJEG3PSRIJ50kTof9JE+obSRLWM0kQbk9JEgpnSRPif0kROptJE
razSRBOz0kR5udJEEcDSRE7G0kS1zNJEE9PSRJLZ0kQZ4NJETubSRMXs0kQb89JEefnSROD/
0kROBtNEvQzTRBsT00R5GdNE6B/TREYm00StLNNEEzPTRHk500ToP9NETkbTRM1M00QbU9NE
glnTROBf00RXZtNEYW3TRBNz00SKedNE6H/TRE6G00S1jNNEE5PTRIKZ00Ton9NERqbTRLWs
00QTs9NELrrTROC/00RGxtNErczTRBvT00Sr2dNE6N/TREbm00S17NNEG/PTRIL500Q6ANRE
RgbURK0M1EQbE9REghnUROgf1EROJtRErSzURBsz1ER5OdRE6D/URE5G1EStTNREE1PURHlZ
1ETwX9RETmbURK1s1EQbc9REeXnUROh/1ERGhtREtYzURBOT1ER5mdRE6J/URE6m1ES1rNRE
E7PURHm51ETov9RERsbURM3M1EQb09REednURODf1ERG5tREWe3URBvz1ESC+dRE6P/UREYG
1UStDNVEIxPVRHkZ1UTgH9VETibVRK0s1UQTM9VEeTnVRAFA1URGRtVErUzVRBtT1UR5WdVE
4F/VREZm1UStbNVEI3PVRHl51UTgf9VETobVRK2M1UQTk9VEeZnVROif1URGptVErazVRBOz
1UR5udVE4L/VREbG1UStzNVEE9PVRHnZ1UTg39VERubVRLXs1UQT89VEefnVROj/1URGBtZE
tQzWRBMT1kR5GdZE4B/WRE4m1kStLNZEEzPWRKI51kToP9ZERkbWRK1M1kQbU9ZEilnWROhf
1kRGZtZErWzWRBNz1kR5edZE4H/WREaG1kStjNZEG5PWRIKZ1kTgn9ZERqbWRK2s1kQTs9ZE
grnWROi/1kRGxtZErczWRBvT1kR52dZE4N/WREbm1kS17NZEZfPWRHn51kTg/9ZERgbXRLUM
10QTE9dEghnXROgf10ROJtdErSzXRBMz10SCOddE6D/XRE5G10S1TNdEG1PXRHlZ10TgX9dE
TmbXRLVs10Qbc9dEgnnXROh/10ROhtdEtYzXRBuT10TDmddE6J/XRE6m10S1rNdEG7PXRIK5
10Tov9dETsbXRLXM10Qb09dEitnXROjf10RO5tdEtezXRBvz10SC+ddE6P/XRHcG2ES1DNhE
GxPYRIIZ2EToH9hETibYRLUs2EQbM9hEgjnYROg/2ERORthEtUzYRBtT2ESCWdhE6F/YRERn
2EStbNhEG3PYRIJ52ETof9hETobYRLWM2EQbk9hEgpnYROif2ERGpthEvazYRESz2ESCudhE
6L/YRE7G2EStzNhEG9PYRHnZ2ETo39hETubYRLXs2EQb89hEgvnYROj/2EROBtlEtQzZRBsT
2USCGdlE4B/ZRF8m2US1LNlEGzPZRII52UToP9lEV0bZRLVM2UQbU9lEglnZROhf2URGZtlE
tWzZRBtz2UTLedlE4H/ZREaG2US1jNlEE5PZRIKZ2UTon9lETqbZRLWs2UQ0s9lEebnZRPC/
2UROxtlEtczZRBvT2UR52dlE6N/ZRE7m2US17NlEG/PZRHn52UTo/9lETgbaRK0M2kQbE9pE
ghnaROgf2kROJtpEMC3aRBMz2kSCOdpE6D/aREZG2kS1TNpEE1PaRHlZ2kToX9pETmbaRLVs
2kQbc9pEeXnaROh/2kRGhtpEvYzaRBuT2kR5mdpE6J/aRE6m2kT+rNpEG7PaRIK52kTov9pE
TsbaRLXM2kQb09pEgtnaROjf2kRO5tpEtezaRBPz2kR5+dpE4P/aRE4G20StDNtEGxPbRIIZ
20Q6INtERibbRK0s20QbM9tEeTnbROA/20RGRttErUzbRBtT20SCWdtE4F/bRE5m20StbNtE
E3PbRIJ520RjgNtETobbRK2M20Qbk9tEgpnbROif20RfpttEtazbRBuz20R5udtEe8DbREbG
20StzNtEE9PbRILZ20Qq4NtERubbRK3s20QT89tEgvnbRA==</AssayXData><AssayYData Points="400">hy7jPqhr5D4Qj+M+SiviPrIp4z7jm+M+C9HkPqZO4z4cleI+MmnlPgCK5j7LBeQ+/IzmPk3L
5T4P5Oc+sfPlPtZJ5j6ktOU+dx7mPjpH5T7Ii+c+rrDnPuhS6D5c0eY+YkDoPm9Y6z5ROOc+
ItXnPo3Q5j7JsOY+gxnnPieb5z74FOY++g7oPqN96D7BN+k+EhTqPrub5z4C7+g+pTfoPi3N
5z57gec+dpfpPj+R6T5iSek+DqjrPthF6z48nus+OKrqPuUj6D6h8eo+jKroPk207D7G5Os+
5GTrPtdx6T7vdOs+D1zrPo3m6T6V6ew+gnTuPjDR6z4Y1uo+QrvqPm746z4j6Ow+bnHvPjYd
7D7GVe0+JXTtPrMr7T5lSu0+VdfsPr/d7j7T4ew+VrPwPqtL7T50oO0+QePtPuLx7T61uPE+
7KjvPvEd7j6TTO4+HJPvPqsj7z7vXew+AX3xPthP7j6Qn/A+aRzuPpJ/7j6YS+8+bhfwPtIp
8z5y7fE+0U7yPrU58D4h6e8+pYbyPmJh8z7oqPI+pwnxPqbj8T611/I+ycjxPi+98D4zyPI+
XGv0PjCL9D5Vv/I+vfLwPm358j7DXvI+2i3yPjec7z6fX/Q+iTryPlSs8z4EivU+tYXyPuLq
8j7J7O8+WILzPi1i8z7kEPM+PunyPqMv9D4zm/I+UXf1PjMz9D7Z8vQ+EOT0Ptpk9j4SzPQ+
rjn1PsnL8z7A/fM+Z6bzPsd99D6ud/U+Tmn3Ppkf9D4n0/Q+kuX0Pqwy9j5CPPg+8DL1Ph0e
9T57O/g+LS/1PmTY9j5+BPc+pAL2Pvv79T4YGfU+xaX5Ppzi9z6N//g+Vun2PpVT9j7wM/c+
DpL4PgCY9j5OAPg+pWr6Ph1c9z5o9fg+Scj4Pnmx+j4EIPk+pD76PubO+j4adPY+FPT5Ptv0
9z6el/o+7+j3PozF+T7RWfo+amz5PtWY+j69sfg+qc37Ptj8+j7WIPs+MCX8Pifm+D6IT/o+
gZX5Pk4I/D6Sbfk+3Q35PsFw+j4/Ivs+fnf5Ptdb/D74Kvs+HBv8PsX5/D4Oqfw+DvX6PjUr
/T544vs+Oi37PpJ8/T7WxPo+uAP5PndU/D7SlPs+6IH7PnZy+z71Dv0+hjv+Pum6+z7Esv8+
B9D8Pnmt+z4upvw+DHn8PjlK+z7u3/0+3L38PrVc/D4uZPw+90/9Piko/D5MZfw+NbT+Pq5f
/j7z9v0+oTT9PkC1/T7jrP8+TZn9Pn0s/z5QEwA/nlL/Pt8W/j6MLv0+dEv9PgSd/z6b2/4+
ngIAP1WMAD8gjP4+mtb/Ppn3/z7kZP4+3JL8PqTf/z4gLv4+9lQAP5+YAD9+AgA/HysAP0nv
/j4bBf8+cbUAPxl6/z4Dqf8+LngBP6N9AD9BFwE/nd7/Pu4yAD81HQA/PbP+PlPcAD8ajgA/
bjoAP9jlAD+XyQA/nB4BP+hsAD851/8+NrIBPwooAD87EAI/i70AP0VvAD8l/QA/RRsBPxZI
AD+sYwI/sM0AP7gpAT+YFQE/nzABP7ipAj+jbwA/6LACPyZyAD8FlAE/kEoCP5PLAD9jnAE/
FkkCP8LzAD+gwgE/qOsBP9jUAT+CUAI/ncQBP/OcAT8gOAE/vV4BP6McAj8RXgI/GXECP7cS
Az+Q1wE/D6wCPxsGAj8hPAI/bJICP2lhAT9+oAE/694CP1F4Aj88zQI/jC8CPxbhAj8vKAI/
yRUCPyesAT987AE/Wc8CP4TzAj8xCQM/AYIDP38dBD/FlgI/MQgEP/XgAj8A5wI/yT0DP5lB
Az/6hAM/5sADP3DMAj/uoAM/kU0CP9rdAj9REwM/cGQEP/JqAz8VxQM/41YCP7DQAj9g5QM/
CskDPwAgBD8APQM/vU4EPzzDBD/8pQM/fJgDP1nRBD/fUQQ/xWUDP72+BD+iDwM/4g4EP4Jf
BD/2EwU/CBoEPxIhBD8tPAU/T38DPycBBT++lAM/exAFP6iNBT/NewQ/zQAEP2kuBD/ISgQ/
t3kEP1r8Az+zfgQ/ZtYDP7uKBD+rkgQ/lysGPzRUBD87kgQ/S9kFP/IJBT8ZpgQ/rLsFPxna
BD9NPQU/wbIDPz4YBT8N1QU/MTgFPzoRBD96lQM/ejIGPw==</AssayYData></Step><Step><CommonData><SampleLocation>1</SampleLocation><SampleID></SampleID><SampleGroup></SampleGroup><SampleInfo></SampleInfo><SampleRow>A</SampleRow><SamplePlate>1</SamplePlate><WellType>BUFFER</WellType><Concentration>-1</Concentration><ConcentrationUnits>µg/ml</ConcentrationUnits><MolarConcentration>-1</MolarConcentration><MolarConcUnits>nM</MolarConcUnits><MolecularWeight>-1</MolecularWeight><Temperature>30</Temperature><StartTime>4876466</StartTime><AssayTime>30</AssayTime></CommonData><FlowRate>1000</FlowRate><StepType>BASELINE</StepType><StepName>Baseline3</StepName><StepStatus>OK</StepStatus><ActualTime>30</ActualTime><CycleTime>0.2</CycleTime><AssayXData Points="150">6f/bREcG3ES2DNxEFBPcRIMZ3EThH9xETybcRLYs3EQcM9xEgzncROE/3ERPRtxE30zcRBRT
3ER6WdxE4V/cRE9m3ESubNxEFHPcRIN53EThf9xER4bcRK6M3ERmk9xEg5ncROmf3ERHptxE
rqzcRByz3ER6udxEGsDcREfG3ESuzNxEJNPcRHrZ3ETh39xET+bcRK7s3EQU89xEg/ncROH/
3ERPBt1ErgzdRNAT3UR6Gd1E4R/dRE8m3USuLN1EFDPdRLQ53URkQN1ER0bdRK5M3UQcU91E
elndROlf3URHZt1ErmzdRBxz3UR6ed1E4X/dRE+G3USujN1EFJPdRHqZ3UTpn91ER6bdRK6s
3UQUs91EerndROm/3URPxt1ErszdRBTT3UR62d1E4d/dRE/m3USu7N1EFPPdRHr53UTh/91E
RwbeRK4M3kQcE95EehneROEf3kRHJt5ErizeRBwz3kSDOd5E4T/eREdG3kS2TN5EFFPeRHpZ
3kTpX95ER2beRK5s3kQUc95EenneROF/3kRHht5ErozeRBST3kR6md5E6Z/eREem3kTOrN5E
PbPeRP253kThv95ER8beRK7M3kQU095Eg9neROHf3kRH5t5EruzeRBzz3kSb+d5E4f/eREcG
30S2DN9EHBPfRHoZ30ThH99ETybfRK4s30QUM99E5TnfROk/30RHRt9ErkzfRBRT30R6Wd9E
4V/fREdm30S2bN9EFHPfRIN530Tpf99ER4bfRN+M30Qck99EepnfROmf30RHpt9E36zfRByz
30SDud9E</AssayXData><AssayYData Points="150">RdMEP4lYBT+5QwY/EwwFP4TpBD/3ggQ/MGAGP1W1BT8LUgU/TrcFP9PxBD//yAU/hw4GP6QB
Bj8sRAc/C/MFP+kwBj+mrQU/tcgEP1sQBT9zpgY/59gFP1ObBj9D8AU/4bEEP3ENBT8u4QU/
s8IEP9RcBj/1zgU/d0QGP6DJBT8V1gY/9zUGP1TIBj9ogQU/ahIGP1s3Bz/bSAY/AX0GP7Vc
Bj952QY/Vw0GP3AXBz+6Qgc/xfQGP+qgBj86DAY/vaAIP2kJBz+fzwY/xT0HP5XzBj8vaQc/
kWAGP3Z1Bj9h+Qc/DrIGP5oeBj9IHAc/QfMGP8cOBz+O7gY/aU4GP5vEBj8U/AY/hBUHP2VX
Bz8U+gY/TOwHP35fBj9x+AY/MD4IP1MBCD8jYAg/G4UHP0fSBz+Rrgc/oZsGP5GwCD8DbQc/
IyoGP+dsCD8Z0Qc/WaMHPyqvCT9ACwg/CusHP+MYCD/bzAc//doGPw62Bz92Vgg/u00IP/Za
CD/uZwg/maUHP8p1CD+pSwc/yeYIP9HtBz9O7Ac/uYcIP50wCj+eZQg/jU0JPwfMBz+7mgg/
jy8IP++ACD+oUAg/zwAIP/E8CT9yWAk/D8QJP4rxBz8zfQg/Iv8IPyRZCD8NcQg/qgkIP2ez
CD8LAwg/NfYIP4nLCT8P9Qg/PzgJP/BdCT8xXgg/TeIIP2cUCT93MQo/2tUJPxVDCj83qAo/
/QUKPymlCT+BUgg/H6QJP/W+CD/mRwg/eksJPwKnCT+nfAk/w1UKP5/SCT8HWgk/vrkJP435
CD9TUQo/</AssayYData></Step><Step><CommonData><SampleLocation>10</SampleLocation><SampleID>BG505 SOSIP</SampleID><SampleGroup></SampleGroup><SampleInfo></SampleInfo><SampleRow>A</SampleRow><SamplePlate>1</SamplePlate><WellType>KSAMPLE</WellType><Concentration>-1</Concentration><ConcentrationUnits>µg/ml</ConcentrationUnits><MolarConcentration>500</MolarConcentration><MolarConcUnits>nM</MolarConcUnits><MolecularWeight>-1</MolecularWeight><Temperature>30</Temperature><StartTime>4915683</StartTime><AssayTime>180</AssayTime></CommonData><FlowRate>600</FlowRate><StepType>ASSOC</StepType><StepName>Association</StepName><StepStatus>OK</StepStatus><ActualTime>180</ActualTime><CycleTime>0.2</CycleTime><AssayXData Points="900">6b/fRE/G30SuzN9Ej9PfRHrZ30Th399ET+bfRNfs30QU899Eg/nfROn/30RHBuBEtgzgRBwT
4ESDGeBE4R/gREcm4ESuLOBEHDPgRIM54ETpP+BER0bgRLZM4EQUU+BEg1ngROFf4ERPZuBE
tmzgRBRz4ESDeeBE4X/gRE+G4ESujOBEFJPgRIOZ4EThn+BET6bgRK6s4EQcs+BEerngROG/
4EQMx+BEtszgRBTT4ESD2eBE4d/gREfm4ES27OBEFPPgRHr54ETh/+BEuAfhRMYM4UQUE+FE
ehnhROEf4URHJuFErizhRBwz4UR6OeFE6T/hRE9G4US2TOFEHFPhRINZ4UTpX+FET2bhRK5s
4UQUc+FExHnhROl/4URPhuFEtozhRByT4UR6meFE6Z/hREem4USurOFEFLPhRHq54UTpv+FE
T8bhRLbM4UQc0+FEi9nhROHf4URH5uFEruzhRBTz4UR6+eFE4f/hREcG4kS2DOJEFBPiRD8a
4kThH+JETybiRLYs4kQUM+JEejniROE/4kRPRuJE30ziRBRT4kR6WeJE4V/iRE9m4kSubOJE
HHPiRHp54kTpf+JER4biRO+M4kQUk+JEg5niRDOg4kRHpuJErqziRBSz4kR6ueJE6b/iREfG
4kS2zOJEHNPiRHrZ4kTh3+JER+biRK7s4kQU8+JEevniROn/4kRHBuNErgzjRBQT40R6GeNE
4R/jREcm40SuLONEFDPjRHo540ThP+NEcEbjRHJN40QcU+NEelnjROFf40RHZuNErmzjRBRz
40R6eeNEAoDjRE+G40S2jONEFJPjRHqZ40T5n+NET6bjRLas40Qcs+NEernjROG/40RHxuNE
rszjRBTT40R62eNE6d/jREfm40Su7ONEJPPjRIP540Tp/+NERwbkRK4M5EQUE+REehnkROEf
5ERHJuREtizkRBwz5ER6OeRE4T/kRE9G5ES2TOREHFPkRINZ5EQCYORET2bkRLZs5EQcc+RE
g3nkRKWA5ERPhuREvozkRByT5ESDmeRE6Z/kRE+m5ES2rOREHLPkRIO55ETpv+RET8bkRA7O
5EQc0+REg9nkROnf5ERP5uREtuzkRBzz5ESD+eRE6f/kRE8G5US2DOVEJBPlRIMZ5UTpH+VE
uiblRLYs5UQcM+VEgznlROk/5URPRuVEtkzlRBxT5USDWeVE6V/lRE9m5US2bOVEHHPlRHp5
5UTpf+VER4blRLaM5UQ1k+VEg5nlROmf5URPpuVEtqzlRByz5UR6ueVE6b/lREfG5US2zOVE
HNPlRLzZ5UTp3+VET+blRLbs5UQc8+VEg/nlROn/5URPBuZEtgzmRBwT5kSDGeZE6R/mRE8m
5kSuLOZEHDPmRKM55kTpP+ZET0bmRLZM5kQcU+ZEg1nmROlf5kRYZuZEtmzmRBxz5kSDeeZE
6X/mRGCG5kS2jOZEHJPmRIOZ5kTpn+ZET6bmRLas5kQcs+ZEernmROm/5kRWx+ZEtszmRBTT
5kSD2eZE6d/mRE/m5kS27OZEHPPmRIP55kTp/+ZETwbnRLYM50QcE+dEgxnnROEf50RPJudE
tiznRBwz50R6OedE6T/nREdG50S2TOdEHFPnRINZ50TpX+dER2bnRLZs50QUc+dE3XnnROF/
50RYhudEroznRBST50R6medE6Z/nREem50S2rOdEHLPnRHq550Tpv+dET8bnRK7M50QU0+dE
5dnnROHf50RP5udEtuznRBzz50SD+edE4f/nRE8G6ESuDOhEHBPoRHoZ6ETpH+hERyboRLYs
6EQcM+hEejnoROE/6ERPRuhErkzoRBxT6ER6WehE4V/oRE9m6ES2bOhEHHPoRIN56EThf+hE
T4boRCCN6EQUk+hEepnoROmf6ERPpuhEtqzoRBSz6ESDuehE6b/oREfG6ESuzOhEFNPoRIPZ
6ETh3+hET+boRLbs6EQU8+hEg/noROH/6ERPBulEtgzpRBQT6UR6GelE+R/pREcm6USuLOlE
HDPpRHo56UThP+lET0bpRLZM6UQUU+lE3VnpROFf6URHZulErmzpRBxz6UR6eelE6X/pREeG
6US2jOlEFJPpRIOZ6UThn+lER6bpRLas6UQ1s+lEernpROm/6URHxulEtszpRBzT6USD2elE
4d/pREfm6US27OlEHPPpRIP56UQaAOpERwbqRK4M6kQUE+pEehnqROkf6kRPJupErizqRBQz
6kSTOepE4T/qREdG6kSuTOpEFFPqRHpZ6kTpX+pER2bqRLZs6kQcc+pEennqROF/6kRHhupE
CI3qRBST6kR6mepE4Z/qREem6kSurOpEFLPqRHq56kThv+pER8bqRK7M6kQt0+pEetnqROHf
6kRP5upEruzqRBzz6kR6+epE4f/qREcG60SuDOtEXhPrRHoZ60ThH+tERybrRLYs60QUM+tE
ejnrROE/60RHRutErkzrRBRT60SDWetE4V/rREdm60SubOtEFHPrRHp560Thf+tER4brRK6M
60QUk+tEg5nrROGf60RHputEtqzrRBSz60SDuetEMcHrREfG60SuzOtEFNPrRHrZ60Tp3+tE
T+brRK7s60QU8+tEevnrROH/60RHBuxEzgzsRBQT7ESDGexE6R/sRGgm7ESuLOxEFDPsRHo5
7EThP+xEiUbsRK5M7EQUU+xEi1nsROlf7ERYZuxEtmzsRBxz7ESDeexEEoDsREeG7ES2jOxE
HJPsRIOZ7ETpn+xET6bsRLas7EQUs+xEg7nsROm/7ERPxuxEtszsRCTT7ESD2exE6d/sRE/m
7ETf7OxEHPPsRIP57ETp/+xETwbtRM4M7UQcE+1EgxntROkf7URPJu1ExiztRBwz7USDOe1E
6T/tRE9G7US2TO1EHFPtRINZ7UThX+1ET2btRLZs7UQcc+1Eg3ntROl/7URPhu1EtoztRByT
7USDme1E6Z/tRE+m7US2rO1EHLPtRIO57UTpv+1ET8btRLbM7UQc0+1Eg9ntROnf7URP5u1E
tuztRBzz7USD+e1E6f/tRI8H7kS2DO5EHBPuRIMZ7kTpH+5ERybuRLYs7kQcM+5EgznuROk/
7kRPRu5E90zuRBxT7kSDWe5E6V/uRE9m7kRqbe5EHHPuRIN57kThf+5ER4buRLaM7kQck+5E
g5nuROGf7kRPpu5EtqzuRByz7kR6ue5E6b/uRE/G7kS2zO5EHNPuRIPZ7kTp3+5ET+buRK7s
7kQc8+5Eg/nuROn/7kRPBu9EtgzvRBwT70SDGe9E6R/vRE8m70S2LO9EHDPvRB4670ThP+9E
T0bvRK5M70QcU+9Eg1nvRPlf70RHZu9EzmzvRBRz70SDee9E4X/vRASH70S2jO9EHJPvRHqZ
70Thn+9ET6bvRLas70Qcs+9EernvROm/70RPxu9EtszvRBTT70SD2e9E6d/vREfm70Su7O9E
FPPvRJv570Tp/+9ERwbwRK4M8EQUE/BEgxnwROkf8ERPJvBExizwRBQz8ESDOfBE6T/wREdG
8ESuTPBEFFPwRINZ8ETpX/BET2bwRLZs8EQcc/BEg3nwROl/8ERohvBEtozwRByT8ESDmfBE
6Z/wRE+m8ES2rPBEFLPwRHq58ET5v/BET8bwRLbM8EQ10/BEetnwROnf8ERP5vBEruzwRBTz
8ER6+fBE6f/wREcG8US2DPFEsBPxRHoZ8UQrIPFETybxRLYs8UQUM/FEejnxROk/8URPRvFE
rkzxRBxT8UR6WfFE4V/xRE9m8US2bPFEHHPxRHp58UTOgPFER4bxRLaM8UQck/FEepnxROmf
8UTjpvFEtqzxRByz8USDufFE6b/xRE/G8USuzPFEFNPxRHrZ8UTp3/FEWObxRMbs8UQU8/FE
evnxROH/8URHBvJErgzyRBwT8kR6GfJE4R/yREcm8kS2LPJE2TPyRHo58kTpP/JET0byRLZM
8kQUU/JEelnyRBJg8kRHZvJEtmzyRBxz8kR6efJE4X/yRE+G8kS2jPJEFJPyRHqZ8kThn/JE
R6byRK6s8kQCtPJEernyROG/8kRoxvJErszyRBzT8kR62fJE4d/yRGDm8kSu7PJEFPPyRHr5
8kRDAPNERwbzRK4M80QUE/NEehnzROEf80RHJvNEtizzRBQz80R6OfNE4T/zREdG80SuTPNE
LVPzRHpZ80ThX/NER2bzRK5s80Qtc/NEg3nzROl/80RHhvNErozzRBST80R6mfNE6Z/zREem
80S2rPNEFLPzRHq580Thv/NENcfzRLbM80QU0/NEetnzRPnf80RH5vNEruzzRBTz80R6+fNE
4f/zREcG9ESuDPREnxP0RHoZ9EThH/RERyb0RK4s9EQUM/REejn0ROE/9ERHRvRErkz0RBxT
9ESDWfRE4V/0REdm9ES+bPREFHP0RLx59ETpf/RER4b0RK6M9EQUk/REg5n0ROGf9ERHpvRE
tqz0RBSz9ESLufRE4b/0RE/G9ES2zPREHNP0RHrZ9ETp3/RET+b0RLbs9EQc8/REJ/r0ROn/
9ERPBvVEtgz1RBwT9USDGfVE6R/1RE8m9UTnLPVEHDP1RIM59UTpP/VEaEb1RLZM9UQcU/VE
g1n1ROlf9URPZvVEtmz1RBxz9USDefVE6X/1RE+G9USDjfVEHJP1RIOZ9UTpn/VET6b1RLas
9UQ1s/VEg7n1ROm/9URPxvVErsz1RBzT9UTd2fVE6d/1RE/m9URa7fVEHPP1RIP59UTp//VE
Twb2RLYM9kQcE/ZEgxn2ROkf9kRPJvZEtiz2RBwz9kSDOfZE</AssayXData><AssayYData Points="900">6csCP9tuBD+N6QM/rx0EPyfSAz+gcAQ/ezoFPzT6BD+PwAM/2C8EP614BD/3kAQ/1JsEP6ol
BT9R1wQ/VDYFP67YBD94NQU/KzUFPx4EBT8NaQU/gdQFP6wBBj+QHQY/hloFPzK5BT/1owY/
VqIEP3PCBj8jgwY/dWgGP6fOBj+OtwY/xp0HP5d3Bz+3XQY/BuEGPwpHBj8K4wU/ed0GP8VE
Bj/3swU/RZgGP3ouBj8xfAc/+2MHP+ZeBz+tpQU/QGEGP3DGBj8gqQc/xVAHP6nhBj+ejgc/
MsQHP+WeCD9NNwg/VJQGP5jDBz+/iQc/Hs4HP/UnBz8DVQY/MOEHP22bBj8snAg/qo8HP0vw
Bz/c5wg/g9kGPw7qBj+kBwk/FukHPz4hCT+bNQc/FRAIP2PjBz8F1Ag/5G0HP3dsCD9nlQc/
a+0IP5apCD8ERwc/i1MHP5nnBz9dGgk/ZPMIPwmiBz8qFQk/sBMJP95WCD+jvAg/fOoIP3al
Bz8hUAc/DGEIPxXDBz+V2gg/ZhoIP3QlCD+7kgk/HSQJPyAqCD8CpAk/DTkJP44yCD+v/wg/
1JYIPz2hCT9Q6gg/URMKPzx3CD9AMgk/j5sJP2KXCT8SWQk/iYMIP6seCT8DXwg/q98JP5L0
CD8rigo/F9UIP8h4CT9JgAk/THAJP23tCT/liQk/1DUKP+W5CT/4jgk/IaUJP3crCj+qFwo/
78ELP1B9CT/Gzgs/dQsJP9ZfCj8Fjwk/e7MJP79kCj+DHwo/NrcJP7OpCT+pDQo/FVQJP2aJ
Cj9sFQo/eOwKP6YICj/cswk/AaAJPxG9CT8+7gk/5LEJP0WfCj+8xgk/CMsJPxS1Cj9XMQo/
x8gKP+ZuCz/NRQo/7tAKPwcgCz+cQAs/h50KP3qKCj+EMws/7ZUKP6TVCz+MWAs/Q4sKP747
Cj+kAws/UcQLP2cWCz+miws/RJIKPwswDD/xNww/1bsLP11eDD85uws/oWELP3R4Cz969gs/
Vw0MP2nJCj/w4go/il8LP/1rCz8diQo/wAYMP2f4CT9GlAw/RLgLP+pJCz/dIw0/ukcLP8YR
Cz+32As/WkUMPwb5Cz+01Qs/zSwMPyzcDD9QUg0/H3EMP/R3Cz/SGQw/qpsMP4XaDD9Rig0/
SpIMPwv3Cz/zjgs/bocMP/pKDD+qPAw/PyMMPw3tCz9HZQw/XsILPwY/DD8D6As/on8MPy2Z
DD/CQA0/2yUNPx0wCz+SRgw/UGMMPzSdCz92vww/DQ8MP39QDD/Wagw/F78MP8k9DD9fPww/
6yIOP6JgDD8yWQ0/MdQMP50oDD+edQw/IYINP1bKDD8A7gs/4AINP4u/DD9DYAw/AxcMP9R/
DT8ztQw/0S0OP9g1DT/5ug0/oigNP0YHDj+ajQ0/3jwNP+LvDj+aqQ4/PnUMP+ZbDT8RxA0/
qTMNP0VxDT8xVw4/Km0NPyE9DD/Y9g0/hsQNP9bNDT/1jw4/ORQOP8MlDj9Byw0/SPENPxvZ
DT9gGA4/b/0NPxrODT86Ag4/Q0YNP2GJDT8Hjw0/D+kNP6xdDj/NBg8/U5kMP0jRDT8ZZQ0/
EEYOPyPHDT/W7A0//9cMP7uIDj8XbQ4/0SUOPxI/DT+d0Q4/CFoOP8cODT/xRg4/4+QOP0iD
Dj+LWg4/YzEPP239Dj8g1w0/+ywOP4xLDj8WeRA/qtoOP7OwDj/n/A0/SVYOP11EDz8EWQ8/
Kq8NPxXmDj+w2Q4/dsEOP5hnDj/WEA4/rhYOP9Z7Dj8kVQ4/ZfEOPx0vDz/L3Q4/CQoOPw4Z
Dz9wqQ8/29EOPzsWDz8CJg8/mw0PP0XqDj+hIQ8/Cp4PP+LvDj+LgQ4/uZ8PP/CcDz9WjQ8/
AC8PP6RQDz93IQ8/fbYQP8W1Dj9Adw8/9WAPP8j7Dj8fFg8/SusOP/gtDz80hQ4/Oi8QPwSH
Dj+PCBA/AAkPP4FADz8GJxA/xAIQP319Dz8eVxA/jfAOP1e9ED9fjBA/ivMPP/gaDz8p5A8/
cD4OP8WeDj93oBA/wFwQP2FtDj+jsA8/NakPPxxADz9G8g8/G8EQP8lHDz9/2w8/UwMQP7bZ
Dj+K5w8/jzkPP9WMDz8BcRA/HN4OPxZhDz/uzRA/3IcQPxwGET+Xzw8/ncQPPxJMDz+5UxA/
nUwPP+GvED8qZA4/CNUQP1OpED/Bvw8/aeQPP++7ED+qdg8/ikgQPwfQDz88SRA/UcoPP1Rz
ED/vrw8/n7ESP39lET96wg8/yQYQPwytED/tiRA/ZiwQP1OoDz/htxA/kP8QPwvxET9NZhE/
+eQQP89DED/t8xA/CagPP+i6ED801RA/doARP044ET/q9BE/6wARP5peET/8aw8/SXoQP0fe
Dz9OKhE/n6sQP4a6ED9JyRA/cDoQP2rdET8kzBA/cXAQP6IwET/W+w8/K7oRP6FtED9a3RE/
z4QRP9CWED8RiRA/mGQRPwwRET+GnRA/+3ARPyeeED+pWBE/+6sQP+sAET/VyxE/ugcRP3tL
ET9CjhI/9k8RP4wnET+yqRE/vfUQP2Z4ET9AahE/9qgRP08zET+hXRI/P9ASP13yEj9jJRE/
18cRP9PsET+6ChE/SagRP3PAET946hE/dT0SP+yhET8XbRI/tHoRPzIHEj935xE/amcSP2yD
ET+jnBI/BFASPz1bEj8r7RI/Rf4RP5R7Ez9HLBI/pcIRPwADEz+oMxI/OrESP+h0ET8VkBI/
iZoRPxhUEz8iWBI/tCQSP/jAEj8QpBI/1OMRP5diET9PDBM/xEASPxaoEj+Y+BI/OtoRPyEn
Ez+AABI/bswSP2V3ET/DHBM/SNwRP5H+Ej+LUBI/J0YTP8kVEz9mWxM/ZmoSP+e8ET/ubxI/
c80RP6+mEz9K8hI/FWcSP/NQEz9ZnxE/mUQTP9uzEj+FXBI/mHYTP2XPET/lthI/acwTP6bB
Ej8KbxI/M2cTP+FcEj96zRI/ym8SP/IVFD8YchI/lZcTPx/cEj8+hRI/w4ESP/qaEz+A5hE/
dzQTPz1zEz/J/xI/tfwTP2HVEz9IaRI/7cETP+KlEj/M2hQ/QOkTPweYEz90ThQ/XFwSP4tf
Ez936BI/6g8TPwv0Ej+mSBQ/wFQTP2VUEz8svRM/584TP8u5Ez/azxI/2P0SP4DfEj++QxU/
nqoSP4qGEz+DKBM//dsSP5Y8FD9RixM/t1gUPxgMFD93KxM/RmsTPy54FD/yBhQ/AkoUPyf6
Ej/tqBM/qvgSP05GFD95CRQ/HBYUPw3ZEj+QJBQ/pjYUP5alEz/yJxQ/G4QUP6/IFD/H8xU/
NvMTP+wcEz/Q5BQ/27wUP1LDEz9X7hI/GkIUP5BfFD91qhQ/dKkSPzU+FD/XCxQ/6OQSP+bd
FD/WTBQ/WvsTP3bvFD8pdxQ/Sm0UP/eYEz+CPRQ/WLgTPz13FT+lmBQ/zG0TP+h1FD+SEhQ/
slQUP6r8Ez8tlxM/hAQUP2KoEz8npRQ/GZQUP4xBFT+oXRU/7dUTP5NKFD9oMxU/cQEVP3OA
Ez82txQ/IOMUP2+iEz8hqhU/GBAVP1A+FD/54BM/5xsVP5tSFT8t7BQ/lFoUP1JpFD9udRU/
mVcVP3JxFD/TFRU/te0UPzhXFD99FhY/qz8UP0hcFT9syxM/lmwVPzcDFD/6WBU/8i8VP2Zi
FT/QphU/PE0VP5ioFT/wnBQ/UyEWPyLkFD/lEhQ/eMsVP/awFT+GURY/mooUP2DjFD96lBM/
vsgUP5BUFT+94RQ/k/kUP+JUFD9G8hQ/IzcWPyIAFT+J4hQ/c60VPwb7FD8s9xQ/XZsUP0jf
FD+f8hU/A2EUP3zdFD8zuxU/44IVP3oNFj+8wxQ/YBEVPxEBFj8JNxU/LxcVP0xvFT8LXxU/
GKcUP5dNFT8E+xQ/DJwUP6v/FT+8ExU/yroVP1yZFD+FZBY/cqMUP4uyFD+biRY//J4VPzXE
FT+C8BU/DTEVP2cKFT9AKBY/8O8WPzhEFj9ggxU/Ed0UP4lrFj+FeRc/CX8VPyGkFj/XdBY/
f7wVP+PpFD9/tBY/7tEVP+67FT/JsBU/XywWP0LbFD/KdxY/SzAVP5VbFj/wbhU/l1MWP46g
Fj+9zRY/hJ8VPz8pFj86FRY/o3sVP37xFj/tdhY/ydUVPwPEFT9ZbhU/i9wVP2KiFT9GAxY/
YGAWP5WRFT/lLxY/Rd4WP9fHFT+JuxY/ihwWP+nUFD8hgRc//p0VP9aOFz8V1BU/aPIUP4x4
FT+D8RY/CfYVP5F4Fj80+xU/EP8WP/SzFj8KTxU/SQMXP0wbFz+raxU/AXgWP7NmFj//DhU/
RAEYP+9kFz/kBxY/hfAWP4DXFT+gARY/F30XP4s+Fz+ejRY/wWkWP53mFT+N2xU/YUoWP/DZ
FT9A/hU/yYIWPwt8Fj+c1xU/2/8VP+95Fj+JGhc/92YXPygqFz9niBc/vxkXP4LBFj/1Cxc/
r1EXPxWkFj8b7RY/aJMWP0n/Fj/ZCRc/6VAWP5EQGD8u5xc/0sUWP+H8FT9MtBY/CysXPzZb
Fz+CbBY/fhgYP+ybFz84txc/srEXP2BtFz+7+xc/6c4VP40fFj+I5Rc/lRcWP2zEFz/JmBY/
rMkWP0NtFz8Fxhc/EhMYP086Fz/Iixg/g9QXP3mIFz9b7Rc/ZDoXP4/BFz/SsRc/tTkXP90c
Fz+8xRY/rHMXP/Z6Fz/0mhc/S8cYP+aPGD9AohY/UFcXP69JGD+tHhc/ixUWPzysFz/b7xY/
opwWP0MVGD/z2Bc/3SkYP6bkFj+HZxg/5KIXP6U4GD/y1Rc/</AssayYData></Step><Step><CommonData><SampleLocation>1</SampleLocation><SampleID></SampleID><SampleGroup></SampleGroup><SampleInfo></SampleInfo><SampleRow>A</SampleRow><SamplePlate>1</SamplePlate><WellType>BUFFER</WellType><Concentration>-1</Concentration><ConcentrationUnits>µg/ml</ConcentrationUnits><MolarConcentration>-1</MolarConcentration><MolarConcUnits>nM</MolarConcUnits><MolecularWeight>-1</MolecularWeight><Temperature>30</Temperature><StartTime>5104897</StartTime><AssayTime>180</AssayTime></CommonData><FlowRate>600</FlowRate><StepType>DISASSOC</StepType><StepName>Dissociation</StepName><StepStatus>OK</StepStatus><ActualTime>179.999</ActualTime><CycleTime>0.2</CycleTime><AssayXData Points="900">6j/2RFBG9kS3TPZEHVP2RIRZ9kTqX/ZEUGb2RLds9kQdc/ZEhHn2ROp/9kRQhvZEt4z2RB2T
9kSEmfZE6p/2RFCm9kS3rPZEHbP2RIS59kTqv/ZEUMb2RL/M9kQd0/ZEhNn2ROrf9kRI5vZE
t+z2RB3z9kSE+fZE6v/2RFAG90S3DPdEHRP3RIQZ90TqH/dEUCb3RLcs90QdM/dEhDn3ROo/
90RxRvdEY033RB1T90R7WfdE6l/3RFBm90S3bPdEHXP3RHt590Tqf/dESIb3RLeM90Qdk/dE
hJn3ROqf90RQpvdEt6z3RB2z90R7ufdE6r/3RFDG90S3zPdEHdP3RITZ90Ti3/dEUOb3RLfs
90QV8/dEe/n3ROr/90RQBvhEtwz4RB0T+ESEGfhE6h/4RFAm+ES3LPhEHTP4RIQ5+ETiP/hE
UEb4RLdM+EQVU/hEe1n4ROpf+ERQZvhEr2z4RBVz+ESEefhE4n/4RFCG+ES3jPhEFZP4RISZ
+ETqn/hEUKb4RL+s+EQds/hEe7n4ROK/+ERQxvhEr8z4RB3T+ER72fhE4t/4RFDm+ES37PhE
HfP4RHv5+ETq//hESAb5RK8M+UQVE/lEhBn5ROof+URIJvlEtyz5RBUz+USEOflE4j/5REhG
+US3TPlEHVP5RHtZ+UTiX/lEUGb5RK9s+UQlc/lEe3n5ROp/+URQhvlEt4z5RHeT+USEmflE
6p/5RFCm+USvrPlEHbP5RHu5+UTqv/lE3Mb5RLfM+UQV0/lEhNn5ROrf+URI5vlEt+z5RBXz
+USE+flE4v/5REgG+kSvDPpEFRP6RHsZ+kTqH/pEUCb6RLcs+kQVM/pEhDn6ROI/+kS7RvpE
r0z6RB1T+kSEWfpE6l/6REhm+kS3bPpEHXP6RHt5+kTif/pESIb6RK+M+kQdk/pEhJn6ROKf
+kRIpvpEt6z6RB2z+kR7ufpE4r/6REjG+kSvzPpEHdP6RITZ+kTi3/pESOb6RK/s+kQV8/pE
hPn6ROr/+kRQBvtErwz7RB0T+0SEGftE4h/7RFAm+0SvLPtEHTP7RIQ5+0TiP/tEUEb7RK9M
+0QVU/tE/ln7ROJf+0RIZvtEt2z7RB1z+0R7eftE4n/7RFCG+0SvjPtEFZP7RHuZ+0Tin/tE
Wab7RLes+0QVs/tEe7n7ROq/+0RIxvtEt8z7RBXT+0R72ftE6t/7RFDm+0Sv7PtEFfP7RHv5
+0Ti//tESAb8RK8M/EQVE/xEexn8ROIf/ERIJvxEryz8RBUz/ER7OfxE6j/8REhG/ESvTPxE
FVP8RIRZ/ETiX/xEUGb8RLds/EQdc/xEe3n8ROJ//ERIhvxEr4z8RBWT/ER7mfxE6p/8REim
/ESvrPxEHbP8RCe6/ETqv/xESMb8RK/M/EQV0/xEe9n8ROrf/ERI5vxEr+z8RBXz/ETN+fxE
4v/8REgG/UT4DP1EFRP9RHsZ/UTiH/1ESCb9RK8s/UQVM/1EhDn9ROI//URIRv1Et0z9RBVT
/UR7Wf1E4l/9RFBm/US3bP1EFXP9RHt5/UTqf/1EUIb9RLeM/UQVk/1Ee5n9ROKf/URIpv1E
t6z9RBWz/USEuf1EPMD9REjG/USvzP1EFdP9RITZ/UTi3/1ESOb9RLfs/UQV8/1EhPn9ROL/
/URIBv5Erwz+RB0T/kR7Gf5E4h/+REgm/kS3LP5EHTP+RIQ5/kTiP/5EUEb+RMdM/kQdU/5E
hFn+ROpf/kRQZv5Et2z+RB1z/kSEef5E6n/+RFCG/kS3jP5EHZP+RISZ/kTqn/5EUKb+RLes
/kQds/5EhLn+ROq//kRQxv5Et8z+RB3T/kSE2f5E6t/+RFDm/kS37P5EHfP+RIT5/kTi//5E
UAb/RLcM/0QuE/9EhBn/ROof/0RQJv9Etyz/RB0z/0SEOf9E6j//RFBG/0S3TP9EHVP/RIRZ
/0TqX/9EUGb/RK9s/0Qdc/9EhHn/ROp//0RQhv9Et4z/RB2T/0SEmf9E6p//RFCm/0S3rP9E
FbP/RIS5/0Tqv/9ESMb/RLfM/0Qd0/9Ee9n/ROrf/0RQ5v9Et+z/RBXz/0SE+f9E6v//RCgD
AEVbBgBFjwkARcIMAEX1DwBFKBMARVsWAEWPGQBFwhwARfUfAEUoIwBFWyYARY8pAEXCLABF
8S8ARSgzAEVbNgBFjzkARb48AEX1PwBFJEMARVtGAEWTSQBFwkwARfFPAEUoUwBFW1YARY9Z
AEW+XABF8V8ARShjAEVXZgBFj2kARcJsAEXxbwBFJHMARVd2AEWKeQBFxnwARfV/AEUkgwBF
W4YARY+JAEXOjABF8Y8ARSSTAEVXlgBFipkARcKcAEXxnwBFKKMARVumAEWPqQBFwqwARfWv
AEUoswBFW7YARY+5AEXCvABF9b8ARWrDAEVbxgBFj8kARcLMAEXxzwBFKNMARVvWAEWP2QBF
wtwARfXfAEUo4wBFW+YARYrpAEXC7ABF8e8ARSzzAEVb9gBFivkARb78AEX1/wBFKAMBRVsG
AUWPCQFFwgwBRfEPAUUoEwFFWxYBRYoZAUW+HAFF8R8BRSgjAUVbJgFFiikBRcIsAUXxLwFF
KDMBRVs2AUWKOQFFvjwBRfE/AUUoQwFFV0YBRYpJAUXGTAFF9U8BRShTAUVXVgFFj1kBRcJc
AUX1XwFFKGMBRVdmAUWKaQFFwmwBRfVvAUUkcwFFV3YBRYp5AUXCfAFF9X8BRSSDAUVbhgFF
iokBRb6MAUXxjwFFKJMBRVeWAUWPmQFFwpwBRfGfAUUoowFFV6YBRYqpAUW+rAFF8a8BRVWz
AUVXtgFFirkBRcK8AUXxvwFFJMMBRVfGAUWKyQFFvswBRfHPAUUk0wFFV9YBRY/ZAUXC3AFF
8d8BRSjjAUVX5gFFiukBRcLsAUX17wFFJPMBRVf2AUWP+QFFvvwBRfX/AUUkAwJFWwYCRYoJ
AkW+DAJF8Q8CRSQTAkVXFgJFjxkCRb4cAkX1HwJFKCMCRVcmAkWKKQJFviwCRfUvAkUkMwJF
VzYCRY85AkW+PAJF8T8CRShDAkVXRgJFikkCRb5MAkXxTwJFJFMCRVdWAkWKWQJFvlwCRfFf
AkUkYwJFW2YCRY9pAkW+bAJF8W8CRSRzAkVbdgJFinkCRb58AkX1fwJFJIMCRVeGAkWKiQJF
vowCRfWPAkUkkwJFV5YCRYqZAkXCnAJF8Z8CRSSjAkVXpgJFj6kCRb6sAkXxrwJFJLMCRVe2
AkWKuQJFvrwCRY3AAkUowwJFV8YCRY/JAkXCzAJF8c8CRSTTAkVX1gJFitkCRb7cAkXx3wJF
JOMCRVfmAkWK6QJFvuwCRfHvAkUo8wJFV/YCRYr5AkW+/AJF8f8CRSQDA0VbBgNFjwkDRb4M
A0XxDwNFJBMDRWAWA0WbGQNFvhwDRfEfA0UkIwNFWyYDRY8pA0W+LANF9S8DRSQzA0VbNgNF
kzkDRb48A0X1PwNFKEMDRVtGA0XQSQNFwkwDRfVPA0UoUwNFV1YDRQpaA0XGXANF9V8DRShj
A0VbZgNFj2kDRcJsA0X1bwNFKHMDRVt2A0WPeQNFwnwDRfV/A0UogwNFW4YDRY+JA0XCjANF
9Y8DRSiTA0VblgNFipkDRcKcA0X1nwNFNKMDRVumA0WPqQNFwqwDRfWvA0ViswNFW7YDRY+5
A0XCvANF9b8DRSTDA0VbxgNFj8kDRcLMA0X1zwNFKNMDRVvWA0WP2QNFwtwDRfXfA0VZ4wNF
W+YDRY/pA0XC7ANF9e8DRSjzA0Vb9gNFj/kDRcL8A0Xx/wNFKAMERVsGBEWPCQRFwgwERfUP
BEUoEwRFWxYERY8ZBEXCHARF9R8ERSgjBEVbJgRFjykERcIsBEXxLwRFKDMERVs2BEWPOQRF
vjwERfU/BEUoQwRFW0YERY9JBEXCTARF9U8ERShTBEVbVgRFj1kERb5cBEXxXwRFJGMERVtm
BEWPaQRFvmwERfVvBEUocwRFW3YERY95BEXCfARF9X8ERSiDBEVbhgRFiokERb6MBEX1jwRF
JJMERVuWBEWKmQRFwpwERfWfBEUoowRFW6YERYqpBEXCrARF9a8ERSSzBEVbtgRFj7kERcK8
BEX1vwRFKMMERVvGBEWPyQRFvswERfXPBEUo0wRFW9YERYrZBEXC3ARF9d8ERSTjBEVX5gRF
iukERb7sBEX17wRFKPMERVv2BEWP+QRFwvwERfX/BEUkAwVFVwYFRY8JBUXrDAVF8Q8FRSQT
BUVbFgVFjxkFRcIcBUX1HwVFKCMFRVsmBUWKKQVFviwFRfUvBUUkMwVFVzYFRY85BUW+PAVF
9T8FRShDBUVbRgVFikkFRb5MBUVLUAVFKFMFRVtWBUWPWQVFwlwFRf1fBUUkYwVFV2YFRY9p
BUW+bAVF9W8FRShzBUVbdgVFj3kFRb58BUXxfwVFJIMFRVeGBUWKiQVFvowFRfGPBUUkkwVF
V5YFRYqZBUW+nAVF+Z8FRSijBUVXpgVFiqkFRcKsBUX1rwVFKLMFRWS2BUWKuQVFwrwFRfG/
BUUkwwVFV8YFRYrJBUXCzAVF9c8FRSTTBUVX1gVFj9kFRb7cBUUS4AVFKOMFRVvmBUWP6QVF
vuwFRfXvBUUk8wVFW/YFRYr5BUW+/AVF8f8FRSQDBkVbBgZFigkGRb4MBkX1DwZFJBMGRVsW
BkWPGQZFvhwGRfUfBkUkIwZFWyYGRaMpBkW+LAZF8S8GRSgzBkVXNgZFijkGRcI8BkXxPwZF
KEMGRVdGBkWKSQZFvkwGRfFPBkUkUwZFV1YGRYpZBkW+XAZF</AssayXData><AssayYData Points="900">mRIYP8RFGD8xERk/kz0ZP8Y5GT9znxo/0WQaP7UFGj+M2Ro/yx4bP7HNHD/GQhs/1HwcP0kL
HD8cChw/8PcbP+OfGz+YEhw/QQwdP5owHD+oABs/hp8bP5uZGz9ImBs/tXgdP+DhGz//1Rs/
65kcPxhlHD8sHBw/bIkdP4viGz9bphw/D2obPzyaHD9BFhw/fMgbP3j8HT8GNB4/PgIdP6QL
HD9wihw/DVQcP+a0HT8eBB0/DgQdPxdYHT+8IRw/TUkcPwNlHD9Vgx0/rC0dPxzjHD/4Uxs/
I3AcP5qEHD+WKxw/RTccP5dDHT/1HBw/jPQbPzrBGz+mORw/zKAcPzQhHT+/wxw/d9IcP/t1
HT+i8hw/O+8bP+QCHT/opB0/yUEcPzvMGz+whxs/f4YcP1awGz8hdxw/+bcdPxEgHT86exw/
YMkcP8PNHD8dzxw/xIocPy52HD+VRB0/abgcP5PGHD8lkBw/kSEcPzIQGz8dsBs/xM4cPxSl
Gz/ilRw/zhkcPxwZHT+WcBw/DL4cP3LYHT/ZcRw/ssgbP+cUHD+ECB4/P+AdP/c1HD++nRw/
SEscP/4THD8chBs/uJ4cPz0jHD+deRs/m30cP59BGz+MShw/RjccP7qNHD+4FB0/GrobP7Gv
HT8gpxw/agMbP8LWHD/0nRw/RQ8eP8SfHD+pXxw/0YQbPx8YHD+JKh0/6GYcP8PTHD9VqRw/
1oMcP0DsGz9SSxw/x8AcPwGuHD94Cx0/hXYdP3BMHD+BTx0/0jwdP/asHD9Pch0/VFobP907
HT9n/hw/Dx4cP97gGj8ycxw/sEscP/gQHD+6Ah0/4oEdP81GHT/IQR0/E2McP9UKHD98Fh0/
Pn4cP+7RHT/NeRw/piccP64EHT82lBw/dVwcP1E2HT/9UBs/ftscP4qcGz++0Rs/0+EbP26f
HD9hcRw/eGUdP39CGz/X4R0/GI0dPwPdHT84QR0/7i4dP3WuHT9agRs/BB4cP6HDHD/lZR0/
gigcP+ncHD+Owhw//5YbP3VMHD82kRw/L/4cP520HD8r4R0/oK0dPxJDHT9G7R0/rrYcP/oG
HD8GHB0/kQAdP3nCGz/vRR0/ae8dP/6ZGz8qbB0/zoscP5rEHD83hRw/h8IbP8KWHD8KHxw/
IsoeP/9fHD//8R0/au4cP53gHT+icBw/aoMcP1tuHT8zjR0/anwdP4kJHT+/9Bw/yuQcP3ok
HT9lYh4/IqUcPxfrHD9GWR0/iXYdP86+HD+BFB0/gE0cP55UHT+XdR0/jrwcP0k9HT8WDB0/
keIbP1RFHT8Hrh0/MwMdP0JcHT9pXx0/IX0cPxDaHT9sTh0/1QgdPznqHD8zvR0/NtAcP1qy
HT/dZR0/iSUdP3bTHT/AGh0/uj4dP8h/HT9YURw/fu0cP6YNHj+L0Bw/vpUcP0OrHT/HCR0/
3EIdPwebHT/vOR4/2LkeP5bbHD9Y0h0/jCkfP6QUHj/wAR0/cpodP1yPHT9IXR0/+8sdP7zZ
HD87bx4/uEwdP474HT8J8R0/QLsdP4zyHT8qNh0/OEUeP8xYHT8uox4/BcUeP5jOHT/PxR0/
UeUeP697HT9gfh4/zhEeP5yQHj+qsh0/flceP+2WHj/6NR0/hWUdP0XKHD81Ex8/dUcdP69i
Hj9hpR0/AuMeP6r5HT8ich4/X2EdP2ttHT8HWB0/kjIeP+hIHj8VvB0/tOkdP2dyHT+YXx4/
F1sePwijHT84yR0/D3gePzQjHT/RMh4/8vcdPzMzHT9pKB0/Yb8ePx7UHD+FAR8/4J4ePzHE
Hj9X3B0/77EeP2mPHT+Tyh4/9o8dP7LGHj85lx8/3UQePx8JHj/pcx0/SrQeP/AhHz9anB4/
gykfP7zrHT9mUB4/AewcP1FvHj/wmR8/79MeP4IDHz9A9B0/O8MePza2Hj99WB8/KX4eP98E
Hz8pyx0/yx0fPwGjHj9bdB0/LeAdPyMZHz8ltB4/ctgdP31ZHj8plR0/D3QePxjWHj8KKR4/
q6kgPyNeHj+ANh4/OIweP6CeHj+WzB4/8R8fP/bpHj8EnB4/x5QfP5XtHz8uKB4/Q9YfP5vE
Hj/umx8/RkkfP6iLHz9Ajh4/ZgMfP5JcHj9DSCA/fu8eP8Q9Hz+jEB4/ShofP6KKHj8kfx4/
xS8fP5BHHz8UESA/ZYAfP3aTHz+7ox8/WB4fP6q1Hz+Rix4/rGcfPz0MHz/cDh8/EhEfP5tN
Hz9Q1h8/J2sfP6YNHz+H+x4/+3AfPy7YHz+Ksx4/YqceP91MHz83GR8/sQkgP0GzHz9zUiA/
US0gP+l2Hz+otR8/KQQfP722Hj/FvR8/ZI0fP4nEHz/fWh8/ugQgPwQ3Hz9uCx4/aKofPxiZ
Hz8FDCA/BqIeP7UMHz/mFSA/mFIfP2ZRHz9RgyA/qfEfP0+dHj81Wx8/NHMfPyq+Hj9TZx8/
JA8gPwqKHz8fFCA/OcgePy4KID9iLB8/irQgP6AsHz93DSA/pMMeP/dJID9/NiA/+JcfPxra
ID/k2B8/spkfP0ghHz+gjB8/BKQfP76oHz+h3x4/5k4fP9rDHz9tpR8/FXgeP90mHz9+9B4/
+XMfP0LOHz9VwyA/G+sgP7e0Hz8L0B8/W+UhPwSWHT9DtCA/ZYIgP61kID+D+h8/ehAhP3Z2
Hz/2TR8/hZofP/E4ID/UYx8/26EgPy7rHj8eih8/jychP6HqID8SgiA/j/AfPyLmID/gnCA/
VPAeP1rwHj+WAyA/wisfP2BiID+Y4B8/4eYgPxwiIT8owSA/BtMgP64LHz/RkyA/zZgfP294
IT9zaSA/q8ggP2+CHz8r6yA/m50gP++gHz9bViA/uacePxwIIT/RviA/NB8gP8eCIT8DXSA/
I1MgP7z7Hz9QeSA/dXMhP+qtID9glyA/OfcfPzf/Hz9vySA/P+sfP1HjID8AUyA/73ohP5lJ
ID86eh8/CqggP7ynID+iIyA/EakgP+VYHz9veh8/3BggP4OaIT8zPSI/3T0hP1LTID9/+CA/
H0ggP8KHIT+GoyA/g7shP1eUIT86qB8/iq4gP0g1IT8uuSA/NSUgPx/YHz9LDiE/nJ0hPy+l
Hz+qKyA/8zIhP2tDID+AQSA/tdYgP+EaIT/XRCE/rHMhP3FQIT9IjyE/tOggP6WSIT884yE/
ZqIhPxVQIT+zIyE/OPsfP5aXID89VSA/x7MgP9VAIT9jTiE/DfchP0zOID9WMyA/TtAgP0an
IT8meCI/vwEhP7GNIj8OMyE/WmIiP5Z0IT+1RyA/5TkiP12xIT8Kmh8/Xe8gP/zRIT8KaSE/
bK0fPw7fIT8cViE/jnUhPyakIT88eCE/cgUhP5/nID9KpSE/KuMhPymZIT/IjyE/veshP6d4
IT9o+iA/ss8fPzcNIT/dTR8/6vMgP0b9Hz/gDCI/9MkgP/pRIT8UoiE/EhsgP4jxIT8YciA/
Df8gP06bID+RaSE/JQ8hPyZZIT/rYiE/EqkhPwDUIj+DLyE/Ep4hP1ajIT8KSyE//xAhP/YQ
ID+5lCE/pKchPwNlIT8SkCE/8iYhPzFGIj99iSI/0LYhP0hYIT/isSA/uAUiP9LqIT+6zCA/
jyYiP0f5IT83tSI/QzAiP8++IT+RNCE/OaUgP+0LIz9huSA/1J4hP195IT9s6CA/hNshP6Yy
Ij+stSE/ATUiP4O1IT8ALyE/5mghP8nVIT+uuSE/ySYhP4goIj8w2yA/lIQgPy22IT8wPiE/
HisiP79yIj90FCI/j/sgPwjTIj8dciI/VlAhPwSVIj9eXCE/8U8hPzZeIj98UyI/KgYiP4+I
IT8geyE/q7QhP0XZIT96ciI/FGMiP10nIj+jTyI/3qQiP8QoIj+w1iI/VsghP2eCIj/g6iE/
AHQiP2btIT+4DSI/KmshPwJDIT8S2iE/bPcgP75gIj8hlSI/ikwhP1BHIj+RKiM/2SwhPxR3
Ij8WoiI/JU0iP7REIj9awiE/6C0iP05XIj9cFCI/XsIiPwN5Ij/vrSI//kUiP9u4Ij/MMCI/
rpAiP0fDIj+VTiI/czkiPx5fIj/C/SE/Uj8iP3O2IT+smSM/XXEiP216Ij8GRiM/RxcjP4Xg
IT+4DiI/KhYiP79eIj/BUSI/4FAiP6wCIz8PUyI/caciP3BdIj8jcyI/TqQiP/bnIj+abiI/
YAAjP61CIz8cJiM/8xwiP53xIj9UUSI/iRsjP7J8Ij+ZyyE/iqYiP4UXIz+uZCM//ssiPyU2
Iz+c4CI/OngiPx3eIT+ZMyM/cq4iP1YEIz+0pSI/72MjP4qmIj/5AyM/oPMiP397Ij8iWiE/
uS8iPzHxIT9iMiI/aCgjPzUNJT8xgSM/JN0jP4fXJD/cFCQ/KIwiP+l+Ij+g+iI/e0UiPx+f
Iz9CsCI/HNkiP/qEIz+ZvSI/Y9YjP7EmJD+A6iI/8tYiP72UIT8jqyI/veQiP6ndIT+iNSM/
Wo0jP1EZIz+ClSE/Sy0jP6yyIj8VjSI/zpokP9lXIj9QhSM/BxojP+CoIz8H6yI/B4AjP6Ry
Iz9G/SI/ag8iP9hhIz8nDyM/3oEjP/3cJD+6MyQ/u2kiPzr/Ij8ZIiM/XvIiP0ecIj+VOiQ/
8XUjP5QgIz+vfCM/fysjP/mwIz/HOSI/BZAjP2veIz9bWCM/ijwjP658JD/LpCQ/H9QiP0px
Iz+5dCM/qnEkPw/sIj/WhSQ/MwwjP6qeIz+2qiM/DY0jPwJ/Iz+HjCM/BlgjP7O/Iz+HFiM/
HwskP85EIz8MPCQ/rScjP91jJD+p+CM/P0kjPxliJD/DSSU/</AssayYData></Step><Step><CommonData><SampleLocation>11</SampleLocation><SampleID></SampleID><SampleGroup></SampleGroup><SampleInfo></SampleInfo><SampleRow>A</SampleRow><SamplePlate>1</SamplePlate><WellType>REGENERATION</WellType><Concentration>-1</Concentration><ConcentrationUnits>µg/ml</ConcentrationUnits><MolarConcentration>-1</MolarConcentration><MolarConcUnits>nM</MolarConcUnits><MolecularWeight>-1</MolecularWeight><Temperature>30</Temperature><StartTime>5294603</StartTime><AssayTime>5</AssayTime></CommonData><FlowRate>1000</FlowRate><StepType>KREGENERATION</StepType><StepName>Regeneration2</StepName><StepStatus>OK</StepStatus><ActualTime>5.00005</ActualTime><CycleTime>0.2</CycleTime><AssayXData Points="25">8V8GRSRjBkVXZgZFi2kGRb5sBkXxbwZFJHMGRVd2BkWLeQZFvnwGRfF/BkUkgwZFV4YGRYuJ
BkW+jAZF8Y8GRSSTBkVXlgZFi5kGRb6cBkXxnwZFJKMGRVemBkWLqQZFvqwGRQ==</AssayXData><AssayYData Points="25">8BhPwCscWsBVBGHA7N5lwL+BasAnyW3AR4xwwJPOc8BpRXXAyZp3wFIiecDlonrACUB8wNvt
fcC0t37AQBGAwDWQgMCg/oDAkoiBwHwVgsDZdoLAnfiCwC1Eg8CvloPAUsSDwA==</AssayYData></Step><Step><CommonData><SampleLocation>12</SampleLocation><SampleID></SampleID><SampleGroup></SampleGroup><SampleInfo></SampleInfo><SampleRow>A</SampleRow><SamplePlate>1</SamplePlate><WellType>NEUTRALIZATION</WellType><Concentration>-1</Concentration><ConcentrationUnits>µg/ml</ConcentrationUnits><MolarConcentration>-1</MolarConcentration><MolarConcUnits>nM</MolarConcUnits><MolecularWeight>-1</MolecularWeight><Temperature>30</Temperature><StartTime>5310925</StartTime><AssayTime>5</AssayTime></CommonData><FlowRate>1000</FlowRate><StepType>KREGENERATION</StepType><StepName>Regeneration2</StepName><StepStatus>OK</StepStatus><ActualTime>4.99907</ActualTime><CycleTime>0.2</CycleTime><AssayXData Points="25">8a8GRSCzBkVTtgZFh7kGRbq8BkXxvwZFIMMGRVfGBkWHyQZFuswGRe3PBkUk0wZFU9YGRYfZ
BkW+3AZF7d8GRSDjBkVX5gZFi+kGRb7sBkXt7wZFIPMGRVP2BkWH+QZFuvwGRQ==</AssayXData><AssayYData Points="25">rHBMPu/Fcz63SYw+UE6cPlkRpz442q4+pgm6PiDUvz4j0sY+PszKPm3p0D6NhNI+KfrUPv5I
2T58yNo+HRHhPh7/3z6ckuI+MX/kPjy45z65TOk+TEnpPlaE7T6q5O0+Lk3uPg==</AssayYData></Step><Step><CommonData><SampleLocation>11</SampleLocation><SampleID></SampleID><SampleGroup></SampleGroup><SampleInfo></SampleInfo><SampleRow>A</SampleRow><SamplePlate>1</SamplePlate><WellType>REGENERATION</WellType><Concentration>-1</Concentration><ConcentrationUnits>µg/ml</ConcentrationUnits><MolarConcentration>-1</MolarConcentration><MolarConcUnits>nM</MolarConcUnits><MolecularWeight>-1</MolecularWeight><Temperature>30</Temperature><StartTime>5327335</StartTime><AssayTime>5</AssayTime></CommonData><FlowRate>1000</FlowRate><StepType>KREGENERATION</StepType><StepName>Regeneration2</StepName><StepStatus>OK</StepStatus><ActualTime>4.99907</ActualTime><CycleTime>0.2</CycleTime><AssayXData Points="25">7f8GRRwDB0VTBgdFgwkHRboMB0XtDwdFLBMHRU8WB0WDGQdFthwHRekfB0UcIwdFTyYHRYcp
B0W2LAdF6S8HRRwzB0VPNgdFgzkHRbo8B0XpPwdFHEMHRU9GB0WDSQdFtkwHRQ==</AssayXData><AssayYData Points="25">xvRpwPMscsCWFnbAc9l4wIsqe8Bnx3zAROV+wOwngMAxhYDAAv6AwAp6gcA4BoLAg0CCwOWu
gsCBHoPAdlyDwG3Ag8CM+IPARQyEwLuuhMBy4oTAOAyFwOFEhcABW4XA7Y6FwA==</AssayYData></Step><Step><CommonData><SampleLocation>12</SampleLocation><SampleID></SampleID><SampleGroup></SampleGroup><SampleInfo></SampleInfo><SampleRow>A</SampleRow><SamplePlate>1</SamplePlate><WellType>NEUTRALIZATION</WellType><Concentration>-1</Concentration><ConcentrationUnits>µg/ml</ConcentrationUnits><MolarConcentration>-1</MolarConcentration><MolarConcUnits>nM</MolarConcUnits><MolecularWeight>-1</MolecularWeight><Temperature>30</Temperature><StartTime>5343623</StartTime><AssayTime>5</AssayTime></CommonData><FlowRate>1000</FlowRate><StepType>KREGENERATION</StepType><StepName>Regeneration2</StepName><StepStatus>OK</StepStatus><ActualTime>5.00005</ActualTime><CycleTime>0.2</CycleTime><AssayXData Points="25">6k8HRRlTB0VMVgdFhFkHRbdcB0XmXwdFHWMHRUxmB0WAaQdFt2wHRepvB0UdcwdFUHYHRYR5
B0W3fAdF5n8HRRmDB0VMhgdFhIkHRbeMB0XmjwdFGZMHRVCWB0WEmQdFt5wHRQ==</AssayXData><AssayYData Points="25">x3OOPonInz64n7Q+/DTHPnfJ0j5iM9s+gA/iPhoD6z6+LPA+ulz1PvGU+D4DrP0+OikBP4qY
Aj/SFQQ/9QYFP3oBBT8p9gg/eyIJP0LTCT+jVws/vdEMP5l2DD/cDA0/gUwNPw==</AssayYData></Step><Step><CommonData><SampleLocation>11</SampleLocation><SampleID></SampleID><SampleGroup></SampleGroup><SampleInfo></SampleInfo><SampleRow>A</SampleRow><SamplePlate>1</SamplePlate><WellType>REGENERATION</WellType><Concentration>-1</Concentration><ConcentrationUnits>µg/ml</ConcentrationUnits><MolarConcentration>-1</MolarConcentration><MolarConcUnits>nM</MolarConcUnits><MolecularWeight>-1</MolecularWeight><Temperature>30</Temperature><StartTime>5360122</StartTime><AssayTime>5</AssayTime></CommonData><FlowRate>1000</FlowRate><StepType>KREGENERATION</StepType><StepName>Regeneration2</StepName><StepStatus>OK</StepStatus><ActualTime>4.99907</ActualTime><CycleTime>0.2</CycleTime><AssayXData Points="25">6p8HRRmjB0VMpgdFgKkHRa+sB0XirwdFFbMHRUy2B0WAuQdFs7wHRea/B0UVwwdFSMYHRYDJ
B0WvzAdF4s8HRRnTB0VM1gdFfNkHRa/cB0Xi3wdFGeMHRUzmB0V86QdFs+wHRQ==</AssayXData><AssayYData Points="25">UOVqwEkFccAvu3TABn13wHjMecDVcXvAEYF8wEnAfcDl4X7ACgGAwE89gMA9mIDAQfKAwB1P
gcDBo4HAVMKBwDIRgsC5b4LAcrCCwPK7gsAD/4LAyTaDwFiIg8Dao4PA3c2DwA==</AssayYData></Step><Step><CommonData><SampleLocation>12</SampleLocation><SampleID></SampleID><SampleGroup></SampleGroup><SampleInfo></SampleInfo><SampleRow>A</SampleRow><SamplePlate>1</SamplePlate><WellType>NEUTRALIZATION</WellType><Concentration>-1</Concentration><ConcentrationUnits>µg/ml</ConcentrationUnits><MolarConcentration>-1</MolarConcentration><MolarConcUnits>nM</MolarConcUnits><MolecularWeight>-1</MolecularWeight><Temperature>30</Temperature><StartTime>5376719</StartTime><AssayTime>5</AssayTime></CommonData><FlowRate>1000</FlowRate><StepType>KREGENERATION</StepType><StepName>Regeneration2</StepName><StepStatus>OK</StepStatus><ActualTime>4.99907</ActualTime><CycleTime>0.2</CycleTime><AssayXData Points="25">6e8HRRTzB0VL9gdFf/kHRbL8B0Xl/wdFGAMIRUsGCEV/CQhFsgwIReEPCEUYEwhFRxYIRX8Z
CEWyHAhF4R8IRRgjCEVHJghFfykIRbIsCEXlLwhFFDMIRUc2CEV/OQhFsjwIRQ==</AssayXData><AssayYData Points="25">BbbTPjmW6z6WnPs+U+kDP7e3CD/twQw/TPwPPwO0FD972RY/tCMYP8DDGj95sRs/RhgdP3wo
ID8thSE/BJIiP+qQIz/fJiU/syEoP16JKD/hnSc/pP4pP5S8KT9uNyo/Xw8sPw==</AssayYData></Step></KineticsData></ExperimentResults>
