# Supplementary material for: Functional development of a V3/glycan-specific broadly neutralizing antibody isolated from a case of HIV superinfection
Source: eLife. 2021 Jul 15;10:e68110. doi: 10.7554/eLife.68110 (PMC8376252; doi:10.7554/eLife.68110)
Supplement: Figure 2—source data 2. [file elife-68110-fig2-data2.zip › QA013.2 Dbl Ref BLI_2020.05.29/Mat_Gmat-L0_LatestInt_Naive_2020.05.29/Experiment_1/Misc. Files/200529_013.frd]

<?xml version="1.0" encoding="UTF-8" standalone="yes"?>
<ExperimentResults><ExperimentInfo Name="Experiment_1"><ExpDescription></ExpDescription><RTDVersion>2.0</RTDVersion><RunID>809C558C-8749-4348-9657-4DD3D69888F3</RunID><ExperimentType>KINETICS</ExperimentType><ExperimentSubType>KBASIC</ExperimentSubType><StartDateTime>2020-05-29T13:28:02</StartDateTime><MachineName>886RGX1</MachineName><UserName>Labuser</UserName><LotNumber></LotNumber><PlateName>200529</PlateName><PlateName2></PlateName2><SensorName>E2</SensorName><SensorPlate>1</SensorPlate><SensorType>AHC (Anti-hIgG Fc Capture)</SensorType><SensorRole>LIGAND</SensorRole><SensorInfo></SensorInfo><WritingSW>DataAcquisition.exe 11.1.2.24</WritingSW><InstrumentType>OctetRED96</InstrumentType><InstrumentSerial>FB-50183</InstrumentSerial><InstrumentFW></InstrumentFW><IntegrationTime>2.9</IntegrationTime><DSPType>CPF</DSPType><DSPStitching>1</DSPStitching><HasManifest>1</HasManifest><InfoHash>764930006</InfoHash></ExperimentInfo><AssayParamsInfo/><KineticsData><Step><CommonData><SampleLocation>1</SampleLocation><SampleID></SampleID><SampleGroup></SampleGroup><SampleInfo></SampleInfo><SampleRow>E</SampleRow><SamplePlate>1</SamplePlate><WellType>BUFFER</WellType><Concentration>-1</Concentration><ConcentrationUnits>µg/ml</ConcentrationUnits><MolarConcentration>-1</MolarConcentration><MolarConcUnits>nM</MolarConcUnits><MolecularWeight>-1</MolecularWeight><Temperature>30</Temperature><StartTime>2690685</StartTime><AssayTime>30</AssayTime></CommonData><FlowRate>1000</FlowRate><StepType>BASELINE</StepType><StepName>Baseline</StepName><StepStatus>OK</StepStatus><ActualTime>30</ActualTime><CycleTime>0.2</CycleTime><AssayXData Points="150">AAAAAM3MTD66Scw+EFgZP0SLTD93vn8/1XiZP28Ssz/NzMw/okXmPzvf/z/NzAxAN4kZQGZm
JkAzMzNAnu8/QGq8TECamVlABFZmQNEic0Ce739AZmaGQM3MjEAzM5NAaJGZQAAAoEA1XqZA
nMSsQAIrs0CamblAz/e/QGZmxkDNzMxAAivTQGiR2UAAAOBANV7mQJzE7EACK/NAaJH5QM/3
/0AbLwNBZmYGQYGVCUG0yAxB5/sPQRsvE0FOYhZBgZUZQbTIHEHn+x9BGy8jQU5iJkGamSlB
tMgsQef7L0EzMzNBTmI2QZqZOUG0yDxBAABAQRsvQ0FOYkZBmplJQbTITEHn+09BGy9TQU5i
VkGamVlBtMhcQef7X0EzM2NBZmZmQYGVaUG0yGxBAABwQRsvc0FOYnZBgZV5QbTIfEHn+39B
jZeBQScxg0HNzIRBWmSGQQAAiEGNl4lB002LQcHKjEFaZI5B9P2PQY2XkUEnMZNBzcyUQVpk
lkH0/ZdBjZeZQScxm0HBypxBWmSeQfT9n0GNl6FBJzGjQc3MpEFmZqZB9P2nQY2XqUEzM6tB
wcqsQWZmrkEAALBBjZexQScxs0HByrRBZma2QfT9t0GamblBJzG7QcHKvEFmZr5B9P2/QY2X
wUEzM8NBwcrEQVpkxkH0/cdBmpnJQTMzy0HNzMxBZmbOQfT9z0GamdFBMzPTQc3M1EFmZtZB
AADYQaab2UEzM9tBzczcQXNo3kEAAOBBmpnhQTMz40HNzORBZmbmQQAA6EGamelBMzPrQc3M
7EFmZu5B</AssayXData><AssayYData Points="150">AAAAAID22TnZy3k6Ure+O4q8YDqdGgQ8uDH3OytxjjubM7U7dYPmO6xvpzsOgTw7QreTO1HG
Fzz364Y7E5nSOmJo2jvr2gw8mUHvO/IkHzwkrvA748wPPBaE2zvq0PI7uiZcOPlE5zvgrNA7
vBYGPAmr5Tu1zvw7ceyrOj+XITx8GrQ7X0HgO9tojDtCU287mxb5O5wE3zuATdI7kdpQPFdb
nDsxo7s7MDbpO7XpHTzIc807smQ7PHHlKzz0SQ08Rnj1O8Dy5zvNQDc8R9zFOyNE6ztokh88
pA/HO9R1+jtxbLM77RzfO2TauDskfCQ8NQYXPIJStjsDfys8iNYFPFO1BzxqtEQ8Iu4KPOSD
DDy6bLg7YVKoO77tLDxYGSc8d8v2O091GjzHvS48JVn3OBcKEzx/qGw7Jd8kPFYfHDyJhOs7
Hs2rOzC9GTyZ7J47MZT0O/npNjxe4Ro8RhLTO+CZvTtW8g88h5neO6LqKzxLjvk7PCsbPE+c
kjtVSSw87s7pO07l2Dsasac7PDAWPNCjzTuJidM7vZYpPJgn5zvO4RI8uC6sO4SMyzujQNY7
nBwHPB77UTzONBA8Yu8MPK2F+jttozo8AhUYPM/IGzx0deU7J33mOwEETzxPMVA8YPzZO5ZF
jzs4DXY8+K2fO554BjxTLTs88YzxO4vcIzwswVM8y8wdPDPlXzx8Gx48yv1XPH6CZDwoWAk8
KPP+O37OOTyU83g7rP8pPMINtDtS4OE7mY4jPAAjHTwemic8pcrIO7EaADwlOhs8bLxQPCZS
MDxIfSk8</AssayYData></Step><Step><CommonData><SampleLocation>11</SampleLocation><SampleID></SampleID><SampleGroup></SampleGroup><SampleInfo></SampleInfo><SampleRow>E</SampleRow><SamplePlate>1</SamplePlate><WellType>REGENERATION</WellType><Concentration>-1</Concentration><ConcentrationUnits>µg/ml</ConcentrationUnits><MolarConcentration>-1</MolarConcentration><MolarConcUnits>nM</MolarConcUnits><MolecularWeight>-1</MolecularWeight><Temperature>30</Temperature><StartTime>2787440</StartTime><AssayTime>5</AssayTime></CommonData><FlowRate>1000</FlowRate><StepType>KREGENERATION</StepType><StepName>Regeneration</StepName><StepStatus>OK</StepStatus><ActualTime>4.999</ActualTime><CycleTime>0.2</CycleTime><AssayXData Points="25">AADwQZqZ8UEzM/NBwMr0QVpk9kEAAPhBmpn5QTMz+0HNzPxBZmb+QfT9/0HHywBCmpkBQmZm
AkIzMwNCAAAEQs3MBEKamQVCZmYGQjMzB0IZBAhCzcwIQpSYCUJgZQpCLTILQg==</AssayXData><AssayYData Points="25">ls2OwATamMDK7p7AjG+jwKSDpsBxQanABmSrwAjPrcDQcq/AoQ2xwKwtssAFb7PAU6m0wAyP
tcDxiLbAwpG3wPxUuMChG7nAy9C5wMbXusC7N7vAice7wMaOvMAl17zAxE69wA==</AssayYData></Step><Step><CommonData><SampleLocation>12</SampleLocation><SampleID></SampleID><SampleGroup></SampleGroup><SampleInfo></SampleInfo><SampleRow>E</SampleRow><SamplePlate>1</SamplePlate><WellType>NEUTRALIZATION</WellType><Concentration>-1</Concentration><ConcentrationUnits>µg/ml</ConcentrationUnits><MolarConcentration>-1</MolarConcentration><MolarConcUnits>nM</MolarConcUnits><MolecularWeight>-1</MolecularWeight><Temperature>30</Temperature><StartTime>2803868</StartTime><AssayTime>5</AssayTime></CommonData><FlowRate>1000</FlowRate><StepType>KREGENERATION</StepType><StepName>Regeneration</StepName><StepStatus>OK</StepStatus><ActualTime>5</ActualTime><CycleTime>0.2</CycleTime><AssayXData Points="25">+v4LQsfLDEKNlw1CWmQOQi0yD0IAABBCwcoQQo2XEUJgZRJCLTITQvr+E0LByhRCjZcVQmBl
FkInMRdC+v4XQsfLGEKUmBlCYGUaQi0yG0L6/htCx8scQpSYHUJgZR5CLTIfQg==</AssayXData><AssayYData Points="25">Dv6iv6Ionb+sXJe/xcyTv2YkkL8ovIy/s3mKv7pviL9YlIa/eWyEv7Sog78LfoK/wMOAv/Xg
f78RoX6/q+R8v1eser8cLHi/S7l1v473db8x4HS/FJtyv2pIcb//AnG/1mtwvw==</AssayYData></Step><Step><CommonData><SampleLocation>11</SampleLocation><SampleID></SampleID><SampleGroup></SampleGroup><SampleInfo></SampleInfo><SampleRow>E</SampleRow><SamplePlate>1</SamplePlate><WellType>REGENERATION</WellType><Concentration>-1</Concentration><ConcentrationUnits>µg/ml</ConcentrationUnits><MolarConcentration>-1</MolarConcentration><MolarConcUnits>nM</MolarConcUnits><MolecularWeight>-1</MolecularWeight><Temperature>30</Temperature><StartTime>2820169</StartTime><AssayTime>5</AssayTime></CommonData><FlowRate>1000</FlowRate><StepType>KREGENERATION</StepType><StepName>Regeneration</StepName><StepStatus>OK</StepStatus><ActualTime>5</ActualTime><CycleTime>0.2</CycleTime><AssayXData Points="25">+v4fQsfLIEKUmCFCYGUiQi0yI0L6/iNCx8skQpSYJUJaZCZCLTInQvT9J0LHyyhClJgpQmBl
KkItMitCVg4sQsHKLEKUmC1CYGUuQjMzL0L6/i9Cx8swQpSYMUJgZTJCLTIzQg==</AssayXData><AssayYData Points="25">yMqrwGhmsMD4BrPAAre0wBxKtsC3NLfA5WG4wBhJucDL+bnApL66wAREu8AzAbzAfEG8wDTd
vMCRSr3AsOG9wLw5vsAyjb7Ak9a+wPdBv8BX3b/AIxLAwGxmwMAFr8DAz9TAwA==</AssayYData></Step><Step><CommonData><SampleLocation>12</SampleLocation><SampleID></SampleID><SampleGroup></SampleGroup><SampleInfo></SampleInfo><SampleRow>E</SampleRow><SamplePlate>1</SamplePlate><WellType>NEUTRALIZATION</WellType><Concentration>-1</Concentration><ConcentrationUnits>µg/ml</ConcentrationUnits><MolarConcentration>-1</MolarConcentration><MolarConcUnits>nM</MolarConcUnits><MolecularWeight>-1</MolecularWeight><Temperature>30</Temperature><StartTime>2836623</StartTime><AssayTime>5</AssayTime></CommonData><FlowRate>1000</FlowRate><StepType>KREGENERATION</StepType><StepName>Regeneration</StepName><StepStatus>OK</StepStatus><ActualTime>5</ActualTime><CycleTime>0.2</CycleTime><AssayXData Points="25">+v4zQsHKNEKUmDVCWmQ2Qi0yN0L6/jdCx8s4Qo2XOUJaZDpCLTI7Qvr+O0LByjxCjZc9QmBl
PkInMT9C+v4/QsHKQEKUmEFCYGVCQpZDQ0L6/kNCx8tEQpSYRUJgZUZCLTJHQg==</AssayXData><AssayYData Points="25">wgOdv2xBl78fQJO/L0OPv/5AjL9SyIm/m3mHv/hDhr8y/4O/z7mCv9Hhgb98CYC/aVJ/v3pv
fb/lZ3u/w1V4v+//dr+4inW/4Dp1v6xpc7/GLnG/3Khwv3IXb79zjW2/EWtuvw==</AssayYData></Step><Step><CommonData><SampleLocation>11</SampleLocation><SampleID></SampleID><SampleGroup></SampleGroup><SampleInfo></SampleInfo><SampleRow>E</SampleRow><SamplePlate>1</SamplePlate><WellType>REGENERATION</WellType><Concentration>-1</Concentration><ConcentrationUnits>µg/ml</ConcentrationUnits><MolarConcentration>-1</MolarConcentration><MolarConcUnits>nM</MolarConcUnits><MolecularWeight>-1</MolecularWeight><Temperature>30</Temperature><StartTime>2853210</StartTime><AssayTime>5</AssayTime></CommonData><FlowRate>1000</FlowRate><StepType>KREGENERATION</StepType><StepName>Regeneration</StepName><StepStatus>OK</StepStatus><ActualTime>5</ActualTime><CycleTime>0.2</CycleTime><AssayXData Points="25">+v5HQsfLSEKUmElCYGVKQi0yS0L6/ktCwcpMQo2XTUJgZU5CLTJPQvT9T0LHy1BClJhRQmBl
UkIzM1NC9P1TQsfLVEKUmFVCYGVWQi0yV0IAAFhCx8tYQpSYWUJgZVpCLTJbQg==</AssayXData><AssayYData Points="25">2euswAhPscBtjbPASDi1wMR+tsCQrrfAO6e4wCdRucAY+bnACr26wGxLu8DZz7vAime8wF/K
vMAaGL3APU+9wEvEvcDOGr7A0Fq+wP2yvsCqBr/A/Vy/wFd/v8CBub/AKtS/wA==</AssayYData></Step><Step><CommonData><SampleLocation>12</SampleLocation><SampleID></SampleID><SampleGroup></SampleGroup><SampleInfo></SampleInfo><SampleRow>E</SampleRow><SamplePlate>1</SamplePlate><WellType>NEUTRALIZATION</WellType><Concentration>-1</Concentration><ConcentrationUnits>µg/ml</ConcentrationUnits><MolarConcentration>-1</MolarConcentration><MolarConcUnits>nM</MolarConcUnits><MolecularWeight>-1</MolecularWeight><Temperature>30</Temperature><StartTime>2869532</StartTime><AssayTime>5</AssayTime></CommonData><FlowRate>1000</FlowRate><StepType>KREGENERATION</StepType><StepName>Regeneration</StepName><StepStatus>OK</StepStatus><ActualTime>5</ActualTime><CycleTime>0.2</CycleTime><AssayXData Points="25">+v5bQsfLXEKNl11CYGVeQi0yX0L0/V9Cx8tgQpSYYUJgZWJCLTJjQvr+Y0LBymRCjZdlQlpk
ZkItMmdC+v5nQsfLaEKNl2lCYGVqQicxa0L6/mtCBNZsQpSYbUJgZW5CLTJvQg==</AssayXData><AssayYData Points="25">K5uVv5Y8kL9cAIu/BcuGvzyVg7+rV4G/hIt9v4Useb8RXna/73p0v74Dcr+oOm6/5XlsvykE
a7/temm/uYtmv/YYZb++d2O/39Bivx4FYb/gzV2/U3pdv9U0Xb+VtFu/BjNcvw==</AssayYData></Step><Step><CommonData><SampleLocation>1</SampleLocation><SampleID></SampleID><SampleGroup></SampleGroup><SampleInfo></SampleInfo><SampleRow>E</SampleRow><SamplePlate>1</SamplePlate><WellType>BUFFER</WellType><Concentration>-1</Concentration><ConcentrationUnits>µg/ml</ConcentrationUnits><MolarConcentration>-1</MolarConcentration><MolarConcUnits>nM</MolarConcUnits><MolecularWeight>-1</MolecularWeight><Temperature>30</Temperature><StartTime>2884765</StartTime><AssayTime>30</AssayTime></CommonData><FlowRate>1000</FlowRate><StepType>BASELINE</StepType><StepName>Baseline2</StepName><StepStatus>OK</StepStatus><ActualTime>30</ActualTime><CycleTime>0.2</CycleTime><AssayXData Points="150">+v5vQsHKcEKUmHFCYGVyQi0yc0L6/nNCx8t0QpSYdUJaZHZCLTJ3Qvr+d0LNzHhCjZd5Qmdm
ekItMntC9P17QsfLfEKNl31CYGV+Qicxf0L0/X9CYGWAQkrMgEKwMoFCF5mBQvr+gUJ/aoJC
SsyCQrAyg0IXmYNCff+DQuNlhEJKzIRCsDKFQheZhUJ9/4VC42WGQkrMhkKwModCF5mHQn3/
h0ICa4hCSsyIQrAyiUIXmYlCff+JQuNlikJKzIpCsDKLQheZi0J9/4tC42WMQkrMjEKwMo1C
F5mNQn3/jUL8aY5CSsyOQrAyj0KUmI9Cff+PQuNlkEJKzJBCsDKRQheZkUJ9/5FC42WSQkrM
kkIzM5NCF5mTQn3/k0LjZZRCx8uUQgZBlUIXmZVCff+VQuNllkJKzJZCsDKXQheZl0L6/pdC
5GWYQkrMmEItMplCFpmZQn3/mULkZZpCSsyaQrAym0KUmJtCff+bQuRlnEJKzJxCLTKdQhaZ
nUJ9/51C5GWeQsfLnkKwMp9CFpmfQn3/n0LkZaBCSsygQrAyoUKUmKFCff+hQvBnokJKzKJC
LTKjQhaZo0L6/qNC5GWkQkrMpEKwMqVCFpmlQn3/pULkZaZCSsymQrAyp0KUmKdCff+nQrZz
qELHy6hCsDKpQpSYqUIAAKpC9miqQlDNqkItMqtCFpmrQn3/q0LkZaxCUM2sQrAyrUKUmK1C
ff+tQuRlrkJKzK5CsDKvQhaZr0J9/69C5GWwQkrMsEKwMrFClJixQvr+sULkZbJCSsyyQrAy
s0IWmbNC</AssayXData><AssayYData Points="150">KbpPv54wT7/1P06/HvhMv7aFTL9U4Uq/mmtLvwBrSr+M9Eq/KoBKv6ezSb/x20m/s4VIvwxq
SL/GQUi/VtJIv+qoRr9xn0e/x/FGv1ozRb9BVEa/cQFFv/L9RL9VGUW/0ohEv6hARL9baES/
qQ9Ev2/MQr+6jEO/YetBvwRmQb+4M0K/keBAv+CbQb+s5EG/Oz1BvySUQb8KL0G/9Vw/v2Qt
QL/j6T6/hX8+v/4vPr+l1D+/p2I/v62uPb/5MD+/9ME9v+eoPb/79zy/NDc9vyOZPb9yuzy/
jlk7v6BQPL+atju/On87vwi4O7+S6jq/iHk7v6usO78dvjm/JMM6v9M8Ob/Iczm/lUM7v1pw
Or/bejm/MnA5v0OYOb+u5Ti/KiQ3vy6xN791azm/UWI4v6puN797xTW/yNo3v0uxN79cLTa/
9D83v2IZN78xrTa/S7s3v8kZNr/qija/0V42v21UNb/JkjW/ViY1v5qlNL8U7zS/FZg0vwAm
NL+GCTW/7lg1v4IHNb/YpzO/ZeIzv27YM7+zzTO/moozv5U3NL9SxjO/ehEyv+ApMr9AIjO/
NN0yv7XDMr8UuTK/xzgyv/d1M7+jSDK//GQwv2LkL7/n0jC//rgwv1aVMb9pPTG/a2Yxv4Vc
ML/BJTK/3h0xvwoiML+ugjC/qhEwv9IrL7+4nC+/zw8wv1KqLr/W7S+/2xAvv5jALr//7C6/
+OEvvzLXLr+obi6/Rcwuv8nuLr8Pni6/liouv2odL7/gJC+/TFguv1RFLr9h6S2/ZG0tv7gs
Lb9I7yy/</AssayYData></Step><Step><CommonData><SampleLocation>1</SampleLocation><SampleID></SampleID><SampleGroup></SampleGroup><SampleInfo></SampleInfo><SampleRow>E</SampleRow><SamplePlate>1</SamplePlate><WellType>BUFFER</WellType><Concentration>-1</Concentration><ConcentrationUnits>µg/ml</ConcentrationUnits><MolarConcentration>-1</MolarConcentration><MolarConcUnits>nM</MolarConcUnits><MolecularWeight>-1</MolecularWeight><Temperature>30</Temperature><StartTime>2915718</StartTime><AssayTime>80</AssayTime></CommonData><FlowRate>1000</FlowRate><StepType>LOADING</StepType><StepName>Loading</StepName><StepStatus>OK</StepStatus><ActualTime>79.999</ActualTime><CycleTime>0.2</CycleTime><AssayXData Points="400">fP+zQl9ltELGy7RCLDK1QhaZtUL5/rVCX2W2QsbLtkIsMrdCk5i3Qvn+t0JfZbhCxsu4Qiwy
uUKTmLlCfP+5Ql9lukJJzLpCLDK7QpOYu0L5/rtCX2W8QsbLvEIsMr1Ckpi9Qnz/vUJfZb5C
xsu+Qiwyv0KSmL9CfP+/Ql9lwEJJzMBCLDLBQpKYwUIkBsJCX2XCQsbLwkKvMsNCkpjDQvn+
w0JfZcRCxsvEQiwyxUKSmMVC+f7FQl9lxkJJzMZCLDLHQpKYx0L5/sdCX2XIQsbLyEIsMslC
kpjJQvn+yUJfZcpCxsvKQrw0y0KSmMtC+f7LQl9lzEJJzMxCLDLNQpKYzUL5/s1C4mXOQknM
zkKvMs9CkpjPQnz/z0LiZdBCSczQQrUz0UKSmNFCfP/RQuJl0kLGy9JCLDLTQhaZ00J8/9NC
4mXUQsbL1EIsMtVCFpnVQv//1UJfZdZCSczWQiwy10IWmddCggDYQuJl2EJJzNhCMjPZQpKY
2UJ8/9lC4mXaQknM2kKvMttCFpnbQnz/20LiZdxCSczcQq8y3UIWmd1CfP/dQuJl3kJJzN5C
rzLfQhaZ30J8/99C4mXgQknM4EKvMuFCFpnhQnz/4ULiZeJCScziQq8y40IWmeNCfP/jQuJl
5EJJzORCrzLlQhaZ5UJ8/+VCeGnmQknM5kIsMudCFpnnQnz/50JfZehCSczoQq8y6UIWmelC
+f7pQuJl6kJJzOpCrzLrQhaZ60J8/+tC4mXsQknM7EKvMu1CkpjtQnz/7ULiZe5CSczuQiwy
70IWme9CfP/vQuJl8EJJzPBCrzLxQhaZ8UL5/vFC4mXyQknM8kKvMvNCmZnzQnz/80LiZfRC
Scz0Qq8y9UIWmfVC+f71QmBl9kLGy/ZCrzL3QpKY90L5/vdC4mX4QsbL+EKvMvlCFpn5Qnz/
+UJ4afpCScz6Qq8y+0KSmPtC+f77QuJl/ELGy/xCrzL9QpKY/UJ8//1C4mX+QknM/kIsMv9C
kpj/Qnz//0LxMgBD42UAQxaZAENJzABDvv8AQ/EyAUMkZgFDWJkBQ4vMAUO+/wFD8TICQ+Nl
AkMWmQJDi8wCQ77/AkPxMgNDJGYDQxaZA0NJzANDvv8DQ/EyBEPjZQRDFpkEQ0nMBEO+/wRD
sDIFQyRmBUNYmQVD0s0FQ77/BUPxMgZD42UGQ1iZBkNJzAZDvv8GQ7AyB0MkZgdDWJkHQ4vM
B0O+/wdDsDIIQ+NlCENYmQhDi8wIQ77/CEPxMglDJGYJQ1iZCUNJzAlDvv8JQ/EyCkPjZQpD
WJkKQ4vMCkOCAAtDsDILQ+NlC0NYmQtDi8wLQ3z/C0OwMgxDJGYMQxaZDEOLzAxDvv8MQ7Ay
DUMkZg1DWJkNQ4vMDUN8/w1D8TIOQ+NlDkMWmQ5DScwOQ77/DkPxMg9D42UPQ1iZD0NJzA9D
fP8PQ7AyEEMkZhBDFpkQQ0nMEEN8/xBDsDIRQ+NlEUMWmRFDScwRQ77/EUPxMhJD42USQ1iZ
EkNJzBJDvv8SQ7AyE0PjZRNDWJkTQ0nME0N8/xND8TIUQyRmFEMWmRRDScwUQ3z/FEOwMhVD
42UVQ1iZFUOLzBVDvv8VQ7AyFkPjZRZDFpkWQ4vMFkO+/xZDsDIXQyRmF0NYmRdDScwXQ3z/
F0PxMhhDJGYYQxaZGEOLzBhDfP8YQ7AyGUMkZhlDFpkZQ0nMGUN8/xlD8TIaQyRmGkMWmRpD
i8waQ3z/GkOwMhtD42UbQxaZG0NKzBtDfP8bQ7AyHEPjZRxDFpkcQ4vMHEN8/xxDsDIdQ+Nl
HUMWmR1DSswdQ3z/HUOwMh5DJGYeQxaZHkNKzB5DfP8eQ7AyH0PjZR9DFpkfQ0rMH0O+/x9D
sDIgQ+NlIEMWmSBDSswgQ3z/IEOwMiFD42UhQ1iZIUNKzCFDfP8hQ7AyIkPjZSJDFpkiQ4vM
IkN8/yJDsDIjQ+NlI0MWmSNDi8wjQ3z/I0OwMiRD42UkQxaZJENKzCRDfP8kQ7AyJUPjZSVD
FpklQ0rMJUN8/yVDsDImQ+NlJkMWmSZDSswmQ77/JkOwMidD42UnQ1iZJ0NKzCdDvv8nQ7Ay
KEPjZShDFpkoQ0rMKEN8/yhDsDIpQ+NlKUMWmSlDSswpQw==</AssayXData><AssayYData Points="400">Kd4sv8E8Lb8dwCu/JJ4rvyYJK78Afiu/Mhwqvxd5K788riu/TTkrvyi/K7/M7yu/xzIrv+XS
Kr/mDCu/xAErvwI3LL8izCm/t7opv/kLK7+nRiq/fZ8rv2J8Kr9jNim/mJMov64hKb/wsym/
kAQov9prK79eNSi/orIpv3V0J7+nSSm/FIgov5NWKb9izyi/IQkovxD9KL/f2yi/btMov8Q9
KL+0uSe/HA8ov9uEJ7/P/Se/Ggcov812J7/Q2Ce/2h4nv581J7/UmSe/53Emv0OfJ78u5Sa/
DMEnv3byJr9Rwya/jw8lv8FdJb/kFSa/554mv1zsJr8Ylia/+EgnvzM4Jr8unCW/dK8mv2hB
Jr+OLCS/ShAmvy+oJr/JRCS/g8ckv3NTJb+6cyS/JlUlvw/cJL9SfCS/Vngkv3rdJL/0BCS/
pd8kvzG/JL/akCW/IPQjv6aKI7+wMyS//N0kv7nzI79aACS/9I8kv15aJL8UsCK/FSQkvyIw
I797oiG/gEUjv54ZI78cdSK/7/giv6IPI7+WmyK/wqYivyPAIr9E4SK/GfAiv+KeIb+BLCG/
utAhv+0YIb8ZWyK/iPkhv47uIL/TsCG/B+Ygv5wvIb82dyK/3Q0hvz84Ir8+CyG/Yocgv2MM
Ib8UwyG/HS0hv+XKIL87MyC/yMYgvxT5IL/y/B+/ADwhv8e3IL9u0yC/eCMgv0xZH78BNSG/
PwcgvxU6IL9gbx+/5jsgvz9vHr8vZCC/N/Qfv93aH7/n0h6/LfwfvySDH796ox+/1R4fvwi4
Hr9QWR6/x2sfv65HH78/eR+/O30ev0dSHr/agx+/S2Aev/p8Hr/9Ih+/UVodvyiOHr9RXyC/
tjwfv1zrHr9FlB6/Cigdv/t6Hr/nzB6/Gcwdv5Z+Hb9/Kh6/8zsdvxLAHr8WIh6/Z2Ydv8Fs
HL8N5x2/34IcvyjyG7+ANh6/11kdvwmTHb/eLRy/IRUdv0q9HL8k5By/3nwcv7jWHL9xaxy/
+04cv3RjHb+0zRy/7vsbv/SmHL9Ighy/1YAcv6AwHb/g6By/TsIcvxUPHb83gRu/Z+Ybv904
HL+NXhu/vO4bvxmwGr+xKBu/ffgav1n5G7/ALxu/XRobvxIiHL+clRq/HZwav74DG79eiBq/
jJIav4zIGb+WvBq/a1Ubv04qG7/YQhu/VdMZv54pGr9IuRq/4fYav+DsGL8ipBq/H6gZvziQ
Gb8CRRq/JGQav+zJGr+A2Rq/bOUav2u5Gb+nUxq/6Asav7F0Gb9r/Bi/DJAZvw2+Gr+djBm/
IXgYv1bxGL8cMRm/WhoYv35WGL8Yjhm//mMZv7kMGL/5UBe/TSYYv+5gGb/JKBm/s78Yv3oQ
Gb/dyxi/gqAYvzNqGb9U/Bi/Ej4Zv5IoGL/DCBm/KL4XvwmQF787aBi/3UgXv3hFGb9ALBi/
OUUYvwRZGL+7jBe/necXv/1IGL9H+Ra/ibcZvyv6F7/2Vxe/k3AXv8q3F7+oERe/JS4Xv5/N
Fr9/2ha/QOoXv9ZQF7+1ERi/2gkYvwHcFr+AFRi/Uw8Xv2FYF7+EBRe/O1oVvyywFb/H9BW/
9ooXv2y1Fb8HVBe/ZHYWv9QnF7+W4xW//VQXv4QPF7/UVRa/4G8Wv8UwFb+5SBW/vr8Wvwjn
Fb8Jcxa/W4IVv3+MFL+S8RS/4UkVv5C+Fb/aaRa/XvIUv9yIFb/PLBa/L/gUv0yiFL+f6RS/
3swUvyDIFb+kkBW/r4cUvxPBFb+J1hS/C5cUv3UCFr9XkRW/3uoSv2UvFb9NbRW/tiEVv/fl
FL8luRS/f8oTvyoZFb/32hO/a+AUvyyPE7+N/RO/CZIUv5nBEr8q1BO/TRgUvxmoE79K/RS/
/HITv6aJE795IBO/2KUSv73YEr8DNxS/1vITv0lJE78DJBO/CgETv+0rEr/qPxK/+q4Sv7TI
Er+B2hK/wbMSv3XVEr8feRO/n3gSvyMIE7+e9hK/sL4Sv5xqE7+IDRK/vzYSv8LkEb+PhxO/
xe4Sv57REr/8RRK/K+oRv8y5E7931BG/ThkSv7WsEr8c2xG/XHoSv5GrEr/8LRK/QMsRvwfo
Eb+B2xG/z8URv3SIEr9P9RG/7XMRvx4HEr93JhG/wDkRvw==</AssayYData></Step><Step><CommonData><SampleLocation>1</SampleLocation><SampleID></SampleID><SampleGroup></SampleGroup><SampleInfo></SampleInfo><SampleRow>E</SampleRow><SamplePlate>1</SamplePlate><WellType>BUFFER</WellType><Concentration>-1</Concentration><ConcentrationUnits>µg/ml</ConcentrationUnits><MolarConcentration>-1</MolarConcentration><MolarConcUnits>nM</MolarConcUnits><MolecularWeight>-1</MolecularWeight><Temperature>30</Temperature><StartTime>2996716</StartTime><AssayTime>30</AssayTime></CommonData><FlowRate>1000</FlowRate><StepType>BASELINE</StepType><StepName>Baseline3</StepName><StepStatus>OK</StepStatus><ActualTime>29.999</ActualTime><CycleTime>0.2</CycleTime><AssayXData Points="150">ff8pQ28yKkOiZSpD1ZgqQwjMKkM7/ypDsDIrQ6JlK0PVmCtDCMwrQ33/K0NvMixDomUsQxeZ
LEMIzCxDff8sQ3UzLUOiZS1DF5ktQwjMLUM7/y1DbzIuQ+NlLkPVmC5DSswuQzv/LkNvMi9D
omUvQ9WYL0ORzS9DO/8vQ28yMEPjZTBDF5kwQwjMMEM7/zBDbzIxQ6JlMUPVmDFDCMwxQzv/
MUNvMjJDomUyQ9WYMkMIzDJDO/8yQ28yM0OiZTND1ZgzQ0rMM0M7/zNDbzI0Q6JlNEMXmTRD
Ssw0Qzv/NEOwMjVD42U1Q9WYNUMbzzVDO/81Q28yNkOiZTZD1Zg2QwjMNkO//zZDbzI3Q6Jl
N0PVmDdDCMw3Qzv/N0NvMjhD42U4QxeZOENKzDhDO/84Q6A6OUOiZTlD1Zg5Q0rMOUM7/zlD
bzI6Q6JlOkPVmDpDSsw6Q8UAO0NvMjtDMWg7Q9WYO0OLzDtDPP87Q7AyPEOiZTxD1Zg8Q0rM
PEN9/zxDsDI9Q+NlPUMXmT1Di8w9Qzz/PUPyMj5D42U+QxeZPkNKzD5Dff8+Q7AyP0PjZT9D
F5k/Q0rMP0N9/z9DsDJAQ+NlQENYmUBDG89AQ33/QEOwMkFD42VBQxeZQUNKzEFDff9BQ7Ay
QkPjZUJDF5lCQ0rMQkN9/0JDsDJDQ+NlQ0MXmUNDSsxDQ77/Q0OwMkRD42VEQ9WYRENKzERD
ff9EQ28yRUPjZUVDF5lFQ0rMRUM8/0VDsDJGQ+NlRkMXmUZDSsxGQ33/RkOwMkdD42VHQxeZ
R0MIzEdD</AssayXData><AssayYData Points="150">yT4Rv3JvEr9B+xC/J1MRv9fAEL+vNhG/y90PvywJEb/aNxG/o7gRv25qEb9CaxC/gK4Pv7Mc
Eb+7LxC/EmoPv2LKEL/Pxw+/7D8Rv+TaEb87gxC/Pn4Qv7FuD7+3NBC/QGUQv4SZD79tZhG/
G0UQv+dtD7/oCg+/Y4YQvwqeEL9fRxC/fUwQv/3tDr/QBRG/e88Ov/FbDr93lw+/fm8Qv5Xz
D7/GKw+/MiIPv6f2Dr87jw+/2XoPv6WyD7842Q+/hSEQv0NMEL9b2g+/uSMOvyD2Db9ovw6/
7LYOv6aaD79j7w+/4B0Pv+rWDr/hiA6/NDoPv3rfD7/gHw6/aUoOv3gqDr+xQw+/Ak4Pvymd
Dr9CPg2/IrMOvzL/Db8O+w2/iq8Ov7BbDb9Npw2/5YEOvx1qDb+rjg2/xRYOv+qbDr9tGA+/
F70Ov21dDb/jqw2/6gcNv1SaD7/DQA6/MTwPv+ZrDb/iPA2/Kc4Ov5vrDb+YHQ+/eS4Mv15I
Dr8X4w2/co4Nv+kIDb9Q6Q2/HCUNv2ntDL9QRA6/j+8Mv9JlDL+2YA6/iTUNv6v/C78oPA2/
PKsMv722DL+n4w2/R+IMv2yXC793/Au/9FUMv/0kDb8S4wy/udUMv94sDL8DUAy/J7UKv8T0
DL8yGQy/xJQLv0usDL8a+wu/Ry8Mv2N6DL8Bmwu/aicMv98WDL/BjQq/ki8Mv/DTC78Vcgu/
DiwLv7i0Cr9dngy/59MLv7PpDL/angu/UQ8Mv7qHC7+/lgy/i+0Mv/X6C78EAAu/VM0Mv1u3
Cr8ATQy/</AssayYData></Step><Step><CommonData><SampleLocation>10</SampleLocation><SampleID>BG505 SOSIP</SampleID><SampleGroup></SampleGroup><SampleInfo></SampleInfo><SampleRow>E</SampleRow><SamplePlate>1</SamplePlate><WellType>KSAMPLE</WellType><Concentration>-1</Concentration><ConcentrationUnits>µg/ml</ConcentrationUnits><MolarConcentration>31.25</MolarConcentration><MolarConcUnits>nM</MolarConcUnits><MolecularWeight>-1</MolecularWeight><Temperature>30</Temperature><StartTime>3035913</StartTime><AssayTime>180</AssayTime></CommonData><FlowRate>600</FlowRate><StepType>ASSOC</StepType><StepName>Association</StepName><StepStatus>OK</StepStatus><ActualTime>179.999</ActualTime><CycleTime>0.2</CycleTime><AssayXData Points="900">O/9HQ24ySEOhZUhD1ZhIQwjMSEM7/0hDbjJJQ6FlSUPVmElDCMxJQzv/SUNuMkpDoWVKQ9WY
SkMIzEpDff9KQ24yS0OhZUtD1ZhLQwjMS0MSA0xDLTJMQ6FlTEPVmExDCMxMQzv/TENuMk1D
oWVNQ5OYTUMIzE1DO/9NQ24yTkNgZU5D1ZhOQwjMTkM7/05DbjJPQ6FlT0PVmE9DCMxPQzv/
T0NuMlBDoWVQQ5OYUEMIzFBDvv9QQy0yUUOhZVFD1ZhRQwjMUUP5/lFDbjJSQ6FlUkOTmFJD
CMxSQzv/UkNuMlNDoWVTQ9WYU0MIzFNDO/9TQ24yVENJbFRD1ZhUQwjMVEM7/1RDbjJVQ6Fl
VUPVmFVDCMxVQzv/VUOwMlZDoWVWQ9WYVkMIzFZDO/9WQy0yV0OhZVdD1ZhXQwjMV0P5/ldD
LTJYQ6FlWEPVmFhDCMxYQzv/WENuMllDoWVZQ9WYWUMIzFlDO/9ZQ24yWkOhZVpD1ZhaQwjM
WkP6/lpDbjJbQ6FlW0PVmFtDxstbQzv/W0NuMlxDoWVcQ5OYXEPGy1xDO/9cQ/czXUOhZV1D
1ZhdQ8bLXUNyCF5DbjJeQ6FlXkPVmF5DCMxeQzv/XkP+NF9DYGVfQ9WYX0MIzF9DO/9fQ24y
YEOhZWBD1ZhgQwjMYEP6/mBDbjJhQ2BlYUPVmGFDCMxhQzv/YUNuMmJDoWViQ9WYYkMIzGJD
O/9iQ7w0Y0NgZWND1ZhjQ8bLY0M7/2NDbjJkQ2BlZEMim2RDCMxkQzv/ZEMtMmVDoWVlQyKb
ZUMIzGVD+v5lQy0yZkNgZWZDWJlmQ8bLZkP6/mZDbjJnQ2BlZ0PVmGdDCMxnQzv/Z0MtMmhD
KmdoQ9SYaEMIzGhDO/9oQ24yaUNgZWlDk5hpQwjMaUM7/2lDLTJqQ6JlakPUmGpDxstqQzv/
akMtMmtDomVrQ9SYa0PGy2tD+v5rQy0ybEOiZWxDk5hsQw7NbEM7/2xDLTJtQ2BlbUMWmW1D
xsttQ/r+bUMtMm5DYGVuQ9SYbkPGy25DO/9uQ24yb0NgZW9Dk5hvQwjMb0P6/m9D8TJwQ6Jl
cEPUmHBDxstwQ77/cEMtMnFDomVxQ5OYcUPGy3FD+v5xQy0yckNgZXJDHJpyQwjMckM7/3JD
bjJzQ2Blc0OTmHNDxstzQzv/c0NuMnRDYGV0Q9SYdEPGy3RD+v50Q24ydUOiZXVD1Jh1Q8bL
dUP6/nVDLTJ2Q2BldkPUmHZDkc12Qzv/dkMtMndDYGV3Q9SYd0PGy3dD+v53Q24yeENgZXhD
1Jh4Q8bLeEP6/nhDLTJ5Q2BleUOTmHlDxst5Q/r+eUMtMnpDYGV6Q5OYekMIzHpD+v56Qy0y
e0NgZXtDk5h7Q8bLe0P6/ntDLTJ8Q2BlfEOTmHxDxst8Qzv/fEMtMn1DomV9Q5OYfUPGy31D
+v59Q24yfkOiZX5Dk5h+QwjMfkP6/n5DLTJ/QyRmf0OTmH9Dxst/Q/r+f0MWGYBDsDKAQ0pM
gEPjZYBDfX+AQxaZgEOwsoBDSsyAQwTmgEOe/4BDFhmBQzk0gUNKTIFD42WBQ31/gUPbmYFD
sLKBQ0rMgUME5oFDff+BQxYZgkPRMoJDi0yCQ+NlgkN9f4JDN5mCQ9GygkNqzIJD4+WCQ33/
gkMWGYNDsDKDQ0pMg0PjZYNDnn+DQxaZg0PRsoNDasyDQwTmg0PEAIRDNxmEQ9EyhENqTIRD
BGaEQ55/hEM3mYRD0bKEQ2rMhEME5oRDqgGFQzcZhUPRMoVDakyFQwRmhUOef4VDN5mFQ9Gy
hUNqzIVDBOaFQwYBhkM3GYZD0TKGQ2pMhkNGZoZDnn+GQzeZhkPRsoZDasyGQwTmhkOe/4ZD
NxmHQ9Eyh0NKTIdDBGaHQ55/h0M3mYdD0bKHQ2rMh0ME5odDnv+HQzcZiEOwMohDakyIQwRm
iEOef4hDN5mIQ9GyiENqzIhDBOaIQ57/iEM3GYlD0TKJQ2pMiUMEZolDnn+JQzeZiUOwsolD
SsyJQwTmiUN9/4lDNxmKQ7AyikNqTIpDBGaKQ55/ikM3mYpD0bKKQ2rMikME5opDnv+KQxYZ
i0OwMotDakyLQwRmi0N9f4tDN5mLQ9Gyi0NKzItDBOaLQ9ECjEOaGYxD0TKMQ2pMjEPjZYxD
nn+MQ1iZjEPRsoxDasyMQwTmjEN9/4xDNxmNQ7AyjUNqTI1DBGaNQ31/jUM3mY1DsLKNQ2rM
jUME5o1Dff+NQzcZjkPRMo5DakyOQwRmjkN9f45DN5mOQ9GyjkNKzI5DBOaOQ57/jkM3GY9D
sDKPQ0pMj0MEZo9DAICPQzeZj0Owso9DasyPQwTmj0Oe/49DFhmQQ9EykENKTJBDBGaQQ31/
kEM3mZBD0bKQQ0rMkEPj5ZBDff+QQzcZkUOwMpFDakyRQwRmkUN9f5FDFpmRQzOzkUNKzJFD
JeaRQ57/kUMWGZJD0TKSQ0pMkkMEZpJDnn+SQxaZkkPRspJDasySQwTmkkOe/5JDFhmTQ7Ay
k0NqTJNDBGaTQ31/k0M3mZNDsLKTQ0rMk0Nm5pNDnv+TQzcZlEOwMpRDSkyUQwRmlEN9f5RD
N5mUQ9GylENqzJRDBOaUQ57/lEOmG5VDsDKVQ0pMlUMEZpVDfX+VQzeZlUPRspVDasyVQwTm
lUOe/5VDNxmWQ1o0lkNqTJZD42WWQ55/lkM3mZZD0bKWQ2rMlkPj5ZZDnv+WQxYZl0OwMpdD
akyXQwRml0N9f5dDFpmXQxKzl0NKzJdDBOaXQ57/l0MWGZhDsDKYQ2pMmEMEZphDnn+YQxaZ
mEOwsphDSsyYQ+PlmEN9/5hDFhmZQ7AymUNKTJlD42WZQ31/mUMWmZlDsLKZQ0rMmUNy6JlD
ff+ZQzcZmkOwMppDSkyaQ+NlmkOef5pDN5maQ7CymkNKzJpD4+WaQ33/mkM3GZtDsDKbQ0pM
m0PjZZtDfX+bQxaZm0PRsptDSsybQ+Plm0Oe/5tDNxmcQ7AynENKTJxD42WcQ31/nEMWmZxD
sLKcQ0rMnEME5pxDsAKdQzcZnUOwMp1DSkydQ0ZmnUN9f51DN5mdQ7CynUNKzJ1D4+WdQ57/
nUMWGZ5D0TKeQ0pMnkMEZp5DfX+eQxaZnkOwsp5DasyeQ+PlnkN9/55DmhmfQ7Ayn0NKTJ9D
42WfQ31/n0MWmZ9D0bKfQ0rMn0Pj5Z9Dff+fQxYZoEPRMqBDSkygQ+NloEN9f6BDFpmgQ7Cy
oENqzKBD4+WgQ57/oEMWGaFDsDKhQ0pMoUPjZaFDfX+hQxaZoUOwsqFDasyhQ+PloUN9/6FD
FhmiQ7AyokNKTKJD42WiQ55/okMWmaJDsLKiQ0rMokME5qJDvv+iQxYZo0PRMqNDSkyjQ+Nl
o0O+f6NDFpmjQ/Kyo0MOzaND4+WjQ57/o0MWGaRDsDKkQ0pMpEMEZqRDnn+kQzeZpEOwsqRD
asykQ+PlpEOe/6RDNxmlQ9AypUOLTKVDBGalQ55/pUM3maVD8rKlQ2rMpUME5qVDnv+lQzcZ
pkPQMqZDakymQwRmpkOef6ZDN5mmQ9CypkNqzKZDBOamQ57/pkM3GadD0DKnQ2pMp0MEZqdD
nn+nQzeZp0PQsqdDANCnQwTmp0Oe/6dDNxmoQ9AyqENqTKhDBGaoQ55/qEM3mahD0LKoQ2rM
qENG5qhDnv+oQ1gZqUOwMqlDakypQwRmqUOef6lDN5mpQ9CyqUNqzKlDBOapQ57/qUM3GapD
0DKqQ2pMqkMEZqpDnn+qQzeZqkPQsqpDzMyqQwTmqkOe/6pDNxmrQ9Ayq0NqTKtD42WrQ55/
q0M3matDsLKrQ2rMq0ME5qtDnv+rQz0arEOwMqxDakysQwRmrEOef6xDFpmsQ9CyrENKzKxD
BOasQ77/rEM3Ga1DVDOtQ0pMrUMEZq1Dnn+tQzeZrUPQsq1DasytQ+PlrUOe/61DNxmuQ7Ay
rkNKTK5DBGauQ55/rkMWma5D0LKuQ2rMrkME5q5Dnv+uQzcZr0OwMq9DakyvQwRmr0Oef69D
N5mvQ9Cyr0NqzK9DJOavQ57/r0M3GbBD0DKwQ2pMsEMEZrBDnn+wQzeZsEPQsrBDasywQ+rm
sEN8/7BDFhmxQ7AysUNqTLFDh2axQ3x/sUMWmbFDsLKxQ2rMsUME5rFDfP+xQ14askPQMrJD
SkyyQ+NlskOef7JDFpmyQ7CyskNqzLJDBOayQ3z/skM3GbNDsDKzQ2pMs0MEZrNDnn+zQxaZ
s0PQsrNDasyzQ+Pls0Oe/7NDFhm0Q7AytENqTLRDqGa0Q75/tEM3mbRDsLK0Q2rMtEPj5bRD
nv+0QzcZtUOwMrVDSky1Q+NltUN8f7VDFpm1Q7aztUNKzLVDBOa1Q57/tUM3GbZDsDK2Q2pM
tkPjZbZDfH+2QzeZtkPQsrZDSsy2QwTmtkOe/7ZDNxm3Q9Ayt0NKTLdDBGa3Q55/t0MWmbdD
sLK3Q2rMt0Pj5bdDfP+3QxYZuEOwMrhDaky4QwRmuEOef7hDFpm4Q7CyuENKzLhD4+W4Q57/
uEM3GblDsDK5Q0pMuUMEZrlDnn+5QxaZuUPQsrlDSsy5Q+PluUOe/7lDFhm6Q7AyukNKTLpD
42W6QzmEukM3mbpDsLK6Q2rMukPj5bpDnv+6QzcZu0OwMrtDaky7QwRmu0Oef7tDN5m7Q9Cy
u0NKzLtD4+W7Q3z/u0MWGbxD0DK8Q0pMvEPjZbxDfH+8QxaZvEOwsrxDcM28Q+PlvEN8/7xD
Nxm9Q7AyvUNKTL1D42W9Q3x/vUM3mb1D0LK9Q0rMvUPj5b1D</AssayXData><AssayYData Points="900">Vd4Pv+TdEb9iFg+/WXgPv5j/Dr/Q6g+/BwUPvzjtD78+Lg2/hEYOv7V3Dr9J3A2/UdUNvx6x
Dr9beg6/LO4Nv7S1Db8lGQ+/Ed4Nv6G4Dr/DpA2/4xgOv5aCDr/OVQ6/M1cOvwgFD7+sYg+/
E5YOv/rrDr/O6g2/pX0Nv7VuDr+gzQy/vckNv+2WDb84eA2/IDMOv21YDb8jeg6/e6oNv3mi
DL95SQ6/6o0NvzCwDb8E8Q2/bWoNv6i9Db/qxwy/sskNvw6yDL+22Q6/TxQNv0UaDb9pVwy/
MW8Ov2EODb9zngy/qeoMv6zzC78mzQy/+koMv6mZDb/HdQu/aZQMv+iJC7+auwy/DMQMvyq/
Db8figy/q+oLv8SODL9xQg2/+ssKvzcvC79rUQy/pkYMv1PpC79bJgy/3/INv6RdC7/peAy/
HlELv9gEC7//Wgy/KjEMv8OECr+Khgu/XWsLv19MDL8A+Aq/weEKv5fPCb/7vgu/EH0Lv7En
C7/YxQq/kjwMvypjC78g2gm/p8ILv5MaC7//pQu/fxgLv3A+C79uJwu/3+MJvxzlC78n7Qq/
+xkLvyfLCb+qEAu/0L8Jv/KOCr/eUwm/IbAJv6xgC7+D8gq/2ZEKvx3PCr8IvQq/Zb0Jvyk7
Cr9a6Am/7d8Jv9oOCr/YAQu/SZsKv/dRCb/ypwq/I48Jv35QCr/WoAq/SC8KvwoLCb+XtAq/
QbkKv29HCb8bWwm/9CcKv7XdCb/cEAm/RFkJv6gzCb8Prgm/3tAKv/GrCL8LfAi/9eUHv9X6
B7+zjAq/RX4Iv3fLCL8YVQi//OMIvwhYCb810Am/GkIJv8k3Cb9E6Ai/eB8Jv0K9Cb/eDwm/
6k4JvxgCCL/+AAm/ZKsJvzwECL/ITgq/xekIv5CICL+rVwm//+gHv/2OBr8kjAi/gxUJv81K
CL8yKAm/ioYIv/6rCL/ROwi/hx8Jv/bVCL8E3Ae/GW0Hvz4YCb/uWgm/rlUHv6uBB79Ldwi/
gdQIvzfoB78sngi/x1UHv1AqCL+lbAm/324Ivy6kB78W7ge/rw4Iv2SeB783bQi/NcoGv0cz
B7+zGAe/bLAHv8XoBr/IWwe/yvEHv4U4Br8qTQe/ZP8Gv6gXB7/Ykwa/QMgHv1QKB7/2/ga/
xyMGv9YCB789yAe/6x8Gv+f3Br9Hyga/BlEGv8nHBr9vRwa/BvMGvy9sBb86pAS/EcYHv5Xx
Bb8R3AW/hgoGv3TsBb/21AW/ZngGv36CBr/PKge/IBcGv/LMBr/vPga/x+oGv36fBr//dQa/
F5sFvx7WBb9ylgW/5P4Gv/juBL/p/gW/nlAGv3inBb/QSgW/LC0Gvw5WBr+VnAW/zn8GvxCL
Br/93gW/4GAFv3VuBr9ihgW/gxAFvzJxBb8SUQa/+ssEv3n5Bb/utAS/Wc8Gv3LLBL8axgW/
MxQGvxPYBb/uLwW/5qsEvyVFBb/c1QS/iHgGv9JyBr8JOga/9q4Ev1omBb/oyQS/Ma4Ev/Zk
BL9YZwW/k50Fv27/Bb8bigW/YykEv2SVBb/kxgS/VHYFv2YKBb/vHQW/EckFv1MMBL/K/QO/
NwEEv61qBL83CwS/6DcEv7LEBb8FWAW/jacDv4bWBL+owgS/VXoEvx3LA79TbgS/f+4Fv1Jf
BL/kXAW/QRQEv3Z3BL/9SwS/UO4FvzkNBL9UswO/6YMEv04+BL/LkgS/b98Ev3wwBL8EwQS/
dwcFv/HIA79MTwS/tKQDvzYKBL8D9wK/5xEFv1TBA7+4TAS/Og8Dv+1TA7+A9wO/7TIEv/iI
BL/zawO/T1ADv6xDBL9Q/AO/ZdEDv8PYBL+rKwO/G7kCv3Q3A78OwQG/8+UDv3tTBb9g6QK/
1qkCv9RQA7/QbwO/UAwDv72xA78gowO/0McDv1B0A79vNAS/+YQCv5JGAr9DPQO/oCQDv4PQ
A7/H4AK/3CsDvxpHA7844wK/mc0CvwthAr/FTQK/fTcDvzdYAr+CYQO/OM0Cv3EeA78MkAK/
FBgDv4SJAr+HHAK/WIwDvzCsAr+iRAK/s08Dv8biAb9kGwO/FkoCv2HAA7/qfQK/XGwCvxDK
Ar80vwG/oYEBvxHyAb81wwG/T9YBv7P0Ab9s/gC/LM4CvxwnAr9YLgG/2aUDv20oAr/GbwK/
VaABvy7UAb8RWQG/6f0Bv4wuAr8LCgK/hMEBv+HlAb+cSwG/i5IBvzasAr/6JwK/qtQAv6IG
Ab9NoAG/L4QBv8z9Ab9BcP++Dl0AvwUdAb/OngK/ys8Cv4AoAb+RcwC/kVMBv2y2Ab8f7wG/
WpsBv3ZLAb85JQG/2BkBv6gZAb8aEAG/h0EBv+cVAr/lSgC//+gCvwQfAr+4mwC/XBoBv1Gy
AL+BugC/pKwAv87rAL8MygC/6tMAv6dDAL8sJAG/7ZUAv7zMAL+/NP++ntf/vnItAL9uhP++
K8QAv/MGAL838AC/CBcAv62eAb8s4wG/ns0Av7A2/748hv+++XEAv8nuAL/dwv++rLYAv+ar
AL88IwC/tMkAv15X/r4tcwC/BFMAvwkS/77jjf++XAUBv3B1AL+RDAG/5ncAv895/7622v2+
mlX/vsbl/b6kDv++WuT/vpdWAL9sI/++dx4Avy+7AL+CSAG/e+X/vtZqAL9KCP++secAv+Ff
AL+0PP6+rWP+vkNhAL/VG/6+x6EAv8m7/75zYgC/Pen/vj1m/r421v2+Lcv+vida/r7lYP6+
P5kBv3A2AL9Iof++ihYAv7BYAL+tFwC/SvYAv+CI/b5H+v2+xRH+vikS/r4w3v6+HGD+vmla
/r56DQC/cZD7vg5b/L6fGQC/iFT+vtbk/L5w3f++qAAAv35+/75xDP2+iKb+vvn0/77SkP++
s6j+vhuP/r5mhv6+S2r+vnkG/r7zWP6+zNT8vuTC/b6rOvy+1SwAv/vJ+b7AP/6+9eD9vgnZ
/r7t0Py+6oL/voyN/b7yjfy+asH9vvq3/L6g9/y+wpD9vkdU/r4ONf2+UsT9vhCl/r7Unv2+
VgUAv/8D+r65Xvu+mPT8vqwX/L7ASv6+gWr7vhzY+77+If2+nfX8voLS/L7Bpvy+dtb9vhJn
+r6Jk/6+Ihz+vmv7/r4QR/q+TZz6vmX++r42/Pu+9hf8vj+Z+r4BIvy+CBn8vpq++7527/i+
jqf7vtmQ+r4TPvu+HL38vlQd+74N6fm+vZn8vsyy/L7kQPy+YAP8vjGo+L7xNvq+82f5vj8d
/L4to/u+7Sr7vo2F+b5Exfu+3if6vtc2/L6Ly/2+W0H9vvZk+b479vm+KMz6vjTq/L6cN/m+
EQD8vt7s+L66BPq+Xi/6vvdi+777WPq+zRP6vm1V/L6vL/u+Gvr5vqyT+77amPy+az37vvm/
+76mv/m+L1f4vutc975JPvq+tWn5viCs+L7Zqfe+n5z4vvms+L7n1fq+xqL6vsa2+r68+/u+
86X5vsVt975Igfi+wgf6vvUu+r7/Wvq+HKP5vsbv976OBvq+kmb6vmG5+b7mk/q+DCX4vnK+
+L5vWfm+TNf6vkBi+76Dtfm+xGb8viqf9r4H9vq+GpH4vhgX+L54Z/u+/sr4vrIm+r7RuPq+
ZzL7vlkD+r6SwPm+0ov5vnCO974WwPm+qrf4vpuD+b7jGfm+slL3vuNt+L6fAPe+jxb3vl2j
97462fW+ukP3vv0r9b5RB/e+U/r3vmiN975YB/e+RHj2vrYO977w4PW+Aqr1vsGc9r5O7fW+
3v/0vnEm+L6RMvm+CRL4vlK+9L6UTvW+w9n5vk9w974L7va+hbL3vgqh9r5NyPa+NYL3vvI8
976zcfi+zxL3vhyi9b7ouve+7K71vgwx9b4S3/W+Svz0vmY+9r6kl/e+NCD1vnsr974Qmva+
Xmz1vnsq9b7Nl/e+jPv0vpl09r717/i+9lD2vkDJ9b5L9Pa+wor2vq+g9b5VS/W+N0jyvpOi
9b4KsPK+H3P0vmFh9b4Im/S+obXyvi4L9r5x6vW+SeL1vnB89b6pDPa+j2L2vs/39b7bvPK+
Pf/zvloq9b6ZE/W+AUP2vldL9r6ioPK+913zvhBR9L6aD/O+KKb0vsEo8r6K7PW+E8D1vhBO
9r5o1/W+Az/0vlPp9L7UsvK+Nz3zvg0q875Qy/W+C5zzvjbC9L6fMPW+P/jzvmgN9L6wJ/a+
UWHzvtQ29b50MvO+Yqb0vgHo875sMfS+kbXzvlfv875KzfS+K2Xxvi9X+L4HNvO+r2P1vokj
8r5o2PK+uYDzvmMu876Kj/K+jk71vt4I9L4MCfW+BOrxvgp2874zL/K+sM3zvund877Q9PG+
e+XxviPw8751MfG+QrvwvrH48r7g2vW+W4zvvi938b4swPO+M4juvrcW8L6ff/a+xEzzvkQ5
9L7LSPG+mEXzvkBU876Yh/K+Ounzvrdf8r7rAfW+MqPzvgXz874UxO++SFLyvhjD8r6Q9vC+
t7fyvoT38b592PC+W7Hvvo1g8b409O++2XHyvuxv8L7WhfO+GQryvkl88755wPC+pCjxvr4u
8L7i+fO+OubyvnJD8r6wGPK+SJbyvkcX8b61G/S+Q27zvvlx8b7UGvK+vqDvvin98b4a7u6+
/NXzvhW/8L6jYPK+PVPyvpEU874KOPG+Ay/zvmdW8L7MePG+WMTuvkDO8L5QvfC+cADxvg/9
8b5pJvG+v9zwvhfa8b7+vPC+nrjwvuwW8L5StPC+PoDyvsSB8r5WRO6+AzbxvgsJ8L4wtfK+
MBHwvmX48b4snPG+WLHwvjuJ8r6Z6u6+tOXvvs9F8L5qCfG+</AssayYData></Step><Step><CommonData><SampleLocation>1</SampleLocation><SampleID></SampleID><SampleGroup></SampleGroup><SampleInfo></SampleInfo><SampleRow>E</SampleRow><SamplePlate>1</SamplePlate><WellType>BUFFER</WellType><Concentration>-1</Concentration><ConcentrationUnits>µg/ml</ConcentrationUnits><MolarConcentration>-1</MolarConcentration><MolarConcUnits>nM</MolarConcUnits><MolecularWeight>-1</MolecularWeight><Temperature>30</Temperature><StartTime>3224798</StartTime><AssayTime>180</AssayTime></CommonData><FlowRate>600</FlowRate><StepType>DISASSOC</StepType><StepName>Dissociation</StepName><StepStatus>OK</StepStatus><ActualTime>180</ActualTime><CycleTime>0.2</CycleTime><AssayXData Points="900">ff+9Q/YYvkOwMr5DSky+Q+NlvkNcf75DF5m+Q7CyvkNKzL5D4+W+Q1z/vkMXGb9DsDK/QylM
v0PDZb9DfX+/Q/aYv0OPsr9DSsy/QwTmv0N9/79DFxnAQ7AywEMpTMBDw2XAQ1x/wEP2mMBD
sLLAQynMwEPj5cBDff/AQ/YYwUOwMsFDSkzBQ6hmwUOkgMFD9pjBQ7CywUMpzMFDc+jBQ33/
wUMXGcJDjzLCQylMwkPjZcJDfX/CQxeZwkOPssJDSszCQ8PlwkNc/8JD9hjDQ48yw0MpTMND
42XDQ1x/w0P2mMNDsLLDQynMw0PD5cNDXP/DQ/YYxEOwMsRDKUzEQ8NlxENcf8RD9pjEQ7Cy
xEMpzMRDw+XEQ1z/xEMXGcVDljPFQ0pMxUMKZ8VDXH/FQ/aYxUOwssVDSszFQ+PlxUNc/8VD
9hjGQ7AyxkMpTMZDw2XGQ1x/xkNYmcZDj7LGQynMxkPD5cZDff/GQ/YYx0OwMsdDKUzHQ8Nl
x0N9f8dD9pjHQ7Cyx0MpzMdDw+XHQ1z/x0P2GMhDjzLIQylMyEPDZchDXH/IQxeZyEOPsshD
KczIQ+PlyEOe/8hD9hjJQ48yyUOsTMlDw2XJQ1x/yUP2mMlDj7LJQ0rMyUPD5clDff/JQ/YY
ykOwMspDKUzKQ+NlykNcf8pD9pjKQ4+yykNKzMpDw+XKQzMDy0P2GMtDjzLLQylMy0PDZctD
XH/LQ/aYy0OPsstDSszLQ8Ply0Nc/8tD9hjMQ/IyzEMpTMxD42XMQ1x/zEMXmcxDj7LMQynM
zEPD5cxDXP/MQ/YYzUOPMs1DSkzNQ8NlzUNcf81D9pjNQ7CyzUMpzM1D4+XNQ1z/zUP2GM5D
sDLOQ3FNzkPDZc5DXH/OQ/aYzkOPss5DKczOQ+PlzkN9/85DFxnPQ7Ayz0MpTM9Dw2XPQ1x/
z0MXmc9Dj7LPQ0LQz0PD5c9Dff/PQ/YY0EOPMtBDSkzQQ+Nl0ENcf9BDWJnQQxm00ENKzNBD
4+XQQ33/0ENYGdFDsDLRQ0pM0UMlZtFDfX/RQxeZ0UOwstFDSszRQ+Pl0UN9/9FDFxnSQ7Ay
0kNKTNJD42XSQ31/0kMXmdJDsLLSQ83M0kPj5dJDff/SQxcZ00OwMtNDSkzTQ+Nl00N9f9ND
N5nTQ7Cy00NKzNND4+XTQ33/00M+GtRDsDLUQ0pM1EPjZdRDfX/UQxeZ1EOwstRDSszUQ+Pl
1EO+/9RDFxnVQ7Ay1UNKTNVD42XVQ31/1UMXmdVDsLLVQ0rM1UPj5dVDff/VQxcZ1kPyMtZD
KUzWQ+Nl1kN9f9ZDF5nWQ4+y1kNKzNZD6ubWQ33/1kN5GddDsDLXQ0pM10PjZddDXH/XQxeZ
10OPstdDSszXQ+Pl10N9/9dDFxnYQ7Ay2ENKTNhD42XYQ1x/2EMXmdhDsLLYQ0rM2EPj5dhD
ff/YQxcZ2UOwMtlDKUzZQ+Nl2UN9f9lDF5nZQ/Ky2UOLzNlD4+XZQ33/2UMdGtpDsDLaQ0pM
2kPDZdpDXH/aQ/aY2kOwstpDSszaQ+Pl2kNc/9pD9hjbQ48y20NKTNtD42XbQ31/20P2mNtD
sLLbQynM20PD5dtDff/bQxcZ3EO8NNxDSkzcQ8Nl3ENcf9xD9pjcQ7Cy3ENKzNxDw+XcQ33/
3EP2GN1DsDLdQylM3UPjZd1DXH/dQxeZ3UOwst1DSszdQ+Pl3UN9/91DFhneQ5Ay3kNKTN5D
w2XeQ31/3kMWmd5DsLLeQ0rM3kPD5d5Dff/eQxYZ30OQMt9DSkzfQ+Rl30N9f99DFpnfQ5Cy
30MpzN9Dw+XfQ1z/30P2GOBD8jLgQ+5M4EPkZeBDfX/gQ/aY4EOWs+BDSszgQ8Pl4ENc/+BD
9hjhQ5Ay4UNKTOFDw2XhQ31/4UP2mOFDsLLhQ0rM4UME5uFDqgHiQ/YY4kOQMuJDKUziQ8Nl
4kNcf+JD9pjiQ7Cy4kNKzOJD5OXiQ1z/4kMWGeNDkDLjQylM40PDZeNDfX/jQ/aY40OQsuND
KczjQ8Pl40Nc/+NDFhnkQ5Ay5EMpTORD5GXkQ31/5EMWmeRDkLLkQ2rM5EPD5eRDXP/kQxYZ
5UOQMuVDSkzlQ8Nl5UNcf+VD9pjlQ5Cy5UNKzOVD5OXlQ33/5UP2GOZDkDLmQylM5kPkZeZD
fX/mQ/aY5kOwsuZD9M3mQ8Pl5kNc/+ZD9hjnQ5Ay50MpTOdDw2XnQ1x/50MWmedDkLLnQ0rM
50Pk5edDywHoQxYZ6EOQMuhDKUzoQ8Nl6EO+f+hD9pjoQ5Cy6EMpzOhDw+XoQ1z/6EM+GulD
kDLpQ0pM6UPDZelDXH/pQ/aY6UOQsulDKczpQ+Tl6UNc/+lD9hjqQ7Ay6kMpTOpDw2XqQ1x/
6kMWmepDsLLqQynM6kPD5epDff/qQxYZ60OQMutDKUzrQ8Nl60Ncf+tD9pjrQ5Cy60MpzOtD
JebrQ1z/60MWGexDkDLsQylM7EPkZexDfX/sQ/aY7EOQsuxDVs7sQ8Pl7ENc/+xD9hjtQ5Ay
7UMpTO1Dw2XtQ1x/7UP2mO1DkLLtQynM7UPD5e1DXP/tQzcZ7kOwMu5DKUzuQ8Nl7kNcf+5D
HZruQ5Cy7kMpzO5DBObuQ1z/7kP2GO9DkDLvQylM70PDZe9DXH/vQ/aY70Owsu9DSszvQ8Pl
70Nc/+9DFhnwQ5Ay8EMpTPBDw2XwQ31/8EMWmfBDkLLwQ0rM8EPk5fBDXP/wQ/YY8UOQMvFD
SkzxQ+Rl8UN9f/FDI5vxQ7Cy8UNqzPFD5OXxQ57/8UMWGfJDsDLyQ0pM8kPkZfJDfX/yQxaZ
8kOwsvJDSszyQ+Tl8kN9//JDFhnzQ7Ay80NKTPND5GXzQ31/80MWmfNDsLLzQ0rM80Pk5fND
ff/zQxYZ9EPyMvRDSkz0Q+Rl9EN9f/RDFpn0Q7Cy9ENKzPRDw+X0Q33/9EMWGfVDsDL1Q0pM
9UPkZfVDIYD1QxaZ9UOwsvVDSsz1Q+Tl9UN9//VDFhn2Q5Ay9kPuTPZD5GX2Q31/9kMWmfZD
sLL2Q0rM9kPk5fZDXP/2QxYZ90OwMvdDSkz3Q+Rl90N9f/dDFpn3Q5Cy90NKzPdD5OX3Q33/
90MWGfhDsDL4Q0pM+EPkZfhDfX/4Q/aY+EOwsvhDSsz4Q+Tl+ENc//hDFhn5QzMz+UNKTPlD
Zmb5Q1x/+UMWmflDsLL5Q0rM+UNG5vlDff/5QxYZ+kOQMvpDKUz6Q+Rl+kN9f/pD9pj6Q/Ky
+kMpzPpD5OX6Q33/+kO6GftDsDL7Q0pM+0PkZftDfX/7QxaZ+0OwsvtDSsz7Q+Tl+0N9//tD
Fhn8Q7Ay/ENKTPxDw2X8Q31//EMWmfxDkLL8Q0rM/EPD5fxDff/8QxYZ/UOQMv1DSkz9Q+Rl
/UN9f/1DFpn9Q9Gy/UNKzP1D5OX9Q1z//UP2GP5DkDL+Q0pM/kPCZf5Dnn/+QxaZ/kOwsv5D
Kcz+Q8Ll/kMhAP9DFhn/Q7Ay/0NKTP9D5GX/Q7CC/0MWmf9DsLL/Q0rM/0PC5f9DXP//Q6wM
AERYGQBEJSYARPIyAESuPwBEi0wAREhZAEQUZgBE4XIARL5/AER7jABEWJkARCWmAEThsgBE
vr8ARIvMAER52QBEJeYARPLyAESu/wBEiwwBREgZAUQlJgFE4TIBRL4/AUR7TAFESFkBREZm
AUThcgFEvn8BRHuMAURYmQFEJaYBRPKyAUS+vwFEi8wBRFjZAUR35gFE4fIBRK7/AUR7DAJE
WBkCRBQmAkQSMwJEvj8CRN1MAkRIWQJEJWYCRPJyAkSufwJEvIwCREiZAkQUpgJE8rICRL6/
AkR7zAJEWNkCRCXmAkTy8gJEvv8CRHsMA0RYGQNEFCYDRPIyA0S+PwNEe0wDREhZA0QlZgNE
8nIDRK5/A0R7jANEWJkDRFamA0ThsgNErr8DRHvMA0RI2QNEFOYDRPLyA0S+/wNEewwEREgZ
BEQUJgRE4TIERL4/BERWTgRESFkERBRmBETycgRErn8ERIuMBERYmQREJaYERPKyBETPvwRE
e8wERFjZBEQl5gRE8vIERL7/BESLDAVESBkFRBQmBUThMgVErj8FRItMBURYWQVEFGYFROFy
BUS+fwVEe4wFRHmZBUQlpgVE8rIFRK6/BUTNzAVESNkFRCXmBUQS8wVEvv8FRHsMBkRIGQZE
FCYGRPIyBkS+PwZEe0wGREhZBkQUZgZEtnMGRL5/BkSLjAZESJkGRCWmBkQftQZEvr8GRHvM
BkRI2QZEFOYGRPLyBkS+/wZEewwHREgZB0QUJgdE4TIHRK4/B0R7TAdESFkHRBRmB0ThcgdE
rn8HRHuMB0RImQdEFKYHROGyB0SuvwdEe8wHREjZB0QU5gdE4fIHRK7/B0R7DAhEeRkIRBQm
CEThMghErj8IRItMCERIWQhEFGYIROFyCESufwhEe4wIREiZCEQUpghE4bIIRL6/CER7zAhE
7NkIRBTmCETy8ghEvv8IRHsMCURIGQlEFCYJRPIyCUTwPwlEcU0JRFhZCUQlZglEOnQJRL5/
CUSLjAlEWJkJRCWmCUTysglEvr8JRIvMCURY2QlEJeYJRPLyCUS+/wlEiwwKRHkZCkQlJgpE
8jIKRL4/CkSLTApEWFkKRCVmCkTycgpEvn8KRIuMCkS6mQpEJaYKRPKyCkS+vwpEi8wKRFjZ
CkQl5gpE8vIKRL7/CkSLDAtEWBkLRCUmC0TyMgtEvj8LRItMC0RYWQtEFGYLRAJzC0S+fwtE
i4wLRFiZC0QlpgtE8rILRL6/C0SLzAtELdoLRCXmC0Ty8gtE</AssayXData><AssayYData Points="900">oKjsvgyE7b7N9+u+qGfqvkgF674bL+m+5GTqvnDP6b5oFOm+GELovsp16b7oRO2+JKvrvsud
6b4qVue+fLrnvnFy6L71cOi+zB/nvtP/5r4/Aei+v6rmvv2K5L5utui+B9HmvqW15b4meue+
LYbovquc5b6geOi+2YvkviWi5r5gHOa+/PXlvh9g5b6uFua+usPpvjzb5b7W2OW+SDTmviyl
574pD+a+jWPlvieC5r65XuS+Ba3nvtlG5L50++W+XcHnvg505b4hOea+o2Lnvndj5742UOS+
sS7nvqE+5r74b+W+udTovsmW5r516eS+oFrkvvjY5L5ZI+a+iFXovj3J5b7Z7eW+yyflvt+1
5b7XOua+gn7mvlYS6L4PpOW+ugPovpBm574SJ+e+N+3jvsz35L4+teS+TdDmvsUP5r40wea+
givlvhmv5b7KIuW+KhrlvjRW577m2ua+F93nvjWV5L535ea+Xgjkvrml5r4Te+O+11jnvm1Q
5b6HveW+2WXlvkXM5L6uWuW+khnlvr1A4r65MuO+0qXkvvld477TX+e+u77lvum1576GQOa+
DMnkvu7Y5L5G1uO+kbHmvj9U5r7NeuW+6NXkvl/C6b6DkeK+r+vlvnI45L4db+K+EoLjvh3w
4r40qua+mkvlvrVC5L5dS+m+7Z7jvkxx5b5pc+S+JPrlvo7q5r6JyuW+xJjlvnfT5r4p2OK+
1YLnvhbm4r5+BuS+PxPkviRE475lh+S+upLlvqDv5r7Ww+O+HnXlvr4A5b5Xz+a+xV7jvv/b
477d3+O+uzblvnD54746d+W+GmXkvjVR5L47+uO+rxfjvtRz476Z3+K+ph/lvtX64r4CLuO+
Tb/ivjdK5L5twOW+6TvmvqUP477HG+S+uAvlvhS/5b5QZeS+qr3ivpqx4r7DbOW+cdHjvqb1
476XWuS+l/rjvsCb476G6+S+80Dlvra65b52huO+vgXivi/n5b5aCeW++U/kvt2k4r4kQ+a+
w9nlvs10475Ci+S++OTjvkg3477KXuW+uF3ivvMC474vb+S+YP3jvnUN477vJOK+InTgvpEc
5b7QCuW+tLLjvjDc4b4tf+K+9iDjvhjZ475i4eG+SIbivtmE4L4sBuO+K1TkvirW4r55M+K+
vFXivjw84r5KS+G+u+7ivg0w4r5Hvt6+ugvivilO474dBuS+VRTiviR95b67R+S+XcDlvu/L
4r4rc+C+jYDgvpTI4b7XAOK+XHXhvpzP5L7OR+G+lHziviwA4r4hleC++arjvh924r7Wyt++
dWHhvtk45L6529++LdDjvuxI475hHeO+Rgvjvg8E3758nuG+SGjkvpkr477BLeG+Wy3gvvLc
477I+uC+Iknjvhh44r67p+K+Vl7gvreh4b6RqeK+f7LhvlMH4b7LAt++uQXhvj8j477zbOC+
+XvjvuZw4L6Wst++h4Djvuoo4r5oiOK+eGHhvkrJ4b4pmN2+4RHgvvTc4r5tyeO+oC7gvouV
4L5vpOK+hfbgvuUN4b7+m+G+x8TgvlF3377rj+K+FhDhvsJN4b6KkN2+OTzhvuLR3r4sPOC+
YBrgvjaW4b7WCuC+2S3hvj/v377I5N6+yzDgvj9W4L5x/N6+jwnhvlC04r5iFuK+7/Tfvj97
377cFuG+pbHivnYV3r6nr9++rh3hviW0376T8+G+8CzgvgZn4b7Lb+G+azjfvt4a4b4VyN++
EPzdvvGe4b4BjN6+TU3gvk6x3r6gWOK+EBzhvgTR375anOO+S8ngvgHt4b7/HuC+JXPfvt/7
4r4h596+ymXgvvQs4L525+C+sCXgvty4374hzOC+3gThvl6b377gft6+ZFLgvkEx4b7Rdd6+
+nXivm9b3r4wnN2+RyLfvnq14b7+JN++KInevriC377YC+C+B9jfvjU93r7dieC+woLgvp06
4r7cg9++DbHfvjjg3b6KId++OOjfvj0s375p9N6+gYTevgLC3L5NDt2+p2rgvhCi3752cd++
BQbfvigY376+6d++08/fvnso3r4qP9++uc3fvoDX3L65ld6+dLDgvju84L4X5uC+uhrevgwq
4L7y3N++ry7evoga4L5BIN6+Jw3dvnen376Qc92+SSrevjX34L5dht6+TDbgvoEX4L5sLN++
V8LfvuFp3b60sN6+h7Hdvupk275Spt6++yLevhF23r5UCNu+OvLevndm4L42+92+ZczfvvHX
4b6cbN6+Pmvfvs5h4L4yQd++Yi3bvg8l3b6zV9++dDHdvnT3277pk92+OUTevqh+377IzN2+
IxzgvkcJ3r4kYNy+k2LbvlwG3b4g3N2+Fgzcvow/3b4HpN2+9Frcvvr93r7Pst2+zbTdvnaB
3b5Lrty+xErevjvF3b5EeNy+3Efbvu4L274npdy+GQDdvpcV3b44m9q+F7zdvk713L4r8N2+
/2bdvhwi3L79Ld2+8tzfvsFe275vrd2+asvdvvYk3r6bN9y+cj/cvg363L4z8dq+7wrcvhi5
3b5TAN2+ATbcvuFF277xht6+ygXcvvFh3b615ty+wQrbvvGK3L6PF9y++FHcvhqZ2762P9u+
6VrbvmXb3b5BIty+lKHcvlBE275Zhd2+MfjYvh/23b7Bgty+j8Ldvl2s3L5ortu+vOjcvhDq
274zuNy+oBrevlSE3L6g3Ni+fiPcvuUf2b5mlNq+q0zcvrW72b7t/9m+b+jbvoKq2r4FoNu+
kxLdvqUw3L7OSdy+wA7cvplh3b5n2Nu+/QjevjIY275lq9u+eC3avlJx274Za9q+ooLbvk3Z
275kPdq+kFDavghK2r4ge9q+ByDavoTO275sbdy+nWHbvgRU2b4CfNm+gwvbvpQd277LrNu+
wm7avjq73L5IFNy+VXvbvgV82r6ouNq+sWDcviRF3L6oV9m+U9Hbvm672753UNm+LQbbvrkG
274Jzdq+5nncvulO2r4Wotm+QX3avqQi277NLdq+ct3Xvvo/275pc9m+k8fdvhXo2r6YQ9e+
dsjavvIZ2r54Sdq+/Qrbvhu62L6QUdu+58HbvhXd2r7mS9m+IUjavp502r7NSdq+U8DYvlxT
2b7tyNe+S13bvkFg2L4Dr9e+oPnYvj+d2b6ffdi+yF/bvsDS177hWty+Bw/Zvpz62r6BTNe+
ncfYvqZV2r5RJNm+2s/Zvm9C2L5LBti+GsXWvhc32r4qPNq+dMLYvsdn1r4BctW+iivaviIc
2b5wwti+w1LZvhyH2r6c1te+G63ZvgPm2L7Nedm+EznZvn/K2L7Kldq+Oy7YvtYo177RjNi+
KsvYvu8u2L58Ste+cWXVvnPf176e5dm+XczavvQI2b7Efdm+JenYvtuv174ZT9m+fYjZvjuF
2b4jw9a++BXavhcG2r7E99e+RtDWvrNm1L6vTde+K/HXvr/g2L7fhte+0iTWvoJS1r6lJta+
YczXvtZo176Shdm+EvbVvgz31r5o8te+zQPYvtL72L5l5Ni+7TnZvvmZ2L4Rsdq+HU7Yvv3b
1742kde+FazXvsYZ2L4bKde+DDnWvpyV177maNe+m4fXvqKl1b69oNa+E6rWvlcX2r5KsNS+
bxHXvpsl2L5CMti+Dz3VvhMn2L47bde+XVrWvuEC1r4DQda+Pk/ZvgBL1r53pda+h5LUvq8r
2b5hFde+BH3UvsbO1r4Nbdm+a7bWviLg1b4y3da+1zLVvtCz1r72SdW+b33VvgCs1L7sI9e+
kp3VviUi1r7fvte+C63Vvp6b1r69Q9m+qfbUvsDx1b7r/dS+dFXXvrlq1L6YZ9e+WK/XvnPJ
1r60bdW+8krWvuQV1r4nvte+smjUvg5p1r5BJdW+8JzTvjR21r5cgtW+uSPVvgE12b7Ez9W+
jknVvmqm1r4N/dW+dPHWvlTD1L4p5de+VF/WvlP21b7YDNS+uGzUvqlq074PndW+gEzUvjlB
1r5TzNO+8TbWvuFl177znNS+i3DVvpxA1b4gHtW+EwHVvqaH1L6eH9S+JE7WvlMf076FXdS+
pvDTvgDV075iO9O+95zXvuJZ0r7uz9W+kT3XvqGJ1b6xxdK+H3/VvgyM1L5ihtS+VWrUvqT3
1r7otdW++zLTvmeL1L6F/dS+PgPTvhdR075pZtK+++TTvgRC077UvNK+ndzVvszu1b7iANS+
H/TUvsuo1b72etS+9/TTvgDU1L4YKtS+WnjWvoDM075HTtS+nfLTvm+9074lutS+peDSvgCL
077nMdS+iyXVvgcO1L4Hw9S+y0PTvnh8074cj9S+sWLVvruM1b7Fj9W+7CnUvk/Z0r5tA9O+
lwXUvkFg1L4xmtO+n5PUvtSG0r5YgdK+YE7SvvpS0749WdO+ON/Uvq5L0r4HdNK+ZrrVvrp6
1L60DNO+50bSvjop1r7JX9K+4QLTvrsW1L6s5NG+ziTUvvOw0775XdO+vY/SvtsM075bcdG+
mLjTvu+u076naNK+wqrSvtNa0b7LE9O+a1fWvmiy0r6qWNG+vV3UvinB077wXdO+xZXUvv51
1L7acNG+gcXSvvYo1r4FD9O+wArUvgZ30L44PtG+mZrTvrFd0r5xX9K+zCnTvmRr1b5VI9S+
N0zSvp/X0L53+9K+n47RvqgG0r7nStG+2TzRvoZM0L46FNO+hJvTvkyp1L6ZodK+csPQvvch
0r7aXdO+XOjSvj7g0b58UdG+drLSvia20r4vKdS+ZJfRvg3v0b6z+NO+lEbSvqP40L76N9O+
pnTRvmf4z77O2tC+VlrQvpZm0r597tG+zL3PvnK90b5BvdK+</AssayYData></Step><Step><CommonData><SampleLocation>11</SampleLocation><SampleID></SampleID><SampleGroup></SampleGroup><SampleInfo></SampleInfo><SampleRow>E</SampleRow><SamplePlate>1</SamplePlate><WellType>REGENERATION</WellType><Concentration>-1</Concentration><ConcentrationUnits>µg/ml</ConcentrationUnits><MolarConcentration>-1</MolarConcentration><MolarConcUnits>nM</MolarConcUnits><MolecularWeight>-1</MolecularWeight><Temperature>30</Temperature><StartTime>3414383</StartTime><AssayTime>5</AssayTime></CommonData><FlowRate>1000</FlowRate><StepType>KREGENERATION</StepType><StepName>Regeneration2</StepName><StepStatus>OK</StepStatus><ActualTime>4.99901</ActualTime><CycleTime>0.2</CycleTime><AssayXData Points="25">v/8LRIwMDERIGQxEFSYMROIyDESvPwxEe0wMREhZDEQlZgxE8nIMRL9/DER7jAxEWZkMRBWm
DETisgxEv78MRHvMDERI2QxEJeYMRPLyDESv/wxEewwNRFkZDUQlJg1E4jINRA==</AssayXData><AssayYData Points="25">EkaNwFWPk8DHnpfA4MCawNwuncC6+57AzRehwKlBosB4pqPAnfGkwJPrpcBjpabAi4GnwMxx
qMDmGanAocOpwGxnqsAuL6vAibarwFwXrMC9pazAATCtwLWyrcCm9K3Ayy6uwA==</AssayYData></Step><Step><CommonData><SampleLocation>12</SampleLocation><SampleID></SampleID><SampleGroup></SampleGroup><SampleInfo></SampleInfo><SampleRow>E</SampleRow><SamplePlate>1</SamplePlate><WellType>NEUTRALIZATION</WellType><Concentration>-1</Concentration><ConcentrationUnits>µg/ml</ConcentrationUnits><MolarConcentration>-1</MolarConcentration><MolarConcUnits>nM</MolarConcUnits><MolecularWeight>-1</MolecularWeight><Temperature>30</Temperature><StartTime>3430679</StartTime><AssayTime>5</AssayTime></CommonData><FlowRate>1000</FlowRate><StepType>KREGENERATION</StepType><StepName>Regeneration2</StepName><StepStatus>OK</StepStatus><ActualTime>4.99999</ActualTime><CycleTime>0.2</CycleTime><AssayXData Points="25">rz8NRGtMDUQ4WQ1EBWYNRNJyDUSffw1EfIwNREmZDUQFpg1E0rINRJ+/DURrzA1EONkNRAXm
DUTS8g1En/8NRHwMDkRJGQ5EBSYOROIyDkSvPw5Ea0wORDRbDkQVZg5E4nIORA==</AssayXData><AssayYData Points="25">w8Nwv7nrZ79slV6/u6pXv/nSUL8stE2/XRVIv3+XRr92f0G/2wA9v292PL/zAju/0/c4v8jX
Nr9A0jW/XhIzv5yIMr81kTG/is0vv9xEL7+UAC2/6iQtv66LK79Txiq//Agrvw==</AssayYData></Step><Step><CommonData><SampleLocation>11</SampleLocation><SampleID></SampleID><SampleGroup></SampleGroup><SampleInfo></SampleInfo><SampleRow>E</SampleRow><SamplePlate>1</SamplePlate><WellType>REGENERATION</WellType><Concentration>-1</Concentration><ConcentrationUnits>µg/ml</ConcentrationUnits><MolarConcentration>-1</MolarConcentration><MolarConcUnits>nM</MolarConcUnits><MolecularWeight>-1</MolecularWeight><Temperature>30</Temperature><StartTime>3447266</StartTime><AssayTime>5</AssayTime></CommonData><FlowRate>1000</FlowRate><StepType>KREGENERATION</StepType><StepName>Regeneration2</StepName><StepStatus>OK</StepStatus><ActualTime>4.99901</ActualTime><CycleTime>0.2</CycleTime><AssayXData Points="25">r38ORHyMDkRJmQ5EFaYORNKyDkSfvw5Ea8wORDjZDkQF5g5E0vIORJ//DkRrDA9EOBkPRAUm
D0TSMg9Enz8PRGtMD0Q4WQ9EFWYPRNJyD0Sffw9Ea4wPRDiZD0QFpg9E0rIPRA==</AssayXData><AssayYData Points="25">QISewD1UosB6tqTA+YSmwPCxp8Au0ajAtsupwD1GqsB7LqvA8b6rwOM9rMBazKzAJC2twBid
rcC9Hq7Aw0uuwM+PrsAFA6/Az46vwG+zr8DUFrDAAVmwwCuCsMDY0bDAQNOwwA==</AssayYData></Step><Step><CommonData><SampleLocation>12</SampleLocation><SampleID></SampleID><SampleGroup></SampleGroup><SampleInfo></SampleInfo><SampleRow>E</SampleRow><SamplePlate>1</SamplePlate><WellType>NEUTRALIZATION</WellType><Concentration>-1</Concentration><ConcentrationUnits>µg/ml</ConcentrationUnits><MolarConcentration>-1</MolarConcentration><MolarConcUnits>nM</MolarConcUnits><MolecularWeight>-1</MolecularWeight><Temperature>30</Temperature><StartTime>3463543</StartTime><AssayTime>5</AssayTime></CommonData><FlowRate>1000</FlowRate><StepType>KREGENERATION</StepType><StepName>Regeneration2</StepName><StepStatus>OK</StepStatus><ActualTime>4.99901</ActualTime><CycleTime>0.2</CycleTime><AssayXData Points="25">n78PRFvMD0Q52Q9E9eUPRMLyD0SP/w9ErQwQRDkZEET1JRBEwjIQRI8/EERsTBBEOVkQRPVl
EETSchBEn38QRFuMEEQomRBE9aUQRNKyEESPvxBEW8wQRDnZEET15RBEwvIQRA==</AssayXData><AssayYData Points="25">mG9iv5cRWL8cYU+/XYFHv9v9Qb+aDjy/sqw3v34qNL/5yTC/PW8uv/sQK7+EYSq/e3Inv9DR
Jb96oiS/i+civxGxIL/9ex+/9nQfvyGKHb9PaB2/XhAcv/QQG78PIRm/fiEZvw==</AssayYData></Step><Step><CommonData><SampleLocation>11</SampleLocation><SampleID></SampleID><SampleGroup></SampleGroup><SampleInfo></SampleInfo><SampleRow>E</SampleRow><SamplePlate>1</SamplePlate><WellType>REGENERATION</WellType><Concentration>-1</Concentration><ConcentrationUnits>µg/ml</ConcentrationUnits><MolarConcentration>-1</MolarConcentration><MolarConcUnits>nM</MolarConcUnits><MolecularWeight>-1</MolecularWeight><Temperature>30</Temperature><StartTime>3479666</StartTime><AssayTime>5</AssayTime></CommonData><FlowRate>1000</FlowRate><StepType>KREGENERATION</StepType><StepName>Regeneration2</StepName><StepStatus>OK</StepStatus><ActualTime>4.99901</ActualTime><CycleTime>0.2</CycleTime><AssayXData Points="25">j/8QRFwMEUQYGRFE9SURRMIyEUR/PxFES0wRRBhZEUTlZRFEwnIRRI9/EURcjBFEGJkRRPWl
EUTCshFEj78RREvMEUQY2RFE5eURRMLyEUR//xFESwwSRCkZEkTlJRJEsjISRA==</AssayXData><AssayYData Points="25">U9SewHuposD5xaTADIKmwBGRp8DTl6jAy3apwJ8SqsATiKrAj0qrwMDHq8CwFKzAPJyswP71
rMDaI63AGYytwKjhrcDNKq7ArV+uwJ/TrsCZ9q7AtxyvwI55r8DtiK/A9ravwA==</AssayYData></Step><Step><CommonData><SampleLocation>12</SampleLocation><SampleID></SampleID><SampleGroup></SampleGroup><SampleInfo></SampleInfo><SampleRow>E</SampleRow><SamplePlate>1</SamplePlate><WellType>NEUTRALIZATION</WellType><Concentration>-1</Concentration><ConcentrationUnits>µg/ml</ConcentrationUnits><MolarConcentration>-1</MolarConcentration><MolarConcUnits>nM</MolarConcUnits><MolecularWeight>-1</MolecularWeight><Temperature>30</Temperature><StartTime>3496109</StartTime><AssayTime>5</AssayTime></CommonData><FlowRate>1000</FlowRate><StepType>KREGENERATION</StepType><StepName>Regeneration2</StepName><StepStatus>OK</StepStatus><ActualTime>4.99901</ActualTime><CycleTime>0.2</CycleTime><AssayXData Points="25">fz8SRDtMEkSLWRJEBmYSRLJyEkRvfxJEO4wSRAiZEkTVpRJEsrISRG+/EkQ7zBJECNkSROXl
EkSi8hJEb/8SRDsME0QIGRNE1SUTRKIyE0SgPxNEjUwTRBlZE0Q3ZhNEonITRA==</AssayXData><AssayYData Points="25">4LZKv3CQQb8iGDa/5REwv2TJKr/Y6yW/oKYfv/lYHL+Eixm/AlAVv08JE7+cfRG/0v4Ov70C
Db891wu/+OUKv4JcCL+SEQe/OvQEv1ywBb93tgO/mkQCv/FcAb9qKgG/tCr/vg==</AssayYData></Step><Step><CommonData><SampleLocation>1</SampleLocation><SampleID></SampleID><SampleGroup></SampleGroup><SampleInfo></SampleInfo><SampleRow>E</SampleRow><SamplePlate>1</SamplePlate><WellType>BUFFER</WellType><Concentration>-1</Concentration><ConcentrationUnits>µg/ml</ConcentrationUnits><MolarConcentration>-1</MolarConcentration><MolarConcUnits>nM</MolarConcUnits><MolecularWeight>-1</MolecularWeight><Temperature>30</Temperature><StartTime>3511000</StartTime><AssayTime>30</AssayTime></CommonData><FlowRate>1000</FlowRate><StepType>BASELINE</StepType><StepName>Baseline2</StepName><StepStatus>OK</StepStatus><ActualTime>30</ActualTime><CycleTime>0.2</CycleTime><AssayXData Points="150">b38TRCuME0T4mBNExaUTRJKyE0RfvxNEK8wTRPjYE0TV5RNEkvITRF//E0Q8DBRECRkURNUl
FESSMhREXz8URCtMFET4WBRExWUURJJyFERffxREK4wURA+aFETVpRREorIURF+/FEQ8zBRE
+NgURNXlFESS8hREwf8URCsMFUQJGRVE1SUVRJIyFUSxPxVEK0wVRAlZFUTFZRVEknIVRF9/
FUQrjBVE+JgVRMWlFUSSshVEX78VRDzMFUQJ2RVExeUVRKLyFUR//xVEPAwWRPgYFkTVJRZE
kjIWRF8/FkQrTBZECVkWRNVlFkSSchZEX38WRCuMFkT4mBZExaUWRJKyFkRvvxZEK8wWRPjY
FkTF5RZE9PIWRF//FkQrDBdE+BgXRMUlF0SSMhdEbz8XRCtMF0T4WBdExWUXRKJyF0RffxdE
K4wXRPiYF0TFpRdEorIXRF+/F0QrzBdE+NgXRMXlF0SS8hdEX/8XRCsMGEQJGRhEiiYYRJIy
GERfPxhEXUwYRAlZGETFZRhEknIYRLF/GEQrjBhE+JgYRPalGESSshhEf78YRODMGET42BhE
xeUYRKLyGERf/xhEPAwZRAkZGUTFJRlEkjIZRG8/GUQ8TBlE+FgZRMVlGUSichlEb38ZRCuM
GUQJmRlE1aUZRKKyGURfvxlEPMwZRAnZGUTV5RlEovIZRHUAGkQ8DBpECRkaRNUlGkSiMhpE
AkAaRDxMGkQJWRpE1WUaRKJyGkRvfxpEPIwaRAmZGkTVpRpEorIaRG+/GkQ8zBpECdkaRNXl
GkSi8hpE</AssayXData><AssayYData Points="150">7vXwvl7o677ju+q+35jsvlv/577kHei+P7nnvhHY5r48eOS+3+PlvkF/5b7QieG++vfjvhSq
476IwuO+sGfgvmCu4b5Ds9+++VLevoaC3r5Rnd6+oo3dvtp33b5sn9y+uGXZvkve2b5Qvde+
j7LbvkWc2b7RGNm+xZ3XvpBu1r5ewti+F7HXvgl51b5BR9W+RGjVvptV1b4vadW+eOvTvvQI
1L6+1NW+b4DQvoNy0L5aJNC+6N3Qvncg076QAtC+rzjQvpVo0L7Zc86+iqrOvlLSzb7eecu+
mRTNvljkyr6was6+6BnKvncHzL7Cq8q+BpPLvk4uyr4OJ8q+j9bKvlI+yL76wMe+CRjJvlc1
yb4ffcW+toXGvt5SyL5LRce+pSjHvm5Rxb5C3MW+lDPGvrKHxr6eVsW+JsjDvmJxw77ducS+
gZnCvsAWwr7oL8K+tUbEvpWsv77jlsK+WpjCvpiVwb5ZJMG+VtTAviprw76A3MC+RSXAvj7c
vr4h2sC+xH29vqOgvr4GlL++56a9vi+KvL6o0L++VBC+vsq6vr5PLb6+d9a8vtHmu752+L2+
e7i7vkL5ur4ulb2+0JG8vqo0ur5oW7y+7Ie4vhJCu76vxry+L1i5vu7euL6Ldbu+xWe4vuex
ur7aE7q+eVi4vsTytr4iKLi+ghu4vsbltr77P7m+nzy2vjfgtr5z0ra+H+q1vn8htb6C4rS+
CYG1vpfFtb4nNLe+EeO0vqtstb6+0bS+5qG0vkUFtL7LsbK+8jW1vrxWs75verO+j760vikd
tr4hJrO+</AssayYData></Step><Step><CommonData><SampleLocation>1</SampleLocation><SampleID></SampleID><SampleGroup></SampleGroup><SampleInfo></SampleInfo><SampleRow>E</SampleRow><SamplePlate>1</SamplePlate><WellType>BUFFER</WellType><Concentration>-1</Concentration><ConcentrationUnits>µg/ml</ConcentrationUnits><MolarConcentration>-1</MolarConcentration><MolarConcUnits>nM</MolarConcUnits><MolecularWeight>-1</MolecularWeight><Temperature>30</Temperature><StartTime>3542136</StartTime><AssayTime>80</AssayTime></CommonData><FlowRate>1000</FlowRate><StepType>LOADING</StepType><StepName>Loading</StepName><StepStatus>OK</StepStatus><ActualTime>79.999</ActualTime><CycleTime>0.2</CycleTime><AssayXData Points="400">b/8aRDwMG0QJGRtE1SUbRJIyG0RvPxtEK0wbRAlZG0TVZRtEknIbRG9/G0Q8jBtECZkbRNWl
G0SishtEX78bRCvMG0QJ2RtE1eUbRKLyG0Rv/xtEKwwcRAkZHETVJRxEojIcRF8/HEQ8TBxE
CVkcRNVlHESichxEb38cRDyMHET4mBxExaUcRJKyHERvvxxEPMwcRAnZHETF5RxEovIcRF//
HEQ8DB1ECRkdRMUlHUSiMh1EXz8dRDxMHUQJWR1E1WUdRKJyHURffx1EPIwdRPiYHUTFpR1E
krIdRG+/HUQ8zB1ECdkdRMXlHUSS8h1EkP8dRH0MHkQJGR5E1SUeRKIyHkRfPx5EK0weRPhY
HkQHZh5EonIeRG9/HkQrjB5ECZkeRCemHkSSsh5EX78eRDzMHkQJ2R5E1eUeRKLyHkRf/x5E
KwwfRAkZH0TFJR9EkjIfRKA/H0Q8TB9ECVkfRMVlH0SSch9Ef38fRCuMH0QZmR9E1aUfRJKy
H0R/vx9EPMwfRPjYH0TV5R9EovIfRF//H0Q8DCBECRkgRMUlIESSMiBEbz8gRDxMIET4WCBE
xWUgRJJyIERvfyBEK4wgRBmZIETFpSBEorIgRF+/IEQ8zCBE+NggRMXlIESi8iBEX/8gRCsM
IUT4GCFE1SUhRJIyIURfPyFEK0whRPhYIUTFZSFEknIhRG9/IUQrjCFE+JghRNWlIUSSsiFE
b78hRCvMIUQJ2SFE5uUhRJLyIURv/yFEPAwiRPgYIkTFJSJEkjIiRF8/IkQrTCJE+FgiRNVl
IkSiciJEX38iRDyMIkT4mCJE1aUiRJKyIkRfvyJEK8wiRPjYIkTF5SJEovIiRF//IkQ8DCNE
KRkjRMUlI0TDMiNEbz8jRDxMI0QJWSNE1WUjRJJyI0RffyNEK4wjRAmZI0TVpSNEkrIjRG+/
I0QrzCNEe9kjRNXlI0SS8iNEX/8jRCsMJEQJGSRExSUkRKIyJERfPyRE4EwkRPhYJETVZSRE
knIkRF9/JEQ8jCRE+JgkRNWlJERdtCREX78kRDzMJET42CRExeUkRJLyJERf/yREKwwlRPgY
JUTFJSVEkjIlRF8/JUQrTCVE+FglRMVlJUSSciVEb38lRCuMJURamSVExaUlRJKyJUR/vyVE
PMwlRPjYJUTF5SVEkvIlRF//JUQrDCZE+BgmRMUlJkSSMiZEXz8mRDxMJkT4WCZExWUmRLNy
JkRffyZEK4wmRHuZJkTFpSZEorImRF+/JkQrzCZEe9kmRMXlJkSi8iZEX/8mREwMJ0TTGidE
xSUnRKIyJ0RvPydEbUwnRPhYJ0TVZSdEknInRF9/J0QrjCdECZknRMWlJ0SSsidEb78nRDzM
J0QJ2SdExeUnRLPyJ0Rv/ydEPAwoRAkZKETVJShEojIoRG8/KEQ8TChECVkoRIpmKESicihE
b38oRDyMKEQJmShE1aUoRKKyKETRvyhEPMwoRAnZKETV5ShEovIoRG//KEQ8DClECRkpRNUl
KUSiMilE4j8pRDxMKUQJWSlE1WUpRKJyKUTBfylEPIwpRAmZKUTVpSlEorIpRG+/KUQ8zClE
CdkpRNXlKURG8ylEb/8pRDwMKkQJGSpEJyYqRKIyKkRvPypEPEwqRAlZKkTVZSpEonIqRG9/
KkQ8jCpECZkqRMWlKkSisipEX78qRELNKkQJ2SpE1eUqRKLyKkTB/ypEPAwrRAkZK0TVJStE
kjIrRG8/K0Q8TCtECVkrRNVlK0SicitEX38rRDyMK0QJmStENKgrRJKyK0RvvytEPMwrRAnZ
K0TV5StEkvIrRF//K0QrDCxE+BgsRMUlLEQlMyxEbz8sRCtMLEQJWSxExWUsRKJyLERvfyxE
K4wsRAmZLETVpSxEorIsRG+/LEQrzCxE+NgsRNXlLESi8ixEb/8sRCsMLUQJGS1E1SUtRKIy
LURfPy1Ev0wtRAlZLUTVZS1EonItRG9/LUQrjC1ECZktRNWlLUSisi1EX78tRDzMLUQJ2S1E
1eUtRKLyLURv/y1Eig4uRAkZLkTVJS5EkjIuRG8/LkQrTC5ECVkuRNVlLkSSci5Eb38uRDyM
LkQJmS5ExaUuRJKyLkRfvy5EK8wuRPjYLkQX5i5EkvIuRA==</AssayXData><AssayYData Points="400">nQCxvowXsb7vqLK+Swuwvuypsb45aa2+zxSvvnPirr6ak7C+3MWtvriqrr7sIa6+8LSsvv3S
rr4VMa++ivuwvuISsL5pYqu+KHCwvplirb66fK2+V26svkj2qr6Hn6++BEGrvkIurb66D6y+
/BOuvtyArr6frqy+QHypvmAoqr4QPK++8rupvm8Wqr6Etau+UjOtvr/Vqr5bo62+DjesvvXO
qr4O9qq+XXervuEAqr6lqam+CTiqvvBlq744xKq+dPWpvsXgqL6t8Km+DR2qvvNHqL6K8qe+
ZUuqvouepr5tvqe+lFipvhebpr66U6a+SWmlvsCeqb6qSKW+q5envudyp76aAaa+G+Clvlzg
pr7sf6i+ifimvlQLpr7UYKa+QaClvuT/pr4uGqW+JdOlvnbUpL5VZ6S+6XujvvI/o74RKqW+
2zylvhL/o76khKO+8xOjvj1npb7SjKS+MDOivqMFor4OX6C+ciimvikXo771IaK+E6SjvvYG
or4+/aG+fU2gvmqJoL640Z++G/Ofvjp6or7UZ5++NYihvkkRob6Zxp++wnGgvqdun77ZGqG+
5DOhvj/Bob7q5aC+y4ievuCfn76NNZ2+W9WfvqctoL6DGp++TsmevgV0nb4FTp++Oo6dvvTD
nb6AAqC+U6ygviq4nb72Mpy++P2dvp51nr7wQ5y+arucvqB/nb4AgZq+f7Sbvodwnr6jKpy+
bymdvlpzmr6Dh5q+8umcvudGnb6c0Zu+mr+cvrO6nL760Z2++uWbvmJimr6Y4Zq+NqOcvn4s
nL6wO5i+Dz2avkVZmr4tgZm+ZYiavkdPnL6SxZq+foyaviPOmL6isJm++yyZvvodmr5pXZq+
Y8mavidumL65WJm+eTybvk4vm747qpm+0COZvjY+mr5JsJi+smybvt9qnL7U5Jm+Ii6Yvor3
l77Dm5i+F8WWviUfl74E85i+nJaWvsYilr55zZm+5NSXvlKAlL4cNJi+WkSXvqaPl75k4Za+
9zOXvgIBlr6AoZa+tBuXvtZclb6pC5a+dKSWvk5ulb5DSJa++p6UvmqVlb7fY5W+KfCUvidN
lr43IZS+ZDaSvjl5k77uvJO+Ix+SviqQlb67XJK+/XiTvjaalL599pS+jJqUvnGOlL5MSJa+
9EKUvj8MlL7nY5O+/COSvqobkb6VR5O+Y1KVvsKwkr5eI5G+Y1aTvtBQlb6ZCZW+QQmSvpa9
k75HW5S+g9iQvs8Vkr5ymJK+2uKRvjztkr52RJG+kByTvjJbk77MJpC+XWGTvhPMkr6EqZG+
Ms2OvpBfk76wSpK+NOWRvu2jj74tiJG+LYiPvvLVkL7y6I++4sWRvmqNj75MB4++D0uRvmjR
kb6hyo++BlCRvnF/kr4dI5G+BdSOvnPFjb4/3I++NUCQvmv5jb6dYI6+3FePvkmbjb5pMpO+
Sq+Nvv5Yj75ZHpC+l8+Nvhlijb6Kd4++UteLvpWZjr5sjo++h3COvoNRjb53u46+CxmMvoCZ
jr4dvI6+HAGPvsudi74nx46+WnSNvo9/jL7JYou+OTGMvjg2jL6BIY6+8X+LvnU0i75/V4y+
OKKKvtW0ir7ye42+x6eMvgvkiL4zpIq+r4eNvhLQir7+EIu+sJ6Kvq1ri751h42+h5WKvqqA
ib6f2Ii+gmiKvvsri77IoYq+GZmLvsGuir7BxIm+DbqIvgIrjL56jom+XCmNvoZ7ib5I24i+
NxqLvtlVh76rmIi+xIiJvuKOib5E+4a+tqmKvvexiL6yEIi+jdWHvt9Vir5ky4a+2VOHvrav
hr6Uf4e+41CJvsvviL5TLYm+vtyGvpPzhL5jSYa+7vmGvpYKiL7R/YW++qSEvunYhL77Foe+
U9CIvpwZhr4m5YW+oTuIvtr+hb7WsIe+M0+HvitPhr6im4i+4seGvunTh77TAIe+vFOHvi9H
hL4OcIe+yOCGvuIChb7feoe+Qp2FvuyPiL5TYoe+LHWDvnhihL6clYW+jXCGvhZGhL7WlIS+
8VCEvkjKhb57P4a+4waGvrBzhr6JgYW+MhqGvqCHg74UuIa+EuWFvhZnhb6Ws4a+Ho+DvsQf
gb6rVIW+X/aCvmRogr79VYO+1bGEvovbg75f6IO+3qaDvg==</AssayYData></Step><Step><CommonData><SampleLocation>1</SampleLocation><SampleID></SampleID><SampleGroup></SampleGroup><SampleInfo></SampleInfo><SampleRow>E</SampleRow><SamplePlate>1</SamplePlate><WellType>BUFFER</WellType><Concentration>-1</Concentration><ConcentrationUnits>µg/ml</ConcentrationUnits><MolarConcentration>-1</MolarConcentration><MolarConcUnits>nM</MolarConcUnits><MolecularWeight>-1</MolecularWeight><Temperature>30</Temperature><StartTime>3623133</StartTime><AssayTime>30</AssayTime></CommonData><FlowRate>1000</FlowRate><StepType>BASELINE</StepType><StepName>Baseline3</StepName><StepStatus>OK</StepStatus><ActualTime>29.999</ActualTime><CycleTime>0.2</CycleTime><AssayXData Points="150">X/8uRCwML0ToGC9ExSUvRIIyL0RPPy9EG0wvROhYL0TFZS9EknIvRF9/L0QbjC9E+ZgvRMWl
L0SSsi9EX78vRCzML0To2C9EteUvRJLyL0Rf/y9ELAwwROgYMETFJTBEgjIwRE8/MEQsTDBE
+VgwRMVlMESCcjBET38wRCyMMETomDBEtaUwRIKyMERfvzBEG8wwRPnYMES15TBEgvIwRE//
MEQbDDFE+RgxRMUlMUSSMjFEXz8xRBtMMUToWDFEtWUxRIJyMURffzFELIwxROiYMUTFpTFE
grIxRE+/MUQbzDFE+dgxRLXlMUSC8jFEX/8xRCwMMkT5GDJEtSUyRIIyMkRfPzJEG0wyRPlY
MkTFZTJEgnIyRF9/MkQbjDJE+ZgyRMWlMkSCsjJEX78yRCzMMkTo2DJExeUyRILyMkRP/zJE
GwwzRPkYM0S1JTNEgjIzRE8/M0QsTDNE6FgzRLVlM0SCcjNEX38zRCyMM0TomDNESKYzRJKy
M0RPvzNELMwzROjYM0S15TNEkvIzRG//M0QsDDRE6Bg0RLUlNESCMjREXz80RBtMNET5WDRE
tWU0RJJyNERPfzREG4w0ROiYNES1pTREkrI0RE+/NEQbzDRE6Ng0RLXlNESC8jRET/80RBsM
NUToGDVExSU1RIIyNURPPzVEG0w1ROhYNUTFZTVEknI1RE9/NUQbjDVE6Jg1RLWlNUSCsjVE
T781RBvMNUTo2DVEteU1RILyNURP/zVEGww2ROgYNkTFJTZEgjI2RF8/NkQbTDZE6Fg2RMVl
NkSCcjZE</AssayXData><AssayYData Points="150">csSEvvjOhL6eAIS+85CDvq+2g76VHoK+Dn6Cvi8vgb6byYK+VfyDvu6ogr5hR4O+O/+CvjCj
g75lHYK+agSCvrBrgb4zjoK+8t6AvqmCgb5q1YG+079+vuvXgb5Yhn++MsWBvqYGgL6Mp3++
qKOBvo+ZgL7vfoK+k+x+vj2ogr4c3oC+KkaAvtkeg75Sg4O+G1+Avg9pgL7JIIK+S+R7vvZs
gb6J5YC+Rsh+volrfL4OiH++HHmAvtfOgr7ZK3++dF9/vmdefb7wQXy+7ReAvuHPfr5sn4C+
y5V9vqbKfb44MHu+lFp+vpc7gL6+K3m+PxWAvudhgr7vhnu+l1R8vtfafr4bHoC+z7d/vvYZ
fb4PUnq+hAZ5vhd9fL4TgYC+BHF6vtrpgL6jpH2+75d5vscDer5jHXm+qdx4vndqf76BTYG+
QYB7vqkifr5zeXq+rc99vmcifb4g5nu+7pZ7vtAEeb66fXu+OJp8vnkmfL5WXHi+XA54vswd
fr5U7HW+Y3J2vquuer5M63u+axV2vqmvf75oU3e+Tud6vgQJfL4OZ3q+sdR4vnHufL6DNXa+
i3F1vpfJeL6n43m+/1V4vu8yeb4jC3G+3t18vuFqdr5+43e+XIh4vjC2db4blnq+J4h3vsgk
eL43v3W+cRp4vq4QdL5b0nW+iml4vnl1eb4R13a+TuR2vpsEdr7C0Xa+jzZvvgogc77a7XO+
gSRzvo51db72XHG+LjZzvp/9dr74xHW+tE9wvvjCd744+HS+gDlxvoHbc76JwHC+iCZxvnZD
db6sx3K+</AssayYData></Step><Step><CommonData><SampleLocation>10</SampleLocation><SampleID>BG505 SOSIP</SampleID><SampleGroup></SampleGroup><SampleInfo></SampleInfo><SampleRow>E</SampleRow><SamplePlate>1</SamplePlate><WellType>KSAMPLE</WellType><Concentration>-1</Concentration><ConcentrationUnits>µg/ml</ConcentrationUnits><MolarConcentration>31.25</MolarConcentration><MolarConcUnits>nM</MolarConcUnits><MolecularWeight>-1</MolecularWeight><Temperature>30</Temperature><StartTime>3662137</StartTime><AssayTime>180</AssayTime></CommonData><FlowRate>600</FlowRate><StepType>ASSOC</StepType><StepName>Association</StepName><StepStatus>OK</StepStatus><ActualTime>180</ActualTime><CycleTime>0.2</CycleTime><AssayXData Points="900">T382RAuMNkTpmDZEtaU2RIKyNkRPvzZEHMw2RNjYNkS15TZEgvI2RE//NkQsDDdE2Bg3RLUl
N0SCMjdETz83RBxMN0TpWDdEpWU3RHJyN0RPfzdEC4w3RNiYN0SlpTdEcrI3RE+/N0QLzDdE
6dg3RLXlN0SC8jdEP/83RAsMOETpGDhEtSU4RJMyOEQ/PzhEC0w4RNhYOESlZThEgnI4RD9/
OEQcjDhE2Jg4RLWlOESCsjhET784RAvMOETp2DhEpeU4RILyOERP/zhECww5ROkYOUS1JTlE
szI5RE8/OUQLTDlE6Vg5RLVlOURycjlET385RByMOUTpmDlEpaU5RHKyOUQ/vzlETcw5RNjY
OUSl5TlEgvI5RD//OUQLDDpE2Bg6RKUlOkRyMjpEPz86RBxMOkTpWDpEpWU6RIJyOkQ/fzpE
C4w6RPmYOkS1pTpEgrI6RD+/OkQLzDpE6dg6RKXlOkQm8zpET/86RAsMO0TYGDtEpSU7RHIy
O0RPPztEC0w7RNhYO0SlZTtEgnI7RE9/O0QLjDtE2Jg7RKWlO0SCsjtEP787RAvMO0TY2DtE
peU7RBbzO0Q//ztECww8ROkYPES1JTxEozI8RD8/PEQLTDxE2Fg8RKVlPERycjxET388RAuM
PETpmDxEtaU8RHKyPERPvzxEC8w8ROnYPEQH5jxEcvI8RD//PEQLDD1E+Rg9RLUlPUSCMj1E
Xz89RAtMPUTYWD1EpWU9RHJyPUQ/fz1EC4w9ROmYPUS1pT1EgrI9RD+/PUQLzD1E2Ng9RKXl
PUST8j1EP/89RAsMPkTpGD5EpSU+RIIyPkQ/Pz5EC0w+RNhYPkSlZT5EcnI+RE9/PkQLjD5E
5Jo+RKWlPkRysj5ET78+RBzMPkTY2D5EpeU+RHLyPkQ//z5EHAw/ROkYP0SlJT9EcjI/RE8/
P0QcTD9E2Fg/RMZlP0Rycj9EX38/RAuMP0TpmD9EpaU/RHKyP0Q/vz9EHMw/RNjYP0S15T9E
gvI/RE//P0QLDEBE2BhARLUlQESCMkBEPz9ARAtMQETYWEBEpWVARHJyQEQ/f0BEC4xAROmY
QES1pUBEcrJARD+/QEQLzEBE6dhARLXlQERy8kBESwFBRAsMQUTYGEFEtSVBRHIyQURPP0FE
C0xBRNhYQUSlZUFEcnJBRE9/QURujEFE2JhBRKWlQUSCskFET79BRBzMQUTp2EFEteVBRILy
QURP/0FEHAxCROkYQkS1JUJEkzJCRE8/QkQcTEJE6VhCRNZlQkSCckJET39CRByMQkTpmEJE
taVCRIKyQkTiv0JEHMxCROnYQkQH5kJEgvJCRE//QkQcDENE6RhDRGomQ0SCMkNETz9DRBxM
Q0TpWENEtWVDRIJyQ0RPf0NEHIxDRDqZQ0S1pUNEgrJDRE+/Q0QLzENE6dhDRLXlQ0SC8kNE
T/9DRBwMRETYGEREtSVERIIyRERPP0REHExEROlYRES1ZUREgnJERE9/REQcjERE2JhERLWl
RESCskRET79ERBzMRETp2ERE5+VERILyRERP/0REHAxFROkYRUSlJUVEgjJFRE8/RUQcTEVE
6VhFRLVlRUSCckVET39FRNCMRUTpmEVEtaVFRIKyRURPv0VEHMxFRAnZRUS15UVEgvJFRE//
RUQLDEZE6RhGRLUlRkSCMkZETz9GRBxMRkTpWEZEtWVGRHJyRkRPf0ZEHIxGROmYRkQHpkZE
grJGRE+/RkQczEZE+dhGRLXlRkRy8kZET/9GRBwMR0TpGEdEpSVHRIIyR0RPP0dEC0xHROlY
R0S1ZUdEgnJHRE9/R0QLjEdE6ZhHRLWlR0SCskdET79HRAvMR0Tp2EdEteVHRBL1R0Q//0dE
nwxIROkYSESlJUhEgjJIRE8/SEQLTEhEKllIRKVlSESCckhET39IRByMSETYmEhEpaVIRIKy
SERPv0hEHMxIRNjYSES15UhEgvJIRD//SEQLDElE6RhJRKUlSUSCMklETz9JRBxMSUTYWElE
pWVJRHJySURPf0lEC4xJROmYSUS1pUlEcrJJRD+/SUQczElE2NhJRLXlSURy8klET/9JRAsM
SkTYGEpEpSVKRIIySkRPP0pEbkxKRNhYSkS1ZUpEgnJKRD9/SkQ9jEpE2JhKRMalSkRyskpE
P79KRBzMSkTY2EpEpeVKRILySkQ//0pEHAxLRNgYS0T3JUtEgjJLRE8/S0QLTEtE2FhLRKVl
S0RycktEP39LRAuMS0TpmEtEtaVLRHKyS0Tiv0tEC8xLROnYS0Sl5UtEgvJLRD//S0QcDExE
6RhMRLUlTESCMkxEPz9MRAtMTETYWExEpWVMRHJyTESGgExEC4xMROmYTESlpUxEcrJMRD+/
TEQLzExE2NhMRKXlTESC8kxET/9MRAsMTUTYGE1EtSVNRIIyTUQ/P01EC0xNRNhYTUS1ZU1E
cnJNRE9/TUQcjE1E2JhNRKWlTURysk1ET79NRAvMTUTp2E1EpeVNRILyTURP/01ECwxORNgY
TkSlJU5EgjJORD8/TkQcTE5E6VhOROZlTkRyck5EP39ORByMTkTYmE5EpaVORHKyTkQ/v05E
HMxORNjYTkSl5U5EgvJORD//TkQLDE9E6RhPRLUlT0SzMk9EgD9PRAtMT0TYWE9EtWVPRHJy
T0Q/f09EPYxPRNiYT0S1pU9EcrJPRE+/T0QLzE9E2NhPRKXlT0Ry8k9EP/9PRAsMUETpGFBE
pSVQRHIyUERPP1BEC0xQROlYUETWZVBEcnJQRD9/UEQLjFBE2JhQRKWlUESCslBEP79QRAvM
UETY2FBEpeVQRILyUERf/1BEhA1RROkYUUSlJVFEcjJRRD8/UUQcTFFES1lRRKVlUURyclFE
sX9RRAuMUUTYmFFEtaVRRHKyUURPv1FEHMxRRNjYUUSl5VFEgvJRRE//UURNDFJE2BhSRLUl
UkSTMlJEPz9SRAtMUkTYWFJEtWVSRIJyUkRff1JEHIxSRNiYUkS1pVJEgrJSRE+/UkQczFJE
6dhSRLXlUkSC8lJET/9SRBwMU0TpGFNEtSVTRBYzU0RPP1NEHExTROlYU0S1ZVNEgnJTRE9/
U0QcjFNE2JhTRLWlU0SCslNET79TRBzMU0Tp2FNEteVTRILyU0RP/1NEHAxURDoZVES1JVRE
gjJURE8/VEQsTFRE6VhURLVlVESCclRET39URByMVETpmFREtaVURIKyVERPv1REHMxUROnY
VES15VREgvJURE//VEQcDFVE6RhVRLUlVUSCMlVETz9VRBxMVUTpWFVEtWVVRIJyVURPf1VE
C4xVROmYVUSlpVVEgrJVRE+/VUQczFVE6dhVRLXlVURy8lVEcP9VRBwMVkTpGFZEtSVWRIIy
VkQ/P1ZEHExWRNhYVkS1ZVZEU3VWRE9/VkQcjFZE6JhWRLalVkRyslZEPr9WRBzMVkTo2FZE
tuVWRILyVkSA/1ZEMg1XRPkYV0SlJVdEgjJXRE8/V0QMTFdE6FhXRKVlV0SCcldET39XRByM
V0TomFdEtqVXRHKyV0RPv1dEDMxXRNjYV0S25VdEgvJXRE//V0QMDFhE6BhYRLYlWERyMlhE
Tz9YRBxMWEToWFhE1mVYRHJyWEQ+f1hEDIxYROiYWESlpVhEgrJYRE+/WEQ8zFhE2NhYRLbl
WERy8lhET/9YRBwMWUToGFlEtiVZRHIyWUQ+P1lELExZROhYWUS2ZVlEcnJZRD5/WUQcjFlE
6JhZRLalWURysllEPr9ZRBzMWUTY2FlEpeVZRILyWUQ+/1lEHAxaRNgYWkS2JVpEcjJaRE8/
WkQcTFpE2FhaRLZlWkSCclpET39aRAyMWkTomFpEtqVaRIKyWkShv1pEDMxaROjYWkSl5VpE
gvJaRML/WkQMDFtE2BhbRKUlW0RyMltEPj9bRCxMW0TYWFtEtmVbRHJyW0RPf1tEHIxbRNiY
W0S2pVtEcrJbRD6/W0QczFtE6NhbROblW0Ry8ltEPv9bRAwMXETYGFxEpSVcRHIyXEQ+P1xE
HExcROhYXESlZVxEgnJcRD5/XEQMjFxE2JhcRLalXESCslxE879cRAzMXETY2FxEtuVcRHLy
XERP/1xEHAxdROgYXUSlJV1EgjJdRE8/XUQcTF1E2FhdRANoXURycl1EPn9dRByMXUTYmF1E
paVdRHKyXUQ+v11EDMxdROjYXUS25V1EgvJdRBQAXkQMDF5E2BheRKUlXkRyMl5EPj9eRBxM
XkToWF5EpWVeRIJyXkQ+f15EDIxeRNiYXkS2pV5EcrJeRD6/XkQMzF5E6NheRKXlXkRy8l5E
Pv9eRK8MX0TYGF9EpSVfRHIyX0RPP19EDExfROhYX0SlZV9EcnJfRD5/X0QBjV9E6JhfRKWl
X0Rysl9EPr9fRBzMX0TY2F9EtuVfRHLyX0Q+/19EHAxgRNgYYES2JWBEgjJgRD4/YEQMTGBE
2FhgRKVlYESCcmBEPn9gRAyMYETYmGBEpaVgRHKyYERPv2BEDMxgROjYYESl5WBEcvJgRD7/
YEQMDGFE2BhhRKUlYURyMmFEPj9hRBxMYUToWGFEpWVhRHJyYUQ+f2FEDIxhROiYYUSlpWFE
crJhRD6/YUQMzGFE6NhhRKXlYUR482FET/9hRAwMYkToGGJEpSViRIIyYkQ+P2JEHExiRPlY
YkSlZWJEcnJiRD5/YkR+jGJES5liRLalYkSSsmJET79iRAzMYkTo2GJEpeViRILyYkQ+/2JE
HAxjRNgYY0S2JWNEgjJjRE8/Y0QcTGNE6FhjRLZlY0SCcmNE</AssayXData><AssayYData Points="900">KE+Cvu7Cg763i4G+2nSCvvoOgL6NDIW+dBOBvjRBgL5unn6+f5WBvn3Hfr7xSoO+ofmBvhzP
gb700H++LyqBvjHhf767Bn2+U3CAvtjCgb4A6ny+edt9vmdSfr6uWX++PwuBvpr8e75b0Xq+
XbZ7vjIjfL5aKH2+Irt9vsLdeL4rf3u+B/p9vqXTfr7GEnm+YxN7vpiOfb6bknm+Osx+vlUL
f77/iHu+Cvx+vrikdr6Nqni+A0x/vpX6e75LEXa+qC+BvuhKer5v5Xq+ZPx5voDWer6SGnq+
UBN4vmP4d74nR3u+gPt5vuxAer7Kx3W+Tfl3voIReb5H9XS+5ax7vuhBdb6yp3i+EFV1vmkC
c75ktna+Ksd3vrFZdb5ePXe+rV14vpGAcr5DY3S+AJd2vm2rdL7sgnq+n3R2vnFic77NJHO+
xIR3vr51b76bqHO+T3B5vhQbcb4YGni+RSpzvmWCdL4R1ne+exlwvsDwdr58A3W+OGZ2vsS9
cr5cy3e+S8xyvqegc74sJnK+RylwvujgdL7EK3a+y3lwvvhHcr5iunC+L9hyvivdbr5og26+
NhFyvo38cr5ajWm+hnBvvuI2cr5f3W2+uG5uvkkOcr5yV3C+ZCB2vgiwcL6sEXS+ryNqvskK
cr4GlHG+EJxxvh/qcb447XC+AuRxvrayb75WHnO+mpptvkAEbL6Xa2y+QdFvvhAHar70Nmu+
rypmvoFob74/bG++7XFxvtVEbL6BdGi+875uvkt0b76JZm++ad1svrzYa76vMm++LRxsvrXN
a77t/Gu+1Qtrvmw6ar6RJm++FyBtvo4XbL6N2me+hOduvjKga77c6mm+SZVpvp0Ga74Nqmi+
umtsvpxDZr5EYG2+VA9svmVTbL6GiWm+YO9qvuvkbL7eJmm+tXhrvj0db74tF2q+zIZtvmIP
ab5ScGu+eoFqvo2jaL7xjmm+Noduvi39ar5dh2W+lVZlvuyRZ76Pnmi+q+VpvgLEZ76eHma+
mIVkvnkjb76uD2S+sqFnvjM9Zr7N3Gm+XshnvuNXZL5RqGe+fC9eviDoZb6h72S+2MVgvgwj
Zb5PVmu+5SZkvqgnZr5PoWW+7vhjvkXmZb6rRWO+YPZjvha4Yb5Utma++oxpvp1yZ75xS2W+
cvBhvgEgYb7lL2W+HutivuNRZL5fCGa+kW9gvoY4Zb6bd2e+vulpvqDcZL46Q2a+c19mvkJQ
Yr6YoGS+cd9kvs2wX759VWO+q5livsAhX74UmmC+1IJnvv6wYL4ytWS+NTBevp9OYb4Ll2O+
nYxnvsnxYb6vTWG+z9FevjZgYr50bGG+aV9kvqf/Yb5aYl2+k4llvjrnYL4Mimi+ahhhvqhc
Xr5bVWG++RFhvkumYb4MtF6+/WRivkxCXr4wHWO+aBNhvtnBW75yJV2+DDddvqWIXb6kBl6+
/cJbvlVdXr6JsWO+ksxfvsO0Xb6akGG+Tgxevnt/YL7ck1++cYpevmiWYr4I21u+3HBdvpNK
X75P12C+IFJfvg+3Wb7sq2K+JRheviJ2XL7wyFq+M+lgvlqvXL4C5Fq+YRtfvpeeX74LzV++
WVtivhHNW74GdWC+qI5cvrpgWr7Db12+1T9bvlE7X76LbVy+phlZvsq3Yb5gklq+KHJhvtR5
Wr7LJVq+/11bvu5uWb5O3F2+LvtbvvkBXL7pZly+pidevpWHX75gbF6+hEhZvqZZV77IO1i+
1RdavgG6Wb5Q4Fu++39ZvoloVb4GKlm+93tZvtC9VL65T1++IOhbvqJyWL6Zz1i+ZpFcvsKc
Wr4zXVO+KgFVvjsYXb4n1lm+Tn1Yvku4Ub77KVm+gnlRvhwYW74QCVe+9xdavvhfVL6zaFe+
cudVvuWiV76wGla+hNhWvigaWr6YZle+UuZSvsQ1Wr419lG+KDNTvuFGWL43AFi+skdVvvL2
Vb6qFVi+z7VUvpgeWL5OYle+4lZWvt7yWL6Gj1a+JRlcvntcVb6AfFe+A3FUvrGRVL6uaFa+
SNlVvhneVb6ygla+iZlVvoPuVr711VO+f3pTvmu7Vb49Wk++WSpSvqa+Ur43SVG+qk5Rvq0T
Vr7pHVa+olxUvqpeVr7FS1K+neZPviReU76II1G+ebVTvvSkU74qXU++dexWvtLNU747oFS+
2JhUvs1jUL7nv1G+QsxUvhyuVb4t+km+ubRQvsmcVL73nFO+XwdPvp5lVL7j6VC+GTNRvt4x
Ur66XVK+WbpOvmDpUr70ME6+1PZRvk3PVL4CClG+a0ZPvly9Ur68+lC+sT1QvmGXTb401lO+
9StMvvz0Ur7EDFG+Oj5OvjBVVb6KK06+n8dRvkjXTL6mAVG+fc1TvpDST75iT06+qkRMvhAm
U74dk1S+B6NSvl7CTr5AoVG+QNBOvjLtSr7pvku+T8RQvm0XTb46P0u+xz9PvmEVS74gzFK+
IQNLviLHTb46kEy+XFFKvmvsTr6nyE++aqdLvr+SR74O7E++2+tOvk2YTb59m1K+RgpOvv6B
UL4jLUq+ufZRvgo3Tr5Ig0q+WehOvijRSr6ZQ02+WidPvtVESr7jb02+9WxQvtIdS76LJEy+
GhlLvq/hSr5msUq+UMpIvmP5T743y0q+KRZLvgWuSL5efU6+lc1Lvt6RSb7azEy+pF1Lvkmn
Sb65SEy+K8BJvrUbR77DLUy+Gx5JvluCTL5dokm+B7lKvnMGSb6RX0e+nRhLvuCfSb5U9kq+
XHpHvqJkSL4WRUi+q25IvrbcS74CFUy+o+lMvkxtTL7nkUm+sjhIvuH3Rr7+HEu+BYxMvkid
Sr6cWEi+th9HvmzzRr5MuEe+XuVIvriGSL6K6Ua+ikRKvtksR75fZUW+zbJJvqZJTL4+R0a+
PgNNvjfNSb7hT0e+MX9HvlETSb5NeUa+VThDvi6tQb6bbUS+nDRHvq+HSr55AUi+4HVFvjpW
Rr5LSEi+9wpIvjr0RL4qOki+QkVGvu2yR77VLUO+1mRIvjqxR76/y0G+VMVHvq59Q77Q10e+
uHxDvhqTRL7BRUW+65BDvqgKRL5YA0S+fiVHvozMQr4Fs0e+3FtDvoFoRr4TqEW+/LJHvnfj
Q77OREm+k4ZGvsjrQ76xfkS+y2JCvnoJRL7tmUO+dGdEvgWbQb5i2UO+yGREvrH2Q77qK0a+
muVDvvCYQr4jYkS+IX1HvpxgR77a/z++LsZEvqLhRb4uID++KmFDvtAXQr5k/j2+B0hBvk03
Rr55wEK+rJ1Dvq+3Qr4+t0G+iepDvr0wQr6mqEO+wvJCvhUDQL6hJD6+QHNDvlPVP77TK0G+
si5CvhDXPb70qkG+zTxCvndwQr50F0C+saBEvmyhQr6Z10C+R1FBvq9BO755kEG+gilBvreq
Qb6vfj6+4wFAvi4jQb6jvkO+3KY/voM2Qb5t7D6+kME+vinvQb5ICz2+xcU7vgODPb5LZT6+
GHhBvlzbQL6nnz++Z9BCvp27P765fUC+qj9BvvZCPb4XtD2+Zv0/vvwLPr6tEj++kCVFvgVt
O774rT2+S4FCvkRrQL7FAj2+uQ9Bvh7pPb5rjEC+9iFDvt7NPL5zdD2+gyw/vhn2O74Bkzu+
E5g9vrPbPL6rfjy+lCI7vgv8PL707Dq+LD45vtxbQr6xUTu+XTA+vmA0Qb7JqkC+/IU/viaM
Pb4nkEC+wHM8vjrrPb6S+Tq+XV4+vkkAOb6CXzu+lC47voCUPL7/iz++tBM3vpu3PL5poTu+
xg4/vlVSQ76uKTy+5108voCYO74DOjy+1aJBvo/OP76JI0C+2ps2vrwyOr687Da+bzA9vkVP
Pb6Vcjm+CsQ1vk2tPr61sTy+3lc6vgm0PL50cT6+0VdBvmm7P76NUjy+0lA/voylPr5rOzu+
KgNAvj1fN76lZTm+l/M7vs4TP75FakC+2AM8vqChOb7P9j++U1Y4vtCtOr73Qzi+qmo7vsFJ
OL63eTq+4R06vifVN76WPT2+zZM0viTJPL6VLTi+m0I3vhs/O76Axza+Ejw4viXEMr7+mTS+
T5Y5vprfN77GFTe+Wjg2vt6TNr7FLDq+miQ3voqINb5jUji+fXY0vh33Ob4YEzi+gdo3vhZx
Nr6JjDa+xm86vtjkM76XNjW+XnM3vtk+O76OyDa+SDg8vkOXOL6qajW+TLw3vtXkN76fVje+
iN01vmiTN76JkDK+/Gozvt4iOb5AdzO+He05vnK2N75tkza+4Nk7vpCtNr7Y9De+kg81vt/a
Ob78QjS+IOEzvjpNNL7yzje+GRg4vhjfMr4YiDe+rJAzvkOgOr6txDi+M8MxvqO5N75NHja+
Vh84vut4Nb6qIzC+kp88vlajL74lyTG+DtA0vqQKOr5C4DO+5cMzvl5UOL60nzO+VnY5vtup
Mr6OADa+tic3vvcsN74OyTe+6w41vidrNr6qADa+qCExvmemNL7G9DW+eHI0vhdjMr5IezO+
Kgg3vi3/M76V7zW+NTcxvrHFMr7KrDS+64I2vtbJNL4sBjW+6F8yvl3fNb7LQDS+JMA0vgai
Mr6XVzK+g1Uvvgb8Mb6/ADS+y6AxvolWNb41TDC+vBMwvrZUML5pOTG+ltE2vgC2L774+TK+
kSAxvuaWML4mnzO+P+gsvqO/M76bvze+qCAyvi27M769eS2+xU8rvqTCML7pqDO+eOAuvsGj
Lr7DSTC+5YwuvghcLb4kSDG+XkIyvrIdMr4viTG+niszvnzgML5dAS++LZo1vjljJr48cS++
QNQxvsXIMb6+pjG+f1MyvnPSNb6pazK+DRoxvtT1Mb5V2TG+</AssayYData></Step><Step><CommonData><SampleLocation>1</SampleLocation><SampleID></SampleID><SampleGroup></SampleGroup><SampleInfo></SampleInfo><SampleRow>E</SampleRow><SamplePlate>1</SamplePlate><WellType>BUFFER</WellType><Concentration>-1</Concentration><ConcentrationUnits>µg/ml</ConcentrationUnits><MolarConcentration>-1</MolarConcentration><MolarConcUnits>nM</MolarConcUnits><MolecularWeight>-1</MolecularWeight><Temperature>30</Temperature><StartTime>3851211</StartTime><AssayTime>180</AssayTime></CommonData><FlowRate>600</FlowRate><StepType>DISASSOC</StepType><StepName>Dissociation</StepName><StepStatus>OK</StepStatus><ActualTime>180</ActualTime><CycleTime>0.2</CycleTime><AssayXData Points="900">T39jRByMY0TpmGNEB6ZjRHKyY0Q/v2NEHMxjROnYY0S15WNEgvJjRE//Y0QcDGRE6RhkRLUl
ZERyMmREPz9kRBxMZETpWGREpWVkRHJyZERwf2REHIxkRNiYZES1pWREgrJkRE+/ZEQczGRE
2NhkRKXlZESC8mRET/9kRBwMZUTYGGVEpSVlRIIyZUQ/P2VEHExlROlYZUS1ZWVEcnJlRD9/
ZUQcjGVEnZllRLWlZURysmVET79lRBzMZUQq2WVEpeVlRHLyZURP/2VECwxmRNgYZkSlJWZE
cjJmRD8/ZkQLTGZE2FhmRKVlZkSCcmZET39mRByMZkTYmGZEpaVmRHKyZkRPv2ZEC8xmROnY
ZkSl5WZEcvJmRD//ZkQcDGdE2BhnRKUlZ0SCMmdETz9nRAtMZ0TYWGdEpWVnRHJyZ0Q/f2dE
C4xnRNiYZ0S1pWdEcrJnRD+/Z0QLzGdE2NhnRKXlZ0Ry8mdEFABoRAsMaETYGGhEtSVoRHIy
aEQ/P2hEHExoRNhYaESlZWhEcnJoRD9/aEQLjGhE2JhoRKWlaERysmhET79oRAvMaETY2GhE
WeZoRHLyaERP/2hELAxpRNgYaUSlJWlEcjJpRE8/aUQLTGlE2FhpRKVlaUSCcmlEP39pRAuM
aUTYmGlEtaVpRHKyaUQ/v2lEHMxpRNjYaUSl5WlEgvJpRD//aUQLDGpE2BhqRKUlakRyMmpE
Pz9qRBxMakTYWGpEpWVqRHJyakQ/f2pEHIxqROmYakSlpWpEcrJqRD+/akQLzGpECdlqRLXl
akSC8mpEP/9qRAsMa0TYGGtEtSVrRHIya0RPP2tELExrRNhYa0TGZWtEcnJrRE9/a0QcjGtE
6ZhrRKWla0RysmtEX79rRAvMa0Tp2GtEteVrRILya0RP/2tEHAxsROkYbES1JWxEgjJsRE8/
bEQcTGxE6VhsRLVlbESCcmxET39sRGSNbETpmGxEtaVsRIKybERPv2xEHMxsROnYbES15WxE
gvJsRE//bEQcDG1E6RhtRLUlbUSCMm1ETz9tRBxMbUTpWG1EtWVtRIJybURPf21EC4xtROmY
bUSlpW1EgrJtRE+/bUTAzG1E6dhtRLXlbUSC8m1ET/9tRBwMbkTpGG5EtSVuRKMybkRPP25E
HExuROlYbkS1ZW5EgnJuRE9/bkQcjG5E6ZhuRLWlbkSCsm5ET79uRBzMbkTp2G5EpeVuRMrz
bkRP/25EHAxvROkYb0S1JW9EgjJvRE8/b0QcTG9E6VhvRLVlb0Rycm9ET39vRI6Mb0TpmG9E
taVvRIKyb0RPv29EHMxvROnYb0S15W9EgvJvRE//b0QcDHBE6RhwRLUlcESCMnBEgD9wRBxM
cETpWHBEtWVwRIJycERPf3BEHIxwREuZcES1pXBEgrJwRE+/cEQczHBE6dhwRLXlcESC8nBE
T/9wRAsMcUTYGHFEtSVxRHIycURPP3FETUxxROlYcUTGZXFEgnJxRE9/cUQcjHFE6ZhxRLWl
cUSTsnFEP79xRBzMcUTY2HFEteVxRILycURP/3FEHAxyROkYckSlJXJEgjJyRE8/ckQcTHJE
2FhyRKVlckSCcnJEP39yRAuMckTpmHJEpaVyRHKyckRPv3JEpc1yRAnZckS15XJEcvJyRE//
ckQcDHNE6RhzRLUlc0SCMnNEPz9zRBxMc0TpWHNEpWVzRHJyc0QqgXNEHIxzRNiYc0S1pXNE
crJzRD+/c0QczHNE6dhzRLXlc0Ry8nNEP/9zRBwMdETpGHREpSV0RHIydEQ/P3REHEx0ROlY
dES1ZXREgnJ0RD9/dEQcjHRE6Zh0RLWldERysnREP790RAvMdETp2HREteV0RHLydEQ//3RE
HAx1RNgYdUSlJXVEgjJ1RE8/dUQLTHVE2Fh1RLVldUSCcnVEP391RByMdUTpmHVEtaV1RIKy
dUQ/v3VEHMx1ROnYdUSA53VEcvJ1RE//dURdDHZE2Bh2RKUldkSCMnZETz92RBxMdkTpWHZE
tWV2RIJydkRPf3ZEHIx2RNiYdkSlpXZEcrJ2RE+/dkQLzHZE6dh2RKXldkRy8nZET/92RGQN
d0TYGHdEtSV3ROQyd0Q/P3dEC0x3ROlYd0SlZXdEcnJ3RD9/d0QLjHdE2Jh3RKWld0RysndE
P793RHrOd0TY2HdEpeV3RHLyd0RP/3dEjgx4RNgYeESlJXhEgjJ4RD8/eEQLTHhE6Vh4RKVl
eESCcnhEsX94RAuMeETYmHhEpaV4RHKyeERPv3hEHMx4RNjYeESl5XhEcvJ4RD//eEQLDHlE
2Bh5RBgmeUQFM3lEPz95RAtMeUT5WHlEpWV5RHJyeURPf3lEC4x5RNiYeUSlpXlEgrJ5RD+/
eUQLzHlE2Nh5RKXleUSC8nlEP/95RBwMekTYGHpEtSV6RHIyekRPP3pEHEx6RNhYekSlZXpE
4HR6RD9/ekQLjHpE2Jh6RKWlekSCsnpEP796RAvMekTY2HpExuV6RHLyekQ//3pEjgx7ROkY
e0S1JXtEcjJ7RD8/e0Q9THtE6Vh7RLVle0SCcntEP397RAuMe0TYmHtEpaV7RHKye0RPv3tE
HMx7RNjYe0Sl5XtEcvJ7RD//e0QcDHxE6Rh8RKUlfESCMnxEPz98RBxMfETYWHxEtWV8RIJy
fERPf3xEHIx8RP+ZfES1pXxEgrJ8RE+/fEQczHxE6dh8RLXlfESC8nxET/98RBwMfUTpGH1E
tSV9RIIyfURPP31EHEx9ROlYfUS1ZX1E9XJ9RE9/fUQcjH1E6Zh9RLWlfUSCsn1ET799RBzM
fUQa2X1EteV9RILyfURP/31EHAx+RPkYfkS1JX5EgjJ+RE8/fkQcTH5E6Vh+RLVlfkRycn5E
T39+RByMfkTpmH5EtaV+RIKyfkRPv35EHMx+ROnYfkS15X5EgvJ+RNL/fkQcDH9E2Bh/RKUl
f0SCMn9ETz9/RAtMf0TpWH9EtWV/RIJyf0RPf39EHIx/RNiYf0S1pX9EcrJ/RD+/f0QczH9E
6dh/RLXlf0SC8n9ET/9/RAYGgES+DIBE0hKAREEZgESfH4BEDiaARHQsgETbMoBEQTmARJ8/
gEQORoBEdEyARNJSgERBWYBEqF+ARAZmgERsbIBE0nKAREF5gESof4BEDoaARHSMgETbkoBE
QZmARJ+fgEQOpoBEdKyARNuygEQ5uYBEqL+ARAbGgER0zIBE29KAREHZgESo34BEBuaARHTs
gETb8oBEQfmARJ//gEQGBoFEbAyBRNsSgUQ5GYFEnx+BRA4mgUR0LIFE2zKBREE5gUSoP4FE
DkaBRGxMgUTSUoFEQVmBRKhfgUQGZoFEbGyBRNJygUQ5eYFEqH+BRA6GgUR0jIFE0pKBREGZ
gUSon4FEBqaBRHSsgUTSsoFEQbmBRKi/gUQOxoFEdMyBRNLSgUQ52YFEqN+BRA7mgURs7IFE
RfOBREH5gUSo/4FEDgaCRHQMgkTSEoJEQRmCRJ8fgkQOJoJEbCyCRNIygkQ5OYJEqD+CRA5G
gkR0TIJE21KCRDlZgkSoX4JEDmaCRI1sgkTScoJEQXmCRKh/gkQehoJEbIyCRNuSgkRBmYJE
n5+CRA6mgkRsrIJE0rKCRDm5gkSfv4JEBsaCRHTMgkTS0oJEQdmCRJ/fgkQO5oJEdOyCRNvy
gkQO+oJEn/+CRAYGg0RsDINE0hKDREEZg0SoH4NEkSaDRHQsg0TbMoNEQTmDRJ8/g0QGRoNE
dEyDRNJSg0Q5WYNEn1+DRIlmg0RsbINE23KDREF5g0Sff4NEBoaDRHSMg0TbkoNEOZmDRJ+f
g0QGpoNEbKyDRNKyg0RBuYNEqL+DRAbGg0RszINE0tKDRDnZg0Sf34NEBuaDRGzsg0TS8oNE
QfmDRJ//g0QGBoREdAyERNsShEQ5GYREqB+ERAYmhERsLIRE0jKERGI5hESoP4REBkaERHRM
hETSUoRESVmERJ9fhEQGZoREbGyERNJyhEQ5eYREn3+ERAaGhER0jIRE0pKERDmZhESfn4RE
BqaERHSshETSsoREObmERJ+/hEQ/xoREbMyERNLShEQ52YREqN+ERAbmhESu7IRE0vKERDn5
hESf/4REJgaFRGwMhUTSEoVEORmFRKgfhUQOJoVEbCyFRNIyhUQ5OYVEqD+FRA5GhUS2TIVE
41KFRDlZhUSfX4VEDmaFRGxshUTScoVEOXmFRJ9/hUQGhoVEdIyFRNuShURBmYVEn5+FRAam
hUQ5rYVE0rKFREG5hUSfv4VEDsaFRHTMhUTS0oVEQdmFRLDfhUQe5oVEfOyFRNLyhUQ5+YVE
yP+FRA4GhkR0DIZE0hKGRDkZhkSoH4ZEBiaGRHQshkTSMoZEQTmGRKg/hkQGRoZEbEyGRPNS
hkRBWYZE8V+GRA5mhkR0bIZE0nKGREF5hkSof4ZEDoaGRHSMhkTbkoZEQZmGRKifhkQOpoZE
dKyGRNuyhkRBuYZE0L+GRA7GhkR0zIZE29KGREHZhkR04IZEDuaGRHTshkTb8oZEQfmGRKj/
hkQOBodEdAyHRNsSh0RBGYdEqB+HRA4mh0R0LIdE2zKHRFI5h0SoP4dEDkaHRGxMh0TbUodE
QVmHRKhfh0QOZodEdGyHRC1zh0RBeYdEn3+HRA6Gh0R0jIdE25KHRDmZh0Son4dEDqaHRHSs
h0TbsodEQbmHRKi/h0QOxodEdMyHRNvSh0RB2YdEqN+HRA7mh0R07IdE/PKHREH5h0So/4dE
DgaIRHQMiETbEohEUhmIRKgfiEQOJohEdCyIRNsyiERBOYhE</AssayXData><AssayYData Points="900">OfcuvlL+Kr7/yiy+aBQtvs/iKb5BQia+S1knvm5sKr6qkSa+pDAnvmGSIb7UASG+ZrMivujs
Ir6saiO+N/IkvskOHL4HLCO+YDsivhJkG76LXiK+c/wfvivTIr4oEB6+R7MivsWrHL5DDB++
WoYavl/EHL7+/hu+V14bvjI0Gr51mB6+ud0bvkRFHL4WUyC+fRsgvowrHr4rgR++TGggvpIm
Ib5ncCC+zO0fvo+nHr4nUBy+5lEdvmQoH74y7iG+vCoevk7jH77Cjxy+ZicdvkJbI7677x++
aRMhvn9mHL6Q0iO+EDodvjycHb46fRq+3hwgvpw+Gr6KeSG+/bAavil0GL5zaxe+N3Mhvvqb
Hb4CByG+01wfvjrfIL4J9x2+8iwdvpaFGr5ozx6+lFUfvkTeIL4EtCK+HFQhvqOjGb7ToRy+
8Q0bvrK5G75dbRy+rH8ZvuiDG774Yxu+kDwkvn0nHb7doBu+fHwevoivG74D1xi+SG0dvlko
Ib5VBxu+pRQfvvpZHb6J0Ry+xrwWvuCRIL67Eh++3xsdvm6qHb6HSRy+CT8gvup6G74ZCRy+
QSgcvlgfIL65Ihu+omYdvllnHL4UdyK+cuAevlUeHL7Qchu+PgYevi1tHr6fiCC+IWAavitT
H763YBq+VfQZvoN+GL56vhe+RvYdvmUgHb4e7Ry+pnQYvkWxHb6U9x2+H48WvhciHb5JZhy+
7Kcfvt5wHL5srBm++agdviMGF77KLhi+UiwbvtnPGb5P6Rm+I08SvggsG76b3xq+zHcbvs68
F77YcBa+tdoWvi7VFL4lTB6+J1wavn5OGr7+fhq+9d4eviw1HL5QbBm++5YYvi23Gb7JDh++
3Dkdvh/PFL4YZB2+5AwfvvEWHL4Dgxq+FzUYvkUDGr6mURu+PlIXvvDbIb5JdR++Q60evvZf
Hb6a0xy+zvoXvlL3GL5Mghi+CjYYvjGSGr6l0Be+sOYevvMbF74RBB6+yAIfvutqGb5dTRu+
s50bvqblF76XnRq+P+kavsa7Gb4cuxy+8CwavmJzG74Qkha+UuYbvpW8GL56vRu+Y9wYvsah
Gb5hbBi+TOoVvgJSFr6QGx++ul0bvrguG77Ishu+tRQZvh2mGL7uehi+R0kXvvvhGr5Lzha+
9tYZvumAFb6v6BW+0FUUvpOQF75Vlxq+a6savusMG76+zxa+I6MXvgf0Fb6S4xS+tHEdvigw
F75uTBm+TocYvrVMGr4Uihe+JmkXvrREFr7AnhS+mLYbvrrnGL6O7he+WpcWvt5dGL41yBG+
INgTvuIrFr4yAhi+L84ZvnLPHb4Ehxu+0f8dvjvkFb426Ri+NvAdvhLFF76+nRq+GqIZvgX5
G77cWBm+ep8ZvuQ5Fb7uxxW+tBkfvkx9Fb5ogRq+JvcVvsDCFL4/wxO+E/sWvqRxGr540RK+
xzgZvvvxEb4LHha+6/IcvklnFr54whi+RiQXvg8CGb7L7RS+6sMWvknzGr6nrxW+nycYvrC0
Fr4IKBO+C8YWvhW0Gr5c0Be+msQVvgQKFb75zxm+36QVvqtzHL5PkBq+Zx8WvrdQFr6W5hW+
snEZvrv3EL5Jexa+ubETvjtMFb5mZRO+qpAXvsqQEr4PURa+E88UvvfyGL76eBK+mscSvsIC
E77CxBW+Wb0Rvq9wF74tChG+e9sQvh0FFL6LwBW+A3sRvgJVEb4MnBC+3QgUvmnzDr63chC+
tMwTvqqAF77d3BW+IbkWvue6FL7SERO+rmUUvlmMFb49yBa+VMAVvhXxGb7v+RK+1VoXvoJE
D75hwRS+PgsRvmTcEb6gcA++H0kRvgyqFb6mtBO+uXAPviWdEb7xaRK+h2wQvrvvFr5oAA2+
euUWvvizEr4Qmw++kOkRvi+ZE77UUhC+ZM8Svi2PDr6nMBW+LrARvtBkE74jeRK+HjsSvkh7
Fb7Ieg++xUgLvhS0Dr5xuA++E8sVvshdFr6YeQ6+9KUVvkI1Eb7qkg++pLYMvgvqD75fkBO+
gywKvsG+Dr5H/A++WnUMvnptD75lcwy+UlcQvj0ZFb7tDxK+XVERvhg2EL7YTxK+sw8Tvvx+
EL688BC+fLATvtNIDL4T+xC+WXMQvqcvE76XGRG+m+EQvtj7EL5vPRC+0y4Ovi5PD77JNBK+
Q/IRvmBuDr6WGA2+JWgTviMpDL6i1Qi+xZEQvpqIDL77MQ2+ThgQvkbiDb4TwxK+4hYPvn/D
Dr7QOgu+BZ4LvhnNCb7yGQ++OPoPvgAuC773TA6+plIQvrt+Cr40NQ6+EXsLvlxDC77MrhO+
0EEJvtWAEL6Pgg++HoILvjDFCr6PTw6+aNoLvqWBEr5UDBC+8boOvsuKDL6fqRS+d8kOvrp3
Db6Yxwu+jxwPvnwSEb7aLQ2+/S0Nvtk2Er4Fqw6+9vgMvi7oC74GYA6+rqcLvpUpDb6kSQ6+
ckQMvnv3Cb6j7Q2+4pwMvq5sDb6qihC+3VMQvoP8Dr4jEgy+V7UKvklJBr7rBQ2+epsJvnt1
Db5g2A2+ie4PvlOTDL5AjQa+/lULvt5SC74Igw2+yE4KvrVSEb5anA6+8xAMvnraC74X0gy+
RN8KvuPkEL65Jgq+FvMMvotzC74FxRG+GjEIvgweCr7sCQ++kxYNviurEL4DyAq+sK8HvjBO
Dr6w3Qy+PckHvu8+B77vpg6+0bMNvgtvDL4fdgy+4D4KvhUSCr4iVwi+lUUMvlZSB76XqAW+
2SUHvpatBb40ugW+6zULviC+Cr7juAq+A78Kvm7xB74L4A2+34cHvt+UD74fBAu+lm4Lvvik
CL5HAwe+MnQJvvHjCb5f0wu+hHkLvvYQBr6/mQu+YXwHvk3fB76mBwm+zbYJvmXsCb40uQi+
fPEIvufZEL4zswq+peAFvmDLAb67Nw++V+wHvlmUBL46+wq+CPsHvmz4Cr5jPAm+UbgBvjr4
A77Ghwq+xVgLvvlMBr6HnAu+AwIFvml3A77Gzga+2koHvpafCL4rwAu+feoJvv9gB76Udgu+
cu0Evt3qCL69kwS+RQ8HvjWFB77jTAu+rNIDvvIDCL4BbQW+sjgDvheTBr5nsgW+ZrsGvqph
CL5vIgm+MM0FviL0Br61Awi+sr4Bvm6OBb5Yfwm+m3QIvhAKBb7vkQO+K9MEvjRzCL6rIQO+
EF0Jvk9rCb5f4wu+bfQJvi36Ar40jga+inIMvhyICb7YZAa+97YGvl/DC76NxAq+UX4Dvqr+
BL6tdwK+abAGvmVsB742MgW+rgcJvoRgB74XyQa+iJkHvp0eB75Wzgu+f8EBvmehBL5NiQa+
bxcGvs3XBb5uygS+76wBvqW9Br7LVge+EPYHvo8wBL6Z8wC+zn8DvmFFAb4CqwS+IH8FviLC
BL4nGQO+W/kIvj92CL5Y1QW+Ng4Bvh1+BL4RBwS+1UoHvsUSBr7dcAa+F74Bvi86AL6fUAK+
HWEFvj1FAb6lN/y9WwX/vZUFAL75ngS+238HvrykBr4MfwS+72oDviaKCb5EUgi+WUoBvmlL
A779lwS+mQABvhIABL6DZvy9r4gCvl+5/L2DNwK+fRgDvimAAr6QBgC+o2sCvi0h/73kHAq+
TFkEvir4A76ZoAO+VQcAvr3sBb4aBAK+omIBvis5A76GmAC+HtAFvgFbAb5Xnf+90EUDvjMJ
BL6qyQK+G40DvjRW+72yfQa+m7f6vWicAb47CQG+MisLvlxkA76stvq9OdMCvlBXAL6fbvu9
jOX6vS55AL6QgQG+eQQCvnIh/71iof29nMz5vdPd/b0tx/i9O2P9vUXSAb4JSP6958IAviWC
A74YPAe+MpECvou3BL7tjAK+9GcAvryX/r3d3gS+MiD7vdlW/71kfQS+uQ/3vSL0+b2vuPS9
6Nb9vYqLAL6Ob/69awYAvo9y/r08uPe9nt/+vavyAL5i1vy9+DD8vRSKB74SDgC+08wBvuen
Ar6y6QO+sEMCvk4n973BpPm9Z574vQo9971PrQK+ju38vYCtAb7Bwva9jOH/veRl/715FQG+
Jc8BvgRlBb7x5/2949IBvk+ZAL639Pi9RCoAvhoT9r0Qrv69deb7vVT0+r3JGPa9+6ICvtPW
/718bwK+cmn6vayHAL7uIQK+8PH8vcjcAL4Q3P292un6vdOm9b3Nqvy9Xfj6ve30/L3fs/m9
2xLzvdr6AL6A+vi96Qn8vU57+L3w4AG+ZVr+vUQz/L2ROfq9GpcAvuU7AL41Nvu9QafyvXY2
AL79Afq9oxDxvRnJ9r2gFP29AKv3vdfnAb6Iu/q9IOf1vZmK9b1tSvy9HfD3vdRr+r04h/m9
PNLyveNm8r2GvwK+Vl/4vdeu970Rjfu9vJDyvWRS77150fa9OY3vvUI0770lq/S9Rhf8vVgt
+r2MlP+9Tur2vYle+71cKPG9xLrzvah37r0NOPi9I636vXtR/b2dA/u98KbmvXqa9b3edu69
t4/4vV8v+L1cj/W9JwUAvoMB+b2dPfe9pOfrvXBa971Bceu9kRHzvRmG9b0d2/i9WGLzvTzJ
8L1ZlP29NSr1vZ869728G/a9Ikz5vdAq/r2hXfK92azpvTdB+r3wrvC99lL3vemg+b00bfC9
oVLrvbJZ9b1NXu+9Vhv0vde2872tSvi9Y3UBvp0K+b04cvq9GtzzvadC8r2vuPi9ST7vvSkX
9L0T0/W9cKH0vay08r2RXeq9LpXxvY0r8b1M/fi9NFP7vZMs8b2WM/a9Wrj2veFt/r3BZva9
NdL3vUoo+r0cKPy9Ij7zvQx2873Ahu69XE/xveBi971LzvK9</AssayYData></Step><Step><CommonData><SampleLocation>11</SampleLocation><SampleID></SampleID><SampleGroup></SampleGroup><SampleInfo></SampleInfo><SampleRow>E</SampleRow><SamplePlate>1</SamplePlate><WellType>REGENERATION</WellType><Concentration>-1</Concentration><ConcentrationUnits>µg/ml</ConcentrationUnits><MolarConcentration>-1</MolarConcentration><MolarConcUnits>nM</MolarConcUnits><MolecularWeight>-1</MolecularWeight><Temperature>30</Temperature><StartTime>4040795</StartTime><AssayTime>5</AssayTime></CommonData><FlowRate>1000</FlowRate><StepType>KREGENERATION</StepType><StepName>Regeneration2</StepName><StepStatus>OK</StepStatus><ActualTime>5.00005</ActualTime><CycleTime>0.2</CycleTime><AssayXData Points="25">pz+IRA1GiERsTIhE2lKIREFZiESnX4hEDWaIRGxsiETacohEQXmIRKd/iEQNhohEdIyIRNqS
iERBmYhEn5+IRA2miER0rIhE2rKIRDi5iESnv4hEFsaIRHTMiETa0ohEQdmIRA==</AssayXData><AssayYData Points="25">Q/uBwAjGh8CDIIvAnv+NwPlukMB6d5LATLmTwGcxlcAPYpbANoGXwFJ8mMDuNpnAuQmawArA
msBSZ5vA/wicwCa4nMBPK53AYL2dwHEvnsAgvp7AZCafwG13n8Ay25/AFwygwA==</AssayYData></Step><Step><CommonData><SampleLocation>12</SampleLocation><SampleID></SampleID><SampleGroup></SampleGroup><SampleInfo></SampleInfo><SampleRow>E</SampleRow><SamplePlate>1</SamplePlate><WellType>NEUTRALIZATION</WellType><Concentration>-1</Concentration><ConcentrationUnits>µg/ml</ConcentrationUnits><MolarConcentration>-1</MolarConcentration><MolarConcUnits>nM</MolarConcUnits><MolecularWeight>-1</MolecularWeight><Temperature>30</Temperature><StartTime>4057374</StartTime><AssayTime>5</AssayTime></CommonData><FlowRate>1000</FlowRate><StepType>KREGENERATION</StepType><StepName>Regeneration2</StepName><StepStatus>OK</StepStatus><ActualTime>5.00005</ActualTime><CycleTime>0.2</CycleTime><AssayXData Points="25">p9+IRA3miERs7IhE2vKIRDj5iESn/4hEDQaJRGwMiUTSEolEOBmJRJ8fiUQFJolEbCyJRNIy
iUQ4OYlEpz+JRAVGiURsTIlE0lKJRIpZiUSfX4lEBWaJRGxsiUTScolEQXmJRA==</AssayXData><AssayYData Points="25">z1ERvxebBr8kPv2+D+Pxvo8W576Z5N6+DwjXvvy+074PdMy+LljHvvc9wr6OZb++67C9vhOu
u74+hbS+k6q1vk5dsL7DPLC+ZFasvgX8qr7Bkai+jaWlvuS2pL5VRKO+wXyjvg==</AssayYData></Step><Step><CommonData><SampleLocation>11</SampleLocation><SampleID></SampleID><SampleGroup></SampleGroup><SampleInfo></SampleInfo><SampleRow>E</SampleRow><SamplePlate>1</SamplePlate><WellType>REGENERATION</WellType><Concentration>-1</Concentration><ConcentrationUnits>µg/ml</ConcentrationUnits><MolarConcentration>-1</MolarConcentration><MolarConcUnits>nM</MolarConcUnits><MolecularWeight>-1</MolecularWeight><Temperature>30</Temperature><StartTime>4073679</StartTime><AssayTime>5</AssayTime></CommonData><FlowRate>1000</FlowRate><StepType>KREGENERATION</StepType><StepName>Regeneration2</StepName><StepStatus>OK</StepStatus><ActualTime>4.99895</ActualTime><CycleTime>0.2</CycleTime><AssayXData Points="25">p3+JRA2GiURsjIlE0pKJREGZiUSfn4lEBaaJRHSsiUTSsolEQbmJRKe/iUQFxolEbMyJRNLS
iUQ42YlEp9+JRA3miURs7IlE0vKJRDj5iUTQ/4lEBQaKRGwMikTSEopEOBmKRA==</AssayXData><AssayYData Points="25">L3qQwMyjlMAOOpfA8aSYwKPhmcCD1JrAqqqbwBtunMDcMJ3An5ydwCUznsASf57AmQWfwOpl
n8CV05/AFQOgwDBuoMDw2KDAlhahwAZcocCpmKHAAu2hwI8TosCkXKLA0XuiwA==</AssayYData></Step><Step><CommonData><SampleLocation>12</SampleLocation><SampleID></SampleID><SampleGroup></SampleGroup><SampleInfo></SampleInfo><SampleRow>E</SampleRow><SamplePlate>1</SamplePlate><WellType>NEUTRALIZATION</WellType><Concentration>-1</Concentration><ConcentrationUnits>µg/ml</ConcentrationUnits><MolarConcentration>-1</MolarConcentration><MolarConcUnits>nM</MolarConcUnits><MolecularWeight>-1</MolecularWeight><Temperature>30</Temperature><StartTime>4089772</StartTime><AssayTime>5</AssayTime></CommonData><FlowRate>1000</FlowRate><StepType>KREGENERATION</StepType><StepName>Regeneration2</StepName><StepStatus>OK</StepStatus><ActualTime>5.00603</ActualTime><CycleTime>0.2</CycleTime><AssayXData Points="25">nh+KRAQmikRjLIpEyTKKRDg5ikSeP4pEBEaKRGNMikTJUopEL1mKRJ5fikT8ZYpEa2yKRMly
ikQ4eYpEln+KRASGikRjjIpEG5OKRDiZikSen4pE/KWKRGusikTRsopEabmKRA==</AssayXData><AssayYData Points="25">r6MCv/iF9r5C9uK+GkLVvsI0yb5c7cC+IeO1viJAsr4om6m+tiSmvtm1ob5B4Jy+E/2ZvkaK
lL4HCZS+9DSNvi1tjL56eou+QUqGvqA9hr7viYS+np95vnqZfr5Dz3m+XTx3vg==</AssayYData></Step><Step><CommonData><SampleLocation>11</SampleLocation><SampleID></SampleID><SampleGroup></SampleGroup><SampleInfo></SampleInfo><SampleRow>E</SampleRow><SamplePlate>1</SamplePlate><WellType>REGENERATION</WellType><Concentration>-1</Concentration><ConcentrationUnits>µg/ml</ConcentrationUnits><MolarConcentration>-1</MolarConcentration><MolarConcUnits>nM</MolarConcUnits><MolecularWeight>-1</MolecularWeight><Temperature>30</Temperature><StartTime>4106233</StartTime><AssayTime>5</AssayTime></CommonData><FlowRate>1000</FlowRate><StepType>KREGENERATION</StepType><StepName>Regeneration2</StepName><StepStatus>OK</StepStatus><ActualTime>5.00005</ActualTime><CycleTime>0.2</CycleTime><AssayXData Points="25">0L+KRDbGikSdzIpELNOKRGrZikTQ34pELuaKRJ3sikQD84pEavmKRND/ikQ2BotEnQyLRAMT
i0RqGYtE0B+LRC4mi0SdLItEAzOLRGo5i0TQP4tENkaLRJVMi0QDU4tEalmLRA==</AssayXData><AssayYData Points="25">Y8uQwHSmlMB6b5bAZDCYwOBUmcCMCprA2AabwHmpm8D7M5zAmbKcwOQincCVlJ3AYc2dwJE6
nsDr5Z7Au9mewPRkn8DYhZ/AeMyfwNEKoMACNaDAC3CgwNOfoMASr6DA/QahwA==</AssayYData></Step><Step><CommonData><SampleLocation>12</SampleLocation><SampleID></SampleID><SampleGroup></SampleGroup><SampleInfo></SampleInfo><SampleRow>E</SampleRow><SamplePlate>1</SamplePlate><WellType>NEUTRALIZATION</WellType><Concentration>-1</Concentration><ConcentrationUnits>µg/ml</ConcentrationUnits><MolarConcentration>-1</MolarConcentration><MolarConcUnits>nM</MolarConcUnits><MolecularWeight>-1</MolecularWeight><Temperature>30</Temperature><StartTime>4122520</StartTime><AssayTime>5</AssayTime></CommonData><FlowRate>1000</FlowRate><StepType>KREGENERATION</StepType><StepName>Regeneration2</StepName><StepStatus>OK</StepStatus><ActualTime>5.01006</ActualTime><CycleTime>0.2</CycleTime><AssayXData Points="25">0F+LRC5mi0SVbItE+3KLRGp5i0TQf4tELoaLRJ2Mi0QDk4tEYZmLRNCfi0QupotEpayLRAOz
i0RhuYtEyL+LRDbGi0SVzItEA9OLRGHZi0TI34tELuaLRJ3si0T78otEvPmLRA==</AssayXData><AssayYData Points="25">Z/jRvu0XyL4zt7G+5lOivoEllr4CUZC+QwaHvqtNfL44QnG+e1xmvk/EXr5xrlK+kRRKvk20
Rb5S8kC+Qd83vsH8Nb6Hji++pIorvioQJb48fBy+JagYvucNFr79TBK+EPcRvg==</AssayYData></Step><Step><CommonData><SampleLocation>1</SampleLocation><SampleID></SampleID><SampleGroup></SampleGroup><SampleInfo></SampleInfo><SampleRow>E</SampleRow><SamplePlate>1</SamplePlate><WellType>BUFFER</WellType><Concentration>-1</Concentration><ConcentrationUnits>µg/ml</ConcentrationUnits><MolarConcentration>-1</MolarConcentration><MolarConcUnits>nM</MolarConcUnits><MolecularWeight>-1</MolecularWeight><Temperature>30</Temperature><StartTime>4137740</StartTime><AssayTime>30</AssayTime></CommonData><FlowRate>1000</FlowRate><StepType>BASELINE</StepType><StepName>Baseline2</StepName><StepStatus>OK</StepStatus><ActualTime>29.999</ActualTime><CycleTime>0.2</CycleTime><AssayXData Points="150">IwCMRIEGjETwDIxEVhOMRLQZjEQjIIxEgSaMRPAsjEROM4xEtDmMRBtAjESJRoxE6EyMRHdT
jES9WYxEI2CMRIFmjETobIxETnOMREh6jEQrgIxEgYaMROiMjERWk4xEL5qMRCOgjESBpoxE
6KyMRE6zjETFuYxEI8CMRIHGjETozIxEVtOMRL3ZjEQj4IxEgeaMROjsjERW84xEtPmMRBsA
jUSBBo1E8AyNRE4TjUS0GY1EGyCNRLImjUTwLI1ETjONRLQ5jUQjQI1E20aNROhMjUROU41E
vVmNRBtgjUSJZo1E6GyNRE5zjUS0eY1EG4CNRIGGjUTojI1EVpONRL2ZjUQjoI1EiaaNROis
jUROs41EvbmNRCPAjUSBxo1E6MyNRE7TjUTL2o1EPOCNRInmjUTo7I1EVvONRLT5jUQjAI5E
iQaOROgMjkROE45EtBmORBsgjkSJJo5E6CyORE4zjkS0OY5EG0CORKJGjkToTI5ETlOORAZa
jkQjYI5EmmaOROhsjkROc45EvXmORBuAjkSBho5E6IyORE6TjkS0mY5EG6CORImmjkTwrI5E
b7OORL25jkQbwI5EgcaOROjMjkRO045EtNmORBvgjkSB5o5E6OyORE7zjkS0+Y5EGwCPRIEG
j0ToDI9EThOPRLQZj0QjII9EgSaPROgsj0RWM49EtDmPRBtAj0SBRo9E6EyPRE5Tj0S0WY9E
G2CPRIFmj0QhbY9ETnOPRLR5j0QjgI9EkoaPROiMj0ROk49EvZmPRCOgj0SBpo9E+KyPRFaz
j0S0uY9E</AssayXData><AssayYData Points="150">iBfeveJI4L19x9u9CmrRvc27zr1kCcu95ljLvfkAvr0QPL+9iFG+veeTs70Z+q+93cK2vU2c
r73pTbG9pO2mvfckq73IcaO9P+qovebFor1qsae93QShvZpMnL1t8JK9E6aQvcrXkr19Z569
dQKYvTXwkb0JRJG9TPyEvZOWib1GSIa9xL+LvaqegL1yUYe9A3yFvZNkgr0uwoG9jLGBva3t
gL0kF4G9B/pvvdnwZr2gx1u9fXtfvRAEXb1UPlm9mMBlvVcgSr237mO9hKRcvVV/PL09mUG9
1nU5vdVzVb3JDES9XERMvRmqNr3JRTu92iU0vXi7Ob1BUja9eLtEvUQnIL3cAyG9tjY6vcw9
N72i5Tu9kwkPva5dGr1A/R+9+UMqvZx5Br0SSxy9syAJvfksEb2nbQe91LkTvR8mD72AHu68
WG8CvQCGBL1RLuG8uaLjvLve3byaIfK8yhrvvM5u97wtJMa8L87evPZv97zGIfO8r1vHvGbo
yLzO2bq8wL7qvA3ur7zgqL68fqLWvOPDzbxlOry8hHHNvGubuLwgGIy829CPvCW1uLwPAbG8
xPirvKjuyLwWx9C8GYuNvAPxq7yeC5S8BfCSvD9RsLxVQoe8UthRvLr4aryGeoO8flQ8vLxz
Vrzcp0y8vxmEvA6/crxEFze8yotWvGMAcLyGZ2C8d4kqvAVGMryoIFO8smVhvPPFabx3GBK8
xpl9u49+vrurTHS7kpKsu6pPBrzTW/K7j+DUu/V8AbwlwyW7+A31u2jK57uufq+7M1Wmuw1t
Ervit+e6</AssayYData></Step><Step><CommonData><SampleLocation>1</SampleLocation><SampleID></SampleID><SampleGroup></SampleGroup><SampleInfo></SampleInfo><SampleRow>E</SampleRow><SamplePlate>1</SamplePlate><WellType>BUFFER</WellType><Concentration>-1</Concentration><ConcentrationUnits>µg/ml</ConcentrationUnits><MolarConcentration>-1</MolarConcentration><MolarConcUnits>nM</MolarConcUnits><MolecularWeight>-1</MolecularWeight><Temperature>30</Temperature><StartTime>4168809</StartTime><AssayTime>80</AssayTime></CommonData><FlowRate>1000</FlowRate><StepType>LOADING</StepType><StepName>Loading</StepName><StepStatus>OK</StepStatus><ActualTime>79.999</ActualTime><CycleTime>0.2</CycleTime><AssayXData Points="400">GsCPRIDGj0TfzI9ETdOPRKvZj0Qa4I9EgOaPRN/sj0RF849EtPmPRBoAkER4BpBE5wyQRE0T
kES0GZBEEiCQRIAmkETfLJBETTOQRLQ5kEQSQJBEgEaQRN9MkERNU5BEq1mQRBpgkESAZpBE
52yQREVzkES0eZBEIoCQRICGkETfjJBERZOQRLSZkEQaoJBEgKaQROeskERNs5BEtLmQRBLA
kESJxpBE58yQRE3TkES02ZBEGuCQRIDmkETn7JBETfOQRLT5kEQaAJFEgAaRROcMkURNE5FE
tBmRRBogkUSAJpFE5yyRRE0zkUS0OZFEGkCRRIBGkUTnTJFETVORRLRZkUQaYJFEgGaRRA5u
kURNc5FEtHmRRBqAkUSAhpFE94yRRE2TkUS0mZFEGqCRRICmkUTnrJFEVbORRLS5kUQawJFE
gMaRROfMkURe05FEtNmRRBrgkUSA5pFE5+yRRE3zkUS0+ZFEGgCSRIAGkkTnDJJETROSRLQZ
kkQaIJJEgCaSROcskkRNM5JEtDmSRBpAkkSARpJE30ySRE1TkkS0WZJEGmCSRIBmkkTnbJJE
TXOSRLR5kkQagJJEmYaSROeMkkRNk5JEq5mSRLagkkR4ppJE56ySRE2zkkS0uZJEEsCSRInG
kkTfzJJETdOSRLTZkkQa4JJEgOaSROfskkRe85JEtPmSRBIAk0SABpNE5wyTRE0Tk0S0GZNE
GiCTRHgmk0TnLJNETTOTRLQ5k0QSQJNEykaTRN9Mk0RNU5NEq1mTRDtgk0SAZpNE32yTREVz
k0SreZNEKoCTRHiGk0TnjJNEfpOTRLSZk0QSoJNEeKaTROesk0RNs5NEtLmTRBLAk0SAxpNE
98yTRE3Tk0S02ZNEGuCTRHjmk0T37JNETfOTRLT5k0QSAJREgAaUROcMlERNE5REqxmURBog
lER4JpRE3yyURE0zlES0OZREGkCURIBGlETnTJRETVOURKtZlEQaYJREkWaURN9slERNc5RE
zHmURBqAlESAhpRE34yUREWTlES0mZREGqCURImmlETnrJRERbOURKu5lEQSwJREgMaUROfM
lERN05REtNmURBrglERm55RE5+yURE3zlESr+ZREGgCVRIkGlUTnDJVETROVRKsZlUQaIJVE
gCaVROcslUS4M5VExDmVRBpAlUSARpVE50yVRE1TlUSrWZVEGmCVRIBmlUQ5bZVERXOVRKt5
lUQagJVEeIaVROeMlURFk5VEtJmVRBKglUR4ppVE56yVRE2zlUSruZVEKsCVRHjGlUTfzJVE
TdOVRKvZlUQS4JVEeOaVRN/slURN85VEtPmVRBIAlkSABpZE5wyWRE0TlkT9GZZEGiCWRHgm
lkTvLJZERTOWRKs5lkQSQJZEeEaWROdMlkSfU5ZEq1mWRBJglkTaZpZE72yWRE1zlkSreZZE
EoCWRHiGlkTnjJZERZOWRKuZlkQSoJZEgKaWRN+slkRNs5ZEq7mWRBLAlkR4xpZE38yWRE3T
lkTE2ZZEEuCWRHjmlkTf7JZERfOWRLT5lkQSAJdEeAaXRN8Ml0RNE5dEqxmXRBIgl0SAJpdE
/yyXREUzl0S0OZdEEkCXRIlGl0TETZdERVOXRKtZl0QSYJdEeGaXROdsl0Rec5dEq3mXRBKA
l0R4hpdE34yXREWTl0S0mZdEGqCXRHiml0TfrJdERbOXRKu5l0QSwJdEeMaXRN/Ml0Re05dE
q9mXRFPgl0SA5pdE3+yXREXzl0Sr+ZdEEgCYRHgGmETfDJhERROYRLQZmER0IJhEeCaYRN8s
mERNM5hEvDmYRBJAmER4RphE30yYREVTmES0WZhES2CYRIBmmETnbJhETXOYRKt5mEQagJhE
gIaYRN+MmERFk5hEq5mYRCKgmER4pphE36yYREWzmES0uZhEEsCYRIDGmETfzJhETdOYRKvZ
mEQa4JhEeOaYROfsmERV85hEtPmYRBoAmUR4BplE5wyZRE0TmUS0GZlEIiCZRIAmmUTnLJlE
VTOZRLQ5mUQ7QJlEgEaZROdMmUReU5lEtFmZRBpgmUSAZplE52yZRE1zmUS0eZlEGoCZRICG
mUTnjJlEAZSZRLSZmUQaoJlEgKaZROesmURNs5lEq7mZRA==</AssayXData><AssayYData Points="400">LTuTu4BYArsWQku6Zn6cN6dcSrqSbvi5xUlmO8MgiTtAMcs7my4RujbKnTvKpoc7/8tyO7CZ
nDs3+qg7LT7LO9UNsDu4r5c7MGFvud1dWDvpqJc74L6WO56FgjvFHtY7kYXVOyK6ITxNryU8
pNDsO37omTvuykY8S4xkO+ylTTyaQjk8M4nqO5nvATzW6ug7lRxFPDtw9ztmEzY8sflGPGEY
cjx5Zzg8Swl+PF4xJDwfnG48HXlWPIQDPTxOOG087KaSPIlJijzjJWc8QquRPEv9kjw4SR48
hYp5PEYTKjxGbW889pWCPPEUkjy6/Z08UYNnPAHyeTyNTIQ8Vc5NPDBvtjxzFq083xh2PPFW
gDyQwI88ZyykPB5RqjwIcaU8zfl4PPLanzwi5qY8+nChPIc1iDxExps8hbmTPBEGxjylSLw8
9s+2POmnrjzL4Kc8YwzCPF+X2zweLdk8kCXMPL9T0jzp1bg8NWq+PHfZxDwtBtY8xFKxPC77
pTxJW8w8XcXVPBhb7zzlab48S/fHPKBJxzzKkgw9DubpPLhg2jx+19I8gXPTPM1PCj2EvfU8
lVTZPE805Dzc1fs8F5n8PEupAj2IRgQ9Tkv4PEbvEj3/Fvs8B9XlPC8//Txy2Ac9WQwMPZxB
8jymm/o89s7tPNsJ8DwJTgo9MEsHPdT2Dz1Jvf08xTEKPbneDT2vpAY9CkwTPcbtDD0hhQE9
NZ39PDJeEj17VAY9Ne8aPV2HHj3hHhM9srcRPUwXFT0RmA89uvIQPfMfAD0RDx09pfonPdxz
Hz1Isy49YGEpPQoJJT3Gby49PgopPbeyHj135yk9wrMmPR30ID3sEzg96ygsPS/IDz3fzyk9
CxYtPVwtIj3RESM9hV0VPcahLT3q/z892B4mPScZIz24Iis9UqQnPTFZOD0ySzM9o+wtPapX
Lz3LyCo9waI7PW1/Pz1cdjc94KUlPW7dKj32yDI9IV5BPXUKOz20jDE947Y5PYJDRj1LbT49
4IxFPZ+qOj3DGDs9zGw9PU9UPT0WcVM9lr5OPR4kQT3G9zI9dVQ+Pf97TD1UUEg95q07PdrV
RD33fk49RupFPUmDTz17/zw935JNPdplUz1dmUY9XotKPcePVz1lvDU9SHA/PU2IOD12UkM9
dbJTPQ4ZVD0/HUA9jp1bPckbVz2qpV09TedNPbVXVj1HeVY98XBhPcc/bD2nDmw9qtVXPSh4
ZD0w11s9vTJOPZiiVz0HBGM97A9YPbaZaj04H2U9FadZPRiRcj3YZmA948BNPV/zUz3MI1c9
vYpXPajqXz0KtW89WgdePf57UT1UAWQ9OsZzPeC7Zj29kGY94x5nPZB6YT3aB2s9XjVePWIP
XT1SXW89tN1mPWjYbj3MAnE9GploPdohdj3oSWM9tvZxPeisaD2OkXk9lS10PVtTcj3bdmg9
zBB8PRwlez14Y3o97nZ3PU56Zz0Nm3U9Cvt3PRpggj0FGXw9BxZ2PXZlcz00ZHw9s75jPfc3
dj3yu4E9XxKAPfiZcj2utXw9q7JvPQK3fj2QtoE95FiCPTILij3edYE9nTKKPfDffj1ni4U9
OPaGPTYDez36WYA9CH6GPUBAgT26UYI9RHqEPStPgz0bnXo98UWIPZUCij06KIg9N9iLPbLy
hT063oc9q0R5PZDcjD1GAoY9tieNPbkUhT0bWYw9P++UPThvhT2a7YI97GCGPXpxiD2aEoo9
wt+PPS0mkj2iJZE9xqGQPXnNgT2LgI09YLyIPfFHiz05To094RSOPdyVjD0jgI09CU2BPdq6
ij0LP5A97cKVPR+ukz17k4090DOWPbYMkz38W4o9MJWNPQTRlj0DnI89J16YPSyekj22VZk9
MeaUPWr8kj16r4c94VeSPRcAlj2gNZQ9qaaNPeaMjT3PTp09ZWCXPR+ulD0hrpU94c6dPdzO
lD1YOqE942+ePf7wlD0bg5k98o6TPZ88mT1vpJE9ou+SPYT/mT220JQ9uXaVPcd0pT2slaE9
9TWWPTJFnj3Usp094aqXPU8woD0jZZ09CZ6oPTPOmD17IZ89Q66lPR76nj2wRZo96cWgPRYs
nT0Nd6I9anWjPRDboT2bAJo93xCjPWDooD3dtqM9VNijPQ==</AssayYData></Step><Step><CommonData><SampleLocation>1</SampleLocation><SampleID></SampleID><SampleGroup></SampleGroup><SampleInfo></SampleInfo><SampleRow>E</SampleRow><SamplePlate>1</SamplePlate><WellType>BUFFER</WellType><Concentration>-1</Concentration><ConcentrationUnits>µg/ml</ConcentrationUnits><MolarConcentration>-1</MolarConcentration><MolarConcUnits>nM</MolarConcUnits><MolecularWeight>-1</MolecularWeight><Temperature>30</Temperature><StartTime>4249711</StartTime><AssayTime>30</AssayTime></CommonData><FlowRate>1000</FlowRate><StepType>BASELINE</StepType><StepName>Baseline3</StepName><StepStatus>OK</StepStatus><ActualTime>29.999</ActualTime><CycleTime>0.2</CycleTime><AssayXData Points="150">EcCZRHfGmUTezJlEPNOZRKvZmUQR4JlEd+aZRNbsmURE85lEovmZRBEAmkR3BppE3gyaREQT
mkSrGZpECSCaRHcmmkTeLJpERDOaRKI5mkQJQJpEd0aaRN5MmkQ8U5pEq1maRAlgmkR3ZppE
3myaRERzmkTDeZpECYCaRG+GmkTmjJpERJOaRLuZmkQJoJpEd6aaRN6smkREs5pEq7maRAnA
mkR3xppE1syaRETTmkSr2ZpEEeCaRHfmmkTe7JpEPPOaRNT5mkQRAJtEdwabRN4Mm0Q8E5tE
ohmbRBEgm0RvJptE1iybREQzm0SrOZtEEUCbRHdGm0TWTJtERFObRG9am0QJYJtEb2abRNZs
m0Q8c5tEq3mbRBGAm0R3hptE3oybREyTm0SrmZtEIaCbRHemm0TWrJtEPLObRKK5m0QRwJtE
d8abRNbMm0RE05tEotmbRAngm0R35ptE1uybRDzzm0Si+ZtEEQCcRHcGnEQwDZxERBOcRKIZ
nEQRIJxEdyacRN4snEREM5xEqzmcRBFAnER3RpxE5kycRDxTnESiWZxECWCcRHdmnET2bJxE
RHOcRKJ5nEQRgJxEb4acRJqNnEQ8k5xEopmcRAmgnER3ppxE1qycRESznESiuZxECcCcRG/G
nETWzJxERNOcRNLanEQR4JxEd+acRN7snERE85xEovmcRAkAnURvBp1E1gydRG0TnUSrGZ1E
ISCdRHcmnUTeLJ1EPDOdRKI5nUQRQJ1Eb0adRNZMnUQ8U51Eq1mdRBlgnURvZp1E1mydRDxz
nUSieZ1E</AssayXData><AssayYData Points="150">fVqiPXQ8oz1peKY9h7iePdkgqT3nx589oMOePac7oT1SaJw9VHOfPZmnrD0Jjac9YeGhPbLm
rj2ZEaY9nX+nPTXRoj34uaU9Vr6kPXcKnT0ip7A9DG2oPdmIoj3uBqQ9mGqpPa0NqT1PNrI9
hfqsPQYkpj3PM6g985yvPVi0qT2kfKk9C6qqPcS5sT3eT6k9gjm2PYchpz28Qq89/yarPc1f
pj1/UKw9zP+zPf65rT3Tuqw98suyPQqvsT3DUa49+KqrPRmBqz109LU9+iCsPScJsz2NMLE9
AW68Pa6Cqz3JfLU9Skq4PdUOqz24erQ9B46tPTx4sT3T1bk928e8PQWxsT3auLc9uPqxPXtb
sz2eSLg9F9myPQ1Erj18f7c9qzSyPYGxsT0WP7c9iN6yPcOEvT2sHbg9JtepPQapsT0VsbY9
z5S6PTj6vz3axr49/w/DPW66tz3wObw9Tqi6PUykwT0lPLc96dG2PRbEuT04drw9b8O2PR3D
vj0PSbw9i03IPXjMwj3Pa789KrjDPQpuvD3EGr097UbFPYe2vD0mB8E9ucW+PY3tsj02PsQ9
QqW+PRmEwD2WvL49aHbAPZ31wD2B4sY94xvGPUN+wz0OL8U9benEPe8OxD2E+7097PHFPZYz
xD2KwcU9FyS9Pb0RyD0HJrg9vse9PbB9vz3/lsQ9dwDFPS4rxD3VRsQ9sli9PajZyT15N8M9
AoPIPUvqwz02dM49nyTJPSnIwz12YsE94rjFPa2Vyj3u7MA9BanYPfQIxT0njcs9iu3QPX9B
zD3nbss9</AssayYData></Step><Step><CommonData><SampleLocation>10</SampleLocation><SampleID>BG505 SOSIP</SampleID><SampleGroup></SampleGroup><SampleInfo></SampleInfo><SampleRow>E</SampleRow><SamplePlate>1</SamplePlate><WellType>KSAMPLE</WellType><Concentration>-1</Concentration><ConcentrationUnits>µg/ml</ConcentrationUnits><MolarConcentration>31.25</MolarConcentration><MolarConcUnits>nM</MolarConcUnits><MolecularWeight>-1</MolecularWeight><Temperature>30</Temperature><StartTime>4288845</StartTime><AssayTime>180</AssayTime></CommonData><FlowRate>600</FlowRate><StepType>ASSOC</StepType><StepName>Association</StepName><StepStatus>OK</StepStatus><ActualTime>180</ActualTime><CycleTime>0.2</CycleTime><AssayXData Points="900">CYCdRG+GnUTWjJ1ENJOdRJqZnUQJoJ1EZ6adRNasnUQ8s51EmrmdRAnAnURvxp1E1sydRDTT
nUSa2Z1EAeCdRGfmnUTW7J1ENPOdRKP5nUQBAJ5EZwaeRNYMnkQ0E55EoxmeRAEgnkRnJp5E
ziyeRDQznkSaOZ5E3kCeRGdGnkTOTJ5ENFOeRKNZnkQJYJ5EZ2aeRM5snkQ0c55EmnmeRAGA
nkRnhp5EzoyeRDSTnkSamZ5EAaCeRG+mnkTWrJ5ENLOeRKO5nkQBwJ5EZ8aeRM7MnkQ0055E
o9meRAHgnkRn5p5EzuyeRDTznkSa+Z5ECQCfRGcGn0TODJ9ENBOfRJoZn0QBIJ9EbyafRM4s
n0Q0M59EozmfRAFAn0RnRp9E1kyfRDRTn0SaWZ9ECWCfRGdmn0TWbJ9ENHOfRJp5n0QBgJ9E
Z4afRM6Mn0Q0k59Eo5mfRAGgn0Rnpp9EzqyfRDSzn0SauZ9EAcCfRGfGn0TOzJ9ENNOfRLPZ
n0QB4J9EZ+afRM7sn0Q8859EmvmfRAEAoERnBqBEzgygRDQToESaGaBEASCgRGcmoETOLKBE
NDOgRJo5oEQJQKBEZ0agRM5MoEQ8U6BEmlmgRAFgoERvZqBE3mygRDRzoESaeaBECYCgRGeG
oETOjKBENJOgRKOZoEQRoKBEZ6agRM6soEQ8s6BEo7mgRAHAoERnxqBEzsygRDzToESj2aBE
CeCgRG/moETW7KBEPPOgRKP5oEQJAKFEbwahRNYMoUQ8E6FEoxmhRAkgoURvJqFE1iyhRDwz
oUSjOaFECUChRG9GoUTWTKFEPFOhRKNZoUQBYKFEZ2ahRNZsoUQ8c6FEo3mhRAmAoURvhqFE
1oyhRDSToUSjmaFECaChRG+moUTWrKFEPLOhRKO5oUQJwKFEb8ahRNbMoUQ806FEo9mhRAng
oURv5qFE1uyhRDzzoUSj+aFECQCiRG8GokTWDKJEPBOiRKMZokQJIKJEbyaiRNYsokQ8M6JE
ozmiRAlAokRnRqJE1kyiRDRTokSjWaJECWCiRG9mokTObKJEPHOiRKN5okQJgKJEb4aiRM6M
okQ8k6JEo5miRAmgokRnpqJE1qyiRDyzokSjuaJEpcCiRG/GokTWzKJEPNOiRJrZokQJ4KJE
b+aiRNbsokQ886JEb/qiREIAo0RvBqNE1gyjRDwTo0SjGaNECSCjRG8mo0TWLKNENDOjRJo5
o0QJQKNEb0ajRM5Mo0REU6NEo1mjRAlgo0RvZqNE1myjRDxzo0SjeaNECYCjRGeGo0TOjKNE
NJOjRKOZo0QBoKNEb6ajRNaso0Q0s6NEmrmjRAnAo0RvxqNE1syjRDzTo0Sj2aNECeCjRGfm
o0TW7KNEPPOjRKP5o0QJAKREZwakRM4MpEQ8E6REmhmkRAkgpERnJqRE1iykRDwzpESjOaRE
CUCkRGdGpETOTKREPFOkRJpZpEQJYKREb2akRM5spEQ0c6REo3mkRAGApERvhqRE1oykRDyT
pESamaREAaCkRGempETOrKREPLOkRKO5pEQBwKREZ8akRM7MpEQ806REmtmkRAHgpERv5qRE
zuykRDTzpESj+aRECQClRG8GpUTODKVE0BOlRKMZpUQJIKVEZyalRNYspURtM6VEozmlRAlA
pURnRqVEzkylRDRTpUSjWaVECWClRG9mpUTWbKVENHOlRJp5pUQBgKVEZ4alRNaMpUQ0k6VE
o5mlRAmgpURnpqVE1qylRDyzpUSauaVEAcClRGfGpUTOzKVENNOlRKPZpUQB4KVEb+alRNbs
pUQ886VEmvmlRAEApkRNB6ZEzgymRDQTpkSaGaZEASCmRG8mpkTWLKZENDOmRKM5pkQJQKZE
Z0amRNZMpkQ0U6ZEmlmmRAFgpkRnZqZEzmymRDRzpkSjeaZEAYCmRGeGpkTOjKZEPJOmRJqZ
pkQBoKZEZ6amRM6spkQ0s6ZEmrmmRAHApkRnxqZE1symRDzTpkSa2aZEAeCmRG/mpkTO7KZE
NPOmRJr5pkQBAKdEZwanRNYMp0Q8E6dEoxmnRAEgp0RnJqdEziynRDQzp0SaOadEAUCnRGdG
p0TOTKdEPFOnRLtZp0QJYKdEZ2anRM5sp0Q8c6dEmnmnRAGAp0RnhqdEzoynRDyTp0SamadE
AaCnRGemp0TOrKdENLOnRMy5p0QBwKdEb8anRNbMp0Q006dEmtmnRAHgp0Rn5qdEzuynRDTz
p0Sa+adEzgCoRG8GqETODKhENBOoRJoZqEQBIKhEZyaoRM4sqEQ0M6hEmjmoRAFAqERnRqhE
zkyoRDRTqESjWahEAWCoRG9mqETWbKhENHOoRJp5qEQBgKhEZ4aoRM6MqEQ0k6hEmpmoRAGg
qERvpqhEzqyoRDSzqESjuahECcCoRGfGqETOzKhEPNOoRKPZqEQB4KhEZ+aoRNbsqEQ086hE
o/moRAkAqURnBqlE1gypRDQTqUSjGalECSCpRG8mqUTWLKlEPDOpRKM5qUQJQKlEb0apRNZM
qUQ8U6lEo1mpRAlgqURvZqlE1mypRDxzqUSjealEEYCpRG+GqUTWjKlEPJOpRKOZqUQJoKlE
b6apRNasqUQ8s6lEmrmpRAnAqURvxqlE1sypRDzTqUSj2alECeCpRGfmqUTW7KlEPPOpRKP5
qUQJAKpEbwaqRNYMqkQ8E6pEmhmqRAkgqkRvJqpE1iyqRDwzqkSjOapECUCqRG9GqkT3TKpE
PFOqRKNZqkQJYKpEb2aqRNZsqkQ8c6pEo3mqRAmAqkRnhqpE1oyqRE2TqkSjmapEAaCqRG+m
qkTWrKpEPLOqRJq5qkQJwKpEb8aqRNbMqkQ806pEo9mqRAngqkRv5qpE1uyqRDzzqkSa+apE
CQCrRG8Gq0TWDKtEPBOrRJoZq0QJIKtEbyarRNYsq0Q8M6tEozmrRJRAq0RvRqtEzkyrRDxT
q0SjWatEEWCrRG9mq0TObKtEPHOrRKN5q0QJgKtEZ4arRM6Mq0Q8k6tEo5mrRAmgq0RvpqtE
1qyrRDyzq0SauatEAcCrRG/Gq0TWzKtEPNOrRKPZq0QB4KtEb+arRM7sq0Q886tEo/mrRAkA
rERvBqxE1gysRDwTrESjGaxECSCsRG8mrETWLKxEPDOsRKM5rEQJQKxEZ0asRM5MrEQ0U6xE
o1msRAFgrESvZ6xE1mysRDxzrESaeaxECYCsRG+GrETOjKxEdpOsRKOZrEQJoKxEb6asRNas
rEQ8s6xEo7msRAHArERnxqxEzsysRDTTrESa2axECeCsRGfmrETW7KxEPPOsRKP5rEQJAK1E
bwatRNYMrUQ8E61EsxmtRAEgrURvJq1E1iytRDQzrUSjOa1EAUCtRGdGrUTOTK1ENFOtRKNZ
rUQJYK1EZ2atRNZsrUQ8c61EmnmtRAmArUSAhq1E1oytRDSTrUSama1ECaCtRGemrUTWrK1E
PLOtRKO5rUQJwK1Eb8atRNbMrUQ8061EmtmtRAHgrURn5q1EzuytRDTzrUSj+a1ECQCuRGcG
rkTWDK5EPBOuRJoZrkQBIK5EbyauROYsrkQ0M65EmjmuRAlArkRvRq5EzkyuRDxTrkQ2Wq5E
AWCuRG9mrkTObK5ENHOuRJp5rkQJgK5EZ4auRNaMrkQ0k65Eo5muRAmgrkRnpq5Ekq2uRDyz
rkSaua5ECcCuRGfGrkTOzK5ENNOuRAXarkQB4K5Eb+auRM7srkQ0865Eq/muRAEAr0RvBq9E
zgyvRDQTr0SaGa9EASCvRGcmr0TWLK9ENDOvRKM5r0QJQK9EZ0avRM5Mr0Q0U69EmlmvRAFg
r0RnZq9EzmyvRDxzr0Saea9EAYCvRGeGr0TWjK9ENJOvRJqZr0QBoK9EZ6avRNasr0Q0s69E
mrmvRAHAr0Rvxq9EzsyvRDTTr0Sa2a9ECeCvRGfmr0TO7K9EPPOvRJr5r0QBALBEZwawRNYM
sEQ0E7BEmhmwRAkgsERnJrBEziywRDwzsESaObBEAUCwRGdGsETOTLBENFOwRJpZsEQBYLBE
b2awRM5ssEQ0c7BEmnmwRAmAsERnhrBE1oywRDSTsESambBECaCwRG+msETOrLBEPLOwRJq5
sEQBwLBEZ8awRNbMsEQ007BEmtmwRAngsERn5rBEzuywRHXzsESj+bBEfACxRGcGsUTODLFE
PBOxRJoZsUQBILFEZyaxRNYssUQ8M7FEozmxRAFAsURnRrFE1kyxRDxTsUSjWbFEAWCxRG9m
sUTWbLFEPHOxRKN5sUQJgLFEb4axRNaMsUQ8k7FEo5mxRAmgsURvprFE1qyxRDyzsUSjubFE
CcCxRG/GsUTWzLFEPNOxRKPZsUQJ4LFEb+axRNbssURV87FEo/mxRAkAskRvBrJE1gyyRDwT
skSaGbJECSCyRG8mskTOLLJEPDOyRKM5skQJQLJEb0ayRM5MskQ8U7JEo1myRAlgskRvZrJE
1myyRDxzskSjebJECYCyRG+GskTWjLJEPJOyRKuZskQJoLJEb6ayRNasskQ8s7JEo7myRAnA
skRvxrJE1syyRDzTskSj2bJECeCyRG/mskTW7LJENPOyRKP5skQJALNEbwazRNYMs0Q8E7NE
mhmzRAEgs0TiJrNE1iyzRDQzs0SjObNECUCzRG9Gs0TWTLNEPFOzRKNZs0QJYLNEb2azRNZs
s0Q8c7NEmnmzRAmAs0SAhrNE1oyzRDyTs0SambNECaCzRG+ms0TWrLNEPLOzRKO5s0QJwLNE
b8azRN7Ms0Q807NEo9mzRAngs0Rv5rNE1uyzRDzzs0Sj+bNE</AssayXData><AssayYData Points="900">wPWUPfO0nD1r5Zs9NZOdPc/Knz0vzKI9vVamPfKOqD18MaI9o+enPTEQpT1uYas9VAGmPWtQ
qz102K89WQSzPRkdpz3WUq49OveoPZnWtj1A7aM9XXa+PTOesj1Lt7g9D7GxPet6sT1L3K89
/sqvPTiZrT0q9qU95fayPcfjuD2PuLY9AGC0Pdu8tT2QKrI9sTyoPZyiqT1mZbg9mrKzPYoS
qz2tZro91RmyPRbbtj0dxLU9jna2PQlstz1aPqs93YuxPUZ0uT23ILw93i26PU0Csj1A0rc9
xgXAPUOWvz2G6b49QqG0PecOtj0+Rrw9f2W6PVxCuT0UTbk9zRK5Pd5QuT2+vbQ9Yj24PVzI
vz2VS7s9i/2/PbfJtz0UHrg9iS+9Pdc8uj3lMMA9FJq8PVwXvz3X5789qfjHPSTCyj0co7c9
rn2wPbdexj0nQ8Q9HUTEPeuxyT1Xbb09XwfBPUERwT20kcA9ArnKPcL2wz2mxsI98nHBPdUY
vz0SzsM9GGHLPZV3wT15Psg9L0DJPaVhzj2oU7s93OHNPaYNyD0R5cI95D7IPSYAzT3kMMY9
cGHIPfx+zD1W1co9qWPBPev2xz3cG8Q97T+9PcbUwz2odME9q7DPPRlNxT1rE8I9E0XEPVdP
yj0gVMU9rOPGPUWSzT01dNM9lDnPPUO9yD2PPtQ9OQ7OPZk80T18ytA91iXKPfZH0j1t+tc9
p+rKPTla0T1VG809zIzQPVF6zD3u0sY9ajLRPVrByj2Yyss9mhrOPfg70D1Xns09WVvRPalC
zj0hPNY9d1TQPcZr0T1mOdw9eYzPPfomzz3+jso9LOPSPcfiyT3aLtM9j/XLPVeGyz2uHNk9
cQnHPVDm0D2hdMs9EM3YPRBszz0JXdQ9vNTVPcvI2D3gd9E9c6fVPd512D2HpNc9UN/TPaQL
0z0YQ9g934LRPTTU0z0DjNs9dqzTPZZh0T24G9c9NCrdPVLx2z26b9g9Ww3SPenZ0D10dtc9
HgTWPVU42z24GdU9PCvXPRyE1j1MqtI9PYPWPTXM2D0ER909McTZPZWq2D2Qc9s9p8rcPXpE
3D0lhdM90ajiPQE05D3Octo9457rPS392T1hW+A9wALaPRD32T2QDd890izaPY7H3j1uM+I9
KM3bPa6g6D1yYuE9PLHjPaTE3T07x+Q9pCTjPaX93z2IFNo9U6PiPX3F5D1O2eY9i03ePSNd
3D0MtuE96pvbPc6b4z0MyOc9nv/oPUqg6z21rt096frbPc3o4z0PkOI9nTTiPQyT3j3LhOA9
nNjqPXcB6D2rVuI9GY3gPUi85j23ruA9HWzfPXwE4z1Ba+k9lb/fPa3A3j37jN49CIPgPTAG
6D2Rtu49ugzlPb4A4T1HxuQ9fGHiPcQs5j1MTu89zxHfPWeX6T0EIeo97Y3nPeR06D2XUuQ9
GPvsPTeO7D0QRvA9ZyHvPT1Y8T2zyeo9+q3qPRwp7j3aHuY9TLvpPd4t8D3guOE9+eToPdeE
7T35OOI9xSrsPWPC3z3B+O49UJ/rPSx/8j0dKuo9uuPuPSYL7j20Ueg94uHpPQLo5z323Ok9
R+D0Pepd9T0QLO892KXlPRPW9z0yq/Y9GJzxPbqO9z3xJ/Y9iG/uPbIj9j3rKOg9J5L0PbHJ
8T0fd+w9bSToPZt59D3IuO89jNYCPqhe7z2Q5Oc9agP2PRdK8j152fM9ZhL9PR5w5z2G1fE9
bebuPWlS8j38t/I9PnryPXlR8z1QEgc+1fr9PZNg+D2DFvc9q2P0PfjY9D3PwPQ9RDLzPVQH
/T1Gkuo9Yhf7PTfU+j0Je/k9g5/3Pc3F+D3TbvI9IPLxPaIP+D3pwvc9nqvxPQGs7j3d8/g9
t2AAPtCc9j0csfQ93Bv4PW1e9z2wB/w9dVj4PWu/+T1oe/s9Ea7+PRM+AT534P09XZn3PQqo
Aj7bvPg9mYH/PS8D9j1Ch/U9Kg36PcIB/j3g8vc9f7H7PbAs9z3GbP49yJcAPtbBAT5tjwA+
F0b5PYKI/j1BMQA++Tf9Pezt9j1caAI+6A76PeHsAD4nRgA+m2f4Pdeg+z0GyAE+/twBPo1w
Az6S3/895jL6PRGg+j32H/098gj9PY8IAT6SaP09quwBPlRABz4fBAE+jV/8PWV+Az6oTfk9
3bcAPsjX9z066gA+86/8PTAZAD6SfgE+VVQBPnsI/j3xcQY+9YkIPrAM/z0QWwE+gZQCPro0
AT5qZQQ+GCUEPhUhAT6ZNwU+B1sCPhx0Aj4OUf49Qu0APr44Aj7TiAM+U+YCPtB4BT42bAE+
6FkCPjb/AD7IXgY+h9MAPg4pAj4KXAQ+lqr9Pa2y+D07PwE+tyEEPtc7BT7BIwc+ENIDPvw/
Aj4HNwI+VRcFPvRBBD67bgM+iCkGPsJ7/z0KcAY+rG0BPtarBD7y2AA++OkGPnEZBD6F/wI+
CDUFPv+9AT5OiQQ+Rq4APpAiBD4ATwY+otEGPk9eCj4icQE+i70CPkIZAz4yFQc+isoHPvcs
BT5fswY+NW4CPoeFBT6KOAk+B2MKPsQ/BT6nZwQ+/UAJPloWAz7IGQU+278LPj5eBj4M0wY+
42EGPv0lCj7SiQM+EAEAPiYrCD4YNgc+PVkGPlH3BT43xAc+MrMIPi2UCD4TjQg+jHUIPgCc
Bz5vXgg+8NgFPnjyCz74vQw+F7oHPgXHBD6IHgk+R/MJPkZxCz5NOwk+tPgJPp7YBT4qOgo+
wG4EPp2NBj7QbwU+lvEJPoVtBT6LywY+nUIGPgTdCz7diQk+6QwJPhuNCD4afwk+VGsKPqXu
Dj5Ibg8+bRYHPqRVCT5kcww+NTsSPghHCT4yIAc+VQYJPsAJCj5I2Qs+3IIIPmzECz4EIws+
oYMLPhAOBj56WA4+ZgAKPlBJCj6rFgw+FBwJPkJhCj7M7wk+HTQJPqSDCj7rtw0+kBQJPqun
Dz7IyQw+g58FPpEyCD69XAw+2hYPPhJKCD6dIQw+YbMHPtG3CT6ycgk+NaMNPmG2Dj7C1Q4+
A4gRPgJWDT7J+go+tfYLPtNmDj5uBA4+O38KPtMqDz75Tgo+pQgOPqu0Cj5EFwo+m44PPjsc
DT6o2Aw+ayMOPmAOEj5R5Q8+BUoNPtZWCj6T8go+IjcNPl8PCT5DVQ4+73sQPmEADD7T/BA+
0pMOPm2qCj43hA0+/+QQPjrADj7iWgw+AUgQPtB6DT6BYAo+2bUPPkKNET584BI+NQULPpLF
Dj74dBM+g4ENPvWPEj6/NQ4+0/kMPpUuED7LJBE+vDUNPqzzEj61oQ4+ObsQPk0JDT7F4A0+
ozEQPh8/Dj7oBxA+Ru8LPtfWFT6GvRI+zmUJPh8KED66KBI+qhQQPi7bDz7YMBA++okSPjCX
DD5ZCQ8+nEoUPsE8ED66thc+O5APPkDIED6nYhM+bpIOPs3eEj577gs+1vgTPgnOEz4kPBY+
UKEMPnT+ET7Maw4+3JgRPrw0DT4xkw8+XZsRPvNTET7FTxM+a9sQPosEFD4nzBY+2pISPhYu
Ez7XVhQ+zOwSPmw0Dz7s3hM+aKgRPkNjFD479RM+Sm8UPi2hFD4rLhQ+zsIUPkN0ET4ukRU+
WSQRPrtkEz6F5hQ+Fm0VPhEOFj4rSBQ+2PQUPl4ZEz5JJRU+W8AQPmtAFz6OkxA+FJoUPkmu
ET4epBE+Fh4UPhOjEz4r+RQ+LdQSPmvgDj57wRY+ftMWPig+Fz5sqxI+Mc0VPkV7Fz5TTxk+
ndoSPj4GFj5A/g4+NVMYPp5rFj5quhg+afYbPm3rFT5bFxY+8Q4ZPpDgFT78hRU+ndwUPn1q
FT7NDBY+89ETPmcCFj64Nxw+dy4QPnbiGj5ggRE+BF0YPtF7Fz7ArhQ+dOEWPuB0FT4tohQ+
xWsYPr/EFj4J3RQ+QgMWPvqlFj6iQBg+fPsXPsQlFT58oBU+yp8VPmSGEj6DJRs+UvkbPiYi
Fj4S0BY+xg8aPiScGj4i0hs+LtARPopAGD6NrBY+gmIZPlwWGD55CRs++M0YPvXWGD6WsBw+
/R8ZPopfFj6R/hU+rZYaPsH3Fj7rFhs+LZEZPvt0HD53zxk+2f8VPigPGD5giBg+AZIVPjOj
HD4Wtxw+qeMZPjkbFj702Bs+q/AYPh8JGj41whk+eWEUPrxYHz6bzBY+jCgYPq0uGD4c9hw+
mu0YPqgwFz7qsRk+QN8XPkGwGD5AYBo+pyEaPg+WFz5n+RY+0/0ePhoaHD5XcBg+pZIYPhAE
Gz6nIBc+paUYPnH5Hj5cihc+xIkcPqf9GD6CGBk+x7UYPrsMGD6iwhY+zfwYPnIkGD5cehc+
gxEcPs6KFz7qExw+VN0aPgb8GD6MKBk+2CobPuZGGD4RmiA+5PscPlUwHT6wlhs+n+0bPivo
Hj4uDxw+vwUbPpYrGj5y7R8+Y8UfPolmID77YRs+6SYdPpNTHD5ZSx4+UPoXPlNsGD7Ushw+
xrcaPjBTHD6gMRw+oXQgPuhgGT5zUho+WyIbPtJ1Gj7xpRw+txggPqwMHD4kNhg+8qUePi6L
Gj5QZhw+b8UaPthBHz7IPBw+M2AfPkxgHj68GyI+kz0gPkotGz77Ax8+cSQhPlczID5bjyA+
kxYePgvHID5vmx4+EucePhQ6Gz4UNBk+gC4dPj/sHD4Y+B8+b7IhPh9nHD6OACI+E4IdPkM/
GT4ozSI+AaUbPgVjID60/x0+PY8ePvsLHz6deh4+rKMgPh5SHD78/CA+0ssgPofXIT4teh8+
XDYjPqqfHD5UKR4+0L8bPjqHHj6JYCA+u1UiPo0NIj7YOyE+</AssayYData></Step><Step><CommonData><SampleLocation>1</SampleLocation><SampleID></SampleID><SampleGroup></SampleGroup><SampleInfo></SampleInfo><SampleRow>E</SampleRow><SamplePlate>1</SamplePlate><WellType>BUFFER</WellType><Concentration>-1</Concentration><ConcentrationUnits>µg/ml</ConcentrationUnits><MolarConcentration>-1</MolarConcentration><MolarConcUnits>nM</MolarConcUnits><MolecularWeight>-1</MolecularWeight><Temperature>30</Temperature><StartTime>4477734</StartTime><AssayTime>180</AssayTime></CommonData><FlowRate>600</FlowRate><StepType>DISASSOC</StepType><StepName>Dissociation</StepName><StepStatus>OK</StepStatus><ActualTime>179.999</ActualTime><CycleTime>0.2</CycleTime><AssayXData Points="900">CQC0RG8GtETWDLREPBO0RKMZtEQJILREbya0RNYstEQ8M7RE9Tm0RAlAtERvRrRE1ky0RDxT
tESjWbRECWC0RG9mtETWbLREPHO0RKN5tEQJgLREb4a0RNaMtEQ8k7REo5m0RBmgtESQprRE
1qy0RDyztESaubRECcC0RG/GtETWzLREPNO0RKPZtEQq4LREb+a0RNbstEQ887REo/m0RAkA
tURvBrVE1gy1RDwTtUSjGbVEASC1RG8mtUTWLLVEPDO1RKM5tUQJQLVEb0a1RNZMtUQ8U7VE
mlm1RAlgtURvZrVE1my1RDxztUSaebVECYC1RG+GtUTWjLVENJO1RKOZtUQPobVEb6a1RNas
tUQ8s7VEo7m1RAnAtUQbx7VE1sy1RDzTtUSa2bVE7uC1RFXntUTW7LVEPPO1RKP5tUQJALZE
bwa2RNYMtkQ8E7ZEoxm2RAEgtkRvJrZE1iy2RDQztkSjObZECUC2RHhGtkTWTLZENFO2RKNZ
tkQJYLZEZ2a2RNZstkQ8c7ZEo3m2RAmAtkRvhrZE1oy2RDSTtkSjmbZECaC2RG+mtkQ4rbZE
PLO2RKO5tkQJwLZEb8a2RNbMtkS91LZE1Nm2RAHgtkRn5rZEzuy2RDzztkSa+bZECQC3RJAG
t0TWDLdEPBO3RKMZt0SlILdEZya3RNYst0Q0M7dEozm3RAlAt0RnRrdEzky3RDxTt0SjWbdE
AWC3ROpmt0TObLdEPHO3RJp5t0QBgLdEb4a3RNaMt0Rlk7dEo5m3RAmgt0RnprdE1qy3RDyz
t0SjubdECcC3RG/Gt0TOzLdENNO3RKPZt0QB4LdEwea3RNbst0Q887dEo/m3RAEAuERvBrhE
5gy4RDwTuESjGbhECSC4RG8muETWLLhENDO4RJo5uEQJQLhEZ0a4RNZMuEQ0U7hEo1m4RN5g
uERvZrhE1my4RDRzuESaebhEAYC4RGeGuETWjLhENJO4RLOZuEQBoLhEZ6a4RNasuEQ0s7hE
mrm4RAHAuERnxrhE1sy4RDTTuESj2bhECeC4RG/muETW7LhEPPO4RKP5uEQBALlEbwa5RNYM
uUQ0E7lEoxm5RAEguURnJrlE1iy5RDwzuUSaOblEAUC5RGdGuUTWTLlENFO5RJpZuUQBYLlE
Z2a5RM5suUQ0c7lEo3m5RAGAuURnhrlE1oy5RDyTuUSjmblECaC5RG+muUTurLlENLO5RKO5
uUQBwLlEb8a5RNbMuUQ007lEmtm5RAHguURn5rlE3uy5RDzzuUSa+blEAQC6RGcGukTWDLpE
PBO6RJoZukQBILpEZya6RM4sukQ8M7pEmjm6RAlAukRvRrpE1ky6RDRTukSaWbpEAWC6RGdm
ukTObLpENHO6RKN5ukQqgLpEb4a6RM6MukQ0k7pEo5m6RAGgukRvprpEzqy6RFWzukSzubpE
xcC6RG/GukTOzLpENNO6RJrZukQB4LpEZ+a6RM7sukQ087pEmvm6RAkAu0RnBrtEFw27RDQT
u0SaGbtEASC7RG8mu0TOLLtENDO7RJo5u0QBQLtEb0a7RM5Mu0Q0U7tEzFm7RAFgu0RnZrtE
zmy7RDRzu0TDebtEAYC7RGeGu0TOjLtENJO7RKOZu0QBoLtEZ6a7RM6su0Q0s7tEo7m7RAnA
u0RnxrtEzsy7RI7Tu0Sj2btECeC7RJDmu0TW7LtEPPO7RJr5u0QBALxEZwa8RM4MvERlE7xE
oxm8RAEgvERvJrxE1iy8RDQzvESjObxECUC8RG9GvETWTLxENFO8RJpZvEQJYLxEb2a8RNZs
vEQ8c7xEo3m8RAmAvERvhrxE1oy8RDyTvESjmbxECaC8RG+mvETWrLxEPLO8RKO5vEQJwLxE
b8a8RNbMvEQ807xEo9m8RKXgvERv5rxE1uy8RDzzvESj+bxECQC9RG8GvUTWDL1ENBO9RKMZ
vUQJIL1EZya9RM4svUQ8M71Eozm9RAlAvURvRr1E1ky9RDxTvUSjWb1ECWC9RG9mvUTWbL1E
NHO9RKN5vUQJgL1Eb4a9RNaMvUQ8k71Eo5m9RAmgvURvpr1E1qy9RDSzvUSjub1ECcC9RG/G
vUTWzL1EPNO9RLvZvUQy4L1EZ+a9RNbsvUTg871Eo/m9RAkAvkRvBr5E1gy+RG0TvkSjGb5E
CSC+RGcmvkTWLL5EPDO+RLs5vkQJQL5EkEa+RNZMvkQ8U75Eo1m+RAlgvkSAZr5E1my+RDRz
vkSaeb5EAYC+RG+GvkTWjL5ENJO+RJqZvkQBoL5Eb6a+RM6svkQ8s75Eo7m+RAnAvkRvxr5E
1sy+RDTTvkSa2b5ECeC+RG/mvkTW7L5EPPO+RKP5vkQBAL9Ebwa/RNYMv0Q8E79Eoxm/RAkg
v0RvJr9Eziy/RDwzv0SaOb9ECUC/RGdGv0TWTL9EPFO/RKNZv0QiYL9Eb2a/RM5sv0Q0c79E
o3m/RAmAv0Rnhr9E1oy/RDyTv0Sjmb9ECaC/RG+mv0TWrL9EPLO/RKO5v0QJwL9Eb8a/RM7M
v0Q8079Eo9m/RAngv0Rn5r9E1uy/RDzzv0Sa+b9ECQDARGcGwETWDMBENBPARNwZwEQJIMBE
bybARNYswEQ8M8BEoznARAFAwERvRsBE1kzARDxTwESIWsBEAWDARGdmwETObMBENHPARJp5
wEQJgMBEZ4bARNaMwEQ0k8BEo5nARIygwERvpsBEzqzARDyzwESjucBECcDARGfGwEQozcBE
NNPARKPZwEQJ4MBEZ+bARObswEQ088BEo/nARAEAwURnBsFEzgzBRDQTwUSjGcFECSDBRGcm
wUTWLMFENDPBRKM5wUQJQMFEZ0bBRNZMwUQ8U8FEo1nBRAlgwURnZsFED23BRDxzwUSaecFE
AYDBRG+GwUSzjcFEPJPBRKOZwUQioMFEZ6bBRNaswUQ0s8FEmrnBRAHAwURvxsFE1szBRDzT
wURG2sFEAeDBRG/mwUTO7MFENPPBRJr5wUQBAMJEZwbCRNYMwkQ0E8JEmhnCRAkgwkRnJsJE
7izCRGUzwkSaOcJEAUDCRG9GwkTWTMJENFPCRJpZwkQJYMJEZ2bCRM5swkQ0c8JEmnnCRBmA
wkRnhsJEzozCRDyTwkSamcJECaDCRGemwkTOrMJENLPCRKu5wkTuwMJEZ8bCRM7MwkQ008JE
mtnCRAHgwkRv5sJEzuzCRDTzwkSj+cJEAQDDRGcGw0TODMNENBPDRJoZw0QBIMNEZybDRM4s
w0Q0M8NEmjnDRAFAw0RnRsNEzkzDRG1Tw0SaWcNEAWDDRGdmw0TObMNENHPDRJp5w0QBgMNE
Z4bDRM6Mw0Rtk8NEmpnDRAGgw0RnpsNEzqzDRDyzw0SaucNEAcDDRGfGw0TOzMNEbdPDRKPZ
w0QB4MNEZ+bDRM7sw0Q888NEu/nDRAEAxERnBsRE1gzERDwTxET1GcREASDERGcmxETWLMRE
PDPERJo5xEQBQMREZ0bERM5MxEQ0U8REmlnERCJgxERnZsREzmzERDxzxESaecRECYDERG+G
xETWjMREPJPERJqZxEQJoMREZ6bERM6sxESns8REo7nERAnAxERvxsRE1szERDzTxESj2cRE
CeDERHjmxETW7MREPPPERKP5xEQJAMVEbwbFRNYMxUQ8E8VEoxnFRDIgxURvJsVE1izFRDwz
xUSrOcVECUDFRG9GxUTWTMVEPFPFRKNZxUQJYMVEb2bFRNZsxUQ8c8VEo3nFRAmAxURvhsVE
1ozFRDyTxUSjmcVECaDFRG+mxUTurMVENLPFRB26xUQJwMVEmMbFRNbMxUQ808VEs9nFRAHg
xURv5sVE1uzFRDzzxUSj+cVECQDGRG8GxkTWDMZEPBPGRCYaxkQJIMZEZybGRNYsxkQ8M8ZE
oznGRAlAxkRnRsZE1kzGRDxTxkSaWcZECWDGRG9mxkTWbMZEPHPGRKN5xkQJgMZEb4bGRM6M
xkQ0k8ZEo5nGRBmgxkSIpsZE1qzGRDyzxkSjucZECcDGRG/GxkTezMZEPNPGRKPZxkQB4MZE
b+bGRNbsxkQ088ZEo/nGRAkAx0RnBsdE1gzHRDQTx0SaGcdECSDHRG8mx0TmLMdEPDPHRKM5
x0QJQMdEb0bHRFFNx0Q8U8dEo1nHRAlgx0RvZsdE1mzHRDxzx0SaecdECYDHRG+Gx0TWjMdE
NJPHRKOZx0QBoMdEb6bHRM6sx0Q8s8dEo7nHRAnAx0RnxsdEzszHRDzTx0Sj2cdEIuDHRG/m
x0TW7MdENPPHRKP5x0QJAMhEbwbIRNYMyEQ8E8hEoxnIRAkgyERnJshE1izIRDwzyESaOchE
CUDIRG9GyETWTMhENFPIRJpZyEQJYMhEZ2bIRM5syEQ8c8hEw3nIRAGAyERnhshE1ozIRDST
yESjmchEAaDIRGemyETWrMhENLPIRJq5yEQBwMhEZ8bIRFHNyEQ808hEo9nIRAngyESQ5shE
1uzIRDzzyESa+chEAQDJRGcGyUTWDMlEPBPJRJoZyUQJIMlEZybJRM4syUQ8M8lEmjnJRAFA
yURvRslE1kzJRDxTyUSjWclEAWDJRG9myUTObMlEPHPJRJp5yUQJgMlEb4bJRM6MyUQ8k8lE
o5nJRAmgyURnpslEzqzJRDyzyUSjuclEQsDJRGfGyUTWzMlEPNPJRJrZyUQB4MlEb+bJRM7s
yUQ888lEmvnJRHwAykRvBspEzgzKRDQTykSjGcpEASDKRGcmykTOLMpEPDPKRJo5ykQJQMpE
b0bKRM5MykQ0U8pEmlnKRAlgykRvZspEzmzKRDRzykSaecpE</AssayXData><AssayYData Points="900">2dwiPiroIj4IUSQ+fwsmPlkiKz6uICk+XPosPkEcMj7D9yk+TpUtPmfJKj4pbCs+z4QuPrQw
Lj4PwiU+ScY0PoNlLj54nis+qk8vPtBcKj6vKy8+0rwoPiLHMD74Ui8+8xsuPnddMD49NS4+
Z3kvPlD+Kz6yeTE+QjYxPo4CMD5DcS8+lykvPkNcMT5DoCs+ykkxPgpuLj6Kqi8+sPAsPvGl
Lz5oXDE+OcQuPnh7Mj4QzzQ+pc0uPjCoLz5FjzQ+d9oyPiq3Mj6tHjI+4m4yPlc8Lz7egjE+
7wgtPj0nLD6TNzA+nTg0PqIhNT7KSS8+J0EuPvf7Mj57ljQ+KL0wPu5MMj67izM+lkUxPuwe
NT7a8DI+dSQxPvGnLT6WgjU+JYosPkHJLz6HijY+UzktPhV2Nj6kMC0+NC8xPkNZND4ZmDU+
0gsuPhGrND4X3zE+NkE0Pp3oMz7X+DQ+ZqotPsAsND5Q0jI+0E40Pty6MT5USjE+fB4zPr+p
MT5UBTE+9nguPjjMNz4k/C0+7+UwPi8LNT4zVTQ+5hY1PmqiND6L+zQ+pPQsPgBSLz7u0jE+
9gw2PlImMT7u8i8+7o4yPnMTMT6S7C4+bdUzPtgYMz58py8+pcM0PgSbLj7NlDM+4Ec0Pk7Z
Lj6OPjY+Th03Pt9SNT7hDzU+cmo6PvvoMz49Cjo+t8guPiJ/MT4PETM+PlYxPrbvMD4vszc+
xNw1PnEPMT6WYTA+ci8xPnTuMT7kljA+/Yc5Ph33NT6JPDI+45gxPsXiNT5djjY+gUo0Po2G
Mj7jLjU+WIo2Pv/zND40Vzc+orE1PsFAMj7nvjE+nikvPlyDOT7f+jA+hlY1PmoeMj7HZDU+
P+4yPpNNMz4HvjQ+dZkzPof5OD7MBjE+TzI3PgJCNz5HOzY+accwPrwgMD78ujc+5eM2PpL+
MT6rxzI+T0w1PqcFNT4Vtjo+TjoxPu2LMz7cFzE+3qc1PkdFND76MTU+o5oyPtQoOj4gPDo+
A581PgZ4ND7xrTQ+aMAvPg1eMj4phTQ+7CE0Pm0INj7sLzU+qNE0PsebNj48BTE+r9U2PhEr
NT7UGTY+R/czPvtJOT6TKTg+NsIxPq9ANj5vtDc+SPg0PlCsLz7c6jY+CcY3PlqTMT56ZTU+
A2UwPnvUNT5hBTg+VvQ5PqoDNz60RDE+beg5Pu52Nj4S9Ds+VCE4Pk/MNj5RzjI+uxs4PqHX
ND7qDTM+RQ0yPuO1OT6UtzU+8cs0Ps0gMz4GhDU+pQIzPkMzOD7JTjk+s4Q5PpWlNj615Dg+
7E0zPu2+Nj7cazo+3vE1Pu/OMT6wtzI+H+43PrSjMz5ujjU+LxYzPsFHNz4/3zc+wLg1Ps2f
Nj4bGzk+OSs2PjsFOD6JMDM+NxE1Pi/4Nj5UnDg+UPI1PjdkND7a5jg+Fq40PkOUNz5feDM+
LwI6PtpENz4cnTU+Rug2Pq+8OD6cLjk+GMY5PhaqNT5hojg+HHU3PoEqNj5kBDw+das2PsFr
Nz40YTg+Fz04PnUQNj46WjY+gsg6PpdyNz6vzTc+xtszPnc6Nj7rdTQ+ydI8PtxYND6rITQ+
FVQ4PtBaOj7bwTY+lUw8PvVCOz6F5Dc+7aA5PhBZOz5K+zk+YZE2Ph71NT4kBT0+pDg3PnBS
Nz4Y+jY+5mU4PtBpOj70FTY+hg49PitLNT5J7DQ+K1M3Pt5YPD4S3Tk+HwI8PmafNT4LLjo+
jtMyPjIpOD41Fzg+ksU8PkXHNT4P7DU+UUo6PqbhNz6SPzU+BOg5PrvxPD5AdDk+qNk8Plt4
OT54uTo+vUA4PquTNz620D0+JaQ5Pkh8NT79zTs+L/w5PtAxPT4Qwzg+NgQ4Pnd8Oj4ZaTU+
6nA6Pq4BOz6xMzk+puA4PrYDOz50TDc+vcE3PhpdOD4R7jk+Psg8Po1/PD4bfTw+TNg7PsZW
Oj4K+zI+b+c6PjQ0OD7IQTc+7qE6Pim+Nz5sNjs+j6A+PpcgOD5Tcz8+7dU0PtDWQT4+Czs+
EuU9PutRPD6jZD4+Ipw2PihIOz4X8To+QRc3PqzuNz5rhjk+41U3PhniPD4b5zk+8GM9Pm55
PT5vNz4+L9c9PkJ/PT5llzg+iJQ+PkxKOz6a5EE+hKw6PuGGQD6+Ujw+F207Pks/Pj5HSzg+
IfM9Pmi9Pj4A/Ts+YEY/PtIzOT406UA+ZzM5PjwEPj6HOD4+Z+E7PlC/Pj6iqzk+VTs5PjyW
Pj757Tw+o+g+PsEGQD4mRj0+urY/PtIAPT5LeDw+Neo6Pgf5OT6r4j8+HLw/PliCPD7dPz0+
5KE/PjNnPj7a0T4+iXQ5PuFeOz4Fxj0+y6M+Pn1/PT6rozg+oZw4PtpFPj5I7Dg+e1I8PoON
QT5f/0E+Oa5BPpYPPT6sTj4+Qrs8PiAQPz6l2j8+Xs06PtWlPz7gpzk+E+I4PoIlPD5RcT8+
dgo/PnhPQj4BCUA+ff8+PkNKOj7bcT0+pn0+PoIIOz5ahj0+f6g/Pqy7Pj6GCTw+uLg7Pkwy
QD43Wj0+5ItAPl7yOj6XdD8+obY/PjXgNz7QlUA+/01APsg2Pz6+Xjs+3RJAPnhlQT6XSEA+
3fY9PgF2PT6kMz0+LNk+Ps6mOz4xqzw+OehBPuW4Pz7lUUA+jO8/Pjh4QD42RkE+AVdDPkvJ
Oz5nLD0+Bp9CPsCZPD50ZTk+U3E8PpIIRD4vLEU+nydBPq19Pz6Vmj8+jWtHPjlGQD7N9Dw+
ktRAPpysQz4TdD4+yko8PmqaQT4KwT8+4VRCPtLHQD4Mez8+rW5APj13PD7ZFTo+byk9PvZ/
Pz6prTw+K6lBPl2RPz4uwEA+QYg+PkxrQD6C4EM+lutCPkWzQT5lwDw+c2pCPowgRD7BTj4+
MoQ/PpgxQj4Hj0E+Hbc8PlU5QT6ORj8+ykhAPvSiQT4UoD8+Z7o7PksmQT7jM0A+9ps+Pifi
Qj7VXUM++gk7PlavQz5Ma0E+Ov1BPv2hPj77OUQ+2btBPgeCQD5ThEA+jYlAPjhSQj4RqkA+
RyxDPvq1Pz7qTD4+J0dDPjHTQD4NGkk+vclFPgyYQT4g5kQ+VRVAPnl1RT6oPj0+b8BGPrdN
RD6t0z8+kzVCPlB6Oz44OEU+i6JCPgsVPz5RSEE+XBc/PnOhSj460UM+9PBGPjJORz5fFEU+
dqNEPtyjPz5jGkQ+wlNAPsk5RD7rcUg+5WlEPkbcRD6wHUc+TTtCPvouQT5AK0k+JRhDPnvV
QT6h9EY+wyhFPurRQj5TwUU+08dCPl7lQz6BLUE++UM/PoKPQz7vzkE+eE5BPi/4Pz73REE+
SiRAPrZjST6Fy0A+/UdGPmbrRD7ar0c+QsxEPoOLRj6KGkc+CZRGPq/jRT5lFD8+2mZLPiZc
Qj69jkQ+muhEPnNrSD686kc+jWRGPt3ZQz6ebEU+QDNHPr2gRz49fT8+wolLPgkYRz4NM0g+
dQxHPkSBRj7CAko+XC5IPnuJRz50LUc+HTJEPstURT7HPko+XTFJPmcASj62BEc+MyVAPvT3
Qz522kc+G2xCPkIoRz7uukM+jB1FPtNkST5h80E+0eZKPkF9Rz4+N0c+pg1EPoJ4RT7X4kY+
H6tFPkIaST44NEk+obZIPsFDQz4X/0U+vC5GPmbIRz71O0Y+KF5IPo75ST5PdEo+gatIPvjW
ST4GjEg+mGFJPkA+Sz6sNkc+BIRHPrttRj4OgUU+wIxGPq19Rj5il0E+qhpGPj4gST6mbEg+
Z89IPu82TD6KaEw+hK1LPuiLSj7620k+bsZLPjGISz7Wz0g+a79KPjvhRT5Rm0U+j9ZFPj5l
Sj4nEEY+fQBJPnLIRz4Z6Ew+qX1PPuLPRT5Orkw+nZxNPnfJSj7ibUw+OWdJPrdWTz44ZUo+
roZKPn3qSz7xfUk+GKNGPpyrSj7xJUg+20BIPiTYST61zUs+0OpFPungSz4870s+pbpMPvon
Rz6ZZEw+VbxHPiJFQj4UxEk+ZcFLPo6tRj7uTUs+6hVIPmC/TD4JPkk+7dNFPiSjSD6JQEk+
65NOPjiMSj4Agkc+ykNOPttSSD4kukk+USlMPr1aTT5GXk8+gehOPr+qTz6ITlE+5YRKPug7
Tz5RYUw+LPROPsKvSz5MmU8+ZsRNPmQGTz6EV1A+UQhLPjm7Rj6CE08+W5NKPrVWTz7a9ko+
w8tKPsW3SD6XfU4+p+xKPqMtTj5RXUs+7r5NPrCfTD6tEks+0pVIPnnITT563Ek+mzVOPsuk
TT4uG08+PU1RPjZSTj6Je1E+sX5QPsZLSz6dgUw+vKlPPvfWSz64208+y/1SPuDVUj4lulA+
kaxOPtlbTz7kuUo+XGlMPuvQTj5mU1A+0z9RPrt9Sz4P9ko+tLxQPvkwUD7L0ko+OAJQPgWK
UD42nE4+jENQPt71Sj5nF08+PI5RPhGVUT4Ll1A+G4pNPjqUTj7oxlE+Bd5GPpsKUT5OHk0+
l4dMPsukTj79CE4+fdpMPoE+UD5kfVA+FKVMPsjkTj4yhlE+P9BQPq0GTT5SFlA+WkdPPrsd
UD4jDU4+ci1SPlGzTT6TC0s+5KZQPoAnUT6C004+ogpLPi+6Tj6EClQ+qdlMPn+KTD5nuFA+
oidRPs66TT4zCE8+AshKPtuAUD7la1Q+v7FPPvHETD7QeUk+KzJOPtAgUj7y1Uw+hWtTPhGg
ST5AuE4+wntQPn4iUz5FME0+TcJRPpuJVD6bDU8+TUxUPrXhUT46lFI+UhFNPl/2Tj607ks+
dxhRPoXKUD4j51Q+b71OPqBVTz7eaFI+5U9OPmcXUT5kW1I+</AssayYData></Step><Step><CommonData><SampleLocation>11</SampleLocation><SampleID></SampleID><SampleGroup></SampleGroup><SampleInfo></SampleInfo><SampleRow>E</SampleRow><SamplePlate>1</SamplePlate><WellType>REGENERATION</WellType><Concentration>-1</Concentration><ConcentrationUnits>µg/ml</ConcentrationUnits><MolarConcentration>-1</MolarConcentration><MolarConcUnits>nM</MolarConcUnits><MolecularWeight>-1</MolecularWeight><Temperature>30</Temperature><StartTime>4667541</StartTime><AssayTime>5</AssayTime></CommonData><FlowRate>1000</FlowRate><StepType>KREGENERATION</StepType><StepName>Regeneration2</StepName><StepStatus>OK</StepStatus><ActualTime>5.00005</ActualTime><CycleTime>0.2</CycleTime><AssayXData Points="25">AYDKRF+GykTOjMpELJPKRJKZykQBoMpEZ6bKRM6sykQ0s8pEm7nKRAHAykRwxspEzszKRDTT
ykSb2cpEAeDKRGfmykTm7MpENPPKRJv5ykQBAMtEZwbLRPUNy0Q0E8tEmxnLRA==</AssayXData><AssayYData Points="25">OR1owH2adMAONXzAQK+AwI7XgsAEDoXA8HCGwL/Fh8Ca/4jAEeKJwEviisBDo4vAramMwO0i
jcBn4Y3ABXSOwGQ3j8AViY/AiwiQwKSBkMDr3pDAJF+RwC/ikcCyC5LAplSSwA==</AssayYData></Step><Step><CommonData><SampleLocation>12</SampleLocation><SampleID></SampleID><SampleGroup></SampleGroup><SampleInfo></SampleInfo><SampleRow>E</SampleRow><SamplePlate>1</SamplePlate><WellType>NEUTRALIZATION</WellType><Concentration>-1</Concentration><ConcentrationUnits>µg/ml</ConcentrationUnits><MolarConcentration>-1</MolarConcentration><MolarConcUnits>nM</MolarConcUnits><MolecularWeight>-1</MolecularWeight><Temperature>30</Temperature><StartTime>4683963</StartTime><AssayTime>5</AssayTime></CommonData><FlowRate>1000</FlowRate><StepType>KREGENERATION</StepType><StepName>Regeneration2</StepName><StepStatus>OK</StepStatus><ActualTime>5.00005</ActualTime><CycleTime>0.2</CycleTime><AssayXData Points="25">ASDLRF8my0TOLMtENDPLRJs5y0Q6QMtEX0bLRM5My0Q0U8tEm1nLRCJgy0RnZstEzmzLRDRz
y0SbectEAYDLRGeGy0TOjMtENJPLRP2Zy0QBoMtEsabLRM6sy0Q0s8tEm7nLRA==</AssayXData><AssayYData Points="25">mSNWvifWOL59bhi+oi33vZnKzL2G6ae9l8iUvb6qgL1bF0y9Cv0zvWVPEr0OVMy8MdvivCd/
jbw57G+8rxCju4o+Nru9ogA8AFIFPM/9QTzshp48dV2PPLTSYjywCs08Z3LbPA==</AssayYData></Step><Step><CommonData><SampleLocation>11</SampleLocation><SampleID></SampleID><SampleGroup></SampleGroup><SampleInfo></SampleInfo><SampleRow>E</SampleRow><SamplePlate>1</SamplePlate><WellType>REGENERATION</WellType><Concentration>-1</Concentration><ConcentrationUnits>µg/ml</ConcentrationUnits><MolarConcentration>-1</MolarConcentration><MolarConcUnits>nM</MolarConcUnits><MolecularWeight>-1</MolecularWeight><Temperature>30</Temperature><StartTime>4700432</StartTime><AssayTime>5</AssayTime></CommonData><FlowRate>1000</FlowRate><StepType>KREGENERATION</StepType><StepName>Regeneration2</StepName><StepStatus>OK</StepStatus><ActualTime>4.99895</ActualTime><CycleTime>0.2</CycleTime><AssayXData Points="25">AcDLRF/Gy0TOzMtENNPLRJLZy0QB4MtEZ+bLRM7sy0Q088tEm/nLRAEAzERfBsxEzgzMRDQT
zESSGcxEASDMRGcmzETOLMxENDPMRJs5zET5P8xEZ0bMRM5MzEQ0U8xEklnMRA==</AssayXData><AssayYData Points="25">uaWCwPEVh8BjNYnAcLuKwCLfi8DK4ozAbpeNwL6JjsD+Po/AwKmPwNIrkMD/oZDAbgORwEd4
kcANvJHAg/aRwK1vksA3v5LAk/SSwOZKk8DBfJPAWtCTwLMNlMBWRZTA4kuUwA==</AssayYData></Step><Step><CommonData><SampleLocation>12</SampleLocation><SampleID></SampleID><SampleGroup></SampleGroup><SampleInfo></SampleInfo><SampleRow>E</SampleRow><SamplePlate>1</SamplePlate><WellType>NEUTRALIZATION</WellType><Concentration>-1</Concentration><ConcentrationUnits>µg/ml</ConcentrationUnits><MolarConcentration>-1</MolarConcentration><MolarConcUnits>nM</MolarConcUnits><MolecularWeight>-1</MolecularWeight><Temperature>30</Temperature><StartTime>4716891</StartTime><AssayTime>5</AssayTime></CommonData><FlowRate>1000</FlowRate><StepType>KREGENERATION</StepType><StepName>Regeneration2</StepName><StepStatus>OK</StepStatus><ActualTime>5.00005</ActualTime><CycleTime>0.2</CycleTime><AssayXData Points="25">+V/MRFdmzES+bMxELHPMRIp5zETxf8xEV4bMRMaMzEQkk8xEipnMRPmfzERfpsxEzqzMRCSz
zESKucxE8b/MRF/GzES+zMxELNPMRJPZzET538xEV+bMRMbszEQs88xEk/nMRA==</AssayXData><AssayYData Points="25">TBYhvha9DL5PocC9ofOEvRbSQr3M2r28AH8jvOEn3TvKEj88niHAPA+W+jwDUC896kVLPTS3
Yj1pIYE9tICRPXAIlz0GuZ49i2GgPY2vvD28KLY9XTu+PSrSwT1motM9N+7WPQ==</AssayYData></Step><Step><CommonData><SampleLocation>11</SampleLocation><SampleID></SampleID><SampleGroup></SampleGroup><SampleInfo></SampleInfo><SampleRow>E</SampleRow><SamplePlate>1</SamplePlate><WellType>REGENERATION</WellType><Concentration>-1</Concentration><ConcentrationUnits>µg/ml</ConcentrationUnits><MolarConcentration>-1</MolarConcentration><MolarConcUnits>nM</MolarConcUnits><MolecularWeight>-1</MolecularWeight><Temperature>30</Temperature><StartTime>4733333</StartTime><AssayTime>5</AssayTime></CommonData><FlowRate>1000</FlowRate><StepType>KREGENERATION</StepType><StepName>Regeneration2</StepName><StepStatus>OK</StepStatus><ActualTime>5.00005</ActualTime><CycleTime>0.2</CycleTime><AssayXData Points="25">+f/MRF8GzUTGDM1ELBPNRJsZzUTxH81EXybNRL4szUQkM81EijnNRPk/zURfRs1ExkzNRCxT
zUSTWc1E8V/NRF9mzUTGbM1EJHPNRJN5zUT5f81EV4bNRMaMzUQkk81Ek5nNRA==</AssayXData><AssayYData Points="25">PAeDwCf1hsDEB4nA2YSKwDBsi8BoWYzAPUKNwASsjcDmUI7As/mOwCN0j8DBuo/AJS+QwMlF
kMBNqpDA5fWQwD46kcBSY5HASASSwP4ZksDKKJLA4nuSwCqNksA/zJLAqNSSwA==</AssayYData></Step><Step><CommonData><SampleLocation>12</SampleLocation><SampleID></SampleID><SampleGroup></SampleGroup><SampleInfo></SampleInfo><SampleRow>E</SampleRow><SamplePlate>1</SamplePlate><WellType>NEUTRALIZATION</WellType><Concentration>-1</Concentration><ConcentrationUnits>µg/ml</ConcentrationUnits><MolarConcentration>-1</MolarConcentration><MolarConcUnits>nM</MolarConcUnits><MolecularWeight>-1</MolecularWeight><Temperature>30</Temperature><StartTime>4749761</StartTime><AssayTime>5</AssayTime></CommonData><FlowRate>1000</FlowRate><StepType>KREGENERATION</StepType><StepName>Regeneration2</StepName><StepStatus>OK</StepStatus><ActualTime>4.99895</ActualTime><CycleTime>0.2</CycleTime><AssayXData Points="25">+p/NRFimzUS/rM1EJbPNRJS5zUT6v81EWMbNRMfMzUQt081ElNnNRPrfzURY5s1Ex+zNRCXz
zUSU+c1E+v/NRFgGzkS/DM5EJRPORIsZzkTyH85EYCbORL8szkQlM85EiznORA==</AssayXData><AssayYData Points="25">LeR1vaaOFL3gkMg6QSEJPV0WXz2KKJE9OJG/PVBY1j2gdOY9zPQCPoq9CD5iQg8+d+cfPsX0
Hz4BGCc+oQQvPtfxND5BhzM+4LY6PvGxPT5SGkE+0/FHPuYZTD6MR08++dFOPg==</AssayYData></Step><Step><CommonData><SampleLocation>1</SampleLocation><SampleID></SampleID><SampleGroup></SampleGroup><SampleInfo></SampleInfo><SampleRow>E</SampleRow><SamplePlate>1</SamplePlate><WellType>BUFFER</WellType><Concentration>-1</Concentration><ConcentrationUnits>µg/ml</ConcentrationUnits><MolarConcentration>-1</MolarConcentration><MolarConcUnits>nM</MolarConcUnits><MolecularWeight>-1</MolecularWeight><Temperature>30</Temperature><StartTime>4764519</StartTime><AssayTime>30</AssayTime></CommonData><FlowRate>1000</FlowRate><StepType>BASELINE</StepType><StepName>Baseline2</StepName><StepStatus>OK</StepStatus><ActualTime>29.999</ActualTime><CycleTime>0.2</CycleTime><AssayXData Points="150">8T/ORFdGzkS+TM5EJFPORItZzkTpX85EV2bORL5szkQkc85Ei3nORPF/zkRXhs5EvozORCST
zkSLmc5E8Z/ORFemzkS+rM5EJLPORIu5zkTxv85ET8bORL7MzkQk085Ei9nORPHfzkRX5s5E
vuzORCTzzkSL+c5E8f/ORFcGz0S2DM9EHBPPRIsZz0TxH89EVybPRLYsz0QkM89EiznPRPE/
z0RPRs9EvkzPRCRTz0SLWc9E8V/PRE9mz0S+bM9EJHPPRIJ5z0Tpf89ET4bPRCiNz0Qkk89E
gpnPRPGfz0RXps9EvqzPRCSzz0SLuc9E8b/PRFfGz0S+zM9EJNPPRIvZz0Tx389EV+bPRL7s
z0Qs889Ei/nPROn/z0RXBtBEvgzQRCQT0ESLGdBE6R/QRE8m0ES+LNBELDPQRII50ETxP9BE
V0bQRL5M0ERVU9BEglnQRPFf0ERXZtBEtmzQRCRz0ESLedBE8X/QRFeG0ES2jNBEJJPQRIKZ
0ETxn9BEV6bQRLas0EQcs9BEgrnQRPG/0ERPxtBEvszQRCTT0ESL2dBE6d/QRE/m0ES+7NBE
JPPQRIL50ETp/9BEYAbRRL4M0UQkE9FEixnRRPEf0USAJtFEtizRRBwz0USLOdFE8T/RRJlG
0US2TNFEJFPRRItZ0UTxX9FET2bRRLZs0UQkc9FEgnnRRPF/0UR4htFEtozRRCST0USLmdFE
6Z/RRFem0US+rNFEdrPRRIK50UTxv9FEV8bRRDDN0USf09FEgtnRRPHf0URP5tFEtuzRRCTz
0USC+dFE</AssayXData><AssayYData Points="150">pkBrPoJhbD5FQm4+CaFwPqeddT5SOHc+Irl5Puvddj7tEXs+aqp5PmANgT69RX8+Z1iBPo/e
gT7HpIE+zuyAPn+RgT4WYIE+Ny2GPi5Lhj6rioM+AJuGPhxkhT7ra4g+kE2GPg1XiD4N+oU+
atmIPkgJiz4AAYo++xSJPqRaiz5r+4s+11CMPu0nij4hAZA+q0uKPk6cjD6trI0+HqGQPkDv
jj6geo8+dRmOPgqqkj4UtI4+MwWRPho8kT6mapE+7QWUPmQCkj46+pE+cH6SPoGekj6kSJI+
UYeUPrlJlT7ry5Q+kO6SPqSvlz66GZQ+fbOWPtFYlj539pQ+5A6ZPgUMlj6WFpc+ij+WPvme
mT4M55Y+L/KYPuCEmT6ER5c+2bWZPjQpmz7lr5g+lF6ZPtjimj4CtZw+mpmZPjvEmj46Sps+
ax2aPsaGmz5OFpw+niidPvDPnz7F7Zw+tpidPqAjnz5JTp0+u6uePrZZnj4RTKA+PQGiPpuA
nT6FcZ8+Yb2fPgl7oD5I7qM+x4GiPivcnz452KA+m0ahPtYvoT7AoKE+iVujPgbToj7AUaI+
fdOiPmmPoj6AVqM+gLeiPml5oz4uzaQ+7YijPnLvpD5p2KU+DqekPm2SpD4cwKU+MCOmPtZQ
pT5ttqQ+eJimPmmspj6yK6Y+uSSkPnmZpz4Ni6M+fRCnPiy6pj6vAKc+TIanPhsZpz7muag+
qmWrPu2xqD5ifag+pNGoPrW7pz7a66g+uEuoPn75qD5MZ6s+wfypPpsGqz7I+ag+fbasPiCL
qT7C8Ko+</AssayYData></Step><Step><CommonData><SampleLocation>1</SampleLocation><SampleID></SampleID><SampleGroup></SampleGroup><SampleInfo></SampleInfo><SampleRow>E</SampleRow><SamplePlate>1</SamplePlate><WellType>BUFFER</WellType><Concentration>-1</Concentration><ConcentrationUnits>µg/ml</ConcentrationUnits><MolarConcentration>-1</MolarConcentration><MolarConcUnits>nM</MolarConcUnits><MolecularWeight>-1</MolecularWeight><Temperature>30</Temperature><StartTime>4795411</StartTime><AssayTime>80</AssayTime></CommonData><FlowRate>1000</FlowRate><StepType>LOADING</StepType><StepName>Loading</StepName><StepStatus>OK</StepStatus><ActualTime>80</ActualTime><CycleTime>0.2</CycleTime><AssayXData Points="400">6P/RREYG0kS1DNJEGxPSRIIZ0kToH9JETibSRLUs0kQbM9JEgjnSROg/0kRORtJEzUzSRBNT
0kR5WdJE4F/SRE5m0kS1bNJEG3PSRIJ50kTof9JE+obSRLWM0kQbk9JEgpnSRPif0kROptJE
razSRBOz0kR5udJEEcDSRE7G0kS1zNJEE9PSRJLZ0kQZ4NJETubSRMXs0kQb89JEefnSROD/
0kROBtNEvQzTRBsT00R5GdNE6B/TREYm00StLNNEEzPTRHk500ToP9NETkbTRM1M00QbU9NE
glnTROBf00RXZtNEYW3TRBNz00SKedNE6H/TRE6G00S1jNNEE5PTRIKZ00Ton9NERqbTRLWs
00QTs9NELrrTROC/00RGxtNErczTRBvT00Sr2dNE6N/TREbm00S17NNEG/PTRIL500Q6ANRE
RgbURK0M1EQbE9REghnUROgf1EROJtRErSzURBsz1ER5OdRE6D/URE5G1EStTNREE1PURHlZ
1ETwX9RETmbURK1s1EQbc9REeXnUROh/1ERGhtREtYzURBOT1ER5mdRE6J/URE6m1ES1rNRE
E7PURHm51ETov9RERsbURM3M1EQb09REednURODf1ERG5tREWe3URBvz1ESC+dRE6P/UREYG
1UStDNVEIxPVRHkZ1UTgH9VETibVRK0s1UQTM9VEeTnVRAFA1URGRtVErUzVRBtT1UR5WdVE
4F/VREZm1UStbNVEI3PVRHl51UTgf9VETobVRK2M1UQTk9VEeZnVROif1URGptVErazVRBOz
1UR5udVE4L/VREbG1UStzNVEE9PVRHnZ1UTg39VERubVRLXs1UQT89VEefnVROj/1URGBtZE
tQzWRBMT1kR5GdZE4B/WRE4m1kStLNZEEzPWRKI51kToP9ZERkbWRK1M1kQbU9ZEilnWROhf
1kRGZtZErWzWRBNz1kR5edZE4H/WREaG1kStjNZEG5PWRIKZ1kTgn9ZERqbWRK2s1kQTs9ZE
grnWROi/1kRGxtZErczWRBvT1kR52dZE4N/WREbm1kS17NZEZfPWRHn51kTg/9ZERgbXRLUM
10QTE9dEghnXROgf10ROJtdErSzXRBMz10SCOddE6D/XRE5G10S1TNdEG1PXRHlZ10TgX9dE
TmbXRLVs10Qbc9dEgnnXROh/10ROhtdEtYzXRBuT10TDmddE6J/XRE6m10S1rNdEG7PXRIK5
10Tov9dETsbXRLXM10Qb09dEitnXROjf10RO5tdEtezXRBvz10SC+ddE6P/XRHcG2ES1DNhE
GxPYRIIZ2EToH9hETibYRLUs2EQbM9hEgjnYROg/2ERORthEtUzYRBtT2ESCWdhE6F/YRERn
2EStbNhEG3PYRIJ52ETof9hETobYRLWM2EQbk9hEgpnYROif2ERGpthEvazYRESz2ESCudhE
6L/YRE7G2EStzNhEG9PYRHnZ2ETo39hETubYRLXs2EQb89hEgvnYROj/2EROBtlEtQzZRBsT
2USCGdlE4B/ZRF8m2US1LNlEGzPZRII52UToP9lEV0bZRLVM2UQbU9lEglnZROhf2URGZtlE
tWzZRBtz2UTLedlE4H/ZREaG2US1jNlEE5PZRIKZ2UTon9lETqbZRLWs2UQ0s9lEebnZRPC/
2UROxtlEtczZRBvT2UR52dlE6N/ZRE7m2US17NlEG/PZRHn52UTo/9lETgbaRK0M2kQbE9pE
ghnaROgf2kROJtpEMC3aRBMz2kSCOdpE6D/aREZG2kS1TNpEE1PaRHlZ2kToX9pETmbaRLVs
2kQbc9pEeXnaROh/2kRGhtpEvYzaRBuT2kR5mdpE6J/aRE6m2kT+rNpEG7PaRIK52kTov9pE
TsbaRLXM2kQb09pEgtnaROjf2kRO5tpEtezaRBPz2kR5+dpE4P/aRE4G20StDNtEGxPbRIIZ
20Q6INtERibbRK0s20QbM9tEeTnbROA/20RGRttErUzbRBtT20SCWdtE4F/bRE5m20StbNtE
E3PbRIJ520RjgNtETobbRK2M20Qbk9tEgpnbROif20RfpttEtazbRBuz20R5udtEe8DbREbG
20StzNtEE9PbRILZ20Qq4NtERubbRK3s20QT89tEgvnbRA==</AssayXData><AssayYData Points="400">l3OsPu67rD6U56o+5EytPtZwrD6UzbA+Gb+uPjFGrD7OGK0+qrGsPlmXrD5tNq4+muWsPnY8
rz7LB64+YhquPkK5rz713K0+oCatPvYmrz6Td60+fz2uPk2Wrj56960+x3euPh9Trz6d+7A+
szmwPhPZsD7V3LE+ztyxPlHrrj5lCLE+3yy0PhKssD7Jx7A+RXGxPiRtsT73jbI+JpezPt5n
sD4NGLI+HkqzPumCsT5Ve7I+4AqzPnrNsz4udrQ+VICzPsBisz75VrY+H+y2Pkhmsj7febM+
1XO0Pr1mtT4enrQ+UC+zPlIKtj71DLU+88O1Pvnytj743LU+lDC4PvKysj7oA7Q+ZMO2PlQw
tT6tZLQ+Thq3Pu6Qtj6vz7Y+2Gm2PmXktj7SQbY+hbe2PkZBuT6Hmbc+uD23PuXUtj5/abo+
kBu3Pg5Btj5ZvbY+E9a3Pnnxuj5K27c+6Du2Pl3ltj5iH7g+4sS2Ps9yvD5hNrk+u6y5PkFA
uD6Wzro+Iwi6PkNpuj6s1rk+WHe4PnyJuj7h1rg+TGi6Pt/6uz4FD7o+nDG8PiiQuj6ouLw+
wKS6PjgQuj42Zbw++oW6PsSbuj623Ls+k5m7Po6cuT4W2ro+K+e7PhZRuj5DBbs+QWy7PjuX
vD5llLs+gT2+PkJSvT4iCb0+cm68PpW3uj4ZBLw+xb27PoOmvT6Zab4+tB29PpN0vT7h+rw+
r4e9PuFovz68Fr4+3ma+Ppofvz4hFb0+i1i+PhzGvD6amL4+QS/CPnofvT6F9sA+e8i/PtzL
vD5zHcA+IaTAPncZvj7ukL8+wmS/PhCtvz4Lpr0+TGW/Pi9bvj7CncE+6CXAPqn4wD6stMI+
F1zAPvZXwD4e2b8+veG/PsWOwj6re8E+IMXCPnhewj4ekMA+XNe/Pn12wj5FuMA++G/CPpvK
wT4OxsM+C3HCPmuqvz4rDMM+K0PCPnEQwz4eOcI+iuPCPrm2wj7qLMM+MVDCPhKOwT5+ycE+
15vCPuRkwT55vMM+A6TDPnoawT65ccI+9tXEPmTCwj4ZscM+6RXEPuaPwz4KRsM+NTfEPgZe
xD7zZsE+S8rCPn/Cwj5838Q+KiHEPkQ4xj4288U+zwrGPlisxj5/HcY+34DEPjA0xT42mMU+
51rFPgfBxz6B+MU+fmrFPuAqxD5ZdcY+GETIPkIbxz4XPMc+ybvFPmd/xz4g0cc+dOHGPgkI
yD436MY+0MHHPoAXxj5kxMY+fmnGPg4WyD4Insc+1W3GPt1zyT5Uacc+b1fIPoJVxj5xP8g+
YljHPkZAxz4Sasg+pevIPivExz7PkMY+D1DKPgJ3xz7eqMc+j2LIPupHyT5RacY+sLTJPh2R
yj4pm8c+aqvJPmNqyD6Km8k+wI3HPgFcyT5vXck+q/7IPoLDyj7MlMk+sC3KPgQbyj5X68c+
MEjJPmqFyj6EW8s+ThrJPmzIyT7eTsw+R0HMPj2Qyz6CScs+e07JPuyTzD5yAs0+ggbKPiSJ
yj49yss+1oTKPpSTyz67EMo+vVHNPtfkzT7Brco+iGTLPtulzD7VP8s+jX7LPiqFzD72/8s+
5PfMPrQqzj4mZcw+uyvMPmt5yz5EFM4+SUnNPudBzT4pTs0+xVzMPkeuzD4dcMw+QArOPgVt
yz6tKs4+Ov/MPtKLzD4NUcw+3z3NPkHIyz57Ycs+U6vNPhfR0D646c4+U9PMPkxLzz5ONdA+
60jOPuaHzj5YP88+r1vNPg5czj4VFM4+xS7PPsjgzj4kG88+ohfNPjHqzD70I80+uCTQPiWJ
zT45DNE+zATOPvcczz5Ko88+JB3OPgYF0D7mUc4+hHzPPmhgzT6zdNA+PE7QPn8k0D7cY9E+
r1HQPrsXzj6DEdA+RWfQPpaozz6HyNM+igTRPoHWzz4+S9A+xb3UPsgJ0T7kq9A+RjbPPnsk
0D7nNdI+qy3TPoymzz6vjNE+nu3QPhBq0T5ML9E+QYrPPjIx0T6LhdI+VaLTPpax0D4i3NA+
o0nRPkRl0D64U9E+rA3SPoPY0j6789A+NCPSPuJI0T5GQtM+JBzRPhJ00z6Fr9I+2z7TPqPQ
zj7qQ9E+pV/UPoMB1D6knNE+IKfRPnC00z54DNI+d9nTPg==</AssayYData></Step><Step><CommonData><SampleLocation>1</SampleLocation><SampleID></SampleID><SampleGroup></SampleGroup><SampleInfo></SampleInfo><SampleRow>E</SampleRow><SamplePlate>1</SamplePlate><WellType>BUFFER</WellType><Concentration>-1</Concentration><ConcentrationUnits>µg/ml</ConcentrationUnits><MolarConcentration>-1</MolarConcentration><MolarConcUnits>nM</MolarConcUnits><MolecularWeight>-1</MolecularWeight><Temperature>30</Temperature><StartTime>4876466</StartTime><AssayTime>30</AssayTime></CommonData><FlowRate>1000</FlowRate><StepType>BASELINE</StepType><StepName>Baseline3</StepName><StepStatus>OK</StepStatus><ActualTime>30</ActualTime><CycleTime>0.2</CycleTime><AssayXData Points="150">6f/bREcG3ES2DNxEFBPcRIMZ3EThH9xETybcRLYs3EQcM9xEgzncROE/3ERPRtxE30zcRBRT
3ER6WdxE4V/cRE9m3ESubNxEFHPcRIN53EThf9xER4bcRK6M3ERmk9xEg5ncROmf3ERHptxE
rqzcRByz3ER6udxEGsDcREfG3ESuzNxEJNPcRHrZ3ETh39xET+bcRK7s3EQU89xEg/ncROH/
3ERPBt1ErgzdRNAT3UR6Gd1E4R/dRE8m3USuLN1EFDPdRLQ53URkQN1ER0bdRK5M3UQcU91E
elndROlf3URHZt1ErmzdRBxz3UR6ed1E4X/dRE+G3USujN1EFJPdRHqZ3UTpn91ER6bdRK6s
3UQUs91EerndROm/3URPxt1ErszdRBTT3UR62d1E4d/dRE/m3USu7N1EFPPdRHr53UTh/91E
RwbeRK4M3kQcE95EehneROEf3kRHJt5ErizeRBwz3kSDOd5E4T/eREdG3kS2TN5EFFPeRHpZ
3kTpX95ER2beRK5s3kQUc95EenneROF/3kRHht5ErozeRBST3kR6md5E6Z/eREem3kTOrN5E
PbPeRP253kThv95ER8beRK7M3kQU095Eg9neROHf3kRH5t5EruzeRBzz3kSb+d5E4f/eREcG
30S2DN9EHBPfRHoZ30ThH99ETybfRK4s30QUM99E5TnfROk/30RHRt9ErkzfRBRT30R6Wd9E
4V/fREdm30S2bN9EFHPfRIN530Tpf99ER4bfRN+M30Qck99EepnfROmf30RHpt9E36zfRByz
30SDud9E</AssayXData><AssayYData Points="150">HPjSPgEK0z4WPdM+vTzUPnjW1D4f8tM+WAzTPkbn0T6mJtI+pA3WPm500z51hdM+G1LWPnNc
0z5BMtM+TSvQPqro0z47ANM+Z8LUPoer0j6uoNU+fxTUPuoK0z4Z89Q+QqnTPsFj0T4me9U+
PwLWPvqX0z7Ta9Y+nFnUPogU1T5pftQ+b9HWPjZZ1j7lQ9M+0THWPj3Z1T7y99Y+Jw3XPooO
1T62HNc+tfXXPnJ31j57ZNY+UwHUPhEY1j61ftY+gz7WPuIP1z5Xado+DYbVPudv1D4G5dY+
5bzVPq9l1j6HFNc+uDXXPjv91j4XXtU+79XXPrr21z5YLdg+zqbXPkac1z6cnNQ+u6/ZPsji
2D5oUNY+ow3YPhyf1j5AAtY+sIrXPvFr1j54ktY+cQjXPvLn2D6JyNg+9ALXPv5Z2D7wA9g+
GBvXPvkG1z4EHtk+NffYPjBr1z7xutg+yFTYPpAY2T46+tc+4GHZPloA2z5Rw9c+wf/aPjxB
1z6QJto+4MTZPrUP2j54H9k+EBDbPqS/2T4ozNc++Q3aPtfT1z7RUNo+sjvaPr0m2T6amtg+
T0jZPt9W2j7fvtg+upTZPqaB3D7eTts+fXfaPkis2T5gvdw+DH/ZPnZX3D6BYto+ZnjbPgf5
2z6rbdk+BIzdPlKX2j53hdw+4UHaPr1F2j6QeNs+EQjdPoUj3D5acNo+qTncPjuX2j7F4Ns+
2ufcPiud2D5BMNo+AkvcPqfC2j6qvto+o7jdPlhV3j4Net0+f7jcPsiM3D5YYNo+n8HbPs6v
2z456ts+</AssayYData></Step><Step><CommonData><SampleLocation>10</SampleLocation><SampleID>BG505 SOSIP</SampleID><SampleGroup></SampleGroup><SampleInfo></SampleInfo><SampleRow>E</SampleRow><SamplePlate>1</SamplePlate><WellType>KSAMPLE</WellType><Concentration>-1</Concentration><ConcentrationUnits>µg/ml</ConcentrationUnits><MolarConcentration>31.25</MolarConcentration><MolarConcUnits>nM</MolarConcUnits><MolecularWeight>-1</MolecularWeight><Temperature>30</Temperature><StartTime>4915683</StartTime><AssayTime>180</AssayTime></CommonData><FlowRate>600</FlowRate><StepType>ASSOC</StepType><StepName>Association</StepName><StepStatus>OK</StepStatus><ActualTime>180</ActualTime><CycleTime>0.2</CycleTime><AssayXData Points="900">6b/fRE/G30SuzN9Ej9PfRHrZ30Th399ET+bfRNfs30QU899Eg/nfROn/30RHBuBEtgzgRBwT
4ESDGeBE4R/gREcm4ESuLOBEHDPgRIM54ETpP+BER0bgRLZM4EQUU+BEg1ngROFf4ERPZuBE
tmzgRBRz4ESDeeBE4X/gRE+G4ESujOBEFJPgRIOZ4EThn+BET6bgRK6s4EQcs+BEerngROG/
4EQMx+BEtszgRBTT4ESD2eBE4d/gREfm4ES27OBEFPPgRHr54ETh/+BEuAfhRMYM4UQUE+FE
ehnhROEf4URHJuFErizhRBwz4UR6OeFE6T/hRE9G4US2TOFEHFPhRINZ4UTpX+FET2bhRK5s
4UQUc+FExHnhROl/4URPhuFEtozhRByT4UR6meFE6Z/hREem4USurOFEFLPhRHq54UTpv+FE
T8bhRLbM4UQc0+FEi9nhROHf4URH5uFEruzhRBTz4UR6+eFE4f/hREcG4kS2DOJEFBPiRD8a
4kThH+JETybiRLYs4kQUM+JEejniROE/4kRPRuJE30ziRBRT4kR6WeJE4V/iRE9m4kSubOJE
HHPiRHp54kTpf+JER4biRO+M4kQUk+JEg5niRDOg4kRHpuJErqziRBSz4kR6ueJE6b/iREfG
4kS2zOJEHNPiRHrZ4kTh3+JER+biRK7s4kQU8+JEevniROn/4kRHBuNErgzjRBQT40R6GeNE
4R/jREcm40SuLONEFDPjRHo540ThP+NEcEbjRHJN40QcU+NEelnjROFf40RHZuNErmzjRBRz
40R6eeNEAoDjRE+G40S2jONEFJPjRHqZ40T5n+NET6bjRLas40Qcs+NEernjROG/40RHxuNE
rszjRBTT40R62eNE6d/jREfm40Su7ONEJPPjRIP540Tp/+NERwbkRK4M5EQUE+REehnkROEf
5ERHJuREtizkRBwz5ER6OeRE4T/kRE9G5ES2TOREHFPkRINZ5EQCYORET2bkRLZs5EQcc+RE
g3nkRKWA5ERPhuREvozkRByT5ESDmeRE6Z/kRE+m5ES2rOREHLPkRIO55ETpv+RET8bkRA7O
5EQc0+REg9nkROnf5ERP5uREtuzkRBzz5ESD+eRE6f/kRE8G5US2DOVEJBPlRIMZ5UTpH+VE
uiblRLYs5UQcM+VEgznlROk/5URPRuVEtkzlRBxT5USDWeVE6V/lRE9m5US2bOVEHHPlRHp5
5UTpf+VER4blRLaM5UQ1k+VEg5nlROmf5URPpuVEtqzlRByz5UR6ueVE6b/lREfG5US2zOVE
HNPlRLzZ5UTp3+VET+blRLbs5UQc8+VEg/nlROn/5URPBuZEtgzmRBwT5kSDGeZE6R/mRE8m
5kSuLOZEHDPmRKM55kTpP+ZET0bmRLZM5kQcU+ZEg1nmROlf5kRYZuZEtmzmRBxz5kSDeeZE
6X/mRGCG5kS2jOZEHJPmRIOZ5kTpn+ZET6bmRLas5kQcs+ZEernmROm/5kRWx+ZEtszmRBTT
5kSD2eZE6d/mRE/m5kS27OZEHPPmRIP55kTp/+ZETwbnRLYM50QcE+dEgxnnROEf50RPJudE
tiznRBwz50R6OedE6T/nREdG50S2TOdEHFPnRINZ50TpX+dER2bnRLZs50QUc+dE3XnnROF/
50RYhudEroznRBST50R6medE6Z/nREem50S2rOdEHLPnRHq550Tpv+dET8bnRK7M50QU0+dE
5dnnROHf50RP5udEtuznRBzz50SD+edE4f/nRE8G6ESuDOhEHBPoRHoZ6ETpH+hERyboRLYs
6EQcM+hEejnoROE/6ERPRuhErkzoRBxT6ER6WehE4V/oRE9m6ES2bOhEHHPoRIN56EThf+hE
T4boRCCN6EQUk+hEepnoROmf6ERPpuhEtqzoRBSz6ESDuehE6b/oREfG6ESuzOhEFNPoRIPZ
6ETh3+hET+boRLbs6EQU8+hEg/noROH/6ERPBulEtgzpRBQT6UR6GelE+R/pREcm6USuLOlE
HDPpRHo56UThP+lET0bpRLZM6UQUU+lE3VnpROFf6URHZulErmzpRBxz6UR6eelE6X/pREeG
6US2jOlEFJPpRIOZ6UThn+lER6bpRLas6UQ1s+lEernpROm/6URHxulEtszpRBzT6USD2elE
4d/pREfm6US27OlEHPPpRIP56UQaAOpERwbqRK4M6kQUE+pEehnqROkf6kRPJupErizqRBQz
6kSTOepE4T/qREdG6kSuTOpEFFPqRHpZ6kTpX+pER2bqRLZs6kQcc+pEennqROF/6kRHhupE
CI3qRBST6kR6mepE4Z/qREem6kSurOpEFLPqRHq56kThv+pER8bqRK7M6kQt0+pEetnqROHf
6kRP5upEruzqRBzz6kR6+epE4f/qREcG60SuDOtEXhPrRHoZ60ThH+tERybrRLYs60QUM+tE
ejnrROE/60RHRutErkzrRBRT60SDWetE4V/rREdm60SubOtEFHPrRHp560Thf+tER4brRK6M
60QUk+tEg5nrROGf60RHputEtqzrRBSz60SDuetEMcHrREfG60SuzOtEFNPrRHrZ60Tp3+tE
T+brRK7s60QU8+tEevnrROH/60RHBuxEzgzsRBQT7ESDGexE6R/sRGgm7ESuLOxEFDPsRHo5
7EThP+xEiUbsRK5M7EQUU+xEi1nsROlf7ERYZuxEtmzsRBxz7ESDeexEEoDsREeG7ES2jOxE
HJPsRIOZ7ETpn+xET6bsRLas7EQUs+xEg7nsROm/7ERPxuxEtszsRCTT7ESD2exE6d/sRE/m
7ETf7OxEHPPsRIP57ETp/+xETwbtRM4M7UQcE+1EgxntROkf7URPJu1ExiztRBwz7USDOe1E
6T/tRE9G7US2TO1EHFPtRINZ7UThX+1ET2btRLZs7UQcc+1Eg3ntROl/7URPhu1EtoztRByT
7USDme1E6Z/tRE+m7US2rO1EHLPtRIO57UTpv+1ET8btRLbM7UQc0+1Eg9ntROnf7URP5u1E
tuztRBzz7USD+e1E6f/tRI8H7kS2DO5EHBPuRIMZ7kTpH+5ERybuRLYs7kQcM+5EgznuROk/
7kRPRu5E90zuRBxT7kSDWe5E6V/uRE9m7kRqbe5EHHPuRIN57kThf+5ER4buRLaM7kQck+5E
g5nuROGf7kRPpu5EtqzuRByz7kR6ue5E6b/uRE/G7kS2zO5EHNPuRIPZ7kTp3+5ET+buRK7s
7kQc8+5Eg/nuROn/7kRPBu9EtgzvRBwT70SDGe9E6R/vRE8m70S2LO9EHDPvRB4670ThP+9E
T0bvRK5M70QcU+9Eg1nvRPlf70RHZu9EzmzvRBRz70SDee9E4X/vRASH70S2jO9EHJPvRHqZ
70Thn+9ET6bvRLas70Qcs+9EernvROm/70RPxu9EtszvRBTT70SD2e9E6d/vREfm70Su7O9E
FPPvRJv570Tp/+9ERwbwRK4M8EQUE/BEgxnwROkf8ERPJvBExizwRBQz8ESDOfBE6T/wREdG
8ESuTPBEFFPwRINZ8ETpX/BET2bwRLZs8EQcc/BEg3nwROl/8ERohvBEtozwRByT8ESDmfBE
6Z/wRE+m8ES2rPBEFLPwRHq58ET5v/BET8bwRLbM8EQ10/BEetnwROnf8ERP5vBEruzwRBTz
8ER6+fBE6f/wREcG8US2DPFEsBPxRHoZ8UQrIPFETybxRLYs8UQUM/FEejnxROk/8URPRvFE
rkzxRBxT8UR6WfFE4V/xRE9m8US2bPFEHHPxRHp58UTOgPFER4bxRLaM8UQck/FEepnxROmf
8UTjpvFEtqzxRByz8USDufFE6b/xRE/G8USuzPFEFNPxRHrZ8UTp3/FEWObxRMbs8UQU8/FE
evnxROH/8URHBvJErgzyRBwT8kR6GfJE4R/yREcm8kS2LPJE2TPyRHo58kTpP/JET0byRLZM
8kQUU/JEelnyRBJg8kRHZvJEtmzyRBxz8kR6efJE4X/yRE+G8kS2jPJEFJPyRHqZ8kThn/JE
R6byRK6s8kQCtPJEernyROG/8kRoxvJErszyRBzT8kR62fJE4d/yRGDm8kSu7PJEFPPyRHr5
8kRDAPNERwbzRK4M80QUE/NEehnzROEf80RHJvNEtizzRBQz80R6OfNE4T/zREdG80SuTPNE
LVPzRHpZ80ThX/NER2bzRK5s80Qtc/NEg3nzROl/80RHhvNErozzRBST80R6mfNE6Z/zREem
80S2rPNEFLPzRHq580Thv/NENcfzRLbM80QU0/NEetnzRPnf80RH5vNEruzzRBTz80R6+fNE
4f/zREcG9ESuDPREnxP0RHoZ9EThH/RERyb0RK4s9EQUM/REejn0ROE/9ERHRvRErkz0RBxT
9ESDWfRE4V/0REdm9ES+bPREFHP0RLx59ETpf/RER4b0RK6M9EQUk/REg5n0ROGf9ERHpvRE
tqz0RBSz9ESLufRE4b/0RE/G9ES2zPREHNP0RHrZ9ETp3/RET+b0RLbs9EQc8/REJ/r0ROn/
9ERPBvVEtgz1RBwT9USDGfVE6R/1RE8m9UTnLPVEHDP1RIM59UTpP/VEaEb1RLZM9UQcU/VE
g1n1ROlf9URPZvVEtmz1RBxz9USDefVE6X/1RE+G9USDjfVEHJP1RIOZ9UTpn/VET6b1RLas
9UQ1s/VEg7n1ROm/9URPxvVErsz1RBzT9UTd2fVE6d/1RE/m9URa7fVEHPP1RIP59UTp//VE
Twb2RLYM9kQcE/ZEgxn2ROkf9kRPJvZEtiz2RBwz9kSDOfZE</AssayXData><AssayYData Points="900">O1jQPt370T6Y/dE+T+vUPmae0j4s59I+BqvTPgI90z4+pdQ+yh/SPiy40j4Z7dY+AIbSPvWK
1D7k8NM+mobUPi9/1j6pdNY+MfHVPnQ01D7X99c+V2/TPoIP1j6Kb9Y+vK7UPtRC1T6rWNY+
WlvYPnnL1z7PjtY+RQbYPq852D4vUNg+15vYPkKG1j6L8dc+DBbXPnux1j7OA9c+0ELXPjqr
1z5Q+dc+hAPWPmy+1T6qDdc+czvWPvnM1z6NO9c+MFrXPg7F1z77S9g+EI/UPo1X2D4Qtdo+
oL7YPuLx1z7Vhdc+JDraPjct2j5Ks9c+ojDXPjoh2j6f0dc+z/LYPtPa2T4Mfts+yHzaPm2j
2D4tp9o+QVvZPvm62T5Betg+xbXYPhLs2T729tk++ovZPs8L2z40hNs+C2jZPmuA2j5HEdo+
WDbYPtfu2T4Xets+2/DbPgjE1z5UEdo+OJLaPpX42T4yYds+GyzaPquK2T5eCdw+NdncPnCF
2z43yNo+1JDYPn6q3D7LCNs+FWnZPsm72j6weNs+3aHZPufn3D7pPNk+Sk3bPvcP2z5wuto+
Wd3bPlU92z6WWds+HEbbPrcz3D5rytw+tsLbPikb3D5Gb9o+tSHePtx33D7jZt4+0uXaPij/
2j5DBdw+d/LZPpT62j5P99w+9+bdPgaB2z6ol9w+OqTfPmdR3T6xEd0+b+XePsau3D4Tjtw+
XEvePizm3D7wz9w+qPLdPoMj3T5ayN0+P8rePpcJ3D76wNw+2XbdPlAQ3D58Ztw+ekPdPoyQ
3D5+HeI+GHvdPs5w3D6s890+lGHePkVD3j6mQd4+SELfPiXN3T4IHd4+sJrhPq+o3z6mCN4+
RHzdPul+3z5G8dw+RmndPjbU2z6qMd8+kdDePhPv2z6xz94+YELcPvQ74D5KYeA+scDgPmc8
3T6Ve+E+a7PgPkqS4D4bUOA+7GvbPsP02j7Z0+A+gsjePuSe3z6f4t8+JjDhPowP3z7Nq98+
arvdPpR73z5ITeE+H8PePt2l4T7D294+JsDhPvtA3z4YWeI+arPgPiNY4j7/198+MY3gPrsg
4T7Ty+E+1/zgPrFN3z5H5OE+La7gPgkq4j4h6t0+mT3jPh5W3j5/9t4+W6fiPogq4z7pe+M+
y4ffPoBq4D4SLeE+goPgPuXU4T4SvOI+HfnhPgxo4z5mUOI+MHvjPrAL4T60G+I+bYfgPg+q
5D60LOI+ll3hPs9S5D5aVeM+berhPgUW4z6Kx+M+E33hPu9F4D7vdOI+0/PgPiSk4D62oeQ+
I1jkPruB4z5ZTOI+A47jPmWF5D5RnuI+CbffPg/u4j7QD+Q+H7ziPmy64z5EAuI+D3XkPmhZ
5D5yyOI+ACjjPufB4z6wLOQ+cTjjPmUx4T5vEOM+1GviPvj65D4ovuM+A9HhPlp05D4QleU+
45TiPmx+5D6DmOI+sMziPpvN4z5p+uM+YxvkPlv55T6xLuM+AS7mPmJz5D5FCuU+4r/kPkLP
5T7r3+M+W0TkPl+D5D5MueU+KCzkPlOP5T4b7+U+FLrmPicj5T4VKuQ+8WHlPlvG5T7hZOI+
Fj/mPtw+5j7tT+c+dAXlPmiU5j49QuQ+atPkPvfD5D4cC+Y+2ObjPp/T4z5d6+U+OC7kPoFE
5T4mt+Q+WyrnPl664z5Tjec+uXvmPsy+5z7Oh+Y+V5PlPg585T5amec+B5DoPh4G4z40Xug+
yonmPlOU5j4Pp+Y+Nh/mPuJu5z5wc+k++6flPkm25T6jb+U+9sPmPvjM4z6LwOY+NiXqPiVk
5z75M+Q+v2HmPtw25j53ZuY+bu/mPtsU5j63m+c+nHXnPlO65j7faOc+MzHnPrxe6T5q4OU+
QdPmPmwX6j74bOc+siTlPgH+5T6wY+c+YBjpPkRI5D5Vl+c+PxznPvKI5T64Cec+plHoPrFA
6T4BE+g+EZLnPs6R5j6WvOk+jb3nPnve5T754uY+6IPpPu7M5j7sd+g+yr/lPkix6D7Qxec+
Q1DmPhsj6j6ut+g+45TqPm6U6T5H0eY+u2XkPmet6j6maOk+ac7pPgCG5j4bXeY+k7DpPtLX
5z5prOk+f+3oPjEQ6D4aKOk+/WDnPt+t5z6Woug+EJnoPgFD6z5sFeg+DQ3oPod46D6isOo+
fCrqPtgj6T6SD+o+Jt7qPkat6D4iHeo+ozzpPtAg6j52iOg+bATrPvIa6D73Eek+PtToPoYm
6T6t9uc+wi3pPiOV6j5DU+k+HnrrPo7b6j6m++o+lgvqPnIk6z5gU+o+i13rPmL36T4x+Os+
wvrnPgIf6j6Cp+o+Ya7pPtML6T7P/uw+gf7rPqfE6T4zOus+8O/rPpug7T5U0Ok+tkjpPod0
7D4CS+w+RFnsPvbl7D42Xes+b5brPg8X6j5W+ek+yKPsPqRB7T6sKOo+/HbrPjtC7D7/gus+
AIzqPvfy6T5RG+o+PVPpPhxx7D4plOw+NwbtPuwn7D6HNO0+KRbrPp6m6z5FCOs+THTrPuRg
7D5RC+s+IoHrPs/+7D5Gnuw+LJDsPkPH6T7TIOs+n4DsPjW06j7mKe0+oNvrPpTg7j48Yu0+
AhXsPqXl6z5xm+o+nPvsPrss7T4rUes+SJvtPqBH6j4Ju+w+OoztPoHC6z5bxus+gdTsPh03
7D5qDe0+p/jsPl2t7j69U+w+8YbtPq247j6/dus+lAzuPvbo6j7r0us+JZbsPibe6z4qm+w+
xWDsPgFi7D5LD+8+Aj3sPvIh6z6XOPA+Es/rPqTb6z52Re8+JcLuPgRt7D4Lg+0+PWntPgqm
7D5iGOw+dK7tPnvg7z5qjOw+lBLtPga07T7d6+4+c4fuPrR97z6v1O0+yIbvPkfk7j7Y6es+
G43tPj+17D6gJO4+1uruPt9Q7j45AfA++yfvPrrN7j5ht+g+xw7uPqDL7T5tHu8+JZ3tPikI
7z6so+0+okrwPvWO7j5KNO8+v2rtPoNO7T6w1e4+PFbuPsxN8D4FH+0+RHLvPg7e8D4PpO4+
YsDwPmdp7D4WoO0+xoXwPuRO8j7hyO0+nDbuPmbJ7T5g4O4+Be/uPuti7z6gLPA+hPDtPkYD
8D6WvfA+lsbuPkmW7j475+4+vinsPjy78D62QO8+YY7vPmF27j739vE+mSTvPk1B7z5Z6O8+
FnjtPge77z4S1fE+D+fuPpbQ7z7Qt+8+DyPwPjjs7z5squ4+o1LuPuNt8T4ErO4+9wbwPo6e
8D6ml+8+DdLuPuvp8D6zsu4+bIvtPpfH7j66BO4+R9DwPqNi7z4pyPI+KnnzPkqJ8D4op/A+
OQPvPvX07z5sBuw+ACTwPjXE7j4+ru8+THfxPsYE8T47t+w+XUDxPhaH7T5cmPA+fZPuPsTl
8j7DEPA+vNHvPqcZ7z6YZ/E+wA7vPsIe8T43m+4+iu/wPmPA8j6eLfI+zc7wPogL8D6c+e8+
hxPyPha07z7kze8+ZNXvPtI28T73TPM+PpDxPuLc8D51TfA+RhvwPmGp8D7MivA+rnPwPrmk
8T4DgvI+C/jwPoqP8j78ofE+O1jwPqfb8T6KGvI+QhzyPvt78j5caPM+h5TzPiNv8z51Z/I+
xZXxPlCs8j6/H/A+ObHzPgLs7z5H9fE+KDvvPorm7z7oLfU+Cz/zPjWv8j4wefM+tqPzPnDN
8j4WIPI+/Hv1PkS68j72T/I+itjxPkzu8T4hNfQ+/WfzPlSb8T4TP/E+M4TxPlwK8T7sQ/M+
09j0PogP9D6OMPE+ImDyPnz38z5ABfQ+woPzPgCa8D7ZW/Q+Iy31PubN9D7CrfM+G+XxPh4V
9T6TsvM+zWjzPvXM8D72GvQ+7NrwPiF29D6w0/M+0IT0Pl4e9D7ZdfU+ipn1Pioa8T7Ez/Q+
LXL0Pi5l8z5GW/U+/d70PnSi8j7DUPU+p9n0Pl0l9T424PM+YobzPis59j6rwfQ+WpL0Pvk8
9z6QmvQ+lnrxPkF49D5ZnvQ+Ct3zPrRJ8z4xbfM+Sa30Pr6t8z4iL/Q+Pcn0PtQc9D5Ku/U+
ggH1Pg819z6NxvQ+vCr2Pghe9D5yYvI+ncn0Pr/T9T7xnPM+b3TxPrNt9j4nNvU+d4n1Pnmp
8z442PQ+cwL2PgHc8z5AdvY+L+T1Pnmv9j6md/c+g9P0PkS89T5xG/M+X9n0PsEU9j4ZsPQ+
9tr2PhRT8j5cOvQ+PZP0PtIE9j4+FfU+NEr2PlkO8z6wwPk+TCb1Phwe9j4izvI+4Ef1Pkpe
9D4tKPY+IT30Pt5G9z4n9PU+KH32Pq6l8z4NAfU+WDX0PseP9j4LcvQ+slX1PtpW9z42Pvc+
MYn2PgTK9z4Ke/U+es31PgYH9z41t/Y+FuT1PpvL9j4VXvU+QVn3PmjA8z4sXfc+4h31PrMc
9j5hIfU+lNz1Pi49+D789fU+BGv4PjKg9j6Eh/M+kM74PnuJ9j7hmvU+i9f1Pn/m9T41c/g+
uAf4PhT89D5Qjfc+DOfyPoLh9j4hPfc+/v/0Pmox9z4an/M+Yl74PuaY9T4DE/g+XAv2PipG
9z4b4/c+Rt71Pv4M9z45Ufk+CAj4PqR7+D7hOPg+1V32PmQC+D5o/vU+0J72Phvk9T7s0fc+
bor2PuE+9T5UkfU+U472Pr3Y9T5AIvU+G+L2Pm7t9z7/x/c+rPr0PhIF9z41Y/g+CHb3Pr3e
9T7fSvc+R+L3PlSI9z6n3/c+FXD3PqjK+D7azvQ+jKL3PmBq+D4Py/c+UI76PmOG9z6rzfc+
Myz5PsTs+D43Jvc+ckj6Poez+D5oSfk+I3f3PmWv+D7wNPk+</AssayYData></Step><Step><CommonData><SampleLocation>1</SampleLocation><SampleID></SampleID><SampleGroup></SampleGroup><SampleInfo></SampleInfo><SampleRow>E</SampleRow><SamplePlate>1</SamplePlate><WellType>BUFFER</WellType><Concentration>-1</Concentration><ConcentrationUnits>µg/ml</ConcentrationUnits><MolarConcentration>-1</MolarConcentration><MolarConcUnits>nM</MolarConcUnits><MolecularWeight>-1</MolecularWeight><Temperature>30</Temperature><StartTime>5104897</StartTime><AssayTime>180</AssayTime></CommonData><FlowRate>600</FlowRate><StepType>DISASSOC</StepType><StepName>Dissociation</StepName><StepStatus>OK</StepStatus><ActualTime>179.999</ActualTime><CycleTime>0.2</CycleTime><AssayXData Points="900">6j/2RFBG9kS3TPZEHVP2RIRZ9kTqX/ZEUGb2RLds9kQdc/ZEhHn2ROp/9kRQhvZEt4z2RB2T
9kSEmfZE6p/2RFCm9kS3rPZEHbP2RIS59kTqv/ZEUMb2RL/M9kQd0/ZEhNn2ROrf9kRI5vZE
t+z2RB3z9kSE+fZE6v/2RFAG90S3DPdEHRP3RIQZ90TqH/dEUCb3RLcs90QdM/dEhDn3ROo/
90RxRvdEY033RB1T90R7WfdE6l/3RFBm90S3bPdEHXP3RHt590Tqf/dESIb3RLeM90Qdk/dE
hJn3ROqf90RQpvdEt6z3RB2z90R7ufdE6r/3RFDG90S3zPdEHdP3RITZ90Ti3/dEUOb3RLfs
90QV8/dEe/n3ROr/90RQBvhEtwz4RB0T+ESEGfhE6h/4RFAm+ES3LPhEHTP4RIQ5+ETiP/hE
UEb4RLdM+EQVU/hEe1n4ROpf+ERQZvhEr2z4RBVz+ESEefhE4n/4RFCG+ES3jPhEFZP4RISZ
+ETqn/hEUKb4RL+s+EQds/hEe7n4ROK/+ERQxvhEr8z4RB3T+ER72fhE4t/4RFDm+ES37PhE
HfP4RHv5+ETq//hESAb5RK8M+UQVE/lEhBn5ROof+URIJvlEtyz5RBUz+USEOflE4j/5REhG
+US3TPlEHVP5RHtZ+UTiX/lEUGb5RK9s+UQlc/lEe3n5ROp/+URQhvlEt4z5RHeT+USEmflE
6p/5RFCm+USvrPlEHbP5RHu5+UTqv/lE3Mb5RLfM+UQV0/lEhNn5ROrf+URI5vlEt+z5RBXz
+USE+flE4v/5REgG+kSvDPpEFRP6RHsZ+kTqH/pEUCb6RLcs+kQVM/pEhDn6ROI/+kS7RvpE
r0z6RB1T+kSEWfpE6l/6REhm+kS3bPpEHXP6RHt5+kTif/pESIb6RK+M+kQdk/pEhJn6ROKf
+kRIpvpEt6z6RB2z+kR7ufpE4r/6REjG+kSvzPpEHdP6RITZ+kTi3/pESOb6RK/s+kQV8/pE
hPn6ROr/+kRQBvtErwz7RB0T+0SEGftE4h/7RFAm+0SvLPtEHTP7RIQ5+0TiP/tEUEb7RK9M
+0QVU/tE/ln7ROJf+0RIZvtEt2z7RB1z+0R7eftE4n/7RFCG+0SvjPtEFZP7RHuZ+0Tin/tE
Wab7RLes+0QVs/tEe7n7ROq/+0RIxvtEt8z7RBXT+0R72ftE6t/7RFDm+0Sv7PtEFfP7RHv5
+0Ti//tESAb8RK8M/EQVE/xEexn8ROIf/ERIJvxEryz8RBUz/ER7OfxE6j/8REhG/ESvTPxE
FVP8RIRZ/ETiX/xEUGb8RLds/EQdc/xEe3n8ROJ//ERIhvxEr4z8RBWT/ER7mfxE6p/8REim
/ESvrPxEHbP8RCe6/ETqv/xESMb8RK/M/EQV0/xEe9n8ROrf/ERI5vxEr+z8RBXz/ETN+fxE
4v/8REgG/UT4DP1EFRP9RHsZ/UTiH/1ESCb9RK8s/UQVM/1EhDn9ROI//URIRv1Et0z9RBVT
/UR7Wf1E4l/9RFBm/US3bP1EFXP9RHt5/UTqf/1EUIb9RLeM/UQVk/1Ee5n9ROKf/URIpv1E
t6z9RBWz/USEuf1EPMD9REjG/USvzP1EFdP9RITZ/UTi3/1ESOb9RLfs/UQV8/1EhPn9ROL/
/URIBv5Erwz+RB0T/kR7Gf5E4h/+REgm/kS3LP5EHTP+RIQ5/kTiP/5EUEb+RMdM/kQdU/5E
hFn+ROpf/kRQZv5Et2z+RB1z/kSEef5E6n/+RFCG/kS3jP5EHZP+RISZ/kTqn/5EUKb+RLes
/kQds/5EhLn+ROq//kRQxv5Et8z+RB3T/kSE2f5E6t/+RFDm/kS37P5EHfP+RIT5/kTi//5E
UAb/RLcM/0QuE/9EhBn/ROof/0RQJv9Etyz/RB0z/0SEOf9E6j//RFBG/0S3TP9EHVP/RIRZ
/0TqX/9EUGb/RK9s/0Qdc/9EhHn/ROp//0RQhv9Et4z/RB2T/0SEmf9E6p//RFCm/0S3rP9E
FbP/RIS5/0Tqv/9ESMb/RLfM/0Qd0/9Ee9n/ROrf/0RQ5v9Et+z/RBXz/0SE+f9E6v//RCgD
AEVbBgBFjwkARcIMAEX1DwBFKBMARVsWAEWPGQBFwhwARfUfAEUoIwBFWyYARY8pAEXCLABF
8S8ARSgzAEVbNgBFjzkARb48AEX1PwBFJEMARVtGAEWTSQBFwkwARfFPAEUoUwBFW1YARY9Z
AEW+XABF8V8ARShjAEVXZgBFj2kARcJsAEXxbwBFJHMARVd2AEWKeQBFxnwARfV/AEUkgwBF
W4YARY+JAEXOjABF8Y8ARSSTAEVXlgBFipkARcKcAEXxnwBFKKMARVumAEWPqQBFwqwARfWv
AEUoswBFW7YARY+5AEXCvABF9b8ARWrDAEVbxgBFj8kARcLMAEXxzwBFKNMARVvWAEWP2QBF
wtwARfXfAEUo4wBFW+YARYrpAEXC7ABF8e8ARSzzAEVb9gBFivkARb78AEX1/wBFKAMBRVsG
AUWPCQFFwgwBRfEPAUUoEwFFWxYBRYoZAUW+HAFF8R8BRSgjAUVbJgFFiikBRcIsAUXxLwFF
KDMBRVs2AUWKOQFFvjwBRfE/AUUoQwFFV0YBRYpJAUXGTAFF9U8BRShTAUVXVgFFj1kBRcJc
AUX1XwFFKGMBRVdmAUWKaQFFwmwBRfVvAUUkcwFFV3YBRYp5AUXCfAFF9X8BRSSDAUVbhgFF
iokBRb6MAUXxjwFFKJMBRVeWAUWPmQFFwpwBRfGfAUUoowFFV6YBRYqpAUW+rAFF8a8BRVWz
AUVXtgFFirkBRcK8AUXxvwFFJMMBRVfGAUWKyQFFvswBRfHPAUUk0wFFV9YBRY/ZAUXC3AFF
8d8BRSjjAUVX5gFFiukBRcLsAUX17wFFJPMBRVf2AUWP+QFFvvwBRfX/AUUkAwJFWwYCRYoJ
AkW+DAJF8Q8CRSQTAkVXFgJFjxkCRb4cAkX1HwJFKCMCRVcmAkWKKQJFviwCRfUvAkUkMwJF
VzYCRY85AkW+PAJF8T8CRShDAkVXRgJFikkCRb5MAkXxTwJFJFMCRVdWAkWKWQJFvlwCRfFf
AkUkYwJFW2YCRY9pAkW+bAJF8W8CRSRzAkVbdgJFinkCRb58AkX1fwJFJIMCRVeGAkWKiQJF
vowCRfWPAkUkkwJFV5YCRYqZAkXCnAJF8Z8CRSSjAkVXpgJFj6kCRb6sAkXxrwJFJLMCRVe2
AkWKuQJFvrwCRY3AAkUowwJFV8YCRY/JAkXCzAJF8c8CRSTTAkVX1gJFitkCRb7cAkXx3wJF
JOMCRVfmAkWK6QJFvuwCRfHvAkUo8wJFV/YCRYr5AkW+/AJF8f8CRSQDA0VbBgNFjwkDRb4M
A0XxDwNFJBMDRWAWA0WbGQNFvhwDRfEfA0UkIwNFWyYDRY8pA0W+LANF9S8DRSQzA0VbNgNF
kzkDRb48A0X1PwNFKEMDRVtGA0XQSQNFwkwDRfVPA0UoUwNFV1YDRQpaA0XGXANF9V8DRShj
A0VbZgNFj2kDRcJsA0X1bwNFKHMDRVt2A0WPeQNFwnwDRfV/A0UogwNFW4YDRY+JA0XCjANF
9Y8DRSiTA0VblgNFipkDRcKcA0X1nwNFNKMDRVumA0WPqQNFwqwDRfWvA0ViswNFW7YDRY+5
A0XCvANF9b8DRSTDA0VbxgNFj8kDRcLMA0X1zwNFKNMDRVvWA0WP2QNFwtwDRfXfA0VZ4wNF
W+YDRY/pA0XC7ANF9e8DRSjzA0Vb9gNFj/kDRcL8A0Xx/wNFKAMERVsGBEWPCQRFwgwERfUP
BEUoEwRFWxYERY8ZBEXCHARF9R8ERSgjBEVbJgRFjykERcIsBEXxLwRFKDMERVs2BEWPOQRF
vjwERfU/BEUoQwRFW0YERY9JBEXCTARF9U8ERShTBEVbVgRFj1kERb5cBEXxXwRFJGMERVtm
BEWPaQRFvmwERfVvBEUocwRFW3YERY95BEXCfARF9X8ERSiDBEVbhgRFiokERb6MBEX1jwRF
JJMERVuWBEWKmQRFwpwERfWfBEUoowRFW6YERYqpBEXCrARF9a8ERSSzBEVbtgRFj7kERcK8
BEX1vwRFKMMERVvGBEWPyQRFvswERfXPBEUo0wRFW9YERYrZBEXC3ARF9d8ERSTjBEVX5gRF
iukERb7sBEX17wRFKPMERVv2BEWP+QRFwvwERfX/BEUkAwVFVwYFRY8JBUXrDAVF8Q8FRSQT
BUVbFgVFjxkFRcIcBUX1HwVFKCMFRVsmBUWKKQVFviwFRfUvBUUkMwVFVzYFRY85BUW+PAVF
9T8FRShDBUVbRgVFikkFRb5MBUVLUAVFKFMFRVtWBUWPWQVFwlwFRf1fBUUkYwVFV2YFRY9p
BUW+bAVF9W8FRShzBUVbdgVFj3kFRb58BUXxfwVFJIMFRVeGBUWKiQVFvowFRfGPBUUkkwVF
V5YFRYqZBUW+nAVF+Z8FRSijBUVXpgVFiqkFRcKsBUX1rwVFKLMFRWS2BUWKuQVFwrwFRfG/
BUUkwwVFV8YFRYrJBUXCzAVF9c8FRSTTBUVX1gVFj9kFRb7cBUUS4AVFKOMFRVvmBUWP6QVF
vuwFRfXvBUUk8wVFW/YFRYr5BUW+/AVF8f8FRSQDBkVbBgZFigkGRb4MBkX1DwZFJBMGRVsW
BkWPGQZFvhwGRfUfBkUkIwZFWyYGRaMpBkW+LAZF8S8GRSgzBkVXNgZFijkGRcI8BkXxPwZF
KEMGRVdGBkWKSQZFvkwGRfFPBkUkUwZFV1YGRYpZBkW+XAZF</AssayXData><AssayYData Points="900">4OX3Pnt3+T5G/vk+A676PmRn+z6/tPo+vXz6PtTo+z5Etfw+tMr+PjCL/j64zPs+jNf+PvMh
AD/eeP0+IQP9PkK//D6ANAA/xM7/Pmno/z6xVv8+h9IAP0uZAD8HPP8+FaP/PkUR/j7wjQE/
fCYAP0MUAD/5sP8+jFP/PtZ5/z4TWAE/uuAAPzjr/z49TAA/PR0BP0+gAD9bWv4+BNv9PoCW
AD/EbQA/XsX/PmQ3AD/2lP8+ieT+Pq0j/z6zbP8+7pT9PoYkAD+PFAA/qdsAP8YsAD/PNv8+
rDoAP3w8AD9zxf8+bCUAP1XAAD/XKAA/GX/+Pj3q/z4HLQA/haQAP0S2/z5ZMgA/010AP4Rc
AD+OlwA/I9P+Pj5q/z7cYQE/FiYAP+Kp/j7N7wA/bUsAPxR3/z5haAA/g3wAP5toAT8prwA/
bRYBPwdD/j4KUgA/M0EAP4GD/z54Iv8+IYQAP8lvAD/Mdv8+flMAPxlZAT/FHQE/UfYAPw/4
AD8aiAA/Vo8AP+88AD/0XwA/buMAP4KL/z7fZgE/8aj9Phlq/z4YMgE/RYT/PsT2/z7pnAA/
uwoAP4XfAD8zFAA/xmz+PnldAT+S1wA/5Hf/PhfnAD9mwwA/BA0AP65AAD+txAA/HyQBPynr
/z4HhwA/psn/PqVtAD+Pqf4+vE4AP6sXAD9uhAA/prwAP2Z0AD/6YgE/P/0AP3ZtAT+nJAE/
C9n/PkiLAD+F1gA/U6MAP75nAT8ZzgA/MIQBP7gOAD+WhgE/ZzcAP4hhAD8CLf8+020APyRa
AD8Owv4+AdkAPwrAAT8segE/818AP9r5AT+M6P8+e4sAP1g2AT/WJwE//pEBP0rJAD93/gA/
hiEAP+DM/z4gbAA/FYH/Pu0IAD+npQE/dGkAPxIcAT/k7wA/ZGsBP60vAT/TOwA/dBcAP7f1
AD/6rQA/1M8BP1qWAD/VPQE/4xsBP0QJAT/pVwA/IRIBPz6IAD/GkQA/pxgBP+tIAD9n1AA/
TkQCPzEgAj9FGQE/VekAP1+wAT+XyQE/YI0CP4OAAT9/dwA/s1gAP+UxAj+0Yv4+GJcAP0n2
AT8rBf8+c7oBP7X4AD/JWgA/AxIBP43s/z6fUgE/sCsBP7oGAT9IvgE/iqYBP92rAT/5PAE/
fjgAP3zQAT9sZgA/kEYAP9kiAT/+dQE/bzECPxnG/j4E6gA/R9UBP9+IAT+qawI/4v8BP5Dx
/z6gLgE/AosBP/GOAT81CwE/CMkAPx3VAD8yvwA/kesAP8Hd/z6xNQA/aCUBP3MjAT8l3AA/
bfIAP6MvAD8XqwE/qcIBP6QhAT/5GAE/s+QAP1xHAT8cPwA/DCoBP3eLAD97TQE/tEwCPyBd
AT+nqAE/H8oAP7zgAT/6EgE/ke0AP7ctAj9wdgA/11wBP7OiAD+f0gE/wNcAP/dVAT8gRQI/
V/4APx2JAT8pdwI/4JsBP2o6Aj+01gA/Zm8BP3koAD+sWQI/WxMBPx/RAT8C8QE/3doAP0K0
AD9ASgI/PfMAP7j1AT+H4gE/iDMBPyc/Aj/qdAI/t40BP870AT+gsQI/BKYAP6x/AT+bFAI/
I60BP4urAT+DCQE/Dx0BP3u/Aj8pkgE/STYBPxvYAD/lFQE/chkCPxe+AT+rOwE/ieYBP+97
Aj++VgA/h/IBP6c3Az/9rQI/AjMCPzhfAj+5zAI/keoAP8PiAj+yJgE/0Y8DPyr5Aj8i4wE/
wMoBP+T0AT/msAI/6SICP9tFAT9RhwI/stoAP2EsAT+JxwA/6BICP4FPAT+psgI/RrECP4Jh
AD+CSAE/eT0CP2VkAj9X5AE/LLECP4CIAj9G4AI/QpgCP6Q5Az/WNwI/+jwBP/olAj9heAI/
lXgCPyLZAT8KwwE/pAYDP/b3AT81JgM/g0cBP26pAz+e+wE/+GMCP/R0Aj+u2gE/gp4CP40i
BD8pzQM/q4MDP/J/Az/b8wI/UiwDP6nnAT8ymgI/kEUBP4kmAz9eUwI/41UCP0M6AT8PTgI/
XWQDPw+3AT9SWgI/VCoDP14/Az/VEwM/SqoCP8BJAT+qlgM/dr0CPygnAj8weQI/4aoCP0AN
Az+vlgM/hlUDPxwxAj97cQI/0nkCP/YDAz+g7gM/7PwDP11VAj+2PgM/x6YCP7LQAj/kVAM/
XpkCP+5qAz9/+AE/Xw8EP1i7AT9uYwI/MckCPxTUAj8rugM/DHEDPya6Aj8zcAM/No8CP3Tg
Aj+gzwI/5wAEPxDeAz9VgQI/l98CP5xyAz/I5AI/W/ICP9PuAz/HGQI/AWICPwHLAj/6CwQ/
3KYCP6MZBD/fvwI/5loDP1oCAz+qEQQ/XbUDPyOwAz+uIAI/aisCPzi7Az+uzAI/1+sEP79x
BD+8FAM/laoDP53aAz9umwM/NYICP7rgAj8aRQM/RDoDPxC1Az9iowM/jVYEP5kvBD+vzwM/
P9cCPz2KAz9BagM/+3MCP7jyAz9mYAQ/bsYDP1qwAz+AegM/9/cDPxLUAj8BdAI/SMIDP1X4
Az9FOAQ/s1YDP/ApBD+IzAM/5oQEP8L2Az8JHQU/IC0FP7gLAz/GuAQ/fD0EPzlvBD/XyAM/
7koEP6AkAz8BywM/LNACP09ZAz+aSwM/cREEP/LAAz/23QM/yFYDPyyEAz/JZQQ/GqkEP0+e
BD8PHwQ/5t0EP5ouBD/MXAQ/4TUEPzM6Bj/DEwQ/s+4CPxrHAz8JWQU/JF0DP+ywBD8nlgM/
UwAEP6+mBD9PcQQ/yVMEP+2uBD8xhgQ/ixQFP3SPAz+v9gQ/tUcFP3kyBD8IrwU/UscDP9qw
BD9QRQQ/CfsDP/JfBD9mkAQ/YkAEP5qmBD/v/AI/SmcEPxmyAz/kyAI/zrEFP+3YBD8PrwQ/
sSMEP2xTAz9tWwU/TP0DP+WOBD89OgQ/rwAEPwo0BT8v7AM/e4MEP6JABD+xDAQ/wp0CPwFh
BT8EAgQ/HPUEP3UGBT/xAAU/loUFP/9FBT9KhAU/wVYEP1DYAz+k/AM/2qkEP3zIAz8yagQ/
CvEDP5BLBD+u/AQ/+bQEP4LSBD+2GwQ/8V4EP3w3BT8cjQQ/ktoEPzBYBT/c5wQ/IpUEPyKH
BT++ygU/XrYFP5mwBT+HXgU/hSYFPxCWBD9lKQU/+qYEP8/mAz+gDwY/CXAFPzSyBT+wsQQ/
erADP2prBT9JfQQ/PJoEP3atBD+ITAQ/3ZYEPxU/BT/RMAU/qLQEP7jaBD+GSgU/yAwFPwi1
BD++ogQ/P7wEPx1CBj88OAQ/rLcEP2HCBT9S2gU/DV8FP6fRBT9aPQY/yDkFP7mjBT8OUwY/
3qkEP5cnBD8mjgU/CewEP4EcBD/BGAU/zIsEPyy6BD8bsAM/IlQFPxXeBD8jTwU/hmYGP3kx
BT9dVgU/abAEPyPfBD/zqAU/ASoFP4a2BD+AlgU/vW8GPxVpBT8GsQQ/FycFP9LVAz+bYwU/
fU8FP+i3Az+U0QQ/IHIFPy4sBT9RvwQ/AJYEPzeSBT8e2gU/7OMEP5m1BT9+rQU/jlEFP8d4
BT+qbQU/l8MEP5X6BD94ewU/ro8FP0WEBT+CQAU/nyQFPwZeBT9vtwY/PlsEP2T0BD/NawU/
vVMFPxjHBD8LjwY/OKQEP3EeBT/VHwU/thAFP5oeBT/7XAU/Cc8FP7SoBT9ZQgU/X50EP+92
BD/zrQU/2goGP4RzBT9ljQU/N2IFPyrSBj8vJgY/rcEFPzcDBj8k/AU/RzQGPwTsBD8hlQY/
9pIFP6LYBD+/JgM/v18GP6EqBj+l+QU/JH8GP7shBj/NWQY/8MoFP/qfBj/MMwQ/2xgFP6IY
BT9dbQc/YbMFP6+rBT+kbAY/M+wFP30jBj+CDwU/Wh0GP6p0BT9QuwU/s6gGP5HsBD+CmQQ/
2uEGP2u2BT+1cwc/cGEGP7a9BD9gBgU/u28GP2gdBz8ZBQc/f3cGP83IBj/xdAc/TM4GP6oq
Bj9AYgY/srQFP3BzBT/h6QU/LDQGPx1gBT9OZgU/aG0GP/FHBj8qCgY/reIFP62DBz/Q7AU/
x3QHP9nMBT8POAc/YgQHP7WZBT938wY/89AGP+RaBT+ubQU/zJwFP9KHBj/MHQY/r+cFP1WH
Bj+gYAY/BeQHP8RZBj816gY/E38GPwyDBz+rRgY//8gEP31wBT+pVAY/VSoHP6MkBz90cAY/
7asFP+2FBj8qiQY/y6sGP8gLBz8cLgg/PIEGP1WuBz+3UAY//LsGPzgsBz/j9AY/QlUHPzGR
Bj9RcAY/ptEGP8oGBj9QeQY/ULAFP6Z8Bz/6tgU/RWYFP7uSBj8sagc/AWAHPxs8Bj9aywY/
l9MHP/gCBz8qywY/LAMGP8LABj+r/wc/fxoGPwCLBj9aNAc/l6kHP1TZBj+SOwU/2owHPz4K
Bz9/kwc/yIkGP2xQBz82uAY/8wwHP051Bz/fhgc/moYHPyFCBz8Skgc/hocHP7KxBj9CFAg/
P1UGP+/kBj8SwAY/in8GPw79Bj94iQU/K0YHP3KFBj9VBAY/mlcHPwW0Bj9DDgc/quIGP2gi
Bz8tJAk/j2cHP01sBj/zXAc/1IkHP8pHBj9EoAc/bZ0GP5mUBj9pfQc/7+0GP90KBz8xlgg/
mFwHP4zLBz9dIAk/E2IIP7SlBj9cVwY/PgMHP4y4CD+5ZQc/9VQIP+84Bz/88Ag/cDYHP7UX
Bz9fGAc//40HPybIBz/A1wY/8BMIP5UyBz/LJwg/Zu0HP2pTCD/bSgc/ankHPy5BBz/lMAc/
4esHP2HbBz9rOQc/TcYGP7hFBj+Y9Ac/LNQHPwoRBz+wNwc/</AssayYData></Step><Step><CommonData><SampleLocation>11</SampleLocation><SampleID></SampleID><SampleGroup></SampleGroup><SampleInfo></SampleInfo><SampleRow>E</SampleRow><SamplePlate>1</SamplePlate><WellType>REGENERATION</WellType><Concentration>-1</Concentration><ConcentrationUnits>µg/ml</ConcentrationUnits><MolarConcentration>-1</MolarConcentration><MolarConcUnits>nM</MolarConcUnits><MolecularWeight>-1</MolecularWeight><Temperature>30</Temperature><StartTime>5294603</StartTime><AssayTime>5</AssayTime></CommonData><FlowRate>1000</FlowRate><StepType>KREGENERATION</StepType><StepName>Regeneration2</StepName><StepStatus>OK</StepStatus><ActualTime>5.00005</ActualTime><CycleTime>0.2</CycleTime><AssayXData Points="25">8V8GRSRjBkVXZgZFi2kGRb5sBkXxbwZFJHMGRVd2BkWLeQZFvnwGRfF/BkUkgwZFV4YGRYuJ
BkW+jAZF8Y8GRSSTBkVXlgZFi5kGRb6cBkXxnwZFJKMGRVemBkWLqQZFvqwGRQ==</AssayXData><AssayYData Points="25">M05QwDW4W8D6SWPAizhowGN6bMDS4G/A5xpzwL+7dcBp3XfAdch5wB2Be8APXH3AKdF+wEao
f8DVlYDAWxqBwKyqgcCZRILAJaSCwCcZg8AgooPAHhSEwOBzhMC4sITA+tyEwA==</AssayYData></Step><Step><CommonData><SampleLocation>12</SampleLocation><SampleID></SampleID><SampleGroup></SampleGroup><SampleInfo></SampleInfo><SampleRow>E</SampleRow><SamplePlate>1</SamplePlate><WellType>NEUTRALIZATION</WellType><Concentration>-1</Concentration><ConcentrationUnits>µg/ml</ConcentrationUnits><MolarConcentration>-1</MolarConcentration><MolarConcUnits>nM</MolarConcUnits><MolecularWeight>-1</MolecularWeight><Temperature>30</Temperature><StartTime>5310925</StartTime><AssayTime>5</AssayTime></CommonData><FlowRate>1000</FlowRate><StepType>KREGENERATION</StepType><StepName>Regeneration2</StepName><StepStatus>OK</StepStatus><ActualTime>4.99907</ActualTime><CycleTime>0.2</CycleTime><AssayXData Points="25">8a8GRSCzBkVTtgZFh7kGRbq8BkXxvwZFIMMGRVfGBkWHyQZFuswGRe3PBkUk0wZFU9YGRYfZ
BkW+3AZF7d8GRSDjBkVX5gZFi+kGRb7sBkXt7wZFIPMGRVP2BkWH+QZFuvwGRQ==</AssayXData><AssayYData Points="25">6dfvPadcGj71Mzo+0RNXPhnqaj58uns+u8yGPj9Cij4VCpI+2gOXPgFImD4vV54+uqWhPlq0
pj5HLKc+GbqpPsO9qz6inq8+IsywPvbTsj7wtLQ+YtS2PmlruT6oybg+j9C4Pg==</AssayYData></Step><Step><CommonData><SampleLocation>11</SampleLocation><SampleID></SampleID><SampleGroup></SampleGroup><SampleInfo></SampleInfo><SampleRow>E</SampleRow><SamplePlate>1</SamplePlate><WellType>REGENERATION</WellType><Concentration>-1</Concentration><ConcentrationUnits>µg/ml</ConcentrationUnits><MolarConcentration>-1</MolarConcentration><MolarConcUnits>nM</MolarConcUnits><MolecularWeight>-1</MolecularWeight><Temperature>30</Temperature><StartTime>5327335</StartTime><AssayTime>5</AssayTime></CommonData><FlowRate>1000</FlowRate><StepType>KREGENERATION</StepType><StepName>Regeneration2</StepName><StepStatus>OK</StepStatus><ActualTime>4.99907</ActualTime><CycleTime>0.2</CycleTime><AssayXData Points="25">7f8GRRwDB0VTBgdFgwkHRboMB0XtDwdFLBMHRU8WB0WDGQdFthwHRekfB0UcIwdFTyYHRYcp
B0W2LAdF6S8HRRwzB0VPNgdFgzkHRbo8B0XpPwdFHEMHRU9GB0WDSQdFtkwHRQ==</AssayXData><AssayYData Points="25">Mq9qwDCqc8DoK3jA1+96wAFmfcAdjH/AfKGAwEA1gcDvwIHA5W2CwMPigsB0S4PAIaqDwI8L
hMCjX4TAF9yEwHgOhcC9KIXAH3CFwAPQhcCeEobAejmGwFSGhsDcv4bA7b+GwA==</AssayYData></Step><Step><CommonData><SampleLocation>12</SampleLocation><SampleID></SampleID><SampleGroup></SampleGroup><SampleInfo></SampleInfo><SampleRow>E</SampleRow><SamplePlate>1</SamplePlate><WellType>NEUTRALIZATION</WellType><Concentration>-1</Concentration><ConcentrationUnits>µg/ml</ConcentrationUnits><MolarConcentration>-1</MolarConcentration><MolarConcUnits>nM</MolarConcUnits><MolecularWeight>-1</MolecularWeight><Temperature>30</Temperature><StartTime>5343623</StartTime><AssayTime>5</AssayTime></CommonData><FlowRate>1000</FlowRate><StepType>KREGENERATION</StepType><StepName>Regeneration2</StepName><StepStatus>OK</StepStatus><ActualTime>5.00005</ActualTime><CycleTime>0.2</CycleTime><AssayXData Points="25">6k8HRRlTB0VMVgdFhFkHRbdcB0XmXwdFHWMHRUxmB0WAaQdFt2wHRepvB0UdcwdFUHYHRYR5
B0W3fAdF5n8HRRmDB0VMhgdFhIkHRbeMB0XmjwdFGZMHRVCWB0WEmQdFt5wHRQ==</AssayXData><AssayYData Points="25">NxRFPg5gXj61PXY+sY6MPklbmT70WaE+HBirPhCcsj7KfLk+Tv+9PiGHwT7Q98Q+c7zIPt7/
zD6BgNE+3DXPPtoX0z5HV9Y+E4vaPi1u3D7HF94+hrbfPlmW4D7NwuU+MO3iPg==</AssayYData></Step><Step><CommonData><SampleLocation>11</SampleLocation><SampleID></SampleID><SampleGroup></SampleGroup><SampleInfo></SampleInfo><SampleRow>E</SampleRow><SamplePlate>1</SamplePlate><WellType>REGENERATION</WellType><Concentration>-1</Concentration><ConcentrationUnits>µg/ml</ConcentrationUnits><MolarConcentration>-1</MolarConcentration><MolarConcUnits>nM</MolarConcUnits><MolecularWeight>-1</MolecularWeight><Temperature>30</Temperature><StartTime>5360122</StartTime><AssayTime>5</AssayTime></CommonData><FlowRate>1000</FlowRate><StepType>KREGENERATION</StepType><StepName>Regeneration2</StepName><StepStatus>OK</StepStatus><ActualTime>4.99907</ActualTime><CycleTime>0.2</CycleTime><AssayXData Points="25">6p8HRRmjB0VMpgdFgKkHRa+sB0XirwdFFbMHRUy2B0WAuQdFs7wHRea/B0UVwwdFSMYHRYDJ
B0WvzAdF4s8HRRnTB0VM1gdFfNkHRa/cB0Xi3wdFGeMHRUzmB0V86QdFs+wHRQ==</AssayXData><AssayYData Points="25">V8BtwPIhdMBo93fAbnN6wN3JfMDbSX7AK8Z/wGN9gMBdAoHALamBwE7EgcAiJILA46eCwCnz
gsCxToPA7nqDwMfYg8CM/oPAjCqEwEl7hMCxtITAfNqEwNYDhcDYEYXA5EmFwA==</AssayYData></Step><Step><CommonData><SampleLocation>12</SampleLocation><SampleID></SampleID><SampleGroup></SampleGroup><SampleInfo></SampleInfo><SampleRow>E</SampleRow><SamplePlate>1</SamplePlate><WellType>NEUTRALIZATION</WellType><Concentration>-1</Concentration><ConcentrationUnits>µg/ml</ConcentrationUnits><MolarConcentration>-1</MolarConcentration><MolarConcUnits>nM</MolarConcUnits><MolecularWeight>-1</MolecularWeight><Temperature>30</Temperature><StartTime>5376719</StartTime><AssayTime>5</AssayTime></CommonData><FlowRate>1000</FlowRate><StepType>KREGENERATION</StepType><StepName>Regeneration2</StepName><StepStatus>OK</StepStatus><ActualTime>4.99907</ActualTime><CycleTime>0.2</CycleTime><AssayXData Points="25">6e8HRRTzB0VL9gdFf/kHRbL8B0Xl/wdFGAMIRUsGCEV/CQhFsgwIReEPCEUYEwhFRxYIRX8Z
CEWyHAhF4R8IRRgjCEVHJghFfykIRbIsCEXlLwhFFDMIRUc2CEV/OQhFsjwIRQ==</AssayXData><AssayYData Points="25">GHqcPgfArT5bhr4+AtTJPpXS1D4B1N0+fGPhPtf56T4ot+w+7zH0Pr1o9z6sgvw+XdL/PjWp
AD+BfwE/JtwEPwSPBT9GawY/zzwHP4OGCT9I3go/8gsKP58NCz9MDAw/ZG4NPw==</AssayYData></Step></KineticsData></ExperimentResults>
