# Supplementary material for: Functional development of a V3/glycan-specific broadly neutralizing antibody isolated from a case of HIV superinfection
Source: eLife. 2021 Jul 15;10:e68110. doi: 10.7554/eLife.68110 (PMC8376252; doi:10.7554/eLife.68110)
Supplement: Figure 2—source data 2. [file elife-68110-fig2-data2.zip › QA013.2 Dbl Ref BLI_2020.05.29/Mat_Gmat-L0_LatestInt_Naive_2020.05.29/Experiment_1/Misc. Files/200529_Manifest.fmx]

<?xml version="1.0" encoding="UTF-8" standalone="yes"?>
<ManifestData><Version>1.0</Version><RunID>809C558C-8749-4348-9657-4DD3D69888F3</RunID><WritingSW>DataAcquisition.exe 11.1.2.24</WritingSW><MethodFile>200529_ExpMethod.fmf</MethodFile><SettingsFile></SettingsFile><DataFile>200529_001.frd</DataFile><DataFile>200529_002.frd</DataFile><DataFile>200529_003.frd</DataFile><DataFile>200529_004.frd</DataFile><DataFile>200529_005.frd</DataFile><DataFile>200529_006.frd</DataFile><DataFile>200529_007.frd</DataFile><DataFile>200529_008.frd</DataFile><DataFile>200529_009.frd</DataFile><DataFile>200529_010.frd</DataFile><DataFile>200529_011.frd</DataFile><DataFile>200529_012.frd</DataFile><DataFile>200529_013.frd</DataFile><DataFile>200529_014.frd</DataFile><DataFile>200529_015.frd</DataFile><DataFile>200529_016.frd</DataFile></ManifestData>
