# Supplementary material for: Functional development of a V3/glycan-specific broadly neutralizing antibody isolated from a case of HIV superinfection
Source: eLife. 2021 Jul 15;10:e68110. doi: 10.7554/eLife.68110 (PMC8376252; doi:10.7554/eLife.68110)
Supplement: Figure 2—source data 2. [file elife-68110-fig2-data2.zip › QA013.2 Dbl Ref BLI_2020.05.29/Mat_Gmat-L0_LatestInt_Naive_2020.05.29/Experiment_1/Misc. Files/200529_006.frd]

<?xml version="1.0" encoding="UTF-8" standalone="yes"?>
<ExperimentResults><ExperimentInfo Name="Experiment_1"><ExpDescription></ExpDescription><RTDVersion>2.0</RTDVersion><RunID>809C558C-8749-4348-9657-4DD3D69888F3</RunID><ExperimentType>KINETICS</ExperimentType><ExperimentSubType>KBASIC</ExperimentSubType><StartDateTime>2020-05-29T12:43:15</StartDateTime><MachineName>886RGX1</MachineName><UserName>Labuser</UserName><LotNumber></LotNumber><PlateName>200529</PlateName><PlateName2></PlateName2><SensorName>F1</SensorName><SensorPlate>1</SensorPlate><SensorType>AHC (Anti-hIgG Fc Capture)</SensorType><SensorRole>LIGAND</SensorRole><SensorInfo></SensorInfo><WritingSW>DataAcquisition.exe 11.1.2.24</WritingSW><InstrumentType>OctetRED96</InstrumentType><InstrumentSerial>FB-50183</InstrumentSerial><InstrumentFW></InstrumentFW><IntegrationTime>3.0</IntegrationTime><DSPType>CPF</DSPType><DSPStitching>1</DSPStitching><HasManifest>1</HasManifest><InfoHash>1409492000</InfoHash></ExperimentInfo><AssayParamsInfo/><KineticsData><Step><CommonData><SampleLocation>1</SampleLocation><SampleID></SampleID><SampleGroup></SampleGroup><SampleInfo></SampleInfo><SampleRow>F</SampleRow><SamplePlate>1</SamplePlate><WellType>BUFFER</WellType><Concentration>-1</Concentration><ConcentrationUnits>µg/ml</ConcentrationUnits><MolarConcentration>-1</MolarConcentration><MolarConcUnits>nM</MolarConcUnits><MolecularWeight>-1</MolecularWeight><Temperature>30</Temperature><StartTime>0</StartTime><AssayTime>30</AssayTime></CommonData><FlowRate>1000</FlowRate><StepType>BASELINE</StepType><StepName>Baseline</StepName><StepStatus>OK</StepStatus><ActualTime>30</ActualTime><CycleTime>0.2</CycleTime><AssayXData Points="150">AAAAAM3MTD66Scw+EFgZP83MTD93vn8/mpmZPzMzsz/NzMw/ZmbmPzvf/z9qvAxAmpkZQGZm
JkAzMzNAAABAQGq8TEA3iVlAZmZmQNEic0AAAIBAZmaGQM3MjEAzM5NAmpmZQM/3n0D6fqZA
zcysQDMzs0BokblAAADAQGZmxkCcxMxAAivTQC2y2UAAAOBAZmbmQM3M7EACK/NAmpn5QAAA
AEEzMwNBTmIGQYGVCUG0yAxB5/sPQTMzE0FmZhZBmpkZQc3MHEHn+x9BMzMjQWZmJkGBlSlB
tMgsQQAAMEHHSzNBTmI2QZqZOUHNzDxBYhBAQTMzQ0FmZkZBmplJQc3MTEEAAFBBMzNTQU5i
VkGamVlBtMhcQef7X0EzM2NBTmJmQZqZaUHNzGxBAABwQRsvc0FOYnZBmpl5Qc3MfEEAAIBB
jZeBQScxg0HNzIRBZmaGQWIQiEGNl4lBJzGLQcHKjEFaZI5B9P2PQY2XkUEnMZNBzcyUQVpk
lkEAAJhBmpmZQScxm0HBypxBZmaeQfT9n0GNl6FBJzGjQc3MpEFmZqZB9P2nQY2XqUEzM6tB
zcysQVpkrkH0/a9BmpmxQScxs0HByrRBWmS2QQAAuEGNl7lBJzG7Qc3MvEF/ar5BAADAQb6f
wUEzM8NBzczEQVpkxkH0/cdBjZfJQScxy0Hy0sxBZmbOQQAA0EGNl9FBJzHTQcHK1EFaZNZB
AADYQY2X2UEnMdtBzczcQVpk3kH0/d9BjZfhQScx40HByuRBWmTmQfT950GamelBJzHrQc3M
7EFmZu5B</AssayXData><AssayYData Points="150">AAAAAEXjb7uN5iQ766m7OOy4uzr2D5k7QWF6OgjB8Dv5pG47D1oEPGa8xTti8Ck86/C7OrF/
0zsWTqg7RyqYO0h19zvo2r07FybgO0u9izvPYoM7xjYXPKNTBDyszQo7I3rIOxPNhjtBuM87
AEm8O05GxTt5M4I7GtQuPGhPpzsAqgY8ke7TO7aZmDuSuAw83tbOO+pMuzupFAY8eNqVOyP2
OTxnvCA8P9vfO5YDCDwGh+c7fXsCPC9CwzvL/xI8Vzc2PLlfpjsiECk8h0C0O3Ri7DuRfQQ8
1YkpPC0dzztUzlc8kpcdPPLLCzx0rTU8gzESPAYg6zv4hkA89fINPPmJPzwg5Pc7WCfyO2PV
GDzOyRE8wX0uPBuzJzx0mjM8VpzqO0gNkTulduw7lkwgPK4zXDydY1E8Ns4bPPSl4TssxEg8
8YwmPPnjSDwEECk8qosHPIBRBTw+uOQ7b9oaPNXqDDxUPDk8p2I2PCJ+XzwnWkw8SHfNO6QJ
Cjyl1nM8abTiO4ciJjy0JjI8TxdQPAPSTzwdnUU8NV0hPIHCQTwAnyY8Hkc7PN1ALzzJ6kU8
ZDJHPMQ52zsJHhQ8FmZMPMyu3TsrYS88SodaPE9ROjw6L0E8c5sZPAy9WzwaQzk8lSs2PLdJ
3Dt/JDs8xw9lPKgGZDzDWYM8rLg+PKrFMjzTeDU8QK8CPAHtMzwLIkg8tF8fPLd9OTwd9lE8
z7+EPHtuajw4XtU7XEdaPDNnZzyeEyM8h31NPG5jQTxVv1c8XL9dPFYhUzy/mR88c9hfPPXO
YjzN6OU7</AssayYData></Step><Step><CommonData><SampleLocation>11</SampleLocation><SampleID></SampleID><SampleGroup></SampleGroup><SampleInfo></SampleInfo><SampleRow>F</SampleRow><SamplePlate>1</SamplePlate><WellType>REGENERATION</WellType><Concentration>-1</Concentration><ConcentrationUnits>µg/ml</ConcentrationUnits><MolarConcentration>-1</MolarConcentration><MolarConcUnits>nM</MolarConcUnits><MolecularWeight>-1</MolecularWeight><Temperature>30</Temperature><StartTime>61876</StartTime><AssayTime>5</AssayTime></CommonData><FlowRate>1000</FlowRate><StepType>KREGENERATION</StepType><StepName>Regeneration</StepName><StepStatus>OK</StepStatus><ActualTime>5.025</ActualTime><CycleTime>0.2</CycleTime><AssayXData Points="25">AADwQZqZ8UEnMfNBzcz0QWZm9kEAAPhBmpn5QTMz+0HAyvxBZmb+QQAAAELNzABCmpkBQmZm
AkIzMwNCAAAEQs3MBEKamQVCZmYGQjMzB0IAAAhCzcwIQpqZCUJmZgpCzUwLQg==</AssayXData><AssayYData Points="25">LzKewOXGpcDuDqvAB4KvwN8yssAI9bTA2DW3wG5GucD0ErvAhae8wCYnvsADcL/AVYbAwGKH
wcAXeMLApMnDwJmaxMD+QsXAEBvGwGbKxsClg8fAeSjIwLWyyMAIPMnA1b/JwA==</AssayYData></Step><Step><CommonData><SampleLocation>12</SampleLocation><SampleID></SampleID><SampleGroup></SampleGroup><SampleInfo></SampleInfo><SampleRow>F</SampleRow><SamplePlate>1</SamplePlate><WellType>NEUTRALIZATION</WellType><Concentration>-1</Concentration><ConcentrationUnits>µg/ml</ConcentrationUnits><MolarConcentration>-1</MolarConcentration><MolarConcUnits>nM</MolarConcUnits><MolecularWeight>-1</MolecularWeight><Temperature>30</Temperature><StartTime>78492</StartTime><AssayTime>5</AssayTime></CommonData><FlowRate>1000</FlowRate><StepType>KREGENERATION</StepType><StepName>Regeneration</StepName><StepStatus>OK</StepStatus><ActualTime>4.999</ActualTime><CycleTime>0.2</CycleTime><AssayXData Points="25">mhkMQmHlDEI0sw1CAIAOQsdLD0KUGBBCYeUQQi2yEUL6fhJCx0sTQpQYFEJh5RRCLbIVQvp+
FkLHSxdClBgYQmHlGEItshlC+n4aQs1MG0KUGBxCYeUcQi6yHUL6fh5Cx0sfQg==</AssayXData><AssayYData Points="25">Du+rv5BGpr/OhaG/jfOdvwT6mr8WKpi/NZeWv16AlL8ayZK/FDSRv+Cpj7+yt46/4LSNv8m6
jL+xpIu/7OyKv+/Cib9me4m/NuSIv+2Yh7/yD4e/AveGv8swhr8b3IW/yAmFvw==</AssayYData></Step><Step><CommonData><SampleLocation>11</SampleLocation><SampleID></SampleID><SampleGroup></SampleGroup><SampleInfo></SampleInfo><SampleRow>F</SampleRow><SamplePlate>1</SamplePlate><WellType>REGENERATION</WellType><Concentration>-1</Concentration><ConcentrationUnits>µg/ml</ConcentrationUnits><MolarConcentration>-1</MolarConcentration><MolarConcUnits>nM</MolarConcUnits><MolecularWeight>-1</MolecularWeight><Temperature>30</Temperature><StartTime>94784</StartTime><AssayTime>5</AssayTime></CommonData><FlowRate>1000</FlowRate><StepType>KREGENERATION</StepType><StepName>Regeneration</StepName><StepStatus>OK</StepStatus><ActualTime>5</ActualTime><CycleTime>0.2</CycleTime><AssayXData Points="25">lBggQmHlIEIusiFC+n4iQsdLI0KUGCRCYeUkQi6yJUIBgCZCx0snQpQYKEJh5ShCLrIpQvp+
KkLHSytClBgsQmHlLEIusi1C+n4uQsdLL0KUGDBCYeUwQi6yMUL6fjJCx0szQg==</AssayXData><AssayYData Points="25">nnO3wEx1vMDB4b7ACQDBwLiBwsAgzcPAsdXEwDXLxcCBysbAylzHwEkayMBKxcjAUVTJwDcE
ysALc8rAW+zKwL0+y8B2vsvAmw/MwFiKzMB048zAqjrNwL+RzcBJy83AcOzNwA==</AssayYData></Step><Step><CommonData><SampleLocation>12</SampleLocation><SampleID></SampleID><SampleGroup></SampleGroup><SampleInfo></SampleInfo><SampleRow>F</SampleRow><SamplePlate>1</SamplePlate><WellType>NEUTRALIZATION</WellType><Concentration>-1</Concentration><ConcentrationUnits>µg/ml</ConcentrationUnits><MolarConcentration>-1</MolarConcentration><MolarConcUnits>nM</MolarConcUnits><MolecularWeight>-1</MolecularWeight><Temperature>30</Temperature><StartTime>110914</StartTime><AssayTime>5</AssayTime></CommonData><FlowRate>1000</FlowRate><StepType>KREGENERATION</StepType><StepName>Regeneration</StepName><StepStatus>OK</StepStatus><ActualTime>5</ActualTime><CycleTime>0.2</CycleTime><AssayXData Points="25">lBg0QnnpNEIusjVC9H02QsdLN0KUGDhCYeU4Qi6yOUL6fjpCx0s7QpQYPEJh5TxCLrI9QvR9
PkLHSz9ClBhAQmHlQEInsUFCMohCQsdLQ0KUGERCYeVEQi6yRUL0fUZCx0tHQg==</AssayXData><AssayYData Points="25">RY2uv0aeqL+myKO/hZ6fv0UvnL/qcZm/SdWWv7rQlb9HUJO/QmuSvx9kkL8O2o6/gNGOv872
jL+ujoy/8+OLv3L5ir/qJYq/0ByJv/4wiL+RJ4i/vRCHvwRKhr+h3YW/0ZeFvw==</AssayYData></Step><Step><CommonData><SampleLocation>11</SampleLocation><SampleID></SampleID><SampleGroup></SampleGroup><SampleInfo></SampleInfo><SampleRow>F</SampleRow><SamplePlate>1</SamplePlate><WellType>REGENERATION</WellType><Concentration>-1</Concentration><ConcentrationUnits>µg/ml</ConcentrationUnits><MolarConcentration>-1</MolarConcentration><MolarConcUnits>nM</MolarConcUnits><MolecularWeight>-1</MolecularWeight><Temperature>30</Temperature><StartTime>127041</StartTime><AssayTime>5</AssayTime></CommonData><FlowRate>1000</FlowRate><StepType>KREGENERATION</StepType><StepName>Regeneration</StepName><StepStatus>OK</StepStatus><ActualTime>5</ActualTime><CycleTime>0.2</CycleTime><AssayXData Points="25">lBhIQmHlSEIusklC+n5KQsdLS0KUGExCYeVMQi6yTUL6fk5CwUpPQpQYUEJb5FBCLrJRQvp+
UkLHS1NClBhUQmHlVEIuslVC+n5WQsFKV0KOF1hCYeVYQiixWUL6flpCx0tbQg==</AssayXData><AssayYData Points="25">s7K4wDPPvcCxaMDABl3CwOmqw8BulsTA15rFwBZgxsBLNcfAjNnHwGd8yMBA98jAFFHJwNbT
ycAcWMrA+vLKwOczy8D7ZMvA+tHLwIk3zMBrfszARcfMwCMBzcCOSM3AYUXNwA==</AssayYData></Step><Step><CommonData><SampleLocation>12</SampleLocation><SampleID></SampleID><SampleGroup></SampleGroup><SampleInfo></SampleInfo><SampleRow>F</SampleRow><SamplePlate>1</SamplePlate><WellType>NEUTRALIZATION</WellType><Concentration>-1</Concentration><ConcentrationUnits>µg/ml</ConcentrationUnits><MolarConcentration>-1</MolarConcentration><MolarConcUnits>nM</MolarConcUnits><MolecularWeight>-1</MolecularWeight><Temperature>30</Temperature><StartTime>143523</StartTime><AssayTime>5</AssayTime></CommonData><FlowRate>1000</FlowRate><StepType>KREGENERATION</StepType><StepName>Regeneration</StepName><StepStatus>OK</StepStatus><ActualTime>5.004</ActualTime><CycleTime>0.2</CycleTime><AssayXData Points="25">lBhcQmHlXEIusl1C9H1eQsdLX0KUGGBCYeVgQjSzYUL6fmJCx0tjQo4XZEJh5WRCJ7FlQvR9
ZkLHS2dCjhdoQmHlaEIusmlC9H1qQiNba0KOF2xCYeVsQiixbUL6fm5C4E9vQg==</AssayXData><AssayYData Points="25">y6qlv9rnn7/LHZu/MEWXv7R3k7+LfJC/greOvxgOjb+rKIu/YeqJvx9PiL9Neoe/I1yGv6X2
hL9KLIS/nniDv6Gigr8gI4K/EUCBvwTjf79yxn+/M9Z9v+7mfb+oF3y/bT57vw==</AssayYData></Step><Step><CommonData><SampleLocation>1</SampleLocation><SampleID></SampleID><SampleGroup></SampleGroup><SampleInfo></SampleInfo><SampleRow>F</SampleRow><SamplePlate>1</SamplePlate><WellType>BUFFER</WellType><Concentration>-1</Concentration><ConcentrationUnits>µg/ml</ConcentrationUnits><MolarConcentration>-1</MolarConcentration><MolarConcUnits>nM</MolarConcUnits><MolecularWeight>-1</MolecularWeight><Temperature>30</Temperature><StartTime>158609</StartTime><AssayTime>30</AssayTime></CommonData><FlowRate>1000</FlowRate><StepType>BASELINE</StepType><StepName>Baseline2</StepName><StepStatus>OK</StepStatus><ActualTime>29.999</ActualTime><CycleTime>0.2</CycleTime><AssayXData Points="150">sx1wQnrpcEJHtnFCE4NyQuBPc0KtHHRCeul0Qke2dUITg3ZC4E93Qq0ceEKA6nhCR7Z5QhOD
ekLgT3tCrRx8QnrpfEJHtn1CE4N+QuBPf0JWDoBCvXSAQiPbgEKKQYFC8KeBQlYOgkK9dIJC
I9uCQopBg0Lwp4NCVg6EQr10hEIj24RCikGFQvCnhUJWDoZCvXSGQiPbhkKKQYdC8KeHQlYO
iEK9dIhCI9uIQopBiULwp4lCXQ+KQr10ikIj24pCB0GLQvCni0JWDoxCvXSMQiPbjEKKQY1C
8KeNQlYOjkK9dI5CI9uOQopBj0Lwp49CVg6QQjp0kEIj25BCikGRQvCnkUJWDpJCvXSSQiPb
kkKKQZNCbaeTQlYOlEK9dJRCI9uUQopBlULwp5VCVg6WQjp0lkKg2pZCikGXQm2nl0LTDZhC
vXSYQiPbmEIHQZlC8KeZQtQNmkI6dJpCI9uaQopBm0Lwp5tCVg6cQr10nEIj25xCikGdQm2n
nULUDZ5CvXSeQiPbnkKKQZ9C8KefQlYOoEK9dKBCI9ugQgdBoULwp6FCVg6iQjp0okIj26JC
ikGjQvCno0LUDaRCvXSkQiPbpEKKQaVC8KelQtQNpkI6dKZCI9umQopBp0Jtp6dC1A2oQr10
qEIj26hCB0GpQvCnqUJWDqpCvXSqQiPbqkKKQatCbaerQlYOrEI6dKxCoNqsQgdBrUJtp61C
1A2uQjp0rkIj265CikGvQvCnr0JWDrBCvXSwQqDasEKKQbFCbaexQlYOskK9dLJCI9uyQgdB
s0Lwp7NC</AssayXData><AssayYData Points="150">rmBtv8K2ar+tyGq/K2BrvzXOar+lJ2m/Wi1ov2HIZ79ou2i/2y9nv4t2Zr80hma/RmRmv+Ou
Zb9bemW/rG9lv02tZL8+/GK/Cbxjvxr3Yr/g9WK/Z81iv1buYr/Wz2G/6x5hv8YNYL9wh2G/
Iz9fvwXDYb8SL2C/RIVfv7v5Xr8r8l6/X9pdv2iZXr+mVV2/Lrhdv1rqXL9HWFy/P2tbv97w
XL8rrly/eC9dvxxmW7/molu/g+9bvwQ3W7+4R1u/zalav4bnWb+mPVm/8UtZv8ztWb9P+1m/
G1FavxFeWb9Om1e/Gl9Yv4dKWL+k7li/PChYv/sOWL9YvFe/8lhWv/CKV7/y5Fa/fzNYv2fB
Vr8jnFW/NkdXv3LYVL+V/VW/BxtXv4W3VL8qsFS/hspUv8fdVL8J71O/9+NTvw6jVL8tFlS/
owFUv9wUVL8B+VO/ZG9Tv/T4Ur+CM1O/Fd5Tv2ACUr+8/lG/xodSv8UaUr+13VG/ULhRv0ij
UL9cYlG/mUZQvxEjUL/SLFC/40hRv5M+UL/1oVC/UtBPv8NZUL/7Q0+/4nVPv8jZT7+QeE+/
GKJPv+pOUL/b4U+/mcZOvzTqTr9CS1C/ofxOv16zTr8E2E6/bUVOv8RfTr8C7U2/4X9Mvzqu
Tb9Lz0y/yApNv30XTb+IL02/GUhMv/+hTL/FAUy/oPJLvzl0S79pkEy/tYZMvxCMS7/y2Eu/
63ZJv+j3Sr+/Qku/QGhLvzQfS78910u/VkpLv3MnS7+nlUu/ZVVJv8b3Sb9FDEq/M45Iv4V9
SL+PtEm/</AssayYData></Step><Step><CommonData><SampleLocation>2</SampleLocation><SampleID>QA013.2 mature</SampleID><SampleGroup></SampleGroup><SampleInfo></SampleInfo><SampleRow>F</SampleRow><SamplePlate>1</SamplePlate><WellType>KLOAD</WellType><Concentration>10</Concentration><ConcentrationUnits>µg/ml</ConcentrationUnits><MolarConcentration>-1</MolarConcentration><MolarConcUnits>nM</MolarConcUnits><MolecularWeight>-1</MolecularWeight><Temperature>30</Temperature><StartTime>194014</StartTime><AssayTime>80</AssayTime></CommonData><FlowRate>1000</FlowRate><StepType>LOADING</StepType><StepName>Loading</StepName><StepStatus>OK</StepStatus><ActualTime>79.999</ActualTime><CycleTime>0.2</CycleTime><AssayXData Points="400">Vg60Qjl0tEIj27RCiUG1Qm2ntUJWDrZCvHS2QqDatkKJQbdC8Ke3QlYOuEK8dLhCKdy4QolB
uULwp7lC0w26Qrx0ukIj27pCBkG7Qm2nu0LTDbxCOXS8QiPbvEKJQb1CbKe9QuUQvkI5dL5C
I9u+QgZBv0Izs79C0w3AQjl0wEKg2sBCiUHBQn+qwUJWDsJCvHTCQqDawkIGQcNC8KfDQlYO
xEI5dMRCoNrEQolBxULwp8VCVg7GQrx0xkKg2sZCiUHHQvCnx0LTDchCOXTIQqDayEIGQclC
bKfJQtMNykI5dMpCoNrKQgZBy0Lwp8tC0w3MQjl0zEIj28xCBkHNQmynzULTDc5COXTOQiPb
zkIGQc9C/KnPQlYO0EK8dNBCKdzQQgZB0ULwp9FC0w3SQrx00kKg2tJCBkHTQmyn00LTDdRC
OXTUQiPb1EIGQdVC8KfVQlYO1kI5dNZCoNrWQgZB10Jsp9dC0w3YQjl02EKg2thCiUHZQmyn
2ULTDdpCOXTaQqDa2kIGQdtCbKfbQtMN3EI5dNxCoNrcQgZB3UJsp91CVg7eQjl03kKm295C
BkHfQmyn30LTDeBCOXTgQqDa4EIGQeFCbKfhQtMN4kK8dOJCoNriQgZB40Jsp+NCoBrkQjl0
5EIj2+RCBkHlQmyn5ULlEOZCOXTmQqDa5kIGQedCbKfnQtMN6EI5dOhCoNroQgZB6UJsp+lC
0w3qQjl06kKg2upCBkHrQmyn60LTDexCOXTsQiPb7EKJQe1CbKftQtMN7kI5dO5CI9vuQolB
70Jsp+9C0w3wQjl08EKg2vBCBkHxQvCn8ULTDfJCOXTyQqDa8kIGQfNCbKfzQlYO9EI6dPRC
oNr0QolB9UL8qfVC2Q72Qrx09kKg2vZCaFH3QvCn90JWDvhCvHT4QiPb+EKJQflC8Kf5QlYO
+kK8dPpCI9v6QolB+0Lwp/tCVg78Qrx0/EIj2/xCiUH9QvCn/UJWDv5CTHf+QiPb/kKJQf9C
8Kf/QisHAENeOgBDkm0AQ8SgAEP40wBDKwcBQ146AUOSbQFDxKABQ/jTAUMrBwJDXjoCQ5Jt
AkMMogJD+NMCQysHA0NeOgNDUG0DQ8SgA0P40wNDKwcEQy89BEOSbQRDxKAEQ/jTBEPqBgVD
XjoFQ5JtBUPEoAVD+NMFQysHBkNeOgZDUG0GQ8SgBkP40wZD8AcHQ146B0OSbQdDxKAHQ/jT
B0PqBghDXjoIQ5JtCEODoAhD+NMIQ+oGCUNeOglDkm0JQ8SgCUP40wlDKwcKQ146CkOSbQpD
g6AKQ/jTCkMrBwtDXjoLQ1BtC0PEoAtD+NMLQ+oGDENeOgxDkm0MQ8SgDEP40wxDKwcNQ146
DUOSbQ1Dg6ANQ8nWDUMrBw5DXjoOQ5JtDkPEoA5DttMOQysHD0NeOg9Dkm0PQ8SgD0O20w9D
KwcQQx06EEOSbRBDg6AQQ/jTEEPqBhFDXjoRQ5JtEUODoBFD+NMRQysHEkNeOhJDkm0SQ4Og
EkP40xJDbAcTQ146E0NQbRNDxKATQ/jTE0MrBxRDHToUQ5JtFEPEoBRDttMUQysHFUNeOhVD
km0VQ8SgFUP40xVD6gYWQx06FkOSbRZDxKAWQ7bTFkPqBhdDXjoXQyFwF0ODoBdDttMXQysH
GEMdOhhDkm0YQ4OgGEP40xhDKwcZQx06GUOSbRlDxKAZQ/jTGUPqBhpDXjoaQ1BtGkODoBpD
ttMaQysHG0McOhtDkm0bQ8SgG0P40xtDKwccQxw6HENQbRxDxKAcQ/jTHEMrBx1DHDodQ5Jt
HUODoB1DttMdQ+oGHkNeOh5Dkm0eQ8SgHkP40x5D6gYfQxw6H0NQbR9DxKAfQ7bTH0NKDCBD
HDogQ1BtIEODoCBDttMgQ+oGIUMcOiFDUG0hQ8SgIUO20yFD6gYiQ146IkOSbSJDg6AiQ7bT
IkPqBiNDXjojQ1BtI0OJoSNDttMjQ+oGJENeOiRDUG0kQ4OgJEO20yRD6gYlQ146JUNQbSVD
xKAlQ7bTJUPqBiZDHDomQ1BtJkODoCZDttMmQysHJ0McOidDUG0nQ8SgJ0O20ydD6gYoQ146
KENQbShDg6AoQ7bTKEPqBilDHDopQ1BtKUNapClDttMpQw==</AssayXData><AssayYData Points="400">sG9Pv/bVTb9Pxkq/iKZGvye1Qb8T7j6/OOs6vxNDOL/z+zK/Ml8wvyqwLL92Fim/QBMlvwEy
Ib8BCx6/lgYavz8MFr9/OBO//G4Pv6VFC7+l8wi/h2oFv3qk/77lwv2+heX2vr+g7r6jU+e+
jrDhvqUO276FJ9a+WEPOvi2Bxb6OksG+sQm6vnQ5tb5mLLC+4xqpvh71oL7tE5y+RLeXvjId
kL4Q042+1XKBvh03gL4q/nS+KAFqvmHPXr7ZI1G+1EJFvp0QPr5O9De+OmcovhEvH74czhK+
TJUNvkd5/707hfS93ZTbvaPMzb0Tga+9f0mfvZWplL0VnIm9RBljvc2ATL3tBCq9m6n0vEfN
w7w46Ja8CduMuzlq1boQQ7Y77xxbPCiH0zzHWgA9yYgXPUOyOT0PrlY9gHRePf2Ihz3d6JM9
yr+iPYjtpz2H3Ls9cx/PPaZz2T1JY+E9DEjvPbAx/D1YGwg+E9YPPlxTFT5whBo+e/YcPtUU
Jj6fpCg+1wEzPg2ANj46qDc+epdDPikkSD4Bm0k+R1FOPv7iVD689lk+o+VfPoQ0Yz4MyGs+
Rq5sPm6/bz76vHo+3Gd7PgIugz4oH38+nAOGPq5zhz6x94g+7l2NPnN4jD4Lu5E+1qGPPuD1
lj5V/5Q+lsSZPpvMmT533Jw+nR+dPmDRoT4dLqM+lEqiPtzmpD5hZ6g+6YOqPgNiqj5sN64+
YTuvPqTksT58WrM+NvO2PjUVtj6q+LY+zRe7Ptbbuj7/Cb4+z2m+PneWwD4GmMM+0SDEPgXn
yD6B38U+/B3KPi4ayj6s6Ms+DbDPPhhvzj5D2NM+85zSPgsG2D7httQ++d7XPiPH2D6gDtk+
cbDcPjhR3T4xbd0+aUfdPi7a4T4V5+E++M7lPmJD5j7NLuY+uujpPgR26T4/qek+Xu3pPl2A
7j6s6u8+BMLuPr348z4ZNvM+7Rn1PkxS8z65tPc+7Qn4PqGG+D4OXvk+og37PqTi+z6ny/w+
wgv/PqmpAD+T/wA/W9QBP6CKAT/APgI/aksEPzG+Aj+d+wM/DekEP5RwBT9dTAY//wgGP7XT
Bj8S0AY/4dcHP/Q/CD8xJgk/+1AJPxb8CT8JvAo/uf4KP/0nCz+V5Qw/OlwNPyCODD8s7A0/
Y7QNP9hiDz+zWg8/1CIQP9gVDz8Zzw8/DM0QP9UKET+RtRA/YbATP2hlEz+/4xI/yUoUP3zQ
FD+usRQ/kl4VP6FRFT8ojhc/jNQVP/nwFj8/dRc/jBMXPw7jFz/G/Bg/7T4aP9u9GT+v8Ro/
J0IaP82YGz8KpBs/ETUcP7d/HD/C2xw/7aUdP0SJHT9tuB0/q0kePyUVHz9Zyh4/PZ4fP75l
ID8EbiA/G7IfP9cPIj/+XyE/bbwiP9JQIz+kwyI/+fMiP/OnIz+IBiU/j90kP5uXJD+QKCU/
il0lP8xNJj98CyY/4oEmP+kLJz9VIig/LVUnP2B9KD9RfCg/P8QoP02DKT+lvCg/ePApP5Ey
Kz9BQyo/6qsrP9WMKz+Deis/8K8sP9AyLD9fkSw/bTQtP2qBLj9xTy4/guktPxXkLj+Avy4/
s+QvP+mwMD9/zC8/pEgwP6FPMT9ZujE/mD8yP1hSMT/woDI/OLYxP9aNMj9dbTM/FLQyP3tF
Mz+8szQ/wik0P9snNT/RhTU/i9o0P1uVNT9o/zY/5eU2P0nsNz/VITg/JJw3P6T9Nz88Hjk/
pLg4P4LLNz9MwDg/bOI3P9sCOT9wxDg/Xko5PxtcOj8/TTs/Hh46P6LTOj9kLDs/lZM8P1yg
Oj+rxTw/6ho9P0MLPj9shD4/arY9P4ZTPT/4rz0/rg8/Pze9Pj8h7T0/9PA/P+mNPz8mMUE/
LjhAPzr4QD+cTEA/adNBP8IAQT8ijkE/Cf1CP1uBQj8Qr0M/JElCPyZ1Qz+RV0Q/GedCP2uw
Qj+LCEQ/ZkpDP7DFRD9UikQ/HTNGP8ptRT8SvkU/uOtGPwe9RT+49UU/XDFGPyxxRz93OEc/
qq9HP6JURz85HEg/hydJP3y9Rz+rS0g/tN9JP8JXST/eoUk/JgJKP+6CST8+nUo/ZFhLP2Vl
Sz8RM0s/B3ZLP2IdSz+XPUw/x5hLPx98TT8RzEs/Me1LPw==</AssayYData></Step><Step><CommonData><SampleLocation>1</SampleLocation><SampleID></SampleID><SampleGroup></SampleGroup><SampleInfo></SampleInfo><SampleRow>F</SampleRow><SamplePlate>1</SamplePlate><WellType>BUFFER</WellType><Concentration>-1</Concentration><ConcentrationUnits>µg/ml</ConcentrationUnits><MolarConcentration>-1</MolarConcentration><MolarConcUnits>nM</MolarConcUnits><MolecularWeight>-1</MolecularWeight><Temperature>30</Temperature><StartTime>279802</StartTime><AssayTime>30</AssayTime></CommonData><FlowRate>1000</FlowRate><StepType>BASELINE</StepType><StepName>Baseline3</StepName><StepStatus>OK</StepStatus><ActualTime>29.999</ActualTime><CycleTime>0.2</CycleTime><AssayXData Points="150">6QYqQ9s5KkMObSpDg6AqQ3TTKkPpBitD2zkrQ09tK0NBoCtDdNMrQ6cGLEMcOixDT20sQ4Og
LEN00yxDpwYtQxw6LUNPbS1DQaAtQ7bTLUOnBi5D4TouQ09tLkNBoC5DdNMuQ6cGL0McOi9D
Dm0vQ4OgL0N00y9DpwYwQxw6MENPbTBDg6AwQ7bTMEOnBjFD2zkxQw5tMUOJoTFDdNMxQ6cG
MkPbOTJDDm0yQ4OgMkO20zJD6QYzQ9s5M0MObTNDQaAzQ3TTM0OnBjRD2zk0Qw5tNENBoDRD
ttM0Q6cGNUPbOTVDDm01Q4OgNUN00zVDeAk2Qxw6NkNPbTZDQaA2Q3TTNkPpBjdDHDo3Qw5t
N0NBoDdDdNM3Q6cGOEPbOThDT204Q4OgOEN00zhDpwY5Q9s5OUOXbjlDg6A5Q3TTOUOnBjpD
2zk6QxpvOkOJoTpDdNM6Q6gGO0PbOTtDDm07Q0GgO0N00ztD6QY8Q9s5PEMObTxDg6A8Q3TT
PEOoBj1D2zk9Q09tPUNBoD1DdNM9Q+kGPkPbOT5DT20+Q0GgPkO20z5DqAY/Q9s5P0MObT9D
xKA/Q3TTP0OoBkBD2zlAQw5tQENBoEBDdNNAQ+kGQUPbOUFDDm1BQ0GgQUN000FDqAZCQ9s5
QkMObUJDQaBCQ3TTQkOoBkND2zlDQw5tQ0NBoENDh9ZDQ+kGREPbOURDDm1EQ0GgREN000RD
qAZFQ9s5RUMObUVDEqNFQ3TTRUOoBkZD2zlGQw5tRkODoEZDdNNGQ+kGR0PbOUdDT21HQ4Og
R0N000dD</AssayXData><AssayYData Points="150">jOhXP7iFWT+tEVo/hKFZP8sLWz+XkFo/gChaP/CLWj8gr1o/NZxbP0CkWj+bdlo/IT9aP1xd
Wz8BaFs/2GRbP1gQXD9iYls/5qRbP0YLXD9gT1s/8XVaP6r1Wz/tcVs/AvZbP8r2Wz9mhFs/
kVJcP6S0XD8Sn1s/1olcP8iQXT991Vw/tBZcP6PoXD+/kFw/XaRbP3/PWz9W1lw/rSVcP6B9
XD8+ul0/ZEtdP7uPXD+VAF0/2wNcP+FEXT9mkVw/a/NbPzdbXT/XA10/3rtcP8YRXT8LB10/
TSJcPyrcXD9qllw/t9RdP4ADXD/QlFw/02FbP1VvXT/TCl4/+DJdP0KuWz9GKlw/9DRdPxLI
XT+c91s/3L1dP3Y6XT/lGl0/bgFcPwgQXj/OE14/2dlcP7TxXD9SL10/e0teP5Y3Xz/wx18/
TnhdP89kXj/2Al0/U+5eP5ZfXj8TVl4/KwdePxo+Xj+k/1w/tfteP4NGXj/Snl4/n6RdP2J3
Xz8uHV4//WZeP+rpXj92H14/JJhfP2IKXj/9Fl8/6p9dP9GAXj9cwl4/NLVdPxY7XT+GGV4/
iX9eP/dhXj9NZl0/Qh9eP2hDXj8gIF4/sdxdP7GBXj+Xz14/kJ1fP6x4Xj/wGV8/HBJePygD
Xj962l4/2DVfP03iXT+etl4/q85ePxYdXz84G18/JuNgP0+GXj/odl4/w8NePz0TXj9P1V4/
rHlfPzrmXz+Sn14/hwxfP4LVXj+OHGA/Xq9fPyLaXj9Wn14/GTBfP2vmXj96rF8/tiBfP0Pv
Xj9ha18/</AssayYData></Step><Step><CommonData><SampleLocation>10</SampleLocation><SampleID>BG505 SOSIP</SampleID><SampleGroup></SampleGroup><SampleInfo></SampleInfo><SampleRow>F</SampleRow><SamplePlate>1</SamplePlate><WellType>KSAMPLE</WellType><Concentration>-1</Concentration><ConcentrationUnits>µg/ml</ConcentrationUnits><MolarConcentration>15.63</MolarConcentration><MolarConcUnits>nM</MolarConcUnits><MolecularWeight>-1</MolecularWeight><Temperature>30</Temperature><StartTime>318673</StartTime><AssayTime>180</AssayTime></CommonData><FlowRate>600</FlowRate><StepType>ASSOC</StepType><StepName>Association</StepName><StepStatus>OK</StepStatus><ActualTime>179.999</ActualTime><CycleTime>0.2</CycleTime><AssayXData Points="900">pwZIQ9o5SEPMbEhDQaBIQ3TTSEOnBklDmTlJQ8xsSUNBoElDdNNJQ6cGSkPaOUpDzGxKQ/+f
SkN000pDpwZLQ9o5S0MNbUtD/59LQzLTS0NlBkxD2jlMQw1tTEP/n0xDdNNMQ2UGTUOZOU1D
W29NQ0GgTUN0001DpwZOQ9o5TkPMbE5DQaBOQ3TTTkOnBk9DHDpPQw1tT0P/n09DdNNPQ2UG
UEMiO1BDDW1QQ/+fUEN001BDZQZRQ9o5UUPMbFFDQaBRQ3TTUUOnBlJDmTlSQ8xsUkP/n1JD
dNNSQ6cGU0OZOVNDDW1TQ0GgU0N001NDZQZUQ5k5VEMNbVRDQaBUQ3TTVENlBlVD2jlVQ8xs
VUNBoFVDdNNVQ+kGVkPaOVZDzGxWQ/+fVkMy01ZDQwtXQ5k5V0PMbFdD/59XQ3TTV0PvB1hD
2jlYQw1tWEP/n1hDdNNYQ6cGWUOlO1lDDW1ZQ0GgWUN001lDpwZaQ9o5WkPMbFpDiKFaQzLT
WkOnBltD2jlbQw1tW0P/n1tDdNNbQ6cGXEOZOVxDDW1cQ0GgXEN001xDpwZdQ9o5XUPMbF1D
/59dQ3TTXUNmBl5DmTleQw1tXkNBoF5DMtNeQ2YGX0PaOV9DDW1fQ0GgX0My019DZgZgQ5k5
YEPMbGBDm6RgQ3TTYEOnBmFDmTlhQ8xsYUP/n2FDtdNhQ6cGYkPaOWJD3m9iQ0GgYkMy02JD
ZgZjQ9o5Y0PMbGNDQaBjQzLTY0NmBmRDmTlkQw1tZENBoGRDMtNkQ6cGZUOZOWVDDW1lQ/+f
ZUMy02VDZgZmQ5k5ZkMNbWZD/59mQ3TTZkNmBmdD2jlnQ8xsZ0P/n2dDdNNnQ2YGaEPaOWhD
zGxoQ/+faEMy02hDpwZpQ5k5aUPMbGlDQKBpQzLTaUMqB2pDvj9qQw5takP/n2pDMtNqQ2YG
a0OZOWtDzGxrQ0Cga0N002tDZgZsQ9o5bEPMbGxD/59sQzLTbENmBm1D2jltQw5tbUP/n21D
MtNtQ2YGbkOZOW5DzGxuQ/+fbkMy025DZgZvQ5k5b0NPbW9D/59vQ/fTb0NmBnBD2jlwQ8xs
cENAoHBDMtNwQ2YGcUPaOXFDDm1xQ/+fcUMy03FDZgZyQ5k5ckPMbHJD/59yQ5nZckOnBnND
2jlzQ8xsc0P/n3NDMtNzQ2YGdEPaOXRDzGx0Q/+fdEMy03RDZgZ1Q5k5dUPYbnVD/591Q3TT
dUOnBnZDmTl2Q8xsdkOCoHZDdNN2Q2YGd0PaOXdDzGx3Q/+fd0N003dDZgZ4Q9o5eEMObXhD
QKB4Q3TTeEOnBnlD2jl5Qw5teUNAoHlDdNN5Q6cGekPaOXpDDm16Q0CgekN003pDpwZ7Q9o5
e0PSbXtDQKB7Q5LYe0NsB3xD2jl8Q7VzfENAoHxDdNN8Q6cGfUPaOX1DDm19Q0CgfUN0031D
6AZ+Q9o5fkPMbH5DQKB+Qz7VfkPvB39D2jl/Q8xsf0NAoH9DdNN/QzMDgEPtHIBDhzaAQyBQ
gEO6aYBD94OAQ+2cgEOHtoBDINCAQ7rpgENUA4FD7RyBQ2Y2gUMAUIFDummBQ1SDgUPMnIFD
h7aBQwDQgUO66YFDVAOCQ+0cgkOHNoJDIFCCQ7ppgkMYhIJD7ZyCQ2a2gkMg0IJDuumCQzMD
g0PMHINDhzaDQyBQg0O6aYNDVIODQ+2cg0OHtoNDANCDQ7rpg0MzA4RD7RyEQ4c2hEMAUIRD
ummEQ1SDhEPtnIRDZraEQyDQhEO66YRDMwOFQ+0chUNmNoVDIFCFQ7pphUMzg4VD7ZyFQ4e2
hUMg0IVDuumFQ/cDhkPtHIZDhzaGQyBQhkO6aYZDVIOGQ8ychkNmtoZDINCGQ7rphkNUA4dD
zByHQ4c2h0PEUIdDummHQ1SDh0PMnIdDh7aHQyDQh0O66YdDMwOIQ5EdiEOHNohDAFCIQ7pp
iENUg4hD7ZyIQ4e2iEMg0IhDuumIQ9YDiUPtHIlDhzaJQyBQiUOZaYlDVIOJQ+2ciUNmtolD
INCJQ7rpiUNUA4pD7RyKQ2Y2ikMgUIpDmWmKQ1SDikPMnIpDZraKQwDQikO66YpDVAOLQ+0c
i0OHNotDAFCLQ7ppi0NUg4tDzJyLQ4e2i0Mg0ItDmemLQzMDjEPtHIxDZjaMQyBQjEOZaYxD
eoSMQ+2cjEOHtoxDINCMQ7rpjEMzA41D7RyNQ4c2jUPEUI1DummNQ1SDjUPtnI1Dh7aNQwDQ
jUO66Y1DMwOOQ+0cjkNmNo5DAFCOQ5lpjkMzg45DzJyOQ2a2jkMA0I5DuumOQ1QDj0PMHI9D
ZjaPQwBQj0O6aY9DM4OPQ8ycj0OHto9DANCPQ7rpj0MzA5BD7RyQQ2Y2kEMAUJBDhWuQQ1SD
kEPMnJBDZraQQyDQkEOZ6ZBDMwORQ8wckUMqN5FDAFCRQ5lpkUMzg5FDzJyRQ2a2kUMA0JFD
memRQ1QDkkOjIJJDZjaSQwBQkkOZaZJDM4OSQ/OdkkNmtpJDANCSQ5npkkMzA5NDzByTQ2Y2
k0MAUJNDmWmTQzODk0PMnJNDZraTQwDQk0OZ6ZNDMwOUQ+0clENmNpRDAFCUQ5lplENUg5RD
zJyUQ2a2lEMA0JRDmemUQzMDlUPMHJVDZjaVQyBQlUO6aZVDM4OVQ8yclUNmtpVDANCVQ7rp
lUNUA5ZDzByWQ4c2lkMAUJZDummWQzODlkPMnJZDZraWQwDQlkMc6pZDMwOXQ8wcl0NmNpdD
AFCXQ5lpl0NUg5dDzJyXQ8i2l0PE0JdDuumXQzMDmEPMHJhD7zeYQwBQmEOZaZhDM4OYQ8yc
mENmtphDANCYQ5npmEMzA5lDzByZQ2Y2mUMAUJlDmWmZQ1SDmUPMnJlDZraZQwDQmUO66ZlD
MwOaQ8wcmkPpNppDAFCaQxxqmkMzg5pDzJyaQ2a2mkMg0JpDmemaQzMDm0PtHJtDMTibQwBQ
m0O6aZtDM4ObQy+dm0OHtptDINCbQ5npm0NUA5xDzBycQ4c2nEMAUJxDmWmcQzODnEPtnJxD
h7acQ0HQnEOZ6ZxDVAOdQ+0cnUOHNp1DIFCdQ7ppnUNUg51D7ZydQ4e2nUMg0J1DuumdQ1QD
nkPtHJ5DhzaeQyBQnkO6aZ5DVIOeQ+2cnkOHtp5DINCeQ7rpnkNUA59D7RyfQ4c2n0MgUJ9D
ummfQ1SDn0PtnJ9Dh7afQyDQn0O66Z9DvASgQ+0coEOHNqBDIFCgQ15qoENUg6BD7ZygQ4e2
oEMg0KBDuumgQ1QDoUPtHKFDhzahQyBQoUO6aaFDVIOhQ+2coUOHtqFDINChQ7rpoUNUA6JD
7RyiQ4c2okMgUKJDummiQ1SDokPtnKJDh7aiQyDQokO66aJDVAOjQ+0co0OHNqNDIFCjQ7pp
o0M5hKND7ZyjQ4e2o0Mg0KNDuumjQ1QDpEPtHKRDZjakQwBQpEO6aaRDVIOkQ+2cpEOGtqRD
INCkQ7rppENUA6VD7RylQ4Y2pUMgUKVDummlQ1SDpUPtnKVDhralQyDQpUMC66VDVAOmQ+0c
pkOGNqZDIFCmQ5lppkNUg6ZD7ZymQ4a2pkMg0KZDmemmQ1QDp0PtHKdDhjanQwBQp0NeaqdD
MoOnQ+2cp0OGtqdDINCnQ5npp0NUA6hD7RyoQ2Y2qEMgUKhDummoQzKDqEPtnKhDZraoQyDQ
qEO66ahDVAOpQ98fqUNmNqlDAFCpQ7ppqUNUg6lDzJypQ4a2qUMg0KlDuumpQzIDqkPtHKpD
ZjaqQyBQqkOZaapDVIOqQ+2cqkNmtqpDINCqQ7rpqkMyA6tD7RyrQ2Y2q0MgUKtDmWmrQ1SD
q0PMnKtDKrerQwDQq0OZ6atDMgOsQ8wcrENmNqxDIFCsQ7pprEMyg6xD7ZysQ4a2rEMg0KxD
memsQzIDrUPtHK1DhjatQwBQrUPaaa1DMoOtQ8ycrUOGtq1DANCtQ4vsrUMyA65DzByuQ4Y2
rkMAUK5DummuQ1SDrkPMnK5DZrauQwDQrkOZ6a5DMgOvQzUer0PON69DIFCvQ5lpr0NUg69D
0p2vQ2a2r0Mg0K9DrOyvQ1QDsEPtHLBDhjawQwBQsEO6abBDVIOwQ8ycsEOGtrBDANCwQ7rp
sENUA7FDzByxQ3I4sUMgULFDmWmxQzKDsUPMnLFDZraxQwDQsUOZ6bFDMgOyQ8wcskPINrJD
IFCyQ5lpskMyg7JD7ZyyQ4a2skMA0LJDuumyQ3QDs0PtHLNDhjazQwBQs0OZabNDVIOzQ+2c
s0NmtrNDANCzQ5nps0NUA7RDzBy0Q4Y2tEMAULRDmWm0QzKDtEPMnLRDhra0Q+XQtEO66bRD
MgO1Q8wctUNmNrVDIFC1Q5lptUMyg7VDzJy1Q4a2tUMg0LVDmem1Q1QDtkPMHLZDhja2QyBQ
tkOZabZDMoO2Q8yctkNmtrZDANC2Q9rptkMkBrdDzBy3Q2Y2t0MAULdDumm3QzKDt0PtnLdD
hra3QyDQt0O66bdDVAO4Q8wcuEOGNrhDAFC4Q5lpuEMyg7hDzJy4Qwq3uEMA0LhDmem4Q1QD
uUMOHblDZja5QwBQuUOZablDMoO5Q8ycuUOGtrlDANC5Q5npuUMyA7pDzBy6Q2Y2ukMAULpD
umm6QzKDukPMnLpDZra6QwDQukOZ6bpDVAO7Q8wcu0NmNrtDpFC7Q5lpu0NUg7tDzJy7Q2a2
u0MA0LtDmem7QzIDvEPMHLxDZja8Q0FQvEOZabxDMoO8Q8ycvENmtrxDANC8Q7rpvEOoBr1D
zBy9Q4Y2vUNBUL1Dumm9Q1SDvUPtnL1DZra9Q0HQvUOZ6b1D</AssayXData><AssayYData Points="900">8tNYP8TRWT8rfVo/bJdaP/ieWj9Gvlk/JNVaP0ftWj8e71o/R8lbP9b4Wz+VvFs/O81bP3At
XD8tFVs/x9ZcP/GpXD90+1s/IVtdP0yeXD/gw1s/ogldP4VUXT/+110/84hdPwbwXD8M51w/
t0dcP5weXj/JzF0/hKddPyw2Xj/4i10/v11dP8qTXT/GB14/R2ZdP3aIXT8P2F0/JRxeP5lm
YD9qwV4/TJBfPzOnXj9WH18/maxfP2B7Xj/wyF4/vdpeP9rXXz/KUV0/aPpfP46YXz+KuF8/
V71fP1znXj+hb18/78dgP03aXz9dAF8/fYthPyWFYD9a1l8/T2NgP0frXz+LOmE/+WlgP5hp
Yj+x5mA/r11hPzpMYD/KFWA/R3dhPwjDYT86D2I/myxhP2XsYT+DjGE//sxhP7E8YT+cfGI/
+s1gP36hYT//gmI/58thPyAvYT/jy2E/PgBiP8AMYj8aNGI/V5JhP8hfYz8rlWI/LtliPyzU
Yj+7mGI/lFhjP2x4Yz+LQ2M/sZJiPziTYj8cO2M/oa1jPy0hYz8TzWQ/6lBjP9x8Yj/mdGQ/
43RjP4s9Yz//QGM/dXJkPxKLZT+co2Q/h6pjP3CdZD/6dmQ/TjBkP5ZgZT+VDGU/KkhlPxT6
ZD9sy2Q/U95kPzWjZT8HF2U/6PRkP+0DZj9h5WU/foRlPw39ZT9aKmc/j8tmP982Zj8Vc2Y/
74xlPwThZj/2/2Y/HMxmP/VxZj+qD2c/BDJlP0T+Zj9Gsmc/lO5lP3BLZj/qS2c/KO5lP1kl
Zz8ckGY/LgBnPwTaZj9BmGc/iuZmP6csZz+npGY/4VtnPxwzaD8cAGg/66ZnPzMNaT8LTGc/
aQVnP8X9Zz8cUGc/zatnP5iNaD88s2Y/8WtpPzJuaD9+JWg/BA9pP/YuaD+hwWk/FPlnP6Xi
aD96oWg/HM5oP55zaT//Fmk/j1RpP5j/aT809Wg/VX1qP8CsaT+mCGs/tJBpP2u3aT91CWo/
MEdpP9aMaj+pdGo/CqRqPw4Naj/3sGk/TaZpPxGiaT896mo/exhrP8jJaD+E9Gk/R4JqP5TY
az8n2Ws/3G1qPwzVaj9y0Wo/629pP0i/az8szmo/wL1rP/ASbD/73Wo/Dg5tP2iEaz/1Qms/
I8tqP8/saz/G8Gs/j5NrP8tnaz/n9Ww/8v1rP9BmbD9iDWw/h51sPzNqbD8VRmw/03tsP3nP
bD+AaGw/ZK5sPw4AbD8BAWw/D8JrP3rYbT/qwGw/CDVuP7gAbT9KGG0/5yduPwFxbj93vG0/
IzBuP8/Bbj9zzWw/jqpsP+l9bT+HJm4/1BZtP+Z6bT+3h24//nhuP7h1bj93jW4/FCluP06B
bT88+m4/TNRtP0FPbj+ZK28/SD5uP8pybz9g824/HM9uP4flbj9Vu24/CS9wP281bz/MZG4/
cppuPy7Ubz/y7G8//rdvP5r3bj+pIW8/2NtuP/AIbz8rwnA/oQ5wP/iIbz8FQXA/KFpwP6VC
bz+mEW8/b8RvP5aybz93qG8/ReFwP5O1bz/2eXA/EeFvPzPAcD8UdG8/Mh5wP8FEcT/3rnA/
llRwPybjcD+bEXE/k79wP5KrcT8ql3E/Nq1xP1NzcD8zYW8/Sz1xP68Icj9XjHI/34JyPydC
cT8k0XE/witxP0RScT96KXI/7pFyPyyWcT8uqXE/hAhyP8XucT/s8HA/nAFyP6mKcz/a2XI/
1qFyP3qkcj+4QXM/W5lxP1bqcj+zO3M/MFNyP8h0cz9CK3I/q/JzPxuncz9q0HQ/m2pzP5k4
cj8TDXM/EpBzP8qEcz8YzHQ/O5J0P2J7dT/p1HM/OsBzP5kJdD81F3M/SGt0PzHrcz+JxnM/
COxzP/Iccz9U4XQ/oUh0P3uEdT+jAnQ/O7J0Pzk2dT9tP3Q/W3V0P3MIdD9EInQ/6Ah1P6Yr
dD+DhXQ/wWZ0P7V8dT+eWXU/ovVzP1E0dj8TuHU/Tc11P3Yodj/01HU//IB1P8TTdT/FoHQ/
WSJ1P17mdD9UYHU/ctZ1P4NOdj+RqXc/VdV1P1Aadz9Ow3Y/AFF2P0lIdj8NdnY/l4x2P3cv
dj9Sf3c/4Q93P+mDdD9Y0Xc/QyF3P2qYdj+zynU/gkB3P/w6dz9kjnU/fo93P9mbdj8crXc/
ogd3Pywudz+SYnc/RnB3P56fdz841Xc/s4x3P4cAeD9gkng/6Lp3P4Prdz+5fnc/R4l3Pxu3
eD8523c/x4p4P26+dz+UFXg//714P9hheD+BuHc/9n94P/R7eD9Tv3c/Bnd5P3S3eD8QKHg/
Qop4PyxUeD/WNHg/7KN4P09keD/ou3k/GWx5P4CXeD8pgnk/+SV7P+udeD8wDno/QC95PwYi
eT9LmHk/TrJ5P/BHeT/V0Hk/dY15P8mMej9lY3o/HCZ5P5Shej+UdHk/xlR6P5PeeT8YvXo/
hA57P/8Dej+mSHo/zVt6P5i+eT92Yns/JPt5Px2tej+pRnk/sEd5Pwb4ej8MtXo/w2R6P0xI
ez/D7Hs/oyB7P5Vvej8fdXo/dWB7P9+zez82nns/sPF6P4VCej/fHnw/Eid7P8N+ez/tAns/
PsN6P9blfD8iJnw/KuN6P4gFfT/DbXw/Tkx9PzFPfD8OiXw/TG18P//sez8ouXw/Plx8Pyn+
ez/ZrHo/C6R8P7bJfD87cnw/Obd9P64wfD/243s/x9Z9P7YWfT8hE30/r0Z8P5lEfD+W8Xw/
UwB9P7h9fT+/bX0/4FJ8Px4vfT/S3Hw/Kp99P90OfT9ImX0/0MZ+P6SDfj9iRX4/3LV9P/Ph
fT+R2Hw/GrJ9P2YHfj+5B34/+ot+P8SUfj+48X0/5Tt/P36pfj8ANH4/SMV+PwRKfT98NH8/
iAp/P1Xcfj8rc34/EP5+P6Nmfj+y5X4/Lu5/P7Jjfj+0D4A/7ct+P1vifz/OG38/bpp/P0tU
fj+JDX8/tb1+P7n1fj9xe34/MXJ/P/GTfz/joX8/XpJ+Pzu7fj8r8n8/rjyAP/H8fz/meYA/
gJp/Pww/gD/2OIA/bZ2APyuWgD/1ZYA/KZ9/Px7Ofz+/R4A/3GmAPyYUgD+Oq4A/66mAP8fm
fz/zEYA/tzeAP/hwgD/XNYA/AWiAP59LgD/mCYE/v12AP+6tgD89xYA/2XiAP7ntgD8bqoA/
HuqAP82lgD9UfIA/LDSBPyaogD9+eoA/ikOBP5CFgD+f2YA/6AWBP/FegD/nFoE/seuAP4XH
fz/iEYE/HyWBP0slgT8xeYA/CkqBP0cagT//u4A/LvSAP/wfgT/xeIA/iVyBP5sSgT+OR4E/
z62AP2S0gT+uaoE/5uGAPzcPgj8Ep4E/4GaBP9bPgT9fcYE/iuCBP/qagT8dQIE/3h2CP3/q
gT8haIE/p+uBP9MCgj+JXIE/08iBP3wdgj8CGII/03mBP1YWgT8A+YE/2LSBP+aHgT/X54E/
1YCBP7CTgT8264E/Q/+BP01zgT8N/4E/fwyCP9Iogj9kQ4I/meiBPyEagj9hvYE/nhCCP0Y+
gj89d4I/46mCP1Nrgj9GDII/VKmCP1f3gj/5NII/6NGCP9NVgj+W8YI/crmCP9BMgj9cooI/
lEWCP4lagj9B1II/B1mCP8q7gj/n0YI/7kaDP6Oigj8ar4I/4LOCP50Ngz9Dt4I/stWCP8Wu
gj98xII/oE6DP1K2gj93LIM/vt6CP6GHgz/3kYI/YPODP08ugz81SIM/hyeDP6h5gz8+uYI/
Km+DP/H8gj/0MoM/wmWDP8ZHgz8304I/1VCDP2TEgz/eSoM/mBaDP0mFgz/shoM/7oSDP5Ka
gz/UnoM/T0KDP4i5gz9cnIM/ARWEP6Xfgz/MzIM/dqqDP6l6gz8NvYM/HZuDPyCggz+8aYM/
awmEP/6Bgz92RIQ/3s2DP2EvhD+wroM/lSmEP8A9hD/oHYM/4G6EP1phgz8YdIM/INaDP8cI
hD/hJoQ/C3OEPyzJhD9qx4M/XAWEP1HehD+kAIQ/39CDP8afhD/eFIQ/a02EPzFVhD/5BIQ/
4qaEPznlgz+TI4Q/domEP/nihD+1ZoQ/O/mEP5xvhD+8r4Q/0K6EP+GQhD+kh4Q/GnqEPzm/
hD+Ha4Q/DveEP3P2hD9vQYQ/Hz2FP4vjgz/Bm4Q/8w2FPzwQhT/J+IQ/PliFP/K7hD9614Q/
N0mEP9M5hT8gSIU/xdyEP9dXhT9BMYU/aUiFPzzkhD+7V4U/vKCFP9KOhT95SYU/T0iFPzTc
hT/xMYU/cy2FP6NThT+i6YU/WMqEP2bVhT/lcIU/pNqFP76fhT8P3oQ/YqiFP2dxhT92TIU/
YYKFP2zChT8uWoU/8uqFPzQjhT9IBoY/DrCFP1hZhT8x1IU/9YqFPxMMhj/wY4U/HzGGP9MC
hj9fZIU/D7uFP+Ufhj+Zw4U/WRSGP7rDhT9/FYY/gxGGP7tBhj/KooU/KoCGP4v5hT+qLIY/
QQeGP7wWhj8D3oU/PdmFP5gghj/fKoY/lj2GP7/0hT8IqoY/aVuGP3d1hj8SSIY/GjOGP2Of
hj+F1oY/ymWGPwsnhj+PAIY/7HeGP6DHhj9pIoY/awuHP24ghj8K04Y/1AKHP4HIhj9E7YY/
FJyGP5Pmhj/G2YY/pqeGP2Iwhj9Y+IY/pvqGPw40hj8SVIc/Zp2GP5qkhj/4FYc/94iHP4es
hj9oM4c/wOWGP05Whz9DnIY/qPmGPwIuhz+rpIY/1EiHPz54hj/rMYc/W4eHPx7rhj8+B4c/
rFmHP0N0hz+OIYc/GuaGP3I6hz+UN4c/pXmHP6xRhz8/fIc/</AssayYData></Step><Step><CommonData><SampleLocation>1</SampleLocation><SampleID></SampleID><SampleGroup></SampleGroup><SampleInfo></SampleInfo><SampleRow>F</SampleRow><SamplePlate>1</SamplePlate><WellType>BUFFER</WellType><Concentration>-1</Concentration><ConcentrationUnits>µg/ml</ConcentrationUnits><MolarConcentration>-1</MolarConcentration><MolarConcUnits>nM</MolarConcUnits><MolecularWeight>-1</MolecularWeight><Temperature>30</Temperature><StartTime>507676</StartTime><AssayTime>180</AssayTime></CommonData><FlowRate>600</FlowRate><StepType>DISASSOC</StepType><StepName>Dissociation</StepName><StepStatus>OK</StepStatus><ActualTime>180</ActualTime><CycleTime>0.2</CycleTime><AssayXData Points="900">MwO+Q80cvkNmNr5DAFC+Q5lpvkMzg75DzZy+Q2a2vkMA0L5Dmem+QzMDv0PNHL9DZja/QwBQ
v0Oybb9DM4O/Q82cv0Nmtr9D38+/Q3npv0MzA8BDzRzAQ0U2wEMAUMBDmWnAQzODwEPNnMBD
ZrbAQwDQwEOZ6cBDMwPBQ80cwUNmNsFDAFDBQ5lpwUMzg8FDzZzBQ2a2wUMA0MFDmenBQzMD
wkPNHMJDRTbCQwBQwkN5acJDEoPCQ82cwkNmtsJDANDCQ5npwkMzA8NDzRzDQ2Y2w0PfT8ND
mWnDQxKDw0PNnMNDZrbDQ9/Pw0OZ6cNDEgPEQ6wcxENmNsRDAFDEQ5lpxEMzg8RDzZzEQ2y3
xEPfz8RDeenEQzMDxUPNHMVDRTbFQwBQxUOZacVDM4PFQ6ycxUNmtsVDANDFQ5npxUMzA8ZD
zRzGQ2Y2xkMAUMZDmWnGQzODxkPNnMZDZrbGQwDQxkN56cZDEgPHQ80cx0NmNsdDAFDHQ5lp
x0Mzg8dDrJzHQ2a2x0MA0MdDeenHQ1QDyEOsHMhDZjbIQwBQyEOZachDM4PIQ82cyENmtshD
ANDIQ5npyEMzA8lDzRzJQ0U2yUMAUMlDmWnJQzODyUPNnMlDZrbJQ9/PyUN56clDEgPKQ80c
ykNFNspDAFDKQ5lpykMSg8pDrJzKQ2a2ykPfz8pDmenKQzMDy0PNHMtDZjbLQ99Py0N5actD
EoPLQ82cy0NmtstD38/LQ3npy0MSA8xDrBzMQ2Y2zEMAUMxDmWnMQxKDzEOsnMxDRbbMQwDQ
zEN56cxDEgPNQ80czUNFNs1DAFDNQ5lpzUMSg81DrJzNQ2a2zUPfz81DeenNQzMDzkOsHM5D
ZjbOQwBQzkOZac5DEoPOQ6yczkNFts5DANDOQ5npzkMzA89DrBzPQ0U2z0PfT89DmWnPQzOD
z0OsnM9DRbbPQ9/Pz0OZ6c9DMwPQQ6wc0ENmNtBD30/QQ3lp0EMzg9BDzZzQQ2a20EMA0NBD
menQQxID0UOsHNFDRTbRQ99P0UN5adFDEoPRQ82c0UNFttFD38/RQ3np0UMSA9JDrBzSQ0U2
0kMAUNJDmWnSQzOD0kOsnNJDZrbSQwDQ0kN56dJDEgPTQ6wc00NmNtND30/TQ5lp00MSg9ND
zZzTQ0W200Pfz9NDeenTQxID1EOsHNRDZjbUQ99P1EN5adRDEoPUQ6yc1ENFttRD38/UQ5np
1EMSA9VDrBzVQ0U21UMAUNVDeWnVQzOD1UOsnNVDRbbVQ9/P1UN56dVDEgPWQ6wc1kNmNtZD
30/WQ3lp1kMzg9ZDrJzWQ2a21kPfz9ZDeenWQxID10OsHNdDRTbXQ99P10N5addDEoPXQ6yc
10NFttdD38/XQ3np10MSA9hDzRzYQ0U22EPfT9hDeWnYQzOD2EPNnNhDRbbYQwDQ2EN56dhD
EgPZQ6wc2UNFNtlD30/ZQ3lp2UMSg9lDrJzZQ0W22UPfz9lDeenZQzMD2kPNHNpDRTbaQ99P
2kN5adpDEoPaQ6yc2kNFttpDANDaQ5np2kMSA9tDzRzbQ0U220MAUNtDeWnbQzOD20PNnNtD
RbbbQ9/P20O66dtDEgPcQ6wc3ENFNtxDAFDcQ3lp3EMSg9xDzZzcQ2a23EMA0NxDeencQxID
3UPNHN1DZjbdQwBQ3UN5ad1DM4PdQ82c3UNmtt1DANDdQ5np3UMzA95DzBzeQ2Y23kMAUN5D
mmneQzOD3kPMnN5DZrbeQwDQ3kOa6d5DMwPfQ8wc30NmNt9DAFDfQ5pp30Mzg99DzJzfQ2a2
30MA0N9DmunfQzMD4EPMHOBDRjbgQwBQ4EOaaeBDM4PgQ8yc4EOotuBDANDgQ3np4EMzA+FD
zBzhQ2Y24UMAUOFDmmnhQzOD4UPMnOFDZrbhQwDQ4UOa6eFDMwPiQ8wc4kNGNuJDAFDiQ5pp
4kMSg+JDzJziQ2a24kMA0OJDeeniQzMD40PMHONDZjbjQwBQ40Oma+NDM4PjQ8yc40NGtuND
ANDjQ5rp40MzA+RDzBzkQ2Y25EMAUORDmmnkQ3SD5EPMnORDRrbkQwDQ5EOa6eRDMwPlQ8wc
5UNmNuVDAFDlQ3lp5UMSg+VDzJzlQ2a25UMA0OVDmunlQzMD5kPMHOZDZjbmQwBQ5kOaaeZD
EoPmQ8yc5kNmtuZDANDmQ3np5kMzA+dDrBznQ2Y250MAUOdDmmnnQxKD50OsnOdDZrbnQwDQ
50Oa6edDEgPoQ8wc6ENmNuhD30/oQ5pp6EMSg+hDrJzoQ2a26EPfz+hDmunoQzMD6UPMHOlD
RjbpQwBQ6UN5aelDEoPpQ8yc6UNmtulDANDpQ5rp6UMzA+pDzBzqQ2Y26kMAUOpDmmnqQxKD
6kPMnOpDZrbqQ9/P6kN56epDEgPrQ8wc60NmNutDAFDrQ5pp60Mzg+tDzJzrQ2a260MA0OtD
munrQzMD7EOsHOxDRjbsQ99P7EOaaexDM4PsQ8yc7ENmtuxDANDsQ5rp7EMSA+1DrBztQ0Y2
7UPfT+1DmmntQzOD7UOsnO1DZrbtQwDQ7UN56e1DEgPuQ8wc7kNGNu5D30/uQ5pp7kMzg+5D
rJzuQ0a27kMA0O5DmunuQzMD70PMHO9DRjbvQ99P70Oaae9DM4PvQ6yc70NGtu9D38/vQ3np
70MSA/BDrBzwQ2Y28EMAUPBDeWnwQzOD8EPMnPBDRrbwQ9/P8EOa6fBDMwPxQ8wc8UNmNvFD
30/xQ5pp8UMSg/FDrJzxQ2a28UMA0PFDAuvxQzMD8kOsHPJDRjbyQwBQ8kOaafJDM4PyQ6yc
8kNmtvJD38/yQ5rp8kMSA/NDrBzzQ0Y280MAUPNDmmnzQxKD80OsnPNDRrbzQ9/P80Oa6fND
EgP0Q8wc9ENmNvRD30/0QyJr9EMSg/RDrJz0Q0a29EMA0PRDeen0QxID9UOsHPVDZjb1Q99P
9UN5afVDEoP1Q6yc9UNGtvVDAND1Q3np9UMzA/ZDrBz2Q2Y29kPfT/ZDeWn2QxKD9kPMnPZD
Rrb2Q9/P9kN56fZDEgP3Q6wc90NGNvdD30/3Q5pp90MSg/dDrJz3Q2a290Pfz/dDeen3QxID
+EPMHPhDhzb4QwBQ+EN5afhDM4P4Q6yc+ENGtvhDAND4Q3np+EMSA/lDrBz5Q0Y2+UMAUPlD
eWn5QxKD+UOsnPlDRrb5Q9/P+UOa6flDEgP6Q6wc+kNGNvpD30/6Q15q+kMSg/pDrJz6Q0a2
+kMA0PpDeen6QxID+0OsHPtDRjb7Q99P+0N5aftDEoP7Q6yc+0NGtvtD38/7Q5rp+0MSA/xD
zBz8Q0Y2/EMAUPxDmmn8QzOD/EOsnPxDZrb8Q9/P/EOa6fxDEgP9Q6wc/UNmNv1DAFD9Q5pp
/UMSg/1DzJz9Q2a2/UMA0P1Deen9QxID/kPMHP5DZjb+Q99P/kOaaf5DM4P+Q8yc/kNmtv5D
AND+Q5rp/kMzA/9DzBz/Q2Y2/0MAUP9Dmmn/QzOD/0PMnP9DZrb/QyDQ/0Oa6f9DmgEARGYO
AEQzGwBEACgARM00AESaQQBEZk4ARDNbAEQAaABEzXQARJqBAERWjgBEM5sARACoAETNtABE
msEARGbOAEQz2wBEAOgARM30AESaAQFEZg4BRDMbAUQAKAFEzTQBRJpBAURmTgFEM1sBRABo
AUTNdAFEmoEBRGaOAUQzmwFEAKgBRM20AUSawQFEZs4BRDPbAUQA6AFEzfQBRJoBAkRmDgJE
MxsCRPAnAkTNNAJEmkECRIdOAkQzWwJEAGgCRM10AkSagQJEZo4CRCObAkQAqAJEzbQCRJrB
AkRmzgJEM9sCRADoAkS89AJEmgEDRGYOA0QzGwNEACgDRM00A0SaQQNEZk4DRCNbA0QAaANE
zXQDRJqBA0RmjgNEM5sDRBCoA0TNtANEmsEDRGbOA0Qz2wNEAOgDRM30A0SaAQREVg4ERDMb
BETwJwREvDQERJpBBERmTgREI1sERABoBETNdAREiYEERGaOBEQzmwREAKgERLy0BESawQRE
Zs4ERCPbBEQA6ARE7vQERJoBBURmDgVEMxsFRPAnBUTNNAVEmkEFRGZOBUQjWwVE8GcFRLx0
BUSagQVEZo4FRDObBUQAqAVEzbQFRJrBBURmzgVEM9sFRPDnBUTN9AVEiQEGRFYOBkQzGwZE
8CcGRM00BkSaQQZEZk4GRCNbBkTwZwZEvHQGRJqBBkRmjgZEM5sGRPCnBkTNtAZEmsEGRGbO
BkQz2wZE8OcGRM30BkSaAQdEVg4HRDMbB0TwJwdEzTQHRJpBB0RWTgdEI1sHRPBnB0TNdAdE
iYEHRFaOB0QjmwdEAKgHRLy0B0SJwQdEZs4HRCPbB0QA6AdEzfQHRIkBCERWDghEIxsIRAAo
CES8NAhEiUEIRFZOCEQjWwhEAGgIRLx0CESJgQhEVo4IRCObCEQAqAhEvLQIRJrBCERmzghE
I9sIRADoCES89AhEiQEJRFYOCUQjGwlE8CcJRLw0CUSaQQlEZk4JRDNbCUTwZwlEzXQJRJqB
CURWjglEI5sJRPCnCUS8tAlEicEJRFbOCUQz2wlE8OcJRLz0CUSJAQpEZg4KRDMbCkTwJwpE
zTQKRIlBCkRmTgpEI1sKRPBnCkS8dApEiYEKRFaOCkQzmwpE8KcKRM20CkSawQpEVs4KRDPb
CkQA6ApEvPQKRIkBC0RWDgtEIxsLRAAoC0S8NAtEiUELRFZOC0QjWwtEAGgLRLx0C0SJgQtE
Vo4LRCObC0TwpwtEvLQLRInBC0RWzgtEI9sLRPDnC0TN9AtE</AssayXData><AssayYData Points="900">0MmIP3TziD/O0Yg/EbSIPztliT+aL4k/+HuJP+OdiT+bfIk/SwGJP5KAiT9HnYk/H96JP/Hd
iT+7Goo/S2iKP2nLij9uJ4o/lQuKPzZxij+e44k/D2eKP23riT8NN4o/ZVGKP8sgij//1Yo/
EwaLP/omiz/p7Io/nHiKPzumij8r7oo/e82KP7wiiz+PZIo/z86JP15+ij/nr4o/Pp6KP8SP
ij+vB4o/gTeKP+4jij/yo4o/V7GKPz7hij/7b4o/ozOKP7N2ij+iMIo/gDaKP6Zfij94EIs/
zFCLP8uOij8AfYo/YI2KP4chij+AEIo/9VCKP1LSij9/04o/yLqKP6Voij8904o/Pr2KPxNN
iz/4NYo/4LOKPy7Cij9tDos/XKaKP8b+iT+tm4o/QaKKPxJ3ij8qOIs/COOJP8FOij8c9ok/
mfiKP4iiij/Nt4o/itqKP20liz8Bn4o/BjSKP9/cij9UjYo/kq6KP3FUij+wuIo/U+mKP0dA
iz9kroo/XiqLP96Tij9zCIs/DUGLPxzOij+Zroo/rxSLP/8sij9GU4s/Rs6KP5xyij8CLYo/
yGqKP7B3ij+Xq4o/yMaKPzTWij+ugYo/RACLP74Uiz/XJ4s/8fOKP870iT9aSoo/zUyKP1PH
ij/5/4k/qRuLP6r+ij8PoYo//9yKP+afij85Pos/ygKKPwLeij8hvIo/r1SLP9sGiz+LF4s/
nzOLP9mcij9cnIo/QcKKP+XBij9tK4s/xl2KP3xWiz9hJ4s/CFiKP4Eviz+7C4s/NdCKP/AU
iz8bOos/Pp+KPy9nij9ylYo/FUaKP4ppij/b74o/Lw2LP6I5ij+iX4o/9H+KP6kliz/iC4s/
gHqKP1Y7iz9Qm4o/ptmKP+bnij+2eoo/B3mKP5Ojij9HuYo/oCWLP4zHij+3r4o/PWKKPx8Y
iz+Nv4o/lpGLPysViz+B5oo/YZeKP/gniz+b84o/kEWLP6A+iz+ZO4s/5+SKPwmTij/6T4s/
KKiKP0a9ij/uTYo/VK+KPynEij90P4s/ZKyKPxY9iz//uoo/s1eKPy22ij8l3Yo/GYOLP/Ri
iz8C+Yo/TlaLPxtDiz81qIo/dtOKPzxZiz+RF4s/6nSLP2/mij+Oyoo/ZuaKPwKVij+1Jos/
BnaLP18xiz+cSIs/pVmLP6Fniz/QXYs/n++KP7I4iz8o6oo/kSSLP60Diz+qcos/jLmKP7TN
ij+Ztoo/vIWKP9hciz+7O4s/BGWLP90eiz/lnIs/uh2LPzr8ij+opYo/vBaLPzJ7iz/0Fos/
UoOLP+l/iz/7TYs/TwOLP2v7ij/6Gos/yyOLPyC7ij+KvYo//5aLP/dAiz+0fIs/igWLP0tN
iz8DTIs/27GLP+mKiz+vnIo/2z2LP98tiz8GiIs/qmCLP7s2iz+Y54s/QTmLP6XCiz/3/oo/
+eqKP/6+iz9ax4s/cMqKP+k0iz+QNYs/Q66LP009iz/aoYs/bJ+LP9YYiz9+dYs/54CLP34g
iz8qTIs/8lyLPybZij8lYIs/r6KLP7GCiz8/z4s/hpiLP2ZCiz/RpIs/XEmLP0ZXiz/MC4s/
92GLP6yEiz8cxIs/P7WKP7QDjD/5uYo/smWLP9ZYiz8Zm4s/p/mLPw49iz9ZUIs/cEiLP2Ee
jD9D64s/BQOLPw4SjD8qIYw/L0CLP6wkiz9Xj4s/DAuLPyaoiz+GzIs/RD6LP+fRiz+J9Ys/
XbeLP16Qiz9DW4s/JRKLP2hviz9+s4s/0MWLP4cRjD+wvIs/5S6LP9aIiz8P0Ys/5oaLP218
iz9dvYs/o+aLPwaviz/sU4s/8WeLPxfziz9Fb4s/A3aLP/ASjD8xros/wZWLP2Cmiz9H9Ys/
PI+LPy6Viz8w5os/oRWLPyYAjD9knos/NDmMP/rmiz+Nzos/66SLP0s1jD8t04s/1l2LP9Zu
iz86gYs/iNyLP601jD8td4s/J3aLPwvkiz+3jYs/va2LP260iz/OkYs/SHOMP0ndiz/854s/
K6aLP4pZiz8+YYs/uZmLPw+rjD8l9Is/+ceLP9tyiz/G54s/wWaLPwUFjD9w/4s/wpyLP4aS
jD+Qeos/UFmMP4dRjD+DBIw/ZbuLPx3jiz9w54s/77SMP93Ciz9bGos/7IiLP8DGiz/GTIw/
j6mLP/7Qiz9N+os/w/GLPwaBjD9khIw/OVOMP5XViz/wuYs/M+KLP/Huiz89BIw/SheMPx5Y
jD981os/6HOLP8a1iz9ahIs/ri+MP/d5iz+tQ4w/YI2MP/oLjD/LuYs/0g2MP0PCiz94NIw/
wwuMPza1iz+iA4w/SQiMP3x8jD9Omow/mw6MP/YZjD/i7Yw/AGeMP+t8jD8B4Ys/jm2MPxE7
jD8Mqow/rpWMP5kLjD9I/Is/PUSMPxRPjD9aWYw/5mOMP5ZbjD/zCIw/rLiMPxU7jD/97Ys/
REmMP+qmiz9Xdow/AXyMP3qVjD9UKos/TaWLP/gpjD8JkIs/ZFOMP7VXjD8JpYw/u96LP3t9
jD9Uw4w/JbqLP+7aiz/tqIs/MvaMP4ODjD8xsYw/uSOMP25SjD8W/os/d4CMP7AyjD/P64s/
Y++LPx1QjD/mOYw/WOCLP+93jD/4IYw/qrKLP/Bniz9aWYw/BDuMP7dtjD94e4w/jeKLP+cf
jD+dPYw/0FWMP9M6jD/DvYw/jfGMPzC0jD+FcYw/lm2MP6/xiz/ec4w/ziCMP0K4jD/NmIw/
wTeMP6avjD/gqYw/oT+MPzfqiz/QZYw/N8+MP3w0jD80y4w/uO2MP6mWjD/7NYw/WICMP0kq
jD+B7os/ddOMP9N8jD+zK4w/qdOMP5OTjD9n24w/tUqMP8JBjD/wcow/EauMP4eIjD9YY4w/
NJyMPzb8iz+HYYw/sEiMPz2HjD8fpIw/bI2MP7VljD/pUY0/VFOMPyv9jD9uxIw/qTSMPzef
jD8zFo0/CsWLP0eKjD8e4Iw/Kn+MP1V/jD+Tjow/UnaMP7nKjD+aJI0/qdqMP+E5jD9gVYw/
oDKMPwOljD/7Fo0/WhaMP/TmjD/d1Iw/ktuMP1DZjD9Rt4w/95KMP74njT9RjYw/NoqMP5cj
jT9W94w/x4uMPxSWjD+HT4w/dnaMP5b8jD9QrYw/0keMPy/tjD/5nYw/NS6MP6aujD/MTow/
wz+MPyf7jD9c1ow/eZCMP2/jjD+h24w/IPeMP9SejD+ac4w/peeMP8dCjT/WH4w/J3GMP/tZ
jD/Ta4w/5faMPzWEjD94oYw/fJuMP9cwjT+HfYw/HQeNPwPcjD+GVIw/1JKMP333jD9+OI0/
n1mNP0iWjT+nvYw/Zt+MP4xOjD8dw4w/NOeMP17ejD+UVYw/lyKNPzaQjD94JY0/koKMP8g5
jT/z84w/6lmNPysHjT+H34w/69aMP/mejD/6gYw/j1aNPzgsjT80LY0/FBWNP9DNjD9nDo0/
Q/+MP2cajT/3Io0/MzONPxcJjT+P+4w/oOeMP/rIjT+sGI0/1x2NP2scjT9Zzow/MdmMP8Cx
jD9qJ40/M86MP+lZjT+co40/e8qMP6+rjD+QyIw/k7uMP9jUjD/4pow/hYiNP97sjD8prYw/
x2uMP8QajT9LRI0/WlONP7wDjT/pQY0/MHiNP/2vjD+iio0/YtqMP7z3jD/h5Yw/y3KNPxcS
jT+oNI0/AweNP9fLjT++oYw/6PiMP+g3jT+CSo0/dFaNP9rFjT/wP40/VOuNP8VpjT/6gYw/
7e2MP2XgjD+Pg40/zEKNP85OjT/2DI4/dVaNPwsYjT96QY0/VeqMP9HLjT8b/ow/1E2NP5SX
jT9cHo0/WHGNPw1gjT/1DI0/PGmNPwUXjT9Pmo0/mFuNP0O5jT8N5I0/yQKNP5U4jT9KsI0/
tPOMP+NEjT/qEI0//kqNP2PwjT90XI0/Y/KNP1UZjT+kJo0/gjCNP/aUjT/MWo0/McSNP2z4
jD/5aI0/PZGNPy4LjT+60I0/XVGNP7C4jT8tfo0/wdOMP4dajT9h74w/rmqNP6l5jT9Ju40/
WUqNPwiijT8+240/wXeNP4MCjj8Kk40/RaSMP1l/jT+v4Y0/AwuOP3NGjT+tMo0/fKSMP03F
jT/y3Yw/tE+NP0PsjT8vZI0/5W6NP0KljT/W8I0/lt6MP/ggjj/JUI0/XT6NPwgpjT8UUI0/
6ymNP2iEjT9sk40/Uo6NP1HCjT9YTo0/3WaNPxVFjT81Fo0/X0KOP6DGjT/G6I0/kWCNP1vj
jT9mjI4/A6uNPy2SjT+HiY0/LG6OP5TojD8NC44/WGCOP0bJjT/qpo0/+NCNP6TQjT+QV40/
aUyNP66bjT/P+Y0/q66NP4CBjT81Ao4/H6mNP7bKjT8WNY4/mJuNP5Ecjj+xf40/rbSNP1oT
jj8Alo0/zh2NPxzPjT+SUo4/DHSNPzK/jT9ZhY0/qgaOP/12jT8OFI0/0GeNPyafjT8g240/
9QSOP6P5jT8+R44/SEaNPwFOjj87KY4/T9mNP33EjT8C740/soeNP3LtjT/ico0/RemNP+kn
jj+fN44/0WmNPxr2jT/3Y44//KKOP2nIjT8Lxo0/NtmNP7NJjj8Q4Y0/m0COPzofjj+1fY0/
dLuNP4Otjj+Iy40/6MmNP/evjT/+P44/PvaNPy5Wjj8JIo4/0ISOP6eRjT+ybI4/TZ6OP4yx
jT+kKo4/fzOOPzfSjT8mWY4/tzuOP0GyjT+iNY0/zkOOP2Jwjj+FsI4/X4+NP0YQjj8oVo4/
sq+NPz7bjT9rLY4/qGCOP378jT8Gb44/JASOP/h3jj8q5o0/</AssayYData></Step><Step><CommonData><SampleLocation>11</SampleLocation><SampleID></SampleID><SampleGroup></SampleGroup><SampleInfo></SampleInfo><SampleRow>F</SampleRow><SamplePlate>1</SamplePlate><WellType>REGENERATION</WellType><Concentration>-1</Concentration><ConcentrationUnits>µg/ml</ConcentrationUnits><MolarConcentration>-1</MolarConcentration><MolarConcUnits>nM</MolarConcUnits><MolecularWeight>-1</MolecularWeight><Temperature>30</Temperature><StartTime>697122</StartTime><AssayTime>5</AssayTime></CommonData><FlowRate>1000</FlowRate><StepType>KREGENERATION</StepType><StepName>Regeneration2</StepName><StepStatus>OK</StepStatus><ActualTime>4.99901</ActualTime><CycleTime>0.2</CycleTime><AssayXData Points="25">mgEMRFYODEQjGwxE8CcMRL00DESaQQxEVk4MRCNbDETwZwxEvXQMRIqBDERnjgxEI5sMRBGo
DES9tAxEisEMRFbODEQj2wxE8OcMRL30DESKAQ1EVg4NRCMbDUTwJw1EvTQNRA==</AssayXData><AssayYData Points="25">H9SawOmpocAhKqbA6gqpwBabq8B8Xq3ArHGvwOOvsMAO97HA+gizwCz3s8CP77TAFr61wFKu
tsBlLbfAHO+3wDqduMAtArnAube5wK8rusCgt7rADCe7wFR6u8DvAbzALTG8wA==</AssayYData></Step><Step><CommonData><SampleLocation>12</SampleLocation><SampleID></SampleID><SampleGroup></SampleGroup><SampleInfo></SampleInfo><SampleRow>F</SampleRow><SamplePlate>1</SamplePlate><WellType>NEUTRALIZATION</WellType><Concentration>-1</Concentration><ConcentrationUnits>µg/ml</ConcentrationUnits><MolarConcentration>-1</MolarConcentration><MolarConcUnits>nM</MolarConcUnits><MolecularWeight>-1</MolecularWeight><Temperature>30</Temperature><StartTime>713544</StartTime><AssayTime>5</AssayTime></CommonData><FlowRate>1000</FlowRate><StepType>KREGENERATION</StepType><StepName>Regeneration2</StepName><StepStatus>OK</StepStatus><ActualTime>4.99901</ActualTime><CycleTime>0.2</CycleTime><AssayXData Points="25">ikENREZODUQkWw1E8GcNRK10DUSKgQ1ERo4NRBObDUTwpw1EvbQNRMzBDURGzg1EE9sNRPDn
DUSt9A1EigEOREYODkQkGw5E4CcORKk2DkR6QQ5ERk4ORBNbDkTwZw5ErXQORA==</AssayXData><AssayYData Points="25">5ABsvzKtYr/y6la/k91Pv1q0Sr9aHkW/vBpBvyfQPL/EUDm/tns3v+bkNL+f9TG/Q9wvvwK9
LL+HqSu/mE4qv0PuKb/9ISe/wLYmv6QJJr//bSS/Khcjv0EaIr/7vSG/kYYgvw==</AssayYData></Step><Step><CommonData><SampleLocation>11</SampleLocation><SampleID></SampleID><SampleGroup></SampleGroup><SampleInfo></SampleInfo><SampleRow>F</SampleRow><SamplePlate>1</SamplePlate><WellType>REGENERATION</WellType><Concentration>-1</Concentration><ConcentrationUnits>µg/ml</ConcentrationUnits><MolarConcentration>-1</MolarConcentration><MolarConcUnits>nM</MolarConcUnits><MolecularWeight>-1</MolecularWeight><Temperature>30</Temperature><StartTime>730130</StartTime><AssayTime>5</AssayTime></CommonData><FlowRate>1000</FlowRate><StepType>KREGENERATION</StepType><StepName>Regeneration2</StepName><StepStatus>OK</StepStatus><ActualTime>4.99999</ActualTime><CycleTime>0.2</CycleTime><AssayXData Points="25">eoEOREeODkQUmw5E4KcORJ20DkR6wQ5ENs4ORBTbDkTg5w5ErfQORGoBD0RHDg9EFBsPROAn
D0StNA9EekEPRDZOD0QUWw9E4GcPRJ10D0R6gQ9ER44PRHabD0TQpw9ErbQPRA==</AssayXData><AssayYData Points="25">beSqwElfr8DLxbHAupmzwPjktMDMDLbAtgy3wA7Mt8DdTLjAbvy4wHnHucDlPbrAxMa6wHZQ
u8CJmbvAKOy7wB1cvMBkrLzAj/a8wEVGvcDWs73AfOS9wCEdvsA9i77AP5S+wA==</AssayYData></Step><Step><CommonData><SampleLocation>12</SampleLocation><SampleID></SampleID><SampleGroup></SampleGroup><SampleInfo></SampleInfo><SampleRow>F</SampleRow><SamplePlate>1</SamplePlate><WellType>NEUTRALIZATION</WellType><Concentration>-1</Concentration><ConcentrationUnits>µg/ml</ConcentrationUnits><MolarConcentration>-1</MolarConcentration><MolarConcUnits>nM</MolarConcUnits><MolecularWeight>-1</MolecularWeight><Temperature>30</Temperature><StartTime>746419</StartTime><AssayTime>5</AssayTime></CommonData><FlowRate>1000</FlowRate><StepType>KREGENERATION</StepType><StepName>Regeneration2</StepName><StepStatus>OK</StepStatus><ActualTime>4.99901</ActualTime><CycleTime>0.2</CycleTime><AssayXData Points="25">esEPRDbOD0QU2w9E4OcPRJ30D0R6ARBENg4QRAMbEETgJxBErTQQRHpBEERHThBEFFsQRNBn
EEStdBBEeoEQRDaOEEQDmxBE4KcQRJ20EER6wRBEfs8QREXbEETg5xBEnfQQRA==</AssayXData><AssayYData Points="25">NuVjvyyuWb/sK0+/Ta5Gv+6HQL99TDy/ohU3v9FIM78JkzC/aUUuv0ySKr/4Yym/qXonvx9b
Jb8E1iK/mkUiv+w5H7+1/h2/st0cvzgwHL9cIBq/DjYZv1hoGb9V2Be/EssWvw==</AssayYData></Step><Step><CommonData><SampleLocation>11</SampleLocation><SampleID></SampleID><SampleGroup></SampleGroup><SampleInfo></SampleInfo><SampleRow>F</SampleRow><SamplePlate>1</SamplePlate><WellType>REGENERATION</WellType><Concentration>-1</Concentration><ConcentrationUnits>µg/ml</ConcentrationUnits><MolarConcentration>-1</MolarConcentration><MolarConcUnits>nM</MolarConcUnits><MolecularWeight>-1</MolecularWeight><Temperature>30</Temperature><StartTime>762707</StartTime><AssayTime>5</AssayTime></CommonData><FlowRate>1000</FlowRate><StepType>KREGENERATION</StepType><StepName>Regeneration2</StepName><StepStatus>OK</StepStatus><ActualTime>4.99901</ActualTime><CycleTime>0.2</CycleTime><AssayXData Points="25">agERRCYOEUQEGxFE0CcRRJ00EURaQRFEN04RRARbEUTQZxFEnXQRRGqBEUQ3jhFEBJsRRNCn
EUSNtBFEm8ERRDfOEUQE2xFE0OcRRJ30EURaARJEJg4SRPMaEkTQJxJEjTQSRA==</AssayXData><AssayYData Points="25">Kf2qwEIzr8DYobHAlGCzwGh+tMAhkLXARFq2wMYbt8AfvLfA82W4wAjVuMAIU7nAKq65wNRC
usBGdrrAJQO7wOEhu8DMqbvA5c27wLZFvMA1e7zACK28wMHlvMBRIL3AWUa9wA==</AssayYData></Step><Step><CommonData><SampleLocation>12</SampleLocation><SampleID></SampleID><SampleGroup></SampleGroup><SampleInfo></SampleInfo><SampleRow>F</SampleRow><SamplePlate>1</SamplePlate><WellType>NEUTRALIZATION</WellType><Concentration>-1</Concentration><ConcentrationUnits>µg/ml</ConcentrationUnits><MolarConcentration>-1</MolarConcentration><MolarConcUnits>nM</MolarConcUnits><MolecularWeight>-1</MolecularWeight><Temperature>30</Temperature><StartTime>779316</StartTime><AssayTime>5</AssayTime></CommonData><FlowRate>1000</FlowRate><StepType>KREGENERATION</StepType><StepName>Regeneration2</StepName><StepStatus>OK</StepStatus><ActualTime>4.99999</ActualTime><CycleTime>0.2</CycleTime><AssayXData Points="25">WkESRCdOEkTjWhJEsGcSRH10EkRKgRJEJ44SRPSaEkSwpxJEfbQSRGrBEkQWzhJE9NoSRLDn
EkR99BJEiwETRBYOE0TjGhNEsCcTRH00E0RaQRNEJ04TRONaE0RUaBNEjXQTRA==</AssayXData><AssayYData Points="25">zx1Hv/qMPb+vVjS/b7wsvxK7J798zSO/4x8gv6uNG7+FRRi/DNYVv3xOE7/NChK/l6YPv2xa
Db9xUwy/mwYKv0d1Cb9+YAi/vO0Gv+2NBL/JbAS/bnkDv5HjAb99LQG/RKH+vg==</AssayYData></Step><Step><CommonData><SampleLocation>1</SampleLocation><SampleID></SampleID><SampleGroup></SampleGroup><SampleInfo></SampleInfo><SampleRow>F</SampleRow><SamplePlate>1</SamplePlate><WellType>BUFFER</WellType><Concentration>-1</Concentration><ConcentrationUnits>µg/ml</ConcentrationUnits><MolarConcentration>-1</MolarConcentration><MolarConcUnits>nM</MolarConcUnits><MolecularWeight>-1</MolecularWeight><Temperature>30</Temperature><StartTime>794218</StartTime><AssayTime>30</AssayTime></CommonData><FlowRate>1000</FlowRate><StepType>BASELINE</StepType><StepName>Baseline2</StepName><StepStatus>OK</StepStatus><ActualTime>29.998</ActualTime><CycleTime>0.2</CycleTime><AssayXData Points="150">aoETRCeOE0T0mhNEwKcTRI20E0RKwRNEJ84TRBTbE0Sw5xNEjfQTREoBFEQnDhREyRsURMAn
FER9NBREWkEURCdOFET0WhREwGcURH10FERagRREJ44URPSaFETApxREfbQURFrBFEQnzhRE
49oURMDnFESN9BREWgEVRCcOFUT0GhVEwCcVRK40FURaQRVEJ04VRPRaFUTyZxVEjXQVRFqB
FUQnjhVE45oVRLCnFUSNtBVE/sEVRCfOFUTj2hVEwOcVRH30FURaARZEFg4WROMaFkTAJxZE
jTQWRNNCFkQWThZE9FoWRMBnFkR9dBZEWoEWRCeOFkTjmhZEwKcWRH20FkRawRZEFs4WRPTa
FkTy5xZEffQWRFoBF0QnDhdE4xoXRBIoF0SNNBdESkEXRCdOF0T0WhdEwGcXRH10F0RKgRdE
J44XROOaF0SwpxdEjbQXRHvBF0QnzhdE49oXRMDnF0R99BdEvAEYRCcOGET0GhhEwCcYRH00
GERaQRhEFk4YRONaGESwZxhEfXQYREqBGEQnjhhE45oYRCmpGESNtBhEWsEYRBbOGEQE2xhE
sOcYRH30GERKARlEJw4ZRPQaGUTAJxlEfTQZREpBGUQWThlE9FoZRMBnGUR9dBlESoEZRBaO
GUTjmhlEsKcZRH20GURKwRlEJ84ZROPaGUTA5xlEjfQZREoBGkQWDhpE9BoaRLAnGkR9NBpE
WkEaRBZOGkT0WhpEsGcaRH10GkRagRpEuo4aROOaGkTApxpEfbQaRErBGkRIzhpE49oaRLDn
GkR99BpE</AssayXData><AssayYData Points="150">SGbovgfM5b7PdOS+CcXlvlqP4b5kf+K+I9/fvm4B4b6Cnd6+7F3cvvfE277uNtu+rMvcvlO/
2b4mxNm+6yHZvlaW2L7if9i+XITWvknN176+09S+5KbTvqxp1L40rtG+z0jTvqcJ077Wwc++
MuLSvmK6zr6tkNG+O3TPvuML0b6IyMy+iqfNvlTryr7E4M2+boHLvpwGyb5VsMu+mvvKvoaM
yr5ouce+m3XJvnyVy767Dcm+54fHvo0px740nMW+ekvGvt+Lw76i38O+hTTFvsgfxL5tCcS+
TKDCviK1wb7sWMC+5PfAvoXAwL6R8cG+GiPAvmL3v77g5b2+DTDAvth8vb52Yb++LoXAvuPQ
vr4Fbb6+Q1u7vkBbvr5TSru+xYO5vifFvL7DXby+Acy8vmpwur6oirq+fqm6vmqfur4r/bi+
hWe5voi4uL4FeLm+9du4vjzbuL4zyLi+syG4vttNt75YOba+xfK2vo67tr5wZrG+HWG1vsSj
tb5EfrW+TBa2vvZMtb5xV7K+50q0vo7Esr6yObS++/+zvhk9sr7Y57O+Uxeyvkzcsb48e7K+
gauwvmypsr6HBbK+YP+vvjRzsb6EH7G+71mvvneHr77YDbC+XuiuvqhBrb6Zh6u+UfWvvuxJ
r77rbK6+7iKvvqbarb6n9Kq+r5Krvt89rL5BE6++OmervgPtq77Ozau+B5WsvhODqb4tkqy+
o8eqvtOFq76rVay+oKCqvhQIp76l9ae+dyGovkmTqb6Vyqm+7cuoviGUqb4AYqm+wKepvk6f
p77mFKi+</AssayYData></Step><Step><CommonData><SampleLocation>3</SampleLocation><SampleID>QA013.2 Gmat/L0</SampleID><SampleGroup></SampleGroup><SampleInfo></SampleInfo><SampleRow>F</SampleRow><SamplePlate>1</SamplePlate><WellType>KLOAD</WellType><Concentration>10</Concentration><ConcentrationUnits>µg/ml</ConcentrationUnits><MolarConcentration>-1</MolarConcentration><MolarConcUnits>nM</MolarConcUnits><MolecularWeight>-1</MolecularWeight><Temperature>30</Temperature><StartTime>830098</StartTime><AssayTime>80</AssayTime></CommonData><FlowRate>1000</FlowRate><StepType>LOADING</StepType><StepName>Loading</StepName><StepStatus>OK</StepStatus><ActualTime>80</ActualTime><CycleTime>0.2</CycleTime><AssayXData Points="400">SgEbRBcOG0TkGhtEsCcbRH00G0RKQRtEBk4bRORaG0SwZxtEfXQbREqBG0QXjhtE5JobRKCn
G0R9tBtESsEbRBfOG0TT2htEsOcbRH30G0RKARxEFw4cROQaHESwJxxEfTQcREpBHEQGThxE
5FocRLBnHER9dBxESoEcRBeOHETkmhxEsKccRH20HERKwRxEF84cROTaHESg5xxEffQcREoB
HUQXDh1E5BodRLAnHUR9NB1ESkEdRBdOHUTkWh1EsGcdRH10HUQ6gR1EF44dRNOaHUSwpx1E
fbQdRErBHUQXzh1E5NodRKDnHURt9B1ESgEeRBcOHkTkGh5EsCceRH00HkQ6QR5EBk4eRNNa
HkSwZx5EbXQeREqBHkQXjh5E5JoeRKCnHkR9tB5EOsEeRBfOHkTk2h5EsOceRH30HkT+AR9E
Fw4fRNMaH0SwJx9EfTQfREpBH0QXTh9E01ofRLBnH0R9dB9ESoEfRBeOH0TTmh9EsKcfRG20
H0RKwR9EF84fRNPaH0Sg5x9EbfQfRDoBIEQXDiBE0xogRKYoIERtNCBEOkEgRBdOIETkWiBE
oGcgRH10IEQ6gSBEF44gRNOaIESwpyBEbbQgRErBIEQnziBE09ogRLDnIER99CBESgEhRAYO
IUTkGiFEoCchRG00IUQ6QSFEF04hRNNaIUSgZyFEfXQhRDqBIUQXjiFE05ohRLCnIURttCFE
OsEhRAbOIUTk2iFEsOchRH30IUQ6ASJEBg4iROQaIkSgJyJEbTQiRDpBIkQGTiJE5FoiRKBn
IkR9dCJEOoEiRBeOIkTkmiJEoKciRG20IkQ6wSJEBs4iRNPaIkSg5yJEffQiRDoBI0QGDiNE
0xojRKAnI0R9NCNESkEjREhOI0TkWiNEsGcjRG10I0RKgSNEBo4jRNOaI0SgpyNEbbQjRErB
I0Q4ziNE09ojRKDnI0R99CNEOgEkRBcOJETTGiREoCckRH00JERKQSREBk4kRNNaJESgZyRE
fXQkRDqBJEQGjiRE9JokRKCnJERttCREOsEkRAbOJETk2iREsOckRG30JEQ6ASVEBg4lRNMa
JURrKSVEfTQlRDpBJUQGTiVE01olRKBnJURtdCVEOoElRAaOJUTTmiVEoKclRG20JUQ6wSVE
F84lRNPaJUSw5yVEbfQlRDoBJkQGDiZE5BomRLAnJkRtNCZESkEmRAZOJkTkWiZEoGcmRG10
JkRKgSZEBo4mRNOaJkSgpyZEbbQmRIzBJkQGziZE09omRKDnJkRt9CZEOgEnRAYOJ0TTGidE
oCcnRG00J0Q6QSdEF04nRNNaJ0SgZydEbXQnRDqBJ0QGjidE5JonRKCnJ0RttCdEOsEnRAbO
J0Tk2idEoOcnRG30J0Q6AShEFw4oRNMaKESgJyhEbTQoREpBKEQXTihE01ooRKBnKER9dChE
OoEoRBeOKETTmihEsKcoRH20KERKwShEBs4oROTaKESw5yhEffQoRDoBKUQGDilE5BopRLAn
KURtNClEOkEpRAZOKUTkWilEsGcpRH10KURKgSlEF44pROSaKUSwpylEfbQpRErBKUQXzilE
5NopRLDnKUR99ClEYAIqRBcOKkTkGipEsCcqRH00KkRKQSpEF04qRORaKkSwZypEfXQqREqB
KkQXjipE5JoqRLCnKkR9tCpESsEqRBfOKkTk2ipEsOcqRH30KkRKAStEFw4rROQaK0SwJytE
fTQrREpBK0QXTitE01orRPJnK0R9dCtESoErRAaOK0TkmitEsKcrRH20K0RKwStEF84rROTa
K0Sw5ytEffQrREoBLEQXDixE5BosRLAnLER9NCxESkEsRBdOLETkWixEsGcsRH10LERKgSxE
F44sROSaLESwpyxEfbQsRErBLEQXzixE5NosRLDnLER99CxEOgEtRBcOLUTkGi1EsCctRH00
LURKQS1EF04tRORaLUSwZy1EbXQtREqBLUQXji1E5JotRLCnLUR9tC1ESsEtRBfOLUTk2i1E
sOctRH30LURKAS5EBg4uROQaLkSgJy5EbTQuREpBLkQXTi5E5FouRKBnLkR9dC5ESoEuRBeO
LkTkmi5EsKcuRH20LkRKwS5EF84uROTaLkSg5y5EffQuRA==</AssayXData><AssayYData Points="400">zkqpvgrvor5imJ++4OSXvpT/kr5Y+4y+g7SJvpK6gb5IEHu+MTVsvkhhZb4TLVm+PLtRvpfy
Q77szze+PUsvvvRTKb7Moxi+sHMNvjwWB75PIPa9ktfivQ67zL0Upb+9Bf6ivRxDkr1ZQYS9
kjpSvZfON73Gxwm9uEPIvJYMnrwW14K7YxGguvYoVDwD17g88mv9PMVAED3Akkc9GE1LPf+7
gT2/K5Q9ng6vPf3etD0tsMQ91tTTPQUP3j3Ta+89+SIEPm8fCz5YchI+yKMbPpRdIz6JFSw+
WgE0PoHlNj5H1D8+3hJIPvj9TT6z+1M+SU9dPpFKXj7co2k+q31yPs+ZdD5qMH4+oFKEPvwx
hz7Irok+/KSKPgrHjD7TYpA+Ov2UPtOulz78IZo+mfufPgI/oz4F2KM+/qilPpmSqT7Qs64+
Oo6vPi8Hsz48WbE+54q3PrltuD78Sr0+cYrAPi9ZxD7pxcI+OK/HPm4LyD6URss+0WvRPm3Z
0j7Zu9M+fxvVPgsw2T7ZDdo+u6rcPgeC3j4Wa+E+bpHhPm0+5j6yPec+m57qPtgU7D6xbe8+
JSPwPhZr8z7vE/Q+1ib2PvIR+D4+2Pk+omX9PkS//j7KRgA/cg0BP7wlAz9zQAM/efwEP8TH
BT+YbQY/PfkFP2r0Bj+26Qc/Q9YIP8vqCT+7Hws/bNkMPwg8DD+bRQ4/g7QPPyaNDz+z6hA/
Qh0RPxqTEj93bBE/yu4SP+wWFD8XRBQ/ZmUWP1BdFT8zNxc/g2kXP5DVGD/zsRg/oYYaP8ZC
GT9Tohs/roYcPznJHT8cLB4/IyUeP5AoID8yGSA/g+IfPycLIT+TZSI/euIjP43oIz+f6CM/
oiIkP0/CJD+lDyU/BzwnP9cdKD9TsSc/E/gnP/OmKD+v4Sk/sLwoPzDfKj99DCs/hDUrP6Ao
LD+MUy0/KyYuP2tfLj/k/C8/pPEuP2SqMD+AvC8/XHswP2KkMT9ApDI/w1wzPwB3Mz/adTM/
7xY0PwyCNT844jQ/YLM2P9nHNj8gXzY/p2M4P7QROD8Zcjg/0nE5P7v8Oj+e/Tk/RPA7P28p
Oz/aHDw/SFo8P2DGPD8fsT0/NOA9P9abPj/+AT4/00k/P0KRPz8KcEA/lrFBP79mQD/ZHEE/
ZalBP2XyQj/gBUM/3oVDPw9+RD/Y90M/MoFFP2iFRD9MWEU/aTlGP7waRj/0+EU/enRGPwK2
Rz8wXUc/LAtIP5EfST/nHEk/Ze5JP6MfSj/l3Uo/nvtKPwEXSj95m0s/AupLP9jMTD+os0w/
KKhMP5H5TT/T/k0/wy9PPxvzTT9vyU8/fE9PP8GUTj/Fy08/2IFQP0YvUj/dnVA/9VxRPyLs
Uj+d8lE/gMFTP/+/Uj+9SVM/s1NTP64rVD8At1Q/pyFVP5i+VT/LMFU/Z0NVP9XRVT8qn1c/
wutXPzl4Vz+jZlg/PF1ZPwIDWT8C7Vk/7UZaP9PjWT/0V1o/gFxbP5M9Wj+0FVw/m7hbP4RG
XD/AeFw/PyddP7+dXD9g4Fw/Qk5dP58lXj+P514/3KleP3q3Xj+3614/2R1fPydJXj9ew2A/
uBJgP7MiYD8NtmE/MIthP91oYT/KlmE/a3NiP6HpYj+eZGM/rvJhP5b6Yj9rXGM/BilkP06h
ZT/GCWQ/Gx5mP7feZT+oumU/M9FmP6KPZT8GcWY/MKpmP1zCZj+FjmY/E9VmP4HmZz+IrWc/
mLdnPyeQZz/6rmg/NfBoPxvvaD9I22o/pnhqP84Zaj8fnmo/gYZsP4Y4az/J0Wo/UWJsP6dz
az/zg20/HRRrP9FfbD/1aW0/4OlsPz8zaz8gn24/hKluP24tbj9T4m0/gy1uPxFybj84VW4/
i51uP0/Gbz8FJ3A/k+BwP8xsbz/hF3A/uytwP949cT+tZXE/SGdyPx93cD9pi3A/QeFzP81g
cj8zqXM/CUNzP/iJcz8a13M/z/5yPyO3cz/X8HM/yqR0P9HhdT8pBnU/h3d1Px88dT90WHY/
yeB2P2WvdT/OAnY/8nB3Pygydz9jb3c/HFV3P67ddj/amHc/nut3P24Wdz/28ng/7ld5P6AJ
ej/NkHg/G1B5P8jveD8B6Xk/Np15P99Sej8muno/IUh6Pw==</AssayYData></Step><Step><CommonData><SampleLocation>1</SampleLocation><SampleID></SampleID><SampleGroup></SampleGroup><SampleInfo></SampleInfo><SampleRow>F</SampleRow><SamplePlate>1</SamplePlate><WellType>BUFFER</WellType><Concentration>-1</Concentration><ConcentrationUnits>µg/ml</ConcentrationUnits><MolarConcentration>-1</MolarConcentration><MolarConcUnits>nM</MolarConcUnits><MolecularWeight>-1</MolecularWeight><Temperature>30</Temperature><StartTime>916261</StartTime><AssayTime>30</AssayTime></CommonData><FlowRate>1000</FlowRate><StepType>BASELINE</StepType><StepName>Baseline3</StepName><StepStatus>OK</StepStatus><ActualTime>30</ActualTime><CycleTime>0.2</CycleTime><AssayXData Points="150">SgEvRAYOL0TTGi9EsCcvRH00L0Q6QS9EF04vRORaL0SgZy9EbXQvRDqBL0QGji9E05ovRLCn
L0R9tC9ESsEvRBfOL0TT2i9EAugvRG30L0RKATBEFw4wRDYbMERKKTBEbTQwRDpBMEQXTjBE
01owRLBnMERtdDBEOoEwRBeOMETkmjBEsKcwRG20METNwTBEBs4wRNPaMESg5zBEffQwRDoB
MUQGDjFE0xoxRLAnMUSuNDFESkExRBdOMUTkWjFEoGcxRI50MUQ6gTFEJ44xRNOaMUSgpzFE
bbQxRErBMUQGzjFE09oxRKDnMURt9DFESgEyRCcOMkTTGjJEoCcyRH00MkRKQTJEWE4yRORa
MkSgZzJEbXQyREqBMkQGjjJE05oyRKCnMkR9tDJEOsEyRAbOMkTT2jJEoOcyRG30MkQ6ATNE
Bg4zROQaM0ToKDNEbTQzRDpBM0QXTjNE5FozRMFnM0RtdDNEOoEzRAaOM0S5mzNEoKczRG20
M0RKwTNEBs4zRNPaM0Sg5zNEbfQzRDoBNEQGDjRE0xo0RKAnNER9NDREOkE0RAZONETTWjRE
oGc0RG10NEQ6gTREBo40ROSaNESgpzREfbQ0RDrBNEQGzjRE09o0RKDnNERt9DREWgE1RAYO
NUTTGjVEsCc1RH00NUQ6QTVEWE41RNNaNUSwZzVEbXQ1RDqBNUQ4jjVE5Jo1RLCnNURttDVE
OsE1RBfONURG2zVEoOc1RG30NUQ6ATZEFw42ROQaNkTBJzZEfTQ2REpBNkQXTjZE5Fo2RLBn
NkR9dDZE</AssayXData><AssayYData Points="150">VaZ+P3WdgD9BNoA/QPKAPys/gD9NRX8/h8SAP59IgT/qfIA/LMmAPy5OgT/O9IA/JTuBP5cy
gT8lP4E/cLuAP08IgT+X/IA/VEaBP5clgT/dQYE/TwaCPyh/gT8ElIE/kayBP3CAgT+TqIE/
9jWBP1XAgT/vRIE/D8OBP4UFgT/YfIA/gceBP6eMgT/wgYE/M4OBP92XgT9an4E/geKAP1Qo
gT/gdoE/VPSBP5WHgT9qdIE/tsqBP4prgT/aV4E/f4yBPzzpgT9XNoI/Y2qBP1ibgT/PTIE/
eVaCP53RgT+pKoI/JeuBPyRAgT88tYE/tOyBP7nTgT90+IE/AzuCP08xgT8d+4E/PFOCPxLB
gT9aAYI/WM2BP0Uigj9MfoE/0PyBP0/ZgT9kOYI/7auCP7HlgT+qoIE/dvGBP0WQgT9GSYI/
PaeBP/6Sgj9d54E/vbWBP5lQgj8wiII/SESCP1xDgj+u3IE/1TmCP8OIgj87n4I/Hy+CP4fp
gT+PUYI/PzuCP23ggT/FdYI/wAiDP1F/gj82R4I/FmSCP0Kcgj8us4I/jl6CPxnAgj/VoYI/
jTmCPwdVgj+XboI/0sqCP8njgT9dh4I/0DuCP5Fygj9oO4I/2SCCP+ezgj/R/YI/H0iCP1L3
gT+QDIM/WACCPxR8gj+nOoI/mpeCPy+dgj+TnoI/5qWCP13sgj8jnoI//iCDP64ggj/KyII/
oP6CPyoGgz/C0YI/0eWCP2Kvgj9TCIM/68mCPyKpgj9W7YI/GtaCP2Nwgz+Z4YI/joeCP/Eb
gz/XF4M/</AssayYData></Step><Step><CommonData><SampleLocation>10</SampleLocation><SampleID>BG505 SOSIP</SampleID><SampleGroup></SampleGroup><SampleInfo></SampleInfo><SampleRow>F</SampleRow><SamplePlate>1</SamplePlate><WellType>KSAMPLE</WellType><Concentration>-1</Concentration><ConcentrationUnits>µg/ml</ConcentrationUnits><MolarConcentration>15.63</MolarConcentration><MolarConcUnits>nM</MolarConcUnits><MolecularWeight>-1</MolecularWeight><Temperature>30</Temperature><StartTime>955408</StartTime><AssayTime>180</AssayTime></CommonData><FlowRate>600</FlowRate><StepType>ASSOC</StepType><StepName>Association</StepName><StepStatus>OK</StepStatus><ActualTime>180</ActualTime><CycleTime>0.2</CycleTime><AssayXData Points="900">SoE2RAaONkTTmjZEoKc2RG20NkRKwTZEBs42RNPaNkSg5zZEffQ2REoBN0QXDjdE5Bo3RLAn
N0RtNDdESkE3RBdON0TTWjdEoGc3RH10N0Q6gTdEF443ROSaN0SwpzdEjrQ3RDrBN0QXzjdE
9No3RLDnN0SO9DdEOgE4RBcOOETkGjhEsCc4RH00OERKQThEF044RORaOESwZzhEfXQ4REqB
OEQXjjhE5Jo4RLCnOER9tDhESsE4RBfOOETk2jhEsOc4RH30OERKATlEFw45ROQaOUSwJzlE
fTQ5REpBOUQXTjlE5Fo5RLBnOUR9dDlESoE5RBeOOUTkmjlEsKc5RIO1OURKwTlEF845ROTa
OUSw5zlEv/Q5REoBOkQXDjpE5Bo6RLAnOkR9NDpEOkE6RBdOOkTkWjpEsGc6RH10OkRKgTpE
F446ROSaOkSwpzpEfbQ6RErBOkQXzjpE5No6RKDnOkR99DpEOgE7RBcOO0TkGjtEsCc7RH00
O0T0QjtEF047RORaO0SwZztEfXQ7REqBO0QXjjtE5Jo7RPKnO0RttDtESsE7RBfOO0TT2jtE
4uc7RH30O0RKATxEFw48ROQaPESwJzxEbTQ8REpBPEQXTjxE5Fo8RLBnPER9dDxESoE8RBeO
PETkmjxEsKc8RG20PERKwTxEF848ROTaPESw5zxEbfQ8REoBPUQXDj1E0xo9RLAnPUR9ND1E
OkE9RBdOPUTkWj1EAmg9RH10PUQ6gT1EF449ROSaPUSgpz1EfbQ9RErBPUQXzj1E5No9RLDn
PUR99D1EOgE+RBcOPkTkGj5EsCc+RG00PkTkQj5EF04+RNNaPkSwZz5Ev3Q+REqBPkQXjj5E
05o+RLCnPkRttD5ESsE+RCfOPkTT2j5EsOc+RH30PkRKAT9EBg4/RNMaP0SwJz9EbTQ/REpB
P0QXTj9E5Fo/RKBnP0R9dD9EOoE/RAaOP0Tkmj9EsKc/RH20P0RKwT9EOM4/RNPaP0Sg5z9E
bfQ/RDoBQEQXDkBE5BpARLAnQERtNEBEOkFARBdOQETkWkBEdWhARH10QERKgUBEF45ARNOa
QERKqUBEfbRARDrBQEQXzkBE5NpARKDnQERt9EBESgFBRAYOQUTkGkFEoCdBRH00QUQ6QUFE
F05BRNNaQUSgZ0FEfXRBRDqBQUQXjkFE5JpBRKCnQURttEFEOsFBRAbOQUTT2kFEsOdBRG30
QURKAUJEBg5CROQaQkSgJ0JEfTRCREpBQkQXTkJE01pCRKBnQkRtdEJESoFCRBeOQkTTmkJE
sKdCRG20QkRKwUJESM5CRNPaQkSw50JEbfRCRDoBQ0QGDkNE0xpDRLAnQ0RtNENESkFDRAZO
Q0TkWkNEoGdDRG10Q0Q6gUNEF45DRNOaQ0Sgp0NEnrRDRDrBQ0QGzkNE09pDRKDnQ0R99ENE
SgFERAYORETTGkREoCdERG00REQ6QUREBk5ERCtcRESgZ0REfXREREqBREQGjkRE05pERKCn
RETwtEREOsFERBfORETT2kREoOdERG30REQ6AUVEBg5FROQaRUSgJ0VExTVFRDpBRUQGTkVE
01pFRPJnRURtdEVEOoFFRAaORUTTmkVEoKdFRH20RURKwUVEBs5FRNPaRUSg50VEffRFREoB
RkQGDkZE0xpGRLAnRkRtNEZEOkFGRAZORkTTWkZEoGdGRG10RkQ6gUZEF45GRNOaRkSgp0ZE
bbRGRErBRkQGzkZE09pGRKDnRkSe9EZEOgFHRAYOR0TTGkdEoCdHRG00R0Q6QUdEF05HRNNa
R0SgZ0dEbXRHREqBR0QGjkdEAJ1HRKCnR0R9tEdEOsFHRAbOR0TT2kdEoOdHRG30R0Q6AUhE
Fw5IROQaSESgJ0hEbTRIRDpBSEQXTkhE5FpIRLBnSERtdEhEOoFIRAaOSETkmkhEoKdIRI60
SERKwUhEF85IROTaSESw50hEffRIREoBSUQXDklE5BpJRLAnSUR9NElESkFJRBdOSUT6W0lE
sGdJRH10SURKgUlEF45JROSaSUSwp0lEfbRJRErBSUQXzklE5NpJRLDnSUR99ElESgFKRBcO
SkTkGkpEsCdKRH00SkRKQUpEF05KRORaSkSwZ0pEfXRKREqBSkQXjkpE5JpKRLCnSkR9tEpE
SsFKRBfOSkTk2kpEsOdKRH30SkRKAUtEFw5LROQaS0SwJ0tEfTRLREpBS0RpTktE5FpLRLBn
S0R9dEtESoFLRBeOS0TTmktEsKdLRH20S0RKwUtEF85LROTaS0Sw50tEffRLREoBTEQXDkxE
5BpMRIUoTER9NExESkFMRBdOTETkWkxEsGdMRM90TERKgUxEF45MROSaTESwp0xEfbRMRDrB
TEQXzkxE5NpMRLDnTER99ExESgFNRBcOTUTkGk1EsCdNRH00TURKQU1EF05NRORaTUSwZ01E
fXRNREqBTUQXjk1E05pNRLCnTUR9tE1ESsFNRBfOTUTk2k1EsOdNRH30TURKAU5EFw5OROQa
TkSwJ05EfTROREpBTkQGTk5E5FpORKBnTkR9dE5ESoFORDSQTkTkmk5EoKdORH20TkRKwU5E
F85OROTaTkSg505EffRORDoBT0QXDk9E5BpPRLAnT0R9NE9EOkFPRBdOT0TkWk9EsGdPRG10
T0RKgU9EF45PRNOaT0Sgp09EbbRPRDrBT0QXzk9E5NpPRKDnT0R99E9ESgFQRAYOUETTGlBE
sCdQRH00UEQ6QVBEF05QRNNaUESwZ1BEbXRQREqBUEQGjlBE5JpQRKCnUETmtVBESsFQRAbO
UETT2lBEoOdQRG30UERKAVFEFw5RROQaUUSwJ1FEbTRRRDpBUUQXTlFEJVtRRKBnUURtdFFE
SoFRRBeOUUTTmlFEoKdRRH20UURKwVFEF85RROTaUUSw51FEbfRRRDoBUkQGDlJE5BpSRKAn
UkR9NFJESkFSRBdOUkT0WlJEoGdSRG10UkRKgVJEF45SROSaUkSwp1JEbbRSRErBUkQGzlJE
BNtSRKDnUkRt9FJEOgFTRBcOU0QKHFNEoCdTRG00U0Q6QVNEBk5TRMlbU0R1aFNEfXRTRDqB
U0QXjlNE5JpTRKCnU0SetFNEOsFTRAbOU0TT2lNEoOdTRG30U0Q6AVREBg5UROQaVESgJ1RE
fTRURDpBVEQGTlRE01pURKBnVERtdFREOoFURAaOVEQlm1REoKdURH20VERKwVREBs5URNPa
VESw51REbfRURDoBVUQGDlVE0xpVRLAnVURtNFVEOkFVRAZOVUTkWlVEsGdVRG10VUQ6gVVE
Bo5VRNOaVUSgp1VEQrVVRErBVUQGzlVE5NpVRKDnVUR99FVEOgFWRBcOVkQ8HFZEsCdWRG00
VkQ6QVZEBk5WRNNaVkSwZ1ZEbXRWRDqBVkQGjlZE05pWRKCnVkRttFZEnMFWRAbOVkTk2lZE
oOdWRG30VkRrAVdEBg5XRNMaV0SgJ1dEbTRXRDpBV0QXTldE01pXRKBnV0RtdFdESoFXRAaO
V0TTmldEtqhXRG20V0Q6wVdEBs5XRNPaV0Sg51dEbfRXRDoBWEQGDlhE5BpYRLAnWER9NFhE
SkFYRAZOWETTWlhEsGdYRG10WEQ6gVhEF45YROSaWESgp1hEbbRYRDrBWEQXzlhE09pYRKDn
WESe9FhEOgFZRAYOWUTkGllEoCdZRG00WURKQVlEOE5ZRNNaWUSwZ1lEfXRZREqBWUQXjllE
5JpZRLCnWUR9tFlESsFZRBfOWUTk2llEsOdZRH30WURKAVpEFw5aROQaWkSwJ1pEfTRaREpB
WkQXTlpE5FpaRLBnWkR9dFpESoFaRBeOWkTkmlpEsKdaRH20WkRKwVpEF85aRBXbWkSw51pE
ffRaREoBW0QXDltE5BpbRLAnW0RtNFtESkFbRBdOW0TkWltEsGdbRH10W0RKgVtEE5BbRNOa
W0Swp1tEfbRbRErBW0QXzltE5NpbRLDnW0R99FtEOgFcRBcOXETkGlxEsCdcRH00XERKQVxE
F05cRORaXESwZ1xEfXRcREqBXEQXjlxE5JpcRLCnXER9tFxESsFcRMvOXETk2lxEoOdcRG30
XERKAV1EAhBdROQaXUSwJ11EbTRdREpBXUQXTl1E5FpdRLBnXURtdF1ESoFdRBeOXUQEm11E
sKddRL+0XURKwV1EF85dROTaXUSw511EffRdREoBXkQXDl5E5BpeRLAnXkR9NF5ESkFeRBdO
XkQEW15EsGdeRH10XkQ6gV5EF45eROSaXkSwp15EfbReRErBXkQ4zl5E5NpeRLDnXkR99F5E
SgFfRBcOX0TkGl9EsCdfRG00X0RKQV9EF05fRORaX0SwZ19EfXRfRDqBX0QXjl9E05pfRKCn
X0RttF9ESsFfRBfOX0TT2l9EsOdfRH30X0RKAWBEBg5gROQaYESwJ2BEfTRgREpBYEQXTmBE
5FpgRKBnYERtdGBESoFgRBeOYETkmmBEoKdgRH20YEScwWBEF85gRNPaYESg52BEbfRgREoB
YUQXDmFE0xphRKAnYUR9NGFESkFhRAZOYUTTWmFEsGdhRG10YUQ6gWFEBo5hRHebYUSgp2FE
bbRhRDrBYUQXzmFEJdthRKDnYURt9GFEOgFiRAYOYkTkGmJEoCdiRH00YkQ6QWJEBk5iRNNa
YkSwZ2JEbXRiREqBYkQGjmJE5JpiRKCnYkR9tGJEOsFiRBfOYkTT2mJEsOdiRG30YkQ6AWNE
Bg5jRNMaY0SwJ2NEfTRjRDpBY0QGTmNE5FpjRKBnY0R9dGNE</AssayXData><AssayYData Points="900">ekWAP55ygD/aVYA/JD+AP7umgD9jNYA/CgmBP0WMgD+9LYE/giWBP45ogT8pB4E/KOyAPxn2
gD9IRoE/kQaBP6bLgD8dHoE/pcGAP9TBgD9f+oA/fK2BP7g5gT8pqoE/TC2BP4uGgT/3joE/
Z5aBP2cygT/G4IA/5vaBP2H2gD+yQoE/ifqAP5WNgT8fWoE/WlSBP7yygT+r1oE/qw2CP32w
gD8oTIE//i2CP/RQgT/J2IE//ROCPxiHgT9KPoI/ftmBP5XEgT+ZUYI/vVGCP3Wagj9TwYI/
eKGBPzi/gT8y7oE/++KBPyeSgT/d4YE/DASCP0z8gT/BZoI/SgyCP703gj+J6YE/nhKCP6n9
gj9zcII/dYCCPzAsgj/7uYI//36CP3eygj/ThYI/ff2BP816gj9KvIE/Pl+CP4D3gj/oyYI/
/zqCP5o1gj/jZII/5mmCP5NYgj8q6oI/yniCPx9ngj+pdYI/ewGDPxCIgj/od4I/kpKCP1RR
gz/o8II/T4WCP0VBgz9CfII/ibuCP3eSgj/GpII/TQqDP5/2gj/4roI/iw6DPxcJgz9F8oI/
ZCiCPzx7gj/J04I/1beCP+j/gj8B7oI/wDmDP10Vgz81+II/wcKCP4kBgz8T0YI/uxmDP0Lj
gj/PXIM/YRCDPyoDgz9TbIM/adyCPym8gj8zWoM/ACqDPz7Fgj+AtoI/0s6DP9Hpgj/JUYM/
fLWDP7h7gz/M04M/SDKDP9D5gj/Fa4M/eUGDP9ptgz93vIM/qYODP3S5gz/FU4M/eZeDPxZW
gz9v2oM/PTODP2C9gz9TtIM/e5+DP5nugz+nu4M/FEqDP+kegz+lJYQ/kyeEP9cohD8354M/
Pc6DP1Npgz/3k4M/D4+DP7jpgz+g+oM/dLmDP3MJhD+fAYQ/nt+EP1hthD+xwIM/zbaDP8FM
hD/QNoQ/uCKEP344hD/TaoQ/8HGEP8Xtgz8FJIQ/jxOEP+ofhD856oM/LrGDP8wthD/UJoQ/
zSKEP4rZgz+Q3IM/3FeEP5OfhD8nuIQ/IiyEP4pthD9ZNoQ/B32EP+QIhD86pIQ/w+CEP9Y3
hD+eZ4Q/l8uEPwKogz/wa4Q//YWEPxVYhD+MiIQ/ZT+EP3q6hD/erIQ/oA2FPxDfhD9Ho4Q/
OleEP1SShD8mh4Q/fFyEP9TXhD/YJYQ/EsCEP0JfhD+z64Q/f0uEP7jxhD+iRoU/KmaEP0U1
hT+7xIQ/cPaEP4O9hD+p8YQ/BniEP28hhT+tyoQ/orCEP0QChT/mR4U/kBiFP+y0hD//z4U/
52qEPzFFhT85W4Q/V/+EP7oFhT9RTYU/oNKEPzYfhT+oq4U/yzeFP9tKhT9Z/YQ/OXyFPxcM
hT+/p4Q/68CEP1YlhT80EIU/8FqFP2nMhD/ThIU/e4SFP+bHhT/chIU/M4WFP8COhD+/QIU/
eZOFP3vPhD9TcIU/ECqGP8U7hT8ztoU/tX+FPyBQhT9RdoU/4JSFP59GhT+EWoU/hG6FP6zl
hT9pZ4U/sxeGP25khT+Tu4U/NtyEP8KbhT+BkIU/Dn+FP96YhT+2voU/H+uFPy60hT+Hp4U/
5g6GP7p7hT8xdIU/xPSFP2b5hT+CA4Y/g8iFP8yjhT9YEIY/VA6GP1fthT/yxIU/pdqFP3m4
hT8Cg4U/aLCFP47hhT9q0IU/M1SGP88Ihj8pX4Y/VsOFP1Jwhj96iIU/HCaGP0pihj/VeoY/
fYKFP3lXhj+YZYY/0AKGP/6DhT8L+oU/oguGP+uxhj8rpoU/vKmFP5Y+hj89aYY/dNKGP+R9
hj+1H4Y/A9CFP+RHhj8F4IU/RVaGPymKhj/cHIY/NDyGPxeChj8bv4Y/AyeGP/d+hj/r2oU/
Y0OGP/Bvhj8WnYY/jEWGP0qMhj+bZYY/KXqGP9iYhj9yYoY/nuqFP0nrhT+EIoY/YpmGP2Ow
hj+Ry4Y/wOeGP4Uthz+Z04Y/KBuGPxZkhj95qYY/VVqGP8Djhj98i4Y/dkqGP+Wwhj+xxIY/
Ep+GP4z4hj/9tYY/lMeGP2T7hj9tc4Y/+NeGP9J+hj8gdoY/CDyHP7evhj//uoY/uiGHPwb2
hj+M7Ic/AsaGPxXphj+KoIY/7pCGPyjdhj/ByoY/In+HP5sThz/jOIc/XBCHPxkXhz8Py4Y/
L7eGP3SNhj9Yd4Y/CD2HP+e6hj8/0Yc/rQaHP4jXhj+dKoc/2FKHP/+Lhz8sY4c/C/mGP3fP
hj8XjIc/iV2HP/Sjhz9SV4c/rYSHPx2uhz+lx4Y/PnGHPxythz8g8oc/Q86HP1ROhz81HIc/
e4OHPxXthz/Dvoc/VW+HP/szhz/nNoc/N7qHPwe2hz9XpIc/t8KHP5Muhz85+Ic/9kaHP4Oi
hz/I14c/Uk6HP11Bhz8MQoc/yHmHP8x0hz/63oc/I4mHPxpciD+FJYc/nimIP8l9hz+5kIc/
P6SHP7uVhz8XPoc/WieIP/OHhz8xcIc/PHGHP1YtiD80OIc/yamHPyaVhz+uvYc/kh2IP+nY
hz+Y74c/wW+HPyMaiD/vWYg/WT6IP6b7hz8YJIg/yRaIP1nJhz+nN4g/6MWIP0mYiD9kEog/
CryHP38DiD+dGog/vL+HP/dFiD/Gooc/FjGIPwiNiD/dwIc/RTSIP9c9iD+Mk4g/9CiIPwH2
hz8iUIg/fgiIP4/Xhz+bFog/GkGIP5H/hz+VOog/cPmHP2i5hz80xIg/OAaIPzqciD8yNYg/
/QGIP+w5iD+8ZIg/j0SIP1p0iD/hmIc/ekuIP2xPiD81p4g/o1uIP1aqhz9Bh4g/XnqIP5qm
iD+Nqog/U6WIP5moiD+xr4c/c4+IP2HBiD+8Uog/zn6IPzDkiD+OMIg/NQGIP10OiT+liYg/
z3KIPwmbiD/BCog/DMmIP3hMiD/xvIg/peCHP9xgiD80I4g/eCSIPxjZiD9Ak4g/ImaJP0ZB
iT+r3Yg/4y6JPyMWiT87n4g/j16IP59aiD9dgYg///KIP4wCiT/MAYk/QLOIP/0RiT+2eIg/
cR6JP3YXiT+jt4g/br+IPzYXiT87j4g/vbeIP3cwiT9HqIk/8ViIPxBziT/hCYk/i/iIP+Cs
iD/Q0og/MgyJP1iuiD+7O4k/r9aIP+s6iT80u4g/0DmJP34jiT/o3Ik/S9iJPxz0iD8fEYk/
k8+JP89viT9CTYk/IMqIP+UtiT+BY4k/diuJP7TIiT/xNok/0nOJP8n3iD/JLIk/wDGJP24O
iT+yHIk/tRGJP2tIiT89hYk/1yeJP84CiT8J6og/o3+JP/hTiT+1/4g/UNmIPy72iD8mvYk/
CGSJP0DIiT+Ub4k/nBqJPy+XiT+pH4k/qbuJP6NwiT8clYk/REGKP2rEiT+RuYk/97GJP3fa
iT+bo4k/XF+JP1e5iT8CVYk/gOOJP4K8iT/YeYk/NfyJP4okij/JkYk/B2CJP2Yxij+VAYk/
QfeJP2VTiT/Jlok/vdGJPzm4iT/71Ik/3dCJP41FiT+NLYk/rAyJP+iKiT9MC4o/Be2JPwrx
iT+CB4o/MGKJP4ZkiT8PkYk/iDqKP5uCiT+1HIo/yCKKP2QRij9yTIo/5nOKPxBfij+yz4k/
tOeJPzeriT+PsIk/edaJP5TpiT8yWYo/8biJP0Q3ij8HdYo/me+JP1JKij9rIYo/WiyKP4tw
ij926Ik/EMqJP2Aeij8+Too//ReKP2h2ij9bVIo/ldOJP7reiT8qpok/PeGJP7xhij+Kboo/
1sWJP0lOij+iBIo/ehGKP4hWij8TT4o/736KPyCQij8LDYo/oG+KPy11ij+/e4o/xeiJP7Sk
ij8USYk/PLuKP8kNij/lFoo/vIuKPyfIij+1GYo/rgSKPwosij+Lcoo/2kqKPyi9ij/j5ok/
2daJP8tzij/73ok/PoKKP78yij8qwYo/GkCLP3Yiij8DH4o/P5aKP7QDij/HMIo/nquKP/Yg
ij86c4o/PXeKPxjxij+fq4o/utWKP3+kij8xmoo/RzOKPzh3ij+k8oo/dyKKP0arij/c4oo/
bxOKPxiAiz99aYo/6BuKP8Zmij9Sj4o/rKSKPymgij9HZIo/44iKP8ooiz+NVYo/XQWLP6+E
ij+UfYo/f4yKP1qtij8AJIo/rbCKP2k6ij8EvYo/OhCLP0kbiz+V4Yo/ev6KP4O6ij94vIo/
WQGLP33qij8oJYs/DiWLP8IEiz9GPos/SgqLP3jGij8G8oo/tbCKP/pWij8cMYs/yUiLP/Zt
iz+uZoo/lA2LP9Ugiz/sU4s/uyiLPwyFiz9vmoo/RdqKP1oziz+K34o/U/OKP+tiiz+EtYo/
yJ+KP8jtij+qEos/ZqeKPzc6iz/Ow4s/Y36LP3ncij8ntIo/kpuKPy9Iiz+WqYs/wvqKP7RY
iz/QRos/MFGLP47Tij/8J4s/4MaKPzhOiz9Ma4o/E62KPykwiz8C9Yo//xGLP8M2iz9QKYs/
MkiLP97hiz8sQYs/b62LP16ziz9cVos/tfmKP1++iz/tUos/hRyLPw+Jiz/IDos/aZSLP0iS
iz/dP4s/W96LPxuIiz88+4s/KFKLP3K7iz+rCos/MeSLP8yZiz+dJYs/dleLP45miz/bbos/
nruLP4zsiz9mIYs/Kw2LP08Ziz+OyIs/wqaLPyDpij+Q7Ys/7MyLP2bniz+MqIs/zfaKPyiu
iz9hLIs/RpSLP5aWiz9CRos/A4yLPxVEiz8Ywos/7xyMP6Tbiz92b4s/4yeLP1cUiz+Y44s/
H9OLP4qfiz8NtIs/dEmLP6yUiz9/mos/Wh+LPw90iz8a2os/</AssayYData></Step><Step><CommonData><SampleLocation>1</SampleLocation><SampleID></SampleID><SampleGroup></SampleGroup><SampleInfo></SampleInfo><SampleRow>F</SampleRow><SamplePlate>1</SamplePlate><WellType>BUFFER</WellType><Concentration>-1</Concentration><ConcentrationUnits>µg/ml</ConcentrationUnits><MolarConcentration>-1</MolarConcentration><MolarConcUnits>nM</MolarConcUnits><MolecularWeight>-1</MolecularWeight><Temperature>30</Temperature><StartTime>1144352</StartTime><AssayTime>180</AssayTime></CommonData><FlowRate>600</FlowRate><StepType>DISASSOC</StepType><StepName>Dissociation</StepName><StepStatus>OK</StepStatus><ActualTime>179.999</ActualTime><CycleTime>0.2</CycleTime><AssayXData Points="900">SoFjRAaOY0TkmmNEOqljRG20Y0RKwWNEF85jRNPaY0Sw52NEbfRjREoBZEQGDmRE9BpkRKAn
ZERtNGREOkFkRAZOZETkWmREsGdkRG10ZEQ6gWREF45kRNOaZESwp2REfbRkRDrBZEQXzmRE
5NpkRKDnZER99GREOgFlRBcOZUTkGmVEoCdlRG00ZURKQWVEBk5lRORaZUSwZ2VEbXRlREqB
ZURYjmVE5JplRKCnZUR9tGVEOsFlRFjOZUTT2mVEoOdlRG30ZURKAWZEBg5mRAQbZkSgJ2ZE
fTRmREpBZkQGTmZE5FpmRKBnZkSudGZEOoFmRBeOZkTkmmZEoKdmRJ60ZkQ6wWZEBs5mRNPa
ZkSw52ZEbfRmRDoBZ0QXDmdE5BpnRKAnZ0SONGdEOkFnRFhOZ0TkWmdEoGdnRG10Z0RKgWdE
OI5nRNOaZ0Swp2dEbbRnRDrBZ0QGzmdE09pnRKDnZ0Rt9GdEOgFoRBcOaETkGmhEoCdoRM80
aEQ6QWhEBk5oRNNaaETyZ2hEfXRoREqBaEQGjmhE05poRKCnaERttGhEOsFoRAbOaETT2mhE
oOdoRG30aEQ6AWlEBg5pRNMaaUSgJ2lEbTRpRDpBaUQXTmlE01ppRKBnaURtdGlEOoFpRAaO
aUTTmmlEoKdpRG20aUQ6wWlEBs5pRNPaaUSg52lEbfRpRDoBakQXDmpE0xpqRLAnakRtNGpE
OkFqRAZOakTkWmpEoGdqRH10akQ6gWpEJ45qRACdakSgp2pEbbRqRErBakQGzmpE09pqRKDn
akRt9GpEOgFrRBcOa0TTGmtEoCdrRG00a0Q6QWtEF05rRORaa0SwZ2tEjnRrRDqBa0QGjmtE
05prRKCna0R9tGtESsFrRBfOa0Tk2mtEsOdrRH30a0RKAWxEFw5sRNMabESwJ2xEfTRsREpB
bEQXTmxE9FpsRLBnbER9dGxESoFsRBeObETkmmxEsKdsRH20bERKwWxEF85sROTabESw52xE
ffRsREoBbUQXDm1E5BptRLAnbUR9NG1ESkFtRBdObUTkWm1EsGdtRH10bURKgW1EBo5tROSa
bUSwp21EfbRtRErBbUQXzm1E5NptRLDnbUR99G1EOgFuRFgObkTkGm5EsCduRH00bkRKQW5E
F05uRORabkSwZ25EfXRuRFqBbkQGjm5E5JpuRLCnbkRttG5ESsFuRBfObkTk2m5EsOduRH30
bkRKAW9EFw5vROQab0SgJ29EfTRvREpBb0QXTm9E01pvRLBnb0R9dG9ESoFvRBeOb0Tkmm9E
sKdvRG20b0RKwW9EF85vROTab0Sw529EffRvREoBcEQXDnBE5BpwRKAncER9NHBEOkFwRCdO
cETkWnBEsGdwRGN1cEQ6gXBEF45wROSacESwp3BEfbRwRErBcEQXznBE09pwRLDncER99HBE
OgFxRBcOcUTTGnFEsCdxRH00cURKQXFEF05xRORacUSwZ3FEbXRxREqBcUQGjnFE5JpxRKCn
cUR9tHFESsFxRAbOcUTk2nFEsOdxRH30cUQ6AXJEFw5yROQackSgJ3JE4DRyREpBckQXTnJE
01pyRLBnckR9dHJESoFyRBeOckTkmnJEsKdyRH20ckRKwXJEF85yROTackSw53JEffRyREoB
c0R5DnNE5BpzRKAnc0SONHNEOkFzRAZOc0TkWnNEsGdzRG10c0RKgXNEF45zROSac0Swp3NE
bbRzRErBc0QGznNE5NpzRKDnc0R99HNESgF0RAYOdETkGnRENCh0RG00dERKQXREF050RORa
dESgZ3REbXR0RDqBdEQGjnRE05p0RLCndERttHREnMF0RAbOdETT2nREoOd0RG30dER7AXVE
Fw51RNMadUSwJ3VEbTR1RDpBdUQGTnVE01p1RKBndURtdHVESoF1RBeOdUTkmnVEoKd1RG20
dURKwXVEF851RPTadUSg53VEbfR1RDoBdkQXDnZEPBx2RKAndkRtNHZESkF2RAZOdkTkWnZE
oGd2RG10dkQ6gXZEF452ROSadkSwp3ZE1bV2RDrBdkQXznZE09p2RLDndkTP9HZEOgF3RAYO
d0TTGndEsCd3RG00d0QfQndEBk53RNNad0SwZ3dEbXR3REqBd0QGjndE05p3RLCnd0RttHdE
OsF3RAbOd0TT2ndEoOd3RG30d0RaAXhEBg54RNMaeESgJ3hEbTR4REpBeEQGTnhE5Fp4RKBn
eERtdHhESoF4RAaOeETkmnhEoKd4RH20eEQ6wXhEF854RNPaeESg53hEbfR4RDoBeUQGDnlE
Kxx5RKAneURtNHlEOkF5RBdOeUTTWnlEoGd5RG10eUQ6gXlEBo55RNOaeUSgp3lEbbR5RDrB
eUQGznlE09p5RLDneUR99HlEzQF6RBcOekTkGnpEoCd6RG00ekQ6QXpEBk56RNNaekSgZ3pE
bXR6RDqBekQGjnpE05p6RKCnekRttHpEOsF6RAbOekTT2npEsOd6RG30ekQ6AXtEBg57ROQa
e0SgJ3tEbTR7REpBe0QGTntE5Fp7RLBne0R9dHtEOoF7RBeOe0TkmntEoKd7RG20e0RKwXtE
Bs57ROTae0Sw53tErvR7REoBfEQXDnxE5Bp8RLAnfERtNHxESkF8RCdOfETTWnxEsGd8RI50
fERKgXxEBo58ROSafETBp3xEjrR8RErBfETLznxE5Np8RLDnfER99HxESgF9RCcOfUTkGn1E
sCd9RH00fURKQX1EF059RORafUSwZ31EfXR9REqBfUQGjn1E05p9RFqpfUR9tH1ESsF9RBfO
fUTk2n1EI+h9RH30fURKAX5EFw5+ROQafkSwJ35EfTR+REpBfkQGTn5E5Fp+RLBnfkSedH5E
SoF+RBeOfkTkmn5EsKd+RH20fkRKwX5EF85+ROTafkSw535EffR+REoBf0QXDn9E0xp/RLAn
f0TgNH9ESkF/RBdOf0TkWn9EsGd/RH10f0RKgX9EF45/ROSaf0Sgp39EfbR/RDrBf0S7zn9E
5Np/RLDnf0Rt9H9EpQCARAEIgERyDYBE2BOARD8agESlIIBECyeARGotgETYM4BEPzqARKVA
gEQLR4BEck2ARNhTgEQ2WoBEpWCARANngERybYBE2HOARD96gESlgIBEA4eARHKNgETQk4BE
P5qARJ2ggEQLp4BEcq2ARNizgEQ/uoBEpcCARAvHgERqzYBE0NOARD/agESl4IBETeeARHLt
gETQ84BEP/qARKUAgUQDB4FEcg2BRNATgUSIGoFEpSCBRAsngURyLYFE2DOBRD86gUSdQIFE
C0eBRGpNgUTYU4FEP1qBRKVggUQDZ4FEcm2BRNhzgUQ2eoFE54CBRAuHgURyjYFEhJSBRHia
gUSloIFEC6eBRHKtgUTQs4FEP7qBRJ3AgUQLx4FEas2BRNDTgUQ/2oFEneCBRAPngURy7YFE
2POBRD/6gUSlAIJECweCRGoNgkTYE4JEPxqCRKUggkQLJ4JEai2CRNAzgkQ2OoJEpUCCRAtH
gkS8TYJE0FOCRDZagkSdYIJEC2eCRGptgkTYc4JENnqCRJ2AgkQDh4JEco2CRNiTgkRomoJE
naCCRAungkRqrYJE2LOCRD+6gkSlwIJEC8eCRGrNgkTQ04JEP9qCRJ3ggkQL54JEcu2CRNjz
gkQ/+oJE7wCDRAMHg0RyDYNE2BODRDYag0SlIINECyeDRGotg0TYM4NENjqDRN5Ag0QDR4NE
ck2DRNBTg0Q2WoNEnWCDRANng0RqbYNE0HODRDZ6g0QHgYNEA4eDRHKNg0TQk4NENpqDRKWg
g0QDp4NEaq2DROmzg0Q2uoNEncCDRAPHg0RqzYNE4NODRDbag0Sd4INEA+eDRGrtg0TQ84NE
P/qDRJ0AhEQDB4REag2EROkThEQ2GoREpSCERAsnhERyLYRE6TOERDY6hES1QIREC0eERGpN
hETpU4RENlqERJ1ghEQLZ4REam2ERNBzhEQ2eoREnYCERAOHhERqjYREQ5SERDaahESdoIRE
A6eERGqthEQQtYRENrqERJ3AhEQDx4REcs2ERNDThEQ22oREneCERAPnhERq7YRE2POERDb6
hESdAIVEAweFRHINhUTYE4VENhqFRJ0ghUQLJ4VEai2FRNAzhUQ2OoVEnUCFRANHhURqTYVE
2FOFRDZahUSdYIVEA2eFRGpthUTgc4VENnqFRJ2AhUQDh4VEao2FRNCThUQ2moVEnaCFRAOn
hURyrYVE0LOFRDa6hUSdwIVELMeFRGrNhUTQ04VENtqFRJ3ghUQD54VEau2FRNDzhUQ2+oVE
pQCGRAsHhkRqDYZE0BOGRDYahkSlIIZECyeGRHIthkTQM4ZENjqGRKVAhkQDR4ZEak2GRNhT
hkRPWoZEpWCGRAtnhkRqbYZE4HOGRE96hkSdgIZEC4eGRGqNhkRblIZEiJqGRKWghkQsp4ZE
cq2GRNizhkQ/uoZEpcCGRAvHhkRyzYZE2NOGRD/ahkSl4IZEC+eGRHLthkTY84ZEP/qGRKUA
h0QLB4dEcg2HRNgTh0Q/GodEpSCHRAsnh0R6LYdE2DOHRD86h0SlQIdEn0eHRHJNh0TYU4dE
P1qHRKVgh0QUZ4dEcm2HRNhzh0Q/eodEpYCHRAuHh0RyjYdE2JOHRDaah0SloIdEC6eHRHKt
h0TYs4dEP7qHRKXAh0QLx4dEcs2HRNjTh0Q/2odEpeCHRAvnh0Ry7YdE2POHRD/6h0SlAIhE
CweIRHINiETYE4hEPxqIRKUgiEQLJ4hEci2IRNgziEQ2OohE</AssayXData><AssayYData Points="900">xtWLP3Noiz+5How/64iMPxk6jD8McIw/G3aNPzebjT9qeo0/hriMP5VqjT80IY0/pq2NP2Ys
jj9xKo0/R/iMPwwujT8rfo0/PoqNPyfUjD9Wvo0/oGONP+bZjT9DxI0/GTSNP1mLjT98940/
hQmNP5OfjT8IpY0/CruNP14pjT+q1I0/WaCNP6b7jT9FDo0/Zt+NPy9+jT+ch40/oSSNP2R0
jT+G0I0/BLONP6m6jT/OpY0/6saNP4vCjT9v540/6+mNP+vbjT9pKY4/xcmNP+F9jT8Ii40/
W1mOP9OtjT+jBo4/iwWOP1B7jT9g540/p6uNP/TOjT/iFI0/t9iNP51Ijj+nb44/vEqNP4bM
jT+Gb40/78yNPwbGjT+7NY0/A96NP0D3jT+k5o0/Xp6NP13fjT9zo40/HduNP9NtjT8jgI0/
UzGNP4opjj+S040/1MGNP74Bjj9wGo4/v2CNP+o2jj9Oy40/XL6NP7tXjT868Y0/1OmNP/uR
jT/SLo0/hs2NP+LEjT+Mjo0/X6mNP7xejT/PhI4/N6uNP6jOjT8c7Y0/9SiOP7gmjj8HwY0/
mteNPx0hjj86/o0/GvuNP1SijT8o040/MuCNP2DQjT/cy40/8N+NP6U4jj9muo0//AGOP9nI
jT9Yfo0/ADaOP0ppjT8k340/SiiNPwPHjT8wW44/fKWNP2QSjj/RXY0/ReeNPw3AjT+0e40/
5N+NP1UPjj9Szo0/JamNPyYrjj/NHo4/oYaOP5Ihjj/yhY0/zPiNP3zwjT8z/I0//xWOP7eT
jj+6Qo4/bAaOPxq5jT9d2o0/pSWOP3Qcjj/DHo4/OTuOP2nQjT87Vo0/OSOOP90gjj983Y0/
VqaNP67ejT+Wr40/7X2OPx1sjj/THo4/G8SNPze4jT/U0I0/K0iOP5TfjT/Bd44/0++NP1wg
jj9ReY0/34yNP44tjj/Z0o0/yq+NP85ljT/d+40/T4iOP0mMjT/G6o0/Em+OPzfajT+HQY4/
/f2NP5XIjT9fpY0/8yCOPxLejT+tto4/anyOP0xdjj+XsI4/bQ6OP6u/jT/u5I0/sFeOP5D4
jT/iO44/lFSOPwz0jT+TsI4/FVmOP+jHjT+k440/8DeOP5f6jT8Ul40/YZ2NP3HbjT/5tY0/
6heOP9n2jT+pQ44/GxCOP88ajj8g8Y0/biGOPxFhjj8CLY4/6AmOPzCxjT+pu40/5weOP/Nr
jj+sMI4/dSiOPxSVjj/GcI4/IwaOP7TLjT8R+o0/tVSOP/H5jT+TKo4/8SqOP9o4jj+hG44/
0ZyOPzV8jj93Io4/ISWOP4H9jT8nsI0/mh6OP0bJjT9ix44/lWmOP32DjT8vPo4/7GKOP9lw
jj8lZo4/Fc2NP2A2jj+Hto0/zp+OP5ASjj9D3o0/jLqOPw0/jj+2644/QQiOP2wOjj8zXI4/
2hqPP36djj/0eo4/D12OPz0jjj/+i44/y+GNP46xjj8XJo4/piaOP5nzjT+wOI4/e1yOP6ca
jj9UcI4/+X6OP4hSjj8JJY4/2AWOP7vvjj8Gq44/CgyOP7A5jj/j6o0/8XqOP4W6jj/fcI4/
jFuOP4UIjz/Z2I0/7F6OP/uujj+Q5Y0/U7uOP5hpjj/g5I4/S0OPP/gcjz9awY4/6B2OP6ah
jj+ffY4/UICNPwI6jj+ZhI4/zs6NP8Qcjj8V/o4/ZVWOP6oejj8oe44/ZEmPPyu/jj8qp44/
HC6OP1RVjj+Pto4/DRyOPzkijz/KM44/r1KOPyNpjj+Vmo4/P8+OP6hMjj+lxY0/7DmOP6MZ
jz+WDI8/5i6PPyNHjj859I4/AdaOP/Rajj/XxI4/7E6PPyyFjj+apo4/+Z+OP1AMjz9fFo8/
V3uOP6+7jj8QMI8/LXmOP7/ujj+CAo8/kSuOP2gUjz/ar44//pyOP10Vjj/ra44/cceOP5Co
jj9iEo8/HJuOP0FZjj81vY4/nIWOP1zPjj8KjY4/IuuOP/JJjj9LEY8/GseOPxTmjj8cZY4/
AQKOP3kVjz+Hg44//8aOP+01jj9b1Y4/MnCOP7CAjj8hPY8/kyiPPxqojj980Y4/8EGPP9+3
jj9LKI8/WCuPP0t5jj9+mI4/pkqPP+3Djj+zK48/EvaOP3u3jj+U5o4/YeeOP6MZjz+zBo8/
ypmOP4+ojj+s+o4/Kk2PP9rijj91z44/63OPP2RPjz8swY4/9wOPP3ynjj+BFY8/oOaOP9hK
jz/24o4/TDePP9lRjz9qqo4/eUmPPwmUjj8CvI4/SFmPP3pXjz8nmI4/U+eOP8IKjz/tJI8/
ve+OP4mojj8quY4/x9mPP///jj/2w44/PgGPP8qdjj8g3I4/d9yOPzH9jj8KuI4/CQKPP21S
jz9qpo4/Rx+PPwzwjj+XAo8/2xmPP/2jjj/qUI8/NLOOPxuBjz8wlY4/gxWPP7fQjj9GQY8/
goiPP/ZWjz/yzI8/bG6PP78kjz/5yY4/tq2PPyJOjz9J+48/QNCOP7vgjj99ho8/Qi6PPzbz
jz+m+44/WtqOPwgjjz8F/o8/fluPP9/vjj+Ki48/bPCPP8Nsjz9TVo8/e0aPPwbgjj/IVI8/
VvKOP8d/jz8S044/xw2PP33Djz8wJ5A/cIOPPw1njz/ErI8/cRCPPw9hjz/nl48/3giPP/iz
jj/p9Y8/o/GOPxQnjz+2t48/n8yPP8Eojz+eb48/LeSOP49ijz+Pmo8/GI6PP7J7jz/85o8/
1iePP/G8jz+YZo8//WWPP5Uyjz+yKJA/oU6PP3hmjz9vqo4/18SOP+wRjz9eVY8/LZ2PP2M1
jz+6H48/kEOPP3Kzjz9hEI8/u4ePP9hqjz+U6o8/fFmPP4Fbjz+QGo8/w1SPP0Fsjz9So48/
9KaPP1HLjj+9T5A/7HKPPyKZjz/LuI8/L/2OP1Sgjz+lWY8/y6iPP2Spjz9+w48/ZtaPPwIR
kD/cg48/88ePP48dkD+9kI8/rGKPP7bZjz++6o8/kUKQPyJNjz+9UI8/EFuPPzqejz8cXY8/
NoePP4S0jz/We48/qb+PPw2Ujz9yi48/+vmPP+6hjz9D/Y8/JzOPPzM5jz+EEZA/6IqPP0B2
jz85iY8/AemPP6Mujz9mmI8/rS2QP0U5kD8XJY8/T3yPPxeJjz8XIpA/S4WPP1m+jz/KjI8/
xtePPzDAjz8eio8/Qk+PPwmZjz8Bt48/hlGPP4LCjz+79Y8/72yPPxGajz9jF5A/BNyPP1TM
jz98R5A/OSCQPz+Kjz/cxY8/KC2QP2yFjz87VpA/M6qPP2O7jz+U048/juuPP4gXkD+eo48/
4rOPPzohjz/a+Y4/+DCQP2kfkD/LB5A/t+SPPwUFkD89m48/3LaPP3ALkD9B7Y8/zd+PPxL4
jz+BFJA/2cWPPwvTjz9LW5A/RUWQP24Djz9pKZA/yqaPPz9lkD+x/44/YZyPP89Rjz972Y8/
qm2PP/jMjz90T5A/UyuQP5xkkD/aqo8/JJyPP0YSkD813I8/MFyQP53hjz/+Vo8/pGqQP+J3
jz/QIZA/isyQPz9vjz+SOpA/gL+PP5kjkD/4448/f/iPP4FCkD+wso8/ymiQP5zAjz+OgZA/
MH6QP9d4kD+FK5A/gY6QP+Ppjz84upA/oUCQP9Kojz+p/o8/gHaQP7VZkD8DF5A/k1mQPxEr
kD/lq48/MyiQP3HYjz9QEpA/qy2QP3ZOkD9ZY5A/ZT+QP8qMkD9UQZA/OqeQP982kD8iZZA/
rr6QP4/Njz8MQ5A/21qQP6VbkD9BNpA/OoSQP5g9kD8H8o8/apeQP8vrkD/+VZA/yy+RPyZ3
kD//XZA/BDSQP/Fnjz99eJA//8uQP5/JkD/AOJA/eNSPP+cnkT9AjZA/G6+QPxmMkD9ApJA/
yhyQPwnTjz9uL5A/o5WQPzmokD+MMJA/JFWQP1YakD8G8pA/NIyQP7VGkD9ik5A/BUCRP7eS
kD+zoJA/s++QP1bxkD9fwpA/ps2QP/8/kD/XlpA/l66QP9+ZkD/mW5A/hMOQP5ljkD/3qJA/
psaQP6AGkT+qiZA/zCqRP8ZakD+R7pA/hG+QP0VqkD/RyJA/Qr2QP+tykD9QepA/M4SQP/cg
kT+DqpA/AoWQP6m/kD9CkZA/NpmQPz6GkD8DRJA/VzeQP7lGkD9gyZA/Cx2RP6kfkD/rK5E/
JleQP78mkT//gpA/oTuRPwLikD+flpA/2RORP8KGkD8yoo8/hDeQP6avkD9pJZE/IRyRP2Y9
kT/+NJA/z7iQPwLzkD/rdJA/dwuQPz8gkT8O55A/gvuQP1XvkD9JzpA/lXuQP9OOkD9qmJA/
BnqQP3hmkD8cEpE/RCyRPy0WkT+SQpE/uI2QP8IlkT++6ZA/2+eQP/UGkT/pnZA/VqKQP5tm
kT8xqZA/ge2QPxJIkT/WNpE/Ub+QP+HAkD+f+5A/j4GRP1adkD/DqZA/J/OQP32ekD9UApE/
DLqQP9kTkT+pOZE/ZgaRP5shkT8pcpA/1PSQP1SakD86NJE/GviQP2GjkD+eqZA/UaGRP+d6
kT8W25A/BoOQP3QmkT8c05A/XTKRP/YIkT/VuJA/b+2QP1vjkD+TGZE/JPiRP4S3kD+RA5E/
swKRP25FkT+KHJE/XieRPxTJkD9bX5E/1xeRP92nkD86xZA/ghSRP5zCkD/3PZE/0oaQP8tw
kD8jrJE/w6+QP42hkT+GWJE/1iuRPygVkT8Ad5E/FPqQP4swkT+3J5E/fAaRP7TmkD+kn5E/
qRiRP6rJkD+I+ZE/sL+QP2uxkT/a75A/rCaRP0XhkD9rN5E/</AssayYData></Step><Step><CommonData><SampleLocation>11</SampleLocation><SampleID></SampleID><SampleGroup></SampleGroup><SampleInfo></SampleInfo><SampleRow>F</SampleRow><SamplePlate>1</SamplePlate><WellType>REGENERATION</WellType><Concentration>-1</Concentration><ConcentrationUnits>µg/ml</ConcentrationUnits><MolarConcentration>-1</MolarConcentration><MolarConcUnits>nM</MolarConcUnits><MolecularWeight>-1</MolecularWeight><Temperature>30</Temperature><StartTime>1334100</StartTime><AssayTime>5</AssayTime></CommonData><FlowRate>1000</FlowRate><StepType>KREGENERATION</StepType><StepName>Regeneration2</StepName><StepStatus>OK</StepStatus><ActualTime>4.99895</ActualTime><CycleTime>0.2</CycleTime><AssayXData Points="25">nECIRAJHiERhTYhEz1OIRDZaiEScYIhE+maIRGltiETHc4hENnqIRJyAiET6hohEaY2IRM+T
iEQtmohEnKCIRPqmiERhrYhEx7OIREa6iESUwIhE+saIRGHNiETH04hELdqIRA==</AssayXData><AssayYData Points="25">v6GMwN8Tk8CUA5fAGHqawIRunMA7d57AXQ+gwBaQocAzjKLA8dOjwBW3pMDIb6XA3VSmwM0/
p8CcwqfAHZ6owOcaqcCzoqnA8lWqwHqkqsDWNavAAayrwFEXrMD1WazAJ6GswA==</AssayYData></Step><Step><CommonData><SampleLocation>12</SampleLocation><SampleID></SampleID><SampleGroup></SampleGroup><SampleInfo></SampleInfo><SampleRow>F</SampleRow><SamplePlate>1</SamplePlate><WellType>NEUTRALIZATION</WellType><Concentration>-1</Concentration><ConcentrationUnits>µg/ml</ConcentrationUnits><MolarConcentration>-1</MolarConcentration><MolarConcUnits>nM</MolarConcUnits><MolecularWeight>-1</MolecularWeight><Temperature>30</Temperature><StartTime>1350560</StartTime><AssayTime>5</AssayTime></CommonData><FlowRate>1000</FlowRate><StepType>KREGENERATION</StepType><StepName>Regeneration2</StepName><StepStatus>OK</StepStatus><ActualTime>4.99895</ActualTime><CycleTime>0.2</CycleTime><AssayXData Points="25">k+CIRPHmiET77YhExvOIRCT6iESLAIlE8QaJRFgNiUS+E4lEJBqJRIsgiUT5JolEWC2JRAg0
iUQtOolEk0CJRPFGiURYTYlEvlOJRCRaiUSLYIlE8WaJRGBtiUTGc4lEJHqJRA==</AssayXData><AssayYData Points="25">/nwDv2Ll8b7cKd2+ULvPvnIKw76RHLm+1O+wvsMqqr6DmKa+BS+fvoErnL7za5S+myqSvu8G
jb4tW4u+t7GHvgx/hL7Qw4G+dG+BvrUseb56Z3i+SfNyvnyMa77AzGy+Fv9mvg==</AssayYData></Step><Step><CommonData><SampleLocation>11</SampleLocation><SampleID></SampleID><SampleGroup></SampleGroup><SampleInfo></SampleInfo><SampleRow>F</SampleRow><SamplePlate>1</SamplePlate><WellType>REGENERATION</WellType><Concentration>-1</Concentration><ConcentrationUnits>µg/ml</ConcentrationUnits><MolarConcentration>-1</MolarConcentration><MolarConcUnits>nM</MolarConcUnits><MolecularWeight>-1</MolecularWeight><Temperature>30</Temperature><StartTime>1366987</StartTime><AssayTime>5</AssayTime></CommonData><FlowRate>1000</FlowRate><StepType>KREGENERATION</StepType><StepName>Regeneration2</StepName><StepStatus>OK</StepStatus><ActualTime>5.00005</ActualTime><CycleTime>0.2</CycleTime><AssayXData Points="25">ioCJROiGiURPjYlEvZOJRCSaiUSKoIlE6KaJRE+tiUS1s4lEPLqJRILAiUTwxolEV82JRL3T
iUQ02olEguCJRPDmiURX7YlEvfOJRBv6iUSzAIpE8AaKRFcNikS9E4pEJBqKRA==</AssayXData><AssayYData Points="25">wXCbwHf9n8AOXKLAxQOkwF6QpcCSY6bA0WGnwMpCqMAE8qjAt22pwIYCqsDYj6rAJw2rwLqs
q8CkCazA0A6swGuprMDECa3AM0KtwLOjrcC93K3AwiGuwGRdrsAchK7A+8auwA==</AssayYData></Step><Step><CommonData><SampleLocation>12</SampleLocation><SampleID></SampleID><SampleGroup></SampleGroup><SampleInfo></SampleInfo><SampleRow>F</SampleRow><SamplePlate>1</SamplePlate><WellType>NEUTRALIZATION</WellType><Concentration>-1</Concentration><ConcentrationUnits>µg/ml</ConcentrationUnits><MolarConcentration>-1</MolarConcentration><MolarConcUnits>nM</MolarConcUnits><MolecularWeight>-1</MolecularWeight><Temperature>30</Temperature><StartTime>1383168</StartTime><AssayTime>5</AssayTime></CommonData><FlowRate>1000</FlowRate><StepType>KREGENERATION</StepType><StepName>Regeneration2</StepName><StepStatus>OK</StepStatus><ActualTime>5.00005</ActualTime><CycleTime>0.2</CycleTime><AssayXData Points="25">iiCKRPAmikRXLYpEvTOKRCQ6ikSKQIpE8EaKRFdNikS9U4pEJFqKRIpgikTwZopEV22KRL1z
ikQkeopEioCKRPCGikRXjYpEvZOKRCSaikSKoIpE8KaKRFetikS9s4pEJLqKRA==</AssayXData><AssayYData Points="25">VTXjvtY/0b7YzcC+uTivvifnp74brJq+43uTvi1djL6tcIS+ZZF+vrl8eL6t+W2+Wl5ovp2f
Xr6PHli+Hq1NvqcETL6Q7kW+uhg/vjHFO74S/Te+F5UzvuuoLb7oACu+VqYnvg==</AssayYData></Step><Step><CommonData><SampleLocation>11</SampleLocation><SampleID></SampleID><SampleGroup></SampleGroup><SampleInfo></SampleInfo><SampleRow>F</SampleRow><SamplePlate>1</SamplePlate><WellType>REGENERATION</WellType><Concentration>-1</Concentration><ConcentrationUnits>µg/ml</ConcentrationUnits><MolarConcentration>-1</MolarConcentration><MolarConcUnits>nM</MolarConcUnits><MolecularWeight>-1</MolecularWeight><Temperature>30</Temperature><StartTime>1399482</StartTime><AssayTime>5</AssayTime></CommonData><FlowRate>1000</FlowRate><StepType>KREGENERATION</StepType><StepName>Regeneration2</StepName><StepStatus>OK</StepStatus><ActualTime>5.00005</ActualTime><CycleTime>0.2</CycleTime><AssayXData Points="25">isCKROjGikRPzYpE1tOKRBvaikSC4IpE6OaKRE/tikS184pEG/qKRIIAi0TwBotEVw2LRLUT
i0QbGotEiiCLRPAmi0RXLYtEvTOLRCQ6i0SKQItE6EaLRE9Ni0S1U4tEJFqLRA==</AssayXData><AssayYData Points="25">Q9WbwOMzoMBme6LAUr+jwFjKpMAywqXAUqymwM9ip8CSEqjAlqaowE0GqcC1bqnAE+ypwHcj
qsCcw6rA5OeqwL4uq8CRmKvAxbOrwDMurMC1NazAY2WswJ3brMDP6qzAlf2swA==</AssayYData></Step><Step><CommonData><SampleLocation>12</SampleLocation><SampleID></SampleID><SampleGroup></SampleGroup><SampleInfo></SampleInfo><SampleRow>F</SampleRow><SamplePlate>1</SamplePlate><WellType>NEUTRALIZATION</WellType><Concentration>-1</Concentration><ConcentrationUnits>µg/ml</ConcentrationUnits><MolarConcentration>-1</MolarConcentration><MolarConcUnits>nM</MolarConcUnits><MolecularWeight>-1</MolecularWeight><Temperature>30</Temperature><StartTime>1415751</StartTime><AssayTime>5</AssayTime></CommonData><FlowRate>1000</FlowRate><StepType>KREGENERATION</StepType><StepName>Regeneration2</StepName><StepStatus>OK</StepStatus><ActualTime>5.00005</ActualTime><CycleTime>0.2</CycleTime><AssayXData Points="25">imCLRPBmi0RPbYtEtXOLRBt6i0SKgItE8IaLRE+Ni0S1k4tEG5qLRIKgi0TopotEkK2LRLWz
i0QkuotEgsCLROjGi0RPzYtEtdOLRBvai0SC4ItE6OaLRFfti0S184tEJPqLRA==</AssayXData><AssayYData Points="25">HtS3vkdJpr4aF5W+uF+BvscJcL6mNli+XXxGvvnTOb6M0Su+HFQkvk4CF75kbQ6+RekCvmkN
Ab5fHvC9/uHkvekT1b1HjMm90SrHvb2Dub3ea6e9dxSmvYDhl70wTJm9GGiPvQ==</AssayYData></Step><Step><CommonData><SampleLocation>1</SampleLocation><SampleID></SampleID><SampleGroup></SampleGroup><SampleInfo></SampleInfo><SampleRow>F</SampleRow><SamplePlate>1</SamplePlate><WellType>BUFFER</WellType><Concentration>-1</Concentration><ConcentrationUnits>µg/ml</ConcentrationUnits><MolarConcentration>-1</MolarConcentration><MolarConcUnits>nM</MolarConcUnits><MolecularWeight>-1</MolecularWeight><Temperature>30</Temperature><StartTime>1430655</StartTime><AssayTime>30</AssayTime></CommonData><FlowRate>1000</FlowRate><StepType>BASELINE</StepType><StepName>Baseline2</StepName><StepStatus>OK</StepStatus><ActualTime>30</ActualTime><CycleTime>0.2</CycleTime><AssayXData Points="150">igCMRPkGjERPDYxEvROMRBsajESaIIxE6CaMRFctjES9M4xEGzqMRIJAjETwRoxEV02MRLVT
jEQbWoxEgmCMROhmjERPbYxEtXOMRBt6jESCgIxE8IaMRE+NjES1k4xEJJqMRIqgjETwpoxE
T62MRLWzjEQkuoxEgsCMROjGjERXzYxEtdOMRCTajESC4IxE6OaMRE/tjES184xEG/qMRIIA
jUTwBo1ETw2NRLUTjUQbGo1EgiCNRPAmjURPLY1EtTONRBs6jUSCQI1E6EaNRE9NjUS1U41E
JFqNRIJgjUToZo1ET22NRLVzjUQbeo1EgoCNRDCIjURXjY1EvZONRBuajUSCoI1E6KaNRE+t
jUS1s41EJLqNRILAjUToxo1EV82NRL3TjUQb2o1EguCNROjmjURf7Y1EtfONRCT6jUSCAI5E
8AaORFcNjkS1E45EGxqORIogjkToJo5ETy2ORLUzjkQbOo5EikCOROhGjkRXTY5EtVOORBta
jkSCYI5E6GaORFdtjkS1c45EG3qORIKAjkTwho5EV42ORL2TjkQbmo5EiqCORPCmjkRPrY5E
vbOORBu6jkSKwI5E8MaORFfNjkS9045EJNqORIrgjkTw5o5EV+2ORL3zjkQk+o5EigCPRPAG
j0SQDY9EvROPRCQaj0SKII9E8CaPRFctj0S9M49EJDqPRIpAj0TwRo9EV02PRL1Tj0REWo9E
imCPRPBmj0RXbY9EvXOPRCR6j0SKgI9E8IaPRFeNj0S9k49EJJqPRIqgj0Twpo9EV62PRL2z
j0Qkuo9E</AssayXData><AssayYData Points="150">Z3fxvJXU7rzvp728KWKYvE0xgbyBGFy8REgSvIHMabwNr1a8fUfTuymas7v2eby7cTisu6JQ
A7uPv7m6jWZ0OyuJrzujM307b3sfOzUMpTuoFX879iTRO1ek7TvwEwE8brFAPKN7TTyxJoQ8
rgiTPF6Wezy0UIs8pvSmPDFmmzwAJaU8Qw6zPGq/1TzXaNU8t8fRPEsa3TwV1NU8NRwAPVT2
9TzVbOw8SUoEPU1S/Dzswgc9qe0MPUJr9Twp2gs9SOwMPQVKFD3pfCQ9yN4ZPQuuPT1B7yU9
uTkdPTBSHz2kzCI9p3E4PUUUMz2xoj89AWc+PRyFOz0gsjc9n7s+PZG1SD3sp049ZhdVPXXx
Oz1GnWI97CdaPcMaWT2otlg9gwpePRRlXz2d7Vw9P15ZPbWVeT08SHw93AlbPeMTbD3sB4I9
jzx0PVY+dT1m14M9U1mBPbrChj2RUXw9nQxwPU1KgD0IMoA9NlmGPRI5fD0LYYo92jKDPTfB
kD2ZJIo9k7eLPVppgD2t34w9//SQPcjllz161JA9P72UPelWlT1m9pw9x5+RPeQplz1+jo49
lSiSPfBKmz0i0J098RKZPVB9nz38qaQ9kUCePTfhnz14E549UlKiPdnnoT0gx6I9OwqpPV+h
pj27u609kH+nPXvuqD0a66c9MuCiPX1rrD0m56o97pauPRQypj2sZ649P/OmPTGAtT1o/rA9
0lq1PUSssj0I8bc9OJKwPT8Wtj3iero9HS63PeSitT0L7Lg9cf7CPcmDxT3IZbw93Yq5PT8h
vD3Ndbw9</AssayYData></Step><Step><CommonData><SampleLocation>4</SampleLocation><SampleID>QA013.2 G7/Lmat</SampleID><SampleGroup></SampleGroup><SampleInfo></SampleInfo><SampleRow>F</SampleRow><SamplePlate>1</SamplePlate><WellType>KLOAD</WellType><Concentration>10</Concentration><ConcentrationUnits>µg/ml</ConcentrationUnits><MolarConcentration>-1</MolarConcentration><MolarConcUnits>nM</MolarConcUnits><MolecularWeight>-1</MolecularWeight><Temperature>30</Temperature><StartTime>1467197</StartTime><AssayTime>80</AssayTime></CommonData><FlowRate>1000</FlowRate><StepType>LOADING</StepType><StepName>Loading</StepName><StepStatus>OK</StepStatus><ActualTime>79.999</ActualTime><CycleTime>0.2</CycleTime><AssayXData Points="400">isCPRPDGj0RPzY9EtdOPRBvaj0SC4I9E6OaPRG/tj0S1849EG/qPRIIAkEToBpBETw2QRLUT
kEQbGpBEgiCQROgmkERPLZBEvTOQRBs6kESjQJBE8EaQRE9NkES1U5BEG1qQRLNgkEToZpBE
T22QRLVzkEQbepBEgoCQROiGkERPjZBEtZOQRBuakESCoJBE6KaQRFetkES1s5BEG7qQRILA
kEToxpBET82QRLXTkEQb2pBEguCQROjmkERX7ZBE3vOQRBv6kESCAJFE6AaRRE8NkUS1E5FE
JBqRRIIgkUToJpFEVy2RRLUzkUQbOpFEikCRRPBGkURPTZFEvVORRCxakUSCYJFE8GaRRE9t
kUS1c5FEG3qRRIKAkUT5hpFET42RRL2TkUQbmpFEiqCRROimkURXrZFEvbORRCS6kUSKwJFE
hMeRRFfNkUS905FEJNqRRJLgkUTw5pFEV+2RRL3zkUQk+pFEigCSRPAGkkRXDZJEvROSRCQa
kkSKIJJE8CaSRFctkkQ4NJJEJDqSRIpAkkTwRpJEV02SRL1TkkQkWpJEimCSRPBmkkRXbZJE
vXOSRDR6kkSKgJJE8IaSRFeNkkS9k5JEJJqSRKugkkTwppJEV62SRL2zkkQkupJEisCSRPDG
kkRXzZJEvdOSRCTakkSK4JJE8OaSRFftkkS985JEJPqSRIoAk0TwBpNEVw2TRLUTk0QbGpNE
iiCTRAknk0RXLZNEvTOTRCQ6k0SKQJNE8EaTRFdNk0S9U5NEJFqTRIpgk0RrZ5NEV22TRCB0
k0QbepNEioCTROiGk0RXjZNEvZOTRE2ak0SCoJNE8KaTRFetk0S1s5NEXbqTRILAk0TwxpNE
V82TRL3Tk0Qk2pNEiuCTROjmk0RX7ZNE1vOTRCT6k0SCAJRE8AaURE8NlES9E5REGxqURIog
lETwJpREVy2URL0zlEQkOpREikCURPBGlERPTZREvVOURCRalESKYJRE8GaURFdtlES9c5RE
JHqURIqAlETwhpREV42URL2TlEQkmpREiqCUROimlERPrZREvbOURCS6lESKwJRE8MaURFfN
lES905REG9qURIrglETo5pRET+2URL3zlEQb+pREigCVRAkHlURXDZVEvROVRCQalUSKIJVE
8CaVRFctlUS9M5VENDqVRJJAlUTwRpVET02VRL1TlUQbWpVEgmCVROhmlURPbZVEtXOVRBt6
lUSCgJVE6IaVRFeNlUS1k5VEG5qVRIKglUTwppVET62VRLWzlUQkupVEisCVRBHHlURPzZVE
vdOVRCTalUSK4JVE6OaVRFftlUS985VEJPqVRIIAlkTwBpZETw2WRLUTlkQkGpZEgiCWROgm
lkRXLZZEtTOWRCQ6lkSCQJZE8EaWRFdNlkS9U5ZEG1qWRIJglkTwZpZEV22WRLVzlkQbepZE
ioCWRPCGlkRPjZZEtZOWRBualkSCoJZE6KaWRE+tlkS1s5ZEJLqWRIrAlkToxpZEV82WRL3T
lkQb2pZEo+CWRPDmlkRP7ZZEtfOWRBv6lkSCAJdE6AaXRE8Nl0S1E5dEGxqXRIIgl0ToJpdE
Ty2XRMUzl0QkOpdEikCXRPBGl0RPTZdEtVOXRBtal0SKYJdE8GaXRFdtl0Tmc5dEJHqXRKuA
l0TohpdEV42XRLWTl0QbmpdEmqCXROiml0RXrZdEtbOXRBu6l0SKwJdE6MaXRE/Nl0S105dE
JNqXRILgl0To5pdET+2XRNbzl0Qb+pdEggCYRPAGmERvDZhEtROYRCQamESKIJhE8CaYRE8t
mES1M5hEGzqYRIJAmEToRphET02YRLVTmEQbWphEgmCYROhmmERPbZhEvXOYRDx6mESCgJhE
6IaYRE+NmES1k5hEG5qYRIKgmETopphET62YRLWzmEQbuphEgsCYRPDGmERXzZhEtdOYRBva
mESC4JhE6OaYRFftmES185hEG/qYRIIAmUToBplEVw2ZRLUTmUQbGplEgiCZROgmmURPLZlE
tTOZRBs6mUSCQJlE6EaZRE9NmUS1U5lEG1qZRIJgmUToZplET22ZRLVzmURdeplEgoCZRPmG
mURPjZlEtZOZRCSamUSKoJlE8KaZRE+tmUS1s5lEG7qZRA==</AssayXData><AssayYData Points="400">8E6JPXKlnD3mwcE9FZ3TPYqn6j2O3f09V3gLPu2qFj4+FCI+FCwpPjaVOj7q9kQ+/fpPPpjX
XD7uBGk+Zf90Pq/zfj7k9YU+6dOLPjgMkD4imJU+j7SbPqBpoz4eXqY+DHarPqIisj4/srY+
rvu8Plzswj5Yusg+62rPPpW+0z4jJdc+bOPcPnS94j7lweY+2/TqPgSD9T6ykfU+iaD8PqQR
AD8MEgM/IUEFP+VwCD/pjAk/rGwMPzPsDj9KQg8/N/oTP5AEFj9Ljxg/sGsZP02tHD8yxB4/
jNEgP2w2Iz8R1SQ/pT8nPwE+KT+52Cs/MqQtP9gWLj+IrDA/iWEzP5/END8zCDY/38I4PyYc
Oz8fhDw/MLA+P6LCQD+4nUI/VKFDP0fFRj+acEc/z25JPyRPSz+G60w/JeJOPxFiUD/VrVE/
74NTP2BvVT/+cFY/uW9YP233WT80NVs/zwxdP9IlXT8Bkl8/00diPx5xYj+H5GQ/I31lPzUM
Zz+r4Wc/qnBqP/7caj8Nc2w/pphuP12mbz+lrm8/iBxzP5L9cj/Tz3I/LYZ1P4gEdj8/4Hc/
io15P+43ej8PLXs/VdJ7P3U9fT8VA34/RLh/P+x8gD95woA/pJSBP3swgj/n5II/FGuDPxuH
hD8cmYM/sEKFP/YEhT/M8oU/JlqGPxpXhj/dyYc/KKCHP0dTiD+XZYg/3DaJP9WYiT+aB4o/
SpiKP6YEiz9keYs/GG2LP5l7jD9/6Yw/0FuNP6I2jT+T9o0/YMaNP1k+jz+DJI8/UdiPP2TF
jz9seJA/GeyQP4rQkT8k2JE/Fx6SP+Jykj89D5M/oyaTP4P3kz+Da5M/Dz2UP4IslD+M4JQ/
tWuVP0LilT+NIJY/O3SWP8eTlj8FEZc/Mb6XP2oZmD/8yZc/TTKYP1YqmD+BR5k/oEuZP7cM
mj+W05k/CamaP/2Rmj8Ds5s/8duaP4b6mz8Sh5w/hIGcP2FrnD+1yJw/pTidP9VQnT9W+J0/
mw+fP55vnj/Zr54/PIufPw9mnz8aKKA/zKWfP7wMoD9a3qA/f5SgP0cxoT9W4KA/GG2hPzxe
oj9CJaI/RXCiP57joj8IWqM/Rz2jP7byoz+wHaQ/L0SkP9+dpD9Hu6Q/47SkP8MlpT8bK6U/
ddSlPywdpj90H6Y/aQ+mPzRBpj/ISKc/60GnP5Wbpz9Giac/9einP8dfqD88Aqk/Ea6oP68M
qT/T9ag/zKCpP05zqD8APqk/0fOpP/Ebqj9Adqo/nVCrPwelqj/cJas/+1WrP9u2qz+DlKs/
SnesP9ggrD901Ks/nQKtP4rPrD+Tb6w/JC+tP01orT/gUK4/ZqatP/yVrT9rba4/rk2uPyUK
rz8fIa8/lfKuPwFlrz9GS68/T7GvP/lrrz+j9a8/C0+wP6BbsD9Jp7E/uFiwP03tsD+perE/
Z2SxP+AnsT9h1bE/PMuxP9KYsT+V2rE/Dn+yPyzesj8qtLI/LpizP6iasz+MfbM/Nh2zP9vI
sz+SiLQ/IqWzP/BLtD+ORLQ/i8e0P76ztD+Bw7Q/zba0PyNDtT9hCLY/2sm1Px2StT/uNbY/
+7u2P5tStj/GarY/m5S3P5YQtz+gO7c/BzW3P1bztz8ySbc/drO3P0Vutz95Q7g/Aj64P7al
uD8N67c/IAq5P29yuD9JmLg/2ky5P89EuT9fQLk/mpa5Pxkouj9N9rk/Duy5P+Fsuj+iMbo/
SrO6PxuKuj9G8bk/MvG6P+atuz9gvLo/a2O7Pz7Luz9wG7s/PGS7P5kovD+9hbs/JH28PxlF
vD/uorw/v5O8PzCnvT8eCb0/HdC8P1vZvT/Mr70/nLC9P41VvT/QYL0/7UO9P9UCvj+IQr4/
rLe+P1q4vj8nfL4/TAK/P4jXvj8TZb8/US+/P5aCvz/ly78/gl6/Pyw/vz9oDsA/PYbAPxOz
wD/WK8A/wyHAP/OGwD+ciMA/U7TAP9szwT8fhME//CbBP7oewT96e8E/UivCPz1twT8Ae8I/
ievBP0+gwj9KL8I/+hrDP6VCwj8tI8I/llbCP5tSwj/Lq8I/fLDCP0OIwj9rP8Q/ZJvDP3lK
wz8jksM/fRzDP1QqxD8lOMQ/nirEP7J8xD/Q88Q/g6XEPw==</AssayYData></Step><Step><CommonData><SampleLocation>1</SampleLocation><SampleID></SampleID><SampleGroup></SampleGroup><SampleInfo></SampleInfo><SampleRow>F</SampleRow><SamplePlate>1</SamplePlate><WellType>BUFFER</WellType><Concentration>-1</Concentration><ConcentrationUnits>µg/ml</ConcentrationUnits><MolarConcentration>-1</MolarConcentration><MolarConcUnits>nM</MolarConcUnits><MolecularWeight>-1</MolecularWeight><Temperature>30</Temperature><StartTime>1553762</StartTime><AssayTime>30</AssayTime></CommonData><FlowRate>1000</FlowRate><StepType>BASELINE</StepType><StepName>Baseline3</StepName><StepStatus>OK</StepStatus><ActualTime>30</ActualTime><CycleTime>0.2</CycleTime><AssayXData Points="150">gcCZROfGmUROzZlErNOZRBvamUSB4JlE3+aZREbtmUSs85lEG/qZRHkAmkTfBppETg2aRLQT
mkQSGppEeSCaROcmmkROLZpEtDOaRBI6mkR5QJpE50aaREZNmkS0U5pEG1qaRIFgmkTnZppE
Rm2aRLRzmkS+eppEeYCaRN+GmkRGjZpEtJOaRBuamkSBoJpE36aaREatmkSss5pEErqaRHnA
mkTfxppERs2aRKzTmkQb2ppEeeCaRN/mmkRG7ZpEtPOaRBL6mkR5AJtE5wabRLgNm0SsE5tE
EhqbRHkgm0TfJptETi2bRLQzm0QSOptEgUCbRN9Gm0ROTZtErFObRBtam0R5YJtE32abREZt
m0Ssc5tEEnqbRHmAm0TfhptETo2bRLSTm0QSmptEeaCbRN+mm0RGrZtErLObRBK6m0SBwJtE
38abREbNm0Ss05tEEtqbRIHgm0Tf5ptERu2bRKzzm0Qj+ptEgQCcRN8GnERGDZxErBOcRBsa
nESBIJxE3yacREYtnES0M5xEEjqcRHlAnETfRpxERk2cRLRTnEQbWpxEeWCcRN9mnERGbZxE
tHOcRBJ6nESBgJxE34acRE6NnES0k5xEG5qcRIGgnETfppxETq2cRLyznEQbupxEssCcRN/G
nEROzZxEtNOcRBLanER54JxE3+acRE7tnESs85xEG/qcRIEAnUTnBp1ERg2dRLQTnUQbGp1E
gSCdROcmnUROLZ1EtDOdRBs6nUSBQJ1E50adRE5NnUS0U51EG1qdRIFgnUTnZp1ETm2dRLxz
nUQbep1E</AssayXData><AssayYData Points="150">NszKPwY4yj8saso/46LKPzjVyj8wuMo/HB/LP0nwyj9U6co/4Q/LP2ADyz8Cq8s/kD/LP+Ow
yz/38Ms/clTLP7spyz8bE8s/JSXLPzPdyj/IPcs/J1nLPw1Wyz/Fw8s//HrLP71vyz8Gncs/
VzHLP6Seyz/qNcs//HPLPxC0yz9iAMs/ojLLPxfzyj9+scs/9t3LPzpeyz8yncs/EcjLP5Wg
yz+7+8s/9InLPwt8zD/4y8s/+PnLPwfcyz+3sMs/1b3LP0x1yz89pcs/EqjLP2bRyz8Omcs/
D+7LPy7zyz+CzMs/CqnLP8aozD+AnMs/kF/LP+1uyz98zcs/n+zLP+joyz/7Acw/aV3LP+6d
yz/aacw/P7rLP4upzD+sMMw/+WvMP/Gwyz8JFcw/Th/MP46uyz+ODcw/R6vLP17gyz8Mo8s/
DjXMPxy8yz/n8ss/BnLMP0qKyz+RqMs/u07MPyxwzD/vDMw/cl7MP+SUzD9G8Ms/wTzMPzD6
yz/HEsw/jITMP/w8zD8Z58s/PyHMPyB5zD/xTsw//3rMP2tLzD9wHMw/VCzMPxyZzD8bCcw/
+0nMP3eyzD9TiMw/YrzLP/q9yz99vcw/km3MPxJwzD/BE8w/xx/MPwlzzD+lEcw/KiHMP5ZI
zD/fXsw/5mvMP0/qyz/nccw/9kvMP+KVzD+Arcw/ifjLPw02zD/ftMw/fx7MPy31yz8fg8w/
ZgfMPwzxzD/EyMs/SI/MP9RJzD+7Psw/vwrNP2uTzD+Xzcw/hTfMP65czD9FnMw/UNrLP7XS
zD+tQcw/</AssayYData></Step><Step><CommonData><SampleLocation>10</SampleLocation><SampleID>BG505 SOSIP</SampleID><SampleGroup></SampleGroup><SampleInfo></SampleInfo><SampleRow>F</SampleRow><SamplePlate>1</SamplePlate><WellType>KSAMPLE</WellType><Concentration>-1</Concentration><ConcentrationUnits>µg/ml</ConcentrationUnits><MolarConcentration>15.63</MolarConcentration><MolarConcUnits>nM</MolarConcUnits><MolecularWeight>-1</MolecularWeight><Temperature>30</Temperature><StartTime>1593096</StartTime><AssayTime>180</AssayTime></CommonData><FlowRate>600</FlowRate><StepType>ASSOC</StepType><StepName>Association</StepName><StepStatus>OK</StepStatus><ActualTime>180</ActualTime><CycleTime>0.2</CycleTime><AssayXData Points="900">gYCdROeGnUROjZ1EtJOdRBuanUR5oJ1E56adREatnUS8s51EG7qdRHnAnUTfxp1ETs2dRLTT
nUQb2p1EgeCdROfmnURe7Z1EtPOdRBL6nUR5AJ5EMQeeRE4NnkSsE55EGxqeRIEgnkTfJp5E
Ti2eRLQznkQSOp5EeUCeROdGnkROTZ5ErFOeRCtankSqYJ5E32aeRE5tnkS0c55EI3qeRHmA
nkTnhp5ETo2eRKyTnkQbmp5EeaCeRN+mnkRGrZ5EtLOeRBK6nkSBwJ5E58aeREbNnkS0055E
G9qeRIHgnkTn5p5ERu2eRLTznkQS+p5EeQCfROcGn0RODZ9ErBOfRBIan0SBIJ9E5yafREYt
n0SsM59EEjqfRIFAn0TnRp9ETk2fRKxTn0QzWp9EeWCfRN9mn0RGbZ9EtHOfRBt6n0SBgJ9E
54afREaNn0S0k59EEpqfRHmgn0Tfpp9ETq2fRKyzn0Qbup9EVsGfROfGn0ROzZ9ErNOfRBLa
n0R54J9E3+afREbtn0Ss859EEvqfRE4BoETfBqBETg2gRLQToEQbGqBEeSCgROcmoERGLaBE
1TOgRBI6oER5QKBE50agRKBNoESsU6BEElqgRIFgoETfZqBETm2gRLRzoEQSeqBEeYCgROeG
oEROjaBEtJOgRBKaoER5oKBE56agREatoES0s6BEErqgRKrAoETnxqBERs2gRLTToEQS2qBE
eeCgRN/moERO7aBEtPOgRBv6oER5AKFE3wahREYNoUSsE6FEGxqhRIEgoUTfJqFEby2hRKwz
oUQSOqFEeUChROdGoURGTaFErFOhRBJaoUR5YKFE32ahREZtoUSsc6FEEnqhRNOAoUTnhqFE
Ro2hRKyToUQSmqFEeaChRN+moURGraFErLOhRDu6oUR5wKFE38ahREbNoUS006FEEtqhRHng
oUTf5qFETu2hRKzzoUQb+qFEeQCiRPAGokRODaJEtBOiRBIaokR5IKJE3yaiREYtokSsM6JE
GzqiRHlAokQIR6JETk2iRKxTokQSWqJEkWCiRN9mokRObaJEvHOiRBJ6okR5gKJE34aiRE6N
okSsk6JEEpqiRIGgokTnpqJETq2iRPS0okQSuqJEgcCiROfGokRGzaJEtNOiRBvaokR54KJE
5+aiRE7tokS086JEG/qiRIEAo0TnBqNETg2jRLQTo0QbGqNEgSCjROcmo0ROLaNEtDOjRDs6
o0TLQKNE50ajRE5No0S0U6NEG1qjRIFgo0TnZqNETm2jRLRzo0QbeqNEgYCjROeGo0ROjaNE
tJOjRBuao0SBoKNE56ajRE6to0S0s6NEG7qjRIHAo0TnxqNETs2jRLTTo0Qb2qNEgeCjROfm
o0RO7aNEaPSjRBv6o0SBAKRE5wakREYNpES0E6REMxqkRIEgpETnJqRETi2kRLQzpEQjOqRE
gUCkROdGpEROTaREtFOkRBtapESBYKRE52akRE5tpES0c6REEnqkRIGApETnhqRETo2kRKyT
pEQbmqREgaCkRPimpEROraRErLOkRBK6pER5wKRE38akRE7NpES006REddqkRHngpETn5qRE
Tu2kRLTzpEQb+qREgQClRN8GpURGDaVE1ROlRBsapUTDIKVE3yalRE4tpUS0M6VEGzqlRIFA
pUTnRqVERk2lRLRTpUQSWqVEgWClROdmpURGbaVEtHOlRBt6pUSBgKVE54alREaNpUSsk6VE
G5qlRIGgpUTnpqVETq2lRLSzpUQbuqVEgcClROfGpURGzaVEtNOlRBvapUR54KVE5+alRHft
pUS086VEG/qlRIEApkTnBqZETg2mRLQTpkQbGqZEgSCmROcmpkRGLaZEtDOmRBs6pkSBQKZE
30amREZNpkS8U6ZEG1qmRIFgpkTnZqZETm2mRLRzpkQbeqZEeYCmROeGpkROjaZEtJOmRBKa
pkSBoKZE56amREatpkS0s6ZEG7qmRIHApkTnxqZERs2mRLTTpkQS2qZEeeCmROfmpkRO7aZE
tPOmRBL6pkS6AKdE3wanRE4Np0SsE6dEGxqnRIEgp0TnJqdERi2nRKwzp0QSOqdEgUCnROdG
p0ROTadErFOnRBtap0SBYKdE52anRE5tp0S0c6dEG3qnRIGAp0TfhqdETo2nRLSTp0QbmqdE
eaCnROemp0RGradEtLOnRBK6p0SBwKdE58anRE7Np0Ss06dEG9qnRHngp0Tf5qdETu2nRKzz
p0Qb+qdEeQCoRN8GqERGDahE/hOoRBIaqESJIKhE5yaoRE4tqES0M6hEGzqoRIFAqETfRqhE
Tk2oRKxTqEQSWqhEeWCoRN9mqERGbahEmnSoRBJ6qER5gKhE34aoREaNqES0k6hEEpqoRIGg
qETnpqhERq2oRKyzqEQSuqhEicCoROfGqEROzahErNOoRBLaqESB4KhE3+aoREbtqESs86hE
I/qoRHkAqUTnBqlERg2pRLQTqUQbGqlEgSCpRN8mqURGLalErDOpRBs6qUSBQKlE30apREZN
qUSsU6lEElqpRHlgqUTfZqlERm2pRKxzqUQbeqlEgYCpRN+GqURGjalEtJOpRBKaqUR5oKlE
c6epREatqUSss6lEErqpRHnAqUTfxqlERs2pRLTTqUQS2qlEeeCpRN/mqURO7alErPOpRBL6
qUSBAKpE3waqRE4NqkS0E6pEEhqqRHkgqkTfJqpERi2qRKwzqkRMOqpEeUCqRN9GqkRGTapE
rFOqRBJaqkR5YKpE52aqREZtqkS0c6pEEnqqRHmAqkTfhqpERo2qRLSTqkQbmqpEeaCqRN+m
qkRGrapEtLOqRFS6qkR5wKpE38aqREbNqkSs06pEG9qqRHngqkTf5qpERu2qRKzzqkQb+qpE
eQCrRN8Gq0RGDatEtBOrRCMaq0SJIKtE3yarRE4tq0SsM6tEEjqrRHlAq0TnRqtEyU2rRLRT
q0QbWqtEgWCrROdmq0RObatEtHOrRBt6q0SBgKtE54arRE6Nq0S0k6tEG5qrRIGgq0TnpqtE
Xq2rRLSzq0QbuqtEgcCrROfGq0ROzatEtNOrRBvaq0SB4KtE5+arRE7tq0S086tEG/qrRIEA
rETwBqxETg2sRLQTrEQbGqxEgSCsROcmrEROLaxEtDOsRBs6rESBQKxE50asRE5NrES0U6xE
bFqsRIFgrETnZqxETm2sRLRzrEQbeqxEgYCsROeGrEROjaxEtJOsRBKarESBoKxE56asREat
rES0s6xEG7qsRHnArETnxqxETs2sRLTTrEQb2qxEgeCsROfmrERO7axEtPOsRBL6rESBAK1E
5watRE4NrUS0E61EGxqtRIEgrUTnJq1ETi2tRLQzrUQbOq1EgUCtROdGrUROTa1E1VOtRBta
rUSBYK1E52atRE5trUSsc61EG3qtRIGArUTnhq1ETo2tRLSTrUQbmq1EgaCtRN+mrUROra1E
tLOtRBu6rUR5wK1E58atREbNrUSs061EG9qtRJrgrUTn5q1ERu2tRLTzrUQS+q1EeQCuRN8G
rkRGDa5EtBOuRBIarkSBIK5E3yauRE4trkQ3NK5EGzquRHlArkTfRq5Eb02uRKxTrkQbWq5E
eWCuRN9mrkROba5EtHOuRBJ6rkQEga5E34auRE6NrkSsk65EG5quRHmgrkTfpq5ETq2uRKyz
rkQbuq5EgcCuROfGrkRGza5EtNOuRBLarkSB4K5E5+auREbtrkS8865EEvquRHkAr0TfBq9E
Rg2vRLQTr0QSGq9EgSCvRN8mr0ROLa9EtDOvRBI6r0R5QK9EMUevREZNr0SsU69EG1qvRIFg
r0TnZq9ETm2vRLRzr0QSeq9EgYCvRN+Gr0RGja9ErJOvRBKar0R5oK9E36avREatr0QvtK9E
ErqvRHnAr0Tnxq9ETs2vRKzTr0Qb2q9EeeCvROfmr0RO7a9EtPOvRCv6r0R5ALBE5wawREYN
sESsE7BEEhqwRHkgsETnJrBETi2wRLQzsEQSOrBEgUCwRN9GsERGTbBEtFOwRBJasER5YLBE
52awREZtsESsc7BEG3qwRHmAsETnhrBERo2wRKyTsEQSmrBEeaCwRBinsERGrbBEtLOwRBu6
sESBwLBE58awREbNsESs07BEEtqwRIHgsERi57BETu2wRKzzsEQS+rBEeQCxRN8GsURODbFE
rBOxRBsasUR5ILFE3yaxREYtsUSsM7FEEjqxRIFAsUTfRrFETk2xRLRTsUQSWrFEeWCxROdm
sURGbbFEtHOxRBt6sUR5gLFE34axRE6NsUS0k7FEEpqxRIGgsUTnprFERq2xRLSzsUQburFE
icCxRPjGsURGzbFEtNOxRKbasUR54LFE3+axREbtsUSs87FEEvqxRHkAskTfBrJERg2yRKwT
skQSGrJEeSCyRN8mskRGLbJErDOyRBI6skR5QLJE30ayRE5NskSsU7JEG1qyRJFgskTfZrJE
Tm2yRKxzskQSerJEeYCyRN+GskRGjbJErJOyRBKaskR5oLJE36ayRE6tskSss7JEG7qyRHnA
skTfxrJERs2yRKzTskQS2rJEeeCyROfmskTZ7bJErPOyRBL6skSBALNE3wazREYNs0SsE7NE
EhqzRIEgs0TfJrNERi2zRLQzs0QSOrNEgUCzRN9Gs0RGTbNErFOzRBtas0R5YLNE32azRE5t
s0Ssc7NEG3qzRHmAs0TnhrNETo2zRLSTs0QSmrNEiaCzROems0ROrbNEtLOzRBu6s0SBwLNE
58azRE7Ns0S007NEG9qzRIHgs0Tn5rNETu2zRLTzs0Qb+rNE</AssayXData><AssayYData Points="900">gJDJPwhgyj9Q38k/Gu7KP4BNyj/ihco/1VLKP94uyj/b5so/aFDKP8Ulyj863co/x7rKP5gW
yz+3Ics/F5vKP8lbyj/QK8o/VzXLP1aMyj/Hj8o/H2PKP5Dsyj/MWco/9dnKP+fiyj/Ziso/
3o7LP2Vkyz9o9so/vtnKP4Cryz+0u8s/gXnLP5k7yz9gkss//1HLP7g7yz+vGcs/xEbLP4BS
yz8pjcs/JofLP3zAyj+kdMs/ygPMP6kJyz/QAsw/HXTLP6JSyz/k/8s/2F7LP6jfyz/9Y8s/
mPnLP3rFyz9Mmcs/VbLLP/Hfyz8eucs/l/7LP7WTyz8do8s/hDfLP9AkzD/MGsw/eL7LP7Cy
yz/67ss/XwzMPy9vyz8jzss/MuHLPwreyz/P2ss/xZLLPx41zD/AUss/LgjMP9HGyz/ojMs/
ftvLP6fzyz+jjcw/g7fLP8htzD/6fcs/tc/LP3EuzD8M68s/Xd3LP+I5zD84Zsw/k03MP3df
zD8iw8s/punMPytOzD+0mMw/dcPLP299zD+f8Mw//CfMP5V0zD99FMw/1xbMP4KIzD9R3Ms/
kBzNP9N9zD//wcw/da7MP0hJzD9sicw/uRPMP1NezD/obcw/TpvMP9/GzD9HWMw/xJXMP+Zo
zD+S+8w/ksnMP25ezD9S/Mw/vLfMP6/IzD+xPcw/WJbMPx/ZzD8z2cw/4CrNP7rmzD+sCc0/
YVrMPyDUzD9oUM0/9kvNP+odzT/b8sw/XTLNP+62zD9kgsw/P+HMP2zjzT8Yj8w/ysLMP1UM
zT+K/8w/Lb7MP0hIzT8Z2sw/GrjMP36azD9ML80/C8DMP/ItzT9oC80/vNzMP9fQzD+o98w/
2hLNP9qfzD8iJ80/7kbNPwP8zD+pTs0/o9bNP/F7zT8usc0/q7/MP3nOzT9DOM0/8x3MP9xq
zT/e1cw/XovNP9lCzT/Olc0/hynNPwFwzT9alM0/c6XNP5ZWzT9TuM0/aNTNPxVhzT90xM0/
NIDNP5RqzT/Vqc0/L0LNP8e4zT83Uc0/YqLNP0yszT9sHM4/B67NP2OYzT8xL80/DszNPy+I
zT9nTc0/Sm7NPwhNzT8NDs0/TFzNP4DFzT9dJM4/vFXNP7a9zT/was0/KJbNP3GSzj9upM0/
qPLNPz+9zT/qcM4/DlDOP+CHzj8loM0/UXfOP1K8zT9Z4s0/Gs3NPyDpzT9JD84/K+fNPxBK
zj+Q/c0/FZXNP3pjzj8Lws0/tDvOP181zj8EgM0/BVXOP4OdzT8WK84/Iz7OPzHZzT/GKc4/
nx7OP/Pbzj+MMs4/CMHOP8NEzj/QCc4/GWLOP11uzj+peM4/yw3OP68vzj+oH84/hRvOP89X
zj/b+M0/F3jOP4iTzj9XGs4/zG3OP0tMzj+ITM4/IIXOP0Xezj88U84/OtbOPwuXzj+v984/
oF/OP++Tzj+9e84/CV/OP+lZzj8XW84/8KbOP+nVzj/eRM4/+U/OP7C9zj/Mgs4/z0nOPyaU
zj/Zac4/GPTOP3KJzj/2PM8/WC7PP1Suzj/3ts4/I1rOP3Gyzj+ajs4/t7vOP5+fzj+Wr84/
3vbOP1pKzz9u+M4/Q2zPP5lZzj/+yM4/PjfPP1D+zj+e9M4/HUnPP9vNzj/i3s4/QN7OP8lK
zj+gDs8/N6zOP3T5zj+5rc8/14fOP106zz8XUs8//fXOP4Qizz/Q9c4/P97OP+Pfzj/ae88/
PGrPP+zbzz+flM4/zkvPP/0Qzz+2V88/0jLPP1V9zz93cs8/9TLPP0RAzz9WS88/olrPPxgn
zz+1R88/YEfPP9Rnzz8Xf88/n1XPP9obzz/ZE88/UE3PP2qQzz/1WM8/6pbPP+JPzz9cBc8/
oeHPP4mwzj+Vbc8/i+3OPyYz0D+Coc8/+ofPP9WYzz9cVs8/mT3PP04Szz9xec8//R/PP+qQ
zz8h4M8/YLPPP2ZAzz/sH9A/sZvPP1+Mzz9dZs8/rWTPP4YBzz9yGtA/XhrQP/Uizz/aes8/
1HzPP8KPzz95YNA/EtTPP8nBzz93Fs8/wYPPP9Y20D8JYc8/fLjPP/Dczz9nSM8/at3PP+3B
zz8Ih88/0ovPP/8F0D+LLtA/nyrQP4NA0D8k7s4/tQPQP13tzz+yw88/IefPPxt3zz8ZVs8/
lg/QPw19zz9Msc8/PpHPPxd9zz8Mjc8/ndfPPwJd0D+Ulc8/BjrQP5Ij0D8k088/UgrQP5HC
0D+LStA/VbnQP54S0D/LT9A/f/PPPwss0D9vo88/mUXQP23dzz+CK9A/F/bPPxzYzz/mH9A/
o6fQP7D+zz/uedA/8JnPP1Vk0D+gXtA/JEvQP7e7zz/EYtA/8szPPzmk0D++idA/tlbQP5yQ
zz+JLNA/gTzQP6ke0D8619A/WQ3QP8k20D+4SNA/AdDPP0Sc0D/yHdA/yjPQP2lX0D+9eNA/
9YXQPyQN0D9wodA/NtvQP3p/0D+8K9A/6grQP/8X0D+tQ9A/d57QP+lJ0D9+9dA/Ni3RP3kg
0D+hO9A/YZ3QPx3Yzz+bW9A/ZnPQPwBE0D8PZ9A/55LQP+Id0D9kAdE/1RzQPxO80D8padA/
oS7RP44e0D/aC9A/jq/QPzhX0D98xNA/F//QPzi00D+g89A/o97QPypl0D9Q4tA/f4XQP8Ao
0D+839A/bE3RPwnN0D/599A/GyrRP2wV0T9lUNA/cOPQPxJA0D/2QNE/19bQP1bu0D816tA/
ct/QP/nV0D8JJ9E/FgfRP5Yy0D/4vNA/W2zQP7XS0D+x8tA/5z/RP+2/0D+M/9A/KqrQP65f
0D/eMtE/6LfQP+620D/l9dA/acnQP+Ew0T/UY9A/nLrQPzh60T/4qtA/t2PRP8JT0D9OrdA/
ccrQP6Pe0D8aaNE/y/TQP+wM0T+nO9E/g5rQP7hX0T/Po9A/sinRP5XE0D9e1NA/W8fQP434
0D+dmdA/AhvRP+RV0T+rE9E/Yb7QP0L30D9X6dA/oyrRPxqK0T+RKtE/IA7RPwL70D9R49A/
/XPRP+lV0T+XltE/eD/RP27b0T/1AdE/0pPRP4+t0T+tj9E/M1TRPxN90T9OZdE/5KXRPyHw
0D9EPNE/FLLRP5XE0T9S0dE/F+HQPx2H0T8S3tE/o0nRP64s0T/FJNE/pgfRP3hq0T9PtNA/
kHnRP2HE0D+lP9E/HJXRP+i20T82ltE/PjbRP7BB0T+pqdE/PlzRPyHU0T8rt9E/AO/RP/nl
0D/huNE/wNDRP9Su0T+mP9I/RTDSP4DT0T+hV9E/0zPRP+mP0T/rbNE/qnfRP/Al0T8mDdI/
fHrRP+nF0T9LvdE/cCDSP2Wq0T8Lh9E/mLDRP+550T+XotE/AVfRPzV80T9I1NE/rG7SPyTQ
0T+0NdI/4LTRP0ql0T8sOtE/Z9zRP1xb0T+xCtI/LmDRP1nO0T9K9NE/QZjRP4fv0T8pj9E/
8F7RP0KK0T/GANI/8v/RP71X0T+cAdI/6obSPwke0j8i9tE/5PfRP2O70T+nANI/uI3RPwnP
0T83LdI/x5DRP4dx0T+M3NE/T23RP9oe0j+on9I/8sPRP31G0j/zItI/jCDSP17K0T94z9E/
1bzRP74S0j+KOtI/lFTSP2nA0T9yytE/kErRP6Uq0j+bBtM/xnTSP+vl0T8ILNI/tivSP42r
0T9NhtE/63/SP0M70j9P+tE/ylzSP5S+0T92fNI/T/nRPzg/0j/+xNE//P/RP1v30T+mjdI/
0a/RPyo60j+QNNI//W3SPwrM0T+pHtI/N4vSP3kl0j+RY9I/xsnSP9Bk0j/bZ9I/x5bSPwkK
0j/9j9I/KFPSPwz00T+nXtI/svnRP9og0j9dttI/xiLSPxh50j/TytI/0TnSPyuP0j+6y9I/
eVbSP/rA0T8iQ9I/dsXSPwx+0j8WStI/BJXSP7jv0j/HZdI//I3SP7ry0T/NU9E/CdvSP4oO
0j/OF9M/lgDTPyFb0j+Gc9I/qGXSPyGd0j9Ee9I/5XHSPx0p0j+L19I//0rTPxW90j+DQdI/
PizSP0BF0z8j0dI/DODSPxYD0z9LitI/4pHSPxL/0j+KDNM/WCPTPyHs0j+xnNI/1izSP+r6
0j+swtI/1DzSP03H0j9+t9I/+JTSP/HR0j8Cn9I/idrSP4FW0z91x9I/71nTP6Qm0z91+tI/
gzHSP+9B0j/t9NI/G8jSP4G80j/Ac9I/cgLTP/Uv0z/edNM/rNvSP5Bg0j/tJ9M/lfnSP1OF
0z+zL9M/IYvSP1FW0z+0r9I/257SPwMs0z8uANM/N53SP7EH0z/D1dI/CNLSP2ZZ0z8pJNM/
N1jSP4dM0z/twdI/flTTPzyi0j+L1NI/VhjTPxo60z/AhdM/Y6nSP9dZ0z+U3tI/0RzTP+Zt
0z8nCtM/QwXTP4350j8b/dI/U2LTPx4+0z//CNM/WMrSP8pa0z/JW9I/EkrTPz8Q0z8U79I/
KjvTP1HC0z9Q0NI/j/jSP3A30z/PmtM/pXXTP9j40j81htM/QATTPxVQ0z+GAdM/zT/TP+Aw
0z+HSNM/GpfSP5Zh0z+Z09I/j03TP81m0z97MdM/d9DSP1RF0z8C8tI/bZnTP3Y60z8Oq9M/
L5LTPw160z9JrNI/jIPTP/c50z9SZdM/8XDTP/sH0z8P5NM/XunTP3tn0z8DSNM/843TPy/Q
0z+wHtM/E5zTP4A/1D9cf9M/rmjTP2lT0z9mx9M/pFDTP9Sf0z/8v9M/LmbTP+oZ0z9fNdQ/
CZbTP6cp0z/6R9M/LQDTP19Q0z/UhtM/t0fTP42d0z+MKdM/</AssayYData></Step><Step><CommonData><SampleLocation>1</SampleLocation><SampleID></SampleID><SampleGroup></SampleGroup><SampleInfo></SampleInfo><SampleRow>F</SampleRow><SamplePlate>1</SamplePlate><WellType>BUFFER</WellType><Concentration>-1</Concentration><ConcentrationUnits>µg/ml</ConcentrationUnits><MolarConcentration>-1</MolarConcentration><MolarConcUnits>nM</MolarConcUnits><MolecularWeight>-1</MolecularWeight><Temperature>30</Temperature><StartTime>1782023</StartTime><AssayTime>180</AssayTime></CommonData><FlowRate>600</FlowRate><StepType>DISASSOC</StepType><StepName>Dissociation</StepName><StepStatus>OK</StepStatus><ActualTime>180</ActualTime><CycleTime>0.2</CycleTime><AssayXData Points="900">gQC0RN8GtERGDbRE5RO0RBIatESBILRE8Ca0REYttETVM7REGzq0RIFAtETnRrRERk20RKxT
tEQbWrREeWC0ROdmtERObbRErHO0RBJ6tESBgLRE34a0REaNtESsk7REEpq0RKqgtETfprRE
Tq20RKyztEQSurREgcC0RN/GtEROzbRErNO0RBvatESB4LRE3+a0REbttESs87REG/q0RHkA
tUQQB7VERg21RKwTtUQSGrVEeSC1ROcmtURGLbVEtDO1RBI6tUSBQLVEGUe1RE5NtUSsU7VE
G1q1RHlgtUTfZrVERm21RKxztUQSerVEgYC1RN+GtUROjbVErJO1RESatUR5oLVE56a1REat
tUSss7VEErq1RHnAtUTfxrVERs21RKzTtUQS2rVEeeC1RN/mtURO7bVErPO1RBv6tUR5ALZE
3wa2REYNtkSsE7ZEEhq2RHkgtkTfJrZETi22RLQztkQSOrZEgUC2RN9GtkRGTbZErFO2RBJa
tkSBYLZE32a2REZttkSsc7ZEG3q2RHmAtkTnhrZERo22RKyTtkQbmrZEeaC2RN+mtkRGrbZE
rLO2RBK6tkR5wLZE38a2REbNtkSs07ZEEtq2RHngtkTf5rZERu22RKzztkQS+rZEgQC3RN8G
t0RGDbdErBO3RBIat0R5ILdE3ya3REYtt0SsM7dEEjq3RHlAt0TfRrdERk23RKxTt0QSWrdE
eWC3RN9mt0RGbbdEtHO3RBJ6t0R5gLdE34a3REaNt0Ssk7dEEpq3RHmgt0T+p7dERq23RKyz
t0QSurdEecC3ROfGt0RGzbdEtNO3RBvat0R54LdE3+a3REbtt0S087dEG/q3RIEAuETnBrhE
Tg24RLQTuEQbGrhEgSC4ROcmuEROLbhEtDO4RBs6uESBQLhE50a4RE5NuES0U7hEG1q4RIFg
uETnZrhETm24RLRzuEQberhEmoC4ROeGuEROjbhEtJO4RBuauESBoLhE56a4REatuES0s7hE
G7q4RLLAuETnxrhETs24RLTTuEQb2rhEgeC4ROfmuERO7bhEtPO4RBv6uESBALlE5wa5RE4N
uUTFE7lEGxq5RIEguUTnJrlETi25RKwzuUQbOrlEgUC5ROdGuUROTblEtFO5RBtauUSBYLlE
52a5RE5tuUS0c7lEEnq5RKqAuUTnhrlERo25RLSTuUQbmrlEgaC5ROemuURGrblEtLO5RBu6
uUSBwLlE58a5REbNuUS007lEG9q5RIHguUTn5rlETu25RLTzuUQS+rlEgQC6RN8GukRGDbpE
tBO6RBsaukSBILpE9ie6REYtukTdM7pEGzq6RIFAukTnRrpETk26RLRTukQbWrpEgWC6ROdm
ukRGbbpEtHO6RBJ6ukR5gLpE34a6REaNukS0k7pEEpq6RIGgukTfprpETq26RLSzukQburpE
ecC6RN/GukROzbpEtNO6RBvaukSB4LpE5+a6REbtukS087pEEvq6RIEAu0TfBrtETg27RLQT
u0QbGrtEgSC7RN8mu0RGLbtErDO7RBs6u0SBQLtE50a7RE5Nu0Q3VLtEG1q7RHlgu0TnZrtE
Rm27RKxzu0QSertEeYC7ROeGu0RGjbtEtJO7RBuau0SBoLtE56a7RMCtu0S0s7tEErq7RIHA
u0TnxrtETs27RKzTu0Qb2rtEeeC7RN/mu0RG7btErPO7RBv6u0R5ALxE3wa8RE4NvES0E7xE
Ehq8RIEgvETnJrxETi28RLQzvEQSOrxEeUC8RN9GvEROTbxErFO8RBtavESBYLxE32a8REZt
vES0c7xEEnq8RImAvETnhrxETo28RKyTvEQSmrxEeaC8RN+mvEROrbxErLO8RBu6vER5wLxE
38a8RE7NvESs07xEEtq8RHngvETn5rxERu28RLTzvEQS+rxEeQC9ROcGvURGDb1ErBO9RBIa
vUR5IL1E3ya9REYtvUSsM71EGzq9RIFAvUTnRr1EXE69RKxTvUQSWr1EeWC9RPhmvURObb1E
rHO9RBJ6vUR5gL1E34a9REaNvUSsk71EG5q9RHmgvUTfpr1ERq29RKyzvUQbur1EecC9RN/G
vURGzb1ErNO9RBLavUR54L1E5+a9REbtvUSs871EG/q9RHkAvkTfBr5ETg2+RKwTvkQbGr5E
eSC+RN8mvkRGLb5EtDO+RBI6vkR5QL5E30a+REZNvkS0U75EElq+RIFgvkTfZr5ERm2+RKxz
vkQber5EeYC+RN+GvkROjb5EtJO+RBKavkSBoL5E36a+REatvkSss75EErq+RIHAvkTnxr5E
Rs2+RN3TvkQS2r5EeeC+ROfmvkRG7b5ErPO+RBL6vkSBAL9E3wa/REYNv0SsE79EEhq/RHkg
v0TfJr9ERi2/RLQzv0QSOr9Eh0G/RN9Gv0RGTb9ErFO/RBJav0R5YL9E52a/REZtv0S0c79E
Enq/RIGAv0Tfhr9ETo2/RKyTv0QSmr9EeaC/ROemv0RGrb9ErLO/RBK6v0R5wL9E38a/RHfN
v0Ss079EG9q/RHngv0Tw5r9ETu2/RLTzv0Qb+r9EeQDARPAGwERODcBEtBPARBIawER5IMBE
5ybARFYtwES0M8BEGzrARIFAwETnRsBETk3ARLRTwEQbWsBEgWDAROdmwERObcBEtHPARBt6
wESBgMBE54bARE6NwES0k8BEG5rARIGgwETnpsBETq3ARLSzwEQbusBEgcDAROfGwEROzcBE
tNPARBvawESB4MBE5+bARE7twES088BEG/rARIEAwUTnBsFETg3BRLQTwUQbGsFEgSDBROcm
wUROLcFEtDPBRBs6wUSBQMFE50bBRE5NwUS0U8FEG1rBRIFgwUTfZsFEf23BRKxzwUQSesFE
gYDBROeGwUROjcFEtJPBRBKawUSBoMFE56bBRE6twUS0s8FEG7rBRIHAwUTfxsFETs3BRLTT
wUQb2sFEgeDBRN/mwURO7cFEtPPBRBv6wUSBAMJE5wbCRE4NwkSsE8JEGxrCRIEgwkTnJsJE
dy3CRLQzwkQbOsJEgUDCROdGwkRGTcJErFPCRBJawkSBYMJE52bCRE5twkS0c8JEG3rCRIGA
wkTnhsJETo3CRLSTwkQSmsJEgaDCRN+mwkROrcJEtLPCRDu6wkSBwMJE58bCRE7NwkS008JE
G9rCRIHgwkTf5sJEXu3CRLTzwkQb+sJEeQDDROcGw0QCDsNErBPDRBIaw0SBIMNEECfDRE4t
w0SsM8NEEjrDRHlAw0TnRsNETk3DRLRTw0QbWsNEgWDDROdmw0RGbcNEtHPDRBJ6w0SBgMNE
34bDRE6Nw0Ssk8NEG5rDRIGgw0TnpsNEVq3DRKyzw0QbusNEgcDDRN/Gw0RGzcNEtNPDRBva
w0R54MNE3+bDREbtw0Ss88NEEvrDRIEAxETnBsRETg3ERLQTxEQbGsREiSDEROcmxEROLcRE
tDPERBI6xER5QMRE30bERE5NxES0U8REElrERHlgxETnZsRERm3ERLRzxEQbesREeYDEROeG
xERGjcREtJPERBuaxER5oMRE8KbEREatxES0s8REG7rERHnAxETfxsRERs3ERLTTxEQb2sRE
geDERN/mxERG7cRErPPERBv6xER5AMVE3wbFREYNxUS0E8VEEhrFRIEgxUTfJsVETi3FRLQz
xUQbOsVEeUDFROdGxUROTcVErFPFRBtaxUR5YMVE52bFRE5txUS0c8VEG3rFRHmAxUTfhsVE
Ro3FRKyTxUQSmsVEeaDFRN+mxURGrcVEtLPFRBK6xUSBwMVE38bFREbNxUS008VEG9rFRHng
xUTf5sVERu3FRLTzxUQS+sVEeQDGRN8GxkRODcZE1RPGRBIaxkR5IMZE3ybGRE4txkSsM8ZE
EjrGRHlAxkTfRsZERk3GRKxTxkQSWsZEeWDGRDlnxkRGbcZEtHPGRBJ6xkSBgMZE34bGREaN
xkSsk8ZEG5rGRHmgxkTfpsZETq3GRLSzxkQbusZEgcDGRN/GxkRGzcZErNPGRBLaxkR54MZE
3+bGREbtxkS088ZEEvrGRHkAx0TfBsdETg3HRLQTx0QSGsdEeSDHRN8mx0RGLcdErDPHRBI6
x0R5QMdE+EbHREZNx0SsU8dEElrHRHlgx0TfZsdERm3HRKxzx0QSesdEeYDHRN+Gx0RGjcdE
rJPHRBKax0R5oMdE36bHREatx0Sss8dEErrHRHnAx0TfxsdERs3HRKzTx0QS2sdEeeDHRN/m
x0RG7cdEtPPHRCP6x0SBAMhE3wbIREYNyES0E8hEGxrIRIEgyETfJshETi3IRKwzyEQSOshE
gUDIROdGyERGTchEtFPIRBtayER5YMhE52bIREZtyESsc8hEG3rIRIGAyETnhshETo3IRLyT
yEQbmshEgaDIROemyEROrchEtLPIRBu6yESBwMhE58bIRE7NyES008hEG9rIRIHgyETn5shE
Tu3IRLTzyEQb+shEgQDJROcGyURODclEtBPJRBsayUTCIMlE5ybJRE4tyUS0M8lEGzrJRIFA
yUTnRslETk3JRLRTyUQbWslEgWDJROdmyURvbclErHPJRBt6yUSqgMlEOYfJRF6NyUS0k8lE
G5rJRHmgyUTnpslETq3JRLSzyUQbuslEgcDJROfGyUROzclEtNPJRDvayUSB4MlE5+bJRE7t
yUS088lEG/rJRIEAykTnBspERg3KRKwTykQbGspEgSDKROcmykROLcpEtDPKRBI6ykR5QMpE
30bKRE5NykS0U8pEG1rKRIFgykTnZspERm3KRLRzykQbespE</AssayXData><AssayYData Points="900">QWrTP17b0z/159Q/EH/UP7/b1D+4XNQ/QOHUPwws1T+XD9U/LcjUPxie1T9CudQ/y9jUP95Q
1T8RA9U/dhLVP2YP1T8JJdU/QoLVP8CZ1T/ot9U/VE/VP0Uv1T9POdU/bkPVP7qB1T+xfdU/
jrbVP3DF1T9d7tU/M17VP/Ak1T8goNU/fcDUPxfc1T/VrdQ/5UvVP3hp1T8kL9U/8FHVP+t4
1T+octQ/EF7VP5ye1T/4fNU/r+nVPzud1T9VGdY/eVnVP4T91D/GLtU/IG3VP0JC1T9CctU/
HjXVP6+a1T/cSdU/KKjVP3Om1T+VR9U/gX/VP2dm1T9OOtU/1MHVP2/a1D/kMdU/5PHVP71C
1T8LkNU/9QHVP0L/1T9HKtU/SmfVP1sF1T/SKdU//1HVP5v/1D9qmtU/zHXVP9Sv1T8pH9U/
ifXVP/yT1T+Ch9U/ZJjVP5ms1T+Kj9U/2RnVP0NK1T9FoNU/ofzVP1Nr1T9qe9U/PhbVPwR9
1T8c4tU/ypjVP9SH1T+u3tU/v0jVP5B+1T/ffNU/ApnVPzz71T+EZNU/HUfVP6vl1T/w9NQ/
uy/VP7FA1T8pjtU/DoTVP7IZ1j+Xi9U/ZEHVP6WJ1T8EktU/eUbVP6I01j9Nk9U/ngvWP8kM
1j+ayNU/UfLVP7/S1T+Wl9U/F/LVP6Zi1T8Ph9U/I1HVP4WR1T8949U/Zq3VP9KA1T+BVtU/
64XVP3Hk1T+SgdU/DI3VPzSL1T+NP9U/D7rVP4OX1T9tbdU/IoHVP/ZK1T8lJ9U/LYDVP/Nz
1T/Kz9U/GGHVP7XN1T9JjdU/mcTVPxRl1T+YftU/QVXVPyPJ1T86HtU/n0HVP57H1T9ZAdY/
i6vVP8mi1T9XatU/4THVPyVU1T+9x9U/CZjVP8u21T/nLNU/vtnVP4Ne1T/Ss9U/IbHVP2e/
1T82x9U/F9fVP2gc1j8YYNU/6ovVP6mm1T+lZtU/uADWP2uu1T/GINU/XmLVP5lX1T9gf9U/
iOnUPzOy1T9xLtU/8WbVPzVN1T/+PtY/+XLVPwG71T9eddU/0tjVP+KI1T+O8dQ/U0bWP7VL
1T9zm9U/nsrVP5uV1T9rl9U/sqzVP5eP1T8x7NU/6HDVP/Ej1T+UVdU/VInVP56g1T9p5dU/
9VLVP6zc1T92ZtU/GpXVP8fY1T/97dU/c2/WP2wf1T9dsNU/9tjVP45t1T/VQtU/bOPVPwDl
1T/K4tU/l8DVPx/21T/Zx9U/g5DVP+RN1T8/oNU/ms7VP9681T+MgNU/RJHVPy+/1T8iP9Y/
ZFbWP98m1T/cDdY/h4bVP0vn1T9Pj9U/kLLVP8nx1T+ZVtU/udjVP4wn1j9ZSNY/YezVPxZ5
1j+ixdU/YHPVP1hX1T8K3NU/IAXWPxJt1T+rttU/rybWP9dZ1T9ifNU/KzjWPwmK1T+0I9Y/
uLzVP52M1T9D6dU/jKLVP6Xp1T+bWNU/jYrVP3o41j8MN9Y/S1/VP+E81T85ctU/DGHVP9+N
1T91ItY/eqvVP/Jk1j+ojtU/74zVP95W1T9YvdU/LNzVP1Zz1T8I3tU/nDbWP4jP1T+NBtY/
6cDVPyt/1T83aNY/dULWPzEy1j+uStY/IgfWP7H11T9PK9Y//pfVP1hB1j/a9dU/06rVPw1+
1T/ujdU/fqzVP2ll1j+H+NU/M7fVPx971T9BrtU/Ys/VPzae1T+wptU/jPrVPwnA1T+DaNU/
1y7VP7Jc1T9t9NU/xqXVP4oe1j8rMdY/6vPVP9bc1T+tKdY/g9XVP63S1T+WC9Y/3PzVP/9v
1j8ekdU/hArWP5ry1T9J9NU//ozVP90k1j9oH9Y/Eb7VPzH31T8tVNY/MKjVPzhW1j/R7tU/
KaTVPy561j9zndU/zeHVPwvV1T8VkNY/ZXXVP+dK1j+5y9U/JerVP/CF1j/NEtY/XPPVPx+O
1T/jqNU/Ap3WPxz71T9v4NU/67fVP2Z01T8NrNU/DhLWP7/B1T+BjNY/hjnWP+sd1j9pA9Y/
cMnWP2A31j+F19Y/LH3VP3jx1T+TFdY/PlLWP8lI1j/Dn9U/DN7VP3YI1z+AXdY/7aPWPzP6
1T+hotY/PWPWP4GU1j/9C9Y/lI3WP5X01T/1KtY/yOrVP+SN1j+3bNY/CEbWP6fs1T8VQ9Y/
P/bVPzQJ1j+OPtY/UVzWP0Oq1j97cNY/Q+rVP1e41T/1gdY/pJDWP0K11j90x9U/uirWP4HP
1j/aU9Y/JlrWPzbP1T8ePdY/NDPXPzZ91j9JxtU/UaTWP6Au1j+J+dY/ikLWPzlw1j+fa9Y/
bgPWP4rq1T/zXNY/nhLWP3ka1j8L8NY/ZRrXP/WG1j/qydU/iH/WP+2S1j8I59U/RmnWP4Ys
1j9tsdY/GgTXP1Ko1j+fztY/EF/WP26Y1j8uwNY/EtzVP05E1j+5itY/Z3PWPzj+1T+MCtY/
xvzVP/hG1j85aNY/sFPWPz6o1j+quNY/wvbWP9JX1j/mzNY/6YDWP9AY1j9CTtY/09bWP5Uz
1z9znNY/N1rWP2Ra1j9vP9Y/LuLWPxLB1j/GkdY/3SzWP7kj1z9Ju9Y/SPrVP+/K1j9TjdY/
g/fVP/Q/1j+YftY//yvXP2S/1j+c4tY/BWfWP2iz1j/qqNY/Vh/XP9Xc1j/btNY/KvLWP23l
1j8P5dY/kd/WP1cE1z/+M9c/CUnWP7KO1j8K/tY/ZgPXP64F1z8/7tY/1ArXP0SK1j8czdY/
9YjWP0E61j+OH9c/xQPXP5Kj1j8A6dY/rafWP8mC1j+JAdc/dffWP4oe1z+V49U/UPHWP+Gq
1j8hh9Y/WevWP8G+1j+ZX9c/pMbWP1uf1j8IRNc/5GHWPwGd1j86qNY/RdrWP4IO1z+N7tY/
hBbXP3KB1j9m7NY/Z2/XP+ef1j/479Y/ECfXPxAi1z/fpNY/jHvWPzA+1z/0Btc/Ti7XP1C0
1j+B99Y/yNrWP4c91j89U9c/9tzWP7Oi1j/o3dY/Y5zWP07N1j+NY9Y/B4DWP4m21j+HI9c/
eqzWP7yw1j/YUNc/5XDWP4l21z8v3NY/bTHXP8FC1z81GNc/uj7XP66B1j/qetc/4+PWP5AC
1z/qjtc/Pj7XP3Am1z+eS9c/tu3WP8ns1j97W9c/bwnXP+7I1j8WPdc/VQzXP/Og1j+S7NY/
XxbXP/U/1z8LmNY/JePWPxI91z/+Vtc/monWPxUI1z/b/NY/PRTXP6XZ1j+nUtc/sLvWP5U3
1z+KXdc/BjzXP7sy1z8j5tY/BPDWP/pC1z8lptY/fk3XPwDm1j/saNc/ZdzXP7gK1z+RKtc/
TE3XP6TI1j9vy9Y/9X7XP0s51z+sZ9c/uFjXP6FS1z8yPNc/Tt3WP5FD1z8bCNc/xL7WP+fZ
1j+Rk9c/7U7WPxLh1j/8/9Y/VALXP5Fe1z9ECNc/o+zWP0Sg1z/wJtc/iGPXPwX+1j/R8tY/
KJPWP+Wi1z9zb9c/+p/WPzR51z+HLtc/cRzXP1LZ1z+KGNc/NDzXP/tb1z/WsNc/LGzXP7JU
1z/QUNY/jDnXP8Ej1z/tYtc/94PXP3YL1z/uoNc/s1HXP/hL1z83Ldc/f4zWP3Ky1z++FNc/
h3vXP8my1z92Ktc/HhjXPxFD1z8nMNc/fPzWPyH11j/hLtc/P1XXPz1C1z8Acdc/WvnWPz7t
1j8zb9c/C0rXPw/E1z9Xjtc/y3bXP+hh1z/8b9c/HvbXP0xU1z+Hw9c/gyfXP0qb1z+XlNc/
kCfXP3TO1z+aU9c/0CvXPyoE1z8KfNc/4M3XP5Jx1z/DPdc/YHrXP3LE1z8L5dc/so7XP7ig
1j8DSNc/dhLXP/dV1z84ONc/ig7YP9M71z8onNc/dzHXPyrg1z/NrNc/MbLXP+861z9eQ9c/
PaLXP65U1z8VRdc/X4vXP2hb1z/kR9c/ctDXP4571z+BcNc/5OrXP9bQ1z++itc/ap3XP1ZL
1z9JP9c/JXHXPwSo1j8sSNc/GsLXP/rI1z8K4Nc/Xt7XP9Es1z895dc/XfXXPzbN1z83xNc/
/dXXP/eU1z/Djdg/x7TXP3gk1z8WJtg/foXXP1Oq1z9dwNc/S6TXP6Lm1z/23tc/eLzXP2XA
1z8qXtc/6urXPzWg1z+bOtc/NhTYPx3W1z/6c9c/E2bYPxHS1z+b8tc/LMbXP8c61z/uBNg/
gcvXP42L1z83rNc/iqPXPxqs1z+P8Nc/Se7XPyYJ2D98Jtg/wu/XPzIM2D/K/9c/qu7XPwn3
1z80uNc/09vXP21V1z8XJtg/BijYP2HL1z/atNc/YqXXP7oY2D+3m9c/hebXP3Ok1z87Ptc/
dn/XP11+1z/f1dc/yMfXPxvZ1z+7yNc/1IDXP9M22D9/ddc/idHXP3an2D9R1dc/BkTYP++P
2D91Atg/mvXXP1Fb2D8qddc/cDjYPweU1z+rxNg/mInXP1ZU2D+uj9c/ok3YP8nT1z/f8Nc/
fVzYP20r2D/l59c/4fnXPz6p1z+7BNg/bAnYP5P31z9fGtg/GfnXP37v1z/Ez9c/2W/YP9gi
2D+cCtg/2S3YPwvY1z+U1dg/YVDYPwRA2D/5SNg/9ePXPy8k2D89ztc/5EfYP6Qo2D8K/dc/
xtXXP6uf1z/Godc/1FvYPysF2D80/Nc/amLYP0Fh2D/7V9g/T9vXP3Hi1z9qHdg/ADHYP0MK
2D9TWNg/L0PYPw9B2D+Urdc/fBHYP+Zt2D9QVNg/cd3XP2TX2D+fKtg/JcHXP5Eq2D/jadg/
Yc7XP6SO2D8Gcdg/qkTYP4x72D+1+9c/QjLYP/po2D/PFtg/</AssayYData></Step><Step><CommonData><SampleLocation>11</SampleLocation><SampleID></SampleID><SampleGroup></SampleGroup><SampleInfo></SampleInfo><SampleRow>F</SampleRow><SamplePlate>1</SamplePlate><WellType>REGENERATION</WellType><Concentration>-1</Concentration><ConcentrationUnits>µg/ml</ConcentrationUnits><MolarConcentration>-1</MolarConcentration><MolarConcUnits>nM</MolarConcUnits><MolecularWeight>-1</MolecularWeight><Temperature>30</Temperature><StartTime>1971731</StartTime><AssayTime>5</AssayTime></CommonData><FlowRate>1000</FlowRate><StepType>KREGENERATION</StepType><StepName>Regeneration2</StepName><StepStatus>OK</StepStatus><ActualTime>5.00005</ActualTime><CycleTime>0.2</CycleTime><AssayXData Points="25">gYDKROeGykROjcpEtJPKRBuaykSBoMpE56bKRE6tykS0s8pEErrKRIHAykTfxspETs3KRLTT
ykQb2spEgeDKROfmykRO7cpEtPPKRFT6ykSqAMtE5wbLRE4Ny0SsE8tEGxrLRA==</AssayXData><AssayYData Points="25">oGN7wEcbhMB/Y4jA+pmLwEKfjcBHc4/AeyeRwDiYksAnuJPAp9eUwPmylcCAeJbADTaXwP/1
l8BbkpjA0VuZwMDZmcC4V5rA+f2awCJsm8A44JvAdmGcwD6knMBADZ3AukKdwA==</AssayYData></Step><Step><CommonData><SampleLocation>12</SampleLocation><SampleID></SampleID><SampleGroup></SampleGroup><SampleInfo></SampleInfo><SampleRow>F</SampleRow><SamplePlate>1</SamplePlate><WellType>NEUTRALIZATION</WellType><Concentration>-1</Concentration><ConcentrationUnits>µg/ml</ConcentrationUnits><MolarConcentration>-1</MolarConcentration><MolarConcUnits>nM</MolarConcUnits><MolecularWeight>-1</MolecularWeight><Temperature>30</Temperature><StartTime>1987866</StartTime><AssayTime>5</AssayTime></CommonData><FlowRate>1000</FlowRate><StepType>KREGENERATION</StepType><StepName>Regeneration2</StepName><StepStatus>OK</StepStatus><ActualTime>4.99895</ActualTime><CycleTime>0.2</CycleTime><AssayXData Points="25">gSDLROcmy0RGLctErDPLRBI6y0SBQMtE30bLREZNy0S0U8tEElrLRHlgy0TfZstETm3LRLRz
y0QbestEeYDLRN+Gy0ROjctEtJPLRBKay0SBoMtE56bLRE6ty0S0s8tEErrLRA==</AssayXData><AssayYData Points="25">6gxjvTEwxrytNX48vZ8yPXr6hj21V7U9K6HVPdA08T2PKAM+r2QNPt8lGj44rCI+6u0tPlFA
MD43LDY+Xr44PvznRT5CUkY+oalQPs/tUj4uN1g+n4JWPi3IXD4Iq18+ValjPg==</AssayYData></Step><Step><CommonData><SampleLocation>11</SampleLocation><SampleID></SampleID><SampleGroup></SampleGroup><SampleInfo></SampleInfo><SampleRow>F</SampleRow><SamplePlate>1</SamplePlate><WellType>REGENERATION</WellType><Concentration>-1</Concentration><ConcentrationUnits>µg/ml</ConcentrationUnits><MolarConcentration>-1</MolarConcentration><MolarConcUnits>nM</MolarConcUnits><MolecularWeight>-1</MolecularWeight><Temperature>30</Temperature><StartTime>2004286</StartTime><AssayTime>5</AssayTime></CommonData><FlowRate>1000</FlowRate><StepType>KREGENERATION</StepType><StepName>Regeneration2</StepName><StepStatus>OK</StepStatus><ActualTime>5.00005</ActualTime><CycleTime>0.2</CycleTime><AssayXData Points="25">eMDLRN7Gy0Q9zctExNPLRBLay0R44MtE3ubLRD3ty0R49MtECfrLRHAAzETeBsxEPQ3MRKMT
zEQSGsxEeCDMRNYmzERFLcxEqzPMRAk6zERwQMxE1kbMREVNzESjU8xEElrMRA==</AssayXData><AssayYData Points="25">W2CMwIOGkMA8BJPAudKUwE3clcB/5JbAlfWXwNjBmMBVZpnA39uZwHVymsBV8ZrAw3GbwE7N
m8C1bJzAVZycwIvBnMABGJ3AUqidwLe5ncBY/p3APSeewPuVnsAOtZ7AVcmewA==</AssayYData></Step><Step><CommonData><SampleLocation>12</SampleLocation><SampleID></SampleID><SampleGroup></SampleGroup><SampleInfo></SampleInfo><SampleRow>F</SampleRow><SamplePlate>1</SamplePlate><WellType>NEUTRALIZATION</WellType><Concentration>-1</Concentration><ConcentrationUnits>µg/ml</ConcentrationUnits><MolarConcentration>-1</MolarConcentration><MolarConcUnits>nM</MolarConcUnits><MolecularWeight>-1</MolecularWeight><Temperature>30</Temperature><StartTime>2020576</StartTime><AssayTime>5</AssayTime></CommonData><FlowRate>1000</FlowRate><StepType>KREGENERATION</StepType><StepName>Regeneration2</StepName><StepStatus>OK</StepStatus><ActualTime>5.00005</ActualTime><CycleTime>0.2</CycleTime><AssayXData Points="25">eGDMRN5mzERFbcxEo3PMRAl6zERwgMxE1obMRD2NzESjk8xECZrMRHigzETWpsxEPa3MRKuz
zEQSusxEcMDMRNbGzERFzcxEo9PMRAnazER44MxE3ubMRD3tzESj88xEEvrMRA==</AssayXData><AssayYData Points="25">8AaFuuHtBT0FaYY9rtrFPffF7j2t2RM+2A4kPk8MLz6i/z4+qTRJPhfxUj4yiFg+lCBkPuCK
bD5l2G4+0IZ4PuR/fD7/v4E+bC+DPgk2hz4pnok+y+qKPi1Piz5ZSZA+o1WQPg==</AssayYData></Step><Step><CommonData><SampleLocation>11</SampleLocation><SampleID></SampleID><SampleGroup></SampleGroup><SampleInfo></SampleInfo><SampleRow>F</SampleRow><SamplePlate>1</SamplePlate><WellType>REGENERATION</WellType><Concentration>-1</Concentration><ConcentrationUnits>µg/ml</ConcentrationUnits><MolarConcentration>-1</MolarConcentration><MolarConcUnits>nM</MolarConcUnits><MolecularWeight>-1</MolecularWeight><Temperature>30</Temperature><StartTime>2037043</StartTime><AssayTime>5</AssayTime></CommonData><FlowRate>1000</FlowRate><StepType>KREGENERATION</StepType><StepName>Regeneration2</StepName><StepStatus>OK</StepStatus><ActualTime>4.99895</ActualTime><CycleTime>0.2</CycleTime><AssayXData Points="25">eADNRN4GzURFDc1EvBPNRAkazUR4IM1E3ibNREUtzUQFNM1EEjrNRHBAzUTeRs1ERU3NRKNT
zUQSWs1EeGDNRNZmzUQ9bc1Eo3PNRAl6zURwgM1E1obNREWNzUSrk81ECZrNRA==</AssayXData><AssayYData Points="25">sZ+MwFdOkMD+b5LAfgmUwIINlcD/BZbAN8iWwLicl8BLKJjAmb2YwBUlmcAnjZnANhWawOtN
msD7qprATOGawI01m8B4apvApcGbwKgDnMDeUpzAYW6cwEzenMBHypzABwidwA==</AssayYData></Step><Step><CommonData><SampleLocation>12</SampleLocation><SampleID></SampleID><SampleGroup></SampleGroup><SampleInfo></SampleInfo><SampleRow>F</SampleRow><SamplePlate>1</SamplePlate><WellType>NEUTRALIZATION</WellType><Concentration>-1</Concentration><ConcentrationUnits>µg/ml</ConcentrationUnits><MolarConcentration>-1</MolarConcentration><MolarConcUnits>nM</MolarConcUnits><MolecularWeight>-1</MolecularWeight><Temperature>30</Temperature><StartTime>2053331</StartTime><AssayTime>5</AssayTime></CommonData><FlowRate>1000</FlowRate><StepType>KREGENERATION</StepType><StepName>Regeneration2</StepName><StepStatus>OK</StepStatus><ActualTime>5.00005</ActualTime><CycleTime>0.2</CycleTime><AssayXData Points="25">b6DNRM2mzUQ0rc1EorPNRAm6zURvwM1E1cbNRDzNzUSi081ECdrNRGfgzUTN5s1EPO3NRJrz
zUQA+s1EZwDORNUGzkQ0Dc5EqhPORAAazkR3IM5EzSbOREQtzkSaM85ECTrORA==</AssayXData><AssayYData Points="25">1gzFPc9bAT5ACSo+6pRIPsNEYj4vDXM++euCPjQcij6R048+BdKUPlvcmj7nOp4+pyqkPkab
pz62zao+6v6qPghvrj4kjLE+W8G4PsK2uT76K7k+VtW7PshmwD7Sbb8+qRDBPg==</AssayYData></Step><Step><CommonData><SampleLocation>1</SampleLocation><SampleID></SampleID><SampleGroup></SampleGroup><SampleInfo></SampleInfo><SampleRow>F</SampleRow><SamplePlate>1</SamplePlate><WellType>BUFFER</WellType><Concentration>-1</Concentration><ConcentrationUnits>µg/ml</ConcentrationUnits><MolarConcentration>-1</MolarConcentration><MolarConcUnits>nM</MolarConcUnits><MolecularWeight>-1</MolecularWeight><Temperature>30</Temperature><StartTime>2068252</StartTime><AssayTime>30</AssayTime></CommonData><FlowRate>1000</FlowRate><StepType>BASELINE</StepType><StepName>Baseline2</StepName><StepStatus>OK</StepStatus><ActualTime>29.999</ActualTime><CycleTime>0.2</CycleTime><AssayXData Points="150">b0DORM1GzkQ8Tc5EJVTORABazkRnYM5E1WbORDRtzkSic85EAHrORGeAzkTVhs5EPI3ORJqT
zkQAms5Eb6DORNWmzkRUrc5EorPORAm6zkRvwM5E1cbORDTNzkSa085EANrORGfgzkTN5s5E
NO3ORKLzzkQA+s5EZwDPRNUGz0Q8Dc9EmhPPRAkaz0RnIM9EzSbPRDQtz0SiM89EADrPRG9A
z0TNRs9ENE3PRJpTz0QJWs9Eb2DPRM1mz0Q8bc9EonPPRAB6z0RvgM9E1YbPRDyNz0Sak89E
AJrPRGegz0TVps9ENK3PRJqzz0QAus9EZ8DPRM3Gz0Q0zc9EmtPPRAnaz0Rn4M9EzebPRDzt
z0Si889EAPrPRG8A0ETVBtBENA3QRJoT0EQAGtBEbyDQRM0m0EQ8LdBEmjPQRAA60ERnQNBE
1UbQRDRN0ESaU9BECVrQRGdg0ETNZtBEPG3QRJpz0EQJetBEb4DQRM2G0EQ0jdBEopPQRACa
0ERnoNBEzabQRDSt0ESas9BEALrQRG/A0ETNxtBEPM3QRJrT0EQA2tBEb+DQRM3m0EQ07dBE
mvPQRAD60ERnANFEzQbRRFQN0USiE9FEABrRRGcg0UTNJtFENC3RRKIz0UQJOtFEZ0DRRM1G
0UQ8TdFEolPRRABa0URnYNFEzWbRRDRt0USac9FEAHrRRGeA0UTNhtFENI3RRKKT0UQAmtFE
Z6DRRM2m0UQ0rdFEmrPRRAC60URvwNFE1cbRRDTN0USi09FEANrRRGfg0UTN5tFENO3RRKLz
0UQA+tFE</AssayXData><AssayYData Points="150">sm7WPtu12T4fsNg+lJ/aPpbC2z5qvN8+HgHgPon23T72UeA+dhbgPlMA4T5QteI+9TbiPh6d
4j72cOM+guvlPjt15j6tp+Y+ct7lPm8X6D7lS+U+WrjnPliX6j5sAuk+vNzrPsMY6z7EX+0+
A+TuPiP37D5o2u0+ZVDuPuaI7T7c4u4+vpXvPg1l7j4LC+4+CxjwPri+8T5rIO8+45fwPqfT
8T6/+vA+GQ3xPuW19D7D9PQ+Urz0Ppwb9j4gYPY+e1P2PifM9T6WyfU+tJ74Pu8R9z5nuvc+
mp/5PjNo+j7Ka/k+QZj4Pocg+j5QzPk+tXT6PpgW+z6+WPs+J8j8Pg8u/T7hx/0+Kh/8PvN7
/T5Lqvw+6wb/PiHb/T7huP4+pjcAP/ca/z5gJv8+fAgBP0atAD8sEgA/SJMAPyvaAD/19wE/
5KcAP/zKAD/ljgA/9BoCPwDLAT9Q6AE/J6QCP926AT9LVAI/QhICP5KNAj91uwE/5pcCP8uS
Aj8gEQM/nsADP0yNAj8aewM/F4gDP+n1Az9c6gM/p3oCP3EWBD+p9AQ/0h0DP7tvBT9yigQ/
cbUEP6fuBD+i+gQ/BWIEP+53BD/2dAU/MK4EPyhaBT/SVAQ/wusFP/7LBj96bgU/rzUGP6dy
BT9+8wU/jCsHP6V5Bj8zBgY/2fwFP5WqBj/oQAY/6ZwGP5yoBz8JIgg/JZQHP5WHBz/mPAY/
mbkGPxQ7CD/cwQc/rKIHPyy8Bz8MAQg/R9oHPxgJCD+Fzgc/i2UIP35NCD8Kqgk/e5wJPysL
CT/jOwo/</AssayYData></Step><Step><CommonData><SampleLocation>5</SampleLocation><SampleID>Naive G0/L0</SampleID><SampleGroup></SampleGroup><SampleInfo></SampleInfo><SampleRow>F</SampleRow><SamplePlate>1</SamplePlate><WellType>KLOAD</WellType><Concentration>10</Concentration><ConcentrationUnits>µg/ml</ConcentrationUnits><MolarConcentration>-1</MolarConcentration><MolarConcUnits>nM</MolarConcUnits><MolecularWeight>-1</MolecularWeight><Temperature>30</Temperature><StartTime>2105328</StartTime><AssayTime>80</AssayTime></CommonData><FlowRate>1000</FlowRate><StepType>LOADING</StepType><StepName>Loading</StepName><StepStatus>OK</StepStatus><ActualTime>80</ActualTime><CycleTime>0.2</CycleTime><AssayXData Points="400">ZgDSRMwG0kQzDdJEkRPSRPcZ0kReINJEzCbSRCst0kSZM9JE9znSRGZA0kTERtJEK03SRJFT
0kT3WdJEXmDSRMRm0kQzbdJEkXPSRAB60kRegNJEzIbSRCuN0kSqk9JEGJrSRF6g0kQWp9JE
K63SRJGz0kT3udJEXsDSRMTG0kQrzdJEkdPSRPfZ0kRe4NJExObSRCvt0kSR89JE9/nSRF4A
00TEBtNEKw3TRJkT00T3GdNEXiDTRMQm00QrLdNEmTPTRAA600ReQNNExEbTRDNN00SRU9NE
91nTRGZg00TMZtNEM23TRJFz00QAetNEZoDTRMyG00QrjdNEmZPTRACa00ReoNNExKbTRDOt
00SZs9NEALrTRGbA00TVxtNEO83TRJnT00SD2tNEZuDTRMzm00Qz7dNEmfPTRAD600RmANRE
zAbURDMN1ESZE9REABrURGYg1ETMJtREMy3URJkz1EQAOtREZkDURMxG1EQzTdREmVPURABa
1ERmYNREzGbURDNt1ESZc9REAHrURGaA1ETMhtREM43URJmT1EQAmtREZqDURMym1EQzrdRE
mbPURAC61ERmwNREzMbURCvN1ESZ09RE99nURGbg1ETM5tREM+3URJnz1EQA+tREZgDVRMwG
1URsDdVEmRPVRAAa1URmINVEzCbVRDMt1USZM9VEADrVRGZA1UTERtVEM03VRJlT1UQAWtVE
ZmDVRMxm1UQzbdVEmXPVRPd51URmgNVEzIbVRCuN1USZk9VEAJrVRGag1UTEptVEK63VRJGz
1UQAutVEXsDVRMzG1UQzzdVEkdPVRADa1URe4NVEzObVRDPt1USZ89VEAPrVRF4A1kTMBtZE
Mw3WRJkT1kQAGtZEZiDWRMQm1kQzLdZEkTPWRAA61kRmQNZEzEbWRDNN1kSZU9ZE91nWRGZg
1kTMZtZEM23WRJFz1kQAetZEXoDWRMyG1kQzjdZEmZPWRACa1kReoNZEzKbWRDOt1kSZs9ZE
ALrWRGbA1kTMxtZEM83WRJHT1kQA2tZEZuDWRMzm1kQz7dZEmfPWRPf51kRmANdExAbXRCsN
10SZE9dEABrXRGYg10TtJtdEKy3XRJEz10T3OddEZkDXRMRG10QzTddEmVPXRPdZ10ReYNdE
xGbXRDNt10SZc9dEAHrXRGaA10TMhtdEM43XRJGT10QAmtdEXqDXRMSm10QrrddEmbPXRAC6
10RewNdEzMbXRCvN10SR09dEANrXRF7g10TM5tdEM+3XRJHz10QA+tdEZgDYRMwG2EQrDdhE
mRPYRAAa2ERmINhExCbYRCst2ESZM9hE9znYRGZA2ETERthEK03YRJlT2EQQWthEZmDYRMxm
2EQzbdhEmXPYRAB62ERegNhEzIbYRDON2ESRk9hE95nYRF6g2ETEpthEK63YRJGz2ET3udhE
ZsDYRMTG2EQrzdhEkdPYRADa2ERm4NhEzObYRDPt2ESR89hEAPrYRGYA2UTEBtlEMw3ZRJET
2UT3GdlEXiDZRMQm2UQrLdlEmTPZRPc52URmQNlExEbZRCtN2UQUVNlE91nZRGZg2UTMZtlE
K23ZRJFz2UQAetlEZoDZRMSG2UQrjdlEkZPZRACa2URmoNlE5abZRCut2USRs9lE97nZRF7A
2UTExtlEM83ZRJHT2UT32dlEXuDZRMzm2UQr7dlEyvPZRAD62URmANpExAbaRCsN2kSRE9pE
9xnaRGYg2kTMJtpEKy3aRJEz2kT3OdpEXkDaRNVG2kQrTdpEmVPaRPdZ2kReYNpExGbaRCtt
2kSRc9pE93naRGaA2kTEhtpEK43aRJGT2kT3mdpEuKDaRMSm2kQzrdpEkbPaRPe52kRewNpE
xMbaRCvN2kSR09pEANraRF7g2kTM5tpEK+3aRJHz2kT3+dpEXgDbRMQG20QrDdtEkRPbRPcZ
20ReINtExCbbRCst20SRM9tE9znbRF5A20TERttEK03bRJFT20T3WdtEXmDbRMRm20QrbdtE
kXPbRPd520RmgNtExIbbRDON20SRk9tE95nbRF6g20TEpttEM63bRJGz20T3udtEXsDbRMTG
20RkzdtEmdPbRADa20Re4NtExObbRCvt20SR89tEAPrbRA==</AssayXData><AssayYData Points="400">sbgHP/C9CT8gNQw/Dk4OP9+eET8KhBM/hEAWP3qiGD9EUBs/+64dPxqqID8HISI/NVskP0B9
Jj+fOSk/zh8sP2IOLj+jzjA/8GAyP4npND9VqDg/pRo6PzYeOz8FaT4/XHNBPwCaQz+i+kU/
k4RHP9xDTD/JXE0/Wy9OPxHGUD94PVI/PcZVPz3bVj+XUlk/iwRbP1jkXD+FqV8/8UBhP21D
Yz/6m2U/OJNnP0URaj9SNGw/xg9uP0KRbj88TXI/2ONyPwpDdD9runY/TQB6Px/8ez8hM3w/
M3R9P2WvgD/2l4A/XY6BPx2qgj8fJ4M/EPiDP20+hT/9J4Y/QYWGP6iWhz/6Yog/SSKJP6L8
iT8g2Io/Py+MP3skjD8mgY0/FqGNPwu1jj84fY8/2CWQP5bKkT8AhZE/8N2SP0kpkz90opM/
FtOUP17zlD+SrpU/sTSWPz5Llj+uR5c/mJOYPwLXmD80IJk/N1yaPw6/mj9tT5s/n0CcP0xQ
nD+X1Jw/VOWdP40/nj9JuZ4/tI6fPyxnoD/8HqA/TlShP2proT+icaI/EISiP9dnoz8AV6M/
17ekP6ocpT96OKU/TwCmP1m6pj9BSqY/GWWnP5Wwpz/E2qg/WgWpP2w7qT/Jcak/w3OqP1sB
qz/oLas/7g2rP8aJqz/p26w/ChStP/u9rD9mw60/8WCtP5Cerj8vH68/wXmvP5gKsD9Qzq8/
L3qwPwbzsD82UbE/0UmyP75osj+SI7I/PlOzP9d8sz+FGrM/41a0PzF7tD9kDrU/MfK0P1+4
tT/foLU/Jz62PxsBtz9MGrc/EVG3PyYotz+e7bg/rEC4P8HhuD+Wmbk/dHS5P3vRuT8Czrk/
HkC6PyM0uj8FM7s/a4y7P9BYuz8aMbw/MHW8P6aavD9R8bw/l8y9PyQ4vT9wiL0/svS9P+o6
vj+cfb8/iFy/PyBkvz+g2b8/3Ue/Pw8cwD+uXMA/WZvAPxT0wD/BesE/pwTCP+A2wT8mNcI/
0g/CP9JAwj97VcM/e9HCPzMGwz8IusM/LHLDP1Tbwz/+p8Q/wBDFPz3LxD84H8U/kLvFPx3y
xT8UD8Y/36nGP5yVxj+CosY/QcLGP71Yxz9GEsc/DHLHP5fVxz++Wcg/xR/IP0DDyD9/A8k/
5s7IP1OTyT+MrMk/3jrKP6tXyj/O38k/jcDKP2zfyj9Smso/0/bLP70Ryz8NRcs/vaDLP65z
zD851ss/GDHMP/BNzT/gf8w/P3zNP/8jzT8bP80/Z7rNPzxmzT8Awc4/GbLNP4cizz+GBs8/
WV3OP34Ezz/gH88/BNHPP/3gzz+rjs8/P+nPP7sd0D/+gNA/OZPQP+se0T/5vtA/JCTRP6Rc
0T+GzdA/CPzQP9N70T9Si9I/p6DSPwOT0j/Za9M/JsDSP5ks0z/mStM/7/XSP33i0z9FnNM/
B5PTPxb20z+jMdQ/lOjUPzlA1D8RL9Q/eBHVP5dO1T+vudQ/Xl/VP9CR1T/aC9Y/5enVP+rH
1T8qKdY/p/nVPxDU1j/IqNY/iCvWP7Yp1j/eFNc/YuzWP4GR1z/cW9c/wqnXP4U12D8YBtg/
NkbYP2cq2D8bItk/NLbYP6uy2D+P89g/HDbZP/RO2T/eBNo/1PjZPz4w2j+h6Nk/+QfaP4uI
2j+dh9o/1LTaP1Fp2j/M/to/KCvbP1hc2z+0Yds/lo3bP1zg2z+ODNw/vGHbPwxc2z8BCdw/
+DTcP+P12z/guNw/p6XcPxL13D+jM90/id/cP+/n3D9qGN0/YTbdPwG+3T89ht0/gF3ePwOq
3T8Cf94/A1TeP7s/3j8Mi94/HTXePy/p3j92p94/hYXeP8li3z/dBN8/8a/fP7Ai3z/83N8/
DoHfPwlk3z9zZuA/Cg/gP0m33z+6e+A/C07gP11X4T8/1+A/L6LgP0+j4D/XjOE/DZvhP06c
4T/lvuE/jSXhP6wE4j819+E/NmziP7IN4j/F4+I/v1ziP9Qz4j9EuOI/+H/iP86c4j+2C+M/
goPjP5Vs4z+PH+M/I7DjP+fs4z+xBOQ/bOzjPwX34z91muM/9m3kPxcT5D9dcuQ/rbXkPwzG
4z96FeU/U2/kP+Np5T/QOuU/nB7lP9o65T8xreU/GN3lPw==</AssayYData></Step><Step><CommonData><SampleLocation>1</SampleLocation><SampleID></SampleID><SampleGroup></SampleGroup><SampleInfo></SampleInfo><SampleRow>F</SampleRow><SamplePlate>1</SamplePlate><WellType>BUFFER</WellType><Concentration>-1</Concentration><ConcentrationUnits>µg/ml</ConcentrationUnits><MolarConcentration>-1</MolarConcentration><MolarConcUnits>nM</MolarConcUnits><MolecularWeight>-1</MolecularWeight><Temperature>30</Temperature><StartTime>2192063</StartTime><AssayTime>30</AssayTime></CommonData><FlowRate>1000</FlowRate><StepType>BASELINE</StepType><StepName>Baseline3</StepName><StepStatus>OK</StepStatus><ActualTime>30</ActualTime><CycleTime>0.2</CycleTime><AssayXData Points="150">ZgDcRMQG3EQrDdxEmRPcRAAa3ER2INxExCbcRDMt3ESRM9xE9zncRF5A3ETMRtxEM03cRJFT
3EQAWtxEZmDcRMxm3EQzbdxEmXPcRAB63ERmgNxEzIbcRDON3ESZk9xE95ncRGag3ETEptxE
K63cRJGz3ET3udxEZsDcRMTG3EQrzdxEkdPcRPfZ3ERm4NxExObcRCvt3ESZ89xEAPrcRGYA
3UTEBt1EKw3dRJET3UQIGt1EXiDdRMQm3UQzLd1ENTTdRPc53UReQN1ExEbdRCtN3USZU91E
91ndRF5g3UTEZt1EK23dRJlz3UT3ed1EXoDdRO2G3UQrjd1EkZPdRPeZ3URmoN1E5abdRCut
3USRs91E97ndRGbA3UTExt1EK83dRJHT3UT32d1EXuDdRMzm3UQr7d1EkfPdROX63URmAN5E
zAbeRCsN3kSyE95E9xneRF4g3kTMJt5EKy3eRJEz3kT3Od5EZkDeRMRG3kQzTd5EmVPeRPdZ
3kReYN5ExGbeRDNt3kSRc95E93neRF6A3kTEht5EM43eRJGT3kT3md5Eh6DeRMSm3kQzrd5E
kbPeRPe53kRmwN5ExMbeRCvN3kSR095E99neRF7g3kTE5t5EK+3eRJHz3kQA+t5EXgDfRMQG
30QrDd9EkRPfRPcZ30ReIN9ExCbfRCst30SZM99E9znfRIdA30TERt9EK03fRJlT30T3Wd9E
XmDfRMRm30Qrbd9EkXPfRPd530RegN9ExIbfRDON30SRk99E95nfRF6g30TEpt9EK63fRJGz
30QAut9E</AssayXData><AssayYData Points="150">2ZzoP2pu6T+tS+k/9XbpP8rK6D9lgek/97vpP/7l6T+hnuk/Ok3pP+C06T+HWOk/M/rpP2nz
6T9ZY+o/9DjqP1Uq6j96xOk/CSHqPxDO6T+1BOo/t2fqP9tp6j9Bquo/H2DqP4sd6j+/Guo/
fUfqP8ou6j8FNOo/YWbqP5Ht6j/U9uo/vnDqPw2p6j/lPeo/TWHqP4VR6j+XV+o/vnTqP8ti
6j859Ok/pZ3qPy5d6j839uo/Or7qP3MV6z9tq+o/Wm/qP3Dt6j/nreo/2qjqP+Ka6j+tg+o/
FefqPyvo6j875Oo/PYbqP6nQ6j/m5Oo/qjbrP5Ds6j/m6Oo/kmfrPxd26j9Rleo/zIDqP+F3
6z/fUus/SirrP2mz6j9Dpuo/4NXqPytI6z/NC+s/JovqP6Go6j+e7Oo/4G/rPwlR6z+Rfes/
SjLrP26W6z+WOes/+yXrP6tw6z8y+Oo/blbrPyTG6j8Ypes/jYfrP78R6z/kkuo/WeHqP1S6
6j+soeo/IQvrP3bC6j8LzOo/KlPrP90X6z/+Aus/5hHrP09V6z+Akus/hEfrP5sl6z/Wvuo/
1SjrP9ih6z8FGus/vXXrPxCF6z+gs+s/AdnqPzUe6z8oT+s/36LrPxPl6z+6U+s/reLrP+oS
6z/rses/CZPrPx6n6z+KY+s/MbjrPyc86z9rves/gMzrP7mI6z/y0Os/cZbrPxsJ7D8Bees/
dMbrP12+6z+iBes/+d3rP0Lm6z+wJus/nWvrPzqA6z8Kles/KQPsP2QK7D8bi+s/sfjrPw8N
7D8T5+s/</AssayYData></Step><Step><CommonData><SampleLocation>10</SampleLocation><SampleID>BG505 SOSIP</SampleID><SampleGroup></SampleGroup><SampleInfo></SampleInfo><SampleRow>F</SampleRow><SamplePlate>1</SamplePlate><WellType>KSAMPLE</WellType><Concentration>-1</Concentration><ConcentrationUnits>µg/ml</ConcentrationUnits><MolarConcentration>15.63</MolarConcentration><MolarConcUnits>nM</MolarConcUnits><MolecularWeight>-1</MolecularWeight><Temperature>30</Temperature><StartTime>2231014</StartTime><AssayTime>180</AssayTime></CommonData><FlowRate>600</FlowRate><StepType>ASSOC</StepType><StepName>Association</StepName><StepStatus>OK</StepStatus><ActualTime>179.999</ActualTime><CycleTime>0.2</CycleTime><AssayXData Points="900">ZsDfRMzG30Qzzd9EmdPfRADa30Rm4N9EzObfRDPt30SZ899EAPrfRG4A4ETMBuBEMw3gRJkT
4EQAGuBEZiDgRMwm4EQzLeBEmTPgRAA64ERmQOBEzEbgRDNN4ESZU+BEAFrgRGZg4ETMZuBE
M23gRJlz4ET3eeBEZoDgRMyG4EQzjeBEmZPgRACa4ERmoOBEzKbgRDOt4ESZs+BEALrgRGbA
4ETMxuBEM83gRJnT4EQA2uBEZuDgRMzm4EQz7eBEmfPgRAD64ERmAOFEzAbhRCsN4USZE+FE
ABrhRGYg4UTMJuFEMy3hRJkz4UQAOuFEZkDhRBRI4UQzTeFEmVPhRABa4URmYOFEzGbhRDNt
4USZc+FE93nhRGaA4UTMhuFEM43hRJGT4UQAmuFEZqDhRMym4UQrreFEkbPhRAC64URmwOFE
zMbhRDPN4USR0+FEANrhRGbg4UTE5uFEK+3hRJHz4UQA+uFEXgDiRMwG4kQzDeJEmRPiRAAa
4kRmIOJExCbiRDMt4kSRM+JEADriRGZA4kTERuJEM03iRJlT4kQAWuJEZmDiRMxm4kQzbeJE
mXPiRAB64kRmgOJEzIbiRCuN4kSZk+JEAJriRF6g4kTMpuJEM63iRJmz4kQAuuJEXsDiRMzG
4kQzzeJEkdPiRADa4kRm4OJEzObiRDPt4kSR8+JEAPriRGYA40TMBuNEKw3jRJET40T3GeNE
ZiDjRMQm40QrLeNEmTPjRAA640ReQONEzEbjRDNN40SZU+NEAFrjRF5g40TMZuNEK23jRJlz
40T3eeNEZoDjRMyG40QAjuNEmZPjRPeZ40RmoONEzKbjRDOt40Sqs+NE97njRGbA40TExuNE
K83jRJnT40QA2uNEXuDjRMzm40Qr7eNEmfPjRAD640ReAOREzAbkRDMN5ESRE+RE9xnkRGYg
5ETMJuREMy3kRJkz5ET3OeREZkDkRMxG5EQrTeREmVPkRABa5EReYORExGbkRCtt5ESZc+RE
93nkRF6A5ETEhuREM43kRJmT5ET3meREj6DkRMym5EQrreREkbPkRAC65ERewORExMbkRDPN
5ESR0+RE99nkRF7g5ETM5uREM+3kRJHz5EQA+uREXgDlRMwG5UQrDeVEkRPlRPcZ5UReIOVE
xCblRCst5USZM+VE9znlRF5A5UTERuVEK03lRJlT5UT3WeVEZmDlRMRm5UQrbeVEmXPlRPd5
5URegOVExIblRCuN5USRk+VE95nlRF6g5UTMpuVEM63lRJGz5UQAuuVEXsDlRMTG5UQzzeVE
l9TlRPfZ5URe4OVExOblRCvt5USR8+VE9/nlRF4A5kTMBuZEKw3mRJkT5kQAGuZEXiDmRMQm
5kQrLeZEkTPmRAA65kReQOZExEbmRCtN5kSRU+ZEAFrmRF5g5kTEZuZEK23mRJFz5kT3eeZE
ZoDmRMSG5kQrjeZEkZPmRACa5kRmoOZExKbmRCut5kSRs+ZE97nmRF7A5kTExuZEK83mRJHT
5kQA2uZEXuDmRMTm5kQr7eZEkfPmRPf55kReAOdExAbnRCsN50SRE+dE9xnnRF4g50TEJudE
Ky3nRJEz50T3OedEZkDnRMRG50QrTedEkVPnRABa50ReYOdEzGbnRCtt50SRc+dEAHrnRF6A
50TMhudEK43nRJmT50QAmudEZqDnRMSm50QrredEmbPnRAC650RewOdExMbnRDPN50SZ0+dE
99nnRF7g50TM5udEM+3nRJnz50QA+udEZgDoRMQG6EQzDehEmRPoRAAa6ERmIOhEzCboRCst
6ESZM+hEADroRGZA6ETMRuhEM03oRJlT6EQAWuhEZmDoRMxm6EQzbehEmXPoRAB66ERmgOhE
zIboRDON6ESZk+hEAJroRGag6ETMpuhEM63oRJmz6EQAuuhEZsDoRMzG6EQrzehEmdPoRADa
6ERm4OhEzOboRCvt6ESZ8+hEAProRGYA6UTMBulEKw3pRJkT6UQAGulEZiDpRMwm6UQzLelE
mTPpRAA66URmQOlEzEbpRDNN6USZU+lE91npRGZg6UTMZulEM23pRJlz6UQAeulEZoDpRMyG
6UQrjelEmZPpRACa6USHoOlExKbpRCut6USZs+lEALrpRGbA6UTMxulEM83pRJnT6UQA2ulE
XuDpRMzm6UQz7elEmfPpRAD66URmAOpEzAbqRDMN6kSZE+pEABrqRGYg6kTMJupEMy3qRJEz
6kQAOupEZkDqRMxG6kQzTepEmVPqRABa6kRmYOpEzGbqRDNt6kSZc+pEAHrqRGaA6kTEhupE
M43qRJmT6kQAmupEZqDqRMym6kRLrepEmbPqRAC66kRmwOpEzMbqRDPN6kSR0+pEANrqRGbg
6kTM5upEK+3qRJnz6kQA+upEZgDrRMQG60QzDetEkRPrRAAa60ReIOtEzCbrRDMt60SRM+tE
9znrRGZA60TMRutEM03rRJlT60T3WetEXmDrRMxm60QzbetEmXPrRPd560RmgOtEzIbrRDON
60SZk+tEAJrrRGag60TMputEM63rRJGz60QAuutEXsDrRMzG60QrzetEmdPrRPfZ60Re4OtE
xObrRCvt60SZ8+tE9/nrRMgA7ETEBuxEMw3sRJkT7ET3GexEZiDsRMwm7EQrLexEmTPsRPc5
7ERmQOxEzEbsRDNN7ESRU+xE91nsRGZg7ETEZuxEM23sRJFz7ET3eexEZoDsRMSG7EQrjexE
mZPsRACa7ERmoOxExKbsRCut7ESRs+xE97nsRF7A7ETExuxEM83sRJHT7ET32exEZuDsRMzm
7EQr7exEkfPsRPf57EReAO1ExAbtRCsN7USRE+1EABrtRGYg7UTMJu1EKy3tRJEz7UQAOu1E
ZkDtRMRG7UQzTe1EkVPtRABa7UReYO1ExGbtRCtt7USRc+1E93ntRF6A7UTMhu1EK43tRJGT
7UT3me1EZqDtRMSm7UQrre1EkbPtRPe57URewO1EzMbtRCvN7USR0+1E99ntRF7g7UTM5u1E
K+3tRJHz7UQA+u1EXgDuRMQG7kQzDe5EmRPuRAAa7kReIO5ExCbuRDMt7kSRM+5E9znuRF5A
7kTERu5EK03uRJFT7kQAWu5EXmDuRMRm7kQrbe5EmXPuRPd57kRegO5EzIbuRDON7kTrk+5E
AJruRF6g7kTEpu5EK63uRJGz7kT3ue5EXsDuRMTG7kQrze5EkdPuRPfZ7kRe4O5ExObuRCvt
7kSZ8+5E9/nuRF4A70TEBu9EMw3vRJET70T3Ge9EXiDvRMQm70QrLe9EkTPvREk670ReQO9E
xEbvRCtN70SRU+9EAFrvRF5g70TEZu9EK23vRJFz70SLeu9EXoDvRMyG70Qrje9EkZPvRPeZ
70ReoO9ExKbvRDOt70SRs+9EALrvRGbA70TMxu9EK83vRJHT70QA2u9EbuDvRMTm70Qz7e9E
kfPvRAD670ReAPBEzAbwRDMN8ESRE/BEABrwRF4g8ETMJvBEMy3wRJEz8ET3OfBEXkDwRNVG
8EQzTfBEmVPwRPdZ8EReYPBEzGbwRCtt8ESZc/BEAHrwRGaA8ETMhvBEM43wRJmT8EQImvBE
ZqDwRMym8EQzrfBEmbPwRAC68ERmwPBEzMbwRDPN8ESZ0/BEANrwRGbg8ETM5vBEM+3wRJnz
8EQA+vBEZgDxRMwG8UQzDfFEmRPxRAAa8URmIPFEzCbxRDMt8USZM/FEADrxRGZA8UTMRvFE
M03xRJlT8UQAWvFEZmDxRMxm8UQzbfFEmXPxRAB68URmgPFEzIbxRDON8USZk/FEAJrxRGag
8UTMpvFEK63xRJmz8UQAuvFEZsDxRMzG8URDzfFEmdPxRADa8URm4PFExObxRDPt8USR8/FE
APrxRGYA8kTMBvJEMw3yRJkT8kT3GfJEZiDyRMwm8kQrLfJEkTPyRAA68kRmQPJEzEbyRDNN
8kSZU/JEAFryRGZg8kTEZvJEM23yROtz8kQAevJEZoDyRMyG8kQzjfJEmZPyRPeZ8kReoPJE
zKbyRDOt8kSZs/JEALryRGbA8kTMxvJEK83yRJnT8kT32fJEZuDyRMzm8kQz7fJEkfPyRAD6
8kReAPNEzAbzRDMN80SZE/NEABrzRGYg80TEJvNEMy3zRJkz80QAOvNEZkDzRMRG80QrTfNE
kVPzRPdZ80ReYPNEzGbzRDNt80SZc/NE93nzRF6A80TMhvNEM43zRJmT80T3mfNEZqDzRMSm
80QrrfNEmbPzRPe580RewPNExMbzRCvN80SZ0/NEANrzRGbg80TM5vNEK+3zRJHz80T3+fNE
XgD0RMQG9EQzDfREkRP0RAAa9EReIPREzCb0RDMt9ETzM/RE9zn0RF5A9ETERvREM030RJlT
9EQAWvREZmD0RMxm9EQzbfREmXP0RPd59ERmgPRExIb0RDON9ESZk/REAJr0RGag9ETMpvRE
K630RJGz9EQAuvREXsD0RMzG9EQrzfREkdP0RPfZ9ERe4PREzOb0RCvt9ESZ8/RE9/n0RF4A
9UTEBvVEKw31RJkT9UT3GfVEZiD1RMwm9UQrLfVEmTP1RIs69UReQPVExEb1RDNN9USZU/VE
91n1RF5g9UTMZvVEK231RJlz9UQAevVEXoD1RMyG9UQzjfVEkZP1RACa9UReoPVEzKb1RDOt
9USRs/VE97n1RGbA9UTExvVEM831RJHT9UT32fVEZuD1RMTm9UQr7fVEkfP1RPf59URmAPZE
xAb2RDMN9kSZE/ZEABr2RF4g9kTMJvZEMy32RJEz9kT3OfZE</AssayXData><AssayYData Points="900">eAnpPyxv6T9qwek/xCvqP7me6T/YnOk/DtjpP+DQ6T+lSOo/iVvqP9xj6j+kt+k/UHfqP5l2
6T/LuOk/0obpP9gn6j+BDuo/hAHqP2vy6T99n+o/XSjqPwFE6j8N2+o/UJzqP/pR6j8U4eo/
6erqP5KM6j8km+o/aY3qP8X26j9Neuo//iXqP0fP6j9Ufeo/277qP7i46j8Ru+o/wtXqP2rY
6j+WgOo/m0vqP9Hc6j/Vceo/ZgTrP9qJ6j+XqOo/WIfqPz/n6j9Iseo/cmPrP6UG6z8F6uo/
NmLrP3fz6j9eM+s/WtrqP6Jd6z8fOus/vvTqP9BS6z8H7+o/1E/rP3rD6j9KMOs/FL7qP2Kf
6z+CWes//e3qP1t76z/nKOs/Pp7rP9K76z8vKuw/Qo7rP5Q06z/z3Os/ikjrP4Eh6z8KHus/
E5HrP1/Y6z8S+es/q5brPyDq6z/Fm+s/TK/rPzqC6z/6y+s/DKrrP3Pc6z+eves/6KbrPxob
6z8Wqes/5srrPzSB6z+nsOs/AV/sP/yT6z8yn+s/O6XrP28U7D81M+w/2XnsP2wk7D9Tbus/
hx7sP3RU7D8p+us/cSHsPwLY6z/3ROw/VVbsP7NG7D+Cjes/xnzrPzJN7D92tus/iWXsP9jv
6z/h5es/SnDsP9uJ7D+giew/yp3sP+zK7D9yl+w/CoHsP2UM7D8gqOw/C6vsP+Ji7D8yj+w/
lE3sPyRs7D8K7+w/rEvsP19g7D/U9es/YmTsP3ay7D+T8ew/OIPsPzL86z/Ddew/r2nsP6YA
7T8iJuw/WufsP0D77D8BCe0/f+3sP9Th7D/Fo+w/CIHsP3R57D/9sew/2nztP2f57D+5Hu0/
dH7sP20O7T+IB+0/KjztP5oZ7T85eO0/kebsP6DU7D/HLu0/tADtP2ZD7T9T9Ow/ltzsP3zZ
7D8L7Ow/TXftP/RN7T/xsOw/Q/bsP8z27D+92+w/ke/sPwNO7T+fE+0/bvzsP1re7D/BoO0/
PNDtP7oR7T+jHO0/IDftP9tA7T/HY+0/K7PtPws/7T81cO0/XBntP8927T/UJ+0/SsHtP2sh
7T/5XO0/NmjtPxPj7D8JD+0/TAvtP8mG7T91i+0/it3sP/9M7T//EO0/JyLtP0IY7j8/fO0/
I1DtP68K7j/Lyu0/KoXtPyGA7T8DC+4/0rbtP4QU7j/wIO4/RC7tPx0Y7T+WtO0/9EXuPw9b
7T/09e0/1TPuP4/J7T/m/O0/BTPuP8/d7T9tle0/z+XtP94N7j9umu4/QY3tP74+7j9CCu4/
ho/uPy/77T8PCu4//9rtP+bn7T8VJu4/w7TtP5DM7T9aou0/dRfuPx8I7j+b/e0/aXjuP2pB
7j8MKe4/XkzuP6Q+7j8DhO4/nizuP6AF7j+MDu4/5/7tP1VB7j/TGe4/Ns7uP7O47T8yT+4/
2R7uP6JQ7j9xw+0/ih3uP/Mh7j8Zsu4/kJHuP9mQ7j8FHe4/6S3uP7PU7j8s4u4/FgPuPzeb
7j9dkO4/b6buPyMT7j8SEe8/rBTuP8oj7j9TUe4/GRnuP+ab7j/Yze4/UZ7uP6Sh7j+uBO8/
A2TuPzu17j9vZe4/k1XuP3Zv7j9Ceu4/XuTuP83O7j+KU+4/R1buP5Bx7j8Yxe4/+kDuP8Ld
7j9SmO4/0MXuP33h7j/xvO4/t2LuPwPr7j+iGe8/czTvP3BN7z/Dgu4/RqnuP1dI7z88jO4/
EZvuP1rX7j8E0e4/oWLvP0/y7z/NyO4/+t/uP7ze7j/E/+4/VQfvP8hv7j9Fv+8/Pw/wPyw+
7z/Mku4/mz3vP7em7z/XhO8/nu7uPya67j9I5u4/lCzvP/qB7z/XDO8/fAfvP28E7z+zq+4/
udPuP5q67z91eO8/lILvP6pK7z+2PO8/UG/vPxC27z8xqO8/GX3uP8Ci7z+RS+8/uqbvPzZ9
7z+7vO8/vQHvP0pv7z85Hu8/TlfvP0oF8D+vLO8/5XPvP0Z27z/ISO8/OOvuP4yG7z+/te8/
60bvP47p7z/zt+8/zM/vPyv77z9+me8/xxTwP5LK7z+7be8/NzvwP9Ko7z8IFPA/ZKLvP8iy
7z/lA/A/knHvP2J08D8Wke8/+gvwP2ZK7z8oi+8/WWzvPyA97z+Bo+8/6ijwPw1N7z/TFfA/
bpvvP8fo7z+1pO8/+b/vP3cu8D/iWfA/TiTwP3Sr7z8fYe8/kWPvP2Uo7z9/WO8/t+TvP5Es
8D+83u8/B1nwP12Q7z8Gs+8/ICfwPw5T8D9fmu8/ZALwP+uI8D9gk+8/Z0rvP+qP8D+UZvA/
xWfwP+Dv7z+AFPA/Je/wP23i7z+yJvA/6X/wP4US8D/lD/A/L1PwP8w+8D8qDPA/q6fvPxmg
8D/tcfA/9cTvP6TO8D9BFvA/CqbwP+YU8D/5nfA/CZDvP8lw8D83SPA/MePvP41G8D/QRvA/
HF3wP/+y7z8B2/A/xPrvP2nH7z+UEPA/mnvwP0QJ8D87ZfA/XeLvPwym8D/kwPA/+drwP9Eh
8D+/GfA/RFDwP7Dd7z8s2+8/i6PwP5968D8WGfE/wWfwP1w38D+5qvA/G/PvP5N/8D++ofA/
X1nwPxaz8D89jfA/SInwP3ST8D9KXfA/5iLxP7WN8D8I6e8/Kc/wP7cM8T9v6PA/9tfwPxtg
8T91yfA/NsnwPzrD8D88xPA/SufwPxJM8D/JyPA/uoTwPyHw8D/n1fA/SkvxP01g8T+wtvA/
ycHwP6MK8T/7+PA/6DrwP6mY8D904fA/xa7wP0aO8D+DAvE/UOTwP7zK8D8+FPE/w4PwP37s
8D9cv/A//FHxP7QL8T9EHvE/FV/xPxdi8D8arfA/tAvxP8Og8D80SPE/cSbxP9Ya8T/X4vA/
RfzwP8Ha8D8DC/E/z83xPyXu8D8+APE/G6TxPz2B8T+bw/A/SlPxP7sc8T968fA/adzwP9c5
8T+roPA/DFXxP70D8T/24PA/LKTxP9M68T/wF/E/liDyP1qD8T/UA/I/z/TxP9fz8D8e//A/
oeTwP6fA8D++dfE/8z/xP0es8T9OH/E/rWfxP9Qp8T/Bb/E/LwPxP4a78T/jHvE/knPxP9yE
8T/VW/E/XFHxP5rY8T+ZyvE/0EXxPwzH8T98m/E/FWHxPxuh8T/uefE/oEzxP7sU8T8fvPE/
MorxPxlh8T8CP/E/0nDxPx5B8T/pZPE/J0rxP3fY8T8bc/E/DyTxPwJF8T9PWPE/rfvxP9E9
8j/WuPE/WsHxP/sK8j8So/E/+sHxP7hi8T9/aPE/wfjxP/5Q8T/JffE/wdPxP0iy8T+rA/E/
tSvxP5TY8T/hfvE/MhXyP9nm8T9ZCvI/u2PxPzLn8T9+XvI/5e/xP5VE8j/WQPI/PVjxP2Pj
8T82bfI/qfHxP3xX8T+Z1vE/d77xP/0w8j8+1/E/QhLyP4Vm8T/n0fE/xz3yPw/x8j87c/I/
xsPxP38B8j9u7PE/9b3xP7zh8T/q4/E/7+fxP7sJ8j/9lfE/vGjxP4h28j/sMPI/YEHyP5gb
8j8vuvE/UoLyP0nj8T/LAPI/ztHxP1wx8j9rzvE/69HxP/np8T/BQvI/dZzyP6D98T9SJPI/
95LyP6jl8j+7hfE/ev7xPwue8T+pXfI/frzyP8Zk8j8hx/I/f4PyP3hx8j9yNPI/6yjzP0Ua
8j/ucvI/HFPyP0JO8z9CUfI/qVXyP+aL8j8OpPI/mVLyPyTu8j8JUvI/aljyP5y78j9qMPI/
t2jyP+ZL8j8qKvI/s1vyP7oy8j+2BvM/dCnyP1Rh8j9sB/M/j2TyP8wo8j/5cPI/wiLyPym9
8j+rdPI/SVXyP4ul8j9R9/E/E1zyP7Qx8j/rpvI/QabyP2yk8j9XB/I/z1DyP6Dj8j/x//E/
53nyP5fq8j8EA/I/T8zyP9xF8j/wJfI/nNryP8LF8j+RyvI/+L3yPyG88j+y4vI/vgLzP8D7
8j+r//I/0uDyP6U18z+oj/I/+17yPxor8j/CzfI/zFHzPyhd8j9XaPM/zRLzP0ev8j+FAPM/
a13yP1IR8z+j9/I/NB7zP4Xo8j/XtfI/+uvyP2nA8j+qBvM/TtLyP6hV8j8CIPM/wynzPxA7
8z8/KfM/0jDzP42c8z+PAvM/muHyP9um8j8vYPI/qX/yP+TV8j/XEPM/rKfyP8Eb8z8JtPI/
Th/zP85M8z+d9fI/YbTyP4tr8z8+IfM/ZqryP2J68j80zfI/Je/yP1028z/RsfI/odjyPwBp
8z9aAfM/zRrzPx5P8j+xSPM/+wTzP8Iw8z8VWfM/dOXyPyxB8z8bxfI/FHbzP8Js8z+DL/M/
kprzP5nC8j9ctfI/Nu/yP+dk8z8/+PI/ie3zPwYb8z9zR/M/r07zP7Z08z+iB/M/so/zP+gu
8z9iMfM/6SHzPxlH8z98DPM/sfzyPxm68z/5cPM/hY/zP9Wt8z9aLfM/TpHzP2yw8z+sB/Q/
S03zPzSq8z8i7fM/Z5PzP7mT8z+LKvM/LiP0P4118z+Ub/M/ax3zP3WT8z/IaPM/n8jzP7PE
8z8AJ/M/3a7zP2Kl8z/4pfM/QbLzP9rT8z8JY/M/sl3zP76f8z+Uq/M/fJDzPyHX8j9WyfM/
+g30P5hf9D/lkvM/95DzP4998z/NkfM/FQ/0P5wx9D92dfM/pJXzPzrW8z8gs/M/1ij0PwYK
9D8r1fM/knfzPxMy9D+12fM/ve/zP6528z9JT/M/f6PzPzoi8z8a1/M/utDzP0ti8z/GIfQ/
Xx30P/Sl8z//i/Q/dsfzP+vP8z+FU/Q/eNPzPwxo8z8l7/M/</AssayYData></Step><Step><CommonData><SampleLocation>1</SampleLocation><SampleID></SampleID><SampleGroup></SampleGroup><SampleInfo></SampleInfo><SampleRow>F</SampleRow><SamplePlate>1</SamplePlate><WellType>BUFFER</WellType><Concentration>-1</Concentration><ConcentrationUnits>µg/ml</ConcentrationUnits><MolarConcentration>-1</MolarConcentration><MolarConcUnits>nM</MolarConcUnits><MolecularWeight>-1</MolecularWeight><Temperature>30</Temperature><StartTime>2419975</StartTime><AssayTime>180</AssayTime></CommonData><FlowRate>600</FlowRate><StepType>DISASSOC</StepType><StepName>Dissociation</StepName><StepStatus>OK</StepStatus><ActualTime>179.999</ActualTime><CycleTime>0.2</CycleTime><AssayXData Points="900">XUD2RMNG9kQqTfZEiFP2RO5Z9kRdYPZEu2b2RCpt9kSQc/ZE7nn2RF2A9kTDhvZEIo32RJCT
9kT3mfZEXaD2RLum9kQyrfZEkLP2RPe59kRVwPZEu8b2RCrN9kSI0/ZE99n2RFXg9kS75vZE
Ku32RIjz9kTu+fZEVQD3RLsG90QiDfdEkBP3RO4Z90RdIPdEuyb3RCIt90SQM/dE9zn3RFVA
90TDRvdEIk33RIhT90TuWfdEXWD3RLtm90QibfdEiHP3RPd590RdgPdE5Ib3RCKN90SIk/dE
7pn3RF2g90S7pvdEIq33RDy090TuufdEVcD3RLvG90QizfdEiNP3RO7Z90RV4PdEu+b3RCLt
90SI8/dE7vn3RFUA+ES7BvhEIg34RJAT+ETuGfhEXSD4RMMm+EQiLfhEiDP4RO45+ERVQPhE
u0b4RCJN+ESQU/hE7ln4RFVg+ES7ZvhEIm34RJBz+ETuefhEVYD4RLuG+EQijfhEiJP4RO6Z
+ERVoPhEu6b4RCKt+ESIs/hE7rn4RF3A+ETDxvhEIs34RIjT+ETu2fhEXeD4RLvm+EQi7fhE
iPP4RO75+ERVAPlEuwb5RDIN+USIE/lE7hn5RF0g+US7JvlEIi35RJAz+UTuOflEVUD5RLtG
+UQiTflEkFP5RPdZ+URVYPlEw2b5RCJt+USQc/lE7nn5RFWA+UTDhvlEIo35RJCT+UTumflE
ZaD5RMOm+UQqrflEiLP5RPe5+URdwPlEw8b5RCrN+USQ0/lE99n5RF3g+UTD5vlEU+35RJDz
+UT3+flEXQD6RMMG+kQqDfpEkBP6RPcZ+kRdIPpEwyb6RCot+kSQM/pE9zn6RF1A+kTDRvpE
Kk36RJBT+kT3WfpEXWD6RMNm+kQqbfpEkHP6RBd6+kRdgPpEw4b6RCqN+kSQk/pE95n6RF2g
+kTDpvpEKq36RJCz+kT3ufpEXcD6RMPG+kQqzfpEkNP6RPfZ+kRd4PpEw+b6RCrt+kSQ8/pE
9/n6RF0A+0S7BvtEKg37RJAT+0T3GftEXSD7RMMm+0QqLftEkDP7RPc5+0RdQPtEw0b7RCpN
+0S5U/tE91n7RFVg+0S7ZvtEMm37RJBz+0T3eftEXYD7RMOG+0QqjftEkJP7RPeZ+0RVoPtE
w6b7RCqt+0SQs/tE97n7RF3A+0TDxvtEKs37RJDT+0T32ftEXeD7RLvm+0Qq7ftEkPP7RPf5
+0RVAPxEwwb8RCIN/ESIE/xE9xn8RF0g/ES7JvxEKi38RIgz/ET3OfxEVUD8RLtG/EQqTfxE
kFP8RO5Z/ERVYPxEu2b8RCpt/ESQc/xE7nn8RF2A/ETDhvxEIo38RJCT/ET3mfxEXaD8RLum
/EQqrfxEkLP8RO65/ERdwPxEw8b8RCrN/ESI0/xE7tn8RF3g/ES75vxEIu38RIjz/ETu+fxE
VQD9RLsG/UQqDf1EkBP9RO4Z/URVIP1Euyb9RCot/USQM/1E9zn9RFVA/UTDRv1EIk39RJBT
/UT3Wf1EVWD9RMNm/UQibf1EiHP9RO55/URdgP1Eu4b9RCqN/USQk/1E7pn9RF2g/US7pv1E
Iq39RJCz/UT3uf1EVcD9RLvG/UQqzf1EiNP9RPfZ/URV4P1Eu+b9RCLt/USQ8/1E7vn9RF0A
/kS7Bv5EKg3+RJAT/kTuGf5EXSD+RLsm/kQiLf5EiDP+RPc5/kRdQP5Eu0b+RCJN/kSIU/5E
91n+RIZg/kS7Zv5EKm3+RJBz/kT3ef5EVYD+RMOG/kQijf5EkJP+RO6Z/kRVoP5Ew6b+RCKt
/kSQs/5E7rn+RF3A/kS7xv5EIs3+RIjT/kT32f5EVeD+RMPm/kQi7f5EkPP+RPf5/kRdAP9E
uwb/RCoN/0SQE/9E7hn/RFUg/0S7Jv9EKi3/RIgz/0T3Of9EXUD/RLtG/0QqTf9EiFP/RO5Z
/0RdYP9Eu2b/RCJt/0SIc/9E7nn/RF2A/0T1hv9EIo3/RIiT/0T3mf9EVaD/RLum/0Qirf9E
kLP/RO65/0RVwP9E5Mb/RCLN/0SQ0/9E99n/RFXg/0S75v9EIu3/RJDz/0Tu+f9EKgAARV4D
AEWRBgBFxAkARfcMAEUqEABFXhMARZEWAEXEGQBF9xwARSogAEVeIwBFkSYARcQpAEX3LABF
KjAARV4zAEWRNgBFyDkARfs8AEUqQABFXkMARZFGAEXESQBF90wARSpQAEVeUwBFkVYARchZ
AEX7XABFKmAARV5jAEWRZgBFyGkARfdsAEUucABFYnMARZV2AEXIeQBF93wARS6AAEVegwBF
kYYARcSJAEX3jABFKpAARV6TAEWRlgBFxJkARfucAEUqoABFXqMARZGmAEXEqQBF+6wARSqw
AEVeswBFkbYARcS5AEX3vABFKsAARV7DAEWRxgBFxMkARffMAEUu0ABFYtMARZHWAEXE2QBF
BN0ARSrgAEVi4wBFleYARcTpAEUU7QBFKvAARWLzAEWV9gBFxPkARfv8AEUuAAFFXgMBRZEG
AUXICQFF+wwBRS4QAUVuEwFFlRYBRcgZAUX7HAFFLiABRWIjAUWVJgFFyCkBRfssAUUuMAFF
YjMBRZU2AUXIOQFF+zwBRS5AAUViQwFFlUYBRchJAUX7TAFFLlABRWJTAUWVVgFFyFkBRftc
AUUuYAFFYmMBRZVmAUXIaQFF+2wBRS5wAUVicwFFlXYBRch5AUX7fAFFLoABRWKDAUWVhgFF
yIkBRfuMAUUukAFFYpMBRZWWAUXImQFF+5wBRS6gAUViowFFlaYBRcipAUX7rAFFLrABRWKz
AUWRtgFFyLkBRfu8AUUuwAFFXsMBRZXGAUXIyQFF+8wBRS7QAUVi0wFFkdYBRcjZAUX73AFF
LuABRV7jAUWV5gFFyOkBRffsAUUq8AFFm/MBRZX2AUXI+QFF+/wBRS4AAkVeAwJFlQYCRcQJ
AkX/DAJFLhACRWITAkWVFgJFyBkCRfccAkUuIAJFYiMCRZUmAkXIKQJF+ywCRS4wAkViMwJF
lTYCRcg5AkX7PAJFKkACRV5DAkWVRgJFyEkCRftMAkUuUAJFYlMCRZVWAkXIWQJF+1wCRS5g
AkViYwJFlWYCRcRpAkX7bAJFLnACRWJzAkWRdgJFyHkCRft8AkUugAJFXoMCRZWGAkXQiQJF
EI0CRSqQAkVikwJFpZYCRcSZAkX7nAJFLqACRWKjAkWVpgJFxKkCRfusAkUusAJFYrMCRZG2
AkXIuQJF+7wCRS7AAkViwwJFkcYCRcjJAkX7zAJFLtACRV7TAkWR1gJFyNkCRffcAkUq4AJF
YuMCRZXmAkXI6QJF9+wCRS7wAkVe8wJFkfYCRcj5AkX3/AJFLgADRV4DA0WRBgNFxAkDRfcM
A0UqEANFXhMDRZUWA0XEGQNF+xwDRSogA0VeIwNFlSYDRcgpA0X7LANFKjADRV4zA0WVNgNF
xDkDRfs8A0UqQANFYkMDRZVGA0XISQNF90wDRSpQA0ViUwNFlVYDRcRZA0X3XANFLmADRWJj
A0WVZgNFxGkDRftsA0UucANFYnMDRZF2A0XIeQNF+3wDRSqAA0VegwNFkYYDRciJA0X3jANF
KpADRV6TA0WRlgNFyJkDRfucA0UqoANFXqMDRZWmA0XEqQNF+6wDRSqwA0VeswNFlbYDRcS5
A0X7vANFLsADRV7DA0WVxgNFxMkDRffMA0Uq0ANFXtMDRZHWA0XE2QNF+9wDRS7gA0Ve4wNF
keYDRcTpA0X37ANFKvADRV7zA0WV9gNFxPkDRff8A0UqAARFYgMERZUGBEXECQRF9wwERSoQ
BEViEwRFkRYERcgZBEX3HARFKiAERV4jBEWRJgRFxCkERSgtBEUqMARFYjMERZU2BEXEOQRF
9zwERSpABEVeQwRFkUYERdhJBEX3TARFS1AERV5TBEWRVgRFxFkERfdcBEUqYARFXmMERZFm
BEXEaQRF92wERSpwBEVecwRFkXYERcR5BEX7fARFKoAERV6DBEWRhgRFxIkERfeMBEUqkARF
XpMERZGWBEXEmQRF95wERS6gBEViowRFkaYERcSpBEX3rARFKrAERV6zBEWRtgRFxLkERfe8
BEUqwARFXsMERZHGBEXEyQRF98wERSrQBEVe0wRFldYERczZBEX73ARFKuAERWLjBEWR5gRF
xOkERffsBEUq8ARFXvMERZX2BEXE+QRF9/wERS4ABUViAwVFlQYFRcQJBUX7DAVFLhAFRV4T
BUWVFgVFxBkFRfscBUUuIAVFXiMFRZEmBUXEKQVF+ywFRSowBUViMwVFlTYFRcg5BUX/PAVF
LkAFRWJDBUWVRgVFyEkFRftMBUWEUAVFYlMFRZVWBUXIWQVF+1wFRS5gBUViYwVFlWYFRchp
BUX7bAVFKnAFRWJzBUWVdgVFyHkFRft8BUUugAVFYoMFRZWGBUXIiQVF+4wFRS6QBUVikwVF
lZYFRciZBUX7nAVFLqAFRWKjBUWVpgVFyKkFRfusBUUusAVFYrMFRZW2BUXIuQVF+7wFRTfA
BUViwwVFlcYFRcjJBUX7zAVFLtAFRWLTBUWV1gVFzNkFRfvcBUV04AVFguMFRZXmBUXI6QVF
++wFRS7wBUVe8wVFofYFRcj5BUX3/AVFLgAGRWIDBkWVBgZFyAkGRfcMBkUqEAZFchMGRZEW
BkXIGQZF9xwGRS4gBkViIwZFlSYGRcgpBkX3LAZFLjAGRWIzBkWVNgZF0DkGRfs8BkUuQAZF
YkMGRZVGBkXESQZF+0wGRS5QBkVeUwZFkVYGRcRZBkX3XAZF</AssayXData><AssayYData Points="900">1TH0P+tp9D/1qPQ/52P0P9hu9D9xpPQ/RM30P5r89D+H/fQ/reD0P5K69D/ulvU/ISn1PwBF
9T/v4vU/toz1P9NA9T9mI/U/v1P1P4jH9T9LbPU/Fzn1P/Vl9T9UWvU/hTL1P/2v9T+cW/U/
qLn1P2+F9T9As/U/s+D1P1Qx9T8MxfU/dof1P5Ub9j8GjPU/Edv0P0HH9T9mofU/Mhz1P3Se
9T/BwvU/T8v1P1WB9T9ErfU/3f31P6vy9D913vU/Vvb1P4bU9T+vJ/U/dfr1P0X19T8amPU/
5Xv1P59s9T/H3PU/1AP2P+AA9j+PN/U/NQn2P+dI9T+jrvU/WMT1P5B/9j8A3/U/Fxv2P2Cn
9T/TuvU//9z1P9HL9T+f5PU/TJL1P8K39T8ETfY/F1T1P3Iw9T+2c/Y/bNr1P2uW9T9lwPU/
Ab/1P8R69T8r5/U/goT1P4Oh9T/5K/Y/dyz2P3kb9j/uhfU/4sX1P6M19T+BmfU/pFr1P0zr
9T9+BvY/7Kr1Pw6j9T+xl/Y/fnX1PxJC9j9myvU/NoD1P/IL9j/49fU/U8f1PwjX9T/Fv/U/
+Rr1P+Nv9T+9BfY/p171PzTS9T+zZ/U/Htn1P/Xn9T9HLPY/PQn2P/LX9T8sdPY/51X1PxIw
9T8XOfU/+dz1P44H9j8qwfU/Wbn1PzvF9T92gPU/CI71P4Xs9T+Q1fU/HLv1P02u9T8X/vU/
fQj1PyE99j8JJvY/tGT1Pyl09T9GJvY/Yj72P/wJ9j8FFfY/Ihr1P+PO9T/cJPY/l3X1P2ZC
9j8hZ/U/JpH1P5CF9T+sAPY/ll32Pwyq9T+bDfY/w/n1P6NM9j9Q5fU/tTz2P9u+9T+TJfY/
JZn1P4cb9j/3pPY/zUP2Pw3A9T8OrfU/JOL1P6IA9j81M/Y/CZj1P8lD9j+5IfY/Qc72P4MY
9j9BgvY/dLv1P2Tq9T/Y7/U/qvj1P9AY9j8T8PU/QOL1PzXe9T9dG/Y/P/v1P6y49T8KEfY/
Ogj2P+7L9T+C9vU/itz1PzbM9T+o5fU/FsL1P/Kh9T/LJfY/BNb1PzoL9j/GAvY/hVT2P88a
9j9lavY/Smz2P/QA9j+19PU/Nu/1P1L09T8XufU/PMr1P4Rx9T9Wj/U/Vjb2P7zy9T8Se/U/
Ttv1P/js9T/uSvY/Rgr2P08b9j8zwPU/xxr2P4sT9j/p/PU/0db1P9pk9T+KFvY/QY/2P586
9j8JmfU/7I72P7wD9j/DL/Y/Cdr2P7gJ9j+uePU/2Hr2P9ko9j8CRfY/jGf2P7oc9z8GRvY/
03j1P+Uf9j97mPY/ZcH1P2S69T9ROPY/wzr3PzcB9j+MnPY/gY/2P7AF9j+zK/Y/yib2P0s3
9j/TfPY/gP/1Pyhp9j+SN/Y/0GH2P2HJ9T/8CfY/88P1P9wY9j/MAvY/DwT2P8cW9j/dSfY/
OR/2P+Q79z8KZ/Y/UXH2P/qr9j9ZOvY/Bzv2P+1g9j9TiPY/mGX2Pynw9T9pDvY/z532P1fU
9j/VuPU/sKf2P1999j8eU/Y/YKL2PzDK9j+muPY/TVP2P9oF9z/ZQfY/TLr2P3dD9j8MnvY/
QVj2P3i29T8nVPY/qm72P7HM9j92ffY/4Cb2P9S29T9OV/Y/Iqr2P6gC9j+3CPY/Hlv2P7ZW
9j9giPY/jzz2P5kj9j/kRPY/0gn3P9yH9j/YxPU/NuL2Pw3Q9j9Xp/Y/wkP2P6Fm9j8+CfY/
lwj3Px0M9j9gr/Y/OQz3Px9y9j+UQPY/WjT2P3+L9j9qtvY/x0v2P8RH9j8wkfY/U7H2Pwms
9j8I+fU/9Nn2P3HK9T+O8/U/fij2P0Sm9j8OY/Y/kvv2P+vC9j87t/U/s732P2DV9j/T1vY/
oa32PyGN9j+pbfY/9cP2P72u9j8pN/Y/4h72Pztv9j/Jc/Y/QNz2P2ba9j822/U/u/b2P7IN
9j+7YfY/O8j1P/qf9j97wPY/M7f2P6vG9j+Ci/Y/YqL2P9s19j94ZPY/aa32P9PH9j8QpPY/
ma72P4qq9j+kOvY/nLn2P08U9z9wA/c/JEr3P6a39j8+UfY//7v2P1J99j+uxvY/eYn2P4yc
9j9NfPY/MDP3P8+v9j9WXPY/3AT3P55f9j/bovY/XEP3Pz4U9z9Pbfc/UiH3P+F09j8v9/Y/
TkH3P3hr9z+TuvY/EIT2PxbX9j8lXPY/Ap72Pwal9j9U3/Y/t7/2Py2R9j+wx/Y/o3z2P+E5
9j/1tPY/SwX3P2TP9j9S7vY/sKv2P6Ol9j8HK/c/mt72P01V9j841/Y/LJ32P0Fy9z+Skvc/
c772P85i9z/RJPc/tpn3P/K79j+ryfY/0ej2P8dv9j8H2vY/MEL2P1ni9j8C0vY/AhL3Pxpd
9z9l3/Y/aO32P7Sw9j8hEfc/YmH3P5Pj9j9U4vc/T1b3P7Ek9z+lf/Y/1u32P7pZ9j8HBvc/
BPL2PzaF9j92Fvc/COX2Py9n9z/Y8vY/DUv2P/gw9z8y5fY/ybD2P4I89z9SW/c/w+X2P8sh
9z/iOPc/JD33P6Rf9z/j5PY/mLn3PxPI9z/ZRvc/nwf3P8db9z+qVfc/YgX3Pyxj9z9ia/c/
38n2P+D09j8c+PY/dD/3PxhY9z/LGvc/KgX3P+yU9z94e/c/VYX3P8hM9z90xfY/I4/3PwqS
9z+r0PY/IzT3P6m29j/6Ufc/yjj3P1Iz9z+HV/c/V7D3P8J09z8qyPY/0b/2Pytu9z+J+PY/
Lfr2PxGC9z/RU/c/0Wn3P0WN9z/lEPc/BuP2P17Y9j8mgfc/IB33PzL/9j8dVPc/beX2P0Vz
9z/Mmvc/fr/2P/y89z9kx/Y/LV/3PxjJ9j+WJvc/02D3PySk9z+jnPY/sVD3P98a9z87z/c/
42j3P2DD9z9gEPc/y233P0I69z/nlvc/oDX3P0FR9z8VGvc/iRb3P9gq9z+11fc/6lT3PxpA
9z9w5vY/1cX3P1eo9z+qWPc/c5X3P9QW9z9bPfc/c2T3P3n89j+fqvc/m+33P/si+D/WZPc/
lav3P0N19z9blPc/tNj3P+Vk9z92Mvc/ERn3Pw4J+D8wgfc/Gs/3P6U99z+ho/c/9dT3P7al
9z+lJPc/Rdv2PyZ/9z+idPc/LVP3P11J9z/Asvc/et73P3nD9z/hePc/BEz3P9jp9z8dYfc/
YST4Pwun9z+NKPc/UoT3P0bo9z8Usfc/P573P36A9z9Iqvc/IvX3P2AH+D/Bk/c/Amn3Py55
9z9ycvc/b633PzCE9z+xA/g/ARD4P8vh9z9R2Pc/hpb3P7Gg9z8hsPc/8oP3PyHA9z8fUPc/
4n34P83j9z8f3fc/tUr3P19U+D/1Fvg/JaX3P4mw9z+FT/c/84n3PzqL+D+Ukfc/3yX3PwwO
+D/NAvg/Ftr3P0uk9z+aAPg/MZv3P6BA9z9xW/g/c4b3P3Ha9z9bL/g/czL4P1vG9z/WzPc/
3oL4P76v9z/w+vc/Q/P3Py45+D+53Pc/j3b3P/0T+D/To/c/nCz4P6AZ+D+u1fc/UYn3Py/R
9z9S1vc/nj34P/PT9z+b9Pc/bLz3P6y/9z94wPc/DIL3P6xd+D9Y3fc/PZv3P7oP+D+CSvc/
bYj3P1Jn+D++4/c/qor4P4Q1+D+dAfg/+vn3P5N39z/K0Pc/den3Pzr49z/QKfg/lX73P3PN
9z/rDfg/1Az4P5vB9z91Nfg/yXn3P7hK+D/UGvg/0073P95v+D8cIvg/48z3P2FA+D/drPc/
VZj3P4z69z9c6Pc/6h34P09O+D9Zovc/vWz3Pw07+D99SPg/blz4P4qv+D+qNvg/6hz4P5TH
9z82wfc/aOb3P9yp9z9/I/g/h9/3P60M+D/wjfg/lBr4P74j+D8+d/k/Xyj4P1IW+D+eN/g/
C4b4P4pt+D8KJPg/vqv4P16U+D/xE/g/t6v3Pxaa9z++Yvg/MSz4P3AK+D/4uvc/20j4P/Jh
+D//Ffg/Iw/4P/9v+D8slPg/UFX4P5+c+D8lE/g//ez3P6Ye+D8H7vc/s1D4P6t7+D/+Q/g/
zIf4P8be9z9Wwfg/xm34PzFC+D8Q3vc/SuX3P0vw+D9KTfg/j5D4P5PA9z+pVPg/IE74P0hO
+D9glPg/BzT4Pz5C+D9TCPg/PUb4P9mN9z9pafg/02v4PwLV+D9vIPg/0mn3P8sj+D+b8Pc/
Lk/4P9fJ+D9e6/g/uvv4P62d+D8VcPg/cpf4Pyyi+D/0Mvg/j5v4PzHW+D+7mPc/loj4P1GJ
+D/3WPg/lb/4P+Km+D/d+vc/ZKX4PxaF+D/WUPg/BWX4PzSp+D9DHPg/pl34P50s+T+mCfg/
DNT4PxiE+D/t8fg/5YP4P6JG+D+9Gvg/hrP4P3XV+D/Nv/g/LGn4P6TJ+D+RV/g/Hg34P223
+D8Ns/g/PNX3P7lh+D+BuPg/+Bf5P1Em+T/5Lvk/jR75P6fk+D+Xrvg//4H4PzIZ+T8lhPg/
awr5P5rR+D+Zwfg/i7v4Pwzs+D91TPg/uS/5P434+D+/pvg/ji/5P4Uv+T/jtfg/U8L4Pya+
+D/BGvk/QGf4PzaP+D9u7fg/G9b4P5vU+D8Hovg/iMn4Pz1m+D9SU/g/UmH5P8Gr+D9Sbvg/
RN/4P1dX+D+Etfg/8s/4P4oh+T/oHPk/+yH5PxDB+D+o1Pg//rn4PxBs+T9tk/g/bKv4P3E8
+D+O+/k/4d34Pzcm+T9YDPk/KtX4P76F+T8QDPk/jsH4P25T+D/VlPk/BZX5P73s+D9EIPk/
x8/4P5db+D8W/fg/C+b4P/Mf+T8l0vg/FOP4P6TC+D8wxPg/</AssayYData></Step><Step><CommonData><SampleLocation>11</SampleLocation><SampleID></SampleID><SampleGroup></SampleGroup><SampleInfo></SampleInfo><SampleRow>F</SampleRow><SamplePlate>1</SamplePlate><WellType>REGENERATION</WellType><Concentration>-1</Concentration><ConcentrationUnits>µg/ml</ConcentrationUnits><MolarConcentration>-1</MolarConcentration><MolarConcUnits>nM</MolarConcUnits><MolecularWeight>-1</MolecularWeight><Temperature>30</Temperature><StartTime>2609341</StartTime><AssayTime>5</AssayTime></CommonData><FlowRate>1000</FlowRate><StepType>KREGENERATION</StepType><StepName>Regeneration2</StepName><StepStatus>OK</StepStatus><ActualTime>5.00005</ActualTime><CycleTime>0.2</CycleTime><AssayXData Points="25">KmAGRV1jBkWQZgZFwGkGRfNsBkUmcAZFWXMGRZB2BkXEeQZF93wGRSaABkVZgwZFkIYGRcSJ
BkXzjAZFKpAGRV2TBkWQlgZFxJkGRX6dBkUqoAZFWaMGRZCmBkXAqQZF96wGRQ==</AssayXData><AssayYData Points="25">24FdwGyOacCc23HAMBh4wF4UfMA973/AymuBwPOpgsAz6oPA296EwIHUhcCjuYbAxXSHwKES
iMDwv4jAlnSJwD7YicBsSYrAAO2KwPhpi8C3z4vAPUCMwHmTjMAX9IzAJjGNwA==</AssayYData></Step><Step><CommonData><SampleLocation>12</SampleLocation><SampleID></SampleID><SampleGroup></SampleGroup><SampleInfo></SampleInfo><SampleRow>F</SampleRow><SamplePlate>1</SamplePlate><WellType>NEUTRALIZATION</WellType><Concentration>-1</Concentration><ConcentrationUnits>µg/ml</ConcentrationUnits><MolarConcentration>-1</MolarConcentration><MolarConcUnits>nM</MolarConcUnits><MolecularWeight>-1</MolecularWeight><Temperature>30</Temperature><StartTime>2625463</StartTime><AssayTime>5</AssayTime></CommonData><FlowRate>1000</FlowRate><StepType>KREGENERATION</StepType><StepName>Regeneration2</StepName><StepStatus>OK</StepStatus><ActualTime>4.99907</ActualTime><CycleTime>0.2</CycleTime><AssayXData Points="25">KrAGRV2zBkWQtgZFwLkGRfe8BkUqwAZFXcMGRYzGBkXEyQZF98wGRSrQBkVd0wZFjNYGRcTZ
BkXz3AZFMuAGRV3jBkWQ5gZFxOkGRffsBkUq8AZFXfMGRZD2BkXE+QZF8/wGRQ==</AssayXData><AssayYData Points="25">pfO4Pt8yyT4X3dw+mPfqPvtp+z7MZQA/yisGP1Q5CD8gpgw/jKgNPz0DED8wcRI/gk8VPz03
Fj87nRg/UyUaP+QqGj9eChw/+4gdP+XrHT/QriA/QAohP4qKIj8QIiM/+vkiPw==</AssayYData></Step><Step><CommonData><SampleLocation>11</SampleLocation><SampleID></SampleID><SampleGroup></SampleGroup><SampleInfo></SampleInfo><SampleRow>F</SampleRow><SamplePlate>1</SamplePlate><WellType>REGENERATION</WellType><Concentration>-1</Concentration><ConcentrationUnits>µg/ml</ConcentrationUnits><MolarConcentration>-1</MolarConcentration><MolarConcUnits>nM</MolarConcUnits><MolecularWeight>-1</MolecularWeight><Temperature>30</Temperature><StartTime>2641782</StartTime><AssayTime>5</AssayTime></CommonData><FlowRate>1000</FlowRate><StepType>KREGENERATION</StepType><StepName>Regeneration2</StepName><StepStatus>OK</StepStatus><ActualTime>5.00005</ActualTime><CycleTime>0.2</CycleTime><AssayXData Points="25">JgAHRVkDB0WIBgdFvAkHRfMMB0UmEAdFWRMHRYwWB0XAGQdF8xwHRSIgB0VVIwdFjCYHRcAp
B0XzLAdFJjAHRVkzB0WMNgdFvDkHRfM8B0UmQAdFVUMHRYhGB0W8SQdF80wHRQ==</AssayXData><AssayYData Points="25">di56wHY5gcD1lYPAt/SEwGY6hsC1HofAh/+HwGHEiMCEkInA+uuJwJFmisD684rAI3CLwNa/
i8CoPYzAyGuMwNnPjMDgJY3A/G2NwKy7jcC5A47AEE2OwP9pjsADeY7AMZSOwA==</AssayYData></Step><Step><CommonData><SampleLocation>12</SampleLocation><SampleID></SampleID><SampleGroup></SampleGroup><SampleInfo></SampleInfo><SampleRow>F</SampleRow><SamplePlate>1</SamplePlate><WellType>NEUTRALIZATION</WellType><Concentration>-1</Concentration><ConcentrationUnits>µg/ml</ConcentrationUnits><MolarConcentration>-1</MolarConcentration><MolarConcUnits>nM</MolarConcUnits><MolecularWeight>-1</MolecularWeight><Temperature>30</Temperature><StartTime>2658234</StartTime><AssayTime>5</AssayTime></CommonData><FlowRate>1000</FlowRate><StepType>KREGENERATION</StepType><StepName>Regeneration2</StepName><StepStatus>OK</StepStatus><ActualTime>4.99907</ActualTime><CycleTime>0.2</CycleTime><AssayXData Points="25">JlAHRVlTB0WIVgdFvFkHRe9cB0UmYAdFVWMHRYhmB0W8aQdF72wHRSJwB0VVcwdFiHYHRbx5
B0XvfAdFIoAHRVWDB0WIhgdFvIkHRe+MB0UikAdFVZMHRYyWB0W8mQdF75wHRQ==</AssayXData><AssayYData Points="25">U5LlPoAC9D4P2AQ/YMsJP0DZDz/62hM/8g8XP5nAGj+28x0/bMYgPylxIj/y8SQ/auslPx+F
Jz/WGCk/GjsrPzG4LD/RRS4/794uP7iTMD9pIDE/8mgyPyzTMz97OjQ/3dQ0Pw==</AssayYData></Step><Step><CommonData><SampleLocation>11</SampleLocation><SampleID></SampleID><SampleGroup></SampleGroup><SampleInfo></SampleInfo><SampleRow>F</SampleRow><SamplePlate>1</SamplePlate><WellType>REGENERATION</WellType><Concentration>-1</Concentration><ConcentrationUnits>µg/ml</ConcentrationUnits><MolarConcentration>-1</MolarConcentration><MolarConcUnits>nM</MolarConcUnits><MolecularWeight>-1</MolecularWeight><Temperature>30</Temperature><StartTime>2674525</StartTime><AssayTime>5</AssayTime></CommonData><FlowRate>1000</FlowRate><StepType>KREGENERATION</StepType><StepName>Regeneration2</StepName><StepStatus>OK</StepStatus><ActualTime>4.99907</ActualTime><CycleTime>0.2</CycleTime><AssayXData Points="25">IqAHRVGjB0WIpgdFvKkHRe+sB0UisAdFUbMHRYS2B0W4uQdF67wHRR7AB0VRwwdFhMYHRbjJ
B0XrzAdFHtAHRVHTB0Wd1gdFvNkHRe/cB0Ue4AdFUeMHRYTmB0W46QdF6+wHRQ==</AssayXData><AssayYData Points="25">/Rl3wLYIgMARhYLAa/GDwH0dhcDmEIbAWwmHwKBVh8BMH4jAQ7yIwHE2icBvi4nAm+WJwBRq
isCWporAe9aKwDUCi8DedIvAMqeLwF33i8AAMYzAdoiMwO1/jMAX14zARQeNwA==</AssayYData></Step><Step><CommonData><SampleLocation>12</SampleLocation><SampleID></SampleID><SampleGroup></SampleGroup><SampleInfo></SampleInfo><SampleRow>F</SampleRow><SamplePlate>1</SamplePlate><WellType>NEUTRALIZATION</WellType><Concentration>-1</Concentration><ConcentrationUnits>µg/ml</ConcentrationUnits><MolarConcentration>-1</MolarConcentration><MolarConcUnits>nM</MolarConcUnits><MolecularWeight>-1</MolecularWeight><Temperature>30</Temperature><StartTime>2690685</StartTime><AssayTime>5</AssayTime></CommonData><FlowRate>1000</FlowRate><StepType>KREGENERATION</StepType><StepName>Regeneration2</StepName><StepStatus>OK</StepStatus><ActualTime>5.00005</ActualTime><CycleTime>0.2</CycleTime><AssayXData Points="25">HvAHRVHzB0WE9gdFtPkHRev8B0UeAAhFUQMIRYQGCEW4CQhF6wwIRRoQCEVREwhFhBYIRbgZ
CEXrHAhFHiAIRVEjCEWEJghFuCkIRSwtCEUeMAhFUTMIRYA2CEW0OQhF6zwIRQ==</AssayXData><AssayYData Points="25">ZFEGP2nuDT+FNBc/tE0fPxblJT/k9Co/AWkuP4RUMj9OOjU/8LY3P9Z2Oj+vAT0/C0g/P6L9
Pz+NwkI/NBBEP5lBRj/zUUY/WxRIP5NkSj83i0o/9t5KPxV2TD/KwEw/R4pNPw==</AssayYData></Step></KineticsData></ExperimentResults>
