# Supplementary material for: Functional development of a V3/glycan-specific broadly neutralizing antibody isolated from a case of HIV superinfection
Source: eLife. 2021 Jul 15;10:e68110. doi: 10.7554/eLife.68110 (PMC8376252; doi:10.7554/eLife.68110)
Supplement: Figure 2—source data 2. [file elife-68110-fig2-data2.zip › QA013.2 Dbl Ref BLI_2020.05.29/Mat_Gmat-L0_LatestInt_Naive_2020.05.29/Experiment_1/Misc. Files/200529_002.frd]

<?xml version="1.0" encoding="UTF-8" standalone="yes"?>
<ExperimentResults><ExperimentInfo Name="Experiment_1"><ExpDescription></ExpDescription><RTDVersion>2.0</RTDVersion><RunID>809C558C-8749-4348-9657-4DD3D69888F3</RunID><ExperimentType>KINETICS</ExperimentType><ExperimentSubType>KBASIC</ExperimentSubType><StartDateTime>2020-05-29T12:43:15</StartDateTime><MachineName>886RGX1</MachineName><UserName>Labuser</UserName><LotNumber></LotNumber><PlateName>200529</PlateName><PlateName2></PlateName2><SensorName>B1</SensorName><SensorPlate>1</SensorPlate><SensorType>AHC (Anti-hIgG Fc Capture)</SensorType><SensorRole>LIGAND</SensorRole><SensorInfo></SensorInfo><WritingSW>DataAcquisition.exe 11.1.2.24</WritingSW><InstrumentType>OctetRED96</InstrumentType><InstrumentSerial>FB-50183</InstrumentSerial><InstrumentFW></InstrumentFW><IntegrationTime>2.8</IntegrationTime><DSPType>CPF</DSPType><DSPStitching>1</DSPStitching><HasManifest>1</HasManifest><InfoHash>1409492000</InfoHash></ExperimentInfo><AssayParamsInfo/><KineticsData><Step><CommonData><SampleLocation>1</SampleLocation><SampleID></SampleID><SampleGroup></SampleGroup><SampleInfo></SampleInfo><SampleRow>B</SampleRow><SamplePlate>1</SamplePlate><WellType>BUFFER</WellType><Concentration>-1</Concentration><ConcentrationUnits>µg/ml</ConcentrationUnits><MolarConcentration>-1</MolarConcentration><MolarConcUnits>nM</MolarConcUnits><MolecularWeight>-1</MolecularWeight><Temperature>30</Temperature><StartTime>0</StartTime><AssayTime>30</AssayTime></CommonData><FlowRate>1000</FlowRate><StepType>BASELINE</StepType><StepName>Baseline</StepName><StepStatus>OK</StepStatus><ActualTime>30</ActualTime><CycleTime>0.2</CycleTime><AssayXData Points="150">AAAAAM3MTD66Scw+EFgZP83MTD93vn8/mpmZPzMzsz/NzMw/ZmbmPzvf/z9qvAxAmpkZQGZm
JkAzMzNAAABAQGq8TEA3iVlAZmZmQNEic0AAAIBAZmaGQM3MjEAzM5NAmpmZQM/3n0D6fqZA
zcysQDMzs0BokblAAADAQGZmxkCcxMxAAivTQC2y2UAAAOBAZmbmQM3M7EACK/NAmpn5QAAA
AEEzMwNBTmIGQYGVCUG0yAxB5/sPQTMzE0FmZhZBmpkZQc3MHEHn+x9BMzMjQWZmJkGBlSlB
tMgsQQAAMEHHSzNBTmI2QZqZOUHNzDxBYhBAQTMzQ0FmZkZBmplJQc3MTEEAAFBBMzNTQU5i
VkGamVlBtMhcQef7X0EzM2NBTmJmQZqZaUHNzGxBAABwQRsvc0FOYnZBmpl5Qc3MfEEAAIBB
jZeBQScxg0HNzIRBZmaGQWIQiEGNl4lBJzGLQcHKjEFaZI5B9P2PQY2XkUEnMZNBzcyUQVpk
lkEAAJhBmpmZQScxm0HBypxBZmaeQfT9n0GNl6FBJzGjQc3MpEFmZqZB9P2nQY2XqUEzM6tB
zcysQVpkrkH0/a9BmpmxQScxs0HByrRBWmS2QQAAuEGNl7lBJzG7Qc3MvEF/ar5BAADAQb6f
wUEzM8NBzczEQVpkxkH0/cdBjZfJQScxy0Hy0sxBZmbOQQAA0EGNl9FBJzHTQcHK1EFaZNZB
AADYQY2X2UEnMdtBzczcQVpk3kH0/d9BjZfhQScx40HByuRBWmTmQfT950GamelBJzHrQc3M
7EFmZu5B</AssayXData><AssayYData Points="150">AAAAAPFkYTuHbIm7v8FPO2eAkTv56486jqmPOwB9Szu1jWY7kI2gO9vl0DsAbok7paCuOypz
yTsB9pU7FJ/jO0FLwzvZgAI8fvYxPOv/xTtSG4M7DKx9O4jlmDuKRSA8H40VPCqyzTuYTzo7
SMMEPNPE9DvsEAE8MvGiOw/G2jtL57o7P1PaO5ExsjrY1Pc7YJDvO2yo7TubHQQ83dEjPPvl
DTxKu+Y7HsREO4gbIDv3XgE8kIz9O/zy+ztaheU7u/KsO0bR5zuMTbg7/gQoPCh9KjsO+wU8
fVypOTFnCjs1hmo7CDIEPOV6ATz+9jo8IIMYPKUrwjsTKl48rn7DOzWvgjtmZfc7++sQPGmk
Sjs64fI7PAcCPA2u8zsGbBs8e86bO90KBzwSCrc7kEkVPNusMDx7Tv07ZEgMPI6/Lzxed9M7
We0LPPyjKDyUke07rbnaO03WJTzbBqc7ygj7OznkdjsYFfI7C3Y5POFnHDzupt07O2WJO0Cx
vTtsRt873fs6PAEmxTuIM/U7M0IpPC+r6zuOpQw8FTVYO6bGHzxlKwk8x7fQO7gJRjzG9sQ7
ZSIHPAKVmjtkCS48qF2eO0LjxztXne47C1JEPNu3rTuMd6Y7DU6GPJGtqjvpZCQ8Nv7vO4rC
5DunV6g7hsslPMcdUTzV8j08/ToNPIB4zjvWTFQ75c4IPEp99ju3JgE8unOgO1wkmjuLwx48
lhNRPAEBCjykKiI8GSIAPBY86TsDpdg7xE/FO9ioljt6myE80PsOPDVDGzy1l847IXfrO0Wl
czzQm607</AssayYData></Step><Step><CommonData><SampleLocation>11</SampleLocation><SampleID></SampleID><SampleGroup></SampleGroup><SampleInfo></SampleInfo><SampleRow>B</SampleRow><SamplePlate>1</SamplePlate><WellType>REGENERATION</WellType><Concentration>-1</Concentration><ConcentrationUnits>µg/ml</ConcentrationUnits><MolarConcentration>-1</MolarConcentration><MolarConcUnits>nM</MolarConcUnits><MolecularWeight>-1</MolecularWeight><Temperature>30</Temperature><StartTime>61876</StartTime><AssayTime>5</AssayTime></CommonData><FlowRate>1000</FlowRate><StepType>KREGENERATION</StepType><StepName>Regeneration</StepName><StepStatus>OK</StepStatus><ActualTime>5.025</ActualTime><CycleTime>0.2</CycleTime><AssayXData Points="25">AADwQZqZ8UEnMfNBzcz0QWZm9kEAAPhBmpn5QTMz+0HAyvxBZmb+QQAAAELNzABCmpkBQmZm
AkIzMwNCAAAEQs3MBEKamQVCZmYGQjMzB0IAAAhCzcwIQpqZCUJmZgpCzUwLQg==</AssayXData><AssayYData Points="25">PoWcwM7+pMDW2qrAjnevwP2RssCwXLXA25+3wOGvucBZabvAzhi9wMKQvsB/9L/AVvnAwHAt
wsBiFMPAs0LEwNkIxcB328XAJ6zGwG9px8BLUsjAzv7IwGSXycBUDsrAE1rKwA==</AssayYData></Step><Step><CommonData><SampleLocation>12</SampleLocation><SampleID></SampleID><SampleGroup></SampleGroup><SampleInfo></SampleInfo><SampleRow>B</SampleRow><SamplePlate>1</SamplePlate><WellType>NEUTRALIZATION</WellType><Concentration>-1</Concentration><ConcentrationUnits>µg/ml</ConcentrationUnits><MolarConcentration>-1</MolarConcentration><MolarConcUnits>nM</MolarConcUnits><MolecularWeight>-1</MolecularWeight><Temperature>30</Temperature><StartTime>78492</StartTime><AssayTime>5</AssayTime></CommonData><FlowRate>1000</FlowRate><StepType>KREGENERATION</StepType><StepName>Regeneration</StepName><StepStatus>OK</StepStatus><ActualTime>4.999</ActualTime><CycleTime>0.2</CycleTime><AssayXData Points="25">mhkMQmHlDEI0sw1CAIAOQsdLD0KUGBBCYeUQQi2yEUL6fhJCx0sTQpQYFEJh5RRCLbIVQvp+
FkLHSxdClBgYQmHlGEItshlC+n4aQs1MG0KUGBxCYeUcQi6yHUL6fh5Cx0sfQg==</AssayXData><AssayYData Points="25">0aixv69oq7+GKaa/kcWhv521nr+8OZy/foqav9jCmL82Ape/ed+VvxAGlL9/+5K/bNGRv2Gd
kL9ypY+/eGWPv8Kljb/kYo2/Ow+Nv1JdjL9Eq4q/JBCLv58Mir+6ZYm/+dGIvw==</AssayYData></Step><Step><CommonData><SampleLocation>11</SampleLocation><SampleID></SampleID><SampleGroup></SampleGroup><SampleInfo></SampleInfo><SampleRow>B</SampleRow><SamplePlate>1</SamplePlate><WellType>REGENERATION</WellType><Concentration>-1</Concentration><ConcentrationUnits>µg/ml</ConcentrationUnits><MolarConcentration>-1</MolarConcentration><MolarConcUnits>nM</MolarConcUnits><MolecularWeight>-1</MolecularWeight><Temperature>30</Temperature><StartTime>94784</StartTime><AssayTime>5</AssayTime></CommonData><FlowRate>1000</FlowRate><StepType>KREGENERATION</StepType><StepName>Regeneration</StepName><StepStatus>OK</StepStatus><ActualTime>5</ActualTime><CycleTime>0.2</CycleTime><AssayXData Points="25">lBggQmHlIEIusiFC+n4iQsdLI0KUGCRCYeUkQi6yJUIBgCZCx0snQpQYKEJh5ShCLrIpQvp+
KkLHSytClBgsQmHlLEIusi1C+n4uQsdLL0KUGDBCYeUwQi6yMUL6fjJCx0szQg==</AssayXData><AssayYData Points="25">X2C5wKsdvsCVgcDAjIXCwHhJxMBCc8XAfFTGwJKTx8A+QsjA1gPJwMuJycCGV8rA67jKwDlV
y8A5/8vA2lvMwJ2gzMCwN83A+ZbNwGMMzsA0b87ALsLOwDw4z8ARXM/Av4XPwA==</AssayYData></Step><Step><CommonData><SampleLocation>12</SampleLocation><SampleID></SampleID><SampleGroup></SampleGroup><SampleInfo></SampleInfo><SampleRow>B</SampleRow><SamplePlate>1</SamplePlate><WellType>NEUTRALIZATION</WellType><Concentration>-1</Concentration><ConcentrationUnits>µg/ml</ConcentrationUnits><MolarConcentration>-1</MolarConcentration><MolarConcUnits>nM</MolarConcUnits><MolecularWeight>-1</MolecularWeight><Temperature>30</Temperature><StartTime>110914</StartTime><AssayTime>5</AssayTime></CommonData><FlowRate>1000</FlowRate><StepType>KREGENERATION</StepType><StepName>Regeneration</StepName><StepStatus>OK</StepStatus><ActualTime>5</ActualTime><CycleTime>0.2</CycleTime><AssayXData Points="25">lBg0QnnpNEIusjVC9H02QsdLN0KUGDhCYeU4Qi6yOUL6fjpCx0s7QpQYPEJh5TxCLrI9QvR9
PkLHSz9ClBhAQmHlQEInsUFCMohCQsdLQ0KUGERCYeVEQi6yRUL0fUZCx0tHQg==</AssayXData><AssayYData Points="25">1Va3v93psL88Mqu/Rqenvx4mo78bUqG/k+Sev+nJnL+kxJq/5iKZv0Lxl7980Za/W/uUv1Zr
lL/gEZS/HxmSv1C9kb84fZG/mQeQvwrCj79O3I6/356Ov67njb+8qoy/QkGMvw==</AssayYData></Step><Step><CommonData><SampleLocation>11</SampleLocation><SampleID></SampleID><SampleGroup></SampleGroup><SampleInfo></SampleInfo><SampleRow>B</SampleRow><SamplePlate>1</SamplePlate><WellType>REGENERATION</WellType><Concentration>-1</Concentration><ConcentrationUnits>µg/ml</ConcentrationUnits><MolarConcentration>-1</MolarConcentration><MolarConcUnits>nM</MolarConcUnits><MolecularWeight>-1</MolecularWeight><Temperature>30</Temperature><StartTime>127041</StartTime><AssayTime>5</AssayTime></CommonData><FlowRate>1000</FlowRate><StepType>KREGENERATION</StepType><StepName>Regeneration</StepName><StepStatus>OK</StepStatus><ActualTime>5</ActualTime><CycleTime>0.2</CycleTime><AssayXData Points="25">lBhIQmHlSEIusklC+n5KQsdLS0KUGExCYeVMQi6yTUL6fk5CwUpPQpQYUEJb5FBCLrJRQvp+
UkLHS1NClBhUQmHlVEIuslVC+n5WQsFKV0KOF1hCYeVYQiixWUL6flpCx0tbQg==</AssayXData><AssayYData Points="25">6cG6wCPjv8BRhMLAuVnEwFLVxcAI8cbAFr7HwN+4yMAcYMnA2gPKwJS+ysD+FcvAXLHLwPMS
zMB+sMzAZdjMwFFyzcCHuM3AkuTNwKlCzsCNos7AocnOwHkwz8BLTM/AkozPwA==</AssayYData></Step><Step><CommonData><SampleLocation>12</SampleLocation><SampleID></SampleID><SampleGroup></SampleGroup><SampleInfo></SampleInfo><SampleRow>B</SampleRow><SamplePlate>1</SamplePlate><WellType>NEUTRALIZATION</WellType><Concentration>-1</Concentration><ConcentrationUnits>µg/ml</ConcentrationUnits><MolarConcentration>-1</MolarConcentration><MolarConcUnits>nM</MolarConcUnits><MolecularWeight>-1</MolecularWeight><Temperature>30</Temperature><StartTime>143523</StartTime><AssayTime>5</AssayTime></CommonData><FlowRate>1000</FlowRate><StepType>KREGENERATION</StepType><StepName>Regeneration</StepName><StepStatus>OK</StepStatus><ActualTime>5.004</ActualTime><CycleTime>0.2</CycleTime><AssayXData Points="25">lBhcQmHlXEIusl1C9H1eQsdLX0KUGGBCYeVgQjSzYUL6fmJCx0tjQo4XZEJh5WRCJ7FlQvR9
ZkLHS2dCjhdoQmHlaEIusmlC9H1qQiNba0KOF2xCYeVsQiixbUL6fm5C4E9vQg==</AssayXData><AssayYData Points="25">hGGwv0Hiqr++2KW/JHqhvw+znb8IRpu/sEuZvxa0lr82KpW/+KOTv6VHkr/SxpG/SVyQvzUC
j7+5C46/AeaMv6PGjL9+Ioy/1gyLv9JKir+ugYm/HauIv2eNiL/Mvoe/sS+Hvw==</AssayYData></Step><Step><CommonData><SampleLocation>1</SampleLocation><SampleID></SampleID><SampleGroup></SampleGroup><SampleInfo></SampleInfo><SampleRow>B</SampleRow><SamplePlate>1</SamplePlate><WellType>BUFFER</WellType><Concentration>-1</Concentration><ConcentrationUnits>µg/ml</ConcentrationUnits><MolarConcentration>-1</MolarConcentration><MolarConcUnits>nM</MolarConcUnits><MolecularWeight>-1</MolecularWeight><Temperature>30</Temperature><StartTime>158609</StartTime><AssayTime>30</AssayTime></CommonData><FlowRate>1000</FlowRate><StepType>BASELINE</StepType><StepName>Baseline2</StepName><StepStatus>OK</StepStatus><ActualTime>29.999</ActualTime><CycleTime>0.2</CycleTime><AssayXData Points="150">sx1wQnrpcEJHtnFCE4NyQuBPc0KtHHRCeul0Qke2dUITg3ZC4E93Qq0ceEKA6nhCR7Z5QhOD
ekLgT3tCrRx8QnrpfEJHtn1CE4N+QuBPf0JWDoBCvXSAQiPbgEKKQYFC8KeBQlYOgkK9dIJC
I9uCQopBg0Lwp4NCVg6EQr10hEIj24RCikGFQvCnhUJWDoZCvXSGQiPbhkKKQYdC8KeHQlYO
iEK9dIhCI9uIQopBiULwp4lCXQ+KQr10ikIj24pCB0GLQvCni0JWDoxCvXSMQiPbjEKKQY1C
8KeNQlYOjkK9dI5CI9uOQopBj0Lwp49CVg6QQjp0kEIj25BCikGRQvCnkUJWDpJCvXSSQiPb
kkKKQZNCbaeTQlYOlEK9dJRCI9uUQopBlULwp5VCVg6WQjp0lkKg2pZCikGXQm2nl0LTDZhC
vXSYQiPbmEIHQZlC8KeZQtQNmkI6dJpCI9uaQopBm0Lwp5tCVg6cQr10nEIj25xCikGdQm2n
nULUDZ5CvXSeQiPbnkKKQZ9C8KefQlYOoEK9dKBCI9ugQgdBoULwp6FCVg6iQjp0okIj26JC
ikGjQvCno0LUDaRCvXSkQiPbpEKKQaVC8KelQtQNpkI6dKZCI9umQopBp0Jtp6dC1A2oQr10
qEIj26hCB0GpQvCnqUJWDqpCvXSqQiPbqkKKQatCbaerQlYOrEI6dKxCoNqsQgdBrUJtp61C
1A2uQjp0rkIj265CikGvQvCnr0JWDrBCvXSwQqDasEKKQbFCbaexQlYOskK9dLJCI9uyQgdB
s0Lwp7NC</AssayXData><AssayYData Points="150">QFB9vzyRfL+ic3u/Ogx7v+RYer8KsHm/zYV6v/t0eL8fy3e/bcV3v+AJeb+2AHa/tV92vwjL
dr9heHW/Yux1v9b7dL+bq3O/TsF0vwLyc78TBXK/V5pzv8Rccb/YvHG/go5yv6yvcb8WhXC/
4tZwv0P4cL9S8G+/9A9wv6r+bb+MK26/VLBuvzfbbb/9bm+/oy9uv2Mtbb8CFG2/84psv9ER
bL/KImy/UrVsv+5UbL9H1Gy/A5Vqv8Enar+7nmu/39hqv6Dxab/0Kmq/iihrv94Kar8YGmq/
r7Jnv1orab9mdGe/8Y1nv2BLaL+QKGe/z1FnvxfCZ7+B2WW/kEdmv+b0Zr+TBWe/3p5mvzGD
Zb/I/ma/Y4Fmv/GhZb8X5WW/K95lv5bXZb+QEGS/JyVlv2hQZL+3c2S/Hjllv/arYr9ua2S/
xEZjv+gEY7+Re2O/Puxjv6V6Yr+kumO/7zdiv3LLYb8Dd2G/+Exhv0/KYL95e2G/omRhv9D8
YL8shmK/HNpfvyaBYb8FYGG/05Rgv8RsYL+eql+/4pFfvzHaX7+61V+/lCxfvxV2X7+YEF6/
iPhevy0VX78F812/QaFev5NgX7+BI1+/DS5fvwLrXr87MV2/gYNdv/mNXr/bp12/SLBdv2yZ
Xb8Y01u/y2ldv+QWXL/ZL1y/wyxdv8/HXL/IrVy/reZbv9htXL8GQFu/DxRcvznhW7/0vVq/
AARbv+7TWr+VbFu/Yptbv8kXW78wilq/PS1av2j4Wb8W/1m/UUVav1V9Wb/UhVm/PeRZv/GS
Wr/Ib1q/</AssayYData></Step><Step><CommonData><SampleLocation>2</SampleLocation><SampleID>QA013.2 mature</SampleID><SampleGroup></SampleGroup><SampleInfo></SampleInfo><SampleRow>B</SampleRow><SamplePlate>1</SamplePlate><WellType>KLOAD</WellType><Concentration>10</Concentration><ConcentrationUnits>µg/ml</ConcentrationUnits><MolarConcentration>-1</MolarConcentration><MolarConcUnits>nM</MolarConcUnits><MolecularWeight>-1</MolecularWeight><Temperature>30</Temperature><StartTime>194014</StartTime><AssayTime>80</AssayTime></CommonData><FlowRate>1000</FlowRate><StepType>LOADING</StepType><StepName>Loading</StepName><StepStatus>OK</StepStatus><ActualTime>79.999</ActualTime><CycleTime>0.2</CycleTime><AssayXData Points="400">Vg60Qjl0tEIj27RCiUG1Qm2ntUJWDrZCvHS2QqDatkKJQbdC8Ke3QlYOuEK8dLhCKdy4QolB
uULwp7lC0w26Qrx0ukIj27pCBkG7Qm2nu0LTDbxCOXS8QiPbvEKJQb1CbKe9QuUQvkI5dL5C
I9u+QgZBv0Izs79C0w3AQjl0wEKg2sBCiUHBQn+qwUJWDsJCvHTCQqDawkIGQcNC8KfDQlYO
xEI5dMRCoNrEQolBxULwp8VCVg7GQrx0xkKg2sZCiUHHQvCnx0LTDchCOXTIQqDayEIGQclC
bKfJQtMNykI5dMpCoNrKQgZBy0Lwp8tC0w3MQjl0zEIj28xCBkHNQmynzULTDc5COXTOQiPb
zkIGQc9C/KnPQlYO0EK8dNBCKdzQQgZB0ULwp9FC0w3SQrx00kKg2tJCBkHTQmyn00LTDdRC
OXTUQiPb1EIGQdVC8KfVQlYO1kI5dNZCoNrWQgZB10Jsp9dC0w3YQjl02EKg2thCiUHZQmyn
2ULTDdpCOXTaQqDa2kIGQdtCbKfbQtMN3EI5dNxCoNrcQgZB3UJsp91CVg7eQjl03kKm295C
BkHfQmyn30LTDeBCOXTgQqDa4EIGQeFCbKfhQtMN4kK8dOJCoNriQgZB40Jsp+NCoBrkQjl0
5EIj2+RCBkHlQmyn5ULlEOZCOXTmQqDa5kIGQedCbKfnQtMN6EI5dOhCoNroQgZB6UJsp+lC
0w3qQjl06kKg2upCBkHrQmyn60LTDexCOXTsQiPb7EKJQe1CbKftQtMN7kI5dO5CI9vuQolB
70Jsp+9C0w3wQjl08EKg2vBCBkHxQvCn8ULTDfJCOXTyQqDa8kIGQfNCbKfzQlYO9EI6dPRC
oNr0QolB9UL8qfVC2Q72Qrx09kKg2vZCaFH3QvCn90JWDvhCvHT4QiPb+EKJQflC8Kf5QlYO
+kK8dPpCI9v6QolB+0Lwp/tCVg78Qrx0/EIj2/xCiUH9QvCn/UJWDv5CTHf+QiPb/kKJQf9C
8Kf/QisHAENeOgBDkm0AQ8SgAEP40wBDKwcBQ146AUOSbQFDxKABQ/jTAUMrBwJDXjoCQ5Jt
AkMMogJD+NMCQysHA0NeOgNDUG0DQ8SgA0P40wNDKwcEQy89BEOSbQRDxKAEQ/jTBEPqBgVD
XjoFQ5JtBUPEoAVD+NMFQysHBkNeOgZDUG0GQ8SgBkP40wZD8AcHQ146B0OSbQdDxKAHQ/jT
B0PqBghDXjoIQ5JtCEODoAhD+NMIQ+oGCUNeOglDkm0JQ8SgCUP40wlDKwcKQ146CkOSbQpD
g6AKQ/jTCkMrBwtDXjoLQ1BtC0PEoAtD+NMLQ+oGDENeOgxDkm0MQ8SgDEP40wxDKwcNQ146
DUOSbQ1Dg6ANQ8nWDUMrBw5DXjoOQ5JtDkPEoA5DttMOQysHD0NeOg9Dkm0PQ8SgD0O20w9D
KwcQQx06EEOSbRBDg6AQQ/jTEEPqBhFDXjoRQ5JtEUODoBFD+NMRQysHEkNeOhJDkm0SQ4Og
EkP40xJDbAcTQ146E0NQbRNDxKATQ/jTE0MrBxRDHToUQ5JtFEPEoBRDttMUQysHFUNeOhVD
km0VQ8SgFUP40xVD6gYWQx06FkOSbRZDxKAWQ7bTFkPqBhdDXjoXQyFwF0ODoBdDttMXQysH
GEMdOhhDkm0YQ4OgGEP40xhDKwcZQx06GUOSbRlDxKAZQ/jTGUPqBhpDXjoaQ1BtGkODoBpD
ttMaQysHG0McOhtDkm0bQ8SgG0P40xtDKwccQxw6HENQbRxDxKAcQ/jTHEMrBx1DHDodQ5Jt
HUODoB1DttMdQ+oGHkNeOh5Dkm0eQ8SgHkP40x5D6gYfQxw6H0NQbR9DxKAfQ7bTH0NKDCBD
HDogQ1BtIEODoCBDttMgQ+oGIUMcOiFDUG0hQ8SgIUO20yFD6gYiQ146IkOSbSJDg6AiQ7bT
IkPqBiNDXjojQ1BtI0OJoSNDttMjQ+oGJENeOiRDUG0kQ4OgJEO20yRD6gYlQ146JUNQbSVD
xKAlQ7bTJUPqBiZDHDomQ1BtJkODoCZDttMmQysHJ0McOidDUG0nQ8SgJ0O20ydD6gYoQ146
KENQbShDg6AoQ7bTKEPqBilDHDopQ1BtKUNapClDttMpQw==</AssayXData><AssayYData Points="400">9Xhev4JhW78DJVm/TqBVvyr3UL/E1E2/BzZKvwaYRr/00UO/Lx8/vwuHO79oxDi/FYI0v/K/
ML8qoS2/uYQrvxnsJb8QvyK/Dcofv9ylHL82Zhm/ROIUv2JZEb8UcA6/Pm4Lv1zMCb/M7wO/
DtsAv78Q/r7asfe+ACLwvpjS6r7qk+S+3ODcvoNm1r6S8tK+TajMvkyGxL7Nx76+mGe4vhqD
sr4Leqy+T96ovmdfor6BY5y+IsGXvqvkkL5J9oy+4uiFvgJXgL5QWXq+eQpxvu3aZb4kXFm+
q5pQvjbIRr6VHUK+nYs1voAnLL5r8xq+/GwYvrlID750nQa+Iff+vSZE7L0gL9a9/7/QvfHE
tr0y4qq90GqUva36ib27oV+91B5CvZmpG73qdhG9NosGvXrMsLyGNXq82MeHu+MUlrscxcE6
lyVePNyXtjxvL+U8VJT+PJg+JT3SaUI9WuJmPS4Gcz01c4E9A6KQPaJbnz187bM9bhqyPT45
yj1trs49w6bZPVhn5j236+49lRj6PakYAT6RCgg+VQsKPneWEj7zXBY+sdEbPi/BIj75PSc+
eesqPocWMT66Kjk++gU6PpBpQj7+QkY+EIZHPpRVTD6tT1Q+049aPk6SWT62e14+o8BoPtM/
Zz5zD3A+2jBwPhdddz70IHs+XLqAPuz/gD5omYA+LvyGPhyahD4pI4s+xdmJPmEjjj71BI4+
DgKQPgVekT7g45Q+clSUPm6zlj5qmZk+E72cPtGUnj4wcqE+UCeiPlYmoT60MKI+G+mmPu30
qT4Wzag+pICoPig/rT7Ctq0+CGysPinqsj59MrI+MMe0PvZFtj6XRrU+mw64Polouj46tLw+
R4G6Pr0dvz6jmcE+AW2/PjDQwj5mUcQ+bF/IPolVxj5cisk+JyDIPmxryj79z88+CD7SPnhB
zz53Ps8+j4jQPmm60D7m/tU+OGXVPpug1j48H9k+NIHZPjRw2z6TLto+29/bPvXO3j7Lutw+
pgLgPqzk4D7uy+I+mUbiPg9R5D4Ntuc+uszjPlUs6D5Snuc+lo7pPjcT6z6Le+w+5WnuPs3R
7j6JovI+/B7xPgpH9D7Z3PQ+y6r0Pift9z782/U+41j1PsY2+z50jvs+Xq/7PrzA+z7byf0+
rI38PtVkAD+nNAA/i3EBP0bhAD9tqgE/s/IBP4JLAj/fzwI/HOoDP7S0Az+ytQM/KPkDP5ni
BT+L0QU/MlEGP72PBj/iaAY/gj8HP0fCBz88sAg/v98HP9DoCT9v2Ak/ZtEKPz6FCT/cJAo/
sAkMP+LyCj8rOQ0/JIEOP/xKDD+1ng0/xZ0OP2iADj9Vow8/M4kOP9WoDz8fyA8/spERP53f
ED+4NRI/RhsTPwfPET9BBhM/iioSP6rkEz/ktxQ/JHEUP90yFT9geBU/1qATP9GaFj/DiBc/
yNkWP0B7Fz+JoRg/3A4ZP6KFGD/Z9xg/ApUYP7QmGD93vBo/VrkZPzEQGj+yNBs/PeQbP//o
Gj+4yBo/W2kcPz3bHD+5Ohw//iIdP0oUHT9Q/R4/Pt4eP5lRHz87HSA/cNcfP8u6Hj+LFiI/
yHsgPxRXIj88IiA/kzEhPyl2IT+sxCE/ozMjP9tQIz/g5yM/CbgjP+SYIz+3QyU/pBYlP+7Y
Iz8NOyQ/jTckP8H8Jj+oxyY/dEImP/+YJj8W+yY/2u0mPyTmJj+p4ig/k84pPxUbKj9r0yk/
plYqP0fGKD/3kCo/TP0qP3e4Kz+Dvio/mHQrPy9aKj8Q2iw//S8sP8tdLD/4Xiw/8JosP26v
Lj9V/Cw/3v8sP2qeLT9rxi4/qhYuP6zULj/IBzI/s1kwP7EEMD/RYi8/xMUvPwYNMT/HhTE/
AKkxPzBmMD/pcjA/39oxP59VMj8zLjQ/IfQzP8zLMj99SzM/nyY0P7OCND+WMTQ/3rU0P3SF
NT8gVjU/OJc1P/blND/rpTY/avw2PzM8Nj8cDzc/Ctk3P9LBNz9DSDc/QY03P6v4Nz+F+Dc/
9yQ4P5YXOD8jSzk/0qU5P90+Oj9ADzk/Lto6P6eYOj++Djo/E8I7P4p0Oz+OOTs/X7I7P55D
Oz+SGTw/PqU8P2MqPD+p1Ts/QKI9Px0RPj+bHD0/qEM+Pw==</AssayYData></Step><Step><CommonData><SampleLocation>1</SampleLocation><SampleID></SampleID><SampleGroup></SampleGroup><SampleInfo></SampleInfo><SampleRow>B</SampleRow><SamplePlate>1</SamplePlate><WellType>BUFFER</WellType><Concentration>-1</Concentration><ConcentrationUnits>µg/ml</ConcentrationUnits><MolarConcentration>-1</MolarConcentration><MolarConcUnits>nM</MolarConcUnits><MolecularWeight>-1</MolecularWeight><Temperature>30</Temperature><StartTime>279802</StartTime><AssayTime>30</AssayTime></CommonData><FlowRate>1000</FlowRate><StepType>BASELINE</StepType><StepName>Baseline3</StepName><StepStatus>OK</StepStatus><ActualTime>29.999</ActualTime><CycleTime>0.2</CycleTime><AssayXData Points="150">6QYqQ9s5KkMObSpDg6AqQ3TTKkPpBitD2zkrQ09tK0NBoCtDdNMrQ6cGLEMcOixDT20sQ4Og
LEN00yxDpwYtQxw6LUNPbS1DQaAtQ7bTLUOnBi5D4TouQ09tLkNBoC5DdNMuQ6cGL0McOi9D
Dm0vQ4OgL0N00y9DpwYwQxw6MENPbTBDg6AwQ7bTMEOnBjFD2zkxQw5tMUOJoTFDdNMxQ6cG
MkPbOTJDDm0yQ4OgMkO20zJD6QYzQ9s5M0MObTNDQaAzQ3TTM0OnBjRD2zk0Qw5tNENBoDRD
ttM0Q6cGNUPbOTVDDm01Q4OgNUN00zVDeAk2Qxw6NkNPbTZDQaA2Q3TTNkPpBjdDHDo3Qw5t
N0NBoDdDdNM3Q6cGOEPbOThDT204Q4OgOEN00zhDpwY5Q9s5OUOXbjlDg6A5Q3TTOUOnBjpD
2zk6QxpvOkOJoTpDdNM6Q6gGO0PbOTtDDm07Q0GgO0N00ztD6QY8Q9s5PEMObTxDg6A8Q3TT
PEOoBj1D2zk9Q09tPUNBoD1DdNM9Q+kGPkPbOT5DT20+Q0GgPkO20z5DqAY/Q9s5P0MObT9D
xKA/Q3TTP0OoBkBD2zlAQw5tQENBoEBDdNNAQ+kGQUPbOUFDDm1BQ0GgQUN000FDqAZCQ9s5
QkMObUJDQaBCQ3TTQkOoBkND2zlDQw5tQ0NBoENDh9ZDQ+kGREPbOURDDm1EQ0GgREN000RD
qAZFQ9s5RUMObUVDEqNFQ3TTRUOoBkZD2zlGQw5tRkODoEZDdNNGQ+kGR0PbOUdDT21HQ4Og
R0N000dD</AssayXData><AssayYData Points="150">WCBIP/0zSj++gks/eUlJPyiYSj9AbEo/uBdKPwvtSz+Znks/b8dMP/YUTD/GqUs/mfJLP3Sg
TT917Es/iCdMP4trTD/gsks/AKFLP5BGSz9hUEw/TrJMP7gmTD/iP0w/2JdMP2rSTD+HuEs/
bNZMP9JFSz9xgU0/TgxNP0L1TD8lLE0/hb1MPxpeTD9upE0/abVNPwxTTT+RFk0/X39MP8Nv
TT8cjUw/Vy9NPxxCTT9ZkU4/IyBOP4tLTT/K5Ew/8+VNP0N+TD8CcU0/zrxMP8BNTD/iHEw/
cy5OP/yZTD84cE0/txNNP7P4TT9HJk0/QmFOP1QBTT+HT00/ArBOPw5uTj/oRE0/EhZNP/9h
Tj8wRk4/ANtOP9+CTD9VpU4/mZdNP9iTTT+y4k4/Ua5OP9PUTD9xUU4/crBOP80XUD9MLE8/
t2hOP+FOTj9OwU0/a8tOPyqdTj+OCk4/hDlOP/4eTz+kTU4/wxNOP79hTz/e8E0/jGpOPyfX
TT/kJ04/SPlNP/pTTz9UIk4/5a5NP5ikTj9h7U4/sK5OP5oRTz+6Lk4/KkZOP25iTz/8EU8/
jpJPPwnNTz/WnE4/R7xOPz7kTz8UB08/GkxPP/G2Tj93t08/hqNPP+/WTT8GCE8/yEVPP9/l
Tj8aUE4/LaRPP0xdTz/VMVA/exZQPwm+Tz/62E4/3s1OP4EuTj8gGVA/NF1PP3+wTz/DMFA/
z2pPP04VTz9Ljk8/s6tPP98gUD/uck8/AZZPP4K7Tz9DgE4/+HJQP1Y8UD+FKVA/4BxPP/l6
UD/HEU8/</AssayYData></Step><Step><CommonData><SampleLocation>10</SampleLocation><SampleID>BG505 SOSIP</SampleID><SampleGroup></SampleGroup><SampleInfo></SampleInfo><SampleRow>B</SampleRow><SamplePlate>1</SamplePlate><WellType>KSAMPLE</WellType><Concentration>-1</Concentration><ConcentrationUnits>µg/ml</ConcentrationUnits><MolarConcentration>250</MolarConcentration><MolarConcUnits>nM</MolarConcUnits><MolecularWeight>-1</MolecularWeight><Temperature>30</Temperature><StartTime>318673</StartTime><AssayTime>180</AssayTime></CommonData><FlowRate>600</FlowRate><StepType>ASSOC</StepType><StepName>Association</StepName><StepStatus>OK</StepStatus><ActualTime>179.999</ActualTime><CycleTime>0.2</CycleTime><AssayXData Points="900">pwZIQ9o5SEPMbEhDQaBIQ3TTSEOnBklDmTlJQ8xsSUNBoElDdNNJQ6cGSkPaOUpDzGxKQ/+f
SkN000pDpwZLQ9o5S0MNbUtD/59LQzLTS0NlBkxD2jlMQw1tTEP/n0xDdNNMQ2UGTUOZOU1D
W29NQ0GgTUN0001DpwZOQ9o5TkPMbE5DQaBOQ3TTTkOnBk9DHDpPQw1tT0P/n09DdNNPQ2UG
UEMiO1BDDW1QQ/+fUEN001BDZQZRQ9o5UUPMbFFDQaBRQ3TTUUOnBlJDmTlSQ8xsUkP/n1JD
dNNSQ6cGU0OZOVNDDW1TQ0GgU0N001NDZQZUQ5k5VEMNbVRDQaBUQ3TTVENlBlVD2jlVQ8xs
VUNBoFVDdNNVQ+kGVkPaOVZDzGxWQ/+fVkMy01ZDQwtXQ5k5V0PMbFdD/59XQ3TTV0PvB1hD
2jlYQw1tWEP/n1hDdNNYQ6cGWUOlO1lDDW1ZQ0GgWUN001lDpwZaQ9o5WkPMbFpDiKFaQzLT
WkOnBltD2jlbQw1tW0P/n1tDdNNbQ6cGXEOZOVxDDW1cQ0GgXEN001xDpwZdQ9o5XUPMbF1D
/59dQ3TTXUNmBl5DmTleQw1tXkNBoF5DMtNeQ2YGX0PaOV9DDW1fQ0GgX0My019DZgZgQ5k5
YEPMbGBDm6RgQ3TTYEOnBmFDmTlhQ8xsYUP/n2FDtdNhQ6cGYkPaOWJD3m9iQ0GgYkMy02JD
ZgZjQ9o5Y0PMbGNDQaBjQzLTY0NmBmRDmTlkQw1tZENBoGRDMtNkQ6cGZUOZOWVDDW1lQ/+f
ZUMy02VDZgZmQ5k5ZkMNbWZD/59mQ3TTZkNmBmdD2jlnQ8xsZ0P/n2dDdNNnQ2YGaEPaOWhD
zGxoQ/+faEMy02hDpwZpQ5k5aUPMbGlDQKBpQzLTaUMqB2pDvj9qQw5takP/n2pDMtNqQ2YG
a0OZOWtDzGxrQ0Cga0N002tDZgZsQ9o5bEPMbGxD/59sQzLTbENmBm1D2jltQw5tbUP/n21D
MtNtQ2YGbkOZOW5DzGxuQ/+fbkMy025DZgZvQ5k5b0NPbW9D/59vQ/fTb0NmBnBD2jlwQ8xs
cENAoHBDMtNwQ2YGcUPaOXFDDm1xQ/+fcUMy03FDZgZyQ5k5ckPMbHJD/59yQ5nZckOnBnND
2jlzQ8xsc0P/n3NDMtNzQ2YGdEPaOXRDzGx0Q/+fdEMy03RDZgZ1Q5k5dUPYbnVD/591Q3TT
dUOnBnZDmTl2Q8xsdkOCoHZDdNN2Q2YGd0PaOXdDzGx3Q/+fd0N003dDZgZ4Q9o5eEMObXhD
QKB4Q3TTeEOnBnlD2jl5Qw5teUNAoHlDdNN5Q6cGekPaOXpDDm16Q0CgekN003pDpwZ7Q9o5
e0PSbXtDQKB7Q5LYe0NsB3xD2jl8Q7VzfENAoHxDdNN8Q6cGfUPaOX1DDm19Q0CgfUN0031D
6AZ+Q9o5fkPMbH5DQKB+Qz7VfkPvB39D2jl/Q8xsf0NAoH9DdNN/QzMDgEPtHIBDhzaAQyBQ
gEO6aYBD94OAQ+2cgEOHtoBDINCAQ7rpgENUA4FD7RyBQ2Y2gUMAUIFDummBQ1SDgUPMnIFD
h7aBQwDQgUO66YFDVAOCQ+0cgkOHNoJDIFCCQ7ppgkMYhIJD7ZyCQ2a2gkMg0IJDuumCQzMD
g0PMHINDhzaDQyBQg0O6aYNDVIODQ+2cg0OHtoNDANCDQ7rpg0MzA4RD7RyEQ4c2hEMAUIRD
ummEQ1SDhEPtnIRDZraEQyDQhEO66YRDMwOFQ+0chUNmNoVDIFCFQ7pphUMzg4VD7ZyFQ4e2
hUMg0IVDuumFQ/cDhkPtHIZDhzaGQyBQhkO6aYZDVIOGQ8ychkNmtoZDINCGQ7rphkNUA4dD
zByHQ4c2h0PEUIdDummHQ1SDh0PMnIdDh7aHQyDQh0O66YdDMwOIQ5EdiEOHNohDAFCIQ7pp
iENUg4hD7ZyIQ4e2iEMg0IhDuumIQ9YDiUPtHIlDhzaJQyBQiUOZaYlDVIOJQ+2ciUNmtolD
INCJQ7rpiUNUA4pD7RyKQ2Y2ikMgUIpDmWmKQ1SDikPMnIpDZraKQwDQikO66YpDVAOLQ+0c
i0OHNotDAFCLQ7ppi0NUg4tDzJyLQ4e2i0Mg0ItDmemLQzMDjEPtHIxDZjaMQyBQjEOZaYxD
eoSMQ+2cjEOHtoxDINCMQ7rpjEMzA41D7RyNQ4c2jUPEUI1DummNQ1SDjUPtnI1Dh7aNQwDQ
jUO66Y1DMwOOQ+0cjkNmNo5DAFCOQ5lpjkMzg45DzJyOQ2a2jkMA0I5DuumOQ1QDj0PMHI9D
ZjaPQwBQj0O6aY9DM4OPQ8ycj0OHto9DANCPQ7rpj0MzA5BD7RyQQ2Y2kEMAUJBDhWuQQ1SD
kEPMnJBDZraQQyDQkEOZ6ZBDMwORQ8wckUMqN5FDAFCRQ5lpkUMzg5FDzJyRQ2a2kUMA0JFD
memRQ1QDkkOjIJJDZjaSQwBQkkOZaZJDM4OSQ/OdkkNmtpJDANCSQ5npkkMzA5NDzByTQ2Y2
k0MAUJNDmWmTQzODk0PMnJNDZraTQwDQk0OZ6ZNDMwOUQ+0clENmNpRDAFCUQ5lplENUg5RD
zJyUQ2a2lEMA0JRDmemUQzMDlUPMHJVDZjaVQyBQlUO6aZVDM4OVQ8yclUNmtpVDANCVQ7rp
lUNUA5ZDzByWQ4c2lkMAUJZDummWQzODlkPMnJZDZraWQwDQlkMc6pZDMwOXQ8wcl0NmNpdD
AFCXQ5lpl0NUg5dDzJyXQ8i2l0PE0JdDuumXQzMDmEPMHJhD7zeYQwBQmEOZaZhDM4OYQ8yc
mENmtphDANCYQ5npmEMzA5lDzByZQ2Y2mUMAUJlDmWmZQ1SDmUPMnJlDZraZQwDQmUO66ZlD
MwOaQ8wcmkPpNppDAFCaQxxqmkMzg5pDzJyaQ2a2mkMg0JpDmemaQzMDm0PtHJtDMTibQwBQ
m0O6aZtDM4ObQy+dm0OHtptDINCbQ5npm0NUA5xDzBycQ4c2nEMAUJxDmWmcQzODnEPtnJxD
h7acQ0HQnEOZ6ZxDVAOdQ+0cnUOHNp1DIFCdQ7ppnUNUg51D7ZydQ4e2nUMg0J1DuumdQ1QD
nkPtHJ5DhzaeQyBQnkO6aZ5DVIOeQ+2cnkOHtp5DINCeQ7rpnkNUA59D7RyfQ4c2n0MgUJ9D
ummfQ1SDn0PtnJ9Dh7afQyDQn0O66Z9DvASgQ+0coEOHNqBDIFCgQ15qoENUg6BD7ZygQ4e2
oEMg0KBDuumgQ1QDoUPtHKFDhzahQyBQoUO6aaFDVIOhQ+2coUOHtqFDINChQ7rpoUNUA6JD
7RyiQ4c2okMgUKJDummiQ1SDokPtnKJDh7aiQyDQokO66aJDVAOjQ+0co0OHNqNDIFCjQ7pp
o0M5hKND7ZyjQ4e2o0Mg0KNDuumjQ1QDpEPtHKRDZjakQwBQpEO6aaRDVIOkQ+2cpEOGtqRD
INCkQ7rppENUA6VD7RylQ4Y2pUMgUKVDummlQ1SDpUPtnKVDhralQyDQpUMC66VDVAOmQ+0c
pkOGNqZDIFCmQ5lppkNUg6ZD7ZymQ4a2pkMg0KZDmemmQ1QDp0PtHKdDhjanQwBQp0NeaqdD
MoOnQ+2cp0OGtqdDINCnQ5npp0NUA6hD7RyoQ2Y2qEMgUKhDummoQzKDqEPtnKhDZraoQyDQ
qEO66ahDVAOpQ98fqUNmNqlDAFCpQ7ppqUNUg6lDzJypQ4a2qUMg0KlDuumpQzIDqkPtHKpD
ZjaqQyBQqkOZaapDVIOqQ+2cqkNmtqpDINCqQ7rpqkMyA6tD7RyrQ2Y2q0MgUKtDmWmrQ1SD
q0PMnKtDKrerQwDQq0OZ6atDMgOsQ8wcrENmNqxDIFCsQ7pprEMyg6xD7ZysQ4a2rEMg0KxD
memsQzIDrUPtHK1DhjatQwBQrUPaaa1DMoOtQ8ycrUOGtq1DANCtQ4vsrUMyA65DzByuQ4Y2
rkMAUK5DummuQ1SDrkPMnK5DZrauQwDQrkOZ6a5DMgOvQzUer0PON69DIFCvQ5lpr0NUg69D
0p2vQ2a2r0Mg0K9DrOyvQ1QDsEPtHLBDhjawQwBQsEO6abBDVIOwQ8ycsEOGtrBDANCwQ7rp
sENUA7FDzByxQ3I4sUMgULFDmWmxQzKDsUPMnLFDZraxQwDQsUOZ6bFDMgOyQ8wcskPINrJD
IFCyQ5lpskMyg7JD7ZyyQ4a2skMA0LJDuumyQ3QDs0PtHLNDhjazQwBQs0OZabNDVIOzQ+2c
s0NmtrNDANCzQ5nps0NUA7RDzBy0Q4Y2tEMAULRDmWm0QzKDtEPMnLRDhra0Q+XQtEO66bRD
MgO1Q8wctUNmNrVDIFC1Q5lptUMyg7VDzJy1Q4a2tUMg0LVDmem1Q1QDtkPMHLZDhja2QyBQ
tkOZabZDMoO2Q8yctkNmtrZDANC2Q9rptkMkBrdDzBy3Q2Y2t0MAULdDumm3QzKDt0PtnLdD
hra3QyDQt0O66bdDVAO4Q8wcuEOGNrhDAFC4Q5lpuEMyg7hDzJy4Qwq3uEMA0LhDmem4Q1QD
uUMOHblDZja5QwBQuUOZablDMoO5Q8ycuUOGtrlDANC5Q5npuUMyA7pDzBy6Q2Y2ukMAULpD
umm6QzKDukPMnLpDZra6QwDQukOZ6bpDVAO7Q8wcu0NmNrtDpFC7Q5lpu0NUg7tDzJy7Q2a2
u0MA0LtDmem7QzIDvEPMHLxDZja8Q0FQvEOZabxDMoO8Q8ycvENmtrxDANC8Q7rpvEOoBr1D
zBy9Q4Y2vUNBUL1Dumm9Q1SDvUPtnL1DZra9Q0HQvUOZ6b1D</AssayXData><AssayYData Points="900">5ZxIP6iMSD9mG0k/KThKP7RxSj+/Zks/FfJKPwvfSz+cGks/UXhMP6bxTT8Be0w/ijJPP6R6
Tz9hOFA/MRFQPzToUT/SWFI/kdRRP88dUT9LLFQ/mNpTPzWiVD/JclQ/NKNVP6WTVT9Pa1Y/
wnFWP3SaVz+xD1o/uyRYP0+KWT/LCVs/yidaPz+HWj+Uw1s/tMhbP9ttWz+rel0/HxleP+K0
Xj8ajV4/TYRfPxg8YD9Rb2A/tf1fP+QNYj+n12E/YgBjP/q3Yj9DVGQ/WFxjP4GNYz9N/2Q/
MOVkP8MpZD+yb2U/n0pmP7/TZz+NWWY/QOpnP2f/aD+g6Wg/sm5oP7IXaj/RNmo/H1VqP2eW
az9dvGs//sZqP9Wkaj8LP2w/cfhrP3SsbD9nyGw/ia9tPxwkbj/qDW8/NZJvP0D/bj/RpG8/
vt9wPwJKcT8w1XA/dTNxPwGScj9qanI/StlyPzcwcz8nC3M/fH9zP9cxdT8noHQ/ATB0PwaA
dT9sEHU/1Jl1P7cFdj9Gw3U/F4l3PwtLdj/5enY/52d4P73ZeD95RHg/6BF5P5dceT+vu3g/
bMp5P+Acej+XSXo/GpB7P068ej9yXXk/ZGJ7P5Z9ez+fFX0/gnV8P7lmfD9V33w/i/F8P4s7
fT8MCH4/lyZ9P392fj8c9n0/MoZ/P1cofz/yYIA/+xd/P1eWfz/7X4A/moF/P0z9gD+C6YA/
ktSAP89wgT+hpIE/c0iBP3f6gD8bZYE/nLaBP1mxgT8qGoI/G7SBP0jmgT/bBoI/2lOCPynA
gj8i9oI/LbKCP9tVgj8KrYI/zsuCP7k4gz90zYI/baCDPwkrhD9UDIQ/rVGEP74thD+Iv4M/
CDSEPwothD8y2IM/tDWEPz7zhD9l/IQ/g/6EP7qghD/iuYU/AE6FP867hT8yzoU/uJaFP6KY
hT+3qIU/rD2GP78Yhj8NxIY/baSGP4KShj8AZYY/RXSGP1kUhz8om4c/lyOHP6hahz8k+oY/
ggyHP+Sqhz+Pgoc/v3SHP1sJiD9EyIc/9r+HP2aTiD9dxIg/HCeIP5VgiD/IxYg/z6SIP9Zc
iT+62Ig/l5WIP2+ViT88VYk/LbGIP0RyiT9UDIk/JyuJP/dbiT84dIk/gPuJPwLBiT+AFYo/
fgiKP2euij8fFoo/b5qKP5Ofij8wPos/R/WKP0HYij8Fz4o/STmLPyVmiz9zVos/BlKLP5DE
iz/crYs/V2SLPyupiz9ZyIs/3KCLPw1aiz88how//zaMP6izjD82fIw/g9CLPyP+jD+yh4w/
WVSNPyZjjD9vqIw/cwCNP7ypjT9wYI4/IZiNP8BCjT+jnI0/77SNP7m+jT/AqI0/ehOOP165
jj8tvY0/1UyOP/sdjj83Go4/3B+OP/TSjj+0To4/7QWPP3JPjz+Sco4/qGSPP1bwjj/fbo8/
DWmPP5Fcjz9OU48/b1iPP6tyjz9Ie48/7duPP2VOjz+mc48/7J2PPxD9jz9xXZA/a1qQP/m9
jz/aWpA/ki+QP0oMkT+ZyJA/zGuQP17EkD9j55A/+fORP6fekD/IA5E/K2+RP1RDkT8sL5I/
m1mRPz4XkT/5e5E/8OSRP7rSkT/q65E/gVORP1pskT8HmJI/idiSPwZxkT8eBpM/KleSP1Oi
kj+JXZI/rliSPzyZkj+vPZI/MReTP6cgkj+CtZI/9EiTPzp3kj/ghJM/v7yTP3k8kz9LsJI/
oAiTP0U6kz+cz5M/OQCTP6Wwkz+K/pM/WeyTPzpRlD+bGZQ/ikKUP7BZlD8uqZQ//8+TP+/K
lD8TVpQ/+QWUP716lD8vZJQ/DUOVPxXRlD9KUZQ/HbaUP4lplD+XupQ//3mVPxdqlT/tcJU/
iIyVP8LelT/P9JQ/I+mUP/xplT95TZU/fwiWP/N8lj+oS5U/zDaWPwgjlj+X3JU/LE6VPyWp
lT82opY/mHSWP2E/lj96cpY/glmWP1hslj+VbJY/htSVPx+9lj+P7ZY/t6GXP4qGlj/C45Y/
xcGXP7Eglz/3YZc/YWeXPxU3lz81XJc/9nGXPw7clz8/w5c/6WiXPy3Flj+bT5g/qemYP5Cg
lz+fi5c/SxSXPwMcmD9a9Zc/XimYP5IfmD8SZZg/GKyYP56AmD+8jJg/W42YP1WamD9Jc5g/
OQaZP8L8mD/455g/HnCYP5iZmD9rSJk/vSmYP18DmT98Ipk/3xqZP7epmT8e/5g/f+eYPyIe
mT+On5k/eqWZP5zLmT+RGZk/FR6aP9GAmj8gt5k/32KZP6gWmj9V25k/UkuaP2Rfmj9sw5k/
m0yaP45Nmj/UoJo/L1WbP+1ymj917Jo/UwGbP6xJmz8MdJs/wnabP5sKmz+DQZs/biibP69l
mz9vrZo/NBWbPwsimz8opJs/aeaaPxqCmz8rbZs/IDecP0Uhmz/nMJs/i7ubPxyVmz8IDJs/
J/CbP38YnD+Ss5w/NXObP0u+mz9dzps/vFqcPycNnD+YV5w/I5CcP5jMnD+ii5w/mlCdP+eo
nD94U5w/UMKcP/gLnT8hzpw/SpicP6EVnT9tN50/nEWdP+chnD/VW50/wQCdPxBVnD8665w/
F0adP/JenT8i2J0/P9WdP2LVnT/6up0/+JqdP26XnT/BwJ0/G3CeP9OpnT+DB50/TRieP7Gb
nT86RZ4/ro6ePx1Inj+/V50/bQ6ePyH+nT+Uqp0/ANKdP7Omnj+MtZ4/Ta6ePytBnj90g54/
5gCePw3Bnj/z7Z4/qJeeP7Tenj+eBp8/reqeP+1Qnz9hAZ8/ideeP9Mcnz9eLZ8/CCKfP5YZ
nz+1Q58/pHOfP/iVnz8UP58/IImfP+Tunz9I/J8/PjqfP6W1nz9wY58/Nq+fP0Wynz+Q258/
uuafP9Kqnz/7m58//XmfPym8nz9W3J8/EYafP3gjoD/Ls6A/XGOgP+uGoD9VhKA/0q2gP/hn
oD9F/aA/G2WgP+ZnoD/MNKE/h4SgPx8HoT9+naA/e7KgP5g4oT91kaE/2D6hPyO6oD+mP6E/
vwShP6b7oD+/C6E/qAahP5i+oT8uxKE/IxChP0vkoT9nqqE/b5ShP1YSoj9rm6E/8w2iPzoY
oT/B3qE/mRiiPwdIoj+TXqI/2CCiP63ioT/GrqE/Gr+hP0sJoj8PfqI/YqShPypvoj9vW6I/
mNOhP4pSoj/+lKI/TA2jP5M6oz8+UKI/GqiiP4FVoz8OB6M/OgujPxA2oz9d1KI/tpaiP5QV
oz/LdaM/ZUWjP7BToz+9DaM/yaiiP7azoz9YU6M/VH2jP6NYoz9WoqM/5kGjP6VPoz+j/KI/
CPGiP3m1oz913KM/q52jPz2uoz+U76M//tujP/6qoz9jKaM/diKkPwdzoz9I/KM//YCjPypl
pD+ZSaQ/XGekPziQpD/yJKQ/HIKkPwmvpD9vLaQ/gOikP2GMpD9tD6U/Qs6jP3Z+pD/zMqU/
2vGjPzzxoz/bvaQ/Vo2kP5SFpD89MqQ/xb2kP4+QpT/IZaU/GrukP9n1pD/eLqU/grmkP1Rt
pT89T6U/EYmlP3yXpT/wH6U/9i2lPwpNpT/IHqU/owamP9yVpT/8wqU/qpmlP5hipT+7FKU/
h3alPzFMpj8jx6U/VhumP6mzpT/exaU/pX2lP8GypT+83aY/NqKlP95dpj9ZSqY/vESmP48U
pj/YQaY/K4WmP97upj/U56Y/XzWmPyO3pj9N3aY/FJKmP2hEpj9Aa6c/S5emP4fbpj+LKac/
/symPxO0pj/uqqY/azqnP//Bpz+E7KY/aPymP/z/pj9lnac/ed2mPwIWpz+mi6c/XyKnPxs6
pz+p9aY/axqnP585pz9JM6c/oBmnPyOCpz+RjKc/aimnPwOdpz+UxKY/EoynP5CNpz9uiKc/
196nP4o5pz/YNqg/A/qnP22Hpz/0WKg/i0uoPyDTpz/mJKg/cIyoP54vqT+bBag/nXKoPz/b
qD8zT6g/oQmoP7zWqD81D6g/u26oPxOTqD+m2qc/4ymoPyhkqD+iDKk/pP2oP6WnqD8s1qg/
/dOoP0w5qD9IN6k/vTapP1y8qD9qE6k/qAapP7UFqT/UMak/4SWpP3GFqT+Meag/TVmpPxo+
qT99rag/wxWpP1pdqT888Kg/dGupP9CYqD9Jwqk/wn2pP1R9qT90U6k/eW2pP9R+qT//U6k/
RwSqP+M6qT+lcao/BjqpP7ITqj9r5qk/PwuqPxPzqT85gao/1UCqP6mcqj/tYao/ZrOpPxJD
qj9lEao/BaqpP1KUqj/6p6k/L9CpP6mEqj/KQKo/9z2qP6BJqj+zaao/9ZiqP8MAqz8ZTKo/
czmqP+N9qj82y6o/j4mqPwxdqj9PhKo/47KqP4/rqj/Wiqo/lgSrP0unqj+BU6s/uByrP+ov
qz/FNKs/Hv6qP/82qz/3x6s/Wa2qP4R4qj/vFqs/V5mqP0TKqz93VKs/BmirPxj4qj9tC6s/
6TOsP0k8qz8Uzao/UsarPxrlqz9brqs/elKrP+ksqz+1z6o/aLGrP+nhqz/peKs/DnKsP5UC
rD+cZKw/tOarP6D9qj8IJ6w/UairPyasqz8H76s/9r6rPya6rD81c6w/h5KrPwElrD9zG6w/
IR2sPzQsrD8l7qs/qaGsPx52rD9N76s/tMarP0McrT86jaw/tOurP7tcrD+YPKw/UvirP+5T
rT/vhaw/xgutP8IKrD/53Kw/dISsPyLCrD/w9aw/ztSsPyw9rT9Ywqw/8OysP+ryrD+stqw/
Se+sP9wOrT/rsKw/L1etP8jorD+Ewa0/wcCsP9e4rT85Hq0/</AssayYData></Step><Step><CommonData><SampleLocation>1</SampleLocation><SampleID></SampleID><SampleGroup></SampleGroup><SampleInfo></SampleInfo><SampleRow>B</SampleRow><SamplePlate>1</SamplePlate><WellType>BUFFER</WellType><Concentration>-1</Concentration><ConcentrationUnits>µg/ml</ConcentrationUnits><MolarConcentration>-1</MolarConcentration><MolarConcUnits>nM</MolarConcUnits><MolecularWeight>-1</MolecularWeight><Temperature>30</Temperature><StartTime>507676</StartTime><AssayTime>180</AssayTime></CommonData><FlowRate>600</FlowRate><StepType>DISASSOC</StepType><StepName>Dissociation</StepName><StepStatus>OK</StepStatus><ActualTime>180</ActualTime><CycleTime>0.2</CycleTime><AssayXData Points="900">MwO+Q80cvkNmNr5DAFC+Q5lpvkMzg75DzZy+Q2a2vkMA0L5Dmem+QzMDv0PNHL9DZja/QwBQ
v0Oybb9DM4O/Q82cv0Nmtr9D38+/Q3npv0MzA8BDzRzAQ0U2wEMAUMBDmWnAQzODwEPNnMBD
ZrbAQwDQwEOZ6cBDMwPBQ80cwUNmNsFDAFDBQ5lpwUMzg8FDzZzBQ2a2wUMA0MFDmenBQzMD
wkPNHMJDRTbCQwBQwkN5acJDEoPCQ82cwkNmtsJDANDCQ5npwkMzA8NDzRzDQ2Y2w0PfT8ND
mWnDQxKDw0PNnMNDZrbDQ9/Pw0OZ6cNDEgPEQ6wcxENmNsRDAFDEQ5lpxEMzg8RDzZzEQ2y3
xEPfz8RDeenEQzMDxUPNHMVDRTbFQwBQxUOZacVDM4PFQ6ycxUNmtsVDANDFQ5npxUMzA8ZD
zRzGQ2Y2xkMAUMZDmWnGQzODxkPNnMZDZrbGQwDQxkN56cZDEgPHQ80cx0NmNsdDAFDHQ5lp
x0Mzg8dDrJzHQ2a2x0MA0MdDeenHQ1QDyEOsHMhDZjbIQwBQyEOZachDM4PIQ82cyENmtshD
ANDIQ5npyEMzA8lDzRzJQ0U2yUMAUMlDmWnJQzODyUPNnMlDZrbJQ9/PyUN56clDEgPKQ80c
ykNFNspDAFDKQ5lpykMSg8pDrJzKQ2a2ykPfz8pDmenKQzMDy0PNHMtDZjbLQ99Py0N5actD
EoPLQ82cy0NmtstD38/LQ3npy0MSA8xDrBzMQ2Y2zEMAUMxDmWnMQxKDzEOsnMxDRbbMQwDQ
zEN56cxDEgPNQ80czUNFNs1DAFDNQ5lpzUMSg81DrJzNQ2a2zUPfz81DeenNQzMDzkOsHM5D
ZjbOQwBQzkOZac5DEoPOQ6yczkNFts5DANDOQ5npzkMzA89DrBzPQ0U2z0PfT89DmWnPQzOD
z0OsnM9DRbbPQ9/Pz0OZ6c9DMwPQQ6wc0ENmNtBD30/QQ3lp0EMzg9BDzZzQQ2a20EMA0NBD
menQQxID0UOsHNFDRTbRQ99P0UN5adFDEoPRQ82c0UNFttFD38/RQ3np0UMSA9JDrBzSQ0U2
0kMAUNJDmWnSQzOD0kOsnNJDZrbSQwDQ0kN56dJDEgPTQ6wc00NmNtND30/TQ5lp00MSg9ND
zZzTQ0W200Pfz9NDeenTQxID1EOsHNRDZjbUQ99P1EN5adRDEoPUQ6yc1ENFttRD38/UQ5np
1EMSA9VDrBzVQ0U21UMAUNVDeWnVQzOD1UOsnNVDRbbVQ9/P1UN56dVDEgPWQ6wc1kNmNtZD
30/WQ3lp1kMzg9ZDrJzWQ2a21kPfz9ZDeenWQxID10OsHNdDRTbXQ99P10N5addDEoPXQ6yc
10NFttdD38/XQ3np10MSA9hDzRzYQ0U22EPfT9hDeWnYQzOD2EPNnNhDRbbYQwDQ2EN56dhD
EgPZQ6wc2UNFNtlD30/ZQ3lp2UMSg9lDrJzZQ0W22UPfz9lDeenZQzMD2kPNHNpDRTbaQ99P
2kN5adpDEoPaQ6yc2kNFttpDANDaQ5np2kMSA9tDzRzbQ0U220MAUNtDeWnbQzOD20PNnNtD
RbbbQ9/P20O66dtDEgPcQ6wc3ENFNtxDAFDcQ3lp3EMSg9xDzZzcQ2a23EMA0NxDeencQxID
3UPNHN1DZjbdQwBQ3UN5ad1DM4PdQ82c3UNmtt1DANDdQ5np3UMzA95DzBzeQ2Y23kMAUN5D
mmneQzOD3kPMnN5DZrbeQwDQ3kOa6d5DMwPfQ8wc30NmNt9DAFDfQ5pp30Mzg99DzJzfQ2a2
30MA0N9DmunfQzMD4EPMHOBDRjbgQwBQ4EOaaeBDM4PgQ8yc4EOotuBDANDgQ3np4EMzA+FD
zBzhQ2Y24UMAUOFDmmnhQzOD4UPMnOFDZrbhQwDQ4UOa6eFDMwPiQ8wc4kNGNuJDAFDiQ5pp
4kMSg+JDzJziQ2a24kMA0OJDeeniQzMD40PMHONDZjbjQwBQ40Oma+NDM4PjQ8yc40NGtuND
ANDjQ5rp40MzA+RDzBzkQ2Y25EMAUORDmmnkQ3SD5EPMnORDRrbkQwDQ5EOa6eRDMwPlQ8wc
5UNmNuVDAFDlQ3lp5UMSg+VDzJzlQ2a25UMA0OVDmunlQzMD5kPMHOZDZjbmQwBQ5kOaaeZD
EoPmQ8yc5kNmtuZDANDmQ3np5kMzA+dDrBznQ2Y250MAUOdDmmnnQxKD50OsnOdDZrbnQwDQ
50Oa6edDEgPoQ8wc6ENmNuhD30/oQ5pp6EMSg+hDrJzoQ2a26EPfz+hDmunoQzMD6UPMHOlD
RjbpQwBQ6UN5aelDEoPpQ8yc6UNmtulDANDpQ5rp6UMzA+pDzBzqQ2Y26kMAUOpDmmnqQxKD
6kPMnOpDZrbqQ9/P6kN56epDEgPrQ8wc60NmNutDAFDrQ5pp60Mzg+tDzJzrQ2a260MA0OtD
munrQzMD7EOsHOxDRjbsQ99P7EOaaexDM4PsQ8yc7ENmtuxDANDsQ5rp7EMSA+1DrBztQ0Y2
7UPfT+1DmmntQzOD7UOsnO1DZrbtQwDQ7UN56e1DEgPuQ8wc7kNGNu5D30/uQ5pp7kMzg+5D
rJzuQ0a27kMA0O5DmunuQzMD70PMHO9DRjbvQ99P70Oaae9DM4PvQ6yc70NGtu9D38/vQ3np
70MSA/BDrBzwQ2Y28EMAUPBDeWnwQzOD8EPMnPBDRrbwQ9/P8EOa6fBDMwPxQ8wc8UNmNvFD
30/xQ5pp8UMSg/FDrJzxQ2a28UMA0PFDAuvxQzMD8kOsHPJDRjbyQwBQ8kOaafJDM4PyQ6yc
8kNmtvJD38/yQ5rp8kMSA/NDrBzzQ0Y280MAUPNDmmnzQxKD80OsnPNDRrbzQ9/P80Oa6fND
EgP0Q8wc9ENmNvRD30/0QyJr9EMSg/RDrJz0Q0a29EMA0PRDeen0QxID9UOsHPVDZjb1Q99P
9UN5afVDEoP1Q6yc9UNGtvVDAND1Q3np9UMzA/ZDrBz2Q2Y29kPfT/ZDeWn2QxKD9kPMnPZD
Rrb2Q9/P9kN56fZDEgP3Q6wc90NGNvdD30/3Q5pp90MSg/dDrJz3Q2a290Pfz/dDeen3QxID
+EPMHPhDhzb4QwBQ+EN5afhDM4P4Q6yc+ENGtvhDAND4Q3np+EMSA/lDrBz5Q0Y2+UMAUPlD
eWn5QxKD+UOsnPlDRrb5Q9/P+UOa6flDEgP6Q6wc+kNGNvpD30/6Q15q+kMSg/pDrJz6Q0a2
+kMA0PpDeen6QxID+0OsHPtDRjb7Q99P+0N5aftDEoP7Q6yc+0NGtvtD38/7Q5rp+0MSA/xD
zBz8Q0Y2/EMAUPxDmmn8QzOD/EOsnPxDZrb8Q9/P/EOa6fxDEgP9Q6wc/UNmNv1DAFD9Q5pp
/UMSg/1DzJz9Q2a2/UMA0P1Deen9QxID/kPMHP5DZjb+Q99P/kOaaf5DM4P+Q8yc/kNmtv5D
AND+Q5rp/kMzA/9DzBz/Q2Y2/0MAUP9Dmmn/QzOD/0PMnP9DZrb/QyDQ/0Oa6f9DmgEARGYO
AEQzGwBEACgARM00AESaQQBEZk4ARDNbAEQAaABEzXQARJqBAERWjgBEM5sARACoAETNtABE
msEARGbOAEQz2wBEAOgARM30AESaAQFEZg4BRDMbAUQAKAFEzTQBRJpBAURmTgFEM1sBRABo
AUTNdAFEmoEBRGaOAUQzmwFEAKgBRM20AUSawQFEZs4BRDPbAUQA6AFEzfQBRJoBAkRmDgJE
MxsCRPAnAkTNNAJEmkECRIdOAkQzWwJEAGgCRM10AkSagQJEZo4CRCObAkQAqAJEzbQCRJrB
AkRmzgJEM9sCRADoAkS89AJEmgEDRGYOA0QzGwNEACgDRM00A0SaQQNEZk4DRCNbA0QAaANE
zXQDRJqBA0RmjgNEM5sDRBCoA0TNtANEmsEDRGbOA0Qz2wNEAOgDRM30A0SaAQREVg4ERDMb
BETwJwREvDQERJpBBERmTgREI1sERABoBETNdAREiYEERGaOBEQzmwREAKgERLy0BESawQRE
Zs4ERCPbBEQA6ARE7vQERJoBBURmDgVEMxsFRPAnBUTNNAVEmkEFRGZOBUQjWwVE8GcFRLx0
BUSagQVEZo4FRDObBUQAqAVEzbQFRJrBBURmzgVEM9sFRPDnBUTN9AVEiQEGRFYOBkQzGwZE
8CcGRM00BkSaQQZEZk4GRCNbBkTwZwZEvHQGRJqBBkRmjgZEM5sGRPCnBkTNtAZEmsEGRGbO
BkQz2wZE8OcGRM30BkSaAQdEVg4HRDMbB0TwJwdEzTQHRJpBB0RWTgdEI1sHRPBnB0TNdAdE
iYEHRFaOB0QjmwdEAKgHRLy0B0SJwQdEZs4HRCPbB0QA6AdEzfQHRIkBCERWDghEIxsIRAAo
CES8NAhEiUEIRFZOCEQjWwhEAGgIRLx0CESJgQhEVo4IRCObCEQAqAhEvLQIRJrBCERmzghE
I9sIRADoCES89AhEiQEJRFYOCUQjGwlE8CcJRLw0CUSaQQlEZk4JRDNbCUTwZwlEzXQJRJqB
CURWjglEI5sJRPCnCUS8tAlEicEJRFbOCUQz2wlE8OcJRLz0CUSJAQpEZg4KRDMbCkTwJwpE
zTQKRIlBCkRmTgpEI1sKRPBnCkS8dApEiYEKRFaOCkQzmwpE8KcKRM20CkSawQpEVs4KRDPb
CkQA6ApEvPQKRIkBC0RWDgtEIxsLRAAoC0S8NAtEiUELRFZOC0QjWwtEAGgLRLx0C0SJgQtE
Vo4LRCObC0TwpwtEvLQLRInBC0RWzgtEI9sLRPDnC0TN9AtE</AssayXData><AssayYData Points="900">uFCvP2pWrz+Mta8/fAGwP6aDsD/BuLA/wtKwP0yMsD/9wrA/1c+vPzJnsT+Ba7E/aBSxP+JK
sT9HB7E/5nWxP1p/sT+BT7E/ybmxPz3/sD9JV7E/z3yxP3RnsT+7irE/tquxP45Wsj9LDbI/
ULGxPyIysT8WsrE/sBqyP1MMsT/oXbE/4JSyPzmFsT9U3bE/6USxP6w4sj+KYLE/goyxP0/L
sT/H0LE/NoexPy3qsT/0u7E/1zOyP0P/sT9NKbI/sMexP2jvsT9tWrI/Q2GyPzQpsj8ciLE/
UtWxP3HtsT9l1bE/KzuyPxi/sT9RprE/HtmxP3cgsj/rYrI/xQqyP/6tsT/PerE/toayP0aO
sT8LfbE/ty2yP8vEsT83G7I/xBmyP7hqsj8S/LE/I0ixP4K9sT9HD7E/U2WxPywosj/uWLI/
+wayP2bosT9KDLI/Ov6wP+8fsj/ynLE/ZVayPyifsj8bXLI/f+qxP/gZsj8CEbI/QqeyP4O9
sT8WSLI/2lSyP02/sj84XbI/tqaxP1jFsj9d8LE/YZuxP3mWsj8iy7E/fGqyP3Mgsj+m9rE/
P9uxP82asj9DvLE/joOyP6HmsT8N9LI/PmiyP2z6sT+SkLE/zs2xPyjosT9DjrE/cSyyPx6b
sj8vrrE/9EayP1bssT+tdLI/fDSyP4Zxsj+kjbI/02GxP8UOsT/PFrI/+46xP17HsT8cB7I/
ytWxP6HjsT/3jrI/wQCyP2e9sj8rYbI/whmzP5TVsT8fWbI/CKiyP4Ibsz9vp7I/7qqyP/Zk
sj/FYbI/1fuxP/lxsj8GbLI/8U2yP7opsj8aFrI/2k2yP1LMsj8DnLI/eXyyP08Esz8eqLI/
NNmyP53rsT9L67E/OJGyP+xzsj9jO7M/LIqyP2nLsT96wLI/ZjiyP0Ttsj8xlLI/EASyP592
sj//vbI/TNGyP16Jsj/LULI/2lKzP81wsj+fpbI/9NuyP0WCsj/E2bE/PhezP/Mtsz/QuLI/
00SyP9sdsj/6urI/wySyP2ZUsj9Nj7I/JNyxP+Rvsj8DWLI/8h6zP4tqsj+h1LI/BSWyPzwv
sj9QmbI/whiyP6A3sz/s4LI/V/uyPyhxsj+WPbI/QTOyP9vYsj+kzLI/TcGyP3yjsj+R8bE/
BPyxP2XSsj8YY7I/1eqyP3OAsj82lbM/MTyyP+jMsj8zsLI/iXSyP4Mosj+1YLI/68qyP/6x
sj+V97I/qYmyP8+jsj/5/rI/pM+yPyP8sT8Qb7M/8sWyP5QZsz++0bI/wBCzP32zsj8O27I/
PHOyP1uDsj9kDrM/yhizP6+Ysj+J9bI/rdOyP7q8sj9sBLM/LFGzP8rYsj9+d7I/cxmzPwY1
sz96pbI/1NWyPz7Asj+hw7I/3zyzP/Masz9lMbM/UX2yP6U8sz+gkrI/GwSyP4j9sj8oirI/
PLWyP/Oisj8hyLI/Y02zP89Lsz/QILI/38CyP6gEsz/iw7I/PNGyP9nWsj/ZibM/jtqyP6JN
sz94wbI/8EOzP9Y9sz+JTLM/eViyPx6nsj/NA7M/YOiyP6Cxsj/8ZLM/m/6yP9lKsz/HnLI/
nAWzP47Lsj/BKrM/RMGyP+RVsz9U87I/P2azP8n/sj8aILM/DlqzP5j+sj/sC7M/FhWzPytW
sz9cebM/uCCzPyaisj+hQLM/D8ezP2vGsj8q6bM/QF+zP/XRsj+iMbM/T9uzP/jhsj9tlrM/
t1uzPyvWsj+jFbM/opuyP3OXsj8Sm7I/ry+zPw9osz8SWbM/f/+yP4Bxsz+lJLM/zpiyPwvC
sj9IU7M/e4GzP11Bsz+ghbI/JoCzP24Bsz/dpLI/Kx+zP3Q3sz9yCLM/hHWyP8L9sj/VlbM/
Pb2zP1OVsz8lW7M/1MiyP2Kisz+lirM/VbSzP7Vnsz9+x7M/Lr6zP4CMsz+A67M/F3OzP/9N
sz9JHrM/1aSzP4Idsz9agrM/8oSzP/KDsz8K2rM/SDazP5T4sj/0gbM/E4izP7ovsz+9f7M/
k8ezP+ROsz+fnLM/HzOzP+v6sz8wYLM/R3yzP3B/sz/XgrM/q9+zP31Ksz9JurI/kKezP1/w
sj/IDLQ/nlKzP9Gbsz+sWbQ/3FezPy4+sz/mmrM/w8azP+6hsz9JmrM/f3azPwmGsz+jkLM/
87WzP66psz/QabM/Tzq0PybYsz/QUrM/cuSzPzfAsz+FsrM/lauzP1GPsz9AJrM/DTW0PxIz
sz/EvrM/XuWzPzxHsz+U1LM/6/yzP5s0sz9pyrM/QjO0P3vSsz+Ij7M/X1mzP3d9sz97urM/
bDezP6UItD/mF7Q/qj+0P1QjtD9uBbQ/DQG0PyxVsz90krM/oCO0P3EotD9Qv7M/q1e0P+ps
tD8SC7Q/pMu0P9Wwsz/r6bM/16uzP4FbtD+vFLQ/H+CzP1i3sz+WdbQ/vFW0P6u8sz+MfrM/
/yO0P3OZsz/kHLQ/avizPyvqsz8WUbQ/kdqzP+EDtD/rMbQ/YDK0P/6JtD/YabQ/Jl+0PwND
tD+1hbQ/XwS0P3+/sz/Y6bM/f7OzP/pBtD8TPrM/isCzP+EatD/+VLQ/h2y0P9TgtD+QFbQ/
y1G0P3FitD+HU7Q/88izP6pgsz9FHLQ/zCq0P6H+sz9d6bM/ZcS0P/ZPtD9zHLQ/C620P0Sj
sz8R7bM/Pia0P1q7sz8QobM/rka0P+FctD88IbQ/aDy0P0p/tD9UHLQ/41S0P6gWtD/rWrQ/
CnC0P8cCtD+O4rM/NM6zP9sitD9FLbQ/d6u0P3OxtD/zjrQ/d7u0P3kDtD+8A7Q/pra0Pwe0
tD8WRbQ/t1C0P855tD/j8bQ/fVO0P0oVtD/+D7Q/vW60P4HptD/SULQ/RJW0P4FGtD9iTrQ/
0k+0P/IltD8hRLQ/Hwu0P5s9tD/UQLQ/hfO0P0PKsz8/WrQ/sQ+0P8tGtD9NnLQ/L0C0P16D
tD+v+LM/l2u0P8AZtT/6f7Q/Piu1P9WftD8uiLQ/Mhe0Pxq2tD9qTbQ/jMO0PwsQtD/BgbQ/
q+C0P8lGtD/fkrQ/9x+0PwAwtD8xu7Q/qs60P9R2tD/MnbQ/d9K0P/KvtD8LgLQ/Evu0P/HW
tD+eGbU/7Ju0P69GtT/o+LQ/I460P004tD8H27Q/qbm0P+vhtD+5wrQ/FyO0PwW9tD+XXrM/
4By1P1X5tD+dmrQ/4kS1P98xtD/WUrQ/rdq0P14rtD+CrbQ/aoK0P6LqtD+vhrQ/W360Pxig
tD/nYLQ/O6m0P/RjtT9tDrU/STq0Px0atD+DxbQ/umC0PxzctD9yh7Q/vkm0P0ivtD/v0rQ/
2/W0P/l1tD8jy7Q/Utm0Pw6EtD8F07Q/Voe0P1bFsz9/M7U/Qv+0P7rqtD/XILU/LNe0P4CO
tT+4u7Q/0J60P5yltD/xgLU/lga1Pz8dtT8O07Q/xXy1P167tD/5H7U/GMC0P8f1sz8kdbQ/
OQ21P5yrtD+VWbU/sKm0P9EQtT+PsLQ/lSe1P9M5tT8GLrU/zJq0PxsYtT/cE7U/5sq0P76w
tD9By7Q//+e0PxiqtD8XwbQ/yYm1P31ItD/JTbU/Lti0P4QetT9SC7U/yNW0PxZztD+YRLU/
pWK1P+QwtT+9RLU/tHu1P8LctD/LlrU/jnS1P5PdtD81vLU/dvW0P5uOtT9QbbQ/sqG1P/7Y
tD8v6LQ/3/K0P0LMtD/4RbU/FrK1P/RStT/NKbU/PzK2Px8ptT9A47Q/Z3e1PxARtT8YvrU/
6EW1P1AZtT+Oj7U/1BK1P1w7tD8RLbU/0ji1P+9mtT8PL7U/z3S1P4IstT+U2rU/1ie1P2Pl
tD+7IbU/ZYO1P52StD+f77Q/hse0Pyg7tT9kYrU/YP20P9HutT9D0bU/kha1Pz+qtT+iRbU/
Feq1P+/jtD9+abU/6h21PxhwtT/d/bU/+Ae2PyWOtT9qmbU/fQ+1P+ZGtT+5CLU/X421P+xh
tT84LLU/3+u1P9Ektj/Kt7U/IgO2P9i2tT/7HbY/FqC1P7smtj9GbbU/k4W1PxY3tT9i1rU/
hoG1PwbOtT/+oLU/Y4G1PwN7tT+G2bU/xLC1P0kYtT+itLU/rra1P+S+tT/ia7U/VTO1P1wq
tT/wxLU/ty+1P+AEtj+XfbU/C561PzXytT+M0LU/X6W1P7CutT+5BLY//be1P0MmtT9DcLU/
ON61Pwc+tT/+AbY/sIe1P8XFtT+pQLU/pJS1P7hXtT8MULU/3LS1P/LGtT/JALY/6Sq2P+vQ
tT9BNbU/YOu1PyaGtT+RyrU/68C1P4f0tT/wvbU/tPW1P9zstT/P1LU//2+2P6m2tT8rlbU/
6Qq2Pxk2tj+97bU/jQO2P1vXtT9ngLU/1NO1P4Mftj/RbbU/LdO1P6LrtT93t7U/eli1P22F
tT+Lx7U/nyK2P33stT/FhrU/5UK1Px2ctT+3VLY/Yhy2P2Z1tT/OebY/dii2P9zytT9E/rU/
vCi1P+QYtj/9cLU/puy1P3zdtT+17rU/mPy1P4c3tj+GbbY/eHu2P6KbtT/M3LU/Ar61P42D
tj8l97U/3bS1P+botT8iZbU/l8q1P9pDtj/IErY/6Kq1P6zxtT+2rrU/C9O1Px86tj/dlbY/
lie2P27xtT/B+LU/iii2PyMTtj/5LLY/CBm3P4xztj8ciLY/d/a1P+H6tT9SpLU/ogS2P6id
tT/737U/u/C1P4Yotj+kVrY/1ZK2PyzttT+TZrY//aG2P2Sjtj+ZG7Y/SpO2P1bGtT9mJbY/
IjO2P4retT+NS7Y/0++1P9xqtT93srY/lLy1P13ltT/yLrY/</AssayYData></Step><Step><CommonData><SampleLocation>11</SampleLocation><SampleID></SampleID><SampleGroup></SampleGroup><SampleInfo></SampleInfo><SampleRow>B</SampleRow><SamplePlate>1</SamplePlate><WellType>REGENERATION</WellType><Concentration>-1</Concentration><ConcentrationUnits>µg/ml</ConcentrationUnits><MolarConcentration>-1</MolarConcentration><MolarConcUnits>nM</MolarConcUnits><MolecularWeight>-1</MolecularWeight><Temperature>30</Temperature><StartTime>697122</StartTime><AssayTime>5</AssayTime></CommonData><FlowRate>1000</FlowRate><StepType>KREGENERATION</StepType><StepName>Regeneration2</StepName><StepStatus>OK</StepStatus><ActualTime>4.99901</ActualTime><CycleTime>0.2</CycleTime><AssayXData Points="25">mgEMRFYODEQjGwxE8CcMRL00DESaQQxEVk4MRCNbDETwZwxEvXQMRIqBDERnjgxEI5sMRBGo
DES9tAxEisEMRFbODEQj2wxE8OcMRL30DESKAQ1EVg4NRCMbDUTwJw1EvTQNRA==</AssayXData><AssayYData Points="25">VpOdwCHFpMDg86jAPjKswB/ArsAE37DASpGywMnGs8ANBLXAPgO2wANWt8BuJrjANBi5wBO8
ucDfkLrAr0G7wEfAu8AodrzA29q8wBNrvcD77r3Ay4G+wF3MvsBgOr/AuGC/wA==</AssayYData></Step><Step><CommonData><SampleLocation>12</SampleLocation><SampleID></SampleID><SampleGroup></SampleGroup><SampleInfo></SampleInfo><SampleRow>B</SampleRow><SamplePlate>1</SamplePlate><WellType>NEUTRALIZATION</WellType><Concentration>-1</Concentration><ConcentrationUnits>µg/ml</ConcentrationUnits><MolarConcentration>-1</MolarConcentration><MolarConcUnits>nM</MolarConcUnits><MolecularWeight>-1</MolecularWeight><Temperature>30</Temperature><StartTime>713544</StartTime><AssayTime>5</AssayTime></CommonData><FlowRate>1000</FlowRate><StepType>KREGENERATION</StepType><StepName>Regeneration2</StepName><StepStatus>OK</StepStatus><ActualTime>4.99901</ActualTime><CycleTime>0.2</CycleTime><AssayXData Points="25">ikENREZODUQkWw1E8GcNRK10DUSKgQ1ERo4NRBObDUTwpw1EvbQNRMzBDURGzg1EE9sNRPDn
DUSt9A1EigEOREYODkQkGw5E4CcORKk2DkR6QQ5ERk4ORBNbDkTwZw5ErXQORA==</AssayXData><AssayYData Points="25">x6+EvwlKf7+8LnS/Jtxrv0+fZb/2C2G/fu5dv/4zWL8s/FW/PhNTv6wdUL9eOE2/fUBLvxaI
Sb/LPEi/QLhFvxnXRL963UO/h8ZBv8gBQb/+VD+/Hjc+vxrePb+0yzu/OEs7vw==</AssayYData></Step><Step><CommonData><SampleLocation>11</SampleLocation><SampleID></SampleID><SampleGroup></SampleGroup><SampleInfo></SampleInfo><SampleRow>B</SampleRow><SamplePlate>1</SamplePlate><WellType>REGENERATION</WellType><Concentration>-1</Concentration><ConcentrationUnits>µg/ml</ConcentrationUnits><MolarConcentration>-1</MolarConcentration><MolarConcUnits>nM</MolarConcUnits><MolecularWeight>-1</MolecularWeight><Temperature>30</Temperature><StartTime>730130</StartTime><AssayTime>5</AssayTime></CommonData><FlowRate>1000</FlowRate><StepType>KREGENERATION</StepType><StepName>Regeneration2</StepName><StepStatus>OK</StepStatus><ActualTime>4.99999</ActualTime><CycleTime>0.2</CycleTime><AssayXData Points="25">eoEOREeODkQUmw5E4KcORJ20DkR6wQ5ENs4ORBTbDkTg5w5ErfQORGoBD0RHDg9EFBsPROAn
D0StNA9EekEPRDZOD0QUWw9E4GcPRJ10D0R6gQ9ER44PRHabD0TQpw9ErbQPRA==</AssayXData><AssayYData Points="25">OJeuwAV0s8AMsrXAKGS3wBHZuMB/rbnAybu6wBafu8DJc7zALuW8wHNZvcC0/r3Afn++wDnw
vsDcar/A69i/wCsnwMAzd8DAdKHAwJUxwcAZj8HAfsPBwAEdwsCaTsLAJmvCwA==</AssayYData></Step><Step><CommonData><SampleLocation>12</SampleLocation><SampleID></SampleID><SampleGroup></SampleGroup><SampleInfo></SampleInfo><SampleRow>B</SampleRow><SamplePlate>1</SamplePlate><WellType>NEUTRALIZATION</WellType><Concentration>-1</Concentration><ConcentrationUnits>µg/ml</ConcentrationUnits><MolarConcentration>-1</MolarConcentration><MolarConcUnits>nM</MolarConcUnits><MolecularWeight>-1</MolecularWeight><Temperature>30</Temperature><StartTime>746419</StartTime><AssayTime>5</AssayTime></CommonData><FlowRate>1000</FlowRate><StepType>KREGENERATION</StepType><StepName>Regeneration2</StepName><StepStatus>OK</StepStatus><ActualTime>4.99901</ActualTime><CycleTime>0.2</CycleTime><AssayXData Points="25">esEPRDbOD0QU2w9E4OcPRJ30D0R6ARBENg4QRAMbEETgJxBErTQQRHpBEERHThBEFFsQRNBn
EEStdBBEeoEQRDaOEEQDmxBE4KcQRJ20EER6wRBEfs8QREXbEETg5xBEnfQQRA==</AssayXData><AssayYData Points="25">6e+Cv93per8ToW6/yqFmvxs0YL+1hFq/CvpXv3uJU7/vNFG/b1ZNv5zhS7/icEi/zJhGvw91
RL8F6UK/ExNBv82dP7/7ND2/VNs8v1jiO79Okzq/bQ05v9rQOL8FCDe/wcQ1vw==</AssayYData></Step><Step><CommonData><SampleLocation>11</SampleLocation><SampleID></SampleID><SampleGroup></SampleGroup><SampleInfo></SampleInfo><SampleRow>B</SampleRow><SamplePlate>1</SamplePlate><WellType>REGENERATION</WellType><Concentration>-1</Concentration><ConcentrationUnits>µg/ml</ConcentrationUnits><MolarConcentration>-1</MolarConcentration><MolarConcUnits>nM</MolarConcUnits><MolecularWeight>-1</MolecularWeight><Temperature>30</Temperature><StartTime>762707</StartTime><AssayTime>5</AssayTime></CommonData><FlowRate>1000</FlowRate><StepType>KREGENERATION</StepType><StepName>Regeneration2</StepName><StepStatus>OK</StepStatus><ActualTime>4.99901</ActualTime><CycleTime>0.2</CycleTime><AssayXData Points="25">agERRCYOEUQEGxFE0CcRRJ00EURaQRFEN04RRARbEUTQZxFEnXQRRGqBEUQ3jhFEBJsRRNCn
EUSNtBFEm8ERRDfOEUQE2xFE0OcRRJ30EURaARJEJg4SRPMaEkTQJxJEjTQSRA==</AssayXData><AssayYData Points="25">9/OuwNd6s8DFyrXAacm3wIzLuMCW17nALJO6wNt3u8DYC7zAEZC8wOASvcDqvr3A3xe+wH+a
vsBr8b7AO0i/wKB3v8Bu4r/A21jAwG9lwMCprcDARvfAwKg8wcCEesHAxnXBwA==</AssayYData></Step><Step><CommonData><SampleLocation>12</SampleLocation><SampleID></SampleID><SampleGroup></SampleGroup><SampleInfo></SampleInfo><SampleRow>B</SampleRow><SamplePlate>1</SamplePlate><WellType>NEUTRALIZATION</WellType><Concentration>-1</Concentration><ConcentrationUnits>µg/ml</ConcentrationUnits><MolarConcentration>-1</MolarConcentration><MolarConcUnits>nM</MolarConcUnits><MolecularWeight>-1</MolecularWeight><Temperature>30</Temperature><StartTime>779316</StartTime><AssayTime>5</AssayTime></CommonData><FlowRate>1000</FlowRate><StepType>KREGENERATION</StepType><StepName>Regeneration2</StepName><StepStatus>OK</StepStatus><ActualTime>4.99999</ActualTime><CycleTime>0.2</CycleTime><AssayXData Points="25">WkESRCdOEkTjWhJEsGcSRH10EkRKgRJEJ44SRPSaEkSwpxJEfbQSRGrBEkQWzhJE9NoSRLDn
EkR99BJEiwETRBYOE0TjGhNEsCcTRH00E0RaQRNEJ04TRONaE0RUaBNEjXQTRA==</AssayXData><AssayYData Points="25">KDBsvxOcYb92Z1e/eNJQv7zhS7+dCka/TllEv7bIPr9QRDy/uBg7v7YIOL9AtzW/zq4zv+C/
Mb9XzjC/svsuvylaLL/FVCu/R8gqvwToKL/tbSe/oC0mv8LyJL9oKSS/m3wjvw==</AssayYData></Step><Step><CommonData><SampleLocation>1</SampleLocation><SampleID></SampleID><SampleGroup></SampleGroup><SampleInfo></SampleInfo><SampleRow>B</SampleRow><SamplePlate>1</SamplePlate><WellType>BUFFER</WellType><Concentration>-1</Concentration><ConcentrationUnits>µg/ml</ConcentrationUnits><MolarConcentration>-1</MolarConcentration><MolarConcUnits>nM</MolarConcUnits><MolecularWeight>-1</MolecularWeight><Temperature>30</Temperature><StartTime>794218</StartTime><AssayTime>30</AssayTime></CommonData><FlowRate>1000</FlowRate><StepType>BASELINE</StepType><StepName>Baseline2</StepName><StepStatus>OK</StepStatus><ActualTime>29.998</ActualTime><CycleTime>0.2</CycleTime><AssayXData Points="150">aoETRCeOE0T0mhNEwKcTRI20E0RKwRNEJ84TRBTbE0Sw5xNEjfQTREoBFEQnDhREyRsURMAn
FER9NBREWkEURCdOFET0WhREwGcURH10FERagRREJ44URPSaFETApxREfbQURFrBFEQnzhRE
49oURMDnFESN9BREWgEVRCcOFUT0GhVEwCcVRK40FURaQRVEJ04VRPRaFUTyZxVEjXQVRFqB
FUQnjhVE45oVRLCnFUSNtBVE/sEVRCfOFUTj2hVEwOcVRH30FURaARZEFg4WROMaFkTAJxZE
jTQWRNNCFkQWThZE9FoWRMBnFkR9dBZEWoEWRCeOFkTjmhZEwKcWRH20FkRawRZEFs4WRPTa
FkTy5xZEffQWRFoBF0QnDhdE4xoXRBIoF0SNNBdESkEXRCdOF0T0WhdEwGcXRH10F0RKgRdE
J44XROOaF0SwpxdEjbQXRHvBF0QnzhdE49oXRMDnF0R99BdEvAEYRCcOGET0GhhEwCcYRH00
GERaQRhEFk4YRONaGESwZxhEfXQYREqBGEQnjhhE45oYRCmpGESNtBhEWsEYRBbOGEQE2xhE
sOcYRH30GERKARlEJw4ZRPQaGUTAJxlEfTQZREpBGUQWThlE9FoZRMBnGUR9dBlESoEZRBaO
GUTjmhlEsKcZRH20GURKwRlEJ84ZROPaGUTA5xlEjfQZREoBGkQWDhpE9BoaRLAnGkR9NBpE
WkEaRBZOGkT0WhpEsGcaRH10GkRagRpEuo4aROOaGkTApxpEfbQaRErBGkRIzhpE49oaRLDn
GkR99BpE</AssayXData><AssayYData Points="150">XZIUv7oCFL/P4xK/R7oSv7r9Eb+3KA+/F/APv/I8EL+tgRC/RGwPvwqnDb9TOg6/DWwNvw9F
Dr/0MQ6/6Q4NvzsfDL8bYgu/RbELv9cCC7+iKAu/6R0LvzP4Cr8EjAq/lSkKv/veCr8sNgm/
PTMJv43YCL/7kge/8nAIvykcCL9lQwa/BdMFvyseB7+b0gW/S/IFv60kB79NvQa/Y3MEv7c1
Bb969QS/tzgGv1nzBL/C3AS/kq4EvznIA78HWwS/XbIEv2yXA79aUgK/4AIDvxbxAr+PNgK/
R/kCv09EA7/qcwC/mq8Av+1DAL/NcAC/SLMBv2rR/77e2f6+vgIAv5Q5AL+GZP2+YaoAv4XX
/L49rP6+nN/+vk3Q/L5AVPu+l4b9vthJ/L5TUfy+Z9n9vufN+77Givu+sFn9vluy+b5ssPm+
Y6r4vmXe+75Ac/q+rvn3vv7H9748BPi+Swj3vjv69r75a/i+jPX1vvjc+L5VevO+YWb2vnUj
9r5hEPi+gTb2vjHB9769i/O+mgX2vj9S9r4UBPS+3mbyvmgb9L6lVfK+Znvxvi2W8r5Nsu++
QeLxvpgP7r6pQ/G+zvrwvnaK775OsfC+eZHxvkJU8b5TNfG+8pHvvjYG7r7Wwu6+EJ7vvt8x
8r4A4+2+aMTsvpuj7r7DWeu++rvuvnT77b7BjOu+8J3tvkkE7b5Fp+u+z4TrvhiB7b6C3uq+
K/brvjoU7L7bzue+8Tnpvkzy6L47MOm+7efpvh3o6b5SQ+e+UcTnvkZr6r41d+m+gWTnvrAG
6L4Xyua+</AssayYData></Step><Step><CommonData><SampleLocation>3</SampleLocation><SampleID>QA013.2 Gmat/L0</SampleID><SampleGroup></SampleGroup><SampleInfo></SampleInfo><SampleRow>B</SampleRow><SamplePlate>1</SamplePlate><WellType>KLOAD</WellType><Concentration>10</Concentration><ConcentrationUnits>µg/ml</ConcentrationUnits><MolarConcentration>-1</MolarConcentration><MolarConcUnits>nM</MolarConcUnits><MolecularWeight>-1</MolecularWeight><Temperature>30</Temperature><StartTime>830098</StartTime><AssayTime>80</AssayTime></CommonData><FlowRate>1000</FlowRate><StepType>LOADING</StepType><StepName>Loading</StepName><StepStatus>OK</StepStatus><ActualTime>80</ActualTime><CycleTime>0.2</CycleTime><AssayXData Points="400">SgEbRBcOG0TkGhtEsCcbRH00G0RKQRtEBk4bRORaG0SwZxtEfXQbREqBG0QXjhtE5JobRKCn
G0R9tBtESsEbRBfOG0TT2htEsOcbRH30G0RKARxEFw4cROQaHESwJxxEfTQcREpBHEQGThxE
5FocRLBnHER9dBxESoEcRBeOHETkmhxEsKccRH20HERKwRxEF84cROTaHESg5xxEffQcREoB
HUQXDh1E5BodRLAnHUR9NB1ESkEdRBdOHUTkWh1EsGcdRH10HUQ6gR1EF44dRNOaHUSwpx1E
fbQdRErBHUQXzh1E5NodRKDnHURt9B1ESgEeRBcOHkTkGh5EsCceRH00HkQ6QR5EBk4eRNNa
HkSwZx5EbXQeREqBHkQXjh5E5JoeRKCnHkR9tB5EOsEeRBfOHkTk2h5EsOceRH30HkT+AR9E
Fw4fRNMaH0SwJx9EfTQfREpBH0QXTh9E01ofRLBnH0R9dB9ESoEfRBeOH0TTmh9EsKcfRG20
H0RKwR9EF84fRNPaH0Sg5x9EbfQfRDoBIEQXDiBE0xogRKYoIERtNCBEOkEgRBdOIETkWiBE
oGcgRH10IEQ6gSBEF44gRNOaIESwpyBEbbQgRErBIEQnziBE09ogRLDnIER99CBESgEhRAYO
IUTkGiFEoCchRG00IUQ6QSFEF04hRNNaIUSgZyFEfXQhRDqBIUQXjiFE05ohRLCnIURttCFE
OsEhRAbOIUTk2iFEsOchRH30IUQ6ASJEBg4iROQaIkSgJyJEbTQiRDpBIkQGTiJE5FoiRKBn
IkR9dCJEOoEiRBeOIkTkmiJEoKciRG20IkQ6wSJEBs4iRNPaIkSg5yJEffQiRDoBI0QGDiNE
0xojRKAnI0R9NCNESkEjREhOI0TkWiNEsGcjRG10I0RKgSNEBo4jRNOaI0SgpyNEbbQjRErB
I0Q4ziNE09ojRKDnI0R99CNEOgEkRBcOJETTGiREoCckRH00JERKQSREBk4kRNNaJESgZyRE
fXQkRDqBJEQGjiRE9JokRKCnJERttCREOsEkRAbOJETk2iREsOckRG30JEQ6ASVEBg4lRNMa
JURrKSVEfTQlRDpBJUQGTiVE01olRKBnJURtdCVEOoElRAaOJUTTmiVEoKclRG20JUQ6wSVE
F84lRNPaJUSw5yVEbfQlRDoBJkQGDiZE5BomRLAnJkRtNCZESkEmRAZOJkTkWiZEoGcmRG10
JkRKgSZEBo4mRNOaJkSgpyZEbbQmRIzBJkQGziZE09omRKDnJkRt9CZEOgEnRAYOJ0TTGidE
oCcnRG00J0Q6QSdEF04nRNNaJ0SgZydEbXQnRDqBJ0QGjidE5JonRKCnJ0RttCdEOsEnRAbO
J0Tk2idEoOcnRG30J0Q6AShEFw4oRNMaKESgJyhEbTQoREpBKEQXTihE01ooRKBnKER9dChE
OoEoRBeOKETTmihEsKcoRH20KERKwShEBs4oROTaKESw5yhEffQoRDoBKUQGDilE5BopRLAn
KURtNClEOkEpRAZOKUTkWilEsGcpRH10KURKgSlEF44pROSaKUSwpylEfbQpRErBKUQXzilE
5NopRLDnKUR99ClEYAIqRBcOKkTkGipEsCcqRH00KkRKQSpEF04qRORaKkSwZypEfXQqREqB
KkQXjipE5JoqRLCnKkR9tCpESsEqRBfOKkTk2ipEsOcqRH30KkRKAStEFw4rROQaK0SwJytE
fTQrREpBK0QXTitE01orRPJnK0R9dCtESoErRAaOK0TkmitEsKcrRH20K0RKwStEF84rROTa
K0Sw5ytEffQrREoBLEQXDixE5BosRLAnLER9NCxESkEsRBdOLETkWixEsGcsRH10LERKgSxE
F44sROSaLESwpyxEfbQsRErBLEQXzixE5NosRLDnLER99CxEOgEtRBcOLUTkGi1EsCctRH00
LURKQS1EF04tRORaLUSwZy1EbXQtREqBLUQXji1E5JotRLCnLUR9tC1ESsEtRBfOLUTk2i1E
sOctRH30LURKAS5EBg4uROQaLkSgJy5EbTQuREpBLkQXTi5E5FouRKBnLkR9dC5ESoEuRBeO
LkTkmi5EsKcuRH20LkRKwS5EF84uROTaLkSg5y5EffQuRA==</AssayXData><AssayYData Points="400">AmPvvvJg6b6JZea+Jq/gviTu2b7P9dO+sADPvrGazL6QoMK+ZGLAvj/hu75+P7a+lEyuvh9z
qr45F6a+7sehvus2nL4hjJe+s2GSvi5ajr7mg4a+79WCvrOPfr5bA3O+J0Fkvt2dXb5mbFW+
DaVSviW0QL6KYDu+w6Qxvk0BIr53GB2+cekXvg+DDL6DHwG+DiH6vcPp5L2kRNW9Kq+2vWgq
q721iJq9fuWEvd7WYL1JPlS9Ru4evdTlDb0BF+O8o3LHvDL7X7xpEam7O3WRury/nDuX96I8
IVq9PBYsCD12Qyk93nU+PST3Tj0VCnc9nYiMPSrxjj26vp89aly3PcmMxD16U9c9RkvaPQ7/
6T2ceu890YgBPkXTCT6hlQ4+IkoSPoz2Gj5+9x8+QoUlPlkgKj7pyDA+Bq44PqsbPj59Zkk+
jIBLPgU1Vj4dHFU+N5xXPjePXj46pGY++X9oPvSAbT5iv3Y+XO96PjO/fj6CoIE+g+iCPl8I
hz7nw4o+BLiOPueSkj7TlZI+fASVPgeQkz5DGpc+uVKbPm7fnj5NX58+wzKfPpYHoz4L6aI+
LQqoPqUJqT6KdbA+xW+vPrcMrj7mDrE+Ux6yPob/tz7FHbo++5S5PlayvD6Vsr4+oum/Po+E
wj5s38I+ILbFPt34xD65l8Y+XG/LPucbzD7xHM4+lmHPPsy9zz7Ch9M+2WvTPgYx1z5tedg+
Dd3YPs3t3j5uQ90+E1HiPqsq4j4K5uA+tgblPujd5j7O8+c+O2XoPjV06T5gEes+53PvPrgl
7j7HUe8+davxPp3C8j4ZHfY+Oq/3Ptty9j77jPg+G1z6PuiD+T799f0+w8P+Pm03/j5r0QA/
P/UAP5c0Aj+nOQI/nmEDP07VAz+iPQU/jOEEPxhEBT9TlwU/JgEGP29pCD9+Ggg/YlsJP2Vx
CD83uQg/bHEKP2r6Cj/n5go/UL8MP4k2DT8hWw0/VQcNPzEcDj9zUQ8/qXQPPyOmDz+lyBA/
CYoRP0dsEj8hwRE/F9USP+AoEz8HPxU/tL4TP4EyFD8LWhY/oDMWP5YPFz8MIRY/Y94XPw+n
GT/s1hg/zl8XPxqdGD8J8Bo/+iocP7rTGj/5hBs/0kccP1+LHD81Jhw/v7wdP+RDHT/yTB4/
lUwfP8ZhHz9SUiA/n3YhPy6eID/fByI/H4giP3W+IT9pMyM/1rwiP2MsIz9opiQ/U/8jP/Io
JT/lTSY/sLckP/X1JT/ndic/624nPyd+Jj9Ztic/5dgnP9NKKD/tGCs/N2AqP+S9Jj8O8Co/
BNkqP5mXKj87By0/FoMrPyiULD99Diw/k10tP2urKz/7sy0/pjotP03dLj8KnC4/mc0uP6TM
Lj+fqy8/jEUvPxRlMD8fdDA/aBYzP2JjMj9A0jI/TqwyP7fKMj+7+DI/dRQ0PyewND+/izU/
eig0PwqMNT/IJTU/Bxk2PzSwNj9m4DU/3iE3P6IMNj8sozg/lM04P0MAOD8cHzk/4w44PyNu
OT9XfDk/BRo6PwMgOj/mHjk/Eho6P2XPPD8Tojo/Orc6P/XoOz9QZD0/OwM9P+8oPT8iWj0/
o5A8Pw23PT9Snj0/8JM+P9JLPz+V1D8/3rg+P9+aPT9IfkA/A1BAP6OYPz8ZLEA/SUVBP1/M
QT/ScUE/iMVBP3t7Qj8mwkI/tEBDP93oQT8huEI/vkpEP9HYRD893UM/4M1DP5GYRT/H3kQ/
sypGP4/7RT911kU/LgFGP1bMRT+pW0c/f8FHPxeHRj+2DUg/zsxHPzm7ST9LbUc/lXVKP9FS
ST8GOUo/bdlJP/5tSj/9IEo/1AVKP+sYSz9dJ0s/ET1KPzPrSz9bAEw/6NlLPy5+Sz8rnEw/
Bj9LP7wjTj/ctE0/m3NNP5EqTj8TbU4/5EZNP8lFTz9rNE4/2sxPP5fyTz+nTFA/80xPP2iu
Tz94eFE/ou1PP+GmUT83PFE/GPZQP3nGUD8cE1E/1TZSPz4sUj/xI1I/z7ZSPy/fUj/vIFM/
Da1TPyTIUz+IiFQ/g7VUP1aoVD/MhlU/wIxVP86TVT8wmlU/x6NWP7DWVj9TwlY/9mdWP6r1
Vj/CgFY/nSRYPwRoVz8aRlc/9b9XPz3lVj+1MFc/mtNWPw==</AssayYData></Step><Step><CommonData><SampleLocation>1</SampleLocation><SampleID></SampleID><SampleGroup></SampleGroup><SampleInfo></SampleInfo><SampleRow>B</SampleRow><SamplePlate>1</SamplePlate><WellType>BUFFER</WellType><Concentration>-1</Concentration><ConcentrationUnits>µg/ml</ConcentrationUnits><MolarConcentration>-1</MolarConcentration><MolarConcUnits>nM</MolarConcUnits><MolecularWeight>-1</MolecularWeight><Temperature>30</Temperature><StartTime>916261</StartTime><AssayTime>30</AssayTime></CommonData><FlowRate>1000</FlowRate><StepType>BASELINE</StepType><StepName>Baseline3</StepName><StepStatus>OK</StepStatus><ActualTime>30</ActualTime><CycleTime>0.2</CycleTime><AssayXData Points="150">SgEvRAYOL0TTGi9EsCcvRH00L0Q6QS9EF04vRORaL0SgZy9EbXQvRDqBL0QGji9E05ovRLCn
L0R9tC9ESsEvRBfOL0TT2i9EAugvRG30L0RKATBEFw4wRDYbMERKKTBEbTQwRDpBMEQXTjBE
01owRLBnMERtdDBEOoEwRBeOMETkmjBEsKcwRG20METNwTBEBs4wRNPaMESg5zBEffQwRDoB
MUQGDjFE0xoxRLAnMUSuNDFESkExRBdOMUTkWjFEoGcxRI50MUQ6gTFEJ44xRNOaMUSgpzFE
bbQxRErBMUQGzjFE09oxRKDnMURt9DFESgEyRCcOMkTTGjJEoCcyRH00MkRKQTJEWE4yRORa
MkSgZzJEbXQyREqBMkQGjjJE05oyRKCnMkR9tDJEOsEyRAbOMkTT2jJEoOcyRG30MkQ6ATNE
Bg4zROQaM0ToKDNEbTQzRDpBM0QXTjNE5FozRMFnM0RtdDNEOoEzRAaOM0S5mzNEoKczRG20
M0RKwTNEBs4zRNPaM0Sg5zNEbfQzRDoBNEQGDjRE0xo0RKAnNER9NDREOkE0RAZONETTWjRE
oGc0RG10NEQ6gTREBo40ROSaNESgpzREfbQ0RDrBNEQGzjRE09o0RKDnNERt9DREWgE1RAYO
NUTTGjVEsCc1RH00NUQ6QTVEWE41RNNaNUSwZzVEbXQ1RDqBNUQ4jjVE5Jo1RLCnNURttDVE
OsE1RBfONURG2zVEoOc1RG30NUQ6ATZEFw42ROQaNkTBJzZEfTQ2REpBNkQXTjZE5Fo2RLBn
NkR9dDZE</AssayXData><AssayYData Points="150">QkNhP9LmYT9+QmI/qM1iP8I2Yj9+WWI/Yt1iP3qyYj8+JmI/L6ZiP4yYYT+pW2M/47NjP8F7
Yj/SxWM/HVJjP1JNYz/EOGQ/fuxjPzOtYj8XBWM/JK9jPzYOYz8T7GM/BH1iP7STZD/qXmQ/
tWtkP607ZD/wY2M//b9jP/vLYT8kSGI/gjdkP5j5Yz/Zh2Q/2EJjP20XZD8limQ/jipjP81T
ZD8klWQ/UYRjP0WIYz9k42Q/k5JjP+TpYz9zr2Q/4GRlP+sMZD8NrGM/hI5kPy+1ZD83aWQ/
lxBlP5hMZD9KpGQ/rl9jPw08ZD8FW2U/c11kPzf1Yz9TbWY/0chkPz5dZD8yDGU/NzRlP22j
ZT+ePGU/9iJlPzXaZD9ih2Q/zL9kP/SEZD9IyWQ/pullPxKIZD8tfWQ/fB9kP6dsZD91qWU/
nwhmP9vhZD8YHmU/7NRjPze1ZD/8sGU/+hRlPxppZT8wzGU/mSlmP6+JZD8HrGY/UT5mP/Tw
ZT8VBWU/LO1lP9uPZT9GtmQ/MWhlP2elZT+od2U/eyNlP9ndZj97bGQ/CFplPwq8ZT9GtWU/
C3dkP9IGZj+rKWU/hhZmP/hKZT/Yf2Y/tzJlP1UDZj/jfWU/PPhkP/2VZT8i0WU/PlhlP2NQ
ZT9ndGU/cLdmP0K8ZT/H4WQ/cwdnPyb+ZT+dmGU/hc1lP7X0ZD//6WU/vcplPyoBZj+axWU/
sM1mP2hiZT9aTWY/kIZmP1yXZT/v+GU/mm9nPwNKZj/HPWc/S5NmPxvkZj+BuGY/Ny9mP2Jn
Zj9SBGc/</AssayYData></Step><Step><CommonData><SampleLocation>10</SampleLocation><SampleID>BG505 SOSIP</SampleID><SampleGroup></SampleGroup><SampleInfo></SampleInfo><SampleRow>B</SampleRow><SamplePlate>1</SamplePlate><WellType>KSAMPLE</WellType><Concentration>-1</Concentration><ConcentrationUnits>µg/ml</ConcentrationUnits><MolarConcentration>250</MolarConcentration><MolarConcUnits>nM</MolarConcUnits><MolecularWeight>-1</MolecularWeight><Temperature>30</Temperature><StartTime>955408</StartTime><AssayTime>180</AssayTime></CommonData><FlowRate>600</FlowRate><StepType>ASSOC</StepType><StepName>Association</StepName><StepStatus>OK</StepStatus><ActualTime>180</ActualTime><CycleTime>0.2</CycleTime><AssayXData Points="900">SoE2RAaONkTTmjZEoKc2RG20NkRKwTZEBs42RNPaNkSg5zZEffQ2REoBN0QXDjdE5Bo3RLAn
N0RtNDdESkE3RBdON0TTWjdEoGc3RH10N0Q6gTdEF443ROSaN0SwpzdEjrQ3RDrBN0QXzjdE
9No3RLDnN0SO9DdEOgE4RBcOOETkGjhEsCc4RH00OERKQThEF044RORaOESwZzhEfXQ4REqB
OEQXjjhE5Jo4RLCnOER9tDhESsE4RBfOOETk2jhEsOc4RH30OERKATlEFw45ROQaOUSwJzlE
fTQ5REpBOUQXTjlE5Fo5RLBnOUR9dDlESoE5RBeOOUTkmjlEsKc5RIO1OURKwTlEF845ROTa
OUSw5zlEv/Q5REoBOkQXDjpE5Bo6RLAnOkR9NDpEOkE6RBdOOkTkWjpEsGc6RH10OkRKgTpE
F446ROSaOkSwpzpEfbQ6RErBOkQXzjpE5No6RKDnOkR99DpEOgE7RBcOO0TkGjtEsCc7RH00
O0T0QjtEF047RORaO0SwZztEfXQ7REqBO0QXjjtE5Jo7RPKnO0RttDtESsE7RBfOO0TT2jtE
4uc7RH30O0RKATxEFw48ROQaPESwJzxEbTQ8REpBPEQXTjxE5Fo8RLBnPER9dDxESoE8RBeO
PETkmjxEsKc8RG20PERKwTxEF848ROTaPESw5zxEbfQ8REoBPUQXDj1E0xo9RLAnPUR9ND1E
OkE9RBdOPUTkWj1EAmg9RH10PUQ6gT1EF449ROSaPUSgpz1EfbQ9RErBPUQXzj1E5No9RLDn
PUR99D1EOgE+RBcOPkTkGj5EsCc+RG00PkTkQj5EF04+RNNaPkSwZz5Ev3Q+REqBPkQXjj5E
05o+RLCnPkRttD5ESsE+RCfOPkTT2j5EsOc+RH30PkRKAT9EBg4/RNMaP0SwJz9EbTQ/REpB
P0QXTj9E5Fo/RKBnP0R9dD9EOoE/RAaOP0Tkmj9EsKc/RH20P0RKwT9EOM4/RNPaP0Sg5z9E
bfQ/RDoBQEQXDkBE5BpARLAnQERtNEBEOkFARBdOQETkWkBEdWhARH10QERKgUBEF45ARNOa
QERKqUBEfbRARDrBQEQXzkBE5NpARKDnQERt9EBESgFBRAYOQUTkGkFEoCdBRH00QUQ6QUFE
F05BRNNaQUSgZ0FEfXRBRDqBQUQXjkFE5JpBRKCnQURttEFEOsFBRAbOQUTT2kFEsOdBRG30
QURKAUJEBg5CROQaQkSgJ0JEfTRCREpBQkQXTkJE01pCRKBnQkRtdEJESoFCRBeOQkTTmkJE
sKdCRG20QkRKwUJESM5CRNPaQkSw50JEbfRCRDoBQ0QGDkNE0xpDRLAnQ0RtNENESkFDRAZO
Q0TkWkNEoGdDRG10Q0Q6gUNEF45DRNOaQ0Sgp0NEnrRDRDrBQ0QGzkNE09pDRKDnQ0R99ENE
SgFERAYORETTGkREoCdERG00REQ6QUREBk5ERCtcRESgZ0REfXREREqBREQGjkRE05pERKCn
RETwtEREOsFERBfORETT2kREoOdERG30REQ6AUVEBg5FROQaRUSgJ0VExTVFRDpBRUQGTkVE
01pFRPJnRURtdEVEOoFFRAaORUTTmkVEoKdFRH20RURKwUVEBs5FRNPaRUSg50VEffRFREoB
RkQGDkZE0xpGRLAnRkRtNEZEOkFGRAZORkTTWkZEoGdGRG10RkQ6gUZEF45GRNOaRkSgp0ZE
bbRGRErBRkQGzkZE09pGRKDnRkSe9EZEOgFHRAYOR0TTGkdEoCdHRG00R0Q6QUdEF05HRNNa
R0SgZ0dEbXRHREqBR0QGjkdEAJ1HRKCnR0R9tEdEOsFHRAbOR0TT2kdEoOdHRG30R0Q6AUhE
Fw5IROQaSESgJ0hEbTRIRDpBSEQXTkhE5FpIRLBnSERtdEhEOoFIRAaOSETkmkhEoKdIRI60
SERKwUhEF85IROTaSESw50hEffRIREoBSUQXDklE5BpJRLAnSUR9NElESkFJRBdOSUT6W0lE
sGdJRH10SURKgUlEF45JROSaSUSwp0lEfbRJRErBSUQXzklE5NpJRLDnSUR99ElESgFKRBcO
SkTkGkpEsCdKRH00SkRKQUpEF05KRORaSkSwZ0pEfXRKREqBSkQXjkpE5JpKRLCnSkR9tEpE
SsFKRBfOSkTk2kpEsOdKRH30SkRKAUtEFw5LROQaS0SwJ0tEfTRLREpBS0RpTktE5FpLRLBn
S0R9dEtESoFLRBeOS0TTmktEsKdLRH20S0RKwUtEF85LROTaS0Sw50tEffRLREoBTEQXDkxE
5BpMRIUoTER9NExESkFMRBdOTETkWkxEsGdMRM90TERKgUxEF45MROSaTESwp0xEfbRMRDrB
TEQXzkxE5NpMRLDnTER99ExESgFNRBcOTUTkGk1EsCdNRH00TURKQU1EF05NRORaTUSwZ01E
fXRNREqBTUQXjk1E05pNRLCnTUR9tE1ESsFNRBfOTUTk2k1EsOdNRH30TURKAU5EFw5OROQa
TkSwJ05EfTROREpBTkQGTk5E5FpORKBnTkR9dE5ESoFORDSQTkTkmk5EoKdORH20TkRKwU5E
F85OROTaTkSg505EffRORDoBT0QXDk9E5BpPRLAnT0R9NE9EOkFPRBdOT0TkWk9EsGdPRG10
T0RKgU9EF45PRNOaT0Sgp09EbbRPRDrBT0QXzk9E5NpPRKDnT0R99E9ESgFQRAYOUETTGlBE
sCdQRH00UEQ6QVBEF05QRNNaUESwZ1BEbXRQREqBUEQGjlBE5JpQRKCnUETmtVBESsFQRAbO
UETT2lBEoOdQRG30UERKAVFEFw5RROQaUUSwJ1FEbTRRRDpBUUQXTlFEJVtRRKBnUURtdFFE
SoFRRBeOUUTTmlFEoKdRRH20UURKwVFEF85RROTaUUSw51FEbfRRRDoBUkQGDlJE5BpSRKAn
UkR9NFJESkFSRBdOUkT0WlJEoGdSRG10UkRKgVJEF45SROSaUkSwp1JEbbRSRErBUkQGzlJE
BNtSRKDnUkRt9FJEOgFTRBcOU0QKHFNEoCdTRG00U0Q6QVNEBk5TRMlbU0R1aFNEfXRTRDqB
U0QXjlNE5JpTRKCnU0SetFNEOsFTRAbOU0TT2lNEoOdTRG30U0Q6AVREBg5UROQaVESgJ1RE
fTRURDpBVEQGTlRE01pURKBnVERtdFREOoFURAaOVEQlm1REoKdURH20VERKwVREBs5URNPa
VESw51REbfRURDoBVUQGDlVE0xpVRLAnVURtNFVEOkFVRAZOVUTkWlVEsGdVRG10VUQ6gVVE
Bo5VRNOaVUSgp1VEQrVVRErBVUQGzlVE5NpVRKDnVUR99FVEOgFWRBcOVkQ8HFZEsCdWRG00
VkQ6QVZEBk5WRNNaVkSwZ1ZEbXRWRDqBVkQGjlZE05pWRKCnVkRttFZEnMFWRAbOVkTk2lZE
oOdWRG30VkRrAVdEBg5XRNMaV0SgJ1dEbTRXRDpBV0QXTldE01pXRKBnV0RtdFdESoFXRAaO
V0TTmldEtqhXRG20V0Q6wVdEBs5XRNPaV0Sg51dEbfRXRDoBWEQGDlhE5BpYRLAnWER9NFhE
SkFYRAZOWETTWlhEsGdYRG10WEQ6gVhEF45YROSaWESgp1hEbbRYRDrBWEQXzlhE09pYRKDn
WESe9FhEOgFZRAYOWUTkGllEoCdZRG00WURKQVlEOE5ZRNNaWUSwZ1lEfXRZREqBWUQXjllE
5JpZRLCnWUR9tFlESsFZRBfOWUTk2llEsOdZRH30WURKAVpEFw5aROQaWkSwJ1pEfTRaREpB
WkQXTlpE5FpaRLBnWkR9dFpESoFaRBeOWkTkmlpEsKdaRH20WkRKwVpEF85aRBXbWkSw51pE
ffRaREoBW0QXDltE5BpbRLAnW0RtNFtESkFbRBdOW0TkWltEsGdbRH10W0RKgVtEE5BbRNOa
W0Swp1tEfbRbRErBW0QXzltE5NpbRLDnW0R99FtEOgFcRBcOXETkGlxEsCdcRH00XERKQVxE
F05cRORaXESwZ1xEfXRcREqBXEQXjlxE5JpcRLCnXER9tFxESsFcRMvOXETk2lxEoOdcRG30
XERKAV1EAhBdROQaXUSwJ11EbTRdREpBXUQXTl1E5FpdRLBnXURtdF1ESoFdRBeOXUQEm11E
sKddRL+0XURKwV1EF85dROTaXUSw511EffRdREoBXkQXDl5E5BpeRLAnXkR9NF5ESkFeRBdO
XkQEW15EsGdeRH10XkQ6gV5EF45eROSaXkSwp15EfbReRErBXkQ4zl5E5NpeRLDnXkR99F5E
SgFfRBcOX0TkGl9EsCdfRG00X0RKQV9EF05fRORaX0SwZ19EfXRfRDqBX0QXjl9E05pfRKCn
X0RttF9ESsFfRBfOX0TT2l9EsOdfRH30X0RKAWBEBg5gROQaYESwJ2BEfTRgREpBYEQXTmBE
5FpgRKBnYERtdGBESoFgRBeOYETkmmBEoKdgRH20YEScwWBEF85gRNPaYESg52BEbfRgREoB
YUQXDmFE0xphRKAnYUR9NGFESkFhRAZOYUTTWmFEsGdhRG10YUQ6gWFEBo5hRHebYUSgp2FE
bbRhRDrBYUQXzmFEJdthRKDnYURt9GFEOgFiRAYOYkTkGmJEoCdiRH00YkQ6QWJEBk5iRNNa
YkSwZ2JEbXRiREqBYkQGjmJE5JpiRKCnYkR9tGJEOsFiRBfOYkTT2mJEsOdiRG30YkQ6AWNE
Bg5jRNMaY0SwJ2NEfTRjRDpBY0QGTmNE5FpjRKBnY0R9dGNE</AssayXData><AssayYData Points="900">svZeP+4vYD9rEGA/FyZgPyioXz/ESl8/Hd9hPz8BYD+XymA/piRhPz47YD+jumE/+sZhP1/I
YD++tWA/NKthP94LYT9fLWE/81NhP0AaYD+8g2E/vEljPwfdYT9JCmE/oh5iP3ynYj8CHmI/
kjBjPw4pYz9MgWI/LhBjPzNnYz8uRmI/N1NiP0j5YD8lzGE/moRiP1ErYz9MIWM/q/BjP0bR
Yj+F+mI/kCxkPxP/Yj9XB2Q/1qRjPx+GZD+SBWU/byllPxN6Yz+0gGQ/iCtkP9gGZD9TjmQ/
pRlkPysxZT+M62Q/HsZkP1GDZD96WGY/fNJkP4x7ZD/cyGQ/FD1kP34uZT8iPWQ/4oZkP3kK
Zj+ab2Q/68RkP2V+ZT8qQmQ/fidlPzSaZj+5jmQ/095lP9drZj8vpGY/A0NmP6b+ZD/djGU/
5n9lPwBEZj9yLGc/oClmPzrrZj9PhWY/XPRmP8KzZT808WU/zBFnP0ndZj8lJ2Y/U9NmP+IO
Zj8v02c/PNRmP86ZZj99GGc/Jf9mP9+XZz/MPGc/9l9oP0d0Zj8ME2g/zAdoPzPRaD+GY2c/
RKFnPyUHaD/kt2g/9ZNnP7xBaT92gGc/h/RnP0ioZz/D9Gg/VnpnPyyvaD+S6Wg/h8tnPwir
aD8AN2g/elZoP/cNaD/XC2k/h2loPxinZz9/52g/BAlpPyEwaj+24mk/awBqP1++aT8Tx2g/
G5xpP09haT89Kmo/Sh9pP7p0aj9nu2o/hPRpP0Ufaj9rn2k//klrP66WaT/GFGo/BilqP993
aj9pRWs/2mlqPyuAaj9xH2o/tfxpP4DFaz8D82o/6VJrPw42az9Jims/+ohsP9XPaz8TVmw/
DOhrP7EDbD8mkWs/91ZqP1DEbD9nU2w/ui5tPzjNaz/eAGw/OkVsP1sybD86H2w/xGFrP3Qd
bD+4dGw/gkJsP/iXbD+SgWw/YL5rPxe0bT8OF20/FQpsP6Gvaz9Gu2s/Rl9tP3ngbD+4Zmw/
pRttP4O2bT8iZG0/BS1uP5sybT/+SGw/1ppuP6qLbT9R8G0/BaFtP718bT/zIm4/gMFtPxIS
bj8O/24/n2VtP7XwbD/D6W0/lGNuP/PybT9NOG4/YpltPxUabz/bdm4/rdFtP/ZJbj9ONW8/
J8VvP/z5bj+X2W4/VJFvPwMkbj+j1m0/ShFwPyFMcT++x28/wtVvP4hccT+hxnA/R1JwP7IF
cD/C1W8/AxFwPzIXcD/Ac28/BWpvPzahcD8DbG8/bWNwPwTWcT82x28/8xpyP/3Kbz9JTHI/
czhwP7yAcT+RFHA/RBBwPzNwcT9oynA/yZVxP22rcT9fvnE/6LlxP43ycD9DMHI/CThyP0rd
cj+nnHE/ngNyP1hrcT/CgnE/MfNwP8c4cT99NXI/Wb9yP6Wrcj9/J3I/ECdzP/SZcj9jRHI/
BltyPyPmcT88EHE/Q9pxPyDdcT/Rz3I/o6NyP1Bbcz8bPXI/3oNyPwVDdD++tXI/P41yPyOb
cj8uKHM/8otzPzY8cz/m2nM/NO5yPwGbcj/CSHM/ardyP7+9cz/xWXM/IlFzP6CpdD+KwHM/
QDp0PyeidT+v+HQ/hFZ1P3oacz8W2XM/Zwx0P0QNdD/xJnI/Z4h1P+B3dj8H0HQ/hGF0P7E9
dT8OiXQ/zPt1PxOsdD+gl3Q/SUZ1P1ZEdD/+pXQ/UWx1P/1GdT9EuXQ/C3p2P4e8dT9A93U/
4kp1P4pEdD/Yb3U/uXJ2Pwpedj9HaXU/OEt1P9VGdD+aV3Q/JIl1PzRedj+uNXY/sT11P4T2
dT+9OHY/V152P9mKdT83/nU/RqR2P9OMdT/y7nY/rBN1P29Adj99XXY/ojh3P5cOeD9SOXc/
UGx2PxK0dj+B7nY/qfl2P/qbdj8sHHg/qbh3Pzi7dj95pXY/ly93P+RDdj+CcXc/4jx3P5lQ
dj+o+3g/15l5P/H4dz/HsHg/UtV3P/hLdz/v0Hc/JZ53P5npdz9DBHk/Uwt5P05sdz8dxnc/
0Xd4P4A/eD954nc/vgx4PxhpeD/MB3k/IN14P1NeeT/sknk/XS94PzNBeD/w4XY/6iR5P07o
eD8zBXk//rp5P8pveT/EfHg/nH16P264eT8UM3k/8w16PzuFeT9I/3o/D296PyIyeD9x/Hk/
Yb15P8GNej/pXXo/RQ96P/+kej8twXg/5gN6PwuTej+D3Xo/5Hp5P1/tej88dXo/ai16PyIg
fD8g1ns/tph5PxY8ej+9EHs/BIh6Pxkaej/UDns/3h57P2xHej+fano/pvt5PxWQfD9gVno/
qR58Pzatez81g3o/cA19PyQCez8ptHs/qqt7Pygrez+Olnw/XB98P+W4ez/WPHw/5QZ7P/ac
ez8riHw/Gc17PycxfD9cw3s/Ip17P+agfD/MU3s/ziN8P1kGfD+E13s/HFV9P6fRez+GfHw/
NSB9P4vKez9lbnw/RLN8P87SfD+crHw/xR9+PyoBfj9DA30/tvN8P8/nfD/fl3w/rlx9P1Cy
fT+gjH0/jfx8P8jxfT/h2Xw/Kj9+P5R9fT/ewX0/AGp+P0vJfD+L+n0/0v59P/7lfj+kE34/
ef99P5fOfT9Ehn4/gXp/P9Mwfj+wOn0/R2d/P/0nfj9bfX4/RR19P39tfz9OZH4/nfF+P7qZ
fj8OXH0/HL5+PxKPfz94Tn8/nA+AP9Aafj+ZpH0/Wnl+PxPWfz+Ion8/xo9/P+yPfz/NHX8/
3n1/P+WUfz+I7n0/ax2APwh7fz8KHYA/2hiAP8iqfj+Bp34/jYOAP9Q0fz8TBIA/53WAP33K
fz9Ir38/GXOAP1LYfz+IqX8/QEeAP7NBgD+fL4A/aR+AP9J8gD9weIA/q/aAPyjVfz9KCoA/
sJCAPyFagD8trIA/DrSAP41ZgD+lMYA/XmqAP2TJgD9zBIE/TFSAPwRmgD9v8IA/hSWAPx5a
gT92q4A/HYGAP4/7gD9aJ4E/+viAP7dlgD+ytIA/FBiBP9SxgD+IhoE/oimBPxbogD9eVoA/
tR6BP0wdgT+K74A/rUiBP4mXgD9+zIE/kYSAP+PAgD8FgYE/hWqBP71VgT+sY4E/ZzKBP4rq
gD8DgoE/PX2BPyXugD+lY4E/LGyBP20CgT+5TYE/sZaBP/WtgT/JMYE/rImBP5bdgT87FIE/
0kSBP+r5gT+b4IE/SimCPwXggT+1BYI/l4WBPzHggT8H6IE/j1iBP7W8gT9yHII/K8KBP1ir
gT+WvYE/9YSCP2q9gT8Wz4E/vziCP+0qgj8HFYI/vWmCP4aMgj9dn4I/nv2BP3w0gj/0/YE/
eguCP6dDgj+NNYI/DfuBPyH1gj9JOYI/6x6CPwGmgT8ju4I/VSODP52kgj+EyYI/cNmCPyQY
gz9+GoM/MRKDP5H/gj+QhII/DqOCP9X/gj+r7II/oxWDP53Pgj/Z4oI/S7uCP6MRgz/y24I/
9C2DP2btgj9Oj4I/vkCDP8segz/szYI//BKDP66Tgz9NhII/jTCDP8lsgz9L6II/e2SDP5Gp
gj9N3II/9CeDP9W2gz9ATYM/4RSDPwO7gz8+ZYM/1suDPytUgz+2W4M/15KDP2Fwgz8IjIM/
kFeDP1tBgz+wuIM/1OSCP8bbgz9M5YM/3z+DP4EmhD9r64M/D5+DP1Pwgz8CCIQ/MDCEP8xO
hD+wOoQ/WK2EP7rsgz+tgoQ/XBWEPwJXhD+Q/YM/wAqEP3fbgz8SQoQ/tjCEP5uTgz+YHoQ/
Y3WEP65PhD8J/YM/hNGDPwaXhD9pbYQ/PNeEPzCGhD92ZIQ/VX2EP2oZhT9EYYQ/x3eEPy/k
hD9kwoQ/VpWEPwPchD+uJYU/dOKEP1HmhD9iv4Q/QoeFP5QXhT9TE4U/552FP08ehT/pA4U/
6QKFP8OdhD9NqYQ/l4eEP6Q+hT+uKoU/lTiFP1UXhT+4c4U/TNyEPzLwhD95ZIU/44eFP5KT
hD9SaYU/EImFP3h4hT+1t4U/MMeEP9sthT/My4U/wKKFP2CyhT9NWYU/bPiFP6V+hT/FXoU/
/7OFP7ZshT8RDIU/RoOFP1kkhj+DxIU/eOmFP7ClhT+W74U/SZaFP8Inhj/Y0oU/CryFP4bA
hT8CS4U/nQ+GP5yjhT8UIoY/n4uFP8D/hT8+AIU/H1uGP60rhj86RIY/x9WFP3oJhj//GoY/
1lqGP8MLhj8uOYY/L/2FPyNhhj+rL4Y/8caFP/HEhT9P3IY/Z1OGP4VBhT+kIoY/OWKGPyH5
hj8JnYY/YqaGPz0Uhz91h4Y/bDGGPzWghj/FuYc/fyyGP1m4hj9s+IY/OWSGP4Nkhj8N5oY/
er+GP/hyhj8OVIY/RPqGP3iKhj/BJYc/WdeGP1Xyhj+t34c/cziHP3cvhz+5vIY/5WuHP80H
hz+B1oY/WGCHPwgphz/PJ4c/sBSHP8+Lhz+Ci4c/goSHP8QZhz9SEoc/08qGP1Y8hz9dJoc/
/LeGP086hz+rZ4c/Y9GGP29vhz8WuYc/22qHP5Pqhj8iDIc/xNmHP1j/hj/l34c/+eqGP72V
hz9rXIg/IayHP8/ghz/f/Yc/apWHPySBhz+8HYg/fT2IPxG3hz968Ic/KbKHP6vUhz9OJIg/
B+mHP8Pwhz/c/4c/+RKIP2A8iD9R/oc/jdmHP8Nqhz9fwIc/AkaIP92EiD9xG4g/JU2IP+HU
hz8XpYg/SKCIP4hKiD9OeIg/fl6IPx4riD8Hqog/J/OIP72tiD86NYg/lLGHP5jbiD+w+og/
y7yIP4XqiD/MF4g/hAWIP5koiT9grYg/jWKIP7sIiT+sk4g/</AssayYData></Step><Step><CommonData><SampleLocation>1</SampleLocation><SampleID></SampleID><SampleGroup></SampleGroup><SampleInfo></SampleInfo><SampleRow>B</SampleRow><SamplePlate>1</SamplePlate><WellType>BUFFER</WellType><Concentration>-1</Concentration><ConcentrationUnits>µg/ml</ConcentrationUnits><MolarConcentration>-1</MolarConcentration><MolarConcUnits>nM</MolarConcUnits><MolecularWeight>-1</MolecularWeight><Temperature>30</Temperature><StartTime>1144352</StartTime><AssayTime>180</AssayTime></CommonData><FlowRate>600</FlowRate><StepType>DISASSOC</StepType><StepName>Dissociation</StepName><StepStatus>OK</StepStatus><ActualTime>179.999</ActualTime><CycleTime>0.2</CycleTime><AssayXData Points="900">SoFjRAaOY0TkmmNEOqljRG20Y0RKwWNEF85jRNPaY0Sw52NEbfRjREoBZEQGDmRE9BpkRKAn
ZERtNGREOkFkRAZOZETkWmREsGdkRG10ZEQ6gWREF45kRNOaZESwp2REfbRkRDrBZEQXzmRE
5NpkRKDnZER99GREOgFlRBcOZUTkGmVEoCdlRG00ZURKQWVEBk5lRORaZUSwZ2VEbXRlREqB
ZURYjmVE5JplRKCnZUR9tGVEOsFlRFjOZUTT2mVEoOdlRG30ZURKAWZEBg5mRAQbZkSgJ2ZE
fTRmREpBZkQGTmZE5FpmRKBnZkSudGZEOoFmRBeOZkTkmmZEoKdmRJ60ZkQ6wWZEBs5mRNPa
ZkSw52ZEbfRmRDoBZ0QXDmdE5BpnRKAnZ0SONGdEOkFnRFhOZ0TkWmdEoGdnRG10Z0RKgWdE
OI5nRNOaZ0Swp2dEbbRnRDrBZ0QGzmdE09pnRKDnZ0Rt9GdEOgFoRBcOaETkGmhEoCdoRM80
aEQ6QWhEBk5oRNNaaETyZ2hEfXRoREqBaEQGjmhE05poRKCnaERttGhEOsFoRAbOaETT2mhE
oOdoRG30aEQ6AWlEBg5pRNMaaUSgJ2lEbTRpRDpBaUQXTmlE01ppRKBnaURtdGlEOoFpRAaO
aUTTmmlEoKdpRG20aUQ6wWlEBs5pRNPaaUSg52lEbfRpRDoBakQXDmpE0xpqRLAnakRtNGpE
OkFqRAZOakTkWmpEoGdqRH10akQ6gWpEJ45qRACdakSgp2pEbbRqRErBakQGzmpE09pqRKDn
akRt9GpEOgFrRBcOa0TTGmtEoCdrRG00a0Q6QWtEF05rRORaa0SwZ2tEjnRrRDqBa0QGjmtE
05prRKCna0R9tGtESsFrRBfOa0Tk2mtEsOdrRH30a0RKAWxEFw5sRNMabESwJ2xEfTRsREpB
bEQXTmxE9FpsRLBnbER9dGxESoFsRBeObETkmmxEsKdsRH20bERKwWxEF85sROTabESw52xE
ffRsREoBbUQXDm1E5BptRLAnbUR9NG1ESkFtRBdObUTkWm1EsGdtRH10bURKgW1EBo5tROSa
bUSwp21EfbRtRErBbUQXzm1E5NptRLDnbUR99G1EOgFuRFgObkTkGm5EsCduRH00bkRKQW5E
F05uRORabkSwZ25EfXRuRFqBbkQGjm5E5JpuRLCnbkRttG5ESsFuRBfObkTk2m5EsOduRH30
bkRKAW9EFw5vROQab0SgJ29EfTRvREpBb0QXTm9E01pvRLBnb0R9dG9ESoFvRBeOb0Tkmm9E
sKdvRG20b0RKwW9EF85vROTab0Sw529EffRvREoBcEQXDnBE5BpwRKAncER9NHBEOkFwRCdO
cETkWnBEsGdwRGN1cEQ6gXBEF45wROSacESwp3BEfbRwRErBcEQXznBE09pwRLDncER99HBE
OgFxRBcOcUTTGnFEsCdxRH00cURKQXFEF05xRORacUSwZ3FEbXRxREqBcUQGjnFE5JpxRKCn
cUR9tHFESsFxRAbOcUTk2nFEsOdxRH30cUQ6AXJEFw5yROQackSgJ3JE4DRyREpBckQXTnJE
01pyRLBnckR9dHJESoFyRBeOckTkmnJEsKdyRH20ckRKwXJEF85yROTackSw53JEffRyREoB
c0R5DnNE5BpzRKAnc0SONHNEOkFzRAZOc0TkWnNEsGdzRG10c0RKgXNEF45zROSac0Swp3NE
bbRzRErBc0QGznNE5NpzRKDnc0R99HNESgF0RAYOdETkGnRENCh0RG00dERKQXREF050RORa
dESgZ3REbXR0RDqBdEQGjnRE05p0RLCndERttHREnMF0RAbOdETT2nREoOd0RG30dER7AXVE
Fw51RNMadUSwJ3VEbTR1RDpBdUQGTnVE01p1RKBndURtdHVESoF1RBeOdUTkmnVEoKd1RG20
dURKwXVEF851RPTadUSg53VEbfR1RDoBdkQXDnZEPBx2RKAndkRtNHZESkF2RAZOdkTkWnZE
oGd2RG10dkQ6gXZEF452ROSadkSwp3ZE1bV2RDrBdkQXznZE09p2RLDndkTP9HZEOgF3RAYO
d0TTGndEsCd3RG00d0QfQndEBk53RNNad0SwZ3dEbXR3REqBd0QGjndE05p3RLCnd0RttHdE
OsF3RAbOd0TT2ndEoOd3RG30d0RaAXhEBg54RNMaeESgJ3hEbTR4REpBeEQGTnhE5Fp4RKBn
eERtdHhESoF4RAaOeETkmnhEoKd4RH20eEQ6wXhEF854RNPaeESg53hEbfR4RDoBeUQGDnlE
Kxx5RKAneURtNHlEOkF5RBdOeUTTWnlEoGd5RG10eUQ6gXlEBo55RNOaeUSgp3lEbbR5RDrB
eUQGznlE09p5RLDneUR99HlEzQF6RBcOekTkGnpEoCd6RG00ekQ6QXpEBk56RNNaekSgZ3pE
bXR6RDqBekQGjnpE05p6RKCnekRttHpEOsF6RAbOekTT2npEsOd6RG30ekQ6AXtEBg57ROQa
e0SgJ3tEbTR7REpBe0QGTntE5Fp7RLBne0R9dHtEOoF7RBeOe0TkmntEoKd7RG20e0RKwXtE
Bs57ROTae0Sw53tErvR7REoBfEQXDnxE5Bp8RLAnfERtNHxESkF8RCdOfETTWnxEsGd8RI50
fERKgXxEBo58ROSafETBp3xEjrR8RErBfETLznxE5Np8RLDnfER99HxESgF9RCcOfUTkGn1E
sCd9RH00fURKQX1EF059RORafUSwZ31EfXR9REqBfUQGjn1E05p9RFqpfUR9tH1ESsF9RBfO
fUTk2n1EI+h9RH30fURKAX5EFw5+ROQafkSwJ35EfTR+REpBfkQGTn5E5Fp+RLBnfkSedH5E
SoF+RBeOfkTkmn5EsKd+RH20fkRKwX5EF85+ROTafkSw535EffR+REoBf0QXDn9E0xp/RLAn
f0TgNH9ESkF/RBdOf0TkWn9EsGd/RH10f0RKgX9EF45/ROSaf0Sgp39EfbR/RDrBf0S7zn9E
5Np/RLDnf0Rt9H9EpQCARAEIgERyDYBE2BOARD8agESlIIBECyeARGotgETYM4BEPzqARKVA
gEQLR4BEck2ARNhTgEQ2WoBEpWCARANngERybYBE2HOARD96gESlgIBEA4eARHKNgETQk4BE
P5qARJ2ggEQLp4BEcq2ARNizgEQ/uoBEpcCARAvHgERqzYBE0NOARD/agESl4IBETeeARHLt
gETQ84BEP/qARKUAgUQDB4FEcg2BRNATgUSIGoFEpSCBRAsngURyLYFE2DOBRD86gUSdQIFE
C0eBRGpNgUTYU4FEP1qBRKVggUQDZ4FEcm2BRNhzgUQ2eoFE54CBRAuHgURyjYFEhJSBRHia
gUSloIFEC6eBRHKtgUTQs4FEP7qBRJ3AgUQLx4FEas2BRNDTgUQ/2oFEneCBRAPngURy7YFE
2POBRD/6gUSlAIJECweCRGoNgkTYE4JEPxqCRKUggkQLJ4JEai2CRNAzgkQ2OoJEpUCCRAtH
gkS8TYJE0FOCRDZagkSdYIJEC2eCRGptgkTYc4JENnqCRJ2AgkQDh4JEco2CRNiTgkRomoJE
naCCRAungkRqrYJE2LOCRD+6gkSlwIJEC8eCRGrNgkTQ04JEP9qCRJ3ggkQL54JEcu2CRNjz
gkQ/+oJE7wCDRAMHg0RyDYNE2BODRDYag0SlIINECyeDRGotg0TYM4NENjqDRN5Ag0QDR4NE
ck2DRNBTg0Q2WoNEnWCDRANng0RqbYNE0HODRDZ6g0QHgYNEA4eDRHKNg0TQk4NENpqDRKWg
g0QDp4NEaq2DROmzg0Q2uoNEncCDRAPHg0RqzYNE4NODRDbag0Sd4INEA+eDRGrtg0TQ84NE
P/qDRJ0AhEQDB4REag2EROkThEQ2GoREpSCERAsnhERyLYRE6TOERDY6hES1QIREC0eERGpN
hETpU4RENlqERJ1ghEQLZ4REam2ERNBzhEQ2eoREnYCERAOHhERqjYREQ5SERDaahESdoIRE
A6eERGqthEQQtYRENrqERJ3AhEQDx4REcs2ERNDThEQ22oREneCERAPnhERq7YRE2POERDb6
hESdAIVEAweFRHINhUTYE4VENhqFRJ0ghUQLJ4VEai2FRNAzhUQ2OoVEnUCFRANHhURqTYVE
2FOFRDZahUSdYIVEA2eFRGpthUTgc4VENnqFRJ2AhUQDh4VEao2FRNCThUQ2moVEnaCFRAOn
hURyrYVE0LOFRDa6hUSdwIVELMeFRGrNhUTQ04VENtqFRJ3ghUQD54VEau2FRNDzhUQ2+oVE
pQCGRAsHhkRqDYZE0BOGRDYahkSlIIZECyeGRHIthkTQM4ZENjqGRKVAhkQDR4ZEak2GRNhT
hkRPWoZEpWCGRAtnhkRqbYZE4HOGRE96hkSdgIZEC4eGRGqNhkRblIZEiJqGRKWghkQsp4ZE
cq2GRNizhkQ/uoZEpcCGRAvHhkRyzYZE2NOGRD/ahkSl4IZEC+eGRHLthkTY84ZEP/qGRKUA
h0QLB4dEcg2HRNgTh0Q/GodEpSCHRAsnh0R6LYdE2DOHRD86h0SlQIdEn0eHRHJNh0TYU4dE
P1qHRKVgh0QUZ4dEcm2HRNhzh0Q/eodEpYCHRAuHh0RyjYdE2JOHRDaah0SloIdEC6eHRHKt
h0TYs4dEP7qHRKXAh0QLx4dEcs2HRNjTh0Q/2odEpeCHRAvnh0Ry7YdE2POHRD/6h0SlAIhE
CweIRHINiETYE4hEPxqIRKUgiEQLJ4hEci2IRNgziEQ2OohE</AssayXData><AssayYData Points="900">2wqKP/FXij8sQIo/x26KPyNRij+6bYs/LSOLP/ffiz9AKIs/dvaKP0UMjD8xbIs/AZWLP3iV
iz+voIs/mJOLP87Siz8OGYw/ZVqLP7UdjD80uYs/Q3iLPxX9iz/Pjow/SbOLP19oiz9WTYw/
SXaLP3wljD8Uios/nxOMPz9ZjD8BHYw/DAyMPz6Xiz+RsIs/ahKMP9FSjD+zi4w/DWiMP/g7
jD+z7Is/3U+MP4Ohiz/aYow/eeaLP3EOjD9K0Ys/4TOMPyxTjD86wos/kSqMP9nziz9TMYw/
vXmLP6zbiz92o4w/y3eLPyLeiz8EfIs/P+OLPzxCjD+KHow/j0GMPwmfjD+c4Ys/kNaLP+je
iz+wv4s/Ay6MPyEiiz+cj4s/eLSLP7UrjD8uRYw/1heMP7dmjD9Neow/yhqMP7TViz+H8Ys/
1M6LP/PBiz9AXYw/mwiMP8Wsiz+HE4w/5keMP8T8iz/nrYs/dCuMP8Seiz+t6Is/Vr6MP9eH
iz+/oYs/DnSMP3Ckiz+wC4w/vgqMPzCAjD+C4Is/9guMP7Z7jD97jIs/CC6MP21riz+Q/4s/
wSCMP3IZjD+me4s/ABuMP8TTiz/K7Is/izSMP6tLjD9n8Ys/3HyMP5XIiz9SMYw/5Z2MP7UN
jD8oAIw/+KaMP7WzjD9cbIw/b4GMP4kWjD9vv4s/DdKLP6HPiz9/Yow/44+MP1UbjD9KHIw/
216MP1RkjD/e64s/lW2MP64wjD+jFYw/L4iMP105jD+2G4w/tm+MP9gEjT/r8os/s3qMP/BW
jD9bc4w/Zk6MP5zCjD/Y9ow/zKGMPysMjD/qCIw/7tqLP2lEjD807Is/tjuMPw+vjD+8n4w/
OP6LPznQiz+5fIw/bRmMP/EWjD930ow/YiqLP7A5jD9mp4w/rcyLP/ryiz/7P4w//j+MPw8r
jD8exos/PaeMP9QzjD8Mc4w/AxuMPy+OjD8noIw/0gGMP3q5jD8nvIw/ZpyMP1gWjD+PFYw/
iEuMP+mUjD/jlow/9nuMP1yAjD8zrIw/CUCMPx+kiz+xK4w/xy2MPykijD92uow/ZD2MP5Ih
jD9GvIw/FnKMP2cwjD/tyYw/dT2MP0BojD/kv4s/AkiMP3TyjD/EvIs/JWaMP8yHjD9bL4w/
Kw2MPxgJjT/I/4s/sSmMP6V6jD8F54s/+DKMP8qhjD+kCow/6OCLP0oIjD93YYw/U2CMPyvV
jD+flow/OlKMP3BdjD/o14s/bQWNPylWjD+VhYw/GgeMP7y6jD8jgow/OfiLP28xjD+SI4w/
+aWMP2hBjD/Rs4s/PnmMPyMojD+rQow/2WmMP6s2jD9cf4w/2mKMPwmTjD+CXow/XgWNP03V
jD+8eow/9lmMP4atjD/HvIw/yp2MP4bMjD9JNIw/DR2MPy3gjD98r4w/4+iMP9Z2jD+M5Yw/
EMqMP0VKjT97SY0/PseMP7rGjD+AnIw/mP6MP5Q7jD9kf40/2FqNP6VrjD8qvow/pqOMP2t3
jT8vgow/4UKNP9gTjT8Y2ow/IBuNPxjtjD9LaYw/Y+OMP65wjD8RxYw/9FqNP8KTjD/iXIw/
+MuMP2kjjT8al4w/LL2MP1wWjT9goow/tF+MP10ojT+yDo0/MwuNP+eNjD8ChI0/b7GMP2bb
jD9C1Yw/EyuNP0QUjT83How/etSMP4PJjD91u4w/W0SMP4VljD8a9ow/+ZmMP54NjT/OcYw/
rKCMP8mSjD++44w/SjCMP5YsjT+xyYw/iJ2NP79BjT9cFo0/l+GMPxutjD/EJ40/qv+MPw2l
jD8xq4w/LsaMP2fljD/nnow/EuWMP1VojD+euIw/2WiMP3QVjT+oIY0/lC6NP7KQjD9xRY0/
uN6MPxpvjT+8S40/sQyNP/pFjT8t14w/p8yMP5GyjD+wCo0/i1yMP+xEjT8nlYw/zgONPwAM
jT8EaY0/ps6MP8EejT/yDI0/LN6MP8vRjD9xM40/iWWMP9ZijT+3o4w/+AeNP6XPjD8ILo0/
+ViNPxc7jT9usI0/zgGNP5v/jD9iNY0/wBmOP/v4jD9L340/+LGNP0IbjT+x8ow/l7+NP6cR
jT+fWI0/CayMP/V8jT+as40/fB2NP11/jT+75Yw/NNWMP6U/jT/EZI0/KFaNP4ByjT/ylI0/
Xv6NP6JOjT/cMY0/GLCNP8n8jT/THI0/TNOMPw6NjT/s4I0/LJqMP505jT9lfow/3HGNP6ws
jT/N9Iw/5zONP3NcjT9HII0/FwKNPwjxjT8ieI0/YniNPxiPjT/FXY0/1SKNP8awjT/1y40/
Y8ONP2rKjT+PrYw/iPKMP+XKjT/O1Y0/n6KNP8pIjT/uU40//8eNPx2gjT/pOo0/s5+NP/0M
jT/AE40/9XuNP2zhjT/8iY0/TQ2OP+FTjT8yrI0/ZD6NP+nvjD9ehI0/Z6GNP9xEjT+AgY0/
goyNPwpIjT9lgo0/ADCNP1PfjT9wYY0/8tSNP6wrjj8FA44/B0yOP1Q6jT9zi40/lwaOP7my
jT+UII4/32SNPw/VjT9+c40/6OWNPx5IjT9CHY0/OjeNP/0bjj+TEI4/0qaNP7bjjT/tS40/
yOKNP1tmjT+TqY0/LtKNP0kKjT+prI0/jj6NP7rRjT+Kao0/Sr+NP6XMjT+S8Y0/O1uNP9Wm
jT+x5o0/W/CMP2q9jT/Iuo0/CQ6OP1oyjT9lno0/RSGNP5BOjj9o2Y0/GDyNP2uTjT+2gY0/
/g+NP7FnjT+9jY0/aM+NP/OMjj8iP44/hLqNP4u8jT+PXI0/AQyOP/PwjT/qIY4/VviNP8uv
jT93l40/vdGNPxjEjT84GY4/03yNP175jT+HzY0/4QuNP1vUjT/ZBo4/jZ+NP+HajT+OgY4/
sgqOPwTijT8U+40/QnKNPwYsjT+z2o0/aV6NP1nvjT9Uco4/FRSOP/w3jj+EuY0/IliOP8Ep
jj9NVY0/DRyOP1l5jT9bMI4/5A2OP8c1jT9Qyo0/EHCOP95njj/eaI4/1vCNP5CvjT+Gd40/
j7eNP9I+jj/3I44/502OP5qXjT+K0o0/g/6NP0S0jT9O340/giuOPyVojj+qTI4/QaiNP8bw
jT9BxI4/KkiOP90ajj/E1Y0/fnCOP2FWjT/D7o0/bD6OP6UQjj9sYY0/XRWOP7L9jT9GL44/
xz6OP7Rrjj+bZY4/nRSPPxyhjj/oKI4/Gv2NPyHHjj9ztY0/jDeOP5hkjj9ckI0/yHGOP3br
jT+I1I0/+16OPx5qjT8tH44/XrqOP6T8jT8KYI4/rtuOP5sGjj9aRo4/+3iOP48Qjj+GKo4/
ufaNPxFqjj9ytY4/qoaOP2c5jj/Mu44/X66OP+gRjj8Sto4//VKOP3sWjz9nCY4/bZSOP/eB
jj81uI4/dnqOPxyejj8YgI4/wzKOP1kfjz9MKo4/JX6OP6QRjz+j7I4/GfuNPws+jz/l6o0/
wJSOP1lpjj+wWI4/fTSOP0IDjz9UmI4/5/uOP7vAjj+CtI4/uHeOP7LWjj9VFI4/A+iOP7VZ
jj9cbY8/HC6OP/1bjj8mS44/j2SOP1mgjj/TtY4/KDuOP3sOjz87nI4/VnyOP5kzjz9aMo4/
FNmOP2yIjj8ad44/XfyOP8lfjz9dRY4/QbqOPyfTjj/CbI4/UKuOP48ujz96co4/+HOOP0oi
jj9bYo8/5vCOP5HPjj9XII8/KAWPP/3njj95Q44/m7COP9DKjj8d8o4/bACPP8r0jj8rzo4/
1AGOP3bTjj88yo4/FO6OP+atjj8jnY4/7WCOP87Ajj8IQY8/TPuOP/2Kjz8suY4/m8qOP9m7
jj9XOY8/ePWOP3lXjz8NKI8/RSSPP1Eejz+F5Y4/aA6PP1orjz/HII8/scGOP/UOjz++z44/
VpGOP3XMjj/5EY8/DgSPP5WUjj8DDY8/rHGOPyJ7jz+zEY8/L0OPP8ikjj/xmI4/PcyOP2GV
jj85Z44/wZmOPylBjz/em44/LZKOP45yjz+rwY4/DvyOP3l3jj/DtY4/bTqPP4k5jz9AIo8/
f76OPzT7jj9FrY8//niOP3UZjz+wwo4/RK6PP66Jjz9rL48/mECPP4DUjj8HDY8/+5yOP8Xd
jj/sfo8/vbCOPyBXjz/HLo8/IuKOPz0okD+7ro4/s2yOP1Ixjz/L8Y4/s0qPPw+0jz9y4Y4/
0gCPP05Ljj/hv44/sgiPP6ghjz+bj44/cdOOP06Ijj9IEo8/oF+PPx96jz8Q0o4/vIKPPzVG
jz+TnI4/eKSOPxpcjz8RYI8/X++OP1GZjz/Eko8/TGGPPxC/jz+nv44/+T2PP/SDjz/8FI8/
F2+PP2UWjz+fcI8/0zePP72+jz/9ao8/T5+PP8Wgjz9FP48/7m2OP1XOjj+vnI8/j1uPP2k+
jz8RYo8/CMePP7pojz+g448/ScSPP6k5jz8jFJA/mT2PP6VPjz/haI8/P5GPP5cQjz/tTI8/
wOmOP/Vyjz+ZmI8/SeWPP0MQjz8vdY8/DV+PPyN+jz+6Ko8/ukyPP27+jz8wlI8/X6OPP3O6
jj+VqI8/r5CPP2EAkD9JWo8/zXWPP2tGjz/Mdo8/VG2PPx+Wjz8N7I4//JqPP1zFjz9TBo8/
74GPP7gAjz+GiY8/4DCPP9CKjz8dU48/lWqPP623jz8f048/yxqQP4sukD+3w48/fXyPP0/c
jz8GaI8/keyPP+pHkD9gB5A/jQGQPxNxjz9koI8/WL+PP8lBjz9IzY8/qOuOP4YSkD9uBI8/
8EuPPxBIjz8NdI8/Cl6PP6wgkD/bqI8/BumPP+LNjz8ltY8/</AssayYData></Step><Step><CommonData><SampleLocation>11</SampleLocation><SampleID></SampleID><SampleGroup></SampleGroup><SampleInfo></SampleInfo><SampleRow>B</SampleRow><SamplePlate>1</SamplePlate><WellType>REGENERATION</WellType><Concentration>-1</Concentration><ConcentrationUnits>µg/ml</ConcentrationUnits><MolarConcentration>-1</MolarConcentration><MolarConcUnits>nM</MolarConcUnits><MolecularWeight>-1</MolecularWeight><Temperature>30</Temperature><StartTime>1334100</StartTime><AssayTime>5</AssayTime></CommonData><FlowRate>1000</FlowRate><StepType>KREGENERATION</StepType><StepName>Regeneration2</StepName><StepStatus>OK</StepStatus><ActualTime>4.99895</ActualTime><CycleTime>0.2</CycleTime><AssayXData Points="25">nECIRAJHiERhTYhEz1OIRDZaiEScYIhE+maIRGltiETHc4hENnqIRJyAiET6hohEaY2IRM+T
iEQtmohEnKCIRPqmiERhrYhEx7OIREa6iESUwIhE+saIRGHNiETH04hELdqIRA==</AssayXData><AssayYData Points="25">K+mRwFkomMCFipzAduCfwIzHocDgyaPAX4elwCvKpsAaAqjA5kGpwIkwqsDp8qrACNmrwPGw
rMBiOa3AsQOuwLCVrsA89q7AIsqvwOH+r8C5xbDAGAuxwPeKscAoxbHARgGywA==</AssayYData></Step><Step><CommonData><SampleLocation>12</SampleLocation><SampleID></SampleID><SampleGroup></SampleGroup><SampleInfo></SampleInfo><SampleRow>B</SampleRow><SamplePlate>1</SamplePlate><WellType>NEUTRALIZATION</WellType><Concentration>-1</Concentration><ConcentrationUnits>µg/ml</ConcentrationUnits><MolarConcentration>-1</MolarConcentration><MolarConcUnits>nM</MolarConcUnits><MolecularWeight>-1</MolecularWeight><Temperature>30</Temperature><StartTime>1350560</StartTime><AssayTime>5</AssayTime></CommonData><FlowRate>1000</FlowRate><StepType>KREGENERATION</StepType><StepName>Regeneration2</StepName><StepStatus>OK</StepStatus><ActualTime>4.99895</ActualTime><CycleTime>0.2</CycleTime><AssayXData Points="25">k+CIRPHmiET77YhExvOIRCT6iESLAIlE8QaJRFgNiUS+E4lEJBqJRIsgiUT5JolEWC2JRAg0
iUQtOolEk0CJRPFGiURYTYlEvlOJRCRaiUSLYIlE8WaJRGBtiUTGc4lEJHqJRA==</AssayXData><AssayYData Points="25">ynovv8SiJL9MURu/ayAUv321Dr/qgQe/cAMDv0bAAL8DNPy+GOH1voXC8L5WWOm+unfnvtRz
475NuOG+m4DevsZK3L7UGtm+rgLavsza0r66v8++kkXQvic8y76A5sm+sIHHvg==</AssayYData></Step><Step><CommonData><SampleLocation>11</SampleLocation><SampleID></SampleID><SampleGroup></SampleGroup><SampleInfo></SampleInfo><SampleRow>B</SampleRow><SamplePlate>1</SamplePlate><WellType>REGENERATION</WellType><Concentration>-1</Concentration><ConcentrationUnits>µg/ml</ConcentrationUnits><MolarConcentration>-1</MolarConcentration><MolarConcUnits>nM</MolarConcUnits><MolecularWeight>-1</MolecularWeight><Temperature>30</Temperature><StartTime>1366987</StartTime><AssayTime>5</AssayTime></CommonData><FlowRate>1000</FlowRate><StepType>KREGENERATION</StepType><StepName>Regeneration2</StepName><StepStatus>OK</StepStatus><ActualTime>5.00005</ActualTime><CycleTime>0.2</CycleTime><AssayXData Points="25">ioCJROiGiURPjYlEvZOJRCSaiUSKoIlE6KaJRE+tiUS1s4lEPLqJRILAiUTwxolEV82JRL3T
iUQ02olEguCJRPDmiURX7YlEvfOJRBv6iUSzAIpE8AaKRFcNikS9E4pEJBqKRA==</AssayXData><AssayYData Points="25">cUmhwAP3pcDwYajA80OqwE57q8AUfqzATYStwKMDrsA72K7Ann6vwFgSsMDJnrDAqiixwLej
scC17rHACT6ywFCossAX/7LAsh+zwFrDs8BV8bPAXxq0wDhotMDFkLTArtK0wA==</AssayYData></Step><Step><CommonData><SampleLocation>12</SampleLocation><SampleID></SampleID><SampleGroup></SampleGroup><SampleInfo></SampleInfo><SampleRow>B</SampleRow><SamplePlate>1</SamplePlate><WellType>NEUTRALIZATION</WellType><Concentration>-1</Concentration><ConcentrationUnits>µg/ml</ConcentrationUnits><MolarConcentration>-1</MolarConcentration><MolarConcUnits>nM</MolarConcUnits><MolecularWeight>-1</MolecularWeight><Temperature>30</Temperature><StartTime>1383168</StartTime><AssayTime>5</AssayTime></CommonData><FlowRate>1000</FlowRate><StepType>KREGENERATION</StepType><StepName>Regeneration2</StepName><StepStatus>OK</StepStatus><ActualTime>5.00005</ActualTime><CycleTime>0.2</CycleTime><AssayXData Points="25">iiCKRPAmikRXLYpEvTOKRCQ6ikSKQIpE8EaKRFdNikS9U4pEJFqKRIpgikTwZopEV22KRL1z
ikQkeopEioCKRPCGikRXjYpEvZOKRCSaikSKoIpE8KaKRFetikS9s4pEJLqKRA==</AssayXData><AssayYData Points="25">Dg0lv4XSG79TZRC/jAsHvzkTAr88pfq+G5z0vmNa6r5qDua+jWTgvrK92L7UOdW+QXTQvpnp
zL4BYMm+fvzIvmATxL6sJcK+LCe+vk+Vvb6H2ri+SX+5vr5ftb7WL7e+Z9S0vg==</AssayYData></Step><Step><CommonData><SampleLocation>11</SampleLocation><SampleID></SampleID><SampleGroup></SampleGroup><SampleInfo></SampleInfo><SampleRow>B</SampleRow><SamplePlate>1</SamplePlate><WellType>REGENERATION</WellType><Concentration>-1</Concentration><ConcentrationUnits>µg/ml</ConcentrationUnits><MolarConcentration>-1</MolarConcentration><MolarConcUnits>nM</MolarConcUnits><MolecularWeight>-1</MolecularWeight><Temperature>30</Temperature><StartTime>1399482</StartTime><AssayTime>5</AssayTime></CommonData><FlowRate>1000</FlowRate><StepType>KREGENERATION</StepType><StepName>Regeneration2</StepName><StepStatus>OK</StepStatus><ActualTime>5.00005</ActualTime><CycleTime>0.2</CycleTime><AssayXData Points="25">isCKROjGikRPzYpE1tOKRBvaikSC4IpE6OaKRE/tikS184pEG/qKRIIAi0TwBotEVw2LRLUT
i0QbGotEiiCLRPAmi0RXLYtEvTOLRCQ6i0SKQItE6EaLRE9Ni0S1U4tEJFqLRA==</AssayXData><AssayYData Points="25">sZOiwNaApsBzv6jAGi+qwHw+q8CxUKzAVy2twIi0rcBxf67AOgmvwOJjr8CB7a/AVnGwwLWN
sMBGJbHAK4exwOOOscDUCbLAy0eywGGIssDy+7LAbAKzwOdBs8DJeLPA7omzwA==</AssayYData></Step><Step><CommonData><SampleLocation>12</SampleLocation><SampleID></SampleID><SampleGroup></SampleGroup><SampleInfo></SampleInfo><SampleRow>B</SampleRow><SamplePlate>1</SamplePlate><WellType>NEUTRALIZATION</WellType><Concentration>-1</Concentration><ConcentrationUnits>µg/ml</ConcentrationUnits><MolarConcentration>-1</MolarConcentration><MolarConcUnits>nM</MolarConcUnits><MolecularWeight>-1</MolecularWeight><Temperature>30</Temperature><StartTime>1415751</StartTime><AssayTime>5</AssayTime></CommonData><FlowRate>1000</FlowRate><StepType>KREGENERATION</StepType><StepName>Regeneration2</StepName><StepStatus>OK</StepStatus><ActualTime>5.00005</ActualTime><CycleTime>0.2</CycleTime><AssayXData Points="25">imCLRPBmi0RPbYtEtXOLRBt6i0SKgItE8IaLRE+Ni0S1k4tEG5qLRIKgi0TopotEkK2LRLWz
i0QkuotEgsCLROjGi0RPzYtEtdOLRBvai0SC4ItE6OaLRFfti0S184tEJPqLRA==</AssayXData><AssayYData Points="25">LjkRv1GkB7+7zfy+oS3rvgPj3b5hTdS+Yn3LvrXfwr61Iry+Wea1vtu3sb4aYa2+M/CpvoLY
pr7CsqK+ToSdvlJNm77MRZq+jy+UvjXwk75kPZG+eHyOvq3ojL5/sIy+GSeLvg==</AssayYData></Step><Step><CommonData><SampleLocation>1</SampleLocation><SampleID></SampleID><SampleGroup></SampleGroup><SampleInfo></SampleInfo><SampleRow>B</SampleRow><SamplePlate>1</SamplePlate><WellType>BUFFER</WellType><Concentration>-1</Concentration><ConcentrationUnits>µg/ml</ConcentrationUnits><MolarConcentration>-1</MolarConcentration><MolarConcUnits>nM</MolarConcUnits><MolecularWeight>-1</MolecularWeight><Temperature>30</Temperature><StartTime>1430655</StartTime><AssayTime>30</AssayTime></CommonData><FlowRate>1000</FlowRate><StepType>BASELINE</StepType><StepName>Baseline2</StepName><StepStatus>OK</StepStatus><ActualTime>30</ActualTime><CycleTime>0.2</CycleTime><AssayXData Points="150">igCMRPkGjERPDYxEvROMRBsajESaIIxE6CaMRFctjES9M4xEGzqMRIJAjETwRoxEV02MRLVT
jEQbWoxEgmCMROhmjERPbYxEtXOMRBt6jESCgIxE8IaMRE+NjES1k4xEJJqMRIqgjETwpoxE
T62MRLWzjEQkuoxEgsCMROjGjERXzYxEtdOMRCTajESC4IxE6OaMRE/tjES184xEG/qMRIIA
jUTwBo1ETw2NRLUTjUQbGo1EgiCNRPAmjURPLY1EtTONRBs6jUSCQI1E6EaNRE9NjUS1U41E
JFqNRIJgjUToZo1ET22NRLVzjUQbeo1EgoCNRDCIjURXjY1EvZONRBuajUSCoI1E6KaNRE+t
jUS1s41EJLqNRILAjUToxo1EV82NRL3TjUQb2o1EguCNROjmjURf7Y1EtfONRCT6jUSCAI5E
8AaORFcNjkS1E45EGxqORIogjkToJo5ETy2ORLUzjkQbOo5EikCOROhGjkRXTY5EtVOORBta
jkSCYI5E6GaORFdtjkS1c45EG3qORIKAjkTwho5EV42ORL2TjkQbmo5EiqCORPCmjkRPrY5E
vbOORBu6jkSKwI5E8MaORFfNjkS9045EJNqORIrgjkTw5o5EV+2ORL3zjkQk+o5EigCPRPAG
j0SQDY9EvROPRCQaj0SKII9E8CaPRFctj0S9M49EJDqPRIpAj0TwRo9EV02PRL1Tj0REWo9E
imCPRPBmj0RXbY9EvXOPRCR6j0SKgI9E8IaPRFeNj0S9k49EJJqPRIqgj0Twpo9EV62PRL2z
j0Qkuo9E</AssayXData><AssayYData Points="150">XDNcvvfsWb67cVS+m09Qvg7aVL487k2+yBRLvvdpSb4hg0a+YhxGvj20Sr4af0W+rd5BvrgY
QL7HNj6+0Go9vvjUO74wvTi+tyI2vrL4OL5ulzu+tBwyvhwJNr4FhTK+Cac1vn+ULr7phi++
wt0tvjRwJr7a/S6+D50svoG5LL6ydSm+lxQovgO3Jb5ahCa+En8kvhNqIb6//SC+S80hvooD
Hr5mGB2+A7YavgoxHb5T0xy+ckYfvpOcH76mhRu+CS0avoFYG76gzBa+8gYUvgJnFr4ogQ6+
dRAVvrqmEb6xWRG+MccTvquEEb4Yrw6+jOgTvoPaC75iIQy+xYYUvterD758nQu+Yg0KvqUY
DL7CmQm+3AoFvpv6C74enAa+9bQDviuhCL7Xsga+7pH/vXn9B74cqgS+2dj/vS19/b3KKAC+
Duj7va5d/716TQK+AFr7vYQP+L3FcwK+9+X6vSGM8L28o++9xSbzvXel7b0obvS9s0jvvRZH
7709+fC9KXbqvdql770iMvS9zWnovc7E5L3DcOq9CPPgvVyG573QyuW9Lo3nvSyC4b1jFdy9
jiLjvRV84b3a19m9J6TYvfnL171tGN+9qfnZvUcn1L37Cd29ijbTva571L0JxtK993Hcvdr6
1r031dq9BWfWvQTBzb1F18+93WjOvVDVxL0LOM69azzJvXD/y71fg8+9MfnMvYmdwL0tg8u9
qWTHvZHpyb0cnsW97cnCvYmBv73CJ8+9CrTCvWdyuL0ZoLm9uiS+vVtcub2OKLm92py/vZcy
wr0Y3rm9</AssayYData></Step><Step><CommonData><SampleLocation>4</SampleLocation><SampleID>QA013.2 G7/Lmat</SampleID><SampleGroup></SampleGroup><SampleInfo></SampleInfo><SampleRow>B</SampleRow><SamplePlate>1</SamplePlate><WellType>KLOAD</WellType><Concentration>10</Concentration><ConcentrationUnits>µg/ml</ConcentrationUnits><MolarConcentration>-1</MolarConcentration><MolarConcUnits>nM</MolarConcUnits><MolecularWeight>-1</MolecularWeight><Temperature>30</Temperature><StartTime>1467197</StartTime><AssayTime>80</AssayTime></CommonData><FlowRate>1000</FlowRate><StepType>LOADING</StepType><StepName>Loading</StepName><StepStatus>OK</StepStatus><ActualTime>79.999</ActualTime><CycleTime>0.2</CycleTime><AssayXData Points="400">isCPRPDGj0RPzY9EtdOPRBvaj0SC4I9E6OaPRG/tj0S1849EG/qPRIIAkEToBpBETw2QRLUT
kEQbGpBEgiCQROgmkERPLZBEvTOQRBs6kESjQJBE8EaQRE9NkES1U5BEG1qQRLNgkEToZpBE
T22QRLVzkEQbepBEgoCQROiGkERPjZBEtZOQRBuakESCoJBE6KaQRFetkES1s5BEG7qQRILA
kEToxpBET82QRLXTkEQb2pBEguCQROjmkERX7ZBE3vOQRBv6kESCAJFE6AaRRE8NkUS1E5FE
JBqRRIIgkUToJpFEVy2RRLUzkUQbOpFEikCRRPBGkURPTZFEvVORRCxakUSCYJFE8GaRRE9t
kUS1c5FEG3qRRIKAkUT5hpFET42RRL2TkUQbmpFEiqCRROimkURXrZFEvbORRCS6kUSKwJFE
hMeRRFfNkUS905FEJNqRRJLgkUTw5pFEV+2RRL3zkUQk+pFEigCSRPAGkkRXDZJEvROSRCQa
kkSKIJJE8CaSRFctkkQ4NJJEJDqSRIpAkkTwRpJEV02SRL1TkkQkWpJEimCSRPBmkkRXbZJE
vXOSRDR6kkSKgJJE8IaSRFeNkkS9k5JEJJqSRKugkkTwppJEV62SRL2zkkQkupJEisCSRPDG
kkRXzZJEvdOSRCTakkSK4JJE8OaSRFftkkS985JEJPqSRIoAk0TwBpNEVw2TRLUTk0QbGpNE
iiCTRAknk0RXLZNEvTOTRCQ6k0SKQJNE8EaTRFdNk0S9U5NEJFqTRIpgk0RrZ5NEV22TRCB0
k0QbepNEioCTROiGk0RXjZNEvZOTRE2ak0SCoJNE8KaTRFetk0S1s5NEXbqTRILAk0TwxpNE
V82TRL3Tk0Qk2pNEiuCTROjmk0RX7ZNE1vOTRCT6k0SCAJRE8AaURE8NlES9E5REGxqURIog
lETwJpREVy2URL0zlEQkOpREikCURPBGlERPTZREvVOURCRalESKYJRE8GaURFdtlES9c5RE
JHqURIqAlETwhpREV42URL2TlEQkmpREiqCUROimlERPrZREvbOURCS6lESKwJRE8MaURFfN
lES905REG9qURIrglETo5pRET+2URL3zlEQb+pREigCVRAkHlURXDZVEvROVRCQalUSKIJVE
8CaVRFctlUS9M5VENDqVRJJAlUTwRpVET02VRL1TlUQbWpVEgmCVROhmlURPbZVEtXOVRBt6
lUSCgJVE6IaVRFeNlUS1k5VEG5qVRIKglUTwppVET62VRLWzlUQkupVEisCVRBHHlURPzZVE
vdOVRCTalUSK4JVE6OaVRFftlUS985VEJPqVRIIAlkTwBpZETw2WRLUTlkQkGpZEgiCWROgm
lkRXLZZEtTOWRCQ6lkSCQJZE8EaWRFdNlkS9U5ZEG1qWRIJglkTwZpZEV22WRLVzlkQbepZE
ioCWRPCGlkRPjZZEtZOWRBualkSCoJZE6KaWRE+tlkS1s5ZEJLqWRIrAlkToxpZEV82WRL3T
lkQb2pZEo+CWRPDmlkRP7ZZEtfOWRBv6lkSCAJdE6AaXRE8Nl0S1E5dEGxqXRIIgl0ToJpdE
Ty2XRMUzl0QkOpdEikCXRPBGl0RPTZdEtVOXRBtal0SKYJdE8GaXRFdtl0Tmc5dEJHqXRKuA
l0TohpdEV42XRLWTl0QbmpdEmqCXROiml0RXrZdEtbOXRBu6l0SKwJdE6MaXRE/Nl0S105dE
JNqXRILgl0To5pdET+2XRNbzl0Qb+pdEggCYRPAGmERvDZhEtROYRCQamESKIJhE8CaYRE8t
mES1M5hEGzqYRIJAmEToRphET02YRLVTmEQbWphEgmCYROhmmERPbZhEvXOYRDx6mESCgJhE
6IaYRE+NmES1k5hEG5qYRIKgmETopphET62YRLWzmEQbuphEgsCYRPDGmERXzZhEtdOYRBva
mESC4JhE6OaYRFftmES185hEG/qYRIIAmUToBplEVw2ZRLUTmUQbGplEgiCZROgmmURPLZlE
tTOZRBs6mUSCQJlE6EaZRE9NmUS1U5lEG1qZRIJgmUToZplET22ZRLVzmURdeplEgoCZRPmG
mURPjZlEtZOZRCSamUSKoJlE8KaZRE+tmUS1s5lEG7qZRA==</AssayXData><AssayYData Points="400">CjvxvdlD4L3JY8C93IWjvb6fjL3ZFG69jVU7vemdHr3OxbW88InhuwsoCDuEbTw8UofQPAac
Iz1Oo0o9zmhqPe+Fjj0AI6c9ldHCPeEu1T2C/+o9PMcDPhRVDj6g9Bk+D7glPq/gLT7RPTc+
kWlDPgb7Sz7rPFo+ZMlnPhzNbT6Rk3c+tbiAPhAcij70zY4+p4SPPmpwlj6Un5s+xn6hPrcp
pj6pmqw+9aWuPh9Bsz5J3rg+NTy9PgKlwj7ZzMQ+Wv3MPgN60z4qItQ+1OXaPibL3T639+E+
E2nmPhce6z5fEO4+4WTzPqAs9z7Zx/s+osn9PhzqAT+PswM/mNkFPzOUBz8Wkgk/4KIMP0wr
DD8kDQ8/RrgQP31lET/UwBQ/Oy8WP2d0GT8qoBk/JHUdP/UvHT8uhB8/1NcgPyLoIz+90iM/
8cknP7eVJz/H4yg/quYqP+KfKz85Pi0/sAEuP8BeLz+S9TE/3dUzPwIGND/vVDU/X2s4P2ss
OT+8Wjs/Gis8P5hxPT93Ej4/5stAP4d6Qj+9cEI/nWpEPzywRT8Cr0Y/hcpGP8p6Rz9tiEo/
q6BLP0GSTD+Ri00/b4xNP2KGTz9dSVE/lS1RP5JpUz8T3VM/XiBWP7mGVT91PVc/6D9ZPyoC
WT8c8Vk/3dJcPwOcXD91JF8/1WxgP6QyYD8Zw2A/ULphP/WDYz9msGM/kRNkP813ZT84fWU/
IUtnP9qHZz8AMWk/1pZpP1Riaz8ys2s/zepsP3v+bT+E/20/7FlvP45Obz946HE/p9pwP2Xm
cj9C1XM/74xzPy9WdD+c33Q//Kh0PyL8dj8Binc/W+N4P7o3ej9sQXo/vHp7P0LFez+waXw/
rQ59P42LfT/1rX0/8gd/PwaWgD/SCoA/TwCBP9oPgT9Vd4E/VZKBP6S9gT9k3oE/lCKDPzhn
gz+kUYM/bWGDP5ChhD+wTIQ/9MKEPxN8hT+mv4Q/fzKFP4kKhj8JDoY/aAeHP3Y1hz8JwYY/
Y2OHPwSnhz9Oq4c/v+KIP3jniD/EK4k/pOyJP6Udij/wwYk/APeJP4BBij/YyIo/MLaKP4pR
iz9kcYs/SM2KPxiIiz868os/YAqNP7fEiz/G64w/qsWMP9qzjT9neY0/eJGNP06Bjj/8/I0/
JyyPP6xCjz9Tmo8/vS6PP/Odjz+SF5A/JyyQP7lCkD9lepA/JYuQPx1hkT+HiJE/x+6RP6Xr
kT9fSpI/LFOSP31ikj922ZI/EPqSP5MPkz8ANJM/0XWTP4likz+FupM/np2UP0t7lD+5eJQ/
2dmUP6yulD85kpU/I2OVP1/hlT/gmpU/I1yWPyI8lj85QZc/a6OXP9Nolz8zZpc/cCqXP+vk
lz/785c/mYeYP6eOmD8Zspg/neaYPxDqmD+8opk/h8aYP4wfmT/o1Jk/ur6ZP+FEmj+smpo/
WYWaPwTImj8/oJo/ryubP9iRmz/vb5s/hoibP1mpmz/DS5s/A7CbP9J+nD9ij5w/8Z6cP7BF
nT8tNZ0/MY2dP1UdnT9DRZ0/cWWdPwrPnT/O750/ecqdP7gAnj+VoJ4/fYaePxFlnz+lTJ8/
GrefP+ndnz+spJ8/QMGfPyRYoD/zNqA/ElqgP/fNoD/KKaA/zX6gP2nJoD+4mKE/T5ehP+yJ
oT9/e6E/uHehP8pkoT+qIaI/VxSiP5thoj+rFaM/fe+iPyg1oz9HfaM/wW+jP9zsoj8EcKM/
gjmkP/rIoz/Q0aM/oQekPxyFoz+dtKQ/SsWkP1OrpD9mGqU/HeWkP+6ppD/9QKU/2E6lP0hb
pT+6yqU/iyqmP+0xpj/MhKY/XiWmP7hfpj+QAaY/AfulP6rKpj/+0aY/k8qmP+NXpz/TVac/
qVKnP60cpz+dvac/6bKnP54qqD9Tbag/xgCoP4ghqD8roKg/rk6pP2xwqT/pH6k/TOKoPzm+
qD+Ysak/kkypP4NpqT+R/6k/JLWpPygvqj8S96k/W7SpP7BQqj81nqo/1s2qP9NCqj99iqs/
+++qP14Gqz8yHqs/IzurP26yqz+6xKs/BwesPwD1qz8xB6w/Bf6sPwxrrD8z9Ks/RpusP3bF
rD/eEq0/YUOtP7htrT+YA60/MEatP+/frD9Z0a0/v7mtPw==</AssayYData></Step><Step><CommonData><SampleLocation>1</SampleLocation><SampleID></SampleID><SampleGroup></SampleGroup><SampleInfo></SampleInfo><SampleRow>B</SampleRow><SamplePlate>1</SamplePlate><WellType>BUFFER</WellType><Concentration>-1</Concentration><ConcentrationUnits>µg/ml</ConcentrationUnits><MolarConcentration>-1</MolarConcentration><MolarConcUnits>nM</MolarConcUnits><MolecularWeight>-1</MolecularWeight><Temperature>30</Temperature><StartTime>1553762</StartTime><AssayTime>30</AssayTime></CommonData><FlowRate>1000</FlowRate><StepType>BASELINE</StepType><StepName>Baseline3</StepName><StepStatus>OK</StepStatus><ActualTime>30</ActualTime><CycleTime>0.2</CycleTime><AssayXData Points="150">gcCZROfGmUROzZlErNOZRBvamUSB4JlE3+aZREbtmUSs85lEG/qZRHkAmkTfBppETg2aRLQT
mkQSGppEeSCaROcmmkROLZpEtDOaRBI6mkR5QJpE50aaREZNmkS0U5pEG1qaRIFgmkTnZppE
Rm2aRLRzmkS+eppEeYCaRN+GmkRGjZpEtJOaRBuamkSBoJpE36aaREatmkSss5pEErqaRHnA
mkTfxppERs2aRKzTmkQb2ppEeeCaRN/mmkRG7ZpEtPOaRBL6mkR5AJtE5wabRLgNm0SsE5tE
EhqbRHkgm0TfJptETi2bRLQzm0QSOptEgUCbRN9Gm0ROTZtErFObRBtam0R5YJtE32abREZt
m0Ssc5tEEnqbRHmAm0TfhptETo2bRLSTm0QSmptEeaCbRN+mm0RGrZtErLObRBK6m0SBwJtE
38abREbNm0Ss05tEEtqbRIHgm0Tf5ptERu2bRKzzm0Qj+ptEgQCcRN8GnERGDZxErBOcRBsa
nESBIJxE3yacREYtnES0M5xEEjqcRHlAnETfRpxERk2cRLRTnEQbWpxEeWCcRN9mnERGbZxE
tHOcRBJ6nESBgJxE34acRE6NnES0k5xEG5qcRIGgnETfppxETq2cRLyznEQbupxEssCcRN/G
nEROzZxEtNOcRBLanER54JxE3+acRE7tnESs85xEG/qcRIEAnUTnBp1ERg2dRLQTnUQbGp1E
gSCdROcmnUROLZ1EtDOdRBs6nUSBQJ1E50adRE5NnUS0U51EG1qdRIFgnUTnZp1ETm2dRLxz
nUQbep1E</AssayXData><AssayYData Points="150">xrSyP7/Lsj98ibM/iBC0P8Z2sz/dS7Q/aBK0P0o9tD81+bM/kXC0P9gDtD/zOrQ/ag+0P9cq
tD/4ObQ/HVy0P49KtD8UN7Q/ymi0P/11tD+L6LM/tja0P6trtD+Ds7Q/P5q0P1kwtD8yRLQ/
b060P/batD8YTrQ/jwC0P0LitD9FcrQ/Pcm0PyuWtD925bQ/ZGq0Pyq+tD80mrQ/G3i0PztN
tT8xSrQ//4u0P3MTtT8tnrQ/O2G0P/IntT/VpLQ/qta0Py9JtT+JfbQ/+2i0P6wQtD92RLQ/
Mp+0P8FrtD+iF7U/j2+0P7PRtD/Z0LQ/LYC0P20QtT9u7bQ/i8+0P0vHtD9A77Q/Hnm1P0Kf
tD/RqrQ/uma1P9nFtD81ELU/9L60P21GtT+b6rQ/LK20P6yNtD/lBbU/pYa0P3DetD9xj7Q/
/6C0P1PitD/ihbQ/pvm0P7TGtD9MPbU/cIK1P0sPtT8fLbU/4Bu1P3w+tT9nbbU/eRm1P1vd
tD/wH7U/h061PwX/tD/xAbU/WiK1P3IStT+lUbU/s3e1PyGYtD+Iy7U/bzW1PyiBtT/BbrU/
hEu1P4/VtD+2nLU/BAO1P6pTtT+ofLU/wJi1P2tbtT+9B7U/KIO1Pz1ytT8cWbU/5ku1P3pJ
tj+E4rQ/YW21P3F8tT+8ZLU/kJi1P4antT/J7rU/Xs61PwqZtT9B2LU/zaK1PwK9tT9GRrU/
VuW1PyYvtT/UZbU/+4a1P63xtT8Ix7U/Cw22PzYPtT8ttbU/brW1PymMtT8ueLU/gnO1P2Bd
tT/xqbU/</AssayYData></Step><Step><CommonData><SampleLocation>10</SampleLocation><SampleID>BG505 SOSIP</SampleID><SampleGroup></SampleGroup><SampleInfo></SampleInfo><SampleRow>B</SampleRow><SamplePlate>1</SamplePlate><WellType>KSAMPLE</WellType><Concentration>-1</Concentration><ConcentrationUnits>µg/ml</ConcentrationUnits><MolarConcentration>250</MolarConcentration><MolarConcUnits>nM</MolarConcUnits><MolecularWeight>-1</MolecularWeight><Temperature>30</Temperature><StartTime>1593096</StartTime><AssayTime>180</AssayTime></CommonData><FlowRate>600</FlowRate><StepType>ASSOC</StepType><StepName>Association</StepName><StepStatus>OK</StepStatus><ActualTime>180</ActualTime><CycleTime>0.2</CycleTime><AssayXData Points="900">gYCdROeGnUROjZ1EtJOdRBuanUR5oJ1E56adREatnUS8s51EG7qdRHnAnUTfxp1ETs2dRLTT
nUQb2p1EgeCdROfmnURe7Z1EtPOdRBL6nUR5AJ5EMQeeRE4NnkSsE55EGxqeRIEgnkTfJp5E
Ti2eRLQznkQSOp5EeUCeROdGnkROTZ5ErFOeRCtankSqYJ5E32aeRE5tnkS0c55EI3qeRHmA
nkTnhp5ETo2eRKyTnkQbmp5EeaCeRN+mnkRGrZ5EtLOeRBK6nkSBwJ5E58aeREbNnkS0055E
G9qeRIHgnkTn5p5ERu2eRLTznkQS+p5EeQCfROcGn0RODZ9ErBOfRBIan0SBIJ9E5yafREYt
n0SsM59EEjqfRIFAn0TnRp9ETk2fRKxTn0QzWp9EeWCfRN9mn0RGbZ9EtHOfRBt6n0SBgJ9E
54afREaNn0S0k59EEpqfRHmgn0Tfpp9ETq2fRKyzn0Qbup9EVsGfROfGn0ROzZ9ErNOfRBLa
n0R54J9E3+afREbtn0Ss859EEvqfRE4BoETfBqBETg2gRLQToEQbGqBEeSCgROcmoERGLaBE
1TOgRBI6oER5QKBE50agRKBNoESsU6BEElqgRIFgoETfZqBETm2gRLRzoEQSeqBEeYCgROeG
oEROjaBEtJOgRBKaoER5oKBE56agREatoES0s6BEErqgRKrAoETnxqBERs2gRLTToEQS2qBE
eeCgRN/moERO7aBEtPOgRBv6oER5AKFE3wahREYNoUSsE6FEGxqhRIEgoUTfJqFEby2hRKwz
oUQSOqFEeUChROdGoURGTaFErFOhRBJaoUR5YKFE32ahREZtoUSsc6FEEnqhRNOAoUTnhqFE
Ro2hRKyToUQSmqFEeaChRN+moURGraFErLOhRDu6oUR5wKFE38ahREbNoUS006FEEtqhRHng
oUTf5qFETu2hRKzzoUQb+qFEeQCiRPAGokRODaJEtBOiRBIaokR5IKJE3yaiREYtokSsM6JE
GzqiRHlAokQIR6JETk2iRKxTokQSWqJEkWCiRN9mokRObaJEvHOiRBJ6okR5gKJE34aiRE6N
okSsk6JEEpqiRIGgokTnpqJETq2iRPS0okQSuqJEgcCiROfGokRGzaJEtNOiRBvaokR54KJE
5+aiRE7tokS086JEG/qiRIEAo0TnBqNETg2jRLQTo0QbGqNEgSCjROcmo0ROLaNEtDOjRDs6
o0TLQKNE50ajRE5No0S0U6NEG1qjRIFgo0TnZqNETm2jRLRzo0QbeqNEgYCjROeGo0ROjaNE
tJOjRBuao0SBoKNE56ajRE6to0S0s6NEG7qjRIHAo0TnxqNETs2jRLTTo0Qb2qNEgeCjROfm
o0RO7aNEaPSjRBv6o0SBAKRE5wakREYNpES0E6REMxqkRIEgpETnJqRETi2kRLQzpEQjOqRE
gUCkROdGpEROTaREtFOkRBtapESBYKRE52akRE5tpES0c6REEnqkRIGApETnhqRETo2kRKyT
pEQbmqREgaCkRPimpEROraRErLOkRBK6pER5wKRE38akRE7NpES006REddqkRHngpETn5qRE
Tu2kRLTzpEQb+qREgQClRN8GpURGDaVE1ROlRBsapUTDIKVE3yalRE4tpUS0M6VEGzqlRIFA
pUTnRqVERk2lRLRTpUQSWqVEgWClROdmpURGbaVEtHOlRBt6pUSBgKVE54alREaNpUSsk6VE
G5qlRIGgpUTnpqVETq2lRLSzpUQbuqVEgcClROfGpURGzaVEtNOlRBvapUR54KVE5+alRHft
pUS086VEG/qlRIEApkTnBqZETg2mRLQTpkQbGqZEgSCmROcmpkRGLaZEtDOmRBs6pkSBQKZE
30amREZNpkS8U6ZEG1qmRIFgpkTnZqZETm2mRLRzpkQbeqZEeYCmROeGpkROjaZEtJOmRBKa
pkSBoKZE56amREatpkS0s6ZEG7qmRIHApkTnxqZERs2mRLTTpkQS2qZEeeCmROfmpkRO7aZE
tPOmRBL6pkS6AKdE3wanRE4Np0SsE6dEGxqnRIEgp0TnJqdERi2nRKwzp0QSOqdEgUCnROdG
p0ROTadErFOnRBtap0SBYKdE52anRE5tp0S0c6dEG3qnRIGAp0TfhqdETo2nRLSTp0QbmqdE
eaCnROemp0RGradEtLOnRBK6p0SBwKdE58anRE7Np0Ss06dEG9qnRHngp0Tf5qdETu2nRKzz
p0Qb+qdEeQCoRN8GqERGDahE/hOoRBIaqESJIKhE5yaoRE4tqES0M6hEGzqoRIFAqETfRqhE
Tk2oRKxTqEQSWqhEeWCoRN9mqERGbahEmnSoRBJ6qER5gKhE34aoREaNqES0k6hEEpqoRIGg
qETnpqhERq2oRKyzqEQSuqhEicCoROfGqEROzahErNOoRBLaqESB4KhE3+aoREbtqESs86hE
I/qoRHkAqUTnBqlERg2pRLQTqUQbGqlEgSCpRN8mqURGLalErDOpRBs6qUSBQKlE30apREZN
qUSsU6lEElqpRHlgqUTfZqlERm2pRKxzqUQbeqlEgYCpRN+GqURGjalEtJOpRBKaqUR5oKlE
c6epREatqUSss6lEErqpRHnAqUTfxqlERs2pRLTTqUQS2qlEeeCpRN/mqURO7alErPOpRBL6
qUSBAKpE3waqRE4NqkS0E6pEEhqqRHkgqkTfJqpERi2qRKwzqkRMOqpEeUCqRN9GqkRGTapE
rFOqRBJaqkR5YKpE52aqREZtqkS0c6pEEnqqRHmAqkTfhqpERo2qRLSTqkQbmqpEeaCqRN+m
qkRGrapEtLOqRFS6qkR5wKpE38aqREbNqkSs06pEG9qqRHngqkTf5qpERu2qRKzzqkQb+qpE
eQCrRN8Gq0RGDatEtBOrRCMaq0SJIKtE3yarRE4tq0SsM6tEEjqrRHlAq0TnRqtEyU2rRLRT
q0QbWqtEgWCrROdmq0RObatEtHOrRBt6q0SBgKtE54arRE6Nq0S0k6tEG5qrRIGgq0TnpqtE
Xq2rRLSzq0QbuqtEgcCrROfGq0ROzatEtNOrRBvaq0SB4KtE5+arRE7tq0S086tEG/qrRIEA
rETwBqxETg2sRLQTrEQbGqxEgSCsROcmrEROLaxEtDOsRBs6rESBQKxE50asRE5NrES0U6xE
bFqsRIFgrETnZqxETm2sRLRzrEQbeqxEgYCsROeGrEROjaxEtJOsRBKarESBoKxE56asREat
rES0s6xEG7qsRHnArETnxqxETs2sRLTTrEQb2qxEgeCsROfmrERO7axEtPOsRBL6rESBAK1E
5watRE4NrUS0E61EGxqtRIEgrUTnJq1ETi2tRLQzrUQbOq1EgUCtROdGrUROTa1E1VOtRBta
rUSBYK1E52atRE5trUSsc61EG3qtRIGArUTnhq1ETo2tRLSTrUQbmq1EgaCtRN+mrUROra1E
tLOtRBu6rUR5wK1E58atREbNrUSs061EG9qtRJrgrUTn5q1ERu2tRLTzrUQS+q1EeQCuRN8G
rkRGDa5EtBOuRBIarkSBIK5E3yauRE4trkQ3NK5EGzquRHlArkTfRq5Eb02uRKxTrkQbWq5E
eWCuRN9mrkROba5EtHOuRBJ6rkQEga5E34auRE6NrkSsk65EG5quRHmgrkTfpq5ETq2uRKyz
rkQbuq5EgcCuROfGrkRGza5EtNOuRBLarkSB4K5E5+auREbtrkS8865EEvquRHkAr0TfBq9E
Rg2vRLQTr0QSGq9EgSCvRN8mr0ROLa9EtDOvRBI6r0R5QK9EMUevREZNr0SsU69EG1qvRIFg
r0TnZq9ETm2vRLRzr0QSeq9EgYCvRN+Gr0RGja9ErJOvRBKar0R5oK9E36avREatr0QvtK9E
ErqvRHnAr0Tnxq9ETs2vRKzTr0Qb2q9EeeCvROfmr0RO7a9EtPOvRCv6r0R5ALBE5wawREYN
sESsE7BEEhqwRHkgsETnJrBETi2wRLQzsEQSOrBEgUCwRN9GsERGTbBEtFOwRBJasER5YLBE
52awREZtsESsc7BEG3qwRHmAsETnhrBERo2wRKyTsEQSmrBEeaCwRBinsERGrbBEtLOwRBu6
sESBwLBE58awREbNsESs07BEEtqwRIHgsERi57BETu2wRKzzsEQS+rBEeQCxRN8GsURODbFE
rBOxRBsasUR5ILFE3yaxREYtsUSsM7FEEjqxRIFAsUTfRrFETk2xRLRTsUQSWrFEeWCxROdm
sURGbbFEtHOxRBt6sUR5gLFE34axRE6NsUS0k7FEEpqxRIGgsUTnprFERq2xRLSzsUQburFE
icCxRPjGsURGzbFEtNOxRKbasUR54LFE3+axREbtsUSs87FEEvqxRHkAskTfBrJERg2yRKwT
skQSGrJEeSCyRN8mskRGLbJErDOyRBI6skR5QLJE30ayRE5NskSsU7JEG1qyRJFgskTfZrJE
Tm2yRKxzskQSerJEeYCyRN+GskRGjbJErJOyRBKaskR5oLJE36ayRE6tskSss7JEG7qyRHnA
skTfxrJERs2yRKzTskQS2rJEeeCyROfmskTZ7bJErPOyRBL6skSBALNE3wazREYNs0SsE7NE
EhqzRIEgs0TfJrNERi2zRLQzs0QSOrNEgUCzRN9Gs0RGTbNErFOzRBtas0R5YLNE32azRE5t
s0Ssc7NEG3qzRHmAs0TnhrNETo2zRLSTs0QSmrNEiaCzROems0ROrbNEtLOzRBu6s0SBwLNE
58azRE7Ns0S007NEG9qzRIHgs0Tn5rNETu2zRLTzs0Qb+rNE</AssayXData><AssayYData Points="900">X8ixP2Tqsj/tQrI/ObayP9SNsj/CWrI/dGGyP7rEsj/Mz7I/liazP55Nsz+y1bI/whqzP8er
sj8HrrI/YmGzP8npsj+Sx7I/wnCzP0zhsj8e+rI/xUmzPyVTsz8YbrM/Oq6zPxzmsz8Y37I/
66izP6sEtD8e9rM/iPizP7/Gsz+IybM/sa6zP0ONsz+jC7Q/xEW0PyaYsz8W+rM/UH+0P+sx
sz8mnbM/loSzP4Yosz+Sb7Q/B+2zP7rVsz+beLM/Knq0Pw3zsz9CNbQ/mq20P9yUsz+XaLQ/
PXW0PyqGtD9727M/5ou0PwMstD8dXrQ/Z7+0P3dWtD/De7Q/S6e0P7SwtD+CtrQ/PBi0P9B4
tD9GoLM/4v2zP5YgtD9YJrQ/I2W0P4yYtD89XLU/CYm0P8ehtD+c27Q/7Rq1P45ftD+V47Q/
xRu1P5o6tT+UN7Q/AY61P+netD++BLU/zNW0P+0LtT9T1LU/4cK0PwMUtT9QyLQ/pZC0P8ir
tT8i3rQ/DGO1P/iGtT+o07Q/AZa1P1xbtT8RY7U/xca1P2b3tT9CVrU/0U61P6tEtT+EX7U/
VXK1P9PatT+4iLU/14q1PwhztT/ywrU/5fu1PxAWtT/DdLU/Ure1P2bztT8ctrU/Zrm1P+yR
tT9sPbY/9c21P17utT9TDbY/7b61P/KRtT93LLY/kxi2P6rqtT/v4LU/G1u2PwKrtT8YtLU/
27u1PxY5tj9337U/PVy1P+1btT9bBLY/TiS2P8pktT/jSbY/kqO2P6kstT8iGLY/bki2P3aU
tj+6bLY/P0a2Pxt9tj9nE7Y/KWK2Pzcgtj+8TLY/Qlq2P0+Vtj/xbbY/n0K2P4EGtj/l77U/
y3+2P4x0tT+0PLY/OSi2P5Rvtj/CobY/6ki2P8UHtj88QbY/4X+2PxGUtj8PLrc/r2a2PwW6
tj9CvrY/mvC2Pz9btj9RqrY/qou1Pywetj+77LY/zQq3P0Extj8E9LY/NWC2P0EFtz8t5LY/
7ea2P/jAtj9S2LY/F6+2Pw26tj/g+LY/Dmi2P02Xtj9i0bY//vi2P7BAtz9VA7c/6vq2P4ZX
tz8xqbY/Rz63Pxnqtz/fAbc/3zu3P1Ddtj8vh7c/Oye3P92+tj8lr7Y/Mey2P9BStz9PBLg/
rF+3PwkVtz+cobc/c2a3P6Gttz+g+bY/zca2P6r9tj9mBLc/rfq2Pyj1tj/zRrc/fLG3P+AL
tz+WJLc/Cym3P6z+tz/MQLc/IFC3P9s3tz/ymbc/hay2P6SDtz89gLc/lWO3PxP2tz/yMrc/
guy3Pz53tz8HjLc/Ldy3P2Kqtz+3Jbg/O2C3P8pDtz/9Arg/tmC3P1Dotz9RZrg/frq3P/m/
tz+Wf7c/bsO3P3m2tz85Y7c/pM+3P3S8tz8b8bc/ARO4P8tLuD+scbc/wH63PwXntz8i/bc/
9nG4P6mRuD+Hgrg/SGa3P0yCuD/5Crg/fvu3P+hduD/h/rc/plm4P7Trtz/AILg//yi4P8Ba
uD+UObg/dTi4P0cJuD/vxbc/9QW4P7z3tz9Zkrg/IoK4PwxmuD9BZ7g/eQu4PxM2uD8Hj7g/
3xy4P6qWtz8Z67g/xVO4P5M+uD/7W7g/hvO3P84juD/vJbg/JcC3P7KeuD+6TLg/MsW4Py2R
uD9sY7g//oy4P2x5uD/ILbg/QmG4P4CmuD/z3rc/ScS4P2P9uD/W5rg/NnO4P+q5uD+Bc7g/
FLe4P+h/uD+3H7k/zN24P8bytz/Uzrg/fte4P2m2uD8g7rg/2I64P6T9uD9V3Lg/1h65P4Jk
tz8MArk/MmK4P2/wuD+9MLg/FGG5P32TuD9+Rbk/lAq5PxNGuD/5OLk/Ad+4P+VTuT+vgbg/
Jj+5P2IpuT/Ycbk/ude4P7YduD8Wwrg/ZQG5P41cuD8+D7k/ik+5P7oOuT+7wbg/ibq5Pz7r
uD/z3Lg/Awm4PybjuD9vP7k/mBu5P+6wuD8jG7g/7aK4P5kpuT/K0Lg/4MC4P9mguT/mjbk/
XEq5P2AvuT8DYbk/k7e5P8LquD+wmbk/ez25PxMXuT+M0rg/jiK5P2x/uT/XmLk/ajK5P4Ry
uT87Tbk/XFO5PwdIuT8uaLk/VUO5PxGxuT/Cerk/v4W5P5r2uD9SZbk/vz66P0hPuT/9hbk/
W2+5P/5huT/CHrk/jAa6PzmguD9n7Lk/rc+5P4dKuT+iLrk/KlC5P4e8uT9qNbk/aI65P1Vy
uj9Ia7k/Xs25P+D8uD+0rbk/OoG6P5nDuT8a4rk/obS5Pw9/uT8ETrk/oJO6PyNVuT+IMbk/
DI25P2BMuj+Cmrk/Zba5P4FEuT8MJ7o/NO+5P6n7uT9Zhrk/VF+6P0XyuT9BZ7o/Hg66P2fZ
uT9kh7k/p9m5P52juT9BH7o/XRe6P4gFuj9xzbk/hty5PwK6uT9cCbo/E9K5P9NDuj+6Vrk/
sC66PycVuj+anbo/Z/i5Pw8uuj8da7o/b4K6P61auj81z7o/mwi6P0pjuj+h0ro/VQy6PxoK
uj94Nbo/TbW5P9Rtuj9nXro/ee25P1Esuj8A2rk/Vje6PzaZuj9hNbo/5A26P6vruj/yjro/
MZm6P4swuj/oLbo/zaC6Pw0xuj/Bmro/fR+6Px4Luz+zf7o/Hme6P2CPuj9zYro/vnO6P9bb
uj8EEbo/aym7P7E2uj+n/Lo/cta6Py9huT+/p7o/XL26P/F+uj//Pbo/fjm6P27Xuj/qjbo/
XaW6Px5ruj/aFbo/r5m6P2awuj9u1ro/Sq66P6A7uj9HXLo/U6K6P5+xuj+tV7s/Fwi7PyjJ
uj/1B7s/TKS6P1Uduz+ELro/HXu6P5Omuj/DI7s/2RO7PyMAuz9CXbs/Hs26P0hkuj8esLo/
tCO7Pzt+uz8YH7s/oDC7P0WOuj99Ebs/lcu6Pwu2uj9ngro/R7K6Pz5kuj+vFrs/Na26PyMl
uz+OHLs/e8O6PyEBuz9qSrs/mEa7P8Sjuj8Lrro/HHa6P+iTuz+wPbs/WQu7P4kFuz+6qLo/
+sW6Pz7Cuz+HtLo/Hju7P5Auuz/QULs/fw67PzxYuz/BBrs/jJy7P0cluz8CTLs/ef66P7A1
uz+aYbs/e466Pxm/uz/AZbs/hSq7P7l1uz9eHrs/vo66P2Iauz/Eyrs/8y27P8e2uj+GF7s/
T4y7P2qMuz8ML7s/Nhu7Pxgruz/MvLo/05W7P38kuz+pJbs/9a26P/XTuz93ULs/cau7P86M
uz8K+7s/FEm7P5yPuz/bULs/41+7Pw6ruz9x/Ls/qHS7P83uuj8awbo/c8K6Pwn5uj/Akbs/
rUy7P07euz9Snrs/55q7P/PIuj8t3ro/G/G6P5FAuz+15Ls/UpC7P7bUuz/gtLs/IW67P++3
uz/V+7s/zc27PxPzuz8Wf7s/AtG6P+mSuz8rqrs/8Rq7P1J8uz9xobs/BES7P6dyuz9k5bs/
aIi7P0rWuz99fLs/kPC6P7kouz80Drs/N3K7P9KVuz8NZ7s/LSS7P8EYvD+LSrw/0Hq7P+z4
uz+6+rs/mSi8Pzj+uz/nErw/aHC7P+bXuz+k87s/mS68P9Axuz8iq7s/8K67P3Wauz+4Abw/
0Ru8P6nYuz9Hibs/F0K8PzU3vD/BYrs/Xoq8Pw6Kuz/Sers/Sey7P2WcvD8Y4Ls/jL+7Py6p
uz+FaLs/E6G8P2zWuz+EXLw/uVi8P76KvD/C3rs/ymW8P/oqvD9/D7w/8yG8P3YGvD8THLw/
DK+7P01GvD+6w7s/j4m8P33zuz9Vz7s/OjW8P21KvD/LCrw/UP67P7dPvD80q7w/u068P4iv
uz84Jrw/vQu8PxEavD9e4rs/JjC8P+EkvD8M67s/qFe8P95dvD/TJ7w/DjC8P7MnvD+fMLw/
PAu8Pw1QvD98QLw/sim8P4CovD/F3bs/Mu67Pxfmuz9o0rs/fFu8P5b2uz9dE7w/YuO8P7YQ
vD8webw/epS8P3ZjvD+rOrw/pd28P0uxvD9Ucbw/Oyu8P/tgvD+7G7w/yB+9P2oNvD910rs/
Jna8P1SKvD+Rpbw/kya9P6NIvD/xV7w/17q8P0ilvD8yF7w/Maq8P/+uvD/H8rw/vqW8PwBh
vD/Gf7w/Ps68P7pKvD8qRrw/aZW8P3fDvD91nbw/VGu8P8swvT/mgbw/tq68P8XcvD8xJr0/
i4W9P1mhvD9DtLw/Vcm8P6jivD+mXbw/2G+8P4GavT9e3rw/KOy8P5v5uz9pZL0/e+e8P61B
vD+5M70/R468P77CvD8w3Lw/SfW8P+ULvT8YG70/jFq9P+gkvT9M7Lw/v/a8P37NvD+jgLw/
/cq8P2rYvD947rw/eK28Pw0EvT+F5Lw/suS8P2zOvD/UXL0/jh+9P350vT9Ixrw/NRe9P/k/
vT9goL0/6Vq9PzDIvD+ktbw/GxO9P8nYvD9JLL0/CWe9P2UOvT8U/rw/Tm+9P3XYvD+jVb0/
fFy9P2uxvT88nr0/oVu9P8ZJvT+OQL0/kjG9P6uWvD/777w/XIG9PzrTvT+YKr0/oRW9P+7J
vD8MXb4/VfW8P4XqvD+lc70/GLG9P95TvT/hkb0/k+G8PyS+vT+vRL0/9qW9PxzPvD+pOb0/
8968P9ztvD+tarw/nCu9P5C9vT8c7L0/E0u9PzovvT9CpL0/0Vq9PxvWvD/cxr0/hsu8P5pu
vT/tuLw/YY69P3/YvD9Arbw/S+K9P9xwvT/Q8L0/o6y9PzVpvT+2d70/XOi9P1nDvT/Ik70/
eXK9PxRYvT/wTr0/DIS9P3vsvT86jL0/jD+9Pye8vT8FlL0/</AssayYData></Step><Step><CommonData><SampleLocation>1</SampleLocation><SampleID></SampleID><SampleGroup></SampleGroup><SampleInfo></SampleInfo><SampleRow>B</SampleRow><SamplePlate>1</SamplePlate><WellType>BUFFER</WellType><Concentration>-1</Concentration><ConcentrationUnits>µg/ml</ConcentrationUnits><MolarConcentration>-1</MolarConcentration><MolarConcUnits>nM</MolarConcUnits><MolecularWeight>-1</MolecularWeight><Temperature>30</Temperature><StartTime>1782023</StartTime><AssayTime>180</AssayTime></CommonData><FlowRate>600</FlowRate><StepType>DISASSOC</StepType><StepName>Dissociation</StepName><StepStatus>OK</StepStatus><ActualTime>180</ActualTime><CycleTime>0.2</CycleTime><AssayXData Points="900">gQC0RN8GtERGDbRE5RO0RBIatESBILRE8Ca0REYttETVM7REGzq0RIFAtETnRrRERk20RKxT
tEQbWrREeWC0ROdmtERObbRErHO0RBJ6tESBgLRE34a0REaNtESsk7REEpq0RKqgtETfprRE
Tq20RKyztEQSurREgcC0RN/GtEROzbRErNO0RBvatESB4LRE3+a0REbttESs87REG/q0RHkA
tUQQB7VERg21RKwTtUQSGrVEeSC1ROcmtURGLbVEtDO1RBI6tUSBQLVEGUe1RE5NtUSsU7VE
G1q1RHlgtUTfZrVERm21RKxztUQSerVEgYC1RN+GtUROjbVErJO1RESatUR5oLVE56a1REat
tUSss7VEErq1RHnAtUTfxrVERs21RKzTtUQS2rVEeeC1RN/mtURO7bVErPO1RBv6tUR5ALZE
3wa2REYNtkSsE7ZEEhq2RHkgtkTfJrZETi22RLQztkQSOrZEgUC2RN9GtkRGTbZErFO2RBJa
tkSBYLZE32a2REZttkSsc7ZEG3q2RHmAtkTnhrZERo22RKyTtkQbmrZEeaC2RN+mtkRGrbZE
rLO2RBK6tkR5wLZE38a2REbNtkSs07ZEEtq2RHngtkTf5rZERu22RKzztkQS+rZEgQC3RN8G
t0RGDbdErBO3RBIat0R5ILdE3ya3REYtt0SsM7dEEjq3RHlAt0TfRrdERk23RKxTt0QSWrdE
eWC3RN9mt0RGbbdEtHO3RBJ6t0R5gLdE34a3REaNt0Ssk7dEEpq3RHmgt0T+p7dERq23RKyz
t0QSurdEecC3ROfGt0RGzbdEtNO3RBvat0R54LdE3+a3REbtt0S087dEG/q3RIEAuETnBrhE
Tg24RLQTuEQbGrhEgSC4ROcmuEROLbhEtDO4RBs6uESBQLhE50a4RE5NuES0U7hEG1q4RIFg
uETnZrhETm24RLRzuEQberhEmoC4ROeGuEROjbhEtJO4RBuauESBoLhE56a4REatuES0s7hE
G7q4RLLAuETnxrhETs24RLTTuEQb2rhEgeC4ROfmuERO7bhEtPO4RBv6uESBALlE5wa5RE4N
uUTFE7lEGxq5RIEguUTnJrlETi25RKwzuUQbOrlEgUC5ROdGuUROTblEtFO5RBtauUSBYLlE
52a5RE5tuUS0c7lEEnq5RKqAuUTnhrlERo25RLSTuUQbmrlEgaC5ROemuURGrblEtLO5RBu6
uUSBwLlE58a5REbNuUS007lEG9q5RIHguUTn5rlETu25RLTzuUQS+rlEgQC6RN8GukRGDbpE
tBO6RBsaukSBILpE9ie6REYtukTdM7pEGzq6RIFAukTnRrpETk26RLRTukQbWrpEgWC6ROdm
ukRGbbpEtHO6RBJ6ukR5gLpE34a6REaNukS0k7pEEpq6RIGgukTfprpETq26RLSzukQburpE
ecC6RN/GukROzbpEtNO6RBvaukSB4LpE5+a6REbtukS087pEEvq6RIEAu0TfBrtETg27RLQT
u0QbGrtEgSC7RN8mu0RGLbtErDO7RBs6u0SBQLtE50a7RE5Nu0Q3VLtEG1q7RHlgu0TnZrtE
Rm27RKxzu0QSertEeYC7ROeGu0RGjbtEtJO7RBuau0SBoLtE56a7RMCtu0S0s7tEErq7RIHA
u0TnxrtETs27RKzTu0Qb2rtEeeC7RN/mu0RG7btErPO7RBv6u0R5ALxE3wa8RE4NvES0E7xE
Ehq8RIEgvETnJrxETi28RLQzvEQSOrxEeUC8RN9GvEROTbxErFO8RBtavESBYLxE32a8REZt
vES0c7xEEnq8RImAvETnhrxETo28RKyTvEQSmrxEeaC8RN+mvEROrbxErLO8RBu6vER5wLxE
38a8RE7NvESs07xEEtq8RHngvETn5rxERu28RLTzvEQS+rxEeQC9ROcGvURGDb1ErBO9RBIa
vUR5IL1E3ya9REYtvUSsM71EGzq9RIFAvUTnRr1EXE69RKxTvUQSWr1EeWC9RPhmvURObb1E
rHO9RBJ6vUR5gL1E34a9REaNvUSsk71EG5q9RHmgvUTfpr1ERq29RKyzvUQbur1EecC9RN/G
vURGzb1ErNO9RBLavUR54L1E5+a9REbtvUSs871EG/q9RHkAvkTfBr5ETg2+RKwTvkQbGr5E
eSC+RN8mvkRGLb5EtDO+RBI6vkR5QL5E30a+REZNvkS0U75EElq+RIFgvkTfZr5ERm2+RKxz
vkQber5EeYC+RN+GvkROjb5EtJO+RBKavkSBoL5E36a+REatvkSss75EErq+RIHAvkTnxr5E
Rs2+RN3TvkQS2r5EeeC+ROfmvkRG7b5ErPO+RBL6vkSBAL9E3wa/REYNv0SsE79EEhq/RHkg
v0TfJr9ERi2/RLQzv0QSOr9Eh0G/RN9Gv0RGTb9ErFO/RBJav0R5YL9E52a/REZtv0S0c79E
Enq/RIGAv0Tfhr9ETo2/RKyTv0QSmr9EeaC/ROemv0RGrb9ErLO/RBK6v0R5wL9E38a/RHfN
v0Ss079EG9q/RHngv0Tw5r9ETu2/RLTzv0Qb+r9EeQDARPAGwERODcBEtBPARBIawER5IMBE
5ybARFYtwES0M8BEGzrARIFAwETnRsBETk3ARLRTwEQbWsBEgWDAROdmwERObcBEtHPARBt6
wESBgMBE54bARE6NwES0k8BEG5rARIGgwETnpsBETq3ARLSzwEQbusBEgcDAROfGwEROzcBE
tNPARBvawESB4MBE5+bARE7twES088BEG/rARIEAwUTnBsFETg3BRLQTwUQbGsFEgSDBROcm
wUROLcFEtDPBRBs6wUSBQMFE50bBRE5NwUS0U8FEG1rBRIFgwUTfZsFEf23BRKxzwUQSesFE
gYDBROeGwUROjcFEtJPBRBKawUSBoMFE56bBRE6twUS0s8FEG7rBRIHAwUTfxsFETs3BRLTT
wUQb2sFEgeDBRN/mwURO7cFEtPPBRBv6wUSBAMJE5wbCRE4NwkSsE8JEGxrCRIEgwkTnJsJE
dy3CRLQzwkQbOsJEgUDCROdGwkRGTcJErFPCRBJawkSBYMJE52bCRE5twkS0c8JEG3rCRIGA
wkTnhsJETo3CRLSTwkQSmsJEgaDCRN+mwkROrcJEtLPCRDu6wkSBwMJE58bCRE7NwkS008JE
G9rCRIHgwkTf5sJEXu3CRLTzwkQb+sJEeQDDROcGw0QCDsNErBPDRBIaw0SBIMNEECfDRE4t
w0SsM8NEEjrDRHlAw0TnRsNETk3DRLRTw0QbWsNEgWDDROdmw0RGbcNEtHPDRBJ6w0SBgMNE
34bDRE6Nw0Ssk8NEG5rDRIGgw0TnpsNEVq3DRKyzw0QbusNEgcDDRN/Gw0RGzcNEtNPDRBva
w0R54MNE3+bDREbtw0Ss88NEEvrDRIEAxETnBsRETg3ERLQTxEQbGsREiSDEROcmxEROLcRE
tDPERBI6xER5QMRE30bERE5NxES0U8REElrERHlgxETnZsRERm3ERLRzxEQbesREeYDEROeG
xERGjcREtJPERBuaxER5oMRE8KbEREatxES0s8REG7rERHnAxETfxsRERs3ERLTTxEQb2sRE
geDERN/mxERG7cRErPPERBv6xER5AMVE3wbFREYNxUS0E8VEEhrFRIEgxUTfJsVETi3FRLQz
xUQbOsVEeUDFROdGxUROTcVErFPFRBtaxUR5YMVE52bFRE5txUS0c8VEG3rFRHmAxUTfhsVE
Ro3FRKyTxUQSmsVEeaDFRN+mxURGrcVEtLPFRBK6xUSBwMVE38bFREbNxUS008VEG9rFRHng
xUTf5sVERu3FRLTzxUQS+sVEeQDGRN8GxkRODcZE1RPGRBIaxkR5IMZE3ybGRE4txkSsM8ZE
EjrGRHlAxkTfRsZERk3GRKxTxkQSWsZEeWDGRDlnxkRGbcZEtHPGRBJ6xkSBgMZE34bGREaN
xkSsk8ZEG5rGRHmgxkTfpsZETq3GRLSzxkQbusZEgcDGRN/GxkRGzcZErNPGRBLaxkR54MZE
3+bGREbtxkS088ZEEvrGRHkAx0TfBsdETg3HRLQTx0QSGsdEeSDHRN8mx0RGLcdErDPHRBI6
x0R5QMdE+EbHREZNx0SsU8dEElrHRHlgx0TfZsdERm3HRKxzx0QSesdEeYDHRN+Gx0RGjcdE
rJPHRBKax0R5oMdE36bHREatx0Sss8dEErrHRHnAx0TfxsdERs3HRKzTx0QS2sdEeeDHRN/m
x0RG7cdEtPPHRCP6x0SBAMhE3wbIREYNyES0E8hEGxrIRIEgyETfJshETi3IRKwzyEQSOshE
gUDIROdGyERGTchEtFPIRBtayER5YMhE52bIREZtyESsc8hEG3rIRIGAyETnhshETo3IRLyT
yEQbmshEgaDIROemyEROrchEtLPIRBu6yESBwMhE58bIRE7NyES008hEG9rIRIHgyETn5shE
Tu3IRLTzyEQb+shEgQDJROcGyURODclEtBPJRBsayUTCIMlE5ybJRE4tyUS0M8lEGzrJRIFA
yUTnRslETk3JRLRTyUQbWslEgWDJROdmyURvbclErHPJRBt6yUSqgMlEOYfJRF6NyUS0k8lE
G5rJRHmgyUTnpslETq3JRLSzyUQbuslEgcDJROfGyUROzclEtNPJRDvayUSB4MlE5+bJRE7t
yUS088lEG/rJRIEAykTnBspERg3KRKwTykQbGspEgSDKROcmykROLcpEtDPKRBI6ykR5QMpE
30bKRE5NykS0U8pEG1rKRIFgykTnZspERm3KRLRzykQbespE</AssayXData><AssayYData Points="900">PY6/P+Pnvj9nIb8/4SO/P8dTvj89Yb8/fEXAP356vz/3vb8/Mby/P86GwD8HQcA/z83AP7ot
wD9dzL8/fSXAPwOxvz9eN8A/nXXAP4KqwD9g6b8/AV/AP+KMvz8+F8A/blfAP3zpwD/CncA/
wpXAP8GgwD+g1cA/2yrAP3lTwD9ircA/ll7AP3klwD8tRcA/sRLAP6wpwD+Lvr8/bam/P/8g
wD+jZ8A/6VXAP4kNwD+Zkr8/QDHAPwfVvz950b8/DRjAP2J5vz8F3L8/MLvAPytuvz/Z0b8/
jf2/P66xvz8JxL8/Wfe/P/tfwD/5isA/TVfAP0CGwD/nRMA/MPS/P+s9wD+7578/0zS/P1nS
vz+cc8A/lwLAP3PWvz/58r8/Ah7AP7qIwD9UT8A/wZu/P8Gcvz8M+MA/DhrAP1S+vz+Pb8A/
TPa/P3w6wD+i0L8/j17AP/g0wD/uO8A/kOm/P5zEvz9wv78/cy2/P/yQvz9RWMA/MFPAP4vo
vj9l9L8/Cy7AP5JRwD8lAMA/weu/PxS6vz/U6L8/d+S/PwHzvz9oFsA/2TDAPyZqvz9v+L8/
Gfu/PyFJwD+Odb8/tjPAPw2evz823r8/noe/P6T7vz/mtr8/7r+/P5gBwD8MUL8/tN+/P0lD
wD/g/b8/DNm/Px8mwD9ZUr8//vy/Pw7Avz8Xcr8/FgXAP4Fxvz+L3r8/jSvAP20Zvz+ihL8/
VVnAP0NGvz8NR8A/kwHAP/QSwD/k578/BiC/P3UewD+QBcA/+RrAP+gtwD9Btb8/kZ2/P1lv
wD9GZL8/iQfAPw3jvz/B274/D76/PwZewD+qTsA/QK+/PwCqvz/qbr8/+Xq/P/LMvz91+78/
zr+/P+isvz8zl78/n8a/P3BRvz//jb8/JaTAPwDwvz9T6b8/hXK/P2yevz+7AMA/8++/P1lV
vz96db8/V+a/P+iKvz97l8A/SBHAP+a+vz9Ymr8/bwPAP843wD9rhL8/bl6/P75Evz+eb78/
ECPAP/rgvj/nhb8/fEm/P8/Mvz/mUcA/XTzAPzlAvz/Sy78/dCbAP5wmvz98IcA/kGq/P/hB
vz+/X78/ltm/PyWevz8gI8A/1BbAP0GZvz/WcsA/Yf2/P2C6vz82J8A/Jci/P4Gcvz+/N8A/
UwrAP+Nkvz9IhL8/2OS/P4sNwD+1i8A/ZwLAP5ohvz8Yf78/hNq/Pzjwvj+B178/aEbAP6dU
wD/Kdb8/WAXAP2r6vj/gGMA/JxbAP0sBwD8/pb8/qf6/P/2Avz8Jp8A/OgjAP+uWvz9R3b8/
crS/P8S1vz8lvL8/BYLAP711vz+yRMA/kIG/P6vnvz+dTr8//+C/P11yvz8R8b8/Q+6/P6DY
vz/WI8A/TC7AP1KYvz87YsA/nUHAP9nVvz/79L8/JxfAP5Rcvz8wg78/+4O/P1CPvz9OlcA/
+/2/P9vNvz9AAsA/bHW/P6XQvz/biL8/SXy/P6cFwD8KG8A/KATAP+YNwD9RXMA/vg7AP9vv
vz92rb8/JpG/P93kvz9N0r8/S5G/P4Ssvz8iyb8/4SbAP+howD+DDsA/jIXAP3Tgvz8Dsb8/
HvS/P4Tpvz83J8A/DrO/PzbQvz/lDsA/s+6/P1L8vj/sMsA/TJG/P2BHwD9pncA/DzLAPx+k
vz+umb8/KNK/P2Z0wD+DvL8/C7O/P9GPvz8zPcA/nmy/P30DwD/jxr8/U2m/P5JUwD/1sb8/
3vi/P4T4vz+5Q78/cC7AP+fhvz++08A/TAXAP9revz/xIsA/sDzAP0VywD8zHsA/Fq+/PzyN
wD/lwb8/ely/P4cSwD/Ieb8/DzbAP3lPwD+Xqb8/Pt6/P4cCwD/jjMA/fae/PzoewD8inL8/
HGO/P3ISwD+VFMA/cnfAP4aPwD9JLcA/Bbq/P8xAwD8SjMA/Gta/P8Xsvz/6SMA//1XAPy2p
vz8Wf8A/EzPAP/8owD8AXcA//um/P178vz9GBcA/9y3AP058vz+A2L8/lU/APxe0wD/j2r8/
qsK/P13Hvz+NQsA/6cq/PxPzvz8SM8A/esDAPzPJvz9VT8A//+6/P6v9vz/Iur8/kXHAPwbt
vz9U/r8/7yjAP6Lfvz/6qL8/Y4fAP60ywD93dsA/1rK/P8YdwD/6KMA/5jfAP511vz+h3r8/
52TAP2rJvz9LqcA/2mTAP8uevz9n8b8/hF/AP042wD9gpL8/FwfAP7/3vz9sPcA/K63APwoG
wD+/AsA/oPy/P5WYwD/WVsA/8j7AP5z+vz/lIcA/pUPAP80JwD8xH8A/d27AP3NDwD+NVsA/
VC3AP4BewD+hJcA/0CHAP5AMwD92y8A/Bf2/P75rwD9qe8A/44bAP+1GwD9bCsE/5QzAPxVT
wD/QNsA/YGnAPzpKwD+x8L8/M1jAPzlMwD99asA/YCnBP+gLwD+3c8A/idnAP1vAwD/4fsA/
3l7APyeYvz/VO8A//EzAP6VNwD82Q8A/rMDAPx43wD8xssA/A1jAP/k7wD+HQ8A/CAnAP69Q
wD9VgsA/pRXBP8fVvz923r8/CeTAP05LwD+yY8A/INvAP5LSwD8D/cA/R1jAP+3uvz+dB8A/
TLHAPwkgwT9BfMA/H0HAPwg8wD+xPMA/aYLAPxpcwD9ugsA/lGjAP3M7wT/yhMA/N3nAP7W8
wD/qpcA/9kvAP4jKwD/QgcA/XLfAP3dgwD8Kl8A/WnHAP9VgwD9k0sA/pqrAPxtVwD98UMA/
yvu/P5vzvz+MqMA/TJfAP1v1vz/1J8A/h13APxFkwD+gIsE/Y87AP0LqwD9uqsA/TDDAPwOq
wD8elMA/Z1HAP4eDwD/px8A/SozAP4XSwD+78cA/hXnAP/LEwD/gxr8/MNfAP6aDwD88p8A/
ukjBPxFswT98/sA/ULDAP4O5wD8rwMA/IWrBP+5FwD8GrMA/CoDAP1ilwD9hGMA/vm3AP+oP
wD8NDMA/t3zAP67wwD8+vcA/D27AP6K+wD8Z+sA/JJvAPysOwT8OzMA/cKbAP9hvwD+h8sA/
HdjAP08QwT8hnMA/D9nAP9qUwD/J3cA/IePAP2tvwD87mcA/1SDBP3MNwD8bjMA/l5nAP0WL
wD+9WcE/rzXAP8iiwD8f88A/hv7AP82JwD/xKsA/OgzBP2eFwD+E7cA/xHrAP+wdwT8fUsA/
rVLBPx63wD9GRsE/sLfAPxo3wD+dtMA/r9/AP2zXwT/vHcE/XEHBPyz8wD/Jb8E/hpXAPwZL
wT8L6MA/ZwDBP+bNwD/6RsE/ou2/PzZPwD8nfME/mBfBP1howT9428A/h1jAP6X8wD/7nMA/
+F3AP4BlwT8pacA/dsTAP74zwT+FC8A/MIzAPwDswD9jDME/OyDBP2YSwT8xGME/T/DAPx/i
wD+I2MA/2onAP7LdwD9z28A/Da/BP8FiwT/QycE/okzBP68gwT/oPsE/3TnBP/K9wT+Oq8A/
8b7AP9hRwT9EvsA/AIzAP0TtwD9eN8E/MejAP07SwD/YJ8E/rSnBPyaBwT/GpMA/+wbBPzQo
wT+uC8E/hQvBP3yswD+visE/IRTBP9JswT8ghMA/mxnBP94twT+FWMA/PkDBP/eYwD/woME/
hyrBPyJEwT/ensE/bbPAP2R5wT/nTsE/FUvBP7NWwT8Y/8A/7DXBP49rwT9DPsE/D4/AP+Eh
wT/8lMA/xP7AP4eNwT8eRcE/44fAP3obwT8ODcE/KSPBP9D0wD8yVsE/kKjAP8gTwT9xS8E/
4mXBP86iwT+9D8E/Ze/BP61ZwT+ll8A/nJfBP72NwT8VlsA/FXDBP656wT+f2cA/YCfBPxmP
wT/c0MA/LajBP1eywT+qMcE/l7HBP73bwD/lgcE/DRjBP2V+wT8VVcE/yNXBP8ImwT9TkcE/
AW3BP1fAwD85OME/7NrBPxPrwD9tLME/YTjBP8U+wT/t6sA/Y6/BP+qSwD/9gME/ZmjBP1Bh
wT8c9MA/CnLBP+DdwD/kZcE/f9HAP0XwwD/AeME/bUbBP6IvwT8X5cE/Li/BP5lawT97acE/
4ujBP4t2wT+XcME/kK3BP/1OwT81ocE/kbTBP1XcwD+6AcE/IrbAPwdrwT/xGsE/eAfBP0pn
wT/cLsE/ooXBP5cdwj8vvME/MT/BP3+xwT/CusI/DgHCP7d9wT8InsE/rQzCP3Q0wT9CasE/
4ffAP8iZwT9/fcE/R8TAPxjfwT8wQcE/0EHBPzhQwT9CxcA/3YrBP9zewT9QjcE/WD3BP0jT
wT8rSsE/n6PBPzj/wT+688E/UGnBP7p7wT9E+sE/j/DBPxxKwT9O2cE/Va3BPxbNwT+19cA/
7l/CP/vCwT/VdcE/ZIzBPwi8wT9EGcE/KgTCP1VswT9rWcE/Nm3BP66VwT+hlME/VrPBP02H
wT80xME/gVbBP0ucwT9Uf8E/3lDBP3XFwT81zsE/n6jBP0L6wT83vsE/8mbBP20qwj++6ME/
Gs3BP8SzwT+HJME/9kzCP8SbwT/2gME/nO7BP3tFwT8Le8E/oOfBP920wT/qTME/b9LBPx2z
wT/aosE/jWnCPy9wwT9n6cE/3grCP02FwT8xKsI/Yc7BP1lswT9ljcE/7HPBPxE8wT8wP8E/
XHDBP7V6wT8ZDsI/lbzBP5VxwT/SrsE/KQHCP289wT/cD8I/MDnCP2WlwT9rjME/4xDBP3U2
wj9JG8I/fbzBP1SiwT/TMsI/nyPBP5EZwj+BksE/k2XBPy+uwT83A8I/onbBP0/vwT90Q8E/
LyjCP50Vwj8BVcE/Y6zBP/orwT/k3cE/r53BPyZYwT8LRsI/</AssayYData></Step><Step><CommonData><SampleLocation>11</SampleLocation><SampleID></SampleID><SampleGroup></SampleGroup><SampleInfo></SampleInfo><SampleRow>B</SampleRow><SamplePlate>1</SamplePlate><WellType>REGENERATION</WellType><Concentration>-1</Concentration><ConcentrationUnits>µg/ml</ConcentrationUnits><MolarConcentration>-1</MolarConcentration><MolarConcUnits>nM</MolarConcUnits><MolecularWeight>-1</MolecularWeight><Temperature>30</Temperature><StartTime>1971731</StartTime><AssayTime>5</AssayTime></CommonData><FlowRate>1000</FlowRate><StepType>KREGENERATION</StepType><StepName>Regeneration2</StepName><StepStatus>OK</StepStatus><ActualTime>5.00005</ActualTime><CycleTime>0.2</CycleTime><AssayXData Points="25">gYDKROeGykROjcpEtJPKRBuaykSBoMpE56bKRE6tykS0s8pEErrKRIHAykTfxspETs3KRLTT
ykQb2spEgeDKROfmykRO7cpEtPPKRFT6ykSqAMtE5wbLRE4Ny0SsE8tEGxrLRA==</AssayXData><AssayYData Points="25">4seEwGRGi8DmZI/ApWOSwA2olMByp5bA89iXwJx8mcCmaJrAcqGbwNOZnMAsf53Ae1SewA8I
n8AXup/AKSugwO/koMD+baHAft6hwBVOosC/G6PA2UejwM65o8Ab+KPAXEekwA==</AssayYData></Step><Step><CommonData><SampleLocation>12</SampleLocation><SampleID></SampleID><SampleGroup></SampleGroup><SampleInfo></SampleInfo><SampleRow>B</SampleRow><SamplePlate>1</SamplePlate><WellType>NEUTRALIZATION</WellType><Concentration>-1</Concentration><ConcentrationUnits>µg/ml</ConcentrationUnits><MolarConcentration>-1</MolarConcentration><MolarConcUnits>nM</MolarConcUnits><MolecularWeight>-1</MolecularWeight><Temperature>30</Temperature><StartTime>1987866</StartTime><AssayTime>5</AssayTime></CommonData><FlowRate>1000</FlowRate><StepType>KREGENERATION</StepType><StepName>Regeneration2</StepName><StepStatus>OK</StepStatus><ActualTime>4.99895</ActualTime><CycleTime>0.2</CycleTime><AssayXData Points="25">gSDLROcmy0RGLctErDPLRBI6y0SBQMtE30bLREZNy0S0U8tEElrLRHlgy0TfZstETm3LRLRz
y0QbestEeYDLRN+Gy0ROjctEtJPLRBKay0SBoMtE56bLRE6ty0S0s8tEErrLRA==</AssayXData><AssayYData Points="25">qgySvt/ZgL7roFe+O+85voctIb53AAe+ZyLnvY8Ax71Qq729IY+XvQQ+k71JN3a9YctZvbeH
NL36kSG9ljMOvaFI2LzUVcK8Vy+mvLuTaLz0zza8o+nquiGIErtEkJY6s8dWOw==</AssayYData></Step><Step><CommonData><SampleLocation>11</SampleLocation><SampleID></SampleID><SampleGroup></SampleGroup><SampleInfo></SampleInfo><SampleRow>B</SampleRow><SamplePlate>1</SamplePlate><WellType>REGENERATION</WellType><Concentration>-1</Concentration><ConcentrationUnits>µg/ml</ConcentrationUnits><MolarConcentration>-1</MolarConcentration><MolarConcUnits>nM</MolarConcUnits><MolecularWeight>-1</MolecularWeight><Temperature>30</Temperature><StartTime>2004286</StartTime><AssayTime>5</AssayTime></CommonData><FlowRate>1000</FlowRate><StepType>KREGENERATION</StepType><StepName>Regeneration2</StepName><StepStatus>OK</StepStatus><ActualTime>5.00005</ActualTime><CycleTime>0.2</CycleTime><AssayXData Points="25">eMDLRN7Gy0Q9zctExNPLRBLay0R44MtE3ubLRD3ty0R49MtECfrLRHAAzETeBsxEPQ3MRKMT
zEQSGsxEeCDMRNYmzERFLcxEqzPMRAk6zERwQMxE1kbMREVNzESjU8xEElrMRA==</AssayXData><AssayYData Points="25">eTqUwLiCmMANxprA70mcwCuyncCui57AB2mfwB42oMDl/aDAmmShwOYsosDqkKLA5QOjwNB1
o8Db56PAEySkwCK3pMDv9aTARTylwJtSpcCmvKXAEtmlwAkgpsBxWabAG32mwA==</AssayYData></Step><Step><CommonData><SampleLocation>12</SampleLocation><SampleID></SampleID><SampleGroup></SampleGroup><SampleInfo></SampleInfo><SampleRow>B</SampleRow><SamplePlate>1</SamplePlate><WellType>NEUTRALIZATION</WellType><Concentration>-1</Concentration><ConcentrationUnits>µg/ml</ConcentrationUnits><MolarConcentration>-1</MolarConcentration><MolarConcUnits>nM</MolarConcUnits><MolecularWeight>-1</MolecularWeight><Temperature>30</Temperature><StartTime>2020576</StartTime><AssayTime>5</AssayTime></CommonData><FlowRate>1000</FlowRate><StepType>KREGENERATION</StepType><StepName>Regeneration2</StepName><StepStatus>OK</StepStatus><ActualTime>5.00005</ActualTime><CycleTime>0.2</CycleTime><AssayXData Points="25">eGDMRN5mzERFbcxEo3PMRAl6zERwgMxE1obMRD2NzESjk8xECZrMRHigzETWpsxEPa3MRKuz
zEQSusxEcMDMRNbGzERFzcxEo9PMRAnazER44MxE3ubMRD3tzESj88xEEvrMRA==</AssayXData><AssayYData Points="25">QMF6vmchVb54SSq+YocOviig371MTcO9VcupvdnKbb2hw1C9seM5vfcGC71AB6W8foxVvLz2
LbwsYGE6THzgO317PjwpPXY80ci1POhc2zxBJ+A8+0brPBBpGD2fXCk9Lbs4PQ==</AssayYData></Step><Step><CommonData><SampleLocation>11</SampleLocation><SampleID></SampleID><SampleGroup></SampleGroup><SampleInfo></SampleInfo><SampleRow>B</SampleRow><SamplePlate>1</SamplePlate><WellType>REGENERATION</WellType><Concentration>-1</Concentration><ConcentrationUnits>µg/ml</ConcentrationUnits><MolarConcentration>-1</MolarConcentration><MolarConcUnits>nM</MolarConcUnits><MolecularWeight>-1</MolecularWeight><Temperature>30</Temperature><StartTime>2037043</StartTime><AssayTime>5</AssayTime></CommonData><FlowRate>1000</FlowRate><StepType>KREGENERATION</StepType><StepName>Regeneration2</StepName><StepStatus>OK</StepStatus><ActualTime>4.99895</ActualTime><CycleTime>0.2</CycleTime><AssayXData Points="25">eADNRN4GzURFDc1EvBPNRAkazUR4IM1E3ibNREUtzUQFNM1EEjrNRHBAzUTeRs1ERU3NRKNT
zUQSWs1EeGDNRNZmzUQ9bc1Eo3PNRAl6zURwgM1E1obNREWNzUSrk81ECZrNRA==</AssayXData><AssayYData Points="25">0WCUwFOGmMAShprAbPCbwGBEncDPAZ7AewefwDqVn8CxIKDAAM2gwOY9ocBbzaHAOwGiwH+R
osAir6LAJQGjwBV6o8DfrqPAK/6jwDIcpMDoYaTAHYqkwHPjpMBGHaXA4D+lwA==</AssayYData></Step><Step><CommonData><SampleLocation>12</SampleLocation><SampleID></SampleID><SampleGroup></SampleGroup><SampleInfo></SampleInfo><SampleRow>B</SampleRow><SamplePlate>1</SamplePlate><WellType>NEUTRALIZATION</WellType><Concentration>-1</Concentration><ConcentrationUnits>µg/ml</ConcentrationUnits><MolarConcentration>-1</MolarConcentration><MolarConcUnits>nM</MolarConcUnits><MolecularWeight>-1</MolecularWeight><Temperature>30</Temperature><StartTime>2053331</StartTime><AssayTime>5</AssayTime></CommonData><FlowRate>1000</FlowRate><StepType>KREGENERATION</StepType><StepName>Regeneration2</StepName><StepStatus>OK</StepStatus><ActualTime>5.00005</ActualTime><CycleTime>0.2</CycleTime><AssayXData Points="25">b6DNRM2mzUQ0rc1EorPNRAm6zURvwM1E1cbNRDzNzUSi081ECdrNRGfgzUTN5s1EPO3NRJrz
zUQA+s1EZwDORNUGzkQ0Dc5EqhPORAAazkR3IM5EzSbOREQtzkSaM85ECTrORA==</AssayXData><AssayYData Points="25">wTcsvgKSBr4CKq291+JuvQrNIL2i4Yq8Mim4uQQhaDyFDuc8r/5DPb2MUD23GXY9gPWIPSdx
lT1hMKY9UXy1PdjwtT38+8Q9xDzZPUqE1T1Mde49A0TvPecl8D3gAPo9lGH6PQ==</AssayYData></Step><Step><CommonData><SampleLocation>1</SampleLocation><SampleID></SampleID><SampleGroup></SampleGroup><SampleInfo></SampleInfo><SampleRow>B</SampleRow><SamplePlate>1</SamplePlate><WellType>BUFFER</WellType><Concentration>-1</Concentration><ConcentrationUnits>µg/ml</ConcentrationUnits><MolarConcentration>-1</MolarConcentration><MolarConcUnits>nM</MolarConcUnits><MolecularWeight>-1</MolecularWeight><Temperature>30</Temperature><StartTime>2068252</StartTime><AssayTime>30</AssayTime></CommonData><FlowRate>1000</FlowRate><StepType>BASELINE</StepType><StepName>Baseline2</StepName><StepStatus>OK</StepStatus><ActualTime>29.999</ActualTime><CycleTime>0.2</CycleTime><AssayXData Points="150">b0DORM1GzkQ8Tc5EJVTORABazkRnYM5E1WbORDRtzkSic85EAHrORGeAzkTVhs5EPI3ORJqT
zkQAms5Eb6DORNWmzkRUrc5EorPORAm6zkRvwM5E1cbORDTNzkSa085EANrORGfgzkTN5s5E
NO3ORKLzzkQA+s5EZwDPRNUGz0Q8Dc9EmhPPRAkaz0RnIM9EzSbPRDQtz0SiM89EADrPRG9A
z0TNRs9ENE3PRJpTz0QJWs9Eb2DPRM1mz0Q8bc9EonPPRAB6z0RvgM9E1YbPRDyNz0Sak89E
AJrPRGegz0TVps9ENK3PRJqzz0QAus9EZ8DPRM3Gz0Q0zc9EmtPPRAnaz0Rn4M9EzebPRDzt
z0Si889EAPrPRG8A0ETVBtBENA3QRJoT0EQAGtBEbyDQRM0m0EQ8LdBEmjPQRAA60ERnQNBE
1UbQRDRN0ESaU9BECVrQRGdg0ETNZtBEPG3QRJpz0EQJetBEb4DQRM2G0EQ0jdBEopPQRACa
0ERnoNBEzabQRDSt0ESas9BEALrQRG/A0ETNxtBEPM3QRJrT0EQA2tBEb+DQRM3m0EQ07dBE
mvPQRAD60ERnANFEzQbRRFQN0USiE9FEABrRRGcg0UTNJtFENC3RRKIz0UQJOtFEZ0DRRM1G
0UQ8TdFEolPRRABa0URnYNFEzWbRRDRt0USac9FEAHrRRGeA0UTNhtFENI3RRKKT0UQAmtFE
Z6DRRM2m0UQ0rdFEmrPRRAC60URvwNFE1cbRRDTN0USi09FEANrRRGfg0UTN5tFENO3RRKLz
0UQA+tFE</AssayXData><AssayYData Points="150">4Ho3PlycOT74uDo+JntAPinyPj7WtD8+cy9FPkg5Qj5KzEQ+/jZKPot8TD7+nE8+tiZNPhgV
Uj7AnlE+KFVVPsQDVT55vFY+lSNZPkN7VT5ohVg+Yk5dPu4fXj7f6WM+qvNfPiLwXj49lGM+
Q6FhPp90ZD58k2I+3NJkPrzlZj5b8Wg+IOJoPoKIaD6Acm4+c5VsPg37az4AWW4+rflqPmoY
cz4kUHM+jKtuPleidz6CxHU+L6l3Pt+tcz7aU3Q+z6J0PnEJdD6M0Xw+VKh7PrXGej7RBnw+
5XF9Phglfz7SgX0+YM58Pv/5ej4D4IE+/bmCPmePgD7woIE+YlSAPogmgD4Kr4A+NCKCPgEL
gz4+d4I+aDSFPpejhT7olYQ+WTmFPoTdgj7aMoY+0aSHPoyOhT4IpIY+Hm+KPrEchj4EvoU+
/8qHPnLNhj6PaIs+NJiIPjsziT4u94c+YCiJPi4Zij7NNok+a3WLPmNRiz6RoIk+bAuLPsaS
ij5DV4k+UweKPjOpjT5K2I0+eOiLPk20iz4PLow+HjOPPjP0jT677I4+yxiMPvEvjj6Y0pA+
OWyPPnFbjz4/dJE+03WQPqr3jj7zfI8+cJSQPn7djz55D5A+qGyRPhwcjz7W+JE+zPSTPmxJ
kz78ApA+2riQPq50kT7IUpI+vL6SPs7Nkz4nXJQ+gxuTPrK2lD4UoZQ+WLOVPpUSlD5FlpM+
fRuVPgrikz71/JQ+Jv+WPnjjlT5UWpY+IFeXPtKskj71m5c+8SiWPleLlz5Jkpc+JROWPglZ
mT6M0pU+</AssayYData></Step><Step><CommonData><SampleLocation>5</SampleLocation><SampleID>Naive G0/L0</SampleID><SampleGroup></SampleGroup><SampleInfo></SampleInfo><SampleRow>B</SampleRow><SamplePlate>1</SamplePlate><WellType>KLOAD</WellType><Concentration>10</Concentration><ConcentrationUnits>µg/ml</ConcentrationUnits><MolarConcentration>-1</MolarConcentration><MolarConcUnits>nM</MolarConcUnits><MolecularWeight>-1</MolecularWeight><Temperature>30</Temperature><StartTime>2105328</StartTime><AssayTime>80</AssayTime></CommonData><FlowRate>1000</FlowRate><StepType>LOADING</StepType><StepName>Loading</StepName><StepStatus>OK</StepStatus><ActualTime>80</ActualTime><CycleTime>0.2</CycleTime><AssayXData Points="400">ZgDSRMwG0kQzDdJEkRPSRPcZ0kReINJEzCbSRCst0kSZM9JE9znSRGZA0kTERtJEK03SRJFT
0kT3WdJEXmDSRMRm0kQzbdJEkXPSRAB60kRegNJEzIbSRCuN0kSqk9JEGJrSRF6g0kQWp9JE
K63SRJGz0kT3udJEXsDSRMTG0kQrzdJEkdPSRPfZ0kRe4NJExObSRCvt0kSR89JE9/nSRF4A
00TEBtNEKw3TRJkT00T3GdNEXiDTRMQm00QrLdNEmTPTRAA600ReQNNExEbTRDNN00SRU9NE
91nTRGZg00TMZtNEM23TRJFz00QAetNEZoDTRMyG00QrjdNEmZPTRACa00ReoNNExKbTRDOt
00SZs9NEALrTRGbA00TVxtNEO83TRJnT00SD2tNEZuDTRMzm00Qz7dNEmfPTRAD600RmANRE
zAbURDMN1ESZE9REABrURGYg1ETMJtREMy3URJkz1EQAOtREZkDURMxG1EQzTdREmVPURABa
1ERmYNREzGbURDNt1ESZc9REAHrURGaA1ETMhtREM43URJmT1EQAmtREZqDURMym1EQzrdRE
mbPURAC61ERmwNREzMbURCvN1ESZ09RE99nURGbg1ETM5tREM+3URJnz1EQA+tREZgDVRMwG
1URsDdVEmRPVRAAa1URmINVEzCbVRDMt1USZM9VEADrVRGZA1UTERtVEM03VRJlT1UQAWtVE
ZmDVRMxm1UQzbdVEmXPVRPd51URmgNVEzIbVRCuN1USZk9VEAJrVRGag1UTEptVEK63VRJGz
1UQAutVEXsDVRMzG1UQzzdVEkdPVRADa1URe4NVEzObVRDPt1USZ89VEAPrVRF4A1kTMBtZE
Mw3WRJkT1kQAGtZEZiDWRMQm1kQzLdZEkTPWRAA61kRmQNZEzEbWRDNN1kSZU9ZE91nWRGZg
1kTMZtZEM23WRJFz1kQAetZEXoDWRMyG1kQzjdZEmZPWRACa1kReoNZEzKbWRDOt1kSZs9ZE
ALrWRGbA1kTMxtZEM83WRJHT1kQA2tZEZuDWRMzm1kQz7dZEmfPWRPf51kRmANdExAbXRCsN
10SZE9dEABrXRGYg10TtJtdEKy3XRJEz10T3OddEZkDXRMRG10QzTddEmVPXRPdZ10ReYNdE
xGbXRDNt10SZc9dEAHrXRGaA10TMhtdEM43XRJGT10QAmtdEXqDXRMSm10QrrddEmbPXRAC6
10RewNdEzMbXRCvN10SR09dEANrXRF7g10TM5tdEM+3XRJHz10QA+tdEZgDYRMwG2EQrDdhE
mRPYRAAa2ERmINhExCbYRCst2ESZM9hE9znYRGZA2ETERthEK03YRJlT2EQQWthEZmDYRMxm
2EQzbdhEmXPYRAB62ERegNhEzIbYRDON2ESRk9hE95nYRF6g2ETEpthEK63YRJGz2ET3udhE
ZsDYRMTG2EQrzdhEkdPYRADa2ERm4NhEzObYRDPt2ESR89hEAPrYRGYA2UTEBtlEMw3ZRJET
2UT3GdlEXiDZRMQm2UQrLdlEmTPZRPc52URmQNlExEbZRCtN2UQUVNlE91nZRGZg2UTMZtlE
K23ZRJFz2UQAetlEZoDZRMSG2UQrjdlEkZPZRACa2URmoNlE5abZRCut2USRs9lE97nZRF7A
2UTExtlEM83ZRJHT2UT32dlEXuDZRMzm2UQr7dlEyvPZRAD62URmANpExAbaRCsN2kSRE9pE
9xnaRGYg2kTMJtpEKy3aRJEz2kT3OdpEXkDaRNVG2kQrTdpEmVPaRPdZ2kReYNpExGbaRCtt
2kSRc9pE93naRGaA2kTEhtpEK43aRJGT2kT3mdpEuKDaRMSm2kQzrdpEkbPaRPe52kRewNpE
xMbaRCvN2kSR09pEANraRF7g2kTM5tpEK+3aRJHz2kT3+dpEXgDbRMQG20QrDdtEkRPbRPcZ
20ReINtExCbbRCst20SRM9tE9znbRF5A20TERttEK03bRJFT20T3WdtEXmDbRMRm20QrbdtE
kXPbRPd520RmgNtExIbbRDON20SRk9tE95nbRF6g20TEpttEM63bRJGz20T3udtEXsDbRMTG
20RkzdtEmdPbRADa20Re4NtExObbRCvt20SR89tEAPrbRA==</AssayXData><AssayYData Points="400">bA2WPqcqmj6Ghp8+PGylPlTopz66nq0+UxCyPhfItj79Xbo+1k6+Pj1IxT7yvMo+g07PPgOT
0z4lIdk+8zzfPgPB4T7EueY+ADLsPoFV8j72K/U+xsv3Pq/t/j5AYgE/SrcDPytbBj+E2QY/
ntsJPx5wDT9pug0/vdEPPyLaET/nABU/Cv8XPyBVGD/8rRo/VlYePztDHz8vIyE/p0QjP4uc
JT9jNyc/yb8oP9YZLD9oHy0/lIgvPyhXMz+ewTM/lzM2PzpQNj9uTzg/4bI7P0zLPD81/j0/
TyxAP31WQD+H3EI/E4xGP43YRj/kfEg/oddKP9xaTD9akk4/BYJPP0W/UD+TfVI/QQ5VP13z
VT8xhVc/MkhaPzbKWT+orFw/ZBJdP31CYD8sV2E/n9ZiP1EJYz9Yg2U/sjlmP+dgaD8JnWk/
bepqP//dbD+V020/SvluPyLVcD8TAXM/+e1yP5y6cz8rKHY/2yB3Pw2idz+8aXk/Dg17P9FV
ez+G4Xw/ZIJ+P3+Ufz+7qIA/UDSBP+OHgT9skoE/6RSCP6hZgz/qlYM/usSDP0UzhT/qkYU/
i5KFP4vShT+uzIY/yV2HP87Hhz/O44g/aISIP8mSiT9pQoo/p8CKPzOyij8wnos/AwWMP7yh
jD+J2ow/arOMP67SjT8RFI4/ktiOP/Y4jz8dUo8/Vz+QP+ZOkD/P65A/l+mQP07tkD/+v5E/
cJGSP99akz92E5M/+ViTPyaNlD83y5Q/VsyUP85plT+/vpU/n4uVPxIilj+kfJY/mduWP6RJ
lz/uZZc/Rm6XPx+VmD8JlZg/xweZP3o1mT8jCpo/LxKaP1uJmj9r5Jo/9BybP2Trmz8XjJw/
D6ycPzojnT+Rzpw/1ICdP7benT98Jp4/aqqdP0Nfnj9bL58/uDOfPzvvnz8JPJ8/PFigPzwi
oT9FvKA/2ZugP/0KoT/FNqE/bsChPyB6oj9poqI/dZ+iP3DDoj+65qI/L5CjPxMSpD9ldaM/
hF2kP1/cpD/DiqU/5WKlP+afpT89zKU/4zGmPxr9pj81Iqc/H2ynP8ewpj/TG6c/c+emPzhE
qD9ucqg/PIaoP5VmqD+qNKk/GlepP4bmqD9r8ak/OBGqP8/ZqT+MG6o/UOaqPywFqz93jKo/
/5KrPx23qz93Gqs/yl6sP3qLrD8/4Kw/YK6sP5yxrD//Oa0/XxqtPwysrT9zV60/xGCuP18K
rj90vq4/j02vP1K/rj+cNq8/FqWuP1b2rz+c6K8/UgOwPxR0sD8awq8/foSwPwB9sD++FrE/
rRuxP6GdsT9sHLE/E62xPzvlsT/44bE/RoCyP16Bsj8pyrI/cYuyP4b6sj+0d7M/2r+zP5y5
sz//5rM//R20PzJ7tD8TkrQ/YUG1P6BvtD8x57Q/A+O0PzATtT8Ch7U/5jm2P1Q2tj8HBrY/
4Ae2P1aLtT8znLY/2ZS2P3Bctz8dJ7c/ioS3P7+btz+Ccbc/gTC4P/DXtz+E0Lc/Cja4P99B
uD/HIrg/nWW5P1ckuT8ML7k/YeO4P4kBuT9Dcrk/7d+5Pw3iuT9uA7o/Lcy5P2Puuj9otbo/
IhW7Pz88uz9ZL7s/7Yu7P+inuz8HA7w/KjC8Py6Wuz9rHbw/sgK8P2/HvD+oLLw/1T68P5q1
vD80e7w/Wrq8P/UCvT8jSL0/i/68P3mdvT/Ww70/r/W9P6T6vT/j2r4/KwG/P8vyvT/Dzr4/
EYa+P4F2vz+Qmr8/pwq/PyiLvj8I9L8/I5S/P03fvz9CM8A/cBnAPwU4wD8cI8A/onLAP0p2
wD/1vME/19bAPzJywD+DK8E/wlfBPzK/wT9TJ8E/57zBPz4Owj+fOMI/SzDCP3Rdwj9sL8I/
+mzCPx6iwj+SZ8M//eXCP7s4wz/VVsI/q1XCP2rvwj85V8M/Ut7DP9m+wz+e5MM/ctHDP8Sj
xD+I1cM/YRTEP1zuxD8E+MQ/OK/EP01bxT9LFsU/pI/FP5tdxT80C8U/K6LFP4vmxT/FDMY/
U6zFP/TKxT8zgsU/g/PFP7izxj9Ys8Y/9aDGP5F3xj8WkMY/MdrGPzMzxz9wTcc/jPrGP5vJ
xj8tM8g/25zHP9pOxz/f58c/TuTHP+jUxz9m5Mc/eAPIPw==</AssayYData></Step><Step><CommonData><SampleLocation>1</SampleLocation><SampleID></SampleID><SampleGroup></SampleGroup><SampleInfo></SampleInfo><SampleRow>B</SampleRow><SamplePlate>1</SamplePlate><WellType>BUFFER</WellType><Concentration>-1</Concentration><ConcentrationUnits>µg/ml</ConcentrationUnits><MolarConcentration>-1</MolarConcentration><MolarConcUnits>nM</MolarConcUnits><MolecularWeight>-1</MolecularWeight><Temperature>30</Temperature><StartTime>2192063</StartTime><AssayTime>30</AssayTime></CommonData><FlowRate>1000</FlowRate><StepType>BASELINE</StepType><StepName>Baseline3</StepName><StepStatus>OK</StepStatus><ActualTime>30</ActualTime><CycleTime>0.2</CycleTime><AssayXData Points="150">ZgDcRMQG3EQrDdxEmRPcRAAa3ER2INxExCbcRDMt3ESRM9xE9zncRF5A3ETMRtxEM03cRJFT
3EQAWtxEZmDcRMxm3EQzbdxEmXPcRAB63ERmgNxEzIbcRDON3ESZk9xE95ncRGag3ETEptxE
K63cRJGz3ET3udxEZsDcRMTG3EQrzdxEkdPcRPfZ3ERm4NxExObcRCvt3ESZ89xEAPrcRGYA
3UTEBt1EKw3dRJET3UQIGt1EXiDdRMQm3UQzLd1ENTTdRPc53UReQN1ExEbdRCtN3USZU91E
91ndRF5g3UTEZt1EK23dRJlz3UT3ed1EXoDdRO2G3UQrjd1EkZPdRPeZ3URmoN1E5abdRCut
3USRs91E97ndRGbA3UTExt1EK83dRJHT3UT32d1EXuDdRMzm3UQr7d1EkfPdROX63URmAN5E
zAbeRCsN3kSyE95E9xneRF4g3kTMJt5EKy3eRJEz3kT3Od5EZkDeRMRG3kQzTd5EmVPeRPdZ
3kReYN5ExGbeRDNt3kSRc95E93neRF6A3kTEht5EM43eRJGT3kT3md5Eh6DeRMSm3kQzrd5E
kbPeRPe53kRmwN5ExMbeRCvN3kSR095E99neRF7g3kTE5t5EK+3eRJHz3kQA+t5EXgDfRMQG
30QrDd9EkRPfRPcZ30ReIN9ExCbfRCst30SZM99E9znfRIdA30TERt9EK03fRJlT30T3Wd9E
XmDfRMRm30Qrbd9EkXPfRPd530RegN9ExIbfRDON30SRk99E95nfRF6g30TEpt9EK63fRJGz
30QAut9E</AssayXData><AssayYData Points="150">EjLLP0dlyz8mRMw/BZvKPwBPyz84ncs/qlLMPyLVyz9k78s/fvHLP6AuzD/7qss/dcPLPzU7
zD8/Ncw/adPLP149zD++tsw/icbMPxoTzD+absw/xT7MPw3lyz+kC8w/ZYrMP132yz+EkMw/
KjvMPzSezD+3j8w/bS7MP8Tgyz+Wgsw/p8TMP/tZzD8V08s/MRzMPxCuzD/ncMw/fSrMP48f
zT98ksw/RqvMPxzOzD8I9Mw/yiPNP87ezD8NfMw/hLPMP1URzT/jMs0/EVrNP3DdzD+kxcw/
N2nMP9X8zD8Cm8w/bujMP+R3zD8OSs0/A9vMP+M+zT+3c8w/2anMP8YDzT8zJc0/lLzMPxO8
zD+FCc0/wcrMP5UAzT+GZc0/OhnNPwkFzT8Ur8w/qtzMP4upzD+vk80/B5jNPxrMzD9IC80/
TrvMP8ZizT/zA80/o+fNPzZWzT/RNc0/MiLNP4M2zT+EM80/KlLNP6ElzT/yZs0/jyHNPwG3
zT8YQc0/k33NP4+OzT9OT80/DzzNP+nxzT+mSM0/pYLNP/Y2zT+yAs4/5gvNP0MIzj8UMs0/
bj3OP//jzT8Gncw/e5DNP2tSzT85Xc0/u4TNP1iszT8CKc4/443NP7ZDzj+B3M0/KNPNP5lL
zT8kLM0/AeLNP/tRzT/5/M0/kYPNP6zNzT8YE84/9RfNPzfDzT9p6s0/ZnzNP6euzT/0nM0/
cSDOP5DJzT86EM4/ymnNP7sMzj98Cs4/VhrOP6AYzj+Kz80/ywLOP+mizj8Ljc0/MMzNP8FW
zj+iCc4/</AssayYData></Step><Step><CommonData><SampleLocation>10</SampleLocation><SampleID>BG505 SOSIP</SampleID><SampleGroup></SampleGroup><SampleInfo></SampleInfo><SampleRow>B</SampleRow><SamplePlate>1</SamplePlate><WellType>KSAMPLE</WellType><Concentration>-1</Concentration><ConcentrationUnits>µg/ml</ConcentrationUnits><MolarConcentration>250</MolarConcentration><MolarConcUnits>nM</MolarConcUnits><MolecularWeight>-1</MolecularWeight><Temperature>30</Temperature><StartTime>2231014</StartTime><AssayTime>180</AssayTime></CommonData><FlowRate>600</FlowRate><StepType>ASSOC</StepType><StepName>Association</StepName><StepStatus>OK</StepStatus><ActualTime>179.999</ActualTime><CycleTime>0.2</CycleTime><AssayXData Points="900">ZsDfRMzG30Qzzd9EmdPfRADa30Rm4N9EzObfRDPt30SZ899EAPrfRG4A4ETMBuBEMw3gRJkT
4EQAGuBEZiDgRMwm4EQzLeBEmTPgRAA64ERmQOBEzEbgRDNN4ESZU+BEAFrgRGZg4ETMZuBE
M23gRJlz4ET3eeBEZoDgRMyG4EQzjeBEmZPgRACa4ERmoOBEzKbgRDOt4ESZs+BEALrgRGbA
4ETMxuBEM83gRJnT4EQA2uBEZuDgRMzm4EQz7eBEmfPgRAD64ERmAOFEzAbhRCsN4USZE+FE
ABrhRGYg4UTMJuFEMy3hRJkz4UQAOuFEZkDhRBRI4UQzTeFEmVPhRABa4URmYOFEzGbhRDNt
4USZc+FE93nhRGaA4UTMhuFEM43hRJGT4UQAmuFEZqDhRMym4UQrreFEkbPhRAC64URmwOFE
zMbhRDPN4USR0+FEANrhRGbg4UTE5uFEK+3hRJHz4UQA+uFEXgDiRMwG4kQzDeJEmRPiRAAa
4kRmIOJExCbiRDMt4kSRM+JEADriRGZA4kTERuJEM03iRJlT4kQAWuJEZmDiRMxm4kQzbeJE
mXPiRAB64kRmgOJEzIbiRCuN4kSZk+JEAJriRF6g4kTMpuJEM63iRJmz4kQAuuJEXsDiRMzG
4kQzzeJEkdPiRADa4kRm4OJEzObiRDPt4kSR8+JEAPriRGYA40TMBuNEKw3jRJET40T3GeNE
ZiDjRMQm40QrLeNEmTPjRAA640ReQONEzEbjRDNN40SZU+NEAFrjRF5g40TMZuNEK23jRJlz
40T3eeNEZoDjRMyG40QAjuNEmZPjRPeZ40RmoONEzKbjRDOt40Sqs+NE97njRGbA40TExuNE
K83jRJnT40QA2uNEXuDjRMzm40Qr7eNEmfPjRAD640ReAOREzAbkRDMN5ESRE+RE9xnkRGYg
5ETMJuREMy3kRJkz5ET3OeREZkDkRMxG5EQrTeREmVPkRABa5EReYORExGbkRCtt5ESZc+RE
93nkRF6A5ETEhuREM43kRJmT5ET3meREj6DkRMym5EQrreREkbPkRAC65ERewORExMbkRDPN
5ESR0+RE99nkRF7g5ETM5uREM+3kRJHz5EQA+uREXgDlRMwG5UQrDeVEkRPlRPcZ5UReIOVE
xCblRCst5USZM+VE9znlRF5A5UTERuVEK03lRJlT5UT3WeVEZmDlRMRm5UQrbeVEmXPlRPd5
5URegOVExIblRCuN5USRk+VE95nlRF6g5UTMpuVEM63lRJGz5UQAuuVEXsDlRMTG5UQzzeVE
l9TlRPfZ5URe4OVExOblRCvt5USR8+VE9/nlRF4A5kTMBuZEKw3mRJkT5kQAGuZEXiDmRMQm
5kQrLeZEkTPmRAA65kReQOZExEbmRCtN5kSRU+ZEAFrmRF5g5kTEZuZEK23mRJFz5kT3eeZE
ZoDmRMSG5kQrjeZEkZPmRACa5kRmoOZExKbmRCut5kSRs+ZE97nmRF7A5kTExuZEK83mRJHT
5kQA2uZEXuDmRMTm5kQr7eZEkfPmRPf55kReAOdExAbnRCsN50SRE+dE9xnnRF4g50TEJudE
Ky3nRJEz50T3OedEZkDnRMRG50QrTedEkVPnRABa50ReYOdEzGbnRCtt50SRc+dEAHrnRF6A
50TMhudEK43nRJmT50QAmudEZqDnRMSm50QrredEmbPnRAC650RewOdExMbnRDPN50SZ0+dE
99nnRF7g50TM5udEM+3nRJnz50QA+udEZgDoRMQG6EQzDehEmRPoRAAa6ERmIOhEzCboRCst
6ESZM+hEADroRGZA6ETMRuhEM03oRJlT6EQAWuhEZmDoRMxm6EQzbehEmXPoRAB66ERmgOhE
zIboRDON6ESZk+hEAJroRGag6ETMpuhEM63oRJmz6EQAuuhEZsDoRMzG6EQrzehEmdPoRADa
6ERm4OhEzOboRCvt6ESZ8+hEAProRGYA6UTMBulEKw3pRJkT6UQAGulEZiDpRMwm6UQzLelE
mTPpRAA66URmQOlEzEbpRDNN6USZU+lE91npRGZg6UTMZulEM23pRJlz6UQAeulEZoDpRMyG
6UQrjelEmZPpRACa6USHoOlExKbpRCut6USZs+lEALrpRGbA6UTMxulEM83pRJnT6UQA2ulE
XuDpRMzm6UQz7elEmfPpRAD66URmAOpEzAbqRDMN6kSZE+pEABrqRGYg6kTMJupEMy3qRJEz
6kQAOupEZkDqRMxG6kQzTepEmVPqRABa6kRmYOpEzGbqRDNt6kSZc+pEAHrqRGaA6kTEhupE
M43qRJmT6kQAmupEZqDqRMym6kRLrepEmbPqRAC66kRmwOpEzMbqRDPN6kSR0+pEANrqRGbg
6kTM5upEK+3qRJnz6kQA+upEZgDrRMQG60QzDetEkRPrRAAa60ReIOtEzCbrRDMt60SRM+tE
9znrRGZA60TMRutEM03rRJlT60T3WetEXmDrRMxm60QzbetEmXPrRPd560RmgOtEzIbrRDON
60SZk+tEAJrrRGag60TMputEM63rRJGz60QAuutEXsDrRMzG60QrzetEmdPrRPfZ60Re4OtE
xObrRCvt60SZ8+tE9/nrRMgA7ETEBuxEMw3sRJkT7ET3GexEZiDsRMwm7EQrLexEmTPsRPc5
7ERmQOxEzEbsRDNN7ESRU+xE91nsRGZg7ETEZuxEM23sRJFz7ET3eexEZoDsRMSG7EQrjexE
mZPsRACa7ERmoOxExKbsRCut7ESRs+xE97nsRF7A7ETExuxEM83sRJHT7ET32exEZuDsRMzm
7EQr7exEkfPsRPf57EReAO1ExAbtRCsN7USRE+1EABrtRGYg7UTMJu1EKy3tRJEz7UQAOu1E
ZkDtRMRG7UQzTe1EkVPtRABa7UReYO1ExGbtRCtt7USRc+1E93ntRF6A7UTMhu1EK43tRJGT
7UT3me1EZqDtRMSm7UQrre1EkbPtRPe57URewO1EzMbtRCvN7USR0+1E99ntRF7g7UTM5u1E
K+3tRJHz7UQA+u1EXgDuRMQG7kQzDe5EmRPuRAAa7kReIO5ExCbuRDMt7kSRM+5E9znuRF5A
7kTERu5EK03uRJFT7kQAWu5EXmDuRMRm7kQrbe5EmXPuRPd57kRegO5EzIbuRDON7kTrk+5E
AJruRF6g7kTEpu5EK63uRJGz7kT3ue5EXsDuRMTG7kQrze5EkdPuRPfZ7kRe4O5ExObuRCvt
7kSZ8+5E9/nuRF4A70TEBu9EMw3vRJET70T3Ge9EXiDvRMQm70QrLe9EkTPvREk670ReQO9E
xEbvRCtN70SRU+9EAFrvRF5g70TEZu9EK23vRJFz70SLeu9EXoDvRMyG70Qrje9EkZPvRPeZ
70ReoO9ExKbvRDOt70SRs+9EALrvRGbA70TMxu9EK83vRJHT70QA2u9EbuDvRMTm70Qz7e9E
kfPvRAD670ReAPBEzAbwRDMN8ESRE/BEABrwRF4g8ETMJvBEMy3wRJEz8ET3OfBEXkDwRNVG
8EQzTfBEmVPwRPdZ8EReYPBEzGbwRCtt8ESZc/BEAHrwRGaA8ETMhvBEM43wRJmT8EQImvBE
ZqDwRMym8EQzrfBEmbPwRAC68ERmwPBEzMbwRDPN8ESZ0/BEANrwRGbg8ETM5vBEM+3wRJnz
8EQA+vBEZgDxRMwG8UQzDfFEmRPxRAAa8URmIPFEzCbxRDMt8USZM/FEADrxRGZA8UTMRvFE
M03xRJlT8UQAWvFEZmDxRMxm8UQzbfFEmXPxRAB68URmgPFEzIbxRDON8USZk/FEAJrxRGag
8UTMpvFEK63xRJmz8UQAuvFEZsDxRMzG8URDzfFEmdPxRADa8URm4PFExObxRDPt8USR8/FE
APrxRGYA8kTMBvJEMw3yRJkT8kT3GfJEZiDyRMwm8kQrLfJEkTPyRAA68kRmQPJEzEbyRDNN
8kSZU/JEAFryRGZg8kTEZvJEM23yROtz8kQAevJEZoDyRMyG8kQzjfJEmZPyRPeZ8kReoPJE
zKbyRDOt8kSZs/JEALryRGbA8kTMxvJEK83yRJnT8kT32fJEZuDyRMzm8kQz7fJEkfPyRAD6
8kReAPNEzAbzRDMN80SZE/NEABrzRGYg80TEJvNEMy3zRJkz80QAOvNEZkDzRMRG80QrTfNE
kVPzRPdZ80ReYPNEzGbzRDNt80SZc/NE93nzRF6A80TMhvNEM43zRJmT80T3mfNEZqDzRMSm
80QrrfNEmbPzRPe580RewPNExMbzRCvN80SZ0/NEANrzRGbg80TM5vNEK+3zRJHz80T3+fNE
XgD0RMQG9EQzDfREkRP0RAAa9EReIPREzCb0RDMt9ETzM/RE9zn0RF5A9ETERvREM030RJlT
9EQAWvREZmD0RMxm9EQzbfREmXP0RPd59ERmgPRExIb0RDON9ESZk/REAJr0RGag9ETMpvRE
K630RJGz9EQAuvREXsD0RMzG9EQrzfREkdP0RPfZ9ERe4PREzOb0RCvt9ESZ8/RE9/n0RF4A
9UTEBvVEKw31RJkT9UT3GfVEZiD1RMwm9UQrLfVEmTP1RIs69UReQPVExEb1RDNN9USZU/VE
91n1RF5g9UTMZvVEK231RJlz9UQAevVEXoD1RMyG9UQzjfVEkZP1RACa9UReoPVEzKb1RDOt
9USRs/VE97n1RGbA9UTExvVEM831RJHT9UT32fVEZuD1RMTm9UQr7fVEkfP1RPf59URmAPZE
xAb2RDMN9kSZE/ZEABr2RF4g9kTMJvZEMy32RJEz9kT3OfZE</AssayXData><AssayYData Points="900">dmHKPwZtyj9Efco/Ou7KP9vNyj+tyso/f33KP9CPyz/EIMs/KkzLP8O/yz+deMs/Pj/LP6eN
yz+8n8s/w7jLP7Gcyz+daMs/4OrLPxLwyz9thss/zEXMP8Jvyz+lj8s/wAvMP4pRzD/n18s/
2bfLP1FVyz/OPMw/I6/LPy1Dyz+t/8s/nBbMPwuPzD/7Wcw/i9XMP6MSzD/Ybcw/EV/LPwZt
yz+gV8w/nW7MPxBmzD8EMsw/jgDMP7svyz+7Ksw/00jMP99FzD/YR8w/mCzMP1TWzD+8a8w/
b+vMP+dQzD/bTcw/LVzMP/ChzD9yzcw/acPMP8NCzT8v0sw/E6HMP5+qzD/Bqcw/YTjNP6Ko
zD8akMw/yT7MPydzzD/Jq8w/+5fMPxjLzD9kBc0/zafMPzwUzD+ApMw/ZQzNP50/zT/vZsw/
GRXNPxlTzD8BB80/pi/MP3m7zD8wy8w/MxPNP2BnzT8LO8w/YOXMP/M5zT/6j8w/9GPNP431
zD/Alsw/z5HMPwr9zD9BAs0/vRHNP+IczT+Kjsw/UW3NP3UfzT+Q/sw/3uTMP8VvzT+Kps0/
KvbMPwpkzD9Udc0/zh/NPwQnzT/QMs0/6inNPxpxzT+JG80/HVfNPzHyzT/YFM0/KA/NP6C2
zT+44c0/FR/NP1PVzD+4as0/zcPNP5dWzT9P3c0/J4LNP4nDzT9XZM0/BNjNP0dzzj+c1M4/
4krNP4DXzT+KBM4/5lfOPzvZzD8aMs0/S2LNP468zT+IZs0//iTOP962zT+ohc0/3R3OP1tT
zj913M0/EdLNPxpezT+UFM4/UyvOP5Fezj+K5c0/QbbNP+v0zT+XS84/Q8LOP1/+zT9ohc4/
wozOP9Vfzj/rRs4/yn/NP8C/zT/+s80/1hPOP+trzj+sF84/qTPOP9Zlzj/Dw84/bBDOP7N6
zj8TOs4/k0vOPxmVzj8R1c4/5FrOP2J8zj8I484/cyTOP5Eszj+pGM4/wJrOPw4azz+SvM4/
oITOPzgdzj8KY84/j6jOP34wzz/tus4/eerNPzv2zj8jcM4/jFvOPyr1zj9Lis4/s2jOP4Ok
zj+5q84/mQTPP26+zj9df84/ceDOP0cuzz+wzM4/5EnOP0LLzj8J3s4/psPOPzR0zz8gDs8/
r/DOP6kozz+y7M4/WWTOP/nEzj8kdM4/0WrOP1j3zj+p184/PUDPPyvLzz+Mgs4/ronPP35r
zz/vZM4/BuTOPwXOzj8G7M4/5RrPPwqhzj8sd88/Y+nOPxtvzz/2B88/J7fOP0iHzz/sjs8/
VPrOP/Tlzz+XG88/t9LPPwu5zj/TJc8/gD7PP9PRzj+KA88/UrLPPy2Izz9J/M8/1BrPP/GB
zz/mpc8/mUXPPzOZzz86zs4/7B7PPwRqzz9Cyc8/Oo/PP7I0zz/x088/6bvPP9qWzz/pe88/
VwDPPx7wzz89UM8/8BzPP9xdzz9DPM8/+drPP6uazz+gd88/0hPQP66ezz8iI9A/eDrPP6yT
zz/yrc8/t9TPPwGEzz+/EM8/vvnPP+tYzz8ybs8/XHnPPyaFzz8QgM8/+V/PP44v0D+RPM8/
n4TPP7KVzz+18c8/xO/OP2Skzz+fs9A/e0LQPy+Mzz9lJ9A/rTnQP77gzz95LNA/74zPP/68
zz8tRtA/a8rPP3fozz/ME9A/Ui/QPw78zz80s9A/rnnQP5Cm0D88KtA/wkPQPxaO0D9rMtA/
qDLQP3ewzz+1xdA/X3TPP8jxzz9qJNA/VSHQP5IG0D+qgM8/ohPQP4y/0D/67M8/5jjQP4ex
0D82+NA/l6jQP+AQ0D98EdA/q5PQP41t0D9IN9A/CMXQPwYc0D9g0dA/xDDQPxnb0D/2AdA/
KzXQP6tG0D8rbNA/mvDQP7CM0D+0jdA/JDDQP22b0D9jONA/vPPQPynl0D/rVNA/vlXQPxfK
0D+KatA/C77QPwP9zz83MtA/Cb3QP0b1zz9TpdA/Q4LQP01E0D+6mdA/W/rQP+6V0D+qTdA/
Q2bQP9H70D+M8NA/9EHRP0HQ0D/h59A/Qy3RP0lI0D8zptA/6D3RP5/M0D/TgdA/E0XRP/K0
0D9+4tA/xIvQP1XZ0D9KoNA/FR3QP5SS0D+yvNA/be3QPx2m0D9xidA/2/XQP6KN0D9K7tE/
TqDQPwh60D+2UdA/NHvRP6r10D8NSdE/jTvRPyPi0D+fp9E/L5vQP7dW0T/LLtE/B8PQPx5s
0D8PL9E/cdzRP44A0T9W9NA/IQzRP9Hl0D99+NA/biPRP0iJ0T9QBdE/bPDQP2aL0T+hcdE/
tCXRP4XQ0D8VtNE/CiLRPz0t0T+j29A/u3rRPxZB0T82ZdE/yjzRP2+40D+BjNE/HQTRP3fb
0D/putA/eFfRP6au0T89X9E/cDjSP+Rh0T+mKNE/PvbQPxq90T/7q9E/MlTRP/IE0T9nYdE/
hnjRP9kr0j9BUdE/eITRP6U90T8uo9E/U2nRPwm80T9eUNE/emTRP3030T+KstE/w6/RP+30
0T8C5dE/feTRP25b0T9YBtI/r//QP5Hf0T9ksNE/MpDRP+z20T8WndE/X6fRPx360T8bs9E/
+WfRPzt90T/ibNE/e3jRP7L/0T9DztE/j2TSP9jb0T+0AtI/MAHSPz3F0T/FA9I/EYvRP/Dx
0j+5CNI/zyjSP+ur0T+e4NE/l8/RP5/x0T9IZdI//hnSP9g80j/waNI/913SP2q+0T+UJtE/
dezRP6JJ0j+RRdI/r1HSP8to0j8U+tE/CXzRP1sr0j/XvdE/gifSP+gy0j9k39E/TJfSPyAq
0j+dttI/WXbSP18A0j9sktI/nunRP+9m0j9APtI/9yrSP7Pe0T9qQ9I/QbLSP1Fn0j9eo9I/
ffHSPwiJ0j8hV9I/EPTRP8Ks0j//FNI/EFPSP2Pl0T+PndI/+UXSP///0T+17NE/bXDSP8Vp
0j9fx9I/hIDSPxq+0j/XhtI/0qXSPwed0j9iZdI/ZlDSP0wy0j8yztE/kdnSP/Qp0j8eE9M/
f0XSPwpH0j8YPNI/Y2DSP3GH0j8uvdI/+lnSP2DC0j8UM9M/IE3SP46c0j/3pNI/TFHSP36x
0j/p5dI/LVzSP4XY0j/XA9M/4eHSPzNJ0j9e5tI/uaXTP/EQ0z/QpdI/1jnTPz5m0j8ezNI/
1IHSP5Lr0j/57dI/zUDSPzu20j8GddI/qrzTPx9f0j+RgNI/5L3SP3Oh0z8i0tI/+cnSP1Cd
0j8Ag9I/zcnSPxaq0j+pttM/dFvTP+no0j9XzNI/JcvSP6/u0j8MFdM/f7PSP5Kc0j85kdM/
+h7TP5/v0j+lStM/OQ/TPwL90j+xCdM/1OnSP1hH0z9G/tI/XcLSP2nP0j+5C9M/EsXTP7sN
0z+cHdM/pcTSP/Nk0z/R0tI/otfSP9+20j/cStM/hynTP16L0z/p+NI/5QnTPyws0z+J59M/
1PzSP1pl0z/MctI/YHLSPzaW0j9MLNM/r2zTPwiR0z+4P9M/yBbTP8bP0j+ZbtM/k1rTP4dN
0z88fdM/S/TSP56T0z9Ng9M/uVrTPwMl0z8jidM/k+zSP+CE0z8O7NI/QGTTP3sj0z9+19M/
hq/TPzSx0z+r4tM/NYzTPwWB0z+uaNM/d3nTP/Fe0z/zmdM/qvnSP9LN0z/IMNM/WZnTP8uy
0z/bY9M/o+XTP/pL0z/rj9M/BBbTP4qd0z8o6tM/4aXTPx5+0z8RJtM/JbHTPwO40z/nptI/
+E7TP4Vq0z+g/dM/hLLTPyFX0z+K2NM/zDbTP9QB1D++v9I/4YfTP/3F0z/KntM/SgLUP968
0z/e4NM/dmTTP2om1D9ZrNM//LTTP0yQ0z9LV9M/Ed7TPzBd0z9CrdM/32/TP8+61D/J3NM/
AyzUP0fO0z/CtNM/nGvTPzBW0z/2ItQ/jgvUP3lr0z/PMdQ/CJHUP/Ri1D8xB9Q/Cc7TP3Mp
1D87sNM/v7LUPzLI0z+oGNQ/iRTUPwhT1D+DDNQ/qw/UP/ai1D/Es9M/crbTP8pe1D8K7tM/
1QfUP+SU0z+xEdQ/8XjUP2S50z8zjNQ/gDrUPxMF1D8sJtQ/yYHUP3/i0z82RdQ/T6bTP+rO
1D8BANQ/Pt3TP2G41D8RRNQ/j7DUP9cU1D9zYtQ/sYzUP3U+1D+zVNQ/RPTUP5tM1D9LTNQ/
3TTVPwLD1D/HUtQ/BubTP70i1D+YVdQ/zTTUPxfg1D9vR9Q/T5/UPzld1D9Pj9Q/qLzUPwjl
1D/tkdQ/kSXUP82U1D8ML9Q/1zPUP58i1D+509Q/0c7UP1Lp0z8L+9M/jjHUP3WE1D/Zk9Q/
+4rUP1nG1D/U/tM/wnXUP0F/1D8L39Q/GsjUPxoV1D+JgNQ/NB7UP1kE1T+hRtQ/qQ7UP8fF
1D+h3tQ/QUvUP5bk1D/WgtQ/TrTUPw/01D+83tQ/W+jUP4s/1D8hrdQ/Gr7UPzTy1D9qX9Q/
k9nUP0yx1D/KCNU/vK7UP3X61D+ocdQ/7+XUP9VI1D+1tNQ/86bUP8IO1T/kBtQ/uITUPyG7
1D9w89Q/5g3UP3gm1T9JcdQ/0y7VPwS31D8c9tQ/ALrUP8gw1T/zTtU/ed/UP39M1D/HRdU/
KwLVPx8x1T/u2tQ/Vb/UP4Al1T9tI9U/gAvUP7jZ1D9HrtQ/Qy7VP4uk1D9V8dQ/4H/UP385
1T/IetU/DUrVP+RB1T+XTdQ/WYPVP9z71D9ondQ/Ph3VP/ve1D8/M9U/QHnUP4n61D/80dQ/
CmnVP+CS1D+5UtU/SbXUP5za1D+TttQ/Pe7UP09l1T/hXtU/</AssayYData></Step><Step><CommonData><SampleLocation>1</SampleLocation><SampleID></SampleID><SampleGroup></SampleGroup><SampleInfo></SampleInfo><SampleRow>B</SampleRow><SamplePlate>1</SamplePlate><WellType>BUFFER</WellType><Concentration>-1</Concentration><ConcentrationUnits>µg/ml</ConcentrationUnits><MolarConcentration>-1</MolarConcentration><MolarConcUnits>nM</MolarConcUnits><MolecularWeight>-1</MolecularWeight><Temperature>30</Temperature><StartTime>2419975</StartTime><AssayTime>180</AssayTime></CommonData><FlowRate>600</FlowRate><StepType>DISASSOC</StepType><StepName>Dissociation</StepName><StepStatus>OK</StepStatus><ActualTime>179.999</ActualTime><CycleTime>0.2</CycleTime><AssayXData Points="900">XUD2RMNG9kQqTfZEiFP2RO5Z9kRdYPZEu2b2RCpt9kSQc/ZE7nn2RF2A9kTDhvZEIo32RJCT
9kT3mfZEXaD2RLum9kQyrfZEkLP2RPe59kRVwPZEu8b2RCrN9kSI0/ZE99n2RFXg9kS75vZE
Ku32RIjz9kTu+fZEVQD3RLsG90QiDfdEkBP3RO4Z90RdIPdEuyb3RCIt90SQM/dE9zn3RFVA
90TDRvdEIk33RIhT90TuWfdEXWD3RLtm90QibfdEiHP3RPd590RdgPdE5Ib3RCKN90SIk/dE
7pn3RF2g90S7pvdEIq33RDy090TuufdEVcD3RLvG90QizfdEiNP3RO7Z90RV4PdEu+b3RCLt
90SI8/dE7vn3RFUA+ES7BvhEIg34RJAT+ETuGfhEXSD4RMMm+EQiLfhEiDP4RO45+ERVQPhE
u0b4RCJN+ESQU/hE7ln4RFVg+ES7ZvhEIm34RJBz+ETuefhEVYD4RLuG+EQijfhEiJP4RO6Z
+ERVoPhEu6b4RCKt+ESIs/hE7rn4RF3A+ETDxvhEIs34RIjT+ETu2fhEXeD4RLvm+EQi7fhE
iPP4RO75+ERVAPlEuwb5RDIN+USIE/lE7hn5RF0g+US7JvlEIi35RJAz+UTuOflEVUD5RLtG
+UQiTflEkFP5RPdZ+URVYPlEw2b5RCJt+USQc/lE7nn5RFWA+UTDhvlEIo35RJCT+UTumflE
ZaD5RMOm+UQqrflEiLP5RPe5+URdwPlEw8b5RCrN+USQ0/lE99n5RF3g+UTD5vlEU+35RJDz
+UT3+flEXQD6RMMG+kQqDfpEkBP6RPcZ+kRdIPpEwyb6RCot+kSQM/pE9zn6RF1A+kTDRvpE
Kk36RJBT+kT3WfpEXWD6RMNm+kQqbfpEkHP6RBd6+kRdgPpEw4b6RCqN+kSQk/pE95n6RF2g
+kTDpvpEKq36RJCz+kT3ufpEXcD6RMPG+kQqzfpEkNP6RPfZ+kRd4PpEw+b6RCrt+kSQ8/pE
9/n6RF0A+0S7BvtEKg37RJAT+0T3GftEXSD7RMMm+0QqLftEkDP7RPc5+0RdQPtEw0b7RCpN
+0S5U/tE91n7RFVg+0S7ZvtEMm37RJBz+0T3eftEXYD7RMOG+0QqjftEkJP7RPeZ+0RVoPtE
w6b7RCqt+0SQs/tE97n7RF3A+0TDxvtEKs37RJDT+0T32ftEXeD7RLvm+0Qq7ftEkPP7RPf5
+0RVAPxEwwb8RCIN/ESIE/xE9xn8RF0g/ES7JvxEKi38RIgz/ET3OfxEVUD8RLtG/EQqTfxE
kFP8RO5Z/ERVYPxEu2b8RCpt/ESQc/xE7nn8RF2A/ETDhvxEIo38RJCT/ET3mfxEXaD8RLum
/EQqrfxEkLP8RO65/ERdwPxEw8b8RCrN/ESI0/xE7tn8RF3g/ES75vxEIu38RIjz/ETu+fxE
VQD9RLsG/UQqDf1EkBP9RO4Z/URVIP1Euyb9RCot/USQM/1E9zn9RFVA/UTDRv1EIk39RJBT
/UT3Wf1EVWD9RMNm/UQibf1EiHP9RO55/URdgP1Eu4b9RCqN/USQk/1E7pn9RF2g/US7pv1E
Iq39RJCz/UT3uf1EVcD9RLvG/UQqzf1EiNP9RPfZ/URV4P1Eu+b9RCLt/USQ8/1E7vn9RF0A
/kS7Bv5EKg3+RJAT/kTuGf5EXSD+RLsm/kQiLf5EiDP+RPc5/kRdQP5Eu0b+RCJN/kSIU/5E
91n+RIZg/kS7Zv5EKm3+RJBz/kT3ef5EVYD+RMOG/kQijf5EkJP+RO6Z/kRVoP5Ew6b+RCKt
/kSQs/5E7rn+RF3A/kS7xv5EIs3+RIjT/kT32f5EVeD+RMPm/kQi7f5EkPP+RPf5/kRdAP9E
uwb/RCoN/0SQE/9E7hn/RFUg/0S7Jv9EKi3/RIgz/0T3Of9EXUD/RLtG/0QqTf9EiFP/RO5Z
/0RdYP9Eu2b/RCJt/0SIc/9E7nn/RF2A/0T1hv9EIo3/RIiT/0T3mf9EVaD/RLum/0Qirf9E
kLP/RO65/0RVwP9E5Mb/RCLN/0SQ0/9E99n/RFXg/0S75v9EIu3/RJDz/0Tu+f9EKgAARV4D
AEWRBgBFxAkARfcMAEUqEABFXhMARZEWAEXEGQBF9xwARSogAEVeIwBFkSYARcQpAEX3LABF
KjAARV4zAEWRNgBFyDkARfs8AEUqQABFXkMARZFGAEXESQBF90wARSpQAEVeUwBFkVYARchZ
AEX7XABFKmAARV5jAEWRZgBFyGkARfdsAEUucABFYnMARZV2AEXIeQBF93wARS6AAEVegwBF
kYYARcSJAEX3jABFKpAARV6TAEWRlgBFxJkARfucAEUqoABFXqMARZGmAEXEqQBF+6wARSqw
AEVeswBFkbYARcS5AEX3vABFKsAARV7DAEWRxgBFxMkARffMAEUu0ABFYtMARZHWAEXE2QBF
BN0ARSrgAEVi4wBFleYARcTpAEUU7QBFKvAARWLzAEWV9gBFxPkARfv8AEUuAAFFXgMBRZEG
AUXICQFF+wwBRS4QAUVuEwFFlRYBRcgZAUX7HAFFLiABRWIjAUWVJgFFyCkBRfssAUUuMAFF
YjMBRZU2AUXIOQFF+zwBRS5AAUViQwFFlUYBRchJAUX7TAFFLlABRWJTAUWVVgFFyFkBRftc
AUUuYAFFYmMBRZVmAUXIaQFF+2wBRS5wAUVicwFFlXYBRch5AUX7fAFFLoABRWKDAUWVhgFF
yIkBRfuMAUUukAFFYpMBRZWWAUXImQFF+5wBRS6gAUViowFFlaYBRcipAUX7rAFFLrABRWKz
AUWRtgFFyLkBRfu8AUUuwAFFXsMBRZXGAUXIyQFF+8wBRS7QAUVi0wFFkdYBRcjZAUX73AFF
LuABRV7jAUWV5gFFyOkBRffsAUUq8AFFm/MBRZX2AUXI+QFF+/wBRS4AAkVeAwJFlQYCRcQJ
AkX/DAJFLhACRWITAkWVFgJFyBkCRfccAkUuIAJFYiMCRZUmAkXIKQJF+ywCRS4wAkViMwJF
lTYCRcg5AkX7PAJFKkACRV5DAkWVRgJFyEkCRftMAkUuUAJFYlMCRZVWAkXIWQJF+1wCRS5g
AkViYwJFlWYCRcRpAkX7bAJFLnACRWJzAkWRdgJFyHkCRft8AkUugAJFXoMCRZWGAkXQiQJF
EI0CRSqQAkVikwJFpZYCRcSZAkX7nAJFLqACRWKjAkWVpgJFxKkCRfusAkUusAJFYrMCRZG2
AkXIuQJF+7wCRS7AAkViwwJFkcYCRcjJAkX7zAJFLtACRV7TAkWR1gJFyNkCRffcAkUq4AJF
YuMCRZXmAkXI6QJF9+wCRS7wAkVe8wJFkfYCRcj5AkX3/AJFLgADRV4DA0WRBgNFxAkDRfcM
A0UqEANFXhMDRZUWA0XEGQNF+xwDRSogA0VeIwNFlSYDRcgpA0X7LANFKjADRV4zA0WVNgNF
xDkDRfs8A0UqQANFYkMDRZVGA0XISQNF90wDRSpQA0ViUwNFlVYDRcRZA0X3XANFLmADRWJj
A0WVZgNFxGkDRftsA0UucANFYnMDRZF2A0XIeQNF+3wDRSqAA0VegwNFkYYDRciJA0X3jANF
KpADRV6TA0WRlgNFyJkDRfucA0UqoANFXqMDRZWmA0XEqQNF+6wDRSqwA0VeswNFlbYDRcS5
A0X7vANFLsADRV7DA0WVxgNFxMkDRffMA0Uq0ANFXtMDRZHWA0XE2QNF+9wDRS7gA0Ve4wNF
keYDRcTpA0X37ANFKvADRV7zA0WV9gNFxPkDRff8A0UqAARFYgMERZUGBEXECQRF9wwERSoQ
BEViEwRFkRYERcgZBEX3HARFKiAERV4jBEWRJgRFxCkERSgtBEUqMARFYjMERZU2BEXEOQRF
9zwERSpABEVeQwRFkUYERdhJBEX3TARFS1AERV5TBEWRVgRFxFkERfdcBEUqYARFXmMERZFm
BEXEaQRF92wERSpwBEVecwRFkXYERcR5BEX7fARFKoAERV6DBEWRhgRFxIkERfeMBEUqkARF
XpMERZGWBEXEmQRF95wERS6gBEViowRFkaYERcSpBEX3rARFKrAERV6zBEWRtgRFxLkERfe8
BEUqwARFXsMERZHGBEXEyQRF98wERSrQBEVe0wRFldYERczZBEX73ARFKuAERWLjBEWR5gRF
xOkERffsBEUq8ARFXvMERZX2BEXE+QRF9/wERS4ABUViAwVFlQYFRcQJBUX7DAVFLhAFRV4T
BUWVFgVFxBkFRfscBUUuIAVFXiMFRZEmBUXEKQVF+ywFRSowBUViMwVFlTYFRcg5BUX/PAVF
LkAFRWJDBUWVRgVFyEkFRftMBUWEUAVFYlMFRZVWBUXIWQVF+1wFRS5gBUViYwVFlWYFRchp
BUX7bAVFKnAFRWJzBUWVdgVFyHkFRft8BUUugAVFYoMFRZWGBUXIiQVF+4wFRS6QBUVikwVF
lZYFRciZBUX7nAVFLqAFRWKjBUWVpgVFyKkFRfusBUUusAVFYrMFRZW2BUXIuQVF+7wFRTfA
BUViwwVFlcYFRcjJBUX7zAVFLtAFRWLTBUWV1gVFzNkFRfvcBUV04AVFguMFRZXmBUXI6QVF
++wFRS7wBUVe8wVFofYFRcj5BUX3/AVFLgAGRWIDBkWVBgZFyAkGRfcMBkUqEAZFchMGRZEW
BkXIGQZF9xwGRS4gBkViIwZFlSYGRcgpBkX3LAZFLjAGRWIzBkWVNgZF0DkGRfs8BkUuQAZF
YkMGRZVGBkXESQZF+0wGRS5QBkVeUwZFkVYGRcRZBkX3XAZF</AssayXData><AssayYData Points="900">eizVP61X1T8HKNY/a63VP8o41j8Qr9Y/2CfXPwmZ1j8gU9Y/eRbXP2Y71z/Ua9c/eMfWP88+
1z+/D9c/mGzXP6EN1z8LC9c/id3WPxj51j9HQNc/YgvXP5cZ1z/9a9c/4ffXP0Te1z9Dl9c/
u7jXP42k1z9KNdc/mR7XPwtg1z8zotc/tqzWPzB31z/hBtg/vy7YPwIi2D9p+9c/fDbXP3lW
1z/mk9c/RNnXP5Aw1z8Q8dc/6bvXPwu61z+lS9c/WvfXP6yq1z8Cndc/y/jXP9OX1j8Uhtc/
ixnYP8Wy1z+r2tc/s6jXPyeJ1z94w9c/+fbXP5nA1z/s2Nc/A+bXP9Z81z/MFtg/VtrXP7os
1z+8HNg/3SPYP44L1z+TKNc/jc7XP7HT1z8o49c/bSLYP3Yb1z8lztc/2PvWPynx1z9n1dc/
jrnXP4Na2D8emdg/pGfXPwjD1z/05Nc/kB/YP3Ck1z/fhNc/oUPXP68X2D+BG9g/1rHXPzxW
2D/+ndc/YGXYP7ys1z/kqNc/n1jYP4zm1z9xAdg/nVLXP0iJ1z9fOdc/TH/XP8Nh2D+J49Y/
0jjXP9T+1z+jWNc/1brXP+O11z9Zmdc/LNrXP11F2D9yFdg/zvjXP+4k2D8669Y/xQzYP9QC
2D+VPtc/D2bXP1xL1z+t7dc/WSvXP6V01z9Dd9c/KzfYPwXQ1z/1Xdc/zufXP9q91z9Fh9c/
L2DYP8S61j+W1tc/CXXXP0yu1z/hF9g/Y2/XP8f71z/95dc/+9DXPz8c1z96QNc/0yzYP/Fa
1z/PY9c/FznYP9fP1z8Zztc/hznYP/Ty1z+Xbtg/rbXXPz7/1z+07dc/NAPYP2Uu2D83pdc/
aOfXPx572D9gGtg/vtXXP7hp2D/WKtg/7NTXP79C2D9H5Nc/8lHYP99c1z9+vdc/63XXP/n6
1z8tY9c/uf3XP5+L2D9a/Nc/QUbYP5Q42D+gAtg/z7jXP1IB2D+dPNg/F0XYP9Wx1z8VH9g/
gqfYP6q41z+uANg/Q/PXP3rZ1z87o9c/hZDXP4Gl1z+5h9g/A4HYPyWc1z/8kdg/svHYPxQU
2D/GxNc/wdHXP3bO1z/TFtg/3kTYP0gD2D/GM9g/G/7XPz482D/1zdc/+wzYP/MR2D/GwNc/
g2TYP3Vs2D9QoNc/hQLYP8N92D8iytc/Sd3XP8WI1z8hPNg/jpPYPwad1z9KTtg/bKzXP9lC
2D8Bgdg/jxrYPzSF2D/PQdg/EfnXP3rh1z90MNk/TmjYP9fH1z82Ftg/i8/XP7aU1z/FLdg/
DazYP75c2D+Qg9c/RYPYP6y61z8vM9g/C3nYP1Mi2D+Du9c/dOfYP9qt2D96Y9g/R8rXP4Wq
2D9K8dc/hZTYP6572D/e/9c/WU/YP/0/2D8k6tc/K3fYP9yc2D/VX9g/UfzXPzIy2D/Botg/
MrXXPypS2D9Vadg/KCnYP4WU2D8nTtg/nkzYPwas2D8kPNg/fFTYP/L+1z827Nc/DcrYP09v
2D8A0dg/uTDYPxbw2D8KwNg/rxHZPyWp2D/qR9g/BIXYP+by1z9qYtg/4B7YPwO31z/DWNg/
xHbYP5yB2D+6Mtg/EzXYP6xT2D9BtNg/RKrYP6XI2D/va9g/VIvYP1Kx2D/cb9g/IAnYP+SL
2D+3WNg/TcbYP+5I2D/dytg/0mXYPy4h2D9K1Nc/7hTYP/0d2D9BR9g/bhvYPwdS2D+3U9g/
2GnYPyNv2D+Vu9g/ULHYP6DG2D8mJtg/yBrYP+FJ2D9qk9g/G7/YP1VZ2D8kVNg/KjbZP5T6
1z/kjNg/ruHYPzPq2D93qtc/V8bXP8+L1z/aG9g/LB7YPyI12D9mY9g/glzYP4sS2D9KQNg/
F0LYP4bH2D/Gutg/mHrYP4ui2D86gdg/aqHYP7j82D/5z9g/X/nXPwpg2D+aotg/VXTYPzlk
2D/uk9g/LfnYP/2N2D8se9g/X7PYP9EL2D8iu9g//HzYP8Hd2D/MW9g/XgvZP4xA2T8EjNg/
gV7YP6EQ2T9gotg/xWrYP1GT2D/wfNg/u6rYP/Yl2T8i4dc/lqHYP9/u2D8NYtg/zKDYP2nX
2D+qFdk/dZbYP/2M2D+Wq9g/84zYPzmZ2D9N5Ng/3f7XPxCz2D+p1Ng/YDLYP4ta2D8detg/
sD3ZP6OR2D/+f9g/D8DYP8X12D9RoNg/HLLYP4182T/pA9k//TLZP03Z2D87Vtg/NFbYPwjI
2D/h6dg/0LHYPwFV2D+zhtg/TfHYPxPc2D8ZWNg/iN7YP13K2D/Cmdg/z0zZPxXt2D9Ywdg/
zM/YP4wV2T9csNg/1JXYP2Q72D+Uw9g/otfYP8Tj2D+yO9k/WPHYPx1O2T9lBNk/OwvYP4mK
2D+5G9k/YGDZP+9v2T9nrNg/gYvYP3Pa2D8Bctk/VuXYP8jt2D9BLNk/LK7YP34d2T++pNg/
/unYPxHq2D/Y/tg/fdDYPxwZ2T+kzdg/s/DYPxia2D/iZNk/KQDZP57q2D+iCNk/09TYP3Lt
2D+LXdk/rH/ZP1oS2T8LL9k/Ad3YP3fi2D/8Ldk/MqXZPw3w2D9kYdk/vJrZP+4s2T8wetk/
IVrZP/Z52T8r5dk/riDZP9nC2D+/yNg/vlrZPw0Q2T9xC9k/r7nZP0Pu2D+0b9k/zZnZP6TZ
2D+A5tg/Rw/ZP6yo2T8tjNk/NYHZPzXD2T9x4dg/S0nZP5992T8HHtk/YibZP74d2T/GaNk/
J4XZP8t02T/Ictk/NznZP/2b2T+gBNo/H7jZP8gY2T/rW9k/YYbZP1HV2D/+Rdk/lO3YPztK
2T83iNk/cVPZP5VM2T+Kcdk/pq3ZPyrl2T9Pndg/0C/ZP3EB2T9NO9k/7LPZP4mw2D9w8Nk/
IVbZPzsz2T+hiNk/QVDZP66B2T++ztk//SjZP0Gy2T+OC9o/KT3ZP0Rf2T9ma9k/YJ3ZP5SQ
2T///9k/yCPZP96H2T+xddk/kprZP/xx2T9x0dk/FiXZP2F52T9Qmdk/b1fZP4uU2T/XN9k/
p9DZPyMV2T/cydk/XU3ZP7kz2j+7Ztk/J5/ZP6BG2T81INk/2GTZP59n2D+xIdk/C63ZP8L7
2T+NbNk/pTLZP5rJ2T8Amdk/VnXZP1Li2T+WXNk/x8DZP9mX2T+qq9k/ElvZPxzr2D9mzdk/
2XzZP+7t2T9Iedk/f57ZPxyK2T8YHto/H53ZP7eW2j9STtk/FIzZP2222T9oDNo/X6fZP21i
2j/8xdk/iMzZP2LP2T8E79k/se7ZP09r2T+JVNo/CVLaP2nY2D+v59k/MObZP0xs2T/4Jdk/
tC/aPxf42T+JH9o/KZvZP1w52j+3Qto/ByraPx4o2j/3cdk/5iLaPxkR2j9ZMNo/3NjZP2pl
2j/gkdk/usDZP4pJ2j/pm9o/IrjZP7Y/2j+uRNo/HZPZP2l12j/IDdo/TPzaPx182T98x9k/
6R7aPxPp2T8q+tk/iMrZP9Bi2j8KEto/LnPZP+PJ2T9DSNo/SI3aPx0h2j/38dk/aF7aP+uH
2T8hodo/OFHaP0hC2j+zu9k/4GbZP7/i2T9W29g/nwTaP3WA2T8DuNk/Nv/ZP2AR2j8rV9k/
B+rZP09Q2j9+hNo/ltbZP6B62j+V09k/UBraP+OW2T/q0Nk/iEraP5RP2j9B39k/74/ZPzNr
2T9+VNo/P/zZP6no2T8MYdo/3PTZPxb02T/aqdo/gfLaP5uy2j+BT9o/RWnaPzD92T9cXto/
aKvZP2/R2T8wlNk/HhLaP94A2j8FyNk/6ZjaP1Ur2j9Rxdo/iUPaPxcO2j9jMdo/rHfaP/iU
2j9Fs9k/JRHaP1rv2T8Axdo/JwHbP2RO2j+iqto/yhXaP9P62T/Ox9k/ScDZPxPG2j8drNo/
J2TaP/zS2T8bb9k/NyDaP3IE2j9wvNk/GsHZPz5d2j9ta9o/nFraP4il2j9VXdo/g+HZP6mf
2j+BANo/HqjaPxqK2j8JIdo/OrHZP+EV2j+BXdo/LbraP0JZ2j+dhto/9RbaP/Ce2j/9qdo/
yuXaPwGd2j8wF9s/ypDaP6QK2z9boNo/COLZPzlO2j+LL9s/Q3HaP3012j+9iNo/sQ7bPxRj
2j+ClNo/H4vaP/Yn2j/tTdo/ugraP9bJ2j+jjNo/3H7aP4l/2j+FN9s/Q7vaP/dt2j8eHto/
n4HaP3SR2j/GiNo/nOfaP8X/2j9KHts/STzbP7VK2z/Gjto/oZ7aP1Lr2j98Pds/5b7aPzru
2j+MDNs/VzDaP6rG2j/S5do/CUvaP+PU2j9ip9o/uYraP1Rk2j/KgNo/V6zaP4tf2j9D+do/
y3baPzP92j838to/cITaP9ia2j8TN9s/SpnaP3X12j/lzNs/mljbP2lB2z9CI9s/i5LaP4NC
2z8KS9s/0CzbP8V72j9hz9o/UNTaP4cs2z/+ydo/M8/aP6+X2j+UZ9o/A6TaP06k2z/Oato/
MoTaPyP92j9NiNo/W7HaP3Fd2j/2D9s/AcXaPxYz2z/03No/FO/aP2Xs2j/rANs/VOfaP5Bx
2z+K3do/NKTaP1Iw2z8SFNs/JfDaPzbK2j8ogNo/rcbaPzQQ2z807do/vTHbP2oX2z/na9s/
VEjbP9iq2j9xMNs/Ry3bP1pl2j8aVNs/heXaPyIY2z/tlto/dGPbP2ub2j+KQ9s/Bn7bP09R
2z+iats/3UfbPxqe2z+09No/dmLbPzVU2z8Q6No/cdfbP9Iu2z9VOts/E8jaP75v2z9b2to/
BvfaP4dG2z/3u9s/a6HaP5i92j/pO9s/WhfbP9652j9CwNo/</AssayYData></Step><Step><CommonData><SampleLocation>11</SampleLocation><SampleID></SampleID><SampleGroup></SampleGroup><SampleInfo></SampleInfo><SampleRow>B</SampleRow><SamplePlate>1</SamplePlate><WellType>REGENERATION</WellType><Concentration>-1</Concentration><ConcentrationUnits>µg/ml</ConcentrationUnits><MolarConcentration>-1</MolarConcentration><MolarConcUnits>nM</MolarConcUnits><MolecularWeight>-1</MolecularWeight><Temperature>30</Temperature><StartTime>2609341</StartTime><AssayTime>5</AssayTime></CommonData><FlowRate>1000</FlowRate><StepType>KREGENERATION</StepType><StepName>Regeneration2</StepName><StepStatus>OK</StepStatus><ActualTime>5.00005</ActualTime><CycleTime>0.2</CycleTime><AssayXData Points="25">KmAGRV1jBkWQZgZFwGkGRfNsBkUmcAZFWXMGRZB2BkXEeQZF93wGRSaABkVZgwZFkIYGRcSJ
BkXzjAZFKpAGRV2TBkWQlgZFxJkGRX6dBkUqoAZFWaMGRZCmBkXAqQZF96wGRQ==</AssayXData><AssayYData Points="25">sWdvwI3Be8Ct54HAiuuEwJ/RhsCBq4jAexeKwMx2i8AMoozAMNeNwP6VjsAAgo/AwRqQwFrz
kMCfjJHAMRaSwHqLksDUPpPACdWTwDpIlMC/uJTABziVwDV4lcA7sZXAi/+VwA==</AssayYData></Step><Step><CommonData><SampleLocation>12</SampleLocation><SampleID></SampleID><SampleGroup></SampleGroup><SampleInfo></SampleInfo><SampleRow>B</SampleRow><SamplePlate>1</SamplePlate><WellType>NEUTRALIZATION</WellType><Concentration>-1</Concentration><ConcentrationUnits>µg/ml</ConcentrationUnits><MolarConcentration>-1</MolarConcentration><MolarConcUnits>nM</MolarConcUnits><MolecularWeight>-1</MolecularWeight><Temperature>30</Temperature><StartTime>2625463</StartTime><AssayTime>5</AssayTime></CommonData><FlowRate>1000</FlowRate><StepType>KREGENERATION</StepType><StepName>Regeneration2</StepName><StepStatus>OK</StepStatus><ActualTime>4.99907</ActualTime><CycleTime>0.2</CycleTime><AssayXData Points="25">KrAGRV2zBkWQtgZFwLkGRfe8BkUqwAZFXcMGRYzGBkXEyQZF98wGRSrQBkVd0wZFjNYGRcTZ
BkXz3AZFMuAGRV3jBkWQ5gZFxOkGRffsBkUq8AZFXfMGRZD2BkXE+QZF8/wGRQ==</AssayXData><AssayYData Points="25">k36fPatZ4j1vtB8+dn89Pt9eUj518mM+vQl7PoZEhD7UwYY+RWOQPj1/lD40wJk+CkabPjmv
oT4RIaI+5kmkPqxvqT4K1Ks+x8etPjwTrT6DhrI+O+izPj2qtz6hTLc+zOy3Pg==</AssayYData></Step><Step><CommonData><SampleLocation>11</SampleLocation><SampleID></SampleID><SampleGroup></SampleGroup><SampleInfo></SampleInfo><SampleRow>B</SampleRow><SamplePlate>1</SamplePlate><WellType>REGENERATION</WellType><Concentration>-1</Concentration><ConcentrationUnits>µg/ml</ConcentrationUnits><MolarConcentration>-1</MolarConcentration><MolarConcUnits>nM</MolarConcUnits><MolecularWeight>-1</MolecularWeight><Temperature>30</Temperature><StartTime>2641782</StartTime><AssayTime>5</AssayTime></CommonData><FlowRate>1000</FlowRate><StepType>KREGENERATION</StepType><StepName>Regeneration2</StepName><StepStatus>OK</StepStatus><ActualTime>5.00005</ActualTime><CycleTime>0.2</CycleTime><AssayXData Points="25">JgAHRVkDB0WIBgdFvAkHRfMMB0UmEAdFWRMHRYwWB0XAGQdF8xwHRSIgB0VVIwdFjCYHRcAp
B0XzLAdFJjAHRVkzB0WMNgdFvDkHRfM8B0UmQAdFVUMHRYhGB0W8SQdF80wHRQ==</AssayXData><AssayYData Points="25">2KCGwNzbisA7A43Ah5WOwHrHj8DLzJDAaK2RwNJeksCK35LAlk6TwOQolMCCbJTAItmUwCJT
lcAkyJXAmgiWwCsdlsCmupbAYNKWwD0vl8CxVZfAB8OXwEICmMDM85fAK0OYwA==</AssayYData></Step><Step><CommonData><SampleLocation>12</SampleLocation><SampleID></SampleID><SampleGroup></SampleGroup><SampleInfo></SampleInfo><SampleRow>B</SampleRow><SamplePlate>1</SamplePlate><WellType>NEUTRALIZATION</WellType><Concentration>-1</Concentration><ConcentrationUnits>µg/ml</ConcentrationUnits><MolarConcentration>-1</MolarConcentration><MolarConcUnits>nM</MolarConcUnits><MolecularWeight>-1</MolecularWeight><Temperature>30</Temperature><StartTime>2658234</StartTime><AssayTime>5</AssayTime></CommonData><FlowRate>1000</FlowRate><StepType>KREGENERATION</StepType><StepName>Regeneration2</StepName><StepStatus>OK</StepStatus><ActualTime>4.99907</ActualTime><CycleTime>0.2</CycleTime><AssayXData Points="25">JlAHRVlTB0WIVgdFvFkHRe9cB0UmYAdFVWMHRYhmB0W8aQdF72wHRSJwB0VVcwdFiHYHRbx5
B0XvfAdFIoAHRVWDB0WIhgdFvIkHRe+MB0UikAdFVZMHRYyWB0W8mQdF75wHRQ==</AssayXData><AssayYData Points="25">KrYUPgJ9RT7zB2M+HAB6PrXNiT6FIZM+9jqXPrxUnj6rVKU++airPqY0rj4Z3rI+uAK2PnIF
uT4I5bg+penAPomQwj5smMY+iTPJPofKxT5tM8o+D1HMPuVMzz4//c8+e8rSPg==</AssayYData></Step><Step><CommonData><SampleLocation>11</SampleLocation><SampleID></SampleID><SampleGroup></SampleGroup><SampleInfo></SampleInfo><SampleRow>B</SampleRow><SamplePlate>1</SamplePlate><WellType>REGENERATION</WellType><Concentration>-1</Concentration><ConcentrationUnits>µg/ml</ConcentrationUnits><MolarConcentration>-1</MolarConcentration><MolarConcUnits>nM</MolarConcUnits><MolecularWeight>-1</MolecularWeight><Temperature>30</Temperature><StartTime>2674525</StartTime><AssayTime>5</AssayTime></CommonData><FlowRate>1000</FlowRate><StepType>KREGENERATION</StepType><StepName>Regeneration2</StepName><StepStatus>OK</StepStatus><ActualTime>4.99907</ActualTime><CycleTime>0.2</CycleTime><AssayXData Points="25">IqAHRVGjB0WIpgdFvKkHRe+sB0UisAdFUbMHRYS2B0W4uQdF67wHRR7AB0VRwwdFhMYHRbjJ
B0XrzAdFHtAHRVHTB0Wd1gdFvNkHRe/cB0Ue4AdFUeMHRYTmB0W46QdF6+wHRQ==</AssayXData><AssayYData Points="25">uPWFwCw6isDJdozAZhCOwAoyj8DvFpDADAeRwFqxkcDLPpLATpeSwPQ/k8BvpZPA7/WTwFJa
lMACxZTA3RqVwLJGlcBFnJXAXuqVwEYHlsBROZbAvFOWwFezlsDPzJbAruiWwA==</AssayYData></Step><Step><CommonData><SampleLocation>12</SampleLocation><SampleID></SampleID><SampleGroup></SampleGroup><SampleInfo></SampleInfo><SampleRow>B</SampleRow><SamplePlate>1</SamplePlate><WellType>NEUTRALIZATION</WellType><Concentration>-1</Concentration><ConcentrationUnits>µg/ml</ConcentrationUnits><MolarConcentration>-1</MolarConcentration><MolarConcUnits>nM</MolarConcUnits><MolecularWeight>-1</MolecularWeight><Temperature>30</Temperature><StartTime>2690685</StartTime><AssayTime>5</AssayTime></CommonData><FlowRate>1000</FlowRate><StepType>KREGENERATION</StepType><StepName>Regeneration2</StepName><StepStatus>OK</StepStatus><ActualTime>5.00005</ActualTime><CycleTime>0.2</CycleTime><AssayXData Points="25">HvAHRVHzB0WE9gdFtPkHRev8B0UeAAhFUQMIRYQGCEW4CQhF6wwIRRoQCEVREwhFhBYIRbgZ
CEXrHAhFHiAIRVEjCEWEJghFuCkIRSwtCEUeMAhFUTMIRYA2CEW0OQhF6zwIRQ==</AssayXData><AssayYData Points="25">XSVKPvCrcj7ON44+zdWbPk/Xqj7qkLM+GLy/PlqPxT7Stcs+zPbPPkCN0j4xQNo+LtXdPijJ
4D4OkeM+Vo7mPhyr6z7n0+4+zanxPtn18j5WZvU+skf3PuqO+T6IFfs+Apb7Pg==</AssayYData></Step></KineticsData></ExperimentResults>
