# Supplementary material for: Functional development of a V3/glycan-specific broadly neutralizing antibody isolated from a case of HIV superinfection
Source: eLife. 2021 Jul 15;10:e68110. doi: 10.7554/eLife.68110 (PMC8376252; doi:10.7554/eLife.68110)
Supplement: Figure 2—source data 2. [file elife-68110-fig2-data2.zip › QA013.2 Dbl Ref BLI_2020.05.29/Mat_Gmat-L0_LatestInt_Naive_2020.05.29/Experiment_1/Misc. Files/200529_004.frd]

<?xml version="1.0" encoding="UTF-8" standalone="yes"?>
<ExperimentResults><ExperimentInfo Name="Experiment_1"><ExpDescription></ExpDescription><RTDVersion>2.0</RTDVersion><RunID>809C558C-8749-4348-9657-4DD3D69888F3</RunID><ExperimentType>KINETICS</ExperimentType><ExperimentSubType>KBASIC</ExperimentSubType><StartDateTime>2020-05-29T12:43:15</StartDateTime><MachineName>886RGX1</MachineName><UserName>Labuser</UserName><LotNumber></LotNumber><PlateName>200529</PlateName><PlateName2></PlateName2><SensorName>D1</SensorName><SensorPlate>1</SensorPlate><SensorType>AHC (Anti-hIgG Fc Capture)</SensorType><SensorRole>LIGAND</SensorRole><SensorInfo></SensorInfo><WritingSW>DataAcquisition.exe 11.1.2.24</WritingSW><InstrumentType>OctetRED96</InstrumentType><InstrumentSerial>FB-50183</InstrumentSerial><InstrumentFW></InstrumentFW><IntegrationTime>2.7</IntegrationTime><DSPType>CPF</DSPType><DSPStitching>1</DSPStitching><HasManifest>1</HasManifest><InfoHash>1409492000</InfoHash></ExperimentInfo><AssayParamsInfo/><KineticsData><Step><CommonData><SampleLocation>1</SampleLocation><SampleID></SampleID><SampleGroup></SampleGroup><SampleInfo></SampleInfo><SampleRow>D</SampleRow><SamplePlate>1</SamplePlate><WellType>BUFFER</WellType><Concentration>-1</Concentration><ConcentrationUnits>µg/ml</ConcentrationUnits><MolarConcentration>-1</MolarConcentration><MolarConcUnits>nM</MolarConcUnits><MolecularWeight>-1</MolecularWeight><Temperature>30</Temperature><StartTime>0</StartTime><AssayTime>30</AssayTime></CommonData><FlowRate>1000</FlowRate><StepType>BASELINE</StepType><StepName>Baseline</StepName><StepStatus>OK</StepStatus><ActualTime>30</ActualTime><CycleTime>0.2</CycleTime><AssayXData Points="150">AAAAAM3MTD66Scw+EFgZP83MTD93vn8/mpmZPzMzsz/NzMw/ZmbmPzvf/z9qvAxAmpkZQGZm
JkAzMzNAAABAQGq8TEA3iVlAZmZmQNEic0AAAIBAZmaGQM3MjEAzM5NAmpmZQM/3n0D6fqZA
zcysQDMzs0BokblAAADAQGZmxkCcxMxAAivTQC2y2UAAAOBAZmbmQM3M7EACK/NAmpn5QAAA
AEEzMwNBTmIGQYGVCUG0yAxB5/sPQTMzE0FmZhZBmpkZQc3MHEHn+x9BMzMjQWZmJkGBlSlB
tMgsQQAAMEHHSzNBTmI2QZqZOUHNzDxBYhBAQTMzQ0FmZkZBmplJQc3MTEEAAFBBMzNTQU5i
VkGamVlBtMhcQef7X0EzM2NBTmJmQZqZaUHNzGxBAABwQRsvc0FOYnZBmpl5Qc3MfEEAAIBB
jZeBQScxg0HNzIRBZmaGQWIQiEGNl4lBJzGLQcHKjEFaZI5B9P2PQY2XkUEnMZNBzcyUQVpk
lkEAAJhBmpmZQScxm0HBypxBZmaeQfT9n0GNl6FBJzGjQc3MpEFmZqZB9P2nQY2XqUEzM6tB
zcysQVpkrkH0/a9BmpmxQScxs0HByrRBWmS2QQAAuEGNl7lBJzG7Qc3MvEF/ar5BAADAQb6f
wUEzM8NBzczEQVpkxkH0/cdBjZfJQScxy0Hy0sxBZmbOQQAA0EGNl9FBJzHTQcHK1EFaZNZB
AADYQY2X2UEnMdtBzczcQVpk3kH0/d9BjZfhQScx40HByuRBWmTmQfT950GamelBJzHrQc3M
7EFmZu5B</AssayXData><AssayYData Points="150">AAAAAAbhfznJQBI72+8eO5Vm8zra6Qw5TgagO/NlhjvJZpM7R/GCO42ZGTyrwrA76MgFPHhi
jTt+r9g7qqXDO8o5dzvwwqo7YvAvO9KV8DsUy887Q0njO0MgAzyFORU8pkUUPCIKLzw7AQU8
R/gzPMH0MTwmeh88yMJfPIg/pztJH747/o0UPGX4SDzdkwc8fO+HPIJKGzwvA+k7jCoOPEeA
ITzVHCw8W7xSPJANxzvorVc8DxJ4PLmyGzx6Tlw8e1lFPAciUzymfGA84zYyPIv8Njx8/H08
12sdPGG8RzwpL4s8pTc7PJ6yKTyAWSA8XU/BO0FPUzxKM0U8ck0mPI9FYzwCGT48ufjPO05k
GjxOwhw8jbuUPFQQUzyrJIM8YodBPKElTDxlBAw8OjlbPIs8PTy29ik855x6PHgbhjyHs0A8
GHElPLjLJTwpAys8HL6FPBdefTztNoY8tV2DPBTyXzwrvYw81uoNPMqISTyJh5o8g4paPJq8
aDwNVm08rSqGPG3+kTwMiIM85FkxPO/ChjwK9Ko8JeBxPLHTeDxQ5kM80HRuPNYTgTwyP4A8
NmORPNBgYTyvH448NHx+PNy8mjwYHIs8SeaAPLz4aDwXBHw804lCPDYBwDypUnI8X6iVPG62
fTxkAqU8UUt2PC0zfzzNhaM8zGiPPPTOkDzNkos8bweXPATojjxrAms8NGiwPIJHXjyKgpQ8
TcGzPHuKizzWopQ82IaaPKhLjjyDfqA85A6ZPC9njzz4CZk8gy+JPKBCYTzbyI48Y2dxPC4u
dDzJjo08</AssayYData></Step><Step><CommonData><SampleLocation>11</SampleLocation><SampleID></SampleID><SampleGroup></SampleGroup><SampleInfo></SampleInfo><SampleRow>D</SampleRow><SamplePlate>1</SamplePlate><WellType>REGENERATION</WellType><Concentration>-1</Concentration><ConcentrationUnits>µg/ml</ConcentrationUnits><MolarConcentration>-1</MolarConcentration><MolarConcUnits>nM</MolarConcUnits><MolecularWeight>-1</MolecularWeight><Temperature>30</Temperature><StartTime>61876</StartTime><AssayTime>5</AssayTime></CommonData><FlowRate>1000</FlowRate><StepType>KREGENERATION</StepType><StepName>Regeneration</StepName><StepStatus>OK</StepStatus><ActualTime>5.025</ActualTime><CycleTime>0.2</CycleTime><AssayXData Points="25">AADwQZqZ8UEnMfNBzcz0QWZm9kEAAPhBmpn5QTMz+0HAyvxBZmb+QQAAAELNzABCmpkBQmZm
AkIzMwNCAAAEQs3MBEKamQVCZmYGQjMzB0IAAAhCzcwIQpqZCUJmZgpCzUwLQg==</AssayXData><AssayYData Points="25">24yewA05psDedqvAZf2vwE26ssD6arXATtm3wCWYucA0mbvAtSa9wHtnvsDBs7/AMM7AwGHq
wcD8/sLAYtjDwBfoxMDlicXAWU/GwEb9xsAYrMfARl/IwIgUycC+bMnA397JwA==</AssayYData></Step><Step><CommonData><SampleLocation>12</SampleLocation><SampleID></SampleID><SampleGroup></SampleGroup><SampleInfo></SampleInfo><SampleRow>D</SampleRow><SamplePlate>1</SamplePlate><WellType>NEUTRALIZATION</WellType><Concentration>-1</Concentration><ConcentrationUnits>µg/ml</ConcentrationUnits><MolarConcentration>-1</MolarConcentration><MolarConcUnits>nM</MolarConcUnits><MolecularWeight>-1</MolecularWeight><Temperature>30</Temperature><StartTime>78492</StartTime><AssayTime>5</AssayTime></CommonData><FlowRate>1000</FlowRate><StepType>KREGENERATION</StepType><StepName>Regeneration</StepName><StepStatus>OK</StepStatus><ActualTime>4.999</ActualTime><CycleTime>0.2</CycleTime><AssayXData Points="25">mhkMQmHlDEI0sw1CAIAOQsdLD0KUGBBCYeUQQi2yEUL6fhJCx0sTQpQYFEJh5RRCLbIVQvp+
FkLHSxdClBgYQmHlGEItshlC+n4aQs1MG0KUGBxCYeUcQi6yHUL6fh5Cx0sfQg==</AssayXData><AssayYData Points="25">FHytvx9Cp7/0oKK/iiifv3JnnL/PSJm/PAaXv6helb/UQ5O/I2CSv9Ygkb8PYY+/LkGOv8i3
jL+1coy/jd2Lv9Abir9qrIq/eeeIv7RLiL9Vkoe/VGmGv0yBhr9PlIW/4wWFvw==</AssayYData></Step><Step><CommonData><SampleLocation>11</SampleLocation><SampleID></SampleID><SampleGroup></SampleGroup><SampleInfo></SampleInfo><SampleRow>D</SampleRow><SamplePlate>1</SamplePlate><WellType>REGENERATION</WellType><Concentration>-1</Concentration><ConcentrationUnits>µg/ml</ConcentrationUnits><MolarConcentration>-1</MolarConcentration><MolarConcUnits>nM</MolarConcUnits><MolecularWeight>-1</MolecularWeight><Temperature>30</Temperature><StartTime>94784</StartTime><AssayTime>5</AssayTime></CommonData><FlowRate>1000</FlowRate><StepType>KREGENERATION</StepType><StepName>Regeneration</StepName><StepStatus>OK</StepStatus><ActualTime>5</ActualTime><CycleTime>0.2</CycleTime><AssayXData Points="25">lBggQmHlIEIusiFC+n4iQsdLI0KUGCRCYeUkQi6yJUIBgCZCx0snQpQYKEJh5ShCLrIpQvp+
KkLHSytClBgsQmHlLEIusi1C+n4uQsdLL0KUGDBCYeUwQi6yMUL6fjJCx0szQg==</AssayXData><AssayYData Points="25">GCq4wDmzvMBlMb/AqG3BwCK2wsA6E8TAHUPFwLQwxsAp6cbA2qTHwDWMyMD9McnAQo3JwOwH
ysDetcrANkHLwP6cy8D1AszACW/MwBjZzMCZEs3AdpzNwPrRzcBvEc7AGWrOwA==</AssayYData></Step><Step><CommonData><SampleLocation>12</SampleLocation><SampleID></SampleID><SampleGroup></SampleGroup><SampleInfo></SampleInfo><SampleRow>D</SampleRow><SamplePlate>1</SamplePlate><WellType>NEUTRALIZATION</WellType><Concentration>-1</Concentration><ConcentrationUnits>µg/ml</ConcentrationUnits><MolarConcentration>-1</MolarConcentration><MolarConcUnits>nM</MolarConcUnits><MolecularWeight>-1</MolecularWeight><Temperature>30</Temperature><StartTime>110914</StartTime><AssayTime>5</AssayTime></CommonData><FlowRate>1000</FlowRate><StepType>KREGENERATION</StepType><StepName>Regeneration</StepName><StepStatus>OK</StepStatus><ActualTime>5</ActualTime><CycleTime>0.2</CycleTime><AssayXData Points="25">lBg0QnnpNEIusjVC9H02QsdLN0KUGDhCYeU4Qi6yOUL6fjpCx0s7QpQYPEJh5TxCLrI9QvR9
PkLHSz9ClBhAQmHlQEInsUFCMohCQsdLQ0KUGERCYeVEQi6yRUL0fUZCx0tHQg==</AssayXData><AssayYData Points="25">G9qwv2yrqb+SR6S/OqqgvxkCnr94fJq/EhSYvxRplr8xs5S/YmaTv1Aakr+sPJG/DMWPvyec
jr/KS46/FpuMv4fki7+Sh4u/x6+Kv8j/iL+vT4i/QUqIv0yqh79Nwoe/1+CGvw==</AssayYData></Step><Step><CommonData><SampleLocation>11</SampleLocation><SampleID></SampleID><SampleGroup></SampleGroup><SampleInfo></SampleInfo><SampleRow>D</SampleRow><SamplePlate>1</SamplePlate><WellType>REGENERATION</WellType><Concentration>-1</Concentration><ConcentrationUnits>µg/ml</ConcentrationUnits><MolarConcentration>-1</MolarConcentration><MolarConcUnits>nM</MolarConcUnits><MolecularWeight>-1</MolecularWeight><Temperature>30</Temperature><StartTime>127041</StartTime><AssayTime>5</AssayTime></CommonData><FlowRate>1000</FlowRate><StepType>KREGENERATION</StepType><StepName>Regeneration</StepName><StepStatus>OK</StepStatus><ActualTime>5</ActualTime><CycleTime>0.2</CycleTime><AssayXData Points="25">lBhIQmHlSEIusklC+n5KQsdLS0KUGExCYeVMQi6yTUL6fk5CwUpPQpQYUEJb5FBCLrJRQvp+
UkLHS1NClBhUQmHlVEIuslVC+n5WQsFKV0KOF1hCYeVYQiixWUL6flpCx0tbQg==</AssayXData><AssayYData Points="25">yz+5wKl0vsBZGMHABpzCwBUmxMC2PMXAgjrGwEQSx8DVxcfAhIDIwAghycCZoMnA0g3KwOZ1
ysDb/srA0nHLwAq5y8DeD8zAMGHMwD1uzMBTC83A81TNwB59zcAumM3Ar/DNwA==</AssayYData></Step><Step><CommonData><SampleLocation>12</SampleLocation><SampleID></SampleID><SampleGroup></SampleGroup><SampleInfo></SampleInfo><SampleRow>D</SampleRow><SamplePlate>1</SamplePlate><WellType>NEUTRALIZATION</WellType><Concentration>-1</Concentration><ConcentrationUnits>µg/ml</ConcentrationUnits><MolarConcentration>-1</MolarConcentration><MolarConcUnits>nM</MolarConcUnits><MolecularWeight>-1</MolecularWeight><Temperature>30</Temperature><StartTime>143523</StartTime><AssayTime>5</AssayTime></CommonData><FlowRate>1000</FlowRate><StepType>KREGENERATION</StepType><StepName>Regeneration</StepName><StepStatus>OK</StepStatus><ActualTime>5.004</ActualTime><CycleTime>0.2</CycleTime><AssayXData Points="25">lBhcQmHlXEIusl1C9H1eQsdLX0KUGGBCYeVgQjSzYUL6fmJCx0tjQo4XZEJh5WRCJ7FlQvR9
ZkLHS2dCjhdoQmHlaEIusmlC9H1qQiNba0KOF2xCYeVsQiixbUL6fm5C4E9vQg==</AssayXData><AssayYData Points="25">csypv4eHo7/UYJ6/zF2av1bYlr9VQZS/34CSv6SDkL/ZVo2/RyiNvw5mi7+NWIq/5wSJv+Ya
iL9W5Ya/4+uGv/Wchb/MbYS/TaCEv29qg79sqYK/R/yBv9w8gb+h0YC/q4iAvw==</AssayYData></Step><Step><CommonData><SampleLocation>1</SampleLocation><SampleID></SampleID><SampleGroup></SampleGroup><SampleInfo></SampleInfo><SampleRow>D</SampleRow><SamplePlate>1</SamplePlate><WellType>BUFFER</WellType><Concentration>-1</Concentration><ConcentrationUnits>µg/ml</ConcentrationUnits><MolarConcentration>-1</MolarConcentration><MolarConcUnits>nM</MolarConcUnits><MolecularWeight>-1</MolecularWeight><Temperature>30</Temperature><StartTime>158609</StartTime><AssayTime>30</AssayTime></CommonData><FlowRate>1000</FlowRate><StepType>BASELINE</StepType><StepName>Baseline2</StepName><StepStatus>OK</StepStatus><ActualTime>29.999</ActualTime><CycleTime>0.2</CycleTime><AssayXData Points="150">sx1wQnrpcEJHtnFCE4NyQuBPc0KtHHRCeul0Qke2dUITg3ZC4E93Qq0ceEKA6nhCR7Z5QhOD
ekLgT3tCrRx8QnrpfEJHtn1CE4N+QuBPf0JWDoBCvXSAQiPbgEKKQYFC8KeBQlYOgkK9dIJC
I9uCQopBg0Lwp4NCVg6EQr10hEIj24RCikGFQvCnhUJWDoZCvXSGQiPbhkKKQYdC8KeHQlYO
iEK9dIhCI9uIQopBiULwp4lCXQ+KQr10ikIj24pCB0GLQvCni0JWDoxCvXSMQiPbjEKKQY1C
8KeNQlYOjkK9dI5CI9uOQopBj0Lwp49CVg6QQjp0kEIj25BCikGRQvCnkUJWDpJCvXSSQiPb
kkKKQZNCbaeTQlYOlEK9dJRCI9uUQopBlULwp5VCVg6WQjp0lkKg2pZCikGXQm2nl0LTDZhC
vXSYQiPbmEIHQZlC8KeZQtQNmkI6dJpCI9uaQopBm0Lwp5tCVg6cQr10nEIj25xCikGdQm2n
nULUDZ5CvXSeQiPbnkKKQZ9C8KefQlYOoEK9dKBCI9ugQgdBoULwp6FCVg6iQjp0okIj26JC
ikGjQvCno0LUDaRCvXSkQiPbpEKKQaVC8KelQtQNpkI6dKZCI9umQopBp0Jtp6dC1A2oQr10
qEIj26hCB0GpQvCnqUJWDqpCvXSqQiPbqkKKQatCbaerQlYOrEI6dKxCoNqsQgdBrUJtp61C
1A2uQjp0rkIj265CikGvQvCnr0JWDrBCvXSwQqDasEKKQbFCbaexQlYOskK9dLJCI9uyQgdB
s0Lwp7NC</AssayXData><AssayYData Points="150">Falwv5xzb79oQXC/HdVsv6zWbb/wJW6/qyJsv7NFbL/HQ2q/WQptv44ea7/8Pmq/n/1pv/WM
ab8M+2m/S3hpv4Y4ab8DL2i/tWlovxRSZ7/ak2a/vvFmvx1dZL/p62W/qUFmv2/CZr+r12S/
nyVlv0W1ZL9pfGS/zVBjv5SLZL/ZAGS/rRFjv9B3Yr/0Y2G/sqxhv1/nX78RwGG/xP1gv/JD
Yb9wrWG/yBFgv8fDX7+ZXmC/NHZfv0jSXr/WAl+/YXhfv5hwX78+M1+/52xev5mBXb9kK12/
waVdv5dwXb+RGV2/JGhdv2SdXL9AMly/hn9bv9tiXL/Eqly/1MNav2pmWr+jKVu/c2Vbv+f/
Wr91BVq/+XVav2JTWr/mpVq/xf5Zvz6sWb8Sd1q/hm1Zv9n1Wb/3dFi/lqpZvxmqWL8Lwle/
28VXv8uUV79yn1i/zTtZv7CvV7/uqFe/2IxXv8PeVr8JNVe/A+5Xv4q1Vb9zgla/O8xWvxPD
Vb87N1W/9XhWv2UnVb9Gm1a/e3NUv59+VL8e9FS/GbFUv/UuVL+ozFS/QUhUv3NWVL9WG1W/
qY1Uv/unVL8+vlO/7W9Tv1p0U793qlO/IC5Uv/XoU787gVK/0QxTv+ueUr/jW1K/5sBRv3m5
Ub+cNVG/uElSv6g4Ur9fpFK/TapSv3ABVL9CHlG/e8lQv+fLT7/HElK/TQ9Sv8aQUL+IY1C/
zutQv8czT7/zs1C/VqRRv6ucUL+CTlG/M21Pv6tCT79EFlG/6CtQv6ScT7/p1U6/U8hQv5g0
T797kk+/</AssayYData></Step><Step><CommonData><SampleLocation>2</SampleLocation><SampleID>QA013.2 mature</SampleID><SampleGroup></SampleGroup><SampleInfo></SampleInfo><SampleRow>D</SampleRow><SamplePlate>1</SamplePlate><WellType>KLOAD</WellType><Concentration>10</Concentration><ConcentrationUnits>µg/ml</ConcentrationUnits><MolarConcentration>-1</MolarConcentration><MolarConcUnits>nM</MolarConcUnits><MolecularWeight>-1</MolecularWeight><Temperature>30</Temperature><StartTime>194014</StartTime><AssayTime>80</AssayTime></CommonData><FlowRate>1000</FlowRate><StepType>LOADING</StepType><StepName>Loading</StepName><StepStatus>OK</StepStatus><ActualTime>79.999</ActualTime><CycleTime>0.2</CycleTime><AssayXData Points="400">Vg60Qjl0tEIj27RCiUG1Qm2ntUJWDrZCvHS2QqDatkKJQbdC8Ke3QlYOuEK8dLhCKdy4QolB
uULwp7lC0w26Qrx0ukIj27pCBkG7Qm2nu0LTDbxCOXS8QiPbvEKJQb1CbKe9QuUQvkI5dL5C
I9u+QgZBv0Izs79C0w3AQjl0wEKg2sBCiUHBQn+qwUJWDsJCvHTCQqDawkIGQcNC8KfDQlYO
xEI5dMRCoNrEQolBxULwp8VCVg7GQrx0xkKg2sZCiUHHQvCnx0LTDchCOXTIQqDayEIGQclC
bKfJQtMNykI5dMpCoNrKQgZBy0Lwp8tC0w3MQjl0zEIj28xCBkHNQmynzULTDc5COXTOQiPb
zkIGQc9C/KnPQlYO0EK8dNBCKdzQQgZB0ULwp9FC0w3SQrx00kKg2tJCBkHTQmyn00LTDdRC
OXTUQiPb1EIGQdVC8KfVQlYO1kI5dNZCoNrWQgZB10Jsp9dC0w3YQjl02EKg2thCiUHZQmyn
2ULTDdpCOXTaQqDa2kIGQdtCbKfbQtMN3EI5dNxCoNrcQgZB3UJsp91CVg7eQjl03kKm295C
BkHfQmyn30LTDeBCOXTgQqDa4EIGQeFCbKfhQtMN4kK8dOJCoNriQgZB40Jsp+NCoBrkQjl0
5EIj2+RCBkHlQmyn5ULlEOZCOXTmQqDa5kIGQedCbKfnQtMN6EI5dOhCoNroQgZB6UJsp+lC
0w3qQjl06kKg2upCBkHrQmyn60LTDexCOXTsQiPb7EKJQe1CbKftQtMN7kI5dO5CI9vuQolB
70Jsp+9C0w3wQjl08EKg2vBCBkHxQvCn8ULTDfJCOXTyQqDa8kIGQfNCbKfzQlYO9EI6dPRC
oNr0QolB9UL8qfVC2Q72Qrx09kKg2vZCaFH3QvCn90JWDvhCvHT4QiPb+EKJQflC8Kf5QlYO
+kK8dPpCI9v6QolB+0Lwp/tCVg78Qrx0/EIj2/xCiUH9QvCn/UJWDv5CTHf+QiPb/kKJQf9C
8Kf/QisHAENeOgBDkm0AQ8SgAEP40wBDKwcBQ146AUOSbQFDxKABQ/jTAUMrBwJDXjoCQ5Jt
AkMMogJD+NMCQysHA0NeOgNDUG0DQ8SgA0P40wNDKwcEQy89BEOSbQRDxKAEQ/jTBEPqBgVD
XjoFQ5JtBUPEoAVD+NMFQysHBkNeOgZDUG0GQ8SgBkP40wZD8AcHQ146B0OSbQdDxKAHQ/jT
B0PqBghDXjoIQ5JtCEODoAhD+NMIQ+oGCUNeOglDkm0JQ8SgCUP40wlDKwcKQ146CkOSbQpD
g6AKQ/jTCkMrBwtDXjoLQ1BtC0PEoAtD+NMLQ+oGDENeOgxDkm0MQ8SgDEP40wxDKwcNQ146
DUOSbQ1Dg6ANQ8nWDUMrBw5DXjoOQ5JtDkPEoA5DttMOQysHD0NeOg9Dkm0PQ8SgD0O20w9D
KwcQQx06EEOSbRBDg6AQQ/jTEEPqBhFDXjoRQ5JtEUODoBFD+NMRQysHEkNeOhJDkm0SQ4Og
EkP40xJDbAcTQ146E0NQbRNDxKATQ/jTE0MrBxRDHToUQ5JtFEPEoBRDttMUQysHFUNeOhVD
km0VQ8SgFUP40xVD6gYWQx06FkOSbRZDxKAWQ7bTFkPqBhdDXjoXQyFwF0ODoBdDttMXQysH
GEMdOhhDkm0YQ4OgGEP40xhDKwcZQx06GUOSbRlDxKAZQ/jTGUPqBhpDXjoaQ1BtGkODoBpD
ttMaQysHG0McOhtDkm0bQ8SgG0P40xtDKwccQxw6HENQbRxDxKAcQ/jTHEMrBx1DHDodQ5Jt
HUODoB1DttMdQ+oGHkNeOh5Dkm0eQ8SgHkP40x5D6gYfQxw6H0NQbR9DxKAfQ7bTH0NKDCBD
HDogQ1BtIEODoCBDttMgQ+oGIUMcOiFDUG0hQ8SgIUO20yFD6gYiQ146IkOSbSJDg6AiQ7bT
IkPqBiNDXjojQ1BtI0OJoSNDttMjQ+oGJENeOiRDUG0kQ4OgJEO20yRD6gYlQ146JUNQbSVD
xKAlQ7bTJUPqBiZDHDomQ1BtJkODoCZDttMmQysHJ0McOidDUG0nQ8SgJ0O20ydD6gYoQ146
KENQbShDg6AoQ7bTKEPqBilDHDopQ1BtKUNapClDttMpQw==</AssayXData><AssayYData Points="400">RtBXv0JzVb85eFG/lWlOv7TPSL/jM0W/0ixDv47VP79zTDu/2kA3vy1zM79WxDG/Ox4rv0uc
J78/9CS/XNghvzHCHb9GGxq/jeUWv9AJFL/31A+/BMINv18zCr8NoQW/+BMBvw0F/b7OXvS+
yiDxvs466b4JPOS+gTvbvqJm175vWNC+SdnIvoi9v74zvLy+Q+e2vj/rsL7/9Ka+PVyhvqWF
nr5xUZi+gheUvlWlj776o4i+pNaAvkDkeL6b9HC+q29evr/qWb6Dn02+K7lEvq4IP77fZiq+
nSsmvsW6IL7kXxG+ZnwFvqCWAL7/7O+91RnWvcrcyb2Fpa6929CkvaETjb1Sq4a9BQtcvV9r
Sr122Sa9TGb9vGwwuLyjWla8X56huye3CjskEQU8cHiqPAhPszyW7v883RYpPdDzNz1FlkQ9
xcB3PRLZjD1E2pY9dqakPWQjqj0v6Lg9z4HIPe3H3T2kS+k9+nrsPSbp/j3BUAU+x2YIPmAi
ET73RxI+OpgfPneDHj53OCI+eB4nPobJMT7ExTQ+XGQ8Pl14PT55s0c+Ay1KPrjaUT5gqVM+
YoFZPjyoYD6X4WI+M5lnPp5sbj4pnHY+GT52Pv3bfz5yRYA+bQeEPgkUhT44kIc+04+KPioZ
iD4AF48+SYOQPqdHkT7U0ZQ+CWyWPgpUlz6xRps+v3mbPu8Znj4xH6A+3LyiPiWLpD42a6Y+
1F+pPqPYqD6lAa0+1BKtPj2Grz5ACrE+krmxPnX+sz4bM7Y+wvu3PnJ2uj5HvLk+8fi8Pl/Q
vj6W3L0+cjfDPnUQwj4HYMU++dvGPuo7yD57T8o+3oLKPkXqzT6eH84+7WjPPuX10D5M2dA+
PgDSPpzP0j5QRtc+mp7aPkvx1z7In9s+u7rePuvq3T7Ftt8+rpfgPm4J4z7DkOU+l57lPqIi
5T628+k+3SHrPvAm6z7CN+s+RrHsPl+x7T6j1uw+hbfxPq8h8z5DwPA+qEP2PgML9T4fl/c+
WKz6PpMb+j7YIfw+rcD7Pl9B/D4gvv4+B8f9PtuC/z5NSAE/s+MBP1SLAT9teAI/E+8CP9fM
Az/tCQU/pCcFP9W+BD/gnAQ/eQQHP2+RBT/hNAY/cgUHP2VWCD8YNAg/MPsIP1KjCD/CEwo/
DSoMP4SwCz+saws/JoMMP4lIDD8FgAw/OEcOPwXIDz/Awg4/2hMPP111ET/DzBA/NXoRP7RI
ET96ehE/1LERP1vLED/7ZBI/UqoTP51FEz/L+hM/nOoVP4e3FT8N9xY/Zc4WP9P/Fj+BEBY/
rF0YPyU9GD9DEBk/XxIZPxkoGj/Tcxk/d9AaP9EtGz/JERs/uDsbP0ygGz8H1xw/B+AcP3ew
HD8WBh0/Ux0eP2s0Hz+AYx4/j7QfPxDPHz9dYSA/n8QgP1qOID9s0B8/KQwhP6kcIj9UdSI/
4vkhP1/tIT/DhSM/LhMkP/elJD//1yQ/bwkkPy6OJT/HxSU/7m4lP3KEJj9aNCU/C3ImPy7d
JT9pUyg/9k8pPyJ2KT+twig/xMEpP/eDKj/Lvyo/R24rP+AuKT/BZSs/kqYrP3XXKj8BKCw/
y7gsP7hPLT+zBy4/koMtPwCpLj9Hty4/YFIuP2o5Lj9WIC8/myUvP7TALz/wvTA//usvP8lw
MD+J3TA/bd0wP4SdMT8BYDI/n44yPzkqMz96TTI//JUzPzZIMz+U4DM/YO4zP45vND9ifTU/
Nc81P35BNj+osjQ/1QY2P/4lNj+qPDg/ffA3P5rYNz8xSDc/bKg3P30sOT/BfDk/DRc5P1HD
OD/VNTk/P+E5P2KiOT/LITo/rlY6P+ObOz9Xjzs/IuU6PzpfPD8JmTw/D/I8P2D0PD+Ymj0/
OJI9PzNEPT81Sj4/R/c/PxINQD8cSUA/UfdAP5IyQD8+TEE/6FQ+PwemQD8oB0A/XWVBP+OV
Pz/inEE/+ylCP8u9QD8tOUI/T+tBP+SoQz/VHkI/BCNDPwVYRD/tekI/BkRDP3lUQz/w9kM/
uYZFPz3iRT8F6UU/FIJFPzT/Rj989UQ/GAhHP5rFRj/iT0c//MVHP8oVRj/Mg0c/t9lHP+G5
SD+NZ0k/vA9IP7vQST9wG0k/sgRJP/m/Sj9cmUk/XMhJPw==</AssayYData></Step><Step><CommonData><SampleLocation>1</SampleLocation><SampleID></SampleID><SampleGroup></SampleGroup><SampleInfo></SampleInfo><SampleRow>D</SampleRow><SamplePlate>1</SamplePlate><WellType>BUFFER</WellType><Concentration>-1</Concentration><ConcentrationUnits>µg/ml</ConcentrationUnits><MolarConcentration>-1</MolarConcentration><MolarConcUnits>nM</MolarConcUnits><MolecularWeight>-1</MolecularWeight><Temperature>30</Temperature><StartTime>279802</StartTime><AssayTime>30</AssayTime></CommonData><FlowRate>1000</FlowRate><StepType>BASELINE</StepType><StepName>Baseline3</StepName><StepStatus>OK</StepStatus><ActualTime>29.999</ActualTime><CycleTime>0.2</CycleTime><AssayXData Points="150">6QYqQ9s5KkMObSpDg6AqQ3TTKkPpBitD2zkrQ09tK0NBoCtDdNMrQ6cGLEMcOixDT20sQ4Og
LEN00yxDpwYtQxw6LUNPbS1DQaAtQ7bTLUOnBi5D4TouQ09tLkNBoC5DdNMuQ6cGL0McOi9D
Dm0vQ4OgL0N00y9DpwYwQxw6MENPbTBDg6AwQ7bTMEOnBjFD2zkxQw5tMUOJoTFDdNMxQ6cG
MkPbOTJDDm0yQ4OgMkO20zJD6QYzQ9s5M0MObTNDQaAzQ3TTM0OnBjRD2zk0Qw5tNENBoDRD
ttM0Q6cGNUPbOTVDDm01Q4OgNUN00zVDeAk2Qxw6NkNPbTZDQaA2Q3TTNkPpBjdDHDo3Qw5t
N0NBoDdDdNM3Q6cGOEPbOThDT204Q4OgOEN00zhDpwY5Q9s5OUOXbjlDg6A5Q3TTOUOnBjpD
2zk6QxpvOkOJoTpDdNM6Q6gGO0PbOTtDDm07Q0GgO0N00ztD6QY8Q9s5PEMObTxDg6A8Q3TT
PEOoBj1D2zk9Q09tPUNBoD1DdNM9Q+kGPkPbOT5DT20+Q0GgPkO20z5DqAY/Q9s5P0MObT9D
xKA/Q3TTP0OoBkBD2zlAQw5tQENBoEBDdNNAQ+kGQUPbOUFDDm1BQ0GgQUN000FDqAZCQ9s5
QkMObUJDQaBCQ3TTQkOoBkND2zlDQw5tQ0NBoENDh9ZDQ+kGREPbOURDDm1EQ0GgREN000RD
qAZFQ9s5RUMObUVDEqNFQ3TTRUOoBkZD2zlGQw5tRkODoEZDdNNGQ+kGR0PbOUdDT21HQ4Og
R0N000dD</AssayXData><AssayYData Points="150">0xhZP41GWT9VwVk/+A9aPwn8WT8p+Vk/RvVZPzNUWj92I1s/FONZPzv+Wj9cK1s/S2lbP+9u
Wz+yIVw/kOBcPyodXD+F4Fs/yw9cP4HRWz9lRVw/QEZdP2SUWj/KWVw/iRhcPyCpXD93L10/
DQ5dP1GRWz+Qa10/jg1eP48zWz8Az1w/Mm9cP3CjWz8t8Vw/SCZcP7ZpXD+9Nls/MtVbP5q0
XD/6XFw/ExdcP2wKXT/3zFs/qB9dP64MXT8K6Vw/kEhdP3MQWz8pWVw/SxhcP0q+XD9C+Fw/
7ONcP9+EXD+7+V0/QzZdPy54Wz87FVw/FtVeP8k2XT/ddV0/7kFeP26jXD9L9Vw/zlBeP/Lx
XD8YS10/vLpbP4rFXD/xmV0/VlRdPwoIXj+Bpl0/UU9dP7m5XD9bzl0/xh5dP3dkXT8Qsl0/
LvRdP3TiXT8+jl4/BiddP/bcXT+JQV8/2+ddPzA6XT+Xw10/FTFePztRXj/EHV4/38hdPyjZ
XD/Nn10/0aNdPwpdXj+vwF0/koddP1FEXj8dYl4/IONcP12OXT+TeV0/OaleP05LXz+FZ14/
LMxdPyLOXD/sol4/4vRdP+ZiXj8zLF4/bd9eP5dDXj+xQl0/kxxfP9XnXT/nJl0/w01ePxZS
XT/KvV0/pdtdP+NzXj+p1F0/mRRfP60sXj/cqFw/r5FcPy5TXz89ml8/6JxeP7MKXj/paF8/
SYdfP7suYD97jV4/cGNePzr2Xj95XV4/dClfP6ltXz8HvV4/pIxdP/aiYD9VGWA/uI9eP5tk
Xj/lZV8/</AssayYData></Step><Step><CommonData><SampleLocation>10</SampleLocation><SampleID>BG505 SOSIP</SampleID><SampleGroup></SampleGroup><SampleInfo></SampleInfo><SampleRow>D</SampleRow><SamplePlate>1</SamplePlate><WellType>KSAMPLE</WellType><Concentration>-1</Concentration><ConcentrationUnits>µg/ml</ConcentrationUnits><MolarConcentration>62.5</MolarConcentration><MolarConcUnits>nM</MolarConcUnits><MolecularWeight>-1</MolecularWeight><Temperature>30</Temperature><StartTime>318673</StartTime><AssayTime>180</AssayTime></CommonData><FlowRate>600</FlowRate><StepType>ASSOC</StepType><StepName>Association</StepName><StepStatus>OK</StepStatus><ActualTime>179.999</ActualTime><CycleTime>0.2</CycleTime><AssayXData Points="900">pwZIQ9o5SEPMbEhDQaBIQ3TTSEOnBklDmTlJQ8xsSUNBoElDdNNJQ6cGSkPaOUpDzGxKQ/+f
SkN000pDpwZLQ9o5S0MNbUtD/59LQzLTS0NlBkxD2jlMQw1tTEP/n0xDdNNMQ2UGTUOZOU1D
W29NQ0GgTUN0001DpwZOQ9o5TkPMbE5DQaBOQ3TTTkOnBk9DHDpPQw1tT0P/n09DdNNPQ2UG
UEMiO1BDDW1QQ/+fUEN001BDZQZRQ9o5UUPMbFFDQaBRQ3TTUUOnBlJDmTlSQ8xsUkP/n1JD
dNNSQ6cGU0OZOVNDDW1TQ0GgU0N001NDZQZUQ5k5VEMNbVRDQaBUQ3TTVENlBlVD2jlVQ8xs
VUNBoFVDdNNVQ+kGVkPaOVZDzGxWQ/+fVkMy01ZDQwtXQ5k5V0PMbFdD/59XQ3TTV0PvB1hD
2jlYQw1tWEP/n1hDdNNYQ6cGWUOlO1lDDW1ZQ0GgWUN001lDpwZaQ9o5WkPMbFpDiKFaQzLT
WkOnBltD2jlbQw1tW0P/n1tDdNNbQ6cGXEOZOVxDDW1cQ0GgXEN001xDpwZdQ9o5XUPMbF1D
/59dQ3TTXUNmBl5DmTleQw1tXkNBoF5DMtNeQ2YGX0PaOV9DDW1fQ0GgX0My019DZgZgQ5k5
YEPMbGBDm6RgQ3TTYEOnBmFDmTlhQ8xsYUP/n2FDtdNhQ6cGYkPaOWJD3m9iQ0GgYkMy02JD
ZgZjQ9o5Y0PMbGNDQaBjQzLTY0NmBmRDmTlkQw1tZENBoGRDMtNkQ6cGZUOZOWVDDW1lQ/+f
ZUMy02VDZgZmQ5k5ZkMNbWZD/59mQ3TTZkNmBmdD2jlnQ8xsZ0P/n2dDdNNnQ2YGaEPaOWhD
zGxoQ/+faEMy02hDpwZpQ5k5aUPMbGlDQKBpQzLTaUMqB2pDvj9qQw5takP/n2pDMtNqQ2YG
a0OZOWtDzGxrQ0Cga0N002tDZgZsQ9o5bEPMbGxD/59sQzLTbENmBm1D2jltQw5tbUP/n21D
MtNtQ2YGbkOZOW5DzGxuQ/+fbkMy025DZgZvQ5k5b0NPbW9D/59vQ/fTb0NmBnBD2jlwQ8xs
cENAoHBDMtNwQ2YGcUPaOXFDDm1xQ/+fcUMy03FDZgZyQ5k5ckPMbHJD/59yQ5nZckOnBnND
2jlzQ8xsc0P/n3NDMtNzQ2YGdEPaOXRDzGx0Q/+fdEMy03RDZgZ1Q5k5dUPYbnVD/591Q3TT
dUOnBnZDmTl2Q8xsdkOCoHZDdNN2Q2YGd0PaOXdDzGx3Q/+fd0N003dDZgZ4Q9o5eEMObXhD
QKB4Q3TTeEOnBnlD2jl5Qw5teUNAoHlDdNN5Q6cGekPaOXpDDm16Q0CgekN003pDpwZ7Q9o5
e0PSbXtDQKB7Q5LYe0NsB3xD2jl8Q7VzfENAoHxDdNN8Q6cGfUPaOX1DDm19Q0CgfUN0031D
6AZ+Q9o5fkPMbH5DQKB+Qz7VfkPvB39D2jl/Q8xsf0NAoH9DdNN/QzMDgEPtHIBDhzaAQyBQ
gEO6aYBD94OAQ+2cgEOHtoBDINCAQ7rpgENUA4FD7RyBQ2Y2gUMAUIFDummBQ1SDgUPMnIFD
h7aBQwDQgUO66YFDVAOCQ+0cgkOHNoJDIFCCQ7ppgkMYhIJD7ZyCQ2a2gkMg0IJDuumCQzMD
g0PMHINDhzaDQyBQg0O6aYNDVIODQ+2cg0OHtoNDANCDQ7rpg0MzA4RD7RyEQ4c2hEMAUIRD
ummEQ1SDhEPtnIRDZraEQyDQhEO66YRDMwOFQ+0chUNmNoVDIFCFQ7pphUMzg4VD7ZyFQ4e2
hUMg0IVDuumFQ/cDhkPtHIZDhzaGQyBQhkO6aYZDVIOGQ8ychkNmtoZDINCGQ7rphkNUA4dD
zByHQ4c2h0PEUIdDummHQ1SDh0PMnIdDh7aHQyDQh0O66YdDMwOIQ5EdiEOHNohDAFCIQ7pp
iENUg4hD7ZyIQ4e2iEMg0IhDuumIQ9YDiUPtHIlDhzaJQyBQiUOZaYlDVIOJQ+2ciUNmtolD
INCJQ7rpiUNUA4pD7RyKQ2Y2ikMgUIpDmWmKQ1SDikPMnIpDZraKQwDQikO66YpDVAOLQ+0c
i0OHNotDAFCLQ7ppi0NUg4tDzJyLQ4e2i0Mg0ItDmemLQzMDjEPtHIxDZjaMQyBQjEOZaYxD
eoSMQ+2cjEOHtoxDINCMQ7rpjEMzA41D7RyNQ4c2jUPEUI1DummNQ1SDjUPtnI1Dh7aNQwDQ
jUO66Y1DMwOOQ+0cjkNmNo5DAFCOQ5lpjkMzg45DzJyOQ2a2jkMA0I5DuumOQ1QDj0PMHI9D
ZjaPQwBQj0O6aY9DM4OPQ8ycj0OHto9DANCPQ7rpj0MzA5BD7RyQQ2Y2kEMAUJBDhWuQQ1SD
kEPMnJBDZraQQyDQkEOZ6ZBDMwORQ8wckUMqN5FDAFCRQ5lpkUMzg5FDzJyRQ2a2kUMA0JFD
memRQ1QDkkOjIJJDZjaSQwBQkkOZaZJDM4OSQ/OdkkNmtpJDANCSQ5npkkMzA5NDzByTQ2Y2
k0MAUJNDmWmTQzODk0PMnJNDZraTQwDQk0OZ6ZNDMwOUQ+0clENmNpRDAFCUQ5lplENUg5RD
zJyUQ2a2lEMA0JRDmemUQzMDlUPMHJVDZjaVQyBQlUO6aZVDM4OVQ8yclUNmtpVDANCVQ7rp
lUNUA5ZDzByWQ4c2lkMAUJZDummWQzODlkPMnJZDZraWQwDQlkMc6pZDMwOXQ8wcl0NmNpdD
AFCXQ5lpl0NUg5dDzJyXQ8i2l0PE0JdDuumXQzMDmEPMHJhD7zeYQwBQmEOZaZhDM4OYQ8yc
mENmtphDANCYQ5npmEMzA5lDzByZQ2Y2mUMAUJlDmWmZQ1SDmUPMnJlDZraZQwDQmUO66ZlD
MwOaQ8wcmkPpNppDAFCaQxxqmkMzg5pDzJyaQ2a2mkMg0JpDmemaQzMDm0PtHJtDMTibQwBQ
m0O6aZtDM4ObQy+dm0OHtptDINCbQ5npm0NUA5xDzBycQ4c2nEMAUJxDmWmcQzODnEPtnJxD
h7acQ0HQnEOZ6ZxDVAOdQ+0cnUOHNp1DIFCdQ7ppnUNUg51D7ZydQ4e2nUMg0J1DuumdQ1QD
nkPtHJ5DhzaeQyBQnkO6aZ5DVIOeQ+2cnkOHtp5DINCeQ7rpnkNUA59D7RyfQ4c2n0MgUJ9D
ummfQ1SDn0PtnJ9Dh7afQyDQn0O66Z9DvASgQ+0coEOHNqBDIFCgQ15qoENUg6BD7ZygQ4e2
oEMg0KBDuumgQ1QDoUPtHKFDhzahQyBQoUO6aaFDVIOhQ+2coUOHtqFDINChQ7rpoUNUA6JD
7RyiQ4c2okMgUKJDummiQ1SDokPtnKJDh7aiQyDQokO66aJDVAOjQ+0co0OHNqNDIFCjQ7pp
o0M5hKND7ZyjQ4e2o0Mg0KNDuumjQ1QDpEPtHKRDZjakQwBQpEO6aaRDVIOkQ+2cpEOGtqRD
INCkQ7rppENUA6VD7RylQ4Y2pUMgUKVDummlQ1SDpUPtnKVDhralQyDQpUMC66VDVAOmQ+0c
pkOGNqZDIFCmQ5lppkNUg6ZD7ZymQ4a2pkMg0KZDmemmQ1QDp0PtHKdDhjanQwBQp0NeaqdD
MoOnQ+2cp0OGtqdDINCnQ5npp0NUA6hD7RyoQ2Y2qEMgUKhDummoQzKDqEPtnKhDZraoQyDQ
qEO66ahDVAOpQ98fqUNmNqlDAFCpQ7ppqUNUg6lDzJypQ4a2qUMg0KlDuumpQzIDqkPtHKpD
ZjaqQyBQqkOZaapDVIOqQ+2cqkNmtqpDINCqQ7rpqkMyA6tD7RyrQ2Y2q0MgUKtDmWmrQ1SD
q0PMnKtDKrerQwDQq0OZ6atDMgOsQ8wcrENmNqxDIFCsQ7pprEMyg6xD7ZysQ4a2rEMg0KxD
memsQzIDrUPtHK1DhjatQwBQrUPaaa1DMoOtQ8ycrUOGtq1DANCtQ4vsrUMyA65DzByuQ4Y2
rkMAUK5DummuQ1SDrkPMnK5DZrauQwDQrkOZ6a5DMgOvQzUer0PON69DIFCvQ5lpr0NUg69D
0p2vQ2a2r0Mg0K9DrOyvQ1QDsEPtHLBDhjawQwBQsEO6abBDVIOwQ8ycsEOGtrBDANCwQ7rp
sENUA7FDzByxQ3I4sUMgULFDmWmxQzKDsUPMnLFDZraxQwDQsUOZ6bFDMgOyQ8wcskPINrJD
IFCyQ5lpskMyg7JD7ZyyQ4a2skMA0LJDuumyQ3QDs0PtHLNDhjazQwBQs0OZabNDVIOzQ+2c
s0NmtrNDANCzQ5nps0NUA7RDzBy0Q4Y2tEMAULRDmWm0QzKDtEPMnLRDhra0Q+XQtEO66bRD
MgO1Q8wctUNmNrVDIFC1Q5lptUMyg7VDzJy1Q4a2tUMg0LVDmem1Q1QDtkPMHLZDhja2QyBQ
tkOZabZDMoO2Q8yctkNmtrZDANC2Q9rptkMkBrdDzBy3Q2Y2t0MAULdDumm3QzKDt0PtnLdD
hra3QyDQt0O66bdDVAO4Q8wcuEOGNrhDAFC4Q5lpuEMyg7hDzJy4Qwq3uEMA0LhDmem4Q1QD
uUMOHblDZja5QwBQuUOZablDMoO5Q8ycuUOGtrlDANC5Q5npuUMyA7pDzBy6Q2Y2ukMAULpD
umm6QzKDukPMnLpDZra6QwDQukOZ6bpDVAO7Q8wcu0NmNrtDpFC7Q5lpu0NUg7tDzJy7Q2a2
u0MA0LtDmem7QzIDvEPMHLxDZja8Q0FQvEOZabxDMoO8Q8ycvENmtrxDANC8Q7rpvEOoBr1D
zBy9Q4Y2vUNBUL1Dumm9Q1SDvUPtnL1DZra9Q0HQvUOZ6b1D</AssayXData><AssayYData Points="900">TfxXPwtxVz/Colg/F+FXP6/4WD+ktVk/DsZYP/guWT9Dw1g/JRNbP4v5WT8+I1k/BmNZP5L9
Wz+0q1o/TBNcP4PnWz90xVs/P49cP6rKXD/OZF0/tIpcP9S0Wz8FUV0/onNdPyG7XT/0XV8/
cVReP6SOXz/jul8/IuxfP7NYXT/E4V4/tGNfP+RbXz+v3F8/nfRfP5EUYD908l8/kidhPzzK
YT9aNWI/WDJiP2W5YT8G7mE/pjFiPyhtYj8UP2I/ZLxhPzWWYj9qNWM/fBBjP7XhYT8BsmM/
B0ljP+rlZD+RlWQ/mUFjPwFWZT/28GQ/UARlP6VmZD/zbWQ/YadkPz4mZT+gMmY/z99lP75U
Zj+NR2Y/HyJlP7cTaD/d5WY/todnPwM2aD/buWc/ce1nPxAvaD9c72g/MHhoP5s1aD9lIWs/
DY5pP4kAaj/Aumk/cd1oP8ndaT+LAWw/CyJqP0esaj/mBmo/WBBrPw/Oaz//G2o//lFrP/mP
az85qGw/68ptP68ibD+mdWw/mYtsPzDVaz/vr2s/gFtsP5V1bT8K0G0/6bJsP2wdbj9muWw/
SRVuP4APbz8MFW4/todtP8+Kbj8i0W8/ZEhvP2LUbz+tU28/U8VvP3Sebz96inE/p2JxP7NL
cD9xEnM/tl9wP6M5cT+T8HE/FqhwP8txcj/heXA/wXBxPzVwcj/6J3I/dBhyP7okcj/LRnM/
1Q1zP21hcz9HEXQ/VtZyP8L2cz/jSHQ/u1BzP7E5dD+Op3U/9Nx0P4FqdD+DgnQ/sQx1P7Wr
dT/ZFXU/M3t1P3eVdT/0LHU/Xcp1P9y0dT85D3U/NWt3P/tkdT/KP3c/U1Z2P/gNdz+kTHc/
Krl3P/OIeD+VLHc/xa13PzL3dz9/DXg/TUp4P0fCeD9IWng/Ty95P52bej92qXc/Lsl4P2Sv
eT9pknk/Rip4P01SeD9z3Xk/O8l6PyXqej+26ng/v/16P7izej+GyXo/Ynd6Pz0gez/X/3s/
lRJ9P5iwez9zK3w/hWZ7P/WUez8HZnw/Wu96P/zUfT8Fj3w/xYh9P/OCfD8TMX0/7o5+P7N7
fT/tjX0/r9l9P7cCfT9dmH0/1dB+P8Qjfj+Uh30/ukB+PzmafT/EHoA/GH5+PzYtfz9adn8/
ZUp/P715fz9qFn8/S3V/Pw8Nfz+IXH8/EwqAP+bnfz8bJIA/olaAPxYPgD9bon8/fDWAPw2/
gD+ggIA/R06AP8RJgT8srYA/pCOBP5KFgT9nyIA/jUaBP4fygD833IE/8UyBP9DKgT946oA/
dkGBPz5Hgj/+FoE/VhCCP82zgT87CII/Z8OCP6v1gT/K1YE/YBOCP8Ragj/jNII/9viBP8NE
gj/yk4I/CMuCP2vAgj9HJ4M/pJWCPxbdgj8UCIM/4BmDP6eDgj9nLIM/qECDP3VRgz8lH4Q/
fNSDP+Cugz9Ro4M/7OmDP8b5gz/JaYM/C7yDP4Nwgz+/f4Q/a6+DP8Tdgz/CV4Q/KaiDPzQm
hD9/2oM/kxeEP4eKhD+XGYQ/RUyFPw4MhD85NoQ/IsCEP8nyhD/0iIQ/ukSFPzDUhD/c3oQ/
FXqFP33whD/tv4Q/lbWEP+SxhT8OloU/vPqEP5WRhT+aLYU/STKFP6CnhT8Cj4U/JPCFP5Qv
hT+OA4Y/GVaGP4M6hj+xioU/zAOGPzvKhT/6yYU/UpeGP9kahj+maIY/1kqGP4Bqhj/p9IU/
psuGPwKShj+YAoY/zZaGP7Udhz8EuIY/rROHPxJEhz8Zw4Y/ss+GP07chj90nYY/zjGHP6LF
hz9nj4c/Q8GHP9Fihz8bvIc/GSiIPyJ0hz8ZK4c/ycKHP+dkiD/k6Yc/REuIP1zJhz9L9Ic/
JuGHP5jLhz/3FYg/QNyHP2lKiD+T3Yg/kvCHPxgDiT8OEYg/KnyIP3WliD8xmYg/5saIP0g/
iT+exYg/MtSIP1dZiT+UuIg/25eIP/bCiD8GN4k/gY+JP3+tiD9lkok/FFCJP9YziT+PeIk/
VC2JP6YGij9rgIk/ffaJP06SiT9TIYk/jwmKP4ZDij+3t4k/fyeKPxvFij9Zcoo/C8mJP8Ky
ij/pdok/8P2KPx0Bij/YFoo/eamKP2Xuij//P4o/mGyKP9WSij8GWIo/W7iLP0ipij9a14o/
elGKP+TEij/G2Io/yMaKPyEliz8aRIs/EvGKP4LMij9TIos/142LP6Zliz8+jIs/q9uLP2q4
iz9z2os/uaeLPzPfiz9Cqos/db6LP3YWjD8F3os/cMeLP2mMiz8bgYs/+hOMPwc8iz9i2os/
euiLP8bGiz9qc4w/eZ6MP74pjD/izYw/zayLPwB+jD9WMIw/lfqMP8OljD9SfYw/Mo2MPy2j
jD/dT4w/AS6MPy0kjD96eIw/svyMP/KLjD+iXY0/5PqMP1g+jT8MQo0/iRSNP1PZjD8PTY0/
XcKNP3Y3jT+jwY0/T7GNP7QQjj8Oco0/4SuNP/rLjT815I0/KgmOP/ARjj+XHY4/OV+NP5g6
jj/5Yo4/UpSOP1IBjj8DLI4/JNiOP4Aqjj8ggY4/6OCOP//rjj+Fg44/Hu2OP29djj/oSY4/
9W2OP3rsjT/PQI8/X4eOPzRTjj/SPo8/q2KPPw45jz8Efo4/7zePP5C2jj+CoY8/EIyPP3rR
jj9LXI8/4MuPP0yzjz/gWpA/RQiQP2STjz+yt48/kMaPP4Pujz8fhY8/4fqOP9Ksjz+uNY8/
Or6PP7r2jz+TZ48/a9uPP6gxkD9iGo8/JPaQP5EtkD8rZJA/lVuQPy32kD+7dJA/m+GQP9Eg
kD87MZE/G7KQP+6CkD+Z6Y8/NmaRPxF/kD+0bZA/1GGQP3RGkT9k+pA/HuWQP5jnjz+jcZE/
riuRP7JCkT/Ar5E/by6RPxhVkT+XwJE/QQGSP7FDkT+ee5E/mN6QPzw2kT/P7pA/I22RP/gc
kj+yWJE/OZKRPxozkj/P3ZE/4JCRPzn9kT8YeJI/1n+SP9HHkT8vxZE/abaSP53ykj/td5I/
LjOSP6Iqkj9zKJI/LfKRP8AAkj8+S5I/mfWSP9iakj8DZJI/L6KSP26Wkj83ipI/MamSP5v9
kj8o/JE/W3OSP0gukj/UJ5I/XsiSPxp+kz/Mf5I/cCOTP/lkkz+jvpI/CamTPxuQkz/hrpM/
xluTPytOkz+QLZM/2paTPw+Lkj8G25M/9tSTP3pHkz8K3JM/JxCTP3iXkz82XZQ/YAuUP0dY
lD8ZQ5Q/2pqUP/rwkz+hmpQ/pQ6UP7G0kz9NF5Q/SxWUP0wClD+WnJQ/5/yTP7kSlD+5VZQ/
e76UP5rykz/UtJQ/z2WUPwQalT+sgZQ/K2WUP/f8lD+Ar5Q/7XOUP/jTlD9TapQ/eguVP3W2
lD84FpU/bICUP9ShlT8aOZU/TsGUP3c+lT8Gj5U/4QaVPwPUlD9tRJQ/e0OVP60ylT9yRJU/
4luVPzwKlT/oD5U/B5aVP9Aglj+REZU/v+mUP6wVlT++PZU/koiUP5ndlT+LsZU/f+iVPzpD
lj8m6pU/QLmVP/Filj9a85U/Hh2WP8Czlj9NGZY/shKWP9Ytlj+dQJY/A16WPyoJlj9RhpY/
nzeWP+oclj8kPZY/ciSWP03nlT+mupY/26OWP/JQlj9wvZY/FnKWP9Wolj/EZZc/1/uWP8Kv
lj/q15Y/KkSXP7X2lj+7RZY/1j2XP0rOlz9iLJc/uNuXP71Qlz8jaZc/Ns6WP25Nlz8sNpc/
Qu2WP8/Vlj9roJc/bGCXP5J7lz+ag5c/3FCXP/Wklz8TYZc/+feXP3bwlz+r8pc/J2SXP0LY
lz8Fw5c/NQeYP73Vlz9XKZg/yEqYP9gYmD9Q95c/dP+XPzz6lz/BCpg/xYCYP179lz/vBJg/
P6yYPwUFmD8eTpg/CZCYP7iCmD/CoZg/r1eYP7ZomD8q6Zg/M7uZP/9SmD8/npg/9geZP1MG
mT+WWJk/0OmYP1symT9iqZg/sGiZP2cAmT85ZJk/y7KYP2eamT9b3Jg/O1mZP3A/mT+gdpk/
sYCYP4/gmT/WJpk/Vi+ZPzf/mD/mIJk/A3WZPy6jmT/9I5k/n0qZP3RFmT9lO5k/wCqaP1Rb
mT/Tl5k/xI2ZP6V9mT/sDZo/diyaPwWZmT92pJk/lj+aP/EBmj/pEJo/TV2ZPwL+mT8ZG5o/
mk+aP4zlmT/+zJk/x6uZPwhxmj9zJpo/sxCaP1+Gmj9cVJo/aVmaP/3/mj+ykJo/s5KaP31Z
mj8C7Jo/zKSaP4tVmj/w8Jo/SGybP2+dmj8rz5o/MOmaP8WXmj/bvpo/3ueaP7Hmmj9BE5s/
uD6bP6xjmz9gv5o/rkSbP0TTmj9zf5o/pWmbP9Wumz/fEZs/N1ybP3n1mz91V5s/wF6bP6Iy
mz/pUps/yUqcPyIgmz+2Xps/6wSbP5rxmj/r4po/XqSbP+XWmz9kg5s/vg6bP24umz+YXpw/
SWubP0YGnD9usZs/BfKbP3j8mz/OrJw/y2ebP+sVnD/9+ps//HicPwwFnD9Cd5s/c5+bP9SS
mz8lSJw/OcKcP7EunD8EhJw/90qcP2HanD+YFZw/e5+cPxmwnD9SdJw/OsqcP+axnD8oNZ0/
I5ScP4o5nD9Yipw/dxWdP3oYnT8hoJw/+iSdP6PdnD/RW50/kJudP0tonD81PJ0/dkacPw3x
nD88WZ0/k2KcP93snD+iWZ0/SLidP4RlnT+KWZ0/6xKdP5xqnT97t50/djidP8hVnT+uTZw/
KzidPw1Fnj/L55w/BzGdPzFInT+sy5w/Jz+ePz36nD9Oop0/</AssayYData></Step><Step><CommonData><SampleLocation>1</SampleLocation><SampleID></SampleID><SampleGroup></SampleGroup><SampleInfo></SampleInfo><SampleRow>D</SampleRow><SamplePlate>1</SamplePlate><WellType>BUFFER</WellType><Concentration>-1</Concentration><ConcentrationUnits>µg/ml</ConcentrationUnits><MolarConcentration>-1</MolarConcentration><MolarConcUnits>nM</MolarConcUnits><MolecularWeight>-1</MolecularWeight><Temperature>30</Temperature><StartTime>507676</StartTime><AssayTime>180</AssayTime></CommonData><FlowRate>600</FlowRate><StepType>DISASSOC</StepType><StepName>Dissociation</StepName><StepStatus>OK</StepStatus><ActualTime>180</ActualTime><CycleTime>0.2</CycleTime><AssayXData Points="900">MwO+Q80cvkNmNr5DAFC+Q5lpvkMzg75DzZy+Q2a2vkMA0L5Dmem+QzMDv0PNHL9DZja/QwBQ
v0Oybb9DM4O/Q82cv0Nmtr9D38+/Q3npv0MzA8BDzRzAQ0U2wEMAUMBDmWnAQzODwEPNnMBD
ZrbAQwDQwEOZ6cBDMwPBQ80cwUNmNsFDAFDBQ5lpwUMzg8FDzZzBQ2a2wUMA0MFDmenBQzMD
wkPNHMJDRTbCQwBQwkN5acJDEoPCQ82cwkNmtsJDANDCQ5npwkMzA8NDzRzDQ2Y2w0PfT8ND
mWnDQxKDw0PNnMNDZrbDQ9/Pw0OZ6cNDEgPEQ6wcxENmNsRDAFDEQ5lpxEMzg8RDzZzEQ2y3
xEPfz8RDeenEQzMDxUPNHMVDRTbFQwBQxUOZacVDM4PFQ6ycxUNmtsVDANDFQ5npxUMzA8ZD
zRzGQ2Y2xkMAUMZDmWnGQzODxkPNnMZDZrbGQwDQxkN56cZDEgPHQ80cx0NmNsdDAFDHQ5lp
x0Mzg8dDrJzHQ2a2x0MA0MdDeenHQ1QDyEOsHMhDZjbIQwBQyEOZachDM4PIQ82cyENmtshD
ANDIQ5npyEMzA8lDzRzJQ0U2yUMAUMlDmWnJQzODyUPNnMlDZrbJQ9/PyUN56clDEgPKQ80c
ykNFNspDAFDKQ5lpykMSg8pDrJzKQ2a2ykPfz8pDmenKQzMDy0PNHMtDZjbLQ99Py0N5actD
EoPLQ82cy0NmtstD38/LQ3npy0MSA8xDrBzMQ2Y2zEMAUMxDmWnMQxKDzEOsnMxDRbbMQwDQ
zEN56cxDEgPNQ80czUNFNs1DAFDNQ5lpzUMSg81DrJzNQ2a2zUPfz81DeenNQzMDzkOsHM5D
ZjbOQwBQzkOZac5DEoPOQ6yczkNFts5DANDOQ5npzkMzA89DrBzPQ0U2z0PfT89DmWnPQzOD
z0OsnM9DRbbPQ9/Pz0OZ6c9DMwPQQ6wc0ENmNtBD30/QQ3lp0EMzg9BDzZzQQ2a20EMA0NBD
menQQxID0UOsHNFDRTbRQ99P0UN5adFDEoPRQ82c0UNFttFD38/RQ3np0UMSA9JDrBzSQ0U2
0kMAUNJDmWnSQzOD0kOsnNJDZrbSQwDQ0kN56dJDEgPTQ6wc00NmNtND30/TQ5lp00MSg9ND
zZzTQ0W200Pfz9NDeenTQxID1EOsHNRDZjbUQ99P1EN5adRDEoPUQ6yc1ENFttRD38/UQ5np
1EMSA9VDrBzVQ0U21UMAUNVDeWnVQzOD1UOsnNVDRbbVQ9/P1UN56dVDEgPWQ6wc1kNmNtZD
30/WQ3lp1kMzg9ZDrJzWQ2a21kPfz9ZDeenWQxID10OsHNdDRTbXQ99P10N5addDEoPXQ6yc
10NFttdD38/XQ3np10MSA9hDzRzYQ0U22EPfT9hDeWnYQzOD2EPNnNhDRbbYQwDQ2EN56dhD
EgPZQ6wc2UNFNtlD30/ZQ3lp2UMSg9lDrJzZQ0W22UPfz9lDeenZQzMD2kPNHNpDRTbaQ99P
2kN5adpDEoPaQ6yc2kNFttpDANDaQ5np2kMSA9tDzRzbQ0U220MAUNtDeWnbQzOD20PNnNtD
RbbbQ9/P20O66dtDEgPcQ6wc3ENFNtxDAFDcQ3lp3EMSg9xDzZzcQ2a23EMA0NxDeencQxID
3UPNHN1DZjbdQwBQ3UN5ad1DM4PdQ82c3UNmtt1DANDdQ5np3UMzA95DzBzeQ2Y23kMAUN5D
mmneQzOD3kPMnN5DZrbeQwDQ3kOa6d5DMwPfQ8wc30NmNt9DAFDfQ5pp30Mzg99DzJzfQ2a2
30MA0N9DmunfQzMD4EPMHOBDRjbgQwBQ4EOaaeBDM4PgQ8yc4EOotuBDANDgQ3np4EMzA+FD
zBzhQ2Y24UMAUOFDmmnhQzOD4UPMnOFDZrbhQwDQ4UOa6eFDMwPiQ8wc4kNGNuJDAFDiQ5pp
4kMSg+JDzJziQ2a24kMA0OJDeeniQzMD40PMHONDZjbjQwBQ40Oma+NDM4PjQ8yc40NGtuND
ANDjQ5rp40MzA+RDzBzkQ2Y25EMAUORDmmnkQ3SD5EPMnORDRrbkQwDQ5EOa6eRDMwPlQ8wc
5UNmNuVDAFDlQ3lp5UMSg+VDzJzlQ2a25UMA0OVDmunlQzMD5kPMHOZDZjbmQwBQ5kOaaeZD
EoPmQ8yc5kNmtuZDANDmQ3np5kMzA+dDrBznQ2Y250MAUOdDmmnnQxKD50OsnOdDZrbnQwDQ
50Oa6edDEgPoQ8wc6ENmNuhD30/oQ5pp6EMSg+hDrJzoQ2a26EPfz+hDmunoQzMD6UPMHOlD
RjbpQwBQ6UN5aelDEoPpQ8yc6UNmtulDANDpQ5rp6UMzA+pDzBzqQ2Y26kMAUOpDmmnqQxKD
6kPMnOpDZrbqQ9/P6kN56epDEgPrQ8wc60NmNutDAFDrQ5pp60Mzg+tDzJzrQ2a260MA0OtD
munrQzMD7EOsHOxDRjbsQ99P7EOaaexDM4PsQ8yc7ENmtuxDANDsQ5rp7EMSA+1DrBztQ0Y2
7UPfT+1DmmntQzOD7UOsnO1DZrbtQwDQ7UN56e1DEgPuQ8wc7kNGNu5D30/uQ5pp7kMzg+5D
rJzuQ0a27kMA0O5DmunuQzMD70PMHO9DRjbvQ99P70Oaae9DM4PvQ6yc70NGtu9D38/vQ3np
70MSA/BDrBzwQ2Y28EMAUPBDeWnwQzOD8EPMnPBDRrbwQ9/P8EOa6fBDMwPxQ8wc8UNmNvFD
30/xQ5pp8UMSg/FDrJzxQ2a28UMA0PFDAuvxQzMD8kOsHPJDRjbyQwBQ8kOaafJDM4PyQ6yc
8kNmtvJD38/yQ5rp8kMSA/NDrBzzQ0Y280MAUPNDmmnzQxKD80OsnPNDRrbzQ9/P80Oa6fND
EgP0Q8wc9ENmNvRD30/0QyJr9EMSg/RDrJz0Q0a29EMA0PRDeen0QxID9UOsHPVDZjb1Q99P
9UN5afVDEoP1Q6yc9UNGtvVDAND1Q3np9UMzA/ZDrBz2Q2Y29kPfT/ZDeWn2QxKD9kPMnPZD
Rrb2Q9/P9kN56fZDEgP3Q6wc90NGNvdD30/3Q5pp90MSg/dDrJz3Q2a290Pfz/dDeen3QxID
+EPMHPhDhzb4QwBQ+EN5afhDM4P4Q6yc+ENGtvhDAND4Q3np+EMSA/lDrBz5Q0Y2+UMAUPlD
eWn5QxKD+UOsnPlDRrb5Q9/P+UOa6flDEgP6Q6wc+kNGNvpD30/6Q15q+kMSg/pDrJz6Q0a2
+kMA0PpDeen6QxID+0OsHPtDRjb7Q99P+0N5aftDEoP7Q6yc+0NGtvtD38/7Q5rp+0MSA/xD
zBz8Q0Y2/EMAUPxDmmn8QzOD/EOsnPxDZrb8Q9/P/EOa6fxDEgP9Q6wc/UNmNv1DAFD9Q5pp
/UMSg/1DzJz9Q2a2/UMA0P1Deen9QxID/kPMHP5DZjb+Q99P/kOaaf5DM4P+Q8yc/kNmtv5D
AND+Q5rp/kMzA/9DzBz/Q2Y2/0MAUP9Dmmn/QzOD/0PMnP9DZrb/QyDQ/0Oa6f9DmgEARGYO
AEQzGwBEACgARM00AESaQQBEZk4ARDNbAEQAaABEzXQARJqBAERWjgBEM5sARACoAETNtABE
msEARGbOAEQz2wBEAOgARM30AESaAQFEZg4BRDMbAUQAKAFEzTQBRJpBAURmTgFEM1sBRABo
AUTNdAFEmoEBRGaOAUQzmwFEAKgBRM20AUSawQFEZs4BRDPbAUQA6AFEzfQBRJoBAkRmDgJE
MxsCRPAnAkTNNAJEmkECRIdOAkQzWwJEAGgCRM10AkSagQJEZo4CRCObAkQAqAJEzbQCRJrB
AkRmzgJEM9sCRADoAkS89AJEmgEDRGYOA0QzGwNEACgDRM00A0SaQQNEZk4DRCNbA0QAaANE
zXQDRJqBA0RmjgNEM5sDRBCoA0TNtANEmsEDRGbOA0Qz2wNEAOgDRM30A0SaAQREVg4ERDMb
BETwJwREvDQERJpBBERmTgREI1sERABoBETNdAREiYEERGaOBEQzmwREAKgERLy0BESawQRE
Zs4ERCPbBEQA6ARE7vQERJoBBURmDgVEMxsFRPAnBUTNNAVEmkEFRGZOBUQjWwVE8GcFRLx0
BUSagQVEZo4FRDObBUQAqAVEzbQFRJrBBURmzgVEM9sFRPDnBUTN9AVEiQEGRFYOBkQzGwZE
8CcGRM00BkSaQQZEZk4GRCNbBkTwZwZEvHQGRJqBBkRmjgZEM5sGRPCnBkTNtAZEmsEGRGbO
BkQz2wZE8OcGRM30BkSaAQdEVg4HRDMbB0TwJwdEzTQHRJpBB0RWTgdEI1sHRPBnB0TNdAdE
iYEHRFaOB0QjmwdEAKgHRLy0B0SJwQdEZs4HRCPbB0QA6AdEzfQHRIkBCERWDghEIxsIRAAo
CES8NAhEiUEIRFZOCEQjWwhEAGgIRLx0CESJgQhEVo4IRCObCEQAqAhEvLQIRJrBCERmzghE
I9sIRADoCES89AhEiQEJRFYOCUQjGwlE8CcJRLw0CUSaQQlEZk4JRDNbCUTwZwlEzXQJRJqB
CURWjglEI5sJRPCnCUS8tAlEicEJRFbOCUQz2wlE8OcJRLz0CUSJAQpEZg4KRDMbCkTwJwpE
zTQKRIlBCkRmTgpEI1sKRPBnCkS8dApEiYEKRFaOCkQzmwpE8KcKRM20CkSawQpEVs4KRDPb
CkQA6ApEvPQKRIkBC0RWDgtEIxsLRAAoC0S8NAtEiUELRFZOC0QjWwtEAGgLRLx0C0SJgQtE
Vo4LRCObC0TwpwtEvLQLRInBC0RWzgtEI9sLRPDnC0TN9AtE</AssayXData><AssayYData Points="900">9PSfP8RAoD8Ly6A/IrWgPyr7oD+nm6E/2UChP3oToT9mvaA/652hP7tXoT8Rg6E/UdahP3Sw
oT8wXKI/i0yhP0B/oT9bx6E/9+qhP3/RoT8QwKE/CA2hPy/hoT+A96E/azyiP8UHoj9b3aE/
3oSiP26zoT/51qE/CFWhP2BAoj8yMqE/p8GhPz8boT8SAaE/LhKiP06SoT8GlaE/iCWiP1fm
oT9dIqI/7NKhP6UZoT/nsqE/d3+hP31Foj+XVKE/8XyiP7AWoT/hR6E/CFahP+2GoT+5d6E/
+FOhP5I5oT8gLqE/7/KhPzmuoT8a5aE/kcyhP9uXoT/I8aE/FTahP/cMoj9D+6E/jyGhPyH3
oT/j+KE/E4eiP6lsoT9lVaE/WnOhP7fdoT9W46E/sFKhPyPIoT/gvKE/q+ShPxXhoT+nyKE/
jlWiP04foT/4cKE/5LehP9pioT8MBaI/78qhP6iPoT9uzaE/1vWhP6oSoT8MdaE/e0ihP/G+
oT/Iy6E/VDGiP22WoT/GD6I/2kWiP1+OoT9AiaE/BJyhP5zxoT86ZKE/UfOgPx7WoT//CqI/
dVGhPyTFoD+/T6E/OkqhP3D8oD/6i6E/eOmgP3BUoT/DL6E/twmiPyMboj8wVqE/LYehP67D
oT90uaE/qymhP3OFoT8HSKE/4LChP/a2oD/ATqE/A3ihP/xBoT/qJ6E/xE+hP0W5oT9qMaE/
l56hP9ScoT8jI6I/Y+mhP8FNoT/oGqI/kFKiPzfLoT9nzKE/G8OhP5KroT+AV6E/oFOiP/PV
oD+XrKA/hQahP0nNoT9QV6E/IE2iP+O/oT+4SKE/ACyhPwrRoT+B2aA/AoChPzaEoT9GmaE/
XvmhP9gdoT9NCaE/FtGhPxveoD8NRaI/0WihPzDGoT9ezaE/vYuhP1xjoT8fOaE/u92hP013
oT8B96E/tDaiPzOnoT/qxaE/UbmhPwh2oT8/K6E/AdOgP/Y0oT9veqE/rQOiP9ONoT/HTKE/
5J2hP1nooD+Zh6I/7o2hP0GfoT8qqaI/kyWiPzfwoT9yvaE/2PmhP1MaoT+zJKE/RLKhP8Qr
oT/YEqE/j4ahP/atoD/T36A/fbSgP9PGoT/LLaI/QrKhP5BUoT+GNqE/mfyhP81YoT+tUKE/
DhiiPz7FoT+zjqE/cDuhP32SoT8JvKE/cnihP+7eoD9+v6E/qxChP/onoT9MrKE/vG6hP26Q
oT/UnKE/aTKhP0qQoT9hIKE/OYehPzNJoT+XYqE/ruehP017oT8WXqE/mCuhP4AdoT9NXqE/
PZOhP5K+oT+ks6E/F5GhP6pSoT9Cq6E/77ShP5Ryoj85e6E/Ol6hP9wpoj/8y6E/9bahPyuC
oT+Bx6E/NLyhPweIoT8zZKE/W52hPzWDoT/5yqE/ceagP6q5oT/6eaE/jwqhP0j0oT/HmaE/
mRmiP7OwoT9HKaE/xEmhPy7xoT/GYaE/BoGhPzSHoT8we6E/uP2gP61YoT9vZqE/XhSiPyFT
oT+JeaE/hzaiP4b1oT/AqKE/IqOhPy69oT/+gqE/abChP/MUoj8lrqE/zP6gP0UHoj9vIaE/
CBqhP8gZoj++faE/zdahP2YvoT8r36E/A8ahP7qcoT+vSaI/Nq2hP3JLoT+q+qE/ynOhP9KJ
oT/eLaI/0EKiP4Umoj+7zaE/X6ahP0tqoT97GqI/80GhP8Y4oT91kaE/LIyhP3XhoT/ZxKE/
gdegP45boj8kWaI/LAuiP6Nkoj+xNqI/5TuiPzo3oj9MR6E/iGehP6UwoT/N/qE/UhOiPwa3
oT/TX6E/6vGhPxOGoT9V3qE/6rqhP3yQoT/1maE/i7mhP3kIoT8TP6I/bjaiPyaGoT9hl6E/
+I+hP85loT9IYaE/UXWhP0m/oT9fAqI/OvChP0Z0oT8J6aE/ebmhPzv9oT+E46E/WLihP7Ka
oT/e5aE/KtShP6LzoT/HLaI/84qiPwUWoj+t3aE/S6OhP8y+oT+avaE/zjqhP+LDoT8nOKE/
NY6hP7Ncoj8YIKI/fTqiP9xFoj+LbqE/D7ihP6cYoj/NkKE/LOmhP/IMoj9KWaI/fsChP/IK
oj+uC6I/bIKhP/gWoj8f6aE/7CKiP5vGoT+An6E/N+uhP7MUoj+/76E/YwqiP+rRoT+bBKI/
PdWiP1Ehoj+muKE/EW6hPynnoT9F36E/8gGiP98Boj89xaI/G0eiP3RAoj/szKE/6VWhPzTY
oT+YeKI/+jChP6Ihoj/wM6I/evGiP4Nkoj+pzKE/fd+iP3/Roj9gEqI/5GeiP+nVoT8vvKE/
tV+hP/pboT88R6I/p/qhP3pNoj+n9KE/fUyiPwKsoj9IGqI/WgeiP9eKoT8ldKI/rMyiPzS8
oj/NCaI/tf+hP2lioj+1saE/PziiP63/oT//1aE/hqyhP6zmoT+tBaI/kbyiP7Ryoj+BTKI/
J4CiP72doj9P9qI/gtmiPz/0oj8/xaI/+sqiP/LToj8/DaM/FcKiP01Loj/6z6I/03ehP2OE
oj9Z6aI/caGiP8oJoj97qqI/XXajP8dWoz9YfqI/puWiPzNdoj/jTqI/hY6iP8dqoj/LWKI/
IkCiPxWZoj+pfKI/OEiiP/Bfoj/AY6E/F0qiP1sOoj8nSKI/I2iiP4ZBoj8fj6M/xOWhP7iU
oj9sFaM/YJuiP+Jpoj/wdqI/uDeiP33Moj/AzqE/7UOiP/1ooT89aqI/uUSiP85/oT/qxKE/
gXyiP6WUoj8fkKI/NzijP5eVoj93oaI/8tKiP6IBoz/cWqI/vqKiPzSRoj9XEKM/5Z6iPywF
oj87yaI/EqyiPzDcoj84O6I/XquiP/DSoj+0Z6I/Ny6iPyryoj9rqaI/Y/GiPzMRoz+CBaM/
zAmiP3RHoz+1WKI/o0iiP/q+oj/6MaM/Rn+iP2J6oj/+6qI/fUuiPy50oj+OtaI/vv+hP0m7
oj/jlKI/9maiP0KMoj8kaqI/kRSjP0wvoz9V9qI/yrqiPyEdoz+EUaI/ugSjP4XVoj+XV6I/
JUuiP9nDoj/RzaI/3k2jP5/0oj8fqaI/xKKiPy6Zoj/9UKI/GgKjP+Xpoj+nzaI/WV6jP1Bv
oz9X6qI/RR6jPx0soz+cAKM/ZxyiPzx+oj8E1aI/Y7yiP6DUoj8yq6I/OBajP20doz/U4qI/
CCWjP6bCoj/Dp6I/jTqjP7Tdoj8lrqI/sYmiP8fDoz9qz6I/PWqiP50Yoz/NaaI/asWiP6vf
oj+U76I/+TKjP5IToz+1EqM/r66iP9Uyoz/ZVqM/NraiP1tYoj/CKaM/X/eiPz8Yoz9XraI/
evCiPwSAoj8zBqI/G3mjP3aDoj+C+aI/QkSjP5hloj+w56I/N7OiPxWToz9W4aM/ZJKjP13L
oz98aaM/YtSiP9L6oj/Uz6I/75OiPyavoj/FsaI/Ah+jP7Ncoz/KIaM/DAOiPw5Boz8bZaM/
GTejP41soz+TB6M/dnykP6U1oz+DVqM/Nf+iPyxGoz8P8KI/nzCjP1Yvoz9zz6M/+SOjP2+x
oj82l6I/a0iiP5fDoj/k4qI/H4SjPxgPoz90OaM/p7qiP2+Noz+JWKM/83SjP763oj8uWqM/
j/6iP12goz+PAaM/SyOjP6zjoj8TIKM/bOWiP1Qioz/nY6M/L2CjP/TVoz+5A6M/1lKjP3h8
oz/qcKM/doajP3iGoz8/aaM/zi2jP+Yyoz9IdqM/d5SjP8Ukoz+cSqI/H3CiP/ZPoz8dT6M/
ynmiP1ANoz+90qI/KeCjP2mloj/QxqM/oQCjP3fIoz+S9qI/5BSkPy4joz+pgqM/NmKjPwvA
oz8fiaI/MmyjP/b1oj+GTaI/nFujPz4Woz9IsKI/4CujPyP9oz/ueqM/CEejP8XEoz+qJ6M/
YZ+jP8LMoz8tk6M/vo+jP/zhoj/BkaI/g52iP/s7oz9AO6M/khyjP2/Hoj+pVaM/u5yjP9ja
oj/OjKM/UuujP3A6oz+Ml6I/Te2jP4BYoz+e76M/xzWjP5Peoz9fIKM/jHujPwOloz+5R6M/
4auiP4Vhoz8y8aI/6CWjP6S0oz9At6M//wejPwsDoz/w6aM/KrWjPzWYoz8s1qM/+b6jP+jk
oz+DOaM/ZL+jP3g7oz+qlKM/WqejP/Ieoz+WcaM/oxOjP37loj/gmaI/LG6jP2Jfoz8JPqQ/
7O2jP5fsoz/9jaM/8KejPyjIoz8+saM/GeyjP2FXoz80XKQ/TJ6iP+iuoz89uqI/i4ujP/yU
oz8NS6M/1ryjP4jIoz/uDKQ/ruSjP9bHoz9wraQ/ZbyjP/3Boz8tGKQ/5fSjP/zNoz+q3aM/
5IykP7Ouoz+s/qM/x5mjPwJNoz+9g6M/j2ijP1RIpD8xuaM/zTukPy24oz8SWKQ/s5yjP42r
oz/jJaQ/2uujP/MtpD8z5KM/LR6kP0nyoz9WsKM/172jP4lRpD9reKM/L46jP18Boz/K/aM/
ot6jP0/Soz9duaM/igykPxjaoz+xeqQ/aXekP5Pmoz9Yy6M/13SjP1nkoz8KPqQ/wCWkPxJE
oz+a4qM/892jPy3Koz8EoaM/ToqjP6XKoz870qM/GbCjP+gFpD8tb6Q/bImkP7laoz9giKM/
gjukP6lZpD9jeqQ/NKKjP6Z3oz92b6Q/QFGjP6M1pD/LfaQ/KiCkP3gSpD+k0qM/eeujP8cK
pD+UoqQ/4xukP7Xhoz97MqQ/bvqjP54dpD+k2aM/BAekPxA6pD/RbaQ/9a2kP8iHpD9DZqQ/
5YKkP/s1pD9T2aQ/RaqjPw4hpD+FzKQ/iiakP6KzpD+4O6Q/</AssayYData></Step><Step><CommonData><SampleLocation>11</SampleLocation><SampleID></SampleID><SampleGroup></SampleGroup><SampleInfo></SampleInfo><SampleRow>D</SampleRow><SamplePlate>1</SamplePlate><WellType>REGENERATION</WellType><Concentration>-1</Concentration><ConcentrationUnits>µg/ml</ConcentrationUnits><MolarConcentration>-1</MolarConcentration><MolarConcUnits>nM</MolarConcUnits><MolecularWeight>-1</MolecularWeight><Temperature>30</Temperature><StartTime>697122</StartTime><AssayTime>5</AssayTime></CommonData><FlowRate>1000</FlowRate><StepType>KREGENERATION</StepType><StepName>Regeneration2</StepName><StepStatus>OK</StepStatus><ActualTime>4.99901</ActualTime><CycleTime>0.2</CycleTime><AssayXData Points="25">mgEMRFYODEQjGwxE8CcMRL00DESaQQxEVk4MRCNbDETwZwxEvXQMRIqBDERnjgxEI5sMRBGo
DES9tAxEisEMRFbODEQj2wxE8OcMRL30DESKAQ1EVg4NRCMbDUTwJw1EvTQNRA==</AssayXData><AssayYData Points="25">A9ibwIsFo8CzIafAHWWqwEHhrMD24K7Ai3ywwNfhscCi8rLAjly0wH8rtcAeULbATjm3wDXb
t8Dyk7jAtzu5wMzWucByl7rAmja7wB69u8ARQrzAIpW8wPZFvcByb73AWpy9wA==</AssayYData></Step><Step><CommonData><SampleLocation>12</SampleLocation><SampleID></SampleID><SampleGroup></SampleGroup><SampleInfo></SampleInfo><SampleRow>D</SampleRow><SamplePlate>1</SamplePlate><WellType>NEUTRALIZATION</WellType><Concentration>-1</Concentration><ConcentrationUnits>µg/ml</ConcentrationUnits><MolarConcentration>-1</MolarConcentration><MolarConcUnits>nM</MolarConcUnits><MolecularWeight>-1</MolecularWeight><Temperature>30</Temperature><StartTime>713544</StartTime><AssayTime>5</AssayTime></CommonData><FlowRate>1000</FlowRate><StepType>KREGENERATION</StepType><StepName>Regeneration2</StepName><StepStatus>OK</StepStatus><ActualTime>4.99901</ActualTime><CycleTime>0.2</CycleTime><AssayXData Points="25">ikENREZODUQkWw1E8GcNRK10DUSKgQ1ERo4NRBObDUTwpw1EvbQNRMzBDURGzg1EE9sNRPDn
DUSt9A1EigEOREYODkQkGw5E4CcORKk2DkR6QQ5ERk4ORBNbDkTwZw5ErXQORA==</AssayXData><AssayYData Points="25">jOp5v7VbcL+88WW/U7tcvwxDV7+/Y1C/FDpNv1qZSb+2M0a/aHRDv99WQL/7rD2/ymM8v6uT
Or9C6Te/VU82vznsNb9W3zS/ixU0vxsHMr8X5TC/5Uowv8s8Lr9/0S2/5aUtvw==</AssayYData></Step><Step><CommonData><SampleLocation>11</SampleLocation><SampleID></SampleID><SampleGroup></SampleGroup><SampleInfo></SampleInfo><SampleRow>D</SampleRow><SamplePlate>1</SamplePlate><WellType>REGENERATION</WellType><Concentration>-1</Concentration><ConcentrationUnits>µg/ml</ConcentrationUnits><MolarConcentration>-1</MolarConcentration><MolarConcUnits>nM</MolarConcUnits><MolecularWeight>-1</MolecularWeight><Temperature>30</Temperature><StartTime>730130</StartTime><AssayTime>5</AssayTime></CommonData><FlowRate>1000</FlowRate><StepType>KREGENERATION</StepType><StepName>Regeneration2</StepName><StepStatus>OK</StepStatus><ActualTime>4.99999</ActualTime><CycleTime>0.2</CycleTime><AssayXData Points="25">eoEOREeODkQUmw5E4KcORJ20DkR6wQ5ENs4ORBTbDkTg5w5ErfQORGoBD0RHDg9EFBsPROAn
D0StNA9EekEPRDZOD0QUWw9E4GcPRJ10D0R6gQ9ER44PRHabD0TQpw9ErbQPRA==</AssayXData><AssayYData Points="25">FP6swAssscBZtrPAspC1wGTNtsDo0bfAMtK4wDtducBT9LnAFJ26wCteu8BV4LvAFY68wJPq
vMB0Tr3ANsW9wHAMvsB2bL7AzZ++wBQjv8DNZ7/Ag8C/wCLuv8AjOsDAyWXAwA==</AssayYData></Step><Step><CommonData><SampleLocation>12</SampleLocation><SampleID></SampleID><SampleGroup></SampleGroup><SampleInfo></SampleInfo><SampleRow>D</SampleRow><SamplePlate>1</SamplePlate><WellType>NEUTRALIZATION</WellType><Concentration>-1</Concentration><ConcentrationUnits>µg/ml</ConcentrationUnits><MolarConcentration>-1</MolarConcentration><MolarConcUnits>nM</MolarConcUnits><MolecularWeight>-1</MolecularWeight><Temperature>30</Temperature><StartTime>746419</StartTime><AssayTime>5</AssayTime></CommonData><FlowRate>1000</FlowRate><StepType>KREGENERATION</StepType><StepName>Regeneration2</StepName><StepStatus>OK</StepStatus><ActualTime>4.99901</ActualTime><CycleTime>0.2</CycleTime><AssayXData Points="25">esEPRDbOD0QU2w9E4OcPRJ30D0R6ARBENg4QRAMbEETgJxBErTQQRHpBEERHThBEFFsQRNBn
EEStdBBEeoEQRDaOEEQDmxBE4KcQRJ20EER6wRBEfs8QREXbEETg5xBEnfQQRA==</AssayXData><AssayYData Points="25">pj5yvxZtaL/JvF2/DwRWvwn+T79d10m/zq5FvykBQ79I8z6/thk8v26XN78xEje/fas0v1hz
M79aKjK/+sMvv8VxLr+h0Su/spMrv7VCKb/sbSm/KUsov3+jJr/8XyW/W9Qmvw==</AssayYData></Step><Step><CommonData><SampleLocation>11</SampleLocation><SampleID></SampleID><SampleGroup></SampleGroup><SampleInfo></SampleInfo><SampleRow>D</SampleRow><SamplePlate>1</SamplePlate><WellType>REGENERATION</WellType><Concentration>-1</Concentration><ConcentrationUnits>µg/ml</ConcentrationUnits><MolarConcentration>-1</MolarConcentration><MolarConcUnits>nM</MolarConcUnits><MolecularWeight>-1</MolecularWeight><Temperature>30</Temperature><StartTime>762707</StartTime><AssayTime>5</AssayTime></CommonData><FlowRate>1000</FlowRate><StepType>KREGENERATION</StepType><StepName>Regeneration2</StepName><StepStatus>OK</StepStatus><ActualTime>4.99901</ActualTime><CycleTime>0.2</CycleTime><AssayXData Points="25">agERRCYOEUQEGxFE0CcRRJ00EURaQRFEN04RRARbEUTQZxFEnXQRRGqBEUQ3jhFEBJsRRNCn
EUSNtBFEm8ERRDfOEUQE2xFE0OcRRJ30EURaARJEJg4SRPMaEkTQJxJEjTQSRA==</AssayXData><AssayYData Points="25">A9yswPM+scAvhLPAn061wJ6PtsCdfLfAFVe4wDUPucCcornAPmK6wAPpusCdUbvAF5y7wNwj
vMD7cLzA1wO9wEdEvcDGWr3AGd+9wO8svsAMNb7AgLi+wC7AvsAlG7/Avi6/wA==</AssayYData></Step><Step><CommonData><SampleLocation>12</SampleLocation><SampleID></SampleID><SampleGroup></SampleGroup><SampleInfo></SampleInfo><SampleRow>D</SampleRow><SamplePlate>1</SamplePlate><WellType>NEUTRALIZATION</WellType><Concentration>-1</Concentration><ConcentrationUnits>µg/ml</ConcentrationUnits><MolarConcentration>-1</MolarConcentration><MolarConcUnits>nM</MolarConcUnits><MolecularWeight>-1</MolecularWeight><Temperature>30</Temperature><StartTime>779316</StartTime><AssayTime>5</AssayTime></CommonData><FlowRate>1000</FlowRate><StepType>KREGENERATION</StepType><StepName>Regeneration2</StepName><StepStatus>OK</StepStatus><ActualTime>4.99999</ActualTime><CycleTime>0.2</CycleTime><AssayXData Points="25">WkESRCdOEkTjWhJEsGcSRH10EkRKgRJEJ44SRPSaEkSwpxJEfbQSRGrBEkQWzhJE9NoSRLDn
EkR99BJEiwETRBYOE0TjGhNEsCcTRH00E0RaQRNEJ04TRONaE0RUaBNEjXQTRA==</AssayXData><AssayYData Points="25">5ZtZv2bATr8wC0a/jW0+vzg/Or9XrDS/KIoxv7rIL79esiq//b4nvzZpJb/V6SO/xWYhvxuE
Hr8CrR2/cbgbv8drG7+K1Rm/BeUXv28TFr9X4xS/dT8Vv0qQEr/uGRO/CUsSvw==</AssayYData></Step><Step><CommonData><SampleLocation>1</SampleLocation><SampleID></SampleID><SampleGroup></SampleGroup><SampleInfo></SampleInfo><SampleRow>D</SampleRow><SamplePlate>1</SamplePlate><WellType>BUFFER</WellType><Concentration>-1</Concentration><ConcentrationUnits>µg/ml</ConcentrationUnits><MolarConcentration>-1</MolarConcentration><MolarConcUnits>nM</MolarConcUnits><MolecularWeight>-1</MolecularWeight><Temperature>30</Temperature><StartTime>794218</StartTime><AssayTime>30</AssayTime></CommonData><FlowRate>1000</FlowRate><StepType>BASELINE</StepType><StepName>Baseline2</StepName><StepStatus>OK</StepStatus><ActualTime>29.998</ActualTime><CycleTime>0.2</CycleTime><AssayXData Points="150">aoETRCeOE0T0mhNEwKcTRI20E0RKwRNEJ84TRBTbE0Sw5xNEjfQTREoBFEQnDhREyRsURMAn
FER9NBREWkEURCdOFET0WhREwGcURH10FERagRREJ44URPSaFETApxREfbQURFrBFEQnzhRE
49oURMDnFESN9BREWgEVRCcOFUT0GhVEwCcVRK40FURaQRVEJ04VRPRaFUTyZxVEjXQVRFqB
FUQnjhVE45oVRLCnFUSNtBVE/sEVRCfOFUTj2hVEwOcVRH30FURaARZEFg4WROMaFkTAJxZE
jTQWRNNCFkQWThZE9FoWRMBnFkR9dBZEWoEWRCeOFkTjmhZEwKcWRH20FkRawRZEFs4WRPTa
FkTy5xZEffQWRFoBF0QnDhdE4xoXRBIoF0SNNBdESkEXRCdOF0T0WhdEwGcXRH10F0RKgRdE
J44XROOaF0SwpxdEjbQXRHvBF0QnzhdE49oXRMDnF0R99BdEvAEYRCcOGET0GhhEwCcYRH00
GERaQRhEFk4YRONaGESwZxhEfXQYREqBGEQnjhhE45oYRCmpGESNtBhEWsEYRBbOGEQE2xhE
sOcYRH30GERKARlEJw4ZRPQaGUTAJxlEfTQZREpBGUQWThlE9FoZRMBnGUR9dBlESoEZRBaO
GUTjmhlEsKcZRH20GURKwRlEJ84ZROPaGUTA5xlEjfQZREoBGkQWDhpE9BoaRLAnGkR9NBpE
WkEaRBZOGkT0WhpEsGcaRH10GkRagRpEuo4aROOaGkTApxpEfbQaRErBGkRIzhpE49oaRLDn
GkR99BpE</AssayXData><AssayYData Points="150">q3oDv0pFAb+2WwG/+b0Avz4C/74bVwG/YOb/vt1V/751sf2+LBD9vlbm+76Bevq+82X5vkzb
976d0vm+1oz6vn+K9b7mTfa+w7Lyvljt9L4avPO+6VfyvhtB8L6cbfC+nBfzvv1I8b4A8PC+
EwryvpG58b7wsey+0pvtvoLk7r7nVO2+HbXqvh+X674/duu+ryzrvn827b7NYO2+osrrvo06
6b7Ss+i++Y3pvqSL574wRue+9qHkvobq5L6iROi+jmDmvu6+4r6XLOe+5ATkvpLa5L4DFOO+
4vbhvtuU5b7FkOS+H6zhvtoc37721eC+bDfkvqCV4b4et+C+m37hvjFg3r6eGd++IH/fvluH
3r5v792+yTbfvn8/3r7/o9y+AdPdvmXp275SY92+EVLevhwa2r7m+9q+4XXavrYX3L4td9e+
ULfavpK62b7qktm+9XLbvvJd2b60HNy+3zrXvoui2L4yL9m+gefYviiJ2L5wu9m+3xbWvnzd
2L6Zfti+lPbUvhCE1r7hddi+s4zWvlCf1L5XwdS+owPWviY61b4mUNW+oVrSvgto1L73QdK+
mM7UvsZT0r6eWNG+GDHQvnCI1L4sKdK+aN/Rvt+Vz77hZtK+rDvPvma5zb5vS86+G2bTvjCU
z76tDNC+reLRvsFnz77pntC+8uLNviCPz77Xjs++gDzOvm/Lzb4i0Mu++WjNvic0zb5OKM6+
5mLLvvm6yr7y6su+Eg3Lvh4XzL6vt86+jMzKvlxpzL4M+sq+PRPOvnKQyr4GGcy++S7JvvRZ
yL5j9sq+</AssayYData></Step><Step><CommonData><SampleLocation>3</SampleLocation><SampleID>QA013.2 Gmat/L0</SampleID><SampleGroup></SampleGroup><SampleInfo></SampleInfo><SampleRow>D</SampleRow><SamplePlate>1</SamplePlate><WellType>KLOAD</WellType><Concentration>10</Concentration><ConcentrationUnits>µg/ml</ConcentrationUnits><MolarConcentration>-1</MolarConcentration><MolarConcUnits>nM</MolarConcUnits><MolecularWeight>-1</MolecularWeight><Temperature>30</Temperature><StartTime>830098</StartTime><AssayTime>80</AssayTime></CommonData><FlowRate>1000</FlowRate><StepType>LOADING</StepType><StepName>Loading</StepName><StepStatus>OK</StepStatus><ActualTime>80</ActualTime><CycleTime>0.2</CycleTime><AssayXData Points="400">SgEbRBcOG0TkGhtEsCcbRH00G0RKQRtEBk4bRORaG0SwZxtEfXQbREqBG0QXjhtE5JobRKCn
G0R9tBtESsEbRBfOG0TT2htEsOcbRH30G0RKARxEFw4cROQaHESwJxxEfTQcREpBHEQGThxE
5FocRLBnHER9dBxESoEcRBeOHETkmhxEsKccRH20HERKwRxEF84cROTaHESg5xxEffQcREoB
HUQXDh1E5BodRLAnHUR9NB1ESkEdRBdOHUTkWh1EsGcdRH10HUQ6gR1EF44dRNOaHUSwpx1E
fbQdRErBHUQXzh1E5NodRKDnHURt9B1ESgEeRBcOHkTkGh5EsCceRH00HkQ6QR5EBk4eRNNa
HkSwZx5EbXQeREqBHkQXjh5E5JoeRKCnHkR9tB5EOsEeRBfOHkTk2h5EsOceRH30HkT+AR9E
Fw4fRNMaH0SwJx9EfTQfREpBH0QXTh9E01ofRLBnH0R9dB9ESoEfRBeOH0TTmh9EsKcfRG20
H0RKwR9EF84fRNPaH0Sg5x9EbfQfRDoBIEQXDiBE0xogRKYoIERtNCBEOkEgRBdOIETkWiBE
oGcgRH10IEQ6gSBEF44gRNOaIESwpyBEbbQgRErBIEQnziBE09ogRLDnIER99CBESgEhRAYO
IUTkGiFEoCchRG00IUQ6QSFEF04hRNNaIUSgZyFEfXQhRDqBIUQXjiFE05ohRLCnIURttCFE
OsEhRAbOIUTk2iFEsOchRH30IUQ6ASJEBg4iROQaIkSgJyJEbTQiRDpBIkQGTiJE5FoiRKBn
IkR9dCJEOoEiRBeOIkTkmiJEoKciRG20IkQ6wSJEBs4iRNPaIkSg5yJEffQiRDoBI0QGDiNE
0xojRKAnI0R9NCNESkEjREhOI0TkWiNEsGcjRG10I0RKgSNEBo4jRNOaI0SgpyNEbbQjRErB
I0Q4ziNE09ojRKDnI0R99CNEOgEkRBcOJETTGiREoCckRH00JERKQSREBk4kRNNaJESgZyRE
fXQkRDqBJEQGjiRE9JokRKCnJERttCREOsEkRAbOJETk2iREsOckRG30JEQ6ASVEBg4lRNMa
JURrKSVEfTQlRDpBJUQGTiVE01olRKBnJURtdCVEOoElRAaOJUTTmiVEoKclRG20JUQ6wSVE
F84lRNPaJUSw5yVEbfQlRDoBJkQGDiZE5BomRLAnJkRtNCZESkEmRAZOJkTkWiZEoGcmRG10
JkRKgSZEBo4mRNOaJkSgpyZEbbQmRIzBJkQGziZE09omRKDnJkRt9CZEOgEnRAYOJ0TTGidE
oCcnRG00J0Q6QSdEF04nRNNaJ0SgZydEbXQnRDqBJ0QGjidE5JonRKCnJ0RttCdEOsEnRAbO
J0Tk2idEoOcnRG30J0Q6AShEFw4oRNMaKESgJyhEbTQoREpBKEQXTihE01ooRKBnKER9dChE
OoEoRBeOKETTmihEsKcoRH20KERKwShEBs4oROTaKESw5yhEffQoRDoBKUQGDilE5BopRLAn
KURtNClEOkEpRAZOKUTkWilEsGcpRH10KURKgSlEF44pROSaKUSwpylEfbQpRErBKUQXzilE
5NopRLDnKUR99ClEYAIqRBcOKkTkGipEsCcqRH00KkRKQSpEF04qRORaKkSwZypEfXQqREqB
KkQXjipE5JoqRLCnKkR9tCpESsEqRBfOKkTk2ipEsOcqRH30KkRKAStEFw4rROQaK0SwJytE
fTQrREpBK0QXTitE01orRPJnK0R9dCtESoErRAaOK0TkmitEsKcrRH20K0RKwStEF84rROTa
K0Sw5ytEffQrREoBLEQXDixE5BosRLAnLER9NCxESkEsRBdOLETkWixEsGcsRH10LERKgSxE
F44sROSaLESwpyxEfbQsRErBLEQXzixE5NosRLDnLER99CxEOgEtRBcOLUTkGi1EsCctRH00
LURKQS1EF04tRORaLUSwZy1EbXQtREqBLUQXji1E5JotRLCnLUR9tC1ESsEtRBfOLUTk2i1E
sOctRH30LURKAS5EBg4uROQaLkSgJy5EbTQuREpBLkQXTi5E5FouRKBnLkR9dC5ESoEuRBeO
LkTkmi5EsKcuRH20LkRKwS5EF84uROTaLkSg5y5EffQuRA==</AssayXData><AssayYData Points="400">hF3PvoRYz75mDce+gxzAvjq4vb58B7i+q8qzvnsArb5936W+YXWgvn5fnL5XHpS+TT6SvhFY
jr7TL4a+X+iDvmWFfL74QXS+4MhovjeKXL6acU++vDtHvh2PQr7dDTK+dYkrvnbAGr7XRBW+
gP0LvhsfA76KrPK9H2vjvQaQzL0MML+9mmmhvf/nkr22TXq9uzduvfVARr0JtxS9uCQDvYeJ
yryvmBC8uMV8u1DxkzszHE48AsDSPE4qxjwr1iE95p1KPWjeQT2Ps4E9HjWKPe1+oD0eQ6w9
i4e3Pfp50T1ljc89onrdPdRx+D1iLQQ+OIoJPjJDED6CdRU+reEcPp5AJT5E4Ss+zcA2Ps87
PT7XuTw+/0tHPqxYSz6xylQ+iERcPvbVXT52WGg+M7txPvSpdD58WHo+Ag+CPiahgj5TjIY+
2x6IPtUKjD7+eY8+dEGOPpkGlD78vJg+7V+aPvWvnD7mEaA+BBajPt6qoz7cfaY+RBCrPobK
qj7b8LA+HSaxPiYXsz5zo7U+jIG1PnhuvD4jwL0+Gvm9PsY/wj4vzcM+2+zEPgI4yT6HzMk+
tSjNPlSqzz7UEs0+YTzSPu/z1T5+vNY+lEbZPtGg2z6tLds+OHLePlWK4T70ZOI+dqXkPhLc
4j7xHOc+NBnrPowR7T5fUuw+e93tPkHp8D7oxPQ+j5z1Pn+Y9z64u/k+E575PnaF/z5rL/0+
Pe7+Ps0XAD+xGgE/Lj4CPybZAz88vAU/C+MEP/CZBT/qnAY/sN4GP72rBj8q3Qg/qCcJP9Dp
Cj8gMws/9DILP5BOCz8krww/AJ4MP1rtDT9Q2A4/IV8PPwBXDz8SXhE/45gQP4d3Ej/tyxQ/
4iwUP8QHFT8FIxU//MoVPw3zFT+WYhc/1ZQYP54EGT/wrhg/XNEbP6SBGT+XvRw/O68aPwG+
Gz/6QB0/eNYcP3blHj8oPB8/S4kfPynCHj9aEiA/JyMhP9RCIT/n3SE/2I0iP88EJT9UEiQ/
H6AkP9FpJD9kgCU/l54nP4tPJj9mzCc/EcgmP1gmKD/r3yg/C6YpP6/oKj9HSis/WoMsPwLv
LD8RqCs/StMsPw/VLD/WqCw/EqotP7wtLj9r2iw/gnkuP87WLz89JjA/q1MwP4ZyMT+XEjI/
zA8yP5vXMj9nBzM/lxY0P902ND8FVzQ/4TM0P1zsND9Y5TU/pAQ1P49INj+AfTY/UaM3P7Am
OD+/Mzk/cTA4P98oOj8TTDk/1z06P1TxOT89uDs/eHc5P3KiOz8cTz0/1Zo8P1PsPT8a6jw/
MKw9P/ahPT8e+T4/9/Q/P5mWPz+2ez8/CpU/P1K8QD8gHUE/AQtBP8FbQT+gkUM/5i5CP+hH
Qz8DpEM/oNlCPzMZRD9xGEQ/buxDPyCxRD8p0UU/GotGP1WARj8xWUY/J3dGP5abRz/nkkY/
Xs9HPzWARz9IXEk/2xZJPyqlSD+J40k/QdpKP9lZSz8dHko//UJKP92sTD/fxUs/uddMP1Qy
TT8WIE0/9ItNPxXrTT+/iEw/5wdNP/qpTz/lfk4//c5PP+z8Tz+JalE/peFPPyCcTz9YbVE/
0ZZPP4OnUT+xa1E/tRtRP+ZOUT/ub1I/NLFSPxH5Uz9z21E/T4lUP+10VD9v8lM/5f5TP872
VT8gLlQ/2hdWPyPDVT9H0VU/IIlWP5KPVj9eY1c/kzJYPyOFVj/volg/7phYPwDvWD9V/Fk/
JppZP1McXD9TBFk/LTNaPzGmWj+Solk/eK9bP4i0WT85zls/BwZbP7KiWz/qwFw/qgtdPw6s
XD9r9Vw/VnlcP9mTXT/biV4/3bVdP2yDXj/Hzl4/BU1eP4VLXj++UF8/HfZfP/5oYD9ObmA/
xb1gP/3WXz95oV8/AMhhPzBmYj96y2E/zMliP3jSYD9gX2I/TKNiP+VbYz+Qx2I/hqhiP2TO
Yz+8d2Q/Te5jP+StYz+CBWU/+ctlPyg8ZT9UQWU/SYhlPyAgZT+MzGU/wgVlP0QrZz9bcWc/
7IJmP1YJZz/BDmg/d9FnP1MpaT+tpGk/SUloP+4iaD/aX2k/HsNqPwa7aD/hTWk/w6lqP/jq
aj9V62s/QJdrP25qaz8//Wo/CvdrP518bD/xy2s/S6BsPw==</AssayYData></Step><Step><CommonData><SampleLocation>1</SampleLocation><SampleID></SampleID><SampleGroup></SampleGroup><SampleInfo></SampleInfo><SampleRow>D</SampleRow><SamplePlate>1</SamplePlate><WellType>BUFFER</WellType><Concentration>-1</Concentration><ConcentrationUnits>µg/ml</ConcentrationUnits><MolarConcentration>-1</MolarConcentration><MolarConcUnits>nM</MolarConcUnits><MolecularWeight>-1</MolecularWeight><Temperature>30</Temperature><StartTime>916261</StartTime><AssayTime>30</AssayTime></CommonData><FlowRate>1000</FlowRate><StepType>BASELINE</StepType><StepName>Baseline3</StepName><StepStatus>OK</StepStatus><ActualTime>30</ActualTime><CycleTime>0.2</CycleTime><AssayXData Points="150">SgEvRAYOL0TTGi9EsCcvRH00L0Q6QS9EF04vRORaL0SgZy9EbXQvRDqBL0QGji9E05ovRLCn
L0R9tC9ESsEvRBfOL0TT2i9EAugvRG30L0RKATBEFw4wRDYbMERKKTBEbTQwRDpBMEQXTjBE
01owRLBnMERtdDBEOoEwRBeOMETkmjBEsKcwRG20METNwTBEBs4wRNPaMESg5zBEffQwRDoB
MUQGDjFE0xoxRLAnMUSuNDFESkExRBdOMUTkWjFEoGcxRI50MUQ6gTFEJ44xRNOaMUSgpzFE
bbQxRErBMUQGzjFE09oxRKDnMURt9DFESgEyRCcOMkTTGjJEoCcyRH00MkRKQTJEWE4yRORa
MkSgZzJEbXQyREqBMkQGjjJE05oyRKCnMkR9tDJEOsEyRAbOMkTT2jJEoOcyRG30MkQ6ATNE
Bg4zROQaM0ToKDNEbTQzRDpBM0QXTjNE5FozRMFnM0RtdDNEOoEzRAaOM0S5mzNEoKczRG20
M0RKwTNEBs4zRNPaM0Sg5zNEbfQzRDoBNEQGDjRE0xo0RKAnNER9NDREOkE0RAZONETTWjRE
oGc0RG10NEQ6gTREBo40ROSaNESgpzREfbQ0RDrBNEQGzjRE09o0RKDnNERt9DREWgE1RAYO
NUTTGjVEsCc1RH00NUQ6QTVEWE41RNNaNUSwZzVEbXQ1RDqBNUQ4jjVE5Jo1RLCnNURttDVE
OsE1RBfONURG2zVEoOc1RG30NUQ6ATZEFw42ROQaNkTBJzZEfTQ2REpBNkQXTjZE5Fo2RLBn
NkR9dDZE</AssayXData><AssayYData Points="150">9YFzP2Xwdj/0x3U/fUF1P+7LdT8AO3U/ACh2P+rzdj9MXHY/pil2P8FldT8xHHY/Z9F1PxiR
dz/KH3Y/iXd2P8h9dj+BbXc/YcN2P/Kwdj+0CXY/a8V3P6Bjdj/WK3Y/3VF3P4UDdz+Sa3Y/
J7F3PwLwdj/jUXg/v8R3P69UdT9H/3c/rKB2P3uodz/bUHc/cml4P1VUeD+8unY/1Jx3P3Yr
dj+F4nc/5KZ2PyLZdj/z+HY/jvd2P/Codz+5z3c/cUV4PyWSdz8OOXg/uyV3P8uKdj8BJng/
n254P7bbdz+6Vnc/vO93PxFHeD/shHY/FKt4P3C/dz85B3c/BAl4Pxnkdz++CHg/nW13PzaJ
dz/vbnc/a5B1P/jReD/Tb3c/J0V4P9zJdz/Sync/WX53P1rNeT9M+Xc/eqR3P5Budz/0THg/
GaB3P+xBeD8AMHk/Tet4P34deD8573Y/3Ud4P+4NeD/Hnnc/O/p2P6mmeT+Dtng/+GN4PwEE
eT+mxHg/AUZ4P9bPeD9cGHk/00B5P05UeD9yN3k/wNF4Pxp/eD/EiHg/8al4P4MieD/ZhHg/
RXN5Px4ReD+CPnk/orl4P1JIeD85Q3o/KdN4Pwe3eD+XM3k/Ny55P+aoeD8Vf3g/qJh4P6kx
eT9943g/JC54P8czeD9iong/red3Pyw1eT8R/Hc/d0N6P1gzeT+oQng/0753P4C5eT+D5Xc/
m794P+5BeD8S9Xk/uw14P6r4dz/1RHg/sYR4PzNleT/CN3k/2+94Pz/weD8aN3k/H295P0im
eT9E9nk/</AssayYData></Step><Step><CommonData><SampleLocation>10</SampleLocation><SampleID>BG505 SOSIP</SampleID><SampleGroup></SampleGroup><SampleInfo></SampleInfo><SampleRow>D</SampleRow><SamplePlate>1</SamplePlate><WellType>KSAMPLE</WellType><Concentration>-1</Concentration><ConcentrationUnits>µg/ml</ConcentrationUnits><MolarConcentration>62.5</MolarConcentration><MolarConcUnits>nM</MolarConcUnits><MolecularWeight>-1</MolecularWeight><Temperature>30</Temperature><StartTime>955408</StartTime><AssayTime>180</AssayTime></CommonData><FlowRate>600</FlowRate><StepType>ASSOC</StepType><StepName>Association</StepName><StepStatus>OK</StepStatus><ActualTime>180</ActualTime><CycleTime>0.2</CycleTime><AssayXData Points="900">SoE2RAaONkTTmjZEoKc2RG20NkRKwTZEBs42RNPaNkSg5zZEffQ2REoBN0QXDjdE5Bo3RLAn
N0RtNDdESkE3RBdON0TTWjdEoGc3RH10N0Q6gTdEF443ROSaN0SwpzdEjrQ3RDrBN0QXzjdE
9No3RLDnN0SO9DdEOgE4RBcOOETkGjhEsCc4RH00OERKQThEF044RORaOESwZzhEfXQ4REqB
OEQXjjhE5Jo4RLCnOER9tDhESsE4RBfOOETk2jhEsOc4RH30OERKATlEFw45ROQaOUSwJzlE
fTQ5REpBOUQXTjlE5Fo5RLBnOUR9dDlESoE5RBeOOUTkmjlEsKc5RIO1OURKwTlEF845ROTa
OUSw5zlEv/Q5REoBOkQXDjpE5Bo6RLAnOkR9NDpEOkE6RBdOOkTkWjpEsGc6RH10OkRKgTpE
F446ROSaOkSwpzpEfbQ6RErBOkQXzjpE5No6RKDnOkR99DpEOgE7RBcOO0TkGjtEsCc7RH00
O0T0QjtEF047RORaO0SwZztEfXQ7REqBO0QXjjtE5Jo7RPKnO0RttDtESsE7RBfOO0TT2jtE
4uc7RH30O0RKATxEFw48ROQaPESwJzxEbTQ8REpBPEQXTjxE5Fo8RLBnPER9dDxESoE8RBeO
PETkmjxEsKc8RG20PERKwTxEF848ROTaPESw5zxEbfQ8REoBPUQXDj1E0xo9RLAnPUR9ND1E
OkE9RBdOPUTkWj1EAmg9RH10PUQ6gT1EF449ROSaPUSgpz1EfbQ9RErBPUQXzj1E5No9RLDn
PUR99D1EOgE+RBcOPkTkGj5EsCc+RG00PkTkQj5EF04+RNNaPkSwZz5Ev3Q+REqBPkQXjj5E
05o+RLCnPkRttD5ESsE+RCfOPkTT2j5EsOc+RH30PkRKAT9EBg4/RNMaP0SwJz9EbTQ/REpB
P0QXTj9E5Fo/RKBnP0R9dD9EOoE/RAaOP0Tkmj9EsKc/RH20P0RKwT9EOM4/RNPaP0Sg5z9E
bfQ/RDoBQEQXDkBE5BpARLAnQERtNEBEOkFARBdOQETkWkBEdWhARH10QERKgUBEF45ARNOa
QERKqUBEfbRARDrBQEQXzkBE5NpARKDnQERt9EBESgFBRAYOQUTkGkFEoCdBRH00QUQ6QUFE
F05BRNNaQUSgZ0FEfXRBRDqBQUQXjkFE5JpBRKCnQURttEFEOsFBRAbOQUTT2kFEsOdBRG30
QURKAUJEBg5CROQaQkSgJ0JEfTRCREpBQkQXTkJE01pCRKBnQkRtdEJESoFCRBeOQkTTmkJE
sKdCRG20QkRKwUJESM5CRNPaQkSw50JEbfRCRDoBQ0QGDkNE0xpDRLAnQ0RtNENESkFDRAZO
Q0TkWkNEoGdDRG10Q0Q6gUNEF45DRNOaQ0Sgp0NEnrRDRDrBQ0QGzkNE09pDRKDnQ0R99ENE
SgFERAYORETTGkREoCdERG00REQ6QUREBk5ERCtcRESgZ0REfXREREqBREQGjkRE05pERKCn
RETwtEREOsFERBfORETT2kREoOdERG30REQ6AUVEBg5FROQaRUSgJ0VExTVFRDpBRUQGTkVE
01pFRPJnRURtdEVEOoFFRAaORUTTmkVEoKdFRH20RURKwUVEBs5FRNPaRUSg50VEffRFREoB
RkQGDkZE0xpGRLAnRkRtNEZEOkFGRAZORkTTWkZEoGdGRG10RkQ6gUZEF45GRNOaRkSgp0ZE
bbRGRErBRkQGzkZE09pGRKDnRkSe9EZEOgFHRAYOR0TTGkdEoCdHRG00R0Q6QUdEF05HRNNa
R0SgZ0dEbXRHREqBR0QGjkdEAJ1HRKCnR0R9tEdEOsFHRAbOR0TT2kdEoOdHRG30R0Q6AUhE
Fw5IROQaSESgJ0hEbTRIRDpBSEQXTkhE5FpIRLBnSERtdEhEOoFIRAaOSETkmkhEoKdIRI60
SERKwUhEF85IROTaSESw50hEffRIREoBSUQXDklE5BpJRLAnSUR9NElESkFJRBdOSUT6W0lE
sGdJRH10SURKgUlEF45JROSaSUSwp0lEfbRJRErBSUQXzklE5NpJRLDnSUR99ElESgFKRBcO
SkTkGkpEsCdKRH00SkRKQUpEF05KRORaSkSwZ0pEfXRKREqBSkQXjkpE5JpKRLCnSkR9tEpE
SsFKRBfOSkTk2kpEsOdKRH30SkRKAUtEFw5LROQaS0SwJ0tEfTRLREpBS0RpTktE5FpLRLBn
S0R9dEtESoFLRBeOS0TTmktEsKdLRH20S0RKwUtEF85LROTaS0Sw50tEffRLREoBTEQXDkxE
5BpMRIUoTER9NExESkFMRBdOTETkWkxEsGdMRM90TERKgUxEF45MROSaTESwp0xEfbRMRDrB
TEQXzkxE5NpMRLDnTER99ExESgFNRBcOTUTkGk1EsCdNRH00TURKQU1EF05NRORaTUSwZ01E
fXRNREqBTUQXjk1E05pNRLCnTUR9tE1ESsFNRBfOTUTk2k1EsOdNRH30TURKAU5EFw5OROQa
TkSwJ05EfTROREpBTkQGTk5E5FpORKBnTkR9dE5ESoFORDSQTkTkmk5EoKdORH20TkRKwU5E
F85OROTaTkSg505EffRORDoBT0QXDk9E5BpPRLAnT0R9NE9EOkFPRBdOT0TkWk9EsGdPRG10
T0RKgU9EF45PRNOaT0Sgp09EbbRPRDrBT0QXzk9E5NpPRKDnT0R99E9ESgFQRAYOUETTGlBE
sCdQRH00UEQ6QVBEF05QRNNaUESwZ1BEbXRQREqBUEQGjlBE5JpQRKCnUETmtVBESsFQRAbO
UETT2lBEoOdQRG30UERKAVFEFw5RROQaUUSwJ1FEbTRRRDpBUUQXTlFEJVtRRKBnUURtdFFE
SoFRRBeOUUTTmlFEoKdRRH20UURKwVFEF85RROTaUUSw51FEbfRRRDoBUkQGDlJE5BpSRKAn
UkR9NFJESkFSRBdOUkT0WlJEoGdSRG10UkRKgVJEF45SROSaUkSwp1JEbbRSRErBUkQGzlJE
BNtSRKDnUkRt9FJEOgFTRBcOU0QKHFNEoCdTRG00U0Q6QVNEBk5TRMlbU0R1aFNEfXRTRDqB
U0QXjlNE5JpTRKCnU0SetFNEOsFTRAbOU0TT2lNEoOdTRG30U0Q6AVREBg5UROQaVESgJ1RE
fTRURDpBVEQGTlRE01pURKBnVERtdFREOoFURAaOVEQlm1REoKdURH20VERKwVREBs5URNPa
VESw51REbfRURDoBVUQGDlVE0xpVRLAnVURtNFVEOkFVRAZOVUTkWlVEsGdVRG10VUQ6gVVE
Bo5VRNOaVUSgp1VEQrVVRErBVUQGzlVE5NpVRKDnVUR99FVEOgFWRBcOVkQ8HFZEsCdWRG00
VkQ6QVZEBk5WRNNaVkSwZ1ZEbXRWRDqBVkQGjlZE05pWRKCnVkRttFZEnMFWRAbOVkTk2lZE
oOdWRG30VkRrAVdEBg5XRNMaV0SgJ1dEbTRXRDpBV0QXTldE01pXRKBnV0RtdFdESoFXRAaO
V0TTmldEtqhXRG20V0Q6wVdEBs5XRNPaV0Sg51dEbfRXRDoBWEQGDlhE5BpYRLAnWER9NFhE
SkFYRAZOWETTWlhEsGdYRG10WEQ6gVhEF45YROSaWESgp1hEbbRYRDrBWEQXzlhE09pYRKDn
WESe9FhEOgFZRAYOWUTkGllEoCdZRG00WURKQVlEOE5ZRNNaWUSwZ1lEfXRZREqBWUQXjllE
5JpZRLCnWUR9tFlESsFZRBfOWUTk2llEsOdZRH30WURKAVpEFw5aROQaWkSwJ1pEfTRaREpB
WkQXTlpE5FpaRLBnWkR9dFpESoFaRBeOWkTkmlpEsKdaRH20WkRKwVpEF85aRBXbWkSw51pE
ffRaREoBW0QXDltE5BpbRLAnW0RtNFtESkFbRBdOW0TkWltEsGdbRH10W0RKgVtEE5BbRNOa
W0Swp1tEfbRbRErBW0QXzltE5NpbRLDnW0R99FtEOgFcRBcOXETkGlxEsCdcRH00XERKQVxE
F05cRORaXESwZ1xEfXRcREqBXEQXjlxE5JpcRLCnXER9tFxESsFcRMvOXETk2lxEoOdcRG30
XERKAV1EAhBdROQaXUSwJ11EbTRdREpBXUQXTl1E5FpdRLBnXURtdF1ESoFdRBeOXUQEm11E
sKddRL+0XURKwV1EF85dROTaXUSw511EffRdREoBXkQXDl5E5BpeRLAnXkR9NF5ESkFeRBdO
XkQEW15EsGdeRH10XkQ6gV5EF45eROSaXkSwp15EfbReRErBXkQ4zl5E5NpeRLDnXkR99F5E
SgFfRBcOX0TkGl9EsCdfRG00X0RKQV9EF05fRORaX0SwZ19EfXRfRDqBX0QXjl9E05pfRKCn
X0RttF9ESsFfRBfOX0TT2l9EsOdfRH30X0RKAWBEBg5gROQaYESwJ2BEfTRgREpBYEQXTmBE
5FpgRKBnYERtdGBESoFgRBeOYETkmmBEoKdgRH20YEScwWBEF85gRNPaYESg52BEbfRgREoB
YUQXDmFE0xphRKAnYUR9NGFESkFhRAZOYUTTWmFEsGdhRG10YUQ6gWFEBo5hRHebYUSgp2FE
bbRhRDrBYUQXzmFEJdthRKDnYURt9GFEOgFiRAYOYkTkGmJEoCdiRH00YkQ6QWJEBk5iRNNa
YkSwZ2JEbXRiREqBYkQGjmJE5JpiRKCnYkR9tGJEOsFiRBfOYkTT2mJEsOdiRG30YkQ6AWNE
Bg5jRNMaY0SwJ2NEfTRjRDpBY0QGTmNE5FpjRKBnY0R9dGNE</AssayXData><AssayYData Points="900">pslyP2Vkcj9HE3M/noVzP6dBcz/XwHM/lx9zP3yKcj9kUnQ/EiVzP37Tcz+jzHQ/8/9zPxbd
dD+Y0XM/bf9zP8FbdD8t43M/FR91PyTwcz8zCnQ/isJyP2d4dD/ISHQ/CdJzP0NzdD/QV3M/
mEd1P2OEdT8AQnU/9TB1P+T+dD/bQXU/3Yp0Px7NdD9MknU/FdV1P8ihdT9exHQ/jox1PzIR
dj/gbXU/JGR2P4ASdj9afHU/D8N2P+ADdz+e33U/6lJ2P4AUdj/eenY/noV3P5INdj+OeXY/
eGV1P/rmdT9sv3Y/cjN3P4k3dj9dTXY/5md2P+DFdz9RCHY/sZh2P9EPdz8jWHc/f8Z2P5N0
dz+zunc/Zih3Pw9mdj+i6nY/QnJ3P4OLdz8dH3g/obV3P+8weD9Bpng/gAp4P4nvdz9nNHc/
u/h4P4jAdz/VTHg/IpV4PyZTeT9hYng/Rj94PxkXeT8iBHk/Kj14P0TheD+Y23g/iXN6PwFY
eT/m8ng/Cxl6P09WeD/zPnk/VMt6P9c2eD+/+3k/VR54P8RQeT/pfng/YBV4Pxp+eT99mnk/
pUh6P/oMeT/PG3k/DHN6P+2feT/laHk/I5l6P/AleT/Lqno/5vN5P+Pmej+TpHs/cB56P/tx
eT+t2Ho/hJ15P+EQez+G5no/Xb16P1xMej/Q9nk/NhB6Pzdfez+/ZXo/+eZ7PzbJez+Ccno/
0Gp8P8Htej9jrXs/twV6P613ej8SeXs/F/l6Py2yez/vPHo/4tZ6P2teez+Idns/8sF6P9xz
ej/lG3s/Gdh7P404ez9YIXs/zhR7P7JBez/Yzno/i/V5P2v/ej9pT3w/IAJ8P6pkez+cCXw/
ZAl9P5uGez8iVHs/yWp7P/tXfD90pXs/XxV8P0mNez+6qH4/QpB8P3kWfD8OeH0/i0x8P+zd
fD8cdX0/weR8P8SlfD/KjH0/2C99P4qOfD+kaX4/0RZ+P57VfT+J33w/7KJ+P9wcfD9UmXw/
5kN9PyRrfj9iU34/D199PxCnfT8Runw/2kh9P/XvfT84RHw/Lqh9P5TTfT/P9H0/Y5B9Pzz1
fD9U6H0/mp98PwKffj+gan4/gwR/P8Fbfj8fDH4/G/N9PzEUfz8wMH0/d/N8P9Flfj/cTn0/
9FV+P8cLfz+T834/sHV+P2lxfj/jHX8/N05/P+RXfT+K730/FYV/P+awfT8oW34/yW9+PyFL
fj9BiH4/7oZ+P7SDfz+ZYIA/cx6AP707gD+bd38/sMJ+Pxbwfz+R334/UBOAP976fj/x1X8/
ld5/P40KgD/8OX8/e6p/P1gZgD/mx38/NJJ/P/AJgD8TtH4/PNF/P3sjgD9UoH8/rACAP2yf
fz8koH4/TX+AP8/agD9WFn8/F5x/P7B/gD+hOoA/U4aAP2IhgD+Sr4A/o3GAPzxLgD/wTIA/
QwaAP+aLgD+FoYA/+YOAP2q+fz8n3oA/3kqAP5+ngD/bvIA/LXKAP+CegD9Wu4A/PbmAP3xJ
gD/KP4A/hsmAP4TrgD96SIA/tW2AP9cLgD9yd4A/rKKAP3z8gD8FpYA/7iOBP5qVgD90kYA/
ybWAP9MegT+YQYE/9i2BP1l3gD/cJ4E/wyKBP3m4gD+TtoA/6syAP+8pgT/NMoE/cnCBP06y
gD+s+oA/d9GAP+6HgT8eqYE/rf6AP6mIgT/u1YA/wcaAPyAWgT9+UIE/RHWBPxNdgT+gQYE/
1aaBP+5DgT+XJIE/jXuBP+ydgD+/NYE/lReBPyK7gT8GVoE/gy2BP38KgT/up4E/3naBP++q
gT/1w4E/uSGCP8gXgT9Kp4E/k4GBP8eRgT+rpYE/QQqCP/GqgT/rKoI/eJiBP5HSgT/C9oE/
+oyBP5HEgT/gvII/eDOCPyecgT/vB4I/qvKBP5zXgT9XQ4I/bVqBP2TCgj+uboI/IK2CP9Tv
gT9Tq4E/wUiCP7/pgT/B0IE/BZ2BPyvbgT/DkII/t+GBP2sXgz/AT4I/0e6CPxW0gj+W9oE/
bieCPyfTgT8FSII/PZKCP4nngT9BzIE/4tiBP3vwgT8gNoI/z12CPwvKgj/6p4I/CAeCP9QZ
gz+S+YI/yEqCP+FLgj+dE4M/tFmCP+25gj8f4oI/vhaDP6aTgj+AlYI/KUaCP8z+gj+NCIM/
gsSCP/Hvgj+itoI/LTuDP1Csgj+a/oI/yVWCP0Spgj8Co4I/iwGDP7Shgj/AqoI/5/yCPxlG
gj/muII/hIyDP+8Mgz+QuII/gwuDP43Ggj9lOIM/qNOCP5zQgj9HT4M/LH+DP1bsgj+g1oI/
Z2KDP9NEgz8DdIM/dyCDP6Aagz/DKIM/uSCEP/Iagz+IroM/SKODP9mngz93M4M/CE6DP826
gz/0hYM/bbKDP0V1gz8gWoM/uKuDP+MHgz/lV4M/oM6CP1eYgz9zW4M/ME2DP/gahD8Ln4M/
pbGDP73Egz/ZZ4Q/8yaDPyyugz8L9oM/k+yDP3gEhD81TYM/kEyEP09fgz9YQYQ/5LeDP7Df
gz+zw4M/EOeDP796gz9UA4Q/f8SDP+jggz+r3IM/moaEPw2Igz8vjIM/YxWEPxMfhD9a8oM/
y5qDPxfRgz9kQoQ/mtmDPxXmgz8mVoQ/FqmEP1B7hD/7lYM/XpKDP36NhD/KLoQ/+mmDPxqi
gz8zT4Q/gs6DP1tMhD/BI4Q/jAeEP8Pmgz9EyIQ/L72DP3bVgz+3woQ/ik6EP4/zhD85aYM/
+cCDP43Tgz/UgoQ/ehuFPzGhhD/3+oM/B5eEP8MChT/ZlIQ/n+yEP6HShD+G4YQ/EhWFPxHM
hD97MoU/oYOFP5zghD/P/oQ/qcOEPwVkhT8kX4Q/J8KEP7i4hD+7y4Q/NKmEP+DNhD/2goU/
p2SFP6jmhD+3J4U/ZoCEP6jLhD/FmoQ/dq+EP39MhT8Sz4Q/Lf2EPz0QhT/70oQ/0PuEPzxd
hT+xIoU/UGKFP0IbhT9WcIU/VCiFP2QghT9774Q/U2GEPzc7hT8bIoU/giWFPxGbhD9Jk4U/
MW6FPzKmhD/3LIU/OOyEP0PjhD/Es4Q/or+EP1NhhT9MaIU/v5+FP48ihT9EfYU/chWFP4lI
hT8tb4U//+CFPzqShT9v7IU/sSaFPwelhT9zloU/u2OFP3EshT/+oIU/mWGFP80ihj/kIYY/
SP+FP+rYhT/xkoY/TzmFP/tghT8UI4Y/te6FPw53hT/w84U/Is+FP2SxhT+BsoU/FXOFP9f1
hT+NpIU/mkKFPzf2hT+eoIU/avuFP8qdhT9N4IU/YoqFP2gRhj90k4Y/TROGP525hT/WD4Y/
uVaFPzHohT8W5YU/xN2FP/wmhj9bEYc/KhOGP0lUhT91foU/MIOGP9vIhj9qA4Y/AjaGPwfl
hT+JboY/v3iFP33ehT+SxYY/oYGGP9OKhj+uVoY/YiWGP6JShj/hE4Y/rNqFP6M6hj8FKoY/
2d6FP/kQhj8zkIY/fjKGP1LThj9SyYY/yVKGP70vhj8eWIY/ozyGP8YAhj/8UoY/9LOGP0Pb
hj9n6IY/g7iGPyLzhj9D84Y/JYKGP1Othz8LSoc/yjeGPxb5hj/eboY/yMGGP+ONhj/ZDIc/
+u6GPyQOhz+W1YY/K7yGPwhRhz/oVIc/dxCHP7/Shj94AIc/j1GHP4Enhz/Q+4Y/Df+GP4uX
hj/sCYc/XXCHP+9Uhz/+64Y/GXCHP1k2hz8VY4c/3u2GP8pkhz8LVIc/NAiHPwJqhz98gIc/
S3qHPwWLhz/XYIc/ra2HPwX4hj81g4c/QfKHPw3Mhj/2HIc/0sGIP0Hfhz+Qc4c/71OHPxHI
hj+IUIc//UWHP5G3hz+apIc/gGeHP3ihhz9jeoc/wxGIP5i6hz/snYc/zLyHP9F3hz/kPIc/
77WHP9Nphz9p94c/9jmIP1s+iD/re4c/o0mIP/zQhz+n0oc/3vKHP3lphz+iSoc/zdqHP9fe
hz8DqYc/o12HP2ltiD8FFIg/MBaIP0vyhz8I/4c/1z6IP0XNhz98vYc/ruCHP2vKhz/+14c/
kC+HP9QfiD+0iog/UaKHPz12iD8P74c/hVeIP73jiD+QRog/8UKIPzuKiD/GWIg/KhiIP1aH
iD/stog/3QmIPwoliD/cyIg/htGHP0mfiD88Iog/XUyIPzcwiD9gGog/AJeIPy2TiD9ZgIg/
ScSHPywtiD/NOog/nBeIP3PCiD/zMYg/ky2IP7jvhz8vn4g/KpiIPy+0iD/8OYg//aCIP3Sr
iD9LI4k/SBSJP7MciT9DtIg/kNeIP/Q8iD8GNYg/PlKIPwtbiD/lXog/uiuJP+4IiT+Fdog/
U2WIP8JeiD8zhIg/mh+JPyD8iD/Z6Yg/8U2IP2eBiT+RnIg/ktyIP/+oiD/fz4g/owiJP9Dk
iD9Yuog/g0CJPykTiT9udok/W+2IP/eEiT8ZV4k/i/aIP6BPiD+ENIk/56WJP5PFiD/JVok/
b/GIP5zPiD+sFok/rPmIP9QEiT/FEIk/WXGJP44Mij8HPYk/yOyJPw6riT/NDIk/LD2JP3kN
iT+5fok/2yuJPwTAiT/4zIg/0auJP5dmiT8QjYk/WJuJP/dRiT/V+4k/hjqJP00Pij8HzIk/
KrCIPw2ciT9/dok/j0WJP/jiiT8Eqok/wBiJP5E4ij9fMIk/6qCJPzp/iT9vpIk/qzeJPxJU
iT+T9ok/0DeJPwgKij/slYg/fpCJP8d4iT+Gfok/tVeKP0b+iT9kvok/Dt+JP+gwij9m84k/
G8WJP+gFij/5K4o/PTWKP1Slij9ueYk/lyWKP6YXij898Ik/</AssayYData></Step><Step><CommonData><SampleLocation>1</SampleLocation><SampleID></SampleID><SampleGroup></SampleGroup><SampleInfo></SampleInfo><SampleRow>D</SampleRow><SamplePlate>1</SamplePlate><WellType>BUFFER</WellType><Concentration>-1</Concentration><ConcentrationUnits>µg/ml</ConcentrationUnits><MolarConcentration>-1</MolarConcentration><MolarConcUnits>nM</MolarConcUnits><MolecularWeight>-1</MolecularWeight><Temperature>30</Temperature><StartTime>1144352</StartTime><AssayTime>180</AssayTime></CommonData><FlowRate>600</FlowRate><StepType>DISASSOC</StepType><StepName>Dissociation</StepName><StepStatus>OK</StepStatus><ActualTime>179.999</ActualTime><CycleTime>0.2</CycleTime><AssayXData Points="900">SoFjRAaOY0TkmmNEOqljRG20Y0RKwWNEF85jRNPaY0Sw52NEbfRjREoBZEQGDmRE9BpkRKAn
ZERtNGREOkFkRAZOZETkWmREsGdkRG10ZEQ6gWREF45kRNOaZESwp2REfbRkRDrBZEQXzmRE
5NpkRKDnZER99GREOgFlRBcOZUTkGmVEoCdlRG00ZURKQWVEBk5lRORaZUSwZ2VEbXRlREqB
ZURYjmVE5JplRKCnZUR9tGVEOsFlRFjOZUTT2mVEoOdlRG30ZURKAWZEBg5mRAQbZkSgJ2ZE
fTRmREpBZkQGTmZE5FpmRKBnZkSudGZEOoFmRBeOZkTkmmZEoKdmRJ60ZkQ6wWZEBs5mRNPa
ZkSw52ZEbfRmRDoBZ0QXDmdE5BpnRKAnZ0SONGdEOkFnRFhOZ0TkWmdEoGdnRG10Z0RKgWdE
OI5nRNOaZ0Swp2dEbbRnRDrBZ0QGzmdE09pnRKDnZ0Rt9GdEOgFoRBcOaETkGmhEoCdoRM80
aEQ6QWhEBk5oRNNaaETyZ2hEfXRoREqBaEQGjmhE05poRKCnaERttGhEOsFoRAbOaETT2mhE
oOdoRG30aEQ6AWlEBg5pRNMaaUSgJ2lEbTRpRDpBaUQXTmlE01ppRKBnaURtdGlEOoFpRAaO
aUTTmmlEoKdpRG20aUQ6wWlEBs5pRNPaaUSg52lEbfRpRDoBakQXDmpE0xpqRLAnakRtNGpE
OkFqRAZOakTkWmpEoGdqRH10akQ6gWpEJ45qRACdakSgp2pEbbRqRErBakQGzmpE09pqRKDn
akRt9GpEOgFrRBcOa0TTGmtEoCdrRG00a0Q6QWtEF05rRORaa0SwZ2tEjnRrRDqBa0QGjmtE
05prRKCna0R9tGtESsFrRBfOa0Tk2mtEsOdrRH30a0RKAWxEFw5sRNMabESwJ2xEfTRsREpB
bEQXTmxE9FpsRLBnbER9dGxESoFsRBeObETkmmxEsKdsRH20bERKwWxEF85sROTabESw52xE
ffRsREoBbUQXDm1E5BptRLAnbUR9NG1ESkFtRBdObUTkWm1EsGdtRH10bURKgW1EBo5tROSa
bUSwp21EfbRtRErBbUQXzm1E5NptRLDnbUR99G1EOgFuRFgObkTkGm5EsCduRH00bkRKQW5E
F05uRORabkSwZ25EfXRuRFqBbkQGjm5E5JpuRLCnbkRttG5ESsFuRBfObkTk2m5EsOduRH30
bkRKAW9EFw5vROQab0SgJ29EfTRvREpBb0QXTm9E01pvRLBnb0R9dG9ESoFvRBeOb0Tkmm9E
sKdvRG20b0RKwW9EF85vROTab0Sw529EffRvREoBcEQXDnBE5BpwRKAncER9NHBEOkFwRCdO
cETkWnBEsGdwRGN1cEQ6gXBEF45wROSacESwp3BEfbRwRErBcEQXznBE09pwRLDncER99HBE
OgFxRBcOcUTTGnFEsCdxRH00cURKQXFEF05xRORacUSwZ3FEbXRxREqBcUQGjnFE5JpxRKCn
cUR9tHFESsFxRAbOcUTk2nFEsOdxRH30cUQ6AXJEFw5yROQackSgJ3JE4DRyREpBckQXTnJE
01pyRLBnckR9dHJESoFyRBeOckTkmnJEsKdyRH20ckRKwXJEF85yROTackSw53JEffRyREoB
c0R5DnNE5BpzRKAnc0SONHNEOkFzRAZOc0TkWnNEsGdzRG10c0RKgXNEF45zROSac0Swp3NE
bbRzRErBc0QGznNE5NpzRKDnc0R99HNESgF0RAYOdETkGnRENCh0RG00dERKQXREF050RORa
dESgZ3REbXR0RDqBdEQGjnRE05p0RLCndERttHREnMF0RAbOdETT2nREoOd0RG30dER7AXVE
Fw51RNMadUSwJ3VEbTR1RDpBdUQGTnVE01p1RKBndURtdHVESoF1RBeOdUTkmnVEoKd1RG20
dURKwXVEF851RPTadUSg53VEbfR1RDoBdkQXDnZEPBx2RKAndkRtNHZESkF2RAZOdkTkWnZE
oGd2RG10dkQ6gXZEF452ROSadkSwp3ZE1bV2RDrBdkQXznZE09p2RLDndkTP9HZEOgF3RAYO
d0TTGndEsCd3RG00d0QfQndEBk53RNNad0SwZ3dEbXR3REqBd0QGjndE05p3RLCnd0RttHdE
OsF3RAbOd0TT2ndEoOd3RG30d0RaAXhEBg54RNMaeESgJ3hEbTR4REpBeEQGTnhE5Fp4RKBn
eERtdHhESoF4RAaOeETkmnhEoKd4RH20eEQ6wXhEF854RNPaeESg53hEbfR4RDoBeUQGDnlE
Kxx5RKAneURtNHlEOkF5RBdOeUTTWnlEoGd5RG10eUQ6gXlEBo55RNOaeUSgp3lEbbR5RDrB
eUQGznlE09p5RLDneUR99HlEzQF6RBcOekTkGnpEoCd6RG00ekQ6QXpEBk56RNNaekSgZ3pE
bXR6RDqBekQGjnpE05p6RKCnekRttHpEOsF6RAbOekTT2npEsOd6RG30ekQ6AXtEBg57ROQa
e0SgJ3tEbTR7REpBe0QGTntE5Fp7RLBne0R9dHtEOoF7RBeOe0TkmntEoKd7RG20e0RKwXtE
Bs57ROTae0Sw53tErvR7REoBfEQXDnxE5Bp8RLAnfERtNHxESkF8RCdOfETTWnxEsGd8RI50
fERKgXxEBo58ROSafETBp3xEjrR8RErBfETLznxE5Np8RLDnfER99HxESgF9RCcOfUTkGn1E
sCd9RH00fURKQX1EF059RORafUSwZ31EfXR9REqBfUQGjn1E05p9RFqpfUR9tH1ESsF9RBfO
fUTk2n1EI+h9RH30fURKAX5EFw5+ROQafkSwJ35EfTR+REpBfkQGTn5E5Fp+RLBnfkSedH5E
SoF+RBeOfkTkmn5EsKd+RH20fkRKwX5EF85+ROTafkSw535EffR+REoBf0QXDn9E0xp/RLAn
f0TgNH9ESkF/RBdOf0TkWn9EsGd/RH10f0RKgX9EF45/ROSaf0Sgp39EfbR/RDrBf0S7zn9E
5Np/RLDnf0Rt9H9EpQCARAEIgERyDYBE2BOARD8agESlIIBECyeARGotgETYM4BEPzqARKVA
gEQLR4BEck2ARNhTgEQ2WoBEpWCARANngERybYBE2HOARD96gESlgIBEA4eARHKNgETQk4BE
P5qARJ2ggEQLp4BEcq2ARNizgEQ/uoBEpcCARAvHgERqzYBE0NOARD/agESl4IBETeeARHLt
gETQ84BEP/qARKUAgUQDB4FEcg2BRNATgUSIGoFEpSCBRAsngURyLYFE2DOBRD86gUSdQIFE
C0eBRGpNgUTYU4FEP1qBRKVggUQDZ4FEcm2BRNhzgUQ2eoFE54CBRAuHgURyjYFEhJSBRHia
gUSloIFEC6eBRHKtgUTQs4FEP7qBRJ3AgUQLx4FEas2BRNDTgUQ/2oFEneCBRAPngURy7YFE
2POBRD/6gUSlAIJECweCRGoNgkTYE4JEPxqCRKUggkQLJ4JEai2CRNAzgkQ2OoJEpUCCRAtH
gkS8TYJE0FOCRDZagkSdYIJEC2eCRGptgkTYc4JENnqCRJ2AgkQDh4JEco2CRNiTgkRomoJE
naCCRAungkRqrYJE2LOCRD+6gkSlwIJEC8eCRGrNgkTQ04JEP9qCRJ3ggkQL54JEcu2CRNjz
gkQ/+oJE7wCDRAMHg0RyDYNE2BODRDYag0SlIINECyeDRGotg0TYM4NENjqDRN5Ag0QDR4NE
ck2DRNBTg0Q2WoNEnWCDRANng0RqbYNE0HODRDZ6g0QHgYNEA4eDRHKNg0TQk4NENpqDRKWg
g0QDp4NEaq2DROmzg0Q2uoNEncCDRAPHg0RqzYNE4NODRDbag0Sd4INEA+eDRGrtg0TQ84NE
P/qDRJ0AhEQDB4REag2EROkThEQ2GoREpSCERAsnhERyLYRE6TOERDY6hES1QIREC0eERGpN
hETpU4RENlqERJ1ghEQLZ4REam2ERNBzhEQ2eoREnYCERAOHhERqjYREQ5SERDaahESdoIRE
A6eERGqthEQQtYRENrqERJ3AhEQDx4REcs2ERNDThEQ22oREneCERAPnhERq7YRE2POERDb6
hESdAIVEAweFRHINhUTYE4VENhqFRJ0ghUQLJ4VEai2FRNAzhUQ2OoVEnUCFRANHhURqTYVE
2FOFRDZahUSdYIVEA2eFRGpthUTgc4VENnqFRJ2AhUQDh4VEao2FRNCThUQ2moVEnaCFRAOn
hURyrYVE0LOFRDa6hUSdwIVELMeFRGrNhUTQ04VENtqFRJ3ghUQD54VEau2FRNDzhUQ2+oVE
pQCGRAsHhkRqDYZE0BOGRDYahkSlIIZECyeGRHIthkTQM4ZENjqGRKVAhkQDR4ZEak2GRNhT
hkRPWoZEpWCGRAtnhkRqbYZE4HOGRE96hkSdgIZEC4eGRGqNhkRblIZEiJqGRKWghkQsp4ZE
cq2GRNizhkQ/uoZEpcCGRAvHhkRyzYZE2NOGRD/ahkSl4IZEC+eGRHLthkTY84ZEP/qGRKUA
h0QLB4dEcg2HRNgTh0Q/GodEpSCHRAsnh0R6LYdE2DOHRD86h0SlQIdEn0eHRHJNh0TYU4dE
P1qHRKVgh0QUZ4dEcm2HRNhzh0Q/eodEpYCHRAuHh0RyjYdE2JOHRDaah0SloIdEC6eHRHKt
h0TYs4dEP7qHRKXAh0QLx4dEcs2HRNjTh0Q/2odEpeCHRAvnh0Ry7YdE2POHRD/6h0SlAIhE
CweIRHINiETYE4hEPxqIRKUgiEQLJ4hEci2IRNgziEQ2OohE</AssayXData><AssayYData Points="900">pAmLPwR9iz9Ljos/dsGLP/6Kiz+MAow/NrmLP63eiz83o4w/V4uMP/MYjD+pGYw/K0OMP/Kc
jD8NZYw/tu2MPw22jD+DZ4w/086MP/NpjD8vl4w/HveMP4bijT8UHo0/kmqMPx8tjD/zM40/
3L+LP5anjD/mrIw/dt+MPwyOjD8uEow//9+LP47MjD8Uh4w/SsqMP/UKjT8QEow/gjCNP/5T
jT80X4w/Y2qMPzJ2jD+LOYw/TW2MP++EjD9kdow/oMyMP57Tiz8lvIw/6bSMP/J/jD+28Yw/
3ZWMP72vjD/6SIw/0keMPwG2jD84FY0/dwWMP+16jD9DZow/cCOMP1f/iz8VP4w/wy2MP2k4
jD/fsYw/FbeMP1Hwiz+MFYw/OCOMPzRsjD9YqYw/KECMP2CEjD+RMYw/b8qLP3t0jD/ILYw/
CFqMP+dZjD91HIw/GU6MPxq0iz9WI4w/FgeMP08ujD+uz4s/sH+LP1YNjD+x2Is/KDWMPzC/
jD/0VYw/ssSLPwVnjD9t7Ys/EM2LP5gAjD8VV4w/JyiMP/UtjD9Pxos/wu2LP5qDiz/WRIw/
6P+LP3YIjD9K6os/eBeMP9K9jD8HO4w/liyMP/mXjD+9gIw/Z0SMPwELjD+hxIw/AjGMPxNB
jD+Dqos/KTaLP044jD+wMIw/EnyLP2fdiz9TZIs/U8OLPz8NjD+nNIw/OeiLP4Rsiz+rhYs/
TdOLPwsSjD+Y+4s/Z9SLPwpsjD/SD4s/d4WLP/jliz/LFIw/PQSMP4fiiz/ri4s/+oWLPyv0
iz9ODos/DseLP/8ojD/7xYs/BSeMP0isiz+6Sos/5fCLPwxijD+Gnos/GCmMPyWoiz/AKYw/
nmqLPzFgiz+vc4s/92KLP9kjjD8NQYs/5vGLP9Nuiz8nRos/vESMP3gSjD/Ve4w/qE2MPzEU
jD/Gxos/8vCLP1y9iz++IYw/4ymLP8QqjD+kn4s/zTCLP74yiz/neos/rsCLP5U0jD8cnIs/
zvOLP0QajD+tnIs/tLKLP5hriz+asIs//Z6LP5raiz+crIs/GPqLP0qLiz94u4s/6Y2LP+fd
iz81KIw/GqWLPwH3ij8uWIs/6lqLP0EMjD8veYs/XEuLP9ICjD+F1Is/6aOLP8Tuiz9XZos/
17GLPyhviz+qyos/s3eLP9Uziz/MHos/rGWLP4gLiz8mr4s/9uWLP0TSiz/9Kow/ICSMP9OJ
iz8H04s/2PeKP/ZEjD+OdYs/gfuLP0yeiz9U5Ys/F1KLPxdSiz9JuYs/+o6LP0AAiz+F0os/
tVGLPzuEiz8mmYs/wzGLP5dVjD88RIs/bTGMPx2iiz9RMos/MNKLP4xXiz998Ys/g7OLP5FJ
iz9Peos/umuLP9Jziz9yVos/ZIqLP/xFiz+dZ4s/AWyLP6YpjD91Pos/nXaMP3U7jD9Ojow/
Zh2MP1+jiz/anIs//siLP6N7jD+HsYs/5AyMP1otiz8GFIs/FXuLP8+Ciz9TbIs/7YqLP2YS
iz+dnIs/ddSLPz3Giz/URYs/J2+LPwdoiz/OdIs/ea6LP1Nsiz906Is/VwGLP9G9iz8euYs/
1hSMP0Utiz+ccIs/MN+KP3kxiz+n/4o/0WWLP0jliz+0R4s/GriLP7U3jD/LO4w/lNCLP7TO
iz+dJYw/zXmLP3cCjD8oDIs/17eLPze6iz9T4os/O0SLP9Xaiz+dWYw/5x2MPyPyiz+1gIw/
lsqLPypAjD9Q74s/OpuLPwNjjD8SA4s/pdmLPw9Tiz97Dos/5U6MP6F+iz9FlIs/C+OLP8Wg
iz9hcos/2j6MP/nhiz9bGIs/e1yLP7SAiz+2Yos/MjSLP7fViz/TD4w/nh6LPywoiz8t7oo/
I/OLPxkRjD9+xIs/KXyLPzA3iz8Emos/wwqMP7VMiz86m4s/4ZSLP5gZjD+UzIs/3S2MP6wH
jD9js4s/y4mLP+MTiz9bVYw/0qiLP+FrjD+cPos/fWOLPxRujD+zO4s/1EyLP9P0ij9RvIs/
sxOMP4EJjD+GdIw/+uyLP5O6iz9Sb4w/1VWMP18vjD/EyYs/FzuMP8EsjD9aKYw/61OMP8LF
iz8zwIs/uHuLP3Kmiz/R4oo/w0WMP3Wyiz+M7Is/EQGMPwCgjD90RIw/ejSMPytJjD+2Eow/
jr2LP2Pwiz+z8Ys//GOMP90wjD/rWYs//tqLP0WNiz+kM4s/uquLP4m2iz/BgYw/80aMPwwb
jD/UOow/moeMPwsRjD9hE4w/7fCLP4DQiz/BH4w/bYCLPxf1ij+GkYs/cuaLP0Eriz8l7Ys/
6gyMP7bBiz/kvYw/NFeMP73Ziz+Fjow/8i+MP9aPiz/Dv4s/tCaMP1EbjD9jm4s/VSWMPzkJ
jD8LDIw/qhGMP8EUjD/TmIs/RgCMP8iyiz+DgIw/jS+MPw0ajD+Jvow/RYKLP2VtjD/uJIw/
YSiMP1I6jD/4w4w/XwqMP0yTjD9n4Is/HH+MP5w2jD/0HIs/MquLPzL9iz9bros/m/CLPwqR
iz9M54s/ekqMP+cjiz/LD4w/aDqMP/oNjD/w54s//6mLPxZljD+Id4w/hvWLPzMejD9MYIw/
mS6MP1RbjD/yk4s/KCSMP+cOjD8gCow/pFGMP/ksjD+VzYw/hfeLP/ERjD9+/Is/yJCMP+aU
jD+Ps4w/So2MP8O3jD/oZYw/DAmMP1p7jD/UUow/36uLP79riz+p3Ys/cKGMP8M7jD9v94s/
2IiMPw4fjD8CF4w/fT+MP9ZfjD+SXYw/QLCMP/ztiz8jEYw/6iqMP6injD+lNow/UnyMP+5Z
jD/DHIw/kv6LP176iz/Crow/3TWMP/SJjD/GjIs/6YWMPyonjD8xvYs/HYmLPxwOjT9P0Iw/
P2eMP2xCjD+PUIw/BviMP5eBiz/PPow/ytiMP9BbjD8Be4w/HVGNP4Tpiz9egIw/k8uMP2ly
jD876os/3sOMP5IcjD8tt4w/vA2NPy0ZjD9mhow/tkKMP2b6iz9+SIw/PyCMPzW+jD/MYow/
RXWMPx5ljD8k+os/AdmLP4jXjD9HOY0/e4CMP2/GjD9S+Ys/sLqMP5E0jD+cpIw/mZeMP9Km
jD/sgIw/vYaMP/i7jD+QfIw/AjWMP7osjD8kDow/+F6MPwkgjD+lWYw/HaSMP+ILjD+b5Yw/
F9GMP4IojD+aSow//D2MP2f8jD8mJo0/MpaMP68vjD+ICI0//UOMP3drjT8nWYw/oQKMP4CZ
jD/MAYw/TcOLP0jUjD/ssIw/urSMP4UXjT+Jx4w/MraMPxFtjD/Ye4w/3oiMP+2zjD+QxYs/
gKqMP4FsjD/ajYw/mbyMP7VEjD/weYw/pSSMP239iz8Pmow/IaaMPzbZjD+504w/P8CMPxBW
jD+tl4w/BDGMP8iyjD9RZow/gBWNP4BLjD+JY4w/JmyMP2YojT+WT4w/q8SMPxs8jD/zuow/
lj2NP6A7jT+3y4w/gWaMPzs2jT/XLY0/HtaMPzxojD9thow/gAGNPxRXjT8mlIw/07OMP/bo
jD9tgIw/wvCLPyNCjD8KTow/10mMPxGdjD9q74w/s3SNPw4xjT/514w/5ryMP/GejD9tI40/
EyeNP3C1jD/2HI0/G22MP1pxjD/EtYw/8jSMP6zHjD+FeIw/MDCMP+nQjD8JCI0/ITWMP6Sn
jD9PN40/I8CMPzGfjT8GS4w/01eNP55QjT8knYw/R72MP+8+jT/dMY0/ucOMP2kwjD8w4Yw/
uf6MP5ChjD/CAYw/AsWMP1nPjD+F+4w/xlSMP7ADjT82sIw/U2eNP5IxjT/7TI0/U0KNP9rX
jD+uUY0/g2uNP0G0jD/Z2ow/b7uMP/eDjD/Sp4w/ABuNP4PKjD/KRI0/b8qMP5GPjT8hT40/
6hGNP520jT/Rso0/ObGNP3K7jD8npYw/5+yMPy7HjD8nqIw/oQGNPw1qjD/wIY0/UYCMP449
jT9FSI0/QX2NPzsyjT/ESo0/8y2NPwFtjT99yYw/Ct2MP2eSjT8DFo0/DoCNPygtjT8Z140/
lziNP3ZAjT9nSY0/ZWKNP4anjD+9hY0/xoeMPwtPjT8S/4w/6ZKNPzdwjT/GAI0/auWMPxba
jT+ja40/u/qNP481jj98Io0/iBKNP3h3jT81XY0/29GMP/T1jD9HrY0/DoONP7LGjD/MD40/
sPiMPwZ4jT/EPY0/RF+NP8zTjT+qSI0/MkCNP440jT8Odo0/Z/+NPzRujT98kI0/gyuNPysY
jT8rU40/i/WMP+NkjT8El40/QXuNP7XPjT/swI0/GbyNP55pjT+a8I0/0fGNP79xjT/KJY0/
XZyNP0SCjT/HII0/1Z+NP69AjT+BCo0/bKqMPwg8jT/nu40/w0GNP9pkjT/i1o0/sYONP1dF
jT8iyI0/tBGOP+XGjD+o0o0/n1CNP7R8jT+o6Yw/XhONP5AsjT9RBo0/84eNP7P2jD8Vm40/
nveMPwXDjT/X4I0/A0CNP+YMjj/nAY4/3ViNPxTSjT9J8Y0/mZyNP9hwjT/sco4/9IGNP/N5
jT8nzI0/0NKNP2RYjT/EdY0/znONP1vtjT8yCI4/50WOP/vUjT/URo4//KqNPyVljT/vi40/
UQKNP9/MjT9gdY0/uWWOPzLQjT/LTY4/UZGNPy9tjT+SC44/SIKMPxWAjT9p2Iw/mUONP3tF
jj/lwY0/XeiNPzsdjj8ncY0/4f2NP6u+jT8V3Y0/S3OOPxSyjT9L+Y0/DFeNP7qFjT9/yY0/
KGGNP6wUjT/6X40/L9CNP0oJjj98lY4/ogiOPzAVjj8IBI4/</AssayYData></Step><Step><CommonData><SampleLocation>11</SampleLocation><SampleID></SampleID><SampleGroup></SampleGroup><SampleInfo></SampleInfo><SampleRow>D</SampleRow><SamplePlate>1</SamplePlate><WellType>REGENERATION</WellType><Concentration>-1</Concentration><ConcentrationUnits>µg/ml</ConcentrationUnits><MolarConcentration>-1</MolarConcentration><MolarConcUnits>nM</MolarConcUnits><MolecularWeight>-1</MolecularWeight><Temperature>30</Temperature><StartTime>1334100</StartTime><AssayTime>5</AssayTime></CommonData><FlowRate>1000</FlowRate><StepType>KREGENERATION</StepType><StepName>Regeneration2</StepName><StepStatus>OK</StepStatus><ActualTime>4.99895</ActualTime><CycleTime>0.2</CycleTime><AssayXData Points="25">nECIRAJHiERhTYhEz1OIRDZaiEScYIhE+maIRGltiETHc4hENnqIRJyAiET6hohEaY2IRM+T
iEQtmohEnKCIRPqmiERhrYhEx7OIREa6iESUwIhE+saIRGHNiETH04hELdqIRA==</AssayXData><AssayYData Points="25">3x+PwOXVlcD3/5nAwmadwKIbn8AWRKHALs+iwOlDpMCsh6XAZZWmwPVpp8DQiqjACDepwLEM
qsDkuarAVFyrwH/dq8Bji6zAoR2twB+VrcA7Kq7AqX+uwLfvrsA0SK/A2YavwA==</AssayYData></Step><Step><CommonData><SampleLocation>12</SampleLocation><SampleID></SampleID><SampleGroup></SampleGroup><SampleInfo></SampleInfo><SampleRow>D</SampleRow><SamplePlate>1</SamplePlate><WellType>NEUTRALIZATION</WellType><Concentration>-1</Concentration><ConcentrationUnits>µg/ml</ConcentrationUnits><MolarConcentration>-1</MolarConcentration><MolarConcUnits>nM</MolarConcUnits><MolecularWeight>-1</MolecularWeight><Temperature>30</Temperature><StartTime>1350560</StartTime><AssayTime>5</AssayTime></CommonData><FlowRate>1000</FlowRate><StepType>KREGENERATION</StepType><StepName>Regeneration2</StepName><StepStatus>OK</StepStatus><ActualTime>4.99895</ActualTime><CycleTime>0.2</CycleTime><AssayXData Points="25">k+CIRPHmiET77YhExvOIRCT6iESLAIlE8QaJRFgNiUS+E4lEJBqJRIsgiUT5JolEWC2JRAg0
iUQtOolEk0CJRPFGiURYTYlEvlOJRCRaiUSLYIlE8WaJRGBtiUTGc4lEJHqJRA==</AssayXData><AssayYData Points="25">nFocv3HEEL+nEge/gtMAv38U8r4pfOi+wgngvu44274cI9W+9jXNvoW7yr44/cG+AwDCvuGi
vb7Bdbi+wk62vlM8sr7lL7C+9mGuvgjcq7680qu+fLupvleJpb51Y6O+x/yjvg==</AssayYData></Step><Step><CommonData><SampleLocation>11</SampleLocation><SampleID></SampleID><SampleGroup></SampleGroup><SampleInfo></SampleInfo><SampleRow>D</SampleRow><SamplePlate>1</SamplePlate><WellType>REGENERATION</WellType><Concentration>-1</Concentration><ConcentrationUnits>µg/ml</ConcentrationUnits><MolarConcentration>-1</MolarConcentration><MolarConcUnits>nM</MolarConcUnits><MolecularWeight>-1</MolecularWeight><Temperature>30</Temperature><StartTime>1366987</StartTime><AssayTime>5</AssayTime></CommonData><FlowRate>1000</FlowRate><StepType>KREGENERATION</StepType><StepName>Regeneration2</StepName><StepStatus>OK</StepStatus><ActualTime>5.00005</ActualTime><CycleTime>0.2</CycleTime><AssayXData Points="25">ioCJROiGiURPjYlEvZOJRCSaiUSKoIlE6KaJRE+tiUS1s4lEPLqJRILAiUTwxolEV82JRL3T
iUQ02olEguCJRPDmiURX7YlEvfOJRBv6iUSzAIpE8AaKRFcNikS9E4pEJBqKRA==</AssayXData><AssayYData Points="25">NGmewI4Qo8CJm6XAZiKnwC58qMATjqnAYpaqwKspq8AVI6zAmKeswHIZrcBlnq3AcR2uwHdn
rsDp567AtWivwMV6r8AYBbDAdDSwwAuOsMBh1rDAQDixwF1WscAElLHAYcmxwA==</AssayYData></Step><Step><CommonData><SampleLocation>12</SampleLocation><SampleID></SampleID><SampleGroup></SampleGroup><SampleInfo></SampleInfo><SampleRow>D</SampleRow><SamplePlate>1</SamplePlate><WellType>NEUTRALIZATION</WellType><Concentration>-1</Concentration><ConcentrationUnits>µg/ml</ConcentrationUnits><MolarConcentration>-1</MolarConcentration><MolarConcUnits>nM</MolarConcUnits><MolecularWeight>-1</MolecularWeight><Temperature>30</Temperature><StartTime>1383168</StartTime><AssayTime>5</AssayTime></CommonData><FlowRate>1000</FlowRate><StepType>KREGENERATION</StepType><StepName>Regeneration2</StepName><StepStatus>OK</StepStatus><ActualTime>5.00005</ActualTime><CycleTime>0.2</CycleTime><AssayXData Points="25">iiCKRPAmikRXLYpEvTOKRCQ6ikSKQIpE8EaKRFdNikS9U4pEJFqKRIpgikTwZopEV22KRL1z
ikQkeopEioCKRPCGikRXjYpEvZOKRCSaikSKoIpE8KaKRFetikS9s4pEJLqKRA==</AssayXData><AssayYData Points="25">ChMOv6jiAr8F3fG+1p7fvtGC1r7BV9C+l33Gvo6ru75FxLe+AmK0vnqmrr4ouai+wpClvvBJ
ob6zSKG+VqyavjM8m75sGJa+2R6VvtJFkb5bhoy+eY+LvjRDir6Q+YW+MAqHvg==</AssayYData></Step><Step><CommonData><SampleLocation>11</SampleLocation><SampleID></SampleID><SampleGroup></SampleGroup><SampleInfo></SampleInfo><SampleRow>D</SampleRow><SamplePlate>1</SamplePlate><WellType>REGENERATION</WellType><Concentration>-1</Concentration><ConcentrationUnits>µg/ml</ConcentrationUnits><MolarConcentration>-1</MolarConcentration><MolarConcUnits>nM</MolarConcUnits><MolecularWeight>-1</MolecularWeight><Temperature>30</Temperature><StartTime>1399482</StartTime><AssayTime>5</AssayTime></CommonData><FlowRate>1000</FlowRate><StepType>KREGENERATION</StepType><StepName>Regeneration2</StepName><StepStatus>OK</StepStatus><ActualTime>5.00005</ActualTime><CycleTime>0.2</CycleTime><AssayXData Points="25">isCKROjGikRPzYpE1tOKRBvaikSC4IpE6OaKRE/tikS184pEG/qKRIIAi0TwBotEVw2LRLUT
i0QbGotEiiCLRPAmi0RXLYtEvTOLRCQ6i0SKQItE6EaLRE9Ni0S1U4tEJFqLRA==</AssayXData><AssayYData Points="25">zW2fwGZ1o8Dns6XAXjenwH5pqMAbUqnAmBiqwD7SqsANSKvAwv6rwMCerMBCEa3Ag2StwPiw
rcCj/K3AYWGuwL/MrsCHAa/AO1WvwPRrr8DJza/AVPyvwJZssMC8Z7DACYywwA==</AssayYData></Step><Step><CommonData><SampleLocation>12</SampleLocation><SampleID></SampleID><SampleGroup></SampleGroup><SampleInfo></SampleInfo><SampleRow>D</SampleRow><SamplePlate>1</SamplePlate><WellType>NEUTRALIZATION</WellType><Concentration>-1</Concentration><ConcentrationUnits>µg/ml</ConcentrationUnits><MolarConcentration>-1</MolarConcentration><MolarConcUnits>nM</MolarConcUnits><MolecularWeight>-1</MolecularWeight><Temperature>30</Temperature><StartTime>1415751</StartTime><AssayTime>5</AssayTime></CommonData><FlowRate>1000</FlowRate><StepType>KREGENERATION</StepType><StepName>Regeneration2</StepName><StepStatus>OK</StepStatus><ActualTime>5.00005</ActualTime><CycleTime>0.2</CycleTime><AssayXData Points="25">imCLRPBmi0RPbYtEtXOLRBt6i0SKgItE8IaLRE+Ni0S1k4tEG5qLRIKgi0TopotEkK2LRLWz
i0QkuotEgsCLROjGi0RPzYtEtdOLRBvai0SC4ItE6OaLRFfti0S184tEJPqLRA==</AssayXData><AssayYData Points="25">FlD3vpWo3r4Xqcq+DH+4vhkesL7ZlKO+AM+cvuoxk76bZZC+eTOIvqRHhr5NU4C+d1h2vjM1
dL5rimW+yyheviXOWb584k++jnVKvi71R76jOka+hsRDvqB7QL7UKDi+3So4vg==</AssayYData></Step><Step><CommonData><SampleLocation>1</SampleLocation><SampleID></SampleID><SampleGroup></SampleGroup><SampleInfo></SampleInfo><SampleRow>D</SampleRow><SamplePlate>1</SamplePlate><WellType>BUFFER</WellType><Concentration>-1</Concentration><ConcentrationUnits>µg/ml</ConcentrationUnits><MolarConcentration>-1</MolarConcentration><MolarConcUnits>nM</MolarConcUnits><MolecularWeight>-1</MolecularWeight><Temperature>30</Temperature><StartTime>1430655</StartTime><AssayTime>30</AssayTime></CommonData><FlowRate>1000</FlowRate><StepType>BASELINE</StepType><StepName>Baseline2</StepName><StepStatus>OK</StepStatus><ActualTime>30</ActualTime><CycleTime>0.2</CycleTime><AssayXData Points="150">igCMRPkGjERPDYxEvROMRBsajESaIIxE6CaMRFctjES9M4xEGzqMRIJAjETwRoxEV02MRLVT
jEQbWoxEgmCMROhmjERPbYxEtXOMRBt6jESCgIxE8IaMRE+NjES1k4xEJJqMRIqgjETwpoxE
T62MRLWzjEQkuoxEgsCMROjGjERXzYxEtdOMRCTajESC4IxE6OaMRE/tjES184xEG/qMRIIA
jUTwBo1ETw2NRLUTjUQbGo1EgiCNRPAmjURPLY1EtTONRBs6jUSCQI1E6EaNRE9NjUS1U41E
JFqNRIJgjUToZo1ET22NRLVzjUQbeo1EgoCNRDCIjURXjY1EvZONRBuajUSCoI1E6KaNRE+t
jUS1s41EJLqNRILAjUToxo1EV82NRL3TjUQb2o1EguCNROjmjURf7Y1EtfONRCT6jUSCAI5E
8AaORFcNjkS1E45EGxqORIogjkToJo5ETy2ORLUzjkQbOo5EikCOROhGjkRXTY5EtVOORBta
jkSCYI5E6GaORFdtjkS1c45EG3qORIKAjkTwho5EV42ORL2TjkQbmo5EiqCORPCmjkRPrY5E
vbOORBu6jkSKwI5E8MaORFfNjkS9045EJNqORIrgjkTw5o5EV+2ORL3zjkQk+o5EigCPRPAG
j0SQDY9EvROPRCQaj0SKII9E8CaPRFctj0S9M49EJDqPRIpAj0TwRo9EV02PRL1Tj0REWo9E
imCPRPBmj0RXbY9EvXOPRCR6j0SKgI9E8IaPRFeNj0S9k49EJJqPRIqgj0Twpo9EV62PRL2z
j0Qkuo9E</AssayXData><AssayYData Points="150">A/QEvswh/r0dvPm9GIb2vdLN8725Uuq9G+XmvTDJ6r1k3eq94bXcvcai4L2ExOW9tX7Tvd+X
072BW829YjHPvXL21L0KjtC9TD/HvUfxxr0WZsK9NrfAvWHcv73P68i9wpK6vfm5uL3mbbK9
ktO7vRAqqb3t3bO9+761vYjYpL09v7C9TAWmvQJsor3xsq69LiyovXVxnL0FjpC9WA+ZveP5
n70otZ29TA+OvUySj70klom9IFmTvQNtjL2RNI+9HGiJvfH3kL3JRHy9Apx/vSHwhL3eLXK9
rMWDvcDkd70Y2YK9/8xqvUh+db0BBmS9oJdvvRc5c71kBWS9UC5gvfDxX73/L1y9zj9kvaTM
Zr09a1u9+TlrvQDjVb0Zqkm9e8hbvXrQYb0yQ0S9cWM5vfK9QL0Tk0C9AWNQvV63Q721Jk69
61MzvQ4uRL1gxke9SwE/vUMQPb0vC0K9z0khvQMVL73rzC+9qjwnvV6qI735OCG9Ze0rveEo
Fb0K+Su9AQUTvVsrHL1AuAa9WvIIvXL8GL1QdAS9YYIUvZv+5bwy+x69IbYJvRgV/LyiYc28
XWYKvcYkLL3DKgC9Z50Oveg67ryc0Oe89qERvROb7Lxwt/y8Qdn2vMHg8rxr1s68ha3XvOsF
97zP5f+8//TCvDJ827xt0M28fybXvK4/vry/xea8EN+5vKWq0bx2GIC8Th3OvHYgn7zB5na8
08CvvG+ht7z87rq8a4fWvNzIgryat6m8nuCOvLcJd7yqe6S83tRrvC/s2rxNO5q8adsPvB30
ebwdyIK8</AssayYData></Step><Step><CommonData><SampleLocation>4</SampleLocation><SampleID>QA013.2 G7/Lmat</SampleID><SampleGroup></SampleGroup><SampleInfo></SampleInfo><SampleRow>D</SampleRow><SamplePlate>1</SamplePlate><WellType>KLOAD</WellType><Concentration>10</Concentration><ConcentrationUnits>µg/ml</ConcentrationUnits><MolarConcentration>-1</MolarConcentration><MolarConcUnits>nM</MolarConcUnits><MolecularWeight>-1</MolecularWeight><Temperature>30</Temperature><StartTime>1467197</StartTime><AssayTime>80</AssayTime></CommonData><FlowRate>1000</FlowRate><StepType>LOADING</StepType><StepName>Loading</StepName><StepStatus>OK</StepStatus><ActualTime>79.999</ActualTime><CycleTime>0.2</CycleTime><AssayXData Points="400">isCPRPDGj0RPzY9EtdOPRBvaj0SC4I9E6OaPRG/tj0S1849EG/qPRIIAkEToBpBETw2QRLUT
kEQbGpBEgiCQROgmkERPLZBEvTOQRBs6kESjQJBE8EaQRE9NkES1U5BEG1qQRLNgkEToZpBE
T22QRLVzkEQbepBEgoCQROiGkERPjZBEtZOQRBuakESCoJBE6KaQRFetkES1s5BEG7qQRILA
kEToxpBET82QRLXTkEQb2pBEguCQROjmkERX7ZBE3vOQRBv6kESCAJFE6AaRRE8NkUS1E5FE
JBqRRIIgkUToJpFEVy2RRLUzkUQbOpFEikCRRPBGkURPTZFEvVORRCxakUSCYJFE8GaRRE9t
kUS1c5FEG3qRRIKAkUT5hpFET42RRL2TkUQbmpFEiqCRROimkURXrZFEvbORRCS6kUSKwJFE
hMeRRFfNkUS905FEJNqRRJLgkUTw5pFEV+2RRL3zkUQk+pFEigCSRPAGkkRXDZJEvROSRCQa
kkSKIJJE8CaSRFctkkQ4NJJEJDqSRIpAkkTwRpJEV02SRL1TkkQkWpJEimCSRPBmkkRXbZJE
vXOSRDR6kkSKgJJE8IaSRFeNkkS9k5JEJJqSRKugkkTwppJEV62SRL2zkkQkupJEisCSRPDG
kkRXzZJEvdOSRCTakkSK4JJE8OaSRFftkkS985JEJPqSRIoAk0TwBpNEVw2TRLUTk0QbGpNE
iiCTRAknk0RXLZNEvTOTRCQ6k0SKQJNE8EaTRFdNk0S9U5NEJFqTRIpgk0RrZ5NEV22TRCB0
k0QbepNEioCTROiGk0RXjZNEvZOTRE2ak0SCoJNE8KaTRFetk0S1s5NEXbqTRILAk0TwxpNE
V82TRL3Tk0Qk2pNEiuCTROjmk0RX7ZNE1vOTRCT6k0SCAJRE8AaURE8NlES9E5REGxqURIog
lETwJpREVy2URL0zlEQkOpREikCURPBGlERPTZREvVOURCRalESKYJRE8GaURFdtlES9c5RE
JHqURIqAlETwhpREV42URL2TlEQkmpREiqCUROimlERPrZREvbOURCS6lESKwJRE8MaURFfN
lES905REG9qURIrglETo5pRET+2URL3zlEQb+pREigCVRAkHlURXDZVEvROVRCQalUSKIJVE
8CaVRFctlUS9M5VENDqVRJJAlUTwRpVET02VRL1TlUQbWpVEgmCVROhmlURPbZVEtXOVRBt6
lUSCgJVE6IaVRFeNlUS1k5VEG5qVRIKglUTwppVET62VRLWzlUQkupVEisCVRBHHlURPzZVE
vdOVRCTalUSK4JVE6OaVRFftlUS985VEJPqVRIIAlkTwBpZETw2WRLUTlkQkGpZEgiCWROgm
lkRXLZZEtTOWRCQ6lkSCQJZE8EaWRFdNlkS9U5ZEG1qWRIJglkTwZpZEV22WRLVzlkQbepZE
ioCWRPCGlkRPjZZEtZOWRBualkSCoJZE6KaWRE+tlkS1s5ZEJLqWRIrAlkToxpZEV82WRL3T
lkQb2pZEo+CWRPDmlkRP7ZZEtfOWRBv6lkSCAJdE6AaXRE8Nl0S1E5dEGxqXRIIgl0ToJpdE
Ty2XRMUzl0QkOpdEikCXRPBGl0RPTZdEtVOXRBtal0SKYJdE8GaXRFdtl0Tmc5dEJHqXRKuA
l0TohpdEV42XRLWTl0QbmpdEmqCXROiml0RXrZdEtbOXRBu6l0SKwJdE6MaXRE/Nl0S105dE
JNqXRILgl0To5pdET+2XRNbzl0Qb+pdEggCYRPAGmERvDZhEtROYRCQamESKIJhE8CaYRE8t
mES1M5hEGzqYRIJAmEToRphET02YRLVTmEQbWphEgmCYROhmmERPbZhEvXOYRDx6mESCgJhE
6IaYRE+NmES1k5hEG5qYRIKgmETopphET62YRLWzmEQbuphEgsCYRPDGmERXzZhEtdOYRBva
mESC4JhE6OaYRFftmES185hEG/qYRIIAmUToBplEVw2ZRLUTmUQbGplEgiCZROgmmURPLZlE
tTOZRBs6mUSCQJlE6EaZRE9NmUS1U5lEG1qZRIJgmUToZplET22ZRLVzmURdeplEgoCZRPmG
mURPjZlEtZOZRCSamUSKoJlE8KaZRE+tmUS1s5lEG7qZRA==</AssayXData><AssayYData Points="400">n/s1vTP/Db2+UrG8WgMgvE6grDtZSUs8fHXIPPNyHz0Tmlc9jFV/Pbf3lT1crqQ9dvXHPeCO
4D07XPM98fQFPv9kDT5DdB0+zvwjPnikNj4Y+T8+5DJMPi6vUz7yyGA+R35sPjMbeT5EI4I+
Vj6GPgz9jT7f8JQ+Pm+XPnTTnj7ESp8+gXioPhy5rD7rNbE+3Aq4PszTvD5QYMM+GDHHPrZ/
zD7UXM4+Q5TWPpEw2T67Nd4+397jPjwi5z5Ea+w+v0ryPlT39z6lpfs+fsUAP6d+Az96MgQ/
HZYGP0gYCT9zXQs/rhUNP5XHDz/7pBA/7WcUP4r7FT9jERc/IIUZP16DGz9bQB0/BOsfP4Ze
IT99eSM/VM8lPzXUJj/HYSg/yugqPxF5LD8ncS8/eV8vP+0CMT983DI/puk0PwVGNz8b/Tg/
f7A5P+gsOz8sHj4/lOo/P1KrQD/oTUI/vHlDPz9JRj+Eu0Y/zT9JP8tgST+TD0s/hUtMP9nv
TT+jYU8/vtxQP6doUj/bJ1M/mBZUP71aVj/HHFc/nbVYPzURWT84Dlw/r2xcP59DXj+Szl4/
90phP9ahYT8BL2M/gZFjP5RTZT+SAmY/MFBmP02Daj9zbGo/VrZrP0Jmaj+4qG4/JPtuPxGq
bj+76m8/3EJxP6TfcT819HI/E5h0PzHkdD8O2XY/3Lh3P3Kydj/BSng/EKZ5P9F6ej9mGX0/
W0R9P6vefD8Tmn4/t/9+P/kfgD+PUYE/iuKBPwzBgT/gv4E/KWKCP0a/gj9wIYQ/XqyDP4KN
gz/Ym4Q//BaFPxGIhT9MzYU/BqqGP2fXhT8gm4Y/u1KHP39Rhz8JCYg/pROJPxnxiD+7/4g/
lUiJP7hoij81ooo/iqmKP9Fdiz9dx4o/S6+LPyjajD/WMow/EDuMPwdTjT9KfI0/E/aNP+XB
jj/ONI4/3kuOP2oyjz+R6Y4/H8CPP5TBjz8fBJE/866QP+3OkD8NVZE/acWRP8wGkj+L8JE/
b6CSP1m/kj+/DJM/28yTP+Vvkz+ak5Q/QKKUP3SClD+FdJQ/S1qVP10jlT/nBZY/Dn2WP059
lj/7HJY/wbKWP40rlz/U/pY/MVaXP+MWmD9qkpg/ocuXP/qAmD9JTZg/hCiZP5oWmj8h35k/
h12aP0xdmj9EhZo/DreaP4Y6mz/6xZo/DY2bPwMPnD9tx5s/yLmcPwkjnT/ty5w/7nCdP2lQ
nT/n6p0/I5mdPwMPnj9+gJ0/0vueP6eXnj/9554/uWyfP4pNnz/5tZ4/ncefP1Wrnz/CtZ8/
IWqgP2rrnz8FHKE/KdmgP72joT9R/KA/yK6hP2qioT+GCaI/uQGiP0Zsoj/qjqI/XsqiP3Dk
oj/uf6M/0VSjP/BHpD/FaaM/C8OjP5Xxoz9uWaQ/LLykPzNqpD890qQ/hOOkP3jTpT/fzaU/
4XSlP68npj99jKY/vDmmP/C4pj8zXKY/5eymP3nYpj8R/qY/n4anPxhspz9tTqg//h6oP+wW
qD/Zfqg/BTeoP7uxqT9j3ag/66epP9pZqT8yqqk/d3qpP2BSqj8Dvak/4RyrPyx2qj/JE6o/
AqmqP3GUqj9G2ao/avuqP0roqz/t/6s/eG2sP8SZrD+8x6w/8HSsP2pTrD/Dfaw/LPSrPxpt
rT+cZK0/+1GtPzYKrT+WJa0/DpqtP3mOrT8tGq4/zsGtP0XMrj/ina4/KxOvP8JUrz/lPK4/
NRqvP7MZrz/rOa8/RdKvPyf8rz/XV7A/FTqwPyvTrz/+D7A/1sawP3LEsD/bIbE/KRqxP5VN
sT/1BbE/lz2xP4aisT9ejrE/mpexP70fsj8LtbE/xvixP8ersj/0RLI/e/yxP8qssz9Qp7I/
NEyzP4kasz9k5bI/odCzP1pRtD/F3rQ/temzP7entD+FxLQ//Hq0PxKKtD/s5rQ/GBW1P7Bs
tD9o4rQ/MUC1P8g4tj+JsrU/o8S1P0LltT8bL7Y/sFq1P3Zetj99aLY/jyi2P/aYtj+Fz7Y/
Nt62P6Awtz/warc/Rk63Pxy+tj+8Cbc/w3u3P1PDtz8Ez7c/7VG3P+3ctz/8r7g/fey3P++E
uD+Vpbg/u3C4PySWuD9Jnrg/p765P9AnuT9Upbg/2ki5Pw==</AssayYData></Step><Step><CommonData><SampleLocation>1</SampleLocation><SampleID></SampleID><SampleGroup></SampleGroup><SampleInfo></SampleInfo><SampleRow>D</SampleRow><SamplePlate>1</SamplePlate><WellType>BUFFER</WellType><Concentration>-1</Concentration><ConcentrationUnits>µg/ml</ConcentrationUnits><MolarConcentration>-1</MolarConcentration><MolarConcUnits>nM</MolarConcUnits><MolecularWeight>-1</MolecularWeight><Temperature>30</Temperature><StartTime>1553762</StartTime><AssayTime>30</AssayTime></CommonData><FlowRate>1000</FlowRate><StepType>BASELINE</StepType><StepName>Baseline3</StepName><StepStatus>OK</StepStatus><ActualTime>30</ActualTime><CycleTime>0.2</CycleTime><AssayXData Points="150">gcCZROfGmUROzZlErNOZRBvamUSB4JlE3+aZREbtmUSs85lEG/qZRHkAmkTfBppETg2aRLQT
mkQSGppEeSCaROcmmkROLZpEtDOaRBI6mkR5QJpE50aaREZNmkS0U5pEG1qaRIFgmkTnZppE
Rm2aRLRzmkS+eppEeYCaRN+GmkRGjZpEtJOaRBuamkSBoJpE36aaREatmkSss5pEErqaRHnA
mkTfxppERs2aRKzTmkQb2ppEeeCaRN/mmkRG7ZpEtPOaRBL6mkR5AJtE5wabRLgNm0SsE5tE
EhqbRHkgm0TfJptETi2bRLQzm0QSOptEgUCbRN9Gm0ROTZtErFObRBtam0R5YJtE32abREZt
m0Ssc5tEEnqbRHmAm0TfhptETo2bRLSTm0QSmptEeaCbRN+mm0RGrZtErLObRBK6m0SBwJtE
38abREbNm0Ss05tEEtqbRIHgm0Tf5ptERu2bRKzzm0Qj+ptEgQCcRN8GnERGDZxErBOcRBsa
nESBIJxE3yacREYtnES0M5xEEjqcRHlAnETfRpxERk2cRLRTnEQbWpxEeWCcRN9mnERGbZxE
tHOcRBJ6nESBgJxE34acRE6NnES0k5xEG5qcRIGgnETfppxETq2cRLyznEQbupxEssCcRN/G
nEROzZxEtNOcRBLanER54JxE3+acRE7tnESs85xEG/qcRIEAnUTnBp1ERg2dRLQTnUQbGp1E
gSCdROcmnUROLZ1EtDOdRBs6nUSBQJ1E50adRE5NnUS0U51EG1qdRIFgnUTnZp1ETm2dRLxz
nUQbep1E</AssayXData><AssayYData Points="150">Z2e/PxoFvz/K4r8/uTrAP+SCvz8agb8/LMW/P5INwD8Y+78/UBbAPzq2wD8/v78/tD3APyDm
wD8Xq8A/73/AP8fpvz9MfcA/tSPAPzh+wD/lpsA/zszAP+LMwD+j9sA/Lu3APzcDwD/bicA/
mmvAP33mwD+0gcA/0brAPxnIwD8SJsA/bFjAP5frwD/3+8A/Idi/P/mlwD+9VMA/TVXAP0G9
wD+JUcE/IrrAP3ukwT9h/r8/nBnAP4AZwT9IIME/HXHAP6bAwD9zx8A/hzPBPwlSwD+RFcE/
jV7AP1ydwD9IfcA/WYbAP6+GwD9IS8E/agzBP2dewD9TgsA/LJrAP4M3wT8d+cA/rmPAP6/A
wD9OxcA/AqrAP6zrwD9UfME/saDAP3PBwD/18cA/IU7BP0zcwD/K9sA/8IfAP6LJwD94BsE/
EHrAP0DXwD/IFcE/j5/APyTHwD9JlMA/TKnAP+sTwT9rf8A/ZVLBP46xwT9pi8E/2hrBP/MX
wT8Vo8A/xUvBP9QEwT8s0sA/eAbBPx2vwT/QtME/ZqTAP1TBwD8FH8E/2yLBPyj5wD8mLsE/
cO3AP4UFwT/LksA/UuLAP/s4wT8Rp8A/wqzAP1Q1wT/hgME/OmfBP+gYwT8zNcE/2vbAPxyy
wD/tdsA/F0DBPxuiwT9OO8E/fT/BP8odwT/SXME/MZXBP6s7wT+xHsE/+6zBPwk1wD/tScE/
MsXBP74WwT8Zm8E//FrBP/xHwD/KscA/oiXBP05vwT91I8E/8lLBP0gNwT+4YsE/G7bAP3DW
wD+fJ8E/</AssayYData></Step><Step><CommonData><SampleLocation>10</SampleLocation><SampleID>BG505 SOSIP</SampleID><SampleGroup></SampleGroup><SampleInfo></SampleInfo><SampleRow>D</SampleRow><SamplePlate>1</SamplePlate><WellType>KSAMPLE</WellType><Concentration>-1</Concentration><ConcentrationUnits>µg/ml</ConcentrationUnits><MolarConcentration>62.5</MolarConcentration><MolarConcUnits>nM</MolarConcUnits><MolecularWeight>-1</MolecularWeight><Temperature>30</Temperature><StartTime>1593096</StartTime><AssayTime>180</AssayTime></CommonData><FlowRate>600</FlowRate><StepType>ASSOC</StepType><StepName>Association</StepName><StepStatus>OK</StepStatus><ActualTime>180</ActualTime><CycleTime>0.2</CycleTime><AssayXData Points="900">gYCdROeGnUROjZ1EtJOdRBuanUR5oJ1E56adREatnUS8s51EG7qdRHnAnUTfxp1ETs2dRLTT
nUQb2p1EgeCdROfmnURe7Z1EtPOdRBL6nUR5AJ5EMQeeRE4NnkSsE55EGxqeRIEgnkTfJp5E
Ti2eRLQznkQSOp5EeUCeROdGnkROTZ5ErFOeRCtankSqYJ5E32aeRE5tnkS0c55EI3qeRHmA
nkTnhp5ETo2eRKyTnkQbmp5EeaCeRN+mnkRGrZ5EtLOeRBK6nkSBwJ5E58aeREbNnkS0055E
G9qeRIHgnkTn5p5ERu2eRLTznkQS+p5EeQCfROcGn0RODZ9ErBOfRBIan0SBIJ9E5yafREYt
n0SsM59EEjqfRIFAn0TnRp9ETk2fRKxTn0QzWp9EeWCfRN9mn0RGbZ9EtHOfRBt6n0SBgJ9E
54afREaNn0S0k59EEpqfRHmgn0Tfpp9ETq2fRKyzn0Qbup9EVsGfROfGn0ROzZ9ErNOfRBLa
n0R54J9E3+afREbtn0Ss859EEvqfRE4BoETfBqBETg2gRLQToEQbGqBEeSCgROcmoERGLaBE
1TOgRBI6oER5QKBE50agRKBNoESsU6BEElqgRIFgoETfZqBETm2gRLRzoEQSeqBEeYCgROeG
oEROjaBEtJOgRBKaoER5oKBE56agREatoES0s6BEErqgRKrAoETnxqBERs2gRLTToEQS2qBE
eeCgRN/moERO7aBEtPOgRBv6oER5AKFE3wahREYNoUSsE6FEGxqhRIEgoUTfJqFEby2hRKwz
oUQSOqFEeUChROdGoURGTaFErFOhRBJaoUR5YKFE32ahREZtoUSsc6FEEnqhRNOAoUTnhqFE
Ro2hRKyToUQSmqFEeaChRN+moURGraFErLOhRDu6oUR5wKFE38ahREbNoUS006FEEtqhRHng
oUTf5qFETu2hRKzzoUQb+qFEeQCiRPAGokRODaJEtBOiRBIaokR5IKJE3yaiREYtokSsM6JE
GzqiRHlAokQIR6JETk2iRKxTokQSWqJEkWCiRN9mokRObaJEvHOiRBJ6okR5gKJE34aiRE6N
okSsk6JEEpqiRIGgokTnpqJETq2iRPS0okQSuqJEgcCiROfGokRGzaJEtNOiRBvaokR54KJE
5+aiRE7tokS086JEG/qiRIEAo0TnBqNETg2jRLQTo0QbGqNEgSCjROcmo0ROLaNEtDOjRDs6
o0TLQKNE50ajRE5No0S0U6NEG1qjRIFgo0TnZqNETm2jRLRzo0QbeqNEgYCjROeGo0ROjaNE
tJOjRBuao0SBoKNE56ajRE6to0S0s6NEG7qjRIHAo0TnxqNETs2jRLTTo0Qb2qNEgeCjROfm
o0RO7aNEaPSjRBv6o0SBAKRE5wakREYNpES0E6REMxqkRIEgpETnJqRETi2kRLQzpEQjOqRE
gUCkROdGpEROTaREtFOkRBtapESBYKRE52akRE5tpES0c6REEnqkRIGApETnhqRETo2kRKyT
pEQbmqREgaCkRPimpEROraRErLOkRBK6pER5wKRE38akRE7NpES006REddqkRHngpETn5qRE
Tu2kRLTzpEQb+qREgQClRN8GpURGDaVE1ROlRBsapUTDIKVE3yalRE4tpUS0M6VEGzqlRIFA
pUTnRqVERk2lRLRTpUQSWqVEgWClROdmpURGbaVEtHOlRBt6pUSBgKVE54alREaNpUSsk6VE
G5qlRIGgpUTnpqVETq2lRLSzpUQbuqVEgcClROfGpURGzaVEtNOlRBvapUR54KVE5+alRHft
pUS086VEG/qlRIEApkTnBqZETg2mRLQTpkQbGqZEgSCmROcmpkRGLaZEtDOmRBs6pkSBQKZE
30amREZNpkS8U6ZEG1qmRIFgpkTnZqZETm2mRLRzpkQbeqZEeYCmROeGpkROjaZEtJOmRBKa
pkSBoKZE56amREatpkS0s6ZEG7qmRIHApkTnxqZERs2mRLTTpkQS2qZEeeCmROfmpkRO7aZE
tPOmRBL6pkS6AKdE3wanRE4Np0SsE6dEGxqnRIEgp0TnJqdERi2nRKwzp0QSOqdEgUCnROdG
p0ROTadErFOnRBtap0SBYKdE52anRE5tp0S0c6dEG3qnRIGAp0TfhqdETo2nRLSTp0QbmqdE
eaCnROemp0RGradEtLOnRBK6p0SBwKdE58anRE7Np0Ss06dEG9qnRHngp0Tf5qdETu2nRKzz
p0Qb+qdEeQCoRN8GqERGDahE/hOoRBIaqESJIKhE5yaoRE4tqES0M6hEGzqoRIFAqETfRqhE
Tk2oRKxTqEQSWqhEeWCoRN9mqERGbahEmnSoRBJ6qER5gKhE34aoREaNqES0k6hEEpqoRIGg
qETnpqhERq2oRKyzqEQSuqhEicCoROfGqEROzahErNOoRBLaqESB4KhE3+aoREbtqESs86hE
I/qoRHkAqUTnBqlERg2pRLQTqUQbGqlEgSCpRN8mqURGLalErDOpRBs6qUSBQKlE30apREZN
qUSsU6lEElqpRHlgqUTfZqlERm2pRKxzqUQbeqlEgYCpRN+GqURGjalEtJOpRBKaqUR5oKlE
c6epREatqUSss6lEErqpRHnAqUTfxqlERs2pRLTTqUQS2qlEeeCpRN/mqURO7alErPOpRBL6
qUSBAKpE3waqRE4NqkS0E6pEEhqqRHkgqkTfJqpERi2qRKwzqkRMOqpEeUCqRN9GqkRGTapE
rFOqRBJaqkR5YKpE52aqREZtqkS0c6pEEnqqRHmAqkTfhqpERo2qRLSTqkQbmqpEeaCqRN+m
qkRGrapEtLOqRFS6qkR5wKpE38aqREbNqkSs06pEG9qqRHngqkTf5qpERu2qRKzzqkQb+qpE
eQCrRN8Gq0RGDatEtBOrRCMaq0SJIKtE3yarRE4tq0SsM6tEEjqrRHlAq0TnRqtEyU2rRLRT
q0QbWqtEgWCrROdmq0RObatEtHOrRBt6q0SBgKtE54arRE6Nq0S0k6tEG5qrRIGgq0TnpqtE
Xq2rRLSzq0QbuqtEgcCrROfGq0ROzatEtNOrRBvaq0SB4KtE5+arRE7tq0S086tEG/qrRIEA
rETwBqxETg2sRLQTrEQbGqxEgSCsROcmrEROLaxEtDOsRBs6rESBQKxE50asRE5NrES0U6xE
bFqsRIFgrETnZqxETm2sRLRzrEQbeqxEgYCsROeGrEROjaxEtJOsRBKarESBoKxE56asREat
rES0s6xEG7qsRHnArETnxqxETs2sRLTTrEQb2qxEgeCsROfmrERO7axEtPOsRBL6rESBAK1E
5watRE4NrUS0E61EGxqtRIEgrUTnJq1ETi2tRLQzrUQbOq1EgUCtROdGrUROTa1E1VOtRBta
rUSBYK1E52atRE5trUSsc61EG3qtRIGArUTnhq1ETo2tRLSTrUQbmq1EgaCtRN+mrUROra1E
tLOtRBu6rUR5wK1E58atREbNrUSs061EG9qtRJrgrUTn5q1ERu2tRLTzrUQS+q1EeQCuRN8G
rkRGDa5EtBOuRBIarkSBIK5E3yauRE4trkQ3NK5EGzquRHlArkTfRq5Eb02uRKxTrkQbWq5E
eWCuRN9mrkROba5EtHOuRBJ6rkQEga5E34auRE6NrkSsk65EG5quRHmgrkTfpq5ETq2uRKyz
rkQbuq5EgcCuROfGrkRGza5EtNOuRBLarkSB4K5E5+auREbtrkS8865EEvquRHkAr0TfBq9E
Rg2vRLQTr0QSGq9EgSCvRN8mr0ROLa9EtDOvRBI6r0R5QK9EMUevREZNr0SsU69EG1qvRIFg
r0TnZq9ETm2vRLRzr0QSeq9EgYCvRN+Gr0RGja9ErJOvRBKar0R5oK9E36avREatr0QvtK9E
ErqvRHnAr0Tnxq9ETs2vRKzTr0Qb2q9EeeCvROfmr0RO7a9EtPOvRCv6r0R5ALBE5wawREYN
sESsE7BEEhqwRHkgsETnJrBETi2wRLQzsEQSOrBEgUCwRN9GsERGTbBEtFOwRBJasER5YLBE
52awREZtsESsc7BEG3qwRHmAsETnhrBERo2wRKyTsEQSmrBEeaCwRBinsERGrbBEtLOwRBu6
sESBwLBE58awREbNsESs07BEEtqwRIHgsERi57BETu2wRKzzsEQS+rBEeQCxRN8GsURODbFE
rBOxRBsasUR5ILFE3yaxREYtsUSsM7FEEjqxRIFAsUTfRrFETk2xRLRTsUQSWrFEeWCxROdm
sURGbbFEtHOxRBt6sUR5gLFE34axRE6NsUS0k7FEEpqxRIGgsUTnprFERq2xRLSzsUQburFE
icCxRPjGsURGzbFEtNOxRKbasUR54LFE3+axREbtsUSs87FEEvqxRHkAskTfBrJERg2yRKwT
skQSGrJEeSCyRN8mskRGLbJErDOyRBI6skR5QLJE30ayRE5NskSsU7JEG1qyRJFgskTfZrJE
Tm2yRKxzskQSerJEeYCyRN+GskRGjbJErJOyRBKaskR5oLJE36ayRE6tskSss7JEG7qyRHnA
skTfxrJERs2yRKzTskQS2rJEeeCyROfmskTZ7bJErPOyRBL6skSBALNE3wazREYNs0SsE7NE
EhqzRIEgs0TfJrNERi2zRLQzs0QSOrNEgUCzRN9Gs0RGTbNErFOzRBtas0R5YLNE32azRE5t
s0Ssc7NEG3qzRHmAs0TnhrNETo2zRLSTs0QSmrNEiaCzROems0ROrbNEtLOzRBu6s0SBwLNE
58azRE7Ns0S007NEG9qzRIHgs0Tn5rNETu2zRLTzs0Qb+rNE</AssayXData><AssayYData Points="900">1Ci9Pz6JvT/kEb4/0Qe+P5U+vj+BYb4/kB++P8CTvj8zSr4/dOC+Pxbjvj+X2L4/lLa+Pze4
vj+gWL4/0Tm/P+Ouvj8dkL4/Ls6+P686vz82Xb8/h1C+PzcHvz9zI78/iJG/P03hvj9WF74/
cSK/P9NQvz+pb78/Ms6+P4Divj9bKcA/YMa+P0EAvz8MKb8/FR6/P4vtvj+ier8/vQu/P98l
vz9izL8/7Sm/P3bKvz+fT78/P5O/P6Csvz+nM78/X0u/P2zOvz/Fmb8/BEC/P5p2vz8xF78/
A+u/P5rYvz8deb8/id2/P5YdwD8fDb8/KoO/P8nHvz9bRcA/L6W/P8DKvz8QtL8/xfW/P50H
vz9NXr8/5V3AP/gfwD8ErL8/7re/P/89wD+MCMA/o6i/P4Dhvz8ROcA/uOW/PyUdwD/bbcA/
ROO/PzSUwT/4YsA/vMTAP1pnwD9vgsA/rQjAP5+jwD+l58A/RmbAP/fSwD8K7MA/piTAP6X+
vz8zGcA//DnAP0UIwT9QLME/W3jAP1jvwD/dLMA/RBHAP7bAwD9T1MA/3F/APzQswT8tDsE/
1BjAPxpJwT+vB8E/R4/AP+ILwT9S5MA/rg3BP8RJwT+W6cA/OGLBPw5JwT+NV8E/AIjBPxn7
wD9zFsE/YKPAPyYAwT/JusA/Z0DBPxIxwT9QBcE/A0/BPxnywD+F48A/dObAP2KYwT/XVcE/
4jjBP/2ewT+TQcE/DzjBP4OiwT/6+cE/QDrBP4blwD8BWcE/8iHBP7VRwT/BTME/w4TBP2Xm
wT98tcE/LuvBPzdUwT8WxsE/QG7BP6D7wT92FcI/h5HBP/8Bwj9O68I/UVzCP64Gwj+4yME/
R8nBP1uQwT+CpsE/00XCPxn3wT9JV8I/i3zBPwvbwT+7h8E/pOHBP3Vlwj8O1cE/YMDCPyZU
wj9eWcI/PBvCP423wT9cc8I/3BTCP3tvwj+klcI/ScnCP11Jwj/pU8I/+zPCP9t7wj8wGsI/
tevCP9P2wT/TYcI/NU3CP+vswj84A8I/5FXCP61twj8PaMI/75jCP1yGwj/yvsI/gbvCP39c
wj/LAsM/OobCP+nRwj82o8I/gfbCP/8bwj+O88I/YX/CPwUnwz9yM8M/+OLCP4htwj8Y4sI/
m7PCP0RKwj8578I/0vPCP+zcwj9cYMI/DIzCP5WNwj+PA8M/BGrCPxzXwj8M3MI/8SXCP05E
wj/gZsM/HszCP3Vywj8WnMM/iH3CP2kOwz8apcM/byXDPycxwz99QMM/AsTCP4jSwz/twMI/
/ErDP4c4wz/AE8M/1vrCPx4Rwz8ugsI/Ol3DPwe4wz9728M/9NHDP/t7wz/mo8M/SPjDP3Dw
wj8lJsM/p67DP82owz+KjMM/jmLDP282wz9VxMM/5WbDP19Wwz8VbsM/konDP3apwj8GccM/
i8zDP0GRwz9x9MM/rgzDP1DVwz8/icM/8/jDP9Pkwz8/i8M/E0HEP+6Qwz+7ccM/oPnDPzDR
wz9JI8M/X3PEP1a4xD+cRcM/lzXEP7+iwz9vFsQ/CsjDPxHZwz9I48M/86bDPxIRxD8fgcM/
zHHDP8r2wz9dhMM/yL3DPyWFwz+desQ/CG3EP2oSxD9DnMQ/UhzEP+UnxD/cBMQ/1PTDP2Ul
xD9ax8M/CSbEP+KmxD+7ocM/K8TEP/LYwz+SW8Q/L23EP9efwz/elcM/XIfEP1/Mwz84VMQ/
mwTEPzdhxD8zfMQ/pGTEP+mjxD+ZDMU/zdrDP8LLwz9PYMQ/Lo3DPw1zxD+jfcQ/a4HEP/5T
xD+maMQ/Q+DEP3QNxD9ZdcQ/zSjEPycFxD+Dk8Q/FWDEPyPJxD8amMQ/NC3EPx56xT+vmsQ/
/QTFPx9/xD+6UcQ/hD/EP9TnxD/eecQ/T1LEP/CexD+OL8U/G3zEPwJsxD9aR8Q/IMXEP4DF
xD82bcQ/aADFP4uixD+sl8Q/jTzEP3UaxT+d7sQ/ZEjEPyM+xD/btMQ/Oc/EP3N9xD+XuMM/
AuXEP94MxT+pdMQ/5SnFP2ACxT8iw8Q/RADFP0HUxD+px8Q/Sn7FPy7VxD8f7sQ/iFzFP/t+
xD+ElsQ/6xjFP+CIxT+R5sQ/I2XFP9+LxD+z48Q/gejEPwf3xD9/McU/em7FPzYTxT/A48Q/
CQnFP5YDxT/FScU/hE7FP7lsxT857MQ/sR3FP9tLxT9M+cQ/4MXFP6C3xT+MMMU/DcHEP2kE
xT8/I8U/hH/FPyIwxT+WocU/kwnFP0NCxT+RRcU/xRHGPz/5xT/lNMU/idHEP4zDxT/sGsU/
BH3FP/kcxj9MLMY/CdrEPwRdxT9wO8U/EsfEP/StxT/LgcU/nn3FPxfWxT+Hr8U/dAjGP4kW
xj/peMU/a/7EPyQtxj8qbsU/2f3FP+r5xD/zc8U/WyLFPxyaxT9pe8Y/3ezFPytzxj/KqcU/
mzHGPzPKxT+qn8U/mrXFP0IFxT9g1cU/70nGP8D+xD9FCcY/puXFPySqxT8EO8Y/dGTFP1Tq
xT+Hw8Y/iDnGPy9Ixj/htMU/0E3FP3uaxT92zcU/WXjFPxu/xT/gFMY/yRTGP5BZxT82gMY/
9i3FP2tHxj+JjMY/kO7FP9jXxT+YfcY/4PTFP6Ndxj/Yx8U/JM7FP+d3xj8P+sU/XfvGP+Dt
xT/4k8U/NWXGPxLrxT+lYsY/aOnFP51Sxj+/FcY/uUDGPxkLxj/ydMY/TKHGP+70xT+RjsY/
P37GPx38xT+TWcY/iBbHP4LzxT9uiMY/uyvGP8bZxT/qhcY/5OHFP8CGxj/zo8U/Bc7GP17q
xT841cY/9VXGP5gyxj92R8Y/YrDGPy+7xj/fEcY/NM7GP9Bnxj81AMY/I7rGP9paxj9z0sY/
N7bGP1paxj9yksY/oiHGP+CAxj/G3MY/ILDGP5ZYxj9dq8Y/VI7GPxRGxj96bcY/Bh/HP7vB
xj/Y+sY/2BnGPzgqxz+opMY/fe3GP3Zexj/0VcY/vunGP4wwxj+HfcY/+Q3HP5sWxz/+V8Y/
4MTGP/nzxj+rSsY/tLPGP2/Exj8dKcc/JNDGPwFdxj9RncY/9DPHP9YHxz9OW8c/ld/GP1/P
xj/188Y/jfjFP20lxz+30sY/yUzHP1dSxz9VkcY/zBzHP0aXxz8bx8Y/pl7HP5rIxz9QZcc/
2XnHPxZaxz8n/sY/1C3HP0Nbxz+/KMc/CMPGP/qbxj/ro8c/qMfGP7O0xj9wSsc/O1vGPzhy
xj+J2cY/6TTHP64Kxz9QJsc/oMjGP4r4xj8Bw8Y/VOLGPx+Uxz8wxMc/7/TGP3wNxz+NjMc/
i4THP+Uyxz+Lz8c/EnHHP46wxz+5O8c/89vGPwExxz/sX8c/sd7GP+9kxz/+Gcc/dWDHP2lX
xz99zcY/AAbHP6+Zxz9Mosc/ygPIP7wOxz9e58Y/aL/HPwl5xj+csMc/sJvHP6lrxz9btsc/
eKTHP7Amxz9le8c/9lzHP/TSxj8i/sc/J1jHP2Mgxz8yZcc/HljHPw0Uxz+He8c/q3zHP+XM
xz9/Fcc/AtLHPwzixj8+dsc/oXzHPxLixz+rGcc/NlnHP+imxz9THMc/FUHHP15Vxz9Jxsc/
PwPHP4pIxz/SFcg/CT3HP00Hxz+/4Mc/yfjHP3zWxz9BOsc/O/HHPx0XyD/rA8c/wSXHP0Uq
yD/T7cc/yZfHP5CPxz/3J8g/x+/HP4YvyD8a5sc/wUfIP0vBxz9IrMc/DRzIPzXhxz/6zMc/
f+XHP2/Fxz9iLsg/YKjHP8LHxz+MaMc/jKnHP6O2xz/grsc/d4LIP0dLxz/8/Mc/BKLIPxHb
xz9PVMg/pNHHP+KKyD/R2cc/hfrHPzZ0yD/EM8g/Z/DHP/mgxz/RE8g/1K3HP4+4xz8DX8g/
nR/IP2wZyD9bu8c/2enHP9/5xz8mucc//xrIP9vkxz+s9cg/2RLJP9d7yD+q/sc/LzDIP7K4
xz+sFsg/0bfIP1xtyD9pk8g/YufHP2AGyD/Cpcg/rFHIP01TyD+CRsg/ArHIP08WyD8dcsg/
c2TIP8Kgxz/kz8g/VPDHP02exz96fcg/wjfIP8b/xz+aQcg/TGvIP+q2yD8+Zcg/R9XHP9sB
yT81pMg/qevIP2qzyD/Mg8g/gozIP1a1yD/qPsg/Aj/IP5Woxz/gccg/KcLIP5GGyD+y+8c/
YDLIP61lyD9x58g/kHrIP3+zyD9MPcg/lU7IPzyNyD8tzcg/xoLIPzr7yD9Rg8g/V43IP7+3
yD+D3sc/pBrIP8aNyD/ZdMg/947IP5XFxz/cG8g/29jIP1EUyT8YQsg/5fjHP+dryD+Vksg/
8vbHP6zUyD+kPck//UTJP7vDyD+40cg/jz/IPyzdyD8CSMk/rYvIPzzGyD+DoMg/w/HIPzAU
yT/xXsk/awjJPyHwyD8+Jsg/xTXJP0nbyD+brMg/4MLIP9vJyD/B8Mg/d+fIP9y/xz8c3sg/
aPDIP6KbyD9D6Mg/kwzJPwTqyD9kW8g/3+LIPwPnyD/Jxsg/ZZbIP66ryD+9bsg/oqzIP9tE
yT8hKck/2XjJPxaZyT96nsk/TePIPzMpyT876sg/Z67IP5kDyT9ddMk/TPbHP3kEyT9bIck/
utDIP7f0yD/ELMk/lX3JP5FKyT+WAsk/g33JP2CpyT90Yck/nUfJP02wyD/TTMk/xzDJP+H/
yD/kx8g/ezXJP0PsyD89Ick/YTDJP/D4yD+mqsk/64XJP2BgyT86Eck/0BLKP55YyT/Xysg/
LaLIP0CeyT/nH8k/oHfJP81VyT/ONMk/3uvIP9hoyT8rjMk/</AssayYData></Step><Step><CommonData><SampleLocation>1</SampleLocation><SampleID></SampleID><SampleGroup></SampleGroup><SampleInfo></SampleInfo><SampleRow>D</SampleRow><SamplePlate>1</SamplePlate><WellType>BUFFER</WellType><Concentration>-1</Concentration><ConcentrationUnits>µg/ml</ConcentrationUnits><MolarConcentration>-1</MolarConcentration><MolarConcUnits>nM</MolarConcUnits><MolecularWeight>-1</MolecularWeight><Temperature>30</Temperature><StartTime>1782023</StartTime><AssayTime>180</AssayTime></CommonData><FlowRate>600</FlowRate><StepType>DISASSOC</StepType><StepName>Dissociation</StepName><StepStatus>OK</StepStatus><ActualTime>180</ActualTime><CycleTime>0.2</CycleTime><AssayXData Points="900">gQC0RN8GtERGDbRE5RO0RBIatESBILRE8Ca0REYttETVM7REGzq0RIFAtETnRrRERk20RKxT
tEQbWrREeWC0ROdmtERObbRErHO0RBJ6tESBgLRE34a0REaNtESsk7REEpq0RKqgtETfprRE
Tq20RKyztEQSurREgcC0RN/GtEROzbRErNO0RBvatESB4LRE3+a0REbttESs87REG/q0RHkA
tUQQB7VERg21RKwTtUQSGrVEeSC1ROcmtURGLbVEtDO1RBI6tUSBQLVEGUe1RE5NtUSsU7VE
G1q1RHlgtUTfZrVERm21RKxztUQSerVEgYC1RN+GtUROjbVErJO1RESatUR5oLVE56a1REat
tUSss7VEErq1RHnAtUTfxrVERs21RKzTtUQS2rVEeeC1RN/mtURO7bVErPO1RBv6tUR5ALZE
3wa2REYNtkSsE7ZEEhq2RHkgtkTfJrZETi22RLQztkQSOrZEgUC2RN9GtkRGTbZErFO2RBJa
tkSBYLZE32a2REZttkSsc7ZEG3q2RHmAtkTnhrZERo22RKyTtkQbmrZEeaC2RN+mtkRGrbZE
rLO2RBK6tkR5wLZE38a2REbNtkSs07ZEEtq2RHngtkTf5rZERu22RKzztkQS+rZEgQC3RN8G
t0RGDbdErBO3RBIat0R5ILdE3ya3REYtt0SsM7dEEjq3RHlAt0TfRrdERk23RKxTt0QSWrdE
eWC3RN9mt0RGbbdEtHO3RBJ6t0R5gLdE34a3REaNt0Ssk7dEEpq3RHmgt0T+p7dERq23RKyz
t0QSurdEecC3ROfGt0RGzbdEtNO3RBvat0R54LdE3+a3REbtt0S087dEG/q3RIEAuETnBrhE
Tg24RLQTuEQbGrhEgSC4ROcmuEROLbhEtDO4RBs6uESBQLhE50a4RE5NuES0U7hEG1q4RIFg
uETnZrhETm24RLRzuEQberhEmoC4ROeGuEROjbhEtJO4RBuauESBoLhE56a4REatuES0s7hE
G7q4RLLAuETnxrhETs24RLTTuEQb2rhEgeC4ROfmuERO7bhEtPO4RBv6uESBALlE5wa5RE4N
uUTFE7lEGxq5RIEguUTnJrlETi25RKwzuUQbOrlEgUC5ROdGuUROTblEtFO5RBtauUSBYLlE
52a5RE5tuUS0c7lEEnq5RKqAuUTnhrlERo25RLSTuUQbmrlEgaC5ROemuURGrblEtLO5RBu6
uUSBwLlE58a5REbNuUS007lEG9q5RIHguUTn5rlETu25RLTzuUQS+rlEgQC6RN8GukRGDbpE
tBO6RBsaukSBILpE9ie6REYtukTdM7pEGzq6RIFAukTnRrpETk26RLRTukQbWrpEgWC6ROdm
ukRGbbpEtHO6RBJ6ukR5gLpE34a6REaNukS0k7pEEpq6RIGgukTfprpETq26RLSzukQburpE
ecC6RN/GukROzbpEtNO6RBvaukSB4LpE5+a6REbtukS087pEEvq6RIEAu0TfBrtETg27RLQT
u0QbGrtEgSC7RN8mu0RGLbtErDO7RBs6u0SBQLtE50a7RE5Nu0Q3VLtEG1q7RHlgu0TnZrtE
Rm27RKxzu0QSertEeYC7ROeGu0RGjbtEtJO7RBuau0SBoLtE56a7RMCtu0S0s7tEErq7RIHA
u0TnxrtETs27RKzTu0Qb2rtEeeC7RN/mu0RG7btErPO7RBv6u0R5ALxE3wa8RE4NvES0E7xE
Ehq8RIEgvETnJrxETi28RLQzvEQSOrxEeUC8RN9GvEROTbxErFO8RBtavESBYLxE32a8REZt
vES0c7xEEnq8RImAvETnhrxETo28RKyTvEQSmrxEeaC8RN+mvEROrbxErLO8RBu6vER5wLxE
38a8RE7NvESs07xEEtq8RHngvETn5rxERu28RLTzvEQS+rxEeQC9ROcGvURGDb1ErBO9RBIa
vUR5IL1E3ya9REYtvUSsM71EGzq9RIFAvUTnRr1EXE69RKxTvUQSWr1EeWC9RPhmvURObb1E
rHO9RBJ6vUR5gL1E34a9REaNvUSsk71EG5q9RHmgvUTfpr1ERq29RKyzvUQbur1EecC9RN/G
vURGzb1ErNO9RBLavUR54L1E5+a9REbtvUSs871EG/q9RHkAvkTfBr5ETg2+RKwTvkQbGr5E
eSC+RN8mvkRGLb5EtDO+RBI6vkR5QL5E30a+REZNvkS0U75EElq+RIFgvkTfZr5ERm2+RKxz
vkQber5EeYC+RN+GvkROjb5EtJO+RBKavkSBoL5E36a+REatvkSss75EErq+RIHAvkTnxr5E
Rs2+RN3TvkQS2r5EeeC+ROfmvkRG7b5ErPO+RBL6vkSBAL9E3wa/REYNv0SsE79EEhq/RHkg
v0TfJr9ERi2/RLQzv0QSOr9Eh0G/RN9Gv0RGTb9ErFO/RBJav0R5YL9E52a/REZtv0S0c79E
Enq/RIGAv0Tfhr9ETo2/RKyTv0QSmr9EeaC/ROemv0RGrb9ErLO/RBK6v0R5wL9E38a/RHfN
v0Ss079EG9q/RHngv0Tw5r9ETu2/RLTzv0Qb+r9EeQDARPAGwERODcBEtBPARBIawER5IMBE
5ybARFYtwES0M8BEGzrARIFAwETnRsBETk3ARLRTwEQbWsBEgWDAROdmwERObcBEtHPARBt6
wESBgMBE54bARE6NwES0k8BEG5rARIGgwETnpsBETq3ARLSzwEQbusBEgcDAROfGwEROzcBE
tNPARBvawESB4MBE5+bARE7twES088BEG/rARIEAwUTnBsFETg3BRLQTwUQbGsFEgSDBROcm
wUROLcFEtDPBRBs6wUSBQMFE50bBRE5NwUS0U8FEG1rBRIFgwUTfZsFEf23BRKxzwUQSesFE
gYDBROeGwUROjcFEtJPBRBKawUSBoMFE56bBRE6twUS0s8FEG7rBRIHAwUTfxsFETs3BRLTT
wUQb2sFEgeDBRN/mwURO7cFEtPPBRBv6wUSBAMJE5wbCRE4NwkSsE8JEGxrCRIEgwkTnJsJE
dy3CRLQzwkQbOsJEgUDCROdGwkRGTcJErFPCRBJawkSBYMJE52bCRE5twkS0c8JEG3rCRIGA
wkTnhsJETo3CRLSTwkQSmsJEgaDCRN+mwkROrcJEtLPCRDu6wkSBwMJE58bCRE7NwkS008JE
G9rCRIHgwkTf5sJEXu3CRLTzwkQb+sJEeQDDROcGw0QCDsNErBPDRBIaw0SBIMNEECfDRE4t
w0SsM8NEEjrDRHlAw0TnRsNETk3DRLRTw0QbWsNEgWDDROdmw0RGbcNEtHPDRBJ6w0SBgMNE
34bDRE6Nw0Ssk8NEG5rDRIGgw0TnpsNEVq3DRKyzw0QbusNEgcDDRN/Gw0RGzcNEtNPDRBva
w0R54MNE3+bDREbtw0Ss88NEEvrDRIEAxETnBsRETg3ERLQTxEQbGsREiSDEROcmxEROLcRE
tDPERBI6xER5QMRE30bERE5NxES0U8REElrERHlgxETnZsRERm3ERLRzxEQbesREeYDEROeG
xERGjcREtJPERBuaxER5oMRE8KbEREatxES0s8REG7rERHnAxETfxsRERs3ERLTTxEQb2sRE
geDERN/mxERG7cRErPPERBv6xER5AMVE3wbFREYNxUS0E8VEEhrFRIEgxUTfJsVETi3FRLQz
xUQbOsVEeUDFROdGxUROTcVErFPFRBtaxUR5YMVE52bFRE5txUS0c8VEG3rFRHmAxUTfhsVE
Ro3FRKyTxUQSmsVEeaDFRN+mxURGrcVEtLPFRBK6xUSBwMVE38bFREbNxUS008VEG9rFRHng
xUTf5sVERu3FRLTzxUQS+sVEeQDGRN8GxkRODcZE1RPGRBIaxkR5IMZE3ybGRE4txkSsM8ZE
EjrGRHlAxkTfRsZERk3GRKxTxkQSWsZEeWDGRDlnxkRGbcZEtHPGRBJ6xkSBgMZE34bGREaN
xkSsk8ZEG5rGRHmgxkTfpsZETq3GRLSzxkQbusZEgcDGRN/GxkRGzcZErNPGRBLaxkR54MZE
3+bGREbtxkS088ZEEvrGRHkAx0TfBsdETg3HRLQTx0QSGsdEeSDHRN8mx0RGLcdErDPHRBI6
x0R5QMdE+EbHREZNx0SsU8dEElrHRHlgx0TfZsdERm3HRKxzx0QSesdEeYDHRN+Gx0RGjcdE
rJPHRBKax0R5oMdE36bHREatx0Sss8dEErrHRHnAx0TfxsdERs3HRKzTx0QS2sdEeeDHRN/m
x0RG7cdEtPPHRCP6x0SBAMhE3wbIREYNyES0E8hEGxrIRIEgyETfJshETi3IRKwzyEQSOshE
gUDIROdGyERGTchEtFPIRBtayER5YMhE52bIREZtyESsc8hEG3rIRIGAyETnhshETo3IRLyT
yEQbmshEgaDIROemyEROrchEtLPIRBu6yESBwMhE58bIRE7NyES008hEG9rIRIHgyETn5shE
Tu3IRLTzyEQb+shEgQDJROcGyURODclEtBPJRBsayUTCIMlE5ybJRE4tyUS0M8lEGzrJRIFA
yUTnRslETk3JRLRTyUQbWslEgWDJROdmyURvbclErHPJRBt6yUSqgMlEOYfJRF6NyUS0k8lE
G5rJRHmgyUTnpslETq3JRLSzyUQbuslEgcDJROfGyUROzclEtNPJRDvayUSB4MlE5+bJRE7t
yUS088lEG/rJRIEAykTnBspERg3KRKwTykQbGspEgSDKROcmykROLcpEtDPKRBI6ykR5QMpE
30bKRE5NykS0U8pEG1rKRIFgykTnZspERm3KRLRzykQbespE</AssayXData><AssayYData Points="900">cRbKPx+Yyj8/Ncs/LGvKPwwlyz9+Dss/PizLP70Tyz+Tsco/COzKP3Vbyz/bkcs/GqXLP4aQ
yz9G0ss/9Q/MP7UYzD8IfMs/paPLP4mdyz+B8ss/IObLP+Lhyz8Dvss/5wPMP2RPyz+94cs/
8RzMP2MlzD+d9Ms/RXzLP1RXyz+7V8s/8z3MPyLbyz/Ghss//IPLPwujyz+amMs/QkjLP+RZ
yz8awss/ACPLP1Zfyz94u8s/v6fLP2w0yz+hmcs/EpHLPwobyz9wTcs/lW/LP00GzD+nSMs/
MG3LP+9Zyz8/AMw/ibjLP5vHyz9qZMs/px3LP0TVyj8R3cs/WGfLP1CIyz9AKss/vpTKP85P
yz93U8s/Qb/LPyj9yj+t8ss/W+/LP6rbyz8qSMs/Sl7LP/ucyz/dE8w/Ku3KP6WQyz8TGMs/
yWDLPzLqyj9w1Mo//aLLP+SXyj8MA8s/UAnLP2Znyz80D8s/zq3KP4WFyz9qhMs//5DLP47i
yj8fZ8s/4jXLP5Tgyj8upMs/Gb/LP2nqyj9vC8s/XvfKP0T8yj+SBcs/BabKP0s2yz/TVcs/
SZDKPwWLyz/vnss/dPbLP/wgyz9hi8s/wBnLP7gUyz/Cjss/18jLPzp2yz/Vfss/tybLP6E6
yz+aC8s/MJDLPyGSyz+vqco/bZ3KP0M9yj9Ks8o/dIbLPyPNyj++pso/TPjKP1gAyz9beco/
gKrKP6Thyj/uTss/FgnLP0Tuyj9IRMs/7qjKP1EOyz//Ocs/20/LPztPyz84YMo/kprKP3xe
yj9j28o/wdzKPzdIyj+kkco/yITKPyRKyz/HFss/M9XKP88yyz9Irco/7FTKPxkkyz9yQMs/
yjzKPxW5yj9AAss/PnvKP9nryj9YLss/4PLKP89Jyz8Bl8s/CDTLPy5Zyz8DQcs/FAzLP7Ot
yj9d18o/F0PLPwUCyj+hJss/Y9bKPya/yj83k8o/MabKPzTZyj+sPcs/S/TKP2qhyj+QL8s/
DRTLPws7yz9x9so/0SXLP5jQyz9LGco/Rt7KP+AGyz/4eMo/V7/KP9M3yz81HMo/eWfKP9hU
yj+Eyso/KizLP/ccyz8yTMo/+HXKP4eMyj+z38o/JTjLPwteyj962Mo/XjzLP+a7yj+E3so/
Ga3KP4rnyj8TK8s/QRvKP2mtyj/geco/ZRnLP7u0yj/m18o/ZLjKP8Y/yj9bIss/LAHLP7PG
yj8/Tcs/ca/KPwlhyz9ZDcs/JWDLP8Jwyz/Gsco/9JTKPyz2yj/A+Mo/wYrKPyrXyj/0wso/
BCPLP3Tryj9XGss/LnnLP5MZyz98DMs/4/nKPzQZyz8EAcs/XMXKP1Uayz951so/zozKP28y
yj/ANcs/NM3KP8qGyj/GA8s/A3DKP3KWyj8ZfMo/RU3KPz30yj+hwso/IyvMPyvDyj8e8so/
M9/KPwMFyz+Gn8o/+0LLP64zyz8kkco/fZHKP36Yyj8k+so/nRLLPxqUyj8R2so/i33KP7+o
yj/3L8s/ujfLPyLQyj/yJMs/5HbLPxX0yj+foco/JfjKPx9Gyj+T+Mo/BTvKP6Rjyj9gz8o/
qhfLP1cdyj8hb8o/icTKPyzxyj+Nc8o/kqTKP84ryz8bQss/edzKP+GGyj+2tso/h5rLPzb0
yj9XT8s/W4jKP6jwyj9Jqco/8TPKP0YYyz9cTMo/+jTKPyrzyj8icso/67jKP4c/yz+cvso/
XRXLPwEOyj/xVcs/zXnLPycWyz/118o/kvTKPxdFyz9YGcs/nz3LP1iIyj8/AMs/rzPLP7Er
yz+eTMs/dFDKPxWLyj+NFso/A3XLP9fwyj+Y8so/jY7KP4yOyz+1Css////KP25jyj9wuMo/
oKXLP7zhyj8yX8o/U+3KP7DCyj8urco//uHKP+qdyj8dx8s/3hTLP4AVyz8Xiso/BkPLP9Jr
yz/6/Mo/MejKP0iPyj9YNcs//TvLP5iuyj8iM8s/pH/LP6+eyj9ACMs/f2jLP7ICyz/e4so/
DAjLPwGyyj/tkco/A+bKP6Hfyj/QLMs/yrnKP2emyz+tN8s/YB/LP0Eeyz/6Rso/BirLP+DM
yj/XPss/DVHKP9wxyz+5fMo/LE/LP1T1yj9uEMs/9A7LPyLzyj9NN8s/wTDLPwyDyj83y8o/
qbTLP0h8yz9x2co/5QLLP/Qxyz/3dMs/K4TLP/D+yj/hEcs/XeXKP5EDyz/VZ8s/wXbKPzDu
yj+L9Mo/X/zKP+Gjyz+nEMw/RXDLP51Vyz/49co/o4fKP+W4yj9XWcs/nHjLP6/Pyz/yxso/
KizLP1y6yz8y0ss/sXjLP0rjyj8P48o/LvfKP8yUyz9mGMs/bfLKP4x8yz9lFMs/jETLP8Yq
yz9D/8o/84vLPwvUyj9YOss/4mfLP+9Pyz8kVcs/dTfLP7RAyz+kTMs/ZXXKP8Xyyj/nW8s/
tp3LP9cpyz/1E8s/B6PLP+08yz9+38s/RF7LP6Kjyz9m28s/tvDLPzgAzD+8y8o/rGfLP1JE
yz8zlso/UYzLPwVEyz+yJcs/h1fLPzBNyz8SOMs/yG/LP680yz9/acs/fEXLP+dcyz+h68s/
T37LPzjbyj8NDcs/Pg7LP6L/yj9p78o/QEDLP5hOyz9UKcs/BlPLPz/nyz+olso/5rPLP+Gs
yz/xm8s/1TTLP0Noyz/xT8s/5XLLPxaLyz+/vMs/MSXLP4INyz/3m8s/ZrnLP21Pyz85+so/
csbKP9nNyz+D8co/RlzLP4Otyz/Etcs/X3TLPx60yz8s/8o/kP/LPwVkyz+Da8w/IhHMP4LQ
yz+7qMs/LbTLPyH0yj+uC8w/7NLLPw7Uyz9Nl8o/w9DKP91oyz/Z5Ms/OpnLP/dwyz+EVss/
uiDMP6amyz9Zscs/MbXLP+4lzD9BGMw/9oLLP+hdyz8wy8o/9GfLPwM6yz+XlMs/7L3LP1my
yz+tvMs/q2HMP3dpyz+2tss/hFLLPza1yz8+nMs/50HLP0lWyz8EG8s/jDLLP6Szyz+SaMs/
IazLPyQSyz/ujcs/Po3LP48MzD/5iMo/px7MP0ELzD/52cs/5cPLPyz6yz8F6cs/y5vLP2dI
yz/z0ss/AejLP2Z9zD9Vk8s/FKnLP8bzyz+/BMs/eCvLP1k8zD/Q1Ms/BIvLP7p6yz8BZcs/
CJ3LPxDSyz9w1ss/wsjLP9fUyz8yrss/j+7KP7dWzD85ssw/nC7LPyW1yz8hics/zeDLP3Pq
yj86lMs/2P7KP1y9yz9J2ss/8iHMP79szD9HG8w/Fa7LP/ihyz/gFcw/HvLLP7iayz+AUss/
XrjLP9FIyz+zAsw/jrHLPxroyz/+FMs/t17LP6qxyz92scs/2fPLP4i3yz+MbMs/w7zLP5hU
zD9+PMw/vLjLPwsWzD910ss/PO/LP2FFyz/4s8s/OobLP7w6zD9MS8s/53PLPxIozD/FP8s/
sm3LP1PGyz8aZ8s/XgzMP3PAyz/kH8w/0HXMP8ZZzD8rN8w/5fPLPyoVzD/DKcs/MejLP4bw
yz8rWss/UNrLPwULzD8Wxcs/BITLP/yJyz9i1ss/KFDLP3ggzD8B6Ms/U+3LP+2Syz/apMw/
7YvLP4UXzD/qM8w/oH7MPwbeyz/6AMw/hjbMP6C5yz+mY8s/egvMPyGEyz+6Jcw/d/zLPxTY
yz+tlMs/6PDLPy8pzD/KNcw/KHnMP7Pryz9Gnsw/K+jMP/atzD/DMsw/oa/LPz5+yz/wEMw/
V/rLPwp0yz+Pzss/uTLMPyCIyz+Ik8s/xPnLP/qQyz9248s/R5PLPxc+zD/Srcs/K6rMP8S1
zD8lVsw/QejLP7mVyz/Qocs/cCDMP/F9yz999cs/mh3MPwEOzD/rIsw/5rDLP99XzD9hVsw/
/67MP+ZfzD/jZsw/fqbMP3bBzD/oLcw/ZuzLP/V2zD+g0Ms/N+jLPwb+yz9F/ss/O3fMP/Zl
zD//Fcw/nYTLP0c1zD8Lyss/tM7LP4bWyz8Nu8s/GEbMP0+nyz+nBMw/xS3MP+kLzD/Rtcw/
5yTMP42SzD+X7cs/G8vLPxV1zD83DMw/SZbMP2Rlyz8Ih8w/+mLLP4s5zD/4uMs/OqLMPz8+
zD9dpsw/FVnMP3GEzD+HBMw/syPMP/iLyz8jScw/1OvMPyklzD9uCsw/gOzLP2cPzD/DGMw/
AizMP9hnzD+p+Ms/q6TMP4JyzD/26Ms/E9XMP/7izD9vhcs/TvXLP0wuzD9/bcw/xdbMP0/h
yz+DVsw/Y0/MPzkbzD8C1cs/mzTMPzQdzD+Yjsw/IDTMP1auzD8o9ss/PyPMP1rAzD/st8w/
JC3MP/FAzD84TMw/lTDMPw2NzD8RiMw/DNzLP8tfzD+LF8w/OfTLPwhvzD8vvcs/yqnMP+VF
zD/fRcw/ZkvMPwJnzD8sJMw/NFTMP/HYyz9udsw/5MHMPz51zD+Vlsw/9gXMP10wzD8zAM0/
1MTMP2FkzD9gZcw/pbDLP/MPzD9DqMw/KoHMP1q2zD9AKc0/Zc3MP8yUzD+Bqcw/G+jMP/Ny
zD++fcw/l7DMP4y3zD8fdcw/InPMP30JzD+lB8w/vmzLP2WDzD8aAMw/vOnMP7dbzD/Qbsw/
JJLMP3oKzT+/aMw/PnTMP+ipzD/9J80/W7nMP2LNzD8NDM0/ZfDLPxQazD90Scw/Ml/MP7J/
zD/tesw/+AbMPwxbzD/6lsw/0VbNP655zD9y/sw/ZhXNP5H2zD/llsw/9LnMP3qnzD9kTsw/
a3TMP+ZpzD+tcMw/ZNrMP+sPzD8LBcw/4PfLP+NGzD/rTcw/</AssayYData></Step><Step><CommonData><SampleLocation>11</SampleLocation><SampleID></SampleID><SampleGroup></SampleGroup><SampleInfo></SampleInfo><SampleRow>D</SampleRow><SamplePlate>1</SamplePlate><WellType>REGENERATION</WellType><Concentration>-1</Concentration><ConcentrationUnits>µg/ml</ConcentrationUnits><MolarConcentration>-1</MolarConcentration><MolarConcUnits>nM</MolarConcUnits><MolecularWeight>-1</MolecularWeight><Temperature>30</Temperature><StartTime>1971731</StartTime><AssayTime>5</AssayTime></CommonData><FlowRate>1000</FlowRate><StepType>KREGENERATION</StepType><StepName>Regeneration2</StepName><StepStatus>OK</StepStatus><ActualTime>5.00005</ActualTime><CycleTime>0.2</CycleTime><AssayXData Points="25">gYDKROeGykROjcpEtJPKRBuaykSBoMpE56bKRE6tykS0s8pEErrKRIHAykTfxspETs3KRLTT
ykQb2spEgeDKROfmykRO7cpEtPPKRFT6ykSqAMtE5wbLRE4Ny0SsE8tEGxrLRA==</AssayXData><AssayYData Points="25">lpyBwKUxiMBusYzAJoaPwFWwkcBwj5PAYACVwBi1lsA/sZfAgbyYwBHcmcB+rZrAVYebwL8w
nMBU3pzA922dwKIFnsDmfJ7AiwafwGSGn8AUQ6DA93WgwNvHoMD3NKHAImOhwA==</AssayYData></Step><Step><CommonData><SampleLocation>12</SampleLocation><SampleID></SampleID><SampleGroup></SampleGroup><SampleInfo></SampleInfo><SampleRow>D</SampleRow><SamplePlate>1</SamplePlate><WellType>NEUTRALIZATION</WellType><Concentration>-1</Concentration><ConcentrationUnits>µg/ml</ConcentrationUnits><MolarConcentration>-1</MolarConcentration><MolarConcUnits>nM</MolarConcUnits><MolecularWeight>-1</MolecularWeight><Temperature>30</Temperature><StartTime>1987866</StartTime><AssayTime>5</AssayTime></CommonData><FlowRate>1000</FlowRate><StepType>KREGENERATION</StepType><StepName>Regeneration2</StepName><StepStatus>OK</StepStatus><ActualTime>4.99895</ActualTime><CycleTime>0.2</CycleTime><AssayXData Points="25">gSDLROcmy0RGLctErDPLRBI6y0SBQMtE30bLREZNy0S0U8tEElrLRHlgy0TfZstETm3LRLRz
y0QbestEeYDLRN+Gy0ROjctEtJPLRBKay0SBoMtE56bLRE6ty0S0s8tEErrLRA==</AssayXData><AssayYData Points="25">9EREvvlEIr5cI+29mMO6vam7Z73syCG9eS/bvH+d07u+klY7ziA4PAvBkDyvi/E8WycVPWBA
MT3CBTw9HOtkPWHSgT2Ss4g9viiUPRcUoD2mKZw92lulPbT0sT25e709O+e/PQ==</AssayYData></Step><Step><CommonData><SampleLocation>11</SampleLocation><SampleID></SampleID><SampleGroup></SampleGroup><SampleInfo></SampleInfo><SampleRow>D</SampleRow><SamplePlate>1</SamplePlate><WellType>REGENERATION</WellType><Concentration>-1</Concentration><ConcentrationUnits>µg/ml</ConcentrationUnits><MolarConcentration>-1</MolarConcentration><MolarConcUnits>nM</MolarConcUnits><MolecularWeight>-1</MolecularWeight><Temperature>30</Temperature><StartTime>2004286</StartTime><AssayTime>5</AssayTime></CommonData><FlowRate>1000</FlowRate><StepType>KREGENERATION</StepType><StepName>Regeneration2</StepName><StepStatus>OK</StepStatus><ActualTime>5.00005</ActualTime><CycleTime>0.2</CycleTime><AssayXData Points="25">eMDLRN7Gy0Q9zctExNPLRBLay0R44MtE3ubLRD3ty0R49MtECfrLRHAAzETeBsxEPQ3MRKMT
zEQSGsxEeCDMRNYmzERFLcxEqzPMRAk6zERwQMxE1kbMREVNzESjU8xEElrMRA==</AssayXData><AssayYData Points="25">SBaRwK/wlMDhgJfAyRmZwENAmsDCbJvAclWcwOQGncALtZ3AGnOewMbOnsC7QZ/AMryfwKUV
oMCDVKDAA82gwJo/ocDrnKHAv7+hwFQVosDNeqLApneiwMLwosCKGaPArjijwA==</AssayYData></Step><Step><CommonData><SampleLocation>12</SampleLocation><SampleID></SampleID><SampleGroup></SampleGroup><SampleInfo></SampleInfo><SampleRow>D</SampleRow><SamplePlate>1</SamplePlate><WellType>NEUTRALIZATION</WellType><Concentration>-1</Concentration><ConcentrationUnits>µg/ml</ConcentrationUnits><MolarConcentration>-1</MolarConcentration><MolarConcUnits>nM</MolarConcUnits><MolecularWeight>-1</MolecularWeight><Temperature>30</Temperature><StartTime>2020576</StartTime><AssayTime>5</AssayTime></CommonData><FlowRate>1000</FlowRate><StepType>KREGENERATION</StepType><StepName>Regeneration2</StepName><StepStatus>OK</StepStatus><ActualTime>5.00005</ActualTime><CycleTime>0.2</CycleTime><AssayXData Points="25">eGDMRN5mzERFbcxEo3PMRAl6zERwgMxE1obMRD2NzESjk8xECZrMRHigzETWpsxEPa3MRKuz
zEQSusxEcMDMRNbGzERFzcxEo9PMRAnazER44MxE3ubMRD3tzESj88xEEvrMRA==</AssayXData><AssayYData Points="25">Y58WvnGz2715KoW9uH4gvZnkbrwheT88L+zvPIDnHz1yXkI9vFCAPXDZkz0/NqA9URa1PQS0
uz0iCsk9LiPePRMi3z00+fA9t9P2PaO3/T1OJgY+IxwNPi0gFD550RI+aHkTPg==</AssayYData></Step><Step><CommonData><SampleLocation>11</SampleLocation><SampleID></SampleID><SampleGroup></SampleGroup><SampleInfo></SampleInfo><SampleRow>D</SampleRow><SamplePlate>1</SamplePlate><WellType>REGENERATION</WellType><Concentration>-1</Concentration><ConcentrationUnits>µg/ml</ConcentrationUnits><MolarConcentration>-1</MolarConcentration><MolarConcUnits>nM</MolarConcUnits><MolecularWeight>-1</MolecularWeight><Temperature>30</Temperature><StartTime>2037043</StartTime><AssayTime>5</AssayTime></CommonData><FlowRate>1000</FlowRate><StepType>KREGENERATION</StepType><StepName>Regeneration2</StepName><StepStatus>OK</StepStatus><ActualTime>4.99895</ActualTime><CycleTime>0.2</CycleTime><AssayXData Points="25">eADNRN4GzURFDc1EvBPNRAkazUR4IM1E3ibNREUtzUQFNM1EEjrNRHBAzUTeRs1ERU3NRKNT
zUQSWs1EeGDNRNZmzUQ9bc1Eo3PNRAl6zURwgM1E1obNREWNzUSrk81ECZrNRA==</AssayXData><AssayYData Points="25">m3WRwKXklMCEG5fAYXSYwAStmcBCwZrA3HKbwD/7m8AW3JzA2VOdwF/gncABRZ7AX9aewGol
n8APRJ/AZ4mfwGbln8DGMKDAdnSgwFLKoMDP8KDAG2qhwNd5ocA5a6HAvpChwA==</AssayYData></Step><Step><CommonData><SampleLocation>12</SampleLocation><SampleID></SampleID><SampleGroup></SampleGroup><SampleInfo></SampleInfo><SampleRow>D</SampleRow><SamplePlate>1</SamplePlate><WellType>NEUTRALIZATION</WellType><Concentration>-1</Concentration><ConcentrationUnits>µg/ml</ConcentrationUnits><MolarConcentration>-1</MolarConcentration><MolarConcUnits>nM</MolarConcUnits><MolecularWeight>-1</MolecularWeight><Temperature>30</Temperature><StartTime>2053331</StartTime><AssayTime>5</AssayTime></CommonData><FlowRate>1000</FlowRate><StepType>KREGENERATION</StepType><StepName>Regeneration2</StepName><StepStatus>OK</StepStatus><ActualTime>5.00005</ActualTime><CycleTime>0.2</CycleTime><AssayXData Points="25">b6DNRM2mzUQ0rc1EorPNRAm6zURvwM1E1cbNRDzNzUSi081ECdrNRGfgzUTN5s1EPO3NRJrz
zUQA+s1EZwDORNUGzkQ0Dc5EqhPORAAazkR3IM5EzSbOREQtzkSaM85ECTrORA==</AssayXData><AssayYData Points="25">+0qDvZutprzKULA8/NI/PVwWkD0Kgbo9df7TPYo+Az5r8QY+ovQXPpvfIj7VVSY+MwsyPjO0
OD7LfT0+yvVIPuaXTj5xF08+2kdSPviEXT7mwWA+2ENhPsGCZz4IGGo+pJ5vPg==</AssayYData></Step><Step><CommonData><SampleLocation>1</SampleLocation><SampleID></SampleID><SampleGroup></SampleGroup><SampleInfo></SampleInfo><SampleRow>D</SampleRow><SamplePlate>1</SamplePlate><WellType>BUFFER</WellType><Concentration>-1</Concentration><ConcentrationUnits>µg/ml</ConcentrationUnits><MolarConcentration>-1</MolarConcentration><MolarConcUnits>nM</MolarConcUnits><MolecularWeight>-1</MolecularWeight><Temperature>30</Temperature><StartTime>2068252</StartTime><AssayTime>30</AssayTime></CommonData><FlowRate>1000</FlowRate><StepType>BASELINE</StepType><StepName>Baseline2</StepName><StepStatus>OK</StepStatus><ActualTime>29.999</ActualTime><CycleTime>0.2</CycleTime><AssayXData Points="150">b0DORM1GzkQ8Tc5EJVTORABazkRnYM5E1WbORDRtzkSic85EAHrORGeAzkTVhs5EPI3ORJqT
zkQAms5Eb6DORNWmzkRUrc5EorPORAm6zkRvwM5E1cbORDTNzkSa085EANrORGfgzkTN5s5E
NO3ORKLzzkQA+s5EZwDPRNUGz0Q8Dc9EmhPPRAkaz0RnIM9EzSbPRDQtz0SiM89EADrPRG9A
z0TNRs9ENE3PRJpTz0QJWs9Eb2DPRM1mz0Q8bc9EonPPRAB6z0RvgM9E1YbPRDyNz0Sak89E
AJrPRGegz0TVps9ENK3PRJqzz0QAus9EZ8DPRM3Gz0Q0zc9EmtPPRAnaz0Rn4M9EzebPRDzt
z0Si889EAPrPRG8A0ETVBtBENA3QRJoT0EQAGtBEbyDQRM0m0EQ8LdBEmjPQRAA60ERnQNBE
1UbQRDRN0ESaU9BECVrQRGdg0ETNZtBEPG3QRJpz0EQJetBEb4DQRM2G0EQ0jdBEopPQRACa
0ERnoNBEzabQRDSt0ESas9BEALrQRG/A0ETNxtBEPM3QRJrT0EQA2tBEb+DQRM3m0EQ07dBE
mvPQRAD60ERnANFEzQbRRFQN0USiE9FEABrRRGcg0UTNJtFENC3RRKIz0UQJOtFEZ0DRRM1G
0UQ8TdFEolPRRABa0URnYNFEzWbRRDRt0USac9FEAHrRRGeA0UTNhtFENI3RRKKT0UQAmtFE
Z6DRRM2m0UQ0rdFEmrPRRAC60URvwNFE1cbRRDTN0USi09FEANrRRGfg0UTN5tFENO3RRKLz
0UQA+tFE</AssayXData><AssayYData Points="150">44eQPhVWjz4B+JE+vVGTPmFImD5sDJU+oEaWPkbulj6xlJg+acqWPmwalz5jSJk+TIKaPqR3
mz6JBJ4+dOedPjP7nD7Ay5w+fNagPktQnT6Rfp8+JheiPvMMoj5QfaA+O8igPpUspD74DaI+
FImiPl0ppD5XX6Y+a2ymPkLGpD4hnKQ+8rOmPg79pD6HHKk+JaWnPs+gqD4JU6s+tGqmPt07
qj6W/KY+IuepPvDHqj7sWqo+KCOtPlb2rD4O5q4+H4utPitOrT7DyK4+Eq2tPtBcqz67CK0+
YEqwPsX7sT7vZbE+RV6xPk2Usj5nxbI+HzeyPhIssD6677I+pvixPpiGsz6KorI+9OO3PiAB
tD5cYLU+17y1PhehtD7Q2bI+WLu2Pssqtz7tdrY+L1S3PsNTtj5Ib7Y+kbS4Pr0ctT4wgLQ+
1k65PlXNtj4107o+7ta5Pq6tuD7GVLg+peO5PpKZuT5T67s+XNq7Pi8iuj7S87o+Hle6PoeZ
vD6chLs+2By8PkjOvD7RmL0+6UK7PkiMvz4dvrs+44i+Pjklvj7irL8+42++PiKbwD7Jcb8+
zuO9PkaLwD45NMI+bnO/Ph3gwT4GHsA+zaLAPrzpvz6dgr8+hqDAPisxwj6oBcE+MaHBPsA2
vj7yVsM+84/FPopmwj7Z/sQ+PFjCPl6KwT7q0MQ+XSfGPoaewj4B/MU+4YHEPt93wD47dsM+
6cPHPuiAxD64lMM+IQbGPjFeyD5MZMY+tpTJPuZ/xz6YB8g+bC3IPgiSxz6Cncc+In7EPnUx
yT71fMg+</AssayYData></Step><Step><CommonData><SampleLocation>5</SampleLocation><SampleID>Naive G0/L0</SampleID><SampleGroup></SampleGroup><SampleInfo></SampleInfo><SampleRow>D</SampleRow><SamplePlate>1</SamplePlate><WellType>KLOAD</WellType><Concentration>10</Concentration><ConcentrationUnits>µg/ml</ConcentrationUnits><MolarConcentration>-1</MolarConcentration><MolarConcUnits>nM</MolarConcUnits><MolecularWeight>-1</MolecularWeight><Temperature>30</Temperature><StartTime>2105328</StartTime><AssayTime>80</AssayTime></CommonData><FlowRate>1000</FlowRate><StepType>LOADING</StepType><StepName>Loading</StepName><StepStatus>OK</StepStatus><ActualTime>80</ActualTime><CycleTime>0.2</CycleTime><AssayXData Points="400">ZgDSRMwG0kQzDdJEkRPSRPcZ0kReINJEzCbSRCst0kSZM9JE9znSRGZA0kTERtJEK03SRJFT
0kT3WdJEXmDSRMRm0kQzbdJEkXPSRAB60kRegNJEzIbSRCuN0kSqk9JEGJrSRF6g0kQWp9JE
K63SRJGz0kT3udJEXsDSRMTG0kQrzdJEkdPSRPfZ0kRe4NJExObSRCvt0kSR89JE9/nSRF4A
00TEBtNEKw3TRJkT00T3GdNEXiDTRMQm00QrLdNEmTPTRAA600ReQNNExEbTRDNN00SRU9NE
91nTRGZg00TMZtNEM23TRJFz00QAetNEZoDTRMyG00QrjdNEmZPTRACa00ReoNNExKbTRDOt
00SZs9NEALrTRGbA00TVxtNEO83TRJnT00SD2tNEZuDTRMzm00Qz7dNEmfPTRAD600RmANRE
zAbURDMN1ESZE9REABrURGYg1ETMJtREMy3URJkz1EQAOtREZkDURMxG1EQzTdREmVPURABa
1ERmYNREzGbURDNt1ESZc9REAHrURGaA1ETMhtREM43URJmT1EQAmtREZqDURMym1EQzrdRE
mbPURAC61ERmwNREzMbURCvN1ESZ09RE99nURGbg1ETM5tREM+3URJnz1EQA+tREZgDVRMwG
1URsDdVEmRPVRAAa1URmINVEzCbVRDMt1USZM9VEADrVRGZA1UTERtVEM03VRJlT1UQAWtVE
ZmDVRMxm1UQzbdVEmXPVRPd51URmgNVEzIbVRCuN1USZk9VEAJrVRGag1UTEptVEK63VRJGz
1UQAutVEXsDVRMzG1UQzzdVEkdPVRADa1URe4NVEzObVRDPt1USZ89VEAPrVRF4A1kTMBtZE
Mw3WRJkT1kQAGtZEZiDWRMQm1kQzLdZEkTPWRAA61kRmQNZEzEbWRDNN1kSZU9ZE91nWRGZg
1kTMZtZEM23WRJFz1kQAetZEXoDWRMyG1kQzjdZEmZPWRACa1kReoNZEzKbWRDOt1kSZs9ZE
ALrWRGbA1kTMxtZEM83WRJHT1kQA2tZEZuDWRMzm1kQz7dZEmfPWRPf51kRmANdExAbXRCsN
10SZE9dEABrXRGYg10TtJtdEKy3XRJEz10T3OddEZkDXRMRG10QzTddEmVPXRPdZ10ReYNdE
xGbXRDNt10SZc9dEAHrXRGaA10TMhtdEM43XRJGT10QAmtdEXqDXRMSm10QrrddEmbPXRAC6
10RewNdEzMbXRCvN10SR09dEANrXRF7g10TM5tdEM+3XRJHz10QA+tdEZgDYRMwG2EQrDdhE
mRPYRAAa2ERmINhExCbYRCst2ESZM9hE9znYRGZA2ETERthEK03YRJlT2EQQWthEZmDYRMxm
2EQzbdhEmXPYRAB62ERegNhEzIbYRDON2ESRk9hE95nYRF6g2ETEpthEK63YRJGz2ET3udhE
ZsDYRMTG2EQrzdhEkdPYRADa2ERm4NhEzObYRDPt2ESR89hEAPrYRGYA2UTEBtlEMw3ZRJET
2UT3GdlEXiDZRMQm2UQrLdlEmTPZRPc52URmQNlExEbZRCtN2UQUVNlE91nZRGZg2UTMZtlE
K23ZRJFz2UQAetlEZoDZRMSG2UQrjdlEkZPZRACa2URmoNlE5abZRCut2USRs9lE97nZRF7A
2UTExtlEM83ZRJHT2UT32dlEXuDZRMzm2UQr7dlEyvPZRAD62URmANpExAbaRCsN2kSRE9pE
9xnaRGYg2kTMJtpEKy3aRJEz2kT3OdpEXkDaRNVG2kQrTdpEmVPaRPdZ2kReYNpExGbaRCtt
2kSRc9pE93naRGaA2kTEhtpEK43aRJGT2kT3mdpEuKDaRMSm2kQzrdpEkbPaRPe52kRewNpE
xMbaRCvN2kSR09pEANraRF7g2kTM5tpEK+3aRJHz2kT3+dpEXgDbRMQG20QrDdtEkRPbRPcZ
20ReINtExCbbRCst20SRM9tE9znbRF5A20TERttEK03bRJFT20T3WdtEXmDbRMRm20QrbdtE
kXPbRPd520RmgNtExIbbRDON20SRk9tE95nbRF6g20TEpttEM63bRJGz20T3udtEXsDbRMTG
20RkzdtEmdPbRADa20Re4NtExObbRCvt20SR89tEAPrbRA==</AssayXData><AssayYData Points="400">jofEPmtDxT4XNM0+uo3QPiyb1z4VSNs+PA7iPt+R5j6aH+o+ssbvPhvm9z5Dhfo+mZ3/Pja5
AD/2dQQ/1g0HPyCaCD+ZqAs/LvENP7k+Dz8xKRM/q4gVP9WlFj9BMxo/k9kcP5C3Hj8qISE/
iickP+zhJD/C4CY/9d4pP6lzLT/IfS8/A58wP6JrMj/aBzQ/UW83P0vvOD+tLTo/gAQ9P6QA
Pz/+BkI/xzNDP5G4RT+jqkc/Y5FKP78USz/GIU0/4eZOPxgMUT/0ClI/nTVVP48iVz9SDFg/
zwRbP1zPXD8UuV4/rihgP+7uYj/iMWM/zF9lPwfIZj+UXmk/Ku9pP1rubD+aCW0/ODRvPw+Z
cT/T9XI/RLRzPyT1dT8bGXY/zd54P+ABez/9YXs/osN9Pxmsfz9/038/SeqAPxXEgT/6PII/
GxODP9v0gz8M5oM/XtGEP2hBhj+JNIY/NOeGP8cJiD9RJog/rR2JP8TIiT9DGYo/dyKLP7hS
iz+TZ4w/OvqMP7N9jT8eno0/wn2OP3CEjz8g048/QWmQPwN2kT8RqpE/IguSP6+ckj/RvZM/
OAOUPyqJkz8g1ZQ/xmyVP1TGlT+OZpY/zJmWP6L8lj9915c/HSSYP1SGmD+5t5k/7aiZP68G
mj8jQpo/mZeaP8RNmz/AwZs/rSecP9Z9nD8U5Jw/dfedP3aNnT9EMp4/DteeP7rDnz+FZZ8/
LligP8jOoD80OKA/m3mhP1qyoT/agqE/IjqiP32loj998aI/v5mjP6CNpD+sP6Q/pUalP3Oj
pT8hRqU/TZulP9+Apj9YBaY/TjmnP2ycpz9kSKg/0vmnP8NPqD+wo6g/tGipPxyZqT+tlKk/
FfypP+6yqj+306o/B7KqP9Rmqz/hHqw/EhKsP99grD9feq0/ZrGsP0QmrT9hTa0/4ZKtP6qc
rT9XOq4/692uP98Jrz/md68/CguvP+OWrz9i8K8/7H+wPx3VsD+ONbE/QiexP1uVsT+tMrI/
7baxP2wnsj91mbI/j3WyP1Qlsz9CirM/QUuzP3VGtD9wTLQ/eVK0P+UrtT+L5rQ/0Km1P0W4
tT/Ey7U/gwu2PyX6tT+dorY/oTe2Pz3ctj+GO7c/sCm3PwSSuD+uALg/2EK3P6UZuT+yebg/
pP24P9aouT/ZVLk/p5W6Pz3Auj9q7bk/OT26P1/Duj9OLbs/PHu7P8wYvD+ZpLw/M+i7PybY
uz/8zrs//be7P8nevD+Qp7w/nYu8PxoIvT8Mxbw/93y9P05gvj+wZL4/9cy9P57Lvj+c3r4/
zh2/Pxzzvj9uMb8/fMi/P4fZvz9Lj78/Mt/AP12BwD91DcE/YfPAP1AgwT9jLsE/CMvBPxPk
wD8XYMI/Av7BPyUWwz+2PcI/BqHCP7Uiwj80QcI/WBLDPxf9wj+5C8M/wq7DP2Kuwz/zO8M/
RYLDP1f6wz97AcU/RJTEP51gxD+0GMU/LkLFPy9BxT/eaMU/AlfGP/DMxT8yssU/4jrGP0Bc
xj/05cY/OdHGP9+dxz8t2cY/JmTHP3e5xz/GAcg/jeHHPwV6xz89PMk/q9TIP9whyT+VH8g/
0szIP4buyD/T18k/jzfJP69UyT8gpMk/Mx3KP96cyT8awsk/YJHJP6fZyT/anMo/NKXKP7eZ
yj8Cm8o/xfPKP/gCyz98bMs/24jLPyosyz+wY8s/m2fLP5XByz9yIMw/4sPLP2PYzD9raMw/
mzDNP/ULzT98C8w/g5fMP9eYzD/KSs0/tbfNP/orzT+Q+80/zTDOP4/nzT/7Q84/kM/OPxRq
zj+rW84/nu/OP7wEzz+lls8/dX7PP2Sezz+ssM8/vfLPP8Snzz+qpNA/RGbQP/c10D/j09A/
cRbQPxOn0D82XdA/dEjRP4ra0D/HutA/jBvRP0i20D/7TtE/WLrRPzaz0T/ystE/owDSPzIs
0j/IddI/iAvTPzpf0j/af9I/FhXTP72Q0j+tldM/5qfTP+hd0z8etdI/1z7TP2C20z92JtM/
pFfTP6YF1D9fftM/1dfTPzou1D/mj9Q/HrTTP5A31T96ANU/hBrVP5931T+Wb9U/4mLVP4St
1D9T09Q/Hu/VP2aI1T8R1tU/y1nVP8ov1j+gwdU/2kDWPw==</AssayYData></Step><Step><CommonData><SampleLocation>1</SampleLocation><SampleID></SampleID><SampleGroup></SampleGroup><SampleInfo></SampleInfo><SampleRow>D</SampleRow><SamplePlate>1</SamplePlate><WellType>BUFFER</WellType><Concentration>-1</Concentration><ConcentrationUnits>µg/ml</ConcentrationUnits><MolarConcentration>-1</MolarConcentration><MolarConcUnits>nM</MolarConcUnits><MolecularWeight>-1</MolecularWeight><Temperature>30</Temperature><StartTime>2192063</StartTime><AssayTime>30</AssayTime></CommonData><FlowRate>1000</FlowRate><StepType>BASELINE</StepType><StepName>Baseline3</StepName><StepStatus>OK</StepStatus><ActualTime>30</ActualTime><CycleTime>0.2</CycleTime><AssayXData Points="150">ZgDcRMQG3EQrDdxEmRPcRAAa3ER2INxExCbcRDMt3ESRM9xE9zncRF5A3ETMRtxEM03cRJFT
3EQAWtxEZmDcRMxm3EQzbdxEmXPcRAB63ERmgNxEzIbcRDON3ESZk9xE95ncRGag3ETEptxE
K63cRJGz3ET3udxEZsDcRMTG3EQrzdxEkdPcRPfZ3ERm4NxExObcRCvt3ESZ89xEAPrcRGYA
3UTEBt1EKw3dRJET3UQIGt1EXiDdRMQm3UQzLd1ENTTdRPc53UReQN1ExEbdRCtN3USZU91E
91ndRF5g3UTEZt1EK23dRJlz3UT3ed1EXoDdRO2G3UQrjd1EkZPdRPeZ3URmoN1E5abdRCut
3USRs91E97ndRGbA3UTExt1EK83dRJHT3UT32d1EXuDdRMzm3UQr7d1EkfPdROX63URmAN5E
zAbeRCsN3kSyE95E9xneRF4g3kTMJt5EKy3eRJEz3kT3Od5EZkDeRMRG3kQzTd5EmVPeRPdZ
3kReYN5ExGbeRDNt3kSRc95E93neRF6A3kTEht5EM43eRJGT3kT3md5Eh6DeRMSm3kQzrd5E
kbPeRPe53kRmwN5ExMbeRCvN3kSR095E99neRF7g3kTE5t5EK+3eRJHz3kQA+t5EXgDfRMQG
30QrDd9EkRPfRPcZ30ReIN9ExCbfRCst30SZM99E9znfRIdA30TERt9EK03fRJlT30T3Wd9E
XmDfRMRm30Qrbd9EkXPfRPd530RegN9ExIbfRDON30SRk99E95nfRF6g30TEpt9EK63fRJGz
30QAut9E</AssayXData><AssayYData Points="150">xMHZPzVX2j91qNo/r+7ZP8wx2z+Vw9o/PKXaP2fC2j/Fldo/AKXaP4482j/7ids/KcnaPx6v
2j/zvds/FYzbP3l72j/0QNs/23PbP48b2z/Lmdo/+47aP0v82j/LCdw/FsTaP1gw2z8SNts/
fKXbP3ih2j+10No/6DbbP5Zd2z/Vzto/W8fbP9l+2z/1Fdo/U+TbP1au2z+5e9s/EHPbPyKd
2z/APNs/aGzbP6XC2z/6INw/tIvbP9H42j8c8No/XvvaP/4d2z/aG9s/ow/bPw312j+Ubts/
OaPbP9Ou2z9VW9s/prvbP2p82z8T99o/p5jbPzN62z/SQ9s/nxPbP4vX2z8cmts/UFrbP823
2z+jlds/W5LbP7b42z9Wlts/S9LaP5o02z/UQts/EzDbP+622z+Gy9o/hfDaPxo22z/mOds/
s4TbP00+2z/NGNs/0RjcP5eO2z9O99s/Q3TbP0pd3D9iUNs/VdjbP3Zk2z/zB9w/rZ3bPyQA
2z9Q59s/5BDcP7JN2z/pyNs/jArcP4rX2j89tts/pajbP4Vg2z/qBNw/ZpjbP18/3D8R6Ns/
7VzbP8Ij3D8msts/ZZPbPwUq3D81qds/2j3cP72Y2z+JD9w/1C/cPzdA3D9Z29s/bG/cP6YT
3D/SJds/MIzcP/u82z+pjdw/zgjcPwL82z9Wb9w/HYTcP93/2z9Oots/1L7bP1VD2z8jVtw/
hf7bP5jO2z+UuNs/sHXbP4i82z/LJdw/rIDcP1oI3T+x/ds/9yrdP3ku2z+/aNw/AzbcPypQ
3D8grdw/</AssayYData></Step><Step><CommonData><SampleLocation>10</SampleLocation><SampleID>BG505 SOSIP</SampleID><SampleGroup></SampleGroup><SampleInfo></SampleInfo><SampleRow>D</SampleRow><SamplePlate>1</SamplePlate><WellType>KSAMPLE</WellType><Concentration>-1</Concentration><ConcentrationUnits>µg/ml</ConcentrationUnits><MolarConcentration>62.5</MolarConcentration><MolarConcUnits>nM</MolarConcUnits><MolecularWeight>-1</MolecularWeight><Temperature>30</Temperature><StartTime>2231014</StartTime><AssayTime>180</AssayTime></CommonData><FlowRate>600</FlowRate><StepType>ASSOC</StepType><StepName>Association</StepName><StepStatus>OK</StepStatus><ActualTime>179.999</ActualTime><CycleTime>0.2</CycleTime><AssayXData Points="900">ZsDfRMzG30Qzzd9EmdPfRADa30Rm4N9EzObfRDPt30SZ899EAPrfRG4A4ETMBuBEMw3gRJkT
4EQAGuBEZiDgRMwm4EQzLeBEmTPgRAA64ERmQOBEzEbgRDNN4ESZU+BEAFrgRGZg4ETMZuBE
M23gRJlz4ET3eeBEZoDgRMyG4EQzjeBEmZPgRACa4ERmoOBEzKbgRDOt4ESZs+BEALrgRGbA
4ETMxuBEM83gRJnT4EQA2uBEZuDgRMzm4EQz7eBEmfPgRAD64ERmAOFEzAbhRCsN4USZE+FE
ABrhRGYg4UTMJuFEMy3hRJkz4UQAOuFEZkDhRBRI4UQzTeFEmVPhRABa4URmYOFEzGbhRDNt
4USZc+FE93nhRGaA4UTMhuFEM43hRJGT4UQAmuFEZqDhRMym4UQrreFEkbPhRAC64URmwOFE
zMbhRDPN4USR0+FEANrhRGbg4UTE5uFEK+3hRJHz4UQA+uFEXgDiRMwG4kQzDeJEmRPiRAAa
4kRmIOJExCbiRDMt4kSRM+JEADriRGZA4kTERuJEM03iRJlT4kQAWuJEZmDiRMxm4kQzbeJE
mXPiRAB64kRmgOJEzIbiRCuN4kSZk+JEAJriRF6g4kTMpuJEM63iRJmz4kQAuuJEXsDiRMzG
4kQzzeJEkdPiRADa4kRm4OJEzObiRDPt4kSR8+JEAPriRGYA40TMBuNEKw3jRJET40T3GeNE
ZiDjRMQm40QrLeNEmTPjRAA640ReQONEzEbjRDNN40SZU+NEAFrjRF5g40TMZuNEK23jRJlz
40T3eeNEZoDjRMyG40QAjuNEmZPjRPeZ40RmoONEzKbjRDOt40Sqs+NE97njRGbA40TExuNE
K83jRJnT40QA2uNEXuDjRMzm40Qr7eNEmfPjRAD640ReAOREzAbkRDMN5ESRE+RE9xnkRGYg
5ETMJuREMy3kRJkz5ET3OeREZkDkRMxG5EQrTeREmVPkRABa5EReYORExGbkRCtt5ESZc+RE
93nkRF6A5ETEhuREM43kRJmT5ET3meREj6DkRMym5EQrreREkbPkRAC65ERewORExMbkRDPN
5ESR0+RE99nkRF7g5ETM5uREM+3kRJHz5EQA+uREXgDlRMwG5UQrDeVEkRPlRPcZ5UReIOVE
xCblRCst5USZM+VE9znlRF5A5UTERuVEK03lRJlT5UT3WeVEZmDlRMRm5UQrbeVEmXPlRPd5
5URegOVExIblRCuN5USRk+VE95nlRF6g5UTMpuVEM63lRJGz5UQAuuVEXsDlRMTG5UQzzeVE
l9TlRPfZ5URe4OVExOblRCvt5USR8+VE9/nlRF4A5kTMBuZEKw3mRJkT5kQAGuZEXiDmRMQm
5kQrLeZEkTPmRAA65kReQOZExEbmRCtN5kSRU+ZEAFrmRF5g5kTEZuZEK23mRJFz5kT3eeZE
ZoDmRMSG5kQrjeZEkZPmRACa5kRmoOZExKbmRCut5kSRs+ZE97nmRF7A5kTExuZEK83mRJHT
5kQA2uZEXuDmRMTm5kQr7eZEkfPmRPf55kReAOdExAbnRCsN50SRE+dE9xnnRF4g50TEJudE
Ky3nRJEz50T3OedEZkDnRMRG50QrTedEkVPnRABa50ReYOdEzGbnRCtt50SRc+dEAHrnRF6A
50TMhudEK43nRJmT50QAmudEZqDnRMSm50QrredEmbPnRAC650RewOdExMbnRDPN50SZ0+dE
99nnRF7g50TM5udEM+3nRJnz50QA+udEZgDoRMQG6EQzDehEmRPoRAAa6ERmIOhEzCboRCst
6ESZM+hEADroRGZA6ETMRuhEM03oRJlT6EQAWuhEZmDoRMxm6EQzbehEmXPoRAB66ERmgOhE
zIboRDON6ESZk+hEAJroRGag6ETMpuhEM63oRJmz6EQAuuhEZsDoRMzG6EQrzehEmdPoRADa
6ERm4OhEzOboRCvt6ESZ8+hEAProRGYA6UTMBulEKw3pRJkT6UQAGulEZiDpRMwm6UQzLelE
mTPpRAA66URmQOlEzEbpRDNN6USZU+lE91npRGZg6UTMZulEM23pRJlz6UQAeulEZoDpRMyG
6UQrjelEmZPpRACa6USHoOlExKbpRCut6USZs+lEALrpRGbA6UTMxulEM83pRJnT6UQA2ulE
XuDpRMzm6UQz7elEmfPpRAD66URmAOpEzAbqRDMN6kSZE+pEABrqRGYg6kTMJupEMy3qRJEz
6kQAOupEZkDqRMxG6kQzTepEmVPqRABa6kRmYOpEzGbqRDNt6kSZc+pEAHrqRGaA6kTEhupE
M43qRJmT6kQAmupEZqDqRMym6kRLrepEmbPqRAC66kRmwOpEzMbqRDPN6kSR0+pEANrqRGbg
6kTM5upEK+3qRJnz6kQA+upEZgDrRMQG60QzDetEkRPrRAAa60ReIOtEzCbrRDMt60SRM+tE
9znrRGZA60TMRutEM03rRJlT60T3WetEXmDrRMxm60QzbetEmXPrRPd560RmgOtEzIbrRDON
60SZk+tEAJrrRGag60TMputEM63rRJGz60QAuutEXsDrRMzG60QrzetEmdPrRPfZ60Re4OtE
xObrRCvt60SZ8+tE9/nrRMgA7ETEBuxEMw3sRJkT7ET3GexEZiDsRMwm7EQrLexEmTPsRPc5
7ERmQOxEzEbsRDNN7ESRU+xE91nsRGZg7ETEZuxEM23sRJFz7ET3eexEZoDsRMSG7EQrjexE
mZPsRACa7ERmoOxExKbsRCut7ESRs+xE97nsRF7A7ETExuxEM83sRJHT7ET32exEZuDsRMzm
7EQr7exEkfPsRPf57EReAO1ExAbtRCsN7USRE+1EABrtRGYg7UTMJu1EKy3tRJEz7UQAOu1E
ZkDtRMRG7UQzTe1EkVPtRABa7UReYO1ExGbtRCtt7USRc+1E93ntRF6A7UTMhu1EK43tRJGT
7UT3me1EZqDtRMSm7UQrre1EkbPtRPe57URewO1EzMbtRCvN7USR0+1E99ntRF7g7UTM5u1E
K+3tRJHz7UQA+u1EXgDuRMQG7kQzDe5EmRPuRAAa7kReIO5ExCbuRDMt7kSRM+5E9znuRF5A
7kTERu5EK03uRJFT7kQAWu5EXmDuRMRm7kQrbe5EmXPuRPd57kRegO5EzIbuRDON7kTrk+5E
AJruRF6g7kTEpu5EK63uRJGz7kT3ue5EXsDuRMTG7kQrze5EkdPuRPfZ7kRe4O5ExObuRCvt
7kSZ8+5E9/nuRF4A70TEBu9EMw3vRJET70T3Ge9EXiDvRMQm70QrLe9EkTPvREk670ReQO9E
xEbvRCtN70SRU+9EAFrvRF5g70TEZu9EK23vRJFz70SLeu9EXoDvRMyG70Qrje9EkZPvRPeZ
70ReoO9ExKbvRDOt70SRs+9EALrvRGbA70TMxu9EK83vRJHT70QA2u9EbuDvRMTm70Qz7e9E
kfPvRAD670ReAPBEzAbwRDMN8ESRE/BEABrwRF4g8ETMJvBEMy3wRJEz8ET3OfBEXkDwRNVG
8EQzTfBEmVPwRPdZ8EReYPBEzGbwRCtt8ESZc/BEAHrwRGaA8ETMhvBEM43wRJmT8EQImvBE
ZqDwRMym8EQzrfBEmbPwRAC68ERmwPBEzMbwRDPN8ESZ0/BEANrwRGbg8ETM5vBEM+3wRJnz
8EQA+vBEZgDxRMwG8UQzDfFEmRPxRAAa8URmIPFEzCbxRDMt8USZM/FEADrxRGZA8UTMRvFE
M03xRJlT8UQAWvFEZmDxRMxm8UQzbfFEmXPxRAB68URmgPFEzIbxRDON8USZk/FEAJrxRGag
8UTMpvFEK63xRJmz8UQAuvFEZsDxRMzG8URDzfFEmdPxRADa8URm4PFExObxRDPt8USR8/FE
APrxRGYA8kTMBvJEMw3yRJkT8kT3GfJEZiDyRMwm8kQrLfJEkTPyRAA68kRmQPJEzEbyRDNN
8kSZU/JEAFryRGZg8kTEZvJEM23yROtz8kQAevJEZoDyRMyG8kQzjfJEmZPyRPeZ8kReoPJE
zKbyRDOt8kSZs/JEALryRGbA8kTMxvJEK83yRJnT8kT32fJEZuDyRMzm8kQz7fJEkfPyRAD6
8kReAPNEzAbzRDMN80SZE/NEABrzRGYg80TEJvNEMy3zRJkz80QAOvNEZkDzRMRG80QrTfNE
kVPzRPdZ80ReYPNEzGbzRDNt80SZc/NE93nzRF6A80TMhvNEM43zRJmT80T3mfNEZqDzRMSm
80QrrfNEmbPzRPe580RewPNExMbzRCvN80SZ0/NEANrzRGbg80TM5vNEK+3zRJHz80T3+fNE
XgD0RMQG9EQzDfREkRP0RAAa9EReIPREzCb0RDMt9ETzM/RE9zn0RF5A9ETERvREM030RJlT
9EQAWvREZmD0RMxm9EQzbfREmXP0RPd59ERmgPRExIb0RDON9ESZk/REAJr0RGag9ETMpvRE
K630RJGz9EQAuvREXsD0RMzG9EQrzfREkdP0RPfZ9ERe4PREzOb0RCvt9ESZ8/RE9/n0RF4A
9UTEBvVEKw31RJkT9UT3GfVEZiD1RMwm9UQrLfVEmTP1RIs69UReQPVExEb1RDNN9USZU/VE
91n1RF5g9UTMZvVEK231RJlz9UQAevVEXoD1RMyG9UQzjfVEkZP1RACa9UReoPVEzKb1RDOt
9USRs/VE97n1RGbA9UTExvVEM831RJHT9UT32fVEZuD1RMTm9UQr7fVEkfP1RPf59URmAPZE
xAb2RDMN9kSZE/ZEABr2RF4g9kTMJvZEMy32RJEz9kT3OfZE</AssayXData><AssayYData Points="900">6JnYP8nZ2D9+wdg/rUzZP17R2D8rbtk/Lz3ZP87s2T9snNk/M7jZPzk62T/TfNk/FonZP3Fq
2T+1gto/Ia7ZP3YY2j+P1dk/8TnaPzAh2j/emNk/aRDaPzbi2T93t9k/IKXZP6dn2j/KP9o/
8FLaP6mA2j+Er9o/PlfaP5g/2j9GfNo/X3faP19L2j+sz9o/OKTaP2KQ2j/4p9o/8YLaP4Xo
2T9Dwdo/pU3aP1342j+jNdo/f5baPyI22j/ap9o/j1jaP+Jg2j+/mNo/jQ7bP7U42z+yido/
c0vbPwFt2j8k+9o/PZvbPyX82j+9J9s/6NHaP/1l2j+bTto/V5fbP7dQ2z/9I9s/+c3aP8Wu
2j/UfNs/+rLbP7A82z+s09s/N1zbPwIB3D+kx9o/HRbbP5cU2z/ggds/RH/bP7FM2z8CDNs/
RArbP3n42j9bv9s/4nbbPwuH3D94tNs/5u3aP+FK2z/Rdts/Rc3bP0R/2z+j0ts/ZqTbPyCL
2z8Fkts/Y/jbP9/o2j+s69s/kh/cP3RK3D9Smtw/i7fbP4rO3D/ke9s/1JjbP7Ot2z9XgNw/
6ZrcPwCK3D9L6ts/DN/bP6Wd3D+3XNw/fDndPzv92z8ve9w/qHDcPx2V3D9Cctw/2nLcP9u1
3D8Uxtw/8mLcP4/p2z8cDNw/YWfcPxrC2z+/fdw/ggrcPz/i2z/0bNw/JqjcP+rQ3D+zHNw/
Ac/cP/KM3D+IW9w/05/cP30K3T/pFdw/mIrcP+EQ3D/S39w/J4TcPwEZ3T94+9w/R8bcP7kH
3T9kktw/8jbdP/mP3D8MTNw/2brcP8IX3T+S99w/0CzdP1eg3D/w0tw/HPvcP3ma3D/fBdw/
9SjdP/FW3T9dW9w/ivncP9Yl3T8bKd0/kIfdPzGa3D/y3Nw/PrLdP8RQ3T8/59w/xIndP832
3T9hIt0/XmDdP+W83T8IIN0/bzfdPzXa3T+VMN4/KFzeP4+N3T/+H94/kzvdP2iE3T/OUd0/
IsbdP6u73T/Eh90/gOLdP3PS3T8XXd0/1wHePyNT3T9Dvt0/4NLdP88Q3T/Wat0/IRreP8M2
3T8x0N0/6LTdP6TN3T9CBd4/pzzeP3ZH3T95Ut4/J6PdP6aq3T8a690/sKXdPw5s3T+cad0/
q47dP00k3j+Yid4/Hw7ePyk23j/1u90/EQneP0Ps3T9RO94/ALveP1H83T+pDN4/w9fdP4Wr
3T+sDN4/H/7dP5Dr3j/bR94/QKHdP/Y93j91G94/4g3ePyIw3j+O790/6V/ePwVM3j/qyd4/
ddLeP4ii3j98CN4/KPDdP8MO3z8Iht4/USveP8C53j9YWN4/8creP5+43j+iud4/YU/eP65H
3j+pSd4/16reP8d93j8Ett4/xY3ePzhz3j8CmN4/ekffP8I/3z8mXd8/AwbfPxyp3j/m1t4/
MD7fP7FC3j83kd4/+BDfP9HR3j9TyN4/IKzeP+jp3j/5fN4/Zx3fP85i3j/gpd8/j8TeP5Hw
3j9QSN4/hvXeP7013z+lrd4/25rePw173z91Ht8/b7jePwMw3z/fqd8/2DnfP0Lx3j8rdt4/
IT/fP2Iz3z9IYN8/sHvfP2de3z++Ud8/s/ffPzMq3z8/z94/WlPfP7Cu3j+4ut8/ikPfPyu7
3z8biN8/FQDgP2rh3z8oON8/SsbfP7d03z8ESt8/tmnfP4223z9o1t8/JDzfP7sk3z+Jat8/
s+XfP2ZH4D+8aN8/dMTfP4zg3z8C2d8/A8PfP+jZ3z/7sd8/9DHgP64k4D8Sq98/aKrfP5Eg
4D92hN8/a6rfP53r3z/1LeA/IiHgPziG3z/dR+A/kJ7fPwYi4D8ICuA/euffP2x/3z+dut8/
u+vfP/Jg3z8oKuA/hczfPy+83z/cNeA/KtvfP7V13z9Dk+A/TcDgP5Ya4D+1leA/EhXgPyLk
3z/YOOA/HULgP7tN4D+J6t8/spfgP5k34D9C0t8/pDLgP8FT3z9ZKuA/upjgP4SR4D9PeOA/
gm7gP83a4D8rNuE/5EjgPzb73z9Xzd8/YI/gP5h14D8iouA/u5rgP6tX4D/RluA//AzhP681
4D+CReA/oLrfP1nJ4D/CgeA/nPrgPwFA4D8KuOA/IQDhP+Jp4D/jwuA/GMjgP0pX4D+kKOA/
UZXhP81B4D+5IeE/C0PgPz/l4D98IuA/NwLhP2Y+4T/v7uA/dczgP3wL4T9fneA/96XgP4tg
4T9gseA/k6PgP3eC4D+SOeA/QiDhPyDg4D90tOA/Wi7hP9y14D/u1eA/E6fgPz0W4T8hEuE/
zrHgP62w4D/Y4uA/0rTgPxG84D8m3eE/GengP7DE4D87tOE/vkfhPyLF4D/TW+E/MW7hP3IY
4T/CbuE/HargP13y4D9ooeA/AzThP1kn4T+qmuE/gw7hP74V4T/4KOE/lU/hP6os4T9nAuE/
XNzgPw+K4D8VEuE/4EnhP/yK4T/7aeE/29XgP23P4D84DuI/wHfhPyJJ4T+3q+A/IOzhP5Me
4j9k5OE/M4PhP3Jy4T+fBOE/zDriP7pq4T+fGuE/5TThP5mM4T9YJeE/ldThPykT4j/yC+I/
nEfiP0Zn4T8lfuE/eePhP1dH4T8e8uE/NNDhPwQy4T+WT+I/RejgP9DR4T/b++E/8x3iP2yI
4T/Z2eE/iu/hP6rK4T+gIeI/f7vhP7E84T+8cOI/vezhP8YU4j9/8+E/jFbiP6as4T+IROI/
poThP3EN4j8nu+E/1P3hP50M4j9mUuE/TZfhP7c54j8rhOI/RVjiPz3Q4j8yEuI/zQTjPy0u
4j8BHuI/+CziP5kL4j9TP+I/hEDiP5hc4j/wMuI/gMzhPz4g4j9y3eE/LEniP6yY4T8MgOI/
lYziP38Z4j/PU+I/sjviP8Xe4T9AE+I/hl7iP/sU4j+aTuI/7w7iP7xR4j+1cuI/Qr/iP8xE
4j/MB+I/Cz/iP6874j+4i+I/PhXiP92H4T+ekeI/ZTzhPxtH4z+j0eI/ucXiP1en4j+2ceI/
zYTiP8HH4T+L7eE/1B3iP/YI4j8gfeI/ZVviP6on4z9rWuI/ZdniPxDK4j85Z+I/iKHiPxBo
4j+S+OE/TNbiP9CU4j+7YuI/E8HiP56h4j+6gOI/lSriP45W4z+5IuI/59/iP6AM4z9bnOI/
3pfiP+tU4z+MzOI/DZHiP1Sj4j8IMeI/rbziP1Fn4j9XduI/5rXiP3zP4j9heeI/tUniPyYh
4z9kreI/LRjiP+ne4j+UfuI/rfniP6554j/JWeI/Es3iP6x/4z+WgOI/c6bjP9ZG4j9a6OM/
osjiP/cX4z8SjeI/BW7jP2Yc4z/1FeI/PybjP+ni4j8x3eI/fBjiP1Hv4j9zO+M/nQzjP1y6
4j8ZHOM/Db3jP3Zi4z/EpOI/VsPjPyRO4z8N3uI/hQLjP9Ab4z8fMeM/YF7jP2hk4z9uKuM/
xRvjP2LI4j90reM/lC3jP3oP4z/ZheM/dl/iP9MG4z+zpuI//e3iPwtt4z8CTeM/CAfjP7Ii
4z/wj+M/X7DiP7/84z/0C+M/ainjPyxW4z/1yuI/NITjP7yg4z/XveM/QBrjP64H4z9YT+Q/
ebvjPz7g4z9dSeM/M2jjPyDe4z8LgOM/5C7jP7gs4z9M1uI/afDjP0AA5D93K+M/sHvjP+zr
4j87hOM/TMLjP+VK4z/gMOM/b0LjP0lT4z8boeM/wlDjP5tp4z8jAeQ/k5HjP3VS4z8wZ+M/
U+/jP1mv4j+knuM/VHHkP6RW5D/yBOQ/6JjjP9264z+GY+M/bb3jP59z4z8NV+Q/NgfjPwgA
4z89ZuM/YnLjPwbT4z+wnOM/GGrkPzBd4z9uAOM/oDrjPxz64z/FAOQ/UGHjP44S5D+XbuM/
m6bjP6Zo4z81XuQ/vXzjP1GG4z8RAuQ/gTrkP25/4z/pv+M/QDzkP4W54z8G1eM/0IvkP/Ab
5D+bm+Q/Zv7jPymi4z8zheM/5YXkP5iu4z8E1+M/6DHjPz7h4z8oBuQ/Ci7kP6t74z8X7eM/
FwHkPwcB5D9sOOQ/723kP/YG5D8A6uM/pR3kP2N94z/0XOQ/Cl/kP2Ug5D/sSOQ/EffkPx1U
5D8iZuQ/RonjPzX24z9nC+Q/9uLjP5vi4z9Ny+Q/CqPjP4tn5D9HmOQ/aZnkPw9I5D8LZuQ/
JnHkP0FK5D+pqOM/HGHkP+2m4z9jfeQ/8vbjP4PF5D+rZ+Q/jAvkPysU5D8g2eM/sZfkP1bt
5D+78eM/DJXkP9UD5D/jvOQ/y1PkP8Sh5D9SHuQ/I1PkP+gF5T/TRuQ/mBDkP2lj5D/ajuQ/
FXHkP35O5D/4heQ/WoHkP8I85D8gWuU/JyTkPw+E5D9N++Q/C8fjP/0B5T8U7uQ/ohPkPwFi
5D8WPOQ/9DHkP+Xr5D/SP+U/zt7kP3ps5D+Si+Q/jO3kPz2I5D95veQ/Xi7kP00x5T+MiOQ/
+kDkPz/l5D89c+U/wGvlPxjL5D+VcOU/mk3kP2Ik5T+xteQ/rq7jP6Rr5D+GtOQ/eiLlPylM
5T+vxuQ/GIHkP1ly5D9UxOQ/XaLkP+685D/zQeU/MnDlP+cf5T+Z/OQ/ke3jP5+O5D8Ob+Q/
JyzlPwGN5D9DpOQ/cVbkP5C05D8sDuU/RATlP6dk5D/MNuU/sNrkP0ih5D8JLuU/TU7lP+w+
5T8EB+Q/xLbkP/nX5D/nx+Q/A/DkP1Rn5D/7+eQ/4jHlP8oE5T+nVOQ/aJHlP4aS5T9JQOU/
xgTmPzyS5D8tUeU/BRjlPzpy5D+8DOU/1SnlP29W5T+l4+Q/</AssayYData></Step><Step><CommonData><SampleLocation>1</SampleLocation><SampleID></SampleID><SampleGroup></SampleGroup><SampleInfo></SampleInfo><SampleRow>D</SampleRow><SamplePlate>1</SamplePlate><WellType>BUFFER</WellType><Concentration>-1</Concentration><ConcentrationUnits>µg/ml</ConcentrationUnits><MolarConcentration>-1</MolarConcentration><MolarConcUnits>nM</MolarConcUnits><MolecularWeight>-1</MolecularWeight><Temperature>30</Temperature><StartTime>2419975</StartTime><AssayTime>180</AssayTime></CommonData><FlowRate>600</FlowRate><StepType>DISASSOC</StepType><StepName>Dissociation</StepName><StepStatus>OK</StepStatus><ActualTime>179.999</ActualTime><CycleTime>0.2</CycleTime><AssayXData Points="900">XUD2RMNG9kQqTfZEiFP2RO5Z9kRdYPZEu2b2RCpt9kSQc/ZE7nn2RF2A9kTDhvZEIo32RJCT
9kT3mfZEXaD2RLum9kQyrfZEkLP2RPe59kRVwPZEu8b2RCrN9kSI0/ZE99n2RFXg9kS75vZE
Ku32RIjz9kTu+fZEVQD3RLsG90QiDfdEkBP3RO4Z90RdIPdEuyb3RCIt90SQM/dE9zn3RFVA
90TDRvdEIk33RIhT90TuWfdEXWD3RLtm90QibfdEiHP3RPd590RdgPdE5Ib3RCKN90SIk/dE
7pn3RF2g90S7pvdEIq33RDy090TuufdEVcD3RLvG90QizfdEiNP3RO7Z90RV4PdEu+b3RCLt
90SI8/dE7vn3RFUA+ES7BvhEIg34RJAT+ETuGfhEXSD4RMMm+EQiLfhEiDP4RO45+ERVQPhE
u0b4RCJN+ESQU/hE7ln4RFVg+ES7ZvhEIm34RJBz+ETuefhEVYD4RLuG+EQijfhEiJP4RO6Z
+ERVoPhEu6b4RCKt+ESIs/hE7rn4RF3A+ETDxvhEIs34RIjT+ETu2fhEXeD4RLvm+EQi7fhE
iPP4RO75+ERVAPlEuwb5RDIN+USIE/lE7hn5RF0g+US7JvlEIi35RJAz+UTuOflEVUD5RLtG
+UQiTflEkFP5RPdZ+URVYPlEw2b5RCJt+USQc/lE7nn5RFWA+UTDhvlEIo35RJCT+UTumflE
ZaD5RMOm+UQqrflEiLP5RPe5+URdwPlEw8b5RCrN+USQ0/lE99n5RF3g+UTD5vlEU+35RJDz
+UT3+flEXQD6RMMG+kQqDfpEkBP6RPcZ+kRdIPpEwyb6RCot+kSQM/pE9zn6RF1A+kTDRvpE
Kk36RJBT+kT3WfpEXWD6RMNm+kQqbfpEkHP6RBd6+kRdgPpEw4b6RCqN+kSQk/pE95n6RF2g
+kTDpvpEKq36RJCz+kT3ufpEXcD6RMPG+kQqzfpEkNP6RPfZ+kRd4PpEw+b6RCrt+kSQ8/pE
9/n6RF0A+0S7BvtEKg37RJAT+0T3GftEXSD7RMMm+0QqLftEkDP7RPc5+0RdQPtEw0b7RCpN
+0S5U/tE91n7RFVg+0S7ZvtEMm37RJBz+0T3eftEXYD7RMOG+0QqjftEkJP7RPeZ+0RVoPtE
w6b7RCqt+0SQs/tE97n7RF3A+0TDxvtEKs37RJDT+0T32ftEXeD7RLvm+0Qq7ftEkPP7RPf5
+0RVAPxEwwb8RCIN/ESIE/xE9xn8RF0g/ES7JvxEKi38RIgz/ET3OfxEVUD8RLtG/EQqTfxE
kFP8RO5Z/ERVYPxEu2b8RCpt/ESQc/xE7nn8RF2A/ETDhvxEIo38RJCT/ET3mfxEXaD8RLum
/EQqrfxEkLP8RO65/ERdwPxEw8b8RCrN/ESI0/xE7tn8RF3g/ES75vxEIu38RIjz/ETu+fxE
VQD9RLsG/UQqDf1EkBP9RO4Z/URVIP1Euyb9RCot/USQM/1E9zn9RFVA/UTDRv1EIk39RJBT
/UT3Wf1EVWD9RMNm/UQibf1EiHP9RO55/URdgP1Eu4b9RCqN/USQk/1E7pn9RF2g/US7pv1E
Iq39RJCz/UT3uf1EVcD9RLvG/UQqzf1EiNP9RPfZ/URV4P1Eu+b9RCLt/USQ8/1E7vn9RF0A
/kS7Bv5EKg3+RJAT/kTuGf5EXSD+RLsm/kQiLf5EiDP+RPc5/kRdQP5Eu0b+RCJN/kSIU/5E
91n+RIZg/kS7Zv5EKm3+RJBz/kT3ef5EVYD+RMOG/kQijf5EkJP+RO6Z/kRVoP5Ew6b+RCKt
/kSQs/5E7rn+RF3A/kS7xv5EIs3+RIjT/kT32f5EVeD+RMPm/kQi7f5EkPP+RPf5/kRdAP9E
uwb/RCoN/0SQE/9E7hn/RFUg/0S7Jv9EKi3/RIgz/0T3Of9EXUD/RLtG/0QqTf9EiFP/RO5Z
/0RdYP9Eu2b/RCJt/0SIc/9E7nn/RF2A/0T1hv9EIo3/RIiT/0T3mf9EVaD/RLum/0Qirf9E
kLP/RO65/0RVwP9E5Mb/RCLN/0SQ0/9E99n/RFXg/0S75v9EIu3/RJDz/0Tu+f9EKgAARV4D
AEWRBgBFxAkARfcMAEUqEABFXhMARZEWAEXEGQBF9xwARSogAEVeIwBFkSYARcQpAEX3LABF
KjAARV4zAEWRNgBFyDkARfs8AEUqQABFXkMARZFGAEXESQBF90wARSpQAEVeUwBFkVYARchZ
AEX7XABFKmAARV5jAEWRZgBFyGkARfdsAEUucABFYnMARZV2AEXIeQBF93wARS6AAEVegwBF
kYYARcSJAEX3jABFKpAARV6TAEWRlgBFxJkARfucAEUqoABFXqMARZGmAEXEqQBF+6wARSqw
AEVeswBFkbYARcS5AEX3vABFKsAARV7DAEWRxgBFxMkARffMAEUu0ABFYtMARZHWAEXE2QBF
BN0ARSrgAEVi4wBFleYARcTpAEUU7QBFKvAARWLzAEWV9gBFxPkARfv8AEUuAAFFXgMBRZEG
AUXICQFF+wwBRS4QAUVuEwFFlRYBRcgZAUX7HAFFLiABRWIjAUWVJgFFyCkBRfssAUUuMAFF
YjMBRZU2AUXIOQFF+zwBRS5AAUViQwFFlUYBRchJAUX7TAFFLlABRWJTAUWVVgFFyFkBRftc
AUUuYAFFYmMBRZVmAUXIaQFF+2wBRS5wAUVicwFFlXYBRch5AUX7fAFFLoABRWKDAUWVhgFF
yIkBRfuMAUUukAFFYpMBRZWWAUXImQFF+5wBRS6gAUViowFFlaYBRcipAUX7rAFFLrABRWKz
AUWRtgFFyLkBRfu8AUUuwAFFXsMBRZXGAUXIyQFF+8wBRS7QAUVi0wFFkdYBRcjZAUX73AFF
LuABRV7jAUWV5gFFyOkBRffsAUUq8AFFm/MBRZX2AUXI+QFF+/wBRS4AAkVeAwJFlQYCRcQJ
AkX/DAJFLhACRWITAkWVFgJFyBkCRfccAkUuIAJFYiMCRZUmAkXIKQJF+ywCRS4wAkViMwJF
lTYCRcg5AkX7PAJFKkACRV5DAkWVRgJFyEkCRftMAkUuUAJFYlMCRZVWAkXIWQJF+1wCRS5g
AkViYwJFlWYCRcRpAkX7bAJFLnACRWJzAkWRdgJFyHkCRft8AkUugAJFXoMCRZWGAkXQiQJF
EI0CRSqQAkVikwJFpZYCRcSZAkX7nAJFLqACRWKjAkWVpgJFxKkCRfusAkUusAJFYrMCRZG2
AkXIuQJF+7wCRS7AAkViwwJFkcYCRcjJAkX7zAJFLtACRV7TAkWR1gJFyNkCRffcAkUq4AJF
YuMCRZXmAkXI6QJF9+wCRS7wAkVe8wJFkfYCRcj5AkX3/AJFLgADRV4DA0WRBgNFxAkDRfcM
A0UqEANFXhMDRZUWA0XEGQNF+xwDRSogA0VeIwNFlSYDRcgpA0X7LANFKjADRV4zA0WVNgNF
xDkDRfs8A0UqQANFYkMDRZVGA0XISQNF90wDRSpQA0ViUwNFlVYDRcRZA0X3XANFLmADRWJj
A0WVZgNFxGkDRftsA0UucANFYnMDRZF2A0XIeQNF+3wDRSqAA0VegwNFkYYDRciJA0X3jANF
KpADRV6TA0WRlgNFyJkDRfucA0UqoANFXqMDRZWmA0XEqQNF+6wDRSqwA0VeswNFlbYDRcS5
A0X7vANFLsADRV7DA0WVxgNFxMkDRffMA0Uq0ANFXtMDRZHWA0XE2QNF+9wDRS7gA0Ve4wNF
keYDRcTpA0X37ANFKvADRV7zA0WV9gNFxPkDRff8A0UqAARFYgMERZUGBEXECQRF9wwERSoQ
BEViEwRFkRYERcgZBEX3HARFKiAERV4jBEWRJgRFxCkERSgtBEUqMARFYjMERZU2BEXEOQRF
9zwERSpABEVeQwRFkUYERdhJBEX3TARFS1AERV5TBEWRVgRFxFkERfdcBEUqYARFXmMERZFm
BEXEaQRF92wERSpwBEVecwRFkXYERcR5BEX7fARFKoAERV6DBEWRhgRFxIkERfeMBEUqkARF
XpMERZGWBEXEmQRF95wERS6gBEViowRFkaYERcSpBEX3rARFKrAERV6zBEWRtgRFxLkERfe8
BEUqwARFXsMERZHGBEXEyQRF98wERSrQBEVe0wRFldYERczZBEX73ARFKuAERWLjBEWR5gRF
xOkERffsBEUq8ARFXvMERZX2BEXE+QRF9/wERS4ABUViAwVFlQYFRcQJBUX7DAVFLhAFRV4T
BUWVFgVFxBkFRfscBUUuIAVFXiMFRZEmBUXEKQVF+ywFRSowBUViMwVFlTYFRcg5BUX/PAVF
LkAFRWJDBUWVRgVFyEkFRftMBUWEUAVFYlMFRZVWBUXIWQVF+1wFRS5gBUViYwVFlWYFRchp
BUX7bAVFKnAFRWJzBUWVdgVFyHkFRft8BUUugAVFYoMFRZWGBUXIiQVF+4wFRS6QBUVikwVF
lZYFRciZBUX7nAVFLqAFRWKjBUWVpgVFyKkFRfusBUUusAVFYrMFRZW2BUXIuQVF+7wFRTfA
BUViwwVFlcYFRcjJBUX7zAVFLtAFRWLTBUWV1gVFzNkFRfvcBUV04AVFguMFRZXmBUXI6QVF
++wFRS7wBUVe8wVFofYFRcj5BUX3/AVFLgAGRWIDBkWVBgZFyAkGRfcMBkUqEAZFchMGRZEW
BkXIGQZF9xwGRS4gBkViIwZFlSYGRcgpBkX3LAZFLjAGRWIzBkWVNgZF0DkGRfs8BkUuQAZF
YkMGRZVGBkXESQZF+0wGRS5QBkVeUwZFkVYGRcRZBkX3XAZF</AssayXData><AssayYData Points="900">q+zlPyOo5T9Y2uU/gHvmP7i/5j9h+OU/xXnmP1WL5j8rd+Y/zMbmP5QB5z8MP+Y/PLXmP/PZ
5j+NJuc/uLjnP7Ft5z9ad+c/41LnPzhZ5z9w1eY/2tHmP1hE5z+z+eY/rP/mP0zH5j8LZ+c/
d4vmPweU5j/tbOc/RprnPwOM5z9hG+c/K9nnP76S5z+gdOc/sObnP1VC5z/QS+c/d2nnP8Ak
5z+bMuc/E9TmPwnl5j+cJOc/dkvmP3c25z9a8eY/qGznP56/5j+PrOc/3NPnPxtV5z9Uxec/
8NHmP6g85z8wCuc/lqDnP0FU5z8Ru+c/MSrnP/hi5z+6Iec/R4PmP9dr5j+xp+Y/4/rmP0KF
5z/KK+c/roDmPyIa5z808+Y//DTnP3426D/sMuc/2hHnP/2W5j8FcOc/1BPnPy1b5j91geY/
3rXmP5S15j83Gec/0zPnP4Ue5z9yw+Y/zgDnP4Lm5j/zuOY/0ALnP2XG5j/Sj+Y/UJfnPwDf
5j8uSuc/fdLnP8po5z9xEOc/Uu/mP0so5z8Kgec/3AfnP4xP5j86Auc/DLPmPwNV5j+nsOU/
ge3mPwoA5z/gM+c/nUnnP8Ft5j/kf+c/2NDmP4Oa5j+5Gec/nVvnP4Pl5j8FaOc/7ELmP6mX
5j9ZUuY/fRznP9/W5j/MXec/9szmP1xe5z9VZ+Y/+0znPyuP5j+M4OY/Z+HmP3gk5z9D7+Y/
ZLjmPwTs5j+otuc/jM7mP9Ti5j9CtuY/Js/mP8iN5j/4muY/mKzmP84b5j9XZ+Y/CLbmPyiC
5j92FOc/5WzmP9345j/d0OU/1rDmP/Yl5z9XAuc/FOzmP7RS5z/kvuY/ukTnPxe55j+bFec/
6bnmP9Pk5j+pxeY/mLfmP38Y5j+ZzuY/hg3nP6Sw5j/45uY/1cHmP1Zg5z9qvuY/KvbmP3Di
5j+ZkuY/PkznP18V5j8RIOc/PmTmP2Oo5j+0oeY/kpLmP5UI5z9J4eY/oNbmPxAE5j/HqeY/
8C7nP1cl5j/LgeY/JqXmP2xC5z+i8OY/kHfmP6e+5j+j5eY/ePbmP1mG5j+EK+Y/CpbmP0LJ
5T+QnOY/fNHmP9OU5j8OROY/PpbmPz0E5z+szOY/J6vmPzMo5z8+fuY/sOTmP0Px5j+vueY/
AVfmP7Qz5j9ozuU/6MnmP2qX5j+UJec/+MHmP7D95j8TUOY/j67mP0mm5j/G/eY/K7LmP4/V
5j88bOY/A0XnP7X35j9X3uY/8iTnPxuQ5j88xOY/olTmPwNd5j99GuY/7HfmP/zi5j87YuY/
pE7mPzbq5j8sb+c/onPmP3V35z8RIOY/oNzmP6225j8LuuY/D9zmP5aa5j9XV+Y/dsjmPygk
5j+T/uY/6h3mP66j5j9mveY/ttjmPwR25j+6++Y/r9vlP0Le5j/yYeY/pQ7nP1iW5j89leY/
PQPnP9vA5j+j7OY/94LmP1Op5j+kreY/z0fmP8e/5j+O+OY/uq7mPxio5j/RNOY/iUnmP8em
5j/t9OY/zDjnP/VF5z9cnuY/2O7mP5V85j/jtuY/i9XmP+jk5j/6e+Y/Rk/mP0Qz5j+Sp+U/
R1rmP1cs5j/ItOY/FFrmP75c5j+lsOY/UdDmP8j65j/rpeY/YfTmP34h5z/UvuY/FeXmP11R
5z8h8uU/WrbmP3AQ5z8/8OY/D03mP9k25z9xXOY/RFLmP+Zy5j8hfuY/ahbnPy1k5j+hpuY/
jf7mPyXI5j9shec/szLmPwcY5z+fveY/JozmP3J95j9+SOY/1crmP3Hm5T/BKuc/J6zmP5Hb
5T9rFOc/PXXmPxie5j+LK+Y/vOTmP6A95z/s0OY/qRLnP5lG5z81uOY/BUjmPz2B5z9vgeY/
WGbmP5ae5j80sOY/0HfmP3xq5j/DmOU/dGjmP0/u5j/HIOY/bQXnP2Vt5j97feY/uRDnPyGx
5j/hk+Y/iybmP4Lr5j/I3eY/I9PmP2O85j8MwuY/YF7nP0Kd5j8cKOc/mynnPwHm5j9aQOY/
4qLnP5Gq5j/PLOc/BuHmP2Jf5z8bQuc/l23nPyZ/5z+iiuY/wYfmP8TK5j+YxeY/vrTmP7Ma
5z/+xOY/R1rmP8Ke5j9o/eY/kvfmP8lc5z+EneY/D/3mP4W05j+9IeY/UYnmP8ES5z9kweY/
nwLnP31q5z8gPuc/FjfnPxWU5j89Nuc/Lq7mP2Ye5z+Fg+c/p+PlP9Jn5z95A+c/VZfmPwvl
5j/LZeY/LL7mPx1T5z9JLec/457nP+b35j+4huc/b1DnP10r5z9XkOY/uo3nPyDF5z9ySuc/
h93mPxwa5z+Rh+Y/aNjmP5ji5j+T5+Y/b03nP4pv5z+Auuc/h9PmP8ku5z+BYOc/CebmPzZQ
5z/X7eY/o1fmP8D55j883+Y/Rm3nP8oK5z8ipeY/G+TmP9hU5z/2POc/WdLmPx+S5z8hq+c/
iyznP5VB5z84Fuc/xw/nP/hb5z/ICOc/9fzmP7yl5z8n3eY/LXHnP8ni5j9y6uY/RADnPyLf
5j8ceuc/WXHnPxa95z/SB+c/zcPmP0K25z/igOc/MdTmP2/t5j83Aeg/S03nPz3A5j9wQuc/
Ux7oP5oh5z8TI+c/bDjnPxHB5z98Fuc/2H3nPwkM5z8wBOg/oljnPw/R5z/OKec/SkrnP3iu
5z8CqOc/iWznPwZ55z+jXuc/Q6znPwhz5z8lnuY/dw3nPxLq5j/PcOY/bCfnP6u95z+J6+Y/
TenmPyEb5z8Eluc/5lfnP3rx5j9X5+c/5fTnP6Dy5z92iec/Kf/mP4ru5j8f7Oc/TdLmP0jz
5j96dec/j7DmPyJ05z96nOY/ViboP/kL5z+O3Oc/N//mP83D5z/9DOc/YsPnP7KX5z8eYec/
r2/nP7xd5z/wT+c/8dLnPwea5z+Io+Y/+IbnP2Xb5z+wi+c/5XXnP5qy5j9wP+c/QO/nP2Fk
5z9+Z+c/56zmP6u95z9oYec/dLTnP9Ru6D8X0uc/2ZTnP6um5z8ndec/VS/nP81v5z/0C+c/
6VPnPyjk5z9Zpuc/ojfnPxtR5z+64Oc/H8rnP7145z9V5uc/DxnnP0+o5z8pyec/9hTnPzFA
5z8Jv+Y/hBroP9CT6D8ucOc/zVvnP+Z45z94Qec/bo7nP1lF5z/6Juc/FRboP7WA5z+tKeg/
5LXnP+a35z+2COc/RlTnP1yD5z/as+c/0wfoP7qV5z/zoec/V6/nPwXm5z87BOc/tivnP0I8
5z9Y6+c/q1HnP2Tw5z9gNeg/GKbnP8HY5z/+2+c/7OznPxjl5z+ar+c/zmvoP8295z8+yuc/
gUHnP3Dz5z9/4Oc/bLXmP0RV5z+Lr+c/wIvnP+fG5z/Nquc/NUznPyJ95z9OMeg/mAboP8rh
5z8yMug/t9znP3H25j/Oreg/Bp3nP1ZG5z/dzuc/ONDnP4Pj5j9bZug/007nPxpH5z9EFuc/
64fnP3nL5z+WL+g/283nP4bb6D+ky+c/Jk7nP29u6D+59Oc/3hTnP5/B5z/u0+c/ZlfnP+pV
5z9dN+g/BTLnP+yi5z8e++c/ogzoP9EJ6D8OBeg/Ru3nP+7U5z9U9+c/AHzoP99l6D8k6ug/
SEroP83q5z+tpec/oa/oP5eh5z+SmOc/qWnnP0+26D+tduc/Z9zmP6pp5z+PCOg/airoPzCF
6D9w2ec/FUHoP/Ue6D/5aeg/HGLoPwRn6D/94ec/JBXoPzU26D+d0ug/ZNHnP4UH6D9ki+c/
8/znPxwF6D+faug/UivoP32e5z+jC+g/XmXoP5yY5z+CQug/4APoP+Ch5z+TOug/qW/oP10e
6D8Guuc/aeznP82n5z+j9uY/M4LoP3ro5z/4ceg/+JbnP3o16D+6IOg/RDnoP6Bm6D+YYug/
foHoPzvo5z+N+uc/+HroP/6A6D/w5uc/XDzoP7of6D/kW+g//annP/Qm6D/zi+g/6jPoP41/
6D/CYug/M8PoP3tT6D+19Oc//QLoP1466D/xJOg/TbroP67K6D8jWeg/fq3oP7rz5z/oK+g/
gU3oP8d06D9Xc+g/lw/oP1ug6D8Ft+c/mKToP75m6D/DOOg/aRToP8Oa6D8K9Og/4l7oP8JY
6D/wROg/1LvnP39L6T+Yd+g/NMbnPztP6D9hKeg/ttXoP0H25z9iROg/zqvnPw/f5z+9pOg/
F0roP6pG6D8MS+g/nTTpP4VP6D8Xjeg/9aPoP00Z6D/rJug/RNXoP0Em6D87u+c/8+7oP/ze
6D/NGeg/B77oP0tL6D+FVOg/EVboP7eO6D8bv+g/Nm/oP6956D8KJ+k/Jx7oP2r36D9oNug/
KaLoPx8p6T/f3uc/pH7oPysK6T+bkeg/PC3oP1D16D/3c+g/n8TnPwbm6D/ToOg/ZrjoP5RU
6D84wug/OF7pP8wi6T9wwec/3p3oP6vP6D+uOOk/ibroPxDS6D9wZOg/7MzoP2nn6D/s6ug/
eRzpP28I6D8zmOg/mpjoP2hy6T9X6Og/oM7oP9vZ6D8Y4ug/HFDoPzTe6D/Tjeg/YsboP0rV
6D/kaek/QQXpP+Im6T+os+g/QsvoP2Sl6D91juk/L8noP33y6D+zKOg/YxvpP+Qf6T8eGOk/
CDrpPzJd6T8zOek/SzbpP7BM6T9KOek/fp3oP7fb6D/84+g/CdvoPwvX6D/FLug/a2HpP8PQ
6D8t0Og/xlzpPxhk6T9ybeg/8XDpP/M56T8bROk/HibpPxeR6D/yEek/qivoP4HM6D9A1+g/
143oPzqJ6D+bc+g/it3oP43N6D/ZmOk/AWTpP9Ua6T+T/ug/</AssayYData></Step><Step><CommonData><SampleLocation>11</SampleLocation><SampleID></SampleID><SampleGroup></SampleGroup><SampleInfo></SampleInfo><SampleRow>D</SampleRow><SamplePlate>1</SamplePlate><WellType>REGENERATION</WellType><Concentration>-1</Concentration><ConcentrationUnits>µg/ml</ConcentrationUnits><MolarConcentration>-1</MolarConcentration><MolarConcUnits>nM</MolarConcUnits><MolecularWeight>-1</MolecularWeight><Temperature>30</Temperature><StartTime>2609341</StartTime><AssayTime>5</AssayTime></CommonData><FlowRate>1000</FlowRate><StepType>KREGENERATION</StepType><StepName>Regeneration2</StepName><StepStatus>OK</StepStatus><ActualTime>5.00005</ActualTime><CycleTime>0.2</CycleTime><AssayXData Points="25">KmAGRV1jBkWQZgZFwGkGRfNsBkUmcAZFWXMGRZB2BkXEeQZF93wGRSaABkVZgwZFkIYGRcSJ
BkXzjAZFKpAGRV2TBkWQlgZFxJkGRX6dBkUqoAZFWaMGRZCmBkXAqQZF96wGRQ==</AssayXData><AssayYData Points="25">rg9owDx4dMA2BHzAmGqBwF9Ng8CGDIXA57SGwFPJh8B1KInAMRmKwP4Gi8Bp2ovAiKmMwE5H
jcCe7o3AZZuOwFo7j8CT24/ArkCQwHaRkMAIR5HAPtaRwMb5kcBoMpLAI1ySwA==</AssayYData></Step><Step><CommonData><SampleLocation>12</SampleLocation><SampleID></SampleID><SampleGroup></SampleGroup><SampleInfo></SampleInfo><SampleRow>D</SampleRow><SamplePlate>1</SamplePlate><WellType>NEUTRALIZATION</WellType><Concentration>-1</Concentration><ConcentrationUnits>µg/ml</ConcentrationUnits><MolarConcentration>-1</MolarConcentration><MolarConcUnits>nM</MolarConcUnits><MolecularWeight>-1</MolecularWeight><Temperature>30</Temperature><StartTime>2625463</StartTime><AssayTime>5</AssayTime></CommonData><FlowRate>1000</FlowRate><StepType>KREGENERATION</StepType><StepName>Regeneration2</StepName><StepStatus>OK</StepStatus><ActualTime>4.99907</ActualTime><CycleTime>0.2</CycleTime><AssayXData Points="25">KrAGRV2zBkWQtgZFwLkGRfe8BkUqwAZFXcMGRYzGBkXEyQZF98wGRSrQBkVd0wZFjNYGRcTZ
BkXz3AZFMuAGRV3jBkWQ5gZFxOkGRffsBkUq8AZFXfMGRZD2BkXE+QZF8/wGRQ==</AssayXData><AssayYData Points="25">LLA+PkDdaD7spYY+MaWVPgOgpT4AjK0+1Qm2PsVyuz5ZgMQ+FV7FPhqYyj40Y9E+/pzSPrtP
1z6dOd0+A9HdPufj3z6ZM+I+V6XoPn996D6Q4Ok+VzvsPpXH7j75se8+dHPyPg==</AssayYData></Step><Step><CommonData><SampleLocation>11</SampleLocation><SampleID></SampleID><SampleGroup></SampleGroup><SampleInfo></SampleInfo><SampleRow>D</SampleRow><SamplePlate>1</SamplePlate><WellType>REGENERATION</WellType><Concentration>-1</Concentration><ConcentrationUnits>µg/ml</ConcentrationUnits><MolarConcentration>-1</MolarConcentration><MolarConcUnits>nM</MolarConcUnits><MolecularWeight>-1</MolecularWeight><Temperature>30</Temperature><StartTime>2641782</StartTime><AssayTime>5</AssayTime></CommonData><FlowRate>1000</FlowRate><StepType>KREGENERATION</StepType><StepName>Regeneration2</StepName><StepStatus>OK</StepStatus><ActualTime>5.00005</ActualTime><CycleTime>0.2</CycleTime><AssayXData Points="25">JgAHRVkDB0WIBgdFvAkHRfMMB0UmEAdFWRMHRYwWB0XAGQdF8xwHRSIgB0VVIwdFjCYHRcAp
B0XzLAdFJjAHRVkzB0WMNgdFvDkHRfM8B0UmQAdFVUMHRYhGB0W8SQdF80wHRQ==</AssayXData><AssayYData Points="25">2yqDwJUDh8CHK4nA/KiKwEr0i8DApIzAiYKNwB8cjsBN/47AapCPwM8VkMCCgZDA/uGQwAuG
kcAlu5HAtw6SwCiQksA1lZLAwe2SwORfk8AHepPA57WTwKD0k8B8BJTAWzSUwA==</AssayYData></Step><Step><CommonData><SampleLocation>12</SampleLocation><SampleID></SampleID><SampleGroup></SampleGroup><SampleInfo></SampleInfo><SampleRow>D</SampleRow><SamplePlate>1</SamplePlate><WellType>NEUTRALIZATION</WellType><Concentration>-1</Concentration><ConcentrationUnits>µg/ml</ConcentrationUnits><MolarConcentration>-1</MolarConcentration><MolarConcUnits>nM</MolarConcUnits><MolecularWeight>-1</MolecularWeight><Temperature>30</Temperature><StartTime>2658234</StartTime><AssayTime>5</AssayTime></CommonData><FlowRate>1000</FlowRate><StepType>KREGENERATION</StepType><StepName>Regeneration2</StepName><StepStatus>OK</StepStatus><ActualTime>4.99907</ActualTime><CycleTime>0.2</CycleTime><AssayXData Points="25">JlAHRVlTB0WIVgdFvFkHRe9cB0UmYAdFVWMHRYhmB0W8aQdF72wHRSJwB0VVcwdFiHYHRbx5
B0XvfAdFIoAHRVWDB0WIhgdFvIkHRe+MB0UikAdFVZMHRYyWB0W8mQdF75wHRQ==</AssayXData><AssayYData Points="25">xCWKPitVoD7LWq8+2yW7Pq8YyD5dHM8+eZnVPizn3z7nSuI+QU/pPr847T7P2vA+syD2Pl6/
+D4KEvs+sR78Pm3KAD+jRQI/12wDP8btBD/XpAU/dzEGP4nqBj9BKQg/ARIIPw==</AssayYData></Step><Step><CommonData><SampleLocation>11</SampleLocation><SampleID></SampleID><SampleGroup></SampleGroup><SampleInfo></SampleInfo><SampleRow>D</SampleRow><SamplePlate>1</SamplePlate><WellType>REGENERATION</WellType><Concentration>-1</Concentration><ConcentrationUnits>µg/ml</ConcentrationUnits><MolarConcentration>-1</MolarConcentration><MolarConcUnits>nM</MolarConcUnits><MolecularWeight>-1</MolecularWeight><Temperature>30</Temperature><StartTime>2674525</StartTime><AssayTime>5</AssayTime></CommonData><FlowRate>1000</FlowRate><StepType>KREGENERATION</StepType><StepName>Regeneration2</StepName><StepStatus>OK</StepStatus><ActualTime>4.99907</ActualTime><CycleTime>0.2</CycleTime><AssayXData Points="25">IqAHRVGjB0WIpgdFvKkHRe+sB0UisAdFUbMHRYS2B0W4uQdF67wHRR7AB0VRwwdFhMYHRbjJ
B0XrzAdFHtAHRVHTB0Wd1gdFvNkHRe/cB0Ue4AdFUeMHRYTmB0W46QdF6+wHRQ==</AssayXData><AssayYData Points="25">zeSBwOgmhsBHRYjA/vKJwEMCi8AI9ovAfa6MwPuhjcAE8I3AfImOwNXnjsAVUo/AGQOQwGEj
kMDtdZDA/6yQwNgbkcDcTpHAx3GRwKDWkcDFBpLAvGCSwEOAksBMjZLAWNOSwA==</AssayYData></Step><Step><CommonData><SampleLocation>12</SampleLocation><SampleID></SampleID><SampleGroup></SampleGroup><SampleInfo></SampleInfo><SampleRow>D</SampleRow><SamplePlate>1</SamplePlate><WellType>NEUTRALIZATION</WellType><Concentration>-1</Concentration><ConcentrationUnits>µg/ml</ConcentrationUnits><MolarConcentration>-1</MolarConcentration><MolarConcUnits>nM</MolarConcUnits><MolecularWeight>-1</MolecularWeight><Temperature>30</Temperature><StartTime>2690685</StartTime><AssayTime>5</AssayTime></CommonData><FlowRate>1000</FlowRate><StepType>KREGENERATION</StepType><StepName>Regeneration2</StepName><StepStatus>OK</StepStatus><ActualTime>5.00005</ActualTime><CycleTime>0.2</CycleTime><AssayXData Points="25">HvAHRVHzB0WE9gdFtPkHRev8B0UeAAhFUQMIRYQGCEW4CQhF6wwIRRoQCEVREwhFhBYIRbgZ
CEXrHAhFHiAIRVEjCEWEJghFuCkIRSwtCEUeMAhFUTMIRYA2CEW0OQhF6zwIRQ==</AssayXData><AssayYData Points="25">3u2oPrAuvz7px9I+AUzhPoJr7T5NMPg+50cBP8jGAz9M3Ag/cmsJPzaYDD/mWA8/1QgQP1RW
ET//TxM/JbkVP98XFz8n1hk/rEMaP/4nGz/e7xs/sKIdP8W+HT94Oh4/izMfPw==</AssayYData></Step></KineticsData></ExperimentResults>
