# Supplementary material for: Functional development of a V3/glycan-specific broadly neutralizing antibody isolated from a case of HIV superinfection
Source: eLife. 2021 Jul 15;10:e68110. doi: 10.7554/eLife.68110 (PMC8376252; doi:10.7554/eLife.68110)
Supplement: Figure 2—source data 2. [file elife-68110-fig2-data2.zip › QA013.2 Dbl Ref BLI_2020.05.29/Mat_Gmat-L0_LatestInt_Naive_2020.05.29/Experiment_1/Misc. Files/200529_014.frd]

<?xml version="1.0" encoding="UTF-8" standalone="yes"?>
<ExperimentResults><ExperimentInfo Name="Experiment_1"><ExpDescription></ExpDescription><RTDVersion>2.0</RTDVersion><RunID>809C558C-8749-4348-9657-4DD3D69888F3</RunID><ExperimentType>KINETICS</ExperimentType><ExperimentSubType>KBASIC</ExperimentSubType><StartDateTime>2020-05-29T13:28:02</StartDateTime><MachineName>886RGX1</MachineName><UserName>Labuser</UserName><LotNumber></LotNumber><PlateName>200529</PlateName><PlateName2></PlateName2><SensorName>F2</SensorName><SensorPlate>1</SensorPlate><SensorType>AHC (Anti-hIgG Fc Capture)</SensorType><SensorRole>LIGAND</SensorRole><SensorInfo></SensorInfo><WritingSW>DataAcquisition.exe 11.1.2.24</WritingSW><InstrumentType>OctetRED96</InstrumentType><InstrumentSerial>FB-50183</InstrumentSerial><InstrumentFW></InstrumentFW><IntegrationTime>3.1</IntegrationTime><DSPType>CPF</DSPType><DSPStitching>1</DSPStitching><HasManifest>1</HasManifest><InfoHash>764930006</InfoHash></ExperimentInfo><AssayParamsInfo/><KineticsData><Step><CommonData><SampleLocation>1</SampleLocation><SampleID></SampleID><SampleGroup></SampleGroup><SampleInfo></SampleInfo><SampleRow>F</SampleRow><SamplePlate>1</SamplePlate><WellType>BUFFER</WellType><Concentration>-1</Concentration><ConcentrationUnits>µg/ml</ConcentrationUnits><MolarConcentration>-1</MolarConcentration><MolarConcUnits>nM</MolarConcUnits><MolecularWeight>-1</MolecularWeight><Temperature>30</Temperature><StartTime>2690685</StartTime><AssayTime>30</AssayTime></CommonData><FlowRate>1000</FlowRate><StepType>BASELINE</StepType><StepName>Baseline</StepName><StepStatus>OK</StepStatus><ActualTime>30</ActualTime><CycleTime>0.2</CycleTime><AssayXData Points="150">AAAAAM3MTD66Scw+EFgZP0SLTD93vn8/1XiZP28Ssz/NzMw/okXmPzvf/z/NzAxAN4kZQGZm
JkAzMzNAnu8/QGq8TECamVlABFZmQNEic0Ce739AZmaGQM3MjEAzM5NAaJGZQAAAoEA1XqZA
nMSsQAIrs0CamblAz/e/QGZmxkDNzMxAAivTQGiR2UAAAOBANV7mQJzE7EACK/NAaJH5QM/3
/0AbLwNBZmYGQYGVCUG0yAxB5/sPQRsvE0FOYhZBgZUZQbTIHEHn+x9BGy8jQU5iJkGamSlB
tMgsQef7L0EzMzNBTmI2QZqZOUG0yDxBAABAQRsvQ0FOYkZBmplJQbTITEHn+09BGy9TQU5i
VkGamVlBtMhcQef7X0EzM2NBZmZmQYGVaUG0yGxBAABwQRsvc0FOYnZBgZV5QbTIfEHn+39B
jZeBQScxg0HNzIRBWmSGQQAAiEGNl4lB002LQcHKjEFaZI5B9P2PQY2XkUEnMZNBzcyUQVpk
lkH0/ZdBjZeZQScxm0HBypxBWmSeQfT9n0GNl6FBJzGjQc3MpEFmZqZB9P2nQY2XqUEzM6tB
wcqsQWZmrkEAALBBjZexQScxs0HByrRBZma2QfT9t0GamblBJzG7QcHKvEFmZr5B9P2/QY2X
wUEzM8NBwcrEQVpkxkH0/cdBmpnJQTMzy0HNzMxBZmbOQfT9z0GamdFBMzPTQc3M1EFmZtZB
AADYQaab2UEzM9tBzczcQXNo3kEAAOBBmpnhQTMz40HNzORBZmbmQQAA6EGamelBMzPrQc3M
7EFmZu5B</AssayXData><AssayYData Points="150">AAAAAALYI7vTGPS6GHyGugRzCzuVHx05cv2FOjFHRTucGE87a6eNOi2yyTutLFw7BsxOO6/W
BjzQbE47to/qOhHt8DuY7Yg7ckuBO1c5gztAEqA7zAkBPH0JDztHeaM7IeGkO2pBVDslWps7
prPFOrRTFztXq6o7GvObOk01xzv1mkQ7nTuYO3coxTsYV7s7Y4hJO3V93juTcKI7IMwDPEp5
RjvV/AU8D5N2O6C02TuQBc87O695O5LfZDtjy9s7YY7COwyq6TtrKJk7JiifOySVCjySqrM7
Jw8+PDGNvjuFfrE7yRElPLvrhjviSy489YF3O4E03DscL787XXKFOwDVKTzMnLU7zuIxPEyX
HTxDkAA80caFOwlIHzxOdhg8N9gcPPP0GzxLtL87z+iOO6Nh3TvY/Yc7FV7nO9b6KTymYN07
sHoJPN4BRDytFBA8eDK4O5iBADx+GPg7LEcVPNZOozsMTgY8uWsLPNVbijtNYwc82zQ+PNTg
wDuuKP47g8kgPD1lujspPwk8ODY5PKdWHzygX887V+XGO2xVKjyfgsA7UvsXPNCuCjzusDQ8
jC9MPIsHszsqiaQ71vp3Owk/FTz8ggU8VDdpPHpLDDwksx08aJgbPKt7KzxFXcI7MFcYPNLa
GDyRbfE7NP33OyBkOTyWkeU7NjNNPHYN/Tvhdqo7biYzPN090Dt/3iY8m9cZPHcjVTxEPeg7
iWtgPOLQDTwsil08EcBJPKihKzzjRA88z4xLPDZvKzyypSU8/iEvPOu3QjwGSD48bbc9PDst
SDy05Bc8</AssayYData></Step><Step><CommonData><SampleLocation>11</SampleLocation><SampleID></SampleID><SampleGroup></SampleGroup><SampleInfo></SampleInfo><SampleRow>F</SampleRow><SamplePlate>1</SamplePlate><WellType>REGENERATION</WellType><Concentration>-1</Concentration><ConcentrationUnits>µg/ml</ConcentrationUnits><MolarConcentration>-1</MolarConcentration><MolarConcUnits>nM</MolarConcUnits><MolecularWeight>-1</MolecularWeight><Temperature>30</Temperature><StartTime>2787440</StartTime><AssayTime>5</AssayTime></CommonData><FlowRate>1000</FlowRate><StepType>KREGENERATION</StepType><StepName>Regeneration</StepName><StepStatus>OK</StepStatus><ActualTime>4.999</ActualTime><CycleTime>0.2</CycleTime><AssayXData Points="25">AADwQZqZ8UEzM/NBwMr0QVpk9kEAAPhBmpn5QTMz+0HNzPxBZmb+QfT9/0HHywBCmpkBQmZm
AkIzMwNCAAAEQs3MBEKamQVCZmYGQjMzB0IZBAhCzcwIQpSYCUJgZQpCLTILQg==</AssayXData><AssayYData Points="25">+3COwH/vl8DF+53Aop6iwFm1pcCAmKjAsbiqwEbPrMCFg67AIhewwEtNscBl5rLAKgu0wALm
tMDVAbbAT622wPyft8BWjbjAYBa5wCbQucBTi7rAYiC7wKKPu8AzP7zAw3q8wA==</AssayYData></Step><Step><CommonData><SampleLocation>12</SampleLocation><SampleID></SampleID><SampleGroup></SampleGroup><SampleInfo></SampleInfo><SampleRow>F</SampleRow><SamplePlate>1</SamplePlate><WellType>NEUTRALIZATION</WellType><Concentration>-1</Concentration><ConcentrationUnits>µg/ml</ConcentrationUnits><MolarConcentration>-1</MolarConcentration><MolarConcUnits>nM</MolarConcUnits><MolecularWeight>-1</MolecularWeight><Temperature>30</Temperature><StartTime>2803868</StartTime><AssayTime>5</AssayTime></CommonData><FlowRate>1000</FlowRate><StepType>KREGENERATION</StepType><StepName>Regeneration</StepName><StepStatus>OK</StepStatus><ActualTime>5</ActualTime><CycleTime>0.2</CycleTime><AssayXData Points="25">+v4LQsfLDEKNlw1CWmQOQi0yD0IAABBCwcoQQo2XEUJgZRJCLTITQvr+E0LByhRCjZcVQmBl
FkInMRdC+v4XQsfLGEKUmBlCYGUaQi0yG0L6/htCx8scQpSYHUJgZR5CLTIfQg==</AssayXData><AssayYData Points="25">+HGivzHmm797OZa/NA6Tv2E5j79egIu/jZaJv1OZh7+/uYW/daaEv7qngr9isIG/HKOAv51w
fb9j3Xy/BeJ6v+aseL+/J3e/W7R1vxifc7+TwHK/U8lxv7XycL+tW2+/5L5uvw==</AssayYData></Step><Step><CommonData><SampleLocation>11</SampleLocation><SampleID></SampleID><SampleGroup></SampleGroup><SampleInfo></SampleInfo><SampleRow>F</SampleRow><SamplePlate>1</SamplePlate><WellType>REGENERATION</WellType><Concentration>-1</Concentration><ConcentrationUnits>µg/ml</ConcentrationUnits><MolarConcentration>-1</MolarConcentration><MolarConcUnits>nM</MolarConcUnits><MolecularWeight>-1</MolecularWeight><Temperature>30</Temperature><StartTime>2820169</StartTime><AssayTime>5</AssayTime></CommonData><FlowRate>1000</FlowRate><StepType>KREGENERATION</StepType><StepName>Regeneration</StepName><StepStatus>OK</StepStatus><ActualTime>5</ActualTime><CycleTime>0.2</CycleTime><AssayXData Points="25">+v4fQsfLIEKUmCFCYGUiQi0yI0L6/iNCx8skQpSYJUJaZCZCLTInQvT9J0LHyyhClJgpQmBl
KkItMitCVg4sQsHKLEKUmC1CYGUuQjMzL0L6/i9Cx8swQpSYMUJgZTJCLTIzQg==</AssayXData><AssayYData Points="25">WTqrwHqgr8AOK7LAZgm0wPCCtcDXqrbAzpC3wN2QuMBnfbnAlh26wM3susB5bbvANea7wGh4
vMCqs7zAilO9wC+qvcB/E77AM3a+wOPPvsBfOb/A+me/wGiuv8DgGMDAmkvAwA==</AssayYData></Step><Step><CommonData><SampleLocation>12</SampleLocation><SampleID></SampleID><SampleGroup></SampleGroup><SampleInfo></SampleInfo><SampleRow>F</SampleRow><SamplePlate>1</SamplePlate><WellType>NEUTRALIZATION</WellType><Concentration>-1</Concentration><ConcentrationUnits>µg/ml</ConcentrationUnits><MolarConcentration>-1</MolarConcentration><MolarConcUnits>nM</MolarConcUnits><MolecularWeight>-1</MolecularWeight><Temperature>30</Temperature><StartTime>2836623</StartTime><AssayTime>5</AssayTime></CommonData><FlowRate>1000</FlowRate><StepType>KREGENERATION</StepType><StepName>Regeneration</StepName><StepStatus>OK</StepStatus><ActualTime>5</ActualTime><CycleTime>0.2</CycleTime><AssayXData Points="25">+v4zQsHKNEKUmDVCWmQ2Qi0yN0L6/jdCx8s4Qo2XOUJaZDpCLTI7Qvr+O0LByjxCjZc9QmBl
PkInMT9C+v4/QsHKQEKUmEFCYGVCQpZDQ0L6/kNCx8tEQpSYRUJgZUZCLTJHQg==</AssayXData><AssayYData Points="25">qbadv3qQl7+Z1JO/71yPv6/SjL8eJIq/SWmHv6TShb86hYS/HOCCv9wpgb+piYC/pdp+v36j
fL+esnu/3sF5v0/2eb90LHa/DON0vwRQcr8pLXK/lSVxv4BhcL8j6W6/a0Vuvw==</AssayYData></Step><Step><CommonData><SampleLocation>11</SampleLocation><SampleID></SampleID><SampleGroup></SampleGroup><SampleInfo></SampleInfo><SampleRow>F</SampleRow><SamplePlate>1</SamplePlate><WellType>REGENERATION</WellType><Concentration>-1</Concentration><ConcentrationUnits>µg/ml</ConcentrationUnits><MolarConcentration>-1</MolarConcentration><MolarConcUnits>nM</MolarConcUnits><MolecularWeight>-1</MolecularWeight><Temperature>30</Temperature><StartTime>2853210</StartTime><AssayTime>5</AssayTime></CommonData><FlowRate>1000</FlowRate><StepType>KREGENERATION</StepType><StepName>Regeneration</StepName><StepStatus>OK</StepStatus><ActualTime>5</ActualTime><CycleTime>0.2</CycleTime><AssayXData Points="25">+v5HQsfLSEKUmElCYGVKQi0yS0L6/ktCwcpMQo2XTUJgZU5CLTJPQvT9T0LHy1BClJhRQmBl
UkIzM1NC9P1TQsfLVEKUmFVCYGVWQi0yV0IAAFhCx8tYQpSYWUJgZVpCLTJbQg==</AssayXData><AssayYData Points="25">SXGswCm9sMDARbPA88u0wB0xtsA5OLfAeyy4wAQbucD6xbnAJmi6wFz2usDldLvAvde7wEtQ
vMB2x7zADBC9wOaUvcCG9b3AwiK+wDt5vsBpmL7AvAe/wK9Gv8C1fr/A1qe/wA==</AssayYData></Step><Step><CommonData><SampleLocation>12</SampleLocation><SampleID></SampleID><SampleGroup></SampleGroup><SampleInfo></SampleInfo><SampleRow>F</SampleRow><SamplePlate>1</SamplePlate><WellType>NEUTRALIZATION</WellType><Concentration>-1</Concentration><ConcentrationUnits>µg/ml</ConcentrationUnits><MolarConcentration>-1</MolarConcentration><MolarConcUnits>nM</MolarConcUnits><MolecularWeight>-1</MolecularWeight><Temperature>30</Temperature><StartTime>2869532</StartTime><AssayTime>5</AssayTime></CommonData><FlowRate>1000</FlowRate><StepType>KREGENERATION</StepType><StepName>Regeneration</StepName><StepStatus>OK</StepStatus><ActualTime>5</ActualTime><CycleTime>0.2</CycleTime><AssayXData Points="25">+v5bQsfLXEKNl11CYGVeQi0yX0L0/V9Cx8tgQpSYYUJgZWJCLTJjQvr+Y0LBymRCjZdlQlpk
ZkItMmdC+v5nQsfLaEKNl2lCYGVqQicxa0L6/mtCBNZsQpSYbUJgZW5CLTJvQg==</AssayXData><AssayYData Points="25">iYuXv7K+kb/bQoy/bJaIv6jnhL9fQYO/Kk2AvyXqfL9PFXm/ADR2v2nqc7/90nC/8jBuv+ie
bL9guGu/+Z5pv68zaL9B3Ga/uKNkvzq8Y79pQ2O/335hv3LOX79Li1+/TDdfvw==</AssayYData></Step><Step><CommonData><SampleLocation>1</SampleLocation><SampleID></SampleID><SampleGroup></SampleGroup><SampleInfo></SampleInfo><SampleRow>F</SampleRow><SamplePlate>1</SamplePlate><WellType>BUFFER</WellType><Concentration>-1</Concentration><ConcentrationUnits>µg/ml</ConcentrationUnits><MolarConcentration>-1</MolarConcentration><MolarConcUnits>nM</MolarConcUnits><MolecularWeight>-1</MolecularWeight><Temperature>30</Temperature><StartTime>2884765</StartTime><AssayTime>30</AssayTime></CommonData><FlowRate>1000</FlowRate><StepType>BASELINE</StepType><StepName>Baseline2</StepName><StepStatus>OK</StepStatus><ActualTime>30</ActualTime><CycleTime>0.2</CycleTime><AssayXData Points="150">+v5vQsHKcEKUmHFCYGVyQi0yc0L6/nNCx8t0QpSYdUJaZHZCLTJ3Qvr+d0LNzHhCjZd5Qmdm
ekItMntC9P17QsfLfEKNl31CYGV+Qicxf0L0/X9CYGWAQkrMgEKwMoFCF5mBQvr+gUJ/aoJC
SsyCQrAyg0IXmYNCff+DQuNlhEJKzIRCsDKFQheZhUJ9/4VC42WGQkrMhkKwModCF5mHQn3/
h0ICa4hCSsyIQrAyiUIXmYlCff+JQuNlikJKzIpCsDKLQheZi0J9/4tC42WMQkrMjEKwMo1C
F5mNQn3/jUL8aY5CSsyOQrAyj0KUmI9Cff+PQuNlkEJKzJBCsDKRQheZkUJ9/5FC42WSQkrM
kkIzM5NCF5mTQn3/k0LjZZRCx8uUQgZBlUIXmZVCff+VQuNllkJKzJZCsDKXQheZl0L6/pdC
5GWYQkrMmEItMplCFpmZQn3/mULkZZpCSsyaQrAym0KUmJtCff+bQuRlnEJKzJxCLTKdQhaZ
nUJ9/51C5GWeQsfLnkKwMp9CFpmfQn3/n0LkZaBCSsygQrAyoUKUmKFCff+hQvBnokJKzKJC
LTKjQhaZo0L6/qNC5GWkQkrMpEKwMqVCFpmlQn3/pULkZaZCSsymQrAyp0KUmKdCff+nQrZz
qELHy6hCsDKpQpSYqUIAAKpC9miqQlDNqkItMqtCFpmrQn3/q0LkZaxCUM2sQrAyrUKUmK1C
ff+tQuRlrkJKzK5CsDKvQhaZr0J9/69C5GWwQkrMsEKwMrFClJixQvr+sULkZbJCSsyyQrAy
s0IWmbNC</AssayXData><AssayYData Points="150">i3RSvx0uUr8+xlC/MalQv5MYT79LoU+/05JPv2e5Tr9FeE6/9+RMv6P/Tr+2vE2/bctMvwzF
S7/wPky/0lxKvzm5Sr/n1Eq/uWFKv6kKSb+DXUm/jmZJv3IpSb+DH0i/WddHv6N1SL/WVEi/
QpRHv9plRr8Ug0a/1VpGv2NvRb+e1EW/o5pGv3VHRb8fTEW/m9hEv8aZRb/EyEO/fGJDvxg6
RL+kIES//gVDv5QQQ7++vkO/cXRCv+mmQb8fzEG/YGpCv7JQQb8QBkG/jTtBv7s6Qb+5HEC/
2qhAv6XRP79AEEC/ttg+vxTCP78f+T+/HZc/vwxvPr9k9T2/Jgc/v9MAP7+O9j6/mFM+v5WJ
Pb+nMz6/t1c+v7XSPL9O9Ty/BxI8v4+1O7+P2jy/IOU7v+UJPL8HDTy/EQo9vxR+O79VQzy/
olw7v46IOr88Uzu/LTs6v0+1Or9/Gjq/Q9E6v5MHOr+PSTq/J905v127OL9wfzm/Z7Q3v9bd
OL+dqzi/IPE4v0W+N7+o1ji/pVU4v40SOL9ffTe/+Hk3v2f8N7/L7De/KwU3vwKdNr/urzW/
NP42v5ZyNr+VwDa/zRk2v8JYNb9gIDa/w+A1v42KNb8y3zW/EVs2vwS2Nb/3jjW/2Cw0v0XO
Nb/0jTW/xkQ1v4fSNb/CWTS/4g41v8aWNb+x0zS/PdQzv4RcM7/IkTO/3rczv/3aM78fxDG/
ZsMzv0xzM78/YDO/FlQzv99PMr8FvjK/wwAyv2PbMb/hIzO/vfExv0vzMb+55TG/Vfwyv5Pf
Mb+5OjG/</AssayYData></Step><Step><CommonData><SampleLocation>1</SampleLocation><SampleID></SampleID><SampleGroup></SampleGroup><SampleInfo></SampleInfo><SampleRow>F</SampleRow><SamplePlate>1</SamplePlate><WellType>BUFFER</WellType><Concentration>-1</Concentration><ConcentrationUnits>µg/ml</ConcentrationUnits><MolarConcentration>-1</MolarConcentration><MolarConcUnits>nM</MolarConcUnits><MolecularWeight>-1</MolecularWeight><Temperature>30</Temperature><StartTime>2915718</StartTime><AssayTime>80</AssayTime></CommonData><FlowRate>1000</FlowRate><StepType>LOADING</StepType><StepName>Loading</StepName><StepStatus>OK</StepStatus><ActualTime>79.999</ActualTime><CycleTime>0.2</CycleTime><AssayXData Points="400">fP+zQl9ltELGy7RCLDK1QhaZtUL5/rVCX2W2QsbLtkIsMrdCk5i3Qvn+t0JfZbhCxsu4Qiwy
uUKTmLlCfP+5Ql9lukJJzLpCLDK7QpOYu0L5/rtCX2W8QsbLvEIsMr1Ckpi9Qnz/vUJfZb5C
xsu+Qiwyv0KSmL9CfP+/Ql9lwEJJzMBCLDLBQpKYwUIkBsJCX2XCQsbLwkKvMsNCkpjDQvn+
w0JfZcRCxsvEQiwyxUKSmMVC+f7FQl9lxkJJzMZCLDLHQpKYx0L5/sdCX2XIQsbLyEIsMslC
kpjJQvn+yUJfZcpCxsvKQrw0y0KSmMtC+f7LQl9lzEJJzMxCLDLNQpKYzUL5/s1C4mXOQknM
zkKvMs9CkpjPQnz/z0LiZdBCSczQQrUz0UKSmNFCfP/RQuJl0kLGy9JCLDLTQhaZ00J8/9NC
4mXUQsbL1EIsMtVCFpnVQv//1UJfZdZCSczWQiwy10IWmddCggDYQuJl2EJJzNhCMjPZQpKY
2UJ8/9lC4mXaQknM2kKvMttCFpnbQnz/20LiZdxCSczcQq8y3UIWmd1CfP/dQuJl3kJJzN5C
rzLfQhaZ30J8/99C4mXgQknM4EKvMuFCFpnhQnz/4ULiZeJCScziQq8y40IWmeNCfP/jQuJl
5EJJzORCrzLlQhaZ5UJ8/+VCeGnmQknM5kIsMudCFpnnQnz/50JfZehCSczoQq8y6UIWmelC
+f7pQuJl6kJJzOpCrzLrQhaZ60J8/+tC4mXsQknM7EKvMu1CkpjtQnz/7ULiZe5CSczuQiwy
70IWme9CfP/vQuJl8EJJzPBCrzLxQhaZ8UL5/vFC4mXyQknM8kKvMvNCmZnzQnz/80LiZfRC
Scz0Qq8y9UIWmfVC+f71QmBl9kLGy/ZCrzL3QpKY90L5/vdC4mX4QsbL+EKvMvlCFpn5Qnz/
+UJ4afpCScz6Qq8y+0KSmPtC+f77QuJl/ELGy/xCrzL9QpKY/UJ8//1C4mX+QknM/kIsMv9C
kpj/Qnz//0LxMgBD42UAQxaZAENJzABDvv8AQ/EyAUMkZgFDWJkBQ4vMAUO+/wFD8TICQ+Nl
AkMWmQJDi8wCQ77/AkPxMgNDJGYDQxaZA0NJzANDvv8DQ/EyBEPjZQRDFpkEQ0nMBEO+/wRD
sDIFQyRmBUNYmQVD0s0FQ77/BUPxMgZD42UGQ1iZBkNJzAZDvv8GQ7AyB0MkZgdDWJkHQ4vM
B0O+/wdDsDIIQ+NlCENYmQhDi8wIQ77/CEPxMglDJGYJQ1iZCUNJzAlDvv8JQ/EyCkPjZQpD
WJkKQ4vMCkOCAAtDsDILQ+NlC0NYmQtDi8wLQ3z/C0OwMgxDJGYMQxaZDEOLzAxDvv8MQ7Ay
DUMkZg1DWJkNQ4vMDUN8/w1D8TIOQ+NlDkMWmQ5DScwOQ77/DkPxMg9D42UPQ1iZD0NJzA9D
fP8PQ7AyEEMkZhBDFpkQQ0nMEEN8/xBDsDIRQ+NlEUMWmRFDScwRQ77/EUPxMhJD42USQ1iZ
EkNJzBJDvv8SQ7AyE0PjZRNDWJkTQ0nME0N8/xND8TIUQyRmFEMWmRRDScwUQ3z/FEOwMhVD
42UVQ1iZFUOLzBVDvv8VQ7AyFkPjZRZDFpkWQ4vMFkO+/xZDsDIXQyRmF0NYmRdDScwXQ3z/
F0PxMhhDJGYYQxaZGEOLzBhDfP8YQ7AyGUMkZhlDFpkZQ0nMGUN8/xlD8TIaQyRmGkMWmRpD
i8waQ3z/GkOwMhtD42UbQxaZG0NKzBtDfP8bQ7AyHEPjZRxDFpkcQ4vMHEN8/xxDsDIdQ+Nl
HUMWmR1DSswdQ3z/HUOwMh5DJGYeQxaZHkNKzB5DfP8eQ7AyH0PjZR9DFpkfQ0rMH0O+/x9D
sDIgQ+NlIEMWmSBDSswgQ3z/IEOwMiFD42UhQ1iZIUNKzCFDfP8hQ7AyIkPjZSJDFpkiQ4vM
IkN8/yJDsDIjQ+NlI0MWmSNDi8wjQ3z/I0OwMiRD42UkQxaZJENKzCRDfP8kQ7AyJUPjZSVD
FpklQ0rMJUN8/yVDsDImQ+NlJkMWmSZDSswmQ77/JkOwMidD42UnQ1iZJ0NKzCdDvv8nQ7Ay
KEPjZShDFpkoQ0rMKEN8/yhDsDIpQ+NlKUMWmSlDSswpQw==</AssayXData><AssayYData Points="400">QWUwv09oMr+btzC/jCwxv31LML8wpi+/7kkwv1KPML/LITC/U5Iwv63vL79AcDC/53svv0K1
L79ijC6/BD4uvwc/L78aHS6/DWYvv4McML8JOC6/2tItv9q7Lb+IDi+/8B8vvxecLb/XUi6/
/Fkuv92ALb/69y2/uccsv0hOLb8h5S2/Q5Ytv/lTLb9wNyy/76Esv6I3Lb/anC2/m8osv+Ot
Lb/sBC2/vnEsv10uLL+NnS2/Qo4rv/ZuLL/XQCy/29MrvzlmLL9/cCy/Xycsv5u/K78J1ym/
G+oqv5bMKr/eSiq/358rv0+IKr9oJiu/weEqv87QKr8Maiq/jfopv5XEK790KSq//3Qrvxs9
K7+5+iq/zMsqvx76Kr8Yvim/IFcqv1oaK7/Uvyi/StEpv7t9Kb+U7im/NZcov/TZKL8fPSm/
U44ovxOIKL9WWym/9lkov0vwKL++3Si/tK8pvyWuKL9wQyi/MFwpvz0iKb8gyii/jW4ov8Q6
KL90Qyi/xGQov/5mJ78jXSe/hLImv0QfJ7/Z+Ca/Yhknv/VjJr/o4Ca/Rrgmv5RsJ7+IFSe/
resmv3jNJr8wdia/7Vwmv0wcJ79Qjya/eHAmv6x6Jr+OqyW/79AlvxYvJ7+KEya/6Dcnv6R2
Jr+KsCS/ZM4kv1GcJb8s/Ca/FIAlvzgzJb/zCya/Qpskv8JzJb85XSW/M3Ulv4xAI78wgSa/
aEgkv+0LJL/gECW/+pAkv4okJL/IACW/CmolvwLVJL9vDiW//PAjv8YDJL9GySS/1m4jvzHY
I79WQSS/jhMkv+0SI794iCO/lJgkvzoJI7+B+CO/3N8iv5+QI7++syO/cmciv1LoIr+n0iG/
leAjv1JFI79OXyO/pQYjvz8ZI7/Q4iG/4rcjvw4FI7/6QiG/LAMiv4+oIb/h6iG/ViojvzN+
Ir+XrSG/g5Eiv1OfIr+2OSK/fCsiv/kvIr8vHiK/Czsiv1e4Ib9tDSK/DWIiv9rbIb8V+SK/
lwshv85dIb8TuSG/UnMhv09cIb/IeyG/wSIgv0s9Ir/+RyG/Qgohv8eSIL/h7R+/HYQfv19S
IL8wzCC/6WUgv3M5IL/Tvh+/N3Igv8IUIL8Y2yC/tK0fv3hgIL8vGyC/hnAhv5tsIL+D6B+/
iHQgv20aH78EHiC//zYgvzj1H79A0R+/QhAhv9bbHr93Xx+/4PYev7FTIL9egx+/C30dv+hz
H78pCh+/mykev7tmHr9vOR6/OkQev/pZHr8zER+/h+Idv43+Hr9kyx6/CcIdv0jnHr9CDx+/
zsAdvx1sHr+KMx6/4iIev4EkHb9jAh2/L6cdv8TUHb+hvh6/5UUev6dEHb92jh2/kQoev4kR
Hb+Gvh2/Qvccv9uQHb/PCx2/bhUdvzYDHr8i4hu/oE0cv1FZHb9Vvx2/e+YdvzqhHb/W7xy/
HFgcv7OdHL8izxu/RD0cv2iFHL+D1xu/xREdv+LXG7++0x2/8c4cv20uHL/7gRy/cTscvxAN
G7+uPxy/wf8bv6vLG7/JsBu/UoscvzXpGr/dDBu/uq8cv0rjGr/cAhu/w9QavxEMG79plxu/
bq4av/YGGr+/jBq/cHoav6wPHL/uWRu/X8oavye2Gr/74xq/JI8avwjiGb8b5xq/Isgav979
Gr92Mhq/NI0bv5a7Gr/2Phu/fzobv+3gGr8XTBq/O00av2AVGr9FAxq/yXEbv50NGr93yBq/
Ax4av8SHGb8RSBq/a94Yv+WDGb+Utxq/5BYZvx0JGb/Pihm/zoMZv4biGL/MQxm/fQEZvw8g
Gr/BzBm//GMZv4QvGb+iMxq/gKcZv3MuGL9S7Ri/j5gZv3BbGb9zuxm/tpcYv1yAGb/LLxm/
sLIYv7XvGL8i+Bi/n+gZv9vxGL9lvRe/qIUYvzHuGL+aehm/vdUYv1HrGL/muRe/2PoXv7N5
GL96ahe/SlEYv67WGL9pnxm/ZOQWvx37F78jehe/9YcYv6VTGL8kYBi/PE8Xv6LGF7/aURe/
N7UXv3hKF793DRi/c3AXvx14F7+U7Ri/UVkXv8f+Fr/w4xa/jjgXv7biFr/4Dxe/o8YVv/sE
F7/35ha/ZR4Xv/9zF79HnRa/xLkWv1PHFb/DLBe/MRkXvw==</AssayYData></Step><Step><CommonData><SampleLocation>1</SampleLocation><SampleID></SampleID><SampleGroup></SampleGroup><SampleInfo></SampleInfo><SampleRow>F</SampleRow><SamplePlate>1</SamplePlate><WellType>BUFFER</WellType><Concentration>-1</Concentration><ConcentrationUnits>µg/ml</ConcentrationUnits><MolarConcentration>-1</MolarConcentration><MolarConcUnits>nM</MolarConcUnits><MolecularWeight>-1</MolecularWeight><Temperature>30</Temperature><StartTime>2996716</StartTime><AssayTime>30</AssayTime></CommonData><FlowRate>1000</FlowRate><StepType>BASELINE</StepType><StepName>Baseline3</StepName><StepStatus>OK</StepStatus><ActualTime>29.999</ActualTime><CycleTime>0.2</CycleTime><AssayXData Points="150">ff8pQ28yKkOiZSpD1ZgqQwjMKkM7/ypDsDIrQ6JlK0PVmCtDCMwrQ33/K0NvMixDomUsQxeZ
LEMIzCxDff8sQ3UzLUOiZS1DF5ktQwjMLUM7/y1DbzIuQ+NlLkPVmC5DSswuQzv/LkNvMi9D
omUvQ9WYL0ORzS9DO/8vQ28yMEPjZTBDF5kwQwjMMEM7/zBDbzIxQ6JlMUPVmDFDCMwxQzv/
MUNvMjJDomUyQ9WYMkMIzDJDO/8yQ28yM0OiZTND1ZgzQ0rMM0M7/zNDbzI0Q6JlNEMXmTRD
Ssw0Qzv/NEOwMjVD42U1Q9WYNUMbzzVDO/81Q28yNkOiZTZD1Zg2QwjMNkO//zZDbzI3Q6Jl
N0PVmDdDCMw3Qzv/N0NvMjhD42U4QxeZOENKzDhDO/84Q6A6OUOiZTlD1Zg5Q0rMOUM7/zlD
bzI6Q6JlOkPVmDpDSsw6Q8UAO0NvMjtDMWg7Q9WYO0OLzDtDPP87Q7AyPEOiZTxD1Zg8Q0rM
PEN9/zxDsDI9Q+NlPUMXmT1Di8w9Qzz/PUPyMj5D42U+QxeZPkNKzD5Dff8+Q7AyP0PjZT9D
F5k/Q0rMP0N9/z9DsDJAQ+NlQENYmUBDG89AQ33/QEOwMkFD42VBQxeZQUNKzEFDff9BQ7Ay
QkPjZUJDF5lCQ0rMQkN9/0JDsDJDQ+NlQ0MXmUNDSsxDQ77/Q0OwMkRD42VEQ9WYRENKzERD
ff9EQ28yRUPjZUVDF5lFQ0rMRUM8/0VDsDJGQ+NlRkMXmUZDSsxGQ33/RkOwMkdD42VHQxeZ
R0MIzEdD</AssayXData><AssayYData Points="150">xYEXv3NDFr/GpxW/QlIWv//hFr9JIxW/8f8Vv5BhFr9K8xW/L3kVv/6IFr+c6RS/bxQVv8q8
FL/4OxW/ddEUv6ufFb9Gxha/gNEVvxs6Fb/ishW/K3MTv72DFL/6OxW/qpUVv56pFb8oeBW/
KOEUv+DIFL9sjBS/50sUv+OxFb/IHRW/AbIVvytlFb85KxS/sPYTv2stFL9m+xS/hmQVv98C
FL+FWBS/KicVvwRhFL/o5BS/0ScUv2oLFL8PwxO/Y2oUv3anFL+a8RO/9pQTvwSjFL96IxO/
HcYUv7aEE7/EVhW/Y2EUvyyVFL9ElRS/J1sTv+IvE79wVhS/BmUTv2m1E7+spRO/YioTv8Nl
E79HnhO/qWETv5I1E7+b1xK/tI4Uv43KE79TVhO/SeoRv83VEr/8HhO/mFoTv3JaE7/0JBO/
lUsTv3qaE7+FkRK/4RQTvyiSEr+MbxO/60QSv8agEr/bBBK/g1QSv7YvEr+KyxG/Km8Rv6mz
Er9lMhK/P28Sv0rIEr8tQhK/ETYRv5YJE78/rhG/ABoSv378Eb+G3BG/cYASv456E7+mhRK/
Pw8Sv5w1Er80CxK/ECoSv8FCEb+U7xC/SqMRv4E6Er/NHBG/4CcSvyeyEr+0JhK/QSQSv5Ha
Eb+/ZxG/ULoRv72hEb9ZshK/egQRvwJOEb+6KxK/xp4Pv0kyEb9vBBG/q/4Pv4s7Eb8/VxC/
AX8Rv5rpEL/YcxC/8QYRv8hCEb+s9Q+/SiYQv4E6Eb+sXg+/LrMQv5MkEb9jzRC/eJcPv+AD
EL841Q+/</AssayYData></Step><Step><CommonData><SampleLocation>10</SampleLocation><SampleID>BG505 SOSIP</SampleID><SampleGroup></SampleGroup><SampleInfo></SampleInfo><SampleRow>F</SampleRow><SamplePlate>1</SamplePlate><WellType>KSAMPLE</WellType><Concentration>-1</Concentration><ConcentrationUnits>µg/ml</ConcentrationUnits><MolarConcentration>15.63</MolarConcentration><MolarConcUnits>nM</MolarConcUnits><MolecularWeight>-1</MolecularWeight><Temperature>30</Temperature><StartTime>3035913</StartTime><AssayTime>180</AssayTime></CommonData><FlowRate>600</FlowRate><StepType>ASSOC</StepType><StepName>Association</StepName><StepStatus>OK</StepStatus><ActualTime>179.999</ActualTime><CycleTime>0.2</CycleTime><AssayXData Points="900">O/9HQ24ySEOhZUhD1ZhIQwjMSEM7/0hDbjJJQ6FlSUPVmElDCMxJQzv/SUNuMkpDoWVKQ9WY
SkMIzEpDff9KQ24yS0OhZUtD1ZhLQwjMS0MSA0xDLTJMQ6FlTEPVmExDCMxMQzv/TENuMk1D
oWVNQ5OYTUMIzE1DO/9NQ24yTkNgZU5D1ZhOQwjMTkM7/05DbjJPQ6FlT0PVmE9DCMxPQzv/
T0NuMlBDoWVQQ5OYUEMIzFBDvv9QQy0yUUOhZVFD1ZhRQwjMUUP5/lFDbjJSQ6FlUkOTmFJD
CMxSQzv/UkNuMlNDoWVTQ9WYU0MIzFNDO/9TQ24yVENJbFRD1ZhUQwjMVEM7/1RDbjJVQ6Fl
VUPVmFVDCMxVQzv/VUOwMlZDoWVWQ9WYVkMIzFZDO/9WQy0yV0OhZVdD1ZhXQwjMV0P5/ldD
LTJYQ6FlWEPVmFhDCMxYQzv/WENuMllDoWVZQ9WYWUMIzFlDO/9ZQ24yWkOhZVpD1ZhaQwjM
WkP6/lpDbjJbQ6FlW0PVmFtDxstbQzv/W0NuMlxDoWVcQ5OYXEPGy1xDO/9cQ/czXUOhZV1D
1ZhdQ8bLXUNyCF5DbjJeQ6FlXkPVmF5DCMxeQzv/XkP+NF9DYGVfQ9WYX0MIzF9DO/9fQ24y
YEOhZWBD1ZhgQwjMYEP6/mBDbjJhQ2BlYUPVmGFDCMxhQzv/YUNuMmJDoWViQ9WYYkMIzGJD
O/9iQ7w0Y0NgZWND1ZhjQ8bLY0M7/2NDbjJkQ2BlZEMim2RDCMxkQzv/ZEMtMmVDoWVlQyKb
ZUMIzGVD+v5lQy0yZkNgZWZDWJlmQ8bLZkP6/mZDbjJnQ2BlZ0PVmGdDCMxnQzv/Z0MtMmhD
KmdoQ9SYaEMIzGhDO/9oQ24yaUNgZWlDk5hpQwjMaUM7/2lDLTJqQ6JlakPUmGpDxstqQzv/
akMtMmtDomVrQ9SYa0PGy2tD+v5rQy0ybEOiZWxDk5hsQw7NbEM7/2xDLTJtQ2BlbUMWmW1D
xsttQ/r+bUMtMm5DYGVuQ9SYbkPGy25DO/9uQ24yb0NgZW9Dk5hvQwjMb0P6/m9D8TJwQ6Jl
cEPUmHBDxstwQ77/cEMtMnFDomVxQ5OYcUPGy3FD+v5xQy0yckNgZXJDHJpyQwjMckM7/3JD
bjJzQ2Blc0OTmHNDxstzQzv/c0NuMnRDYGV0Q9SYdEPGy3RD+v50Q24ydUOiZXVD1Jh1Q8bL
dUP6/nVDLTJ2Q2BldkPUmHZDkc12Qzv/dkMtMndDYGV3Q9SYd0PGy3dD+v53Q24yeENgZXhD
1Jh4Q8bLeEP6/nhDLTJ5Q2BleUOTmHlDxst5Q/r+eUMtMnpDYGV6Q5OYekMIzHpD+v56Qy0y
e0NgZXtDk5h7Q8bLe0P6/ntDLTJ8Q2BlfEOTmHxDxst8Qzv/fEMtMn1DomV9Q5OYfUPGy31D
+v59Q24yfkOiZX5Dk5h+QwjMfkP6/n5DLTJ/QyRmf0OTmH9Dxst/Q/r+f0MWGYBDsDKAQ0pM
gEPjZYBDfX+AQxaZgEOwsoBDSsyAQwTmgEOe/4BDFhmBQzk0gUNKTIFD42WBQ31/gUPbmYFD
sLKBQ0rMgUME5oFDff+BQxYZgkPRMoJDi0yCQ+NlgkN9f4JDN5mCQ9GygkNqzIJD4+WCQ33/
gkMWGYNDsDKDQ0pMg0PjZYNDnn+DQxaZg0PRsoNDasyDQwTmg0PEAIRDNxmEQ9EyhENqTIRD
BGaEQ55/hEM3mYRD0bKEQ2rMhEME5oRDqgGFQzcZhUPRMoVDakyFQwRmhUOef4VDN5mFQ9Gy
hUNqzIVDBOaFQwYBhkM3GYZD0TKGQ2pMhkNGZoZDnn+GQzeZhkPRsoZDasyGQwTmhkOe/4ZD
NxmHQ9Eyh0NKTIdDBGaHQ55/h0M3mYdD0bKHQ2rMh0ME5odDnv+HQzcZiEOwMohDakyIQwRm
iEOef4hDN5mIQ9GyiENqzIhDBOaIQ57/iEM3GYlD0TKJQ2pMiUMEZolDnn+JQzeZiUOwsolD
SsyJQwTmiUN9/4lDNxmKQ7AyikNqTIpDBGaKQ55/ikM3mYpD0bKKQ2rMikME5opDnv+KQxYZ
i0OwMotDakyLQwRmi0N9f4tDN5mLQ9Gyi0NKzItDBOaLQ9ECjEOaGYxD0TKMQ2pMjEPjZYxD
nn+MQ1iZjEPRsoxDasyMQwTmjEN9/4xDNxmNQ7AyjUNqTI1DBGaNQ31/jUM3mY1DsLKNQ2rM
jUME5o1Dff+NQzcZjkPRMo5DakyOQwRmjkN9f45DN5mOQ9GyjkNKzI5DBOaOQ57/jkM3GY9D
sDKPQ0pMj0MEZo9DAICPQzeZj0Owso9DasyPQwTmj0Oe/49DFhmQQ9EykENKTJBDBGaQQ31/
kEM3mZBD0bKQQ0rMkEPj5ZBDff+QQzcZkUOwMpFDakyRQwRmkUN9f5FDFpmRQzOzkUNKzJFD
JeaRQ57/kUMWGZJD0TKSQ0pMkkMEZpJDnn+SQxaZkkPRspJDasySQwTmkkOe/5JDFhmTQ7Ay
k0NqTJNDBGaTQ31/k0M3mZNDsLKTQ0rMk0Nm5pNDnv+TQzcZlEOwMpRDSkyUQwRmlEN9f5RD
N5mUQ9GylENqzJRDBOaUQ57/lEOmG5VDsDKVQ0pMlUMEZpVDfX+VQzeZlUPRspVDasyVQwTm
lUOe/5VDNxmWQ1o0lkNqTJZD42WWQ55/lkM3mZZD0bKWQ2rMlkPj5ZZDnv+WQxYZl0OwMpdD
akyXQwRml0N9f5dDFpmXQxKzl0NKzJdDBOaXQ57/l0MWGZhDsDKYQ2pMmEMEZphDnn+YQxaZ
mEOwsphDSsyYQ+PlmEN9/5hDFhmZQ7AymUNKTJlD42WZQ31/mUMWmZlDsLKZQ0rMmUNy6JlD
ff+ZQzcZmkOwMppDSkyaQ+NlmkOef5pDN5maQ7CymkNKzJpD4+WaQ33/mkM3GZtDsDKbQ0pM
m0PjZZtDfX+bQxaZm0PRsptDSsybQ+Plm0Oe/5tDNxmcQ7AynENKTJxD42WcQ31/nEMWmZxD
sLKcQ0rMnEME5pxDsAKdQzcZnUOwMp1DSkydQ0ZmnUN9f51DN5mdQ7CynUNKzJ1D4+WdQ57/
nUMWGZ5D0TKeQ0pMnkMEZp5DfX+eQxaZnkOwsp5DasyeQ+PlnkN9/55DmhmfQ7Ayn0NKTJ9D
42WfQ31/n0MWmZ9D0bKfQ0rMn0Pj5Z9Dff+fQxYZoEPRMqBDSkygQ+NloEN9f6BDFpmgQ7Cy
oENqzKBD4+WgQ57/oEMWGaFDsDKhQ0pMoUPjZaFDfX+hQxaZoUOwsqFDasyhQ+PloUN9/6FD
FhmiQ7AyokNKTKJD42WiQ55/okMWmaJDsLKiQ0rMokME5qJDvv+iQxYZo0PRMqNDSkyjQ+Nl
o0O+f6NDFpmjQ/Kyo0MOzaND4+WjQ57/o0MWGaRDsDKkQ0pMpEMEZqRDnn+kQzeZpEOwsqRD
asykQ+PlpEOe/6RDNxmlQ9AypUOLTKVDBGalQ55/pUM3maVD8rKlQ2rMpUME5qVDnv+lQzcZ
pkPQMqZDakymQwRmpkOef6ZDN5mmQ9CypkNqzKZDBOamQ57/pkM3GadD0DKnQ2pMp0MEZqdD
nn+nQzeZp0PQsqdDANCnQwTmp0Oe/6dDNxmoQ9AyqENqTKhDBGaoQ55/qEM3mahD0LKoQ2rM
qENG5qhDnv+oQ1gZqUOwMqlDakypQwRmqUOef6lDN5mpQ9CyqUNqzKlDBOapQ57/qUM3GapD
0DKqQ2pMqkMEZqpDnn+qQzeZqkPQsqpDzMyqQwTmqkOe/6pDNxmrQ9Ayq0NqTKtD42WrQ55/
q0M3matDsLKrQ2rMq0ME5qtDnv+rQz0arEOwMqxDakysQwRmrEOef6xDFpmsQ9CyrENKzKxD
BOasQ77/rEM3Ga1DVDOtQ0pMrUMEZq1Dnn+tQzeZrUPQsq1DasytQ+PlrUOe/61DNxmuQ7Ay
rkNKTK5DBGauQ55/rkMWma5D0LKuQ2rMrkME5q5Dnv+uQzcZr0OwMq9DakyvQwRmr0Oef69D
N5mvQ9Cyr0NqzK9DJOavQ57/r0M3GbBD0DKwQ2pMsEMEZrBDnn+wQzeZsEPQsrBDasywQ+rm
sEN8/7BDFhmxQ7AysUNqTLFDh2axQ3x/sUMWmbFDsLKxQ2rMsUME5rFDfP+xQ14askPQMrJD
SkyyQ+NlskOef7JDFpmyQ7CyskNqzLJDBOayQ3z/skM3GbNDsDKzQ2pMs0MEZrNDnn+zQxaZ
s0PQsrNDasyzQ+Pls0Oe/7NDFhm0Q7AytENqTLRDqGa0Q75/tEM3mbRDsLK0Q2rMtEPj5bRD
nv+0QzcZtUOwMrVDSky1Q+NltUN8f7VDFpm1Q7aztUNKzLVDBOa1Q57/tUM3GbZDsDK2Q2pM
tkPjZbZDfH+2QzeZtkPQsrZDSsy2QwTmtkOe/7ZDNxm3Q9Ayt0NKTLdDBGa3Q55/t0MWmbdD
sLK3Q2rMt0Pj5bdDfP+3QxYZuEOwMrhDaky4QwRmuEOef7hDFpm4Q7CyuENKzLhD4+W4Q57/
uEM3GblDsDK5Q0pMuUMEZrlDnn+5QxaZuUPQsrlDSsy5Q+PluUOe/7lDFhm6Q7AyukNKTLpD
42W6QzmEukM3mbpDsLK6Q2rMukPj5bpDnv+6QzcZu0OwMrtDaky7QwRmu0Oef7tDN5m7Q9Cy
u0NKzLtD4+W7Q3z/u0MWGbxD0DK8Q0pMvEPjZbxDfH+8QxaZvEOwsrxDcM28Q+PlvEN8/7xD
Nxm9Q7AyvUNKTL1D42W9Q3x/vUM3mb1D0LK9Q0rMvUPj5b1D</AssayXData><AssayYData Points="900">fE0Vv9g8Fb/31xO/iMYVv87OE78q+hO/1XUTv086E78t0xO/3u4TvxdsEr/xEBO/Y6ATv3RL
Er9YSxO/RAETv4zVEr9eFBO/3loSv2CuEr8pBBK/emASv4ZdEr8orxG/nvQRv9qOEb+BQRO/
k9URv2hpEr/VOBO/QEURv2G6Er8wYRK/xJsSv3m/Eb9KvRK/ZoETv47wEb8ZBxK/cvMRv4mu
Eb8yAhK/uJ4Qv93oEL+2BRK/WuIQv/wGEr/PIxG/dmARv6KeEb9woxC/elARv9IaEr96HRK/
VNoQvylrEb+c5xC/K38Rv+nZEL+jqw+/AMcQv6DbEL8pOBC/Us0Qv1P5D79FuhC/ciwQv2V4
EL9fVxG/WuAPvz/GEL/ndBG/sz8Pv+CoD7+htw+/dWQPv/+bEL9TLw+/K3QQvx+YEL99xA6/
dtEQv+miD7/KbA+/laoPv/YiD7/x1A+/c8IOv5cjD7+texC/x1AOv6+gDr9PpBC/wjoQv4No
D7+Wfw+/o8UPv5d+D78j0A+/KfAOv1j1Dr85AxC/d6wOv42kDr+4mg2/GiEPv5+tD7/zkQ6/
HMwPv7u0Dr8XhA+/IpoPvx1GDr+xnA6/i44Ov6eNDr/VRA+/K8QNv642D7+6zw2/oOgNv/c+
Db9y7g6/f1wNv+4lDr8unw2/hD0Ov8x3Dr/tjQ6/yqYOv8YlDr8Hxw6/CyoOv51bDr/08g2/
CHcNv6iVDb+D7w2/0IIMv0EADr9d7A2/B3cNv4F0Dr9MWg2/7UsMvyDvDb/+bw2/11cNvyEY
Db97lQy//W4Nvy41Db82Eg2/+EQOvyFYDb8QjA2/DewNvxQPDb9cHAy/5TgMvxqzDb92Qwy/
HXYLv8zuDL+9ngy/RJUMvyojDb9fVgy/V8gLv1juDb9Gvwy/TU4Ov3+3DL+2jQ2/TQ8MvzDf
Db8LIQy/KksMv+ZODL9UgAy/GP4Lv7j+C79DHgy/il4Mv8uFC787Jg2/88oMv5gaC78d+Au/
9/sLvyoGC7+oCwy/RGULvwr9C7+EVAy/0uELv6oWDL9Ckwu/rQALv/NqDb/tdAu/d5ELv/km
C78MOAu/Yk0Mv4fbCr/FIAy/RugKv6ydC79hqwq/qAAKv8myC7/ZIQy/3dIKv3iMCr8lLwu/
HcgKv2pgC79FlAu/WvgKvzGyC7+LYAu/2b8LvzyjCr926Aq/aRgLv8BMC79Lkwq/wzUKvyaK
Cr9yKgu/d3ELv5o+Cr+x7gq/d2oKvxhGCr+gRAq/hSAKv+M8Cb8K4Aq/47EJv5dqCr/qnQq/
XQMKv8tMCr/IKwq/ZHkJvzBjCr8KiAi/LGIJv1z4Cr/BAgq/yVcJv1zgCb/3hQi/MwUKv/px
CL+kqQq/ii0Jv3sOC7/AUQq/xtUJv9oHCr9PcQi/xhgKvwYhCb+VkAq/YLUIv3l4Cr/IsQm/
omIKv7VbCr+oBQi/nTAIv3JOCL9PVwq/vJgIv88XCb8gswi/fJsJv09UCb+yrwe/fvIKv/X4
CL8ULgm/H/oJv1k5Cb+F1Ai/mKUIv0KsCb++kQi/6RsIvysfCb+gTgm/FKsIvzRtCL92Jgm/
n2kIv3AcCr8sdwi/gM0Iv3+NCL8VSAm/pbsIv/WeCL9Czgm/WSAIv0t2Cb9zBAi/okAJv69y
CL9LLAe/o9gIv1VKCb9ZgAi/X3gHvxFRB7+EIQi/mMQGvwktB79FMwi/Gx8Iv9HPB792KQm/
aIwGvycOCL9svge/JrYHv3OqB7/3Jgi/WE0Iv7wZB7/edge/IRgIvw3zB7/mrAa/ZtEFvyhb
B7/f9we/pvwHv5AuB7/3Wge/HIcHv1sdCL9WGQi/XL0Hv0FkBr821Qa/pbgHv1sbB7+iBwe/
wckHvy4uB7/v2gW/MIEGvyLqBb+bPAa/VEMHv1tNBr/AEwe/MwAHv0gdB78g7wa/WHoGv+G+
Br/+MQe/rYIGvw3HBb8j3wW/Q0gGv7kWB79Iswa/ApsGvxvqBb/6wga/YKMGv0ymBb+tAge/
9b8Gv7TQBr9tVQe/b6AFv1BGBr+1KAa/HZwGv9LiBb9WtwW/RmkGv3ZkBr8v5wW/740Gv/aM
Bb9izAW/K9kGv2xTBr+SMAa/FLMFv7TDBb81wQW/dsEGv0eIBb9THga/L8oEv/fkBb8bZQW/
WtIFv7EkBb8FFgW/DMwFv/ybBb+f4wS/AScFvwXHBL9bZAa//NUFv8wLBb8wDAa/XCkFvzJh
Br9CQgW/4YcFv69hBL9aWAW/hqMEvx/MBb9iIga/3zEEv6JyBb/qfQa/EdMEv65yBb8A4QS/
RiEEv/njBb8AXQW/hAsFv7xDBr82PQW/VTMFv/38Bb986QW/skUFvzJxBL9HOga/1MgEv5u9
Bb+pOAO/rdIEv7IMBb/TNQS/pgUEv204BL8O1AS/YCgFv+3BBL8dKwW/oDQEv586Br8eGQW/
YQ4Fv519BL8X9wO/EhQFvwNiBb9mJwS/sV0Ev+hQBL8ZzQO/pFgEvwajBL8PJQW/Z8gEvxJq
BL+4mwS/cIoDv4hDA7/OkAS/rPIDv/GeBL8AHgS/yGgEv8WNBL9RwwO/0U0EvxNJBL9UUwS/
y28Dv5pQBL+FCAO/ywIEv9mVBL9EOQS/FuoDv317A7/l3gO/c/MCv+/DAr/qjQS/xKoDv8O4
A79ZzAO/G7YEv5TwA7+2ggO/o04Ev4DBBb+NkQK/73kEv+WhBL+b+QK/NU8Dv+klBL90IgO/
dSYEv4X5A7+vrAK/PhwDv4D9Ar/USQS/Hf0Dv5GtAr/kNQK/XhwEv5+AA788tQO/Fj0Cv/dj
A7/B0QK/fEkCv8xKBL/U0wK/fXMDv3nLA79ajwO/yaQCv32vA78UlQK/pMUCv1QyA7/xlwK/
BoUEv+R0A79dKwO/3lYCv89vA7/IBAO/YfICv+pXAr/NMgK/2PcCv7wjA7+OggK/qFsCv59r
Ar8+gQK/bkQDv8yCAr+XYAO/J8gDvzaZAr8cVAK/xj4Dv3+UAr831QK/hRcCv4uyAr9iJQK/
mWIDv3V0Ar+8ugG/kz8Bvz07Ar//agK/QjQCv3ORAr8h6AC/RUQBv9YpAr+/oAK/QbYCvwFu
Ar+n9AG/fXECv87sAb9UbQK/kHUAvy6LAr/w9gC/6eYAvyB3Ar/L7gG/rPcAv43pAb/zZgG/
G8IBv9PtAb/7vAK/CPAAv/pHAb+ITwG/uK8Bv4DBAL/epwK/44wCvxA6Ar+ndgC/usQAv5tM
Ar8RYwK/iJ0Av07/Ab+uggK/81IAv7BoAb/5xAG/4fAAv8ODAL8+FAG/YfIAvxvtAb8J9AC/
WsMAvyS7AL92y/++6oQAv8KIAb8dugC/InsBv1bU/77+MAG/FXoAv9rf/77NFgG/ahYBv+2b
AL8l+wC/wGIBvxxQAL/vxQC/BjYCv9qMAL98twG/fKwAv0htAL88EgK/81//vt56AL9a/v++
YVUBv5MSAL8MBAC/i/IAv9MW/77h7wG/BKH9vv75/r4wKQG/WkABv4I/Ab9r7wC/5/f/viUe
Ab+OJQC/y50Bv8puAL+kFv2+p7L/vnh+AL8qCQG/hIAAv1RSAL9wtgC/ORMAvy4YAL/4XgG/
oJIAv3YT/75yIgG/JH8Av+OU/76+J/6+aWz/vh5E/b5sPQC/nqv/vkey/r4LHgC/1nkAv/Cm
/r6cAAC/MhX/vhanAL8qWv++gub+vjTX/b6ytP++5oP+vj+HAL9ViP2+g3H/vtwEAL/8Zv6+
UgcAv5UH/r50tv++XAv/vmGI/r6zov++Tqb/vvEd/r78L/++R5j+vlKl/742F/2+2XH+vgi0
/r6JZ/6+YaD+vm2M/77mRv++Tzr+vlaA/r6iHf2+Mq/+vpuZ/b7z4/y+YXz8vnNhAL+/Qv2+
EiwAv5bp/b7Akv2+QEH+vixb/r7ip/6+o1X9vrmh/b5oJ/++4SX+vkQV/L4OGP2+75X7vhf5
/r6npPq+De/7vqD4+74sOP6+8Ln/vrZ3/b7ti/6+PTH7vmnt/b68Xvu+Krv9vvOy+75+Bf++
SEv+vnQB/b491vu+g8L8vhbi/L4JIPy+07b9vpoQ/b5+oP2+5DH9vjum+r4E6f2+dyD9vkyA
/r6Xh/u+QWT7vntN/b6HjPy+O0z7viBv/b4WWvy+1f/8vs52+76uxfi+vNP7voqO+75ihPu+
Yb37vmW8+b7H0vy+MSz9vn0o/b56Bf2+UHv4vuh0/L631fy+b4n7vmGB+r5FKvu+oW78viJp
+74veP6+tkj5vk3D+77JUfq+03X7vjIZ+75Dov2+vbz7vtsr/L64Sfq+U5P6vh0w977JWvu+
yOv7vofs+r6cavy+RjT6vl+J/L6Lvfm+Fir7vuFQ+r6gtvq+UCP7vmNo+b6IjPi+Ll38vu+R
+b423Pm+uHL6vr8y+b6Enfq+2Jn5vvNX+b6LWfu+0qv6vt5d/b5oOPu+Nr/4vnfF/L7Mkfm+
AIb6vkp8+75Uovq+8t/4vkIR+b7oYPm+ZtL6vjJ6+r4cyPu+qlT6vi4S+b6Tdfy+2TP4vlud
+r7z9/i+Ntf2vqmC+r6IG/u+tQz6vpOR+r6aJfu+2vb5voEu+L5u+fm+kXT4vjd/+b4kGvm+
mkz3vgAU+b7OKvm+OXT3vhkh+b7h+Pq+7bD5vjtZ+r7Q4Pi+Rpb5vi2q+L7Cive+phH4voXH
+L7Yjvm+emL5vj6R+75z7Pi+V8v5vhQT+b7Fufm+ZCH2vqQy+L4hjPq+DIL4vmhK976LnPe+
SH34vgYa977UVfm+27f6vups+L4SDvi+yGv5vmtr+b5MG/q+</AssayYData></Step><Step><CommonData><SampleLocation>1</SampleLocation><SampleID></SampleID><SampleGroup></SampleGroup><SampleInfo></SampleInfo><SampleRow>F</SampleRow><SamplePlate>1</SamplePlate><WellType>BUFFER</WellType><Concentration>-1</Concentration><ConcentrationUnits>µg/ml</ConcentrationUnits><MolarConcentration>-1</MolarConcentration><MolarConcUnits>nM</MolarConcUnits><MolecularWeight>-1</MolecularWeight><Temperature>30</Temperature><StartTime>3224798</StartTime><AssayTime>180</AssayTime></CommonData><FlowRate>600</FlowRate><StepType>DISASSOC</StepType><StepName>Dissociation</StepName><StepStatus>OK</StepStatus><ActualTime>180</ActualTime><CycleTime>0.2</CycleTime><AssayXData Points="900">ff+9Q/YYvkOwMr5DSky+Q+NlvkNcf75DF5m+Q7CyvkNKzL5D4+W+Q1z/vkMXGb9DsDK/QylM
v0PDZb9DfX+/Q/aYv0OPsr9DSsy/QwTmv0N9/79DFxnAQ7AywEMpTMBDw2XAQ1x/wEP2mMBD
sLLAQynMwEPj5cBDff/AQ/YYwUOwMsFDSkzBQ6hmwUOkgMFD9pjBQ7CywUMpzMFDc+jBQ33/
wUMXGcJDjzLCQylMwkPjZcJDfX/CQxeZwkOPssJDSszCQ8PlwkNc/8JD9hjDQ48yw0MpTMND
42XDQ1x/w0P2mMNDsLLDQynMw0PD5cNDXP/DQ/YYxEOwMsRDKUzEQ8NlxENcf8RD9pjEQ7Cy
xEMpzMRDw+XEQ1z/xEMXGcVDljPFQ0pMxUMKZ8VDXH/FQ/aYxUOwssVDSszFQ+PlxUNc/8VD
9hjGQ7AyxkMpTMZDw2XGQ1x/xkNYmcZDj7LGQynMxkPD5cZDff/GQ/YYx0OwMsdDKUzHQ8Nl
x0N9f8dD9pjHQ7Cyx0MpzMdDw+XHQ1z/x0P2GMhDjzLIQylMyEPDZchDXH/IQxeZyEOPsshD
KczIQ+PlyEOe/8hD9hjJQ48yyUOsTMlDw2XJQ1x/yUP2mMlDj7LJQ0rMyUPD5clDff/JQ/YY
ykOwMspDKUzKQ+NlykNcf8pD9pjKQ4+yykNKzMpDw+XKQzMDy0P2GMtDjzLLQylMy0PDZctD
XH/LQ/aYy0OPsstDSszLQ8Ply0Nc/8tD9hjMQ/IyzEMpTMxD42XMQ1x/zEMXmcxDj7LMQynM
zEPD5cxDXP/MQ/YYzUOPMs1DSkzNQ8NlzUNcf81D9pjNQ7CyzUMpzM1D4+XNQ1z/zUP2GM5D
sDLOQ3FNzkPDZc5DXH/OQ/aYzkOPss5DKczOQ+PlzkN9/85DFxnPQ7Ayz0MpTM9Dw2XPQ1x/
z0MXmc9Dj7LPQ0LQz0PD5c9Dff/PQ/YY0EOPMtBDSkzQQ+Nl0ENcf9BDWJnQQxm00ENKzNBD
4+XQQ33/0ENYGdFDsDLRQ0pM0UMlZtFDfX/RQxeZ0UOwstFDSszRQ+Pl0UN9/9FDFxnSQ7Ay
0kNKTNJD42XSQ31/0kMXmdJDsLLSQ83M0kPj5dJDff/SQxcZ00OwMtNDSkzTQ+Nl00N9f9ND
N5nTQ7Cy00NKzNND4+XTQ33/00M+GtRDsDLUQ0pM1EPjZdRDfX/UQxeZ1EOwstRDSszUQ+Pl
1EO+/9RDFxnVQ7Ay1UNKTNVD42XVQ31/1UMXmdVDsLLVQ0rM1UPj5dVDff/VQxcZ1kPyMtZD
KUzWQ+Nl1kN9f9ZDF5nWQ4+y1kNKzNZD6ubWQ33/1kN5GddDsDLXQ0pM10PjZddDXH/XQxeZ
10OPstdDSszXQ+Pl10N9/9dDFxnYQ7Ay2ENKTNhD42XYQ1x/2EMXmdhDsLLYQ0rM2EPj5dhD
ff/YQxcZ2UOwMtlDKUzZQ+Nl2UN9f9lDF5nZQ/Ky2UOLzNlD4+XZQ33/2UMdGtpDsDLaQ0pM
2kPDZdpDXH/aQ/aY2kOwstpDSszaQ+Pl2kNc/9pD9hjbQ48y20NKTNtD42XbQ31/20P2mNtD
sLLbQynM20PD5dtDff/bQxcZ3EO8NNxDSkzcQ8Nl3ENcf9xD9pjcQ7Cy3ENKzNxDw+XcQ33/
3EP2GN1DsDLdQylM3UPjZd1DXH/dQxeZ3UOwst1DSszdQ+Pl3UN9/91DFhneQ5Ay3kNKTN5D
w2XeQ31/3kMWmd5DsLLeQ0rM3kPD5d5Dff/eQxYZ30OQMt9DSkzfQ+Rl30N9f99DFpnfQ5Cy
30MpzN9Dw+XfQ1z/30P2GOBD8jLgQ+5M4EPkZeBDfX/gQ/aY4EOWs+BDSszgQ8Pl4ENc/+BD
9hjhQ5Ay4UNKTOFDw2XhQ31/4UP2mOFDsLLhQ0rM4UME5uFDqgHiQ/YY4kOQMuJDKUziQ8Nl
4kNcf+JD9pjiQ7Cy4kNKzOJD5OXiQ1z/4kMWGeNDkDLjQylM40PDZeNDfX/jQ/aY40OQsuND
KczjQ8Pl40Nc/+NDFhnkQ5Ay5EMpTORD5GXkQ31/5EMWmeRDkLLkQ2rM5EPD5eRDXP/kQxYZ
5UOQMuVDSkzlQ8Nl5UNcf+VD9pjlQ5Cy5UNKzOVD5OXlQ33/5UP2GOZDkDLmQylM5kPkZeZD
fX/mQ/aY5kOwsuZD9M3mQ8Pl5kNc/+ZD9hjnQ5Ay50MpTOdDw2XnQ1x/50MWmedDkLLnQ0rM
50Pk5edDywHoQxYZ6EOQMuhDKUzoQ8Nl6EO+f+hD9pjoQ5Cy6EMpzOhDw+XoQ1z/6EM+GulD
kDLpQ0pM6UPDZelDXH/pQ/aY6UOQsulDKczpQ+Tl6UNc/+lD9hjqQ7Ay6kMpTOpDw2XqQ1x/
6kMWmepDsLLqQynM6kPD5epDff/qQxYZ60OQMutDKUzrQ8Nl60Ncf+tD9pjrQ5Cy60MpzOtD
JebrQ1z/60MWGexDkDLsQylM7EPkZexDfX/sQ/aY7EOQsuxDVs7sQ8Pl7ENc/+xD9hjtQ5Ay
7UMpTO1Dw2XtQ1x/7UP2mO1DkLLtQynM7UPD5e1DXP/tQzcZ7kOwMu5DKUzuQ8Nl7kNcf+5D
HZruQ5Cy7kMpzO5DBObuQ1z/7kP2GO9DkDLvQylM70PDZe9DXH/vQ/aY70Owsu9DSszvQ8Pl
70Nc/+9DFhnwQ5Ay8EMpTPBDw2XwQ31/8EMWmfBDkLLwQ0rM8EPk5fBDXP/wQ/YY8UOQMvFD
SkzxQ+Rl8UN9f/FDI5vxQ7Cy8UNqzPFD5OXxQ57/8UMWGfJDsDLyQ0pM8kPkZfJDfX/yQxaZ
8kOwsvJDSszyQ+Tl8kN9//JDFhnzQ7Ay80NKTPND5GXzQ31/80MWmfNDsLLzQ0rM80Pk5fND
ff/zQxYZ9EPyMvRDSkz0Q+Rl9EN9f/RDFpn0Q7Cy9ENKzPRDw+X0Q33/9EMWGfVDsDL1Q0pM
9UPkZfVDIYD1QxaZ9UOwsvVDSsz1Q+Tl9UN9//VDFhn2Q5Ay9kPuTPZD5GX2Q31/9kMWmfZD
sLL2Q0rM9kPk5fZDXP/2QxYZ90OwMvdDSkz3Q+Rl90N9f/dDFpn3Q5Cy90NKzPdD5OX3Q33/
90MWGfhDsDL4Q0pM+EPkZfhDfX/4Q/aY+EOwsvhDSsz4Q+Tl+ENc//hDFhn5QzMz+UNKTPlD
Zmb5Q1x/+UMWmflDsLL5Q0rM+UNG5vlDff/5QxYZ+kOQMvpDKUz6Q+Rl+kN9f/pD9pj6Q/Ky
+kMpzPpD5OX6Q33/+kO6GftDsDL7Q0pM+0PkZftDfX/7QxaZ+0OwsvtDSsz7Q+Tl+0N9//tD
Fhn8Q7Ay/ENKTPxDw2X8Q31//EMWmfxDkLL8Q0rM/EPD5fxDff/8QxYZ/UOQMv1DSkz9Q+Rl
/UN9f/1DFpn9Q9Gy/UNKzP1D5OX9Q1z//UP2GP5DkDL+Q0pM/kPCZf5Dnn/+QxaZ/kOwsv5D
Kcz+Q8Ll/kMhAP9DFhn/Q7Ay/0NKTP9D5GX/Q7CC/0MWmf9DsLL/Q0rM/0PC5f9DXP//Q6wM
AERYGQBEJSYARPIyAESuPwBEi0wAREhZAEQUZgBE4XIARL5/AER7jABEWJkARCWmAEThsgBE
vr8ARIvMAER52QBEJeYARPLyAESu/wBEiwwBREgZAUQlJgFE4TIBRL4/AUR7TAFESFkBREZm
AUThcgFEvn8BRHuMAURYmQFEJaYBRPKyAUS+vwFEi8wBRFjZAUR35gFE4fIBRK7/AUR7DAJE
WBkCRBQmAkQSMwJEvj8CRN1MAkRIWQJEJWYCRPJyAkSufwJEvIwCREiZAkQUpgJE8rICRL6/
AkR7zAJEWNkCRCXmAkTy8gJEvv8CRHsMA0RYGQNEFCYDRPIyA0S+PwNEe0wDREhZA0QlZgNE
8nIDRK5/A0R7jANEWJkDRFamA0ThsgNErr8DRHvMA0RI2QNEFOYDRPLyA0S+/wNEewwEREgZ
BEQUJgRE4TIERL4/BERWTgRESFkERBRmBETycgRErn8ERIuMBERYmQREJaYERPKyBETPvwRE
e8wERFjZBEQl5gRE8vIERL7/BESLDAVESBkFRBQmBUThMgVErj8FRItMBURYWQVEFGYFROFy
BUS+fwVEe4wFRHmZBUQlpgVE8rIFRK6/BUTNzAVESNkFRCXmBUQS8wVEvv8FRHsMBkRIGQZE
FCYGRPIyBkS+PwZEe0wGREhZBkQUZgZEtnMGRL5/BkSLjAZESJkGRCWmBkQftQZEvr8GRHvM
BkRI2QZEFOYGRPLyBkS+/wZEewwHREgZB0QUJgdE4TIHRK4/B0R7TAdESFkHRBRmB0ThcgdE
rn8HRHuMB0RImQdEFKYHROGyB0SuvwdEe8wHREjZB0QU5gdE4fIHRK7/B0R7DAhEeRkIRBQm
CEThMghErj8IRItMCERIWQhEFGYIROFyCESufwhEe4wIREiZCEQUpghE4bIIRL6/CER7zAhE
7NkIRBTmCETy8ghEvv8IRHsMCURIGQlEFCYJRPIyCUTwPwlEcU0JRFhZCUQlZglEOnQJRL5/
CUSLjAlEWJkJRCWmCUTysglEvr8JRIvMCURY2QlEJeYJRPLyCUS+/wlEiwwKRHkZCkQlJgpE
8jIKRL4/CkSLTApEWFkKRCVmCkTycgpEvn8KRIuMCkS6mQpEJaYKRPKyCkS+vwpEi8wKRFjZ
CkQl5gpE8vIKRL7/CkSLDAtEWBkLRCUmC0TyMgtEvj8LRItMC0RYWQtEFGYLRAJzC0S+fwtE
i4wLRFiZC0QlpgtE8rILRL6/C0SLzAtELdoLRCXmC0Ty8gtE</AssayXData><AssayYData Points="900">CEj2vg5X9b74GPa++fn1vudZ9L5wovG+LxTzvmaL8L70GPS+9s/yvjuL875aq/G+LQrxvjoq
8r5RLvC+1GbwvqEt8L4OKPK+RTTyvuNr8r5GRfG+iuPxvh/88r534+6+rJnwvg/t8L5FvvG+
duzvvi02775Q9vG+GFnyvqOU8L68e/G+kYvwvgO28b5OP/G+oJvxviAI8L7sUu++KQbyvp7P
7r671e++Myvyvjcb7r7f/e++fWHxvuNg776Sm+++MQzxvjkB8L7Li+++FOTvvsmD8L5WBO++
y3LuvoUI775eHfC+WUbvvhiX8r6Lau2+vl7xvmNR8L7tVfC+Ht7xvgs37b4ia+++Q4Xuvpbs
7r6keu6+7n7wvsKM776s1O++Aa/vvmB2777CfO++/+HtvgTh7b5iBPK+B6rxvgLm7b4s+O++
ZZDuvhK48L7NA/C+HF3wvr2t77670/C+5NPxvqhl8L7bg+++aRPvvvlh775LnO6+OP/vvivf
7r6GcPC+n1zwvody8L4ES/C+GR/wvjVq777Wrey+7iLvvodx7751yO++7hjwvtvh776ECPC+
tcTuvrlB7r6TP/C+2pHxviAb8L6Zn+6+PVjwvq/68L6q1+++9j7vvh/08L6AFu6+6Efvvi+A
7b6wbe++PB/wvmy97L59IfG+slLtviSg776ZW+2+ccHtvuqn7r4iRe2+5//uvjxl777ZuvC+
rKzvvsIX8L7RDu+++vTuvg5H776rCO++ob3tvhHf8L58Cu2+39jtvs1Y7r70v+++XljuvuSC
8L4zwe6+yN/vvrfo7b4CA+6+i13wvhYq7r56O/C+Xh7uvsMt8L6vV+6+j2LsvtvL7r5uAu2+
KYnuvg8n7b65ne2+ID/vvrhw774mb+++X6vuvjkZ7b5Omey+/q/svtX17r43cPC+myHvvluR
7b7wa+2+NPbtvhM/7b47FO6+6artvhHK7L6Q7e6+/xjuvn7w7L7vF+++Jxftvvbh7L7YBu++
7Jbuvml67r4Tpu6+mcTsvhRQ7r5mdOu+FzLtvji+7r754eu+B+bsvqtf8L7kHe++22jrvvcH
7r7oVO++Frjtvm2v7r5yQu2+X/HtvnzN677P1O2+wZrtvpdE7r6b6eu+iHjuvt/t7L6W0+2+
jMrtvhl87r72tu++C9Ltvg4v7b6b0ey+onjtvoZZ7b7WPe++PyzrvhaO7L7Loey+bXDtvjGl
7b7PSO6+pmruvsHO7L780O++CHzsvjd87L5ofu6+/ZHvvs8N675YdOq+0QbtvjOz677shOy+
X+7qvu337b6nCu++MujsvpjW7L7Bg+y+UxnuvhYg7L4KXey+HEPqvngE7b5iR+6+rzbtvs/Z
7L5Pfuq+4+/uvvMb677CEu6+0tXsvun07b7H7+y+EbPrvsNW7b4Lv+y+jhjsvnHk6r6uFOu+
2c7svsTx7L5gd+y+68vtvvKj6b73zey+6VnqvpEb7b6YIu2+cr7rvngU677Gsu2+eIbsvvqU
675k/Oq+IRLsvlA2674VoOu+m4ntvquV6b5kWuq+CJTtvlNA67554Oq+qtHtvkMn7L75Hey+
86DqvsLf7L7RxOu+jr3qvtet677UR+2+E8Dsvppq7b5u5uy+h7rrvmMh7L7cm+q+40/rvl6h
6b7HPOy+9Bvrvg9E6r4qGOy+B7jsvu3R7L6yJuy+ujvpvsL0676w0em+70ntvjY+67647Ou+
bOnrvnQv676Hdey+RG/tvkBj6r4j5eu+s0vrvsjW6r7Jjey+RUnrvnJT6r4zFum+al7rvkoj
67495eq+DLTsvktB6b7xp+q+g/LrvjpS6r5qZuy+KWDsvjvw6r67G+u+88vpvtvm6r5Y7eq+
envqvk6z6b7Ms+q+owTsvgbG6b4/Oeu+5tLqvgz/6b4WT+u+S/DrvhNa6b79M+m+XhfrvgEb
6b4WD+u+9PvpvrDI6L7utui+MI/qvmlK6b5Heeq+qmXpvjvN677MJuu+sF/pvkaX6L4NhOq+
qAnrvn096r5vHeq+813pvu0U676zBea+YqDqvgNX6b7+sOm+WOHnvrGA576eXOu+kIXqvuGY
6b7mkei+URLqvp0Z676MrOq+GHrovuXV6b7D4em+LkPpvnXn6L5bDOm+uGbpvglG6b4aAOq+
L7XovuWc6r412+q+u83pvoHt5768a+q+dTLrvl/G5b7QEem+aaTnvkXr576gYui+JMzpvv+n
5b5gSua+30bqvjFq575aTei+Tkjovtbd6L62yOe+vMznvle7574h/ei+v6/pvlcf6b4UKem+
FtjnvsX66L5Wi+i+VBzpvjim6L4FkOi+LHjovm4z6b6dGue+tafnvlA76L6uoOe+i2/nvrjX
5r6rAOi+jubovrQN576f7+a+DLfnvoB5575AM+m+crbmvshu5L4KIei+O2vqvnvL5b7aYee+
QnLmvmFP6L4zQue+YUPovos06L6ZgOe+LL/ovoWM6L4TSOa+CH/ovjGF6L6jCOe+oiLnvqiZ
6L4uDOe+RyLmvlbU5b4mlea+wobmvtKj5r5zxue+dp3lvhyE5b6Ogua+s1Lmvjoi6r5qZ+a+
tgrovp9Q6b7onOe+vsnnvrta574Tcui+4jPkvm525b4uhuW+VaHmvgru576QSOW+zYvmvis0
5b7rwei+Mr7lvrRt574Q8uW+UcLlvjez576aP+a+g43nvgYJ5741LOi+T+jivq5m576WF+a+
wkbnvtGn5b6ylea+mjbmvvEb5r6sFue+AhrkvhF25r42yOW+L57ovvbB5b6pPeW+mCrlvmmS
5r4coee+9XfmvisZ575P7OW+GUDmviqf5b7t2+a+a6Dkvm/45b4QBua+AePlvpq96b7creW+
6w7mvmbo5L6LIuW+VU/lvv2c5r5ureO+U93lvvEr5r40kuO+7SzlvgoL5r76Y+a+Zyjlvve7
5r49xue+99nnviHW5b6Jv+a+bTTnvtLq475WoOa+8V7lvl3C5L4QHue+TNvnvs1J577fk+a+
q9PovqSP5r7n6eW+uvXkvjVk5b6XNuO+MTDkvqKd5L6PX+W+7Bbkvl5Y5r49COW+VZ3lvptY
5r7MqeS+btLlvrUe6L7/k+S+xiLjvsTM4L5mpOa+2Xvkvn365b7tpeO+4nXjvtDA5b517+S+
BEvkvspf575e4+a++Z3jvnK5475aJ+S+c3jjvqBr5b4hgOS+rSvjvpED477zdua+iHThvosw
476NM+W+EKTjvhEP5b7rUuW+k8XlvvFO4r5jmeW+W+bjvlLr477+C+O+wcPlvkxc5b5k9+W+
EsXlvlqK5r7FceS+tbbkvrQc5L6HRuO+I2PlvopI4b44/+G+E+XivnMZ4b5KyOK+X7Hkvo3d
4b5AKuS+iefivhJs4r4BkuK+NNDivmxA476v5+S+1+7jvkxX5L5cv+S+tdrkvrkc5L7g3uG+
1u7ivlSe5L7o2+O+ZjDivnXZ475c9+O+EDzkvqWS477oQOG+Jo7kvieY4r7BBeK+DkzlvrcU
5b4j8t++kAnkvvXg477Q2uS+opvjvlkl4r78f+S+S4Livq0e4r7pGeK+SYLivltX4b5xS+S+
sd3kvgUL4b6GTOK+NHjjvkmY4r7Gy+O+60TjvmQM4r4DOuS+vifjvg87476+k+K+czrgvuot
4r4HJ+S+Yp7ividA5b5OneC+/EHivoJ/474SROG+0Rvfvplb4L5KnOG+F5fgvvyO4r7trOK+
U1njvrd94b6H8+G+lTDhviQA4b7iEeO+/6Tgvvtl4b6Zf+O+kfLgvm694b5QKuK++o7hvnPr
3r4bT+O+UWniviEB4r4SD96+GU/hvlRw4r7jKOO+zTPgvgjd4L5aWeG+evffvt2/4b5nCOO+
xO7ivoF44b5ud9++MaXivm+L377ji9++MEHgvl8L4r5XYt++IcXgvuT/4L7qe+G+xAvgvhLa
4r65Vt6+G9fhvm4g4L65IuG+D6ffvtiK3b4gi+K+S8Levkk64L5HOuG+toTfvjgz4b7IyN++
MFLivl6w4b7Ab9++hnXgviv+376Rid6+u0/gvnXx4b7MJOG+uGHfvgOR376YXt++rF3gvq27
376bFeG+a17gvgP24b6rO+C+5Ingvs74377WQuC+isfevgnU375Fk96+K+7evscW4b70HN6+
ZIfevlCn374ABOK+sPjfvvio4b4OauC+P6/fviFL377BUt++wYzevl5s3L7n5N6+JPvfvtSD
4L4RTN++LFzfvhb54L4xEOC+akfgvso84L74Rd++x3vdvk0i4L5Q396+Pi3ivgtU3777MN2+
L77dvg0L376L3N6+X6XfvlCk4L5DHN6+QjHevj2m377+tN++pindvuU5375dbN6+C7XbvuKi
3b7JROC+IjbevkhJ4L5qzOC+2KHevjpH3r4Xl9++/Xrfvsxe4L71C96+A3zfvikS3b43+t6+
W9XevgqH4L6ctt6+b2ndvjJ93r6qs96+29zevrM/377yk92+vK3bvgTt3b522d2+7arcvsqY
3b7Bc92+hHndvlFn376nGd6+tcHfvnoo4L5sbN6+06jcvt2W3L5HPt6+RFbevgEm3b5/e96+
mnDcvkbC3r5Hw96+SOPevkK73L5gM9y+4XnevvwA4L4jFd6+PSnevtdN275q1t++DrDevkWJ
3b47/92+5Pravr2i3b60L92+rV3dvsqo3b4Vxdu+EizfvjcY3b6C2dy+Z2Hdvi403r6nH+C+
ZbrcvtHX377IUdu+tsHcvgC53b5aV96+ydvevhc+3L6C9Ny+</AssayYData></Step><Step><CommonData><SampleLocation>11</SampleLocation><SampleID></SampleID><SampleGroup></SampleGroup><SampleInfo></SampleInfo><SampleRow>F</SampleRow><SamplePlate>1</SamplePlate><WellType>REGENERATION</WellType><Concentration>-1</Concentration><ConcentrationUnits>µg/ml</ConcentrationUnits><MolarConcentration>-1</MolarConcentration><MolarConcUnits>nM</MolarConcUnits><MolecularWeight>-1</MolecularWeight><Temperature>30</Temperature><StartTime>3414383</StartTime><AssayTime>5</AssayTime></CommonData><FlowRate>1000</FlowRate><StepType>KREGENERATION</StepType><StepName>Regeneration2</StepName><StepStatus>OK</StepStatus><ActualTime>4.99901</ActualTime><CycleTime>0.2</CycleTime><AssayXData Points="25">v/8LRIwMDERIGQxEFSYMROIyDESvPwxEe0wMREhZDEQlZgxE8nIMRL9/DER7jAxEWZkMRBWm
DETisgxEv78MRHvMDERI2QxEJeYMRPLyDESv/wxEewwNRFkZDUQlJg1E4jINRA==</AssayXData><AssayYData Points="25">aLWMwPgPk8DPKJfAN1iawErMnMBd2J7AdK2gwHInosAwR6PAIK+kwHyXpcBKdabAjXynwApM
qMB70ajArompwK1CqsAh4arAllGrwN31q8D8iqzAPPyswJpYrcBsv63Aa9ytwA==</AssayYData></Step><Step><CommonData><SampleLocation>12</SampleLocation><SampleID></SampleID><SampleGroup></SampleGroup><SampleInfo></SampleInfo><SampleRow>F</SampleRow><SamplePlate>1</SamplePlate><WellType>NEUTRALIZATION</WellType><Concentration>-1</Concentration><ConcentrationUnits>µg/ml</ConcentrationUnits><MolarConcentration>-1</MolarConcentration><MolarConcUnits>nM</MolarConcUnits><MolecularWeight>-1</MolecularWeight><Temperature>30</Temperature><StartTime>3430679</StartTime><AssayTime>5</AssayTime></CommonData><FlowRate>1000</FlowRate><StepType>KREGENERATION</StepType><StepName>Regeneration2</StepName><StepStatus>OK</StepStatus><ActualTime>4.99999</ActualTime><CycleTime>0.2</CycleTime><AssayXData Points="25">rz8NRGtMDUQ4WQ1EBWYNRNJyDUSffw1EfIwNREmZDUQFpg1E0rINRJ+/DURrzA1EONkNRAXm
DUTS8g1En/8NRHwMDkRJGQ5EBSYOROIyDkSvPw5Ea0wORDRbDkQVZg5E4nIORA==</AssayXData><AssayYData Points="25">+oZ3v0Jub79fGmW/e05dv2qmV782hVK/HH5Nv+lMS78Vike/zR9Fv5G3Qr8Z5UC/Fzg/v09h
Pb9prTu/B1k5v1sLN79iNTi/+uQ1vylfNL8MvTO/j9Eyv+HiML9ekjG/z/Yvvw==</AssayYData></Step><Step><CommonData><SampleLocation>11</SampleLocation><SampleID></SampleID><SampleGroup></SampleGroup><SampleInfo></SampleInfo><SampleRow>F</SampleRow><SamplePlate>1</SamplePlate><WellType>REGENERATION</WellType><Concentration>-1</Concentration><ConcentrationUnits>µg/ml</ConcentrationUnits><MolarConcentration>-1</MolarConcentration><MolarConcUnits>nM</MolarConcUnits><MolecularWeight>-1</MolecularWeight><Temperature>30</Temperature><StartTime>3447266</StartTime><AssayTime>5</AssayTime></CommonData><FlowRate>1000</FlowRate><StepType>KREGENERATION</StepType><StepName>Regeneration2</StepName><StepStatus>OK</StepStatus><ActualTime>4.99901</ActualTime><CycleTime>0.2</CycleTime><AssayXData Points="25">r38ORHyMDkRJmQ5EFaYORNKyDkSfvw5Ea8wORDjZDkQF5g5E0vIORJ//DkRrDA9EOBkPRAUm
D0TSMg9Enz8PRGtMD0Q4WQ9EFWYPRNJyD0Sffw9Ea4wPRDiZD0QFpg9E0rIPRA==</AssayXData><AssayYData Points="25">a3CewNZeosAEuaTAOVWmwLa/p8C+vajAKKWpwMSAqsDGGKvANNqrwGFZrMDk4qzA/zatwJ+s
rcDURq7AqpyuwN7vrsBIdK/A0rCvwJTmr8CHRLDA3XewwBiwsMCQ4bDAYxSxwA==</AssayYData></Step><Step><CommonData><SampleLocation>12</SampleLocation><SampleID></SampleID><SampleGroup></SampleGroup><SampleInfo></SampleInfo><SampleRow>F</SampleRow><SamplePlate>1</SamplePlate><WellType>NEUTRALIZATION</WellType><Concentration>-1</Concentration><ConcentrationUnits>µg/ml</ConcentrationUnits><MolarConcentration>-1</MolarConcentration><MolarConcUnits>nM</MolarConcUnits><MolecularWeight>-1</MolecularWeight><Temperature>30</Temperature><StartTime>3463543</StartTime><AssayTime>5</AssayTime></CommonData><FlowRate>1000</FlowRate><StepType>KREGENERATION</StepType><StepName>Regeneration2</StepName><StepStatus>OK</StepStatus><ActualTime>4.99901</ActualTime><CycleTime>0.2</CycleTime><AssayXData Points="25">n78PRFvMD0Q52Q9E9eUPRMLyD0SP/w9ErQwQRDkZEET1JRBEwjIQRI8/EERsTBBEOVkQRPVl
EETSchBEn38QRFuMEEQomRBE9aUQRNKyEESPvxBEW8wQRDnZEET15RBEwvIQRA==</AssayXData><AssayYData Points="25">vZ1qv/OhYL+ZWVS/Jx1Ov5PQSb9zBkS/apU/v4ssPL+rejm/upo2v+/uNL/tKTC/umcwv3tj
Lr/5Cyy/WcMqv2+lKb+S6Si/Yu0mv3s8Jb8ujiS/C/Aivz4HI78f3CG/zpIgvw==</AssayYData></Step><Step><CommonData><SampleLocation>11</SampleLocation><SampleID></SampleID><SampleGroup></SampleGroup><SampleInfo></SampleInfo><SampleRow>F</SampleRow><SamplePlate>1</SamplePlate><WellType>REGENERATION</WellType><Concentration>-1</Concentration><ConcentrationUnits>µg/ml</ConcentrationUnits><MolarConcentration>-1</MolarConcentration><MolarConcUnits>nM</MolarConcUnits><MolecularWeight>-1</MolecularWeight><Temperature>30</Temperature><StartTime>3479666</StartTime><AssayTime>5</AssayTime></CommonData><FlowRate>1000</FlowRate><StepType>KREGENERATION</StepType><StepName>Regeneration2</StepName><StepStatus>OK</StepStatus><ActualTime>4.99901</ActualTime><CycleTime>0.2</CycleTime><AssayXData Points="25">j/8QRFwMEUQYGRFE9SURRMIyEUR/PxFES0wRRBhZEUTlZRFEwnIRRI9/EURcjBFEGJkRRPWl
EUTCshFEj78RREvMEUQY2RFE5eURRMLyEUR//xFESwwSRCkZEkTlJRJEsjISRA==</AssayXData><AssayYData Points="25">wX2ewJ6wosCA8KTAHn2mwMmap8Da2KjAc5mpwAhkqsDL8qrAcoerwAUMrMDsjKzAtuqswPxC
rcD6ka3AwvytwABIrsDVpa7ApNOuwPkor8AFX6/Ah7+vwLfJr8CaA7DACyKwwA==</AssayYData></Step><Step><CommonData><SampleLocation>12</SampleLocation><SampleID></SampleID><SampleGroup></SampleGroup><SampleInfo></SampleInfo><SampleRow>F</SampleRow><SamplePlate>1</SamplePlate><WellType>NEUTRALIZATION</WellType><Concentration>-1</Concentration><ConcentrationUnits>µg/ml</ConcentrationUnits><MolarConcentration>-1</MolarConcentration><MolarConcUnits>nM</MolarConcUnits><MolecularWeight>-1</MolecularWeight><Temperature>30</Temperature><StartTime>3496109</StartTime><AssayTime>5</AssayTime></CommonData><FlowRate>1000</FlowRate><StepType>KREGENERATION</StepType><StepName>Regeneration2</StepName><StepStatus>OK</StepStatus><ActualTime>4.99901</ActualTime><CycleTime>0.2</CycleTime><AssayXData Points="25">fz8SRDtMEkSLWRJEBmYSRLJyEkRvfxJEO4wSRAiZEkTVpRJEsrISRG+/EkQ7zBJECNkSROXl
EkSi8hJEb/8SRDsME0QIGRNE1SUTRKIyE0SgPxNEjUwTRBlZE0Q3ZhNEonITRA==</AssayXData><AssayYData Points="25">zP1Uv35pSr+pykC/31I5v+QhM7+2YS2/qAUqv7P6Jb+dXSK/JSAgv3QPHr+fXRu/xNAXv0kW
F7+28ha/w5kVv1LtEr8yUhO/E3cQv4ctEL+7WQ6/PrcMvwpoDL9Twwu/fb0Kvw==</AssayYData></Step><Step><CommonData><SampleLocation>1</SampleLocation><SampleID></SampleID><SampleGroup></SampleGroup><SampleInfo></SampleInfo><SampleRow>F</SampleRow><SamplePlate>1</SamplePlate><WellType>BUFFER</WellType><Concentration>-1</Concentration><ConcentrationUnits>µg/ml</ConcentrationUnits><MolarConcentration>-1</MolarConcentration><MolarConcUnits>nM</MolarConcUnits><MolecularWeight>-1</MolecularWeight><Temperature>30</Temperature><StartTime>3511000</StartTime><AssayTime>30</AssayTime></CommonData><FlowRate>1000</FlowRate><StepType>BASELINE</StepType><StepName>Baseline2</StepName><StepStatus>OK</StepStatus><ActualTime>30</ActualTime><CycleTime>0.2</CycleTime><AssayXData Points="150">b38TRCuME0T4mBNExaUTRJKyE0RfvxNEK8wTRPjYE0TV5RNEkvITRF//E0Q8DBRECRkURNUl
FESSMhREXz8URCtMFET4WBRExWUURJJyFERffxREK4wURA+aFETVpRREorIURF+/FEQ8zBRE
+NgURNXlFESS8hREwf8URCsMFUQJGRVE1SUVRJIyFUSxPxVEK0wVRAlZFUTFZRVEknIVRF9/
FUQrjBVE+JgVRMWlFUSSshVEX78VRDzMFUQJ2RVExeUVRKLyFUR//xVEPAwWRPgYFkTVJRZE
kjIWRF8/FkQrTBZECVkWRNVlFkSSchZEX38WRCuMFkT4mBZExaUWRJKyFkRvvxZEK8wWRPjY
FkTF5RZE9PIWRF//FkQrDBdE+BgXRMUlF0SSMhdEbz8XRCtMF0T4WBdExWUXRKJyF0RffxdE
K4wXRPiYF0TFpRdEorIXRF+/F0QrzBdE+NgXRMXlF0SS8hdEX/8XRCsMGEQJGRhEiiYYRJIy
GERfPxhEXUwYRAlZGETFZRhEknIYRLF/GEQrjBhE+JgYRPalGESSshhEf78YRODMGET42BhE
xeUYRKLyGERf/xhEPAwZRAkZGUTFJRlEkjIZRG8/GUQ8TBlE+FgZRMVlGUSichlEb38ZRCuM
GUQJmRlE1aUZRKKyGURfvxlEPMwZRAnZGUTV5RlEovIZRHUAGkQ8DBpECRkaRNUlGkSiMhpE
AkAaRDxMGkQJWRpE1WUaRKJyGkRvfxpEPIwaRAmZGkTVpRpEorIaRG+/GkQ8zBpECdkaRNXl
GkSi8hpE</AssayXData><AssayYData Points="150">2WQCvzn5AL/eWwG/LhYAv/1LAL9XHQC/u3v9vugR/b5Iavu+OSr6vuFF+b6uVfq+2oj4vquy
9r6XYPi+/+/1vlFn9r6c0/S+PHjzvlsF9b7Y5PK+bm30vnbG8741HPG+Nmfwvgn5876+t+++
JQ/xvnAJ8L5sJe6+GiXwvgNI675Zxey+y3zrvloq674FBOq+i9DpvoG/674k4eq+2afpvhCh
574cYui+u3DovuzR6L52M+W+hCTovm8a6L5shOa+byPmvvRp5b6I4ue+6L3jvsyj5r708+S+
EAvlvseQ5L7jrOK+l9/hvmke4r6vXuK+i6zgvvtZ474LTOC+mU3hvi/d377SwuC+lenevoZj
4b4k0d++zlHevkat3r6zgNu+Iybcvm5I3r5HA9u+DAHbvm/1174egNi+/pXavkhZ2b5QSNq+
NBnZvh2Z2b5iudm+uSLVvr/j2b7VX9a+ibzXvpBb177GEdi+THbXvhIr1L4swNa+An3WvvCV
2L7QU9S+uB7Wvl+F1b6qI9i+MYfWvjA3074yodK+tWvUvkDK1L7ve9S+X37TvtkZ076NVdO+
V6zSvtUb075tydG+2cPRvlYC0r4J+c++nmnQvpnez77o9NC+iYXPvqge0b4m58++8M/Rvh3k
0L6Wg8++tbnPvjQx0b5hnc2+VLnPvj3gzL5hDM2+rJ/MvtEAzL4FW8y+ivvNvkvBzb5TdM2+
dS/KvjwPzL4W4cq+q5XMvsrDy75vrMq+V9fKvmlfy76E/8m+N7nIvh8Ryb54qMq+j1fLvuyM
zL7q3sm+</AssayYData></Step><Step><CommonData><SampleLocation>1</SampleLocation><SampleID></SampleID><SampleGroup></SampleGroup><SampleInfo></SampleInfo><SampleRow>F</SampleRow><SamplePlate>1</SamplePlate><WellType>BUFFER</WellType><Concentration>-1</Concentration><ConcentrationUnits>µg/ml</ConcentrationUnits><MolarConcentration>-1</MolarConcentration><MolarConcUnits>nM</MolarConcUnits><MolecularWeight>-1</MolecularWeight><Temperature>30</Temperature><StartTime>3542136</StartTime><AssayTime>80</AssayTime></CommonData><FlowRate>1000</FlowRate><StepType>LOADING</StepType><StepName>Loading</StepName><StepStatus>OK</StepStatus><ActualTime>79.999</ActualTime><CycleTime>0.2</CycleTime><AssayXData Points="400">b/8aRDwMG0QJGRtE1SUbRJIyG0RvPxtEK0wbRAlZG0TVZRtEknIbRG9/G0Q8jBtECZkbRNWl
G0SishtEX78bRCvMG0QJ2RtE1eUbRKLyG0Rv/xtEKwwcRAkZHETVJRxEojIcRF8/HEQ8TBxE
CVkcRNVlHESichxEb38cRDyMHET4mBxExaUcRJKyHERvvxxEPMwcRAnZHETF5RxEovIcRF//
HEQ8DB1ECRkdRMUlHUSiMh1EXz8dRDxMHUQJWR1E1WUdRKJyHURffx1EPIwdRPiYHUTFpR1E
krIdRG+/HUQ8zB1ECdkdRMXlHUSS8h1EkP8dRH0MHkQJGR5E1SUeRKIyHkRfPx5EK0weRPhY
HkQHZh5EonIeRG9/HkQrjB5ECZkeRCemHkSSsh5EX78eRDzMHkQJ2R5E1eUeRKLyHkRf/x5E
KwwfRAkZH0TFJR9EkjIfRKA/H0Q8TB9ECVkfRMVlH0SSch9Ef38fRCuMH0QZmR9E1aUfRJKy
H0R/vx9EPMwfRPjYH0TV5R9EovIfRF//H0Q8DCBECRkgRMUlIESSMiBEbz8gRDxMIET4WCBE
xWUgRJJyIERvfyBEK4wgRBmZIETFpSBEorIgRF+/IEQ8zCBE+NggRMXlIESi8iBEX/8gRCsM
IUT4GCFE1SUhRJIyIURfPyFEK0whRPhYIUTFZSFEknIhRG9/IUQrjCFE+JghRNWlIUSSsiFE
b78hRCvMIUQJ2SFE5uUhRJLyIURv/yFEPAwiRPgYIkTFJSJEkjIiRF8/IkQrTCJE+FgiRNVl
IkSiciJEX38iRDyMIkT4mCJE1aUiRJKyIkRfvyJEK8wiRPjYIkTF5SJEovIiRF//IkQ8DCNE
KRkjRMUlI0TDMiNEbz8jRDxMI0QJWSNE1WUjRJJyI0RffyNEK4wjRAmZI0TVpSNEkrIjRG+/
I0QrzCNEe9kjRNXlI0SS8iNEX/8jRCsMJEQJGSRExSUkRKIyJERfPyRE4EwkRPhYJETVZSRE
knIkRF9/JEQ8jCRE+JgkRNWlJERdtCREX78kRDzMJET42CRExeUkRJLyJERf/yREKwwlRPgY
JUTFJSVEkjIlRF8/JUQrTCVE+FglRMVlJUSSciVEb38lRCuMJURamSVExaUlRJKyJUR/vyVE
PMwlRPjYJUTF5SVEkvIlRF//JUQrDCZE+BgmRMUlJkSSMiZEXz8mRDxMJkT4WCZExWUmRLNy
JkRffyZEK4wmRHuZJkTFpSZEorImRF+/JkQrzCZEe9kmRMXlJkSi8iZEX/8mREwMJ0TTGidE
xSUnRKIyJ0RvPydEbUwnRPhYJ0TVZSdEknInRF9/J0QrjCdECZknRMWlJ0SSsidEb78nRDzM
J0QJ2SdExeUnRLPyJ0Rv/ydEPAwoRAkZKETVJShEojIoRG8/KEQ8TChECVkoRIpmKESicihE
b38oRDyMKEQJmShE1aUoRKKyKETRvyhEPMwoRAnZKETV5ShEovIoRG//KEQ8DClECRkpRNUl
KUSiMilE4j8pRDxMKUQJWSlE1WUpRKJyKUTBfylEPIwpRAmZKUTVpSlEorIpRG+/KUQ8zClE
CdkpRNXlKURG8ylEb/8pRDwMKkQJGSpEJyYqRKIyKkRvPypEPEwqRAlZKkTVZSpEonIqRG9/
KkQ8jCpECZkqRMWlKkSisipEX78qRELNKkQJ2SpE1eUqRKLyKkTB/ypEPAwrRAkZK0TVJStE
kjIrRG8/K0Q8TCtECVkrRNVlK0SicitEX38rRDyMK0QJmStENKgrRJKyK0RvvytEPMwrRAnZ
K0TV5StEkvIrRF//K0QrDCxE+BgsRMUlLEQlMyxEbz8sRCtMLEQJWSxExWUsRKJyLERvfyxE
K4wsRAmZLETVpSxEorIsRG+/LEQrzCxE+NgsRNXlLESi8ixEb/8sRCsMLUQJGS1E1SUtRKIy
LURfPy1Ev0wtRAlZLUTVZS1EonItRG9/LUQrjC1ECZktRNWlLUSisi1EX78tRDzMLUQJ2S1E
1eUtRKLyLURv/y1Eig4uRAkZLkTVJS5EkjIuRG8/LkQrTC5ECVkuRNVlLkSSci5Eb38uRDyM
LkQJmS5ExaUuRJKyLkRfvy5EK8wuRPjYLkQX5i5EkvIuRA==</AssayXData><AssayYData Points="400">9EjGvipWyL5VB8q+s/vIvmzeyL6QpMa+uyPIvnCmx762Tcm+W1nGvoa0xr7YAMe+CjrHvv4t
x76dk8W++EzDvkLxxb7LG8W+2U/Fvti4xL5FRsS+wx3EvmuPw7490cS+FLPCvsHCxL6KqcG+
BpDCvl/2wr68nsO+6BrDviF4wL7Rk8O+Lu7Dvjr4wb7EYcG+cJ3Bvv5+xb6NBMO+pRzBvjBf
wr67kMK+UePAvhVzv75cY8G+YOS/vrzAwL4O58C+HWnCvubZv77Sor++tV/AvqxQvr7q6MC+
ZEbBvvHuwb5JaL2+R3i/vvO7vb6Hlr6+zha/vgjdvb6Teb2+OcHAvjfNu77/zr6+xlS+vmxp
vL65eb6+Huu9vlOqvL6s7Lu+dCq7vmZMvL6Pqbu+quK6vq/uu76+xrm+7by6vicdvL65Ar2+
SBS7vv4gur6Tprq+Jt26vvt5ur4oBbu+WjW6vh5Zu74rDLq+UzS4vuVrub7qV7i+9ay5vh01
ur7yJ7i+0zK5vuCkuL7ZYri+Aim6vrdtub6njrm+oPy6vnW3ub7Opbq+nZy4vteRuL4Fmbq+
d8S2vmmXt74+fLu+sH+3vjkkuL4j4ra+OKu4vnwxtr49pre+SQC2vv1Ut75VorW+tBG4vlhq
tb6GFLW+W8+0vknitb7d2bW+Yy+3vjYttr4ZrrO+c4K1vj8Ptb6RV7W+1Aeyvk3Os74FT7W+
MYe1vr6Ns74z0rO+UYi0vonEs76t37O+NRSyvtdfs77zHbK+tLy0vo+2s76wZbS+VzCzvvag
sb4YpbG+C8Kyvhaysb4iKbS+9NiyvnRntL5Ws7O+ycSyvpcfsL58z7K+D/exvn+Usb7k67K+
Kp2wvtsPsL4pUbG+mj+xvkoEsL7gR7C+2PywvkNXsb6b7a++HnSxvnORrb6w56++nZCuvg7b
rb6EI6++B02wvk4SsL5QR7C+zf2uvsn0r776BK++72Cuvga/rb6/q62+LaywvgxSrr7v3q2+
VT6tvrX8rL5pYa++Xl2vvtaarb5TtK2+Db6svnUksL4Y7a2+GUysvvPGrr6ks62+O0isvtvP
rr49b6y+LJKrvoQArb486Ky+Dp2tvoeprb44Cay+B4eqvgU+rL4tfK6+hiCsvu3uq76gHKy+
TMCtvofkq76jjqq+HlesvoDQq75S7qy+8bCqvgr6q74xBKy+Yf6rvij+qL51FKy+U9uovtIv
q75aPam+LiepvqX5qb4jbKm+vjyqvj2lqL5lzKe+hXOpvmelqL4h26q+E0anvj1rqL6Sfqm+
epyqvu/DqL6vcKi+soypvkeYqb6W/qe+1aWpvlhNqL5Pt6e+0nWpvnyGp76QPae+9ISnvo9J
p75Vjqe+L/WovkJWqb4DL6i+73emvj2Oqb5crKa+hkGnvkr6pr4wLqa+/munvjfOpb4ccKa+
N9Cnvt25pL5vrae+UFClvt2hpL62pqO+M0OlvirvpL4whKS+YxilvrZcpb7i46W+SkikvlGF
pr6O2aa+6HalvuaYpb6MZKW+mP2jvpvRpL5c56K+ktKjvsVipL6W0qK+gl+kvjZQpL5046K+
YGylvuwbpL5aaKO+dEOjvvjpor6LNaO+ggGlvtj0or6VHaO+GuGivtr0pb74eaS+wCmjvqfp
pL7Li6G+t0ahvuxspL7XtqK+7lyhvqE1pL55OaK+pBKkvqrko760zaK+5FSivpVJor5xuqC+
XtGivsM0ob6V56S+8iyhvtplor7snaG+8hmkviU/ob6U5Z++limgvrAKn767NZ++oBeevroL
oL7o456+hPWgvmZjoL59WKC+mWKgvvnoob4TEaC+EnWfvh1moL6DIqC+EHyhvhCLoL4xSKC+
B8SevmxZn75qUJ6+5b6gvv+pn74qI5++JZefvmBxor7VNZ++bg6fvjJMoL4uW56+WDOhvoRy
nr67iJ2+9ouevl9Unb6gP56+ys6fvp0snb6xC56+Xjmfvopmnr5ULp6+x9mdvgjrm759Fpy+
jg2fvkGln77bv5y+UL2cvvidnb697Zy+pAycvrcZnL5RXJ6+EZCdvgIVnL4hhpy+wLqcvlPs
m74L4Jq+w/Gavl1wm767H5y+3U+dvksfnb6AF56+u3acvg==</AssayYData></Step><Step><CommonData><SampleLocation>1</SampleLocation><SampleID></SampleID><SampleGroup></SampleGroup><SampleInfo></SampleInfo><SampleRow>F</SampleRow><SamplePlate>1</SamplePlate><WellType>BUFFER</WellType><Concentration>-1</Concentration><ConcentrationUnits>µg/ml</ConcentrationUnits><MolarConcentration>-1</MolarConcentration><MolarConcUnits>nM</MolarConcUnits><MolecularWeight>-1</MolecularWeight><Temperature>30</Temperature><StartTime>3623133</StartTime><AssayTime>30</AssayTime></CommonData><FlowRate>1000</FlowRate><StepType>BASELINE</StepType><StepName>Baseline3</StepName><StepStatus>OK</StepStatus><ActualTime>29.999</ActualTime><CycleTime>0.2</CycleTime><AssayXData Points="150">X/8uRCwML0ToGC9ExSUvRIIyL0RPPy9EG0wvROhYL0TFZS9EknIvRF9/L0QbjC9E+ZgvRMWl
L0SSsi9EX78vRCzML0To2C9EteUvRJLyL0Rf/y9ELAwwROgYMETFJTBEgjIwRE8/MEQsTDBE
+VgwRMVlMESCcjBET38wRCyMMETomDBEtaUwRIKyMERfvzBEG8wwRPnYMES15TBEgvIwRE//
MEQbDDFE+RgxRMUlMUSSMjFEXz8xRBtMMUToWDFEtWUxRIJyMURffzFELIwxROiYMUTFpTFE
grIxRE+/MUQbzDFE+dgxRLXlMUSC8jFEX/8xRCwMMkT5GDJEtSUyRIIyMkRfPzJEG0wyRPlY
MkTFZTJEgnIyRF9/MkQbjDJE+ZgyRMWlMkSCsjJEX78yRCzMMkTo2DJExeUyRILyMkRP/zJE
GwwzRPkYM0S1JTNEgjIzRE8/M0QsTDNE6FgzRLVlM0SCcjNEX38zRCyMM0TomDNESKYzRJKy
M0RPvzNELMwzROjYM0S15TNEkvIzRG//M0QsDDRE6Bg0RLUlNESCMjREXz80RBtMNET5WDRE
tWU0RJJyNERPfzREG4w0ROiYNES1pTREkrI0RE+/NEQbzDRE6Ng0RLXlNESC8jRET/80RBsM
NUToGDVExSU1RIIyNURPPzVEG0w1ROhYNUTFZTVEknI1RE9/NUQbjDVE6Jg1RLWlNUSCsjVE
T781RBvMNUTo2DVEteU1RILyNURP/zVEGww2ROgYNkTFJTZEgjI2RF8/NkQbTDZE6Fg2RMVl
NkSCcjZE</AssayXData><AssayYData Points="150">V3OavsASm77zc5u+XWqcvrHGm75Aopy+95uZviQJm77+mJu+muWbvgermL4UjZm+qQ6bvlVm
mL5SLJy+uUObvlDOmb7SMZq+zw+cvhz7m76Jh5q+yzaavrMUmr5Gd5q+M1uZvgPLmL4ZXZq+
z1ObvqsXmr6Cepi+VECYvgPemr616Zm+4UiZvmRumr7oCZa+iQiYvn9nmr6k/Ji+6E+ZvkpL
mr7kdZi+PmqavtTxlr6KOpe+p1iXvp51mb62oZa+3qaZvvX5mb5Pepi+p6qXvly/mL62Lpa+
oc2XvmFzmL71vpe+74WXvmpGmL62f5q+wq+Xvpk5l74wmJi+GH+WvpYOmL70k5e+RfiXvrRr
lL4DvJe+mTqYvn3rk75ETpe+rkGZvgvslb4OGpS+ySGWvuiRlr4Z5JS+VXWWvutPlb5nEpS+
4ASVvukLlr5EjZa+yxuWvmhylb6nuZa+BSmYvv3ilb6vj5S+fjyWvojclL6OS5W+1tyWvsL5
lL7xkpa+hn6Wvkgllb58GJW+V/CVvjfMk77n+ZS+kQyTvhQ4lr6oLJS+ityTvlwdl76prZO+
HpWUviyOlb7YsJO+hkyVvhfSk75DBJe+LQ+Vvk7NlL5PuJK+OFWWvnY3lb5eIZO+NiyUvs6s
k74oGpS+fmmUvkvBk74MVZK+ZIOUvhkzkb4t7pK+UWaRvmrZkb7CqZO+FpWSvkr8kr4IqZK+
Ad2UvsBZkr5rMpG+s8mSvmtgk77zAZO+Bm2TvsyMkL5jtJC+2nOTvqXEj77b3JG+UmeTvjBs
kL5ur5G+</AssayYData></Step><Step><CommonData><SampleLocation>10</SampleLocation><SampleID>BG505 SOSIP</SampleID><SampleGroup></SampleGroup><SampleInfo></SampleInfo><SampleRow>F</SampleRow><SamplePlate>1</SamplePlate><WellType>KSAMPLE</WellType><Concentration>-1</Concentration><ConcentrationUnits>µg/ml</ConcentrationUnits><MolarConcentration>15.63</MolarConcentration><MolarConcUnits>nM</MolarConcUnits><MolecularWeight>-1</MolecularWeight><Temperature>30</Temperature><StartTime>3662137</StartTime><AssayTime>180</AssayTime></CommonData><FlowRate>600</FlowRate><StepType>ASSOC</StepType><StepName>Association</StepName><StepStatus>OK</StepStatus><ActualTime>180</ActualTime><CycleTime>0.2</CycleTime><AssayXData Points="900">T382RAuMNkTpmDZEtaU2RIKyNkRPvzZEHMw2RNjYNkS15TZEgvI2RE//NkQsDDdE2Bg3RLUl
N0SCMjdETz83RBxMN0TpWDdEpWU3RHJyN0RPfzdEC4w3RNiYN0SlpTdEcrI3RE+/N0QLzDdE
6dg3RLXlN0SC8jdEP/83RAsMOETpGDhEtSU4RJMyOEQ/PzhEC0w4RNhYOESlZThEgnI4RD9/
OEQcjDhE2Jg4RLWlOESCsjhET784RAvMOETp2DhEpeU4RILyOERP/zhECww5ROkYOUS1JTlE
szI5RE8/OUQLTDlE6Vg5RLVlOURycjlET385RByMOUTpmDlEpaU5RHKyOUQ/vzlETcw5RNjY
OUSl5TlEgvI5RD//OUQLDDpE2Bg6RKUlOkRyMjpEPz86RBxMOkTpWDpEpWU6RIJyOkQ/fzpE
C4w6RPmYOkS1pTpEgrI6RD+/OkQLzDpE6dg6RKXlOkQm8zpET/86RAsMO0TYGDtEpSU7RHIy
O0RPPztEC0w7RNhYO0SlZTtEgnI7RE9/O0QLjDtE2Jg7RKWlO0SCsjtEP787RAvMO0TY2DtE
peU7RBbzO0Q//ztECww8ROkYPES1JTxEozI8RD8/PEQLTDxE2Fg8RKVlPERycjxET388RAuM
PETpmDxEtaU8RHKyPERPvzxEC8w8ROnYPEQH5jxEcvI8RD//PEQLDD1E+Rg9RLUlPUSCMj1E
Xz89RAtMPUTYWD1EpWU9RHJyPUQ/fz1EC4w9ROmYPUS1pT1EgrI9RD+/PUQLzD1E2Ng9RKXl
PUST8j1EP/89RAsMPkTpGD5EpSU+RIIyPkQ/Pz5EC0w+RNhYPkSlZT5EcnI+RE9/PkQLjD5E
5Jo+RKWlPkRysj5ET78+RBzMPkTY2D5EpeU+RHLyPkQ//z5EHAw/ROkYP0SlJT9EcjI/RE8/
P0QcTD9E2Fg/RMZlP0Rycj9EX38/RAuMP0TpmD9EpaU/RHKyP0Q/vz9EHMw/RNjYP0S15T9E
gvI/RE//P0QLDEBE2BhARLUlQESCMkBEPz9ARAtMQETYWEBEpWVARHJyQEQ/f0BEC4xAROmY
QES1pUBEcrJARD+/QEQLzEBE6dhARLXlQERy8kBESwFBRAsMQUTYGEFEtSVBRHIyQURPP0FE
C0xBRNhYQUSlZUFEcnJBRE9/QURujEFE2JhBRKWlQUSCskFET79BRBzMQUTp2EFEteVBRILy
QURP/0FEHAxCROkYQkS1JUJEkzJCRE8/QkQcTEJE6VhCRNZlQkSCckJET39CRByMQkTpmEJE
taVCRIKyQkTiv0JEHMxCROnYQkQH5kJEgvJCRE//QkQcDENE6RhDRGomQ0SCMkNETz9DRBxM
Q0TpWENEtWVDRIJyQ0RPf0NEHIxDRDqZQ0S1pUNEgrJDRE+/Q0QLzENE6dhDRLXlQ0SC8kNE
T/9DRBwMRETYGEREtSVERIIyRERPP0REHExEROlYRES1ZUREgnJERE9/REQcjERE2JhERLWl
RESCskRET79ERBzMRETp2ERE5+VERILyRERP/0REHAxFROkYRUSlJUVEgjJFRE8/RUQcTEVE
6VhFRLVlRUSCckVET39FRNCMRUTpmEVEtaVFRIKyRURPv0VEHMxFRAnZRUS15UVEgvJFRE//
RUQLDEZE6RhGRLUlRkSCMkZETz9GRBxMRkTpWEZEtWVGRHJyRkRPf0ZEHIxGROmYRkQHpkZE
grJGRE+/RkQczEZE+dhGRLXlRkRy8kZET/9GRBwMR0TpGEdEpSVHRIIyR0RPP0dEC0xHROlY
R0S1ZUdEgnJHRE9/R0QLjEdE6ZhHRLWlR0SCskdET79HRAvMR0Tp2EdEteVHRBL1R0Q//0dE
nwxIROkYSESlJUhEgjJIRE8/SEQLTEhEKllIRKVlSESCckhET39IRByMSETYmEhEpaVIRIKy
SERPv0hEHMxIRNjYSES15UhEgvJIRD//SEQLDElE6RhJRKUlSUSCMklETz9JRBxMSUTYWElE
pWVJRHJySURPf0lEC4xJROmYSUS1pUlEcrJJRD+/SUQczElE2NhJRLXlSURy8klET/9JRAsM
SkTYGEpEpSVKRIIySkRPP0pEbkxKRNhYSkS1ZUpEgnJKRD9/SkQ9jEpE2JhKRMalSkRyskpE
P79KRBzMSkTY2EpEpeVKRILySkQ//0pEHAxLRNgYS0T3JUtEgjJLRE8/S0QLTEtE2FhLRKVl
S0RycktEP39LRAuMS0TpmEtEtaVLRHKyS0Tiv0tEC8xLROnYS0Sl5UtEgvJLRD//S0QcDExE
6RhMRLUlTESCMkxEPz9MRAtMTETYWExEpWVMRHJyTESGgExEC4xMROmYTESlpUxEcrJMRD+/
TEQLzExE2NhMRKXlTESC8kxET/9MRAsMTUTYGE1EtSVNRIIyTUQ/P01EC0xNRNhYTUS1ZU1E
cnJNRE9/TUQcjE1E2JhNRKWlTURysk1ET79NRAvMTUTp2E1EpeVNRILyTURP/01ECwxORNgY
TkSlJU5EgjJORD8/TkQcTE5E6VhOROZlTkRyck5EP39ORByMTkTYmE5EpaVORHKyTkQ/v05E
HMxORNjYTkSl5U5EgvJORD//TkQLDE9E6RhPRLUlT0SzMk9EgD9PRAtMT0TYWE9EtWVPRHJy
T0Q/f09EPYxPRNiYT0S1pU9EcrJPRE+/T0QLzE9E2NhPRKXlT0Ry8k9EP/9PRAsMUETpGFBE
pSVQRHIyUERPP1BEC0xQROlYUETWZVBEcnJQRD9/UEQLjFBE2JhQRKWlUESCslBEP79QRAvM
UETY2FBEpeVQRILyUERf/1BEhA1RROkYUUSlJVFEcjJRRD8/UUQcTFFES1lRRKVlUURyclFE
sX9RRAuMUUTYmFFEtaVRRHKyUURPv1FEHMxRRNjYUUSl5VFEgvJRRE//UURNDFJE2BhSRLUl
UkSTMlJEPz9SRAtMUkTYWFJEtWVSRIJyUkRff1JEHIxSRNiYUkS1pVJEgrJSRE+/UkQczFJE
6dhSRLXlUkSC8lJET/9SRBwMU0TpGFNEtSVTRBYzU0RPP1NEHExTROlYU0S1ZVNEgnJTRE9/
U0QcjFNE2JhTRLWlU0SCslNET79TRBzMU0Tp2FNEteVTRILyU0RP/1NEHAxURDoZVES1JVRE
gjJURE8/VEQsTFRE6VhURLVlVESCclRET39URByMVETpmFREtaVURIKyVERPv1REHMxUROnY
VES15VREgvJURE//VEQcDFVE6RhVRLUlVUSCMlVETz9VRBxMVUTpWFVEtWVVRIJyVURPf1VE
C4xVROmYVUSlpVVEgrJVRE+/VUQczFVE6dhVRLXlVURy8lVEcP9VRBwMVkTpGFZEtSVWRIIy
VkQ/P1ZEHExWRNhYVkS1ZVZEU3VWRE9/VkQcjFZE6JhWRLalVkRyslZEPr9WRBzMVkTo2FZE
tuVWRILyVkSA/1ZEMg1XRPkYV0SlJVdEgjJXRE8/V0QMTFdE6FhXRKVlV0SCcldET39XRByM
V0TomFdEtqVXRHKyV0RPv1dEDMxXRNjYV0S25VdEgvJXRE//V0QMDFhE6BhYRLYlWERyMlhE
Tz9YRBxMWEToWFhE1mVYRHJyWEQ+f1hEDIxYROiYWESlpVhEgrJYRE+/WEQ8zFhE2NhYRLbl
WERy8lhET/9YRBwMWUToGFlEtiVZRHIyWUQ+P1lELExZROhYWUS2ZVlEcnJZRD5/WUQcjFlE
6JhZRLalWURysllEPr9ZRBzMWUTY2FlEpeVZRILyWUQ+/1lEHAxaRNgYWkS2JVpEcjJaRE8/
WkQcTFpE2FhaRLZlWkSCclpET39aRAyMWkTomFpEtqVaRIKyWkShv1pEDMxaROjYWkSl5VpE
gvJaRML/WkQMDFtE2BhbRKUlW0RyMltEPj9bRCxMW0TYWFtEtmVbRHJyW0RPf1tEHIxbRNiY
W0S2pVtEcrJbRD6/W0QczFtE6NhbROblW0Ry8ltEPv9bRAwMXETYGFxEpSVcRHIyXEQ+P1xE
HExcROhYXESlZVxEgnJcRD5/XEQMjFxE2JhcRLalXESCslxE879cRAzMXETY2FxEtuVcRHLy
XERP/1xEHAxdROgYXUSlJV1EgjJdRE8/XUQcTF1E2FhdRANoXURycl1EPn9dRByMXUTYmF1E
paVdRHKyXUQ+v11EDMxdROjYXUS25V1EgvJdRBQAXkQMDF5E2BheRKUlXkRyMl5EPj9eRBxM
XkToWF5EpWVeRIJyXkQ+f15EDIxeRNiYXkS2pV5EcrJeRD6/XkQMzF5E6NheRKXlXkRy8l5E
Pv9eRK8MX0TYGF9EpSVfRHIyX0RPP19EDExfROhYX0SlZV9EcnJfRD5/X0QBjV9E6JhfRKWl
X0Rysl9EPr9fRBzMX0TY2F9EtuVfRHLyX0Q+/19EHAxgRNgYYES2JWBEgjJgRD4/YEQMTGBE
2FhgRKVlYESCcmBEPn9gRAyMYETYmGBEpaVgRHKyYERPv2BEDMxgROjYYESl5WBEcvJgRD7/
YEQMDGFE2BhhRKUlYURyMmFEPj9hRBxMYUToWGFEpWVhRHJyYUQ+f2FEDIxhROiYYUSlpWFE
crJhRD6/YUQMzGFE6NhhRKXlYUR482FET/9hRAwMYkToGGJEpSViRIIyYkQ+P2JEHExiRPlY
YkSlZWJEcnJiRD5/YkR+jGJES5liRLalYkSSsmJET79iRAzMYkTo2GJEpeViRILyYkQ+/2JE
HAxjRNgYY0S2JWNEgjJjRE8/Y0QcTGNE6FhjRLZlY0SCcmNE</AssayXData><AssayYData Points="900">WqiavnDxm77vhpi+Cl+avh1YmL7TdJq+30+YvmI7mb4EiJe+r4mYvouKmL5HmJe+4GCYvtI5
l77U05e+7TOUvlJwmL6gyZe+A/OUvuGnlb6jcZS+aYWXvu7Vmr5Gg5e+4U2XvqYNmb5RB5e+
wq6Wvh0+lb55hZS+gfuWvluJlr7p6ZW+yAWUvjRIlr7Wp5S+WaGUvjPelL734ZW+gCeVvsUO
lb62SJa+njuUvhOSlL4dW5W+KFmTvkGAk77dqJO+QUWTvsMjk76tjJO+HHSTvt8slL6DdJK+
PjWVvlZPkb7RrJK+SlSWvr+uk74SFpK+Z0STvhB3k74c3ZO+gQ+Vvo5Nlb4lRpK+qbaUvvjF
k77BqJK+lgaUvjMik75g45G+pL6Svn1ukb75pJK+IBGSvs8Oj76sZJK+GnGSvpIxkb7t55G+
pNORvsCUkr6EHJK+pFeSvvBykb51XpC+DkOPvo09kr6A4ZC+KqaPvhnFk777SJO+oNyRvr0R
kr73VJC+O+2PvksPj75CeZC+Mw6RvkSXj74C842+/nyPvvkgkL7zYpC+aqCQvoG/kb7/q4++
zLeQvpLpj74S4ZC+6jWQvglhjr4Si5G+HGKOvq20j75TA46+ZRiPvjd6kL5L0I++4LSNvuhj
kL7p6Iy+AkWPvvUujr75w46+3bCOvnqzjb6ONo++u3WNvnCyjb7Ci46+yZ6OvlR6j74Gs4y+
utuOvhYRjb6BFI2+ZlKPvtXajL7LmY++45SOvh7ojb5LSY6+0ViLvqMHjr5nX4u+FcONvs5d
i775/4y+ddWMvrjbjL5LFo2++vyNvs0ijL6KkYy+/b+Mvid8jL5gyIy+n4iOvlLbir4CSIu+
IDWKvvX+i77PR4u+DVGLvg3iir6ENY2+psyKvrZoi77UeIq+MRSLvk+Ljb4uD4u+5WCLvmeJ
ir6uLYq+t7+MvjpSir79g4m+oOqIvspqir4MrYq+Q0SKvi5hir4PYou+n1KLvpq5iL59jYm+
JT2KvopRiL4/9Ie+YiCMvhHEib45d4u+EdiIvrbuib55v4q+NyaKvqk8ib7aIIq+2jWLvuD2
iL70H4q+YtmJvvSEib5zJYm+kbGIvncQir4U34q+t+WJvnzyiL7lNoa+LleJvnCSir6iB4m+
GgKKvr1qib6D3Ii+6l6HvnEiiL5Pc4i+cMWJvnfyiL7OBoe+aAyIvsrlh75+k4i+LnuHvtI9
ir7ld4e+yQGKvlCih77cE4e+DsmGvhEFiL5DDoi+F0eJvpDShL46goa+7AmJvnjkh77ptYm+
OjeEvs/Xh75msIa+wyuHvtbHiL403Ye+gzGHvhF/hL7Fy4e+9g2Hvg4qhr6aCYa+kFqHvgZP
hr7h8Ia+0MuGvpr7hb6Yo4W+whaGvtinh77sHIa+SyWIvvUghb7UfYa++TaGvgY9hb6J8IW+
a7qFvvLwhb7IN4e+VUyHvsHOhL5mRoa+HXOGvomHhb7+roW+FrCEvrZnhL52SYa+J2SEvn63
hr6m5YS+J+iDvgmEhr4NKIS+KaOGvl/5gr4VpYW+6DGGvhoRhL6yqIW+YEuDvlkOhr4OOYS+
pJ6FvuoWhL7NQIe+v0+DvkDqgr4wCYS+uHeEvpkShb6DFIW+k3CDvgJmh76MqYO+Y9KEvnfF
hb7MoIS+w8KEvrbmhb6fVYW+xTeFvga0hL6yGIS+6huDvqFmhb46LYS+TPyBvuTHhb5SOYG+
cZuDvqwMg76LY4S+eqSCvtfGg76ROYW+Eg+FvrLogr5u3YK+mF+Cvms6g75ALIO+GTCCvlbA
gr6yvIG+2YODvs1Zgr6iOoK++xaDviy+gr5kfIK+Xz2DvgGhgr4ClIO+DQ2Evnkkgr5apYC+
056AvsJIgr7G1YO+Lg6AvhYpgb6EwYK+XPh/vkM2gb5og4C+lhmCvpftgb7Jf4C+QtqBvklu
gr6BQH2+6GiBvoXSgL7aR32+OASAvlQQg76luIG+59qCvsvogL557oO+k0h+vjTBfr4NWIG+
g/J/vpCFfb5yB4C+OZiCvvHxfL6wnX6+dKmAvlargL7HcIG+VHOBvkBngL4tDIC+KLF9vrP1
fb4S1H++Wc1+vjKFgr5Qr3++aBV+vgp/fb6i536+M2h/vmg9er7KT36+8E1+vndof74oWoC+
SoeBvtcpgb5IRYG+jeV+vgtdfr4Etny+noV7vtTyf77U1H2+KIN7vvhifb4Jln2+Eb13vohk
fr5QH32+HdJ9vpjper5T8H++yVp8vpd1e75+u32+uPJ6vhMpe75GzX2+P5Z3vhJ/gL7PhHe+
Fol8vicLe772Vny+pfB6vhtkeL6pt3++5ph/vrMBe74X8H2+1WR7vlXWfb5qcn6+Jf18vnM0
er4vHXq+PkJ9vkY+dr4gr3y+b2qAvuMqfb77Znm+ME93vneMdr7CO3u+xvN6vmDvfL4peH6+
HgJ7vtYkd744aXm+hpp4viCMgL5Ix3a+RIZ2vsKZeb5yFni+ZI14vvhrd76A1ne+40N6vhTi
eL4/z3O+hB14vjCJer6r/nS+Snx6vjm9d753wHq+ZpJ3vnWYdb5X1Xi+i+B3vm5ddb7LTni+
UFh2vtIHdr7j6Xm+79x6vt0XeL4TPnm+6PZ8vjl+dr7/eni+2SR5vjYYc77/BHi+NZB1vh2p
eb4YtXi+cCx0vsXReb7XjHK+4pV4vnWaeb5RiHa+Ww93vs14db43+XS+wmd7vo2McL4kq3K+
5+12vuPscr6yMXO+2s5wvhzQdL5LqXa+rhx0vhwDdL4SEHG+WTp0vurTcr7E3HO+RJ12vu8F
db63NHe+4IN2vpdJeL6H93e+Oj90vnvIc75AU3S+z2V1vp7fc754iG++Ygp1vgLxdb5G83O+
8TNwvk5Sc74aWHe+/Fp2vqNbc76IKHS+7iNxvrI5cr726nO+mRF0vowKc77i6nO+wNBuvlG4
c74nQXS+zUtyvh/mcL7yNXK+W4dyvpmBcL5vXXC+TUpvvr7Pdb7AEXK+b11yvs0BdL44im++
JpduvjjPcL5x3nK+mj5zvmZPb77IcnC+lP1tvqzYdL4Y8XO+TR9wvnV0cb6vhG6+9B1yvtPA
b74xOHK+iwVwvoihcb7faW6+K5lyvotVbL6v93C+qyR1vqjGb77+Z22+ZEVsvp91b77mem++
1sZrvhL/cb4ORXG+thhxvq1sbL7Rc26+J6tuvjF8bb5jB2m+JZNvvkBdbr5QA2y+ZA5qvuEQ
b77iM3C+C2RuvgQwcr5d4nC+z+1rvpX/bb5BlGu+b4BvvkpscL5ufG2+dERxvt6abr6YB22+
Wrpyvu6Ya75/lmy+vKJrvjE8bL57GW2+Aglvvjopbr6h22q+qepqvtwqa74hYXG+5jJzvtdv
ab5HYmy+yztrvjfZab5LdGm+MsJsvurrbL79KGi+GsBsvvqTbr7l/Wm+cdFovu4Ba77s2mq+
1UhxvpPxbr66bme+0qZqvi5NbL4SvGq+k4hpviCncL71JXG+pRhrvvjfZ77efW6+5/xtvrxz
bb5H3mm+BOVqvjreaL7svWi+cDdmvrnza755nmy+nIBqvpT4aL6qA2q+3T1qvt+6bb5eEGy+
zllovp3Mab6eZWu+cNlrvpIacb6mxWy+Afpnvmwlar6Mhma+01FqvjOFa74snWi+J2JnvsVf
ab4hTGe+mPZlvi+QaL5C+mm+YtFnvr3+Zr6/U2a+HRxrvu+laL67ime+4dNsvuPRbL6uxGm+
oKlovsJIar7UPmi+tBlpvviPZ74D32q+5X5mvmx2ab7DL2W+HWlnvsugZr6Opmi+dAdqvlNc
Z74PDWW+Q6xivlJxZr6T92a+AfBivqOmZr637GW+l0FpvnMrar6o/WO+8HpnvjIiYr5MYWq+
eqtkvt09ab63Jmi+I9BovugWZb5HemW+9S5nvgVOZ74vXWe+yftlvqqSZb68FmS+7UJovtNE
YL6fuGS+mJNkvl2oY74O2WW+WCpjvk+jY7470GK+P8tjvuNeab71fme+5kNlvm48Y76I02S+
ch1lvhuDY77jDWW+SqJkvujuZ76ICWC+Y9RhvrbiZ773PGW+O8BlvmKNYL4/TWO+qcdmvssn
YL46G2O+bqRjvna5X76yMWS+jsFlvkiTZb47xmW+XGtiviEjZL6ok2a+/yNlvpxRY7408WK+
e6dnvq48Zb5qjl++oVFfvj42ab7TS2S+VXNivlU8Yr5NAGa+qUtgvhqOZb4neWG+90ZhvjfA
Yr7VCmK+p+tfvjjSZL53d1y+aoJevgbhYr7fxV2+Jy5evnFfX75+vl6+zuZYvilIXr6cGGK+
ddRcvt1CYL6Xz1++CURkvntCYb5tlWG+Xspgvq8fY74KpF6+WtVhvjbiYL7QwF++AcFfvnce
Yr7ZlFy+CltevlMmW75lGGC+zmFgvrAqXb5JaF6+dnRhvtBZZr7kKGa+QlJkvuEIYL7dnl++
2dNdviWOXr4qWl2+2+5cvvI/YL7POWG+jBFevg+zXb4eCVq+4GVgviHXW76SJV2+zctdvlkE
X75Xk16+kvFkvk98XL7LI16+ARxhvkijXb6twF6+Ng5gvsk0YL5dwV++upJfvhaOXb6UWWG+
me5hvq/OXL7ql16+/WxcvrYEXr6PLF2+sWBevvIhYL6NFly+L+pZvs7JXr7+616+zodcvsOc
Wr6X8ly+h4pcvvGAWb4XbV6+NR1bviAUW75Nj16+bQdZvuCjW74WWlq+Xd1bvjb0Xb5EW1++
D6hdvlWSV74gf12+0mpdvnP4W77zglm+Gr1ZvmbqX776ZVy+</AssayYData></Step><Step><CommonData><SampleLocation>1</SampleLocation><SampleID></SampleID><SampleGroup></SampleGroup><SampleInfo></SampleInfo><SampleRow>F</SampleRow><SamplePlate>1</SamplePlate><WellType>BUFFER</WellType><Concentration>-1</Concentration><ConcentrationUnits>µg/ml</ConcentrationUnits><MolarConcentration>-1</MolarConcentration><MolarConcUnits>nM</MolarConcUnits><MolecularWeight>-1</MolecularWeight><Temperature>30</Temperature><StartTime>3851211</StartTime><AssayTime>180</AssayTime></CommonData><FlowRate>600</FlowRate><StepType>DISASSOC</StepType><StepName>Dissociation</StepName><StepStatus>OK</StepStatus><ActualTime>180</ActualTime><CycleTime>0.2</CycleTime><AssayXData Points="900">T39jRByMY0TpmGNEB6ZjRHKyY0Q/v2NEHMxjROnYY0S15WNEgvJjRE//Y0QcDGRE6RhkRLUl
ZERyMmREPz9kRBxMZETpWGREpWVkRHJyZERwf2REHIxkRNiYZES1pWREgrJkRE+/ZEQczGRE
2NhkRKXlZESC8mRET/9kRBwMZUTYGGVEpSVlRIIyZUQ/P2VEHExlROlYZUS1ZWVEcnJlRD9/
ZUQcjGVEnZllRLWlZURysmVET79lRBzMZUQq2WVEpeVlRHLyZURP/2VECwxmRNgYZkSlJWZE
cjJmRD8/ZkQLTGZE2FhmRKVlZkSCcmZET39mRByMZkTYmGZEpaVmRHKyZkRPv2ZEC8xmROnY
ZkSl5WZEcvJmRD//ZkQcDGdE2BhnRKUlZ0SCMmdETz9nRAtMZ0TYWGdEpWVnRHJyZ0Q/f2dE
C4xnRNiYZ0S1pWdEcrJnRD+/Z0QLzGdE2NhnRKXlZ0Ry8mdEFABoRAsMaETYGGhEtSVoRHIy
aEQ/P2hEHExoRNhYaESlZWhEcnJoRD9/aEQLjGhE2JhoRKWlaERysmhET79oRAvMaETY2GhE
WeZoRHLyaERP/2hELAxpRNgYaUSlJWlEcjJpRE8/aUQLTGlE2FhpRKVlaUSCcmlEP39pRAuM
aUTYmGlEtaVpRHKyaUQ/v2lEHMxpRNjYaUSl5WlEgvJpRD//aUQLDGpE2BhqRKUlakRyMmpE
Pz9qRBxMakTYWGpEpWVqRHJyakQ/f2pEHIxqROmYakSlpWpEcrJqRD+/akQLzGpECdlqRLXl
akSC8mpEP/9qRAsMa0TYGGtEtSVrRHIya0RPP2tELExrRNhYa0TGZWtEcnJrRE9/a0QcjGtE
6ZhrRKWla0RysmtEX79rRAvMa0Tp2GtEteVrRILya0RP/2tEHAxsROkYbES1JWxEgjJsRE8/
bEQcTGxE6VhsRLVlbESCcmxET39sRGSNbETpmGxEtaVsRIKybERPv2xEHMxsROnYbES15WxE
gvJsRE//bEQcDG1E6RhtRLUlbUSCMm1ETz9tRBxMbUTpWG1EtWVtRIJybURPf21EC4xtROmY
bUSlpW1EgrJtRE+/bUTAzG1E6dhtRLXlbUSC8m1ET/9tRBwMbkTpGG5EtSVuRKMybkRPP25E
HExuROlYbkS1ZW5EgnJuRE9/bkQcjG5E6ZhuRLWlbkSCsm5ET79uRBzMbkTp2G5EpeVuRMrz
bkRP/25EHAxvROkYb0S1JW9EgjJvRE8/b0QcTG9E6VhvRLVlb0Rycm9ET39vRI6Mb0TpmG9E
taVvRIKyb0RPv29EHMxvROnYb0S15W9EgvJvRE//b0QcDHBE6RhwRLUlcESCMnBEgD9wRBxM
cETpWHBEtWVwRIJycERPf3BEHIxwREuZcES1pXBEgrJwRE+/cEQczHBE6dhwRLXlcESC8nBE
T/9wRAsMcUTYGHFEtSVxRHIycURPP3FETUxxROlYcUTGZXFEgnJxRE9/cUQcjHFE6ZhxRLWl
cUSTsnFEP79xRBzMcUTY2HFEteVxRILycURP/3FEHAxyROkYckSlJXJEgjJyRE8/ckQcTHJE
2FhyRKVlckSCcnJEP39yRAuMckTpmHJEpaVyRHKyckRPv3JEpc1yRAnZckS15XJEcvJyRE//
ckQcDHNE6RhzRLUlc0SCMnNEPz9zRBxMc0TpWHNEpWVzRHJyc0QqgXNEHIxzRNiYc0S1pXNE
crJzRD+/c0QczHNE6dhzRLXlc0Ry8nNEP/9zRBwMdETpGHREpSV0RHIydEQ/P3REHEx0ROlY
dES1ZXREgnJ0RD9/dEQcjHRE6Zh0RLWldERysnREP790RAvMdETp2HREteV0RHLydEQ//3RE
HAx1RNgYdUSlJXVEgjJ1RE8/dUQLTHVE2Fh1RLVldUSCcnVEP391RByMdUTpmHVEtaV1RIKy
dUQ/v3VEHMx1ROnYdUSA53VEcvJ1RE//dURdDHZE2Bh2RKUldkSCMnZETz92RBxMdkTpWHZE
tWV2RIJydkRPf3ZEHIx2RNiYdkSlpXZEcrJ2RE+/dkQLzHZE6dh2RKXldkRy8nZET/92RGQN
d0TYGHdEtSV3ROQyd0Q/P3dEC0x3ROlYd0SlZXdEcnJ3RD9/d0QLjHdE2Jh3RKWld0RysndE
P793RHrOd0TY2HdEpeV3RHLyd0RP/3dEjgx4RNgYeESlJXhEgjJ4RD8/eEQLTHhE6Vh4RKVl
eESCcnhEsX94RAuMeETYmHhEpaV4RHKyeERPv3hEHMx4RNjYeESl5XhEcvJ4RD//eEQLDHlE
2Bh5RBgmeUQFM3lEPz95RAtMeUT5WHlEpWV5RHJyeURPf3lEC4x5RNiYeUSlpXlEgrJ5RD+/
eUQLzHlE2Nh5RKXleUSC8nlEP/95RBwMekTYGHpEtSV6RHIyekRPP3pEHEx6RNhYekSlZXpE
4HR6RD9/ekQLjHpE2Jh6RKWlekSCsnpEP796RAvMekTY2HpExuV6RHLyekQ//3pEjgx7ROkY
e0S1JXtEcjJ7RD8/e0Q9THtE6Vh7RLVle0SCcntEP397RAuMe0TYmHtEpaV7RHKye0RPv3tE
HMx7RNjYe0Sl5XtEcvJ7RD//e0QcDHxE6Rh8RKUlfESCMnxEPz98RBxMfETYWHxEtWV8RIJy
fERPf3xEHIx8RP+ZfES1pXxEgrJ8RE+/fEQczHxE6dh8RLXlfESC8nxET/98RBwMfUTpGH1E
tSV9RIIyfURPP31EHEx9ROlYfUS1ZX1E9XJ9RE9/fUQcjH1E6Zh9RLWlfUSCsn1ET799RBzM
fUQa2X1EteV9RILyfURP/31EHAx+RPkYfkS1JX5EgjJ+RE8/fkQcTH5E6Vh+RLVlfkRycn5E
T39+RByMfkTpmH5EtaV+RIKyfkRPv35EHMx+ROnYfkS15X5EgvJ+RNL/fkQcDH9E2Bh/RKUl
f0SCMn9ETz9/RAtMf0TpWH9EtWV/RIJyf0RPf39EHIx/RNiYf0S1pX9EcrJ/RD+/f0QczH9E
6dh/RLXlf0SC8n9ET/9/RAYGgES+DIBE0hKAREEZgESfH4BEDiaARHQsgETbMoBEQTmARJ8/
gEQORoBEdEyARNJSgERBWYBEqF+ARAZmgERsbIBE0nKAREF5gESof4BEDoaARHSMgETbkoBE
QZmARJ+fgEQOpoBEdKyARNuygEQ5uYBEqL+ARAbGgER0zIBE29KAREHZgESo34BEBuaARHTs
gETb8oBEQfmARJ//gEQGBoFEbAyBRNsSgUQ5GYFEnx+BRA4mgUR0LIFE2zKBREE5gUSoP4FE
DkaBRGxMgUTSUoFEQVmBRKhfgUQGZoFEbGyBRNJygUQ5eYFEqH+BRA6GgUR0jIFE0pKBREGZ
gUSon4FEBqaBRHSsgUTSsoFEQbmBRKi/gUQOxoFEdMyBRNLSgUQ52YFEqN+BRA7mgURs7IFE
RfOBREH5gUSo/4FEDgaCRHQMgkTSEoJEQRmCRJ8fgkQOJoJEbCyCRNIygkQ5OYJEqD+CRA5G
gkR0TIJE21KCRDlZgkSoX4JEDmaCRI1sgkTScoJEQXmCRKh/gkQehoJEbIyCRNuSgkRBmYJE
n5+CRA6mgkRsrIJE0rKCRDm5gkSfv4JEBsaCRHTMgkTS0oJEQdmCRJ/fgkQO5oJEdOyCRNvy
gkQO+oJEn/+CRAYGg0RsDINE0hKDREEZg0SoH4NEkSaDRHQsg0TbMoNEQTmDRJ8/g0QGRoNE
dEyDRNJSg0Q5WYNEn1+DRIlmg0RsbINE23KDREF5g0Sff4NEBoaDRHSMg0TbkoNEOZmDRJ+f
g0QGpoNEbKyDRNKyg0RBuYNEqL+DRAbGg0RszINE0tKDRDnZg0Sf34NEBuaDRGzsg0TS8oNE
QfmDRJ//g0QGBoREdAyERNsShEQ5GYREqB+ERAYmhERsLIRE0jKERGI5hESoP4REBkaERHRM
hETSUoRESVmERJ9fhEQGZoREbGyERNJyhEQ5eYREn3+ERAaGhER0jIRE0pKERDmZhESfn4RE
BqaERHSshETSsoREObmERJ+/hEQ/xoREbMyERNLShEQ52YREqN+ERAbmhESu7IRE0vKERDn5
hESf/4REJgaFRGwMhUTSEoVEORmFRKgfhUQOJoVEbCyFRNIyhUQ5OYVEqD+FRA5GhUS2TIVE
41KFRDlZhUSfX4VEDmaFRGxshUTScoVEOXmFRJ9/hUQGhoVEdIyFRNuShURBmYVEn5+FRAam
hUQ5rYVE0rKFREG5hUSfv4VEDsaFRHTMhUTS0oVEQdmFRLDfhUQe5oVEfOyFRNLyhUQ5+YVE
yP+FRA4GhkR0DIZE0hKGRDkZhkSoH4ZEBiaGRHQshkTSMoZEQTmGRKg/hkQGRoZEbEyGRPNS
hkRBWYZE8V+GRA5mhkR0bIZE0nKGREF5hkSof4ZEDoaGRHSMhkTbkoZEQZmGRKifhkQOpoZE
dKyGRNuyhkRBuYZE0L+GRA7GhkR0zIZE29KGREHZhkR04IZEDuaGRHTshkTb8oZEQfmGRKj/
hkQOBodEdAyHRNsSh0RBGYdEqB+HRA4mh0R0LIdE2zKHRFI5h0SoP4dEDkaHRGxMh0TbUodE
QVmHRKhfh0QOZodEdGyHRC1zh0RBeYdEn3+HRA6Gh0R0jIdE25KHRDmZh0Son4dEDqaHRHSs
h0TbsodEQbmHRKi/h0QOxodEdMyHRNvSh0RB2YdEqN+HRA7mh0R07IdE/PKHREH5h0So/4dE
DgaIRHQMiETbEohEUhmIRKgfiEQOJohEdCyIRNsyiERBOYhE</AssayXData><AssayYData Points="900">9RtfvsDAXb6GzVi+g79XvvWQV76W0FW+codRvu4UVL6yMlK+0KJSvgdGVL7dC1G+3oFQvrjv
T77TFVG+EnZLvjqgT75zyk6+ReRQvv01Ur4vyky+0MpPvkrbUL6XiU2+0W9TvoDPTr5aC1G+
R3dMviYaUb5zH02+GEJMvnh/Tb5tuE6+alVOvo+GUL4W6U6+iXxSvkCTS76ZkU2+XUNPvlh2
TL56SEy+5O5NvtnfUL7iyEm+LaxQvpzCTL5IDk6+7hRKvuGdS77KQ0m+BKhOvvhLTb6joEy+
TqNOvphOTr65kEy+HglOvpOGR74PDEm+GLxNvuwnTb4eLk++tFFQvoo1S74Wrku+uzJOvsaj
Sb6G7Ue+Z01HvmaVRr7l/k6+eVVNvqI3UL7sBku+au5MvhvsTr5Al06+jJJLvpKRT772oky+
Z0RPvicyTr72zkm+TVZNvvIAT7682k2+MsZMvioeTb48GFC+6dNOvlhYTb7ssku+ad5NvnmV
UL5wxkq+HQxNvo9jTL5qdlC+/htQvmYOTr68Lk2+FVVPvsTFUL5vq0u+AiBPvl8KS775Tk6+
exFLvqYxT74Y6ky+J1BKvjPsSr7vI0q+TxlSvgUmTr6gcky+l+FNvtckTr48PUq+V1xPvikH
Tb4Pqki+FkRPvgrqS76QvEu+26ZKvmk/UL7C7k2+duhOvjzcSL4QCEq+D0BNvhPzTL7WlEq+
c8BNvicUTL75kE6+QJdHvhWESb7FZU++Wo5HvrF5Tb70q0++ijZPvsuoSr4La0m+qJ5MvnrA
Sb6aIki+bblNvqSpSr5K2ku+BjNOviW6Tr5f+ku+nE1LvnGNTL4QvUq+GAxNvs9YTb4TmVK+
RJVLvqSTT74X/0m+kulKvi+3S74nG06+vDtOvs0rSr5vuU6+U2NLvjBITL4PFEi+aNdNvgfL
Rr4Kx0m+0yNLvsncS7431Ey+Rw9OvjzdS75vmEy+U+ZIvjaNS77euEe+57lMvmbLS757Hki+
L8FIvtUhTr6yPk++m+RMvrGXSr764ku+kqdMvuw/Rr6mwEe+Qo9Kvp11S77rv0i+ahJJvmhc
T74yw0e+msxKvhnDSr7WFEe+Hi9NvsEwTb6NBky+GK5MvguUR76JE0q+eb5Ovqd5TL5+lEu+
21JJvhpUR74nlEW++tVJvpN7SL54Sky+EVlGvlbZRr5h30q+ZelIvrt9Sb5Dy0e+2x5Mvqmu
Sb7dhka+G2tOvqoCTr4E6kW+r2VNvj5OTr7SBEq+M1BIvjUZRr5tvEq++ShOviAvTr4DZUm+
1hBKvsD6Rb4ZHUa+EgZIvtCqQ76sVEm+pTJEvsS/Sr5xN0S+eoVFvh2+Sb5tVke+2pVMvrl4
Sb5ik0W+FoxHvvXvSb4BDkm+hg9Ivqz/SL5qHUi+Hz5Hvi/LT76mIUi+DllFvveGSL4ONke+
/CpHvlxpSb5ktE2+hhBNvmkoRL6ozka+PZ1GvindRb4I3ka+aStFvv7bSL48iEe+Q45NvsH7
Sb7Oj0q+NXNKvt6YSL60V02+FcBGvm4gSL5irEm+DtZJvhfuSL5WJ0i+eyZFvuR/SL4/tkK+
DblKvml2Sb7sqEi+taZHvj9sRL4yI0a+9upHvg5BS76BMEm+m0RHvne2RL4/XkW+4CVFvilk
Q77/ZEu+HNhJvkBiQ74B/0e+GMdDvr4kRb4wNke+8+dEvoKMSr6UKku+DChDvguBRL7pYUi+
S9ZGvqYQRr6KBUO+57JFvvJARb7oxEW+NRZHvtyUR74JVkS+jQxFvh3KR741E0W+xXpFvjLU
Rr7mLka+N0hEvldkRL6ET0i+5ytHvkC/R77lAEO+8Y5Cvv+1Qb5A0ke+Ir1DvgE5Rr6imD2+
lppEvmqyP75ai0W+kDxFvgjkR77590e+52BCvvZZRr7+0ES+14dAvhrEQb7X00G+CjZEvm1d
Q75ke0C+N25DvsJlQr7o6ES+Rf5EvoglQb59f0K+4nVBvsJ1P74fuUC+1+dGvlyJQr5uDkK+
/u9FvlmcQr4EzUG+K/FFvh9UR77Y+kW+gnJCvuAKQ77IvUS+yJtDvheGQ77vJUa+zbJCvi6o
Rr44FkC+YqJBvjb0RL4tgkO+V4M/vi+GP75ZUz6+01hBviWiQL4dhkG+Qa5Bvii9QL49YT++
mGpAvrFBPL65qEW+hNxCvoypPb7040K+tUU+vqisRL6kRUK+NV5Dvm/rPr6mqUC+5mlAvmIz
Pr5VtEK+XAZDvhDVP75IUkC+U0NBvnDjO77+W0O+BdJDvp18Pr4JtUK+Qwk7vrBZQL61Qz6+
d7ZEvtxtPr7WHUC+GxRCvj9SQ777YkK+o4s8vsnOQr5X0UC+goxAvs3iQL4i/jq+v8o6vsVb
Rb7gdz2+0bNAviO4Qr4pFkC+76w+vuk/PL5NckS+R5dAvhyTPb7CSD2+8Ew+vnyrP77dUD++
KihAvl2YQL4g/j6+dFo/vnrBP76R3UC+OF5BvnFeOb58HT6+bP4+vuf5P76MV0C+xGdDvnwU
Qr5D2D++w6c+vgBPP76nCz6+tV5Bvj4JP74wZT2+W303vlxBPb6XBEG+xLBAvkT8Or4Xnzu+
YUI/viyWQb4m6T6+igc8vu9bOb6Dezu+7fc7vjmRO747Kzy+ALA7vpLbP7647zu+jZc9vg6U
Qb7MXEG+7lQ/vt8PP77bFUC+S4M9vliQP769jz++4qc6vuSuPL4sbD2+NyZAvjMyPr7+qkC+
7SI7vvS7Ob7YBT++zmpBvsuSOr5ybTy+8XI7vvIKPr7NHzy+fbc8vozGOb6Slj++/YI7vuw9
N77p+Tu+yDA+vl4JOb7GGTu+Sq42vhnXOr6iRzm+1tw5vvQjPr5M8ju+biU3vv7yOb44Vze+
nxg4vqRJOr7zpji+EHo7vsTiO75FOTu+1lM8vhcKOr6QRTy+iaQ8vnPRQb6BoD2+DS08vrpc
OL4C8j2+Sak6vmXwPL5FFDq+M607vlZHOL4dRTm+6JA6vn0zOr5odzq+n183vnmrOL68njq+
POM5voRxOL6U7Tu+sss2vgPBOr7IXzi+wfk5vh3mPL7r4jq+cXg1vnRyOb6rWjm++7c2vtLI
OL6iqjq+OFE9vhYrPL6ivDi+EsA4vs6FOr7igTu+cTk1vjVAOL67YTi+IKs3vki+PL6KwDm+
ZOM0vlykOb41kDS+gsg3vvpeOb4ySjq+VSw8vjNHOb7chD++CAo6vkFpNL4fCD++sOk6vnEZ
O77b2ja+S089vpxYN75XlTO+a/g2vt7cOb7R/jW+slw0vtfvPL7foTa+kH01vrtjNr58Wja+
TYM2vlxeOL652je+kos4vlIqNb6dkTm+L6o1vltnNL4pgje+lKw5vmv/N77V6DK+xso1viLJ
O76Ucja+rWI1vsW0Nb6Lvjm+es82vh/KOL46+Ti+g1k5vvCYNL5uwze+fnI1vm9wOL7UWzi+
7jc3vq3PNb7cFDm+EtU0vot2Nr7eXTu+ShMzvoQCM77rAjO+Z9k1vkNxOL5iMTe+4LUzvsS9
Mr5K5Tu+jmw4vvVVNb5yuDW+gsU2viO5Nr6uAze+NF0yvvObM75dwzu+qfoyvs2+NL5z5zi+
lx8zvrHtNb6gajm+xH41vpJtM77E+DK+UbI0vr8MN77e9jS+BOU0vobUMr6LQzS+DRA0vgAM
Mr6daTO+1HA4vihQMb5Y3zK+d1EzvhvWNL43hzK+u9czvoivMb4b4jK+pwgyviLkOb4Y8jW+
pII1vgZOMb7X8Ti+A5s1vj3aMb7bzDS+m1ovvmdcM7681DS+oKkxvg5nNL5prTa+mcIwviGO
M77fITS+qJM1vvIoMb4EjDG+02I0vmstNL6kFza+gSAwvvuCMb5XdjO+GlUzvkWjL74iWTS+
hOI0vut5NL6fUjC+kfM1vp1zML7/mTG+N8IxvlZzNL5EqzG+m8kyvlh0LL6wkjW+PHk2vhNl
M77ozy6+LjAvvs3NML7zqjO+ZDc0vvxOML5rczO+OnYtvkM1L76zfTK+Df4xviKoLb7kqDS+
j98zvgRxML4pIjO+9hQyvq4jNr74FzS+WVcxvhKiNb4rmzG+qP8xvqypL75npDO+/Fo0vs/m
Mb48cDK+36s0vr2KML66QjW+oVsyvsvsML4iwjS+RQswvjJVL77FZC2+UR8wvu7RLr7k0TK+
x2EzvuyRLb72rDC+TbsrviVpLr6HRCq+0+YwvgMPMb49HTK+pBUyvkZ8L7496iu+gDotvgYE
ML4JyzC+8ak0vlWcML7hMDG+M+cyvpz4L758kTS+l1UzvibvML56bC6+HN8uvtNyLb45hCy+
dCEwvjpJL77+5S++lpkyvt7NLr4A9jG+k9IxvrFAML4C+yy+M64qvkV6Lb4l0S6+SL8svskj
Mb6oDTO+7rYtvqr1K75AcS2+ehMtviCUK76Vniu+oF4vvol8Kr6TqDC+oO8rvsRcKr6+2C++
mC0svuSBLL4lRi++YvYrvmyjLb5hKy++s2wpvoxaLL7NuS6+XmEqvvjSML77FCu+JBwuvnyn
LL4jnS6+zSAqvkeULL6GjSq+MGssvs5dLb7PTS6+3A4svuO+K764Gyq+GQMpvjF+Kr5Hniu+
zXQrvngRK77Q1S6+8+csvuLSLL63SC++dMMyvnzYLr7Vpiy+eV0rvs+6Kb4hdy6+D4Yuvotr
LL7EBC6+OdYpvqUQLb7Opim+HiMnvpX4Kr7kQy6+93wovo++Jr6Aryq+NMwmvrZFLb4cAiy+
V1Mtvg72Lb4IeSy+f1ArvkZBLL4J3C6+QOssvnMnLb5VySu+</AssayYData></Step><Step><CommonData><SampleLocation>11</SampleLocation><SampleID></SampleID><SampleGroup></SampleGroup><SampleInfo></SampleInfo><SampleRow>F</SampleRow><SamplePlate>1</SamplePlate><WellType>REGENERATION</WellType><Concentration>-1</Concentration><ConcentrationUnits>µg/ml</ConcentrationUnits><MolarConcentration>-1</MolarConcentration><MolarConcUnits>nM</MolarConcUnits><MolecularWeight>-1</MolecularWeight><Temperature>30</Temperature><StartTime>4040795</StartTime><AssayTime>5</AssayTime></CommonData><FlowRate>1000</FlowRate><StepType>KREGENERATION</StepType><StepName>Regeneration2</StepName><StepStatus>OK</StepStatus><ActualTime>5.00005</ActualTime><CycleTime>0.2</CycleTime><AssayXData Points="25">pz+IRA1GiERsTIhE2lKIREFZiESnX4hEDWaIRGxsiETacohEQXmIRKd/iEQNhohEdIyIRNqS
iERBmYhEn5+IRA2miER0rIhE2rKIRDi5iESnv4hEFsaIRHTMiETa0ohEQdmIRA==</AssayXData><AssayYData Points="25">Ng2CwNeuh8DU14vAQ5GOwJivkMBUr5LA/k+UwH+mlcAA75bAuMyXwPrhmMAq45nArnyawONP
m8DQK5zABqacwH5KncAF3J3AAleewGPensCjOJ/AELKfwNQLoMA7aKDA+7igwA==</AssayYData></Step><Step><CommonData><SampleLocation>12</SampleLocation><SampleID></SampleID><SampleGroup></SampleGroup><SampleInfo></SampleInfo><SampleRow>F</SampleRow><SamplePlate>1</SamplePlate><WellType>NEUTRALIZATION</WellType><Concentration>-1</Concentration><ConcentrationUnits>µg/ml</ConcentrationUnits><MolarConcentration>-1</MolarConcentration><MolarConcUnits>nM</MolarConcUnits><MolecularWeight>-1</MolecularWeight><Temperature>30</Temperature><StartTime>4057374</StartTime><AssayTime>5</AssayTime></CommonData><FlowRate>1000</FlowRate><StepType>KREGENERATION</StepType><StepName>Regeneration2</StepName><StepStatus>OK</StepStatus><ActualTime>5.00005</ActualTime><CycleTime>0.2</CycleTime><AssayXData Points="25">p9+IRA3miERs7IhE2vKIRDj5iESn/4hEDQaJRGwMiUTSEolEOBmJRJ8fiUQFJolEbCyJRNIy
iUQ4OYlEpz+JRAVGiURsTIlE0lKJRIpZiUSfX4lEBWaJRGxsiUTScolEQXmJRA==</AssayXData><AssayYData Points="25">K/sbv/ZlEr9+8Aq/CCQFvwJd/r7UsPa+4yHwvujT574ltuS+scbgvljA3b7eQte+8VXWvnZy
z761S86+w77Mvv/Vy77s7sq+B0DEvtpYxb5EZsS+vMrAvhuHvb7h272+F++7vg==</AssayYData></Step><Step><CommonData><SampleLocation>11</SampleLocation><SampleID></SampleID><SampleGroup></SampleGroup><SampleInfo></SampleInfo><SampleRow>F</SampleRow><SamplePlate>1</SamplePlate><WellType>REGENERATION</WellType><Concentration>-1</Concentration><ConcentrationUnits>µg/ml</ConcentrationUnits><MolarConcentration>-1</MolarConcentration><MolarConcUnits>nM</MolarConcUnits><MolecularWeight>-1</MolecularWeight><Temperature>30</Temperature><StartTime>4073679</StartTime><AssayTime>5</AssayTime></CommonData><FlowRate>1000</FlowRate><StepType>KREGENERATION</StepType><StepName>Regeneration2</StepName><StepStatus>OK</StepStatus><ActualTime>4.99895</ActualTime><CycleTime>0.2</CycleTime><AssayXData Points="25">p3+JRA2GiURsjIlE0pKJREGZiUSfn4lEBaaJRHSsiUTSsolEQbmJRKe/iUQFxolEbMyJRNLS
iUQ42YlEp9+JRA3miURs7IlE0vKJRDj5iUTQ/4lEBQaKRGwMikTSEopEOBmKRA==</AssayXData><AssayYData Points="25">hUeRwORylcCqwpfAj0aZwBN0msAtmpvAlVycwBZJncDMyp3A3WuewNHpnsA3Q5/ApO6fwKcu
oMCpnaDAxuOgwNI8ocAMlaHANcGhwBQGosDXX6LAa5OiwHLGosBgHKPAuz6jwA==</AssayYData></Step><Step><CommonData><SampleLocation>12</SampleLocation><SampleID></SampleID><SampleGroup></SampleGroup><SampleInfo></SampleInfo><SampleRow>F</SampleRow><SamplePlate>1</SamplePlate><WellType>NEUTRALIZATION</WellType><Concentration>-1</Concentration><ConcentrationUnits>µg/ml</ConcentrationUnits><MolarConcentration>-1</MolarConcentration><MolarConcUnits>nM</MolarConcUnits><MolecularWeight>-1</MolecularWeight><Temperature>30</Temperature><StartTime>4089772</StartTime><AssayTime>5</AssayTime></CommonData><FlowRate>1000</FlowRate><StepType>KREGENERATION</StepType><StepName>Regeneration2</StepName><StepStatus>OK</StepStatus><ActualTime>5.00603</ActualTime><CycleTime>0.2</CycleTime><AssayXData Points="25">nh+KRAQmikRjLIpEyTKKRDg5ikSeP4pEBEaKRGNMikTJUopEL1mKRJ5fikT8ZYpEa2yKRMly
ikQ4eYpEln+KRASGikRjjIpEG5OKRDiZikSen4pE/KWKRGusikTRsopEabmKRA==</AssayXData><AssayYData Points="25">S9kRv+4LCr/6f/2+Z770vq9S5b6Wpdu+JuXTvrv3zL7oYse+sVPAvvAWvL7ekri+9Ya0vtKX
sL6NxK2+13KrvkgOqb4t/6W+HM6jvndTor4W1Z++LRedvs2gm74kPZm+7A6avg==</AssayYData></Step><Step><CommonData><SampleLocation>11</SampleLocation><SampleID></SampleID><SampleGroup></SampleGroup><SampleInfo></SampleInfo><SampleRow>F</SampleRow><SamplePlate>1</SamplePlate><WellType>REGENERATION</WellType><Concentration>-1</Concentration><ConcentrationUnits>µg/ml</ConcentrationUnits><MolarConcentration>-1</MolarConcentration><MolarConcUnits>nM</MolarConcUnits><MolecularWeight>-1</MolecularWeight><Temperature>30</Temperature><StartTime>4106233</StartTime><AssayTime>5</AssayTime></CommonData><FlowRate>1000</FlowRate><StepType>KREGENERATION</StepType><StepName>Regeneration2</StepName><StepStatus>OK</StepStatus><ActualTime>5.00005</ActualTime><CycleTime>0.2</CycleTime><AssayXData Points="25">0L+KRDbGikSdzIpELNOKRGrZikTQ34pELuaKRJ3sikQD84pEavmKRND/ikQ2BotEnQyLRAMT
i0RqGYtE0B+LRC4mi0SdLItEAzOLRGo5i0TQP4tENkaLRJVMi0QDU4tEalmLRA==</AssayXData><AssayYData Points="25">kvSRwCOJlcDgkpfAUR2ZwOdjmsB9LJvA2gCcwACgnMDQF53AMLedwNg/nsAOf57AbxqfwIZe
n8AlsZ/AZPqfwFpDoMCBnqDApsagwOkKocDCL6HAyG+hwOG6ocAI1qHAAwaiwA==</AssayYData></Step><Step><CommonData><SampleLocation>12</SampleLocation><SampleID></SampleID><SampleGroup></SampleGroup><SampleInfo></SampleInfo><SampleRow>F</SampleRow><SamplePlate>1</SamplePlate><WellType>NEUTRALIZATION</WellType><Concentration>-1</Concentration><ConcentrationUnits>µg/ml</ConcentrationUnits><MolarConcentration>-1</MolarConcentration><MolarConcUnits>nM</MolarConcUnits><MolecularWeight>-1</MolecularWeight><Temperature>30</Temperature><StartTime>4122520</StartTime><AssayTime>5</AssayTime></CommonData><FlowRate>1000</FlowRate><StepType>KREGENERATION</StepType><StepName>Regeneration2</StepName><StepStatus>OK</StepStatus><ActualTime>5.01006</ActualTime><CycleTime>0.2</CycleTime><AssayXData Points="25">0F+LRC5mi0SVbItE+3KLRGp5i0TQf4tELoaLRJ2Mi0QDk4tEYZmLRNCfi0QupotEpayLRAOz
i0RhuYtEyL+LRDbGi0SVzItEA9OLRGHZi0TI34tELuaLRJ3si0T78otEvPmLRA==</AssayXData><AssayYData Points="25">fSf1vrUq5b5gStO+90XDvgozub6eL62+J5OlvrJknb7E05e+rUOTvuaoj75Fgoe+XwGHvoUR
gL6Eanm+1OZ2vny7br4ut2y+odNovniQZb6PvGO+PZtcvnkVWb6zglS+gg9Wvg==</AssayYData></Step><Step><CommonData><SampleLocation>1</SampleLocation><SampleID></SampleID><SampleGroup></SampleGroup><SampleInfo></SampleInfo><SampleRow>F</SampleRow><SamplePlate>1</SamplePlate><WellType>BUFFER</WellType><Concentration>-1</Concentration><ConcentrationUnits>µg/ml</ConcentrationUnits><MolarConcentration>-1</MolarConcentration><MolarConcUnits>nM</MolarConcUnits><MolecularWeight>-1</MolecularWeight><Temperature>30</Temperature><StartTime>4137740</StartTime><AssayTime>30</AssayTime></CommonData><FlowRate>1000</FlowRate><StepType>BASELINE</StepType><StepName>Baseline2</StepName><StepStatus>OK</StepStatus><ActualTime>29.999</ActualTime><CycleTime>0.2</CycleTime><AssayXData Points="150">IwCMRIEGjETwDIxEVhOMRLQZjEQjIIxEgSaMRPAsjEROM4xEtDmMRBtAjESJRoxE6EyMRHdT
jES9WYxEI2CMRIFmjETobIxETnOMREh6jEQrgIxEgYaMROiMjERWk4xEL5qMRCOgjESBpoxE
6KyMRE6zjETFuYxEI8CMRIHGjETozIxEVtOMRL3ZjEQj4IxEgeaMROjsjERW84xEtPmMRBsA
jUSBBo1E8AyNRE4TjUS0GY1EGyCNRLImjUTwLI1ETjONRLQ5jUQjQI1E20aNROhMjUROU41E
vVmNRBtgjUSJZo1E6GyNRE5zjUS0eY1EG4CNRIGGjUTojI1EVpONRL2ZjUQjoI1EiaaNROis
jUROs41EvbmNRCPAjUSBxo1E6MyNRE7TjUTL2o1EPOCNRInmjUTo7I1EVvONRLT5jUQjAI5E
iQaOROgMjkROE45EtBmORBsgjkSJJo5E6CyORE4zjkS0OY5EG0CORKJGjkToTI5ETlOORAZa
jkQjYI5EmmaOROhsjkROc45EvXmORBuAjkSBho5E6IyORE6TjkS0mY5EG6CORImmjkTwrI5E
b7OORL25jkQbwI5EgcaOROjMjkRO045EtNmORBvgjkSB5o5E6OyORE7zjkS0+Y5EGwCPRIEG
j0ToDI9EThOPRLQZj0QjII9EgSaPROgsj0RWM49EtDmPRBtAj0SBRo9E6EyPRE5Tj0S0WY9E
G2CPRIFmj0QhbY9ETnOPRLR5j0QjgI9EkoaPROiMj0ROk49EvZmPRCOgj0SBpo9E+KyPRFaz
j0S0uY9E</AssayXData><AssayYData Points="150">iloyvk5nL77diC2+HNQnvnOLKL6NjiW+vAMlvm53I77ZMyG+f2IhvpuzHr7Dpxu+1usevsGt
HL6iWxu+K3UZvjwnGr5gzBO+UyoZvrpUEb5hHBG+qIwUvgj1D74Kbw++xj4MvgicEL4Q3A6+
q0EMvgSgCb7SCAO+olYOvh7LAb4qaQ2+/tcHvuj1Bb61jQS+/XAAvidQ/73pvgO+YUUEvpJL
BL7hEfe9EXL9vVuO9L1FC/K9UB/vvZ1p+r2FS/C9u+TuvSv3772llu69b0rxvSF8770OCOe9
tgfrvXbY572qBOa9wCLnvRPd5b00gfK9irTwveNM5L036di9+6TqvWtL4r2CNt29+UrjvZk6
3L0hbdy93XrTvaC+2b07X9m930fLvRWd172jLcu9VDPOvXs8zr3G/si9xQ3PvYTtwL3Ic8u9
BQzKvdgRxr1xtse9bpzDvVchwr2JfMa9D4m+vb+kxL03aLm9yoe1vah8xL0uAr69PnbDvSRo
vb21zrm9Pb26vYSXvr3rPra9Rb20vYkivb2TrbS9vay0vbEku70PN7W9YuSwvTEZrL3NC669
9+evvYybq71rHrC9adervW3Xsb0Xwaq9AE+rvSONsL3InKe9hTukvVb2qL0drqG9QFOevXjU
pb1ZJ6S9HKidvVT0pb26G6G9fEKfvd36m72PB5u950OlvS5smr3JzZ29Op6VvWsinr0nKpq9
TaOQvUF5nb0e5Z69rz6QvX24mr1Vx5G9jeSfvV4flr39j5a9XXOYvacBjb398I29ik+MvSQE
kL3yH5W9</AssayYData></Step><Step><CommonData><SampleLocation>1</SampleLocation><SampleID></SampleID><SampleGroup></SampleGroup><SampleInfo></SampleInfo><SampleRow>F</SampleRow><SamplePlate>1</SamplePlate><WellType>BUFFER</WellType><Concentration>-1</Concentration><ConcentrationUnits>µg/ml</ConcentrationUnits><MolarConcentration>-1</MolarConcentration><MolarConcUnits>nM</MolarConcUnits><MolecularWeight>-1</MolecularWeight><Temperature>30</Temperature><StartTime>4168809</StartTime><AssayTime>80</AssayTime></CommonData><FlowRate>1000</FlowRate><StepType>LOADING</StepType><StepName>Loading</StepName><StepStatus>OK</StepStatus><ActualTime>79.999</ActualTime><CycleTime>0.2</CycleTime><AssayXData Points="400">GsCPRIDGj0TfzI9ETdOPRKvZj0Qa4I9EgOaPRN/sj0RF849EtPmPRBoAkER4BpBE5wyQRE0T
kES0GZBEEiCQRIAmkETfLJBETTOQRLQ5kEQSQJBEgEaQRN9MkERNU5BEq1mQRBpgkESAZpBE
52yQREVzkES0eZBEIoCQRICGkETfjJBERZOQRLSZkEQaoJBEgKaQROeskERNs5BEtLmQRBLA
kESJxpBE58yQRE3TkES02ZBEGuCQRIDmkETn7JBETfOQRLT5kEQaAJFEgAaRROcMkURNE5FE
tBmRRBogkUSAJpFE5yyRRE0zkUS0OZFEGkCRRIBGkUTnTJFETVORRLRZkUQaYJFEgGaRRA5u
kURNc5FEtHmRRBqAkUSAhpFE94yRRE2TkUS0mZFEGqCRRICmkUTnrJFEVbORRLS5kUQawJFE
gMaRROfMkURe05FEtNmRRBrgkUSA5pFE5+yRRE3zkUS0+ZFEGgCSRIAGkkTnDJJETROSRLQZ
kkQaIJJEgCaSROcskkRNM5JEtDmSRBpAkkSARpJE30ySRE1TkkS0WZJEGmCSRIBmkkTnbJJE
TXOSRLR5kkQagJJEmYaSROeMkkRNk5JEq5mSRLagkkR4ppJE56ySRE2zkkS0uZJEEsCSRInG
kkTfzJJETdOSRLTZkkQa4JJEgOaSROfskkRe85JEtPmSRBIAk0SABpNE5wyTRE0Tk0S0GZNE
GiCTRHgmk0TnLJNETTOTRLQ5k0QSQJNEykaTRN9Mk0RNU5NEq1mTRDtgk0SAZpNE32yTREVz
k0SreZNEKoCTRHiGk0TnjJNEfpOTRLSZk0QSoJNEeKaTROesk0RNs5NEtLmTRBLAk0SAxpNE
98yTRE3Tk0S02ZNEGuCTRHjmk0T37JNETfOTRLT5k0QSAJREgAaUROcMlERNE5REqxmURBog
lER4JpRE3yyURE0zlES0OZREGkCURIBGlETnTJRETVOURKtZlEQaYJREkWaURN9slERNc5RE
zHmURBqAlESAhpRE34yUREWTlES0mZREGqCURImmlETnrJRERbOURKu5lEQSwJREgMaUROfM
lERN05REtNmURBrglERm55RE5+yURE3zlESr+ZREGgCVRIkGlUTnDJVETROVRKsZlUQaIJVE
gCaVROcslUS4M5VExDmVRBpAlUSARpVE50yVRE1TlUSrWZVEGmCVRIBmlUQ5bZVERXOVRKt5
lUQagJVEeIaVROeMlURFk5VEtJmVRBKglUR4ppVE56yVRE2zlUSruZVEKsCVRHjGlUTfzJVE
TdOVRKvZlUQS4JVEeOaVRN/slURN85VEtPmVRBIAlkSABpZE5wyWRE0TlkT9GZZEGiCWRHgm
lkTvLJZERTOWRKs5lkQSQJZEeEaWROdMlkSfU5ZEq1mWRBJglkTaZpZE72yWRE1zlkSreZZE
EoCWRHiGlkTnjJZERZOWRKuZlkQSoJZEgKaWRN+slkRNs5ZEq7mWRBLAlkR4xpZE38yWRE3T
lkTE2ZZEEuCWRHjmlkTf7JZERfOWRLT5lkQSAJdEeAaXRN8Ml0RNE5dEqxmXRBIgl0SAJpdE
/yyXREUzl0S0OZdEEkCXRIlGl0TETZdERVOXRKtZl0QSYJdEeGaXROdsl0Rec5dEq3mXRBKA
l0R4hpdE34yXREWTl0S0mZdEGqCXRHiml0TfrJdERbOXRKu5l0QSwJdEeMaXRN/Ml0Re05dE
q9mXRFPgl0SA5pdE3+yXREXzl0Sr+ZdEEgCYRHgGmETfDJhERROYRLQZmER0IJhEeCaYRN8s
mERNM5hEvDmYRBJAmER4RphE30yYREVTmES0WZhES2CYRIBmmETnbJhETXOYRKt5mEQagJhE
gIaYRN+MmERFk5hEq5mYRCKgmER4pphE36yYREWzmES0uZhEEsCYRIDGmETfzJhETdOYRKvZ
mEQa4JhEeOaYROfsmERV85hEtPmYRBoAmUR4BplE5wyZRE0TmUS0GZlEIiCZRIAmmUTnLJlE
VTOZRLQ5mUQ7QJlEgEaZROdMmUReU5lEtFmZRBpgmUSAZplE52yZRE1zmUS0eZlEGoCZRICG
mUTnjJlEAZSZRLSZmUQaoJlEgKaZROesmURNs5lEq7mZRA==</AssayXData><AssayYData Points="400">tiCFvYX5i70HhYu9N4yGvWLFiL0HxYO9OzCIvegng70W2oe9SbqFva/8gL3GUIC9flZrvXvX
hr3VDoG9eAGFvd1ph70XfHi97hx4va13gb3zIHu9ZkFzvZX0aL3rdX+9bRZ6vQ3geb37s229
jlNuvcCYZr2WcGi9kg1tvWwtcL1Kple935BjvQmIZ73tD3O9z0dbvYy7ab0+hWO9JJJYvfWG
bL1Py1e9049UvXwGT73vLWq9q3RZvS2EW71DiVa9gkxXvZ8bW73GtlW9AstWvQsCYb30dFy9
dy9OvX1VV718NFO9UAxevfMjTL2830G9TyNQvQgNSL07vUW94i09vSeqTb1xbky99WYvvUlC
Nb0vfkO9C1E5vS62QL1uq0K9+f48vbNQRr1KkzO9iJMxvWmzQ73LYzC9y64vvbm/RL13Xym9
/BlFvbpINL2ADyy9hQM9vTkhOr2cNzm9MtghveqWQL0+rSi9TcYjvSXBOL2VxxG9NMotvelT
B701PiS94QMxvYRhLr1wJBi9BIwwvcIeDL1oPgC9+womvU1cHr3AORu9PYMcvXlcF733lDS9
pf40vRa3Gr1bFhi9ddodvTMsEr1jxB+9wy8nvSG5DL3tRwy94r0fvYY2B70Oywq9d4sPvVi6
E71rY/a8O38ava+zG73IM/a895MIvSABA71pBRG9okoIvdH63bxz6wm9YiYJvY9DBr0AigS9
zeP7vD4YDr3NvAC9B6MNvVY7Ab0MpQu9u/0KvWmO57y0tQW93OUCvXiVCb0ufO+8Ua4AvdBx
3Lz6y/e8e0LhvCDG67yfUAG9gSDsvIb7Ab0KOv68PIwCvcetAL2DQ++8EwravCau7LzOIuC8
ZqLzvNim6ryJmOi8CGrHvOfptry1LrC8GU2rvAsj3rwETtG8AyHCvMNQ3bx2Ebu8sCbIvMHx
0bzFDsW8HxvWvCKE8byQ5Le8v5OtvLJV1bxycr68qcemvL5sobwQhra8drehvK8wvbwA8Zi8
Fhy5vLvfnbyIStC8oHnGvJ7ro7z6zK680zSWvEkckrxjtY687nqEvAJxZrwjT6a83neLvMhp
pLzNSaO8V3akvHFbkryzpoW8T9OQvDYxp7wNV328ytaAvJaaqbwzY5+8EV50vH1EhLzPZmq8
9W2LvM7LlLzHNIC8ruRSvLZ/d7z4Uaa8ORWKvEm+W7xJm3G8yheIvK8RYbyzWmi8i7B0vIHF
Wbx1SGC8Jh1FvAiALbx+Umu8SB1SvCcfT7x3+HC81MWAvLawhrwpemC8byLjuwLbBrzXpS68
xRxovPtqD7xEwTG8L0JOvN1TRLx3GYq8XfYsvLi8Drw6I0m8GUg+vLPqGrxSlSq80OYvvOlB
NLw5AfC7KPv1u9VyRry9gha8maM9vHpgLrytHkC8rn5KvF3fAbzxczS8wpW2u98T7rs/o6m7
oCC6u2KL1bu2Rci7Nicyux37FbuECXq7QU7Du+6FJLyIurm7LFI0vHuqtrupLVC7MGWdu6p5
5rvbjsq7xz+XuzeJVLtAqx+8WaGguz0hHbyFfoa7Df+aux+Plbu7R627EPyVu9O9WLtfAK67
YkZJu9zBDLxInga8ZKdeu5829zrizo+7uiuVuzxeDLxo5Ha7yrkAu8Bk2rqssCw6t2BCuk/g
EjuRWsS5gRBWu0LUpbv3V467C+bXO+j0nDmOSBc7ClIzOlbk2Lr1e8W6jB5YO531rDpBz6a4
X16NO17pWzopYcE7FKFAOaxkKDrjnge7FFGOOzMzyDthWGg718wgu83RlTpJQ487fxfOOadQ
izptAmc6oMlyO8ooDTubmQs6Rx6wO6WQrDsCCFE7/C1bO9/qtDvAQ5I7Iv/bOYP0SzsAuh47
nRpKO6a7fTo3usk7Z7kHPFb/KzuCtzI7Xvc3PLlU6DvXSac764DnOwq5tTsAGxA886gpPLhI
2Du4VdA7PADNO+rJ9TvSdf47tvftOwGIFDx1p4A7VSF9OxqDxDucGR48eBUEPIlgEzyYsGs8
JiTNO41E/DvMnKk745JTPBeO1jsDqt87sB5HPNuDQTxdaho8V/wkPLOKFTz5Ljs8cGQePG5w
XzxQaEQ8DJM9PPlNUDxaHT88zpYxPKqjTjx6FFw8mQ5OPA==</AssayYData></Step><Step><CommonData><SampleLocation>1</SampleLocation><SampleID></SampleID><SampleGroup></SampleGroup><SampleInfo></SampleInfo><SampleRow>F</SampleRow><SamplePlate>1</SamplePlate><WellType>BUFFER</WellType><Concentration>-1</Concentration><ConcentrationUnits>µg/ml</ConcentrationUnits><MolarConcentration>-1</MolarConcentration><MolarConcUnits>nM</MolarConcUnits><MolecularWeight>-1</MolecularWeight><Temperature>30</Temperature><StartTime>4249711</StartTime><AssayTime>30</AssayTime></CommonData><FlowRate>1000</FlowRate><StepType>BASELINE</StepType><StepName>Baseline3</StepName><StepStatus>OK</StepStatus><ActualTime>29.999</ActualTime><CycleTime>0.2</CycleTime><AssayXData Points="150">EcCZRHfGmUTezJlEPNOZRKvZmUQR4JlEd+aZRNbsmURE85lEovmZRBEAmkR3BppE3gyaREQT
mkSrGZpECSCaRHcmmkTeLJpERDOaRKI5mkQJQJpEd0aaRN5MmkQ8U5pEq1maRAlgmkR3ZppE
3myaRERzmkTDeZpECYCaRG+GmkTmjJpERJOaRLuZmkQJoJpEd6aaRN6smkREs5pEq7maRAnA
mkR3xppE1syaRETTmkSr2ZpEEeCaRHfmmkTe7JpEPPOaRNT5mkQRAJtEdwabRN4Mm0Q8E5tE
ohmbRBEgm0RvJptE1iybREQzm0SrOZtEEUCbRHdGm0TWTJtERFObRG9am0QJYJtEb2abRNZs
m0Q8c5tEq3mbRBGAm0R3hptE3oybREyTm0SrmZtEIaCbRHemm0TWrJtEPLObRKK5m0QRwJtE
d8abRNbMm0RE05tEotmbRAngm0R35ptE1uybRDzzm0Si+ZtEEQCcRHcGnEQwDZxERBOcRKIZ
nEQRIJxEdyacRN4snEREM5xEqzmcRBFAnER3RpxE5kycRDxTnESiWZxECWCcRHdmnET2bJxE
RHOcRKJ5nEQRgJxEb4acRJqNnEQ8k5xEopmcRAmgnER3ppxE1qycRESznESiuZxECcCcRG/G
nETWzJxERNOcRNLanEQR4JxEd+acRN7snERE85xEovmcRAkAnURvBp1E1gydRG0TnUSrGZ1E
ISCdRHcmnUTeLJ1EPDOdRKI5nUQRQJ1Eb0adRNZMnUQ8U51Eq1mdRBlgnURvZp1E1mydRDxz
nUSieZ1E</AssayXData><AssayYData Points="150">55VDPEQBcDxobGE8ad46PKIgTzxha4U886aSPN/NODxslUA8ZnFXPFmSezwevWI8gbYIPLMT
Zzww1Sg8lMxOPOFWfzwV7Ik8sn+LPHZFgTyzG1s8aNaUPE1tQzy6tk48CGFrPMcimjzr8YA8
vBJPPNFvrTxLRn88OYCiPHNInTzGtIo8XUBaPJ6ClzxfnpM8fM+PPGpwkjzBmIs8ayhiPFza
hDzZBIo8zeiuPNxsszxFf5o8KOiNPNq3ojzRXZw8yCiNPHBbjjw0mYU8iSKsPEs2szyjFmk8
mHyuPH+rljxUOqY80qW4PIdYojxKVsI8o2bePB7TnTxSqJQ8Eo+4PI/ukDwat6E89NCRPHio
mDyKbZE8oSefPD6EiDzhZ7Y8uKa7PP35vDyLD6c8lqLDPMLUqDzyDMk8XAe0PFXKtTwF1ZY8
0+uoPO8YuzyAgdc8sOzWPOPuzDzub7U8JA34PKuczjwMz7M8J02IPAqatjyxEas8oB66PBlc
7jyF9sY86XzTPKJuqDyxbLo84RC7PBRFpjx6tcw8KFqsPIwT7Typ3Po8bjjQPDvwxjznqcw8
noncPCuI2DwYveM8ZFnfPFnPvDw2n+g8fMLyPAFIBT1ESLg827rlPFCt2TxgVuQ8HIUEPd3L
yTzE1dw8bBP5PB8Q2DwFy8I8HAzPPCmV6jzabAg9pd7SPN2a0DwHhNw8flfdPLO51TxkAN08
tSv1PBRI3zwwGvw88jjVPA784TzIsQI9vzrVPCwT3DxhDPE8QlIHPf3wAz2SJ8k8OiIfPWeZ
+jwP7w09</AssayYData></Step><Step><CommonData><SampleLocation>10</SampleLocation><SampleID>BG505 SOSIP</SampleID><SampleGroup></SampleGroup><SampleInfo></SampleInfo><SampleRow>F</SampleRow><SamplePlate>1</SamplePlate><WellType>KSAMPLE</WellType><Concentration>-1</Concentration><ConcentrationUnits>µg/ml</ConcentrationUnits><MolarConcentration>15.63</MolarConcentration><MolarConcUnits>nM</MolarConcUnits><MolecularWeight>-1</MolecularWeight><Temperature>30</Temperature><StartTime>4288845</StartTime><AssayTime>180</AssayTime></CommonData><FlowRate>600</FlowRate><StepType>ASSOC</StepType><StepName>Association</StepName><StepStatus>OK</StepStatus><ActualTime>180</ActualTime><CycleTime>0.2</CycleTime><AssayXData Points="900">CYCdRG+GnUTWjJ1ENJOdRJqZnUQJoJ1EZ6adRNasnUQ8s51EmrmdRAnAnURvxp1E1sydRDTT
nUSa2Z1EAeCdRGfmnUTW7J1ENPOdRKP5nUQBAJ5EZwaeRNYMnkQ0E55EoxmeRAEgnkRnJp5E
ziyeRDQznkSaOZ5E3kCeRGdGnkTOTJ5ENFOeRKNZnkQJYJ5EZ2aeRM5snkQ0c55EmnmeRAGA
nkRnhp5EzoyeRDSTnkSamZ5EAaCeRG+mnkTWrJ5ENLOeRKO5nkQBwJ5EZ8aeRM7MnkQ0055E
o9meRAHgnkRn5p5EzuyeRDTznkSa+Z5ECQCfRGcGn0TODJ9ENBOfRJoZn0QBIJ9EbyafRM4s
n0Q0M59EozmfRAFAn0RnRp9E1kyfRDRTn0SaWZ9ECWCfRGdmn0TWbJ9ENHOfRJp5n0QBgJ9E
Z4afRM6Mn0Q0k59Eo5mfRAGgn0Rnpp9EzqyfRDSzn0SauZ9EAcCfRGfGn0TOzJ9ENNOfRLPZ
n0QB4J9EZ+afRM7sn0Q8859EmvmfRAEAoERnBqBEzgygRDQToESaGaBEASCgRGcmoETOLKBE
NDOgRJo5oEQJQKBEZ0agRM5MoEQ8U6BEmlmgRAFgoERvZqBE3mygRDRzoESaeaBECYCgRGeG
oETOjKBENJOgRKOZoEQRoKBEZ6agRM6soEQ8s6BEo7mgRAHAoERnxqBEzsygRDzToESj2aBE
CeCgRG/moETW7KBEPPOgRKP5oEQJAKFEbwahRNYMoUQ8E6FEoxmhRAkgoURvJqFE1iyhRDwz
oUSjOaFECUChRG9GoUTWTKFEPFOhRKNZoUQBYKFEZ2ahRNZsoUQ8c6FEo3mhRAmAoURvhqFE
1oyhRDSToUSjmaFECaChRG+moUTWrKFEPLOhRKO5oUQJwKFEb8ahRNbMoUQ806FEo9mhRAng
oURv5qFE1uyhRDzzoUSj+aFECQCiRG8GokTWDKJEPBOiRKMZokQJIKJEbyaiRNYsokQ8M6JE
ozmiRAlAokRnRqJE1kyiRDRTokSjWaJECWCiRG9mokTObKJEPHOiRKN5okQJgKJEb4aiRM6M
okQ8k6JEo5miRAmgokRnpqJE1qyiRDyzokSjuaJEpcCiRG/GokTWzKJEPNOiRJrZokQJ4KJE
b+aiRNbsokQ886JEb/qiREIAo0RvBqNE1gyjRDwTo0SjGaNECSCjRG8mo0TWLKNENDOjRJo5
o0QJQKNEb0ajRM5Mo0REU6NEo1mjRAlgo0RvZqNE1myjRDxzo0SjeaNECYCjRGeGo0TOjKNE
NJOjRKOZo0QBoKNEb6ajRNaso0Q0s6NEmrmjRAnAo0RvxqNE1syjRDzTo0Sj2aNECeCjRGfm
o0TW7KNEPPOjRKP5o0QJAKREZwakRM4MpEQ8E6REmhmkRAkgpERnJqRE1iykRDwzpESjOaRE
CUCkRGdGpETOTKREPFOkRJpZpEQJYKREb2akRM5spEQ0c6REo3mkRAGApERvhqRE1oykRDyT
pESamaREAaCkRGempETOrKREPLOkRKO5pEQBwKREZ8akRM7MpEQ806REmtmkRAHgpERv5qRE
zuykRDTzpESj+aRECQClRG8GpUTODKVE0BOlRKMZpUQJIKVEZyalRNYspURtM6VEozmlRAlA
pURnRqVEzkylRDRTpUSjWaVECWClRG9mpUTWbKVENHOlRJp5pUQBgKVEZ4alRNaMpUQ0k6VE
o5mlRAmgpURnpqVE1qylRDyzpUSauaVEAcClRGfGpUTOzKVENNOlRKPZpUQB4KVEb+alRNbs
pUQ886VEmvmlRAEApkRNB6ZEzgymRDQTpkSaGaZEASCmRG8mpkTWLKZENDOmRKM5pkQJQKZE
Z0amRNZMpkQ0U6ZEmlmmRAFgpkRnZqZEzmymRDRzpkSjeaZEAYCmRGeGpkTOjKZEPJOmRJqZ
pkQBoKZEZ6amRM6spkQ0s6ZEmrmmRAHApkRnxqZE1symRDzTpkSa2aZEAeCmRG/mpkTO7KZE
NPOmRJr5pkQBAKdEZwanRNYMp0Q8E6dEoxmnRAEgp0RnJqdEziynRDQzp0SaOadEAUCnRGdG
p0TOTKdEPFOnRLtZp0QJYKdEZ2anRM5sp0Q8c6dEmnmnRAGAp0RnhqdEzoynRDyTp0SamadE
AaCnRGemp0TOrKdENLOnRMy5p0QBwKdEb8anRNbMp0Q006dEmtmnRAHgp0Rn5qdEzuynRDTz
p0Sa+adEzgCoRG8GqETODKhENBOoRJoZqEQBIKhEZyaoRM4sqEQ0M6hEmjmoRAFAqERnRqhE
zkyoRDRTqESjWahEAWCoRG9mqETWbKhENHOoRJp5qEQBgKhEZ4aoRM6MqEQ0k6hEmpmoRAGg
qERvpqhEzqyoRDSzqESjuahECcCoRGfGqETOzKhEPNOoRKPZqEQB4KhEZ+aoRNbsqEQ086hE
o/moRAkAqURnBqlE1gypRDQTqUSjGalECSCpRG8mqUTWLKlEPDOpRKM5qUQJQKlEb0apRNZM
qUQ8U6lEo1mpRAlgqURvZqlE1mypRDxzqUSjealEEYCpRG+GqUTWjKlEPJOpRKOZqUQJoKlE
b6apRNasqUQ8s6lEmrmpRAnAqURvxqlE1sypRDzTqUSj2alECeCpRGfmqUTW7KlEPPOpRKP5
qUQJAKpEbwaqRNYMqkQ8E6pEmhmqRAkgqkRvJqpE1iyqRDwzqkSjOapECUCqRG9GqkT3TKpE
PFOqRKNZqkQJYKpEb2aqRNZsqkQ8c6pEo3mqRAmAqkRnhqpE1oyqRE2TqkSjmapEAaCqRG+m
qkTWrKpEPLOqRJq5qkQJwKpEb8aqRNbMqkQ806pEo9mqRAngqkRv5qpE1uyqRDzzqkSa+apE
CQCrRG8Gq0TWDKtEPBOrRJoZq0QJIKtEbyarRNYsq0Q8M6tEozmrRJRAq0RvRqtEzkyrRDxT
q0SjWatEEWCrRG9mq0TObKtEPHOrRKN5q0QJgKtEZ4arRM6Mq0Q8k6tEo5mrRAmgq0RvpqtE
1qyrRDyzq0SauatEAcCrRG/Gq0TWzKtEPNOrRKPZq0QB4KtEb+arRM7sq0Q886tEo/mrRAkA
rERvBqxE1gysRDwTrESjGaxECSCsRG8mrETWLKxEPDOsRKM5rEQJQKxEZ0asRM5MrEQ0U6xE
o1msRAFgrESvZ6xE1mysRDxzrESaeaxECYCsRG+GrETOjKxEdpOsRKOZrEQJoKxEb6asRNas
rEQ8s6xEo7msRAHArERnxqxEzsysRDTTrESa2axECeCsRGfmrETW7KxEPPOsRKP5rEQJAK1E
bwatRNYMrUQ8E61EsxmtRAEgrURvJq1E1iytRDQzrUSjOa1EAUCtRGdGrUTOTK1ENFOtRKNZ
rUQJYK1EZ2atRNZsrUQ8c61EmnmtRAmArUSAhq1E1oytRDSTrUSama1ECaCtRGemrUTWrK1E
PLOtRKO5rUQJwK1Eb8atRNbMrUQ8061EmtmtRAHgrURn5q1EzuytRDTzrUSj+a1ECQCuRGcG
rkTWDK5EPBOuRJoZrkQBIK5EbyauROYsrkQ0M65EmjmuRAlArkRvRq5EzkyuRDxTrkQ2Wq5E
AWCuRG9mrkTObK5ENHOuRJp5rkQJgK5EZ4auRNaMrkQ0k65Eo5muRAmgrkRnpq5Ekq2uRDyz
rkSaua5ECcCuRGfGrkTOzK5ENNOuRAXarkQB4K5Eb+auRM7srkQ0865Eq/muRAEAr0RvBq9E
zgyvRDQTr0SaGa9EASCvRGcmr0TWLK9ENDOvRKM5r0QJQK9EZ0avRM5Mr0Q0U69EmlmvRAFg
r0RnZq9EzmyvRDxzr0Saea9EAYCvRGeGr0TWjK9ENJOvRJqZr0QBoK9EZ6avRNasr0Q0s69E
mrmvRAHAr0Rvxq9EzsyvRDTTr0Sa2a9ECeCvRGfmr0TO7K9EPPOvRJr5r0QBALBEZwawRNYM
sEQ0E7BEmhmwRAkgsERnJrBEziywRDwzsESaObBEAUCwRGdGsETOTLBENFOwRJpZsEQBYLBE
b2awRM5ssEQ0c7BEmnmwRAmAsERnhrBE1oywRDSTsESambBECaCwRG+msETOrLBEPLOwRJq5
sEQBwLBEZ8awRNbMsEQ007BEmtmwRAngsERn5rBEzuywRHXzsESj+bBEfACxRGcGsUTODLFE
PBOxRJoZsUQBILFEZyaxRNYssUQ8M7FEozmxRAFAsURnRrFE1kyxRDxTsUSjWbFEAWCxRG9m
sUTWbLFEPHOxRKN5sUQJgLFEb4axRNaMsUQ8k7FEo5mxRAmgsURvprFE1qyxRDyzsUSjubFE
CcCxRG/GsUTWzLFEPNOxRKPZsUQJ4LFEb+axRNbssURV87FEo/mxRAkAskRvBrJE1gyyRDwT
skSaGbJECSCyRG8mskTOLLJEPDOyRKM5skQJQLJEb0ayRM5MskQ8U7JEo1myRAlgskRvZrJE
1myyRDxzskSjebJECYCyRG+GskTWjLJEPJOyRKuZskQJoLJEb6ayRNasskQ8s7JEo7myRAnA
skRvxrJE1syyRDzTskSj2bJECeCyRG/mskTW7LJENPOyRKP5skQJALNEbwazRNYMs0Q8E7NE
mhmzRAEgs0TiJrNE1iyzRDQzs0SjObNECUCzRG9Gs0TWTLNEPFOzRKNZs0QJYLNEb2azRNZs
s0Q8c7NEmnmzRAmAs0SAhrNE1oyzRDyTs0SambNECaCzRG+ms0TWrLNEPLOzRKO5s0QJwLNE
b8azRN7Ms0Q807NEo9mzRAngs0Rv5rNE1uyzRDzzs0Sj+bNE</AssayXData><AssayYData Points="900">KJMIPLIqNjwa6ms81atyPAxNlDz0zU88PatiPJW5jzyZOqI8e9aTPG/Wmjyp7Jw8xFmJPOxX
ujxYpp086GybPDaBmDw2/oA8OPS9PPk0mTzXd7Q8xZuiPIKYnzx4mqM88CjLPNEOwDyUx4E8
URO0PCO0oDxv/9g8hC24PMfarjzBzb88t/+rPIJVrzyC7dg8Kam9PGG+pzzAQsQ8HWzgPNBM
3TxqgMQ8LPHJPHXCzTx1T548YezaPPll3jyKsaQ8Oci0PJh02jz/Lug8rz/TPCqj1jxJgNo8
S4/WPFgayzwVUMw8Pl63PI3YAD2tesU87rnbPDDSwzx7OAs9TKfgPA8r2DwMbt88EvbGPB2c
3jz1g/M8OPj+PJ5o3jwB0/s8s03YPIrq8TxWoAU9vRPiPILBCD1LpO48qsP7PAp94jxC1OI8
JoX8PPFe+Dwhnvk82WwCPWf85zztLQQ974ABPdBD/jzd+uc8ulvXPFXw4DzdmeA8KyMCPT3w
DD0G7gE9QYr5PGJdCT31hQI9RfH9PATFAT3tK848iRX+PJYhAD24Dfs8eEcGPfxjAz0W6Pc8
I+cTPancDj1y5ew8EasdPcv+ET0pRP48Hf4KPcO9Cz2fBAs9ErcFPRKPEz1VXhM9FzgFPRT7
Cj1xkwY9Uc8IParuDT2Pvgs9j6ANPTy4Ij0zcCA96+MbPUiyED2IoiA99mYXPf4fFT0Q9B09
WOwhPVfNHj3Poxg9OMAWPe3DBT05MRI9kLUnPUMTID0U6Rg9jAwsPfpeKD2WNCE9ahYXPZOp
Ez2eMSE9YqImPU64HD3+8gw9hDIqPVmaID0oWCA9ER0mPdkNFj1ptis9hogfPd5zOT3pTxk9
N/sqPSJgNz2SwhA9zxAwPeMXMD2zWzA97E80PbS4GD1qoyo9NuQtPXvLHT1pzxg9uCg1PRmp
KD2py0s99Us0Pf8oLz0yCis96lk3PZhMIj38azE9hss3PRBPNz2e/jo9os83PU6FPT0scR89
CeE+PV5PJj0ryyc93ulFPVGYMD2uKCU9NHcyPTSaMD2bBi89zhAyPWKiLT39AC89L4UxPVMp
Lj1XxzA9fMo0PYvjMz3LEjU9vyEiPahgRD3rpCc9a3c3PdPMPT2MVkA9FTlLPbDiPD3YTVM9
k20uPbzXRz2ogUA93ccxPZ49RD3ptzA9pRo7PWBFTT0HWEU9RQc+Pba4QD3NzzE9emxDPaEM
NT2LVz09woo7PS8KPz33KFI9OJ1EPdNjQD3QCEU9EDpWPVelYT3zf0o9UrhPPYnIOz2tEFs9
QmBPPQXJQz1B10A9GbZGPbUkUj3Ry0M9WsZEPfCWPz2DIlM9dutRPSLVOT08nFk9k0lQPVvj
Uj1Zv1Q9ZjBKPU6+UT3+RUU9yWRWPeStTz0No009apRkPa3UWj157U89zbNfPW6XUj3j+U09
pmVMPSlpWD3YP0s9879aPSqNTT1h4mw9tJ5KPS78Rz2rhE09jQxiPY/iSD2kCFk9f9ljPdCW
YT2QaF49ppZhPbn4YD1cmGA98J9NPYQLYD1dlks9MCpbPUzDWD3Tb1M9gcdbPX+JVD3z7kw9
WttSPbyDXj3+SE49I0tgPYpoYj2vsmQ9YO1nPaGNXz13s1c9KE5QPRSnZj3Ai2Q9+rJkPYtt
ZT3Nx1M9zwxbPdngaT1OcmU93ytnPXOMaD0Byno9xz9iPeLoXD1BImQ9CiprPXWKdT3D4GE9
BUtbPfV/Xj316XE9oQt8PeJOYz2SWV09K1RaPU8xcT0ueGQ9mV9dPablcz3WcWc9l2lmPe1B
ZT1e3Go93FxsPfDgYz1bS2w9NkBgPS9NZj0pLGQ9vSdzPWSSej3q7oE9Sn17PXJKgD3Y2XQ9
TJNkPQfLbD3IDXE9KMJrPZn/hT0+NHw9rRhvPQ05gz3XZ3c9/4B3PdJQcj2VZGw97mViPaBS
dz3D8Wc9499xPcPJfT23ynA9VDRwPaVRbT1SKn49X25yPdh9hz0SjIA9b8ZsPZzSdD0nyXo9
ov+DPahEdj3A2YA9h22APS42gj3nVoY90WV7PZhGgD2Co3w9GM1/PX5iez27rH49ymaGPTsi
iz2d7no9rK55PZ2Biz3U4nQ92ex7PYRmfT08uoM9efqAPXN5gD0DYoA9HUh8PR4Dgj1034s9
xf+FPW4deT0RyoY9xUWFPUAqjT1VtYQ9mKmHPRmRgT2Ox4U9I/uHPX9ogj3GKHk9TGOCPX0G
gz3FaIo9VvOIPSk6hj0UnIU9xL6DPUyviT3oBIE9+paFPff+jj0la4U99UyAPRuydz0IGYA9
6myJPUfCgz0ttoY9W4CBPTwbhj1ckYw9jbWHPQLGjD3iTIU9/WyJPbbskT1iFJA99i2NPSdI
iT0G2ok90G6IPc4Mkj1/NIg9/jaOPUYhkT162Io9EUaIPToUjT1+A4Q9Pf+QPftxgD05j4Y9
zvmJPWjRij1FdYc9jiOJPfb5hT2jeZU9wgCOPdH5jz1So4Q9xZCKPdX2kz3D+4U9rUmSPZwP
iz1iVY09uxecPaL+ij3qRoY9nbaFPVi4iz1BdY09s6WEPV0fhT3R65Y9aEWMPWgmiz1myI49
r9yJPbDAhT2pXYs97gWVPbKbjT3Th4w9eKCUPe/ykj2vQYo9MMSRPVE7jz1arI09qB6TPUP+
jT1w04s9D9qGPanIlz0s0Jo9APuRPUN6jj1mN5Y9B+qSPXa6mj2++I09aHCSPQiZkj3r/Zc9
mJmMPciblz0VcZc9TYSQPZRCjz06C5Q9Z1uUPXVaoD13QJE9j4aRPb8GkD1RAJs9lFqgPQOU
mT3yWZg99dWSPRTclT3lZZs9MRabPYQAkz103pM9OLihPZSqnj2SmpE9UESVPXn2lj2/4pI9
bcyXPcHJlT04LZE9ycmdPSi+nD0J6Zk9yyGZPdegkD1uup49/KWdPfTElT09U5U9ZqmbPWua
mz3Dd589iqSdPXSRmz2cuZo9e+6UPeWOlj15MJY9O/6XPX7rlT33Upk952CTPW24mT10R5Y9
DY+dPYY8oD22pqA9ge2YPfkqnD1yNqM9mXWePa6CmD1jd5k9UTiWPVlimD2rO5490pGdPaIg
mD3n/KE9YyWhPbpvlj3MKKY9cM+cPcOenj1V66M9bqapPfREoz2226U9oY+bPeD/nT1eAKg9
fe6fPfftlz2/N5o9j2iVPUO+nz1lOJ89VHehPUIVoT3TQKc9bQuePca7nD1EF5w9xIyePWdU
nz1HWZ89aVmdPQKjpT3nBaU9LZuhPWLDoz038J89ZLikPbpvmj0eV6o9EwCePXqAoj3Oep49
x96gPUaFnT1nvKI9BtilPT+4nj1gi649yHenPUUFpD2Pq5s9sMWkPUjkrD13haE9842aPZ+A
qD27pZ89zmSfPSP5pT3z9aM9oeWiPZmfpD3Gi6E9ITalPWx5nT2676U9+KybPa5Pnj17K6c9
iTunPTMQnj1mR6U9AFyhPaQVoT2mLKI9afuxPYn0oz0JU649WPGhPQbUoj2V6qk9E/SpPbnX
pj2FLKY9Nx2kPfMorj3lhqc92Z6qPamfrD3VcaI9KOOdPbRYmT3926I9RT+qPT+/qj2Ll609
mQCpPZN7pD1bA6E9jj6pPZ+vpz0c6ac90UWtPVYiqj17u6M9LvCrPdk0qD13Wqk9u0inPVPs
mj33baI97tWmPY+wqD2lWa89O2qnPTbqqj31t6U9ecWoPYumpD3M6Kc9HH2kPYLPpT0eIKg9
w8OxPRCSsj3k6Kc91qOrPdr8qD0WVKw9ZcisPZbbrD0kFLA9iW6tPQCRqz3pI6w9mf2yPV6b
rz3xkqk9m4G0PbMNrD30Yq09Pn2yPfrasD3K1Kk9nDytPT6Wsj2/6K89p0etPZRrrD2Hoq89
+duqPb83qT2cqKU9mVKxPVJcrj3yCKY9dke5Pc9pqz0xtaw9Ed6wPfn9rz31+7M9sZWyPTyv
uz1jSas9ZLOvPVFLtT3iBKs9tNyxPXDPrD2igao9Df+nPe68qD14tbE93tuqPUlJtz17Na09
XfWwPbMKqz3aILA9YM2xPXqQtj2u3q49OAqqPY+ZtT0V0LA9Nx2zPa9msz1/Hbc9WjW7PQuL
tz1L4bE9b5C1PRm6rj3Yc649GGK0PZzHvj3tNrA9EBm7PZt0vj1pzbQ9bVG3PYPYsj3fNK09
wwKnPdcgsD0/JLc9o/exPX9jrj1z2Lk9hFq6PZIBsz3DHLE9dt67Pdkjuj0mT7A9b2mzPYfB
tz0MIbQ9QImyPWQMuD1fcLI9Nmu6Pc4uuD1wGrg9eWG7Pf41uj01a7k9HhyuPVEStz01mbY9
58u5PZ0Ltz2Hdbg9LyO6PSSsuj2U67U94iytPZczrz1ibrk9z2a7PQSuvT3/Arw9fkq7PRxw
uT0qZ749VH62PbKPvz17a8U9CgS0PfVFvz0mUL096Qa7PcnLuz1bZLg9nE68Pb8yrT3L38E9
SDC6Pc7wuT3kubs9sNy4PePruz3xJ789B2y9PWB8vD2yrrI97rivPdNEuD3Dkr49WUayPW6b
uj1Frbk9GqW3PfEruj3NmLo9qMi8PRVBuz1HwL49XoHEPT9+vz3G3bU9YkDEPXGcxD279bw9
5rW1PSrQuT32Hbc9IDO4PedqwD07OLo9gEfBPUI3wz1kar49Z2rEPcBTvT0fdLo9FoG8Pc8k
vz1pAMA9RcS3PciEyT3BqMQ9oXfIPb5cvT2u8L49Z4u+PbgKtT0V/7k94/+/PYuQxT3QuLc9
XabAPVUvuT2jnr09IuXAPajVxj2Z78U9eHHGPfsuwz0F1cY9</AssayYData></Step><Step><CommonData><SampleLocation>1</SampleLocation><SampleID></SampleID><SampleGroup></SampleGroup><SampleInfo></SampleInfo><SampleRow>F</SampleRow><SamplePlate>1</SamplePlate><WellType>BUFFER</WellType><Concentration>-1</Concentration><ConcentrationUnits>µg/ml</ConcentrationUnits><MolarConcentration>-1</MolarConcentration><MolarConcUnits>nM</MolarConcUnits><MolecularWeight>-1</MolecularWeight><Temperature>30</Temperature><StartTime>4477734</StartTime><AssayTime>180</AssayTime></CommonData><FlowRate>600</FlowRate><StepType>DISASSOC</StepType><StepName>Dissociation</StepName><StepStatus>OK</StepStatus><ActualTime>179.999</ActualTime><CycleTime>0.2</CycleTime><AssayXData Points="900">CQC0RG8GtETWDLREPBO0RKMZtEQJILREbya0RNYstEQ8M7RE9Tm0RAlAtERvRrRE1ky0RDxT
tESjWbRECWC0RG9mtETWbLREPHO0RKN5tEQJgLREb4a0RNaMtEQ8k7REo5m0RBmgtESQprRE
1qy0RDyztESaubRECcC0RG/GtETWzLREPNO0RKPZtEQq4LREb+a0RNbstEQ887REo/m0RAkA
tURvBrVE1gy1RDwTtUSjGbVEASC1RG8mtUTWLLVEPDO1RKM5tUQJQLVEb0a1RNZMtUQ8U7VE
mlm1RAlgtURvZrVE1my1RDxztUSaebVECYC1RG+GtUTWjLVENJO1RKOZtUQPobVEb6a1RNas
tUQ8s7VEo7m1RAnAtUQbx7VE1sy1RDzTtUSa2bVE7uC1RFXntUTW7LVEPPO1RKP5tUQJALZE
bwa2RNYMtkQ8E7ZEoxm2RAEgtkRvJrZE1iy2RDQztkSjObZECUC2RHhGtkTWTLZENFO2RKNZ
tkQJYLZEZ2a2RNZstkQ8c7ZEo3m2RAmAtkRvhrZE1oy2RDSTtkSjmbZECaC2RG+mtkQ4rbZE
PLO2RKO5tkQJwLZEb8a2RNbMtkS91LZE1Nm2RAHgtkRn5rZEzuy2RDzztkSa+bZECQC3RJAG
t0TWDLdEPBO3RKMZt0SlILdEZya3RNYst0Q0M7dEozm3RAlAt0RnRrdEzky3RDxTt0SjWbdE
AWC3ROpmt0TObLdEPHO3RJp5t0QBgLdEb4a3RNaMt0Rlk7dEo5m3RAmgt0RnprdE1qy3RDyz
t0SjubdECcC3RG/Gt0TOzLdENNO3RKPZt0QB4LdEwea3RNbst0Q887dEo/m3RAEAuERvBrhE
5gy4RDwTuESjGbhECSC4RG8muETWLLhENDO4RJo5uEQJQLhEZ0a4RNZMuEQ0U7hEo1m4RN5g
uERvZrhE1my4RDRzuESaebhEAYC4RGeGuETWjLhENJO4RLOZuEQBoLhEZ6a4RNasuEQ0s7hE
mrm4RAHAuERnxrhE1sy4RDTTuESj2bhECeC4RG/muETW7LhEPPO4RKP5uEQBALlEbwa5RNYM
uUQ0E7lEoxm5RAEguURnJrlE1iy5RDwzuUSaOblEAUC5RGdGuUTWTLlENFO5RJpZuUQBYLlE
Z2a5RM5suUQ0c7lEo3m5RAGAuURnhrlE1oy5RDyTuUSjmblECaC5RG+muUTurLlENLO5RKO5
uUQBwLlEb8a5RNbMuUQ007lEmtm5RAHguURn5rlE3uy5RDzzuUSa+blEAQC6RGcGukTWDLpE
PBO6RJoZukQBILpEZya6RM4sukQ8M7pEmjm6RAlAukRvRrpE1ky6RDRTukSaWbpEAWC6RGdm
ukTObLpENHO6RKN5ukQqgLpEb4a6RM6MukQ0k7pEo5m6RAGgukRvprpEzqy6RFWzukSzubpE
xcC6RG/GukTOzLpENNO6RJrZukQB4LpEZ+a6RM7sukQ087pEmvm6RAkAu0RnBrtEFw27RDQT
u0SaGbtEASC7RG8mu0TOLLtENDO7RJo5u0QBQLtEb0a7RM5Mu0Q0U7tEzFm7RAFgu0RnZrtE
zmy7RDRzu0TDebtEAYC7RGeGu0TOjLtENJO7RKOZu0QBoLtEZ6a7RM6su0Q0s7tEo7m7RAnA
u0RnxrtEzsy7RI7Tu0Sj2btECeC7RJDmu0TW7LtEPPO7RJr5u0QBALxEZwa8RM4MvERlE7xE
oxm8RAEgvERvJrxE1iy8RDQzvESjObxECUC8RG9GvETWTLxENFO8RJpZvEQJYLxEb2a8RNZs
vEQ8c7xEo3m8RAmAvERvhrxE1oy8RDyTvESjmbxECaC8RG+mvETWrLxEPLO8RKO5vEQJwLxE
b8a8RNbMvEQ807xEo9m8RKXgvERv5rxE1uy8RDzzvESj+bxECQC9RG8GvUTWDL1ENBO9RKMZ
vUQJIL1EZya9RM4svUQ8M71Eozm9RAlAvURvRr1E1ky9RDxTvUSjWb1ECWC9RG9mvUTWbL1E
NHO9RKN5vUQJgL1Eb4a9RNaMvUQ8k71Eo5m9RAmgvURvpr1E1qy9RDSzvUSjub1ECcC9RG/G
vUTWzL1EPNO9RLvZvUQy4L1EZ+a9RNbsvUTg871Eo/m9RAkAvkRvBr5E1gy+RG0TvkSjGb5E
CSC+RGcmvkTWLL5EPDO+RLs5vkQJQL5EkEa+RNZMvkQ8U75Eo1m+RAlgvkSAZr5E1my+RDRz
vkSaeb5EAYC+RG+GvkTWjL5ENJO+RJqZvkQBoL5Eb6a+RM6svkQ8s75Eo7m+RAnAvkRvxr5E
1sy+RDTTvkSa2b5ECeC+RG/mvkTW7L5EPPO+RKP5vkQBAL9Ebwa/RNYMv0Q8E79Eoxm/RAkg
v0RvJr9Eziy/RDwzv0SaOb9ECUC/RGdGv0TWTL9EPFO/RKNZv0QiYL9Eb2a/RM5sv0Q0c79E
o3m/RAmAv0Rnhr9E1oy/RDyTv0Sjmb9ECaC/RG+mv0TWrL9EPLO/RKO5v0QJwL9Eb8a/RM7M
v0Q8079Eo9m/RAngv0Rn5r9E1uy/RDzzv0Sa+b9ECQDARGcGwETWDMBENBPARNwZwEQJIMBE
bybARNYswEQ8M8BEoznARAFAwERvRsBE1kzARDxTwESIWsBEAWDARGdmwETObMBENHPARJp5
wEQJgMBEZ4bARNaMwEQ0k8BEo5nARIygwERvpsBEzqzARDyzwESjucBECcDARGfGwEQozcBE
NNPARKPZwEQJ4MBEZ+bARObswEQ088BEo/nARAEAwURnBsFEzgzBRDQTwUSjGcFECSDBRGcm
wUTWLMFENDPBRKM5wUQJQMFEZ0bBRNZMwUQ8U8FEo1nBRAlgwURnZsFED23BRDxzwUSaecFE
AYDBRG+GwUSzjcFEPJPBRKOZwUQioMFEZ6bBRNaswUQ0s8FEmrnBRAHAwURvxsFE1szBRDzT
wURG2sFEAeDBRG/mwUTO7MFENPPBRJr5wUQBAMJEZwbCRNYMwkQ0E8JEmhnCRAkgwkRnJsJE
7izCRGUzwkSaOcJEAUDCRG9GwkTWTMJENFPCRJpZwkQJYMJEZ2bCRM5swkQ0c8JEmnnCRBmA
wkRnhsJEzozCRDyTwkSamcJECaDCRGemwkTOrMJENLPCRKu5wkTuwMJEZ8bCRM7MwkQ008JE
mtnCRAHgwkRv5sJEzuzCRDTzwkSj+cJEAQDDRGcGw0TODMNENBPDRJoZw0QBIMNEZybDRM4s
w0Q0M8NEmjnDRAFAw0RnRsNEzkzDRG1Tw0SaWcNEAWDDRGdmw0TObMNENHPDRJp5w0QBgMNE
Z4bDRM6Mw0Rtk8NEmpnDRAGgw0RnpsNEzqzDRDyzw0SaucNEAcDDRGfGw0TOzMNEbdPDRKPZ
w0QB4MNEZ+bDRM7sw0Q888NEu/nDRAEAxERnBsRE1gzERDwTxET1GcREASDERGcmxETWLMRE
PDPERJo5xEQBQMREZ0bERM5MxEQ0U8REmlnERCJgxERnZsREzmzERDxzxESaecRECYDERG+G
xETWjMREPJPERJqZxEQJoMREZ6bERM6sxESns8REo7nERAnAxERvxsRE1szERDzTxESj2cRE
CeDERHjmxETW7MREPPPERKP5xEQJAMVEbwbFRNYMxUQ8E8VEoxnFRDIgxURvJsVE1izFRDwz
xUSrOcVECUDFRG9GxUTWTMVEPFPFRKNZxUQJYMVEb2bFRNZsxUQ8c8VEo3nFRAmAxURvhsVE
1ozFRDyTxUSjmcVECaDFRG+mxUTurMVENLPFRB26xUQJwMVEmMbFRNbMxUQ808VEs9nFRAHg
xURv5sVE1uzFRDzzxUSj+cVECQDGRG8GxkTWDMZEPBPGRCYaxkQJIMZEZybGRNYsxkQ8M8ZE
oznGRAlAxkRnRsZE1kzGRDxTxkSaWcZECWDGRG9mxkTWbMZEPHPGRKN5xkQJgMZEb4bGRM6M
xkQ0k8ZEo5nGRBmgxkSIpsZE1qzGRDyzxkSjucZECcDGRG/GxkTezMZEPNPGRKPZxkQB4MZE
b+bGRNbsxkQ088ZEo/nGRAkAx0RnBsdE1gzHRDQTx0SaGcdECSDHRG8mx0TmLMdEPDPHRKM5
x0QJQMdEb0bHRFFNx0Q8U8dEo1nHRAlgx0RvZsdE1mzHRDxzx0SaecdECYDHRG+Gx0TWjMdE
NJPHRKOZx0QBoMdEb6bHRM6sx0Q8s8dEo7nHRAnAx0RnxsdEzszHRDzTx0Sj2cdEIuDHRG/m
x0TW7MdENPPHRKP5x0QJAMhEbwbIRNYMyEQ8E8hEoxnIRAkgyERnJshE1izIRDwzyESaOchE
CUDIRG9GyETWTMhENFPIRJpZyEQJYMhEZ2bIRM5syEQ8c8hEw3nIRAGAyERnhshE1ozIRDST
yESjmchEAaDIRGemyETWrMhENLPIRJq5yEQBwMhEZ8bIRFHNyEQ808hEo9nIRAngyESQ5shE
1uzIRDzzyESa+chEAQDJRGcGyUTWDMlEPBPJRJoZyUQJIMlEZybJRM4syUQ8M8lEmjnJRAFA
yURvRslE1kzJRDxTyUSjWclEAWDJRG9myUTObMlEPHPJRJp5yUQJgMlEb4bJRM6MyUQ8k8lE
o5nJRAmgyURnpslEzqzJRDyzyUSjuclEQsDJRGfGyUTWzMlEPNPJRJrZyUQB4MlEb+bJRM7s
yUQ888lEmvnJRHwAykRvBspEzgzKRDQTykSjGcpEASDKRGcmykTOLMpEPDPKRJo5ykQJQMpE
b0bKRM5MykQ0U8pEmlnKRAlgykRvZspEzmzKRDRzykSaecpE</AssayXData><AssayYData Points="900">dem9PRPlvj3Tdso91C3FPYmgxz3iCM097PDQPci9yz2SGN09r6LPPVwT1j3J8dA92MHZPckj
zT3eud09NsjUPYkh1D1nldc9buzfPe4D4D2v0dY97pzdPTfZ1j2DK9c9hprZPXyX2j3Wn9c9
AgTbPSMY2z3U1uM9o4DWPUav4D2BStg9gdzcPQDB3T3WSt493azgPbri4z2kudU9aP3bPVFj
4j1ugdY9hj/TPXFr3T0Nmds9GGnaPQ722z0Jtdg9GMLaPeEm1z3kG889Y3LlPcKU1T14etw9
NRXdPQ+M3D33Jd49tfvYPeO22j1NQd09yffgPezO5T2N1Nk9Z1vbPYKF2z2lneo94IXdPeOE
3j0ae9c9wn/cPWYh6D2c+uQ94YDhPRQZ4j3Nxt49uZrbPWrL4D0n3Ns9t2vpPetQ4z0+4tk9
BKTfPe7R4D0Kb9U9LCzgPSLe5T1xD989Q2jYPUba1D0AWd09F+vbPVE45T2i5Ns9ZPLiPQF+
4z0S1uE9hXTaPTVd2D1LEOU99XbWPbs74D2qKdY9XabYPWTA3T3ZTuI9857fPeaB4D0E2uI9
JmbhPcOi3j2AxdY94LDgPSMj4D1ZEeg9xTbaPVYt5T0eIeM99NXbPXDG6D33KdU9hl3dPcy3
4T2L7+E9+YzfPfIN2z2Fy+E9xb7ePacv2D2KveA9s5fkPfB66j3x1+Y9g73lPadQ4T1Skuc9
Xe3XPbqF6j1okOI9xpPbPdxT5T3ITd89gG7YPWz13j3JIuI9t3fdPZgk3D32pN89mBLfPWNi
3T07rN892nzhPcse5T3+Jdo9HmHsPVku4z18L989iTDjPcAt1z24Ndg97+jaPbYf3D1g7909
O1LbPcyZ4j1N8ec9+fjdPaAU4T29ceI9WRnnPQSH3z0Y/eg9vVLePfrS2T2+uuM92XHfPVrK
5T0ui+o9oujnPYNg2D3ka989viXcPQ4A2z0Bcuk9zoPdPWMa6z19u+A96tHcPbei2j2s2N89
XyjkPYlq4D2oSeE9dR3hPSFw4D36Wdo9RFLdPWvr1z11Fdg96MDnPQmo5z2DE9097GPkPWYl
6D3vP+U9WsLlPagT2z2ls+k9YNHhPYs83j0+Ceo9FLfgPfyC5j1X1uU9qnLlPRcn5z232OM9
7hbmPWCa4j2baeY9ap7oPeLy4z2la+U9Q4nvPeP76D0o8ds9KrnlPR4Q4j1Azd89ocTiPW1h
4j3OAeI9sijmPTAT6D0NJOE9C53ePZ734j2nGO49LrrhPbUL5z3sTt89YljePQ2L5j2xfuE9
a6DlPWZ26T2hUeY9YiLYPbBf6D36e+k9AlzfPa7q4j2IiOk9qhblPZZt4z1zoOg9rbDjPSPs
3z00vuI9N37nPZWe4j1h19899hbrPf5G4j21m+I9LjflPeJH6T1WbO09n6DuPf1Y7D1H0uk9
Vp/mPfVj6D26Ie49CcjgPaIB6D2k3ec9cWrePVzI4T0f+Og9l9bnPW2q3z15m989JsblPevu
4D0jx+U9EEnpPRJj6j2rkuc9e9PmPZZY6D1zGuE9rNDnPV/Z6z1m+uk9TkzqPWU06T0So+s9
L5flPXhN5T1oauU9P0HsPdzU4j14XOo91bfoPRWn6j3m4uc91fzrPe9R7T2rH+89Ei7iPath
7j0eZ/I9J/nqPfVy7z2KDO09BxTwPY8A6T3H2u49iLLqPdJM9T1PXOE9d5rtPcmk8z3GDuI9
Ru3nPd/36T2TouU9z1zqPfNW6T3xePU9VI7jPa7I3T1AY/A9jwXoPTvZ6j2lWuY9ZSLrPQwx
5z3liec9U9n1PTXo3T0cIuU9RBDyPZ4z5j3w3eU9D2jtPd/v5z0NZu09nPPuPQzB8T0EufI9
zgD1PYdh7z2tEvk91ODrPeLL6D03iek9XD35PZCI9z02nug94cfrPXxd8j1X4O49gAvqPQWD
5z2LS+g9UFzoPawd7T3f5fQ9hprmPX3E7T3Ude09xXXqPQvs7j0DivA9wp/xPVj05z2J3PE9
2bbkPdRR6j1bIfE9+VnvPY757D0ie+w9rg/kPTKr/D1UFu09d+fvPWof4T2gPOo9XWvoPVwu
7D2qp+Y9Xi/uPbza7z1fXu49f37vPaTi7D1kxuw9GI3wPYH+9z3w0Ow9Iuz0PW8F7j1ud/Y9
QhXtPRpU8D1gYu495GPxPfEB+D10hvI9PFrxPZiv8z02p/I9IYrtPal56D1QU+k9ZC7oPc4F
8z3ckvY9rH7rPTVO9D0ML/M95lPwPdMk7D3w0+89FzTvPS7t7j1Yye09zVTyPdv97D2HPPQ9
hGr1PSsv7j0ODvs9v0HrPcWh+D09vvA9JGzzPeVj7z0XJe09RYX2PTbs9z2HnvQ94cn/PdsY
9z09m+k9YBvxPQYl8z0B8O89CO3/PXSG9D3U0eo9S0H1PVK28j3aHPw9crL5PUTv7z3X3/c9
KS7uPVT26j1Mzu09qdb1PQcc7j3uCfI9uhDrPWOB9T1zwfE97gP0Pfso8j1Acu89SRrwPeVu
7z2LCvU9kfLyPRvg8j2omvg9ghj6PSqR9z0Zwug9qL7wPdHY+T1XaP49hjPsPf587j0KdO09
c5j0PRaq9j37D/A9L97vPYj88j2M9/U9xiLzPel68D03eO09O9r2PWvU9z3k6vQ9rmX4PZi4
8z196fQ9PVz5PeiJ8z3BoPQ9WeT4Pb8x+D15vPs9aS30PUfL/z0iL/I9cLP+PfUp+z1E0fY9
/3b3PVSUAD5IcvQ9s/71PRG8+T1HFvg9N3T6PWom/j07h/o9gcL1PXah/T2kx/c9SkX4PfHU
AT4hlv89qG7xPTZ59T39tPM9dJP2PZXg9z1MnPk9lZjwPd1U9D3OffI9PBfvPbuU+z0E6vs9
Nu3yPcte8j0wHgA+t876PX479z36MfI9CXf4PSSd9j3+tP892Dr7PXsM/T2dJAI+gF33PRi2
/j3gXvU9yaj3PQ08/D39Hfg99X/6PcnH+z3FZwA+gRT5Pd2b+D0rAfk9MRcAPvJqAD7KUf09
wb33PYuJ/T0lpP89H0T+PVEb+j13tQA+MhD7PZzw+z0zCwA+fZb2Pfl2/j1S5gA+5Sv4PZVw
+D0o+AM+k/n+Pak//z2Xc/s9gJj7PQgX+D0BYQA+UMb7PWvJAz7ekQA+iS3+Pb12Az6xMP09
iD78Pe40/j1G5f8941cDPu0j/z01xPo9F7L1Pe7a/D0DsgE+SR8APhNwAD5nvv49T5b/PTOT
AT6uTgM+MFkAPkli/T2yLAA+RssBPpsYAD46n/g9aOkAPoCWAT6xFf89ADP/PTXGAj5KBv89
UhEDPlsmAD4wGgA+guD+PUVsAD72VQI+M7b9PRiG/D3POAI+9PADPrCOAT4eH/k9geT6Pdbe
+z1VRgI+KJf5Pe5ZBD4JGwM+TpoBPgOd/j0NPwE++qIAPh8dAT5UKAE+ioAAPsvLAj7zd/09
T0wCPrJWAT7Q7wQ+4Y0APjlfBT6OXAI+97cEPqA3Az4mNwI+UUwDPkEwBT78X/49V3gCPt4E
BD7YOQI+RRsBPlk8AT5+EAc+8pYDPmiFAz7ZQgM+jjUEPvnz/D2XlgY+Ck3/PZkZBT5twQI+
4hsAPq4KAz5niQQ+aCEDPr0kAz4mugQ+rvsDPtgyAz7c1gQ+OtABPgJGBj7AfAI+tYUGPrJY
Az5jtgI+TnUEPiR9Aj4s2AY+B1kGPgZeBj4/EQQ+sf8APv+0Az6AKgM+0hQDPnUfBT693gQ+
dtIDPl3VAz4hUAo+9DADPo/GAD4EJAU+DB8DPruMBD4QHwU+qhoEPhccBD7OzAU+oCoEPp2a
Bj5XfwI+yHAHPpD1Az6qGwI+ItwDPoY8CD7QBgQ+rwcHPnlUBD4wVAQ+UAQEPnpWCj5Vogg+
5MQGPl6lBT64JQc+XiQHPi/iCj4JdgU+eUgFPlLUAz6Ciwg+0jcIPuvwBD7W0AY+cwQIPpmy
Aj4nDAg+5SMHPh1dBT4y1wg+jswHPiSjAz7UOgQ+MiIFPuRACD5IngQ+xUcDPkKQCz7byQc+
CY0FPtVvBD5Z5gs+m1oGPtaMBz5rBAY+k50EPhgaCj49GwM+AQsJPud8Az6NVgc+5BAHPr/c
CD62lwY+Ia4FPgzzCT5LSgc+wdYHPjroBj60bgU+XQcIPoTSCT62pgo+wLAJPlAPCz5EJAk+
EqcHPlqFCj6FpQg+uFUHPieqBj4nZgk+RdMJPri8Bz5f8QM+72EJPlrDCj5Snwc+IikMPgO5
Aj4sBwk+3sULPsmqDD4MkQg+XmQGPvEcCD4qNgo+vHAGPmFfDD6hRgc+LOMJPhVjCj6NgAk+
q8UGPukCCj5K1Qk+aRELPrW2CD5Ijg0+KCEHPmPCBD4TyQY+v7sIPt/9Cj6m7Qw+An8HPsVt
CD6z8wM+x3MKPpG8Cj5AfQk+mzMIPqQOCT5+tQo+h+cKPs/fCj7agwg+/NkLPvqVCz4ylwc+
easIPmGtDj6EGw4+zgIOPly6Bz7nHgw+3egHPnn/Cj4eYgk+udUGPgQPCT7R/QY+nn8OPvrT
CT44/Qk+0bkMPmtoCz5PtQw+07QMPvEVDT52oQs+NGAOPqPlAz7SHQ0+W/0PPjKJCD5nSA8+
8BoNPph7Dj4VIA0+QJQQPiGKDD4ZDgw+jL4NPtd4DD6EmQc+FM0QPlhoCD4Gago+e8YLPvVo
Bz46sQs+qncMPoN3CD5bLA8+sLgTPr5YDT7zuAk+PJgMPqOnDD6+Egs+zfUQPp1rDj4JNBA+
9TgPPjuRCT5njRI+VFsNPqnaBz7u8Aw+iSUNPp5XDj5flA0+</AssayYData></Step><Step><CommonData><SampleLocation>11</SampleLocation><SampleID></SampleID><SampleGroup></SampleGroup><SampleInfo></SampleInfo><SampleRow>F</SampleRow><SamplePlate>1</SamplePlate><WellType>REGENERATION</WellType><Concentration>-1</Concentration><ConcentrationUnits>µg/ml</ConcentrationUnits><MolarConcentration>-1</MolarConcentration><MolarConcUnits>nM</MolarConcUnits><MolecularWeight>-1</MolecularWeight><Temperature>30</Temperature><StartTime>4667541</StartTime><AssayTime>5</AssayTime></CommonData><FlowRate>1000</FlowRate><StepType>KREGENERATION</StepType><StepName>Regeneration2</StepName><StepStatus>OK</StepStatus><ActualTime>5.00005</ActualTime><CycleTime>0.2</CycleTime><AssayXData Points="25">AYDKRF+GykTOjMpELJPKRJKZykQBoMpEZ6bKRM6sykQ0s8pEm7nKRAHAykRwxspEzszKRDTT
ykSb2cpEAeDKRGfmykTm7MpENPPKRJv5ykQBAMtEZwbLRPUNy0Q0E8tEmxnLRA==</AssayXData><AssayYData Points="25">Hl1pwATqdcBil33AWM+BwJXwg8CB8oXAuJGHwI6giMCl0onAyvaKwHPpi8AkzYzAcmqNwCQU
jsA/r47AK2iPwNMEkMC8lpDApSmRwBCEkcBE8JHAtFqSwDPtksDeKZPAWz6TwA==</AssayYData></Step><Step><CommonData><SampleLocation>12</SampleLocation><SampleID></SampleID><SampleGroup></SampleGroup><SampleInfo></SampleInfo><SampleRow>F</SampleRow><SamplePlate>1</SamplePlate><WellType>NEUTRALIZATION</WellType><Concentration>-1</Concentration><ConcentrationUnits>µg/ml</ConcentrationUnits><MolarConcentration>-1</MolarConcentration><MolarConcUnits>nM</MolarConcUnits><MolecularWeight>-1</MolecularWeight><Temperature>30</Temperature><StartTime>4683963</StartTime><AssayTime>5</AssayTime></CommonData><FlowRate>1000</FlowRate><StepType>KREGENERATION</StepType><StepName>Regeneration2</StepName><StepStatus>OK</StepStatus><ActualTime>5.00005</ActualTime><CycleTime>0.2</CycleTime><AssayXData Points="25">ASDLRF8my0TOLMtENDPLRJs5y0Q6QMtEX0bLRM5My0Q0U8tEm1nLRCJgy0RnZstEzmzLRDRz
y0SbectEAYDLRGeGy0TOjMtENJPLRP2Zy0QBoMtEsabLRM6sy0Q0s8tEm7nLRA==</AssayXData><AssayYData Points="25">BaaPvrGcdr7IElS+i3I+vppCLr4RHh6+QeMQvvAlAL55N/e94J/mvbFAzr2BhMS9WD+3vRMU
rr3wuaS9X8mXvczwh72hRIG9RuB4vSeHWb3/eVe9H09Ovb83NL0SszK9ns4tvQ==</AssayYData></Step><Step><CommonData><SampleLocation>11</SampleLocation><SampleID></SampleID><SampleGroup></SampleGroup><SampleInfo></SampleInfo><SampleRow>F</SampleRow><SamplePlate>1</SamplePlate><WellType>REGENERATION</WellType><Concentration>-1</Concentration><ConcentrationUnits>µg/ml</ConcentrationUnits><MolarConcentration>-1</MolarConcentration><MolarConcUnits>nM</MolarConcUnits><MolecularWeight>-1</MolecularWeight><Temperature>30</Temperature><StartTime>4700432</StartTime><AssayTime>5</AssayTime></CommonData><FlowRate>1000</FlowRate><StepType>KREGENERATION</StepType><StepName>Regeneration2</StepName><StepStatus>OK</StepStatus><ActualTime>4.99895</ActualTime><CycleTime>0.2</CycleTime><AssayXData Points="25">AcDLRF/Gy0TOzMtENNPLRJLZy0QB4MtEZ+bLRM7sy0Q088tEm/nLRAEAzERfBsxEzgzMRDQT
zESSGcxEASDMRGcmzETOLMxENDPMRJs5zET5P8xEZ0bMRM5MzEQ0U8xEklnMRA==</AssayXData><AssayYData Points="25">6yWEwLdxiMCbnorADu2LwNtDjcCbao7ARU6PwAHtj8CGgJDAmBCRwMOAkcC63ZHAaWqSwPrF
ksBBHpPAk2mTwPbVk8CyMpTA1l+UwCu7lMAB/5TAChGVwERslcDLkZXAdMCVwA==</AssayYData></Step><Step><CommonData><SampleLocation>12</SampleLocation><SampleID></SampleID><SampleGroup></SampleGroup><SampleInfo></SampleInfo><SampleRow>F</SampleRow><SamplePlate>1</SamplePlate><WellType>NEUTRALIZATION</WellType><Concentration>-1</Concentration><ConcentrationUnits>µg/ml</ConcentrationUnits><MolarConcentration>-1</MolarConcentration><MolarConcUnits>nM</MolarConcUnits><MolecularWeight>-1</MolecularWeight><Temperature>30</Temperature><StartTime>4716891</StartTime><AssayTime>5</AssayTime></CommonData><FlowRate>1000</FlowRate><StepType>KREGENERATION</StepType><StepName>Regeneration2</StepName><StepStatus>OK</StepStatus><ActualTime>5.00005</ActualTime><CycleTime>0.2</CycleTime><AssayXData Points="25">+V/MRFdmzES+bMxELHPMRIp5zETxf8xEV4bMRMaMzEQkk8xEipnMRPmfzERfpsxEzqzMRCSz
zESKucxE8b/MRF/GzES+zMxELNPMRJPZzET538xEV+bMRMbszEQs88xEk/nMRA==</AssayXData><AssayYData Points="25">lx11vidLUr7LUjG+HwcRvq+B8L0K+Me9p3KsvfRvkr3lc4O9Au5NvXaxOr2rjgC9QEXavO31
vrwKhTq8+dMYvOv0q7s+guE3uzRpO664PTwhRoE8fhGMPBtzoTwSQcw8/croPA==</AssayYData></Step><Step><CommonData><SampleLocation>11</SampleLocation><SampleID></SampleID><SampleGroup></SampleGroup><SampleInfo></SampleInfo><SampleRow>F</SampleRow><SamplePlate>1</SamplePlate><WellType>REGENERATION</WellType><Concentration>-1</Concentration><ConcentrationUnits>µg/ml</ConcentrationUnits><MolarConcentration>-1</MolarConcentration><MolarConcUnits>nM</MolarConcUnits><MolecularWeight>-1</MolecularWeight><Temperature>30</Temperature><StartTime>4733333</StartTime><AssayTime>5</AssayTime></CommonData><FlowRate>1000</FlowRate><StepType>KREGENERATION</StepType><StepName>Regeneration2</StepName><StepStatus>OK</StepStatus><ActualTime>5.00005</ActualTime><CycleTime>0.2</CycleTime><AssayXData Points="25">+f/MRF8GzUTGDM1ELBPNRJsZzUTxH81EXybNRL4szUQkM81EijnNRPk/zURfRs1ExkzNRCxT
zUSTWc1E8V/NRF9mzUTGbM1EJHPNRJN5zUT5f81EV4bNRMaMzUQkk81Ek5nNRA==</AssayXData><AssayYData Points="25">yt+EwOF4iMAbj4rAnzGMwOUhjcCvEI7A5d+OwKugj8D36Y/AkoKQwHoJkcDJipHAEMaRwDXr
kcBchJLAGKWSwD0Ek8BIQ5PAzLGTwLHPk8Ap6pPAcjeUwOdHlMAtmJTA8K2UwA==</AssayYData></Step><Step><CommonData><SampleLocation>12</SampleLocation><SampleID></SampleID><SampleGroup></SampleGroup><SampleInfo></SampleInfo><SampleRow>F</SampleRow><SamplePlate>1</SamplePlate><WellType>NEUTRALIZATION</WellType><Concentration>-1</Concentration><ConcentrationUnits>µg/ml</ConcentrationUnits><MolarConcentration>-1</MolarConcentration><MolarConcUnits>nM</MolarConcUnits><MolecularWeight>-1</MolecularWeight><Temperature>30</Temperature><StartTime>4749761</StartTime><AssayTime>5</AssayTime></CommonData><FlowRate>1000</FlowRate><StepType>KREGENERATION</StepType><StepName>Regeneration2</StepName><StepStatus>OK</StepStatus><ActualTime>4.99895</ActualTime><CycleTime>0.2</CycleTime><AssayXData Points="25">+p/NRFimzUS/rM1EJbPNRJS5zUT6v81EWMbNRMfMzUQt081ElNnNRPrfzURY5s1Ex+zNRCXz
zUSU+c1E+v/NRFgGzkS/DM5EJRPORIsZzkTyH85EYCbORL8szkQlM85EiznORA==</AssayXData><AssayYData Points="25">apoVvi3G8r023Zm9/+JYvemt1bxZ+Pa77bkkOylGrjxk8Oo87wgwPTZfZz1BHnM9hDqPPReU
ij1JBqM93kiyPbX6sz0FrcA9ljzOPQmb0T2+Vdc972/lPUCr7z2cdvQ9uKL0PQ==</AssayYData></Step><Step><CommonData><SampleLocation>1</SampleLocation><SampleID></SampleID><SampleGroup></SampleGroup><SampleInfo></SampleInfo><SampleRow>F</SampleRow><SamplePlate>1</SamplePlate><WellType>BUFFER</WellType><Concentration>-1</Concentration><ConcentrationUnits>µg/ml</ConcentrationUnits><MolarConcentration>-1</MolarConcentration><MolarConcUnits>nM</MolarConcUnits><MolecularWeight>-1</MolecularWeight><Temperature>30</Temperature><StartTime>4764519</StartTime><AssayTime>30</AssayTime></CommonData><FlowRate>1000</FlowRate><StepType>BASELINE</StepType><StepName>Baseline2</StepName><StepStatus>OK</StepStatus><ActualTime>29.999</ActualTime><CycleTime>0.2</CycleTime><AssayXData Points="150">8T/ORFdGzkS+TM5EJFPORItZzkTpX85EV2bORL5szkQkc85Ei3nORPF/zkRXhs5EvozORCST
zkSLmc5E8Z/ORFemzkS+rM5EJLPORIu5zkTxv85ET8bORL7MzkQk085Ei9nORPHfzkRX5s5E
vuzORCTzzkSL+c5E8f/ORFcGz0S2DM9EHBPPRIsZz0TxH89EVybPRLYsz0QkM89EiznPRPE/
z0RPRs9EvkzPRCRTz0SLWc9E8V/PRE9mz0S+bM9EJHPPRIJ5z0Tpf89ET4bPRCiNz0Qkk89E
gpnPRPGfz0RXps9EvqzPRCSzz0SLuc9E8b/PRFfGz0S+zM9EJNPPRIvZz0Tx389EV+bPRL7s
z0Qs889Ei/nPROn/z0RXBtBEvgzQRCQT0ESLGdBE6R/QRE8m0ES+LNBELDPQRII50ETxP9BE
V0bQRL5M0ERVU9BEglnQRPFf0ERXZtBEtmzQRCRz0ESLedBE8X/QRFeG0ES2jNBEJJPQRIKZ
0ETxn9BEV6bQRLas0EQcs9BEgrnQRPG/0ERPxtBEvszQRCTT0ESL2dBE6d/QRE/m0ES+7NBE
JPPQRIL50ETp/9BEYAbRRL4M0UQkE9FEixnRRPEf0USAJtFEtizRRBwz0USLOdFE8T/RRJlG
0US2TNFEJFPRRItZ0UTxX9FET2bRRLZs0UQkc9FEgnnRRPF/0UR4htFEtozRRCST0USLmdFE
6Z/RRFem0US+rNFEdrPRRIK50UTxv9FEV8bRRDDN0USf09FEgtnRRPHf0URP5tFEtuzRRCTz
0USC+dFE</AssayXData><AssayYData Points="150">evsSPrxiFT6ILxU+cf8VPr+DGj6h3hs+sUYcPlDzGz4gqyM+crkmPtW3KT76syY+H9ksPq0T
Kz56qig+nYgpPlPtLD5y4Co+ifcvPlBwMz640jM+m70zPrTMND5mTDc+54M6Po1bMT6kIzw+
DVQ5PiYwPD7m+TY+Pgo5PvUpOz5c5Dg+Twk9PpF3Qz6EIEI+9x1APn7gQj78okI+AuVHPmus
RD7qhkM+jMtFPqQ7SD7GiEg+gu1LPjmQRz75SE4+CmpMPgceSj4f0Uw+gDRQPpiZTT5kLFE+
A5FMPr9ITz5Wu1I+TS9SPmNmUj5zhlA+m/tRPmcEVj5E/1A+U+JTPi4nWT7x1VQ+fDpTPmwf
Uj70aFc+YQdbPr23Vj7wPVk+HqdZPqvtWz4tNFc+/CNdPhSQWz64xlc+iChaPskLXD7BlV8+
4wZiPm0oXj6miGI+8P5hPuPPXT6oRGA+vu9jPpEiYj6AoWQ+dl1mPmx2YD6SVV8+xytmPgdt
Zj70w2M+0I1jPncFZz5a9GU+PDNsPkTWZj7Np2k+PK5qPuIyaD6c72c+EjdtPouuaT7Hxmk+
RvZsPko2bj4+AG4+4N1tPrUwbD7Xo2k+yUxrPmLraz5vH2g+dOJwPqyqbT7PPW4+gv5tPnYU
cj7lAnM+u39vPs9ybj7LHXU+zXtyPuPldj4bsXE+gstzPkiVdj57CXQ+RyR1Pp7EdD6pdHM+
r8R1PuR7dT4K/3M+WTB1Pu2RcT5FN3Y+KM92PiBOeD7643o+KXF8Pjocdj6gVHY+dwV7PiUJ
fT5uqHo+</AssayYData></Step><Step><CommonData><SampleLocation>1</SampleLocation><SampleID></SampleID><SampleGroup></SampleGroup><SampleInfo></SampleInfo><SampleRow>F</SampleRow><SamplePlate>1</SamplePlate><WellType>BUFFER</WellType><Concentration>-1</Concentration><ConcentrationUnits>µg/ml</ConcentrationUnits><MolarConcentration>-1</MolarConcentration><MolarConcUnits>nM</MolarConcUnits><MolecularWeight>-1</MolecularWeight><Temperature>30</Temperature><StartTime>4795411</StartTime><AssayTime>80</AssayTime></CommonData><FlowRate>1000</FlowRate><StepType>LOADING</StepType><StepName>Loading</StepName><StepStatus>OK</StepStatus><ActualTime>80</ActualTime><CycleTime>0.2</CycleTime><AssayXData Points="400">6P/RREYG0kS1DNJEGxPSRIIZ0kToH9JETibSRLUs0kQbM9JEgjnSROg/0kRORtJEzUzSRBNT
0kR5WdJE4F/SRE5m0kS1bNJEG3PSRIJ50kTof9JE+obSRLWM0kQbk9JEgpnSRPif0kROptJE
razSRBOz0kR5udJEEcDSRE7G0kS1zNJEE9PSRJLZ0kQZ4NJETubSRMXs0kQb89JEefnSROD/
0kROBtNEvQzTRBsT00R5GdNE6B/TREYm00StLNNEEzPTRHk500ToP9NETkbTRM1M00QbU9NE
glnTROBf00RXZtNEYW3TRBNz00SKedNE6H/TRE6G00S1jNNEE5PTRIKZ00Ton9NERqbTRLWs
00QTs9NELrrTROC/00RGxtNErczTRBvT00Sr2dNE6N/TREbm00S17NNEG/PTRIL500Q6ANRE
RgbURK0M1EQbE9REghnUROgf1EROJtRErSzURBsz1ER5OdRE6D/URE5G1EStTNREE1PURHlZ
1ETwX9RETmbURK1s1EQbc9REeXnUROh/1ERGhtREtYzURBOT1ER5mdRE6J/URE6m1ES1rNRE
E7PURHm51ETov9RERsbURM3M1EQb09REednURODf1ERG5tREWe3URBvz1ESC+dRE6P/UREYG
1UStDNVEIxPVRHkZ1UTgH9VETibVRK0s1UQTM9VEeTnVRAFA1URGRtVErUzVRBtT1UR5WdVE
4F/VREZm1UStbNVEI3PVRHl51UTgf9VETobVRK2M1UQTk9VEeZnVROif1URGptVErazVRBOz
1UR5udVE4L/VREbG1UStzNVEE9PVRHnZ1UTg39VERubVRLXs1UQT89VEefnVROj/1URGBtZE
tQzWRBMT1kR5GdZE4B/WRE4m1kStLNZEEzPWRKI51kToP9ZERkbWRK1M1kQbU9ZEilnWROhf
1kRGZtZErWzWRBNz1kR5edZE4H/WREaG1kStjNZEG5PWRIKZ1kTgn9ZERqbWRK2s1kQTs9ZE
grnWROi/1kRGxtZErczWRBvT1kR52dZE4N/WREbm1kS17NZEZfPWRHn51kTg/9ZERgbXRLUM
10QTE9dEghnXROgf10ROJtdErSzXRBMz10SCOddE6D/XRE5G10S1TNdEG1PXRHlZ10TgX9dE
TmbXRLVs10Qbc9dEgnnXROh/10ROhtdEtYzXRBuT10TDmddE6J/XRE6m10S1rNdEG7PXRIK5
10Tov9dETsbXRLXM10Qb09dEitnXROjf10RO5tdEtezXRBvz10SC+ddE6P/XRHcG2ES1DNhE
GxPYRIIZ2EToH9hETibYRLUs2EQbM9hEgjnYROg/2ERORthEtUzYRBtT2ESCWdhE6F/YRERn
2EStbNhEG3PYRIJ52ETof9hETobYRLWM2EQbk9hEgpnYROif2ERGpthEvazYRESz2ESCudhE
6L/YRE7G2EStzNhEG9PYRHnZ2ETo39hETubYRLXs2EQb89hEgvnYROj/2EROBtlEtQzZRBsT
2USCGdlE4B/ZRF8m2US1LNlEGzPZRII52UToP9lEV0bZRLVM2UQbU9lEglnZROhf2URGZtlE
tWzZRBtz2UTLedlE4H/ZREaG2US1jNlEE5PZRIKZ2UTon9lETqbZRLWs2UQ0s9lEebnZRPC/
2UROxtlEtczZRBvT2UR52dlE6N/ZRE7m2US17NlEG/PZRHn52UTo/9lETgbaRK0M2kQbE9pE
ghnaROgf2kROJtpEMC3aRBMz2kSCOdpE6D/aREZG2kS1TNpEE1PaRHlZ2kToX9pETmbaRLVs
2kQbc9pEeXnaROh/2kRGhtpEvYzaRBuT2kR5mdpE6J/aRE6m2kT+rNpEG7PaRIK52kTov9pE
TsbaRLXM2kQb09pEgtnaROjf2kRO5tpEtezaRBPz2kR5+dpE4P/aRE4G20StDNtEGxPbRIIZ
20Q6INtERibbRK0s20QbM9tEeTnbROA/20RGRttErUzbRBtT20SCWdtE4F/bRE5m20StbNtE
E3PbRIJ520RjgNtETobbRK2M20Qbk9tEgpnbROif20RfpttEtazbRBuz20R5udtEe8DbREbG
20StzNtEE9PbRILZ20Qq4NtERubbRK3s20QT89tEgvnbRA==</AssayXData><AssayYData Points="400">Z9J9PtpVez5iLHw+vtJ9PnTvfT6+mHw+5NN9Pr5RgD4ZKX4+iUiAPieYgT63xIE+RkeCPvlW
gT75bYA+8B2CPuklgj5Ct34+rQSBPgd4fz4uV4I+90CBPpxngT5gNoI+n3mEPsfdgz719oQ+
+dB/PkffgD6WZYM+0bqDPvTJgz4anIM+vhKEPjjcgz7JE4M+oMCFPsKGhz4xNoQ+pxKDPrI3
hT6Fxoc++c2EPsJlhT6LkYQ+MU+FPqGWgz41bYU+33OCPpGNhT6o+4M+EYiGPpMNhD6oUIc+
TueGPjgRhj55QoY+KdOGPiEoiD4nPIc+5f6HPmCgiT4IHYY+QVOIPvJghj6wqIY+BOaFPpW7
hz46AYc+x+6HPvJEij66J4c+W/WGPtBviD7AH4k+Cy+KPj15iD7E1og+2PCIPrYMiT7Xw4k+
fDWJPlsniD47tYg+GoCLPkWpiz4gMok+zjCLPkl4iz5p7Yo+cYKKPpUNij4q4Ys+umWKPhqh
iz6NwIw+Ud6LPn9oiz5w9ok+91iMPk2AjD6ow4w+8gGMPvVRjD5wF40+ZCaNPohwjD6KTo4+
t4+LPtRnjD54g40+GemMPjM0jz7LKY4+/7+MPqiXiz7vbY4+7IyNPrzijD4Iw44+8c6NPnRy
jj5fdo4+u+eMPm8Njj7MtI0+6GyPPhTojz6Ys5A+12+MPgs3jz5vHI4+NcyNPoWvjz5WMY4+
kf2OPozrjz7fG48+V3ePPgWdkD48JpE+VNuQPlyVjz4FJ5I+FT2PPqWkkT44wpA+SCWQPh6Q
kj5BPY8+wWeRPv8Ikj4FCZI+oGCSPqtFkz7j/JE+GDySPswVkT45rJA+I0iQPoizkD5JmJM+
rA6TPgPDjz5OmpI+Ry+RPn/okj6twJE+iAqRPowmlD4+apM+DACTPnsGlD5yJZM+dMiRPu3J
kj6ukpQ+0F6TPqCTlT6s2JU+35mXPjAYlD7K1pQ+aTCSPi+TlD5ZLJQ+IW+UPiPxlT5p9pQ+
b8SUPiwUlz432pM+2UKTPoHAlD7DQJU+N96WPuCrlT71SZY+92mWPjOZlT4IjJM+r3KVPupf
kj4vbZY+CP6XPsnplD6rfpU+g+2WPvGjlT4Tq5c+7MCYPutgmD6dXZU+RAqYPksQlz7/PJk+
otGWPggclz7UhpY+oieXPlwHlz7OqZg+VVyXPoM6mT6C95g+xyeYPk3dlj4zUpg+DlGXPt3p
mD6FApo+0vWVPqKimD40dpk+vT6ZPnCNmj4vMps+zLScPqGSmT5mFJk+dnSXPiRWmD7TM5o+
E2ybPjFJmD5CLJk+jGmbPtMfmD7U1Zg+asyaPktJmz64YZk+6uqZPiOlmz7QsZo+rN6bPoaq
mT63J50+6yWbPgDjnD67KJo+/iuZPkG1nD5Uypk+hcOaPnkumz7dRJs+EmOcPhvfmz6QyJo+
7ceaPqAenT7oa5k+2oKcPpURnT7lVp0+IYScPsTxnD6fZ5o+MtCaPjkCnT78q5s+iUGcPvcD
nD6o8Jo+I3KdPuYrmz7Hop0+0aOcPnXymj5JbZ0+nBKdPj6GnT5KhZ4+DyyePj1/nj5OaZw+
S6aePsRVnT6J8J4+h9OdPpn9nD7kbJ4+NG+cPhCPnz65lJ8+zgGdPl7HoD7Yv54+t3aePoOr
nj61I50+ETCePkRSnz485p0+/6CePhXenD4iD6E+Pp2fPs8bnj7bm58+U1SgPiXFnz5Zq6A+
oXOfPokCoT5G9Z8+m+yfPhIToT4vjJ8+55CgPoWtoT6K5Z4+wcqhPpmBoj7mKp8+g/CgPmdU
oD7WNaE+LoGhPj7poT5dMKE+3uOiPonIoD6m2aI+zOidPtRVoT5eN6E+fKigPmYSoz5se6E+
bfSiPpJkoz4EVqI+NW6gPj8Zoj6W9aE+xIGhPlk6oj47vaA+mIGiPvsFoD42NqM+bbejPskm
pD6Xf6M+u2aiPoY2oj4OOKU+jkujPi9BpT4aUKI+Ap6hPhqroz4YwKM+8FajPrSwoj4VMqI+
zM6iPhdQpD6q76I+6KakPn0bpD66a6Q+kGikPgMpoz6bB6M+h1CjPk5rpD6x36I+53ikPiMz
pD7qOqQ+zXGjPqvSoz7UYaM+CzKkPlX0oz7rWaM+7TukPg==</AssayYData></Step><Step><CommonData><SampleLocation>1</SampleLocation><SampleID></SampleID><SampleGroup></SampleGroup><SampleInfo></SampleInfo><SampleRow>F</SampleRow><SamplePlate>1</SamplePlate><WellType>BUFFER</WellType><Concentration>-1</Concentration><ConcentrationUnits>µg/ml</ConcentrationUnits><MolarConcentration>-1</MolarConcentration><MolarConcUnits>nM</MolarConcUnits><MolecularWeight>-1</MolecularWeight><Temperature>30</Temperature><StartTime>4876466</StartTime><AssayTime>30</AssayTime></CommonData><FlowRate>1000</FlowRate><StepType>BASELINE</StepType><StepName>Baseline3</StepName><StepStatus>OK</StepStatus><ActualTime>30</ActualTime><CycleTime>0.2</CycleTime><AssayXData Points="150">6f/bREcG3ES2DNxEFBPcRIMZ3EThH9xETybcRLYs3EQcM9xEgzncROE/3ERPRtxE30zcRBRT
3ER6WdxE4V/cRE9m3ESubNxEFHPcRIN53EThf9xER4bcRK6M3ERmk9xEg5ncROmf3ERHptxE
rqzcRByz3ER6udxEGsDcREfG3ESuzNxEJNPcRHrZ3ETh39xET+bcRK7s3EQU89xEg/ncROH/
3ERPBt1ErgzdRNAT3UR6Gd1E4R/dRE8m3USuLN1EFDPdRLQ53URkQN1ER0bdRK5M3UQcU91E
elndROlf3URHZt1ErmzdRBxz3UR6ed1E4X/dRE+G3USujN1EFJPdRHqZ3UTpn91ER6bdRK6s
3UQUs91EerndROm/3URPxt1ErszdRBTT3UR62d1E4d/dRE/m3USu7N1EFPPdRHr53UTh/91E
RwbeRK4M3kQcE95EehneROEf3kRHJt5ErizeRBwz3kSDOd5E4T/eREdG3kS2TN5EFFPeRHpZ
3kTpX95ER2beRK5s3kQUc95EenneROF/3kRHht5ErozeRBST3kR6md5E6Z/eREem3kTOrN5E
PbPeRP253kThv95ER8beRK7M3kQU095Eg9neROHf3kRH5t5EruzeRBzz3kSb+d5E4f/eREcG
30S2DN9EHBPfRHoZ30ThH99ETybfRK4s30QUM99E5TnfROk/30RHRt9ErkzfRBRT30R6Wd9E
4V/fREdm30S2bN9EFHPfRIN530Tpf99ER4bfRN+M30Qck99EepnfROmf30RHpt9E36zfRByz
30SDud9E</AssayXData><AssayYData Points="150">jxelPuIWoz4l8KU+su+lPvEzpj4DfKU+AfSjPrhxpz6FvaU+WielPr81pD7WqqM+pY+lPgh4
pj7ylKM+VO+mPqHzoz4mbKY+HoemPlnKpT70mKU+boemPl2rpz6ArqU+hsWkPufDpT4796g+
qtWmPs/Upz5bzqY+cVylPlCNpj68H6U+n3enPskepT5GtKU+TXCnPqJTpz7NnqY+uIOmPuNq
qD4gsac+Ux6oPpMcpj5AgKc+FXKnPp/Tpj4HXqY+yOapPpJapz5fnKc+PvSnPmJZpz4iS6g+
5p2mPsdhqD73paU+yXCoPskRqD7PD6k+UiOoPhEDqT7hv6g+4vCpPitBpz6z3ag+4LWoPm2R
pz5Vy6g+JiCqPt02qT4NJqk+B8apPl7PqD4iuKg+KdCpPsSRqj6mOKg+ufymPpYuqz6w56k+
2AypPgNhpz4uN6o+9+emPsfUqT72cKo+hGmqPt1+qj7g26o+rwmrPu29rD6cLaw+QiqoPn6F
qj4E5qg+zU2rPtW9qT625ao+BTmsPlM7qj5FT6w+pA6sPr4RrT5MHqc+j42qPuW5qD5SWao+
1yGqPsSbqT6s36s+lkOrPpVVqz6O2Kw+czKuPvBjrT4ceaw+y5eqPkURqj6vIq0+K1OsPoNP
rD5lZqo+IWmtPnOqqz6/aaw+ubarPnonqz5KL60+8pysPt1zrT7TW60+PfKpPvUerj5abas+
V/WrPhhmqz5Zvqw+7+CrPr4drj7Ii64+I1OtPnrGrD6TEKs+xCSsPq7hqz4z4K8+tiWsPt9A
rD5dra0+</AssayYData></Step><Step><CommonData><SampleLocation>10</SampleLocation><SampleID>BG505 SOSIP</SampleID><SampleGroup></SampleGroup><SampleInfo></SampleInfo><SampleRow>F</SampleRow><SamplePlate>1</SamplePlate><WellType>KSAMPLE</WellType><Concentration>-1</Concentration><ConcentrationUnits>µg/ml</ConcentrationUnits><MolarConcentration>15.63</MolarConcentration><MolarConcUnits>nM</MolarConcUnits><MolecularWeight>-1</MolecularWeight><Temperature>30</Temperature><StartTime>4915683</StartTime><AssayTime>180</AssayTime></CommonData><FlowRate>600</FlowRate><StepType>ASSOC</StepType><StepName>Association</StepName><StepStatus>OK</StepStatus><ActualTime>180</ActualTime><CycleTime>0.2</CycleTime><AssayXData Points="900">6b/fRE/G30SuzN9Ej9PfRHrZ30Th399ET+bfRNfs30QU899Eg/nfROn/30RHBuBEtgzgRBwT
4ESDGeBE4R/gREcm4ESuLOBEHDPgRIM54ETpP+BER0bgRLZM4EQUU+BEg1ngROFf4ERPZuBE
tmzgRBRz4ESDeeBE4X/gRE+G4ESujOBEFJPgRIOZ4EThn+BET6bgRK6s4EQcs+BEerngROG/
4EQMx+BEtszgRBTT4ESD2eBE4d/gREfm4ES27OBEFPPgRHr54ETh/+BEuAfhRMYM4UQUE+FE
ehnhROEf4URHJuFErizhRBwz4UR6OeFE6T/hRE9G4US2TOFEHFPhRINZ4UTpX+FET2bhRK5s
4UQUc+FExHnhROl/4URPhuFEtozhRByT4UR6meFE6Z/hREem4USurOFEFLPhRHq54UTpv+FE
T8bhRLbM4UQc0+FEi9nhROHf4URH5uFEruzhRBTz4UR6+eFE4f/hREcG4kS2DOJEFBPiRD8a
4kThH+JETybiRLYs4kQUM+JEejniROE/4kRPRuJE30ziRBRT4kR6WeJE4V/iRE9m4kSubOJE
HHPiRHp54kTpf+JER4biRO+M4kQUk+JEg5niRDOg4kRHpuJErqziRBSz4kR6ueJE6b/iREfG
4kS2zOJEHNPiRHrZ4kTh3+JER+biRK7s4kQU8+JEevniROn/4kRHBuNErgzjRBQT40R6GeNE
4R/jREcm40SuLONEFDPjRHo540ThP+NEcEbjRHJN40QcU+NEelnjROFf40RHZuNErmzjRBRz
40R6eeNEAoDjRE+G40S2jONEFJPjRHqZ40T5n+NET6bjRLas40Qcs+NEernjROG/40RHxuNE
rszjRBTT40R62eNE6d/jREfm40Su7ONEJPPjRIP540Tp/+NERwbkRK4M5EQUE+REehnkROEf
5ERHJuREtizkRBwz5ER6OeRE4T/kRE9G5ES2TOREHFPkRINZ5EQCYORET2bkRLZs5EQcc+RE
g3nkRKWA5ERPhuREvozkRByT5ESDmeRE6Z/kRE+m5ES2rOREHLPkRIO55ETpv+RET8bkRA7O
5EQc0+REg9nkROnf5ERP5uREtuzkRBzz5ESD+eRE6f/kRE8G5US2DOVEJBPlRIMZ5UTpH+VE
uiblRLYs5UQcM+VEgznlROk/5URPRuVEtkzlRBxT5USDWeVE6V/lRE9m5US2bOVEHHPlRHp5
5UTpf+VER4blRLaM5UQ1k+VEg5nlROmf5URPpuVEtqzlRByz5UR6ueVE6b/lREfG5US2zOVE
HNPlRLzZ5UTp3+VET+blRLbs5UQc8+VEg/nlROn/5URPBuZEtgzmRBwT5kSDGeZE6R/mRE8m
5kSuLOZEHDPmRKM55kTpP+ZET0bmRLZM5kQcU+ZEg1nmROlf5kRYZuZEtmzmRBxz5kSDeeZE
6X/mRGCG5kS2jOZEHJPmRIOZ5kTpn+ZET6bmRLas5kQcs+ZEernmROm/5kRWx+ZEtszmRBTT
5kSD2eZE6d/mRE/m5kS27OZEHPPmRIP55kTp/+ZETwbnRLYM50QcE+dEgxnnROEf50RPJudE
tiznRBwz50R6OedE6T/nREdG50S2TOdEHFPnRINZ50TpX+dER2bnRLZs50QUc+dE3XnnROF/
50RYhudEroznRBST50R6medE6Z/nREem50S2rOdEHLPnRHq550Tpv+dET8bnRK7M50QU0+dE
5dnnROHf50RP5udEtuznRBzz50SD+edE4f/nRE8G6ESuDOhEHBPoRHoZ6ETpH+hERyboRLYs
6EQcM+hEejnoROE/6ERPRuhErkzoRBxT6ER6WehE4V/oRE9m6ES2bOhEHHPoRIN56EThf+hE
T4boRCCN6EQUk+hEepnoROmf6ERPpuhEtqzoRBSz6ESDuehE6b/oREfG6ESuzOhEFNPoRIPZ
6ETh3+hET+boRLbs6EQU8+hEg/noROH/6ERPBulEtgzpRBQT6UR6GelE+R/pREcm6USuLOlE
HDPpRHo56UThP+lET0bpRLZM6UQUU+lE3VnpROFf6URHZulErmzpRBxz6UR6eelE6X/pREeG
6US2jOlEFJPpRIOZ6UThn+lER6bpRLas6UQ1s+lEernpROm/6URHxulEtszpRBzT6USD2elE
4d/pREfm6US27OlEHPPpRIP56UQaAOpERwbqRK4M6kQUE+pEehnqROkf6kRPJupErizqRBQz
6kSTOepE4T/qREdG6kSuTOpEFFPqRHpZ6kTpX+pER2bqRLZs6kQcc+pEennqROF/6kRHhupE
CI3qRBST6kR6mepE4Z/qREem6kSurOpEFLPqRHq56kThv+pER8bqRK7M6kQt0+pEetnqROHf
6kRP5upEruzqRBzz6kR6+epE4f/qREcG60SuDOtEXhPrRHoZ60ThH+tERybrRLYs60QUM+tE
ejnrROE/60RHRutErkzrRBRT60SDWetE4V/rREdm60SubOtEFHPrRHp560Thf+tER4brRK6M
60QUk+tEg5nrROGf60RHputEtqzrRBSz60SDuetEMcHrREfG60SuzOtEFNPrRHrZ60Tp3+tE
T+brRK7s60QU8+tEevnrROH/60RHBuxEzgzsRBQT7ESDGexE6R/sRGgm7ESuLOxEFDPsRHo5
7EThP+xEiUbsRK5M7EQUU+xEi1nsROlf7ERYZuxEtmzsRBxz7ESDeexEEoDsREeG7ES2jOxE
HJPsRIOZ7ETpn+xET6bsRLas7EQUs+xEg7nsROm/7ERPxuxEtszsRCTT7ESD2exE6d/sRE/m
7ETf7OxEHPPsRIP57ETp/+xETwbtRM4M7UQcE+1EgxntROkf7URPJu1ExiztRBwz7USDOe1E
6T/tRE9G7US2TO1EHFPtRINZ7UThX+1ET2btRLZs7UQcc+1Eg3ntROl/7URPhu1EtoztRByT
7USDme1E6Z/tRE+m7US2rO1EHLPtRIO57UTpv+1ET8btRLbM7UQc0+1Eg9ntROnf7URP5u1E
tuztRBzz7USD+e1E6f/tRI8H7kS2DO5EHBPuRIMZ7kTpH+5ERybuRLYs7kQcM+5EgznuROk/
7kRPRu5E90zuRBxT7kSDWe5E6V/uRE9m7kRqbe5EHHPuRIN57kThf+5ER4buRLaM7kQck+5E
g5nuROGf7kRPpu5EtqzuRByz7kR6ue5E6b/uRE/G7kS2zO5EHNPuRIPZ7kTp3+5ET+buRK7s
7kQc8+5Eg/nuROn/7kRPBu9EtgzvRBwT70SDGe9E6R/vRE8m70S2LO9EHDPvRB4670ThP+9E
T0bvRK5M70QcU+9Eg1nvRPlf70RHZu9EzmzvRBRz70SDee9E4X/vRASH70S2jO9EHJPvRHqZ
70Thn+9ET6bvRLas70Qcs+9EernvROm/70RPxu9EtszvRBTT70SD2e9E6d/vREfm70Su7O9E
FPPvRJv570Tp/+9ERwbwRK4M8EQUE/BEgxnwROkf8ERPJvBExizwRBQz8ESDOfBE6T/wREdG
8ESuTPBEFFPwRINZ8ETpX/BET2bwRLZs8EQcc/BEg3nwROl/8ERohvBEtozwRByT8ESDmfBE
6Z/wRE+m8ES2rPBEFLPwRHq58ET5v/BET8bwRLbM8EQ10/BEetnwROnf8ERP5vBEruzwRBTz
8ER6+fBE6f/wREcG8US2DPFEsBPxRHoZ8UQrIPFETybxRLYs8UQUM/FEejnxROk/8URPRvFE
rkzxRBxT8UR6WfFE4V/xRE9m8US2bPFEHHPxRHp58UTOgPFER4bxRLaM8UQck/FEepnxROmf
8UTjpvFEtqzxRByz8USDufFE6b/xRE/G8USuzPFEFNPxRHrZ8UTp3/FEWObxRMbs8UQU8/FE
evnxROH/8URHBvJErgzyRBwT8kR6GfJE4R/yREcm8kS2LPJE2TPyRHo58kTpP/JET0byRLZM
8kQUU/JEelnyRBJg8kRHZvJEtmzyRBxz8kR6efJE4X/yRE+G8kS2jPJEFJPyRHqZ8kThn/JE
R6byRK6s8kQCtPJEernyROG/8kRoxvJErszyRBzT8kR62fJE4d/yRGDm8kSu7PJEFPPyRHr5
8kRDAPNERwbzRK4M80QUE/NEehnzROEf80RHJvNEtizzRBQz80R6OfNE4T/zREdG80SuTPNE
LVPzRHpZ80ThX/NER2bzRK5s80Qtc/NEg3nzROl/80RHhvNErozzRBST80R6mfNE6Z/zREem
80S2rPNEFLPzRHq580Thv/NENcfzRLbM80QU0/NEetnzRPnf80RH5vNEruzzRBTz80R6+fNE
4f/zREcG9ESuDPREnxP0RHoZ9EThH/RERyb0RK4s9EQUM/REejn0ROE/9ERHRvRErkz0RBxT
9ESDWfRE4V/0REdm9ES+bPREFHP0RLx59ETpf/RER4b0RK6M9EQUk/REg5n0ROGf9ERHpvRE
tqz0RBSz9ESLufRE4b/0RE/G9ES2zPREHNP0RHrZ9ETp3/RET+b0RLbs9EQc8/REJ/r0ROn/
9ERPBvVEtgz1RBwT9USDGfVE6R/1RE8m9UTnLPVEHDP1RIM59UTpP/VEaEb1RLZM9UQcU/VE
g1n1ROlf9URPZvVEtmz1RBxz9USDefVE6X/1RE+G9USDjfVEHJP1RIOZ9UTpn/VET6b1RLas
9UQ1s/VEg7n1ROm/9URPxvVErsz1RBzT9UTd2fVE6d/1RE/m9URa7fVEHPP1RIP59UTp//VE
Twb2RLYM9kQcE/ZEgxn2ROkf9kRPJvZEtiz2RBwz9kSDOfZE</AssayXData><AssayYData Points="900">PQKkPmckoj6mc6Y+PWSmPvmxpj6WV6U+OW2lPl61pj7c56Y+TrOlPqV2qD62dac+QSaoPr3h
pT5Nxqg+awKoPpN3pj4ZPKc+8H2nPnISqj7xU6g+EwqpPhKmpz4lhqc+gPupPgUwqj4YVqk+
vM6oPkCbqT40Vqc+kfOnPnPOqT6hmqk+fa+oPl37pj6X9Kc+UI2oPsqFqj7O36s+7dGpPpEj
qD522Ko+soqpPsvHqD4JFqs+ut2qPls1qD4Ymaw+YfmqPoanrD4CVKo+xCCtPurTrD7VRqo+
otiqPvzlqj6u36o+zQeqPn9fqz4K9Ko+71arPhkhqz7x2as+D9WsPjYNqT4kwKw+3oCtPodE
rD5DGaw+pfWqPuVVqj7Te60+j/KsPm8trD5RLK0+LuGrPklaqz5UxKw+IcasPiHJqz5zs60+
x0OsPlNoqz6vuKw+I9CtPlN4rT65+qs+UsesPqUWrT5m1a0+N7uuPiYqrT58I64+8QGvPlZ6
rz6qEq0+mr+sPoGzrT7gX60++gauPrAYrT7cvK0+EbCsPoWgrD5R5LA+S92sPq/6rT5Gea8+
95+vPiC2rj4aEbE+6qyuPmsQrT40sq8+m2+uPluKrz6G0Kw+g6WvPr21rj6rs68+z+WvPpDL
rz5b1bA+zk6wPutyrz4fqK8+GsGvPnGZrD761a8+aaWvPlQlsT7oS7E+i3KxPkpXrz4D7LE+
FTWyPoUFsT4QrK8+dwOyPgXMsD5+o7M+2qavPhM2rz4HyLE+zLKwPooGsD7As7E+xluzPqs3
sD5Ws7M+2dixPucLsT7FcbI+XqqwPi9srz4V7LA+QLCyPrJSsj7WarE+iYqxPsBzsT7Tt7I+
gK+yPhT6sT745LQ+1Rm0PlAhsz7/erE+xMezPiePsD79j7E+922wPjlasz4b3LI+fNOvPh1v
sT76ArI+M1iyPkK7tD7VobM+VxCzPtt1tD5tWLI+b+uzPo+XtT4AALY+2Ce1Ps7ksj4ML7Q+
XgqzPohbsz7tsrU+Atq1PjjktD4a2bM+KnqzPtrmsz62yrM+bkCzPtWltD6HnLU+INuzPuqG
tD4aHrU+1me1Pn/vsz5P/LQ+j8W2Piwbsz5hIrQ+yg+2PtVXtT45h7U+eAq2Pvm8tj4hg7M+
RxGzPk+LtT5FgrY+l2y1PlIruD7pu7Q+4sG0PrLbtD5tc7c+zy+zPneatj4VNLM+pJyzPoLV
tD5Xw7Y+bre0Pk+wtT7t1LQ+Ss6zPj6/tj4o0bU+0123PjZ0tT4r/7U+4tm1PpiJtj4Mv7c+
i1m2Pk0Stj4WP7Q+Vsy5PmYUuD6gwbg+fkS3Pgahtz7Cm7c+hSq4Pothtj56D7U+MbG4Pl1D
uD4kkLY+T5C4Pv7Otz6Yabg+RdC2Ph3/tz5hcbc+Coi4PhjCuD7uILk+BUe4Ph2Jtz73drk+
fdG3PiRdtz5ewrY+hg+0Pqe3uD4Yd7g+XGC4Pnlftj4Efrg+Ozq2PoI6tj7GNbc+4ri4PrV4
tj6uZrg+jDy3PhqTuT63eLg+XuO3PrvVtz4Oqrg+Cce5PiIguD6s9bc+vEG4PmhCuz5bCro+
7zy6PuewuD7OMLg+g6W5Pp88uT4ImLo+Zem4PpVkuT4Ewbc+gPy3PjYsuT7JpLg+9L63Psz5
uT4uF7k+1xy4PssyuT7aibY+cqe6PgMduD4Vz7s+5yS8PuseuT7OT7o+Exq6PiXMuz6Cq7c+
fA66Pgp1uj5awbs+R8S6PsIpuT5uXrg+XEy7PgLXuj54pLw+lo+6PsIRuz5lIbs+bYq7PmOZ
vD5hJrk+ZXy4PmIRvD43obw+xgS9Pt0cvT5oib0+Yj67PhH6tz4R8bg+HE25PtbVuz4ivLw+
bPy5Pmamuz66wLo+2Hi7Pu+OuT6sDbs+CZ65PlbfvD7hTL4+nyG9Piahuj4B1Ls+IUq9Pqn5
uj62N7s+eke6Phqkuz4MjL0+94K8PqZKvT4SGL0+/Xi8PuXbuz6Mibw+EjK9PrUBvT7r4rs+
pvG9PuN3vD6snrs+St69Pqg/vD4ZOb4+zeu7PjG8vD7JpLw+nwK8PgkBvD79Yb0+oOe7Ph/g
uz6Jhb4+Dq67Ps7xvD47Q7w+HLy/Po8zvT5S1bw+uqS7PiqEvD57sb0+7ry8PmCHvj6yxb4+
9Im7Pg5ivD4lxL0+2r2/PgomvT7XAbw+kuO+PnAgwD6bhL0+FoK8PooXvT5axb8+J0y9Ptp8
wT4DB8A+ZLu+PsO6vD4Kwb4+gdO8PlI/vz6KrL4+SiS/PnkXvz5a678+G/W+PmvfvD7gd7w+
g829PgD9vT6JqL0+JAzBPiWpvT7VC78+kAS/PuakvT6RZr4+siO/Pvt/vT5Zz78+JOu+PpwE
wD6Aar8+fsu9Pvypvj5Qer4+qsHAPunUwT54Pb4+WAnBPhTGwD5++b4+wH6+PrBBvz5GWr8+
R9zAPmH0wD6YHr4+YRHAPmaqvz5gQL4+51S/Ppuevz7CAcA+fALBPqrcwD79+L0+Die+Prcv
wD4Mv8E+K0XBPrjUvj4V3r4+lxXAPhKpwD53RcA+dGfAPppwwj7KfcA+Ed6+PoFhvz4jusA+
tgDBPllGwz4IocA+qx7EPtFUwT7lvcA+LhnAPoohwD6RmL8+vhTCPgTWwD5HMMA+2bq+Prvx
wT4APL8+x0m/PrOxvz4TQr8+5dvBPrpTwT49eMA+1nG/Pt3EwD5lXsE+lyTBPlDYwD7k78A+
y57BPu7Swz4bwME+tg7BPrGowz5sYL8+EbjBPjEOwz4yAsI+DqLCPnn0wj7lsL8+D1TCPnsV
wj5uzcI+smvCPntzwj4cEME+t8zBPqF6wT6Tm8Q+vWLAPphMwz4TT8I+vqjDPjMSwz4YxsE+
MFTAPvr6wD75ZMM+syPDPrupwz7br8I+ud/DPmf6wT7L+MI+w73CPjaXxD4pLsM+gArEPgxX
wz4OQ8E+g3bDPsKVwz59D8M+X8XDPrnxvj6hiMU+S4TEPgFywj5sPcI+PTDCPhypwj74csI+
OkvEPjBjwT72CMQ+j5LEPpDywz7qCMI+63HEPgEIwz52Z8I+q+TAPr71wj5ryMQ+nGTCPosm
xT7U0MI+Jz/EPhwGwz7iI8I+BXbCPr8yxD4RpsQ+vZ7FPj17wz6h78Q+Em/EPonQxT7pbsQ+
IdrEPnJPxT7ZkMU+2FjDPr4Jwz63ysQ+WnDGPq8JxT759cI+fp3DPk6ExD7iAMM+aP3FPjyg
xD5O3cU+MYDEPkldxj7puMQ+qMnEPmvlxD7jJMQ+90zFPhPWxT75F8U+IWvCPkUhxT5aWsM+
6c/HPnxqxj7xKcU+Uc/EPrLWxT5EMMM+n1bFPtZaxD6kAsQ+WvLDPjxdwz4CAcU+qxbFPoLb
xT5GesQ+fM7FPtxYxj5CQMY+CEHFPv7cxT6DYcM+73rFPjEKxD6hZ8Q+K/PDPm3NxT63fcQ+
A+LEPlcyxT7docg+hsTFPkEtxD559MQ+VrzDPt+cxD4dFsI+OyjHPlrfxD43VsY+yrDFPh1L
xj7MIMc+FabGPgocxT7c6MU+rqvGPphIxT7JscQ+EzLGPtf1xD4U4cY+b2zFPiEXxz6FzcQ+
+AXGPj3Bxz4KKsY+ZdzGPpoKxj7zcMY++FnHPqFJxj4LLsc+k2/GPoi/xj7DvMg+wDrGPvoa
xz5tbcQ+2f3HPjLExz7rQsU+L63HPikYxz4VA8g+rljGPjm3xj4Y5sQ+5IjEPqE8xz4xYMU+
AyrHPo9Fxz5+l8Y+8vPHPrPfxj4j48Y+Ws7EPuUqxT77Zcc+O2HIPkRSyj4C1cY+GTPHPsdr
yD5yi8k+tubJPlG7wz5Y78g+/yXKPgNlxj6Mrsg+qrrGPk46yT4Vtsc+9J3JPheexD75mcY+
34nHPqk0yT5u6Mc+GN/GPtKjxj7/w8k+6c7IPqklxz6usMg+DKvJPotyxz52wsc+ppPHPg1j
yj7Nhck+HH/JPh+xxj6yNMk+qj3GPnhSyT7Vg8k+15vIPoADyD7yOcY+cqrHPs98xz5gNsY+
/7TGPokYyT7C6Mk+pOrHPuhvyT7d+cg+vwDHPuagyD7Mj8c+/fTIPrgCyT6Z38g+WYzIPvem
yT49Zco+BHfIPp5/xz6Ircg+ICTIPh3DyT5TxMc+p97FPuSMxz6jXMg+2B3JPrEvxz7cu8c+
DcrIPgP4yT7eWMg+7m7GPivbyT6mT8c+HjfKPv76yT5NEck+D+HHPq40yD7718k+0HjIPp+i
yj6PoMc+oiPKPuQByz48j8k+0X/KPj/LyD4aCMo+YWvJPppkyT5ra8g+yV3HPmqMyT4g1Mk+
BeHJPhf1yD7HVMk+xffJPuWoyT7X48c+39/JPhViyj6UG8o+Vd7HPhv9yT7z+Mo+QP3JPlbI
yD5vS8g+2WzJPszByj5JLsk+McvLPsqbyz58rsk+JuLKPhQxyz79wss+YWvLPg3Oyj6t6Ms+
inHKPk2Fyz6tHcg+snbLPirOyT7UGso+0J3LPmh4zD6zYso+lZTLPj00zD6w+so+uRjNPpzZ
yz6F3Mo+yErLPuzGyD4/5Mk+8mrKPhEBzD5+4ss+kAjJPgofzD4Ro8w+6BfMPuvLzD6XMss+
uJvMPva8yj7Xrco+PgDLPgaWyz5wqco+b9HLPgI0yj44zMk+ztPMPo8vyj4YnMo+zbDLPtE7
yz44h84+yAfKPif7yj6PIc0+MpvKPg45yT6zWcs+IDnNPqYTzz6aLM8+EnrKPicTzT7foss+
kjnNPleczD4zSso+cCvMPmVSzj7Vxsw+lvvLPiSXyz53mMo+</AssayYData></Step><Step><CommonData><SampleLocation>1</SampleLocation><SampleID></SampleID><SampleGroup></SampleGroup><SampleInfo></SampleInfo><SampleRow>F</SampleRow><SamplePlate>1</SamplePlate><WellType>BUFFER</WellType><Concentration>-1</Concentration><ConcentrationUnits>µg/ml</ConcentrationUnits><MolarConcentration>-1</MolarConcentration><MolarConcUnits>nM</MolarConcUnits><MolecularWeight>-1</MolecularWeight><Temperature>30</Temperature><StartTime>5104897</StartTime><AssayTime>180</AssayTime></CommonData><FlowRate>600</FlowRate><StepType>DISASSOC</StepType><StepName>Dissociation</StepName><StepStatus>OK</StepStatus><ActualTime>179.999</ActualTime><CycleTime>0.2</CycleTime><AssayXData Points="900">6j/2RFBG9kS3TPZEHVP2RIRZ9kTqX/ZEUGb2RLds9kQdc/ZEhHn2ROp/9kRQhvZEt4z2RB2T
9kSEmfZE6p/2RFCm9kS3rPZEHbP2RIS59kTqv/ZEUMb2RL/M9kQd0/ZEhNn2ROrf9kRI5vZE
t+z2RB3z9kSE+fZE6v/2RFAG90S3DPdEHRP3RIQZ90TqH/dEUCb3RLcs90QdM/dEhDn3ROo/
90RxRvdEY033RB1T90R7WfdE6l/3RFBm90S3bPdEHXP3RHt590Tqf/dESIb3RLeM90Qdk/dE
hJn3ROqf90RQpvdEt6z3RB2z90R7ufdE6r/3RFDG90S3zPdEHdP3RITZ90Ti3/dEUOb3RLfs
90QV8/dEe/n3ROr/90RQBvhEtwz4RB0T+ESEGfhE6h/4RFAm+ES3LPhEHTP4RIQ5+ETiP/hE
UEb4RLdM+EQVU/hEe1n4ROpf+ERQZvhEr2z4RBVz+ESEefhE4n/4RFCG+ES3jPhEFZP4RISZ
+ETqn/hEUKb4RL+s+EQds/hEe7n4ROK/+ERQxvhEr8z4RB3T+ER72fhE4t/4RFDm+ES37PhE
HfP4RHv5+ETq//hESAb5RK8M+UQVE/lEhBn5ROof+URIJvlEtyz5RBUz+USEOflE4j/5REhG
+US3TPlEHVP5RHtZ+UTiX/lEUGb5RK9s+UQlc/lEe3n5ROp/+URQhvlEt4z5RHeT+USEmflE
6p/5RFCm+USvrPlEHbP5RHu5+UTqv/lE3Mb5RLfM+UQV0/lEhNn5ROrf+URI5vlEt+z5RBXz
+USE+flE4v/5REgG+kSvDPpEFRP6RHsZ+kTqH/pEUCb6RLcs+kQVM/pEhDn6ROI/+kS7RvpE
r0z6RB1T+kSEWfpE6l/6REhm+kS3bPpEHXP6RHt5+kTif/pESIb6RK+M+kQdk/pEhJn6ROKf
+kRIpvpEt6z6RB2z+kR7ufpE4r/6REjG+kSvzPpEHdP6RITZ+kTi3/pESOb6RK/s+kQV8/pE
hPn6ROr/+kRQBvtErwz7RB0T+0SEGftE4h/7RFAm+0SvLPtEHTP7RIQ5+0TiP/tEUEb7RK9M
+0QVU/tE/ln7ROJf+0RIZvtEt2z7RB1z+0R7eftE4n/7RFCG+0SvjPtEFZP7RHuZ+0Tin/tE
Wab7RLes+0QVs/tEe7n7ROq/+0RIxvtEt8z7RBXT+0R72ftE6t/7RFDm+0Sv7PtEFfP7RHv5
+0Ti//tESAb8RK8M/EQVE/xEexn8ROIf/ERIJvxEryz8RBUz/ER7OfxE6j/8REhG/ESvTPxE
FVP8RIRZ/ETiX/xEUGb8RLds/EQdc/xEe3n8ROJ//ERIhvxEr4z8RBWT/ER7mfxE6p/8REim
/ESvrPxEHbP8RCe6/ETqv/xESMb8RK/M/EQV0/xEe9n8ROrf/ERI5vxEr+z8RBXz/ETN+fxE
4v/8REgG/UT4DP1EFRP9RHsZ/UTiH/1ESCb9RK8s/UQVM/1EhDn9ROI//URIRv1Et0z9RBVT
/UR7Wf1E4l/9RFBm/US3bP1EFXP9RHt5/UTqf/1EUIb9RLeM/UQVk/1Ee5n9ROKf/URIpv1E
t6z9RBWz/USEuf1EPMD9REjG/USvzP1EFdP9RITZ/UTi3/1ESOb9RLfs/UQV8/1EhPn9ROL/
/URIBv5Erwz+RB0T/kR7Gf5E4h/+REgm/kS3LP5EHTP+RIQ5/kTiP/5EUEb+RMdM/kQdU/5E
hFn+ROpf/kRQZv5Et2z+RB1z/kSEef5E6n/+RFCG/kS3jP5EHZP+RISZ/kTqn/5EUKb+RLes
/kQds/5EhLn+ROq//kRQxv5Et8z+RB3T/kSE2f5E6t/+RFDm/kS37P5EHfP+RIT5/kTi//5E
UAb/RLcM/0QuE/9EhBn/ROof/0RQJv9Etyz/RB0z/0SEOf9E6j//RFBG/0S3TP9EHVP/RIRZ
/0TqX/9EUGb/RK9s/0Qdc/9EhHn/ROp//0RQhv9Et4z/RB2T/0SEmf9E6p//RFCm/0S3rP9E
FbP/RIS5/0Tqv/9ESMb/RLfM/0Qd0/9Ee9n/ROrf/0RQ5v9Et+z/RBXz/0SE+f9E6v//RCgD
AEVbBgBFjwkARcIMAEX1DwBFKBMARVsWAEWPGQBFwhwARfUfAEUoIwBFWyYARY8pAEXCLABF
8S8ARSgzAEVbNgBFjzkARb48AEX1PwBFJEMARVtGAEWTSQBFwkwARfFPAEUoUwBFW1YARY9Z
AEW+XABF8V8ARShjAEVXZgBFj2kARcJsAEXxbwBFJHMARVd2AEWKeQBFxnwARfV/AEUkgwBF
W4YARY+JAEXOjABF8Y8ARSSTAEVXlgBFipkARcKcAEXxnwBFKKMARVumAEWPqQBFwqwARfWv
AEUoswBFW7YARY+5AEXCvABF9b8ARWrDAEVbxgBFj8kARcLMAEXxzwBFKNMARVvWAEWP2QBF
wtwARfXfAEUo4wBFW+YARYrpAEXC7ABF8e8ARSzzAEVb9gBFivkARb78AEX1/wBFKAMBRVsG
AUWPCQFFwgwBRfEPAUUoEwFFWxYBRYoZAUW+HAFF8R8BRSgjAUVbJgFFiikBRcIsAUXxLwFF
KDMBRVs2AUWKOQFFvjwBRfE/AUUoQwFFV0YBRYpJAUXGTAFF9U8BRShTAUVXVgFFj1kBRcJc
AUX1XwFFKGMBRVdmAUWKaQFFwmwBRfVvAUUkcwFFV3YBRYp5AUXCfAFF9X8BRSSDAUVbhgFF
iokBRb6MAUXxjwFFKJMBRVeWAUWPmQFFwpwBRfGfAUUoowFFV6YBRYqpAUW+rAFF8a8BRVWz
AUVXtgFFirkBRcK8AUXxvwFFJMMBRVfGAUWKyQFFvswBRfHPAUUk0wFFV9YBRY/ZAUXC3AFF
8d8BRSjjAUVX5gFFiukBRcLsAUX17wFFJPMBRVf2AUWP+QFFvvwBRfX/AUUkAwJFWwYCRYoJ
AkW+DAJF8Q8CRSQTAkVXFgJFjxkCRb4cAkX1HwJFKCMCRVcmAkWKKQJFviwCRfUvAkUkMwJF
VzYCRY85AkW+PAJF8T8CRShDAkVXRgJFikkCRb5MAkXxTwJFJFMCRVdWAkWKWQJFvlwCRfFf
AkUkYwJFW2YCRY9pAkW+bAJF8W8CRSRzAkVbdgJFinkCRb58AkX1fwJFJIMCRVeGAkWKiQJF
vowCRfWPAkUkkwJFV5YCRYqZAkXCnAJF8Z8CRSSjAkVXpgJFj6kCRb6sAkXxrwJFJLMCRVe2
AkWKuQJFvrwCRY3AAkUowwJFV8YCRY/JAkXCzAJF8c8CRSTTAkVX1gJFitkCRb7cAkXx3wJF
JOMCRVfmAkWK6QJFvuwCRfHvAkUo8wJFV/YCRYr5AkW+/AJF8f8CRSQDA0VbBgNFjwkDRb4M
A0XxDwNFJBMDRWAWA0WbGQNFvhwDRfEfA0UkIwNFWyYDRY8pA0W+LANF9S8DRSQzA0VbNgNF
kzkDRb48A0X1PwNFKEMDRVtGA0XQSQNFwkwDRfVPA0UoUwNFV1YDRQpaA0XGXANF9V8DRShj
A0VbZgNFj2kDRcJsA0X1bwNFKHMDRVt2A0WPeQNFwnwDRfV/A0UogwNFW4YDRY+JA0XCjANF
9Y8DRSiTA0VblgNFipkDRcKcA0X1nwNFNKMDRVumA0WPqQNFwqwDRfWvA0ViswNFW7YDRY+5
A0XCvANF9b8DRSTDA0VbxgNFj8kDRcLMA0X1zwNFKNMDRVvWA0WP2QNFwtwDRfXfA0VZ4wNF
W+YDRY/pA0XC7ANF9e8DRSjzA0Vb9gNFj/kDRcL8A0Xx/wNFKAMERVsGBEWPCQRFwgwERfUP
BEUoEwRFWxYERY8ZBEXCHARF9R8ERSgjBEVbJgRFjykERcIsBEXxLwRFKDMERVs2BEWPOQRF
vjwERfU/BEUoQwRFW0YERY9JBEXCTARF9U8ERShTBEVbVgRFj1kERb5cBEXxXwRFJGMERVtm
BEWPaQRFvmwERfVvBEUocwRFW3YERY95BEXCfARF9X8ERSiDBEVbhgRFiokERb6MBEX1jwRF
JJMERVuWBEWKmQRFwpwERfWfBEUoowRFW6YERYqpBEXCrARF9a8ERSSzBEVbtgRFj7kERcK8
BEX1vwRFKMMERVvGBEWPyQRFvswERfXPBEUo0wRFW9YERYrZBEXC3ARF9d8ERSTjBEVX5gRF
iukERb7sBEX17wRFKPMERVv2BEWP+QRFwvwERfX/BEUkAwVFVwYFRY8JBUXrDAVF8Q8FRSQT
BUVbFgVFjxkFRcIcBUX1HwVFKCMFRVsmBUWKKQVFviwFRfUvBUUkMwVFVzYFRY85BUW+PAVF
9T8FRShDBUVbRgVFikkFRb5MBUVLUAVFKFMFRVtWBUWPWQVFwlwFRf1fBUUkYwVFV2YFRY9p
BUW+bAVF9W8FRShzBUVbdgVFj3kFRb58BUXxfwVFJIMFRVeGBUWKiQVFvowFRfGPBUUkkwVF
V5YFRYqZBUW+nAVF+Z8FRSijBUVXpgVFiqkFRcKsBUX1rwVFKLMFRWS2BUWKuQVFwrwFRfG/
BUUkwwVFV8YFRYrJBUXCzAVF9c8FRSTTBUVX1gVFj9kFRb7cBUUS4AVFKOMFRVvmBUWP6QVF
vuwFRfXvBUUk8wVFW/YFRYr5BUW+/AVF8f8FRSQDBkVbBgZFigkGRb4MBkX1DwZFJBMGRVsW
BkWPGQZFvhwGRfUfBkUkIwZFWyYGRaMpBkW+LAZF8S8GRSgzBkVXNgZFijkGRcI8BkXxPwZF
KEMGRVdGBkWKSQZFvkwGRfFPBkUkUwZFV1YGRYpZBkW+XAZF</AssayXData><AssayYData Points="900">p9HMPgqezD5iTs0+CQ3NPjjfzD53ic8+eIfQPluMzj6X4M8+iGbSPpyH0T5BRc8+no3PPg5/
0D6UnNA+48jSPs4W0z66h9A+roTTPtPD0j6/G9A+/7/QPnK10j5xXtI+D6PPPgXo0j4nhtM+
BhDSPgKL0D544dE+4Y/SPl6z0T4N/tE+HILSPmL/0T7voNM+6crQPjZuzj5pftM+ogjVPhJN
0z7Y19I+143QPro50z6uxtE+eTbSPsDq0D4vZtE+qobQPiEG1T6DZdQ+3UDTPrFK0j6TNtQ+
Cv7QPkBK0j5QCdM+/CnWPn/L1D6FgdI+pg7RPqVr0D5gwNE+ybrRPrXB0z6oAtQ+Gz3UPgw9
0z4uUNM+7S3SPpcc0T6NedM+N1nRPtrY1D6z8tA+6RzSPmRk0T5Z/tQ+V27UPnOu1D49C9I+
VjDTPp6W0D6xPdI+sCXTPl+T0T5VQdI+CYLSPhNv0j4UotI+hznRPowg1D70k9M++8jSPuBw
0T7kK9I+61TSPrct0j6ZutI+037SPslP0z7ewNI+Az7TPp700T5FdtA+/r3QPgpL0j53CtE+
1mfTPiE+0T5Mr9M+SqDSPv7J0j4PFdM+ivjTPpM30j4B5dI+tpfTPqWy0z7uitE+ByTSPtBd
0j5pgdI+asPTPslp0j7o8NI+TfPUPh1z0z68mdI+hJjTPhnc0T4Fn9M+LOHQPgcV0z6dfNI+
OZPSPpNd0T4K/dI+fFXTPuxr0z5dRNQ+DgLUPlF/0j5kZNI+oSDUPlNK0T7W6NE+YPzRPi7n
0j71BdM+2W/SPtpS0T4tDtM+J9jSPmwz0z6HztM++mvSPv1I0j6jfNQ+5ZjRPo/z0z4ObNI+
YkfTPr7j0j6DcNM+sD/SPskQ0j5JBtI+fnvSPsgF0z7WS9E+45vTPr3M0z5HvdQ+4+DTPoHc
0D4sGtM+cO7QPjr60j6VONM+kaPSPgW/0j4VutI+UlLSPr+30z44KNI+8v3RPsgR0z6Lp9E+
/pbSPqBP0z5yVtI+E+zQPms/0z6N09E+DjLVPpH90T5wKdQ+NsjTPqTQ0j4I89Q+aCvTPpUE
0z52EtU+21TUPtC20j7uEdQ+13DTPiC/0T71v9I+TTTSPkE20z7GfNQ+4svQPnp20T5ROtI+
c3TUPjDd0j7l4NM+kVHUPrGU0j7n+9M+yj3TPhay1D7oRtQ+BiDTPst31T6VptM+ZqTSPts8
0z55lNM+3BjUPtAt1T7auNE+FGLTPqx51j6bx9I+JAbTPmOz0j4tYdQ+rDbTPlrW1D7779M+
9xjVPh3J1D7U59Q+1DrSPi780j6tp9M+iYLSPoUL1D5BbNE+WWDTPhm41T6f4tQ+kr/UPntH
0z7vP9U+WFbVPnMW1T5GutI+b2jUPkhA1D5KTdM+OnHTPo2n1D50INM+DjbUPvSd0z6ouNQ+
zLrUPjI/0z5sy9M+Y/HSPnBY1j6fI9U+H6PTPl6L1T4E89U+wMPTPuve0z4VGNQ+GQfUPocP
1T6SLdM+EifXPhDT0z716tQ+8e7UPrOV1T5vPNM+CoHRPpkL1j4SqNM+ujPVPu+v1T6n7tU+
Xr7TPlRV1T7l8tU+bzPVPjW90T4gVdQ+plDTPteC1D6uGtU+smHWPor21T67otM+RAjTPuuo
1z60YdM+NQTTPuIm1T6ATtM+mY7TPka+2D6iqNQ+lxXVPt8i1j67GtY+rnTWPuA+1z61VtY+
FojWPkAv1T6cudU+qxrTPuK31T7qcdQ+tfTVPhwH2D5CDdY+1gvXPjY31T4QINY+9iHWPlP7
1T6jU9c+nE/WPiKA1D71ctI+SePVPj2y1D4BKdQ+1nzXPv6B0z5039Y+lUbVPi0M1j4CY9U+
y7LTPmhL1T5HWtY+QJTVPgML1z4ujNQ+LmHVPmKZ1T7vJ9c+iCvXPhNi1j4BtdU+pbPYPsGt
1z7ZG9Y+pVLUPi1p2D6oEtU+iNrWPskp1j4OKdc+w57XPlT02D7zQdc+1zbVPm9y1T7dwNc+
5pfYPkbQ1z7hX9U+a2nVPi+11z4Rv9Y+rIbXPooi2T6wJdc+dETWPq3J1j7E1NM+vMnVPjiv
1z6OqNQ+jtjUPlCZ2D600Nk+NgTXPlWZ1z4VIdk+w73XPv5G1z46HdY+RBfVPszt2D5OUdc+
ubjXPmwn2D4bIdo+CCfXPvYg1z4rONg+/znXPgBU1T6D49g+frLWPuOq1z5Y5Ng+DZrYPrkU
1z7PZNg+inTXPso/1z4oUNY+FFTXPsrz1z5P/dc+rc7WPrOf1z692NU+HObXPmlf2T70Ado+
1OLYPlYO1z5F0dg+hkTaPkFK2j5sfdg+7HrXPoT92T4pedk+MQLXPnvp1z6Yt9o+rOjXPhcG
1z6ECNc+Y17ZPot91j49dNQ++YnZPiuJ2T5gBNg+W7jWPh9k1T7wOdc+md/YPkkj2T5EB9g+
AkHXPvr+1z7aAtg+0DPWPh2E2D4EaNc+s7zaPtDY2D6hMNk+ncvZPqw22D4Qz9c+edbZPpqj
2j6N89g+LSnZPuZz2D5i09g+9pXZPpvV2T4/6dk+OAHXPhaS2j5h3NY+gwbZPj7L2T4vZdg+
x8rbPvCD2D5mN9c+HfHZPveW2T5MWdY+3iTaPryc2T4jNNk+R1nZPq+l1z7Kc9k+JMvXPq18
2T6BJ9k+5ZTZPrbQ2T64ldo+KJ3ZPo2m2z4Kndo+KYLXPv0C2z5nhtk+zTHYPggA2z4CU9s+
nDzZPmcn2T5p5tc+K/nXPhcW2z5uK9o+jDPYPvZm2T7L89o+nx3ZPr512D49NNk+ZW3XPnTq
2j7hzdk+iGbYPmkX2T5sutk+by3bPtwS2D6HoNs+WkfZPoSx2T6Yutk+7+HYPqs82T5GE9o+
9/rYPoLB2T5iM9g+akvbPkqx3D5qCdo+r4DbPtUr2j690Nk+gL/aPsQi2j79C9g+VHjZPhxf
2T4Wl9k+EOHYPj0j3D4sbtk+A6HZPm5V3D74y9w+jN3ePhX72D6BRto+y/bZPgn02j4LlNs+
OljcPpPH2j5BHto+rG3cPvNF2j44Ldo+s0vZPsjg2T7ez9o+g3/ZPlvv2z7sxdk+Ek3bPjS0
2T67/dg+KebaPr+22z4indk+rTDcPr382z4PMdw+P+zaPu112T7OY94+rN3YPoiz3D4i8Nw+
62jcPspq2z5Mpdk+UmzaPsR52z5UjNo+26XZPovt2j78fdo+ilvcPg3Z3D7ES9w+e8jaPn84
2j73Ytw+LDbcPptW2T5mi9s+2kvdPsGf2j4G/dk+UJfbPsQk2z6ymdk+wYfaPkwK2j6CgNk+
HJzcPr3f2D5aF90+1LvaPtw52j61bds+vODbPjoV2z4gqds+QIfaPvmt2z7AHtw+4zzbPguF
2j56Z9g+NOLZPt8a2z528ds+DcPaPk7j3T6fEt0+LpTbPmGm2z6rUdk+JI7bPsEz3D64Fdk+
cWjaPm/I2j5JYNw+Aq3bPkfb2z6ox9s+q97bPov53j5M9dg+8OzdPo4B3T5crto+h2ncPhNZ
3D5rl9o+D6TbPrUW3D6HwNw+wPTdPmZR3T6g+Nw+lHvbPnGg3z5xC90+7LrbPh4d3D4zEds+
CPXbPmZ43T7NrNw+wOrbPvoU3D6Jtdw+KqfcPuN92z6WMt4+xD3dPu9E3D4G3N0+CO3cPuCG
2z5yNds+GCLfPhje3D4Ustw+CGTbPhRE3D7pI90+jITaPstI3T5Wids+aQ/dPk8u3j51Udw+
z0vdPtxR3T7a694+ov7cPmUw3T4ytNw+2MbbPuDz2z7Lj90+6YTePiiE3D7PRd4+X1vcPqjh
3D5vodk+53XePkBe4D4CON0+SUHcPmWq3D4hnd4+JBPePln83D71890+813cPqw43j4z/N0+
RCvfPiws3T6HVtw+OZvcPst43j6XDN4+KDfcPkiz3T7UB90+pWrdPniO3D5yeN4+Zf/ePsfD
3j5IbN4+wpTePqL/3T6Aa9w+g47fPr0P3D4K69w+IdvaPlEa3T42dtw+y6jePnqH3T7oT90+
V3LgPlAI3T4wjt0+yqrePh7T3T7J0t0+sljdPiJM3j6re90+/SfdPvby3D6Kl94+dsbdPhB5
3j7gO+A+UTvgPl4S4D5Vcd8+amrcPmU03T5W+t4+VHbfPokA3T4FaN8+AxvcPmSC3j4z5tw+
PFHfPmyj3D60Dt0+uAbePrnd3j5nad0+hB/fPrrR3j4wVuA+ocbePjHF3j6Z894+gVffPgrx
3j7xIt8+M3nfPti43T4d6uA+X9XePh0A3T7qQd0+DojePs+I3D4sm9w+EdvePvVH3j6ESt8+
FjbfPlWD4D6i/N8+R3ffPmRZ3j46yd8+YJTdPv4q4D6+594+A9HfPnU54D7rG94+aXnfPuVO
4D4CBd4+q9fgPr7L3z5rY98+ylbdPuOi3j5FlN4+YF/fPrUd3z6Ap98+yrHdPg2m3T5tid8+
B2fePp773T6z7dw+xongPhVE3T4EquE+LZbgPiTY3z4as+A+5DjgPkS93z5rot4+ESTfPgp1
4T6u8OA+SRjhPk0k3z4ST98+0ovhPhkr3z5lN98+gDDgPgQb3z5rfN8+HKzgPjID4D7nrN4+
6xThPs9C3z79Ot8+VNTfPg+C4T6bouE+PWvgPl+34T6z3d4+9JbhPmzM3T5Lm94+52PgPlNk
4j7PmeE+zQriPriM3z4+zt0+RBDePrnx3z7wouE+YSvgPqLq4D5WReA+Ge7fPtpu3j696N0+
QkrfPuUc4j6YfN8+MxvfPtOU4T6ATuE+ErTgPtOL3z6nwt8+</AssayYData></Step><Step><CommonData><SampleLocation>11</SampleLocation><SampleID></SampleID><SampleGroup></SampleGroup><SampleInfo></SampleInfo><SampleRow>F</SampleRow><SamplePlate>1</SamplePlate><WellType>REGENERATION</WellType><Concentration>-1</Concentration><ConcentrationUnits>µg/ml</ConcentrationUnits><MolarConcentration>-1</MolarConcentration><MolarConcUnits>nM</MolarConcUnits><MolecularWeight>-1</MolecularWeight><Temperature>30</Temperature><StartTime>5294603</StartTime><AssayTime>5</AssayTime></CommonData><FlowRate>1000</FlowRate><StepType>KREGENERATION</StepType><StepName>Regeneration2</StepName><StepStatus>OK</StepStatus><ActualTime>5.00005</ActualTime><CycleTime>0.2</CycleTime><AssayXData Points="25">8V8GRSRjBkVXZgZFi2kGRb5sBkXxbwZFJHMGRVd2BkWLeQZFvnwGRfF/BkUkgwZFV4YGRYuJ
BkW+jAZF8Y8GRSSTBkVXlgZFi5kGRb6cBkXxnwZFJKMGRVemBkWLqQZFvqwGRQ==</AssayXData><AssayYData Points="25">SGFTwAIZX8BOvmbAydhrwBQicMDnuHPAued2wOdBecC+nnvAWXV9wN8ff8B1U4DAETWBwJPn
gcBIVoLA8/eCwBRsg8AnLYTAvoyEwOrjhMAjb4XAneSFwMUwhsCemIbA+ceGwA==</AssayYData></Step><Step><CommonData><SampleLocation>12</SampleLocation><SampleID></SampleID><SampleGroup></SampleGroup><SampleInfo></SampleInfo><SampleRow>F</SampleRow><SamplePlate>1</SamplePlate><WellType>NEUTRALIZATION</WellType><Concentration>-1</Concentration><ConcentrationUnits>µg/ml</ConcentrationUnits><MolarConcentration>-1</MolarConcentration><MolarConcUnits>nM</MolarConcUnits><MolecularWeight>-1</MolecularWeight><Temperature>30</Temperature><StartTime>5310925</StartTime><AssayTime>5</AssayTime></CommonData><FlowRate>1000</FlowRate><StepType>KREGENERATION</StepType><StepName>Regeneration2</StepName><StepStatus>OK</StepStatus><ActualTime>4.99907</ActualTime><CycleTime>0.2</CycleTime><AssayXData Points="25">8a8GRSCzBkVTtgZFh7kGRbq8BkXxvwZFIMMGRVfGBkWHyQZFuswGRe3PBkUk0wZFU9YGRYfZ
BkW+3AZF7d8GRSDjBkVX5gZFi+kGRb7sBkXt7wZFIPMGRVP2BkWH+QZFuvwGRQ==</AssayXData><AssayYData Points="25">2M+9POV8Wz11HK49QC3uPVmdBz5eThg+AEwrPjS5Oz6dRkU+dTROPlinVD7f5l8+M/ZhPk0N
bT5fgG8+FFB1Pta8ez72GoA+hsiAPvxbgz6QgoQ+QAmHPvKzhz6a44c+duCJPg==</AssayYData></Step><Step><CommonData><SampleLocation>11</SampleLocation><SampleID></SampleID><SampleGroup></SampleGroup><SampleInfo></SampleInfo><SampleRow>F</SampleRow><SamplePlate>1</SamplePlate><WellType>REGENERATION</WellType><Concentration>-1</Concentration><ConcentrationUnits>µg/ml</ConcentrationUnits><MolarConcentration>-1</MolarConcentration><MolarConcUnits>nM</MolarConcUnits><MolecularWeight>-1</MolecularWeight><Temperature>30</Temperature><StartTime>5327335</StartTime><AssayTime>5</AssayTime></CommonData><FlowRate>1000</FlowRate><StepType>KREGENERATION</StepType><StepName>Regeneration2</StepName><StepStatus>OK</StepStatus><ActualTime>4.99907</ActualTime><CycleTime>0.2</CycleTime><AssayXData Points="25">7f8GRRwDB0VTBgdFgwkHRboMB0XtDwdFLBMHRU8WB0WDGQdFthwHRekfB0UcIwdFTyYHRYcp
B0W2LAdF6S8HRRwzB0VPNgdFgzkHRbo8B0XpPwdFHEMHRU9GB0WDSQdFtkwHRQ==</AssayXData><AssayYData Points="25">vCJvwAGKd8AnXnzA95F/wObzgMC31oHASpuCwP9Eg8Cq/IPA3WOEwEEChcDid4XAf7CFwFgk
hsBGhIbA586GwHUeh8BTZIfAE8yHwOb+h8CzE4jAIV+IwOSgiMD4zojAauuIwA==</AssayYData></Step><Step><CommonData><SampleLocation>12</SampleLocation><SampleID></SampleID><SampleGroup></SampleGroup><SampleInfo></SampleInfo><SampleRow>F</SampleRow><SamplePlate>1</SamplePlate><WellType>NEUTRALIZATION</WellType><Concentration>-1</Concentration><ConcentrationUnits>µg/ml</ConcentrationUnits><MolarConcentration>-1</MolarConcentration><MolarConcUnits>nM</MolarConcUnits><MolecularWeight>-1</MolecularWeight><Temperature>30</Temperature><StartTime>5343623</StartTime><AssayTime>5</AssayTime></CommonData><FlowRate>1000</FlowRate><StepType>KREGENERATION</StepType><StepName>Regeneration2</StepName><StepStatus>OK</StepStatus><ActualTime>5.00005</ActualTime><CycleTime>0.2</CycleTime><AssayXData Points="25">6k8HRRlTB0VMVgdFhFkHRbdcB0XmXwdFHWMHRUxmB0WAaQdFt2wHRepvB0UdcwdFUHYHRYR5
B0W3fAdF5n8HRRmDB0VMhgdFhIkHRbeMB0XmjwdFGZMHRVCWB0WEmQdFt5wHRQ==</AssayXData><AssayYData Points="25">j2q0PXcv+D3d+h0+6ys7PtHaSz75H2A+VkRxPgxHfD7NN4Y+W++IPsjkjD6HVJQ+TPuWPmJV
mT5vEZs+IEicPv+soT4QM6Q+KsClPnEtqD4j7ag+lT6qPpf9rT5USbE+y8uwPg==</AssayYData></Step><Step><CommonData><SampleLocation>11</SampleLocation><SampleID></SampleID><SampleGroup></SampleGroup><SampleInfo></SampleInfo><SampleRow>F</SampleRow><SamplePlate>1</SamplePlate><WellType>REGENERATION</WellType><Concentration>-1</Concentration><ConcentrationUnits>µg/ml</ConcentrationUnits><MolarConcentration>-1</MolarConcentration><MolarConcUnits>nM</MolarConcUnits><MolecularWeight>-1</MolecularWeight><Temperature>30</Temperature><StartTime>5360122</StartTime><AssayTime>5</AssayTime></CommonData><FlowRate>1000</FlowRate><StepType>KREGENERATION</StepType><StepName>Regeneration2</StepName><StepStatus>OK</StepStatus><ActualTime>4.99907</ActualTime><CycleTime>0.2</CycleTime><AssayXData Points="25">6p8HRRmjB0VMpgdFgKkHRa+sB0XirwdFFbMHRUy2B0WAuQdFs7wHRea/B0UVwwdFSMYHRYDJ
B0WvzAdF4s8HRRnTB0VM1gdFfNkHRa/cB0Xi3wdFGeMHRUzmB0V86QdFs+wHRQ==</AssayXData><AssayYData Points="25">nVtywNr0eMDD2nzAkUt/wAzAgMBSsoHArzCCwNvsgsCdb4PAheGDwCR2hMAAqITAFSOFwMNp
hcDirIXA2R2GwKsrhsA0bIbA6a6GwCkBh8CKXofAYFSHwEOwh8AZt4fAXL6HwA==</AssayYData></Step><Step><CommonData><SampleLocation>12</SampleLocation><SampleID></SampleID><SampleGroup></SampleGroup><SampleInfo></SampleInfo><SampleRow>F</SampleRow><SamplePlate>1</SamplePlate><WellType>NEUTRALIZATION</WellType><Concentration>-1</Concentration><ConcentrationUnits>µg/ml</ConcentrationUnits><MolarConcentration>-1</MolarConcentration><MolarConcUnits>nM</MolarConcUnits><MolecularWeight>-1</MolecularWeight><Temperature>30</Temperature><StartTime>5376719</StartTime><AssayTime>5</AssayTime></CommonData><FlowRate>1000</FlowRate><StepType>KREGENERATION</StepType><StepName>Regeneration2</StepName><StepStatus>OK</StepStatus><ActualTime>4.99907</ActualTime><CycleTime>0.2</CycleTime><AssayXData Points="25">6e8HRRTzB0VL9gdFf/kHRbL8B0Xl/wdFGAMIRUsGCEV/CQhFsgwIReEPCEUYEwhFRxYIRX8Z
CEWyHAhF4R8IRRgjCEVHJghFfykIRbIsCEXlLwhFFDMIRUc2CEV/OQhFsjwIRQ==</AssayXData><AssayYData Points="25">nBpGPsbLcT5CdIc+6qSSPruvnD5FcaU+rzStPtepsD4aT7g+8Oq5Ppo8vj7y68M+rDbIPgMR
yj5Mus4+6jPSPtUV0T4tXdU+xDTXPpZ72T7SJdw+mrfaPh/z3j4RcOA+lDHhPg==</AssayYData></Step></KineticsData></ExperimentResults>
