# Supplementary material for: Functional development of a V3/glycan-specific broadly neutralizing antibody isolated from a case of HIV superinfection
Source: eLife. 2021 Jul 15;10:e68110. doi: 10.7554/eLife.68110 (PMC8376252; doi:10.7554/eLife.68110)
Supplement: Figure 2—source data 2. [file elife-68110-fig2-data2.zip › QA013.2 Dbl Ref BLI_2020.05.29/Mat_Gmat-L0_LatestInt_Naive_2020.05.29/Experiment_1/Misc. Files/200529_001.frd]

<?xml version="1.0" encoding="UTF-8" standalone="yes"?>
<ExperimentResults><ExperimentInfo Name="Experiment_1"><ExpDescription></ExpDescription><RTDVersion>2.0</RTDVersion><RunID>809C558C-8749-4348-9657-4DD3D69888F3</RunID><ExperimentType>KINETICS</ExperimentType><ExperimentSubType>KBASIC</ExperimentSubType><StartDateTime>2020-05-29T12:43:15</StartDateTime><MachineName>886RGX1</MachineName><UserName>Labuser</UserName><LotNumber></LotNumber><PlateName>200529</PlateName><PlateName2></PlateName2><SensorName>A1</SensorName><SensorPlate>1</SensorPlate><SensorType>AHC (Anti-hIgG Fc Capture)</SensorType><SensorRole>LIGAND</SensorRole><SensorInfo></SensorInfo><WritingSW>DataAcquisition.exe 11.1.2.24</WritingSW><InstrumentType>OctetRED96</InstrumentType><InstrumentSerial>FB-50183</InstrumentSerial><InstrumentFW></InstrumentFW><IntegrationTime>2.7</IntegrationTime><DSPType>CPF</DSPType><DSPStitching>1</DSPStitching><HasManifest>1</HasManifest><InfoHash>1409492000</InfoHash></ExperimentInfo><AssayParamsInfo/><KineticsData><Step><CommonData><SampleLocation>1</SampleLocation><SampleID></SampleID><SampleGroup></SampleGroup><SampleInfo></SampleInfo><SampleRow>A</SampleRow><SamplePlate>1</SamplePlate><WellType>BUFFER</WellType><Concentration>-1</Concentration><ConcentrationUnits>µg/ml</ConcentrationUnits><MolarConcentration>-1</MolarConcentration><MolarConcUnits>nM</MolarConcUnits><MolecularWeight>-1</MolecularWeight><Temperature>30</Temperature><StartTime>0</StartTime><AssayTime>30</AssayTime></CommonData><FlowRate>1000</FlowRate><StepType>BASELINE</StepType><StepName>Baseline</StepName><StepStatus>OK</StepStatus><ActualTime>30</ActualTime><CycleTime>0.2</CycleTime><AssayXData Points="150">AAAAAM3MTD66Scw+EFgZP83MTD93vn8/mpmZPzMzsz/NzMw/ZmbmPzvf/z9qvAxAmpkZQGZm
JkAzMzNAAABAQGq8TEA3iVlAZmZmQNEic0AAAIBAZmaGQM3MjEAzM5NAmpmZQM/3n0D6fqZA
zcysQDMzs0BokblAAADAQGZmxkCcxMxAAivTQC2y2UAAAOBAZmbmQM3M7EACK/NAmpn5QAAA
AEEzMwNBTmIGQYGVCUG0yAxB5/sPQTMzE0FmZhZBmpkZQc3MHEHn+x9BMzMjQWZmJkGBlSlB
tMgsQQAAMEHHSzNBTmI2QZqZOUHNzDxBYhBAQTMzQ0FmZkZBmplJQc3MTEEAAFBBMzNTQU5i
VkGamVlBtMhcQef7X0EzM2NBTmJmQZqZaUHNzGxBAABwQRsvc0FOYnZBmpl5Qc3MfEEAAIBB
jZeBQScxg0HNzIRBZmaGQWIQiEGNl4lBJzGLQcHKjEFaZI5B9P2PQY2XkUEnMZNBzcyUQVpk
lkEAAJhBmpmZQScxm0HBypxBZmaeQfT9n0GNl6FBJzGjQc3MpEFmZqZB9P2nQY2XqUEzM6tB
zcysQVpkrkH0/a9BmpmxQScxs0HByrRBWmS2QQAAuEGNl7lBJzG7Qc3MvEF/ar5BAADAQb6f
wUEzM8NBzczEQVpkxkH0/cdBjZfJQScxy0Hy0sxBZmbOQQAA0EGNl9FBJzHTQcHK1EFaZNZB
AADYQY2X2UEnMdtBzczcQVpk3kH0/d9BjZfhQScx40HByuRBWmTmQfT950GamelBJzHrQc3M
7EFmZu5B</AssayXData><AssayYData Points="150">AAAAAIRWDjwo8kE8qiD+O0qgWzx5uww8zZMoPHZFKzxXsDo80ONkPOOMDTwbl3k8z1FPPExH
Bzz8Ti08e7BbPNLedjyMkHA88LhoPMtAhDxK/208Zp9rPIALcTxYx508J3JpPAwRUTzIbYU8
jApsPB5CXDyA3JQ8YKV5PL0zozyhRTk86HykPGY4hDyL3HY8K549PKfhizxiP6M8qEhbPK4C
jzyryXg8qwGBPAQPbTxejmQ8UAp9POgepTxYwGg8ootePJobnTwUzJ88QoF4PMCulDyHwHg8
jFiKPLaYjTzNNr88BiWhPNPBmzytLIw86iqiPKZzpzwj8488QZaVPMG1mjx14mw8sgKqPOsQ
njwTKZY8AX17PBm3pzxMoLo8SIGaPFzTmjxbUIw8BaedPEBBvzziMJQ8PM6RPFqsgzxaZ448
i9+OPJ2QhTw8g4I8IFWhPB9MqTy4aoc8egarPCSrjTzvHso8AK2lPLgtpzxE86I8g1uOPCFk
mTzjq8Y8psa7PG0sijyW3bg8P32qPBOAxTzdgaY8ra+8PDsmkTxi97I8HVOlPFuVizx2j7c8
PZi3PFQ4jjw0l848kzmXPPmUyzx+tZs8BNTCPFH8qjx+dcE89JChPIBarjyLua88xTfJPC4Q
tDw0EMs8Xz+zPOECiTwV5ps88UKqPHqxsTyt57A8+w/QPLvRrjwwncA80aq6PBYNxzxLZLI8
0fvDPDl4oTxa+708z7G9PEUAqjzB9qc8zk6uPN1ziTxRJbE8XPmyPD/EvDyTY7k8tyvSPIUA
vjxpS9I8</AssayYData></Step><Step><CommonData><SampleLocation>11</SampleLocation><SampleID></SampleID><SampleGroup></SampleGroup><SampleInfo></SampleInfo><SampleRow>A</SampleRow><SamplePlate>1</SamplePlate><WellType>REGENERATION</WellType><Concentration>-1</Concentration><ConcentrationUnits>µg/ml</ConcentrationUnits><MolarConcentration>-1</MolarConcentration><MolarConcUnits>nM</MolarConcUnits><MolecularWeight>-1</MolecularWeight><Temperature>30</Temperature><StartTime>61876</StartTime><AssayTime>5</AssayTime></CommonData><FlowRate>1000</FlowRate><StepType>KREGENERATION</StepType><StepName>Regeneration</StepName><StepStatus>OK</StepStatus><ActualTime>5.025</ActualTime><CycleTime>0.2</CycleTime><AssayXData Points="25">AADwQZqZ8UEnMfNBzcz0QWZm9kEAAPhBmpn5QTMz+0HAyvxBZmb+QQAAAELNzABCmpkBQmZm
AkIzMwNCAAAEQs3MBEKamQVCZmYGQjMzB0IAAAhCzcwIQpqZCUJmZgpCzUwLQg==</AssayXData><AssayYData Points="25">0o6ewJ3GpcBi4qrAFPuuwL/LscDEfrTAE6O2wBN3uMBUibrAfQy8wKxQvcD2t77AOJa/wHrS
wMCHwsHABNvCwKNsw8B1aMTAJTDFwG/fxcCopMbA3VfHwCntx8AGeMjA0d7IwA==</AssayYData></Step><Step><CommonData><SampleLocation>12</SampleLocation><SampleID></SampleID><SampleGroup></SampleGroup><SampleInfo></SampleInfo><SampleRow>A</SampleRow><SamplePlate>1</SamplePlate><WellType>NEUTRALIZATION</WellType><Concentration>-1</Concentration><ConcentrationUnits>µg/ml</ConcentrationUnits><MolarConcentration>-1</MolarConcentration><MolarConcUnits>nM</MolarConcUnits><MolecularWeight>-1</MolecularWeight><Temperature>30</Temperature><StartTime>78492</StartTime><AssayTime>5</AssayTime></CommonData><FlowRate>1000</FlowRate><StepType>KREGENERATION</StepType><StepName>Regeneration</StepName><StepStatus>OK</StepStatus><ActualTime>4.999</ActualTime><CycleTime>0.2</CycleTime><AssayXData Points="25">mhkMQmHlDEI0sw1CAIAOQsdLD0KUGBBCYeUQQi2yEUL6fhJCx0sTQpQYFEJh5RRCLbIVQvp+
FkLHSxdClBgYQmHlGEItshlC+n4aQs1MG0KUGBxCYeUcQi6yHUL6fh5Cx0sfQg==</AssayXData><AssayYData Points="25">h5irv6aZpL8m5Z+/rBacv3SjmL+IEJe/DceTv4hjkr/mtpC/kOOPvygKjr/CsIy/tcKLv97e
ir9804m/cOaIv341iL8Wyoa/P2aGv1v6hb+MbYW/a5WEv1e4g78jy4O/4QeDvw==</AssayYData></Step><Step><CommonData><SampleLocation>11</SampleLocation><SampleID></SampleID><SampleGroup></SampleGroup><SampleInfo></SampleInfo><SampleRow>A</SampleRow><SamplePlate>1</SamplePlate><WellType>REGENERATION</WellType><Concentration>-1</Concentration><ConcentrationUnits>µg/ml</ConcentrationUnits><MolarConcentration>-1</MolarConcentration><MolarConcUnits>nM</MolarConcUnits><MolecularWeight>-1</MolecularWeight><Temperature>30</Temperature><StartTime>94784</StartTime><AssayTime>5</AssayTime></CommonData><FlowRate>1000</FlowRate><StepType>KREGENERATION</StepType><StepName>Regeneration</StepName><StepStatus>OK</StepStatus><ActualTime>5</ActualTime><CycleTime>0.2</CycleTime><AssayXData Points="25">lBggQmHlIEIusiFC+n4iQsdLI0KUGCRCYeUkQi6yJUIBgCZCx0snQpQYKEJh5ShCLrIpQvp+
KkLHSytClBgsQmHlLEIusi1C+n4uQsdLL0KUGDBCYeUwQi6yMUL6fjJCx0szQg==</AssayXData><AssayYData Points="25">PmW4wDN0vMDKir7AlkvAwE+2wcAc7MLAcO7DwAL5xMBKosXAcjXGwIMSx8DbzsfAKiXIwBDU
yMBUdcnAarfJwAZGysCNkcrAZ/7KwGFuy8DIusvA8iLMwI1ZzMCfsMzARd7MwA==</AssayYData></Step><Step><CommonData><SampleLocation>12</SampleLocation><SampleID></SampleID><SampleGroup></SampleGroup><SampleInfo></SampleInfo><SampleRow>A</SampleRow><SamplePlate>1</SamplePlate><WellType>NEUTRALIZATION</WellType><Concentration>-1</Concentration><ConcentrationUnits>µg/ml</ConcentrationUnits><MolarConcentration>-1</MolarConcentration><MolarConcUnits>nM</MolarConcUnits><MolecularWeight>-1</MolecularWeight><Temperature>30</Temperature><StartTime>110914</StartTime><AssayTime>5</AssayTime></CommonData><FlowRate>1000</FlowRate><StepType>KREGENERATION</StepType><StepName>Regeneration</StepName><StepStatus>OK</StepStatus><ActualTime>5</ActualTime><CycleTime>0.2</CycleTime><AssayXData Points="25">lBg0QnnpNEIusjVC9H02QsdLN0KUGDhCYeU4Qi6yOUL6fjpCx0s7QpQYPEJh5TxCLrI9QvR9
PkLHSz9ClBhAQmHlQEInsUFCMohCQsdLQ0KUGERCYeVEQi6yRUL0fUZCx0tHQg==</AssayXData><AssayYData Points="25">mZCuvyjdpr+7taG/0RKdv231mb+dNZe/QH2Uv1Kskr+RR5C/TwKQv6PHjb9UjYy/8j+LvwUm
ir/UTom/IbyIv5IliL8peIe/PGqGvw+Fhb/Nr4W/OFuEvwjjg78oiIO/x2GDvw==</AssayYData></Step><Step><CommonData><SampleLocation>11</SampleLocation><SampleID></SampleID><SampleGroup></SampleGroup><SampleInfo></SampleInfo><SampleRow>A</SampleRow><SamplePlate>1</SamplePlate><WellType>REGENERATION</WellType><Concentration>-1</Concentration><ConcentrationUnits>µg/ml</ConcentrationUnits><MolarConcentration>-1</MolarConcentration><MolarConcUnits>nM</MolarConcUnits><MolecularWeight>-1</MolecularWeight><Temperature>30</Temperature><StartTime>127041</StartTime><AssayTime>5</AssayTime></CommonData><FlowRate>1000</FlowRate><StepType>KREGENERATION</StepType><StepName>Regeneration</StepName><StepStatus>OK</StepStatus><ActualTime>5</ActualTime><CycleTime>0.2</CycleTime><AssayXData Points="25">lBhIQmHlSEIusklC+n5KQsdLS0KUGExCYeVMQi6yTUL6fk5CwUpPQpQYUEJb5FBCLrJRQvp+
UkLHS1NClBhUQmHlVEIuslVC+n5WQsFKV0KOF1hCYeVYQiixWUL6flpCx0tbQg==</AssayXData><AssayYData Points="25">VB25wKJcvcBsmb/AvzDBwD5awsBxl8PAKG7EwI33xMABH8bAT3fGwDwox8CepMfA0RHIwJSE
yMAkDcnA9WTJwIypycDl/snArHHKwL/cysCm/crAFjDLwAaHy8Ar4cvALevLwA==</AssayYData></Step><Step><CommonData><SampleLocation>12</SampleLocation><SampleID></SampleID><SampleGroup></SampleGroup><SampleInfo></SampleInfo><SampleRow>A</SampleRow><SamplePlate>1</SamplePlate><WellType>NEUTRALIZATION</WellType><Concentration>-1</Concentration><ConcentrationUnits>µg/ml</ConcentrationUnits><MolarConcentration>-1</MolarConcentration><MolarConcUnits>nM</MolarConcUnits><MolecularWeight>-1</MolecularWeight><Temperature>30</Temperature><StartTime>143523</StartTime><AssayTime>5</AssayTime></CommonData><FlowRate>1000</FlowRate><StepType>KREGENERATION</StepType><StepName>Regeneration</StepName><StepStatus>OK</StepStatus><ActualTime>5.004</ActualTime><CycleTime>0.2</CycleTime><AssayXData Points="25">lBhcQmHlXEIusl1C9H1eQsdLX0KUGGBCYeVgQjSzYUL6fmJCx0tjQo4XZEJh5WRCJ7FlQvR9
ZkLHS2dCjhdoQmHlaEIusmlC9H1qQiNba0KOF2xCYeVsQiixbUL6fm5C4E9vQg==</AssayXData><AssayYData Points="25">Y5qkv9pBnb9AeZe/7+yTv88UkL8PxY2/3hGMv7eZib+hsIe/Bv+Fv5BChL9wjIO/W9yCv7Iq
gb9CboC/G0F+v2cgfr9niny/0Xh5v6BueL88TXi/8/11v3GMdb/J2HS/j49zvw==</AssayYData></Step><Step><CommonData><SampleLocation>1</SampleLocation><SampleID></SampleID><SampleGroup></SampleGroup><SampleInfo></SampleInfo><SampleRow>A</SampleRow><SamplePlate>1</SamplePlate><WellType>BUFFER</WellType><Concentration>-1</Concentration><ConcentrationUnits>µg/ml</ConcentrationUnits><MolarConcentration>-1</MolarConcentration><MolarConcUnits>nM</MolarConcUnits><MolecularWeight>-1</MolecularWeight><Temperature>30</Temperature><StartTime>158609</StartTime><AssayTime>30</AssayTime></CommonData><FlowRate>1000</FlowRate><StepType>BASELINE</StepType><StepName>Baseline2</StepName><StepStatus>OK</StepStatus><ActualTime>29.999</ActualTime><CycleTime>0.2</CycleTime><AssayXData Points="150">sx1wQnrpcEJHtnFCE4NyQuBPc0KtHHRCeul0Qke2dUITg3ZC4E93Qq0ceEKA6nhCR7Z5QhOD
ekLgT3tCrRx8QnrpfEJHtn1CE4N+QuBPf0JWDoBCvXSAQiPbgEKKQYFC8KeBQlYOgkK9dIJC
I9uCQopBg0Lwp4NCVg6EQr10hEIj24RCikGFQvCnhUJWDoZCvXSGQiPbhkKKQYdC8KeHQlYO
iEK9dIhCI9uIQopBiULwp4lCXQ+KQr10ikIj24pCB0GLQvCni0JWDoxCvXSMQiPbjEKKQY1C
8KeNQlYOjkK9dI5CI9uOQopBj0Lwp49CVg6QQjp0kEIj25BCikGRQvCnkUJWDpJCvXSSQiPb
kkKKQZNCbaeTQlYOlEK9dJRCI9uUQopBlULwp5VCVg6WQjp0lkKg2pZCikGXQm2nl0LTDZhC
vXSYQiPbmEIHQZlC8KeZQtQNmkI6dJpCI9uaQopBm0Lwp5tCVg6cQr10nEIj25xCikGdQm2n
nULUDZ5CvXSeQiPbnkKKQZ9C8KefQlYOoEK9dKBCI9ugQgdBoULwp6FCVg6iQjp0okIj26JC
ikGjQvCno0LUDaRCvXSkQiPbpEKKQaVC8KelQtQNpkI6dKZCI9umQopBp0Jtp6dC1A2oQr10
qEIj26hCB0GpQvCnqUJWDqpCvXSqQiPbqkKKQatCbaerQlYOrEI6dKxCoNqsQgdBrUJtp61C
1A2uQjp0rkIj265CikGvQvCnr0JWDrBCvXSwQqDasEKKQbFCbaexQlYOskK9dLJCI9uyQgdB
s0Lwp7NC</AssayXData><AssayYData Points="150">azBivyKDYb+a9WC/4chfvxv0X7/hZl+/Y+5ev/6SXb/t0V2/+p9dv0TcXL+KWly/HXJbv/fX
W7/MfFq/vOZav6W6Wb/PUFm//uVZv+XJWL/M3la/n1FYvxo1Vr/LeVa/pSZXv39TV78p8lW/
1txVv1G2Vb/8SVS/c0xVv3ofVb/VoFW/9lFUv51/Vb/fGVS/vbhSv0DlU7/Ja1K/8dBSv0OK
U79BlFG/HlNRv748UL/qPVG/0ypRv22LUb8qNVC/ocVQvyCRT7/5qE+/KnlPvyYVT79Vbk+/
CP9Nv679Tb+tsU6/QSNNv6LyTb8an02/xc9Nv5cRTr/l20u/m19MvwrBTb/4J0y/CHZMvzX5
S7+23kq/7QxMv/oUS7+6cku/805Lv460Sb+LHUu/fQNKv4Z0Sr+lL0m/dp5Jv5cuSL8S8Ei/
oA5Iv18PSL9zv0i/e2pJv1zBR78Y90a/A1NHv2RRR788AEi/aVZHv/boRb99N0e/BVdGv4lR
Rb/9l0a/sF1Gvz28Rr9mm0W/DGpFvwACRb8hiUW/zYRFv/CnRb+SF0S/Mj5Fv3nSRL9iM0W/
TUBEv/8SRb9gmES/Wg9Ev57AQ7+CREO/N5JDv72OQ78gpkK/40FCvyEdQr/takO/60RDvxTq
Qb+1rUK/WNVAv26hQb/dGUO/O8hAv0fEQb+GakG/IxdBv9RGQL8gU0C/dnVBv3udQL/9S0C/
GMlAvxpHQL/76EC/z2ZAv136Pr+XvUC/3cM/v715P7+cH0C//oQ/vw6uPr8WuT+/Tjc+v4RP
P7+u1D6/</AssayYData></Step><Step><CommonData><SampleLocation>2</SampleLocation><SampleID>QA013.2 mature</SampleID><SampleGroup></SampleGroup><SampleInfo></SampleInfo><SampleRow>A</SampleRow><SamplePlate>1</SamplePlate><WellType>KLOAD</WellType><Concentration>10</Concentration><ConcentrationUnits>µg/ml</ConcentrationUnits><MolarConcentration>-1</MolarConcentration><MolarConcUnits>nM</MolarConcUnits><MolecularWeight>-1</MolecularWeight><Temperature>30</Temperature><StartTime>194014</StartTime><AssayTime>80</AssayTime></CommonData><FlowRate>1000</FlowRate><StepType>LOADING</StepType><StepName>Loading</StepName><StepStatus>OK</StepStatus><ActualTime>79.999</ActualTime><CycleTime>0.2</CycleTime><AssayXData Points="400">Vg60Qjl0tEIj27RCiUG1Qm2ntUJWDrZCvHS2QqDatkKJQbdC8Ke3QlYOuEK8dLhCKdy4QolB
uULwp7lC0w26Qrx0ukIj27pCBkG7Qm2nu0LTDbxCOXS8QiPbvEKJQb1CbKe9QuUQvkI5dL5C
I9u+QgZBv0Izs79C0w3AQjl0wEKg2sBCiUHBQn+qwUJWDsJCvHTCQqDawkIGQcNC8KfDQlYO
xEI5dMRCoNrEQolBxULwp8VCVg7GQrx0xkKg2sZCiUHHQvCnx0LTDchCOXTIQqDayEIGQclC
bKfJQtMNykI5dMpCoNrKQgZBy0Lwp8tC0w3MQjl0zEIj28xCBkHNQmynzULTDc5COXTOQiPb
zkIGQc9C/KnPQlYO0EK8dNBCKdzQQgZB0ULwp9FC0w3SQrx00kKg2tJCBkHTQmyn00LTDdRC
OXTUQiPb1EIGQdVC8KfVQlYO1kI5dNZCoNrWQgZB10Jsp9dC0w3YQjl02EKg2thCiUHZQmyn
2ULTDdpCOXTaQqDa2kIGQdtCbKfbQtMN3EI5dNxCoNrcQgZB3UJsp91CVg7eQjl03kKm295C
BkHfQmyn30LTDeBCOXTgQqDa4EIGQeFCbKfhQtMN4kK8dOJCoNriQgZB40Jsp+NCoBrkQjl0
5EIj2+RCBkHlQmyn5ULlEOZCOXTmQqDa5kIGQedCbKfnQtMN6EI5dOhCoNroQgZB6UJsp+lC
0w3qQjl06kKg2upCBkHrQmyn60LTDexCOXTsQiPb7EKJQe1CbKftQtMN7kI5dO5CI9vuQolB
70Jsp+9C0w3wQjl08EKg2vBCBkHxQvCn8ULTDfJCOXTyQqDa8kIGQfNCbKfzQlYO9EI6dPRC
oNr0QolB9UL8qfVC2Q72Qrx09kKg2vZCaFH3QvCn90JWDvhCvHT4QiPb+EKJQflC8Kf5QlYO
+kK8dPpCI9v6QolB+0Lwp/tCVg78Qrx0/EIj2/xCiUH9QvCn/UJWDv5CTHf+QiPb/kKJQf9C
8Kf/QisHAENeOgBDkm0AQ8SgAEP40wBDKwcBQ146AUOSbQFDxKABQ/jTAUMrBwJDXjoCQ5Jt
AkMMogJD+NMCQysHA0NeOgNDUG0DQ8SgA0P40wNDKwcEQy89BEOSbQRDxKAEQ/jTBEPqBgVD
XjoFQ5JtBUPEoAVD+NMFQysHBkNeOgZDUG0GQ8SgBkP40wZD8AcHQ146B0OSbQdDxKAHQ/jT
B0PqBghDXjoIQ5JtCEODoAhD+NMIQ+oGCUNeOglDkm0JQ8SgCUP40wlDKwcKQ146CkOSbQpD
g6AKQ/jTCkMrBwtDXjoLQ1BtC0PEoAtD+NMLQ+oGDENeOgxDkm0MQ8SgDEP40wxDKwcNQ146
DUOSbQ1Dg6ANQ8nWDUMrBw5DXjoOQ5JtDkPEoA5DttMOQysHD0NeOg9Dkm0PQ8SgD0O20w9D
KwcQQx06EEOSbRBDg6AQQ/jTEEPqBhFDXjoRQ5JtEUODoBFD+NMRQysHEkNeOhJDkm0SQ4Og
EkP40xJDbAcTQ146E0NQbRNDxKATQ/jTE0MrBxRDHToUQ5JtFEPEoBRDttMUQysHFUNeOhVD
km0VQ8SgFUP40xVD6gYWQx06FkOSbRZDxKAWQ7bTFkPqBhdDXjoXQyFwF0ODoBdDttMXQysH
GEMdOhhDkm0YQ4OgGEP40xhDKwcZQx06GUOSbRlDxKAZQ/jTGUPqBhpDXjoaQ1BtGkODoBpD
ttMaQysHG0McOhtDkm0bQ8SgG0P40xtDKwccQxw6HENQbRxDxKAcQ/jTHEMrBx1DHDodQ5Jt
HUODoB1DttMdQ+oGHkNeOh5Dkm0eQ8SgHkP40x5D6gYfQxw6H0NQbR9DxKAfQ7bTH0NKDCBD
HDogQ1BtIEODoCBDttMgQ+oGIUMcOiFDUG0hQ8SgIUO20yFD6gYiQ146IkOSbSJDg6AiQ7bT
IkPqBiNDXjojQ1BtI0OJoSNDttMjQ+oGJENeOiRDUG0kQ4OgJEO20yRD6gYlQ146JUNQbSVD
xKAlQ7bTJUPqBiZDHDomQ1BtJkODoCZDttMmQysHJ0McOidDUG0nQ8SgJ0O20ydD6gYoQ146
KENQbShDg6AoQ7bTKEPqBilDHDopQ1BtKUNapClDttMpQw==</AssayXData><AssayYData Points="400">iLlEv7a3Qb8fbT6/pz07v58yOL+mmDO/EP8vv/4XLb9XsCi/Bl8mv5IhIr847h+/qWwbv8Un
GL9mrxO/lnwPv0G2Db/3pQm/SvEGv9bbA7+Miv6+lyP3vox08b5DO+u+0Nzlvqy/3b5yI9e+
gLjQvrvwyb4KaMW+/SW+vv2Ht77HFbS+NRCsvq9Qpb5tsJ++RROZvoftk75rfoy+NA6Ivk+D
gr5cRHu+hjhvvggeZr6/+1W+IcFRvty9RL7RpTq+LlstvkONKL5b/Bq+PIISvvS/CL7us/S9
ab3qvc6i2r0Y1L6999qqvYDxob3OvJK9wIWDvc+8Sr3mKDi90kQNvWuAAb3/G5y8ExA4vIon
MrvMfAw8hZNCPI7WoTwSld88yN8aPYsrPT1gEFA9SR5qPTMShj0YDZA9pP2hPUgMrz1egbQ9
TR7EPZeL2z3d0Ns9ZGDyPc+I/z1sOgQ+otsNPnn6Ej4I+xI+p3QfPrzRIj7QFTE+WrEuPtHT
MT4sVDo+oI09PkN4Rz7SWko+B85PPgpNWD7OpFs+C85gPjrXZj5HJGw+LUZyPqgHeT5PrXc+
XV9/PiUEgj4764U+f+KHPvt7ij5us4s+GmCLPug8jj4t948+SGKVPgQdlj6lS5c+WL+cPtvE
nT7VDaA+SAigPv9Goj75KKc+L1qmPj54pj4+Nqc+yMerPpXrrD5OfLI+njexPrhrtD4hi7Q+
dAW2Pm3ttj6y/7w+vhG7PtKuvT6qa8A+c8jDPrUTxj5ywcY+qwvGPrj4yT4p8sk+0+3NPhj5
zj7lSdA+yinRPsm+0j6/sNM+tqTXPtu/1D4pLtY+v4jbPoiU2z6awN8+BX/ePp1b4D4EA+E+
debiPq1+4z7c9OY+ZAvoPhZL6T7GHuk+Hh3tPiF/6j4D9+0+Wg/uPn3E7z4OZ/A+NHnxPgpI
9T5crvc+AB31PqZf9T5pXfg+2CX6Po/X+z6m7v4+gVEAPxdwAD/H2QA/aTEBP4c5AT/qUQE/
eIQDP7t1Az/8YgM/LkoFPx12BT/XowQ/y9AHP8l6Bj+3hQc/sWYJP5HBBz8sbgg/PHEKP42m
CT9kfAo/ZJgKP5EPCz9zDg0/ejwOP4b2DT/gww0/8E8NP29gDz/HChA/4KoOP/1jDz91xhA/
z7AQP17aEj8vnBI/LtsRPzD2Ez/4jhI/QR4UP25KFT96CRU/KNUVP8W7FD//fBY/HYgYP7P7
FT/UWRk/LKIXPz3QGD94LRk/4UsZP4SIGT8N+xk/2sQZP7QgGz/YFhw/mREcP7epHD/bGR0/
2zwdP3vXHz9Zsx4/F3sfP8PbHz8/CiA/iQohP8FfIT+f3CA/rGAiP5j+IT8+DCE/UQIiPyKi
Iz/sSSM/dL0kP7uxIz8htCQ/OKgkP4NlJD8IrSU/QaYlPxavJj/Qzyc/LgwnP3j/Jz9pkyY/
ex8pP3f7Jz9gUSk/CmkpPy+4KT91uSk/DfApP5iHKj9aZCs/RMgsPzuxLD+6kis/YTIsPy2C
LT9RgC0/2votPx1ZLj/1vy4/TpUvP6hBMD8+TC8/cZ0vPwEZLz9jmzA/UVIwP7MLMT9+7zE/
ZhEyP7ymMT84lDE/EzszPxesMz/v9DM/fiI0P8HXND8THjY/boI1P483ND9gMDQ/Zf01P/lx
Nj/KMjY/k7I3P79SNj/DPzg/ctw3Px4iOD/mMTc/8FY4PxyuOD+Z+Dg/B7E6Px59Oj/O8Dk/
EPQ6P5KOOz+Qazs/Q6g7P2WzOz/aPj0/ie07P4IFPT/2mD0/Xdo9P4/8PD/nMz4/6Dk/P9BG
Pj9/JD4/Xp0/P0txPz8b8z8/D5A/PyxWPz9Hxz8/AGlBPxodQT/LjUE/0v1BP3U5Qz8xpUM/
/opCP+UtQj98dEE/mcJCP+Z8Qz/Uh0M/zVxEPzjiQz8hd0Q/f/1FP8lqRT+kcEU/AEZFPzzI
RT94gkY/k7pFP2bhRz/GQkc/rBpJPz+SSD+Bq0U/OiZHPy0NSD/EAkg/eMFIPyBIST8sEUo/
D+pKP2GdSz9oYUk/oVxKP9QMSj8zREs/Y6xKPz/kST+9zUw/ybxMP5x+TD/rPkw/4CRMPz+S
TD+9gEw/GSpNP8hoTj+eb08/dy1OPyjPTj8E2k0/42xPPw==</AssayYData></Step><Step><CommonData><SampleLocation>1</SampleLocation><SampleID></SampleID><SampleGroup></SampleGroup><SampleInfo></SampleInfo><SampleRow>A</SampleRow><SamplePlate>1</SamplePlate><WellType>BUFFER</WellType><Concentration>-1</Concentration><ConcentrationUnits>µg/ml</ConcentrationUnits><MolarConcentration>-1</MolarConcentration><MolarConcUnits>nM</MolarConcUnits><MolecularWeight>-1</MolecularWeight><Temperature>30</Temperature><StartTime>279802</StartTime><AssayTime>30</AssayTime></CommonData><FlowRate>1000</FlowRate><StepType>BASELINE</StepType><StepName>Baseline3</StepName><StepStatus>OK</StepStatus><ActualTime>29.999</ActualTime><CycleTime>0.2</CycleTime><AssayXData Points="150">6QYqQ9s5KkMObSpDg6AqQ3TTKkPpBitD2zkrQ09tK0NBoCtDdNMrQ6cGLEMcOixDT20sQ4Og
LEN00yxDpwYtQxw6LUNPbS1DQaAtQ7bTLUOnBi5D4TouQ09tLkNBoC5DdNMuQ6cGL0McOi9D
Dm0vQ4OgL0N00y9DpwYwQxw6MENPbTBDg6AwQ7bTMEOnBjFD2zkxQw5tMUOJoTFDdNMxQ6cG
MkPbOTJDDm0yQ4OgMkO20zJD6QYzQ9s5M0MObTNDQaAzQ3TTM0OnBjRD2zk0Qw5tNENBoDRD
ttM0Q6cGNUPbOTVDDm01Q4OgNUN00zVDeAk2Qxw6NkNPbTZDQaA2Q3TTNkPpBjdDHDo3Qw5t
N0NBoDdDdNM3Q6cGOEPbOThDT204Q4OgOEN00zhDpwY5Q9s5OUOXbjlDg6A5Q3TTOUOnBjpD
2zk6QxpvOkOJoTpDdNM6Q6gGO0PbOTtDDm07Q0GgO0N00ztD6QY8Q9s5PEMObTxDg6A8Q3TT
PEOoBj1D2zk9Q09tPUNBoD1DdNM9Q+kGPkPbOT5DT20+Q0GgPkO20z5DqAY/Q9s5P0MObT9D
xKA/Q3TTP0OoBkBD2zlAQw5tQENBoEBDdNNAQ+kGQUPbOUFDDm1BQ0GgQUN000FDqAZCQ9s5
QkMObUJDQaBCQ3TTQkOoBkND2zlDQw5tQ0NBoENDh9ZDQ+kGREPbOURDDm1EQ0GgREN000RD
qAZFQ9s5RUMObUVDEqNFQ3TTRUOoBkZD2zlGQw5tRkODoEZDdNNGQ+kGR0PbOUdDT21HQ4Og
R0N000dD</AssayXData><AssayYData Points="150">YqNbP2tCXD+va1w/IUhcP57GXT8JtVw/ZYtdP/mMXj/Jvl0/lqVcP3d3XT+FgF0/oSldP2JQ
XT85h10//VBePzo2XT+g410/1jpeP3PuXD8b610/3QZeP3BEXT+ZlV4/Dl5eP3CAXT/uXl8/
5DlePxIMXz/oj14/4utePzUkXT/lFl8/q5teP33YXT/nKF4/BgVfPxrFXz8yyl0/UEVePyfR
Xz/Bt18/ePlgP/6bXj/tQF8/DhdgP9LCXT9Ak10/5AdeP5uNXj9JKl8/YvReP18qXT9x2l4/
v+1eP9hLXj8mNWA/5ypfP8J4Xz9pwl4/lt1eP0w+Xz8LkF8/dJhfP6biXT/aal8/GmZeP51n
Xz+1xV8/gdlgPxMOYD96WGA/ZIxfP+emXz/DcF8/LW9ePwVsXz8RcF8/MVVeP1msYD96jF8/
ydVfP/hwYD8RGF8/h9NfP8c4Xz+4ZF8/UR5fP7gYYD/XEGA/4qJgPyImXz+CnmA/9rRgPytF
Xz9vq2A/Hh9fP+W/Xz9KzGE/0olgP86pYD+g8GA/VWVfPykdYD8uLmE/egZhPyA0Xz9KqWE/
P25hPwz+Xj/DGWE/oaNfP2NfYj+Rh2A/UiZgP25VYT+8k18/YIZgPxEWYT/LPWA/d6JfPwUE
YD+hKGI/cJphP8YcYT97b2E/NJJhP0u6YT//cGA/3nNgPzudYD9c0V8/dBBhP0vxYD/7D2E/
PwBhP9CcYT8vO2A/2SBhP/f3YD92FWI/EHdhPzhdYD95LmE/TIRhP2i3YT82OmA/TWRhP7K0
YD/4YGE/</AssayYData></Step><Step><CommonData><SampleLocation>10</SampleLocation><SampleID>BG505 SOSIP</SampleID><SampleGroup></SampleGroup><SampleInfo></SampleInfo><SampleRow>A</SampleRow><SamplePlate>1</SamplePlate><WellType>KSAMPLE</WellType><Concentration>-1</Concentration><ConcentrationUnits>µg/ml</ConcentrationUnits><MolarConcentration>500</MolarConcentration><MolarConcUnits>nM</MolarConcUnits><MolecularWeight>-1</MolecularWeight><Temperature>30</Temperature><StartTime>318673</StartTime><AssayTime>180</AssayTime></CommonData><FlowRate>600</FlowRate><StepType>ASSOC</StepType><StepName>Association</StepName><StepStatus>OK</StepStatus><ActualTime>179.999</ActualTime><CycleTime>0.2</CycleTime><AssayXData Points="900">pwZIQ9o5SEPMbEhDQaBIQ3TTSEOnBklDmTlJQ8xsSUNBoElDdNNJQ6cGSkPaOUpDzGxKQ/+f
SkN000pDpwZLQ9o5S0MNbUtD/59LQzLTS0NlBkxD2jlMQw1tTEP/n0xDdNNMQ2UGTUOZOU1D
W29NQ0GgTUN0001DpwZOQ9o5TkPMbE5DQaBOQ3TTTkOnBk9DHDpPQw1tT0P/n09DdNNPQ2UG
UEMiO1BDDW1QQ/+fUEN001BDZQZRQ9o5UUPMbFFDQaBRQ3TTUUOnBlJDmTlSQ8xsUkP/n1JD
dNNSQ6cGU0OZOVNDDW1TQ0GgU0N001NDZQZUQ5k5VEMNbVRDQaBUQ3TTVENlBlVD2jlVQ8xs
VUNBoFVDdNNVQ+kGVkPaOVZDzGxWQ/+fVkMy01ZDQwtXQ5k5V0PMbFdD/59XQ3TTV0PvB1hD
2jlYQw1tWEP/n1hDdNNYQ6cGWUOlO1lDDW1ZQ0GgWUN001lDpwZaQ9o5WkPMbFpDiKFaQzLT
WkOnBltD2jlbQw1tW0P/n1tDdNNbQ6cGXEOZOVxDDW1cQ0GgXEN001xDpwZdQ9o5XUPMbF1D
/59dQ3TTXUNmBl5DmTleQw1tXkNBoF5DMtNeQ2YGX0PaOV9DDW1fQ0GgX0My019DZgZgQ5k5
YEPMbGBDm6RgQ3TTYEOnBmFDmTlhQ8xsYUP/n2FDtdNhQ6cGYkPaOWJD3m9iQ0GgYkMy02JD
ZgZjQ9o5Y0PMbGNDQaBjQzLTY0NmBmRDmTlkQw1tZENBoGRDMtNkQ6cGZUOZOWVDDW1lQ/+f
ZUMy02VDZgZmQ5k5ZkMNbWZD/59mQ3TTZkNmBmdD2jlnQ8xsZ0P/n2dDdNNnQ2YGaEPaOWhD
zGxoQ/+faEMy02hDpwZpQ5k5aUPMbGlDQKBpQzLTaUMqB2pDvj9qQw5takP/n2pDMtNqQ2YG
a0OZOWtDzGxrQ0Cga0N002tDZgZsQ9o5bEPMbGxD/59sQzLTbENmBm1D2jltQw5tbUP/n21D
MtNtQ2YGbkOZOW5DzGxuQ/+fbkMy025DZgZvQ5k5b0NPbW9D/59vQ/fTb0NmBnBD2jlwQ8xs
cENAoHBDMtNwQ2YGcUPaOXFDDm1xQ/+fcUMy03FDZgZyQ5k5ckPMbHJD/59yQ5nZckOnBnND
2jlzQ8xsc0P/n3NDMtNzQ2YGdEPaOXRDzGx0Q/+fdEMy03RDZgZ1Q5k5dUPYbnVD/591Q3TT
dUOnBnZDmTl2Q8xsdkOCoHZDdNN2Q2YGd0PaOXdDzGx3Q/+fd0N003dDZgZ4Q9o5eEMObXhD
QKB4Q3TTeEOnBnlD2jl5Qw5teUNAoHlDdNN5Q6cGekPaOXpDDm16Q0CgekN003pDpwZ7Q9o5
e0PSbXtDQKB7Q5LYe0NsB3xD2jl8Q7VzfENAoHxDdNN8Q6cGfUPaOX1DDm19Q0CgfUN0031D
6AZ+Q9o5fkPMbH5DQKB+Qz7VfkPvB39D2jl/Q8xsf0NAoH9DdNN/QzMDgEPtHIBDhzaAQyBQ
gEO6aYBD94OAQ+2cgEOHtoBDINCAQ7rpgENUA4FD7RyBQ2Y2gUMAUIFDummBQ1SDgUPMnIFD
h7aBQwDQgUO66YFDVAOCQ+0cgkOHNoJDIFCCQ7ppgkMYhIJD7ZyCQ2a2gkMg0IJDuumCQzMD
g0PMHINDhzaDQyBQg0O6aYNDVIODQ+2cg0OHtoNDANCDQ7rpg0MzA4RD7RyEQ4c2hEMAUIRD
ummEQ1SDhEPtnIRDZraEQyDQhEO66YRDMwOFQ+0chUNmNoVDIFCFQ7pphUMzg4VD7ZyFQ4e2
hUMg0IVDuumFQ/cDhkPtHIZDhzaGQyBQhkO6aYZDVIOGQ8ychkNmtoZDINCGQ7rphkNUA4dD
zByHQ4c2h0PEUIdDummHQ1SDh0PMnIdDh7aHQyDQh0O66YdDMwOIQ5EdiEOHNohDAFCIQ7pp
iENUg4hD7ZyIQ4e2iEMg0IhDuumIQ9YDiUPtHIlDhzaJQyBQiUOZaYlDVIOJQ+2ciUNmtolD
INCJQ7rpiUNUA4pD7RyKQ2Y2ikMgUIpDmWmKQ1SDikPMnIpDZraKQwDQikO66YpDVAOLQ+0c
i0OHNotDAFCLQ7ppi0NUg4tDzJyLQ4e2i0Mg0ItDmemLQzMDjEPtHIxDZjaMQyBQjEOZaYxD
eoSMQ+2cjEOHtoxDINCMQ7rpjEMzA41D7RyNQ4c2jUPEUI1DummNQ1SDjUPtnI1Dh7aNQwDQ
jUO66Y1DMwOOQ+0cjkNmNo5DAFCOQ5lpjkMzg45DzJyOQ2a2jkMA0I5DuumOQ1QDj0PMHI9D
ZjaPQwBQj0O6aY9DM4OPQ8ycj0OHto9DANCPQ7rpj0MzA5BD7RyQQ2Y2kEMAUJBDhWuQQ1SD
kEPMnJBDZraQQyDQkEOZ6ZBDMwORQ8wckUMqN5FDAFCRQ5lpkUMzg5FDzJyRQ2a2kUMA0JFD
memRQ1QDkkOjIJJDZjaSQwBQkkOZaZJDM4OSQ/OdkkNmtpJDANCSQ5npkkMzA5NDzByTQ2Y2
k0MAUJNDmWmTQzODk0PMnJNDZraTQwDQk0OZ6ZNDMwOUQ+0clENmNpRDAFCUQ5lplENUg5RD
zJyUQ2a2lEMA0JRDmemUQzMDlUPMHJVDZjaVQyBQlUO6aZVDM4OVQ8yclUNmtpVDANCVQ7rp
lUNUA5ZDzByWQ4c2lkMAUJZDummWQzODlkPMnJZDZraWQwDQlkMc6pZDMwOXQ8wcl0NmNpdD
AFCXQ5lpl0NUg5dDzJyXQ8i2l0PE0JdDuumXQzMDmEPMHJhD7zeYQwBQmEOZaZhDM4OYQ8yc
mENmtphDANCYQ5npmEMzA5lDzByZQ2Y2mUMAUJlDmWmZQ1SDmUPMnJlDZraZQwDQmUO66ZlD
MwOaQ8wcmkPpNppDAFCaQxxqmkMzg5pDzJyaQ2a2mkMg0JpDmemaQzMDm0PtHJtDMTibQwBQ
m0O6aZtDM4ObQy+dm0OHtptDINCbQ5npm0NUA5xDzBycQ4c2nEMAUJxDmWmcQzODnEPtnJxD
h7acQ0HQnEOZ6ZxDVAOdQ+0cnUOHNp1DIFCdQ7ppnUNUg51D7ZydQ4e2nUMg0J1DuumdQ1QD
nkPtHJ5DhzaeQyBQnkO6aZ5DVIOeQ+2cnkOHtp5DINCeQ7rpnkNUA59D7RyfQ4c2n0MgUJ9D
ummfQ1SDn0PtnJ9Dh7afQyDQn0O66Z9DvASgQ+0coEOHNqBDIFCgQ15qoENUg6BD7ZygQ4e2
oEMg0KBDuumgQ1QDoUPtHKFDhzahQyBQoUO6aaFDVIOhQ+2coUOHtqFDINChQ7rpoUNUA6JD
7RyiQ4c2okMgUKJDummiQ1SDokPtnKJDh7aiQyDQokO66aJDVAOjQ+0co0OHNqNDIFCjQ7pp
o0M5hKND7ZyjQ4e2o0Mg0KNDuumjQ1QDpEPtHKRDZjakQwBQpEO6aaRDVIOkQ+2cpEOGtqRD
INCkQ7rppENUA6VD7RylQ4Y2pUMgUKVDummlQ1SDpUPtnKVDhralQyDQpUMC66VDVAOmQ+0c
pkOGNqZDIFCmQ5lppkNUg6ZD7ZymQ4a2pkMg0KZDmemmQ1QDp0PtHKdDhjanQwBQp0NeaqdD
MoOnQ+2cp0OGtqdDINCnQ5npp0NUA6hD7RyoQ2Y2qEMgUKhDummoQzKDqEPtnKhDZraoQyDQ
qEO66ahDVAOpQ98fqUNmNqlDAFCpQ7ppqUNUg6lDzJypQ4a2qUMg0KlDuumpQzIDqkPtHKpD
ZjaqQyBQqkOZaapDVIOqQ+2cqkNmtqpDINCqQ7rpqkMyA6tD7RyrQ2Y2q0MgUKtDmWmrQ1SD
q0PMnKtDKrerQwDQq0OZ6atDMgOsQ8wcrENmNqxDIFCsQ7pprEMyg6xD7ZysQ4a2rEMg0KxD
memsQzIDrUPtHK1DhjatQwBQrUPaaa1DMoOtQ8ycrUOGtq1DANCtQ4vsrUMyA65DzByuQ4Y2
rkMAUK5DummuQ1SDrkPMnK5DZrauQwDQrkOZ6a5DMgOvQzUer0PON69DIFCvQ5lpr0NUg69D
0p2vQ2a2r0Mg0K9DrOyvQ1QDsEPtHLBDhjawQwBQsEO6abBDVIOwQ8ycsEOGtrBDANCwQ7rp
sENUA7FDzByxQ3I4sUMgULFDmWmxQzKDsUPMnLFDZraxQwDQsUOZ6bFDMgOyQ8wcskPINrJD
IFCyQ5lpskMyg7JD7ZyyQ4a2skMA0LJDuumyQ3QDs0PtHLNDhjazQwBQs0OZabNDVIOzQ+2c
s0NmtrNDANCzQ5nps0NUA7RDzBy0Q4Y2tEMAULRDmWm0QzKDtEPMnLRDhra0Q+XQtEO66bRD
MgO1Q8wctUNmNrVDIFC1Q5lptUMyg7VDzJy1Q4a2tUMg0LVDmem1Q1QDtkPMHLZDhja2QyBQ
tkOZabZDMoO2Q8yctkNmtrZDANC2Q9rptkMkBrdDzBy3Q2Y2t0MAULdDumm3QzKDt0PtnLdD
hra3QyDQt0O66bdDVAO4Q8wcuEOGNrhDAFC4Q5lpuEMyg7hDzJy4Qwq3uEMA0LhDmem4Q1QD
uUMOHblDZja5QwBQuUOZablDMoO5Q8ycuUOGtrlDANC5Q5npuUMyA7pDzBy6Q2Y2ukMAULpD
umm6QzKDukPMnLpDZra6QwDQukOZ6bpDVAO7Q8wcu0NmNrtDpFC7Q5lpu0NUg7tDzJy7Q2a2
u0MA0LtDmem7QzIDvEPMHLxDZja8Q0FQvEOZabxDMoO8Q8ycvENmtrxDANC8Q7rpvEOoBr1D
zBy9Q4Y2vUNBUL1Dumm9Q1SDvUPtnL1DZra9Q0HQvUOZ6b1D</AssayXData><AssayYData Points="900">sz1cP6qcWj+ImFw/5RFdP0CbWz8Srl0/anVfP93XXz97yF8/b99gPz/jYz+rTWM/yuhkP9p7
ZT+Pfmc/ezhoPwJwaD8F+mk/XmFqP9XKaz+2em0/96htP44jbj9QHW8/S3tvP2mhcT9eVnA/
/3dzP8bMcz9N83Q/y990P/GRdT8GaXY/dY53P7ojeD+CwXk/KNx4P5UpeT9s73s/sth8P0wM
fT/K3X0/wu59P9kPgD9szn8/B2iAP/2JgD8eo4A/5nKBP/E5gT/FRoI/RY2CP0zggj8qt4I/
U8aDPzH9gj/S4oM//uqEP1swhT/nnoQ/bpaEP5jthT+v6IU/uZCFPzPbhT8hP4Y/lCKGP3St
hj8ox4c/C0mHP/yOhz/DPYg/M5aHP0EfiD+PZ4g/Gm6IP+Z3iT/6uIg/sNmJP4TSiT/sQYo/
3DGKP7vVij/+s4o/pqWKP08giz/lm4s/EgaMP33yiz+hG4w/5g6MPw6LjD+N34w/iEyNPwYf
jT/qkY0/jguNPwlXjj9ARo4/YESOP6LNjj/JJo4/e6KOP7qtjj8D2o4/JgGPP78Xjz9bWo8/
CbCPPyFujz/M6o8/RZ2QPw0ukD+l1pA/vb2QP1BAkT/VsZE/BaWRP1IakT/PbpE/Bt6RP0bM
kT+vxJE/I1CSP8/Pkj/CwZI/9WWTPxYikz+a7ZI/jR+TP+KBkz/95ZI/0EuTP9Hnkz9ZMJQ/
Aj6UPw8clD8KYpQ/rzKVPxyolD9iiJQ/HMWUP1GXlD9fMpU/RIWVP1hklT9NJZU/YfKVPzUu
lj/4FpY/13GWP8BHlj8YaJY/5A+WP+snlz/Ba5c/wcuWP6DFlj/YVpc/cu6XP85tmD/ry5c/
QDqYPzIfmD+JGJk/lheYP+8HmD+iYJg/yBKZP5VtmD8fHZk/NhiZP5TImT+FdJk/bJKZP7jL
mT+P4Zk/UgCaP8ermT9nx5o/dGyaPwSTmT9vf5o/YcOaP8bdmj+pVps/fYubPwwsnD/3oJs/
haqbP3kvmz/DlZs/K8SbPx22mz+/pJw/ueqbP+a9mz8pJZw/ynWcP7FmnD/jSZw/JZOcP6+J
nD+xFJ0/oEGdP24BnT9pcZ0/m46dP2UQnT9oJZ0/DGSdP7cUnj8Uap0/o0yeP/5anT+1/Z0/
xsadP50ynj9nqJ4/dDSeP38cnj9xrJ4/PtOfP2Xgnj9wmJ8/TFafP/h2nz9JdZ8/2qafP7qH
nz+5yZ8/ObefPwAfoD8wY6A/PUOgP1ySoD9l0J8/zqOgP1GRoD9tEaA/lqegP4FfoD8u/KA/
ihmhPyMToT9BoaA/4zKhP9ZboT+0AKE/YtKhP+ppoT/lxaE/hW+hP8J2oT991aE/rw+iP2w6
oj/vj6I/OkuiP4E/oj/RFqI/GWuiP/LMoj91p6I/4XOjP68Eoj8R6KI/yCmjP3T7oz+gWKM/
OcSjP1Ytoz+8/aM/H7GjPx36oz/UAaQ/c1WkP2mRoz/V1aQ/pS6kP3Gsoz9uQqQ/BqGkP/Zk
pD+cjKQ/ij+kPxxspT+wAKU/cOikPx9epD/v2qQ/KUmkP+kepT+i06Q/+gmlPw6HpT98raU/
oCKlP27opT+ErqU/6sKlP8ZYpT/3V6Y/Y02lP3qXpj/6EKY/u/ilP0q+pj/466Y/jpCmP4/M
pj90G6c/MSynP5dHpj/H86Y/9aOmP/WZpj85vKY/cNGnP96Gpz+zvKY/DFKnP0Ebpz8hO6c/
+j6nP6W/pz+636c/7zaoP1I3qD+rC6g/jYKoP4BgqD+tAKg/KOCoP2KYqD9JFKg/rICoP0JA
qT+naqg/8SupP5rVqD9FBqk/otSoP9cGqj/79ag/xWqpP/k5qT86aKk/gRipP0rkqD9liak/
Un6pP6lsqT/awqk/oxOqPzVeqj8Bjqk/+cypPzVgqj8t36k/w2WqP4J0qj9gfKo/OAGqP7F3
qj9Nwao/ogWqP3Haqj8Jwao/tQKqP1/uqj/ys6o/dAWrP+YMqz9fk6o/JJ+qP87qqj8PA6s/
uTirPxc/qz9olKs/8lyrP3UUqz/L4qs/gburPzlpqz8RUqw/U5qrP4scrD99B6s/4h+sP0lW
rD+/kKw/DiSsP9c6rD+eEqw/1BCtP8JLrD9PjK0/5/usP5wMrT9Isaw/r7qsP/MnrT883Ks/
PSWtP5+0rD8adK0/1c6sP9ZsrT9B+6w/GIOtP+sdrT9tYa0/PiWtP9WOrT8Z660/HLitP4P4
rT+v/K0/rO2tPwsZrj/bGq4/NIitPzBprj8DVa4/o0iuPwDIrT+veq4/lvOtP/r7rT8hwa4/
xFiuP95Mrj9rf64/Zo+vP99grz82yK4/a+SuP98crz9+rq4/HeeuP/+drj8nrK8/tGuvP3ye
rz93Ta8/FN+vP0Jjrz+wRa8/tFuvP36Wrz+Ibq8/Y4CvP1rbrz/t+K8/kD6wP1kLsD8lKLA/
SB+wP3mcsD+rM7A/tTWwPzuMsD/WRrA/WOmwP7O0rz8xFbE/AUuwP627rz+NUbA/zkOwP6AA
sT+tirA/HlWxP+H5sD/b0LA/uvWwP4B8sT/i+rA/pq+wP6OTsT+7ZbE/UyOyP8tcsT/lzrE/
SQGxP+1JsT8Cg7E/+kaxPxYvsT+WWbE/OwuyP51zsT//ubI/18OxP3v+sT+QHrI/DvKxPzPV
sT8SVLI/dzWyP7Y5sj+727E/2hOzP9Z6sj9dMbI/MbyyPw2Dsj8o17I/NPyyP+k0sj9VVbM/
huWyPy3Bsj+S4LI/e42yP4h1sz/8RrI/vAizP6/csj8odLM/X/OyP29csz9KW7M/VQGzP+Pq
sj/ajbM/demzP+4ysz8QD7M/fOGzP9+isz8zgrM/M3WzP9oBtD9zkLM/WPezP3khtD+/kLQ/
YWGzP1zOsz8UH7Q/e1S0P2elsz+1YbQ/xka0P7LJtD+rpLQ/E5OzPyratD/WQ7Q/NT20P2bQ
tD9wnLQ/yQy0P2WJtD/xtrQ/r2S0P9brtD+gxLQ/Epi0Pz3MtD9QurU/xy60P6v5tD81DbU/
UtG0P9tLtT9F4LU/WFK1P2W6tT97+7Q/Dzq2P9aYtT/qMrU/Q621PyultT8dZLU/V8m1Pxkg
tj8tN7U/K+61PzHJtT9lprU/5gm2P+J/tT8BsLY/FOq1PxNctz8DjrY/RLe1P7b/tT/lFLY/
K9q2P1Vctj/3ULY/TCO2PyV+tj+uuLY/rvC2PyyYtj+Sm7Y/XU22PyZltz9eobY/Qu62PzWT
tz+BKrc/4Ae3Pzictj8E/bc/0DG3P6UGtz/WILc/uxy3P5jatj9cxbY/1ga3P/2ztz+ypLc/
Df+2P663tz/FkLc/o+23PxTwtz/Wbbc/NXK3P9oFuD8Px7c/1l63P0UCuD/ntbg/Ria4P+xG
uD+FYrg/yVe3PysHuD92jLg/OCC4P/pRuD+JK7g/PAW4P/gluD+mULg/pC24Pz/Stz/vx7g/
M4+4P5VSuD/Nqbg/xBG4P9jruD/Crrg/JsW4P8J3uT+0vbk/kgu5P58NuD9X5Lg/aBW5P7MW
uT9gP7k/ga64P3YTuT/l5Lg/GcC4P9BuuT8wSLk/okC5P63IuT+vBLk/hZe5PwrGuT9o5Lk/
WHG5P4E1uT96M7k/ENK4Pzc0uj9NMbo/AOa5PxhcuT/T+rk/prG5PyUeuj+8oro/AkW6PxGO
uT+fQro/fbK5P3vBuT8YObo/6dW5Pz5Tuj9oFro/4kG6P1smuj9Wk7o/NWS6Pzgauj+/Mro/
v9u6Pwmtuj8skro//We6PzbNuj8Gj7o/S5i6Pz3Guj8LELs/RqC7P/Uyuz+7Xbs//+C6P8kz
uz8w9Lo/KWW7P4Akuz/Y77s/tkW7P0EEuz/Fdbo/m5a7Pzxyuz8YfLs/YFa7PxxKuz/0I7w/
Q6i7Pxfkuz+U3rs/szu7P2vjuz/u17s/sW67Py/muz/Qars/iXy7PxnRuz9I5rs/j4S8P+91
vD848bs/RRq8P8UPvD9YL7s/43m8PxsNvD9aY7w/SDy8PyEPvD83Fbw/SXa8P7qGvD9id7s/
YNm8PyxZvD8Mc7w/yjO8PwM0vD9Y37w/Cby8Pw/BvD+YT7w/5rS8P57QvD9OEr0/+ci8P1NQ
vD/kwLw/snC9PxKjvD/817w/X5C8P0HVvT9URL0/Xju9P+JMvT9Tbb0/9VG9P7vSvT/yo70/
T8a8P3C+vT9aU70/a7+9PxYvvT+A970/AxK9P5LRvT+3dr0/CRK+P2rwvT8Npr0/DBe+P7zt
vT8/xr0/yeu9P7nxvT9W4r0/gY++P6PcvT+t+r0/vb+9P4glvj/0gr4/hqi+P3Ajvj9ApL4/
JrC9P6jLvT+0c74/QTy+P01lvj8s370/kkO+P7UGvz8xDL8/XDe+P3buvj/zc74/wAG/P6y/
vj9PQb4/fM6+PwZMvz9sTL4/Aui+P3n9vj9K7b4/41e+P2vsvj92/b4/TKW+P1Jzvz/Fvr4/
NAO/P1zBvj+Nor8/PEi/P3Fpvz8Hpr8/N8m+P1R6vz/bAr8/yEC/P1K+vj+1D78/pDe/P6+l
vz9aI8A/5IO/P/4gvz/ki78/Rai/Pxwvvz/11b8/oFS/PxTOvz8B+r8/llLAPwM0wD/hmr8/
E1DAP6bmvz/DY8A/uXXAP5oKwD8zo8A/U+y/P93mvz8AWMA/nJDAP0S9vz/ZeL8/bhHBP1R0
wD+VH8A/ElrAP2z1vz/PiMA/s+/AP4p4wD/qRsA/5VvAP5EQwT8xRsA/KqLAPzh9wD9V+sA/
vOfAP3iWwD8Qs8A/sOzAP49VwT8rpsA/dVHAP+hwwT8DpsA/</AssayYData></Step><Step><CommonData><SampleLocation>1</SampleLocation><SampleID></SampleID><SampleGroup></SampleGroup><SampleInfo></SampleInfo><SampleRow>A</SampleRow><SamplePlate>1</SamplePlate><WellType>BUFFER</WellType><Concentration>-1</Concentration><ConcentrationUnits>µg/ml</ConcentrationUnits><MolarConcentration>-1</MolarConcentration><MolarConcUnits>nM</MolarConcUnits><MolecularWeight>-1</MolecularWeight><Temperature>30</Temperature><StartTime>507676</StartTime><AssayTime>180</AssayTime></CommonData><FlowRate>600</FlowRate><StepType>DISASSOC</StepType><StepName>Dissociation</StepName><StepStatus>OK</StepStatus><ActualTime>180</ActualTime><CycleTime>0.2</CycleTime><AssayXData Points="900">MwO+Q80cvkNmNr5DAFC+Q5lpvkMzg75DzZy+Q2a2vkMA0L5Dmem+QzMDv0PNHL9DZja/QwBQ
v0Oybb9DM4O/Q82cv0Nmtr9D38+/Q3npv0MzA8BDzRzAQ0U2wEMAUMBDmWnAQzODwEPNnMBD
ZrbAQwDQwEOZ6cBDMwPBQ80cwUNmNsFDAFDBQ5lpwUMzg8FDzZzBQ2a2wUMA0MFDmenBQzMD
wkPNHMJDRTbCQwBQwkN5acJDEoPCQ82cwkNmtsJDANDCQ5npwkMzA8NDzRzDQ2Y2w0PfT8ND
mWnDQxKDw0PNnMNDZrbDQ9/Pw0OZ6cNDEgPEQ6wcxENmNsRDAFDEQ5lpxEMzg8RDzZzEQ2y3
xEPfz8RDeenEQzMDxUPNHMVDRTbFQwBQxUOZacVDM4PFQ6ycxUNmtsVDANDFQ5npxUMzA8ZD
zRzGQ2Y2xkMAUMZDmWnGQzODxkPNnMZDZrbGQwDQxkN56cZDEgPHQ80cx0NmNsdDAFDHQ5lp
x0Mzg8dDrJzHQ2a2x0MA0MdDeenHQ1QDyEOsHMhDZjbIQwBQyEOZachDM4PIQ82cyENmtshD
ANDIQ5npyEMzA8lDzRzJQ0U2yUMAUMlDmWnJQzODyUPNnMlDZrbJQ9/PyUN56clDEgPKQ80c
ykNFNspDAFDKQ5lpykMSg8pDrJzKQ2a2ykPfz8pDmenKQzMDy0PNHMtDZjbLQ99Py0N5actD
EoPLQ82cy0NmtstD38/LQ3npy0MSA8xDrBzMQ2Y2zEMAUMxDmWnMQxKDzEOsnMxDRbbMQwDQ
zEN56cxDEgPNQ80czUNFNs1DAFDNQ5lpzUMSg81DrJzNQ2a2zUPfz81DeenNQzMDzkOsHM5D
ZjbOQwBQzkOZac5DEoPOQ6yczkNFts5DANDOQ5npzkMzA89DrBzPQ0U2z0PfT89DmWnPQzOD
z0OsnM9DRbbPQ9/Pz0OZ6c9DMwPQQ6wc0ENmNtBD30/QQ3lp0EMzg9BDzZzQQ2a20EMA0NBD
menQQxID0UOsHNFDRTbRQ99P0UN5adFDEoPRQ82c0UNFttFD38/RQ3np0UMSA9JDrBzSQ0U2
0kMAUNJDmWnSQzOD0kOsnNJDZrbSQwDQ0kN56dJDEgPTQ6wc00NmNtND30/TQ5lp00MSg9ND
zZzTQ0W200Pfz9NDeenTQxID1EOsHNRDZjbUQ99P1EN5adRDEoPUQ6yc1ENFttRD38/UQ5np
1EMSA9VDrBzVQ0U21UMAUNVDeWnVQzOD1UOsnNVDRbbVQ9/P1UN56dVDEgPWQ6wc1kNmNtZD
30/WQ3lp1kMzg9ZDrJzWQ2a21kPfz9ZDeenWQxID10OsHNdDRTbXQ99P10N5addDEoPXQ6yc
10NFttdD38/XQ3np10MSA9hDzRzYQ0U22EPfT9hDeWnYQzOD2EPNnNhDRbbYQwDQ2EN56dhD
EgPZQ6wc2UNFNtlD30/ZQ3lp2UMSg9lDrJzZQ0W22UPfz9lDeenZQzMD2kPNHNpDRTbaQ99P
2kN5adpDEoPaQ6yc2kNFttpDANDaQ5np2kMSA9tDzRzbQ0U220MAUNtDeWnbQzOD20PNnNtD
RbbbQ9/P20O66dtDEgPcQ6wc3ENFNtxDAFDcQ3lp3EMSg9xDzZzcQ2a23EMA0NxDeencQxID
3UPNHN1DZjbdQwBQ3UN5ad1DM4PdQ82c3UNmtt1DANDdQ5np3UMzA95DzBzeQ2Y23kMAUN5D
mmneQzOD3kPMnN5DZrbeQwDQ3kOa6d5DMwPfQ8wc30NmNt9DAFDfQ5pp30Mzg99DzJzfQ2a2
30MA0N9DmunfQzMD4EPMHOBDRjbgQwBQ4EOaaeBDM4PgQ8yc4EOotuBDANDgQ3np4EMzA+FD
zBzhQ2Y24UMAUOFDmmnhQzOD4UPMnOFDZrbhQwDQ4UOa6eFDMwPiQ8wc4kNGNuJDAFDiQ5pp
4kMSg+JDzJziQ2a24kMA0OJDeeniQzMD40PMHONDZjbjQwBQ40Oma+NDM4PjQ8yc40NGtuND
ANDjQ5rp40MzA+RDzBzkQ2Y25EMAUORDmmnkQ3SD5EPMnORDRrbkQwDQ5EOa6eRDMwPlQ8wc
5UNmNuVDAFDlQ3lp5UMSg+VDzJzlQ2a25UMA0OVDmunlQzMD5kPMHOZDZjbmQwBQ5kOaaeZD
EoPmQ8yc5kNmtuZDANDmQ3np5kMzA+dDrBznQ2Y250MAUOdDmmnnQxKD50OsnOdDZrbnQwDQ
50Oa6edDEgPoQ8wc6ENmNuhD30/oQ5pp6EMSg+hDrJzoQ2a26EPfz+hDmunoQzMD6UPMHOlD
RjbpQwBQ6UN5aelDEoPpQ8yc6UNmtulDANDpQ5rp6UMzA+pDzBzqQ2Y26kMAUOpDmmnqQxKD
6kPMnOpDZrbqQ9/P6kN56epDEgPrQ8wc60NmNutDAFDrQ5pp60Mzg+tDzJzrQ2a260MA0OtD
munrQzMD7EOsHOxDRjbsQ99P7EOaaexDM4PsQ8yc7ENmtuxDANDsQ5rp7EMSA+1DrBztQ0Y2
7UPfT+1DmmntQzOD7UOsnO1DZrbtQwDQ7UN56e1DEgPuQ8wc7kNGNu5D30/uQ5pp7kMzg+5D
rJzuQ0a27kMA0O5DmunuQzMD70PMHO9DRjbvQ99P70Oaae9DM4PvQ6yc70NGtu9D38/vQ3np
70MSA/BDrBzwQ2Y28EMAUPBDeWnwQzOD8EPMnPBDRrbwQ9/P8EOa6fBDMwPxQ8wc8UNmNvFD
30/xQ5pp8UMSg/FDrJzxQ2a28UMA0PFDAuvxQzMD8kOsHPJDRjbyQwBQ8kOaafJDM4PyQ6yc
8kNmtvJD38/yQ5rp8kMSA/NDrBzzQ0Y280MAUPNDmmnzQxKD80OsnPNDRrbzQ9/P80Oa6fND
EgP0Q8wc9ENmNvRD30/0QyJr9EMSg/RDrJz0Q0a29EMA0PRDeen0QxID9UOsHPVDZjb1Q99P
9UN5afVDEoP1Q6yc9UNGtvVDAND1Q3np9UMzA/ZDrBz2Q2Y29kPfT/ZDeWn2QxKD9kPMnPZD
Rrb2Q9/P9kN56fZDEgP3Q6wc90NGNvdD30/3Q5pp90MSg/dDrJz3Q2a290Pfz/dDeen3QxID
+EPMHPhDhzb4QwBQ+EN5afhDM4P4Q6yc+ENGtvhDAND4Q3np+EMSA/lDrBz5Q0Y2+UMAUPlD
eWn5QxKD+UOsnPlDRrb5Q9/P+UOa6flDEgP6Q6wc+kNGNvpD30/6Q15q+kMSg/pDrJz6Q0a2
+kMA0PpDeen6QxID+0OsHPtDRjb7Q99P+0N5aftDEoP7Q6yc+0NGtvtD38/7Q5rp+0MSA/xD
zBz8Q0Y2/EMAUPxDmmn8QzOD/EOsnPxDZrb8Q9/P/EOa6fxDEgP9Q6wc/UNmNv1DAFD9Q5pp
/UMSg/1DzJz9Q2a2/UMA0P1Deen9QxID/kPMHP5DZjb+Q99P/kOaaf5DM4P+Q8yc/kNmtv5D
AND+Q5rp/kMzA/9DzBz/Q2Y2/0MAUP9Dmmn/QzOD/0PMnP9DZrb/QyDQ/0Oa6f9DmgEARGYO
AEQzGwBEACgARM00AESaQQBEZk4ARDNbAEQAaABEzXQARJqBAERWjgBEM5sARACoAETNtABE
msEARGbOAEQz2wBEAOgARM30AESaAQFEZg4BRDMbAUQAKAFEzTQBRJpBAURmTgFEM1sBRABo
AUTNdAFEmoEBRGaOAUQzmwFEAKgBRM20AUSawQFEZs4BRDPbAUQA6AFEzfQBRJoBAkRmDgJE
MxsCRPAnAkTNNAJEmkECRIdOAkQzWwJEAGgCRM10AkSagQJEZo4CRCObAkQAqAJEzbQCRJrB
AkRmzgJEM9sCRADoAkS89AJEmgEDRGYOA0QzGwNEACgDRM00A0SaQQNEZk4DRCNbA0QAaANE
zXQDRJqBA0RmjgNEM5sDRBCoA0TNtANEmsEDRGbOA0Qz2wNEAOgDRM30A0SaAQREVg4ERDMb
BETwJwREvDQERJpBBERmTgREI1sERABoBETNdAREiYEERGaOBEQzmwREAKgERLy0BESawQRE
Zs4ERCPbBEQA6ARE7vQERJoBBURmDgVEMxsFRPAnBUTNNAVEmkEFRGZOBUQjWwVE8GcFRLx0
BUSagQVEZo4FRDObBUQAqAVEzbQFRJrBBURmzgVEM9sFRPDnBUTN9AVEiQEGRFYOBkQzGwZE
8CcGRM00BkSaQQZEZk4GRCNbBkTwZwZEvHQGRJqBBkRmjgZEM5sGRPCnBkTNtAZEmsEGRGbO
BkQz2wZE8OcGRM30BkSaAQdEVg4HRDMbB0TwJwdEzTQHRJpBB0RWTgdEI1sHRPBnB0TNdAdE
iYEHRFaOB0QjmwdEAKgHRLy0B0SJwQdEZs4HRCPbB0QA6AdEzfQHRIkBCERWDghEIxsIRAAo
CES8NAhEiUEIRFZOCEQjWwhEAGgIRLx0CESJgQhEVo4IRCObCEQAqAhEvLQIRJrBCERmzghE
I9sIRADoCES89AhEiQEJRFYOCUQjGwlE8CcJRLw0CUSaQQlEZk4JRDNbCUTwZwlEzXQJRJqB
CURWjglEI5sJRPCnCUS8tAlEicEJRFbOCUQz2wlE8OcJRLz0CUSJAQpEZg4KRDMbCkTwJwpE
zTQKRIlBCkRmTgpEI1sKRPBnCkS8dApEiYEKRFaOCkQzmwpE8KcKRM20CkSawQpEVs4KRDPb
CkQA6ApEvPQKRIkBC0RWDgtEIxsLRAAoC0S8NAtEiUELRFZOC0QjWwtEAGgLRLx0C0SJgQtE
Vo4LRCObC0TwpwtEvLQLRInBC0RWzgtEI9sLRPDnC0TN9AtE</AssayXData><AssayYData Points="900">6CTCP1y6wj+JxcI/dv/CP10zwz8A/cM/CQjEPwmnwz/qgsQ/mqTEPyPUwz9/BcQ/fJvEP0/B
xD8nQ8U/o63EP/5RxD+UxsQ/A6TEPxbLxD8kMsU/T4HFP0TexD+OSMU/WGTEP/dfxT8zZcU/
iVXFP5H2xD+BXcU/rOnEP/DAxD/4FcU/4dDEP5k8xT/DEsU/RMDFP3K2xD+Z9MQ/tirFPzxs
xD/RmsQ/sBPFP5M8xT/F0sQ/r0/FP0SFxT/3UsU/xwHFP3t4xT+Vf8U/OG/FP1ouxT+qWcU/
an7EP1fdxD+o48Q/7OrEP+PtxD9wMsU/1V/FP18UxT+C3sU/s6zFPwiPxT/6XsU/aynFP3/3
xD9RTMU/yUnFP9bMxD8Fj8Q/CmXFPzRRxT+zJcU//vjEPx4bxT/2lMU/gCPFP276xD89ZMU/
8wLFP7HkxT8YhMU/Zq/FPzIpxT/dh8U/mCPFP8NVxT8lK8U/OVXFPwQaxT/ocMU/263FP8F3
xT9l/8Q/dBjFPyYRxT9ph8Q/HGjFP15fxT93c8U/mq/FP8+AxT+w2cQ/Z1DFPyL8xD+PJ8U/
oQfFP6IjxT/FUMU//+fEPxtAxT+HsMU/02PFP8F2xT8iLMU/ydbFP5ipxT/9BMY/OrvEP/j/
xD+JksU/ev3FP+fkxT9vb8U/WmTFP3R/xT/rq8U/4hbFP4azxT9HtsU/gQTGP4HMxD9ka8U/
kZnFP7ztxT+XT8U/ivPFP57+xT8MqcU/lHDGP7bdxT8nFMY/BxHFPxe6xT9rWcU/l7nFPyiO
xT812cQ/3fDEPwYaxj98BMY/I/LFP3vwxD+6TsU/Nq/FP5mxxT+f/cU/6xnGPyQyxj+mSsU/
s+HFP95Cxj9EGMY/3UPFP8OHxT9tscU/sRzGPynJxT+7zcU/u6jEP8BpxT/1dMU/laLFP8pm
xT/cNsU/FT3GP17gxT8Ou8U/n+fFPzxGxj8Q/8U/XNbFP32CxT/728U/mMfFP4GrxT/D9sU/
/83FPxiexT/SBcU/ZszFPxO5xT9/JcU/68/FP7HMxT+UucU/HAHGP3W8xT8Zs8U/NC3GP5JX
xT8VfMU/CQbGPx8/xT+5wcU/swjGP7iexT/nesU/5r3FPz2JxT/JvMU/b23FP/O6xT+3rcU/
VsXFP76Lxj8O3MU/lQ7GP0xGxj/pF8Y/OQrGP1Nxxj+yEsY/Ui7GPyMexj+/p8U/p+jEP6vc
xT+xA8Y/Te7FPx+bxT/wSsU/k3/FP2plxj/1cMU/JdjFP/cexj89gcY/0WjFP5zNxT+94sU/
XFvGP+OkxT8GpMU/UovGP+W3xT/C/8U/SQPGP147xj8BpcU/dozFP8bSxT/mFMY/mXjFP10+
xj/9b8Y/FtfFP4QLxj83XcY/n+PFP1bJxT/X28U/VlvFPxU5xj+qdMU/YyjGPxBZxj9waMU/
Hw7GP02SxT/u2MU/767FPxhvxj9r+cU/VmXGPwfCxT8StMU/YATGP5N+xT+5/8U/CQHGP1gY
xj/4pMY/THzGP5CZxj9RGMY/YBDGPwthxj/dhMY/IVHGPwv1xT+qmMY/FvbFP3dwxj8BGcY/
avLFP0Lbxj9KwsU/tVrGP+44xj9CpcY/a5LGP9Sexj9wpsU/bmvFP14Vxj9k6sY/KkTGP7SO
xj+pr8Y/N0jGPxZ+xj/ETsY/icTGP5q3xj83IcY/PgfGP7drxj8OhMY/uLXGP2zfxT8hx8Y/
CfrFP+wqxj8RH8Y/L47GP9wUxj9LP8Y/C8LGP3tqxz9AqMY/kabGP38fxz8xk8Y/UUfGP9TA
xj+rcMY/2aXGP4kjxj80GMY/7gLGP+dCxj9hZsY/mnPGP91Ixj9SqcU/J6HGP6hExj+m3MU/
yFzGPwGnxj+QwMY/wXXGP5iWxz9x+MU/K4TGP0Z8xj++ecY/+PjFPyzCxT/AOcY/tIzGP07z
xT/VncY/og3GP75kxj9jCsc/kNPGPxdQxj+wzMY/jabGPzNOxj9hs8Y/GDPGPwDgxj8ZH8Y/
m/DGP2/Cxj9RacY/3G7GPzQuxz+k+sY/MFPGPxoAxz9sRcY/rIDGP0noxj/5zsY/SdrGP3uk
xj+QqcY/VRzGP4S6xj+9e8Y/sL7GP5DFxj/PBsc/ofXGP2gIxz+KPsY/J1fGP6Vyxj/VYsY/
23XGP3bgxj+IFMc/hgfGPwlnxj/DJsc/nw/HPzf+xj/g/MY/sn3GPxEAxz+hB8c/xE3GPxtU
xz9XJ8c/BoTHPxIexz8OYsY//rzGP1uHxj/WM8c/m07HP26mxj/dH8c/r8fGP+FIxj+luMY/
0Y7GP7PUxj8fsMc/KknGP9nmxj9o9sY/LeHGPxydxj9jAcc/kwvHPzr9xj8n88Y/EtPGP/Wk
xz9J6cY/3hbHP/q1xz9wpsY/4CXHP+DGxj8+d8Y/9OzHP7wExz+/HMc/E63GP9T1xj/xbsc/
jFrHP6Ctxj8S+sY/XPjGP5dxxz9Lt8Y/YHHHP4MQxz9a+8Y/+QTHP45qxz9SbMc/TXHHP7FW
xz+828Y/Kg/HP/ITxz8YEcc/rCDHPxxDxz+/4cY/glrHP8Zvxz/sm8c/JiXHP1fMxj93ssc/
WFXHP4eaxz/fbMc/cADHP0+2xz82mMc/pwnHP+7pxj9ij8Y/MUPHPzNMxz9RO8c/miLHP0hW
xz+5Jcc/auPGPxCjxz/m68Y/5BnHP7Wdxz+klMc/TODHPzHTxj9tp8Y/26LHPxr2xj9RrMc/
eWfHPykzyD9eYMc/adzHP1oEyD+L8MY/B3XHP/dNxz8xXMc/EqvHP0F2xz/J5sc/JUTHP31S
xz+gYMc/w1HHP/Pnxj+eAMc/XD7HP4Zpxj87L8c/fr/HPzLIxz83QMc/FbfHP0kRxz/KkMc/
kDzHP80XyD9cDcg//ajGP/Q6yD8Re8c/THjHPy+txz9QCMc/l/bHP71dxz+xwsc/hYzHP94x
xz9hSMc/06nHP7tkxz/FV8g/MaTHPyHyxz8Z9sc/vhDHPy0lxz85gcc/clPHP03kxz+snsc/
HUfHPxeQxz8j7sc/Z6rHP5WRxz/Q38c/YRrIPyYtxz/mIsc/kD7HP0FZyD9VeMc/yzXIPw4s
xz+kIcg/IKvIP6GAxz/4ecc/D9zHP33Nxz9zMcc/tnPIP/izxz8wl8c/AYTHP0u4xz9NUMc/
70HIP125xz9cH8g//ejHP7oTyD/pEcg/KvLHP315yD8k7Mc/D+vHPwsKyD+mosc/+VXHP6Uc
yD8MMsg/zZPHP21QyD/AGsg/077HP+ksyD8yFsg/+SrIP3BoyD9xdcc/MQTIP+Rrxz8WAcg/
8FHIP+IDxz8vKsc/DsfHP6ERxz/issc/8RfIPy0kyD8yqMc/GyHIPxpdyD8cMsg/ObPHP+Qh
yT/xUsg/XTHIP21/yD/jR8c/LMfHP0VgyD8BYsc/9VPHP2E4yD/wrMc/R0TIP7zPxz9NPsg/
jkTIP6VDxz8C9Mc/QXDIPxRXyD8jPcg/bXLIP4A1yD+nv8c/6rTIPzVPyD/lP8g/JwPIP1mZ
xz/rCck/6EDIP/rHxz/S08c/bw7IP/zXxz/7qcg/mQjIP9/zxz81GMg/mfPHP79byD8688c/
ZLfHP8YnyD8iaMg/5VzIP/RLyD85E8g/3dzIP+WdyD+Tu8c/aL3HP+/Hxz+twsg/jhvIP7Bb
yD/QQsg/ckfIPxhtyD9lPcg/W67IP/CdyD+lPcg/cFXIPwdKyD/OlMg/VCPJP531yD8b5cc/
u3/HP4tfyD+fMcg/MjLIP/3Nxz/uYMg/6WrIP6uyxz/E/sc/d1vIP0skyD8aesg/LiLIP0Z8
yD9fq8g/d9rHP0sDyD+JWMg/yB7JP3LOxz/tOsg/sp3IP27GyD9Hpcg/aL/HP0YtyD+5qsg/
3oHIP4H0xz/kC8g/RgDIP/eRyD+bUcg/5MHIP5aRyD8k48g/LbnIP2LVyD8eVsg/ov/HP5EB
yD/Zk8g/cj3IP8xhyT9b88c/77XIPynixz8vdMg/9fzIP1MFyD/ousg/mf7IP07byD/c9sg/
S0bIPxjoyD8TH8g/BbLIPzpVyD/rQ8g/GK7HP2MmyD+aHck/rXbIP2pnyT+hQMg/XybJP9Jh
yT/EqMg/lsLIP1vVyD8wvsg/MELIP94XyT95KMk/GhvIP9igyD84Zcg/b/jIP71byD9DMsk/
+9fIP8N+yD+s4sg/twHJP2WAyD+plsg/7q3IP6GRyD9g98g/kN/IP/hnyD8p3sg/KS/IP1vP
yD8xU8g/sqzIPxy7yD+sP8k/ZnjIPzQCyT8k78g/XZvIP/7jyD8SQcg/+fnIPz0ryT/dacg/
Y0vJP/6/yD88Dsg/E+nIP4fmyD80Xcg/3p/IP87Txz+mosg/WT/JPyOuyD/nRMg/4WfJP77a
yD/zFMk/elrJP/q/yD/xksg/NOvIP9iOyT8b68g/gerIP9fryD+IH8g/Gm3IPwicyD+3fcg/
ei3IP+fXyD9aSck/+BLJPyYqyT/B1Mg/k4zJP58ayT+Z58g/IbXJP/NfyT8S+Mg/uH/JP27A
yD/JN8k/mb3IPzCfyD9B6Mg/Js7IP4eQyD+uCMk/+y3JP2cCyT95xsg/2eXIP80Ayj8hpcg/
JnvJP9XayD9I38g/Ue/IP2fwyT/k98g/MTvJP0tByD9k9sg/fDnJP9WpyD+OBMk/u7TIP+rl
yD+AKck/TF3JP1dKyT9hfsk/DwTJP/KnyT/K18k/H13IP+AjyT8/Ick/A+jIPyHQyD9vksk/
EP7IP4r6yD8Kz8k/pRbJPyleyT/SDMk/70vJP/8qyT/USsk/</AssayYData></Step><Step><CommonData><SampleLocation>11</SampleLocation><SampleID></SampleID><SampleGroup></SampleGroup><SampleInfo></SampleInfo><SampleRow>A</SampleRow><SamplePlate>1</SamplePlate><WellType>REGENERATION</WellType><Concentration>-1</Concentration><ConcentrationUnits>µg/ml</ConcentrationUnits><MolarConcentration>-1</MolarConcentration><MolarConcUnits>nM</MolarConcUnits><MolecularWeight>-1</MolecularWeight><Temperature>30</Temperature><StartTime>697122</StartTime><AssayTime>5</AssayTime></CommonData><FlowRate>1000</FlowRate><StepType>KREGENERATION</StepType><StepName>Regeneration2</StepName><StepStatus>OK</StepStatus><ActualTime>4.99901</ActualTime><CycleTime>0.2</CycleTime><AssayXData Points="25">mgEMRFYODEQjGwxE8CcMRL00DESaQQxEVk4MRCNbDETwZwxEvXQMRIqBDERnjgxEI5sMRBGo
DES9tAxEisEMRFbODEQj2wxE8OcMRL30DESKAQ1EVg4NRCMbDUTwJw1EvTQNRA==</AssayXData><AssayYData Points="25">fYGawKasoMCzGqXADOunwKlCqsDwK6zA4+OtwEowr8CvUbDAbXuxwGw5ssAGWbPAE/yzwMG+
tMBikbXANBO2wB/KtsDrarfAX+W3wNVjuMAhzbjAF3S5wC/pucA6VLrAin+6wA==</AssayYData></Step><Step><CommonData><SampleLocation>12</SampleLocation><SampleID></SampleID><SampleGroup></SampleGroup><SampleInfo></SampleInfo><SampleRow>A</SampleRow><SamplePlate>1</SamplePlate><WellType>NEUTRALIZATION</WellType><Concentration>-1</Concentration><ConcentrationUnits>µg/ml</ConcentrationUnits><MolarConcentration>-1</MolarConcentration><MolarConcUnits>nM</MolarConcUnits><MolecularWeight>-1</MolecularWeight><Temperature>30</Temperature><StartTime>713544</StartTime><AssayTime>5</AssayTime></CommonData><FlowRate>1000</FlowRate><StepType>KREGENERATION</StepType><StepName>Regeneration2</StepName><StepStatus>OK</StepStatus><ActualTime>4.99901</ActualTime><CycleTime>0.2</CycleTime><AssayXData Points="25">ikENREZODUQkWw1E8GcNRK10DUSKgQ1ERo4NRBObDUTwpw1EvbQNRMzBDURGzg1EE9sNRPDn
DUSt9A1EigEOREYODkQkGw5E4CcORKk2DkR6QQ5ERk4ORBNbDkTwZw5ErXQORA==</AssayXData><AssayYData Points="25">B2Vnv4MFXL839k6/pUVGv835P79e3Tq/Y8o2v5j9M786qjC/C+ctv4lwKb+6oyi/8IAlv61r
Jb/mDSK/nOIfv7JqHr8moBy/9b8bv24hGb/rKBq/PRAYv4VsF7+YlBa/LXsVvw==</AssayYData></Step><Step><CommonData><SampleLocation>11</SampleLocation><SampleID></SampleID><SampleGroup></SampleGroup><SampleInfo></SampleInfo><SampleRow>A</SampleRow><SamplePlate>1</SamplePlate><WellType>REGENERATION</WellType><Concentration>-1</Concentration><ConcentrationUnits>µg/ml</ConcentrationUnits><MolarConcentration>-1</MolarConcentration><MolarConcUnits>nM</MolarConcUnits><MolecularWeight>-1</MolecularWeight><Temperature>30</Temperature><StartTime>730130</StartTime><AssayTime>5</AssayTime></CommonData><FlowRate>1000</FlowRate><StepType>KREGENERATION</StepType><StepName>Regeneration2</StepName><StepStatus>OK</StepStatus><ActualTime>4.99999</ActualTime><CycleTime>0.2</CycleTime><AssayXData Points="25">eoEOREeODkQUmw5E4KcORJ20DkR6wQ5ENs4ORBTbDkTg5w5ErfQORGoBD0RHDg9EFBsPROAn
D0StNA9EekEPRDZOD0QUWw9E4GcPRJ10D0R6gQ9ER44PRHabD0TQpw9ErbQPRA==</AssayXData><AssayYData Points="25">rUSpwGaSrcDTCLDA77axwLDvssCa9LPADQK1wAqltcDCQrbAUgS3wE3St8C4RbjAj6+4wPz/
uMCdjrnAL9m5wFVLusCHerrAJwS7wM1Bu8AQobvApbi7wFQkvMBIRrzAPoa8wA==</AssayYData></Step><Step><CommonData><SampleLocation>12</SampleLocation><SampleID></SampleID><SampleGroup></SampleGroup><SampleInfo></SampleInfo><SampleRow>A</SampleRow><SamplePlate>1</SamplePlate><WellType>NEUTRALIZATION</WellType><Concentration>-1</Concentration><ConcentrationUnits>µg/ml</ConcentrationUnits><MolarConcentration>-1</MolarConcentration><MolarConcUnits>nM</MolarConcUnits><MolecularWeight>-1</MolecularWeight><Temperature>30</Temperature><StartTime>746419</StartTime><AssayTime>5</AssayTime></CommonData><FlowRate>1000</FlowRate><StepType>KREGENERATION</StepType><StepName>Regeneration2</StepName><StepStatus>OK</StepStatus><ActualTime>4.99901</ActualTime><CycleTime>0.2</CycleTime><AssayXData Points="25">esEPRDbOD0QU2w9E4OcPRJ30D0R6ARBENg4QRAMbEETgJxBErTQQRHpBEERHThBEFFsQRNBn
EEStdBBEeoEQRDaOEEQDmxBE4KcQRJ20EER6wRBEfs8QREXbEETg5xBEnfQQRA==</AssayXData><AssayYData Points="25">uEVcv8YIUL/Ne0S/acM7vxaKNL8mxi+//38rv0apJ7/WISS/F7kgv6KtHr+pqR2/+Cwav1Wk
GL9TExe/PeoWv7T4E7+nMRK/g6QQv85JD78I4A2/NjANv8TyC7+RpAq/AeIKvw==</AssayYData></Step><Step><CommonData><SampleLocation>11</SampleLocation><SampleID></SampleID><SampleGroup></SampleGroup><SampleInfo></SampleInfo><SampleRow>A</SampleRow><SamplePlate>1</SamplePlate><WellType>REGENERATION</WellType><Concentration>-1</Concentration><ConcentrationUnits>µg/ml</ConcentrationUnits><MolarConcentration>-1</MolarConcentration><MolarConcUnits>nM</MolarConcUnits><MolecularWeight>-1</MolecularWeight><Temperature>30</Temperature><StartTime>762707</StartTime><AssayTime>5</AssayTime></CommonData><FlowRate>1000</FlowRate><StepType>KREGENERATION</StepType><StepName>Regeneration2</StepName><StepStatus>OK</StepStatus><ActualTime>4.99901</ActualTime><CycleTime>0.2</CycleTime><AssayXData Points="25">agERRCYOEUQEGxFE0CcRRJ00EURaQRFEN04RRARbEUTQZxFEnXQRRGqBEUQ3jhFEBJsRRNCn
EUSNtBFEm8ERRDfOEUQE2xFE0OcRRJ30EURaARJEJg4SRPMaEkTQJxJEjTQSRA==</AssayXData><AssayYData Points="25">HB6qwO7brcCF86/AHJaxwAiOssD0aLPAKFq0wJETtcARwLXARCK2wIzVtsCNCLfANqq3wMv4
t8AXOrjALcK4wKYeucBZWbnAt5u5wJ3KucAxIbrAbma6wOCausD71LrAxAC7wA==</AssayYData></Step><Step><CommonData><SampleLocation>12</SampleLocation><SampleID></SampleID><SampleGroup></SampleGroup><SampleInfo></SampleInfo><SampleRow>A</SampleRow><SamplePlate>1</SamplePlate><WellType>NEUTRALIZATION</WellType><Concentration>-1</Concentration><ConcentrationUnits>µg/ml</ConcentrationUnits><MolarConcentration>-1</MolarConcentration><MolarConcUnits>nM</MolarConcUnits><MolecularWeight>-1</MolecularWeight><Temperature>30</Temperature><StartTime>779316</StartTime><AssayTime>5</AssayTime></CommonData><FlowRate>1000</FlowRate><StepType>KREGENERATION</StepType><StepName>Regeneration2</StepName><StepStatus>OK</StepStatus><ActualTime>4.99999</ActualTime><CycleTime>0.2</CycleTime><AssayXData Points="25">WkESRCdOEkTjWhJEsGcSRH10EkRKgRJEJ44SRPSaEkSwpxJEfbQSRGrBEkQWzhJE9NoSRLDn
EkR99BJEiwETRBYOE0TjGhNEsCcTRH00E0RaQRNEJ04TRONaE0RUaBNEjXQTRA==</AssayXData><AssayYData Points="25">kAs6v+hzL7/FQya/0h4gvyoKGr8wXhS/MzgRv6iPDb864Qu/HksIvzeKBb9+JQS/7VcAv5+q
/r4FRfq+7nr7vhLl9r6mIvS+S1LvvlUN7b5uFey+sEDpvl2S5r441uW+RW/lvg==</AssayYData></Step><Step><CommonData><SampleLocation>1</SampleLocation><SampleID></SampleID><SampleGroup></SampleGroup><SampleInfo></SampleInfo><SampleRow>A</SampleRow><SamplePlate>1</SamplePlate><WellType>BUFFER</WellType><Concentration>-1</Concentration><ConcentrationUnits>µg/ml</ConcentrationUnits><MolarConcentration>-1</MolarConcentration><MolarConcUnits>nM</MolarConcUnits><MolecularWeight>-1</MolecularWeight><Temperature>30</Temperature><StartTime>794218</StartTime><AssayTime>30</AssayTime></CommonData><FlowRate>1000</FlowRate><StepType>BASELINE</StepType><StepName>Baseline2</StepName><StepStatus>OK</StepStatus><ActualTime>29.998</ActualTime><CycleTime>0.2</CycleTime><AssayXData Points="150">aoETRCeOE0T0mhNEwKcTRI20E0RKwRNEJ84TRBTbE0Sw5xNEjfQTREoBFEQnDhREyRsURMAn
FER9NBREWkEURCdOFET0WhREwGcURH10FERagRREJ44URPSaFETApxREfbQURFrBFEQnzhRE
49oURMDnFESN9BREWgEVRCcOFUT0GhVEwCcVRK40FURaQRVEJ04VRPRaFUTyZxVEjXQVRFqB
FUQnjhVE45oVRLCnFUSNtBVE/sEVRCfOFUTj2hVEwOcVRH30FURaARZEFg4WROMaFkTAJxZE
jTQWRNNCFkQWThZE9FoWRMBnFkR9dBZEWoEWRCeOFkTjmhZEwKcWRH20FkRawRZEFs4WRPTa
FkTy5xZEffQWRFoBF0QnDhdE4xoXRBIoF0SNNBdESkEXRCdOF0T0WhdEwGcXRH10F0RKgRdE
J44XROOaF0SwpxdEjbQXRHvBF0QnzhdE49oXRMDnF0R99BdEvAEYRCcOGET0GhhEwCcYRH00
GERaQRhEFk4YRONaGESwZxhEfXQYREqBGEQnjhhE45oYRCmpGESNtBhEWsEYRBbOGEQE2xhE
sOcYRH30GERKARlEJw4ZRPQaGUTAJxlEfTQZREpBGUQWThlE9FoZRMBnGUR9dBlESoEZRBaO
GUTjmhlEsKcZRH20GURKwRlEJ84ZROPaGUTA5xlEjfQZREoBGkQWDhpE9BoaRLAnGkR9NBpE
WkEaRBZOGkT0WhpEsGcaRH10GkRagRpEuo4aROOaGkTApxpEfbQaRErBGkRIzhpE49oaRLDn
GkR99BpE</AssayXData><AssayYData Points="150">ubTEvsqwxb7rlcK+yXjBvswVwL5R97++aii/vj2+vL4ZHLu+Vgq8vqBzub7j7ri+vqW4vhm5
t76skbe+tMe4vgcUtr5qzbO+lDG0vvmjs759O7a+q06wvjtxsb7aW7G+pfWxvs9Cr77yFq++
BSauvsbLrr6dsay+7WSvvuEHq75Moq2+xxutvgM6qr4MLKq+pXSpviITqr6K5ae+4tyqvly2
qb7b+qW+8YSmvi6tpr7ZCKe+IMmmvjtKpb7oHaW+L3imvpsWo77WuqK+SFqivoA4o74RaqC+
CG+gvsp6ob7ZZ6C+LxqhvpwkoL6xCJ++BQKgvsDFnr5Y+J2+BR6dvpIYoL7VV56+HAWcvlmU
m76a2Ju+r/SZvljemb7x1Jm+tqqavpwVmr7nhZi+EdSYvgwymr631Jm++kSZviEGmb7Zx5i+
QYmXvr/slr4ddJe+zTCVvmTklL7dEpS+ZvGVvseFlb4/EJS+MG6VvqFRk77wzZO+OX2VvhS7
lb5Vo5G+2D2Qvmtqk76XjpS+4DqTvq96kr40NJC+3k+SvvRNk77YHo++zyuSvsspkr7CuY++
Z+yOvoUhj76J0o2+jxaNvuZnjb7uXo2+TjaOvjkljr5OeYu++meMvounjL7DQ4q+9uSLvq/e
jb76PI2+eZCKvoBIjL4wP4q+S26MvgMVib6LsYm+zd6Jvi37ib7GB4m+if2Kvqf1h75NjIi+
dSiIvsRsh77YuYe+HUaHvnYqiL40G4i+NUaHvmrXhr5rT4i+MOCEvuJXhb7be4a+HN2Dvrbu
hb7204W+</AssayYData></Step><Step><CommonData><SampleLocation>3</SampleLocation><SampleID>QA013.2 Gmat/L0</SampleID><SampleGroup></SampleGroup><SampleInfo></SampleInfo><SampleRow>A</SampleRow><SamplePlate>1</SamplePlate><WellType>KLOAD</WellType><Concentration>10</Concentration><ConcentrationUnits>µg/ml</ConcentrationUnits><MolarConcentration>-1</MolarConcentration><MolarConcUnits>nM</MolarConcUnits><MolecularWeight>-1</MolecularWeight><Temperature>30</Temperature><StartTime>830098</StartTime><AssayTime>80</AssayTime></CommonData><FlowRate>1000</FlowRate><StepType>LOADING</StepType><StepName>Loading</StepName><StepStatus>OK</StepStatus><ActualTime>80</ActualTime><CycleTime>0.2</CycleTime><AssayXData Points="400">SgEbRBcOG0TkGhtEsCcbRH00G0RKQRtEBk4bRORaG0SwZxtEfXQbREqBG0QXjhtE5JobRKCn
G0R9tBtESsEbRBfOG0TT2htEsOcbRH30G0RKARxEFw4cROQaHESwJxxEfTQcREpBHEQGThxE
5FocRLBnHER9dBxESoEcRBeOHETkmhxEsKccRH20HERKwRxEF84cROTaHESg5xxEffQcREoB
HUQXDh1E5BodRLAnHUR9NB1ESkEdRBdOHUTkWh1EsGcdRH10HUQ6gR1EF44dRNOaHUSwpx1E
fbQdRErBHUQXzh1E5NodRKDnHURt9B1ESgEeRBcOHkTkGh5EsCceRH00HkQ6QR5EBk4eRNNa
HkSwZx5EbXQeREqBHkQXjh5E5JoeRKCnHkR9tB5EOsEeRBfOHkTk2h5EsOceRH30HkT+AR9E
Fw4fRNMaH0SwJx9EfTQfREpBH0QXTh9E01ofRLBnH0R9dB9ESoEfRBeOH0TTmh9EsKcfRG20
H0RKwR9EF84fRNPaH0Sg5x9EbfQfRDoBIEQXDiBE0xogRKYoIERtNCBEOkEgRBdOIETkWiBE
oGcgRH10IEQ6gSBEF44gRNOaIESwpyBEbbQgRErBIEQnziBE09ogRLDnIER99CBESgEhRAYO
IUTkGiFEoCchRG00IUQ6QSFEF04hRNNaIUSgZyFEfXQhRDqBIUQXjiFE05ohRLCnIURttCFE
OsEhRAbOIUTk2iFEsOchRH30IUQ6ASJEBg4iROQaIkSgJyJEbTQiRDpBIkQGTiJE5FoiRKBn
IkR9dCJEOoEiRBeOIkTkmiJEoKciRG20IkQ6wSJEBs4iRNPaIkSg5yJEffQiRDoBI0QGDiNE
0xojRKAnI0R9NCNESkEjREhOI0TkWiNEsGcjRG10I0RKgSNEBo4jRNOaI0SgpyNEbbQjRErB
I0Q4ziNE09ojRKDnI0R99CNEOgEkRBcOJETTGiREoCckRH00JERKQSREBk4kRNNaJESgZyRE
fXQkRDqBJEQGjiRE9JokRKCnJERttCREOsEkRAbOJETk2iREsOckRG30JEQ6ASVEBg4lRNMa
JURrKSVEfTQlRDpBJUQGTiVE01olRKBnJURtdCVEOoElRAaOJUTTmiVEoKclRG20JUQ6wSVE
F84lRNPaJUSw5yVEbfQlRDoBJkQGDiZE5BomRLAnJkRtNCZESkEmRAZOJkTkWiZEoGcmRG10
JkRKgSZEBo4mRNOaJkSgpyZEbbQmRIzBJkQGziZE09omRKDnJkRt9CZEOgEnRAYOJ0TTGidE
oCcnRG00J0Q6QSdEF04nRNNaJ0SgZydEbXQnRDqBJ0QGjidE5JonRKCnJ0RttCdEOsEnRAbO
J0Tk2idEoOcnRG30J0Q6AShEFw4oRNMaKESgJyhEbTQoREpBKEQXTihE01ooRKBnKER9dChE
OoEoRBeOKETTmihEsKcoRH20KERKwShEBs4oROTaKESw5yhEffQoRDoBKUQGDilE5BopRLAn
KURtNClEOkEpRAZOKUTkWilEsGcpRH10KURKgSlEF44pROSaKUSwpylEfbQpRErBKUQXzilE
5NopRLDnKUR99ClEYAIqRBcOKkTkGipEsCcqRH00KkRKQSpEF04qRORaKkSwZypEfXQqREqB
KkQXjipE5JoqRLCnKkR9tCpESsEqRBfOKkTk2ipEsOcqRH30KkRKAStEFw4rROQaK0SwJytE
fTQrREpBK0QXTitE01orRPJnK0R9dCtESoErRAaOK0TkmitEsKcrRH20K0RKwStEF84rROTa
K0Sw5ytEffQrREoBLEQXDixE5BosRLAnLER9NCxESkEsRBdOLETkWixEsGcsRH10LERKgSxE
F44sROSaLESwpyxEfbQsRErBLEQXzixE5NosRLDnLER99CxEOgEtRBcOLUTkGi1EsCctRH00
LURKQS1EF04tRORaLUSwZy1EbXQtREqBLUQXji1E5JotRLCnLUR9tC1ESsEtRBfOLUTk2i1E
sOctRH30LURKAS5EBg4uROQaLkSgJy5EbTQuREpBLkQXTi5E5FouRKBnLkR9dC5ESoEuRBeO
LkTkmi5EsKcuRH20LkRKwS5EF84uROTaLkSg5y5EffQuRA==</AssayXData><AssayYData Points="400">fiaPvrqrhr4Ysn6+Xqp4vtHXb77p9mW+tdpavouGU74JM0i+Eyk+vg5gOL6NVCW+VE4cvinS
E76ptA2+Hsn4vV3l8r11Ade9e47JvQFFs71xnZu9992IvVozgr2dE0i9Rw4Vvf1ODb214qO8
SnoyvMkNBzuDQbk7vZx3PCLFnDyaXQc9BegXPQ0zRj3ij109nEx9Pej5jj0fJKQ90ja7PZcr
xT1YKdY9KSLmPShg+j1WhwU+8dgOPn6MEj4YHBs+GiwhPohbKz49yDE+uaE8PtFoRD7er0o+
qshTPmfuWT44dGQ+t/NmPny/cT5ZL3Y+DiuAPlxAgT7h5IQ+WheKPgVPiz7+PZE+fR+TPvWE
lj7i5Zg+8LKePlBFnj6XNaM+inWlPp7WqT5U3Ko+2IuwPhjfsD7D47E+AJW5Pknpuz7txb4+
dtW+PgU5xD6hasM+sczFPlfeyj7Lycw+C/LOPmX30j6d2tY+Z7/XPicH2D6c/Nw+gfjcPlC6
4D422+M+deDlPo3V6D4VUeo+KO7qPt+J7j4DcvE+warxPqyn+D6pdvg+z6n7PmsF+j7tXf4+
S8IBP1qsAT/oqwE/5MoDP28eBD/iqAU/h4YGP4UQBz8X4gc/Q5wIPxIACz/mTws/ntkLP5kT
DD/uSg4/BJoOP4gaDj+TNxE/qfIRPySbEj/AYRI/QxkVP7XhFD//LBU/WzoXP5VPFz+JKhg/
TbQXP5nHGT9fQho/3HwbP8tNHD96LR0/2wweP1z8Hz+FPB4/LwwgP+gEIj+ONCE/vIkjPyAw
Ij+WRCM/KxckP2p6JD8FJSU/LRonP0WyJz9HIyg/miYpPyoKKj9kKys/UU0pP/lfKz+rRCw/
XHErPyDCLT+zgS0/q00uP0HuLT+/BC8/byQxP3FMMT+0UjE/bdMxPzmEMT/ZOTM/C+gzP/qM
ND/81TU/WCU1P1FfNj8NgjY/zg84Pzu0Nz+fNDg/t7c4P5ilOD/PYzo/dgw7P1ooOz+1Lzw/
leM7P4zHPD/Mmzw/Nfg9PxzHPj+l9j8/wVY/P01aPz9RZUA//OFBPzUSQj8hX0E/4tBCP9Lp
QT+e8UI/kjxFP/osRD9e7kM/XgZGP0W+RT+0EEY/uqVHP24sRz9Kb0g/JelHP4I/ST8AK0k/
EP5IP+j/Sj+i/0o/D+tKPwSESz+omko/nH5MPyetTD95zkw/67BNPyyxTD8WNU4/MepPP0DF
Tz92ylA/pulPP8FWUD9PXVE/Ci5RP6hwUD/h6VM/+oFSPznrUz/H+VM/TXlUP+BdVD/CW1Q/
1OlTP/kzVT8FX1U/J69WPyeNVT/2vlY/NiBYP6r/Vz+DMlc/V7JXPwI9WT+q91k/7YVaP2nR
WT8falk/KrdaP+jtWD+RRVw/BdBbP9vgWz9oRlw/XutbP/0/Xj82+l0/UDdfP3inXT8Ta14/
nRpfPwmGYD/bcV8/JkVgP+/PYD/stWE/WHphPwOJYT+JXmE/95NiP13RYT+K22E/7RZiP1a+
Yz+WrmM/wRdjPzBqZD/QjWQ/AARlP8GwZT9nKWY/bnlmP2FrZT/J3GU/1ldnP0b5Zj9h8GY/
cGRnPyOHZz9B3Wg/Wj1oP0hmZz/Kumk/Lh9oP5U3aj+2h2k/A8hqP2D0aj89S2o/cZRrPydF
bD+ngW0/44xsP4DYbD9GA20/3IxsP/sDbj90Hmw/KSxtPz0wbT91o24/Q6RuPzeqbj96H28/
O7dvPxYacD/SY24/GcpwP4l+cT+N5HA/23hxP7phcT9PP3E/SSRzP4Pdcz8bIHM/azxyP8dw
cz+xHHE//gd0P4G3cj+RbHQ/WX10PzVVdT/nIHQ//wp1P3Ijdj8PpXU/+a51P8H5dT+IpnY/
tTR2Pw5edz+p2nY/Z5F3P066dz/3EHk/9J15PyydeD8cKHg/3mR5P/gReT99GHk/TeJ6P2D1
eT9yaXo/Ka56Px9bez8QC3s/R2d7P+ASez+r9Hs/x7V6P5MJfD/WPnw/8qF8P8enfD/mE34/
Tjl9P/fFfD+BcH4/5I19PzQcfT+W4X4/sOR8P2GMfz8Dnn8/8Gh/Pw3rfz9G+X8/DwJ/P3XF
fz+F24A/Zn+AP+2Rfz8Ir4A/pzWBP2dMgT/YF4E/ePSAPw==</AssayYData></Step><Step><CommonData><SampleLocation>1</SampleLocation><SampleID></SampleID><SampleGroup></SampleGroup><SampleInfo></SampleInfo><SampleRow>A</SampleRow><SamplePlate>1</SamplePlate><WellType>BUFFER</WellType><Concentration>-1</Concentration><ConcentrationUnits>µg/ml</ConcentrationUnits><MolarConcentration>-1</MolarConcentration><MolarConcUnits>nM</MolarConcUnits><MolecularWeight>-1</MolecularWeight><Temperature>30</Temperature><StartTime>916261</StartTime><AssayTime>30</AssayTime></CommonData><FlowRate>1000</FlowRate><StepType>BASELINE</StepType><StepName>Baseline3</StepName><StepStatus>OK</StepStatus><ActualTime>30</ActualTime><CycleTime>0.2</CycleTime><AssayXData Points="150">SgEvRAYOL0TTGi9EsCcvRH00L0Q6QS9EF04vRORaL0SgZy9EbXQvRDqBL0QGji9E05ovRLCn
L0R9tC9ESsEvRBfOL0TT2i9EAugvRG30L0RKATBEFw4wRDYbMERKKTBEbTQwRDpBMEQXTjBE
01owRLBnMERtdDBEOoEwRBeOMETkmjBEsKcwRG20METNwTBEBs4wRNPaMESg5zBEffQwRDoB
MUQGDjFE0xoxRLAnMUSuNDFESkExRBdOMUTkWjFEoGcxRI50MUQ6gTFEJ44xRNOaMUSgpzFE
bbQxRErBMUQGzjFE09oxRKDnMURt9DFESgEyRCcOMkTTGjJEoCcyRH00MkRKQTJEWE4yRORa
MkSgZzJEbXQyREqBMkQGjjJE05oyRKCnMkR9tDJEOsEyRAbOMkTT2jJEoOcyRG30MkQ6ATNE
Bg4zROQaM0ToKDNEbTQzRDpBM0QXTjNE5FozRMFnM0RtdDNEOoEzRAaOM0S5mzNEoKczRG20
M0RKwTNEBs4zRNPaM0Sg5zNEbfQzRDoBNEQGDjRE0xo0RKAnNER9NDREOkE0RAZONETTWjRE
oGc0RG10NEQ6gTREBo40ROSaNESgpzREfbQ0RDrBNEQGzjRE09o0RKDnNERt9DREWgE1RAYO
NUTTGjVEsCc1RH00NUQ6QTVEWE41RNNaNUSwZzVEbXQ1RDqBNUQ4jjVE5Jo1RLCnNURttDVE
OsE1RBfONURG2zVEoOc1RG30NUQ6ATZEFw42ROQaNkTBJzZEfTQ2REpBNkQXTjZE5Fo2RLBn
NkR9dDZE</AssayXData><AssayYData Points="150">1LCFP9obhj+euoU/lTqFP9qchT/5uYU/MoWFP3oBhj+RHoY/fcqFP1VShj9m/YU/wNyFP4Tg
hj8RDoY/JZKGP/1Yhj+q34Y/eIaFPyR5hj+NdIY/+TKGPy/ehj94pYU/LhCGP0vShj/cpYY/
R/6GP3Z2hj/gXoY/qlOGP6aUhj+j3YY/bziGP/gKhz+QLYY/jTSGPzRmhj9DaYc/Fn+GP9lE
hj+OeYY/GMWGP84Ghz8VAYc/lxWGP942hj9IvIY/l5KGP10rhz80oYY/42SHP4IRhz8Ak4Y/
thOHP7xphz9+IYc/eNiGPxYyhz9Sjoc/GFyGP7vxhj8XJYc/mvaGP/5Ghj+U9YY/3K+GP8PW
hj82A4c/jG2HP5qdhj9iRIc/Y0SHP2uXhj/vh4Y/FGaHP3S9hj8E3oc/NEiHP/wIiD8ri4Y/
xSSHP6ZJhz+G44Y/z4+GP87Khz+WwYY/gFCHP66ihz9xYIc/CbeHP+n1hj+65Ic/ezuHP8NU
hz8fLYc/xpmHPxeihz86zoc/s6SHPyLNhz/U4oc/4wuHP7zdhz/74oc/ZOeHP4JVhz/2moc/
iYGHP687iD8UL4g/x6yHP5ofhz/fFog/eESIPw5ohz9d9oY//4iHPwq1hz86pIc//TKHPwIK
hz+G0oc/whCIP7Z+hz9/Z4g/UzuHPxmJhz+BsYc/tA2IP6RiiD95Woc/WHiIP+nwhj9xeYc/
f46HPyI6iD/PkYc/D5+HP2uqhz9xeoc/qrmHPw+2hz9viIc/tOuHP9htiD9LFYg/h7yIPysM
iD+U1Ic/</AssayYData></Step><Step><CommonData><SampleLocation>10</SampleLocation><SampleID>BG505 SOSIP</SampleID><SampleGroup></SampleGroup><SampleInfo></SampleInfo><SampleRow>A</SampleRow><SamplePlate>1</SamplePlate><WellType>KSAMPLE</WellType><Concentration>-1</Concentration><ConcentrationUnits>µg/ml</ConcentrationUnits><MolarConcentration>500</MolarConcentration><MolarConcUnits>nM</MolarConcUnits><MolecularWeight>-1</MolecularWeight><Temperature>30</Temperature><StartTime>955408</StartTime><AssayTime>180</AssayTime></CommonData><FlowRate>600</FlowRate><StepType>ASSOC</StepType><StepName>Association</StepName><StepStatus>OK</StepStatus><ActualTime>180</ActualTime><CycleTime>0.2</CycleTime><AssayXData Points="900">SoE2RAaONkTTmjZEoKc2RG20NkRKwTZEBs42RNPaNkSg5zZEffQ2REoBN0QXDjdE5Bo3RLAn
N0RtNDdESkE3RBdON0TTWjdEoGc3RH10N0Q6gTdEF443ROSaN0SwpzdEjrQ3RDrBN0QXzjdE
9No3RLDnN0SO9DdEOgE4RBcOOETkGjhEsCc4RH00OERKQThEF044RORaOESwZzhEfXQ4REqB
OEQXjjhE5Jo4RLCnOER9tDhESsE4RBfOOETk2jhEsOc4RH30OERKATlEFw45ROQaOUSwJzlE
fTQ5REpBOUQXTjlE5Fo5RLBnOUR9dDlESoE5RBeOOUTkmjlEsKc5RIO1OURKwTlEF845ROTa
OUSw5zlEv/Q5REoBOkQXDjpE5Bo6RLAnOkR9NDpEOkE6RBdOOkTkWjpEsGc6RH10OkRKgTpE
F446ROSaOkSwpzpEfbQ6RErBOkQXzjpE5No6RKDnOkR99DpEOgE7RBcOO0TkGjtEsCc7RH00
O0T0QjtEF047RORaO0SwZztEfXQ7REqBO0QXjjtE5Jo7RPKnO0RttDtESsE7RBfOO0TT2jtE
4uc7RH30O0RKATxEFw48ROQaPESwJzxEbTQ8REpBPEQXTjxE5Fo8RLBnPER9dDxESoE8RBeO
PETkmjxEsKc8RG20PERKwTxEF848ROTaPESw5zxEbfQ8REoBPUQXDj1E0xo9RLAnPUR9ND1E
OkE9RBdOPUTkWj1EAmg9RH10PUQ6gT1EF449ROSaPUSgpz1EfbQ9RErBPUQXzj1E5No9RLDn
PUR99D1EOgE+RBcOPkTkGj5EsCc+RG00PkTkQj5EF04+RNNaPkSwZz5Ev3Q+REqBPkQXjj5E
05o+RLCnPkRttD5ESsE+RCfOPkTT2j5EsOc+RH30PkRKAT9EBg4/RNMaP0SwJz9EbTQ/REpB
P0QXTj9E5Fo/RKBnP0R9dD9EOoE/RAaOP0Tkmj9EsKc/RH20P0RKwT9EOM4/RNPaP0Sg5z9E
bfQ/RDoBQEQXDkBE5BpARLAnQERtNEBEOkFARBdOQETkWkBEdWhARH10QERKgUBEF45ARNOa
QERKqUBEfbRARDrBQEQXzkBE5NpARKDnQERt9EBESgFBRAYOQUTkGkFEoCdBRH00QUQ6QUFE
F05BRNNaQUSgZ0FEfXRBRDqBQUQXjkFE5JpBRKCnQURttEFEOsFBRAbOQUTT2kFEsOdBRG30
QURKAUJEBg5CROQaQkSgJ0JEfTRCREpBQkQXTkJE01pCRKBnQkRtdEJESoFCRBeOQkTTmkJE
sKdCRG20QkRKwUJESM5CRNPaQkSw50JEbfRCRDoBQ0QGDkNE0xpDRLAnQ0RtNENESkFDRAZO
Q0TkWkNEoGdDRG10Q0Q6gUNEF45DRNOaQ0Sgp0NEnrRDRDrBQ0QGzkNE09pDRKDnQ0R99ENE
SgFERAYORETTGkREoCdERG00REQ6QUREBk5ERCtcRESgZ0REfXREREqBREQGjkRE05pERKCn
RETwtEREOsFERBfORETT2kREoOdERG30REQ6AUVEBg5FROQaRUSgJ0VExTVFRDpBRUQGTkVE
01pFRPJnRURtdEVEOoFFRAaORUTTmkVEoKdFRH20RURKwUVEBs5FRNPaRUSg50VEffRFREoB
RkQGDkZE0xpGRLAnRkRtNEZEOkFGRAZORkTTWkZEoGdGRG10RkQ6gUZEF45GRNOaRkSgp0ZE
bbRGRErBRkQGzkZE09pGRKDnRkSe9EZEOgFHRAYOR0TTGkdEoCdHRG00R0Q6QUdEF05HRNNa
R0SgZ0dEbXRHREqBR0QGjkdEAJ1HRKCnR0R9tEdEOsFHRAbOR0TT2kdEoOdHRG30R0Q6AUhE
Fw5IROQaSESgJ0hEbTRIRDpBSEQXTkhE5FpIRLBnSERtdEhEOoFIRAaOSETkmkhEoKdIRI60
SERKwUhEF85IROTaSESw50hEffRIREoBSUQXDklE5BpJRLAnSUR9NElESkFJRBdOSUT6W0lE
sGdJRH10SURKgUlEF45JROSaSUSwp0lEfbRJRErBSUQXzklE5NpJRLDnSUR99ElESgFKRBcO
SkTkGkpEsCdKRH00SkRKQUpEF05KRORaSkSwZ0pEfXRKREqBSkQXjkpE5JpKRLCnSkR9tEpE
SsFKRBfOSkTk2kpEsOdKRH30SkRKAUtEFw5LROQaS0SwJ0tEfTRLREpBS0RpTktE5FpLRLBn
S0R9dEtESoFLRBeOS0TTmktEsKdLRH20S0RKwUtEF85LROTaS0Sw50tEffRLREoBTEQXDkxE
5BpMRIUoTER9NExESkFMRBdOTETkWkxEsGdMRM90TERKgUxEF45MROSaTESwp0xEfbRMRDrB
TEQXzkxE5NpMRLDnTER99ExESgFNRBcOTUTkGk1EsCdNRH00TURKQU1EF05NRORaTUSwZ01E
fXRNREqBTUQXjk1E05pNRLCnTUR9tE1ESsFNRBfOTUTk2k1EsOdNRH30TURKAU5EFw5OROQa
TkSwJ05EfTROREpBTkQGTk5E5FpORKBnTkR9dE5ESoFORDSQTkTkmk5EoKdORH20TkRKwU5E
F85OROTaTkSg505EffRORDoBT0QXDk9E5BpPRLAnT0R9NE9EOkFPRBdOT0TkWk9EsGdPRG10
T0RKgU9EF45PRNOaT0Sgp09EbbRPRDrBT0QXzk9E5NpPRKDnT0R99E9ESgFQRAYOUETTGlBE
sCdQRH00UEQ6QVBEF05QRNNaUESwZ1BEbXRQREqBUEQGjlBE5JpQRKCnUETmtVBESsFQRAbO
UETT2lBEoOdQRG30UERKAVFEFw5RROQaUUSwJ1FEbTRRRDpBUUQXTlFEJVtRRKBnUURtdFFE
SoFRRBeOUUTTmlFEoKdRRH20UURKwVFEF85RROTaUUSw51FEbfRRRDoBUkQGDlJE5BpSRKAn
UkR9NFJESkFSRBdOUkT0WlJEoGdSRG10UkRKgVJEF45SROSaUkSwp1JEbbRSRErBUkQGzlJE
BNtSRKDnUkRt9FJEOgFTRBcOU0QKHFNEoCdTRG00U0Q6QVNEBk5TRMlbU0R1aFNEfXRTRDqB
U0QXjlNE5JpTRKCnU0SetFNEOsFTRAbOU0TT2lNEoOdTRG30U0Q6AVREBg5UROQaVESgJ1RE
fTRURDpBVEQGTlRE01pURKBnVERtdFREOoFURAaOVEQlm1REoKdURH20VERKwVREBs5URNPa
VESw51REbfRURDoBVUQGDlVE0xpVRLAnVURtNFVEOkFVRAZOVUTkWlVEsGdVRG10VUQ6gVVE
Bo5VRNOaVUSgp1VEQrVVRErBVUQGzlVE5NpVRKDnVUR99FVEOgFWRBcOVkQ8HFZEsCdWRG00
VkQ6QVZEBk5WRNNaVkSwZ1ZEbXRWRDqBVkQGjlZE05pWRKCnVkRttFZEnMFWRAbOVkTk2lZE
oOdWRG30VkRrAVdEBg5XRNMaV0SgJ1dEbTRXRDpBV0QXTldE01pXRKBnV0RtdFdESoFXRAaO
V0TTmldEtqhXRG20V0Q6wVdEBs5XRNPaV0Sg51dEbfRXRDoBWEQGDlhE5BpYRLAnWER9NFhE
SkFYRAZOWETTWlhEsGdYRG10WEQ6gVhEF45YROSaWESgp1hEbbRYRDrBWEQXzlhE09pYRKDn
WESe9FhEOgFZRAYOWUTkGllEoCdZRG00WURKQVlEOE5ZRNNaWUSwZ1lEfXRZREqBWUQXjllE
5JpZRLCnWUR9tFlESsFZRBfOWUTk2llEsOdZRH30WURKAVpEFw5aROQaWkSwJ1pEfTRaREpB
WkQXTlpE5FpaRLBnWkR9dFpESoFaRBeOWkTkmlpEsKdaRH20WkRKwVpEF85aRBXbWkSw51pE
ffRaREoBW0QXDltE5BpbRLAnW0RtNFtESkFbRBdOW0TkWltEsGdbRH10W0RKgVtEE5BbRNOa
W0Swp1tEfbRbRErBW0QXzltE5NpbRLDnW0R99FtEOgFcRBcOXETkGlxEsCdcRH00XERKQVxE
F05cRORaXESwZ1xEfXRcREqBXEQXjlxE5JpcRLCnXER9tFxESsFcRMvOXETk2lxEoOdcRG30
XERKAV1EAhBdROQaXUSwJ11EbTRdREpBXUQXTl1E5FpdRLBnXURtdF1ESoFdRBeOXUQEm11E
sKddRL+0XURKwV1EF85dROTaXUSw511EffRdREoBXkQXDl5E5BpeRLAnXkR9NF5ESkFeRBdO
XkQEW15EsGdeRH10XkQ6gV5EF45eROSaXkSwp15EfbReRErBXkQ4zl5E5NpeRLDnXkR99F5E
SgFfRBcOX0TkGl9EsCdfRG00X0RKQV9EF05fRORaX0SwZ19EfXRfRDqBX0QXjl9E05pfRKCn
X0RttF9ESsFfRBfOX0TT2l9EsOdfRH30X0RKAWBEBg5gROQaYESwJ2BEfTRgREpBYEQXTmBE
5FpgRKBnYERtdGBESoFgRBeOYETkmmBEoKdgRH20YEScwWBEF85gRNPaYESg52BEbfRgREoB
YUQXDmFE0xphRKAnYUR9NGFESkFhRAZOYUTTWmFEsGdhRG10YUQ6gWFEBo5hRHebYUSgp2FE
bbRhRDrBYUQXzmFEJdthRKDnYURt9GFEOgFiRAYOYkTkGmJEoCdiRH00YkQ6QWJEBk5iRNNa
YkSwZ2JEbXRiREqBYkQGjmJE5JpiRKCnYkR9tGJEOsFiRBfOYkTT2mJEsOdiRG30YkQ6AWNE
Bg5jRNMaY0SwJ2NEfTRjRDpBY0QGTmNE5FpjRKBnY0R9dGNE</AssayXData><AssayYData Points="900">DV2EPzDdhD+Y8IQ/qHKEPxG3hD9XZYU/FiWFPzfJhT/2QYU/nXWFP8dDhT+37IQ/BiiFP2K8
hT8r0YU/CeqFP5C7hT9RHoY/k7KFP7zChT/MJ4Y/aWWGP/Mdhj9+nIY/dleGPxSphj/+uoY/
/FmGP5QHhz+HPYY/rY6GP6VXhz8rRYc/v6KGPzbwhj/g9YY/zZyGP2Kmhj/yOoc/IN2GPxMN
hz+c84c/raWGPzwehz/pd4c/BBaHP3AWhz8Sz4c/rtuHP76Hhz9LKIg/mDCHP6Gnhz9I64c/
hj+IP7fhhz8Gy4c//YGHP6rChz9HZIg/iRuIP4JDiD+nzoc/xHCIP0e4iD/GLog/FKKIPwT4
iD+EP4k/Xh2IP6v/iD8WZIg/ETCIPwwWiT/b1Ig/LGqJP8FriD+ky4g/gMiIP7QYiT9/Eok/
zCeJP0WeiT+xcYk/FoSIP/8Nij9x74k/NkOJP56DiT8rxIk/I6KJP1DSiT9XHYk//qOJP1bH
iT8EL4o/m3qKP8pOij+urok/PlmJP383ij8Gi4k//4yKP8Bkij+Rnok/AQyKP7r2ij/rGYo/
hw2KP8Aaiz/yXIo/Hs2KP9Wxij9GwIo/d6qKP90Oiz9mBow/mBmLP1AIiz8Ry4s/SZ2KP2rR
ij/YCYs/3RKLP+BGiz+HYIs/hO+KPxcuiz84T4s/j9KLP1O3iz/Yuos/kwSLP5n2iz8sd4s/
LHqLP/k4iz+S/Ys/5M6LP7tgiz9sEIw/HJaMP58AjD+hiIw/q2qMPzcijD8S4ow/n6uMP7be
jD9qTYw/VTOMP9QCjD+2/ow/FO6MPw+HjD8xuow/G+GMPxI+jT9mTY0/vy6NP5uljT/wPY0/
QhWNP9U2jT+rP40/zvGMP63BjD8J4I0/zCiNP1TijD/ZxI0/XL2NPxprjT9ak40/WqKNP0J7
jT+bWo4/1/KNP1HojT8YOo4/dlKOP0CejT84AY4/ScaNPzI1jj/QYI4/TUGOP4Yxjj8BkY4/
y6uOPxa/jj9lPI4/SuSNP2MGjz9vN44/MpWOP7mUjj8gIo8/IZKOP0imjz+C6I4/3VCPP6QI
jz/pPo8/ev2OP4dzjj/AeI8/MA+PP+GFjj8I3o4/Y9SOPzu/jz/g9I8/KiqPPyqpjz9Si48/
eTCPP+G0jz8TEJA/yU2PP0Zqjz/AtY8/WHWQP7fDjz8cHZA/12iQP4oSkD8hqY8/oXSQPycw
kD8RUZA/6DeQP01PkD/AgJA/ttmQP79KkD/H/48/QweQPzF7kD86tZA/JRSQPxpPkD8Ku5A/
ck6QP3OIkD9IupA/k2KRP0+HkD8XnZA/ujmRP8+ukD++pJA/6faQP18nkT9VZJE/fDKRP+Vj
kT+72pA/o+eQP6lEkT+ZdZE/xjqRPxi4kT905JE/uryRPzkfkj+X6pE/edWRP51lkT9dCpI/
45aSP0Ivkj9z4pI/QO2RP8tMkj9m/pA/GVuRP0uVkT9aZpI/Ln+SP+FMkj8yb5I/GWGSP005
kz98hJI/4yuSP5Ijkj+0D5M/RvqSPwiwkj+jmZI/OlKTP3aYkj9FFJM/L9WSP8bokj/XDZI/
dsKSP7/okj82fZM/OUaTP7a9kz/hR5M/3RGTPz95kz9PpJM/E6+TP1LWkz9ai5M/1DSTP1++
kz9hppM/N7aTP9U1kz8hz5M/fLeTP0kAlD8H35M/tLyTPwZxkz8EzZM/X+STP1cClD9TLZQ/
E7mTPx+0lD8npJM/d/6TP7LWlD9YUpQ/pBSUP893kz8SlZQ/ntqUP3jslD+Pc5Q/pR6UP2sc
lD+165M/6cSUPz8BlD8QHZU/s5qUPydelD/lBJU/ygWVP8K4lD8tx5Q/o/iUP6EZlT9QEZU/
XkGVPyB/lT/mOpU/PSuVP172lD92vpQ/aC2VP0m/lT/LRpU/DlSVP9kslT+L9ZU/P0CVP+pG
lT+1ZJY/s8iUP+nzlT+7EpY/ZXSVP+atlT/qdJY/9wmWP5o4lj9K/pU/qfaVP9l7lT8UTZY/
H0KWP/Velj/pKZY/IN2WP7+Plj/QvJY/62WWPw/elT+OXpc/nkmWP/HElj8zSpY/qEOXP1Ry
lj8mWJY/BISWP4nTlj/6NZc/FGuWP3SVlz93Cpc/9uqWPztGlz8EeZc/b4OXP7R8lz/0opY/
KXSXPyVulz+vepc/N4eXP+o+lz/uVJg/kQWXP29dlz9ct5c/RPKXPy+Vlz+KZ5c/pJOXP4AF
mD+8lZc/uiiXP2TVlz/aQpc/ss6XP6KGlz/XJpg/8R6YPxkNmD95lZg/t26YP9kdmD/vaZc/
TRGYP5pDmD/Z05c/WVCYP3wsmD9ZP5g/zWeYPwN/mD88p5g/zqqYP46HmD8II5k/NrWYP+c3
mD+sQJg/tiGZP53ymD8O3pg/1G2ZP0yrmD/w4pg/eJqYP/m4mD841Jg/G4CZP5fNmD87YJk/
E+mYP5UrmT+saJk/x6WZP87QmT+4g5k/WpeZP9oVmj/JH5o/cG6ZP45OmT+v8Jk/+KiZPxvg
mT8pWJk/xGCZP3iXmT+VZZo/HPiYP1elmT+pI5o/CVmZPzRPmj+zYZo/tZOaP3uhmj9n+Zk/
ysSYP/OnmT/pIZo/RH2aPxxemj8wHpo/caqaP9jPmj+5Ipo/BUyaP/dGmj9bgJo/ZNCaPz5A
mz8Oc5o/xpWaPwXJmj9cKJs/dZeaPxr9mj9XaJo/xgqbP4Gamj8Uopo/opibPxTfmj/4+Zo/
ZDKbP30Emz+NsZs/EYibPwmdmz+NTps/19WaP2scmz8QIJs/sWGbP2y5mz8D6Js/cbebP8vU
mz+pWJs/VrKbPwdZmz/ykps/sLqbP5Cvmz8fLJw/7WicP4Jqmz/BP5w/1GycPyL1mz8NDZw/
aBmcPwB3nD9yjJw/jMSbPwNmnD8PsZw/ZfmbP9cWnD/M3Zw/V3WcPzi8nD9VfJw/S1OcP9xI
nD9Hq5w/a9ycP/OrnD/y0Jw/cMicP1yanD8nWp0/8d+cP3QmnT92DZw/M8icP2vHnD/tjJw/
1+ucPy4ynD/AiZw/mOucP8snnT+c8Jw/uDydP9cmnT+xXZ0/iNScP8hlnT+4HJ0/P/mcPxo2
nT9EQ50/p+mdP46JnT+IqJ0/wzidPwa4nD8wK50/wZKdPy1+nT/FT50/GeucP6wbnT9hpJ0/
LJWdPxfZnT96Ip4/WPWdP+58nj/WTJ0/4hyeP1Eknj+0/Z0/kJOdP7ncnT/NqZ4/K+GdP/4y
nj+MJZ4/LUmeP1Pmnj/Z9p0/xJqeP57Rnj9uD54/vCOfPzQbnj9kEZ8/a8KeP2Tbnj9/BJ8/
7aKeP7aUnj8gZJ4/jW2eP7g3nj8H6p4/nnaePxTinj9qYJ8/uNieP+w6nz/Uy54/4oqfP1KM
nz8XdZ8/pSmfP8hJnj/WZJ8/kY2fPx+qnj8S/p4/5B+fP79Knz/usJ8/BlWfP8Qznz8Nlp8/
hVmfPwLXnz9DOJ8/3dqfP9nWnz95Op8/O36fP/Ofnz+tIp8/dcqfP2RUoD8K6Z8/MKCfP56W
nz+aHqA/6fCfP0n9nz8nTqA/4eOfP/n5nz9aRqE/mTOgP2iioD9/2aA/3IugP1VFoD8ovqA/
qjSgPxvuoD90g6A/4T6gPy4poD8tVaA/iDihPzTOoD8mOKA/T5SgPyjYoD/uy6A/KXGhP4ow
oT8ae6E/KN2hP1jYoD9/dqE/fQ2hP8atoT8BjKE/cwmhP28xoT8cmaE/U1+hP4rvoD+yl6E/
TTOhP/wroT8tbaE/96WhP2DgoT9nWaI/S3mhP1WjoT98DqI/sSKiP6SGoT+s1KE/Bv+gP4Ku
oT8y46E/cSaiPy3KoT/Uu6E/9zuhP0ZCoj8tnaE/qJSiP7oloj96T6I/QyCiPxFxoj/8laI/
Bo2iP7uNoj+P96I/pzCiP6snoj++T6I/Ij+iPxn+oj+VT6I/rdKiP9NYoj+zzqI/nIiiPxXr
oj+N0qI/wCejPzWLoj/yWqI/oxujPwOmoz90eKM/85mjP0xyoj/9dqI/alKjPxOgoj8EMaM/
A8CiPxb7oj+OtKI/ytWjP44boz9WAaM/mKWjP1FRoz/KLKM/MnSjPw6woz9Om6M/t5ujPzGF
oz8IlqM/SFekP8RDpD8tFaQ/Ek+jPxzBoj81tKM/+v+jP1rAoz84q6M/N8yjP+Xpoz+hsKM/
zA+kPyxFpD9bhqQ/3IukP0RIpD/qtKQ/vQCkPyGepD9sV6Q/ayikP7fWoz9nHqQ/aM6kPxzS
oz/AaaQ/Y+ijP8mKpD/khaQ/iaGkPyEzpD93VKU/5wmlP842pT/7raQ/prikP0O6pD9PuKQ/
cjakP/vrpD8xTKU/TxylP1pPpT+7zKQ/UiOlP7QSpT+N+qQ/W6qkP0HspD9Bl6Q/z4WlP3t6
pT+AnaU/od+lP4gnpT/aKqU/L2qlP7OxpT+wjaU/glmlP7gkpT86hKU/nuKlP/zRpD80i6U/
GpelP42ipT+dsqU/8u+lP04DpT+gIKY/hEGlP2iupT8ws6U/+4umP+ZZpT9DJ6Y//aqlP8yS
pj9uy6U/9bOlPzY1pj8IIKc/pCCmP5CspT9Mz6U/dwOmP3llpj/FgaY/IEymPxAOpj9VMKY/
ubemP2Sgpj+0uaY/I0imP0Kppj+Gy6Y/D9OmP5XSpj9N7KU/c5SmPyfnpj/+3KY/ft6mPzyg
pj83oaY/IqymP6gIpz/3sac/aa+mPylWpz+Bb6c/A+KmPzKPpz8/Vqc/hummP+xLpz/KVKc/
U3unPyB/pz+ZU6c/YmmnP07Upj97zKc/wbmnPzNypz9VGqc/</AssayYData></Step><Step><CommonData><SampleLocation>1</SampleLocation><SampleID></SampleID><SampleGroup></SampleGroup><SampleInfo></SampleInfo><SampleRow>A</SampleRow><SamplePlate>1</SamplePlate><WellType>BUFFER</WellType><Concentration>-1</Concentration><ConcentrationUnits>µg/ml</ConcentrationUnits><MolarConcentration>-1</MolarConcentration><MolarConcUnits>nM</MolarConcUnits><MolecularWeight>-1</MolecularWeight><Temperature>30</Temperature><StartTime>1144352</StartTime><AssayTime>180</AssayTime></CommonData><FlowRate>600</FlowRate><StepType>DISASSOC</StepType><StepName>Dissociation</StepName><StepStatus>OK</StepStatus><ActualTime>179.999</ActualTime><CycleTime>0.2</CycleTime><AssayXData Points="900">SoFjRAaOY0TkmmNEOqljRG20Y0RKwWNEF85jRNPaY0Sw52NEbfRjREoBZEQGDmRE9BpkRKAn
ZERtNGREOkFkRAZOZETkWmREsGdkRG10ZEQ6gWREF45kRNOaZESwp2REfbRkRDrBZEQXzmRE
5NpkRKDnZER99GREOgFlRBcOZUTkGmVEoCdlRG00ZURKQWVEBk5lRORaZUSwZ2VEbXRlREqB
ZURYjmVE5JplRKCnZUR9tGVEOsFlRFjOZUTT2mVEoOdlRG30ZURKAWZEBg5mRAQbZkSgJ2ZE
fTRmREpBZkQGTmZE5FpmRKBnZkSudGZEOoFmRBeOZkTkmmZEoKdmRJ60ZkQ6wWZEBs5mRNPa
ZkSw52ZEbfRmRDoBZ0QXDmdE5BpnRKAnZ0SONGdEOkFnRFhOZ0TkWmdEoGdnRG10Z0RKgWdE
OI5nRNOaZ0Swp2dEbbRnRDrBZ0QGzmdE09pnRKDnZ0Rt9GdEOgFoRBcOaETkGmhEoCdoRM80
aEQ6QWhEBk5oRNNaaETyZ2hEfXRoREqBaEQGjmhE05poRKCnaERttGhEOsFoRAbOaETT2mhE
oOdoRG30aEQ6AWlEBg5pRNMaaUSgJ2lEbTRpRDpBaUQXTmlE01ppRKBnaURtdGlEOoFpRAaO
aUTTmmlEoKdpRG20aUQ6wWlEBs5pRNPaaUSg52lEbfRpRDoBakQXDmpE0xpqRLAnakRtNGpE
OkFqRAZOakTkWmpEoGdqRH10akQ6gWpEJ45qRACdakSgp2pEbbRqRErBakQGzmpE09pqRKDn
akRt9GpEOgFrRBcOa0TTGmtEoCdrRG00a0Q6QWtEF05rRORaa0SwZ2tEjnRrRDqBa0QGjmtE
05prRKCna0R9tGtESsFrRBfOa0Tk2mtEsOdrRH30a0RKAWxEFw5sRNMabESwJ2xEfTRsREpB
bEQXTmxE9FpsRLBnbER9dGxESoFsRBeObETkmmxEsKdsRH20bERKwWxEF85sROTabESw52xE
ffRsREoBbUQXDm1E5BptRLAnbUR9NG1ESkFtRBdObUTkWm1EsGdtRH10bURKgW1EBo5tROSa
bUSwp21EfbRtRErBbUQXzm1E5NptRLDnbUR99G1EOgFuRFgObkTkGm5EsCduRH00bkRKQW5E
F05uRORabkSwZ25EfXRuRFqBbkQGjm5E5JpuRLCnbkRttG5ESsFuRBfObkTk2m5EsOduRH30
bkRKAW9EFw5vROQab0SgJ29EfTRvREpBb0QXTm9E01pvRLBnb0R9dG9ESoFvRBeOb0Tkmm9E
sKdvRG20b0RKwW9EF85vROTab0Sw529EffRvREoBcEQXDnBE5BpwRKAncER9NHBEOkFwRCdO
cETkWnBEsGdwRGN1cEQ6gXBEF45wROSacESwp3BEfbRwRErBcEQXznBE09pwRLDncER99HBE
OgFxRBcOcUTTGnFEsCdxRH00cURKQXFEF05xRORacUSwZ3FEbXRxREqBcUQGjnFE5JpxRKCn
cUR9tHFESsFxRAbOcUTk2nFEsOdxRH30cUQ6AXJEFw5yROQackSgJ3JE4DRyREpBckQXTnJE
01pyRLBnckR9dHJESoFyRBeOckTkmnJEsKdyRH20ckRKwXJEF85yROTackSw53JEffRyREoB
c0R5DnNE5BpzRKAnc0SONHNEOkFzRAZOc0TkWnNEsGdzRG10c0RKgXNEF45zROSac0Swp3NE
bbRzRErBc0QGznNE5NpzRKDnc0R99HNESgF0RAYOdETkGnRENCh0RG00dERKQXREF050RORa
dESgZ3REbXR0RDqBdEQGjnRE05p0RLCndERttHREnMF0RAbOdETT2nREoOd0RG30dER7AXVE
Fw51RNMadUSwJ3VEbTR1RDpBdUQGTnVE01p1RKBndURtdHVESoF1RBeOdUTkmnVEoKd1RG20
dURKwXVEF851RPTadUSg53VEbfR1RDoBdkQXDnZEPBx2RKAndkRtNHZESkF2RAZOdkTkWnZE
oGd2RG10dkQ6gXZEF452ROSadkSwp3ZE1bV2RDrBdkQXznZE09p2RLDndkTP9HZEOgF3RAYO
d0TTGndEsCd3RG00d0QfQndEBk53RNNad0SwZ3dEbXR3REqBd0QGjndE05p3RLCnd0RttHdE
OsF3RAbOd0TT2ndEoOd3RG30d0RaAXhEBg54RNMaeESgJ3hEbTR4REpBeEQGTnhE5Fp4RKBn
eERtdHhESoF4RAaOeETkmnhEoKd4RH20eEQ6wXhEF854RNPaeESg53hEbfR4RDoBeUQGDnlE
Kxx5RKAneURtNHlEOkF5RBdOeUTTWnlEoGd5RG10eUQ6gXlEBo55RNOaeUSgp3lEbbR5RDrB
eUQGznlE09p5RLDneUR99HlEzQF6RBcOekTkGnpEoCd6RG00ekQ6QXpEBk56RNNaekSgZ3pE
bXR6RDqBekQGjnpE05p6RKCnekRttHpEOsF6RAbOekTT2npEsOd6RG30ekQ6AXtEBg57ROQa
e0SgJ3tEbTR7REpBe0QGTntE5Fp7RLBne0R9dHtEOoF7RBeOe0TkmntEoKd7RG20e0RKwXtE
Bs57ROTae0Sw53tErvR7REoBfEQXDnxE5Bp8RLAnfERtNHxESkF8RCdOfETTWnxEsGd8RI50
fERKgXxEBo58ROSafETBp3xEjrR8RErBfETLznxE5Np8RLDnfER99HxESgF9RCcOfUTkGn1E
sCd9RH00fURKQX1EF059RORafUSwZ31EfXR9REqBfUQGjn1E05p9RFqpfUR9tH1ESsF9RBfO
fUTk2n1EI+h9RH30fURKAX5EFw5+ROQafkSwJ35EfTR+REpBfkQGTn5E5Fp+RLBnfkSedH5E
SoF+RBeOfkTkmn5EsKd+RH20fkRKwX5EF85+ROTafkSw535EffR+REoBf0QXDn9E0xp/RLAn
f0TgNH9ESkF/RBdOf0TkWn9EsGd/RH10f0RKgX9EF45/ROSaf0Sgp39EfbR/RDrBf0S7zn9E
5Np/RLDnf0Rt9H9EpQCARAEIgERyDYBE2BOARD8agESlIIBECyeARGotgETYM4BEPzqARKVA
gEQLR4BEck2ARNhTgEQ2WoBEpWCARANngERybYBE2HOARD96gESlgIBEA4eARHKNgETQk4BE
P5qARJ2ggEQLp4BEcq2ARNizgEQ/uoBEpcCARAvHgERqzYBE0NOARD/agESl4IBETeeARHLt
gETQ84BEP/qARKUAgUQDB4FEcg2BRNATgUSIGoFEpSCBRAsngURyLYFE2DOBRD86gUSdQIFE
C0eBRGpNgUTYU4FEP1qBRKVggUQDZ4FEcm2BRNhzgUQ2eoFE54CBRAuHgURyjYFEhJSBRHia
gUSloIFEC6eBRHKtgUTQs4FEP7qBRJ3AgUQLx4FEas2BRNDTgUQ/2oFEneCBRAPngURy7YFE
2POBRD/6gUSlAIJECweCRGoNgkTYE4JEPxqCRKUggkQLJ4JEai2CRNAzgkQ2OoJEpUCCRAtH
gkS8TYJE0FOCRDZagkSdYIJEC2eCRGptgkTYc4JENnqCRJ2AgkQDh4JEco2CRNiTgkRomoJE
naCCRAungkRqrYJE2LOCRD+6gkSlwIJEC8eCRGrNgkTQ04JEP9qCRJ3ggkQL54JEcu2CRNjz
gkQ/+oJE7wCDRAMHg0RyDYNE2BODRDYag0SlIINECyeDRGotg0TYM4NENjqDRN5Ag0QDR4NE
ck2DRNBTg0Q2WoNEnWCDRANng0RqbYNE0HODRDZ6g0QHgYNEA4eDRHKNg0TQk4NENpqDRKWg
g0QDp4NEaq2DROmzg0Q2uoNEncCDRAPHg0RqzYNE4NODRDbag0Sd4INEA+eDRGrtg0TQ84NE
P/qDRJ0AhEQDB4REag2EROkThEQ2GoREpSCERAsnhERyLYRE6TOERDY6hES1QIREC0eERGpN
hETpU4RENlqERJ1ghEQLZ4REam2ERNBzhEQ2eoREnYCERAOHhERqjYREQ5SERDaahESdoIRE
A6eERGqthEQQtYRENrqERJ3AhEQDx4REcs2ERNDThEQ22oREneCERAPnhERq7YRE2POERDb6
hESdAIVEAweFRHINhUTYE4VENhqFRJ0ghUQLJ4VEai2FRNAzhUQ2OoVEnUCFRANHhURqTYVE
2FOFRDZahUSdYIVEA2eFRGpthUTgc4VENnqFRJ2AhUQDh4VEao2FRNCThUQ2moVEnaCFRAOn
hURyrYVE0LOFRDa6hUSdwIVELMeFRGrNhUTQ04VENtqFRJ3ghUQD54VEau2FRNDzhUQ2+oVE
pQCGRAsHhkRqDYZE0BOGRDYahkSlIIZECyeGRHIthkTQM4ZENjqGRKVAhkQDR4ZEak2GRNhT
hkRPWoZEpWCGRAtnhkRqbYZE4HOGRE96hkSdgIZEC4eGRGqNhkRblIZEiJqGRKWghkQsp4ZE
cq2GRNizhkQ/uoZEpcCGRAvHhkRyzYZE2NOGRD/ahkSl4IZEC+eGRHLthkTY84ZEP/qGRKUA
h0QLB4dEcg2HRNgTh0Q/GodEpSCHRAsnh0R6LYdE2DOHRD86h0SlQIdEn0eHRHJNh0TYU4dE
P1qHRKVgh0QUZ4dEcm2HRNhzh0Q/eodEpYCHRAuHh0RyjYdE2JOHRDaah0SloIdEC6eHRHKt
h0TYs4dEP7qHRKXAh0QLx4dEcs2HRNjTh0Q/2odEpeCHRAvnh0Ry7YdE2POHRD/6h0SlAIhE
CweIRHINiETYE4hEPxqIRKUgiEQLJ4hEci2IRNgziEQ2OohE</AssayXData><AssayYData Points="900">NfKoP+3HqD8giKg/NE2pP1YjqT+R5Kk//tOpPz58qj/dFKo/xOOqP2poqj9po6o/Rg6rP/B7
qj908Ko/FrmqPwBiqj8DU6o/ECCqPwu2qj+4Tas/juKqP4Ebqz8MD6s/UzSqP21rqz96Las/
srSqP5TDqj+/dKo/jUmqPz6nqj8ep6o/rj6rPxIGqz9tsqs/l/mqP1Yrqz+UYqo/x/2qPyBY
qz8GS6o/D8SqPy+5qj/GKKo/tcWqP36Jqj/F7ao/hhirP/Khqj9k8Ko/sA6rPyjKqj8ZuKo/
LxqrP3B3qj8OJ6s/hWOqP1+Qqj9FD6s/Vl+rPydOqj8bh6o/dPCqPx2jqj9RBqs/SKyqP9lT
qz8Z+qo/QT+rP2Cbqz/dBKs/+wyqPzH7qT9HcKs/to+qP+Owqj+K2qo/E8+pP4iCqj+Dn6o/
LfKqP2xJqz/mFKs/xRCrPzKkqj9VV6o/PYqqP0+0qj/bEKs/iKyqPwF7qj9PQKo/4TSrP46z
qj/B1Ko/w42qP0/nqj+LXao/VNCqP99sqj94+as/0baqPwRCqj9Dz6o/41OqP9MNqz+xNas/
QXCqP2kdqj9Sd6o/jUmqP1wcqz+5hKo/CFerPyH3qj+TPKs/ADarP6xsqj/+5Kk/d6qqPwSL
qj/YJKs/zTurP7npqj+E+qo/nFOqP9eYqj9cLas/RqqqP5cAqz8u2qo/7POqP9TLqj8Iyqo/
zXaqP5WKqz+sJKs/y8+qP27Wqj+7A6s/MoiqP+pJqz9evao/0JSqPy2oqj8ouqo/dmKqPxY2
qj/P1qo/yriqP+vrqj+vNqo/12erP8Ytqz8QbKs/mxOrP249qz9pcKs/ZMGqP42xqj/ogqo/
f8WqP0jTqj8E+Ko/T5aqP5Aeqj/Tb6o/MzurP6Ygqz/TpKo/FR2rPznlqj98GKs/RSqrPz2o
qz8PWqo/af6qPwWFqz+HR6s/sOGqPw5Gqz/Ipao/34mqP82cqj+Fhqo/f4+qPyV3qj9V6qo/
m7OrPwX8qj8/Ras/dyqrP/g5qz/OlKo/uEyrPzeLqj/V76o/BZGqP8fMqj/05qo/GB+rP2/b
qj/jBqs/ijCrP64rqj9hlqo/xOyqP0Pmqj8ubKs/rBGrP/AYqz+RR6s/2MWqPy5zqz/Qr6o/
sZKrP3A0qz/vuqo/6tCqP3Fbqz9P9qo/dwirP71Uqz8IMqo/TjSrPzQZqz+0xKo/bPWqP3FE
qz9qMKs/+DurPyLaqz8nOas/EMCqP7/tqj+7Jas/tuaqP2HYqj8GMas/BHqrP+/Mqj+j5ao/
5BCrP6FEqz9sa6s/HKmqP3rEqj9ohKo/fGqrP1/mqj/K6ao/kz2rPzY+qz/lLqs/vkWrP3r2
qj9vBqs/3zirP1d0qz+qFKs/SruqP7O4qj/wx6o/iwKrP72gqz/8T6s/syCrP+AIqz+kM6s/
AcKqPzRTqz8mPas/tWGrP2OZqz9jf6s/1YSrP2goqz9jVqs/JmKrPxWMqj+2hKs/K6yrP2gq
rD+pIqw/yx+rPwJMqz9Ya6s/vXSrP8Zeqz/3fqs/97irP8m0qz+auqo/YpCrP8g5qz+6fas/
VfuqP6Lpqj8/cas/GqOrPxozqz+b/Ko/U1+rP27Aqj9pyKo/tTirP2nkqj89Eqs/Dm+rPwvi
qj+9Aas/gpKrPxQEqz+wBqs/NjqrP65xqz9iPas/VCirP1yBqz/61ao/hLaqP4Niqz+BP6s/
9gesPxrWqz+JLqs/VB+sP7KZqz9Eaqs/69yrPxyJqz/QeKs/eSCrP+o7qz/OUqs/U7+rP3KY
qj+hXas/44CrP0lErD8Nhao/mqeqP0eKqz+EXKs/JwmrPysuqz+Hgqs/RQ2sP9UCqz9TwKs/
tQyrPzOkqz8oOKs/y4WrP1OKqz8FQas/IBurP7ODqz+M4as/AOyqP4zwqj+Bu6s/3/+rP/om
qz8p5qs/SHmrP9u+qz/zLqs/WF2rP8FOqz/C/6s/YHSrP2Bhqz/Qrqs/Cz6rP+QTrD+jSas/
g3urP5jDqz9VbKs/cOerP55cqz+Dyqs/8/erP1tqrD+tM6s/RJ+rP7LEqz+LuKs/IkurP0hW
qz/lyas/roerP4jPqj/TK6s/ktCrPwqmqz/0sKs/c/CrP1pdrD+hIKw/xn6rP5qcqz/rIqs/
kK+rP3DQqz8+KKw/IL2rP0NNqz+9qas/uTCsP8hPqz8t36s/49OrP2nnqz94qqs/0cWrP+np
qz9Ndqs//gWrP2vkqz+Afqs/joqrP0HDqz+nOas/a/qrP5dgrD9J3qs/3A6sP7+lqz8Oaqs/
7RasPx/jqz+FGaw/cl+rP3phqz83aqs/9xesP7yZqz9P16s/fqqrPwYfrD+ojKw/4wOsP9qO
qz+8w6s/T2GsP4W4qz+oh6w/O8OrP2Xgqz9lD6w/wr6rP5sZrD/9j6s/Q+yqP9fqqz+s8qs/
e9GrP0bvqz97CKw/5eerP8rSqz8ttqs/kNerP4VIrD+V+6s/Y/2rP1Lwqz9hlqs/FKerP1br
qz9v26s/w8CrP0ymqz+1D6w/Tb6rP5u2qz/Gfaw/b6+rP9BGrD+tTqw/exqsP4DNqz+Tiqw/
PymsP+drrD8i36s/4hasP5MRrD+ylKw/P3OsP9f/qz/rpKs/r86rP1SKqz//Vqw/cCSsP+Q6
rD8Wwqw/hrCrP1DarD++kaw/vLWrP+ybrD9ge6w/qTCsP3IIrD8Msqs/I/WrP2rjqz8WIqw/
512sP2xJqz8jKaw/AqesPyxGrD+xF6w/5husPxiarD/8Law/Cs6rP2JCrD8rA60/gNmrP7oQ
rD8jm6w/e/OrPyMMrD9ue6w/NIWsP68KrD97aKw/UBysP27Xqz+PG6w/VW6sPy/dqz8Vtaw/
MSesPxpqrD+ltaw/uBysPxprrD86y6w/gFysP4yhqz8E7as/6fCrPyhArD+tCqw/QhKsP4rL
qz8MPKw/MM2sP8BFrD+Yraw/lhisPyUgrT8/iKw/TOyrP9kqrD9MYaw/SVCsP79krD/SeKw/
gYSsPyOYrD/OL6w/UcurP5xdrD+xyas//GKsP893rD++D60/ucarP9R3rD89hKw/0tOsP2ug
qz/39aw/pNisP90OrD/HLaw/cWOsP4VgrD8Seqw//bmsP3eyrD9UWKw/9GGsP7xwrD8zuKw/
7l6sP9iprT/xY6w/JO+rP8a4qz/l16w/zyKsP5ABrD9I0qw/oRKtP1S7rD/HEK0/AJ+sP28L
rD/uA6w/XterPxvCrD8Yc6w/GHasPyyYrD9W4qs/qsesP/PrrD8G4qs/BLisP+NtrD+TxKw/
GnasPzuprD8Adqw/RNOsP07crD8EXaw/jrKsPwhorD+yf6w/7kesP86RrD+Cwaw/xpqsP+xu
rD/4Aa0/+q+sPxXQrD/kN60/9sWsP2BRrD8LJq0/9f+sP/oPrT+Orqw/MLisPxPWrD+LpKw/
ieCsP3QhrD+hgKw/5r6sP3Oyqz/icq0/RUesP8nwrD8ht6w/HUitP7f+rD87Rqw/EkStP3Kb
rD+XEK0/84esP5gErT+A16w/r/esP44drT/Fsqw/zVCtP29erT/33aw/nkOtP+4NrT/mwqw/
EeSsP11krD9XTq0/5j2sP6cMrT8d460/L4+sPxLXrD9Evaw/Yp+sP3OSrD947Kw/or2sP54f
rT8Xi6w/GRStPzEerT/NAq0/+ECtPzyVrT+ySa0/Oq6sP25IrT/ZP6w/V1CtP15TrT8r/6w/
xu6sP2VRrT/3qqw/LAutPxU9rT9eKa0/KZCtP1kYrT/lG60/qf2sP1TMrT/q+qw/5KOtP0sd
rT/Ho6w/YEetPzEirT9Zk60/86isPx9SrT+BQa0/viutPwf7rD9L2a0/lGKtP51QrT9gkqw/
WPSsP5SLrD/FZK0/hQutP89ZrT9tr60/G46tPzHCrT+X+a0/D4mtP1DyrT/bdaw/z0ytP3T9
rD/8UK0/nFStPzPprD+LD64/dYytPxLHrD9bva0/mAeuP8Etrj9MTa0/SVStPzPprD+Klq0/
CG6tPwWNrT+FV60/MF+tP3YOrT+L+Kw/O5atP8+arT9Eaa0/o52tP42rrT80y60/lXitP8cG
rj+MDq4/1OusP5SfrT+ig60/qOGtP4mgrT/TrK0/SsatP5VMrT9wkq0/sJmtP9DRrT9DJK0/
QhmtP4d/rT/5rK0/b6esPzI4rT/gy60/pbitP+morT8Yr60/ltKsP/t1rD9ukK0/wK2tP6eE
rT/SBq0/KlytP/GGrT8e3K0/YRatPwG+rT/0wq0/xHatP1aVrT9gzK0/59OtP0rQrT/CHq4/
HP2tP7L1rT+ec60/iIatP3qYrT+XXq0/MfGtP883rT8Pjq0/e8CtPxeOrj/7c60/srqtPwGw
rT9cAK4/++qtP1iCrj+Cmq0/EeitP1w6rT+QVK4/0e6tP1jFrT+BDa4/EyeuP6MArj9QbK4/
8hSuP89crT82F64/ftytPy33rT/2XK0/OautP1xjrj947q0/9iOtP4WNrT8wuq0/wYatP9du
rT9Z9a0/ZA2uP3Uhrj/uVq0/fEKuP+dFrT8vVa4/dwCuP+OYrT9Rbq0/2V2tPzULrj9j86w/
boStP/njrT9LZK4/pHGuP7Ygrj9g360/Nf6tP6uGrT+IFK4/FIGuP15grj/cvq0/Eo2tPw+N
rT9oN64/IGitP3QVrj+bwq0/RQeuPz1Prj8/qa4/LvCtP0fqrj83e64/di+uPx7Prj8C360/
nYutPwlUrj8g/60/Hm6tP2UArj/62q0/GcqtPwPwrT9lwa0/</AssayYData></Step><Step><CommonData><SampleLocation>11</SampleLocation><SampleID></SampleID><SampleGroup></SampleGroup><SampleInfo></SampleInfo><SampleRow>A</SampleRow><SamplePlate>1</SamplePlate><WellType>REGENERATION</WellType><Concentration>-1</Concentration><ConcentrationUnits>µg/ml</ConcentrationUnits><MolarConcentration>-1</MolarConcentration><MolarConcUnits>nM</MolarConcUnits><MolecularWeight>-1</MolecularWeight><Temperature>30</Temperature><StartTime>1334100</StartTime><AssayTime>5</AssayTime></CommonData><FlowRate>1000</FlowRate><StepType>KREGENERATION</StepType><StepName>Regeneration2</StepName><StepStatus>OK</StepStatus><ActualTime>4.99895</ActualTime><CycleTime>0.2</CycleTime><AssayXData Points="25">nECIRAJHiERhTYhEz1OIRDZaiEScYIhE+maIRGltiETHc4hENnqIRJyAiET6hohEaY2IRM+T
iEQtmohEnKCIRPqmiERhrYhEx7OIREa6iESUwIhE+saIRGHNiETH04hELdqIRA==</AssayXData><AssayYData Points="25">DnKLwOikkcCGOJXArc2YwJR0msB4qJzAC96dwGlCn8DAVKDAfoKhwIeQosCgcaPA3WWkwGgD
pcB4oaXAgEemwAUAp8DZXqfAL/enwJ1sqMCN76jAPnapwMfgqcAsNqrAz3mqwA==</AssayYData></Step><Step><CommonData><SampleLocation>12</SampleLocation><SampleID></SampleID><SampleGroup></SampleGroup><SampleInfo></SampleInfo><SampleRow>A</SampleRow><SamplePlate>1</SamplePlate><WellType>NEUTRALIZATION</WellType><Concentration>-1</Concentration><ConcentrationUnits>µg/ml</ConcentrationUnits><MolarConcentration>-1</MolarConcentration><MolarConcUnits>nM</MolarConcUnits><MolecularWeight>-1</MolecularWeight><Temperature>30</Temperature><StartTime>1350560</StartTime><AssayTime>5</AssayTime></CommonData><FlowRate>1000</FlowRate><StepType>KREGENERATION</StepType><StepName>Regeneration2</StepName><StepStatus>OK</StepStatus><ActualTime>4.99895</ActualTime><CycleTime>0.2</CycleTime><AssayXData Points="25">k+CIRPHmiET77YhExvOIRCT6iESLAIlE8QaJRFgNiUS+E4lEJBqJRIsgiUT5JolEWC2JRAg0
iUQtOolEk0CJRPFGiURYTYlEvlOJRCRaiUSLYIlE8WaJRGBtiUTGc4lEJHqJRA==</AssayXData><AssayYData Points="25">dUbvvrVu1r74pb6+nnuxvugxpb5LhZm+aIyQviN7ir6GAIW+492AvgIedb7SjWq+NZ5jvo69
XL6t31K+CLFRvh0oRL7s40G+GQI+vmogOL7rTDq+Jl0tvvfuKb4dvi6+e9Alvg==</AssayYData></Step><Step><CommonData><SampleLocation>11</SampleLocation><SampleID></SampleID><SampleGroup></SampleGroup><SampleInfo></SampleInfo><SampleRow>A</SampleRow><SamplePlate>1</SamplePlate><WellType>REGENERATION</WellType><Concentration>-1</Concentration><ConcentrationUnits>µg/ml</ConcentrationUnits><MolarConcentration>-1</MolarConcentration><MolarConcUnits>nM</MolarConcUnits><MolecularWeight>-1</MolecularWeight><Temperature>30</Temperature><StartTime>1366987</StartTime><AssayTime>5</AssayTime></CommonData><FlowRate>1000</FlowRate><StepType>KREGENERATION</StepType><StepName>Regeneration2</StepName><StepStatus>OK</StepStatus><ActualTime>5.00005</ActualTime><CycleTime>0.2</CycleTime><AssayXData Points="25">ioCJROiGiURPjYlEvZOJRCSaiUSKoIlE6KaJRE+tiUS1s4lEPLqJRILAiUTwxolEV82JRL3T
iUQ02olEguCJRPDmiURX7YlEvfOJRBv6iUSzAIpE8AaKRFcNikS9E4pEJBqKRA==</AssayXData><AssayYData Points="25">XSiawKQznsAWp6DAg/qhwK0lo8CdY6TAcDalwM67pcAVkqbAujanwEvCp8ArUKjAPK2owGoF
qcBWX6nAk9ypwMk6qsBFoKrA3raqwE75qsAGNKvAk7qrwGroq8AkDazAtS6swA==</AssayYData></Step><Step><CommonData><SampleLocation>12</SampleLocation><SampleID></SampleID><SampleGroup></SampleGroup><SampleInfo></SampleInfo><SampleRow>A</SampleRow><SamplePlate>1</SamplePlate><WellType>NEUTRALIZATION</WellType><Concentration>-1</Concentration><ConcentrationUnits>µg/ml</ConcentrationUnits><MolarConcentration>-1</MolarConcentration><MolarConcUnits>nM</MolarConcUnits><MolecularWeight>-1</MolecularWeight><Temperature>30</Temperature><StartTime>1383168</StartTime><AssayTime>5</AssayTime></CommonData><FlowRate>1000</FlowRate><StepType>KREGENERATION</StepType><StepName>Regeneration2</StepName><StepStatus>OK</StepStatus><ActualTime>5.00005</ActualTime><CycleTime>0.2</CycleTime><AssayXData Points="25">iiCKRPAmikRXLYpEvTOKRCQ6ikSKQIpE8EaKRFdNikS9U4pEJFqKRIpgikTwZopEV22KRL1z
ikQkeopEioCKRPCGikRXjYpEvZOKRCSaikSKoIpE8KaKRFetikS9s4pEJLqKRA==</AssayXData><AssayYData Points="25">JS3Kvknssr71VZ++PDSLvq6fg76Ai22+CatevhriU75cVUO+PGw4vlJiLr5Q6ya+mygevgk9
Er6UNRK+FyUIvp/iBb6UHwO+ZRzsve/a57387N+9pzrhvW0h0L2XE869RDLMvQ==</AssayYData></Step><Step><CommonData><SampleLocation>11</SampleLocation><SampleID></SampleID><SampleGroup></SampleGroup><SampleInfo></SampleInfo><SampleRow>A</SampleRow><SamplePlate>1</SamplePlate><WellType>REGENERATION</WellType><Concentration>-1</Concentration><ConcentrationUnits>µg/ml</ConcentrationUnits><MolarConcentration>-1</MolarConcentration><MolarConcUnits>nM</MolarConcUnits><MolecularWeight>-1</MolecularWeight><Temperature>30</Temperature><StartTime>1399482</StartTime><AssayTime>5</AssayTime></CommonData><FlowRate>1000</FlowRate><StepType>KREGENERATION</StepType><StepName>Regeneration2</StepName><StepStatus>OK</StepStatus><ActualTime>5.00005</ActualTime><CycleTime>0.2</CycleTime><AssayXData Points="25">isCKROjGikRPzYpE1tOKRBvaikSC4IpE6OaKRE/tikS184pEG/qKRIIAi0TwBotEVw2LRLUT
i0QbGotEiiCLRPAmi0RXLYtEvTOLRCQ6i0SKQItE6EaLRE9Ni0S1U4tEJFqLRA==</AssayXData><AssayYData Points="25">y9eZwDW8ncDK2Z/ALAahwKVPosBhWaPAWuajwK7DpMChJKXAKeelwJhLpsAgwabABxenwByd
p8CYv6fA3yuowJheqMDsxqjAgyKpwGZWqcAFjKnAXcOpwL8ZqsBeP6rAt22qwA==</AssayYData></Step><Step><CommonData><SampleLocation>12</SampleLocation><SampleID></SampleID><SampleGroup></SampleGroup><SampleInfo></SampleInfo><SampleRow>A</SampleRow><SamplePlate>1</SamplePlate><WellType>NEUTRALIZATION</WellType><Concentration>-1</Concentration><ConcentrationUnits>µg/ml</ConcentrationUnits><MolarConcentration>-1</MolarConcentration><MolarConcUnits>nM</MolarConcUnits><MolecularWeight>-1</MolecularWeight><Temperature>30</Temperature><StartTime>1415751</StartTime><AssayTime>5</AssayTime></CommonData><FlowRate>1000</FlowRate><StepType>KREGENERATION</StepType><StepName>Regeneration2</StepName><StepStatus>OK</StepStatus><ActualTime>5.00005</ActualTime><CycleTime>0.2</CycleTime><AssayXData Points="25">imCLRPBmi0RPbYtEtXOLRBt6i0SKgItE8IaLRE+Ni0S1k4tEG5qLRIKgi0TopotEkK2LRLWz
i0QkuotEgsCLROjGi0RPzYtEtdOLRBvai0SC4ItE6OaLRFfti0S184tEJPqLRA==</AssayXData><AssayYData Points="25">wqKevkL1gL5CKlm+3bs7vjAsIL56qAu+A/Xzvacy1b3gnMG9Y8OmvYQYkb1c9IS9CLtdvUIm
Ob3kQB69EnMAvYfF3rwtsJq8BKqqvHDZTLwX5hG8JkDMuj9i67nhxpA7FWBrOw==</AssayYData></Step><Step><CommonData><SampleLocation>1</SampleLocation><SampleID></SampleID><SampleGroup></SampleGroup><SampleInfo></SampleInfo><SampleRow>A</SampleRow><SamplePlate>1</SamplePlate><WellType>BUFFER</WellType><Concentration>-1</Concentration><ConcentrationUnits>µg/ml</ConcentrationUnits><MolarConcentration>-1</MolarConcentration><MolarConcUnits>nM</MolarConcUnits><MolecularWeight>-1</MolecularWeight><Temperature>30</Temperature><StartTime>1430655</StartTime><AssayTime>30</AssayTime></CommonData><FlowRate>1000</FlowRate><StepType>BASELINE</StepType><StepName>Baseline2</StepName><StepStatus>OK</StepStatus><ActualTime>30</ActualTime><CycleTime>0.2</CycleTime><AssayXData Points="150">igCMRPkGjERPDYxEvROMRBsajESaIIxE6CaMRFctjES9M4xEGzqMRIJAjETwRoxEV02MRLVT
jEQbWoxEgmCMROhmjERPbYxEtXOMRBt6jESCgIxE8IaMRE+NjES1k4xEJJqMRIqgjETwpoxE
T62MRLWzjEQkuoxEgsCMROjGjERXzYxEtdOMRCTajESC4IxE6OaMRE/tjES184xEG/qMRIIA
jUTwBo1ETw2NRLUTjUQbGo1EgiCNRPAmjURPLY1EtTONRBs6jUSCQI1E6EaNRE9NjUS1U41E
JFqNRIJgjUToZo1ET22NRLVzjUQbeo1EgoCNRDCIjURXjY1EvZONRBuajUSCoI1E6KaNRE+t
jUS1s41EJLqNRILAjUToxo1EV82NRL3TjUQb2o1EguCNROjmjURf7Y1EtfONRCT6jUSCAI5E
8AaORFcNjkS1E45EGxqORIogjkToJo5ETy2ORLUzjkQbOo5EikCOROhGjkRXTY5EtVOORBta
jkSCYI5E6GaORFdtjkS1c45EG3qORIKAjkTwho5EV42ORL2TjkQbmo5EiqCORPCmjkRPrY5E
vbOORBu6jkSKwI5E8MaORFfNjkS9045EJNqORIrgjkTw5o5EV+2ORL3zjkQk+o5EigCPRPAG
j0SQDY9EvROPRCQaj0SKII9E8CaPRFctj0S9M49EJDqPRIpAj0TwRo9EV02PRL1Tj0REWo9E
imCPRPBmj0RXbY9EvXOPRCR6j0SKgI9E8IaPRFeNj0S9k49EJJqPRIqgj0Twpo9EV62PRL2z
j0Qkuo9E</AssayXData><AssayYData Points="150">S8NZPVjwZT018Y09uleGPRIrhT1A1JQ96nCWPWdbmj0eyJw9nLekPZH3qT0fcKc9R1qqPYtd
pT1Cbbg9pze2PZZMwj1mlcQ9V8vCPaHiwT1rpL49zmjJPSUlxj0ypc890svVPZW7zj3EVs89
6x3ZPaVe5T3OweU9xVHhPQQG1z2hd+E9nr7gPfie5D24KO49SjrsPaoV7j3LEek9sr/pPaan
8z3cbvA9vIr5Pcgk+T3Nzvo9WMb8Pdkb+j2/bPg9XgP+PYTI/j1/IQQ+e4YFPqf8/T1GhgI+
iDIGPuixAz7RtgU+6EwFPnkLBz7shQs+TfIKPnqCBj7NuQk+AxgPPvcCDD7sKg8++C8PPj8Z
Dj5I5BE+eI4NPj5qDj45kBM+JUEOPmfLET4qXhE+QoEVPmCmEz46NxQ+eW8VPou0Fz6e2RQ+
BRMZPjoKFj51PRg+EaQePtJjGj6VihY+EgIaPmIqGj6gHxs+76obPifZGT57yyQ+kA4kPgMs
Hz433CA+vq0kPttFHz5FmBw+NI0hPvsWIz5DnCI+ZtskPjH1Iz7vsSU+F7omPkuPKD466SQ+
Fs4sPlrqJT4GCyk++nIoPke8KD7MQyo+i0csPv11KT4GRis+y0orPrTuMD6x9Cw+hywsPoX3
Kj7OaCo++/AsPm1uNj7G8C4+YY8tPklrMz58Hy4+2YQyPq+GOD4xPDI+Tpc1PrF9Mz5/OTE+
jcg2PsprNT77ejg+gpk2Pi6lND6Lui8+Ios3Pgc1Oz5p7jc+E6k5PmcNNT6K1To+Nl06Pjbh
Oj6D+zg+</AssayYData></Step><Step><CommonData><SampleLocation>4</SampleLocation><SampleID>QA013.2 G7/Lmat</SampleID><SampleGroup></SampleGroup><SampleInfo></SampleInfo><SampleRow>A</SampleRow><SamplePlate>1</SamplePlate><WellType>KLOAD</WellType><Concentration>10</Concentration><ConcentrationUnits>µg/ml</ConcentrationUnits><MolarConcentration>-1</MolarConcentration><MolarConcUnits>nM</MolarConcUnits><MolecularWeight>-1</MolecularWeight><Temperature>30</Temperature><StartTime>1467197</StartTime><AssayTime>80</AssayTime></CommonData><FlowRate>1000</FlowRate><StepType>LOADING</StepType><StepName>Loading</StepName><StepStatus>OK</StepStatus><ActualTime>79.999</ActualTime><CycleTime>0.2</CycleTime><AssayXData Points="400">isCPRPDGj0RPzY9EtdOPRBvaj0SC4I9E6OaPRG/tj0S1849EG/qPRIIAkEToBpBETw2QRLUT
kEQbGpBEgiCQROgmkERPLZBEvTOQRBs6kESjQJBE8EaQRE9NkES1U5BEG1qQRLNgkEToZpBE
T22QRLVzkEQbepBEgoCQROiGkERPjZBEtZOQRBuakESCoJBE6KaQRFetkES1s5BEG7qQRILA
kEToxpBET82QRLXTkEQb2pBEguCQROjmkERX7ZBE3vOQRBv6kESCAJFE6AaRRE8NkUS1E5FE
JBqRRIIgkUToJpFEVy2RRLUzkUQbOpFEikCRRPBGkURPTZFEvVORRCxakUSCYJFE8GaRRE9t
kUS1c5FEG3qRRIKAkUT5hpFET42RRL2TkUQbmpFEiqCRROimkURXrZFEvbORRCS6kUSKwJFE
hMeRRFfNkUS905FEJNqRRJLgkUTw5pFEV+2RRL3zkUQk+pFEigCSRPAGkkRXDZJEvROSRCQa
kkSKIJJE8CaSRFctkkQ4NJJEJDqSRIpAkkTwRpJEV02SRL1TkkQkWpJEimCSRPBmkkRXbZJE
vXOSRDR6kkSKgJJE8IaSRFeNkkS9k5JEJJqSRKugkkTwppJEV62SRL2zkkQkupJEisCSRPDG
kkRXzZJEvdOSRCTakkSK4JJE8OaSRFftkkS985JEJPqSRIoAk0TwBpNEVw2TRLUTk0QbGpNE
iiCTRAknk0RXLZNEvTOTRCQ6k0SKQJNE8EaTRFdNk0S9U5NEJFqTRIpgk0RrZ5NEV22TRCB0
k0QbepNEioCTROiGk0RXjZNEvZOTRE2ak0SCoJNE8KaTRFetk0S1s5NEXbqTRILAk0TwxpNE
V82TRL3Tk0Qk2pNEiuCTROjmk0RX7ZNE1vOTRCT6k0SCAJRE8AaURE8NlES9E5REGxqURIog
lETwJpREVy2URL0zlEQkOpREikCURPBGlERPTZREvVOURCRalESKYJRE8GaURFdtlES9c5RE
JHqURIqAlETwhpREV42URL2TlEQkmpREiqCUROimlERPrZREvbOURCS6lESKwJRE8MaURFfN
lES905REG9qURIrglETo5pRET+2URL3zlEQb+pREigCVRAkHlURXDZVEvROVRCQalUSKIJVE
8CaVRFctlUS9M5VENDqVRJJAlUTwRpVET02VRL1TlUQbWpVEgmCVROhmlURPbZVEtXOVRBt6
lUSCgJVE6IaVRFeNlUS1k5VEG5qVRIKglUTwppVET62VRLWzlUQkupVEisCVRBHHlURPzZVE
vdOVRCTalUSK4JVE6OaVRFftlUS985VEJPqVRIIAlkTwBpZETw2WRLUTlkQkGpZEgiCWROgm
lkRXLZZEtTOWRCQ6lkSCQJZE8EaWRFdNlkS9U5ZEG1qWRIJglkTwZpZEV22WRLVzlkQbepZE
ioCWRPCGlkRPjZZEtZOWRBualkSCoJZE6KaWRE+tlkS1s5ZEJLqWRIrAlkToxpZEV82WRL3T
lkQb2pZEo+CWRPDmlkRP7ZZEtfOWRBv6lkSCAJdE6AaXRE8Nl0S1E5dEGxqXRIIgl0ToJpdE
Ty2XRMUzl0QkOpdEikCXRPBGl0RPTZdEtVOXRBtal0SKYJdE8GaXRFdtl0Tmc5dEJHqXRKuA
l0TohpdEV42XRLWTl0QbmpdEmqCXROiml0RXrZdEtbOXRBu6l0SKwJdE6MaXRE/Nl0S105dE
JNqXRILgl0To5pdET+2XRNbzl0Qb+pdEggCYRPAGmERvDZhEtROYRCQamESKIJhE8CaYRE8t
mES1M5hEGzqYRIJAmEToRphET02YRLVTmEQbWphEgmCYROhmmERPbZhEvXOYRDx6mESCgJhE
6IaYRE+NmES1k5hEG5qYRIKgmETopphET62YRLWzmEQbuphEgsCYRPDGmERXzZhEtdOYRBva
mESC4JhE6OaYRFftmES185hEG/qYRIIAmUToBplEVw2ZRLUTmUQbGplEgiCZROgmmURPLZlE
tTOZRBs6mUSCQJlE6EaZRE9NmUS1U5lEG1qZRIJgmUToZplET22ZRLVzmURdeplEgoCZRPmG
mURPjZlEtZOZRCSamUSKoJlE8KaZRE+tmUS1s5lEG7qZRA==</AssayXData><AssayYData Points="400">jochPvrAKT6aHzg+3JZDPl/FUT5te2A+WKdmPqrIbz61a3w+EjSDPnOpiz7ciI8+YaKWPq0v
nT45O6A+E8ymPiPAqz6do7E+8JS5Pp+/vT7oC8M+FOnIPhIczz7sadU+yqPXPigw3j7m9eI+
ATbrPnur7z6j4vM+ZIn3PhXY/j5U5gE/a6EDP2cPCD/XvQo/+d8KP1mTDT+M/RA/EPMQPxtW
FT+hcBg/DccYPxBcHD+0uh4/GHcgP/KlIj8Y+CQ/znQoP3U9Kj8Ztiw/XzovPx3zLz9vZTI/
p/EzPye6NT9cfzg/IOc5P5iTPj8mGT4/0dpAP0JHQj9XW0U/VZxHP60/SD8ASUo/Ub1MP8yF
Tj+3XFA/+DRRP9NVUz/fwlQ/x21XP+b0WD+/Plw/q35dP4pyXT97q14/4aFgP4VaYj8J92M/
teNlPwREaD+DsWg/0+hpPx7GbD+gkW0/mINvP8jnbz9vmnE/f19zPydWdT+ZK3Y/QYN2P+ho
eD9sVno/lEV7P9NRfT90L34/bxeAP3K3gD83T4E/jaeCP6X0gT/4SoM/v+eCP67cgz+adYQ/
hjuFP9urhT8Sboc/SC2HPyXUhz8ovIc/56CIP4rFiD/YDYo/Xj6KP/9jij+TiIo/RNuLPyEw
iz+MOo0/JV6NP8zpjT+F/Y0/iR+PP9jgjj9E5I8/lySQP5USkT/WS5E/rZ2SPykQkj8PAJM/
MDKTP7Bzkz/w2JM/47GUPy96lD8JwJQ/p7SVP/MKlj8u35Y/H7OXP0Q3lz8dRZc/UgqYP4In
mT+sdZg/TX+ZP37jmT/C6Jk/FpCaP0Krmj+1c5s/yxGbP8ojnD/1OJw/LLKcP8q3nD/4Tp4/
xHudPzmUnj9+d54/e2KePz1Rnz/1KKA/u0SgP2vLoD8fMaA/WmCgPyJRoT8++6A/01ihP2KC
oj+IbaI/jXqiP68qoz9imKM/n/KjP+FBpD9ZQKQ/2TikP5uRpD/XmaQ/uzelP+rKpT9ouqY/
TE+mP2O4pj//I6c/PiCnP2PSpz9srKc/U8KoP28PqD9Z7Kg/TN6oP4dZqT8ydak/3zqqP5k8
qj87jao/YZiqP5itqj+pz6o/WBKrP4r0qz8hkqs/T92rP6xFrD8lWq0/R2SsP2uKrT/EDa0/
g8ytP+xSrT8yzK0/xSuuP4WXrj/eV68/BCuvP1yprz9sl68/biuwP3zorz/ipK8/3SuxP6Wp
sD/GLLE/h+ewPxs9sT89jbE/+wKyPxqTsj8xt7I/IRqzP44nsz+sqLI/UwmzP53Hsz+GVbM/
B2q0P6iEsz+5BrQ/A+6zP+ohtT8nv7Q/lBa1P7F1tT9/QrU/1MS1P1vAtT8l1rU/EIK2P1hN
tj8/ybY/U5u2P4Swtj9Ucbc/uJW3P/aPtz/bVbc/KmS3P1nUtz/SVrg/doe4P7QSuT8j+7g/
PqO5PwDPuT/xnrk/Z/K4P2weuj/oZro/2DO6P0+Puj9EIro/m0y6P1dHuz8M+ro/fye7PzmF
uz+iJrw/87u7P+ahuz8/Pbs/RiS8P4oHvD/zA70/p6O8P7y7vD+177w/Bgu9Px9RvT/xsb0/
h3e9P7U5vT+sHL4/xS++PwfQvj91Ur4/QwC/P/Jyvj/Hur4/FWy/PwUZvz9+d78/bia/P73R
vz9H978/Guq/P6+CwD8wjsA/AS3APy9gwT/AfcE/WNXAP6VewT8xBsE/0+zAP44bwj+gGcI/
FTfCPw9ewj/aY8I/FRDDP+d8wz8bmsM/xizDP8Ahwz9QOsM/G4XDP4Zxwz/f/8M/RInDP0nd
wz/70cM/9+XDPwGFxD/LjMM/pe/EP26pxD9JRcQ/VgLFP+iYxT/up8Q/R5LFP53rxT/6+sU/
iLvFP0v5xT+uvsU/ZSTGP5Ipxj8uOMY/LOTGP6Nkxz+z9MY/3wnHP1q/xz+/UMc/mRjHP1mg
xz8Qxcc/21HIP+RXyD9YfMg/2OfHP/COyD8anMg/lu/IP524yD9eecg/H2fJP143yT8Qx8g/
xtbJP+YvyT+i0ck/5IzJP8tSyT+Nwsk/VaPJP7NHyj9jSso/52XKP88jyj8kdco/i6bKP9XU
yj9b5so/KqfKPyx6yz/5T8s/8U7LP9Fwyz8Lz8s/D6/LPw==</AssayYData></Step><Step><CommonData><SampleLocation>1</SampleLocation><SampleID></SampleID><SampleGroup></SampleGroup><SampleInfo></SampleInfo><SampleRow>A</SampleRow><SamplePlate>1</SamplePlate><WellType>BUFFER</WellType><Concentration>-1</Concentration><ConcentrationUnits>µg/ml</ConcentrationUnits><MolarConcentration>-1</MolarConcentration><MolarConcUnits>nM</MolarConcUnits><MolecularWeight>-1</MolecularWeight><Temperature>30</Temperature><StartTime>1553762</StartTime><AssayTime>30</AssayTime></CommonData><FlowRate>1000</FlowRate><StepType>BASELINE</StepType><StepName>Baseline3</StepName><StepStatus>OK</StepStatus><ActualTime>30</ActualTime><CycleTime>0.2</CycleTime><AssayXData Points="150">gcCZROfGmUROzZlErNOZRBvamUSB4JlE3+aZREbtmUSs85lEG/qZRHkAmkTfBppETg2aRLQT
mkQSGppEeSCaROcmmkROLZpEtDOaRBI6mkR5QJpE50aaREZNmkS0U5pEG1qaRIFgmkTnZppE
Rm2aRLRzmkS+eppEeYCaRN+GmkRGjZpEtJOaRBuamkSBoJpE36aaREatmkSss5pEErqaRHnA
mkTfxppERs2aRKzTmkQb2ppEeeCaRN/mmkRG7ZpEtPOaRBL6mkR5AJtE5wabRLgNm0SsE5tE
EhqbRHkgm0TfJptETi2bRLQzm0QSOptEgUCbRN9Gm0ROTZtErFObRBtam0R5YJtE32abREZt
m0Ssc5tEEnqbRHmAm0TfhptETo2bRLSTm0QSmptEeaCbRN+mm0RGrZtErLObRBK6m0SBwJtE
38abREbNm0Ss05tEEtqbRIHgm0Tf5ptERu2bRKzzm0Qj+ptEgQCcRN8GnERGDZxErBOcRBsa
nESBIJxE3yacREYtnES0M5xEEjqcRHlAnETfRpxERk2cRLRTnEQbWpxEeWCcRN9mnERGbZxE
tHOcRBJ6nESBgJxE34acRE6NnES0k5xEG5qcRIGgnETfppxETq2cRLyznEQbupxEssCcRN/G
nEROzZxEtNOcRBLanER54JxE3+acRE7tnESs85xEG/qcRIEAnUTnBp1ERg2dRLQTnUQbGp1E
gSCdROcmnUROLZ1EtDOdRBs6nUSBQJ1E50adRE5NnUS0U51EG1qdRIFgnUTnZp1ETm2dRLxz
nUQbep1E</AssayXData><AssayYData Points="150">si/RP7oH0j9LGNI/raLSP/td0j9DvdI/Wr3SP4D+0j94TdI/t/3SP8mX0j/1aNI/EvnRP9SS
0j8/vtI/usPSP47l0z8Q9tI/ox7SPzvp0j+szNI/y5jSP5K50j8awtI/wnDTP6Ty0j9fFtM/
o+DSP9i30j+P19I/5qTSPxgd0z+6JNM/gynTP58T0z+zfNI/R2rTP1Ao0z+hptI/J5LSP87s
0j+dL9M/NsTSPxnx0j8PQtM/OD3TPya40j+HbtM/7OHSP13Y0j/eqdI/FhzTP3qx0j/8DdM/
E/nSP0jb0j97qNI/bPnSP1pQ0z9lONM/3uPSP73g0j+j9NI/r0rTP1Qm0z+cw9I/jYjTPyrX
0z9/TdM/0n/TP5440z/3q9M/1izTPyOB0z88t9M/497SPwOw0z81nNM/HBTTP7PV0j9rbNM/
1lbTP+rw0j/wINQ/L1XTP3aM0z+KONM/eb7TP1Ei0z99bdM//oHTP2lD0z9Zo9M/lZPTP8u4
0z9OvdM/qsnTPx9M1D+LnNM/SDzUP8rY0z+q+NM/c3nTP8Cj0z8L+NM/ArjTP6e70z8N59M/
VTPTP02y0z82o9M/FZzTPzUJ0z+bVtM/NUDTP5FI0z+qldM/z2bUP5bK0z9txNM/ZhnUP0zI
0z/sudM/ro/TPzwa1D/nu9M/3vnSP5Q80z8KTNQ/mAjTP9TA0z+L8NM/LBDUP1Bo1D+Bi9M/
eNPTPw3Z0z8ICdM/ylzUPzr20z+XtdM/PIHTPw380z/tcNQ/qFPTPwJj0z8VtNM/c0zTPwp9
0z/ID9Q/</AssayYData></Step><Step><CommonData><SampleLocation>10</SampleLocation><SampleID>BG505 SOSIP</SampleID><SampleGroup></SampleGroup><SampleInfo></SampleInfo><SampleRow>A</SampleRow><SamplePlate>1</SamplePlate><WellType>KSAMPLE</WellType><Concentration>-1</Concentration><ConcentrationUnits>µg/ml</ConcentrationUnits><MolarConcentration>500</MolarConcentration><MolarConcUnits>nM</MolarConcUnits><MolecularWeight>-1</MolecularWeight><Temperature>30</Temperature><StartTime>1593096</StartTime><AssayTime>180</AssayTime></CommonData><FlowRate>600</FlowRate><StepType>ASSOC</StepType><StepName>Association</StepName><StepStatus>OK</StepStatus><ActualTime>180</ActualTime><CycleTime>0.2</CycleTime><AssayXData Points="900">gYCdROeGnUROjZ1EtJOdRBuanUR5oJ1E56adREatnUS8s51EG7qdRHnAnUTfxp1ETs2dRLTT
nUQb2p1EgeCdROfmnURe7Z1EtPOdRBL6nUR5AJ5EMQeeRE4NnkSsE55EGxqeRIEgnkTfJp5E
Ti2eRLQznkQSOp5EeUCeROdGnkROTZ5ErFOeRCtankSqYJ5E32aeRE5tnkS0c55EI3qeRHmA
nkTnhp5ETo2eRKyTnkQbmp5EeaCeRN+mnkRGrZ5EtLOeRBK6nkSBwJ5E58aeREbNnkS0055E
G9qeRIHgnkTn5p5ERu2eRLTznkQS+p5EeQCfROcGn0RODZ9ErBOfRBIan0SBIJ9E5yafREYt
n0SsM59EEjqfRIFAn0TnRp9ETk2fRKxTn0QzWp9EeWCfRN9mn0RGbZ9EtHOfRBt6n0SBgJ9E
54afREaNn0S0k59EEpqfRHmgn0Tfpp9ETq2fRKyzn0Qbup9EVsGfROfGn0ROzZ9ErNOfRBLa
n0R54J9E3+afREbtn0Ss859EEvqfRE4BoETfBqBETg2gRLQToEQbGqBEeSCgROcmoERGLaBE
1TOgRBI6oER5QKBE50agRKBNoESsU6BEElqgRIFgoETfZqBETm2gRLRzoEQSeqBEeYCgROeG
oEROjaBEtJOgRBKaoER5oKBE56agREatoES0s6BEErqgRKrAoETnxqBERs2gRLTToEQS2qBE
eeCgRN/moERO7aBEtPOgRBv6oER5AKFE3wahREYNoUSsE6FEGxqhRIEgoUTfJqFEby2hRKwz
oUQSOqFEeUChROdGoURGTaFErFOhRBJaoUR5YKFE32ahREZtoUSsc6FEEnqhRNOAoUTnhqFE
Ro2hRKyToUQSmqFEeaChRN+moURGraFErLOhRDu6oUR5wKFE38ahREbNoUS006FEEtqhRHng
oUTf5qFETu2hRKzzoUQb+qFEeQCiRPAGokRODaJEtBOiRBIaokR5IKJE3yaiREYtokSsM6JE
GzqiRHlAokQIR6JETk2iRKxTokQSWqJEkWCiRN9mokRObaJEvHOiRBJ6okR5gKJE34aiRE6N
okSsk6JEEpqiRIGgokTnpqJETq2iRPS0okQSuqJEgcCiROfGokRGzaJEtNOiRBvaokR54KJE
5+aiRE7tokS086JEG/qiRIEAo0TnBqNETg2jRLQTo0QbGqNEgSCjROcmo0ROLaNEtDOjRDs6
o0TLQKNE50ajRE5No0S0U6NEG1qjRIFgo0TnZqNETm2jRLRzo0QbeqNEgYCjROeGo0ROjaNE
tJOjRBuao0SBoKNE56ajRE6to0S0s6NEG7qjRIHAo0TnxqNETs2jRLTTo0Qb2qNEgeCjROfm
o0RO7aNEaPSjRBv6o0SBAKRE5wakREYNpES0E6REMxqkRIEgpETnJqRETi2kRLQzpEQjOqRE
gUCkROdGpEROTaREtFOkRBtapESBYKRE52akRE5tpES0c6REEnqkRIGApETnhqRETo2kRKyT
pEQbmqREgaCkRPimpEROraRErLOkRBK6pER5wKRE38akRE7NpES006REddqkRHngpETn5qRE
Tu2kRLTzpEQb+qREgQClRN8GpURGDaVE1ROlRBsapUTDIKVE3yalRE4tpUS0M6VEGzqlRIFA
pUTnRqVERk2lRLRTpUQSWqVEgWClROdmpURGbaVEtHOlRBt6pUSBgKVE54alREaNpUSsk6VE
G5qlRIGgpUTnpqVETq2lRLSzpUQbuqVEgcClROfGpURGzaVEtNOlRBvapUR54KVE5+alRHft
pUS086VEG/qlRIEApkTnBqZETg2mRLQTpkQbGqZEgSCmROcmpkRGLaZEtDOmRBs6pkSBQKZE
30amREZNpkS8U6ZEG1qmRIFgpkTnZqZETm2mRLRzpkQbeqZEeYCmROeGpkROjaZEtJOmRBKa
pkSBoKZE56amREatpkS0s6ZEG7qmRIHApkTnxqZERs2mRLTTpkQS2qZEeeCmROfmpkRO7aZE
tPOmRBL6pkS6AKdE3wanRE4Np0SsE6dEGxqnRIEgp0TnJqdERi2nRKwzp0QSOqdEgUCnROdG
p0ROTadErFOnRBtap0SBYKdE52anRE5tp0S0c6dEG3qnRIGAp0TfhqdETo2nRLSTp0QbmqdE
eaCnROemp0RGradEtLOnRBK6p0SBwKdE58anRE7Np0Ss06dEG9qnRHngp0Tf5qdETu2nRKzz
p0Qb+qdEeQCoRN8GqERGDahE/hOoRBIaqESJIKhE5yaoRE4tqES0M6hEGzqoRIFAqETfRqhE
Tk2oRKxTqEQSWqhEeWCoRN9mqERGbahEmnSoRBJ6qER5gKhE34aoREaNqES0k6hEEpqoRIGg
qETnpqhERq2oRKyzqEQSuqhEicCoROfGqEROzahErNOoRBLaqESB4KhE3+aoREbtqESs86hE
I/qoRHkAqUTnBqlERg2pRLQTqUQbGqlEgSCpRN8mqURGLalErDOpRBs6qUSBQKlE30apREZN
qUSsU6lEElqpRHlgqUTfZqlERm2pRKxzqUQbeqlEgYCpRN+GqURGjalEtJOpRBKaqUR5oKlE
c6epREatqUSss6lEErqpRHnAqUTfxqlERs2pRLTTqUQS2qlEeeCpRN/mqURO7alErPOpRBL6
qUSBAKpE3waqRE4NqkS0E6pEEhqqRHkgqkTfJqpERi2qRKwzqkRMOqpEeUCqRN9GqkRGTapE
rFOqRBJaqkR5YKpE52aqREZtqkS0c6pEEnqqRHmAqkTfhqpERo2qRLSTqkQbmqpEeaCqRN+m
qkRGrapEtLOqRFS6qkR5wKpE38aqREbNqkSs06pEG9qqRHngqkTf5qpERu2qRKzzqkQb+qpE
eQCrRN8Gq0RGDatEtBOrRCMaq0SJIKtE3yarRE4tq0SsM6tEEjqrRHlAq0TnRqtEyU2rRLRT
q0QbWqtEgWCrROdmq0RObatEtHOrRBt6q0SBgKtE54arRE6Nq0S0k6tEG5qrRIGgq0TnpqtE
Xq2rRLSzq0QbuqtEgcCrROfGq0ROzatEtNOrRBvaq0SB4KtE5+arRE7tq0S086tEG/qrRIEA
rETwBqxETg2sRLQTrEQbGqxEgSCsROcmrEROLaxEtDOsRBs6rESBQKxE50asRE5NrES0U6xE
bFqsRIFgrETnZqxETm2sRLRzrEQbeqxEgYCsROeGrEROjaxEtJOsRBKarESBoKxE56asREat
rES0s6xEG7qsRHnArETnxqxETs2sRLTTrEQb2qxEgeCsROfmrERO7axEtPOsRBL6rESBAK1E
5watRE4NrUS0E61EGxqtRIEgrUTnJq1ETi2tRLQzrUQbOq1EgUCtROdGrUROTa1E1VOtRBta
rUSBYK1E52atRE5trUSsc61EG3qtRIGArUTnhq1ETo2tRLSTrUQbmq1EgaCtRN+mrUROra1E
tLOtRBu6rUR5wK1E58atREbNrUSs061EG9qtRJrgrUTn5q1ERu2tRLTzrUQS+q1EeQCuRN8G
rkRGDa5EtBOuRBIarkSBIK5E3yauRE4trkQ3NK5EGzquRHlArkTfRq5Eb02uRKxTrkQbWq5E
eWCuRN9mrkROba5EtHOuRBJ6rkQEga5E34auRE6NrkSsk65EG5quRHmgrkTfpq5ETq2uRKyz
rkQbuq5EgcCuROfGrkRGza5EtNOuRBLarkSB4K5E5+auREbtrkS8865EEvquRHkAr0TfBq9E
Rg2vRLQTr0QSGq9EgSCvRN8mr0ROLa9EtDOvRBI6r0R5QK9EMUevREZNr0SsU69EG1qvRIFg
r0TnZq9ETm2vRLRzr0QSeq9EgYCvRN+Gr0RGja9ErJOvRBKar0R5oK9E36avREatr0QvtK9E
ErqvRHnAr0Tnxq9ETs2vRKzTr0Qb2q9EeeCvROfmr0RO7a9EtPOvRCv6r0R5ALBE5wawREYN
sESsE7BEEhqwRHkgsETnJrBETi2wRLQzsEQSOrBEgUCwRN9GsERGTbBEtFOwRBJasER5YLBE
52awREZtsESsc7BEG3qwRHmAsETnhrBERo2wRKyTsEQSmrBEeaCwRBinsERGrbBEtLOwRBu6
sESBwLBE58awREbNsESs07BEEtqwRIHgsERi57BETu2wRKzzsEQS+rBEeQCxRN8GsURODbFE
rBOxRBsasUR5ILFE3yaxREYtsUSsM7FEEjqxRIFAsUTfRrFETk2xRLRTsUQSWrFEeWCxROdm
sURGbbFEtHOxRBt6sUR5gLFE34axRE6NsUS0k7FEEpqxRIGgsUTnprFERq2xRLSzsUQburFE
icCxRPjGsURGzbFEtNOxRKbasUR54LFE3+axREbtsUSs87FEEvqxRHkAskTfBrJERg2yRKwT
skQSGrJEeSCyRN8mskRGLbJErDOyRBI6skR5QLJE30ayRE5NskSsU7JEG1qyRJFgskTfZrJE
Tm2yRKxzskQSerJEeYCyRN+GskRGjbJErJOyRBKaskR5oLJE36ayRE6tskSss7JEG7qyRHnA
skTfxrJERs2yRKzTskQS2rJEeeCyROfmskTZ7bJErPOyRBL6skSBALNE3wazREYNs0SsE7NE
EhqzRIEgs0TfJrNERi2zRLQzs0QSOrNEgUCzRN9Gs0RGTbNErFOzRBtas0R5YLNE32azRE5t
s0Ssc7NEG3qzRHmAs0TnhrNETo2zRLSTs0QSmrNEiaCzROems0ROrbNEtLOzRBu6s0SBwLNE
58azRE7Ns0S007NEG9qzRIHgs0Tn5rNETu2zRLTzs0Qb+rNE</AssayXData><AssayYData Points="900">DMzQP+Fn0D++GdE/KAHRP5zj0D/kj9E/KZTQP6FT0T+zmtA/IZHRPx9x0T/FGdE/2bzRP6ON
0T+V6tE/TPTRPyKZ0T/YfNE/n57RPyXx0T8fBtE/Zt/RP3WZ0T/SlNI/9u3RP+D20T8w59E/
tpDSPwYZ0j8fEtM/mDrSPzLE0j/8V9I/P5fSP5E80j8DqdI/lrvSP5jM0j867dI/vDrTPz0r
0z+4MdM/dGrTP64m0z89ydI/Z+bSP23m0j+OhdM/547SP/Nv0z82ztI//CfTP2NK0z+fAtM/
9jXTP/Ws0z8iTdM/zcrTP7VH0z/GUdM/xnjTP3WF0z+zb9M/CAfTP3h10z/YLtM/PanTP3iN
0z9wHdM/FX3TP8R/0z9RqdQ/YnvUP1Up1D8r3dM/csvTP6TU0z/4vtM/7s7TP+4z1D9a/dM/
SYjUPy960z88ZdM/Qt7TP2J51D8zJNQ/BPbUPy411D9CKdQ/svnTP75b1D9FmdQ/3jnUP+7i
1D/qNNU/s4vUP5XT1D+ceNQ/ICbVP1221D+y3dQ/9PLUPw9c1D909dM/GDTUP8Hr1D9/dNQ/
hhzUP0Pu1D9Dv9Q/cCvVP1jP1D+RV9U/a7LUP0AU1T+katU//cbUP0Pa1D8/ltU//mLVP7Ll
1D9DpNU/7IXVP8521T9u5dU/dyTVP6Ap1T8RiNU/HWXVPzrM1D+ERtU/IZrVP5Op1T9em9U/
mrDVP8+X1T/FitU/tWbVP3VK1j/MtdU/BgHVPy841T+RTtU/DVLVP4W91T+VvNU/D4zVP1OZ
1T+VbtU/HOfVPzKg1T/Up9U/CvvVP0nv1T9sItY/vj3WP9L91T8XNdU/q0DWP9m+1T+bHNY/
zEXVPz231T+4NdY/y37WPzAw1j+Hx9U/lFrVPzF11j8UmtY/mAzVPwcU1j8aSdY/bYzWP4ZL
1j+yjNY/I6vVPxmE1j+d19U/1nTWP21b1j/V4dY/uqjWP51I1j+pIdY/gDvWP8Th1T9d7NU/
gO7WP3Rv1j/ditY/763WP9pb1j+2vtY/hXfWPz5/1j+7rNY/FiTXPzLo1j9xHtc/uNbWP6Lh
1j9mOdY/yaXWPwMN1z/qh9Y/+0HWP29M1z/uKNc/6sfWP9Sz1j803dY/C4DWP3QV1z8e7NY/
jT3XP6ER1z9HxNY/1NHWP6yN1z+Sadc/3XbXP0Et1z/L1dY/hmTWP3G91j/yItc/xaPXP3u7
1j9+3dY/O0XXP3F91z/V69Y/2wPXP0ud1z/WVNY/JXnXPwy71z+t29c/XenWP7jB1z/JLtc/
LfDWP1Nm1z/1gtc/SvjXP8lP1z/LANc/0b3XP1Rh1z8cwdY/WALXP2bh1z8AW9c/nFLYPzIw
1z+XZdc/cmfXPzuH1z9jH9c/1rDXPw3f1z//Ftg/bATYP/m01z9w+Nc/t1vYP6Zw1z/t19c/
/QbZP6i01z9cuNc/LfrXPxGn1z/pLdg/9EnYP9jc1z+PDNg/AALYP3351z+VCdg/eTzYP//+
1z/++9c/e47XPz9E2D9l9Nc/mHXYPxG81z+dYdg/q9TXP0T61z/MNNg/d0rYPy082D9sKNg/
OCPYP8qC1z/h2tc/h2LYPxfx1z9qYdg/CkbYP0fd2D/hldg/K2bYPyBb1z8i+tc/mUvYPwMm
2D/8I9g/T+HYP0e72D8Sptg/c4HYP6EL2D93Atk/XGjYP0cz2D/Latg/CIzYPyLU1z/S7dg/
orvYPwle2D/W8dc/IabYPxfH2D+Vjdg/wMLYP2i72D9a4Ng/X5zYP09q2D+Rwtg/4pbYP0l+
2D/YA9k/vlnYP8U12T/U4dg/WeXYPyMO2T/t6Ng/B/3YP/W31z/nYNg/hBXZP2m22D+RsNk/
yivZP3e72D/bh9k/SK/YP5zK2D9Z5Ng/Z6nYP/p42D8YAtk/9TTZP4o62T9U6Ng/TBvZP476
2D8RvNg/JWvZP6w32T98ndg/2D3ZP6zO2D+J8tg/EZzZP4S52D/yS9k/GIXYP4ze2D9+ltk/
afrYP7YP2T8u5tk/r1jZP04T2T9fQtk/SgLZPyYs2T/BUtk/oY7ZP9f/2T+i6tg/FWnZPwur
2T+i0dk/i8bZP30W2j8pfdo/fbHZPy9H2T+xT9k/HA/aPwzs2T8epNk/jqfZP2sr2T+j19k/
0ZfaPypv2T96UNk/qk3ZP/Z52T8GENo/+EvZPya52T/1Ido/Mt3ZP3CG2T//ttg/4bjZP5Yd
2j+O4Nk/HZHZPybj2T/wfNk/QnPZP1DT2T9P6tk/cr7ZP/Bd2j8m4tk/qT7aP8yy2T96Bto/
7FPZP68d2j9wUto/I+DZPyqx2T+GIto/OfbZP0A+2j9Bytk/RPDZP6h32j+e7tk/RFvZP6LV
2T/w+tk/fLDZP4Ty2T+fPto/8lPaP4Mz2j85tdk/4vvZP4gg2z9Iltk/CUzaP72s2j8InNo/
78vaP/r62T/lcdo/u83ZPy6e2j+WKto/L/zZP/TX2j97bNk/4EbaPz8S2j9hnNo/YJjaP3vw
2T95b9o/FM7ZPzwf2j9yjtk/rQjaPxpw2j9oQNo/rIPaPzWn2j/Ogdo/Z6PaPxZS2j9Pbto/
RTTaPzhn2j/gcNo/jNjaP6Lg2j+Tbto/zIPaP8Kh2j9qTdo/2fvaP3VA2z9qmNo/QaPaP5wD
2z8cwdo/XR7bP2hz2j/8Jts/SgjbPyde2j/Y5No/2KPaPzbQ2j+LKts/RnfaP7ja2j+Ox9o/
+DjbP6hW2j8DPds/3b/aP4Ez2z8hJds/dY/aPxzO2j//cds/IObaPyDd2j/B1do//4XaP5JS
2z+wwto//hPbP6SR2j8B7No/pG3bP24Y2z/sSts/7/XaP48Q2z8z9do/Lj7bPzOT2j8JMts/
/NHaPxp72z9//9o/D17bP2jn2j91Ots/YafaPyy42j8aDNs/HkzbPzFe2z/SNts/Y/XaP/Lj
2j86Ets/6a7bPzIj2z+WH9s/fT3bP1Db2j/uQ9s/6M3bP59y2z8bKNs/TWjbP7lL2z8OO9s/
LW3bP3iX2z9XD9w/yj/bP3I32z/NXNs/3lvbPzru2z/+XNs/Ao/bPyqY2z9bEds/L8HbP2RP
2z9qMds/5bPbP0Wh2z9X3ds/yx3bP+ns2z/N4ts/P7bbPzxk2z+iXts/NH7bP4l+2z8O3ds/
RCfcP/982z+8Ftw/EWncPwgN2z/3Ytw/a63bP9Rz3D/tlNw/pcjbP6s53D+FI9s/rB/cP+qx
2z+ypNs/Y73bP8Rz2z866ds/ZJPbP2WQ2z9AUtw/AKbbP+Ob2z+Zhds/CTnbP/0h3D9PJ9s/
9ofbP0gu3D8t1Ns/TH/bP2Rh2z9Fjts/MYvcP0Aw3D9S39s/B9vbP0Rn2z+72ts/85rbPziY
2z9159s/T1vcP0LL3D9YQNw/3g/dPyl62z/xRNw/1//bP5ky3D+Kwds/d87bP4Jv2z9zSNw/
i9jbPz0Y3D9mG9s/FFXcP5bL2z+D5ts/GdbbP+8L3D9HU9w/QobcP1sr3D/1d9w/Hf/bP1tx
3D/KV9w/A0zcPxUx3D9WYtw/6jLcP7GA3D/dGtw/oFzcP1mi2z/WQ9w/QUzcP1aD3D/rptw/
cFLcP+D72z/Nvds/w83cP/ZA3D+qStw/gUfcP5lF3D+woNw/9s7bP3xY3D8Zv9s/30HcP+N5
3D9sFtw/qrHcP6Mw3D/zhdw/TGLcP1Yy3T+q6ts/hojcP0vH3D+Z/Ns/LlfcP1Gg3D+TF9w/
RZfcP2Uj3T+8Rdw/MIfcP9Bv3D/1d9w/U8vcP08R3D8+l9w/GKPcP6yF3D/KZ9w/OvXcP3n8
3D9mq9w/gdTcP8fe3D9P/Nw/0ZncP3143D8xndw/9cbcP5K/3D/LXdw/cvfcP9jO3D83W9w/
WyrdP4vt3D/HTN0/me3cP2YA3T/vt9w/darcP2US3T8n39w/sencP8ki3T/mntw/s+vcP7BM
3T8Z19w/vRTdP+uJ3T9CP90/ccfcP3zr3D9dNt0/9/bcP6EI3T9RO90/PKbdP0593T8tqN0/
8l/dP8Pn3D/n/dw/173dP6fn3T9ndtw/ePTcP0Qo3T9mON0/kfzcPxtF3T+sNt0/ecbcPyQG
3T/+Sd0/F8vcP8Dt3D/7GN0/d/rcP2Gi3D+PEd0/JwXdP/X83D+oZd0/lqLdP+uF3D8hut0/
Cj7dP0IL3j8Khtw/k+HcP7T+3D8Ymd0/+UXdPyhx3T8nHN0/lQjdPxZ+3T9BH90/VbbdPz2t
3D8Q5d0/Ru/cP3NK3T/Gm90/dWzcP5693T8aRt4/whrdP6l93T/EUd0/eczdP88I3T/DUt0/
57bdP6lg3T8K6t0/5+TcPz9e3T/n1d0/6izeP5Z/3T/PZ90/ZljdPzNg3T9qYt0/KnvdPz4K
3j8qa94/4LDcP7HN3T9MSt4/KqzdPyB/3T9/Md0/Q5zdP6nB3D/twN0/bJHdPy8A3j+kKt0/
/kPePwbC3T+E490/X9LdP/Z73T82uN0/L1vdP2n33T+FHN4/tHbdP8os3j+O4t0/xSTeP0e+
3T/7ZN0/uxLeP9OO3T/Jit0/5PXdPyji3T9TA90/rV/eP5p63j//7d0/BXTdP20p3j+y9t0/
PRXePwLQ3j+wQt0/guLdP8DW3T9mCd4/alXePxii3T/48N0/iQjePzgP3j/1Vd4/f9veP7zR
3T89TN4/nr7dP0KW3j/rt90/rHTePynf3T+jT94/MMfeP8I/3j9rXt4/RBLeP2qG3j8uw90/
ETveP/Q33j8h4t0/ctbdP7e83T+Yld4/D6jdP6a43j9Mf94/</AssayYData></Step><Step><CommonData><SampleLocation>1</SampleLocation><SampleID></SampleID><SampleGroup></SampleGroup><SampleInfo></SampleInfo><SampleRow>A</SampleRow><SamplePlate>1</SamplePlate><WellType>BUFFER</WellType><Concentration>-1</Concentration><ConcentrationUnits>µg/ml</ConcentrationUnits><MolarConcentration>-1</MolarConcentration><MolarConcUnits>nM</MolarConcUnits><MolecularWeight>-1</MolecularWeight><Temperature>30</Temperature><StartTime>1782023</StartTime><AssayTime>180</AssayTime></CommonData><FlowRate>600</FlowRate><StepType>DISASSOC</StepType><StepName>Dissociation</StepName><StepStatus>OK</StepStatus><ActualTime>180</ActualTime><CycleTime>0.2</CycleTime><AssayXData Points="900">gQC0RN8GtERGDbRE5RO0RBIatESBILRE8Ca0REYttETVM7REGzq0RIFAtETnRrRERk20RKxT
tEQbWrREeWC0ROdmtERObbRErHO0RBJ6tESBgLRE34a0REaNtESsk7REEpq0RKqgtETfprRE
Tq20RKyztEQSurREgcC0RN/GtEROzbRErNO0RBvatESB4LRE3+a0REbttESs87REG/q0RHkA
tUQQB7VERg21RKwTtUQSGrVEeSC1ROcmtURGLbVEtDO1RBI6tUSBQLVEGUe1RE5NtUSsU7VE
G1q1RHlgtUTfZrVERm21RKxztUQSerVEgYC1RN+GtUROjbVErJO1RESatUR5oLVE56a1REat
tUSss7VEErq1RHnAtUTfxrVERs21RKzTtUQS2rVEeeC1RN/mtURO7bVErPO1RBv6tUR5ALZE
3wa2REYNtkSsE7ZEEhq2RHkgtkTfJrZETi22RLQztkQSOrZEgUC2RN9GtkRGTbZErFO2RBJa
tkSBYLZE32a2REZttkSsc7ZEG3q2RHmAtkTnhrZERo22RKyTtkQbmrZEeaC2RN+mtkRGrbZE
rLO2RBK6tkR5wLZE38a2REbNtkSs07ZEEtq2RHngtkTf5rZERu22RKzztkQS+rZEgQC3RN8G
t0RGDbdErBO3RBIat0R5ILdE3ya3REYtt0SsM7dEEjq3RHlAt0TfRrdERk23RKxTt0QSWrdE
eWC3RN9mt0RGbbdEtHO3RBJ6t0R5gLdE34a3REaNt0Ssk7dEEpq3RHmgt0T+p7dERq23RKyz
t0QSurdEecC3ROfGt0RGzbdEtNO3RBvat0R54LdE3+a3REbtt0S087dEG/q3RIEAuETnBrhE
Tg24RLQTuEQbGrhEgSC4ROcmuEROLbhEtDO4RBs6uESBQLhE50a4RE5NuES0U7hEG1q4RIFg
uETnZrhETm24RLRzuEQberhEmoC4ROeGuEROjbhEtJO4RBuauESBoLhE56a4REatuES0s7hE
G7q4RLLAuETnxrhETs24RLTTuEQb2rhEgeC4ROfmuERO7bhEtPO4RBv6uESBALlE5wa5RE4N
uUTFE7lEGxq5RIEguUTnJrlETi25RKwzuUQbOrlEgUC5ROdGuUROTblEtFO5RBtauUSBYLlE
52a5RE5tuUS0c7lEEnq5RKqAuUTnhrlERo25RLSTuUQbmrlEgaC5ROemuURGrblEtLO5RBu6
uUSBwLlE58a5REbNuUS007lEG9q5RIHguUTn5rlETu25RLTzuUQS+rlEgQC6RN8GukRGDbpE
tBO6RBsaukSBILpE9ie6REYtukTdM7pEGzq6RIFAukTnRrpETk26RLRTukQbWrpEgWC6ROdm
ukRGbbpEtHO6RBJ6ukR5gLpE34a6REaNukS0k7pEEpq6RIGgukTfprpETq26RLSzukQburpE
ecC6RN/GukROzbpEtNO6RBvaukSB4LpE5+a6REbtukS087pEEvq6RIEAu0TfBrtETg27RLQT
u0QbGrtEgSC7RN8mu0RGLbtErDO7RBs6u0SBQLtE50a7RE5Nu0Q3VLtEG1q7RHlgu0TnZrtE
Rm27RKxzu0QSertEeYC7ROeGu0RGjbtEtJO7RBuau0SBoLtE56a7RMCtu0S0s7tEErq7RIHA
u0TnxrtETs27RKzTu0Qb2rtEeeC7RN/mu0RG7btErPO7RBv6u0R5ALxE3wa8RE4NvES0E7xE
Ehq8RIEgvETnJrxETi28RLQzvEQSOrxEeUC8RN9GvEROTbxErFO8RBtavESBYLxE32a8REZt
vES0c7xEEnq8RImAvETnhrxETo28RKyTvEQSmrxEeaC8RN+mvEROrbxErLO8RBu6vER5wLxE
38a8RE7NvESs07xEEtq8RHngvETn5rxERu28RLTzvEQS+rxEeQC9ROcGvURGDb1ErBO9RBIa
vUR5IL1E3ya9REYtvUSsM71EGzq9RIFAvUTnRr1EXE69RKxTvUQSWr1EeWC9RPhmvURObb1E
rHO9RBJ6vUR5gL1E34a9REaNvUSsk71EG5q9RHmgvUTfpr1ERq29RKyzvUQbur1EecC9RN/G
vURGzb1ErNO9RBLavUR54L1E5+a9REbtvUSs871EG/q9RHkAvkTfBr5ETg2+RKwTvkQbGr5E
eSC+RN8mvkRGLb5EtDO+RBI6vkR5QL5E30a+REZNvkS0U75EElq+RIFgvkTfZr5ERm2+RKxz
vkQber5EeYC+RN+GvkROjb5EtJO+RBKavkSBoL5E36a+REatvkSss75EErq+RIHAvkTnxr5E
Rs2+RN3TvkQS2r5EeeC+ROfmvkRG7b5ErPO+RBL6vkSBAL9E3wa/REYNv0SsE79EEhq/RHkg
v0TfJr9ERi2/RLQzv0QSOr9Eh0G/RN9Gv0RGTb9ErFO/RBJav0R5YL9E52a/REZtv0S0c79E
Enq/RIGAv0Tfhr9ETo2/RKyTv0QSmr9EeaC/ROemv0RGrb9ErLO/RBK6v0R5wL9E38a/RHfN
v0Ss079EG9q/RHngv0Tw5r9ETu2/RLTzv0Qb+r9EeQDARPAGwERODcBEtBPARBIawER5IMBE
5ybARFYtwES0M8BEGzrARIFAwETnRsBETk3ARLRTwEQbWsBEgWDAROdmwERObcBEtHPARBt6
wESBgMBE54bARE6NwES0k8BEG5rARIGgwETnpsBETq3ARLSzwEQbusBEgcDAROfGwEROzcBE
tNPARBvawESB4MBE5+bARE7twES088BEG/rARIEAwUTnBsFETg3BRLQTwUQbGsFEgSDBROcm
wUROLcFEtDPBRBs6wUSBQMFE50bBRE5NwUS0U8FEG1rBRIFgwUTfZsFEf23BRKxzwUQSesFE
gYDBROeGwUROjcFEtJPBRBKawUSBoMFE56bBRE6twUS0s8FEG7rBRIHAwUTfxsFETs3BRLTT
wUQb2sFEgeDBRN/mwURO7cFEtPPBRBv6wUSBAMJE5wbCRE4NwkSsE8JEGxrCRIEgwkTnJsJE
dy3CRLQzwkQbOsJEgUDCROdGwkRGTcJErFPCRBJawkSBYMJE52bCRE5twkS0c8JEG3rCRIGA
wkTnhsJETo3CRLSTwkQSmsJEgaDCRN+mwkROrcJEtLPCRDu6wkSBwMJE58bCRE7NwkS008JE
G9rCRIHgwkTf5sJEXu3CRLTzwkQb+sJEeQDDROcGw0QCDsNErBPDRBIaw0SBIMNEECfDRE4t
w0SsM8NEEjrDRHlAw0TnRsNETk3DRLRTw0QbWsNEgWDDROdmw0RGbcNEtHPDRBJ6w0SBgMNE
34bDRE6Nw0Ssk8NEG5rDRIGgw0TnpsNEVq3DRKyzw0QbusNEgcDDRN/Gw0RGzcNEtNPDRBva
w0R54MNE3+bDREbtw0Ss88NEEvrDRIEAxETnBsRETg3ERLQTxEQbGsREiSDEROcmxEROLcRE
tDPERBI6xER5QMRE30bERE5NxES0U8REElrERHlgxETnZsRERm3ERLRzxEQbesREeYDEROeG
xERGjcREtJPERBuaxER5oMRE8KbEREatxES0s8REG7rERHnAxETfxsRERs3ERLTTxEQb2sRE
geDERN/mxERG7cRErPPERBv6xER5AMVE3wbFREYNxUS0E8VEEhrFRIEgxUTfJsVETi3FRLQz
xUQbOsVEeUDFROdGxUROTcVErFPFRBtaxUR5YMVE52bFRE5txUS0c8VEG3rFRHmAxUTfhsVE
Ro3FRKyTxUQSmsVEeaDFRN+mxURGrcVEtLPFRBK6xUSBwMVE38bFREbNxUS008VEG9rFRHng
xUTf5sVERu3FRLTzxUQS+sVEeQDGRN8GxkRODcZE1RPGRBIaxkR5IMZE3ybGRE4txkSsM8ZE
EjrGRHlAxkTfRsZERk3GRKxTxkQSWsZEeWDGRDlnxkRGbcZEtHPGRBJ6xkSBgMZE34bGREaN
xkSsk8ZEG5rGRHmgxkTfpsZETq3GRLSzxkQbusZEgcDGRN/GxkRGzcZErNPGRBLaxkR54MZE
3+bGREbtxkS088ZEEvrGRHkAx0TfBsdETg3HRLQTx0QSGsdEeSDHRN8mx0RGLcdErDPHRBI6
x0R5QMdE+EbHREZNx0SsU8dEElrHRHlgx0TfZsdERm3HRKxzx0QSesdEeYDHRN+Gx0RGjcdE
rJPHRBKax0R5oMdE36bHREatx0Sss8dEErrHRHnAx0TfxsdERs3HRKzTx0QS2sdEeeDHRN/m
x0RG7cdEtPPHRCP6x0SBAMhE3wbIREYNyES0E8hEGxrIRIEgyETfJshETi3IRKwzyEQSOshE
gUDIROdGyERGTchEtFPIRBtayER5YMhE52bIREZtyESsc8hEG3rIRIGAyETnhshETo3IRLyT
yEQbmshEgaDIROemyEROrchEtLPIRBu6yESBwMhE58bIRE7NyES008hEG9rIRIHgyETn5shE
Tu3IRLTzyEQb+shEgQDJROcGyURODclEtBPJRBsayUTCIMlE5ybJRE4tyUS0M8lEGzrJRIFA
yUTnRslETk3JRLRTyUQbWslEgWDJROdmyURvbclErHPJRBt6yUSqgMlEOYfJRF6NyUS0k8lE
G5rJRHmgyUTnpslETq3JRLSzyUQbuslEgcDJROfGyUROzclEtNPJRDvayUSB4MlE5+bJRE7t
yUS088lEG/rJRIEAykTnBspERg3KRKwTykQbGspEgSDKROcmykROLcpEtDPKRBI6ykR5QMpE
30bKRE5NykS0U8pEG1rKRIFgykTnZspERm3KRLRzykQbespE</AssayXData><AssayYData Points="900">htDfP/oI4D+DV+A/K0TgP+yY4D+ljOA/i87gP13u4D8vouA/L+TgP5YE4T/QL+E/WqfgP6jf
4D+xsuA/vFThP/E54T9iW+E/6jThPxX44D/EWeE/fSvhP3Su4T95puE/8zfhPxqs4T/caeE/
rCThP4Ot4D+bzuA/fq3gP5UI4T+o/+A/+OTgP1Tt4D82H+E/OojgPwgt4T/+DeE/2czgPxvG
4D9Ch+A/TrngP7Bu4D8L8+A/TbXgPzsm4T+cDeE/psbgP//e4D97meA/eOTfP39t4T91ouA/
dTXhPyJI4D8a6eA/iergP1yp4D/Q/OA/yxzgP9fY4D8Co+A/UUfgPxSW4T8hruA/1kvgPwx2
4D8bVOA/hf7fP1Xg4D84RuA/G4zfP++Q4D/Fw98/AWHgPw/V4D+/geA/hOzfP/Kp4D/t4eA/
y67gP+rD4D9ibeA/nwLgPzpL4D/m1N8//vTfP2ua4D9IZuA/uRPfP6js3z84898/jM3gPxUe
4D/LC+A/oTTgP3M34D+QReA/3jHgP/dW4D/2LuA/beffP7I24D8yQ+A/J9zfPyGZ4D8H398/
neDfPwPg4D9j9t8/8tXfPy4P4D/PNOA/lyjgP0OB4D9Hdt8/PW7gPzX63z/70d8/n7/gPxbn
3z9Ns+A/P5LfPwW+3z96cuA/KXXgP3024D8UFOA/33LfP59N3z8a1N8/zADgPzmZ4D+OtN8/
bb7fP0kI4D/kReA/8SbgP0Gz3z+l6d8/Gq7fP3jB3z+Y+N8/wMzfP5yb4D+yMd8/ZuXfP9LF
3z8std8/3g/gP4Xw3j9GROA/n0bfP+Wk3z/0vN8/zWHfPyl54D+A1d8/9vXfPxfw3z+ZWd8/
xQfgP5+d3z/hq98/F4HfP6hh4D8uVd8//OPfP0ar3z841d8/gwjgP/2i3z/aVeA/CxzgP63i
3z8l2uA/GlXfP0Xd3z8fr98/cnjfP6xI3z94FOA/+KzfP3pS3z/tkt8/H+jfP7513z8c1N8/
KbrfPyBX3z/0Y98/w+beP9HF3z8xQN8/oEjfP4wY4D/DNd8/DLXfPzfe3z8Vi98/CIrfP2RP
3z/dJd8/MuPeP8At3z9Ddd8/SaffP/vH3z+Xlt8/YdXfP9XM3z8o0N8/CcffPzi33z+x8N8/
awzgP9Pi3z9/398/m+XfPyl73z9baN8/MyzfPw8j3z8URt8/2QzgP1ua3z9cNN8/4hXfPwcT
3z97R98/pRDfP0P33z/Hx98/+WjfPx4A3z8odd8/NhPgP7Z23z+QE98/E0nfP8Gm3z9DDt8/
aO7fPwSp3z/PEN8/DwHgP7Xi3z+lvN8/bN3fP0zL3z8LaeA/lyHgP6+Q3z+MD+A/KYnfP+OK
3z8UWeA/iQTgP0WS3z/xtd8/753fP3Ya4D/5vd8/sUPfP5/f3z9/3N8/BI/fP6md3z+7tN8/
7p3fP67M3z+L5t4/sGXfPz4Z4D9OQd8/iMjfP3UU4D+0198/6tXfPwZl3z9fZ98/FhLfPw9f
3z/hMd8/mXjfP5U93z8pLt8/Q5jfP88W3z9FK98/KyjfPzsQ3z/0at8/VtrfP1Iy3z9pSeA/
KYjfP12R3j8MN98/VrzfPy+V3z9z/N4/amffP7nq3j9IxN4/MojfP6ip3z/yxN8/jYffP+CL
3z9Tg98/eaffP86u3z80Zd8/g8zfPxFE3z+0SN8/7+LfP6hQ4D/7cN8/RoffP4J63z9cvN8/
VdjePyDm3j+wS98/QsrfP5j03z9Kw98/PoHfPwuj3z8edd8/6rXfP+nS3z9bJ98//t/fP7z8
3z/Dvd8/jkzfP22w3z/XZd8/VZzfP76M3z8cO98/Vo7fP1mC3z+BEd8/XyLfP9Vd3z9/Yd8/
0nbgP6ou4D+But8/z8rfP36y3z9HDuA/tSnfPwil3z+lYd8/hL7eP2/e3j+oWt8/UN7fP9u3
3z/xGuA/tqnfPw6s3z89id8/neLfP9XX3z+2rt8/ciTfPxTz3z+bc98/eYjfP+D63z+mcd8/
9WLfP38P4D9Rk98/6QngPwBa3z9vv98/zBbfPzzz3z9QAN8/qH3fPy063z9qPeA/bADgP9xT
3z9NSd8/GsHfPzqI3z9MGOA/PBHgP5GK3z94mN8/FwrfP65J3z8f7d8/q8bfP+6e3z/6od8/
Fn3fP58W4D8MPt8/KA7gPx5f4D9Egd8/1hPfPz/A3z+2fN8/7WrfP+dz4D8PG+A/TtXfP4nL
3j+iut8/aaDfP1823z8JzN8/XEbgP/+23z9Gkt8/dfLfP0Pw3z9Ir+A/GhvgPxve3z8Ew98/
NRXgPzud3z8FFeA/16zfP5d+3z8cQ98/AQrgP/k53z/T2d8/t0TgP+MJ4D8tU98/SsnfPxKg
3z/UbuA/bwDgP6fu3z97iuA/6jXgP48w4D8lIuA/nvXfP+nl3z/YCeA/u+TfPxOw3z/68t8/
t87fP0EX3z8vQOA/VzfgP+pF3z/4DeA/OPPfP3cd4D+gMeA/RRzhP93Z3z8VauA/JO/fP/sD
4D/MjN8/sHrfPzsU4D+VCuA/TA/gP3Dc3z+hQt8/frffP3/c3z8NCeA/EmjfPzmF4D81KeA/
xmHgP2bR3z975t8/m/7fP/tp4D9fC+A/0trfPySt3z+QjeA/yJLfP/ON4D+vk+A/zjvgP7TV
3j//JOA/2gTgP6ia4D97JOA/oyngP8nY3z8r198/mArgP/Qp4D9CpN8/0s/fP82l3z+OOuA/
cZTfP7i73z9a498/jeDfP7o74D/KkN8/tLLfP74v4D9Qft8/BcnfP9xa4D9rvN8/XEHgPymI
4D9Gpd8/u8TfPyEG4D+pUOA/6/PfP+FO4D+BB+A/7/ffP+Vh3z8Z198/v4HfP3Aj4D8g9d8/
yDfgPxzx3z/mdOA/7NbfPzlW4D+Xu98/7IzfPxBq3z9fBuA/OTHgP9LU3z8lt98/QBXgP6/9
3z96DOA/S8jfPzrW3z8HQOA/fBbgP24t4D/A4d8/w9vgP8VL4D/Y/d8/ky3gP/ry3z9oXOA/
YDrgP+k74D8sjt8/d7HfP41u4D9e398/ecDfPxra3z+GB+A/MQ3gP/nk3z8bBOA/P9zfP6iw
3z+ME+A/QZLgP7r03z8vxN8/CGbgP9h74D8RIOA/f/PfP5Jm4D+rNeA/atffPwY04D/HRN8/
QWjgP/QO4D+RRuA/xm/fP0qw3z9rHOA/qBrgP25P4D9F/t8/wJjfP0gq4D9nCuA/Sr3fP45N
4D+nNOA/7THgPxgv4D/axN8/7STgP/vi3z/RYOA/MxvgP0Zb4D/F3d8/FePgP6LD4D8ag+A/
8+HgPxam4D8W0+A/ZKbgP11r4D/lSOA//eTfP8/J3z+V2N8/VvnfP6143z/AXeA/zRngP7BP
4D/CF+A/QRngPzdg4D+JvN8/hanfP31f4D+o8N8/dgzgP2U64D9Q4eA/VHvgP+Oq4D+PCuA/
6AjgP6dZ4D+/d+A/S+XfP7kV4D9HXuA/afzfP7yG4D+PkOA/DvLfPzZ54D9MJuA/0bHgP3Px
4D+rPeA/uxvgPxXU4D/GYuA/eCrgPwE24D965t8/0YvfPw604D9ubOA/OZvgP2o04D+l4d8/
rXfgP02h4D/dQOA/k+HfP2O74D+rM+A/on3gP/6x4D+ZVuA/CprgPyIY4D+bhOA/Ti3gPx/o
3z+/HOA/DWvfP9vy3z/P1d8/nqvgP3B14D8H198/G+PgP3Jq4D9OZOA/Eu7gP6WR4D+56t8/
KojgP4IU4D+6dOA/o4PgP4HC3z/j0d8/SNvfP4zQ4D8flOA/yb3gP9N74D9czOA/y5ffP5Mp
4T9CUOE/s4PgP/Ym4T/XZuA/cz3gP6R64D8WKOA/QO3fP+NK4D/+vuA/hI/gPz+63z+V/uA/
76bgP/mX4D/0JeE/4YzgPxLV3z9fUOA/HK/gP40n4T/VmOA/H0TgP+Q+4D/Os+A/efzgPz9S
4D8G5OA/Q3HgPyre3z/wUOA/OWfgP5Ip4D8aSeA/8JbgP61a4D9oYeA/wvjfP8vX3z9PU+E/
PZPgP1lP4D/T/OA/un/gP4a24D8WeeA/CL3gP2a54D/vXOA/Bu7fP86e4D+YfOA/6mPgP9AM
4D95ROA/jgThP8R14D/yO+A/TMDgP/z74D/BneA/X13gP8bE4D8RVOA/LtTgP+e64D+Df+A/
EXfgP+Mk4D8FWeA/z17gP9eH4D8mYuA/O+3gP9hi4D/vyeA/55vgP07l4D+/AuE/FWHgP5zX
4D9L5eA/1JbgP4kN4T+sgeA/Hs/fP3Rd4D/dYeA/a8DgPzhj4D/6KeE/0SngPzyK4D+ybeA/
Q+DgP4Bu4D/O8OA/ExDhP3/u4D/AvOA/QgLgPwEq4T/lhuA/XtbgP66y4D+nV+A/YGnhP2Xo
4D9eTeE/AjbgP/Nh4D8DROA/p3HhPxKI4D+rhuA/RGrhP1zC4D+JfeA/W9PgPw8z4T+r1eA/
BajgP40s4T8sjeA//KzgP8GO4D/cXuE/Wk7gP+pB4T/jV+A/z9vgP3XO4D+uIOE/c4XgP/FE
4T/nCOE/mpfhP2m+4D8o7+A/4CXhP8Zw4D8TKOE//ivhPzOe4D+QvuA/RxrgP2nf4T8DO+A/
D5PgP07d4D8nZuE/yLrgP4lN4T9iGOE/+OrgP9Y04T+ZMOE/DADhPy6l4D/EiuA/cwLhP0Px
4D/o6+A/nE7gP+Sc4D/GI+E/5bfgP42p4D9yA+A/GkzhPw/g4D/yfOE/PJ/hPxv+4D/ABeE/
USfhP2s+4T9b4+A/xYvgP9hW4D8G5uA/osngP4ji4D+/deA/</AssayYData></Step><Step><CommonData><SampleLocation>11</SampleLocation><SampleID></SampleID><SampleGroup></SampleGroup><SampleInfo></SampleInfo><SampleRow>A</SampleRow><SamplePlate>1</SamplePlate><WellType>REGENERATION</WellType><Concentration>-1</Concentration><ConcentrationUnits>µg/ml</ConcentrationUnits><MolarConcentration>-1</MolarConcentration><MolarConcUnits>nM</MolarConcUnits><MolecularWeight>-1</MolecularWeight><Temperature>30</Temperature><StartTime>1971731</StartTime><AssayTime>5</AssayTime></CommonData><FlowRate>1000</FlowRate><StepType>KREGENERATION</StepType><StepName>Regeneration2</StepName><StepStatus>OK</StepStatus><ActualTime>5.00005</ActualTime><CycleTime>0.2</CycleTime><AssayXData Points="25">gYDKROeGykROjcpEtJPKRBuaykSBoMpE56bKRE6tykS0s8pEErrKRIHAykTfxspETs3KRLTT
ykQb2spEgeDKROfmykRO7cpEtPPKRFT6ykSqAMtE5wbLRE4Ny0SsE8tEGxrLRA==</AssayXData><AssayYData Points="25">x2p4wP8ygsApEobArNKIwB/4isCa1YzALWSOwGWMj8DBCpHAMAiSwELPksC+opPAD0qUwN0Y
lcDGnpXADmaWwLLwlsDLlJfAnPyXwCyHmMBxDZnAw3mZwKfAmcB6IJrAr3SawA==</AssayYData></Step><Step><CommonData><SampleLocation>12</SampleLocation><SampleID></SampleID><SampleGroup></SampleGroup><SampleInfo></SampleInfo><SampleRow>A</SampleRow><SamplePlate>1</SamplePlate><WellType>NEUTRALIZATION</WellType><Concentration>-1</Concentration><ConcentrationUnits>µg/ml</ConcentrationUnits><MolarConcentration>-1</MolarConcentration><MolarConcUnits>nM</MolarConcUnits><MolecularWeight>-1</MolecularWeight><Temperature>30</Temperature><StartTime>1987866</StartTime><AssayTime>5</AssayTime></CommonData><FlowRate>1000</FlowRate><StepType>KREGENERATION</StepType><StepName>Regeneration2</StepName><StepStatus>OK</StepStatus><ActualTime>4.99895</ActualTime><CycleTime>0.2</CycleTime><AssayXData Points="25">gSDLROcmy0RGLctErDPLRBI6y0SBQMtE30bLREZNy0S0U8tEElrLRHlgy0TfZstETm3LRLRz
y0QbestEeYDLRN+Gy0ROjctEtJPLRBKay0SBoMtE56bLRE6ty0S0s8tEErrLRA==</AssayXData><AssayYData Points="25">gu72O7Ipaj0W3so93uACPkILHj52nC8+NM1BPpbOTj7nFVw+Cl1iPixabz74sXU+UTB8PpNS
gz4WJoc+TmOMPiEUjD77eo8+d32RPqsClD6JTpc+DZmaPo+gmj466pk+1tyePg==</AssayYData></Step><Step><CommonData><SampleLocation>11</SampleLocation><SampleID></SampleID><SampleGroup></SampleGroup><SampleInfo></SampleInfo><SampleRow>A</SampleRow><SamplePlate>1</SamplePlate><WellType>REGENERATION</WellType><Concentration>-1</Concentration><ConcentrationUnits>µg/ml</ConcentrationUnits><MolarConcentration>-1</MolarConcentration><MolarConcUnits>nM</MolarConcUnits><MolecularWeight>-1</MolecularWeight><Temperature>30</Temperature><StartTime>2004286</StartTime><AssayTime>5</AssayTime></CommonData><FlowRate>1000</FlowRate><StepType>KREGENERATION</StepType><StepName>Regeneration2</StepName><StepStatus>OK</StepStatus><ActualTime>5.00005</ActualTime><CycleTime>0.2</CycleTime><AssayXData Points="25">eMDLRN7Gy0Q9zctExNPLRBLay0R44MtE3ubLRD3ty0R49MtECfrLRHAAzETeBsxEPQ3MRKMT
zEQSGsxEeCDMRNYmzERFLcxEqzPMRAk6zERwQMxE1kbMREVNzESjU8xEElrMRA==</AssayXData><AssayYData Points="25">t0GKwGvrjcDNApDAdZ6RwIPcksC8xJPAwsiUwHdplcD/F5bAla6WwHAll8Aum5fAWCGYwCKW
mMCPz5jAeymZwEOPmcBsCJrApRuawNSHmsBvy5rAiRabwEBmm8AFiJvA062bwA==</AssayYData></Step><Step><CommonData><SampleLocation>12</SampleLocation><SampleID></SampleID><SampleGroup></SampleGroup><SampleInfo></SampleInfo><SampleRow>A</SampleRow><SamplePlate>1</SamplePlate><WellType>NEUTRALIZATION</WellType><Concentration>-1</Concentration><ConcentrationUnits>µg/ml</ConcentrationUnits><MolarConcentration>-1</MolarConcentration><MolarConcUnits>nM</MolarConcUnits><MolecularWeight>-1</MolecularWeight><Temperature>30</Temperature><StartTime>2020576</StartTime><AssayTime>5</AssayTime></CommonData><FlowRate>1000</FlowRate><StepType>KREGENERATION</StepType><StepName>Regeneration2</StepName><StepStatus>OK</StepStatus><ActualTime>5.00005</ActualTime><CycleTime>0.2</CycleTime><AssayXData Points="25">eGDMRN5mzERFbcxEo3PMRAl6zERwgMxE1obMRD2NzESjk8xECZrMRHigzETWpsxEPa3MRKuz
zEQSusxEcMDMRNbGzERFzcxEo9PMRAnazER44MxE3ubMRD3tzESj88xEEvrMRA==</AssayXData><AssayYData Points="25">ZYWPPcXu8z0VPCE+dLpFPjYSWz46SW4+j3CAPn0mij7loY0+XkiRPjcemT6L15k+DC2iPm5U
pD4G/ac+brGrPovFrD7nw68+wVyyPg9ztT5XHbg+fKm6PkGHuz6XIbw+OpC/Pg==</AssayYData></Step><Step><CommonData><SampleLocation>11</SampleLocation><SampleID></SampleID><SampleGroup></SampleGroup><SampleInfo></SampleInfo><SampleRow>A</SampleRow><SamplePlate>1</SamplePlate><WellType>REGENERATION</WellType><Concentration>-1</Concentration><ConcentrationUnits>µg/ml</ConcentrationUnits><MolarConcentration>-1</MolarConcentration><MolarConcUnits>nM</MolarConcUnits><MolecularWeight>-1</MolecularWeight><Temperature>30</Temperature><StartTime>2037043</StartTime><AssayTime>5</AssayTime></CommonData><FlowRate>1000</FlowRate><StepType>KREGENERATION</StepType><StepName>Regeneration2</StepName><StepStatus>OK</StepStatus><ActualTime>4.99895</ActualTime><CycleTime>0.2</CycleTime><AssayXData Points="25">eADNRN4GzURFDc1EvBPNRAkazUR4IM1E3ibNREUtzUQFNM1EEjrNRHBAzUTeRs1ERU3NRKNT
zUQSWs1EeGDNRNZmzUQ9bc1Eo3PNRAl6zURwgM1E1obNREWNzUSrk81ECZrNRA==</AssayXData><AssayYData Points="25">/meKwINVjcCwT4/AHryQwH/OkcDOtpLAcZGTwL4llMA8s5TAUkCVwEu9lcCOBZbA4amWwB77
lsBiSJfAN5OXwGG/l8COM5jAV1qYwKGhmMCC4pjAOAmZwJUymcA0dpnAjKWZwA==</AssayYData></Step><Step><CommonData><SampleLocation>12</SampleLocation><SampleID></SampleID><SampleGroup></SampleGroup><SampleInfo></SampleInfo><SampleRow>A</SampleRow><SamplePlate>1</SamplePlate><WellType>NEUTRALIZATION</WellType><Concentration>-1</Concentration><ConcentrationUnits>µg/ml</ConcentrationUnits><MolarConcentration>-1</MolarConcentration><MolarConcUnits>nM</MolarConcUnits><MolecularWeight>-1</MolecularWeight><Temperature>30</Temperature><StartTime>2053331</StartTime><AssayTime>5</AssayTime></CommonData><FlowRate>1000</FlowRate><StepType>KREGENERATION</StepType><StepName>Regeneration2</StepName><StepStatus>OK</StepStatus><ActualTime>5.00005</ActualTime><CycleTime>0.2</CycleTime><AssayXData Points="25">b6DNRM2mzUQ0rc1EorPNRAm6zURvwM1E1cbNRDzNzUSi081ECdrNRGfgzUTN5s1EPO3NRJrz
zUQA+s1EZwDORNUGzkQ0Dc5EqhPORAAazkR3IM5EzSbOREQtzkSaM85ECTrORA==</AssayXData><AssayYData Points="25">kqYwPlmQZT6yYIs+LCCWPurzoT43Bq8+daO6PpzZvD63isI+27LJPmPAzD62JdI+1s/VPsxN
2z40E98+457fPndY4z7fdeU+T07nPjCm6z5bP+0+OiD0Pir58T4NA/Q+d971Pg==</AssayYData></Step><Step><CommonData><SampleLocation>1</SampleLocation><SampleID></SampleID><SampleGroup></SampleGroup><SampleInfo></SampleInfo><SampleRow>A</SampleRow><SamplePlate>1</SamplePlate><WellType>BUFFER</WellType><Concentration>-1</Concentration><ConcentrationUnits>µg/ml</ConcentrationUnits><MolarConcentration>-1</MolarConcentration><MolarConcUnits>nM</MolarConcUnits><MolecularWeight>-1</MolecularWeight><Temperature>30</Temperature><StartTime>2068252</StartTime><AssayTime>30</AssayTime></CommonData><FlowRate>1000</FlowRate><StepType>BASELINE</StepType><StepName>Baseline2</StepName><StepStatus>OK</StepStatus><ActualTime>29.999</ActualTime><CycleTime>0.2</CycleTime><AssayXData Points="150">b0DORM1GzkQ8Tc5EJVTORABazkRnYM5E1WbORDRtzkSic85EAHrORGeAzkTVhs5EPI3ORJqT
zkQAms5Eb6DORNWmzkRUrc5EorPORAm6zkRvwM5E1cbORDTNzkSa085EANrORGfgzkTN5s5E
NO3ORKLzzkQA+s5EZwDPRNUGz0Q8Dc9EmhPPRAkaz0RnIM9EzSbPRDQtz0SiM89EADrPRG9A
z0TNRs9ENE3PRJpTz0QJWs9Eb2DPRM1mz0Q8bc9EonPPRAB6z0RvgM9E1YbPRDyNz0Sak89E
AJrPRGegz0TVps9ENK3PRJqzz0QAus9EZ8DPRM3Gz0Q0zc9EmtPPRAnaz0Rn4M9EzebPRDzt
z0Si889EAPrPRG8A0ETVBtBENA3QRJoT0EQAGtBEbyDQRM0m0EQ8LdBEmjPQRAA60ERnQNBE
1UbQRDRN0ESaU9BECVrQRGdg0ETNZtBEPG3QRJpz0EQJetBEb4DQRM2G0EQ0jdBEopPQRACa
0ERnoNBEzabQRDSt0ESas9BEALrQRG/A0ETNxtBEPM3QRJrT0EQA2tBEb+DQRM3m0EQ07dBE
mvPQRAD60ERnANFEzQbRRFQN0USiE9FEABrRRGcg0UTNJtFENC3RRKIz0UQJOtFEZ0DRRM1G
0UQ8TdFEolPRRABa0URnYNFEzWbRRDRt0USac9FEAHrRRGeA0UTNhtFENI3RRKKT0UQAmtFE
Z6DRRM2m0UQ0rdFEmrPRRAC60URvwNFE1cbRRDTN0USi09FEANrRRGfg0UTN5tFENO3RRKLz
0UQA+tFE</AssayXData><AssayYData Points="150">xPkGP628CD8z0gg/h8AIP6rkCj+T9gk/unYMP17NCz8Ufgw//+IMP406DT88Uw0/z70MP+bR
DT8TzQ0/GgYPPwJsED8DixA/CDARP+iYED+/JRE/3ScRP2GxED/jqxM/i1ESP8ZEEj95uhI/
2w4SP+zIEj+0PxM/Yx4UP4AGFD/FQxQ/chIUP+EOFT9uERQ/5RAVPwyhFj/dHxc/VtYTP9wH
Fj9BAxY/GNAWP0TEFj8Q8BY/l7oXP58RGT/M9BY/NBwYP4bfFz8FExk/A18ZP8LgGD+SBxo/
X4caP3L6GT+5yxo/FTUZPz3FGT8KwRo/998ZP4o6GT/9Qho/qhYaP5PlGT+SARo/QUYbP8/K
Gz+iEhs/VCUbP/JpGz8Bhxw/HNAcPxWYHD+N2Bw/0yUdP9SHHT8PWx4/CY0cP1bIHT8tsRw/
sEsePxS1Hj8zJR8/WTcePxSrHT8CRh8/eHEfP5kRHj/2ZB8/WSIfPxpzHz9hyB8/1pYgP5cU
Hz/ZPiA/SLIfP282Hz8cniE/CWYgP072ID/2diE/eN8fP4puID9ZhyE/dgIiP9MtIj8aJiE/
3XohP67RIT/zaiI/sxkiP6alIT9lWCM/DlEhPz77Ij/u5CI/FpojPwZaIj9S5SI/wesiP56V
Ij+9xCI/CM0jP8JkJD+gqCQ/q+4iPw+AJD9kuiM/CxokP4GHIz8+RyQ/JvwjP+xLJD/4LiU/
vJ8jP17vJD+CTSU/oZskPzYUJj9+ZSU//7AlPz1MJj8vriQ/pTwmP9ibJT/pXCY/664lPyoN
Jj+zJSY/</AssayYData></Step><Step><CommonData><SampleLocation>5</SampleLocation><SampleID>Naive G0/L0</SampleID><SampleGroup></SampleGroup><SampleInfo></SampleInfo><SampleRow>A</SampleRow><SamplePlate>1</SamplePlate><WellType>KLOAD</WellType><Concentration>10</Concentration><ConcentrationUnits>µg/ml</ConcentrationUnits><MolarConcentration>-1</MolarConcentration><MolarConcUnits>nM</MolarConcUnits><MolecularWeight>-1</MolecularWeight><Temperature>30</Temperature><StartTime>2105328</StartTime><AssayTime>80</AssayTime></CommonData><FlowRate>1000</FlowRate><StepType>LOADING</StepType><StepName>Loading</StepName><StepStatus>OK</StepStatus><ActualTime>80</ActualTime><CycleTime>0.2</CycleTime><AssayXData Points="400">ZgDSRMwG0kQzDdJEkRPSRPcZ0kReINJEzCbSRCst0kSZM9JE9znSRGZA0kTERtJEK03SRJFT
0kT3WdJEXmDSRMRm0kQzbdJEkXPSRAB60kRegNJEzIbSRCuN0kSqk9JEGJrSRF6g0kQWp9JE
K63SRJGz0kT3udJEXsDSRMTG0kQrzdJEkdPSRPfZ0kRe4NJExObSRCvt0kSR89JE9/nSRF4A
00TEBtNEKw3TRJkT00T3GdNEXiDTRMQm00QrLdNEmTPTRAA600ReQNNExEbTRDNN00SRU9NE
91nTRGZg00TMZtNEM23TRJFz00QAetNEZoDTRMyG00QrjdNEmZPTRACa00ReoNNExKbTRDOt
00SZs9NEALrTRGbA00TVxtNEO83TRJnT00SD2tNEZuDTRMzm00Qz7dNEmfPTRAD600RmANRE
zAbURDMN1ESZE9REABrURGYg1ETMJtREMy3URJkz1EQAOtREZkDURMxG1EQzTdREmVPURABa
1ERmYNREzGbURDNt1ESZc9REAHrURGaA1ETMhtREM43URJmT1EQAmtREZqDURMym1EQzrdRE
mbPURAC61ERmwNREzMbURCvN1ESZ09RE99nURGbg1ETM5tREM+3URJnz1EQA+tREZgDVRMwG
1URsDdVEmRPVRAAa1URmINVEzCbVRDMt1USZM9VEADrVRGZA1UTERtVEM03VRJlT1UQAWtVE
ZmDVRMxm1UQzbdVEmXPVRPd51URmgNVEzIbVRCuN1USZk9VEAJrVRGag1UTEptVEK63VRJGz
1UQAutVEXsDVRMzG1UQzzdVEkdPVRADa1URe4NVEzObVRDPt1USZ89VEAPrVRF4A1kTMBtZE
Mw3WRJkT1kQAGtZEZiDWRMQm1kQzLdZEkTPWRAA61kRmQNZEzEbWRDNN1kSZU9ZE91nWRGZg
1kTMZtZEM23WRJFz1kQAetZEXoDWRMyG1kQzjdZEmZPWRACa1kReoNZEzKbWRDOt1kSZs9ZE
ALrWRGbA1kTMxtZEM83WRJHT1kQA2tZEZuDWRMzm1kQz7dZEmfPWRPf51kRmANdExAbXRCsN
10SZE9dEABrXRGYg10TtJtdEKy3XRJEz10T3OddEZkDXRMRG10QzTddEmVPXRPdZ10ReYNdE
xGbXRDNt10SZc9dEAHrXRGaA10TMhtdEM43XRJGT10QAmtdEXqDXRMSm10QrrddEmbPXRAC6
10RewNdEzMbXRCvN10SR09dEANrXRF7g10TM5tdEM+3XRJHz10QA+tdEZgDYRMwG2EQrDdhE
mRPYRAAa2ERmINhExCbYRCst2ESZM9hE9znYRGZA2ETERthEK03YRJlT2EQQWthEZmDYRMxm
2EQzbdhEmXPYRAB62ERegNhEzIbYRDON2ESRk9hE95nYRF6g2ETEpthEK63YRJGz2ET3udhE
ZsDYRMTG2EQrzdhEkdPYRADa2ERm4NhEzObYRDPt2ESR89hEAPrYRGYA2UTEBtlEMw3ZRJET
2UT3GdlEXiDZRMQm2UQrLdlEmTPZRPc52URmQNlExEbZRCtN2UQUVNlE91nZRGZg2UTMZtlE
K23ZRJFz2UQAetlEZoDZRMSG2UQrjdlEkZPZRACa2URmoNlE5abZRCut2USRs9lE97nZRF7A
2UTExtlEM83ZRJHT2UT32dlEXuDZRMzm2UQr7dlEyvPZRAD62URmANpExAbaRCsN2kSRE9pE
9xnaRGYg2kTMJtpEKy3aRJEz2kT3OdpEXkDaRNVG2kQrTdpEmVPaRPdZ2kReYNpExGbaRCtt
2kSRc9pE93naRGaA2kTEhtpEK43aRJGT2kT3mdpEuKDaRMSm2kQzrdpEkbPaRPe52kRewNpE
xMbaRCvN2kSR09pEANraRF7g2kTM5tpEK+3aRJHz2kT3+dpEXgDbRMQG20QrDdtEkRPbRPcZ
20ReINtExCbbRCst20SRM9tE9znbRF5A20TERttEK03bRJFT20T3WdtEXmDbRMRm20QrbdtE
kXPbRPd520RmgNtExIbbRDON20SRk9tE95nbRF6g20TEpttEM63bRJGz20T3udtEXsDbRMTG
20RkzdtEmdPbRADa20Re4NtExObbRCvt20SR89tEAPrbRA==</AssayXData><AssayYData Points="400">y+gkPxXxKD/HDSo/WFcrPzzpLT8YrDE/H+kzP3fjNT9Nlzk/Tjo7Pw1yPT9+aT8/fsRCP+bc
RD9Gb0Y/aa1KP4esSj9emU0/xUdQP6OIUj8yLlY/Bo9WP9fDWT+4GVw/lxVdP0oAXz97BmI/
gnJjP7qiZz8EeGk/1zBrP1vXbD+zZ20/X5RwPw0Wcj9zKHU/wEl4P9wreT/lk3s/cp19PwQi
fT+r54A/T9mBP7VRgz/iwIM/PUyEP1eBhT926YY/OFGHP8lCiD+WHok/M4yJP4Wbij9ayos/
QfWLP3nqjT8st40/iPKOPznNjz+V6JA/hVSRP/X+kj+14pM/0LqTP8/wlD8UipU/e66WP5pQ
lz+at5c/o5OYP0O8mT8gEpo/DWubP72wmz9vIpw/Z/qcP8mnnT/Lb54/4sefP/6fnz/ufKA/
PiShP78Roj8ZhKI/ITajP6mhoz/dIKQ/wLGkP199pT8MRqY/duqmPzIGqD9us6g/UwWpP0Pg
qD+Jmqo/l+aqP9onqz9z9qs/lm+sP4X1rD/sO60/7hquP4jFrj+OFq8/GDWvP1OJsD96TrE/
wXqxP11tsT9qa7I/9/ayP7bXsj9dA7Q/BjC0P3CytD928rQ/KdO0P3CetT8OqrY/cMq2P6lM
tz8Y9bc/GtW4P7RluD/icrg/RVe5P12suj/Jgro/gwK7P7Bkuz+fUrs/I7G8PzCRvD+Hrbw/
xG+9PzqvvT8LxL0/lwy/P9+wvT+0xL4/Vma/P1URwD+ZZsA/r1HBP+eqwD+bK8E/QEvBP7/2
wT9+e8I/5P3CP3ROwz9ErMM/0BrEP53owz8YUcQ/ln7FP1QnxT8bgMU/BAXGP9ilxj/YcMY/
7STHP75mxz8fxcc/38rGPyihxz+dEcg/jx7IP7zPyD97sMk/Aa3JP6ZwyT9YW8o/0sPKP1cD
yz+UpMs/duTLP8B2yz8y6ss/3YrMP6K/zD8+Oc0/MlnNP0p5zT9jac0/wI7NP59zzj/8FM4/
RivOPxnwzj8SUM8/FbHOPxPvzz8V/88/lUbQP/Jm0D8MUtA/GzDRP1xA0T/GNNE/jofRP3aC
0T/jHdI/TbHSP1iP0j97gdI/uqDTP9Pm0z/K2tM/ZhfUP3SV1D9EaNM/Ox7VP4zt1D+ZndU/
4ePVP7Xy1D/OGdY/4h7WP5Ju1j8qcNY/E5vWPzgH1z9TZdY/K4rXPxns1z8dH9g/dgjYPyNC
2D/4ttg/yJnYP1Np2D/NKdk/nwjZP+L12D9rsNk/v6XZP5io2T+7J9o/c6naP9Pa2j9amNo/
awjbP6oL2z/U09o/dffbP0652z9b3ds/A+bbP3eX3D/n49w/4XLcP4Pm3D9N7dw/+jrdPwNb
3T9HXt0/5bDdP4OD3T/BvN4/5bneP38b3j86rN4/cebeP67W3j+JNd8/uu3fP7TQ3z+FGd8/
yP7fP+5C4D/ImN8/oZfgP0+u4D8OL+E/jY/gPwXJ4D+YsuE/hJfhP7ak4T8jsuE/TyviP87a
4T9BG+I/2ybiP2iO4j8fveI/1WDjP+Km4z+zfuM/aEDjPxHy4z/kn+M/BUvjP2Rq5D8jcOQ/
qBrkP5Vp5D/m0eQ/yA3lP+xg5T8lmuU/ZnflPysy5T8RF+U/m5vlP3bJ5T/xJeY/aRDmP/qK
5j9vgeY/3ZrlP0e25j+hVOc/XxHnPw8v5z8R7Oc/G1XnP7/r5z/0nec/XMTnP4iI5z/oC+g/
e2roPzjo6D9Qveg/DIroP8Xn6D/BtOg/cMnoP6F/6T/Unek/j3rpP70z6T8IxOk/EJLqP2Id
6j+tOeo/je7pP6iI6j9ME+o/JDnqP//S6j+dbus/gvbqP1Zx6z+Lous/ckvrP3lP6z+o9+s/
bYPrP+WZ6z/Mmuw/iSvsP5QX7D/YvOw/BpvsPxm07D/8CO0/6lDtP9QC7T9iVu0/+yvtPzIn
7T/Uwe0/fwjuP+zt7T8kR+0/DRPuP4o/7j8Ye+4/BRjuPxZr7j/oaO4/cg/vPxxg7z+DSe4/
RfvuP5jd7j9AWO8/AY7vP49A7z+BJvA/+rvvP9Ls7z9Kke8/pzjwP93S7z9op/A/RuHwP64a
8D/nlvA/TinwP9M58T8TGvE/AETxPydU8T871/A/+2PxPw==</AssayYData></Step><Step><CommonData><SampleLocation>1</SampleLocation><SampleID></SampleID><SampleGroup></SampleGroup><SampleInfo></SampleInfo><SampleRow>A</SampleRow><SamplePlate>1</SamplePlate><WellType>BUFFER</WellType><Concentration>-1</Concentration><ConcentrationUnits>µg/ml</ConcentrationUnits><MolarConcentration>-1</MolarConcentration><MolarConcUnits>nM</MolarConcUnits><MolecularWeight>-1</MolecularWeight><Temperature>30</Temperature><StartTime>2192063</StartTime><AssayTime>30</AssayTime></CommonData><FlowRate>1000</FlowRate><StepType>BASELINE</StepType><StepName>Baseline3</StepName><StepStatus>OK</StepStatus><ActualTime>30</ActualTime><CycleTime>0.2</CycleTime><AssayXData Points="150">ZgDcRMQG3EQrDdxEmRPcRAAa3ER2INxExCbcRDMt3ESRM9xE9zncRF5A3ETMRtxEM03cRJFT
3EQAWtxEZmDcRMxm3EQzbdxEmXPcRAB63ERmgNxEzIbcRDON3ESZk9xE95ncRGag3ETEptxE
K63cRJGz3ET3udxEZsDcRMTG3EQrzdxEkdPcRPfZ3ERm4NxExObcRCvt3ESZ89xEAPrcRGYA
3UTEBt1EKw3dRJET3UQIGt1EXiDdRMQm3UQzLd1ENTTdRPc53UReQN1ExEbdRCtN3USZU91E
91ndRF5g3UTEZt1EK23dRJlz3UT3ed1EXoDdRO2G3UQrjd1EkZPdRPeZ3URmoN1E5abdRCut
3USRs91E97ndRGbA3UTExt1EK83dRJHT3UT32d1EXuDdRMzm3UQr7d1EkfPdROX63URmAN5E
zAbeRCsN3kSyE95E9xneRF4g3kTMJt5EKy3eRJEz3kT3Od5EZkDeRMRG3kQzTd5EmVPeRPdZ
3kReYN5ExGbeRDNt3kSRc95E93neRF6A3kTEht5EM43eRJGT3kT3md5Eh6DeRMSm3kQzrd5E
kbPeRPe53kRmwN5ExMbeRCvN3kSR095E99neRF7g3kTE5t5EK+3eRJHz3kQA+t5EXgDfRMQG
30QrDd9EkRPfRPcZ30ReIN9ExCbfRCst30SZM99E9znfRIdA30TERt9EK03fRJlT30T3Wd9E
XmDfRMRm30Qrbd9EkXPfRPd530RegN9ExIbfRDON30SRk99E95nfRF6g30TEpt9EK63fRJGz
30QAut9E</AssayXData><AssayYData Points="150">SzX0PyKV9D/26/M/acf0Pxm89D8pnvQ/XB71P29N9T8ch/U/PVL1P0F79j/FV/U/xmz1PxFi
9T8JYvU/k3j1P/vJ9T9td/U/5jP2P5bZ9T/CxvU/BxP1P3VT9T8ClvY/dsn1PxnB9T+LB/U/
MQr1P81W9T+GM/Y/Hs71P4Wg9T9WC/Y/6Lv1PyMk9T9fK/Y/sNT1P1up9j/pG/Y/rRz2P6bF
9T/Nh/U/rnP1P1G+9T/oAfY/JFf2Py1P9j+v4/U/+CT2P0vZ9T//GfY/bo72P3ah9T9sy/U/
djf2P6j29T8/w/U/qJH2PxBK9j859vU/vJ32P4zs9j+mkfY/DcL1PwJB9j9OqvU/Mpv1PxIs
9j90EPY/C2X2P6GD9j9cJ/Y/Ex32P9QP9j/ddfY/brT2P5kW9j8H5/U/Nw/2P83s9j8AW/Y/
8j72PwpI9j/pBfc/TeX1PwpY9j+32PY/CIz1P1b99j/p1fY/kPj1Pxfe9j97z/Y/HaP2P1dl
9j+mbPY/DaD2P8Ch9j/zHvc/0fj2P0D09j9+z/Y/quv2P4WD9j9E1/Y/ZK/2PzK+9j+Da/Y/
oKb2P8uS9j8Rgfc//mH3P9SO9j90FfY/NHv2Pz0+9j/Or/Y/GvT2Pwv59j/9Sfc/mLr2P6J2
9j/TvvY/QJD2PyTb9j87s/Y/w8r2P6Ce9j+tSPc/5l72P4FH9j8DFfc/p6X3P/WX9z/TEfc/
7lv3P3SW9j+rmvY/RrH2P4ZS9z9GVvc/uMD2PweH9j+OfPY/XGP3Px449j9UD/c/rFz3PyFE
9z8z5PY/</AssayYData></Step><Step><CommonData><SampleLocation>10</SampleLocation><SampleID>BG505 SOSIP</SampleID><SampleGroup></SampleGroup><SampleInfo></SampleInfo><SampleRow>A</SampleRow><SamplePlate>1</SamplePlate><WellType>KSAMPLE</WellType><Concentration>-1</Concentration><ConcentrationUnits>µg/ml</ConcentrationUnits><MolarConcentration>500</MolarConcentration><MolarConcUnits>nM</MolarConcUnits><MolecularWeight>-1</MolecularWeight><Temperature>30</Temperature><StartTime>2231014</StartTime><AssayTime>180</AssayTime></CommonData><FlowRate>600</FlowRate><StepType>ASSOC</StepType><StepName>Association</StepName><StepStatus>OK</StepStatus><ActualTime>179.999</ActualTime><CycleTime>0.2</CycleTime><AssayXData Points="900">ZsDfRMzG30Qzzd9EmdPfRADa30Rm4N9EzObfRDPt30SZ899EAPrfRG4A4ETMBuBEMw3gRJkT
4EQAGuBEZiDgRMwm4EQzLeBEmTPgRAA64ERmQOBEzEbgRDNN4ESZU+BEAFrgRGZg4ETMZuBE
M23gRJlz4ET3eeBEZoDgRMyG4EQzjeBEmZPgRACa4ERmoOBEzKbgRDOt4ESZs+BEALrgRGbA
4ETMxuBEM83gRJnT4EQA2uBEZuDgRMzm4EQz7eBEmfPgRAD64ERmAOFEzAbhRCsN4USZE+FE
ABrhRGYg4UTMJuFEMy3hRJkz4UQAOuFEZkDhRBRI4UQzTeFEmVPhRABa4URmYOFEzGbhRDNt
4USZc+FE93nhRGaA4UTMhuFEM43hRJGT4UQAmuFEZqDhRMym4UQrreFEkbPhRAC64URmwOFE
zMbhRDPN4USR0+FEANrhRGbg4UTE5uFEK+3hRJHz4UQA+uFEXgDiRMwG4kQzDeJEmRPiRAAa
4kRmIOJExCbiRDMt4kSRM+JEADriRGZA4kTERuJEM03iRJlT4kQAWuJEZmDiRMxm4kQzbeJE
mXPiRAB64kRmgOJEzIbiRCuN4kSZk+JEAJriRF6g4kTMpuJEM63iRJmz4kQAuuJEXsDiRMzG
4kQzzeJEkdPiRADa4kRm4OJEzObiRDPt4kSR8+JEAPriRGYA40TMBuNEKw3jRJET40T3GeNE
ZiDjRMQm40QrLeNEmTPjRAA640ReQONEzEbjRDNN40SZU+NEAFrjRF5g40TMZuNEK23jRJlz
40T3eeNEZoDjRMyG40QAjuNEmZPjRPeZ40RmoONEzKbjRDOt40Sqs+NE97njRGbA40TExuNE
K83jRJnT40QA2uNEXuDjRMzm40Qr7eNEmfPjRAD640ReAOREzAbkRDMN5ESRE+RE9xnkRGYg
5ETMJuREMy3kRJkz5ET3OeREZkDkRMxG5EQrTeREmVPkRABa5EReYORExGbkRCtt5ESZc+RE
93nkRF6A5ETEhuREM43kRJmT5ET3meREj6DkRMym5EQrreREkbPkRAC65ERewORExMbkRDPN
5ESR0+RE99nkRF7g5ETM5uREM+3kRJHz5EQA+uREXgDlRMwG5UQrDeVEkRPlRPcZ5UReIOVE
xCblRCst5USZM+VE9znlRF5A5UTERuVEK03lRJlT5UT3WeVEZmDlRMRm5UQrbeVEmXPlRPd5
5URegOVExIblRCuN5USRk+VE95nlRF6g5UTMpuVEM63lRJGz5UQAuuVEXsDlRMTG5UQzzeVE
l9TlRPfZ5URe4OVExOblRCvt5USR8+VE9/nlRF4A5kTMBuZEKw3mRJkT5kQAGuZEXiDmRMQm
5kQrLeZEkTPmRAA65kReQOZExEbmRCtN5kSRU+ZEAFrmRF5g5kTEZuZEK23mRJFz5kT3eeZE
ZoDmRMSG5kQrjeZEkZPmRACa5kRmoOZExKbmRCut5kSRs+ZE97nmRF7A5kTExuZEK83mRJHT
5kQA2uZEXuDmRMTm5kQr7eZEkfPmRPf55kReAOdExAbnRCsN50SRE+dE9xnnRF4g50TEJudE
Ky3nRJEz50T3OedEZkDnRMRG50QrTedEkVPnRABa50ReYOdEzGbnRCtt50SRc+dEAHrnRF6A
50TMhudEK43nRJmT50QAmudEZqDnRMSm50QrredEmbPnRAC650RewOdExMbnRDPN50SZ0+dE
99nnRF7g50TM5udEM+3nRJnz50QA+udEZgDoRMQG6EQzDehEmRPoRAAa6ERmIOhEzCboRCst
6ESZM+hEADroRGZA6ETMRuhEM03oRJlT6EQAWuhEZmDoRMxm6EQzbehEmXPoRAB66ERmgOhE
zIboRDON6ESZk+hEAJroRGag6ETMpuhEM63oRJmz6EQAuuhEZsDoRMzG6EQrzehEmdPoRADa
6ERm4OhEzOboRCvt6ESZ8+hEAProRGYA6UTMBulEKw3pRJkT6UQAGulEZiDpRMwm6UQzLelE
mTPpRAA66URmQOlEzEbpRDNN6USZU+lE91npRGZg6UTMZulEM23pRJlz6UQAeulEZoDpRMyG
6UQrjelEmZPpRACa6USHoOlExKbpRCut6USZs+lEALrpRGbA6UTMxulEM83pRJnT6UQA2ulE
XuDpRMzm6UQz7elEmfPpRAD66URmAOpEzAbqRDMN6kSZE+pEABrqRGYg6kTMJupEMy3qRJEz
6kQAOupEZkDqRMxG6kQzTepEmVPqRABa6kRmYOpEzGbqRDNt6kSZc+pEAHrqRGaA6kTEhupE
M43qRJmT6kQAmupEZqDqRMym6kRLrepEmbPqRAC66kRmwOpEzMbqRDPN6kSR0+pEANrqRGbg
6kTM5upEK+3qRJnz6kQA+upEZgDrRMQG60QzDetEkRPrRAAa60ReIOtEzCbrRDMt60SRM+tE
9znrRGZA60TMRutEM03rRJlT60T3WetEXmDrRMxm60QzbetEmXPrRPd560RmgOtEzIbrRDON
60SZk+tEAJrrRGag60TMputEM63rRJGz60QAuutEXsDrRMzG60QrzetEmdPrRPfZ60Re4OtE
xObrRCvt60SZ8+tE9/nrRMgA7ETEBuxEMw3sRJkT7ET3GexEZiDsRMwm7EQrLexEmTPsRPc5
7ERmQOxEzEbsRDNN7ESRU+xE91nsRGZg7ETEZuxEM23sRJFz7ET3eexEZoDsRMSG7EQrjexE
mZPsRACa7ERmoOxExKbsRCut7ESRs+xE97nsRF7A7ETExuxEM83sRJHT7ET32exEZuDsRMzm
7EQr7exEkfPsRPf57EReAO1ExAbtRCsN7USRE+1EABrtRGYg7UTMJu1EKy3tRJEz7UQAOu1E
ZkDtRMRG7UQzTe1EkVPtRABa7UReYO1ExGbtRCtt7USRc+1E93ntRF6A7UTMhu1EK43tRJGT
7UT3me1EZqDtRMSm7UQrre1EkbPtRPe57URewO1EzMbtRCvN7USR0+1E99ntRF7g7UTM5u1E
K+3tRJHz7UQA+u1EXgDuRMQG7kQzDe5EmRPuRAAa7kReIO5ExCbuRDMt7kSRM+5E9znuRF5A
7kTERu5EK03uRJFT7kQAWu5EXmDuRMRm7kQrbe5EmXPuRPd57kRegO5EzIbuRDON7kTrk+5E
AJruRF6g7kTEpu5EK63uRJGz7kT3ue5EXsDuRMTG7kQrze5EkdPuRPfZ7kRe4O5ExObuRCvt
7kSZ8+5E9/nuRF4A70TEBu9EMw3vRJET70T3Ge9EXiDvRMQm70QrLe9EkTPvREk670ReQO9E
xEbvRCtN70SRU+9EAFrvRF5g70TEZu9EK23vRJFz70SLeu9EXoDvRMyG70Qrje9EkZPvRPeZ
70ReoO9ExKbvRDOt70SRs+9EALrvRGbA70TMxu9EK83vRJHT70QA2u9EbuDvRMTm70Qz7e9E
kfPvRAD670ReAPBEzAbwRDMN8ESRE/BEABrwRF4g8ETMJvBEMy3wRJEz8ET3OfBEXkDwRNVG
8EQzTfBEmVPwRPdZ8EReYPBEzGbwRCtt8ESZc/BEAHrwRGaA8ETMhvBEM43wRJmT8EQImvBE
ZqDwRMym8EQzrfBEmbPwRAC68ERmwPBEzMbwRDPN8ESZ0/BEANrwRGbg8ETM5vBEM+3wRJnz
8EQA+vBEZgDxRMwG8UQzDfFEmRPxRAAa8URmIPFEzCbxRDMt8USZM/FEADrxRGZA8UTMRvFE
M03xRJlT8UQAWvFEZmDxRMxm8UQzbfFEmXPxRAB68URmgPFEzIbxRDON8USZk/FEAJrxRGag
8UTMpvFEK63xRJmz8UQAuvFEZsDxRMzG8URDzfFEmdPxRADa8URm4PFExObxRDPt8USR8/FE
APrxRGYA8kTMBvJEMw3yRJkT8kT3GfJEZiDyRMwm8kQrLfJEkTPyRAA68kRmQPJEzEbyRDNN
8kSZU/JEAFryRGZg8kTEZvJEM23yROtz8kQAevJEZoDyRMyG8kQzjfJEmZPyRPeZ8kReoPJE
zKbyRDOt8kSZs/JEALryRGbA8kTMxvJEK83yRJnT8kT32fJEZuDyRMzm8kQz7fJEkfPyRAD6
8kReAPNEzAbzRDMN80SZE/NEABrzRGYg80TEJvNEMy3zRJkz80QAOvNEZkDzRMRG80QrTfNE
kVPzRPdZ80ReYPNEzGbzRDNt80SZc/NE93nzRF6A80TMhvNEM43zRJmT80T3mfNEZqDzRMSm
80QrrfNEmbPzRPe580RewPNExMbzRCvN80SZ0/NEANrzRGbg80TM5vNEK+3zRJHz80T3+fNE
XgD0RMQG9EQzDfREkRP0RAAa9EReIPREzCb0RDMt9ETzM/RE9zn0RF5A9ETERvREM030RJlT
9EQAWvREZmD0RMxm9EQzbfREmXP0RPd59ERmgPRExIb0RDON9ESZk/REAJr0RGag9ETMpvRE
K630RJGz9EQAuvREXsD0RMzG9EQrzfREkdP0RPfZ9ERe4PREzOb0RCvt9ESZ8/RE9/n0RF4A
9UTEBvVEKw31RJkT9UT3GfVEZiD1RMwm9UQrLfVEmTP1RIs69UReQPVExEb1RDNN9USZU/VE
91n1RF5g9UTMZvVEK231RJlz9UQAevVEXoD1RMyG9UQzjfVEkZP1RACa9UReoPVEzKb1RDOt
9USRs/VE97n1RGbA9UTExvVEM831RJHT9UT32fVEZuD1RMTm9UQr7fVEkfP1RPf59URmAPZE
xAb2RDMN9kSZE/ZEABr2RF4g9kTMJvZEMy32RJEz9kT3OfZE</AssayXData><AssayYData Points="900">eofzPy649D9yOPQ/OQ70Px0R9D9DbfQ/0pH0P5cv9T/jCfU/hpX0P+Sn9D8tMPQ/+3j0P0jr
9D8K6fQ/OX70P2TH9D8L/fQ/4fn0P+ng9D8YB/U/Ll31P9+D9D/d9PQ/N0z1Pzw69T9poPU/
AjL1PwJG9T9ZB/U/HRn1P61l9T++G/U/0w31P52M9T8s5vQ/wEv0P+qh9T9b3vQ/x271P+iX
9j83+PQ/2Jv1P8zr9T8rafU/KsP1P0r/9T/jKvY/5gb2P2z/9T+etPU/z6b1P9nd9T+WP/Y/
BcT1P2NP9j813fU/IMH1P0Ps9T/HCPY/hZ31P+im9T8zPvY/vx/2P3FF9T8GVPY/Ew32P6lX
9j/q+PU/f6P1PyZY9j/lwfY/7uL1P6899j/ko/U/R0r2P7I79j8mafY/6jf2P78s9j/PIPY/
Y0n2PyKA9j/XwvY/vtn2P3d09j+mq/Y/tg/3P29V9j9AAvc/WJn2P1Xk9j8w9fU/cDb2P1S7
9j96o/Y/7Oj2Pxe59j+bB/Y/tgT3PyKT9j8Y8PY/goL2P2vy9j+RM/c/pgv3PyHL9j+gSPc/
eET2P+9q9z8O8PY/1Rj3P9nr9j+y6PY/Hun2PxX69j8ucvc/6bn2P5Us+D+wEPc/POH2P78i
9z9f2PY/Cqj3Pw4/9z8+1/c/O+f2P4i19z+s6vc/VV73P+9G9z+6KPc/B9D3P/iF9z9Cv/c/
LGj3Pyqh9z/EfPc/Xtn2PwFf9z9m5/Y/bF/3P8hd9z8FQvc/zJH3Pziz9z+Y1vc/axn3PzKT
9z/8Uvc/iLP3P1AR+D/sE/g/1fj2P59b9z8zI/g/SsP3P3gF+D99Gfc/2Nn3P20h+D8SjPc/
zoz3P5+89z8e5Pc/NOH3P05p9z+Bmvc/qS34PwvU+D/bSfc/RF33P7OY9z/bRvc/qyr4P8ru
9z8qRPc/ZxD4P2wY+D/8jvg/Ba/3P/7f9z8Nu/c/mr33P2st+D+Sevc/r5H3P9c9+D92Z/g/
whz4P9A7+D+mdfc/OAP4P/sz+D9rfPg/UeL4P+tp+D9ou/c/+Ov3P29r+D/qm/g/6Rj4P48U
+T/7H/k/6W/4P8Q6+D+qnPg/kSj4P+IB+D8Wf/c/b5/4P059+D8bw/c/c1b4Pw2e+D8TSvg/
t474Pwd++D93Mfk/MYf4P37T+D+tpvg/c9b4Pzn/9z9bYPk/1jb5PwLN+D9vo/g/rZD4Pw9G
+T8ex/g/Aa35PzuP+D9TVvg/CLD4P7Iw+T+xyvg/Jt74P0p5+D8zNfk/cir5Pznd+D+eJvk/
Dw35PyDX+D+Ztvg/syr5Pymi+D96X/k/bGX4P5Le+D/l2Pg/wMj4P8ei+T8MaPk/Gv35P8b1
9z+eCfk/Pn34P5Cd+D/0uvg/bWL5P65G+T9refk//IP5PzcB+j+DNvk/ICD6P7gM+T/Unvk/
JT35P22R+T9xI/k/l/H4P+z4+D/icfk/R2T5P/Wb+T8di/k/5Yf5PzSd+T9Ij/k/T5H5Pxye
+T86Qvk/urn5Pz+I+T/4APk/Yn75P1vi+T/1avk/pQn6P/Fh+T//7Pg/lqj6P1x7+D84MPk/
99r5P5qa+T+7yvk/ttP5P2mm+T8/F/k/ouf5P/g4+j/3O/o/qu75P6Sm+T9H9vk/aRj6P1ui
+T8qZfk/0Z/5P9p7+T8UI/o/KJP5P7IS+j+Icvo/ngr6P6/o+T8qcPo/MuT5P75/+j89cPo/
MP75P9QM+j+U7fk/SxT6P1UQ+j+t/fk/o7b5PyHa+T+rzvk/Kc35P8nR+T/wz/k/gi36P3dS
+j8xcPo/xev5P2MW+j8fFPs//Sr6P0GO+j/Sxvk/Njn6P/aP+T+mn/k/xif6P5ob+j/UY/o/
fyn6PwHH+j9k//o/EnX6P9Dy+T+RzPk/djL6P3k++j8r3fo/Tgf6PxZc+j9KTvo/Ku75P0IS
+z9Sevo/dqb6P0FB+j/2Evo/DRf6P+eU+j+xT/o/vi77P0T0+j9nBPs/Hr36P7En+j+0dfo/
qhn6P35E+j9E+Po/S4z6PyVp+j+8gfo/2Hz6P2Gs+j9W5Po/+p36P7i/+j+l+fo/tbX6P2cX
+z8f8fo/7DH7P/Pn+j/wl/o/NeH6P1xw+j8cafo/Zvb6P6Pl+j+KxPs/RJ/6P9+R+z/iJ/s/
47f6P1i/+j8oiPo/GKj6P5H++j/V5fo/qp76P9mD+z/FD/s/oin7P0rL+j8FePs/Unn7P7+7
+j/bVPs/a7H6P3zc+j+ufvo/Sqb7P7YG+z9t7Po/O6b6P2lu+z9O+vs/sob7P9zZ+j+Jdfs/
Poj6PzHB+j9BP/s/vQ37P8FV+z+LQfs/Jsf7PzDE+z8wWfs/ejn7PxyM+z+05/o/8vv6P/Jp
+z+Rhvs/XVP7Pz6N+z8Ghfs/p7b7P2+I+z9a6/o/YVH7PwzA+z/xfPs/8Cr8P9yg+z9Xd/s/
+K/7Pzsk+z8WUvs/nQP7PwhP+z9xZfs/jwf8P7Jo+z+kxPs/GjP7P8VS+z9cR/s/tVf7P7Ku
+z/GZ/s/6qX7PzUD/D/wtfs/nyD8Pz7d+z/mZPs/8x38P6fO+z+xCvw/kHT7P8O1+z/C3/s/
UdL7P3id/D9n5fs/TiD8Pz4k/D93qfs/ZPz7P33W/D8FjPs/Nb/7P8d9/D+n3fs/qyr8Pywj
/D8qHPw/6cD7P+HM+z80NPs/GLT7P37g+z+pNvw/Mx/7P7g7/D9wq/s/cJD8P+O++z930Pw/
VBP8P+cG/D+8Vvs/h078P29W/D/02fs/N9z7PxkI/D/uH/w/ACf8P8wd/D9EVfw/CPj7P/+B
/D+aIPw/iZv8P5Am/D+PIPw/LRj8Pyk//D9fivw/fg/8Pxv5+z8ISvw/LNT7P7M3/D/Cnfw/
Jo38P3cg/D+5wfw/8IH8P4GB/D9hK/w/wzj8P+8z/D/DGv0/Kgf8Pwty/D9Ovfw/0UD8P2Gp
/D8Zyfw/wjv8P9rt/D+1jPw/Vfj7P68D/T88ofw/6I38P+Vw/D/KGfw/xxr8P7xP/T/Tcvw/
QWv8P2ui/D9tyvw/iBf8Pz1o/D837Pw/4+X8P0ca/D/bxPw/59b8P4Kq/D+Kdvw/MP/8PzOa
/D+3gvw/MwL9P6ne/D/3Gv0/I8L8P9IK/T8Rgfw/bDz8P3a3/D8pJf0/5aX8P52U/D9zDv0/
fvf8P8/P/D/3evw/sND8P11G/D9Nsfw/Aov8P6rN/D/Q0Pw/vf78P8Ha/D9v3vw//qD8P3fm
/D8ruf0/pQ/9P80S/T9mw/w/6j39P35I/T8mc/0/md/8P632/D9kQ/0/55L8P+g1/T+eMf0/
Bkb9P9kA/T+7qvw/xeb8P210/T/Yh/w/5dj8P4IX/T/1JP0/6Sr9P+xO/D+Xpfw/nQj9Pw1c
/T8bvf0/pLP9PzPe/D+jZvw/TlX9PzGD/T941/w/bI79Pwyn/T9OL/0/4e/8P0Su/T8J//w/
q/D9P34w/T+rOP0/m378PxBM/T92Dv0/0zH9P1pc/T89ZP0/L3n9P/GZ/T8CjP0/u3j9P3pz
/T9Db/0/VFn9P/pd/T85mf0/Dj/9P0Wj/T8QiP0/qFz9P2YU/T/JL/4/f9z9P9SL/T8gMP0/
fAX+P7EK/T+ItP0/Dcj8P8A9/T9B4/0/kKj9P6n7/D8fiP0/gIz9Pwa2/T/4Jv4/nmL9PzYO
/j9khP0/LkT9P0+U/T/vHP4/EAH+Pw4M/j94L/0/xOX9Pwfg/T8Ftv0/kQL+P+ga/j+mif0/
rEL+P/Ky/T+hxP0/FZP9P+YC/j/NAv4/ZEf+PxiM/T9Ot/0/vuH9P4kD/j9dZP0/psH9P2Hc
/T8KEv4/5An+P6hC/j8sPP4/T0f/P1cz/j9hoP4/9ET+P9bp/T/A/P0/uAP+Px4g/T9vBP4/
NcX9P/mV/T+aUv4/lHf9P0cs/j+Gs/0/jUv+PzLS/T8TBf4/LQX+Pzy9/T8xOf4/iwj+P9jI
/T9kQv4/7n39P0iP/T+ACv0/xu39PxeL/j/Ui/4/jfb9P/A5/j/wv/4/agH+PwDX/T/jFf4/
KDr+P5nP/j+tbP4/NRf+P8lq/j/CZf4/LDf+P0g//j/KDv8/aBb+Px/s/T9/3P0/jj7+P3EO
/j+HSf4/chj+Px7b/T82gP4/QMf+P3hE/j/lTv4/2FP+P21Z/j+I/f0/CqL+Pz8W/j8VOv4/
W0v+P7Sd/j+KEf4/aJr9Px25/j+Dpf4/GbD+P1Gk/T+dvv4/7lf+P94s/j+Vg/4/nST+P+Th
/T+2Ev4/x87+P7l7/j9rVP4/hhn/P/Ws/j9sa/4/9uX+PzRU/j/Kkf4/1G/+P4p5/j9aH/8/
uuf+P4WO/j+c7v4/SWH+Pxkk/z9Bfv4/KY7/P1+T/j8+BP8/fhD+P9O6/j9Rzf4/kDX/P360
/j9SYv4/QnX/P7sO/j/rj/4/VkX+Py6s/j+qdv4/Rtn9P2Y5/j9zWP4/dzn+P/Kb/j8oAv8/
zqL+P7vT/j++2f4/MeD+P/r2/j8WdP4/inj/P1NU/j8K8/4/dOb+P5me/j+D2v4/U+3+P5DX
/j9V4/4/fXL+P6gg/z8VFP8/ViH+P/Lb/j/+lP4/mpn+P90z/z+6t/4/zub+PwQG/z9///4/
SIX/P5nS/j8k3P4/ZAn/P8Za/j9eIf8/csD+P7ed/z/pnP4/7bX+P/wv/j+n0v8/EEH+P1ZX
/z+VO/4/Dxn/P1y//j+ndv4/mUD/P7UB/z+72v4/lnL/Px9Q/z9GCf8/E+P+P+w//z+xHf8/
jDH/P/tw/z9tQv8/sHT/P8Qb/z/zNP8/fZL/Pzot/z+kNP8/</AssayYData></Step><Step><CommonData><SampleLocation>1</SampleLocation><SampleID></SampleID><SampleGroup></SampleGroup><SampleInfo></SampleInfo><SampleRow>A</SampleRow><SamplePlate>1</SamplePlate><WellType>BUFFER</WellType><Concentration>-1</Concentration><ConcentrationUnits>µg/ml</ConcentrationUnits><MolarConcentration>-1</MolarConcentration><MolarConcUnits>nM</MolarConcUnits><MolecularWeight>-1</MolecularWeight><Temperature>30</Temperature><StartTime>2419975</StartTime><AssayTime>180</AssayTime></CommonData><FlowRate>600</FlowRate><StepType>DISASSOC</StepType><StepName>Dissociation</StepName><StepStatus>OK</StepStatus><ActualTime>179.999</ActualTime><CycleTime>0.2</CycleTime><AssayXData Points="900">XUD2RMNG9kQqTfZEiFP2RO5Z9kRdYPZEu2b2RCpt9kSQc/ZE7nn2RF2A9kTDhvZEIo32RJCT
9kT3mfZEXaD2RLum9kQyrfZEkLP2RPe59kRVwPZEu8b2RCrN9kSI0/ZE99n2RFXg9kS75vZE
Ku32RIjz9kTu+fZEVQD3RLsG90QiDfdEkBP3RO4Z90RdIPdEuyb3RCIt90SQM/dE9zn3RFVA
90TDRvdEIk33RIhT90TuWfdEXWD3RLtm90QibfdEiHP3RPd590RdgPdE5Ib3RCKN90SIk/dE
7pn3RF2g90S7pvdEIq33RDy090TuufdEVcD3RLvG90QizfdEiNP3RO7Z90RV4PdEu+b3RCLt
90SI8/dE7vn3RFUA+ES7BvhEIg34RJAT+ETuGfhEXSD4RMMm+EQiLfhEiDP4RO45+ERVQPhE
u0b4RCJN+ESQU/hE7ln4RFVg+ES7ZvhEIm34RJBz+ETuefhEVYD4RLuG+EQijfhEiJP4RO6Z
+ERVoPhEu6b4RCKt+ESIs/hE7rn4RF3A+ETDxvhEIs34RIjT+ETu2fhEXeD4RLvm+EQi7fhE
iPP4RO75+ERVAPlEuwb5RDIN+USIE/lE7hn5RF0g+US7JvlEIi35RJAz+UTuOflEVUD5RLtG
+UQiTflEkFP5RPdZ+URVYPlEw2b5RCJt+USQc/lE7nn5RFWA+UTDhvlEIo35RJCT+UTumflE
ZaD5RMOm+UQqrflEiLP5RPe5+URdwPlEw8b5RCrN+USQ0/lE99n5RF3g+UTD5vlEU+35RJDz
+UT3+flEXQD6RMMG+kQqDfpEkBP6RPcZ+kRdIPpEwyb6RCot+kSQM/pE9zn6RF1A+kTDRvpE
Kk36RJBT+kT3WfpEXWD6RMNm+kQqbfpEkHP6RBd6+kRdgPpEw4b6RCqN+kSQk/pE95n6RF2g
+kTDpvpEKq36RJCz+kT3ufpEXcD6RMPG+kQqzfpEkNP6RPfZ+kRd4PpEw+b6RCrt+kSQ8/pE
9/n6RF0A+0S7BvtEKg37RJAT+0T3GftEXSD7RMMm+0QqLftEkDP7RPc5+0RdQPtEw0b7RCpN
+0S5U/tE91n7RFVg+0S7ZvtEMm37RJBz+0T3eftEXYD7RMOG+0QqjftEkJP7RPeZ+0RVoPtE
w6b7RCqt+0SQs/tE97n7RF3A+0TDxvtEKs37RJDT+0T32ftEXeD7RLvm+0Qq7ftEkPP7RPf5
+0RVAPxEwwb8RCIN/ESIE/xE9xn8RF0g/ES7JvxEKi38RIgz/ET3OfxEVUD8RLtG/EQqTfxE
kFP8RO5Z/ERVYPxEu2b8RCpt/ESQc/xE7nn8RF2A/ETDhvxEIo38RJCT/ET3mfxEXaD8RLum
/EQqrfxEkLP8RO65/ERdwPxEw8b8RCrN/ESI0/xE7tn8RF3g/ES75vxEIu38RIjz/ETu+fxE
VQD9RLsG/UQqDf1EkBP9RO4Z/URVIP1Euyb9RCot/USQM/1E9zn9RFVA/UTDRv1EIk39RJBT
/UT3Wf1EVWD9RMNm/UQibf1EiHP9RO55/URdgP1Eu4b9RCqN/USQk/1E7pn9RF2g/US7pv1E
Iq39RJCz/UT3uf1EVcD9RLvG/UQqzf1EiNP9RPfZ/URV4P1Eu+b9RCLt/USQ8/1E7vn9RF0A
/kS7Bv5EKg3+RJAT/kTuGf5EXSD+RLsm/kQiLf5EiDP+RPc5/kRdQP5Eu0b+RCJN/kSIU/5E
91n+RIZg/kS7Zv5EKm3+RJBz/kT3ef5EVYD+RMOG/kQijf5EkJP+RO6Z/kRVoP5Ew6b+RCKt
/kSQs/5E7rn+RF3A/kS7xv5EIs3+RIjT/kT32f5EVeD+RMPm/kQi7f5EkPP+RPf5/kRdAP9E
uwb/RCoN/0SQE/9E7hn/RFUg/0S7Jv9EKi3/RIgz/0T3Of9EXUD/RLtG/0QqTf9EiFP/RO5Z
/0RdYP9Eu2b/RCJt/0SIc/9E7nn/RF2A/0T1hv9EIo3/RIiT/0T3mf9EVaD/RLum/0Qirf9E
kLP/RO65/0RVwP9E5Mb/RCLN/0SQ0/9E99n/RFXg/0S75v9EIu3/RJDz/0Tu+f9EKgAARV4D
AEWRBgBFxAkARfcMAEUqEABFXhMARZEWAEXEGQBF9xwARSogAEVeIwBFkSYARcQpAEX3LABF
KjAARV4zAEWRNgBFyDkARfs8AEUqQABFXkMARZFGAEXESQBF90wARSpQAEVeUwBFkVYARchZ
AEX7XABFKmAARV5jAEWRZgBFyGkARfdsAEUucABFYnMARZV2AEXIeQBF93wARS6AAEVegwBF
kYYARcSJAEX3jABFKpAARV6TAEWRlgBFxJkARfucAEUqoABFXqMARZGmAEXEqQBF+6wARSqw
AEVeswBFkbYARcS5AEX3vABFKsAARV7DAEWRxgBFxMkARffMAEUu0ABFYtMARZHWAEXE2QBF
BN0ARSrgAEVi4wBFleYARcTpAEUU7QBFKvAARWLzAEWV9gBFxPkARfv8AEUuAAFFXgMBRZEG
AUXICQFF+wwBRS4QAUVuEwFFlRYBRcgZAUX7HAFFLiABRWIjAUWVJgFFyCkBRfssAUUuMAFF
YjMBRZU2AUXIOQFF+zwBRS5AAUViQwFFlUYBRchJAUX7TAFFLlABRWJTAUWVVgFFyFkBRftc
AUUuYAFFYmMBRZVmAUXIaQFF+2wBRS5wAUVicwFFlXYBRch5AUX7fAFFLoABRWKDAUWVhgFF
yIkBRfuMAUUukAFFYpMBRZWWAUXImQFF+5wBRS6gAUViowFFlaYBRcipAUX7rAFFLrABRWKz
AUWRtgFFyLkBRfu8AUUuwAFFXsMBRZXGAUXIyQFF+8wBRS7QAUVi0wFFkdYBRcjZAUX73AFF
LuABRV7jAUWV5gFFyOkBRffsAUUq8AFFm/MBRZX2AUXI+QFF+/wBRS4AAkVeAwJFlQYCRcQJ
AkX/DAJFLhACRWITAkWVFgJFyBkCRfccAkUuIAJFYiMCRZUmAkXIKQJF+ywCRS4wAkViMwJF
lTYCRcg5AkX7PAJFKkACRV5DAkWVRgJFyEkCRftMAkUuUAJFYlMCRZVWAkXIWQJF+1wCRS5g
AkViYwJFlWYCRcRpAkX7bAJFLnACRWJzAkWRdgJFyHkCRft8AkUugAJFXoMCRZWGAkXQiQJF
EI0CRSqQAkVikwJFpZYCRcSZAkX7nAJFLqACRWKjAkWVpgJFxKkCRfusAkUusAJFYrMCRZG2
AkXIuQJF+7wCRS7AAkViwwJFkcYCRcjJAkX7zAJFLtACRV7TAkWR1gJFyNkCRffcAkUq4AJF
YuMCRZXmAkXI6QJF9+wCRS7wAkVe8wJFkfYCRcj5AkX3/AJFLgADRV4DA0WRBgNFxAkDRfcM
A0UqEANFXhMDRZUWA0XEGQNF+xwDRSogA0VeIwNFlSYDRcgpA0X7LANFKjADRV4zA0WVNgNF
xDkDRfs8A0UqQANFYkMDRZVGA0XISQNF90wDRSpQA0ViUwNFlVYDRcRZA0X3XANFLmADRWJj
A0WVZgNFxGkDRftsA0UucANFYnMDRZF2A0XIeQNF+3wDRSqAA0VegwNFkYYDRciJA0X3jANF
KpADRV6TA0WRlgNFyJkDRfucA0UqoANFXqMDRZWmA0XEqQNF+6wDRSqwA0VeswNFlbYDRcS5
A0X7vANFLsADRV7DA0WVxgNFxMkDRffMA0Uq0ANFXtMDRZHWA0XE2QNF+9wDRS7gA0Ve4wNF
keYDRcTpA0X37ANFKvADRV7zA0WV9gNFxPkDRff8A0UqAARFYgMERZUGBEXECQRF9wwERSoQ
BEViEwRFkRYERcgZBEX3HARFKiAERV4jBEWRJgRFxCkERSgtBEUqMARFYjMERZU2BEXEOQRF
9zwERSpABEVeQwRFkUYERdhJBEX3TARFS1AERV5TBEWRVgRFxFkERfdcBEUqYARFXmMERZFm
BEXEaQRF92wERSpwBEVecwRFkXYERcR5BEX7fARFKoAERV6DBEWRhgRFxIkERfeMBEUqkARF
XpMERZGWBEXEmQRF95wERS6gBEViowRFkaYERcSpBEX3rARFKrAERV6zBEWRtgRFxLkERfe8
BEUqwARFXsMERZHGBEXEyQRF98wERSrQBEVe0wRFldYERczZBEX73ARFKuAERWLjBEWR5gRF
xOkERffsBEUq8ARFXvMERZX2BEXE+QRF9/wERS4ABUViAwVFlQYFRcQJBUX7DAVFLhAFRV4T
BUWVFgVFxBkFRfscBUUuIAVFXiMFRZEmBUXEKQVF+ywFRSowBUViMwVFlTYFRcg5BUX/PAVF
LkAFRWJDBUWVRgVFyEkFRftMBUWEUAVFYlMFRZVWBUXIWQVF+1wFRS5gBUViYwVFlWYFRchp
BUX7bAVFKnAFRWJzBUWVdgVFyHkFRft8BUUugAVFYoMFRZWGBUXIiQVF+4wFRS6QBUVikwVF
lZYFRciZBUX7nAVFLqAFRWKjBUWVpgVFyKkFRfusBUUusAVFYrMFRZW2BUXIuQVF+7wFRTfA
BUViwwVFlcYFRcjJBUX7zAVFLtAFRWLTBUWV1gVFzNkFRfvcBUV04AVFguMFRZXmBUXI6QVF
++wFRS7wBUVe8wVFofYFRcj5BUX3/AVFLgAGRWIDBkWVBgZFyAkGRfcMBkUqEAZFchMGRZEW
BkXIGQZF9xwGRS4gBkViIwZFlSYGRcgpBkX3LAZFLjAGRWIzBkWVNgZF0DkGRfs8BkUuQAZF
YkMGRZVGBkXESQZF+0wGRS5QBkVeUwZFkVYGRcRZBkX3XAZF</AssayXData><AssayYData Points="900">0g//PwUpAEC7BABAphYAQFuEAEA/bwBABW4AQC5QAEBsqABAhl8AQO2CAEDO2gBAkNUAQGKZ
AEA2mgBAXY8AQC3AAEA3vQBAm+MAQNCQAEBjowBAqPwAQH+sAECWAgFALRUBQDrJAECPzgBA
O6YAQO+GAECh2QBAa9cAQGWuAEDG/wBA8NUAQJjxAEAxRwFAU6AAQEcNAUCmlQBAQdQAQITb
AEDt6wBAm60AQF7uAEC/AwFA6eoAQDMZAUCn7wBAk7AAQP6KAEBRCgFA8dIAQOzVAEB08ABA
oiQBQI0GAUCZsABAfeAAQFLRAEDbIgFAFRcBQIkZAUBr3ABAOtMAQGcVAUDQxABAZa4AQPYv
AUBkpABAD48AQIzYAED+7wBAfcoAQA+kAEDZ3ABAQ7sAQB88AUBRxQBAttYAQMHkAEC5DQFA
dcQAQFP2AEBCAwFAruwAQJwcAUBw1wBA2O4AQNQhAUDUJgFAesYAQLHgAEBK7gBAjLoAQA7r
AEBJswBAJAUBQPDcAEAi4wBAergAQJ37AEDjmwBAf78AQJbQAEAztwBAJN4AQDPwAEAG1gBA
ywYBQPzZAEBNuQBAbZMAQNkAAUBt7QBAMfkAQOo2AUAhWQFAz3MBQDKNAECT9gBAPgoBQHDp
AEDYrABA39kAQEHfAEB9zABAS8EAQCLXAEC33ABAWPoAQFQKAUBePgFAFnoAQBs4AUDyJgFA
NAoBQO5xAUBxIgFAPegAQEknAUDiGQFAlAMBQCioAEA/XQFA5hcBQHfqAEBgvgBAraQAQLX7
AEDv5gBAlfQAQBP6AEBQ3wBAuP4AQEcdAUC+GQFA8RUBQGknAUC06QBATewAQAFTAUAYFQFA
o6wAQIfCAEADAgFAWcwAQMr8AEDVGQFAs9cAQB7JAEAdFQFAKioBQJ30AEDWCwFAIeEAQL1Q
AUAXYQFAUvIAQFXaAECQHQFA6RABQNnyAECT5ABAC+QAQAuxAECFqQBAe8MAQIMrAUB4CAFA
VSMBQO+QAEDehABAnY4AQNIKAUBzPgFA0ggBQHqxAEA+HgFA0vsAQP3CAEBlHAFAst0AQAWw
AEBTAAFAzegAQCLYAEAbAQFAgdMAQJ4BAUC6GwFAivEAQM0JAUA7QQFA2hwBQETrAEDYvgBA
Ug0BQNQHAUAVEAFApwMBQDbYAEAR7ABAc+YAQGS5AEBNtwBAyL8AQIXBAED+xwBABxQBQP3O
AEDGEwFAYN4AQBEqAUB/UQFA4CoBQNzqAED/4ABA/twAQAPqAEDtCQFAWQwBQOTmAEA39gBA
PBgBQC00AUCQ/ABAShABQD7bAEAFxABA3u4AQLwNAUClAAFAHAgBQEjHAEBSPwFAevcAQPMl
AUDVRQFAOLsAQIvYAECxJgFAaO8AQCrsAEB3nwBA+T4BQFmbAEAS6gBAZhsBQLwwAUCDQQFA
QwMBQMIVAUD1EAFAmFwBQPb4AEBY+ABA1hUBQF8DAUD4DAFAHt4AQJYzAUAYOwFAy+4AQEch
AUAxOwFAISMBQKgmAUD45gBAl+0AQIIrAUBpwgBA6TUBQNIUAUCN2ABADRUBQJJLAUCCNQFA
c+0AQI8vAUCCGgFA7/MAQEZbAUBD/wBA4yABQOkTAUDkSwFAVeIAQCNCAUDwCgFArQsBQAVe
AUDm2gBAP1QBQMdFAUB8HAFASO0AQCrdAEA8KAFA02EBQG/rAEAUEQFAij0BQA3rAEDdKwFA
ffUAQPA+AUBj8ABAZmYBQDooAUBLKQFAUyMBQB9fAUCuWAFArX0BQNs0AUAyYAFAfdwAQG77
AEA69QBASgkBQEobAUCl/wBArgwBQK1HAUBtLwFAAPoAQLnLAEAadAFA+W0BQCgVAUCaigFA
uRMBQOtfAUA4TAFAO2sBQDd8AUBu5ABARhABQB4IAUBE6wBAaRkBQGf5AEDuFQFAfTUBQN5L
AUAfVAFABQoBQGU3AUCTIgFAiysBQOE/AUDGQQFA+lsBQP5fAUDeZgFAkUABQEoeAUCPAQFA
KQ4BQLYZAUBEjgFAsTwBQJAtAUC/RAFAH3oBQCudAUCjJAFAN00BQAhHAUBrWQFAehMBQFNO
AUDdWAFARUoBQB0WAUAEWAFAED0BQOQDAUA4bwFAexoBQDdpAUAAfgFA3EYBQJNcAUB7QQFA
J4QBQMNFAUDijwFAcm4BQEwwAUBxfwFA2h4BQFoMAUC0IAFA9kQBQHwHAUAlLwFAlioBQBdL
AUC7AQFA34cBQFoBAUDAUwFA/CsBQHdQAUB6jAFAPF4BQKhsAUCNVQFAgBUBQCuCAUA5LwFA
BUUBQP5XAUCNQAFAEiABQPUZAUDtCwFAMhcBQJAqAUA6pQFAAJMBQEtmAUDaWgFAuXkBQMRs
AUAY1gFA73YBQCYoAUDHJwFA5ZMBQPdYAUA1CwFA8G0BQNRLAUBCXQFANpgBQGIgAUDGagFA
sGYBQBB9AUAeIAFAR50BQCxqAUBcJwFAxFABQAmTAUBdmQFAc5QBQESWAUBxdAFAg4sBQDaw
AUA/WQFA/5kBQDVcAUAvRgFApaYBQEUBAUAMTwFA7cABQOq7AUDzmgFAekgBQB20AUDccwFA
74gBQDgSAUC2iQFA4DoBQL9GAUBanQFA/3kBQNKJAUAURgFAg5EBQOTSAUCERAFAC3QBQMB3
AUCMjgFAw6ABQL7TAUBKmgFAQMMBQBpfAUB2oQFAlbcBQFS2AUCGhQFAfJoBQKdlAUANdQFA
/i0BQNShAUBblQFA+kwBQNBDAUA7twFAjJUBQCK5AUCGqAFAiWkBQMSRAUB55AFAbZwBQJiz
AUCWiAFAHKgBQD5+AUD+pwFAkV0BQHPZAUBFWQFApY4BQDytAUBVxgFAnKYBQEeeAUCk0gFA
Xp0BQD+wAUD3cQFAn+oBQDrBAUDRvQFALIoBQFTCAUCsawFA7X0BQNeoAUAwiQFA7p8BQOiu
AUDskAFAh4UBQJqBAUDfuwFADfMBQDWzAUBq3gFAmp8BQGkbAkAVwgFAW6gBQPSQAUAgyAFA
LkUBQKuNAUApwgFABlQBQFNaAUCQqgFAxb4BQHPZAUDVkgFAerIBQASQAUAOEwJAIcgBQI6p
AUBCqwFAQMABQHGrAUCvvgFAl6ABQDJTAUCDZQFAlX0BQAK3AUAVfQFAN1IBQGO/AUCLgwFA
jskBQH7iAUDviwFANPYBQGvXAUDZEgJA0OkBQEmnAUC5awFAaAQCQEgiAkB7uAFARrYBQK2t
AUApfwFAH5UBQEDsAUAXvAFAVy8CQK7TAUClrAFA+ecBQCAAAkDxywFA0cUBQNasAUCQxQFA
g+sBQGXxAUBxuQFAm+EBQOIAAkCH3wFAIZgBQBPSAUDhzQFAmLsBQGAJAkAlAAJAuM4BQJOt
AUCmnQFA+9YBQG3qAUC8+AFAvhgCQNHgAUBN0wFAD9wBQP0EAkBVowFAtt0BQN/GAUAXwwFA
sWQCQKQcAkDcJQJA6MoBQDhIAkARvgFAaaYBQP/sAUD15QFAAQUCQG7LAUCVHwJAhdoBQOOn
AUDbyAFA0/UBQCzGAUBxsQFAbeQBQPoYAkA9JQJAYt8BQNLXAUC4IwJAauwBQM8PAkBCPQJA
NboBQFHyAUBD5gFAF8kBQBPWAUCIswFAzNwBQHgSAkC11AFAj/gBQOHmAUCSrwFA/d8BQP6d
AUAy+wFAk+gBQAzSAUDHvAFAFfABQDv/AUDa+wFAsy8CQGgPAkCC1QFAAvoBQCLaAUAHvAFA
irYBQLPaAUAM9QFAzOkBQHHdAUDtzgFAwjsCQLQ1AkCmEwJAEhACQM9TAkBjIgJAiCECQIRW
AkDEAAJAswMCQGccAkA8mAJAWA4CQC7/AUDMDAJAmB4CQKzoAUD/7gFAOgYCQH71AUDmQwJA
b2cCQA75AUDfPgJA3jQCQCspAkCLNAJAduYBQH9CAkDzEAJAIikCQN+7AUA1QwJAChYCQFQb
AkA7swFAaC8CQPfvAUBYFwJAogECQC1tAkCKNQJAkCgCQAxYAkCi1AFAn2sCQLBQAkD39gFA
ezYCQMslAkAlAwJAiOgBQKMuAkCJLQJACxsCQEcNAkCoNAJAXmMCQJNPAkC87AFAKmwCQMsv
AkCLQQJA5g0CQIE+AkDnPgJAMQoCQBA8AkDkHgJAbTACQHA/AkAJRAJAgV4CQO79AUDc/QFA
BhsCQN49AkCvJgJAcg4CQD9WAkCcSAJAubACQAtzAkAuGAJAW/0BQPm6AUCRYgJABWcCQA1Y
AkAzGwJAVzICQOIIAkDKIQJAaCkCQGdIAkDhoQJAOBMCQD8nAkDdEAJAHQcCQDJJAkB/DgJA
dVsCQFtYAkDdUwJAYjgCQKcAAkCSVQJAIQwCQIIZAkAdSwJAtVICQMELAkDsKwJAdUECQEvy
AUDbdAJAXoECQDYaAkBY/gFAQkACQAZGAkAbUwJAhywCQLyfAkB7TgJAppUCQIN6AkCuTgJA
+CcCQIVrAkAtqwJAyjsCQJpPAkB/EwJAf0cCQHZkAkAvYAJA5z8CQHVcAkD3QwJAS0wCQAua
AkByogJAKyoCQGcbAkD8LAJA7F4CQFBmAkDcIwJAdpECQM9NAkB1VAJAriACQMVYAkCwDQJA
mmMCQHNnAkAGegJAvFkCQFdTAkBbkAJA5E8CQMFNAkDnNgJAK4ICQK9sAkBsqgJA2z0CQLgL
AkB+UgJA7DYCQGpgAkDnXAJAPGwCQPtHAkBM8QFAiaECQMWlAkAYRwJAmWECQEJmAkDibgJA
bXYCQHRPAkCxVAJAeCICQAJeAkClegJA95ICQIhrAkD7UwJA</AssayYData></Step><Step><CommonData><SampleLocation>11</SampleLocation><SampleID></SampleID><SampleGroup></SampleGroup><SampleInfo></SampleInfo><SampleRow>A</SampleRow><SamplePlate>1</SamplePlate><WellType>REGENERATION</WellType><Concentration>-1</Concentration><ConcentrationUnits>µg/ml</ConcentrationUnits><MolarConcentration>-1</MolarConcentration><MolarConcUnits>nM</MolarConcUnits><MolecularWeight>-1</MolecularWeight><Temperature>30</Temperature><StartTime>2609341</StartTime><AssayTime>5</AssayTime></CommonData><FlowRate>1000</FlowRate><StepType>KREGENERATION</StepType><StepName>Regeneration2</StepName><StepStatus>OK</StepStatus><ActualTime>5.00005</ActualTime><CycleTime>0.2</CycleTime><AssayXData Points="25">KmAGRV1jBkWQZgZFwGkGRfNsBkUmcAZFWXMGRZB2BkXEeQZF93wGRSaABkVZgwZFkIYGRcSJ
BkXzjAZFKpAGRV2TBkWQlgZFxJkGRX6dBkUqoAZFWaMGRZCmBkXAqQZF96wGRQ==</AssayXData><AssayYData Points="25">fxJZwA1yZMD5umvAuzhxwFHpdMDYA3nAwkh7wNWWfsB9H4DAH0yBwEgrgsAYGYPABrODwM4x
hMAHE4XAFr6FwHUhhsDJ14bAxVSHwJW+h8CiLIjAWcCIwJztiMCQYInADF2JwA==</AssayYData></Step><Step><CommonData><SampleLocation>12</SampleLocation><SampleID></SampleID><SampleGroup></SampleGroup><SampleInfo></SampleInfo><SampleRow>A</SampleRow><SamplePlate>1</SamplePlate><WellType>NEUTRALIZATION</WellType><Concentration>-1</Concentration><ConcentrationUnits>µg/ml</ConcentrationUnits><MolarConcentration>-1</MolarConcentration><MolarConcUnits>nM</MolarConcUnits><MolecularWeight>-1</MolecularWeight><Temperature>30</Temperature><StartTime>2625463</StartTime><AssayTime>5</AssayTime></CommonData><FlowRate>1000</FlowRate><StepType>KREGENERATION</StepType><StepName>Regeneration2</StepName><StepStatus>OK</StepStatus><ActualTime>4.99907</ActualTime><CycleTime>0.2</CycleTime><AssayXData Points="25">KrAGRV2zBkWQtgZFwLkGRfe8BkUqwAZFXcMGRYzGBkXEyQZF98wGRSrQBkVd0wZFjNYGRcTZ
BkXz3AZFMuAGRV3jBkWQ5gZFxOkGRffsBkUq8AZFXfMGRZD2BkXE+QZF8/wGRQ==</AssayXData><AssayYData Points="25">ISrnPsOD/z7dZwk/gCYSP+snGD+dEBw/qSoiP0pKJD8x/Cc/q5UqPxmCLT+JvjA/1LAxPwLg
Mj+xDjQ//X42P2F3Nz9raTg/QT44P223OT/Irjs/t8A8P4cfPT+ZMj4/mdk+Pw==</AssayYData></Step><Step><CommonData><SampleLocation>11</SampleLocation><SampleID></SampleID><SampleGroup></SampleGroup><SampleInfo></SampleInfo><SampleRow>A</SampleRow><SamplePlate>1</SamplePlate><WellType>REGENERATION</WellType><Concentration>-1</Concentration><ConcentrationUnits>µg/ml</ConcentrationUnits><MolarConcentration>-1</MolarConcentration><MolarConcUnits>nM</MolarConcUnits><MolecularWeight>-1</MolecularWeight><Temperature>30</Temperature><StartTime>2641782</StartTime><AssayTime>5</AssayTime></CommonData><FlowRate>1000</FlowRate><StepType>KREGENERATION</StepType><StepName>Regeneration2</StepName><StepStatus>OK</StepStatus><ActualTime>5.00005</ActualTime><CycleTime>0.2</CycleTime><AssayXData Points="25">JgAHRVkDB0WIBgdFvAkHRfMMB0UmEAdFWRMHRYwWB0XAGQdF8xwHRSIgB0VVIwdFjCYHRcAp
B0XzLAdFJjAHRVkzB0WMNgdFvDkHRfM8B0UmQAdFVUMHRYhGB0W8SQdF80wHRQ==</AssayXData><AssayYData Points="25">NBh0wK1+e8Aby3/ASUuBwB+GgsBNnIPA4DqEwDEChcAraYXAijCGwBzKhsBUQofANoCHwF/r
h8BNZIjAK6SIwKD2iMANFYnA6beJwCLEicCfH4rAYFOKwPibisArxorANMGKwA==</AssayYData></Step><Step><CommonData><SampleLocation>12</SampleLocation><SampleID></SampleID><SampleGroup></SampleGroup><SampleInfo></SampleInfo><SampleRow>A</SampleRow><SamplePlate>1</SamplePlate><WellType>NEUTRALIZATION</WellType><Concentration>-1</Concentration><ConcentrationUnits>µg/ml</ConcentrationUnits><MolarConcentration>-1</MolarConcentration><MolarConcUnits>nM</MolarConcUnits><MolecularWeight>-1</MolecularWeight><Temperature>30</Temperature><StartTime>2658234</StartTime><AssayTime>5</AssayTime></CommonData><FlowRate>1000</FlowRate><StepType>KREGENERATION</StepType><StepName>Regeneration2</StepName><StepStatus>OK</StepStatus><ActualTime>4.99907</ActualTime><CycleTime>0.2</CycleTime><AssayXData Points="25">JlAHRVlTB0WIVgdFvFkHRe9cB0UmYAdFVWMHRYhmB0W8aQdF72wHRSJwB0VVcwdFiHYHRbx5
B0XvfAdFIoAHRVWDB0WIhgdFvIkHRe+MB0UikAdFVZMHRYyWB0W8mQdF75wHRQ==</AssayXData><AssayYData Points="25">aS0OP+jxGT+VlSE/0GEnP+87LT/jyjE/eLI2P8tWOT/FOTs/tfU9P/zhPz8HKEI/E49EP3yE
RD+r8Ec/891IP44gSz/vQ0s/urNMPyXcTD8tVk4/MxBQP7yAUD+/zlE/OI9SPw==</AssayYData></Step><Step><CommonData><SampleLocation>11</SampleLocation><SampleID></SampleID><SampleGroup></SampleGroup><SampleInfo></SampleInfo><SampleRow>A</SampleRow><SamplePlate>1</SamplePlate><WellType>REGENERATION</WellType><Concentration>-1</Concentration><ConcentrationUnits>µg/ml</ConcentrationUnits><MolarConcentration>-1</MolarConcentration><MolarConcUnits>nM</MolarConcUnits><MolecularWeight>-1</MolecularWeight><Temperature>30</Temperature><StartTime>2674525</StartTime><AssayTime>5</AssayTime></CommonData><FlowRate>1000</FlowRate><StepType>KREGENERATION</StepType><StepName>Regeneration2</StepName><StepStatus>OK</StepStatus><ActualTime>4.99907</ActualTime><CycleTime>0.2</CycleTime><AssayXData Points="25">IqAHRVGjB0WIpgdFvKkHRe+sB0UisAdFUbMHRYS2B0W4uQdF67wHRR7AB0VRwwdFhMYHRbjJ
B0XrzAdFHtAHRVHTB0Wd1gdFvNkHRe/cB0Ue4AdFUeMHRYTmB0W46QdF6+wHRQ==</AssayXData><AssayYData Points="25">enhxwIzEeMAab33A2xiAwAgRgcDCDoLA9NmCwL2gg8AGJYTA7MSEwCQwhcBZbYXA+faFwLRD
hsAAvIbAK9aGwG8/h8ABgYfA+JSHwJz+h8BTD4jAe2aIwB2siMA5x4jAX8eIwA==</AssayYData></Step><Step><CommonData><SampleLocation>12</SampleLocation><SampleID></SampleID><SampleGroup></SampleGroup><SampleInfo></SampleInfo><SampleRow>A</SampleRow><SamplePlate>1</SamplePlate><WellType>NEUTRALIZATION</WellType><Concentration>-1</Concentration><ConcentrationUnits>µg/ml</ConcentrationUnits><MolarConcentration>-1</MolarConcentration><MolarConcUnits>nM</MolarConcUnits><MolecularWeight>-1</MolecularWeight><Temperature>30</Temperature><StartTime>2690685</StartTime><AssayTime>5</AssayTime></CommonData><FlowRate>1000</FlowRate><StepType>KREGENERATION</StepType><StepName>Regeneration2</StepName><StepStatus>OK</StepStatus><ActualTime>5.00005</ActualTime><CycleTime>0.2</CycleTime><AssayXData Points="25">HvAHRVHzB0WE9gdFtPkHRev8B0UeAAhFUQMIRYQGCEW4CQhF6wwIRRoQCEVREwhFhBYIRbgZ
CEXrHAhFHiAIRVEjCEWEJghFuCkIRSwtCEUeMAhFUTMIRYA2CEW0OQhF6zwIRQ==</AssayXData><AssayYData Points="25">mVIePxpyKz+RWzU/zXo+P3bgRD+laEg/sPhNP0KtUD8TmlU/stpWP2wlWT+Xylo/AB5eP6kz
Xz+JqWE/F0xiP8bsYz9lBGU/3jhnP0DyZz/VZWk/5NNoP5mqaj+s02o/psxrPw==</AssayYData></Step></KineticsData></ExperimentResults>
