# Supplementary material for: Functional development of a V3/glycan-specific broadly neutralizing antibody isolated from a case of HIV superinfection
Source: eLife. 2021 Jul 15;10:e68110. doi: 10.7554/eLife.68110 (PMC8376252; doi:10.7554/eLife.68110)
Supplement: Figure 2—source data 2. [file elife-68110-fig2-data2.zip › QA013.2 Dbl Ref BLI_2020.05.29/Mat_Gmat-L0_LatestInt_Naive_2020.05.29/Experiment_1/Misc. Files/Tracer.log]

03 11:37:34.3 Temp: 2020/03/03 11:37:34, 30.0000
2020/03/03 11:37:34.4 Old State:6-ENGN_StateRunning_StartNewStep New State:ENGN_StateRunning_WaitGoingToSample
2020/03/03 11:37:34.4 Sample96_Q(0, 0, 10)
2020/03/03 11:37:34.5 
2020/03/03 11:37:34.5 START SCAN: 
2020/03/03 11:37:34.5    CycleTime (ms)    = 200
2020/03/03 11:37:34.5    CycleCount        = 25
2020/03/03 11:37:34.5    ScansToAverage    = 20
2020/03/03 11:37:34.5    FinishTime (s)    = 5
2020/03/03 11:37:34.5    Temperature       = 30.0
2020/03/03 11:37:34.5    Lamp Power        = 1
2020/03/03 11:37:34.5    Spec PCB temps    = 41.1, 41.4, 41.7, 41.6, 41.4, 41.9, 40.7, 40.6
2020/03/03 11:37:34.5 
2020/03/03 11:37:34.6 GMC_SetPosZ
2020/03/03 11:37:34.6 Old State:12-ENGN_StateRunning_WaitGoingToSample New State:ENGN_StateRunning_GoingToSample
2020/03/03 11:37:36.6 GMC_ServoHere
2020/03/03 11:37:36.7 GMC_SetPosXY
2020/03/03 11:37:38.4 GMC_SetPosZ
2020/03/03 11:37:43.3 Old State:13-ENGN_StateRunning_GoingToSample New State:ENGN_StateRunning_GoingToSampleComplete
2020/03/03 11:37:43.4 Old State:14-cycle=1, Elapsed Time:    0.0,  Ideal Time:    0.0,  Delay time =   0.00  New State:ENGN_StateRunning_WaitSampling
2020/03/03 11:37:43.4 Step started at: 11:37:34
2020/03/03 11:37:43.4 XYZ movement time  = 8853 ms + Scan start delay = 8859 ms
2020/03/03 11:37:43.5 Old State:15-ENGN_StateRunning_WaitSampling New State:ENGN_StateRunning_Sampling
2020/03/03 11:37:48.2 
2020/03/03 11:37:48.2 STOP SCAN: 
2020/03/03 11:37:48.2    CycleTime (ms)    = 200
2020/03/03 11:37:48.2    CurrentCycle      = 25
2020/03/03 11:37:48.2    RunTime (ms)      = 4956
2020/03/03 11:37:48.2    AverageCycle (ms) = 198.2
2020/03/03 11:37:48.2    Temperature       = 30.0
2020/03/03 11:37:48.2    DATA OVERRUN %    = 0.00
2020/03/03 11:37:48.2    Spec PCB temps    = 41.1, 41.5, 41.7, 41.6, 41.4, 41.8, 40.7, 40.5
2020/03/03 11:37:48.2 
2020/03/03 11:37:48.3 Old State:16-cycle=25, Elapsed Time:    5.0,  Ideal Time:    4.8,  Delay time =   0.03  New State:ENGN_StateRunning_SamplingComplete
2020/03/03 11:37:48.4 Old State:18-ENGN_StateRunning_SamplingComplete New State:ENGN_StateRunning_WaitNewStep
2020/03/03 11:37:48.8 Old State:5-ENGN_StateRunning_WaitNewStep New State:ENGN_StateRunning_StartNewStep
2020/03/03 11:37:48.8 StartShaker(1000)
2020/03/03 11:37:49.1 Temp: 2020/03/03 11:37:49, 30.0000
2020/03/03 11:37:49.2 Old State:6-ENGN_StateRunning_StartNewStep New State:ENGN_StateRunning_WaitGoingToSample
2020/03/03 11:37:49.2 Sample96_Q(0, 0, 11)
2020/03/03 11:37:49.3 
2020/03/03 11:37:49.3 START SCAN: 
2020/03/03 11:37:49.3    CycleTime (ms)    = 200
2020/03/03 11:37:49.3    CycleCount        = 25
2020/03/03 11:37:49.3    ScansToAverage    = 20
2020/03/03 11:37:49.3    FinishTime (s)    = 5
2020/03/03 11:37:49.3    Temperature       = 30.0
2020/03/03 11:37:49.3    Lamp Power        = 1
2020/03/03 11:37:49.3    Spec PCB temps    = 41.1, 41.5, 41.7, 41.6, 41.4, 41.8, 40.7, 40.6
2020/03/03 11:37:49.3 
2020/03/03 11:37:49.3 GMC_SetPosZ
2020/03/03 11:37:49.4 Old State:12-ENGN_StateRunning_WaitGoingToSample New State:ENGN_StateRunning_GoingToSample
2020/03/03 11:37:54.2 GMC_ServoHere
2020/03/03 11:37:54.3 GMC_SetPosXY
2020/03/03 11:37:54.7 GMC_SetPosZ
2020/03/03 11:38:00.0 Old State:13-ENGN_StateRunning_GoingToSample New State:ENGN_StateRunning_GoingToSampleComplete
2020/03/03 11:38:00.2 Old State:14-cycle=1, Elapsed Time:    0.0,  Ideal Time:    0.0,  Delay time =   0.00  New State:ENGN_StateRunning_WaitSampling
2020/03/03 11:38:00.2 Step started at: 11:37:49
2020/03/03 11:38:00.2 XYZ movement time  = 10696 ms + Scan start delay = 10705 ms
2020/03/03 11:38:00.3 Old State:15-ENGN_StateRunning_WaitSampling New State:ENGN_StateRunning_Sampling
2020/03/03 11:38:04.9 
2020/03/03 11:38:04.9 STOP SCAN: 
2020/03/03 11:38:04.9    CycleTime (ms)    = 200
2020/03/03 11:38:04.9    CurrentCycle      = 25
2020/03/03 11:38:04.9    RunTime (ms)      = 4958
2020/03/03 11:38:04.9    AverageCycle (ms) = 198.3
2020/03/03 11:38:04.9    Temperature       = 30.0
2020/03/03 11:38:04.9    DATA OVERRUN %    = 0.00
2020/03/03 11:38:04.9    Spec PCB temps    = 41.1, 41.5, 41.7, 41.6, 41.4, 41.8, 40.7, 40.5
2020/03/03 11:38:04.9 
2020/03/03 11:38:05.0 Old State:16-cycle=25, Elapsed Time:    5.0,  Ideal Time:    4.8,  Delay time =   0.03  New State:ENGN_StateRunning_SamplingComplete
2020/03/03 11:38:05.1 Old State:18-ENGN_StateRunning_SamplingComplete New State:ENGN_StateRunning_WaitNewStep
2020/03/03 11:38:05.2 Old State:5-ENGN_StateRunning_WaitNewStep New State:ENGN_StateRunning_StartNewStep
2020/03/03 11:38:05.2 StartShaker(1000)
2020/03/03 11:38:05.6 Old State:6-ENGN_StateRunning_StartNewStep New State:ENGN_StateRunning_WaitGoingToSample
2020/03/03 11:38:05.6 Sample96_Q(0, 0, 10)
2020/03/03 11:38:05.6 Temp: 2020/03/03 11:38:05, 30.0000
2020/03/03 11:38:05.6 GMC_SetPosZ
2020/03/03 11:38:05.7 
2020/03/03 11:38:05.7 START SCAN: 
2020/03/03 11:38:05.7    CycleTime (ms)    = 200
2020/03/03 11:38:05.7    CycleCount        = 25
2020/03/03 11:38:05.7    ScansToAverage    = 20
2020/03/03 11:38:05.7    FinishTime (s)    = 5
2020/03/03 11:38:05.7    Temperature       = 30.0
2020/03/03 11:38:05.7    Lamp Power        = 1
2020/03/03 11:38:05.7    Spec PCB temps    = 41.1, 41.4, 41.7, 41.6, 41.4, 41.8, 40.7, 40.5
2020/03/03 11:38:05.7 
2020/03/03 11:38:05.8 Old State:12-ENGN_StateRunning_WaitGoingToSample New State:ENGN_StateRunning_GoingToSample
2020/03/03 11:38:10.6 GMC_ServoHere
2020/03/03 11:38:10.8 GMC_SetPosXY
2020/03/03 11:38:11.2 GMC_SetPosZ
2020/03/03 11:38:16.3 Old State:13-cycle=1, Elapsed Time:    0.0,  Ideal Time:    0.0,  Delay time =   0.00  New State:ENGN_StateRunning_GoingToSampleComplete
2020/03/03 11:38:16.4 Old State:14-ENGN_StateRunning_GoingToSampleComplete New State:ENGN_StateRunning_WaitSampling
2020/03/03 11:38:16.4 Step started at: 11:38:05
2020/03/03 11:38:16.4 XYZ movement time  = 10537 ms + Scan start delay = 10467 ms
2020/03/03 11:38:16.5 Old State:15-ENGN_StateRunning_WaitSampling New State:ENGN_StateRunning_Sampling
2020/03/03 11:38:21.0 
2020/03/03 11:38:21.0 STOP SCAN: 
2020/03/03 11:38:21.0    CycleTime (ms)    = 200
2020/03/03 11:38:21.0    CurrentCycle      = 25
2020/03/03 11:38:21.0    RunTime (ms)      = 4955
2020/03/03 11:38:21.0    AverageCycle (ms) = 198.2
2020/03/03 11:38:21.0    Temperature       = 30.0
2020/03/03 11:38:21.0    DATA OVERRUN %    = 0.00
2020/03/03 11:38:21.0    Spec PCB temps    = 41.1, 41.5, 41.7, 41.6, 41.4, 41.8, 40.7, 40.6
2020/03/03 11:38:21.0 
2020/03/03 11:38:21.1 Old State:16-cycle=25, Elapsed Time:    5.0,  Ideal Time:    4.8,  Delay time =   0.04  New State:ENGN_StateRunning_SamplingComplete
2020/03/03 11:38:21.2 Old State:18-ENGN_StateRunning_SamplingComplete New State:ENGN_StateRunning_WaitNewStep
2020/03/03 11:38:21.4 Old State:5-ENGN_StateRunning_WaitNewStep New State:ENGN_StateRunning_StartNewStep
2020/03/03 11:38:21.4 StartShaker(1000)
2020/03/03 11:38:21.7 Temp: 2020/03/03 11:38:21, 30.0000
2020/03/03 11:38:21.8 Old State:6-ENGN_StateRunning_StartNewStep New State:ENGN_StateRunning_WaitGoingToSample
2020/03/03 11:38:21.8 Sample96_Q(0, 0, 11)
2020/03/03 11:38:21.9 
2020/03/03 11:38:21.9 START SCAN: 
2020/03/03 11:38:21.9    CycleTime (ms)    = 200
2020/03/03 11:38:21.9    CycleCount        = 25
2020/03/03 11:38:21.9    ScansToAverage    = 20
2020/03/03 11:38:21.9    FinishTime (s)    = 5
2020/03/03 11:38:21.9    Temperature       = 30.0
2020/03/03 11:38:21.9    Lamp Power        = 1
2020/03/03 11:38:21.9    Spec PCB temps    = 41.1, 41.4, 41.7, 41.6, 41.4, 41.8, 40.7, 40.5
2020/03/03 11:38:21.9 
2020/03/03 11:38:21.9 GMC_SetPosZ
2020/03/03 11:38:22.0 Old State:12-ENGN_StateRunning_WaitGoingToSample New State:ENGN_StateRunning_GoingToSample
2020/03/03 11:38:26.8 GMC_ServoHere
2020/03/03 11:38:27.0 GMC_SetPosXY
2020/03/03 11:38:27.3 GMC_SetPosZ
2020/03/03 11:38:32.6 Old State:13-cycle=1, Elapsed Time:    0.0,  Ideal Time:    0.0,  Delay time =   0.00  New State:ENGN_StateRunning_GoingToSampleComplete
2020/03/03 11:38:32.7 Old State:14-ENGN_StateRunning_GoingToSampleComplete New State:ENGN_StateRunning_WaitSampling
2020/03/03 11:38:32.7 Step started at: 11:38:21
2020/03/03 11:38:32.7 XYZ movement time  = 10657 ms + Scan start delay = 10592 ms
2020/03/03 11:38:32.8 Old State:15-ENGN_StateRunning_WaitSampling New State:ENGN_StateRunning_Sampling
2020/03/03 11:38:37.3 
2020/03/03 11:38:37.3 STOP SCAN: 
2020/03/03 11:38:37.3    CycleTime (ms)    = 200
2020/03/03 11:38:37.3    CurrentCycle      = 25
2020/03/03 11:38:37.3    RunTime (ms)      = 4955
2020/03/03 11:38:37.3    AverageCycle (ms) = 198.2
2020/03/03 11:38:37.3    Temperature       = 30.0
2020/03/03 11:38:37.3    DATA OVERRUN %    = 0.00
2020/03/03 11:38:37.3    Spec PCB temps    = 41.1, 41.4, 41.7, 41.6, 41.4, 41.8, 40.7, 40.5
2020/03/03 11:38:37.3 
2020/03/03 11:38:37.4 Old State:16-cycle=25, Elapsed Time:    5.0,  Ideal Time:    4.8,  Delay time =   0.05  New State:ENGN_StateRunning_SamplingComplete
2020/03/03 11:38:37.6 Old State:18-ENGN_StateRunning_SamplingComplete New State:ENGN_StateRunning_WaitNewStep
2020/03/03 11:38:37.9 Old State:5-ENGN_StateRunning_WaitNewStep New State:ENGN_StateRunning_StartNewStep
2020/03/03 11:38:37.9 StartShaker(1000)
2020/03/03 11:38:38.2 Temp: 2020/03/03 11:38:38, 30.0000
2020/03/03 11:38:38.2 Old State:6-ENGN_StateRunning_StartNewStep New State:ENGN_StateRunning_WaitGoingToSample
2020/03/03 11:38:38.2 Sample96_Q(0, 0, 10)
2020/03/03 11:38:38.4 
2020/03/03 11:38:38.4 START SCAN: 
2020/03/03 11:38:38.4    CycleTime (ms)    = 200
2020/03/03 11:38:38.4    CycleCount        = 25
2020/03/03 11:38:38.4    ScansToAverage    = 20
2020/03/03 11:38:38.4    FinishTime (s)    = 5
2020/03/03 11:38:38.4    Temperature       = 30.0
2020/03/03 11:38:38.4    Lamp Power        = 1
2020/03/03 11:38:38.4    Spec PCB temps    = 41.1, 41.4, 41.7, 41.6, 41.4, 41.8, 40.7, 40.5
2020/03/03 11:38:38.4 
2020/03/03 11:38:38.4 GMC_SetPosZ
2020/03/03 11:38:38.5 Old State:12-ENGN_StateRunning_WaitGoingToSample New State:ENGN_StateRunning_GoingToSample
2020/03/03 11:38:43.5 GMC_ServoHere
2020/03/03 11:38:43.6 GMC_SetPosXY
2020/03/03 11:38:44.0 GMC_SetPosZ
2020/03/03 11:38:49.1 Old State:13-cycle=1, Elapsed Time:    0.0,  Ideal Time:    0.0,  Delay time =   0.00  New State:ENGN_StateRunning_GoingToSampleComplete
2020/03/03 11:38:49.2 Old State:14-ENGN_StateRunning_GoingToSampleComplete New State:ENGN_StateRunning_WaitSampling
2020/03/03 11:38:49.2 Step started at: 11:38:38
2020/03/03 11:38:49.2 XYZ movement time  = 10646 ms + Scan start delay = 10608 ms
2020/03/03 11:38:49.3 Old State:15-ENGN_StateRunning_WaitSampling New State:ENGN_StateRunning_Sampling
2020/03/03 11:38:53.8 
2020/03/03 11:38:53.8 STOP SCAN: 
2020/03/03 11:38:53.8    CycleTime (ms)    = 200
2020/03/03 11:38:53.8    CurrentCycle      = 25
2020/03/03 11:38:53.8    RunTime (ms)      = 4953
2020/03/03 11:38:53.8    AverageCycle (ms) = 198.1
2020/03/03 11:38:53.8    Temperature       = 30.0
2020/03/03 11:38:53.8    DATA OVERRUN %    = 0.00
2020/03/03 11:38:53.8    Spec PCB temps    = 41.1, 41.4, 41.7, 41.6, 41.4, 41.8, 40.7, 40.5
2020/03/03 11:38:53.8 
2020/03/03 11:38:53.9 Old State:16-cycle=25, Elapsed Time:    5.0,  Ideal Time:    4.8,  Delay time =  -0.00 <<<<<<<<<< New State:ENGN_StateRunning_SamplingComplete
2020/03/03 11:38:54.0 Old State:18-ENGN_StateRunning_SamplingComplete New State:ENGN_StateRunning_WaitNewStep
2020/03/03 11:38:54.4 Old State:5-ENGN_StateRunning_WaitNewStep New State:ENGN_StateRunning_StartNewStep
2020/03/03 11:38:54.4 StartShaker(1000)
2020/03/03 11:38:54.7 Temp: 2020/03/03 11:38:54, 30.0000
2020/03/03 11:38:54.7 Old State:6-ENGN_StateRunning_StartNewStep New State:ENGN_StateRunning_WaitGoingToSample
2020/03/03 11:38:54.7 Sample96_Q(0, 0, 11)
2020/03/03 11:38:54.7 GMC_SetPosZ
2020/03/03 11:38:54.8 
2020/03/03 11:38:54.8 START SCAN: 
2020/03/03 11:38:54.8    CycleTime (ms)    = 200
2020/03/03 11:38:54.8    CycleCount        = 25
2020/03/03 11:38:54.8    ScansToAverage    = 20
2020/03/03 11:38:54.8    FinishTime (s)    = 5
2020/03/03 11:38:54.8    Temperature       = 30.0
2020/03/03 11:38:54.8    Lamp Power        = 1
2020/03/03 11:38:54.8    Spec PCB temps    = 41.1, 41.4, 41.7, 41.6, 41.4, 41.8, 40.7, 40.5
2020/03/03 11:38:54.8 
2020/03/03 11:38:54.9 Old State:12-ENGN_StateRunning_WaitGoingToSample New State:ENGN_StateRunning_GoingToSample
2020/03/03 11:38:59.6 GMC_ServoHere
2020/03/03 11:38:59.8 GMC_SetPosXY
2020/03/03 11:39:00.1 GMC_SetPosZ
2020/03/03 11:39:05.4 Old State:13-cycle=1, Elapsed Time:    0.0,  Ideal Time:    0.0,  Delay time =   0.00  New State:ENGN_StateRunning_GoingToSampleComplete
2020/03/03 11:39:05.5 Old State:14-ENGN_StateRunning_GoingToSampleComplete New State:ENGN_StateRunning_WaitSampling
2020/03/03 11:39:05.5 Step started at: 11:38:54
2020/03/03 11:39:05.5 XYZ movement time  = 10491 ms + Scan start delay = 10448 ms
2020/03/03 11:39:05.6 Old State:15-ENGN_StateRunning_WaitSampling New State:ENGN_StateRunning_Sampling
2020/03/03 11:39:10.1 
2020/03/03 11:39:10.1 STOP SCAN: 
2020/03/03 11:39:10.1    CycleTime (ms)    = 200
2020/03/03 11:39:10.1    CurrentCycle      = 25
2020/03/03 11:39:10.1    RunTime (ms)      = 4956
2020/03/03 11:39:10.1    AverageCycle (ms) = 198.2
2020/03/03 11:39:10.1    Temperature       = 30.0
2020/03/03 11:39:10.1    DATA OVERRUN %    = 0.00
2020/03/03 11:39:10.1    Spec PCB temps    = 41.1, 41.4, 41.7, 41.6, 41.4, 41.8, 40.7, 40.5
2020/03/03 11:39:10.1 
2020/03/03 11:39:10.2 Old State:16-cycle=25, Elapsed Time:    5.0,  Ideal Time:    4.8,  Delay time =   0.05  New State:ENGN_StateRunning_SamplingComplete
2020/03/03 11:39:10.3 Old State:18-ENGN_StateRunning_SamplingComplete New State:ENGN_StateRunning_WaitNewStep
2020/03/03 11:39:10.5 Old State:5-ENGN_StateRunning_WaitNewStep New State:ENGN_StateRunning_StartNewStep
2020/03/03 11:39:10.5 StartShaker(1000)
2020/03/03 11:39:10.8 Temp: 2020/03/03 11:39:10, 30.0000
2020/03/03 11:39:10.8 Old State:6-ENGN_StateRunning_StartNewStep New State:ENGN_StateRunning_WaitGoingToSample
2020/03/03 11:39:10.8 Sample96_Q(0, 0, 0)
2020/03/03 11:39:10.9 GMC_SetPosZ
2020/03/03 11:39:10.9 
2020/03/03 11:39:10.9 START SCAN: 
2020/03/03 11:39:10.9    CycleTime (ms)    = 200
2020/03/03 11:39:10.9    CycleCount        = 150
2020/03/03 11:39:10.9    ScansToAverage    = 20
2020/03/03 11:39:10.9    FinishTime (s)    = 30
2020/03/03 11:39:10.9    Temperature       = 30.0
2020/03/03 11:39:10.9    Lamp Power        = 1
2020/03/03 11:39:10.9    Spec PCB temps    = 41.1, 41.4, 41.7, 41.6, 41.4, 41.8, 40.7, 40.5
2020/03/03 11:39:10.9 
2020/03/03 11:39:11.0 Old State:12-ENGN_StateRunning_WaitGoingToSample New State:ENGN_StateRunning_GoingToSample
2020/03/03 11:39:16.0 GMC_ServoHere
2020/03/03 11:39:16.2 GMC_SetPosXY
2020/03/03 11:39:18.0 GMC_SetPosZ
2020/03/03 11:39:20.2 Old State:13-ENGN_StateRunning_GoingToSample New State:ENGN_StateRunning_GoingToSampleComplete
2020/03/03 11:39:20.3 Old State:14-cycle=1, Elapsed Time:    0.0,  Ideal Time:    0.0,  Delay time =   0.00  New State:ENGN_StateRunning_WaitSampling
2020/03/03 11:39:20.3 Step started at: 11:39:10
2020/03/03 11:39:20.3 XYZ movement time  = 9252 ms + Scan start delay = 9239 ms
2020/03/03 11:39:20.4 Old State:15-ENGN_StateRunning_WaitSampling New State:ENGN_StateRunning_Sampling
2020/03/03 11:39:50.0 
2020/03/03 11:39:50.0 STOP SCAN: 
2020/03/03 11:39:50.0    CycleTime (ms)    = 200
2020/03/03 11:39:50.0    CurrentCycle      = 150
2020/03/03 11:39:50.0    RunTime (ms)      = 29963
2020/03/03 11:39:50.0    AverageCycle (ms) = 199.8
2020/03/03 11:39:50.0    Temperature       = 30.0
2020/03/03 11:39:50.0    DATA OVERRUN %    = 0.00
2020/03/03 11:39:50.0    Spec PCB temps    = 41.1, 41.4, 41.7, 41.6, 41.4, 41.8, 40.7, 40.5
2020/03/03 11:39:50.0 
2020/03/03 11:39:50.1 Old State:16-cycle=150, Elapsed Time:   30.0,  Ideal Time:   29.8,  Delay time =   0.04  New State:ENGN_StateRunning_SamplingComplete
2020/03/03 11:39:50.2 Old State:18-ENGN_StateRunning_SamplingComplete New State:ENGN_StateRunning_WaitNewStep
2020/03/03 11:39:50.3 Old State:5-ENGN_StateRunning_WaitNewStep New State:ENGN_StateRunning_StartNewStep
2020/03/03 11:39:50.3 StartShaker(1000)
2020/03/03 11:39:50.6 Temp: 2020/03/03 11:39:50, 30.0000
2020/03/03 11:39:50.7 Old State:6-ENGN_StateRunning_StartNewStep New State:ENGN_StateRunning_WaitGoingToSample
2020/03/03 11:39:50.7 Sample96_Q(0, 0, 3)
2020/03/03 11:39:50.7 GMC_SetPosZ
2020/03/03 11:39:50.8 
2020/03/03 11:39:50.8 START SCAN: 
2020/03/03 11:39:50.8    CycleTime (ms)    = 200
2020/03/03 11:39:50.8    CycleCount        = 400
2020/03/03 11:39:50.8    ScansToAverage    = 20
2020/03/03 11:39:50.8    FinishTime (s)    = 80
2020/03/03 11:39:50.8    Temperature       = 30.0
2020/03/03 11:39:50.8    Lamp Power        = 1
2020/03/03 11:39:50.8    Spec PCB temps    = 41.1, 41.4, 41.7, 41.6, 41.4, 41.8, 40.7, 40.5
2020/03/03 11:39:50.8 
2020/03/03 11:39:50.9 Old State:12-ENGN_StateRunning_WaitGoingToSample New State:ENGN_StateRunning_GoingToSample
2020/03/03 11:39:52.7 GMC_ServoHere
2020/03/03 11:39:52.9 GMC_SetPosXY
2020/03/03 11:39:53.5 GMC_SetPosZ
2020/03/03 11:39:56.5 Old State:13-ENGN_StateRunning_GoingToSample New State:ENGN_StateRunning_GoingToSampleComplete
2020/03/03 11:39:56.6 Old State:14-cycle=1, Elapsed Time:    0.0,  Ideal Time:    0.0,  Delay time =   0.00  New State:ENGN_StateRunning_WaitSampling
2020/03/03 11:39:56.6 Step started at: 11:39:50
2020/03/03 11:39:56.6 XYZ movement time  = 5704 ms + Scan start delay = 5659 ms
2020/03/03 11:39:56.7 Old State:15-ENGN_StateRunning_WaitSampling New State:ENGN_StateRunning_Sampling
2020/03/03 11:40:50.6 Temp: 2020/03/03 11:40:50, 30.0000
2020/03/03 11:41:16.3 
2020/03/03 11:41:16.3 STOP SCAN: 
2020/03/03 11:41:16.3    CycleTime (ms)    = 200
2020/03/03 11:41:16.3    CurrentCycle      = 400
2020/03/03 11:41:16.3    RunTime (ms)      = 79955
2020/03/03 11:41:16.3    AverageCycle (ms) = 199.9
2020/03/03 11:41:16.3    Temperature       = 30.0
2020/03/03 11:41:16.3    DATA OVERRUN %    = 0.00
2020/03/03 11:41:16.3    Spec PCB temps    = 41.1, 41.4, 41.7, 41.6, 41.4, 41.8, 40.7, 40.5
2020/03/03 11:41:16.3 
2020/03/03 11:41:16.4 Old State:16-cycle=400, Elapsed Time:   80.0,  Ideal Time:   79.8,  Delay time =   0.01  New State:ENGN_StateRunning_SamplingComplete
2020/03/03 11:41:16.6 Old State:18-ENGN_StateRunning_SamplingComplete New State:ENGN_StateRunning_WaitNewStep
2020/03/03 11:41:16.8 Old State:5-ENGN_StateRunning_WaitNewStep New State:ENGN_StateRunning_StartNewStep
2020/03/03 11:41:16.8 StartShaker(1000)
2020/03/03 11:41:17.1 Temp: 2020/03/03 11:41:17, 30.0000
2020/03/03 11:41:17.1 Old State:6-ENGN_StateRunning_StartNewStep New State:ENGN_StateRunning_WaitGoingToSample
2020/03/03 11:41:17.1 Sample96_Q(0, 0, 0)
2020/03/03 11:41:17.3 
2020/03/03 11:41:17.3 START SCAN: 
2020/03/03 11:41:17.3    CycleTime (ms)    = 200
2020/03/03 11:41:17.3    CycleCount        = 150
2020/03/03 11:41:17.3    ScansToAverage    = 20
2020/03/03 11:41:17.3    FinishTime (s)    = 30
2020/03/03 11:41:17.3    Temperature       = 30.0
2020/03/03 11:41:17.3    Lamp Power        = 1
2020/03/03 11:41:17.3    Spec PCB temps    = 41.1, 41.5, 41.7, 41.6, 41.4, 41.8, 40.7, 40.6
2020/03/03 11:41:17.3 
2020/03/03 11:41:17.3 GMC_SetPosZ
2020/03/03 11:41:17.4 Old State:12-ENGN_StateRunning_WaitGoingToSample New State:ENGN_StateRunning_GoingToSample
2020/03/03 11:41:20.2 GMC_ServoHere
2020/03/03 11:41:20.3 GMC_SetPosXY
2020/03/03 11:41:20.9 GMC_SetPosZ
2020/03/03 11:41:23.0 Old State:13-ENGN_StateRunning_GoingToSample New State:ENGN_StateRunning_GoingToSampleComplete
2020/03/03 11:41:23.1 Old State:14-cycle=1, Elapsed Time:    0.0,  Ideal Time:    0.0,  Delay time =   0.00  New State:ENGN_StateRunning_WaitSampling
2020/03/03 11:41:23.1 Step started at: 11:41:17
2020/03/03 11:41:23.1 XYZ movement time  = 5764 ms + Scan start delay = 5755 ms
2020/03/03 11:41:23.2 Old State:15-ENGN_StateRunning_WaitSampling New State:ENGN_StateRunning_Sampling
2020/03/03 11:41:52.9 
2020/03/03 11:41:52.9 STOP SCAN: 
2020/03/03 11:41:52.9    CycleTime (ms)    = 200
2020/03/03 11:41:52.9    CurrentCycle      = 150
2020/03/03 11:41:52.9    RunTime (ms)      = 29962
2020/03/03 11:41:52.9    AverageCycle (ms) = 199.7
2020/03/03 11:41:52.9    Temperature       = 30.0
2020/03/03 11:41:52.9    DATA OVERRUN %    = 0.00
2020/03/03 11:41:52.9    Spec PCB temps    = 41.1, 41.5, 41.7, 41.6, 41.4, 41.8, 40.7, 40.5
2020/03/03 11:41:52.9 
2020/03/03 11:41:53.0 Old State:16-cycle=150, Elapsed Time:   30.0,  Ideal Time:   29.8,  Delay time =   0.04  New State:ENGN_StateRunning_SamplingComplete
2020/03/03 11:41:53.1 Old State:18-ENGN_StateRunning_SamplingComplete New State:ENGN_StateRunning_WaitNewStep
2020/03/03 11:41:53.5 Old State:5-ENGN_StateRunning_WaitNewStep New State:ENGN_StateRunning_StartNewStep
2020/03/03 11:41:53.5 StartShaker(1000)
2020/03/03 11:41:53.8 Temp: 2020/03/03 11:41:53, 30.0000
2020/03/03 11:41:53.9 Old State:6-ENGN_StateRunning_StartNewStep New State:ENGN_StateRunning_WaitGoingToSample
2020/03/03 11:41:53.9 Sample96_Q(0, 0, 5)
2020/03/03 11:41:54.0 
2020/03/03 11:41:54.0 START SCAN: 
2020/03/03 11:41:54.0    CycleTime (ms)    = 200
2020/03/03 11:41:54.0    CycleCount        = 900
2020/03/03 11:41:54.0    ScansToAverage    = 20
2020/03/03 11:41:54.0    FinishTime (s)    = 180
2020/03/03 11:41:54.0    Temperature       = 30.0
2020/03/03 11:41:54.0    Lamp Power        = 1
2020/03/03 11:41:54.0    Spec PCB temps    = 41.1, 41.5, 41.7, 41.6, 41.4, 41.8, 40.7, 40.5
2020/03/03 11:41:54.0 
2020/03/03 11:41:54.0 GMC_SetPosZ
2020/03/03 11:41:54.1 Old State:12-ENGN_StateRunning_WaitGoingToSample New State:ENGN_StateRunning_GoingToSample
2020/03/03 11:41:56.0 GMC_ServoHere
2020/03/03 11:41:56.2 GMC_SetPosXY
2020/03/03 11:41:57.1 GMC_SetPosZ
2020/03/03 11:42:00.6 Old State:13-ENGN_StateRunning_GoingToSample New State:ENGN_StateRunning_GoingToSampleComplete
2020/03/03 11:42:00.7 Old State:14-cycle=1, Elapsed Time:    0.0,  Ideal Time:    0.0,  Delay time =   0.00  New State:ENGN_StateRunning_WaitSampling
2020/03/03 11:42:00.7 Step started at: 11:41:53
2020/03/03 11:42:00.7 XYZ movement time  = 6590 ms + Scan start delay = 6599 ms
2020/03/03 11:42:00.8 Old State:15-ENGN_StateRunning_WaitSampling New State:ENGN_StateRunning_Sampling
2020/03/03 11:42:53.8 Temp: 2020/03/03 11:42:53, 30.0000
2020/03/03 11:43:53.9 Temp: 2020/03/03 11:43:53, 30.0000
2020/03/03 11:44:54.0 Temp: 2020/03/03 11:44:54, 30.0000
2020/03/03 11:45:00.5 
2020/03/03 11:45:00.5 STOP SCAN: 
2020/03/03 11:45:00.5    CycleTime (ms)    = 200
2020/03/03 11:45:00.5    CurrentCycle      = 900
2020/03/03 11:45:00.5    RunTime (ms)      = 179956
2020/03/03 11:45:00.5    AverageCycle (ms) = 200.0
2020/03/03 11:45:00.5    Temperature       = 30.0
2020/03/03 11:45:00.5    DATA OVERRUN %    = 0.00
2020/03/03 11:45:00.5    Spec PCB temps    = 41.1, 41.5, 41.7, 41.6, 41.4, 41.9, 40.7, 40.6
2020/03/03 11:45:00.5 
2020/03/03 11:45:00.5 Old State:16-cycle=900, Elapsed Time:  180.0,  Ideal Time:  179.8,  Delay time =   0.03  New State:ENGN_StateRunning_SamplingComplete
2020/03/03 11:45:00.6 Old State:18-ENGN_StateRunning_SamplingComplete New State:ENGN_StateRunning_WaitNewStep
2020/03/03 11:45:00.8 Old State:5-ENGN_StateRunning_WaitNewStep New State:ENGN_StateRunning_StartNewStep
2020/03/03 11:45:00.9 StartShaker(1000)
2020/03/03 11:45:01.2 Old State:6-ENGN_StateRunning_StartNewStep New State:ENGN_StateRunning_WaitGoingToSample
2020/03/03 11:45:01.2 Sample96_Q(0, 0, 0)
2020/03/03 11:45:01.2 Temp: 2020/03/03 11:45:01, 30.0000
2020/03/03 11:45:01.3 GMC_SetPosZ
2020/03/03 11:45:01.3 
2020/03/03 11:45:01.3 START SCAN: 
2020/03/03 11:45:01.3    CycleTime (ms)    = 200
2020/03/03 11:45:01.3    CycleCount        = 900
2020/03/03 11:45:01.3    ScansToAverage    = 20
2020/03/03 11:45:01.3    FinishTime (s)    = 180
2020/03/03 11:45:01.3    Temperature       = 30.0
2020/03/03 11:45:01.3    Lamp Power        = 1
2020/03/03 11:45:01.3    Spec PCB temps    = 41.1, 41.5, 41.7, 41.6, 41.4, 41.9, 40.7, 40.6
2020/03/03 11:45:01.3 
2020/03/03 11:45:01.4 Old State:12-ENGN_StateRunning_WaitGoingToSample New State:ENGN_StateRunning_GoingToSample
2020/03/03 11:45:04.6 GMC_ServoHere
2020/03/03 11:45:04.8 GMC_SetPosXY
2020/03/03 11:45:05.7 GMC_SetPosZ
2020/03/03 11:45:07.9 Old State:13-ENGN_StateRunning_GoingToSample New State:ENGN_StateRunning_GoingToSampleComplete
2020/03/03 11:45:08.0 Old State:14-cycle=1, Elapsed Time:    0.0,  Ideal Time:    0.0,  Delay time =   0.00  New State:ENGN_StateRunning_WaitSampling
2020/03/03 11:45:08.0 Step started at: 11:45:01
2020/03/03 11:45:08.0 XYZ movement time  = 6597 ms + Scan start delay = 6557 ms
2020/03/03 11:45:08.1 Old State:15-ENGN_StateRunning_WaitSampling New State:ENGN_StateRunning_Sampling
2020/03/03 11:46:01.5 Temp: 2020/03/03 11:46:01, 30.0000
2020/03/03 11:47:01.5 Temp: 2020/03/03 11:47:01, 30.0000
2020/03/03 11:48:01.6 Temp: 2020/03/03 11:48:01, 30.0000
2020/03/03 11:48:07.7 
2020/03/03 11:48:07.7 STOP SCAN: 
2020/03/03 11:48:07.7    CycleTime (ms)    = 200
2020/03/03 11:48:07.7    CurrentCycle      = 900
2020/03/03 11:48:07.7    RunTime (ms)      = 179958
2020/03/03 11:48:07.7    AverageCycle (ms) = 200.0
2020/03/03 11:48:07.7    Temperature       = 30.0
2020/03/03 11:48:07.7    DATA OVERRUN %    = 0.00
2020/03/03 11:48:07.7    Spec PCB temps    = 41.1, 41.5, 41.7, 41.6, 41.4, 41.8, 40.7, 40.6
2020/03/03 11:48:07.7 
2020/03/03 11:48:07.8 Old State:16-cycle=900, Elapsed Time:  180.0,  Ideal Time:  179.8,  Delay time =   0.04  New State:ENGN_StateRunning_SamplingComplete
2020/03/03 11:48:08.0 Old State:18-ENGN_StateRunning_SamplingComplete New State:ENGN_StateRunning_WaitNewStep
2020/03/03 11:48:08.2 Old State:5-ENGN_StateRunning_WaitNewStep New State:ENGN_StateRunning_StartNewStep
2020/03/03 11:48:08.2 StartShaker(1000)
2020/03/03 11:48:08.5 Temp: 2020/03/03 11:48:08, 30.0000
2020/03/03 11:48:08.5 Old State:6-ENGN_StateRunning_StartNewStep New State:ENGN_StateRunning_WaitGoingToSample
2020/03/03 11:48:08.5 Sample96_Q(0, 0, 10)
2020/03/03 11:48:08.6 GMC_SetPosZ
2020/03/03 11:48:08.6 
2020/03/03 11:48:08.6 START SCAN: 
2020/03/03 11:48:08.6    CycleTime (ms)    = 200
2020/03/03 11:48:08.6    CycleCount        = 25
2020/03/03 11:48:08.6    ScansToAverage    = 20
2020/03/03 11:48:08.6    FinishTime (s)    = 5
2020/03/03 11:48:08.6    Temperature       = 30.0
2020/03/03 11:48:08.6    Lamp Power        = 1
2020/03/03 11:48:08.6    Spec PCB temps    = 41.1, 41.5, 41.7, 41.6, 41.4, 41.9, 40.7, 40.6
2020/03/03 11:48:08.6 
2020/03/03 11:48:08.7 Old State:12-ENGN_StateRunning_WaitGoingToSample New State:ENGN_StateRunning_GoingToSample
2020/03/03 11:48:10.7 GMC_ServoHere
2020/03/03 11:48:10.8 GMC_SetPosXY
2020/03/03 11:48:12.5 GMC_SetPosZ
2020/03/03 11:48:17.4 Old State:13-ENGN_StateRunning_GoingToSample New State:ENGN_StateRunning_GoingToSampleComplete
2020/03/03 11:48:17.5 Old State:14-cycle=1, Elapsed Time:    0.0,  Ideal Time:    0.0,  Delay time =   0.00  New State:ENGN_StateRunning_WaitSampling
2020/03/03 11:48:17.5 Step started at: 11:48:08
2020/03/03 11:48:17.5 XYZ movement time  = 8779 ms + Scan start delay = 8789 ms
2020/03/03 11:48:17.6 Old State:15-ENGN_StateRunning_WaitSampling New State:ENGN_StateRunning_Sampling
2020/03/03 11:48:22.3 
2020/03/03 11:48:22.3 STOP SCAN: 
2020/03/03 11:48:22.3    CycleTime (ms)    = 200
2020/03/03 11:48:22.3    CurrentCycle      = 25
2020/03/03 11:48:22.3    RunTime (ms)      = 4976
2020/03/03 11:48:22.3    AverageCycle (ms) = 199.0
2020/03/03 11:48:22.3    Temperature       = 30.0
2020/03/03 11:48:22.3    DATA OVERRUN %    = 0.00
2020/03/03 11:48:22.3    Spec PCB temps    = 41.1, 41.5, 41.7, 41.6, 41.4, 41.8, 40.7, 40.6
2020/03/03 11:48:22.3 
2020/03/03 11:48:22.4 Old State:16-cycle=25, Elapsed Time:    5.0,  Ideal Time:    4.8,  Delay time =   0.04  New State:ENGN_StateRunning_SamplingComplete
2020/03/03 11:48:22.5 Old State:18-ENGN_StateRunning_SamplingComplete New State:ENGN_StateRunning_WaitNewStep
2020/03/03 11:48:22.9 Old State:5-ENGN_StateRunning_WaitNewStep New State:ENGN_StateRunning_StartNewStep
2020/03/03 11:48:22.9 StartShaker(1000)
2020/03/03 11:48:23.2 Old State:6-ENGN_StateRunning_StartNewStep New State:ENGN_StateRunning_WaitGoingToSample
2020/03/03 11:48:23.2 Sample96_Q(0, 0, 11)
2020/03/03 11:48:23.2 Temp: 2020/03/03 11:48:23, 30.0000
2020/03/03 11:48:23.3 
2020/03/03 11:48:23.3 START SCAN: 
2020/03/03 11:48:23.3    CycleTime (ms)    = 200
2020/03/03 11:48:23.3    CycleCount        = 25
2020/03/03 11:48:23.3    ScansToAverage    = 20
2020/03/03 11:48:23.3    FinishTime (s)    = 5
2020/03/03 11:48:23.3    Temperature       = 30.0
2020/03/03 11:48:23.3    Lamp Power        = 1
2020/03/03 11:48:23.3    Spec PCB temps    = 41.1, 41.5, 41.7, 41.6, 41.4, 41.8, 40.7, 40.6
2020/03/03 11:48:23.3 
2020/03/03 11:48:23.4 GMC_SetPosZ
2020/03/03 11:48:23.4 Old State:12-ENGN_StateRunning_WaitGoingToSample New State:ENGN_StateRunning_GoingToSample
2020/03/03 11:48:28.2 GMC_ServoHere
2020/03/03 11:48:28.4 GMC_SetPosXY
2020/03/03 11:48:28.7 GMC_SetPosZ
2020/03/03 11:48:34.2 Old State:13-cycle=1, Elapsed Time:    0.0,  Ideal Time:    0.0,  Delay time =   0.00  New State:ENGN_StateRunning_GoingToSampleComplete
2020/03/03 11:48:34.3 Old State:14-ENGN_StateRunning_GoingToSampleComplete New State:ENGN_StateRunning_WaitSampling
2020/03/03 11:48:34.3 Step started at: 11:48:23
2020/03/03 11:48:34.3 XYZ movement time  = 10763 ms + Scan start delay = 10707 ms
2020/03/03 11:48:34.4 Old State:15-ENGN_StateRunning_WaitSampling New State:ENGN_StateRunning_Sampling
2020/03/03 11:48:38.9 
2020/03/03 11:48:38.9 STOP SCAN: 
2020/03/03 11:48:38.9    CycleTime (ms)    = 200
2020/03/03 11:48:38.9    CurrentCycle      = 25
2020/03/03 11:48:38.9    RunTime (ms)      = 4984
2020/03/03 11:48:38.9    AverageCycle (ms) = 199.4
2020/03/03 11:48:38.9    Temperature       = 30.0
2020/03/03 11:48:38.9    DATA OVERRUN %    = 0.00
2020/03/03 11:48:38.9    Spec PCB temps    = 41.1, 41.5, 41.7, 41.6, 41.4, 41.8, 40.7, 40.5
2020/03/03 11:48:38.9 
2020/03/03 11:48:39.0 Old State:16-cycle=25, Elapsed Time:    5.0,  Ideal Time:    4.8,  Delay time =   0.04  New State:ENGN_StateRunning_SamplingComplete
2020/03/03 11:48:39.2 Old State:18-ENGN_StateRunning_SamplingComplete New State:ENGN_StateRunning_WaitNewStep
2020/03/03 11:48:39.4 Old State:5-ENGN_StateRunning_WaitNewStep New State:ENGN_StateRunning_StartNewStep
2020/03/03 11:48:39.4 StartShaker(1000)
2020/03/03 11:48:39.7 Temp: 2020/03/03 11:48:39, 30.0000
2020/03/03 11:48:39.7 Old State:6-ENGN_StateRunning_StartNewStep New State:ENGN_StateRunning_WaitGoingToSample
2020/03/03 11:48:39.7 Sample96_Q(0, 0, 10)
2020/03/03 11:48:39.8 GMC_SetPosZ
2020/03/03 11:48:39.9 
2020/03/03 11:48:39.9 START SCAN: 
2020/03/03 11:48:39.9    CycleTime (ms)    = 200
2020/03/03 11:48:39.9    CycleCount        = 25
2020/03/03 11:48:39.9    ScansToAverage    = 20
2020/03/03 11:48:39.9    FinishTime (s)    = 5
2020/03/03 11:48:39.9    Temperature       = 30.0
2020/03/03 11:48:39.9    Lamp Power        = 1
2020/03/03 11:48:39.9    Spec PCB temps    = 41.1, 41.5, 41.7, 41.6, 41.4, 41.8, 40.7, 40.6
2020/03/03 11:48:39.9 
2020/03/03 11:48:39.9 Old State:12-ENGN_StateRunning_WaitGoingToSample New State:ENGN_StateRunning_GoingToSample
2020/03/03 11:48:45.0 GMC_ServoHere
2020/03/03 11:48:45.1 GMC_SetPosXY
2020/03/03 11:48:45.5 GMC_SetPosZ
2020/03/03 11:48:50.6 Old State:13-cycle=1, Elapsed Time:    0.0,  Ideal Time:    0.0,  Delay time =   0.00  New State:ENGN_StateRunning_GoingToSampleComplete
2020/03/03 11:48:50.7 Old State:14-ENGN_StateRunning_GoingToSampleComplete New State:ENGN_StateRunning_WaitSampling
2020/03/03 11:48:50.7 Step started at: 11:48:39
2020/03/03 11:48:50.7 XYZ movement time  = 10685 ms + Scan start delay = 10619 ms
2020/03/03 11:48:50.8 Old State:15-ENGN_StateRunning_WaitSampling New State:ENGN_StateRunning_Sampling
2020/03/03 11:48:55.4 
2020/03/03 11:48:55.4 STOP SCAN: 
2020/03/03 11:48:55.4    CycleTime (ms)    = 200
2020/03/03 11:48:55.4    CurrentCycle      = 25
2020/03/03 11:48:55.4    RunTime (ms)      = 4956
2020/03/03 11:48:55.4    AverageCycle (ms) = 198.2
2020/03/03 11:48:55.4    Temperature       = 30.0
2020/03/03 11:48:55.4    DATA OVERRUN %    = 0.00
2020/03/03 11:48:55.4    Spec PCB temps    = 41.1, 41.4, 41.7, 41.6, 41.4, 41.8, 40.7, 40.5
2020/03/03 11:48:55.4 
2020/03/03 11:48:55.4 Old State:16-cycle=25, Elapsed Time:    5.0,  Ideal Time:    4.8,  Delay time =   0.04  New State:ENGN_StateRunning_SamplingComplete
2020/03/03 11:48:55.5 Old State:18-ENGN_StateRunning_SamplingComplete New State:ENGN_StateRunning_WaitNewStep
2020/03/03 11:48:55.9 Old State:5-ENGN_StateRunning_WaitNewStep New State:ENGN_StateRunning_StartNewStep
2020/03/03 11:48:55.9 StartShaker(1000)
2020/03/03 11:48:56.2 Temp: 2020/03/03 11:48:56, 30.0000
2020/03/03 11:48:56.2 Old State:6-ENGN_StateRunning_StartNewStep New State:ENGN_StateRunning_WaitGoingToSample
2020/03/03 11:48:56.2 Sample96_Q(0, 0, 11)
2020/03/03 11:48:56.3 GMC_SetPosZ
2020/03/03 11:48:56.3 
2020/03/03 11:48:56.3 START SCAN: 
2020/03/03 11:48:56.3    CycleTime (ms)    = 200
2020/03/03 11:48:56.3    CycleCount        = 25
2020/03/03 11:48:56.3    ScansToAverage    = 20
2020/03/03 11:48:56.3    FinishTime (s)    = 5
2020/03/03 11:48:56.3    Temperature       = 30.0
2020/03/03 11:48:56.3    Lamp Power        = 1
2020/03/03 11:48:56.3    Spec PCB temps    = 41.1, 41.4, 41.7, 41.6, 41.4, 41.8, 40.7, 40.5
2020/03/03 11:48:56.3 
2020/03/03 11:48:56.4 Old State:12-ENGN_StateRunning_WaitGoingToSample New State:ENGN_StateRunning_GoingToSample
2020/03/03 11:49:01.1 GMC_ServoHere
2020/03/03 11:49:01.3 GMC_SetPosXY
2020/03/03 11:49:01.7 GMC_SetPosZ
2020/03/03 11:49:06.9 Old State:13-ENGN_StateRunning_GoingToSample New State:ENGN_StateRunning_GoingToSampleComplete
2020/03/03 11:49:07.1 Old State:14-cycle=1, Elapsed Time:    0.0,  Ideal Time:    0.0,  Delay time =   0.00  New State:ENGN_StateRunning_WaitSampling
2020/03/03 11:49:07.1 Step started at: 11:48:56
2020/03/03 11:49:07.1 XYZ movement time  = 10633 ms + Scan start delay = 10643 ms
2020/03/03 11:49:07.2 Old State:15-ENGN_StateRunning_WaitSampling New State:ENGN_StateRunning_Sampling
2020/03/03 11:49:11.9 
2020/03/03 11:49:11.9 STOP SCAN: 
2020/03/03 11:49:11.9    CycleTime (ms)    = 200
2020/03/03 11:49:11.9    CurrentCycle      = 25
2020/03/03 11:49:11.9    RunTime (ms)      = 4980
2020/03/03 11:49:11.9    AverageCycle (ms) = 199.2
2020/03/03 11:49:11.9    Temperature       = 30.0
2020/03/03 11:49:11.9    DATA OVERRUN %    = 0.00
2020/03/03 11:49:11.9    Spec PCB temps    = 41.1, 41.4, 41.6, 41.6, 41.4, 41.8, 40.7, 40.5
2020/03/03 11:49:11.9 
2020/03/03 11:49:12.0 Old State:16-cycle=25, Elapsed Time:    5.0,  Ideal Time:    4.8,  Delay time =   0.03  New State:ENGN_StateRunning_SamplingComplete
2020/03/03 11:49:12.1 Old State:18-ENGN_StateRunning_SamplingComplete New State:ENGN_StateRunning_WaitNewStep
2020/03/03 11:49:12.3 Old State:5-ENGN_StateRunning_WaitNewStep New State:ENGN_StateRunning_StartNewStep
2020/03/03 11:49:12.3 StartShaker(1000)
2020/03/03 11:49:12.6 Temp: 2020/03/03 11:49:12, 30.0000
2020/03/03 11:49:12.7 Old State:6-ENGN_StateRunning_StartNewStep New State:ENGN_StateRunning_WaitGoingToSample
2020/03/03 11:49:12.7 Sample96_Q(0, 0, 10)
2020/03/03 11:49:12.7 GMC_SetPosZ
2020/03/03 11:49:12.8 
2020/03/03 11:49:12.8 START SCAN: 
2020/03/03 11:49:12.8    CycleTime (ms)    = 200
2020/03/03 11:49:12.8    CycleCount        = 25
2020/03/03 11:49:12.8    ScansToAverage    = 20
2020/03/03 11:49:12.8    FinishTime (s)    = 5
2020/03/03 11:49:12.8    Temperature       = 30.0
2020/03/03 11:49:12.8    Lamp Power        = 1
2020/03/03 11:49:12.8    Spec PCB temps    = 41.1, 41.4, 41.6, 41.6, 41.4, 41.8, 40.7, 40.5
2020/03/03 11:49:12.8 
2020/03/03 11:49:12.9 Old State:12-ENGN_StateRunning_WaitGoingToSample New State:ENGN_StateRunning_GoingToSample
2020/03/03 11:49:17.8 GMC_ServoHere
2020/03/03 11:49:17.9 GMC_SetPosXY
2020/03/03 11:49:18.3 GMC_SetPosZ
2020/03/03 11:49:23.4 Old State:13-cycle=1, Elapsed Time:    0.0,  Ideal Time:    0.0,  Delay time =   0.00  New State:ENGN_StateRunning_GoingToSampleComplete
2020/03/03 11:49:23.5 Old State:14-ENGN_StateRunning_GoingToSampleComplete New State:ENGN_StateRunning_WaitSampling
2020/03/03 11:49:23.5 Step started at: 11:49:12
2020/03/03 11:49:23.5 XYZ movement time  = 10549 ms + Scan start delay = 10496 ms
2020/03/03 11:49:23.6 Old State:15-ENGN_StateRunning_WaitSampling New State:ENGN_StateRunning_Sampling
2020/03/03 11:49:28.2 
2020/03/03 11:49:28.2 STOP SCAN: 
2020/03/03 11:49:28.2    CycleTime (ms)    = 200
2020/03/03 11:49:28.2    CurrentCycle      = 25
2020/03/03 11:49:28.2    RunTime (ms)      = 4999
2020/03/03 11:49:28.2    AverageCycle (ms) = 200.0
2020/03/03 11:49:28.2    Temperature       = 30.0
2020/03/03 11:49:28.2    DATA OVERRUN %    = 0.00
2020/03/03 11:49:28.2    Spec PCB temps    = 41.1, 41.4, 41.6, 41.6, 41.4, 41.8, 40.7, 40.5
2020/03/03 11:49:28.2 
2020/03/03 11:49:28.3 Old State:16-cycle=25, Elapsed Time:    5.0,  Ideal Time:    4.8,  Delay time =   0.04  New State:ENGN_StateRunning_SamplingComplete
2020/03/03 11:49:28.4 Old State:18-ENGN_StateRunning_SamplingComplete New State:ENGN_StateRunning_WaitNewStep
2020/03/03 11:49:28.5 Old State:5-ENGN_StateRunning_WaitNewStep New State:ENGN_StateRunning_StartNewStep
2020/03/03 11:49:28.5 StartShaker(1000)
2020/03/03 11:49:28.8 Temp: 2020/03/03 11:49:28, 30.0000
2020/03/03 11:49:28.8 Old State:6-ENGN_StateRunning_StartNewStep New State:ENGN_StateRunning_WaitGoingToSample
2020/03/03 11:49:28.8 Sample96_Q(0, 0, 11)
2020/03/03 11:49:28.9 GMC_SetPosZ
2020/03/03 11:49:29.0 
2020/03/03 11:49:29.0 START SCAN: 
2020/03/03 11:49:29.0    CycleTime (ms)    = 200
2020/03/03 11:49:29.0    CycleCount        = 25
2020/03/03 11:49:29.0    ScansToAverage    = 20
2020/03/03 11:49:29.0    FinishTime (s)    = 5
2020/03/03 11:49:29.0    Temperature       = 30.0
2020/03/03 11:49:29.0    Lamp Power        = 1
2020/03/03 11:49:29.0    Spec PCB temps    = 41.1, 41.4, 41.6, 41.6, 41.4, 41.8, 40.7, 40.5
2020/03/03 11:49:29.0 
2020/03/03 11:49:29.0 Old State:12-ENGN_StateRunning_WaitGoingToSample New State:ENGN_StateRunning_GoingToSample
2020/03/03 11:49:33.7 GMC_ServoHere
2020/03/03 11:49:33.9 GMC_SetPosXY
2020/03/03 11:49:34.3 GMC_SetPosZ
2020/03/03 11:49:39.6 Old State:13-cycle=1, Elapsed Time:    0.0,  Ideal Time:    0.0,  Delay time =   0.00  New State:ENGN_StateRunning_GoingToSampleComplete
2020/03/03 11:49:39.7 Old State:14-ENGN_StateRunning_GoingToSampleComplete New State:ENGN_StateRunning_WaitSampling
2020/03/03 11:49:39.7 Step started at: 11:49:28
2020/03/03 11:49:39.7 XYZ movement time  = 10526 ms + Scan start delay = 10467 ms
2020/03/03 11:49:39.8 Old State:15-ENGN_StateRunning_WaitSampling New State:ENGN_StateRunning_Sampling
2020/03/03 11:49:44.3 
2020/03/03 11:49:44.3 STOP SCAN: 
2020/03/03 11:49:44.3    CycleTime (ms)    = 200
2020/03/03 11:49:44.3    CurrentCycle      = 25
2020/03/03 11:49:44.3    RunTime (ms)      = 4987
2020/03/03 11:49:44.3    AverageCycle (ms) = 199.5
2020/03/03 11:49:44.3    Temperature       = 30.0
2020/03/03 11:49:44.3    DATA OVERRUN %    = 0.00
2020/03/03 11:49:44.3    Spec PCB temps    = 41.1, 41.4, 41.6, 41.6, 41.4, 41.8, 40.7, 40.5
2020/03/03 11:49:44.3 
2020/03/03 11:49:44.4 Old State:16-cycle=25, Elapsed Time:    5.0,  Ideal Time:    4.8,  Delay time =   0.02  New State:ENGN_StateRunning_SamplingComplete
2020/03/03 11:49:44.5 Old State:18-ENGN_StateRunning_SamplingComplete New State:ENGN_StateRunning_WaitNewStep
2020/03/03 11:49:44.6 Old State:5-ENGN_StateRunning_WaitNewStep New State:ENGN_StateRunning_StartNewStep
2020/03/03 11:49:44.6 StartShaker(1000)
2020/03/03 11:49:44.9 Temp: 2020/03/03 11:49:44, 30.0000
2020/03/03 11:49:45.0 Old State:6-ENGN_StateRunning_StartNewStep New State:ENGN_StateRunning_WaitGoingToSample
2020/03/03 11:49:45.0 Sample96_Q(0, 0, 0)
2020/03/03 11:49:45.0 GMC_SetPosZ
2020/03/03 11:49:45.1 
2020/03/03 11:49:45.1 START SCAN: 
2020/03/03 11:49:45.1    CycleTime (ms)    = 200
2020/03/03 11:49:45.1    CycleCount        = 150
2020/03/03 11:49:45.1    ScansToAverage    = 20
2020/03/03 11:49:45.1    FinishTime (s)    = 30
2020/03/03 11:49:45.1    Temperature       = 30.0
2020/03/03 11:49:45.1    Lamp Power        = 1
2020/03/03 11:49:45.1    Spec PCB temps    = 41.1, 41.4, 41.7, 41.6, 41.4, 41.8, 40.7, 40.5
2020/03/03 11:49:45.1 
2020/03/03 11:49:45.2 Old State:12-ENGN_StateRunning_WaitGoingToSample New State:ENGN_StateRunning_GoingToSample
2020/03/03 11:49:50.1 GMC_ServoHere
2020/03/03 11:49:50.2 GMC_SetPosXY
2020/03/03 11:49:52.1 GMC_SetPosZ
2020/03/03 11:49:54.0 Old State:13-ENGN_StateRunning_GoingToSample New State:ENGN_StateRunning_GoingToSampleComplete
2020/03/03 11:49:54.1 Old State:14-cycle=1, Elapsed Time:    0.0,  Ideal Time:    0.0,  Delay time =   0.00  New State:ENGN_StateRunning_WaitSampling
2020/03/03 11:49:54.1 Step started at: 11:49:45
2020/03/03 11:49:54.1 XYZ movement time  = 8978 ms + Scan start delay = 8987 ms
2020/03/03 11:49:54.2 Old State:15-ENGN_StateRunning_WaitSampling New State:ENGN_StateRunning_Sampling
2020/03/03 11:50:24.0 
2020/03/03 11:50:24.0 STOP SCAN: 
2020/03/03 11:50:24.0    CycleTime (ms)    = 200
2020/03/03 11:50:24.0    CurrentCycle      = 150
2020/03/03 11:50:24.0    RunTime (ms)      = 29970
2020/03/03 11:50:24.0    AverageCycle (ms) = 199.8
2020/03/03 11:50:24.0    Temperature       = 30.0
2020/03/03 11:50:24.0    DATA OVERRUN %    = 0.00
2020/03/03 11:50:24.0    Spec PCB temps    = 41.1, 41.4, 41.6, 41.6, 41.4, 41.8, 40.7, 40.5
2020/03/03 11:50:24.0 
2020/03/03 11:50:24.1 Old State:16-cycle=150, Elapsed Time:   30.0,  Ideal Time:   29.8,  Delay time =   0.05  New State:ENGN_StateRunning_SamplingComplete
2020/03/03 11:50:24.2 Old State:18-ENGN_StateRunning_SamplingComplete New State:ENGN_StateRunning_WaitNewStep
2020/03/03 11:50:24.4 Old State:5-ENGN_StateRunning_WaitNewStep New State:ENGN_StateRunning_StartNewStep
2020/03/03 11:50:24.4 StartShaker(1000)
2020/03/03 11:50:24.7 Temp: 2020/03/03 11:50:24, 30.0000
2020/03/03 11:50:24.8 Old State:6-ENGN_StateRunning_StartNewStep New State:ENGN_StateRunning_WaitGoingToSample
2020/03/03 11:50:24.8 Sample96_Q(0, 0, 4)
2020/03/03 11:50:24.9 
2020/03/03 11:50:24.9 START SCAN: 
2020/03/03 11:50:24.9    CycleTime (ms)    = 200
2020/03/03 11:50:24.9    CycleCount        = 400
2020/03/03 11:50:24.9    ScansToAverage    = 20
2020/03/03 11:50:24.9    FinishTime (s)    = 80
2020/03/03 11:50:24.9    Temperature       = 30.0
2020/03/03 11:50:24.9    Lamp Power        = 1
2020/03/03 11:50:24.9    Spec PCB temps    = 41.0, 41.4, 41.6, 41.6, 41.4, 41.8, 40.7, 40.5
2020/03/03 11:50:24.9 
2020/03/03 11:50:25.0 GMC_SetPosZ
2020/03/03 11:50:25.0 Old State:12-ENGN_StateRunning_WaitGoingToSample New State:ENGN_StateRunning_GoingToSample
2020/03/03 11:50:27.0 GMC_ServoHere
2020/03/03 11:50:27.1 GMC_SetPosXY
2020/03/03 11:50:27.9 GMC_SetPosZ
2020/03/03 11:50:31.1 Old State:13-ENGN_StateRunning_GoingToSample New State:ENGN_StateRunning_GoingToSampleComplete
2020/03/03 11:50:31.2 Old State:14-cycle=1, Elapsed Time:    0.0,  Ideal Time:    0.0,  Delay time =   0.00  New State:ENGN_StateRunning_WaitSampling
2020/03/03 11:50:31.2 Step started at: 11:50:24
2020/03/03 11:50:31.2 XYZ movement time  = 6270 ms + Scan start delay = 6265 ms
2020/03/03 11:50:31.3 Old State:15-ENGN_StateRunning_WaitSampling New State:ENGN_StateRunning_Sampling
2020/03/03 11:51:24.8 Temp: 2020/03/03 11:51:24, 30.0000
2020/03/03 11:51:51.0 
2020/03/03 11:51:51.0 STOP SCAN: 
2020/03/03 11:51:51.0    CycleTime (ms)    = 200
2020/03/03 11:51:51.0    CurrentCycle      = 400
2020/03/03 11:51:51.0    RunTime (ms)      = 79978
2020/03/03 11:51:51.0    AverageCycle (ms) = 199.9
2020/03/03 11:51:51.0    Temperature       = 30.0
2020/03/03 11:51:51.0    DATA OVERRUN %    = 0.00
2020/03/03 11:51:51.0    Spec PCB temps    = 41.1, 41.4, 41.7, 41.6, 41.4, 41.8, 40.7, 40.5
2020/03/03 11:51:51.0 
2020/03/03 11:51:51.1 Old State:16-cycle=400, Elapsed Time:   80.0,  Ideal Time:   79.8,  Delay time =   0.05  New State:ENGN_StateRunning_SamplingComplete
2020/03/03 11:51:51.3 Old State:18-ENGN_StateRunning_SamplingComplete New State:ENGN_StateRunning_WaitNewStep
2020/03/03 11:51:51.6 Old State:5-ENGN_StateRunning_WaitNewStep New State:ENGN_StateRunning_StartNewStep
2020/03/03 11:51:51.6 StartShaker(1000)
2020/03/03 11:51:51.9 Temp: 2020/03/03 11:51:51, 30.0000
2020/03/03 11:51:51.9 Old State:6-ENGN_StateRunning_StartNewStep New State:ENGN_StateRunning_WaitGoingToSample
2020/03/03 11:51:51.9 Sample96_Q(0, 0, 0)
2020/03/03 11:51:52.1 
2020/03/03 11:51:52.1 START SCAN: 
2020/03/03 11:51:52.1    CycleTime (ms)    = 200
2020/03/03 11:51:52.1    CycleCount        = 150
2020/03/03 11:51:52.1    ScansToAverage    = 20
2020/03/03 11:51:52.1    FinishTime (s)    = 30
2020/03/03 11:51:52.1    Temperature       = 30.0
2020/03/03 11:51:52.1    Lamp Power        = 1
2020/03/03 11:51:52.1    Spec PCB temps    = 41.1, 41.4, 41.7, 41.6, 41.4, 41.8, 40.7, 40.5
2020/03/03 11:51:52.1 
2020/03/03 11:51:52.1 GMC_SetPosZ
2020/03/03 11:51:52.2 Old State:12-ENGN_StateRunning_WaitGoingToSample New State:ENGN_StateRunning_GoingToSample
2020/03/03 11:51:55.3 GMC_ServoHere
2020/03/03 11:51:55.4 GMC_SetPosXY
2020/03/03 11:51:56.2 GMC_SetPosZ
2020/03/03 11:51:58.3 Old State:13-ENGN_StateRunning_GoingToSample New State:ENGN_StateRunning_GoingToSampleComplete
2020/03/03 11:51:58.4 Old State:14-cycle=1, Elapsed Time:    0.0,  Ideal Time:    0.0,  Delay time =   0.00  New State:ENGN_StateRunning_WaitSampling
2020/03/03 11:51:58.4 Step started at: 11:51:52
2020/03/03 11:51:58.4 XYZ movement time  = 6289 ms + Scan start delay = 6254 ms
2020/03/03 11:51:58.5 Old State:15-ENGN_StateRunning_WaitSampling New State:ENGN_StateRunning_Sampling
2020/03/03 11:52:28.2 
2020/03/03 11:52:28.2 STOP SCAN: 
2020/03/03 11:52:28.2    CycleTime (ms)    = 200
2020/03/03 11:52:28.2    CurrentCycle      = 150
2020/03/03 11:52:28.2    RunTime (ms)      = 29962
2020/03/03 11:52:28.2    AverageCycle (ms) = 199.7
2020/03/03 11:52:28.2    Temperature       = 30.0
2020/03/03 11:52:28.2    DATA OVERRUN %    = 0.00
2020/03/03 11:52:28.2    Spec PCB temps    = 41.1, 41.4, 41.6, 41.6, 41.4, 41.8, 40.7, 40.5
2020/03/03 11:52:28.2 
2020/03/03 11:52:28.3 Old State:16-cycle=150, Elapsed Time:   30.0,  Ideal Time:   29.8,  Delay time =   0.04  New State:ENGN_StateRunning_SamplingComplete
2020/03/03 11:52:28.4 Old State:18-ENGN_StateRunning_SamplingComplete New State:ENGN_StateRunning_WaitNewStep
2020/03/03 11:52:28.6 Old State:5-ENGN_StateRunning_WaitNewStep New State:ENGN_StateRunning_StartNewStep
2020/03/03 11:52:28.6 StartShaker(1000)
2020/03/03 11:52:29.0 Old State:6-ENGN_StateRunning_StartNewStep New State:ENGN_StateRunning_WaitGoingToSample
2020/03/03 11:52:29.0 Sample96_Q(0, 0, 5)
2020/03/03 11:52:29.0 Temp: 2020/03/03 11:52:29, 30.0000
2020/03/03 11:52:29.1 
2020/03/03 11:52:29.1 START SCAN: 
2020/03/03 11:52:29.1    CycleTime (ms)    = 200
2020/03/03 11:52:29.1    CycleCount        = 900
2020/03/03 11:52:29.1    ScansToAverage    = 20
2020/03/03 11:52:29.1    FinishTime (s)    = 180
2020/03/03 11:52:29.1    Temperature       = 30.0
2020/03/03 11:52:29.1    Lamp Power        = 1
2020/03/03 11:52:29.1    Spec PCB temps    = 41.1, 41.4, 41.6, 41.6, 41.4, 41.8, 40.7, 40.5
2020/03/03 11:52:29.1 
2020/03/03 11:52:29.1 GMC_SetPosZ
2020/03/03 11:52:29.2 Old State:12-ENGN_StateRunning_WaitGoingToSample New State:ENGN_StateRunning_GoingToSample
2020/03/03 11:52:31.1 GMC_ServoHere
2020/03/03 11:52:31.3 GMC_SetPosXY
2020/03/03 11:52:32.2 GMC_SetPosZ
2020/03/03 11:52:35.7 Old State:13-ENGN_StateRunning_GoingToSample New State:ENGN_StateRunning_GoingToSampleComplete
2020/03/03 11:52:35.8 Old State:14-cycle=1, Elapsed Time:    0.0,  Ideal Time:    0.0,  Delay time =   0.00  New State:ENGN_StateRunning_WaitSampling
2020/03/03 11:52:35.8 Step started at: 11:52:29
2020/03/03 11:52:35.8 XYZ movement time  = 6627 ms + Scan start delay = 6597 ms
2020/03/03 11:52:35.9 Old State:15-ENGN_StateRunning_WaitSampling New State:ENGN_StateRunning_Sampling
2020/03/03 11:53:29.0 Temp: 2020/03/03 11:53:29, 30.0000
2020/03/03 11:54:29.1 Temp: 2020/03/03 11:54:29, 30.0000
2020/03/03 11:55:29.1 Temp: 2020/03/03 11:55:29, 30.0000
2020/03/03 11:55:35.6 
2020/03/03 11:55:35.6 STOP SCAN: 
2020/03/03 11:55:35.6    CycleTime (ms)    = 200
2020/03/03 11:55:35.6    CurrentCycle      = 900
2020/03/03 11:55:35.6    RunTime (ms)      = 179963
2020/03/03 11:55:35.6    AverageCycle (ms) = 200.0
2020/03/03 11:55:35.6    Temperature       = 30.0
2020/03/03 11:55:35.6    DATA OVERRUN %    = 0.00
2020/03/03 11:55:35.6    Spec PCB temps    = 41.1, 41.4, 41.6, 41.6, 41.4, 41.8, 40.7, 40.5
2020/03/03 11:55:35.6 
2020/03/03 11:55:35.6 Old State:16-cycle=900, Elapsed Time:  180.0,  Ideal Time:  179.8,  Delay time =   0.03  New State:ENGN_StateRunning_SamplingComplete
2020/03/03 11:55:35.7 Old State:18-ENGN_StateRunning_SamplingComplete New State:ENGN_StateRunning_WaitNewStep
2020/03/03 11:55:36.1 Old State:5-ENGN_StateRunning_WaitNewStep New State:ENGN_StateRunning_StartNewStep
2020/03/03 11:55:36.1 StartShaker(1000)
2020/03/03 11:55:36.4 Temp: 2020/03/03 11:55:36, 30.0000
2020/03/03 11:55:36.4 Old State:6-ENGN_StateRunning_StartNewStep New State:ENGN_StateRunning_WaitGoingToSample
2020/03/03 11:55:36.4 Sample96_Q(0, 0, 0)
2020/03/03 11:55:36.5 
2020/03/03 11:55:36.5 START SCAN: 
2020/03/03 11:55:36.5    CycleTime (ms)    = 200
2020/03/03 11:55:36.5    CycleCount        = 900
2020/03/03 11:55:36.5    ScansToAverage    = 20
2020/03/03 11:55:36.5    FinishTime (s)    = 180
2020/03/03 11:55:36.5    Temperature       = 30.0
2020/03/03 11:55:36.5    Lamp Power        = 1
2020/03/03 11:55:36.5    Spec PCB temps    = 41.0, 41.4, 41.6, 41.6, 41.4, 41.8, 40.7, 40.6
2020/03/03 11:55:36.5 
2020/03/03 11:55:36.6 GMC_SetPosZ
2020/03/03 11:55:36.6 Old State:12-ENGN_StateRunning_WaitGoingToSample New State:ENGN_StateRunning_GoingToSample
2020/03/03 11:55:39.9 GMC_ServoHere
2020/03/03 11:55:40.1 GMC_SetPosXY
2020/03/03 11:55:41.0 GMC_SetPosZ
2020/03/03 11:55:43.2 Old State:13-ENGN_StateRunning_GoingToSample New State:ENGN_StateRunning_GoingToSampleComplete
2020/03/03 11:55:43.3 Old State:14-cycle=1, Elapsed Time:    0.0,  Ideal Time:    0.0,  Delay time =   0.00  New State:ENGN_StateRunning_WaitSampling
2020/03/03 11:55:43.3 Step started at: 11:55:36
2020/03/03 11:55:43.3 XYZ movement time  = 6652 ms + Scan start delay = 6627 ms
2020/03/03 11:55:43.4 Old State:15-ENGN_StateRunning_WaitSampling New State:ENGN_StateRunning_Sampling
2020/03/03 11:56:36.4 Temp: 2020/03/03 11:56:36, 30.0000
2020/03/03 11:57:36.5 Temp: 2020/03/03 11:57:36, 30.0000
2020/03/03 11:58:36.5 Temp: 2020/03/03 11:58:36, 30.0000
2020/03/03 11:58:43.1 
2020/03/03 11:58:43.1 STOP SCAN: 
2020/03/03 11:58:43.1    CycleTime (ms)    = 200
2020/03/03 11:58:43.1    CurrentCycle      = 900
2020/03/03 11:58:43.1    RunTime (ms)      = 179985
2020/03/03 11:58:43.1    AverageCycle (ms) = 200.0
2020/03/03 11:58:43.1    Temperature       = 30.0
2020/03/03 11:58:43.1    DATA OVERRUN %    = 0.00
2020/03/03 11:58:43.1    Spec PCB temps    = 41.0, 41.4, 41.6, 41.6, 41.4, 41.8, 40.7, 40.5
2020/03/03 11:58:43.1 
2020/03/03 11:58:43.2 Old State:16-cycle=900, Elapsed Time:  180.0,  Ideal Time:  179.8,  Delay time =   0.05  New State:ENGN_StateRunning_SamplingComplete
2020/03/03 11:58:43.3 Old State:18-ENGN_StateRunning_SamplingComplete New State:ENGN_StateRunning_WaitNewStep
2020/03/03 11:58:43.4 Old State:5-ENGN_StateRunning_WaitNewStep New State:ENGN_StateRunning_StartNewStep
2020/03/03 11:58:43.4 StartShaker(1000)
2020/03/03 11:58:43.7 Temp: 2020/03/03 11:58:43, 30.0000
2020/03/03 11:58:43.8 Old State:6-ENGN_StateRunning_StartNewStep New State:ENGN_StateRunning_WaitGoingToSample
2020/03/03 11:58:43.8 Sample96_Q(0, 0, 10)
2020/03/03 11:58:43.9 
2020/03/03 11:58:43.9 START SCAN: 
2020/03/03 11:58:43.9    CycleTime (ms)    = 200
2020/03/03 11:58:43.9    CycleCount        = 25
2020/03/03 11:58:43.9    ScansToAverage    = 20
2020/03/03 11:58:43.9    FinishTime (s)    = 5
2020/03/03 11:58:43.9    Temperature       = 30.0
2020/03/03 11:58:43.9    Lamp Power        = 1
2020/03/03 11:58:43.9    Spec PCB temps    = 41.0, 41.4, 41.6, 41.6, 41.4, 41.8, 40.7, 40.5
2020/03/03 11:58:43.9 
2020/03/03 11:58:43.9 GMC_SetPosZ
2020/03/03 11:58:44.0 Old State:12-ENGN_StateRunning_WaitGoingToSample New State:ENGN_StateRunning_GoingToSample
2020/03/03 11:58:45.9 GMC_ServoHere
2020/03/03 11:58:46.1 GMC_SetPosXY
2020/03/03 11:58:47.7 GMC_SetPosZ
2020/03/03 11:58:52.7 Old State:13-ENGN_StateRunning_GoingToSample New State:ENGN_StateRunning_GoingToSampleComplete
2020/03/03 11:58:52.8 Old State:14-cycle=1, Elapsed Time:    0.0,  Ideal Time:    0.0,  Delay time =   0.00  New State:ENGN_StateRunning_WaitSampling
2020/03/03 11:58:52.8 Step started at: 11:58:43
2020/03/03 11:58:52.8 XYZ movement time  = 8824 ms + Scan start delay = 8821 ms
2020/03/03 11:58:52.9 Old State:15-ENGN_StateRunning_WaitSampling New State:ENGN_StateRunning_Sampling
2020/03/03 11:58:57.6 
2020/03/03 11:58:57.6 STOP SCAN: 
2020/03/03 11:58:57.6    CycleTime (ms)    = 200
2020/03/03 11:58:57.6    CurrentCycle      = 25
2020/03/03 11:58:57.6    RunTime (ms)      = 4999
2020/03/03 11:58:57.6    AverageCycle (ms) = 200.0
2020/03/03 11:58:57.6    Temperature       = 30.0
2020/03/03 11:58:57.6    DATA OVERRUN %    = 0.00
2020/03/03 11:58:57.6    Spec PCB temps    = 41.0, 41.4, 41.6, 41.6, 41.4, 41.8, 40.7, 40.5
2020/03/03 11:58:57.6 
2020/03/03 11:58:57.7 Old State:16-cycle=25, Elapsed Time:    5.0,  Ideal Time:    4.8,  Delay time =   0.04  New State:ENGN_StateRunning_SamplingComplete
2020/03/03 11:58:57.8 Old State:18-ENGN_StateRunning_SamplingComplete New State:ENGN_StateRunning_WaitNewStep
2020/03/03 11:58:58.2 Old State:5-ENGN_StateRunning_WaitNewStep New State:ENGN_StateRunning_StartNewStep
2020/03/03 11:58:58.2 StartShaker(1000)
2020/03/03 11:58:58.5 Temp: 2020/03/03 11:58:58, 30.0000
2020/03/03 11:58:58.5 Old State:6-ENGN_StateRunning_StartNewStep New State:ENGN_StateRunning_WaitGoingToSample
2020/03/03 11:58:58.5 Sample96_Q(0, 0, 11)
2020/03/03 11:58:58.6 GMC_SetPosZ
2020/03/03 11:58:58.7 
2020/03/03 11:58:58.7 START SCAN: 
2020/03/03 11:58:58.7    CycleTime (ms)    = 200
2020/03/03 11:58:58.7    CycleCount        = 25
2020/03/03 11:58:58.7    ScansToAverage    = 20
2020/03/03 11:58:58.7    FinishTime (s)    = 5
2020/03/03 11:58:58.7    Temperature       = 30.0
2020/03/03 11:58:58.7    Lamp Power        = 1
2020/03/03 11:58:58.7    Spec PCB temps    = 41.0, 41.4, 41.6, 41.6, 41.4, 41.8, 40.7, 40.5
2020/03/03 11:58:58.7 
2020/03/03 11:58:58.7 Old State:12-ENGN_StateRunning_WaitGoingToSample New State:ENGN_StateRunning_GoingToSample
2020/03/03 11:59:03.5 GMC_ServoHere
2020/03/03 11:59:03.6 GMC_SetPosXY
2020/03/03 11:59:04.0 GMC_SetPosZ
2020/03/03 11:59:09.3 Old State:13-ENGN_StateRunning_GoingToSample New State:ENGN_StateRunning_GoingToSampleComplete
2020/03/03 11:59:09.5 Old State:14-cycle=1, Elapsed Time:    0.0,  Ideal Time:    0.0,  Delay time =   0.00  New State:ENGN_StateRunning_WaitSampling
2020/03/03 11:59:09.5 Step started at: 11:58:58
2020/03/03 11:59:09.5 XYZ movement time  = 10655 ms + Scan start delay = 10660 ms
2020/03/03 11:59:09.6 Old State:15-ENGN_StateRunning_WaitSampling New State:ENGN_StateRunning_Sampling
2020/03/03 11:59:14.2 
2020/03/03 11:59:14.2 STOP SCAN: 
2020/03/03 11:59:14.2    CycleTime (ms)    = 200
2020/03/03 11:59:14.2    CurrentCycle      = 25
2020/03/03 11:59:14.2    RunTime (ms)      = 4956
2020/03/03 11:59:14.2    AverageCycle (ms) = 198.2
2020/03/03 11:59:14.2    Temperature       = 30.0
2020/03/03 11:59:14.2    DATA OVERRUN %    = 0.00
2020/03/03 11:59:14.2    Spec PCB temps    = 41.0, 41.4, 41.6, 41.6, 41.4, 41.8, 40.6, 40.5
2020/03/03 11:59:14.2 
2020/03/03 11:59:14.2 Old State:16-cycle=25, Elapsed Time:    5.0,  Ideal Time:    4.8,  Delay time =   0.04  New State:ENGN_StateRunning_SamplingComplete
2020/03/03 11:59:14.4 Old State:18-ENGN_StateRunning_SamplingComplete New State:ENGN_StateRunning_WaitNewStep
2020/03/03 11:59:14.7 Old State:5-ENGN_StateRunning_WaitNewStep New State:ENGN_StateRunning_StartNewStep
2020/03/03 11:59:14.7 StartShaker(1000)
2020/03/03 11:59:15.0 Temp: 2020/03/03 11:59:15, 30.0000
2020/03/03 11:59:15.0 Old State:6-ENGN_StateRunning_StartNewStep New State:ENGN_StateRunning_WaitGoingToSample
2020/03/03 11:59:15.0 Sample96_Q(0, 0, 10)
2020/03/03 11:59:15.1 GMC_SetPosZ
2020/03/03 11:59:15.1 
2020/03/03 11:59:15.1 START SCAN: 
2020/03/03 11:59:15.1    CycleTime (ms)    = 200
2020/03/03 11:59:15.1    CycleCount        = 25
2020/03/03 11:59:15.1    ScansToAverage    = 20
2020/03/03 11:59:15.1    FinishTime (s)    = 5
2020/03/03 11:59:15.1    Temperature       = 30.0
2020/03/03 11:59:15.1    Lamp Power        = 1
2020/03/03 11:59:15.1    Spec PCB temps    = 41.0, 41.4, 41.6, 41.6, 41.4, 41.8, 40.7, 40.5
2020/03/03 11:59:15.1 
2020/03/03 11:59:15.2 Old State:12-ENGN_StateRunning_WaitGoingToSample New State:ENGN_StateRunning_GoingToSample
2020/03/03 11:59:20.2 GMC_ServoHere
2020/03/03 11:59:20.4 GMC_SetPosXY
2020/03/03 11:59:20.8 GMC_SetPosZ
2020/03/03 11:59:25.8 Old State:13-cycle=1, Elapsed Time:    0.0,  Ideal Time:    0.0,  Delay time =   0.00  New State:ENGN_StateRunning_GoingToSampleComplete
2020/03/03 11:59:25.9 Old State:14-ENGN_StateRunning_GoingToSampleComplete New State:ENGN_StateRunning_WaitSampling
2020/03/03 11:59:25.9 Step started at: 11:59:15
2020/03/03 11:59:25.9 XYZ movement time  = 10612 ms + Scan start delay = 10579 ms
2020/03/03 11:59:26.0 Old State:15-ENGN_StateRunning_WaitSampling New State:ENGN_StateRunning_Sampling
2020/03/03 11:59:30.6 
2020/03/03 11:59:30.6 STOP SCAN: 
2020/03/03 11:59:30.6    CycleTime (ms)    = 200
2020/03/03 11:59:30.6    CurrentCycle      = 25
2020/03/03 11:59:30.6    RunTime (ms)      = 4997
2020/03/03 11:59:30.6    AverageCycle (ms) = 199.9
2020/03/03 11:59:30.6    Temperature       = 30.0
2020/03/03 11:59:30.6    DATA OVERRUN %    = 0.00
2020/03/03 11:59:30.6    Spec PCB temps    = 41.0, 41.4, 41.6, 41.6, 41.3, 41.7, 40.6, 40.5
2020/03/03 11:59:30.6 
2020/03/03 11:59:30.7 Old State:16-cycle=25, Elapsed Time:    5.0,  Ideal Time:    4.8,  Delay time =   0.04  New State:ENGN_StateRunning_SamplingComplete
2020/03/03 11:59:30.8 Old State:18-ENGN_StateRunning_SamplingComplete New State:ENGN_StateRunning_WaitNewStep
2020/03/03 11:59:31.1 Old State:5-ENGN_StateRunning_WaitNewStep New State:ENGN_StateRunning_StartNewStep
2020/03/03 11:59:31.2 StartShaker(1000)
2020/03/03 11:59:31.4 Temp: 2020/03/03 11:59:31, 30.0000
2020/03/03 11:59:31.5 Old State:6-ENGN_StateRunning_StartNewStep New State:ENGN_StateRunning_WaitGoingToSample
2020/03/03 11:59:31.5 Sample96_Q(0, 0, 11)
2020/03/03 11:59:31.6 
2020/03/03 11:59:31.6 START SCAN: 
2020/03/03 11:59:31.6    CycleTime (ms)    = 200
2020/03/03 11:59:31.6    CycleCount        = 25
2020/03/03 11:59:31.6    ScansToAverage    = 20
2020/03/03 11:59:31.6    FinishTime (s)    = 5
2020/03/03 11:59:31.6    Temperature       = 30.0
2020/03/03 11:59:31.6    Lamp Power        = 1
2020/03/03 11:59:31.6    Spec PCB temps    = 41.0, 41.4, 41.6, 41.6, 41.3, 41.7, 40.7, 40.4
2020/03/03 11:59:31.6 
2020/03/03 11:59:31.6 GMC_SetPosZ
2020/03/03 11:59:31.7 Old State:12-ENGN_StateRunning_WaitGoingToSample New State:ENGN_StateRunning_GoingToSample
2020/03/03 11:59:36.5 GMC_ServoHere
2020/03/03 11:59:36.7 GMC_SetPosXY
2020/03/03 11:59:37.1 GMC_SetPosZ
2020/03/03 11:59:42.4 Old State:13-cycle=1, Elapsed Time:    0.0,  Ideal Time:    0.0,  Delay time =   0.00  New State:ENGN_StateRunning_GoingToSampleComplete
2020/03/03 11:59:42.5 Old State:14-ENGN_StateRunning_GoingToSampleComplete New State:ENGN_StateRunning_WaitSampling
2020/03/03 11:59:42.5 Step started at: 11:59:31
2020/03/03 11:59:42.5 XYZ movement time  = 10658 ms + Scan start delay = 10599 ms
2020/03/03 11:59:42.6 Old State:15-ENGN_StateRunning_WaitSampling New State:ENGN_StateRunning_Sampling
2020/03/03 11:59:47.1 
2020/03/03 11:59:47.1 STOP SCAN: 
2020/03/03 11:59:47.1    CycleTime (ms)    = 200
2020/03/03 11:59:47.1    CurrentCycle      = 25
2020/03/03 11:59:47.1    RunTime (ms)      = 4956
2020/03/03 11:59:47.1    AverageCycle (ms) = 198.2
2020/03/03 11:59:47.1    Temperature       = 30.0
2020/03/03 11:59:47.1    DATA OVERRUN %    = 0.00
2020/03/03 11:59:47.1    Spec PCB temps    = 41.0, 41.4, 41.6, 41.6, 41.3, 41.7, 40.6, 40.5
2020/03/03 11:59:47.1 
2020/03/03 11:59:47.2 Old State:16-cycle=25, Elapsed Time:    5.0,  Ideal Time:    4.8,  Delay time =   0.04  New State:ENGN_StateRunning_SamplingComplete
2020/03/03 11:59:47.3 Old State:18-ENGN_StateRunning_SamplingComplete New State:ENGN_StateRunning_WaitNewStep
2020/03/03 11:59:47.6 Old State:5-ENGN_StateRunning_WaitNewStep New State:ENGN_StateRunning_StartNewStep
2020/03/03 11:59:47.7 StartShaker(1000)
2020/03/03 11:59:47.9 Temp: 2020/03/03 11:59:47, 30.0000
2020/03/03 11:59:48.0 Old State:6-ENGN_StateRunning_StartNewStep New State:ENGN_StateRunning_WaitGoingToSample
2020/03/03 11:59:48.0 Sample96_Q(0, 0, 10)
2020/03/03 11:59:48.1 
2020/03/03 11:59:48.1 START SCAN: 
2020/03/03 11:59:48.1    CycleTime (ms)    = 200
2020/03/03 11:59:48.1    CycleCount        = 25
2020/03/03 11:59:48.1    ScansToAverage    = 20
2020/03/03 11:59:48.1    FinishTime (s)    = 5
2020/03/03 11:59:48.1    Temperature       = 30.0
2020/03/03 11:59:48.1    Lamp Power        = 1
2020/03/03 11:59:48.1    Spec PCB temps    = 41.0, 41.4, 41.6, 41.5, 41.3, 41.8, 40.6, 40.5
2020/03/03 11:59:48.1 
2020/03/03 11:59:48.1 GMC_SetPosZ
2020/03/03 11:59:48.2 Old State:12-ENGN_StateRunning_WaitGoingToSample New State:ENGN_StateRunning_GoingToSample
2020/03/03 11:59:53.3 GMC_ServoHere
2020/03/03 11:59:53.5 GMC_SetPosXY
2020/03/03 11:59:53.8 GMC_SetPosZ
2020/03/03 11:59:58.9 Old State:13-cycle=1, Elapsed Time:    0.0,  Ideal Time:    0.0,  Delay time =   0.00  New State:ENGN_StateRunning_GoingToSampleComplete
2020/03/03 11:59:59.0 Old State:14-ENGN_StateRunning_GoingToSampleComplete New State:ENGN_StateRunning_WaitSampling
2020/03/03 11:59:59.0 Step started at: 11:59:48
2020/03/03 11:59:59.0 XYZ movement time  = 10736 ms + Scan start delay = 10708 ms
2020/03/03 11:59:59.1 Old State:15-ENGN_StateRunning_WaitSampling New State:ENGN_StateRunning_Sampling
2020/03/03 12:00:03.7 
2020/03/03 12:00:03.7 STOP SCAN: 
2020/03/03 12:00:03.7    CycleTime (ms)    = 200
2020/03/03 12:00:03.7    CurrentCycle      = 25
2020/03/03 12:00:03.7    RunTime (ms)      = 4961
2020/03/03 12:00:03.7    AverageCycle (ms) = 198.4
2020/03/03 12:00:03.7    Temperature       = 30.0
2020/03/03 12:00:03.7    DATA OVERRUN %    = 0.00
2020/03/03 12:00:03.7    Spec PCB temps    = 40.9, 41.4, 41.6, 41.5, 41.3, 41.7, 40.6, 40.4
2020/03/03 12:00:03.7 
2020/03/03 12:00:03.8 Old State:16-cycle=25, Elapsed Time:    5.0,  Ideal Time:    4.8,  Delay time =   0.04  New State:ENGN_StateRunning_SamplingComplete
2020/03/03 12:00:03.9 Old State:18-ENGN_StateRunning_SamplingComplete New State:ENGN_StateRunning_WaitNewStep
2020/03/03 12:00:04.1 Old State:5-ENGN_StateRunning_WaitNewStep New State:ENGN_StateRunning_StartNewStep
2020/03/03 12:00:04.1 StartShaker(1000)
2020/03/03 12:00:04.4 Temp: 2020/03/03 12:00:04, 30.0000
2020/03/03 12:00:04.5 Old State:6-ENGN_StateRunning_StartNewStep New State:ENGN_StateRunning_WaitGoingToSample
2020/03/03 12:00:04.5 Sample96_Q(0, 0, 11)
2020/03/03 12:00:04.6 GMC_SetPosZ
2020/03/03 12:00:04.6 
2020/03/03 12:00:04.6 START SCAN: 
2020/03/03 12:00:04.6    CycleTime (ms)    = 200
2020/03/03 12:00:04.6    CycleCount        = 25
2020/03/03 12:00:04.6    ScansToAverage    = 20
2020/03/03 12:00:04.6    FinishTime (s)    = 5
2020/03/03 12:00:04.6    Temperature       = 30.0
2020/03/03 12:00:04.6    Lamp Power        = 1
2020/03/03 12:00:04.6    Spec PCB temps    = 40.9, 41.4, 41.6, 41.6, 41.3, 41.7, 40.6, 40.4
2020/03/03 12:00:04.6 
2020/03/03 12:00:04.7 Old State:12-ENGN_StateRunning_WaitGoingToSample New State:ENGN_StateRunning_GoingToSample
2020/03/03 12:00:09.4 GMC_ServoHere
2020/03/03 12:00:09.6 GMC_SetPosXY
2020/03/03 12:00:10.0 GMC_SetPosZ
2020/03/03 12:00:15.2 Old State:13-cycle=1, Elapsed Time:    0.0,  Ideal Time:    0.0,  Delay time =   0.00  New State:ENGN_StateRunning_GoingToSampleComplete
2020/03/03 12:00:15.3 Old State:14-ENGN_StateRunning_GoingToSampleComplete New State:ENGN_StateRunning_WaitSampling
2020/03/03 12:00:15.3 Step started at: 12:00:04
2020/03/03 12:00:15.3 XYZ movement time  = 10536 ms + Scan start delay = 10514 ms
2020/03/03 12:00:15.4 Old State:15-ENGN_StateRunning_WaitSampling New State:ENGN_StateRunning_Sampling
2020/03/03 12:00:20.0 
2020/03/03 12:00:20.0 STOP SCAN: 
2020/03/03 12:00:20.0    CycleTime (ms)    = 200
2020/03/03 12:00:20.0    CurrentCycle      = 25
2020/03/03 12:00:20.0    RunTime (ms)      = 4985
2020/03/03 12:00:20.0    AverageCycle (ms) = 199.4
2020/03/03 12:00:20.0    Temperature       = 30.0
2020/03/03 12:00:20.0    DATA OVERRUN %    = 0.00
2020/03/03 12:00:20.0    Spec PCB temps    = 40.9, 41.4, 41.6, 41.6, 41.3, 41.7, 40.6, 40.4
2020/03/03 12:00:20.0 
2020/03/03 12:00:20.1 Old State:16-cycle=25, Elapsed Time:    5.0,  Ideal Time:    4.8,  Delay time =   0.03  New State:ENGN_StateRunning_SamplingComplete
2020/03/03 12:00:20.2 Old State:18-ENGN_StateRunning_SamplingComplete New State:ENGN_StateRunning_WaitEjecting
2020/03/03 12:00:20.2 EJECT: To Tray, position=10,0
2020/03/03 12:00:20.3    EjectOffset = 10.0
2020/03/03 12:00:20.4 GMC_SetPosZ
2020/03/03 12:00:20.4 Old State:19-ENGN_StateRunning_WaitEjecting New State:ENGN_StateRunning_Ejecting
2020/03/03 12:00:25.5 GMC_ServoHere
2020/03/03 12:00:25.7 GMC_SetPosXY
2020/03/03 12:00:27.8 GMC_SetPosZ
2020/03/03 12:00:32.0 GMC_Eject
2020/03/03 12:00:32.0 EJECTOR: Eject
2020/03/03 12:00:40.8 GMC_HomeZ
2020/03/03 12:00:46.2 GMC_SetPosZ
2020/03/03 12:00:46.5 GMC_ServoHere
2020/03/03 12:00:46.7 GMC_SetPosZ
2020/03/03 12:00:46.9 GMC_ServoHere
2020/03/03 12:00:47.1 GMC_SetPosXY
2020/03/03 12:00:49.5 GMC_SetPosZ
2020/03/03 12:00:49.9 Old State:20-ENGN_StateRunning_Ejecting New State:ENGN_StateRunning_EjectingComplete
2020/03/03 12:00:50.0 Old State:21-ENGN_StateRunning_EjectingComplete New State:ENGN_StateRunning_WaitNewStep
2020/03/03 12:00:50.1 Old State:5-ENGN_StateRunning_WaitNewStep New State:ENGN_StateRunning_StartNewStep
2020/03/03 12:00:50.2 Old State:6-ENGN_StateRunning_StartNewStep New State:ENGN_StateRunning_WaitPickingSensors
2020/03/03 12:00:50.2 Pick(0, 11)
2020/03/03 12:00:50.3 GMC_SetPosZ
2020/03/03 12:00:50.3 Old State:7-ENGN_StateRunning_WaitPickingSensors New State:ENGN_StateRunning_PickingSensors
2020/03/03 12:00:50.4 Temp: 2020/03/03 12:00:50, 30.0000
2020/03/03 12:00:50.5 GMC_ServoHere
2020/03/03 12:00:50.7 GMC_SetPosXY
2020/03/03 12:00:53.3 GMC_SetPosZ
2020/03/03 12:00:58.8 GMC_SetPosZ
2020/03/03 12:00:59.3 Old State:8-ENGN_StateRunning_PickingSensors New State:ENGN_StateRunning_CheckingSensors
2020/03/03 12:00:59.4 
2020/03/03 12:00:59.4 Detect Sensors
2020/03/03 12:00:59.4 ==============
2020/03/03 12:00:59.4 1	YES		8.8	5719.9
2020/03/03 12:00:59.4 2	YES		8.9	5266.1
2020/03/03 12:00:59.4 3	YES		9.0	5171.1
2020/03/03 12:00:59.4 4	YES		8.9	5149.8
2020/03/03 12:00:59.4 5	YES		9.1	5394.4
2020/03/03 12:00:59.4 6	YES		9.2	4579.8
2020/03/03 12:00:59.4 7	YES		9.0	4949.9
2020/03/03 12:00:59.4 8	YES		9.0	5755.3
2020/03/03 12:00:59.4 
2020/03/03 12:00:59.6 CH1: Correction Factor = 2.46633
2020/03/03 12:00:59.6 CH2: Correction Factor = 2.59662
2020/03/03 12:00:59.6 CH3: Correction Factor = 2.54487
2020/03/03 12:00:59.6 CH4: Correction Factor = 2.72269
2020/03/03 12:00:59.6 CH5: Correction Factor = 2.58547
2020/03/03 12:00:59.6 CH6: Correction Factor = 2.86374
2020/03/03 12:00:59.6 CH7: Correction Factor = 2.89362
2020/03/03 12:00:59.6 CH8: Correction Factor = 2.43405
2020/03/03 12:00:59.8 CH1: Correction Factor = 1.06799
2020/03/03 12:00:59.8 CH2: Correction Factor = 1.07631
2020/03/03 12:00:59.8 CH3: Correction Factor = 1.07402
2020/03/03 12:00:59.8 CH4: Correction Factor = 1.07233
2020/03/03 12:00:59.8 CH5: Correction Factor = 1.10563
2020/03/03 12:00:59.8 CH6: Correction Factor = 1.07772
2020/03/03 12:00:59.8 CH7: Correction Factor = 1.06939
2020/03/03 12:00:59.8 CH8: Correction Factor = 1.09745
2020/03/03 12:00:59.9 DFIO: Start writing C:\Users\Labuser\Desktop\Leelab\James Aberforth Williams\G2K2_G3K4_G4K4_BF5201\20200303_lineage_kinetics_2\20200303_lineage_kinetics_2\200303_001.frd
2020/03/03 12:00:59.9 DFIO: Finished writing C:\Users\Labuser\Desktop\Leelab\James Aberforth Williams\G2K2_G3K4_G4K4_BF5201\20200303_lineage_kinetics_2\20200303_lineage_kinetics_2\200303_001.frd
2020/03/03 12:00:59.9 DFIO: Start writing C:\Users\Labuser\Desktop\Leelab\James Aberforth Williams\G2K2_G3K4_G4K4_BF5201\20200303_lineage_kinetics_2\20200303_lineage_kinetics_2\200303_002.frd
2020/03/03 12:00:59.9 CH1: Correction Factor = 1.00744
2020/03/03 12:00:59.9 CH2: Correction Factor = 1.01212
2020/03/03 12:00:59.9 CH3: Correction Factor = 1.00865
2020/03/03 12:00:59.9 CH4: Correction Factor = 1.01111
2020/03/03 12:00:59.9 CH5: Correction Factor = 0.986024
2020/03/03 12:00:59.9 CH6: Correction Factor = 1.0135
2020/03/03 12:00:59.9 CH7: Correction Factor = 1.00887
2020/03/03 12:00:59.9 CH8: Correction Factor = 0.984317
2020/03/03 12:00:59.9 DFIO: Finished writing C:\Users\Labuser\Desktop\Leelab\James Aberforth Williams\G2K2_G3K4_G4K4_BF5201\20200303_lineage_kinetics_2\20200303_lineage_kinetics_2\200303_002.frd
2020/03/03 12:00:59.9 DFIO: Start writing C:\Users\Labuser\Desktop\Leelab\James Aberforth Williams\G2K2_G3K4_G4K4_BF5201\20200303_lineage_kinetics_2\20200303_lineage_kinetics_2\200303_003.frd
2020/03/03 12:00:59.9 DFIO: Finished writing C:\Users\Labuser\Desktop\Leelab\James Aberforth Williams\G2K2_G3K4_G4K4_BF5201\20200303_lineage_kinetics_2\20200303_lineage_kinetics_2\200303_003.frd
2020/03/03 12:00:59.9 DFIO: Start writing C:\Users\Labuser\Desktop\Leelab\James Aberforth Williams\G2K2_G3K4_G4K4_BF5201\20200303_lineage_kinetics_2\20200303_lineage_kinetics_2\200303_004.frd
2020/03/03 12:01:00.0 DFIO: Finished writing C:\Users\Labuser\Desktop\Leelab\James Aberforth Williams\G2K2_G3K4_G4K4_BF5201\20200303_lineage_kinetics_2\20200303_lineage_kinetics_2\200303_004.frd
2020/03/03 12:01:00.0 DFIO: Start writing C:\Users\Labuser\Desktop\Leelab\James Aberforth Williams\G2K2_G3K4_G4K4_BF5201\20200303_lineage_kinetics_2\20200303_lineage_kinetics_2\200303_005.frd
2020/03/03 12:01:00.0 DFIO: Finished writing C:\Users\Labuser\Desktop\Leelab\James Aberforth Williams\G2K2_G3K4_G4K4_BF5201\20200303_lineage_kinetics_2\20200303_lineage_kinetics_2\200303_005.frd
2020/03/03 12:01:00.0 DFIO: Start writing C:\Users\Labuser\Desktop\Leelab\James Aberforth Williams\G2K2_G3K4_G4K4_BF5201\20200303_lineage_kinetics_2\20200303_lineage_kinetics_2\200303_006.frd
2020/03/03 12:01:00.0 DFIO: Finished writing C:\Users\Labuser\Desktop\Leelab\James Aberforth Williams\G2K2_G3K4_G4K4_BF5201\20200303_lineage_kinetics_2\20200303_lineage_kinetics_2\200303_006.frd
2020/03/03 12:01:00.0 DFIO: Start writing C:\Users\Labuser\Desktop\Leelab\James Aberforth Williams\G2K2_G3K4_G4K4_BF5201\20200303_lineage_kinetics_2\20200303_lineage_kinetics_2\200303_007.frd
2020/03/03 12:01:00.0 DFIO: Finished writing C:\Users\Labuser\Desktop\Leelab\James Aberforth Williams\G2K2_G3K4_G4K4_BF5201\20200303_lineage_kinetics_2\20200303_lineage_kinetics_2\200303_007.frd
2020/03/03 12:01:00.0 DFIO: Start writing C:\Users\Labuser\Desktop\Leelab\James Aberforth Williams\G2K2_G3K4_G4K4_BF5201\20200303_lineage_kinetics_2\20200303_lineage_kinetics_2\200303_008.frd
2020/03/03 12:01:00.0 DFIO: Finished writing C:\Users\Labuser\Desktop\Leelab\James Aberforth Williams\G2K2_G3K4_G4K4_BF5201\20200303_lineage_kinetics_2\20200303_lineage_kinetics_2\200303_008.frd
2020/03/03 12:01:00.0 DFIO: Finished writing C:\Users\Labuser\Desktop\Leelab\James Aberforth Williams\G2K2_G3K4_G4K4_BF5201\20200303_lineage_kinetics_2\20200303_lineage_kinetics_2\200303_Manifest.fmx
2020/03/03 12:01:00.1 CH1: Correction Factor = 1.00079
2020/03/03 12:01:00.1 CH2: Correction Factor = 0.999614
2020/03/03 12:01:00.1 CH3: Correction Factor = 1.00261
2020/03/03 12:01:00.1 CH4: Correction Factor = 0.999651
2020/03/03 12:01:00.1 CH5: Correction Factor = 0.998075
2020/03/03 12:01:00.1 CH6: Correction Factor = 0.999191
2020/03/03 12:01:00.1 CH7: Correction Factor = 1.0004
2020/03/03 12:01:00.1 CH8: Correction Factor = 1.00031
2020/03/03 12:01:00.2 CH1: Correction Factor = 1.00092
2020/03/03 12:01:00.2 CH2: Correction Factor = 0.999604
2020/03/03 12:01:00.2 CH3: Correction Factor = 0.999241
2020/03/03 12:01:00.2 CH4: Correction Factor = 0.999056
2020/03/03 12:01:00.2 CH5: Correction Factor = 0.998045
2020/03/03 12:01:00.2 CH6: Correction Factor = 0.999146
2020/03/03 12:01:00.2 CH7: Correction Factor = 1.00032
2020/03/03 12:01:00.2 CH8: Correction Factor = 0.997317
2020/03/03 12:01:00.4 CH1: Correction Factor = 1.00083
2020/03/03 12:01:00.4 CH2: Correction Factor = 0.99971
2020/03/03 12:01:00.4 CH3: Correction Factor = 0.99925
2020/03/03 12:01:00.4 CH4: Correction Factor = 1.00199
2020/03/03 12:01:00.4 CH5: Correction Factor = 1.00102
2020/03/03 12:01:00.4 CH6: Correction Factor = 0.999193
2020/03/03 12:01:00.4 CH7: Correction Factor = 1.00044
2020/03/03 12:01:00.4 CH8: Correction Factor = 1.0003
2020/03/03 12:01:00.4 Sensor 1: Integration Time = 2.66 ms
2020/03/03 12:01:00.4 Sensor 2: Integration Time = 2.83 ms
2020/03/03 12:01:00.4 Sensor 3: Integration Time = 2.76 ms
2020/03/03 12:01:00.4 Sensor 4: Integration Time = 2.95 ms
2020/03/03 12:01:00.4 Sensor 5: Integration Time = 2.81 ms
2020/03/03 12:01:00.4 Sensor 6: Integration Time = 3.12 ms
2020/03/03 12:01:00.4 Sensor 7: Integration Time = 3.13 ms
2020/03/03 12:01:00.4 Sensor 8: Integration Time = 2.62 ms
2020/03/03 12:01:00.4 WaitControllerIdle(30000)
2020/03/03 12:01:00.5 GMC_HomeZ
2020/03/03 12:01:07.3 GMC_SetPosZ
2020/03/03 12:01:07.6 GMC_ServoHere
2020/03/03 12:01:07.9 Old State:9-ENGN_StateRunning_CheckingSensors New State:ENGN_StateRunning_PickingSensorsComplete
2020/03/03 12:01:07.9 StartShaker(1000)
2020/03/03 12:01:07.9 Integration Time: 2.66,2.83,2.76,2.95,2.81,3.12,3.13,2.62,
2020/03/03 12:01:08.2 Old State:10-ENGN_StateRunning_PickingSensorsComplete New State:ENGN_StateRunning_WaitGoingToSample
2020/03/03 12:01:08.2 Sample96_Q(0, 0, 0)
2020/03/03 12:01:08.3 Plate 1 temperature = 30 C
2020/03/03 12:01:08.3 Pickups: 48, Warn: 90, Error: 100
2020/03/03 12:01:08.4 
2020/03/03 12:01:08.4 START SCAN: 
2020/03/03 12:01:08.4    CycleTime (ms)    = 200
2020/03/03 12:01:08.4    CycleCount        = 150
2020/03/03 12:01:08.4    ScansToAverage    = 20
2020/03/03 12:01:08.4    FinishTime (s)    = 30
2020/03/03 12:01:08.4    Temperature       = 30.0
2020/03/03 12:01:08.4    Lamp Power        = 1
2020/03/03 12:01:08.4    Spec PCB temps    = 40.9, 41.4, 41.6, 41.5, 41.3, 41.7, 40.6, 40.4
2020/03/03 12:01:08.4 
2020/03/03 12:01:08.4 GMC_SetPosZ
2020/03/03 12:01:08.4 Old State:12-ENGN_StateRunning_WaitGoingToSample New State:ENGN_StateRunning_GoingToSample
2020/03/03 12:01:08.6 GMC_ServoHere
2020/03/03 12:01:08.7 GMC_SetPosXY
2020/03/03 12:01:10.9 GMC_SetPosZ
2020/03/03 12:01:13.0 Old State:13-ENGN_StateRunning_GoingToSample New State:ENGN_StateRunning_GoingToSampleComplete
2020/03/03 12:01:13.1 Old State:14-cycle=1, Elapsed Time:    0.0,  Ideal Time:    0.0,  Delay time =   0.00  New State:ENGN_StateRunning_WaitSampling
2020/03/03 12:01:13.1 Step started at: 12:01:08
2020/03/03 12:01:13.1 XYZ movement time  = 4690 ms + Scan start delay = 4686 ms
2020/03/03 12:01:13.2 Old State:15-ENGN_StateRunning_WaitSampling New State:ENGN_StateRunning_Sampling
2020/03/03 12:01:42.9 
2020/03/03 12:01:42.9 STOP SCAN: 
2020/03/03 12:01:42.9    CycleTime (ms)    = 200
2020/03/03 12:01:42.9    CurrentCycle      = 150
2020/03/03 12:01:42.9    RunTime (ms)      = 29956
2020/03/03 12:01:42.9    AverageCycle (ms) = 199.7
2020/03/03 12:01:42.9    Temperature       = 30.0
2020/03/03 12:01:42.9    DATA OVERRUN %    = 0.00
2020/03/03 12:01:42.9    Spec PCB temps    = 40.9, 41.4, 41.6, 41.5, 41.3, 41.7, 40.6, 40.4
2020/03/03 12:01:42.9 
2020/03/03 12:01:43.0 Old State:16-cycle=150, Elapsed Time:   30.0,  Ideal Time:   29.8,  Delay time =   0.02  New State:ENGN_StateRunning_SamplingComplete
2020/03/03 12:01:43.1 Old State:18-ENGN_StateRunning_SamplingComplete New State:ENGN_StateRunning_WaitNewStep
2020/03/03 12:01:43.3 Old State:5-ENGN_StateRunning_WaitNewStep New State:ENGN_StateRunning_StartNewStep
2020/03/03 12:01:43.3 StartShaker(1000)
2020/03/03 12:01:43.6 Temp: 2020/03/03 12:01:43, 30.0000
2020/03/03 12:01:43.7 Old State:6-ENGN_StateRunning_StartNewStep New State:ENGN_StateRunning_WaitGoingToSample
2020/03/03 12:01:43.7 Sample96_Q(0, 0, 10)
2020/03/03 12:01:43.8 
2020/03/03 12:01:43.8 START SCAN: 
2020/03/03 12:01:43.8    CycleTime (ms)    = 200
2020/03/03 12:01:43.8    CycleCount        = 25
2020/03/03 12:01:43.8    ScansToAverage    = 20
2020/03/03 12:01:43.8    FinishTime (s)    = 5
2020/03/03 12:01:43.8    Temperature       = 30.0
2020/03/03 12:01:43.8    Lamp Power        = 1
2020/03/03 12:01:43.8    Spec PCB temps    = 40.9, 41.4, 41.6, 41.5, 41.2, 41.7, 40.6, 40.4
2020/03/03 12:01:43.8 
2020/03/03 12:01:43.8 GMC_SetPosZ
2020/03/03 12:01:43.9 Old State:12-ENGN_StateRunning_WaitGoingToSample New State:ENGN_StateRunning_GoingToSample
2020/03/03 12:01:45.8 GMC_ServoHere
2020/03/03 12:01:46.0 GMC_SetPosXY
2020/03/03 12:01:47.6 GMC_SetPosZ
2020/03/03 12:01:52.6 Old State:13-ENGN_StateRunning_GoingToSample New State:ENGN_StateRunning_GoingToSampleComplete
2020/03/03 12:01:52.7 Old State:14-cycle=1, Elapsed Time:    0.0,  Ideal Time:    0.0,  Delay time =   0.00  New State:ENGN_StateRunning_WaitSampling
2020/03/03 12:01:52.7 Step started at: 12:01:43
2020/03/03 12:01:52.7 XYZ movement time  = 8871 ms + Scan start delay = 8801 ms
2020/03/03 12:01:52.8 Old State:15-ENGN_StateRunning_WaitSampling New State:ENGN_StateRunning_Sampling
2020/03/03 12:01:57.5 
2020/03/03 12:01:57.5 STOP SCAN: 
2020/03/03 12:01:57.5    CycleTime (ms)    = 200
2020/03/03 12:01:57.5    CurrentCycle      = 25
2020/03/03 12:01:57.5    RunTime (ms)      = 4986
2020/03/03 12:01:57.5    AverageCycle (ms) = 199.4
2020/03/03 12:01:57.5    Temperature       = 30.0
2020/03/03 12:01:57.5    DATA OVERRUN %    = 0.00
2020/03/03 12:01:57.5    Spec PCB temps    = 40.9, 41.4, 41.6, 41.5, 41.3, 41.7, 40.6, 40.4
2020/03/03 12:01:57.5 
2020/03/03 12:01:57.5 Old State:16-cycle=25, Elapsed Time:    5.0,  Ideal Time:    4.8,  Delay time =   0.03  New State:ENGN_StateRunning_SamplingComplete
2020/03/03 12:01:57.7 Old State:18-ENGN_StateRunning_SamplingComplete New State:ENGN_StateRunning_WaitNewStep
2020/03/03 12:01:58.0 Old State:5-ENGN_StateRunning_WaitNewStep New State:ENGN_StateRunning_StartNewStep
2020/03/03 12:01:58.0 StartShaker(1000)
2020/03/03 12:01:58.3 Temp: 2020/03/03 12:01:58, 30.0000
2020/03/03 12:01:58.4 Old State:6-ENGN_StateRunning_StartNewStep New State:ENGN_StateRunning_WaitGoingToSample
2020/03/03 12:01:58.4 Sample96_Q(0, 0, 11)
2020/03/03 12:01:58.5 
2020/03/03 12:01:58.5 START SCAN: 
2020/03/03 12:01:58.5    CycleTime (ms)    = 200
2020/03/03 12:01:58.5    CycleCount        = 25
2020/03/03 12:01:58.5    ScansToAverage    = 20
2020/03/03 12:01:58.5    FinishTime (s)    = 5
2020/03/03 12:01:58.5    Temperature       = 30.0
2020/03/03 12:01:58.5    Lamp Power        = 1
2020/03/03 12:01:58.5    Spec PCB temps    = 40.9, 41.4, 41.6, 41.5, 41.3, 41.7, 40.6, 40.4
2020/03/03 12:01:58.5 
2020/03/03 12:01:58.5 GMC_SetPosZ
2020/03/03 12:01:58.6 Old State:12-ENGN_StateRunning_WaitGoingToSample New State:ENGN_StateRunning_GoingToSample
2020/03/03 12:02:03.3 GMC_ServoHere
2020/03/03 12:02:03.5 GMC_SetPosXY
2020/03/03 12:02:03.9 GMC_SetPosZ
2020/03/03 12:02:09.1 Old State:13-cycle=1, Elapsed Time:    0.0,  Ideal Time:    0.0,  Delay time =   0.00  New State:ENGN_StateRunning_GoingToSampleComplete
2020/03/03 12:02:09.2 Old State:14-ENGN_StateRunning_GoingToSampleComplete New State:ENGN_StateRunning_WaitSampling
2020/03/03 12:02:09.2 Step started at: 12:01:58
2020/03/03 12:02:09.2 XYZ movement time  = 10576 ms + Scan start delay = 10538 ms
2020/03/03 12:02:09.3 Old State:15-ENGN_StateRunning_WaitSampling New State:ENGN_StateRunning_Sampling
2020/03/03 12:02:13.9 
2020/03/03 12:02:13.9 STOP SCAN: 
2020/03/03 12:02:13.9    CycleTime (ms)    = 200
2020/03/03 12:02:13.9    CurrentCycle      = 25
2020/03/03 12:02:13.9    RunTime (ms)      = 4957
2020/03/03 12:02:13.9    AverageCycle (ms) = 198.3
2020/03/03 12:02:13.9    Temperature       = 30.0
2020/03/03 12:02:13.9    DATA OVERRUN %    = 0.00
2020/03/03 12:02:13.9    Spec PCB temps    = 40.9, 41.4, 41.6, 41.5, 41.3, 41.7, 40.6, 40.4
2020/03/03 12:02:13.9 
2020/03/03 12:02:14.0 Old State:16-cycle=25, Elapsed Time:    5.0,  Ideal Time:    4.8,  Delay time =   0.04  New State:ENGN_StateRunning_SamplingComplete
2020/03/03 12:02:14.1 Old State:18-ENGN_StateRunning_SamplingComplete New State:ENGN_StateRunning_WaitNewStep
2020/03/03 12:02:14.5 Old State:5-ENGN_StateRunning_WaitNewStep New State:ENGN_StateRunning_StartNewStep
2020/03/03 12:02:14.5 StartShaker(1000)
2020/03/03 12:02:14.8 Old State:6-ENGN_StateRunning_StartNewStep New State:ENGN_StateRunning_WaitGoingToSample
2020/03/03 12:02:14.8 Sample96_Q(0, 0, 10)
2020/03/03 12:02:14.8 Temp: 2020/03/03 12:02:14, 30.0000
2020/03/03 12:02:14.9 GMC_SetPosZ
2020/03/03 12:02:14.9 
2020/03/03 12:02:14.9 START SCAN: 
2020/03/03 12:02:14.9    CycleTime (ms)    = 200
2020/03/03 12:02:14.9    CycleCount        = 25
2020/03/03 12:02:14.9    ScansToAverage    = 20
2020/03/03 12:02:14.9    FinishTime (s)    = 5
2020/03/03 12:02:14.9    Temperature       = 30.0
2020/03/03 12:02:14.9    Lamp Power        = 1
2020/03/03 12:02:14.9    Spec PCB temps    = 40.9, 41.4, 41.6, 41.5, 41.3, 41.7, 40.6, 40.4
2020/03/03 12:02:14.9 
2020/03/03 12:02:15.0 Old State:12-ENGN_StateRunning_WaitGoingToSample New State:ENGN_StateRunning_GoingToSample
2020/03/03 12:02:20.1 GMC_ServoHere
2020/03/03 12:02:20.3 GMC_SetPosXY
2020/03/03 12:02:20.6 GMC_SetPosZ
2020/03/03 12:02:25.7 Old State:13-cycle=1, Elapsed Time:    0.0,  Ideal Time:    0.0,  Delay time =   0.00  New State:ENGN_StateRunning_GoingToSampleComplete
2020/03/03 12:02:25.8 Old State:14-ENGN_StateRunning_GoingToSampleComplete New State:ENGN_StateRunning_WaitSampling
2020/03/03 12:02:25.8 Step started at: 12:02:14
2020/03/03 12:02:25.8 XYZ movement time  = 10734 ms + Scan start delay = 10674 ms
2020/03/03 12:02:25.9 Old State:15-ENGN_StateRunning_WaitSampling New State:ENGN_StateRunning_Sampling
2020/03/03 12:02:30.5 
2020/03/03 12:02:30.5 STOP SCAN: 
2020/03/03 12:02:30.5    CycleTime (ms)    = 200
2020/03/03 12:02:30.5    CurrentCycle      = 25
2020/03/03 12:02:30.5    RunTime (ms)      = 4975
2020/03/03 12:02:30.5    AverageCycle (ms) = 199.0
2020/03/03 12:02:30.5    Temperature       = 30.0
2020/03/03 12:02:30.5    DATA OVERRUN %    = 0.00
2020/03/03 12:02:30.5    Spec PCB temps    = 40.9, 41.4, 41.6, 41.5, 41.3, 41.7, 40.6, 40.4
2020/03/03 12:02:30.5 
2020/03/03 12:02:30.6 Old State:16-cycle=25, Elapsed Time:    5.0,  Ideal Time:    4.8,  Delay time =   0.03  New State:ENGN_StateRunning_SamplingComplete
2020/03/03 12:02:30.7 Old State:18-ENGN_StateRunning_SamplingComplete New State:ENGN_StateRunning_WaitNewStep
2020/03/03 12:02:31.0 Old State:5-ENGN_StateRunning_WaitNewStep New State:ENGN_StateRunning_StartNewStep
2020/03/03 12:02:31.0 StartShaker(1000)
2020/03/03 12:02:31.3 Temp: 2020/03/03 12:02:31, 30.0000
2020/03/03 12:02:31.4 Old State:6-ENGN_StateRunning_StartNewStep New State:ENGN_StateRunning_WaitGoingToSample
2020/03/03 12:02:31.4 Sample96_Q(0, 0, 11)
2020/03/03 12:02:31.5 
2020/03/03 12:02:31.5 START SCAN: 
2020/03/03 12:02:31.5    CycleTime (ms)    = 200
2020/03/03 12:02:31.5    CycleCount        = 25
2020/03/03 12:02:31.5    ScansToAverage    = 20
2020/03/03 12:02:31.5    FinishTime (s)    = 5
2020/03/03 12:02:31.5    Temperature       = 30.0
2020/03/03 12:02:31.5    Lamp Power        = 1
2020/03/03 12:02:31.5    Spec PCB temps    = 40.9, 41.4, 41.6, 41.5, 41.3, 41.7, 40.6, 40.4
2020/03/03 12:02:31.5 
2020/03/03 12:02:31.5 GMC_SetPosZ
2020/03/03 12:02:31.6 Old State:12-ENGN_StateRunning_WaitGoingToSample New State:ENGN_StateRunning_GoingToSample
2020/03/03 12:02:36.3 GMC_ServoHere
2020/03/03 12:02:36.5 GMC_SetPosXY
2020/03/03 12:02:36.9 GMC_SetPosZ
2020/03/03 12:02:42.2 Old State:13-cycle=1, Elapsed Time:    0.0,  Ideal Time:    0.0,  Delay time =   0.00  New State:ENGN_StateRunning_GoingToSampleComplete
2020/03/03 12:02:42.3 Old State:14-ENGN_StateRunning_GoingToSampleComplete New State:ENGN_StateRunning_WaitSampling
2020/03/03 12:02:42.3 Step started at: 12:02:31
2020/03/03 12:02:42.3 XYZ movement time  = 10609 ms + Scan start delay = 10537 ms
2020/03/03 12:02:42.4 Old State:15-ENGN_StateRunning_WaitSampling New State:ENGN_StateRunning_Sampling
2020/03/03 12:02:46.9 
2020/03/03 12:02:46.9 STOP SCAN: 
2020/03/03 12:02:46.9    CycleTime (ms)    = 200
2020/03/03 12:02:46.9    CurrentCycle      = 25
2020/03/03 12:02:46.9    RunTime (ms)      = 4994
2020/03/03 12:02:46.9    AverageCycle (ms) = 199.8
2020/03/03 12:02:46.9    Temperature       = 30.0
2020/03/03 12:02:46.9    DATA OVERRUN %    = 0.00
2020/03/03 12:02:46.9    Spec PCB temps    = 40.9, 41.4, 41.6, 41.5, 41.3, 41.7, 40.6, 40.4
2020/03/03 12:02:46.9 
2020/03/03 12:02:47.0 Old State:16-cycle=25, Elapsed Time:    5.0,  Ideal Time:    4.8,  Delay time =   0.05  New State:ENGN_StateRunning_SamplingComplete
2020/03/03 12:02:47.1 Old State:18-ENGN_StateRunning_SamplingComplete New State:ENGN_StateRunning_WaitNewStep
2020/03/03 12:02:47.5 Old State:5-ENGN_StateRunning_WaitNewStep New State:ENGN_StateRunning_StartNewStep
2020/03/03 12:02:47.5 StartShaker(1000)
2020/03/03 12:02:47.8 Temp: 2020/03/03 12:02:47, 30.0000
2020/03/03 12:02:47.8 Old State:6-ENGN_StateRunning_StartNewStep New State:ENGN_StateRunning_WaitGoingToSample
2020/03/03 12:02:47.8 Sample96_Q(0, 0, 10)
2020/03/03 12:02:47.9 
2020/03/03 12:02:47.9 START SCAN: 
2020/03/03 12:02:47.9    CycleTime (ms)    = 200
2020/03/03 12:02:47.9    CycleCount        = 25
2020/03/03 12:02:47.9    ScansToAverage    = 20
2020/03/03 12:02:47.9    FinishTime (s)    = 5
2020/03/03 12:02:47.9    Temperature       = 30.0
2020/03/03 12:02:47.9    Lamp Power        = 1
2020/03/03 12:02:47.9    Spec PCB temps    = 40.9, 41.4, 41.6, 41.5, 41.3, 41.7, 40.6, 40.4
2020/03/03 12:02:47.9 
2020/03/03 12:02:48.0 GMC_SetPosZ
2020/03/03 12:02:48.0 Old State:12-ENGN_StateRunning_WaitGoingToSample New State:ENGN_StateRunning_GoingToSample
2020/03/03 12:02:53.1 GMC_ServoHere
2020/03/03 12:02:53.3 GMC_SetPosXY
2020/03/03 12:02:53.7 GMC_SetPosZ
2020/03/03 12:02:58.7 Old State:13-cycle=1, Elapsed Time:    0.0,  Ideal Time:    0.0,  Delay time =   0.00  New State:ENGN_StateRunning_GoingToSampleComplete
2020/03/03 12:02:58.8 Old State:14-ENGN_StateRunning_GoingToSampleComplete New State:ENGN_StateRunning_WaitSampling
2020/03/03 12:02:58.8 Step started at: 12:02:47
2020/03/03 12:02:58.8 XYZ movement time  = 10667 ms + Scan start delay = 10664 ms
2020/03/03 12:02:58.9 Old State:15-ENGN_StateRunning_WaitSampling New State:ENGN_StateRunning_Sampling
2020/03/03 12:03:03.5 
2020/03/03 12:03:03.5 STOP SCAN: 
2020/03/03 12:03:03.5    CycleTime (ms)    = 200
2020/03/03 12:03:03.5    CurrentCycle      = 25
2020/03/03 12:03:03.5    RunTime (ms)      = 4964
2020/03/03 12:03:03.5    AverageCycle (ms) = 198.6
2020/03/03 12:03:03.5    Temperature       = 30.0
2020/03/03 12:03:03.5    DATA OVERRUN %    = 0.00
2020/03/03 12:03:03.5    Spec PCB temps    = 40.9, 41.4, 41.6, 41.5, 41.3, 41.7, 40.6, 40.4
2020/03/03 12:03:03.5 
2020/03/03 12:03:03.5 Old State:16-cycle=25, Elapsed Time:    5.0,  Ideal Time:    4.8,  Delay time =   0.04  New State:ENGN_StateRunning_SamplingComplete
2020/03/03 12:03:03.6 Old State:18-ENGN_StateRunning_SamplingComplete New State:ENGN_StateRunning_WaitNewStep
2020/03/03 12:03:03.9 Old State:5-ENGN_StateRunning_WaitNewStep New State:ENGN_StateRunning_StartNewStep
2020/03/03 12:03:04.0 StartShaker(1000)
2020/03/03 12:03:04.2 Temp: 2020/03/03 12:03:04, 30.0000
2020/03/03 12:03:04.3 Old State:6-ENGN_StateRunning_StartNewStep New State:ENGN_StateRunning_WaitGoingToSample
2020/03/03 12:03:04.3 Sample96_Q(0, 0, 11)
2020/03/03 12:03:04.3 GMC_SetPosZ
2020/03/03 12:03:04.4 
2020/03/03 12:03:04.4 START SCAN: 
2020/03/03 12:03:04.4    CycleTime (ms)    = 200
2020/03/03 12:03:04.4    CycleCount        = 25
2020/03/03 12:03:04.4    ScansToAverage    = 20
2020/03/03 12:03:04.4    FinishTime (s)    = 5
2020/03/03 12:03:04.4    Temperature       = 30.0
2020/03/03 12:03:04.4    Lamp Power        = 1
2020/03/03 12:03:04.4    Spec PCB temps    = 40.9, 41.3, 41.6, 41.5, 41.2, 41.7, 40.6, 40.4
2020/03/03 12:03:04.4 
2020/03/03 12:03:04.5 Old State:12-ENGN_StateRunning_WaitGoingToSample New State:ENGN_StateRunning_GoingToSample
2020/03/03 12:03:09.2 GMC_ServoHere
2020/03/03 12:03:09.3 GMC_SetPosXY
2020/03/03 12:03:09.7 GMC_SetPosZ
2020/03/03 12:03:14.9 Old State:13-cycle=1, Elapsed Time:    0.0,  Ideal Time:    0.0,  Delay time =   0.00  New State:ENGN_StateRunning_GoingToSampleComplete
2020/03/03 12:03:15.0 Old State:14-ENGN_StateRunning_GoingToSampleComplete New State:ENGN_StateRunning_WaitSampling
2020/03/03 12:03:15.0 Step started at: 12:03:04
2020/03/03 12:03:15.0 XYZ movement time  = 10450 ms + Scan start delay = 10421 ms
2020/03/03 12:03:15.1 Old State:15-ENGN_StateRunning_WaitSampling New State:ENGN_StateRunning_Sampling
2020/03/03 12:03:19.7 
2020/03/03 12:03:19.7 STOP SCAN: 
2020/03/03 12:03:19.7    CycleTime (ms)    = 200
2020/03/03 12:03:19.7    CurrentCycle      = 25
2020/03/03 12:03:19.7    RunTime (ms)      = 4961
2020/03/03 12:03:19.7    AverageCycle (ms) = 198.4
2020/03/03 12:03:19.7    Temperature       = 30.0
2020/03/03 12:03:19.7    DATA OVERRUN %    = 0.00
2020/03/03 12:03:19.7    Spec PCB temps    = 40.9, 41.4, 41.6, 41.5, 41.2, 41.7, 40.6, 40.4
2020/03/03 12:03:19.7 
2020/03/03 12:03:19.8 Old State:16-cycle=25, Elapsed Time:    5.0,  Ideal Time:    4.8,  Delay time =   0.04  New State:ENGN_StateRunning_SamplingComplete
2020/03/03 12:03:19.9 Old State:18-ENGN_StateRunning_SamplingComplete New State:ENGN_StateRunning_WaitNewStep
2020/03/03 12:03:20.1 Old State:5-ENGN_StateRunning_WaitNewStep New State:ENGN_StateRunning_StartNewStep
2020/03/03 12:03:20.1 StartShaker(1000)
2020/03/03 12:03:20.4 Temp: 2020/03/03 12:03:20, 30.0000
2020/03/03 12:03:20.4 Old State:6-ENGN_StateRunning_StartNewStep New State:ENGN_StateRunning_WaitGoingToSample
2020/03/03 12:03:20.4 Sample96_Q(0, 0, 0)
2020/03/03 12:03:20.6 
2020/03/03 12:03:20.6 START SCAN: 
2020/03/03 12:03:20.6    CycleTime (ms)    = 200
2020/03/03 12:03:20.6    CycleCount        = 150
2020/03/03 12:03:20.6    ScansToAverage    = 20
2020/03/03 12:03:20.6    FinishTime (s)    = 30
2020/03/03 12:03:20.6    Temperature       = 30.0
2020/03/03 12:03:20.6    Lamp Power        = 1
2020/03/03 12:03:20.6    Spec PCB temps    = 40.9, 41.3, 41.6, 41.5, 41.3, 41.7, 40.6, 40.4
2020/03/03 12:03:20.6 
2020/03/03 12:03:20.6 GMC_SetPosZ
2020/03/03 12:03:20.7 Old State:12-ENGN_StateRunning_WaitGoingToSample New State:ENGN_StateRunning_GoingToSample
2020/03/03 12:03:25.8 GMC_ServoHere
2020/03/03 12:03:25.9 GMC_SetPosXY
2020/03/03 12:03:27.8 GMC_SetPosZ
2020/03/03 12:03:29.9 Old State:13-ENGN_StateRunning_GoingToSample New State:ENGN_StateRunning_GoingToSampleComplete
2020/03/03 12:03:30.0 Old State:14-cycle=1, Elapsed Time:    0.0,  Ideal Time:    0.0,  Delay time =   0.00  New State:ENGN_StateRunning_WaitSampling
2020/03/03 12:03:30.0 Step started at: 12:03:20
2020/03/03 12:03:30.0 XYZ movement time  = 9384 ms + Scan start delay = 9316 ms
2020/03/03 12:03:30.1 Old State:15-ENGN_StateRunning_WaitSampling New State:ENGN_StateRunning_Sampling
2020/03/03 12:03:59.8 
2020/03/03 12:03:59.8 STOP SCAN: 
2020/03/03 12:03:59.8    CycleTime (ms)    = 200
2020/03/03 12:03:59.8    CurrentCycle      = 150
2020/03/03 12:03:59.8    RunTime (ms)      = 29957
2020/03/03 12:03:59.8    AverageCycle (ms) = 199.7
2020/03/03 12:03:59.8    Temperature       = 30.0
2020/03/03 12:03:59.8    DATA OVERRUN %    = 0.00
2020/03/03 12:03:59.8    Spec PCB temps    = 40.9, 41.4, 41.6, 41.5, 41.3, 41.7, 40.6, 40.4
2020/03/03 12:03:59.8 
2020/03/03 12:03:59.8 Old State:16-cycle=150, Elapsed Time:   30.0,  Ideal Time:   29.8,  Delay time =   0.01  New State:ENGN_StateRunning_SamplingComplete
2020/03/03 12:03:59.9 Old State:18-ENGN_StateRunning_SamplingComplete New State:ENGN_StateRunning_WaitNewStep
2020/03/03 12:04:00.2 Old State:5-ENGN_StateRunning_WaitNewStep New State:ENGN_StateRunning_StartNewStep
2020/03/03 12:04:00.3 StartShaker(1000)
2020/03/03 12:04:00.5 Temp: 2020/03/03 12:04:00, 30.0000
2020/03/03 12:04:00.6 Old State:6-ENGN_StateRunning_StartNewStep New State:ENGN_StateRunning_GoingToSampleComplete
2020/03/03 12:04:00.7 Old State:14-ENGN_StateRunning_GoingToSampleComplete New State:ENGN_StateRunning_WaitSampling
2020/03/03 12:04:00.7 Step started at: 12:04:00
2020/03/03 12:04:00.7 XYZ movement time  = 0 ms + Scan start delay = -30934 ms
2020/03/03 12:04:00.8 
2020/03/03 12:04:00.8 START SCAN: 
2020/03/03 12:04:00.8    CycleTime (ms)    = 200
2020/03/03 12:04:00.8    CycleCount        = 400
2020/03/03 12:04:00.8    ScansToAverage    = 20
2020/03/03 12:04:00.8    FinishTime (s)    = 80
2020/03/03 12:04:00.8    Temperature       = 30.0
2020/03/03 12:04:00.8    Lamp Power        = 1
2020/03/03 12:04:00.8    Spec PCB temps    = 40.9, 41.4, 41.6, 41.5, 41.3, 41.7, 40.6, 40.4
2020/03/03 12:04:00.8 
2020/03/03 12:04:00.9 Old State:15-ENGN_StateRunning_WaitSampling New State:ENGN_StateRunning_Sampling
2020/03/03 12:05:00.6 Temp: 2020/03/03 12:05:00, 30.0000
2020/03/03 12:05:20.8 
2020/03/03 12:05:20.8 STOP SCAN: 
2020/03/03 12:05:20.8    CycleTime (ms)    = 200
2020/03/03 12:05:20.8    CurrentCycle      = 400
2020/03/03 12:05:20.8    RunTime (ms)      = 79970
2020/03/03 12:05:20.8    AverageCycle (ms) = 199.9
2020/03/03 12:05:20.8    Temperature       = 30.0
2020/03/03 12:05:20.8    DATA OVERRUN %    = 0.00
2020/03/03 12:05:20.8    Spec PCB temps    = 41.0, 41.4, 41.6, 41.5, 41.3, 41.7, 40.6, 40.4
2020/03/03 12:05:20.8 
2020/03/03 12:05:20.9 Old State:16-cycle=400, Elapsed Time:   80.0,  Ideal Time:   79.8,  Delay time =   0.03  New State:ENGN_StateRunning_SamplingComplete
2020/03/03 12:05:21.0 Old State:18-ENGN_StateRunning_SamplingComplete New State:ENGN_StateRunning_WaitNewStep
2020/03/03 12:05:21.3 Old State:5-ENGN_StateRunning_WaitNewStep New State:ENGN_StateRunning_StartNewStep
2020/03/03 12:05:21.3 StartShaker(1000)
2020/03/03 12:05:21.5 Temp: 2020/03/03 12:05:21, 30.0000
2020/03/03 12:05:21.6 Old State:6-ENGN_StateRunning_StartNewStep New State:ENGN_StateRunning_GoingToSampleComplete
2020/03/03 12:05:21.7 Old State:14-ENGN_StateRunning_GoingToSampleComplete New State:ENGN_StateRunning_WaitSampling
2020/03/03 12:05:21.8 Step started at: 12:05:21
2020/03/03 12:05:21.8 XYZ movement time  = 0 ms + Scan start delay = -80932 ms
2020/03/03 12:05:21.8 
2020/03/03 12:05:21.8 START SCAN: 
2020/03/03 12:05:21.8    CycleTime (ms)    = 200
2020/03/03 12:05:21.8    CycleCount        = 150
2020/03/03 12:05:21.8    ScansToAverage    = 20
2020/03/03 12:05:21.8    FinishTime (s)    = 30
2020/03/03 12:05:21.8    Temperature       = 30.0
2020/03/03 12:05:21.8    Lamp Power        = 1
2020/03/03 12:05:21.8    Spec PCB temps    = 41.0, 41.4, 41.6, 41.6, 41.3, 41.7, 40.6, 40.4
2020/03/03 12:05:21.8 
2020/03/03 12:05:21.9 Old State:15-ENGN_StateRunning_WaitSampling New State:ENGN_StateRunning_Sampling
2020/03/03 12:05:51.8 
2020/03/03 12:05:51.8 STOP SCAN: 
2020/03/03 12:05:51.8    CycleTime (ms)    = 200
2020/03/03 12:05:51.8    CurrentCycle      = 150
2020/03/03 12:05:51.8    RunTime (ms)      = 29955
2020/03/03 12:05:51.8    AverageCycle (ms) = 199.7
2020/03/03 12:05:51.8    Temperature       = 30.0
2020/03/03 12:05:51.8    DATA OVERRUN %    = 0.00
2020/03/03 12:05:51.8    Spec PCB temps    = 40.9, 41.4, 41.6, 41.6, 41.3, 41.7, 40.6, 40.4
2020/03/03 12:05:51.8 
2020/03/03 12:05:51.9 Old State:16-cycle=150, Elapsed Time:   30.0,  Ideal Time:   29.8,  Delay time =   0.03  New State:ENGN_StateRunning_SamplingComplete
2020/03/03 12:05:52.0 Old State:18-ENGN_StateRunning_SamplingComplete New State:ENGN_StateRunning_WaitNewStep
2020/03/03 12:05:52.1 Old State:5-ENGN_StateRunning_WaitNewStep New State:ENGN_StateRunning_StartNewStep
2020/03/03 12:05:52.1 StartShaker(1000)
2020/03/03 12:05:52.4 Temp: 2020/03/03 12:05:52, 30.0000
2020/03/03 12:05:52.5 Old State:6-ENGN_StateRunning_StartNewStep New State:ENGN_StateRunning_WaitGoingToSample
2020/03/03 12:05:52.5 Sample96_Q(0, 0, 5)
2020/03/03 12:05:52.6 
2020/03/03 12:05:52.6 START SCAN: 
2020/03/03 12:05:52.6    CycleTime (ms)    = 200
2020/03/03 12:05:52.6    CycleCount        = 900
2020/03/03 12:05:52.6    ScansToAverage    = 20
2020/03/03 12:05:52.6    FinishTime (s)    = 180
2020/03/03 12:05:52.6    Temperature       = 30.0
2020/03/03 12:05:52.6    Lamp Power        = 1
2020/03/03 12:05:52.6    Spec PCB temps    = 41.0, 41.4, 41.6, 41.5, 41.3, 41.7, 40.6, 40.4
2020/03/03 12:05:52.6 
2020/03/03 12:05:52.6 GMC_SetPosZ
2020/03/03 12:05:52.7 Old State:12-ENGN_StateRunning_WaitGoingToSample New State:ENGN_StateRunning_GoingToSample
2020/03/03 12:05:54.6 GMC_ServoHere
2020/03/03 12:05:54.8 GMC_SetPosXY
2020/03/03 12:05:55.7 GMC_SetPosZ
2020/03/03 12:05:59.2 Old State:13-ENGN_StateRunning_GoingToSample New State:ENGN_StateRunning_GoingToSampleComplete
2020/03/03 12:05:59.3 Old State:14-cycle=1, Elapsed Time:    0.0,  Ideal Time:    0.0,  Delay time =   0.00  New State:ENGN_StateRunning_WaitSampling
2020/03/03 12:05:59.3 Step started at: 12:05:52
2020/03/03 12:05:59.3 XYZ movement time  = 6611 ms + Scan start delay = 6620 ms
2020/03/03 12:05:59.4 Old State:15-ENGN_StateRunning_WaitSampling New State:ENGN_StateRunning_Sampling
2020/03/03 12:06:52.5 Temp: 2020/03/03 12:06:52, 30.0000
2020/03/03 12:07:52.5 Temp: 2020/03/03 12:07:52, 30.0000
2020/03/03 12:08:52.6 Temp: 2020/03/03 12:08:52, 30.0000
2020/03/03 12:08:59.1 
2020/03/03 12:08:59.1 STOP SCAN: 
2020/03/03 12:08:59.1    CycleTime (ms)    = 200
2020/03/03 12:08:59.1    CurrentCycle      = 900
2020/03/03 12:08:59.1    RunTime (ms)      = 179979
2020/03/03 12:08:59.1    AverageCycle (ms) = 200.0
2020/03/03 12:08:59.1    Temperature       = 30.0
2020/03/03 12:08:59.1    DATA OVERRUN %    = 0.00
2020/03/03 12:08:59.1    Spec PCB temps    = 40.9, 41.4, 41.6, 41.6, 41.3, 41.7, 40.6, 40.4
2020/03/03 12:08:59.1 
2020/03/03 12:08:59.2 Old State:16-cycle=900, Elapsed Time:  180.0,  Ideal Time:  179.8,  Delay time =   0.04  New State:ENGN_StateRunning_SamplingComplete
2020/03/03 12:08:59.3 Old State:18-ENGN_StateRunning_SamplingComplete New State:ENGN_StateRunning_WaitNewStep
2020/03/03 12:08:59.4 Old State:5-ENGN_StateRunning_WaitNewStep New State:ENGN_StateRunning_StartNewStep
2020/03/03 12:08:59.5 StartShaker(1000)
2020/03/03 12:08:59.8 Old State:6-ENGN_StateRunning_StartNewStep New State:ENGN_StateRunning_WaitGoingToSample
2020/03/03 12:08:59.8 Sample96_Q(0, 0, 0)
2020/03/03 12:08:59.8 Temp: 2020/03/03 12:08:59, 30.0000
2020/03/03 12:08:59.9 GMC_SetPosZ
2020/03/03 12:08:59.9 
2020/03/03 12:08:59.9 START SCAN: 
2020/03/03 12:08:59.9    CycleTime (ms)    = 200
2020/03/03 12:08:59.9    CycleCount        = 900
2020/03/03 12:08:59.9    ScansToAverage    = 20
2020/03/03 12:08:59.9    FinishTime (s)    = 180
2020/03/03 12:08:59.9    Temperature       = 30.0
2020/03/03 12:08:59.9    Lamp Power        = 1
2020/03/03 12:08:59.9    Spec PCB temps    = 41.0, 41.4, 41.6, 41.6, 41.3, 41.7, 40.6, 40.4
2020/03/03 12:08:59.9 
2020/03/03 12:09:00.0 Old State:12-ENGN_StateRunning_WaitGoingToSample New State:ENGN_StateRunning_GoingToSample
2020/03/03 12:09:03.2 GMC_ServoHere
2020/03/03 12:09:03.4 GMC_SetPosXY
2020/03/03 12:09:04.3 GMC_SetPosZ
2020/03/03 12:09:06.4 Old State:13-ENGN_StateRunning_GoingToSample New State:ENGN_StateRunning_GoingToSampleComplete
2020/03/03 12:09:06.5 Old State:14-cycle=1, Elapsed Time:    0.0,  Ideal Time:    0.0,  Delay time =   0.00  New State:ENGN_StateRunning_WaitSampling
2020/03/03 12:09:06.5 Step started at: 12:08:59
2020/03/03 12:09:06.5 XYZ movement time  = 6506 ms + Scan start delay = 6500 ms
2020/03/03 12:09:06.6 Old State:15-ENGN_StateRunning_WaitSampling New State:ENGN_StateRunning_Sampling
2020/03/03 12:09:59.9 Temp: 2020/03/03 12:09:59, 30.0000
2020/03/03 12:10:59.9 Temp: 2020/03/03 12:10:59, 30.0000
2020/03/03 12:12:00.0 Temp: 2020/03/03 12:12:00, 30.0000
2020/03/03 12:12:06.3 
2020/03/03 12:12:06.3 STOP SCAN: 
2020/03/03 12:12:06.3    CycleTime (ms)    = 200
2020/03/03 12:12:06.3    CurrentCycle      = 900
2020/03/03 12:12:06.3    RunTime (ms)      = 179999
2020/03/03 12:12:06.3    AverageCycle (ms) = 200.0
2020/03/03 12:12:06.3    Temperature       = 30.0
2020/03/03 12:12:06.3    DATA OVERRUN %    = 0.00
2020/03/03 12:12:06.3    Spec PCB temps    = 40.9, 41.4, 41.6, 41.6, 41.3, 41.7, 40.6, 40.4
2020/03/03 12:12:06.3 
2020/03/03 12:12:06.4 Old State:16-cycle=900, Elapsed Time:  180.0,  Ideal Time:  179.8,  Delay time =   0.03  New State:ENGN_StateRunning_SamplingComplete
2020/03/03 12:12:06.5 Old State:18-ENGN_StateRunning_SamplingComplete New State:ENGN_StateRunning_WaitNewStep
2020/03/03 12:12:06.8 Old State:5-ENGN_StateRunning_WaitNewStep New State:ENGN_StateRunning_StartNewStep
2020/03/03 12:12:06.9 StartShaker(1000)
2020/03/03 12:12:07.2 Old State:6-ENGN_StateRunning_StartNewStep New State:ENGN_StateRunning_WaitGoingToSample
2020/03/03 12:12:07.2 Sample96_Q(0, 0, 10)
2020/03/03 12:12:07.2 Temp: 2020/03/03 12:12:07, 30.0000
2020/03/03 12:12:07.3 GMC_SetPosZ
2020/03/03 12:12:07.3 
2020/03/03 12:12:07.3 START SCAN: 
2020/03/03 12:12:07.3    CycleTime (ms)    = 200
2020/03/03 12:12:07.3    CycleCount        = 25
2020/03/03 12:12:07.3    ScansToAverage    = 20
2020/03/03 12:12:07.3    FinishTime (s)    = 5
2020/03/03 12:12:07.3    Temperature       = 30.0
2020/03/03 12:12:07.3    Lamp Power        = 1
2020/03/03 12:12:07.3    Spec PCB temps    = 40.9, 41.4, 41.6, 41.6, 41.3, 41.7, 40.6, 40.4
2020/03/03 12:12:07.3 
2020/03/03 12:12:07.4 Old State:12-ENGN_StateRunning_WaitGoingToSample New State:ENGN_StateRunning_GoingToSample
2020/03/03 12:12:09.3 GMC_ServoHere
2020/03/03 12:12:09.4 GMC_SetPosXY
2020/03/03 12:12:11.1 GMC_SetPosZ
2020/03/03 12:12:16.0 Old State:13-ENGN_StateRunning_GoingToSample New State:ENGN_StateRunning_GoingToSampleComplete
2020/03/03 12:12:16.1 Old State:14-cycle=1, Elapsed Time:    0.0,  Ideal Time:    0.0,  Delay time =   0.00  New State:ENGN_StateRunning_WaitSampling
2020/03/03 12:12:16.1 Step started at: 12:12:07
2020/03/03 12:12:16.1 XYZ movement time  = 8756 ms + Scan start delay = 8766 ms
2020/03/03 12:12:16.2 Old State:15-ENGN_StateRunning_WaitSampling New State:ENGN_StateRunning_Sampling
2020/03/03 12:12:20.9 
2020/03/03 12:12:20.9 STOP SCAN: 
2020/03/03 12:12:20.9    CycleTime (ms)    = 200
2020/03/03 12:12:20.9    CurrentCycle      = 25
2020/03/03 12:12:20.9    RunTime (ms)      = 4956
2020/03/03 12:12:20.9    AverageCycle (ms) = 198.2
2020/03/03 12:12:20.9    Temperature       = 30.0
2020/03/03 12:12:20.9    DATA OVERRUN %    = 0.00
2020/03/03 12:12:20.9    Spec PCB temps    = 40.9, 41.4, 41.6, 41.5, 41.3, 41.7, 40.6, 40.4
2020/03/03 12:12:20.9 
2020/03/03 12:12:21.0 Old State:16-cycle=25, Elapsed Time:    5.0,  Ideal Time:    4.8,  Delay time =   0.04  New State:ENGN_StateRunning_SamplingComplete
2020/03/03 12:12:21.1 Old State:18-ENGN_StateRunning_SamplingComplete New State:ENGN_StateRunning_WaitNewStep
2020/03/03 12:12:21.2 Old State:5-ENGN_StateRunning_WaitNewStep New State:ENGN_StateRunning_StartNewStep
2020/03/03 12:12:21.3 StartShaker(1000)
2020/03/03 12:12:21.6 Old State:6-ENGN_StateRunning_StartNewStep New State:ENGN_StateRunning_WaitGoingToSample
2020/03/03 12:12:21.6 Sample96_Q(0, 0, 11)
2020/03/03 12:12:21.6 Temp: 2020/03/03 12:12:21, 30.0000
2020/03/03 12:12:21.7 GMC_SetPosZ
2020/03/03 12:12:21.7 
2020/03/03 12:12:21.7 START SCAN: 
2020/03/03 12:12:21.7    CycleTime (ms)    = 200
2020/03/03 12:12:21.7    CycleCount        = 25
2020/03/03 12:12:21.7    ScansToAverage    = 20
2020/03/03 12:12:21.7    FinishTime (s)    = 5
2020/03/03 12:12:21.7    Temperature       = 30.0
2020/03/03 12:12:21.7    Lamp Power        = 1
2020/03/03 12:12:21.7    Spec PCB temps    = 40.9, 41.4, 41.6, 41.5, 41.3, 41.7, 40.6, 40.4
2020/03/03 12:12:21.7 
2020/03/03 12:12:21.8 Old State:12-ENGN_StateRunning_WaitGoingToSample New State:ENGN_StateRunning_GoingToSample
2020/03/03 12:12:26.5 GMC_ServoHere
2020/03/03 12:12:26.7 GMC_SetPosXY
2020/03/03 12:12:27.1 GMC_SetPosZ
2020/03/03 12:12:32.5 Old State:13-cycle=1, Elapsed Time:    0.0,  Ideal Time:    0.0,  Delay time =   0.00  New State:ENGN_StateRunning_GoingToSampleComplete
2020/03/03 12:12:32.6 Old State:14-ENGN_StateRunning_GoingToSampleComplete New State:ENGN_StateRunning_WaitSampling
2020/03/03 12:12:32.6 Step started at: 12:12:21
2020/03/03 12:12:32.6 XYZ movement time  = 10679 ms + Scan start delay = 10652 ms
2020/03/03 12:12:32.7 Old State:15-ENGN_StateRunning_WaitSampling New State:ENGN_StateRunning_Sampling
2020/03/03 12:12:37.2 
2020/03/03 12:12:37.2 STOP SCAN: 
2020/03/03 12:12:37.2    CycleTime (ms)    = 200
2020/03/03 12:12:37.2    CurrentCycle      = 25
2020/03/03 12:12:37.2    RunTime (ms)      = 4981
2020/03/03 12:12:37.2    AverageCycle (ms) = 199.2
2020/03/03 12:12:37.2    Temperature       = 30.0
2020/03/03 12:12:37.2    DATA OVERRUN %    = 0.00
2020/03/03 12:12:37.2    Spec PCB temps    = 40.9, 41.4, 41.6, 41.5, 41.3, 41.7, 40.6, 40.4
2020/03/03 12:12:37.2 
2020/03/03 12:12:37.4 Old State:16-cycle=25, Elapsed Time:    5.0,  Ideal Time:    4.8,  Delay time =   0.04  New State:ENGN_StateRunning_SamplingComplete
2020/03/03 12:12:37.5 Old State:18-ENGN_StateRunning_SamplingComplete New State:ENGN_StateRunning_WaitNewStep
2020/03/03 12:12:37.7 Old State:5-ENGN_StateRunning_WaitNewStep New State:ENGN_StateRunning_StartNewStep
2020/03/03 12:12:37.7 StartShaker(1000)
2020/03/03 12:12:38.1 Old State:6-ENGN_StateRunning_StartNewStep New State:ENGN_StateRunning_WaitGoingToSample
2020/03/03 12:12:38.1 Sample96_Q(0, 0, 10)
2020/03/03 12:12:38.1 Temp: 2020/03/03 12:12:38, 30.0000
2020/03/03 12:12:38.1 GMC_SetPosZ
2020/03/03 12:12:38.2 
2020/03/03 12:12:38.2 START SCAN: 
2020/03/03 12:12:38.2    CycleTime (ms)    = 200
2020/03/03 12:12:38.2    CycleCount        = 25
2020/03/03 12:12:38.2    ScansToAverage    = 20
2020/03/03 12:12:38.2    FinishTime (s)    = 5
2020/03/03 12:12:38.2    Temperature       = 30.0
2020/03/03 12:12:38.2    Lamp Power        = 1
2020/03/03 12:12:38.2    Spec PCB temps    = 40.9, 41.4, 41.6, 41.5, 41.3, 41.7, 40.6, 40.4
2020/03/03 12:12:38.2 
2020/03/03 12:12:38.3 Old State:12-ENGN_StateRunning_WaitGoingToSample New State:ENGN_StateRunning_GoingToSample
2020/03/03 12:12:43.3 GMC_ServoHere
2020/03/03 12:12:43.4 GMC_SetPosXY
2020/03/03 12:12:43.8 GMC_SetPosZ
2020/03/03 12:12:48.9 Old State:13-cycle=1, Elapsed Time:    0.0,  Ideal Time:    0.0,  Delay time =   0.00  New State:ENGN_StateRunning_GoingToSampleComplete
2020/03/03 12:12:49.0 Old State:14-ENGN_StateRunning_GoingToSampleComplete New State:ENGN_StateRunning_WaitSampling
2020/03/03 12:12:49.0 Step started at: 12:12:38
2020/03/03 12:12:49.0 XYZ movement time  = 10660 ms + Scan start delay = 10597 ms
2020/03/03 12:12:49.1 Old State:15-ENGN_StateRunning_WaitSampling New State:ENGN_StateRunning_Sampling
2020/03/03 12:12:53.6 
2020/03/03 12:12:53.6 STOP SCAN: 
2020/03/03 12:12:53.6    CycleTime (ms)    = 200
2020/03/03 12:12:53.6    CurrentCycle      = 25
2020/03/03 12:12:53.6    RunTime (ms)      = 4956
2020/03/03 12:12:53.6    AverageCycle (ms) = 198.2
2020/03/03 12:12:53.6    Temperature       = 30.0
2020/03/03 12:12:53.6    DATA OVERRUN %    = 0.00
2020/03/03 12:12:53.6    Spec PCB temps    = 40.9, 41.3, 41.6, 41.5, 41.3, 41.7, 40.6, 40.4
2020/03/03 12:12:53.6 
2020/03/03 12:12:53.8 Old State:16-cycle=25, Elapsed Time:    5.0,  Ideal Time:    4.8,  Delay time =   0.05  New State:ENGN_StateRunning_SamplingComplete
2020/03/03 12:12:53.9 Old State:18-ENGN_StateRunning_SamplingComplete New State:ENGN_StateRunning_WaitNewStep
2020/03/03 12:12:54.2 Old State:5-ENGN_StateRunning_WaitNewStep New State:ENGN_StateRunning_StartNewStep
2020/03/03 12:12:54.2 StartShaker(1000)
2020/03/03 12:12:54.5 Temp: 2020/03/03 12:12:54, 30.0000
2020/03/03 12:12:54.6 Old State:6-ENGN_StateRunning_StartNewStep New State:ENGN_StateRunning_WaitGoingToSample
2020/03/03 12:12:54.6 Sample96_Q(0, 0, 11)
2020/03/03 12:12:54.7 GMC_SetPosZ
2020/03/03 12:12:54.7 
2020/03/03 12:12:54.7 START SCAN: 
2020/03/03 12:12:54.7    CycleTime (ms)    = 200
2020/03/03 12:12:54.7    CycleCount        = 25
2020/03/03 12:12:54.7    ScansToAverage    = 20
2020/03/03 12:12:54.7    FinishTime (s)    = 5
2020/03/03 12:12:54.7    Temperature       = 30.0
2020/03/03 12:12:54.7    Lamp Power        = 1
2020/03/03 12:12:54.7    Spec PCB temps    = 40.9, 41.3, 41.6, 41.5, 41.3, 41.7, 40.6, 40.4
2020/03/03 12:12:54.7 
2020/03/03 12:12:54.8 Old State:12-ENGN_StateRunning_WaitGoingToSample New State:ENGN_StateRunning_GoingToSample
2020/03/03 12:12:59.5 GMC_ServoHere
2020/03/03 12:12:59.7 GMC_SetPosXY
2020/03/03 12:13:00.1 GMC_SetPosZ
2020/03/03 12:13:05.3 Old State:13-ENGN_StateRunning_GoingToSample New State:ENGN_StateRunning_GoingToSampleComplete
2020/03/03 12:13:05.5 Old State:14-cycle=1, Elapsed Time:    0.0,  Ideal Time:    0.0,  Delay time =   0.00  New State:ENGN_StateRunning_WaitSampling
2020/03/03 12:13:05.5 Step started at: 12:12:54
2020/03/03 12:13:05.5 XYZ movement time  = 10669 ms + Scan start delay = 10678 ms
2020/03/03 12:13:05.6 Old State:15-ENGN_StateRunning_WaitSampling New State:ENGN_StateRunning_Sampling
2020/03/03 12:13:10.2 
2020/03/03 12:13:10.2 STOP SCAN: 
2020/03/03 12:13:10.2    CycleTime (ms)    = 200
2020/03/03 12:13:10.2    CurrentCycle      = 25
2020/03/03 12:13:10.2    RunTime (ms)      = 4964
2020/03/03 12:13:10.2    AverageCycle (ms) = 198.6
2020/03/03 12:13:10.2    Temperature       = 30.0
2020/03/03 12:13:10.2    DATA OVERRUN %    = 0.00
2020/03/03 12:13:10.2    Spec PCB temps    = 40.9, 41.3, 41.6, 41.5, 41.2, 41.7, 40.6, 40.4
2020/03/03 12:13:10.2 
2020/03/03 12:13:10.4 Old State:16-cycle=25, Elapsed Time:    5.0,  Ideal Time:    4.8,  Delay time =   0.03  New State:ENGN_StateRunning_SamplingComplete
2020/03/03 12:13:10.5 Old State:18-ENGN_StateRunning_SamplingComplete New State:ENGN_StateRunning_WaitNewStep
2020/03/03 12:13:10.7 Old State:5-ENGN_StateRunning_WaitNewStep New State:ENGN_StateRunning_StartNewStep
2020/03/03 12:13:10.7 StartShaker(1000)
2020/03/03 12:13:11.0 Temp: 2020/03/03 12:13:11, 30.0000
2020/03/03 12:13:11.1 Old State:6-ENGN_StateRunning_StartNewStep New State:ENGN_StateRunning_WaitGoingToSample
2020/03/03 12:13:11.1 Sample96_Q(0, 0, 10)
2020/03/03 12:13:11.1 GMC_SetPosZ
2020/03/03 12:13:11.2 
2020/03/03 12:13:11.2 START SCAN: 
2020/03/03 12:13:11.2    CycleTime (ms)    = 200
2020/03/03 12:13:11.2    CycleCount        = 25
2020/03/03 12:13:11.2    ScansToAverage    = 20
2020/03/03 12:13:11.2    FinishTime (s)    = 5
2020/03/03 12:13:11.2    Temperature       = 30.0
2020/03/03 12:13:11.2    Lamp Power        = 1
2020/03/03 12:13:11.2    Spec PCB temps    = 40.9, 41.3, 41.6, 41.5, 41.2, 41.7, 40.6, 40.4
2020/03/03 12:13:11.2 
2020/03/03 12:13:11.3 Old State:12-ENGN_StateRunning_WaitGoingToSample New State:ENGN_StateRunning_GoingToSample
2020/03/03 12:13:16.1 GMC_ServoHere
2020/03/03 12:13:16.3 GMC_SetPosXY
2020/03/03 12:13:16.7 GMC_SetPosZ
2020/03/03 12:13:21.8 Old State:13-cycle=1, Elapsed Time:    0.0,  Ideal Time:    0.0,  Delay time =   0.00  New State:ENGN_StateRunning_GoingToSampleComplete
2020/03/03 12:13:21.9 Old State:14-ENGN_StateRunning_GoingToSampleComplete New State:ENGN_StateRunning_WaitSampling
2020/03/03 12:13:21.9 Step started at: 12:13:11
2020/03/03 12:13:21.9 XYZ movement time  = 10523 ms + Scan start delay = 10461 ms
2020/03/03 12:13:22.0 Old State:15-ENGN_StateRunning_WaitSampling New State:ENGN_StateRunning_Sampling
2020/03/03 12:13:26.6 
2020/03/03 12:13:26.6 STOP SCAN: 
2020/03/03 12:13:26.6    CycleTime (ms)    = 200
2020/03/03 12:13:26.6    CurrentCycle      = 25
2020/03/03 12:13:26.6    RunTime (ms)      = 4983
2020/03/03 12:13:26.6    AverageCycle (ms) = 199.3
2020/03/03 12:13:26.6    Temperature       = 30.0
2020/03/03 12:13:26.6    DATA OVERRUN %    = 0.00
2020/03/03 12:13:26.6    Spec PCB temps    = 40.9, 41.3, 41.5, 41.5, 41.2, 41.7, 40.6, 40.4
2020/03/03 12:13:26.6 
2020/03/03 12:13:26.6 Old State:16-cycle=25, Elapsed Time:    5.0,  Ideal Time:    4.8,  Delay time =   0.03  New State:ENGN_StateRunning_SamplingComplete
2020/03/03 12:13:26.8 Old State:18-ENGN_StateRunning_SamplingComplete New State:ENGN_StateRunning_WaitNewStep
2020/03/03 12:13:26.9 Old State:5-ENGN_StateRunning_WaitNewStep New State:ENGN_StateRunning_StartNewStep
2020/03/03 12:13:26.9 StartShaker(1000)
2020/03/03 12:13:27.2 Temp: 2020/03/03 12:13:27, 30.0000
2020/03/03 12:13:27.2 Old State:6-ENGN_StateRunning_StartNewStep New State:ENGN_StateRunning_WaitGoingToSample
2020/03/03 12:13:27.2 Sample96_Q(0, 0, 11)
2020/03/03 12:13:27.3 GMC_SetPosZ
2020/03/03 12:13:27.3 
2020/03/03 12:13:27.3 START SCAN: 
2020/03/03 12:13:27.3    CycleTime (ms)    = 200
2020/03/03 12:13:27.3    CycleCount        = 25
2020/03/03 12:13:27.3    ScansToAverage    = 20
2020/03/03 12:13:27.3    FinishTime (s)    = 5
2020/03/03 12:13:27.3    Temperature       = 30.0
2020/03/03 12:13:27.3    Lamp Power        = 1
2020/03/03 12:13:27.3    Spec PCB temps    = 40.9, 41.3, 41.6, 41.5, 41.2, 41.7, 40.6, 40.4
2020/03/03 12:13:27.3 
2020/03/03 12:13:27.4 Old State:12-ENGN_StateRunning_WaitGoingToSample New State:ENGN_StateRunning_GoingToSample
2020/03/03 12:13:32.1 GMC_ServoHere
2020/03/03 12:13:32.3 GMC_SetPosXY
2020/03/03 12:13:32.6 GMC_SetPosZ
2020/03/03 12:13:38.0 Old State:13-cycle=1, Elapsed Time:    0.0,  Ideal Time:    0.0,  Delay time =   0.00  New State:ENGN_StateRunning_GoingToSampleComplete
2020/03/03 12:13:38.1 Old State:14-ENGN_StateRunning_GoingToSampleComplete New State:ENGN_StateRunning_WaitSampling
2020/03/03 12:13:38.1 Step started at: 12:13:27
2020/03/03 12:13:38.1 XYZ movement time  = 10641 ms + Scan start delay = 10611 ms
2020/03/03 12:13:38.2 Old State:15-ENGN_StateRunning_WaitSampling New State:ENGN_StateRunning_Sampling
2020/03/03 12:13:42.8 
2020/03/03 12:13:42.8 STOP SCAN: 
2020/03/03 12:13:42.8    CycleTime (ms)    = 200
2020/03/03 12:13:42.8    CurrentCycle      = 25
2020/03/03 12:13:42.8    RunTime (ms)      = 4981
2020/03/03 12:13:42.8    AverageCycle (ms) = 199.2
2020/03/03 12:13:42.8    Temperature       = 30.0
2020/03/03 12:13:42.8    DATA OVERRUN %    = 0.00
2020/03/03 12:13:42.8    Spec PCB temps    = 40.9, 41.3, 41.5, 41.5, 41.2, 41.7, 40.6, 40.4
2020/03/03 12:13:42.8 
2020/03/03 12:13:42.9 Old State:16-cycle=25, Elapsed Time:    5.0,  Ideal Time:    4.8,  Delay time =   0.05  New State:ENGN_StateRunning_SamplingComplete
2020/03/03 12:13:43.0 Old State:18-ENGN_StateRunning_SamplingComplete New State:ENGN_StateRunning_WaitNewStep
2020/03/03 12:13:43.3 Old State:5-ENGN_StateRunning_WaitNewStep New State:ENGN_StateRunning_StartNewStep
2020/03/03 12:13:43.4 StartShaker(1000)
2020/03/03 12:13:43.6 Temp: 2020/03/03 12:13:43, 30.0000
2020/03/03 12:13:43.7 Old State:6-ENGN_StateRunning_StartNewStep New State:ENGN_StateRunning_WaitGoingToSample
2020/03/03 12:13:43.7 Sample96_Q(0, 0, 0)
2020/03/03 12:13:43.8 
2020/03/03 12:13:43.8 START SCAN: 
2020/03/03 12:13:43.8    CycleTime (ms)    = 200
2020/03/03 12:13:43.8    CycleCount        = 150
2020/03/03 12:13:43.8    ScansToAverage    = 20
2020/03/03 12:13:43.8    FinishTime (s)    = 30
2020/03/03 12:13:43.8    Temperature       = 30.0
2020/03/03 12:13:43.8    Lamp Power        = 1
2020/03/03 12:13:43.8    Spec PCB temps    = 40.9, 41.3, 41.6, 41.5, 41.2, 41.7, 40.6, 40.4
2020/03/03 12:13:43.8 
2020/03/03 12:13:43.9 Old State:12-ENGN_StateRunning_WaitGoingToSample New State:ENGN_StateRunning_GoingToSample
2020/03/03 12:13:43.9 GMC_SetPosZ
2020/03/03 12:13:49.0 GMC_ServoHere
2020/03/03 12:13:49.2 GMC_SetPosXY
2020/03/03 12:13:51.0 GMC_SetPosZ
2020/03/03 12:13:53.2 Old State:13-cycle=1, Elapsed Time:    0.0,  Ideal Time:    0.0,  Delay time =   0.00  New State:ENGN_StateRunning_GoingToSampleComplete
2020/03/03 12:13:53.3 Old State:14-ENGN_StateRunning_GoingToSampleComplete New State:ENGN_StateRunning_WaitSampling
2020/03/03 12:13:53.3 Step started at: 12:13:43
2020/03/03 12:13:53.3 XYZ movement time  = 9429 ms + Scan start delay = 9363 ms
2020/03/03 12:13:53.4 Old State:15-ENGN_StateRunning_WaitSampling New State:ENGN_StateRunning_Sampling
2020/03/03 12:14:23.1 
2020/03/03 12:14:23.1 STOP SCAN: 
2020/03/03 12:14:23.1    CycleTime (ms)    = 200
2020/03/03 12:14:23.1    CurrentCycle      = 150
2020/03/03 12:14:23.1    RunTime (ms)      = 29971
2020/03/03 12:14:23.1    AverageCycle (ms) = 199.8
2020/03/03 12:14:23.1    Temperature       = 30.0
2020/03/03 12:14:23.1    DATA OVERRUN %    = 0.00
2020/03/03 12:14:23.1    Spec PCB temps    = 40.9, 41.3, 41.5, 41.5, 41.2, 41.7, 40.6, 40.4
2020/03/03 12:14:23.1 
2020/03/03 12:14:23.1 Old State:16-cycle=150, Elapsed Time:   30.0,  Ideal Time:   29.8,  Delay time =   0.04  New State:ENGN_StateRunning_SamplingComplete
2020/03/03 12:14:23.2 Old State:18-ENGN_StateRunning_SamplingComplete New State:ENGN_StateRunning_WaitNewStep
2020/03/03 12:14:23.5 Old State:5-ENGN_StateRunning_WaitNewStep New State:ENGN_StateRunning_StartNewStep
2020/03/03 12:14:23.5 StartShaker(1000)
2020/03/03 12:14:23.8 Temp: 2020/03/03 12:14:23, 30.0000
2020/03/03 12:14:23.8 Old State:6-ENGN_StateRunning_StartNewStep New State:ENGN_StateRunning_GoingToSampleComplete
2020/03/03 12:14:23.9 Old State:14-ENGN_StateRunning_GoingToSampleComplete New State:ENGN_StateRunning_WaitSampling
2020/03/03 12:14:24.0 Step started at: 12:14:23
2020/03/03 12:14:24.0 XYZ movement time  = 0 ms + Scan start delay = -30865 ms
2020/03/03 12:14:24.0 
2020/03/03 12:14:24.0 START SCAN: 
2020/03/03 12:14:24.0    CycleTime (ms)    = 200
2020/03/03 12:14:24.0    CycleCount        = 400
2020/03/03 12:14:24.0    ScansToAverage    = 20
2020/03/03 12:14:24.0    FinishTime (s)    = 80
2020/03/03 12:14:24.0    Temperature       = 30.0
2020/03/03 12:14:24.0    Lamp Power        = 1
2020/03/03 12:14:24.0    Spec PCB temps    = 40.9, 41.3, 41.6, 41.5, 41.3, 41.7, 40.6, 40.4
2020/03/03 12:14:24.0 
2020/03/03 12:14:24.1 Old State:15-ENGN_StateRunning_WaitSampling New State:ENGN_StateRunning_Sampling
2020/03/03 12:15:23.8 Temp: 2020/03/03 12:15:23, 30.0000
2020/03/03 12:15:44.0 
2020/03/03 12:15:44.0 STOP SCAN: 
2020/03/03 12:15:44.0    CycleTime (ms)    = 200
2020/03/03 12:15:44.0    CurrentCycle      = 400
2020/03/03 12:15:44.0    RunTime (ms)      = 79957
2020/03/03 12:15:44.0    AverageCycle (ms) = 199.9
2020/03/03 12:15:44.0    Temperature       = 30.0
2020/03/03 12:15:44.0    DATA OVERRUN %    = 0.00
2020/03/03 12:15:44.0    Spec PCB temps    = 40.9, 41.3, 41.6, 41.5, 41.3, 41.7, 40.6, 40.4
2020/03/03 12:15:44.0 
2020/03/03 12:15:44.1 Old State:16-cycle=400, Elapsed Time:   80.0,  Ideal Time:   79.8,  Delay time =   0.00  New State:ENGN_StateRunning_SamplingComplete
2020/03/03 12:15:44.3 Old State:18-ENGN_StateRunning_SamplingComplete New State:ENGN_StateRunning_WaitNewStep
2020/03/03 12:15:44.5 Old State:5-ENGN_StateRunning_WaitNewStep New State:ENGN_StateRunning_StartNewStep
2020/03/03 12:15:44.5 StartShaker(1000)
2020/03/03 12:15:44.8 Temp: 2020/03/03 12:15:44, 30.0000
2020/03/03 12:15:44.8 Old State:6-ENGN_StateRunning_StartNewStep New State:ENGN_StateRunning_GoingToSampleComplete
2020/03/03 12:15:44.9 Old State:14-ENGN_StateRunning_GoingToSampleComplete New State:ENGN_StateRunning_WaitSampling
2020/03/03 12:15:45.0 Step started at: 12:15:44
2020/03/03 12:15:45.0 XYZ movement time  = 0 ms + Scan start delay = -80912 ms
2020/03/03 12:15:45.0 
2020/03/03 12:15:45.0 START SCAN: 
2020/03/03 12:15:45.0    CycleTime (ms)    = 200
2020/03/03 12:15:45.0    CycleCount        = 150
2020/03/03 12:15:45.0    ScansToAverage    = 20
2020/03/03 12:15:45.0    FinishTime (s)    = 30
2020/03/03 12:15:45.0    Temperature       = 30.0
2020/03/03 12:15:45.0    Lamp Power        = 1
2020/03/03 12:15:45.0    Spec PCB temps    = 40.9, 41.4, 41.6, 41.5, 41.2, 41.7, 40.6, 40.4
2020/03/03 12:15:45.0 
2020/03/03 12:15:45.1 Old State:15-ENGN_StateRunning_WaitSampling New State:ENGN_StateRunning_Sampling
2020/03/03 12:16:15.0 
2020/03/03 12:16:15.0 STOP SCAN: 
2020/03/03 12:16:15.0    CycleTime (ms)    = 200
2020/03/03 12:16:15.0    CurrentCycle      = 150
2020/03/03 12:16:15.0    RunTime (ms)      = 29976
2020/03/03 12:16:15.0    AverageCycle (ms) = 199.8
2020/03/03 12:16:15.0    Temperature       = 30.0
2020/03/03 12:16:15.0    DATA OVERRUN %    = 0.00
2020/03/03 12:16:15.0    Spec PCB temps    = 40.9, 41.3, 41.6, 41.5, 41.3, 41.7, 40.6, 40.4
2020/03/03 12:16:15.0 
2020/03/03 12:16:15.1 Old State:16-cycle=150, Elapsed Time:   30.0,  Ideal Time:   29.8,  Delay time =   0.01  New State:ENGN_StateRunning_SamplingComplete
2020/03/03 12:16:15.2 Old State:18-ENGN_StateRunning_SamplingComplete New State:ENGN_StateRunning_WaitNewStep
2020/03/03 12:16:15.3 Old State:5-ENGN_StateRunning_WaitNewStep New State:ENGN_StateRunning_StartNewStep
2020/03/03 12:16:15.4 StartShaker(1000)
2020/03/03 12:16:15.7 Temp: 2020/03/03 12:16:15, 30.0000
2020/03/03 12:16:15.7 Old State:6-ENGN_StateRunning_StartNewStep New State:ENGN_StateRunning_WaitGoingToSample
2020/03/03 12:16:15.7 Sample96_Q(0, 0, 5)
2020/03/03 12:16:15.7 GMC_SetPosZ
2020/03/03 12:16:15.8 
2020/03/03 12:16:15.8 START SCAN: 
2020/03/03 12:16:15.8    CycleTime (ms)    = 200
2020/03/03 12:16:15.8    CycleCount        = 900
2020/03/03 12:16:15.8    ScansToAverage    = 20
2020/03/03 12:16:15.8    FinishTime (s)    = 180
2020/03/03 12:16:15.8    Temperature       = 30.0
2020/03/03 12:16:15.8    Lamp Power        = 1
2020/03/03 12:16:15.8    Spec PCB temps    = 40.9, 41.3, 41.6, 41.5, 41.2, 41.7, 40.6, 40.4
2020/03/03 12:16:15.8 
2020/03/03 12:16:15.9 Old State:12-ENGN_StateRunning_WaitGoingToSample New State:ENGN_StateRunning_GoingToSample
2020/03/03 12:16:17.7 GMC_ServoHere
2020/03/03 12:16:17.9 GMC_SetPosXY
2020/03/03 12:16:18.8 GMC_SetPosZ
2020/03/03 12:16:22.3 Old State:13-ENGN_StateRunning_GoingToSample New State:ENGN_StateRunning_GoingToSampleComplete
2020/03/03 12:16:22.4 Old State:14-cycle=1, Elapsed Time:    0.0,  Ideal Time:    0.0,  Delay time =   0.00  New State:ENGN_StateRunning_WaitSampling
2020/03/03 12:16:22.4 Step started at: 12:16:15
2020/03/03 12:16:22.4 XYZ movement time  = 6527 ms + Scan start delay = 6511 ms
2020/03/03 12:16:22.5 Old State:15-ENGN_StateRunning_WaitSampling New State:ENGN_StateRunning_Sampling
2020/03/03 12:17:15.7 Temp: 2020/03/03 12:17:15, 30.0000
2020/03/03 12:18:15.8 Temp: 2020/03/03 12:18:15, 30.0000
2020/03/03 12:19:15.8 Temp: 2020/03/03 12:19:15, 30.0000
2020/03/03 12:19:22.2 
2020/03/03 12:19:22.2 STOP SCAN: 
2020/03/03 12:19:22.2    CycleTime (ms)    = 200
2020/03/03 12:19:22.2    CurrentCycle      = 900
2020/03/03 12:19:22.2    RunTime (ms)      = 179977
2020/03/03 12:19:22.2    AverageCycle (ms) = 200.0
2020/03/03 12:19:22.2    Temperature       = 30.0
2020/03/03 12:19:22.2    DATA OVERRUN %    = 0.00
2020/03/03 12:19:22.2    Spec PCB temps    = 40.9, 41.3, 41.6, 41.5, 41.3, 41.7, 40.6, 40.4
2020/03/03 12:19:22.2 
2020/03/03 12:19:22.3 Old State:16-cycle=900, Elapsed Time:  180.0,  Ideal Time:  179.8,  Delay time =   0.03  New State:ENGN_StateRunning_SamplingComplete
2020/03/03 12:19:22.4 Old State:18-ENGN_StateRunning_SamplingComplete New State:ENGN_StateRunning_WaitNewStep
2020/03/03 12:19:22.7 Old State:5-ENGN_StateRunning_WaitNewStep New State:ENGN_StateRunning_StartNewStep
2020/03/03 12:19:22.7 StartShaker(1000)
2020/03/03 12:19:23.1 Temp: 2020/03/03 12:19:23, 30.0000
2020/03/03 12:19:23.1 Old State:6-ENGN_StateRunning_StartNewStep New State:ENGN_StateRunning_WaitGoingToSample
2020/03/03 12:19:23.1 Sample96_Q(0, 0, 0)
2020/03/03 12:19:23.2 
2020/03/03 12:19:23.2 START SCAN: 
2020/03/03 12:19:23.2    CycleTime (ms)    = 200
2020/03/03 12:19:23.2    CycleCount        = 900
2020/03/03 12:19:23.2    ScansToAverage    = 20
2020/03/03 12:19:23.2    FinishTime (s)    = 180
2020/03/03 12:19:23.2    Temperature       = 30.0
2020/03/03 12:19:23.2    Lamp Power        = 1
2020/03/03 12:19:23.2    Spec PCB temps    = 40.9, 41.3, 41.6, 41.5, 41.3, 41.7, 40.6, 40.4
2020/03/03 12:19:23.2 
2020/03/03 12:19:23.2 GMC_SetPosZ
2020/03/03 12:19:23.3 Old State:12-ENGN_StateRunning_WaitGoingToSample New State:ENGN_StateRunning_GoingToSample
2020/03/03 12:19:26.6 GMC_ServoHere
2020/03/03 12:19:26.7 GMC_SetPosXY
2020/03/03 12:19:27.6 GMC_SetPosZ
2020/03/03 12:19:29.8 Old State:13-ENGN_StateRunning_GoingToSample New State:ENGN_StateRunning_GoingToSampleComplete
2020/03/03 12:19:29.9 Old State:14-cycle=1, Elapsed Time:    0.0,  Ideal Time:    0.0,  Delay time =   0.00  New State:ENGN_StateRunning_WaitSampling
2020/03/03 12:19:29.9 Step started at: 12:19:23
2020/03/03 12:19:29.9 XYZ movement time  = 6652 ms + Scan start delay = 6604 ms
2020/03/03 12:19:30.0 Old State:15-ENGN_StateRunning_WaitSampling New State:ENGN_StateRunning_Sampling
2020/03/03 12:20:23.1 Temp: 2020/03/03 12:20:23, 30.0000
2020/03/03 12:21:23.2 Temp: 2020/03/03 12:21:23, 30.0000
2020/03/03 12:22:23.2 Temp: 2020/03/03 12:22:23, 30.0000
2020/03/03 12:22:29.7 
2020/03/03 12:22:29.7 STOP SCAN: 
2020/03/03 12:22:29.7    CycleTime (ms)    = 200
2020/03/03 12:22:29.7    CurrentCycle      = 900
2020/03/03 12:22:29.7    RunTime (ms)      = 179965
2020/03/03 12:22:29.7    AverageCycle (ms) = 200.0
2020/03/03 12:22:29.7    Temperature       = 30.0
2020/03/03 12:22:29.7    DATA OVERRUN %    = 0.00
2020/03/03 12:22:29.7    Spec PCB temps    = 40.9, 41.3, 41.6, 41.5, 41.2, 41.7, 40.6, 40.4
2020/03/03 12:22:29.7 
2020/03/03 12:22:29.8 Old State:16-cycle=900, Elapsed Time:  180.0,  Ideal Time:  179.8,  Delay time =   0.03  New State:ENGN_StateRunning_SamplingComplete
2020/03/03 12:22:29.9 Old State:18-ENGN_StateRunning_SamplingComplete New State:ENGN_StateRunning_WaitNewStep
2020/03/03 12:22:30.1 Old State:5-ENGN_StateRunning_WaitNewStep New State:ENGN_StateRunning_StartNewStep
2020/03/03 12:22:30.1 StartShaker(1000)
2020/03/03 12:22:30.4 Temp: 2020/03/03 12:22:30, 30.0000
2020/03/03 12:22:30.5 Old State:6-ENGN_StateRunning_StartNewStep New State:ENGN_StateRunning_WaitGoingToSample
2020/03/03 12:22:30.5 Sample96_Q(0, 0, 10)
2020/03/03 12:22:30.6 
2020/03/03 12:22:30.6 START SCAN: 
2020/03/03 12:22:30.6    CycleTime (ms)    = 200
2020/03/03 12:22:30.6    CycleCount        = 25
2020/03/03 12:22:30.6    ScansToAverage    = 20
2020/03/03 12:22:30.6    FinishTime (s)    = 5
2020/03/03 12:22:30.6    Temperature       = 30.0
2020/03/03 12:22:30.6    Lamp Power        = 1
2020/03/03 12:22:30.6    Spec PCB temps    = 40.9, 41.3, 41.6, 41.5, 41.2, 41.7, 40.6, 40.4
2020/03/03 12:22:30.6 
2020/03/03 12:22:30.7 GMC_SetPosZ
2020/03/03 12:22:30.7 Old State:12-ENGN_StateRunning_WaitGoingToSample New State:ENGN_StateRunning_GoingToSample
2020/03/03 12:22:32.7 GMC_ServoHere
2020/03/03 12:22:32.8 GMC_SetPosXY
2020/03/03 12:22:34.5 GMC_SetPosZ
2020/03/03 12:22:39.5 Old State:13-ENGN_StateRunning_GoingToSample New State:ENGN_StateRunning_GoingToSampleComplete
2020/03/03 12:22:39.6 Old State:14-cycle=1, Elapsed Time:    0.0,  Ideal Time:    0.0,  Delay time =   0.00  New State:ENGN_StateRunning_WaitSampling
2020/03/03 12:22:39.6 Step started at: 12:22:30
2020/03/03 12:22:39.6 XYZ movement time  = 8883 ms + Scan start delay = 8855 ms
2020/03/03 12:22:39.7 Old State:15-ENGN_StateRunning_WaitSampling New State:ENGN_StateRunning_Sampling
2020/03/03 12:22:44.3 
2020/03/03 12:22:44.3 STOP SCAN: 
2020/03/03 12:22:44.3    CycleTime (ms)    = 200
2020/03/03 12:22:44.3    CurrentCycle      = 25
2020/03/03 12:22:44.3    RunTime (ms)      = 4955
2020/03/03 12:22:44.3    AverageCycle (ms) = 198.2
2020/03/03 12:22:44.3    Temperature       = 30.0
2020/03/03 12:22:44.3    DATA OVERRUN %    = 0.00
2020/03/03 12:22:44.3    Spec PCB temps    = 40.9, 41.3, 41.6, 41.5, 41.2, 41.7, 40.6, 40.4
2020/03/03 12:22:44.3 
2020/03/03 12:22:44.4 Old State:16-cycle=25, Elapsed Time:    5.0,  Ideal Time:    4.8,  Delay time =   0.05  New State:ENGN_StateRunning_SamplingComplete
2020/03/03 12:22:44.5 Old State:18-ENGN_StateRunning_SamplingComplete New State:ENGN_StateRunning_WaitNewStep
2020/03/03 12:22:44.8 Old State:5-ENGN_StateRunning_WaitNewStep New State:ENGN_StateRunning_StartNewStep
2020/03/03 12:22:44.9 StartShaker(1000)
2020/03/03 12:22:45.2 Old State:6-ENGN_StateRunning_StartNewStep New State:ENGN_StateRunning_WaitGoingToSample
2020/03/03 12:22:45.2 Sample96_Q(0, 0, 11)
2020/03/03 12:22:45.2 Temp: 2020/03/03 12:22:45, 30.0000
2020/03/03 12:22:45.3 
2020/03/03 12:22:45.3 START SCAN: 
2020/03/03 12:22:45.3    CycleTime (ms)    = 200
2020/03/03 12:22:45.3    CycleCount        = 25
2020/03/03 12:22:45.3    ScansToAverage    = 20
2020/03/03 12:22:45.3    FinishTime (s)    = 5
2020/03/03 12:22:45.3    Temperature       = 30.0
2020/03/03 12:22:45.3    Lamp Power        = 1
2020/03/03 12:22:45.3    Spec PCB temps    = 40.9, 41.3, 41.6, 41.5, 41.2, 41.7, 40.5, 40.4
2020/03/03 12:22:45.3 
2020/03/03 12:22:45.4 GMC_SetPosZ
2020/03/03 12:22:45.4 Old State:12-ENGN_StateRunning_WaitGoingToSample New State:ENGN_StateRunning_GoingToSample
2020/03/03 12:22:50.2 GMC_ServoHere
2020/03/03 12:22:50.4 GMC_SetPosXY
2020/03/03 12:22:50.7 GMC_SetPosZ
2020/03/03 12:22:56.0 Old State:13-cycle=1, Elapsed Time:    0.0,  Ideal Time:    0.0,  Delay time =   0.00  New State:ENGN_StateRunning_GoingToSampleComplete
2020/03/03 12:22:56.1 Old State:14-ENGN_StateRunning_GoingToSampleComplete New State:ENGN_StateRunning_WaitSampling
2020/03/03 12:22:56.1 Step started at: 12:22:45
2020/03/03 12:22:56.1 XYZ movement time  = 10623 ms + Scan start delay = 10574 ms
2020/03/03 12:22:56.2 Old State:15-ENGN_StateRunning_WaitSampling New State:ENGN_StateRunning_Sampling
2020/03/03 12:23:00.8 
2020/03/03 12:23:00.8 STOP SCAN: 
2020/03/03 12:23:00.8    CycleTime (ms)    = 200
2020/03/03 12:23:00.8    CurrentCycle      = 25
2020/03/03 12:23:00.8    RunTime (ms)      = 4960
2020/03/03 12:23:00.8    AverageCycle (ms) = 198.4
2020/03/03 12:23:00.8    Temperature       = 30.0
2020/03/03 12:23:00.8    DATA OVERRUN %    = 0.00
2020/03/03 12:23:00.8    Spec PCB temps    = 40.9, 41.3, 41.6, 41.5, 41.2, 41.7, 40.5, 40.4
2020/03/03 12:23:00.8 
2020/03/03 12:23:00.8 Old State:16-cycle=25, Elapsed Time:    5.0,  Ideal Time:    4.8,  Delay time =   0.03  New State:ENGN_StateRunning_SamplingComplete
2020/03/03 12:23:00.9 Old State:18-ENGN_StateRunning_SamplingComplete New State:ENGN_StateRunning_WaitNewStep
2020/03/03 12:23:01.1 Old State:5-ENGN_StateRunning_WaitNewStep New State:ENGN_StateRunning_StartNewStep
2020/03/03 12:23:01.1 StartShaker(1000)
2020/03/03 12:23:01.3 Temp: 2020/03/03 12:23:01, 30.0000
2020/03/03 12:23:01.4 Old State:6-ENGN_StateRunning_StartNewStep New State:ENGN_StateRunning_WaitGoingToSample
2020/03/03 12:23:01.4 Sample96_Q(0, 0, 10)
2020/03/03 12:23:01.5 
2020/03/03 12:23:01.5 START SCAN: 
2020/03/03 12:23:01.5    CycleTime (ms)    = 200
2020/03/03 12:23:01.5    CycleCount        = 25
2020/03/03 12:23:01.5    ScansToAverage    = 20
2020/03/03 12:23:01.5    FinishTime (s)    = 5
2020/03/03 12:23:01.5    Temperature       = 30.0
2020/03/03 12:23:01.5    Lamp Power        = 1
2020/03/03 12:23:01.5    Spec PCB temps    = 40.9, 41.3, 41.5, 41.5, 41.2, 41.7, 40.5, 40.4
2020/03/03 12:23:01.5 
2020/03/03 12:23:01.5 GMC_SetPosZ
2020/03/03 12:23:01.6 Old State:12-ENGN_StateRunning_WaitGoingToSample New State:ENGN_StateRunning_GoingToSample
2020/03/03 12:23:06.7 GMC_ServoHere
2020/03/03 12:23:06.9 GMC_SetPosXY
2020/03/03 12:23:07.2 GMC_SetPosZ
2020/03/03 12:23:12.2 Old State:13-ENGN_StateRunning_GoingToSample New State:ENGN_StateRunning_GoingToSampleComplete
2020/03/03 12:23:12.4 Old State:14-cycle=1, Elapsed Time:    0.0,  Ideal Time:    0.0,  Delay time =   0.00  New State:ENGN_StateRunning_WaitSampling
2020/03/03 12:23:12.4 Step started at: 12:23:01
2020/03/03 12:23:12.4 XYZ movement time  = 10656 ms + Scan start delay = 10665 ms
2020/03/03 12:23:12.5 Old State:15-ENGN_StateRunning_WaitSampling New State:ENGN_StateRunning_Sampling
2020/03/03 12:23:17.1 
2020/03/03 12:23:17.1 STOP SCAN: 
2020/03/03 12:23:17.1    CycleTime (ms)    = 200
2020/03/03 12:23:17.1    CurrentCycle      = 25
2020/03/03 12:23:17.1    RunTime (ms)      = 4957
2020/03/03 12:23:17.1    AverageCycle (ms) = 198.3
2020/03/03 12:23:17.1    Temperature       = 30.0
2020/03/03 12:23:17.1    DATA OVERRUN %    = 0.00
2020/03/03 12:23:17.1    Spec PCB temps    = 40.9, 41.3, 41.6, 41.5, 41.2, 41.7, 40.5, 40.3
2020/03/03 12:23:17.1 
2020/03/03 12:23:17.2 Old State:16-cycle=25, Elapsed Time:    5.0,  Ideal Time:    4.8,  Delay time =   0.04  New State:ENGN_StateRunning_SamplingComplete
2020/03/03 12:23:17.3 Old State:18-ENGN_StateRunning_SamplingComplete New State:ENGN_StateRunning_WaitNewStep
2020/03/03 12:23:17.5 Old State:5-ENGN_StateRunning_WaitNewStep New State:ENGN_StateRunning_StartNewStep
2020/03/03 12:23:17.5 StartShaker(1000)
2020/03/03 12:23:17.8 Temp: 2020/03/03 12:23:17, 30.0000
2020/03/03 12:23:17.9 Old State:6-ENGN_StateRunning_StartNewStep New State:ENGN_StateRunning_WaitGoingToSample
2020/03/03 12:23:17.9 Sample96_Q(0, 0, 11)
2020/03/03 12:23:18.0 GMC_SetPosZ
2020/03/03 12:23:18.0 
2020/03/03 12:23:18.0 START SCAN: 
2020/03/03 12:23:18.0    CycleTime (ms)    = 200
2020/03/03 12:23:18.0    CycleCount        = 25
2020/03/03 12:23:18.0    ScansToAverage    = 20
2020/03/03 12:23:18.0    FinishTime (s)    = 5
2020/03/03 12:23:18.0    Temperature       = 30.0
2020/03/03 12:23:18.0    Lamp Power        = 1
2020/03/03 12:23:18.0    Spec PCB temps    = 40.9, 41.3, 41.5, 41.5, 41.2, 41.7, 40.5, 40.4
2020/03/03 12:23:18.0 
2020/03/03 12:23:18.0 Old State:12-ENGN_StateRunning_WaitGoingToSample New State:ENGN_StateRunning_GoingToSample
2020/03/03 12:23:22.8 GMC_ServoHere
2020/03/03 12:23:22.9 GMC_SetPosXY
2020/03/03 12:23:23.3 GMC_SetPosZ
2020/03/03 12:23:28.7 Old State:13-cycle=1, Elapsed Time:    0.0,  Ideal Time:    0.0,  Delay time =   0.00  New State:ENGN_StateRunning_GoingToSampleComplete
2020/03/03 12:23:28.8 Old State:14-ENGN_StateRunning_GoingToSampleComplete New State:ENGN_StateRunning_WaitSampling
2020/03/03 12:23:28.8 Step started at: 12:23:17
2020/03/03 12:23:28.8 XYZ movement time  = 10665 ms + Scan start delay = 10621 ms
2020/03/03 12:23:28.9 Old State:15-ENGN_StateRunning_WaitSampling New State:ENGN_StateRunning_Sampling
2020/03/03 12:23:33.5 
2020/03/03 12:23:33.5 STOP SCAN: 
2020/03/03 12:23:33.5    CycleTime (ms)    = 200
2020/03/03 12:23:33.5    CurrentCycle      = 25
2020/03/03 12:23:33.5    RunTime (ms)      = 4962
2020/03/03 12:23:33.5    AverageCycle (ms) = 198.5
2020/03/03 12:23:33.5    Temperature       = 30.0
2020/03/03 12:23:33.5    DATA OVERRUN %    = 0.00
2020/03/03 12:23:33.5    Spec PCB temps    = 40.9, 41.3, 41.5, 41.4, 41.2, 41.7, 40.5, 40.3
2020/03/03 12:23:33.5 
2020/03/03 12:23:33.6 Old State:16-cycle=25, Elapsed Time:    5.0,  Ideal Time:    4.8,  Delay time =   0.04  New State:ENGN_StateRunning_SamplingComplete
2020/03/03 12:23:33.7 Old State:18-ENGN_StateRunning_SamplingComplete New State:ENGN_StateRunning_WaitNewStep
2020/03/03 12:23:33.9 Old State:5-ENGN_StateRunning_WaitNewStep New State:ENGN_StateRunning_StartNewStep
2020/03/03 12:23:33.9 StartShaker(1000)
2020/03/03 12:23:34.3 Old State:6-ENGN_StateRunning_StartNewStep New State:ENGN_StateRunning_WaitGoingToSample
2020/03/03 12:23:34.3 Sample96_Q(0, 0, 10)
2020/03/03 12:23:34.3 Temp: 2020/03/03 12:23:34, 30.0000
2020/03/03 12:23:34.4 GMC_SetPosZ
2020/03/03 12:23:34.4 
2020/03/03 12:23:34.4 START SCAN: 
2020/03/03 12:23:34.4    CycleTime (ms)    = 200
2020/03/03 12:23:34.4    CycleCount        = 25
2020/03/03 12:23:34.4    ScansToAverage    = 20
2020/03/03 12:23:34.4    FinishTime (s)    = 5
2020/03/03 12:23:34.4    Temperature       = 30.0
2020/03/03 12:23:34.4    Lamp Power        = 1
2020/03/03 12:23:34.4    Spec PCB temps    = 40.9, 41.3, 41.5, 41.4, 41.2, 41.7, 40.5, 40.4
2020/03/03 12:23:34.4 
2020/03/03 12:23:34.4 Old State:12-ENGN_StateRunning_WaitGoingToSample New State:ENGN_StateRunning_GoingToSample
2020/03/03 12:23:39.4 GMC_ServoHere
2020/03/03 12:23:39.6 GMC_SetPosXY
2020/03/03 12:23:39.9 GMC_SetPosZ
2020/03/03 12:23:44.9 Old State:13-ENGN_StateRunning_GoingToSample New State:ENGN_StateRunning_GoingToSampleComplete
2020/03/03 12:23:45.1 Old State:14-cycle=1, Elapsed Time:    0.0,  Ideal Time:    0.0,  Delay time =   0.00  New State:ENGN_StateRunning_WaitSampling
2020/03/03 12:23:45.1 Step started at: 12:23:34
2020/03/03 12:23:45.1 XYZ movement time  = 10505 ms + Scan start delay = 10507 ms
2020/03/03 12:23:45.2 Old State:15-ENGN_StateRunning_WaitSampling New State:ENGN_StateRunning_Sampling
2020/03/03 12:23:49.8 
2020/03/03 12:23:49.8 STOP SCAN: 
2020/03/03 12:23:49.8    CycleTime (ms)    = 200
2020/03/03 12:23:49.8    CurrentCycle      = 25
2020/03/03 12:23:49.8    RunTime (ms)      = 4972
2020/03/03 12:23:49.8    AverageCycle (ms) = 198.9
2020/03/03 12:23:49.8    Temperature       = 30.0
2020/03/03 12:23:49.8    DATA OVERRUN %    = 0.00
2020/03/03 12:23:49.8    Spec PCB temps    = 40.9, 41.2, 41.5, 41.5, 41.2, 41.7, 40.5, 40.3
2020/03/03 12:23:49.8 
2020/03/03 12:23:49.9 Old State:16-cycle=25, Elapsed Time:    5.0,  Ideal Time:    4.8,  Delay time =   0.04  New State:ENGN_StateRunning_SamplingComplete
2020/03/03 12:23:50.0 Old State:18-ENGN_StateRunning_SamplingComplete New State:ENGN_StateRunning_WaitNewStep
2020/03/03 12:23:50.1 Old State:5-ENGN_StateRunning_WaitNewStep New State:ENGN_StateRunning_StartNewStep
2020/03/03 12:23:50.2 StartShaker(1000)
2020/03/03 12:23:50.4 Temp: 2020/03/03 12:23:50, 30.0000
2020/03/03 12:23:50.5 Old State:6-ENGN_StateRunning_StartNewStep New State:ENGN_StateRunning_WaitGoingToSample
2020/03/03 12:23:50.5 Sample96_Q(0, 0, 11)
2020/03/03 12:23:50.6 
2020/03/03 12:23:50.6 START SCAN: 
2020/03/03 12:23:50.6    CycleTime (ms)    = 200
2020/03/03 12:23:50.6    CycleCount        = 25
2020/03/03 12:23:50.6    ScansToAverage    = 20
2020/03/03 12:23:50.6    FinishTime (s)    = 5
2020/03/03 12:23:50.6    Temperature       = 30.0
2020/03/03 12:23:50.6    Lamp Power        = 1
2020/03/03 12:23:50.6    Spec PCB temps    = 40.9, 41.2, 41.5, 41.4, 41.2, 41.7, 40.5, 40.3
2020/03/03 12:23:50.6 
2020/03/03 12:23:50.7 GMC_SetPosZ
2020/03/03 12:23:50.7 Old State:12-ENGN_StateRunning_WaitGoingToSample New State:ENGN_StateRunning_GoingToSample
2020/03/03 12:23:55.5 GMC_ServoHere
2020/03/03 12:23:55.6 GMC_SetPosXY
2020/03/03 12:23:56.0 GMC_SetPosZ
2020/03/03 12:24:01.5 Old State:13-cycle=1, Elapsed Time:    0.0,  Ideal Time:    0.0,  Delay time =   0.00  New State:ENGN_StateRunning_GoingToSampleComplete
2020/03/03 12:24:01.6 Old State:14-ENGN_StateRunning_GoingToSampleComplete New State:ENGN_StateRunning_WaitSampling
2020/03/03 12:24:01.6 Step started at: 12:23:50
2020/03/03 12:24:01.6 XYZ movement time  = 10779 ms + Scan start delay = 10702 ms
2020/03/03 12:24:01.7 Old State:15-ENGN_StateRunning_WaitSampling New State:ENGN_StateRunning_Sampling
2020/03/03 12:24:06.2 
2020/03/03 12:24:06.2 STOP SCAN: 
2020/03/03 12:24:06.2    CycleTime (ms)    = 200
2020/03/03 12:24:06.2    CurrentCycle      = 25
2020/03/03 12:24:06.2    RunTime (ms)      = 4962
2020/03/03 12:24:06.2    AverageCycle (ms) = 198.5
2020/03/03 12:24:06.2    Temperature       = 30.0
2020/03/03 12:24:06.2    DATA OVERRUN %    = 0.00
2020/03/03 12:24:06.2    Spec PCB temps    = 40.9, 41.2, 41.5, 41.5, 41.2, 41.7, 40.5, 40.3
2020/03/03 12:24:06.2 
2020/03/03 12:24:06.3 Old State:16-cycle=25, Elapsed Time:    5.0,  Ideal Time:    4.8,  Delay time =   0.04  New State:ENGN_StateRunning_SamplingComplete
2020/03/03 12:24:06.4 Old State:18-ENGN_StateRunning_SamplingComplete New State:ENGN_StateRunning_WaitNewStep
2020/03/03 12:24:06.5 Old State:5-ENGN_StateRunning_WaitNewStep New State:ENGN_StateRunning_StartNewStep
2020/03/03 12:24:06.5 StartShaker(1000)
2020/03/03 12:24:06.9 Old State:6-ENGN_StateRunning_StartNewStep New State:ENGN_StateRunning_WaitGoingToSample
2020/03/03 12:24:06.9 Sample96_Q(0, 0, 0)
2020/03/03 12:24:06.9 Temp: 2020/03/03 12:24:06, 30.0000
2020/03/03 12:24:06.9 GMC_SetPosZ
2020/03/03 12:24:07.0 
2020/03/03 12:24:07.0 START SCAN: 
2020/03/03 12:24:07.0    CycleTime (ms)    = 200
2020/03/03 12:24:07.0    CycleCount        = 150
2020/03/03 12:24:07.0    ScansToAverage    = 20
2020/03/03 12:24:07.0    FinishTime (s)    = 30
2020/03/03 12:24:07.0    Temperature       = 30.0
2020/03/03 12:24:07.0    Lamp Power        = 1
2020/03/03 12:24:07.0    Spec PCB temps    = 40.9, 41.2, 41.5, 41.4, 41.2, 41.7, 40.5, 40.3
2020/03/03 12:24:07.0 
2020/03/03 12:24:07.1 Old State:12-ENGN_StateRunning_WaitGoingToSample New State:ENGN_StateRunning_GoingToSample
2020/03/03 12:24:12.1 GMC_ServoHere
2020/03/03 12:24:12.2 GMC_SetPosXY
2020/03/03 12:24:14.1 GMC_SetPosZ
2020/03/03 12:24:16.2 Old State:13-ENGN_StateRunning_GoingToSample New State:ENGN_StateRunning_GoingToSampleComplete
2020/03/03 12:24:16.3 Old State:14-cycle=1, Elapsed Time:    0.0,  Ideal Time:    0.0,  Delay time =   0.00  New State:ENGN_StateRunning_WaitSampling
2020/03/03 12:24:16.3 Step started at: 12:24:06
2020/03/03 12:24:16.3 XYZ movement time  = 9219 ms + Scan start delay = 9213 ms
2020/03/03 12:24:16.4 Old State:15-ENGN_StateRunning_WaitSampling New State:ENGN_StateRunning_Sampling
2020/03/03 12:24:46.1 
2020/03/03 12:24:46.1 STOP SCAN: 
2020/03/03 12:24:46.1    CycleTime (ms)    = 200
2020/03/03 12:24:46.1    CurrentCycle      = 150
2020/03/03 12:24:46.1    RunTime (ms)      = 29979
2020/03/03 12:24:46.1    AverageCycle (ms) = 199.9
2020/03/03 12:24:46.1    Temperature       = 30.0
2020/03/03 12:24:46.1    DATA OVERRUN %    = 0.00
2020/03/03 12:24:46.1    Spec PCB temps    = 40.9, 41.2, 41.5, 41.4, 41.2, 41.7, 40.5, 40.3
2020/03/03 12:24:46.1 
2020/03/03 12:24:46.2 Old State:16-cycle=150, Elapsed Time:   30.0,  Ideal Time:   29.8,  Delay time =   0.04  New State:ENGN_StateRunning_SamplingComplete
2020/03/03 12:24:46.3 Old State:18-ENGN_StateRunning_SamplingComplete New State:ENGN_StateRunning_WaitNewStep
2020/03/03 12:24:46.7 Old State:5-ENGN_StateRunning_WaitNewStep New State:ENGN_StateRunning_StartNewStep
2020/03/03 12:24:46.7 StartShaker(1000)
2020/03/03 12:24:47.0 Old State:6-ENGN_StateRunning_StartNewStep New State:ENGN_StateRunning_GoingToSampleComplete
2020/03/03 12:24:47.0 Temp: 2020/03/03 12:24:47, 30.0000
2020/03/03 12:24:47.1 Old State:14-ENGN_StateRunning_GoingToSampleComplete New State:ENGN_StateRunning_WaitSampling
2020/03/03 12:24:47.2 Step started at: 12:24:47
2020/03/03 12:24:47.2 XYZ movement time  = 0 ms + Scan start delay = -31053 ms
2020/03/03 12:24:47.2 
2020/03/03 12:24:47.2 START SCAN: 
2020/03/03 12:24:47.2    CycleTime (ms)    = 200
2020/03/03 12:24:47.2    CycleCount        = 400
2020/03/03 12:24:47.2    ScansToAverage    = 20
2020/03/03 12:24:47.2    FinishTime (s)    = 80
2020/03/03 12:24:47.2    Temperature       = 30.0
2020/03/03 12:24:47.2    Lamp Power        = 1
2020/03/03 12:24:47.2    Spec PCB temps    = 40.9, 41.2, 41.5, 41.4, 41.2, 41.7, 40.5, 40.3
2020/03/03 12:24:47.2 
2020/03/03 12:24:47.3 Old State:15-ENGN_StateRunning_WaitSampling New State:ENGN_StateRunning_Sampling
2020/03/03 12:25:47.1 Temp: 2020/03/03 12:25:47, 30.0000
2020/03/03 12:26:07.2 
2020/03/03 12:26:07.2 STOP SCAN: 
2020/03/03 12:26:07.2    CycleTime (ms)    = 200
2020/03/03 12:26:07.2    CurrentCycle      = 400
2020/03/03 12:26:07.2    RunTime (ms)      = 79975
2020/03/03 12:26:07.2    AverageCycle (ms) = 199.9
2020/03/03 12:26:07.2    Temperature       = 30.0
2020/03/03 12:26:07.2    DATA OVERRUN %    = 0.00
2020/03/03 12:26:07.2    Spec PCB temps    = 40.9, 41.3, 41.5, 41.5, 41.2, 41.7, 40.5, 40.3
2020/03/03 12:26:07.2 
2020/03/03 12:26:07.3 Old State:16-cycle=400, Elapsed Time:   80.0,  Ideal Time:   79.8,  Delay time =   0.01  New State:ENGN_StateRunning_SamplingComplete
2020/03/03 12:26:07.4 Old State:18-ENGN_StateRunning_SamplingComplete New State:ENGN_StateRunning_WaitNewStep
2020/03/03 12:26:07.8 Old State:5-ENGN_StateRunning_WaitNewStep New State:ENGN_StateRunning_StartNewStep
2020/03/03 12:26:07.8 StartShaker(1000)
2020/03/03 12:26:08.0 Temp: 2020/03/03 12:26:08, 30.0000
2020/03/03 12:26:08.1 Old State:6-ENGN_StateRunning_StartNewStep New State:ENGN_StateRunning_GoingToSampleComplete
2020/03/03 12:26:08.2 Old State:14-ENGN_StateRunning_GoingToSampleComplete New State:ENGN_StateRunning_WaitSampling
2020/03/03 12:26:08.3 Step started at: 12:26:08
2020/03/03 12:26:08.3 XYZ movement time  = 0 ms + Scan start delay = -81001 ms
2020/03/03 12:26:08.3 
2020/03/03 12:26:08.3 START SCAN: 
2020/03/03 12:26:08.3    CycleTime (ms)    = 200
2020/03/03 12:26:08.3    CycleCount        = 150
2020/03/03 12:26:08.3    ScansToAverage    = 20
2020/03/03 12:26:08.3    FinishTime (s)    = 30
2020/03/03 12:26:08.3    Temperature       = 30.0
2020/03/03 12:26:08.3    Lamp Power        = 1
2020/03/03 12:26:08.3    Spec PCB temps    = 40.9, 41.3, 41.5, 41.5, 41.2, 41.7, 40.5, 40.4
2020/03/03 12:26:08.3 
2020/03/03 12:26:08.4 Old State:15-ENGN_StateRunning_WaitSampling New State:ENGN_StateRunning_Sampling
2020/03/03 12:26:38.3 
2020/03/03 12:26:38.3 STOP SCAN: 
2020/03/03 12:26:38.3    CycleTime (ms)    = 200
2020/03/03 12:26:38.3    CurrentCycle      = 150
2020/03/03 12:26:38.3    RunTime (ms)      = 29963
2020/03/03 12:26:38.3    AverageCycle (ms) = 199.8
2020/03/03 12:26:38.3    Temperature       = 30.0
2020/03/03 12:26:38.3    DATA OVERRUN %    = 0.00
2020/03/03 12:26:38.3    Spec PCB temps    = 40.9, 41.3, 41.5, 41.5, 41.2, 41.7, 40.5, 40.3
2020/03/03 12:26:38.3 
2020/03/03 12:26:38.4 Old State:16-cycle=150, Elapsed Time:   30.0,  Ideal Time:   29.8,  Delay time =   0.03  New State:ENGN_StateRunning_SamplingComplete
2020/03/03 12:26:38.5 Old State:18-ENGN_StateRunning_SamplingComplete New State:ENGN_StateRunning_WaitNewStep
2020/03/03 12:26:38.6 Old State:5-ENGN_StateRunning_WaitNewStep New State:ENGN_StateRunning_StartNewStep
2020/03/03 12:26:38.6 StartShaker(1000)
2020/03/03 12:26:38.9 Temp: 2020/03/03 12:26:38, 30.0000
2020/03/03 12:26:38.9 Old State:6-ENGN_StateRunning_StartNewStep New State:ENGN_StateRunning_WaitGoingToSample
2020/03/03 12:26:38.9 Sample96_Q(0, 0, 5)
2020/03/03 12:26:39.1 
2020/03/03 12:26:39.1 START SCAN: 
2020/03/03 12:26:39.1    CycleTime (ms)    = 200
2020/03/03 12:26:39.1    CycleCount        = 900
2020/03/03 12:26:39.1    ScansToAverage    = 20
2020/03/03 12:26:39.1    FinishTime (s)    = 180
2020/03/03 12:26:39.1    Temperature       = 30.0
2020/03/03 12:26:39.1    Lamp Power        = 1
2020/03/03 12:26:39.1    Spec PCB temps    = 40.9, 41.3, 41.5, 41.5, 41.2, 41.7, 40.5, 40.3
2020/03/03 12:26:39.1 
2020/03/03 12:26:39.1 GMC_SetPosZ
2020/03/03 12:26:39.2 Old State:12-ENGN_StateRunning_WaitGoingToSample New State:ENGN_StateRunning_GoingToSample
2020/03/03 12:26:41.1 GMC_ServoHere
2020/03/03 12:26:41.2 GMC_SetPosXY
2020/03/03 12:26:42.2 GMC_SetPosZ
2020/03/03 12:26:45.6 Old State:13-ENGN_StateRunning_GoingToSample New State:ENGN_StateRunning_GoingToSampleComplete
2020/03/03 12:26:45.7 Old State:14-cycle=1, Elapsed Time:    0.0,  Ideal Time:    0.0,  Delay time =   0.00  New State:ENGN_StateRunning_WaitSampling
2020/03/03 12:26:45.7 Step started at: 12:26:39
2020/03/03 12:26:45.7 XYZ movement time  = 6585 ms + Scan start delay = 6557 ms
2020/03/03 12:26:45.8 Old State:15-ENGN_StateRunning_WaitSampling New State:ENGN_StateRunning_Sampling
2020/03/03 12:27:39.0 Temp: 2020/03/03 12:27:39, 30.0000
2020/03/03 12:28:39.0 Temp: 2020/03/03 12:28:39, 30.0000
2020/03/03 12:29:39.1 Temp: 2020/03/03 12:29:39, 30.0000
2020/03/03 12:29:45.5 
2020/03/03 12:29:45.5 STOP SCAN: 
2020/03/03 12:29:45.5    CycleTime (ms)    = 200
2020/03/03 12:29:45.5    CurrentCycle      = 900
2020/03/03 12:29:45.5    RunTime (ms)      = 179954
2020/03/03 12:29:45.5    AverageCycle (ms) = 199.9
2020/03/03 12:29:45.5    Temperature       = 30.0
2020/03/03 12:29:45.5    DATA OVERRUN %    = 0.00
2020/03/03 12:29:45.5    Spec PCB temps    = 40.9, 41.3, 41.6, 41.5, 41.2, 41.7, 40.5, 40.3
2020/03/03 12:29:45.5 
2020/03/03 12:29:45.6 Old State:16-cycle=900, Elapsed Time:  180.0,  Ideal Time:  179.8,  Delay time =   0.04  New State:ENGN_StateRunning_SamplingComplete
2020/03/03 12:29:45.7 Old State:18-ENGN_StateRunning_SamplingComplete New State:ENGN_StateRunning_WaitNewStep
2020/03/03 12:29:45.9 Old State:5-ENGN_StateRunning_WaitNewStep New State:ENGN_StateRunning_StartNewStep
2020/03/03 12:29:46.0 StartShaker(1000)
2020/03/03 12:29:46.3 Old State:6-ENGN_StateRunning_StartNewStep New State:ENGN_StateRunning_WaitGoingToSample
2020/03/03 12:29:46.3 Sample96_Q(0, 0, 0)
2020/03/03 12:29:46.3 Temp: 2020/03/03 12:29:46, 30.0000
2020/03/03 12:29:46.4 GMC_SetPosZ
2020/03/03 12:29:46.4 
2020/03/03 12:29:46.4 START SCAN: 
2020/03/03 12:29:46.4    CycleTime (ms)    = 200
2020/03/03 12:29:46.4    CycleCount        = 900
2020/03/03 12:29:46.4    ScansToAverage    = 20
2020/03/03 12:29:46.4    FinishTime (s)    = 180
2020/03/03 12:29:46.4    Temperature       = 30.0
2020/03/03 12:29:46.4    Lamp Power        = 1
2020/03/03 12:29:46.4    Spec PCB temps    = 40.9, 41.3, 41.6, 41.5, 41.2, 41.7, 40.5, 40.4
2020/03/03 12:29:46.4 
2020/03/03 12:29:46.5 Old State:12-ENGN_StateRunning_WaitGoingToSample New State:ENGN_StateRunning_GoingToSample
2020/03/03 12:29:49.7 GMC_ServoHere
2020/03/03 12:29:49.9 GMC_SetPosXY
2020/03/03 12:29:50.8 GMC_SetPosZ
2020/03/03 12:29:53.0 Old State:13-ENGN_StateRunning_GoingToSample New State:ENGN_StateRunning_GoingToSampleComplete
2020/03/03 12:29:53.1 Old State:14-cycle=1, Elapsed Time:    0.0,  Ideal Time:    0.0,  Delay time =   0.00  New State:ENGN_StateRunning_WaitSampling
2020/03/03 12:29:53.1 Step started at: 12:29:46
2020/03/03 12:29:53.1 XYZ movement time  = 6591 ms + Scan start delay = 6578 ms
2020/03/03 12:29:53.2 Old State:15-ENGN_StateRunning_WaitSampling New State:ENGN_StateRunning_Sampling
2020/03/03 12:30:46.4 Temp: 2020/03/03 12:30:46, 30.0000
2020/03/03 12:31:46.4 Temp: 2020/03/03 12:31:46, 30.0000
2020/03/03 12:32:46.5 Temp: 2020/03/03 12:32:46, 30.0000
2020/03/03 12:32:52.9 
2020/03/03 12:32:52.9 STOP SCAN: 
2020/03/03 12:32:52.9    CycleTime (ms)    = 200
2020/03/03 12:32:52.9    CurrentCycle      = 900
2020/03/03 12:32:52.9    RunTime (ms)      = 179972
2020/03/03 12:32:52.9    AverageCycle (ms) = 200.0
2020/03/03 12:32:52.9    Temperature       = 30.0
2020/03/03 12:32:52.9    DATA OVERRUN %    = 0.00
2020/03/03 12:32:52.9    Spec PCB temps    = 40.9, 41.3, 41.6, 41.5, 41.2, 41.7, 40.5, 40.4
2020/03/03 12:32:52.9 
2020/03/03 12:32:52.9 Old State:16-cycle=900, Elapsed Time:  180.0,  Ideal Time:  179.8,  Delay time =   0.05  New State:ENGN_StateRunning_SamplingComplete
2020/03/03 12:32:53.1 Old State:18-ENGN_StateRunning_SamplingComplete New State:ENGN_StateRunning_WaitNewStep
2020/03/03 12:32:53.4 Old State:5-ENGN_StateRunning_WaitNewStep New State:ENGN_StateRunning_StartNewStep
2020/03/03 12:32:53.4 StartShaker(1000)
2020/03/03 12:32:53.7 Temp: 2020/03/03 12:32:53, 30.0000
2020/03/03 12:32:53.7 Old State:6-ENGN_StateRunning_StartNewStep New State:ENGN_StateRunning_WaitGoingToSample
2020/03/03 12:32:53.7 Sample96_Q(0, 0, 10)
2020/03/03 12:32:53.9 
2020/03/03 12:32:53.9 START SCAN: 
2020/03/03 12:32:53.9    CycleTime (ms)    = 200
2020/03/03 12:32:53.9    CycleCount        = 25
2020/03/03 12:32:53.9    ScansToAverage    = 20
2020/03/03 12:32:53.9    FinishTime (s)    = 5
2020/03/03 12:32:53.9    Temperature       = 30.0
2020/03/03 12:32:53.9    Lamp Power        = 1
2020/03/03 12:32:53.9    Spec PCB temps    = 40.9, 41.3, 41.5, 41.5, 41.2, 41.7, 40.5, 40.3
2020/03/03 12:32:53.9 
2020/03/03 12:32:53.9 GMC_SetPosZ
2020/03/03 12:32:54.0 Old State:12-ENGN_StateRunning_WaitGoingToSample New State:ENGN_StateRunning_GoingToSample
2020/03/03 12:32:55.9 GMC_ServoHere
2020/03/03 12:32:56.1 GMC_SetPosXY
2020/03/03 12:32:57.7 GMC_SetPosZ
2020/03/03 12:33:02.7 Old State:13-ENGN_StateRunning_GoingToSample New State:ENGN_StateRunning_GoingToSampleComplete
2020/03/03 12:33:02.8 Old State:14-cycle=1, Elapsed Time:    0.0,  Ideal Time:    0.0,  Delay time =   0.00  New State:ENGN_StateRunning_WaitSampling
2020/03/03 12:33:02.8 Step started at: 12:32:53
2020/03/03 12:33:02.8 XYZ movement time  = 8832 ms + Scan start delay = 8827 ms
2020/03/03 12:33:02.9 Old State:15-ENGN_StateRunning_WaitSampling New State:ENGN_StateRunning_Sampling
2020/03/03 12:33:07.6 
2020/03/03 12:33:07.6 STOP SCAN: 
2020/03/03 12:33:07.6    CycleTime (ms)    = 200
2020/03/03 12:33:07.6    CurrentCycle      = 25
2020/03/03 12:33:07.6    RunTime (ms)      = 4993
2020/03/03 12:33:07.6    AverageCycle (ms) = 199.7
2020/03/03 12:33:07.6    Temperature       = 30.0
2020/03/03 12:33:07.6    DATA OVERRUN %    = 0.00
2020/03/03 12:33:07.6    Spec PCB temps    = 40.9, 41.3, 41.6, 41.5, 41.2, 41.7, 40.5, 40.3
2020/03/03 12:33:07.6 
2020/03/03 12:33:07.7 Old State:16-cycle=25, Elapsed Time:    5.0,  Ideal Time:    4.8,  Delay time =   0.02  New State:ENGN_StateRunning_SamplingComplete
2020/03/03 12:33:07.8 Old State:18-ENGN_StateRunning_SamplingComplete New State:ENGN_StateRunning_WaitNewStep
2020/03/03 12:33:08.1 Old State:5-ENGN_StateRunning_WaitNewStep New State:ENGN_StateRunning_StartNewStep
2020/03/03 12:33:08.2 StartShaker(1000)
2020/03/03 12:33:08.4 Temp: 2020/03/03 12:33:08, 30.0000
2020/03/03 12:33:08.5 Old State:6-ENGN_StateRunning_StartNewStep New State:ENGN_StateRunning_WaitGoingToSample
2020/03/03 12:33:08.5 Sample96_Q(0, 0, 11)
2020/03/03 12:33:08.6 GMC_SetPosZ
2020/03/03 12:33:08.6 
2020/03/03 12:33:08.6 START SCAN: 
2020/03/03 12:33:08.6    CycleTime (ms)    = 200
2020/03/03 12:33:08.6    CycleCount        = 25
2020/03/03 12:33:08.6    ScansToAverage    = 20
2020/03/03 12:33:08.6    FinishTime (s)    = 5
2020/03/03 12:33:08.6    Temperature       = 30.0
2020/03/03 12:33:08.6    Lamp Power        = 1
2020/03/03 12:33:08.6    Spec PCB temps    = 40.9, 41.2, 41.6, 41.5, 41.2, 41.7, 40.5, 40.3
2020/03/03 12:33:08.6 
2020/03/03 12:33:08.7 Old State:12-ENGN_StateRunning_WaitGoingToSample New State:ENGN_StateRunning_GoingToSample
2020/03/03 12:33:13.5 GMC_ServoHere
2020/03/03 12:33:13.6 GMC_SetPosXY
2020/03/03 12:33:14.0 GMC_SetPosZ
2020/03/03 12:33:19.3 Old State:13-ENGN_StateRunning_GoingToSample New State:ENGN_StateRunning_GoingToSampleComplete
2020/03/03 12:33:19.5 Old State:14-cycle=1, Elapsed Time:    0.0,  Ideal Time:    0.0,  Delay time =   0.00  New State:ENGN_StateRunning_WaitSampling
2020/03/03 12:33:19.5 Step started at: 12:33:08
2020/03/03 12:33:19.5 XYZ movement time  = 10691 ms + Scan start delay = 10700 ms
2020/03/03 12:33:19.6 Old State:15-ENGN_StateRunning_WaitSampling New State:ENGN_StateRunning_Sampling
2020/03/03 12:33:24.2 
2020/03/03 12:33:24.2 STOP SCAN: 
2020/03/03 12:33:24.2    CycleTime (ms)    = 200
2020/03/03 12:33:24.2    CurrentCycle      = 25
2020/03/03 12:33:24.2    RunTime (ms)      = 4968
2020/03/03 12:33:24.2    AverageCycle (ms) = 198.7
2020/03/03 12:33:24.2    Temperature       = 30.0
2020/03/03 12:33:24.2    DATA OVERRUN %    = 0.00
2020/03/03 12:33:24.2    Spec PCB temps    = 40.9, 41.2, 41.5, 41.5, 41.2, 41.7, 40.5, 40.3
2020/03/03 12:33:24.2 
2020/03/03 12:33:24.3 Old State:16-cycle=25, Elapsed Time:    5.0,  Ideal Time:    4.8,  Delay time =   0.04  New State:ENGN_StateRunning_SamplingComplete
2020/03/03 12:33:24.5 Old State:18-ENGN_StateRunning_SamplingComplete New State:ENGN_StateRunning_WaitNewStep
2020/03/03 12:33:24.6 Old State:5-ENGN_StateRunning_WaitNewStep New State:ENGN_StateRunning_StartNewStep
2020/03/03 12:33:24.6 StartShaker(1000)
2020/03/03 12:33:24.9 Old State:6-ENGN_StateRunning_StartNewStep New State:ENGN_StateRunning_WaitGoingToSample
2020/03/03 12:33:24.9 Sample96_Q(0, 0, 10)
2020/03/03 12:33:24.9 Temp: 2020/03/03 12:33:24, 30.0000
2020/03/03 12:33:25.0 
2020/03/03 12:33:25.0 START SCAN: 
2020/03/03 12:33:25.0    CycleTime (ms)    = 200
2020/03/03 12:33:25.0    CycleCount        = 25
2020/03/03 12:33:25.0    ScansToAverage    = 20
2020/03/03 12:33:25.0    FinishTime (s)    = 5
2020/03/03 12:33:25.0    Temperature       = 30.0
2020/03/03 12:33:25.0    Lamp Power        = 1
2020/03/03 12:33:25.0    Spec PCB temps    = 40.9, 41.2, 41.5, 41.5, 41.2, 41.7, 40.5, 40.3
2020/03/03 12:33:25.0 
2020/03/03 12:33:25.1 GMC_SetPosZ
2020/03/03 12:33:25.1 Old State:12-ENGN_StateRunning_WaitGoingToSample New State:ENGN_StateRunning_GoingToSample
2020/03/03 12:33:30.1 GMC_ServoHere
2020/03/03 12:33:30.3 GMC_SetPosXY
2020/03/03 12:33:30.7 GMC_SetPosZ
2020/03/03 12:33:35.7 Old State:13-cycle=1, Elapsed Time:    0.0,  Ideal Time:    0.0,  Delay time =   0.00  New State:ENGN_StateRunning_GoingToSampleComplete
2020/03/03 12:33:35.8 Old State:14-ENGN_StateRunning_GoingToSampleComplete New State:ENGN_StateRunning_WaitSampling
2020/03/03 12:33:35.8 Step started at: 12:33:25
2020/03/03 12:33:35.8 XYZ movement time  = 10617 ms + Scan start delay = 10577 ms
2020/03/03 12:33:35.9 Old State:15-ENGN_StateRunning_WaitSampling New State:ENGN_StateRunning_Sampling
2020/03/03 12:33:40.5 
2020/03/03 12:33:40.5 STOP SCAN: 
2020/03/03 12:33:40.5    CycleTime (ms)    = 200
2020/03/03 12:33:40.5    CurrentCycle      = 25
2020/03/03 12:33:40.5    RunTime (ms)      = 4955
2020/03/03 12:33:40.5    AverageCycle (ms) = 198.2
2020/03/03 12:33:40.5    Temperature       = 30.0
2020/03/03 12:33:40.5    DATA OVERRUN %    = 0.00
2020/03/03 12:33:40.5    Spec PCB temps    = 40.9, 41.2, 41.5, 41.4, 41.2, 41.7, 40.5, 40.3
2020/03/03 12:33:40.5 
2020/03/03 12:33:40.5 Old State:16-cycle=25, Elapsed Time:    5.0,  Ideal Time:    4.8,  Delay time =   0.03  New State:ENGN_StateRunning_SamplingComplete
2020/03/03 12:33:40.7 Old State:18-ENGN_StateRunning_SamplingComplete New State:ENGN_StateRunning_WaitNewStep
2020/03/03 12:33:40.8 Old State:5-ENGN_StateRunning_WaitNewStep New State:ENGN_StateRunning_StartNewStep
2020/03/03 12:33:40.8 StartShaker(1000)
2020/03/03 12:33:41.1 Temp: 2020/03/03 12:33:41, 30.0000
2020/03/03 12:33:41.1 Old State:6-ENGN_StateRunning_StartNewStep New State:ENGN_StateRunning_WaitGoingToSample
2020/03/03 12:33:41.1 Sample96_Q(0, 0, 11)
2020/03/03 12:33:41.2 GMC_SetPosZ
2020/03/03 12:33:41.3 
2020/03/03 12:33:41.3 START SCAN: 
2020/03/03 12:33:41.3    CycleTime (ms)    = 200
2020/03/03 12:33:41.3    CycleCount        = 25
2020/03/03 12:33:41.3    ScansToAverage    = 20
2020/03/03 12:33:41.3    FinishTime (s)    = 5
2020/03/03 12:33:41.3    Temperature       = 30.0
2020/03/03 12:33:41.3    Lamp Power        = 1
2020/03/03 12:33:41.3    Spec PCB temps    = 40.9, 41.2, 41.5, 41.4, 41.2, 41.7, 40.5, 40.3
2020/03/03 12:33:41.3 
2020/03/03 12:33:41.3 Old State:12-ENGN_StateRunning_WaitGoingToSample New State:ENGN_StateRunning_GoingToSample
2020/03/03 12:33:46.0 GMC_ServoHere
2020/03/03 12:33:46.2 GMC_SetPosXY
2020/03/03 12:33:46.6 GMC_SetPosZ
2020/03/03 12:33:51.8 Old State:13-cycle=1, Elapsed Time:    0.0,  Ideal Time:    0.0,  Delay time =   0.00  New State:ENGN_StateRunning_GoingToSampleComplete
2020/03/03 12:33:51.9 Old State:14-ENGN_StateRunning_GoingToSampleComplete New State:ENGN_StateRunning_WaitSampling
2020/03/03 12:33:51.9 Step started at: 12:33:41
2020/03/03 12:33:51.9 XYZ movement time  = 10504 ms + Scan start delay = 10468 ms
2020/03/03 12:33:52.0 Old State:15-ENGN_StateRunning_WaitSampling New State:ENGN_StateRunning_Sampling
2020/03/03 12:33:56.6 
2020/03/03 12:33:56.6 STOP SCAN: 
2020/03/03 12:33:56.6    CycleTime (ms)    = 200
2020/03/03 12:33:56.6    CurrentCycle      = 25
2020/03/03 12:33:56.6    RunTime (ms)      = 4959
2020/03/03 12:33:56.6    AverageCycle (ms) = 198.4
2020/03/03 12:33:56.6    Temperature       = 30.0
2020/03/03 12:33:56.6    DATA OVERRUN %    = 0.00
2020/03/03 12:33:56.6    Spec PCB temps    = 40.9, 41.2, 41.5, 41.4, 41.2, 41.7, 40.5, 40.2
2020/03/03 12:33:56.6 
2020/03/03 12:33:56.7 Old State:16-cycle=25, Elapsed Time:    5.0,  Ideal Time:    4.8,  Delay time =   0.04  New State:ENGN_StateRunning_SamplingComplete
2020/03/03 12:33:56.8 Old State:18-ENGN_StateRunning_SamplingComplete New State:ENGN_StateRunning_WaitNewStep
2020/03/03 12:33:56.9 Old State:5-ENGN_StateRunning_WaitNewStep New State:ENGN_StateRunning_StartNewStep
2020/03/03 12:33:56.9 StartShaker(1000)
2020/03/03 12:33:57.2 Temp: 2020/03/03 12:33:57, 30.0000
2020/03/03 12:33:57.2 Old State:6-ENGN_StateRunning_StartNewStep New State:ENGN_StateRunning_WaitGoingToSample
2020/03/03 12:33:57.2 Sample96_Q(0, 0, 10)
2020/03/03 12:33:57.3 GMC_SetPosZ
2020/03/03 12:33:57.4 
2020/03/03 12:33:57.4 START SCAN: 
2020/03/03 12:33:57.4    CycleTime (ms)    = 200
2020/03/03 12:33:57.4    CycleCount        = 25
2020/03/03 12:33:57.4    ScansToAverage    = 20
2020/03/03 12:33:57.4    FinishTime (s)    = 5
2020/03/03 12:33:57.4    Temperature       = 30.0
2020/03/03 12:33:57.4    Lamp Power        = 1
2020/03/03 12:33:57.4    Spec PCB temps    = 40.9, 41.2, 41.5, 41.4, 41.2, 41.7, 40.5, 40.3
2020/03/03 12:33:57.4 
2020/03/03 12:33:57.5 Old State:12-ENGN_StateRunning_WaitGoingToSample New State:ENGN_StateRunning_GoingToSample
2020/03/03 12:34:02.5 GMC_ServoHere
2020/03/03 12:34:02.6 GMC_SetPosXY
2020/03/03 12:34:03.0 GMC_SetPosZ
2020/03/03 12:34:08.1 Old State:13-cycle=1, Elapsed Time:    0.0,  Ideal Time:    0.0,  Delay time =   0.00  New State:ENGN_StateRunning_GoingToSampleComplete
2020/03/03 12:34:08.2 Old State:14-ENGN_StateRunning_GoingToSampleComplete New State:ENGN_StateRunning_WaitSampling
2020/03/03 12:34:08.2 Step started at: 12:33:57
2020/03/03 12:34:08.2 XYZ movement time  = 10660 ms + Scan start delay = 10602 ms
2020/03/03 12:34:08.3 Old State:15-ENGN_StateRunning_WaitSampling New State:ENGN_StateRunning_Sampling
2020/03/03 12:34:12.9 
2020/03/03 12:34:12.9 STOP SCAN: 
2020/03/03 12:34:12.9    CycleTime (ms)    = 200
2020/03/03 12:34:12.9    CurrentCycle      = 25
2020/03/03 12:34:12.9    RunTime (ms)      = 4967
2020/03/03 12:34:12.9    AverageCycle (ms) = 198.7
2020/03/03 12:34:12.9    Temperature       = 30.0
2020/03/03 12:34:12.9    DATA OVERRUN %    = 0.00
2020/03/03 12:34:12.9    Spec PCB temps    = 40.9, 41.2, 41.5, 41.4, 41.2, 41.7, 40.5, 40.2
2020/03/03 12:34:12.9 
2020/03/03 12:34:12.9 Old State:16-cycle=25, Elapsed Time:    5.0,  Ideal Time:    4.8,  Delay time =   0.02  New State:ENGN_StateRunning_SamplingComplete
2020/03/03 12:34:13.0 Old State:18-ENGN_StateRunning_SamplingComplete New State:ENGN_StateRunning_WaitNewStep
2020/03/03 12:34:13.4 Old State:5-ENGN_StateRunning_WaitNewStep New State:ENGN_StateRunning_StartNewStep
2020/03/03 12:34:13.4 StartShaker(1000)
2020/03/03 12:34:13.7 Temp: 2020/03/03 12:34:13, 30.0000
2020/03/03 12:34:13.7 Old State:6-ENGN_StateRunning_StartNewStep New State:ENGN_StateRunning_WaitGoingToSample
2020/03/03 12:34:13.7 Sample96_Q(0, 0, 11)
2020/03/03 12:34:13.8 
2020/03/03 12:34:13.8 START SCAN: 
2020/03/03 12:34:13.8    CycleTime (ms)    = 200
2020/03/03 12:34:13.8    CycleCount        = 25
2020/03/03 12:34:13.8    ScansToAverage    = 20
2020/03/03 12:34:13.8    FinishTime (s)    = 5
2020/03/03 12:34:13.8    Temperature       = 30.0
2020/03/03 12:34:13.8    Lamp Power        = 1
2020/03/03 12:34:13.8    Spec PCB temps    = 40.8, 41.2, 41.5, 41.4, 41.2, 41.7, 40.4, 40.2
2020/03/03 12:34:13.8 
2020/03/03 12:34:13.9 GMC_SetPosZ
2020/03/03 12:34:13.9 Old State:12-ENGN_StateRunning_WaitGoingToSample New State:ENGN_StateRunning_GoingToSample
2020/03/03 12:34:18.7 GMC_ServoHere
2020/03/03 12:34:18.9 GMC_SetPosXY
2020/03/03 12:34:19.3 GMC_SetPosZ
2020/03/03 12:34:24.6 Old State:13-ENGN_StateRunning_GoingToSample New State:ENGN_StateRunning_GoingToSampleComplete
2020/03/03 12:34:24.8 Old State:14-cycle=1, Elapsed Time:    0.0,  Ideal Time:    0.0,  Delay time =   0.00  New State:ENGN_StateRunning_WaitSampling
2020/03/03 12:34:24.8 Step started at: 12:34:13
2020/03/03 12:34:24.8 XYZ movement time  = 10736 ms + Scan start delay = 10746 ms
2020/03/03 12:34:24.9 Old State:15-ENGN_StateRunning_WaitSampling New State:ENGN_StateRunning_Sampling
2020/03/03 12:34:29.5 
2020/03/03 12:34:29.5 STOP SCAN: 
2020/03/03 12:34:29.5    CycleTime (ms)    = 200
2020/03/03 12:34:29.5    CurrentCycle      = 25
2020/03/03 12:34:29.5    RunTime (ms)      = 4955
2020/03/03 12:34:29.5    AverageCycle (ms) = 198.2
2020/03/03 12:34:29.5    Temperature       = 30.0
2020/03/03 12:34:29.5    DATA OVERRUN %    = 0.00
2020/03/03 12:34:29.5    Spec PCB temps    = 40.9, 41.2, 41.5, 41.4, 41.2, 41.7, 40.4, 40.3
2020/03/03 12:34:29.5 
2020/03/03 12:34:29.6 Old State:16-cycle=25, Elapsed Time:    5.0,  Ideal Time:    4.8,  Delay time =   0.01  New State:ENGN_StateRunning_SamplingComplete
2020/03/03 12:34:29.7 Old State:18-ENGN_StateRunning_SamplingComplete New State:ENGN_StateRunning_WaitNewStep
2020/03/03 12:34:29.8 Old State:5-ENGN_StateRunning_WaitNewStep New State:ENGN_StateRunning_StartNewStep
2020/03/03 12:34:29.8 StartShaker(1000)
2020/03/03 12:34:30.1 Temp: 2020/03/03 12:34:30, 30.0000
2020/03/03 12:34:30.2 Old State:6-ENGN_StateRunning_StartNewStep New State:ENGN_StateRunning_WaitGoingToSample
2020/03/03 12:34:30.2 Sample96_Q(0, 0, 0)
2020/03/03 12:34:30.3 
2020/03/03 12:34:30.3 START SCAN: 
2020/03/03 12:34:30.3    CycleTime (ms)    = 200
2020/03/03 12:34:30.3    CycleCount        = 150
2020/03/03 12:34:30.3    ScansToAverage    = 20
2020/03/03 12:34:30.3    FinishTime (s)    = 30
2020/03/03 12:34:30.3    Temperature       = 30.0
2020/03/03 12:34:30.3    Lamp Power        = 1
2020/03/03 12:34:30.3    Spec PCB temps    = 40.9, 41.2, 41.5, 41.4, 41.2, 41.7, 40.4, 40.3
2020/03/03 12:34:30.3 
2020/03/03 12:34:30.3 GMC_SetPosZ
2020/03/03 12:34:30.4 Old State:12-ENGN_StateRunning_WaitGoingToSample New State:ENGN_StateRunning_GoingToSample
2020/03/03 12:34:35.3 GMC_ServoHere
2020/03/03 12:34:35.5 GMC_SetPosXY
2020/03/03 12:34:37.3 GMC_SetPosZ
2020/03/03 12:34:39.5 Old State:13-ENGN_StateRunning_GoingToSample New State:ENGN_StateRunning_GoingToSampleComplete
2020/03/03 12:34:39.6 Old State:14-cycle=1, Elapsed Time:    0.0,  Ideal Time:    0.0,  Delay time =   0.00  New State:ENGN_StateRunning_WaitSampling
2020/03/03 12:34:39.6 Step started at: 12:34:30
2020/03/03 12:34:39.6 XYZ movement time  = 9203 ms + Scan start delay = 9166 ms
2020/03/03 12:34:39.7 Old State:15-ENGN_StateRunning_WaitSampling New State:ENGN_StateRunning_Sampling
2020/03/03 12:35:09.3 
2020/03/03 12:35:09.3 STOP SCAN: 
2020/03/03 12:35:09.3    CycleTime (ms)    = 200
2020/03/03 12:35:09.3    CurrentCycle      = 150
2020/03/03 12:35:09.3    RunTime (ms)      = 29970
2020/03/03 12:35:09.3    AverageCycle (ms) = 199.8
2020/03/03 12:35:09.3    Temperature       = 30.0
2020/03/03 12:35:09.3    DATA OVERRUN %    = 0.00
2020/03/03 12:35:09.3    Spec PCB temps    = 40.9, 41.2, 41.5, 41.4, 41.2, 41.7, 40.5, 40.3
2020/03/03 12:35:09.3 
2020/03/03 12:35:09.5 Old State:16-cycle=150, Elapsed Time:   30.0,  Ideal Time:   29.8,  Delay time =   0.04  New State:ENGN_StateRunning_SamplingComplete
2020/03/03 12:35:09.6 Old State:18-ENGN_StateRunning_SamplingComplete New State:ENGN_StateRunning_WaitNewStep
2020/03/03 12:35:09.9 Old State:5-ENGN_StateRunning_WaitNewStep New State:ENGN_StateRunning_StartNewStep
2020/03/03 12:35:09.9 StartShaker(1000)
2020/03/03 12:35:10.3 Old State:6-ENGN_StateRunning_StartNewStep New State:ENGN_StateRunning_GoingToSampleComplete
2020/03/03 12:35:10.3 Temp: 2020/03/03 12:35:10, 30.0000
2020/03/03 12:35:10.4 Old State:14-ENGN_StateRunning_GoingToSampleComplete New State:ENGN_StateRunning_WaitSampling
2020/03/03 12:35:10.4 Step started at: 12:35:10
2020/03/03 12:35:10.4 XYZ movement time  = 0 ms + Scan start delay = -31054 ms
2020/03/03 12:35:10.5 
2020/03/03 12:35:10.5 START SCAN: 
2020/03/03 12:35:10.5    CycleTime (ms)    = 200
2020/03/03 12:35:10.5    CycleCount        = 400
2020/03/03 12:35:10.5    ScansToAverage    = 20
2020/03/03 12:35:10.5    FinishTime (s)    = 80
2020/03/03 12:35:10.5    Temperature       = 30.0
2020/03/03 12:35:10.5    Lamp Power        = 1
2020/03/03 12:35:10.5    Spec PCB temps    = 40.9, 41.2, 41.5, 41.4, 41.2, 41.7, 40.5, 40.3
2020/03/03 12:35:10.5 
2020/03/03 12:35:10.5 Old State:15-ENGN_StateRunning_WaitSampling New State:ENGN_StateRunning_Sampling
2020/03/03 12:36:10.3 Temp: 2020/03/03 12:36:10, 30.0000
2020/03/03 12:36:30.5 
2020/03/03 12:36:30.5 STOP SCAN: 
2020/03/03 12:36:30.5    CycleTime (ms)    = 200
2020/03/03 12:36:30.5    CurrentCycle      = 400
2020/03/03 12:36:30.5    RunTime (ms)      = 79961
2020/03/03 12:36:30.5    AverageCycle (ms) = 199.9
2020/03/03 12:36:30.5    Temperature       = 30.0
2020/03/03 12:36:30.5    DATA OVERRUN %    = 0.00
2020/03/03 12:36:30.5    Spec PCB temps    = 40.9, 41.2, 41.5, 41.4, 41.2, 41.7, 40.5, 40.3
2020/03/03 12:36:30.5 
2020/03/03 12:36:30.6 Old State:16-cycle=400, Elapsed Time:   80.0,  Ideal Time:   79.8,  Delay time =   0.03  New State:ENGN_StateRunning_SamplingComplete
2020/03/03 12:36:30.7 Old State:18-ENGN_StateRunning_SamplingComplete New State:ENGN_StateRunning_WaitNewStep
2020/03/03 12:36:30.9 Old State:5-ENGN_StateRunning_WaitNewStep New State:ENGN_StateRunning_StartNewStep
2020/03/03 12:36:30.9 StartShaker(1000)
2020/03/03 12:36:31.3 Old State:6-ENGN_StateRunning_StartNewStep New State:ENGN_StateRunning_GoingToSampleComplete
2020/03/03 12:36:31.3 Temp: 2020/03/03 12:36:31, 30.0000
2020/03/03 12:36:31.4 Old State:14-ENGN_StateRunning_GoingToSampleComplete New State:ENGN_StateRunning_WaitSampling
2020/03/03 12:36:31.4 Step started at: 12:36:31
2020/03/03 12:36:31.4 XYZ movement time  = 0 ms + Scan start delay = -80912 ms
2020/03/03 12:36:31.5 
2020/03/03 12:36:31.5 START SCAN: 
2020/03/03 12:36:31.5    CycleTime (ms)    = 200
2020/03/03 12:36:31.5    CycleCount        = 150
2020/03/03 12:36:31.5    ScansToAverage    = 20
2020/03/03 12:36:31.5    FinishTime (s)    = 30
2020/03/03 12:36:31.5    Temperature       = 30.0
2020/03/03 12:36:31.5    Lamp Power        = 1
2020/03/03 12:36:31.5    Spec PCB temps    = 40.9, 41.3, 41.5, 41.5, 41.2, 41.7, 40.5, 40.3
2020/03/03 12:36:31.5 
2020/03/03 12:36:31.6 Old State:15-ENGN_StateRunning_WaitSampling New State:ENGN_StateRunning_Sampling
2020/03/03 12:37:01.5 
2020/03/03 12:37:01.5 STOP SCAN: 
2020/03/03 12:37:01.5    CycleTime (ms)    = 200
2020/03/03 12:37:01.5    CurrentCycle      = 150
2020/03/03 12:37:01.5    RunTime (ms)      = 29956
2020/03/03 12:37:01.5    AverageCycle (ms) = 199.7
2020/03/03 12:37:01.5    Temperature       = 30.0
2020/03/03 12:37:01.5    DATA OVERRUN %    = 0.00
2020/03/03 12:37:01.5    Spec PCB temps    = 40.9, 41.2, 41.5, 41.5, 41.2, 41.7, 40.5, 40.3
2020/03/03 12:37:01.5 
2020/03/03 12:37:01.5 Old State:16-cycle=150, Elapsed Time:   30.0,  Ideal Time:   29.8,  Delay time =   0.02  New State:ENGN_StateRunning_SamplingComplete
2020/03/03 12:37:01.6 Old State:18-ENGN_StateRunning_SamplingComplete New State:ENGN_StateRunning_WaitNewStep
2020/03/03 12:37:01.8 Old State:5-ENGN_StateRunning_WaitNewStep New State:ENGN_StateRunning_StartNewStep
2020/03/03 12:37:01.9 StartShaker(1000)
2020/03/03 12:37:02.2 Temp: 2020/03/03 12:37:02, 30.0000
2020/03/03 12:37:02.2 Old State:6-ENGN_StateRunning_StartNewStep New State:ENGN_StateRunning_WaitGoingToSample
2020/03/03 12:37:02.2 Sample96_Q(0, 0, 5)
2020/03/03 12:37:02.3 
2020/03/03 12:37:02.3 START SCAN: 
2020/03/03 12:37:02.3    CycleTime (ms)    = 200
2020/03/03 12:37:02.3    CycleCount        = 900
2020/03/03 12:37:02.3    ScansToAverage    = 20
2020/03/03 12:37:02.3    FinishTime (s)    = 180
2020/03/03 12:37:02.3    Temperature       = 30.0
2020/03/03 12:37:02.3    Lamp Power        = 1
2020/03/03 12:37:02.3    Spec PCB temps    = 40.9, 41.3, 41.6, 41.5, 41.3, 41.7, 40.5, 40.3
2020/03/03 12:37:02.3 
2020/03/03 12:37:02.4 GMC_SetPosZ
2020/03/03 12:37:02.4 Old State:12-ENGN_StateRunning_WaitGoingToSample New State:ENGN_StateRunning_GoingToSample
2020/03/03 12:37:04.4 GMC_ServoHere
2020/03/03 12:37:04.5 GMC_SetPosXY
2020/03/03 12:37:05.5 GMC_SetPosZ
2020/03/03 12:37:08.9 Old State:13-ENGN_StateRunning_GoingToSample New State:ENGN_StateRunning_GoingToSampleComplete
2020/03/03 12:37:09.0 Old State:14-cycle=1, Elapsed Time:    0.0,  Ideal Time:    0.0,  Delay time =   0.00  New State:ENGN_StateRunning_WaitSampling
2020/03/03 12:37:09.0 Step started at: 12:37:02
2020/03/03 12:37:09.0 XYZ movement time  = 6627 ms + Scan start delay = 6612 ms
2020/03/03 12:37:09.1 Old State:15-ENGN_StateRunning_WaitSampling New State:ENGN_StateRunning_Sampling
2020/03/03 12:38:02.2 Temp: 2020/03/03 12:38:02, 30.0000
2020/03/03 12:39:02.3 Temp: 2020/03/03 12:39:02, 30.0000
2020/03/03 12:40:02.3 Temp: 2020/03/03 12:40:02, 30.0000
2020/03/03 12:40:08.8 
2020/03/03 12:40:08.8 STOP SCAN: 
2020/03/03 12:40:08.8    CycleTime (ms)    = 200
2020/03/03 12:40:08.8    CurrentCycle      = 900
2020/03/03 12:40:08.8    RunTime (ms)      = 179966
2020/03/03 12:40:08.8    AverageCycle (ms) = 200.0
2020/03/03 12:40:08.8    Temperature       = 30.0
2020/03/03 12:40:08.8    DATA OVERRUN %    = 0.00
2020/03/03 12:40:08.8    Spec PCB temps    = 40.9, 41.3, 41.6, 41.5, 41.3, 41.7, 40.6, 40.3
2020/03/03 12:40:08.8 
2020/03/03 12:40:08.9 Old State:16-cycle=900, Elapsed Time:  180.0,  Ideal Time:  179.8,  Delay time =   0.04  New State:ENGN_StateRunning_SamplingComplete
2020/03/03 12:40:09.1 Old State:18-ENGN_StateRunning_SamplingComplete New State:ENGN_StateRunning_WaitNewStep
2020/03/03 12:40:09.3 Old State:5-ENGN_StateRunning_WaitNewStep New State:ENGN_StateRunning_StartNewStep
2020/03/03 12:40:09.3 StartShaker(1000)
2020/03/03 12:40:09.6 Temp: 2020/03/03 12:40:09, 30.0000
2020/03/03 12:40:09.6 Old State:6-ENGN_StateRunning_StartNewStep New State:ENGN_StateRunning_WaitGoingToSample
2020/03/03 12:40:09.6 Sample96_Q(0, 0, 0)
2020/03/03 12:40:09.8 
2020/03/03 12:40:09.8 START SCAN: 
2020/03/03 12:40:09.8    CycleTime (ms)    = 200
2020/03/03 12:40:09.8    CycleCount        = 900
2020/03/03 12:40:09.8    ScansToAverage    = 20
2020/03/03 12:40:09.8    FinishTime (s)    = 180
2020/03/03 12:40:09.8    Temperature       = 30.0
2020/03/03 12:40:09.8    Lamp Power        = 1
2020/03/03 12:40:09.8    Spec PCB temps    = 40.9, 41.3, 41.6, 41.5, 41.3, 41.7, 40.6, 40.4
2020/03/03 12:40:09.8 
2020/03/03 12:40:09.8 GMC_SetPosZ
2020/03/03 12:40:09.8 Old State:12-ENGN_StateRunning_WaitGoingToSample New State:ENGN_StateRunning_GoingToSample
2020/03/03 12:40:13.1 GMC_ServoHere
2020/03/03 12:40:13.3 GMC_SetPosXY
2020/03/03 12:40:14.2 GMC_SetPosZ
2020/03/03 12:40:16.4 Old State:13-ENGN_StateRunning_GoingToSample New State:ENGN_StateRunning_GoingToSampleComplete
2020/03/03 12:40:16.5 Old State:14-cycle=1, Elapsed Time:    0.0,  Ideal Time:    0.0,  Delay time =   0.00  New State:ENGN_StateRunning_WaitSampling
2020/03/03 12:40:16.5 Step started at: 12:40:09
2020/03/03 12:40:16.5 XYZ movement time  = 6630 ms + Scan start delay = 6618 ms
2020/03/03 12:40:16.6 Old State:15-ENGN_StateRunning_WaitSampling New State:ENGN_StateRunning_Sampling
2020/03/03 12:41:09.6 Temp: 2020/03/03 12:41:09, 30.0000
2020/03/03 12:42:09.7 Temp: 2020/03/03 12:42:09, 30.0000
2020/03/03 12:43:09.7 Temp: 2020/03/03 12:43:09, 30.0000
2020/03/03 12:43:16.3 
2020/03/03 12:43:16.3 STOP SCAN: 
2020/03/03 12:43:16.3    CycleTime (ms)    = 200
2020/03/03 12:43:16.3    CurrentCycle      = 900
2020/03/03 12:43:16.3    RunTime (ms)      = 179969
2020/03/03 12:43:16.3    AverageCycle (ms) = 200.0
2020/03/03 12:43:16.3    Temperature       = 30.0
2020/03/03 12:43:16.3    DATA OVERRUN %    = 0.00
2020/03/03 12:43:16.3    Spec PCB temps    = 41.0, 41.3, 41.6, 41.5, 41.3, 41.7, 40.6, 40.4
2020/03/03 12:43:16.3 
2020/03/03 12:43:16.4 Old State:16-cycle=900, Elapsed Time:  180.0,  Ideal Time:  179.8,  Delay time =   0.04  New State:ENGN_StateRunning_SamplingComplete
2020/03/03 12:43:16.5 Old State:18-ENGN_StateRunning_SamplingComplete New State:ENGN_StateRunning_WaitNewStep
2020/03/03 12:43:16.6 Old State:5-ENGN_StateRunning_WaitNewStep New State:ENGN_StateRunning_StartNewStep
2020/03/03 12:43:16.6 StartShaker(1000)
2020/03/03 12:43:17.0 Old State:6-ENGN_StateRunning_StartNewStep New State:ENGN_StateRunning_WaitGoingToSample
2020/03/03 12:43:17.0 Sample96_Q(0, 0, 10)
2020/03/03 12:43:17.0 Temp: 2020/03/03 12:43:17, 30.0000
2020/03/03 12:43:17.1 
2020/03/03 12:43:17.1 START SCAN: 
2020/03/03 12:43:17.1    CycleTime (ms)    = 200
2020/03/03 12:43:17.1    CycleCount        = 25
2020/03/03 12:43:17.1    ScansToAverage    = 20
2020/03/03 12:43:17.1    FinishTime (s)    = 5
2020/03/03 12:43:17.1    Temperature       = 30.0
2020/03/03 12:43:17.1    Lamp Power        = 1
2020/03/03 12:43:17.1    Spec PCB temps    = 40.9, 41.3, 41.6, 41.5, 41.3, 41.7, 40.6, 40.4
2020/03/03 12:43:17.1 
2020/03/03 12:43:17.1 GMC_SetPosZ
2020/03/03 12:43:17.2 Old State:12-ENGN_StateRunning_WaitGoingToSample New State:ENGN_StateRunning_GoingToSample
2020/03/03 12:43:19.1 GMC_ServoHere
2020/03/03 12:43:19.3 GMC_SetPosXY
2020/03/03 12:43:20.9 GMC_SetPosZ
2020/03/03 12:43:25.9 Old State:13-ENGN_StateRunning_GoingToSample New State:ENGN_StateRunning_GoingToSampleComplete
2020/03/03 12:43:26.0 Old State:14-cycle=1, Elapsed Time:    0.0,  Ideal Time:    0.0,  Delay time =   0.00  New State:ENGN_StateRunning_WaitSampling
2020/03/03 12:43:26.0 Step started at: 12:43:17
2020/03/03 12:43:26.0 XYZ movement time  = 8839 ms + Scan start delay = 8834 ms
2020/03/03 12:43:26.1 Old State:15-ENGN_StateRunning_WaitSampling New State:ENGN_StateRunning_Sampling
2020/03/03 12:43:30.8 
2020/03/03 12:43:30.8 STOP SCAN: 
2020/03/03 12:43:30.8    CycleTime (ms)    = 200
2020/03/03 12:43:30.8    CurrentCycle      = 25
2020/03/03 12:43:30.8    RunTime (ms)      = 4956
2020/03/03 12:43:30.8    AverageCycle (ms) = 198.2
2020/03/03 12:43:30.8    Temperature       = 30.0
2020/03/03 12:43:30.8    DATA OVERRUN %    = 0.00
2020/03/03 12:43:30.8    Spec PCB temps    = 40.9, 41.3, 41.6, 41.5, 41.3, 41.7, 40.6, 40.4
2020/03/03 12:43:30.8 
2020/03/03 12:43:30.8 Old State:16-cycle=25, Elapsed Time:    5.0,  Ideal Time:    4.8,  Delay time =   0.04  New State:ENGN_StateRunning_SamplingComplete
2020/03/03 12:43:30.9 Old State:18-ENGN_StateRunning_SamplingComplete New State:ENGN_StateRunning_WaitNewStep
2020/03/03 12:43:31.0 Old State:5-ENGN_StateRunning_WaitNewStep New State:ENGN_StateRunning_StartNewStep
2020/03/03 12:43:31.1 StartShaker(1000)
2020/03/03 12:43:31.4 Temp: 2020/03/03 12:43:31, 30.0000
2020/03/03 12:43:31.4 Old State:6-ENGN_StateRunning_StartNewStep New State:ENGN_StateRunning_WaitGoingToSample
2020/03/03 12:43:31.4 Sample96_Q(0, 0, 11)
2020/03/03 12:43:31.5 
2020/03/03 12:43:31.5 START SCAN: 
2020/03/03 12:43:31.5    CycleTime (ms)    = 200
2020/03/03 12:43:31.5    CycleCount        = 25
2020/03/03 12:43:31.5    ScansToAverage    = 20
2020/03/03 12:43:31.5    FinishTime (s)    = 5
2020/03/03 12:43:31.5    Temperature       = 30.0
2020/03/03 12:43:31.5    Lamp Power        = 1
2020/03/03 12:43:31.5    Spec PCB temps    = 40.9, 41.3, 41.6, 41.5, 41.3, 41.7, 40.6, 40.4
2020/03/03 12:43:31.5 
2020/03/03 12:43:31.6 GMC_SetPosZ
2020/03/03 12:43:31.6 Old State:12-ENGN_StateRunning_WaitGoingToSample New State:ENGN_StateRunning_GoingToSample
2020/03/03 12:43:36.4 GMC_ServoHere
2020/03/03 12:43:36.5 GMC_SetPosXY
2020/03/03 12:43:36.9 GMC_SetPosZ
2020/03/03 12:43:42.2 Old State:13-cycle=1, Elapsed Time:    0.0,  Ideal Time:    0.0,  Delay time =   0.00  New State:ENGN_StateRunning_GoingToSampleComplete
2020/03/03 12:43:42.3 Old State:14-ENGN_StateRunning_GoingToSampleComplete New State:ENGN_StateRunning_WaitSampling
2020/03/03 12:43:42.3 Step started at: 12:43:31
2020/03/03 12:43:42.3 XYZ movement time  = 10559 ms + Scan start delay = 10526 ms
2020/03/03 12:43:42.4 Old State:15-ENGN_StateRunning_WaitSampling New State:ENGN_StateRunning_Sampling
2020/03/03 12:43:46.9 
2020/03/03 12:43:46.9 STOP SCAN: 
2020/03/03 12:43:46.9    CycleTime (ms)    = 200
2020/03/03 12:43:46.9    CurrentCycle      = 25
2020/03/03 12:43:46.9    RunTime (ms)      = 4956
2020/03/03 12:43:46.9    AverageCycle (ms) = 198.2
2020/03/03 12:43:46.9    Temperature       = 30.0
2020/03/03 12:43:46.9    DATA OVERRUN %    = 0.00
2020/03/03 12:43:46.9    Spec PCB temps    = 40.9, 41.3, 41.6, 41.5, 41.3, 41.7, 40.6, 40.3
2020/03/03 12:43:46.9 
2020/03/03 12:43:47.0 Old State:16-cycle=25, Elapsed Time:    5.0,  Ideal Time:    4.8,  Delay time =   0.03  New State:ENGN_StateRunning_SamplingComplete
2020/03/03 12:43:47.2 Old State:18-ENGN_StateRunning_SamplingComplete New State:ENGN_StateRunning_WaitNewStep
2020/03/03 12:43:47.5 Old State:5-ENGN_StateRunning_WaitNewStep New State:ENGN_StateRunning_StartNewStep
2020/03/03 12:43:47.5 StartShaker(1000)
2020/03/03 12:43:47.8 Temp: 2020/03/03 12:43:47, 30.0000
2020/03/03 12:43:47.8 Old State:6-ENGN_StateRunning_StartNewStep New State:ENGN_StateRunning_WaitGoingToSample
2020/03/03 12:43:47.8 Sample96_Q(0, 0, 10)
2020/03/03 12:43:48.0 
2020/03/03 12:43:48.0 START SCAN: 
2020/03/03 12:43:48.0    CycleTime (ms)    = 200
2020/03/03 12:43:48.0    CycleCount        = 25
2020/03/03 12:43:48.0    ScansToAverage    = 20
2020/03/03 12:43:48.0    FinishTime (s)    = 5
2020/03/03 12:43:48.0    Temperature       = 30.0
2020/03/03 12:43:48.0    Lamp Power        = 1
2020/03/03 12:43:48.0    Spec PCB temps    = 40.9, 41.3, 41.6, 41.5, 41.3, 41.7, 40.6, 40.4
2020/03/03 12:43:48.0 
2020/03/03 12:43:48.0 GMC_SetPosZ
2020/03/03 12:43:48.0 Old State:12-ENGN_StateRunning_WaitGoingToSample New State:ENGN_StateRunning_GoingToSample
2020/03/03 12:43:53.1 GMC_ServoHere
2020/03/03 12:43:53.3 GMC_SetPosXY
2020/03/03 12:43:53.7 GMC_SetPosZ
2020/03/03 12:43:58.7 Old State:13-cycle=1, Elapsed Time:    0.0,  Ideal Time:    0.0,  Delay time =   0.00  New State:ENGN_StateRunning_GoingToSampleComplete
2020/03/03 12:43:58.8 Old State:14-ENGN_StateRunning_GoingToSampleComplete New State:ENGN_StateRunning_WaitSampling
2020/03/03 12:43:58.8 Step started at: 12:43:47
2020/03/03 12:43:58.8 XYZ movement time  = 10685 ms + Scan start delay = 10681 ms
2020/03/03 12:43:58.9 Old State:15-ENGN_StateRunning_WaitSampling New State:ENGN_StateRunning_Sampling
2020/03/03 12:44:03.5 
2020/03/03 12:44:03.5 STOP SCAN: 
2020/03/03 12:44:03.5    CycleTime (ms)    = 200
2020/03/03 12:44:03.5    CurrentCycle      = 25
2020/03/03 12:44:03.5    RunTime (ms)      = 4963
2020/03/03 12:44:03.5    AverageCycle (ms) = 198.5
2020/03/03 12:44:03.5    Temperature       = 30.0
2020/03/03 12:44:03.5    DATA OVERRUN %    = 0.00
2020/03/03 12:44:03.5    Spec PCB temps    = 40.9, 41.3, 41.6, 41.5, 41.3, 41.7, 40.6, 40.3
2020/03/03 12:44:03.5 
2020/03/03 12:44:03.7 Old State:16-cycle=25, Elapsed Time:    5.0,  Ideal Time:    4.8,  Delay time =   0.04  New State:ENGN_StateRunning_SamplingComplete
2020/03/03 12:44:03.8 Old State:18-ENGN_StateRunning_SamplingComplete New State:ENGN_StateRunning_WaitNewStep
2020/03/03 12:44:04.0 Old State:5-ENGN_StateRunning_WaitNewStep New State:ENGN_StateRunning_StartNewStep
2020/03/03 12:44:04.0 StartShaker(1000)
2020/03/03 12:44:04.3 Temp: 2020/03/03 12:44:04, 30.0000
2020/03/03 12:44:04.3 Old State:6-ENGN_StateRunning_StartNewStep New State:ENGN_StateRunning_WaitGoingToSample
2020/03/03 12:44:04.3 Sample96_Q(0, 0, 11)
2020/03/03 12:44:04.4 GMC_SetPosZ
2020/03/03 12:44:04.5 
2020/03/03 12:44:04.5 START SCAN: 
2020/03/03 12:44:04.5    CycleTime (ms)    = 200
2020/03/03 12:44:04.5    CycleCount        = 25
2020/03/03 12:44:04.5    ScansToAverage    = 20
2020/03/03 12:44:04.5    FinishTime (s)    = 5
2020/03/03 12:44:04.5    Temperature       = 30.0
2020/03/03 12:44:04.5    Lamp Power        = 1
2020/03/03 12:44:04.5    Spec PCB temps    = 40.9, 41.3, 41.6, 41.5, 41.3, 41.7, 40.6, 40.4
2020/03/03 12:44:04.5 
2020/03/03 12:44:04.5 Old State:12-ENGN_StateRunning_WaitGoingToSample New State:ENGN_StateRunning_GoingToSample
2020/03/03 12:44:09.2 GMC_ServoHere
2020/03/03 12:44:09.4 GMC_SetPosXY
2020/03/03 12:44:09.8 GMC_SetPosZ
2020/03/03 12:44:15.2 Old State:13-cycle=1, Elapsed Time:    0.0,  Ideal Time:    0.0,  Delay time =   0.00  New State:ENGN_StateRunning_GoingToSampleComplete
2020/03/03 12:44:15.3 Old State:14-ENGN_StateRunning_GoingToSampleComplete New State:ENGN_StateRunning_WaitSampling
2020/03/03 12:44:15.3 Step started at: 12:44:04
2020/03/03 12:44:15.3 XYZ movement time  = 10647 ms + Scan start delay = 10582 ms
2020/03/03 12:44:15.4 Old State:15-ENGN_StateRunning_WaitSampling New State:ENGN_StateRunning_Sampling
2020/03/03 12:44:19.9 
2020/03/03 12:44:19.9 STOP SCAN: 
2020/03/03 12:44:19.9    CycleTime (ms)    = 200
2020/03/03 12:44:19.9    CurrentCycle      = 25
2020/03/03 12:44:19.9    RunTime (ms)      = 4962
2020/03/03 12:44:19.9    AverageCycle (ms) = 198.5
2020/03/03 12:44:19.9    Temperature       = 30.0
2020/03/03 12:44:19.9    DATA OVERRUN %    = 0.00
2020/03/03 12:44:19.9    Spec PCB temps    = 40.9, 41.3, 41.6, 41.5, 41.3, 41.7, 40.6, 40.3
2020/03/03 12:44:19.9 
2020/03/03 12:44:20.0 Old State:16-cycle=25, Elapsed Time:    5.0,  Ideal Time:    4.8,  Delay time =   0.04  New State:ENGN_StateRunning_SamplingComplete
2020/03/03 12:44:20.2 Old State:18-ENGN_StateRunning_SamplingComplete New State:ENGN_StateRunning_WaitNewStep
2020/03/03 12:44:20.5 Old State:5-ENGN_StateRunning_WaitNewStep New State:ENGN_StateRunning_StartNewStep
2020/03/03 12:44:20.5 StartShaker(1000)
2020/03/03 12:44:20.8 Temp: 2020/03/03 12:44:20, 30.0000
2020/03/03 12:44:20.9 Old State:6-ENGN_StateRunning_StartNewStep New State:ENGN_StateRunning_WaitGoingToSample
2020/03/03 12:44:20.9 Sample96_Q(0, 0, 10)
2020/03/03 12:44:21.0 GMC_SetPosZ
2020/03/03 12:44:21.0 
2020/03/03 12:44:21.0 START SCAN: 
2020/03/03 12:44:21.0    CycleTime (ms)    = 200
2020/03/03 12:44:21.0    CycleCount        = 25
2020/03/03 12:44:21.0    ScansToAverage    = 20
2020/03/03 12:44:21.0    FinishTime (s)    = 5
2020/03/03 12:44:21.0    Temperature       = 30.0
2020/03/03 12:44:21.0    Lamp Power        = 1
2020/03/03 12:44:21.0    Spec PCB temps    = 40.9, 41.3, 41.6, 41.5, 41.3, 41.7, 40.6, 40.4
2020/03/03 12:44:21.0 
2020/03/03 12:44:21.0 Old State:12-ENGN_StateRunning_WaitGoingToSample New State:ENGN_StateRunning_GoingToSample
2020/03/03 12:44:26.1 GMC_ServoHere
2020/03/03 12:44:26.3 GMC_SetPosXY
2020/03/03 12:44:26.7 GMC_SetPosZ
2020/03/03 12:44:31.7 Old State:13-cycle=1, Elapsed Time:    0.0,  Ideal Time:    0.0,  Delay time =   0.00  New State:ENGN_StateRunning_GoingToSampleComplete
2020/03/03 12:44:31.8 Old State:14-ENGN_StateRunning_GoingToSampleComplete New State:ENGN_StateRunning_WaitSampling
2020/03/03 12:44:31.8 Step started at: 12:44:20
2020/03/03 12:44:31.8 XYZ movement time  = 10653 ms + Scan start delay = 10645 ms
2020/03/03 12:44:31.9 Old State:15-ENGN_StateRunning_WaitSampling New State:ENGN_StateRunning_Sampling
2020/03/03 12:44:36.5 
2020/03/03 12:44:36.5 STOP SCAN: 
2020/03/03 12:44:36.5    CycleTime (ms)    = 200
2020/03/03 12:44:36.5    CurrentCycle      = 25
2020/03/03 12:44:36.5    RunTime (ms)      = 4969
2020/03/03 12:44:36.5    AverageCycle (ms) = 198.8
2020/03/03 12:44:36.5    Temperature       = 30.0
2020/03/03 12:44:36.5    DATA OVERRUN %    = 0.00
2020/03/03 12:44:36.5    Spec PCB temps    = 40.9, 41.3, 41.6, 41.5, 41.3, 41.7, 40.6, 40.4
2020/03/03 12:44:36.5 
2020/03/03 12:44:36.7 Old State:16-cycle=25, Elapsed Time:    5.0,  Ideal Time:    4.8,  Delay time =   0.04  New State:ENGN_StateRunning_SamplingComplete
2020/03/03 12:44:36.8 Old State:18-ENGN_StateRunning_SamplingComplete New State:ENGN_StateRunning_WaitNewStep
2020/03/03 12:44:37.0 Old State:5-ENGN_StateRunning_WaitNewStep New State:ENGN_StateRunning_StartNewStep
2020/03/03 12:44:37.0 StartShaker(1000)
2020/03/03 12:44:37.3 Temp: 2020/03/03 12:44:37, 30.0000
2020/03/03 12:44:37.3 Old State:6-ENGN_StateRunning_StartNewStep New State:ENGN_StateRunning_WaitGoingToSample
2020/03/03 12:44:37.3 Sample96_Q(0, 0, 11)
2020/03/03 12:44:37.5 
2020/03/03 12:44:37.5 START SCAN: 
2020/03/03 12:44:37.5    CycleTime (ms)    = 200
2020/03/03 12:44:37.5    CycleCount        = 25
2020/03/03 12:44:37.5    ScansToAverage    = 20
2020/03/03 12:44:37.5    FinishTime (s)    = 5
2020/03/03 12:44:37.5    Temperature       = 30.0
2020/03/03 12:44:37.5    Lamp Power        = 1
2020/03/03 12:44:37.5    Spec PCB temps    = 40.9, 41.3, 41.6, 41.5, 41.3, 41.7, 40.6, 40.3
2020/03/03 12:44:37.5 
2020/03/03 12:44:37.5 GMC_SetPosZ
2020/03/03 12:44:37.5 Old State:12-ENGN_StateRunning_WaitGoingToSample New State:ENGN_StateRunning_GoingToSample
2020/03/03 12:44:42.4 GMC_ServoHere
2020/03/03 12:44:42.5 GMC_SetPosXY
2020/03/03 12:44:42.9 GMC_SetPosZ
2020/03/03 12:44:48.3 Old State:13-cycle=1, Elapsed Time:    0.0,  Ideal Time:    0.0,  Delay time =   0.00  New State:ENGN_StateRunning_GoingToSampleComplete
2020/03/03 12:44:48.4 Old State:14-ENGN_StateRunning_GoingToSampleComplete New State:ENGN_StateRunning_WaitSampling
2020/03/03 12:44:48.4 Step started at: 12:44:37
2020/03/03 12:44:48.4 XYZ movement time  = 10755 ms + Scan start delay = 10727 ms
2020/03/03 12:44:48.5 Old State:15-ENGN_StateRunning_WaitSampling New State:ENGN_StateRunning_Sampling
2020/03/03 12:44:53.1 
2020/03/03 12:44:53.1 STOP SCAN: 
2020/03/03 12:44:53.1    CycleTime (ms)    = 200
2020/03/03 12:44:53.1    CurrentCycle      = 25
2020/03/03 12:44:53.1    RunTime (ms)      = 4954
2020/03/03 12:44:53.1    AverageCycle (ms) = 198.2
2020/03/03 12:44:53.1    Temperature       = 30.0
2020/03/03 12:44:53.1    DATA OVERRUN %    = 0.00
2020/03/03 12:44:53.1    Spec PCB temps    = 40.9, 41.3, 41.6, 41.4, 41.3, 41.7, 40.6, 40.4
2020/03/03 12:44:53.1 
2020/03/03 12:44:53.2 Old State:16-cycle=25, Elapsed Time:    5.0,  Ideal Time:    4.8,  Delay time =   0.01  New State:ENGN_StateRunning_SamplingComplete
2020/03/03 12:44:53.3 Old State:18-ENGN_StateRunning_SamplingComplete New State:ENGN_StateRunning_WaitEjecting
2020/03/03 12:44:53.3 EJECT: To Tray, position=11,0
2020/03/03 12:44:53.3    EjectOffset = 10.0
2020/03/03 12:44:53.5 GMC_SetPosZ
2020/03/03 12:44:53.5 Old State:19-ENGN_StateRunning_WaitEjecting New State:ENGN_StateRunning_Ejecting
2020/03/03 12:44:58.6 GMC_ServoHere
2020/03/03 12:44:58.8 GMC_SetPosXY
2020/03/03 12:45:00.9 GMC_SetPosZ
2020/03/03 12:45:05.1 GMC_Eject
2020/03/03 12:45:05.1 EJECTOR: Eject
2020/03/03 12:45:13.9 GMC_HomeZ
2020/03/03 12:45:19.4 GMC_SetPosZ
2020/03/03 12:45:19.7 GMC_ServoHere
2020/03/03 12:45:19.9 GMC_SetPosZ
2020/03/03 12:45:20.0 GMC_ServoHere
2020/03/03 12:45:20.2 GMC_SetPosXY
2020/03/03 12:45:22.9 GMC_SetPosZ
2020/03/03 12:45:23.2 Old State:20-ENGN_StateRunning_Ejecting New State:ENGN_StateRunning_EjectingComplete
2020/03/03 12:45:23.3 Old State:21-ENGN_StateRunning_EjectingComplete New State:ENGN_StateRunning_Finished
2020/03/03 12:45:23.3 StopShaker
2020/03/03 12:45:23.5 Old State:22-ENGN_StateRunning_Finished New State:ENGN_State_SystemReady
2020/03/03 12:45:23.6 Temp: 2020/03/03 12:45:23, 30.0000
2020/03/03 12:45:23.6 
2020/03/03 12:45:23.6 ASSAY SUMMARY:
2020/03/03 12:45:23.6 ==============
2020/03/03 12:45:23.6   Step #   Duration   Cycles  Overrun %
2020/03/03 12:45:23.6        1      29     150    0.00
2020/03/03 12:45:23.6        2       4      25    0.00
2020/03/03 12:45:23.6        3       4      25    0.00
2020/03/03 12:45:23.6        4       4      25    0.00
2020/03/03 12:45:23.6        5       4      25    0.00
2020/03/03 12:45:23.6        6       4      25    0.00
2020/03/03 12:45:23.6        7       4      25    0.00
2020/03/03 12:45:23.6        8      29     150    0.00
2020/03/03 12:45:23.6        9      79     400    0.00
2020/03/03 12:45:23.6       10      29     150    0.00
2020/03/03 12:45:23.6       11     179     900    0.00
2020/03/03 12:45:23.6       12     179     900    0.00
2020/03/03 12:45:23.6       13       4      25    0.00
2020/03/03 12:45:23.6       14       4      25    0.00
2020/03/03 12:45:23.6       15       4      25    0.00
2020/03/03 12:45:23.6       16       4      25    0.00
2020/03/03 12:45:23.6       17       4      25    0.00
2020/03/03 12:45:23.6       18       4      25    0.00
2020/03/03 12:45:23.6       19      29     150    0.00
2020/03/03 12:45:23.6       20      79     400    0.00
2020/03/03 12:45:23.6       21      30     150    0.00
2020/03/03 12:45:23.6       22     179     900    0.00
2020/03/03 12:45:23.6       23     179     900    0.00
2020/03/03 12:45:23.6       24       4      25    0.00
2020/03/03 12:45:23.6       25       4      25    0.00
2020/03/03 12:45:23.6       26       4      25    0.00
2020/03/03 12:45:23.6       27       4      25    0.00
2020/03/03 12:45:23.6       28       4      25    0.00
2020/03/03 12:45:23.6       29       4      25    0.00
2020/03/03 12:45:23.6       30      29     150    0.00
2020/03/03 12:45:23.6       31      79     400    0.00
2020/03/03 12:45:23.6       32      29     150    0.00
2020/03/03 12:45:23.6       33     179     900    0.00
2020/03/03 12:45:23.6       34     179     900    0.00
2020/03/03 12:45:23.6       35       4      25    0.00
2020/03/03 12:45:23.6       36       4      25    0.00
2020/03/03 12:45:23.6       37       4      25    0.00
2020/03/03 12:45:23.6       38       4      25    0.00
2020/03/03 12:45:23.6       39       4      25    0.00
2020/03/03 12:45:23.6       40       4      25    0.00
2020/03/03 12:45:23.6       41      29     150    0.00
2020/03/03 12:45:23.6       42      79     400    0.00
2020/03/03 12:45:23.6       43      29     150    0.00
2020/03/03 12:45:23.6       44     179     900    0.00
2020/03/03 12:45:23.6       45     179     900    0.00
2020/03/03 12:45:23.6       46       4      25    0.00
2020/03/03 12:45:23.6       47       4      25    0.00
2020/03/03 12:45:23.6       48       4      25    0.00
2020/03/03 12:45:23.6       49       4      25    0.00
2020/03/03 12:45:23.6       50       4      25    0.00
2020/03/03 12:45:23.6       51       4      25    0.00
2020/03/03 12:45:23.6       52      29     150    0.00
2020/03/03 12:45:23.6       53       4      25    0.00
2020/03/03 12:45:23.6       54       4      25    0.00
2020/03/03 12:45:23.6       55       4      25    0.00
2020/03/03 12:45:23.6       56       4      25    0.00
2020/03/03 12:45:23.6       57       4      25    0.00
2020/03/03 12:45:23.6       58       4      25    0.00
2020/03/03 12:45:23.6       59      29     150    0.00
2020/03/03 12:45:23.6       60      79     400    0.00
2020/03/03 12:45:23.6       61      29     150    0.00
2020/03/03 12:45:23.6       62     179     900    0.00
2020/03/03 12:45:23.6       63     179     900    0.00
2020/03/03 12:45:23.6       64       4      25    0.00
2020/03/03 12:45:23.6       65       4      25    0.00
2020/03/03 12:45:23.6       66       4      25    0.00
2020/03/03 12:45:23.6       67       4      25    0.00
2020/03/03 12:45:23.6       68       4      25    0.00
2020/03/03 12:45:23.6       69       4      25    0.00
2020/03/03 12:45:23.6       70      29     150    0.00
2020/03/03 12:45:23.6       71      79     400    0.00
2020/03/03 12:45:23.6       72      29     150    0.00
2020/03/03 12:45:23.6       73     179     900    0.00
2020/03/03 12:45:23.6       74     179     900    0.00
2020/03/03 12:45:23.6       75       4      25    0.00
2020/03/03 12:45:23.6       76       4      25    0.00
2020/03/03 12:45:23.6       77       4      25    0.00
2020/03/03 12:45:23.6       78       4      25    0.00
2020/03/03 12:45:23.6       79       4      25    0.00
2020/03/03 12:45:23.6       80       4      25    0.00
2020/03/03 12:45:23.6       81      29     150    0.00
2020/03/03 12:45:23.6       82      79     400    0.00
2020/03/03 12:45:23.6       83      29     150    0.00
2020/03/03 12:45:23.6       84     179     900    0.00
2020/03/03 12:45:23.6       85     179     900    0.00
2020/03/03 12:45:23.6       86       4      25    0.00
2020/03/03 12:45:23.6       87       4      25    0.00
2020/03/03 12:45:23.6       88       4      25    0.00
2020/03/03 12:45:23.6       89       4      25    0.00
2020/03/03 12:45:23.6       90       4      25    0.00
2020/03/03 12:45:23.6       91       4      25    0.00
2020/03/03 12:45:23.6       92      29     150    0.00
2020/03/03 12:45:23.6       93      79     400    0.00
2020/03/03 12:45:23.6       94      29     150    0.00
2020/03/03 12:45:23.6       95     179     900    0.00
2020/03/03 12:45:23.6       96     179     900    0.00
2020/03/03 12:45:23.6       97       4      25    0.00
2020/03/03 12:45:23.6       98       4      25    0.00
2020/03/03 12:45:23.6       99       4      25    0.00
2020/03/03 12:45:23.6      100       4      25    0.00
2020/03/03 12:45:23.6      101       4      25    0.00
2020/03/03 12:45:23.6      102       4      25    0.00
2020/03/03 12:45:23.6 -------------------------------------------
2020/03/03 12:45:23.6    Total    4356   21800    0.00
2020/03/03 12:45:23.8 DFIO: Start writing C:\Users\Labuser\Desktop\Leelab\James Aberforth Williams\G2K2_G3K4_G4K4_BF5201\20200303_lineage_kinetics_2\20200303_lineage_kinetics_2\200303_009.frd
2020/03/03 12:45:23.9 DFIO: Finished writing C:\Users\Labuser\Desktop\Leelab\James Aberforth Williams\G2K2_G3K4_G4K4_BF5201\20200303_lineage_kinetics_2\20200303_lineage_kinetics_2\200303_009.frd
2020/03/03 12:45:23.9 DFIO: Start writing C:\Users\Labuser\Desktop\Leelab\James Aberforth Williams\G2K2_G3K4_G4K4_BF5201\20200303_lineage_kinetics_2\20200303_lineage_kinetics_2\200303_010.frd
2020/03/03 12:45:23.9 DFIO: Finished writing C:\Users\Labuser\Desktop\Leelab\James Aberforth Williams\G2K2_G3K4_G4K4_BF5201\20200303_lineage_kinetics_2\20200303_lineage_kinetics_2\200303_010.frd
2020/03/03 12:45:23.9 DFIO: Start writing C:\Users\Labuser\Desktop\Leelab\James Aberforth Williams\G2K2_G3K4_G4K4_BF5201\20200303_lineage_kinetics_2\20200303_lineage_kinetics_2\200303_011.frd
2020/03/03 12:45:23.9 DFIO: Finished writing C:\Users\Labuser\Desktop\Leelab\James Aberforth Williams\G2K2_G3K4_G4K4_BF5201\20200303_lineage_kinetics_2\20200303_lineage_kinetics_2\200303_011.frd
2020/03/03 12:45:23.9 DFIO: Start writing C:\Users\Labuser\Desktop\Leelab\James Aberforth Williams\G2K2_G3K4_G4K4_BF5201\20200303_lineage_kinetics_2\20200303_lineage_kinetics_2\200303_012.frd
2020/03/03 12:45:23.9 DFIO: Finished writing C:\Users\Labuser\Desktop\Leelab\James Aberforth Williams\G2K2_G3K4_G4K4_BF5201\20200303_lineage_kinetics_2\20200303_lineage_kinetics_2\200303_012.frd
2020/03/03 12:45:23.9 DFIO: Start writing C:\Users\Labuser\Desktop\Leelab\James Aberforth Williams\G2K2_G3K4_G4K4_BF5201\20200303_lineage_kinetics_2\20200303_lineage_kinetics_2\200303_013.frd
2020/03/03 12:45:23.9 DFIO: Finished writing C:\Users\Labuser\Desktop\Leelab\James Aberforth Williams\G2K2_G3K4_G4K4_BF5201\20200303_lineage_kinetics_2\20200303_lineage_kinetics_2\200303_013.frd
2020/03/03 12:45:23.9 DFIO: Start writing C:\Users\Labuser\Desktop\Leelab\James Aberforth Williams\G2K2_G3K4_G4K4_BF5201\20200303_lineage_kinetics_2\20200303_lineage_kinetics_2\200303_014.frd
2020/03/03 12:45:23.9 DFIO: Finished writing C:\Users\Labuser\Desktop\Leelab\James Aberforth Williams\G2K2_G3K4_G4K4_BF5201\20200303_lineage_kinetics_2\20200303_lineage_kinetics_2\200303_014.frd
2020/03/03 12:45:23.9 DFIO: Start writing C:\Users\Labuser\Desktop\Leelab\James Aberforth Williams\G2K2_G3K4_G4K4_BF5201\20200303_lineage_kinetics_2\20200303_lineage_kinetics_2\200303_015.frd
2020/03/03 12:45:24.0 DFIO: Finished writing C:\Users\Labuser\Desktop\Leelab\James Aberforth Williams\G2K2_G3K4_G4K4_BF5201\20200303_lineage_kinetics_2\20200303_lineage_kinetics_2\200303_015.frd
2020/03/03 12:45:24.0 DFIO: Start writing C:\Users\Labuser\Desktop\Leelab\James Aberforth Williams\G2K2_G3K4_G4K4_BF5201\20200303_lineage_kinetics_2\20200303_lineage_kinetics_2\200303_016.frd
2020/03/03 12:45:24.0 DFIO: Finished writing C:\Users\Labuser\Desktop\Leelab\James Aberforth Williams\G2K2_G3K4_G4K4_BF5201\20200303_lineage_kinetics_2\20200303_lineage_kinetics_2\200303_016.frd
2020/03/03 12:45:24.0 DFIO: Finished writing C:\Users\Labuser\Desktop\Leelab\James Aberforth Williams\G2K2_G3K4_G4K4_BF5201\20200303_lineage_kinetics_2\20200303_lineage_kinetics_2\200303_Manifest.fmx
2020/03/03 12:46:36.2 <I Name="ExperimentName" O="20200302_lineage_kinetics" N="20200303_lineage_kinetics_3" />
2020/03/03 12:46:36.2 <I Name="DelayedStart" O="TRUE" N="FALSE" />
2020/03/03 12:46:36.2 Sensor tray definitions were changed
2020/03/03 12:46:36.3 SetHeaterTemperature 30.0
2020/03/03 12:46:36.4 Temp: 2020/03/03 12:46:36, 30.0000
2020/03/03 12:46:36.4 Starting new assay
2020/03/03 12:46:36.6 Old State:4-ENGN_State_SystemReady New State:ENGN_StateRunning_StartNewStep
2020/03/03 12:46:36.7 Plate 1 temperature = 30 C
2020/03/03 12:46:36.8 Old State:6-ENGN_StateRunning_StartNewStep New State:ENGN_StateRunning_WaitPickingSensors
2020/03/03 12:46:36.8 Pick(0, 10)
2020/03/03 12:46:36.9 GMC_SetPosZ
2020/03/03 12:46:36.9 Old State:7-ENGN_StateRunning_WaitPickingSensors New State:ENGN_StateRunning_PickingSensors
2020/03/03 12:46:37.0 Temp: 2020/03/03 12:46:37, 30.0000
2020/03/03 12:46:37.1 GMC_ServoHere
2020/03/03 12:46:37.3 GMC_SetPosXY
2020/03/03 12:46:38.6 DataSecurity: DLL_PROCESS_ATTACH - V1.0.0.1
2020/03/03 12:46:39.7 GMC_SetPosZ
2020/03/03 12:46:45.2 GMC_SetPosZ
2020/03/03 12:46:45.7 Old State:8-ENGN_StateRunning_PickingSensors New State:ENGN_StateRunning_CheckingSensors
2020/03/03 12:46:45.9 
2020/03/03 12:46:45.9 Detect Sensors
2020/03/03 12:46:45.9 ==============
2020/03/03 12:46:45.9 1	YES		8.8	5253.4
2020/03/03 12:46:45.9 2	YES		8.9	5412.6
2020/03/03 12:46:45.9 3	YES		9.0	4848.6
2020/03/03 12:46:45.9 4	YES		8.9	5144.3
2020/03/03 12:46:45.9 5	YES		9.1	5006.2
2020/03/03 12:46:45.9 6	YES		9.2	4634.0
2020/03/03 12:46:45.9 7	YES		9.0	4667.8
2020/03/03 12:46:45.9 8	YES		9.0	5766.5
2020/03/03 12:46:45.9 
2020/03/03 12:46:46.0 CH1: Correction Factor = 2.63426
2020/03/03 12:46:46.0 CH2: Correction Factor = 2.48742
2020/03/03 12:46:46.0 CH3: Correction Factor = 2.64848
2020/03/03 12:46:46.0 CH4: Correction Factor = 2.64066
2020/03/03 12:46:46.0 CH5: Correction Factor = 2.73261
2020/03/03 12:46:46.0 CH6: Correction Factor = 2.71593
2020/03/03 12:46:46.0 CH7: Correction Factor = 2.99185
2020/03/03 12:46:46.0 CH8: Correction Factor = 2.39818
2020/03/03 12:46:46.2 CH1: Correction Factor = 1.06788
2020/03/03 12:46:46.2 CH2: Correction Factor = 1.07568
2020/03/03 12:46:46.2 CH3: Correction Factor = 1.07579
2020/03/03 12:46:46.2 CH4: Correction Factor = 1.07112
2020/03/03 12:46:46.2 CH5: Correction Factor = 1.07467
2020/03/03 12:46:46.2 CH6: Correction Factor = 1.07753
2020/03/03 12:46:46.2 CH7: Correction Factor = 1.07312
2020/03/03 12:46:46.2 CH8: Correction Factor = 1.0689
2020/03/03 12:46:46.4 CH1: Correction Factor = 1.00803
2020/03/03 12:46:46.4 CH2: Correction Factor = 1.00884
2020/03/03 12:46:46.4 CH3: Correction Factor = 1.0126
2020/03/03 12:46:46.4 CH4: Correction Factor = 1.01407
2020/03/03 12:46:46.4 CH5: Correction Factor = 1.01338
2020/03/03 12:46:46.4 CH6: Correction Factor = 1.00976
2020/03/03 12:46:46.4 CH7: Correction Factor = 1.0069
2020/03/03 12:46:46.4 CH8: Correction Factor = 1.00981
2020/03/03 12:46:46.5 CH1: Correction Factor = 1.00163
2020/03/03 12:46:46.5 CH2: Correction Factor = 1.00275
2020/03/03 12:46:46.5 CH3: Correction Factor = 0.99744
2020/03/03 12:46:46.5 CH4: Correction Factor = 0.998878
2020/03/03 12:46:46.5 CH5: Correction Factor = 0.99871
2020/03/03 12:46:46.5 CH6: Correction Factor = 1.00144
2020/03/03 12:46:46.5 CH7: Correction Factor = 0.99856
2020/03/03 12:46:46.5 CH8: Correction Factor = 1.00006
2020/03/03 12:46:46.7 CH1: Correction Factor = 0.998706
2020/03/03 12:46:46.7 CH2: Correction Factor = 0.999315
2020/03/03 12:46:46.7 CH3: Correction Factor = 1.00026
2020/03/03 12:46:46.7 CH4: Correction Factor = 0.999104
2020/03/03 12:46:46.7 CH5: Correction Factor = 0.998606
2020/03/03 12:46:46.7 CH6: Correction Factor = 1.00087
2020/03/03 12:46:46.7 CH7: Correction Factor = 1.00116
2020/03/03 12:46:46.7 CH8: Correction Factor = 1.00015
2020/03/03 12:46:46.8 CH1: Correction Factor = 1.00176
2020/03/03 12:46:46.8 CH2: Correction Factor = 0.999209
2020/03/03 12:46:46.9 CH3: Correction Factor = 1.00038
2020/03/03 12:46:46.9 CH4: Correction Factor = 0.99918
2020/03/03 12:46:46.9 CH5: Correction Factor = 1.00169
2020/03/03 12:46:46.9 CH6: Correction Factor = 0.99824
2020/03/03 12:46:46.9 CH7: Correction Factor = 0.998583
2020/03/03 12:46:46.9 CH8: Correction Factor = 1.00006
2020/03/03 12:46:46.9 Sensor 1: Integration Time = 2.84 ms
2020/03/03 12:46:46.9 Sensor 2: Integration Time = 2.70 ms
2020/03/03 12:46:46.9 Sensor 3: Integration Time = 2.88 ms
2020/03/03 12:46:46.9 Sensor 4: Integration Time = 2.86 ms
2020/03/03 12:46:46.9 Sensor 5: Integration Time = 2.97 ms
2020/03/03 12:46:46.9 Sensor 6: Integration Time = 2.96 ms
2020/03/03 12:46:46.9 Sensor 7: Integration Time = 3.23 ms
2020/03/03 12:46:46.9 Sensor 8: Integration Time = 2.59 ms
2020/03/03 12:46:46.9 WaitControllerIdle(30000)
2020/03/03 12:46:46.9 GMC_HomeZ
2020/03/03 12:46:53.7 GMC_SetPosZ
2020/03/03 12:46:54.0 GMC_ServoHere
2020/03/03 12:46:54.3 Old State:9-ENGN_StateRunning_CheckingSensors New State:ENGN_StateRunning_PickingSensorsComplete
2020/03/03 12:46:54.3 Integration Time: 2.84,2.70,2.88,2.86,2.97,2.96,3.23,2.59,
2020/03/03 12:46:54.4 StartShaker(1000)
2020/03/03 12:46:54.7 Old State:10-ENGN_StateRunning_PickingSensorsComplete New State:ENGN_StateRunning_WaitGoingToSample
2020/03/03 12:46:54.7 Sample96_Q(0, 0, 0)
2020/03/03 12:46:54.7 Plate 1 temperature = 30 C
2020/03/03 12:46:54.7 Pickups: 49, Warn: 90, Error: 100
2020/03/03 12:46:54.8 
2020/03/03 12:46:54.8 START SCAN: 
2020/03/03 12:46:54.8    CycleTime (ms)    = 200
2020/03/03 12:46:54.8    CycleCount        = 150
2020/03/03 12:46:54.8    ScansToAverage    = 20
2020/03/03 12:46:54.8    FinishTime (s)    = 30
2020/03/03 12:46:54.8    Temperature       = 30.0
2020/03/03 12:46:54.8    Lamp Power        = 1
2020/03/03 12:46:54.8    Spec PCB temps    = 40.9, 41.2, 41.5, 41.4, 41.2, 41.7, 40.5, 40.3
2020/03/03 12:46:54.8 
2020/03/03 12:46:54.8 GMC_SetPosZ
2020/03/03 12:46:54.9 Old State:12-ENGN_StateRunning_WaitGoingToSample New State:ENGN_StateRunning_GoingToSample
2020/03/03 12:46:55.0 GMC_ServoHere
2020/03/03 12:46:55.2 GMC_SetPosXY
2020/03/03 12:46:57.1 MultiWellPlate: DLL_PROCESS_ATTACH - V1.0.0.6
2020/03/03 12:46:57.3 GMC_SetPosZ
2020/03/03 12:46:59.5 Old State:13-ENGN_StateRunning_GoingToSample New State:ENGN_StateRunning_GoingToSampleComplete
2020/03/03 12:46:59.6 Old State:14-ENGN_StateRunning_GoingToSampleComplete New State:ENGN_StateRunning_WaitSampling
2020/03/03 12:46:59.6 Step started at: 12:46:54
2020/03/03 12:46:59.6 XYZ movement time  = 4748 ms + Scan start delay = 4677 ms
2020/03/03 12:46:59.7 Old State:15-ENGN_StateRunning_WaitSampling New State:ENGN_StateRunning_Sampling
2020/03/03 12:47:29.3 
2020/03/03 12:47:29.3 STOP SCAN: 
2020/03/03 12:47:29.3    CycleTime (ms)    = 200
2020/03/03 12:47:29.3    CurrentCycle      = 150
2020/03/03 12:47:29.3    RunTime (ms)      = 29962
2020/03/03 12:47:29.3    AverageCycle (ms) = 199.7
2020/03/03 12:47:29.3    Temperature       = 30.0
2020/03/03 12:47:29.3    DATA OVERRUN %    = 0.00
2020/03/03 12:47:29.3    Spec PCB temps    = 40.9, 41.3, 41.6, 41.4, 41.2, 41.7, 40.6, 40.3
2020/03/03 12:47:29.3 
2020/03/03 12:47:29.5 Old State:16-cycle=150, Elapsed Time:   30.0,  Ideal Time:   29.8,  Delay time =   0.04  New State:ENGN_StateRunning_SamplingComplete
2020/03/03 12:47:29.6 Old State:18-ENGN_StateRunning_SamplingComplete New State:ENGN_StateRunning_WaitNewStep
2020/03/03 12:47:29.7 Old State:5-ENGN_StateRunning_WaitNewStep New State:ENGN_StateRunning_StartNewStep
2020/03/03 12:47:29.7 StartShaker(1000)
2020/03/03 12:47:30.0 Old State:6-ENGN_StateRunning_StartNewStep New State:ENGN_StateRunning_WaitGoingToSample
2020/03/03 12:47:30.0 Sample96_Q(0, 0, 10)
2020/03/03 12:47:30.0 Temp: 2020/03/03 12:47:30, 30.0000
2020/03/03 12:47:30.2 
2020/03/03 12:47:30.2 START SCAN: 
2020/03/03 12:47:30.2    CycleTime (ms)    = 200
2020/03/03 12:47:30.2    CycleCount        = 25
2020/03/03 12:47:30.2    ScansToAverage    = 20
2020/03/03 12:47:30.2    FinishTime (s)    = 5
2020/03/03 12:47:30.2    Temperature       = 30.0
2020/03/03 12:47:30.2    Lamp Power        = 1
2020/03/03 12:47:30.2    Spec PCB temps    = 40.9, 41.3, 41.6, 41.5, 41.2, 41.7, 40.6, 40.3
2020/03/03 12:47:30.2 
2020/03/03 12:47:30.2 GMC_SetPosZ
2020/03/03 12:47:30.2 Old State:12-ENGN_StateRunning_WaitGoingToSample New State:ENGN_StateRunning_GoingToSample
2020/03/03 12:47:32.2 GMC_ServoHere
2020/03/03 12:47:32.4 GMC_SetPosXY
2020/03/03 12:47:34.0 GMC_SetPosZ
2020/03/03 12:47:39.0 Old State:13-ENGN_StateRunning_GoingToSample New State:ENGN_StateRunning_GoingToSampleComplete
2020/03/03 12:47:39.1 Old State:14-cycle=1, Elapsed Time:    0.0,  Ideal Time:    0.0,  Delay time =   0.00  New State:ENGN_StateRunning_WaitSampling
2020/03/03 12:47:39.1 Step started at: 12:47:30
2020/03/03 12:47:39.1 XYZ movement time  = 8831 ms + Scan start delay = 8840 ms
2020/03/03 12:47:39.2 Old State:15-ENGN_StateRunning_WaitSampling New State:ENGN_StateRunning_Sampling
2020/03/03 12:47:43.9 
2020/03/03 12:47:43.9 STOP SCAN: 
2020/03/03 12:47:43.9    CycleTime (ms)    = 200
2020/03/03 12:47:43.9    CurrentCycle      = 25
2020/03/03 12:47:43.9    RunTime (ms)      = 4977
2020/03/03 12:47:43.9    AverageCycle (ms) = 199.1
2020/03/03 12:47:43.9    Temperature       = 30.0
2020/03/03 12:47:43.9    DATA OVERRUN %    = 0.00
2020/03/03 12:47:43.9    Spec PCB temps    = 40.9, 41.3, 41.6, 41.5, 41.2, 41.7, 40.6, 40.3
2020/03/03 12:47:43.9 
2020/03/03 12:47:44.0 Old State:16-cycle=25, Elapsed Time:    5.0,  Ideal Time:    4.8,  Delay time =   0.04  New State:ENGN_StateRunning_SamplingComplete
2020/03/03 12:47:44.1 Old State:18-ENGN_StateRunning_SamplingComplete New State:ENGN_StateRunning_WaitNewStep
2020/03/03 12:47:44.4 Old State:5-ENGN_StateRunning_WaitNewStep New State:ENGN_StateRunning_StartNewStep
2020/03/03 12:47:44.5 StartShaker(1000)
2020/03/03 12:47:44.8 Old State:6-ENGN_StateRunning_StartNewStep New State:ENGN_StateRunning_WaitGoingToSample
2020/03/03 12:47:44.8 Sample96_Q(0, 0, 11)
2020/03/03 12:47:44.8 Temp: 2020/03/03 12:47:44, 30.0000
2020/03/03 12:47:44.9 
2020/03/03 12:47:44.9 START SCAN: 
2020/03/03 12:47:44.9    CycleTime (ms)    = 200
2020/03/03 12:47:44.9    CycleCount        = 25
2020/03/03 12:47:44.9    ScansToAverage    = 20
2020/03/03 12:47:44.9    FinishTime (s)    = 5
2020/03/03 12:47:44.9    Temperature       = 30.0
2020/03/03 12:47:44.9    Lamp Power        = 1
2020/03/03 12:47:44.9    Spec PCB temps    = 40.9, 41.3, 41.6, 41.4, 41.2, 41.7, 40.6, 40.4
2020/03/03 12:47:44.9 
2020/03/03 12:47:45.0 GMC_SetPosZ
2020/03/03 12:47:45.0 Old State:12-ENGN_StateRunning_WaitGoingToSample New State:ENGN_StateRunning_GoingToSample
2020/03/03 12:47:49.8 GMC_ServoHere
2020/03/03 12:47:49.9 GMC_SetPosXY
2020/03/03 12:47:50.3 GMC_SetPosZ
2020/03/03 12:47:55.7 Old State:13-cycle=1, Elapsed Time:    0.0,  Ideal Time:    0.0,  Delay time =   0.00  New State:ENGN_StateRunning_GoingToSampleComplete
2020/03/03 12:47:55.8 Old State:14-ENGN_StateRunning_GoingToSampleComplete New State:ENGN_StateRunning_WaitSampling
2020/03/03 12:47:55.8 Step started at: 12:47:44
2020/03/03 12:47:55.8 XYZ movement time  = 10709 ms + Scan start delay = 10691 ms
2020/03/03 12:47:55.9 Old State:15-ENGN_StateRunning_WaitSampling New State:ENGN_StateRunning_Sampling
2020/03/03 12:48:00.5 
2020/03/03 12:48:00.5 STOP SCAN: 
2020/03/03 12:48:00.5    CycleTime (ms)    = 200
2020/03/03 12:48:00.5    CurrentCycle      = 25
2020/03/03 12:48:00.5    RunTime (ms)      = 4981
2020/03/03 12:48:00.5    AverageCycle (ms) = 199.2
2020/03/03 12:48:00.5    Temperature       = 30.0
2020/03/03 12:48:00.5    DATA OVERRUN %    = 0.00
2020/03/03 12:48:00.5    Spec PCB temps    = 40.9, 41.3, 41.6, 41.5, 41.2, 41.7, 40.6, 40.3
2020/03/03 12:48:00.5 
2020/03/03 12:48:00.6 Old State:16-cycle=25, Elapsed Time:    5.0,  Ideal Time:    4.8,  Delay time =   0.03  New State:ENGN_StateRunning_SamplingComplete
2020/03/03 12:48:00.8 Old State:18-ENGN_StateRunning_SamplingComplete New State:ENGN_StateRunning_WaitNewStep
2020/03/03 12:48:01.0 Old State:5-ENGN_StateRunning_WaitNewStep New State:ENGN_StateRunning_StartNewStep
2020/03/03 12:48:01.0 StartShaker(1000)
2020/03/03 12:48:01.3 Temp: 2020/03/03 12:48:01, 30.0000
2020/03/03 12:48:01.3 Old State:6-ENGN_StateRunning_StartNewStep New State:ENGN_StateRunning_WaitGoingToSample
2020/03/03 12:48:01.3 Sample96_Q(0, 0, 10)
2020/03/03 12:48:01.4 GMC_SetPosZ
2020/03/03 12:48:01.4 
2020/03/03 12:48:01.4 START SCAN: 
2020/03/03 12:48:01.4    CycleTime (ms)    = 200
2020/03/03 12:48:01.4    CycleCount        = 25
2020/03/03 12:48:01.4    ScansToAverage    = 20
2020/03/03 12:48:01.4    FinishTime (s)    = 5
2020/03/03 12:48:01.4    Temperature       = 30.0
2020/03/03 12:48:01.4    Lamp Power        = 1
2020/03/03 12:48:01.4    Spec PCB temps    = 40.9, 41.3, 41.6, 41.4, 41.2, 41.7, 40.6, 40.3
2020/03/03 12:48:01.4 
2020/03/03 12:48:01.5 Old State:12-ENGN_StateRunning_WaitGoingToSample New State:ENGN_StateRunning_GoingToSample
2020/03/03 12:48:06.4 GMC_ServoHere
2020/03/03 12:48:06.5 GMC_SetPosXY
2020/03/03 12:48:06.9 GMC_SetPosZ
2020/03/03 12:48:11.9 Old State:13-cycle=1, Elapsed Time:    0.0,  Ideal Time:    0.0,  Delay time =   0.00  New State:ENGN_StateRunning_GoingToSampleComplete
2020/03/03 12:48:12.0 Old State:14-ENGN_StateRunning_GoingToSampleComplete New State:ENGN_StateRunning_WaitSampling
2020/03/03 12:48:12.0 Step started at: 12:48:01
2020/03/03 12:48:12.0 XYZ movement time  = 10430 ms + Scan start delay = 10427 ms
2020/03/03 12:48:12.1 Old State:15-ENGN_StateRunning_WaitSampling New State:ENGN_StateRunning_Sampling
2020/03/03 12:48:16.8 
2020/03/03 12:48:16.8 STOP SCAN: 
2020/03/03 12:48:16.8    CycleTime (ms)    = 200
2020/03/03 12:48:16.8    CurrentCycle      = 25
2020/03/03 12:48:16.8    RunTime (ms)      = 4963
2020/03/03 12:48:16.8    AverageCycle (ms) = 198.5
2020/03/03 12:48:16.8    Temperature       = 30.0
2020/03/03 12:48:16.8    DATA OVERRUN %    = 0.00
2020/03/03 12:48:16.8    Spec PCB temps    = 40.9, 41.3, 41.5, 41.5, 41.2, 41.7, 40.5, 40.4
2020/03/03 12:48:16.8 
2020/03/03 12:48:16.9 Old State:16-cycle=25, Elapsed Time:    5.0,  Ideal Time:    4.8,  Delay time =   0.01  New State:ENGN_StateRunning_SamplingComplete
2020/03/03 12:48:17.0 Old State:18-ENGN_StateRunning_SamplingComplete New State:ENGN_StateRunning_WaitNewStep
2020/03/03 12:48:17.1 Old State:5-ENGN_StateRunning_WaitNewStep New State:ENGN_StateRunning_StartNewStep
2020/03/03 12:48:17.1 StartShaker(1000)
2020/03/03 12:48:17.4 Temp: 2020/03/03 12:48:17, 30.0000
2020/03/03 12:48:17.4 Old State:6-ENGN_StateRunning_StartNewStep New State:ENGN_StateRunning_WaitGoingToSample
2020/03/03 12:48:17.4 Sample96_Q(0, 0, 11)
2020/03/03 12:48:17.6 
2020/03/03 12:48:17.6 START SCAN: 
2020/03/03 12:48:17.6    CycleTime (ms)    = 200
2020/03/03 12:48:17.6    CycleCount        = 25
2020/03/03 12:48:17.6    ScansToAverage    = 20
2020/03/03 12:48:17.6    FinishTime (s)    = 5
2020/03/03 12:48:17.6    Temperature       = 30.0
2020/03/03 12:48:17.6    Lamp Power        = 1
2020/03/03 12:48:17.6    Spec PCB temps    = 40.9, 41.3, 41.6, 41.5, 41.2, 41.7, 40.6, 40.3
2020/03/03 12:48:17.6 
2020/03/03 12:48:17.6 GMC_SetPosZ
2020/03/03 12:48:17.7 Old State:12-ENGN_StateRunning_WaitGoingToSample New State:ENGN_StateRunning_GoingToSample
2020/03/03 12:48:22.4 GMC_ServoHere
2020/03/03 12:48:22.6 GMC_SetPosXY
2020/03/03 12:48:23.0 GMC_SetPosZ
2020/03/03 12:48:28.4 Old State:13-cycle=1, Elapsed Time:    0.0,  Ideal Time:    0.0,  Delay time =   0.00  New State:ENGN_StateRunning_GoingToSampleComplete
2020/03/03 12:48:28.5 Old State:14-ENGN_StateRunning_GoingToSampleComplete New State:ENGN_StateRunning_WaitSampling
2020/03/03 12:48:28.5 Step started at: 12:48:17
2020/03/03 12:48:28.5 XYZ movement time  = 10713 ms + Scan start delay = 10711 ms
2020/03/03 12:48:28.6 Old State:15-ENGN_StateRunning_WaitSampling New State:ENGN_StateRunning_Sampling
2020/03/03 12:48:33.2 
2020/03/03 12:48:33.2 STOP SCAN: 
2020/03/03 12:48:33.2    CycleTime (ms)    = 200
2020/03/03 12:48:33.2    CurrentCycle      = 25
2020/03/03 12:48:33.2    RunTime (ms)      = 4957
2020/03/03 12:48:33.2    AverageCycle (ms) = 198.3
2020/03/03 12:48:33.2    Temperature       = 30.0
2020/03/03 12:48:33.2    DATA OVERRUN %    = 0.00
2020/03/03 12:48:33.2    Spec PCB temps    = 40.9, 41.3, 41.6, 41.5, 41.2, 41.7, 40.5, 40.4
2020/03/03 12:48:33.2 
2020/03/03 12:48:33.2 Old State:16-cycle=25, Elapsed Time:    5.0,  Ideal Time:    4.8,  Delay time =   0.02  New State:ENGN_StateRunning_SamplingComplete
2020/03/03 12:48:33.3 Old State:18-ENGN_StateRunning_SamplingComplete New State:ENGN_StateRunning_WaitNewStep
2020/03/03 12:48:33.5 Old State:5-ENGN_StateRunning_WaitNewStep New State:ENGN_StateRunning_StartNewStep
2020/03/03 12:48:33.5 StartShaker(1000)
2020/03/03 12:48:33.9 Old State:6-ENGN_StateRunning_StartNewStep New State:ENGN_StateRunning_WaitGoingToSample
2020/03/03 12:48:33.9 Sample96_Q(0, 0, 10)
2020/03/03 12:48:33.9 Temp: 2020/03/03 12:48:33, 30.0000
2020/03/03 12:48:34.0 
2020/03/03 12:48:34.0 START SCAN: 
2020/03/03 12:48:34.0    CycleTime (ms)    = 200
2020/03/03 12:48:34.0    CycleCount        = 25
2020/03/03 12:48:34.0    ScansToAverage    = 20
2020/03/03 12:48:34.0    FinishTime (s)    = 5
2020/03/03 12:48:34.0    Temperature       = 30.0
2020/03/03 12:48:34.0    Lamp Power        = 1
2020/03/03 12:48:34.0    Spec PCB temps    = 40.9, 41.3, 41.6, 41.5, 41.2, 41.7, 40.6, 40.3
2020/03/03 12:48:34.0 
2020/03/03 12:48:34.0 GMC_SetPosZ
2020/03/03 12:48:34.1 Old State:12-ENGN_StateRunning_WaitGoingToSample New State:ENGN_StateRunning_GoingToSample
2020/03/03 12:48:39.2 GMC_ServoHere
2020/03/03 12:48:39.4 GMC_SetPosXY
2020/03/03 12:48:39.7 GMC_SetPosZ
2020/03/03 12:48:44.8 Old State:13-cycle=1, Elapsed Time:    0.0,  Ideal Time:    0.0,  Delay time =   0.00  New State:ENGN_StateRunning_GoingToSampleComplete
2020/03/03 12:48:44.9 Old State:14-ENGN_StateRunning_GoingToSampleComplete New State:ENGN_StateRunning_WaitSampling
2020/03/03 12:48:44.9 Step started at: 12:48:34
2020/03/03 12:48:44.9 XYZ movement time  = 10742 ms + Scan start delay = 10705 ms
2020/03/03 12:48:45.0 Old State:15-ENGN_StateRunning_WaitSampling New State:ENGN_StateRunning_Sampling
2020/03/03 12:48:49.6 
2020/03/03 12:48:49.6 STOP SCAN: 
2020/03/03 12:48:49.6    CycleTime (ms)    = 200
2020/03/03 12:48:49.6    CurrentCycle      = 25
2020/03/03 12:48:49.6    RunTime (ms)      = 4958
2020/03/03 12:48:49.6    AverageCycle (ms) = 198.3
2020/03/03 12:48:49.6    Temperature       = 30.0
2020/03/03 12:48:49.6    DATA OVERRUN %    = 0.00
2020/03/03 12:48:49.6    Spec PCB temps    = 40.9, 41.2, 41.6, 41.5, 41.3, 41.7, 40.6, 40.3
2020/03/03 12:48:49.6 
2020/03/03 12:48:49.6 Old State:16-cycle=25, Elapsed Time:    5.0,  Ideal Time:    4.8,  Delay time =   0.03  New State:ENGN_StateRunning_SamplingComplete
2020/03/03 12:48:49.7 Old State:18-ENGN_StateRunning_SamplingComplete New State:ENGN_StateRunning_WaitNewStep
2020/03/03 12:48:50.1 Old State:5-ENGN_StateRunning_WaitNewStep New State:ENGN_StateRunning_StartNewStep
2020/03/03 12:48:50.1 StartShaker(1000)
2020/03/03 12:48:50.3 Temp: 2020/03/03 12:48:50, 30.0000
2020/03/03 12:48:50.4 Old State:6-ENGN_StateRunning_StartNewStep New State:ENGN_StateRunning_WaitGoingToSample
2020/03/03 12:48:50.4 Sample96_Q(0, 0, 11)
2020/03/03 12:48:50.5 GMC_SetPosZ
2020/03/03 12:48:50.5 
2020/03/03 12:48:50.5 START SCAN: 
2020/03/03 12:48:50.5    CycleTime (ms)    = 200
2020/03/03 12:48:50.5    CycleCount        = 25
2020/03/03 12:48:50.5    ScansToAverage    = 20
2020/03/03 12:48:50.5    FinishTime (s)    = 5
2020/03/03 12:48:50.5    Temperature       = 30.0
2020/03/03 12:48:50.5    Lamp Power        = 1
2020/03/03 12:48:50.5    Spec PCB temps    = 40.9, 41.3, 41.5, 41.4, 41.2, 41.7, 40.6, 40.3
2020/03/03 12:48:50.5 
2020/03/03 12:48:50.6 Old State:12-ENGN_StateRunning_WaitGoingToSample New State:ENGN_StateRunning_GoingToSample
2020/03/03 12:48:55.4 GMC_ServoHere
2020/03/03 12:48:55.5 GMC_SetPosXY
2020/03/03 12:48:55.9 GMC_SetPosZ
2020/03/03 12:49:01.2 Old State:13-cycle=1, Elapsed Time:    0.0,  Ideal Time:    0.0,  Delay time =   0.00  New State:ENGN_StateRunning_GoingToSampleComplete
2020/03/03 12:49:01.3 Old State:14-ENGN_StateRunning_GoingToSampleComplete New State:ENGN_StateRunning_WaitSampling
2020/03/03 12:49:01.3 Step started at: 12:48:50
2020/03/03 12:49:01.3 XYZ movement time  = 10594 ms + Scan start delay = 10527 ms
2020/03/03 12:49:01.4 Old State:15-ENGN_StateRunning_WaitSampling New State:ENGN_StateRunning_Sampling
2020/03/03 12:49:05.9 
2020/03/03 12:49:05.9 STOP SCAN: 
2020/03/03 12:49:05.9    CycleTime (ms)    = 200
2020/03/03 12:49:05.9    CurrentCycle      = 25
2020/03/03 12:49:05.9    RunTime (ms)      = 4971
2020/03/03 12:49:05.9    AverageCycle (ms) = 198.8
2020/03/03 12:49:05.9    Temperature       = 30.0
2020/03/03 12:49:05.9    DATA OVERRUN %    = 0.00
2020/03/03 12:49:05.9    Spec PCB temps    = 40.9, 41.3, 41.6, 41.4, 41.2, 41.7, 40.6, 40.4
2020/03/03 12:49:05.9 
2020/03/03 12:49:06.0 Old State:16-cycle=25, Elapsed Time:    5.0,  Ideal Time:    4.8,  Delay time =   0.02  New State:ENGN_StateRunning_SamplingComplete
2020/03/03 12:49:06.1 Old State:18-ENGN_StateRunning_SamplingComplete New State:ENGN_StateRunning_WaitNewStep
2020/03/03 12:49:06.5 Old State:5-ENGN_StateRunning_WaitNewStep New State:ENGN_StateRunning_StartNewStep
2020/03/03 12:49:06.5 StartShaker(1000)
2020/03/03 12:49:06.8 Old State:6-ENGN_StateRunning_StartNewStep New State:ENGN_StateRunning_WaitGoingToSample
2020/03/03 12:49:06.8 Sample96_Q(0, 0, 0)
2020/03/03 12:49:06.8 Temp: 2020/03/03 12:49:06, 30.0000
2020/03/03 12:49:06.9 
2020/03/03 12:49:06.9 START SCAN: 
2020/03/03 12:49:06.9    CycleTime (ms)    = 200
2020/03/03 12:49:06.9    CycleCount        = 150
2020/03/03 12:49:06.9    ScansToAverage    = 20
2020/03/03 12:49:06.9    FinishTime (s)    = 30
2020/03/03 12:49:06.9    Temperature       = 30.0
2020/03/03 12:49:06.9    Lamp Power        = 1
2020/03/03 12:49:06.9    Spec PCB temps    = 40.9, 41.3, 41.6, 41.5, 41.2, 41.7, 40.5, 40.3
2020/03/03 12:49:06.9 
2020/03/03 12:49:07.0 GMC_SetPosZ
2020/03/03 12:49:07.0 Old State:12-ENGN_StateRunning_WaitGoingToSample New State:ENGN_StateRunning_GoingToSample
2020/03/03 12:49:12.0 GMC_ServoHere
2020/03/03 12:49:12.1 GMC_SetPosXY
2020/03/03 12:49:14.0 GMC_SetPosZ
2020/03/03 12:49:16.1 Old State:13-ENGN_StateRunning_GoingToSample New State:ENGN_StateRunning_GoingToSampleComplete
2020/03/03 12:49:16.2 Old State:14-cycle=1, Elapsed Time:    0.0,  Ideal Time:    0.0,  Delay time =   0.00  New State:ENGN_StateRunning_WaitSampling
2020/03/03 12:49:16.2 Step started at: 12:49:06
2020/03/03 12:49:16.2 XYZ movement time  = 9207 ms + Scan start delay = 9171 ms
2020/03/03 12:49:16.3 Old State:15-ENGN_StateRunning_WaitSampling New State:ENGN_StateRunning_Sampling
2020/03/03 12:49:46.0 
2020/03/03 12:49:46.0 STOP SCAN: 
2020/03/03 12:49:46.0    CycleTime (ms)    = 200
2020/03/03 12:49:46.0    CurrentCycle      = 150
2020/03/03 12:49:46.0    RunTime (ms)      = 29960
2020/03/03 12:49:46.0    AverageCycle (ms) = 199.7
2020/03/03 12:49:46.0    Temperature       = 30.0
2020/03/03 12:49:46.0    DATA OVERRUN %    = 0.00
2020/03/03 12:49:46.0    Spec PCB temps    = 40.9, 41.3, 41.6, 41.5, 41.2, 41.7, 40.6, 40.3
2020/03/03 12:49:46.0 
2020/03/03 12:49:46.1 Old State:16-cycle=150, Elapsed Time:   30.0,  Ideal Time:   29.8,  Delay time =  -0.00 <<<<<<<<<< New State:ENGN_StateRunning_SamplingComplete
2020/03/03 12:49:46.2 Old State:18-ENGN_StateRunning_SamplingComplete New State:ENGN_StateRunning_WaitNewStep
2020/03/03 12:49:46.3 Old State:5-ENGN_StateRunning_WaitNewStep New State:ENGN_StateRunning_StartNewStep
2020/03/03 12:49:46.3 StartShaker(1000)
2020/03/03 12:49:46.6 Old State:6-ENGN_StateRunning_StartNewStep New State:ENGN_StateRunning_WaitGoingToSample
2020/03/03 12:49:46.6 Sample96_Q(0, 0, 1)
2020/03/03 12:49:46.6 Temp: 2020/03/03 12:49:46, 30.0000
2020/03/03 12:49:46.7 
2020/03/03 12:49:46.7 START SCAN: 
2020/03/03 12:49:46.7    CycleTime (ms)    = 200
2020/03/03 12:49:46.7    CycleCount        = 400
2020/03/03 12:49:46.7    ScansToAverage    = 20
2020/03/03 12:49:46.7    FinishTime (s)    = 80
2020/03/03 12:49:46.7    Temperature       = 30.0
2020/03/03 12:49:46.7    Lamp Power        = 1
2020/03/03 12:49:46.7    Spec PCB temps    = 40.9, 41.3, 41.6, 41.5, 41.3, 41.7, 40.6, 40.4
2020/03/03 12:49:46.7 
2020/03/03 12:49:46.8 GMC_SetPosZ
2020/03/03 12:49:46.8 Old State:12-ENGN_StateRunning_WaitGoingToSample New State:ENGN_StateRunning_GoingToSample
2020/03/03 12:49:48.8 GMC_ServoHere
2020/03/03 12:49:49.0 GMC_SetPosXY
2020/03/03 12:49:49.3 GMC_SetPosZ
2020/03/03 12:49:51.7 Old State:13-ENGN_StateRunning_GoingToSample New State:ENGN_StateRunning_GoingToSampleComplete
2020/03/03 12:49:51.8 Old State:14-cycle=1, Elapsed Time:    0.0,  Ideal Time:    0.0,  Delay time =   0.00  New State:ENGN_StateRunning_WaitSampling
2020/03/03 12:49:51.8 Step started at: 12:49:46
2020/03/03 12:49:51.8 XYZ movement time  = 4959 ms + Scan start delay = 4897 ms
2020/03/03 12:49:51.9 Old State:15-ENGN_StateRunning_WaitSampling New State:ENGN_StateRunning_Sampling
2020/03/03 12:50:46.7 Temp: 2020/03/03 12:50:46, 30.0000
2020/03/03 12:51:11.6 
2020/03/03 12:51:11.6 STOP SCAN: 
2020/03/03 12:51:11.6    CycleTime (ms)    = 200
2020/03/03 12:51:11.6    CurrentCycle      = 400
2020/03/03 12:51:11.6    RunTime (ms)      = 79984
2020/03/03 12:51:11.6    AverageCycle (ms) = 200.0
2020/03/03 12:51:11.6    Temperature       = 30.0
2020/03/03 12:51:11.6    DATA OVERRUN %    = 0.00
2020/03/03 12:51:11.6    Spec PCB temps    = 41.0, 41.4, 41.6, 41.5, 41.3, 41.7, 40.6, 40.4
2020/03/03 12:51:11.6 
2020/03/03 12:51:11.7 Old State:16-cycle=400, Elapsed Time:   80.0,  Ideal Time:   79.8,  Delay time =   0.04  New State:ENGN_StateRunning_SamplingComplete
2020/03/03 12:51:11.8 Old State:18-ENGN_StateRunning_SamplingComplete New State:ENGN_StateRunning_WaitNewStep
2020/03/03 12:51:12.2 Old State:5-ENGN_StateRunning_WaitNewStep New State:ENGN_StateRunning_StartNewStep
2020/03/03 12:51:12.2 StartShaker(1000)
2020/03/03 12:51:12.4 Temp: 2020/03/03 12:51:12, 30.0000
2020/03/03 12:51:12.5 Old State:6-ENGN_StateRunning_StartNewStep New State:ENGN_StateRunning_WaitGoingToSample
2020/03/03 12:51:12.5 Sample96_Q(0, 0, 0)
2020/03/03 12:51:12.6 
2020/03/03 12:51:12.6 START SCAN: 
2020/03/03 12:51:12.6    CycleTime (ms)    = 200
2020/03/03 12:51:12.6    CycleCount        = 150
2020/03/03 12:51:12.6    ScansToAverage    = 20
2020/03/03 12:51:12.6    FinishTime (s)    = 30
2020/03/03 12:51:12.6    Temperature       = 30.0
2020/03/03 12:51:12.6    Lamp Power        = 1
2020/03/03 12:51:12.6    Spec PCB temps    = 41.0, 41.4, 41.6, 41.5, 41.3, 41.7, 40.6, 40.4
2020/03/03 12:51:12.6 
2020/03/03 12:51:12.7 GMC_SetPosZ
2020/03/03 12:51:12.7 Old State:12-ENGN_StateRunning_WaitGoingToSample New State:ENGN_StateRunning_GoingToSample
2020/03/03 12:51:14.8 GMC_ServoHere
2020/03/03 12:51:15.0 GMC_SetPosXY
2020/03/03 12:51:15.4 GMC_SetPosZ
2020/03/03 12:51:17.5 Old State:13-ENGN_StateRunning_GoingToSample New State:ENGN_StateRunning_GoingToSampleComplete
2020/03/03 12:51:17.6 Old State:14-cycle=1, Elapsed Time:    0.0,  Ideal Time:    0.0,  Delay time =   0.00  New State:ENGN_StateRunning_WaitSampling
2020/03/03 12:51:17.6 Step started at: 12:51:12
2020/03/03 12:51:17.6 XYZ movement time  = 4902 ms + Scan start delay = 4887 ms
2020/03/03 12:51:17.7 Old State:15-ENGN_StateRunning_WaitSampling New State:ENGN_StateRunning_Sampling
2020/03/03 12:51:47.4 
2020/03/03 12:51:47.4 STOP SCAN: 
2020/03/03 12:51:47.4    CycleTime (ms)    = 200
2020/03/03 12:51:47.4    CurrentCycle      = 150
2020/03/03 12:51:47.4    RunTime (ms)      = 29954
2020/03/03 12:51:47.4    AverageCycle (ms) = 199.7
2020/03/03 12:51:47.4    Temperature       = 30.0
2020/03/03 12:51:47.4    DATA OVERRUN %    = 0.00
2020/03/03 12:51:47.4    Spec PCB temps    = 41.0, 41.4, 41.6, 41.5, 41.3, 41.7, 40.6, 40.4
2020/03/03 12:51:47.4 
2020/03/03 12:51:47.4 Old State:16-cycle=150, Elapsed Time:   30.0,  Ideal Time:   29.8,  Delay time =   0.02  New State:ENGN_StateRunning_SamplingComplete
2020/03/03 12:51:47.6 Old State:18-ENGN_StateRunning_SamplingComplete New State:ENGN_StateRunning_WaitNewStep
2020/03/03 12:51:47.8 Old State:5-ENGN_StateRunning_WaitNewStep New State:ENGN_StateRunning_StartNewStep
2020/03/03 12:51:47.8 StartShaker(1000)
2020/03/03 12:51:48.1 Temp: 2020/03/03 12:51:48, 30.0000
2020/03/03 12:51:48.1 Old State:6-ENGN_StateRunning_StartNewStep New State:ENGN_StateRunning_WaitGoingToSample
2020/03/03 12:51:48.1 Sample96_Q(0, 0, 5)
2020/03/03 12:51:48.3 
2020/03/03 12:51:48.3 START SCAN: 
2020/03/03 12:51:48.3    CycleTime (ms)    = 200
2020/03/03 12:51:48.3    CycleCount        = 900
2020/03/03 12:51:48.3    ScansToAverage    = 20
2020/03/03 12:51:48.3    FinishTime (s)    = 180
2020/03/03 12:51:48.3    Temperature       = 30.0
2020/03/03 12:51:48.3    Lamp Power        = 1
2020/03/03 12:51:48.3    Spec PCB temps    = 41.0, 41.4, 41.6, 41.5, 41.3, 41.7, 40.6, 40.4
2020/03/03 12:51:48.3 
2020/03/03 12:51:48.3 GMC_SetPosZ
2020/03/03 12:51:48.3 Old State:12-ENGN_StateRunning_WaitGoingToSample New State:ENGN_StateRunning_GoingToSample
2020/03/03 12:51:50.3 GMC_ServoHere
2020/03/03 12:51:50.4 GMC_SetPosXY
2020/03/03 12:51:51.4 GMC_SetPosZ
2020/03/03 12:51:54.9 Old State:13-ENGN_StateRunning_GoingToSample New State:ENGN_StateRunning_GoingToSampleComplete
2020/03/03 12:51:55.0 Old State:14-cycle=1, Elapsed Time:    0.0,  Ideal Time:    0.0,  Delay time =   0.00  New State:ENGN_StateRunning_WaitSampling
2020/03/03 12:51:55.0 Step started at: 12:51:48
2020/03/03 12:51:55.0 XYZ movement time  = 6687 ms + Scan start delay = 6622 ms
2020/03/03 12:51:55.1 Old State:15-ENGN_StateRunning_WaitSampling New State:ENGN_StateRunning_Sampling
2020/03/03 12:52:48.2 Temp: 2020/03/03 12:52:48, 30.0000
2020/03/03 12:53:48.3 Temp: 2020/03/03 12:53:48, 30.0000
2020/03/03 12:54:48.3 Temp: 2020/03/03 12:54:48, 30.0000
2020/03/03 12:54:54.8 
2020/03/03 12:54:54.8 STOP SCAN: 
2020/03/03 12:54:54.8    CycleTime (ms)    = 200
2020/03/03 12:54:54.8    CurrentCycle      = 900
2020/03/03 12:54:54.8    RunTime (ms)      = 179992
2020/03/03 12:54:54.8    AverageCycle (ms) = 200.0
2020/03/03 12:54:54.8    Temperature       = 30.0
2020/03/03 12:54:54.8    DATA OVERRUN %    = 0.00
2020/03/03 12:54:54.8    Spec PCB temps    = 41.0, 41.4, 41.6, 41.6, 41.4, 41.7, 40.7, 40.4
2020/03/03 12:54:54.8 
2020/03/03 12:54:54.9 Old State:16-cycle=900, Elapsed Time:  180.0,  Ideal Time:  179.8,  Delay time =   0.04  New State:ENGN_StateRunning_SamplingComplete
2020/03/03 12:54:55.0 Old State:18-ENGN_StateRunning_SamplingComplete New State:ENGN_StateRunning_WaitNewStep
2020/03/03 12:54:55.3 Old State:5-ENGN_StateRunning_WaitNewStep New State:ENGN_StateRunning_StartNewStep
2020/03/03 12:54:55.3 StartShaker(1000)
2020/03/03 12:54:55.5 Temp: 2020/03/03 12:54:55, 30.0000
2020/03/03 12:54:55.6 Old State:6-ENGN_StateRunning_StartNewStep New State:ENGN_StateRunning_WaitGoingToSample
2020/03/03 12:54:55.6 Sample96_Q(0, 0, 0)
2020/03/03 12:54:55.7 GMC_SetPosZ
2020/03/03 12:54:55.7 
2020/03/03 12:54:55.7 START SCAN: 
2020/03/03 12:54:55.7    CycleTime (ms)    = 200
2020/03/03 12:54:55.7    CycleCount        = 900
2020/03/03 12:54:55.7    ScansToAverage    = 20
2020/03/03 12:54:55.7    FinishTime (s)    = 180
2020/03/03 12:54:55.7    Temperature       = 30.0
2020/03/03 12:54:55.7    Lamp Power        = 1
2020/03/03 12:54:55.7    Spec PCB temps    = 41.1, 41.4, 41.6, 41.6, 41.4, 41.7, 40.6, 40.4
2020/03/03 12:54:55.7 
2020/03/03 12:54:55.8 Old State:12-ENGN_StateRunning_WaitGoingToSample New State:ENGN_StateRunning_GoingToSample
2020/03/03 12:54:59.0 GMC_ServoHere
2020/03/03 12:54:59.2 GMC_SetPosXY
2020/03/03 12:55:00.1 GMC_SetPosZ
2020/03/03 12:55:02.2 Old State:13-ENGN_StateRunning_GoingToSample New State:ENGN_StateRunning_GoingToSampleComplete
2020/03/03 12:55:02.3 Old State:14-ENGN_StateRunning_GoingToSampleComplete New State:ENGN_StateRunning_WaitSampling
2020/03/03 12:55:02.3 Step started at: 12:54:55
2020/03/03 12:55:02.3 XYZ movement time  = 6493 ms + Scan start delay = 6502 ms
2020/03/03 12:55:02.4 Old State:15-ENGN_StateRunning_WaitSampling New State:ENGN_StateRunning_Sampling
2020/03/03 12:55:55.6 Temp: 2020/03/03 12:55:55, 30.0000
2020/03/03 12:56:55.7 Temp: 2020/03/03 12:56:55, 30.0000
2020/03/03 12:57:55.7 Temp: 2020/03/03 12:57:55, 30.0000
2020/03/03 12:58:02.1 
2020/03/03 12:58:02.1 STOP SCAN: 
2020/03/03 12:58:02.1    CycleTime (ms)    = 200
2020/03/03 12:58:02.1    CurrentCycle      = 900
2020/03/03 12:58:02.1    RunTime (ms)      = 179955
2020/03/03 12:58:02.1    AverageCycle (ms) = 199.9
2020/03/03 12:58:02.1    Temperature       = 30.0
2020/03/03 12:58:02.1    DATA OVERRUN %    = 0.00
2020/03/03 12:58:02.1    Spec PCB temps    = 41.1, 41.4, 41.6, 41.6, 41.4, 41.8, 40.7, 40.5
2020/03/03 12:58:02.1 
2020/03/03 12:58:02.2 Old State:16-cycle=900, Elapsed Time:  180.0,  Ideal Time:  179.8,  Delay time =   0.03  New State:ENGN_StateRunning_SamplingComplete
2020/03/03 12:58:02.3 Old State:18-ENGN_StateRunning_SamplingComplete New State:ENGN_StateRunning_WaitNewStep
2020/03/03 12:58:02.7 Old State:5-ENGN_StateRunning_WaitNewStep New State:ENGN_StateRunning_StartNewStep
2020/03/03 12:58:02.7 StartShaker(1000)
2020/03/03 12:58:02.9 Temp: 2020/03/03 12:58:02, 30.0000
2020/03/03 12:58:03.0 Old State:6-ENGN_StateRunning_StartNewStep New State:ENGN_StateRunning_WaitGoingToSample
2020/03/03 12:58:03.0 Sample96_Q(0, 0, 10)
2020/03/03 12:58:03.1 
2020/03/03 12:58:03.1 START SCAN: 
2020/03/03 12:58:03.1    CycleTime (ms)    = 200
2020/03/03 12:58:03.1    CycleCount        = 25
2020/03/03 12:58:03.1    ScansToAverage    = 20
2020/03/03 12:58:03.1    FinishTime (s)    = 5
2020/03/03 12:58:03.1    Temperature       = 30.0
2020/03/03 12:58:03.1    Lamp Power        = 1
2020/03/03 12:58:03.1    Spec PCB temps    = 41.1, 41.4, 41.7, 41.6, 41.4, 41.8, 40.7, 40.4
2020/03/03 12:58:03.1 
2020/03/03 12:58:03.2 GMC_SetPosZ
2020/03/03 12:58:03.2 Old State:12-ENGN_StateRunning_WaitGoingToSample New State:ENGN_StateRunning_GoingToSample
2020/03/03 12:58:05.2 GMC_ServoHere
2020/03/03 12:58:05.3 GMC_SetPosXY
2020/03/03 12:58:07.0 GMC_SetPosZ
2020/03/03 12:58:12.0 Old State:13-ENGN_StateRunning_GoingToSample New State:ENGN_StateRunning_GoingToSampleComplete
2020/03/03 12:58:12.1 Old State:14-cycle=1, Elapsed Time:    0.0,  Ideal Time:    0.0,  Delay time =   0.00  New State:ENGN_StateRunning_WaitSampling
2020/03/03 12:58:12.1 Step started at: 12:58:03
2020/03/03 12:58:12.1 XYZ movement time  = 8842 ms + Scan start delay = 8819 ms
2020/03/03 12:58:12.2 Old State:15-ENGN_StateRunning_WaitSampling New State:ENGN_StateRunning_Sampling
2020/03/03 12:58:16.8 
2020/03/03 12:58:16.8 STOP SCAN: 
2020/03/03 12:58:16.8    CycleTime (ms)    = 200
2020/03/03 12:58:16.8    CurrentCycle      = 25
2020/03/03 12:58:16.8    RunTime (ms)      = 4972
2020/03/03 12:58:16.8    AverageCycle (ms) = 198.9
2020/03/03 12:58:16.8    Temperature       = 30.0
2020/03/03 12:58:16.8    DATA OVERRUN %    = 0.00
2020/03/03 12:58:16.8    Spec PCB temps    = 41.1, 41.4, 41.6, 41.6, 41.4, 41.8, 40.7, 40.4
2020/03/03 12:58:16.8 
2020/03/03 12:58:16.9 Old State:16-cycle=25, Elapsed Time:    5.0,  Ideal Time:    4.8,  Delay time =   0.04  New State:ENGN_StateRunning_SamplingComplete
2020/03/03 12:58:17.0 Old State:18-ENGN_StateRunning_SamplingComplete New State:ENGN_StateRunning_WaitNewStep
2020/03/03 12:58:17.4 Old State:5-ENGN_StateRunning_WaitNewStep New State:ENGN_StateRunning_StartNewStep
2020/03/03 12:58:17.4 StartShaker(1000)
2020/03/03 12:58:17.7 Temp: 2020/03/03 12:58:17, 30.0000
2020/03/03 12:58:17.8 Old State:6-ENGN_StateRunning_StartNewStep New State:ENGN_StateRunning_WaitGoingToSample
2020/03/03 12:58:17.8 Sample96_Q(0, 0, 11)
2020/03/03 12:58:17.9 
2020/03/03 12:58:17.9 START SCAN: 
2020/03/03 12:58:17.9    CycleTime (ms)    = 200
2020/03/03 12:58:17.9    CycleCount        = 25
2020/03/03 12:58:17.9    ScansToAverage    = 20
2020/03/03 12:58:17.9    FinishTime (s)    = 5
2020/03/03 12:58:17.9    Temperature       = 30.0
2020/03/03 12:58:17.9    Lamp Power        = 1
2020/03/03 12:58:17.9    Spec PCB temps    = 41.1, 41.4, 41.7, 41.6, 41.4, 41.8, 40.7, 40.5
2020/03/03 12:58:17.9 
2020/03/03 12:58:17.9 GMC_SetPosZ
2020/03/03 12:58:18.0 Old State:12-ENGN_StateRunning_WaitGoingToSample New State:ENGN_StateRunning_GoingToSample
2020/03/03 12:58:22.7 GMC_ServoHere
2020/03/03 12:58:22.9 GMC_SetPosXY
2020/03/03 12:58:23.3 GMC_SetPosZ
2020/03/03 12:58:28.5 Old State:13-cycle=1, Elapsed Time:    0.0,  Ideal Time:    0.0,  Delay time =   0.00  New State:ENGN_StateRunning_GoingToSampleComplete
2020/03/03 12:58:28.7 Old State:14-ENGN_StateRunning_GoingToSampleComplete New State:ENGN_StateRunning_WaitSampling
2020/03/03 12:58:28.7 Step started at: 12:58:17
2020/03/03 12:58:28.7 XYZ movement time  = 10579 ms + Scan start delay = 10515 ms
2020/03/03 12:58:28.8 Old State:15-ENGN_StateRunning_WaitSampling New State:ENGN_StateRunning_Sampling
2020/03/03 12:58:33.3 
2020/03/03 12:58:33.3 STOP SCAN: 
2020/03/03 12:58:33.3    CycleTime (ms)    = 200
2020/03/03 12:58:33.3    CurrentCycle      = 25
2020/03/03 12:58:33.3    RunTime (ms)      = 4955
2020/03/03 12:58:33.3    AverageCycle (ms) = 198.2
2020/03/03 12:58:33.3    Temperature       = 30.0
2020/03/03 12:58:33.3    DATA OVERRUN %    = 0.00
2020/03/03 12:58:33.3    Spec PCB temps    = 41.1, 41.4, 41.6, 41.6, 41.4, 41.8, 40.7, 40.4
2020/03/03 12:58:33.3 
2020/03/03 12:58:33.4 Old State:16-cycle=25, Elapsed Time:    5.0,  Ideal Time:    4.8,  Delay time =   0.04  New State:ENGN_StateRunning_SamplingComplete
2020/03/03 12:58:33.5 Old State:18-ENGN_StateRunning_SamplingComplete New State:ENGN_StateRunning_WaitNewStep
2020/03/03 12:58:33.8 Old State:5-ENGN_StateRunning_WaitNewStep New State:ENGN_StateRunning_StartNewStep
2020/03/03 12:58:33.9 StartShaker(1000)
2020/03/03 12:58:34.2 Old State:6-ENGN_StateRunning_StartNewStep New State:ENGN_StateRunning_WaitGoingToSample
2020/03/03 12:58:34.2 Sample96_Q(0, 0, 10)
2020/03/03 12:58:34.2 Temp: 2020/03/03 12:58:34, 30.0000
2020/03/03 12:58:34.3 
2020/03/03 12:58:34.3 START SCAN: 
2020/03/03 12:58:34.3    CycleTime (ms)    = 200
2020/03/03 12:58:34.3    CycleCount        = 25
2020/03/03 12:58:34.3    ScansToAverage    = 20
2020/03/03 12:58:34.3    FinishTime (s)    = 5
2020/03/03 12:58:34.3    Temperature       = 30.0
2020/03/03 12:58:34.3    Lamp Power        = 1
2020/03/03 12:58:34.3    Spec PCB temps    = 41.1, 41.4, 41.6, 41.6, 41.4, 41.8, 40.7, 40.4
2020/03/03 12:58:34.3 
2020/03/03 12:58:34.3 GMC_SetPosZ
2020/03/03 12:58:34.4 Old State:12-ENGN_StateRunning_WaitGoingToSample New State:ENGN_StateRunning_GoingToSample
2020/03/03 12:58:39.5 GMC_ServoHere
2020/03/03 12:58:39.7 GMC_SetPosXY
2020/03/03 12:58:40.0 GMC_SetPosZ
2020/03/03 12:58:45.1 Old State:13-cycle=1, Elapsed Time:    0.0,  Ideal Time:    0.0,  Delay time =   0.00  New State:ENGN_StateRunning_GoingToSampleComplete
2020/03/03 12:58:45.2 Old State:14-ENGN_StateRunning_GoingToSampleComplete New State:ENGN_StateRunning_WaitSampling
2020/03/03 12:58:45.2 Step started at: 12:58:34
2020/03/03 12:58:45.2 XYZ movement time  = 10731 ms + Scan start delay = 10693 ms
2020/03/03 12:58:45.3 Old State:15-ENGN_StateRunning_WaitSampling New State:ENGN_StateRunning_Sampling
2020/03/03 12:58:49.9 
2020/03/03 12:58:49.9 STOP SCAN: 
2020/03/03 12:58:49.9    CycleTime (ms)    = 200
2020/03/03 12:58:49.9    CurrentCycle      = 25
2020/03/03 12:58:49.9    RunTime (ms)      = 4961
2020/03/03 12:58:49.9    AverageCycle (ms) = 198.4
2020/03/03 12:58:49.9    Temperature       = 30.0
2020/03/03 12:58:49.9    DATA OVERRUN %    = 0.00
2020/03/03 12:58:49.9    Spec PCB temps    = 41.0, 41.4, 41.6, 41.6, 41.4, 41.7, 40.7, 40.4
2020/03/03 12:58:49.9 
2020/03/03 12:58:49.9 Old State:16-cycle=25, Elapsed Time:    5.0,  Ideal Time:    4.8,  Delay time =   0.03  New State:ENGN_StateRunning_SamplingComplete
2020/03/03 12:58:50.1 Old State:18-ENGN_StateRunning_SamplingComplete New State:ENGN_StateRunning_WaitNewStep
2020/03/03 12:58:50.3 Old State:5-ENGN_StateRunning_WaitNewStep New State:ENGN_StateRunning_StartNewStep
2020/03/03 12:58:50.3 StartShaker(1000)
2020/03/03 12:58:50.6 Old State:6-ENGN_StateRunning_StartNewStep New State:ENGN_StateRunning_WaitGoingToSample
2020/03/03 12:58:50.6 Sample96_Q(0, 0, 11)
2020/03/03 12:58:50.6 Temp: 2020/03/03 12:58:50, 30.0000
2020/03/03 12:58:50.8 
2020/03/03 12:58:50.8 START SCAN: 
2020/03/03 12:58:50.8    CycleTime (ms)    = 200
2020/03/03 12:58:50.8    CycleCount        = 25
2020/03/03 12:58:50.8    ScansToAverage    = 20
2020/03/03 12:58:50.8    FinishTime (s)    = 5
2020/03/03 12:58:50.8    Temperature       = 30.0
2020/03/03 12:58:50.8    Lamp Power        = 1
2020/03/03 12:58:50.8    Spec PCB temps    = 41.0, 41.4, 41.6, 41.6, 41.4, 41.7, 40.6, 40.4
2020/03/03 12:58:50.8 
2020/03/03 12:58:50.8 GMC_SetPosZ
2020/03/03 12:58:50.8 Old State:12-ENGN_StateRunning_WaitGoingToSample New State:ENGN_StateRunning_GoingToSample
2020/03/03 12:58:55.6 GMC_ServoHere
2020/03/03 12:58:55.7 GMC_SetPosXY
2020/03/03 12:58:56.1 GMC_SetPosZ
2020/03/03 12:59:01.4 Old State:13-cycle=1, Elapsed Time:    0.0,  Ideal Time:    0.0,  Delay time =   0.00  New State:ENGN_StateRunning_GoingToSampleComplete
2020/03/03 12:59:01.5 Old State:14-ENGN_StateRunning_GoingToSampleComplete New State:ENGN_StateRunning_WaitSampling
2020/03/03 12:59:01.5 Step started at: 12:58:50
2020/03/03 12:59:01.5 XYZ movement time  = 10547 ms + Scan start delay = 10543 ms
2020/03/03 12:59:01.6 Old State:15-ENGN_StateRunning_WaitSampling New State:ENGN_StateRunning_Sampling
2020/03/03 12:59:06.2 
2020/03/03 12:59:06.2 STOP SCAN: 
2020/03/03 12:59:06.2    CycleTime (ms)    = 200
2020/03/03 12:59:06.2    CurrentCycle      = 25
2020/03/03 12:59:06.2    RunTime (ms)      = 4970
2020/03/03 12:59:06.2    AverageCycle (ms) = 198.8
2020/03/03 12:59:06.2    Temperature       = 30.0
2020/03/03 12:59:06.2    DATA OVERRUN %    = 0.00
2020/03/03 12:59:06.2    Spec PCB temps    = 41.0, 41.4, 41.6, 41.5, 41.4, 41.7, 40.7, 40.4
2020/03/03 12:59:06.2 
2020/03/03 12:59:06.3 Old State:16-cycle=25, Elapsed Time:    5.0,  Ideal Time:    4.8,  Delay time =   0.02  New State:ENGN_StateRunning_SamplingComplete
2020/03/03 12:59:06.4 Old State:18-ENGN_StateRunning_SamplingComplete New State:ENGN_StateRunning_WaitNewStep
2020/03/03 12:59:06.8 Old State:5-ENGN_StateRunning_WaitNewStep New State:ENGN_StateRunning_StartNewStep
2020/03/03 12:59:06.8 StartShaker(1000)
2020/03/03 12:59:07.1 Old State:6-ENGN_StateRunning_StartNewStep New State:ENGN_StateRunning_WaitGoingToSample
2020/03/03 12:59:07.1 Sample96_Q(0, 0, 10)
2020/03/03 12:59:07.1 Temp: 2020/03/03 12:59:07, 30.0000
2020/03/03 12:59:07.2 GMC_SetPosZ
2020/03/03 12:59:07.3 
2020/03/03 12:59:07.3 START SCAN: 
2020/03/03 12:59:07.3    CycleTime (ms)    = 200
2020/03/03 12:59:07.3    CycleCount        = 25
2020/03/03 12:59:07.3    ScansToAverage    = 20
2020/03/03 12:59:07.3    FinishTime (s)    = 5
2020/03/03 12:59:07.3    Temperature       = 30.0
2020/03/03 12:59:07.3    Lamp Power        = 1
2020/03/03 12:59:07.3    Spec PCB temps    = 41.0, 41.4, 41.6, 41.6, 41.4, 41.7, 40.7, 40.4
2020/03/03 12:59:07.3 
2020/03/03 12:59:07.3 Old State:12-ENGN_StateRunning_WaitGoingToSample New State:ENGN_StateRunning_GoingToSample
2020/03/03 12:59:12.4 GMC_ServoHere
2020/03/03 12:59:12.5 GMC_SetPosXY
2020/03/03 12:59:12.9 GMC_SetPosZ
2020/03/03 12:59:18.0 Old State:13-cycle=1, Elapsed Time:    0.0,  Ideal Time:    0.0,  Delay time =   0.00  New State:ENGN_StateRunning_GoingToSampleComplete
2020/03/03 12:59:18.1 Old State:14-ENGN_StateRunning_GoingToSampleComplete New State:ENGN_StateRunning_WaitSampling
2020/03/03 12:59:18.1 Step started at: 12:59:07
2020/03/03 12:59:18.1 XYZ movement time  = 10641 ms + Scan start delay = 10626 ms
2020/03/03 12:59:18.2 Old State:15-ENGN_StateRunning_WaitSampling New State:ENGN_StateRunning_Sampling
2020/03/03 12:59:22.7 
2020/03/03 12:59:22.7 STOP SCAN: 
2020/03/03 12:59:22.7    CycleTime (ms)    = 200
2020/03/03 12:59:22.7    CurrentCycle      = 25
2020/03/03 12:59:22.7    RunTime (ms)      = 4956
2020/03/03 12:59:22.7    AverageCycle (ms) = 198.2
2020/03/03 12:59:22.7    Temperature       = 30.0
2020/03/03 12:59:22.7    DATA OVERRUN %    = 0.00
2020/03/03 12:59:22.7    Spec PCB temps    = 41.0, 41.4, 41.6, 41.5, 41.3, 41.7, 40.6, 40.4
2020/03/03 12:59:22.7 
2020/03/03 12:59:22.8 Old State:16-cycle=25, Elapsed Time:    5.0,  Ideal Time:    4.8,  Delay time =   0.02  New State:ENGN_StateRunning_SamplingComplete
2020/03/03 12:59:22.9 Old State:18-ENGN_StateRunning_SamplingComplete New State:ENGN_StateRunning_WaitNewStep
2020/03/03 12:59:23.2 Old State:5-ENGN_StateRunning_WaitNewStep New State:ENGN_StateRunning_StartNewStep
2020/03/03 12:59:23.3 StartShaker(1000)
2020/03/03 12:59:23.6 Old State:6-ENGN_StateRunning_StartNewStep New State:ENGN_StateRunning_WaitGoingToSample
2020/03/03 12:59:23.6 Sample96_Q(0, 0, 11)
2020/03/03 12:59:23.6 Temp: 2020/03/03 12:59:23, 30.0000
2020/03/03 12:59:23.6 GMC_SetPosZ
2020/03/03 12:59:23.7 
2020/03/03 12:59:23.7 START SCAN: 
2020/03/03 12:59:23.7    CycleTime (ms)    = 200
2020/03/03 12:59:23.7    CycleCount        = 25
2020/03/03 12:59:23.7    ScansToAverage    = 20
2020/03/03 12:59:23.7    FinishTime (s)    = 5
2020/03/03 12:59:23.7    Temperature       = 30.0
2020/03/03 12:59:23.7    Lamp Power        = 1
2020/03/03 12:59:23.7    Spec PCB temps    = 41.0, 41.4, 41.6, 41.5, 41.4, 41.7, 40.6, 40.4
2020/03/03 12:59:23.7 
2020/03/03 12:59:23.8 Old State:12-ENGN_StateRunning_WaitGoingToSample New State:ENGN_StateRunning_GoingToSample
2020/03/03 12:59:28.5 GMC_ServoHere
2020/03/03 12:59:28.6 GMC_SetPosXY
2020/03/03 12:59:29.0 GMC_SetPosZ
2020/03/03 12:59:34.4 Old State:13-cycle=1, Elapsed Time:    0.0,  Ideal Time:    0.0,  Delay time =   0.00  New State:ENGN_StateRunning_GoingToSampleComplete
2020/03/03 12:59:34.5 Old State:14-ENGN_StateRunning_GoingToSampleComplete New State:ENGN_StateRunning_WaitSampling
2020/03/03 12:59:34.5 Step started at: 12:59:23
2020/03/03 12:59:34.5 XYZ movement time  = 10612 ms + Scan start delay = 10591 ms
2020/03/03 12:59:34.6 Old State:15-ENGN_StateRunning_WaitSampling New State:ENGN_StateRunning_Sampling
2020/03/03 12:59:39.2 
2020/03/03 12:59:39.2 STOP SCAN: 
2020/03/03 12:59:39.2    CycleTime (ms)    = 200
2020/03/03 12:59:39.2    CurrentCycle      = 25
2020/03/03 12:59:39.2    RunTime (ms)      = 4971
2020/03/03 12:59:39.2    AverageCycle (ms) = 198.8
2020/03/03 12:59:39.2    Temperature       = 30.0
2020/03/03 12:59:39.2    DATA OVERRUN %    = 0.00
2020/03/03 12:59:39.2    Spec PCB temps    = 41.0, 41.4, 41.6, 41.5, 41.4, 41.7, 40.7, 40.4
2020/03/03 12:59:39.2 
2020/03/03 12:59:39.2 Old State:16-cycle=25, Elapsed Time:    5.0,  Ideal Time:    4.8,  Delay time =   0.04  New State:ENGN_StateRunning_SamplingComplete
2020/03/03 12:59:39.3 Old State:18-ENGN_StateRunning_SamplingComplete New State:ENGN_StateRunning_WaitNewStep
2020/03/03 12:59:39.8 Old State:5-ENGN_StateRunning_WaitNewStep New State:ENGN_StateRunning_StartNewStep
2020/03/03 12:59:39.8 StartShaker(1000)
2020/03/03 12:59:40.1 Temp: 2020/03/03 12:59:40, 30.0000
2020/03/03 12:59:40.1 Old State:6-ENGN_StateRunning_StartNewStep New State:ENGN_StateRunning_WaitGoingToSample
2020/03/03 12:59:40.1 Sample96_Q(0, 0, 0)
2020/03/03 12:59:40.2 GMC_SetPosZ
2020/03/03 12:59:40.3 
2020/03/03 12:59:40.3 START SCAN: 
2020/03/03 12:59:40.3    CycleTime (ms)    = 200
2020/03/03 12:59:40.3    CycleCount        = 150
2020/03/03 12:59:40.3    ScansToAverage    = 20
2020/03/03 12:59:40.3    FinishTime (s)    = 30
2020/03/03 12:59:40.3    Temperature       = 30.0
2020/03/03 12:59:40.3    Lamp Power        = 1
2020/03/03 12:59:40.3    Spec PCB temps    = 41.0, 41.4, 41.6, 41.6, 41.4, 41.7, 40.6, 40.4
2020/03/03 12:59:40.3 
2020/03/03 12:59:40.3 Old State:12-ENGN_StateRunning_WaitGoingToSample New State:ENGN_StateRunning_GoingToSample
2020/03/03 12:59:45.4 GMC_ServoHere
2020/03/03 12:59:45.6 GMC_SetPosXY
2020/03/03 12:59:47.4 GMC_SetPosZ
2020/03/03 12:59:49.5 Old State:13-ENGN_StateRunning_GoingToSample New State:ENGN_StateRunning_GoingToSampleComplete
2020/03/03 12:59:49.6 Old State:14-cycle=1, Elapsed Time:    0.0,  Ideal Time:    0.0,  Delay time =   0.00  New State:ENGN_StateRunning_WaitSampling
2020/03/03 12:59:49.6 Step started at: 12:59:40
2020/03/03 12:59:49.6 XYZ movement time  = 9285 ms + Scan start delay = 9292 ms
2020/03/03 12:59:49.7 Old State:15-ENGN_StateRunning_WaitSampling New State:ENGN_StateRunning_Sampling
2020/03/03 13:00:19.4 
2020/03/03 13:00:19.4 STOP SCAN: 
2020/03/03 13:00:19.4    CycleTime (ms)    = 200
2020/03/03 13:00:19.4    CurrentCycle      = 150
2020/03/03 13:00:19.4    RunTime (ms)      = 29956
2020/03/03 13:00:19.4    AverageCycle (ms) = 199.7
2020/03/03 13:00:19.4    Temperature       = 30.0
2020/03/03 13:00:19.4    DATA OVERRUN %    = 0.00
2020/03/03 13:00:19.4    Spec PCB temps    = 41.0, 41.4, 41.6, 41.6, 41.4, 41.7, 40.7, 40.4
2020/03/03 13:00:19.4 
2020/03/03 13:00:19.5 Old State:16-cycle=150, Elapsed Time:   30.0,  Ideal Time:   29.8,  Delay time =   0.01  New State:ENGN_StateRunning_SamplingComplete
2020/03/03 13:00:19.7 Old State:18-ENGN_StateRunning_SamplingComplete New State:ENGN_StateRunning_WaitNewStep
2020/03/03 13:00:19.9 Old State:5-ENGN_StateRunning_WaitNewStep New State:ENGN_StateRunning_StartNewStep
2020/03/03 13:00:19.9 StartShaker(1000)
2020/03/03 13:00:20.2 Old State:6-ENGN_StateRunning_StartNewStep New State:ENGN_StateRunning_WaitGoingToSample
2020/03/03 13:00:20.2 Sample96_Q(0, 0, 2)
2020/03/03 13:00:20.2 Temp: 2020/03/03 13:00:20, 30.0000
2020/03/03 13:00:20.3 GMC_SetPosZ
2020/03/03 13:00:20.4 
2020/03/03 13:00:20.4 START SCAN: 
2020/03/03 13:00:20.4    CycleTime (ms)    = 200
2020/03/03 13:00:20.4    CycleCount        = 400
2020/03/03 13:00:20.4    ScansToAverage    = 20
2020/03/03 13:00:20.4    FinishTime (s)    = 80
2020/03/03 13:00:20.4    Temperature       = 30.0
2020/03/03 13:00:20.4    Lamp Power        = 1
2020/03/03 13:00:20.4    Spec PCB temps    = 41.0, 41.4, 41.6, 41.6, 41.4, 41.7, 40.7, 40.4
2020/03/03 13:00:20.4 
2020/03/03 13:00:20.4 Old State:12-ENGN_StateRunning_WaitGoingToSample New State:ENGN_StateRunning_GoingToSample
2020/03/03 13:00:22.3 GMC_ServoHere
2020/03/03 13:00:22.4 GMC_SetPosXY
2020/03/03 13:00:23.0 GMC_SetPosZ
2020/03/03 13:00:25.6 Old State:13-ENGN_StateRunning_GoingToSample New State:ENGN_StateRunning_GoingToSampleComplete
2020/03/03 13:00:25.7 Old State:14-cycle=1, Elapsed Time:    0.0,  Ideal Time:    0.0,  Delay time =   0.00  New State:ENGN_StateRunning_WaitSampling
2020/03/03 13:00:25.7 Step started at: 13:00:20
2020/03/03 13:00:25.7 XYZ movement time  = 5329 ms + Scan start delay = 5288 ms
2020/03/03 13:00:25.8 Old State:15-ENGN_StateRunning_WaitSampling New State:ENGN_StateRunning_Sampling
2020/03/03 13:01:20.3 Temp: 2020/03/03 13:01:20, 30.0000
2020/03/03 13:01:45.5 
2020/03/03 13:01:45.5 STOP SCAN: 
2020/03/03 13:01:45.5    CycleTime (ms)    = 200
2020/03/03 13:01:45.5    CurrentCycle      = 400
2020/03/03 13:01:45.5    RunTime (ms)      = 79957
2020/03/03 13:01:45.5    AverageCycle (ms) = 199.9
2020/03/03 13:01:45.5    Temperature       = 30.0
2020/03/03 13:01:45.5    DATA OVERRUN %    = 0.00
2020/03/03 13:01:45.5    Spec PCB temps    = 41.1, 41.4, 41.7, 41.6, 41.4, 41.8, 40.7, 40.5
2020/03/03 13:01:45.5 
2020/03/03 13:01:45.6 Old State:16-cycle=400, Elapsed Time:   80.0,  Ideal Time:   79.8,  Delay time =   0.04  New State:ENGN_StateRunning_SamplingComplete
2020/03/03 13:01:45.7 Old State:18-ENGN_StateRunning_SamplingComplete New State:ENGN_StateRunning_WaitNewStep
2020/03/03 13:01:46.1 Old State:5-ENGN_StateRunning_WaitNewStep New State:ENGN_StateRunning_StartNewStep
2020/03/03 13:01:46.1 StartShaker(1000)
2020/03/03 13:01:46.4 Temp: 2020/03/03 13:01:46, 30.0000
2020/03/03 13:01:46.4 Old State:6-ENGN_StateRunning_StartNewStep New State:ENGN_StateRunning_WaitGoingToSample
2020/03/03 13:01:46.4 Sample96_Q(0, 0, 0)
2020/03/03 13:01:46.5 GMC_SetPosZ
2020/03/03 13:01:46.5 
2020/03/03 13:01:46.5 START SCAN: 
2020/03/03 13:01:46.5    CycleTime (ms)    = 200
2020/03/03 13:01:46.5    CycleCount        = 150
2020/03/03 13:01:46.5    ScansToAverage    = 20
2020/03/03 13:01:46.5    FinishTime (s)    = 30
2020/03/03 13:01:46.5    Temperature       = 30.0
2020/03/03 13:01:46.5    Lamp Power        = 1
2020/03/03 13:01:46.5    Spec PCB temps    = 41.1, 41.4, 41.6, 41.6, 41.4, 41.8, 40.7, 40.5
2020/03/03 13:01:46.5 
2020/03/03 13:01:46.6 Old State:12-ENGN_StateRunning_WaitGoingToSample New State:ENGN_StateRunning_GoingToSample
2020/03/03 13:01:49.0 GMC_ServoHere
2020/03/03 13:01:49.2 GMC_SetPosXY
2020/03/03 13:01:49.6 GMC_SetPosZ
2020/03/03 13:01:51.7 Old State:13-ENGN_StateRunning_GoingToSample New State:ENGN_StateRunning_GoingToSampleComplete
2020/03/03 13:01:51.8 Old State:14-cycle=1, Elapsed Time:    0.0,  Ideal Time:    0.0,  Delay time =   0.00  New State:ENGN_StateRunning_WaitSampling
2020/03/03 13:01:51.8 Step started at: 13:01:46
2020/03/03 13:01:51.8 XYZ movement time  = 5196 ms + Scan start delay = 5168 ms
2020/03/03 13:01:51.9 Old State:15-ENGN_StateRunning_WaitSampling New State:ENGN_StateRunning_Sampling
2020/03/03 13:02:21.6 
2020/03/03 13:02:21.6 STOP SCAN: 
2020/03/03 13:02:21.6    CycleTime (ms)    = 200
2020/03/03 13:02:21.6    CurrentCycle      = 150
2020/03/03 13:02:21.6    RunTime (ms)      = 29956
2020/03/03 13:02:21.6    AverageCycle (ms) = 199.7
2020/03/03 13:02:21.6    Temperature       = 30.0
2020/03/03 13:02:21.6    DATA OVERRUN %    = 0.00
2020/03/03 13:02:21.6    Spec PCB temps    = 41.1, 41.4, 41.6, 41.6, 41.4, 41.8, 40.7, 40.5
2020/03/03 13:02:21.6 
2020/03/03 13:02:21.7 Old State:16-cycle=150, Elapsed Time:   30.0,  Ideal Time:   29.8,  Delay time =   0.02  New State:ENGN_StateRunning_SamplingComplete
2020/03/03 13:02:21.8 Old State:18-ENGN_StateRunning_SamplingComplete New State:ENGN_StateRunning_WaitNewStep
2020/03/03 13:02:22.1 Old State:5-ENGN_StateRunning_WaitNewStep New State:ENGN_StateRunning_StartNewStep
2020/03/03 13:02:22.1 StartShaker(1000)
2020/03/03 13:02:22.4 Temp: 2020/03/03 13:02:22, 30.0000
2020/03/03 13:02:22.5 Old State:6-ENGN_StateRunning_StartNewStep New State:ENGN_StateRunning_WaitGoingToSample
2020/03/03 13:02:22.5 Sample96_Q(0, 0, 5)
2020/03/03 13:02:22.6 GMC_SetPosZ
2020/03/03 13:02:22.6 
2020/03/03 13:02:22.6 START SCAN: 
2020/03/03 13:02:22.6    CycleTime (ms)    = 200
2020/03/03 13:02:22.6    CycleCount        = 900
2020/03/03 13:02:22.6    ScansToAverage    = 20
2020/03/03 13:02:22.6    FinishTime (s)    = 180
2020/03/03 13:02:22.6    Temperature       = 30.0
2020/03/03 13:02:22.6    Lamp Power        = 1
2020/03/03 13:02:22.6    Spec PCB temps    = 41.1, 41.4, 41.7, 41.6, 41.4, 41.8, 40.7, 40.5
2020/03/03 13:02:22.6 
2020/03/03 13:02:22.7 Old State:12-ENGN_StateRunning_WaitGoingToSample New State:ENGN_StateRunning_GoingToSample
2020/03/03 13:02:24.6 GMC_ServoHere
2020/03/03 13:02:24.8 GMC_SetPosXY
2020/03/03 13:02:25.7 GMC_SetPosZ
2020/03/03 13:02:29.1 Old State:13-ENGN_StateRunning_GoingToSample New State:ENGN_StateRunning_GoingToSampleComplete
2020/03/03 13:02:29.2 Old State:14-cycle=1, Elapsed Time:    0.0,  Ideal Time:    0.0,  Delay time =   0.00  New State:ENGN_StateRunning_WaitSampling
2020/03/03 13:02:29.2 Step started at: 13:02:22
2020/03/03 13:02:29.2 XYZ movement time  = 6556 ms + Scan start delay = 6552 ms
2020/03/03 13:02:29.3 Old State:15-ENGN_StateRunning_WaitSampling New State:ENGN_StateRunning_Sampling
2020/03/03 13:03:22.5 Temp: 2020/03/03 13:03:22, 30.0000
2020/03/03 13:04:22.5 Temp: 2020/03/03 13:04:22, 30.0000
2020/03/03 13:05:22.6 Temp: 2020/03/03 13:05:22, 30.0000
2020/03/03 13:05:29.0 
2020/03/03 13:05:29.0 STOP SCAN: 
2020/03/03 13:05:29.0    CycleTime (ms)    = 200
2020/03/03 13:05:29.0    CurrentCycle      = 900
2020/03/03 13:05:29.0    RunTime (ms)      = 179964
2020/03/03 13:05:29.0    AverageCycle (ms) = 200.0
2020/03/03 13:05:29.0    Temperature       = 30.0
2020/03/03 13:05:29.0    DATA OVERRUN %    = 0.00
2020/03/03 13:05:29.0    Spec PCB temps    = 41.1, 41.4, 41.7, 41.6, 41.4, 41.8, 40.7, 40.5
2020/03/03 13:05:29.0 
2020/03/03 13:05:29.1 Old State:16-cycle=900, Elapsed Time:  180.0,  Ideal Time:  179.8,  Delay time =   0.04  New State:ENGN_StateRunning_SamplingComplete
2020/03/03 13:05:29.3 Old State:18-ENGN_StateRunning_SamplingComplete New State:ENGN_StateRunning_WaitNewStep
2020/03/03 13:05:29.5 Old State:5-ENGN_StateRunning_WaitNewStep New State:ENGN_StateRunning_StartNewStep
2020/03/03 13:05:29.5 StartShaker(1000)
2020/03/03 13:05:29.8 Temp: 2020/03/03 13:05:29, 30.0000
2020/03/03 13:05:29.8 Old State:6-ENGN_StateRunning_StartNewStep New State:ENGN_StateRunning_WaitGoingToSample
2020/03/03 13:05:29.8 Sample96_Q(0, 0, 0)
2020/03/03 13:05:29.9 GMC_SetPosZ
2020/03/03 13:05:29.9 
2020/03/03 13:05:29.9 START SCAN: 
2020/03/03 13:05:29.9    CycleTime (ms)    = 200
2020/03/03 13:05:29.9    CycleCount        = 900
2020/03/03 13:05:29.9    ScansToAverage    = 20
2020/03/03 13:05:29.9    FinishTime (s)    = 180
2020/03/03 13:05:29.9    Temperature       = 30.0
2020/03/03 13:05:29.9    Lamp Power        = 1
2020/03/03 13:05:29.9    Spec PCB temps    = 41.1, 41.4, 41.7, 41.6, 41.4, 41.8, 40.7, 40.5
2020/03/03 13:05:29.9 
2020/03/03 13:05:30.0 Old State:12-ENGN_StateRunning_WaitGoingToSample New State:ENGN_StateRunning_GoingToSample
2020/03/03 13:05:33.3 GMC_ServoHere
2020/03/03 13:05:33.4 GMC_SetPosXY
2020/03/03 13:05:34.3 GMC_SetPosZ
2020/03/03 13:05:36.5 Old State:13-ENGN_StateRunning_GoingToSample New State:ENGN_StateRunning_GoingToSampleComplete
2020/03/03 13:05:36.6 Old State:14-cycle=1, Elapsed Time:    0.0,  Ideal Time:    0.0,  Delay time =   0.00  New State:ENGN_StateRunning_WaitSampling
2020/03/03 13:05:36.6 Step started at: 13:05:29
2020/03/03 13:05:36.6 XYZ movement time  = 6580 ms + Scan start delay = 6545 ms
2020/03/03 13:05:36.7 Old State:15-ENGN_StateRunning_WaitSampling New State:ENGN_StateRunning_Sampling
2020/03/03 13:06:29.8 Temp: 2020/03/03 13:06:29, 30.0000
2020/03/03 13:07:29.9 Temp: 2020/03/03 13:07:29, 30.0000
2020/03/03 13:08:30.0 Temp: 2020/03/03 13:08:30, 30.0000
2020/03/03 13:08:36.4 
2020/03/03 13:08:36.4 STOP SCAN: 
2020/03/03 13:08:36.4    CycleTime (ms)    = 200
2020/03/03 13:08:36.4    CurrentCycle      = 900
2020/03/03 13:08:36.4    RunTime (ms)      = 179967
2020/03/03 13:08:36.4    AverageCycle (ms) = 200.0
2020/03/03 13:08:36.4    Temperature       = 30.0
2020/03/03 13:08:36.4    DATA OVERRUN %    = 0.00
2020/03/03 13:08:36.4    Spec PCB temps    = 41.1, 41.5, 41.7, 41.6, 41.4, 41.8, 40.7, 40.6
2020/03/03 13:08:36.4 
2020/03/03 13:08:36.5 Old State:16-cycle=900, Elapsed Time:  180.0,  Ideal Time:  179.8,  Delay time =   0.04  New State:ENGN_StateRunning_SamplingComplete
2020/03/03 13:08:36.6 Old State:18-ENGN_StateRunning_SamplingComplete New State:ENGN_StateRunning_WaitNewStep
2020/03/03 13:08:36.8 Old State:5-ENGN_StateRunning_WaitNewStep New State:ENGN_StateRunning_StartNewStep
2020/03/03 13:08:36.8 StartShaker(1000)
2020/03/03 13:08:37.2 Old State:6-ENGN_StateRunning_StartNewStep New State:ENGN_StateRunning_WaitGoingToSample
2020/03/03 13:08:37.2 Sample96_Q(0, 0, 10)
2020/03/03 13:08:37.2 Temp: 2020/03/03 13:08:37, 30.0000
2020/03/03 13:08:37.3 GMC_SetPosZ
2020/03/03 13:08:37.3 
2020/03/03 13:08:37.3 START SCAN: 
2020/03/03 13:08:37.3    CycleTime (ms)    = 200
2020/03/03 13:08:37.3    CycleCount        = 25
2020/03/03 13:08:37.3    ScansToAverage    = 20
2020/03/03 13:08:37.3    FinishTime (s)    = 5
2020/03/03 13:08:37.3    Temperature       = 30.0
2020/03/03 13:08:37.3    Lamp Power        = 1
2020/03/03 13:08:37.3    Spec PCB temps    = 41.1, 41.5, 41.7, 41.6, 41.4, 41.8, 40.7, 40.5
2020/03/03 13:08:37.3 
2020/03/03 13:08:37.3 Old State:12-ENGN_StateRunning_WaitGoingToSample New State:ENGN_StateRunning_GoingToSample
2020/03/03 13:08:39.3 GMC_ServoHere
2020/03/03 13:08:39.5 GMC_SetPosXY
2020/03/03 13:08:41.1 GMC_SetPosZ
2020/03/03 13:08:46.1 Old State:13-ENGN_StateRunning_GoingToSample New State:ENGN_StateRunning_GoingToSampleComplete
2020/03/03 13:08:46.2 Old State:14-cycle=1, Elapsed Time:    0.0,  Ideal Time:    0.0,  Delay time =   0.00  New State:ENGN_StateRunning_WaitSampling
2020/03/03 13:08:46.2 Step started at: 13:08:37
2020/03/03 13:08:46.2 XYZ movement time  = 8791 ms + Scan start delay = 8788 ms
2020/03/03 13:08:46.3 Old State:15-ENGN_StateRunning_WaitSampling New State:ENGN_StateRunning_Sampling
2020/03/03 13:08:51.0 
2020/03/03 13:08:51.0 STOP SCAN: 
2020/03/03 13:08:51.0    CycleTime (ms)    = 200
2020/03/03 13:08:51.0    CurrentCycle      = 25
2020/03/03 13:08:51.0    RunTime (ms)      = 4955
2020/03/03 13:08:51.0    AverageCycle (ms) = 198.2
2020/03/03 13:08:51.0    Temperature       = 30.0
2020/03/03 13:08:51.0    DATA OVERRUN %    = 0.00
2020/03/03 13:08:51.0    Spec PCB temps    = 41.1, 41.4, 41.7, 41.6, 41.4, 41.8, 40.7, 40.5
2020/03/03 13:08:51.0 
2020/03/03 13:08:51.0 Old State:16-cycle=25, Elapsed Time:    5.0,  Ideal Time:    4.8,  Delay time =   0.04  New State:ENGN_StateRunning_SamplingComplete
2020/03/03 13:08:51.1 Old State:18-ENGN_StateRunning_SamplingComplete New State:ENGN_StateRunning_WaitNewStep
2020/03/03 13:08:51.3 Old State:5-ENGN_StateRunning_WaitNewStep New State:ENGN_StateRunning_StartNewStep
2020/03/03 13:08:51.3 StartShaker(1000)
2020/03/03 13:08:51.6 Temp: 2020/03/03 13:08:51, 30.0000
2020/03/03 13:08:51.7 Old State:6-ENGN_StateRunning_StartNewStep New State:ENGN_StateRunning_WaitGoingToSample
2020/03/03 13:08:51.7 Sample96_Q(0, 0, 11)
2020/03/03 13:08:51.8 
2020/03/03 13:08:51.8 START SCAN: 
2020/03/03 13:08:51.8    CycleTime (ms)    = 200
2020/03/03 13:08:51.8    CycleCount        = 25
2020/03/03 13:08:51.8    ScansToAverage    = 20
2020/03/03 13:08:51.8    FinishTime (s)    = 5
2020/03/03 13:08:51.8    Temperature       = 30.0
2020/03/03 13:08:51.8    Lamp Power        = 1
2020/03/03 13:08:51.8    Spec PCB temps    = 41.1, 41.5, 41.7, 41.6, 41.4, 41.8, 40.7, 40.5
2020/03/03 13:08:51.8 
2020/03/03 13:08:51.8 GMC_SetPosZ
2020/03/03 13:08:51.9 Old State:12-ENGN_StateRunning_WaitGoingToSample New State:ENGN_StateRunning_GoingToSample
2020/03/03 13:08:56.7 GMC_ServoHere
2020/03/03 13:08:56.8 GMC_SetPosXY
2020/03/03 13:08:57.2 GMC_SetPosZ
2020/03/03 13:09:02.3 Old State:13-ENGN_StateRunning_GoingToSample New State:ENGN_StateRunning_GoingToSampleComplete
2020/03/03 13:09:02.5 Old State:14-cycle=1, Elapsed Time:    0.0,  Ideal Time:    0.0,  Delay time =   0.00  New State:ENGN_StateRunning_WaitSampling
2020/03/03 13:09:02.5 Step started at: 13:08:51
2020/03/03 13:09:02.5 XYZ movement time  = 10546 ms + Scan start delay = 10553 ms
2020/03/03 13:09:02.6 Old State:15-ENGN_StateRunning_WaitSampling New State:ENGN_StateRunning_Sampling
2020/03/03 13:09:07.2 
2020/03/03 13:09:07.2 STOP SCAN: 
2020/03/03 13:09:07.2    CycleTime (ms)    = 200
2020/03/03 13:09:07.2    CurrentCycle      = 25
2020/03/03 13:09:07.2    RunTime (ms)      = 4977
2020/03/03 13:09:07.2    AverageCycle (ms) = 199.1
2020/03/03 13:09:07.2    Temperature       = 30.0
2020/03/03 13:09:07.2    DATA OVERRUN %    = 0.00
2020/03/03 13:09:07.2    Spec PCB temps    = 41.1, 41.4, 41.7, 41.6, 41.4, 41.8, 40.7, 40.5
2020/03/03 13:09:07.2 
2020/03/03 13:09:07.4 Old State:16-cycle=25, Elapsed Time:    5.0,  Ideal Time:    4.8,  Delay time =   0.04  New State:ENGN_StateRunning_SamplingComplete
2020/03/03 13:09:07.5 Old State:18-ENGN_StateRunning_SamplingComplete New State:ENGN_StateRunning_WaitNewStep
2020/03/03 13:09:07.8 Old State:5-ENGN_StateRunning_WaitNewStep New State:ENGN_StateRunning_StartNewStep
2020/03/03 13:09:07.8 StartShaker(1000)
2020/03/03 13:09:08.1 Temp: 2020/03/03 13:09:08, 30.0000
2020/03/03 13:09:08.1 Old State:6-ENGN_StateRunning_StartNewStep New State:ENGN_StateRunning_WaitGoingToSample
2020/03/03 13:09:08.1 Sample96_Q(0, 0, 10)
2020/03/03 13:09:08.3 
2020/03/03 13:09:08.3 START SCAN: 
2020/03/03 13:09:08.3    CycleTime (ms)    = 200
2020/03/03 13:09:08.3    CycleCount        = 25
2020/03/03 13:09:08.3    ScansToAverage    = 20
2020/03/03 13:09:08.3    FinishTime (s)    = 5
2020/03/03 13:09:08.3    Temperature       = 30.0
2020/03/03 13:09:08.3    Lamp Power        = 1
2020/03/03 13:09:08.3    Spec PCB temps    = 41.1, 41.5, 41.7, 41.6, 41.4, 41.8, 40.7, 40.5
2020/03/03 13:09:08.3 
2020/03/03 13:09:08.3 GMC_SetPosZ
2020/03/03 13:09:08.3 Old State:12-ENGN_StateRunning_WaitGoingToSample New State:ENGN_StateRunning_GoingToSample
2020/03/03 13:09:13.4 GMC_ServoHere
2020/03/03 13:09:13.6 GMC_SetPosXY
2020/03/03 13:09:14.0 GMC_SetPosZ
2020/03/03 13:09:19.1 Old State:13-cycle=1, Elapsed Time:    0.0,  Ideal Time:    0.0,  Delay time =   0.00  New State:ENGN_StateRunning_GoingToSampleComplete
2020/03/03 13:09:19.2 Old State:14-ENGN_StateRunning_GoingToSampleComplete New State:ENGN_StateRunning_WaitSampling
2020/03/03 13:09:19.2 Step started at: 13:09:08
2020/03/03 13:09:19.2 XYZ movement time  = 10707 ms + Scan start delay = 10641 ms
2020/03/03 13:09:19.3 Old State:15-ENGN_StateRunning_WaitSampling New State:ENGN_StateRunning_Sampling
2020/03/03 13:09:23.8 
2020/03/03 13:09:23.8 STOP SCAN: 
2020/03/03 13:09:23.8    CycleTime (ms)    = 200
2020/03/03 13:09:23.8    CurrentCycle      = 25
2020/03/03 13:09:23.8    RunTime (ms)      = 4985
2020/03/03 13:09:23.8    AverageCycle (ms) = 199.4
2020/03/03 13:09:23.8    Temperature       = 30.0
2020/03/03 13:09:23.8    DATA OVERRUN %    = 0.00
2020/03/03 13:09:23.8    Spec PCB temps    = 41.1, 41.4, 41.7, 41.6, 41.4, 41.8, 40.7, 40.5
2020/03/03 13:09:23.8 
2020/03/03 13:09:23.9 Old State:16-cycle=25, Elapsed Time:    5.0,  Ideal Time:    4.8,  Delay time =   0.04  New State:ENGN_StateRunning_SamplingComplete
2020/03/03 13:09:24.0 Old State:18-ENGN_StateRunning_SamplingComplete New State:ENGN_StateRunning_WaitNewStep
2020/03/03 13:09:24.2 Old State:5-ENGN_StateRunning_WaitNewStep New State:ENGN_StateRunning_StartNewStep
2020/03/03 13:09:24.2 StartShaker(1000)
2020/03/03 13:09:24.5 Temp: 2020/03/03 13:09:24, 30.0000
2020/03/03 13:09:24.6 Old State:6-ENGN_StateRunning_StartNewStep New State:ENGN_StateRunning_WaitGoingToSample
2020/03/03 13:09:24.6 Sample96_Q(0, 0, 11)
2020/03/03 13:09:24.7 GMC_SetPosZ
2020/03/03 13:09:24.7 
2020/03/03 13:09:24.7 START SCAN: 
2020/03/03 13:09:24.7    CycleTime (ms)    = 200
2020/03/03 13:09:24.7    CycleCount        = 25
2020/03/03 13:09:24.7    ScansToAverage    = 20
2020/03/03 13:09:24.7    FinishTime (s)    = 5
2020/03/03 13:09:24.7    Temperature       = 30.0
2020/03/03 13:09:24.7    Lamp Power        = 1
2020/03/03 13:09:24.7    Spec PCB temps    = 41.1, 41.4, 41.6, 41.6, 41.4, 41.8, 40.7, 40.5
2020/03/03 13:09:24.7 
2020/03/03 13:09:24.8 Old State:12-ENGN_StateRunning_WaitGoingToSample New State:ENGN_StateRunning_GoingToSample
2020/03/03 13:09:29.5 GMC_ServoHere
2020/03/03 13:09:29.7 GMC_SetPosXY
2020/03/03 13:09:30.0 GMC_SetPosZ
2020/03/03 13:09:35.2 Old State:13-ENGN_StateRunning_GoingToSample New State:ENGN_StateRunning_GoingToSampleComplete
2020/03/03 13:09:35.4 Old State:14-cycle=1, Elapsed Time:    0.0,  Ideal Time:    0.0,  Delay time =   0.00  New State:ENGN_StateRunning_WaitSampling
2020/03/03 13:09:35.4 Step started at: 13:09:24
2020/03/03 13:09:35.4 XYZ movement time  = 10482 ms + Scan start delay = 10485 ms
2020/03/03 13:09:35.5 Old State:15-ENGN_StateRunning_WaitSampling New State:ENGN_StateRunning_Sampling
2020/03/03 13:09:40.1 
2020/03/03 13:09:40.1 STOP SCAN: 
2020/03/03 13:09:40.1    CycleTime (ms)    = 200
2020/03/03 13:09:40.1    CurrentCycle      = 25
2020/03/03 13:09:40.1    RunTime (ms)      = 4954
2020/03/03 13:09:40.1    AverageCycle (ms) = 198.2
2020/03/03 13:09:40.1    Temperature       = 30.0
2020/03/03 13:09:40.1    DATA OVERRUN %    = 0.00
2020/03/03 13:09:40.1    Spec PCB temps    = 41.1, 41.4, 41.6, 41.6, 41.4, 41.8, 40.7, 40.5
2020/03/03 13:09:40.1 
2020/03/03 13:09:40.1 Old State:16-cycle=25, Elapsed Time:    5.0,  Ideal Time:    4.8,  Delay time =   0.04  New State:ENGN_StateRunning_SamplingComplete
2020/03/03 13:09:40.2 Old State:18-ENGN_StateRunning_SamplingComplete New State:ENGN_StateRunning_WaitNewStep
2020/03/03 13:09:40.4 Old State:5-ENGN_StateRunning_WaitNewStep New State:ENGN_StateRunning_StartNewStep
2020/03/03 13:09:40.4 StartShaker(1000)
2020/03/03 13:09:40.7 Temp: 2020/03/03 13:09:40, 30.0000
2020/03/03 13:09:40.8 Old State:6-ENGN_StateRunning_StartNewStep New State:ENGN_StateRunning_WaitGoingToSample
2020/03/03 13:09:40.8 Sample96_Q(0, 0, 10)
2020/03/03 13:09:40.9 
2020/03/03 13:09:40.9 START SCAN: 
2020/03/03 13:09:40.9    CycleTime (ms)    = 200
2020/03/03 13:09:40.9    CycleCount        = 25
2020/03/03 13:09:40.9    ScansToAverage    = 20
2020/03/03 13:09:40.9    FinishTime (s)    = 5
2020/03/03 13:09:40.9    Temperature       = 30.0
2020/03/03 13:09:40.9    Lamp Power        = 1
2020/03/03 13:09:40.9    Spec PCB temps    = 41.1, 41.4, 41.7, 41.6, 41.4, 41.8, 40.7, 40.5
2020/03/03 13:09:40.9 
2020/03/03 13:09:41.0 GMC_SetPosZ
2020/03/03 13:09:41.0 Old State:12-ENGN_StateRunning_WaitGoingToSample New State:ENGN_StateRunning_GoingToSample
2020/03/03 13:09:46.0 GMC_ServoHere
2020/03/03 13:09:46.1 GMC_SetPosXY
2020/03/03 13:09:46.5 GMC_SetPosZ
2020/03/03 13:09:51.6 Old State:13-cycle=1, Elapsed Time:    0.0,  Ideal Time:    0.0,  Delay time =   0.00  New State:ENGN_StateRunning_GoingToSampleComplete
2020/03/03 13:09:51.7 Old State:14-ENGN_StateRunning_GoingToSampleComplete New State:ENGN_StateRunning_WaitSampling
2020/03/03 13:09:51.7 Step started at: 13:09:40
2020/03/03 13:09:51.7 XYZ movement time  = 10660 ms + Scan start delay = 10595 ms
2020/03/03 13:09:51.8 Old State:15-ENGN_StateRunning_WaitSampling New State:ENGN_StateRunning_Sampling
2020/03/03 13:09:56.4 
2020/03/03 13:09:56.4 STOP SCAN: 
2020/03/03 13:09:56.4    CycleTime (ms)    = 200
2020/03/03 13:09:56.4    CurrentCycle      = 25
2020/03/03 13:09:56.4    RunTime (ms)      = 4955
2020/03/03 13:09:56.4    AverageCycle (ms) = 198.2
2020/03/03 13:09:56.4    Temperature       = 30.0
2020/03/03 13:09:56.4    DATA OVERRUN %    = 0.00
2020/03/03 13:09:56.4    Spec PCB temps    = 41.1, 41.4, 41.7, 41.6, 41.4, 41.8, 40.7, 40.5
2020/03/03 13:09:56.4 
2020/03/03 13:09:56.5 Old State:16-cycle=25, Elapsed Time:    5.0,  Ideal Time:    4.8,  Delay time =   0.02  New State:ENGN_StateRunning_SamplingComplete
2020/03/03 13:09:56.6 Old State:18-ENGN_StateRunning_SamplingComplete New State:ENGN_StateRunning_WaitNewStep
2020/03/03 13:09:56.8 Old State:5-ENGN_StateRunning_WaitNewStep New State:ENGN_StateRunning_StartNewStep
2020/03/03 13:09:56.8 StartShaker(1000)
2020/03/03 13:09:57.1 Old State:6-ENGN_StateRunning_StartNewStep New State:ENGN_StateRunning_WaitGoingToSample
2020/03/03 13:09:57.1 Sample96_Q(0, 0, 11)
2020/03/03 13:09:57.1 Temp: 2020/03/03 13:09:57, 30.0000
2020/03/03 13:09:57.3 GMC_SetPosZ
2020/03/03 13:09:57.3 
2020/03/03 13:09:57.3 START SCAN: 
2020/03/03 13:09:57.3    CycleTime (ms)    = 200
2020/03/03 13:09:57.3    CycleCount        = 25
2020/03/03 13:09:57.3    ScansToAverage    = 20
2020/03/03 13:09:57.3    FinishTime (s)    = 5
2020/03/03 13:09:57.3    Temperature       = 30.0
2020/03/03 13:09:57.3    Lamp Power        = 1
2020/03/03 13:09:57.3    Spec PCB temps    = 41.1, 41.4, 41.7, 41.6, 41.4, 41.7, 40.7, 40.5
2020/03/03 13:09:57.3 
2020/03/03 13:09:57.4 Old State:12-ENGN_StateRunning_WaitGoingToSample New State:ENGN_StateRunning_GoingToSample
2020/03/03 13:10:02.1 GMC_ServoHere
2020/03/03 13:10:02.3 GMC_SetPosXY
2020/03/03 13:10:02.7 GMC_SetPosZ
2020/03/03 13:10:07.8 Old State:13-ENGN_StateRunning_GoingToSample New State:ENGN_StateRunning_GoingToSampleComplete
2020/03/03 13:10:08.0 Old State:14-cycle=1, Elapsed Time:    0.0,  Ideal Time:    0.0,  Delay time =   0.00  New State:ENGN_StateRunning_WaitSampling
2020/03/03 13:10:08.0 Step started at: 13:09:57
2020/03/03 13:10:08.0 XYZ movement time  = 10551 ms + Scan start delay = 10551 ms
2020/03/03 13:10:08.1 Old State:15-ENGN_StateRunning_WaitSampling New State:ENGN_StateRunning_Sampling
2020/03/03 13:10:12.7 
2020/03/03 13:10:12.7 STOP SCAN: 
2020/03/03 13:10:12.7    CycleTime (ms)    = 200
2020/03/03 13:10:12.7    CurrentCycle      = 25
2020/03/03 13:10:12.7    RunTime (ms)      = 4971
2020/03/03 13:10:12.7    AverageCycle (ms) = 198.8
2020/03/03 13:10:12.7    Temperature       = 30.0
2020/03/03 13:10:12.7    DATA OVERRUN %    = 0.00
2020/03/03 13:10:12.7    Spec PCB temps    = 41.1, 41.4, 41.6, 41.6, 41.4, 41.8, 40.7, 40.5
2020/03/03 13:10:12.7 
2020/03/03 13:10:12.8 Old State:16-cycle=25, Elapsed Time:    5.0,  Ideal Time:    4.8,  Delay time =   0.04  New State:ENGN_StateRunning_SamplingComplete
2020/03/03 13:10:12.9 Old State:18-ENGN_StateRunning_SamplingComplete New State:ENGN_StateRunning_WaitNewStep
2020/03/03 13:10:13.3 Old State:5-ENGN_StateRunning_WaitNewStep New State:ENGN_StateRunning_StartNewStep
2020/03/03 13:10:13.3 StartShaker(1000)
2020/03/03 13:10:13.6 Old State:6-ENGN_StateRunning_StartNewStep New State:ENGN_StateRunning_WaitGoingToSample
2020/03/03 13:10:13.6 Sample96_Q(0, 0, 0)
2020/03/03 13:10:13.6 Temp: 2020/03/03 13:10:13, 30.0000
2020/03/03 13:10:13.7 GMC_SetPosZ
2020/03/03 13:10:13.7 
2020/03/03 13:10:13.7 START SCAN: 
2020/03/03 13:10:13.7    CycleTime (ms)    = 200
2020/03/03 13:10:13.7    CycleCount        = 150
2020/03/03 13:10:13.7    ScansToAverage    = 20
2020/03/03 13:10:13.7    FinishTime (s)    = 30
2020/03/03 13:10:13.7    Temperature       = 30.0
2020/03/03 13:10:13.7    Lamp Power        = 1
2020/03/03 13:10:13.7    Spec PCB temps    = 41.1, 41.4, 41.6, 41.6, 41.4, 41.8, 40.7, 40.5
2020/03/03 13:10:13.7 
2020/03/03 13:10:13.8 Old State:12-ENGN_StateRunning_WaitGoingToSample New State:ENGN_StateRunning_GoingToSample
2020/03/03 13:10:18.9 GMC_ServoHere
2020/03/03 13:10:19.0 GMC_SetPosXY
2020/03/03 13:10:20.8 GMC_SetPosZ
2020/03/03 13:10:23.0 Old State:13-ENGN_StateRunning_GoingToSample New State:ENGN_StateRunning_GoingToSampleComplete
2020/03/03 13:10:23.1 Old State:14-cycle=1, Elapsed Time:    0.0,  Ideal Time:    0.0,  Delay time =   0.00  New State:ENGN_StateRunning_WaitSampling
2020/03/03 13:10:23.1 Step started at: 13:10:13
2020/03/03 13:10:23.1 XYZ movement time  = 9295 ms + Scan start delay = 9256 ms
2020/03/03 13:10:23.2 Old State:15-ENGN_StateRunning_WaitSampling New State:ENGN_StateRunning_Sampling
2020/03/03 13:10:52.8 
2020/03/03 13:10:52.8 STOP SCAN: 
2020/03/03 13:10:52.8    CycleTime (ms)    = 200
2020/03/03 13:10:52.8    CurrentCycle      = 150
2020/03/03 13:10:52.8    RunTime (ms)      = 29956
2020/03/03 13:10:52.8    AverageCycle (ms) = 199.7
2020/03/03 13:10:52.8    Temperature       = 30.0
2020/03/03 13:10:52.8    DATA OVERRUN %    = 0.00
2020/03/03 13:10:52.8    Spec PCB temps    = 41.1, 41.4, 41.7, 41.6, 41.4, 41.8, 40.7, 40.5
2020/03/03 13:10:52.8 
2020/03/03 13:10:52.9 Old State:16-cycle=150, Elapsed Time:   30.0,  Ideal Time:   29.8,  Delay time =   0.04  New State:ENGN_StateRunning_SamplingComplete
2020/03/03 13:10:53.1 Old State:18-ENGN_StateRunning_SamplingComplete New State:ENGN_StateRunning_WaitNewStep
2020/03/03 13:10:53.4 Old State:5-ENGN_StateRunning_WaitNewStep New State:ENGN_StateRunning_StartNewStep
2020/03/03 13:10:53.4 StartShaker(1000)
2020/03/03 13:10:53.8 Old State:6-ENGN_StateRunning_StartNewStep New State:ENGN_StateRunning_WaitGoingToSample
2020/03/03 13:10:53.8 Sample96_Q(0, 0, 3)
2020/03/03 13:10:53.8 Temp: 2020/03/03 13:10:53, 30.0000
2020/03/03 13:10:53.8 GMC_SetPosZ
2020/03/03 13:10:53.9 
2020/03/03 13:10:53.9 START SCAN: 
2020/03/03 13:10:53.9    CycleTime (ms)    = 200
2020/03/03 13:10:53.9    CycleCount        = 400
2020/03/03 13:10:53.9    ScansToAverage    = 20
2020/03/03 13:10:53.9    FinishTime (s)    = 80
2020/03/03 13:10:53.9    Temperature       = 30.0
2020/03/03 13:10:53.9    Lamp Power        = 1
2020/03/03 13:10:53.9    Spec PCB temps    = 41.1, 41.4, 41.6, 41.6, 41.4, 41.8, 40.7, 40.5
2020/03/03 13:10:53.9 
2020/03/03 13:10:54.0 Old State:12-ENGN_StateRunning_WaitGoingToSample New State:ENGN_StateRunning_GoingToSample
2020/03/03 13:10:55.8 GMC_ServoHere
2020/03/03 13:10:56.0 GMC_SetPosXY
2020/03/03 13:10:56.5 GMC_SetPosZ
2020/03/03 13:10:59.5 Old State:13-ENGN_StateRunning_GoingToSample New State:ENGN_StateRunning_GoingToSampleComplete
2020/03/03 13:10:59.6 Old State:14-cycle=1, Elapsed Time:    0.0,  Ideal Time:    0.0,  Delay time =   0.00  New State:ENGN_StateRunning_WaitSampling
2020/03/03 13:10:59.6 Step started at: 13:10:53
2020/03/03 13:10:59.6 XYZ movement time  = 5649 ms + Scan start delay = 5649 ms
2020/03/03 13:10:59.7 Old State:15-ENGN_StateRunning_WaitSampling New State:ENGN_StateRunning_Sampling
2020/03/03 13:11:53.8 Temp: 2020/03/03 13:11:53, 30.0000
2020/03/03 13:12:19.4 
2020/03/03 13:12:19.4 STOP SCAN: 
2020/03/03 13:12:19.4    CycleTime (ms)    = 200
2020/03/03 13:12:19.4    CurrentCycle      = 400
2020/03/03 13:12:19.4    RunTime (ms)      = 79967
2020/03/03 13:12:19.4    AverageCycle (ms) = 199.9
2020/03/03 13:12:19.4    Temperature       = 30.0
2020/03/03 13:12:19.4    DATA OVERRUN %    = 0.00
2020/03/03 13:12:19.4    Spec PCB temps    = 41.1, 41.4, 41.7, 41.6, 41.4, 41.8, 40.7, 40.5
2020/03/03 13:12:19.4 
2020/03/03 13:12:19.5 Old State:16-cycle=400, Elapsed Time:   80.0,  Ideal Time:   79.8,  Delay time =   0.04  New State:ENGN_StateRunning_SamplingComplete
2020/03/03 13:12:19.6 Old State:18-ENGN_StateRunning_SamplingComplete New State:ENGN_StateRunning_WaitNewStep
2020/03/03 13:12:20.0 Old State:5-ENGN_StateRunning_WaitNewStep New State:ENGN_StateRunning_StartNewStep
2020/03/03 13:12:20.0 StartShaker(1000)
2020/03/03 13:12:20.3 Temp: 2020/03/03 13:12:20, 30.0000
2020/03/03 13:12:20.3 Old State:6-ENGN_StateRunning_StartNewStep New State:ENGN_StateRunning_WaitGoingToSample
2020/03/03 13:12:20.3 Sample96_Q(0, 0, 0)
2020/03/03 13:12:20.4 
2020/03/03 13:12:20.4 START SCAN: 
2020/03/03 13:12:20.4    CycleTime (ms)    = 200
2020/03/03 13:12:20.4    CycleCount        = 150
2020/03/03 13:12:20.4    ScansToAverage    = 20
2020/03/03 13:12:20.4    FinishTime (s)    = 30
2020/03/03 13:12:20.4    Temperature       = 30.0
2020/03/03 13:12:20.4    Lamp Power        = 1
2020/03/03 13:12:20.4    Spec PCB temps    = 41.1, 41.4, 41.7, 41.6, 41.4, 41.8, 40.7, 40.5
2020/03/03 13:12:20.4 
2020/03/03 13:12:20.5 GMC_SetPosZ
2020/03/03 13:12:20.5 Old State:12-ENGN_StateRunning_WaitGoingToSample New State:ENGN_StateRunning_GoingToSample
2020/03/03 13:12:23.3 GMC_ServoHere
2020/03/03 13:12:23.5 GMC_SetPosXY
2020/03/03 13:12:24.0 GMC_SetPosZ
2020/03/03 13:12:26.2 Old State:13-ENGN_StateRunning_GoingToSample New State:ENGN_StateRunning_GoingToSampleComplete
2020/03/03 13:12:26.3 Old State:14-cycle=1, Elapsed Time:    0.0,  Ideal Time:    0.0,  Delay time =   0.00  New State:ENGN_StateRunning_WaitSampling
2020/03/03 13:12:26.3 Step started at: 13:12:20
2020/03/03 13:12:26.3 XYZ movement time  = 5773 ms + Scan start delay = 5735 ms
2020/03/03 13:12:26.4 Old State:15-ENGN_StateRunning_WaitSampling New State:ENGN_StateRunning_Sampling
2020/03/03 13:12:56.1 
2020/03/03 13:12:56.1 STOP SCAN: 
2020/03/03 13:12:56.1    CycleTime (ms)    = 200
2020/03/03 13:12:56.1    CurrentCycle      = 150
2020/03/03 13:12:56.1    RunTime (ms)      = 30005
2020/03/03 13:12:56.1    AverageCycle (ms) = 200.0
2020/03/03 13:12:56.1    Temperature       = 30.0
2020/03/03 13:12:56.1    DATA OVERRUN %    = 0.00
2020/03/03 13:12:56.1    Spec PCB temps    = 41.1, 41.4, 41.7, 41.6, 41.4, 41.8, 40.7, 40.5
2020/03/03 13:12:56.1 
2020/03/03 13:12:56.2 Old State:16-cycle=150, Elapsed Time:   30.0,  Ideal Time:   29.8,  Delay time =   0.04  New State:ENGN_StateRunning_SamplingComplete
2020/03/03 13:12:56.3 Old State:18-ENGN_StateRunning_SamplingComplete New State:ENGN_StateRunning_WaitNewStep
2020/03/03 13:12:56.7 Old State:5-ENGN_StateRunning_WaitNewStep New State:ENGN_StateRunning_StartNewStep
2020/03/03 13:12:56.7 StartShaker(1000)
2020/03/03 13:12:57.0 Temp: 2020/03/03 13:12:57, 30.0000
2020/03/03 13:12:57.0 Old State:6-ENGN_StateRunning_StartNewStep New State:ENGN_StateRunning_WaitGoingToSample
2020/03/03 13:12:57.0 Sample96_Q(0, 0, 5)
2020/03/03 13:12:57.1 
2020/03/03 13:12:57.1 START SCAN: 
2020/03/03 13:12:57.1    CycleTime (ms)    = 200
2020/03/03 13:12:57.1    CycleCount        = 900
2020/03/03 13:12:57.1    ScansToAverage    = 20
2020/03/03 13:12:57.1    FinishTime (s)    = 180
2020/03/03 13:12:57.1    Temperature       = 30.0
2020/03/03 13:12:57.1    Lamp Power        = 1
2020/03/03 13:12:57.1    Spec PCB temps    = 41.1, 41.4, 41.7, 41.6, 41.4, 41.8, 40.7, 40.5
2020/03/03 13:12:57.1 
2020/03/03 13:12:57.2 GMC_SetPosZ
2020/03/03 13:12:57.2 Old State:12-ENGN_StateRunning_WaitGoingToSample New State:ENGN_StateRunning_GoingToSample
2020/03/03 13:12:59.2 GMC_ServoHere
2020/03/03 13:12:59.3 GMC_SetPosXY
2020/03/03 13:13:00.2 GMC_SetPosZ
2020/03/03 13:13:03.7 Old State:13-ENGN_StateRunning_GoingToSample New State:ENGN_StateRunning_GoingToSampleComplete
2020/03/03 13:13:03.8 Old State:14-cycle=1, Elapsed Time:    0.0,  Ideal Time:    0.0,  Delay time =   0.00  New State:ENGN_StateRunning_WaitSampling
2020/03/03 13:13:03.8 Step started at: 13:12:57
2020/03/03 13:13:03.8 XYZ movement time  = 6627 ms + Scan start delay = 6585 ms
2020/03/03 13:13:03.9 Old State:15-ENGN_StateRunning_WaitSampling New State:ENGN_StateRunning_Sampling
2020/03/03 13:13:57.0 Temp: 2020/03/03 13:13:57, 30.0000
2020/03/03 13:14:57.1 Temp: 2020/03/03 13:14:57, 30.0000
2020/03/03 13:15:57.2 Temp: 2020/03/03 13:15:57, 30.0000
2020/03/03 13:16:03.6 
2020/03/03 13:16:03.6 STOP SCAN: 
2020/03/03 13:16:03.6    CycleTime (ms)    = 200
2020/03/03 13:16:03.6    CurrentCycle      = 900
2020/03/03 13:16:03.6    RunTime (ms)      = 179956
2020/03/03 13:16:03.6    AverageCycle (ms) = 200.0
2020/03/03 13:16:03.6    Temperature       = 30.0
2020/03/03 13:16:03.6    DATA OVERRUN %    = 0.00
2020/03/03 13:16:03.6    Spec PCB temps    = 41.1, 41.5, 41.7, 41.6, 41.4, 41.8, 40.7, 40.5
2020/03/03 13:16:03.6 
2020/03/03 13:16:03.7 Old State:16-cycle=900, Elapsed Time:  180.0,  Ideal Time:  179.8,  Delay time =   0.03  New State:ENGN_StateRunning_SamplingComplete
2020/03/03 13:16:03.8 Old State:18-ENGN_StateRunning_SamplingComplete New State:ENGN_StateRunning_WaitNewStep
2020/03/03 13:16:04.0 Old State:5-ENGN_StateRunning_WaitNewStep New State:ENGN_StateRunning_StartNewStep
2020/03/03 13:16:04.1 StartShaker(1000)
2020/03/03 13:16:04.4 Old State:6-ENGN_StateRunning_StartNewStep New State:ENGN_StateRunning_WaitGoingToSample
2020/03/03 13:16:04.4 Sample96_Q(0, 0, 0)
2020/03/03 13:16:04.4 Temp: 2020/03/03 13:16:04, 30.0000
2020/03/03 13:16:04.5 GMC_SetPosZ
2020/03/03 13:16:04.5 
2020/03/03 13:16:04.5 START SCAN: 
2020/03/03 13:16:04.5    CycleTime (ms)    = 200
2020/03/03 13:16:04.5    CycleCount        = 900
2020/03/03 13:16:04.5    ScansToAverage    = 20
2020/03/03 13:16:04.5    FinishTime (s)    = 180
2020/03/03 13:16:04.5    Temperature       = 30.0
2020/03/03 13:16:04.5    Lamp Power        = 1
2020/03/03 13:16:04.5    Spec PCB temps    = 41.1, 41.4, 41.7, 41.6, 41.4, 41.8, 40.7, 40.5
2020/03/03 13:16:04.5 
2020/03/03 13:16:04.6 Old State:12-ENGN_StateRunning_WaitGoingToSample New State:ENGN_StateRunning_GoingToSample
2020/03/03 13:16:07.8 GMC_ServoHere
2020/03/03 13:16:08.0 GMC_SetPosXY
2020/03/03 13:16:08.9 GMC_SetPosZ
2020/03/03 13:16:11.1 Old State:13-cycle=1, Elapsed Time:    0.0,  Ideal Time:    0.0,  Delay time =   0.00  New State:ENGN_StateRunning_GoingToSampleComplete
2020/03/03 13:16:11.2 Old State:14-ENGN_StateRunning_GoingToSampleComplete New State:ENGN_StateRunning_WaitSampling
2020/03/03 13:16:11.2 Step started at: 13:16:04
2020/03/03 13:16:11.2 XYZ movement time  = 6597 ms + Scan start delay = 6529 ms
2020/03/03 13:16:11.3 Old State:15-ENGN_StateRunning_WaitSampling New State:ENGN_StateRunning_Sampling
2020/03/03 13:17:04.4 Temp: 2020/03/03 13:17:04, 30.0000
2020/03/03 13:18:04.5 Temp: 2020/03/03 13:18:04, 30.0000
2020/03/03 13:19:04.6 Temp: 2020/03/03 13:19:04, 30.0000
2020/03/03 13:19:10.9 
2020/03/03 13:19:10.9 STOP SCAN: 
2020/03/03 13:19:10.9    CycleTime (ms)    = 200
2020/03/03 13:19:10.9    CurrentCycle      = 900
2020/03/03 13:19:10.9    RunTime (ms)      = 179962
2020/03/03 13:19:10.9    AverageCycle (ms) = 200.0
2020/03/03 13:19:10.9    Temperature       = 30.0
2020/03/03 13:19:10.9    DATA OVERRUN %    = 0.00
2020/03/03 13:19:10.9    Spec PCB temps    = 41.1, 41.4, 41.7, 41.6, 41.4, 41.8, 40.7, 40.5
2020/03/03 13:19:10.9 
2020/03/03 13:19:11.0 Old State:16-cycle=900, Elapsed Time:  180.0,  Ideal Time:  179.8,  Delay time =   0.04  New State:ENGN_StateRunning_SamplingComplete
2020/03/03 13:19:11.1 Old State:18-ENGN_StateRunning_SamplingComplete New State:ENGN_StateRunning_WaitNewStep
2020/03/03 13:19:11.4 Old State:5-ENGN_StateRunning_WaitNewStep New State:ENGN_StateRunning_StartNewStep
2020/03/03 13:19:11.5 StartShaker(1000)
2020/03/03 13:19:11.8 Temp: 2020/03/03 13:19:11, 30.0000
2020/03/03 13:19:11.8 Old State:6-ENGN_StateRunning_StartNewStep New State:ENGN_StateRunning_WaitGoingToSample
2020/03/03 13:19:11.8 Sample96_Q(0, 0, 10)
2020/03/03 13:19:11.8 GMC_SetPosZ
2020/03/03 13:19:11.9 
2020/03/03 13:19:11.9 START SCAN: 
2020/03/03 13:19:11.9    CycleTime (ms)    = 200
2020/03/03 13:19:11.9    CycleCount        = 25
2020/03/03 13:19:11.9    ScansToAverage    = 20
2020/03/03 13:19:11.9    FinishTime (s)    = 5
2020/03/03 13:19:11.9    Temperature       = 30.0
2020/03/03 13:19:11.9    Lamp Power        = 1
2020/03/03 13:19:11.9    Spec PCB temps    = 41.1, 41.4, 41.7, 41.6, 41.4, 41.8, 40.7, 40.5
2020/03/03 13:19:11.9 
2020/03/03 13:19:12.0 Old State:12-ENGN_StateRunning_WaitGoingToSample New State:ENGN_StateRunning_GoingToSample
2020/03/03 13:19:13.9 GMC_ServoHere
2020/03/03 13:19:14.1 GMC_SetPosXY
2020/03/03 13:19:15.7 GMC_SetPosZ
2020/03/03 13:19:20.7 Old State:13-ENGN_StateRunning_GoingToSample New State:ENGN_StateRunning_GoingToSampleComplete
2020/03/03 13:19:20.8 Old State:14-cycle=1, Elapsed Time:    0.0,  Ideal Time:    0.0,  Delay time =   0.00  New State:ENGN_StateRunning_WaitSampling
2020/03/03 13:19:20.8 Step started at: 13:19:11
2020/03/03 13:19:20.8 XYZ movement time  = 8804 ms + Scan start delay = 8742 ms
2020/03/03 13:19:20.9 Old State:15-ENGN_StateRunning_WaitSampling New State:ENGN_StateRunning_Sampling
2020/03/03 13:19:25.5 
2020/03/03 13:19:25.5 STOP SCAN: 
2020/03/03 13:19:25.5    CycleTime (ms)    = 200
2020/03/03 13:19:25.5    CurrentCycle      = 25
2020/03/03 13:19:25.5    RunTime (ms)      = 4956
2020/03/03 13:19:25.5    AverageCycle (ms) = 198.2
2020/03/03 13:19:25.5    Temperature       = 30.0
2020/03/03 13:19:25.5    DATA OVERRUN %    = 0.00
2020/03/03 13:19:25.5    Spec PCB temps    = 41.1, 41.4, 41.7, 41.6, 41.4, 41.8, 40.7, 40.5
2020/03/03 13:19:25.5 
2020/03/03 13:19:25.6 Old State:16-cycle=25, Elapsed Time:    5.0,  Ideal Time:    4.8,  Delay time =   0.04  New State:ENGN_StateRunning_SamplingComplete
2020/03/03 13:19:25.8 Old State:18-ENGN_StateRunning_SamplingComplete New State:ENGN_StateRunning_WaitNewStep
2020/03/03 13:19:25.9 Old State:5-ENGN_StateRunning_WaitNewStep New State:ENGN_StateRunning_StartNewStep
2020/03/03 13:19:25.9 StartShaker(1000)
2020/03/03 13:19:26.2 Temp: 2020/03/03 13:19:26, 30.0000
2020/03/03 13:19:26.2 Old State:6-ENGN_StateRunning_StartNewStep New State:ENGN_StateRunning_WaitGoingToSample
2020/03/03 13:19:26.2 Sample96_Q(0, 0, 11)
2020/03/03 13:19:26.3 GMC_SetPosZ
2020/03/03 13:19:26.3 
2020/03/03 13:19:26.3 START SCAN: 
2020/03/03 13:19:26.3    CycleTime (ms)    = 200
2020/03/03 13:19:26.3    CycleCount        = 25
2020/03/03 13:19:26.3    ScansToAverage    = 20
2020/03/03 13:19:26.3    FinishTime (s)    = 5
2020/03/03 13:19:26.3    Temperature       = 30.0
2020/03/03 13:19:26.3    Lamp Power        = 1
2020/03/03 13:19:26.3    Spec PCB temps    = 41.1, 41.4, 41.6, 41.6, 41.4, 41.8, 40.7, 40.5
2020/03/03 13:19:26.3 
2020/03/03 13:19:26.4 Old State:12-ENGN_StateRunning_WaitGoingToSample New State:ENGN_StateRunning_GoingToSample
2020/03/03 13:19:31.1 GMC_ServoHere
2020/03/03 13:19:31.3 GMC_SetPosXY
2020/03/03 13:19:31.7 GMC_SetPosZ
2020/03/03 13:19:36.9 Old State:13-cycle=1, Elapsed Time:    0.0,  Ideal Time:    0.0,  Delay time =   0.00  New State:ENGN_StateRunning_GoingToSampleComplete
2020/03/03 13:19:37.0 Old State:14-ENGN_StateRunning_GoingToSampleComplete New State:ENGN_StateRunning_WaitSampling
2020/03/03 13:19:37.0 Step started at: 13:19:26
2020/03/03 13:19:37.0 XYZ movement time  = 10526 ms + Scan start delay = 10483 ms
2020/03/03 13:19:37.1 Old State:15-ENGN_StateRunning_WaitSampling New State:ENGN_StateRunning_Sampling
2020/03/03 13:19:41.7 
2020/03/03 13:19:41.7 STOP SCAN: 
2020/03/03 13:19:41.7    CycleTime (ms)    = 200
2020/03/03 13:19:41.7    CurrentCycle      = 25
2020/03/03 13:19:41.7    RunTime (ms)      = 4956
2020/03/03 13:19:41.7    AverageCycle (ms) = 198.2
2020/03/03 13:19:41.7    Temperature       = 30.0
2020/03/03 13:19:41.7    DATA OVERRUN %    = 0.00
2020/03/03 13:19:41.7    Spec PCB temps    = 41.0, 41.4, 41.6, 41.6, 41.4, 41.8, 40.7, 40.5
2020/03/03 13:19:41.7 
2020/03/03 13:19:41.8 Old State:16-cycle=25, Elapsed Time:    5.0,  Ideal Time:    4.8,  Delay time =   0.02  New State:ENGN_StateRunning_SamplingComplete
2020/03/03 13:19:41.9 Old State:18-ENGN_StateRunning_SamplingComplete New State:ENGN_StateRunning_WaitNewStep
2020/03/03 13:19:42.0 Old State:5-ENGN_StateRunning_WaitNewStep New State:ENGN_StateRunning_StartNewStep
2020/03/03 13:19:42.0 StartShaker(1000)
2020/03/03 13:19:42.3 Temp: 2020/03/03 13:19:42, 30.0000
2020/03/03 13:19:42.4 Old State:6-ENGN_StateRunning_StartNewStep New State:ENGN_StateRunning_WaitGoingToSample
2020/03/03 13:19:42.4 Sample96_Q(0, 0, 10)
2020/03/03 13:19:42.4 GMC_SetPosZ
2020/03/03 13:19:42.5 
2020/03/03 13:19:42.5 START SCAN: 
2020/03/03 13:19:42.5    CycleTime (ms)    = 200
2020/03/03 13:19:42.5    CycleCount        = 25
2020/03/03 13:19:42.5    ScansToAverage    = 20
2020/03/03 13:19:42.5    FinishTime (s)    = 5
2020/03/03 13:19:42.5    Temperature       = 30.0
2020/03/03 13:19:42.5    Lamp Power        = 1
2020/03/03 13:19:42.5    Spec PCB temps    = 41.0, 41.4, 41.6, 41.6, 41.4, 41.8, 40.6, 40.5
2020/03/03 13:19:42.5 
2020/03/03 13:19:42.6 Old State:12-ENGN_StateRunning_WaitGoingToSample New State:ENGN_StateRunning_GoingToSample
2020/03/03 13:19:47.4 GMC_ServoHere
2020/03/03 13:19:47.6 GMC_SetPosXY
2020/03/03 13:19:48.0 GMC_SetPosZ
2020/03/03 13:19:53.1 Old State:13-cycle=1, Elapsed Time:    0.0,  Ideal Time:    0.0,  Delay time =   0.00  New State:ENGN_StateRunning_GoingToSampleComplete
2020/03/03 13:19:53.2 Old State:14-ENGN_StateRunning_GoingToSampleComplete New State:ENGN_StateRunning_WaitSampling
2020/03/03 13:19:53.2 Step started at: 13:19:42
2020/03/03 13:19:53.2 XYZ movement time  = 10519 ms + Scan start delay = 10452 ms
2020/03/03 13:19:53.3 Old State:15-ENGN_StateRunning_WaitSampling New State:ENGN_StateRunning_Sampling
2020/03/03 13:19:57.8 
2020/03/03 13:19:57.8 STOP SCAN: 
2020/03/03 13:19:57.8    CycleTime (ms)    = 200
2020/03/03 13:19:57.8    CurrentCycle      = 25
2020/03/03 13:19:57.8    RunTime (ms)      = 4961
2020/03/03 13:19:57.8    AverageCycle (ms) = 198.4
2020/03/03 13:19:57.8    Temperature       = 30.0
2020/03/03 13:19:57.8    DATA OVERRUN %    = 0.00
2020/03/03 13:19:57.8    Spec PCB temps    = 41.0, 41.4, 41.6, 41.6, 41.4, 41.8, 40.6, 40.5
2020/03/03 13:19:57.8 
2020/03/03 13:19:57.9 Old State:16-cycle=25, Elapsed Time:    5.0,  Ideal Time:    4.8,  Delay time =   0.02  New State:ENGN_StateRunning_SamplingComplete
2020/03/03 13:19:58.1 Old State:18-ENGN_StateRunning_SamplingComplete New State:ENGN_StateRunning_WaitNewStep
2020/03/03 13:19:58.2 Old State:5-ENGN_StateRunning_WaitNewStep New State:ENGN_StateRunning_StartNewStep
2020/03/03 13:19:58.2 StartShaker(1000)
2020/03/03 13:19:58.4 Temp: 2020/03/03 13:19:58, 30.0000
2020/03/03 13:19:58.5 Old State:6-ENGN_StateRunning_StartNewStep New State:ENGN_StateRunning_WaitGoingToSample
2020/03/03 13:19:58.5 Sample96_Q(0, 0, 11)
2020/03/03 13:19:58.6 GMC_SetPosZ
2020/03/03 13:19:58.6 
2020/03/03 13:19:58.6 START SCAN: 
2020/03/03 13:19:58.6    CycleTime (ms)    = 200
2020/03/03 13:19:58.6    CycleCount        = 25
2020/03/03 13:19:58.6    ScansToAverage    = 20
2020/03/03 13:19:58.6    FinishTime (s)    = 5
2020/03/03 13:19:58.6    Temperature       = 30.0
2020/03/03 13:19:58.6    Lamp Power        = 1
2020/03/03 13:19:58.6    Spec PCB temps    = 41.0, 41.4, 41.6, 41.6, 41.4, 41.8, 40.7, 40.4
2020/03/03 13:19:58.6 
2020/03/03 13:19:58.7 Old State:12-ENGN_StateRunning_WaitGoingToSample New State:ENGN_StateRunning_GoingToSample
2020/03/03 13:20:03.4 GMC_ServoHere
2020/03/03 13:20:03.6 GMC_SetPosXY
2020/03/03 13:20:03.9 GMC_SetPosZ
2020/03/03 13:20:09.4 Old State:13-cycle=1, Elapsed Time:    0.0,  Ideal Time:    0.0,  Delay time =   0.00  New State:ENGN_StateRunning_GoingToSampleComplete
2020/03/03 13:20:09.5 Old State:14-ENGN_StateRunning_GoingToSampleComplete New State:ENGN_StateRunning_WaitSampling
2020/03/03 13:20:09.5 Step started at: 13:19:58
2020/03/03 13:20:09.5 XYZ movement time  = 10646 ms + Scan start delay = 10618 ms
2020/03/03 13:20:09.6 Old State:15-ENGN_StateRunning_WaitSampling New State:ENGN_StateRunning_Sampling
2020/03/03 13:20:14.1 
2020/03/03 13:20:14.1 STOP SCAN: 
2020/03/03 13:20:14.1    CycleTime (ms)    = 200
2020/03/03 13:20:14.1    CurrentCycle      = 25
2020/03/03 13:20:14.1    RunTime (ms)      = 4965
2020/03/03 13:20:14.1    AverageCycle (ms) = 198.6
2020/03/03 13:20:14.1    Temperature       = 30.0
2020/03/03 13:20:14.1    DATA OVERRUN %    = 0.00
2020/03/03 13:20:14.1    Spec PCB temps    = 41.0, 41.4, 41.6, 41.6, 41.4, 41.8, 40.6, 40.5
2020/03/03 13:20:14.1 
2020/03/03 13:20:14.2 Old State:16-cycle=25, Elapsed Time:    5.0,  Ideal Time:    4.8,  Delay time =   0.04  New State:ENGN_StateRunning_SamplingComplete
2020/03/03 13:20:14.3 Old State:18-ENGN_StateRunning_SamplingComplete New State:ENGN_StateRunning_WaitNewStep
2020/03/03 13:20:14.6 Old State:5-ENGN_StateRunning_WaitNewStep New State:ENGN_StateRunning_StartNewStep
2020/03/03 13:20:14.7 StartShaker(1000)
2020/03/03 13:20:14.9 Temp: 2020/03/03 13:20:14, 30.0000
2020/03/03 13:20:15.0 Old State:6-ENGN_StateRunning_StartNewStep New State:ENGN_StateRunning_WaitGoingToSample
2020/03/03 13:20:15.0 Sample96_Q(0, 0, 10)
2020/03/03 13:20:15.1 
2020/03/03 13:20:15.1 START SCAN: 
2020/03/03 13:20:15.1    CycleTime (ms)    = 200
2020/03/03 13:20:15.1    CycleCount        = 25
2020/03/03 13:20:15.1    ScansToAverage    = 20
2020/03/03 13:20:15.1    FinishTime (s)    = 5
2020/03/03 13:20:15.1    Temperature       = 30.0
2020/03/03 13:20:15.1    Lamp Power        = 1
2020/03/03 13:20:15.1    Spec PCB temps    = 41.0, 41.4, 41.6, 41.6, 41.3, 41.7, 40.6, 40.4
2020/03/03 13:20:15.1 
2020/03/03 13:20:15.2 GMC_SetPosZ
2020/03/03 13:20:15.2 Old State:12-ENGN_StateRunning_WaitGoingToSample New State:ENGN_StateRunning_GoingToSample
2020/03/03 13:20:20.3 GMC_ServoHere
2020/03/03 13:20:20.5 GMC_SetPosXY
2020/03/03 13:20:20.8 GMC_SetPosZ
2020/03/03 13:20:25.8 Old State:13-ENGN_StateRunning_GoingToSample New State:ENGN_StateRunning_GoingToSampleComplete
2020/03/03 13:20:26.0 Old State:14-cycle=1, Elapsed Time:    0.0,  Ideal Time:    0.0,  Delay time =   0.00  New State:ENGN_StateRunning_WaitSampling
2020/03/03 13:20:26.0 Step started at: 13:20:15
2020/03/03 13:20:26.0 XYZ movement time  = 10685 ms + Scan start delay = 10694 ms
2020/03/03 13:20:26.1 Old State:15-ENGN_StateRunning_WaitSampling New State:ENGN_StateRunning_Sampling
2020/03/03 13:20:30.7 
2020/03/03 13:20:30.7 STOP SCAN: 
2020/03/03 13:20:30.7    CycleTime (ms)    = 200
2020/03/03 13:20:30.7    CurrentCycle      = 25
2020/03/03 13:20:30.7    RunTime (ms)      = 4970
2020/03/03 13:20:30.7    AverageCycle (ms) = 198.8
2020/03/03 13:20:30.7    Temperature       = 30.0
2020/03/03 13:20:30.7    DATA OVERRUN %    = 0.00
2020/03/03 13:20:30.7    Spec PCB temps    = 41.0, 41.4, 41.6, 41.5, 41.3, 41.7, 40.6, 40.4
2020/03/03 13:20:30.7 
2020/03/03 13:20:30.8 Old State:16-cycle=25, Elapsed Time:    5.0,  Ideal Time:    4.8,  Delay time =   0.04  New State:ENGN_StateRunning_SamplingComplete
2020/03/03 13:20:30.9 Old State:18-ENGN_StateRunning_SamplingComplete New State:ENGN_StateRunning_WaitNewStep
2020/03/03 13:20:31.1 Old State:5-ENGN_StateRunning_WaitNewStep New State:ENGN_StateRunning_StartNewStep
2020/03/03 13:20:31.1 StartShaker(1000)
2020/03/03 13:20:31.4 Temp: 2020/03/03 13:20:31, 30.0000
2020/03/03 13:20:31.4 Old State:6-ENGN_StateRunning_StartNewStep New State:ENGN_StateRunning_WaitGoingToSample
2020/03/03 13:20:31.4 Sample96_Q(0, 0, 11)
2020/03/03 13:20:31.5 
2020/03/03 13:20:31.5 START SCAN: 
2020/03/03 13:20:31.5    CycleTime (ms)    = 200
2020/03/03 13:20:31.5    CycleCount        = 25
2020/03/03 13:20:31.5    ScansToAverage    = 20
2020/03/03 13:20:31.5    FinishTime (s)    = 5
2020/03/03 13:20:31.5    Temperature       = 30.0
2020/03/03 13:20:31.5    Lamp Power        = 1
2020/03/03 13:20:31.5    Spec PCB temps    = 41.0, 41.4, 41.6, 41.6, 41.3, 41.8, 40.6, 40.4
2020/03/03 13:20:31.5 
2020/03/03 13:20:31.6 GMC_SetPosZ
2020/03/03 13:20:31.6 Old State:12-ENGN_StateRunning_WaitGoingToSample New State:ENGN_StateRunning_GoingToSample
2020/03/03 13:20:36.4 GMC_ServoHere
2020/03/03 13:20:36.6 GMC_SetPosXY
2020/03/03 13:20:37.0 GMC_SetPosZ
2020/03/03 13:20:42.2 Old State:13-cycle=1, Elapsed Time:    0.0,  Ideal Time:    0.0,  Delay time =   0.00  New State:ENGN_StateRunning_GoingToSampleComplete
2020/03/03 13:20:42.3 Old State:14-ENGN_StateRunning_GoingToSampleComplete New State:ENGN_StateRunning_WaitSampling
2020/03/03 13:20:42.3 Step started at: 13:20:31
2020/03/03 13:20:42.3 XYZ movement time  = 10612 ms + Scan start delay = 10581 ms
2020/03/03 13:20:42.4 Old State:15-ENGN_StateRunning_WaitSampling New State:ENGN_StateRunning_Sampling
2020/03/03 13:20:47.0 
2020/03/03 13:20:47.0 STOP SCAN: 
2020/03/03 13:20:47.0    CycleTime (ms)    = 200
2020/03/03 13:20:47.0    CurrentCycle      = 25
2020/03/03 13:20:47.0    RunTime (ms)      = 4975
2020/03/03 13:20:47.0    AverageCycle (ms) = 199.0
2020/03/03 13:20:47.0    Temperature       = 30.0
2020/03/03 13:20:47.0    DATA OVERRUN %    = 0.00
2020/03/03 13:20:47.0    Spec PCB temps    = 41.0, 41.4, 41.6, 41.6, 41.3, 41.7, 40.6, 40.4
2020/03/03 13:20:47.0 
2020/03/03 13:20:47.0 Old State:16-cycle=25, Elapsed Time:    5.0,  Ideal Time:    4.8,  Delay time =   0.04  New State:ENGN_StateRunning_SamplingComplete
2020/03/03 13:20:47.2 Old State:18-ENGN_StateRunning_SamplingComplete New State:ENGN_StateRunning_WaitNewStep
2020/03/03 13:20:47.6 Old State:5-ENGN_StateRunning_WaitNewStep New State:ENGN_StateRunning_StartNewStep
2020/03/03 13:20:47.6 StartShaker(1000)
2020/03/03 13:20:47.8 Temp: 2020/03/03 13:20:47, 30.0000
2020/03/03 13:20:47.9 Old State:6-ENGN_StateRunning_StartNewStep New State:ENGN_StateRunning_WaitGoingToSample
2020/03/03 13:20:47.9 Sample96_Q(0, 0, 0)
2020/03/03 13:20:48.0 GMC_SetPosZ
2020/03/03 13:20:48.1 
2020/03/03 13:20:48.1 START SCAN: 
2020/03/03 13:20:48.1    CycleTime (ms)    = 200
2020/03/03 13:20:48.1    CycleCount        = 150
2020/03/03 13:20:48.1    ScansToAverage    = 20
2020/03/03 13:20:48.1    FinishTime (s)    = 30
2020/03/03 13:20:48.1    Temperature       = 30.0
2020/03/03 13:20:48.1    Lamp Power        = 1
2020/03/03 13:20:48.1    Spec PCB temps    = 41.0, 41.4, 41.6, 41.5, 41.3, 41.8, 40.6, 40.4
2020/03/03 13:20:48.1 
2020/03/03 13:20:48.1 Old State:12-ENGN_StateRunning_WaitGoingToSample New State:ENGN_StateRunning_GoingToSample
2020/03/03 13:20:53.2 GMC_ServoHere
2020/03/03 13:20:53.3 GMC_SetPosXY
2020/03/03 13:20:55.2 GMC_SetPosZ
2020/03/03 13:20:57.3 Old State:13-ENGN_StateRunning_GoingToSample New State:ENGN_StateRunning_GoingToSampleComplete
2020/03/03 13:20:57.4 Old State:14-cycle=1, Elapsed Time:    0.0,  Ideal Time:    0.0,  Delay time =   0.00  New State:ENGN_StateRunning_WaitSampling
2020/03/03 13:20:57.4 Step started at: 13:20:48
2020/03/03 13:20:57.4 XYZ movement time  = 9234 ms + Scan start delay = 9243 ms
2020/03/03 13:20:57.5 Old State:15-ENGN_StateRunning_WaitSampling New State:ENGN_StateRunning_Sampling
2020/03/03 13:21:27.2 
2020/03/03 13:21:27.2 STOP SCAN: 
2020/03/03 13:21:27.2    CycleTime (ms)    = 200
2020/03/03 13:21:27.2    CurrentCycle      = 150
2020/03/03 13:21:27.2    RunTime (ms)      = 29956
2020/03/03 13:21:27.2    AverageCycle (ms) = 199.7
2020/03/03 13:21:27.2    Temperature       = 30.0
2020/03/03 13:21:27.2    DATA OVERRUN %    = 0.00
2020/03/03 13:21:27.2    Spec PCB temps    = 41.0, 41.4, 41.6, 41.6, 41.3, 41.7, 40.6, 40.4
2020/03/03 13:21:27.2 
2020/03/03 13:21:27.3 Old State:16-cycle=150, Elapsed Time:   30.0,  Ideal Time:   29.8,  Delay time =   0.04  New State:ENGN_StateRunning_SamplingComplete
2020/03/03 13:21:27.4 Old State:18-ENGN_StateRunning_SamplingComplete New State:ENGN_StateRunning_WaitNewStep
2020/03/03 13:21:27.7 Old State:5-ENGN_StateRunning_WaitNewStep New State:ENGN_StateRunning_StartNewStep
2020/03/03 13:21:27.8 StartShaker(1000)
2020/03/03 13:21:28.0 Temp: 2020/03/03 13:21:28, 30.0000
2020/03/03 13:21:28.1 Old State:6-ENGN_StateRunning_StartNewStep New State:ENGN_StateRunning_WaitGoingToSample
2020/03/03 13:21:28.1 Sample96_Q(0, 0, 4)
2020/03/03 13:21:28.2 GMC_SetPosZ
2020/03/03 13:21:28.2 
2020/03/03 13:21:28.2 START SCAN: 
2020/03/03 13:21:28.2    CycleTime (ms)    = 200
2020/03/03 13:21:28.2    CycleCount        = 400
2020/03/03 13:21:28.2    ScansToAverage    = 20
2020/03/03 13:21:28.2    FinishTime (s)    = 80
2020/03/03 13:21:28.2    Temperature       = 30.0
2020/03/03 13:21:28.2    Lamp Power        = 1
2020/03/03 13:21:28.2    Spec PCB temps    = 41.0, 41.4, 41.6, 41.5, 41.3, 41.7, 40.6, 40.4
2020/03/03 13:21:28.2 
2020/03/03 13:21:28.3 Old State:12-ENGN_StateRunning_WaitGoingToSample New State:ENGN_StateRunning_GoingToSample
2020/03/03 13:21:30.2 GMC_ServoHere
2020/03/03 13:21:30.3 GMC_SetPosXY
2020/03/03 13:21:31.1 GMC_SetPosZ
2020/03/03 13:21:34.4 Old State:13-ENGN_StateRunning_GoingToSample New State:ENGN_StateRunning_GoingToSampleComplete
2020/03/03 13:21:34.5 Old State:14-cycle=1, Elapsed Time:    0.0,  Ideal Time:    0.0,  Delay time =   0.00  New State:ENGN_StateRunning_WaitSampling
2020/03/03 13:21:34.5 Step started at: 13:21:28
2020/03/03 13:21:34.5 XYZ movement time  = 6176 ms + Scan start delay = 6170 ms
2020/03/03 13:21:34.6 Old State:15-ENGN_StateRunning_WaitSampling New State:ENGN_StateRunning_Sampling
2020/03/03 13:22:28.1 Temp: 2020/03/03 13:22:28, 30.0000
2020/03/03 13:22:54.3 
2020/03/03 13:22:54.3 STOP SCAN: 
2020/03/03 13:22:54.3    CycleTime (ms)    = 200
2020/03/03 13:22:54.3    CurrentCycle      = 400
2020/03/03 13:22:54.3    RunTime (ms)      = 79961
2020/03/03 13:22:54.3    AverageCycle (ms) = 199.9
2020/03/03 13:22:54.3    Temperature       = 30.0
2020/03/03 13:22:54.3    DATA OVERRUN %    = 0.00
2020/03/03 13:22:54.3    Spec PCB temps    = 41.0, 41.4, 41.6, 41.6, 41.4, 41.7, 40.6, 40.5
2020/03/03 13:22:54.3 
2020/03/03 13:22:54.3 Old State:16-cycle=400, Elapsed Time:   80.0,  Ideal Time:   79.8,  Delay time =   0.04  New State:ENGN_StateRunning_SamplingComplete
2020/03/03 13:22:54.5 Old State:18-ENGN_StateRunning_SamplingComplete New State:ENGN_StateRunning_WaitNewStep
2020/03/03 13:22:54.6 Old State:5-ENGN_StateRunning_WaitNewStep New State:ENGN_StateRunning_StartNewStep
2020/03/03 13:22:54.6 StartShaker(1000)
2020/03/03 13:22:54.8 Temp: 2020/03/03 13:22:54, 30.0000
2020/03/03 13:22:54.9 Old State:6-ENGN_StateRunning_StartNewStep New State:ENGN_StateRunning_WaitGoingToSample
2020/03/03 13:22:54.9 Sample96_Q(0, 0, 0)
2020/03/03 13:22:55.0 
2020/03/03 13:22:55.0 START SCAN: 
2020/03/03 13:22:55.0    CycleTime (ms)    = 200
2020/03/03 13:22:55.0    CycleCount        = 150
2020/03/03 13:22:55.0    ScansToAverage    = 20
2020/03/03 13:22:55.0    FinishTime (s)    = 30
2020/03/03 13:22:55.0    Temperature       = 30.0
2020/03/03 13:22:55.0    Lamp Power        = 1
2020/03/03 13:22:55.0    Spec PCB temps    = 41.0, 41.4, 41.6, 41.6, 41.4, 41.8, 40.6, 40.4
2020/03/03 13:22:55.0 
2020/03/03 13:22:55.1 GMC_SetPosZ
2020/03/03 13:22:55.1 Old State:12-ENGN_StateRunning_WaitGoingToSample New State:ENGN_StateRunning_GoingToSample
2020/03/03 13:22:58.2 GMC_ServoHere
2020/03/03 13:22:58.4 GMC_SetPosXY
2020/03/03 13:22:59.1 GMC_SetPosZ
2020/03/03 13:23:01.3 Old State:13-ENGN_StateRunning_GoingToSample New State:ENGN_StateRunning_GoingToSampleComplete
2020/03/03 13:23:01.4 Old State:14-cycle=1, Elapsed Time:    0.0,  Ideal Time:    0.0,  Delay time =   0.00  New State:ENGN_StateRunning_WaitSampling
2020/03/03 13:23:01.4 Step started at: 13:22:55
2020/03/03 13:23:01.4 XYZ movement time  = 6262 ms + Scan start delay = 6227 ms
2020/03/03 13:23:01.5 Old State:15-ENGN_StateRunning_WaitSampling New State:ENGN_StateRunning_Sampling
2020/03/03 13:23:31.2 
2020/03/03 13:23:31.2 STOP SCAN: 
2020/03/03 13:23:31.2    CycleTime (ms)    = 200
2020/03/03 13:23:31.2    CurrentCycle      = 150
2020/03/03 13:23:31.2    RunTime (ms)      = 29968
2020/03/03 13:23:31.2    AverageCycle (ms) = 199.8
2020/03/03 13:23:31.2    Temperature       = 30.0
2020/03/03 13:23:31.2    DATA OVERRUN %    = 0.00
2020/03/03 13:23:31.2    Spec PCB temps    = 41.0, 41.4, 41.6, 41.6, 41.4, 41.8, 40.6, 40.4
2020/03/03 13:23:31.2 
2020/03/03 13:23:31.3 Old State:16-cycle=150, Elapsed Time:   30.0,  Ideal Time:   29.8,  Delay time =   0.04  New State:ENGN_StateRunning_SamplingComplete
2020/03/03 13:23:31.4 Old State:18-ENGN_StateRunning_SamplingComplete New State:ENGN_StateRunning_WaitNewStep
2020/03/03 13:23:31.6 Old State:5-ENGN_StateRunning_WaitNewStep New State:ENGN_StateRunning_StartNewStep
2020/03/03 13:23:31.6 StartShaker(1000)
2020/03/03 13:23:31.9 Temp: 2020/03/03 13:23:31, 30.0000
2020/03/03 13:23:32.0 Old State:6-ENGN_StateRunning_StartNewStep New State:ENGN_StateRunning_WaitGoingToSample
2020/03/03 13:23:32.0 Sample96_Q(0, 0, 5)
2020/03/03 13:23:32.1 
2020/03/03 13:23:32.1 START SCAN: 
2020/03/03 13:23:32.1    CycleTime (ms)    = 200
2020/03/03 13:23:32.1    CycleCount        = 900
2020/03/03 13:23:32.1    ScansToAverage    = 20
2020/03/03 13:23:32.1    FinishTime (s)    = 180
2020/03/03 13:23:32.1    Temperature       = 30.0
2020/03/03 13:23:32.1    Lamp Power        = 1
2020/03/03 13:23:32.1    Spec PCB temps    = 41.0, 41.4, 41.6, 41.6, 41.4, 41.7, 40.6, 40.4
2020/03/03 13:23:32.1 
2020/03/03 13:23:32.1 GMC_SetPosZ
2020/03/03 13:23:32.2 Old State:12-ENGN_StateRunning_WaitGoingToSample New State:ENGN_StateRunning_GoingToSample
2020/03/03 13:23:34.1 GMC_ServoHere
2020/03/03 13:23:34.3 GMC_SetPosXY
2020/03/03 13:23:35.2 GMC_SetPosZ
2020/03/03 13:23:38.7 Old State:13-ENGN_StateRunning_GoingToSample New State:ENGN_StateRunning_GoingToSampleComplete
2020/03/03 13:23:38.8 Old State:14-cycle=1, Elapsed Time:    0.0,  Ideal Time:    0.0,  Delay time =   0.00  New State:ENGN_StateRunning_WaitSampling
2020/03/03 13:23:38.8 Step started at: 13:23:32
2020/03/03 13:23:38.8 XYZ movement time  = 6603 ms + Scan start delay = 6606 ms
2020/03/03 13:23:38.9 Old State:15-ENGN_StateRunning_WaitSampling New State:ENGN_StateRunning_Sampling
2020/03/03 13:24:32.0 Temp: 2020/03/03 13:24:32, 30.0000
2020/03/03 13:25:32.0 Temp: 2020/03/03 13:25:32, 30.0000
2020/03/03 13:26:32.1 Temp: 2020/03/03 13:26:32, 30.0000
2020/03/03 13:26:38.6 
2020/03/03 13:26:38.6 STOP SCAN: 
2020/03/03 13:26:38.6    CycleTime (ms)    = 200
2020/03/03 13:26:38.6    CurrentCycle      = 900
2020/03/03 13:26:38.6    RunTime (ms)      = 179959
2020/03/03 13:26:38.6    AverageCycle (ms) = 200.0
2020/03/03 13:26:38.6    Temperature       = 30.0
2020/03/03 13:26:38.6    DATA OVERRUN %    = 0.00
2020/03/03 13:26:38.6    Spec PCB temps    = 41.0, 41.4, 41.6, 41.6, 41.4, 41.8, 40.6, 40.4
2020/03/03 13:26:38.6 
2020/03/03 13:26:38.7 Old State:16-cycle=900, Elapsed Time:  180.0,  Ideal Time:  179.8,  Delay time =   0.04  New State:ENGN_StateRunning_SamplingComplete
2020/03/03 13:26:38.8 Old State:18-ENGN_StateRunning_SamplingComplete New State:ENGN_StateRunning_WaitNewStep
2020/03/03 13:26:39.0 Old State:5-ENGN_StateRunning_WaitNewStep New State:ENGN_StateRunning_StartNewStep
2020/03/03 13:26:39.1 StartShaker(1000)
2020/03/03 13:26:39.3 Temp: 2020/03/03 13:26:39, 30.0000
2020/03/03 13:26:39.4 Old State:6-ENGN_StateRunning_StartNewStep New State:ENGN_StateRunning_WaitGoingToSample
2020/03/03 13:26:39.4 Sample96_Q(0, 0, 0)
2020/03/03 13:26:39.4 GMC_SetPosZ
2020/03/03 13:26:39.5 
2020/03/03 13:26:39.5 START SCAN: 
2020/03/03 13:26:39.5    CycleTime (ms)    = 200
2020/03/03 13:26:39.5    CycleCount        = 900
2020/03/03 13:26:39.5    ScansToAverage    = 20
2020/03/03 13:26:39.5    FinishTime (s)    = 180
2020/03/03 13:26:39.5    Temperature       = 30.0
2020/03/03 13:26:39.5    Lamp Power        = 1
2020/03/03 13:26:39.5    Spec PCB temps    = 41.0, 41.4, 41.6, 41.6, 41.3, 41.8, 40.6, 40.4
2020/03/03 13:26:39.5 
2020/03/03 13:26:39.6 Old State:12-ENGN_StateRunning_WaitGoingToSample New State:ENGN_StateRunning_GoingToSample
2020/03/03 13:26:42.8 GMC_ServoHere
2020/03/03 13:26:43.0 GMC_SetPosXY
2020/03/03 13:26:43.9 GMC_SetPosZ
2020/03/03 13:26:46.0 Old State:13-ENGN_StateRunning_GoingToSample New State:ENGN_StateRunning_GoingToSampleComplete
2020/03/03 13:26:46.1 Old State:14-cycle=1, Elapsed Time:    0.0,  Ideal Time:    0.0,  Delay time =   0.00  New State:ENGN_StateRunning_WaitSampling
2020/03/03 13:26:46.1 Step started at: 13:26:39
2020/03/03 13:26:46.1 XYZ movement time  = 6568 ms + Scan start delay = 6556 ms
2020/03/03 13:26:46.2 Old State:15-ENGN_StateRunning_WaitSampling New State:ENGN_StateRunning_Sampling
2020/03/03 13:27:39.3 Temp: 2020/03/03 13:27:39, 30.0000
2020/03/03 13:28:39.4 Temp: 2020/03/03 13:28:39, 30.0000
2020/03/03 13:29:39.5 Temp: 2020/03/03 13:29:39, 30.0000
2020/03/03 13:29:45.9 
2020/03/03 13:29:45.9 STOP SCAN: 
2020/03/03 13:29:45.9    CycleTime (ms)    = 200
2020/03/03 13:29:45.9    CurrentCycle      = 900
2020/03/03 13:29:45.9    RunTime (ms)      = 179955
2020/03/03 13:29:45.9    AverageCycle (ms) = 199.9
2020/03/03 13:29:45.9    Temperature       = 30.0
2020/03/03 13:29:45.9    DATA OVERRUN %    = 0.00
2020/03/03 13:29:45.9    Spec PCB temps    = 41.0, 41.4, 41.6, 41.6, 41.3, 41.8, 40.6, 40.4
2020/03/03 13:29:45.9 
2020/03/03 13:29:46.0 Old State:16-cycle=900, Elapsed Time:  180.0,  Ideal Time:  179.8,  Delay time =   0.03  New State:ENGN_StateRunning_SamplingComplete
2020/03/03 13:29:46.2 Old State:18-ENGN_StateRunning_SamplingComplete New State:ENGN_StateRunning_WaitNewStep
2020/03/03 13:29:46.4 Old State:5-ENGN_StateRunning_WaitNewStep New State:ENGN_StateRunning_StartNewStep
2020/03/03 13:29:46.4 StartShaker(1000)
2020/03/03 13:29:46.7 Temp: 2020/03/03 13:29:46, 30.0000
2020/03/03 13:29:46.7 Old State:6-ENGN_StateRunning_StartNewStep New State:ENGN_StateRunning_WaitGoingToSample
2020/03/03 13:29:46.7 Sample96_Q(0, 0, 10)
2020/03/03 13:29:46.9 
2020/03/03 13:29:46.9 START SCAN: 
2020/03/03 13:29:46.9    CycleTime (ms)    = 200
2020/03/03 13:29:46.9    CycleCount        = 25
2020/03/03 13:29:46.9    ScansToAverage    = 20
2020/03/03 13:29:46.9    FinishTime (s)    = 5
2020/03/03 13:29:46.9    Temperature       = 30.0
2020/03/03 13:29:46.9    Lamp Power        = 1
2020/03/03 13:29:46.9    Spec PCB temps    = 41.0, 41.4, 41.6, 41.6, 41.3, 41.7, 40.6, 40.4
2020/03/03 13:29:46.9 
2020/03/03 13:29:46.9 GMC_SetPosZ
2020/03/03 13:29:47.0 Old State:12-ENGN_StateRunning_WaitGoingToSample New State:ENGN_StateRunning_GoingToSample
2020/03/03 13:29:48.9 GMC_ServoHere
2020/03/03 13:29:49.1 GMC_SetPosXY
2020/03/03 13:29:50.8 GMC_SetPosZ
2020/03/03 13:29:55.7 Old State:13-ENGN_StateRunning_GoingToSample New State:ENGN_StateRunning_GoingToSampleComplete
2020/03/03 13:29:55.8 Old State:14-cycle=1, Elapsed Time:    0.0,  Ideal Time:    0.0,  Delay time =   0.00  New State:ENGN_StateRunning_WaitSampling
2020/03/03 13:29:55.8 Step started at: 13:29:46
2020/03/03 13:29:55.8 XYZ movement time  = 8890 ms + Scan start delay = 8851 ms
2020/03/03 13:29:55.9 Old State:15-ENGN_StateRunning_WaitSampling New State:ENGN_StateRunning_Sampling
2020/03/03 13:30:00.6 
2020/03/03 13:30:00.6 STOP SCAN: 
2020/03/03 13:30:00.6    CycleTime (ms)    = 200
2020/03/03 13:30:00.6    CurrentCycle      = 25
2020/03/03 13:30:00.6    RunTime (ms)      = 4956
2020/03/03 13:30:00.6    AverageCycle (ms) = 198.2
2020/03/03 13:30:00.6    Temperature       = 30.0
2020/03/03 13:30:00.6    DATA OVERRUN %    = 0.00
2020/03/03 13:30:00.6    Spec PCB temps    = 41.0, 41.4, 41.6, 41.6, 41.3, 41.8, 40.6, 40.4
2020/03/03 13:30:00.6 
2020/03/03 13:30:00.7 Old State:16-cycle=25, Elapsed Time:    5.0,  Ideal Time:    4.8,  Delay time =   0.02  New State:ENGN_StateRunning_SamplingComplete
2020/03/03 13:30:00.8 Old State:18-ENGN_StateRunning_SamplingComplete New State:ENGN_StateRunning_WaitNewStep
2020/03/03 13:30:01.1 Old State:5-ENGN_StateRunning_WaitNewStep New State:ENGN_StateRunning_StartNewStep
2020/03/03 13:30:01.2 StartShaker(1000)
2020/03/03 13:30:01.4 Temp: 2020/03/03 13:30:01, 30.0000
2020/03/03 13:30:01.5 Old State:6-ENGN_StateRunning_StartNewStep New State:ENGN_StateRunning_WaitGoingToSample
2020/03/03 13:30:01.5 Sample96_Q(0, 0, 11)
2020/03/03 13:30:01.6 
2020/03/03 13:30:01.6 START SCAN: 
2020/03/03 13:30:01.6    CycleTime (ms)    = 200
2020/03/03 13:30:01.6    CycleCount        = 25
2020/03/03 13:30:01.6    ScansToAverage    = 20
2020/03/03 13:30:01.6    FinishTime (s)    = 5
2020/03/03 13:30:01.6    Temperature       = 30.0
2020/03/03 13:30:01.6    Lamp Power        = 1
2020/03/03 13:30:01.6    Spec PCB temps    = 40.9, 41.4, 41.6, 41.5, 41.4, 41.7, 40.6, 40.4
2020/03/03 13:30:01.6 
2020/03/03 13:30:01.7 GMC_SetPosZ
2020/03/03 13:30:01.7 Old State:12-ENGN_StateRunning_WaitGoingToSample New State:ENGN_StateRunning_GoingToSample
2020/03/03 13:30:06.5 GMC_ServoHere
2020/03/03 13:30:06.6 GMC_SetPosXY
2020/03/03 13:30:07.0 GMC_SetPosZ
2020/03/03 13:30:12.2 Old State:13-cycle=1, Elapsed Time:    0.0,  Ideal Time:    0.0,  Delay time =   0.00  New State:ENGN_StateRunning_GoingToSampleComplete
2020/03/03 13:30:12.3 Old State:14-ENGN_StateRunning_GoingToSampleComplete New State:ENGN_StateRunning_WaitSampling
2020/03/03 13:30:12.3 Step started at: 13:30:01
2020/03/03 13:30:12.3 XYZ movement time  = 10531 ms + Scan start delay = 10528 ms
2020/03/03 13:30:12.4 Old State:15-ENGN_StateRunning_WaitSampling New State:ENGN_StateRunning_Sampling
2020/03/03 13:30:17.0 
2020/03/03 13:30:17.0 STOP SCAN: 
2020/03/03 13:30:17.0    CycleTime (ms)    = 200
2020/03/03 13:30:17.0    CurrentCycle      = 25
2020/03/03 13:30:17.0    RunTime (ms)      = 4962
2020/03/03 13:30:17.0    AverageCycle (ms) = 198.5
2020/03/03 13:30:17.0    Temperature       = 30.0
2020/03/03 13:30:17.0    DATA OVERRUN %    = 0.00
2020/03/03 13:30:17.0    Spec PCB temps    = 40.9, 41.4, 41.6, 41.5, 41.3, 41.7, 40.6, 40.4
2020/03/03 13:30:17.0 
2020/03/03 13:30:17.2 Old State:16-cycle=25, Elapsed Time:    5.0,  Ideal Time:    4.8,  Delay time =   0.04  New State:ENGN_StateRunning_SamplingComplete
2020/03/03 13:30:17.3 Old State:18-ENGN_StateRunning_SamplingComplete New State:ENGN_StateRunning_WaitNewStep
2020/03/03 13:30:17.6 Old State:5-ENGN_StateRunning_WaitNewStep New State:ENGN_StateRunning_StartNewStep
2020/03/03 13:30:17.6 StartShaker(1000)
2020/03/03 13:30:17.9 Temp: 2020/03/03 13:30:17, 30.0000
2020/03/03 13:30:18.0 Old State:6-ENGN_StateRunning_StartNewStep New State:ENGN_StateRunning_WaitGoingToSample
2020/03/03 13:30:18.0 Sample96_Q(0, 0, 10)
2020/03/03 13:30:18.1 GMC_SetPosZ
2020/03/03 13:30:18.1 
2020/03/03 13:30:18.1 START SCAN: 
2020/03/03 13:30:18.1    CycleTime (ms)    = 200
2020/03/03 13:30:18.1    CycleCount        = 25
2020/03/03 13:30:18.1    ScansToAverage    = 20
2020/03/03 13:30:18.1    FinishTime (s)    = 5
2020/03/03 13:30:18.1    Temperature       = 30.0
2020/03/03 13:30:18.1    Lamp Power        = 1
2020/03/03 13:30:18.1    Spec PCB temps    = 40.9, 41.4, 41.6, 41.6, 41.3, 41.7, 40.6, 40.4
2020/03/03 13:30:18.1 
2020/03/03 13:30:18.2 Old State:12-ENGN_StateRunning_WaitGoingToSample New State:ENGN_StateRunning_GoingToSample
2020/03/03 13:30:23.1 GMC_ServoHere
2020/03/03 13:30:23.2 GMC_SetPosXY
2020/03/03 13:30:23.6 GMC_SetPosZ
2020/03/03 13:30:28.7 Old State:13-cycle=1, Elapsed Time:    0.0,  Ideal Time:    0.0,  Delay time =   0.00  New State:ENGN_StateRunning_GoingToSampleComplete
2020/03/03 13:30:28.8 Old State:14-ENGN_StateRunning_GoingToSampleComplete New State:ENGN_StateRunning_WaitSampling
2020/03/03 13:30:28.8 Step started at: 13:30:18
2020/03/03 13:30:28.8 XYZ movement time  = 10558 ms + Scan start delay = 10499 ms
2020/03/03 13:30:28.9 Old State:15-ENGN_StateRunning_WaitSampling New State:ENGN_StateRunning_Sampling
2020/03/03 13:30:33.5 
2020/03/03 13:30:33.5 STOP SCAN: 
2020/03/03 13:30:33.5    CycleTime (ms)    = 200
2020/03/03 13:30:33.5    CurrentCycle      = 25
2020/03/03 13:30:33.5    RunTime (ms)      = 4971
2020/03/03 13:30:33.5    AverageCycle (ms) = 198.8
2020/03/03 13:30:33.5    Temperature       = 30.0
2020/03/03 13:30:33.5    DATA OVERRUN %    = 0.00
2020/03/03 13:30:33.5    Spec PCB temps    = 40.9, 41.4, 41.6, 41.5, 41.3, 41.7, 40.6, 40.4
2020/03/03 13:30:33.5 
2020/03/03 13:30:33.6 Old State:16-cycle=25, Elapsed Time:    5.0,  Ideal Time:    4.8,  Delay time =   0.03  New State:ENGN_StateRunning_SamplingComplete
2020/03/03 13:30:33.7 Old State:18-ENGN_StateRunning_SamplingComplete New State:ENGN_StateRunning_WaitNewStep
2020/03/03 13:30:34.0 Old State:5-ENGN_StateRunning_WaitNewStep New State:ENGN_StateRunning_StartNewStep
2020/03/03 13:30:34.0 StartShaker(1000)
2020/03/03 13:30:34.4 Old State:6-ENGN_StateRunning_StartNewStep New State:ENGN_StateRunning_WaitGoingToSample
2020/03/03 13:30:34.4 Sample96_Q(0, 0, 11)
2020/03/03 13:30:34.4 Temp: 2020/03/03 13:30:34, 30.0000
2020/03/03 13:30:34.5 
2020/03/03 13:30:34.5 START SCAN: 
2020/03/03 13:30:34.5    CycleTime (ms)    = 200
2020/03/03 13:30:34.5    CycleCount        = 25
2020/03/03 13:30:34.5    ScansToAverage    = 20
2020/03/03 13:30:34.5    FinishTime (s)    = 5
2020/03/03 13:30:34.5    Temperature       = 30.0
2020/03/03 13:30:34.5    Lamp Power        = 1
2020/03/03 13:30:34.5    Spec PCB temps    = 40.9, 41.4, 41.6, 41.5, 41.3, 41.7, 40.6, 40.4
2020/03/03 13:30:34.5 
2020/03/03 13:30:34.5 GMC_SetPosZ
2020/03/03 13:30:34.6 Old State:12-ENGN_StateRunning_WaitGoingToSample New State:ENGN_StateRunning_GoingToSample
2020/03/03 13:30:39.3 GMC_ServoHere
2020/03/03 13:30:39.5 GMC_SetPosXY
2020/03/03 13:30:39.9 GMC_SetPosZ
2020/03/03 13:30:45.2 Old State:13-cycle=1, Elapsed Time:    0.0,  Ideal Time:    0.0,  Delay time =   0.00  New State:ENGN_StateRunning_GoingToSampleComplete
2020/03/03 13:30:45.3 Old State:14-ENGN_StateRunning_GoingToSampleComplete New State:ENGN_StateRunning_WaitSampling
2020/03/03 13:30:45.3 Step started at: 13:30:34
2020/03/03 13:30:45.3 XYZ movement time  = 10676 ms + Scan start delay = 10648 ms
2020/03/03 13:30:45.4 Old State:15-ENGN_StateRunning_WaitSampling New State:ENGN_StateRunning_Sampling
2020/03/03 13:30:50.0 
2020/03/03 13:30:50.0 STOP SCAN: 
2020/03/03 13:30:50.0    CycleTime (ms)    = 200
2020/03/03 13:30:50.0    CurrentCycle      = 25
2020/03/03 13:30:50.0    RunTime (ms)      = 4965
2020/03/03 13:30:50.0    AverageCycle (ms) = 198.6
2020/03/03 13:30:50.0    Temperature       = 30.0
2020/03/03 13:30:50.0    DATA OVERRUN %    = 0.00
2020/03/03 13:30:50.0    Spec PCB temps    = 40.9, 41.3, 41.6, 41.5, 41.2, 41.7, 40.6, 40.4
2020/03/03 13:30:50.0 
2020/03/03 13:30:50.1 Old State:16-cycle=25, Elapsed Time:    5.0,  Ideal Time:    4.8,  Delay time =  -0.01 <<<<<<<<<< New State:ENGN_StateRunning_SamplingComplete
2020/03/03 13:30:50.2 Old State:18-ENGN_StateRunning_SamplingComplete New State:ENGN_StateRunning_WaitNewStep
2020/03/03 13:30:50.6 Old State:5-ENGN_StateRunning_WaitNewStep New State:ENGN_StateRunning_StartNewStep
2020/03/03 13:30:50.6 StartShaker(1000)
2020/03/03 13:30:50.8 Temp: 2020/03/03 13:30:50, 30.0000
2020/03/03 13:30:50.9 Old State:6-ENGN_StateRunning_StartNewStep New State:ENGN_StateRunning_WaitGoingToSample
2020/03/03 13:30:50.9 Sample96_Q(0, 0, 10)
2020/03/03 13:30:51.0 
2020/03/03 13:30:51.0 START SCAN: 
2020/03/03 13:30:51.0    CycleTime (ms)    = 200
2020/03/03 13:30:51.0    CycleCount        = 25
2020/03/03 13:30:51.0    ScansToAverage    = 20
2020/03/03 13:30:51.0    FinishTime (s)    = 5
2020/03/03 13:30:51.0    Temperature       = 30.0
2020/03/03 13:30:51.0    Lamp Power        = 1
2020/03/03 13:30:51.0    Spec PCB temps    = 40.9, 41.3, 41.6, 41.5, 41.3, 41.7, 40.6, 40.4
2020/03/03 13:30:51.0 
2020/03/03 13:30:51.0 GMC_SetPosZ
2020/03/03 13:30:51.1 Old State:12-ENGN_StateRunning_WaitGoingToSample New State:ENGN_StateRunning_GoingToSample
2020/03/03 13:30:56.2 GMC_ServoHere
2020/03/03 13:30:56.4 GMC_SetPosXY
2020/03/03 13:30:56.8 GMC_SetPosZ
2020/03/03 13:31:01.8 Old State:13-cycle=1, Elapsed Time:    0.0,  Ideal Time:    0.0,  Delay time =   0.00  New State:ENGN_StateRunning_GoingToSampleComplete
2020/03/03 13:31:01.9 Old State:14-ENGN_StateRunning_GoingToSampleComplete New State:ENGN_StateRunning_WaitSampling
2020/03/03 13:31:01.9 Step started at: 13:30:51
2020/03/03 13:31:01.9 XYZ movement time  = 10744 ms + Scan start delay = 10701 ms
2020/03/03 13:31:02.0 Old State:15-ENGN_StateRunning_WaitSampling New State:ENGN_StateRunning_Sampling
2020/03/03 13:31:06.6 
2020/03/03 13:31:06.6 STOP SCAN: 
2020/03/03 13:31:06.6    CycleTime (ms)    = 200
2020/03/03 13:31:06.6    CurrentCycle      = 25
2020/03/03 13:31:06.6    RunTime (ms)      = 4976
2020/03/03 13:31:06.6    AverageCycle (ms) = 199.0
2020/03/03 13:31:06.6    Temperature       = 30.0
2020/03/03 13:31:06.6    DATA OVERRUN %    = 0.00
2020/03/03 13:31:06.6    Spec PCB temps    = 40.9, 41.3, 41.6, 41.5, 41.3, 41.7, 40.6, 40.4
2020/03/03 13:31:06.6 
2020/03/03 13:31:06.7 Old State:16-cycle=25, Elapsed Time:    5.0,  Ideal Time:    4.8,  Delay time =   0.04  New State:ENGN_StateRunning_SamplingComplete
2020/03/03 13:31:06.8 Old State:18-ENGN_StateRunning_SamplingComplete New State:ENGN_StateRunning_WaitNewStep
2020/03/03 13:31:07.0 Old State:5-ENGN_StateRunning_WaitNewStep New State:ENGN_StateRunning_StartNewStep
2020/03/03 13:31:07.0 StartShaker(1000)
2020/03/03 13:31:07.3 Temp: 2020/03/03 13:31:07, 30.0000
2020/03/03 13:31:07.4 Old State:6-ENGN_StateRunning_StartNewStep New State:ENGN_StateRunning_WaitGoingToSample
2020/03/03 13:31:07.4 Sample96_Q(0, 0, 11)
2020/03/03 13:31:07.5 GMC_SetPosZ
2020/03/03 13:31:07.5 
2020/03/03 13:31:07.5 START SCAN: 
2020/03/03 13:31:07.5    CycleTime (ms)    = 200
2020/03/03 13:31:07.5    CycleCount        = 25
2020/03/03 13:31:07.5    ScansToAverage    = 20
2020/03/03 13:31:07.5    FinishTime (s)    = 5
2020/03/03 13:31:07.5    Temperature       = 30.0
2020/03/03 13:31:07.5    Lamp Power        = 1
2020/03/03 13:31:07.5    Spec PCB temps    = 40.9, 41.3, 41.6, 41.5, 41.2, 41.7, 40.6, 40.4
2020/03/03 13:31:07.5 
2020/03/03 13:31:07.6 Old State:12-ENGN_StateRunning_WaitGoingToSample New State:ENGN_StateRunning_GoingToSample
2020/03/03 13:31:12.3 GMC_ServoHere
2020/03/03 13:31:12.5 GMC_SetPosXY
2020/03/03 13:31:12.8 GMC_SetPosZ
2020/03/03 13:31:18.0 Old State:13-ENGN_StateRunning_GoingToSample New State:ENGN_StateRunning_GoingToSampleComplete
2020/03/03 13:31:18.2 Old State:14-cycle=1, Elapsed Time:    0.0,  Ideal Time:    0.0,  Delay time =   0.00  New State:ENGN_StateRunning_WaitSampling
2020/03/03 13:31:18.2 Step started at: 13:31:07
2020/03/03 13:31:18.2 XYZ movement time  = 10510 ms + Scan start delay = 10522 ms
2020/03/03 13:31:18.3 Old State:15-ENGN_StateRunning_WaitSampling New State:ENGN_StateRunning_Sampling
2020/03/03 13:31:22.9 
2020/03/03 13:31:22.9 STOP SCAN: 
2020/03/03 13:31:22.9    CycleTime (ms)    = 200
2020/03/03 13:31:22.9    CurrentCycle      = 25
2020/03/03 13:31:22.9    RunTime (ms)      = 4963
2020/03/03 13:31:22.9    AverageCycle (ms) = 198.5
2020/03/03 13:31:22.9    Temperature       = 30.0
2020/03/03 13:31:22.9    DATA OVERRUN %    = 0.00
2020/03/03 13:31:22.9    Spec PCB temps    = 40.9, 41.3, 41.6, 41.5, 41.3, 41.7, 40.6, 40.4
2020/03/03 13:31:22.9 
2020/03/03 13:31:23.0 Old State:16-cycle=25, Elapsed Time:    5.0,  Ideal Time:    4.8,  Delay time =   0.03  New State:ENGN_StateRunning_SamplingComplete
2020/03/03 13:31:23.1 Old State:18-ENGN_StateRunning_SamplingComplete New State:ENGN_StateRunning_WaitEjecting
2020/03/03 13:31:23.1 EJECT: To Tray, position=10,0
2020/03/03 13:31:23.1    EjectOffset = 10.0
2020/03/03 13:31:23.3 GMC_SetPosZ
2020/03/03 13:31:23.3 Old State:19-ENGN_StateRunning_WaitEjecting New State:ENGN_StateRunning_Ejecting
2020/03/03 13:31:28.4 GMC_ServoHere
2020/03/03 13:31:28.6 GMC_SetPosXY
2020/03/03 13:31:30.7 GMC_SetPosZ
2020/03/03 13:31:34.9 GMC_Eject
2020/03/03 13:31:34.9 EJECTOR: Eject
2020/03/03 13:31:43.7 GMC_HomeZ
2020/03/03 13:31:49.1 GMC_SetPosZ
2020/03/03 13:31:49.4 GMC_ServoHere
2020/03/03 13:31:49.6 GMC_SetPosZ
2020/03/03 13:31:49.8 GMC_ServoHere
2020/03/03 13:31:50.0 GMC_SetPosXY
2020/03/03 13:31:52.4 GMC_SetPosZ
2020/03/03 13:31:52.8 Old State:20-ENGN_StateRunning_Ejecting New State:ENGN_StateRunning_EjectingComplete
2020/03/03 13:31:52.9 Old State:21-ENGN_StateRunning_EjectingComplete New State:ENGN_StateRunning_WaitNewStep
2020/03/03 13:31:53.0 Old State:5-ENGN_StateRunning_WaitNewStep New State:ENGN_StateRunning_StartNewStep
2020/03/03 13:31:53.1 Old State:6-ENGN_StateRunning_StartNewStep New State:ENGN_StateRunning_WaitPickingSensors
2020/03/03 13:31:53.1 Pick(0, 11)
2020/03/03 13:31:53.2 GMC_SetPosZ
2020/03/03 13:31:53.3 Old State:7-ENGN_StateRunning_WaitPickingSensors New State:ENGN_StateRunning_PickingSensors
2020/03/03 13:31:53.3 Temp: 2020/03/03 13:31:53, 30.0000
2020/03/03 13:31:53.4 GMC_ServoHere
2020/03/03 13:31:53.6 GMC_SetPosXY
2020/03/03 13:31:56.2 GMC_SetPosZ
2020/03/03 13:32:01.7 GMC_SetPosZ
2020/03/03 13:32:02.2 Old State:8-ENGN_StateRunning_PickingSensors New State:ENGN_StateRunning_CheckingSensors
2020/03/03 13:32:02.3 
2020/03/03 13:32:02.3 Detect Sensors
2020/03/03 13:32:02.3 ==============
2020/03/03 13:32:02.3 1	YES		8.8	5678.6
2020/03/03 13:32:02.3 2	YES		8.9	5200.2
2020/03/03 13:32:02.3 3	YES		9.0	5093.6
2020/03/03 13:32:02.3 4	YES		8.9	4955.9
2020/03/03 13:32:02.3 5	YES		9.1	5282.4
2020/03/03 13:32:02.3 6	YES		9.2	4509.5
2020/03/03 13:32:02.3 7	YES		9.0	4851.4
2020/03/03 13:32:02.3 8	YES		9.0	5539.3
2020/03/03 13:32:02.3 
2020/03/03 13:32:02.5 CH1: Correction Factor = 2.46531
2020/03/03 13:32:02.5 CH2: Correction Factor = 2.59969
2020/03/03 13:32:02.5 CH3: Correction Factor = 2.56184
2020/03/03 13:32:02.5 CH4: Correction Factor = 2.80843
2020/03/03 13:32:02.5 CH5: Correction Factor = 2.62287
2020/03/03 13:32:02.5 CH6: Correction Factor = 2.88294
2020/03/03 13:32:02.5 CH7: Correction Factor = 2.92942
2020/03/03 13:32:02.5 CH8: Correction Factor = 2.50472
2020/03/03 13:32:02.7 CH1: Correction Factor = 1.06736
2020/03/03 13:32:02.7 CH2: Correction Factor = 1.07404
2020/03/03 13:32:02.7 CH3: Correction Factor = 1.07273
2020/03/03 13:32:02.7 CH4: Correction Factor = 1.0748
2020/03/03 13:32:02.7 CH5: Correction Factor = 1.07419
2020/03/03 13:32:02.7 CH6: Correction Factor = 1.1098
2020/03/03 13:32:02.7 CH7: Correction Factor = 1.07087
2020/03/03 13:32:02.7 CH8: Correction Factor = 1.09823
2020/03/03 13:32:02.8 DFIO: Start writing C:\Users\Labuser\Desktop\Leelab\James Aberforth Williams\G2K2_G3K4_G4K4_BF5201\20200303_lineage_kinetics_3\20200303_lineage_kinetics_3\200303_001.frd
2020/03/03 13:32:02.8 DFIO: Finished writing C:\Users\Labuser\Desktop\Leelab\James Aberforth Williams\G2K2_G3K4_G4K4_BF5201\20200303_lineage_kinetics_3\20200303_lineage_kinetics_3\200303_001.frd
2020/03/03 13:32:02.8 DFIO: Start writing C:\Users\Labuser\Desktop\Leelab\James Aberforth Williams\G2K2_G3K4_G4K4_BF5201\20200303_lineage_kinetics_3\20200303_lineage_kinetics_3\200303_002.frd
2020/03/03 13:32:02.8 DFIO: Finished writing C:\Users\Labuser\Desktop\Leelab\James Aberforth Williams\G2K2_G3K4_G4K4_BF5201\20200303_lineage_kinetics_3\20200303_lineage_kinetics_3\200303_002.frd
2020/03/03 13:32:02.8 DFIO: Start writing C:\Users\Labuser\Desktop\Leelab\James Aberforth Williams\G2K2_G3K4_G4K4_BF5201\20200303_lineage_kinetics_3\20200303_lineage_kinetics_3\200303_003.frd
2020/03/03 13:32:02.9 DFIO: Finished writing C:\Users\Labuser\Desktop\Leelab\James Aberforth Williams\G2K2_G3K4_G4K4_BF5201\20200303_lineage_kinetics_3\20200303_lineage_kinetics_3\200303_003.frd
2020/03/03 13:32:02.9 DFIO: Start writing C:\Users\Labuser\Desktop\Leelab\James Aberforth Williams\G2K2_G3K4_G4K4_BF5201\20200303_lineage_kinetics_3\20200303_lineage_kinetics_3\200303_004.frd
2020/03/03 13:32:02.9 CH1: Correction Factor = 1.00985
2020/03/03 13:32:02.9 CH2: Correction Factor = 1.01294
2020/03/03 13:32:02.9 CH3: Correction Factor = 1.01127
2020/03/03 13:32:02.9 CH4: Correction Factor = 1.01212
2020/03/03 13:32:02.9 CH5: Correction Factor = 1.01361
2020/03/03 13:32:02.9 CH6: Correction Factor = 0.990003
2020/03/03 13:32:02.9 CH7: Correction Factor = 1.01075
2020/03/03 13:32:02.9 CH8: Correction Factor = 0.985365
2020/03/03 13:32:02.9 DFIO: Finished writing C:\Users\Labuser\Desktop\Leelab\James Aberforth Williams\G2K2_G3K4_G4K4_BF5201\20200303_lineage_kinetics_3\20200303_lineage_kinetics_3\200303_004.frd
2020/03/03 13:32:02.9 DFIO: Start writing C:\Users\Labuser\Desktop\Leelab\James Aberforth Williams\G2K2_G3K4_G4K4_BF5201\20200303_lineage_kinetics_3\20200303_lineage_kinetics_3\200303_005.frd
2020/03/03 13:32:02.9 DFIO: Finished writing C:\Users\Labuser\Desktop\Leelab\James Aberforth Williams\G2K2_G3K4_G4K4_BF5201\20200303_lineage_kinetics_3\20200303_lineage_kinetics_3\200303_005.frd
2020/03/03 13:32:02.9 DFIO: Start writing C:\Users\Labuser\Desktop\Leelab\James Aberforth Williams\G2K2_G3K4_G4K4_BF5201\20200303_lineage_kinetics_3\20200303_lineage_kinetics_3\200303_006.frd
2020/03/03 13:32:02.9 DFIO: Finished writing C:\Users\Labuser\Desktop\Leelab\James Aberforth Williams\G2K2_G3K4_G4K4_BF5201\20200303_lineage_kinetics_3\20200303_lineage_kinetics_3\200303_006.frd
2020/03/03 13:32:02.9 DFIO: Start writing C:\Users\Labuser\Desktop\Leelab\James Aberforth Williams\G2K2_G3K4_G4K4_BF5201\20200303_lineage_kinetics_3\20200303_lineage_kinetics_3\200303_007.frd
2020/03/03 13:32:02.9 DFIO: Finished writing C:\Users\Labuser\Desktop\Leelab\James Aberforth Williams\G2K2_G3K4_G4K4_BF5201\20200303_lineage_kinetics_3\20200303_lineage_kinetics_3\200303_007.frd
2020/03/03 13:32:02.9 DFIO: Start writing C:\Users\Labuser\Desktop\Leelab\James Aberforth Williams\G2K2_G3K4_G4K4_BF5201\20200303_lineage_kinetics_3\20200303_lineage_kinetics_3\200303_008.frd
2020/03/03 13:32:02.9 DFIO: Finished writing C:\Users\Labuser\Desktop\Leelab\James Aberforth Williams\G2K2_G3K4_G4K4_BF5201\20200303_lineage_kinetics_3\20200303_lineage_kinetics_3\200303_008.frd
2020/03/03 13:32:02.9 DFIO: Finished writing C:\Users\Labuser\Desktop\Leelab\James Aberforth Williams\G2K2_G3K4_G4K4_BF5201\20200303_lineage_kinetics_3\20200303_lineage_kinetics_3\200303_Manifest.fmx
2020/03/03 13:32:03.0 CH1: Correction Factor = 1.0004
2020/03/03 13:32:03.0 CH2: Correction Factor = 1.00141
2020/03/03 13:32:03.0 CH3: Correction Factor = 1.00214
2020/03/03 13:32:03.0 CH4: Correction Factor = 0.99745
2020/03/03 13:32:03.0 CH5: Correction Factor = 0.998295
2020/03/03 13:32:03.0 CH6: Correction Factor = 0.99407
2020/03/03 13:32:03.0 CH7: Correction Factor = 0.997563
2020/03/03 13:32:03.0 CH8: Correction Factor = 0.995933
2020/03/03 13:32:03.2 CH1: Correction Factor = 1.00046
2020/03/03 13:32:03.2 CH2: Correction Factor = 0.997586
2020/03/03 13:32:03.2 CH3: Correction Factor = 0.998721
2020/03/03 13:32:03.2 CH4: Correction Factor = 1.00019
2020/03/03 13:32:03.2 CH5: Correction Factor = 0.998265
2020/03/03 13:32:03.2 CH6: Correction Factor = 0.99896
2020/03/03 13:32:03.2 CH7: Correction Factor = 0.999368
2020/03/03 13:32:03.2 CH8: Correction Factor = 1.00199
2020/03/03 13:32:03.4 CH1: Correction Factor = 0.997229
2020/03/03 13:32:03.4 CH2: Correction Factor = 1.0008
2020/03/03 13:32:03.4 CH3: Correction Factor = 0.998679
2020/03/03 13:32:03.4 CH4: Correction Factor = 1.00046
2020/03/03 13:32:03.4 CH5: Correction Factor = 1.00122
2020/03/03 13:32:03.4 CH6: Correction Factor = 0.99925
2020/03/03 13:32:03.4 CH7: Correction Factor = 0.999602
2020/03/03 13:32:03.4 CH8: Correction Factor = 0.999014
2020/03/03 13:32:03.4 Sensor 1: Integration Time = 2.65 ms
2020/03/03 13:32:03.4 Sensor 2: Integration Time = 2.83 ms
2020/03/03 13:32:03.4 Sensor 3: Integration Time = 2.78 ms
2020/03/03 13:32:03.4 Sensor 4: Integration Time = 3.05 ms
2020/03/03 13:32:03.4 Sensor 5: Integration Time = 2.85 ms
2020/03/03 13:32:03.4 Sensor 6: Integration Time = 3.14 ms
2020/03/03 13:32:03.4 Sensor 7: Integration Time = 3.16 ms
2020/03/03 13:32:03.4 Sensor 8: Integration Time = 2.70 ms
2020/03/03 13:32:03.4 WaitControllerIdle(30000)
2020/03/03 13:32:03.4 GMC_HomeZ
2020/03/03 13:32:10.2 GMC_SetPosZ
2020/03/03 13:32:10.5 GMC_ServoHere
2020/03/03 13:32:10.8 Old State:9-ENGN_StateRunning_CheckingSensors New State:ENGN_StateRunning_PickingSensorsComplete
2020/03/03 13:32:10.8 StartShaker(1000)
2020/03/03 13:32:10.8 Integration Time: 2.65,2.83,2.78,3.05,2.85,3.14,3.16,2.70,
2020/03/03 13:32:11.1 Old State:10-ENGN_StateRunning_PickingSensorsComplete New State:ENGN_StateRunning_WaitGoingToSample
2020/03/03 13:32:11.1 Sample96_Q(0, 0, 0)
2020/03/03 13:32:11.2 Plate 1 temperature = 30 C
2020/03/03 13:32:11.2 Pickups: 50, Warn: 90, Error: 100
2020/03/03 13:32:11.3 
2020/03/03 13:32:11.3 START SCAN: 
2020/03/03 13:32:11.3    CycleTime (ms)    = 200
2020/03/03 13:32:11.3    CycleCount        = 150
2020/03/03 13:32:11.3    ScansToAverage    = 20
2020/03/03 13:32:11.3    FinishTime (s)    = 30
2020/03/03 13:32:11.3    Temperature       = 30.0
2020/03/03 13:32:11.3    Lamp Power        = 1
2020/03/03 13:32:11.3    Spec PCB temps    = 40.9, 41.3, 41.5, 41.5, 41.2, 41.7, 40.6, 40.4
2020/03/03 13:32:11.3 
2020/03/03 13:32:11.3 GMC_SetPosZ
2020/03/03 13:32:11.4 Old State:12-ENGN_StateRunning_WaitGoingToSample New State:ENGN_StateRunning_GoingToSample
2020/03/03 13:32:11.5 GMC_ServoHere
2020/03/03 13:32:11.6 GMC_SetPosXY
2020/03/03 13:32:13.8 GMC_SetPosZ
2020/03/03 13:32:16.0 Old State:13-ENGN_StateRunning_GoingToSample New State:ENGN_StateRunning_GoingToSampleComplete
2020/03/03 13:32:16.1 Old State:14-cycle=1, Elapsed Time:    0.0,  Ideal Time:    0.0,  Delay time =   0.00  New State:ENGN_StateRunning_WaitSampling
2020/03/03 13:32:16.1 Step started at: 13:32:11
2020/03/03 13:32:16.1 XYZ movement time  = 4731 ms + Scan start delay = 4686 ms
2020/03/03 13:32:16.2 Old State:15-ENGN_StateRunning_WaitSampling New State:ENGN_StateRunning_Sampling
2020/03/03 13:32:45.9 
2020/03/03 13:32:45.9 STOP SCAN: 
2020/03/03 13:32:45.9    CycleTime (ms)    = 200
2020/03/03 13:32:45.9    CurrentCycle      = 150
2020/03/03 13:32:45.9    RunTime (ms)      = 29983
2020/03/03 13:32:45.9    AverageCycle (ms) = 199.9
2020/03/03 13:32:45.9    Temperature       = 30.0
2020/03/03 13:32:45.9    DATA OVERRUN %    = 0.00
2020/03/03 13:32:45.9    Spec PCB temps    = 40.9, 41.3, 41.5, 41.5, 41.2, 41.7, 40.6, 40.4
2020/03/03 13:32:45.9 
2020/03/03 13:32:45.9 Old State:16-cycle=150, Elapsed Time:   30.0,  Ideal Time:   29.8,  Delay time =   0.03  New State:ENGN_StateRunning_SamplingComplete
2020/03/03 13:32:46.0 Old State:18-ENGN_StateRunning_SamplingComplete New State:ENGN_StateRunning_WaitNewStep
2020/03/03 13:32:46.3 Old State:5-ENGN_StateRunning_WaitNewStep New State:ENGN_StateRunning_StartNewStep
2020/03/03 13:32:46.3 StartShaker(1000)
2020/03/03 13:32:46.5 Temp: 2020/03/03 13:32:46, 30.0000
2020/03/03 13:32:46.6 Old State:6-ENGN_StateRunning_StartNewStep New State:ENGN_StateRunning_WaitGoingToSample
2020/03/03 13:32:46.6 Sample96_Q(0, 0, 10)
2020/03/03 13:32:46.7 GMC_SetPosZ
2020/03/03 13:32:46.7 
2020/03/03 13:32:46.7 START SCAN: 
2020/03/03 13:32:46.7    CycleTime (ms)    = 200
2020/03/03 13:32:46.7    CycleCount        = 25
2020/03/03 13:32:46.7    ScansToAverage    = 20
2020/03/03 13:32:46.7    FinishTime (s)    = 5
2020/03/03 13:32:46.7    Temperature       = 30.0
2020/03/03 13:32:46.7    Lamp Power        = 1
2020/03/03 13:32:46.7    Spec PCB temps    = 40.9, 41.3, 41.6, 41.5, 41.2, 41.7, 40.6, 40.4
2020/03/03 13:32:46.7 
2020/03/03 13:32:46.8 Old State:12-ENGN_StateRunning_WaitGoingToSample New State:ENGN_StateRunning_GoingToSample
2020/03/03 13:32:48.7 GMC_ServoHere
2020/03/03 13:32:48.9 GMC_SetPosXY
2020/03/03 13:32:50.5 GMC_SetPosZ
2020/03/03 13:32:55.5 Old State:13-ENGN_StateRunning_GoingToSample New State:ENGN_StateRunning_GoingToSampleComplete
2020/03/03 13:32:55.6 Old State:14-cycle=1, Elapsed Time:    0.0,  Ideal Time:    0.0,  Delay time =   0.00  New State:ENGN_StateRunning_WaitSampling
2020/03/03 13:32:55.6 Step started at: 13:32:46
2020/03/03 13:32:55.6 XYZ movement time  = 8752 ms + Scan start delay = 8751 ms
2020/03/03 13:32:55.7 Old State:15-ENGN_StateRunning_WaitSampling New State:ENGN_StateRunning_Sampling
2020/03/03 13:33:00.4 
2020/03/03 13:33:00.4 STOP SCAN: 
2020/03/03 13:33:00.4    CycleTime (ms)    = 200
2020/03/03 13:33:00.4    CurrentCycle      = 25
2020/03/03 13:33:00.4    RunTime (ms)      = 4970
2020/03/03 13:33:00.4    AverageCycle (ms) = 198.8
2020/03/03 13:33:00.4    Temperature       = 30.0
2020/03/03 13:33:00.4    DATA OVERRUN %    = 0.00
2020/03/03 13:33:00.4    Spec PCB temps    = 40.9, 41.3, 41.6, 41.5, 41.2, 41.7, 40.6, 40.4
2020/03/03 13:33:00.4 
2020/03/03 13:33:00.5 Old State:16-cycle=25, Elapsed Time:    5.0,  Ideal Time:    4.8,  Delay time =   0.04  New State:ENGN_StateRunning_SamplingComplete
2020/03/03 13:33:00.6 Old State:18-ENGN_StateRunning_SamplingComplete New State:ENGN_StateRunning_WaitNewStep
2020/03/03 13:33:01.0 Old State:5-ENGN_StateRunning_WaitNewStep New State:ENGN_StateRunning_StartNewStep
2020/03/03 13:33:01.0 StartShaker(1000)
2020/03/03 13:33:01.3 Temp: 2020/03/03 13:33:01, 30.0000
2020/03/03 13:33:01.4 Old State:6-ENGN_StateRunning_StartNewStep New State:ENGN_StateRunning_WaitGoingToSample
2020/03/03 13:33:01.4 Sample96_Q(0, 0, 11)
2020/03/03 13:33:01.5 
2020/03/03 13:33:01.5 START SCAN: 
2020/03/03 13:33:01.5    CycleTime (ms)    = 200
2020/03/03 13:33:01.5    CycleCount        = 25
2020/03/03 13:33:01.5    ScansToAverage    = 20
2020/03/03 13:33:01.5    FinishTime (s)    = 5
2020/03/03 13:33:01.5    Temperature       = 30.0
2020/03/03 13:33:01.5    Lamp Power        = 1
2020/03/03 13:33:01.5    Spec PCB temps    = 40.9, 41.3, 41.6, 41.5, 41.2, 41.7, 40.6, 40.4
2020/03/03 13:33:01.5 
2020/03/03 13:33:01.6 GMC_SetPosZ
2020/03/03 13:33:01.6 Old State:12-ENGN_StateRunning_WaitGoingToSample New State:ENGN_StateRunning_GoingToSample
2020/03/03 13:33:06.4 GMC_ServoHere
2020/03/03 13:33:06.6 GMC_SetPosXY
2020/03/03 13:33:06.9 GMC_SetPosZ
2020/03/03 13:33:12.3 Old State:13-cycle=1, Elapsed Time:    0.0,  Ideal Time:    0.0,  Delay time =   0.00  New State:ENGN_StateRunning_GoingToSampleComplete
2020/03/03 13:33:12.4 Old State:14-ENGN_StateRunning_GoingToSampleComplete New State:ENGN_StateRunning_WaitSampling
2020/03/03 13:33:12.4 Step started at: 13:33:01
2020/03/03 13:33:12.4 XYZ movement time  = 10756 ms + Scan start delay = 10750 ms
2020/03/03 13:33:12.5 Old State:15-ENGN_StateRunning_WaitSampling New State:ENGN_StateRunning_Sampling
2020/03/03 13:33:17.1 
2020/03/03 13:33:17.1 STOP SCAN: 
2020/03/03 13:33:17.1    CycleTime (ms)    = 200
2020/03/03 13:33:17.1    CurrentCycle      = 25
2020/03/03 13:33:17.1    RunTime (ms)      = 4956
2020/03/03 13:33:17.1    AverageCycle (ms) = 198.2
2020/03/03 13:33:17.1    Temperature       = 30.0
2020/03/03 13:33:17.1    DATA OVERRUN %    = 0.00
2020/03/03 13:33:17.1    Spec PCB temps    = 40.9, 41.3, 41.5, 41.5, 41.2, 41.7, 40.6, 40.4
2020/03/03 13:33:17.1 
2020/03/03 13:33:17.2 Old State:16-cycle=25, Elapsed Time:    5.0,  Ideal Time:    4.8,  Delay time =   0.05  New State:ENGN_StateRunning_SamplingComplete
2020/03/03 13:33:17.3 Old State:18-ENGN_StateRunning_SamplingComplete New State:ENGN_StateRunning_WaitNewStep
2020/03/03 13:33:17.4 Old State:5-ENGN_StateRunning_WaitNewStep New State:ENGN_StateRunning_StartNewStep
2020/03/03 13:33:17.4 StartShaker(1000)
2020/03/03 13:33:17.8 Old State:6-ENGN_StateRunning_StartNewStep New State:ENGN_StateRunning_WaitGoingToSample
2020/03/03 13:33:17.8 Sample96_Q(0, 0, 10)
2020/03/03 13:33:17.8 Temp: 2020/03/03 13:33:17, 30.0000
2020/03/03 13:33:17.9 GMC_SetPosZ
2020/03/03 13:33:17.9 
2020/03/03 13:33:17.9 START SCAN: 
2020/03/03 13:33:17.9    CycleTime (ms)    = 200
2020/03/03 13:33:17.9    CycleCount        = 25
2020/03/03 13:33:17.9    ScansToAverage    = 20
2020/03/03 13:33:17.9    FinishTime (s)    = 5
2020/03/03 13:33:17.9    Temperature       = 30.0
2020/03/03 13:33:17.9    Lamp Power        = 1
2020/03/03 13:33:17.9    Spec PCB temps    = 40.9, 41.3, 41.6, 41.5, 41.3, 41.7, 40.6, 40.4
2020/03/03 13:33:17.9 
2020/03/03 13:33:18.0 Old State:12-ENGN_StateRunning_WaitGoingToSample New State:ENGN_StateRunning_GoingToSample
2020/03/03 13:33:22.9 GMC_ServoHere
2020/03/03 13:33:23.0 GMC_SetPosXY
2020/03/03 13:33:23.4 GMC_SetPosZ
2020/03/03 13:33:28.5 Old State:13-cycle=1, Elapsed Time:    0.0,  Ideal Time:    0.0,  Delay time =   0.00  New State:ENGN_StateRunning_GoingToSampleComplete
2020/03/03 13:33:28.6 Old State:14-ENGN_StateRunning_GoingToSampleComplete New State:ENGN_StateRunning_WaitSampling
2020/03/03 13:33:28.6 Step started at: 13:33:17
2020/03/03 13:33:28.6 XYZ movement time  = 10550 ms + Scan start delay = 10519 ms
2020/03/03 13:33:28.7 Old State:15-ENGN_StateRunning_WaitSampling New State:ENGN_StateRunning_Sampling
2020/03/03 13:33:33.3 
2020/03/03 13:33:33.3 STOP SCAN: 
2020/03/03 13:33:33.3    CycleTime (ms)    = 200
2020/03/03 13:33:33.3    CurrentCycle      = 25
2020/03/03 13:33:33.3    RunTime (ms)      = 4956
2020/03/03 13:33:33.3    AverageCycle (ms) = 198.2
2020/03/03 13:33:33.3    Temperature       = 30.0
2020/03/03 13:33:33.3    DATA OVERRUN %    = 0.00
2020/03/03 13:33:33.3    Spec PCB temps    = 40.9, 41.3, 41.5, 41.5, 41.2, 41.7, 40.6, 40.4
2020/03/03 13:33:33.3 
2020/03/03 13:33:33.3 Old State:16-cycle=25, Elapsed Time:    5.0,  Ideal Time:    4.8,  Delay time =   0.05  New State:ENGN_StateRunning_SamplingComplete
2020/03/03 13:33:33.4 Old State:18-ENGN_StateRunning_SamplingComplete New State:ENGN_StateRunning_WaitNewStep
2020/03/03 13:33:33.6 Old State:5-ENGN_StateRunning_WaitNewStep New State:ENGN_StateRunning_StartNewStep
2020/03/03 13:33:33.6 StartShaker(1000)
2020/03/03 13:33:33.9 Temp: 2020/03/03 13:33:33, 30.0000
2020/03/03 13:33:33.9 Old State:6-ENGN_StateRunning_StartNewStep New State:ENGN_StateRunning_WaitGoingToSample
2020/03/03 13:33:33.9 Sample96_Q(0, 0, 11)
2020/03/03 13:33:34.0 GMC_SetPosZ
2020/03/03 13:33:34.0 
2020/03/03 13:33:34.0 START SCAN: 
2020/03/03 13:33:34.0    CycleTime (ms)    = 200
2020/03/03 13:33:34.0    CycleCount        = 25
2020/03/03 13:33:34.0    ScansToAverage    = 20
2020/03/03 13:33:34.0    FinishTime (s)    = 5
2020/03/03 13:33:34.0    Temperature       = 30.0
2020/03/03 13:33:34.0    Lamp Power        = 1
2020/03/03 13:33:34.0    Spec PCB temps    = 40.9, 41.3, 41.5, 41.5, 41.2, 41.7, 40.6, 40.4
2020/03/03 13:33:34.0 
2020/03/03 13:33:34.1 Old State:12-ENGN_StateRunning_WaitGoingToSample New State:ENGN_StateRunning_GoingToSample
2020/03/03 13:33:38.8 GMC_ServoHere
2020/03/03 13:33:39.0 GMC_SetPosXY
2020/03/03 13:33:39.4 GMC_SetPosZ
2020/03/03 13:33:44.7 Old State:13-cycle=1, Elapsed Time:    0.0,  Ideal Time:    0.0,  Delay time =   0.00  New State:ENGN_StateRunning_GoingToSampleComplete
2020/03/03 13:33:44.8 Old State:14-ENGN_StateRunning_GoingToSampleComplete New State:ENGN_StateRunning_WaitSampling
2020/03/03 13:33:44.8 Step started at: 13:33:34
2020/03/03 13:33:44.8 XYZ movement time  = 10593 ms + Scan start delay = 10517 ms
2020/03/03 13:33:44.9 Old State:15-ENGN_StateRunning_WaitSampling New State:ENGN_StateRunning_Sampling
2020/03/03 13:33:49.4 
2020/03/03 13:33:49.4 STOP SCAN: 
2020/03/03 13:33:49.4    CycleTime (ms)    = 200
2020/03/03 13:33:49.4    CurrentCycle      = 25
2020/03/03 13:33:49.4    RunTime (ms)      = 4965
2020/03/03 13:33:49.4    AverageCycle (ms) = 198.6
2020/03/03 13:33:49.4    Temperature       = 30.0
2020/03/03 13:33:49.4    DATA OVERRUN %    = 0.00
2020/03/03 13:33:49.4    Spec PCB temps    = 40.9, 41.3, 41.5, 41.4, 41.2, 41.7, 40.6, 40.4
2020/03/03 13:33:49.4 
2020/03/03 13:33:49.5 Old State:16-cycle=25, Elapsed Time:    5.0,  Ideal Time:    4.8,  Delay time =   0.04  New State:ENGN_StateRunning_SamplingComplete
2020/03/03 13:33:49.7 Old State:18-ENGN_StateRunning_SamplingComplete New State:ENGN_StateRunning_WaitNewStep
2020/03/03 13:33:50.0 Old State:5-ENGN_StateRunning_WaitNewStep New State:ENGN_StateRunning_StartNewStep
2020/03/03 13:33:50.0 StartShaker(1000)
2020/03/03 13:33:50.3 Old State:6-ENGN_StateRunning_StartNewStep New State:ENGN_StateRunning_WaitGoingToSample
2020/03/03 13:33:50.3 Sample96_Q(0, 0, 10)
2020/03/03 13:33:50.4 Temp: 2020/03/03 13:33:50, 30.0000
2020/03/03 13:33:50.5 
2020/03/03 13:33:50.5 START SCAN: 
2020/03/03 13:33:50.5    CycleTime (ms)    = 200
2020/03/03 13:33:50.5    CycleCount        = 25
2020/03/03 13:33:50.5    ScansToAverage    = 20
2020/03/03 13:33:50.5    FinishTime (s)    = 5
2020/03/03 13:33:50.5    Temperature       = 30.0
2020/03/03 13:33:50.5    Lamp Power        = 1
2020/03/03 13:33:50.5    Spec PCB temps    = 40.9, 41.3, 41.5, 41.5, 41.2, 41.7, 40.6, 40.4
2020/03/03 13:33:50.5 
2020/03/03 13:33:50.5 GMC_SetPosZ
2020/03/03 13:33:50.5 Old State:12-ENGN_StateRunning_WaitGoingToSample New State:ENGN_StateRunning_GoingToSample
2020/03/03 13:33:55.5 GMC_ServoHere
2020/03/03 13:33:55.6 GMC_SetPosXY
2020/03/03 13:33:56.0 GMC_SetPosZ
2020/03/03 13:34:00.9 Old State:13-ENGN_StateRunning_GoingToSample New State:ENGN_StateRunning_GoingToSampleComplete
2020/03/03 13:34:01.1 Old State:14-cycle=1, Elapsed Time:    0.0,  Ideal Time:    0.0,  Delay time =   0.00  New State:ENGN_StateRunning_WaitSampling
2020/03/03 13:34:01.1 Step started at: 13:33:50
2020/03/03 13:34:01.1 XYZ movement time  = 10509 ms + Scan start delay = 10518 ms
2020/03/03 13:34:01.2 Old State:15-ENGN_StateRunning_WaitSampling New State:ENGN_StateRunning_Sampling
2020/03/03 13:34:05.9 
2020/03/03 13:34:05.9 STOP SCAN: 
2020/03/03 13:34:05.9    CycleTime (ms)    = 200
2020/03/03 13:34:05.9    CurrentCycle      = 25
2020/03/03 13:34:05.9    RunTime (ms)      = 4969
2020/03/03 13:34:05.9    AverageCycle (ms) = 198.8
2020/03/03 13:34:05.9    Temperature       = 30.0
2020/03/03 13:34:05.9    DATA OVERRUN %    = 0.00
2020/03/03 13:34:05.9    Spec PCB temps    = 40.9, 41.3, 41.5, 41.4, 41.2, 41.7, 40.6, 40.4
2020/03/03 13:34:05.9 
2020/03/03 13:34:06.0 Old State:16-cycle=25, Elapsed Time:    5.0,  Ideal Time:    4.8,  Delay time =   0.03  New State:ENGN_StateRunning_SamplingComplete
2020/03/03 13:34:06.1 Old State:18-ENGN_StateRunning_SamplingComplete New State:ENGN_StateRunning_WaitNewStep
2020/03/03 13:34:06.2 Old State:5-ENGN_StateRunning_WaitNewStep New State:ENGN_StateRunning_StartNewStep
2020/03/03 13:34:06.2 StartShaker(1000)
2020/03/03 13:34:06.5 Temp: 2020/03/03 13:34:06, 30.0000
2020/03/03 13:34:06.6 Old State:6-ENGN_StateRunning_StartNewStep New State:ENGN_StateRunning_WaitGoingToSample
2020/03/03 13:34:06.6 Sample96_Q(0, 0, 11)
2020/03/03 13:34:06.7 
2020/03/03 13:34:06.7 START SCAN: 
2020/03/03 13:34:06.7    CycleTime (ms)    = 200
2020/03/03 13:34:06.7    CycleCount        = 25
2020/03/03 13:34:06.7    ScansToAverage    = 20
2020/03/03 13:34:06.7    FinishTime (s)    = 5
2020/03/03 13:34:06.7    Temperature       = 30.0
2020/03/03 13:34:06.7    Lamp Power        = 1
2020/03/03 13:34:06.7    Spec PCB temps    = 40.9, 41.3, 41.5, 41.4, 41.2, 41.7, 40.6, 40.4
2020/03/03 13:34:06.7 
2020/03/03 13:34:06.8 GMC_SetPosZ
2020/03/03 13:34:06.8 Old State:12-ENGN_StateRunning_WaitGoingToSample New State:ENGN_StateRunning_GoingToSample
2020/03/03 13:34:11.6 GMC_ServoHere
2020/03/03 13:34:11.7 GMC_SetPosXY
2020/03/03 13:34:12.1 GMC_SetPosZ
2020/03/03 13:34:17.5 Old State:13-cycle=1, Elapsed Time:    0.0,  Ideal Time:    0.0,  Delay time =   0.00  New State:ENGN_StateRunning_GoingToSampleComplete
2020/03/03 13:34:17.6 Old State:14-ENGN_StateRunning_GoingToSampleComplete New State:ENGN_StateRunning_WaitSampling
2020/03/03 13:34:17.6 Step started at: 13:34:06
2020/03/03 13:34:17.6 XYZ movement time  = 10767 ms + Scan start delay = 10751 ms
2020/03/03 13:34:17.7 Old State:15-ENGN_StateRunning_WaitSampling New State:ENGN_StateRunning_Sampling
2020/03/03 13:34:22.3 
2020/03/03 13:34:22.3 STOP SCAN: 
2020/03/03 13:34:22.3    CycleTime (ms)    = 200
2020/03/03 13:34:22.3    CurrentCycle      = 25
2020/03/03 13:34:22.3    RunTime (ms)      = 4997
2020/03/03 13:34:22.3    AverageCycle (ms) = 199.9
2020/03/03 13:34:22.3    Temperature       = 30.0
2020/03/03 13:34:22.3    DATA OVERRUN %    = 0.00
2020/03/03 13:34:22.3    Spec PCB temps    = 40.9, 41.2, 41.5, 41.4, 41.2, 41.7, 40.5, 40.3
2020/03/03 13:34:22.3 
2020/03/03 13:34:22.5 Old State:16-cycle=25, Elapsed Time:    5.0,  Ideal Time:    4.8,  Delay time =   0.04  New State:ENGN_StateRunning_SamplingComplete
2020/03/03 13:34:22.6 Old State:18-ENGN_StateRunning_SamplingComplete New State:ENGN_StateRunning_WaitNewStep
2020/03/03 13:34:22.7 Old State:5-ENGN_StateRunning_WaitNewStep New State:ENGN_StateRunning_StartNewStep
2020/03/03 13:34:22.7 StartShaker(1000)
2020/03/03 13:34:23.0 Temp: 2020/03/03 13:34:23, 30.0000
2020/03/03 13:34:23.1 Old State:6-ENGN_StateRunning_StartNewStep New State:ENGN_StateRunning_WaitGoingToSample
2020/03/03 13:34:23.1 Sample96_Q(0, 0, 0)
2020/03/03 13:34:23.2 GMC_SetPosZ
2020/03/03 13:34:23.2 
2020/03/03 13:34:23.2 START SCAN: 
2020/03/03 13:34:23.2    CycleTime (ms)    = 200
2020/03/03 13:34:23.2    CycleCount        = 150
2020/03/03 13:34:23.2    ScansToAverage    = 20
2020/03/03 13:34:23.2    FinishTime (s)    = 30
2020/03/03 13:34:23.2    Temperature       = 30.0
2020/03/03 13:34:23.2    Lamp Power        = 1
2020/03/03 13:34:23.2    Spec PCB temps    = 40.9, 41.3, 41.5, 41.4, 41.2, 41.7, 40.6, 40.4
2020/03/03 13:34:23.2 
2020/03/03 13:34:23.3 Old State:12-ENGN_StateRunning_WaitGoingToSample New State:ENGN_StateRunning_GoingToSample
2020/03/03 13:34:28.2 GMC_ServoHere
2020/03/03 13:34:28.4 GMC_SetPosXY
2020/03/03 13:34:30.2 GMC_SetPosZ
2020/03/03 13:34:32.3 Old State:13-ENGN_StateRunning_GoingToSample New State:ENGN_StateRunning_GoingToSampleComplete
2020/03/03 13:34:32.4 Old State:14-cycle=1, Elapsed Time:    0.0,  Ideal Time:    0.0,  Delay time =   0.00  New State:ENGN_StateRunning_WaitSampling
2020/03/03 13:34:32.4 Step started at: 13:34:23
2020/03/03 13:34:32.4 XYZ movement time  = 9132 ms + Scan start delay = 9135 ms
2020/03/03 13:34:32.5 Old State:15-ENGN_StateRunning_WaitSampling New State:ENGN_StateRunning_Sampling
2020/03/03 13:35:02.2 
2020/03/03 13:35:02.2 STOP SCAN: 
2020/03/03 13:35:02.2    CycleTime (ms)    = 200
2020/03/03 13:35:02.2    CurrentCycle      = 150
2020/03/03 13:35:02.2    RunTime (ms)      = 29964
2020/03/03 13:35:02.2    AverageCycle (ms) = 199.8
2020/03/03 13:35:02.2    Temperature       = 30.0
2020/03/03 13:35:02.2    DATA OVERRUN %    = 0.00
2020/03/03 13:35:02.2    Spec PCB temps    = 40.9, 41.3, 41.6, 41.5, 41.2, 41.7, 40.6, 40.4
2020/03/03 13:35:02.2 
2020/03/03 13:35:02.3 Old State:16-cycle=150, Elapsed Time:   30.0,  Ideal Time:   29.8,  Delay time =   0.05  New State:ENGN_StateRunning_SamplingComplete
2020/03/03 13:35:02.4 Old State:18-ENGN_StateRunning_SamplingComplete New State:ENGN_StateRunning_WaitNewStep
2020/03/03 13:35:02.9 Old State:5-ENGN_StateRunning_WaitNewStep New State:ENGN_StateRunning_StartNewStep
2020/03/03 13:35:02.9 StartShaker(1000)
2020/03/03 13:35:03.1 Temp: 2020/03/03 13:35:03, 30.0000
2020/03/03 13:35:03.2 Old State:6-ENGN_StateRunning_StartNewStep New State:ENGN_StateRunning_GoingToSampleComplete
2020/03/03 13:35:03.3 Old State:14-ENGN_StateRunning_GoingToSampleComplete New State:ENGN_StateRunning_WaitSampling
2020/03/03 13:35:03.3 Step started at: 13:35:03
2020/03/03 13:35:03.3 XYZ movement time  = 0 ms + Scan start delay = -31099 ms
2020/03/03 13:35:03.4 
2020/03/03 13:35:03.4 START SCAN: 
2020/03/03 13:35:03.4    CycleTime (ms)    = 200
2020/03/03 13:35:03.4    CycleCount        = 400
2020/03/03 13:35:03.4    ScansToAverage    = 20
2020/03/03 13:35:03.4    FinishTime (s)    = 80
2020/03/03 13:35:03.4    Temperature       = 30.0
2020/03/03 13:35:03.4    Lamp Power        = 1
2020/03/03 13:35:03.4    Spec PCB temps    = 40.9, 41.3, 41.5, 41.4, 41.2, 41.7, 40.6, 40.4
2020/03/03 13:35:03.4 
2020/03/03 13:35:03.5 Old State:15-ENGN_StateRunning_WaitSampling New State:ENGN_StateRunning_Sampling
2020/03/03 13:36:03.2 Temp: 2020/03/03 13:36:03, 30.0000
2020/03/03 13:36:23.4 
2020/03/03 13:36:23.4 STOP SCAN: 
2020/03/03 13:36:23.4    CycleTime (ms)    = 200
2020/03/03 13:36:23.4    CurrentCycle      = 400
2020/03/03 13:36:23.4    RunTime (ms)      = 79954
2020/03/03 13:36:23.4    AverageCycle (ms) = 199.9
2020/03/03 13:36:23.4    Temperature       = 30.0
2020/03/03 13:36:23.4    DATA OVERRUN %    = 0.00
2020/03/03 13:36:23.4    Spec PCB temps    = 40.9, 41.3, 41.6, 41.5, 41.3, 41.7, 40.6, 40.4
2020/03/03 13:36:23.4 
2020/03/03 13:36:23.4 Old State:16-cycle=400, Elapsed Time:   80.0,  Ideal Time:   79.8,  Delay time =   0.03  New State:ENGN_StateRunning_SamplingComplete
2020/03/03 13:36:23.6 Old State:18-ENGN_StateRunning_SamplingComplete New State:ENGN_StateRunning_WaitNewStep
2020/03/03 13:36:23.8 Old State:5-ENGN_StateRunning_WaitNewStep New State:ENGN_StateRunning_StartNewStep
2020/03/03 13:36:23.8 StartShaker(1000)
2020/03/03 13:36:24.1 Temp: 2020/03/03 13:36:24, 30.0000
2020/03/03 13:36:24.1 Old State:6-ENGN_StateRunning_StartNewStep New State:ENGN_StateRunning_GoingToSampleComplete
2020/03/03 13:36:24.2 Old State:14-ENGN_StateRunning_GoingToSampleComplete New State:ENGN_StateRunning_WaitSampling
2020/03/03 13:36:24.3 Step started at: 13:36:24
2020/03/03 13:36:24.3 XYZ movement time  = 0 ms + Scan start delay = -80854 ms
2020/03/03 13:36:24.3 
2020/03/03 13:36:24.3 START SCAN: 
2020/03/03 13:36:24.3    CycleTime (ms)    = 200
2020/03/03 13:36:24.3    CycleCount        = 150
2020/03/03 13:36:24.3    ScansToAverage    = 20
2020/03/03 13:36:24.3    FinishTime (s)    = 30
2020/03/03 13:36:24.3    Temperature       = 30.0
2020/03/03 13:36:24.3    Lamp Power        = 1
2020/03/03 13:36:24.3    Spec PCB temps    = 40.9, 41.4, 41.6, 41.5, 41.3, 41.7, 40.6, 40.4
2020/03/03 13:36:24.3 
2020/03/03 13:36:24.4 Old State:15-ENGN_StateRunning_WaitSampling New State:ENGN_StateRunning_Sampling
2020/03/03 13:36:54.3 
2020/03/03 13:36:54.3 STOP SCAN: 
2020/03/03 13:36:54.3    CycleTime (ms)    = 200
2020/03/03 13:36:54.3    CurrentCycle      = 150
2020/03/03 13:36:54.3    RunTime (ms)      = 29971
2020/03/03 13:36:54.3    AverageCycle (ms) = 199.8
2020/03/03 13:36:54.3    Temperature       = 30.0
2020/03/03 13:36:54.3    DATA OVERRUN %    = 0.00
2020/03/03 13:36:54.3    Spec PCB temps    = 40.9, 41.4, 41.6, 41.5, 41.2, 41.7, 40.6, 40.4
2020/03/03 13:36:54.3 
2020/03/03 13:36:54.4 Old State:16-cycle=150, Elapsed Time:   30.0,  Ideal Time:   29.8,  Delay time =   0.03  New State:ENGN_StateRunning_SamplingComplete
2020/03/03 13:36:54.5 Old State:18-ENGN_StateRunning_SamplingComplete New State:ENGN_StateRunning_WaitNewStep
2020/03/03 13:36:54.7 Old State:5-ENGN_StateRunning_WaitNewStep New State:ENGN_StateRunning_StartNewStep
2020/03/03 13:36:54.7 StartShaker(1000)
2020/03/03 13:36:55.0 Temp: 2020/03/03 13:36:55, 30.0000
2020/03/03 13:36:55.1 Old State:6-ENGN_StateRunning_StartNewStep New State:ENGN_StateRunning_WaitGoingToSample
2020/03/03 13:36:55.1 Sample96_Q(0, 0, 5)
2020/03/03 13:36:55.2 
2020/03/03 13:36:55.2 START SCAN: 
2020/03/03 13:36:55.2    CycleTime (ms)    = 200
2020/03/03 13:36:55.2    CycleCount        = 900
2020/03/03 13:36:55.2    ScansToAverage    = 20
2020/03/03 13:36:55.2    FinishTime (s)    = 180
2020/03/03 13:36:55.2    Temperature       = 30.0
2020/03/03 13:36:55.2    Lamp Power        = 1
2020/03/03 13:36:55.2    Spec PCB temps    = 40.9, 41.3, 41.6, 41.5, 41.3, 41.7, 40.6, 40.4
2020/03/03 13:36:55.2 
2020/03/03 13:36:55.2 GMC_SetPosZ
2020/03/03 13:36:55.3 Old State:12-ENGN_StateRunning_WaitGoingToSample New State:ENGN_StateRunning_GoingToSample
2020/03/03 13:36:57.2 GMC_ServoHere
2020/03/03 13:36:57.4 GMC_SetPosXY
2020/03/03 13:36:58.3 GMC_SetPosZ
2020/03/03 13:37:01.8 Old State:13-ENGN_StateRunning_GoingToSample New State:ENGN_StateRunning_GoingToSampleComplete
2020/03/03 13:37:01.9 Old State:14-cycle=1, Elapsed Time:    0.0,  Ideal Time:    0.0,  Delay time =   0.00  New State:ENGN_StateRunning_WaitSampling
2020/03/03 13:37:01.9 Step started at: 13:36:55
2020/03/03 13:37:01.9 XYZ movement time  = 6586 ms + Scan start delay = 6580 ms
2020/03/03 13:37:02.0 Old State:15-ENGN_StateRunning_WaitSampling New State:ENGN_StateRunning_Sampling
2020/03/03 13:37:55.1 Temp: 2020/03/03 13:37:55, 30.0000
2020/03/03 13:38:55.1 Temp: 2020/03/03 13:38:55, 30.0000
2020/03/03 13:39:55.2 Temp: 2020/03/03 13:39:55, 30.0000
2020/03/03 13:40:01.7 
2020/03/03 13:40:01.7 STOP SCAN: 
2020/03/03 13:40:01.7    CycleTime (ms)    = 200
2020/03/03 13:40:01.7    CurrentCycle      = 900
2020/03/03 13:40:01.7    RunTime (ms)      = 179954
2020/03/03 13:40:01.7    AverageCycle (ms) = 199.9
2020/03/03 13:40:01.7    Temperature       = 30.0
2020/03/03 13:40:01.7    DATA OVERRUN %    = 0.00
2020/03/03 13:40:01.7    Spec PCB temps    = 40.9, 41.4, 41.6, 41.5, 41.3, 41.7, 40.6, 40.4
2020/03/03 13:40:01.7 
2020/03/03 13:40:01.8 Old State:16-cycle=900, Elapsed Time:  180.0,  Ideal Time:  179.8,  Delay time =   0.03  New State:ENGN_StateRunning_SamplingComplete
2020/03/03 13:40:01.9 Old State:18-ENGN_StateRunning_SamplingComplete New State:ENGN_StateRunning_WaitNewStep
2020/03/03 13:40:02.1 Old State:5-ENGN_StateRunning_WaitNewStep New State:ENGN_StateRunning_StartNewStep
2020/03/03 13:40:02.1 StartShaker(1000)
2020/03/03 13:40:02.4 Temp: 2020/03/03 13:40:02, 30.0000
2020/03/03 13:40:02.4 Old State:6-ENGN_StateRunning_StartNewStep New State:ENGN_StateRunning_WaitGoingToSample
2020/03/03 13:40:02.4 Sample96_Q(0, 0, 0)
2020/03/03 13:40:02.6 GMC_SetPosZ
2020/03/03 13:40:02.6 
2020/03/03 13:40:02.6 START SCAN: 
2020/03/03 13:40:02.6    CycleTime (ms)    = 200
2020/03/03 13:40:02.6    CycleCount        = 900
2020/03/03 13:40:02.6    ScansToAverage    = 20
2020/03/03 13:40:02.6    FinishTime (s)    = 180
2020/03/03 13:40:02.6    Temperature       = 30.0
2020/03/03 13:40:02.6    Lamp Power        = 1
2020/03/03 13:40:02.6    Spec PCB temps    = 40.9, 41.3, 41.6, 41.5, 41.3, 41.7, 40.6, 40.4
2020/03/03 13:40:02.6 
2020/03/03 13:40:02.6 Old State:12-ENGN_StateRunning_WaitGoingToSample New State:ENGN_StateRunning_GoingToSample
2020/03/03 13:40:05.9 GMC_ServoHere
2020/03/03 13:40:06.1 GMC_SetPosXY
2020/03/03 13:40:07.0 GMC_SetPosZ
2020/03/03 13:40:09.1 Old State:13-ENGN_StateRunning_GoingToSample New State:ENGN_StateRunning_GoingToSampleComplete
2020/03/03 13:40:09.2 Old State:14-cycle=1, Elapsed Time:    0.0,  Ideal Time:    0.0,  Delay time =   0.00  New State:ENGN_StateRunning_WaitSampling
2020/03/03 13:40:09.2 Step started at: 13:40:02
2020/03/03 13:40:09.2 XYZ movement time  = 6597 ms + Scan start delay = 6567 ms
2020/03/03 13:40:09.3 Old State:15-ENGN_StateRunning_WaitSampling New State:ENGN_StateRunning_Sampling
2020/03/03 13:41:02.4 Temp: 2020/03/03 13:41:02, 30.0000
2020/03/03 13:42:02.5 Temp: 2020/03/03 13:42:02, 30.0000
2020/03/03 13:43:02.6 Temp: 2020/03/03 13:43:02, 30.0000
2020/03/03 13:43:09.0 
2020/03/03 13:43:09.0 STOP SCAN: 
2020/03/03 13:43:09.0    CycleTime (ms)    = 200
2020/03/03 13:43:09.0    CurrentCycle      = 900
2020/03/03 13:43:09.0    RunTime (ms)      = 179971
2020/03/03 13:43:09.0    AverageCycle (ms) = 200.0
2020/03/03 13:43:09.0    Temperature       = 30.0
2020/03/03 13:43:09.0    DATA OVERRUN %    = 0.00
2020/03/03 13:43:09.0    Spec PCB temps    = 40.9, 41.3, 41.6, 41.5, 41.3, 41.7, 40.6, 40.4
2020/03/03 13:43:09.0 
2020/03/03 13:43:09.0 Old State:16-cycle=900, Elapsed Time:  180.0,  Ideal Time:  179.8,  Delay time =   0.04  New State:ENGN_StateRunning_SamplingComplete
2020/03/03 13:43:09.2 Old State:18-ENGN_StateRunning_SamplingComplete New State:ENGN_StateRunning_WaitNewStep
2020/03/03 13:43:09.5 Old State:5-ENGN_StateRunning_WaitNewStep New State:ENGN_StateRunning_StartNewStep
2020/03/03 13:43:09.5 StartShaker(1000)
2020/03/03 13:43:09.8 Temp: 2020/03/03 13:43:09, 30.0000
2020/03/03 13:43:09.8 Old State:6-ENGN_StateRunning_StartNewStep New State:ENGN_StateRunning_WaitGoingToSample
2020/03/03 13:43:09.8 Sample96_Q(0, 0, 10)
2020/03/03 13:43:10.0 
2020/03/03 13:43:10.0 START SCAN: 
2020/03/03 13:43:10.0    CycleTime (ms)    = 200
2020/03/03 13:43:10.0    CycleCount        = 25
2020/03/03 13:43:10.0    ScansToAverage    = 20
2020/03/03 13:43:10.0    FinishTime (s)    = 5
2020/03/03 13:43:10.0    Temperature       = 30.0
2020/03/03 13:43:10.0    Lamp Power        = 1
2020/03/03 13:43:10.0    Spec PCB temps    = 40.9, 41.3, 41.6, 41.5, 41.2, 41.7, 40.6, 40.4
2020/03/03 13:43:10.0 
2020/03/03 13:43:10.0 GMC_SetPosZ
2020/03/03 13:43:10.0 Old State:12-ENGN_StateRunning_WaitGoingToSample New State:ENGN_StateRunning_GoingToSample
2020/03/03 13:43:12.0 GMC_ServoHere
2020/03/03 13:43:12.2 GMC_SetPosXY
2020/03/03 13:43:13.8 GMC_SetPosZ
2020/03/03 13:43:18.8 Old State:13-ENGN_StateRunning_GoingToSample New State:ENGN_StateRunning_GoingToSampleComplete
2020/03/03 13:43:18.9 Old State:14-cycle=1, Elapsed Time:    0.0,  Ideal Time:    0.0,  Delay time =   0.00  New State:ENGN_StateRunning_WaitSampling
2020/03/03 13:43:18.9 Step started at: 13:43:09
2020/03/03 13:43:18.9 XYZ movement time  = 8852 ms + Scan start delay = 8812 ms
2020/03/03 13:43:19.0 Old State:15-ENGN_StateRunning_WaitSampling New State:ENGN_StateRunning_Sampling
2020/03/03 13:43:23.6 
2020/03/03 13:43:23.6 STOP SCAN: 
2020/03/03 13:43:23.6    CycleTime (ms)    = 200
2020/03/03 13:43:23.6    CurrentCycle      = 25
2020/03/03 13:43:23.6    RunTime (ms)      = 4956
2020/03/03 13:43:23.6    AverageCycle (ms) = 198.2
2020/03/03 13:43:23.6    Temperature       = 30.0
2020/03/03 13:43:23.6    DATA OVERRUN %    = 0.00
2020/03/03 13:43:23.6    Spec PCB temps    = 40.9, 41.3, 41.6, 41.5, 41.3, 41.7, 40.6, 40.4
2020/03/03 13:43:23.6 
2020/03/03 13:43:23.8 Old State:16-cycle=25, Elapsed Time:    5.0,  Ideal Time:    4.8,  Delay time =   0.00  New State:ENGN_StateRunning_SamplingComplete
2020/03/03 13:43:23.9 Old State:18-ENGN_StateRunning_SamplingComplete New State:ENGN_StateRunning_WaitNewStep
2020/03/03 13:43:24.2 Old State:5-ENGN_StateRunning_WaitNewStep New State:ENGN_StateRunning_StartNewStep
2020/03/03 13:43:24.2 StartShaker(1000)
2020/03/03 13:43:24.5 Temp: 2020/03/03 13:43:24, 30.0000
2020/03/03 13:43:24.6 Old State:6-ENGN_StateRunning_StartNewStep New State:ENGN_StateRunning_WaitGoingToSample
2020/03/03 13:43:24.6 Sample96_Q(0, 0, 11)
2020/03/03 13:43:24.7 
2020/03/03 13:43:24.7 START SCAN: 
2020/03/03 13:43:24.7    CycleTime (ms)    = 200
2020/03/03 13:43:24.7    CycleCount        = 25
2020/03/03 13:43:24.7    ScansToAverage    = 20
2020/03/03 13:43:24.7    FinishTime (s)    = 5
2020/03/03 13:43:24.7    Temperature       = 30.0
2020/03/03 13:43:24.7    Lamp Power        = 1
2020/03/03 13:43:24.7    Spec PCB temps    = 40.9, 41.3, 41.6, 41.5, 41.2, 41.7, 40.6, 40.4
2020/03/03 13:43:24.7 
2020/03/03 13:43:24.7 GMC_SetPosZ
2020/03/03 13:43:24.8 Old State:12-ENGN_StateRunning_WaitGoingToSample New State:ENGN_StateRunning_GoingToSample
2020/03/03 13:43:29.5 GMC_ServoHere
2020/03/03 13:43:29.7 GMC_SetPosXY
2020/03/03 13:43:30.1 GMC_SetPosZ
2020/03/03 13:43:35.5 Old State:13-cycle=1, Elapsed Time:    0.0,  Ideal Time:    0.0,  Delay time =   0.00  New State:ENGN_StateRunning_GoingToSampleComplete
2020/03/03 13:43:35.6 Old State:14-ENGN_StateRunning_GoingToSampleComplete New State:ENGN_StateRunning_WaitSampling
2020/03/03 13:43:35.6 Step started at: 13:43:24
2020/03/03 13:43:35.6 XYZ movement time  = 10732 ms + Scan start delay = 10699 ms
2020/03/03 13:43:35.7 Old State:15-ENGN_StateRunning_WaitSampling New State:ENGN_StateRunning_Sampling
2020/03/03 13:43:40.3 
2020/03/03 13:43:40.3 STOP SCAN: 
2020/03/03 13:43:40.3    CycleTime (ms)    = 200
2020/03/03 13:43:40.3    CurrentCycle      = 25
2020/03/03 13:43:40.3    RunTime (ms)      = 4958
2020/03/03 13:43:40.3    AverageCycle (ms) = 198.3
2020/03/03 13:43:40.3    Temperature       = 30.0
2020/03/03 13:43:40.3    DATA OVERRUN %    = 0.00
2020/03/03 13:43:40.3    Spec PCB temps    = 40.9, 41.3, 41.6, 41.5, 41.2, 41.7, 40.6, 40.4
2020/03/03 13:43:40.3 
2020/03/03 13:43:40.3 Old State:16-cycle=25, Elapsed Time:    5.0,  Ideal Time:    4.8,  Delay time =   0.03  New State:ENGN_StateRunning_SamplingComplete
2020/03/03 13:43:40.4 Old State:18-ENGN_StateRunning_SamplingComplete New State:ENGN_StateRunning_WaitNewStep
2020/03/03 13:43:40.7 Old State:5-ENGN_StateRunning_WaitNewStep New State:ENGN_StateRunning_StartNewStep
2020/03/03 13:43:40.7 StartShaker(1000)
2020/03/03 13:43:41.0 Old State:6-ENGN_StateRunning_StartNewStep New State:ENGN_StateRunning_WaitGoingToSample
2020/03/03 13:43:41.0 Sample96_Q(0, 0, 10)
2020/03/03 13:43:41.0 Temp: 2020/03/03 13:43:41, 30.0000
2020/03/03 13:43:41.1 
2020/03/03 13:43:41.1 START SCAN: 
2020/03/03 13:43:41.1    CycleTime (ms)    = 200
2020/03/03 13:43:41.1    CycleCount        = 25
2020/03/03 13:43:41.1    ScansToAverage    = 20
2020/03/03 13:43:41.1    FinishTime (s)    = 5
2020/03/03 13:43:41.1    Temperature       = 30.0
2020/03/03 13:43:41.1    Lamp Power        = 1
2020/03/03 13:43:41.1    Spec PCB temps    = 40.9, 41.3, 41.6, 41.5, 41.3, 41.7, 40.6, 40.4
2020/03/03 13:43:41.1 
2020/03/03 13:43:41.2 GMC_SetPosZ
2020/03/03 13:43:41.2 Old State:12-ENGN_StateRunning_WaitGoingToSample New State:ENGN_StateRunning_GoingToSample
2020/03/03 13:43:46.2 GMC_ServoHere
2020/03/03 13:43:46.3 GMC_SetPosXY
2020/03/03 13:43:46.7 GMC_SetPosZ
2020/03/03 13:43:51.8 Old State:13-cycle=1, Elapsed Time:    0.0,  Ideal Time:    0.0,  Delay time =   0.00  New State:ENGN_StateRunning_GoingToSampleComplete
2020/03/03 13:43:51.9 Old State:14-ENGN_StateRunning_GoingToSampleComplete New State:ENGN_StateRunning_WaitSampling
2020/03/03 13:43:51.9 Step started at: 13:43:41
2020/03/03 13:43:51.9 XYZ movement time  = 10559 ms + Scan start delay = 10557 ms
2020/03/03 13:43:52.0 Old State:15-ENGN_StateRunning_WaitSampling New State:ENGN_StateRunning_Sampling
2020/03/03 13:43:56.6 
2020/03/03 13:43:56.6 STOP SCAN: 
2020/03/03 13:43:56.6    CycleTime (ms)    = 200
2020/03/03 13:43:56.6    CurrentCycle      = 25
2020/03/03 13:43:56.6    RunTime (ms)      = 4986
2020/03/03 13:43:56.6    AverageCycle (ms) = 199.4
2020/03/03 13:43:56.6    Temperature       = 30.0
2020/03/03 13:43:56.6    DATA OVERRUN %    = 0.00
2020/03/03 13:43:56.6    Spec PCB temps    = 40.9, 41.3, 41.6, 41.5, 41.2, 41.7, 40.5, 40.4
2020/03/03 13:43:56.6 
2020/03/03 13:43:56.7 Old State:16-cycle=25, Elapsed Time:    5.0,  Ideal Time:    4.8,  Delay time =   0.04  New State:ENGN_StateRunning_SamplingComplete
2020/03/03 13:43:56.8 Old State:18-ENGN_StateRunning_SamplingComplete New State:ENGN_StateRunning_WaitNewStep
2020/03/03 13:43:57.2 Old State:5-ENGN_StateRunning_WaitNewStep New State:ENGN_StateRunning_StartNewStep
2020/03/03 13:43:57.2 StartShaker(1000)
2020/03/03 13:43:57.5 Old State:6-ENGN_StateRunning_StartNewStep New State:ENGN_StateRunning_WaitGoingToSample
2020/03/03 13:43:57.5 Sample96_Q(0, 0, 11)
2020/03/03 13:43:57.5 Temp: 2020/03/03 13:43:57, 30.0000
2020/03/03 13:43:57.6 GMC_SetPosZ
2020/03/03 13:43:57.6 
2020/03/03 13:43:57.6 START SCAN: 
2020/03/03 13:43:57.6    CycleTime (ms)    = 200
2020/03/03 13:43:57.6    CycleCount        = 25
2020/03/03 13:43:57.6    ScansToAverage    = 20
2020/03/03 13:43:57.6    FinishTime (s)    = 5
2020/03/03 13:43:57.6    Temperature       = 30.0
2020/03/03 13:43:57.6    Lamp Power        = 1
2020/03/03 13:43:57.6    Spec PCB temps    = 40.9, 41.2, 41.5, 41.5, 41.2, 41.7, 40.5, 40.3
2020/03/03 13:43:57.6 
2020/03/03 13:43:57.7 Old State:12-ENGN_StateRunning_WaitGoingToSample New State:ENGN_StateRunning_GoingToSample
2020/03/03 13:44:02.4 GMC_ServoHere
2020/03/03 13:44:02.6 GMC_SetPosXY
2020/03/03 13:44:03.0 GMC_SetPosZ
2020/03/03 13:44:08.2 Old State:13-ENGN_StateRunning_GoingToSample New State:ENGN_StateRunning_GoingToSampleComplete
2020/03/03 13:44:08.4 Old State:14-cycle=1, Elapsed Time:    0.0,  Ideal Time:    0.0,  Delay time =   0.00  New State:ENGN_StateRunning_WaitSampling
2020/03/03 13:44:08.4 Step started at: 13:43:57
2020/03/03 13:44:08.4 XYZ movement time  = 10648 ms + Scan start delay = 10657 ms
2020/03/03 13:44:08.5 Old State:15-ENGN_StateRunning_WaitSampling New State:ENGN_StateRunning_Sampling
2020/03/03 13:44:13.2 
2020/03/03 13:44:13.2 STOP SCAN: 
2020/03/03 13:44:13.2    CycleTime (ms)    = 200
2020/03/03 13:44:13.2    CurrentCycle      = 25
2020/03/03 13:44:13.2    RunTime (ms)      = 4978
2020/03/03 13:44:13.2    AverageCycle (ms) = 199.1
2020/03/03 13:44:13.2    Temperature       = 30.0
2020/03/03 13:44:13.2    DATA OVERRUN %    = 0.00
2020/03/03 13:44:13.2    Spec PCB temps    = 40.9, 41.3, 41.5, 41.4, 41.2, 41.7, 40.5, 40.3
2020/03/03 13:44:13.2 
2020/03/03 13:44:13.3 Old State:16-cycle=25, Elapsed Time:    5.0,  Ideal Time:    4.8,  Delay time =   0.04  New State:ENGN_StateRunning_SamplingComplete
2020/03/03 13:44:13.4 Old State:18-ENGN_StateRunning_SamplingComplete New State:ENGN_StateRunning_WaitNewStep
2020/03/03 13:44:13.6 Old State:5-ENGN_StateRunning_WaitNewStep New State:ENGN_StateRunning_StartNewStep
2020/03/03 13:44:13.7 StartShaker(1000)
2020/03/03 13:44:14.0 Temp: 2020/03/03 13:44:14, 30.0000
2020/03/03 13:44:14.0 Old State:6-ENGN_StateRunning_StartNewStep New State:ENGN_StateRunning_WaitGoingToSample
2020/03/03 13:44:14.0 Sample96_Q(0, 0, 10)
2020/03/03 13:44:14.0 GMC_SetPosZ
2020/03/03 13:44:14.1 
2020/03/03 13:44:14.1 START SCAN: 
2020/03/03 13:44:14.1    CycleTime (ms)    = 200
2020/03/03 13:44:14.1    CycleCount        = 25
2020/03/03 13:44:14.1    ScansToAverage    = 20
2020/03/03 13:44:14.1    FinishTime (s)    = 5
2020/03/03 13:44:14.1    Temperature       = 30.0
2020/03/03 13:44:14.1    Lamp Power        = 1
2020/03/03 13:44:14.1    Spec PCB temps    = 40.9, 41.3, 41.5, 41.5, 41.2, 41.7, 40.5, 40.3
2020/03/03 13:44:14.1 
2020/03/03 13:44:14.2 Old State:12-ENGN_StateRunning_WaitGoingToSample New State:ENGN_StateRunning_GoingToSample
2020/03/03 13:44:19.0 GMC_ServoHere
2020/03/03 13:44:19.2 GMC_SetPosXY
2020/03/03 13:44:19.6 GMC_SetPosZ
2020/03/03 13:44:24.7 Old State:13-cycle=1, Elapsed Time:    0.0,  Ideal Time:    0.0,  Delay time =   0.00  New State:ENGN_StateRunning_GoingToSampleComplete
2020/03/03 13:44:24.8 Old State:14-ENGN_StateRunning_GoingToSampleComplete New State:ENGN_StateRunning_WaitSampling
2020/03/03 13:44:24.8 Step started at: 13:44:14
2020/03/03 13:44:24.8 XYZ movement time  = 10484 ms + Scan start delay = 10441 ms
2020/03/03 13:44:24.9 Old State:15-ENGN_StateRunning_WaitSampling New State:ENGN_StateRunning_Sampling
2020/03/03 13:44:29.4 
2020/03/03 13:44:29.4 STOP SCAN: 
2020/03/03 13:44:29.4    CycleTime (ms)    = 200
2020/03/03 13:44:29.4    CurrentCycle      = 25
2020/03/03 13:44:29.4    RunTime (ms)      = 4955
2020/03/03 13:44:29.4    AverageCycle (ms) = 198.2
2020/03/03 13:44:29.4    Temperature       = 30.0
2020/03/03 13:44:29.4    DATA OVERRUN %    = 0.00
2020/03/03 13:44:29.4    Spec PCB temps    = 40.9, 41.2, 41.5, 41.4, 41.2, 41.7, 40.5, 40.3
2020/03/03 13:44:29.4 
2020/03/03 13:44:29.5 Old State:16-cycle=25, Elapsed Time:    5.0,  Ideal Time:    4.8,  Delay time =   0.01  New State:ENGN_StateRunning_SamplingComplete
2020/03/03 13:44:29.6 Old State:18-ENGN_StateRunning_SamplingComplete New State:ENGN_StateRunning_WaitNewStep
2020/03/03 13:44:29.8 Old State:5-ENGN_StateRunning_WaitNewStep New State:ENGN_StateRunning_StartNewStep
2020/03/03 13:44:29.8 StartShaker(1000)
2020/03/03 13:44:30.1 Temp: 2020/03/03 13:44:30, 30.0000
2020/03/03 13:44:30.2 Old State:6-ENGN_StateRunning_StartNewStep New State:ENGN_StateRunning_WaitGoingToSample
2020/03/03 13:44:30.2 Sample96_Q(0, 0, 11)
2020/03/03 13:44:30.3 
2020/03/03 13:44:30.3 START SCAN: 
2020/03/03 13:44:30.3    CycleTime (ms)    = 200
2020/03/03 13:44:30.3    CycleCount        = 25
2020/03/03 13:44:30.3    ScansToAverage    = 20
2020/03/03 13:44:30.3    FinishTime (s)    = 5
2020/03/03 13:44:30.3    Temperature       = 30.0
2020/03/03 13:44:30.3    Lamp Power        = 1
2020/03/03 13:44:30.3    Spec PCB temps    = 40.9, 41.2, 41.5, 41.4, 41.2, 41.7, 40.5, 40.3
2020/03/03 13:44:30.3 
2020/03/03 13:44:30.3 GMC_SetPosZ
2020/03/03 13:44:30.4 Old State:12-ENGN_StateRunning_WaitGoingToSample New State:ENGN_StateRunning_GoingToSample
2020/03/03 13:44:35.1 GMC_ServoHere
2020/03/03 13:44:35.3 GMC_SetPosXY
2020/03/03 13:44:35.7 GMC_SetPosZ
2020/03/03 13:44:41.0 Old State:13-cycle=1, Elapsed Time:    0.0,  Ideal Time:    0.0,  Delay time =   0.00  New State:ENGN_StateRunning_GoingToSampleComplete
2020/03/03 13:44:41.1 Old State:14-ENGN_StateRunning_GoingToSampleComplete New State:ENGN_StateRunning_WaitSampling
2020/03/03 13:44:41.1 Step started at: 13:44:30
2020/03/03 13:44:41.1 XYZ movement time  = 10589 ms + Scan start delay = 10543 ms
2020/03/03 13:44:41.2 Old State:15-ENGN_StateRunning_WaitSampling New State:ENGN_StateRunning_Sampling
2020/03/03 13:44:45.7 
2020/03/03 13:44:45.7 STOP SCAN: 
2020/03/03 13:44:45.7    CycleTime (ms)    = 200
2020/03/03 13:44:45.7    CurrentCycle      = 25
2020/03/03 13:44:45.7    RunTime (ms)      = 4983
2020/03/03 13:44:45.7    AverageCycle (ms) = 199.3
2020/03/03 13:44:45.7    Temperature       = 30.0
2020/03/03 13:44:45.7    DATA OVERRUN %    = 0.00
2020/03/03 13:44:45.7    Spec PCB temps    = 40.9, 41.3, 41.5, 41.4, 41.2, 41.7, 40.5, 40.3
2020/03/03 13:44:45.7 
2020/03/03 13:44:45.8 Old State:16-cycle=25, Elapsed Time:    5.0,  Ideal Time:    4.8,  Delay time =   0.04  New State:ENGN_StateRunning_SamplingComplete
2020/03/03 13:44:45.9 Old State:18-ENGN_StateRunning_SamplingComplete New State:ENGN_StateRunning_WaitNewStep
2020/03/03 13:44:46.3 Old State:5-ENGN_StateRunning_WaitNewStep New State:ENGN_StateRunning_StartNewStep
2020/03/03 13:44:46.3 StartShaker(1000)
2020/03/03 13:44:46.6 Temp: 2020/03/03 13:44:46, 30.0000
2020/03/03 13:44:46.6 Old State:6-ENGN_StateRunning_StartNewStep New State:ENGN_StateRunning_WaitGoingToSample
2020/03/03 13:44:46.6 Sample96_Q(0, 0, 0)
2020/03/03 13:44:46.7 
2020/03/03 13:44:46.7 START SCAN: 
2020/03/03 13:44:46.7    CycleTime (ms)    = 200
2020/03/03 13:44:46.7    CycleCount        = 150
2020/03/03 13:44:46.7    ScansToAverage    = 20
2020/03/03 13:44:46.7    FinishTime (s)    = 30
2020/03/03 13:44:46.7    Temperature       = 30.0
2020/03/03 13:44:46.7    Lamp Power        = 1
2020/03/03 13:44:46.7    Spec PCB temps    = 40.9, 41.2, 41.5, 41.4, 41.2, 41.7, 40.5, 40.3
2020/03/03 13:44:46.7 
2020/03/03 13:44:46.8 GMC_SetPosZ
2020/03/03 13:44:46.8 Old State:12-ENGN_StateRunning_WaitGoingToSample New State:ENGN_StateRunning_GoingToSample
2020/03/03 13:44:51.8 GMC_ServoHere
2020/03/03 13:44:51.9 GMC_SetPosXY
2020/03/03 13:44:53.8 GMC_SetPosZ
2020/03/03 13:44:55.9 Old State:13-ENGN_StateRunning_GoingToSample New State:ENGN_StateRunning_GoingToSampleComplete
2020/03/03 13:44:56.0 Old State:14-cycle=1, Elapsed Time:    0.0,  Ideal Time:    0.0,  Delay time =   0.00  New State:ENGN_StateRunning_WaitSampling
2020/03/03 13:44:56.0 Step started at: 13:44:46
2020/03/03 13:44:56.0 XYZ movement time  = 9205 ms + Scan start delay = 9178 ms
2020/03/03 13:44:56.1 Old State:15-ENGN_StateRunning_WaitSampling New State:ENGN_StateRunning_Sampling
2020/03/03 13:45:25.8 
2020/03/03 13:45:25.8 STOP SCAN: 
2020/03/03 13:45:25.8    CycleTime (ms)    = 200
2020/03/03 13:45:25.8    CurrentCycle      = 150
2020/03/03 13:45:25.8    RunTime (ms)      = 29956
2020/03/03 13:45:25.8    AverageCycle (ms) = 199.7
2020/03/03 13:45:25.8    Temperature       = 30.0
2020/03/03 13:45:25.8    DATA OVERRUN %    = 0.00
2020/03/03 13:45:25.8    Spec PCB temps    = 40.9, 41.2, 41.5, 41.4, 41.2, 41.7, 40.5, 40.3
2020/03/03 13:45:25.8 
2020/03/03 13:45:25.9 Old State:16-cycle=150, Elapsed Time:   30.0,  Ideal Time:   29.8,  Delay time =   0.04  New State:ENGN_StateRunning_SamplingComplete
2020/03/03 13:45:26.0 Old State:18-ENGN_StateRunning_SamplingComplete New State:ENGN_StateRunning_WaitNewStep
2020/03/03 13:45:26.4 Old State:5-ENGN_StateRunning_WaitNewStep New State:ENGN_StateRunning_StartNewStep
2020/03/03 13:45:26.4 StartShaker(1000)
2020/03/03 13:45:26.7 Old State:6-ENGN_StateRunning_StartNewStep New State:ENGN_StateRunning_GoingToSampleComplete
2020/03/03 13:45:26.7 Temp: 2020/03/03 13:45:26, 30.0000
2020/03/03 13:45:26.8 Old State:14-ENGN_StateRunning_GoingToSampleComplete New State:ENGN_StateRunning_WaitSampling
2020/03/03 13:45:26.9 Step started at: 13:45:26
2020/03/03 13:45:26.9 XYZ movement time  = 0 ms + Scan start delay = -31052 ms
2020/03/03 13:45:26.9 
2020/03/03 13:45:26.9 START SCAN: 
2020/03/03 13:45:26.9    CycleTime (ms)    = 200
2020/03/03 13:45:26.9    CycleCount        = 400
2020/03/03 13:45:26.9    ScansToAverage    = 20
2020/03/03 13:45:26.9    FinishTime (s)    = 80
2020/03/03 13:45:26.9    Temperature       = 30.0
2020/03/03 13:45:26.9    Lamp Power        = 1
2020/03/03 13:45:26.9    Spec PCB temps    = 40.9, 41.2, 41.5, 41.5, 41.2, 41.7, 40.5, 40.3
2020/03/03 13:45:26.9 
2020/03/03 13:45:27.0 Old State:15-ENGN_StateRunning_WaitSampling New State:ENGN_StateRunning_Sampling
2020/03/03 13:46:26.8 Temp: 2020/03/03 13:46:26, 30.0000
2020/03/03 13:46:47.0 
2020/03/03 13:46:47.0 STOP SCAN: 
2020/03/03 13:46:47.0    CycleTime (ms)    = 200
2020/03/03 13:46:47.0    CurrentCycle      = 400
2020/03/03 13:46:47.0    RunTime (ms)      = 79956
2020/03/03 13:46:47.0    AverageCycle (ms) = 199.9
2020/03/03 13:46:47.0    Temperature       = 30.0
2020/03/03 13:46:47.0    DATA OVERRUN %    = 0.00
2020/03/03 13:46:47.0    Spec PCB temps    = 40.9, 41.3, 41.5, 41.5, 41.2, 41.7, 40.6, 40.3
2020/03/03 13:46:47.0 
2020/03/03 13:46:47.1 Old State:16-cycle=400, Elapsed Time:   80.0,  Ideal Time:   79.8,  Delay time =   0.03  New State:ENGN_StateRunning_SamplingComplete
2020/03/03 13:46:47.2 Old State:18-ENGN_StateRunning_SamplingComplete New State:ENGN_StateRunning_WaitNewStep
2020/03/03 13:46:47.4 Old State:5-ENGN_StateRunning_WaitNewStep New State:ENGN_StateRunning_StartNewStep
2020/03/03 13:46:47.4 StartShaker(1000)
2020/03/03 13:46:47.7 Temp: 2020/03/03 13:46:47, 30.0000
2020/03/03 13:46:47.7 Old State:6-ENGN_StateRunning_StartNewStep New State:ENGN_StateRunning_GoingToSampleComplete
2020/03/03 13:46:47.9 Old State:14-ENGN_StateRunning_GoingToSampleComplete New State:ENGN_StateRunning_WaitSampling
2020/03/03 13:46:47.9 Step started at: 13:46:47
2020/03/03 13:46:47.9 XYZ movement time  = 0 ms + Scan start delay = -80932 ms
2020/03/03 13:46:47.9 
2020/03/03 13:46:47.9 START SCAN: 
2020/03/03 13:46:47.9    CycleTime (ms)    = 200
2020/03/03 13:46:47.9    CycleCount        = 150
2020/03/03 13:46:47.9    ScansToAverage    = 20
2020/03/03 13:46:47.9    FinishTime (s)    = 30
2020/03/03 13:46:47.9    Temperature       = 30.0
2020/03/03 13:46:47.9    Lamp Power        = 1
2020/03/03 13:46:47.9    Spec PCB temps    = 40.9, 41.3, 41.6, 41.4, 41.2, 41.7, 40.6, 40.3
2020/03/03 13:46:47.9 
2020/03/03 13:46:48.0 Old State:15-ENGN_StateRunning_WaitSampling New State:ENGN_StateRunning_Sampling
2020/03/03 13:47:17.9 
2020/03/03 13:47:17.9 STOP SCAN: 
2020/03/03 13:47:17.9    CycleTime (ms)    = 200
2020/03/03 13:47:17.9    CurrentCycle      = 150
2020/03/03 13:47:17.9    RunTime (ms)      = 29972
2020/03/03 13:47:17.9    AverageCycle (ms) = 199.8
2020/03/03 13:47:17.9    Temperature       = 30.0
2020/03/03 13:47:17.9    DATA OVERRUN %    = 0.00
2020/03/03 13:47:17.9    Spec PCB temps    = 40.9, 41.3, 41.6, 41.5, 41.2, 41.7, 40.5, 40.4
2020/03/03 13:47:17.9 
2020/03/03 13:47:18.0 Old State:16-cycle=150, Elapsed Time:   30.0,  Ideal Time:   29.8,  Delay time =   0.04  New State:ENGN_StateRunning_SamplingComplete
2020/03/03 13:47:18.2 Old State:18-ENGN_StateRunning_SamplingComplete New State:ENGN_StateRunning_WaitNewStep
2020/03/03 13:47:18.3 Old State:5-ENGN_StateRunning_WaitNewStep New State:ENGN_StateRunning_StartNewStep
2020/03/03 13:47:18.3 StartShaker(1000)
2020/03/03 13:47:18.6 Temp: 2020/03/03 13:47:18, 30.0000
2020/03/03 13:47:18.6 Old State:6-ENGN_StateRunning_StartNewStep New State:ENGN_StateRunning_WaitGoingToSample
2020/03/03 13:47:18.6 Sample96_Q(0, 0, 5)
2020/03/03 13:47:18.8 GMC_SetPosZ
2020/03/03 13:47:18.8 
2020/03/03 13:47:18.8 START SCAN: 
2020/03/03 13:47:18.8    CycleTime (ms)    = 200
2020/03/03 13:47:18.8    CycleCount        = 900
2020/03/03 13:47:18.8    ScansToAverage    = 20
2020/03/03 13:47:18.8    FinishTime (s)    = 180
2020/03/03 13:47:18.8    Temperature       = 30.0
2020/03/03 13:47:18.8    Lamp Power        = 1
2020/03/03 13:47:18.8    Spec PCB temps    = 40.9, 41.3, 41.5, 41.5, 41.2, 41.7, 40.5, 40.4
2020/03/03 13:47:18.8 
2020/03/03 13:47:18.8 Old State:12-ENGN_StateRunning_WaitGoingToSample New State:ENGN_StateRunning_GoingToSample
2020/03/03 13:47:20.8 GMC_ServoHere
2020/03/03 13:47:20.9 GMC_SetPosXY
2020/03/03 13:47:21.8 GMC_SetPosZ
2020/03/03 13:47:25.3 Old State:13-ENGN_StateRunning_GoingToSample New State:ENGN_StateRunning_GoingToSampleComplete
2020/03/03 13:47:25.4 Old State:14-cycle=1, Elapsed Time:    0.0,  Ideal Time:    0.0,  Delay time =   0.00  New State:ENGN_StateRunning_WaitSampling
2020/03/03 13:47:25.4 Step started at: 13:47:18
2020/03/03 13:47:25.4 XYZ movement time  = 6586 ms + Scan start delay = 6558 ms
2020/03/03 13:47:25.5 Old State:15-ENGN_StateRunning_WaitSampling New State:ENGN_StateRunning_Sampling
2020/03/03 13:48:18.7 Temp: 2020/03/03 13:48:18, 30.0000
2020/03/03 13:49:18.7 Temp: 2020/03/03 13:49:18, 30.0000
2020/03/03 13:50:18.8 Temp: 2020/03/03 13:50:18, 30.0000
2020/03/03 13:50:25.2 
2020/03/03 13:50:25.2 STOP SCAN: 
2020/03/03 13:50:25.2    CycleTime (ms)    = 200
2020/03/03 13:50:25.2    CurrentCycle      = 900
2020/03/03 13:50:25.2    RunTime (ms)      = 179969
2020/03/03 13:50:25.2    AverageCycle (ms) = 200.0
2020/03/03 13:50:25.2    Temperature       = 30.0
2020/03/03 13:50:25.2    DATA OVERRUN %    = 0.00
2020/03/03 13:50:25.2    Spec PCB temps    = 40.9, 41.3, 41.6, 41.5, 41.3, 41.7, 40.6, 40.3
2020/03/03 13:50:25.2 
2020/03/03 13:50:25.3 Old State:16-cycle=900, Elapsed Time:  180.0,  Ideal Time:  179.8,  Delay time =   0.04  New State:ENGN_StateRunning_SamplingComplete
2020/03/03 13:50:25.4 Old State:18-ENGN_StateRunning_SamplingComplete New State:ENGN_StateRunning_WaitNewStep
2020/03/03 13:50:25.7 Old State:5-ENGN_StateRunning_WaitNewStep New State:ENGN_StateRunning_StartNewStep
2020/03/03 13:50:25.7 StartShaker(1000)
2020/03/03 13:50:26.0 Temp: 2020/03/03 13:50:26, 30.0000
2020/03/03 13:50:26.1 Old State:6-ENGN_StateRunning_StartNewStep New State:ENGN_StateRunning_WaitGoingToSample
2020/03/03 13:50:26.1 Sample96_Q(0, 0, 0)
2020/03/03 13:50:26.2 
2020/03/03 13:50:26.2 START SCAN: 
2020/03/03 13:50:26.2    CycleTime (ms)    = 200
2020/03/03 13:50:26.2    CycleCount        = 900
2020/03/03 13:50:26.2    ScansToAverage    = 20
2020/03/03 13:50:26.2    FinishTime (s)    = 180
2020/03/03 13:50:26.2    Temperature       = 30.0
2020/03/03 13:50:26.2    Lamp Power        = 1
2020/03/03 13:50:26.2    Spec PCB temps    = 40.9, 41.3, 41.6, 41.5, 41.2, 41.7, 40.5, 40.3
2020/03/03 13:50:26.2 
2020/03/03 13:50:26.3 GMC_SetPosZ
2020/03/03 13:50:26.3 Old State:12-ENGN_StateRunning_WaitGoingToSample New State:ENGN_StateRunning_GoingToSample
2020/03/03 13:50:29.6 GMC_ServoHere
2020/03/03 13:50:29.8 GMC_SetPosXY
2020/03/03 13:50:30.7 GMC_SetPosZ
2020/03/03 13:50:32.9 Old State:13-ENGN_StateRunning_GoingToSample New State:ENGN_StateRunning_GoingToSampleComplete
2020/03/03 13:50:33.0 Old State:14-cycle=1, Elapsed Time:    0.0,  Ideal Time:    0.0,  Delay time =   0.00  New State:ENGN_StateRunning_WaitSampling
2020/03/03 13:50:33.0 Step started at: 13:50:26
2020/03/03 13:50:33.0 XYZ movement time  = 6738 ms + Scan start delay = 6669 ms
2020/03/03 13:50:33.1 Old State:15-ENGN_StateRunning_WaitSampling New State:ENGN_StateRunning_Sampling
2020/03/03 13:51:26.1 Temp: 2020/03/03 13:51:26, 30.0000
2020/03/03 13:52:26.1 Temp: 2020/03/03 13:52:26, 30.0000
2020/03/03 13:53:26.2 Temp: 2020/03/03 13:53:26, 30.0000
2020/03/03 13:53:32.7 
2020/03/03 13:53:32.7 STOP SCAN: 
2020/03/03 13:53:32.7    CycleTime (ms)    = 200
2020/03/03 13:53:32.7    CurrentCycle      = 900
2020/03/03 13:53:32.7    RunTime (ms)      = 179956
2020/03/03 13:53:32.7    AverageCycle (ms) = 200.0
2020/03/03 13:53:32.7    Temperature       = 30.0
2020/03/03 13:53:32.7    DATA OVERRUN %    = 0.00
2020/03/03 13:53:32.7    Spec PCB temps    = 40.9, 41.3, 41.6, 41.5, 41.2, 41.7, 40.6, 40.3
2020/03/03 13:53:32.7 
2020/03/03 13:53:32.8 Old State:16-cycle=900, Elapsed Time:  180.0,  Ideal Time:  179.8,  Delay time =   0.03  New State:ENGN_StateRunning_SamplingComplete
2020/03/03 13:53:33.0 Old State:18-ENGN_StateRunning_SamplingComplete New State:ENGN_StateRunning_WaitNewStep
2020/03/03 13:53:33.1 Old State:5-ENGN_StateRunning_WaitNewStep New State:ENGN_StateRunning_StartNewStep
2020/03/03 13:53:33.1 StartShaker(1000)
2020/03/03 13:53:33.4 Temp: 2020/03/03 13:53:33, 30.0000
2020/03/03 13:53:33.4 Old State:6-ENGN_StateRunning_StartNewStep New State:ENGN_StateRunning_WaitGoingToSample
2020/03/03 13:53:33.4 Sample96_Q(0, 0, 10)
2020/03/03 13:53:33.5 
2020/03/03 13:53:33.5 START SCAN: 
2020/03/03 13:53:33.5    CycleTime (ms)    = 200
2020/03/03 13:53:33.5    CycleCount        = 25
2020/03/03 13:53:33.5    ScansToAverage    = 20
2020/03/03 13:53:33.5    FinishTime (s)    = 5
2020/03/03 13:53:33.5    Temperature       = 30.0
2020/03/03 13:53:33.5    Lamp Power        = 1
2020/03/03 13:53:33.5    Spec PCB temps    = 40.9, 41.3, 41.6, 41.5, 41.2, 41.7, 40.5, 40.3
2020/03/03 13:53:33.5 
2020/03/03 13:53:33.6 GMC_SetPosZ
2020/03/03 13:53:33.6 Old State:12-ENGN_StateRunning_WaitGoingToSample New State:ENGN_StateRunning_GoingToSample
2020/03/03 13:53:35.6 GMC_ServoHere
2020/03/03 13:53:35.8 GMC_SetPosXY
2020/03/03 13:53:37.4 GMC_SetPosZ
2020/03/03 13:53:42.4 Old State:13-ENGN_StateRunning_GoingToSample New State:ENGN_StateRunning_GoingToSampleComplete
2020/03/03 13:53:42.5 Old State:14-cycle=1, Elapsed Time:    0.0,  Ideal Time:    0.0,  Delay time =   0.00  New State:ENGN_StateRunning_WaitSampling
2020/03/03 13:53:42.5 Step started at: 13:53:33
2020/03/03 13:53:42.5 XYZ movement time  = 8910 ms + Scan start delay = 8851 ms
2020/03/03 13:53:42.6 Old State:15-ENGN_StateRunning_WaitSampling New State:ENGN_StateRunning_Sampling
2020/03/03 13:53:47.3 
2020/03/03 13:53:47.3 STOP SCAN: 
2020/03/03 13:53:47.3    CycleTime (ms)    = 200
2020/03/03 13:53:47.3    CurrentCycle      = 25
2020/03/03 13:53:47.3    RunTime (ms)      = 4958
2020/03/03 13:53:47.3    AverageCycle (ms) = 198.3
2020/03/03 13:53:47.3    Temperature       = 30.0
2020/03/03 13:53:47.3    DATA OVERRUN %    = 0.00
2020/03/03 13:53:47.3    Spec PCB temps    = 40.9, 41.3, 41.6, 41.5, 41.2, 41.7, 40.6, 40.3
2020/03/03 13:53:47.3 
2020/03/03 13:53:47.4 Old State:16-cycle=25, Elapsed Time:    5.0,  Ideal Time:    4.8,  Delay time =  -0.00 <<<<<<<<<< New State:ENGN_StateRunning_SamplingComplete
2020/03/03 13:53:47.5 Old State:18-ENGN_StateRunning_SamplingComplete New State:ENGN_StateRunning_WaitNewStep
2020/03/03 13:53:47.8 Old State:5-ENGN_StateRunning_WaitNewStep New State:ENGN_StateRunning_StartNewStep
2020/03/03 13:53:47.8 StartShaker(1000)
2020/03/03 13:53:48.1 Temp: 2020/03/03 13:53:48, 30.0000
2020/03/03 13:53:48.2 Old State:6-ENGN_StateRunning_StartNewStep New State:ENGN_StateRunning_WaitGoingToSample
2020/03/03 13:53:48.2 Sample96_Q(0, 0, 11)
2020/03/03 13:53:48.3 
2020/03/03 13:53:48.3 START SCAN: 
2020/03/03 13:53:48.3    CycleTime (ms)    = 200
2020/03/03 13:53:48.3    CycleCount        = 25
2020/03/03 13:53:48.3    ScansToAverage    = 20
2020/03/03 13:53:48.3    FinishTime (s)    = 5
2020/03/03 13:53:48.3    Temperature       = 30.0
2020/03/03 13:53:48.3    Lamp Power        = 1
2020/03/03 13:53:48.3    Spec PCB temps    = 40.9, 41.3, 41.6, 41.5, 41.3, 41.7, 40.5, 40.4
2020/03/03 13:53:48.3 
2020/03/03 13:53:48.3 GMC_SetPosZ
2020/03/03 13:53:48.4 Old State:12-ENGN_StateRunning_WaitGoingToSample New State:ENGN_StateRunning_GoingToSample
2020/03/03 13:53:53.1 GMC_ServoHere
2020/03/03 13:53:53.3 GMC_SetPosXY
2020/03/03 13:53:53.6 GMC_SetPosZ
2020/03/03 13:53:58.9 Old State:13-cycle=1, Elapsed Time:    0.0,  Ideal Time:    0.0,  Delay time =   0.00  New State:ENGN_StateRunning_GoingToSampleComplete
2020/03/03 13:53:59.0 Old State:14-ENGN_StateRunning_GoingToSampleComplete New State:ENGN_StateRunning_WaitSampling
2020/03/03 13:53:59.0 Step started at: 13:53:48
2020/03/03 13:53:59.0 XYZ movement time  = 10514 ms + Scan start delay = 10510 ms
2020/03/03 13:53:59.1 Old State:15-ENGN_StateRunning_WaitSampling New State:ENGN_StateRunning_Sampling
2020/03/03 13:54:03.7 
2020/03/03 13:54:03.7 STOP SCAN: 
2020/03/03 13:54:03.7    CycleTime (ms)    = 200
2020/03/03 13:54:03.7    CurrentCycle      = 25
2020/03/03 13:54:03.7    RunTime (ms)      = 4954
2020/03/03 13:54:03.7    AverageCycle (ms) = 198.2
2020/03/03 13:54:03.7    Temperature       = 30.0
2020/03/03 13:54:03.7    DATA OVERRUN %    = 0.00
2020/03/03 13:54:03.7    Spec PCB temps    = 40.9, 41.2, 41.5, 41.4, 41.2, 41.7, 40.5, 40.3
2020/03/03 13:54:03.7 
2020/03/03 13:54:03.7 Old State:16-cycle=25, Elapsed Time:    5.0,  Ideal Time:    4.8,  Delay time =   0.04  New State:ENGN_StateRunning_SamplingComplete
2020/03/03 13:54:03.8 Old State:18-ENGN_StateRunning_SamplingComplete New State:ENGN_StateRunning_WaitNewStep
2020/03/03 13:54:03.9 Old State:5-ENGN_StateRunning_WaitNewStep New State:ENGN_StateRunning_StartNewStep
2020/03/03 13:54:04.0 StartShaker(1000)
2020/03/03 13:54:04.3 Temp: 2020/03/03 13:54:04, 30.0000
2020/03/03 13:54:04.3 Old State:6-ENGN_StateRunning_StartNewStep New State:ENGN_StateRunning_WaitGoingToSample
2020/03/03 13:54:04.3 Sample96_Q(0, 0, 10)
2020/03/03 13:54:04.4 
2020/03/03 13:54:04.4 START SCAN: 
2020/03/03 13:54:04.4    CycleTime (ms)    = 200
2020/03/03 13:54:04.4    CycleCount        = 25
2020/03/03 13:54:04.4    ScansToAverage    = 20
2020/03/03 13:54:04.4    FinishTime (s)    = 5
2020/03/03 13:54:04.4    Temperature       = 30.0
2020/03/03 13:54:04.4    Lamp Power        = 1
2020/03/03 13:54:04.4    Spec PCB temps    = 40.9, 41.3, 41.5, 41.5, 41.2, 41.7, 40.5, 40.3
2020/03/03 13:54:04.4 
2020/03/03 13:54:04.4 GMC_SetPosZ
2020/03/03 13:54:04.5 Old State:12-ENGN_StateRunning_WaitGoingToSample New State:ENGN_StateRunning_GoingToSample
2020/03/03 13:54:09.4 GMC_ServoHere
2020/03/03 13:54:09.6 GMC_SetPosXY
2020/03/03 13:54:10.0 GMC_SetPosZ
2020/03/03 13:54:15.0 Old State:13-cycle=1, Elapsed Time:    0.0,  Ideal Time:    0.0,  Delay time =   0.00  New State:ENGN_StateRunning_GoingToSampleComplete
2020/03/03 13:54:15.1 Old State:14-ENGN_StateRunning_GoingToSampleComplete New State:ENGN_StateRunning_WaitSampling
2020/03/03 13:54:15.1 Step started at: 13:54:04
2020/03/03 13:54:15.1 XYZ movement time  = 10551 ms + Scan start delay = 10523 ms
2020/03/03 13:54:15.2 Old State:15-ENGN_StateRunning_WaitSampling New State:ENGN_StateRunning_Sampling
2020/03/03 13:54:19.8 
2020/03/03 13:54:19.8 STOP SCAN: 
2020/03/03 13:54:19.8    CycleTime (ms)    = 200
2020/03/03 13:54:19.8    CurrentCycle      = 25
2020/03/03 13:54:19.8    RunTime (ms)      = 4970
2020/03/03 13:54:19.8    AverageCycle (ms) = 198.8
2020/03/03 13:54:19.8    Temperature       = 30.0
2020/03/03 13:54:19.8    DATA OVERRUN %    = 0.00
2020/03/03 13:54:19.8    Spec PCB temps    = 40.9, 41.2, 41.5, 41.4, 41.2, 41.7, 40.5, 40.3
2020/03/03 13:54:19.8 
2020/03/03 13:54:19.9 Old State:16-cycle=25, Elapsed Time:    5.0,  Ideal Time:    4.8,  Delay time =   0.04  New State:ENGN_StateRunning_SamplingComplete
2020/03/03 13:54:20.0 Old State:18-ENGN_StateRunning_SamplingComplete New State:ENGN_StateRunning_WaitNewStep
2020/03/03 13:54:20.1 Old State:5-ENGN_StateRunning_WaitNewStep New State:ENGN_StateRunning_StartNewStep
2020/03/03 13:54:20.1 StartShaker(1000)
2020/03/03 13:54:20.4 Temp: 2020/03/03 13:54:20, 30.0000
2020/03/03 13:54:20.5 Old State:6-ENGN_StateRunning_StartNewStep New State:ENGN_StateRunning_WaitGoingToSample
2020/03/03 13:54:20.5 Sample96_Q(0, 0, 11)
2020/03/03 13:54:20.6 GMC_SetPosZ
2020/03/03 13:54:20.6 
2020/03/03 13:54:20.6 START SCAN: 
2020/03/03 13:54:20.6    CycleTime (ms)    = 200
2020/03/03 13:54:20.6    CycleCount        = 25
2020/03/03 13:54:20.6    ScansToAverage    = 20
2020/03/03 13:54:20.6    FinishTime (s)    = 5
2020/03/03 13:54:20.6    Temperature       = 30.0
2020/03/03 13:54:20.6    Lamp Power        = 1
2020/03/03 13:54:20.6    Spec PCB temps    = 40.9, 41.2, 41.6, 41.5, 41.2, 41.7, 40.5, 40.3
2020/03/03 13:54:20.6 
2020/03/03 13:54:20.7 Old State:12-ENGN_StateRunning_WaitGoingToSample New State:ENGN_StateRunning_GoingToSample
2020/03/03 13:54:25.4 GMC_ServoHere
2020/03/03 13:54:25.6 GMC_SetPosXY
2020/03/03 13:54:25.9 GMC_SetPosZ
2020/03/03 13:54:31.0 Old State:13-ENGN_StateRunning_GoingToSample New State:ENGN_StateRunning_GoingToSampleComplete
2020/03/03 13:54:31.2 Old State:14-cycle=1, Elapsed Time:    0.0,  Ideal Time:    0.0,  Delay time =   0.00  New State:ENGN_StateRunning_WaitSampling
2020/03/03 13:54:31.2 Step started at: 13:54:20
2020/03/03 13:54:31.2 XYZ movement time  = 10485 ms + Scan start delay = 10494 ms
2020/03/03 13:54:31.3 Old State:15-ENGN_StateRunning_WaitSampling New State:ENGN_StateRunning_Sampling
2020/03/03 13:54:36.0 
2020/03/03 13:54:36.0 STOP SCAN: 
2020/03/03 13:54:36.0    CycleTime (ms)    = 200
2020/03/03 13:54:36.0    CurrentCycle      = 25
2020/03/03 13:54:36.0    RunTime (ms)      = 4975
2020/03/03 13:54:36.0    AverageCycle (ms) = 199.0
2020/03/03 13:54:36.0    Temperature       = 30.0
2020/03/03 13:54:36.0    DATA OVERRUN %    = 0.00
2020/03/03 13:54:36.0    Spec PCB temps    = 40.9, 41.2, 41.5, 41.4, 41.2, 41.7, 40.5, 40.3
2020/03/03 13:54:36.0 
2020/03/03 13:54:36.1 Old State:16-cycle=25, Elapsed Time:    5.0,  Ideal Time:    4.8,  Delay time =   0.03  New State:ENGN_StateRunning_SamplingComplete
2020/03/03 13:54:36.2 Old State:18-ENGN_StateRunning_SamplingComplete New State:ENGN_StateRunning_WaitNewStep
2020/03/03 13:54:36.5 Old State:5-ENGN_StateRunning_WaitNewStep New State:ENGN_StateRunning_StartNewStep
2020/03/03 13:54:36.6 StartShaker(1000)
2020/03/03 13:54:36.9 Old State:6-ENGN_StateRunning_StartNewStep New State:ENGN_StateRunning_WaitGoingToSample
2020/03/03 13:54:36.9 Sample96_Q(0, 0, 10)
2020/03/03 13:54:36.9 Temp: 2020/03/03 13:54:36, 30.0000
2020/03/03 13:54:37.0 GMC_SetPosZ
2020/03/03 13:54:37.0 
2020/03/03 13:54:37.0 START SCAN: 
2020/03/03 13:54:37.0    CycleTime (ms)    = 200
2020/03/03 13:54:37.0    CycleCount        = 25
2020/03/03 13:54:37.0    ScansToAverage    = 20
2020/03/03 13:54:37.0    FinishTime (s)    = 5
2020/03/03 13:54:37.0    Temperature       = 30.0
2020/03/03 13:54:37.0    Lamp Power        = 1
2020/03/03 13:54:37.0    Spec PCB temps    = 40.9, 41.2, 41.5, 41.4, 41.2, 41.7, 40.5, 40.3
2020/03/03 13:54:37.0 
2020/03/03 13:54:37.1 Old State:12-ENGN_StateRunning_WaitGoingToSample New State:ENGN_StateRunning_GoingToSample
2020/03/03 13:54:42.2 GMC_ServoHere
2020/03/03 13:54:42.3 GMC_SetPosXY
2020/03/03 13:54:42.7 GMC_SetPosZ
2020/03/03 13:54:47.8 Old State:13-cycle=1, Elapsed Time:    0.0,  Ideal Time:    0.0,  Delay time =   0.00  New State:ENGN_StateRunning_GoingToSampleComplete
2020/03/03 13:54:47.9 Old State:14-ENGN_StateRunning_GoingToSampleComplete New State:ENGN_StateRunning_WaitSampling
2020/03/03 13:54:47.9 Step started at: 13:54:36
2020/03/03 13:54:47.9 XYZ movement time  = 10712 ms + Scan start delay = 10672 ms
2020/03/03 13:54:48.0 Old State:15-ENGN_StateRunning_WaitSampling New State:ENGN_StateRunning_Sampling
2020/03/03 13:54:52.6 
2020/03/03 13:54:52.6 STOP SCAN: 
2020/03/03 13:54:52.6    CycleTime (ms)    = 200
2020/03/03 13:54:52.6    CurrentCycle      = 25
2020/03/03 13:54:52.6    RunTime (ms)      = 4956
2020/03/03 13:54:52.6    AverageCycle (ms) = 198.2
2020/03/03 13:54:52.6    Temperature       = 30.0
2020/03/03 13:54:52.6    DATA OVERRUN %    = 0.00
2020/03/03 13:54:52.6    Spec PCB temps    = 40.9, 41.2, 41.5, 41.4, 41.2, 41.7, 40.5, 40.3
2020/03/03 13:54:52.6 
2020/03/03 13:54:52.6 Old State:16-cycle=25, Elapsed Time:    5.0,  Ideal Time:    4.8,  Delay time =   0.01  New State:ENGN_StateRunning_SamplingComplete
2020/03/03 13:54:52.7 Old State:18-ENGN_StateRunning_SamplingComplete New State:ENGN_StateRunning_WaitNewStep
2020/03/03 13:54:53.1 Old State:5-ENGN_StateRunning_WaitNewStep New State:ENGN_StateRunning_StartNewStep
2020/03/03 13:54:53.1 StartShaker(1000)
2020/03/03 13:54:53.4 Temp: 2020/03/03 13:54:53, 30.0000
2020/03/03 13:54:53.4 Old State:6-ENGN_StateRunning_StartNewStep New State:ENGN_StateRunning_WaitGoingToSample
2020/03/03 13:54:53.4 Sample96_Q(0, 0, 11)
2020/03/03 13:54:53.5 
2020/03/03 13:54:53.5 START SCAN: 
2020/03/03 13:54:53.5    CycleTime (ms)    = 200
2020/03/03 13:54:53.5    CycleCount        = 25
2020/03/03 13:54:53.5    ScansToAverage    = 20
2020/03/03 13:54:53.5    FinishTime (s)    = 5
2020/03/03 13:54:53.5    Temperature       = 30.0
2020/03/03 13:54:53.5    Lamp Power        = 1
2020/03/03 13:54:53.5    Spec PCB temps    = 40.9, 41.2, 41.5, 41.4, 41.2, 41.7, 40.5, 40.3
2020/03/03 13:54:53.5 
2020/03/03 13:54:53.6 GMC_SetPosZ
2020/03/03 13:54:53.6 Old State:12-ENGN_StateRunning_WaitGoingToSample New State:ENGN_StateRunning_GoingToSample
2020/03/03 13:54:58.4 GMC_ServoHere
2020/03/03 13:54:58.6 GMC_SetPosXY
2020/03/03 13:54:59.0 GMC_SetPosZ
2020/03/03 13:55:04.2 Old State:13-ENGN_StateRunning_GoingToSample New State:ENGN_StateRunning_GoingToSampleComplete
2020/03/03 13:55:04.4 Old State:14-cycle=1, Elapsed Time:    0.0,  Ideal Time:    0.0,  Delay time =   0.00  New State:ENGN_StateRunning_WaitSampling
2020/03/03 13:55:04.4 Step started at: 13:54:53
2020/03/03 13:55:04.4 XYZ movement time  = 10717 ms + Scan start delay = 10726 ms
2020/03/03 13:55:04.5 Old State:15-ENGN_StateRunning_WaitSampling New State:ENGN_StateRunning_Sampling
2020/03/03 13:55:09.1 
2020/03/03 13:55:09.1 STOP SCAN: 
2020/03/03 13:55:09.1    CycleTime (ms)    = 200
2020/03/03 13:55:09.1    CurrentCycle      = 25
2020/03/03 13:55:09.1    RunTime (ms)      = 4955
2020/03/03 13:55:09.1    AverageCycle (ms) = 198.2
2020/03/03 13:55:09.1    Temperature       = 30.0
2020/03/03 13:55:09.1    DATA OVERRUN %    = 0.00
2020/03/03 13:55:09.1    Spec PCB temps    = 40.9, 41.2, 41.5, 41.4, 41.2, 41.7, 40.5, 40.3
2020/03/03 13:55:09.1 
2020/03/03 13:55:09.3 Old State:16-cycle=25, Elapsed Time:    5.0,  Ideal Time:    4.8,  Delay time =   0.03  New State:ENGN_StateRunning_SamplingComplete
2020/03/03 13:55:09.4 Old State:18-ENGN_StateRunning_SamplingComplete New State:ENGN_StateRunning_WaitNewStep
2020/03/03 13:55:09.5 Old State:5-ENGN_StateRunning_WaitNewStep New State:ENGN_StateRunning_StartNewStep
2020/03/03 13:55:09.5 StartShaker(1000)
2020/03/03 13:55:09.8 Old State:6-ENGN_StateRunning_StartNewStep New State:ENGN_StateRunning_WaitGoingToSample
2020/03/03 13:55:09.8 Sample96_Q(0, 0, 0)
2020/03/03 13:55:09.8 Temp: 2020/03/03 13:55:09, 30.0000
2020/03/03 13:55:10.0 
2020/03/03 13:55:10.0 START SCAN: 
2020/03/03 13:55:10.0    CycleTime (ms)    = 200
2020/03/03 13:55:10.0    CycleCount        = 150
2020/03/03 13:55:10.0    ScansToAverage    = 20
2020/03/03 13:55:10.0    FinishTime (s)    = 30
2020/03/03 13:55:10.0    Temperature       = 30.0
2020/03/03 13:55:10.0    Lamp Power        = 1
[truncated: 386,317 more chars]
