# Supplementary material for: Functional development of a V3/glycan-specific broadly neutralizing antibody isolated from a case of HIV superinfection
Source: eLife. 2021 Jul 15;10:e68110. doi: 10.7554/eLife.68110 (PMC8376252; doi:10.7554/eLife.68110)
Supplement: Figure 2—source data 2. [file elife-68110-fig2-data2.zip › QA013.2 Dbl Ref BLI_2020.05.29/Mat_Gmat-L0_LatestInt_Naive_2020.05.29/Experiment_1/Misc. Files/200529_011.frd]

<?xml version="1.0" encoding="UTF-8" standalone="yes"?>
<ExperimentResults><ExperimentInfo Name="Experiment_1"><ExpDescription></ExpDescription><RTDVersion>2.0</RTDVersion><RunID>809C558C-8749-4348-9657-4DD3D69888F3</RunID><ExperimentType>KINETICS</ExperimentType><ExperimentSubType>KBASIC</ExperimentSubType><StartDateTime>2020-05-29T13:28:02</StartDateTime><MachineName>886RGX1</MachineName><UserName>Labuser</UserName><LotNumber></LotNumber><PlateName>200529</PlateName><PlateName2></PlateName2><SensorName>C2</SensorName><SensorPlate>1</SensorPlate><SensorType>AHC (Anti-hIgG Fc Capture)</SensorType><SensorRole>LIGAND</SensorRole><SensorInfo></SensorInfo><WritingSW>DataAcquisition.exe 11.1.2.24</WritingSW><InstrumentType>OctetRED96</InstrumentType><InstrumentSerial>FB-50183</InstrumentSerial><InstrumentFW></InstrumentFW><IntegrationTime>2.9</IntegrationTime><DSPType>CPF</DSPType><DSPStitching>1</DSPStitching><HasManifest>1</HasManifest><InfoHash>764930006</InfoHash></ExperimentInfo><AssayParamsInfo/><KineticsData><Step><CommonData><SampleLocation>1</SampleLocation><SampleID></SampleID><SampleGroup></SampleGroup><SampleInfo></SampleInfo><SampleRow>C</SampleRow><SamplePlate>1</SamplePlate><WellType>BUFFER</WellType><Concentration>-1</Concentration><ConcentrationUnits>µg/ml</ConcentrationUnits><MolarConcentration>-1</MolarConcentration><MolarConcUnits>nM</MolarConcUnits><MolecularWeight>-1</MolecularWeight><Temperature>30</Temperature><StartTime>2690685</StartTime><AssayTime>30</AssayTime></CommonData><FlowRate>1000</FlowRate><StepType>BASELINE</StepType><StepName>Baseline</StepName><StepStatus>OK</StepStatus><ActualTime>30</ActualTime><CycleTime>0.2</CycleTime><AssayXData Points="150">AAAAAM3MTD66Scw+EFgZP0SLTD93vn8/1XiZP28Ssz/NzMw/okXmPzvf/z/NzAxAN4kZQGZm
JkAzMzNAnu8/QGq8TECamVlABFZmQNEic0Ce739AZmaGQM3MjEAzM5NAaJGZQAAAoEA1XqZA
nMSsQAIrs0CamblAz/e/QGZmxkDNzMxAAivTQGiR2UAAAOBANV7mQJzE7EACK/NAaJH5QM/3
/0AbLwNBZmYGQYGVCUG0yAxB5/sPQRsvE0FOYhZBgZUZQbTIHEHn+x9BGy8jQU5iJkGamSlB
tMgsQef7L0EzMzNBTmI2QZqZOUG0yDxBAABAQRsvQ0FOYkZBmplJQbTITEHn+09BGy9TQU5i
VkGamVlBtMhcQef7X0EzM2NBZmZmQYGVaUG0yGxBAABwQRsvc0FOYnZBgZV5QbTIfEHn+39B
jZeBQScxg0HNzIRBWmSGQQAAiEGNl4lB002LQcHKjEFaZI5B9P2PQY2XkUEnMZNBzcyUQVpk
lkH0/ZdBjZeZQScxm0HBypxBWmSeQfT9n0GNl6FBJzGjQc3MpEFmZqZB9P2nQY2XqUEzM6tB
wcqsQWZmrkEAALBBjZexQScxs0HByrRBZma2QfT9t0GamblBJzG7QcHKvEFmZr5B9P2/QY2X
wUEzM8NBwcrEQVpkxkH0/cdBmpnJQTMzy0HNzMxBZmbOQfT9z0GamdFBMzPTQc3M1EFmZtZB
AADYQaab2UEzM9tBzczcQXNo3kEAAOBBmpnhQTMz40HNzORBZmbmQQAA6EGamelBMzPrQc3M
7EFmZu5B</AssayXData><AssayYData Points="150">AAAAALeIyTsLDYA7Ujq8OiP82TtniZA7KMnfO3oy7zvvpi08OSTyO9Zfnjul0uc701AEPAVv
ZTxLpTY8xFYlPMoAHDxpt0Y81gcYPPSQhDzsf1U8N3FCPOKa3DuNURg8OCIGPGGYKTw22QY8
obhWPFr4LTz8YQo87gk0PIiMCDyENEM8tmMxPOa9fjzcGBY8uOdGPD6ZMjylQ787SWYMPCAK
GzzLPjE8GBDFOw9eGzyvRiw8e9cLPBJMVjwEQ408P6dJPC0gLDy5rDE8BXIZPLZX/DsP60U8
8XNzPJD1NzwudDA84ScIPF4fhjx8ORU8Q7A1PDrkhzwZaDk8+vFVPBw1PTz0+0E8NThSPNtO
Tjy1vUc8v09ZPJTFDDxmN0w8wA9dPMcvHTzeh108ozAoPDDwVDzQD3Y8azphPO91ODxsd048
NgtIPPd6NTw6YUU8Y9ldPHKDOjwyPVE8kVKGPPCxhTzFID48nXZEPB/7hzyRDOM7wr2lPMqW
LjzCboA8W/yBPIS8jjzgs2U8lZJAPO5eYjwRNYQ80ppjPIt7JTxT5oM8pqBUPL84YjxIIn88
QPtfPHWWmDzljEQ8kyliPBbcXjyz4JI8guKEPKiLPjwfYZY8HC99PE8dfDyjjl88Ywl0POBO
Yzz6YGg8wnphPOx8RjxNjH88ZYF9PHPGdjwkCVY8HsF3PBb1hTxfBzc8dZ2APFg2bTzk+3w8
ufuPPDR4hjyjMYk8o8liPMeBrTxwU4o8SeWIPC7wOzx+WoA8lwNMPEd+ajwZ7Hw82ReNPNks
ejwtjIU8</AssayYData></Step><Step><CommonData><SampleLocation>11</SampleLocation><SampleID></SampleID><SampleGroup></SampleGroup><SampleInfo></SampleInfo><SampleRow>C</SampleRow><SamplePlate>1</SamplePlate><WellType>REGENERATION</WellType><Concentration>-1</Concentration><ConcentrationUnits>µg/ml</ConcentrationUnits><MolarConcentration>-1</MolarConcentration><MolarConcUnits>nM</MolarConcUnits><MolecularWeight>-1</MolecularWeight><Temperature>30</Temperature><StartTime>2787440</StartTime><AssayTime>5</AssayTime></CommonData><FlowRate>1000</FlowRate><StepType>KREGENERATION</StepType><StepName>Regeneration</StepName><StepStatus>OK</StepStatus><ActualTime>4.999</ActualTime><CycleTime>0.2</CycleTime><AssayXData Points="25">AADwQZqZ8UEzM/NBwMr0QVpk9kEAAPhBmpn5QTMz+0HNzPxBZmb+QfT9/0HHywBCmpkBQmZm
AkIzMwNCAAAEQs3MBEKamQVCZmYGQjMzB0IZBAhCzcwIQpSYCUJgZQpCLTILQg==</AssayXData><AssayYData Points="25">+ySTwMDqnMAT3qLACBinwEqJqsCKMq3Ae3qvwBauscA7d7PALtO0wG1MtsDAirfAaLK4wF2+
ucAVtbrA7IW7wI2gvMAeVr3A+BK+wOXWvsB8hr/AgfC/wLyYwMDwRMHAPKPBwA==</AssayYData></Step><Step><CommonData><SampleLocation>12</SampleLocation><SampleID></SampleID><SampleGroup></SampleGroup><SampleInfo></SampleInfo><SampleRow>C</SampleRow><SamplePlate>1</SamplePlate><WellType>NEUTRALIZATION</WellType><Concentration>-1</Concentration><ConcentrationUnits>µg/ml</ConcentrationUnits><MolarConcentration>-1</MolarConcentration><MolarConcUnits>nM</MolarConcUnits><MolecularWeight>-1</MolecularWeight><Temperature>30</Temperature><StartTime>2803868</StartTime><AssayTime>5</AssayTime></CommonData><FlowRate>1000</FlowRate><StepType>KREGENERATION</StepType><StepName>Regeneration</StepName><StepStatus>OK</StepStatus><ActualTime>5</ActualTime><CycleTime>0.2</CycleTime><AssayXData Points="25">+v4LQsfLDEKNlw1CWmQOQi0yD0IAABBCwcoQQo2XEUJgZRJCLTITQvr+E0LByhRCjZcVQmBl
FkInMRdC+v4XQsfLGEKUmBlCYGUaQi0yG0L6/htCx8scQpSYHUJgZR5CLTIfQg==</AssayXData><AssayYData Points="25">C0Omv9xFoL+TQ5q/nMmVv5VWkr/q9o+//NKNvx9Ti7+jv4m/xhaIvyuDhr/xkoW/T6aDv3jI
gr+YzoG/vuuAv1WIgL90in6/ayl9v1ozfb/WYHq/88Z3vyjndr/fNna/Z+h1vw==</AssayYData></Step><Step><CommonData><SampleLocation>11</SampleLocation><SampleID></SampleID><SampleGroup></SampleGroup><SampleInfo></SampleInfo><SampleRow>C</SampleRow><SamplePlate>1</SamplePlate><WellType>REGENERATION</WellType><Concentration>-1</Concentration><ConcentrationUnits>µg/ml</ConcentrationUnits><MolarConcentration>-1</MolarConcentration><MolarConcUnits>nM</MolarConcUnits><MolecularWeight>-1</MolecularWeight><Temperature>30</Temperature><StartTime>2820169</StartTime><AssayTime>5</AssayTime></CommonData><FlowRate>1000</FlowRate><StepType>KREGENERATION</StepType><StepName>Regeneration</StepName><StepStatus>OK</StepStatus><ActualTime>5</ActualTime><CycleTime>0.2</CycleTime><AssayXData Points="25">+v4fQsfLIEKUmCFCYGUiQi0yI0L6/iNCx8skQpSYJUJaZCZCLTInQvT9J0LHyyhClJgpQmBl
KkItMitCVg4sQsHKLEKUmC1CYGUuQjMzL0L6/i9Cx8swQpSYMUJgZTJCLTIzQg==</AssayXData><AssayYData Points="25">toawwM3EtMCIPbfAUfi4wFiOusCcgbvAp5y8wE+ivcC8V77AqQO/wPqtv8ATPcDA1tPAwKsr
wcBYoMHAYELCwHW8wsCd6MLA4FzDwKC/w8CVOcTAlI/EwEfgxMCg8MTARSjFwA==</AssayYData></Step><Step><CommonData><SampleLocation>12</SampleLocation><SampleID></SampleID><SampleGroup></SampleGroup><SampleInfo></SampleInfo><SampleRow>C</SampleRow><SamplePlate>1</SamplePlate><WellType>NEUTRALIZATION</WellType><Concentration>-1</Concentration><ConcentrationUnits>µg/ml</ConcentrationUnits><MolarConcentration>-1</MolarConcentration><MolarConcUnits>nM</MolarConcUnits><MolecularWeight>-1</MolecularWeight><Temperature>30</Temperature><StartTime>2836623</StartTime><AssayTime>5</AssayTime></CommonData><FlowRate>1000</FlowRate><StepType>KREGENERATION</StepType><StepName>Regeneration</StepName><StepStatus>OK</StepStatus><ActualTime>5</ActualTime><CycleTime>0.2</CycleTime><AssayXData Points="25">+v4zQsHKNEKUmDVCWmQ2Qi0yN0L6/jdCx8s4Qo2XOUJaZDpCLTI7Qvr+O0LByjxCjZc9QmBl
PkInMT9C+v4/QsHKQEKUmEFCYGVCQpZDQ0L6/kNCx8tEQpSYRUJgZUZCLTJHQg==</AssayXData><AssayYData Points="25">GV6gv9Iym78GR5a/vXeSv1rKj79j8Yy/bquKvyzliL99noe/Tf6Fv4/WhL9kZ4O/F2GCv5U2
gb9kHIG/nXR/v6CKfb//rHu/Okt7v3XKeL8geni/bU92v3xidb9NfnS/gSVzvw==</AssayYData></Step><Step><CommonData><SampleLocation>11</SampleLocation><SampleID></SampleID><SampleGroup></SampleGroup><SampleInfo></SampleInfo><SampleRow>C</SampleRow><SamplePlate>1</SamplePlate><WellType>REGENERATION</WellType><Concentration>-1</Concentration><ConcentrationUnits>µg/ml</ConcentrationUnits><MolarConcentration>-1</MolarConcentration><MolarConcUnits>nM</MolarConcUnits><MolecularWeight>-1</MolecularWeight><Temperature>30</Temperature><StartTime>2853210</StartTime><AssayTime>5</AssayTime></CommonData><FlowRate>1000</FlowRate><StepType>KREGENERATION</StepType><StepName>Regeneration</StepName><StepStatus>OK</StepStatus><ActualTime>5</ActualTime><CycleTime>0.2</CycleTime><AssayXData Points="25">+v5HQsfLSEKUmElCYGVKQi0yS0L6/ktCwcpMQo2XTUJgZU5CLTJPQvT9T0LHy1BClJhRQmBl
UkIzM1NC9P1TQsfLVEKUmFVCYGVWQi0yV0IAAFhCx8tYQpSYWUJgZVpCLTJbQg==</AssayXData><AssayYData Points="25">8nqxwFuitcBH2rfA/aa5wGfLusB28bvAt5a8wD2dvcBWNr7AM9m+wANxv8DQ67/AC2jAwGXR
wMDDVsHA1anBwED8wcDJZ8LAib/CwOkSw8DJWMPARnzDwK3Qw8As+MPAejPEwA==</AssayYData></Step><Step><CommonData><SampleLocation>12</SampleLocation><SampleID></SampleID><SampleGroup></SampleGroup><SampleInfo></SampleInfo><SampleRow>C</SampleRow><SamplePlate>1</SamplePlate><WellType>NEUTRALIZATION</WellType><Concentration>-1</Concentration><ConcentrationUnits>µg/ml</ConcentrationUnits><MolarConcentration>-1</MolarConcentration><MolarConcUnits>nM</MolarConcUnits><MolecularWeight>-1</MolecularWeight><Temperature>30</Temperature><StartTime>2869532</StartTime><AssayTime>5</AssayTime></CommonData><FlowRate>1000</FlowRate><StepType>KREGENERATION</StepType><StepName>Regeneration</StepName><StepStatus>OK</StepStatus><ActualTime>5</ActualTime><CycleTime>0.2</CycleTime><AssayXData Points="25">+v5bQsfLXEKNl11CYGVeQi0yX0L0/V9Cx8tgQpSYYUJgZWJCLTJjQvr+Y0LBymRCjZdlQlpk
ZkItMmdC+v5nQsfLaEKNl2lCYGVqQicxa0L6/mtCBNZsQpSYbUJgZW5CLTJvQg==</AssayXData><AssayYData Points="25">YSmZvyJYk78dz46/SlmKvyp0hr/Ui4S/goKCv8gJgL89iXy/RpJ6vxiUd7+r83S/00pyvzy7
b7+fhW6/MRNsv8cjbL96Emm/7oNov71mZr+5YGa/j49jv9iiY79AwmG/QARgvw==</AssayYData></Step><Step><CommonData><SampleLocation>1</SampleLocation><SampleID></SampleID><SampleGroup></SampleGroup><SampleInfo></SampleInfo><SampleRow>C</SampleRow><SamplePlate>1</SamplePlate><WellType>BUFFER</WellType><Concentration>-1</Concentration><ConcentrationUnits>µg/ml</ConcentrationUnits><MolarConcentration>-1</MolarConcentration><MolarConcUnits>nM</MolarConcUnits><MolecularWeight>-1</MolecularWeight><Temperature>30</Temperature><StartTime>2884765</StartTime><AssayTime>30</AssayTime></CommonData><FlowRate>1000</FlowRate><StepType>BASELINE</StepType><StepName>Baseline2</StepName><StepStatus>OK</StepStatus><ActualTime>30</ActualTime><CycleTime>0.2</CycleTime><AssayXData Points="150">+v5vQsHKcEKUmHFCYGVyQi0yc0L6/nNCx8t0QpSYdUJaZHZCLTJ3Qvr+d0LNzHhCjZd5Qmdm
ekItMntC9P17QsfLfEKNl31CYGV+Qicxf0L0/X9CYGWAQkrMgEKwMoFCF5mBQvr+gUJ/aoJC
SsyCQrAyg0IXmYNCff+DQuNlhEJKzIRCsDKFQheZhUJ9/4VC42WGQkrMhkKwModCF5mHQn3/
h0ICa4hCSsyIQrAyiUIXmYlCff+JQuNlikJKzIpCsDKLQheZi0J9/4tC42WMQkrMjEKwMo1C
F5mNQn3/jUL8aY5CSsyOQrAyj0KUmI9Cff+PQuNlkEJKzJBCsDKRQheZkUJ9/5FC42WSQkrM
kkIzM5NCF5mTQn3/k0LjZZRCx8uUQgZBlUIXmZVCff+VQuNllkJKzJZCsDKXQheZl0L6/pdC
5GWYQkrMmEItMplCFpmZQn3/mULkZZpCSsyaQrAym0KUmJtCff+bQuRlnEJKzJxCLTKdQhaZ
nUJ9/51C5GWeQsfLnkKwMp9CFpmfQn3/n0LkZaBCSsygQrAyoUKUmKFCff+hQvBnokJKzKJC
LTKjQhaZo0L6/qNC5GWkQkrMpEKwMqVCFpmlQn3/pULkZaZCSsymQrAyp0KUmKdCff+nQrZz
qELHy6hCsDKpQpSYqUIAAKpC9miqQlDNqkItMqtCFpmrQn3/q0LkZaxCUM2sQrAyrUKUmK1C
ff+tQuRlrkJKzK5CsDKvQhaZr0J9/69C5GWwQkrMsEKwMrFClJixQvr+sULkZbJCSsyyQrAy
s0IWmbNC</AssayXData><AssayYData Points="150">0JpSvwaMUb9A7FC/9elQv93PUL+QjE+/aLhPvygIUL+g502/+XlOv2SXTb8Lvky/eppMv4Zm
Tb9mFku/Ja1Kv5c7Sr8CYkq/al5Lvzn1Sb8P+0e/RUVJvwaUSL8kj0e/fKNIv6YgSL+IrEe/
n3lHv8q8Rr9GwUa/YTlGv5TJRr+VwkS/hO1Fv6uFRb8gBEW/P3BDv5SWRL86LUS/c+RDv8Qb
RL8tU0O/JDFCvxSqQr/AC0O/8ShCv6dQQr+86EC/BsRBv7CjQL+/UkC/tkNBv8cqQb8lK0C/
ecc/v8GbQL9NM0C/aH9AvxS7P7+Afz+/sQQ/v+hTPr++6j2/Lgg/v96FPb+vuzy/41g9v6N6
Pb+GHjy/HD89v8gyPb8QMDy/NvE7v5dKO780Mzu/uhI8v0scPL9GZju/2mk7v8BsOr8QIzy/
nMk6v/4wOr8vRzu/Tms5v4bUOb+XLzi/0V45vzFmOr+9FTm/SKM4v0QBOL8LDTq//584v0Wo
OL8L2Da/iaE3v7X/Nr/gqja/Pfw2v7CQNr9zXje/jTk2v6ZJNr/sbza/bZA1v7tPNr9++jS/
4CE2v44kNr+2mDW/8541v3S6Nb82vjW/vzg0v5KdNb+hqTO/Ph80vyHpNL97TTW/e8g0vzN7
M7+cYzS/0aI0vxcBM7/2ATS/t4Ezv64SM78AfzO/PUozvwRMM7/3sjK/RyYyv7ouMr+QYjO/
UVIzvxdzM78eEjK/1XoxvyNzMb+XRTG/Ck8yv79bMb+jsTG/ymEyv9C7L788kzC/xuEwv/mI
Mb+nhDC/</AssayYData></Step><Step><CommonData><SampleLocation>1</SampleLocation><SampleID></SampleID><SampleGroup></SampleGroup><SampleInfo></SampleInfo><SampleRow>C</SampleRow><SamplePlate>1</SamplePlate><WellType>BUFFER</WellType><Concentration>-1</Concentration><ConcentrationUnits>µg/ml</ConcentrationUnits><MolarConcentration>-1</MolarConcentration><MolarConcUnits>nM</MolarConcUnits><MolecularWeight>-1</MolecularWeight><Temperature>30</Temperature><StartTime>2915718</StartTime><AssayTime>80</AssayTime></CommonData><FlowRate>1000</FlowRate><StepType>LOADING</StepType><StepName>Loading</StepName><StepStatus>OK</StepStatus><ActualTime>79.999</ActualTime><CycleTime>0.2</CycleTime><AssayXData Points="400">fP+zQl9ltELGy7RCLDK1QhaZtUL5/rVCX2W2QsbLtkIsMrdCk5i3Qvn+t0JfZbhCxsu4Qiwy
uUKTmLlCfP+5Ql9lukJJzLpCLDK7QpOYu0L5/rtCX2W8QsbLvEIsMr1Ckpi9Qnz/vUJfZb5C
xsu+Qiwyv0KSmL9CfP+/Ql9lwEJJzMBCLDLBQpKYwUIkBsJCX2XCQsbLwkKvMsNCkpjDQvn+
w0JfZcRCxsvEQiwyxUKSmMVC+f7FQl9lxkJJzMZCLDLHQpKYx0L5/sdCX2XIQsbLyEIsMslC
kpjJQvn+yUJfZcpCxsvKQrw0y0KSmMtC+f7LQl9lzEJJzMxCLDLNQpKYzUL5/s1C4mXOQknM
zkKvMs9CkpjPQnz/z0LiZdBCSczQQrUz0UKSmNFCfP/RQuJl0kLGy9JCLDLTQhaZ00J8/9NC
4mXUQsbL1EIsMtVCFpnVQv//1UJfZdZCSczWQiwy10IWmddCggDYQuJl2EJJzNhCMjPZQpKY
2UJ8/9lC4mXaQknM2kKvMttCFpnbQnz/20LiZdxCSczcQq8y3UIWmd1CfP/dQuJl3kJJzN5C
rzLfQhaZ30J8/99C4mXgQknM4EKvMuFCFpnhQnz/4ULiZeJCScziQq8y40IWmeNCfP/jQuJl
5EJJzORCrzLlQhaZ5UJ8/+VCeGnmQknM5kIsMudCFpnnQnz/50JfZehCSczoQq8y6UIWmelC
+f7pQuJl6kJJzOpCrzLrQhaZ60J8/+tC4mXsQknM7EKvMu1CkpjtQnz/7ULiZe5CSczuQiwy
70IWme9CfP/vQuJl8EJJzPBCrzLxQhaZ8UL5/vFC4mXyQknM8kKvMvNCmZnzQnz/80LiZfRC
Scz0Qq8y9UIWmfVC+f71QmBl9kLGy/ZCrzL3QpKY90L5/vdC4mX4QsbL+EKvMvlCFpn5Qnz/
+UJ4afpCScz6Qq8y+0KSmPtC+f77QuJl/ELGy/xCrzL9QpKY/UJ8//1C4mX+QknM/kIsMv9C
kpj/Qnz//0LxMgBD42UAQxaZAENJzABDvv8AQ/EyAUMkZgFDWJkBQ4vMAUO+/wFD8TICQ+Nl
AkMWmQJDi8wCQ77/AkPxMgNDJGYDQxaZA0NJzANDvv8DQ/EyBEPjZQRDFpkEQ0nMBEO+/wRD
sDIFQyRmBUNYmQVD0s0FQ77/BUPxMgZD42UGQ1iZBkNJzAZDvv8GQ7AyB0MkZgdDWJkHQ4vM
B0O+/wdDsDIIQ+NlCENYmQhDi8wIQ77/CEPxMglDJGYJQ1iZCUNJzAlDvv8JQ/EyCkPjZQpD
WJkKQ4vMCkOCAAtDsDILQ+NlC0NYmQtDi8wLQ3z/C0OwMgxDJGYMQxaZDEOLzAxDvv8MQ7Ay
DUMkZg1DWJkNQ4vMDUN8/w1D8TIOQ+NlDkMWmQ5DScwOQ77/DkPxMg9D42UPQ1iZD0NJzA9D
fP8PQ7AyEEMkZhBDFpkQQ0nMEEN8/xBDsDIRQ+NlEUMWmRFDScwRQ77/EUPxMhJD42USQ1iZ
EkNJzBJDvv8SQ7AyE0PjZRNDWJkTQ0nME0N8/xND8TIUQyRmFEMWmRRDScwUQ3z/FEOwMhVD
42UVQ1iZFUOLzBVDvv8VQ7AyFkPjZRZDFpkWQ4vMFkO+/xZDsDIXQyRmF0NYmRdDScwXQ3z/
F0PxMhhDJGYYQxaZGEOLzBhDfP8YQ7AyGUMkZhlDFpkZQ0nMGUN8/xlD8TIaQyRmGkMWmRpD
i8waQ3z/GkOwMhtD42UbQxaZG0NKzBtDfP8bQ7AyHEPjZRxDFpkcQ4vMHEN8/xxDsDIdQ+Nl
HUMWmR1DSswdQ3z/HUOwMh5DJGYeQxaZHkNKzB5DfP8eQ7AyH0PjZR9DFpkfQ0rMH0O+/x9D
sDIgQ+NlIEMWmSBDSswgQ3z/IEOwMiFD42UhQ1iZIUNKzCFDfP8hQ7AyIkPjZSJDFpkiQ4vM
IkN8/yJDsDIjQ+NlI0MWmSNDi8wjQ3z/I0OwMiRD42UkQxaZJENKzCRDfP8kQ7AyJUPjZSVD
FpklQ0rMJUN8/yVDsDImQ+NlJkMWmSZDSswmQ77/JkOwMidD42UnQ1iZJ0NKzCdDvv8nQ7Ay
KEPjZShDFpkoQ0rMKEN8/yhDsDIpQ+NlKUMWmSlDSswpQw==</AssayXData><AssayYData Points="400">MrUvv2FRML9SlzC/5GAwv+HyLr+FWS6/HNAuvybkLr+LnS6/tSwvv1MgLb/y5i+/SJ8tv2KP
Lr/obC2/18Uuv+mtLb9duiy/9FUuv3BZLb/iMy6/CWEtv3EVLr+w3y2/H3Mtv4YbLL+Vuyu/
4REtv4IiLb9z0Su/ScIsv2xoLL/vkyy/wVwtv9+MLb/x2iy/OAAtv3KELL8daiu/Ilwrv6Cz
K78TQSu/yvEqv2IPK78e8iq/bFYrv7irK79meSu/PI0qvxqOK7/CNCu/N98pvxWBK78eyCm/
8Y4pv1DUKr9tzCm/aacqv2tpKb/5wim/Fjgrv4xiKr+nCSm/MmMpv/rbKL8feSm/0ukov008
Kr/p8im/W3oov8FNKL+whyi/0IIovwVfKb+ksyi/db8nv1oPKL/e9ie/jYsqv2VyJ7+QUSi/
jSEov7yHJ7/SISi/oDQovxpNKb9hoii/8JUnv0qWJr98fCe/l6AnvyDFJ7+asSe/cvMlv/2+
Jr9SECe/JK8mv24DKL8bpSa/tZ4lvwK5Jr/J2Ci/dlknv+jhJb/TJCW/JYslv+g/Jr8poiW/
9Bklv/w2Jr/x3iW/UCMlv3XKJb9nfyW/aoQlv9grJb+URSW/bqckv6+cI782+yS/BUUlv1Jk
JL9CwiS/hqokv6pUI7+keSW/fxokv0BxJL8OdCS/tqcjvztIJL+J4iS/ni8lv0xSJL/DACO/
qR4lv442I78JkSO/XHQiv/IDJL9CkiK/Prcjvw5/JL91ByO/6mEjv+YyI79HvSK/dbAiv3hn
Ir+aXiK/jgYjv130Ir9HwiK/gMYiv3/vIb+ZuiK/nxUiv5X1Ib/vyCK/UUkhvyekIr8bYiK/
4Mwiv1cNIb/H8CG/BzYiv7X+Ib8sUyK/dVIhv+j1Ib98RCG/R30hvw5/Ib82nSG/9DUiv9ks
Ib/QIyG/duogv+0OIL/aHiG/vn0fvwlhIL/GsyC/0vkgvzq9IL9TTSC/eO8fvwlkIL8ROiC/
loQgv/S4IL/LUSC/geEfv6iXIL8z0R+/PSwfv9+QH7/o/x+/Ea8fv7SAH7+ZIx+/8foev1VE
Hr8P2x+/NTkfv0EPHr9fyh6/1q0fvyiYHb/CfB6/6ncev6skHr/KZR+/Jo0cv3pyHr+VGx+/
sdgev/sZHr/PbR6/52Efvyr9Hb9VnR2/f+cdv/qoHr980x2/GlYev1egHb8ZMR2/gQodv2O2
HL/Peh2/frgcvybIHL/F8x2/i54dv0oAHL/qzhy/ZDgdvxJgHb8Z5hu/zyQdv+SrHb9RxRu/
tY0cvzraHL9CrBy/YrEcv5pQHL+GCxy/XAIcvz5VHb81Jhu/MpUcv1/iHL9Xhhu/J28dvxyr
G7+cjxy/VWwcv6l4HL/kKhy/PA4cv3EqG79klhy/Yrobv7olG7/KZhu/Xr0bv4EzG78ZXhu/
lB8bv6hRG7+3lxq/N7cZv3vNGr94hBq/Hz4cv7qZGr8Gyhu/fjgbvwM/G7/Qkxm/EcMav+BE
G78K5hu/3kIavxE8Gr934Rq/Scoav/b5Gb/ssxq/uU8bv5sOGr8Nihu/t9AZv3oMGr9tdhq/
v9EZv8eqGr9Bnxm/X4YZv7n/GL/30Rm/RhAav4pOGr95QBm/JAcav4enGb+9Ahm/aTAav52t
Gb8ZaRm/dNwYv5CqGL9KSxm/xCkZv4f0F789IRe/sOsYv4spGr+qXhi/lqQYv2yZGL8LOxi/
4VkZv+0EGb+M7xi/BRcYv/56GL8FdBi/nD8Zv/Y0GL+FARm/HnQXv0o8Fr+pphe/d8AXvzOA
Gb+I0ha/nIUYv5PzFr/9ZBi/BqMYvyB3F7/TnRe/VoYXvx7cFr9vFha/SVUWv2GyFr//Iha/
NDUXv+WSFr+UMxa/CHAYv13XFr/Ycha/5RQXvwQbFr8N8xe/kUAWvyrqFr+iMxa/mw4Wv0qq
Fr+QcBe/RXUWv5zaFb//yha/0+wVvyRcFr9ILRa/OG0Vv+4TFb8lABe/7ioWvwYPFb9o3Ba/
Pn0Wvx+bFb9dVBW/EPwWv+fjFb/4GxW/vDcWv9A8F7+jJBW/psYWv3baFb9x4hW/eqsVv5za
FL8xzBS/zZsVv1xPFr8IQxS/4b0Vv6k6Fb/zXxS/tOAUvw==</AssayYData></Step><Step><CommonData><SampleLocation>1</SampleLocation><SampleID></SampleID><SampleGroup></SampleGroup><SampleInfo></SampleInfo><SampleRow>C</SampleRow><SamplePlate>1</SamplePlate><WellType>BUFFER</WellType><Concentration>-1</Concentration><ConcentrationUnits>µg/ml</ConcentrationUnits><MolarConcentration>-1</MolarConcentration><MolarConcUnits>nM</MolarConcUnits><MolecularWeight>-1</MolecularWeight><Temperature>30</Temperature><StartTime>2996716</StartTime><AssayTime>30</AssayTime></CommonData><FlowRate>1000</FlowRate><StepType>BASELINE</StepType><StepName>Baseline3</StepName><StepStatus>OK</StepStatus><ActualTime>29.999</ActualTime><CycleTime>0.2</CycleTime><AssayXData Points="150">ff8pQ28yKkOiZSpD1ZgqQwjMKkM7/ypDsDIrQ6JlK0PVmCtDCMwrQ33/K0NvMixDomUsQxeZ
LEMIzCxDff8sQ3UzLUOiZS1DF5ktQwjMLUM7/y1DbzIuQ+NlLkPVmC5DSswuQzv/LkNvMi9D
omUvQ9WYL0ORzS9DO/8vQ28yMEPjZTBDF5kwQwjMMEM7/zBDbzIxQ6JlMUPVmDFDCMwxQzv/
MUNvMjJDomUyQ9WYMkMIzDJDO/8yQ28yM0OiZTND1ZgzQ0rMM0M7/zNDbzI0Q6JlNEMXmTRD
Ssw0Qzv/NEOwMjVD42U1Q9WYNUMbzzVDO/81Q28yNkOiZTZD1Zg2QwjMNkO//zZDbzI3Q6Jl
N0PVmDdDCMw3Qzv/N0NvMjhD42U4QxeZOENKzDhDO/84Q6A6OUOiZTlD1Zg5Q0rMOUM7/zlD
bzI6Q6JlOkPVmDpDSsw6Q8UAO0NvMjtDMWg7Q9WYO0OLzDtDPP87Q7AyPEOiZTxD1Zg8Q0rM
PEN9/zxDsDI9Q+NlPUMXmT1Di8w9Qzz/PUPyMj5D42U+QxeZPkNKzD5Dff8+Q7AyP0PjZT9D
F5k/Q0rMP0N9/z9DsDJAQ+NlQENYmUBDG89AQ33/QEOwMkFD42VBQxeZQUNKzEFDff9BQ7Ay
QkPjZUJDF5lCQ0rMQkN9/0JDsDJDQ+NlQ0MXmUNDSsxDQ77/Q0OwMkRD42VEQ9WYRENKzERD
ff9EQ28yRUPjZUVDF5lFQ0rMRUM8/0VDsDJGQ+NlRkMXmUZDSsxGQ33/RkOwMkdD42VHQxeZ
R0MIzEdD</AssayXData><AssayYData Points="150">u5YVvxDqFL8MNxS/soUTv9V/Fb8x5hS/PSwVv7UKFL9jNhW/JlkUvyK4FL8xzhO/UH0Tv3hF
Er92VxW/AIgVvx0uFL/McBS/aw0Uv6TlE78EGBS/BF0Tv5+2Er+OVhO/qBYTvxAwE7+H2RS/
FwUUvzm/E79QQRK/G9QTvwkNE78E8RO/XDMSv1XAEr+DKRS/ij8TvxD/E79+3hK/kfUTv98o
E78lKhO/t1QSv4owFL+9LxK/EZ4SvxnAEb8E4RG/NooTv9T3Er8SthG/b+kSv+XqEb/WWBK/
op0Sv6FBEr/vnxK/EFQSv/qjEr+LYxK/a7URv4NdEr/exxG/v6sSv70HEb/XqhK/kTUSv74+
Eb/ydxK//9sSv858Er97axK/uDoRv2LqEb+MBRO/RnsRvzVVEr/UghG/qbURvymfEb9ahhG/
TjgRv7zcEL+/iRC/MDISv1slEb/2UxG/tRMRv3/OEL8plhK/whERv3udEL8OpxC/KG0Qv2T9
D79vEhG/ovMQv9H3D78+lg+/reoRv4xEEL9+iRC/NY4Rv9RwEL8myw+/mYMQv7pzD7+4pBC/
9kwQvwm1EL+WyQ+/GWQQv4zWD7/Jfg+/8OMQv82PD79WIhC/AmwQv668D7/JhxC/C3APvwTY
D78QjxC/+r4Pv70cD7819Q+/lNENv9VsD7+ChQ+/2E8Qv3w1D78gXg6/cusOv58/EL/VGA+/
XLIPv5V7Dr+ysA6/G4QOv5wYDr+x8A6/JrcOvwFqD7+9eQ6/0rsOv1tyDr/Ifw6/WB4PvxUp
D7/6CRC/</AssayYData></Step><Step><CommonData><SampleLocation>10</SampleLocation><SampleID>BG505 SOSIP</SampleID><SampleGroup></SampleGroup><SampleInfo></SampleInfo><SampleRow>C</SampleRow><SamplePlate>1</SamplePlate><WellType>KSAMPLE</WellType><Concentration>-1</Concentration><ConcentrationUnits>µg/ml</ConcentrationUnits><MolarConcentration>125</MolarConcentration><MolarConcUnits>nM</MolarConcUnits><MolecularWeight>-1</MolecularWeight><Temperature>30</Temperature><StartTime>3035913</StartTime><AssayTime>180</AssayTime></CommonData><FlowRate>600</FlowRate><StepType>ASSOC</StepType><StepName>Association</StepName><StepStatus>OK</StepStatus><ActualTime>179.999</ActualTime><CycleTime>0.2</CycleTime><AssayXData Points="900">O/9HQ24ySEOhZUhD1ZhIQwjMSEM7/0hDbjJJQ6FlSUPVmElDCMxJQzv/SUNuMkpDoWVKQ9WY
SkMIzEpDff9KQ24yS0OhZUtD1ZhLQwjMS0MSA0xDLTJMQ6FlTEPVmExDCMxMQzv/TENuMk1D
oWVNQ5OYTUMIzE1DO/9NQ24yTkNgZU5D1ZhOQwjMTkM7/05DbjJPQ6FlT0PVmE9DCMxPQzv/
T0NuMlBDoWVQQ5OYUEMIzFBDvv9QQy0yUUOhZVFD1ZhRQwjMUUP5/lFDbjJSQ6FlUkOTmFJD
CMxSQzv/UkNuMlNDoWVTQ9WYU0MIzFNDO/9TQ24yVENJbFRD1ZhUQwjMVEM7/1RDbjJVQ6Fl
VUPVmFVDCMxVQzv/VUOwMlZDoWVWQ9WYVkMIzFZDO/9WQy0yV0OhZVdD1ZhXQwjMV0P5/ldD
LTJYQ6FlWEPVmFhDCMxYQzv/WENuMllDoWVZQ9WYWUMIzFlDO/9ZQ24yWkOhZVpD1ZhaQwjM
WkP6/lpDbjJbQ6FlW0PVmFtDxstbQzv/W0NuMlxDoWVcQ5OYXEPGy1xDO/9cQ/czXUOhZV1D
1ZhdQ8bLXUNyCF5DbjJeQ6FlXkPVmF5DCMxeQzv/XkP+NF9DYGVfQ9WYX0MIzF9DO/9fQ24y
YEOhZWBD1ZhgQwjMYEP6/mBDbjJhQ2BlYUPVmGFDCMxhQzv/YUNuMmJDoWViQ9WYYkMIzGJD
O/9iQ7w0Y0NgZWND1ZhjQ8bLY0M7/2NDbjJkQ2BlZEMim2RDCMxkQzv/ZEMtMmVDoWVlQyKb
ZUMIzGVD+v5lQy0yZkNgZWZDWJlmQ8bLZkP6/mZDbjJnQ2BlZ0PVmGdDCMxnQzv/Z0MtMmhD
KmdoQ9SYaEMIzGhDO/9oQ24yaUNgZWlDk5hpQwjMaUM7/2lDLTJqQ6JlakPUmGpDxstqQzv/
akMtMmtDomVrQ9SYa0PGy2tD+v5rQy0ybEOiZWxDk5hsQw7NbEM7/2xDLTJtQ2BlbUMWmW1D
xsttQ/r+bUMtMm5DYGVuQ9SYbkPGy25DO/9uQ24yb0NgZW9Dk5hvQwjMb0P6/m9D8TJwQ6Jl
cEPUmHBDxstwQ77/cEMtMnFDomVxQ5OYcUPGy3FD+v5xQy0yckNgZXJDHJpyQwjMckM7/3JD
bjJzQ2Blc0OTmHNDxstzQzv/c0NuMnRDYGV0Q9SYdEPGy3RD+v50Q24ydUOiZXVD1Jh1Q8bL
dUP6/nVDLTJ2Q2BldkPUmHZDkc12Qzv/dkMtMndDYGV3Q9SYd0PGy3dD+v53Q24yeENgZXhD
1Jh4Q8bLeEP6/nhDLTJ5Q2BleUOTmHlDxst5Q/r+eUMtMnpDYGV6Q5OYekMIzHpD+v56Qy0y
e0NgZXtDk5h7Q8bLe0P6/ntDLTJ8Q2BlfEOTmHxDxst8Qzv/fEMtMn1DomV9Q5OYfUPGy31D
+v59Q24yfkOiZX5Dk5h+QwjMfkP6/n5DLTJ/QyRmf0OTmH9Dxst/Q/r+f0MWGYBDsDKAQ0pM
gEPjZYBDfX+AQxaZgEOwsoBDSsyAQwTmgEOe/4BDFhmBQzk0gUNKTIFD42WBQ31/gUPbmYFD
sLKBQ0rMgUME5oFDff+BQxYZgkPRMoJDi0yCQ+NlgkN9f4JDN5mCQ9GygkNqzIJD4+WCQ33/
gkMWGYNDsDKDQ0pMg0PjZYNDnn+DQxaZg0PRsoNDasyDQwTmg0PEAIRDNxmEQ9EyhENqTIRD
BGaEQ55/hEM3mYRD0bKEQ2rMhEME5oRDqgGFQzcZhUPRMoVDakyFQwRmhUOef4VDN5mFQ9Gy
hUNqzIVDBOaFQwYBhkM3GYZD0TKGQ2pMhkNGZoZDnn+GQzeZhkPRsoZDasyGQwTmhkOe/4ZD
NxmHQ9Eyh0NKTIdDBGaHQ55/h0M3mYdD0bKHQ2rMh0ME5odDnv+HQzcZiEOwMohDakyIQwRm
iEOef4hDN5mIQ9GyiENqzIhDBOaIQ57/iEM3GYlD0TKJQ2pMiUMEZolDnn+JQzeZiUOwsolD
SsyJQwTmiUN9/4lDNxmKQ7AyikNqTIpDBGaKQ55/ikM3mYpD0bKKQ2rMikME5opDnv+KQxYZ
i0OwMotDakyLQwRmi0N9f4tDN5mLQ9Gyi0NKzItDBOaLQ9ECjEOaGYxD0TKMQ2pMjEPjZYxD
nn+MQ1iZjEPRsoxDasyMQwTmjEN9/4xDNxmNQ7AyjUNqTI1DBGaNQ31/jUM3mY1DsLKNQ2rM
jUME5o1Dff+NQzcZjkPRMo5DakyOQwRmjkN9f45DN5mOQ9GyjkNKzI5DBOaOQ57/jkM3GY9D
sDKPQ0pMj0MEZo9DAICPQzeZj0Owso9DasyPQwTmj0Oe/49DFhmQQ9EykENKTJBDBGaQQ31/
kEM3mZBD0bKQQ0rMkEPj5ZBDff+QQzcZkUOwMpFDakyRQwRmkUN9f5FDFpmRQzOzkUNKzJFD
JeaRQ57/kUMWGZJD0TKSQ0pMkkMEZpJDnn+SQxaZkkPRspJDasySQwTmkkOe/5JDFhmTQ7Ay
k0NqTJNDBGaTQ31/k0M3mZNDsLKTQ0rMk0Nm5pNDnv+TQzcZlEOwMpRDSkyUQwRmlEN9f5RD
N5mUQ9GylENqzJRDBOaUQ57/lEOmG5VDsDKVQ0pMlUMEZpVDfX+VQzeZlUPRspVDasyVQwTm
lUOe/5VDNxmWQ1o0lkNqTJZD42WWQ55/lkM3mZZD0bKWQ2rMlkPj5ZZDnv+WQxYZl0OwMpdD
akyXQwRml0N9f5dDFpmXQxKzl0NKzJdDBOaXQ57/l0MWGZhDsDKYQ2pMmEMEZphDnn+YQxaZ
mEOwsphDSsyYQ+PlmEN9/5hDFhmZQ7AymUNKTJlD42WZQ31/mUMWmZlDsLKZQ0rMmUNy6JlD
ff+ZQzcZmkOwMppDSkyaQ+NlmkOef5pDN5maQ7CymkNKzJpD4+WaQ33/mkM3GZtDsDKbQ0pM
m0PjZZtDfX+bQxaZm0PRsptDSsybQ+Plm0Oe/5tDNxmcQ7AynENKTJxD42WcQ31/nEMWmZxD
sLKcQ0rMnEME5pxDsAKdQzcZnUOwMp1DSkydQ0ZmnUN9f51DN5mdQ7CynUNKzJ1D4+WdQ57/
nUMWGZ5D0TKeQ0pMnkMEZp5DfX+eQxaZnkOwsp5DasyeQ+PlnkN9/55DmhmfQ7Ayn0NKTJ9D
42WfQ31/n0MWmZ9D0bKfQ0rMn0Pj5Z9Dff+fQxYZoEPRMqBDSkygQ+NloEN9f6BDFpmgQ7Cy
oENqzKBD4+WgQ57/oEMWGaFDsDKhQ0pMoUPjZaFDfX+hQxaZoUOwsqFDasyhQ+PloUN9/6FD
FhmiQ7AyokNKTKJD42WiQ55/okMWmaJDsLKiQ0rMokME5qJDvv+iQxYZo0PRMqNDSkyjQ+Nl
o0O+f6NDFpmjQ/Kyo0MOzaND4+WjQ57/o0MWGaRDsDKkQ0pMpEMEZqRDnn+kQzeZpEOwsqRD
asykQ+PlpEOe/6RDNxmlQ9AypUOLTKVDBGalQ55/pUM3maVD8rKlQ2rMpUME5qVDnv+lQzcZ
pkPQMqZDakymQwRmpkOef6ZDN5mmQ9CypkNqzKZDBOamQ57/pkM3GadD0DKnQ2pMp0MEZqdD
nn+nQzeZp0PQsqdDANCnQwTmp0Oe/6dDNxmoQ9AyqENqTKhDBGaoQ55/qEM3mahD0LKoQ2rM
qENG5qhDnv+oQ1gZqUOwMqlDakypQwRmqUOef6lDN5mpQ9CyqUNqzKlDBOapQ57/qUM3GapD
0DKqQ2pMqkMEZqpDnn+qQzeZqkPQsqpDzMyqQwTmqkOe/6pDNxmrQ9Ayq0NqTKtD42WrQ55/
q0M3matDsLKrQ2rMq0ME5qtDnv+rQz0arEOwMqxDakysQwRmrEOef6xDFpmsQ9CyrENKzKxD
BOasQ77/rEM3Ga1DVDOtQ0pMrUMEZq1Dnn+tQzeZrUPQsq1DasytQ+PlrUOe/61DNxmuQ7Ay
rkNKTK5DBGauQ55/rkMWma5D0LKuQ2rMrkME5q5Dnv+uQzcZr0OwMq9DakyvQwRmr0Oef69D
N5mvQ9Cyr0NqzK9DJOavQ57/r0M3GbBD0DKwQ2pMsEMEZrBDnn+wQzeZsEPQsrBDasywQ+rm
sEN8/7BDFhmxQ7AysUNqTLFDh2axQ3x/sUMWmbFDsLKxQ2rMsUME5rFDfP+xQ14askPQMrJD
SkyyQ+NlskOef7JDFpmyQ7CyskNqzLJDBOayQ3z/skM3GbNDsDKzQ2pMs0MEZrNDnn+zQxaZ
s0PQsrNDasyzQ+Pls0Oe/7NDFhm0Q7AytENqTLRDqGa0Q75/tEM3mbRDsLK0Q2rMtEPj5bRD
nv+0QzcZtUOwMrVDSky1Q+NltUN8f7VDFpm1Q7aztUNKzLVDBOa1Q57/tUM3GbZDsDK2Q2pM
tkPjZbZDfH+2QzeZtkPQsrZDSsy2QwTmtkOe/7ZDNxm3Q9Ayt0NKTLdDBGa3Q55/t0MWmbdD
sLK3Q2rMt0Pj5bdDfP+3QxYZuEOwMrhDaky4QwRmuEOef7hDFpm4Q7CyuENKzLhD4+W4Q57/
uEM3GblDsDK5Q0pMuUMEZrlDnn+5QxaZuUPQsrlDSsy5Q+PluUOe/7lDFhm6Q7AyukNKTLpD
42W6QzmEukM3mbpDsLK6Q2rMukPj5bpDnv+6QzcZu0OwMrtDaky7QwRmu0Oef7tDN5m7Q9Cy
u0NKzLtD4+W7Q3z/u0MWGbxD0DK8Q0pMvEPjZbxDfH+8QxaZvEOwsrxDcM28Q+PlvEN8/7xD
Nxm9Q7AyvUNKTL1D42W9Q3x/vUM3mb1D0LK9Q0rMvUPj5b1D</AssayXData><AssayYData Points="900">Cu0Uv4kdFb9u/xO/5fkSv/PFEr859RK/F0gSv3QvEr9DphO/8GcTv3XeEb+6kBO/S2kSvwtd
Er/rmRG/t5sRv2M7Eb8OKBG/bYcSv3MWEb9VgRG/vIAQv5HfEr+huxC/MpURv2AoEb8WDhC/
IasRvzyXEb9o2BC/3TsRv9ISEr/bfxC/auARv7gfEL8yMxG/ASwQv01GEL+7+RC/JtURv/eH
EL8NdRG/tJoQv/B/EL8rdhC/p4wQv7m9D7/shhC/a14Qv+N8D78ayQ+/cNEOvytHEL9Gpw+/
XtAPv6WuD7/DQhC/O7IOv9XbD79yxQ+/rDQQvwubDr86MBC/As8PvyW1Dr8lQw+/SOUPv1m7
D7/bIRC/JlUPvzTzEL/dIA6/KiEPvympD7+WoA6/JS0Pv5iWDr/dhg6/k9EOv9NpDr843Q+/
su4Pv2GQDr8Z+A6/4KINvx33Dr94RA+/5wAPv9h3Dr9HlA6/WewNv16ADr+cmg6/unkNv31Q
Dr9a2Qy/tUUOv8u6Dr8CSw6/Ev8OvwBzDr/jyg2/JNcNv4s+Db9gIw2/5gkOv+NiDb+yGA2/
WlwNv499Db9P9wu/LpcMv0MjDb+x4Ay/QYsOv8uHDL8Clwy/y8wNvzPfDL/3wwy/HkUMv+gQ
Db+YUg2/q9cMv5pmDL8x9gy/xlcMv34iDL+ETgy/Kp8Nv3qnDb+56gy/cFsLv3jEC79edgu/
bXMNv1MeDL94gg2/Y7IMvw+cC78kAQ2/WjgMv81/DL/EKAy/d2INvzLcDL8Cywu/pX8MvwjT
C78MMQu/WpsMv5HAC7+54gq/E7MKv+dqDb97iQy/7xAMv9R5C7/DfAy/9NILv61EDL+/nwu/
7M4Lv/+aCb80Lwy/ObELv6quC78XWQ2/nKoLvxUJDL98bgu/beQLv7AiC79jVgu/ZzEMv3pD
C7+13Au/vIILv4LyCb9gmAq/FcsKv2VTC78WyAq/d6AKvyuBC79IDg2/BYUKvz6+Cr+C6Qq/
5SELvxfhCr/TIQu/6osLv6ZACr9Ujwm/MB8Lv3/+Cr+x7wq/g5ILv0jcCb+cDQu/mf0Jv/BW
Cr8rlAi/CMIKv6zOCb/j2gq/gcMJv9SnCr/0Fwq/vQIKv1SzCb873Aq/ulsKv9BgCr98zAm/
BR4Jv6e8Cr+PRAm/AB0Jv7+RCb/mnwq/2IYJv1vbCL82pAi/hbUIv/teCb/I9wi/kXEJv0x0
Cb9ygwm/Kw0Kv9LMCr8tpQm/KaMJv15tCL8Pqgq/MUAJv4uPCb/MkAi/7P8HvwhiCb9Z6wi/
TmIIv7mjCb/HSQi/oCcHv6abCL+9xge/0MgIv2SbCb/awAi/pL0HvzS4CL/Gwwe/4kUHv0G7
CL8MIQi/0o0Hv4Q9CL+MSQm/gn4Ivy8eCb+lDAi/bJ4Iv57/B7/u2ge/QCoJv0ywCL+f5Ai/
ajwIvwCxCL96ewi/y7wHv27vB789Vwe/ek8Gv1ABCL8PrQe/+doHv9d6B79Pagi/XqEHv7bw
Br+1Owi/5P8Hv/dfCL9NsAe/xfoHv4ejB7915Qa/kG0Gv0RWB7/QuAe/vnwGv/zzBr+TzQW/
WLMFv6brBr8hJQa/r0IGv4MyB7+JJAi/sgsIv9UgB78Bxwe/euEGv9vVBr/Gywa/OecGv5ql
Br9qHwa/io8IvxMXB7+ETAa/RtYFv1oXBb8LWga/PrEFv+8lB79x6Aa/t9QGvxr/Bb+iuAe/
nR0Gv+7IBb/7wgW/CSAHvz38Bb9keAa/wbkEv4ZKBb9+WQa/Xq0Fv7YTB7++KAa/8d8EvygA
Br80mQa/FGcGv6qgBb/PBAW/B+oGv/bkBL+NVgW/vAkFv0KhBb+wqQW/M2sEv+5HBb/szAW/
RZUFv4DMBL9i/AW/V/wEv5MhBb9brQW/TJIFv7UqBb9u3gO/sXcEvw7xA7+GGga//kYFvx8K
Bb9lkAW//loEvzV3Bb81OwW/qd4Fv7nbBL9g2gS/tDgEv5vTBL/BNAS/q8YDvzFUBb/EegS/
Lb0Dvw2SBL+V4QS/rscFv6xrBL/ZfwS/WWMEv9I6BL8stAS/dtUEv9U8Bb91CAW/Y80Ev5xD
Bb+waAO/o8QCv8IjBL8X6gO/D5ADvxEbBb8MSQO/VuEEv/ZNBb+fPAS/YQgDv9xcBL+dEQO/
TOgDv5FnBL/5egS/GwsFvzdFBL+pMAS/X2cEv/jWA7/A/gO/D/4Dv9uLBL+ezgO/6f0Dvxvw
A7/uVgO/V8oDv15IA79VEQO/mfYEv4dzA78mtAO/TYcEv2p5A79vBwS/2ggEvyJwA78UrAO/
ouwCv4hgA7/x+AK/NXUDv3xZA7+rFQO/sGUCv5FkA78ClQO/XBEEv7JhBL+dfQO/a4QDvyYg
A7+aIQO/8pICv8gHA7/HeAK/VIUCvyGVAr/dWAK/2HIDv5XQAr89QQK/P1oDv9y1Ar8A+AO/
E+oCvxzgAr9d6AG/JXUCvznSAr94uAO/I3gCv+LTAr/N9AK/nO8Bv8RXAr9WOQK/nJgDv/D8
Ab8togG/YTcDv6PWAb+apAK/bCgCv3RNAr/R3gK/CfUBv6vOAr+QlgK/1PUAv3kgA78+XAK/
5jMCv0fwAb85PwG//0ICv8/JAL8mbAG/W4oAv4PqAL8eBAG//5EBvwGSAb/f6QC/6FICvxRP
Ab/KZwK/QJMBv/0QAr+iMwG/j3oCv6aBAb9K6wG/0VUBv/a8AL+xZAG/cNgBvwEXAr+QPQG/
dYwBv/+4AL+QIgG/mqcBv+CbAb9B5AG/OF4Bv8zyAb/2zQG/Pz8Bv5kRAr+6EgO/WJv/vutd
Ab/nawG/4jQCvxMo/74aJgG/fQoCv8EIAb+g+wC/f6YAv5bvAL+srgG/Ya8Av3azAb8iwgC/
kNMAvy4RAb/bqQK/h7kAv9jrAL/kRgG/ZroAv5UOAb8eOAC/A+IBv4wPAL+pFAG/pJkAv1+G
AL8JYAG/AWoAv511Ab9+bwG/ONoAv1IPAL+cRQC/Mff+voQfAL8I5v6++FgAv+UaAb9Upv++
x64Av0QKAr9uNAC/jbkAv5TcAL/KAwC/ub3/vj87AL9OIgC/s0z9vsS8AL+JSwC/iBz+vh4A
AL/PqAC/5jAAvzRW/74sXwG/FeP9vgUx/75z/v6+k0f/vni2/74UfgC/ivj+voeJ/r71MAC/
DYcAv3KpAL+eU/++YTv/vrTTAL/gx/2+HB8Av7tjAb/HSP6+q+b8vt9T/76nWf++Van+vjeL
/77oSf++vkEAvxf1/L7YOP++ojoAv52b/r7DMP6+epv+vsNQ/b7xpPy+SJ7/vhvJ/74d/P++
v579vuoz/r4d9v2+UuD/vgn1/77B//6+CakAv2Rq/76lyP2+kfv+vnz7+75v3Py+3+v9vhEd
/75E3f++WH/8vkGF/r6Kffq+sdT7vhxo+75Oq/y+rhz8vtJ3+74Ayvu+0kf+vgIm/b7cE/y+
G6j8vp3//b7dEP6+M4r8vtWJ+7519fy+KzH+vp6E/r4Hyvy+Kxv6vguY/b7lq/2+cLz7voK9
+r5h4vq+ZaL8viWP/r6uM/6+mDz8vlRm+r40B/y+YNH7vmDj+77ZWfy+pVj6vta5/L6LgPu+
Gfn7vlvn+r4Iyfu+ebz6vg4y+74siPu+hVf8vh9++r4ej/q+tG77vuQA/L5MhPy+hdH8vml9
/L4Pm/y+Z6D7vmmC+b6a3vi+Z677vv1C+r5zgvq+Eyb8voJJ+r4slPu+2ez7voMr+75Z8/m+
UU35vth++L686/u+X0T4vvUf+r4yJfi+Vh35vqet/L5XqPm+8I/4vmq1+b7y2Pu+rB38vimM
+b5KPvq+6X74vgBV+b5gYvu+Jg76vjTW+b59Nvm+9rn6vrHe975m1/q+D276vp1J+b6Mufm+
l7/5vnSQ+r6NE/y+6tX5vvBD+b6MB/u+ZFL7vpLt976BLPi+j+z4vvv4+L6hBPe+DxD3vrIt
974nkfq+udL3voCz976no/e+WFn5vknv977jxvm+wZD5viy0+b4aSvm+0Pn4vq0d9r6umPe+
Miz5vqXP9r6Lkfq+ou72vnk5+r4rmPa+MGv3vkdG+r6Gofe+rN35vuzC9r576ve+/9/2viL5
8757tvq+NkT3vgU/+b5+pPW+TrP2voAz+b438Pi+qeD4vlij9763Ave+O9L1vnLU+L6a1/e+
Qkv3vmWK975JzPe+g1v4vvaK977FWPW+yK74vpgW+b7A/PW+Vkb2vtYs9r7kyPe+Ph/5vjGo
9r4JAPe+/hv3vuc697442fa+8+n0vhx09b6I3va+1Vz2vid+9r6uK/e+Cfz1vnRs9r7qVva+
g1X2vkoi9b6h8PW+aEb2vl2W9r4Ge/K+ic73vti59b67t/W+AzL4vl979r4Qp/a+RSv3vmu9
9b6nBvS+v971vr+q+L5NRfS+0pz1vhKf9r6/wvO+XnX2vscI9r4u+PO+pn/4vt6k9b5j9vK+
MhD0vsXX9r7Pzva+r1ryvlbE9L7Kgfe+heT2vlFA9L6sJPS+JsrzvnEJ9r7X8PW+Wbn0vtpD
9L6XV/W+6Dn1vpYZ876eoPa+UCP0vnxO9L47S/K+G8DxvjGs9L6KY/S+Fvb0vrlR9L5FhfO+
baL0vhDu8r5iDvS+SNP0vvgU9L6ZcfO+3KX1vvTY9b795/G+XOrxvjvv8r7hAPK+DyL0vonL
874nlfO+sWHyvsaJ9L5/PvO+9tLxvixO9L40oPG+0r/yvmh19b6xuvO+aiT1vmLt8r7buPS+
D8vzvjBM8747CvS+1RbyvjKE8L4U9PS+VSDzvgYz877oNvO+</AssayYData></Step><Step><CommonData><SampleLocation>1</SampleLocation><SampleID></SampleID><SampleGroup></SampleGroup><SampleInfo></SampleInfo><SampleRow>C</SampleRow><SamplePlate>1</SamplePlate><WellType>BUFFER</WellType><Concentration>-1</Concentration><ConcentrationUnits>µg/ml</ConcentrationUnits><MolarConcentration>-1</MolarConcentration><MolarConcUnits>nM</MolarConcUnits><MolecularWeight>-1</MolecularWeight><Temperature>30</Temperature><StartTime>3224798</StartTime><AssayTime>180</AssayTime></CommonData><FlowRate>600</FlowRate><StepType>DISASSOC</StepType><StepName>Dissociation</StepName><StepStatus>OK</StepStatus><ActualTime>180</ActualTime><CycleTime>0.2</CycleTime><AssayXData Points="900">ff+9Q/YYvkOwMr5DSky+Q+NlvkNcf75DF5m+Q7CyvkNKzL5D4+W+Q1z/vkMXGb9DsDK/QylM
v0PDZb9DfX+/Q/aYv0OPsr9DSsy/QwTmv0N9/79DFxnAQ7AywEMpTMBDw2XAQ1x/wEP2mMBD
sLLAQynMwEPj5cBDff/AQ/YYwUOwMsFDSkzBQ6hmwUOkgMFD9pjBQ7CywUMpzMFDc+jBQ33/
wUMXGcJDjzLCQylMwkPjZcJDfX/CQxeZwkOPssJDSszCQ8PlwkNc/8JD9hjDQ48yw0MpTMND
42XDQ1x/w0P2mMNDsLLDQynMw0PD5cNDXP/DQ/YYxEOwMsRDKUzEQ8NlxENcf8RD9pjEQ7Cy
xEMpzMRDw+XEQ1z/xEMXGcVDljPFQ0pMxUMKZ8VDXH/FQ/aYxUOwssVDSszFQ+PlxUNc/8VD
9hjGQ7AyxkMpTMZDw2XGQ1x/xkNYmcZDj7LGQynMxkPD5cZDff/GQ/YYx0OwMsdDKUzHQ8Nl
x0N9f8dD9pjHQ7Cyx0MpzMdDw+XHQ1z/x0P2GMhDjzLIQylMyEPDZchDXH/IQxeZyEOPsshD
KczIQ+PlyEOe/8hD9hjJQ48yyUOsTMlDw2XJQ1x/yUP2mMlDj7LJQ0rMyUPD5clDff/JQ/YY
ykOwMspDKUzKQ+NlykNcf8pD9pjKQ4+yykNKzMpDw+XKQzMDy0P2GMtDjzLLQylMy0PDZctD
XH/LQ/aYy0OPsstDSszLQ8Ply0Nc/8tD9hjMQ/IyzEMpTMxD42XMQ1x/zEMXmcxDj7LMQynM
zEPD5cxDXP/MQ/YYzUOPMs1DSkzNQ8NlzUNcf81D9pjNQ7CyzUMpzM1D4+XNQ1z/zUP2GM5D
sDLOQ3FNzkPDZc5DXH/OQ/aYzkOPss5DKczOQ+PlzkN9/85DFxnPQ7Ayz0MpTM9Dw2XPQ1x/
z0MXmc9Dj7LPQ0LQz0PD5c9Dff/PQ/YY0EOPMtBDSkzQQ+Nl0ENcf9BDWJnQQxm00ENKzNBD
4+XQQ33/0ENYGdFDsDLRQ0pM0UMlZtFDfX/RQxeZ0UOwstFDSszRQ+Pl0UN9/9FDFxnSQ7Ay
0kNKTNJD42XSQ31/0kMXmdJDsLLSQ83M0kPj5dJDff/SQxcZ00OwMtNDSkzTQ+Nl00N9f9ND
N5nTQ7Cy00NKzNND4+XTQ33/00M+GtRDsDLUQ0pM1EPjZdRDfX/UQxeZ1EOwstRDSszUQ+Pl
1EO+/9RDFxnVQ7Ay1UNKTNVD42XVQ31/1UMXmdVDsLLVQ0rM1UPj5dVDff/VQxcZ1kPyMtZD
KUzWQ+Nl1kN9f9ZDF5nWQ4+y1kNKzNZD6ubWQ33/1kN5GddDsDLXQ0pM10PjZddDXH/XQxeZ
10OPstdDSszXQ+Pl10N9/9dDFxnYQ7Ay2ENKTNhD42XYQ1x/2EMXmdhDsLLYQ0rM2EPj5dhD
ff/YQxcZ2UOwMtlDKUzZQ+Nl2UN9f9lDF5nZQ/Ky2UOLzNlD4+XZQ33/2UMdGtpDsDLaQ0pM
2kPDZdpDXH/aQ/aY2kOwstpDSszaQ+Pl2kNc/9pD9hjbQ48y20NKTNtD42XbQ31/20P2mNtD
sLLbQynM20PD5dtDff/bQxcZ3EO8NNxDSkzcQ8Nl3ENcf9xD9pjcQ7Cy3ENKzNxDw+XcQ33/
3EP2GN1DsDLdQylM3UPjZd1DXH/dQxeZ3UOwst1DSszdQ+Pl3UN9/91DFhneQ5Ay3kNKTN5D
w2XeQ31/3kMWmd5DsLLeQ0rM3kPD5d5Dff/eQxYZ30OQMt9DSkzfQ+Rl30N9f99DFpnfQ5Cy
30MpzN9Dw+XfQ1z/30P2GOBD8jLgQ+5M4EPkZeBDfX/gQ/aY4EOWs+BDSszgQ8Pl4ENc/+BD
9hjhQ5Ay4UNKTOFDw2XhQ31/4UP2mOFDsLLhQ0rM4UME5uFDqgHiQ/YY4kOQMuJDKUziQ8Nl
4kNcf+JD9pjiQ7Cy4kNKzOJD5OXiQ1z/4kMWGeNDkDLjQylM40PDZeNDfX/jQ/aY40OQsuND
KczjQ8Pl40Nc/+NDFhnkQ5Ay5EMpTORD5GXkQ31/5EMWmeRDkLLkQ2rM5EPD5eRDXP/kQxYZ
5UOQMuVDSkzlQ8Nl5UNcf+VD9pjlQ5Cy5UNKzOVD5OXlQ33/5UP2GOZDkDLmQylM5kPkZeZD
fX/mQ/aY5kOwsuZD9M3mQ8Pl5kNc/+ZD9hjnQ5Ay50MpTOdDw2XnQ1x/50MWmedDkLLnQ0rM
50Pk5edDywHoQxYZ6EOQMuhDKUzoQ8Nl6EO+f+hD9pjoQ5Cy6EMpzOhDw+XoQ1z/6EM+GulD
kDLpQ0pM6UPDZelDXH/pQ/aY6UOQsulDKczpQ+Tl6UNc/+lD9hjqQ7Ay6kMpTOpDw2XqQ1x/
6kMWmepDsLLqQynM6kPD5epDff/qQxYZ60OQMutDKUzrQ8Nl60Ncf+tD9pjrQ5Cy60MpzOtD
JebrQ1z/60MWGexDkDLsQylM7EPkZexDfX/sQ/aY7EOQsuxDVs7sQ8Pl7ENc/+xD9hjtQ5Ay
7UMpTO1Dw2XtQ1x/7UP2mO1DkLLtQynM7UPD5e1DXP/tQzcZ7kOwMu5DKUzuQ8Nl7kNcf+5D
HZruQ5Cy7kMpzO5DBObuQ1z/7kP2GO9DkDLvQylM70PDZe9DXH/vQ/aY70Owsu9DSszvQ8Pl
70Nc/+9DFhnwQ5Ay8EMpTPBDw2XwQ31/8EMWmfBDkLLwQ0rM8EPk5fBDXP/wQ/YY8UOQMvFD
SkzxQ+Rl8UN9f/FDI5vxQ7Cy8UNqzPFD5OXxQ57/8UMWGfJDsDLyQ0pM8kPkZfJDfX/yQxaZ
8kOwsvJDSszyQ+Tl8kN9//JDFhnzQ7Ay80NKTPND5GXzQ31/80MWmfNDsLLzQ0rM80Pk5fND
ff/zQxYZ9EPyMvRDSkz0Q+Rl9EN9f/RDFpn0Q7Cy9ENKzPRDw+X0Q33/9EMWGfVDsDL1Q0pM
9UPkZfVDIYD1QxaZ9UOwsvVDSsz1Q+Tl9UN9//VDFhn2Q5Ay9kPuTPZD5GX2Q31/9kMWmfZD
sLL2Q0rM9kPk5fZDXP/2QxYZ90OwMvdDSkz3Q+Rl90N9f/dDFpn3Q5Cy90NKzPdD5OX3Q33/
90MWGfhDsDL4Q0pM+EPkZfhDfX/4Q/aY+EOwsvhDSsz4Q+Tl+ENc//hDFhn5QzMz+UNKTPlD
Zmb5Q1x/+UMWmflDsLL5Q0rM+UNG5vlDff/5QxYZ+kOQMvpDKUz6Q+Rl+kN9f/pD9pj6Q/Ky
+kMpzPpD5OX6Q33/+kO6GftDsDL7Q0pM+0PkZftDfX/7QxaZ+0OwsvtDSsz7Q+Tl+0N9//tD
Fhn8Q7Ay/ENKTPxDw2X8Q31//EMWmfxDkLL8Q0rM/EPD5fxDff/8QxYZ/UOQMv1DSkz9Q+Rl
/UN9f/1DFpn9Q9Gy/UNKzP1D5OX9Q1z//UP2GP5DkDL+Q0pM/kPCZf5Dnn/+QxaZ/kOwsv5D
Kcz+Q8Ll/kMhAP9DFhn/Q7Ay/0NKTP9D5GX/Q7CC/0MWmf9DsLL/Q0rM/0PC5f9DXP//Q6wM
AERYGQBEJSYARPIyAESuPwBEi0wAREhZAEQUZgBE4XIARL5/AER7jABEWJkARCWmAEThsgBE
vr8ARIvMAER52QBEJeYARPLyAESu/wBEiwwBREgZAUQlJgFE4TIBRL4/AUR7TAFESFkBREZm
AUThcgFEvn8BRHuMAURYmQFEJaYBRPKyAUS+vwFEi8wBRFjZAUR35gFE4fIBRK7/AUR7DAJE
WBkCRBQmAkQSMwJEvj8CRN1MAkRIWQJEJWYCRPJyAkSufwJEvIwCREiZAkQUpgJE8rICRL6/
AkR7zAJEWNkCRCXmAkTy8gJEvv8CRHsMA0RYGQNEFCYDRPIyA0S+PwNEe0wDREhZA0QlZgNE
8nIDRK5/A0R7jANEWJkDRFamA0ThsgNErr8DRHvMA0RI2QNEFOYDRPLyA0S+/wNEewwEREgZ
BEQUJgRE4TIERL4/BERWTgRESFkERBRmBETycgRErn8ERIuMBERYmQREJaYERPKyBETPvwRE
e8wERFjZBEQl5gRE8vIERL7/BESLDAVESBkFRBQmBUThMgVErj8FRItMBURYWQVEFGYFROFy
BUS+fwVEe4wFRHmZBUQlpgVE8rIFRK6/BUTNzAVESNkFRCXmBUQS8wVEvv8FRHsMBkRIGQZE
FCYGRPIyBkS+PwZEe0wGREhZBkQUZgZEtnMGRL5/BkSLjAZESJkGRCWmBkQftQZEvr8GRHvM
BkRI2QZEFOYGRPLyBkS+/wZEewwHREgZB0QUJgdE4TIHRK4/B0R7TAdESFkHRBRmB0ThcgdE
rn8HRHuMB0RImQdEFKYHROGyB0SuvwdEe8wHREjZB0QU5gdE4fIHRK7/B0R7DAhEeRkIRBQm
CEThMghErj8IRItMCERIWQhEFGYIROFyCESufwhEe4wIREiZCEQUpghE4bIIRL6/CER7zAhE
7NkIRBTmCETy8ghEvv8IRHsMCURIGQlEFCYJRPIyCUTwPwlEcU0JRFhZCUQlZglEOnQJRL5/
CUSLjAlEWJkJRCWmCUTysglEvr8JRIvMCURY2QlEJeYJRPLyCUS+/wlEiwwKRHkZCkQlJgpE
8jIKRL4/CkSLTApEWFkKRCVmCkTycgpEvn8KRIuMCkS6mQpEJaYKRPKyCkS+vwpEi8wKRFjZ
CkQl5gpE8vIKRL7/CkSLDAtEWBkLRCUmC0TyMgtEvj8LRItMC0RYWQtEFGYLRAJzC0S+fwtE
i4wLRFiZC0QlpgtE8rILRL6/C0SLzAtELdoLRCXmC0Ty8gtE</AssayXData><AssayYData Points="900">3Wbvvvf68b7ixu++e/zxvl/8777FXu6+5uztvmgv7b4+oOy+EOjpvtAn7b4QSuu+rMfpvhKF
7L56nu2+/q7vvq0r674rl+q+UGXqvqtB7b7Ojuu+zgDsvth07b4Mmuq+kbDrvqgR7b6uaOq+
oKzsvsxe6r441ey+YOXrvonL7L5q4eq+DirrvuUt6r4ErOm+XzXqvuOo5766Peq+163nvl35
6r7oY+i+yEzrvv4i6r4IaOm+kZzpvteJ7L69Oey+BE/svnZe6b6tLei+aYbpvirs6r6CQ+q+
v7fqvjaT6b6A0Ou+s+Xpvq376b5Lxum+7efsvtoY7L7lQ+q+92vrvuvJ6r6ueeq+vSDtvjCe
6b4HCuq+C4vpvsS/6r7YL+u+b8/rvrpG7L6Oouq+jOfqvhM87L7PSOu+wcfrvvV47L7dium+
3m3qviuB676V5eW+zuvovqfI6b7Ucum+k5vqvksO6r45geq+kIDpvni66b6BqOi+mA3pvsCT
6r51qOq+iUTrvqWN6L4IxOq+e67ovoFv6r6lKuq+3NLovluz6b4mYuu+O4vmviX1577jb+m+
iJDpvt3S6L5Pgum+ZRPqvi1z5766ROm+OpbpvpaG6b57Hem+ZufpvlEW6r6NO+m+GQPqvhfp
6L763+q+qOrovlvK6b77KOm+xjjnvs14675pCOq+gdHpvmbp6L5FSui+fanovvm06L4ezua+
SUPpvptr6L7/A+u+bIDovhU36b4hW+q+Pdrnvgmv6b7oxee+6snnvoX+6b6Ki+m+nCfpvgAW
6b5izui++unnvsd76b7kAOq+tDnpvv4Y6r52uOi+pBPnvv/J6L6pRui+mj7ovjZ/574P7Oe+
9qzovtkV6b4Teui+B2/ovg/P6b7eBOq+EVnpvqrl6L70E+u+62zovoFm6b4Lc+i+paPpvukg
6b7xn+i+9u3lvlgl6b4abea+AM/qvpuA5b5+YOq+IRjqvvmp5754kem+gebovuhW5760COq+
ejvpvgxb6L5FHum+v3PovqqB575ieui+YkzpvkuU576kuei+ix3nviB+576+leq+fvHoviF7
6L7hZ+q+LMHnvt/C6L6GhOa+W6vpvmav576yi+W++kPnvtkX6L561Oe+5uvnvs3R5L5wkum+
6dTnvqEl574dz+W+9mbpvoyj5b4sHui+4e7nvptI5r4+j+e+Spzmvtix575qqOm+hrbnvrJK
5b6cque+Svnmvtjs5r5MSui+PIzmvrzX577aree+QUTnvgpX5b44qOe+HlbnvtZS5b47+Oi+
787nvjVv577clee+YernvrDd5r4IUOi+uGrmvjPi577Rhem+LtznvqOb575Nt+a+uf3pvvp8
5b5voue+PZPmvv/I5770Oei+8WXovljJ5b6XPea+havmvng96L6Spee+I7PlvtxQ6L6bwue+
X17nvtwn6L6ONOa+wBPovuX35r6rTuW+L8zmvviL5r6VXOa+9hnlvlm75r5EJue+AJ3lvu8P
5r6Whue+GZLmvicS576E6+a+CrPkvlhn5r4Gyee+agDovqLq6b6PJuW+VXfnvuW1576wgOW+
2Q3ovtKV5r5HL+e+oqTnvr4A5r7GPui+XaTmvgsk5r6Gpei+sb/lvm+Z5L6C9ua+gGbovu37
475vH+W+KbLlvhLZ5L5A5+S+XLTmvtTZ5L4zQOa+xOTmvgvA476BNOS+wUbjvkNR5L70gea+
MHblvtyD5b7ya+a+19vjvsc55r5FyOW+EB/mvq7G4r7ipuW+AYHjvt6L4r7cQeW+ArvlvtaB
5b5w7+K+Ii7nvlON5r5dR+O+VNbmvkX6477wneW+3r3kvkQc5b7DC+W+VBTkvmwY4r7tCea+
uOfkvv7l5L78rOK+GaDjvmHV5b5yeeO+1univgNC4r6bVeO+q4blvq0k5L5w+uG+dsPlvg6z
5b4p0eO+X4flvm4I5b5ykuS+REfkviVg5L7GEuO+G4/kviPO476Mw+W+08Tkvq5O476AiuO+
xsTivocp5L6CKuO+l8zlvpaf476ur+O+xYzjvrzb5L6KSuK+Q+rjvhng5L6zauS+sF3lvijW
5L7yQeS+fArlvmi84b7UguO+RjPhvkzs5b49K+K+j9bkvvU84r5FS+W+3/Livu0C4r4/keK+
AE/ivjiZ4L7VeeO+RDDjvqpF4r7H3+G+62Xgvltw4r7QuuG+KxvlvvxB5b7sBuO+eWzkvugU
474AxOC++KrhvpYV4r59AeO+WXXjvoSO475I2eO+MJbkvl2G5L6P1eG+s5jivkI74b7SrOG+
B4Hhvklx376JO+S+nfjfvmdk5L70+uC+5WDivkSm4b6vyuG+B5Xivg5D5L5Pi+K+6QTlviwX
477N7OG+1+XivvnV376SkuG+PLzivlob4L6DseG+GXffviMM4L7lyuG+HbHhvjlu4b70feG+
JvnhvpoG4r43f+O+5Mrivlg7474vHOG+SZzhvjxk4L4YWeK+Q1Plvo634b7mb+G+IWvevgud
4L5gOuO+cjTivjLH375vRuG+b57ivqw84r6ENuO+hPrivoM/4b6FB+O+KMjivp3Z3r58KuG+
lqvivkF64r6QUuC++cfivhXr374U6OC+bzjivrdu4L495d6+BJjgvshd4r73dOG+dFTivjnV
4L61sOC+gk/ivkod4b4XyN6+jCTfvquZ4r6c2+G+QoDgvs+C4b7GqN++U2DhvukE374zwuC+
Dhvgvnzo3r5N6N6+N9rdvrd/375o/uC+xbTfvvhj375EruK+KaLkvl693r7H7d++QPLhvhtD
4b563uG+Fzfhvk4e377qMt++azjhvqMi375Xot6+Vjvfvja34L4wad6+UxDevh/E3r5SZeC+
bI7dvh85377BT9++ww7fvkvq376mAuC+CO3dvrxR4b4ECN++aNfcvsog377Q/d2+cHLfvkjk
375INOC+8yjgvmCl376bqt6+kuXfviD73r66ReC+j8XgvgPo3r6gJN++OSjfvjXd3b6JeOC+
SVXfvnws3b6rZtu+m8HdvryX377oOd2+uVzgvnRe4L65Id6+DmbfvnoM3r7Z1N++AzDfvpws
3b4sjd6+puHbvgnw3b4GtOC+263evtBI374ojN6+0nHdvvxj4L5IhN6+pajbvpjD3b4NDN2+
r93fviBl375EW+C+0YHgvpM83r65F96+pejdvtUv3b5qGd2+dy/gvvzE3L5SD9++vdncvm0p
4L6r1d2+V/fbvsKg3L6Yk92+4LbfvqA+3b7rR92+s2nfvlyJ3758mN6+SrPfvhqm3L562Nu+
pObevqV/3b79Sd2+nDzdvjqw3L7K4tu+lgDdvkqx3b4Fot++2wffvg1U3L5Pp9y+rS/cvhDi
2763K9y+kpTbvog43r7suN2+BHjdvt543L6d392+jXncvjoJ3r44k9q+sLvZvsQ73b48Hd2+
9I7avoLL3L4crN6+jojdvnKN3b4Zud6+mN3evvAP3L5yzNu++7DbvkIX3b5Iyt2+13zbvt9I
3b7fKNy+/NHavhj+2b4LD92+NULdvs2o3L7iDN2+UzbcvuyJ3L7X9d++finbvriq3L5XeNq+
XnHbvg+H275DKty+A7Hcvmo/275U09y+AHHcvkoN3L5NL9u+qmjdvtkx277L69u+jdraviQ1
3L6GAd2+VtDavsc43b6uAty+Mp7evnrC2r5GpNq++ibcvrPZ3b5+2t2+Crzcvkdc3L4gU9u+
w5Ldvkdg2r4NK9y+KvfbvvFD3L7vONq+/zrcvlsg274eANu+gHvbvsld3r4xQty+OtDavo1w
276gP92+Nx/avtks3L6zfdq+J0navume2r4k/Nm+6wTZvgS/2b56Qty+K2Lavksm2r4Jy9q+
t+XYvqJ/276ta9u+CW/ZvhH12r5CD9q+hXfbvune176ubdm+OfXbvlU8277K0Nu+EDHcvo+o
277jsNm+EKnYvkqE2L4TAtq+Imnbvhn72L5ZsNm+bT3cvn8n3b4lFdq+r3navpTx2r5XQdq+
SzbbvtRB2b4okNi+tE3Zviaw2L544dm+YVLbvkbj2L5B4di+tILZvl50177CBti+spDYvhOn
274YA9q+M03avis82L5kxtm+2kfZvjjn1753d9i+dufZvu0a2r5cMtm+0ULZvvny174AYtm+
fdPavukf2b48k9m+YLnYvhIv2L4b39q+ALXXvgq/2L5Yqti+vN/YvtEe2L5u4du+6Ubavh7E
2L6znNi+CBPZvhop2b7Zuta+lbbYvg8v2r6WJ9u+KRfYvpO9176BiNm+x+vZvq2G2L5r7de+
NdXYvv9V175cENe+i4zavrD/177hIti+bTDavuSV176Ez9a+Qq/Wvvev1r7nF9m+Or3YvkYf
2b61nNi+mPfYvg/b2L4tO9i+GzzaviQp2L5fPda+HIPYvjUa2b7J99i+Pi/Xvq6k2r4uida+
iwDXvqV02L7Xcdi+ibzYvp9Q2L4+/9a+vW3Yvv+b2L5oiti+ov/YvlbU2L59qte+Z/jVvvqs
1b6zjda+WVrZvqj72L6Ik9a+6THYvrSZ174DKNa+WwLYvru+1b4B5da+YrnWvqc61L6dzte+
ecvVvgNE175/Gti+cD/XvjUr2L49Qda+eUnWvpGh2L6SQti+HU3Xvq5P1743XNe+dCXWvnwm
2L4Svti+A43YvrSB1r41B9e+CmDYvm5v076G1tS+1tHYvlbK1r6SyNW+2aXWvhcY177BpNa+
zEbVvkK0176lp9a+xFDXvss+1751BtW+0mfXvtRC1b791dW+</AssayYData></Step><Step><CommonData><SampleLocation>11</SampleLocation><SampleID></SampleID><SampleGroup></SampleGroup><SampleInfo></SampleInfo><SampleRow>C</SampleRow><SamplePlate>1</SamplePlate><WellType>REGENERATION</WellType><Concentration>-1</Concentration><ConcentrationUnits>µg/ml</ConcentrationUnits><MolarConcentration>-1</MolarConcentration><MolarConcUnits>nM</MolarConcUnits><MolecularWeight>-1</MolecularWeight><Temperature>30</Temperature><StartTime>3414383</StartTime><AssayTime>5</AssayTime></CommonData><FlowRate>1000</FlowRate><StepType>KREGENERATION</StepType><StepName>Regeneration2</StepName><StepStatus>OK</StepStatus><ActualTime>4.99901</ActualTime><CycleTime>0.2</CycleTime><AssayXData Points="25">v/8LRIwMDERIGQxEFSYMROIyDESvPwxEe0wMREhZDEQlZgxE8nIMRL9/DER7jAxEWZkMRBWm
DETisgxEv78MRHvMDERI2QxEJeYMRPLyDESv/wxEewwNRFkZDUQlJg1E4jINRA==</AssayXData><AssayYData Points="25">vpWRwOWNl8AtzJvAK8WewG4+ocAtJKPA1NqkwOFtpsBerqfAv8SowOUSqsCx1qrAwcGrwEqe
rMDtOa3A9RCuwMqUrsAlGK/Ava+vwFU6sMDSuLDAAEWxwNyQscDWGrLA0jmywA==</AssayYData></Step><Step><CommonData><SampleLocation>12</SampleLocation><SampleID></SampleID><SampleGroup></SampleGroup><SampleInfo></SampleInfo><SampleRow>C</SampleRow><SamplePlate>1</SamplePlate><WellType>NEUTRALIZATION</WellType><Concentration>-1</Concentration><ConcentrationUnits>µg/ml</ConcentrationUnits><MolarConcentration>-1</MolarConcentration><MolarConcUnits>nM</MolarConcUnits><MolecularWeight>-1</MolecularWeight><Temperature>30</Temperature><StartTime>3430679</StartTime><AssayTime>5</AssayTime></CommonData><FlowRate>1000</FlowRate><StepType>KREGENERATION</StepType><StepName>Regeneration2</StepName><StepStatus>OK</StepStatus><ActualTime>4.99999</ActualTime><CycleTime>0.2</CycleTime><AssayXData Points="25">rz8NRGtMDUQ4WQ1EBWYNRNJyDUSffw1EfIwNREmZDUQFpg1E0rINRJ+/DURrzA1EONkNRAXm
DUTS8g1En/8NRHwMDkRJGQ5EBSYOROIyDkSvPw5Ea0wORDRbDkQVZg5E4nIORA==</AssayXData><AssayYData Points="25">Kvd2v5tvb78Zpma/y/dfv6t7Wb/volK/vLROv6a+S79zSki/k2tEv/2mQr/NH0C/mk0/vxTr
PL9iBTu/6o05v/0yOL8RGje/YLQ2v7M8Nb/6HjS/73QzvzY3Mb8FwjG/6t4vvw==</AssayYData></Step><Step><CommonData><SampleLocation>11</SampleLocation><SampleID></SampleID><SampleGroup></SampleGroup><SampleInfo></SampleInfo><SampleRow>C</SampleRow><SamplePlate>1</SamplePlate><WellType>REGENERATION</WellType><Concentration>-1</Concentration><ConcentrationUnits>µg/ml</ConcentrationUnits><MolarConcentration>-1</MolarConcentration><MolarConcUnits>nM</MolarConcUnits><MolecularWeight>-1</MolecularWeight><Temperature>30</Temperature><StartTime>3447266</StartTime><AssayTime>5</AssayTime></CommonData><FlowRate>1000</FlowRate><StepType>KREGENERATION</StepType><StepName>Regeneration2</StepName><StepStatus>OK</StepStatus><ActualTime>4.99901</ActualTime><CycleTime>0.2</CycleTime><AssayXData Points="25">r38ORHyMDkRJmQ5EFaYORNKyDkSfvw5Ea8wORDjZDkQF5g5E0vIORJ//DkRrDA9EOBkPRAUm
D0TSMg9Enz8PRGtMD0Q4WQ9EFWYPRNJyD0Sffw9Ea4wPRDiZD0QFpg9E0rIPRA==</AssayXData><AssayYData Points="25">OV2iwHNgpsCaxajAlECqwO7Dq8A5lqzAdLatwER1rsA3F6/AJs+vwB02sMBgurDAdXaxwESl
scCsIbLArHqywLfossBUELPAeWWzwBffs8CpCLTA61y0wJGOtMBHwbTALRq1wA==</AssayYData></Step><Step><CommonData><SampleLocation>12</SampleLocation><SampleID></SampleID><SampleGroup></SampleGroup><SampleInfo></SampleInfo><SampleRow>C</SampleRow><SamplePlate>1</SamplePlate><WellType>NEUTRALIZATION</WellType><Concentration>-1</Concentration><ConcentrationUnits>µg/ml</ConcentrationUnits><MolarConcentration>-1</MolarConcentration><MolarConcUnits>nM</MolarConcUnits><MolecularWeight>-1</MolecularWeight><Temperature>30</Temperature><StartTime>3463543</StartTime><AssayTime>5</AssayTime></CommonData><FlowRate>1000</FlowRate><StepType>KREGENERATION</StepType><StepName>Regeneration2</StepName><StepStatus>OK</StepStatus><ActualTime>4.99901</ActualTime><CycleTime>0.2</CycleTime><AssayXData Points="25">n78PRFvMD0Q52Q9E9eUPRMLyD0SP/w9ErQwQRDkZEET1JRBEwjIQRI8/EERsTBBEOVkQRPVl
EETSchBEn38QRFuMEEQomRBE9aUQRNKyEESPvxBEW8wQRDnZEET15RBEwvIQRA==</AssayXData><AssayYData Points="25">RsNov2HEXb/kU1W/zj1Nvw+6Rr8udEG/Ubo8v95QOb8rvTW/YtwzvyzQML+NNy+/y+0sv+7j
Kr9orCe/6PImvw7vJr8HQSS/D1sjv011Ir8l5yG/oGIgv9wCIL/CRh2/iJcdvw==</AssayYData></Step><Step><CommonData><SampleLocation>11</SampleLocation><SampleID></SampleID><SampleGroup></SampleGroup><SampleInfo></SampleInfo><SampleRow>C</SampleRow><SamplePlate>1</SamplePlate><WellType>REGENERATION</WellType><Concentration>-1</Concentration><ConcentrationUnits>µg/ml</ConcentrationUnits><MolarConcentration>-1</MolarConcentration><MolarConcUnits>nM</MolarConcUnits><MolecularWeight>-1</MolecularWeight><Temperature>30</Temperature><StartTime>3479666</StartTime><AssayTime>5</AssayTime></CommonData><FlowRate>1000</FlowRate><StepType>KREGENERATION</StepType><StepName>Regeneration2</StepName><StepStatus>OK</StepStatus><ActualTime>4.99901</ActualTime><CycleTime>0.2</CycleTime><AssayXData Points="25">j/8QRFwMEUQYGRFE9SURRMIyEUR/PxFES0wRRBhZEUTlZRFEwnIRRI9/EURcjBFEGJkRRPWl
EUTCshFEj78RREvMEUQY2RFE5eURRMLyEUR//xFESwwSRCkZEkTlJRJEsjISRA==</AssayXData><AssayYData Points="25">+0CjwJ0Jp8DPAqnAX3GqwKWcq8BslazAv0KtwHYersD9ma7A4FKvwE3Er8DLGLDAGY2wwG4M
scAoU7HAgKGxwNvWscAFOrLAoaiywCCyssBsILPABV+zwJCCs8BwrLPAaZ+zwA==</AssayYData></Step><Step><CommonData><SampleLocation>12</SampleLocation><SampleID></SampleID><SampleGroup></SampleGroup><SampleInfo></SampleInfo><SampleRow>C</SampleRow><SamplePlate>1</SamplePlate><WellType>NEUTRALIZATION</WellType><Concentration>-1</Concentration><ConcentrationUnits>µg/ml</ConcentrationUnits><MolarConcentration>-1</MolarConcentration><MolarConcUnits>nM</MolarConcUnits><MolecularWeight>-1</MolecularWeight><Temperature>30</Temperature><StartTime>3496109</StartTime><AssayTime>5</AssayTime></CommonData><FlowRate>1000</FlowRate><StepType>KREGENERATION</StepType><StepName>Regeneration2</StepName><StepStatus>OK</StepStatus><ActualTime>4.99901</ActualTime><CycleTime>0.2</CycleTime><AssayXData Points="25">fz8SRDtMEkSLWRJEBmYSRLJyEkRvfxJEO4wSRAiZEkTVpRJEsrISRG+/EkQ7zBJECNkSROXl
EkSi8hJEb/8SRDsME0QIGRNE1SUTRKIyE0SgPxNEjUwTRBlZE0Q3ZhNEonITRA==</AssayXData><AssayYData Points="25">Q9ROv3rNRr9puju/2/k0v3qJL7/uViq/JjgkvyJBIb9opB2/oGIavz43F79YZxa/JFcUv7tk
Eb+z6g6/fkcOv4OLC7+roQq/rAwLv5o7B7+rhgi/Lo4Gv+fTBb85ZAS/hV8Dvw==</AssayYData></Step><Step><CommonData><SampleLocation>1</SampleLocation><SampleID></SampleID><SampleGroup></SampleGroup><SampleInfo></SampleInfo><SampleRow>C</SampleRow><SamplePlate>1</SamplePlate><WellType>BUFFER</WellType><Concentration>-1</Concentration><ConcentrationUnits>µg/ml</ConcentrationUnits><MolarConcentration>-1</MolarConcentration><MolarConcUnits>nM</MolarConcUnits><MolecularWeight>-1</MolecularWeight><Temperature>30</Temperature><StartTime>3511000</StartTime><AssayTime>30</AssayTime></CommonData><FlowRate>1000</FlowRate><StepType>BASELINE</StepType><StepName>Baseline2</StepName><StepStatus>OK</StepStatus><ActualTime>30</ActualTime><CycleTime>0.2</CycleTime><AssayXData Points="150">b38TRCuME0T4mBNExaUTRJKyE0RfvxNEK8wTRPjYE0TV5RNEkvITRF//E0Q8DBRECRkURNUl
FESSMhREXz8URCtMFET4WBRExWUURJJyFERffxREK4wURA+aFETVpRREorIURF+/FEQ8zBRE
+NgURNXlFESS8hREwf8URCsMFUQJGRVE1SUVRJIyFUSxPxVEK0wVRAlZFUTFZRVEknIVRF9/
FUQrjBVE+JgVRMWlFUSSshVEX78VRDzMFUQJ2RVExeUVRKLyFUR//xVEPAwWRPgYFkTVJRZE
kjIWRF8/FkQrTBZECVkWRNVlFkSSchZEX38WRCuMFkT4mBZExaUWRJKyFkRvvxZEK8wWRPjY
FkTF5RZE9PIWRF//FkQrDBdE+BgXRMUlF0SSMhdEbz8XRCtMF0T4WBdExWUXRKJyF0RffxdE
K4wXRPiYF0TFpRdEorIXRF+/F0QrzBdE+NgXRMXlF0SS8hdEX/8XRCsMGEQJGRhEiiYYRJIy
GERfPxhEXUwYRAlZGETFZRhEknIYRLF/GEQrjBhE+JgYRPalGESSshhEf78YRODMGET42BhE
xeUYRKLyGERf/xhEPAwZRAkZGUTFJRlEkjIZRG8/GUQ8TBlE+FgZRMVlGUSichlEb38ZRCuM
GUQJmRlE1aUZRKKyGURfvxlEPMwZRAnZGUTV5RlEovIZRHUAGkQ8DBpECRkaRNUlGkSiMhpE
AkAaRDxMGkQJWRpE1WUaRKJyGkRvfxpEPIwaRAmZGkTVpRpEorIaRG+/GkQ8zBpECdkaRNXl
GkSi8hpE</AssayXData><AssayYData Points="150">rs3zvroJ876H5e6+gUDxvhSx7r5lvey+Cnnpvu/u6778O+m+B8rpvgWl577NOum+A8jmvr3n
5r5P6OS+tAnmvkBf5L6ndeC+r/Tjvvf74b6lkuK+K4Tivik44b51z+G+jkXhvnPG3r5SWty+
uefbvp1G3754U92+MnTdvlGI3b6XVty+sf3bvjeT2b6dX9i+0xPZvmcA2r7F79i+goXZvnrj
2L4JPde+PiTXvmg6177hQtW+QjfWvlLj2L4E2tS+Ae3Svmh00r60PtK+5BnPvrE/0b7bhtG+
LpbRvuPYz77mDNK+CwbRvg/z0L6kMs++YhLSviQt0L5aq82+aRDOvoV5zr4Uys6+NwXNvrFe
yr6EGsy+ZZXLvtUAzb7YoMu+xojLvhGcyr5vVsm+KeDJvplVyb5f9ce+rBbJvvb6yb6msMa+
r/PHvlk+yL6Amci+nsjGvhulx74WYcW+3s/Hvvlqyb7vWcW+uoTFvjhBxL4KXMS+OVTDvpUm
w77F/8O+cPzDvltww76AccG+q3HCvkmwwr4UzMG+qt7BvjWQwb7MhcK+xzDBvlwNwr5hoL2+
Wla+vsbRvr5B3L++CA++vqA+v76mZL++Z2e8vqYtwb4iDb++pTTAvrPdvr5NpMC+kMC9vtFK
vb5sub6+H/i8vviHu77uE72+JfG7vqLgvL5VgLy+Y/m6vkiYur5D1rm+YoW6vieRu76QU7q+
O2q6vg2it76LbLi+0t62vsukub5cx7i+7zu1vliqu772d7e+4Am3vu63uL7yEri+9I20vlwD
tr7jRre+</AssayYData></Step><Step><CommonData><SampleLocation>1</SampleLocation><SampleID></SampleID><SampleGroup></SampleGroup><SampleInfo></SampleInfo><SampleRow>C</SampleRow><SamplePlate>1</SamplePlate><WellType>BUFFER</WellType><Concentration>-1</Concentration><ConcentrationUnits>µg/ml</ConcentrationUnits><MolarConcentration>-1</MolarConcentration><MolarConcUnits>nM</MolarConcUnits><MolecularWeight>-1</MolecularWeight><Temperature>30</Temperature><StartTime>3542136</StartTime><AssayTime>80</AssayTime></CommonData><FlowRate>1000</FlowRate><StepType>LOADING</StepType><StepName>Loading</StepName><StepStatus>OK</StepStatus><ActualTime>79.999</ActualTime><CycleTime>0.2</CycleTime><AssayXData Points="400">b/8aRDwMG0QJGRtE1SUbRJIyG0RvPxtEK0wbRAlZG0TVZRtEknIbRG9/G0Q8jBtECZkbRNWl
G0SishtEX78bRCvMG0QJ2RtE1eUbRKLyG0Rv/xtEKwwcRAkZHETVJRxEojIcRF8/HEQ8TBxE
CVkcRNVlHESichxEb38cRDyMHET4mBxExaUcRJKyHERvvxxEPMwcRAnZHETF5RxEovIcRF//
HEQ8DB1ECRkdRMUlHUSiMh1EXz8dRDxMHUQJWR1E1WUdRKJyHURffx1EPIwdRPiYHUTFpR1E
krIdRG+/HUQ8zB1ECdkdRMXlHUSS8h1EkP8dRH0MHkQJGR5E1SUeRKIyHkRfPx5EK0weRPhY
HkQHZh5EonIeRG9/HkQrjB5ECZkeRCemHkSSsh5EX78eRDzMHkQJ2R5E1eUeRKLyHkRf/x5E
KwwfRAkZH0TFJR9EkjIfRKA/H0Q8TB9ECVkfRMVlH0SSch9Ef38fRCuMH0QZmR9E1aUfRJKy
H0R/vx9EPMwfRPjYH0TV5R9EovIfRF//H0Q8DCBECRkgRMUlIESSMiBEbz8gRDxMIET4WCBE
xWUgRJJyIERvfyBEK4wgRBmZIETFpSBEorIgRF+/IEQ8zCBE+NggRMXlIESi8iBEX/8gRCsM
IUT4GCFE1SUhRJIyIURfPyFEK0whRPhYIUTFZSFEknIhRG9/IUQrjCFE+JghRNWlIUSSsiFE
b78hRCvMIUQJ2SFE5uUhRJLyIURv/yFEPAwiRPgYIkTFJSJEkjIiRF8/IkQrTCJE+FgiRNVl
IkSiciJEX38iRDyMIkT4mCJE1aUiRJKyIkRfvyJEK8wiRPjYIkTF5SJEovIiRF//IkQ8DCNE
KRkjRMUlI0TDMiNEbz8jRDxMI0QJWSNE1WUjRJJyI0RffyNEK4wjRAmZI0TVpSNEkrIjRG+/
I0QrzCNEe9kjRNXlI0SS8iNEX/8jRCsMJEQJGSRExSUkRKIyJERfPyRE4EwkRPhYJETVZSRE
knIkRF9/JEQ8jCRE+JgkRNWlJERdtCREX78kRDzMJET42CRExeUkRJLyJERf/yREKwwlRPgY
JUTFJSVEkjIlRF8/JUQrTCVE+FglRMVlJUSSciVEb38lRCuMJURamSVExaUlRJKyJUR/vyVE
PMwlRPjYJUTF5SVEkvIlRF//JUQrDCZE+BgmRMUlJkSSMiZEXz8mRDxMJkT4WCZExWUmRLNy
JkRffyZEK4wmRHuZJkTFpSZEorImRF+/JkQrzCZEe9kmRMXlJkSi8iZEX/8mREwMJ0TTGidE
xSUnRKIyJ0RvPydEbUwnRPhYJ0TVZSdEknInRF9/J0QrjCdECZknRMWlJ0SSsidEb78nRDzM
J0QJ2SdExeUnRLPyJ0Rv/ydEPAwoRAkZKETVJShEojIoRG8/KEQ8TChECVkoRIpmKESicihE
b38oRDyMKEQJmShE1aUoRKKyKETRvyhEPMwoRAnZKETV5ShEovIoRG//KEQ8DClECRkpRNUl
KUSiMilE4j8pRDxMKUQJWSlE1WUpRKJyKUTBfylEPIwpRAmZKUTVpSlEorIpRG+/KUQ8zClE
CdkpRNXlKURG8ylEb/8pRDwMKkQJGSpEJyYqRKIyKkRvPypEPEwqRAlZKkTVZSpEonIqRG9/
KkQ8jCpECZkqRMWlKkSisipEX78qRELNKkQJ2SpE1eUqRKLyKkTB/ypEPAwrRAkZK0TVJStE
kjIrRG8/K0Q8TCtECVkrRNVlK0SicitEX38rRDyMK0QJmStENKgrRJKyK0RvvytEPMwrRAnZ
K0TV5StEkvIrRF//K0QrDCxE+BgsRMUlLEQlMyxEbz8sRCtMLEQJWSxExWUsRKJyLERvfyxE
K4wsRAmZLETVpSxEorIsRG+/LEQrzCxE+NgsRNXlLESi8ixEb/8sRCsMLUQJGS1E1SUtRKIy
LURfPy1Ev0wtRAlZLUTVZS1EonItRG9/LUQrjC1ECZktRNWlLUSisi1EX78tRDzMLUQJ2S1E
1eUtRKLyLURv/y1Eig4uRAkZLkTVJS5EkjIuRG8/LkQrTC5ECVkuRNVlLkSSci5Eb38uRDyM
LkQJmS5ExaUuRJKyLkRfvy5EK8wuRPjYLkQX5i5EkvIuRA==</AssayXData><AssayYData Points="400">JxG2vvYctb6vFrS+I1+2vlKjtL5TXbW+R2O0vlBltL6OdLW+SSSzvuzYs76wPbK+dhqyviqq
s76EsrG+nM+yvo2csr6QdLG+kjy1vmiesr7burO+joqyvhE1sr4ApLG+0lCyvoCyr74+GLG+
dhiyvvo3sL5wMq6+IE+wvr+4rr7Eea6+pJuuvgrnr75kpq6+bMquvqtYsb7c2a6+J32tvlIc
sL7SvLC+7l2uvtbGrb4zlKy+pUOtvlVzrb5ns6y+7T2uvv90rL6Xp6y+8tqsvp22rL7dXqu+
B+CsvviNq756+q2+GPquvh+bqr7EMqy+zMmpvjLqqb5VKKq+rA6svlqcrb4yV6u+7jmovmyq
qr5oT6q+1X2qvg+jq75atam+ghynvhWOp75+p6m+LUimvi1dq74JMqm++c6qvs57pr7pt6m+
txynvqePp776g6q+lFKnvrGEqL4Yfam+Y8Knvjs3pb5eFKe+CnmnvpRspr4f1aS+Bkanvkhf
pr49dae+vNimvi9RqL6x3qS+bwWkvnxPpb7oAam+IielvjxApL64FqW+MKejvhBrpb4XQqO+
gBukvo8ppb55JaS+7uCivhrfpb5ztqO+sE6lvhTJpL4TK6a+jwijvjDzoL4emaG+meygvqLu
pL5H+6O+qaqhvt0for6HsqO+cmOivpASor4VSKK+w+ugvlN1or736qC+9lmgvukOob59I6O+
PEegvm/Wn77VsqC+icagvg/GoL6zN56+5UqjvunXoL4a856+eWOhviQNob7aTqG+lb6fvjyx
n76Sl5+++qChvhcroL45hp++J3qcvly0n75Ipp++ikydvvZJn773EZ6+NBicvjrZnL5VL6C+
er6bvs/inb70RJ6+mbWdvkigm744HJ2+5ASevq1Hn74pu5u+blGdvpRxm753gJ6+hGicvl89
m77o4Zq+91Sevp+5mr4upJm+pz6cvgWvm74waJq+DMCZvv9Hm74J55q+lJubvj3hnr79mZm+
OfSbvonimr5S45u+v5qbvk/BnL7uuZq+NQGZvq8dmr6JgJi+BImavgQUmb5PyJq+7L6YvoBa
mb7tT5e+aoeavsHyl759bZy+FhuZvs2pm77Cg5m+DEqYvke3mr6gy5e+fEmWvoC4mL6DJ5i+
vJqXvjvkl77OqJe+W9qWvltxl77sNZi+C8iVvmUImb59Cpi+ANOVvpbYlr7JdZq+vAuVvmph
k77OuJW+oSaWvi45mb6L7Ze+qaqWvnRplr4r05i+4+GVvnFclr6CiZa+4zqYvmMmlL42uZW+
zZCWvlPRk74B45W+mA6WvjiGlb6JpZa+kmSTvmA7lr5ghpS+Mn+TvlVKk74t/5S+KX2SvgA3
k74kDJO+CIuSvpgllL7QW5W+8wOTvugCkr5LZJS+A3mUvlOpkr5J5ZK+sFKRvhjLkr6xVZO+
zyCTvkTgkr6oOZG+W5iQvvLdk74cIJK+asSPvmDKlL6CsJG+SsSSvmzYkb6u646+MDqRvr+7
k77G9ZG+WF+TvkEZlL7iq5O+HzOPvsYHkr5ox5G+1lWRvjHakr4o1Y2+/22Qvs+rkL4ma5G+
Hc2QvijWkr6K9o2+ilSPvp99j76i446+JFSOviONj7531Y++zDeOvnwAkb5j0Y++BsONvtEw
jb4c1o++1t+PvhUpjr4PGpC+5g2Pvmj2jb7jEpC+qtONvmroj77vFY2+cbCPvutdi74lVo6+
XbWPvj6xjr4t/Yy+DuONvtWYjb6GvY2+UPSOvhLfjL5cwIy+03uMvhocjL5E7Ym+uDSOvu+2
jL7GIY6+AJ2KviW+jb51So6+onGNvpecjL6hKYq+vx2LviL/i76+JIu+7o+JvlTui764oIy+
YCaMvrCiiL4d64u+gH6LvrYnjL5ZKYe+VmCLvnwOi76XD4q+L+aKvrbSir7weYu+owWMvu6w
ib4KBoq+y1qMvu1Lib6I9Yy+9riKvu8qi769j4m+8r+KvoBeib5O5om+T+uHvqv1ir4b1Ii+
afyKvs+0ib5ds4q+pjaJvqWtir5lqYu+r2GJvpxfir5RO4i+r5WKvoU4ib46jYm+6nOJvsAG
i76Xioe+YomIvnXbiL721Ye+rCOIvhN4iL6sKYu+omaIvg==</AssayYData></Step><Step><CommonData><SampleLocation>1</SampleLocation><SampleID></SampleID><SampleGroup></SampleGroup><SampleInfo></SampleInfo><SampleRow>C</SampleRow><SamplePlate>1</SamplePlate><WellType>BUFFER</WellType><Concentration>-1</Concentration><ConcentrationUnits>µg/ml</ConcentrationUnits><MolarConcentration>-1</MolarConcentration><MolarConcUnits>nM</MolarConcUnits><MolecularWeight>-1</MolecularWeight><Temperature>30</Temperature><StartTime>3623133</StartTime><AssayTime>30</AssayTime></CommonData><FlowRate>1000</FlowRate><StepType>BASELINE</StepType><StepName>Baseline3</StepName><StepStatus>OK</StepStatus><ActualTime>29.999</ActualTime><CycleTime>0.2</CycleTime><AssayXData Points="150">X/8uRCwML0ToGC9ExSUvRIIyL0RPPy9EG0wvROhYL0TFZS9EknIvRF9/L0QbjC9E+ZgvRMWl
L0SSsi9EX78vRCzML0To2C9EteUvRJLyL0Rf/y9ELAwwROgYMETFJTBEgjIwRE8/MEQsTDBE
+VgwRMVlMESCcjBET38wRCyMMETomDBEtaUwRIKyMERfvzBEG8wwRPnYMES15TBEgvIwRE//
MEQbDDFE+RgxRMUlMUSSMjFEXz8xRBtMMUToWDFEtWUxRIJyMURffzFELIwxROiYMUTFpTFE
grIxRE+/MUQbzDFE+dgxRLXlMUSC8jFEX/8xRCwMMkT5GDJEtSUyRIIyMkRfPzJEG0wyRPlY
MkTFZTJEgnIyRF9/MkQbjDJE+ZgyRMWlMkSCsjJEX78yRCzMMkTo2DJExeUyRILyMkRP/zJE
GwwzRPkYM0S1JTNEgjIzRE8/M0QsTDNE6FgzRLVlM0SCcjNEX38zRCyMM0TomDNESKYzRJKy
M0RPvzNELMwzROjYM0S15TNEkvIzRG//M0QsDDRE6Bg0RLUlNESCMjREXz80RBtMNET5WDRE
tWU0RJJyNERPfzREG4w0ROiYNES1pTREkrI0RE+/NEQbzDRE6Ng0RLXlNESC8jRET/80RBsM
NUToGDVExSU1RIIyNURPPzVEG0w1ROhYNUTFZTVEknI1RE9/NUQbjDVE6Jg1RLWlNUSCsjVE
T781RBvMNUTo2DVEteU1RILyNURP/zVEGww2ROgYNkTFJTZEgjI2RF8/NkQbTDZE6Fg2RMVl
NkSCcjZE</AssayXData><AssayYData Points="150">NkaIvkYfiL6JDIa+ka+FvhD2hr7n4Yi+FsqEvt1EiL7UiYe+AK6GvjX7hr6pQoa+5YGIvsQS
h77G/oW+TemFvirthb55CIa+EDaHvnTMh76Ls4W+1nCDvtU1iL6kvIS+VPKEvnl+hr5FSoe+
uBSFvozphL4WQoe+sL+Ivq7ChL6CWoW+LN6GvtAVhb4kD4S+xjODvlM8hb5/yIS+6bCCvo4L
g74wYIW+l8OEvnpEhL4DoYW+4YCHvnjJgr4dVYS+JgSBvlQPhb4UXoW+7zOFvnVwhL4dpoS+
+wGEvkcThb4CKYS+OXSEvgTVhL5FpIO+IymDvhuBg74e74W+C4uDvhnpgr7OP4K+i1eDvj0B
g7416YS+XEqCvkGVgL6XloO+4eqDvrIBhL4TEIK+FmaCvpiOg75k1oK+1yyEvl7Ogb4TGIC+
y0qCvt9Xgb6PW4G+gsiBvqe9gL57g4C+9T+Cvlmrg77zDoC+Qp2BvhmAgL6VaYC+vR2Avl0V
gr4aqn6+ReyAvjswgr7fCoG+vrmAvh8Jf76cGYK+BiCAvq5agL7Yonm+gGSAvnMwf75TUYG+
2UZ9vu2QfL7JiIG+G/WAvg/Ue7551Xq+iCGAvrE7fr4oy3++hKV+vs/Tfr6+MoC+OEN8vgSL
fb5ZbHq+X31+vomgfb7WeXu+Lwt8vmFQfb4Nh3u+0ft9vi6+gL5w2Hm+GIh/vi1+er6BrXm+
G6iAvl68fr4VcX2+N8t7viNdfb7VLHq+gV9+vnm4er7or3i+eJ19vpxgfb5W33m+c0t+vtSh
e77IAHm+</AssayYData></Step><Step><CommonData><SampleLocation>10</SampleLocation><SampleID>BG505 SOSIP</SampleID><SampleGroup></SampleGroup><SampleInfo></SampleInfo><SampleRow>C</SampleRow><SamplePlate>1</SamplePlate><WellType>KSAMPLE</WellType><Concentration>-1</Concentration><ConcentrationUnits>µg/ml</ConcentrationUnits><MolarConcentration>125</MolarConcentration><MolarConcUnits>nM</MolarConcUnits><MolecularWeight>-1</MolecularWeight><Temperature>30</Temperature><StartTime>3662137</StartTime><AssayTime>180</AssayTime></CommonData><FlowRate>600</FlowRate><StepType>ASSOC</StepType><StepName>Association</StepName><StepStatus>OK</StepStatus><ActualTime>180</ActualTime><CycleTime>0.2</CycleTime><AssayXData Points="900">T382RAuMNkTpmDZEtaU2RIKyNkRPvzZEHMw2RNjYNkS15TZEgvI2RE//NkQsDDdE2Bg3RLUl
N0SCMjdETz83RBxMN0TpWDdEpWU3RHJyN0RPfzdEC4w3RNiYN0SlpTdEcrI3RE+/N0QLzDdE
6dg3RLXlN0SC8jdEP/83RAsMOETpGDhEtSU4RJMyOEQ/PzhEC0w4RNhYOESlZThEgnI4RD9/
OEQcjDhE2Jg4RLWlOESCsjhET784RAvMOETp2DhEpeU4RILyOERP/zhECww5ROkYOUS1JTlE
szI5RE8/OUQLTDlE6Vg5RLVlOURycjlET385RByMOUTpmDlEpaU5RHKyOUQ/vzlETcw5RNjY
OUSl5TlEgvI5RD//OUQLDDpE2Bg6RKUlOkRyMjpEPz86RBxMOkTpWDpEpWU6RIJyOkQ/fzpE
C4w6RPmYOkS1pTpEgrI6RD+/OkQLzDpE6dg6RKXlOkQm8zpET/86RAsMO0TYGDtEpSU7RHIy
O0RPPztEC0w7RNhYO0SlZTtEgnI7RE9/O0QLjDtE2Jg7RKWlO0SCsjtEP787RAvMO0TY2DtE
peU7RBbzO0Q//ztECww8ROkYPES1JTxEozI8RD8/PEQLTDxE2Fg8RKVlPERycjxET388RAuM
PETpmDxEtaU8RHKyPERPvzxEC8w8ROnYPEQH5jxEcvI8RD//PEQLDD1E+Rg9RLUlPUSCMj1E
Xz89RAtMPUTYWD1EpWU9RHJyPUQ/fz1EC4w9ROmYPUS1pT1EgrI9RD+/PUQLzD1E2Ng9RKXl
PUST8j1EP/89RAsMPkTpGD5EpSU+RIIyPkQ/Pz5EC0w+RNhYPkSlZT5EcnI+RE9/PkQLjD5E
5Jo+RKWlPkRysj5ET78+RBzMPkTY2D5EpeU+RHLyPkQ//z5EHAw/ROkYP0SlJT9EcjI/RE8/
P0QcTD9E2Fg/RMZlP0Rycj9EX38/RAuMP0TpmD9EpaU/RHKyP0Q/vz9EHMw/RNjYP0S15T9E
gvI/RE//P0QLDEBE2BhARLUlQESCMkBEPz9ARAtMQETYWEBEpWVARHJyQEQ/f0BEC4xAROmY
QES1pUBEcrJARD+/QEQLzEBE6dhARLXlQERy8kBESwFBRAsMQUTYGEFEtSVBRHIyQURPP0FE
C0xBRNhYQUSlZUFEcnJBRE9/QURujEFE2JhBRKWlQUSCskFET79BRBzMQUTp2EFEteVBRILy
QURP/0FEHAxCROkYQkS1JUJEkzJCRE8/QkQcTEJE6VhCRNZlQkSCckJET39CRByMQkTpmEJE
taVCRIKyQkTiv0JEHMxCROnYQkQH5kJEgvJCRE//QkQcDENE6RhDRGomQ0SCMkNETz9DRBxM
Q0TpWENEtWVDRIJyQ0RPf0NEHIxDRDqZQ0S1pUNEgrJDRE+/Q0QLzENE6dhDRLXlQ0SC8kNE
T/9DRBwMRETYGEREtSVERIIyRERPP0REHExEROlYRES1ZUREgnJERE9/REQcjERE2JhERLWl
RESCskRET79ERBzMRETp2ERE5+VERILyRERP/0REHAxFROkYRUSlJUVEgjJFRE8/RUQcTEVE
6VhFRLVlRUSCckVET39FRNCMRUTpmEVEtaVFRIKyRURPv0VEHMxFRAnZRUS15UVEgvJFRE//
RUQLDEZE6RhGRLUlRkSCMkZETz9GRBxMRkTpWEZEtWVGRHJyRkRPf0ZEHIxGROmYRkQHpkZE
grJGRE+/RkQczEZE+dhGRLXlRkRy8kZET/9GRBwMR0TpGEdEpSVHRIIyR0RPP0dEC0xHROlY
R0S1ZUdEgnJHRE9/R0QLjEdE6ZhHRLWlR0SCskdET79HRAvMR0Tp2EdEteVHRBL1R0Q//0dE
nwxIROkYSESlJUhEgjJIRE8/SEQLTEhEKllIRKVlSESCckhET39IRByMSETYmEhEpaVIRIKy
SERPv0hEHMxIRNjYSES15UhEgvJIRD//SEQLDElE6RhJRKUlSUSCMklETz9JRBxMSUTYWElE
pWVJRHJySURPf0lEC4xJROmYSUS1pUlEcrJJRD+/SUQczElE2NhJRLXlSURy8klET/9JRAsM
SkTYGEpEpSVKRIIySkRPP0pEbkxKRNhYSkS1ZUpEgnJKRD9/SkQ9jEpE2JhKRMalSkRyskpE
P79KRBzMSkTY2EpEpeVKRILySkQ//0pEHAxLRNgYS0T3JUtEgjJLRE8/S0QLTEtE2FhLRKVl
S0RycktEP39LRAuMS0TpmEtEtaVLRHKyS0Tiv0tEC8xLROnYS0Sl5UtEgvJLRD//S0QcDExE
6RhMRLUlTESCMkxEPz9MRAtMTETYWExEpWVMRHJyTESGgExEC4xMROmYTESlpUxEcrJMRD+/
TEQLzExE2NhMRKXlTESC8kxET/9MRAsMTUTYGE1EtSVNRIIyTUQ/P01EC0xNRNhYTUS1ZU1E
cnJNRE9/TUQcjE1E2JhNRKWlTURysk1ET79NRAvMTUTp2E1EpeVNRILyTURP/01ECwxORNgY
TkSlJU5EgjJORD8/TkQcTE5E6VhOROZlTkRyck5EP39ORByMTkTYmE5EpaVORHKyTkQ/v05E
HMxORNjYTkSl5U5EgvJORD//TkQLDE9E6RhPRLUlT0SzMk9EgD9PRAtMT0TYWE9EtWVPRHJy
T0Q/f09EPYxPRNiYT0S1pU9EcrJPRE+/T0QLzE9E2NhPRKXlT0Ry8k9EP/9PRAsMUETpGFBE
pSVQRHIyUERPP1BEC0xQROlYUETWZVBEcnJQRD9/UEQLjFBE2JhQRKWlUESCslBEP79QRAvM
UETY2FBEpeVQRILyUERf/1BEhA1RROkYUUSlJVFEcjJRRD8/UUQcTFFES1lRRKVlUURyclFE
sX9RRAuMUUTYmFFEtaVRRHKyUURPv1FEHMxRRNjYUUSl5VFEgvJRRE//UURNDFJE2BhSRLUl
UkSTMlJEPz9SRAtMUkTYWFJEtWVSRIJyUkRff1JEHIxSRNiYUkS1pVJEgrJSRE+/UkQczFJE
6dhSRLXlUkSC8lJET/9SRBwMU0TpGFNEtSVTRBYzU0RPP1NEHExTROlYU0S1ZVNEgnJTRE9/
U0QcjFNE2JhTRLWlU0SCslNET79TRBzMU0Tp2FNEteVTRILyU0RP/1NEHAxURDoZVES1JVRE
gjJURE8/VEQsTFRE6VhURLVlVESCclRET39URByMVETpmFREtaVURIKyVERPv1REHMxUROnY
VES15VREgvJURE//VEQcDFVE6RhVRLUlVUSCMlVETz9VRBxMVUTpWFVEtWVVRIJyVURPf1VE
C4xVROmYVUSlpVVEgrJVRE+/VUQczFVE6dhVRLXlVURy8lVEcP9VRBwMVkTpGFZEtSVWRIIy
VkQ/P1ZEHExWRNhYVkS1ZVZEU3VWRE9/VkQcjFZE6JhWRLalVkRyslZEPr9WRBzMVkTo2FZE
tuVWRILyVkSA/1ZEMg1XRPkYV0SlJVdEgjJXRE8/V0QMTFdE6FhXRKVlV0SCcldET39XRByM
V0TomFdEtqVXRHKyV0RPv1dEDMxXRNjYV0S25VdEgvJXRE//V0QMDFhE6BhYRLYlWERyMlhE
Tz9YRBxMWEToWFhE1mVYRHJyWEQ+f1hEDIxYROiYWESlpVhEgrJYRE+/WEQ8zFhE2NhYRLbl
WERy8lhET/9YRBwMWUToGFlEtiVZRHIyWUQ+P1lELExZROhYWUS2ZVlEcnJZRD5/WUQcjFlE
6JhZRLalWURysllEPr9ZRBzMWUTY2FlEpeVZRILyWUQ+/1lEHAxaRNgYWkS2JVpEcjJaRE8/
WkQcTFpE2FhaRLZlWkSCclpET39aRAyMWkTomFpEtqVaRIKyWkShv1pEDMxaROjYWkSl5VpE
gvJaRML/WkQMDFtE2BhbRKUlW0RyMltEPj9bRCxMW0TYWFtEtmVbRHJyW0RPf1tEHIxbRNiY
W0S2pVtEcrJbRD6/W0QczFtE6NhbROblW0Ry8ltEPv9bRAwMXETYGFxEpSVcRHIyXEQ+P1xE
HExcROhYXESlZVxEgnJcRD5/XEQMjFxE2JhcRLalXESCslxE879cRAzMXETY2FxEtuVcRHLy
XERP/1xEHAxdROgYXUSlJV1EgjJdRE8/XUQcTF1E2FhdRANoXURycl1EPn9dRByMXUTYmF1E
paVdRHKyXUQ+v11EDMxdROjYXUS25V1EgvJdRBQAXkQMDF5E2BheRKUlXkRyMl5EPj9eRBxM
XkToWF5EpWVeRIJyXkQ+f15EDIxeRNiYXkS2pV5EcrJeRD6/XkQMzF5E6NheRKXlXkRy8l5E
Pv9eRK8MX0TYGF9EpSVfRHIyX0RPP19EDExfROhYX0SlZV9EcnJfRD5/X0QBjV9E6JhfRKWl
X0Rysl9EPr9fRBzMX0TY2F9EtuVfRHLyX0Q+/19EHAxgRNgYYES2JWBEgjJgRD4/YEQMTGBE
2FhgRKVlYESCcmBEPn9gRAyMYETYmGBEpaVgRHKyYERPv2BEDMxgROjYYESl5WBEcvJgRD7/
YEQMDGFE2BhhRKUlYURyMmFEPj9hRBxMYUToWGFEpWVhRHJyYUQ+f2FEDIxhROiYYUSlpWFE
crJhRD6/YUQMzGFE6NhhRKXlYUR482FET/9hRAwMYkToGGJEpSViRIIyYkQ+P2JEHExiRPlY
YkSlZWJEcnJiRD5/YkR+jGJES5liRLalYkSSsmJET79iRAzMYkTo2GJEpeViRILyYkQ+/2JE
HAxjRNgYY0S2JWNEgjJjRE8/Y0QcTGNE6FhjRLZlY0SCcmNE</AssayXData><AssayYData Points="900">KqaHvuQViL4/e4a+E7+IvuXwhr6ycoi+rNuEvotjhL4xwYe+9LmGvgIuhr7oY4W+TRKEviXV
g75Dh4S+gzaFvqhBgr4h/4K+alCCvnoLhb7QUIW+KmWEvhm2gr65P4K+juiCviWlgr5n5IS+
sVmEviJJhb70aoS+lT6Cvox1gr77u4O+rbqBvhkTg76EpIG+0QCGvq2AgL5mdIS+SeGAvuQn
gr6rKIK+VnN/vsX7gL4WbIG+EEV/vpykfb6FAIK+RMR/vp+ef74eHn++mYmBvsGWgL567Xq+
eOiAvuFPgb7ynoG+Fyh7vgu+gb6OoYG+zMWBviu5g76JaoK+KSR+vglNgr4O2H6+g5h6vh/O
gL5LxXy+m4N9vi+veb4EdXy+pAt9vu/Der5k5YC+OmF6vl2Be740G3++hmB+vllGfb4x4oC+
soB/vgIofr6QJn6+hVp5vnJNfL7xr3y+ZCt5vi+ze76Gwne+S816vjnieb6NeHu+pVh6vjPC
eb6Bfni+eER6vrQxdr57xHm+j852vp+7c77g6Hm+qW95vmJEeL5hr3y+mxd6vjEXd76WoXm+
1495vsaPeL7UJ3a+p5l0vstrdr6coXS+OKByvt8vd74GJHe+1c59vi30d763c3e+rjl3vpL4
eb45s3q+2NRvvitqdL7PgXe+PSZ2vr7Pc742z3S+wht1vk4ucr7QdnK+pyByvqBHcL5vVnS+
EAR2vnIZeL5jEXi+PnByvm09cr403na+xvJwvn4Gcb7xbHG+du9yvj3Gdb4vqnK+Y890vm5c
cb7ccHO+Rt5wvqffcr4b0HK+Zw1zvtG8dL7b2XC+SDdyvjJZcb7Z5XG+qtp1vpq4cL7QZXG+
9lNzvs7Tbb5sjnO+0x1xvu4qa74T2nC+Lflpvklcbr7n23K+U7hxvlmPb7677G6+EGVrvqOR
b75NbW6+fiZuvt/Mbr5Ehm2+1yByvkF5b75G4mq+lx1tvpIscL7IOm6+1a1xvgRnbb531G++
5nRxvnvzb76ceWe+b+dsvkUqa75DX22+/hNmvkN1bL5WlW++sR1uvp5abb6xr2u+ZjhpvtHQ
aL5dPGq+INpmvnyhbb4nymu+sRVovvZVaL41Dmm+O4dqvv26a76VA2q+wkVpvoSycL6GpGy+
3XVlvvNaar5FxWu+PWdqvvcLbr4nlWe+oQFpvkdqZb6QEmW+NXtovqmoar52t2q+Bx1pvqm2
Zb77EGi+5E9pvvt5Zr7kC2W+dxNuvs66Z76Kfmi+oURrvsdzZ749H2a+HPRlvjawaL6xcGW+
VwhjvuCcZr5lSGe+eNhivsOwab5kWGS+SLBpvp7yZ741E2S+KgFnvpnMZr6URmW+exprvo+9
ZL6Iw2a+9HdkvqxKaL4/5Wi+CA5nvqwyab5olGW+Yz5nvlHQZL6ABGK+i6tjvkZbZb7HuWC+
kzBivgDKYr5oE2e+mrBivqtMX77aOWa+MQ5jvoo3ZL67uWO+X2lhvoG7Yb5ihF6+ljNjvr0C
Yr4cjGG+Oa9ivls6Yb76aGa+WBhgvt8mY76rql++QdRhviwlYb7S6mi+WNZjvh5SXr5Ci2K+
lXJlvuxxY76vT12+tQdivrA5Xb7b+GG+sSVivuIcWr4sQGC+AqFfvkARYL69G16+KRZhvlyr
X76uulq+l6VdvvXyX75khWC+drJcvvWOX76OC2a+/RtivsXUX77U3mG+4ytavlqCYL4jBF2+
1hlfvkYmWr61vF++7oFevrYLY74ObmC+LZJfvju9Xb7SGFu+SCNbvie5Xb6kvlu+9DJevrbe
Wb5CZl++9RxcvsdjXL4Fm1y+IU5evktaW77mmFy+S8RZvph1XL74VVq+8kpavvXJXr42N1++
efVWvkKAXb4jl12+ZAtcvsN0Wr6rO1m+MyVYvjItWr6wQly+ehxbvm7zXr6HhVq+NdJcvjqt
W747zFS+fKJbvsB8Wr7NC1q+YHNVvtqEW765e1a+mEZevgBNWL7r7li+rGJWvhfxV76TP1u+
ivVUvoHyXL6eele+se5UvqEsWr4K3lS+fxNYvncQVr5h2Vi+psNWvp51V77qzVq+R79Tvqsa
Wb56pVi+mi1avhfwV77adFa+u6pYviO/U76tnFa+y+5YvvCDVL5AE1i+8gVVvme3VL451FK+
h5NTvhJqVL7a21a+Wfpbvg32Tb797FK+iq9Tvk1xVb7D8FW+W+5Wvm+0Vb7OqVW+EpNavujJ
U74Tu1G+JyNVvuquVL5VZlK+ql5SvlkgUr4de1G+7W9Vvq2dWL6fFFa+TMJWviJiWr5SjFO+
qz1QvivJVL5mSVa+qKhQvoyGTr460VW+YhhSvgMCUr4Q0FS+MGNPvuMrVr4iwlC+H6tOvuuZ
Ub5jWlO+qfJTvuevVb66plC+XZhOvqs0Tb4BhFK+NKJSvtL0UL6keVW+zjpQvjFZUr6+CEq+
pRdKvuZDTb6v5lG+ppBUvpatTr6DC06+9FdTvtk5Ub48Y0++2AdSvgeCUb65fVG+VzBSvgaT
Tb7I9FC+Jx9NvqKXUb744FO+JqFRvuy6TL7xWVC+8ChPvv63Tr6ISE6+ElFOviKwUr4+LE6+
JNJLvjjWUL779lK+vc5NvnioT75K5Uy+U2RKvlNbTb54GU6+EHxLvtg/S75X9U6+CWJNvgOt
SL5g+U2+3DVQvk9lUb4Yvkq+JqVPvl5LTb4GOkq+3BJLvsdLTb7Onk6+BVBOvlbVTr6bXEe+
eU9Lvix+Tb7doUy+Sm1Nvq09Sr5q202+8rZKvh3YTb5plEm+RwxMvpQtTr4c90e+cA1MvtC5
S76XGEy+0P5Ivq3YSb5EPUi+XYVLvr0CTL5ljk6+0WJJvmbySr7dYke+palLvhg/TL5Y6Ei+
245LvuTySr796kq+RUpKvmyPSL4ETE6+jkRKvoyVS74Am0y+krtGvkRYSr57WE++9ctKvtXU
Q774Hki+XZlIvv2iSr7/dkS+/EtJvhBWSb54r0e+X3hJvjNzSL5RSEe+Go1NvnLvTr6wvUi+
AXZFvk6ASb4ybUm+yslDvpAsSb568ki+y0VKvoMIRr791kO+JyJJvnDDS77R3Ui+O1hCvgS6
SL5+sEm+3J1JvrmTR74OjUi+ye5Kvh40Sb5DTUa+Ub9HvlTvRL5AAka+sOlIvoacSb7IAkW+
P9VEvgPdR77k9kS+mqNGvpogRr6RIEi+zeRBvk8aRr78cUe+x2lKvlbWSb77ZEC+/HpFvnU2
Rr4udkS+yCJGvkt9Q75VYkq+H35EvtgtRL4h0kW+RLRDvt4CRL6TB0K+zIlEvh2/Qr5sMj++
CI9Ivtg3Rb7gKUa+qzNHvmDmR76opkO+hNREvg2tSL4vzES+Ag1HvvaRRL7LD0G+yHtFvmrl
QL6tikK+AT5DvhQ1Pr7VU0K+SUw/vn/MQL6QP0O+X2RKvkv7Rb55XkS+x0dEvvD0Qb4H5UK+
N54/vr3IQb5sgEO+PzZEviwNQr7NXEC+YwJEvrr5Qr6z8kC+0T5Evmk+R74bzEK+1SM/vmxz
P74/D0G+tl09vubRRL58eEC+p1dAvlUKQL7xAkS+hWA/vn7YQr4J7kC+xaBBvhKTP77hWEG+
Sn9AvuDvP747m0C+K3ZGvkLiPr5jhD2+1D4+vldZPL5azEC+xS4+vvy7Qb6bRD++sHM/vsKv
Pb4+9T++TrBBvoPzOr7gRUK+moE/vufYPb7V6kC+gLQ/vsaEO75isDy+8Mg8vthKPr7mvz++
a9M/vs3vP74D0j++Znw8vsHdP76UdD++SKc9vpZiPL5+OUG+OGY9vrMwPL7Iiz2+V047voq+
PL5Dnj+++nk7vsXAO74Egzq+hDQ5vnWBP75ZbUC+iYU/vsAJP74S7jm+njU8vg2NQb48+zq+
JPo8vl0sQ75bfDy++GY4vgxGPL79yD6+ihw7vm44Pb48tkK+7qA7vhPwPb5s5Dy+8pE8vk9L
PL6K50G+rT49vu1xOL6L1j2+Qqc/vjp5PL68ez++j4A2vh2kQL4nDjq+u9k4vk08PL6OYTm+
vxw9viZyPb5Ptjq+RRk9vpKkOb4jkzO+m4Y6vh+rOr7UwTu+nps7vnrlNr7BSTm+hX82vrzK
PL5iyDe+xTc2vmM0Pb4RfDm+UqU4vv5vOb72tDm+8a04vnhXNr6ptTq+gqcxvjZ9OL618zu+
GDo8vslaOb4xRza+dyk3vtnfNb6lmju+W8M8vgLUNr4ngzi+x9UzvsqVM74nrza+Ifs3vtnQ
Nb6emzm+RUo3vpV7Or5YozK+T009vuwdM76UeTW+4zs1vlOKOr5+XDq+cdQ2vk6bNL7MzTW+
LO02vuqjOb7BWjm+PC45vriuM75gMzq+Z0U2vpCMNL7Hozi+o/83vqwSO76n0Dq+82M1vuXV
Mb6tDDS+dbk4vuTGNL55qDO+BZY2vnubL75DdzS+0Uw5vi4hN74mpDW+y1cyvhmqNL6YGDG+
Qc82vk6EMb53STa+iXg3vivsMb72oja+NM8zviE9Nr64ITG+7tQzvhB5Nr799ze+o8o0vlii
Nr7HNTW+cQI1vue9Mr5DijK+pc02vplFNL7wHzC+HoQxvipoNb4hGjO+hic5vnYyNL55dTS+
8lgyvu9uML6TgjK+Ljo1vvLzMb79xju+wSE0vhRRN76u2ja+YcwwvrrdNL6LIji+FH0xvgR7
NL5UIDK+z841vmQMNr40+DS+cRgwvv7hNL6ggDK+JkkuviWfKr6Ddi++QUowvvuwK75/jTO+
/o4tvh/DMr7iZzO+9GgvvuVxNL7YqjK+JI0zvp+rMr6r/TO+</AssayYData></Step><Step><CommonData><SampleLocation>1</SampleLocation><SampleID></SampleID><SampleGroup></SampleGroup><SampleInfo></SampleInfo><SampleRow>C</SampleRow><SamplePlate>1</SamplePlate><WellType>BUFFER</WellType><Concentration>-1</Concentration><ConcentrationUnits>µg/ml</ConcentrationUnits><MolarConcentration>-1</MolarConcentration><MolarConcUnits>nM</MolarConcUnits><MolecularWeight>-1</MolecularWeight><Temperature>30</Temperature><StartTime>3851211</StartTime><AssayTime>180</AssayTime></CommonData><FlowRate>600</FlowRate><StepType>DISASSOC</StepType><StepName>Dissociation</StepName><StepStatus>OK</StepStatus><ActualTime>180</ActualTime><CycleTime>0.2</CycleTime><AssayXData Points="900">T39jRByMY0TpmGNEB6ZjRHKyY0Q/v2NEHMxjROnYY0S15WNEgvJjRE//Y0QcDGRE6RhkRLUl
ZERyMmREPz9kRBxMZETpWGREpWVkRHJyZERwf2REHIxkRNiYZES1pWREgrJkRE+/ZEQczGRE
2NhkRKXlZESC8mRET/9kRBwMZUTYGGVEpSVlRIIyZUQ/P2VEHExlROlYZUS1ZWVEcnJlRD9/
ZUQcjGVEnZllRLWlZURysmVET79lRBzMZUQq2WVEpeVlRHLyZURP/2VECwxmRNgYZkSlJWZE
cjJmRD8/ZkQLTGZE2FhmRKVlZkSCcmZET39mRByMZkTYmGZEpaVmRHKyZkRPv2ZEC8xmROnY
ZkSl5WZEcvJmRD//ZkQcDGdE2BhnRKUlZ0SCMmdETz9nRAtMZ0TYWGdEpWVnRHJyZ0Q/f2dE
C4xnRNiYZ0S1pWdEcrJnRD+/Z0QLzGdE2NhnRKXlZ0Ry8mdEFABoRAsMaETYGGhEtSVoRHIy
aEQ/P2hEHExoRNhYaESlZWhEcnJoRD9/aEQLjGhE2JhoRKWlaERysmhET79oRAvMaETY2GhE
WeZoRHLyaERP/2hELAxpRNgYaUSlJWlEcjJpRE8/aUQLTGlE2FhpRKVlaUSCcmlEP39pRAuM
aUTYmGlEtaVpRHKyaUQ/v2lEHMxpRNjYaUSl5WlEgvJpRD//aUQLDGpE2BhqRKUlakRyMmpE
Pz9qRBxMakTYWGpEpWVqRHJyakQ/f2pEHIxqROmYakSlpWpEcrJqRD+/akQLzGpECdlqRLXl
akSC8mpEP/9qRAsMa0TYGGtEtSVrRHIya0RPP2tELExrRNhYa0TGZWtEcnJrRE9/a0QcjGtE
6ZhrRKWla0RysmtEX79rRAvMa0Tp2GtEteVrRILya0RP/2tEHAxsROkYbES1JWxEgjJsRE8/
bEQcTGxE6VhsRLVlbESCcmxET39sRGSNbETpmGxEtaVsRIKybERPv2xEHMxsROnYbES15WxE
gvJsRE//bEQcDG1E6RhtRLUlbUSCMm1ETz9tRBxMbUTpWG1EtWVtRIJybURPf21EC4xtROmY
bUSlpW1EgrJtRE+/bUTAzG1E6dhtRLXlbUSC8m1ET/9tRBwMbkTpGG5EtSVuRKMybkRPP25E
HExuROlYbkS1ZW5EgnJuRE9/bkQcjG5E6ZhuRLWlbkSCsm5ET79uRBzMbkTp2G5EpeVuRMrz
bkRP/25EHAxvROkYb0S1JW9EgjJvRE8/b0QcTG9E6VhvRLVlb0Rycm9ET39vRI6Mb0TpmG9E
taVvRIKyb0RPv29EHMxvROnYb0S15W9EgvJvRE//b0QcDHBE6RhwRLUlcESCMnBEgD9wRBxM
cETpWHBEtWVwRIJycERPf3BEHIxwREuZcES1pXBEgrJwRE+/cEQczHBE6dhwRLXlcESC8nBE
T/9wRAsMcUTYGHFEtSVxRHIycURPP3FETUxxROlYcUTGZXFEgnJxRE9/cUQcjHFE6ZhxRLWl
cUSTsnFEP79xRBzMcUTY2HFEteVxRILycURP/3FEHAxyROkYckSlJXJEgjJyRE8/ckQcTHJE
2FhyRKVlckSCcnJEP39yRAuMckTpmHJEpaVyRHKyckRPv3JEpc1yRAnZckS15XJEcvJyRE//
ckQcDHNE6RhzRLUlc0SCMnNEPz9zRBxMc0TpWHNEpWVzRHJyc0QqgXNEHIxzRNiYc0S1pXNE
crJzRD+/c0QczHNE6dhzRLXlc0Ry8nNEP/9zRBwMdETpGHREpSV0RHIydEQ/P3REHEx0ROlY
dES1ZXREgnJ0RD9/dEQcjHRE6Zh0RLWldERysnREP790RAvMdETp2HREteV0RHLydEQ//3RE
HAx1RNgYdUSlJXVEgjJ1RE8/dUQLTHVE2Fh1RLVldUSCcnVEP391RByMdUTpmHVEtaV1RIKy
dUQ/v3VEHMx1ROnYdUSA53VEcvJ1RE//dURdDHZE2Bh2RKUldkSCMnZETz92RBxMdkTpWHZE
tWV2RIJydkRPf3ZEHIx2RNiYdkSlpXZEcrJ2RE+/dkQLzHZE6dh2RKXldkRy8nZET/92RGQN
d0TYGHdEtSV3ROQyd0Q/P3dEC0x3ROlYd0SlZXdEcnJ3RD9/d0QLjHdE2Jh3RKWld0RysndE
P793RHrOd0TY2HdEpeV3RHLyd0RP/3dEjgx4RNgYeESlJXhEgjJ4RD8/eEQLTHhE6Vh4RKVl
eESCcnhEsX94RAuMeETYmHhEpaV4RHKyeERPv3hEHMx4RNjYeESl5XhEcvJ4RD//eEQLDHlE
2Bh5RBgmeUQFM3lEPz95RAtMeUT5WHlEpWV5RHJyeURPf3lEC4x5RNiYeUSlpXlEgrJ5RD+/
eUQLzHlE2Nh5RKXleUSC8nlEP/95RBwMekTYGHpEtSV6RHIyekRPP3pEHEx6RNhYekSlZXpE
4HR6RD9/ekQLjHpE2Jh6RKWlekSCsnpEP796RAvMekTY2HpExuV6RHLyekQ//3pEjgx7ROkY
e0S1JXtEcjJ7RD8/e0Q9THtE6Vh7RLVle0SCcntEP397RAuMe0TYmHtEpaV7RHKye0RPv3tE
HMx7RNjYe0Sl5XtEcvJ7RD//e0QcDHxE6Rh8RKUlfESCMnxEPz98RBxMfETYWHxEtWV8RIJy
fERPf3xEHIx8RP+ZfES1pXxEgrJ8RE+/fEQczHxE6dh8RLXlfESC8nxET/98RBwMfUTpGH1E
tSV9RIIyfURPP31EHEx9ROlYfUS1ZX1E9XJ9RE9/fUQcjH1E6Zh9RLWlfUSCsn1ET799RBzM
fUQa2X1EteV9RILyfURP/31EHAx+RPkYfkS1JX5EgjJ+RE8/fkQcTH5E6Vh+RLVlfkRycn5E
T39+RByMfkTpmH5EtaV+RIKyfkRPv35EHMx+ROnYfkS15X5EgvJ+RNL/fkQcDH9E2Bh/RKUl
f0SCMn9ETz9/RAtMf0TpWH9EtWV/RIJyf0RPf39EHIx/RNiYf0S1pX9EcrJ/RD+/f0QczH9E
6dh/RLXlf0SC8n9ET/9/RAYGgES+DIBE0hKAREEZgESfH4BEDiaARHQsgETbMoBEQTmARJ8/
gEQORoBEdEyARNJSgERBWYBEqF+ARAZmgERsbIBE0nKAREF5gESof4BEDoaARHSMgETbkoBE
QZmARJ+fgEQOpoBEdKyARNuygEQ5uYBEqL+ARAbGgER0zIBE29KAREHZgESo34BEBuaARHTs
gETb8oBEQfmARJ//gEQGBoFEbAyBRNsSgUQ5GYFEnx+BRA4mgUR0LIFE2zKBREE5gUSoP4FE
DkaBRGxMgUTSUoFEQVmBRKhfgUQGZoFEbGyBRNJygUQ5eYFEqH+BRA6GgUR0jIFE0pKBREGZ
gUSon4FEBqaBRHSsgUTSsoFEQbmBRKi/gUQOxoFEdMyBRNLSgUQ52YFEqN+BRA7mgURs7IFE
RfOBREH5gUSo/4FEDgaCRHQMgkTSEoJEQRmCRJ8fgkQOJoJEbCyCRNIygkQ5OYJEqD+CRA5G
gkR0TIJE21KCRDlZgkSoX4JEDmaCRI1sgkTScoJEQXmCRKh/gkQehoJEbIyCRNuSgkRBmYJE
n5+CRA6mgkRsrIJE0rKCRDm5gkSfv4JEBsaCRHTMgkTS0oJEQdmCRJ/fgkQO5oJEdOyCRNvy
gkQO+oJEn/+CRAYGg0RsDINE0hKDREEZg0SoH4NEkSaDRHQsg0TbMoNEQTmDRJ8/g0QGRoNE
dEyDRNJSg0Q5WYNEn1+DRIlmg0RsbINE23KDREF5g0Sff4NEBoaDRHSMg0TbkoNEOZmDRJ+f
g0QGpoNEbKyDRNKyg0RBuYNEqL+DRAbGg0RszINE0tKDRDnZg0Sf34NEBuaDRGzsg0TS8oNE
QfmDRJ//g0QGBoREdAyERNsShEQ5GYREqB+ERAYmhERsLIRE0jKERGI5hESoP4REBkaERHRM
hETSUoRESVmERJ9fhEQGZoREbGyERNJyhEQ5eYREn3+ERAaGhER0jIRE0pKERDmZhESfn4RE
BqaERHSshETSsoREObmERJ+/hEQ/xoREbMyERNLShEQ52YREqN+ERAbmhESu7IRE0vKERDn5
hESf/4REJgaFRGwMhUTSEoVEORmFRKgfhUQOJoVEbCyFRNIyhUQ5OYVEqD+FRA5GhUS2TIVE
41KFRDlZhUSfX4VEDmaFRGxshUTScoVEOXmFRJ9/hUQGhoVEdIyFRNuShURBmYVEn5+FRAam
hUQ5rYVE0rKFREG5hUSfv4VEDsaFRHTMhUTS0oVEQdmFRLDfhUQe5oVEfOyFRNLyhUQ5+YVE
yP+FRA4GhkR0DIZE0hKGRDkZhkSoH4ZEBiaGRHQshkTSMoZEQTmGRKg/hkQGRoZEbEyGRPNS
hkRBWYZE8V+GRA5mhkR0bIZE0nKGREF5hkSof4ZEDoaGRHSMhkTbkoZEQZmGRKifhkQOpoZE
dKyGRNuyhkRBuYZE0L+GRA7GhkR0zIZE29KGREHZhkR04IZEDuaGRHTshkTb8oZEQfmGRKj/
hkQOBodEdAyHRNsSh0RBGYdEqB+HRA4mh0R0LIdE2zKHRFI5h0SoP4dEDkaHRGxMh0TbUodE
QVmHRKhfh0QOZodEdGyHRC1zh0RBeYdEn3+HRA6Gh0R0jIdE25KHRDmZh0Son4dEDqaHRHSs
h0TbsodEQbmHRKi/h0QOxodEdMyHRNvSh0RB2YdEqN+HRA7mh0R07IdE/PKHREH5h0So/4dE
DgaIRHQMiETbEohEUhmIRKgfiEQOJohEdCyIRNsyiERBOYhE</AssayXData><AssayYData Points="900">5i4tvmm+Lb6LTTC+QbMqvmFKKr4Jzii+vzgovlDyKb55Nii+2jUnvnJ7J75tNCS+Z6covqZ/
IL6mISW+2Gckvm7ZIL5sgCa+5/skvlyvIr7ZrCK+BWYlvkmfJL7mYiC+8XAlvjk/Ib7NRSi+
OAkgvg19Hr56UCW+btggvrlnI74KcyS+ewkgvpueJL7KrCC+wUgkvmJBJb5ibiW+wxcjvlZp
Ir5wZSC+MK8hvpy1Ib6wbyO+HxElvuoRJb6mvCq+PRUfvmE+Ib5j6yG+VDYhvnN+H76iDyG+
bqwhvizVIL6CuSO+k5EjvhAwIr7fZhy+DeIjvmm+Ib6yVSC+Pw4cvq0nIr6OgiK+F8Ykvs4D
Ib6XvSG+Lechvti8I76UnCC+BWogvlJCIb4X9SC+id0kvmIaIr76zya+ph0evol7Ir7CnyK+
giAiviDqIb4xLyG+r1civhJDIb7csiO+/ykkvoQ5I77Mix6+RJkfvs4oI76uICG+0C8lvn8u
I76JPh++rjkjvtxWI75dECG+gTsdvm0tJL4fwSO+UDYgvsFsIL4Y7SG+toYevvYuIb7rPyG+
OvcevrwHIL6ODSC+8dUjvoaKIb4tJyK+SEMjvgGXJL47ySC+wdghvgITH75EUSO+fwsfvhIm
I76xSCG+6pYgvi4wJL55pSG+L2IlvuseIb6JIh2+SkUfvqNiH75zOyG+KhUevimhHL4R0iS+
sGYhvsmeIr5plR6+IN0evqLkJL54SiK+Aqkgvpg/Hb5d4x++ySAhvlPpIL6XDR++8Lojvo2/
H75qQx++X5sivthUHr7NyR++VwEkvn2NH77EhiW+5vgfvgrjHr7FGx++oS0fvpUzH754DyO+
7qwcvuf/IL4Dkh6+w8ghvulYHb6sqiC+B1cdvo45Hb4EDBy+s9QhvpSNIL72/SC+2pMevgN2
I76fEB6+tNQivkUCIr6XXCG+r9QevqJ0H76QLCC+P4IfvvD7H77KqR++o+Ihvn1GIL7wXR2+
RnocvmrHHb4N4h2+Xk4hvob4Hr6nth++mmQgvjfqIb7S9yG+MpMfvqEbIL6XmR2+dT4cvrI+
Ib5OoSK+tV4cvu9XH74jcx++d0kavk5LHb7ctx++/2MgvsajH75pwRy+RaEdvgcaJL4xlSG+
Wt0dvqopHr6oYx++KnwdviaSHb50mBy+s6kevgajH75M9Bq+HTEbvjQ6Hr78nRy+VKEkvurJ
Hb6arh6+usEevjJsIL5C8yC+gk8ivjJcH77LsyK+C50bvupZHL6OrBq+M+sfvhARI75XURq+
f8AZvkqEHL70VBi+st8cvmSIHL6Z7SC+2n8bvr08Gb4D8By+rRAVvl8xG75zyhy+mJIevm0K
G74ljx6+4Cgcvo/FH77WExy+0y0evr6AHL5gyxu+smgZvq0hGr5/xxm+lcgYvlAoHr7/SR6+
8t0gvhiuHr6jrRy+LkAivk07HL5tSBq+n8QavkOvIb4Q7xq+phkavqTrGb5+RR++zj8evuMl
Gb7JmRi+47wdvuu7HL5W9hm+tMMdvjwqGb6aaR2+VsIZvvXoHL76ORq+8FAbvpl4Hb7MJh2+
1wQevnu5G77a8Rm+XYkdvkojG74V1BW+NEcYvqBvIL43xxe+X2kavl5IF77Trxq+iG8XvnYg
Gr5hpRi+dt8fvneFGb7Djhy+VCMavu9aG76Thh6+lMYgvgA8Gb4CRBq+NgIXvlB4Fb64qRq+
pJ0bvpSoG7664RW+aLYcvmdrFL5OLB2+cpkWvijhHL4aMxq+pywZvs4jIL4/thq+o/4WvrbG
Gr6Ishi+6CEWvvTaFr6u3xe+na4avhkYGL4Gthm+L5kVvotfF77E2xq+UJEZvluUFb4XSR2+
CbEavuyXGr6IOhe+0oAXvszJFb53vx2+bLUWvrSLG77LJxi+dYsWvmzNF75llRe+RSkavqFW
GL6wThO+7FMXvifXGr59rRm+aX8YvjgsGb5+ThG+ETIZvmO+F76NmRS+m7sbvv3eFL7tyhq+
jccTvtx7FL6YzBO+VjIVvhbCFr78WhS+PvcYvt8NFr47rBm+9dgXvi8cEb4Otxm+jhsVvvhH
F74dHxW+UoMcvmnCF75dShi+3LgVvpzrFr6/pRO+2J4Yvpb7Eb7hVxW+dt4UvhvrFr594BW+
daQTvvtyFL7G5hu+eR4Zvj3uFL7WqRG+dNsWvjReGL7+sBK+PVwSvgFOEr6W0RS+KhcXvsZk
Er6iehW+iqYQvmQ8Fr5oYxy+X3AWvgmHE75qKhG+7QkTvoDUEr7DLxa+he8SvnvWFb7Z+hW+
7XATvo+YEr5N5BK+g+EWvqPQFb4eEg++2tgSvlNyEb4HNBS+9FEUvk6fFL4Y0xS+zQ4XvvxU
FL7BuBC+4UcQvoxhE767AhS+xTkTvu/rE76iUBG+TTQUvm2tF744+hK+xoMUvhMzEr6pthK+
kUAUvvj3FL4EVxO+ny4TvhObDr47qBW+7+kLvpvAEL5GGhG+cQwVvlOpDr4eAhe+kGYTvpE0
Er4laxW+J4ARvgnxE74riQ++FMARvk+EFb4cEBS+WGIUvsl0D75r9hC+oPsRvqVEEr6lhxG+
xosVvh80Er4DPRK+sRQPvkVYD77iaw++abMSvnd0Er5aGBS+nI4Qvia3Cr6+zA++WTwRvsTV
Eb5ZZxG+yBINvntsD77yFBO+BH8NvjJWEL4wqxK+hpgYvkziDb4XkBC+v1YQvmqJEr4CSRC+
mLAOvguwEL6w8RG++C4NvgD+Db6h3g++fd8RviYuEL6X0RO+3w0SvtVhDb4djQ++L0YOvjQM
D74ZfQ++WiUQvsk+D75MCRi+XfAMvp5rEr4DrA++c1AOvpyOEL4W/wy+g1QSvnCnD76h7g2+
j7ERvnrFCr4mdg2+pvoGvm2WDb7RJBG+wlAOvng8Db5nVRG+9KURvu3MEb5wEQy+YHYKvjBH
DL75mQy+yGENvklEDr6uvAq+N5QNvr4dDr77Tg6+U0UNvkJ/C75LZA6+GY4LvgS1Dr7VWgm+
d+MQvgzgEL6E9wy+lGUOvjoWDr7NGQ2+xZ0LvuAOEL4YCAu+7oURvuA/C74r9g++dAIMvjg3
Eb4oHQ6+DGgOvsizDr6B8g2+xH4MvvbsDL7lpQy+FAsOvv3+C77aoQq+ToYKvgSwB77yPBG+
BU0QvqKkCr6eog++kHEMvuK7Cr67Mg++EvMOvnf0DL7ucg2+53EKvmlhCr4yigy+1cANvvjm
Cr4IfAq+3uoNvqGgCL5hnwu+A4UJvnuMC75m0gy+KfYMvnjyC75kNAm+JnwLvjkGDb5epg2+
z8IMvpWDDL6n4wa+gmwJvvQnDL5bowm+nWURvrJCB748HQ2+Jq4JvicGCb5zuw2+/xwFvope
DL5ZZwm+tCMNvunoD77pUwu+dwENvjPICL4R9gq+RlcMvs44Db5Glg2+l0ALvloBCr4WmAq+
oTQKvvINCr5TWgi+SYoIvvL7Br4ZYQS+i6gMvpX6Bb7ofge+bgoHvlA4Br6tYQm+rMQHvn0i
Cr64+Qy+uoQPvgooC76h6A6+Go4GvrFWC75GrQ6+KlMJvt53Cr7Kkwm+fHIKvvDgB77cHQq+
AF8JvmvUBr4dVgm+nYQIvulrB74URwi+z34KvhqlBL6z+we+f7UJvl2hCL4yFwu+klEIvke/
C74/AAm+YzUMvrkfBb6z+QS+zooCvtEXB76s7Qq+J2AFvoc8Bb57+ga+UB0NvhVQCr6ytwe+
Q0sGvlrRB74GYgm+RiAHvkZmCb4rQwe+TXUIvhPTBL4bfgK+n9UGvjCkB75M7gq+pKEFvjmB
BL57EAy+ovEIvkCPA74YXQG+vQUHvtxkB7573QK+NhYGvkgLCb42UQW+gRQDvpHlCL5XXgm+
uJgDvq1eCr7WOwm+8vAFvsOyBr597AO+LqgFviGaAr6Ocgm+yOEGvpKiA76bFga+/gQKvlbV
Br7KpQG+BzoGvhX7B765tAa+tVMIvpIcBL6gjwK+j+YIvkisCL65CAm+lqoIvmyMBb49cf+9
wBUFvrowCb7bPAW+5msBvmrDB74wagS+amsFvuFuCL7m4AC+RYADvmLzAr5gnwK++icIvvTc
Bb4Ybga+Ny4KvhpDA75WwQO+GJwEvjmMBL78HAG+qg0Dvkez/b1prAO+6bIAvrwJB74iDQe+
Ag8DvugMBb6/AQi+ezcDvjGOA77m+QK+Apr/vaLvA74cvQW+rowFvvfrBb5vhAO+Hq4Ivt54
Bb4JGAG+bEwFvhxkBr6NIQa+JocBvueF/r1liQS+sTsEvrKeBr6caAG+Wpb6vQhd/70WBwO+
kGACvolo+73zRgS+rHoEvgV8AL4obQW+A8oCvhPZA74geQa+92UDvuOyA77IkgK+QEkDvm05
Br6OmAS+5KgCvtHoAr6vtvu9DpT/vQNWAr6Tuf29a0j+vWQABr4SaP29vLYBvrdDCb5ZqwS+
A6EFvhTUBL5wYgG+q74BvqBNAr71xgO+6LD7vWduAr6JSgC+JoQAvgf1Ab7c0gK+YzgBvlF+
Ar7KePm93sP+vXel+72gMQS+ysH+vZKSAb7O1f69jfcCvoVj/729NPm9sab6vX74+b3Orf69
2vr+vQ+N971/SPC9fHv6vbAJ/b0F5gC+2a8AvtDOA75lXf+9Udf7vfMc/L3hTP+9H/ACvoik
9722MgG+gJL+vU2O/70I2vu9UpEBvu9QA75lw/u93ZD+vX1I8r2y+wG+Bjj6vc19/72+nQG+
Avb+vc3n+b2yi/m9sfD1vYAhAL6HNAG+eh8AviTt/r1ZAwC+</AssayYData></Step><Step><CommonData><SampleLocation>11</SampleLocation><SampleID></SampleID><SampleGroup></SampleGroup><SampleInfo></SampleInfo><SampleRow>C</SampleRow><SamplePlate>1</SamplePlate><WellType>REGENERATION</WellType><Concentration>-1</Concentration><ConcentrationUnits>µg/ml</ConcentrationUnits><MolarConcentration>-1</MolarConcentration><MolarConcUnits>nM</MolarConcUnits><MolecularWeight>-1</MolecularWeight><Temperature>30</Temperature><StartTime>4040795</StartTime><AssayTime>5</AssayTime></CommonData><FlowRate>1000</FlowRate><StepType>KREGENERATION</StepType><StepName>Regeneration2</StepName><StepStatus>OK</StepStatus><ActualTime>5.00005</ActualTime><CycleTime>0.2</CycleTime><AssayXData Points="25">pz+IRA1GiERsTIhE2lKIREFZiESnX4hEDWaIRGxsiETacohEQXmIRKd/iEQNhohEdIyIRNqS
iERBmYhEn5+IRA2miER0rIhE2rKIRDi5iESnv4hEFsaIRHTMiETa0ohEQdmIRA==</AssayXData><AssayYData Points="25">RVyFwCw9i8CqyI7AGtmRwDkSlMAB35XAX2+XwOC3mMCa7JnAoyebwHIvnMAz05zAJOidwM6W
nsAbKJ/A8OSfwHlsoMAC36DACXihwPz5ocBQgKLAVBSjwIFVo8B+vKPAd96jwA==</AssayYData></Step><Step><CommonData><SampleLocation>12</SampleLocation><SampleID></SampleID><SampleGroup></SampleGroup><SampleInfo></SampleInfo><SampleRow>C</SampleRow><SamplePlate>1</SamplePlate><WellType>NEUTRALIZATION</WellType><Concentration>-1</Concentration><ConcentrationUnits>µg/ml</ConcentrationUnits><MolarConcentration>-1</MolarConcentration><MolarConcUnits>nM</MolarConcUnits><MolecularWeight>-1</MolecularWeight><Temperature>30</Temperature><StartTime>4057374</StartTime><AssayTime>5</AssayTime></CommonData><FlowRate>1000</FlowRate><StepType>KREGENERATION</StepType><StepName>Regeneration2</StepName><StepStatus>OK</StepStatus><ActualTime>5.00005</ActualTime><CycleTime>0.2</CycleTime><AssayXData Points="25">p9+IRA3miERs7IhE2vKIRDj5iESn/4hEDQaJRGwMiUTSEolEOBmJRJ8fiUQFJolEbCyJRNIy
iUQ4OYlEpz+JRAVGiURsTIlE0lKJRIpZiUSfX4lEBWaJRGxsiUTScolEQXmJRA==</AssayXData><AssayYData Points="25">EAgUv/y5Cb/ZOwO/lAb3vi228b5Zy+e+VKTgvt4x274Z8Ne+cMXPvu5Hzb7+78e+mgjIvveY
wr6VNb++n868vrB3ub5Zore+8zC2vqUOtb6g5rG+YO+wvsBZsL5e/au+UTeqvg==</AssayYData></Step><Step><CommonData><SampleLocation>11</SampleLocation><SampleID></SampleID><SampleGroup></SampleGroup><SampleInfo></SampleInfo><SampleRow>C</SampleRow><SamplePlate>1</SamplePlate><WellType>REGENERATION</WellType><Concentration>-1</Concentration><ConcentrationUnits>µg/ml</ConcentrationUnits><MolarConcentration>-1</MolarConcentration><MolarConcUnits>nM</MolarConcUnits><MolecularWeight>-1</MolecularWeight><Temperature>30</Temperature><StartTime>4073679</StartTime><AssayTime>5</AssayTime></CommonData><FlowRate>1000</FlowRate><StepType>KREGENERATION</StepType><StepName>Regeneration2</StepName><StepStatus>OK</StepStatus><ActualTime>4.99895</ActualTime><CycleTime>0.2</CycleTime><AssayXData Points="25">p3+JRA2GiURsjIlE0pKJREGZiUSfn4lEBaaJRHSsiUTSsolEQbmJRKe/iUQFxolEbMyJRNLS
iUQ42YlEp9+JRA3miURs7IlE0vKJRDj5iUTQ/4lEBQaKRGwMikTSEopEOBmKRA==</AssayXData><AssayYData Points="25">0W+UwCuQmMCRlZrAbECcwKaNncDqiZ7AQVCfwL0JoMC826DABlShwL7DocAROaLAl6SiwNQH
o8BJbaPAJM+jwN5GpMCpiaTANOWkwA0bpcB1PKXAEoelwFzxpcA+BabAJEKmwA==</AssayYData></Step><Step><CommonData><SampleLocation>12</SampleLocation><SampleID></SampleID><SampleGroup></SampleGroup><SampleInfo></SampleInfo><SampleRow>C</SampleRow><SamplePlate>1</SamplePlate><WellType>NEUTRALIZATION</WellType><Concentration>-1</Concentration><ConcentrationUnits>µg/ml</ConcentrationUnits><MolarConcentration>-1</MolarConcentration><MolarConcUnits>nM</MolarConcUnits><MolecularWeight>-1</MolecularWeight><Temperature>30</Temperature><StartTime>4089772</StartTime><AssayTime>5</AssayTime></CommonData><FlowRate>1000</FlowRate><StepType>KREGENERATION</StepType><StepName>Regeneration2</StepName><StepStatus>OK</StepStatus><ActualTime>5.00603</ActualTime><CycleTime>0.2</CycleTime><AssayXData Points="25">nh+KRAQmikRjLIpEyTKKRDg5ikSeP4pEBEaKRGNMikTJUopEL1mKRJ5fikT8ZYpEa2yKRMly
ikQ4eYpEln+KRASGikRjjIpEG5OKRDiZikSen4pE/KWKRGusikTRsopEabmKRA==</AssayXData><AssayYData Points="25">PVQHv6nu/74pf+2+aGLevgYf1b5qhce+WV+/vr8auL6GPLG+Ml6uvpiFqL5W16G+Eiyfvq8y
nb4UU5m+KLOXvuPlkb4PWZG+DHeOvlWRi75onIm+BPOGvnsHhL5US4W+AVuDvg==</AssayYData></Step><Step><CommonData><SampleLocation>11</SampleLocation><SampleID></SampleID><SampleGroup></SampleGroup><SampleInfo></SampleInfo><SampleRow>C</SampleRow><SamplePlate>1</SamplePlate><WellType>REGENERATION</WellType><Concentration>-1</Concentration><ConcentrationUnits>µg/ml</ConcentrationUnits><MolarConcentration>-1</MolarConcentration><MolarConcUnits>nM</MolarConcUnits><MolecularWeight>-1</MolecularWeight><Temperature>30</Temperature><StartTime>4106233</StartTime><AssayTime>5</AssayTime></CommonData><FlowRate>1000</FlowRate><StepType>KREGENERATION</StepType><StepName>Regeneration2</StepName><StepStatus>OK</StepStatus><ActualTime>5.00005</ActualTime><CycleTime>0.2</CycleTime><AssayXData Points="25">0L+KRDbGikSdzIpELNOKRGrZikTQ34pELuaKRJ3sikQD84pEavmKRND/ikQ2BotEnQyLRAMT
i0RqGYtE0B+LRC4mi0SdLItEAzOLRGo5i0TQP4tENkaLRJVMi0QDU4tEalmLRA==</AssayXData><AssayYData Points="25">+qWUwMc5mMAEUJrADc2bwDUGncAS5p3AyKaewKsqn8A/x5/AzHagwET6oMAQZaHAPL+hwOTo
ocBmdaLA5ZWiwA3hosAdVaPAFZSjwA/Jo8BsDqTAFSmkwHBlpMC6hqTAHsikwA==</AssayYData></Step><Step><CommonData><SampleLocation>12</SampleLocation><SampleID></SampleID><SampleGroup></SampleGroup><SampleInfo></SampleInfo><SampleRow>C</SampleRow><SamplePlate>1</SamplePlate><WellType>NEUTRALIZATION</WellType><Concentration>-1</Concentration><ConcentrationUnits>µg/ml</ConcentrationUnits><MolarConcentration>-1</MolarConcentration><MolarConcUnits>nM</MolarConcUnits><MolecularWeight>-1</MolecularWeight><Temperature>30</Temperature><StartTime>4122520</StartTime><AssayTime>5</AssayTime></CommonData><FlowRate>1000</FlowRate><StepType>KREGENERATION</StepType><StepName>Regeneration2</StepName><StepStatus>OK</StepStatus><ActualTime>5.01006</ActualTime><CycleTime>0.2</CycleTime><AssayXData Points="25">0F+LRC5mi0SVbItE+3KLRGp5i0TQf4tELoaLRJ2Mi0QDk4tEYZmLRNCfi0QupotEpayLRAOz
i0RhuYtEyL+LRDbGi0SVzItEA9OLRGHZi0TI34tELuaLRJ3si0T78otEvPmLRA==</AssayXData><AssayYData Points="25">pjTcvg7Qyr7Eb7m+FF6pviKLob4ZKpK++uOKvnMZgb6sQnm+cvJwvpKCZ768NF++8ghVvjhW
Ub7olU++0WtHvq1COr7c+zS+Um8zvvqKML7xGSq+6/UkvgfPIb6pzx6+OtoZvg==</AssayYData></Step><Step><CommonData><SampleLocation>1</SampleLocation><SampleID></SampleID><SampleGroup></SampleGroup><SampleInfo></SampleInfo><SampleRow>C</SampleRow><SamplePlate>1</SamplePlate><WellType>BUFFER</WellType><Concentration>-1</Concentration><ConcentrationUnits>µg/ml</ConcentrationUnits><MolarConcentration>-1</MolarConcentration><MolarConcUnits>nM</MolarConcUnits><MolecularWeight>-1</MolecularWeight><Temperature>30</Temperature><StartTime>4137740</StartTime><AssayTime>30</AssayTime></CommonData><FlowRate>1000</FlowRate><StepType>BASELINE</StepType><StepName>Baseline2</StepName><StepStatus>OK</StepStatus><ActualTime>29.999</ActualTime><CycleTime>0.2</CycleTime><AssayXData Points="150">IwCMRIEGjETwDIxEVhOMRLQZjEQjIIxEgSaMRPAsjEROM4xEtDmMRBtAjESJRoxE6EyMRHdT
jES9WYxEI2CMRIFmjETobIxETnOMREh6jEQrgIxEgYaMROiMjERWk4xEL5qMRCOgjESBpoxE
6KyMRE6zjETFuYxEI8CMRIHGjETozIxEVtOMRL3ZjEQj4IxEgeaMROjsjERW84xEtPmMRBsA
jUSBBo1E8AyNRE4TjUS0GY1EGyCNRLImjUTwLI1ETjONRLQ5jUQjQI1E20aNROhMjUROU41E
vVmNRBtgjUSJZo1E6GyNRE5zjUS0eY1EG4CNRIGGjUTojI1EVpONRL2ZjUQjoI1EiaaNROis
jUROs41EvbmNRCPAjUSBxo1E6MyNRE7TjUTL2o1EPOCNRInmjUTo7I1EVvONRLT5jUQjAI5E
iQaOROgMjkROE45EtBmORBsgjkSJJo5E6CyORE4zjkS0OY5EG0CORKJGjkToTI5ETlOORAZa
jkQjYI5EmmaOROhsjkROc45EvXmORBuAjkSBho5E6IyORE6TjkS0mY5EG6CORImmjkTwrI5E
b7OORL25jkQbwI5EgcaOROjMjkRO045EtNmORBvgjkSB5o5E6OyORE7zjkS0+Y5EGwCPRIEG
j0ToDI9EThOPRLQZj0QjII9EgSaPROgsj0RWM49EtDmPRBtAj0SBRo9E6EyPRE5Tj0S0WY9E
G2CPRIFmj0QhbY9ETnOPRLR5j0QjgI9EkoaPROiMj0ROk49EvZmPRCOgj0SBpo9E+KyPRFaz
j0S0uY9E</AssayXData><AssayYData Points="150">9rPpvXeA1L0q1Nu9xF3XvcyJzr0jIMu9A97QvUpPzL0+8MW95OTHvdYnxL1FLMG9/4a+vZpU
vb2uQby9XFS6vaU6tL0r6rS9niqyvbdFsb0Bh5u9ua+kveOcrL2fTZi9yoSivc+/nb2dkZW9
P+CRvUk8jr1hqZG9IqyUvVhXhr3Z8ZS9I3CUvbXigr1BB4u9lf6HvXkLjL2n8Yi9eOh1vaBB
gb1Ox3e9XMaDvT4QeL1b6oS9amNrvXGBe73ENn+9iMdJvcklbr1zG2y9nWhevfb0Ub0Fk1e9
GJhdvXEgYr32MEi9mWA+vQ/+Tr36x0S9b9pLvaSVWr2L5kO911c0vfsrPb0b6jS9fcovvaoW
JL24QjS9PNEwvauTLL0vqC29lK8uvUvtK733FS29hgsjvTq2Pr3W5xS9a1QRvReRFr00FiO9
lYwYvcQjC71XCiS9j3QbvYBaF720fBG9zXcGvQnMB701ZQy9gLICvSTsC70IAAS9jODAvG2U
6rw93PK8QBH0vAQZ4LxUSaO8sTHIvKus27xs7+S81Ue+vHilxbypsOO8QG/LvDdDrLxJ2py8
hWDRvNXSurzJ8dy8JcyhvMwxorzWhoy8CUenvH4zlLyDR7K8wqWVvIzvnbzIsly8l72OvAiL
kLwl3YS8UJNLvLdye7y2S3e8BeyIvADfnLzlio28SPaJvLaKl7yCLa68MPpFvGnWk7w1bTW8
xs1JvCytK7xxNgW86wghvN6QQrwali+8tO5avGCwQrx3F1C7f+wavJodArzWi/C7LsSCvNNk
gLvJLuu7</AssayYData></Step><Step><CommonData><SampleLocation>1</SampleLocation><SampleID></SampleID><SampleGroup></SampleGroup><SampleInfo></SampleInfo><SampleRow>C</SampleRow><SamplePlate>1</SamplePlate><WellType>BUFFER</WellType><Concentration>-1</Concentration><ConcentrationUnits>µg/ml</ConcentrationUnits><MolarConcentration>-1</MolarConcentration><MolarConcUnits>nM</MolarConcUnits><MolecularWeight>-1</MolecularWeight><Temperature>30</Temperature><StartTime>4168809</StartTime><AssayTime>80</AssayTime></CommonData><FlowRate>1000</FlowRate><StepType>LOADING</StepType><StepName>Loading</StepName><StepStatus>OK</StepStatus><ActualTime>79.999</ActualTime><CycleTime>0.2</CycleTime><AssayXData Points="400">GsCPRIDGj0TfzI9ETdOPRKvZj0Qa4I9EgOaPRN/sj0RF849EtPmPRBoAkER4BpBE5wyQRE0T
kES0GZBEEiCQRIAmkETfLJBETTOQRLQ5kEQSQJBEgEaQRN9MkERNU5BEq1mQRBpgkESAZpBE
52yQREVzkES0eZBEIoCQRICGkETfjJBERZOQRLSZkEQaoJBEgKaQROeskERNs5BEtLmQRBLA
kESJxpBE58yQRE3TkES02ZBEGuCQRIDmkETn7JBETfOQRLT5kEQaAJFEgAaRROcMkURNE5FE
tBmRRBogkUSAJpFE5yyRRE0zkUS0OZFEGkCRRIBGkUTnTJFETVORRLRZkUQaYJFEgGaRRA5u
kURNc5FEtHmRRBqAkUSAhpFE94yRRE2TkUS0mZFEGqCRRICmkUTnrJFEVbORRLS5kUQawJFE
gMaRROfMkURe05FEtNmRRBrgkUSA5pFE5+yRRE3zkUS0+ZFEGgCSRIAGkkTnDJJETROSRLQZ
kkQaIJJEgCaSROcskkRNM5JEtDmSRBpAkkSARpJE30ySRE1TkkS0WZJEGmCSRIBmkkTnbJJE
TXOSRLR5kkQagJJEmYaSROeMkkRNk5JEq5mSRLagkkR4ppJE56ySRE2zkkS0uZJEEsCSRInG
kkTfzJJETdOSRLTZkkQa4JJEgOaSROfskkRe85JEtPmSRBIAk0SABpNE5wyTRE0Tk0S0GZNE
GiCTRHgmk0TnLJNETTOTRLQ5k0QSQJNEykaTRN9Mk0RNU5NEq1mTRDtgk0SAZpNE32yTREVz
k0SreZNEKoCTRHiGk0TnjJNEfpOTRLSZk0QSoJNEeKaTROesk0RNs5NEtLmTRBLAk0SAxpNE
98yTRE3Tk0S02ZNEGuCTRHjmk0T37JNETfOTRLT5k0QSAJREgAaUROcMlERNE5REqxmURBog
lER4JpRE3yyURE0zlES0OZREGkCURIBGlETnTJRETVOURKtZlEQaYJREkWaURN9slERNc5RE
zHmURBqAlESAhpRE34yUREWTlES0mZREGqCURImmlETnrJRERbOURKu5lEQSwJREgMaUROfM
lERN05REtNmURBrglERm55RE5+yURE3zlESr+ZREGgCVRIkGlUTnDJVETROVRKsZlUQaIJVE
gCaVROcslUS4M5VExDmVRBpAlUSARpVE50yVRE1TlUSrWZVEGmCVRIBmlUQ5bZVERXOVRKt5
lUQagJVEeIaVROeMlURFk5VEtJmVRBKglUR4ppVE56yVRE2zlUSruZVEKsCVRHjGlUTfzJVE
TdOVRKvZlUQS4JVEeOaVRN/slURN85VEtPmVRBIAlkSABpZE5wyWRE0TlkT9GZZEGiCWRHgm
lkTvLJZERTOWRKs5lkQSQJZEeEaWROdMlkSfU5ZEq1mWRBJglkTaZpZE72yWRE1zlkSreZZE
EoCWRHiGlkTnjJZERZOWRKuZlkQSoJZEgKaWRN+slkRNs5ZEq7mWRBLAlkR4xpZE38yWRE3T
lkTE2ZZEEuCWRHjmlkTf7JZERfOWRLT5lkQSAJdEeAaXRN8Ml0RNE5dEqxmXRBIgl0SAJpdE
/yyXREUzl0S0OZdEEkCXRIlGl0TETZdERVOXRKtZl0QSYJdEeGaXROdsl0Rec5dEq3mXRBKA
l0R4hpdE34yXREWTl0S0mZdEGqCXRHiml0TfrJdERbOXRKu5l0QSwJdEeMaXRN/Ml0Re05dE
q9mXRFPgl0SA5pdE3+yXREXzl0Sr+ZdEEgCYRHgGmETfDJhERROYRLQZmER0IJhEeCaYRN8s
mERNM5hEvDmYRBJAmER4RphE30yYREVTmES0WZhES2CYRIBmmETnbJhETXOYRKt5mEQagJhE
gIaYRN+MmERFk5hEq5mYRCKgmER4pphE36yYREWzmES0uZhEEsCYRIDGmETfzJhETdOYRKvZ
mEQa4JhEeOaYROfsmERV85hEtPmYRBoAmUR4BplE5wyZRE0TmUS0GZlEIiCZRIAmmUTnLJlE
VTOZRLQ5mUQ7QJlEgEaZROdMmUReU5lEtFmZRBpgmUSAZplE52yZRE1zmUS0eZlEGoCZRICG
mUTnjJlEAZSZRLSZmUQaoJlEgKaZROesmURNs5lEq7mZRA==</AssayXData><AssayYData Points="400">n4PwuxlOl7uwjjq7B6jEu2LJHbfe80c7hD8Mu5ivMbuosTK7juzjOSlT0DuVXnI6iDJPOyQq
CjvquVa7p0kMOt9AMToULiA5Wb6SOiXXg7oFtvY65QhKO/38QzslCKk72DwbOz2T7DvJ9sE7
r8DGO0HjIzujlYY7tyx4OtuDGjw6C/c7NCh0O8rA1DvLVug7orUKPBJTzzsjaQw80MclPOUp
TDwm0h88OLyiOzQkNDzQGwI83DpcPD3ZOjw7xSU80vA1PFl4ADz4ogw8P3g1PH9vPDx4fts7
rQhsPCD7WDyiV3A85vQ5PCimWjyBDUs8xrh4PPVGWzyICKg87QiTPA+/Wzxfh0k8cch6PPSv
Zzxkz6g8ZM6DPLzSlDzXKIk8kPyNPJvLhjxMlaE8vYpZPAYNmjz8km88H3OFPOR7mTyJaI48
WEKsPPZkzjz/nos8h8LBPPGbhzxN5rc8EjyiPN7uozxAuq08xDbGPBWwyjyU1LM86+vDPDtn
rzzprLU8ImLcPGRhvDykDsI87cTgPAQyvzxoabo8BGLBPICgxzzqVMY86ivZPFbT1TxVpsI8
pUD4PJF98Dyiq9k8lmbaPJofzjwkRfs8GH/jPB50uDx8dtM8TVXnPPD97jzUrMk8pAfrPJrA
/zywFO88eKz6PKjt9jwZuuc8zv7/PP9l7DzJBOw8LhD/PD8CAj1c9Ok81OEAPfJc+zzAUdM8
JNgJPS7QFD2HUAw9iaIJPaoe8jzeIho9CB4HPZcV8Dzxdgs9mnYlPTksDj1z8g49QosRPewk
Bz3L8RA9Wq0LPZGmCT09EQQ9bS0mPblfEz2rohY9ohkTPZFMHD2DUAg9jUIlPaqVFT3mgRo9
LlUQPT5vCD1Npxo93fAWPVw0Lj0dJBg9CxoUPTFqID0ImjQ9y+IbPfK0HT3vDTQ9/7ojPSgh
Hj04+is9f9ErPc7pOD0QIDA98pIuPTQhKz0bLjc9sZYqPTe3Nj0w8R89rY4oPSCLJj2/vDw9
Mz0xPd6gKz2cSTA96PkkPfvbNj3ylEE9FEEvPY+IPz1bEjk9H7wuPaTEMz2YrTs9au4jPft0
Qj2+RTc9jAZAPVoYQD2SY0Q99TE3PSX0PD2eSE49n7pOPfnhOT3MX0Y9NSxRPTFMVT3nqDc9
FipAPT/cNT2Biz49YXc6Pc9mST1wlz49osFJPdB1Tj1LB1k9piRIPVrMYT1AdlU9RANLPYAT
Tz3W8ls9FUdSPTFHWD3+LF49PqlLPT79Pj3+jVc9dkBIPcusUT1I82M90rNHPRBZWz3ZlFY9
ks1jPYjeaT2x42M98nVgPb56aT2d6mE91G9ePVWvej1Zem49ryVMPVg4YD0yVFw9OGRZPdTY
WD11nX49VCFgPVRuWj1DP3A9Xd15PTBQYj2LaGM97s9sPf7tbT3c7Gg9woN7Pfj/cz3yAGU9
yudsPeuMaj0bFWs9ApNzPemZeT39u289Abt0PQoLYT0YR2w9RYNrPehjcD0v3Hk9JrFwPYfK
XT1esoI9+expPTgqdT2oC3g93wVbPfHZZz1gV3Y9Dkl8PQVidT3ppIA9imhpPS4ZgD1mW3c9
oJFzPUfKgj2fV389AGOHPSVbdT1uzok9wMuAPdzchD2eEXA9svuCPfZshT1fCX49qwWDPXsE
hD24J4U9SVF0PRiZiz3PeIA9JcyBPYgSfT2QsH899eaBPTqfhj3Y0oU9T01/PeRSgD3YDIg9
J7l+Pb4QgT1oxoQ9loGIPYULhT0ld409F/aBPcdrhj3jq4M9XsuRPSstfD0ZlZU9tOmMPd0r
iT0UuYw9dFKOPfa/jD2WCY89V2CGPae3iT0V1Yk9tFOVPbXniT2Z94499ieQPR9BmD2FYYw9
O76HPWPjiz3sep49cNSJPSLBjj2hwJM97juWPSxmjj2W7o89586TPeFNmD0BTI89422SPS2i
kD2hXpA9oI+WPdyckD2pIZo9wLqXPbKFlD15D5E9ztSRPX6IlT2mJ5s9ox+VPfHomz0A2509
tzKaPeWMlj0/Q5g9m8eNPYJhnz2NJ509loSWPTnmoD3kXJs9tCGbPeEikD0rs5E9KjehPapU
lz1rWJM98YqfPc7oiz12zp49mzeXPREtmz3WWaM91T+ePQ==</AssayYData></Step><Step><CommonData><SampleLocation>1</SampleLocation><SampleID></SampleID><SampleGroup></SampleGroup><SampleInfo></SampleInfo><SampleRow>C</SampleRow><SamplePlate>1</SamplePlate><WellType>BUFFER</WellType><Concentration>-1</Concentration><ConcentrationUnits>µg/ml</ConcentrationUnits><MolarConcentration>-1</MolarConcentration><MolarConcUnits>nM</MolarConcUnits><MolecularWeight>-1</MolecularWeight><Temperature>30</Temperature><StartTime>4249711</StartTime><AssayTime>30</AssayTime></CommonData><FlowRate>1000</FlowRate><StepType>BASELINE</StepType><StepName>Baseline3</StepName><StepStatus>OK</StepStatus><ActualTime>29.999</ActualTime><CycleTime>0.2</CycleTime><AssayXData Points="150">EcCZRHfGmUTezJlEPNOZRKvZmUQR4JlEd+aZRNbsmURE85lEovmZRBEAmkR3BppE3gyaREQT
mkSrGZpECSCaRHcmmkTeLJpERDOaRKI5mkQJQJpEd0aaRN5MmkQ8U5pEq1maRAlgmkR3ZppE
3myaRERzmkTDeZpECYCaRG+GmkTmjJpERJOaRLuZmkQJoJpEd6aaRN6smkREs5pEq7maRAnA
mkR3xppE1syaRETTmkSr2ZpEEeCaRHfmmkTe7JpEPPOaRNT5mkQRAJtEdwabRN4Mm0Q8E5tE
ohmbRBEgm0RvJptE1iybREQzm0SrOZtEEUCbRHdGm0TWTJtERFObRG9am0QJYJtEb2abRNZs
m0Q8c5tEq3mbRBGAm0R3hptE3oybREyTm0SrmZtEIaCbRHemm0TWrJtEPLObRKK5m0QRwJtE
d8abRNbMm0RE05tEotmbRAngm0R35ptE1uybRDzzm0Si+ZtEEQCcRHcGnEQwDZxERBOcRKIZ
nEQRIJxEdyacRN4snEREM5xEqzmcRBFAnER3RpxE5kycRDxTnESiWZxECWCcRHdmnET2bJxE
RHOcRKJ5nEQRgJxEb4acRJqNnEQ8k5xEopmcRAmgnER3ppxE1qycRESznESiuZxECcCcRG/G
nETWzJxERNOcRNLanEQR4JxEd+acRN7snERE85xEovmcRAkAnURvBp1E1gydRG0TnUSrGZ1E
ISCdRHcmnUTeLJ1EPDOdRKI5nUQRQJ1Eb0adRNZMnUQ8U51Eq1mdRBlgnURvZp1E1mydRDxz
nUSieZ1E</AssayXData><AssayYData Points="150">ZOKkPbfVmz0vcKA9bIqfPR5xoT3uzaA9BRebPWmtoD1HqZ89at2ePfn3nT3/sqo9KsOhPXNF
oj1rSaI9giOgPWhIpT3hoqc9PCCjPcoxpT3k3a09/NGnPWPpqD2lsag9/dmePUOtoj3OLrA9
gZ6qPVFwoD3oEqU9fEulPX7SoD054549zcudPSTIqD0gtqc9QCehPRtkpT1w7qg9CM+tPUXx
sj2DW6w9ZQGoPRNsrj1zBbI99cSuPbmisT3kH649OcCqPeogsz3jiaM9XAa0Pc3gtj2WRag9
VaqwPbQCqz25N6Y97o60PQPNrD1NS6s9uVuwPbFpsj27zbI9t1iwPVgGtT2CEa89f4CwPWhw
sD3bebY99FeuPQBVuD1YXbE9ie6uPQsRsT38s7U9kCCuPZdjsT0Yh7k94DK0PR2Xtz1Mi8I9
I02sPRq2sD062rk9WTy3PY5Guz1vcbM9wvS7PSsctz3IULc9qMazPfLpuT1zYr49G++vPVeA
tz2S/7w9ry66PeHOvT1197g93oW4PXG/uT22arI9CSq1PWAwtz2G0rk92KK0PSSvvT3SDbw9
8TrDPSP9tz2UTL09Tm2zPYtywT0woL09PoS/PR+lvj0eesY9QknDPS4bvj2ofrs92C/BPXCW
xT0eJsA9wUfDPRD6xT33kb49jtXKPbXJvz2qXb09t1q8PdTEvz2Sv8A9+Cu9PZ2Pyz2dUcU9
UlHGPQvPvz0Ab889FfrGPbNixz1thMQ9bna/PfSBwj0t88k9RknCPac3xD1FQ789+4/HPeig
xD17F8Y9</AssayYData></Step><Step><CommonData><SampleLocation>10</SampleLocation><SampleID>BG505 SOSIP</SampleID><SampleGroup></SampleGroup><SampleInfo></SampleInfo><SampleRow>C</SampleRow><SamplePlate>1</SamplePlate><WellType>KSAMPLE</WellType><Concentration>-1</Concentration><ConcentrationUnits>µg/ml</ConcentrationUnits><MolarConcentration>125</MolarConcentration><MolarConcUnits>nM</MolarConcUnits><MolecularWeight>-1</MolecularWeight><Temperature>30</Temperature><StartTime>4288845</StartTime><AssayTime>180</AssayTime></CommonData><FlowRate>600</FlowRate><StepType>ASSOC</StepType><StepName>Association</StepName><StepStatus>OK</StepStatus><ActualTime>180</ActualTime><CycleTime>0.2</CycleTime><AssayXData Points="900">CYCdRG+GnUTWjJ1ENJOdRJqZnUQJoJ1EZ6adRNasnUQ8s51EmrmdRAnAnURvxp1E1sydRDTT
nUSa2Z1EAeCdRGfmnUTW7J1ENPOdRKP5nUQBAJ5EZwaeRNYMnkQ0E55EoxmeRAEgnkRnJp5E
ziyeRDQznkSaOZ5E3kCeRGdGnkTOTJ5ENFOeRKNZnkQJYJ5EZ2aeRM5snkQ0c55EmnmeRAGA
nkRnhp5EzoyeRDSTnkSamZ5EAaCeRG+mnkTWrJ5ENLOeRKO5nkQBwJ5EZ8aeRM7MnkQ0055E
o9meRAHgnkRn5p5EzuyeRDTznkSa+Z5ECQCfRGcGn0TODJ9ENBOfRJoZn0QBIJ9EbyafRM4s
n0Q0M59EozmfRAFAn0RnRp9E1kyfRDRTn0SaWZ9ECWCfRGdmn0TWbJ9ENHOfRJp5n0QBgJ9E
Z4afRM6Mn0Q0k59Eo5mfRAGgn0Rnpp9EzqyfRDSzn0SauZ9EAcCfRGfGn0TOzJ9ENNOfRLPZ
n0QB4J9EZ+afRM7sn0Q8859EmvmfRAEAoERnBqBEzgygRDQToESaGaBEASCgRGcmoETOLKBE
NDOgRJo5oEQJQKBEZ0agRM5MoEQ8U6BEmlmgRAFgoERvZqBE3mygRDRzoESaeaBECYCgRGeG
oETOjKBENJOgRKOZoEQRoKBEZ6agRM6soEQ8s6BEo7mgRAHAoERnxqBEzsygRDzToESj2aBE
CeCgRG/moETW7KBEPPOgRKP5oEQJAKFEbwahRNYMoUQ8E6FEoxmhRAkgoURvJqFE1iyhRDwz
oUSjOaFECUChRG9GoUTWTKFEPFOhRKNZoUQBYKFEZ2ahRNZsoUQ8c6FEo3mhRAmAoURvhqFE
1oyhRDSToUSjmaFECaChRG+moUTWrKFEPLOhRKO5oUQJwKFEb8ahRNbMoUQ806FEo9mhRAng
oURv5qFE1uyhRDzzoUSj+aFECQCiRG8GokTWDKJEPBOiRKMZokQJIKJEbyaiRNYsokQ8M6JE
ozmiRAlAokRnRqJE1kyiRDRTokSjWaJECWCiRG9mokTObKJEPHOiRKN5okQJgKJEb4aiRM6M
okQ8k6JEo5miRAmgokRnpqJE1qyiRDyzokSjuaJEpcCiRG/GokTWzKJEPNOiRJrZokQJ4KJE
b+aiRNbsokQ886JEb/qiREIAo0RvBqNE1gyjRDwTo0SjGaNECSCjRG8mo0TWLKNENDOjRJo5
o0QJQKNEb0ajRM5Mo0REU6NEo1mjRAlgo0RvZqNE1myjRDxzo0SjeaNECYCjRGeGo0TOjKNE
NJOjRKOZo0QBoKNEb6ajRNaso0Q0s6NEmrmjRAnAo0RvxqNE1syjRDzTo0Sj2aNECeCjRGfm
o0TW7KNEPPOjRKP5o0QJAKREZwakRM4MpEQ8E6REmhmkRAkgpERnJqRE1iykRDwzpESjOaRE
CUCkRGdGpETOTKREPFOkRJpZpEQJYKREb2akRM5spEQ0c6REo3mkRAGApERvhqRE1oykRDyT
pESamaREAaCkRGempETOrKREPLOkRKO5pEQBwKREZ8akRM7MpEQ806REmtmkRAHgpERv5qRE
zuykRDTzpESj+aRECQClRG8GpUTODKVE0BOlRKMZpUQJIKVEZyalRNYspURtM6VEozmlRAlA
pURnRqVEzkylRDRTpUSjWaVECWClRG9mpUTWbKVENHOlRJp5pUQBgKVEZ4alRNaMpUQ0k6VE
o5mlRAmgpURnpqVE1qylRDyzpUSauaVEAcClRGfGpUTOzKVENNOlRKPZpUQB4KVEb+alRNbs
pUQ886VEmvmlRAEApkRNB6ZEzgymRDQTpkSaGaZEASCmRG8mpkTWLKZENDOmRKM5pkQJQKZE
Z0amRNZMpkQ0U6ZEmlmmRAFgpkRnZqZEzmymRDRzpkSjeaZEAYCmRGeGpkTOjKZEPJOmRJqZ
pkQBoKZEZ6amRM6spkQ0s6ZEmrmmRAHApkRnxqZE1symRDzTpkSa2aZEAeCmRG/mpkTO7KZE
NPOmRJr5pkQBAKdEZwanRNYMp0Q8E6dEoxmnRAEgp0RnJqdEziynRDQzp0SaOadEAUCnRGdG
p0TOTKdEPFOnRLtZp0QJYKdEZ2anRM5sp0Q8c6dEmnmnRAGAp0RnhqdEzoynRDyTp0SamadE
AaCnRGemp0TOrKdENLOnRMy5p0QBwKdEb8anRNbMp0Q006dEmtmnRAHgp0Rn5qdEzuynRDTz
p0Sa+adEzgCoRG8GqETODKhENBOoRJoZqEQBIKhEZyaoRM4sqEQ0M6hEmjmoRAFAqERnRqhE
zkyoRDRTqESjWahEAWCoRG9mqETWbKhENHOoRJp5qEQBgKhEZ4aoRM6MqEQ0k6hEmpmoRAGg
qERvpqhEzqyoRDSzqESjuahECcCoRGfGqETOzKhEPNOoRKPZqEQB4KhEZ+aoRNbsqEQ086hE
o/moRAkAqURnBqlE1gypRDQTqUSjGalECSCpRG8mqUTWLKlEPDOpRKM5qUQJQKlEb0apRNZM
qUQ8U6lEo1mpRAlgqURvZqlE1mypRDxzqUSjealEEYCpRG+GqUTWjKlEPJOpRKOZqUQJoKlE
b6apRNasqUQ8s6lEmrmpRAnAqURvxqlE1sypRDzTqUSj2alECeCpRGfmqUTW7KlEPPOpRKP5
qUQJAKpEbwaqRNYMqkQ8E6pEmhmqRAkgqkRvJqpE1iyqRDwzqkSjOapECUCqRG9GqkT3TKpE
PFOqRKNZqkQJYKpEb2aqRNZsqkQ8c6pEo3mqRAmAqkRnhqpE1oyqRE2TqkSjmapEAaCqRG+m
qkTWrKpEPLOqRJq5qkQJwKpEb8aqRNbMqkQ806pEo9mqRAngqkRv5qpE1uyqRDzzqkSa+apE
CQCrRG8Gq0TWDKtEPBOrRJoZq0QJIKtEbyarRNYsq0Q8M6tEozmrRJRAq0RvRqtEzkyrRDxT
q0SjWatEEWCrRG9mq0TObKtEPHOrRKN5q0QJgKtEZ4arRM6Mq0Q8k6tEo5mrRAmgq0RvpqtE
1qyrRDyzq0SauatEAcCrRG/Gq0TWzKtEPNOrRKPZq0QB4KtEb+arRM7sq0Q886tEo/mrRAkA
rERvBqxE1gysRDwTrESjGaxECSCsRG8mrETWLKxEPDOsRKM5rEQJQKxEZ0asRM5MrEQ0U6xE
o1msRAFgrESvZ6xE1mysRDxzrESaeaxECYCsRG+GrETOjKxEdpOsRKOZrEQJoKxEb6asRNas
rEQ8s6xEo7msRAHArERnxqxEzsysRDTTrESa2axECeCsRGfmrETW7KxEPPOsRKP5rEQJAK1E
bwatRNYMrUQ8E61EsxmtRAEgrURvJq1E1iytRDQzrUSjOa1EAUCtRGdGrUTOTK1ENFOtRKNZ
rUQJYK1EZ2atRNZsrUQ8c61EmnmtRAmArUSAhq1E1oytRDSTrUSama1ECaCtRGemrUTWrK1E
PLOtRKO5rUQJwK1Eb8atRNbMrUQ8061EmtmtRAHgrURn5q1EzuytRDTzrUSj+a1ECQCuRGcG
rkTWDK5EPBOuRJoZrkQBIK5EbyauROYsrkQ0M65EmjmuRAlArkRvRq5EzkyuRDxTrkQ2Wq5E
AWCuRG9mrkTObK5ENHOuRJp5rkQJgK5EZ4auRNaMrkQ0k65Eo5muRAmgrkRnpq5Ekq2uRDyz
rkSaua5ECcCuRGfGrkTOzK5ENNOuRAXarkQB4K5Eb+auRM7srkQ0865Eq/muRAEAr0RvBq9E
zgyvRDQTr0SaGa9EASCvRGcmr0TWLK9ENDOvRKM5r0QJQK9EZ0avRM5Mr0Q0U69EmlmvRAFg
r0RnZq9EzmyvRDxzr0Saea9EAYCvRGeGr0TWjK9ENJOvRJqZr0QBoK9EZ6avRNasr0Q0s69E
mrmvRAHAr0Rvxq9EzsyvRDTTr0Sa2a9ECeCvRGfmr0TO7K9EPPOvRJr5r0QBALBEZwawRNYM
sEQ0E7BEmhmwRAkgsERnJrBEziywRDwzsESaObBEAUCwRGdGsETOTLBENFOwRJpZsEQBYLBE
b2awRM5ssEQ0c7BEmnmwRAmAsERnhrBE1oywRDSTsESambBECaCwRG+msETOrLBEPLOwRJq5
sEQBwLBEZ8awRNbMsEQ007BEmtmwRAngsERn5rBEzuywRHXzsESj+bBEfACxRGcGsUTODLFE
PBOxRJoZsUQBILFEZyaxRNYssUQ8M7FEozmxRAFAsURnRrFE1kyxRDxTsUSjWbFEAWCxRG9m
sUTWbLFEPHOxRKN5sUQJgLFEb4axRNaMsUQ8k7FEo5mxRAmgsURvprFE1qyxRDyzsUSjubFE
CcCxRG/GsUTWzLFEPNOxRKPZsUQJ4LFEb+axRNbssURV87FEo/mxRAkAskRvBrJE1gyyRDwT
skSaGbJECSCyRG8mskTOLLJEPDOyRKM5skQJQLJEb0ayRM5MskQ8U7JEo1myRAlgskRvZrJE
1myyRDxzskSjebJECYCyRG+GskTWjLJEPJOyRKuZskQJoLJEb6ayRNasskQ8s7JEo7myRAnA
skRvxrJE1syyRDzTskSj2bJECeCyRG/mskTW7LJENPOyRKP5skQJALNEbwazRNYMs0Q8E7NE
mhmzRAEgs0TiJrNE1iyzRDQzs0SjObNECUCzRG9Gs0TWTLNEPFOzRKNZs0QJYLNEb2azRNZs
s0Q8c7NEmnmzRAmAs0SAhrNE1oyzRDyTs0SambNECaCzRG+ms0TWrLNEPLOzRKO5s0QJwLNE
b8azRN7Ms0Q807NEo9mzRAngs0Rv5rNE1uyzRDzzs0Sj+bNE</AssayXData><AssayYData Points="900">77OYPQJkmD29iZU97fuVPSy3nD0mC6k99i+oPW6rmD30b5k9K1WhPWu7nj29S6I9j+GpPQYe
pj0DoKg9IVanPSK6pT11Z6g94n6gPcjnqz3xrK496rmnPWjsrj1OZLA9OfOmPbK9rT14rqc9
vCi0Pa8lrT3yZLE91o+8Pbgftj3cPbA9Vv+tPXHWqz1fX649GyOtPRK7uz1Wo609ER+yPTnM
tT3nI7A9mZatPXhNtD1eMbU9JYKrPc1xuj1iibc9Aty3PTmYtT3/PrU9kSCxPZ+DsT0qUKo9
lqiyPUahuD3KEbw9dG+wPRzgtj27LrU9txO9PaS0sD0V6Lg9AH63Pa40uD3wQb095MK6PcG3
xD0JQbw9cFa8PWppxD0zwL89riC6PVNivj0D6r09PIi5PTrdxT3Jsbk9vTPAPVPhwT1i2sI9
0AXAPaBfxz3i/sY9JQHIPZDtuz1IJsE9lXrAPY5btj0ybrc9+AjBPR+DuT0P0cA9nYu5PS+R
tT3fxb89dR65PSmLwz3/kcM9YzvKPVtEyj2pdLo9NPbCPaFNwD0pc8Y9+4TAPZX1vD04SMo9
BHDIPQY5yT1/EMM95YfMPU/ovj1kosg9PyjBPVrhxT1Rp8s9gAnMPcV6yz3gr8E9lijUPXJk
0D0Cacw98EvGPcGb0D2oKcw95ULNPYeQwz3Oksg94k/OPdSj0D2Wxck9id3HPWoz1j0vu889
AifHPZGXxz1wwdA9u63MPd6Fxz1fFcM9uZ3JPVHZzj3yhNU9h+vRPUVkyD2zfNE9V7HQPaCL
0z2A3dg9lvrVPZumzz2iStI9Iv3RPUdZ1D38ytA9etLPPVePzT0iB809yZfXPSpOzT1jPdY9
p1PcPefP2z2ld9E9w6XQPbGw1j0ZBNE9b8rPPblc3z1andI9E4rWPZuG0j1X6NM94gvUPXPa
0z3FftA9RIHdPW352z125No9kyXYPdcq3j0OxNo9DyzXPd0Tzz1Mf9k9/PnbPXK51D3A1dU9
c1/hPb6a1z3u/9M9P7HfPSsZ2z07idY9D/nbPezE3j2S/NY9cSfePS/75T0SOtc9qkTbPc0E
1z2VLtM9Z37gPXKA3j08y9o9pITiPZl52z3+Uds9NzfePX5O5T2WyNc9zDjiPQgW1D3JSeI9
1hPlPW2Y2T34YOA9iq/bPYWG4D3vHOg9o5HWPTzH3z0jiOU9zwPbPUD23z3SdeE9kmvsPa2W
3z3gxeM979TlPRP63j2JReE986jnPeUF4z39cd89IHzwPaWv7T2au+A9bznmPaWI6D11TuY9
5LPmPRxS3T11ZOI9j1DnPVk95D0YBuU9ewndPTgr6D1CROE9WFjgPaey8D2HZO89og3rPW+W
6T1WKeg9Mv7wPd437D3gAeo9cwbnPYxd7T0WXuE9rrPpPTLK6j0Bfuw9I9TpPdRz9T25b+k9
1n3vPTZn7j0ZQOw9bKPpPYdC9z1jRPU9cmTxPXdI+D0S9ug90x7zPXi47D0Hg+49zTTtPakJ
6j0J6PM9FQryPZqM8z3zXek94rnwPaTj7T1XS/E9i63rPQ1m5j36BPU9le/0Pa019D3G6u89
IHn3PdJK8D3dgOY9AJz0PXh08z11nfM9UrruPWAG7T0NQ/U9bV/0PfEG7j1aBfI9WXX2PQzx
8j2HdPQ9uR31PRjk9T2vg/Q94KbyPQpR/D022PU9E1b5PbLv/T1RRfI9Y8vrPfJ69z20pOs9
CBUAPvbjAj7u2vw9eN31Pamr8T1YvfM91RH8PdFHAD6RSvc9rHX1PbSy+T0RYQA++2kCPqDI
+D1BlP09UPcBPmZT+T3RVPw9h1nxPXFO/D1SDwA+Gzz3PVJx8D365/k91JX3PWKWAT4Nbvs9
wSf0PcpG/j2ry/s9Icf6PcycAj7Wxv89udP1PYvn/D3Dfvs9WkT/PW9v/z380gE+L6YBPqhM
/D1ndAI+UgEAPj739z3KngE+t5H9PQP5AD6jJAY+08UEPms4AT46YP097zEAPjjqAD73B/49
pyX+PYpYAD5FyPo9NFsHPnbk/z3Q/gE+gBoDPjIMAT5dDQM+UfYDPgvq+z3lEgU+4mD8PXQo
Az7a0wM+kuj+PfsB9T31WAc+RAEGPmjsAT4FhQU+WwkAPsmcAD4LrPw9YhYEPhHfAj4TSQE+
Ti8CPua7BT430Qc+keEBPj8bBD4d1wM+oncCPoy5/T15pv491w0DPgaSBj4NAgM+CoAAPqI7
Aj6RRf899fYAPtTXAj6mogQ+J3MEPlytBj4J0wE+ZBEGPv0hAj7rdgE+9QoCPm7vBT6CKAQ+
A2kBPnvtBT6LUwo+bTkDPuOqBz6Rqgk+3xkGPsKgBz7B8wc+8FYDPlhF/D3r4wQ+CbQEPrhA
CT45xAU+xJYHPhMtBT6r5wI+wCQEPjOyBz5HvQg+JmwCPn+OCD6o9QU+58QCPhbDBj5DvAA+
K0YGPuUVCD6X6Ak+s1wJPr/oCD40iQE+Q2UCPhxTBz4lhwc+5w8LPv6HBD7H8wU+I+cDPqpO
CD7bVgk+IzUGPlabBj5G4wE+re4MPszaBT6+qwY+lIIOPslbCj64yQg+nhcGPi4cDD7mRwo+
ZzQIPn3dDD6WDQg+2nIGPgmHDT4cuAo+GAQHPlNiBD4e6g0+Uq8IPjEqBz7Wegk+/o4IPuve
BT4G8Ao+beoIPm4OBz6kMwo+tZQHPiDcBj7vxwk+oyAOPjQ9DT4lJws+dgMNPjUaED4GDAc+
XGwLPoNpCD611Qs+/ZELPmLiDD6PEA0+KG4MPjtPDj440Aw+/+cKPoc+Dz6Gdww+TEEMPj0f
DT4AsQo+FYUOPpO5Dj5zRAw+eksLPoUkDz5ZyQ0+X74QPtRFCj5Woww+c1QJPiyzET5AFww+
UMwNPj1+Cj5keg4+dMULPpcSED6JfhI+SzgQPrTLDj6D8w8+UMgMPn21DD6Ybg8+fIMQPu+e
Dz6PYg8+v0MQPk0ODj5Rjww++C8PPlDQDD5bUxE+R/8OPmv2DD5+sw0+EdMNPhXeDz44CQ8+
2acPPooNFD6KQxA+61ILPk6HDT6CuQ8+mjAQPu7KCz4hzRI+Fu8PPioxEj4uVBA+2i4PPpzy
DT5Iew8+vlASPsN9DT60JhE+MQ4NPkelDT4UlhA+S4oPPjOFEz5pMQ8+wx4MPme5Ej7cBBM+
HugRPgGhEz47kxg+neYRPkjrFT7aUxI+zUoWPjGIDz4khxE+A5MUPjO0Ez6RTxU+ER4QPs8o
FT6Xlg4+EIcSPofiEj4xRhU+Ea0SPgb8Ej4uYxA++88RPlJlED4g7g8+X7ISPuPPEj6njRU+
9WoUPqJcET75nRY+sjgVPoRMET69aBA+OZ0UPu1TFz5WyhM+wmASPjvTFj5nyRY+o4sXPuhG
FT5B4BY+Q3gSPjOZEz7nOxY+JrYRPqLkET4bRxM+3e4UPmIhGT4JoRY+f2IXPghNFD5BABY+
8vAYPlTaFT729xU+DhUZPnVpFj6+cRI+GLcPPtqmGT4ISRc+J34WPlhHGT6G9BA+XtQUPoiY
GD7TPBU+L40VPnqAGT6wfxk+034cPqiqFj6xbRc+zc4ZPtVxFT6nZBE+HAwQPoA8FD5f9Bg+
z14WPm8QFz5daRo+M48VPnroFj7NRBc+yfsXPs7eGD503hY+QVcZPqgEGD4nKBs+a9cYPt2x
FD4+ZBY+69YYPt6/Gj5PkBY+CqoZPuC5FD5+SRc+S38cPlMCGD5IHxY+oX0YPvIrGj4VNRk+
Ik8YPscqFj57vB4+LKsXPkMQGD47vRY+XmoePqQdGD6UWhk+yvgYPkZJGT5G+RU+qFIaPiHK
GD459Rg+uHAVPmTzGz5Kshc+w+4ZPpQGGj7Z1Bo+BngdPgSwGj5Xrxg+xzMaPuhTGz7qJRs+
lmUaPr0tHT505Rc+yxsYPgpAIz7jPiA+bIUWPgvWHT5+whs+biEYPrwfHj78nxs+hM8ePq5f
Hj6Mix0+2k8ZPonfHT6CFR0+xwYWPgOFGz7Jcho+KeoaPjkZGz6jrBw+PdwbPog0GT7Egxo+
c+4cPpgZGz7K3hw+NQUdPoC1ID6S6Ro+cxchPgPVGT7r3xg+t34cPsg5HD5gPRs+QZcbPnKd
GT5+chs+LoATPrl8GD6g4xo+kDEbPuMsID56rh8+2uUZPktpHj5Uax8+5b8ePjL9HD5PJyE+
rbcbPr38Fz7tJB8+EXcdPsVtID67mh0+K9sZPlfSHT5t2Ro+qD4dPgVEIT69ch0+WIMbPjaQ
ID5NwiA+bNggPhmzHj7tkB4+goUcPudfHT60Hx8+Z9UbPmZwHj66giE+2PAcPt8eHT5fzh4+
FKMdPtoGHj4jwCE+zK4fPkMCHz4CPiA+0uIiPj0ZHz4WvB8+DzshPry6Jj4+GBw+dK0dPqFu
Hz4suxw+kEMfPsYSHj4y8hw+FTAdPmjBHj67Hx4+9ZYhPtr7Ij5mCyI+VQoiPmGbHj63CSM+
/TYiPkwGHj7NKSA+jYgjPjBEID7usCI+vr8kPjBaHz4mLSA+RsMiPiRXIT6ykyE+tkodPi1L
Hj5kcyA+u7cdPkSLJD71ZB4+7GQpPuZzID673Rw+p00lPpUyJT78eyM+cwMkPs4OIj5niCM+
GjojPg+VJj4ONiM+cNMhPhGgHj5xZiM+1lQiPl40Ij55QSI+fx0hPoleJT4RsiI+ux8fPkZX
Hz7wmyQ+LJUePriIHz4zPSE+DlgjPv4YHz5BHCE+zKwfPplGID6KsB8+4IciPonHJD45vh4+
h2YiPo1vJj7TNCc+SskkPpwqIz7WtSQ+oUQhPpUqJj4f4CQ+</AssayYData></Step><Step><CommonData><SampleLocation>1</SampleLocation><SampleID></SampleID><SampleGroup></SampleGroup><SampleInfo></SampleInfo><SampleRow>C</SampleRow><SamplePlate>1</SamplePlate><WellType>BUFFER</WellType><Concentration>-1</Concentration><ConcentrationUnits>µg/ml</ConcentrationUnits><MolarConcentration>-1</MolarConcentration><MolarConcUnits>nM</MolarConcUnits><MolecularWeight>-1</MolecularWeight><Temperature>30</Temperature><StartTime>4477734</StartTime><AssayTime>180</AssayTime></CommonData><FlowRate>600</FlowRate><StepType>DISASSOC</StepType><StepName>Dissociation</StepName><StepStatus>OK</StepStatus><ActualTime>179.999</ActualTime><CycleTime>0.2</CycleTime><AssayXData Points="900">CQC0RG8GtETWDLREPBO0RKMZtEQJILREbya0RNYstEQ8M7RE9Tm0RAlAtERvRrRE1ky0RDxT
tESjWbRECWC0RG9mtETWbLREPHO0RKN5tEQJgLREb4a0RNaMtEQ8k7REo5m0RBmgtESQprRE
1qy0RDyztESaubRECcC0RG/GtETWzLREPNO0RKPZtEQq4LREb+a0RNbstEQ887REo/m0RAkA
tURvBrVE1gy1RDwTtUSjGbVEASC1RG8mtUTWLLVEPDO1RKM5tUQJQLVEb0a1RNZMtUQ8U7VE
mlm1RAlgtURvZrVE1my1RDxztUSaebVECYC1RG+GtUTWjLVENJO1RKOZtUQPobVEb6a1RNas
tUQ8s7VEo7m1RAnAtUQbx7VE1sy1RDzTtUSa2bVE7uC1RFXntUTW7LVEPPO1RKP5tUQJALZE
bwa2RNYMtkQ8E7ZEoxm2RAEgtkRvJrZE1iy2RDQztkSjObZECUC2RHhGtkTWTLZENFO2RKNZ
tkQJYLZEZ2a2RNZstkQ8c7ZEo3m2RAmAtkRvhrZE1oy2RDSTtkSjmbZECaC2RG+mtkQ4rbZE
PLO2RKO5tkQJwLZEb8a2RNbMtkS91LZE1Nm2RAHgtkRn5rZEzuy2RDzztkSa+bZECQC3RJAG
t0TWDLdEPBO3RKMZt0SlILdEZya3RNYst0Q0M7dEozm3RAlAt0RnRrdEzky3RDxTt0SjWbdE
AWC3ROpmt0TObLdEPHO3RJp5t0QBgLdEb4a3RNaMt0Rlk7dEo5m3RAmgt0RnprdE1qy3RDyz
t0SjubdECcC3RG/Gt0TOzLdENNO3RKPZt0QB4LdEwea3RNbst0Q887dEo/m3RAEAuERvBrhE
5gy4RDwTuESjGbhECSC4RG8muETWLLhENDO4RJo5uEQJQLhEZ0a4RNZMuEQ0U7hEo1m4RN5g
uERvZrhE1my4RDRzuESaebhEAYC4RGeGuETWjLhENJO4RLOZuEQBoLhEZ6a4RNasuEQ0s7hE
mrm4RAHAuERnxrhE1sy4RDTTuESj2bhECeC4RG/muETW7LhEPPO4RKP5uEQBALlEbwa5RNYM
uUQ0E7lEoxm5RAEguURnJrlE1iy5RDwzuUSaOblEAUC5RGdGuUTWTLlENFO5RJpZuUQBYLlE
Z2a5RM5suUQ0c7lEo3m5RAGAuURnhrlE1oy5RDyTuUSjmblECaC5RG+muUTurLlENLO5RKO5
uUQBwLlEb8a5RNbMuUQ007lEmtm5RAHguURn5rlE3uy5RDzzuUSa+blEAQC6RGcGukTWDLpE
PBO6RJoZukQBILpEZya6RM4sukQ8M7pEmjm6RAlAukRvRrpE1ky6RDRTukSaWbpEAWC6RGdm
ukTObLpENHO6RKN5ukQqgLpEb4a6RM6MukQ0k7pEo5m6RAGgukRvprpEzqy6RFWzukSzubpE
xcC6RG/GukTOzLpENNO6RJrZukQB4LpEZ+a6RM7sukQ087pEmvm6RAkAu0RnBrtEFw27RDQT
u0SaGbtEASC7RG8mu0TOLLtENDO7RJo5u0QBQLtEb0a7RM5Mu0Q0U7tEzFm7RAFgu0RnZrtE
zmy7RDRzu0TDebtEAYC7RGeGu0TOjLtENJO7RKOZu0QBoLtEZ6a7RM6su0Q0s7tEo7m7RAnA
u0RnxrtEzsy7RI7Tu0Sj2btECeC7RJDmu0TW7LtEPPO7RJr5u0QBALxEZwa8RM4MvERlE7xE
oxm8RAEgvERvJrxE1iy8RDQzvESjObxECUC8RG9GvETWTLxENFO8RJpZvEQJYLxEb2a8RNZs
vEQ8c7xEo3m8RAmAvERvhrxE1oy8RDyTvESjmbxECaC8RG+mvETWrLxEPLO8RKO5vEQJwLxE
b8a8RNbMvEQ807xEo9m8RKXgvERv5rxE1uy8RDzzvESj+bxECQC9RG8GvUTWDL1ENBO9RKMZ
vUQJIL1EZya9RM4svUQ8M71Eozm9RAlAvURvRr1E1ky9RDxTvUSjWb1ECWC9RG9mvUTWbL1E
NHO9RKN5vUQJgL1Eb4a9RNaMvUQ8k71Eo5m9RAmgvURvpr1E1qy9RDSzvUSjub1ECcC9RG/G
vUTWzL1EPNO9RLvZvUQy4L1EZ+a9RNbsvUTg871Eo/m9RAkAvkRvBr5E1gy+RG0TvkSjGb5E
CSC+RGcmvkTWLL5EPDO+RLs5vkQJQL5EkEa+RNZMvkQ8U75Eo1m+RAlgvkSAZr5E1my+RDRz
vkSaeb5EAYC+RG+GvkTWjL5ENJO+RJqZvkQBoL5Eb6a+RM6svkQ8s75Eo7m+RAnAvkRvxr5E
1sy+RDTTvkSa2b5ECeC+RG/mvkTW7L5EPPO+RKP5vkQBAL9Ebwa/RNYMv0Q8E79Eoxm/RAkg
v0RvJr9Eziy/RDwzv0SaOb9ECUC/RGdGv0TWTL9EPFO/RKNZv0QiYL9Eb2a/RM5sv0Q0c79E
o3m/RAmAv0Rnhr9E1oy/RDyTv0Sjmb9ECaC/RG+mv0TWrL9EPLO/RKO5v0QJwL9Eb8a/RM7M
v0Q8079Eo9m/RAngv0Rn5r9E1uy/RDzzv0Sa+b9ECQDARGcGwETWDMBENBPARNwZwEQJIMBE
bybARNYswEQ8M8BEoznARAFAwERvRsBE1kzARDxTwESIWsBEAWDARGdmwETObMBENHPARJp5
wEQJgMBEZ4bARNaMwEQ0k8BEo5nARIygwERvpsBEzqzARDyzwESjucBECcDARGfGwEQozcBE
NNPARKPZwEQJ4MBEZ+bARObswEQ088BEo/nARAEAwURnBsFEzgzBRDQTwUSjGcFECSDBRGcm
wUTWLMFENDPBRKM5wUQJQMFEZ0bBRNZMwUQ8U8FEo1nBRAlgwURnZsFED23BRDxzwUSaecFE
AYDBRG+GwUSzjcFEPJPBRKOZwUQioMFEZ6bBRNaswUQ0s8FEmrnBRAHAwURvxsFE1szBRDzT
wURG2sFEAeDBRG/mwUTO7MFENPPBRJr5wUQBAMJEZwbCRNYMwkQ0E8JEmhnCRAkgwkRnJsJE
7izCRGUzwkSaOcJEAUDCRG9GwkTWTMJENFPCRJpZwkQJYMJEZ2bCRM5swkQ0c8JEmnnCRBmA
wkRnhsJEzozCRDyTwkSamcJECaDCRGemwkTOrMJENLPCRKu5wkTuwMJEZ8bCRM7MwkQ008JE
mtnCRAHgwkRv5sJEzuzCRDTzwkSj+cJEAQDDRGcGw0TODMNENBPDRJoZw0QBIMNEZybDRM4s
w0Q0M8NEmjnDRAFAw0RnRsNEzkzDRG1Tw0SaWcNEAWDDRGdmw0TObMNENHPDRJp5w0QBgMNE
Z4bDRM6Mw0Rtk8NEmpnDRAGgw0RnpsNEzqzDRDyzw0SaucNEAcDDRGfGw0TOzMNEbdPDRKPZ
w0QB4MNEZ+bDRM7sw0Q888NEu/nDRAEAxERnBsRE1gzERDwTxET1GcREASDERGcmxETWLMRE
PDPERJo5xEQBQMREZ0bERM5MxEQ0U8REmlnERCJgxERnZsREzmzERDxzxESaecRECYDERG+G
xETWjMREPJPERJqZxEQJoMREZ6bERM6sxESns8REo7nERAnAxERvxsRE1szERDzTxESj2cRE
CeDERHjmxETW7MREPPPERKP5xEQJAMVEbwbFRNYMxUQ8E8VEoxnFRDIgxURvJsVE1izFRDwz
xUSrOcVECUDFRG9GxUTWTMVEPFPFRKNZxUQJYMVEb2bFRNZsxUQ8c8VEo3nFRAmAxURvhsVE
1ozFRDyTxUSjmcVECaDFRG+mxUTurMVENLPFRB26xUQJwMVEmMbFRNbMxUQ808VEs9nFRAHg
xURv5sVE1uzFRDzzxUSj+cVECQDGRG8GxkTWDMZEPBPGRCYaxkQJIMZEZybGRNYsxkQ8M8ZE
oznGRAlAxkRnRsZE1kzGRDxTxkSaWcZECWDGRG9mxkTWbMZEPHPGRKN5xkQJgMZEb4bGRM6M
xkQ0k8ZEo5nGRBmgxkSIpsZE1qzGRDyzxkSjucZECcDGRG/GxkTezMZEPNPGRKPZxkQB4MZE
b+bGRNbsxkQ088ZEo/nGRAkAx0RnBsdE1gzHRDQTx0SaGcdECSDHRG8mx0TmLMdEPDPHRKM5
x0QJQMdEb0bHRFFNx0Q8U8dEo1nHRAlgx0RvZsdE1mzHRDxzx0SaecdECYDHRG+Gx0TWjMdE
NJPHRKOZx0QBoMdEb6bHRM6sx0Q8s8dEo7nHRAnAx0RnxsdEzszHRDzTx0Sj2cdEIuDHRG/m
x0TW7MdENPPHRKP5x0QJAMhEbwbIRNYMyEQ8E8hEoxnIRAkgyERnJshE1izIRDwzyESaOchE
CUDIRG9GyETWTMhENFPIRJpZyEQJYMhEZ2bIRM5syEQ8c8hEw3nIRAGAyERnhshE1ozIRDST
yESjmchEAaDIRGemyETWrMhENLPIRJq5yEQBwMhEZ8bIRFHNyEQ808hEo9nIRAngyESQ5shE
1uzIRDzzyESa+chEAQDJRGcGyUTWDMlEPBPJRJoZyUQJIMlEZybJRM4syUQ8M8lEmjnJRAFA
yURvRslE1kzJRDxTyUSjWclEAWDJRG9myUTObMlEPHPJRJp5yUQJgMlEb4bJRM6MyUQ8k8lE
o5nJRAmgyURnpslEzqzJRDyzyUSjuclEQsDJRGfGyUTWzMlEPNPJRJrZyUQB4MlEb+bJRM7s
yUQ888lEmvnJRHwAykRvBspEzgzKRDQTykSjGcpEASDKRGcmykTOLMpEPDPKRJo5ykQJQMpE
b0bKRM5MykQ0U8pEmlnKRAlgykRvZspEzmzKRDRzykSaecpE</AssayXData><AssayYData Points="900">RW4lPg+UJz6vbCc+G5QmPn8DKj68Hio+Nv4uPgp5Kz7Kuiw+D0wtPh91LD7p4zI+DZYvPt9n
MD6eSS4+VKkxPhnjMT7PfTA+FZY3PnddLz573iw+5yA0PjeLMz7ITDE+op82PkXyND51zC0+
dqMxPg0OMz6qkS8+B/4vPpd+Nz4NZDM+Mik0PvmyMT4o6jI+JxkwPoZgND4HfzA+UccyPmHa
MD7KFDQ+/IE0PjFuLz4C3jU+c3A0PhlkND5W5jE+R2A3PmWjMz423jI+6kM1PmzXMz4UwjQ+
4b8uPvSVMD7XMzc+Lq4wPnPDMz4xnjU+ilYzPvSqMT7h7jQ+Zsg0PimnMj6iTzg+UEQ4PrWG
MT5H1TI+psM1PlV0MT5rBTc+HvwuPurANT7ktTQ+2IMyPtyGLz7/qS4+bsg0Pu8eMT5mpjM+
YoYzPrN6ND4s6DE+7CEvPqYDMT58vzQ+r0IxPtSXMj6UozA+fjUwPtblND4niTI+r34yPsKa
NT41zDc+JKsvPgIlND4w/TU+NgkyPmTEMz7JWzI+U+gwPjNkLz7Qsi8+4Ec0Ptm+Mj7c0jM+
HSIxPue4MT4CBjQ+fQcvPlgVMz7IWzM+MSU3PkcEMT7RWS8+BkcxPumeLj4ilzI+GX8yPiWK
OD5qfy4+BHUyPvJHMT6sqDA+UuYxPgYXNT4MBzQ+Uz05PoxMNT6CiTM+0BkyPsEzMz7cjDc+
uEcxPncOND62JjU+5cQ0PisMNj6joDY+fTEvPteWNj4FwDI+vDs4Pg/MMj50CjQ+yvgzPkYH
Mj46sDY+NXs1Pi3ZMj50QTU+m/I5PuLjNT4s2C4+rvEzPp8pMz6jezc+nNw2PtWUNz7ZfjA+
eJg2PmiMMT4qOjU+hBczPmmcND7Qrzk+RG8zPiUxND7D7DY+Hyg0PnHHMz4uDjg+1LY2PoZ2
ND4injc+Dro1PmXVNj5nnzY+hiMzPg7MMT5ulTQ+0y4zPtfeMT6G0zU+SOk1Prp2Nz5ZtjM+
6q0yPiXTNT4eOTg+V1Y3PhlbNT7MSzU+OoY1PiFSOD6G+TU+nDQ2Pqr1Mj6QOTc+gW8zPl6O
NT6xCTg+2zkyPryINj5c0DY+VbE1Psn4ND5hjDU+bcc3PmItND7CkDU+o64xPnf8OT691Dg+
8Ns4PsmJNT50ajM+lPg0Pk9rOD5LbDo+UjY3Pq5nND4kHDk+fx44PpvPNj5OJjU+GNYyPtlu
ND6gjjo+8/8zPsQ1Mz4iSTg+lR0yPhZvOD4EDC4+ucYyPtcDNz6OZDY+oGc0PmOLOD49TDc+
XUo0PkyNNj49qTg+JJ02PmBONz6gjDU+WMU1Pk89Nz60vjg+zsEzPsTMOj51MTU+sPQ2Po1V
NT6zEjc+cwI3PljXNz4BoDk+WCs4PpwrOz6feTc+H0g5PtphNT6wkD4+SCU7PvQlOz6AeTY+
4pk7PhCdOD7jkjM+s24+PuarNz4NBDg+zkk0Ppa0OT60xDQ+lro6PrEbNj7Thzg+TtU6PloL
Nz7Hizs+1Zk4PuNIOD7VIzY+wpM+Ph3oOT780Dk+fj01Ph4POj5tdDY+h9U7PipHOD43ITY+
ayo5PkETMz46CTc+dtQ9PhAbNz4u0Dg+u1I7PnKBNz5m9jY+Mz87PpOcOD7Ozjo+fx44PghQ
Nz6Kvzg+cMc2Ppi/Nj69Pzg+sro0PsHfOD7vvDc+Y2U8Pgf7Oj7nVzs+O1k9PktLOT7CLTo+
8J04PqCUOT7ubjg+kMo3PlLvPD5lnjU+prY4PsSFOT7AcDo+mLw7PqtSOz6Irjs+fh46Pj6F
Oz6/JT4+BgQ3PiO/OD5mbzc+7783PgXWOT5pfzw+py46PlXKPT5WaD0+Ztk5PoAsOz6ZJzg+
m7k5Pj8uPD6u6Dk+Nsc9PsTeOD6mqjw+GRs7Pl7ROD6emzc+39Q2PqdsOT7cczo+uFk4PhCZ
Oz6mKjg+IhI6PpzSOD5QCT4+Dog8PtHoOD6zbzg+Idk4Pgv1OD5KJD0+V7Q3PvKwNz6Pwzo+
lHY4Pkc4PD6xkjg+W0s7PkqFOD4KeD0+Aow+PpdqOT5y+Ts+e8Y7PlSHOD5CCDs+jE07PtK/
Oj7diDg+HE46Pn+GOD4HhT4+p0Y9PjcGOj71zTg+IM06PuiFPD7MYj4+hbU6Pl78PT7BcT0+
e2Q9PkiKNz43HDs+YEo+PjNLOT60Jjw+pco6PiJyOz5kvzc+wTs+PqgwPT4EWj4+adY+PvHE
QT7N4Tw+M506PvVZPj5AWj4+ToQ5Pna6QD4CJDo+MWA4PrirPD6zIUE+GMw5PsQVOj4TRj4+
T3U+PhYCQD42Dj0+uCA+PmthOz7X0T8+mU09Pn62Oj5b1zk+8cE5PrC6OT45Yjw+BFNBPgin
OT4CJT0+NQFBPsODPT5oNz8+AZA6Pht2Oj44+jw+XkI3PiYhQD4vRj0+DvZAPsfSPj4Apjs+
7X4/PskqPT7TlUE+h8M/PlQrPj6xlUE+d3s5PvN2Pj6Qdz4+tvs7PqpZQT5QIkE+x+Q9PjUH
Oj7CATw+6/s/PjwCPz4BETs+KwtDPn5LOz4xAz4+dzlBPhrhPT5TVUA+kTQ7Pj8wQD4a5UA+
wGw9PgB2QT5l2UM+ufE9Psp9Qj7DIkM+msI7PglBPT7Znj8+WZBFPkTFPz7+AkE+vQ5BPuYs
Pz5ZTkI+CUQ9Pod1QT5IhEE+Kqs9PhB8Pj6Mpz4+apZBPm1WQD5uLjw+K5VBPjIFQj50gEA+
IIFDPs1KQT6vqD0+wA9BPu9UQT47Rj4+4p09PozUPD7BBEE+MENAPjcJPT6QiEE+L3Q9PjP6
QT4Kkz0+H4g/PhB1PD4haj0+svBCPgz0QT74yUI+VP1APolnPj7mgEM+Zt1CPiRGQD5nu0A+
VJBEPqWQQT6Zl0Y+6XA+PmriQD4F10Q+GPRAPhEtPj5gqEA+m5VAPmrpQT5eCD8+WvxBPgTo
Pj6dxUM+jwhEPjgpRD4Kl0U+P/tCPosdQj628UQ+Odo+PsbuQj4fwEE+e6tAPnUuQz5B3T8+
EGU/PvUVQT5HRkA+V9RAPsMtRj48SEI+pS1EPl+MQT4KNkM+WKVHPvqARz6CUUQ+vJNAPrgK
RD6mlEE+1KJEPuggRT5390A+kCdEPucKRT6gHkk+/BNCPljdRD6q5UQ+H/NFPl0GRz4yNkg+
kVNEPmikQz5xiUM+ThtHPrSbRz42o0c+supGPsu9RD6F/0E+KohIPgPhQT6X7z8+gExCPrKd
QT6zekQ+tvxGPmQbRD4s70U+QLJEPoDrRD6Q8Dw+O5hGPiSpQD6Z+kY+WjxGPlsxQT5R0UI+
G4lEPjRxQz4+uEY+7zNDPvpkQj67+UI+wD9CPriwQj4yDUM+/QBGPvdfRz5fkEY+OSBFPiAN
QT6AJEQ+8hJJPiogRT7udz8+ZdlEPuE2Rj4k+EU+ZSVEPvTMRD7TdUI+r9dIPsyxRD7d7k4+
WQlBPjU0RT48WUY+MVtDPmU+QD6JdUQ+JWlHPnxQQz4Ra0k+5ZZEPiUzRT7dRkc+We9GPkqP
SD6qqkg+UU5APt+yQz6LOEU+YLxFPk+6Sj5+fks+uGhCPq2iRT4AQUs+IkZBPl4HTT75Kkc+
ftVCPiXMSj5ZNkY+LvVFPnkkSj4AAUQ+cutIPpg6RT58V0Y+f4BJPkUbSD5qFkc+23dIPlT2
RD403kw+jWBLPitrRz5h50Q+Oj5QPmgaSj4qDEo+uWJKPkN7SD4yR0o+RXJLPsm1Sz76mUo+
h7ZFPte/RD4+lks+pupJPgVZSD73z0s+4YVNPuziRD6xIkk+azNJPns9ST4Ezks+YO1EPvIj
TT5RlEU+bKdIPhBKRz51kEc+785JPjf1SD7+7Ug+vDVJPgZ3SD6Fn0w+MABOPiUVSz4qREw+
Kk5KPtIvSj4cwlM+pbJMPsGdRj66v0c+mkpPPrWsST6Wrko+MLFIPtVqSz5ICkw+Hy5LPveJ
Sz4Gs0k+W4dPPqmmSj6iD08+Ll1MPhm6Sz60MEs+6MRLPrKgTj77t0o+7+VMPomYSj59mEg+
J29LPjztSz5FPkY+PMxNPkFrSj7Igks+saVKPhIeSj4BN0o+gHZNPh1GTD4vzEs+wc9NPotl
TT50KlE+6x1MPsXZTD44uE0+D7ZRPoKwSD4zKUo+8DBNPiZ8ST70rE4+VI5JPm51Sz6gREs+
Jt9IPoB8TD7Tu04+fSVOPjmhTD64fE8+8KlNPgu4TD7FXUo+in1NPiJ0UT5STUs+snhNPtBL
TT5zmk8+hXRVPj2lSz79M1E+uBJQPq5aTD430E0+VCNPPtcXSz6JdUk+dDFQPvqeTT5tDU4+
37VLPr3nTz699FM+e8xQPlq0Sz5q+Es++yRNPkqjTT4MWE4+y3dNPm0JUz5AN1Q+1nVNPgM+
Tz6oclE+oaNSPkvqUD4Vb04+fnNMPtj5UT6RR08+mnRPPkT+UT5IuVI+NyRSPpGxTj4mUE0+
vsFOPn4JSz5kmVE+Ax1PPnn0UD5Ni08+qjFOPntdTz4qnEo+3QVRPlqSUj6k8E0+OlxNPhhO
TT5fS08+CkNOPhl8Tz4tAk8+TApPPh52Tj5AyVE+q9VQPis2Tj5V2E8+W+5RPv1AUT6YlVE+
9nVTPvSnUz5rBlA+E2ZNPuPnUz68YlA+hKVUPtF8UT6V1FI++QZPPgKRUz4GWk4+EzlQPvR/
ST4EeEo+Qw5RPozHTT6IkU8+jTpRPvnDUz6xnVI+qGVPPtO/Tj6YLk8+ZJ9UPhjHTj7Kpk8+
cfNRPoL4UD5CtFM+y2lTPmJPSz6YO1M+mINTPncQTT4R7lM+</AssayYData></Step><Step><CommonData><SampleLocation>11</SampleLocation><SampleID></SampleID><SampleGroup></SampleGroup><SampleInfo></SampleInfo><SampleRow>C</SampleRow><SamplePlate>1</SamplePlate><WellType>REGENERATION</WellType><Concentration>-1</Concentration><ConcentrationUnits>µg/ml</ConcentrationUnits><MolarConcentration>-1</MolarConcentration><MolarConcUnits>nM</MolarConcUnits><MolecularWeight>-1</MolecularWeight><Temperature>30</Temperature><StartTime>4667541</StartTime><AssayTime>5</AssayTime></CommonData><FlowRate>1000</FlowRate><StepType>KREGENERATION</StepType><StepName>Regeneration2</StepName><StepStatus>OK</StepStatus><ActualTime>5.00005</ActualTime><CycleTime>0.2</CycleTime><AssayXData Points="25">AYDKRF+GykTOjMpELJPKRJKZykQBoMpEZ6bKRM6sykQ0s8pEm7nKRAHAykRwxspEzszKRDTT
ykSb2cpEAeDKRGfmykTm7MpENPPKRJv5ykQBAMtEZwbLRPUNy0Q0E8tEmxnLRA==</AssayXData><AssayYData Points="25">RllvwGQDe8DSOYHA+0+EwMVihsDUU4jAOOWJwD4xi8ACd4zAYIuNwJpxjsBMHI/A1A2QwCqs
kMA/UJHAWAqSwNCpksA5LZPA+aGTwJMklMC5eJTAeQ+VwL2ClcAbp5XA5s2VwA==</AssayYData></Step><Step><CommonData><SampleLocation>12</SampleLocation><SampleID></SampleID><SampleGroup></SampleGroup><SampleInfo></SampleInfo><SampleRow>C</SampleRow><SamplePlate>1</SamplePlate><WellType>NEUTRALIZATION</WellType><Concentration>-1</Concentration><ConcentrationUnits>µg/ml</ConcentrationUnits><MolarConcentration>-1</MolarConcentration><MolarConcUnits>nM</MolarConcUnits><MolecularWeight>-1</MolecularWeight><Temperature>30</Temperature><StartTime>4683963</StartTime><AssayTime>5</AssayTime></CommonData><FlowRate>1000</FlowRate><StepType>KREGENERATION</StepType><StepName>Regeneration2</StepName><StepStatus>OK</StepStatus><ActualTime>5.00005</ActualTime><CycleTime>0.2</CycleTime><AssayXData Points="25">ASDLRF8my0TOLMtENDPLRJs5y0Q6QMtEX0bLRM5My0Q0U8tEm1nLRCJgy0RnZstEzmzLRDRz
y0SbectEAYDLRGeGy0TOjMtENJPLRP2Zy0QBoMtEsabLRM6sy0Q0s8tEm7nLRA==</AssayXData><AssayYData Points="25">1fxhvmvKQb5DzyG+AvAJvreZ9b1leNK9fYWzva8nnr0ZLYa94N9+vTlOPb0MlSy9ma4LverM
AL2laLm8wLy8vG7wbrxduye8PIkquwRl7boeufe5U3MoOt4qFjygGSg8WbUUPA==</AssayYData></Step><Step><CommonData><SampleLocation>11</SampleLocation><SampleID></SampleID><SampleGroup></SampleGroup><SampleInfo></SampleInfo><SampleRow>C</SampleRow><SamplePlate>1</SamplePlate><WellType>REGENERATION</WellType><Concentration>-1</Concentration><ConcentrationUnits>µg/ml</ConcentrationUnits><MolarConcentration>-1</MolarConcentration><MolarConcUnits>nM</MolarConcUnits><MolecularWeight>-1</MolecularWeight><Temperature>30</Temperature><StartTime>4700432</StartTime><AssayTime>5</AssayTime></CommonData><FlowRate>1000</FlowRate><StepType>KREGENERATION</StepType><StepName>Regeneration2</StepName><StepStatus>OK</StepStatus><ActualTime>4.99895</ActualTime><CycleTime>0.2</CycleTime><AssayXData Points="25">AcDLRF/Gy0TOzMtENNPLRJLZy0QB4MtEZ+bLRM7sy0Q088tEm/nLRAEAzERfBsxEzgzMRDQT
zESSGcxEASDMRGcmzETOLMxENDPMRJs5zET5P8xEZ0bMRM5MzEQ0U8xEklnMRA==</AssayXData><AssayYData Points="25">WnKGwNp7isA+xIzA5kqOwAV8j8A/gpDA9lmRwC0DksAhtJLAoz6TwH3Jk8AIFJTA+YOUwHAD
lcBsYZXA5ayVwI7wlcBdPpbAeWuWwAbilsDNDJfAaGWXwKCll8AywpfAZ+iXwA==</AssayYData></Step><Step><CommonData><SampleLocation>12</SampleLocation><SampleID></SampleID><SampleGroup></SampleGroup><SampleInfo></SampleInfo><SampleRow>C</SampleRow><SamplePlate>1</SamplePlate><WellType>NEUTRALIZATION</WellType><Concentration>-1</Concentration><ConcentrationUnits>µg/ml</ConcentrationUnits><MolarConcentration>-1</MolarConcentration><MolarConcUnits>nM</MolarConcUnits><MolecularWeight>-1</MolecularWeight><Temperature>30</Temperature><StartTime>4716891</StartTime><AssayTime>5</AssayTime></CommonData><FlowRate>1000</FlowRate><StepType>KREGENERATION</StepType><StepName>Regeneration2</StepName><StepStatus>OK</StepStatus><ActualTime>5.00005</ActualTime><CycleTime>0.2</CycleTime><AssayXData Points="25">+V/MRFdmzES+bMxELHPMRIp5zETxf8xEV4bMRMaMzEQkk8xEipnMRPmfzERfpsxEzqzMRCSz
zESKucxE8b/MRF/GzES+zMxELNPMRJPZzET538xEV+bMRMbszEQs88xEk/nMRA==</AssayXData><AssayYData Points="25">kJUpvkZaD766W+G9fcadvcZdT716rQy9B4KPvAEVx7uCpWs7EmKRPFjJ1jzZPwk9oDMcPbz3
QD3T5lI9yX5pPRjviT24Gok9HNGWPd0gnz38irE9c7CmPas0uD0B3b49h9TGPQ==</AssayYData></Step><Step><CommonData><SampleLocation>11</SampleLocation><SampleID></SampleID><SampleGroup></SampleGroup><SampleInfo></SampleInfo><SampleRow>C</SampleRow><SamplePlate>1</SamplePlate><WellType>REGENERATION</WellType><Concentration>-1</Concentration><ConcentrationUnits>µg/ml</ConcentrationUnits><MolarConcentration>-1</MolarConcentration><MolarConcUnits>nM</MolarConcUnits><MolecularWeight>-1</MolecularWeight><Temperature>30</Temperature><StartTime>4733333</StartTime><AssayTime>5</AssayTime></CommonData><FlowRate>1000</FlowRate><StepType>KREGENERATION</StepType><StepName>Regeneration2</StepName><StepStatus>OK</StepStatus><ActualTime>5.00005</ActualTime><CycleTime>0.2</CycleTime><AssayXData Points="25">+f/MRF8GzUTGDM1ELBPNRJsZzUTxH81EXybNRL4szUQkM81EijnNRPk/zURfRs1ExkzNRCxT
zUSTWc1E8V/NRF9mzUTGbM1EJHPNRJN5zUT5f81EV4bNRMaMzUQkk81Ek5nNRA==</AssayXData><AssayYData Points="25">M+6GwBhoisAIaIzAZ+eNwKwOj8Dy0Y/AdquQwEBFkcBr65HAPy+SwGeuksA1PZPAdKOTwPUB
lMAEEZTAsG+UwGq9lMCk7JTAcjuVwCxalcB1qZXArtOVwFIilsBiUpbAYGqWwA==</AssayYData></Step><Step><CommonData><SampleLocation>12</SampleLocation><SampleID></SampleID><SampleGroup></SampleGroup><SampleInfo></SampleInfo><SampleRow>C</SampleRow><SamplePlate>1</SamplePlate><WellType>NEUTRALIZATION</WellType><Concentration>-1</Concentration><ConcentrationUnits>µg/ml</ConcentrationUnits><MolarConcentration>-1</MolarConcentration><MolarConcUnits>nM</MolarConcUnits><MolecularWeight>-1</MolecularWeight><Temperature>30</Temperature><StartTime>4749761</StartTime><AssayTime>5</AssayTime></CommonData><FlowRate>1000</FlowRate><StepType>KREGENERATION</StepType><StepName>Regeneration2</StepName><StepStatus>OK</StepStatus><ActualTime>4.99895</ActualTime><CycleTime>0.2</CycleTime><AssayXData Points="25">+p/NRFimzUS/rM1EJbPNRJS5zUT6v81EWMbNRMfMzUQt081ElNnNRPrfzURY5s1Ex+zNRCXz
zUSU+c1E+v/NRFgGzkS/DM5EJRPORIsZzkTyH85EYCbORL8szkQlM85EiznORA==</AssayXData><AssayYData Points="25">Sh+IvVqGJL2KfJy7r0SiPKXrOj3fsYk9di+rPQj9wD1jONU9uonxPQD0/j0ijgo+i88WPh99
Fz5YgCU+yIcmPoG9Kj6uJjU+HWk2Pp97PD7fa0A+pl9BPvR7Sz7jTUw+kgtLPg==</AssayYData></Step><Step><CommonData><SampleLocation>1</SampleLocation><SampleID></SampleID><SampleGroup></SampleGroup><SampleInfo></SampleInfo><SampleRow>C</SampleRow><SamplePlate>1</SamplePlate><WellType>BUFFER</WellType><Concentration>-1</Concentration><ConcentrationUnits>µg/ml</ConcentrationUnits><MolarConcentration>-1</MolarConcentration><MolarConcUnits>nM</MolarConcUnits><MolecularWeight>-1</MolecularWeight><Temperature>30</Temperature><StartTime>4764519</StartTime><AssayTime>30</AssayTime></CommonData><FlowRate>1000</FlowRate><StepType>BASELINE</StepType><StepName>Baseline2</StepName><StepStatus>OK</StepStatus><ActualTime>29.999</ActualTime><CycleTime>0.2</CycleTime><AssayXData Points="150">8T/ORFdGzkS+TM5EJFPORItZzkTpX85EV2bORL5szkQkc85Ei3nORPF/zkRXhs5EvozORCST
zkSLmc5E8Z/ORFemzkS+rM5EJLPORIu5zkTxv85ET8bORL7MzkQk085Ei9nORPHfzkRX5s5E
vuzORCTzzkSL+c5E8f/ORFcGz0S2DM9EHBPPRIsZz0TxH89EVybPRLYsz0QkM89EiznPRPE/
z0RPRs9EvkzPRCRTz0SLWc9E8V/PRE9mz0S+bM9EJHPPRIJ5z0Tpf89ET4bPRCiNz0Qkk89E
gpnPRPGfz0RXps9EvqzPRCSzz0SLuc9E8b/PRFfGz0S+zM9EJNPPRIvZz0Tx389EV+bPRL7s
z0Qs889Ei/nPROn/z0RXBtBEvgzQRCQT0ESLGdBE6R/QRE8m0ES+LNBELDPQRII50ETxP9BE
V0bQRL5M0ERVU9BEglnQRPFf0ERXZtBEtmzQRCRz0ESLedBE8X/QRFeG0ES2jNBEJJPQRIKZ
0ETxn9BEV6bQRLas0EQcs9BEgrnQRPG/0ERPxtBEvszQRCTT0ESL2dBE6d/QRE/m0ES+7NBE
JPPQRIL50ETp/9BEYAbRRL4M0UQkE9FEixnRRPEf0USAJtFEtizRRBwz0USLOdFE8T/RRJlG
0US2TNFEJFPRRItZ0UTxX9FET2bRRLZs0UQkc9FEgnnRRPF/0UR4htFEtozRRCST0USLmdFE
6Z/RRFem0US+rNFEdrPRRIK50UTxv9FEV8bRRDDN0USf09FEgtnRRPHf0URP5tFEtuzRRCTz
0USC+dFE</AssayXData><AssayYData Points="150">ZKdtPuVAcT7qTnU+TK91PvLkez61p3g+5jJ8Pq2Tej6eZno+bk58PpFffj7K84A+Z4+CPreJ
gj5Jo4I+dqaDPsOggT5wZIU+uXSGPsW0hT5gUog+w3qGPvanhD5Ggok+Wg6LPp6xiD5l3Yc+
IFyGPsGDiD6xLIw+6OiMPmSAjD6hnYs+7fmKPj30jD4VNo0+KTuMPhBwiz64rY8+eaSOPilz
kD4Hro4+jS2SPj9WkT6FTJM+ebGSPj0zkj5Nw5I+VxGSPnR5kz5hypI+UlaSPnNWlT4Iv5U+
YgaWPuvtkj5O15Q+dFWXPna2lT6S3Jc+xOyXPjh/mT4wp5g+prWXPuyZmT7W2ZY+uqKaPoh0
mT5Vf5o+yBybPsJTmD5tmpw+8OGaPowpmj5x9Zw+RJmbPkCznT7x/5w+0s2aPsZYnT5pbp0+
z8ubPjuCnD5ABp8+lKuePmTqnD6Kx50+8gWfPlsDoT60qp8+lxSePhhBoD5D7aA+zeCgPrPI
nz6vs54+kGSjPjN2oT4iwqA+pOOgPrXzoD53qKA+qq+kPjxRpT5F1KM+WrWkPo9poz5R0aQ+
k+ikPhZupD6QIqU+bqyjPqBHpD7XdaY+hSKjPlnppT5+HKY+65SlPs0ipz51D6g+G1inPvYi
pT7DY6c+baKlPg44pj4Bjqc+P4OoPtCrqD5yCag+niWpPpm3pz6Ugqg+Il6oPimJrD5Uaqc+
+XWpPqiuqz5/D6o+2KuqPtd2qT48IKo+ea6qPiNpqj4HLao+0dOrPqbKqT49gqs+lgisPr9b
rD7GUKo+</AssayYData></Step><Step><CommonData><SampleLocation>1</SampleLocation><SampleID></SampleID><SampleGroup></SampleGroup><SampleInfo></SampleInfo><SampleRow>C</SampleRow><SamplePlate>1</SamplePlate><WellType>BUFFER</WellType><Concentration>-1</Concentration><ConcentrationUnits>µg/ml</ConcentrationUnits><MolarConcentration>-1</MolarConcentration><MolarConcUnits>nM</MolarConcUnits><MolecularWeight>-1</MolecularWeight><Temperature>30</Temperature><StartTime>4795411</StartTime><AssayTime>80</AssayTime></CommonData><FlowRate>1000</FlowRate><StepType>LOADING</StepType><StepName>Loading</StepName><StepStatus>OK</StepStatus><ActualTime>80</ActualTime><CycleTime>0.2</CycleTime><AssayXData Points="400">6P/RREYG0kS1DNJEGxPSRIIZ0kToH9JETibSRLUs0kQbM9JEgjnSROg/0kRORtJEzUzSRBNT
0kR5WdJE4F/SRE5m0kS1bNJEG3PSRIJ50kTof9JE+obSRLWM0kQbk9JEgpnSRPif0kROptJE
razSRBOz0kR5udJEEcDSRE7G0kS1zNJEE9PSRJLZ0kQZ4NJETubSRMXs0kQb89JEefnSROD/
0kROBtNEvQzTRBsT00R5GdNE6B/TREYm00StLNNEEzPTRHk500ToP9NETkbTRM1M00QbU9NE
glnTROBf00RXZtNEYW3TRBNz00SKedNE6H/TRE6G00S1jNNEE5PTRIKZ00Ton9NERqbTRLWs
00QTs9NELrrTROC/00RGxtNErczTRBvT00Sr2dNE6N/TREbm00S17NNEG/PTRIL500Q6ANRE
RgbURK0M1EQbE9REghnUROgf1EROJtRErSzURBsz1ER5OdRE6D/URE5G1EStTNREE1PURHlZ
1ETwX9RETmbURK1s1EQbc9REeXnUROh/1ERGhtREtYzURBOT1ER5mdRE6J/URE6m1ES1rNRE
E7PURHm51ETov9RERsbURM3M1EQb09REednURODf1ERG5tREWe3URBvz1ESC+dRE6P/UREYG
1UStDNVEIxPVRHkZ1UTgH9VETibVRK0s1UQTM9VEeTnVRAFA1URGRtVErUzVRBtT1UR5WdVE
4F/VREZm1UStbNVEI3PVRHl51UTgf9VETobVRK2M1UQTk9VEeZnVROif1URGptVErazVRBOz
1UR5udVE4L/VREbG1UStzNVEE9PVRHnZ1UTg39VERubVRLXs1UQT89VEefnVROj/1URGBtZE
tQzWRBMT1kR5GdZE4B/WRE4m1kStLNZEEzPWRKI51kToP9ZERkbWRK1M1kQbU9ZEilnWROhf
1kRGZtZErWzWRBNz1kR5edZE4H/WREaG1kStjNZEG5PWRIKZ1kTgn9ZERqbWRK2s1kQTs9ZE
grnWROi/1kRGxtZErczWRBvT1kR52dZE4N/WREbm1kS17NZEZfPWRHn51kTg/9ZERgbXRLUM
10QTE9dEghnXROgf10ROJtdErSzXRBMz10SCOddE6D/XRE5G10S1TNdEG1PXRHlZ10TgX9dE
TmbXRLVs10Qbc9dEgnnXROh/10ROhtdEtYzXRBuT10TDmddE6J/XRE6m10S1rNdEG7PXRIK5
10Tov9dETsbXRLXM10Qb09dEitnXROjf10RO5tdEtezXRBvz10SC+ddE6P/XRHcG2ES1DNhE
GxPYRIIZ2EToH9hETibYRLUs2EQbM9hEgjnYROg/2ERORthEtUzYRBtT2ESCWdhE6F/YRERn
2EStbNhEG3PYRIJ52ETof9hETobYRLWM2EQbk9hEgpnYROif2ERGpthEvazYRESz2ESCudhE
6L/YRE7G2EStzNhEG9PYRHnZ2ETo39hETubYRLXs2EQb89hEgvnYROj/2EROBtlEtQzZRBsT
2USCGdlE4B/ZRF8m2US1LNlEGzPZRII52UToP9lEV0bZRLVM2UQbU9lEglnZROhf2URGZtlE
tWzZRBtz2UTLedlE4H/ZREaG2US1jNlEE5PZRIKZ2UTon9lETqbZRLWs2UQ0s9lEebnZRPC/
2UROxtlEtczZRBvT2UR52dlE6N/ZRE7m2US17NlEG/PZRHn52UTo/9lETgbaRK0M2kQbE9pE
ghnaROgf2kROJtpEMC3aRBMz2kSCOdpE6D/aREZG2kS1TNpEE1PaRHlZ2kToX9pETmbaRLVs
2kQbc9pEeXnaROh/2kRGhtpEvYzaRBuT2kR5mdpE6J/aRE6m2kT+rNpEG7PaRIK52kTov9pE
TsbaRLXM2kQb09pEgtnaROjf2kRO5tpEtezaRBPz2kR5+dpE4P/aRE4G20StDNtEGxPbRIIZ
20Q6INtERibbRK0s20QbM9tEeTnbROA/20RGRttErUzbRBtT20SCWdtE4F/bRE5m20StbNtE
E3PbRIJ520RjgNtETobbRK2M20Qbk9tEgpnbROif20RfpttEtazbRBuz20R5udtEe8DbREbG
20StzNtEE9PbRILZ20Qq4NtERubbRK3s20QT89tEgvnbRA==</AssayXData><AssayYData Points="400">PnKuPmrIrj5SvK4+plyvPmsRrz6RW64+mYisPvLwrz6Qb60+O8avPl1Hrj4bQa0+vNOwPtIW
sD7AZbI+pEmuPgeIsD6VMLE+zuyuPoPArz58ubI+GBawPpeIsj667rE+2SCxPjyusz5LJ7E+
dWKxPoUktT5K87E+6viyPl64sj69BrI+jOiyPim+tD7uDbM+8UKyPhQqtT7Hx7M+Ela0PpTQ
tD58grM+xrGxPtzPsT7XgLQ+ic20PvD+sz7o1rM+sCq4PjJ+tD46+bM+iYu1PksxtT6r1LQ+
y421PvX7tT63hLQ+WfSzPoHutT6HXLY+QYC1Piiasj6qGLY+lEi4PudmtD7jNrU+xUG2PvXp
tz4LKbg+qWO3Pjirtj7WKrg+zxO3PnkGuD5tprc+tMq4PjgBuT63+Lk+i/G5PqCcuT5Gh7c+
AuS4PrrAuD7i07g+Mfe6PvLiuT6UQbg+O9G4Pv5otz6NxLw+GPW5PlWavD6C0bk+c2e5Pu0r
uz5pZbk+pyW4PjRLuz7/Mbo+MAi4PtiXuz6GQrw+YxW9PmaNvD6eW7k+ZFm8Plm6uz6GBLk+
B3y8PqKBvD6yTL0+a3O8PhNpuj5Dybw+7iy9Phksvj7aC7o+6ta8PrZVvT6emL8+Nu66Pg7y
vD6ljL4+BQ29PvZBvD4OQ78+Le29PvagvT5eGb8+sY2/PmcAvz7gOME+t16+PpoVvj6+Lb8+
MrPAPh4Fvz4hT8M+wkW+PtxIwD5Ofr4+O7i/Phzuvj62FME+d9DAPhAFwD41bcI+6ZfAPslW
wT6ps78+UyjBPuChwD6z178+QXbBPvsOwj7LKMQ+z9G/PhzawD6UvL4+AVDBPiSnwT6ttL8+
jZ7DPmxLwT7DfsE+vr3CPmx1wz6G/74+JFjEPmkwwT7PUsI+PdrCPvTPwz6PL8M+LX3CPgHh
wj7HCcM+UUnCPishwz7rm8I+EhfCPlwBxj6P4sI+xDTGPh8axj4z6sM+pwbEPpp0xD4KH8Y+
rNfFPoOuwz5vfsQ+iTDFPuDbwj7ENcY+RGbHPuOSxj7D2sU+8bXCPv3nxD7sBsY+i6LHPksB
xT7bFsc+2IPFPtp5xT5uDMg+FU/HPsynxT4YfMY+2QXIPn5fxz6xg8Y+8FjHPgqSyD7s0MY+
XX3HPiJLxz4/Scc+lxrIPohJxT4aisc+DmvIPtGOyT6HQsc+gNrHPmZ3xz6pSMk+xYDIPp19
yz52iMc+t7fGPpS7xz7+Q8c+A63IPqBLyj5kK8o+F8/IPoQ9yz4KSsk+Wi7KPgQTyj5hucc+
C5PIPvcByD4Cusc+wHPKPoVqxj4Oesk+NrXJPigHyT5zvsk+YOLJPlPayT43Lco+TPHIPjad
yD6sxMY+FYzLPnVYyj4mD8s+MFDIPomNyz4OX8s+6pTKPr9pyj43gco+Cz7NPrWgyj53i8s+
PJjIPld3zj6NCsw+AMzMPuIrzD6bicw+/+bLPt1Ayz55mss+tzjKPnPzyj7Z980+JVDLPi7g
yz7OYcs+SH/MPrtJyz6C3cs+hM7MPrH6zD7rlc0+2u/LPmqUyz6c4c0+DljOPjYrzT5cA8w+
HunLPvsZzD6eUM0+Q07OPuLFzD6M4c4+mTfMPkLyzD5MGs4+i+XOPrmizj6vyc4+CHPQPokN
zT6xPc8+6unMPmP3zD74Xs4+lrDQPsNHzz6CVc8+BkXOPnHszT69P88+dMrPPimZzz47Z9A+
tIXPPkjTzj6U5NA+s1LRPuc+zz6actE+ksHNPrij0j6Kws8+dWPPPucJ0D4z9M4+3GHSPnmd
zj6vE9A+k6XPPjzG0D7TndE+TH7SPlSozj7pBNE+m6DQPu8j0j4dU9M+GzXSPgLS0z4AsdM+
zWTRPmMK0z48dc8+z8vSPviH0T6qsNI+cKLSPnS10T7ZNdM+thXRPuYR0T6NzNE+50PRPmDP
0z7cn9M+ku3RPmRQ0j69StI+A8PQPpR+0j5f2tE+Nm7TPoia0D6Tz9A+xNPTPtOf0z77dNM+
JGLRPtvr0z5E/9M+SqDSPq8/0j68mdM+DArVPskh0z5A3NQ+6EPVPjKv0z6SANM+I4LTPpVu
1D7t39Q+Xf3TPm1y0z6v+tI++UHTPrBs0z7GF9Q+4rXWPg==</AssayYData></Step><Step><CommonData><SampleLocation>1</SampleLocation><SampleID></SampleID><SampleGroup></SampleGroup><SampleInfo></SampleInfo><SampleRow>C</SampleRow><SamplePlate>1</SamplePlate><WellType>BUFFER</WellType><Concentration>-1</Concentration><ConcentrationUnits>µg/ml</ConcentrationUnits><MolarConcentration>-1</MolarConcentration><MolarConcUnits>nM</MolarConcUnits><MolecularWeight>-1</MolecularWeight><Temperature>30</Temperature><StartTime>4876466</StartTime><AssayTime>30</AssayTime></CommonData><FlowRate>1000</FlowRate><StepType>BASELINE</StepType><StepName>Baseline3</StepName><StepStatus>OK</StepStatus><ActualTime>30</ActualTime><CycleTime>0.2</CycleTime><AssayXData Points="150">6f/bREcG3ES2DNxEFBPcRIMZ3EThH9xETybcRLYs3EQcM9xEgzncROE/3ERPRtxE30zcRBRT
3ER6WdxE4V/cRE9m3ESubNxEFHPcRIN53EThf9xER4bcRK6M3ERmk9xEg5ncROmf3ERHptxE
rqzcRByz3ER6udxEGsDcREfG3ESuzNxEJNPcRHrZ3ETh39xET+bcRK7s3EQU89xEg/ncROH/
3ERPBt1ErgzdRNAT3UR6Gd1E4R/dRE8m3USuLN1EFDPdRLQ53URkQN1ER0bdRK5M3UQcU91E
elndROlf3URHZt1ErmzdRBxz3UR6ed1E4X/dRE+G3USujN1EFJPdRHqZ3UTpn91ER6bdRK6s
3UQUs91EerndROm/3URPxt1ErszdRBTT3UR62d1E4d/dRE/m3USu7N1EFPPdRHr53UTh/91E
RwbeRK4M3kQcE95EehneROEf3kRHJt5ErizeRBwz3kSDOd5E4T/eREdG3kS2TN5EFFPeRHpZ
3kTpX95ER2beRK5s3kQUc95EenneROF/3kRHht5ErozeRBST3kR6md5E6Z/eREem3kTOrN5E
PbPeRP253kThv95ER8beRK7M3kQU095Eg9neROHf3kRH5t5EruzeRBzz3kSb+d5E4f/eREcG
30S2DN9EHBPfRHoZ30ThH99ETybfRK4s30QUM99E5TnfROk/30RHRt9ErkzfRBRT30R6Wd9E
4V/fREdm30S2bN9EFHPfRIN530Tpf99ER4bfRN+M30Qck99EepnfROmf30RHpt9E36zfRByz
30SDud9E</AssayXData><AssayYData Points="150">GvDUPphI1j7yDdM+1BTUPvlv1j4MNNU+8N3RPv/31j7l09U+oZrVPlOR1T4YJ9c+3HbXPn0J
1j7S2NE+RyHWPhen1j7L4NU+4TzWPrH71T5I9dQ+zzjWPm4k1T63QdU+rdLWPhPc1D5ibdU+
6WbZPnrm1z40Vdc+fITVPujR1D6cttc+aUzZPrMF2T7kmNc+8cPWPrJv1j70xNY+/2TXPrnl
1T5n3tg++3rZPjc61j6M8dY+P7fYPsjc2j6e/dY+i8TYPhbh1z5i1NY+/N7WPjo32T6ks9k+
mtvXPiLK1z4Ql9g+qQ3YPk/L2D6qhtk+O03aPkG82z6cYNg+4OHWPlZF2D7x3dc+UEHZPvP0
2D7SXdk+lHTZPvdn2D6Q3tk+X2nYPrYO2j6BOdk+7VfaPlOI2j4oOds+KrvYPiBZ2D4MCNs+
OifcPvvp2j4LSNo+/mraPpOE2j5e8Nk+XQLZPlr12D75Pts+goDaPiLS2z4UCts+q4LaPreL
2j4LIts+fKDbPivp2j6Ctts+SZDYPscT2j5Eotk+MRXZPtNy2T6nSdk+rcTcPhE/2z7Tpdw+
Le3YPl5t3D5HC9w+7ELdPmBS2j69Qt4+/mbaPgLb2z49Hts+gazcPnLd2z6rCdw+d/vbPq0A
2z6w4ts+eZ7cPiI93D7JMN0+9OHdPjsQ3T75890+y4fdPtCx2T6Hxd4+cYLcPk3N2j7rmNw+
407ePgT32z7DXtw+lsnbPhas3j7F0do+Q93ePsZv3D4UH90+QrvePmqQ3D6mc90+8FrdPshz
3T78/Nw+</AssayYData></Step><Step><CommonData><SampleLocation>10</SampleLocation><SampleID>BG505 SOSIP</SampleID><SampleGroup></SampleGroup><SampleInfo></SampleInfo><SampleRow>C</SampleRow><SamplePlate>1</SamplePlate><WellType>KSAMPLE</WellType><Concentration>-1</Concentration><ConcentrationUnits>µg/ml</ConcentrationUnits><MolarConcentration>125</MolarConcentration><MolarConcUnits>nM</MolarConcUnits><MolecularWeight>-1</MolecularWeight><Temperature>30</Temperature><StartTime>4915683</StartTime><AssayTime>180</AssayTime></CommonData><FlowRate>600</FlowRate><StepType>ASSOC</StepType><StepName>Association</StepName><StepStatus>OK</StepStatus><ActualTime>180</ActualTime><CycleTime>0.2</CycleTime><AssayXData Points="900">6b/fRE/G30SuzN9Ej9PfRHrZ30Th399ET+bfRNfs30QU899Eg/nfROn/30RHBuBEtgzgRBwT
4ESDGeBE4R/gREcm4ESuLOBEHDPgRIM54ETpP+BER0bgRLZM4EQUU+BEg1ngROFf4ERPZuBE
tmzgRBRz4ESDeeBE4X/gRE+G4ESujOBEFJPgRIOZ4EThn+BET6bgRK6s4EQcs+BEerngROG/
4EQMx+BEtszgRBTT4ESD2eBE4d/gREfm4ES27OBEFPPgRHr54ETh/+BEuAfhRMYM4UQUE+FE
ehnhROEf4URHJuFErizhRBwz4UR6OeFE6T/hRE9G4US2TOFEHFPhRINZ4UTpX+FET2bhRK5s
4UQUc+FExHnhROl/4URPhuFEtozhRByT4UR6meFE6Z/hREem4USurOFEFLPhRHq54UTpv+FE
T8bhRLbM4UQc0+FEi9nhROHf4URH5uFEruzhRBTz4UR6+eFE4f/hREcG4kS2DOJEFBPiRD8a
4kThH+JETybiRLYs4kQUM+JEejniROE/4kRPRuJE30ziRBRT4kR6WeJE4V/iRE9m4kSubOJE
HHPiRHp54kTpf+JER4biRO+M4kQUk+JEg5niRDOg4kRHpuJErqziRBSz4kR6ueJE6b/iREfG
4kS2zOJEHNPiRHrZ4kTh3+JER+biRK7s4kQU8+JEevniROn/4kRHBuNErgzjRBQT40R6GeNE
4R/jREcm40SuLONEFDPjRHo540ThP+NEcEbjRHJN40QcU+NEelnjROFf40RHZuNErmzjRBRz
40R6eeNEAoDjRE+G40S2jONEFJPjRHqZ40T5n+NET6bjRLas40Qcs+NEernjROG/40RHxuNE
rszjRBTT40R62eNE6d/jREfm40Su7ONEJPPjRIP540Tp/+NERwbkRK4M5EQUE+REehnkROEf
5ERHJuREtizkRBwz5ER6OeRE4T/kRE9G5ES2TOREHFPkRINZ5EQCYORET2bkRLZs5EQcc+RE
g3nkRKWA5ERPhuREvozkRByT5ESDmeRE6Z/kRE+m5ES2rOREHLPkRIO55ETpv+RET8bkRA7O
5EQc0+REg9nkROnf5ERP5uREtuzkRBzz5ESD+eRE6f/kRE8G5US2DOVEJBPlRIMZ5UTpH+VE
uiblRLYs5UQcM+VEgznlROk/5URPRuVEtkzlRBxT5USDWeVE6V/lRE9m5US2bOVEHHPlRHp5
5UTpf+VER4blRLaM5UQ1k+VEg5nlROmf5URPpuVEtqzlRByz5UR6ueVE6b/lREfG5US2zOVE
HNPlRLzZ5UTp3+VET+blRLbs5UQc8+VEg/nlROn/5URPBuZEtgzmRBwT5kSDGeZE6R/mRE8m
5kSuLOZEHDPmRKM55kTpP+ZET0bmRLZM5kQcU+ZEg1nmROlf5kRYZuZEtmzmRBxz5kSDeeZE
6X/mRGCG5kS2jOZEHJPmRIOZ5kTpn+ZET6bmRLas5kQcs+ZEernmROm/5kRWx+ZEtszmRBTT
5kSD2eZE6d/mRE/m5kS27OZEHPPmRIP55kTp/+ZETwbnRLYM50QcE+dEgxnnROEf50RPJudE
tiznRBwz50R6OedE6T/nREdG50S2TOdEHFPnRINZ50TpX+dER2bnRLZs50QUc+dE3XnnROF/
50RYhudEroznRBST50R6medE6Z/nREem50S2rOdEHLPnRHq550Tpv+dET8bnRK7M50QU0+dE
5dnnROHf50RP5udEtuznRBzz50SD+edE4f/nRE8G6ESuDOhEHBPoRHoZ6ETpH+hERyboRLYs
6EQcM+hEejnoROE/6ERPRuhErkzoRBxT6ER6WehE4V/oRE9m6ES2bOhEHHPoRIN56EThf+hE
T4boRCCN6EQUk+hEepnoROmf6ERPpuhEtqzoRBSz6ESDuehE6b/oREfG6ESuzOhEFNPoRIPZ
6ETh3+hET+boRLbs6EQU8+hEg/noROH/6ERPBulEtgzpRBQT6UR6GelE+R/pREcm6USuLOlE
HDPpRHo56UThP+lET0bpRLZM6UQUU+lE3VnpROFf6URHZulErmzpRBxz6UR6eelE6X/pREeG
6US2jOlEFJPpRIOZ6UThn+lER6bpRLas6UQ1s+lEernpROm/6URHxulEtszpRBzT6USD2elE
4d/pREfm6US27OlEHPPpRIP56UQaAOpERwbqRK4M6kQUE+pEehnqROkf6kRPJupErizqRBQz
6kSTOepE4T/qREdG6kSuTOpEFFPqRHpZ6kTpX+pER2bqRLZs6kQcc+pEennqROF/6kRHhupE
CI3qRBST6kR6mepE4Z/qREem6kSurOpEFLPqRHq56kThv+pER8bqRK7M6kQt0+pEetnqROHf
6kRP5upEruzqRBzz6kR6+epE4f/qREcG60SuDOtEXhPrRHoZ60ThH+tERybrRLYs60QUM+tE
ejnrROE/60RHRutErkzrRBRT60SDWetE4V/rREdm60SubOtEFHPrRHp560Thf+tER4brRK6M
60QUk+tEg5nrROGf60RHputEtqzrRBSz60SDuetEMcHrREfG60SuzOtEFNPrRHrZ60Tp3+tE
T+brRK7s60QU8+tEevnrROH/60RHBuxEzgzsRBQT7ESDGexE6R/sRGgm7ESuLOxEFDPsRHo5
7EThP+xEiUbsRK5M7EQUU+xEi1nsROlf7ERYZuxEtmzsRBxz7ESDeexEEoDsREeG7ES2jOxE
HJPsRIOZ7ETpn+xET6bsRLas7EQUs+xEg7nsROm/7ERPxuxEtszsRCTT7ESD2exE6d/sRE/m
7ETf7OxEHPPsRIP57ETp/+xETwbtRM4M7UQcE+1EgxntROkf7URPJu1ExiztRBwz7USDOe1E
6T/tRE9G7US2TO1EHFPtRINZ7UThX+1ET2btRLZs7UQcc+1Eg3ntROl/7URPhu1EtoztRByT
7USDme1E6Z/tRE+m7US2rO1EHLPtRIO57UTpv+1ET8btRLbM7UQc0+1Eg9ntROnf7URP5u1E
tuztRBzz7USD+e1E6f/tRI8H7kS2DO5EHBPuRIMZ7kTpH+5ERybuRLYs7kQcM+5EgznuROk/
7kRPRu5E90zuRBxT7kSDWe5E6V/uRE9m7kRqbe5EHHPuRIN57kThf+5ER4buRLaM7kQck+5E
g5nuROGf7kRPpu5EtqzuRByz7kR6ue5E6b/uRE/G7kS2zO5EHNPuRIPZ7kTp3+5ET+buRK7s
7kQc8+5Eg/nuROn/7kRPBu9EtgzvRBwT70SDGe9E6R/vRE8m70S2LO9EHDPvRB4670ThP+9E
T0bvRK5M70QcU+9Eg1nvRPlf70RHZu9EzmzvRBRz70SDee9E4X/vRASH70S2jO9EHJPvRHqZ
70Thn+9ET6bvRLas70Qcs+9EernvROm/70RPxu9EtszvRBTT70SD2e9E6d/vREfm70Su7O9E
FPPvRJv570Tp/+9ERwbwRK4M8EQUE/BEgxnwROkf8ERPJvBExizwRBQz8ESDOfBE6T/wREdG
8ESuTPBEFFPwRINZ8ETpX/BET2bwRLZs8EQcc/BEg3nwROl/8ERohvBEtozwRByT8ESDmfBE
6Z/wRE+m8ES2rPBEFLPwRHq58ET5v/BET8bwRLbM8EQ10/BEetnwROnf8ERP5vBEruzwRBTz
8ER6+fBE6f/wREcG8US2DPFEsBPxRHoZ8UQrIPFETybxRLYs8UQUM/FEejnxROk/8URPRvFE
rkzxRBxT8UR6WfFE4V/xRE9m8US2bPFEHHPxRHp58UTOgPFER4bxRLaM8UQck/FEepnxROmf
8UTjpvFEtqzxRByz8USDufFE6b/xRE/G8USuzPFEFNPxRHrZ8UTp3/FEWObxRMbs8UQU8/FE
evnxROH/8URHBvJErgzyRBwT8kR6GfJE4R/yREcm8kS2LPJE2TPyRHo58kTpP/JET0byRLZM
8kQUU/JEelnyRBJg8kRHZvJEtmzyRBxz8kR6efJE4X/yRE+G8kS2jPJEFJPyRHqZ8kThn/JE
R6byRK6s8kQCtPJEernyROG/8kRoxvJErszyRBzT8kR62fJE4d/yRGDm8kSu7PJEFPPyRHr5
8kRDAPNERwbzRK4M80QUE/NEehnzROEf80RHJvNEtizzRBQz80R6OfNE4T/zREdG80SuTPNE
LVPzRHpZ80ThX/NER2bzRK5s80Qtc/NEg3nzROl/80RHhvNErozzRBST80R6mfNE6Z/zREem
80S2rPNEFLPzRHq580Thv/NENcfzRLbM80QU0/NEetnzRPnf80RH5vNEruzzRBTz80R6+fNE
4f/zREcG9ESuDPREnxP0RHoZ9EThH/RERyb0RK4s9EQUM/REejn0ROE/9ERHRvRErkz0RBxT
9ESDWfRE4V/0REdm9ES+bPREFHP0RLx59ETpf/RER4b0RK6M9EQUk/REg5n0ROGf9ERHpvRE
tqz0RBSz9ESLufRE4b/0RE/G9ES2zPREHNP0RHrZ9ETp3/RET+b0RLbs9EQc8/REJ/r0ROn/
9ERPBvVEtgz1RBwT9USDGfVE6R/1RE8m9UTnLPVEHDP1RIM59UTpP/VEaEb1RLZM9UQcU/VE
g1n1ROlf9URPZvVEtmz1RBxz9USDefVE6X/1RE+G9USDjfVEHJP1RIOZ9UTpn/VET6b1RLas
9UQ1s/VEg7n1ROm/9URPxvVErsz1RBzT9UTd2fVE6d/1RE/m9URa7fVEHPP1RIP59UTp//VE
Twb2RLYM9kQcE/ZEgxn2ROkf9kRPJvZEtiz2RBwz9kSDOfZE</AssayXData><AssayYData Points="900">CnzSPiK90D6zuNE+yRjSPglu1D6XKtM+MWDVPnPn1D6A5dQ+X43WPjk41D5A6tI+2pfTPk3W
1j7qbNg+XsnVPgc+0z4LrdY+gNfUPvyK1z4rqNU+7G3ZPpL91z7XD9g+fBTYPikM1z6gm9c+
WkLXPuCM2D70RdY+aMHYPpHh1j5i5Nk+9kjZPtoY2T4tatk+XfzaPtkm2j7tvNk+X/HYPnxW
2D4u2Nk+3oDYPt2P1z4Bpdg+WDTXPmZJ1z7frtc+pvbYPrJa2D5csdg+JbrZPkZl3D70xNo+
tOLbPoDs1z7sdto+d3LaPhTZ2z58V90+d0DcPrOT2T5LTNs+IILaPsLb2T4Fsts+d4bbPgVd
3T6Xptg+UjnbPmhb3D73M9w+3gTbPlF42j6XDt0+hsrbPiyD2j7DaNo+tvndPilt3T6nF90+
d/fbPuFk2z63NN0+2dTbPvnE2z4C/t0+BAHbPjHu3T6h1ts+rZrfPpQe3j6pOd4+/1vePlJK
3D5rRd4+0+TbPjtr3D6nHd0+5yzaPpW03D7lJN8+DJXdPkgv3j69LOA+t3ThPnUU3T7gE90+
zeHePsnx3j79ZN4+uanfPtck3T4vbd4+fzTgPkOI3T7u9t0+eLrfPgrg4D5SPt8+tevdPvQS
3T4z3t0+Sk7gPmuq3j6E+9w+DBzhPswM3j4yTt0+k9bdPn3a4T4syd8+asPgPgzO3z7Ur98+
K0DfPqg13z6hGt0+IY3fPn7L4T6zC98+TzLhPg4s4D7WhuE+NQriPmhw4D6qNuA+7ePePr/W
4D4JoeE+J43gPtx94j6gYeE+JPzhPq9p3z7/GOM+8lTjPhO14T7dTeE+uujhPlHL3z65DOI+
KS3hPms04j4LUOA+XoThPsD24T5vYuI+bYnhPqVl4D4NS+Q+4cviPrKH4z5u1+E+6yvjPh+0
4j5lbOE+nlXgPqaJ5D61VOQ+apvlPhuT4z4viOM+kXjkPvxl4j6IT+M+k+7hPm+B4z4E8eI+
Z8riPvuA4z7pmOQ+9sblPtni5D4W6OQ+yrniPkw14T6TdeQ+dQfhPmex4z5rEeQ+rGHkPmrL
4T4ptuU+UyPlPhS54z4R5+I+p5riPtYr4z7zqeU+Z77lPkQu4j5Mp+Q+r3XjPinh5T5PXOU+
LHHkPlB/4z6t1eY+i/jkPpE35T5YE+Q+4kzkPkFX4z7dL+U+1hjlPv/U5T4KXeU+MQblPmg7
5z4wdug+2a7mPrk/5D5SZuY+VsPlPqYl5j5KXec+UcPkPt0N5j7EwuU+QM/mPrGg5j5c8Oc+
XdHkPoYI5j7cUug+HHHlPi2w5T5ItuQ+xQzqPp0U5j76J+Y+7BjoPitp5j6rzuU+IFbpPtJm
5z5m8Oc+Ny/nPqoH6D5dFOU+nILqPolq6D5Gouc+ULfnProK5z7QfOU+whDpPp4t6D5EzOY+
PEjpPsbx5j4BhOg+fqPnPl5n5z4x5Oc+wtDmPloC6T6DQec+YtPoPowA6D4Lpuk+DpnnPpcx
6D46Uuk+9fvnPhte5j5QA+k+DN/pPnva5j5SOeg+SfjoPg8x6j6/veY+CYrnPu/y6D4fieg+
UNboPt595z62L+g+kxjqPhUC6j4At+Y+8kPpPuKI6T66Qus+H0TqPigg6T40rek+N6DqPsPD
6T5pbOk+rQXqPjEk6T4Hgeo+GcPpPnlK6T627Ok+YCfqPgKL6j5Nhus+32zpPmus6j5ufOk+
hJzqPoRN6z6Qqek+zcDsPpcU6z6Oyeg+KkjpPusa6z5XZus+rubpPqCt6j7nw+k+s9XpPomr
7D6Vguw+UwzqPm9L6j50Y+s+kiDrPoTQ6j4jFek+fWPpPqO16z6a3es+BZ7oPsmd6j7wJes+
7k/rPsrL6D60cOo+KhXpPp0h6T5qrug+ArbtPpwU6j6p2es+K4vqPpg/6z59QOw+BTftPpRG
7D4Aj+0+dXfsPl8i7D7dgOw+UMDrPox57D4ANOs+CAfsPhsz6z4xhu0+C7/sPiRQ6j6tDe0+
ZabtPipN7T6zWOs+S73qPq+57T5bBe4+XgLuPsW67T7UVe4+/XLrPtoI7D4Kr+s+zTrsPgB8
7D67Tu4+dsDsPiSo7T5Nleo+E2zsPgMQ7T6otfA+7mfsPtOO7j7g4O0+okDtPq1f7T4os+4+
VS3vPsT77j4cXuw+yv7vPlu37D4nB+4+oC3qPjjF7D6r/Ow+1jLwPg3m7D4+3+4+T9TrPux7
7T6g3+0++47uPp0S7T7pxu8+tofvPnJA7D433ew+chTvPjCw7j58IfA+zVHvPqee8D4QSe4+
SkTuPrKf7j5tIvA+TE/vPiKN7j4+evA+hyjuPq997z5TbO8+dbHwPvos7j7KIO8+H1buPnJz
7j56r+4+jO/vPq2B7z5mpOs+1xfvPjSb7z67H+4+DbLsPp+77T7Cz+4++m3uPhQz7j7L/fA+
k9juPm9M8D7ws+4+NDfxPvTW8D6Gx/A+OtrvPmoJ7z4n+O4+H93uPgUP8D64HvA+8ovwPqWF
7j5xd/A+PmbsPvuU7j4ClO8+fQ7vPrPZ8T4ptu8+XQbxPrQ78D5Bm/E+amDxPt8x8D7iGfA+
QE7yPm3B8D4fMPA+aeDwPlDU8D4LS+8+sSnvPopS8T5/3u4+DHvyPlJB8z5fMPA+EejxPt0/
8j4AcPE+7nPxPjCk8D7/AfI+VQ/yPhEO8z7QavI+XRHvPjKh8z4FMe8+WgXxPs4g8j41X/A+
sEnxPjfs8T6AefI+R4XvPvqM8j5L1fA+9Tj0Pt6U7j4+XvM+LKfxPgJY8j6JVfE+DvLxPnbQ
8T6yxfE+zvHwPuIi8j58IPI+L+HxPpeP8z5h+PE+6MHwPnWo7z6rD/Q+Yg/wPj3Y8D7NyfI+
OlDyPkuU8j7vs/I+DTDyPtTN8j7rB/E+NZvyPoX98j6CWPE+7wfyPh5L8z5D3fI+KZXzPsv7
8z7/ZPM+fXz1PgwY9D4yffE+fBrxPg6z9T7+b/I+tQTyPoez8j6H+PM+LBvxPl7Y8j4yIfA+
j5jyPpdv8z6sY/M+9B/0PhHH8z5BuvE+1F30Po648z7/qfQ+y7L0Pgog8z7VIvQ+EuT0Pnyh
8z7fK/U+TUrzPhTc9D5sFPQ+bxn0PqxF9D674PI+Of/xPn7A8j6st/Q+3J/xPuHQ8T6JZfU+
C1fzPjB28z4T7fU+RUL0PtTr8j7qk/M+k9z1Ps1B8j7HjfU+UOryPigQ8z4hi/Q+GD71Pjid
9T6kS/c+tUL0PsaL9T7/0/M+jSn2Pgb39T47yvM+orj0Pj8e8z6cBPQ+oy31PkSo9T4WYPQ+
Cab0PiGf9D500/Q+TIP2PmlU9T4izPQ+5dz0Piy79T6KmvM+pLP1PhWV9T7EdvY+tUb1Pi0A
9j59GfQ+qIr2Pg/U9D4gm/Y+04f4PpAU+D4VE/c+3Rb0PsFM9j6wDvY+sdnzPu9X9z5FOPU+
EzD0PqmW9T7cyPM+LFL2Pp9H9j7cKPU+T/f2PsbV9z6Q8PU+R+L2Pn029T4zN/c+Skz1Pp5Z
9T48zPY+NDf3PqW49j4KQfg+Hd/1Prq89T6uIvg+Q5r3PhLS9T5HPfc+BoL4Pmm++D7bG/c+
RpL1Prq59z4XJPg+cZD2Ph4x9z7L1fc+sKX3PjSN9z4W9/U+hi34PmOf9z5Q+PM+CvT3PviR
+D6U8vY+S2f4PvOz9z6dG/g+6tr2Pnto9j5aPfo+XwL2Pn1j9j5ixvY+kTv2PsHi9T5zIPY+
7xf2PnWj9j5pI/U+2Sr4PjGm+T6E5Pc+dTT2PvBK9z5/Tfc+x4r5PsiF+T5wq/c+Wwf4Pnzp
+D5pZPY+iGj4PtAr+j4gDvg+ap35PnlV9z6UCfk+HC35Ptbx9j6XJvk+nlH5PkjR9z7PDvo+
n8L4Pr19+D4eYfg+Idz5Pv0Y+T7UEPc+VG74PiZQ+T6xRPk+RT34PtZL+j6q9/c+n5H4Phlj
+T7vifc++OX4PliY+D5UZvo+XS36Pg43+j5p/Pc+I6j4PipN+z6pOPo+puD5Pomj+D74s/k+
v2X6Pusz+D4r7/g+1eD6PpLV9z6cwfg+u/P5Ptld+T5wPvo+xZr4PoUa+T6KTfc+4eT5Ppem
+z6vZvo+CZv5PvCt+D7EpPg+awf6Pi719z4pBPk+vqz2Pjm++j62jfg+uvv4Pn1Z+T6BiPo+
ZTn5PqWJ+T66Hfs+EZb6PtKB+T44mvg+4J34PqzT+D6y/fs+zRn6Phyl+z67mPg+Ln/5PiRW
9z5Uf/o+KOL7PlFg+T4Wqfk+M0j5Pi/o+T6QDvs+jdf6Piq0+z7mffk+ylf6PuYj+z6cKPo+
Nj77PhZz+j4eSfo+h1L8Pq1i+T7Bbfo+Q835PiTL+T6OW/s+zXn5PjiF/D78Afk+lYn3PvQl
+j43PPs+lVX6PgAy+j6qLvw+GPX4PvF8+z5kufk+lMf7PrHv+D4HRvk+ESX8Pt9l+T6Uk/w+
lhT7PhS5+z7XRvo+r777Pgu1+j7yr/g+vAj6PiNK/D4xXvs+fL37Pplt/D6Ruvo+bGX8Pv0N
/T5AXvw+8R77Pv8X/T5p0f0+Fob7PsCg/T5Qlfw++9v6PpkY+z6dL/w+Od77PvAS/T4W+vw+
IhP6PtWi+z6Ac/w+0mj8PqfF+T6G2/k+cVL/PrSL+j4KPP0+tYD9PgV//D5btPw+5y79PofX
+z6PVPs+SHr+Pm7X/D7f3fw+3nb9PjlJ/D6hgfs+HRL8Pshj/T4+iPw+rGT7Pol3/T4E+fw+
6gn8PsuM/D5cKv0+sXH8Pik2/j4dHP0+xwD+PtYv+z58K/s+</AssayYData></Step><Step><CommonData><SampleLocation>1</SampleLocation><SampleID></SampleID><SampleGroup></SampleGroup><SampleInfo></SampleInfo><SampleRow>C</SampleRow><SamplePlate>1</SamplePlate><WellType>BUFFER</WellType><Concentration>-1</Concentration><ConcentrationUnits>µg/ml</ConcentrationUnits><MolarConcentration>-1</MolarConcentration><MolarConcUnits>nM</MolarConcUnits><MolecularWeight>-1</MolecularWeight><Temperature>30</Temperature><StartTime>5104897</StartTime><AssayTime>180</AssayTime></CommonData><FlowRate>600</FlowRate><StepType>DISASSOC</StepType><StepName>Dissociation</StepName><StepStatus>OK</StepStatus><ActualTime>179.999</ActualTime><CycleTime>0.2</CycleTime><AssayXData Points="900">6j/2RFBG9kS3TPZEHVP2RIRZ9kTqX/ZEUGb2RLds9kQdc/ZEhHn2ROp/9kRQhvZEt4z2RB2T
9kSEmfZE6p/2RFCm9kS3rPZEHbP2RIS59kTqv/ZEUMb2RL/M9kQd0/ZEhNn2ROrf9kRI5vZE
t+z2RB3z9kSE+fZE6v/2RFAG90S3DPdEHRP3RIQZ90TqH/dEUCb3RLcs90QdM/dEhDn3ROo/
90RxRvdEY033RB1T90R7WfdE6l/3RFBm90S3bPdEHXP3RHt590Tqf/dESIb3RLeM90Qdk/dE
hJn3ROqf90RQpvdEt6z3RB2z90R7ufdE6r/3RFDG90S3zPdEHdP3RITZ90Ti3/dEUOb3RLfs
90QV8/dEe/n3ROr/90RQBvhEtwz4RB0T+ESEGfhE6h/4RFAm+ES3LPhEHTP4RIQ5+ETiP/hE
UEb4RLdM+EQVU/hEe1n4ROpf+ERQZvhEr2z4RBVz+ESEefhE4n/4RFCG+ES3jPhEFZP4RISZ
+ETqn/hEUKb4RL+s+EQds/hEe7n4ROK/+ERQxvhEr8z4RB3T+ER72fhE4t/4RFDm+ES37PhE
HfP4RHv5+ETq//hESAb5RK8M+UQVE/lEhBn5ROof+URIJvlEtyz5RBUz+USEOflE4j/5REhG
+US3TPlEHVP5RHtZ+UTiX/lEUGb5RK9s+UQlc/lEe3n5ROp/+URQhvlEt4z5RHeT+USEmflE
6p/5RFCm+USvrPlEHbP5RHu5+UTqv/lE3Mb5RLfM+UQV0/lEhNn5ROrf+URI5vlEt+z5RBXz
+USE+flE4v/5REgG+kSvDPpEFRP6RHsZ+kTqH/pEUCb6RLcs+kQVM/pEhDn6ROI/+kS7RvpE
r0z6RB1T+kSEWfpE6l/6REhm+kS3bPpEHXP6RHt5+kTif/pESIb6RK+M+kQdk/pEhJn6ROKf
+kRIpvpEt6z6RB2z+kR7ufpE4r/6REjG+kSvzPpEHdP6RITZ+kTi3/pESOb6RK/s+kQV8/pE
hPn6ROr/+kRQBvtErwz7RB0T+0SEGftE4h/7RFAm+0SvLPtEHTP7RIQ5+0TiP/tEUEb7RK9M
+0QVU/tE/ln7ROJf+0RIZvtEt2z7RB1z+0R7eftE4n/7RFCG+0SvjPtEFZP7RHuZ+0Tin/tE
Wab7RLes+0QVs/tEe7n7ROq/+0RIxvtEt8z7RBXT+0R72ftE6t/7RFDm+0Sv7PtEFfP7RHv5
+0Ti//tESAb8RK8M/EQVE/xEexn8ROIf/ERIJvxEryz8RBUz/ER7OfxE6j/8REhG/ESvTPxE
FVP8RIRZ/ETiX/xEUGb8RLds/EQdc/xEe3n8ROJ//ERIhvxEr4z8RBWT/ER7mfxE6p/8REim
/ESvrPxEHbP8RCe6/ETqv/xESMb8RK/M/EQV0/xEe9n8ROrf/ERI5vxEr+z8RBXz/ETN+fxE
4v/8REgG/UT4DP1EFRP9RHsZ/UTiH/1ESCb9RK8s/UQVM/1EhDn9ROI//URIRv1Et0z9RBVT
/UR7Wf1E4l/9RFBm/US3bP1EFXP9RHt5/UTqf/1EUIb9RLeM/UQVk/1Ee5n9ROKf/URIpv1E
t6z9RBWz/USEuf1EPMD9REjG/USvzP1EFdP9RITZ/UTi3/1ESOb9RLfs/UQV8/1EhPn9ROL/
/URIBv5Erwz+RB0T/kR7Gf5E4h/+REgm/kS3LP5EHTP+RIQ5/kTiP/5EUEb+RMdM/kQdU/5E
hFn+ROpf/kRQZv5Et2z+RB1z/kSEef5E6n/+RFCG/kS3jP5EHZP+RISZ/kTqn/5EUKb+RLes
/kQds/5EhLn+ROq//kRQxv5Et8z+RB3T/kSE2f5E6t/+RFDm/kS37P5EHfP+RIT5/kTi//5E
UAb/RLcM/0QuE/9EhBn/ROof/0RQJv9Etyz/RB0z/0SEOf9E6j//RFBG/0S3TP9EHVP/RIRZ
/0TqX/9EUGb/RK9s/0Qdc/9EhHn/ROp//0RQhv9Et4z/RB2T/0SEmf9E6p//RFCm/0S3rP9E
FbP/RIS5/0Tqv/9ESMb/RLfM/0Qd0/9Ee9n/ROrf/0RQ5v9Et+z/RBXz/0SE+f9E6v//RCgD
AEVbBgBFjwkARcIMAEX1DwBFKBMARVsWAEWPGQBFwhwARfUfAEUoIwBFWyYARY8pAEXCLABF
8S8ARSgzAEVbNgBFjzkARb48AEX1PwBFJEMARVtGAEWTSQBFwkwARfFPAEUoUwBFW1YARY9Z
AEW+XABF8V8ARShjAEVXZgBFj2kARcJsAEXxbwBFJHMARVd2AEWKeQBFxnwARfV/AEUkgwBF
W4YARY+JAEXOjABF8Y8ARSSTAEVXlgBFipkARcKcAEXxnwBFKKMARVumAEWPqQBFwqwARfWv
AEUoswBFW7YARY+5AEXCvABF9b8ARWrDAEVbxgBFj8kARcLMAEXxzwBFKNMARVvWAEWP2QBF
wtwARfXfAEUo4wBFW+YARYrpAEXC7ABF8e8ARSzzAEVb9gBFivkARb78AEX1/wBFKAMBRVsG
AUWPCQFFwgwBRfEPAUUoEwFFWxYBRYoZAUW+HAFF8R8BRSgjAUVbJgFFiikBRcIsAUXxLwFF
KDMBRVs2AUWKOQFFvjwBRfE/AUUoQwFFV0YBRYpJAUXGTAFF9U8BRShTAUVXVgFFj1kBRcJc
AUX1XwFFKGMBRVdmAUWKaQFFwmwBRfVvAUUkcwFFV3YBRYp5AUXCfAFF9X8BRSSDAUVbhgFF
iokBRb6MAUXxjwFFKJMBRVeWAUWPmQFFwpwBRfGfAUUoowFFV6YBRYqpAUW+rAFF8a8BRVWz
AUVXtgFFirkBRcK8AUXxvwFFJMMBRVfGAUWKyQFFvswBRfHPAUUk0wFFV9YBRY/ZAUXC3AFF
8d8BRSjjAUVX5gFFiukBRcLsAUX17wFFJPMBRVf2AUWP+QFFvvwBRfX/AUUkAwJFWwYCRYoJ
AkW+DAJF8Q8CRSQTAkVXFgJFjxkCRb4cAkX1HwJFKCMCRVcmAkWKKQJFviwCRfUvAkUkMwJF
VzYCRY85AkW+PAJF8T8CRShDAkVXRgJFikkCRb5MAkXxTwJFJFMCRVdWAkWKWQJFvlwCRfFf
AkUkYwJFW2YCRY9pAkW+bAJF8W8CRSRzAkVbdgJFinkCRb58AkX1fwJFJIMCRVeGAkWKiQJF
vowCRfWPAkUkkwJFV5YCRYqZAkXCnAJF8Z8CRSSjAkVXpgJFj6kCRb6sAkXxrwJFJLMCRVe2
AkWKuQJFvrwCRY3AAkUowwJFV8YCRY/JAkXCzAJF8c8CRSTTAkVX1gJFitkCRb7cAkXx3wJF
JOMCRVfmAkWK6QJFvuwCRfHvAkUo8wJFV/YCRYr5AkW+/AJF8f8CRSQDA0VbBgNFjwkDRb4M
A0XxDwNFJBMDRWAWA0WbGQNFvhwDRfEfA0UkIwNFWyYDRY8pA0W+LANF9S8DRSQzA0VbNgNF
kzkDRb48A0X1PwNFKEMDRVtGA0XQSQNFwkwDRfVPA0UoUwNFV1YDRQpaA0XGXANF9V8DRShj
A0VbZgNFj2kDRcJsA0X1bwNFKHMDRVt2A0WPeQNFwnwDRfV/A0UogwNFW4YDRY+JA0XCjANF
9Y8DRSiTA0VblgNFipkDRcKcA0X1nwNFNKMDRVumA0WPqQNFwqwDRfWvA0ViswNFW7YDRY+5
A0XCvANF9b8DRSTDA0VbxgNFj8kDRcLMA0X1zwNFKNMDRVvWA0WP2QNFwtwDRfXfA0VZ4wNF
W+YDRY/pA0XC7ANF9e8DRSjzA0Vb9gNFj/kDRcL8A0Xx/wNFKAMERVsGBEWPCQRFwgwERfUP
BEUoEwRFWxYERY8ZBEXCHARF9R8ERSgjBEVbJgRFjykERcIsBEXxLwRFKDMERVs2BEWPOQRF
vjwERfU/BEUoQwRFW0YERY9JBEXCTARF9U8ERShTBEVbVgRFj1kERb5cBEXxXwRFJGMERVtm
BEWPaQRFvmwERfVvBEUocwRFW3YERY95BEXCfARF9X8ERSiDBEVbhgRFiokERb6MBEX1jwRF
JJMERVuWBEWKmQRFwpwERfWfBEUoowRFW6YERYqpBEXCrARF9a8ERSSzBEVbtgRFj7kERcK8
BEX1vwRFKMMERVvGBEWPyQRFvswERfXPBEUo0wRFW9YERYrZBEXC3ARF9d8ERSTjBEVX5gRF
iukERb7sBEX17wRFKPMERVv2BEWP+QRFwvwERfX/BEUkAwVFVwYFRY8JBUXrDAVF8Q8FRSQT
BUVbFgVFjxkFRcIcBUX1HwVFKCMFRVsmBUWKKQVFviwFRfUvBUUkMwVFVzYFRY85BUW+PAVF
9T8FRShDBUVbRgVFikkFRb5MBUVLUAVFKFMFRVtWBUWPWQVFwlwFRf1fBUUkYwVFV2YFRY9p
BUW+bAVF9W8FRShzBUVbdgVFj3kFRb58BUXxfwVFJIMFRVeGBUWKiQVFvowFRfGPBUUkkwVF
V5YFRYqZBUW+nAVF+Z8FRSijBUVXpgVFiqkFRcKsBUX1rwVFKLMFRWS2BUWKuQVFwrwFRfG/
BUUkwwVFV8YFRYrJBUXCzAVF9c8FRSTTBUVX1gVFj9kFRb7cBUUS4AVFKOMFRVvmBUWP6QVF
vuwFRfXvBUUk8wVFW/YFRYr5BUW+/AVF8f8FRSQDBkVbBgZFigkGRb4MBkX1DwZFJBMGRVsW
BkWPGQZFvhwGRfUfBkUkIwZFWyYGRaMpBkW+LAZF8S8GRSgzBkVXNgZFijkGRcI8BkXxPwZF
KEMGRVdGBkWKSQZFvkwGRfFPBkUkUwZFV1YGRYpZBkW+XAZF</AssayXData><AssayYData Points="900">TyX+Pjyq/T6uPP4+iEz+PitQ/j5vswA//2sAP4piAT/nsgE/ANMBP1V1AT9mNwE/G4AAPzAn
AT9nMwE/t2sCP1FMAT+6wgA/vewBP5X0Aj/gpgE/hgECP/49Aj8oSQE/ofgBP7UkAj9qWgI/
wzEBPwAsAT+BvAE/VTQCP0FYAj8mOgI/LGECP530AT++wAE/1qQCPwzpAT8ffAI/wcoBPxwL
Az9M6gI/WhsCP2RlAj+B+QI/Iz8CP1/dAj9bsgI/K88BP2NuAT+cvAE/Rt4CP88HAj+eHAI/
89MBPwHTAj+OkQI/Gv8BP2caAz9GjwE/o4YCP/QZAj/WZQI/OvkBPwW+Aj/lnwE/y8ACP4e3
Aj/ulAM/1/QAP8InAj+pUAI/Zy4CP52xAz+13wA/mUgCP8DiAD8GlQI/kBACP/RVAT/uigI/
l3ACP+cNAT8WYQI/P8ABPwVoAj9TqwI/FkIBPxHFAD/pmAE/7GICPwFDAT+UCAA/xeoAP1z+
AT8WBQM/4igBP0FEAT+abAI/gXMBP1IpAj93+AI/GYcBP1/+Aj+bCQE/EaUBP5XeAT86cAA/
ZgwCP9gUAj9kYQI/DO4BP+iuAj/pwQE/utMBP/WsAT/stwE/+iUBP5vtAT8DTwI/nhcBP6Ss
Aj9acQI/GzcBP+YYAD/koAI/nvQBP0sTAT9wOQM/Nf4BPwM2Aj90qwE/AbICPwQaAj/V9AI/
+cYBP5C3Aj9J3QE/pjMBP2TKAT8oLgE/Xp8BPzWYAT+0eQI/yuwAP7EnAj/rYwI/9bIBPze1
AD+WKAE/fRkCP282Aj9M/wI/RpkCPz+eAj9JswE/nogCPwrdAT97DAI/fdkBP+jzAj+kAgI/
8LMBP/F7Aj/ilAI/BK8CP7XqAj+lFgI/dbEBP2fEAT+2WgI/gKkBP/7nAT+NdQM/qYgCP5mD
Aj+wTQE/yqUCP7/uAj/RYQE/VuUBP3y5Aj8JdQE/BWABP/0eAj/52gE/8PACP6BMAj+aHQI/
c9sCP8xdAj9t6gI/bwIDP4FnAj+vqgI//u8BP+l9AT9Z3gI/YsUBPyxsAj8+OwE/91ACP1Mi
Az9KmAI/fQACP1qyAj8PBQI/5fwCP4oLAj/LZQE/Z80BP5z4Aj89TwM/X5gBP16zAj++nwE/
uuICP2stAj+72QI/Mg4CP+q5Aj/8KAI/Zm8CP1ajAj98mwI/KJ4CP2JeAj/O9QM/iycDP1QR
Aj+zUQI/8p4CP1htAj8zNAI/JawCP1RWAT+tlgI/cI8CPxcOAT/u/gI/vOwBP0kEAj+JfQI/
mGYCP2MxAj/liAI/8yYCP+3VAT/QDAQ/mMcBP3GOAz+tbQM/NTEDP0TfAz+TNgM/BfEDP6yp
Aj/kiQI/LyYCP2OVAT8KOwM//58CPy0lAj94wwE/XV0CP985Az9BygI/XAMDP6OJAz+dswI/
J5cBPxGfAj8DXQI/i60CP3DEAj/RPwM/5Z8BP5+8Az+GlgE/jZ8DP4YNAz+6AAM/5NYBP6L8
AT9tSAI/nvcCP1drAz9QTQM/vkoDPxS0AT/ZKgM/8dECP7RlAj/PlQI/FWADPyzlAj+RkgI/
+SoDPxIHAj9zAgM/G9sBP2eRAz84lwI/p28DP98wAj+74gI/4McDP8VwAj+EXgM/y6UEP+au
Az8WhwM/mFYDP5VuBD97kwI/9MMDP1hqAj/OkQM/8AwEP7mRAj+e4AM/fmYDP0+9BD+D4AI/
hFkDP85vAz+oXwM/cf4CPxc8Az+8OQM/HhcCP6Z1Aj9AggM/5FYDP+rEAz9Q8gI/+tkDPzJt
Az+9ugI/jwoDP1c7BD94oQM/8i4EP16/Az9HhwM/fyYEP/s1Az+XHgQ/ZJIDP/AOBD9bKgQ/
DC0DP78LBD9FgQM/CtYDP/SYAz9hiAM/Gt4DP1s9Az/azgM/hnYCP9LMBD+ysAQ/BVQDP3rI
Az+xhAQ/vVoCP4LZAz+OpwQ/v0oDP+Z4Az8iTgM/br0DP813BD+50AQ/a5YDP2cNBD8hPQM/
qkMEP7VvAz9IlgM/9O4DP6uRBD/lcgQ/ER4EP+A2BD89TgQ/H7AEPzAwBT+PogQ/BY4EP17e
Aj80hwM/3gUEP7bABD8IJQQ/kNQEP5R4Az+yAAQ/9soEP777Az8xGAM/qfYCP15gBD8LLgQ/
qR4EP5nzAz+6IwQ/K1kEPwveAz9bmwQ/0coDP4t8Az9yvQQ/p1wEPwvfAz+5CQU/00QDP+U8
BD8BuQQ/RPgDP4ZVAz9ptgI/VNwDP5TMAz8TXAQ/NdYDP46sBD/a9AM/3RsFP1HRBD/JUwQ/
N/YDPz28BD9vlwQ/ibIEPzs2BD9A6wQ/1dMEP6bCBD/B/QM/lZ0EP1M3BD8xQgU/t1cEP2xe
BD/FaAQ/MF0EP6y/BD/CLAY/CMAEPxGoBD+T5AM/7TQDPxe+BT9C+wM/ag0FP1yYBD/hPgU/
kogFP8nqAz8mJwQ/lHcEP36nBT8qPwQ/clYFPy81BT+qXAU/IJQEP8NxBT8T9wM/9EoGP1ry
BD/wZAQ/PVoEPxLrBD/6ywU/KiwEPxEyBD9sxgM/2wwFPxfwBD84oQQ/o38FP8uCBT+FjAQ/
iNcEPx+rBD+oigQ/1KsFP/6zBD+bMwQ/VG0EP3fTBT8CagQ/3p0EP4rFBT9H3gU/knUFP4BK
BT+qNgU/+/UFP/+2BT/a/QQ/1uMFP6doBT9BHwU/zp4FP1QtBD/TYwU/UqMFP884BD8PGwY/
0PoEP6ShBT+78gQ/AG0FPwYGBT8fgwU/vgsFPycNBT+dbgU/pF8GPydCBj9KsgU/IlQFPzuh
BT9+pgU/qDwFP2fRBj+s3QU/zeoFP61gBT/J+AQ/v7sFP2qOBj+JOgY/LooEP9OOBj/sGgU/
4BMFP1fyBT/y1wU/0QYFP4jpBT/PtgU/79kFPw18BT+TFwU/TyMFP0xJBT9jLgY/74EFP3j5
Bj9mXwU/WW0FPx2PBD8CPwY/g0sHP9brBD/FBgU/QdgGP+j1BT8BVAU/nOkFP9DNBT+ICQY/
DpcFP1EeBj9BNQU/Rs4FP/qzBT/xtgU/nGwFP2V+BT9NFQY/F2kGPzH8BT+vFgU/5FAGP/LG
Bj8fewY/XkwFP7hSBT+iRgc/ZQkGPw+nBT81ZgY/q70GP6hNBT9H2AU/74YGPxt6Bj+GoAY/
b1kGP+wpBT8TpAU/cgsGPx00Bj8qbgc/VggGPxW1Bj/CigY/ddUGPxvCBT8B9wU/YHIHP99L
BT8YLQY/PuIFP6SsBT/DNAU/+uwGP4+dBj8BCwY/e90GP5PXBT8orQc/dpYHP6FWBj/1fgU/
PrcGPy/pBD+GJAc/l7gFP36hBj/U9AU/YukGPzA0Bj/LKgY/fAgGP9S6BT/+jwc/h5sFP1Rf
Bj+PdQY/TDYGP+B2Bj9+5AY/voAGP5FaBz/2dwY/spAGPxLbBT+mdgY/VygHP3o4Bz/+qgY/
DokHPyDBBj/WJQU/CXIGP4knBz+dkAU/gnAFP8upBj90DgY/H5IHPxNKBT9EeAY/JgIGP7rB
Bj+VXQY/gXoIPyiUBT8SCQY/DQIHP5TrBj/Gagc/GgQGPx22Bj9tWwc/ApAGP8NJBz+15AU/
53kGPwPIBT+X5gU/pW8HP6bMBT/ejgY/QjgGP4EOBz8sZAY/yFAGP015Bz+uVgY/b8wGP7UI
CD9yPwc/lbQHPyOiBz9gSgc/ctQHP18GBj86owY/YoUGP9SuBz9TnQc/+70GP8ivBz/CIgg/
BzcHP+W7Bj8Qhgc/EEkIPxQYCD9SAQY/Do4HP8CTBz8pOgc/DKwGP7/pBj/9Wgg/NX8HP5vc
Bj/76wY/otgHP9ZWCD9ovQU/LmkGP8FkCD+6Lgc/XugGP5MyCD9bxAY/oUMHP8sZBz8GuAc/
sz4HP2KJBz9WhQc/vQEHP23rBj+fEQc/l7AHP+HSCD9Rhwc/hIQGP6h+Bz/6SAc/G8sGP8Lq
Bz9KHgg/QmMHP1bBCD/1iQc/YvUHP9sLCD+CtAg/7AMIP/EuBz8dSQg/PSMIP6KgBz+Wlwg/
ytMHP/O/Bj+KOgc/tBUIP+1JCD/Hbwc/QzwHP4bqBz/r3AY/TboHPwAFBz/dYwc/MeoHP9pv
Bj/XuAc/pWYHP/3eBj+UKAg/FuYHP/dOCD9ZbAY/zUQIP7zDBz/xLwc/v0gIPxxZCD+i4Qc/
5ogIPxz4Bz+6Jwg/q/kHP6tQBz8wCwg/bykIP6qjBz8VFgg/GucHPyNUBz+KmQc/QhUHPyES
CD+UMAg/izIIP4T7Bz9Uygc/8+sIP/HUBz8Q3gg/ci0IP+qbCD8/gQg/su4HP4ahBz8XSwg/
Tf4HP2wRCT9u7gc/pfMIP/S7Bz+jqwg/7f4IP8NZCT/dFgg//cwHP80aCD/DDAg/7TcIP8z2
Bz+JTAc/JeQIP6kNCT8khwc/ZpwIP7sPCT8piQk/fR0IP1/TBz+igQg/B+gHPw6GCT8iyAg/
C6MIPxV+CT/clwc/rNMHP307CT+Yzgc/rFgIPyz2CD+JkQc/fuYHP6gnCD9zwAk/oq4IP732
Bz/Jfgg/nUMIPwxmCT/anQk/Jl8JPzTLCD9uqgg/1FMHPweiCD+7Lgg/gk4IPyXTCD9mkAg/
f1YKP5/pCD9CnQg/xFgIP0amCD/hbAg/aD0IPwD5CD8HLgk/ZqUIPwmpCD/L6Qc/Cf0IP25T
CT8V5Qc/ArwIP7rtBz8Xjgg/SZcIPyUSCT8a7gg/GgYIPxsGCD9vdAo/TK0KP1i4CD9VQAg/
BZ8IPzttCT8cVAg/wZgIP14KCT+/Qwk/SrAIP/DjCD+OqQk/</AssayYData></Step><Step><CommonData><SampleLocation>11</SampleLocation><SampleID></SampleID><SampleGroup></SampleGroup><SampleInfo></SampleInfo><SampleRow>C</SampleRow><SamplePlate>1</SamplePlate><WellType>REGENERATION</WellType><Concentration>-1</Concentration><ConcentrationUnits>µg/ml</ConcentrationUnits><MolarConcentration>-1</MolarConcentration><MolarConcUnits>nM</MolarConcUnits><MolecularWeight>-1</MolecularWeight><Temperature>30</Temperature><StartTime>5294603</StartTime><AssayTime>5</AssayTime></CommonData><FlowRate>1000</FlowRate><StepType>KREGENERATION</StepType><StepName>Regeneration2</StepName><StepStatus>OK</StepStatus><ActualTime>5.00005</ActualTime><CycleTime>0.2</CycleTime><AssayXData Points="25">8V8GRSRjBkVXZgZFi2kGRb5sBkXxbwZFJHMGRVd2BkWLeQZFvnwGRfF/BkUkgwZFV4YGRYuJ
BkW+jAZF8Y8GRSSTBkVXlgZFi5kGRb6cBkXxnwZFJKMGRVemBkWLqQZFvqwGRQ==</AssayXData><AssayYData Points="25">BepWwHvWYcCaLGnAi5RuwM4bc8BKfHbA6355wHn4e8AXJH7ApwmAwIvzgMCruYHA1JKCwIEb
g8D50oPA5nuEwNPXhMDhiIXAdwGGwCV1hsAWuYbAHkSHwA6Xh8DO/YfA3jiIwA==</AssayYData></Step><Step><CommonData><SampleLocation>12</SampleLocation><SampleID></SampleID><SampleGroup></SampleGroup><SampleInfo></SampleInfo><SampleRow>C</SampleRow><SamplePlate>1</SamplePlate><WellType>NEUTRALIZATION</WellType><Concentration>-1</Concentration><ConcentrationUnits>µg/ml</ConcentrationUnits><MolarConcentration>-1</MolarConcentration><MolarConcUnits>nM</MolarConcUnits><MolecularWeight>-1</MolecularWeight><Temperature>30</Temperature><StartTime>5310925</StartTime><AssayTime>5</AssayTime></CommonData><FlowRate>1000</FlowRate><StepType>KREGENERATION</StepType><StepName>Regeneration2</StepName><StepStatus>OK</StepStatus><ActualTime>4.99907</ActualTime><CycleTime>0.2</CycleTime><AssayXData Points="25">8a8GRSCzBkVTtgZFh7kGRbq8BkXxvwZFIMMGRVfGBkWHyQZFuswGRe3PBkUk0wZFU9YGRYfZ
BkW+3AZF7d8GRSDjBkVX5gZFi+kGRb7sBkXt7wZFIPMGRVP2BkWH+QZFuvwGRQ==</AssayXData><AssayYData Points="25">oBXoPURHDD7yODU+vhlOPqjNYz46W3s+R62BPiN8iT4bJ5A+ehWUPuxWlz4Ieps+2MifPvzl
oT4BGqM+XfKnPs+Uqj5B8qs+6X+uPlAYsj4lbbQ+EJSyPnFOtj54LbY+2tS4Pg==</AssayYData></Step><Step><CommonData><SampleLocation>11</SampleLocation><SampleID></SampleID><SampleGroup></SampleGroup><SampleInfo></SampleInfo><SampleRow>C</SampleRow><SamplePlate>1</SamplePlate><WellType>REGENERATION</WellType><Concentration>-1</Concentration><ConcentrationUnits>µg/ml</ConcentrationUnits><MolarConcentration>-1</MolarConcentration><MolarConcUnits>nM</MolarConcUnits><MolecularWeight>-1</MolecularWeight><Temperature>30</Temperature><StartTime>5327335</StartTime><AssayTime>5</AssayTime></CommonData><FlowRate>1000</FlowRate><StepType>KREGENERATION</StepType><StepName>Regeneration2</StepName><StepStatus>OK</StepStatus><ActualTime>4.99907</ActualTime><CycleTime>0.2</CycleTime><AssayXData Points="25">7f8GRRwDB0VTBgdFgwkHRboMB0XtDwdFLBMHRU8WB0WDGQdFthwHRekfB0UcIwdFTyYHRYcp
B0W2LAdF6S8HRRwzB0VPNgdFgzkHRbo8B0XpPwdFHEMHRU9GB0WDSQdFtkwHRQ==</AssayXData><AssayYData Points="25">eGdywF9UesC8/X7AObuAwBbxgcDZ7YLAYM2DwJRLhMDtBoXAAZ2FwLwIhsDkhYbA2cyGwLdk
h8DanYfAQuCHwP9OiMBekojA6rOIwHIJicCRLYnA8YqJwHvTicBt9YnA5ASKwA==</AssayYData></Step><Step><CommonData><SampleLocation>12</SampleLocation><SampleID></SampleID><SampleGroup></SampleGroup><SampleInfo></SampleInfo><SampleRow>C</SampleRow><SamplePlate>1</SamplePlate><WellType>NEUTRALIZATION</WellType><Concentration>-1</Concentration><ConcentrationUnits>µg/ml</ConcentrationUnits><MolarConcentration>-1</MolarConcentration><MolarConcUnits>nM</MolarConcUnits><MolecularWeight>-1</MolecularWeight><Temperature>30</Temperature><StartTime>5343623</StartTime><AssayTime>5</AssayTime></CommonData><FlowRate>1000</FlowRate><StepType>KREGENERATION</StepType><StepName>Regeneration2</StepName><StepStatus>OK</StepStatus><ActualTime>5.00005</ActualTime><CycleTime>0.2</CycleTime><AssayXData Points="25">6k8HRRlTB0VMVgdFhFkHRbdcB0XmXwdFHWMHRUxmB0WAaQdFt2wHRepvB0UdcwdFUHYHRYR5
B0W3fAdF5n8HRRmDB0VMhgdFhIkHRbeMB0XmjwdFGZMHRVCWB0WEmQdFt5wHRQ==</AssayXData><AssayYData Points="25">F1hBPnypVj7QpXo+4uSLPrZBmD6jZ6I+liqpPk5Tsj7QW7c+N767PhRRwT44w8Q+yTfMPge1
zT4jaM4+KqXOPuxp0j4uUdo+uiLYPq2l3T6ont8+svjgPk+K4j74q+E+HsrjPg==</AssayYData></Step><Step><CommonData><SampleLocation>11</SampleLocation><SampleID></SampleID><SampleGroup></SampleGroup><SampleInfo></SampleInfo><SampleRow>C</SampleRow><SamplePlate>1</SamplePlate><WellType>REGENERATION</WellType><Concentration>-1</Concentration><ConcentrationUnits>µg/ml</ConcentrationUnits><MolarConcentration>-1</MolarConcentration><MolarConcUnits>nM</MolarConcUnits><MolecularWeight>-1</MolecularWeight><Temperature>30</Temperature><StartTime>5360122</StartTime><AssayTime>5</AssayTime></CommonData><FlowRate>1000</FlowRate><StepType>KREGENERATION</StepType><StepName>Regeneration2</StepName><StepStatus>OK</StepStatus><ActualTime>4.99907</ActualTime><CycleTime>0.2</CycleTime><AssayXData Points="25">6p8HRRmjB0VMpgdFgKkHRa+sB0XirwdFFbMHRUy2B0WAuQdFs7wHRea/B0UVwwdFSMYHRYDJ
B0WvzAdF4s8HRRnTB0VM1gdFfNkHRa/cB0Xi3wdFGeMHRUzmB0V86QdFs+wHRQ==</AssayXData><AssayYData Points="25">ahlzwLYOesBujX3A+i+AwFlGgcAVJ4LAv82CwFKjg8BAC4TAAlqEwDDhhMAwVoXAiq2FwOcB
hsASSIbATaaGwF/ehsDe+YbA3kiHwBeOh8AM7IfAAvuHwHguiMANRYjAfnGIwA==</AssayYData></Step><Step><CommonData><SampleLocation>12</SampleLocation><SampleID></SampleID><SampleGroup></SampleGroup><SampleInfo></SampleInfo><SampleRow>C</SampleRow><SamplePlate>1</SamplePlate><WellType>NEUTRALIZATION</WellType><Concentration>-1</Concentration><ConcentrationUnits>µg/ml</ConcentrationUnits><MolarConcentration>-1</MolarConcentration><MolarConcUnits>nM</MolarConcUnits><MolecularWeight>-1</MolecularWeight><Temperature>30</Temperature><StartTime>5376719</StartTime><AssayTime>5</AssayTime></CommonData><FlowRate>1000</FlowRate><StepType>KREGENERATION</StepType><StepName>Regeneration2</StepName><StepStatus>OK</StepStatus><ActualTime>4.99907</ActualTime><CycleTime>0.2</CycleTime><AssayXData Points="25">6e8HRRTzB0VL9gdFf/kHRbL8B0Xl/wdFGAMIRUsGCEV/CQhFsgwIReEPCEUYEwhFRxYIRX8Z
CEWyHAhF4R8IRRgjCEVHJghFfykIRbIsCEXlLwhFFDMIRUc2CEV/OQhFsjwIRQ==</AssayXData><AssayYData Points="25">C6uePru9rj6m/cA+vpbJPoXl0z40q9w+yUjlPqJF6z6MDO4+D2L0PhpS+D4bRf8+a83/PkNU
AT9iVQM/OJwEP1UNBj9ewwY/mZYIPxfpCD9yLgk/pUsKP0UZDT/iHQ0/4z4NPw==</AssayYData></Step></KineticsData></ExperimentResults>
