# Supplementary material for: Functional development of a V3/glycan-specific broadly neutralizing antibody isolated from a case of HIV superinfection
Source: eLife. 2021 Jul 15;10:e68110. doi: 10.7554/eLife.68110 (PMC8376252; doi:10.7554/eLife.68110)
Supplement: Figure 2—source data 2. [file elife-68110-fig2-data2.zip › QA013.2 Dbl Ref BLI_2020.05.29/Mat_Gmat-L0_LatestInt_Naive_2020.05.29/Experiment_1/Misc. Files/200529_010.frd]

<?xml version="1.0" encoding="UTF-8" standalone="yes"?>
<ExperimentResults><ExperimentInfo Name="Experiment_1"><ExpDescription></ExpDescription><RTDVersion>2.0</RTDVersion><RunID>809C558C-8749-4348-9657-4DD3D69888F3</RunID><ExperimentType>KINETICS</ExperimentType><ExperimentSubType>KBASIC</ExperimentSubType><StartDateTime>2020-05-29T13:28:02</StartDateTime><MachineName>886RGX1</MachineName><UserName>Labuser</UserName><LotNumber></LotNumber><PlateName>200529</PlateName><PlateName2></PlateName2><SensorName>B2</SensorName><SensorPlate>1</SensorPlate><SensorType>AHC (Anti-hIgG Fc Capture)</SensorType><SensorRole>LIGAND</SensorRole><SensorInfo></SensorInfo><WritingSW>DataAcquisition.exe 11.1.2.24</WritingSW><InstrumentType>OctetRED96</InstrumentType><InstrumentSerial>FB-50183</InstrumentSerial><InstrumentFW></InstrumentFW><IntegrationTime>2.8</IntegrationTime><DSPType>CPF</DSPType><DSPStitching>1</DSPStitching><HasManifest>1</HasManifest><InfoHash>764930006</InfoHash></ExperimentInfo><AssayParamsInfo/><KineticsData><Step><CommonData><SampleLocation>1</SampleLocation><SampleID></SampleID><SampleGroup></SampleGroup><SampleInfo></SampleInfo><SampleRow>B</SampleRow><SamplePlate>1</SamplePlate><WellType>BUFFER</WellType><Concentration>-1</Concentration><ConcentrationUnits>µg/ml</ConcentrationUnits><MolarConcentration>-1</MolarConcentration><MolarConcUnits>nM</MolarConcUnits><MolecularWeight>-1</MolecularWeight><Temperature>30</Temperature><StartTime>2690685</StartTime><AssayTime>30</AssayTime></CommonData><FlowRate>1000</FlowRate><StepType>BASELINE</StepType><StepName>Baseline</StepName><StepStatus>OK</StepStatus><ActualTime>30</ActualTime><CycleTime>0.2</CycleTime><AssayXData Points="150">AAAAAM3MTD66Scw+EFgZP0SLTD93vn8/1XiZP28Ssz/NzMw/okXmPzvf/z/NzAxAN4kZQGZm
JkAzMzNAnu8/QGq8TECamVlABFZmQNEic0Ce739AZmaGQM3MjEAzM5NAaJGZQAAAoEA1XqZA
nMSsQAIrs0CamblAz/e/QGZmxkDNzMxAAivTQGiR2UAAAOBANV7mQJzE7EACK/NAaJH5QM/3
/0AbLwNBZmYGQYGVCUG0yAxB5/sPQRsvE0FOYhZBgZUZQbTIHEHn+x9BGy8jQU5iJkGamSlB
tMgsQef7L0EzMzNBTmI2QZqZOUG0yDxBAABAQRsvQ0FOYkZBmplJQbTITEHn+09BGy9TQU5i
VkGamVlBtMhcQef7X0EzM2NBZmZmQYGVaUG0yGxBAABwQRsvc0FOYnZBgZV5QbTIfEHn+39B
jZeBQScxg0HNzIRBWmSGQQAAiEGNl4lB002LQcHKjEFaZI5B9P2PQY2XkUEnMZNBzcyUQVpk
lkH0/ZdBjZeZQScxm0HBypxBWmSeQfT9n0GNl6FBJzGjQc3MpEFmZqZB9P2nQY2XqUEzM6tB
wcqsQWZmrkEAALBBjZexQScxs0HByrRBZma2QfT9t0GamblBJzG7QcHKvEFmZr5B9P2/QY2X
wUEzM8NBwcrEQVpkxkH0/cdBmpnJQTMzy0HNzMxBZmbOQfT9z0GamdFBMzPTQc3M1EFmZtZB
AADYQaab2UEzM9tBzczcQXNo3kEAAOBBmpnhQTMz40HNzORBZmbmQQAA6EGamelBMzPrQc3M
7EFmZu5B</AssayXData><AssayYData Points="150">AAAAAOrZ27qyV707VaCrO0wqdzs/ibg7Xv+gOiHCBzzYOWA75ygHPPGW8TuBiAo8HC1HPPod
1jton4k7fvICPFWXgzswlR885pYHPGjktjuklaw723C5OyIhATyTmCA8jIakO7SYKzxPWeM7
suvuO+4yljsXENg7C4w1PBKNITyvdO474trMOw/q5zvKBvA7lghmPOEQ/TtfqhI8EOOvO/UK
GzxvK0s834S4O0zzDDzLgv87r2ErPEUVIzz3gh089qEpPPUuKzxGTt47snQKPP1m8zvxJEM8
doKvOylXHzxuGRU8Up4qPC3MDjyqDRU8flxGPFzlFTy4Ogw8mHojPLvEDTwo4nQ81SFKPO/4
CDwcsCw8VPHhO67KTzyeUg082XFFPPHG/DsK+cI73bwdPKNmJjxdyWo8GWcZPCla6DtHrSU8
KWPJO53z3DuJby08nEV8PEOd+ju7bWM8n2JzPI164Ds4vwg8ntLWO6E1ATzOqVY8Qt7VO0QL
Ojxu8x48N+5FPCuYGTzQlyc8TIT1O+cBEjzeB348bg5VPL5pGjwPulo8ZapAPFESGzz0g8I7
jXIwPFHuEjzycRc8WEMPPKvyzzt7h/U7LHd1POX4MTx/ClQ88uMVPDHtKDxte0M8oiL/O6NN
czwpTdM762z+O2lCFTxBFyA8mU00PNMtQzzszWk8Qir7O39ANDyKy1A8oOE9PGxO9jsQvhM8
I3wfPOaQiTzc2gs8rW4nPIH/Mjx6qXI8MMPEO34+MTwU/Z08ylKAPHInKTwPHyc8U1PZOz/w
Wjw8Zk48</AssayYData></Step><Step><CommonData><SampleLocation>11</SampleLocation><SampleID></SampleID><SampleGroup></SampleGroup><SampleInfo></SampleInfo><SampleRow>B</SampleRow><SamplePlate>1</SamplePlate><WellType>REGENERATION</WellType><Concentration>-1</Concentration><ConcentrationUnits>µg/ml</ConcentrationUnits><MolarConcentration>-1</MolarConcentration><MolarConcUnits>nM</MolarConcUnits><MolecularWeight>-1</MolecularWeight><Temperature>30</Temperature><StartTime>2787440</StartTime><AssayTime>5</AssayTime></CommonData><FlowRate>1000</FlowRate><StepType>KREGENERATION</StepType><StepName>Regeneration</StepName><StepStatus>OK</StepStatus><ActualTime>4.999</ActualTime><CycleTime>0.2</CycleTime><AssayXData Points="25">AADwQZqZ8UEzM/NBwMr0QVpk9kEAAPhBmpn5QTMz+0HNzPxBZmb+QfT9/0HHywBCmpkBQmZm
AkIzMwNCAAAEQs3MBEKamQVCZmYGQjMzB0IZBAhCzcwIQpSYCUJgZQpCLTILQg==</AssayXData><AssayYData Points="25">/amQwMMNm8C4C6HACGmlwBPmqMCsyKvAIBCuwN8XsMDgxbHAc2izwPGntMDmBrbA9w23wGQ4
uMCkELnAtey5wAIIu8D03rvA7HO8wC8XvcDqyL3A9G6+wBHxvsCUar/AVcy/wA==</AssayYData></Step><Step><CommonData><SampleLocation>12</SampleLocation><SampleID></SampleID><SampleGroup></SampleGroup><SampleInfo></SampleInfo><SampleRow>B</SampleRow><SamplePlate>1</SamplePlate><WellType>NEUTRALIZATION</WellType><Concentration>-1</Concentration><ConcentrationUnits>µg/ml</ConcentrationUnits><MolarConcentration>-1</MolarConcentration><MolarConcUnits>nM</MolarConcUnits><MolecularWeight>-1</MolecularWeight><Temperature>30</Temperature><StartTime>2803868</StartTime><AssayTime>5</AssayTime></CommonData><FlowRate>1000</FlowRate><StepType>KREGENERATION</StepType><StepName>Regeneration</StepName><StepStatus>OK</StepStatus><ActualTime>5</ActualTime><CycleTime>0.2</CycleTime><AssayXData Points="25">+v4LQsfLDEKNlw1CWmQOQi0yD0IAABBCwcoQQo2XEUJgZRJCLTITQvr+E0LByhRCjZcVQmBl
FkInMRdC+v4XQsfLGEKUmBlCYGUaQi0yG0L6/htCx8scQpSYHUJgZR5CLTIfQg==</AssayXData><AssayYData Points="25">0hWpv/91or8qgJy/rwCYv3Q5lL/eApG/TO2Nv+jrjL9G5oq/33mJv88iiL8DG4a/AXmFv9kD
hL/BKIO/tZeCv7Iegb9f43+/1Vl+v2Gifr98jny/0nl7vx6Yeb93IXm/iU15vw==</AssayYData></Step><Step><CommonData><SampleLocation>11</SampleLocation><SampleID></SampleID><SampleGroup></SampleGroup><SampleInfo></SampleInfo><SampleRow>B</SampleRow><SamplePlate>1</SamplePlate><WellType>REGENERATION</WellType><Concentration>-1</Concentration><ConcentrationUnits>µg/ml</ConcentrationUnits><MolarConcentration>-1</MolarConcentration><MolarConcUnits>nM</MolarConcUnits><MolecularWeight>-1</MolecularWeight><Temperature>30</Temperature><StartTime>2820169</StartTime><AssayTime>5</AssayTime></CommonData><FlowRate>1000</FlowRate><StepType>KREGENERATION</StepType><StepName>Regeneration</StepName><StepStatus>OK</StepStatus><ActualTime>5</ActualTime><CycleTime>0.2</CycleTime><AssayXData Points="25">+v4fQsfLIEKUmCFCYGUiQi0yI0L6/iNCx8skQpSYJUJaZCZCLTInQvT9J0LHyyhClJgpQmBl
KkItMitCVg4sQsHKLEKUmC1CYGUuQjMzL0L6/i9Cx8swQpSYMUJgZTJCLTIzQg==</AssayXData><AssayYData Points="25">xjmvwFLRs8BgQLbASQe4wASKucARq7rAz4+7wHebvMCqUL3A3Ru+wGqpvsDhSL/AOO+/wAh2
wMAnycDAAWHBwJKWwcCXE8LAEnLCwALlwsBzW8PAdFHDwDfqw8B3DcTAKGTEwA==</AssayYData></Step><Step><CommonData><SampleLocation>12</SampleLocation><SampleID></SampleID><SampleGroup></SampleGroup><SampleInfo></SampleInfo><SampleRow>B</SampleRow><SamplePlate>1</SamplePlate><WellType>NEUTRALIZATION</WellType><Concentration>-1</Concentration><ConcentrationUnits>µg/ml</ConcentrationUnits><MolarConcentration>-1</MolarConcentration><MolarConcUnits>nM</MolarConcUnits><MolecularWeight>-1</MolecularWeight><Temperature>30</Temperature><StartTime>2836623</StartTime><AssayTime>5</AssayTime></CommonData><FlowRate>1000</FlowRate><StepType>KREGENERATION</StepType><StepName>Regeneration</StepName><StepStatus>OK</StepStatus><ActualTime>5</ActualTime><CycleTime>0.2</CycleTime><AssayXData Points="25">+v4zQsHKNEKUmDVCWmQ2Qi0yN0L6/jdCx8s4Qo2XOUJaZDpCLTI7Qvr+O0LByjxCjZc9QmBl
PkInMT9C+v4/QsHKQEKUmEFCYGVCQpZDQ0L6/kNCx8tEQpSYRUJgZUZCLTJHQg==</AssayXData><AssayYData Points="25">M02kvymNnr8o6Jm/zw6Vv6FKk7/cCpG/4xWOv6nVjL/US4u/vmmJvxE9iL+0IIe/g0qGv9qi
hb+UN4S/sH+Dv+Asgr90xoG/GE+Bv6CGgL+HO4C/3JZ+v+4zfb/H+ny/yOR7vw==</AssayYData></Step><Step><CommonData><SampleLocation>11</SampleLocation><SampleID></SampleID><SampleGroup></SampleGroup><SampleInfo></SampleInfo><SampleRow>B</SampleRow><SamplePlate>1</SamplePlate><WellType>REGENERATION</WellType><Concentration>-1</Concentration><ConcentrationUnits>µg/ml</ConcentrationUnits><MolarConcentration>-1</MolarConcentration><MolarConcUnits>nM</MolarConcUnits><MolecularWeight>-1</MolecularWeight><Temperature>30</Temperature><StartTime>2853210</StartTime><AssayTime>5</AssayTime></CommonData><FlowRate>1000</FlowRate><StepType>KREGENERATION</StepType><StepName>Regeneration</StepName><StepStatus>OK</StepStatus><ActualTime>5</ActualTime><CycleTime>0.2</CycleTime><AssayXData Points="25">+v5HQsfLSEKUmElCYGVKQi0yS0L6/ktCwcpMQo2XTUJgZU5CLTJPQvT9T0LHy1BClJhRQmBl
UkIzM1NC9P1TQsfLVEKUmFVCYGVWQi0yV0IAAFhCx8tYQpSYWUJgZVpCLTJbQg==</AssayXData><AssayYData Points="25">E+iwwKbqtMCIbbfAJCO5wABjusAgmbvAA5O8wNpIvcD39L3AhLO+wA4lv8DBwL/AfBfAwLan
wMCp+cDAx33BwEyrwcDjG8LA5lTCwJ6bwsC7C8PAVSzDwCuXw8Dwt8PAxxbEwA==</AssayYData></Step><Step><CommonData><SampleLocation>12</SampleLocation><SampleID></SampleID><SampleGroup></SampleGroup><SampleInfo></SampleInfo><SampleRow>B</SampleRow><SamplePlate>1</SamplePlate><WellType>NEUTRALIZATION</WellType><Concentration>-1</Concentration><ConcentrationUnits>µg/ml</ConcentrationUnits><MolarConcentration>-1</MolarConcentration><MolarConcUnits>nM</MolarConcUnits><MolecularWeight>-1</MolecularWeight><Temperature>30</Temperature><StartTime>2869532</StartTime><AssayTime>5</AssayTime></CommonData><FlowRate>1000</FlowRate><StepType>KREGENERATION</StepType><StepName>Regeneration</StepName><StepStatus>OK</StepStatus><ActualTime>5</ActualTime><CycleTime>0.2</CycleTime><AssayXData Points="25">+v5bQsfLXEKNl11CYGVeQi0yX0L0/V9Cx8tgQpSYYUJgZWJCLTJjQvr+Y0LBymRCjZdlQlpk
ZkItMmdC+v5nQsfLaEKNl2lCYGVqQicxa0L6/mtCBNZsQpSYbUJgZW5CLTJvQg==</AssayXData><AssayYData Points="25">X+2ev1Rjmb/KgZS/iVuQv1AXjb9HjIq/AnmIv3Yohr8e54S/pm6Dv53Sgb/FwIC/L6x+v71m
fb/ipHu/lfZ4v8txeL+J4HW/61F0vwg5dL9gnHG/UDFwv1sxcL8eNW+/njJuvw==</AssayYData></Step><Step><CommonData><SampleLocation>1</SampleLocation><SampleID></SampleID><SampleGroup></SampleGroup><SampleInfo></SampleInfo><SampleRow>B</SampleRow><SamplePlate>1</SamplePlate><WellType>BUFFER</WellType><Concentration>-1</Concentration><ConcentrationUnits>µg/ml</ConcentrationUnits><MolarConcentration>-1</MolarConcentration><MolarConcUnits>nM</MolarConcUnits><MolecularWeight>-1</MolecularWeight><Temperature>30</Temperature><StartTime>2884765</StartTime><AssayTime>30</AssayTime></CommonData><FlowRate>1000</FlowRate><StepType>BASELINE</StepType><StepName>Baseline2</StepName><StepStatus>OK</StepStatus><ActualTime>30</ActualTime><CycleTime>0.2</CycleTime><AssayXData Points="150">+v5vQsHKcEKUmHFCYGVyQi0yc0L6/nNCx8t0QpSYdUJaZHZCLTJ3Qvr+d0LNzHhCjZd5Qmdm
ekItMntC9P17QsfLfEKNl31CYGV+Qicxf0L0/X9CYGWAQkrMgEKwMoFCF5mBQvr+gUJ/aoJC
SsyCQrAyg0IXmYNCff+DQuNlhEJKzIRCsDKFQheZhUJ9/4VC42WGQkrMhkKwModCF5mHQn3/
h0ICa4hCSsyIQrAyiUIXmYlCff+JQuNlikJKzIpCsDKLQheZi0J9/4tC42WMQkrMjEKwMo1C
F5mNQn3/jUL8aY5CSsyOQrAyj0KUmI9Cff+PQuNlkEJKzJBCsDKRQheZkUJ9/5FC42WSQkrM
kkIzM5NCF5mTQn3/k0LjZZRCx8uUQgZBlUIXmZVCff+VQuNllkJKzJZCsDKXQheZl0L6/pdC
5GWYQkrMmEItMplCFpmZQn3/mULkZZpCSsyaQrAym0KUmJtCff+bQuRlnEJKzJxCLTKdQhaZ
nUJ9/51C5GWeQsfLnkKwMp9CFpmfQn3/n0LkZaBCSsygQrAyoUKUmKFCff+hQvBnokJKzKJC
LTKjQhaZo0L6/qNC5GWkQkrMpEKwMqVCFpmlQn3/pULkZaZCSsymQrAyp0KUmKdCff+nQrZz
qELHy6hCsDKpQpSYqUIAAKpC9miqQlDNqkItMqtCFpmrQn3/q0LkZaxCUM2sQrAyrUKUmK1C
ff+tQuRlrkJKzK5CsDKvQhaZr0J9/69C5GWwQkrMsEKwMrFClJixQvr+sULkZbJCSsyyQrAy
s0IWmbNC</AssayXData><AssayYData Points="150">AtNdv5idX78MCly/n19dvzA/XL+DKVu/r/lav8rtWr9WfVq/pH1ZvyQxWr9cGlm/Z/pYv2ay
WL9MrVm/FfxXv+RfV782Kle//3dWv4wzVr/uT1a/lahVv89LVb9AYVS/8clUv3kAU79q3lO/
xKRTv8yXUr9AglO/AkFTv8cvUr8WkFK/bEBSv5/8UL9YqFG/Dh9Qv1GfUL9j5U+/EEJQv2bh
UL+ZWVC/Br5Ov5utTL8Xek6/LGFPv1QfTr/bkk2/SY5NvyjPTL/Yt0y/+d1NvxM+TL/S/0y/
VPZLvwctTL86Jk2/c9pLv7dHS79cpUu/OTVLvyZ0Sr8yuEq/mCJLvyXHSr+TOEm/kt9Jv64v
Sb/W5Em/LEVJvzZrSL/6Jkm/mwBJv7riR7+zcke/puJHv0b3R78e2Ee/j/FGv+9MSL+GIUi/
gbRFv0RCR7/d70a/CR1Hv7B2Rr9dqEW//7BFv69rRr/TBkW/FV5FvxpYRb9FkUW/kcBEvyp9
RL+g5kO/kvlEv3wZRL9tYEO/4N1CvxXiQ7+89UK/ihBEv3LoQr+q30K/dIRCv6njQb8PhEK/
KwNDv2h+Qb9j/0G/ODxBv0R7Qr8nKEK/gSNBvxwGQL+WcUG/E7A/v5OHQb8O80C/JOJAvwTd
Pr+gS0C/n3o/v45SQL9+QkG/2Z8/v8gJP79w2D+/fKY/vxVJP7+ywT+/a34/v17YPL/jpT6/
kCE+v7HjPr8J1z6/NnU+v6hFPr9sBT6/7aQ+v0hvPb9dfTy/KL48v/40Pb9VSj2/frc8v+j6
PL9FRzy/</AssayYData></Step><Step><CommonData><SampleLocation>1</SampleLocation><SampleID></SampleID><SampleGroup></SampleGroup><SampleInfo></SampleInfo><SampleRow>B</SampleRow><SamplePlate>1</SamplePlate><WellType>BUFFER</WellType><Concentration>-1</Concentration><ConcentrationUnits>µg/ml</ConcentrationUnits><MolarConcentration>-1</MolarConcentration><MolarConcUnits>nM</MolarConcUnits><MolecularWeight>-1</MolecularWeight><Temperature>30</Temperature><StartTime>2915718</StartTime><AssayTime>80</AssayTime></CommonData><FlowRate>1000</FlowRate><StepType>LOADING</StepType><StepName>Loading</StepName><StepStatus>OK</StepStatus><ActualTime>79.999</ActualTime><CycleTime>0.2</CycleTime><AssayXData Points="400">fP+zQl9ltELGy7RCLDK1QhaZtUL5/rVCX2W2QsbLtkIsMrdCk5i3Qvn+t0JfZbhCxsu4Qiwy
uUKTmLlCfP+5Ql9lukJJzLpCLDK7QpOYu0L5/rtCX2W8QsbLvEIsMr1Ckpi9Qnz/vUJfZb5C
xsu+Qiwyv0KSmL9CfP+/Ql9lwEJJzMBCLDLBQpKYwUIkBsJCX2XCQsbLwkKvMsNCkpjDQvn+
w0JfZcRCxsvEQiwyxUKSmMVC+f7FQl9lxkJJzMZCLDLHQpKYx0L5/sdCX2XIQsbLyEIsMslC
kpjJQvn+yUJfZcpCxsvKQrw0y0KSmMtC+f7LQl9lzEJJzMxCLDLNQpKYzUL5/s1C4mXOQknM
zkKvMs9CkpjPQnz/z0LiZdBCSczQQrUz0UKSmNFCfP/RQuJl0kLGy9JCLDLTQhaZ00J8/9NC
4mXUQsbL1EIsMtVCFpnVQv//1UJfZdZCSczWQiwy10IWmddCggDYQuJl2EJJzNhCMjPZQpKY
2UJ8/9lC4mXaQknM2kKvMttCFpnbQnz/20LiZdxCSczcQq8y3UIWmd1CfP/dQuJl3kJJzN5C
rzLfQhaZ30J8/99C4mXgQknM4EKvMuFCFpnhQnz/4ULiZeJCScziQq8y40IWmeNCfP/jQuJl
5EJJzORCrzLlQhaZ5UJ8/+VCeGnmQknM5kIsMudCFpnnQnz/50JfZehCSczoQq8y6UIWmelC
+f7pQuJl6kJJzOpCrzLrQhaZ60J8/+tC4mXsQknM7EKvMu1CkpjtQnz/7ULiZe5CSczuQiwy
70IWme9CfP/vQuJl8EJJzPBCrzLxQhaZ8UL5/vFC4mXyQknM8kKvMvNCmZnzQnz/80LiZfRC
Scz0Qq8y9UIWmfVC+f71QmBl9kLGy/ZCrzL3QpKY90L5/vdC4mX4QsbL+EKvMvlCFpn5Qnz/
+UJ4afpCScz6Qq8y+0KSmPtC+f77QuJl/ELGy/xCrzL9QpKY/UJ8//1C4mX+QknM/kIsMv9C
kpj/Qnz//0LxMgBD42UAQxaZAENJzABDvv8AQ/EyAUMkZgFDWJkBQ4vMAUO+/wFD8TICQ+Nl
AkMWmQJDi8wCQ77/AkPxMgNDJGYDQxaZA0NJzANDvv8DQ/EyBEPjZQRDFpkEQ0nMBEO+/wRD
sDIFQyRmBUNYmQVD0s0FQ77/BUPxMgZD42UGQ1iZBkNJzAZDvv8GQ7AyB0MkZgdDWJkHQ4vM
B0O+/wdDsDIIQ+NlCENYmQhDi8wIQ77/CEPxMglDJGYJQ1iZCUNJzAlDvv8JQ/EyCkPjZQpD
WJkKQ4vMCkOCAAtDsDILQ+NlC0NYmQtDi8wLQ3z/C0OwMgxDJGYMQxaZDEOLzAxDvv8MQ7Ay
DUMkZg1DWJkNQ4vMDUN8/w1D8TIOQ+NlDkMWmQ5DScwOQ77/DkPxMg9D42UPQ1iZD0NJzA9D
fP8PQ7AyEEMkZhBDFpkQQ0nMEEN8/xBDsDIRQ+NlEUMWmRFDScwRQ77/EUPxMhJD42USQ1iZ
EkNJzBJDvv8SQ7AyE0PjZRNDWJkTQ0nME0N8/xND8TIUQyRmFEMWmRRDScwUQ3z/FEOwMhVD
42UVQ1iZFUOLzBVDvv8VQ7AyFkPjZRZDFpkWQ4vMFkO+/xZDsDIXQyRmF0NYmRdDScwXQ3z/
F0PxMhhDJGYYQxaZGEOLzBhDfP8YQ7AyGUMkZhlDFpkZQ0nMGUN8/xlD8TIaQyRmGkMWmRpD
i8waQ3z/GkOwMhtD42UbQxaZG0NKzBtDfP8bQ7AyHEPjZRxDFpkcQ4vMHEN8/xxDsDIdQ+Nl
HUMWmR1DSswdQ3z/HUOwMh5DJGYeQxaZHkNKzB5DfP8eQ7AyH0PjZR9DFpkfQ0rMH0O+/x9D
sDIgQ+NlIEMWmSBDSswgQ3z/IEOwMiFD42UhQ1iZIUNKzCFDfP8hQ7AyIkPjZSJDFpkiQ4vM
IkN8/yJDsDIjQ+NlI0MWmSNDi8wjQ3z/I0OwMiRD42UkQxaZJENKzCRDfP8kQ7AyJUPjZSVD
FpklQ0rMJUN8/yVDsDImQ+NlJkMWmSZDSswmQ77/JkOwMidD42UnQ1iZJ0NKzCdDvv8nQ7Ay
KEPjZShDFpkoQ0rMKEN8/yhDsDIpQ+NlKUMWmSlDSswpQw==</AssayXData><AssayYData Points="400">6dM7v8s0PL951Du/kmo7v94CO796jDu/xHM7v1m2O7+QmTu/zME7v28lOr/ToTq/uEU6v89v
Or80hzq/Mbg7v+P/Ob/ZSjm/Blo5v2x+Ob8sxTm/RFE5v4pCOb8Yizm/6EA4v+1hOb9d0zm/
Wfw5vz2COL+HVTm/k0o3vyUHOb9qoTe/cvI3v9EVN796Azm/uBk4vzLMOL+BNzi/Q4k4v7PJ
N79n2De/MbM3v1DLN79CgDe/FFI3v/DTNb9qyjW/aTU3v+OVNr9+zTa/uJo3vyY3OL8TyTe/
+Dg3vzyPNb83aDa/bVQ2v0sONr+RSja/ows3v+6SNb+q2DS/vyE2vzMdNb9lUza/L1A1v2+y
Nb+9OTW/24w0v7iZNL+mzjS/qLo0v5X6NL+goDO/APs0v+XXNL8ZeTS/4x00vwEDNL9LFTS/
Ryczv92XM7+ELTO/spgyv98ANL/2djO/Eio0v3R5M78JzTO/u7w0v6cGNL9YfTO/bwkyv8AF
M7/E9DK/Wi0yv00ZM7+E9DG/JfUyv9UVMr9scDK/K3ExvzRDMb86AjO/3q4yv8X3Mr9WuzG/
roUwv+7kMb8URTG/Kfkxvw5LM7/n7jC/jFMxvzkLMb+mJDK/o1Qxv5H1ML+UUjG//KgxvwNw
Mb9WxS+/Micyv0fvL789RzG/zT8vv55rMb+r6zC/4/kuv4fQML+pzS+/hw4xv0YsML8XeC+/
qEMwvzwSML+2NC+/ZvouvzPAL7+9hi+/cW4vvwW/Lr8ZzC6/cMEvv55pL7/ROS+/wAkvv4qw
Lr/NiS6/ficuv1eTLb8vMS+//2gtv/aoL79Yky+/fkQuvw/QLb8N0i6/SIkuv3llLr9U0S6/
KyYtvy+vLr/sBy6/JosuvzlELb9IfS2/zfstv+KZLL8QOi2/HUQtv+niLL9WKi2/V1Itvylu
LL/tyC2/Xp4rv3nxLL+uRC2/dc4tvz0jLb8q6Cy/eEMsvwZRLL97pCu/hLAtvxCvLb+eKyy/
52Usv75tLb+ZWiy/2s8sv9YYK7/TTy2/Rrgrv/6qK7+9Pyy/bFEsv++ZK7+9dCu/cMQrv2IN
LL/2Lyy/Tzoqv2xLK79OOCq/bCgrvx3GKb+Vciq/C7Arv0y2Kr9z0im/4PIqv40uKr+Zdyu/
83cqv5MEKr/qHCq/RNMqv8DgKL+esiq/4s0pvyWDKb87Kim/Ueopv2nAKb9r1Cq/R40pv2y8
Kb9VWii/7NkovzptKL9f5Si/QC0qv7mQKb/6Mym/nmwov5cUKb/KZCm/6BUpv7h3KL9Fvii/
9pYpv78GKb+seii/Ldoov+dlKL9wDii/p3sov6VvKL98dye/RpUov2LIKL9aoSe/yD4ovxBm
KL9FWSi/DBgovwrnJ7+AEye/1b8mvzhOJ7+Tvye/GAInv2c9J782Sie/XtsmvzpAKL9HOSe/
GBMnv9RkJ78n9Se/Cl4nv+fVJr8ajya/bTEnv5eaJr/ZLCe/ESAnv3aqJr94Hia/Hiomv0eP
Jr+iQie/B7Invy3eJr8Hwye/mjglv1GBJb9+HSa/mqcnvyzcJb9RvSW/aoUmvzSLJL9r8CS/
XA4lvw0NJr/5RyW/WQYlv6JjJr/uFCa/7Zolv7+8Jb8PPCW/K+Ikv0s0Jb/EqSO/Bfckv0YY
Jr8pLCW/epIlv5PGI78V8iS/1eEkv2tbJL92riS/TAwmvzpmJb+iwyS/BTIjv2GJJb867CO/
8y4lv3pMJL/QkiO/bdYlv+96JL9uuyO/Gzgkv0PdJL+IACW/MIokv/VqI7/0GiO/XhAjvzmk
I7/FGyS/0mEjvxt5I7/81yO/5dgjv0p+I780vSO/MNcivwpWJL9iWiS/Cigjv5NeI79btSO/
gngiv89MI79XJSS/lW4iv52aI789XCK/M+kjv4bvI7/niSG/1XcjvwccI7/2RCO/Ijsivz4E
I79nUyK/MBoivyoPI7/buyK/jMUjvx2gIb/aoSK/RHwiv4vSIb/SnCK/GRYivy2AIb+rDiK/
5UIiv+WEIb+Y+yG/l0Mhv4L3Ib+AECG/9R0ivySpIL8WlyG/qQ8hv4OzIb+RbCG/d5Yiv2i0
IL/KRCK/gp4iv6MtIr9qjCG/Ieohv3J6IL8t/SC/Ur0gvw==</AssayYData></Step><Step><CommonData><SampleLocation>1</SampleLocation><SampleID></SampleID><SampleGroup></SampleGroup><SampleInfo></SampleInfo><SampleRow>B</SampleRow><SamplePlate>1</SamplePlate><WellType>BUFFER</WellType><Concentration>-1</Concentration><ConcentrationUnits>µg/ml</ConcentrationUnits><MolarConcentration>-1</MolarConcentration><MolarConcUnits>nM</MolarConcUnits><MolecularWeight>-1</MolecularWeight><Temperature>30</Temperature><StartTime>2996716</StartTime><AssayTime>30</AssayTime></CommonData><FlowRate>1000</FlowRate><StepType>BASELINE</StepType><StepName>Baseline3</StepName><StepStatus>OK</StepStatus><ActualTime>29.999</ActualTime><CycleTime>0.2</CycleTime><AssayXData Points="150">ff8pQ28yKkOiZSpD1ZgqQwjMKkM7/ypDsDIrQ6JlK0PVmCtDCMwrQ33/K0NvMixDomUsQxeZ
LEMIzCxDff8sQ3UzLUOiZS1DF5ktQwjMLUM7/y1DbzIuQ+NlLkPVmC5DSswuQzv/LkNvMi9D
omUvQ9WYL0ORzS9DO/8vQ28yMEPjZTBDF5kwQwjMMEM7/zBDbzIxQ6JlMUPVmDFDCMwxQzv/
MUNvMjJDomUyQ9WYMkMIzDJDO/8yQ28yM0OiZTND1ZgzQ0rMM0M7/zNDbzI0Q6JlNEMXmTRD
Ssw0Qzv/NEOwMjVD42U1Q9WYNUMbzzVDO/81Q28yNkOiZTZD1Zg2QwjMNkO//zZDbzI3Q6Jl
N0PVmDdDCMw3Qzv/N0NvMjhD42U4QxeZOENKzDhDO/84Q6A6OUOiZTlD1Zg5Q0rMOUM7/zlD
bzI6Q6JlOkPVmDpDSsw6Q8UAO0NvMjtDMWg7Q9WYO0OLzDtDPP87Q7AyPEOiZTxD1Zg8Q0rM
PEN9/zxDsDI9Q+NlPUMXmT1Di8w9Qzz/PUPyMj5D42U+QxeZPkNKzD5Dff8+Q7AyP0PjZT9D
F5k/Q0rMP0N9/z9DsDJAQ+NlQENYmUBDG89AQ33/QEOwMkFD42VBQxeZQUNKzEFDff9BQ7Ay
QkPjZUJDF5lCQ0rMQkN9/0JDsDJDQ+NlQ0MXmUNDSsxDQ77/Q0OwMkRD42VEQ9WYRENKzERD
ff9EQ28yRUPjZUVDF5lFQ0rMRUM8/0VDsDJGQ+NlRkMXmUZDSsxGQ33/RkOwMkdD42VHQxeZ
R0MIzEdD</AssayXData><AssayYData Points="150">hf0gv87GIL8NRSG/igIgv9qHIL+JmyC/UCEfvyswIL/otiC/unkfvyZ0Ib8l5yC/cFcgv3AI
IL/RCSC/wacgvwAWIL/kTiG/+v4fvwiEH7+lxR+/gfQfv1oRIL9SiCC/PZgfv0FbH7/KhyC/
GX8gv/L1Hr8kcR+/RzIgv+kMH7/E5x6/UXUev0IqH7/iEx+/aTwfv0s1Hr8KTh6/l18fvz0e
H7+7xB6/opEfv2IJH7/WWx+/4Zgfv3dLHr9SRR+/lx4fv0kFH78m7R6/tvUcvxxBHr+WgB2/
GWsev5DDHr93tB6/uVofvw6UHb9v3B6//38ev59HHr92QB2/pxIev7LwHb/uZB6/pXkdv3ZI
Hb8YqB2/b9Mdv2IcHb+fAh6/V5EcvxZUHb/xER+/v1Udv3/9Hb/kiB2/Guodv0i+Hb/cLB2/
xAIdv8FgHb+j6B2/P6Edv12KHb9+rh6/URAdv44GHr+xDx2/gm0cv6y8HL/YkBu/UAEdvxAi
HL8nbxu/q1Acv8i/Hb/ljBy/heAbvxF3HL88ZB2/dyIbv60nHL+7why/O80cvw3IG78fWxu/
WLAcv6FCHb8uHBy/Zdsbvwt3G79jwRy/w+gbv3+jHL9ByRu/poEbv/S7HL/Ctxu/OT0bv8fr
Gr96IBy/F50cv8ImHL8SlRu/PhQbvz2KG78d3Bu//D8av11FHL+KSBq/nA4av8yLGr+zYhu/
7aUav4DYG78jBRy/buwav7vFGr/qQRq/01wbvyGkGL9MHBu/TJIav+FCGr9wdhq/z5Qavybs
Gr+b1hq/</AssayYData></Step><Step><CommonData><SampleLocation>10</SampleLocation><SampleID>BG505 SOSIP</SampleID><SampleGroup></SampleGroup><SampleInfo></SampleInfo><SampleRow>B</SampleRow><SamplePlate>1</SamplePlate><WellType>KSAMPLE</WellType><Concentration>-1</Concentration><ConcentrationUnits>µg/ml</ConcentrationUnits><MolarConcentration>250</MolarConcentration><MolarConcUnits>nM</MolarConcUnits><MolecularWeight>-1</MolecularWeight><Temperature>30</Temperature><StartTime>3035913</StartTime><AssayTime>180</AssayTime></CommonData><FlowRate>600</FlowRate><StepType>ASSOC</StepType><StepName>Association</StepName><StepStatus>OK</StepStatus><ActualTime>179.999</ActualTime><CycleTime>0.2</CycleTime><AssayXData Points="900">O/9HQ24ySEOhZUhD1ZhIQwjMSEM7/0hDbjJJQ6FlSUPVmElDCMxJQzv/SUNuMkpDoWVKQ9WY
SkMIzEpDff9KQ24yS0OhZUtD1ZhLQwjMS0MSA0xDLTJMQ6FlTEPVmExDCMxMQzv/TENuMk1D
oWVNQ5OYTUMIzE1DO/9NQ24yTkNgZU5D1ZhOQwjMTkM7/05DbjJPQ6FlT0PVmE9DCMxPQzv/
T0NuMlBDoWVQQ5OYUEMIzFBDvv9QQy0yUUOhZVFD1ZhRQwjMUUP5/lFDbjJSQ6FlUkOTmFJD
CMxSQzv/UkNuMlNDoWVTQ9WYU0MIzFNDO/9TQ24yVENJbFRD1ZhUQwjMVEM7/1RDbjJVQ6Fl
VUPVmFVDCMxVQzv/VUOwMlZDoWVWQ9WYVkMIzFZDO/9WQy0yV0OhZVdD1ZhXQwjMV0P5/ldD
LTJYQ6FlWEPVmFhDCMxYQzv/WENuMllDoWVZQ9WYWUMIzFlDO/9ZQ24yWkOhZVpD1ZhaQwjM
WkP6/lpDbjJbQ6FlW0PVmFtDxstbQzv/W0NuMlxDoWVcQ5OYXEPGy1xDO/9cQ/czXUOhZV1D
1ZhdQ8bLXUNyCF5DbjJeQ6FlXkPVmF5DCMxeQzv/XkP+NF9DYGVfQ9WYX0MIzF9DO/9fQ24y
YEOhZWBD1ZhgQwjMYEP6/mBDbjJhQ2BlYUPVmGFDCMxhQzv/YUNuMmJDoWViQ9WYYkMIzGJD
O/9iQ7w0Y0NgZWND1ZhjQ8bLY0M7/2NDbjJkQ2BlZEMim2RDCMxkQzv/ZEMtMmVDoWVlQyKb
ZUMIzGVD+v5lQy0yZkNgZWZDWJlmQ8bLZkP6/mZDbjJnQ2BlZ0PVmGdDCMxnQzv/Z0MtMmhD
KmdoQ9SYaEMIzGhDO/9oQ24yaUNgZWlDk5hpQwjMaUM7/2lDLTJqQ6JlakPUmGpDxstqQzv/
akMtMmtDomVrQ9SYa0PGy2tD+v5rQy0ybEOiZWxDk5hsQw7NbEM7/2xDLTJtQ2BlbUMWmW1D
xsttQ/r+bUMtMm5DYGVuQ9SYbkPGy25DO/9uQ24yb0NgZW9Dk5hvQwjMb0P6/m9D8TJwQ6Jl
cEPUmHBDxstwQ77/cEMtMnFDomVxQ5OYcUPGy3FD+v5xQy0yckNgZXJDHJpyQwjMckM7/3JD
bjJzQ2Blc0OTmHNDxstzQzv/c0NuMnRDYGV0Q9SYdEPGy3RD+v50Q24ydUOiZXVD1Jh1Q8bL
dUP6/nVDLTJ2Q2BldkPUmHZDkc12Qzv/dkMtMndDYGV3Q9SYd0PGy3dD+v53Q24yeENgZXhD
1Jh4Q8bLeEP6/nhDLTJ5Q2BleUOTmHlDxst5Q/r+eUMtMnpDYGV6Q5OYekMIzHpD+v56Qy0y
e0NgZXtDk5h7Q8bLe0P6/ntDLTJ8Q2BlfEOTmHxDxst8Qzv/fEMtMn1DomV9Q5OYfUPGy31D
+v59Q24yfkOiZX5Dk5h+QwjMfkP6/n5DLTJ/QyRmf0OTmH9Dxst/Q/r+f0MWGYBDsDKAQ0pM
gEPjZYBDfX+AQxaZgEOwsoBDSsyAQwTmgEOe/4BDFhmBQzk0gUNKTIFD42WBQ31/gUPbmYFD
sLKBQ0rMgUME5oFDff+BQxYZgkPRMoJDi0yCQ+NlgkN9f4JDN5mCQ9GygkNqzIJD4+WCQ33/
gkMWGYNDsDKDQ0pMg0PjZYNDnn+DQxaZg0PRsoNDasyDQwTmg0PEAIRDNxmEQ9EyhENqTIRD
BGaEQ55/hEM3mYRD0bKEQ2rMhEME5oRDqgGFQzcZhUPRMoVDakyFQwRmhUOef4VDN5mFQ9Gy
hUNqzIVDBOaFQwYBhkM3GYZD0TKGQ2pMhkNGZoZDnn+GQzeZhkPRsoZDasyGQwTmhkOe/4ZD
NxmHQ9Eyh0NKTIdDBGaHQ55/h0M3mYdD0bKHQ2rMh0ME5odDnv+HQzcZiEOwMohDakyIQwRm
iEOef4hDN5mIQ9GyiENqzIhDBOaIQ57/iEM3GYlD0TKJQ2pMiUMEZolDnn+JQzeZiUOwsolD
SsyJQwTmiUN9/4lDNxmKQ7AyikNqTIpDBGaKQ55/ikM3mYpD0bKKQ2rMikME5opDnv+KQxYZ
i0OwMotDakyLQwRmi0N9f4tDN5mLQ9Gyi0NKzItDBOaLQ9ECjEOaGYxD0TKMQ2pMjEPjZYxD
nn+MQ1iZjEPRsoxDasyMQwTmjEN9/4xDNxmNQ7AyjUNqTI1DBGaNQ31/jUM3mY1DsLKNQ2rM
jUME5o1Dff+NQzcZjkPRMo5DakyOQwRmjkN9f45DN5mOQ9GyjkNKzI5DBOaOQ57/jkM3GY9D
sDKPQ0pMj0MEZo9DAICPQzeZj0Owso9DasyPQwTmj0Oe/49DFhmQQ9EykENKTJBDBGaQQ31/
kEM3mZBD0bKQQ0rMkEPj5ZBDff+QQzcZkUOwMpFDakyRQwRmkUN9f5FDFpmRQzOzkUNKzJFD
JeaRQ57/kUMWGZJD0TKSQ0pMkkMEZpJDnn+SQxaZkkPRspJDasySQwTmkkOe/5JDFhmTQ7Ay
k0NqTJNDBGaTQ31/k0M3mZNDsLKTQ0rMk0Nm5pNDnv+TQzcZlEOwMpRDSkyUQwRmlEN9f5RD
N5mUQ9GylENqzJRDBOaUQ57/lEOmG5VDsDKVQ0pMlUMEZpVDfX+VQzeZlUPRspVDasyVQwTm
lUOe/5VDNxmWQ1o0lkNqTJZD42WWQ55/lkM3mZZD0bKWQ2rMlkPj5ZZDnv+WQxYZl0OwMpdD
akyXQwRml0N9f5dDFpmXQxKzl0NKzJdDBOaXQ57/l0MWGZhDsDKYQ2pMmEMEZphDnn+YQxaZ
mEOwsphDSsyYQ+PlmEN9/5hDFhmZQ7AymUNKTJlD42WZQ31/mUMWmZlDsLKZQ0rMmUNy6JlD
ff+ZQzcZmkOwMppDSkyaQ+NlmkOef5pDN5maQ7CymkNKzJpD4+WaQ33/mkM3GZtDsDKbQ0pM
m0PjZZtDfX+bQxaZm0PRsptDSsybQ+Plm0Oe/5tDNxmcQ7AynENKTJxD42WcQ31/nEMWmZxD
sLKcQ0rMnEME5pxDsAKdQzcZnUOwMp1DSkydQ0ZmnUN9f51DN5mdQ7CynUNKzJ1D4+WdQ57/
nUMWGZ5D0TKeQ0pMnkMEZp5DfX+eQxaZnkOwsp5DasyeQ+PlnkN9/55DmhmfQ7Ayn0NKTJ9D
42WfQ31/n0MWmZ9D0bKfQ0rMn0Pj5Z9Dff+fQxYZoEPRMqBDSkygQ+NloEN9f6BDFpmgQ7Cy
oENqzKBD4+WgQ57/oEMWGaFDsDKhQ0pMoUPjZaFDfX+hQxaZoUOwsqFDasyhQ+PloUN9/6FD
FhmiQ7AyokNKTKJD42WiQ55/okMWmaJDsLKiQ0rMokME5qJDvv+iQxYZo0PRMqNDSkyjQ+Nl
o0O+f6NDFpmjQ/Kyo0MOzaND4+WjQ57/o0MWGaRDsDKkQ0pMpEMEZqRDnn+kQzeZpEOwsqRD
asykQ+PlpEOe/6RDNxmlQ9AypUOLTKVDBGalQ55/pUM3maVD8rKlQ2rMpUME5qVDnv+lQzcZ
pkPQMqZDakymQwRmpkOef6ZDN5mmQ9CypkNqzKZDBOamQ57/pkM3GadD0DKnQ2pMp0MEZqdD
nn+nQzeZp0PQsqdDANCnQwTmp0Oe/6dDNxmoQ9AyqENqTKhDBGaoQ55/qEM3mahD0LKoQ2rM
qENG5qhDnv+oQ1gZqUOwMqlDakypQwRmqUOef6lDN5mpQ9CyqUNqzKlDBOapQ57/qUM3GapD
0DKqQ2pMqkMEZqpDnn+qQzeZqkPQsqpDzMyqQwTmqkOe/6pDNxmrQ9Ayq0NqTKtD42WrQ55/
q0M3matDsLKrQ2rMq0ME5qtDnv+rQz0arEOwMqxDakysQwRmrEOef6xDFpmsQ9CyrENKzKxD
BOasQ77/rEM3Ga1DVDOtQ0pMrUMEZq1Dnn+tQzeZrUPQsq1DasytQ+PlrUOe/61DNxmuQ7Ay
rkNKTK5DBGauQ55/rkMWma5D0LKuQ2rMrkME5q5Dnv+uQzcZr0OwMq9DakyvQwRmr0Oef69D
N5mvQ9Cyr0NqzK9DJOavQ57/r0M3GbBD0DKwQ2pMsEMEZrBDnn+wQzeZsEPQsrBDasywQ+rm
sEN8/7BDFhmxQ7AysUNqTLFDh2axQ3x/sUMWmbFDsLKxQ2rMsUME5rFDfP+xQ14askPQMrJD
SkyyQ+NlskOef7JDFpmyQ7CyskNqzLJDBOayQ3z/skM3GbNDsDKzQ2pMs0MEZrNDnn+zQxaZ
s0PQsrNDasyzQ+Pls0Oe/7NDFhm0Q7AytENqTLRDqGa0Q75/tEM3mbRDsLK0Q2rMtEPj5bRD
nv+0QzcZtUOwMrVDSky1Q+NltUN8f7VDFpm1Q7aztUNKzLVDBOa1Q57/tUM3GbZDsDK2Q2pM
tkPjZbZDfH+2QzeZtkPQsrZDSsy2QwTmtkOe/7ZDNxm3Q9Ayt0NKTLdDBGa3Q55/t0MWmbdD
sLK3Q2rMt0Pj5bdDfP+3QxYZuEOwMrhDaky4QwRmuEOef7hDFpm4Q7CyuENKzLhD4+W4Q57/
uEM3GblDsDK5Q0pMuUMEZrlDnn+5QxaZuUPQsrlDSsy5Q+PluUOe/7lDFhm6Q7AyukNKTLpD
42W6QzmEukM3mbpDsLK6Q2rMukPj5bpDnv+6QzcZu0OwMrtDaky7QwRmu0Oef7tDN5m7Q9Cy
u0NKzLtD4+W7Q3z/u0MWGbxD0DK8Q0pMvEPjZbxDfH+8QxaZvEOwsrxDcM28Q+PlvEN8/7xD
Nxm9Q7AyvUNKTL1D42W9Q3x/vUM3mb1D0LK9Q0rMvUPj5b1D</AssayXData><AssayYData Points="900">ZIkiv/pZIL+v6h+/RLMevy2hH78/wiC/yOgev3D2H7823x6/qVMev+CCH7+4ZB+/sgsev3KL
H78weB2/phsfv3RdHr8AdR6/Fgkfv07aHr9i9x6/qMwev0KMHr+EYR6/u5gdv+CHHb+1Lh6/
SOMdv20lHr+MWBy/1d8dvy4YHb9CyB2/5F8dv/OmHb8zUR2/Wlkcv93kHb9OjB2/718dvxwM
Hb/xwh2/vyYevz7YHL8RWx2/ihUdvzIcHb8FWh6/rHobv8RmHL+SYh2/EfccvwXRHL/+Pxy/
FeEcv/l6G7/eCxy/NvMbv8uhHL96eh2/h5Qcv+/oHL/niRy/mHgcv2urHL8SqBy/QiAcvyx1
G78bixy/asEbv86gHL89JBy/zUgcvy2iG781lRu/fi8cv92AG7+Brhu/Da4bv9p/HL+Cxhu/
yGkavz5ZG7/H+xq/1r4bv7zxGr+FvBu/RLUav6n+G79sYxu/2z0cvxYzGr+7Qhu/cWgbv/9N
G78lpBu/ogIav5lXGr+AyBy/tegavxP2G7/Wrxq/DPYbv20lG79U0hm/lIMbv9kAHL8aJhq/
5awav2eSG7/eGxu/epkav541Gr8GFhu/7HwbvyovGr+FZxq/lZYavxhPGb+WDRq/+Z4avxXe
Gb8S+xm/omMav78TGb8p5xq/UukZvxp2Gb982Bi/jl8Zv93QGr8Z4hm/zL0Zv7AVGb//khi/
x2AZv7rTGb9Mzhm/zHMZv/UWGr8a1Ri/DgUZv9eiGr9yAhq/piUav3qdGL+Oxhm/z/MYv4a+
Gb9TmBm/rHEZv8ZOGb/pfRm/EjgZv6yTGb9qWRi/+ogYvyOoGL/YBBm/hzIZv4C4F78XPhm/
d1cXv93SGb807Bm//60Zv3RXGb9B7hi/tZ8Zv6dYGb/wJhm/7fsYv87+Gb8dGhi/dlsYv+8L
GL828xi/uV0Zv8CQGL+LYBe/6NoXvyZCGL9C9hi/9nIXvy9pGb+TDhi/jKwYv2/QGL8W0xe/
BCAYv63wF78gPRi/CC0Yv8E/GL95jxi/ojoXv6MNGL9kkRe/CusXvyW8GL8qZhi/QisXvyKt
GL8RIRi/PM8Xv5NWGL+uxBe/i3QXvyfZF7+gihe/3FQXv2gnGL8NcRe/tFsXv5NLFr/BGhi/
9xAXv+AVGL9vvhe/fhUXv7WRFr9q7he/sAgXv5kLGL/J9Ba/YhsXvzqHFr9pLxe/dIkWv3lY
F79w+BW/P60WvyhUFr9T6Ba/3z0Xv/Y9Fr/p+xa/GLcWv4JFFr8z+Ra/LIMWv9lJFr9NPha/
X8QUvyPVFb/c3BW/IBcWv8peFr+OvRa/xPUVv2DuFr/UMxe/rNoVv7H0FL9/1Ba/xo8Vv2g0
Fb/J4xa/P4kVv2aRFb8MIxW//50Wv2dsFb8rgxW/KVoWv9GOFb8WtRW/VlgWv65uFb9vHBW/
dsYVv0G+FL/+XxW/XWUVv/fOFb8smhS/UfsUv7V+Fb/NoxW/zpcWv+VIFb/4eBS/4GoVv0AX
FL8A6RS/4lwVv84+Fb9zkRW/gtQUv06EFL+u/BO/ps4Uv6wsFb99VhS/kCsVv2SdFb8RKxW/
fzYVv+2tFL8G7xO/X2QVv6LTFL+THRS/iYkVv+coFL8bQxS/FycVvyRaFL9hEha/2cYUv3I2
E79v+BO/sAgUvx3tE78sRRO/6P0Tv2GsFr+zexS/nz0Uv/MwFL8+DBS/gO4Tv6i8E7/ithS/
qZ8Uv38+FL9k3hS/5g0Sv8wEFL8FSxS/HjYTvwTQE7+ncxS/LAcUvzL1E7+XKhW/O4cTv2pX
E7+/yRK/1E4Uv9wfFb/yShO/fj0Tv+bZE78pSBO/bsMTvyCaE78r4BK/FAkTv+ksFL8n7xS/
PWoTv/1gE78rQRO/BzcTvzH+Er/dHxO/3JwTv3DQE79ryhO/w5YTv0CFE7+1zxO/HAMUv2rN
Er9N8RK/ur4Rv0MmE7+K2BK/HZgTv9hlE78WBhS/YBETv890Er+5iBO/DloSv/y8Er/YzRG/
eIYSvyeGEr8VxxO/y8gSvwU0FL9/FxO/2/kRv3B+Er9eiRK/44oTv8wgEr8rOxO/KcMSvw2H
Er/Y4BK/Ro4Sv0MdE79rFRK/ta0Tv4nIEr8hmBK/22sSv3MIEr9ueBK/CJsSv2rzEb/pJxK/
0bgSv+tQEb84EBK/K/ASv6TtEb9LGRK/MRkSvwflEr8AIBG/9ggTv+lMEr/PNxG/kEwSv8jW
Eb8GXxC/HtcRv1WJEr/CeRC/eKYRv+9gEr8j7xC/r8MRv++YEL+QeRG/5BYSv4MIEb+DKhK/
OjMSv68YEb99RBG/rqsRv0ifD7+bfRK/ij4Svyf8EL+nMxC/Pb8RvxB9EL86OBG/POcRv/9Z
Eb9RvhC/CvEQv9SmEL/e6RC/M9QRv/wwEb9d/Q+/shUQv0h7EL+fThG/DSUQv+bLEL9PpBC/
m/IQvzy3Eb8eZxG/ZkURv/mlEL/KYBC/oYQQv3ppD78wKRC/L4IQv8wyEL/JwhG/fDUQv3XN
EL9SlxG/nRkRv9xpEL8gng+/DI4QvzfyEL845Q+/DDcRv5LPEL92zQ+/htEPv+JuEL9bfxC/
S/wPvyTbD79e4w+/A0kRvytkEL+GcRC/2RwPv4kkEL8wpxC/FU8QvwxMD7+m0xC/0PIPv3Qt
D787ZhC/9GkPv8LtD79UrhC/EosPv3aHEb8yFhG/oOkPv3nFD78GGQ+/ZFMQv9nBD78HmQ+/
gcgPv+o3D7/Bog+/tWQQvz3GEL9big+/wnIPv7XhDr+aGBC/SlMQv58+EL8bSA+/OM4Pvy/v
Dr+5dQ+/0j4Ov2tbEL8Q/A+/HmgPv4x5D7+2gA+/PKsOv4sJD7/+Sg2/kxYOv6CSEL+vvw6/
UyUQvy0HD78Ltg+/PScPv9bKDr94SQ+/E60Ov3dSDb+sig6/TyoOv3yjDr9ewg+/tKwNv1Ea
EL9ZIw6/fFkOv1/HDr/Mfg6/s28Ov5Q8Dr/+FA+/kFMPv3y1Db+ZTA6/BOcNv5jrDb+Jnw2/
oIQPv+QqD7+GHA+/8+MOv/ADD7/jKg+/FmcPvzhyDb8zPg2/mj8Ovw8UDr8HNQ6/n48Ov55r
Db8Cbg6/0kEOv3GhDr84YQy/MKYNv7/HDr+24g2/SVAPv936Db92mg2/VH4Nv95CDr/wRQ2/
MlYNv77LDr/Zaw2/1t4Nv7QEDr9zpwy/59sNv722Db8bjw6/DjgNv42bDb+/5Ay/JpQNv2c4
DL/WNA2/NfcMv3BwDr/ZuA2/duUOv85VDr8nYw6/dI4Nvy6RDb9VDA2/eggMv0+4Db8sbA2/
JsQNv6f+Db/QRg6/+YcNv2bADb/zLgy/DJUNv+uzDb9z2g6/1G8Nv8l9Db94RA6/ky8Nv1zW
DL/55gy/RncNv7zjDL+H+gy/XeENv/UYDb+DGA2/SosNv3XWDL9BTwy/Z6QMv6NSDL8XDw2/
OEcNv19ZDb+GjQ2/jH8Mv9xxDb9odAy/kX4NvzSuC79YTA2/WnQMvy6YC78LWAy//JcLvxM4
DL8amQu/64sMvyUIDL9MXwu/JqMNv+R4Db+R+wu/6DgLvxxgDL+X5Qy/Ml4Mv+h5Db9phwu/
OswLv7cIDL8xtQy/gc4MvyodC78fWQy/3e4Kv/2MDL9zhgu/nZALv/VVDL+flwu/9bwNvy0b
DL8xLQy/YrQLvwIEDL8dIgu/NNILv7GOCr9Kxwu/YJ4LvyqQC78gLgu/MV4Lv4DgC7+0Rgu/
qaMLv0WZC78N4Aq/8Y4Kv7SjC7+W7Au/FQ8Mv46KCr9wuwu/MpMLv4THC7+cxQu/3RsMv1Iu
DL9dxwq/GmALv1CUDL+nBAq/ClMLv1oLC7/3JQu//WsLv84mCr+btQu/8YoKv/mJDL8p/gq/
22wLv8CuCr/Y1Qq/FEcLv0gwDL9srwq/joALv3ZCDL++mQq/vR4Mv/IFDL+ZRQq//gIMv31Z
C782PAu/VI0Kvwc4Cr+mXAu/R90Jv3ecC7+mYAy/frYLvwB+Cb/2ZQq/VMoLvzNhC7+3Fgu/
DMIKv8dHCr8E7wq/30IKv0+lCr9H3Qq/f3sKv4nWCb+2Sgq//yALv25lCr/71gm/foAKv73d
Cr/InAu/EDsKv+rXCb8xxgu/fkgKv7KNCr/M4gm/LgsKv5e1Cr/gUQq/Wb8Jv6J0Cr/iYgm/
ct8Jv6Y5Cr/ZDwq/G+MKv4tfCb8PQQu/OiIKv2mVCb8axQq/nvcJvwOOCb9Drwy/hIgKv1vL
Cb/4owm/deAKv/6WCr/i4Am/qWQKv3X1Cb9YLwu/maQKvyOWCb9ZqAi/0x0Kv2NLCr+9YQq/
snEJvzYBCr/1Hwq/3X8Kv66ZCb9P2wm/wZwJv7hSCr9+hgm/mj8Jv5yJB7/ntwi/UPwJv3jm
Cb9FKAq/4M0Kv3uACb+Evgi/EcEKv7wACr/ivgi/bNEJv0AfCb+Awgm/Ja4Jv4PRCr8BfQm/
bBsKv8kmCb/lZQm/piIKv3khCr/OYgm/uc8IvxjQCb/MuAm//eMIv2I4CL+wWAm/spwIvwMb
Cb9MWwm/g74Iv6ThCb98CAm/FMUJv/4bCL+GQQm/nnEIvxKXB78jwwe/LLAHv54rCr+lKwi/
NusJvz5SCb/WWAm/hSwJv9a2CL+vWAi/ofEHv73NCb9Rugi/DeEIv39ZCL/UIAi/iwwIvxl9
CL931wi/mmYIvwpfCL/AfAm/MfwHv+D2CL9yNAi/+vQHvys/CL8f7Qe/gSkHv0zoCL8FjAe/
wugHv69ZCL+13wi/uV0IvwDKCL/1/Qe/SdgHv98fCL8Ruge/</AssayYData></Step><Step><CommonData><SampleLocation>1</SampleLocation><SampleID></SampleID><SampleGroup></SampleGroup><SampleInfo></SampleInfo><SampleRow>B</SampleRow><SamplePlate>1</SamplePlate><WellType>BUFFER</WellType><Concentration>-1</Concentration><ConcentrationUnits>µg/ml</ConcentrationUnits><MolarConcentration>-1</MolarConcentration><MolarConcUnits>nM</MolarConcUnits><MolecularWeight>-1</MolecularWeight><Temperature>30</Temperature><StartTime>3224798</StartTime><AssayTime>180</AssayTime></CommonData><FlowRate>600</FlowRate><StepType>DISASSOC</StepType><StepName>Dissociation</StepName><StepStatus>OK</StepStatus><ActualTime>180</ActualTime><CycleTime>0.2</CycleTime><AssayXData Points="900">ff+9Q/YYvkOwMr5DSky+Q+NlvkNcf75DF5m+Q7CyvkNKzL5D4+W+Q1z/vkMXGb9DsDK/QylM
v0PDZb9DfX+/Q/aYv0OPsr9DSsy/QwTmv0N9/79DFxnAQ7AywEMpTMBDw2XAQ1x/wEP2mMBD
sLLAQynMwEPj5cBDff/AQ/YYwUOwMsFDSkzBQ6hmwUOkgMFD9pjBQ7CywUMpzMFDc+jBQ33/
wUMXGcJDjzLCQylMwkPjZcJDfX/CQxeZwkOPssJDSszCQ8PlwkNc/8JD9hjDQ48yw0MpTMND
42XDQ1x/w0P2mMNDsLLDQynMw0PD5cNDXP/DQ/YYxEOwMsRDKUzEQ8NlxENcf8RD9pjEQ7Cy
xEMpzMRDw+XEQ1z/xEMXGcVDljPFQ0pMxUMKZ8VDXH/FQ/aYxUOwssVDSszFQ+PlxUNc/8VD
9hjGQ7AyxkMpTMZDw2XGQ1x/xkNYmcZDj7LGQynMxkPD5cZDff/GQ/YYx0OwMsdDKUzHQ8Nl
x0N9f8dD9pjHQ7Cyx0MpzMdDw+XHQ1z/x0P2GMhDjzLIQylMyEPDZchDXH/IQxeZyEOPsshD
KczIQ+PlyEOe/8hD9hjJQ48yyUOsTMlDw2XJQ1x/yUP2mMlDj7LJQ0rMyUPD5clDff/JQ/YY
ykOwMspDKUzKQ+NlykNcf8pD9pjKQ4+yykNKzMpDw+XKQzMDy0P2GMtDjzLLQylMy0PDZctD
XH/LQ/aYy0OPsstDSszLQ8Ply0Nc/8tD9hjMQ/IyzEMpTMxD42XMQ1x/zEMXmcxDj7LMQynM
zEPD5cxDXP/MQ/YYzUOPMs1DSkzNQ8NlzUNcf81D9pjNQ7CyzUMpzM1D4+XNQ1z/zUP2GM5D
sDLOQ3FNzkPDZc5DXH/OQ/aYzkOPss5DKczOQ+PlzkN9/85DFxnPQ7Ayz0MpTM9Dw2XPQ1x/
z0MXmc9Dj7LPQ0LQz0PD5c9Dff/PQ/YY0EOPMtBDSkzQQ+Nl0ENcf9BDWJnQQxm00ENKzNBD
4+XQQ33/0ENYGdFDsDLRQ0pM0UMlZtFDfX/RQxeZ0UOwstFDSszRQ+Pl0UN9/9FDFxnSQ7Ay
0kNKTNJD42XSQ31/0kMXmdJDsLLSQ83M0kPj5dJDff/SQxcZ00OwMtNDSkzTQ+Nl00N9f9ND
N5nTQ7Cy00NKzNND4+XTQ33/00M+GtRDsDLUQ0pM1EPjZdRDfX/UQxeZ1EOwstRDSszUQ+Pl
1EO+/9RDFxnVQ7Ay1UNKTNVD42XVQ31/1UMXmdVDsLLVQ0rM1UPj5dVDff/VQxcZ1kPyMtZD
KUzWQ+Nl1kN9f9ZDF5nWQ4+y1kNKzNZD6ubWQ33/1kN5GddDsDLXQ0pM10PjZddDXH/XQxeZ
10OPstdDSszXQ+Pl10N9/9dDFxnYQ7Ay2ENKTNhD42XYQ1x/2EMXmdhDsLLYQ0rM2EPj5dhD
ff/YQxcZ2UOwMtlDKUzZQ+Nl2UN9f9lDF5nZQ/Ky2UOLzNlD4+XZQ33/2UMdGtpDsDLaQ0pM
2kPDZdpDXH/aQ/aY2kOwstpDSszaQ+Pl2kNc/9pD9hjbQ48y20NKTNtD42XbQ31/20P2mNtD
sLLbQynM20PD5dtDff/bQxcZ3EO8NNxDSkzcQ8Nl3ENcf9xD9pjcQ7Cy3ENKzNxDw+XcQ33/
3EP2GN1DsDLdQylM3UPjZd1DXH/dQxeZ3UOwst1DSszdQ+Pl3UN9/91DFhneQ5Ay3kNKTN5D
w2XeQ31/3kMWmd5DsLLeQ0rM3kPD5d5Dff/eQxYZ30OQMt9DSkzfQ+Rl30N9f99DFpnfQ5Cy
30MpzN9Dw+XfQ1z/30P2GOBD8jLgQ+5M4EPkZeBDfX/gQ/aY4EOWs+BDSszgQ8Pl4ENc/+BD
9hjhQ5Ay4UNKTOFDw2XhQ31/4UP2mOFDsLLhQ0rM4UME5uFDqgHiQ/YY4kOQMuJDKUziQ8Nl
4kNcf+JD9pjiQ7Cy4kNKzOJD5OXiQ1z/4kMWGeNDkDLjQylM40PDZeNDfX/jQ/aY40OQsuND
KczjQ8Pl40Nc/+NDFhnkQ5Ay5EMpTORD5GXkQ31/5EMWmeRDkLLkQ2rM5EPD5eRDXP/kQxYZ
5UOQMuVDSkzlQ8Nl5UNcf+VD9pjlQ5Cy5UNKzOVD5OXlQ33/5UP2GOZDkDLmQylM5kPkZeZD
fX/mQ/aY5kOwsuZD9M3mQ8Pl5kNc/+ZD9hjnQ5Ay50MpTOdDw2XnQ1x/50MWmedDkLLnQ0rM
50Pk5edDywHoQxYZ6EOQMuhDKUzoQ8Nl6EO+f+hD9pjoQ5Cy6EMpzOhDw+XoQ1z/6EM+GulD
kDLpQ0pM6UPDZelDXH/pQ/aY6UOQsulDKczpQ+Tl6UNc/+lD9hjqQ7Ay6kMpTOpDw2XqQ1x/
6kMWmepDsLLqQynM6kPD5epDff/qQxYZ60OQMutDKUzrQ8Nl60Ncf+tD9pjrQ5Cy60MpzOtD
JebrQ1z/60MWGexDkDLsQylM7EPkZexDfX/sQ/aY7EOQsuxDVs7sQ8Pl7ENc/+xD9hjtQ5Ay
7UMpTO1Dw2XtQ1x/7UP2mO1DkLLtQynM7UPD5e1DXP/tQzcZ7kOwMu5DKUzuQ8Nl7kNcf+5D
HZruQ5Cy7kMpzO5DBObuQ1z/7kP2GO9DkDLvQylM70PDZe9DXH/vQ/aY70Owsu9DSszvQ8Pl
70Nc/+9DFhnwQ5Ay8EMpTPBDw2XwQ31/8EMWmfBDkLLwQ0rM8EPk5fBDXP/wQ/YY8UOQMvFD
SkzxQ+Rl8UN9f/FDI5vxQ7Cy8UNqzPFD5OXxQ57/8UMWGfJDsDLyQ0pM8kPkZfJDfX/yQxaZ
8kOwsvJDSszyQ+Tl8kN9//JDFhnzQ7Ay80NKTPND5GXzQ31/80MWmfNDsLLzQ0rM80Pk5fND
ff/zQxYZ9EPyMvRDSkz0Q+Rl9EN9f/RDFpn0Q7Cy9ENKzPRDw+X0Q33/9EMWGfVDsDL1Q0pM
9UPkZfVDIYD1QxaZ9UOwsvVDSsz1Q+Tl9UN9//VDFhn2Q5Ay9kPuTPZD5GX2Q31/9kMWmfZD
sLL2Q0rM9kPk5fZDXP/2QxYZ90OwMvdDSkz3Q+Rl90N9f/dDFpn3Q5Cy90NKzPdD5OX3Q33/
90MWGfhDsDL4Q0pM+EPkZfhDfX/4Q/aY+EOwsvhDSsz4Q+Tl+ENc//hDFhn5QzMz+UNKTPlD
Zmb5Q1x/+UMWmflDsLL5Q0rM+UNG5vlDff/5QxYZ+kOQMvpDKUz6Q+Rl+kN9f/pD9pj6Q/Ky
+kMpzPpD5OX6Q33/+kO6GftDsDL7Q0pM+0PkZftDfX/7QxaZ+0OwsvtDSsz7Q+Tl+0N9//tD
Fhn8Q7Ay/ENKTPxDw2X8Q31//EMWmfxDkLL8Q0rM/EPD5fxDff/8QxYZ/UOQMv1DSkz9Q+Rl
/UN9f/1DFpn9Q9Gy/UNKzP1D5OX9Q1z//UP2GP5DkDL+Q0pM/kPCZf5Dnn/+QxaZ/kOwsv5D
Kcz+Q8Ll/kMhAP9DFhn/Q7Ay/0NKTP9D5GX/Q7CC/0MWmf9DsLL/Q0rM/0PC5f9DXP//Q6wM
AERYGQBEJSYARPIyAESuPwBEi0wAREhZAEQUZgBE4XIARL5/AER7jABEWJkARCWmAEThsgBE
vr8ARIvMAER52QBEJeYARPLyAESu/wBEiwwBREgZAUQlJgFE4TIBRL4/AUR7TAFESFkBREZm
AUThcgFEvn8BRHuMAURYmQFEJaYBRPKyAUS+vwFEi8wBRFjZAUR35gFE4fIBRK7/AUR7DAJE
WBkCRBQmAkQSMwJEvj8CRN1MAkRIWQJEJWYCRPJyAkSufwJEvIwCREiZAkQUpgJE8rICRL6/
AkR7zAJEWNkCRCXmAkTy8gJEvv8CRHsMA0RYGQNEFCYDRPIyA0S+PwNEe0wDREhZA0QlZgNE
8nIDRK5/A0R7jANEWJkDRFamA0ThsgNErr8DRHvMA0RI2QNEFOYDRPLyA0S+/wNEewwEREgZ
BEQUJgRE4TIERL4/BERWTgRESFkERBRmBETycgRErn8ERIuMBERYmQREJaYERPKyBETPvwRE
e8wERFjZBEQl5gRE8vIERL7/BESLDAVESBkFRBQmBUThMgVErj8FRItMBURYWQVEFGYFROFy
BUS+fwVEe4wFRHmZBUQlpgVE8rIFRK6/BUTNzAVESNkFRCXmBUQS8wVEvv8FRHsMBkRIGQZE
FCYGRPIyBkS+PwZEe0wGREhZBkQUZgZEtnMGRL5/BkSLjAZESJkGRCWmBkQftQZEvr8GRHvM
BkRI2QZEFOYGRPLyBkS+/wZEewwHREgZB0QUJgdE4TIHRK4/B0R7TAdESFkHRBRmB0ThcgdE
rn8HRHuMB0RImQdEFKYHROGyB0SuvwdEe8wHREjZB0QU5gdE4fIHRK7/B0R7DAhEeRkIRBQm
CEThMghErj8IRItMCERIWQhEFGYIROFyCESufwhEe4wIREiZCEQUpghE4bIIRL6/CER7zAhE
7NkIRBTmCETy8ghEvv8IRHsMCURIGQlEFCYJRPIyCUTwPwlEcU0JRFhZCUQlZglEOnQJRL5/
CUSLjAlEWJkJRCWmCUTysglEvr8JRIvMCURY2QlEJeYJRPLyCUS+/wlEiwwKRHkZCkQlJgpE
8jIKRL4/CkSLTApEWFkKRCVmCkTycgpEvn8KRIuMCkS6mQpEJaYKRPKyCkS+vwpEi8wKRFjZ
CkQl5gpE8vIKRL7/CkSLDAtEWBkLRCUmC0TyMgtEvj8LRItMC0RYWQtEFGYLRAJzC0S+fwtE
i4wLRFiZC0QlpgtE8rILRL6/C0SLzAtELdoLRCXmC0Ty8gtE</AssayXData><AssayYData Points="900">zboGv5Y+B7++Jga/Fw0Fv0TMBr+zLAa/GfQEv1tmBL/SIAW//TsEv1QnBb/ukwW/4/QEv+L0
BL8/hgS/YEQFv8IzBL91GgW/e8UEv/OjBL9UTwS/hiMDvy9/BL9cKAO/e/UDv0mSA7/3mAS/
sBEDv6UfBL860AK/HFEDv5djBL+yDgS/QzkDvzqiA7/v3gO/oGQCv497BL8suQS/PCUDv1jx
A7/AswO/K9kDvwuUAb8OGQO/zWQFv3VlBL++rwS/HpcDvzugA78SuQK/ZkADv7kiA7/X6gK/
yo8Dv/HWAr/iLQO/waMCv8AjA78ZUgK/6ZcDvzVzA79xJQS/BHcCvyIvA784FgK//x8Dv/x8
Ar9F+AO/xGsDvys9Ar93FQK/GU4EvyQvBL/h0wK/OCwEv1f3Ab/FHAO/vDQCvz1NAr/vYAK/
OuIDv4vfAr9mZQK/GhQDv3MOA78vUAK/xz0DvyKcA79n5QK/LvQCv7CEA7+m5gK/sAIDv4DF
A7/UOwK/5DcCvy9TA79s9AG/1F0AvyS0Ar8DkAO/3HUDv57sAr/xQQK/+jICv4XrAb/NKgK/
XIUEv/TmAr9CjwK/RmMDv0NxAr//4QC/ED4DvzXLAb/gHwO/VPEDv1VeA78TNgO/jfsBv/xV
Ar/pFwO/Di8CvzeQAb8huwK/NUIDv5yOAr+Y8AK/onoDv9YYAr/4fQK/OGkCv0OSAr/r1wG/
xH0Cv0rnAr+3LgK/WicBv7+WAr9Q3QK/qTwBvx2cA79CxgG/sFYCv9FeAr9z3gK/9+UBv/0r
Ab/nuQG/p3MBv0aQAb8niQG/I/0Bv/SFAr8m7gG/QKQCvwBgA78FdgK/kmgCv0V/Ar9HugG/
HM0Cv+w9Ar//NwK/aLABv3j4Ab+ALQG/B4sBv2oOAr+lswG/9PQBvxABAr9I4AK/sdf/vmoy
Ar8AsQO/OmwBv9kXA7/DugK/OTsBvw4nAb9DXwG/vvoBv34cA7/dXAK/nkgCv9haAb+ZEgG/
GxECvzftAb/phgG/S10Bv/a0Ab+9ewG/fIYBv3RvAb+JxgG/SiwDvwREAb/1WQG//EMBv6fT
Ab8NuwG/37cBv6ivAr9AHgG/zRsBv4RnAb8ZYAK/USoBv9oGAb8oXwK/qwcCvwJHAb/dhwK/
JqgBv/gvAb80dwG/1q8CvwfZAL/R+wC/+s4Av+nmAb+2KAG/XjYCv+9LAL/1xQC/dmkBv5T9
Ab/TvQC/Yg4AvwzaAL8y2QC/yZQBv70rAb8mCAG/UlABvwV5Ab+jCgC/Z/4Av/SCAL8mgv++
tAQBv29BAb9k4AG/MkcAv+vAAb/9rwG/pNgBv29dAL+EBwC/YZIAv784Ab/m7QC/mr0Av6KQ
/77FagC/QnUBvxhCAb/2wAC/o5wBv0D1/75Q8v++mnwBv/s0AL/RvAG/VE8Bv6q/AL/svQC/
HT8AvyVhAr+4fAG/KFkAvy1CAb9JgwC/pYAAv7kNAL/1kwC/ARcAv2Vx/b5H7gC/3qcAv6/0
/74iBgG/iq3/vrYyAb8LHQC/erQAv5pnAL+jkAC/HNIAv587Ab9/qQC/xlkAvxwJ/75yKf++
wvD/vr4+/b6SFQC/JPQAv8yL/r6UVAC/Tq//vgWP/77XDQC/ydb+vqwOAL+LQwC/Rr/+vkPU
/74fzf6+T2oAv9Z1AL9Y4/++WOv/vsPu/74zBQC/QlP9vgDq/77r/f2+jRr/vu7zAL8aTQC/
CvP/vv2xAL/OmwC/I3D/vsMF/r7vCQC/6hH/vtL//76jF/++xBP+vlWi/763Y/++5Cj/vmVM
/r5iOv++dz//vrciAL/+Dv++0gP/vm4H/74a9vy+Z+//vie9AL8iBAC/3lMAv/ba/r6H2f2+
IpD9vsVY/76bGv++sFn+vpGq/b4kvf++yBcAvyFb/r53jPu+BjD/vhsS/76sgv6+yF/+vqAF
/b4n6f2+T1f+viSZ/r4wJQG/QDsAv7BD/r5leP6+r1wAv2qBAL/ervy+2Jb+vn+i/75irP++
WCAAv+4c/r5aS/q+LJD7vq3H+r6DW/y+543+vnkl/r6WR/u+mqn9vhdS/75jZP2+xVj9vmUq
/b6VEf2+77T7viWc+75b7Pu+8K//vjXu/L4KLvu+y+79vgV3+75TFvy+9fv6vnF9/b6xP/++
cOL+vhKX/L5yL/6+WfH9vmQFAL9bJf2+yfT9vm6c/L700fq+V+35vn/o+r4AUvu+u2n7vi/r
/L7kb/2+rqH7vnWV/b6xE/u+kHf9vi2M/r4+Q/q+Cpf/vv56/L6Ip/2+MNv6vssH/b7ca/y+
FVX8vsod+74gDPu+iVX7vhEJ/L6jaPu+qDz8vqTa+r72kPy+aGv8vtYO/b6JIvy+Hw/8vhLB
+r42Avu+bNb+vpsD/L5JvPy+rjv8viB0+r7OFvy+1bv6vi3z+L5jvfq+6LT8vnZ++r5rHPy+
WTH9vgRU/L7PYP6+nWH5vn4I/b7cK/y+mLT7vkb1/b6wiPu+iN36vkK9/b64Jvq+R2L5viVU
+r5WTPq+Z0/7vtZf+b6fZfq+Sbj8vs/S+75J7Pe+cuL5vrF6+b6mVfu+vff6vvbZ+r4kIfy+
fDv6vqLl/L5VDP2+TY76vulW+75X4fq+6jz8vpnU+b5pM/u+kJ34vpC//L4mvvq+EQT6vvL2
+b6Qmvu+hUb4vgDa+L6F7/i+n2f5vqbx+760mvm+/J/5vls8+740Nvu+t+z6vurR+L7DFPm+
sYj6vmLm+r6Ouvq+pXv7vsCd+r56nPm+dfb7vpiR+b4Uw/e+EHH6vqqO+r4edfm+0wr6vlEY
+b5PcPm+seP6vo+F975H1fm+7sv4vhKD+L70DPi+5NL6viGf+L6aVfi+8GP5vm9w+b453fi+
0sv7vmdH/L6pzvi+L+v4vgC6+r6ZUfq+gjP5vh4O+76/M/q+wbD5vgL5+L5b3Pi+1zT3vr3C
+r5pQPq+Qe35vkLD+L4EIvm+uQH5vr8d+r6/W/i+1ID6vnYh+b7s2/m+qI/4vv6d9b5vQvq+
2q/3vuhl+L6X4/e+Pav0vmZN+L6Qr/i+Meb4vpNQ+b65n/a+H/L6viKK+L6Vwve+xtX4vpE7
+L4Xrfe+6Tb5vjcf+L5TW/i+8172vmT49777jPi+mOb5vp2b975O9Pe+Djz5vh0m+b5cbfW+
h2X3vgrp+L4+FPe+yxz6vowR977B7/e+Hyj5vv5U9765xPm+12D3viG9+L544fW+qHz5vlkl
+b6CrfW+gIz5vv3q9L4pTfe+0zr4vjP4+L4Cmfa+zR73vhJS9r7mh/i+rF33vioz9r6lQva+
9Ef1vqrL975rZva+oYv3vhtD976fHPK+VHT1vlz19r6buve+mh33vjD5976ejPi+EDb3vhXe
9L5N5/i+G3L2vvpO976tMfi+nNH1vuSp9r6vW/a+PP/0vgGe975+wPa+DIP2vsPq9b51dPa+
RwX2vuif975H6fW+aDb2voUS+b6SV/m++8b2vuWl9b7mI/e+FFP1vjUU9r4gmfK+EEv3vuux
9b5R6fW+Nrb1vjFS9769xPa+kjH1vr5F9r5ZSPa+4o32vqZv9r6i6/W+3WL2vnIN9r6DEPa+
71X0vlCa976tvPW+/vj3vnGP9r6NW/S+Sor3vi9L877zwPG+nLL0vow29r5VyfW+Srr1vtdv
9b5GYvW+utfyvjh29r5uvva+eYHyviw19r5BaPO+9073voNX9r5qaPS+jXXyvgdX+L6i7/W+
AcH0vvkw9b7ShPS+Pqn0vmQE9L4DVfO+yaP0vlUy9L5hUfW+/J/zvvS+9b6KwfS+MWT0vr8J
9L61m/W+ucDyvoaV9r7NafS+R9b2vhBS9r5RzvS+fif1vvDH9L4FaPK+oFzzvgG49b5ruvO+
6+z0vi9r9b6vsPC+I9L2vo9Q9L6eVPW+0J7xvo9Z9r4yS/S+jeP0vvML9L7zZfO+SknzvhhI
8r6NxvK+zMnzvuRB9L6G9fO+4HL1vpem8L4gA/O+8LT0vvfG874JK/S+kIP0vrvP874fKPS+
XzH0vj7L9L6Xo/S++Yzxvr9g875J9fO+3GTvvl7j876VxfC+C3nwvpzm8b50yvK+xfP0vn5J
8r6WifK+Ti71vlPf8b4hJPS+PrX0vt668r53JfW+Z6zyvuX28b7hBPK+kMTvvpnc8b4jx/O+
s3jzvosg8r4HfvO+JUHxvnio8L7EafS+mzzyvte/8b4iPfK+oxL0voaI8L6zqPK+NL7vvkCr
9b4rNvK+fS/zviMB8r6X1vK+ND7xvi5U8b7tcvG+u4HzvhnJ8765yvC+ZxXyvnC/877wKfC+
qIfxvuqR8r5sMvG+nv/xvouc876D+vG+9Zzyvgvi8r6F0/C+GOTxvmeS8r4VzvK+SFPyvnso
8b4gWvG+59DxvkeV8r7LFvK+GlnyviXb8L5Z9vG+W5Dxvrv08L5syPC+1hDuvn238L5L//G+
X0DxvhgJ8b5RBfK+vBrxvq/b8L5cS/G+VO/vvsXh8b75U/G+zc7vvq0q875cFfG+r2bxvgj9
8b5u2fC+Nibxvpbp8b5RavK+s8Dvvm4K8L7+WfC+uKrxvgUs874Y+fC+/ozwvkmv8L7Pde++
lmLwvo/6775jr/G+kVruvq3g8b4sn/G+0mTyvv9/8L5YtfG+MDLxvqv88b5OkO6+pGnwvskn
8L6MAPC+FXvxvkrc777xrfC+op3wvvjx7r4LmPG+owDwvh2v7r5lg+6+umrxvq3F8L5Vz/C+
vnzvvhpX8b5/s+++S3TvvnDO777GuO++21/xvuun774e9vC+</AssayYData></Step><Step><CommonData><SampleLocation>11</SampleLocation><SampleID></SampleID><SampleGroup></SampleGroup><SampleInfo></SampleInfo><SampleRow>B</SampleRow><SamplePlate>1</SamplePlate><WellType>REGENERATION</WellType><Concentration>-1</Concentration><ConcentrationUnits>µg/ml</ConcentrationUnits><MolarConcentration>-1</MolarConcentration><MolarConcUnits>nM</MolarConcUnits><MolecularWeight>-1</MolecularWeight><Temperature>30</Temperature><StartTime>3414383</StartTime><AssayTime>5</AssayTime></CommonData><FlowRate>1000</FlowRate><StepType>KREGENERATION</StepType><StepName>Regeneration2</StepName><StepStatus>OK</StepStatus><ActualTime>4.99901</ActualTime><CycleTime>0.2</CycleTime><AssayXData Points="25">v/8LRIwMDERIGQxEFSYMROIyDESvPwxEe0wMREhZDEQlZgxE8nIMRL9/DER7jAxEWZkMRBWm
DETisgxEv78MRHvMDERI2QxEJeYMRPLyDESv/wxEewwNRFkZDUQlJg1E4jINRA==</AssayXData><AssayYData Points="25">BXiQwINXl8AplpvASJeewIM2ocAMHaPA9sykwLONpsCazqfAygSpwA6+qcD1yarArYqrwOJ3
rMD1Fa3AYOitwM21rsDQH6/A15CvwMA8sMBgs7DAYyixwEO1scA29bHAQ1KywA==</AssayYData></Step><Step><CommonData><SampleLocation>12</SampleLocation><SampleID></SampleID><SampleGroup></SampleGroup><SampleInfo></SampleInfo><SampleRow>B</SampleRow><SamplePlate>1</SamplePlate><WellType>NEUTRALIZATION</WellType><Concentration>-1</Concentration><ConcentrationUnits>µg/ml</ConcentrationUnits><MolarConcentration>-1</MolarConcentration><MolarConcUnits>nM</MolarConcUnits><MolecularWeight>-1</MolecularWeight><Temperature>30</Temperature><StartTime>3430679</StartTime><AssayTime>5</AssayTime></CommonData><FlowRate>1000</FlowRate><StepType>KREGENERATION</StepType><StepName>Regeneration2</StepName><StepStatus>OK</StepStatus><ActualTime>4.99999</ActualTime><CycleTime>0.2</CycleTime><AssayXData Points="25">rz8NRGtMDUQ4WQ1EBWYNRNJyDUSffw1EfIwNREmZDUQFpg1E0rINRJ+/DURrzA1EONkNRAXm
DUTS8g1En/8NRHwMDkRJGQ5EBSYOROIyDkSvPw5Ea0wORDRbDkQVZg5E4nIORA==</AssayXData><AssayYData Points="25">eCaEvxx0f78hf3W/IDpvvxK5Z7/WS2O/l6hevynCWb9y/1a/dUFVv6GYUb+7+U+/D+NOv4YG
TL86T0y/OuxHvzqAR79ml0a/jPFEv9YMRL+Xf0O/HQZCv7c3Qb+51z+/B40+vw==</AssayYData></Step><Step><CommonData><SampleLocation>11</SampleLocation><SampleID></SampleID><SampleGroup></SampleGroup><SampleInfo></SampleInfo><SampleRow>B</SampleRow><SamplePlate>1</SamplePlate><WellType>REGENERATION</WellType><Concentration>-1</Concentration><ConcentrationUnits>µg/ml</ConcentrationUnits><MolarConcentration>-1</MolarConcentration><MolarConcUnits>nM</MolarConcUnits><MolecularWeight>-1</MolecularWeight><Temperature>30</Temperature><StartTime>3447266</StartTime><AssayTime>5</AssayTime></CommonData><FlowRate>1000</FlowRate><StepType>KREGENERATION</StepType><StepName>Regeneration2</StepName><StepStatus>OK</StepStatus><ActualTime>4.99901</ActualTime><CycleTime>0.2</CycleTime><AssayXData Points="25">r38ORHyMDkRJmQ5EFaYORNKyDkSfvw5Ea8wORDjZDkQF5g5E0vIORJ//DkRrDA9EOBkPRAUm
D0TSMg9Enz8PRGtMD0Q4WQ9EFWYPRNJyD0Sffw9Ea4wPRDiZD0QFpg9E0rIPRA==</AssayXData><AssayYData Points="25">pv+iwAAPp8AyUKnAfd2qwPVGrMDELq3ABDWuwJwgr8CGkK/At0qwwMLqsMAeQLHAhNmxwJhu
ssBZuLLAGSqzwO92s8BqtbPAnzG0wK9ztMDCmbTAqQu1wNxetcBJZrXAG5a1wA==</AssayYData></Step><Step><CommonData><SampleLocation>12</SampleLocation><SampleID></SampleID><SampleGroup></SampleGroup><SampleInfo></SampleInfo><SampleRow>B</SampleRow><SamplePlate>1</SamplePlate><WellType>NEUTRALIZATION</WellType><Concentration>-1</Concentration><ConcentrationUnits>µg/ml</ConcentrationUnits><MolarConcentration>-1</MolarConcentration><MolarConcUnits>nM</MolarConcUnits><MolecularWeight>-1</MolecularWeight><Temperature>30</Temperature><StartTime>3463543</StartTime><AssayTime>5</AssayTime></CommonData><FlowRate>1000</FlowRate><StepType>KREGENERATION</StepType><StepName>Regeneration2</StepName><StepStatus>OK</StepStatus><ActualTime>4.99901</ActualTime><CycleTime>0.2</CycleTime><AssayXData Points="25">n78PRFvMD0Q52Q9E9eUPRMLyD0SP/w9ErQwQRDkZEET1JRBEwjIQRI8/EERsTBBEOVkQRPVl
EETSchBEn38QRFuMEEQomRBE9aUQRNKyEESPvxBEW8wQRDnZEET15RBEwvIQRA==</AssayXData><AssayYData Points="25">Hs18v9vJcr/s4Ge/Cl1gvx0eW7/8rVW/lKRSv2yfTb/LXEq/X1tHv69HRb/eVUO/HUhBvxDM
QL+ViD6/Aqg8v6MTPL92Gzm/7lU4v5VsN79qsDW/ChQ1v/d1M7/CFDO/PGwyvw==</AssayYData></Step><Step><CommonData><SampleLocation>11</SampleLocation><SampleID></SampleID><SampleGroup></SampleGroup><SampleInfo></SampleInfo><SampleRow>B</SampleRow><SamplePlate>1</SamplePlate><WellType>REGENERATION</WellType><Concentration>-1</Concentration><ConcentrationUnits>µg/ml</ConcentrationUnits><MolarConcentration>-1</MolarConcentration><MolarConcUnits>nM</MolarConcUnits><MolecularWeight>-1</MolecularWeight><Temperature>30</Temperature><StartTime>3479666</StartTime><AssayTime>5</AssayTime></CommonData><FlowRate>1000</FlowRate><StepType>KREGENERATION</StepType><StepName>Regeneration2</StepName><StepStatus>OK</StepStatus><ActualTime>4.99901</ActualTime><CycleTime>0.2</CycleTime><AssayXData Points="25">j/8QRFwMEUQYGRFE9SURRMIyEUR/PxFES0wRRBhZEUTlZRFEwnIRRI9/EURcjBFEGJkRRPWl
EUTCshFEj78RREvMEUQY2RFE5eURRMLyEUR//xFESwwSRCkZEkTlJRJEsjISRA==</AssayXData><AssayYData Points="25">qdajwBXXp8AK66nAMo6rwBSarMC9mq3A3YeuwFsTr8BSvK/Af2+wwL3XsMBNW7HA5sixwP82
ssDZY7LAY/CywGces8DvbbPA16mzwL8UtMAuGbTAbUS0wBC0tMAIt7TAhfa0wA==</AssayYData></Step><Step><CommonData><SampleLocation>12</SampleLocation><SampleID></SampleID><SampleGroup></SampleGroup><SampleInfo></SampleInfo><SampleRow>B</SampleRow><SamplePlate>1</SamplePlate><WellType>NEUTRALIZATION</WellType><Concentration>-1</Concentration><ConcentrationUnits>µg/ml</ConcentrationUnits><MolarConcentration>-1</MolarConcentration><MolarConcUnits>nM</MolarConcUnits><MolecularWeight>-1</MolecularWeight><Temperature>30</Temperature><StartTime>3496109</StartTime><AssayTime>5</AssayTime></CommonData><FlowRate>1000</FlowRate><StepType>KREGENERATION</StepType><StepName>Regeneration2</StepName><StepStatus>OK</StepStatus><ActualTime>4.99901</ActualTime><CycleTime>0.2</CycleTime><AssayXData Points="25">fz8SRDtMEkSLWRJEBmYSRLJyEkRvfxJEO4wSRAiZEkTVpRJEsrISRG+/EkQ7zBJECNkSROXl
EkSi8hJEb/8SRDsME0QIGRNE1SUTRKIyE0SgPxNEjUwTRBlZE0Q3ZhNEonITRA==</AssayXData><AssayYData Points="25">AV5ov0eoYL8Z21W/PIBNv9Z4R78xIUK/vrw9v1zhOb+QZza/DUYzv1H4ML+V/C6/O+otv4h/
K79SKSm/JVAmv+eeJb9NGiS/bgkkv4pAIr/3ZiG/BwQhv+6IHr+ocB6/YOwdvw==</AssayYData></Step><Step><CommonData><SampleLocation>1</SampleLocation><SampleID></SampleID><SampleGroup></SampleGroup><SampleInfo></SampleInfo><SampleRow>B</SampleRow><SamplePlate>1</SamplePlate><WellType>BUFFER</WellType><Concentration>-1</Concentration><ConcentrationUnits>µg/ml</ConcentrationUnits><MolarConcentration>-1</MolarConcentration><MolarConcUnits>nM</MolarConcUnits><MolecularWeight>-1</MolecularWeight><Temperature>30</Temperature><StartTime>3511000</StartTime><AssayTime>30</AssayTime></CommonData><FlowRate>1000</FlowRate><StepType>BASELINE</StepType><StepName>Baseline2</StepName><StepStatus>OK</StepStatus><ActualTime>30</ActualTime><CycleTime>0.2</CycleTime><AssayXData Points="150">b38TRCuME0T4mBNExaUTRJKyE0RfvxNEK8wTRPjYE0TV5RNEkvITRF//E0Q8DBRECRkURNUl
FESSMhREXz8URCtMFET4WBRExWUURJJyFERffxREK4wURA+aFETVpRREorIURF+/FEQ8zBRE
+NgURNXlFESS8hREwf8URCsMFUQJGRVE1SUVRJIyFUSxPxVEK0wVRAlZFUTFZRVEknIVRF9/
FUQrjBVE+JgVRMWlFUSSshVEX78VRDzMFUQJ2RVExeUVRKLyFUR//xVEPAwWRPgYFkTVJRZE
kjIWRF8/FkQrTBZECVkWRNVlFkSSchZEX38WRCuMFkT4mBZExaUWRJKyFkRvvxZEK8wWRPjY
FkTF5RZE9PIWRF//FkQrDBdE+BgXRMUlF0SSMhdEbz8XRCtMF0T4WBdExWUXRKJyF0RffxdE
K4wXRPiYF0TFpRdEorIXRF+/F0QrzBdE+NgXRMXlF0SS8hdEX/8XRCsMGEQJGRhEiiYYRJIy
GERfPxhEXUwYRAlZGETFZRhEknIYRLF/GEQrjBhE+JgYRPalGESSshhEf78YRODMGET42BhE
xeUYRKLyGERf/xhEPAwZRAkZGUTFJRlEkjIZRG8/GUQ8TBlE+FgZRMVlGUSichlEb38ZRCuM
GUQJmRlE1aUZRKKyGURfvxlEPMwZRAnZGUTV5RlEovIZRHUAGkQ8DBpECRkaRNUlGkSiMhpE
AkAaRDxMGkQJWRpE1WUaRKJyGkRvfxpEPIwaRAmZGkTVpRpEorIaRG+/GkQ8zBpECdkaRNXl
GkSi8hpE</AssayXData><AssayYData Points="150">fsISv+8DEb8FQBG/+ccQv1KVD79Azg6/9DEOvw5VD78inQ2/qvoMv8rUDL+UDQ6/ueQLv80F
Db+QuQu/g9ULv9tjC78xoQq/4o0Lv5StCb8hHAq/UqwJv0zNCb8jSgi/LT8JvwQ8CL+Legm/
K6gHv/JKBr+RnAe/YZUGv8VhB78EkgS/ZQgIv0+jBb+ReQS/CQ8Fv1jAA7/LwQS/Nx8Ev/U1
Bb/0rwO/maADv/4OBL9blwO/mjkFvxQLBL/L7QG/Ic8Cv2uHAr8+GgK/t4wBv0kNAb9ecAG/
LCYBv51wAL/ZLQG/N8AAv/gDAb+ZMQC/Bn8Av0t6AL+5hP++U3n/vuIcAL/7Gv6+NUj+vnol
AL8/kv6+kWr8vsnN+r6QKv6+2mv8vhMj/L6BE/q+fX77vh5A+b4rqvm+aq76voqy+r6EZPm+
uaz5vp/J+L4r/PW+urT4voZS977pS/i+0MX3voNn+L5hVva+EXr2vlQ69b4C/vS+FnPzvuRI
9L6Pu/O+ehz0vtl8876X7PC+TnryviSa8L7NufC+P+LxvhOi875vdPG+6UHxvrRE8L5hT/K+
Sxvzvm7F774sJvC+nGvuvpBg8L4bOfG+sGXwvpU4775t6+u+Z9ftvryi7r6uDOy++KntvtFj
7r6Ulu6+X5bvvo7s677VMey+VhTsvrHV7b41uOq+sD7svht96r7Ecem+1ejrvvuW6r4cr+2+
0W/pvpJM6r6K9Om+4BPpvo4D677ryOi+1d/ovpd96r5rV+e+DHDnvlpV6r7dBeq+7sPovpS5
6L76N+e+</AssayYData></Step><Step><CommonData><SampleLocation>1</SampleLocation><SampleID></SampleID><SampleGroup></SampleGroup><SampleInfo></SampleInfo><SampleRow>B</SampleRow><SamplePlate>1</SamplePlate><WellType>BUFFER</WellType><Concentration>-1</Concentration><ConcentrationUnits>µg/ml</ConcentrationUnits><MolarConcentration>-1</MolarConcentration><MolarConcUnits>nM</MolarConcUnits><MolecularWeight>-1</MolecularWeight><Temperature>30</Temperature><StartTime>3542136</StartTime><AssayTime>80</AssayTime></CommonData><FlowRate>1000</FlowRate><StepType>LOADING</StepType><StepName>Loading</StepName><StepStatus>OK</StepStatus><ActualTime>79.999</ActualTime><CycleTime>0.2</CycleTime><AssayXData Points="400">b/8aRDwMG0QJGRtE1SUbRJIyG0RvPxtEK0wbRAlZG0TVZRtEknIbRG9/G0Q8jBtECZkbRNWl
G0SishtEX78bRCvMG0QJ2RtE1eUbRKLyG0Rv/xtEKwwcRAkZHETVJRxEojIcRF8/HEQ8TBxE
CVkcRNVlHESichxEb38cRDyMHET4mBxExaUcRJKyHERvvxxEPMwcRAnZHETF5RxEovIcRF//
HEQ8DB1ECRkdRMUlHUSiMh1EXz8dRDxMHUQJWR1E1WUdRKJyHURffx1EPIwdRPiYHUTFpR1E
krIdRG+/HUQ8zB1ECdkdRMXlHUSS8h1EkP8dRH0MHkQJGR5E1SUeRKIyHkRfPx5EK0weRPhY
HkQHZh5EonIeRG9/HkQrjB5ECZkeRCemHkSSsh5EX78eRDzMHkQJ2R5E1eUeRKLyHkRf/x5E
KwwfRAkZH0TFJR9EkjIfRKA/H0Q8TB9ECVkfRMVlH0SSch9Ef38fRCuMH0QZmR9E1aUfRJKy
H0R/vx9EPMwfRPjYH0TV5R9EovIfRF//H0Q8DCBECRkgRMUlIESSMiBEbz8gRDxMIET4WCBE
xWUgRJJyIERvfyBEK4wgRBmZIETFpSBEorIgRF+/IEQ8zCBE+NggRMXlIESi8iBEX/8gRCsM
IUT4GCFE1SUhRJIyIURfPyFEK0whRPhYIUTFZSFEknIhRG9/IUQrjCFE+JghRNWlIUSSsiFE
b78hRCvMIUQJ2SFE5uUhRJLyIURv/yFEPAwiRPgYIkTFJSJEkjIiRF8/IkQrTCJE+FgiRNVl
IkSiciJEX38iRDyMIkT4mCJE1aUiRJKyIkRfvyJEK8wiRPjYIkTF5SJEovIiRF//IkQ8DCNE
KRkjRMUlI0TDMiNEbz8jRDxMI0QJWSNE1WUjRJJyI0RffyNEK4wjRAmZI0TVpSNEkrIjRG+/
I0QrzCNEe9kjRNXlI0SS8iNEX/8jRCsMJEQJGSRExSUkRKIyJERfPyRE4EwkRPhYJETVZSRE
knIkRF9/JEQ8jCRE+JgkRNWlJERdtCREX78kRDzMJET42CRExeUkRJLyJERf/yREKwwlRPgY
JUTFJSVEkjIlRF8/JUQrTCVE+FglRMVlJUSSciVEb38lRCuMJURamSVExaUlRJKyJUR/vyVE
PMwlRPjYJUTF5SVEkvIlRF//JUQrDCZE+BgmRMUlJkSSMiZEXz8mRDxMJkT4WCZExWUmRLNy
JkRffyZEK4wmRHuZJkTFpSZEorImRF+/JkQrzCZEe9kmRMXlJkSi8iZEX/8mREwMJ0TTGidE
xSUnRKIyJ0RvPydEbUwnRPhYJ0TVZSdEknInRF9/J0QrjCdECZknRMWlJ0SSsidEb78nRDzM
J0QJ2SdExeUnRLPyJ0Rv/ydEPAwoRAkZKETVJShEojIoRG8/KEQ8TChECVkoRIpmKESicihE
b38oRDyMKEQJmShE1aUoRKKyKETRvyhEPMwoRAnZKETV5ShEovIoRG//KEQ8DClECRkpRNUl
KUSiMilE4j8pRDxMKUQJWSlE1WUpRKJyKUTBfylEPIwpRAmZKUTVpSlEorIpRG+/KUQ8zClE
CdkpRNXlKURG8ylEb/8pRDwMKkQJGSpEJyYqRKIyKkRvPypEPEwqRAlZKkTVZSpEonIqRG9/
KkQ8jCpECZkqRMWlKkSisipEX78qRELNKkQJ2SpE1eUqRKLyKkTB/ypEPAwrRAkZK0TVJStE
kjIrRG8/K0Q8TCtECVkrRNVlK0SicitEX38rRDyMK0QJmStENKgrRJKyK0RvvytEPMwrRAnZ
K0TV5StEkvIrRF//K0QrDCxE+BgsRMUlLEQlMyxEbz8sRCtMLEQJWSxExWUsRKJyLERvfyxE
K4wsRAmZLETVpSxEorIsRG+/LEQrzCxE+NgsRNXlLESi8ixEb/8sRCsMLUQJGS1E1SUtRKIy
LURfPy1Ev0wtRAlZLUTVZS1EonItRG9/LUQrjC1ECZktRNWlLUSisi1EX78tRDzMLUQJ2S1E
1eUtRKLyLURv/y1Eig4uRAkZLkTVJS5EkjIuRG8/LkQrTC5ECVkuRNVlLkSSci5Eb38uRDyM
LkQJmS5ExaUuRJKyLkRfvy5EK8wuRPjYLkQX5i5EkvIuRA==</AssayXData><AssayYData Points="400">67HmvnbU5L40/uS+0PPlvn0X5r5ThOO+ZpDmvtf4477fYeW+DjDjvrKv5L487+O+GUPlvr/3
4r6bOuO+lbzjvi6V476TquK+Vj7kvk2Z4r4E0eO+elDhvuVz4r6c0OC+cS7gvlV94b6S+eC+
4HfgvtEk4b7YqN6+xY/hvgcF47667t6+MLPivj2S4r47w+C+9lHgvrmk3b6SvN++tJjgvjQa
374vV+C+t1jdvryW3r7o4N6+X5DevhrB3r4hRt6+7MPcvlDA3b4z692+mN3bvl833r6L192+
A2bevtDV2r4CTt++ycrbvjyO3L4abd2+/yLZvmON3L5pEdu+LQXZvnAM2b7X+Nq+0uTavhqD
3b4Nwtq+UDnavpt42b7FJNq+dajZvpKI275iNNi+OtPZvk3u2b5PI9m+q0vbvq6o2b6uzNm+
YGTYvkXu2L5VF9i+grPYvjwV2L7Bt9a+DFrZvpFq2b4yAte+WbfWvuIf2L7lM9W+pHLYvpu/
1L4uIdi+o6jVvlYR2L5gE9a+dk7WvhVx1L4f29e+SHfUvq7U1L4FYte+PivWvuap1L4PVNW+
GCnSvjgS1r6Z7NO+NHHUviXu1L7o+tO+e7vUvlVw1L5BvtO+nzvTvo4f176h/tO+CiHTvmBs
0b73dtG+xjrVvj1U0r4sotO+PEnSvuJW075fk9K+//vRvk8U1L4rRNC+oUTQvrbW0r6MMNK+
z9vQvs5T0b7js9O+KYfTvofQ0b5lwdC+OajRvmLK0b4k+s++9a/SvvXh0L73P9C+usrQvs+y
z77KwNC+B0rNvpor0b55k86+jpPPvheN0b524M6+AnXPvqQWz77iA86+AHjLvh1Cz773Zs6+
xMzQvsPQzr4oP9G+QAHOvov5zr6Y0sy+lgfOvlVmzr74I82+9qrPvn2xzL4SDMy+0WjMvlf6
y77jn8u+INTNvogLzb6RqM2+QUHLvsrFzb6WPM2+tSzMvtz5y77Ta8q+lrvLvlrbzb6q/8y+
DHDLvnaCyr6s7cy+QvTKvlKdzb4w68a+VtfJvkgqzb6Fb8i+62bLvoFEyb5xy8q+b6HKvgsz
yL62Wcq+fdvLvnc+zb4Cw8m+g9fHvvN+y77Ywcm+9MfHvrgDyr73ycm+PajHviCkxr45Zcq+
QnbLvl+oyL4eLsi+UtDIvnf2x76Izsm+lgrIvu5CyL7ZpMe+uUHJvvThxr4Lzca+hw3IvoO5
xr6zsMW+RCnFvv6fxr6i08W+INPGvginx77QIMe+bnrJvtyaxr4yF8e+llbFvs79xr4CX8a+
1APHvsa0xL6efcS+MuDGvg6lxL4vHMW+fs7Fvv/hxb5WBsW+nQTEvvTIxr5IecW+mlbDvuzv
xL6CSsS+rR/Fvst0w77gw8K+ATrEvoaMxL4eoMa+jyjCvsB2wr4u/8K+CzLEvvDcwr4YT8O+
PgzDvk/Lxb7Mf8O+LurDvm66w76nocK+HS7CvmK9w76zT8O+ihLDvpEqwr74D8O+RAjDvjKi
wb6YNsO+JA3Bvvnuw74fmsO+ckvAvoF6wr5PBMO+tPvAvu1qwL71KcK+zATCvvJUwb7d38G+
8rvAvi6jwL67RcO+1c3Bvk7swb5BCr++9Fi+vm+Hv74ITMG+1LfAvqrTwL5x88G+z2K7vj4X
vr7evsG+EBq+vkUQvL4MKb++PgjAvoRfv77hbb++wWjBvtUrwL5BvL++xpq+vkOrv76aCcG+
cl2/vobivr4fALu+cpS+viV3vb72jL6+jm69vnmFv76Jbbu+pbK7vh+ivb6hiry+9La9vo1r
v75ozL2+ga2+vnkcvb5p9Lu+Rze/vqbavL5ofby+Q/++vm4Nvb634bq+h8m5vntZur7H/72+
fgW+vlklvr7SK76+v9C6vkhwvL60drq+tgi9vvJ5vL7Psru+Jwq8voMGub77+rm+Z226vjFE
u77FC7u+qyW5vuCju741cb2+CBm6vm6au74F7Lq+2Xy4vjXkub6Ks7u+Z1u6vgpsur4xDbq+
iFG6vikeub4qRLe+8VW6vlETur7NQby+r6q5vgEaur49A7m+zV+4vh0/ur644rq+piy7vrMj
tr7mcrm+1p63vhzkub7vJrm+cH66vjUFuL6hlrm+dH64vg==</AssayYData></Step><Step><CommonData><SampleLocation>1</SampleLocation><SampleID></SampleID><SampleGroup></SampleGroup><SampleInfo></SampleInfo><SampleRow>B</SampleRow><SamplePlate>1</SamplePlate><WellType>BUFFER</WellType><Concentration>-1</Concentration><ConcentrationUnits>µg/ml</ConcentrationUnits><MolarConcentration>-1</MolarConcentration><MolarConcUnits>nM</MolarConcUnits><MolecularWeight>-1</MolecularWeight><Temperature>30</Temperature><StartTime>3623133</StartTime><AssayTime>30</AssayTime></CommonData><FlowRate>1000</FlowRate><StepType>BASELINE</StepType><StepName>Baseline3</StepName><StepStatus>OK</StepStatus><ActualTime>29.999</ActualTime><CycleTime>0.2</CycleTime><AssayXData Points="150">X/8uRCwML0ToGC9ExSUvRIIyL0RPPy9EG0wvROhYL0TFZS9EknIvRF9/L0QbjC9E+ZgvRMWl
L0SSsi9EX78vRCzML0To2C9EteUvRJLyL0Rf/y9ELAwwROgYMETFJTBEgjIwRE8/MEQsTDBE
+VgwRMVlMESCcjBET38wRCyMMETomDBEtaUwRIKyMERfvzBEG8wwRPnYMES15TBEgvIwRE//
MEQbDDFE+RgxRMUlMUSSMjFEXz8xRBtMMUToWDFEtWUxRIJyMURffzFELIwxROiYMUTFpTFE
grIxRE+/MUQbzDFE+dgxRLXlMUSC8jFEX/8xRCwMMkT5GDJEtSUyRIIyMkRfPzJEG0wyRPlY
MkTFZTJEgnIyRF9/MkQbjDJE+ZgyRMWlMkSCsjJEX78yRCzMMkTo2DJExeUyRILyMkRP/zJE
GwwzRPkYM0S1JTNEgjIzRE8/M0QsTDNE6FgzRLVlM0SCcjNEX38zRCyMM0TomDNESKYzRJKy
M0RPvzNELMwzROjYM0S15TNEkvIzRG//M0QsDDRE6Bg0RLUlNESCMjREXz80RBtMNET5WDRE
tWU0RJJyNERPfzREG4w0ROiYNES1pTREkrI0RE+/NEQbzDRE6Ng0RLXlNESC8jRET/80RBsM
NUToGDVExSU1RIIyNURPPzVEG0w1ROhYNUTFZTVEknI1RE9/NUQbjDVE6Jg1RLWlNUSCsjVE
T781RBvMNUTo2DVEteU1RILyNURP/zVEGww2ROgYNkTFJTZEgjI2RF8/NkQbTDZE6Fg2RMVl
NkSCcjZE</AssayXData><AssayYData Points="150">CcW3voKDt7457Le+wP+2vgectr5wZbm++P61vleOt74YBLW+zq63vvK0s74ogrW+wAe4vnXO
t74r2Lm+vt20vh4ftr5oJLa+bPa2vhXrtL48pLW+jpK3vjDxtL42TLa+PC21vlf6tb5Ig7a+
uv+1vmweuL7Vtri+Dt60vlIxtb77Qba+mpuzvvZNtL5pybS+dlW0vmN9s74kULa+ZueyvmZZ
tL5QXbW+mS+1vjZFtr4ea7O+R3K0vruCtr4jXbW+h5mzviU1tL6RmrK+r9OzvvPssr7rKbS+
HDeyvlHssr62v7G+qUSzvtyNs77yYrS+tEizvrPstL6nyrK+srWzvqwls77hUbK+JwCvvoK0
sb7hIbS+bW+0vux1sL7R3K++3+qwvkszsr44t7C+UAGyvoywsb7i3bG+7+WzvmSGsb5M9LC+
/q6xvol+sL5sja++9fqxvoK8sr4mba++DUmxvnvosb4tHbK+4BixviUgsb6DWbG+j0OxvjIK
sr45R7K+BJaxvvk9sr5sMLG+KzKuvqqosL5XGa++sVSxvhG+s75c4LC+gbqwvut/sb6FJrK+
k9qvvoGar77CjLC+GiGvvsegr747R66+y+qwvjEzrr6Nzq++GG2uvobFrb6Eq66+oIyvvmup
r77WYK6+h0yuvuQ5sb62DK6+0HOvvv43r74Spa6+Mu2vvkMEr76t7q6+aEivvr2ZrL53pK++
JW+wvlmhq75GPq++IGSuvr8er75cZK++k2+uvpUUrb4Tuq2+1vervk1orb7SYK2+FzmuvoZ0
r75I5q2+</AssayYData></Step><Step><CommonData><SampleLocation>10</SampleLocation><SampleID>BG505 SOSIP</SampleID><SampleGroup></SampleGroup><SampleInfo></SampleInfo><SampleRow>B</SampleRow><SamplePlate>1</SamplePlate><WellType>KSAMPLE</WellType><Concentration>-1</Concentration><ConcentrationUnits>µg/ml</ConcentrationUnits><MolarConcentration>250</MolarConcentration><MolarConcUnits>nM</MolarConcUnits><MolecularWeight>-1</MolecularWeight><Temperature>30</Temperature><StartTime>3662137</StartTime><AssayTime>180</AssayTime></CommonData><FlowRate>600</FlowRate><StepType>ASSOC</StepType><StepName>Association</StepName><StepStatus>OK</StepStatus><ActualTime>180</ActualTime><CycleTime>0.2</CycleTime><AssayXData Points="900">T382RAuMNkTpmDZEtaU2RIKyNkRPvzZEHMw2RNjYNkS15TZEgvI2RE//NkQsDDdE2Bg3RLUl
N0SCMjdETz83RBxMN0TpWDdEpWU3RHJyN0RPfzdEC4w3RNiYN0SlpTdEcrI3RE+/N0QLzDdE
6dg3RLXlN0SC8jdEP/83RAsMOETpGDhEtSU4RJMyOEQ/PzhEC0w4RNhYOESlZThEgnI4RD9/
OEQcjDhE2Jg4RLWlOESCsjhET784RAvMOETp2DhEpeU4RILyOERP/zhECww5ROkYOUS1JTlE
szI5RE8/OUQLTDlE6Vg5RLVlOURycjlET385RByMOUTpmDlEpaU5RHKyOUQ/vzlETcw5RNjY
OUSl5TlEgvI5RD//OUQLDDpE2Bg6RKUlOkRyMjpEPz86RBxMOkTpWDpEpWU6RIJyOkQ/fzpE
C4w6RPmYOkS1pTpEgrI6RD+/OkQLzDpE6dg6RKXlOkQm8zpET/86RAsMO0TYGDtEpSU7RHIy
O0RPPztEC0w7RNhYO0SlZTtEgnI7RE9/O0QLjDtE2Jg7RKWlO0SCsjtEP787RAvMO0TY2DtE
peU7RBbzO0Q//ztECww8ROkYPES1JTxEozI8RD8/PEQLTDxE2Fg8RKVlPERycjxET388RAuM
PETpmDxEtaU8RHKyPERPvzxEC8w8ROnYPEQH5jxEcvI8RD//PEQLDD1E+Rg9RLUlPUSCMj1E
Xz89RAtMPUTYWD1EpWU9RHJyPUQ/fz1EC4w9ROmYPUS1pT1EgrI9RD+/PUQLzD1E2Ng9RKXl
PUST8j1EP/89RAsMPkTpGD5EpSU+RIIyPkQ/Pz5EC0w+RNhYPkSlZT5EcnI+RE9/PkQLjD5E
5Jo+RKWlPkRysj5ET78+RBzMPkTY2D5EpeU+RHLyPkQ//z5EHAw/ROkYP0SlJT9EcjI/RE8/
P0QcTD9E2Fg/RMZlP0Rycj9EX38/RAuMP0TpmD9EpaU/RHKyP0Q/vz9EHMw/RNjYP0S15T9E
gvI/RE//P0QLDEBE2BhARLUlQESCMkBEPz9ARAtMQETYWEBEpWVARHJyQEQ/f0BEC4xAROmY
QES1pUBEcrJARD+/QEQLzEBE6dhARLXlQERy8kBESwFBRAsMQUTYGEFEtSVBRHIyQURPP0FE
C0xBRNhYQUSlZUFEcnJBRE9/QURujEFE2JhBRKWlQUSCskFET79BRBzMQUTp2EFEteVBRILy
QURP/0FEHAxCROkYQkS1JUJEkzJCRE8/QkQcTEJE6VhCRNZlQkSCckJET39CRByMQkTpmEJE
taVCRIKyQkTiv0JEHMxCROnYQkQH5kJEgvJCRE//QkQcDENE6RhDRGomQ0SCMkNETz9DRBxM
Q0TpWENEtWVDRIJyQ0RPf0NEHIxDRDqZQ0S1pUNEgrJDRE+/Q0QLzENE6dhDRLXlQ0SC8kNE
T/9DRBwMRETYGEREtSVERIIyRERPP0REHExEROlYRES1ZUREgnJERE9/REQcjERE2JhERLWl
RESCskRET79ERBzMRETp2ERE5+VERILyRERP/0REHAxFROkYRUSlJUVEgjJFRE8/RUQcTEVE
6VhFRLVlRUSCckVET39FRNCMRUTpmEVEtaVFRIKyRURPv0VEHMxFRAnZRUS15UVEgvJFRE//
RUQLDEZE6RhGRLUlRkSCMkZETz9GRBxMRkTpWEZEtWVGRHJyRkRPf0ZEHIxGROmYRkQHpkZE
grJGRE+/RkQczEZE+dhGRLXlRkRy8kZET/9GRBwMR0TpGEdEpSVHRIIyR0RPP0dEC0xHROlY
R0S1ZUdEgnJHRE9/R0QLjEdE6ZhHRLWlR0SCskdET79HRAvMR0Tp2EdEteVHRBL1R0Q//0dE
nwxIROkYSESlJUhEgjJIRE8/SEQLTEhEKllIRKVlSESCckhET39IRByMSETYmEhEpaVIRIKy
SERPv0hEHMxIRNjYSES15UhEgvJIRD//SEQLDElE6RhJRKUlSUSCMklETz9JRBxMSUTYWElE
pWVJRHJySURPf0lEC4xJROmYSUS1pUlEcrJJRD+/SUQczElE2NhJRLXlSURy8klET/9JRAsM
SkTYGEpEpSVKRIIySkRPP0pEbkxKRNhYSkS1ZUpEgnJKRD9/SkQ9jEpE2JhKRMalSkRyskpE
P79KRBzMSkTY2EpEpeVKRILySkQ//0pEHAxLRNgYS0T3JUtEgjJLRE8/S0QLTEtE2FhLRKVl
S0RycktEP39LRAuMS0TpmEtEtaVLRHKyS0Tiv0tEC8xLROnYS0Sl5UtEgvJLRD//S0QcDExE
6RhMRLUlTESCMkxEPz9MRAtMTETYWExEpWVMRHJyTESGgExEC4xMROmYTESlpUxEcrJMRD+/
TEQLzExE2NhMRKXlTESC8kxET/9MRAsMTUTYGE1EtSVNRIIyTUQ/P01EC0xNRNhYTUS1ZU1E
cnJNRE9/TUQcjE1E2JhNRKWlTURysk1ET79NRAvMTUTp2E1EpeVNRILyTURP/01ECwxORNgY
TkSlJU5EgjJORD8/TkQcTE5E6VhOROZlTkRyck5EP39ORByMTkTYmE5EpaVORHKyTkQ/v05E
HMxORNjYTkSl5U5EgvJORD//TkQLDE9E6RhPRLUlT0SzMk9EgD9PRAtMT0TYWE9EtWVPRHJy
T0Q/f09EPYxPRNiYT0S1pU9EcrJPRE+/T0QLzE9E2NhPRKXlT0Ry8k9EP/9PRAsMUETpGFBE
pSVQRHIyUERPP1BEC0xQROlYUETWZVBEcnJQRD9/UEQLjFBE2JhQRKWlUESCslBEP79QRAvM
UETY2FBEpeVQRILyUERf/1BEhA1RROkYUUSlJVFEcjJRRD8/UUQcTFFES1lRRKVlUURyclFE
sX9RRAuMUUTYmFFEtaVRRHKyUURPv1FEHMxRRNjYUUSl5VFEgvJRRE//UURNDFJE2BhSRLUl
UkSTMlJEPz9SRAtMUkTYWFJEtWVSRIJyUkRff1JEHIxSRNiYUkS1pVJEgrJSRE+/UkQczFJE
6dhSRLXlUkSC8lJET/9SRBwMU0TpGFNEtSVTRBYzU0RPP1NEHExTROlYU0S1ZVNEgnJTRE9/
U0QcjFNE2JhTRLWlU0SCslNET79TRBzMU0Tp2FNEteVTRILyU0RP/1NEHAxURDoZVES1JVRE
gjJURE8/VEQsTFRE6VhURLVlVESCclRET39URByMVETpmFREtaVURIKyVERPv1REHMxUROnY
VES15VREgvJURE//VEQcDFVE6RhVRLUlVUSCMlVETz9VRBxMVUTpWFVEtWVVRIJyVURPf1VE
C4xVROmYVUSlpVVEgrJVRE+/VUQczFVE6dhVRLXlVURy8lVEcP9VRBwMVkTpGFZEtSVWRIIy
VkQ/P1ZEHExWRNhYVkS1ZVZEU3VWRE9/VkQcjFZE6JhWRLalVkRyslZEPr9WRBzMVkTo2FZE
tuVWRILyVkSA/1ZEMg1XRPkYV0SlJVdEgjJXRE8/V0QMTFdE6FhXRKVlV0SCcldET39XRByM
V0TomFdEtqVXRHKyV0RPv1dEDMxXRNjYV0S25VdEgvJXRE//V0QMDFhE6BhYRLYlWERyMlhE
Tz9YRBxMWEToWFhE1mVYRHJyWEQ+f1hEDIxYROiYWESlpVhEgrJYRE+/WEQ8zFhE2NhYRLbl
WERy8lhET/9YRBwMWUToGFlEtiVZRHIyWUQ+P1lELExZROhYWUS2ZVlEcnJZRD5/WUQcjFlE
6JhZRLalWURysllEPr9ZRBzMWUTY2FlEpeVZRILyWUQ+/1lEHAxaRNgYWkS2JVpEcjJaRE8/
WkQcTFpE2FhaRLZlWkSCclpET39aRAyMWkTomFpEtqVaRIKyWkShv1pEDMxaROjYWkSl5VpE
gvJaRML/WkQMDFtE2BhbRKUlW0RyMltEPj9bRCxMW0TYWFtEtmVbRHJyW0RPf1tEHIxbRNiY
W0S2pVtEcrJbRD6/W0QczFtE6NhbROblW0Ry8ltEPv9bRAwMXETYGFxEpSVcRHIyXEQ+P1xE
HExcROhYXESlZVxEgnJcRD5/XEQMjFxE2JhcRLalXESCslxE879cRAzMXETY2FxEtuVcRHLy
XERP/1xEHAxdROgYXUSlJV1EgjJdRE8/XUQcTF1E2FhdRANoXURycl1EPn9dRByMXUTYmF1E
paVdRHKyXUQ+v11EDMxdROjYXUS25V1EgvJdRBQAXkQMDF5E2BheRKUlXkRyMl5EPj9eRBxM
XkToWF5EpWVeRIJyXkQ+f15EDIxeRNiYXkS2pV5EcrJeRD6/XkQMzF5E6NheRKXlXkRy8l5E
Pv9eRK8MX0TYGF9EpSVfRHIyX0RPP19EDExfROhYX0SlZV9EcnJfRD5/X0QBjV9E6JhfRKWl
X0Rysl9EPr9fRBzMX0TY2F9EtuVfRHLyX0Q+/19EHAxgRNgYYES2JWBEgjJgRD4/YEQMTGBE
2FhgRKVlYESCcmBEPn9gRAyMYETYmGBEpaVgRHKyYERPv2BEDMxgROjYYESl5WBEcvJgRD7/
YEQMDGFE2BhhRKUlYURyMmFEPj9hRBxMYUToWGFEpWVhRHJyYUQ+f2FEDIxhROiYYUSlpWFE
crJhRD6/YUQMzGFE6NhhRKXlYUR482FET/9hRAwMYkToGGJEpSViRIIyYkQ+P2JEHExiRPlY
YkSlZWJEcnJiRD5/YkR+jGJES5liRLalYkSSsmJET79iRAzMYkTo2GJEpeViRILyYkQ+/2JE
HAxjRNgYY0S2JWNEgjJjRE8/Y0QcTGNE6FhjRLZlY0SCcmNE</AssayXData><AssayYData Points="900">0e+5vkc9uL6gr7e+6OC4vl8huL6i7La+DCy6vo5Ytr6uAra+9lS2vsXxtr7AMLS+yOK2vjrM
tL7w0LK+3661vlg1tr7cWrO+VuK0vvFItb7omLS+TZOyviptt765RrW+/t6zvgBFtb4QELa+
4fG1vqKmsb7VMLS+oDC0vrbCs77NFrW++Ae0vlnytL5ZHrS+2BWyvuIwtr5j1LK+U320vmFl
s76SI7K+NieyvvGNsr5pobG+wzyzvhm+sr5wTLO+yiazvuRJtL4rE7S+C+qxvqK8sr4hBa++
vUGxvkSFsb4+trG+pm2xvjJTsb4xgq++Lyayvhtbsr6Ih7G+KC+wvidos76HxbG+O86wvpAy
sb4rQLK+1bewvvrosb7kSbK+vvKxvpSGsb7RqLC+P0GxvpJsrr7lErG+FsivvmWQr74fL6++
OcWvvn1Osb7J9K6+jnewvrTdr74snrC+TcuvviyQr77uY62+o/GtviRcsL5zUq6+a6qxvjrJ
r75oLq++rJ6yvpYgrr5wN7C+XwStvkt5r76pga+++XuuvpOSrr44Ga6+DbeuvvETsL6yIq6+
wH2tviMkrr4pBq6+AT+vvtVvrb5+Xq6+HTqvvk1/q76zF62+fTWsvqShr77MvK6+4/esvhOI
q74A0au+mxKsvm++rb7h3Ky+efiqvsmErr7Hwau+8U6svtIMrL7BSKq+qgCtvu/7qr6Rbqy+
ovWsvgCTrL4LwKy+LwauvrWxqr4aw6y+hCytvgFZrL7g86u+Bdervn2brr51qq2+3marvmHb
q76g26q+tJ2uvoATrr7gU62+w0eqvlrOq74ToKy+w1ysvm/lqb6KO6u+OVSqvpOvqr6lZau+
xiCuvsChq76Yt6y+3Eapvio9q74QgK2+AJypvt2vqb47Zq6+p5eovlEbqr6DiKu+SAKqvpm/
qb7rM6m+dlyrvlBCqb5IUqm++KSovpSYq75Ie6q+cuWpvkvDqL75u6u+xqOnvoyLqb5KwKa+
AkKpvniiqL5v/am+DI+pvru7qb6Ys6m+o3eqvtxkqb4FqKe+j1WovgxAq77k7Ki+0Aervrr9
qL5fV6i+P8GnvtpPqb4SeKa+nLuovrp2qL6XB6q+W1Cpvsuzp76aDam+thapvh07qL7S3qi+
0dulvnBXp74VgKm+ofmlvtT4p76rK6i+K6Knvjixpr7erqe+h3unvluWpL4kY6S+3AWovqCS
pr5pgKe+eXanvlvrpb4jHae+yVqmvmzRp77qXKO+OQmnviNwp76s36S+S8WnvmKdpb5L1qS+
KZ+lvl4mpb6zW6O+42Omvm71pL5zV6a+9EqlvqqbpL5A/qe+Kvikvocgp74jCqW+DRalvqrx
pb4/S6a+rwOnvq/Ppb48J6e+7rykvgoCqL47n6W+CkimvqIJpr5KLaa+Cxyjvgu4pL6a8KO+
9xOmvl5apb7SZKO+fNqkvs30pb57/ae+9u+hvtqSpb4f6qS+wNqjvvC1pL7YQaW+cbKkvipC
pL4eLqW+NwCmvsjzo75G6aW+cX2kvu8Gor4tLaO+s5ekvueHpL7x8aG+4FijvvBMpb5UKaS+
OiCkvhXYpb6Hs6K+ESikvoCCo77hsqG+VsWjvockpr5IKqO+e6uhvkmSpb55OaW+TUGivmBy
o76CHaS+ok2jvpcppb5K76K+VtukvjQ1o74EOaK+OzijvjPyob7N0qG+AESivhQUpL75x6O+
OpejvuFFor7dKaW+1QGgvvcNor7gAaK+T4uhvm9co75F7aK+3Oehvnjpor6nlaC+NK2hvp/7
or6W+aG+aYuhvhe3oL73aKC+16Cjvo75oL6boqK+4Z2hvtqDpL7m5Z++dUCivuUZor6pdKC+
VN6gvkyHor5SPqC+pUehvpW+ob49oJ6+/myivtidoL6N+qC+YWehvr/En76JRZ++k7ehvvpk
or5zR6O+RXGjvg84or4Dp6C+GRihvrHiob4ddaC+/TWfvtT4n76vdqG+A+qhvtaaob4piKC+
R0aivmtroL7HVKK+5wuivpzjor4CWZ6+buSdvohJoL5vdKC+ZDWfvod+n74k+Z2+LBeevgXx
nb493Z6+ntCevj96nr6NcJ++CoWhvn3Rnb7VYqG+T4Ogvi6fn75srJ++68SdvjLWn75nuZ6+
W9mhvlUOnr4CV5++ojOdvv/Inb7NEJ2+3aSevh2nn76ZJJ++XLqevluenb7pD5++vXGdvm68
nL7CPZy+DUOgvgProL5/jZ++yPqdvivxnr5fAp++0dOfvtG5nr7SQp++hdCcvtLQnr7W+Z6+
9amcvgEAnr73mZ6+qtqdvkK5nb4GCJ++X4yfvi9Unr7wvJ++l2OfvhgUnL5Hs5y+wumdvlE1
nr5iMpy+fY6dvgxSnL7Frpy+eZSeviYLnr7n952+536cvrl0m7494J2+er2cvtkimr6C6p2+
/bCdvikuoL5e8py+cEOdvomUnb5Q+J2+DB2cvhTym74uip2+C6uevrhGnr7Xlpy+mW6bvtzi
nL7rcZ2+NzOavgxUm77ccZq+oCadvjmSm77yKJ6+i0WavumSnb4Rppm+AFubvmVGnb64W5y+
zledvj45nL6sp5q+KYidvka1mr7uT56+bfebvobCnL5tGpy+87Obvn83nL6XE52+uHqdvn8t
mb4vSJq+qkWavruBm77wrJi+o1Obvu/qmr4E25q+jRScvvBym752L5q+M+eXviROnb6eWZi+
VICbvq/5mb62kJy+ASabvgROm77iApu+tI6avrWxmL7KTJy+iPybvma1m77Yt52+3Piavi8F
m74B8pq+DnaYvllJmr7NZ5q+HLqbvl9imL6j6Zq+ECOcvs+om77oApq+uiabvns6nL5oCZm+
O3iZvh9Gmr4JIpm+TAiZvmxfmb5ev5q+BDObvn41mb5t9Ze+mAebvqRMmr72Cpq+HoeXvlBP
mL5QMZi+vQeZvkt3l75Elpm+GiSZvocQmr4SF5q+qIqYvm1Bmb6zfJi+2/uXvhiBmb7j25q+
3R6Yvo2Cm76knJe+n0eXvoWEmr6vzZe+VnGYvpCDmr4liJq+VvqYvhxBmL6bY5i+moKXvkgp
l76XAZq+4oCYvnm2mr7tlZi+cuGYvgs0mb75Mpi+VzKYvjz2mb5Xupa+mTWYvh5el76ALZi+
j5mYvnuTmL52OJe+CXKXvjNTmb5vb5i+ME+Xvuycl75q/pa+5n2WvvjUmL5pLZm+Jq6Yvnwa
mL7Pv5a+TiuXvl38l77VRZe+1D2Wvj/Zlb6TWZW+7ZOYvkbcmb48xpe+JMqVvh3mlr4o9Ze+
nwWUvuRXlr6z05a+Q/iWvt1omb6EcZa+u9iWvkqWlb6nGZe+lpiYvnoYmL64fZi+qo2Wvh0h
lr7h0JW+NeKXvtR2lL63Epa+jVWZviZPlb5bG5e+532Vvl59l75Kbpq+dHWVvuOnl76eYpe+
V72VvnbAl76SB5a+kQKUvvXhlb6uCZe+o2KWvnC+lr6T2Ja+6dqUvnjclr4QOJW+Z/eTvtCa
lb5JApW+gmSWvurgkr5VFJe+G96VvrrElL5Y4Ja+z7uUvpKclr6RMZS+G4yVvlyXl77R0pa+
8FiSvmLZlr6nWJW+PiyWvl0Vlr6HupK+rEySvt/Ck74UhZW+NUmUvrrSk74C15S+1VaUvro/
lb6u1ZW+iE+UvlDAk76HIpa+cTGRvoQ2k751M5K+WzmRvmulk75m75a+8H2TvtOclb76bJO+
QyaSvs3ok743YZO+kAaUvrjMlb5Hipi+l42WvrqwlL5uiJK+BfiSviDEk76iYZS+t6OUvi4A
lb5SOZS+q46SvmKokr6/NZW+4ZOUvlL+kr4JNZa+UReTvrX9k77R8ZW+hf6QvsLAkr6gk5O+
VHuTvjCRkr44CpW+6BqSviH5kr4dA5K+xcaRvkfplL4+/pS+1eySvvXHk74Q2JG+892TvgZx
k74hLZO+7KmTvkdRlL59OpS+RJ6UvqsJk77W+ZK+3/eRvqZZk74O6pK+SaOTvnakkb4wgZK+
4ZeRvgkOkr5vzJK+VPiTvqXykb6inJG+1JKUvl4Tkb5Ai5C+OH6SvjHPkr44UZK+MyqRvgBw
k7553JG+gVeRvjVpkr7ZwpG+lV+TvhSIkr4PjJG+frmRvlZ+kL5MYJK+wlqQvs0bkb4SPpK+
dm6QvjXnkr6Au5C+Ir6SvkJpkr4Uc5G+rcmRvu+okb7vW4++XdiRvlhFkb4A2JC+41CPvt3S
kL45JJK+xZSRvtC2kr5nzZC+8BuSvv/SkL72TJK+51uQvksij76iiJG+BTOPvlM9jr76rpG+
lIOQvr/gkL4Lk5G+UIiSvkRmj77vyZG+K7GNvvwfkL5ewJC+b8COvkWJkb4mhZC+sBaPvpHO
kb4sAJC+UBWOvuXOjb7reZC+hISQvqk8kL4VJI6+FbiOvmqHjr7aQ4++9lyRvt6Hkb6Kj4++
v7OTvqa9j74xH46+feePvj64kr4WHZC+DDGQvui6kb4zeY++OXyRvrAPkb5bWJC+Zg+PvpQM
j77kQY++QwCPvkKcj77xD46+412Pvhb4j77dbo6+fLeNvmQXj74oNo++8NiOvj1mkb5nzY++
pu6Oviwejr7pYo6+/faPvg7ijr4D6I2+9+yNvnkPjb5HJJG+R6GRvlT9jb4JH42+tHWPvlrv
jb4nGo2+hteOvsumjr4YK42+uVeNvnSSjL7Q+oy+sjGOvrClkb7iqo6+JzaNvkXgjb514Y2+
1l6NvoHajb5QKY++odaPvklajr6iJ4++9VqOvl2wjb6yI46+</AssayYData></Step><Step><CommonData><SampleLocation>1</SampleLocation><SampleID></SampleID><SampleGroup></SampleGroup><SampleInfo></SampleInfo><SampleRow>B</SampleRow><SamplePlate>1</SamplePlate><WellType>BUFFER</WellType><Concentration>-1</Concentration><ConcentrationUnits>µg/ml</ConcentrationUnits><MolarConcentration>-1</MolarConcentration><MolarConcUnits>nM</MolarConcUnits><MolecularWeight>-1</MolecularWeight><Temperature>30</Temperature><StartTime>3851211</StartTime><AssayTime>180</AssayTime></CommonData><FlowRate>600</FlowRate><StepType>DISASSOC</StepType><StepName>Dissociation</StepName><StepStatus>OK</StepStatus><ActualTime>180</ActualTime><CycleTime>0.2</CycleTime><AssayXData Points="900">T39jRByMY0TpmGNEB6ZjRHKyY0Q/v2NEHMxjROnYY0S15WNEgvJjRE//Y0QcDGRE6RhkRLUl
ZERyMmREPz9kRBxMZETpWGREpWVkRHJyZERwf2REHIxkRNiYZES1pWREgrJkRE+/ZEQczGRE
2NhkRKXlZESC8mRET/9kRBwMZUTYGGVEpSVlRIIyZUQ/P2VEHExlROlYZUS1ZWVEcnJlRD9/
ZUQcjGVEnZllRLWlZURysmVET79lRBzMZUQq2WVEpeVlRHLyZURP/2VECwxmRNgYZkSlJWZE
cjJmRD8/ZkQLTGZE2FhmRKVlZkSCcmZET39mRByMZkTYmGZEpaVmRHKyZkRPv2ZEC8xmROnY
ZkSl5WZEcvJmRD//ZkQcDGdE2BhnRKUlZ0SCMmdETz9nRAtMZ0TYWGdEpWVnRHJyZ0Q/f2dE
C4xnRNiYZ0S1pWdEcrJnRD+/Z0QLzGdE2NhnRKXlZ0Ry8mdEFABoRAsMaETYGGhEtSVoRHIy
aEQ/P2hEHExoRNhYaESlZWhEcnJoRD9/aEQLjGhE2JhoRKWlaERysmhET79oRAvMaETY2GhE
WeZoRHLyaERP/2hELAxpRNgYaUSlJWlEcjJpRE8/aUQLTGlE2FhpRKVlaUSCcmlEP39pRAuM
aUTYmGlEtaVpRHKyaUQ/v2lEHMxpRNjYaUSl5WlEgvJpRD//aUQLDGpE2BhqRKUlakRyMmpE
Pz9qRBxMakTYWGpEpWVqRHJyakQ/f2pEHIxqROmYakSlpWpEcrJqRD+/akQLzGpECdlqRLXl
akSC8mpEP/9qRAsMa0TYGGtEtSVrRHIya0RPP2tELExrRNhYa0TGZWtEcnJrRE9/a0QcjGtE
6ZhrRKWla0RysmtEX79rRAvMa0Tp2GtEteVrRILya0RP/2tEHAxsROkYbES1JWxEgjJsRE8/
bEQcTGxE6VhsRLVlbESCcmxET39sRGSNbETpmGxEtaVsRIKybERPv2xEHMxsROnYbES15WxE
gvJsRE//bEQcDG1E6RhtRLUlbUSCMm1ETz9tRBxMbUTpWG1EtWVtRIJybURPf21EC4xtROmY
bUSlpW1EgrJtRE+/bUTAzG1E6dhtRLXlbUSC8m1ET/9tRBwMbkTpGG5EtSVuRKMybkRPP25E
HExuROlYbkS1ZW5EgnJuRE9/bkQcjG5E6ZhuRLWlbkSCsm5ET79uRBzMbkTp2G5EpeVuRMrz
bkRP/25EHAxvROkYb0S1JW9EgjJvRE8/b0QcTG9E6VhvRLVlb0Rycm9ET39vRI6Mb0TpmG9E
taVvRIKyb0RPv29EHMxvROnYb0S15W9EgvJvRE//b0QcDHBE6RhwRLUlcESCMnBEgD9wRBxM
cETpWHBEtWVwRIJycERPf3BEHIxwREuZcES1pXBEgrJwRE+/cEQczHBE6dhwRLXlcESC8nBE
T/9wRAsMcUTYGHFEtSVxRHIycURPP3FETUxxROlYcUTGZXFEgnJxRE9/cUQcjHFE6ZhxRLWl
cUSTsnFEP79xRBzMcUTY2HFEteVxRILycURP/3FEHAxyROkYckSlJXJEgjJyRE8/ckQcTHJE
2FhyRKVlckSCcnJEP39yRAuMckTpmHJEpaVyRHKyckRPv3JEpc1yRAnZckS15XJEcvJyRE//
ckQcDHNE6RhzRLUlc0SCMnNEPz9zRBxMc0TpWHNEpWVzRHJyc0QqgXNEHIxzRNiYc0S1pXNE
crJzRD+/c0QczHNE6dhzRLXlc0Ry8nNEP/9zRBwMdETpGHREpSV0RHIydEQ/P3REHEx0ROlY
dES1ZXREgnJ0RD9/dEQcjHRE6Zh0RLWldERysnREP790RAvMdETp2HREteV0RHLydEQ//3RE
HAx1RNgYdUSlJXVEgjJ1RE8/dUQLTHVE2Fh1RLVldUSCcnVEP391RByMdUTpmHVEtaV1RIKy
dUQ/v3VEHMx1ROnYdUSA53VEcvJ1RE//dURdDHZE2Bh2RKUldkSCMnZETz92RBxMdkTpWHZE
tWV2RIJydkRPf3ZEHIx2RNiYdkSlpXZEcrJ2RE+/dkQLzHZE6dh2RKXldkRy8nZET/92RGQN
d0TYGHdEtSV3ROQyd0Q/P3dEC0x3ROlYd0SlZXdEcnJ3RD9/d0QLjHdE2Jh3RKWld0RysndE
P793RHrOd0TY2HdEpeV3RHLyd0RP/3dEjgx4RNgYeESlJXhEgjJ4RD8/eEQLTHhE6Vh4RKVl
eESCcnhEsX94RAuMeETYmHhEpaV4RHKyeERPv3hEHMx4RNjYeESl5XhEcvJ4RD//eEQLDHlE
2Bh5RBgmeUQFM3lEPz95RAtMeUT5WHlEpWV5RHJyeURPf3lEC4x5RNiYeUSlpXlEgrJ5RD+/
eUQLzHlE2Nh5RKXleUSC8nlEP/95RBwMekTYGHpEtSV6RHIyekRPP3pEHEx6RNhYekSlZXpE
4HR6RD9/ekQLjHpE2Jh6RKWlekSCsnpEP796RAvMekTY2HpExuV6RHLyekQ//3pEjgx7ROkY
e0S1JXtEcjJ7RD8/e0Q9THtE6Vh7RLVle0SCcntEP397RAuMe0TYmHtEpaV7RHKye0RPv3tE
HMx7RNjYe0Sl5XtEcvJ7RD//e0QcDHxE6Rh8RKUlfESCMnxEPz98RBxMfETYWHxEtWV8RIJy
fERPf3xEHIx8RP+ZfES1pXxEgrJ8RE+/fEQczHxE6dh8RLXlfESC8nxET/98RBwMfUTpGH1E
tSV9RIIyfURPP31EHEx9ROlYfUS1ZX1E9XJ9RE9/fUQcjH1E6Zh9RLWlfUSCsn1ET799RBzM
fUQa2X1EteV9RILyfURP/31EHAx+RPkYfkS1JX5EgjJ+RE8/fkQcTH5E6Vh+RLVlfkRycn5E
T39+RByMfkTpmH5EtaV+RIKyfkRPv35EHMx+ROnYfkS15X5EgvJ+RNL/fkQcDH9E2Bh/RKUl
f0SCMn9ETz9/RAtMf0TpWH9EtWV/RIJyf0RPf39EHIx/RNiYf0S1pX9EcrJ/RD+/f0QczH9E
6dh/RLXlf0SC8n9ET/9/RAYGgES+DIBE0hKAREEZgESfH4BEDiaARHQsgETbMoBEQTmARJ8/
gEQORoBEdEyARNJSgERBWYBEqF+ARAZmgERsbIBE0nKAREF5gESof4BEDoaARHSMgETbkoBE
QZmARJ+fgEQOpoBEdKyARNuygEQ5uYBEqL+ARAbGgER0zIBE29KAREHZgESo34BEBuaARHTs
gETb8oBEQfmARJ//gEQGBoFEbAyBRNsSgUQ5GYFEnx+BRA4mgUR0LIFE2zKBREE5gUSoP4FE
DkaBRGxMgUTSUoFEQVmBRKhfgUQGZoFEbGyBRNJygUQ5eYFEqH+BRA6GgUR0jIFE0pKBREGZ
gUSon4FEBqaBRHSsgUTSsoFEQbmBRKi/gUQOxoFEdMyBRNLSgUQ52YFEqN+BRA7mgURs7IFE
RfOBREH5gUSo/4FEDgaCRHQMgkTSEoJEQRmCRJ8fgkQOJoJEbCyCRNIygkQ5OYJEqD+CRA5G
gkR0TIJE21KCRDlZgkSoX4JEDmaCRI1sgkTScoJEQXmCRKh/gkQehoJEbIyCRNuSgkRBmYJE
n5+CRA6mgkRsrIJE0rKCRDm5gkSfv4JEBsaCRHTMgkTS0oJEQdmCRJ/fgkQO5oJEdOyCRNvy
gkQO+oJEn/+CRAYGg0RsDINE0hKDREEZg0SoH4NEkSaDRHQsg0TbMoNEQTmDRJ8/g0QGRoNE
dEyDRNJSg0Q5WYNEn1+DRIlmg0RsbINE23KDREF5g0Sff4NEBoaDRHSMg0TbkoNEOZmDRJ+f
g0QGpoNEbKyDRNKyg0RBuYNEqL+DRAbGg0RszINE0tKDRDnZg0Sf34NEBuaDRGzsg0TS8oNE
QfmDRJ//g0QGBoREdAyERNsShEQ5GYREqB+ERAYmhERsLIRE0jKERGI5hESoP4REBkaERHRM
hETSUoRESVmERJ9fhEQGZoREbGyERNJyhEQ5eYREn3+ERAaGhER0jIRE0pKERDmZhESfn4RE
BqaERHSshETSsoREObmERJ+/hEQ/xoREbMyERNLShEQ52YREqN+ERAbmhESu7IRE0vKERDn5
hESf/4REJgaFRGwMhUTSEoVEORmFRKgfhUQOJoVEbCyFRNIyhUQ5OYVEqD+FRA5GhUS2TIVE
41KFRDlZhUSfX4VEDmaFRGxshUTScoVEOXmFRJ9/hUQGhoVEdIyFRNuShURBmYVEn5+FRAam
hUQ5rYVE0rKFREG5hUSfv4VEDsaFRHTMhUTS0oVEQdmFRLDfhUQe5oVEfOyFRNLyhUQ5+YVE
yP+FRA4GhkR0DIZE0hKGRDkZhkSoH4ZEBiaGRHQshkTSMoZEQTmGRKg/hkQGRoZEbEyGRPNS
hkRBWYZE8V+GRA5mhkR0bIZE0nKGREF5hkSof4ZEDoaGRHSMhkTbkoZEQZmGRKifhkQOpoZE
dKyGRNuyhkRBuYZE0L+GRA7GhkR0zIZE29KGREHZhkR04IZEDuaGRHTshkTb8oZEQfmGRKj/
hkQOBodEdAyHRNsSh0RBGYdEqB+HRA4mh0R0LIdE2zKHRFI5h0SoP4dEDkaHRGxMh0TbUodE
QVmHRKhfh0QOZodEdGyHRC1zh0RBeYdEn3+HRA6Gh0R0jIdE25KHRDmZh0Son4dEDqaHRHSs
h0TbsodEQbmHRKi/h0QOxodEdMyHRNvSh0RB2YdEqN+HRA7mh0R07IdE/PKHREH5h0So/4dE
DgaIRHQMiETbEohEUhmIRKgfiEQOJohEdCyIRNsyiERBOYhE</AssayXData><AssayYData Points="900">lNuKvlvwib6sM4q+RxiLvoAYi76kPoi+sRaJvl6/ib4tRYi+0aSFvraYh750jIS+n/qIvr2j
hr7h8oe+PlOFvhVLhr4gEoW+P96EvvIIhr63joS+iFmEvqxLhr61CYa+DH6Evopuhr6VJ4e+
GDGFvkOJhL47Voa+N3WGvj4lg747/oS+DCCDvh18hL5aaYS+XyuDvkg1hr5NlYW+vXyFvgNq
h746eoS+XciDvphRhr7lgYa+2t2Dvtwihr7e0YW+ROSGvqhPhL6g9YS+XNKFvrC2hb6nrYa+
3u2Dvn2Bg75hNoW+MvOFvicyhb4Ad4a+qdaEvpXYhL6nC4S+mmKEvv2uhL4IY4S+qd6Fvsua
hb5T/4S+oNyBvs0ihr63XoW++FiFvjezgr6E3YK+g6qDvjXDhL7yd4K+NciEvr4Cgr5TeIS+
VEyFvt6AhL7+yYW+MvSFvt/Ahr6yYIK+VlmBvpoXg776EoS+rWaEvmLWhL74EIW+XPOCvqZR
hb4zIoa+TRGDviNUhb6Q5oG+1wKFvpAfhL6EYoK+BrKEvqDjg76RT4S++uGDvtDhhr7xFIO+
dt6DvjZug75/iIO+zi+Dvj5fg77YcoO+NMGEvrAzhL6uLIW+A1qDvvAKhL77CoO+9DOEvpwu
hL7aiIS+UpKBvgemg775noK+ELWEvhFYg77XvoG+NxaDvlG+hL7P5YK+qKGEvvbugr6KAYW+
K0aCvphDgr5Hb4S+YD2DvpxthL5NdYK+44KCvjI9hL6QyYK+4aWBvkFSgb5X/IC+KB+FvqSg
gr55ZoO+09aEvptegb4aT4G+PrmCvkCNhL4rk4O+ksiEvqM+hL5TYYW+QUGBvmzZgL5BEYO+
UGeBvmBHgb7VIYO+P3GCvggng761DoO+afKDvm6Ogr7LWYO+5y2Cvhkagr71z4O+nbOFvmqs
g77JLYK+68aDvlLlg76evoO+OSSCvt2rg74jNoG++6yBvtr5hL7kZ4O+AyqDvmB5gr5vzIC+
pxGBvtZlgr6l54G+8/N+vjxBg74M/IG+p9GDvgrsgL6m1IO+N2mBvmP9gb7M94K+B1mCvoSI
gr61h32+pmaAvrdGgb7VjIC+5XaEvhh7gb4MIYG+/niAvhvbgL7JJoK+9eeAvsakgL7GwYC+
5B9/vhWLg76nf4C+PKCBvqpPgr4vooG+26aAvlNWgb7I3oC+b3B/vpBPgr5cqn++fvqCvtOR
gb4CBIC+VxeEvs4ofb7VAYG+FESCvhlqgb4g+IG+rXR/vvRGfr4AQIO+iIF/vqkwgL4vwIG+
8xmBvhiNgb5QhIC+ObOAvlEgg769+n2+IcGCvjuegL46X3++elR/vkvDgb7JAYC+R5SBvj3c
gr706IC+5CmBvvGLfb6xT3++BJN/vjfEgL5tfYK+RQ6AvjU5gL78P4K+CTiAvt//f74Jen++
zwOAvosogL792X++R22Avqq4gL5/bYC+TBKBvjcBf75n1oC+CaN/vn7kgL7ihoC+TbeAvps8
gb5IoX6+kKZ9vkABfb6BVoC+1Uh/vl77f74yjoG+pIV+vp17f75ib36+8jF+vtrxgb46Ln++
9ah+vjehfr61N32+0Fl+vivKgL4UnIC+Qgd5vsBve77rY4C+UkJ4vibAfb57Mn2+WXN8voEx
gL6dbX6+czCAvqtBgL6TsYC+ov98voM0f76eE4K+ril9vvqVfb6PAXu+NrN9voMJfL4VoX2+
0ud9vk+AeL5tgXy+7r17vnrSfb6uy3m+3qR+vrSjfr4ocXu+Bzl+vlQsf75Wan6+XcR7vvjA
gb4KBXu+OvR7vrEhgL6Jv3u+9cR5vsbOe76Mp3++KQR/vpaxfb5UGXu+00t4vuizgL5pjHy+
C+Z9vrX9eL5Ru3++4PZ6vgJ7fr5iEHq+Qsx7vr3Ner7U/Xm+ryZ2vm4Beb4/tHm+1+d9vrDz
fb5pYny+K597vi8ser55WH2+VYx9vspUf77Oqnq+7v+AvrNSfL5ymHq+NFd8vkImfL5WPnu+
v1F5vl9Ieb506ne+jeV+vpe3fL6huXu+dol3vuE0fL4XG3i+lhV5vo1keb4MnHi+BU59vlTo
dr4Uu3i+4EN4vr5VfL5Vo3u+3St/vuBSeb7lmHe+p5d5vsGndr5AV3e+wNJ4vi4Jd741dnW+
7vB4vphTdL5LYXu+Wk17vqIfer7L43e+mT15vq+yd75f+na+raR3vtWNer4S13q+Vbh7vp2a
eb7ncXO+aqJ2vtuGc74/A3q+OyZ9vmtKeL5S63e+ARJ3vvnLeL4KJne+EAh4vilkeL6qu3e+
x4p5vgvmfL7R2XW+i5N2vlnxdr5Odna+YKF3vpODdb6BQna+hCh2viXjdr6LknO+0+Z5vkDl
d77jnXK+MBp5vhebdb6R+Xm+Zrlzvokrdr6IS3u+fA50vuWReL5Y43C+jFF4vrcler620XW+
w6F1vjwDeb4Zc3W+89F1vkBxcr584HW+RZ9wvjosd75eHHe+nVx3vmjtdb4/x3e+JxF4voh1
db5tWHS+Ze52vmC3cb4HC3a+kEdyvuDfcL57gXG+mAF2vsxkdb6ewni+oq91vq3Ycr5MiXO+
Z7xzvoEqdL6v0XK+yQV0vrYLdr4AgnW+r0FyvtRWcL6ttnW+0ch2vrVjer4H9XK+ANJzvioC
er5BKXG+h+x4vpWWbr5wm3W+BW1vvj8Hc74OOXW+iuNuvifUcb5DK3W+4w92vtBGcr4AU22+
wth0vopWcb7m226+8y9yvg8pcr53BnC+RpBzvtNtcr6fx3e+Ma9zvoe3cb5vbHe+eRl0vulY
c759JHS+UNNzvi5OcL5LS3q+Qlh0vkEEc76XG3i+9zB0vmZTb75C0nW+tUVvvm7qbr5ueW++
Vmx0vrWzcL7GCXC+hsV2vly3db72R3G+p511vsiSd76BGnC+mGp1vhhcdL7kTnK+0xhvviSo
cb6S5XG+++dwvviAb777enG+lcJxvsrbbr78UXC+P/lxvk6Ecr6VL2++dDxsvq7Sbb7ZXXO+
O5B0vqZ0dL6emXO+bNZuvoNCdL7l0m++XyZwviEIcL4EVXa+zQl1vivccb71ZHK+ObRxvvdx
dL6xxnW+I5Nxvsp4cr4gxHK+AeRwvh4YcL6LsG++9o5zvuL9br5Sqm++XX5zvoUnbr4Bd3K+
Dptwvj67c75tAW2+TSZ0vo5wdL6LnG2+3a9xvhOHcL5+8W2+kOtzvoA4cL4aGXK+Ck5yvvRf
br5fqW2+Wi5tvocFb74MZXC+455uvtxAbL4hbG2+XVttvq/2ar5j3HG+NDNvvuOpb74Q0m6+
7OJuvt5/cL4Gn22+tsNvvs7Kbr5bFG++k2Nnvi3Fdb4ctXO+0YptvlDPar5H0XG+deRrvtug
br7bs2u+nWZuvmPGbb5vwG2+dZRsvmAwa74ofWy+uydvvrTbab77EW++vBttvh+gcb4GTm++
XiJwvlbcar5YlXC+WbNpvglnbr5FZXC+RK9uvss1bb5SnG6+B5povt44a74p1mq+f0FqvgcJ
cb6Z82q+/4lsvgIBa761ZWq+GbtrvmrEcb5j526+tRtyvmVKbr4MG2u+879nvkv0a74dAm2+
H+9vvoUYab7+/me+NxJrvpP/a76tW2y+S6JuvmuBbb4u+2q+uA9rvi1Mbb7uemi+w6BpvkCZ
bb4Oq2m+YSBtvqknbL4N5my+qWpovnkNbL4YwGe+SS1qvlYmbL728Wm+f/xtvt8uar7BZWy+
HDNnvulVar7fLm6+CW9nvo1Pbb6cRmu+SrdovtkqaL4eT2e+bc9qvtJiab618me+9cdmvtNJ
a77jrWq+sdtrvsmMZ747eGu+sK1uvv+xaL7NlW2+Vo9qvvbDZ76c6Gu+zOlovkMCar73uWq+
S6hqviYLa75k/We+H/xnvrTSaL6UaWm+MCFovlhuZr6gRWK+E7xqvtIRZ74tOGS+iKhnvoyv
ZL5OuGq+FbtlvqKdaL4nhWy+R35mvpPBar467mi+I61mviUhZb5c6Ge+mc9jviWtZL7J4Ge+
SNtpvjVeZ74dhme+7DRmvu8NZr7jNGi+p0JnvqYbZ75r0me+hnppvgz2Y76QRme+F0dsviFA
Zb7iQmO+ejdpvswwaL7+fmi+6OxlvoJ5Y77izGS+iJRnvrybYr7bPGm+klplvk/jZr4zw2i+
WyJqviRKZL7Wa2K+PGZfvpabY76ViWe+52NivmLQZ74kSmi+9e9lvn4PYr7znWO+hsxovgwV
aL7VpGa+xjNpvnKGZr5RDWO+SZdlvrblZL6YJme+PcVpvud+ab4eu2m+gFxkvi2QZb5w9GS+
lh5hvmPNZL7oF2O+DupjvoH3Y749qWS+kg1rvmaeZ768xGe+mxhnvn4raL75EGW+oSRhvg/9
Zb7y82K+gKBfvgC/Y76e42K++lRivtZkY74VF2G+LJFgvuP9Y77am1++D9dlvvO7ZL6GeWW+
to5mvptuY77tXmi+fkxjvpaIYL4b/WO+xPdjviMZZL7VUmW+1eVjvmeUYL4+32K+AEhjvnbH
YL5/TWS+zrhlvpzQZb75JWS+mypkvplDYr7l3Vu+RmtivmhhZb5kkV6+qe1bvqtiZr5xlWO+
BK1gvj4fZb6RUWO+nDBjvnkQZL7VUmC+hMxhvl82Yb5ncV6+/RxhvraAX778h1++MQRivvt4
Yr4aU2O+NoVgvlMvYb70eWK+SJdivq4iZL4FiWC+RZtmvuFHY74GKF6+IztivgyaYL6iDGC+
8ZBkvjcqX76Zi2K+lPhivvy7XL44OmS+3SNevsh9Yr480WC+</AssayYData></Step><Step><CommonData><SampleLocation>11</SampleLocation><SampleID></SampleID><SampleGroup></SampleGroup><SampleInfo></SampleInfo><SampleRow>B</SampleRow><SamplePlate>1</SamplePlate><WellType>REGENERATION</WellType><Concentration>-1</Concentration><ConcentrationUnits>µg/ml</ConcentrationUnits><MolarConcentration>-1</MolarConcentration><MolarConcUnits>nM</MolarConcUnits><MolecularWeight>-1</MolecularWeight><Temperature>30</Temperature><StartTime>4040795</StartTime><AssayTime>5</AssayTime></CommonData><FlowRate>1000</FlowRate><StepType>KREGENERATION</StepType><StepName>Regeneration2</StepName><StepStatus>OK</StepStatus><ActualTime>5.00005</ActualTime><CycleTime>0.2</CycleTime><AssayXData Points="25">pz+IRA1GiERsTIhE2lKIREFZiESnX4hEDWaIRGxsiETacohEQXmIRKd/iEQNhohEdIyIRNqS
iERBmYhEn5+IRA2miER0rIhE2rKIRDi5iESnv4hEFsaIRHTMiETa0ohEQdmIRA==</AssayXData><AssayYData Points="25">nOGGwNzQjMCqXpDAJzqTwFaRlcCvaZfAVB2ZwAV1msAcwZvAL7OcwFa4ncB0fJ7Aq1ifwKj7
n8BSsKDA12yhwM7/ocDEjKLAVhOjwDCJo8C3E6TAd3mkwM3vpMDMRaXAWGalwA==</AssayYData></Step><Step><CommonData><SampleLocation>12</SampleLocation><SampleID></SampleID><SampleGroup></SampleGroup><SampleInfo></SampleInfo><SampleRow>B</SampleRow><SamplePlate>1</SamplePlate><WellType>NEUTRALIZATION</WellType><Concentration>-1</Concentration><ConcentrationUnits>µg/ml</ConcentrationUnits><MolarConcentration>-1</MolarConcentration><MolarConcUnits>nM</MolarConcUnits><MolecularWeight>-1</MolecularWeight><Temperature>30</Temperature><StartTime>4057374</StartTime><AssayTime>5</AssayTime></CommonData><FlowRate>1000</FlowRate><StepType>KREGENERATION</StepType><StepName>Regeneration2</StepName><StepStatus>OK</StepStatus><ActualTime>5.00005</ActualTime><CycleTime>0.2</CycleTime><AssayXData Points="25">p9+IRA3miERs7IhE2vKIRDj5iESn/4hEDQaJRGwMiUTSEolEOBmJRJ8fiUQFJolEbCyJRNIy
iUQ4OYlEpz+JRAVGiURsTIlE0lKJRIpZiUSfX4lEBWaJRGxsiUTScolEQXmJRA==</AssayXData><AssayYData Points="25">QLgwv4yuJ7+UCCC/IFUavylmE7+LxRC/wYAMv9rrCb9Mwwe/au8Dv1QOAr/SOwC/hBL8vopJ
+767wfa+4+Tzvh+5776T1u++Xo/uvrXe7L6p4um+bZrovlTa5b6bceW+IZ3kvg==</AssayYData></Step><Step><CommonData><SampleLocation>11</SampleLocation><SampleID></SampleID><SampleGroup></SampleGroup><SampleInfo></SampleInfo><SampleRow>B</SampleRow><SamplePlate>1</SamplePlate><WellType>REGENERATION</WellType><Concentration>-1</Concentration><ConcentrationUnits>µg/ml</ConcentrationUnits><MolarConcentration>-1</MolarConcentration><MolarConcUnits>nM</MolarConcUnits><MolecularWeight>-1</MolecularWeight><Temperature>30</Temperature><StartTime>4073679</StartTime><AssayTime>5</AssayTime></CommonData><FlowRate>1000</FlowRate><StepType>KREGENERATION</StepType><StepName>Regeneration2</StepName><StepStatus>OK</StepStatus><ActualTime>4.99895</ActualTime><CycleTime>0.2</CycleTime><AssayXData Points="25">p3+JRA2GiURsjIlE0pKJREGZiUSfn4lEBaaJRHSsiUTSsolEQbmJRKe/iUQFxolEbMyJRNLS
iUQ42YlEp9+JRA3miURs7IlE0vKJRDj5iUTQ/4lEBQaKRGwMikTSEopEOBmKRA==</AssayXData><AssayYData Points="25">xDuWwJNpmsClwpzA9HqewFirn8Czp6DAUJOhwGQvosCU86LAXXqjwLMJpMBObaTAAeGkwGIj
pcCIfKXAlfKlwHxXpsDNoKbAlfWmwK0wp8AshqfAw7qnwEL9p8AfVKjA3lCowA==</AssayYData></Step><Step><CommonData><SampleLocation>12</SampleLocation><SampleID></SampleID><SampleGroup></SampleGroup><SampleInfo></SampleInfo><SampleRow>B</SampleRow><SamplePlate>1</SamplePlate><WellType>NEUTRALIZATION</WellType><Concentration>-1</Concentration><ConcentrationUnits>µg/ml</ConcentrationUnits><MolarConcentration>-1</MolarConcentration><MolarConcUnits>nM</MolarConcUnits><MolecularWeight>-1</MolecularWeight><Temperature>30</Temperature><StartTime>4089772</StartTime><AssayTime>5</AssayTime></CommonData><FlowRate>1000</FlowRate><StepType>KREGENERATION</StepType><StepName>Regeneration2</StepName><StepStatus>OK</StepStatus><ActualTime>5.00603</ActualTime><CycleTime>0.2</CycleTime><AssayXData Points="25">nh+KRAQmikRjLIpEyTKKRDg5ikSeP4pEBEaKRGNMikTJUopEL1mKRJ5fikT8ZYpEa2yKRMly
ikQ4eYpEln+KRASGikRjjIpEG5OKRDiZikSen4pE/KWKRGusikTRsopEabmKRA==</AssayXData><AssayYData Points="25">tsYovyIrIb/zzxa/rVkPv2OFCb/A+AO/LAQAv/kM+r60m/K+ASzwvkpL6r4aWuS+j6PgviaI
3r6mStm+6RfVvgY+077ue9S+p9DQvgxvzL68MM2+K87IvvVHxr6uVsa+7ErEvg==</AssayYData></Step><Step><CommonData><SampleLocation>11</SampleLocation><SampleID></SampleID><SampleGroup></SampleGroup><SampleInfo></SampleInfo><SampleRow>B</SampleRow><SamplePlate>1</SamplePlate><WellType>REGENERATION</WellType><Concentration>-1</Concentration><ConcentrationUnits>µg/ml</ConcentrationUnits><MolarConcentration>-1</MolarConcentration><MolarConcUnits>nM</MolarConcUnits><MolecularWeight>-1</MolecularWeight><Temperature>30</Temperature><StartTime>4106233</StartTime><AssayTime>5</AssayTime></CommonData><FlowRate>1000</FlowRate><StepType>KREGENERATION</StepType><StepName>Regeneration2</StepName><StepStatus>OK</StepStatus><ActualTime>5.00005</ActualTime><CycleTime>0.2</CycleTime><AssayXData Points="25">0L+KRDbGikSdzIpELNOKRGrZikTQ34pELuaKRJ3sikQD84pEavmKRND/ikQ2BotEnQyLRAMT
i0RqGYtE0B+LRC4mi0SdLItEAzOLRGo5i0TQP4tENkaLRJVMi0QDU4tEalmLRA==</AssayXData><AssayYData Points="25">MxaXwJ7BmsAr8pzARFuewPyZn8BumKDAyGShwGU4osA+vKLAQRijwOqLo8Br9KPA82akwE3a
pMDhOaXA/oqlwF/YpcBF9KXAA0GmwJ5rpsDApabAgAmnwBpVp8BmaafAUXWnwA==</AssayYData></Step><Step><CommonData><SampleLocation>12</SampleLocation><SampleID></SampleID><SampleGroup></SampleGroup><SampleInfo></SampleInfo><SampleRow>B</SampleRow><SamplePlate>1</SamplePlate><WellType>NEUTRALIZATION</WellType><Concentration>-1</Concentration><ConcentrationUnits>µg/ml</ConcentrationUnits><MolarConcentration>-1</MolarConcentration><MolarConcUnits>nM</MolarConcUnits><MolecularWeight>-1</MolecularWeight><Temperature>30</Temperature><StartTime>4122520</StartTime><AssayTime>5</AssayTime></CommonData><FlowRate>1000</FlowRate><StepType>KREGENERATION</StepType><StepName>Regeneration2</StepName><StepStatus>OK</StepStatus><ActualTime>5.01006</ActualTime><CycleTime>0.2</CycleTime><AssayXData Points="25">0F+LRC5mi0SVbItE+3KLRGp5i0TQf4tELoaLRJ2Mi0QDk4tEYZmLRNCfi0QupotEpayLRAOz
i0RhuYtEyL+LRDbGi0SVzItEA9OLRGHZi0TI34tELuaLRJ3si0T78otEvPmLRA==</AssayXData><AssayYData Points="25">RZEUv0l8Db+spAK/gsL0vjFi6r5fGeG+jz7Yvktrz75QgMm+lJrGvs9iwL5o2by+s8a3vlDn
tb5FOrC+F1uvvnLxqb5YY6e+67Ojvm7OoL4D2p++BNSevj5UnL6HSpu+Ediavg==</AssayYData></Step><Step><CommonData><SampleLocation>1</SampleLocation><SampleID></SampleID><SampleGroup></SampleGroup><SampleInfo></SampleInfo><SampleRow>B</SampleRow><SamplePlate>1</SamplePlate><WellType>BUFFER</WellType><Concentration>-1</Concentration><ConcentrationUnits>µg/ml</ConcentrationUnits><MolarConcentration>-1</MolarConcentration><MolarConcUnits>nM</MolarConcUnits><MolecularWeight>-1</MolecularWeight><Temperature>30</Temperature><StartTime>4137740</StartTime><AssayTime>30</AssayTime></CommonData><FlowRate>1000</FlowRate><StepType>BASELINE</StepType><StepName>Baseline2</StepName><StepStatus>OK</StepStatus><ActualTime>29.999</ActualTime><CycleTime>0.2</CycleTime><AssayXData Points="150">IwCMRIEGjETwDIxEVhOMRLQZjEQjIIxEgSaMRPAsjEROM4xEtDmMRBtAjESJRoxE6EyMRHdT
jES9WYxEI2CMRIFmjETobIxETnOMREh6jEQrgIxEgYaMROiMjERWk4xEL5qMRCOgjESBpoxE
6KyMRE6zjETFuYxEI8CMRIHGjETozIxEVtOMRL3ZjEQj4IxEgeaMROjsjERW84xEtPmMRBsA
jUSBBo1E8AyNRE4TjUS0GY1EGyCNRLImjUTwLI1ETjONRLQ5jUQjQI1E20aNROhMjUROU41E
vVmNRBtgjUSJZo1E6GyNRE5zjUS0eY1EG4CNRIGGjUTojI1EVpONRL2ZjUQjoI1EiaaNROis
jUROs41EvbmNRCPAjUSBxo1E6MyNRE7TjUTL2o1EPOCNRInmjUTo7I1EVvONRLT5jUQjAI5E
iQaOROgMjkROE45EtBmORBsgjkSJJo5E6CyORE4zjkS0OY5EG0CORKJGjkToTI5ETlOORAZa
jkQjYI5EmmaOROhsjkROc45EvXmORBuAjkSBho5E6IyORE6TjkS0mY5EG6CORImmjkTwrI5E
b7OORL25jkQbwI5EgcaOROjMjkRO045EtNmORBvgjkSB5o5E6OyORE7zjkS0+Y5EGwCPRIEG
j0ToDI9EThOPRLQZj0QjII9EgSaPROgsj0RWM49EtDmPRBtAj0SBRo9E6EyPRE5Tj0S0WY9E
G2CPRIFmj0QhbY9ETnOPRLR5j0QjgI9EkoaPROiMj0ROk49EvZmPRCOgj0SBpo9E+KyPRFaz
j0S0uY9E</AssayXData><AssayYData Points="150">xM+Evig/gb4Ak4G+FqaAvlmIgb7Cxn6+YRt9vucBgL7+e32+ZnB7vo+Jeb44L3S+2ohzvuyc
cr4/tG6+45hyvujwbb6nEnC+bKRuvhJDZr4mmW6+W5dpvid4ar6Kf2K+751lvs0bY76zJme+
7KtnvgjOYr5YyGS+g+1fvrvBXL4Gm1e+/8FdvttrXb4xjFC+YeNcvsBSWr45elS+2ERbvueq
Ub5raVW+nshXvuIxWL7xdlG+5i1RvmkwU74YMVS+4yJPvkWdUb7W7lK+mvRLvuQCTb56jUi+
0QhPvupXT74mP0q+Ev5LvhrCSr478kW+XOFFvnYOSL7JI0i+tGFFvmMBRL5QSkW+oYVEvqAO
P76kUkC+yLM7vnhRQL7GL0K+zaU/vhmHO74jOD++yYQ8vttCPb4wtz2+Rvs8voVOOr7SCTq+
/Q48vs5BN775XTS+54A8voDtNL7DkDW+sF03vo6SMr7Loju+E6A0vgFlM76MbTa+ar4xvgw/
L74fsjG+BNcxvrpMMr7ezzK+EIEvvjEkM75mUDO+hc4svhUfK74Goi++tE4tviuFKL40uC++
Ft8svu58LL4LGyi+a74tvuJBKL6vAyu+HeQqvp+TI74KnCW+68crvg8OJb4V6yi+pB8mvtlm
IL7H2SW+ofIlvnusJL4lCSe+uTUjvjy3JL4K0SO+RLAkvqz2I75xbSC+FmodvkV7Hb6PMiO+
cX4fvi9pJb6p6iG+Y6Ebvj9kHr6r1Ru+ruwcvuhmGr7TEx6+jHshvoKQHL5NLhi+paIgvpVt
HL45WBm+</AssayYData></Step><Step><CommonData><SampleLocation>1</SampleLocation><SampleID></SampleID><SampleGroup></SampleGroup><SampleInfo></SampleInfo><SampleRow>B</SampleRow><SamplePlate>1</SamplePlate><WellType>BUFFER</WellType><Concentration>-1</Concentration><ConcentrationUnits>µg/ml</ConcentrationUnits><MolarConcentration>-1</MolarConcentration><MolarConcUnits>nM</MolarConcUnits><MolecularWeight>-1</MolecularWeight><Temperature>30</Temperature><StartTime>4168809</StartTime><AssayTime>80</AssayTime></CommonData><FlowRate>1000</FlowRate><StepType>LOADING</StepType><StepName>Loading</StepName><StepStatus>OK</StepStatus><ActualTime>79.999</ActualTime><CycleTime>0.2</CycleTime><AssayXData Points="400">GsCPRIDGj0TfzI9ETdOPRKvZj0Qa4I9EgOaPRN/sj0RF849EtPmPRBoAkER4BpBE5wyQRE0T
kES0GZBEEiCQRIAmkETfLJBETTOQRLQ5kEQSQJBEgEaQRN9MkERNU5BEq1mQRBpgkESAZpBE
52yQREVzkES0eZBEIoCQRICGkETfjJBERZOQRLSZkEQaoJBEgKaQROeskERNs5BEtLmQRBLA
kESJxpBE58yQRE3TkES02ZBEGuCQRIDmkETn7JBETfOQRLT5kEQaAJFEgAaRROcMkURNE5FE
tBmRRBogkUSAJpFE5yyRRE0zkUS0OZFEGkCRRIBGkUTnTJFETVORRLRZkUQaYJFEgGaRRA5u
kURNc5FEtHmRRBqAkUSAhpFE94yRRE2TkUS0mZFEGqCRRICmkUTnrJFEVbORRLS5kUQawJFE
gMaRROfMkURe05FEtNmRRBrgkUSA5pFE5+yRRE3zkUS0+ZFEGgCSRIAGkkTnDJJETROSRLQZ
kkQaIJJEgCaSROcskkRNM5JEtDmSRBpAkkSARpJE30ySRE1TkkS0WZJEGmCSRIBmkkTnbJJE
TXOSRLR5kkQagJJEmYaSROeMkkRNk5JEq5mSRLagkkR4ppJE56ySRE2zkkS0uZJEEsCSRInG
kkTfzJJETdOSRLTZkkQa4JJEgOaSROfskkRe85JEtPmSRBIAk0SABpNE5wyTRE0Tk0S0GZNE
GiCTRHgmk0TnLJNETTOTRLQ5k0QSQJNEykaTRN9Mk0RNU5NEq1mTRDtgk0SAZpNE32yTREVz
k0SreZNEKoCTRHiGk0TnjJNEfpOTRLSZk0QSoJNEeKaTROesk0RNs5NEtLmTRBLAk0SAxpNE
98yTRE3Tk0S02ZNEGuCTRHjmk0T37JNETfOTRLT5k0QSAJREgAaUROcMlERNE5REqxmURBog
lER4JpRE3yyURE0zlES0OZREGkCURIBGlETnTJRETVOURKtZlEQaYJREkWaURN9slERNc5RE
zHmURBqAlESAhpRE34yUREWTlES0mZREGqCURImmlETnrJRERbOURKu5lEQSwJREgMaUROfM
lERN05REtNmURBrglERm55RE5+yURE3zlESr+ZREGgCVRIkGlUTnDJVETROVRKsZlUQaIJVE
gCaVROcslUS4M5VExDmVRBpAlUSARpVE50yVRE1TlUSrWZVEGmCVRIBmlUQ5bZVERXOVRKt5
lUQagJVEeIaVROeMlURFk5VEtJmVRBKglUR4ppVE56yVRE2zlUSruZVEKsCVRHjGlUTfzJVE
TdOVRKvZlUQS4JVEeOaVRN/slURN85VEtPmVRBIAlkSABpZE5wyWRE0TlkT9GZZEGiCWRHgm
lkTvLJZERTOWRKs5lkQSQJZEeEaWROdMlkSfU5ZEq1mWRBJglkTaZpZE72yWRE1zlkSreZZE
EoCWRHiGlkTnjJZERZOWRKuZlkQSoJZEgKaWRN+slkRNs5ZEq7mWRBLAlkR4xpZE38yWRE3T
lkTE2ZZEEuCWRHjmlkTf7JZERfOWRLT5lkQSAJdEeAaXRN8Ml0RNE5dEqxmXRBIgl0SAJpdE
/yyXREUzl0S0OZdEEkCXRIlGl0TETZdERVOXRKtZl0QSYJdEeGaXROdsl0Rec5dEq3mXRBKA
l0R4hpdE34yXREWTl0S0mZdEGqCXRHiml0TfrJdERbOXRKu5l0QSwJdEeMaXRN/Ml0Re05dE
q9mXRFPgl0SA5pdE3+yXREXzl0Sr+ZdEEgCYRHgGmETfDJhERROYRLQZmER0IJhEeCaYRN8s
mERNM5hEvDmYRBJAmER4RphE30yYREVTmES0WZhES2CYRIBmmETnbJhETXOYRKt5mEQagJhE
gIaYRN+MmERFk5hEq5mYRCKgmER4pphE36yYREWzmES0uZhEEsCYRIDGmETfzJhETdOYRKvZ
mEQa4JhEeOaYROfsmERV85hEtPmYRBoAmUR4BplE5wyZRE0TmUS0GZlEIiCZRIAmmUTnLJlE
VTOZRLQ5mUQ7QJlEgEaZROdMmUReU5lEtFmZRBpgmUSAZplE52yZRE1zmUS0eZlEGoCZRICG
mUTnjJlEAZSZRLSZmUQaoJlEgKaZROesmURNs5lEq7mZRA==</AssayXData><AssayYData Points="400">AXoZvlKUF746PBi+IIcXvqNSF75a5Ra+IgsZvsD1FL5WyRi+C10WvkH7FL7lCBW+uuMUvgu7
FL6YxhK+/KEQvh9MD75w7Re+9JQPvkYIE77FLA++trQSvpIBD76pLgq+biIPvt9oFb6Xvw++
KeQPvheXCb448A2+wU8NvojmD76FyxG+Y1YNvtw2EL7WeQ2+3O8NvkqqCL5ueg++HMUGvhyz
EL4pIwq+yr0OvgvMB76yEwq+R28Gvml9C76Q6ga+GsQIvpakC74Rowa+PqAFvgpZCr7tZga+
78YHvvDGBb6Jzga+ZQAHvukfBr4RGwS+0vQGvtE5Br5yYAi+yngEvs9xBr7j0QO+1YoBvp3Z
Br5dRwW+KcgFvtJ7Ab65QgS+6vf7vcNrAb6r8wC+I1MAvozTBb7zOAO+uzz8veFIBL7XH/69
NaQBvkaV/b2ShgK+wiT7valxAL6ASfm9Xjj5vRxu/b2BU/i9EpH3vfWZ+L2Ubv+9GUnzvfDF
9L0e+fO92rL9vc9T/71Dfva92xL7vTQD8L0cC+m9IJv2vbFS9L1lK/e9U6j8vSCr7b30Jvm9
bYX3vVPK9L1iaOy9upbtvcMT+r31h+u9tanxvYeA7r3EEe+9Hk78vZT1+r0KN++9avPrva8T
6b1gguS9RbDnvYDX8L3rZ+O9PTfovQxQ5r2elOS9cjrtvQWb6b1DqO29Aj7pvfGx4b0iOOW9
IoDrvSuY4b24W+G9ADHnvTgy271nBeC9zDDfvUxk5L0vQNy9hjvlvbWj371/aea9NN/hvdIq
5r0QMtm9k6HivV7K3b2q8+C9kZnhvacx3r0aH969KEvTvSj23r3kPM29w4bbvepd3r2lwue9
sz/ZvR5J0L3Iotm9QwfUvbWk2r12u9W9WovNvTo30b1dFde9KJPVvXBI2L2cj969ZODIvYmn
z701Q9q9twXRvZJ30r0F7NW9BinLvUqAy71fBtC9rdbcvTKnzb0Dp8m9tS7SvWBO0r3bPMu9
caTRvdGh0b1wr869xGnHvZEoyr10T8e9eo3Gvd2q1r2VlMu9GZjJve8lw7290se998DKvYaH
wL0rz8m9gvzLvSekzb1pr8e9UJnKvWMuzL0yqcC9Z4zAvTTAx71aCMW9fLTEvQveyr02eL+9
AIC2vS/pwr1ioMG9SKTCvWC3u71dE8S93NjEvQ2nwL3Aqry90ATBvUmNyL16IsK99t+7vXVd
vr3DPMC9jMu6veh4xb0/YLe94wHGvdJIu72GzLm9MZvBvV55vr2koL29H73BvZOJuL1Ip7q9
J8THvZyCur2i47O9W/S3vfpkt72VKqi9hq6yvaMXur1KK7y9j7W4vb2Xsb0WR7m9nxGpvae3
rb3xq7O9WQylvdfotb0N+K29Mtq4vbpQtr38g7O9L/SrvcWFwb3pGq29zly3vaHJrr1JorS9
YMmrvczep72u0bC9h0azvRDWrb0ieK+9IoiovcGvrr2PKK+96l+nve/Tsr0X86y9n+KpvaYU
rr0e06G9hXepvS02p73wUq+9+KSnvZhNqb2TAKK9AFetvQmWqb3C46m995ufvQINpb3/ObC9
dVuqvWnhqb369aO9B2uovcXjqL2IKqa9Tb+kvTU4ob0HGqe97NikvRDmpL0VJK693LSfvTqo
q73eN6a9C7mevb1gm700sqC9FRScvRzBob1wM6K9z9WbveOqmL07zqO9RoyXvQ5cob0cq6e9
WhqevWOanL2LOaK92MqhvXSaor1D+KS9l0GbvRFDmr2jx5m9No+Xvbqomb3DMZu9ZTqTvZ7t
l71yspa9Nmeavb/am70VLpu9MOGYvcTbnr2qb5S9JzCavXKLmr3ogo6975yYvUdgl70wTZm9
LVyWvQSxlL0VEpy9eAmdvWdQkb3ZopK9uFmQvc8Qmb2sape9BgCWvf0ti73enJ69f5WRvUd2
k71Jy5K987uRvd/QlL2C4Y+9uuiZvasZkr233pi9kKmVvVMVjL2q6Iq9dZ+LvZySk715W4+9
iH+MvVUTiL2AeY29HLWQvXxHkL1N3Y29YreEvW8kjb2iL5O925aJvQ5fiL3PZYa9ufKHveXp
jL2Hj4G99HSIvWk1fb3Bd4a9NNyDvTqdf70BMYm943WEvQ==</AssayYData></Step><Step><CommonData><SampleLocation>1</SampleLocation><SampleID></SampleID><SampleGroup></SampleGroup><SampleInfo></SampleInfo><SampleRow>B</SampleRow><SamplePlate>1</SamplePlate><WellType>BUFFER</WellType><Concentration>-1</Concentration><ConcentrationUnits>µg/ml</ConcentrationUnits><MolarConcentration>-1</MolarConcentration><MolarConcUnits>nM</MolarConcUnits><MolecularWeight>-1</MolecularWeight><Temperature>30</Temperature><StartTime>4249711</StartTime><AssayTime>30</AssayTime></CommonData><FlowRate>1000</FlowRate><StepType>BASELINE</StepType><StepName>Baseline3</StepName><StepStatus>OK</StepStatus><ActualTime>29.999</ActualTime><CycleTime>0.2</CycleTime><AssayXData Points="150">EcCZRHfGmUTezJlEPNOZRKvZmUQR4JlEd+aZRNbsmURE85lEovmZRBEAmkR3BppE3gyaREQT
mkSrGZpECSCaRHcmmkTeLJpERDOaRKI5mkQJQJpEd0aaRN5MmkQ8U5pEq1maRAlgmkR3ZppE
3myaRERzmkTDeZpECYCaRG+GmkTmjJpERJOaRLuZmkQJoJpEd6aaRN6smkREs5pEq7maRAnA
mkR3xppE1syaRETTmkSr2ZpEEeCaRHfmmkTe7JpEPPOaRNT5mkQRAJtEdwabRN4Mm0Q8E5tE
ohmbRBEgm0RvJptE1iybREQzm0SrOZtEEUCbRHdGm0TWTJtERFObRG9am0QJYJtEb2abRNZs
m0Q8c5tEq3mbRBGAm0R3hptE3oybREyTm0SrmZtEIaCbRHemm0TWrJtEPLObRKK5m0QRwJtE
d8abRNbMm0RE05tEotmbRAngm0R35ptE1uybRDzzm0Si+ZtEEQCcRHcGnEQwDZxERBOcRKIZ
nEQRIJxEdyacRN4snEREM5xEqzmcRBFAnER3RpxE5kycRDxTnESiWZxECWCcRHdmnET2bJxE
RHOcRKJ5nEQRgJxEb4acRJqNnEQ8k5xEopmcRAmgnER3ppxE1qycRESznESiuZxECcCcRG/G
nETWzJxERNOcRNLanEQR4JxEd+acRN7snERE85xEovmcRAkAnURvBp1E1gydRG0TnUSrGZ1E
ISCdRHcmnUTeLJ1EPDOdRKI5nUQRQJ1Eb0adRNZMnUQ8U51Eq1mdRBlgnURvZp1E1mydRDxz
nUSieZ1E</AssayXData><AssayYData Points="150">s7WMvQrQib1N83q9e92CvTZDhb2/h4C9ClSHvUhygb2iIYW9ab55vVCWkL3hzIa9d9WCvZsS
gL1GXIW9CsuJvdjbg70W1Ia92sSDvVeMcr3iLYW9ZGF6vShNZ72+Fnm9QPKEvXLUcb1Dwn69
FaN1vQaQfL2F3Xq9qvF2vXPQgr34HXG9HWB1vVEmgr0bB2i9duZ8veBAer3p0H+9ihBnvUYl
cb1nIHy9h8NYvWJ1er0IsXq9jJpnvTycar3EBG+962aCvVTpgb2M5m69E3RYvR5OX72uL3q9
heJzvVkXd706cWq92Q90vXjCY72DFGq99+hnvbETW72IRHC9wzxZvf46bb2uoHO9Ji1wvS2q
dL1l12i9m7J5vcSzZL3TMGW9wE1jvS3Ga72mMWO9FnBbveY4Vr2XAly9Kxx1vfUPZL3qVVK9
YOBbvUnfcr2n/mW9STZqvfdRTL2uHXO9i/5vvXniZr03zmW97UFhvfj7Z70hG1K9HOVnvdPB
VL2is1m9ycxOvaydYL0850+9u5lhvVTtUr3hNUa9YbtevVZLV71VoVe9QSpVvVOfTL2JolW9
SlJfvaq9Tb1FGVO9R4lfvV2/U73D41i9k+9TvQZoWL3kDU69t3BavSGkRb1v2Ei9xOcyvb7v
Pb1zJEe942pHvQu5T70ov1G9FMpKvX6EQ70pUl+9781Mvb0bRr3tn1G9/MxSvXSvRL2ExlK9
BoZBvTc+SL1/iUm9AT9TvQadRr2+3Fe957hJvbRnTb0x5Tm9AWRFvdN1Pb1VJjy9ofhHvZXx
Ob0h20W9</AssayYData></Step><Step><CommonData><SampleLocation>10</SampleLocation><SampleID>BG505 SOSIP</SampleID><SampleGroup></SampleGroup><SampleInfo></SampleInfo><SampleRow>B</SampleRow><SamplePlate>1</SamplePlate><WellType>KSAMPLE</WellType><Concentration>-1</Concentration><ConcentrationUnits>µg/ml</ConcentrationUnits><MolarConcentration>250</MolarConcentration><MolarConcUnits>nM</MolarConcUnits><MolecularWeight>-1</MolecularWeight><Temperature>30</Temperature><StartTime>4288845</StartTime><AssayTime>180</AssayTime></CommonData><FlowRate>600</FlowRate><StepType>ASSOC</StepType><StepName>Association</StepName><StepStatus>OK</StepStatus><ActualTime>180</ActualTime><CycleTime>0.2</CycleTime><AssayXData Points="900">CYCdRG+GnUTWjJ1ENJOdRJqZnUQJoJ1EZ6adRNasnUQ8s51EmrmdRAnAnURvxp1E1sydRDTT
nUSa2Z1EAeCdRGfmnUTW7J1ENPOdRKP5nUQBAJ5EZwaeRNYMnkQ0E55EoxmeRAEgnkRnJp5E
ziyeRDQznkSaOZ5E3kCeRGdGnkTOTJ5ENFOeRKNZnkQJYJ5EZ2aeRM5snkQ0c55EmnmeRAGA
nkRnhp5EzoyeRDSTnkSamZ5EAaCeRG+mnkTWrJ5ENLOeRKO5nkQBwJ5EZ8aeRM7MnkQ0055E
o9meRAHgnkRn5p5EzuyeRDTznkSa+Z5ECQCfRGcGn0TODJ9ENBOfRJoZn0QBIJ9EbyafRM4s
n0Q0M59EozmfRAFAn0RnRp9E1kyfRDRTn0SaWZ9ECWCfRGdmn0TWbJ9ENHOfRJp5n0QBgJ9E
Z4afRM6Mn0Q0k59Eo5mfRAGgn0Rnpp9EzqyfRDSzn0SauZ9EAcCfRGfGn0TOzJ9ENNOfRLPZ
n0QB4J9EZ+afRM7sn0Q8859EmvmfRAEAoERnBqBEzgygRDQToESaGaBEASCgRGcmoETOLKBE
NDOgRJo5oEQJQKBEZ0agRM5MoEQ8U6BEmlmgRAFgoERvZqBE3mygRDRzoESaeaBECYCgRGeG
oETOjKBENJOgRKOZoEQRoKBEZ6agRM6soEQ8s6BEo7mgRAHAoERnxqBEzsygRDzToESj2aBE
CeCgRG/moETW7KBEPPOgRKP5oEQJAKFEbwahRNYMoUQ8E6FEoxmhRAkgoURvJqFE1iyhRDwz
oUSjOaFECUChRG9GoUTWTKFEPFOhRKNZoUQBYKFEZ2ahRNZsoUQ8c6FEo3mhRAmAoURvhqFE
1oyhRDSToUSjmaFECaChRG+moUTWrKFEPLOhRKO5oUQJwKFEb8ahRNbMoUQ806FEo9mhRAng
oURv5qFE1uyhRDzzoUSj+aFECQCiRG8GokTWDKJEPBOiRKMZokQJIKJEbyaiRNYsokQ8M6JE
ozmiRAlAokRnRqJE1kyiRDRTokSjWaJECWCiRG9mokTObKJEPHOiRKN5okQJgKJEb4aiRM6M
okQ8k6JEo5miRAmgokRnpqJE1qyiRDyzokSjuaJEpcCiRG/GokTWzKJEPNOiRJrZokQJ4KJE
b+aiRNbsokQ886JEb/qiREIAo0RvBqNE1gyjRDwTo0SjGaNECSCjRG8mo0TWLKNENDOjRJo5
o0QJQKNEb0ajRM5Mo0REU6NEo1mjRAlgo0RvZqNE1myjRDxzo0SjeaNECYCjRGeGo0TOjKNE
NJOjRKOZo0QBoKNEb6ajRNaso0Q0s6NEmrmjRAnAo0RvxqNE1syjRDzTo0Sj2aNECeCjRGfm
o0TW7KNEPPOjRKP5o0QJAKREZwakRM4MpEQ8E6REmhmkRAkgpERnJqRE1iykRDwzpESjOaRE
CUCkRGdGpETOTKREPFOkRJpZpEQJYKREb2akRM5spEQ0c6REo3mkRAGApERvhqRE1oykRDyT
pESamaREAaCkRGempETOrKREPLOkRKO5pEQBwKREZ8akRM7MpEQ806REmtmkRAHgpERv5qRE
zuykRDTzpESj+aRECQClRG8GpUTODKVE0BOlRKMZpUQJIKVEZyalRNYspURtM6VEozmlRAlA
pURnRqVEzkylRDRTpUSjWaVECWClRG9mpUTWbKVENHOlRJp5pUQBgKVEZ4alRNaMpUQ0k6VE
o5mlRAmgpURnpqVE1qylRDyzpUSauaVEAcClRGfGpUTOzKVENNOlRKPZpUQB4KVEb+alRNbs
pUQ886VEmvmlRAEApkRNB6ZEzgymRDQTpkSaGaZEASCmRG8mpkTWLKZENDOmRKM5pkQJQKZE
Z0amRNZMpkQ0U6ZEmlmmRAFgpkRnZqZEzmymRDRzpkSjeaZEAYCmRGeGpkTOjKZEPJOmRJqZ
pkQBoKZEZ6amRM6spkQ0s6ZEmrmmRAHApkRnxqZE1symRDzTpkSa2aZEAeCmRG/mpkTO7KZE
NPOmRJr5pkQBAKdEZwanRNYMp0Q8E6dEoxmnRAEgp0RnJqdEziynRDQzp0SaOadEAUCnRGdG
p0TOTKdEPFOnRLtZp0QJYKdEZ2anRM5sp0Q8c6dEmnmnRAGAp0RnhqdEzoynRDyTp0SamadE
AaCnRGemp0TOrKdENLOnRMy5p0QBwKdEb8anRNbMp0Q006dEmtmnRAHgp0Rn5qdEzuynRDTz
p0Sa+adEzgCoRG8GqETODKhENBOoRJoZqEQBIKhEZyaoRM4sqEQ0M6hEmjmoRAFAqERnRqhE
zkyoRDRTqESjWahEAWCoRG9mqETWbKhENHOoRJp5qEQBgKhEZ4aoRM6MqEQ0k6hEmpmoRAGg
qERvpqhEzqyoRDSzqESjuahECcCoRGfGqETOzKhEPNOoRKPZqEQB4KhEZ+aoRNbsqEQ086hE
o/moRAkAqURnBqlE1gypRDQTqUSjGalECSCpRG8mqUTWLKlEPDOpRKM5qUQJQKlEb0apRNZM
qUQ8U6lEo1mpRAlgqURvZqlE1mypRDxzqUSjealEEYCpRG+GqUTWjKlEPJOpRKOZqUQJoKlE
b6apRNasqUQ8s6lEmrmpRAnAqURvxqlE1sypRDzTqUSj2alECeCpRGfmqUTW7KlEPPOpRKP5
qUQJAKpEbwaqRNYMqkQ8E6pEmhmqRAkgqkRvJqpE1iyqRDwzqkSjOapECUCqRG9GqkT3TKpE
PFOqRKNZqkQJYKpEb2aqRNZsqkQ8c6pEo3mqRAmAqkRnhqpE1oyqRE2TqkSjmapEAaCqRG+m
qkTWrKpEPLOqRJq5qkQJwKpEb8aqRNbMqkQ806pEo9mqRAngqkRv5qpE1uyqRDzzqkSa+apE
CQCrRG8Gq0TWDKtEPBOrRJoZq0QJIKtEbyarRNYsq0Q8M6tEozmrRJRAq0RvRqtEzkyrRDxT
q0SjWatEEWCrRG9mq0TObKtEPHOrRKN5q0QJgKtEZ4arRM6Mq0Q8k6tEo5mrRAmgq0RvpqtE
1qyrRDyzq0SauatEAcCrRG/Gq0TWzKtEPNOrRKPZq0QB4KtEb+arRM7sq0Q886tEo/mrRAkA
rERvBqxE1gysRDwTrESjGaxECSCsRG8mrETWLKxEPDOsRKM5rEQJQKxEZ0asRM5MrEQ0U6xE
o1msRAFgrESvZ6xE1mysRDxzrESaeaxECYCsRG+GrETOjKxEdpOsRKOZrEQJoKxEb6asRNas
rEQ8s6xEo7msRAHArERnxqxEzsysRDTTrESa2axECeCsRGfmrETW7KxEPPOsRKP5rEQJAK1E
bwatRNYMrUQ8E61EsxmtRAEgrURvJq1E1iytRDQzrUSjOa1EAUCtRGdGrUTOTK1ENFOtRKNZ
rUQJYK1EZ2atRNZsrUQ8c61EmnmtRAmArUSAhq1E1oytRDSTrUSama1ECaCtRGemrUTWrK1E
PLOtRKO5rUQJwK1Eb8atRNbMrUQ8061EmtmtRAHgrURn5q1EzuytRDTzrUSj+a1ECQCuRGcG
rkTWDK5EPBOuRJoZrkQBIK5EbyauROYsrkQ0M65EmjmuRAlArkRvRq5EzkyuRDxTrkQ2Wq5E
AWCuRG9mrkTObK5ENHOuRJp5rkQJgK5EZ4auRNaMrkQ0k65Eo5muRAmgrkRnpq5Ekq2uRDyz
rkSaua5ECcCuRGfGrkTOzK5ENNOuRAXarkQB4K5Eb+auRM7srkQ0865Eq/muRAEAr0RvBq9E
zgyvRDQTr0SaGa9EASCvRGcmr0TWLK9ENDOvRKM5r0QJQK9EZ0avRM5Mr0Q0U69EmlmvRAFg
r0RnZq9EzmyvRDxzr0Saea9EAYCvRGeGr0TWjK9ENJOvRJqZr0QBoK9EZ6avRNasr0Q0s69E
mrmvRAHAr0Rvxq9EzsyvRDTTr0Sa2a9ECeCvRGfmr0TO7K9EPPOvRJr5r0QBALBEZwawRNYM
sEQ0E7BEmhmwRAkgsERnJrBEziywRDwzsESaObBEAUCwRGdGsETOTLBENFOwRJpZsEQBYLBE
b2awRM5ssEQ0c7BEmnmwRAmAsERnhrBE1oywRDSTsESambBECaCwRG+msETOrLBEPLOwRJq5
sEQBwLBEZ8awRNbMsEQ007BEmtmwRAngsERn5rBEzuywRHXzsESj+bBEfACxRGcGsUTODLFE
PBOxRJoZsUQBILFEZyaxRNYssUQ8M7FEozmxRAFAsURnRrFE1kyxRDxTsUSjWbFEAWCxRG9m
sUTWbLFEPHOxRKN5sUQJgLFEb4axRNaMsUQ8k7FEo5mxRAmgsURvprFE1qyxRDyzsUSjubFE
CcCxRG/GsUTWzLFEPNOxRKPZsUQJ4LFEb+axRNbssURV87FEo/mxRAkAskRvBrJE1gyyRDwT
skSaGbJECSCyRG8mskTOLLJEPDOyRKM5skQJQLJEb0ayRM5MskQ8U7JEo1myRAlgskRvZrJE
1myyRDxzskSjebJECYCyRG+GskTWjLJEPJOyRKuZskQJoLJEb6ayRNasskQ8s7JEo7myRAnA
skRvxrJE1syyRDzTskSj2bJECeCyRG/mskTW7LJENPOyRKP5skQJALNEbwazRNYMs0Q8E7NE
mhmzRAEgs0TiJrNE1iyzRDQzs0SjObNECUCzRG9Gs0TWTLNEPFOzRKNZs0QJYLNEb2azRNZs
s0Q8c7NEmnmzRAmAs0SAhrNE1oyzRDyTs0SambNECaCzRG+ms0TWrLNEPLOzRKO5s0QJwLNE
b8azRN7Ms0Q807NEo9mzRAngs0Rv5rNE1uyzRDzzs0Sj+bNE</AssayXData><AssayYData Points="900">GAebvcC2jr2MYpG9yzGRvXOfiL3j84m9wbGEveHyd72Gv4G9OyKAvdo3gL2ui4O9rzONvbtE
hL0ScoO9eMSBvdJ6gL3RvIi9aUmCvagmh714WmW9OSuHvb7dh73VEIG9ISaCvSNQgr1ubnS9
X5d6vWLpgL38W3S9Sp10vasndb0pkX294j9pvbaEcb01i2u9FkxrvSM2bb21wnq9nqB2va47
aL0bXHC9b9dtvYNQbL3DM3W9WhhsvYvyXr1J4269oJxtvfmpeL0cTmu9laRvvfZGW73qCWy9
3aeAvQgbYL2553G9oZFpvQq0Y72Z8mi937pyvR87bL3FvmO9mix0vXN4br1ea2e932Fuve1m
a73pF1u9GWpovfTeZ72B6lq9NOFgvb1kV71uG2W9koZZvdVOWL0admC9vClhvcx8Wb1q3Vi9
QPVYvQ4/Zb3ML2C9uTRjvVDxbr2ThVC9vd1RvVDFX71f3WS9w5pZveUgVr29Sl+9thdKvYxh
Tb3i02W9X7BuvQ8TVL2vLDu9w2FZvUT0VL2NUVC9lLRHvYPHU72OOUq9nhI9vX3BP73mdmG9
2pJDvWgNUL12s0m9W/FSvRO9Ur2UbEm9f+pIvay9Tr28PzK92K9FvV7DW71mqEm9vGdKvVn5
Pr06P0K9An5VvXKQTb0YwVC91g9AvSGISr3KT0C9erc9vaWeSL1keU+9PB81vbNBSL3TMlm9
Nog2vbONTb0fiUG9cMRDvXXHQ72mAjq9l4Y/vbGHQr2Vrk+9Dg9NvZV0N73QnEW9FqMqvQDi
Rb13l0G9PJNMvfeoKr1FaSa9ifk1vfggPL2VZDa9ofg1vcODP73lozK9ZblDvfVJLb3VsDu9
DdQrvQTFQb0fnkC9/dg1vbtML72vPim9oLUuvY0DLb1SRDa92XJKvbuoL71hpTK9mvk/vTbk
LL3UBie9dhsyvURnMb1fhSu9oisuvWi1Pr2Lnjm9grYrvZe6HL1esSy9VYknvbB+Ir0yDSi9
DwMhvenQOr1zQDS9bhcxva+jIb2MnTu9Ro4vvV7GLL3IlSa9J9stvWg7Kb26ezG9n1MmvTW6
Jb1ytRi93G8gvYKDHb3avxS9U9IYvaUxEr2ufA697r4hvZPgLL0GAhm92fodvTqRJL200xq9
Nn8bvT+8Ir39zRm9DQ8fvXl7N72FBR69cQAlvSbnFL3WiQi9dh4nvdpJD70RuBe9Uc4avQEI
JL3yQhe9XowOvXIcIb2GOhW9La8LvSqIJ7104iO9xQIBvWDzHL2H4QS9Id4bvasFFL0QmRa9
nZsNvZXSIr1z0By9eR4aveGvG70Q8g+93CAPvclgH71vbxe97DsIvWDEFb3X4Q+9wvscvXJf
EL1dURC9ngQQvbBlEL08cAa9rmMSvQPlCb1+EB+9jof8vErHFr2UEw29m+ECvUco/rxJuxG9
JCMVvWHfAr3MCQu922IIvQuTDL2YxAW9RhzdvBF7Db2GMPq8bncavSk687xLvRS99Mr6vHnf
Br1JEPi8FAIcvVdLA73iWAq9Nwv3vOw6A71ddP+8E2cDvQzrBr29/AS9eR/bvK8rCb2SSga9
JfP3vPNUBb1aoPG8Xwr1vKLHFb2tpRe9qsr0vM8vB70NZAi9JF7uvJ8N/byv4w69nMn1vALI
/ryTQOS8r2rhvPHNBL3t0PO8tEvxvJQYEL00lvi8/Sn2vA0w+ry9Ct28++/tvECvBb0S1O+8
xNXWvCGW9rykN/W8GhvPvLFs8by+uei8LH/QvPEvBb3mvsS8RnvtvGje87xxId28XVK1vCEB
2rxiCMm8loDavOaw4LwOE9+8hKPQvBoM/rwmy8G8mYLsvHZn17w0MOW8aD/nvHcDt7yLIOO8
YYC4vOuU2rzBFNW88BDevK+ty7xtX+W8vDHTvNsFy7wdA9C8S2HNvKcu17yXrrC8ChPEvNKe
srzrgsa8UUrjvLLFyryDH9i83cvMvEmSqbzUKea8sXjNvHMdwLwUvc28AaXhvFnhtrwfEMG8
+SnTvKUe0byxvcG8GUbDvBGW6LwlYNi8KgLNvMU1lbzfgbe8oSDZvHLl2bz2NK28utyyvF54
jbxXIpm8XjyYvP/+rbwReLu8Z7GkvJXd4rzeEdy8lQvVvGXWjbwbfLa8phGYvI5U0Lxfmqi8
J4eyvCQKubxIqnq8FX27vDNLu7xon7G8h3G3vD6Uibw4erW8W/yTvIJ6r7zyToy8wD6OvJSw
srxGhsC8wm+JvBnVqry2EJW8MmugvBG6xLy8Jbq8dhajvOrenbwQFYG8P9ubvCBxn7yc6ai8
TkKDvACnk7xa0p+8SYV2vEP5tLyYAs689EmdvNqHrrxeSLO87ouEvBBfjry2hJy8QqiRvOVO
lrwPib682Se1vF5mlLx1kom8CvqOvBPkp7xCA6y8U2OkvGj+vrzvNaW8liikvOLLkbyq4Zi8
BEGUvNa2rLyFq4+8Z01GvNWSj7x8Hp28mHGZvPmJl7zVtlG8EQKJvIsCkLw8CpC84WmcvFeo
ZbyaElO8oFaavJy6eLxcR4a8XsSLvPJFibza+nC8wjZfvBRVj7w6z1G8sLyMvDQLjbyh5Jm8
RYV8vEYYrbwJD4K8EPVwvKdphbzNp2G8cb1WvJ9Rh7wVp4a8XaV3vP3kPryJ2Ze8BQNhvHw6
grzIIE68TFMpvFrCY7zv/nq8HSsivNMkh7w59mW8mAh1vNirLrye3Fa89vhhvJq4N7yTUIG8
2H9SvO+PVbxo4ou86PCdvJ9+O7z59YS8E9VdvJ1rg7woXYK8ENJvvO4Ug7w6/3G8todkvP6k
SLyEgVO8Wtc5vGoCfLysfje8hx8JvCo7QryzVl28gJE6vKhaTby5zFq815lGvESjCrzq9HW8
dAkkvDHIY7wHUD28zWEXvA2KULw1MSy819hEvK7uILyhKpG8OxQnvGTwRLzhVU284ksxvN/k
SrwrC2m8WkI2vOpRc7w+ICm8rYM0vJDDerzfJBS8ZwcnvAM6Dbwhfkq8KFF5vM2BKrzLcaS7
vyNOvGC7aLwpWhq8AogCvMSILrwp9US8AAEjvOqkdLy83kS8HFUPvBLIh7wcni683DpLvPpE
JLwD/ii8eI9pvGk77rvkpOa7IIEevPrxJby9tiC8Q4oqvFr7MbxYStW7lPECvCvbHLx/Kw28
eDoSvC+q9Lsauhm8tyYYu22+Abwf0+C7F3kVvDp0yruSOyy7sirCu650X7v6fDi8UXATvD/4
uruVHSu8isH1u0/X7rt7rqu7pcErvMxH9LujU/S7lZg4vFwrF7xYjja7WFbKuzG1kLtib667
x7/su4udErzXTt67+iQPvBzurbuGe4a78GSgu6YQaru5aSO8x8TJu5eS77uXCIe7TV8AvK+f
Mbz7IQO84z2vu823dbuExn+71wULvHDpkLsUjmy7C5Fvu+AWr7twd4C7/W+Au41FubpnO8a7
qIOEu6uyHDoNsFu6Yor8u9MpQ7s7qom7jKLDuy+uITpLwQm6uRlou1i4ubvs71O7JOYduz8q
ubuUyaS7YiKdu1BUnLskw066id57uxdowbm10d06c7VhuwcKhLvj1ki7nSg6OmXGm7rCEYG7
OdcXusId2brm4WO78bWHu7EfV7nOcJC74suSu5LvS7qM9yO8DiSQuy9HqLkdnCK7ErGTu9BP
hbt9IqM6Gzhxu99gh7peSvS6yRzauPXuQ7o544+78DHjOkYDVrrirfc6L2Blu6NlS7tV8gc7
mpZXuxiV2LpB/HK75xuPu82Cq7tOBA07TYoIO7fJebrmwTY7WXc4u8B1J7u3paC5wsNQOq/S
tbv+aqy7/djYOsiSDjr8FVe7srsWux7osjbcZ7A5TCAuu6Ju4jlg4hs6KRZROjypmbuSTCu7
PE9fu4jtXLti6AS7aEHkOl8mbbrEFKq6ZTCzum0plrnmd0M7KnGTuexar7p61oE718qfuzJ+
Yzu3U6A6XQnzuhFmqTvjcno6DWJxOrSW3jrGZBg7WrNFuhagLjshRDw738dfOllplzrlCVY7
2wzxuvCvBTsI8FK7+ZQeOhWlqzqbzgK7HfsHO4f1KTu9+VE7XoRMuomBs7poNBW7e7PROtpT
6DoLfrM64bSAO5JkrTu4c5U7min7uiDjXzrbkIA7zMKFOiWR9TtcTKE73FmKOmDRDTtBz887
kkpLOo8JNjvmvro7L//ONwz3EjwNFyg7xiQdOzWIYjto8985kt4oO6pyfDuADxc74+8oPDQT
lTuWaQs7bP8CPHbl7bpz0RM8ZHzRO12N2TsUlHc7mzvCOl/hDjvrxb07mxOHO9afkjsyDRc6
1GOCO32GyDvJOoc7ZeIXOnBG0jvCYuE7u5uuO5Oo/TvB8hM7NNBKOwN5ATweP6I7sti3OyPZ
oTuxvnK5yZDKOw1hATzjgWQ70tCFOtGesjopEEM7Yky3OwUYVzv2XQs8CtEGPF4vpTsbb+o7
//mUO5QTtjvvTkU75lURPG93dDvD7Rk83jxWO84K9zvhCBg824bNO7vVHTy0NpQ7TiSHO5Wl
IjsAqgM8r0ICPOyuFTwxfO47YLKeO27vIToxwSw8TJ4DPM4iETzkgsI7km8HPCbWrjowXdM7
Gui5O2sHKTs+AxU8VofjO1bg4Tv5Xw888+JAPNmGBTxyN9Y76jfXO+DhEzwg5CQ8xsjYOyHK
4jtjiB08Dz7xOwRAYjvCDNs7dJE1PFaYFDzcLi88z1wAPP5lHjyGpCk8EX4TPCbGMTxlOR48
0WkePA3UBDz/7Rc8+H8fPPIdazzXjes7C78qPKfV7jt/lgQ8</AssayYData></Step><Step><CommonData><SampleLocation>1</SampleLocation><SampleID></SampleID><SampleGroup></SampleGroup><SampleInfo></SampleInfo><SampleRow>B</SampleRow><SamplePlate>1</SamplePlate><WellType>BUFFER</WellType><Concentration>-1</Concentration><ConcentrationUnits>µg/ml</ConcentrationUnits><MolarConcentration>-1</MolarConcentration><MolarConcUnits>nM</MolarConcUnits><MolecularWeight>-1</MolecularWeight><Temperature>30</Temperature><StartTime>4477734</StartTime><AssayTime>180</AssayTime></CommonData><FlowRate>600</FlowRate><StepType>DISASSOC</StepType><StepName>Dissociation</StepName><StepStatus>OK</StepStatus><ActualTime>179.999</ActualTime><CycleTime>0.2</CycleTime><AssayXData Points="900">CQC0RG8GtETWDLREPBO0RKMZtEQJILREbya0RNYstEQ8M7RE9Tm0RAlAtERvRrRE1ky0RDxT
tESjWbRECWC0RG9mtETWbLREPHO0RKN5tEQJgLREb4a0RNaMtEQ8k7REo5m0RBmgtESQprRE
1qy0RDyztESaubRECcC0RG/GtETWzLREPNO0RKPZtEQq4LREb+a0RNbstEQ887REo/m0RAkA
tURvBrVE1gy1RDwTtUSjGbVEASC1RG8mtUTWLLVEPDO1RKM5tUQJQLVEb0a1RNZMtUQ8U7VE
mlm1RAlgtURvZrVE1my1RDxztUSaebVECYC1RG+GtUTWjLVENJO1RKOZtUQPobVEb6a1RNas
tUQ8s7VEo7m1RAnAtUQbx7VE1sy1RDzTtUSa2bVE7uC1RFXntUTW7LVEPPO1RKP5tUQJALZE
bwa2RNYMtkQ8E7ZEoxm2RAEgtkRvJrZE1iy2RDQztkSjObZECUC2RHhGtkTWTLZENFO2RKNZ
tkQJYLZEZ2a2RNZstkQ8c7ZEo3m2RAmAtkRvhrZE1oy2RDSTtkSjmbZECaC2RG+mtkQ4rbZE
PLO2RKO5tkQJwLZEb8a2RNbMtkS91LZE1Nm2RAHgtkRn5rZEzuy2RDzztkSa+bZECQC3RJAG
t0TWDLdEPBO3RKMZt0SlILdEZya3RNYst0Q0M7dEozm3RAlAt0RnRrdEzky3RDxTt0SjWbdE
AWC3ROpmt0TObLdEPHO3RJp5t0QBgLdEb4a3RNaMt0Rlk7dEo5m3RAmgt0RnprdE1qy3RDyz
t0SjubdECcC3RG/Gt0TOzLdENNO3RKPZt0QB4LdEwea3RNbst0Q887dEo/m3RAEAuERvBrhE
5gy4RDwTuESjGbhECSC4RG8muETWLLhENDO4RJo5uEQJQLhEZ0a4RNZMuEQ0U7hEo1m4RN5g
uERvZrhE1my4RDRzuESaebhEAYC4RGeGuETWjLhENJO4RLOZuEQBoLhEZ6a4RNasuEQ0s7hE
mrm4RAHAuERnxrhE1sy4RDTTuESj2bhECeC4RG/muETW7LhEPPO4RKP5uEQBALlEbwa5RNYM
uUQ0E7lEoxm5RAEguURnJrlE1iy5RDwzuUSaOblEAUC5RGdGuUTWTLlENFO5RJpZuUQBYLlE
Z2a5RM5suUQ0c7lEo3m5RAGAuURnhrlE1oy5RDyTuUSjmblECaC5RG+muUTurLlENLO5RKO5
uUQBwLlEb8a5RNbMuUQ007lEmtm5RAHguURn5rlE3uy5RDzzuUSa+blEAQC6RGcGukTWDLpE
PBO6RJoZukQBILpEZya6RM4sukQ8M7pEmjm6RAlAukRvRrpE1ky6RDRTukSaWbpEAWC6RGdm
ukTObLpENHO6RKN5ukQqgLpEb4a6RM6MukQ0k7pEo5m6RAGgukRvprpEzqy6RFWzukSzubpE
xcC6RG/GukTOzLpENNO6RJrZukQB4LpEZ+a6RM7sukQ087pEmvm6RAkAu0RnBrtEFw27RDQT
u0SaGbtEASC7RG8mu0TOLLtENDO7RJo5u0QBQLtEb0a7RM5Mu0Q0U7tEzFm7RAFgu0RnZrtE
zmy7RDRzu0TDebtEAYC7RGeGu0TOjLtENJO7RKOZu0QBoLtEZ6a7RM6su0Q0s7tEo7m7RAnA
u0RnxrtEzsy7RI7Tu0Sj2btECeC7RJDmu0TW7LtEPPO7RJr5u0QBALxEZwa8RM4MvERlE7xE
oxm8RAEgvERvJrxE1iy8RDQzvESjObxECUC8RG9GvETWTLxENFO8RJpZvEQJYLxEb2a8RNZs
vEQ8c7xEo3m8RAmAvERvhrxE1oy8RDyTvESjmbxECaC8RG+mvETWrLxEPLO8RKO5vEQJwLxE
b8a8RNbMvEQ807xEo9m8RKXgvERv5rxE1uy8RDzzvESj+bxECQC9RG8GvUTWDL1ENBO9RKMZ
vUQJIL1EZya9RM4svUQ8M71Eozm9RAlAvURvRr1E1ky9RDxTvUSjWb1ECWC9RG9mvUTWbL1E
NHO9RKN5vUQJgL1Eb4a9RNaMvUQ8k71Eo5m9RAmgvURvpr1E1qy9RDSzvUSjub1ECcC9RG/G
vUTWzL1EPNO9RLvZvUQy4L1EZ+a9RNbsvUTg871Eo/m9RAkAvkRvBr5E1gy+RG0TvkSjGb5E
CSC+RGcmvkTWLL5EPDO+RLs5vkQJQL5EkEa+RNZMvkQ8U75Eo1m+RAlgvkSAZr5E1my+RDRz
vkSaeb5EAYC+RG+GvkTWjL5ENJO+RJqZvkQBoL5Eb6a+RM6svkQ8s75Eo7m+RAnAvkRvxr5E
1sy+RDTTvkSa2b5ECeC+RG/mvkTW7L5EPPO+RKP5vkQBAL9Ebwa/RNYMv0Q8E79Eoxm/RAkg
v0RvJr9Eziy/RDwzv0SaOb9ECUC/RGdGv0TWTL9EPFO/RKNZv0QiYL9Eb2a/RM5sv0Q0c79E
o3m/RAmAv0Rnhr9E1oy/RDyTv0Sjmb9ECaC/RG+mv0TWrL9EPLO/RKO5v0QJwL9Eb8a/RM7M
v0Q8079Eo9m/RAngv0Rn5r9E1uy/RDzzv0Sa+b9ECQDARGcGwETWDMBENBPARNwZwEQJIMBE
bybARNYswEQ8M8BEoznARAFAwERvRsBE1kzARDxTwESIWsBEAWDARGdmwETObMBENHPARJp5
wEQJgMBEZ4bARNaMwEQ0k8BEo5nARIygwERvpsBEzqzARDyzwESjucBECcDARGfGwEQozcBE
NNPARKPZwEQJ4MBEZ+bARObswEQ088BEo/nARAEAwURnBsFEzgzBRDQTwUSjGcFECSDBRGcm
wUTWLMFENDPBRKM5wUQJQMFEZ0bBRNZMwUQ8U8FEo1nBRAlgwURnZsFED23BRDxzwUSaecFE
AYDBRG+GwUSzjcFEPJPBRKOZwUQioMFEZ6bBRNaswUQ0s8FEmrnBRAHAwURvxsFE1szBRDzT
wURG2sFEAeDBRG/mwUTO7MFENPPBRJr5wUQBAMJEZwbCRNYMwkQ0E8JEmhnCRAkgwkRnJsJE
7izCRGUzwkSaOcJEAUDCRG9GwkTWTMJENFPCRJpZwkQJYMJEZ2bCRM5swkQ0c8JEmnnCRBmA
wkRnhsJEzozCRDyTwkSamcJECaDCRGemwkTOrMJENLPCRKu5wkTuwMJEZ8bCRM7MwkQ008JE
mtnCRAHgwkRv5sJEzuzCRDTzwkSj+cJEAQDDRGcGw0TODMNENBPDRJoZw0QBIMNEZybDRM4s
w0Q0M8NEmjnDRAFAw0RnRsNEzkzDRG1Tw0SaWcNEAWDDRGdmw0TObMNENHPDRJp5w0QBgMNE
Z4bDRM6Mw0Rtk8NEmpnDRAGgw0RnpsNEzqzDRDyzw0SaucNEAcDDRGfGw0TOzMNEbdPDRKPZ
w0QB4MNEZ+bDRM7sw0Q888NEu/nDRAEAxERnBsRE1gzERDwTxET1GcREASDERGcmxETWLMRE
PDPERJo5xEQBQMREZ0bERM5MxEQ0U8REmlnERCJgxERnZsREzmzERDxzxESaecRECYDERG+G
xETWjMREPJPERJqZxEQJoMREZ6bERM6sxESns8REo7nERAnAxERvxsRE1szERDzTxESj2cRE
CeDERHjmxETW7MREPPPERKP5xEQJAMVEbwbFRNYMxUQ8E8VEoxnFRDIgxURvJsVE1izFRDwz
xUSrOcVECUDFRG9GxUTWTMVEPFPFRKNZxUQJYMVEb2bFRNZsxUQ8c8VEo3nFRAmAxURvhsVE
1ozFRDyTxUSjmcVECaDFRG+mxUTurMVENLPFRB26xUQJwMVEmMbFRNbMxUQ808VEs9nFRAHg
xURv5sVE1uzFRDzzxUSj+cVECQDGRG8GxkTWDMZEPBPGRCYaxkQJIMZEZybGRNYsxkQ8M8ZE
oznGRAlAxkRnRsZE1kzGRDxTxkSaWcZECWDGRG9mxkTWbMZEPHPGRKN5xkQJgMZEb4bGRM6M
xkQ0k8ZEo5nGRBmgxkSIpsZE1qzGRDyzxkSjucZECcDGRG/GxkTezMZEPNPGRKPZxkQB4MZE
b+bGRNbsxkQ088ZEo/nGRAkAx0RnBsdE1gzHRDQTx0SaGcdECSDHRG8mx0TmLMdEPDPHRKM5
x0QJQMdEb0bHRFFNx0Q8U8dEo1nHRAlgx0RvZsdE1mzHRDxzx0SaecdECYDHRG+Gx0TWjMdE
NJPHRKOZx0QBoMdEb6bHRM6sx0Q8s8dEo7nHRAnAx0RnxsdEzszHRDzTx0Sj2cdEIuDHRG/m
x0TW7MdENPPHRKP5x0QJAMhEbwbIRNYMyEQ8E8hEoxnIRAkgyERnJshE1izIRDwzyESaOchE
CUDIRG9GyETWTMhENFPIRJpZyEQJYMhEZ2bIRM5syEQ8c8hEw3nIRAGAyERnhshE1ozIRDST
yESjmchEAaDIRGemyETWrMhENLPIRJq5yEQBwMhEZ8bIRFHNyEQ808hEo9nIRAngyESQ5shE
1uzIRDzzyESa+chEAQDJRGcGyUTWDMlEPBPJRJoZyUQJIMlEZybJRM4syUQ8M8lEmjnJRAFA
yURvRslE1kzJRDxTyUSjWclEAWDJRG9myUTObMlEPHPJRJp5yUQJgMlEb4bJRM6MyUQ8k8lE
o5nJRAmgyURnpslEzqzJRDyzyUSjuclEQsDJRGfGyUTWzMlEPNPJRJrZyUQB4MlEb+bJRM7s
yUQ888lEmvnJRHwAykRvBspEzgzKRDQTykSjGcpEASDKRGcmykTOLMpEPDPKRJo5ykQJQMpE
b0bKRM5MykQ0U8pEmlnKRAlgykRvZspEzmzKRDRzykSaecpE</AssayXData><AssayYData Points="900">HQMOPJhHUDxrTwg8jllhPN6WhzyREYI8FlJ7PHxUoTxWk6M82a2hPJyzoTyavdc8yDPOPOvN
rDxqy848bJ2cPJqsujzgrsw834/APP3yqTwGybM8mbjPPDHF0Dwgwbg8PyLYPNKwwTxDXdg8
Y0PPPIU2vTymS8g8Pxn5PPmczDx2r+48tgXaPMP41zzbftg89YPCPI3F0jxuysY8efW6PKDR
1zxkNdw8vGDNPBiPlTylw988PqvlPDIC4jyoVvM8gibuPHfg5TzCFfY8f7bbPC0Z2TxISMs8
qkvWPPIa4DwOJOQ8R7HnPDor1TyCxMg8BkLgPMS22jze78Y8uPzUPC4s4TwtPt885oLOPH17
wDyhdMw80/8GPUZO3DxEkd08NDPZPP307Dx5x8487jDkPMY51zynHu08GK/3PDJd6jyAPOA8
jNHoPI5F7zz25fU8WXfgPPH+qzwz/c08ctkFPRdI7DxwEu48jFXVPM8D4DyT5Mo8at/RPEC3
yTyQ28U8Fy25PKXT7TyzocM8PUX/PFBB9zw1ndA832/NPGxQ7Dxh+P08oX3tPP2R3jwgB/s8
nvQOPbh/2TzSxck808rtPI5VDT2Esvk8353tPNwMCD3g1Ok8cZ/iPNJEBD3K9+48lp7zPET4
7TzUrt88O4fkPGol0zyJ+Oc8lQ72PLgNCD0FDws9eMoOPfg3vjxxAAk9sD3vPLsA7jxnmvs8
NSHaPJhY/Dx+1/g8JEH2PHzP3DwbgwI9CW3ePPG36TzBLfE8bpjJPORB0zwLqus89crpPKlb
yTw0mP88IeYIPU1ZAT3hZ+E8FAXvPIfc8TyyCu88HC/2PCivBj0F6Oc8o6sBPZ1rAj1hdgg9
fgT0PHVU9jyyfO08/h4FPcJaAD1mRAQ9srYMPXokAj2wKuo8J3YBPawoCD03b/E8rjAEPX9A
/jzrRfk8OUv6PMu15DyjjQ49XVIJPWB+2DxZBgw97Wb8PIxT+Tymh9Y8ECj4PCRWCT3QxAs9
eQoAPYuVBD0MOuA83BIAPbsdAj2bbvs8PKIBPXA2Cz18WAI9LaD0PBCqDD2NpAA9JFvvPIO0
GT3fxvk8K3LwPLol/TyPpPU86ScKPe/I/TyWRA09s1wCPTuKDj1O7AA95BcKPd9AFD01Ygg9
DdsNPaT99DzjTt887Cv8PNK4Bj3ASyA9CODpPDjdAj3UmAU9t9UEPczKCT2kEv88zlIGPUc4
DT3X8gI9DacRPYlkCz1sCxI97i0HPb2j/zy4IBs9chLzPOx4AT1npu48vu/xPGqXBT3OuAU9
m6AKPbDIET36kxA9FaQNPUR6DD2dMPM8twkRPeqWEz0QDAY9NL0OPTe6CD207wA9pxQPPdW8
DT1fOeg86M0LPYKjAz2ccgA9QHbtPHKYFz0tRgE9o8gYPT9UCj3VqCA9vjoIPY/w6jybZyk9
PPYUPeCXEz0i3hw914kTPQW0CD3zPw09Lv0YPafkCD2gFw89hSAUPZ6pBT0T9Ao9im4LPcb+
BD2mDAs9ZX8DPaH/CT07jxI9/BcYPS9oEj37vQo9DCsaPXpjGD2+/ho96cwKPZbJFz2PSAY9
QT/8PCJwGD1GbQ09yeoWPUKKFD0E+Bs9N24gPUS1Hj1NuRQ94s4PPcICDz0uzx89EKQVPa7f
FD3DKhE9Y+YbPUklIT26nxg96PYePVviBD1MwhE9GqkTPeaiJT3yqRI9pXgePUqjGD0adAI9
nCIjPaDfHj2w2hg9DC0rPXUSGD16XgM9WmYOPUn1Bj35/BI9VOMSPTRGFz2ZORU9JvgQPWn/
DT1xHSI948UaPYOoDz1vLxs98uomPVXuDT0RwB89ma4aPd9uJD1IIxI9DCIqPSguHD2FdSI9
t2oUPcElGD1I5xc9zGcXPQBNGz1IoRk9VLYUPZYmHD1fRh49siYjPRBHLT3sWS89b7EhPWEz
Ij27qRw98iwsPdVmHD2FpBU9SbAWPdQBHj2OwBs9YTM6PTepGD0okQs9Sl0aPSQSHj3qrg89
LqcoPRSSIT0wrhM9PzoePWrPKj31Vi89hGUnPXkFIj2+IzA9ZeEePT7FFj2tdg09gs0mPXu/
Kz2hoCg9vgAlPYU5GD3wSjU9X98vPS6DIz1BgjU9CAEYPeyHNj3C/xM9jxgjPXqvLz1w2jM9
Jhg2PXCpIj3g/Ts9LrAXPcWpGz2hWzQ997coPS1OJj0dzyI9/WIgPXaFET0vsDM9oqsnPR2w
Mz3neCE92NMrPSEmLj3pESI9HAwuPez4Kz0p1io9sdAtPUHPND171C89cSQ0PcbDMj0U4CM9
KWkgPeqdHz0Z4yw9ci0lPRZNMj1rfik9KkFAPYyjKj3sWSw9NY8mPYrFMz04ICs9olgtPfZU
LT1ZaC09jcIZPZChKT1ZPTw9iDgvPW8fMj3XojY9V5AfPaD7Lz2XNio9tV83PaJILD0jDCw9
qWAyPbZmNj2k0TI91HUfPWGKLj2v0y495b0wPXAUOj3SJCU9Sh9BPeEIKj3DFyo9PbsoPV0z
ND0J6zk9wUQ/PZ9NOz3x2TQ9dmUoPSlpND3WPyk9qbwkPVxfOj0Lh0c9TGc1PSBrOj2E4Ss9
VeUmPTLENz03vy09pCpMPWPaMz27HUI9q3YvPUOtJj1kfD496mwsPTcGLT2LmTM9MN08PU0k
Oj0dMzI9PqM1PTnNGD18aSw9ArYxPcfsSj2gzTk9ZTk2PcryOj2PLko9xxUvPSvJND0Sr0o9
KLI1Peo1Nz2wekU9rNM+PY/VQz0JjjM9SXIzPc9nNz3TVjo9Svw+PcawNT3Xa0c9SUA4PWPZ
MT39HTY9Lrw9PTjyNT1UnEc9g2BOPZZEQz0PVDA9kppJPRDaJT21AUE9LH1DPfbpPz36uz09
tBQ1Pd+KRz3RfzU9fZFBPcSdUD1GQzw9t0A7PRPoRT30REI9E+5OPTzHTj3VXEQ9ANQ/PS9b
Qz2IgEo9RnxfPUPUNz10P0Y9XGw8PRNsQj0OW1o9SdhNPYT5Rj1f4jY9MwJCPdz5OD39bjM9
mkJQPfcZWT1te1E9qi48PcGuKT1mUFE9jrU8PWzcMD2fly89lL05PaLQQD17VkM9wzA2PYe5
VT2mw0g9/K1GPY34QT1f61g9utRXPU4qTT0dUTI92w1MPToDUT3MWkU9mshZPY5pSj2ePz89
Vh1SPZ5tTj2yI0k9yblEPcOeTD2TGk89wPVQPejmTT0GHEI9wthUPfWSMz1++Uw9HglPPawd
UD29clM9qzNJPWrRQT3bgWU9xe5QPehxQj0XOUg9VxtfPbe8XT3c9lg9rNpQPbaoWz2wDFE9
uVNkPTlBYT0UdDw9dIdSPTo4PT2daEw946RRPZ6LTz1Talk9m/1RPWjPYD2wCF89+V1bPSXK
Uz2ljFM9IrRZPalSUj0TRFc9jdJSPRiTTT0WSWE9gGhaPe23Vz3yOUk9GDpYPWWEVj2HCl89
pbpVPZKsUj3y8VE9CR5hPbjSTj0yCUs9JhFTPdChVj2B11k9UDJdPRwUVT1prl09nvBJPTnU
Uj0q3Fk9UsJNPZT8ST36Ums9cKNlPWIUVz3TA2Y9Td5pPa9IYD3nE149GqhiPX8nVj2srl09
pSZzPU6iWT3F/nA93M1hPRFKRz0Ud2c9zRJSPXsxVD3xkWA9/P1hPX5lYD2BqmY9YklhPXM2
Wj1ha1o9j3lcPUMibD38PFI9bOp2PZ6lWT2vhFs9aDdVPeooVD0Be1s9YYtVPXR8Tz3nplQ9
B9VTPRAVQj17GmI90KxiPSkoXT1wnWI93uBYPe9pTT18mmQ9b1dePeRXYj2IWF09g9BcPetx
cD1EmF8995pUPb3SVT0RW2Q95glkPVc2ZD1HA1w9uN5bPUiEZT0GCXE93LhkPdohYz2YaWA9
qfRePaCJXz0KEmA95ORiPZuTWD0yW2c9xC9ZPRYSaz3+C2k98g5uPRP3WT00RGA98ItxPfyA
Zj1g9V09/nFhPVKucj0/dWw9qIpvPWVtYT0t6Gg9U6RvPcubhD1+Nm8999ZpPRgHbD3Nt2k9
klt2Pc8IZj34RWs9tIp5PaxjdD0I6nw9suhiPZQZeD03JWw95IJsPU6yWz0NsGU9KzVqPYuy
dj1hNXg9sl5pPdSRfz0fL1o9R0qBPT9eYz0peGc9T6NlPUCraT2D2XA9mMZ4PZPYbz36xmQ9
W2txPeA1bz1v42M9uHd2PS4LgT2hLWY9mChuPRIBZj1RlXo9tHp5PRiDez2gH2s9kVFhPeRx
dz3hZoA9NsxxPaZVcD3s4mU9SqB4PXuObz1xAHI9nwFnPYYMcD1Jkno9gL5xPfJ0ej1/0HE9
ZIJtPRGccT3XXHc9Bsh8PZLtbj1yHX09ZK1XPbKSbD3Gs349t7eAPaRPej0uC2o9ab97PXrs
gz0U8Gs9yzWEPYpvdj0lpYM9CP9mPQXWgD1fenQ9Xx+EPR7YiT0XEHA9zAuAPfSZfz1F53E9
d+x1Pd9ueT2OAnQ97hhwPSijeD20MI09CUlwPX/hfT0uUH49b0ZyPRKlfT15VoE9jeKIPSVS
hT0fbIM9+KR0PVr5fT2uY309y295PZDeeD2cUYQ9DzSBPRrzdz2p6Gk9WT18PV3adj3B63s9
XJCGPSpzfT1pZWc9jyqBPewqeT1YRYc9xYBvPU6PhD0u0IA9ruRwPZEMiD0PX3I9uT95PS4w
eT2lKoQ9sFOFPfZ4gz0w+oY9NFyEPfbfeD0qGYw9TX+CPelugz2C6Yk9PxWGPVnufT3MRYU9
TxKFPdPQfz2+iIA9+Lh2PSsThD2nroU9F1B0PZDmgT0Ba4U9</AssayYData></Step><Step><CommonData><SampleLocation>11</SampleLocation><SampleID></SampleID><SampleGroup></SampleGroup><SampleInfo></SampleInfo><SampleRow>B</SampleRow><SamplePlate>1</SamplePlate><WellType>REGENERATION</WellType><Concentration>-1</Concentration><ConcentrationUnits>µg/ml</ConcentrationUnits><MolarConcentration>-1</MolarConcentration><MolarConcUnits>nM</MolarConcUnits><MolecularWeight>-1</MolecularWeight><Temperature>30</Temperature><StartTime>4667541</StartTime><AssayTime>5</AssayTime></CommonData><FlowRate>1000</FlowRate><StepType>KREGENERATION</StepType><StepName>Regeneration2</StepName><StepStatus>OK</StepStatus><ActualTime>5.00005</ActualTime><CycleTime>0.2</CycleTime><AssayXData Points="25">AYDKRF+GykTOjMpELJPKRJKZykQBoMpEZ6bKRM6sykQ0s8pEm7nKRAHAykRwxspEzszKRDTT
ykSb2cpEAeDKRGfmykTm7MpENPPKRJv5ykQBAMtEZwbLRPUNy0Q0E8tEmxnLRA==</AssayXData><AssayYData Points="25">qo9zwJ6LgMB8CoTAUfeGwI5IicB2KIvATtWMwPIMjsA2aY/AcUqQwHtOkcBeNZLAs72SwHSu
k8DPS5TAJ86UwD5NlcDh+pXAZI2WwLUKl8CHWZfAX+qXwB0xmMAVjZjAddeYwA==</AssayYData></Step><Step><CommonData><SampleLocation>12</SampleLocation><SampleID></SampleID><SampleGroup></SampleGroup><SampleInfo></SampleInfo><SampleRow>B</SampleRow><SamplePlate>1</SamplePlate><WellType>NEUTRALIZATION</WellType><Concentration>-1</Concentration><ConcentrationUnits>µg/ml</ConcentrationUnits><MolarConcentration>-1</MolarConcentration><MolarConcUnits>nM</MolarConcUnits><MolecularWeight>-1</MolecularWeight><Temperature>30</Temperature><StartTime>4683963</StartTime><AssayTime>5</AssayTime></CommonData><FlowRate>1000</FlowRate><StepType>KREGENERATION</StepType><StepName>Regeneration2</StepName><StepStatus>OK</StepStatus><ActualTime>5.00005</ActualTime><CycleTime>0.2</CycleTime><AssayXData Points="25">ASDLRF8my0TOLMtENDPLRJs5y0Q6QMtEX0bLRM5My0Q0U8tEm1nLRCJgy0RnZstEzmzLRDRz
y0SbectEAYDLRGeGy0TOjMtENJPLRP2Zy0QBoMtEsabLRM6sy0Q0s8tEm7nLRA==</AssayXData><AssayYData Points="25">NtfCvqn4rL5nU6C+d5OUvuZFir7Rwn6+0wN1vobGb76vKV6+tTlUvnbVSL42qUK+h1A9vh7y
OL4V9DS+djYuvnfeJr5AySG+tI8hviOGGb6Obhm+hYIZvhhqDr50fQy+wMwNvg==</AssayYData></Step><Step><CommonData><SampleLocation>11</SampleLocation><SampleID></SampleID><SampleGroup></SampleGroup><SampleInfo></SampleInfo><SampleRow>B</SampleRow><SamplePlate>1</SamplePlate><WellType>REGENERATION</WellType><Concentration>-1</Concentration><ConcentrationUnits>µg/ml</ConcentrationUnits><MolarConcentration>-1</MolarConcentration><MolarConcUnits>nM</MolarConcUnits><MolecularWeight>-1</MolecularWeight><Temperature>30</Temperature><StartTime>4700432</StartTime><AssayTime>5</AssayTime></CommonData><FlowRate>1000</FlowRate><StepType>KREGENERATION</StepType><StepName>Regeneration2</StepName><StepStatus>OK</StepStatus><ActualTime>4.99895</ActualTime><CycleTime>0.2</CycleTime><AssayXData Points="25">AcDLRF/Gy0TOzMtENNPLRJLZy0QB4MtEZ+bLRM7sy0Q088tEm/nLRAEAzERfBsxEzgzMRDQT
zESSGcxEASDMRGcmzETOLMxENDPMRJs5zET5P8xEZ0bMRM5MzEQ0U8xEklnMRA==</AssayXData><AssayYData Points="25">xM6JwFPhjcAgDpDA57ORwNIOk8BT/ZPAcdSUwGKYlcCDHJbAcdGWwKQXl8B4rJfA/PWXwJ1q
mMAA9pjAji6ZwBJ5mcAc8pnA5wqawABAmsC4g5rAx/qawLsMm8AmLJvAhVKbwA==</AssayYData></Step><Step><CommonData><SampleLocation>12</SampleLocation><SampleID></SampleID><SampleGroup></SampleGroup><SampleInfo></SampleInfo><SampleRow>B</SampleRow><SamplePlate>1</SamplePlate><WellType>NEUTRALIZATION</WellType><Concentration>-1</Concentration><ConcentrationUnits>µg/ml</ConcentrationUnits><MolarConcentration>-1</MolarConcentration><MolarConcUnits>nM</MolarConcUnits><MolecularWeight>-1</MolecularWeight><Temperature>30</Temperature><StartTime>4716891</StartTime><AssayTime>5</AssayTime></CommonData><FlowRate>1000</FlowRate><StepType>KREGENERATION</StepType><StepName>Regeneration2</StepName><StepStatus>OK</StepStatus><ActualTime>5.00005</ActualTime><CycleTime>0.2</CycleTime><AssayXData Points="25">+V/MRFdmzES+bMxELHPMRIp5zETxf8xEV4bMRMaMzEQkk8xEipnMRPmfzERfpsxEzqzMRCSz
zESKucxE8b/MRF/GzES+zMxELNPMRJPZzET538xEV+bMRMbszEQs88xEk/nMRA==</AssayXData><AssayYData Points="25">NYiyviE0ob7b142+LeZ4vvQCaL6JkE++4sBCvlWILr6Avie+JaUevhcYE74UrAm+F+sFvtFv
Ab6E+e29oNLavZME3b0drtO9W8THvaabvb2+TrK9ZKWzvSkgpb2KZae9/auXvQ==</AssayYData></Step><Step><CommonData><SampleLocation>11</SampleLocation><SampleID></SampleID><SampleGroup></SampleGroup><SampleInfo></SampleInfo><SampleRow>B</SampleRow><SamplePlate>1</SamplePlate><WellType>REGENERATION</WellType><Concentration>-1</Concentration><ConcentrationUnits>µg/ml</ConcentrationUnits><MolarConcentration>-1</MolarConcentration><MolarConcUnits>nM</MolarConcUnits><MolecularWeight>-1</MolecularWeight><Temperature>30</Temperature><StartTime>4733333</StartTime><AssayTime>5</AssayTime></CommonData><FlowRate>1000</FlowRate><StepType>KREGENERATION</StepType><StepName>Regeneration2</StepName><StepStatus>OK</StepStatus><ActualTime>5.00005</ActualTime><CycleTime>0.2</CycleTime><AssayXData Points="25">+f/MRF8GzUTGDM1ELBPNRJsZzUTxH81EXybNRL4szUQkM81EijnNRPk/zURfRs1ExkzNRCxT
zUSTWc1E8V/NRF9mzUTGbM1EJHPNRJN5zUT5f81EV4bNRMaMzUQkk81Ek5nNRA==</AssayXData><AssayYData Points="25">bQKKwOZSjsCePZDAdbuRwCf8ksDbsJPAOMqUwG5YlcCv7ZXAoWCWwI7GlsD+MpfAUo6XwLIB
mMAqI5jAwnyYwNynmMB9/pjAyS+ZwNKjmcACsJnAMNyZwDg2msBjWJrAt2aawA==</AssayYData></Step><Step><CommonData><SampleLocation>12</SampleLocation><SampleID></SampleID><SampleGroup></SampleGroup><SampleInfo></SampleInfo><SampleRow>B</SampleRow><SamplePlate>1</SamplePlate><WellType>NEUTRALIZATION</WellType><Concentration>-1</Concentration><ConcentrationUnits>µg/ml</ConcentrationUnits><MolarConcentration>-1</MolarConcentration><MolarConcUnits>nM</MolarConcUnits><MolecularWeight>-1</MolecularWeight><Temperature>30</Temperature><StartTime>4749761</StartTime><AssayTime>5</AssayTime></CommonData><FlowRate>1000</FlowRate><StepType>KREGENERATION</StepType><StepName>Regeneration2</StepName><StepStatus>OK</StepStatus><ActualTime>4.99895</ActualTime><CycleTime>0.2</CycleTime><AssayXData Points="25">+p/NRFimzUS/rM1EJbPNRJS5zUT6v81EWMbNRMfMzUQt081ElNnNRPrfzURY5s1Ex+zNRCXz
zUSU+c1E+v/NRFgGzkS/DM5EJRPORIsZzkTyH85EYCbORL8szkQlM85EiznORA==</AssayXData><AssayYData Points="25">oO2HvptSbL5IS0m+bOsovvKzFb7ORv29GUvbvQzYsb13iJ69qL6VvTRker2kfGC9Dh4ovYLr
Ib1zsNy85iYJvRIf3LyQH6W8W+aCvCyqELwaPF671JIaOjTcbzsIroE7NjwQPA==</AssayYData></Step><Step><CommonData><SampleLocation>1</SampleLocation><SampleID></SampleID><SampleGroup></SampleGroup><SampleInfo></SampleInfo><SampleRow>B</SampleRow><SamplePlate>1</SamplePlate><WellType>BUFFER</WellType><Concentration>-1</Concentration><ConcentrationUnits>µg/ml</ConcentrationUnits><MolarConcentration>-1</MolarConcentration><MolarConcUnits>nM</MolarConcUnits><MolecularWeight>-1</MolecularWeight><Temperature>30</Temperature><StartTime>4764519</StartTime><AssayTime>30</AssayTime></CommonData><FlowRate>1000</FlowRate><StepType>BASELINE</StepType><StepName>Baseline2</StepName><StepStatus>OK</StepStatus><ActualTime>29.999</ActualTime><CycleTime>0.2</CycleTime><AssayXData Points="150">8T/ORFdGzkS+TM5EJFPORItZzkTpX85EV2bORL5szkQkc85Ei3nORPF/zkRXhs5EvozORCST
zkSLmc5E8Z/ORFemzkS+rM5EJLPORIu5zkTxv85ET8bORL7MzkQk085Ei9nORPHfzkRX5s5E
vuzORCTzzkSL+c5E8f/ORFcGz0S2DM9EHBPPRIsZz0TxH89EVybPRLYsz0QkM89EiznPRPE/
z0RPRs9EvkzPRCRTz0SLWc9E8V/PRE9mz0S+bM9EJHPPRIJ5z0Tpf89ET4bPRCiNz0Qkk89E
gpnPRPGfz0RXps9EvqzPRCSzz0SLuc9E8b/PRFfGz0S+zM9EJNPPRIvZz0Tx389EV+bPRL7s
z0Qs889Ei/nPROn/z0RXBtBEvgzQRCQT0ESLGdBE6R/QRE8m0ES+LNBELDPQRII50ETxP9BE
V0bQRL5M0ERVU9BEglnQRPFf0ERXZtBEtmzQRCRz0ESLedBE8X/QRFeG0ES2jNBEJJPQRIKZ
0ETxn9BEV6bQRLas0EQcs9BEgrnQRPG/0ERPxtBEvszQRCTT0ESL2dBE6d/QRE/m0ES+7NBE
JPPQRIL50ETp/9BEYAbRRL4M0UQkE9FEixnRRPEf0USAJtFEtizRRBwz0USLOdFE8T/RRJlG
0US2TNFEJFPRRItZ0UTxX9FET2bRRLZs0UQkc9FEgnnRRPF/0UR4htFEtozRRCST0USLmdFE
6Z/RRFem0US+rNFEdrPRRIK50UTxv9FEV8bRRDDN0USf09FEgtnRRPHf0URP5tFEtuzRRCTz
0USC+dFE</AssayXData><AssayYData Points="150">i2E5PS2zVz0dmlA9ZmVWPaRZTD19wXA9mlVkPV2rZz0vEXE9eVZ4PfL5gD0anHg9P7eHPZX+
ij2AlZA9cSSLPaKFkj3cPZY9coCWPRuFnz1dEZU9FYWZPVM4oD3mpaM9KoKoPRBrrD0DPKU9
fVGmPfOopT3Vvqw9qHCrPbhZrj1F5Kc9/8SyPQI6tz2SBbM9fPO0PSCMsz1Bgrs91+W3PQfs
uD3xn8E93qy9PTeAzT1j58c9CTfNPUCKxD2Accs9vYvRPbwnxj2rpNc95i7RPanw0z0UP9k9
j3HVPTtc2T19hNM92mfYPY1i3D2dLOQ94PvbPfVR1D0ZRNw9y/nhPeVx6D0JNeM9ujrjPS2Z
6T3vmug9Z+bwPa6w7T3lxOg9VKLpPbCL7T13sfM9T2nuPael7T1buPU9UpX0PVMd7j0l//Y9
uGb5PTBUAz4Sh/g9pmryPRoB9j1Fw/Y9GUIAPpEk/T2wlvk9cVMCPgTd/z2ytPw9mGP8PY0m
BD7wigI+x5wFPrpjBD6fggM+AJ0GPkh5Bj4i1gE+mWECPk77Bj6x3QY+JBMHPtL4Bz6xCgM+
lB8IPkcZCj7gvwk+NFkRPlUwEj5aMg4+VUUNPtOdDT6TIRE+ey8QPtIVDT65bhI+UJQKPhMf
Ej5G8hE+eV4QPistEj7j6Q0+FHIOPlNQDz777RA+y4kSPrqsFz4vwBE+hzoRPsHFEj7YgBI+
fHQUPswpFT47sRM+YqsWPotdFD7EOxY+OpEaPjO4FD68OBg+DlgXPr1fGT7/3xg+1coaPlWM
Gj6AFRs+</AssayYData></Step><Step><CommonData><SampleLocation>1</SampleLocation><SampleID></SampleID><SampleGroup></SampleGroup><SampleInfo></SampleInfo><SampleRow>B</SampleRow><SamplePlate>1</SamplePlate><WellType>BUFFER</WellType><Concentration>-1</Concentration><ConcentrationUnits>µg/ml</ConcentrationUnits><MolarConcentration>-1</MolarConcentration><MolarConcUnits>nM</MolarConcUnits><MolecularWeight>-1</MolecularWeight><Temperature>30</Temperature><StartTime>4795411</StartTime><AssayTime>80</AssayTime></CommonData><FlowRate>1000</FlowRate><StepType>LOADING</StepType><StepName>Loading</StepName><StepStatus>OK</StepStatus><ActualTime>80</ActualTime><CycleTime>0.2</CycleTime><AssayXData Points="400">6P/RREYG0kS1DNJEGxPSRIIZ0kToH9JETibSRLUs0kQbM9JEgjnSROg/0kRORtJEzUzSRBNT
0kR5WdJE4F/SRE5m0kS1bNJEG3PSRIJ50kTof9JE+obSRLWM0kQbk9JEgpnSRPif0kROptJE
razSRBOz0kR5udJEEcDSRE7G0kS1zNJEE9PSRJLZ0kQZ4NJETubSRMXs0kQb89JEefnSROD/
0kROBtNEvQzTRBsT00R5GdNE6B/TREYm00StLNNEEzPTRHk500ToP9NETkbTRM1M00QbU9NE
glnTROBf00RXZtNEYW3TRBNz00SKedNE6H/TRE6G00S1jNNEE5PTRIKZ00Ton9NERqbTRLWs
00QTs9NELrrTROC/00RGxtNErczTRBvT00Sr2dNE6N/TREbm00S17NNEG/PTRIL500Q6ANRE
RgbURK0M1EQbE9REghnUROgf1EROJtRErSzURBsz1ER5OdRE6D/URE5G1EStTNREE1PURHlZ
1ETwX9RETmbURK1s1EQbc9REeXnUROh/1ERGhtREtYzURBOT1ER5mdRE6J/URE6m1ES1rNRE
E7PURHm51ETov9RERsbURM3M1EQb09REednURODf1ERG5tREWe3URBvz1ESC+dRE6P/UREYG
1UStDNVEIxPVRHkZ1UTgH9VETibVRK0s1UQTM9VEeTnVRAFA1URGRtVErUzVRBtT1UR5WdVE
4F/VREZm1UStbNVEI3PVRHl51UTgf9VETobVRK2M1UQTk9VEeZnVROif1URGptVErazVRBOz
1UR5udVE4L/VREbG1UStzNVEE9PVRHnZ1UTg39VERubVRLXs1UQT89VEefnVROj/1URGBtZE
tQzWRBMT1kR5GdZE4B/WRE4m1kStLNZEEzPWRKI51kToP9ZERkbWRK1M1kQbU9ZEilnWROhf
1kRGZtZErWzWRBNz1kR5edZE4H/WREaG1kStjNZEG5PWRIKZ1kTgn9ZERqbWRK2s1kQTs9ZE
grnWROi/1kRGxtZErczWRBvT1kR52dZE4N/WREbm1kS17NZEZfPWRHn51kTg/9ZERgbXRLUM
10QTE9dEghnXROgf10ROJtdErSzXRBMz10SCOddE6D/XRE5G10S1TNdEG1PXRHlZ10TgX9dE
TmbXRLVs10Qbc9dEgnnXROh/10ROhtdEtYzXRBuT10TDmddE6J/XRE6m10S1rNdEG7PXRIK5
10Tov9dETsbXRLXM10Qb09dEitnXROjf10RO5tdEtezXRBvz10SC+ddE6P/XRHcG2ES1DNhE
GxPYRIIZ2EToH9hETibYRLUs2EQbM9hEgjnYROg/2ERORthEtUzYRBtT2ESCWdhE6F/YRERn
2EStbNhEG3PYRIJ52ETof9hETobYRLWM2EQbk9hEgpnYROif2ERGpthEvazYRESz2ESCudhE
6L/YRE7G2EStzNhEG9PYRHnZ2ETo39hETubYRLXs2EQb89hEgvnYROj/2EROBtlEtQzZRBsT
2USCGdlE4B/ZRF8m2US1LNlEGzPZRII52UToP9lEV0bZRLVM2UQbU9lEglnZROhf2URGZtlE
tWzZRBtz2UTLedlE4H/ZREaG2US1jNlEE5PZRIKZ2UTon9lETqbZRLWs2UQ0s9lEebnZRPC/
2UROxtlEtczZRBvT2UR52dlE6N/ZRE7m2US17NlEG/PZRHn52UTo/9lETgbaRK0M2kQbE9pE
ghnaROgf2kROJtpEMC3aRBMz2kSCOdpE6D/aREZG2kS1TNpEE1PaRHlZ2kToX9pETmbaRLVs
2kQbc9pEeXnaROh/2kRGhtpEvYzaRBuT2kR5mdpE6J/aRE6m2kT+rNpEG7PaRIK52kTov9pE
TsbaRLXM2kQb09pEgtnaROjf2kRO5tpEtezaRBPz2kR5+dpE4P/aRE4G20StDNtEGxPbRIIZ
20Q6INtERibbRK0s20QbM9tEeTnbROA/20RGRttErUzbRBtT20SCWdtE4F/bRE5m20StbNtE
E3PbRIJ520RjgNtETobbRK2M20Qbk9tEgpnbROif20RfpttEtazbRBuz20R5udtEe8DbREbG
20StzNtEE9PbRILZ20Qq4NtERubbRK3s20QT89tEgvnbRA==</AssayXData><AssayYData Points="400">0Y4bPlMcHT7rLh0+B/gfPvh/Gz4C3xk+UvsWPtemHD54Zxw+6lYfPtBzHj4A8xs+dkMfPri6
Hz6aryI+YTsmPivsIT7s2iU+cPchPnPPJT54riA+kFskPggqIz7phSE+SNofPupjJD7hoCM+
CqAmPj0KJz4sKyU+NtsmPuvOJD4voyo+wowqPhAEJz61Nyk+Y/ApPpVWKT63giM++iIpPjSg
KT4skio+E7MsPqGbKD5Lai0+3B8oPmd4MD4Jlyw+he8sPokWLD4FaSo+lP8sPgu2LD66kio+
x+grPmc6Lj7Veik+stwsPsa1MT6xoS4+xrksPkPQLD4kkio+IlcsPvi8LD7r4yw+QJEvPiRJ
LT6i9i4+4eIsPrMULD4dHCs+WyIvPmdzMD7Ddyw+bvQzPnIRMj5lezM+jlUzPsVWMz6LrzY+
ChgwPqkDND4GzjM+ScoyPoU1Nz5+1TM+BMQ9PhddNT6HQjQ+C3g0PkpyMj6RMzg+vRo0PjFS
Pj6GSTc+pE06PlrtNT7g2jY+c4E6Pi5pPT6lFTk+5/E8Pv53ND7DxTc+N5k7PpmCOz4WQT4+
0eM4PvB6PD5BeT8+lJE+PllcPj5REzw+iIE4PhbCPz4oTkE+oA9BPsoBPT6mHT0+I/w+PoRA
QD5h6j0+kF4+Ps2vPT7z0kE+SoM/PuNmQD5KWEA+d9I+PqZXQT4YFUA+XpE5PsjyPz4PqkM+
HWs/Ph1GPz6IsUE+aT1APmy0RT4WFEY+TG0+PlXJQD7cD0Y+AIVEPp9EQj7C50I+ytxGPgaA
Pz6M8EI+HXtGPgkfRT4ijkE+bPBFPocMQj68W0c+HaJDPtlqRD7xV0c+OiFGPsZNQj7WaEQ+
5kdJPppxQz77FEc+dp1EPl+jSD6NZ0c+IV5MPsaiSz70PUk+1xxJPthDTD6gNUY+P0lGPlQQ
Sz555U4+fKZLPuAmSj7cY0c+D1JLPkt6UD4hfUg+NrdJPiPjSz5weEw+DCJIPmvASj43p0k+
or1OPrpjSj4ThVA+evJJPqJRTT78alA+I/tKPsv4Sj44Ykw+wUhNPtmATT4DVlA+nuFPPrgx
TD4F51E+4L5RPrCOTz5GBE4+GElMPgrOTj5f308+HcxNPpDfST4pllE+uEpPPoILTT7Or1Q+
hDlTPkvHUT4JwVI+YhNRPiaBUj6wAk8+vTlRPuVTUT5TKU4+sAhVPsH5Uj5HJlE+JNNSPpRV
UT5mYVY+hKhWPvGjVj48slM+HalaPuW9VD5BSFY+Z4RUPumLWD40fFY+mxBTPmIuVj6Fb1Q+
CudYPqYqWT6Hx1g+HrBSPgD9Vj4iDlU+3lZYPsAeVz4yFVI+fU9XPoD4Wz5Vf1c+xNFaPlVB
VT6MhFc+mSRaPldxWD4PE1c+z8RYPstbWD7Holw+JipePkDUXz7wNFk+JjtYPnsuWz5Wil0+
aexcPgQzXD7041w+8uNXPokwXD4CCF8+48NZPry0XD6Iqlo+YptbPoUjXT74ZFs+2/hXPnaj
WT5F114+P+RZPu1UXD65JF0+du5aPkH7YT6tXFs+iTBcPs0MXD7rTGI+4oVcPruVVj7MgV8+
1iFaPkiQXD4WR14+ardePpJrXT7bXF8+ZthePqYeVz7enl4+7yVjPoC+XT6fUVw+0BFdPtHy
YT4p1Fw+E9FgPr+RaD67FGE+KCBkPuxNYT68dWA+cHlhPq0WYT4XQ18+gwhlPlruZT4aG2E+
1KZfPjSXZD7vJGI+uUNnPpxKZD5jMGQ+sQxlPpUYZT7+YWc+dwlnPnPCYj6TDGQ+o8RlPmqJ
Yj6nT2Q+ZRhgPsZsYz5ioWI+gxtmPhihYz7B/mc+bJ5iPrV2Yz5ImWY+GZRlPu+dZj5792Q+
btdjPlpIZj7YmWY+i1hkPr6ZaD5l5mQ+/+1kPqF9Yz6VkWo+NLJiPqnmYz5vKGg+a2pnPj7b
az69BGo+zhNlPt4UZT4VnW0+EUFmPvShaT5zG2k+KStoPmxRbj7t+Wk+0P9tPjJpZz7YFmc+
yFRqPgfgZz7J82Y+wFxtPhWXbD7V12s+pLtvPhx4Zz4LEms+jE1pPjg5Zz46jGg+d4huPojJ
az5xhms+LqFoPuDXaj71MHA+/NprPp81aD7IWms+5xRuPg==</AssayYData></Step><Step><CommonData><SampleLocation>1</SampleLocation><SampleID></SampleID><SampleGroup></SampleGroup><SampleInfo></SampleInfo><SampleRow>B</SampleRow><SamplePlate>1</SamplePlate><WellType>BUFFER</WellType><Concentration>-1</Concentration><ConcentrationUnits>µg/ml</ConcentrationUnits><MolarConcentration>-1</MolarConcentration><MolarConcUnits>nM</MolarConcUnits><MolecularWeight>-1</MolecularWeight><Temperature>30</Temperature><StartTime>4876466</StartTime><AssayTime>30</AssayTime></CommonData><FlowRate>1000</FlowRate><StepType>BASELINE</StepType><StepName>Baseline3</StepName><StepStatus>OK</StepStatus><ActualTime>30</ActualTime><CycleTime>0.2</CycleTime><AssayXData Points="150">6f/bREcG3ES2DNxEFBPcRIMZ3EThH9xETybcRLYs3EQcM9xEgzncROE/3ERPRtxE30zcRBRT
3ER6WdxE4V/cRE9m3ESubNxEFHPcRIN53EThf9xER4bcRK6M3ERmk9xEg5ncROmf3ERHptxE
rqzcRByz3ER6udxEGsDcREfG3ESuzNxEJNPcRHrZ3ETh39xET+bcRK7s3EQU89xEg/ncROH/
3ERPBt1ErgzdRNAT3UR6Gd1E4R/dRE8m3USuLN1EFDPdRLQ53URkQN1ER0bdRK5M3UQcU91E
elndROlf3URHZt1ErmzdRBxz3UR6ed1E4X/dRE+G3USujN1EFJPdRHqZ3UTpn91ER6bdRK6s
3UQUs91EerndROm/3URPxt1ErszdRBTT3UR62d1E4d/dRE/m3USu7N1EFPPdRHr53UTh/91E
RwbeRK4M3kQcE95EehneROEf3kRHJt5ErizeRBwz3kSDOd5E4T/eREdG3kS2TN5EFFPeRHpZ
3kTpX95ER2beRK5s3kQUc95EenneROF/3kRHht5ErozeRBST3kR6md5E6Z/eREem3kTOrN5E
PbPeRP253kThv95ER8beRK7M3kQU095Eg9neROHf3kRH5t5EruzeRBzz3kSb+d5E4f/eREcG
30S2DN9EHBPfRHoZ30ThH99ETybfRK4s30QUM99E5TnfROk/30RHRt9ErkzfRBRT30R6Wd9E
4V/fREdm30S2bN9EFHPfRIN530Tpf99ER4bfRN+M30Qck99EepnfROmf30RHpt9E36zfRByz
30SDud9E</AssayXData><AssayYData Points="150">c8hvPmBmbT4eRW8+jZ1tPtN6aD6rnXA+s21wPvjwbz57jG4+KGJwPgSLbz4ucnA+xYttPklp
bz4fLG4+sThzPveCcT7q43A+oAJ0PjKPcz5IxW4+NK1tPnKqcz652nA+LiJsPuKacT7VqnE+
QLhxPkpEbj46TnI+JwNxPrtwcz4u4W8++aZwPtv0bj7VVXA+LeF0Pji2dD4a8HM+duNwPtDX
dD56HXI+RI90PrHRdT7R6XM+jZR2Phk8eD5N/3I+Rs53PjCZbz6N/m4+hQd3PolhdT4+onY+
qzd7PsEFdT5vAng+JyR5PsV3eT7fuHM+m5t4Pvwycj5lkXE+xtd2PuhAdz7M6HM+Mvt1PmKh
dj73K3Q+V/92Pg4/eD5Q/3o+fWd3Po9mfT4NL3M+iCJ2PjbpdT4ltnY+8/9zPhcReT4rAH8+
pEJ2PjEpez55enM+vQF8PsddfT7dWHk+oiZ6Pps7eT7cxXc+FzB8Pmi1dz5zPHk+0mR7Pvq8
ez4Sdnw+8KN7Pl6oez7EMHo+a6x8Pkr4dj7QH3w+ybd/PmZHej4yDn0+vHF5PgO2fj77fXs+
4/B4PtrMeT7Lk3o+igV4PvmDfD69Ins+Z3R3PvDWez4WVX4+qMR8PjGvez6ddIA+JJJ8PkXl
eD7hboA+yAqAPvyAeT56bHc+ikqBPqIafj7M2n4+z11/Pq1wfj46mYA+9Yd6PtWagD7Y+H0+
WDx8PoP5gT6l53g+YbV9PlXLfT5Pk34+Isl9PmRLfD4ii4A+t86APmHyej5wp34+kIR7PnWM
ej7zaYE+</AssayYData></Step><Step><CommonData><SampleLocation>10</SampleLocation><SampleID>BG505 SOSIP</SampleID><SampleGroup></SampleGroup><SampleInfo></SampleInfo><SampleRow>B</SampleRow><SamplePlate>1</SamplePlate><WellType>KSAMPLE</WellType><Concentration>-1</Concentration><ConcentrationUnits>µg/ml</ConcentrationUnits><MolarConcentration>250</MolarConcentration><MolarConcUnits>nM</MolarConcUnits><MolecularWeight>-1</MolecularWeight><Temperature>30</Temperature><StartTime>4915683</StartTime><AssayTime>180</AssayTime></CommonData><FlowRate>600</FlowRate><StepType>ASSOC</StepType><StepName>Association</StepName><StepStatus>OK</StepStatus><ActualTime>180</ActualTime><CycleTime>0.2</CycleTime><AssayXData Points="900">6b/fRE/G30SuzN9Ej9PfRHrZ30Th399ET+bfRNfs30QU899Eg/nfROn/30RHBuBEtgzgRBwT
4ESDGeBE4R/gREcm4ESuLOBEHDPgRIM54ETpP+BER0bgRLZM4EQUU+BEg1ngROFf4ERPZuBE
tmzgRBRz4ESDeeBE4X/gRE+G4ESujOBEFJPgRIOZ4EThn+BET6bgRK6s4EQcs+BEerngROG/
4EQMx+BEtszgRBTT4ESD2eBE4d/gREfm4ES27OBEFPPgRHr54ETh/+BEuAfhRMYM4UQUE+FE
ehnhROEf4URHJuFErizhRBwz4UR6OeFE6T/hRE9G4US2TOFEHFPhRINZ4UTpX+FET2bhRK5s
4UQUc+FExHnhROl/4URPhuFEtozhRByT4UR6meFE6Z/hREem4USurOFEFLPhRHq54UTpv+FE
T8bhRLbM4UQc0+FEi9nhROHf4URH5uFEruzhRBTz4UR6+eFE4f/hREcG4kS2DOJEFBPiRD8a
4kThH+JETybiRLYs4kQUM+JEejniROE/4kRPRuJE30ziRBRT4kR6WeJE4V/iRE9m4kSubOJE
HHPiRHp54kTpf+JER4biRO+M4kQUk+JEg5niRDOg4kRHpuJErqziRBSz4kR6ueJE6b/iREfG
4kS2zOJEHNPiRHrZ4kTh3+JER+biRK7s4kQU8+JEevniROn/4kRHBuNErgzjRBQT40R6GeNE
4R/jREcm40SuLONEFDPjRHo540ThP+NEcEbjRHJN40QcU+NEelnjROFf40RHZuNErmzjRBRz
40R6eeNEAoDjRE+G40S2jONEFJPjRHqZ40T5n+NET6bjRLas40Qcs+NEernjROG/40RHxuNE
rszjRBTT40R62eNE6d/jREfm40Su7ONEJPPjRIP540Tp/+NERwbkRK4M5EQUE+REehnkROEf
5ERHJuREtizkRBwz5ER6OeRE4T/kRE9G5ES2TOREHFPkRINZ5EQCYORET2bkRLZs5EQcc+RE
g3nkRKWA5ERPhuREvozkRByT5ESDmeRE6Z/kRE+m5ES2rOREHLPkRIO55ETpv+RET8bkRA7O
5EQc0+REg9nkROnf5ERP5uREtuzkRBzz5ESD+eRE6f/kRE8G5US2DOVEJBPlRIMZ5UTpH+VE
uiblRLYs5UQcM+VEgznlROk/5URPRuVEtkzlRBxT5USDWeVE6V/lRE9m5US2bOVEHHPlRHp5
5UTpf+VER4blRLaM5UQ1k+VEg5nlROmf5URPpuVEtqzlRByz5UR6ueVE6b/lREfG5US2zOVE
HNPlRLzZ5UTp3+VET+blRLbs5UQc8+VEg/nlROn/5URPBuZEtgzmRBwT5kSDGeZE6R/mRE8m
5kSuLOZEHDPmRKM55kTpP+ZET0bmRLZM5kQcU+ZEg1nmROlf5kRYZuZEtmzmRBxz5kSDeeZE
6X/mRGCG5kS2jOZEHJPmRIOZ5kTpn+ZET6bmRLas5kQcs+ZEernmROm/5kRWx+ZEtszmRBTT
5kSD2eZE6d/mRE/m5kS27OZEHPPmRIP55kTp/+ZETwbnRLYM50QcE+dEgxnnROEf50RPJudE
tiznRBwz50R6OedE6T/nREdG50S2TOdEHFPnRINZ50TpX+dER2bnRLZs50QUc+dE3XnnROF/
50RYhudEroznRBST50R6medE6Z/nREem50S2rOdEHLPnRHq550Tpv+dET8bnRK7M50QU0+dE
5dnnROHf50RP5udEtuznRBzz50SD+edE4f/nRE8G6ESuDOhEHBPoRHoZ6ETpH+hERyboRLYs
6EQcM+hEejnoROE/6ERPRuhErkzoRBxT6ER6WehE4V/oRE9m6ES2bOhEHHPoRIN56EThf+hE
T4boRCCN6EQUk+hEepnoROmf6ERPpuhEtqzoRBSz6ESDuehE6b/oREfG6ESuzOhEFNPoRIPZ
6ETh3+hET+boRLbs6EQU8+hEg/noROH/6ERPBulEtgzpRBQT6UR6GelE+R/pREcm6USuLOlE
HDPpRHo56UThP+lET0bpRLZM6UQUU+lE3VnpROFf6URHZulErmzpRBxz6UR6eelE6X/pREeG
6US2jOlEFJPpRIOZ6UThn+lER6bpRLas6UQ1s+lEernpROm/6URHxulEtszpRBzT6USD2elE
4d/pREfm6US27OlEHPPpRIP56UQaAOpERwbqRK4M6kQUE+pEehnqROkf6kRPJupErizqRBQz
6kSTOepE4T/qREdG6kSuTOpEFFPqRHpZ6kTpX+pER2bqRLZs6kQcc+pEennqROF/6kRHhupE
CI3qRBST6kR6mepE4Z/qREem6kSurOpEFLPqRHq56kThv+pER8bqRK7M6kQt0+pEetnqROHf
6kRP5upEruzqRBzz6kR6+epE4f/qREcG60SuDOtEXhPrRHoZ60ThH+tERybrRLYs60QUM+tE
ejnrROE/60RHRutErkzrRBRT60SDWetE4V/rREdm60SubOtEFHPrRHp560Thf+tER4brRK6M
60QUk+tEg5nrROGf60RHputEtqzrRBSz60SDuetEMcHrREfG60SuzOtEFNPrRHrZ60Tp3+tE
T+brRK7s60QU8+tEevnrROH/60RHBuxEzgzsRBQT7ESDGexE6R/sRGgm7ESuLOxEFDPsRHo5
7EThP+xEiUbsRK5M7EQUU+xEi1nsROlf7ERYZuxEtmzsRBxz7ESDeexEEoDsREeG7ES2jOxE
HJPsRIOZ7ETpn+xET6bsRLas7EQUs+xEg7nsROm/7ERPxuxEtszsRCTT7ESD2exE6d/sRE/m
7ETf7OxEHPPsRIP57ETp/+xETwbtRM4M7UQcE+1EgxntROkf7URPJu1ExiztRBwz7USDOe1E
6T/tRE9G7US2TO1EHFPtRINZ7UThX+1ET2btRLZs7UQcc+1Eg3ntROl/7URPhu1EtoztRByT
7USDme1E6Z/tRE+m7US2rO1EHLPtRIO57UTpv+1ET8btRLbM7UQc0+1Eg9ntROnf7URP5u1E
tuztRBzz7USD+e1E6f/tRI8H7kS2DO5EHBPuRIMZ7kTpH+5ERybuRLYs7kQcM+5EgznuROk/
7kRPRu5E90zuRBxT7kSDWe5E6V/uRE9m7kRqbe5EHHPuRIN57kThf+5ER4buRLaM7kQck+5E
g5nuROGf7kRPpu5EtqzuRByz7kR6ue5E6b/uRE/G7kS2zO5EHNPuRIPZ7kTp3+5ET+buRK7s
7kQc8+5Eg/nuROn/7kRPBu9EtgzvRBwT70SDGe9E6R/vRE8m70S2LO9EHDPvRB4670ThP+9E
T0bvRK5M70QcU+9Eg1nvRPlf70RHZu9EzmzvRBRz70SDee9E4X/vRASH70S2jO9EHJPvRHqZ
70Thn+9ET6bvRLas70Qcs+9EernvROm/70RPxu9EtszvRBTT70SD2e9E6d/vREfm70Su7O9E
FPPvRJv570Tp/+9ERwbwRK4M8EQUE/BEgxnwROkf8ERPJvBExizwRBQz8ESDOfBE6T/wREdG
8ESuTPBEFFPwRINZ8ETpX/BET2bwRLZs8EQcc/BEg3nwROl/8ERohvBEtozwRByT8ESDmfBE
6Z/wRE+m8ES2rPBEFLPwRHq58ET5v/BET8bwRLbM8EQ10/BEetnwROnf8ERP5vBEruzwRBTz
8ER6+fBE6f/wREcG8US2DPFEsBPxRHoZ8UQrIPFETybxRLYs8UQUM/FEejnxROk/8URPRvFE
rkzxRBxT8UR6WfFE4V/xRE9m8US2bPFEHHPxRHp58UTOgPFER4bxRLaM8UQck/FEepnxROmf
8UTjpvFEtqzxRByz8USDufFE6b/xRE/G8USuzPFEFNPxRHrZ8UTp3/FEWObxRMbs8UQU8/FE
evnxROH/8URHBvJErgzyRBwT8kR6GfJE4R/yREcm8kS2LPJE2TPyRHo58kTpP/JET0byRLZM
8kQUU/JEelnyRBJg8kRHZvJEtmzyRBxz8kR6efJE4X/yRE+G8kS2jPJEFJPyRHqZ8kThn/JE
R6byRK6s8kQCtPJEernyROG/8kRoxvJErszyRBzT8kR62fJE4d/yRGDm8kSu7PJEFPPyRHr5
8kRDAPNERwbzRK4M80QUE/NEehnzROEf80RHJvNEtizzRBQz80R6OfNE4T/zREdG80SuTPNE
LVPzRHpZ80ThX/NER2bzRK5s80Qtc/NEg3nzROl/80RHhvNErozzRBST80R6mfNE6Z/zREem
80S2rPNEFLPzRHq580Thv/NENcfzRLbM80QU0/NEetnzRPnf80RH5vNEruzzRBTz80R6+fNE
4f/zREcG9ESuDPREnxP0RHoZ9EThH/RERyb0RK4s9EQUM/REejn0ROE/9ERHRvRErkz0RBxT
9ESDWfRE4V/0REdm9ES+bPREFHP0RLx59ETpf/RER4b0RK6M9EQUk/REg5n0ROGf9ERHpvRE
tqz0RBSz9ESLufRE4b/0RE/G9ES2zPREHNP0RHrZ9ETp3/RET+b0RLbs9EQc8/REJ/r0ROn/
9ERPBvVEtgz1RBwT9USDGfVE6R/1RE8m9UTnLPVEHDP1RIM59UTpP/VEaEb1RLZM9UQcU/VE
g1n1ROlf9URPZvVEtmz1RBxz9USDefVE6X/1RE+G9USDjfVEHJP1RIOZ9UTpn/VET6b1RLas
9UQ1s/VEg7n1ROm/9URPxvVErsz1RBzT9UTd2fVE6d/1RE/m9URa7fVEHPP1RIP59UTp//VE
Twb2RLYM9kQcE/ZEgxn2ROkf9kRPJvZEtiz2RBwz9kSDOfZE</AssayXData><AssayYData Points="900">wShkPmZraj6rUWc+jY5qPjsOZj7lOWk+fPVrPmdyaj6xaGk+DWVyPnXibT5n7Gg+bSttPqGh
bT6MC3A+QvJsPivncD7nkGw+iitwPkIfcT7cxXA+t/huPsI9bT55NWs+c1hrPtpjcD4tInI+
eyRzPusecj4SB3A+Ti1zPlAdcT6IFHc+wVh2PkoZcz6/OnE+C7hzPurFcT6gOHA+AthwPupa
cz7MJXQ+rp50PlLecj64L3M+syZ0Ph0sdD4vEXg+xrVwPrdldj6xZHc+AXlzPvuFdT7G3HQ+
T791Plk8dT6jfXo+i3F0PlOteT47RXc+UaF1PsGRdT5OUng+cAh6Ptxpdz4rHXY+oPB2Ph5r
cz7lKnQ+wUJ3PifUej5tdHk+ILJxPrGEdj7TKHw+uqF1PnECeD5BXno+Sc14Pm9sez50NnY+
1pp3Pst9eT4iUn0+QnJ6PuCtdz6T8Hs++aZ6PiElez7sUHY+bL16PtYofj56iHU+BsN6PgWB
fD61GHs+tU1+PjRbeT4yU30+mjV7PpNveD6OwHw+8xp8PveKgD7TzX0+wJJ/Ptlafj7G134+
Y2N6PkiMgD51RX0+Kfl+PqRlfz7zOXo+fwB9PvKDfj6x53Y+Nkx+PnuNej4SxX8+LhKAPod1
fz7paX4+bl58PpklgD7t7oI+xVJ+PgujgD6KrH4+9oeBPkbUgD6/vn0+Lb+APrRvfz73IYI+
iv99PusJgz79PH8+19mBPp6/gT7NnYI+ej2BPn6Ifz71k4E+t62APmougD7HOoI+xDuCPptJ
hD5F1YE+TKSAPmqogT7NMoA+cO+APjz4gD5NbIA+haOBPvfUgD6fl4I+CPmBPqCBfz7troI+
3+eAPsB8gT6kP4I+YduDPhDMgD4I74E+moaCPum9gz6zRIE+fwmFPulTgT6WwYM+gtx/PqUM
gj4KIoI+w6iBPkk7gD6FlYE+gQCDPhrMgj69d4M+i3uCPuURgj4kWoM+XcqDPtLGgT5reYE+
MOOBPgLrgj4Ly4I+RSeCPjLugD7LLIQ+Oe6DPl1ugz59CIQ+orCEPqplgz4OBYQ+sJuCPqR8
hD6RdoM+95mEPpX7gT7X0YM+cqKDPm5rgD6vX4I+626EPqD6gz56QoQ+6eiBPtvagz6I+YE+
vTuFPpalhT6CTYM+o2eEPqNJhT5USIU+rBKCPkXKhT4Zc4Y++1KEPsAKgz7f4YU+ypqGPgzX
gj455YI+SMGGPj78hD7XooY+m66EPtjcgj5seoQ+02CGPv6ThT6yIYQ+awGHPhsfiD6rhYU+
Uk6FPnxshT529oc+IPyDPqLPhj5F/4M+mTmHPsq8hD4jFoc+DmuEPv4ShT5RFYg+5+uHPvan
hj5ENIU+A0aHPvzThT40kIM+F5CGPnsLhT5Jl4Q+mUWGPrpHhz5gx4c+7nOFPlcMiD7cYIQ+
hIWGPvE8hj5opIc+GWmGPjZ9iD4r/oY+8/SGPpXshD5uW4Y+DdGEPixtiD7fO4k+87SEPt4d
hj5jhIc+MjmIPr9yiD65DIY+p0CHPgFhiT6G0YU+LNCFPi3fiD6srIk+n0qJPuvghj6YGok+
Bx6LPvMfiD7qFog+cKaHPtoliD5e1IY+/DyIPnOwhz6Xo4g+WcqHPihliD4se4g+AheJPmZI
hj5dO4k+Uq2FPh4giD59k4Y+n36HPuceiD6Eiok+GDmIPjJciD4fzYc+fEGKPumMhz5xmYg+
21qGPk9KiT66NIg+h9qIPqRtiT5lm4c+jDyHPqqFij4Z84c+09WIPls7iD5jK4k+uZGJPp8O
iT52OYs+EyaLPlEYiT4jtYc+zZuHPtkTiz5Q84s+XuGJPsNriT6WuYg+2FiLPryuiz4CbIk+
G/SGPtEUij7AKoo+H52JPsO7iT73kog+dNqIPnqfiz4wyYo+kWOHPv5iiT5tJYo+v9SKPrB+
ij7tFIk+KCuKPsL5iz6j0Yo+asmNPjw6ij66z4k+kXiNPhN1ij6Eh4o+mIuIPhJHiT7LjYo+
PCWIPkFniz5al4s+CrOMProdjD7SWYo+31qJPvP7hz4fK4k++USKPj+GiT4mOYs+Vj2KPgVg
iz5nX44+BOiJPsaoiz6cbIw+F9WKPl+Xij7BKYw+WYiJPvYHij41Oo0+uSqKPsPNiz6ChIo+
rXCJPpbWiD7gqoo+N2mMPo6rij4IzY0+ndSJPn9Biz7P34o+HUONPlQvjD7jVIw+RDGOPpVk
iz6YEow+JmeNPmMXjT4VAI0+sHuJPsZbjD6XgI0+vjeMPhhzjj7Nlow+7oiMPq5ziz4o2Yw+
7luOPnctjj6LhI0+YzqOPqu9iT7NP40+atKLPi5fjj5j/Yw+NxWNPv82jD5eCo0+Rj+NPk7t
iz50YY0+3VKPPkb4jD4ojo0+LseLPkcPjj5oTIw+7SOOPiZ4jj634os+3WqNPpPajj4lWY0+
MkKRPgBFjj5+qY4+UZiNPvx3jz5YF5A+tJ6MPrxVjj74I5A+VeCPPkJOjz7RTo4+MDeNPqKR
jD6IhIw+6fyMPk39jz6FcY4+KNGNPi7ujT6ga4o+5L6NPhUIjT5/hY8+EJaNPrZ0jz7HNpA+
+EyNPmX2jT7wII8+wcSOPgfajj5o7ow+j66QPm66jz5rL48+fcSNPgkwjj4wBI0+ZHmNPoh3
jj6qg5E+9t+NPpHMjz6Yb44+zg2OPj7mkD4VYpE+O4+PPvfGjj6vfYw+cg+RPr/ujj5ypI8+
RiSPPoqgkD5J5Y4+d+KQPhuijz7d3o0+PS6PPl3rjj702Y8+sRCPPozHjj7q3I0+xxSPPrvM
jz5pcJE+X3mPPg20kD7HTJA+c1qPPrZqjz7tnY4+uz2SPoIdkj7+MpE+RZ6OPiqYkD4D9o8+
h1ePPh80jz6fMI8+z7+PPtU5jj7ewo4+vVaQPh2Kkj6LZZA+p02RPrcxjz5aqJI+TtKRPjoZ
jz4S9pA+oVqQPl4Fjz5fRJE+2tqQPquakD46548+ZP2QPvNSjz5UD5Q+AkOOPpp/kT4tLZE+
6MuQPlpjkT7LHZE+Rc6QPiOykT6vHI8+a1eRPpS4jz4auY4+zJ2PPlQLkT61W5M+DNuPPtrx
kj5pRJA++yGQPkjUkD45D5E+kY2QPj/okT6wf5E+lyqRPvEukj7sV5A+lDWTPsBtlT65WpM+
/PWRPpaFkj5zH5E+TruQPh2QkD7Yw5M+ioaQPnHKkj4u/JE+WXqSPkr6kT7gC5M+MZyQPnPq
kT4i15M+HV2UPl6Ckj4kl5E+GS6QPlLFkj5OtpQ+mbCRPvU/lD5NoZE+r6mTPgOulT7MDJQ+
u3ORPsPgkD7LzpA+egiSPkI7kj6Jv5A++yyUPn7Vkj4xgpI+dDWSPjdJlD4wkZM+AviRPpQy
kj6RZJI+wpWRPr4+kz7xrJI+VbKSPssWlD5w2JI+pPiRPhhJkj5sqJQ+gAqVPg8ykj59ypU+
CdiSPsL/kz4ai5Q+8KSTPg8IlD6DyZQ+NzWVPqLMkj6px5Q+hEGUPvLIkz45eJQ+TNWUPqwV
lD4pVpI+KZuSPht8kz7WmpM+uKCTPjljlT4+JZE+4eaSPhJ4lD5N/ZE+I36TPvAHkz7NMZI+
hqaRPqZglT5TrJY+6VaVPjzKkT6QxJM+qxOWPqi+lD49PJY+gy2WPsQalT7ygZU+9NyTPu1c
kz5flpQ+f7+TPpIhlD40p5g+pZuXPkj2lj7F5ZQ+lJeTPoVolT6wCZU+U6OUPozIlj79h5Y+
tRiTPqH7lT7IDZg+Ae6VPqCllD4P4pM+WhKVPhAOlj7tCZU+GHGZPiMRlT5+H5Y+z9mVPtxV
lz74m5Q+oN+TPl/LlD4xLZU+BGCVPjb5lj4RG5Y+4HOVPlHOlT6nNpY+1aOUPtkHlT69sJc+
L0WVPmXplD5B35Q+BQqTPjQGlT4Pb5U+E2OVPv83lT6S85c+xhKXPn6xlz72o5c+GrSVPo3N
lz4rU5c+CDaVPib5lj7Frpg+PqqWPszglj7NJJc+xLOVPo7KlD5i4pU+bNmXPnKFlT4XUpY+
fvCWPiycmT51Y5k+8i2VPj2PlD5Az5U+y3uXPrxFlz7lzZc+fAuXPnkalj5kB5k+LrWVPntI
lj43QZg+HU2WPtHmlj7VZ5U+UKaUPqiYlj6AlJg+Tg+YPlt8lT5jUZk+IdCXPm4Nlz74ZZY+
nu+UPlmBlT5+3Jg+uLiYPkKqlz6AJ5g+rDSVPnhClz5ES5U+S9iXPrNEmT4bA5c+g+SXPsmz
lz7MVZY+312WPjy0mD7MVZc+V+WZPskJmj6n/ZY+vh6YPoNQmT5DmJk+EGaXPooVlz4b9JU+
rgCYPlmJmD5stJg+pNaXPqQHmT6FvZc+YZaYPuOulz4TC5g+ROGYPrxXlz7RUJo+7h2XPiG4
mD52R5c+KCeWPnXRlj7MeJY+hAqZPqVXlz4LvZU+mpeYPl5LmD5UO5c+oa6aPjeomT4ejZk+
iBGcPmG3lz7lfZg+TmuYPsAHmj708pY+Ow6bPmfimD4ne5o+vteWPoZomj74TZk+6BuaPg2s
lj6QGJo+ha+ZPs7Blz5795k+Ua2ZPgfpmz6igJk+8bKbPrM1mj7hcJk+eKOYPlpImj7b/Jg+
HMGZPnpPmT5AK5Y+ICqbPnA/mT66apg+O4qbPiA6lz7U7Jc+twGZPguymz799Jg+UDqaPl3/
lz7ZkZg+ZE2ZPirWmz6xM5k+5e2XPpnhmD5SCpw+Z1CbPoJNmz5HO5s+u+KXPstNmT53aZk+
w3abPipxmD6ls5o+AXaaPoFynD5msZs+jMqZPoZanD4nU5k+</AssayYData></Step><Step><CommonData><SampleLocation>1</SampleLocation><SampleID></SampleID><SampleGroup></SampleGroup><SampleInfo></SampleInfo><SampleRow>B</SampleRow><SamplePlate>1</SamplePlate><WellType>BUFFER</WellType><Concentration>-1</Concentration><ConcentrationUnits>µg/ml</ConcentrationUnits><MolarConcentration>-1</MolarConcentration><MolarConcUnits>nM</MolarConcUnits><MolecularWeight>-1</MolecularWeight><Temperature>30</Temperature><StartTime>5104897</StartTime><AssayTime>180</AssayTime></CommonData><FlowRate>600</FlowRate><StepType>DISASSOC</StepType><StepName>Dissociation</StepName><StepStatus>OK</StepStatus><ActualTime>179.999</ActualTime><CycleTime>0.2</CycleTime><AssayXData Points="900">6j/2RFBG9kS3TPZEHVP2RIRZ9kTqX/ZEUGb2RLds9kQdc/ZEhHn2ROp/9kRQhvZEt4z2RB2T
9kSEmfZE6p/2RFCm9kS3rPZEHbP2RIS59kTqv/ZEUMb2RL/M9kQd0/ZEhNn2ROrf9kRI5vZE
t+z2RB3z9kSE+fZE6v/2RFAG90S3DPdEHRP3RIQZ90TqH/dEUCb3RLcs90QdM/dEhDn3ROo/
90RxRvdEY033RB1T90R7WfdE6l/3RFBm90S3bPdEHXP3RHt590Tqf/dESIb3RLeM90Qdk/dE
hJn3ROqf90RQpvdEt6z3RB2z90R7ufdE6r/3RFDG90S3zPdEHdP3RITZ90Ti3/dEUOb3RLfs
90QV8/dEe/n3ROr/90RQBvhEtwz4RB0T+ESEGfhE6h/4RFAm+ES3LPhEHTP4RIQ5+ETiP/hE
UEb4RLdM+EQVU/hEe1n4ROpf+ERQZvhEr2z4RBVz+ESEefhE4n/4RFCG+ES3jPhEFZP4RISZ
+ETqn/hEUKb4RL+s+EQds/hEe7n4ROK/+ERQxvhEr8z4RB3T+ER72fhE4t/4RFDm+ES37PhE
HfP4RHv5+ETq//hESAb5RK8M+UQVE/lEhBn5ROof+URIJvlEtyz5RBUz+USEOflE4j/5REhG
+US3TPlEHVP5RHtZ+UTiX/lEUGb5RK9s+UQlc/lEe3n5ROp/+URQhvlEt4z5RHeT+USEmflE
6p/5RFCm+USvrPlEHbP5RHu5+UTqv/lE3Mb5RLfM+UQV0/lEhNn5ROrf+URI5vlEt+z5RBXz
+USE+flE4v/5REgG+kSvDPpEFRP6RHsZ+kTqH/pEUCb6RLcs+kQVM/pEhDn6ROI/+kS7RvpE
r0z6RB1T+kSEWfpE6l/6REhm+kS3bPpEHXP6RHt5+kTif/pESIb6RK+M+kQdk/pEhJn6ROKf
+kRIpvpEt6z6RB2z+kR7ufpE4r/6REjG+kSvzPpEHdP6RITZ+kTi3/pESOb6RK/s+kQV8/pE
hPn6ROr/+kRQBvtErwz7RB0T+0SEGftE4h/7RFAm+0SvLPtEHTP7RIQ5+0TiP/tEUEb7RK9M
+0QVU/tE/ln7ROJf+0RIZvtEt2z7RB1z+0R7eftE4n/7RFCG+0SvjPtEFZP7RHuZ+0Tin/tE
Wab7RLes+0QVs/tEe7n7ROq/+0RIxvtEt8z7RBXT+0R72ftE6t/7RFDm+0Sv7PtEFfP7RHv5
+0Ti//tESAb8RK8M/EQVE/xEexn8ROIf/ERIJvxEryz8RBUz/ER7OfxE6j/8REhG/ESvTPxE
FVP8RIRZ/ETiX/xEUGb8RLds/EQdc/xEe3n8ROJ//ERIhvxEr4z8RBWT/ER7mfxE6p/8REim
/ESvrPxEHbP8RCe6/ETqv/xESMb8RK/M/EQV0/xEe9n8ROrf/ERI5vxEr+z8RBXz/ETN+fxE
4v/8REgG/UT4DP1EFRP9RHsZ/UTiH/1ESCb9RK8s/UQVM/1EhDn9ROI//URIRv1Et0z9RBVT
/UR7Wf1E4l/9RFBm/US3bP1EFXP9RHt5/UTqf/1EUIb9RLeM/UQVk/1Ee5n9ROKf/URIpv1E
t6z9RBWz/USEuf1EPMD9REjG/USvzP1EFdP9RITZ/UTi3/1ESOb9RLfs/UQV8/1EhPn9ROL/
/URIBv5Erwz+RB0T/kR7Gf5E4h/+REgm/kS3LP5EHTP+RIQ5/kTiP/5EUEb+RMdM/kQdU/5E
hFn+ROpf/kRQZv5Et2z+RB1z/kSEef5E6n/+RFCG/kS3jP5EHZP+RISZ/kTqn/5EUKb+RLes
/kQds/5EhLn+ROq//kRQxv5Et8z+RB3T/kSE2f5E6t/+RFDm/kS37P5EHfP+RIT5/kTi//5E
UAb/RLcM/0QuE/9EhBn/ROof/0RQJv9Etyz/RB0z/0SEOf9E6j//RFBG/0S3TP9EHVP/RIRZ
/0TqX/9EUGb/RK9s/0Qdc/9EhHn/ROp//0RQhv9Et4z/RB2T/0SEmf9E6p//RFCm/0S3rP9E
FbP/RIS5/0Tqv/9ESMb/RLfM/0Qd0/9Ee9n/ROrf/0RQ5v9Et+z/RBXz/0SE+f9E6v//RCgD
AEVbBgBFjwkARcIMAEX1DwBFKBMARVsWAEWPGQBFwhwARfUfAEUoIwBFWyYARY8pAEXCLABF
8S8ARSgzAEVbNgBFjzkARb48AEX1PwBFJEMARVtGAEWTSQBFwkwARfFPAEUoUwBFW1YARY9Z
AEW+XABF8V8ARShjAEVXZgBFj2kARcJsAEXxbwBFJHMARVd2AEWKeQBFxnwARfV/AEUkgwBF
W4YARY+JAEXOjABF8Y8ARSSTAEVXlgBFipkARcKcAEXxnwBFKKMARVumAEWPqQBFwqwARfWv
AEUoswBFW7YARY+5AEXCvABF9b8ARWrDAEVbxgBFj8kARcLMAEXxzwBFKNMARVvWAEWP2QBF
wtwARfXfAEUo4wBFW+YARYrpAEXC7ABF8e8ARSzzAEVb9gBFivkARb78AEX1/wBFKAMBRVsG
AUWPCQFFwgwBRfEPAUUoEwFFWxYBRYoZAUW+HAFF8R8BRSgjAUVbJgFFiikBRcIsAUXxLwFF
KDMBRVs2AUWKOQFFvjwBRfE/AUUoQwFFV0YBRYpJAUXGTAFF9U8BRShTAUVXVgFFj1kBRcJc
AUX1XwFFKGMBRVdmAUWKaQFFwmwBRfVvAUUkcwFFV3YBRYp5AUXCfAFF9X8BRSSDAUVbhgFF
iokBRb6MAUXxjwFFKJMBRVeWAUWPmQFFwpwBRfGfAUUoowFFV6YBRYqpAUW+rAFF8a8BRVWz
AUVXtgFFirkBRcK8AUXxvwFFJMMBRVfGAUWKyQFFvswBRfHPAUUk0wFFV9YBRY/ZAUXC3AFF
8d8BRSjjAUVX5gFFiukBRcLsAUX17wFFJPMBRVf2AUWP+QFFvvwBRfX/AUUkAwJFWwYCRYoJ
AkW+DAJF8Q8CRSQTAkVXFgJFjxkCRb4cAkX1HwJFKCMCRVcmAkWKKQJFviwCRfUvAkUkMwJF
VzYCRY85AkW+PAJF8T8CRShDAkVXRgJFikkCRb5MAkXxTwJFJFMCRVdWAkWKWQJFvlwCRfFf
AkUkYwJFW2YCRY9pAkW+bAJF8W8CRSRzAkVbdgJFinkCRb58AkX1fwJFJIMCRVeGAkWKiQJF
vowCRfWPAkUkkwJFV5YCRYqZAkXCnAJF8Z8CRSSjAkVXpgJFj6kCRb6sAkXxrwJFJLMCRVe2
AkWKuQJFvrwCRY3AAkUowwJFV8YCRY/JAkXCzAJF8c8CRSTTAkVX1gJFitkCRb7cAkXx3wJF
JOMCRVfmAkWK6QJFvuwCRfHvAkUo8wJFV/YCRYr5AkW+/AJF8f8CRSQDA0VbBgNFjwkDRb4M
A0XxDwNFJBMDRWAWA0WbGQNFvhwDRfEfA0UkIwNFWyYDRY8pA0W+LANF9S8DRSQzA0VbNgNF
kzkDRb48A0X1PwNFKEMDRVtGA0XQSQNFwkwDRfVPA0UoUwNFV1YDRQpaA0XGXANF9V8DRShj
A0VbZgNFj2kDRcJsA0X1bwNFKHMDRVt2A0WPeQNFwnwDRfV/A0UogwNFW4YDRY+JA0XCjANF
9Y8DRSiTA0VblgNFipkDRcKcA0X1nwNFNKMDRVumA0WPqQNFwqwDRfWvA0ViswNFW7YDRY+5
A0XCvANF9b8DRSTDA0VbxgNFj8kDRcLMA0X1zwNFKNMDRVvWA0WP2QNFwtwDRfXfA0VZ4wNF
W+YDRY/pA0XC7ANF9e8DRSjzA0Vb9gNFj/kDRcL8A0Xx/wNFKAMERVsGBEWPCQRFwgwERfUP
BEUoEwRFWxYERY8ZBEXCHARF9R8ERSgjBEVbJgRFjykERcIsBEXxLwRFKDMERVs2BEWPOQRF
vjwERfU/BEUoQwRFW0YERY9JBEXCTARF9U8ERShTBEVbVgRFj1kERb5cBEXxXwRFJGMERVtm
BEWPaQRFvmwERfVvBEUocwRFW3YERY95BEXCfARF9X8ERSiDBEVbhgRFiokERb6MBEX1jwRF
JJMERVuWBEWKmQRFwpwERfWfBEUoowRFW6YERYqpBEXCrARF9a8ERSSzBEVbtgRFj7kERcK8
BEX1vwRFKMMERVvGBEWPyQRFvswERfXPBEUo0wRFW9YERYrZBEXC3ARF9d8ERSTjBEVX5gRF
iukERb7sBEX17wRFKPMERVv2BEWP+QRFwvwERfX/BEUkAwVFVwYFRY8JBUXrDAVF8Q8FRSQT
BUVbFgVFjxkFRcIcBUX1HwVFKCMFRVsmBUWKKQVFviwFRfUvBUUkMwVFVzYFRY85BUW+PAVF
9T8FRShDBUVbRgVFikkFRb5MBUVLUAVFKFMFRVtWBUWPWQVFwlwFRf1fBUUkYwVFV2YFRY9p
BUW+bAVF9W8FRShzBUVbdgVFj3kFRb58BUXxfwVFJIMFRVeGBUWKiQVFvowFRfGPBUUkkwVF
V5YFRYqZBUW+nAVF+Z8FRSijBUVXpgVFiqkFRcKsBUX1rwVFKLMFRWS2BUWKuQVFwrwFRfG/
BUUkwwVFV8YFRYrJBUXCzAVF9c8FRSTTBUVX1gVFj9kFRb7cBUUS4AVFKOMFRVvmBUWP6QVF
vuwFRfXvBUUk8wVFW/YFRYr5BUW+/AVF8f8FRSQDBkVbBgZFigkGRb4MBkX1DwZFJBMGRVsW
BkWPGQZFvhwGRfUfBkUkIwZFWyYGRaMpBkW+LAZF8S8GRSgzBkVXNgZFijkGRcI8BkXxPwZF
KEMGRVdGBkWKSQZFvkwGRfFPBkUkUwZFV1YGRYpZBkW+XAZF</AssayXData><AssayYData Points="900">UKmbPpcAmz6UF50+r16fPmaQnT7HzZ8+1GKgPjJuoD7kn6A+soWfPn6Rnz4RI6I+fsufPkS5
nz7uUqM+y8+jPrCYoT5IGKE+IBijPm/RoT5f+p8+fyqiPrSIoz7DZaE+waGjPi+eoj7h4qI+
v0GkPhmLoz6xGp8+oiSiPvNxnz63gKI+fAWjPr9voT63cqM+3nKgPn99oT61xaQ+nZ+gPkiu
oT5BCaU+ShGjPvQnoj7KyqA+jyqmPvvNoz5K4KM+/sGiPsp7oD4SYqI+hEWiPpnRoT5bBaI+
HlyhPpoIpD7WVqA+XR2hPghfoj4b4KE+rUijPsSkoT7r3aE+5P2kPjnxoz40TKE+oISkPg/o
oj4cYqM+o+egPiZvoz6pCqM+zKOjPuH1oz7laKM+O9miPnhLoj6PPaI+xeKgPlR1oz4UuaI+
RzujPm/RpT7eB6I+ZgikPreuoT4GfKU+5RKlPsXwoj6ey6I+XbWhPmfUoz4y5KI+CAyjPkjX
oj6xZKM+HMOiPpPyoj5hqqI+zQSkPo4+oz5z0KE+p9akPlbpoz55R6Y+0mykPgoToj6UWqY+
q9miPtj9oz7mjKM+F7uiPrhkoT4lAaM+FrKlPjXhoj6uTqQ++gGjPqyFoz4ix6E+stilPrsl
oz46o6I+p9+iPm/loj4J6qI+OPGjPm3gpD6qS6E+TVyjPlR7oz5EdKQ+lEelPoNEpT5TqaM+
SpOiPuYQpD6F0aI+NdWiPg46pD5tAKU+sXakPpmOoz58SaU+ay+mPgt5pD5HeKM+tDWiPtqb
pD6ejKQ+wBOjPrL0pD4OZKQ+YCKhPkdspT7a8qM+1P6iPoQroz4+7qQ+tBujPpHfoT7I7qQ+
tGClPkU5pD7eMaQ+oQ2mPozgpD4mi6U+7NyiPvRNpj5W1KE+cDejPtzcpT7jv6Q+bK2jPr8I
pD4ACKM+psGlPvpHoz4lK6U+LMKjPoCCpD6AhqU+cXqmPvOjpD7v5qc+eXSkPuewoz7BPqU+
QdynPmeBpD6FeKQ+0nymPoSUpj6/KaM+MzqlPvpqpD7cK6Q+EgqjPldPoj4ywKM+y6OjPlJZ
pj6cfKU+LwWmPnlYpT7JCKc+MdqkPoIMpT534aI+t9qnPrZapT6OXKU+P5ulPvsopz7esaU+
Jd+kPo5Bpj7LhKQ+qNujPmuCoz5kzqU+672nPtSypj4Njqg+VuilPtHSpD4b2qU+YcikPrJC
pT6bpKQ+kD6lPtpNqD7zbaU+c9KkPkAnpj7LfKY+uq6nPkuapz7REKY+gbulPmKTqT4KtKU+
kgCmPrWtpT4ex6U+IyWnPo0jpj6zQaQ+etGlPmmApT6v9qY++wqlPgXeoz5ygaQ+QCunPnei
pT6Keqc+K22oPq+SqD6eI6g+Ie2jPkqepz4imKY+sdqlPoQCpj41cqU+B36mPhCfpj4Y9aY+
+DalPkiXpz4Ulac+syOmPnJYpz5Hbqg+FwynPrx7pj60Hag+U7uoPuG6pj7TLKg+UVOlPlXS
pj4qZac+9RyoPuH8pT6QIKY+U+qiPvdRoz5Us6c+kXKmPt8cpT4UPKc+Aj+nPq5apj60Cqk+
f8qmPhKUpz7EBac+uC6nPj5ipD6/8ao+fRCoPuSUpj5Rk6M+TV6qPhCfpj6w06U++cWnPrM+
pj5IPaQ+gISnPuAJqT6bkqo+WWmnPk07pz7xJac+CIOqPu0Apz7mWqg+XhupPkVPpz4c2Kg+
jTOoPsfzqT55Iqg+5MCnPhBSqD4Bwqk+uTqmPhTlpT5yb6c+EuCoPi09qD5S36g+sMenPgo6
qD5tmKg+HU6nPjCgqD56cag+bCKrPlIzpj5Dr6c+9mqpPs1OqD5Hjqk+0+ipPhagpz6BZ6c+
ijanPhhsqz6mb6g+jwuqPhoZqD72Wqk+h32pPo1wqT46Yqg+H9apPnazpz5DTKg+OQSpPs8S
qz6ZrqY+9j6oPvBdqT4ywao+8cKoPvAWqj7W8Kk+dYSoPi8Bqj4Ijqc+eTaoPpjSqD4bL6g+
/SqqPrpOpj7zwKo+SvqpPs+tqD5zxqg+Vn+qPiEoqj4a9qc+tfGoPlmkqD6x5ak+/UCrPgyh
qT4Fkak+4PioPtBkqj54EKk+Ft+pPssqqj5blKo+O8ipPvj1qj4G0Kg+TYGpPldgrT66Uqo+
uqCqPvkyqT4H5ac+fs2rPhQYqj5Pbak+MNOnPoSKqj7hxak+HzSqPgvMqT6ka60+EnWoPkzj
qT7IAKo+aI2pPp/drD6l0Ks+X1mqPnaDqz7Vzqo+0JmoPoh/qj51Q6k+0zKqPhVRrD6NjKg+
dKKqPvwSrD4oWao+KKupPlPoqj6/sKo+0JSpPhHKqD5576s+iK2pPtd6rD6VW6s+KiiqPqij
qD6mpas+4OCsPpyfqz4hwqw+NQ2rPrOnrD7OFKs+uAeqPiwArD7VUak+mZyqPiJTqj5wMqs+
OT+qPmhmqz5pxK0+HlCqPgCCqz6ei6s+dWWqPtbkrD5wOqw+Xv+qPh9yqz6siqw+r56qPuHf
qj50GKs+u0WtPkJ5qz4Zba4+I1uqPu8MrT4jvqc+wXmqPhsuqT7Ekaw+HQatPjhVqz6MTqw+
CjesPoKsqz4wBaw+MK2qPs2vqj7Ksqs+siarPgoDqj4ZH6s+hKupPhHGqj5/h6o+Rg+rPthi
rD6AXqo+jXKrPlpnqj7iPaw+KzGuPh+GqT5L3a0+AoetPn8Rqz4CC6o+fN6rPmZmrD5Lkq0+
tcOrPsqiqj5Sqq0+TA6tPpVtrD5i2Ks+tv2uPvXNrD6muqs+CK+tPpIdrT4DKa4+KjatPh48
rD56Qaw+I9utPoNLqz6R+as+DLqtPvWarT5Hdaw+682vPlV6rT4qhqw+zR2sPvLirT71Jas+
nYetPmsmrj7aTa0+GDSvPptfrD70Bq0+AnesPsX/qz4ghq4+SwKwPkiFqz5OvK0+q/arPhOY
rD4Pc6k+3AStPt6xrD6lXq4+w26tPuXRqT6zoa0+G7quPvHEqz7Ju68+2DqsPk3zqz5Y7qw+
jiWtPmQLrj7YNKw+2IyvPiS4rD5ikqs+S6uuPuCTrT7chqw+pgSuPrDJqz5K0aw+CXusPsgS
rj563q4+ubqsPiuqrz7b664+CDOuPsySrT4kR6w+lpawPqMDsD5kGa4+eYmsPolnrT4Imqw+
t9etPkfyrT4fDK4++t+rPowArD4sZq0+10qvPkI/rz7QJa4+m3KuPkbZrj6gj64++56uPiaq
rz75860+nz2uPqTMrj7uuq4+AMKuPiePrz6Tha0+anytPuybrT4t760+PaitPq8qrj4EFa0+
fhiwPm4Vrj7YFLA+ybSsPtPUsD7g6a8+iuSuPuI2rz7JTK8+w6GsPr29rD4Pka8+fvKtPhwP
rj5HYrA+62yuPnN7sT4lBa4+WJKvPryXsD6/3bA+dVGuPlE/rz5NAa8+CmauPt/erz5JzK4+
LI2xPmgSrj61164+h+OtPvzbrz7noq8+Y4iuPjQzrD6oJLA+6W+tPlWTrz5Yjq0+NsyvPhWa
rz4/g7A+9DGwPmKFrj4/w64+OtSuPivasD753K8+T/muPgcwrT7NoK4+EBCvPqNkrT6sPa4+
UU2xPhrSrz5j5rA+aKOtPkQ5sD7NEq0+VO6xPuqNrz56YLA+7iivPr7rsT4yqbA+4M2wPquI
sj6Mu64+d6uvPhY1sD6RgK0+NiKvPgO0rT6bOK4+7cqvPs8isT7Ds64+mnSvPtdKrz4fJrE+
WBCwPux8sT7u1a8+5YavPqLhrz7DQrI+2BevPhg+rj7Ubq0+PkGuPhEGsD5y+q8+9NiwPjCL
rj5sFq8+jfmvPuH+sT6ETLE+PjCvPm8asj7tpbI+NP6vPvXlsT5xxbA+9w2yPm7Frj4l7a4+
MgqvPnAJsT4I8LE+Al2tPg08sD7U464+iRKyPk1Msz6hF7E+AiCyPrHpsD5t17A+LHKyPj2u
sD5n+68+utixPlDJrT5XQK8+dpSvPnA9rz6R5bA+vk6yPgwYsD462rE+jAGxPrWXsD56j7Q+
6G+wPtYgsT6TBLE+hkKzPsz2sT5EKrI+UcWwPpYDtD4BD7A+0XmxPrE3sT57BrE+tlyxPrmI
sj7kjLA+P5mxPlUmrz5l5bE+93CxPjNIsj5lNLI++yOxPm1PsT53M7E+EdCyPuHTsT7dsbA+
1sezPnDxsz7bbrA+L0CxPgk0sT55ErQ+juKyPhm0rz7hr7E+gEOwPiBysj6Et7E+BluxPtM8
tD6GKbM+VV2xPtiYsj6lGLI+3QWwPuCusz6pA7E+h72xPiSNsD4eW7M+zsKwPrTQsT5MibI+
CW6wPsx/sT4qx7M+8Gy0Pj3Prz7q87I+MAeyPvd/sT6mmrA+t0SwPn22sz7thbI+r7yxPngq
sj7ks7E+UOKxPhvusT6/hrU+ToayPh5qsz5+UrA+V3mzPhXvsT7WdrM+1+SyPiIktD5bjbM+
DUOyPgsutT4q5bE+mA2zPhjfsj5LzLQ+UmyyPlq1tD6MX7Q+Ga6yPnFftD4ApbQ+AKKxPsbh
sj6IELM+POOyPhtjsz69ALU+IVqzPpuBtT5kXbQ+dYOxPuZZsz444bY+kD2zPry/sj6ZPrQ+
J+iyPlfEtD5aKLM+dNGxPm2Xsj7SibM+1VGzPlIfsz7hyLQ+iCm2PrUmtD7vOLQ+I6OyPqPY
sj6FZbI+FMiyPoJDsT4sn7M+EA+0Psp/sj7Qp7I+aX+yPhqrtD5qVbc+lQeyPu7bsz61CLQ+
VBmzPmHWsj7dXrY+1My0Ppb1sz7MILU+y7e1PilJtD6Ur7Q+</AssayYData></Step><Step><CommonData><SampleLocation>11</SampleLocation><SampleID></SampleID><SampleGroup></SampleGroup><SampleInfo></SampleInfo><SampleRow>B</SampleRow><SamplePlate>1</SamplePlate><WellType>REGENERATION</WellType><Concentration>-1</Concentration><ConcentrationUnits>µg/ml</ConcentrationUnits><MolarConcentration>-1</MolarConcentration><MolarConcUnits>nM</MolarConcUnits><MolecularWeight>-1</MolecularWeight><Temperature>30</Temperature><StartTime>5294603</StartTime><AssayTime>5</AssayTime></CommonData><FlowRate>1000</FlowRate><StepType>KREGENERATION</StepType><StepName>Regeneration2</StepName><StepStatus>OK</StepStatus><ActualTime>5.00005</ActualTime><CycleTime>0.2</CycleTime><AssayXData Points="25">8V8GRSRjBkVXZgZFi2kGRb5sBkXxbwZFJHMGRVd2BkWLeQZFvnwGRfF/BkUkgwZFV4YGRYuJ
BkW+jAZF8Y8GRSSTBkVXlgZFi5kGRb6cBkXxnwZFJKMGRVemBkWLqQZFvqwGRQ==</AssayXData><AssayYData Points="25">RHdewDNtasCLz3HADPJ2wKZSe8BzF3/AUwSBwENVgsDRdYPAeHyEwIxRhcD364XAMfGGwFx+
h8CpJIjAbMSIwNBMicAP3onAblaKwPbEisCUTovAMYOLwOzPi8D4QIzAf3mMwA==</AssayYData></Step><Step><CommonData><SampleLocation>12</SampleLocation><SampleID></SampleID><SampleGroup></SampleGroup><SampleInfo></SampleInfo><SampleRow>B</SampleRow><SamplePlate>1</SamplePlate><WellType>NEUTRALIZATION</WellType><Concentration>-1</Concentration><ConcentrationUnits>µg/ml</ConcentrationUnits><MolarConcentration>-1</MolarConcentration><MolarConcUnits>nM</MolarConcUnits><MolecularWeight>-1</MolecularWeight><Temperature>30</Temperature><StartTime>5310925</StartTime><AssayTime>5</AssayTime></CommonData><FlowRate>1000</FlowRate><StepType>KREGENERATION</StepType><StepName>Regeneration2</StepName><StepStatus>OK</StepStatus><ActualTime>4.99907</ActualTime><CycleTime>0.2</CycleTime><AssayXData Points="25">8a8GRSCzBkVTtgZFh7kGRbq8BkXxvwZFIMMGRVfGBkWHyQZFuswGRe3PBkUk0wZFU9YGRYfZ
BkW+3AZF7d8GRSDjBkVX5gZFi+kGRb7sBkXt7wZFIPMGRVP2BkWH+QZFuvwGRQ==</AssayXData><AssayYData Points="25">gh2uvV+0cb3KoMq8TN2wO5ze7jxhnTU9FGhyPSNjiz3DtK090b26PYmDzT0G29o9WLDvPTJv
9T2cyAQ+SIIGPkdiCz7N8Q4+zlMPPj/LGD7zaB4+blsjPqPkJz6EDSY+fEUqPg==</AssayYData></Step><Step><CommonData><SampleLocation>11</SampleLocation><SampleID></SampleID><SampleGroup></SampleGroup><SampleInfo></SampleInfo><SampleRow>B</SampleRow><SamplePlate>1</SamplePlate><WellType>REGENERATION</WellType><Concentration>-1</Concentration><ConcentrationUnits>µg/ml</ConcentrationUnits><MolarConcentration>-1</MolarConcentration><MolarConcUnits>nM</MolarConcUnits><MolecularWeight>-1</MolecularWeight><Temperature>30</Temperature><StartTime>5327335</StartTime><AssayTime>5</AssayTime></CommonData><FlowRate>1000</FlowRate><StepType>KREGENERATION</StepType><StepName>Regeneration2</StepName><StepStatus>OK</StepStatus><ActualTime>4.99907</ActualTime><CycleTime>0.2</CycleTime><AssayXData Points="25">7f8GRRwDB0VTBgdFgwkHRboMB0XtDwdFLBMHRU8WB0WDGQdFthwHRekfB0UcIwdFTyYHRYcp
B0W2LAdF6S8HRRwzB0VPNgdFgzkHRbo8B0XpPwdFHEMHRU9GB0WDSQdFtkwHRQ==</AssayXData><AssayYData Points="25">H0h7wLjxgcAm+oPAaK+FwMPGhsDD9YfAULOIwARZicCQyonAmKmKwCH9isD9eIvAGN6LwLIi
jMDNZ4zA++2MwMAfjcB2d43AG8aNwN0FjsD0PI7ATF+OwEV7jsBT2Y7AofOOwA==</AssayYData></Step><Step><CommonData><SampleLocation>12</SampleLocation><SampleID></SampleID><SampleGroup></SampleGroup><SampleInfo></SampleInfo><SampleRow>B</SampleRow><SamplePlate>1</SamplePlate><WellType>NEUTRALIZATION</WellType><Concentration>-1</Concentration><ConcentrationUnits>µg/ml</ConcentrationUnits><MolarConcentration>-1</MolarConcentration><MolarConcUnits>nM</MolarConcUnits><MolecularWeight>-1</MolecularWeight><Temperature>30</Temperature><StartTime>5343623</StartTime><AssayTime>5</AssayTime></CommonData><FlowRate>1000</FlowRate><StepType>KREGENERATION</StepType><StepName>Regeneration2</StepName><StepStatus>OK</StepStatus><ActualTime>5.00005</ActualTime><CycleTime>0.2</CycleTime><AssayXData Points="25">6k8HRRlTB0VMVgdFhFkHRbdcB0XmXwdFHWMHRUxmB0WAaQdFt2wHRepvB0UdcwdFUHYHRYR5
B0W3fAdF5n8HRRmDB0VMhgdFhIkHRbeMB0XmjwdFGZMHRVCWB0WEmQdFt5wHRQ==</AssayXData><AssayYData Points="25">Zlz6vLGjbLs0O9M8nKJhPYvxrD2s/No9eBz5PahFBz677hA++agZPvj8Ij7oASs+7pk1Pp/F
PD4o1kA+hINHPm2OSD6ASVI+ZRVWPrz/Vj4FW1o+jo1iPhg2ZD7ydGY+PPRqPg==</AssayYData></Step><Step><CommonData><SampleLocation>11</SampleLocation><SampleID></SampleID><SampleGroup></SampleGroup><SampleInfo></SampleInfo><SampleRow>B</SampleRow><SamplePlate>1</SamplePlate><WellType>REGENERATION</WellType><Concentration>-1</Concentration><ConcentrationUnits>µg/ml</ConcentrationUnits><MolarConcentration>-1</MolarConcentration><MolarConcUnits>nM</MolarConcUnits><MolecularWeight>-1</MolecularWeight><Temperature>30</Temperature><StartTime>5360122</StartTime><AssayTime>5</AssayTime></CommonData><FlowRate>1000</FlowRate><StepType>KREGENERATION</StepType><StepName>Regeneration2</StepName><StepStatus>OK</StepStatus><ActualTime>4.99907</ActualTime><CycleTime>0.2</CycleTime><AssayXData Points="25">6p8HRRmjB0VMpgdFgKkHRa+sB0XirwdFFbMHRUy2B0WAuQdFs7wHRea/B0UVwwdFSMYHRYDJ
B0WvzAdF4s8HRRnTB0VM1gdFfNkHRa/cB0Xi3wdFGeMHRUzmB0V86QdFs+wHRQ==</AssayXData><AssayYData Points="25">dJ19wK9egsBjeYTAXq+FwMa2hsB1vYfAA0yIwBUGicCFiYnAqBOKwBx4isARu4rA4EqLwM2P
i8DN2IvADTOMwHRmjMBhlozAgtmMwFwljcD/L43Av3uNwBmOjcBmyY3AtOSNwA==</AssayYData></Step><Step><CommonData><SampleLocation>12</SampleLocation><SampleID></SampleID><SampleGroup></SampleGroup><SampleInfo></SampleInfo><SampleRow>B</SampleRow><SamplePlate>1</SamplePlate><WellType>NEUTRALIZATION</WellType><Concentration>-1</Concentration><ConcentrationUnits>µg/ml</ConcentrationUnits><MolarConcentration>-1</MolarConcentration><MolarConcUnits>nM</MolarConcUnits><MolecularWeight>-1</MolecularWeight><Temperature>30</Temperature><StartTime>5376719</StartTime><AssayTime>5</AssayTime></CommonData><FlowRate>1000</FlowRate><StepType>KREGENERATION</StepType><StepName>Regeneration2</StepName><StepStatus>OK</StepStatus><ActualTime>4.99907</ActualTime><CycleTime>0.2</CycleTime><AssayXData Points="25">6e8HRRTzB0VL9gdFf/kHRbL8B0Xl/wdFGAMIRUsGCEV/CQhFsgwIReEPCEUYEwhFRxYIRX8Z
CEWyHAhF4R8IRRgjCEVHJghFfykIRbIsCEXlLwhFFDMIRUc2CEV/OQhFsjwIRQ==</AssayXData><AssayYData Points="25">sjqUPf873j3cGQ4+7jQpPqHlOT6WZlE+G1ZYPtPKZz5danA+X9p3Puw2gT5U3oU+YL2JPrg9
iz6OcZA+BemSPmeZkz40mpc+8ZubPjVSmj4dvJo+niefPs2CoT6DUaA+CBajPg==</AssayYData></Step></KineticsData></ExperimentResults>
