# Supplementary material for: Functional development of a V3/glycan-specific broadly neutralizing antibody isolated from a case of HIV superinfection
Source: eLife. 2021 Jul 15;10:e68110. doi: 10.7554/eLife.68110 (PMC8376252; doi:10.7554/eLife.68110)
Supplement: Figure 2—source data 2. [file elife-68110-fig2-data2.zip › QA013.2 Dbl Ref BLI_2020.05.29/Mat_Gmat-L0_LatestInt_Naive_2020.05.29/Experiment_1/Misc. Files/200529_016.frd]

<?xml version="1.0" encoding="UTF-8" standalone="yes"?>
<ExperimentResults><ExperimentInfo Name="Experiment_1"><ExpDescription></ExpDescription><RTDVersion>2.0</RTDVersion><RunID>809C558C-8749-4348-9657-4DD3D69888F3</RunID><ExperimentType>KINETICS</ExperimentType><ExperimentSubType>KBASIC</ExperimentSubType><StartDateTime>2020-05-29T13:28:02</StartDateTime><MachineName>886RGX1</MachineName><UserName>Labuser</UserName><LotNumber></LotNumber><PlateName>200529</PlateName><PlateName2></PlateName2><SensorName>H2</SensorName><SensorPlate>1</SensorPlate><SensorType>AHC (Anti-hIgG Fc Capture)</SensorType><SensorRole>LIGAND</SensorRole><SensorInfo></SensorInfo><WritingSW>DataAcquisition.exe 11.1.2.24</WritingSW><InstrumentType>OctetRED96</InstrumentType><InstrumentSerial>FB-50183</InstrumentSerial><InstrumentFW></InstrumentFW><IntegrationTime>2.7</IntegrationTime><DSPType>CPF</DSPType><DSPStitching>1</DSPStitching><HasManifest>1</HasManifest><InfoHash>764930006</InfoHash></ExperimentInfo><AssayParamsInfo/><KineticsData><Step><CommonData><SampleLocation>1</SampleLocation><SampleID></SampleID><SampleGroup></SampleGroup><SampleInfo></SampleInfo><SampleRow>H</SampleRow><SamplePlate>1</SamplePlate><WellType>BUFFER</WellType><Concentration>-1</Concentration><ConcentrationUnits>µg/ml</ConcentrationUnits><MolarConcentration>-1</MolarConcentration><MolarConcUnits>nM</MolarConcUnits><MolecularWeight>-1</MolecularWeight><Temperature>30</Temperature><StartTime>2690685</StartTime><AssayTime>30</AssayTime></CommonData><FlowRate>1000</FlowRate><StepType>BASELINE</StepType><StepName>Baseline</StepName><StepStatus>OK</StepStatus><ActualTime>30</ActualTime><CycleTime>0.2</CycleTime><AssayXData Points="150">AAAAAM3MTD66Scw+EFgZP0SLTD93vn8/1XiZP28Ssz/NzMw/okXmPzvf/z/NzAxAN4kZQGZm
JkAzMzNAnu8/QGq8TECamVlABFZmQNEic0Ce739AZmaGQM3MjEAzM5NAaJGZQAAAoEA1XqZA
nMSsQAIrs0CamblAz/e/QGZmxkDNzMxAAivTQGiR2UAAAOBANV7mQJzE7EACK/NAaJH5QM/3
/0AbLwNBZmYGQYGVCUG0yAxB5/sPQRsvE0FOYhZBgZUZQbTIHEHn+x9BGy8jQU5iJkGamSlB
tMgsQef7L0EzMzNBTmI2QZqZOUG0yDxBAABAQRsvQ0FOYkZBmplJQbTITEHn+09BGy9TQU5i
VkGamVlBtMhcQef7X0EzM2NBZmZmQYGVaUG0yGxBAABwQRsvc0FOYnZBgZV5QbTIfEHn+39B
jZeBQScxg0HNzIRBWmSGQQAAiEGNl4lB002LQcHKjEFaZI5B9P2PQY2XkUEnMZNBzcyUQVpk
lkH0/ZdBjZeZQScxm0HBypxBWmSeQfT9n0GNl6FBJzGjQc3MpEFmZqZB9P2nQY2XqUEzM6tB
wcqsQWZmrkEAALBBjZexQScxs0HByrRBZma2QfT9t0GamblBJzG7QcHKvEFmZr5B9P2/QY2X
wUEzM8NBwcrEQVpkxkH0/cdBmpnJQTMzy0HNzMxBZmbOQfT9z0GamdFBMzPTQc3M1EFmZtZB
AADYQaab2UEzM9tBzczcQXNo3kEAAOBBmpnhQTMz40HNzORBZmbmQQAA6EGamelBMzPrQc3M
7EFmZu5B</AssayXData><AssayYData Points="150">AAAAANg/irkAfbY7Hx26O/kDoTv1KYE7ZTUwPEo47juqYA881RUCPEFTATw07+Y7605IPH4p
3zuOu6s7V65HPAplETwl2BM8w7dZPJBeHDwjnAA8wsA8PJ2cPzzApTw801dCPCu6OTyKvoE8
eBIvPP6/NTwnL0A88MMxPAZ6LjwtTlM83oQuPMnb/Dv8T0c8NCNOPEkJYzzhhUM8uLohPEcJ
hjzaUlc8+3E0PLDohjyACEE8J7xaPPjI7jsjrXY8L11IPBuQOzyeE4888ltTPL/fGDzA0jQ8
iMMnPM8dBDzOUGQ8zxUyPJAiVjw9Z1k8YUg9PDDpdjxhSaI8u6RLPJoPeDzjciU8p5pbPL/G
aDyGqIY8vWyDPFPQEjw6OlA8nH6JPE6WPzxQEk88a/GKPDEzXTw3EG08ZJsYPP93YjwVHjw8
YP1uPG6pSjzsSno8GIWaPDVLUzztnEA8yfKRPIDgCzxklUY87695PJ7ydTwGGIc8TMJDPHxz
dTzpoyE8MOVwPNJbgTxrIm88lLdwPJPKYjwjHls89k6iPFxxfjziHWU8oUCDPJegeTxp2oo8
jqokPMlNfDzkPIc88N6KPFe+ijwWn5Q8U7BnPGDEjzxIMpU8zxUWPKtqiDwbPmY8tM5pPJiE
hDxSqoU8gUuBPBcUFDwnfYI8xA+kPOPdTjzWbzo8e/xvPKB/Pjxz1Xo8a/+YPKeyTTwzMj48
oDGZPC/SpzzHYmk8VmGDPB9zdzxB9GA88xCtPDiRSDzH84Q8CRiBPNUmizwTWIY8eDaQPAap
XDyOb248</AssayYData></Step><Step><CommonData><SampleLocation>11</SampleLocation><SampleID></SampleID><SampleGroup></SampleGroup><SampleInfo></SampleInfo><SampleRow>H</SampleRow><SamplePlate>1</SamplePlate><WellType>REGENERATION</WellType><Concentration>-1</Concentration><ConcentrationUnits>µg/ml</ConcentrationUnits><MolarConcentration>-1</MolarConcentration><MolarConcUnits>nM</MolarConcUnits><MolecularWeight>-1</MolecularWeight><Temperature>30</Temperature><StartTime>2787440</StartTime><AssayTime>5</AssayTime></CommonData><FlowRate>1000</FlowRate><StepType>KREGENERATION</StepType><StepName>Regeneration</StepName><StepStatus>OK</StepStatus><ActualTime>4.999</ActualTime><CycleTime>0.2</CycleTime><AssayXData Points="25">AADwQZqZ8UEzM/NBwMr0QVpk9kEAAPhBmpn5QTMz+0HNzPxBZmb+QfT9/0HHywBCmpkBQmZm
AkIzMwNCAAAEQs3MBEKamQVCZmYGQjMzB0IZBAhCzcwIQpSYCUJgZQpCLTILQg==</AssayXData><AssayYData Points="25">xNaLwDZjlcDx0prA1CSfwB6JosAGL6XAeSWnwEZuqcB2F6vAGn2swMzMrcApPK/ALzmwwENL
scDeWrLA1hGzwHsTtMCgubTATHa1wIsztsBU9bbASlS3wFsluMByh7jAG9O4wA==</AssayYData></Step><Step><CommonData><SampleLocation>12</SampleLocation><SampleID></SampleID><SampleGroup></SampleGroup><SampleInfo></SampleInfo><SampleRow>H</SampleRow><SamplePlate>1</SamplePlate><WellType>NEUTRALIZATION</WellType><Concentration>-1</Concentration><ConcentrationUnits>µg/ml</ConcentrationUnits><MolarConcentration>-1</MolarConcentration><MolarConcUnits>nM</MolarConcUnits><MolecularWeight>-1</MolecularWeight><Temperature>30</Temperature><StartTime>2803868</StartTime><AssayTime>5</AssayTime></CommonData><FlowRate>1000</FlowRate><StepType>KREGENERATION</StepType><StepName>Regeneration</StepName><StepStatus>OK</StepStatus><ActualTime>5</ActualTime><CycleTime>0.2</CycleTime><AssayXData Points="25">+v4LQsfLDEKNlw1CWmQOQi0yD0IAABBCwcoQQo2XEUJgZRJCLTITQvr+E0LByhRCjZcVQmBl
FkInMRdC+v4XQsfLGEKUmBlCYGUaQi0yG0L6/htCx8scQpSYHUJgZR5CLTIfQg==</AssayXData><AssayYData Points="25">XymevwDfmL/uw5O/NPuOv2Qii7/Di4i/iUiGv44hhL/V6YG/9zaAv/0If7/dU3y/d/B6v3x9
d7832HW/h5Vyv235cb/jYG+/y1Juv2D1bL8znmu/OhxpvyO+aL/5PWi/7ylnvw==</AssayYData></Step><Step><CommonData><SampleLocation>11</SampleLocation><SampleID></SampleID><SampleGroup></SampleGroup><SampleInfo></SampleInfo><SampleRow>H</SampleRow><SamplePlate>1</SamplePlate><WellType>REGENERATION</WellType><Concentration>-1</Concentration><ConcentrationUnits>µg/ml</ConcentrationUnits><MolarConcentration>-1</MolarConcentration><MolarConcUnits>nM</MolarConcUnits><MolecularWeight>-1</MolecularWeight><Temperature>30</Temperature><StartTime>2820169</StartTime><AssayTime>5</AssayTime></CommonData><FlowRate>1000</FlowRate><StepType>KREGENERATION</StepType><StepName>Regeneration</StepName><StepStatus>OK</StepStatus><ActualTime>5</ActualTime><CycleTime>0.2</CycleTime><AssayXData Points="25">+v4fQsfLIEKUmCFCYGUiQi0yI0L6/iNCx8skQpSYJUJaZCZCLTInQvT9J0LHyyhClJgpQmBl
KkItMitCVg4sQsHKLEKUmC1CYGUuQjMzL0L6/i9Cx8swQpSYMUJgZTJCLTIzQg==</AssayXData><AssayYData Points="25">DLaowHi2rMCcF6/Aud2wwOpGssCZabPA5nO0wLM+tcC85LXA37e2wEN/t8Bm8rfA84u4wBP/
uMDSmLnATfy5wDQCusCl27rARim7wBtlu8DK4bvAYja8wHxwvMAegLzA69y8wA==</AssayYData></Step><Step><CommonData><SampleLocation>12</SampleLocation><SampleID></SampleID><SampleGroup></SampleGroup><SampleInfo></SampleInfo><SampleRow>H</SampleRow><SamplePlate>1</SamplePlate><WellType>NEUTRALIZATION</WellType><Concentration>-1</Concentration><ConcentrationUnits>µg/ml</ConcentrationUnits><MolarConcentration>-1</MolarConcentration><MolarConcUnits>nM</MolarConcUnits><MolecularWeight>-1</MolecularWeight><Temperature>30</Temperature><StartTime>2836623</StartTime><AssayTime>5</AssayTime></CommonData><FlowRate>1000</FlowRate><StepType>KREGENERATION</StepType><StepName>Regeneration</StepName><StepStatus>OK</StepStatus><ActualTime>5</ActualTime><CycleTime>0.2</CycleTime><AssayXData Points="25">+v4zQsHKNEKUmDVCWmQ2Qi0yN0L6/jdCx8s4Qo2XOUJaZDpCLTI7Qvr+O0LByjxCjZc9QmBl
PkInMT9C+v4/QsHKQEKUmEFCYGVCQpZDQ0L6/kNCx8tEQpSYRUJgZUZCLTJHQg==</AssayXData><AssayYData Points="25">hGyZvwJglL9ET4+/joGLv+BHiL8iwoW/xWiEv5FFgr+44IC/9qN+vzume7/OBnm/m354v1Go
db/PSXS/cd9xv32ib782JnC/ee1tv/7Ya7+fYGu/pZdpv4Vdab8hQGa/tGFmvw==</AssayYData></Step><Step><CommonData><SampleLocation>11</SampleLocation><SampleID></SampleID><SampleGroup></SampleGroup><SampleInfo></SampleInfo><SampleRow>H</SampleRow><SamplePlate>1</SamplePlate><WellType>REGENERATION</WellType><Concentration>-1</Concentration><ConcentrationUnits>µg/ml</ConcentrationUnits><MolarConcentration>-1</MolarConcentration><MolarConcUnits>nM</MolarConcUnits><MolecularWeight>-1</MolecularWeight><Temperature>30</Temperature><StartTime>2853210</StartTime><AssayTime>5</AssayTime></CommonData><FlowRate>1000</FlowRate><StepType>KREGENERATION</StepType><StepName>Regeneration</StepName><StepStatus>OK</StepStatus><ActualTime>5</ActualTime><CycleTime>0.2</CycleTime><AssayXData Points="25">+v5HQsfLSEKUmElCYGVKQi0yS0L6/ktCwcpMQo2XTUJgZU5CLTJPQvT9T0LHy1BClJhRQmBl
UkIzM1NC9P1TQsfLVEKUmFVCYGVWQi0yV0IAAFhCx8tYQpSYWUJgZVpCLTJbQg==</AssayXData><AssayYData Points="25">ooCpwAWbrcBGxq/AzJyxwLfNssAd47PA2dm0wN2ftcD1U7bADOW2wHNtt8Ct37fAJXG4wLDf
uMBBSrnAkWS5wFLUucBjN7rAKae6wMbbusDBJLvA+Xy7wHnRu8BA6bvAYjq8wA==</AssayYData></Step><Step><CommonData><SampleLocation>12</SampleLocation><SampleID></SampleID><SampleGroup></SampleGroup><SampleInfo></SampleInfo><SampleRow>H</SampleRow><SamplePlate>1</SamplePlate><WellType>NEUTRALIZATION</WellType><Concentration>-1</Concentration><ConcentrationUnits>µg/ml</ConcentrationUnits><MolarConcentration>-1</MolarConcentration><MolarConcUnits>nM</MolarConcUnits><MolecularWeight>-1</MolecularWeight><Temperature>30</Temperature><StartTime>2869532</StartTime><AssayTime>5</AssayTime></CommonData><FlowRate>1000</FlowRate><StepType>KREGENERATION</StepType><StepName>Regeneration</StepName><StepStatus>OK</StepStatus><ActualTime>5</ActualTime><CycleTime>0.2</CycleTime><AssayXData Points="25">+v5bQsfLXEKNl11CYGVeQi0yX0L0/V9Cx8tgQpSYYUJgZWJCLTJjQvr+Y0LBymRCjZdlQlpk
ZkItMmdC+v5nQsfLaEKNl2lCYGVqQicxa0L6/mtCBNZsQpSYbUJgZW5CLTJvQg==</AssayXData><AssayYData Points="25">dZ+SvzGXjb/qm4e/74KEvw/ggL826ny/af14v+o5db+L1XG/qS1tvw/tar/vw2e/jwVnv5Z1
ZL+XfWO/+pxhvw1xYL+0Zl+/9ZNdv7VlXL8Y21q/jfxZvzoFWb/ghVe/G7RXvw==</AssayYData></Step><Step><CommonData><SampleLocation>1</SampleLocation><SampleID></SampleID><SampleGroup></SampleGroup><SampleInfo></SampleInfo><SampleRow>H</SampleRow><SamplePlate>1</SamplePlate><WellType>BUFFER</WellType><Concentration>-1</Concentration><ConcentrationUnits>µg/ml</ConcentrationUnits><MolarConcentration>-1</MolarConcentration><MolarConcUnits>nM</MolarConcUnits><MolecularWeight>-1</MolecularWeight><Temperature>30</Temperature><StartTime>2884765</StartTime><AssayTime>30</AssayTime></CommonData><FlowRate>1000</FlowRate><StepType>BASELINE</StepType><StepName>Baseline2</StepName><StepStatus>OK</StepStatus><ActualTime>30</ActualTime><CycleTime>0.2</CycleTime><AssayXData Points="150">+v5vQsHKcEKUmHFCYGVyQi0yc0L6/nNCx8t0QpSYdUJaZHZCLTJ3Qvr+d0LNzHhCjZd5Qmdm
ekItMntC9P17QsfLfEKNl31CYGV+Qicxf0L0/X9CYGWAQkrMgEKwMoFCF5mBQvr+gUJ/aoJC
SsyCQrAyg0IXmYNCff+DQuNlhEJKzIRCsDKFQheZhUJ9/4VC42WGQkrMhkKwModCF5mHQn3/
h0ICa4hCSsyIQrAyiUIXmYlCff+JQuNlikJKzIpCsDKLQheZi0J9/4tC42WMQkrMjEKwMo1C
F5mNQn3/jUL8aY5CSsyOQrAyj0KUmI9Cff+PQuNlkEJKzJBCsDKRQheZkUJ9/5FC42WSQkrM
kkIzM5NCF5mTQn3/k0LjZZRCx8uUQgZBlUIXmZVCff+VQuNllkJKzJZCsDKXQheZl0L6/pdC
5GWYQkrMmEItMplCFpmZQn3/mULkZZpCSsyaQrAym0KUmJtCff+bQuRlnEJKzJxCLTKdQhaZ
nUJ9/51C5GWeQsfLnkKwMp9CFpmfQn3/n0LkZaBCSsygQrAyoUKUmKFCff+hQvBnokJKzKJC
LTKjQhaZo0L6/qNC5GWkQkrMpEKwMqVCFpmlQn3/pULkZaZCSsymQrAyp0KUmKdCff+nQrZz
qELHy6hCsDKpQpSYqUIAAKpC9miqQlDNqkItMqtCFpmrQn3/q0LkZaxCUM2sQrAyrUKUmK1C
ff+tQuRlrkJKzK5CsDKvQhaZr0J9/69C5GWwQkrMsEKwMrFClJixQvr+sULkZbJCSsyyQrAy
s0IWmbNC</AssayXData><AssayYData Points="150">GxlNv68qS7/J3Ui/hNhJv0fvSL+xu0i/DHVIvyR0SL+T1Ei/5PZGvxr4Rr8k8kS/fuRFv+nl
RL8NHkW/cfNEvzVKRL8+NkO/PR5Ev2sdQ7+leEK/8LRCv+XQQr/IYUC/OBZAvw4/Qb/td0G/
+J0/v+J/P7/LYUG/+so/v0PSP797ZT6/GcM9v2tTPr/eXD2/2kY/vzBIPb//cjy/t7A8v0qp
O78d9zy/E9s7v5ZLO7+gTDu/+x08v8SVOr+ffzu/AYU5v5MPO7+g+Tm/WnI5vwdsOb80+Tq/
DRA5v6KdOL/I1Tm/r9w5vyv1N79vXji/r0s4v60yOL8M1Ta/3443v3znN7/OLzi//yc3v53v
Nr9jFDe/Bzw3v9DfNr/nzjW/LXM0vxTiNr/emTW/m0A1v/pENr+N6zW/05A1v7v2NL9lvTS/
3NI1v6UbNL+HUDO/h3c0v+DTM79UDzO/ZY4xv6ljM784yDK/YjQzvwJwMr9gUTO/mkwzv/JB
Mr8ZITO//M0yv3AqM79fszG/0Qsxv2VLMb+lZjK/65Uxv8/XML+x2jC/b0Yxvz13Mb9R2y+/
UlExv/TdLr+nxDC/ivcwv7mtL7+7PDC/YTQvv8KULr9/dy6/ZxYuv52tL7906C6/Z3Auv/3Q
Lr9dvC2/omcvv8ahLb+gsi6/PAwuv74RLr/F6S2/gZ4rv8U+Lb+Y7y2/mfguv4NNLb+E4S2/
4F4tv4L2K7/iMy2/aDAsvyETLr91nCu/+xcsvwtkLL/iyyu/bE4rv31EK7+J5im/r3oqvyCP
K78RuCq/</AssayYData></Step><Step><CommonData><SampleLocation>1</SampleLocation><SampleID></SampleID><SampleGroup></SampleGroup><SampleInfo></SampleInfo><SampleRow>H</SampleRow><SamplePlate>1</SamplePlate><WellType>BUFFER</WellType><Concentration>-1</Concentration><ConcentrationUnits>µg/ml</ConcentrationUnits><MolarConcentration>-1</MolarConcentration><MolarConcUnits>nM</MolarConcUnits><MolecularWeight>-1</MolecularWeight><Temperature>30</Temperature><StartTime>2915718</StartTime><AssayTime>80</AssayTime></CommonData><FlowRate>1000</FlowRate><StepType>LOADING</StepType><StepName>Loading</StepName><StepStatus>OK</StepStatus><ActualTime>79.999</ActualTime><CycleTime>0.2</CycleTime><AssayXData Points="400">fP+zQl9ltELGy7RCLDK1QhaZtUL5/rVCX2W2QsbLtkIsMrdCk5i3Qvn+t0JfZbhCxsu4Qiwy
uUKTmLlCfP+5Ql9lukJJzLpCLDK7QpOYu0L5/rtCX2W8QsbLvEIsMr1Ckpi9Qnz/vUJfZb5C
xsu+Qiwyv0KSmL9CfP+/Ql9lwEJJzMBCLDLBQpKYwUIkBsJCX2XCQsbLwkKvMsNCkpjDQvn+
w0JfZcRCxsvEQiwyxUKSmMVC+f7FQl9lxkJJzMZCLDLHQpKYx0L5/sdCX2XIQsbLyEIsMslC
kpjJQvn+yUJfZcpCxsvKQrw0y0KSmMtC+f7LQl9lzEJJzMxCLDLNQpKYzUL5/s1C4mXOQknM
zkKvMs9CkpjPQnz/z0LiZdBCSczQQrUz0UKSmNFCfP/RQuJl0kLGy9JCLDLTQhaZ00J8/9NC
4mXUQsbL1EIsMtVCFpnVQv//1UJfZdZCSczWQiwy10IWmddCggDYQuJl2EJJzNhCMjPZQpKY
2UJ8/9lC4mXaQknM2kKvMttCFpnbQnz/20LiZdxCSczcQq8y3UIWmd1CfP/dQuJl3kJJzN5C
rzLfQhaZ30J8/99C4mXgQknM4EKvMuFCFpnhQnz/4ULiZeJCScziQq8y40IWmeNCfP/jQuJl
5EJJzORCrzLlQhaZ5UJ8/+VCeGnmQknM5kIsMudCFpnnQnz/50JfZehCSczoQq8y6UIWmelC
+f7pQuJl6kJJzOpCrzLrQhaZ60J8/+tC4mXsQknM7EKvMu1CkpjtQnz/7ULiZe5CSczuQiwy
70IWme9CfP/vQuJl8EJJzPBCrzLxQhaZ8UL5/vFC4mXyQknM8kKvMvNCmZnzQnz/80LiZfRC
Scz0Qq8y9UIWmfVC+f71QmBl9kLGy/ZCrzL3QpKY90L5/vdC4mX4QsbL+EKvMvlCFpn5Qnz/
+UJ4afpCScz6Qq8y+0KSmPtC+f77QuJl/ELGy/xCrzL9QpKY/UJ8//1C4mX+QknM/kIsMv9C
kpj/Qnz//0LxMgBD42UAQxaZAENJzABDvv8AQ/EyAUMkZgFDWJkBQ4vMAUO+/wFD8TICQ+Nl
AkMWmQJDi8wCQ77/AkPxMgNDJGYDQxaZA0NJzANDvv8DQ/EyBEPjZQRDFpkEQ0nMBEO+/wRD
sDIFQyRmBUNYmQVD0s0FQ77/BUPxMgZD42UGQ1iZBkNJzAZDvv8GQ7AyB0MkZgdDWJkHQ4vM
B0O+/wdDsDIIQ+NlCENYmQhDi8wIQ77/CEPxMglDJGYJQ1iZCUNJzAlDvv8JQ/EyCkPjZQpD
WJkKQ4vMCkOCAAtDsDILQ+NlC0NYmQtDi8wLQ3z/C0OwMgxDJGYMQxaZDEOLzAxDvv8MQ7Ay
DUMkZg1DWJkNQ4vMDUN8/w1D8TIOQ+NlDkMWmQ5DScwOQ77/DkPxMg9D42UPQ1iZD0NJzA9D
fP8PQ7AyEEMkZhBDFpkQQ0nMEEN8/xBDsDIRQ+NlEUMWmRFDScwRQ77/EUPxMhJD42USQ1iZ
EkNJzBJDvv8SQ7AyE0PjZRNDWJkTQ0nME0N8/xND8TIUQyRmFEMWmRRDScwUQ3z/FEOwMhVD
42UVQ1iZFUOLzBVDvv8VQ7AyFkPjZRZDFpkWQ4vMFkO+/xZDsDIXQyRmF0NYmRdDScwXQ3z/
F0PxMhhDJGYYQxaZGEOLzBhDfP8YQ7AyGUMkZhlDFpkZQ0nMGUN8/xlD8TIaQyRmGkMWmRpD
i8waQ3z/GkOwMhtD42UbQxaZG0NKzBtDfP8bQ7AyHEPjZRxDFpkcQ4vMHEN8/xxDsDIdQ+Nl
HUMWmR1DSswdQ3z/HUOwMh5DJGYeQxaZHkNKzB5DfP8eQ7AyH0PjZR9DFpkfQ0rMH0O+/x9D
sDIgQ+NlIEMWmSBDSswgQ3z/IEOwMiFD42UhQ1iZIUNKzCFDfP8hQ7AyIkPjZSJDFpkiQ4vM
IkN8/yJDsDIjQ+NlI0MWmSNDi8wjQ3z/I0OwMiRD42UkQxaZJENKzCRDfP8kQ7AyJUPjZSVD
FpklQ0rMJUN8/yVDsDImQ+NlJkMWmSZDSswmQ77/JkOwMidD42UnQ1iZJ0NKzCdDvv8nQ7Ay
KEPjZShDFpkoQ0rMKEN8/yhDsDIpQ+NlKUMWmSlDSswpQw==</AssayXData><AssayYData Points="400">bj0qvyuzKr9vmym/AEkqv2NOKr8CdSq/C+wpvzyrKb9k9Cq/VL0pv5k5Kr/qqyi/d+Iov6oR
Kr9kqii/NaQov+7eKL9ZZSm/EYkpv2tqKb9doyi/dAIov9vaKL+A3yi/P0Eov9kCKb+LLye/
yIMov+WNJ78Vhye/SAgnvwwcJ7+DYya/Ye8nv78TJ789XCi/BIgov8SrJ7+S5yW/ho8nv7hW
Jr8ajSe/1TYmv7BJJb9hFya/kRonvye6Jr8tAia/Q+ckv5osJr9clyS/wEUmv40hJb8B2Ce/
cg4lv+2vJ7/k1iO/H8YkvzBKJb/PZyS/KRsnv856JL+JMCa/F5olvy4PJb9W+yS/vc4kvzlT
JL+n0CO/nzslvw8PJL/l0SO/feMjv72KIr+HbyO//JQjv0ioI7+c3iS/yfwiv3B/I79uVyS/
QKIiv5lZI7/BMCO/qGIjv0PrIr83ICS/XzkivybkIb9dbCO/q1oiv4YeIr8vTyK/H+civ0J7
Ib8nlCK/swkiv7drIL8PGiK/asohv0MtIr+9SiK/JZohv0CHIr+PmSK/xZEhvxbjIr93GSC/
XwYiv19JIb8jiSC/muMgvwPwIL/3nCC/UBMgvyLZIL+tpyG/LwwivySrIb+yhyC/wc8gv9yC
IL/KzyG/WnkgvxRlIL8cByG/0wghv+++H78bpyC/tzMfv1OXH7+6KCC/IY4ev/1QH7/0iR6/
UrcgvyMEIL/DgSC/2/gev9pBIL/5ih6/4GAev7LzHr/Mrh6/bgoev8JAHb9hRh+/a6Yev1jH
Hr+hqh6/UMAdvx9RHr9pPR+/iAkfv6ZgHb9p8x2/ag0fv4dyHr/x8h2/75ccvyi0Hr9F/x6/
EvQdv1IRHr9Psh6/iXUdvzFEHb84yB2/1VAcv8MsHb+xtB2/PnYdv2olHr+PYR2/zXsdvwHd
HL8Y3By/cPIdv+NOHb+1jRy/0mscvzkkHb8wARy/m+8bv0q5Hb+wFh2/QsUdv8c5HL/XjBy/
S1Abv1zyHL9yihu/bC0ev5B8Hb+88Rq/mUUcv+GLG7+CQRy/33Ubv3NbHL+0rhy/16gcvyP5
Gr/BUBu/cpAbvxpMGr9xehu/bfwbv5BQG7+KlRu/mnEbv+UVG7+HJBu/4eAav/wgG7/sKxu/
4e0bvxK/Gr/y/Rm/Ltsav+QLGr/9mBq/9U4bv9BCGr8//hm/aYwZv3wUGr/FQhu/Q3Mav9Gn
Gr+FZRu/o3kbv/99Gr8X7Bi/XxkavzxaGr/2nBq/z+4Zv6fKGb9F9Bq/8ewav4y0GL8azxq/
TvcZvx4lGL+6Chu/p/IYv8M3Gb+xiRm/dLYZv/HbGL8ewhi/x2wav9ndGL9vwhi/A98Yv17d
F7/pLRm/MdAYvzSGGL/fZxi/WQMav8LkF7/WFhm/W8wYvxV6F7//Fxm/vKMYvxBSGL/EtRm/
w4QWv14QGb/8JRm/v90Yv4jZGb/7CRi/TSkZv0HKF7/4lRe/JfoYv3+GGL80BBi/Oj4Yv+yT
F79Naxi/NOsYv4LVF7/zJhi/s7IWvwsEGL9ZgBe/940Xv/RCFr8CFRe/1R0Xv+DYFr/4Che/
HnAXvyInFr9QKRe/FtUWv9l8Fb+qZRa/q3oXv5K/Fr9cvBe/DYIWv8hUF7/ffxW/kpsWvwI6
F79K3hW/HQMWv6WNFr8v7ha/KBgWv0GtFb9sPhW/VqIVvzLiFr+PExa/11oVv8RpFr9i3BW/
ROsVv89MFr9CORW/Y68Vv/UYFr/WrxW/OugVv6iLFb9Niha/biUVvzouFL/1KRW/UXIVvwH3
FL//uBW/uKcWv/95Fb/rxhS/43IUv8J4Fr/yZBW/B44VvyF2FL+y+hS/PNcUv9TDE7+s8BO/
WlsVv8OKFL/b6RS/YQMVv2pzFL/6kxW/CHcVv2s6FL+c0BS/w0sUv11qFL8PDBO/IzwUv1R5
E7/n7BS/htIVv1CcFL/GRhS/8lEVv6zVE79blRS/sHAUvwpTE7+/nBK/aTQUv9liE7/eDRS/
kPMTvw4JFL/N8xO/NV8Tv1blFL8z/RK//HATv9diE7+1ABS/JLcTv0TUFL/vUBK/Pj4Tv/sp
FL+B2BO/fhgUv4s6FL/luBS/7XIUv5UvFL9PHRS/BxETvw==</AssayYData></Step><Step><CommonData><SampleLocation>1</SampleLocation><SampleID></SampleID><SampleGroup></SampleGroup><SampleInfo></SampleInfo><SampleRow>H</SampleRow><SamplePlate>1</SamplePlate><WellType>BUFFER</WellType><Concentration>-1</Concentration><ConcentrationUnits>µg/ml</ConcentrationUnits><MolarConcentration>-1</MolarConcentration><MolarConcUnits>nM</MolarConcUnits><MolecularWeight>-1</MolecularWeight><Temperature>30</Temperature><StartTime>2996716</StartTime><AssayTime>30</AssayTime></CommonData><FlowRate>1000</FlowRate><StepType>BASELINE</StepType><StepName>Baseline3</StepName><StepStatus>OK</StepStatus><ActualTime>29.999</ActualTime><CycleTime>0.2</CycleTime><AssayXData Points="150">ff8pQ28yKkOiZSpD1ZgqQwjMKkM7/ypDsDIrQ6JlK0PVmCtDCMwrQ33/K0NvMixDomUsQxeZ
LEMIzCxDff8sQ3UzLUOiZS1DF5ktQwjMLUM7/y1DbzIuQ+NlLkPVmC5DSswuQzv/LkNvMi9D
omUvQ9WYL0ORzS9DO/8vQ28yMEPjZTBDF5kwQwjMMEM7/zBDbzIxQ6JlMUPVmDFDCMwxQzv/
MUNvMjJDomUyQ9WYMkMIzDJDO/8yQ28yM0OiZTND1ZgzQ0rMM0M7/zNDbzI0Q6JlNEMXmTRD
Ssw0Qzv/NEOwMjVD42U1Q9WYNUMbzzVDO/81Q28yNkOiZTZD1Zg2QwjMNkO//zZDbzI3Q6Jl
N0PVmDdDCMw3Qzv/N0NvMjhD42U4QxeZOENKzDhDO/84Q6A6OUOiZTlD1Zg5Q0rMOUM7/zlD
bzI6Q6JlOkPVmDpDSsw6Q8UAO0NvMjtDMWg7Q9WYO0OLzDtDPP87Q7AyPEOiZTxD1Zg8Q0rM
PEN9/zxDsDI9Q+NlPUMXmT1Di8w9Qzz/PUPyMj5D42U+QxeZPkNKzD5Dff8+Q7AyP0PjZT9D
F5k/Q0rMP0N9/z9DsDJAQ+NlQENYmUBDG89AQ33/QEOwMkFD42VBQxeZQUNKzEFDff9BQ7Ay
QkPjZUJDF5lCQ0rMQkN9/0JDsDJDQ+NlQ0MXmUNDSsxDQ77/Q0OwMkRD42VEQ9WYRENKzERD
ff9EQ28yRUPjZUVDF5lFQ0rMRUM8/0VDsDJGQ+NlRkMXmUZDSsxGQ33/RkOwMkdD42VHQxeZ
R0MIzEdD</AssayXData><AssayYData Points="150">B+sSvwXVEr+uWhG/xXkTvzqnEb+WjhK/C4ASv75jEr8yDRO/VJMRv4puEb+0vhK/US8Sv/+l
Er/18BK/XsgRv7wfE7/lLBG/qrcRvy3XEb+5zRG/BZwRv2XcEb8xvhG/5A4Sv+i0Er+jYBK/
eV0Sv5IvEb8vUhK/CnsSvxGREL84SBO/5k4Sv61JEr8RixK/yzASv9WBEb8i3RG/duERvwDF
Eb87XxG/IqsQv9DhEb8EKBK/ce8QvwITEr/CGxG/mooRv7+UEL9OYRG/THQRvwNsEr99dhG/
QcMRv6I/Eb+UQRC/qIYQv8mYEL9lixG/oVARv+M3Eb9UhQ+/lrUPv2yPEb95SxC/KXAQv+/R
EL8MvhC/ADIRv+2lEb9L0RC/fwoSv6X9EL9+vhC/4HkQv6foD79phxC/B+sQv7cNEb8n2A+/
YiIPv8pvD78f5w+/V2gRv2mOEL/kuA+/WN8Pv11pD7/zvQ+/pvQOv4vED7/q6g6/VF4Qv8CN
EL9v1BC/EEwOv1xLEL8PqhC/o18Ov/L1Dr/yixC/HuEPvy4ID78Nlg+/LQsRv1t4EL/pkw6/
e14Rv5CHD78u3Q+/CA8Qv9xbDr+blA6/6AsQvwoiEL+MEg+/rooQv9SmDr+TLg+/nYgPvzMb
D7/Uiw6/yqAQv266Dr9ipQ6/YtQOvxkxD78xxw2/xmUOv8NiD7/00w2/E7MOv1iNDr8V1g6/
alkPv3+iD79j0Q+/CaINv1UwD78rAw6/3k4Nv4QWDr9n4g2/Jk8Ov16vDr+1JA6/Mr0Nv93U
Db/+AQ6/</AssayYData></Step><Step><CommonData><SampleLocation>10</SampleLocation><SampleID></SampleID><SampleGroup></SampleGroup><SampleInfo></SampleInfo><SampleRow>H</SampleRow><SamplePlate>1</SamplePlate><WellType>BUFFER</WellType><Concentration>-1</Concentration><ConcentrationUnits>µg/ml</ConcentrationUnits><MolarConcentration>-1</MolarConcentration><MolarConcUnits>nM</MolarConcUnits><MolecularWeight>-1</MolecularWeight><Temperature>30</Temperature><StartTime>3035913</StartTime><AssayTime>180</AssayTime></CommonData><FlowRate>600</FlowRate><StepType>ASSOC</StepType><StepName>Association</StepName><StepStatus>OK</StepStatus><ActualTime>179.999</ActualTime><CycleTime>0.2</CycleTime><AssayXData Points="900">O/9HQ24ySEOhZUhD1ZhIQwjMSEM7/0hDbjJJQ6FlSUPVmElDCMxJQzv/SUNuMkpDoWVKQ9WY
SkMIzEpDff9KQ24yS0OhZUtD1ZhLQwjMS0MSA0xDLTJMQ6FlTEPVmExDCMxMQzv/TENuMk1D
oWVNQ5OYTUMIzE1DO/9NQ24yTkNgZU5D1ZhOQwjMTkM7/05DbjJPQ6FlT0PVmE9DCMxPQzv/
T0NuMlBDoWVQQ5OYUEMIzFBDvv9QQy0yUUOhZVFD1ZhRQwjMUUP5/lFDbjJSQ6FlUkOTmFJD
CMxSQzv/UkNuMlNDoWVTQ9WYU0MIzFNDO/9TQ24yVENJbFRD1ZhUQwjMVEM7/1RDbjJVQ6Fl
VUPVmFVDCMxVQzv/VUOwMlZDoWVWQ9WYVkMIzFZDO/9WQy0yV0OhZVdD1ZhXQwjMV0P5/ldD
LTJYQ6FlWEPVmFhDCMxYQzv/WENuMllDoWVZQ9WYWUMIzFlDO/9ZQ24yWkOhZVpD1ZhaQwjM
WkP6/lpDbjJbQ6FlW0PVmFtDxstbQzv/W0NuMlxDoWVcQ5OYXEPGy1xDO/9cQ/czXUOhZV1D
1ZhdQ8bLXUNyCF5DbjJeQ6FlXkPVmF5DCMxeQzv/XkP+NF9DYGVfQ9WYX0MIzF9DO/9fQ24y
YEOhZWBD1ZhgQwjMYEP6/mBDbjJhQ2BlYUPVmGFDCMxhQzv/YUNuMmJDoWViQ9WYYkMIzGJD
O/9iQ7w0Y0NgZWND1ZhjQ8bLY0M7/2NDbjJkQ2BlZEMim2RDCMxkQzv/ZEMtMmVDoWVlQyKb
ZUMIzGVD+v5lQy0yZkNgZWZDWJlmQ8bLZkP6/mZDbjJnQ2BlZ0PVmGdDCMxnQzv/Z0MtMmhD
KmdoQ9SYaEMIzGhDO/9oQ24yaUNgZWlDk5hpQwjMaUM7/2lDLTJqQ6JlakPUmGpDxstqQzv/
akMtMmtDomVrQ9SYa0PGy2tD+v5rQy0ybEOiZWxDk5hsQw7NbEM7/2xDLTJtQ2BlbUMWmW1D
xsttQ/r+bUMtMm5DYGVuQ9SYbkPGy25DO/9uQ24yb0NgZW9Dk5hvQwjMb0P6/m9D8TJwQ6Jl
cEPUmHBDxstwQ77/cEMtMnFDomVxQ5OYcUPGy3FD+v5xQy0yckNgZXJDHJpyQwjMckM7/3JD
bjJzQ2Blc0OTmHNDxstzQzv/c0NuMnRDYGV0Q9SYdEPGy3RD+v50Q24ydUOiZXVD1Jh1Q8bL
dUP6/nVDLTJ2Q2BldkPUmHZDkc12Qzv/dkMtMndDYGV3Q9SYd0PGy3dD+v53Q24yeENgZXhD
1Jh4Q8bLeEP6/nhDLTJ5Q2BleUOTmHlDxst5Q/r+eUMtMnpDYGV6Q5OYekMIzHpD+v56Qy0y
e0NgZXtDk5h7Q8bLe0P6/ntDLTJ8Q2BlfEOTmHxDxst8Qzv/fEMtMn1DomV9Q5OYfUPGy31D
+v59Q24yfkOiZX5Dk5h+QwjMfkP6/n5DLTJ/QyRmf0OTmH9Dxst/Q/r+f0MWGYBDsDKAQ0pM
gEPjZYBDfX+AQxaZgEOwsoBDSsyAQwTmgEOe/4BDFhmBQzk0gUNKTIFD42WBQ31/gUPbmYFD
sLKBQ0rMgUME5oFDff+BQxYZgkPRMoJDi0yCQ+NlgkN9f4JDN5mCQ9GygkNqzIJD4+WCQ33/
gkMWGYNDsDKDQ0pMg0PjZYNDnn+DQxaZg0PRsoNDasyDQwTmg0PEAIRDNxmEQ9EyhENqTIRD
BGaEQ55/hEM3mYRD0bKEQ2rMhEME5oRDqgGFQzcZhUPRMoVDakyFQwRmhUOef4VDN5mFQ9Gy
hUNqzIVDBOaFQwYBhkM3GYZD0TKGQ2pMhkNGZoZDnn+GQzeZhkPRsoZDasyGQwTmhkOe/4ZD
NxmHQ9Eyh0NKTIdDBGaHQ55/h0M3mYdD0bKHQ2rMh0ME5odDnv+HQzcZiEOwMohDakyIQwRm
iEOef4hDN5mIQ9GyiENqzIhDBOaIQ57/iEM3GYlD0TKJQ2pMiUMEZolDnn+JQzeZiUOwsolD
SsyJQwTmiUN9/4lDNxmKQ7AyikNqTIpDBGaKQ55/ikM3mYpD0bKKQ2rMikME5opDnv+KQxYZ
i0OwMotDakyLQwRmi0N9f4tDN5mLQ9Gyi0NKzItDBOaLQ9ECjEOaGYxD0TKMQ2pMjEPjZYxD
nn+MQ1iZjEPRsoxDasyMQwTmjEN9/4xDNxmNQ7AyjUNqTI1DBGaNQ31/jUM3mY1DsLKNQ2rM
jUME5o1Dff+NQzcZjkPRMo5DakyOQwRmjkN9f45DN5mOQ9GyjkNKzI5DBOaOQ57/jkM3GY9D
sDKPQ0pMj0MEZo9DAICPQzeZj0Owso9DasyPQwTmj0Oe/49DFhmQQ9EykENKTJBDBGaQQ31/
kEM3mZBD0bKQQ0rMkEPj5ZBDff+QQzcZkUOwMpFDakyRQwRmkUN9f5FDFpmRQzOzkUNKzJFD
JeaRQ57/kUMWGZJD0TKSQ0pMkkMEZpJDnn+SQxaZkkPRspJDasySQwTmkkOe/5JDFhmTQ7Ay
k0NqTJNDBGaTQ31/k0M3mZNDsLKTQ0rMk0Nm5pNDnv+TQzcZlEOwMpRDSkyUQwRmlEN9f5RD
N5mUQ9GylENqzJRDBOaUQ57/lEOmG5VDsDKVQ0pMlUMEZpVDfX+VQzeZlUPRspVDasyVQwTm
lUOe/5VDNxmWQ1o0lkNqTJZD42WWQ55/lkM3mZZD0bKWQ2rMlkPj5ZZDnv+WQxYZl0OwMpdD
akyXQwRml0N9f5dDFpmXQxKzl0NKzJdDBOaXQ57/l0MWGZhDsDKYQ2pMmEMEZphDnn+YQxaZ
mEOwsphDSsyYQ+PlmEN9/5hDFhmZQ7AymUNKTJlD42WZQ31/mUMWmZlDsLKZQ0rMmUNy6JlD
ff+ZQzcZmkOwMppDSkyaQ+NlmkOef5pDN5maQ7CymkNKzJpD4+WaQ33/mkM3GZtDsDKbQ0pM
m0PjZZtDfX+bQxaZm0PRsptDSsybQ+Plm0Oe/5tDNxmcQ7AynENKTJxD42WcQ31/nEMWmZxD
sLKcQ0rMnEME5pxDsAKdQzcZnUOwMp1DSkydQ0ZmnUN9f51DN5mdQ7CynUNKzJ1D4+WdQ57/
nUMWGZ5D0TKeQ0pMnkMEZp5DfX+eQxaZnkOwsp5DasyeQ+PlnkN9/55DmhmfQ7Ayn0NKTJ9D
42WfQ31/n0MWmZ9D0bKfQ0rMn0Pj5Z9Dff+fQxYZoEPRMqBDSkygQ+NloEN9f6BDFpmgQ7Cy
oENqzKBD4+WgQ57/oEMWGaFDsDKhQ0pMoUPjZaFDfX+hQxaZoUOwsqFDasyhQ+PloUN9/6FD
FhmiQ7AyokNKTKJD42WiQ55/okMWmaJDsLKiQ0rMokME5qJDvv+iQxYZo0PRMqNDSkyjQ+Nl
o0O+f6NDFpmjQ/Kyo0MOzaND4+WjQ57/o0MWGaRDsDKkQ0pMpEMEZqRDnn+kQzeZpEOwsqRD
asykQ+PlpEOe/6RDNxmlQ9AypUOLTKVDBGalQ55/pUM3maVD8rKlQ2rMpUME5qVDnv+lQzcZ
pkPQMqZDakymQwRmpkOef6ZDN5mmQ9CypkNqzKZDBOamQ57/pkM3GadD0DKnQ2pMp0MEZqdD
nn+nQzeZp0PQsqdDANCnQwTmp0Oe/6dDNxmoQ9AyqENqTKhDBGaoQ55/qEM3mahD0LKoQ2rM
qENG5qhDnv+oQ1gZqUOwMqlDakypQwRmqUOef6lDN5mpQ9CyqUNqzKlDBOapQ57/qUM3GapD
0DKqQ2pMqkMEZqpDnn+qQzeZqkPQsqpDzMyqQwTmqkOe/6pDNxmrQ9Ayq0NqTKtD42WrQ55/
q0M3matDsLKrQ2rMq0ME5qtDnv+rQz0arEOwMqxDakysQwRmrEOef6xDFpmsQ9CyrENKzKxD
BOasQ77/rEM3Ga1DVDOtQ0pMrUMEZq1Dnn+tQzeZrUPQsq1DasytQ+PlrUOe/61DNxmuQ7Ay
rkNKTK5DBGauQ55/rkMWma5D0LKuQ2rMrkME5q5Dnv+uQzcZr0OwMq9DakyvQwRmr0Oef69D
N5mvQ9Cyr0NqzK9DJOavQ57/r0M3GbBD0DKwQ2pMsEMEZrBDnn+wQzeZsEPQsrBDasywQ+rm
sEN8/7BDFhmxQ7AysUNqTLFDh2axQ3x/sUMWmbFDsLKxQ2rMsUME5rFDfP+xQ14askPQMrJD
SkyyQ+NlskOef7JDFpmyQ7CyskNqzLJDBOayQ3z/skM3GbNDsDKzQ2pMs0MEZrNDnn+zQxaZ
s0PQsrNDasyzQ+Pls0Oe/7NDFhm0Q7AytENqTLRDqGa0Q75/tEM3mbRDsLK0Q2rMtEPj5bRD
nv+0QzcZtUOwMrVDSky1Q+NltUN8f7VDFpm1Q7aztUNKzLVDBOa1Q57/tUM3GbZDsDK2Q2pM
tkPjZbZDfH+2QzeZtkPQsrZDSsy2QwTmtkOe/7ZDNxm3Q9Ayt0NKTLdDBGa3Q55/t0MWmbdD
sLK3Q2rMt0Pj5bdDfP+3QxYZuEOwMrhDaky4QwRmuEOef7hDFpm4Q7CyuENKzLhD4+W4Q57/
uEM3GblDsDK5Q0pMuUMEZrlDnn+5QxaZuUPQsrlDSsy5Q+PluUOe/7lDFhm6Q7AyukNKTLpD
42W6QzmEukM3mbpDsLK6Q2rMukPj5bpDnv+6QzcZu0OwMrtDaky7QwRmu0Oef7tDN5m7Q9Cy
u0NKzLtD4+W7Q3z/u0MWGbxD0DK8Q0pMvEPjZbxDfH+8QxaZvEOwsrxDcM28Q+PlvEN8/7xD
Nxm9Q7AyvUNKTL1D42W9Q3x/vUM3mb1D0LK9Q0rMvUPj5b1D</AssayXData><AssayYData Points="900">FSEOv1euD79NvQ2/efgNv7xDDr9AaQ2/urkNv+k+DL8cDwy/5nEMv4m/DL/fBA2/RpkMv0Ll
C7/pOwy/luYKv0BADb8udwu/7S0MvyviC78jbwu/fM0Kv3kyC79I0Qq/hmQLvxyoC7/xvgu/
HLQKv+xBC7+3Dwu/HD0Lvx3nC7/8kgq/6o4Kv1t/Cr9RoQq/FiAKvy+pCr9PqQm/T6cJv9XA
Cr8WAQy/3EwKv+G4Cb/3HAq/1XkJvz5OCr+cFAu/jiALv3HHCb8Fmgm/TM8Jv1OBCb+srgi/
3ooLvzFwCb94DQq/gqoJv52BCL9k9wm/N4QKv7DYCb9ejgm/MbkJv9AVCb9S2wi/x2sJv+Po
Cb+e+gi/qyoIv5ApCr9rJgq/wxwKv+/FCL8Irgi/YAgJvx38Cr+H3wi/nm4Hv8kHCr9UEQi/
IBMIv5j0B79B/wi/758Iv472CL+5fAi/o6gHv3LWBr/eTwi/NjYJvzGnCL+KhAi/3Y0Iv7gQ
CL9i3we/vDIIvxVNCL/yNge/OQcIv5ZDCL9Lmge/kIUIv80oCL8u4Ae/O24Gv1m1B782zwe/
8FQIv50pB7/9Igi/UAAIv0CXB7/0yQi/stsGv2VoCL/MpAm/jeQHv3pJBr8KpQe/QhcHvzgk
CL9o/Qa/0mYHv4d+CL/i6Qa/nvsGv8aZBr++ywa/UxIIv76+Br+0Tge/1RMGv2PuBr9JaAa/
9l8GvwMZCL80tga/dEgGv9WqB79cNQa/WlMGvyUaBr/yBAi/400Hv/WwBr/BEQa//1sFv4CF
Br/WxQW/FVIHv72sBb8j6QW/76EFv8yUBb+SwAW/GrIFv5s6Br9Wkwa/MbsFv0SrBb+tDga/
h4wGv3ZVB78qOwa/LTIFv9kGBr8BuQW/ojcGv2HIBr/+oQW/KN8FvzpgBb90sQa/SosFvzfu
BL+Bqwa/sd0Fv62EBb8qUgW/CVUFv1zzBL/nOAS/76AFv4wABL/Jsga/Nl4Ev27sBL/WzAO/
5P0Ev1BtBb9dpAa/flAEv7IuBr+DtgS/jTEFvw7SBL8fUQa/QPMEv9RmBb/uAQW/3SUFv61t
BL9WBAS/CKYEv5HaBL9cPQW/yN4Ev2//Bb+nKgW/R/EEv/FOBL86jQW/OQEEvxkdBb/6jAS/
CjgFv1vQBL/J6QO/bDsEv2onA78SGAS/5VUEv+5FA79xMwS/ZxwEvwUjA78+awS/HQ4Ev8cc
BL/YkQS/df8Dv5+CA7+bPQS/7hYDv4WdA7/qcgO/0L4Cv4SPA78GDgS/im0Ev3lkA798cgO/
Q9kBv05/A783GQK/85QDv5jZAr+PaAO/a/ACv8ePA799KgO/13IDv4avA78a1gK/MbIDvwzu
A79eDQS/N78Dv4gQBL8K4gK/F0IDv/9YA7/gcQK/R6EDv4SpA79V6AK/8FYCv3/NAr/LDAO/
9LUCv/6MA7/n6AK/WtkCv9GXAr/BjAO/2+4DvyYbAr8xPwO/7UUCv4gDAr89ZAK/1F0Dvy1j
A78hOAO/kxoDv7QzA7/hIwK/4qACv7ZlAr9OhgG/bDkCv/RRAr9K1gG/UVMAvxgOAr9DWgK/
Zk4BvzRtAr9T6QG/Y78Cv7HFAb+5xgG/sTMCvxbrAr9pBwG/TKkBv/uqAb8hkQG/rYEAv1Iz
Ar9znAG/B9IBvyfyAb+uMAG/Og8CvwhwAL+1BgG/ZpgBv7OQAL8rFwG/u8IAv3K2Ab9BmAG/
i+EBv7zsAL/NUQK/kLgBv2xhAb+8hwG/HDsAvx4zAb/D4wK/O7sBv8VlAb98AAC/2cIBv9Yp
Ar+AJQG/sloBv/9lAb9z6AG/gMcBvyqBAL9sOgG/Vo4Bvz7TAL8ezwC/HMcBv6WlAb9MSgC/
qLgAvy+IAb/2UQG/hQ8Av0HiAL8QRwC/buL/voPH/77TXAC/h6cAv0vyAL9ue/++bnwAv3Gu
AL94WgC/z4r/vst0Ab9oZv6+jfn+vswDAb+plgC/DkYAv3JfAL96dwC/dzEAvzW/AL8j2P2+
LdIAv3X6AL/osP6+n+sAv86HAL9odv2+ve7/vs3r/r5Tsf++sAf/vmy6/r5ffQC/8IP/vjqD
AL/yC/++LnH+vutT/r6r2/6+VZ3/vkgVAL8ukv2+pzL/vo40/r5EBf++2DMAv0vR/r5Bif6+
Tnj9vhad/r7Bi/++7Hv/vk9v/b6knP2+mVIAv9Z2/768Zf2+40j8vnBL/76vf/2+Ztv9vtab
AL9oIgC/5oz+visf/L4yA/++iHP9vhGF/L6nHQC/VDD9vgK1+76uK/++ivn+vuBfAL+/HPu+
+VD8vnAn/r6l7P2+lv3/vivT/b6HWP6+O0b8vjAu/75g8fu+RpP9vj5B/r7LI/y+x3/+viNg
/b5Zff6+ipz9vsto/r666/y+1B3/vo+N/L7P/P6+AGj9vltN/r5vTv2+yhD8vg/l+74eHf2+
bPD6vuvH/L4TVf6+KSz9vheq/L5Q3v6+zaf6vtel+r5ya/q+BJr9vqk6+76KSP++4of8vrKN
/r7OEf2+bID9vq7L+74h5P2+snD+vmSZ+77umvy+pV/8vnAG/76EYvq+E538vmaX/L7zSvy+
jJP8vj5E/77qdfy+YqL7vkF7+77Eg/u+YP75vp79+L5ckvy+lXH8vlqy+756u/u+pT/7vrMb
/b6sBvu+5gv6vu4R/b6HjP2+NFD5vsey+74Vgvq+wr/6vvr//L4pifu+L5f4vv6T+77Oe/u+
hPj5vraV/L6wMfe+jun6vqwR/L4Z6Pu+5Cf7viKw+r6oYPq+54H7vlJM+74Yofq++Vn6vgCi
+75xw/m+zPT5vi0z+r6GQPq+DsD6vgA9976Hh/m+WHD5vnJS+b7Mdfu+OmX5vkeD+L6FF/u+
TlL5vhW5+b7H5/m+vtv6vpLF977enve+xwr6viyI+b7s3fy+zqX5vo0S+b5pffm+3C76vkMI
+r7f3fm+sxr5vnMx+b6Cmfq+QMj5vvfv+L5sF/i+Gij3vuMt+b6Aq/q+9E/6vpbM+b42T/e+
pPr4vqBE+r4uoPa+ysf6vpt3977eGfe+Na75vhB++b5itPi+4bz6voBl977QEva+1mD2vtGY
+b4pmfe+1Wj3vm5v9b7lmPa+Pyn2vv9z+r4kL/e+Biv3vrcd974ynfW+yPH1vmxe9r4u9Pe+
a+n2vgdx9b7DOPm+ciT2vghL9b5lzPW+B1T2vvHD9r7jufe+Bi34vsep9L7HXfe+dXP2vm0P
+L6lJ/a+Erj4vnV6974XxPa+Nuf2vpGd+L7iifi+Ahv4vltv9b5U3ve+YJr2vury+L7f4PW+
xx74vrFk9L6gHve+UCP3vkKh97782fW+QZ32vsiO9r4UC/W+6bb1vuKJ9r792ve+EGD2vg73
9b52DPi+Clb3vn8T9r4govW+dAj1vozY9760r/S+cbH0vgvK9r5ad/S+ggL3vrw59b4B1PS+
Bbj0vuA09r43jPS+KL/3vqd89r5i6fS+8+rzvnm19L7iJPe+6Hn2vqti9L4JxfK+J67zvu2R
9L5OSvS+cqf0vuq/9L4Je/K+TJD1vjCs9b6QuvW+5331vpOG9r7+mfO+Gyzyvn92875YnvW+
VNH0vmG+875ppPO+RTT0vs179r77YPS+Gjvyvmcy9L5s8PO+U8ryvqG88r40aPS+Pl30vo2U
9r4jwfS+fnLzvviF9r4bz/S+pxL1vpMG9r6dkfO+k3XzvsvS8r5rGfS+JD/0vqxD9L6hvvK+
wRv0vgOE9r4/q/C+wtbyvo099L5fk/K+9w/0vtd38b62hPK+egXzvpIG9L5AaPS+m1j0vjGu
9L4oxfK+ew70vvy9876R5vO++6/0vkKR8b54WfS+UVv0vniF8b7eWvO+JgnzvsRN874UmPK+
Y0H1viyE8b52qPW+8Ovxvm7Z8b7my/G+lm3xvpwh8r5QOvK+kunyvj8k8r4u/O++z5Dxvnhd
8r6nffG+yXbvvird8L74hvO+0vbwvoG+8L6+SfS+8I/zvuaG8b50SvO+RKLwvlUQ8b6lNPG+
rSPxvqVP87739+++WxzyvqUa8r6SJPC+2nnzvhZO8r5eivC+ouzwvosl9L58vfO+zMDwvplz
8b5YqvO+ny3yvucs8b4YMPG+q/Luvh+W874xWu++J7Hyvs3l774DWO++BKDxvsdC9L4+yfG+
BTXwvvip8L6+9O++oFXvvv2z8L7TDe++dP7wviHS776Hue++5zHwvgeS8L4EpfC+f3/vvgyo
8L75zPG+M0jxvq1A8b6g1fC+mCzwviuC777lavG+mlrwvu8m8L6SOfC+GoLwvnvj8b6wj/C+
ss3vvrXB8r7p5vC+Z/nwvvBV8L6rufC+cRHvviLA7771fu++WmXyvkKa7b5GA+6+v77tvnR1
774TKfG+XQXvvoHo774Kv+2+ibfvvp9J7r4CFey+E+ftvmGp7772V+6+sDDuvrIz8L54hu2+
bkrvvoXh777CGfC+zWLvvn0j7L6GjO6+Nanvvl0g7r5kwe6+o1bvvoUH7r7Nq+2+tALtvk4i
8b7uDe6+Ajvxvo6M7r4Wuu6+LY3wvjky7b5oUe++3+fvvrQn7L53hPC+SNPuvm1l7b6s2Oy+
+pftvl2R7b5gXu2+anntvh1T775KR+6+L/Puvn/V7b7Cy+y+K7fvvsUf7r59eu6+FazuvuDT
7b5Zh+y+PsfvvnaZ7b4sw/C+d9Puvgf+7b4ahOy+ONrvvpa/774rMu6+Vs/uvqxB7L4SFey+
OavtvqxO6b5Ugey+9mnsvtUc77743ey+yDHuvpGN7r4t+O2+</AssayYData></Step><Step><CommonData><SampleLocation>1</SampleLocation><SampleID></SampleID><SampleGroup></SampleGroup><SampleInfo></SampleInfo><SampleRow>H</SampleRow><SamplePlate>1</SamplePlate><WellType>BUFFER</WellType><Concentration>-1</Concentration><ConcentrationUnits>µg/ml</ConcentrationUnits><MolarConcentration>-1</MolarConcentration><MolarConcUnits>nM</MolarConcUnits><MolecularWeight>-1</MolecularWeight><Temperature>30</Temperature><StartTime>3224798</StartTime><AssayTime>180</AssayTime></CommonData><FlowRate>600</FlowRate><StepType>DISASSOC</StepType><StepName>Dissociation</StepName><StepStatus>OK</StepStatus><ActualTime>180</ActualTime><CycleTime>0.2</CycleTime><AssayXData Points="900">ff+9Q/YYvkOwMr5DSky+Q+NlvkNcf75DF5m+Q7CyvkNKzL5D4+W+Q1z/vkMXGb9DsDK/QylM
v0PDZb9DfX+/Q/aYv0OPsr9DSsy/QwTmv0N9/79DFxnAQ7AywEMpTMBDw2XAQ1x/wEP2mMBD
sLLAQynMwEPj5cBDff/AQ/YYwUOwMsFDSkzBQ6hmwUOkgMFD9pjBQ7CywUMpzMFDc+jBQ33/
wUMXGcJDjzLCQylMwkPjZcJDfX/CQxeZwkOPssJDSszCQ8PlwkNc/8JD9hjDQ48yw0MpTMND
42XDQ1x/w0P2mMNDsLLDQynMw0PD5cNDXP/DQ/YYxEOwMsRDKUzEQ8NlxENcf8RD9pjEQ7Cy
xEMpzMRDw+XEQ1z/xEMXGcVDljPFQ0pMxUMKZ8VDXH/FQ/aYxUOwssVDSszFQ+PlxUNc/8VD
9hjGQ7AyxkMpTMZDw2XGQ1x/xkNYmcZDj7LGQynMxkPD5cZDff/GQ/YYx0OwMsdDKUzHQ8Nl
x0N9f8dD9pjHQ7Cyx0MpzMdDw+XHQ1z/x0P2GMhDjzLIQylMyEPDZchDXH/IQxeZyEOPsshD
KczIQ+PlyEOe/8hD9hjJQ48yyUOsTMlDw2XJQ1x/yUP2mMlDj7LJQ0rMyUPD5clDff/JQ/YY
ykOwMspDKUzKQ+NlykNcf8pD9pjKQ4+yykNKzMpDw+XKQzMDy0P2GMtDjzLLQylMy0PDZctD
XH/LQ/aYy0OPsstDSszLQ8Ply0Nc/8tD9hjMQ/IyzEMpTMxD42XMQ1x/zEMXmcxDj7LMQynM
zEPD5cxDXP/MQ/YYzUOPMs1DSkzNQ8NlzUNcf81D9pjNQ7CyzUMpzM1D4+XNQ1z/zUP2GM5D
sDLOQ3FNzkPDZc5DXH/OQ/aYzkOPss5DKczOQ+PlzkN9/85DFxnPQ7Ayz0MpTM9Dw2XPQ1x/
z0MXmc9Dj7LPQ0LQz0PD5c9Dff/PQ/YY0EOPMtBDSkzQQ+Nl0ENcf9BDWJnQQxm00ENKzNBD
4+XQQ33/0ENYGdFDsDLRQ0pM0UMlZtFDfX/RQxeZ0UOwstFDSszRQ+Pl0UN9/9FDFxnSQ7Ay
0kNKTNJD42XSQ31/0kMXmdJDsLLSQ83M0kPj5dJDff/SQxcZ00OwMtNDSkzTQ+Nl00N9f9ND
N5nTQ7Cy00NKzNND4+XTQ33/00M+GtRDsDLUQ0pM1EPjZdRDfX/UQxeZ1EOwstRDSszUQ+Pl
1EO+/9RDFxnVQ7Ay1UNKTNVD42XVQ31/1UMXmdVDsLLVQ0rM1UPj5dVDff/VQxcZ1kPyMtZD
KUzWQ+Nl1kN9f9ZDF5nWQ4+y1kNKzNZD6ubWQ33/1kN5GddDsDLXQ0pM10PjZddDXH/XQxeZ
10OPstdDSszXQ+Pl10N9/9dDFxnYQ7Ay2ENKTNhD42XYQ1x/2EMXmdhDsLLYQ0rM2EPj5dhD
ff/YQxcZ2UOwMtlDKUzZQ+Nl2UN9f9lDF5nZQ/Ky2UOLzNlD4+XZQ33/2UMdGtpDsDLaQ0pM
2kPDZdpDXH/aQ/aY2kOwstpDSszaQ+Pl2kNc/9pD9hjbQ48y20NKTNtD42XbQ31/20P2mNtD
sLLbQynM20PD5dtDff/bQxcZ3EO8NNxDSkzcQ8Nl3ENcf9xD9pjcQ7Cy3ENKzNxDw+XcQ33/
3EP2GN1DsDLdQylM3UPjZd1DXH/dQxeZ3UOwst1DSszdQ+Pl3UN9/91DFhneQ5Ay3kNKTN5D
w2XeQ31/3kMWmd5DsLLeQ0rM3kPD5d5Dff/eQxYZ30OQMt9DSkzfQ+Rl30N9f99DFpnfQ5Cy
30MpzN9Dw+XfQ1z/30P2GOBD8jLgQ+5M4EPkZeBDfX/gQ/aY4EOWs+BDSszgQ8Pl4ENc/+BD
9hjhQ5Ay4UNKTOFDw2XhQ31/4UP2mOFDsLLhQ0rM4UME5uFDqgHiQ/YY4kOQMuJDKUziQ8Nl
4kNcf+JD9pjiQ7Cy4kNKzOJD5OXiQ1z/4kMWGeNDkDLjQylM40PDZeNDfX/jQ/aY40OQsuND
KczjQ8Pl40Nc/+NDFhnkQ5Ay5EMpTORD5GXkQ31/5EMWmeRDkLLkQ2rM5EPD5eRDXP/kQxYZ
5UOQMuVDSkzlQ8Nl5UNcf+VD9pjlQ5Cy5UNKzOVD5OXlQ33/5UP2GOZDkDLmQylM5kPkZeZD
fX/mQ/aY5kOwsuZD9M3mQ8Pl5kNc/+ZD9hjnQ5Ay50MpTOdDw2XnQ1x/50MWmedDkLLnQ0rM
50Pk5edDywHoQxYZ6EOQMuhDKUzoQ8Nl6EO+f+hD9pjoQ5Cy6EMpzOhDw+XoQ1z/6EM+GulD
kDLpQ0pM6UPDZelDXH/pQ/aY6UOQsulDKczpQ+Tl6UNc/+lD9hjqQ7Ay6kMpTOpDw2XqQ1x/
6kMWmepDsLLqQynM6kPD5epDff/qQxYZ60OQMutDKUzrQ8Nl60Ncf+tD9pjrQ5Cy60MpzOtD
JebrQ1z/60MWGexDkDLsQylM7EPkZexDfX/sQ/aY7EOQsuxDVs7sQ8Pl7ENc/+xD9hjtQ5Ay
7UMpTO1Dw2XtQ1x/7UP2mO1DkLLtQynM7UPD5e1DXP/tQzcZ7kOwMu5DKUzuQ8Nl7kNcf+5D
HZruQ5Cy7kMpzO5DBObuQ1z/7kP2GO9DkDLvQylM70PDZe9DXH/vQ/aY70Owsu9DSszvQ8Pl
70Nc/+9DFhnwQ5Ay8EMpTPBDw2XwQ31/8EMWmfBDkLLwQ0rM8EPk5fBDXP/wQ/YY8UOQMvFD
SkzxQ+Rl8UN9f/FDI5vxQ7Cy8UNqzPFD5OXxQ57/8UMWGfJDsDLyQ0pM8kPkZfJDfX/yQxaZ
8kOwsvJDSszyQ+Tl8kN9//JDFhnzQ7Ay80NKTPND5GXzQ31/80MWmfNDsLLzQ0rM80Pk5fND
ff/zQxYZ9EPyMvRDSkz0Q+Rl9EN9f/RDFpn0Q7Cy9ENKzPRDw+X0Q33/9EMWGfVDsDL1Q0pM
9UPkZfVDIYD1QxaZ9UOwsvVDSsz1Q+Tl9UN9//VDFhn2Q5Ay9kPuTPZD5GX2Q31/9kMWmfZD
sLL2Q0rM9kPk5fZDXP/2QxYZ90OwMvdDSkz3Q+Rl90N9f/dDFpn3Q5Cy90NKzPdD5OX3Q33/
90MWGfhDsDL4Q0pM+EPkZfhDfX/4Q/aY+EOwsvhDSsz4Q+Tl+ENc//hDFhn5QzMz+UNKTPlD
Zmb5Q1x/+UMWmflDsLL5Q0rM+UNG5vlDff/5QxYZ+kOQMvpDKUz6Q+Rl+kN9f/pD9pj6Q/Ky
+kMpzPpD5OX6Q33/+kO6GftDsDL7Q0pM+0PkZftDfX/7QxaZ+0OwsvtDSsz7Q+Tl+0N9//tD
Fhn8Q7Ay/ENKTPxDw2X8Q31//EMWmfxDkLL8Q0rM/EPD5fxDff/8QxYZ/UOQMv1DSkz9Q+Rl
/UN9f/1DFpn9Q9Gy/UNKzP1D5OX9Q1z//UP2GP5DkDL+Q0pM/kPCZf5Dnn/+QxaZ/kOwsv5D
Kcz+Q8Ll/kMhAP9DFhn/Q7Ay/0NKTP9D5GX/Q7CC/0MWmf9DsLL/Q0rM/0PC5f9DXP//Q6wM
AERYGQBEJSYARPIyAESuPwBEi0wAREhZAEQUZgBE4XIARL5/AER7jABEWJkARCWmAEThsgBE
vr8ARIvMAER52QBEJeYARPLyAESu/wBEiwwBREgZAUQlJgFE4TIBRL4/AUR7TAFESFkBREZm
AUThcgFEvn8BRHuMAURYmQFEJaYBRPKyAUS+vwFEi8wBRFjZAUR35gFE4fIBRK7/AUR7DAJE
WBkCRBQmAkQSMwJEvj8CRN1MAkRIWQJEJWYCRPJyAkSufwJEvIwCREiZAkQUpgJE8rICRL6/
AkR7zAJEWNkCRCXmAkTy8gJEvv8CRHsMA0RYGQNEFCYDRPIyA0S+PwNEe0wDREhZA0QlZgNE
8nIDRK5/A0R7jANEWJkDRFamA0ThsgNErr8DRHvMA0RI2QNEFOYDRPLyA0S+/wNEewwEREgZ
BEQUJgRE4TIERL4/BERWTgRESFkERBRmBETycgRErn8ERIuMBERYmQREJaYERPKyBETPvwRE
e8wERFjZBEQl5gRE8vIERL7/BESLDAVESBkFRBQmBUThMgVErj8FRItMBURYWQVEFGYFROFy
BUS+fwVEe4wFRHmZBUQlpgVE8rIFRK6/BUTNzAVESNkFRCXmBUQS8wVEvv8FRHsMBkRIGQZE
FCYGRPIyBkS+PwZEe0wGREhZBkQUZgZEtnMGRL5/BkSLjAZESJkGRCWmBkQftQZEvr8GRHvM
BkRI2QZEFOYGRPLyBkS+/wZEewwHREgZB0QUJgdE4TIHRK4/B0R7TAdESFkHRBRmB0ThcgdE
rn8HRHuMB0RImQdEFKYHROGyB0SuvwdEe8wHREjZB0QU5gdE4fIHRK7/B0R7DAhEeRkIRBQm
CEThMghErj8IRItMCERIWQhEFGYIROFyCESufwhEe4wIREiZCEQUpghE4bIIRL6/CER7zAhE
7NkIRBTmCETy8ghEvv8IRHsMCURIGQlEFCYJRPIyCUTwPwlEcU0JRFhZCUQlZglEOnQJRL5/
CUSLjAlEWJkJRCWmCUTysglEvr8JRIvMCURY2QlEJeYJRPLyCUS+/wlEiwwKRHkZCkQlJgpE
8jIKRL4/CkSLTApEWFkKRCVmCkTycgpEvn8KRIuMCkS6mQpEJaYKRPKyCkS+vwpEi8wKRFjZ
CkQl5gpE8vIKRL7/CkSLDAtEWBkLRCUmC0TyMgtEvj8LRItMC0RYWQtEFGYLRAJzC0S+fwtE
i4wLRFiZC0QlpgtE8rILRL6/C0SLzAtELdoLRCXmC0Ty8gtE</AssayXData><AssayYData Points="900">CID2viVc8L70AfK+pk7wvuzm775tDPC+2d3wvkj1776VjvC+aITtvm/9775OZ/C+1WTuvpft
7b6Zee6+3YjtvikB7b72dPC+RtHwvvEA8L5Omu2+PBDuvm6B7b4KqPC+DGjsvgNe8b7gue++
0Ybsvn/N775rFe++iovsvmbq8L5fH+++XsvsvtaA775avu6+x67tvk127b6zTe++dpHvvo3b
8b4xUO++kjvuvk8Y8L5ive2+irbtvlR/774Y/Oy+zmjvvvx48L5Dve6+r2Luvmlu8L4qxO2+
nLXtvjCA67433ey++2Duvj4U676qKe++rzXvvlRX7L4oNO++oY3uvsts7r4VxPG+GX3uvm5S
777GWe6+4PLwvgW68L5lE+6+VEPuvtaf7b6lbO2+F2jxvjsB777Wue6+Z2DtvpXr7L7HW+2+
QNLtvmr/7r5DRe2+UX/wvn81774mf+++2Jvtvg+s7b5GZPC+J4fuvgMK8L4+q+y+VcPtvpDh
7b7Arey+tRjvvtIH7b5e1ey+6hrsvmqb774IZu6+b6vsvhxc7765A/C+JdftvhrK7L4EMu6+
36bvvpG28L5Pae6+YyrwvsNA7r5YS+2+aNnuvqL97b7lZe2+pU3tvsxp7r6sl+6+EYjsvqMa
7L5Ub+++UvTsvmRY7r7kD+++1zfuvoKe7r4ZcO2+Gjfsvl+p777X/u2+Ah3svmMA7772re6+
prvsvuNM6r7MIe6+NW3vvtsN8L5hl+y+H2Hvvob66r4j5ey+WBftvkZy7L69W+6+Nxvvvnxo
7r7ihu++VePtvnd37758A+6+NMTsvkE77L52lOu+n9nrvo2Y7L5LO+q+4Urtvr9A7L55MOy+
fmvrvuD37b5FXu++N6ftvnme7b5eqO6+TS3rvuAc7r6/DO2+ku/uvj3g7b4Z3O++aC3svk9A
7L7/mOy+OjXtvkJi7b5Ga+u+grfuvnN07b7awOu+Rzntvhdh7r7euey+F8ruvo5M7b5gaO++
RgztvmQR7L5cD+2+o37rvm907b5QW+2+C1Tsvu7B7b7W8uy+xbDsvnZx7r4YsOu+oKjtvtiH
7L4wHuu+tFzvvrF47L4iC+2+qj/uvpgj676HJ+6+L9Tsvjef7b4Eo+y+j2fsvqIs676pQOu+
oZDrvkI87r4AH+y+kEXtvr63676DBuy+M5jsvlFp7b5GR+2+l5Tsvhqy7L7KE+2+T4HsvqK5
6r58mO2+G3Lqvk2A7L7pkuy+gsnqvlKk675wfOy+XejrvpHv7b5Zbey+c2jtvqZM677V/uy+
XS3tvtYN7L7cgO2+m5Dsvhyc676xkOy+yFvtvhPd7b5o3eu+zmXpvnjo6r5EFuu+EVDovkSe
6b75B+2+Gqnsvgnt7L4y+uu+Q9rtvqNb7L7x7eu+lCTtviyP7b7wJuu+v2frvpok6r4Rtum+
YBTsvgy/7b4GwOq+HpTrvg5I6b5VU+m+uhXrvuPW7L6unOu+DRDpvqIf6745pu2+yU3qvpiI
677TJuy+noLpviI47r5MBO2+8ITqviud6b4vBOy+F3/pvq6J6r7X0eq+1Afrvpsx6b6DF+u+
o8vrvl1x6r6MP+q+Vmzpvpvf6b6Fhuu+mBHtvq217L66cOy+EPPsvvxX6r4Iq+y+L87qvh18
676YXOi+8mPqvild677w3Ou+kOXrvulI6r6qFOu+GYjrvrtf7r6VXei+WPXpvuB96b7XR+u+
cKHqvtCz7L6m+em+qdbpvosw677m0um++FjqvrH16r4Wduu+tEPpvqmG6r7TIeu+Qrvmvqgv
6b6n7em+UVzrvs7q677rAe6+bQLuvnQ06r7Pd+u+oXbovoZd6r6hy+q+CPvpvjsJ7b7Ir+q+
/R7ovh2x6L7Yw+m+3Xbqvsxd6r6fiOu++BDpvvjz6b4Wceq+givpvhMh677ga+q+YZrpvisJ
6r6oZOy+5UjmvrAN677qJOu+mzrsvnVe6L4Qgui+R/TnvrD86r6ID+i+k27pvne86b7Qvei+
vczpvm906L7nuOm+goDqvslV6r5ynum+X/Lpvtej6b7AKOy+EkfqvuHd6b4Hyum+B/Ppvkz/
6L73Gei+X1jqvu/a6r5vaeq+kTjrvuJu6r5qkOm+caPnvjvx6r4nTum+9nTqvguR6L7+n+i+
x3vlvitx6L5Fieu+RCzovgWi6r6ZxOq+hPfnvtyQ5r40++m+9Brpvi/L575MW+y+FrvovjTk
6L5B8ua+e2vpvprq6L7dj+i+Vy/pvkbS576Wv+q+Firnvt1H6b5uzui+njXovmtO6b5sGue+
Xo3nvuGI677W8ea+ppDnvshQ6L4Nbuq+pjrrvluy6r5/Xei+v2XpvpBk6L5Vv+e+e4vpvr5v
6L5yhum+pmjpvq1F6b75m+i+ZZzovk/Z5r5vPOm+UmHovsNT576Lgum+fDTmvn1U6b6y4Oi+
BAHqvtsG6L7urea+2CTovsEa574/9Oi+m2LlvtfL574d4Oe+G5Tkvoql576Tmui+rmvovvBr
6r7VKOi+GVTpvpuR57477ui+I4nnvj9A6L4kdem+Tn3mvuPq5b420ui+EiHpvlAZ5r6PB+W+
p7/nvuFH5L6kOOe+kiPpvtFE6L4kieW++BrmvsYv6L4Zzuq+b7Xmvncn6L6asui+Dhjqvn4U
5r4x/Oe+hQLovsC55b432eS+Da7lvuTI6b7nfea+2b3ovvr5575iJ+e+ww/nvr2s574fNui+
L5rnvh24576leua+VQ/nvt8Z576MOei+wXDkvi6p5r5wiOW+zhbnvtIH5b61Lea+nW7nvkBP
574W0ue+9JrkvkHX575Fyua+aOjnvpAJ6b58z+a+O9PnvgDV5r6XR+a+tSTovqC85b4QT+a+
2Ujnvtp35r4i9Oa+g93mvuzB5r5gqeW+223lvqgw5r7q9+a+bmzlvm80575iruW+28TnvtX7
5r68++a+ufnmvrva577x9ue+Cvflvm775b423uW+AuvnvmWi5b6cXOW+fyrmvhB75L4onOS+
cDbmvjpP5b5vb+S+bPDkvsvc5r7Bree+FtTnvubF5b68Nua+1wjkvshN576Pl+a+LpvmvoMv
5r4UUeS+dtflvmGf475hAua+Wx7ovhnY5r6Tkua+DSzlvq6M5r6cVui+Zdnjvrf76L6AEOe+
sz3nvuOA577E1eW+AdjivmPw5L4NTeO+l+PjviIJ5b7QiOW+xRHlvkMs6L7Ow+W+U0Djvrs9
5L6ZVua+FxDlvu0h5r7hZeW+l5vnvmYp5r51dua+PtDlvtOH5r7TO+W+7ZHlvg0o5b6FBeS+
a/TkvlpG4r4i4eK+F3rlvuoI5L4pT+W+a1blvs1c5b4Kaua+lL3jvn5Q5b6ULOa+6pXlvufv
474IFuS+5uXivr2e577bJeS+cMPkvlat5L75wuO+Jibkvszi475oYua+L/fkvglB4r7K2OG+
mNblvoML5L4vIuS+Tybnvklh5L789uK+dfjkvkth5L5lh+O+LBbkvrNO5b57SOS+mZbkvgYX
5754SeK+aBnkvprW5L6JD+a+w5njvoBq5b6ty+W+o/XjvtIl5b6BZeW+ddjkvvvC476Rx+S+
4bzlvlpY5L5OPuW+6U7jvkOm4b7FP+K+ZxDlvii54r7I2+S+RpPhvlEq474EVuS+N0Xjvmdk
5b4bR+S+PHLhvjym476P0eS+Oa/mvnq85L6b7uG+iAflvqgN4r7JrOG+AJjjvhU64r6GyOO+
eqPjvnIW476LUeO+ZvjkvoyP5r4EDeG+0R/jvt1v5b5rvOO+yr/jvkyH4r6SH+a+7v/jvsx/
4r7nk+O+3rThvph45L6j8+G+0+bhvtFC4r5FluK+R+LhvkvV475JfOK+GJvkvsz55b5z8OO+
dwrjvpDD4r7nvuO+KHbjvle937748+G+PAnkvkvv4r5g++O+qd3jvi/u477xTOG+KW7nvtr5
47449OG+Fm3jvvFE5b7omOO+uX3jvglg5b70s+G+5dTgvnFA474TSuG+oCLhvtUk5L4PPeO+
jbvjvhYx4751QuO+VwfjvpXy4r7mCuO+U0jkvsE74r42+eG+gObhvs/0477ZlOS+mILjvkdK
4b5FUOG+uYLhvpeY476gdeG+IlzjvrEo4r5fKeO+nDrkvmrm4b6wouG+9Afhvhb44r7hYuS+
bZDivuCN4r4qLeG+A6DkvswX4L5qC+O+/wrhvo9u4b6Xn+C+Z/PgvjVL477xruK+NTvgvuII
4L628+O+SA7hvp+h475Qu+G+MVrhvlIN4b7Ld+O+Y+HjvvLX4L7ZbuG+UA7ivvMD4744IOK+
jkHhvmtc4L6mQ+G+2Urhvtgj4b6dQeS+SjPfvgUo476vz+C+P17gvvGI4L4KNuK+w07jviox
474QkuG+D73hvjE84r5j5eC+tdDivtnH4r7Wc9++qbTgvu/D4b7AWOC+x/Thvh+74b6vCeK+
iCThvosA4r5n0t++RUjivmUH5L5rmOC+jSfhvnA54r7J3uG+7cPgvjhd4L69IeC+8ffivgHS
3r6ltuC+bAXfvqTl375V4eC+FL/hvu0X377/KOO+cirhviML4r4fyuG+J0TgvpQg4L7SLOG+
AMHhvtyT4L7tZOC+QjLevsCm377ANeK+P+HevtNu4L4RXuG+nGDgvvmZ3740GOK+F7Hfvl6/
4L6q+uC+eZPgvgn24b4uaOC+dTzgvrQZ4b5uCeG+KsPgvt0U4L6CpeK+MF/evqLo4b7xZ96+
Jt7fvtKM4L4+h96+4ZHfvrXV3b7KJOK+Aivgvhjm4L7uMeC+</AssayYData></Step><Step><CommonData><SampleLocation>11</SampleLocation><SampleID></SampleID><SampleGroup></SampleGroup><SampleInfo></SampleInfo><SampleRow>H</SampleRow><SamplePlate>1</SamplePlate><WellType>REGENERATION</WellType><Concentration>-1</Concentration><ConcentrationUnits>µg/ml</ConcentrationUnits><MolarConcentration>-1</MolarConcentration><MolarConcUnits>nM</MolarConcUnits><MolecularWeight>-1</MolecularWeight><Temperature>30</Temperature><StartTime>3414383</StartTime><AssayTime>5</AssayTime></CommonData><FlowRate>1000</FlowRate><StepType>KREGENERATION</StepType><StepName>Regeneration2</StepName><StepStatus>OK</StepStatus><ActualTime>4.99901</ActualTime><CycleTime>0.2</CycleTime><AssayXData Points="25">v/8LRIwMDERIGQxEFSYMROIyDESvPwxEe0wMREhZDEQlZgxE8nIMRL9/DER7jAxEWZkMRBWm
DETisgxEv78MRHvMDERI2QxEJeYMRPLyDESv/wxEewwNRFkZDUQlJg1E4jINRA==</AssayXData><AssayYData Points="25">7oKKwF6AkMDTl5TAnjqXwEqvmcCKw5vAYl+dwKnAnsDEN6DAvhihwMtYosBTNqPAUv+jwLPL
pMB8dKXA+/2lwMnZpsCafKfAVw6owCd9qMBaCKnAHnSpwKS7qcBoK6rAoF+qwA==</AssayYData></Step><Step><CommonData><SampleLocation>12</SampleLocation><SampleID></SampleID><SampleGroup></SampleGroup><SampleInfo></SampleInfo><SampleRow>H</SampleRow><SamplePlate>1</SamplePlate><WellType>NEUTRALIZATION</WellType><Concentration>-1</Concentration><ConcentrationUnits>µg/ml</ConcentrationUnits><MolarConcentration>-1</MolarConcentration><MolarConcUnits>nM</MolarConcUnits><MolecularWeight>-1</MolecularWeight><Temperature>30</Temperature><StartTime>3430679</StartTime><AssayTime>5</AssayTime></CommonData><FlowRate>1000</FlowRate><StepType>KREGENERATION</StepType><StepName>Regeneration2</StepName><StepStatus>OK</StepStatus><ActualTime>4.99999</ActualTime><CycleTime>0.2</CycleTime><AssayXData Points="25">rz8NRGtMDUQ4WQ1EBWYNRNJyDUSffw1EfIwNREmZDUQFpg1E0rINRJ+/DURrzA1EONkNRAXm
DUTS8g1En/8NRHwMDkRJGQ5EBSYOROIyDkSvPw5Ea0wORDRbDkQVZg5E4nIORA==</AssayXData><AssayYData Points="25">HlJvv767Z7+XDV6/QEZVv2SET7/3Kku/9xxHv11pQ79ZiEC/zzI+vxMVOr9YHTm/7UE3v6F3
Nb8JfzS/huEyv0cCMr9UhC+/Mnovv1bnLb/7tiy/fxArvzGRKb+8Myq/gBAqvw==</AssayYData></Step><Step><CommonData><SampleLocation>11</SampleLocation><SampleID></SampleID><SampleGroup></SampleGroup><SampleInfo></SampleInfo><SampleRow>H</SampleRow><SamplePlate>1</SamplePlate><WellType>REGENERATION</WellType><Concentration>-1</Concentration><ConcentrationUnits>µg/ml</ConcentrationUnits><MolarConcentration>-1</MolarConcentration><MolarConcUnits>nM</MolarConcUnits><MolecularWeight>-1</MolecularWeight><Temperature>30</Temperature><StartTime>3447266</StartTime><AssayTime>5</AssayTime></CommonData><FlowRate>1000</FlowRate><StepType>KREGENERATION</StepType><StepName>Regeneration2</StepName><StepStatus>OK</StepStatus><ActualTime>4.99901</ActualTime><CycleTime>0.2</CycleTime><AssayXData Points="25">r38ORHyMDkRJmQ5EFaYORNKyDkSfvw5Ea8wORDjZDkQF5g5E0vIORJ//DkRrDA9EOBkPRAUm
D0TSMg9Enz8PRGtMD0Q4WQ9EFWYPRNJyD0Sffw9Ea4wPRDiZD0QFpg9E0rIPRA==</AssayXData><AssayYData Points="25">ZdmbwC1vn8BDiqHApS+jwLNspMAUlaXAWFCmwHgHp8BT6qfAsWqowGX8qMDBQanAY/apwHEz
qsBXsqrAWhSrwDFiq8CazavAlBuswAJQrMB7o6zAWtSswGgqrcDMWa3Ax4KtwA==</AssayYData></Step><Step><CommonData><SampleLocation>12</SampleLocation><SampleID></SampleID><SampleGroup></SampleGroup><SampleInfo></SampleInfo><SampleRow>H</SampleRow><SamplePlate>1</SamplePlate><WellType>NEUTRALIZATION</WellType><Concentration>-1</Concentration><ConcentrationUnits>µg/ml</ConcentrationUnits><MolarConcentration>-1</MolarConcentration><MolarConcUnits>nM</MolarConcUnits><MolecularWeight>-1</MolecularWeight><Temperature>30</Temperature><StartTime>3463543</StartTime><AssayTime>5</AssayTime></CommonData><FlowRate>1000</FlowRate><StepType>KREGENERATION</StepType><StepName>Regeneration2</StepName><StepStatus>OK</StepStatus><ActualTime>4.99901</ActualTime><CycleTime>0.2</CycleTime><AssayXData Points="25">n78PRFvMD0Q52Q9E9eUPRMLyD0SP/w9ErQwQRDkZEET1JRBEwjIQRI8/EERsTBBEOVkQRPVl
EETSchBEn38QRFuMEEQomRBE9aUQRNKyEESPvxBEW8wQRDnZEET15RBEwvIQRA==</AssayXData><AssayYData Points="25">VDJhvxI1Wb9P7k2/sNxGv7sKQL98+jy/E6E5vyNeNb/zAzG/facwv0eXLL8xdSq/ah8pv471
Jb+suiS/1GAjvxQPIr+rrSC/yzQfv/cfH7+3eh2/MdQbv/dLG787eBu/NEEavw==</AssayYData></Step><Step><CommonData><SampleLocation>11</SampleLocation><SampleID></SampleID><SampleGroup></SampleGroup><SampleInfo></SampleInfo><SampleRow>H</SampleRow><SamplePlate>1</SamplePlate><WellType>REGENERATION</WellType><Concentration>-1</Concentration><ConcentrationUnits>µg/ml</ConcentrationUnits><MolarConcentration>-1</MolarConcentration><MolarConcUnits>nM</MolarConcUnits><MolecularWeight>-1</MolecularWeight><Temperature>30</Temperature><StartTime>3479666</StartTime><AssayTime>5</AssayTime></CommonData><FlowRate>1000</FlowRate><StepType>KREGENERATION</StepType><StepName>Regeneration2</StepName><StepStatus>OK</StepStatus><ActualTime>4.99901</ActualTime><CycleTime>0.2</CycleTime><AssayXData Points="25">j/8QRFwMEUQYGRFE9SURRMIyEUR/PxFES0wRRBhZEUTlZRFEwnIRRI9/EURcjBFEGJkRRPWl
EUTCshFEj78RREvMEUQY2RFE5eURRMLyEUR//xFESwwSRCkZEkTlJRJEsjISRA==</AssayXData><AssayYData Points="25">ulGcwKkroMBj8qHAKmGjwN7GpMBsv6XA86SmwFEep8CKuqfA+SiowDudqMBGI6nAkaapwGj8
qcBbHarAnIaqwNHxqsD6KKvAEpSrwMvEq8BC8qvAZDyswEpWrMC9b6zAVK6swA==</AssayYData></Step><Step><CommonData><SampleLocation>12</SampleLocation><SampleID></SampleID><SampleGroup></SampleGroup><SampleInfo></SampleInfo><SampleRow>H</SampleRow><SamplePlate>1</SamplePlate><WellType>NEUTRALIZATION</WellType><Concentration>-1</Concentration><ConcentrationUnits>µg/ml</ConcentrationUnits><MolarConcentration>-1</MolarConcentration><MolarConcUnits>nM</MolarConcUnits><MolecularWeight>-1</MolecularWeight><Temperature>30</Temperature><StartTime>3496109</StartTime><AssayTime>5</AssayTime></CommonData><FlowRate>1000</FlowRate><StepType>KREGENERATION</StepType><StepName>Regeneration2</StepName><StepStatus>OK</StepStatus><ActualTime>4.99901</ActualTime><CycleTime>0.2</CycleTime><AssayXData Points="25">fz8SRDtMEkSLWRJEBmYSRLJyEkRvfxJEO4wSRAiZEkTVpRJEsrISRG+/EkQ7zBJECNkSROXl
EkSi8hJEb/8SRDsME0QIGRNE1SUTRKIyE0SgPxNEjUwTRBlZE0Q3ZhNEonITRA==</AssayXData><AssayYData Points="25">zN1Mvw7JRL9IMDm/WBwyv71KLb99zya/DE4jv05TH78mbxy/nRQZv5yFF78QjRS//lESv+6l
Eb/VPw+/VDYOv+tlC7+/+Aq/Y/UJv7yLB7/Q5Qe/nbEFv1EJBb8xnwO//QADvw==</AssayYData></Step><Step><CommonData><SampleLocation>1</SampleLocation><SampleID></SampleID><SampleGroup></SampleGroup><SampleInfo></SampleInfo><SampleRow>H</SampleRow><SamplePlate>1</SamplePlate><WellType>BUFFER</WellType><Concentration>-1</Concentration><ConcentrationUnits>µg/ml</ConcentrationUnits><MolarConcentration>-1</MolarConcentration><MolarConcUnits>nM</MolarConcUnits><MolecularWeight>-1</MolecularWeight><Temperature>30</Temperature><StartTime>3511000</StartTime><AssayTime>30</AssayTime></CommonData><FlowRate>1000</FlowRate><StepType>BASELINE</StepType><StepName>Baseline2</StepName><StepStatus>OK</StepStatus><ActualTime>30</ActualTime><CycleTime>0.2</CycleTime><AssayXData Points="150">b38TRCuME0T4mBNExaUTRJKyE0RfvxNEK8wTRPjYE0TV5RNEkvITRF//E0Q8DBRECRkURNUl
FESSMhREXz8URCtMFET4WBRExWUURJJyFERffxREK4wURA+aFETVpRREorIURF+/FEQ8zBRE
+NgURNXlFESS8hREwf8URCsMFUQJGRVE1SUVRJIyFUSxPxVEK0wVRAlZFUTFZRVEknIVRF9/
FUQrjBVE+JgVRMWlFUSSshVEX78VRDzMFUQJ2RVExeUVRKLyFUR//xVEPAwWRPgYFkTVJRZE
kjIWRF8/FkQrTBZECVkWRNVlFkSSchZEX38WRCuMFkT4mBZExaUWRJKyFkRvvxZEK8wWRPjY
FkTF5RZE9PIWRF//FkQrDBdE+BgXRMUlF0SSMhdEbz8XRCtMF0T4WBdExWUXRKJyF0RffxdE
K4wXRPiYF0TFpRdEorIXRF+/F0QrzBdE+NgXRMXlF0SS8hdEX/8XRCsMGEQJGRhEiiYYRJIy
GERfPxhEXUwYRAlZGETFZRhEknIYRLF/GEQrjBhE+JgYRPalGESSshhEf78YRODMGET42BhE
xeUYRKLyGERf/xhEPAwZRAkZGUTFJRlEkjIZRG8/GUQ8TBlE+FgZRMVlGUSichlEb38ZRCuM
GUQJmRlE1aUZRKKyGURfvxlEPMwZRAnZGUTV5RlEovIZRHUAGkQ8DBpECRkaRNUlGkSiMhpE
AkAaRDxMGkQJWRpE1WUaRKJyGkRvfxpEPIwaRAmZGkTVpRpEorIaRG+/GkQ8zBpECdkaRNXl
GkSi8hpE</AssayXData><AssayYData Points="150">yez5vkPp9r5wwPa+/BT0vmdf9b7pOfK+1DnwvqzP8b59p/O+lsDwvuKE7763Ne2+rQTvvpLh
6r6B3+e+b5Tqvmh6677bgOe+TsvqvrBD6L6N9Oi+A8vmvuAX575TEeW+8fvkvmeo5b7vxOS+
jI3kvqMN5L44suS+25nhvgwn4b55huC+fZDivh4/3779r96+d6LfvuI/374PV96+19Dbvh+j
276xtN2+0y7dvt4B3b706du+OXndvgDW274gy9u+c0TXvsN02b5hHtq+20Ldvh/Z2r6wnda+
+cDWvno/1b7Ck9e+ZyLWvpv31b4n2tS+Dy/Vvrrm1L7LqdO+iy7Vvmp91b6NG9G+IxPUvol4
0b6BEtW+eQ7UvgjP0b7gltC+JkjRvhR90b5RSc++IG/QvvkC0b7fOM2+4zHRvtCVzb4dPc6+
X6LMvtR2z74VK9C+Dv7NvsQ1z747xc2+NgTPvnuQzb5tJ8u+RgLMvvCnzr6KE8u+z9nIvgPk
yr6UKcm+guvIvtxhyr5eAsu+lYLLvpDmy77LGcm+01LMvkbOyL6w2sW+OBTJvnQ6yb4lvsi+
ig/Ivt9pxr47hci+qUPIvjaPx77Sasa+bpLHvsVZyb56C8a+9OvFvlE3w77YwcW+DUnEvqzR
xL63pMO+YQTDvhJPx75szsG+P3TDvgzGw74saMO+CTrFvgVgw75aIcK+rxrEvtI4xL6mlsK+
QPi/vgxbxb6Zy8S+S9TCvjglw76hlMC+EbjBvkqGwL6T7L++KHPCvvCBwr7M0sC+NZnAvtsW
wb79GcK+</AssayYData></Step><Step><CommonData><SampleLocation>1</SampleLocation><SampleID></SampleID><SampleGroup></SampleGroup><SampleInfo></SampleInfo><SampleRow>H</SampleRow><SamplePlate>1</SamplePlate><WellType>BUFFER</WellType><Concentration>-1</Concentration><ConcentrationUnits>µg/ml</ConcentrationUnits><MolarConcentration>-1</MolarConcentration><MolarConcUnits>nM</MolarConcUnits><MolecularWeight>-1</MolecularWeight><Temperature>30</Temperature><StartTime>3542136</StartTime><AssayTime>80</AssayTime></CommonData><FlowRate>1000</FlowRate><StepType>LOADING</StepType><StepName>Loading</StepName><StepStatus>OK</StepStatus><ActualTime>79.999</ActualTime><CycleTime>0.2</CycleTime><AssayXData Points="400">b/8aRDwMG0QJGRtE1SUbRJIyG0RvPxtEK0wbRAlZG0TVZRtEknIbRG9/G0Q8jBtECZkbRNWl
G0SishtEX78bRCvMG0QJ2RtE1eUbRKLyG0Rv/xtEKwwcRAkZHETVJRxEojIcRF8/HEQ8TBxE
CVkcRNVlHESichxEb38cRDyMHET4mBxExaUcRJKyHERvvxxEPMwcRAnZHETF5RxEovIcRF//
HEQ8DB1ECRkdRMUlHUSiMh1EXz8dRDxMHUQJWR1E1WUdRKJyHURffx1EPIwdRPiYHUTFpR1E
krIdRG+/HUQ8zB1ECdkdRMXlHUSS8h1EkP8dRH0MHkQJGR5E1SUeRKIyHkRfPx5EK0weRPhY
HkQHZh5EonIeRG9/HkQrjB5ECZkeRCemHkSSsh5EX78eRDzMHkQJ2R5E1eUeRKLyHkRf/x5E
KwwfRAkZH0TFJR9EkjIfRKA/H0Q8TB9ECVkfRMVlH0SSch9Ef38fRCuMH0QZmR9E1aUfRJKy
H0R/vx9EPMwfRPjYH0TV5R9EovIfRF//H0Q8DCBECRkgRMUlIESSMiBEbz8gRDxMIET4WCBE
xWUgRJJyIERvfyBEK4wgRBmZIETFpSBEorIgRF+/IEQ8zCBE+NggRMXlIESi8iBEX/8gRCsM
IUT4GCFE1SUhRJIyIURfPyFEK0whRPhYIUTFZSFEknIhRG9/IUQrjCFE+JghRNWlIUSSsiFE
b78hRCvMIUQJ2SFE5uUhRJLyIURv/yFEPAwiRPgYIkTFJSJEkjIiRF8/IkQrTCJE+FgiRNVl
IkSiciJEX38iRDyMIkT4mCJE1aUiRJKyIkRfvyJEK8wiRPjYIkTF5SJEovIiRF//IkQ8DCNE
KRkjRMUlI0TDMiNEbz8jRDxMI0QJWSNE1WUjRJJyI0RffyNEK4wjRAmZI0TVpSNEkrIjRG+/
I0QrzCNEe9kjRNXlI0SS8iNEX/8jRCsMJEQJGSRExSUkRKIyJERfPyRE4EwkRPhYJETVZSRE
knIkRF9/JEQ8jCRE+JgkRNWlJERdtCREX78kRDzMJET42CRExeUkRJLyJERf/yREKwwlRPgY
JUTFJSVEkjIlRF8/JUQrTCVE+FglRMVlJUSSciVEb38lRCuMJURamSVExaUlRJKyJUR/vyVE
PMwlRPjYJUTF5SVEkvIlRF//JUQrDCZE+BgmRMUlJkSSMiZEXz8mRDxMJkT4WCZExWUmRLNy
JkRffyZEK4wmRHuZJkTFpSZEorImRF+/JkQrzCZEe9kmRMXlJkSi8iZEX/8mREwMJ0TTGidE
xSUnRKIyJ0RvPydEbUwnRPhYJ0TVZSdEknInRF9/J0QrjCdECZknRMWlJ0SSsidEb78nRDzM
J0QJ2SdExeUnRLPyJ0Rv/ydEPAwoRAkZKETVJShEojIoRG8/KEQ8TChECVkoRIpmKESicihE
b38oRDyMKEQJmShE1aUoRKKyKETRvyhEPMwoRAnZKETV5ShEovIoRG//KEQ8DClECRkpRNUl
KUSiMilE4j8pRDxMKUQJWSlE1WUpRKJyKUTBfylEPIwpRAmZKUTVpSlEorIpRG+/KUQ8zClE
CdkpRNXlKURG8ylEb/8pRDwMKkQJGSpEJyYqRKIyKkRvPypEPEwqRAlZKkTVZSpEonIqRG9/
KkQ8jCpECZkqRMWlKkSisipEX78qRELNKkQJ2SpE1eUqRKLyKkTB/ypEPAwrRAkZK0TVJStE
kjIrRG8/K0Q8TCtECVkrRNVlK0SicitEX38rRDyMK0QJmStENKgrRJKyK0RvvytEPMwrRAnZ
K0TV5StEkvIrRF//K0QrDCxE+BgsRMUlLEQlMyxEbz8sRCtMLEQJWSxExWUsRKJyLERvfyxE
K4wsRAmZLETVpSxEorIsRG+/LEQrzCxE+NgsRNXlLESi8ixEb/8sRCsMLUQJGS1E1SUtRKIy
LURfPy1Ev0wtRAlZLUTVZS1EonItRG9/LUQrjC1ECZktRNWlLUSisi1EX78tRDzMLUQJ2S1E
1eUtRKLyLURv/y1Eig4uRAkZLkTVJS5EkjIuRG8/LkQrTC5ECVkuRNVlLkSSci5Eb38uRDyM
LkQJmS5ExaUuRJKyLkRfvy5EK8wuRPjYLkQX5i5EkvIuRA==</AssayXData><AssayYData Points="400">UWi/vuZTvb74C7u+NlK8vlz6vb6qab2+IG6+vpmju76vhb6+oj+7vpswuL69Ybu+ly69vr1M
vL4cp7u+pyq8vszGvL7Cbbu+H8q5vjqKu773wbe+PP+8vkIUvL5Lg7m+kTK4vnRRur4nQbq+
wU+3vkaku76jD7i+9za6vv4EuL5Jtra+NDa5vustuL6cGLa+cbS4vinctr45/Le+Sgq3vucP
uL5kdba+BU+5vjO5ub5SrLi+EzG3vqHBtL52jre+/v62vkpRt74robe+Hli3vusitr7k0LS+
mZ23vstVtb67v7O+SjO1vhuDs77tQrW+Bji1vvtytL7vxbK+cVC0voa8s779bLS+/z2zvnlF
sr7A0LK+R4Wyvjwnsr6pwbK+QR6yvhSvsL7EVrG+PGmxvrm2sr5KKrC+LzGyvpqBtL5LobW+
PHOxvi/Hs7626LC+z4iwvkXar75Zwa++w6SxvsoJsr7n3q++wn6vvicxsL73+rG+FVKwvszo
sL7TjLG+8h6xvrHzrr571LG+8DqxvsuWsL5qL7G+uUqsvvGVr77ibK6+bPSsvuPYrL4JK7C+
ORWtvrA4rr4jjqu+LfWvvsRrq77sJq6+8Lysvvm7rb7HTKy+hsOsvslSsL5uK62+YaysvlvB
rr42Fa++ygGuvpH9qb5eDqu+sh6rvqGUrb6OuKu+y5mrvreJrL6h0q2+ESqtvmg6q77cu6q+
Zoqsvjb0q77ASK2+xoWrvl+Yqb7y5qu+creuvsy3rL5dfKq+gVeqvgjPq75wpKu+KD2svl07
p76CnKq+8HWovoxTqr6xe6e+xTWrvgzgqb71Xae+1Dmqvvmwqb4CJam+JBSovmy5qb4n56q+
9ISpvkt0qL5Afaa+jUGnvmkhqb4Rh6e+5y2mvhigqb5tGai+nXGpvl/dp77t0Ka+rD2ovrJb
pb4pvqi+IKGnvsYPp74PjaW+S5ypvkjJpr7Hvae+rnqkvpfqpb69Waa+2SmkvuZIpr4ZUqe+
n9qlvn7gpr6fRqS+z5+mvllQo74+daS+yzWlviy6o753aKe+rP6lvgOypL6HBKa+7bKjvnoq
pr5+JKa+/UOkvt6Epb7P76W+YIGkvsM4oL50ZqO+IuSmvoN3pL6/XqW+TZikvg5SpL7+XaG+
yRCkvsr/o760K6S+cMGhvp72or7/0aK+c7ukvkmVo749paO+68Sivj3MoL55n6K+nNajvr52
or6FJaO+j2Whvuz0pL76n6G+RI6fvpGepL4oFaC+OEGjvqCeob7QFaO+ogugvt/Ior71hqG+
PD6jvscAob4B7qC+CmOhvid6nr5xoaG+CLGfvvZOob4dDKC+E6SfvkdEnr6QS5++ftigvv21
nb64MqG+1XeevkBeob7lVaC+0oSfvi1Yob7NGqO+JAygvisUoL4esaG+hQKfvueSoL60eZ6+
kfqevu6mob4XrJ++SqCevoqun74Xwpu+9rKgvs2vnb62b6C+LHWevtiOnb4LKZ6+/o6evm/v
nr7VgZ6+Mg2fvg+anb4EAZ2+MGGevsNXnb4jxpu+NRmevvqSnb7pzJu+lHSbvjSbnL6myZ2+
YvWcvrDhnb4TQp2+5t2cvoo3nr6WOZy+CkaevgsinL4cfp6++GidvhZanL7Gqpu+DCqdvju2
nL4rH52+UKqZvs62nL4dLJu+Z3Wbvrnqmr6QoZm+1YeZvt7inL7gmJq+KMKbvtV/nL7QzJu+
6C+bvgxjnL4905q+npyavg6Bmr4E15q+RCiavj6mmL6OSZu+FdmbvgpVmL62QJu+jtSYvpuG
mr4+Zpu+y7qavsl2mb4IkZq+S0mavocBmr6El5i+HL6YvpLAl74lgJi+6V2ZvoPhmL51cpe+
wouavrQ4lr7pzpi+VoeWvgcLmL716Ja+S46ZvukCmb7UZpm+n2OYvtKamL5WU5m+Q1aavkD+
lb40jJe+VlGZvjGZmb5FeZe+VAqWvqNamb5k6Ji+ZDeZvpNklr5IoJm+vzWYvg6Zmb6ud5e+
joGVvhc8mb5bYJe+V0yXvl0Zl75ompe+/NWYvtPilr6145W+qIeXvgqHl771A5W+qoCWvihA
l742rJa+tgSVvn62lr5OkJW+8/KVvrnHlr65GZa+a36Vvg==</AssayYData></Step><Step><CommonData><SampleLocation>1</SampleLocation><SampleID></SampleID><SampleGroup></SampleGroup><SampleInfo></SampleInfo><SampleRow>H</SampleRow><SamplePlate>1</SamplePlate><WellType>BUFFER</WellType><Concentration>-1</Concentration><ConcentrationUnits>µg/ml</ConcentrationUnits><MolarConcentration>-1</MolarConcentration><MolarConcUnits>nM</MolarConcUnits><MolecularWeight>-1</MolecularWeight><Temperature>30</Temperature><StartTime>3623133</StartTime><AssayTime>30</AssayTime></CommonData><FlowRate>1000</FlowRate><StepType>BASELINE</StepType><StepName>Baseline3</StepName><StepStatus>OK</StepStatus><ActualTime>29.999</ActualTime><CycleTime>0.2</CycleTime><AssayXData Points="150">X/8uRCwML0ToGC9ExSUvRIIyL0RPPy9EG0wvROhYL0TFZS9EknIvRF9/L0QbjC9E+ZgvRMWl
L0SSsi9EX78vRCzML0To2C9EteUvRJLyL0Rf/y9ELAwwROgYMETFJTBEgjIwRE8/MEQsTDBE
+VgwRMVlMESCcjBET38wRCyMMETomDBEtaUwRIKyMERfvzBEG8wwRPnYMES15TBEgvIwRE//
MEQbDDFE+RgxRMUlMUSSMjFEXz8xRBtMMUToWDFEtWUxRIJyMURffzFELIwxROiYMUTFpTFE
grIxRE+/MUQbzDFE+dgxRLXlMUSC8jFEX/8xRCwMMkT5GDJEtSUyRIIyMkRfPzJEG0wyRPlY
MkTFZTJEgnIyRF9/MkQbjDJE+ZgyRMWlMkSCsjJEX78yRCzMMkTo2DJExeUyRILyMkRP/zJE
GwwzRPkYM0S1JTNEgjIzRE8/M0QsTDNE6FgzRLVlM0SCcjNEX38zRCyMM0TomDNESKYzRJKy
M0RPvzNELMwzROjYM0S15TNEkvIzRG//M0QsDDRE6Bg0RLUlNESCMjREXz80RBtMNET5WDRE
tWU0RJJyNERPfzREG4w0ROiYNES1pTREkrI0RE+/NEQbzDRE6Ng0RLXlNESC8jRET/80RBsM
NUToGDVExSU1RIIyNURPPzVEG0w1ROhYNUTFZTVEknI1RE9/NUQbjDVE6Jg1RLWlNUSCsjVE
T781RBvMNUTo2DVEteU1RILyNURP/zVEGww2ROgYNkTFJTZEgjI2RF8/NkQbTDZE6Fg2RMVl
NkSCcjZE</AssayXData><AssayYData Points="150">u16UvqDBlb4QOpq+OJmSvj8slb7V7pa+ff2XvvqYlr7juJW+YRWVvjGCk75TWpa+YmOVvj6V
lL4XcJe+DqiXvr6zlr6y2JW+sD6WvlhGlr5hoZS+hX2Vvih1lb7AeJa+2V+Uvi/GlL6dxJS+
oneTvhUTk74wRpS+qweSvkjck75ZaJO+zAWVvvLvkb4xPJW+d22UvkIIkr6DOJO+WEaVvhdh
kb4nd5O+iaSUvvO5kL6bN5O+wpaRvus3lb4juJO+wsOVvjKBk74N8JK+fcqSvuVYkL5h/ZC+
rwGVvkTHk76Hn5K+DwmQvo3Skr7WqpO+F7+Svpd2k76vxpC+WzKTvt5Tlb5gMJG+ruaQvklh
kr6wIZK+KwyTvjL4kr4/NpG+cFWTvvqhkr7OZZG+Dx+Svgi/kr47LJG+/U+RvuJJkb5OQ5O+
X5CSviVmkb64v5C+bQqQvi+AkL6aiJG+wtWTvsBYkL7W/Y6+eEeTvoAJjr4t5JC+JUyTvtEw
kL53R5K+MbOQvlyzkL4rkpC+kjiRvvAOkL4WZpG+mEqSvmHsj76iZ5C+DTGQvkSsjb76D5C+
Iv6OvrrdkL7Yso++C7WPvj1Djb41nY6+dMyPvikJkb6JOo6+/Z+Qvnoyi74y+4y+04mRvhSM
jb6GM46+TWCNvuS/j758Eo++xwSQvt2fj74JuI++0ZKMvkMAkb6XZo6+PImPvh3Ojr4v8oy+
a5GOviZbkL629Y6+ZBKRvj1gjb6F1o2+fXuNvmTWi756I46+iLqOvrj2kL5GMIy+ytSMvgj4
jr6Ivo6+</AssayYData></Step><Step><CommonData><SampleLocation>10</SampleLocation><SampleID></SampleID><SampleGroup></SampleGroup><SampleInfo></SampleInfo><SampleRow>H</SampleRow><SamplePlate>1</SamplePlate><WellType>BUFFER</WellType><Concentration>-1</Concentration><ConcentrationUnits>µg/ml</ConcentrationUnits><MolarConcentration>-1</MolarConcentration><MolarConcUnits>nM</MolarConcUnits><MolecularWeight>-1</MolecularWeight><Temperature>30</Temperature><StartTime>3662137</StartTime><AssayTime>180</AssayTime></CommonData><FlowRate>600</FlowRate><StepType>ASSOC</StepType><StepName>Association</StepName><StepStatus>OK</StepStatus><ActualTime>180</ActualTime><CycleTime>0.2</CycleTime><AssayXData Points="900">T382RAuMNkTpmDZEtaU2RIKyNkRPvzZEHMw2RNjYNkS15TZEgvI2RE//NkQsDDdE2Bg3RLUl
N0SCMjdETz83RBxMN0TpWDdEpWU3RHJyN0RPfzdEC4w3RNiYN0SlpTdEcrI3RE+/N0QLzDdE
6dg3RLXlN0SC8jdEP/83RAsMOETpGDhEtSU4RJMyOEQ/PzhEC0w4RNhYOESlZThEgnI4RD9/
OEQcjDhE2Jg4RLWlOESCsjhET784RAvMOETp2DhEpeU4RILyOERP/zhECww5ROkYOUS1JTlE
szI5RE8/OUQLTDlE6Vg5RLVlOURycjlET385RByMOUTpmDlEpaU5RHKyOUQ/vzlETcw5RNjY
OUSl5TlEgvI5RD//OUQLDDpE2Bg6RKUlOkRyMjpEPz86RBxMOkTpWDpEpWU6RIJyOkQ/fzpE
C4w6RPmYOkS1pTpEgrI6RD+/OkQLzDpE6dg6RKXlOkQm8zpET/86RAsMO0TYGDtEpSU7RHIy
O0RPPztEC0w7RNhYO0SlZTtEgnI7RE9/O0QLjDtE2Jg7RKWlO0SCsjtEP787RAvMO0TY2DtE
peU7RBbzO0Q//ztECww8ROkYPES1JTxEozI8RD8/PEQLTDxE2Fg8RKVlPERycjxET388RAuM
PETpmDxEtaU8RHKyPERPvzxEC8w8ROnYPEQH5jxEcvI8RD//PEQLDD1E+Rg9RLUlPUSCMj1E
Xz89RAtMPUTYWD1EpWU9RHJyPUQ/fz1EC4w9ROmYPUS1pT1EgrI9RD+/PUQLzD1E2Ng9RKXl
PUST8j1EP/89RAsMPkTpGD5EpSU+RIIyPkQ/Pz5EC0w+RNhYPkSlZT5EcnI+RE9/PkQLjD5E
5Jo+RKWlPkRysj5ET78+RBzMPkTY2D5EpeU+RHLyPkQ//z5EHAw/ROkYP0SlJT9EcjI/RE8/
P0QcTD9E2Fg/RMZlP0Rycj9EX38/RAuMP0TpmD9EpaU/RHKyP0Q/vz9EHMw/RNjYP0S15T9E
gvI/RE//P0QLDEBE2BhARLUlQESCMkBEPz9ARAtMQETYWEBEpWVARHJyQEQ/f0BEC4xAROmY
QES1pUBEcrJARD+/QEQLzEBE6dhARLXlQERy8kBESwFBRAsMQUTYGEFEtSVBRHIyQURPP0FE
C0xBRNhYQUSlZUFEcnJBRE9/QURujEFE2JhBRKWlQUSCskFET79BRBzMQUTp2EFEteVBRILy
QURP/0FEHAxCROkYQkS1JUJEkzJCRE8/QkQcTEJE6VhCRNZlQkSCckJET39CRByMQkTpmEJE
taVCRIKyQkTiv0JEHMxCROnYQkQH5kJEgvJCRE//QkQcDENE6RhDRGomQ0SCMkNETz9DRBxM
Q0TpWENEtWVDRIJyQ0RPf0NEHIxDRDqZQ0S1pUNEgrJDRE+/Q0QLzENE6dhDRLXlQ0SC8kNE
T/9DRBwMRETYGEREtSVERIIyRERPP0REHExEROlYRES1ZUREgnJERE9/REQcjERE2JhERLWl
RESCskRET79ERBzMRETp2ERE5+VERILyRERP/0REHAxFROkYRUSlJUVEgjJFRE8/RUQcTEVE
6VhFRLVlRUSCckVET39FRNCMRUTpmEVEtaVFRIKyRURPv0VEHMxFRAnZRUS15UVEgvJFRE//
RUQLDEZE6RhGRLUlRkSCMkZETz9GRBxMRkTpWEZEtWVGRHJyRkRPf0ZEHIxGROmYRkQHpkZE
grJGRE+/RkQczEZE+dhGRLXlRkRy8kZET/9GRBwMR0TpGEdEpSVHRIIyR0RPP0dEC0xHROlY
R0S1ZUdEgnJHRE9/R0QLjEdE6ZhHRLWlR0SCskdET79HRAvMR0Tp2EdEteVHRBL1R0Q//0dE
nwxIROkYSESlJUhEgjJIRE8/SEQLTEhEKllIRKVlSESCckhET39IRByMSETYmEhEpaVIRIKy
SERPv0hEHMxIRNjYSES15UhEgvJIRD//SEQLDElE6RhJRKUlSUSCMklETz9JRBxMSUTYWElE
pWVJRHJySURPf0lEC4xJROmYSUS1pUlEcrJJRD+/SUQczElE2NhJRLXlSURy8klET/9JRAsM
SkTYGEpEpSVKRIIySkRPP0pEbkxKRNhYSkS1ZUpEgnJKRD9/SkQ9jEpE2JhKRMalSkRyskpE
P79KRBzMSkTY2EpEpeVKRILySkQ//0pEHAxLRNgYS0T3JUtEgjJLRE8/S0QLTEtE2FhLRKVl
S0RycktEP39LRAuMS0TpmEtEtaVLRHKyS0Tiv0tEC8xLROnYS0Sl5UtEgvJLRD//S0QcDExE
6RhMRLUlTESCMkxEPz9MRAtMTETYWExEpWVMRHJyTESGgExEC4xMROmYTESlpUxEcrJMRD+/
TEQLzExE2NhMRKXlTESC8kxET/9MRAsMTUTYGE1EtSVNRIIyTUQ/P01EC0xNRNhYTUS1ZU1E
cnJNRE9/TUQcjE1E2JhNRKWlTURysk1ET79NRAvMTUTp2E1EpeVNRILyTURP/01ECwxORNgY
TkSlJU5EgjJORD8/TkQcTE5E6VhOROZlTkRyck5EP39ORByMTkTYmE5EpaVORHKyTkQ/v05E
HMxORNjYTkSl5U5EgvJORD//TkQLDE9E6RhPRLUlT0SzMk9EgD9PRAtMT0TYWE9EtWVPRHJy
T0Q/f09EPYxPRNiYT0S1pU9EcrJPRE+/T0QLzE9E2NhPRKXlT0Ry8k9EP/9PRAsMUETpGFBE
pSVQRHIyUERPP1BEC0xQROlYUETWZVBEcnJQRD9/UEQLjFBE2JhQRKWlUESCslBEP79QRAvM
UETY2FBEpeVQRILyUERf/1BEhA1RROkYUUSlJVFEcjJRRD8/UUQcTFFES1lRRKVlUURyclFE
sX9RRAuMUUTYmFFEtaVRRHKyUURPv1FEHMxRRNjYUUSl5VFEgvJRRE//UURNDFJE2BhSRLUl
UkSTMlJEPz9SRAtMUkTYWFJEtWVSRIJyUkRff1JEHIxSRNiYUkS1pVJEgrJSRE+/UkQczFJE
6dhSRLXlUkSC8lJET/9SRBwMU0TpGFNEtSVTRBYzU0RPP1NEHExTROlYU0S1ZVNEgnJTRE9/
U0QcjFNE2JhTRLWlU0SCslNET79TRBzMU0Tp2FNEteVTRILyU0RP/1NEHAxURDoZVES1JVRE
gjJURE8/VEQsTFRE6VhURLVlVESCclRET39URByMVETpmFREtaVURIKyVERPv1REHMxUROnY
VES15VREgvJURE//VEQcDFVE6RhVRLUlVUSCMlVETz9VRBxMVUTpWFVEtWVVRIJyVURPf1VE
C4xVROmYVUSlpVVEgrJVRE+/VUQczFVE6dhVRLXlVURy8lVEcP9VRBwMVkTpGFZEtSVWRIIy
VkQ/P1ZEHExWRNhYVkS1ZVZEU3VWRE9/VkQcjFZE6JhWRLalVkRyslZEPr9WRBzMVkTo2FZE
tuVWRILyVkSA/1ZEMg1XRPkYV0SlJVdEgjJXRE8/V0QMTFdE6FhXRKVlV0SCcldET39XRByM
V0TomFdEtqVXRHKyV0RPv1dEDMxXRNjYV0S25VdEgvJXRE//V0QMDFhE6BhYRLYlWERyMlhE
Tz9YRBxMWEToWFhE1mVYRHJyWEQ+f1hEDIxYROiYWESlpVhEgrJYRE+/WEQ8zFhE2NhYRLbl
WERy8lhET/9YRBwMWUToGFlEtiVZRHIyWUQ+P1lELExZROhYWUS2ZVlEcnJZRD5/WUQcjFlE
6JhZRLalWURysllEPr9ZRBzMWUTY2FlEpeVZRILyWUQ+/1lEHAxaRNgYWkS2JVpEcjJaRE8/
WkQcTFpE2FhaRLZlWkSCclpET39aRAyMWkTomFpEtqVaRIKyWkShv1pEDMxaROjYWkSl5VpE
gvJaRML/WkQMDFtE2BhbRKUlW0RyMltEPj9bRCxMW0TYWFtEtmVbRHJyW0RPf1tEHIxbRNiY
W0S2pVtEcrJbRD6/W0QczFtE6NhbROblW0Ry8ltEPv9bRAwMXETYGFxEpSVcRHIyXEQ+P1xE
HExcROhYXESlZVxEgnJcRD5/XEQMjFxE2JhcRLalXESCslxE879cRAzMXETY2FxEtuVcRHLy
XERP/1xEHAxdROgYXUSlJV1EgjJdRE8/XUQcTF1E2FhdRANoXURycl1EPn9dRByMXUTYmF1E
paVdRHKyXUQ+v11EDMxdROjYXUS25V1EgvJdRBQAXkQMDF5E2BheRKUlXkRyMl5EPj9eRBxM
XkToWF5EpWVeRIJyXkQ+f15EDIxeRNiYXkS2pV5EcrJeRD6/XkQMzF5E6NheRKXlXkRy8l5E
Pv9eRK8MX0TYGF9EpSVfRHIyX0RPP19EDExfROhYX0SlZV9EcnJfRD5/X0QBjV9E6JhfRKWl
X0Rysl9EPr9fRBzMX0TY2F9EtuVfRHLyX0Q+/19EHAxgRNgYYES2JWBEgjJgRD4/YEQMTGBE
2FhgRKVlYESCcmBEPn9gRAyMYETYmGBEpaVgRHKyYERPv2BEDMxgROjYYESl5WBEcvJgRD7/
YEQMDGFE2BhhRKUlYURyMmFEPj9hRBxMYUToWGFEpWVhRHJyYUQ+f2FEDIxhROiYYUSlpWFE
crJhRD6/YUQMzGFE6NhhRKXlYUR482FET/9hRAwMYkToGGJEpSViRIIyYkQ+P2JEHExiRPlY
YkSlZWJEcnJiRD5/YkR+jGJES5liRLalYkSSsmJET79iRAzMYkTo2GJEpeViRILyYkQ+/2JE
HAxjRNgYY0S2JWNEgjJjRE8/Y0QcTGNE6FhjRLZlY0SCcmNE</AssayXData><AssayYData Points="900">7GmPvtSkkL5Y946+5GWNvqp7jL43ZI6+k+mMvpOSi74BbIu+w+OLvnitjb4PqIm+uy2Jvj+y
i75eyoi+ycGIvvloib6oioi+QamJvtNWir5lPYm+aZWJvjvFi748gom+D5KIvgl5ib5w8Ii+
4ZiIvuP6iL74ooe+c/CGvjm1hr5m94i+aaaIvl6liL7kBoi+SLiHvl3rh76Zx4a+dzaGvmga
hr60B4i+pIaGvs/mhb5Vooa+otSGvvlXh74624e+EGOGvvl5hb6myoe+jomEvpU0hr6fw4W+
OQGFvg6ghr68Doi+JDqFvllgh76SOYe+czOHvomeh75obYW+3aKFvg7yhb6ZOYa+ffuFvltI
hr5INYW+4GWFvpHxhL7MMYK+QQOFvirhgr503IO+zdCDvgsQhb4eD4e+49+Dvlu3g76RdIS+
eQaGvu4igb6NooO+gMWDvkKJgr60p4S+gsSEvt/Gg74ow4O+uJOCvmw4hL6mgYK+ifmDviix
gr6D2oK+oCuAvo8tgr4LlYS+3vSDvjG2gb5gN4O+JgGFvoZFfb72SYS+hhuDvqPagr5pOYO+
rDB+vmcehr78RYK+UDCCvt5ngr66WIO+rvCCvq38gr5+MYK+ov6Cvga8gb7AaIC+7yCCvu3a
gL5rfoC+jn2DvrOYgr7NZIG+yU+Bvkq5gr6sN4O+gmZ7vrb+gL4S44C+AheBvgqHgL5fbYG+
h86AvttlgL78RIC+F4R+vgrmgL6jCIG+FqWBvlJnf75xtIC+z2l8vnm6eb6xlYC+Aq9+vjMk
gb4TcX++n9qAvoZWf76vfH6+royAvjv0fL5/aYK+u3l9vnI3gr56vH++yq9+vndCgb4Qnn6+
x299vnZffb6UdH++KTF9vlpygb773X6+uBKAvtpoeb7lJH2+02GAvpbCf74RqHy+hF59vv5R
f74hYHi+CUx7vuO3fr4cfIG+4/t5vv1Ufb4s13++vtp6vnLlf74HAnq+lAN8vu7Wdr6fsHq+
znN8vs8Eer4sNHy+sE9+vlT1eL70p3W+UEB8vp+Cer5GVH2+4YB4vtx/fb5iwHe+YWp7vr8o
fL7U0nO+Yf51vqGWe77lxXq+xzx7vhVafb5nMHy+PmN4vvOIe74hc3i+1M11vk9PeL6vz3q+
KVJ4vg6ger4i4Xm+uOl2vvO6db6+hHO+2hF3vmZ9db5N43S+nnB3vtXheL6Cr3u+Bf10vsjs
dL4GenW+lN14vmkoeb4tJXa+hwd2vgn0d75sPXO+UoV7vsMRd74nhna+IENwvig0db6nXnK+
QHpzvj46db5NpXa+O4RzvlQcdL5Nd3a+gKd3vvFjeL4ph3S+78xyvmxWcb44YXW+7LZwvgPZ
dr69f3q+Dcp2vvvBc75pC3G+u5xzvnJZdL7VM3G+6TN3vmmydb7penO+4zF0virUc77vgnC+
t193vgwVcr7KAXS+vS90vtyncr5HpXO+2MF3vuL0dL4nCXe+vSFzvgxmdb7Q5nW+Rkhvvl5X
cL7gDHK+mMlzvsVleL5h4HO+Nj9svp0Yc75uwW++hzl1voYycr57zG++Qjh3vrQMcL49Dm6+
pH5xvlybbb4ySG++o9ttvpYAbb6ktnC+Vbltvp23cr6qFm++ugRyvlZ/cb4Na3G+Fe5zvpNP
bb4S72q+CEZyvsL3cb6gy3C+RspwvhOAZ74KwW6+8ilsvmV6b76Cl2y+C/Vtvq6tb76522++
LC5yvgbbcL6zq22+CKhwvgIPcL6jLm6+WLpxvpDLaL7O2m6+8ixyvsfubr54IGq+AVdtvgJG
br7UjHC+ERBuvsrpcL4agmu+LJRwvqXAbb6/8my+GAtyvrRxa75VFnC+O2dovvAucb6GM22+
yHNqvj5qa774J2u+J/1wvmNXbL7yM22+YHlpvkDta76zyWi+Vz5svscJbL7r92++fWtnvg8Y
br6/7Gm++eBpvplvb77btGu+ycxrvgdEaL4tDG++wn1qvnjMbr4Rdm6+MGtnvquqZr5oRm2+
6v1qvklNa74Gy2i+rdxpvvlvZL7Ljme+GxBqvgOpaL5DS2e+uIlqviQbZb4Fgme+7iRsvskU
a75TI2++VFtoviA3ZL7xEWi++j5ovvyCaL5O0mm+kQNmvuEtaL7s12W+KfZhvmSsY753HmS+
DvRjvlDeYr4aF2e+4FJmviACaL6pQWy+2Olivqi9ab571Wu+kLdpvvpOZ75c+me+/UFovhND
ab4OI2O+M/lmvvXqab6TR2m+qMJkvtAfZL4d7WS+62RnvrPLaL751Wa+eUhivjomZL4eEGW+
SahkvkhqZL4ZAWK+ORdkvrdaZb7s02W+kshpvkOCZr4Nw2e+CaxovuGyZ773tWa+25BlvpAe
Yr42/GC+RJdpvk87Yr6A12K+lmVivtPUZL7NimO+IcVnvnn1Zb6XYGW+wXtnvmYiYr7A42K+
46Nivr55Zb4Z5WC+ExtjvtS2Y74mdWK+CVtlvvbmZL4GBl6+b2ZfvtndY75UK2K+pSVlvgbb
Zr4jSWS+KJ5evhh5Zb6hA2S+jFVhvkujXr5Az2S+r/RivqROX75qh2G+0T1evutbYr4sPWi+
q4ZlvkE6Zr7dMWe+e4RgvqQ3Y76OxGK+tUZiviZwY75vBFq+RsNevvmyYb5T+12+cw9dvgvc
Y75+v1y+jd9fvhm8Yb7IEmW+dmBivjotYL7xJmC+WS1hvu3nX74hbly+dWpdvn2rYL5UTF2+
cPZgvh9PXr5s+Fy+CZ1ivsqQX76YzF6+3WBfvrRKYr77h1++XvRivo7FXb6Yr1++yW1bvlGH
Y76ImWC+rCVfvs6KX77hvF6+HdZgvo5lXL70IGK+HclcvqvJXb7a716+OD1evt41Wb6mWlm+
iJxdvgzWXb71Jlu+te1dvuxjXr7s5F6+aQ9evvmVY741v1u+MyVdvjT/XL7Wyly+S+9evkxW
Xb7VC1y+/6devmA+W75+sFm+jJpevjaRWb5dvV2+To9evnmSWr5kflu+pMVjvt91Wr7a1Fy+
23tfvpQhXb4roVu+eaddvoT8WL6fvFy+5gBXvgCeWr4j0lq+xRRavvjgXL7sgFu+PpFdvpnY
Wr61plq+V2NavleNYr7FQla+NAZdvvStWr5oXFi+wjNavuG0V74IZli+tXxZvt0OWr59gVi+
kGpZvv6UXL72qVe+EdhWvhY0V74bClm+KXVYvk/oWL78k16+m8xXvqbaUb6aW1W+mtlXviVN
Vb5GlFi+77dZvkRaWL6jP1q+LvBWvuOrVr7cEFe+uTRYvtWdXr6n1Va+r49SvtleWb6t41e+
rb5Xvv6ZWr7Pyli+Ll9WvnYUVr4AOFi+HcdYvkzaV746klm+pTNVvpgCUr7mx1m+lBVZvloJ
Wr5tyVu+ErVYvgraVr4KNVi+KGpSvjhfV745Wli+ck1XvvNQVb4otFe+yXRSvttXWb7sCVa+
dvVYvjqtU76xOVi+DyFYvi3oU76Hulq+pF1Xvjt0VL4vEVi+oYtXvuDiWL6c4Vi+709bvozf
Vb4hz1W+fVBTvnZGV77+uVS+k5FSvmfeWb6sHlG+SHdVvn0nUr76qVS+C2FYvvE+Ub45/Fa+
hGVVvpC4T760HlW+CctWvpN6U768S1e+FxRRvieCVr61MlW+SkpTvhypVr45E1S+5BdYvltA
V77KCFa+IDRXvoyOVb6691e+yIdSvqkQV76PLle+351Zvv2PVL4szVC+WDJUvmkGUL6pO1C+
RT9TvusKT7728E++2k1UvtZyVL7lh1C+NF1Uvn6oU74EuFG+GBNRvqUuU76Ls1O+wI1Xvmun
Vb69CVO+jwBSvntDVL5kX1C+WsVQvqMtUr644FG+ty1SvmD9Ub6YiFG+iyFRvjk0Tr4t11K+
brZRvlFmVr4Gjle+hz9MvtHzUb5M3FG+MaBRvqO5U74QoE6+JGlPvoGPUL5dPVa+ZDhRvkIT
Ur6Vb0++7tdUvooHUr62A1S+A3JRvsm4Tr4YOlW+/nlJvodKTb4n8lK+JKNMvvrQUb42g0++
1ztPvkbJUb7YHVG+9I1RvvLMUb6DPFG+DalRvkpRTb6QPlK+wjJOvrqmUr5Qt1G+/yxSvoOe
UL5O+lC+Qg5OvtopVL6jDVK+Ol5Qvk8LUL5MEE++oGBWvnTOTr4+OFO+mwNPvj3dR74c4k++
Fr5Nvhc5S74dTU6+XkVLvg11Ub59uki+M41NvrOuT75Ke1K+2g9Mvr4ZU77orlG++S5LvqzF
TL6VWUy+n/RJvnR4T77B30u+EQVPvpX2TL6/w02+bgVNvqe1Tr4Al06+h/JMvhPYTL6Nn1C+
2V1WviiyQr5xFUu+1QdOvkUkUr4LTk++P+JOvrX1T74PzE2+NJJKvsGVRr5YElC+67dPvpI5
Tr5hJ0u+MJNIvhsxUb63PEm+AEJNvq/UTb5KHE2+m9VLvuDDSr5NjVG+cIlLvktqUb7bEki+
BvhKviq7S75Ss0i+77tLvjDqS76MNkq+5fZFvqPwSr6xx0e+U5RNvsARUL7OFku+2DdJvn7Z
SL7k1U6+0otFvm4sSb6Yh0O+jetIvrI/Sb6E1Ei+ByVOvjG9SL4yPU6++jdIvjD0S7476Uq+
pdtKvp+HTL5M0km+ZmNLvkAESb7kSUO+2+JJvqiMRr7GqUy+nOdLvp7uS74o2Ei+i7RNvnWE
SL7790m+MztHvpo8TL5FZkW+PlhJvqzuR763R0q+ab9KvmvkS76oc0q+xWNNvkJ1Rr6cHFC+
U95FvrqZR76Xf0u+UflGvsGyR77450i+xnxIvicYSL56MUm+</AssayYData></Step><Step><CommonData><SampleLocation>1</SampleLocation><SampleID></SampleID><SampleGroup></SampleGroup><SampleInfo></SampleInfo><SampleRow>H</SampleRow><SamplePlate>1</SamplePlate><WellType>BUFFER</WellType><Concentration>-1</Concentration><ConcentrationUnits>µg/ml</ConcentrationUnits><MolarConcentration>-1</MolarConcentration><MolarConcUnits>nM</MolarConcUnits><MolecularWeight>-1</MolecularWeight><Temperature>30</Temperature><StartTime>3851211</StartTime><AssayTime>180</AssayTime></CommonData><FlowRate>600</FlowRate><StepType>DISASSOC</StepType><StepName>Dissociation</StepName><StepStatus>OK</StepStatus><ActualTime>180</ActualTime><CycleTime>0.2</CycleTime><AssayXData Points="900">T39jRByMY0TpmGNEB6ZjRHKyY0Q/v2NEHMxjROnYY0S15WNEgvJjRE//Y0QcDGRE6RhkRLUl
ZERyMmREPz9kRBxMZETpWGREpWVkRHJyZERwf2REHIxkRNiYZES1pWREgrJkRE+/ZEQczGRE
2NhkRKXlZESC8mRET/9kRBwMZUTYGGVEpSVlRIIyZUQ/P2VEHExlROlYZUS1ZWVEcnJlRD9/
ZUQcjGVEnZllRLWlZURysmVET79lRBzMZUQq2WVEpeVlRHLyZURP/2VECwxmRNgYZkSlJWZE
cjJmRD8/ZkQLTGZE2FhmRKVlZkSCcmZET39mRByMZkTYmGZEpaVmRHKyZkRPv2ZEC8xmROnY
ZkSl5WZEcvJmRD//ZkQcDGdE2BhnRKUlZ0SCMmdETz9nRAtMZ0TYWGdEpWVnRHJyZ0Q/f2dE
C4xnRNiYZ0S1pWdEcrJnRD+/Z0QLzGdE2NhnRKXlZ0Ry8mdEFABoRAsMaETYGGhEtSVoRHIy
aEQ/P2hEHExoRNhYaESlZWhEcnJoRD9/aEQLjGhE2JhoRKWlaERysmhET79oRAvMaETY2GhE
WeZoRHLyaERP/2hELAxpRNgYaUSlJWlEcjJpRE8/aUQLTGlE2FhpRKVlaUSCcmlEP39pRAuM
aUTYmGlEtaVpRHKyaUQ/v2lEHMxpRNjYaUSl5WlEgvJpRD//aUQLDGpE2BhqRKUlakRyMmpE
Pz9qRBxMakTYWGpEpWVqRHJyakQ/f2pEHIxqROmYakSlpWpEcrJqRD+/akQLzGpECdlqRLXl
akSC8mpEP/9qRAsMa0TYGGtEtSVrRHIya0RPP2tELExrRNhYa0TGZWtEcnJrRE9/a0QcjGtE
6ZhrRKWla0RysmtEX79rRAvMa0Tp2GtEteVrRILya0RP/2tEHAxsROkYbES1JWxEgjJsRE8/
bEQcTGxE6VhsRLVlbESCcmxET39sRGSNbETpmGxEtaVsRIKybERPv2xEHMxsROnYbES15WxE
gvJsRE//bEQcDG1E6RhtRLUlbUSCMm1ETz9tRBxMbUTpWG1EtWVtRIJybURPf21EC4xtROmY
bUSlpW1EgrJtRE+/bUTAzG1E6dhtRLXlbUSC8m1ET/9tRBwMbkTpGG5EtSVuRKMybkRPP25E
HExuROlYbkS1ZW5EgnJuRE9/bkQcjG5E6ZhuRLWlbkSCsm5ET79uRBzMbkTp2G5EpeVuRMrz
bkRP/25EHAxvROkYb0S1JW9EgjJvRE8/b0QcTG9E6VhvRLVlb0Rycm9ET39vRI6Mb0TpmG9E
taVvRIKyb0RPv29EHMxvROnYb0S15W9EgvJvRE//b0QcDHBE6RhwRLUlcESCMnBEgD9wRBxM
cETpWHBEtWVwRIJycERPf3BEHIxwREuZcES1pXBEgrJwRE+/cEQczHBE6dhwRLXlcESC8nBE
T/9wRAsMcUTYGHFEtSVxRHIycURPP3FETUxxROlYcUTGZXFEgnJxRE9/cUQcjHFE6ZhxRLWl
cUSTsnFEP79xRBzMcUTY2HFEteVxRILycURP/3FEHAxyROkYckSlJXJEgjJyRE8/ckQcTHJE
2FhyRKVlckSCcnJEP39yRAuMckTpmHJEpaVyRHKyckRPv3JEpc1yRAnZckS15XJEcvJyRE//
ckQcDHNE6RhzRLUlc0SCMnNEPz9zRBxMc0TpWHNEpWVzRHJyc0QqgXNEHIxzRNiYc0S1pXNE
crJzRD+/c0QczHNE6dhzRLXlc0Ry8nNEP/9zRBwMdETpGHREpSV0RHIydEQ/P3REHEx0ROlY
dES1ZXREgnJ0RD9/dEQcjHRE6Zh0RLWldERysnREP790RAvMdETp2HREteV0RHLydEQ//3RE
HAx1RNgYdUSlJXVEgjJ1RE8/dUQLTHVE2Fh1RLVldUSCcnVEP391RByMdUTpmHVEtaV1RIKy
dUQ/v3VEHMx1ROnYdUSA53VEcvJ1RE//dURdDHZE2Bh2RKUldkSCMnZETz92RBxMdkTpWHZE
tWV2RIJydkRPf3ZEHIx2RNiYdkSlpXZEcrJ2RE+/dkQLzHZE6dh2RKXldkRy8nZET/92RGQN
d0TYGHdEtSV3ROQyd0Q/P3dEC0x3ROlYd0SlZXdEcnJ3RD9/d0QLjHdE2Jh3RKWld0RysndE
P793RHrOd0TY2HdEpeV3RHLyd0RP/3dEjgx4RNgYeESlJXhEgjJ4RD8/eEQLTHhE6Vh4RKVl
eESCcnhEsX94RAuMeETYmHhEpaV4RHKyeERPv3hEHMx4RNjYeESl5XhEcvJ4RD//eEQLDHlE
2Bh5RBgmeUQFM3lEPz95RAtMeUT5WHlEpWV5RHJyeURPf3lEC4x5RNiYeUSlpXlEgrJ5RD+/
eUQLzHlE2Nh5RKXleUSC8nlEP/95RBwMekTYGHpEtSV6RHIyekRPP3pEHEx6RNhYekSlZXpE
4HR6RD9/ekQLjHpE2Jh6RKWlekSCsnpEP796RAvMekTY2HpExuV6RHLyekQ//3pEjgx7ROkY
e0S1JXtEcjJ7RD8/e0Q9THtE6Vh7RLVle0SCcntEP397RAuMe0TYmHtEpaV7RHKye0RPv3tE
HMx7RNjYe0Sl5XtEcvJ7RD//e0QcDHxE6Rh8RKUlfESCMnxEPz98RBxMfETYWHxEtWV8RIJy
fERPf3xEHIx8RP+ZfES1pXxEgrJ8RE+/fEQczHxE6dh8RLXlfESC8nxET/98RBwMfUTpGH1E
tSV9RIIyfURPP31EHEx9ROlYfUS1ZX1E9XJ9RE9/fUQcjH1E6Zh9RLWlfUSCsn1ET799RBzM
fUQa2X1EteV9RILyfURP/31EHAx+RPkYfkS1JX5EgjJ+RE8/fkQcTH5E6Vh+RLVlfkRycn5E
T39+RByMfkTpmH5EtaV+RIKyfkRPv35EHMx+ROnYfkS15X5EgvJ+RNL/fkQcDH9E2Bh/RKUl
f0SCMn9ETz9/RAtMf0TpWH9EtWV/RIJyf0RPf39EHIx/RNiYf0S1pX9EcrJ/RD+/f0QczH9E
6dh/RLXlf0SC8n9ET/9/RAYGgES+DIBE0hKAREEZgESfH4BEDiaARHQsgETbMoBEQTmARJ8/
gEQORoBEdEyARNJSgERBWYBEqF+ARAZmgERsbIBE0nKAREF5gESof4BEDoaARHSMgETbkoBE
QZmARJ+fgEQOpoBEdKyARNuygEQ5uYBEqL+ARAbGgER0zIBE29KAREHZgESo34BEBuaARHTs
gETb8oBEQfmARJ//gEQGBoFEbAyBRNsSgUQ5GYFEnx+BRA4mgUR0LIFE2zKBREE5gUSoP4FE
DkaBRGxMgUTSUoFEQVmBRKhfgUQGZoFEbGyBRNJygUQ5eYFEqH+BRA6GgUR0jIFE0pKBREGZ
gUSon4FEBqaBRHSsgUTSsoFEQbmBRKi/gUQOxoFEdMyBRNLSgUQ52YFEqN+BRA7mgURs7IFE
RfOBREH5gUSo/4FEDgaCRHQMgkTSEoJEQRmCRJ8fgkQOJoJEbCyCRNIygkQ5OYJEqD+CRA5G
gkR0TIJE21KCRDlZgkSoX4JEDmaCRI1sgkTScoJEQXmCRKh/gkQehoJEbIyCRNuSgkRBmYJE
n5+CRA6mgkRsrIJE0rKCRDm5gkSfv4JEBsaCRHTMgkTS0oJEQdmCRJ/fgkQO5oJEdOyCRNvy
gkQO+oJEn/+CRAYGg0RsDINE0hKDREEZg0SoH4NEkSaDRHQsg0TbMoNEQTmDRJ8/g0QGRoNE
dEyDRNJSg0Q5WYNEn1+DRIlmg0RsbINE23KDREF5g0Sff4NEBoaDRHSMg0TbkoNEOZmDRJ+f
g0QGpoNEbKyDRNKyg0RBuYNEqL+DRAbGg0RszINE0tKDRDnZg0Sf34NEBuaDRGzsg0TS8oNE
QfmDRJ//g0QGBoREdAyERNsShEQ5GYREqB+ERAYmhERsLIRE0jKERGI5hESoP4REBkaERHRM
hETSUoRESVmERJ9fhEQGZoREbGyERNJyhEQ5eYREn3+ERAaGhER0jIRE0pKERDmZhESfn4RE
BqaERHSshETSsoREObmERJ+/hEQ/xoREbMyERNLShEQ52YREqN+ERAbmhESu7IRE0vKERDn5
hESf/4REJgaFRGwMhUTSEoVEORmFRKgfhUQOJoVEbCyFRNIyhUQ5OYVEqD+FRA5GhUS2TIVE
41KFRDlZhUSfX4VEDmaFRGxshUTScoVEOXmFRJ9/hUQGhoVEdIyFRNuShURBmYVEn5+FRAam
hUQ5rYVE0rKFREG5hUSfv4VEDsaFRHTMhUTS0oVEQdmFRLDfhUQe5oVEfOyFRNLyhUQ5+YVE
yP+FRA4GhkR0DIZE0hKGRDkZhkSoH4ZEBiaGRHQshkTSMoZEQTmGRKg/hkQGRoZEbEyGRPNS
hkRBWYZE8V+GRA5mhkR0bIZE0nKGREF5hkSof4ZEDoaGRHSMhkTbkoZEQZmGRKifhkQOpoZE
dKyGRNuyhkRBuYZE0L+GRA7GhkR0zIZE29KGREHZhkR04IZEDuaGRHTshkTb8oZEQfmGRKj/
hkQOBodEdAyHRNsSh0RBGYdEqB+HRA4mh0R0LIdE2zKHRFI5h0SoP4dEDkaHRGxMh0TbUodE
QVmHRKhfh0QOZodEdGyHRC1zh0RBeYdEn3+HRA6Gh0R0jIdE25KHRDmZh0Son4dEDqaHRHSs
h0TbsodEQbmHRKi/h0QOxodEdMyHRNvSh0RB2YdEqN+HRA7mh0R07IdE/PKHREH5h0So/4dE
DgaIRHQMiETbEohEUhmIRKgfiEQOJohEdCyIRNsyiERBOYhE</AssayXData><AssayYData Points="900">hwtavu1JVr4kLVa+eVFSvgcnUr4TO1W+tylQvmzxTr4qI0++PF5Nvo4GT75SQk6+ca9QvqR4
Tb7Yv06+i8RPvi+STb4H602+imFSvlV6UL6cxU6+CKJWvt8qT77UlU6+XHhOvr4STL4dJEy+
MhtNvrMQSr5GcEy+J/ZNvghHUb5RC06+xMtMvv8ITr6tUVK+ZKtMvnFxSr4ymlG+QTNKvnD0
TL7pPU2+AKNMvgu6Sr4lyEe+EptLvkU0TL7CVU2+0n9Mvh9gSb46TlC+6blNvo57Tr6+XE++
RZZNvg+jUL7xzVK+QZZSvtv2Tr4gwk++uIpNvg8FT75EAUq++XdOvnUsTr5mwE++mPNNvjWw
Tb5TVky+jW1OvlhwTr6grE2+fMJPvrysTb4KDke+f+NMvuoJTb7cn06+zHtNvisuT773G1C+
s9pKvm5PVb6qyk6+1YtJvvL3Sr5bJUu+qiFLvpikTb5Tcky+FnxMvjzCTL4Q7Ui+f1lPvmqZ
SL4VwVC+bipNvuWzTr7ZL0y+m5ZMvntjT777l0q+liRJvtlDTL4QF0q+jxlLvpOYU74zPkq+
DhFHvh1pT77TaEy+RDZOvjDHSr5w/0q+AHdNvkEbTb5E6VK+EulJvmYrTL7s/U2+iLlNvqD9
S75kq06+QRxLvhrYS74cR0W+Is9Mvg9jTL4gZUu+y3NLvjBtTL57TVC+xmdNvpiNSb4fbE++
C35OvkFdT76Foky+cw1NvnqkSr5NQFG+N5xOvh0HT7435Eq+dbFRvr+wT77zh0y+9FxQvtlm
Tb4q/0u+eU9Hvv5rR75AaE2+I3VMvo/iSr5Lr0u+BT9LvlQxTL4PwUq+GwZKvgSPSL7f5Eu+
zwNJvqDsTr6sKkm++V5Lvso9Vb4tuEm+/SNLvoTkTb6zF0q+xgdJvv3UTL7e9Ei+MkxNvuVZ
TL6ZU0i+48lKvi5jT76hwEy+sLZKvlGmSL6h6Ua+FMRMvqmqTb7Qlkq+0axLvmDTTb41OU2+
N1lMvpRrT75STEq+VkxOvhIaS74N0Em+oHZNvib+Tb5O1ki+6SlKvsOeR771eEq+wj1Ovq9K
Rb6rv0S+FvBMvnYtSb5OYkq+Ot1IvgnoSr6Z0Uq+C55MvhK4Tb7PJky+AIpIvnAFTL5IiEa+
e6NIvmu/Sr4diUi+iflOvpGYR76AW0q++BBKvruoTL5pR0q+VMZGviWGRL6+bEq+khBJvike
Sr7HfE++/7hGviZ0UL6OdE2+fGRJvgB1Rr5D2Ue+sRFJvrHiSb5Fmkm+qdVFvugdSb7ZK0S+
b3hHviwsR76dq0i+5B5Fvn8lUb7OTUq+oQ9IvqYNTL62X02+fa5Gvt9jTL5vU0i+jNxHvjTX
Sb6tWEi+e1tKvqVzQr4EPUq+XFBGvjkISb4ZFkq+gxBLvm12R76ZRU2+rNtMvsAOTr52ZEi+
dzhJvkx2Sr7/nUq+OXtLvsOjR74eYke+i75Hvk2+R76KP0q+wm9IvnMgQ75Xj0i+S3JKvkPZ
Rb4CKEe+GmpIvlDORr763Ue+qPFGvn6yR74MyEq+gIZJvtSdSL4ozku+jbtGvkNARL6x30W+
RKNLvmHARr7M+Ue+KglIvnH7Q75agkO+//FIvoqdSL4T+06+0FtLvvF0R75qCES+NUVBviYd
Sb5NoEm+9zVGvi1GRL7TxkW+2WFIvoXrQb7pGEW+blpFvgDIRr5YW0O+GEZAvoOcRL7UpEi+
9LxOvhMQSb7VQkq+UL1Gvj4HSr5mVEm+R5pGvtgjS762+ES+41ZFvsEBR75DVEW+oa9Jvijk
RL4J2UW+BKZFvhmCRb5HFUS+PNBBvlA3S76aek2+bzBGvpIXSL4yT0W+I/5GvnoeSb6Ow0e+
0wtHvu0URr7xrUS+n01GviflQb7cRUO+Tn1Fvi/TQ77e7kK+1ThEvr0kR77Mr0W+rRNFvsRr
R74MtUO+01JJvnTGRb60fkW+I41BvkG8Rr43d0K+R0RFvqM+Rb7FYkW+cJhDvi0XRL5Xz0O+
j6NCvonnQr6JNUa+sUdIvj+URr45DUa+g0VLvnP0R77t70W+f2JFvkCXQb5WT0a+FtM/vjAQ
Sb5kfkC+cxZEvtznRr6vL0S+cLNDvmTZRr6D+0G+GjdFvmivQ74HeEm+Z/1CvjGBRr6GBUK+
lktFvudAQ74UekS+pn5CviG+R76wE0G+APhCvnThQb7m9US+LJE7vip2Q75JGkK+KRFDvmaL
Qr4SQEK+biVDvsyEQ77hdEG+qrdEvqYbRL7IW0W+CJdEvqonRL5UNES+575HvhyDRb6MHkO+
T69EvklJQr6mSkK+KO09vg0vQr6eQUi+snRDvhxORL5JGkS+nwtAvkJ/Qb669j6+gVZGvkag
QL7PFUa+xCRFvn1IQ76hVkK+PcpFvk4hRb57+T++sjxBvvHHO7577EC+CKY/voYzQr4z8ka+
cYhDvq28Pr7i9UK+4hFCvrGzRr4ajUS+m0lBvs/qQL5MRkG+QtlBvljkQL581kO+Ue09vhgd
P774Wzy+glZCvhHaQr5bU0G+BA9Cvv/HQL4KhD++ETRAvvGjQr66dkG+IA1EvhNkR76MRUi+
/XxCvhG8Qr6s2EK+YA5DvpfEPb64rz6+zEI+vlcoQb5lRUO+TydAvl3kOr5RFD6+yMpBvpEy
P76Wyj++DSY/vkLZQb4wuj++he48vriiRr6voEO+rpg9vto1PL6WEUO+GnNAvjH5O74aVDy+
xRo/vpY6Qb7NMkC+y4FCvrapP76mVj6+lCRDvolyPr7sUEK+Xbk+vr6LQ75MD0O+TGBBvk1n
PL5nvTq+yNE9vgSrPL73+zi+bO1CvmspQ77T7Dy+aUI9vggzO76htz6+lfFCvvFwPL4JZD6+
BwJBvh9WPb4t00G+U00/vp5HRL6Vrj++9IU7vnlkQb5mxDq+xIw8vmAGO744bz++nAo9vqX5
O75bXUO+acM8vrSNPb4Q8z6+GhlCvsQtPb6OeEC+wQNBvkTtQr5Tljy+rrxAvq0pQL5pCD++
GM0/vroyPb40IUC+BkNDvkdnOr5DUT2+uj45vgPWRb6Hxju+obg9vliZP77N5j6+jxQ9vpwc
Qb6z7zy+hHc8vlXgO765sEC+Xq4+vuP0O75vAzy+p8I0vh/YO74LCjm+NpJBvhgrPr4E3kC+
ZtY+vtvUP77uaEO+zY1Cvn8NQL5FxD++Fkw9vhlRPr7O0jy+rmk9vhfEOL7FZD2+2TU+vs+2
PL656Tm+IL08vhXrNL7YOT2+l2RBvrxsPb55u0G+kyM3vnrNPb4a/kC+rPc+vjnYPb5LYTy+
Y3s9vmXJPb7/5ze+YP45vj7SOr6Kszm+ThQ6vpIaNr7ATzq+oZg9vkOLO76d1Dq+aT47vvXK
Qb6qADu+MzY9viJpN76mAT2+PLo+vkqMP75uNDy+gkk5viSROb5aGD6+HZk8vtGcQb6nWTy+
sRE8vkItPb618jq+Wi06vrNOOr7X+jm+GCM5vgFHOr4LIT++TMc7vtqMPL48MDq+CNE7vsOa
Pb5KYj2+eXc5vjfpOr7cuzi+g9o+vt6IOb7ctja+ARM7vhvCOb5VLju+LUA7vhoeOr66dDy+
Lrs8vjRUPr5oIDu+d9w8vjcjOb7SVDy+BEk4vt5YOr4Y/zS+TjE6vjq2Or499j6+4dM6vjMi
Nr5EkTe+0R8+vm5GQL5sqjS+zTM6vh1HPL5/GUC+gXY8vu57Ob7ZUjm+/VE9vlsXOr5x8D++
+Zw2vtObN76Rpza+PDk6vthjO74j6ze+2/M5vuzYOL6LT0O+nng8vvEGOb4FsDe+gSg5vhPB
PL5D6Ta+mH04vjunO77QwDy+hqIzviOxNL7bcTu+CWw1viShOL4l5TS+qkg3vtwtN766SDa+
JJk1vkSVOL4Gbzm+rlY5vtDiNL4Zcjm+Tac3vuw5Pr5DiTm+6XU5vlemNL5QGja+rYg7vudz
N75tPzO+j2MzvlKZNL72djW+WSk2vkZfOr73/DS+yzo5vlunOr4kDju+xUQ8vq1hOL4Cbje+
HBE7vj2qO74nyT6+u1Q6viPYMr4RbTe+bDg4vrnPOb5MDjK+6RU4vnDoMb7c8zS+k8U5vjKx
Nb6S2zi+LvE8vqE2O77Ybj++VPI6vpuzOb6zbze+IgQ3vmTBM767Qza+FGo5vgMYNr4x2Dm+
U2U4vso8Nr5C4TW+XO0yvt1HOr76LTm+H2g4vj4PN75w+Dq+8tY5vloKO76VuTO+tTo4vu4w
N778zjO+id41viLKOb6xeDG+vx45vvGqOr5Drja+Ct02vvVlM76GyzS+f6k4vn+/N76HKzq+
4Ao3vpLLMr7oaTm+HKE1vsrVMr5n7TK+iE83vnz+Nb7kJjy+4rA0vsioNr4bnjW+uPc1vqWx
Nb5IgzW+FZU3vrPzML55MTa+AJg3vhU9Ob5NIjm+LMoyvmcrNb7VFDW+UmAzvja7L77PfzW+
sxk4vl8DN77/djS+QVQzvr3fM77qQDG+o7g7voaxNb7oDjO+XhU3vg3wMr5nrDS+gUEzviCR
N755TjG+pZE0vlUzNL4WmDO+XtA8vjJUOr5LRzW+TGgwviFCM77YqDC+9fM1vgCONL7hvDK+
7dQ6vinrNr5X/De+kOI5vlIKNr5AcDa+6GE6vsbFNL7RDDi+G701vjRdNb4gZDu+hBg5vu1F
M75AIDW+stI3vmUqN74rmDa+9j40vnfCM74aFDi+6hgzvvGnNL7g2jK+e101vu3+Mr5iFDi+
HLM2vl0QML4+NDe+JJA4vltdNb632ze++Y0wvgcUM76WmTG+</AssayYData></Step><Step><CommonData><SampleLocation>11</SampleLocation><SampleID></SampleID><SampleGroup></SampleGroup><SampleInfo></SampleInfo><SampleRow>H</SampleRow><SamplePlate>1</SamplePlate><WellType>REGENERATION</WellType><Concentration>-1</Concentration><ConcentrationUnits>µg/ml</ConcentrationUnits><MolarConcentration>-1</MolarConcentration><MolarConcUnits>nM</MolarConcUnits><MolecularWeight>-1</MolecularWeight><Temperature>30</Temperature><StartTime>4040795</StartTime><AssayTime>5</AssayTime></CommonData><FlowRate>1000</FlowRate><StepType>KREGENERATION</StepType><StepName>Regeneration2</StepName><StepStatus>OK</StepStatus><ActualTime>5.00005</ActualTime><CycleTime>0.2</CycleTime><AssayXData Points="25">pz+IRA1GiERsTIhE2lKIREFZiESnX4hEDWaIRGxsiETacohEQXmIRKd/iEQNhohEdIyIRNqS
iERBmYhEn5+IRA2miER0rIhE2rKIRDi5iESnv4hEFsaIRHTMiETa0ohEQdmIRA==</AssayXData><AssayYData Points="25">WPh/wJ5nhcBo3IjAHI+LwA3ZjcA5r4/AciqRwDuBksCEi5PAn8aUwPjElcBzfJbATjGXwEMP
mMBtvJjAwHGZwPcLmsDIdJrA39+awM15m8AnA5zAaGGcwOnNnMCVM53AUiudwA==</AssayYData></Step><Step><CommonData><SampleLocation>12</SampleLocation><SampleID></SampleID><SampleGroup></SampleGroup><SampleInfo></SampleInfo><SampleRow>H</SampleRow><SamplePlate>1</SamplePlate><WellType>NEUTRALIZATION</WellType><Concentration>-1</Concentration><ConcentrationUnits>µg/ml</ConcentrationUnits><MolarConcentration>-1</MolarConcentration><MolarConcUnits>nM</MolarConcUnits><MolecularWeight>-1</MolecularWeight><Temperature>30</Temperature><StartTime>4057374</StartTime><AssayTime>5</AssayTime></CommonData><FlowRate>1000</FlowRate><StepType>KREGENERATION</StepType><StepName>Regeneration2</StepName><StepStatus>OK</StepStatus><ActualTime>5.00005</ActualTime><CycleTime>0.2</CycleTime><AssayXData Points="25">p9+IRA3miERs7IhE2vKIRDj5iESn/4hEDQaJRGwMiUTSEolEOBmJRJ8fiUQFJolEbCyJRNIy
iUQ4OYlEpz+JRAVGiURsTIlE0lKJRIpZiUSfX4lEBWaJRGxsiUTScolEQXmJRA==</AssayXData><AssayYData Points="25">yqMUvwCoDL+j7gS/m4//vuCn8r7UCuy+RDnmvp1M3r7zUNy+FQfXvqub0b4D0cy+O2vLvnm+
xr4+Mse+0EXBvvXBv778d72+are8vmSIuL6Ynba+CNK4voWUtL5H/rK+WI+xvg==</AssayYData></Step><Step><CommonData><SampleLocation>11</SampleLocation><SampleID></SampleID><SampleGroup></SampleGroup><SampleInfo></SampleInfo><SampleRow>H</SampleRow><SamplePlate>1</SamplePlate><WellType>REGENERATION</WellType><Concentration>-1</Concentration><ConcentrationUnits>µg/ml</ConcentrationUnits><MolarConcentration>-1</MolarConcentration><MolarConcUnits>nM</MolarConcUnits><MolecularWeight>-1</MolecularWeight><Temperature>30</Temperature><StartTime>4073679</StartTime><AssayTime>5</AssayTime></CommonData><FlowRate>1000</FlowRate><StepType>KREGENERATION</StepType><StepName>Regeneration2</StepName><StepStatus>OK</StepStatus><ActualTime>4.99895</ActualTime><CycleTime>0.2</CycleTime><AssayXData Points="25">p3+JRA2GiURsjIlE0pKJREGZiUSfn4lEBaaJRHSsiUTSsolEQbmJRKe/iUQFxolEbMyJRNLS
iUQ42YlEp9+JRA3miURs7IlE0vKJRDj5iUTQ/4lEBQaKRGwMikTSEopEOBmKRA==</AssayXData><AssayYData Points="25">8c+OwHiBksDyx5TAX1GWwFeNl8B9dJjA4jSZwIrvmcDroprArSWbwMDCm8CsKpzAl5ucwJ4F
ncDDZZ3AGeidwJ1UnsAicp7AT5CewJjhnsBCP5/ALIafwOabn8B155/AIvifwA==</AssayYData></Step><Step><CommonData><SampleLocation>12</SampleLocation><SampleID></SampleID><SampleGroup></SampleGroup><SampleInfo></SampleInfo><SampleRow>H</SampleRow><SamplePlate>1</SamplePlate><WellType>NEUTRALIZATION</WellType><Concentration>-1</Concentration><ConcentrationUnits>µg/ml</ConcentrationUnits><MolarConcentration>-1</MolarConcentration><MolarConcUnits>nM</MolarConcUnits><MolecularWeight>-1</MolecularWeight><Temperature>30</Temperature><StartTime>4089772</StartTime><AssayTime>5</AssayTime></CommonData><FlowRate>1000</FlowRate><StepType>KREGENERATION</StepType><StepName>Regeneration2</StepName><StepStatus>OK</StepStatus><ActualTime>5.00603</ActualTime><CycleTime>0.2</CycleTime><AssayXData Points="25">nh+KRAQmikRjLIpEyTKKRDg5ikSeP4pEBEaKRGNMikTJUopEL1mKRJ5fikT8ZYpEa2yKRMly
ikQ4eYpEln+KRASGikRjjIpEG5OKRDiZikSen4pE/KWKRGusikTRsopEabmKRA==</AssayXData><AssayYData Points="25">j6QLv82/A7/BAPe+XkTnvrT82b67oNK+VJTHvmXHwb45/Lu+HmW1vhInsr7yiK2+zp+rvj3+
p74M8Ke+3O2fvqFInL5xP5i+tY+ZvkE9l74ge5a+8iOUvrLXkr6DmI6+iNqOvg==</AssayYData></Step><Step><CommonData><SampleLocation>11</SampleLocation><SampleID></SampleID><SampleGroup></SampleGroup><SampleInfo></SampleInfo><SampleRow>H</SampleRow><SamplePlate>1</SamplePlate><WellType>REGENERATION</WellType><Concentration>-1</Concentration><ConcentrationUnits>µg/ml</ConcentrationUnits><MolarConcentration>-1</MolarConcentration><MolarConcUnits>nM</MolarConcUnits><MolecularWeight>-1</MolecularWeight><Temperature>30</Temperature><StartTime>4106233</StartTime><AssayTime>5</AssayTime></CommonData><FlowRate>1000</FlowRate><StepType>KREGENERATION</StepType><StepName>Regeneration2</StepName><StepStatus>OK</StepStatus><ActualTime>5.00005</ActualTime><CycleTime>0.2</CycleTime><AssayXData Points="25">0L+KRDbGikSdzIpELNOKRGrZikTQ34pELuaKRJ3sikQD84pEavmKRND/ikQ2BotEnQyLRAMT
i0RqGYtE0B+LRC4mi0SdLItEAzOLRGo5i0TQP4tENkaLRJVMi0QDU4tEalmLRA==</AssayXData><AssayYData Points="25">y2yPwAGRksBGoJTAEy2WwD1Dl8CuLpjAEfOYwIVLmcCLJprADqqawF4Rm8CrXJvABfebwDsw
nMBtUpzA8PGcwPggncB9TZ3AcYedwLvVncDPI57AaDCewIB2nsD3pp7AI6uewA==</AssayYData></Step><Step><CommonData><SampleLocation>12</SampleLocation><SampleID></SampleID><SampleGroup></SampleGroup><SampleInfo></SampleInfo><SampleRow>H</SampleRow><SamplePlate>1</SamplePlate><WellType>NEUTRALIZATION</WellType><Concentration>-1</Concentration><ConcentrationUnits>µg/ml</ConcentrationUnits><MolarConcentration>-1</MolarConcentration><MolarConcUnits>nM</MolarConcUnits><MolecularWeight>-1</MolecularWeight><Temperature>30</Temperature><StartTime>4122520</StartTime><AssayTime>5</AssayTime></CommonData><FlowRate>1000</FlowRate><StepType>KREGENERATION</StepType><StepName>Regeneration2</StepName><StepStatus>OK</StepStatus><ActualTime>5.01006</ActualTime><CycleTime>0.2</CycleTime><AssayXData Points="25">0F+LRC5mi0SVbItE+3KLRGp5i0TQf4tELoaLRJ2Mi0QDk4tEYZmLRNCfi0QupotEpayLRAOz
i0RhuYtEyL+LRDbGi0SVzItEA9OLRGHZi0TI34tELuaLRJ3si0T78otEvPmLRA==</AssayXData><AssayYData Points="25">sLHmvhzf2b7t/8S+nna6vvvrrb6vxqK+MV+cvqVNlr420I6+7Y6Ivpakg777bX6+YlR1vnLn
b77lJWm+EsJlviv8XL5HwlS+IXlUvqOOTL4Zhkq+GddJvjgiQr4rI0O+L2c7vg==</AssayYData></Step><Step><CommonData><SampleLocation>1</SampleLocation><SampleID></SampleID><SampleGroup></SampleGroup><SampleInfo></SampleInfo><SampleRow>H</SampleRow><SamplePlate>1</SamplePlate><WellType>BUFFER</WellType><Concentration>-1</Concentration><ConcentrationUnits>µg/ml</ConcentrationUnits><MolarConcentration>-1</MolarConcentration><MolarConcUnits>nM</MolarConcUnits><MolecularWeight>-1</MolecularWeight><Temperature>30</Temperature><StartTime>4137740</StartTime><AssayTime>30</AssayTime></CommonData><FlowRate>1000</FlowRate><StepType>BASELINE</StepType><StepName>Baseline2</StepName><StepStatus>OK</StepStatus><ActualTime>29.999</ActualTime><CycleTime>0.2</CycleTime><AssayXData Points="150">IwCMRIEGjETwDIxEVhOMRLQZjEQjIIxEgSaMRPAsjEROM4xEtDmMRBtAjESJRoxE6EyMRHdT
jES9WYxEI2CMRIFmjETobIxETnOMREh6jEQrgIxEgYaMROiMjERWk4xEL5qMRCOgjESBpoxE
6KyMRE6zjETFuYxEI8CMRIHGjETozIxEVtOMRL3ZjEQj4IxEgeaMROjsjERW84xEtPmMRBsA
jUSBBo1E8AyNRE4TjUS0GY1EGyCNRLImjUTwLI1ETjONRLQ5jUQjQI1E20aNROhMjUROU41E
vVmNRBtgjUSJZo1E6GyNRE5zjUS0eY1EG4CNRIGGjUTojI1EVpONRL2ZjUQjoI1EiaaNROis
jUROs41EvbmNRCPAjUSBxo1E6MyNRE7TjUTL2o1EPOCNRInmjUTo7I1EVvONRLT5jUQjAI5E
iQaOROgMjkROE45EtBmORBsgjkSJJo5E6CyORE4zjkS0OY5EG0CORKJGjkToTI5ETlOORAZa
jkQjYI5EmmaOROhsjkROc45EvXmORBuAjkSBho5E6IyORE6TjkS0mY5EG6CORImmjkTwrI5E
b7OORL25jkQbwI5EgcaOROjMjkRO045EtNmORBvgjkSB5o5E6OyORE7zjkS0+Y5EGwCPRIEG
j0ToDI9EThOPRLQZj0QjII9EgSaPROgsj0RWM49EtDmPRBtAj0SBRo9E6EyPRE5Tj0S0WY9E
G2CPRIFmj0QhbY9ETnOPRLR5j0QjgI9EkoaPROiMj0ROk49EvZmPRCOgj0SBpo9E+KyPRFaz
j0S0uY9E</AssayXData><AssayYData Points="150">3F0ivhI6G77W9Bm+sdkdvkBDGb5oABi+sVgWvrn8EL6oTBO+F/QNvjOQDr7LSw2+kmwMvgkT
D754tgO+aB8GviU8Br70IQS+THQHvnCBBr7QIAW+PFH6vfxF+b1HZvi9XzP6vfxz+b0V5fK9
b1T2vcax7b1D9Oq95s3yvZET7b2a0vO91pLnvUZ0573x3/O9dMnlvQaL5b1Cd929uQHmva5i
2r2qruG9fKblvTZm5L1uRt69+SzYvTBJ0b0A1ua92FbVvTerzb3WfMW9/OnNvcxjyb2W2sq9
zSLLvWZ3zb3mjsG9e8DPvQUCzL25JsS9HGXDvbIOxL3iq8K9Bue8vfTjur2FAr29sO64vcNq
wL3LdLq9zCq4vfpesr0iQra907iwvZy2tr2nBbW9MGOrvekssr27I629Ft68veGRqr3/IKy9
2iilvSrlrb1bJaa9rbOwvY5lor08IqS91uKmvbgSpL2PqZ+987qivTnsoL0k46C9uhmfvdSN
pr2nA5u9tYqhvarsob0hgKG93C2WvXUAk72EJJ697qyVvRjAmL38JZq9o8KOvezhlr2mxoe9
/XWUvYFmkL0kw5a9j0WLvS+Alb3474u9Kd6RvSlahL0GLI+9VHuRve37kL2OHoi9idaNvTQF
hb1bk4+9rLeEveSTgL12LH+9EOt7vZo7h70+NHW9vNt6vfYRc73WFIW9KZN/vf+EcL1kDYW9
WOJ9vZFufb09GYK9ff12vfiqdb1GaG29aAx5vbZhX717VGu9vdxTvQ0wZr2RkFS9cUpgvbZl
W72jR2K9</AssayYData></Step><Step><CommonData><SampleLocation>1</SampleLocation><SampleID></SampleID><SampleGroup></SampleGroup><SampleInfo></SampleInfo><SampleRow>H</SampleRow><SamplePlate>1</SamplePlate><WellType>BUFFER</WellType><Concentration>-1</Concentration><ConcentrationUnits>µg/ml</ConcentrationUnits><MolarConcentration>-1</MolarConcentration><MolarConcUnits>nM</MolarConcUnits><MolecularWeight>-1</MolecularWeight><Temperature>30</Temperature><StartTime>4168809</StartTime><AssayTime>80</AssayTime></CommonData><FlowRate>1000</FlowRate><StepType>LOADING</StepType><StepName>Loading</StepName><StepStatus>OK</StepStatus><ActualTime>79.999</ActualTime><CycleTime>0.2</CycleTime><AssayXData Points="400">GsCPRIDGj0TfzI9ETdOPRKvZj0Qa4I9EgOaPRN/sj0RF849EtPmPRBoAkER4BpBE5wyQRE0T
kES0GZBEEiCQRIAmkETfLJBETTOQRLQ5kEQSQJBEgEaQRN9MkERNU5BEq1mQRBpgkESAZpBE
52yQREVzkES0eZBEIoCQRICGkETfjJBERZOQRLSZkEQaoJBEgKaQROeskERNs5BEtLmQRBLA
kESJxpBE58yQRE3TkES02ZBEGuCQRIDmkETn7JBETfOQRLT5kEQaAJFEgAaRROcMkURNE5FE
tBmRRBogkUSAJpFE5yyRRE0zkUS0OZFEGkCRRIBGkUTnTJFETVORRLRZkUQaYJFEgGaRRA5u
kURNc5FEtHmRRBqAkUSAhpFE94yRRE2TkUS0mZFEGqCRRICmkUTnrJFEVbORRLS5kUQawJFE
gMaRROfMkURe05FEtNmRRBrgkUSA5pFE5+yRRE3zkUS0+ZFEGgCSRIAGkkTnDJJETROSRLQZ
kkQaIJJEgCaSROcskkRNM5JEtDmSRBpAkkSARpJE30ySRE1TkkS0WZJEGmCSRIBmkkTnbJJE
TXOSRLR5kkQagJJEmYaSROeMkkRNk5JEq5mSRLagkkR4ppJE56ySRE2zkkS0uZJEEsCSRInG
kkTfzJJETdOSRLTZkkQa4JJEgOaSROfskkRe85JEtPmSRBIAk0SABpNE5wyTRE0Tk0S0GZNE
GiCTRHgmk0TnLJNETTOTRLQ5k0QSQJNEykaTRN9Mk0RNU5NEq1mTRDtgk0SAZpNE32yTREVz
k0SreZNEKoCTRHiGk0TnjJNEfpOTRLSZk0QSoJNEeKaTROesk0RNs5NEtLmTRBLAk0SAxpNE
98yTRE3Tk0S02ZNEGuCTRHjmk0T37JNETfOTRLT5k0QSAJREgAaUROcMlERNE5REqxmURBog
lER4JpRE3yyURE0zlES0OZREGkCURIBGlETnTJRETVOURKtZlEQaYJREkWaURN9slERNc5RE
zHmURBqAlESAhpRE34yUREWTlES0mZREGqCURImmlETnrJRERbOURKu5lEQSwJREgMaUROfM
lERN05REtNmURBrglERm55RE5+yURE3zlESr+ZREGgCVRIkGlUTnDJVETROVRKsZlUQaIJVE
gCaVROcslUS4M5VExDmVRBpAlUSARpVE50yVRE1TlUSrWZVEGmCVRIBmlUQ5bZVERXOVRKt5
lUQagJVEeIaVROeMlURFk5VEtJmVRBKglUR4ppVE56yVRE2zlUSruZVEKsCVRHjGlUTfzJVE
TdOVRKvZlUQS4JVEeOaVRN/slURN85VEtPmVRBIAlkSABpZE5wyWRE0TlkT9GZZEGiCWRHgm
lkTvLJZERTOWRKs5lkQSQJZEeEaWROdMlkSfU5ZEq1mWRBJglkTaZpZE72yWRE1zlkSreZZE
EoCWRHiGlkTnjJZERZOWRKuZlkQSoJZEgKaWRN+slkRNs5ZEq7mWRBLAlkR4xpZE38yWRE3T
lkTE2ZZEEuCWRHjmlkTf7JZERfOWRLT5lkQSAJdEeAaXRN8Ml0RNE5dEqxmXRBIgl0SAJpdE
/yyXREUzl0S0OZdEEkCXRIlGl0TETZdERVOXRKtZl0QSYJdEeGaXROdsl0Rec5dEq3mXRBKA
l0R4hpdE34yXREWTl0S0mZdEGqCXRHiml0TfrJdERbOXRKu5l0QSwJdEeMaXRN/Ml0Re05dE
q9mXRFPgl0SA5pdE3+yXREXzl0Sr+ZdEEgCYRHgGmETfDJhERROYRLQZmER0IJhEeCaYRN8s
mERNM5hEvDmYRBJAmER4RphE30yYREVTmES0WZhES2CYRIBmmETnbJhETXOYRKt5mEQagJhE
gIaYRN+MmERFk5hEq5mYRCKgmER4pphE36yYREWzmES0uZhEEsCYRIDGmETfzJhETdOYRKvZ
mEQa4JhEeOaYROfsmERV85hEtPmYRBoAmUR4BplE5wyZRE0TmUS0GZlEIiCZRIAmmUTnLJlE
VTOZRLQ5mUQ7QJlEgEaZROdMmUReU5lEtFmZRBpgmUSAZplE52yZRE1zmUS0eZlEGoCZRICG
mUTnjJlEAZSZRLSZmUQaoJlEgKaZROesmURNs5lEq7mZRA==</AssayXData><AssayYData Points="400">TcVtvYaHTL3+8Wa9sQlYve/Jb72BKV29AuJPvf8xVr2sRVi9fAhYvRpzU7050zq9nIM9vcRE
Sr0rKUy9hv5DvT2cYb1ISVC9VP9DvQ9YPb2ffkS9w9A5vWFpU71570m9f31RvXWbML3l/0W9
EHFIvQ0KK73LUjS9eOg1vQ0IPr32HTm9BawzvSlMMb2KCy+98+04vYvEKr3h9za91ekuvbdW
LL2fKCG96Ls1vZFIR73oJSS9Oi8zvbQVKL2AWTy9i2ITvcr6Jb3rvw69ovANvWV8Kr3OqSu9
isYcvbpxG71+ACS9RrchveO4Fb0GriW9cT0lvRXnD71XXhK9YP8dvW7LGL2AfB69BrgUvXZ7
IL2wJg+9z1MPveFeDb23Mwe9+bf7vJBJFL1I7he9rfABvbwMBb0/jRC98s8JvWk5Gb0qwCC9
bajuvJ4rB72APv689lHyvBAnBb3FO/28ZnkdvWTv67x4J/W8l9b5vKWr6rxEQxi9GCL+vCZw
27ys+ey8fkvsvJnW9Lyw2fS8iZnSvPDf5rz0Fwi9Sz3wvNnf4Lymj/S8kP7svHCjwrzwgwS9
zevWvF3Q3rxG+wS9t1bSvEfdy7z6CuS8n7XXvHsBvbzjHdu8D5vAvKTc0LxTed686/nWvDLO
wbxFgqS8ouO9vPaDqryxybu8b+a1vH3XwrxIraG8xQSQvNxzx7ypGq+8A2POvKCIsbzWUYC8
HKrEvLAMzbxYGqC841+YvGksmrxxPZi8j4mnvIemk7xmUpC8pUWXvGSriLyc4K68gwyivCON
gLzGQDy8pySivBoribwL+oa83EuZvHXRpbzxI4m8kz2XvJk3grwYgoa85bGXvLpBlLwPBGS8
yhiUvM4qTLxmTkm8Fqt1vD6oi7yL12m852OUvHaVKLxdV3S8dbGBvDpuhLyX7mu8GbqAvEuf
SbzYCGS8WzRTvLWKU7zxT4K8EvhrvOqlPrxlAmi8s4lkvCVl9rt6Ox68URMfvIn847tCSh28
8bqAvHz0SLwjizy8cPYAvDvaS7zeMwe8IQpHvD7QNbxXkiC8x3sHvMfyxbva2OC78Gviu0az
Ery0Oyi80oIjvC5jJbw6WUS80pNHvI0wT7y5/xG8sFcwvAhQvLtiic+7mixPvFeCW7xe1AK8
Qn8BvHoLHLtpLQO8P/7nu0jJG7xPC1S84wRTvESZlLsuYa+7W7K4u/7h0bvI1SC7F0fju1Ss
3LsFPIi7bvi9u+nbjbsDcJ46LTL8uooFlLsdkag69Z7huw1oVLt5rxC7vXw6u67gOLoctpC7
rWpdu8CnDbs4X967WFP5uUl5gbtqcYq69+BRu5/XDLuC6ny6S3Zfu3gfCbuWBAO6XjE+u8mj
xLuL4qs57eYEu7wU67pQt867JYAROyWXgrqGYCU72IERu5D+3bpD6EG71kOcOvInaDv/PHE7
Bg3EuyiWcTqtYIY738pEOmV7yjaR8iw7hrWMO2lIT7uFlAA7AemeuE3MmbqYOgO7FNEFuktj
ZDqNiIY7NxOvO1ianDs0Z0s7t7MQOxF3/zlz9a07liGYO/BHhLnjT207oP3cO5pvkTrhVtM6
p72sO1HiXjtcAYE7bT7fOwM5sTuHE0w7n2RxuTtdmzuPcRY8q8plO3aMgzvD+lo7FlHUO1j5
ljorpf87wJo6O6i2vTs+RPU7otCXO3zCzTpNmL87PGUDPKu82ztKgQE8lIe2O8kEBjwCme47
y5T2Ozwntzv5h7E7j4c1PJiDGDwdTWU7pDIpPNb1jjs9xsk7hrbiOz9i4jtg26o7XT/5OxRx
wTs74DM8hbo6PGdIMzwY2UI8SA9IPL3NNzzuEBs8mqxcPIvJmjsy+QQ8BgLZO7t0BTz/USM8
ctHbO90ANTygFyg8dAMlPPYuPDyh6FY8VK/aO4BLajw2QRY8GB2JPL2pLTzsFF48rNIaPHsy
LTydYWs81ymBPOabNDzEho885CMuPA42ezyV4Uk8K6wsPBSKSjwyoVU8Du1dPMT+xTvm72M8
kUI/PAeTQDwvrks8BeJ3PDJNgDyrJm88qTyLPOXRkDyD4Ys8JROzPBvmhTyCgo08Hy9fPI5H
gjxdAmg8nzVyPP3JoDwXLVM890dWPH07kzwY2mY8PrtjPA==</AssayYData></Step><Step><CommonData><SampleLocation>1</SampleLocation><SampleID></SampleID><SampleGroup></SampleGroup><SampleInfo></SampleInfo><SampleRow>H</SampleRow><SamplePlate>1</SamplePlate><WellType>BUFFER</WellType><Concentration>-1</Concentration><ConcentrationUnits>µg/ml</ConcentrationUnits><MolarConcentration>-1</MolarConcentration><MolarConcUnits>nM</MolarConcUnits><MolecularWeight>-1</MolecularWeight><Temperature>30</Temperature><StartTime>4249711</StartTime><AssayTime>30</AssayTime></CommonData><FlowRate>1000</FlowRate><StepType>BASELINE</StepType><StepName>Baseline3</StepName><StepStatus>OK</StepStatus><ActualTime>29.999</ActualTime><CycleTime>0.2</CycleTime><AssayXData Points="150">EcCZRHfGmUTezJlEPNOZRKvZmUQR4JlEd+aZRNbsmURE85lEovmZRBEAmkR3BppE3gyaREQT
mkSrGZpECSCaRHcmmkTeLJpERDOaRKI5mkQJQJpEd0aaRN5MmkQ8U5pEq1maRAlgmkR3ZppE
3myaRERzmkTDeZpECYCaRG+GmkTmjJpERJOaRLuZmkQJoJpEd6aaRN6smkREs5pEq7maRAnA
mkR3xppE1syaRETTmkSr2ZpEEeCaRHfmmkTe7JpEPPOaRNT5mkQRAJtEdwabRN4Mm0Q8E5tE
ohmbRBEgm0RvJptE1iybREQzm0SrOZtEEUCbRHdGm0TWTJtERFObRG9am0QJYJtEb2abRNZs
m0Q8c5tEq3mbRBGAm0R3hptE3oybREyTm0SrmZtEIaCbRHemm0TWrJtEPLObRKK5m0QRwJtE
d8abRNbMm0RE05tEotmbRAngm0R35ptE1uybRDzzm0Si+ZtEEQCcRHcGnEQwDZxERBOcRKIZ
nEQRIJxEdyacRN4snEREM5xEqzmcRBFAnER3RpxE5kycRDxTnESiWZxECWCcRHdmnET2bJxE
RHOcRKJ5nEQRgJxEb4acRJqNnEQ8k5xEopmcRAmgnER3ppxE1qycRESznESiuZxECcCcRG/G
nETWzJxERNOcRNLanEQR4JxEd+acRN7snERE85xEovmcRAkAnURvBp1E1gydRG0TnUSrGZ1E
ISCdRHcmnUTeLJ1EPDOdRKI5nUQRQJ1Eb0adRNZMnUQ8U51Eq1mdRBlgnURvZp1E1mydRDxz
nUSieZ1E</AssayXData><AssayYData Points="150">VK+kPA7erTwjeZc8/itDPAb7fjxq3IU8RbKpPDlqszzFL5I8qXCkPL0rjjzG55o8HUKXPEiV
ojz4XJ484QTCPNzVlDxi4J08P6PEPEb+qDzmGos8yPuIPMJFoDyM6Y88lv6sPLWKmzx/qpU8
QQOKPPbgjjz8IZE88Ri2PH4YqzyyKq88gC68PNpXqjxEL7w8l9qlPKgWnDwB7KU8mcOVPPmz
hjzcC5w8d7CQPNf6tjxJr8I8zFDVPIFXoDx5hI08nSvaPKbBvjy7S8c8w6emPBTLqDwKNro8
pdDSPIgy6DyzYLM8JSTPPFdptzwhX9g85K27PDOw/zzT6v88JSHJPHY6wjwpPb88KXmkPE4X
vzwLCNY8Rj3GPIhD4DwBCbk8KXvSPDc9yjxL8Nw8qpexPPVq4jybOuY8fsXUPMFOwjzK7to8
0A2mPAhIzDweyu88Jy+5PJ9jyDypDPg8tK3HPBxvszyLGbY8ue3mPGh/yzyDgtQ8P7voPDvt
zTxRfto8ES78PJNixzw1pP48zsnjPGgkzzxawdg8jkDgPKuY5zxYm888yezePH2S7Dz9s688
Q23mPD6tAT0m0tU8vQEKPYJY4jwqqO88sq3kPH7K2jxazvQ8TtDWPJqpBj3MGsU8nVQHPa8I
CT3M1uM8twcHPUpLAT1qAec8+3jBPF2SCT2k7N48kZL9PFvW4zz27vw8UDjlPFKO3jwNJwo9
tb0KPS/r2TwvPAY9fhoBPeoVCT2llgM9nwvpPK7aCz2BRO08j+QSPcAG+jzh4QI95O/6PMWM
AD2ORgI9</AssayYData></Step><Step><CommonData><SampleLocation>10</SampleLocation><SampleID></SampleID><SampleGroup></SampleGroup><SampleInfo></SampleInfo><SampleRow>H</SampleRow><SamplePlate>1</SamplePlate><WellType>BUFFER</WellType><Concentration>-1</Concentration><ConcentrationUnits>µg/ml</ConcentrationUnits><MolarConcentration>-1</MolarConcentration><MolarConcUnits>nM</MolarConcUnits><MolecularWeight>-1</MolecularWeight><Temperature>30</Temperature><StartTime>4288845</StartTime><AssayTime>180</AssayTime></CommonData><FlowRate>600</FlowRate><StepType>ASSOC</StepType><StepName>Association</StepName><StepStatus>OK</StepStatus><ActualTime>180</ActualTime><CycleTime>0.2</CycleTime><AssayXData Points="900">CYCdRG+GnUTWjJ1ENJOdRJqZnUQJoJ1EZ6adRNasnUQ8s51EmrmdRAnAnURvxp1E1sydRDTT
nUSa2Z1EAeCdRGfmnUTW7J1ENPOdRKP5nUQBAJ5EZwaeRNYMnkQ0E55EoxmeRAEgnkRnJp5E
ziyeRDQznkSaOZ5E3kCeRGdGnkTOTJ5ENFOeRKNZnkQJYJ5EZ2aeRM5snkQ0c55EmnmeRAGA
nkRnhp5EzoyeRDSTnkSamZ5EAaCeRG+mnkTWrJ5ENLOeRKO5nkQBwJ5EZ8aeRM7MnkQ0055E
o9meRAHgnkRn5p5EzuyeRDTznkSa+Z5ECQCfRGcGn0TODJ9ENBOfRJoZn0QBIJ9EbyafRM4s
n0Q0M59EozmfRAFAn0RnRp9E1kyfRDRTn0SaWZ9ECWCfRGdmn0TWbJ9ENHOfRJp5n0QBgJ9E
Z4afRM6Mn0Q0k59Eo5mfRAGgn0Rnpp9EzqyfRDSzn0SauZ9EAcCfRGfGn0TOzJ9ENNOfRLPZ
n0QB4J9EZ+afRM7sn0Q8859EmvmfRAEAoERnBqBEzgygRDQToESaGaBEASCgRGcmoETOLKBE
NDOgRJo5oEQJQKBEZ0agRM5MoEQ8U6BEmlmgRAFgoERvZqBE3mygRDRzoESaeaBECYCgRGeG
oETOjKBENJOgRKOZoEQRoKBEZ6agRM6soEQ8s6BEo7mgRAHAoERnxqBEzsygRDzToESj2aBE
CeCgRG/moETW7KBEPPOgRKP5oEQJAKFEbwahRNYMoUQ8E6FEoxmhRAkgoURvJqFE1iyhRDwz
oUSjOaFECUChRG9GoUTWTKFEPFOhRKNZoUQBYKFEZ2ahRNZsoUQ8c6FEo3mhRAmAoURvhqFE
1oyhRDSToUSjmaFECaChRG+moUTWrKFEPLOhRKO5oUQJwKFEb8ahRNbMoUQ806FEo9mhRAng
oURv5qFE1uyhRDzzoUSj+aFECQCiRG8GokTWDKJEPBOiRKMZokQJIKJEbyaiRNYsokQ8M6JE
ozmiRAlAokRnRqJE1kyiRDRTokSjWaJECWCiRG9mokTObKJEPHOiRKN5okQJgKJEb4aiRM6M
okQ8k6JEo5miRAmgokRnpqJE1qyiRDyzokSjuaJEpcCiRG/GokTWzKJEPNOiRJrZokQJ4KJE
b+aiRNbsokQ886JEb/qiREIAo0RvBqNE1gyjRDwTo0SjGaNECSCjRG8mo0TWLKNENDOjRJo5
o0QJQKNEb0ajRM5Mo0REU6NEo1mjRAlgo0RvZqNE1myjRDxzo0SjeaNECYCjRGeGo0TOjKNE
NJOjRKOZo0QBoKNEb6ajRNaso0Q0s6NEmrmjRAnAo0RvxqNE1syjRDzTo0Sj2aNECeCjRGfm
o0TW7KNEPPOjRKP5o0QJAKREZwakRM4MpEQ8E6REmhmkRAkgpERnJqRE1iykRDwzpESjOaRE
CUCkRGdGpETOTKREPFOkRJpZpEQJYKREb2akRM5spEQ0c6REo3mkRAGApERvhqRE1oykRDyT
pESamaREAaCkRGempETOrKREPLOkRKO5pEQBwKREZ8akRM7MpEQ806REmtmkRAHgpERv5qRE
zuykRDTzpESj+aRECQClRG8GpUTODKVE0BOlRKMZpUQJIKVEZyalRNYspURtM6VEozmlRAlA
pURnRqVEzkylRDRTpUSjWaVECWClRG9mpUTWbKVENHOlRJp5pUQBgKVEZ4alRNaMpUQ0k6VE
o5mlRAmgpURnpqVE1qylRDyzpUSauaVEAcClRGfGpUTOzKVENNOlRKPZpUQB4KVEb+alRNbs
pUQ886VEmvmlRAEApkRNB6ZEzgymRDQTpkSaGaZEASCmRG8mpkTWLKZENDOmRKM5pkQJQKZE
Z0amRNZMpkQ0U6ZEmlmmRAFgpkRnZqZEzmymRDRzpkSjeaZEAYCmRGeGpkTOjKZEPJOmRJqZ
pkQBoKZEZ6amRM6spkQ0s6ZEmrmmRAHApkRnxqZE1symRDzTpkSa2aZEAeCmRG/mpkTO7KZE
NPOmRJr5pkQBAKdEZwanRNYMp0Q8E6dEoxmnRAEgp0RnJqdEziynRDQzp0SaOadEAUCnRGdG
p0TOTKdEPFOnRLtZp0QJYKdEZ2anRM5sp0Q8c6dEmnmnRAGAp0RnhqdEzoynRDyTp0SamadE
AaCnRGemp0TOrKdENLOnRMy5p0QBwKdEb8anRNbMp0Q006dEmtmnRAHgp0Rn5qdEzuynRDTz
p0Sa+adEzgCoRG8GqETODKhENBOoRJoZqEQBIKhEZyaoRM4sqEQ0M6hEmjmoRAFAqERnRqhE
zkyoRDRTqESjWahEAWCoRG9mqETWbKhENHOoRJp5qEQBgKhEZ4aoRM6MqEQ0k6hEmpmoRAGg
qERvpqhEzqyoRDSzqESjuahECcCoRGfGqETOzKhEPNOoRKPZqEQB4KhEZ+aoRNbsqEQ086hE
o/moRAkAqURnBqlE1gypRDQTqUSjGalECSCpRG8mqUTWLKlEPDOpRKM5qUQJQKlEb0apRNZM
qUQ8U6lEo1mpRAlgqURvZqlE1mypRDxzqUSjealEEYCpRG+GqUTWjKlEPJOpRKOZqUQJoKlE
b6apRNasqUQ8s6lEmrmpRAnAqURvxqlE1sypRDzTqUSj2alECeCpRGfmqUTW7KlEPPOpRKP5
qUQJAKpEbwaqRNYMqkQ8E6pEmhmqRAkgqkRvJqpE1iyqRDwzqkSjOapECUCqRG9GqkT3TKpE
PFOqRKNZqkQJYKpEb2aqRNZsqkQ8c6pEo3mqRAmAqkRnhqpE1oyqRE2TqkSjmapEAaCqRG+m
qkTWrKpEPLOqRJq5qkQJwKpEb8aqRNbMqkQ806pEo9mqRAngqkRv5qpE1uyqRDzzqkSa+apE
CQCrRG8Gq0TWDKtEPBOrRJoZq0QJIKtEbyarRNYsq0Q8M6tEozmrRJRAq0RvRqtEzkyrRDxT
q0SjWatEEWCrRG9mq0TObKtEPHOrRKN5q0QJgKtEZ4arRM6Mq0Q8k6tEo5mrRAmgq0RvpqtE
1qyrRDyzq0SauatEAcCrRG/Gq0TWzKtEPNOrRKPZq0QB4KtEb+arRM7sq0Q886tEo/mrRAkA
rERvBqxE1gysRDwTrESjGaxECSCsRG8mrETWLKxEPDOsRKM5rEQJQKxEZ0asRM5MrEQ0U6xE
o1msRAFgrESvZ6xE1mysRDxzrESaeaxECYCsRG+GrETOjKxEdpOsRKOZrEQJoKxEb6asRNas
rEQ8s6xEo7msRAHArERnxqxEzsysRDTTrESa2axECeCsRGfmrETW7KxEPPOsRKP5rEQJAK1E
bwatRNYMrUQ8E61EsxmtRAEgrURvJq1E1iytRDQzrUSjOa1EAUCtRGdGrUTOTK1ENFOtRKNZ
rUQJYK1EZ2atRNZsrUQ8c61EmnmtRAmArUSAhq1E1oytRDSTrUSama1ECaCtRGemrUTWrK1E
PLOtRKO5rUQJwK1Eb8atRNbMrUQ8061EmtmtRAHgrURn5q1EzuytRDTzrUSj+a1ECQCuRGcG
rkTWDK5EPBOuRJoZrkQBIK5EbyauROYsrkQ0M65EmjmuRAlArkRvRq5EzkyuRDxTrkQ2Wq5E
AWCuRG9mrkTObK5ENHOuRJp5rkQJgK5EZ4auRNaMrkQ0k65Eo5muRAmgrkRnpq5Ekq2uRDyz
rkSaua5ECcCuRGfGrkTOzK5ENNOuRAXarkQB4K5Eb+auRM7srkQ0865Eq/muRAEAr0RvBq9E
zgyvRDQTr0SaGa9EASCvRGcmr0TWLK9ENDOvRKM5r0QJQK9EZ0avRM5Mr0Q0U69EmlmvRAFg
r0RnZq9EzmyvRDxzr0Saea9EAYCvRGeGr0TWjK9ENJOvRJqZr0QBoK9EZ6avRNasr0Q0s69E
mrmvRAHAr0Rvxq9EzsyvRDTTr0Sa2a9ECeCvRGfmr0TO7K9EPPOvRJr5r0QBALBEZwawRNYM
sEQ0E7BEmhmwRAkgsERnJrBEziywRDwzsESaObBEAUCwRGdGsETOTLBENFOwRJpZsEQBYLBE
b2awRM5ssEQ0c7BEmnmwRAmAsERnhrBE1oywRDSTsESambBECaCwRG+msETOrLBEPLOwRJq5
sEQBwLBEZ8awRNbMsEQ007BEmtmwRAngsERn5rBEzuywRHXzsESj+bBEfACxRGcGsUTODLFE
PBOxRJoZsUQBILFEZyaxRNYssUQ8M7FEozmxRAFAsURnRrFE1kyxRDxTsUSjWbFEAWCxRG9m
sUTWbLFEPHOxRKN5sUQJgLFEb4axRNaMsUQ8k7FEo5mxRAmgsURvprFE1qyxRDyzsUSjubFE
CcCxRG/GsUTWzLFEPNOxRKPZsUQJ4LFEb+axRNbssURV87FEo/mxRAkAskRvBrJE1gyyRDwT
skSaGbJECSCyRG8mskTOLLJEPDOyRKM5skQJQLJEb0ayRM5MskQ8U7JEo1myRAlgskRvZrJE
1myyRDxzskSjebJECYCyRG+GskTWjLJEPJOyRKuZskQJoLJEb6ayRNasskQ8s7JEo7myRAnA
skRvxrJE1syyRDzTskSj2bJECeCyRG/mskTW7LJENPOyRKP5skQJALNEbwazRNYMs0Q8E7NE
mhmzRAEgs0TiJrNE1iyzRDQzs0SjObNECUCzRG9Gs0TWTLNEPFOzRKNZs0QJYLNEb2azRNZs
s0Q8c7NEmnmzRAmAs0SAhrNE1oyzRDyTs0SambNECaCzRG+ms0TWrLNEPLOzRKO5s0QJwLNE
b8azRN7Ms0Q807NEo9mzRAngs0Rv5rNE1uyzRDzzs0Sj+bNE</AssayXData><AssayYData Points="900">eJi3PPFABT1MTQA9LFsKPV5VAz2ppgA9TKwGPbnABz0rrCc9ANYWPc/3FT3DMhU9aeYcPftB
AT0wdR09ohIcPQ1fGD3DlBM9psEoPYKjHj3LRSM9/i04PdO+CD1izS49xZU6PdznLj0xki49
C4EwPTMKED39VRc9+fIgPcoAOD2z7TI98UYtPSAeJz0uqig9mWgXPXVmOz28vyU9pdArPbpj
Kj2bHyk9g8ksPQPqQT2o0xs9oNJHPdiqJz2ytkM9sIM7PYp8Kj1L8C099JI7PeGoOT0KZDE9
aq1EPdy/ND2OsTM9p+4zPRjnQT2uMEQ9OeQmPbbLPT2acjo9SCFIPYLDRj0K4Dg9fP5UPS6W
SD210D49AbVNPeSIKj1Rdk49ARk6PVqxTz240Us9w7lKPQv4RD0TRD491Q5MPWorSz2WY0A9
SUZKPTswQD1Y+E49DXZGPY08Tz2RTko9PcJEPQJuRT0z3DU9KW9IPWAjSD3zLEs9fLdNPcZm
Qz0u1U490+FRPcKgYD0x+mY9x+5JPTD8Vz2CU1k9BGRbPYlNUz1uZlM9onZKPcxgTj1ILV49
0llIPWOQUD3yKTk9bpNUPUrRSz0K71k9gvVdPY/XWj1Hm1g9rg9VPRArWj0YrmA9HIlUPcB0
UT1eg2A9Ya9UPYNQXD3xoGU9OsxUPUcsVj2fbVI9CqxaPVMyZD2tVGA9DTdKPbG8ZD1fsW89
lYZoPUovVz1iVmU9YttnPZezZD2/Km49JUhSPVngYD3hv2o9swdtPdVtYD2YCmo9c4lSPdkn
ZD2J/2w9n4FUPZ8odz2bX2g9Z7RXPXYmbD13jVw9ibt3PRwTdj1Jp3g9NphePd1raD0/jHM9
4bxtPcTfbT2kFGY9EnFnPSCIfz1EQmo9FlmBPSzibz1zQmE9DnNrPTyiZz1jFHs9MseHPcaT
dj1L6XU9R893PYFNcz3Nt1o9SIZ1PcC2Zz2VqnE9iSBsPZEyeD0D5XQ91vhuPQlugz2KEXg9
XW1xPe05gD2FOn09cTJ6PRg7ez3jdoE9Y0eAPTpXdT16NXE9q4JqPSV3bz0h2HU9hICHPT2g
fj1Kb4A90IxuPdclhj2h+no9kkmFPdBBiD2KnGw9aO57PUScdz1HbYY9m2KHPREbhz3ymoM9
rv9/PWruhz0TZXk9a9aCPV/ygj0k/4A95FyMPU9Iij1UgIM95fB8PT8Ghj2dSXA9p0OGPe3r
gT2TQYk9amSMPSGZhj3spIs9reODPRkLgz2ntI097hOJPec2fD0nMYY9DU+GPYLCez1ImYo9
rg6NPUXugj2w0YM9ZauCPa4hdz1Kdok98I1+PU2IiD3CmIs9PKGOPddnij1RE4k9nL+APRFS
gz2FOI09ir2KPV65iD1Kp409nyaIPUNEij2/a5I9usuDPdVVfj26g4o91GORPQMAkj140YM9
XzyNPbnmhT2sLI49Y1GHPf0ijj3YoI4948eHPb7ehT2D7Io9F8SDPV1YjD1iO489RJiGPe+P
iD2Dyog9+gORPTLXlT1bB5E9GAWZPVb9iT0L3I093pOQPSLjiT2YlYw99BSUPYk1jD3lEZE9
r8+VPUVikT2KVp09m6STPX3ohz2Hfoo9zA6JPeEjmT38nY89BnaZPdhQlD307o09ZAGNPaGL
kz0TWJk9gQeMPS+ziT17Y5A9AnaNPZ7jjz2aN5A9J5yXPbnlmT3TR5c9zteLPSxemD2OhpE9
qVmSPVZ/mT1NLos9l46UPVnMnT0YI5I9haCYPX35jT15oZY9EuKePVnkmz019ps93yyYPQj1
lj3bz5Y9ydyTPfO2mj32Epg9lVqYPQD4nT33E5Y9SLCSPbyWlT0/ZJI9EPyXPfhSjz1JSpo9
gcCbPbeJmj0afpg95hydPQc+lj2LPZk9i9eVPe2nlj3hfpg9t7eZPVUBkT3bAZU94faXPXJw
nD2oLpo9LhWcPb8Vlz1ec5o9HTCPPVKMmT2GQ5k9/r2ePVCTmj18pZc9NR6kPUmulz3TiJM9
MLucPfoTmz2t2JM9DvOfPQBPlz1I+549pEOePWpWnj2cVJw9O4WdPWVIoT0nqKc9R6mnPZPr
nz3GT5k9WaWgPcNwpD3H3qE944OiPVZEnz1XIaI9IxGgPUZ3oj1mF5s90R+dPduqoT1Vf549
PsSgPR6dmD11E6U92WukPa4emj1ztaA9tHKpPQhwoT3XU509Cb2aPaNrnz2iNqA9mzCfPYyr
qj1a8q49DfShPdLKpj1xrZs95pOrPatPqD1+FaI9ZtGcPf1Gpj1U2509PUGfPb2OnD1bd6E9
PVOrPV99nj0PYbA9/52oPUqKnj1d56Q9It+fPaRPoD2CaqY9s/KiPXBIoD0L3KE9uuWoPXMc
pj1kWp89J2OePRnspT1aPKY9s9urPSLFpz3m3qg9Xr2mPe3bpz0ySao9LRWrPZR+qz3Z+6U9
sKOgPXg5pT2BAas9pV6mPcuQsT3v9bE9f12kPXtiqD0KVao9AvClPY0UpT2PTqk9lTulPeAB
rT321K49wKGnPQZVqT0c7aY9MUOpPX73qT3ZJqU9YzK1PX4gpj3pv6w9wFCqPeceoT0ZZrE9
GzO1PRGEqz1+Z6U9eMOwPcTHpD1Ynac9XYewPXYzsT261LE9eG6tPdoTqj2Xv7M9bsisPbb1
pD2rAak9EumoPY1MoD0AV6w94rCsPfbRsD3y57E9sS2tPTqCrT3Cn6s9QLqqPVkJrz1INbc9
kkylPdq8rT3P5rM9I7KyPS/hsz18Yq89w3WnPcQerz2R26w9EjitPWW/tD25Va49gTaqPe6c
sD2Gp7A91mGvPQ2kpT2AwrE9vIW8PcUcsj1CMa09eWO2PRtytT39K609JeCwPXXMsz2jsKg9
Qg+yPWdxsT0rB7I9ZXGqPcjvtD1JurI9bsm7PV3Ptj0iU7Q9HHu2PeLrtj0uva09tU28PSCm
sD33bas9GqWvPT6Frj2Ru749m0WrPcoBsT2iSrI95Pu3PTO4tT2pB7o9mQK5PeaFwz1Ve7U9
dhK5PXvmtT28pLM9kWW1PXD+vT2pnrU9vgi4PboZuT3xGrc93ASvPf26tT0TzLY9TeGxPcsz
sD0NTrQ9o/q6PfE6vT3OnME9V0W3PXHAuj26xrM9INS1PeKTuz13D7w9KCa8PX+3uz1DhbY9
yZu/Pa3+wT3F/bc94Um6Pd6guT2ckLU9zkq6PbhyvD3hIrg96jy9PQyZvD0YMrM9xke/PaFK
vj0A6b89HeyyPUjxvj0bELU9egu0PVLFwT3mHrw9eLO3PTrEvD1S3LY9mve7Pf1Lsj3PlrU9
niC3PSSEwD3OsbM9vvq3PenWtz3Ig78961+8PRCCvj32fLk9wVGzPTZ1tj0+87E9c0e5PULf
vD1EvrQ9qjC8PU6euT2yFcE9RYHJPdFAxj1i97I9CTHBPZqXwD3Izrg9GZS9PZH/sz1rlsA9
y0zEPQH1vj1oIL89EQnCPSnaxz1vab09b3m9Peyxvj1lH8I9w9q+PXAJvj1U/bo9p0a/PXRd
xD3uIrs94s27PQA4vz3HW709avi+PUJlwT0wmLs98Fu2PU8vvj2mX8s9a++7PTdCwz0YP8Q9
omXEPR/wxT2whbk9hR6+PQ7wvT14+rs9i3XAPTJuyD18R8c9eba7PZUEvj0wp8Q9y7LHPUFG
vD30Xb49/MDEPWt6yD3GPsU95RvJPYxHwz2LoL89B2O/PQCXwD1AeL89eqXJPXHCzj3Zjrw9
UNLJPT+3yD1hfbo9DdXMPVThwz06fcA90rLCPXa9xz2MccQ9mRXJPdofxj186MU94ZLJPcWS
zT3HXMc9G3LLPRfcxz2uVMc9yGXGPXZ0xz3R8L09R+fKPaIBxj2BsMI9GgPLPWQLwz05wcU9
2ffDPejCwD05Ycc9Z/rIPVr0xz3pVMg9LpjKPYcFxT2jzL89i0nOPdTh0z2LD8g9X5XFPa74
0z3AdcU9UmPKPbBRyD06VtE9bO/NPb9+xD1md8Y9QFvVPXxEzD0G58c9e1/LPVq4vD1njc89
LE3BPWsCvD0+Ldc9DU7MPRc5yj0dPMg9r93LPQfPzj1PKc89L2/KPWS6xD2ZI8A9Pl3EPRwt
yz0XDcg9m3HEPevByD1tEck9MSLLPRIs0z2n+9E9L/nFPZze0z1//sg9xlPNPfCgzT1OxtM9
77/PPSrg0z2tcsw9gHDKPeMQzD1VYdU94SPJPYQwyj1EzcU9IWvJPRRO0z0gEso9LnrPPeNt
0D3OONs9cibRPUI30D0+wtI9z7HJPV1Z1j1hQNA98zDYPQTn1D18M9Q9RxPRPT19zD0CKtA9
rEPRPW3/zD1y28w9AIvKPT0v1j07OdA9YLrSPeGAzz3M69Y9xTLNPdgozz2nAdk9p77HPYb0
1j0WXdg96jLLPbpY0j1YcM49BCTTPcu21D2z1Nk9usXQPdAf0D3ARM89OfXNPbrT0D1MjtU9
uhHTPe731T0kHMg9E0HSPSG02T34Ltc9cjLcPR0m1T3L+9U9IMrSPeJI0z2ua9o9B9LIPagv
1z2ykNc9LXjXPYMn1D0RXNo9HYbTPaZ71j36YNY9N6TTPWod2j167t09BMbOPbSy0T3009M9
AhbXPXbj2D0eutQ9fRnRPW+X1z2kO9k9OETTPb9yzj0WjNk9ilvUPcQE1D2yotk9PnnLPVN0
4T13F9I9RJ3WPSmK3j2jIdg9bGLePWTG3j0MNNI9R5PaPVDN2z27leA9CqrWPUjzzz27utU9
mXPZPa0s0j2A6949e67XPedm1z0wkNI9u0jPPV052D37kdg9</AssayYData></Step><Step><CommonData><SampleLocation>1</SampleLocation><SampleID></SampleID><SampleGroup></SampleGroup><SampleInfo></SampleInfo><SampleRow>H</SampleRow><SamplePlate>1</SamplePlate><WellType>BUFFER</WellType><Concentration>-1</Concentration><ConcentrationUnits>µg/ml</ConcentrationUnits><MolarConcentration>-1</MolarConcentration><MolarConcUnits>nM</MolarConcUnits><MolecularWeight>-1</MolecularWeight><Temperature>30</Temperature><StartTime>4477734</StartTime><AssayTime>180</AssayTime></CommonData><FlowRate>600</FlowRate><StepType>DISASSOC</StepType><StepName>Dissociation</StepName><StepStatus>OK</StepStatus><ActualTime>179.999</ActualTime><CycleTime>0.2</CycleTime><AssayXData Points="900">CQC0RG8GtETWDLREPBO0RKMZtEQJILREbya0RNYstEQ8M7RE9Tm0RAlAtERvRrRE1ky0RDxT
tESjWbRECWC0RG9mtETWbLREPHO0RKN5tEQJgLREb4a0RNaMtEQ8k7REo5m0RBmgtESQprRE
1qy0RDyztESaubRECcC0RG/GtETWzLREPNO0RKPZtEQq4LREb+a0RNbstEQ887REo/m0RAkA
tURvBrVE1gy1RDwTtUSjGbVEASC1RG8mtUTWLLVEPDO1RKM5tUQJQLVEb0a1RNZMtUQ8U7VE
mlm1RAlgtURvZrVE1my1RDxztUSaebVECYC1RG+GtUTWjLVENJO1RKOZtUQPobVEb6a1RNas
tUQ8s7VEo7m1RAnAtUQbx7VE1sy1RDzTtUSa2bVE7uC1RFXntUTW7LVEPPO1RKP5tUQJALZE
bwa2RNYMtkQ8E7ZEoxm2RAEgtkRvJrZE1iy2RDQztkSjObZECUC2RHhGtkTWTLZENFO2RKNZ
tkQJYLZEZ2a2RNZstkQ8c7ZEo3m2RAmAtkRvhrZE1oy2RDSTtkSjmbZECaC2RG+mtkQ4rbZE
PLO2RKO5tkQJwLZEb8a2RNbMtkS91LZE1Nm2RAHgtkRn5rZEzuy2RDzztkSa+bZECQC3RJAG
t0TWDLdEPBO3RKMZt0SlILdEZya3RNYst0Q0M7dEozm3RAlAt0RnRrdEzky3RDxTt0SjWbdE
AWC3ROpmt0TObLdEPHO3RJp5t0QBgLdEb4a3RNaMt0Rlk7dEo5m3RAmgt0RnprdE1qy3RDyz
t0SjubdECcC3RG/Gt0TOzLdENNO3RKPZt0QB4LdEwea3RNbst0Q887dEo/m3RAEAuERvBrhE
5gy4RDwTuESjGbhECSC4RG8muETWLLhENDO4RJo5uEQJQLhEZ0a4RNZMuEQ0U7hEo1m4RN5g
uERvZrhE1my4RDRzuESaebhEAYC4RGeGuETWjLhENJO4RLOZuEQBoLhEZ6a4RNasuEQ0s7hE
mrm4RAHAuERnxrhE1sy4RDTTuESj2bhECeC4RG/muETW7LhEPPO4RKP5uEQBALlEbwa5RNYM
uUQ0E7lEoxm5RAEguURnJrlE1iy5RDwzuUSaOblEAUC5RGdGuUTWTLlENFO5RJpZuUQBYLlE
Z2a5RM5suUQ0c7lEo3m5RAGAuURnhrlE1oy5RDyTuUSjmblECaC5RG+muUTurLlENLO5RKO5
uUQBwLlEb8a5RNbMuUQ007lEmtm5RAHguURn5rlE3uy5RDzzuUSa+blEAQC6RGcGukTWDLpE
PBO6RJoZukQBILpEZya6RM4sukQ8M7pEmjm6RAlAukRvRrpE1ky6RDRTukSaWbpEAWC6RGdm
ukTObLpENHO6RKN5ukQqgLpEb4a6RM6MukQ0k7pEo5m6RAGgukRvprpEzqy6RFWzukSzubpE
xcC6RG/GukTOzLpENNO6RJrZukQB4LpEZ+a6RM7sukQ087pEmvm6RAkAu0RnBrtEFw27RDQT
u0SaGbtEASC7RG8mu0TOLLtENDO7RJo5u0QBQLtEb0a7RM5Mu0Q0U7tEzFm7RAFgu0RnZrtE
zmy7RDRzu0TDebtEAYC7RGeGu0TOjLtENJO7RKOZu0QBoLtEZ6a7RM6su0Q0s7tEo7m7RAnA
u0RnxrtEzsy7RI7Tu0Sj2btECeC7RJDmu0TW7LtEPPO7RJr5u0QBALxEZwa8RM4MvERlE7xE
oxm8RAEgvERvJrxE1iy8RDQzvESjObxECUC8RG9GvETWTLxENFO8RJpZvEQJYLxEb2a8RNZs
vEQ8c7xEo3m8RAmAvERvhrxE1oy8RDyTvESjmbxECaC8RG+mvETWrLxEPLO8RKO5vEQJwLxE
b8a8RNbMvEQ807xEo9m8RKXgvERv5rxE1uy8RDzzvESj+bxECQC9RG8GvUTWDL1ENBO9RKMZ
vUQJIL1EZya9RM4svUQ8M71Eozm9RAlAvURvRr1E1ky9RDxTvUSjWb1ECWC9RG9mvUTWbL1E
NHO9RKN5vUQJgL1Eb4a9RNaMvUQ8k71Eo5m9RAmgvURvpr1E1qy9RDSzvUSjub1ECcC9RG/G
vUTWzL1EPNO9RLvZvUQy4L1EZ+a9RNbsvUTg871Eo/m9RAkAvkRvBr5E1gy+RG0TvkSjGb5E
CSC+RGcmvkTWLL5EPDO+RLs5vkQJQL5EkEa+RNZMvkQ8U75Eo1m+RAlgvkSAZr5E1my+RDRz
vkSaeb5EAYC+RG+GvkTWjL5ENJO+RJqZvkQBoL5Eb6a+RM6svkQ8s75Eo7m+RAnAvkRvxr5E
1sy+RDTTvkSa2b5ECeC+RG/mvkTW7L5EPPO+RKP5vkQBAL9Ebwa/RNYMv0Q8E79Eoxm/RAkg
v0RvJr9Eziy/RDwzv0SaOb9ECUC/RGdGv0TWTL9EPFO/RKNZv0QiYL9Eb2a/RM5sv0Q0c79E
o3m/RAmAv0Rnhr9E1oy/RDyTv0Sjmb9ECaC/RG+mv0TWrL9EPLO/RKO5v0QJwL9Eb8a/RM7M
v0Q8079Eo9m/RAngv0Rn5r9E1uy/RDzzv0Sa+b9ECQDARGcGwETWDMBENBPARNwZwEQJIMBE
bybARNYswEQ8M8BEoznARAFAwERvRsBE1kzARDxTwESIWsBEAWDARGdmwETObMBENHPARJp5
wEQJgMBEZ4bARNaMwEQ0k8BEo5nARIygwERvpsBEzqzARDyzwESjucBECcDARGfGwEQozcBE
NNPARKPZwEQJ4MBEZ+bARObswEQ088BEo/nARAEAwURnBsFEzgzBRDQTwUSjGcFECSDBRGcm
wUTWLMFENDPBRKM5wUQJQMFEZ0bBRNZMwUQ8U8FEo1nBRAlgwURnZsFED23BRDxzwUSaecFE
AYDBRG+GwUSzjcFEPJPBRKOZwUQioMFEZ6bBRNaswUQ0s8FEmrnBRAHAwURvxsFE1szBRDzT
wURG2sFEAeDBRG/mwUTO7MFENPPBRJr5wUQBAMJEZwbCRNYMwkQ0E8JEmhnCRAkgwkRnJsJE
7izCRGUzwkSaOcJEAUDCRG9GwkTWTMJENFPCRJpZwkQJYMJEZ2bCRM5swkQ0c8JEmnnCRBmA
wkRnhsJEzozCRDyTwkSamcJECaDCRGemwkTOrMJENLPCRKu5wkTuwMJEZ8bCRM7MwkQ008JE
mtnCRAHgwkRv5sJEzuzCRDTzwkSj+cJEAQDDRGcGw0TODMNENBPDRJoZw0QBIMNEZybDRM4s
w0Q0M8NEmjnDRAFAw0RnRsNEzkzDRG1Tw0SaWcNEAWDDRGdmw0TObMNENHPDRJp5w0QBgMNE
Z4bDRM6Mw0Rtk8NEmpnDRAGgw0RnpsNEzqzDRDyzw0SaucNEAcDDRGfGw0TOzMNEbdPDRKPZ
w0QB4MNEZ+bDRM7sw0Q888NEu/nDRAEAxERnBsRE1gzERDwTxET1GcREASDERGcmxETWLMRE
PDPERJo5xEQBQMREZ0bERM5MxEQ0U8REmlnERCJgxERnZsREzmzERDxzxESaecRECYDERG+G
xETWjMREPJPERJqZxEQJoMREZ6bERM6sxESns8REo7nERAnAxERvxsRE1szERDzTxESj2cRE
CeDERHjmxETW7MREPPPERKP5xEQJAMVEbwbFRNYMxUQ8E8VEoxnFRDIgxURvJsVE1izFRDwz
xUSrOcVECUDFRG9GxUTWTMVEPFPFRKNZxUQJYMVEb2bFRNZsxUQ8c8VEo3nFRAmAxURvhsVE
1ozFRDyTxUSjmcVECaDFRG+mxUTurMVENLPFRB26xUQJwMVEmMbFRNbMxUQ808VEs9nFRAHg
xURv5sVE1uzFRDzzxUSj+cVECQDGRG8GxkTWDMZEPBPGRCYaxkQJIMZEZybGRNYsxkQ8M8ZE
oznGRAlAxkRnRsZE1kzGRDxTxkSaWcZECWDGRG9mxkTWbMZEPHPGRKN5xkQJgMZEb4bGRM6M
xkQ0k8ZEo5nGRBmgxkSIpsZE1qzGRDyzxkSjucZECcDGRG/GxkTezMZEPNPGRKPZxkQB4MZE
b+bGRNbsxkQ088ZEo/nGRAkAx0RnBsdE1gzHRDQTx0SaGcdECSDHRG8mx0TmLMdEPDPHRKM5
x0QJQMdEb0bHRFFNx0Q8U8dEo1nHRAlgx0RvZsdE1mzHRDxzx0SaecdECYDHRG+Gx0TWjMdE
NJPHRKOZx0QBoMdEb6bHRM6sx0Q8s8dEo7nHRAnAx0RnxsdEzszHRDzTx0Sj2cdEIuDHRG/m
x0TW7MdENPPHRKP5x0QJAMhEbwbIRNYMyEQ8E8hEoxnIRAkgyERnJshE1izIRDwzyESaOchE
CUDIRG9GyETWTMhENFPIRJpZyEQJYMhEZ2bIRM5syEQ8c8hEw3nIRAGAyERnhshE1ozIRDST
yESjmchEAaDIRGemyETWrMhENLPIRJq5yEQBwMhEZ8bIRFHNyEQ808hEo9nIRAngyESQ5shE
1uzIRDzzyESa+chEAQDJRGcGyUTWDMlEPBPJRJoZyUQJIMlEZybJRM4syUQ8M8lEmjnJRAFA
yURvRslE1kzJRDxTyUSjWclEAWDJRG9myUTObMlEPHPJRJp5yUQJgMlEb4bJRM6MyUQ8k8lE
o5nJRAmgyURnpslEzqzJRDyzyUSjuclEQsDJRGfGyUTWzMlEPNPJRJrZyUQB4MlEb+bJRM7s
yUQ888lEmvnJRHwAykRvBspEzgzKRDQTykSjGcpEASDKRGcmykTOLMpEPDPKRJo5ykQJQMpE
b0bKRM5MykQ0U8pEmlnKRAlgykRvZspEzmzKRDRzykSaecpE</AssayXData><AssayYData Points="900">K+24PT2xsz3Eirk9rcC+PdcLxz3wLcQ9Y3XIPTqZxj20ocQ9Q7HOPZHCxT11eMo9mGDPPdrH
yj3UYM09mjbFPRQWyT3QmtA9BRDSPe58zD23ptE9i+/QPdEYxj14b8k9JkzNPWvdyT1eTM89
crPJPbMc0T3VPs49ijzQPe+z0j2RGMg9i5PJPSQ8yD1jXcw9G73QPSqczT2HIM49IT3JPTGh
0z0As9E9jn3TPV4r1z1/Mco9TZLNPdFL2z0RJdM9q17SPabA0z1nJco9k3PPPb0Z0z1jF8s9
b6PTPao+yj1+8dM9OW/OPRgTxT0jyMs9m2XTPbxo2D28Ycs9kXHTPaxRzD3/8tU9btLRPdtz
1z2KttI920faPSXmzD0zc9A9UsbPPdd6zj0SYdM9yL3HPUAjxj0Za889YLLVPf2pzD2+2dU9
/f7TPXGB1j3ll8096E/QPWLjyj3e9NQ9GwvUPQ2Azj0t+cY9KYbKPf6L2T0vXtI9lzHJPa+g
1T02qc49ERPSPcrW0j2Py889qd7VPQJL0z169ts9dijVPe1C2j3PRdw9A7/QPeuVyj3539Q9
svLKPYYZ1j27Z889FHrTPYNw1D1L5Mo9BBfMPVXmxj322cg9O7/VPYg9yD3kLtU9OzrSPfxI
1T2M4dI9CLzXPYFp1T2LnM09oZnSPYKZ1D3excs9IqnPPfHb1T10MdI99CrUPY7k0j1PnM09
t7XXPb9Azz2Cg9Y9dZvSPTtc0j2te9E9oTfSPaaq1D1Ow9k9CW7dPUju0z1+Fdg9ra3PPUnb
xj31BtI95XDEPYi30z3Xys490brMPUjKyz0CzM49QF/bPdWm0j2Tjc09nnnSPa4RzT1uwto9
+ADRPaPc0T0PzM89l6DZPbsb1z0qAMc9HWTNPS9M0D0nPtc9hE/SPQxbzj2ml9Q9YwnhPQkS
1T2jaM09d9nVPYTbzD025co9CarPPTn81j2LDNc99kLTPaPy0T1xydA9xkHYPeoYzz3SoeA9
iB3OPTJT0j11Rs89AkzaPX4t0z21iM499EvTPerH2z30h849eBfKPds42D1GO9c9r2rbPaFF
2j39idM9GP3TPSBa3D3OOsk9ir/LPUPL0T2pfdc9CKjUPV7R0T3zuc898QDUPX630j23kdU9
2srMPTgu0T3SZd49+JTaPVAp0T3U39I959TTPcJ/1T3QhtQ9KTjNPR5S1T1fFdU9GjTKPWJg
yj1IvtY9EMrPPeQt1T153tU9OJjWPXGn1T01Z9k93aHXPRr81z2j0tE9HHXRPRDy2z03Htc9
J6HaPYFc1T1/88g9x3fKPXrP2D1o19A9V+7NPThM1j3MAtQ94JXJPUQU0j0iqdI9XNrPPT6l
1T1xE9o9i/LSPQMi3D3m9NU9T1TYPdy92T0ZKNI9U43fPVJV0j2+RNw9mIrNPVyxzz24c9M9
3A7MPdvA2T3fOMw9Ii3YPVOB1j3vV8491DTTPWkA0z0UxNY9SMzUPfjx1j0tUdY9VgHbPZRy
4j1FLdU9WD7aPS2rzz1vN889p9jPPd5szj2Moss9kmjOPYMT0D3dads9+qbaPbYJ3D1CY9s9
RWvbPUBH1D15ntA9MYbaPd8/1T2jNdU9kpLUPcOD2z2OdNw9B1LPPV5T2D05Y8s90orYPXeS
2D39W9g9ybLVPQS43j2o1dM9J6LWPQQX2T2YZtQ9jZnbPULO1T3EKNA95H3SPYBU1z1dU9Y9
Un3dPZak1j3y99E9ncXhPe19zT1MRNs9I5LWPfYi0j0cd+M9B+LWPaoY0D1WLck9zgPbPawf
0j1JMtc9fSfKPSkZzj0mEdw9ICLbPfY83z0IUNY9dqnfPY6T2z2l09093ozUPYss0T2gNN09
xGbaPa3q1D3dDNw939jfPYFM3j0/L9w9W07aPSzm2z1/geE92t7iPVRn1z2LnuA98VzWPeVg
3T1MM94949PRPfaZ0z3Njtc9TA3YPYVY2j0bVdA9LnHhPRSP0T36Q9I9NQnYPUeK2T3k/tc9
MfTVPT1L4z1djdc9e2fXPbB35j33kNg9nvXaPb5Z2j1HKdk9kdPePSku2z3l/eM9WjTlPUbi
1T0P9dw9BhnfPTB22z2Bx9Q9EGjdPWhE1j2tVN09DjLTPZgp2z0SCNc9LSfYPX4n0z0zT+A9
8fbdPalt3D3QBtU9lpDgPYeczT3kONs9Gn7kPaNg3D3oWt49HqvYPUn+3D32OOc9xdnYPflC
1D2/3tk97VXbPYBG4D2O8OI92srYPc9l1j3a3tI95APmPbHj2z0CJ989DFzgPQ6I2D38/N09
Gs/fPRDb2T1PrOE94ILfPRNN4D0cZeI9JMbYPRq+1z1zNdc9r+HYPb2t1z0x9N09dMfWPd21
2z2hvt897pHaPXkq3z2dVeM9mjPdPaLF4T0QCd49IpXhPV3o4D09Kdc9e6fSPTq33j0m5dw9
2bXaPbya2z0a1t09Ew/ePftQ0z3509U9LBLbPVRC4D1O5d09bhHjPeHm1j0D8dw9HJTiPanh
1D11JOc9a5vfPRzC4T22Sd09EMTcPSlT5j3H2+c9NnPhPR2P3z0W1949loznPVQ01z02C9k9
R57iPcg52D3NXuQ9WP7XPZTC4D2hit89u3fbPZaF3D1YpNk9lHHaPfmB2z02guk9YCfZPU/f
5j2+Xtw9WibYPY5R6j0Wl+E9fsfePU223j13P9s9LjvYPXgd4z3rct49L6DpPeOH4z365OE9
vyLnPXXU5T1dg949S0HlPV9a5D1WC+c94qLbPT+l3D3RG9s9IJvcPenMzj1Mq909513oPTo2
3z1d+uM96InkPZhj3z2ZH9o9JazYPfe15T3OHek9SdLgPTSY4T0CMuI9mhXcPVbg2z3b3N89
WSbiPTy24j3WZ+I9R1zaPS6N3T2sJt49z03jPXMX2j2Yx+Q9ZH/jPS161j16buA9xKXjPb1a
3j0xz+I9YVfXPc0N3T10ots9HiHfPW7B4T3aAeA9ef3TPYEt2T28AeY9jXLgPSes3j0riOA9
2N/fPVSw5D2iD+I9BrjcPVVG4D2ECd892sPuPceX5j2Pt+c9wTjjPZ9C6D0MoeQ9VXjZPd66
6j1n5eE9MavjPXRM3T0Ee+I9cn3gPQhv4j0sruY9dQzsPeUm5j0Ty+w9nmTlPXoR4j3Vjus9
Ms7mPYPd3z0Fp+c9nYfePVUA5D3BQu096vPoPa816j3mXd49UQHWPQ0g6D3rG/A9j4nqPalo
6T2/zt89LgLnPYGs5D22ce09s5DsPREQ4j3QnfE95zvjPepR4T3e5N89f+HtPYJx8j2GzeU9
6TfgPbOZ3z0hjvA9yTbkPX1Q7z1x5Ow9kDvmPdpl4z1paOU941fqPRpS4z0wgeg9KJDqPZ0w
7j3lTOU97pDtPb7f6z1RCeo9PyjrPYwe7z1SxeA96K7gPVLi3z3dqek9wS/0PQgs8D2pEfE9
xhXlPYb98j0YM/E9v+jmPdm66z1pxvE9NtPlPURP5D25uOs9aDviPTYt4z2yW989p7/rPWA6
6D13/O0978buPSmE8T3QmPM9ji7zPbWo5T3lZuM9YnzyPVJf5T2ad+o9OsLmPXvv5j2i3OY9
ZYTmPS4G6D2SRd89QuDuPYNy6D2+Wec9/vf3PR8G8z1aueQ9LG/uPdRT8j0Osew9+m35PR+L
5T0+4O89utvlPTRz8j3LCO09aCTpPcBF7j33zeU9skjmPWcJ5D1mMus91FnwPWJp5z2+ue09
VhIAPo88+T2dpu89TwLxPQti8z29wuc9mc/0Pdhk7z1fo+Q9T0HuPSl4/D0tVuQ9qCflPYVR
9T3U/O89q1PvPUkz8T05OfA9S2nrPYDn7j3glPY9trDuPcEx7z0mxvA97SvpPWTk6z1Lpeo9
rYPuPZPj6D2hqeQ9Y8H5PYgr7D3ZvvQ9JuT2PWnX7j1oGuo95WnsPWPT8T3fYO49+ivzPZK1
9z3qRuk9lbP0PeT27z3zdPA9dZXxPRoN6j1vN+o9MZbxPfWG6T1E0Oo93sXjPc/R7z12y/M9
aKnmPUL49z2Vpuo9jODwPdm18z0d0Ok92bf3PdcJ7j24LPE95hnpPQlp4z3+IvA9O0rzPW/B
8T25LvQ9QVbzPUzj8T1LBu4953T3PTbR7T1tW+49y5T3PfSR7j0jJfI9fNr2PUqk8D0ilfg9
mN73PegV9T3O0/k9+7v/PcWe6z3Dbuw9+wb7PbQ95z2mzPA92D3sPfI6+D3M6uo9tL7zPXF1
7z3aJ/M9FWsAPnLk8D1dgPM9Er7wPRVd9D1atPo98+rtPZTA+z0sYvA9+WDvPTla6T3EJvY9
zervPZO57j1wJ+096UfyPb+Q8j0iVvM9hhH4PfZJ6z3YP/U96ZTqPQpG9z2XD/E9UFD1PXB/
8j0iivM9tqH8PfAX8j2tKPk9Lxv1PctR6j3FwOg9px75PSbP9D3xuPg9reb1PX7H8j07g/I9
YYruPRdH+j1JLvU9GCP6PVk89j14DPU9giLzPdQH9D2f8vE9ykT1PQ579T1YU/A9Mun3PTaN
9D2dc/09yxX2PaNQ4z1R5PU9rCD4PTyE8z1Z3vw91O/2PQo++j2XlvE9qpz1PcQGAD4ecfs9
3cL8PWS67j2EuO49suL0PYwJ/z1XwPY9vif0PVf8+T1WJ/U9MUH5PSK5/T3x9/U9nh/6PVYI
9j3ARvo9X34BPuqf9T0yEAM+4Uf3PTKU9z0+Cvg9dNH4PUVi9j2RevQ9NVD2PSHs9z0ENvU9
Lrv2PblFAj516vk93A34PXJw8T29uAQ+4ej/PWaTAD5qKAE+</AssayYData></Step><Step><CommonData><SampleLocation>11</SampleLocation><SampleID></SampleID><SampleGroup></SampleGroup><SampleInfo></SampleInfo><SampleRow>H</SampleRow><SamplePlate>1</SamplePlate><WellType>REGENERATION</WellType><Concentration>-1</Concentration><ConcentrationUnits>µg/ml</ConcentrationUnits><MolarConcentration>-1</MolarConcentration><MolarConcUnits>nM</MolarConcUnits><MolecularWeight>-1</MolecularWeight><Temperature>30</Temperature><StartTime>4667541</StartTime><AssayTime>5</AssayTime></CommonData><FlowRate>1000</FlowRate><StepType>KREGENERATION</StepType><StepName>Regeneration2</StepName><StepStatus>OK</StepStatus><ActualTime>5.00005</ActualTime><CycleTime>0.2</CycleTime><AssayXData Points="25">AYDKRF+GykTOjMpELJPKRJKZykQBoMpEZ6bKRM6sykQ0s8pEm7nKRAHAykRwxspEzszKRDTT
ykSb2cpEAeDKRGfmykTm7MpENPPKRJv5ykQBAMtEZwbLRPUNy0Q0E8tEmxnLRA==</AssayXData><AssayYData Points="25">9dVmwIrRccBIRnnA47V+wIJ9gcC9b4PAJtaEwAYxhsBDH4fABDmIwFdHicBnCorAy9KKwK12
i8B+EYzASICMwI8fjcC6n43AZmaOwCtrjsD/DI/Ah3WPwCHTj8B3TpDA2UKQwA==</AssayYData></Step><Step><CommonData><SampleLocation>12</SampleLocation><SampleID></SampleID><SampleGroup></SampleGroup><SampleInfo></SampleInfo><SampleRow>H</SampleRow><SamplePlate>1</SamplePlate><WellType>NEUTRALIZATION</WellType><Concentration>-1</Concentration><ConcentrationUnits>µg/ml</ConcentrationUnits><MolarConcentration>-1</MolarConcentration><MolarConcUnits>nM</MolarConcUnits><MolecularWeight>-1</MolecularWeight><Temperature>30</Temperature><StartTime>4683963</StartTime><AssayTime>5</AssayTime></CommonData><FlowRate>1000</FlowRate><StepType>KREGENERATION</StepType><StepName>Regeneration2</StepName><StepStatus>OK</StepStatus><ActualTime>5.00005</ActualTime><CycleTime>0.2</CycleTime><AssayXData Points="25">ASDLRF8my0TOLMtENDPLRJs5y0Q6QMtEX0bLRM5My0Q0U8tEm1nLRCJgy0RnZstEzmzLRDRz
y0SbectEAYDLRGeGy0TOjMtENJPLRP2Zy0QBoMtEsabLRM6sy0Q0s8tEm7nLRA==</AssayXData><AssayYData Points="25">EouFvmYjZr4ywEW+//cwvt6JHL6fSgq+LLIFvu0f8L1ZXNu9Gp3QvXj+ub03ObC979mcvc1V
kb16/YW90ZeBvZqDY70EsUK9QXBNvV1gOL3sMTC9iw8MvbeaH70Czw+9sJUIvQ==</AssayYData></Step><Step><CommonData><SampleLocation>11</SampleLocation><SampleID></SampleID><SampleGroup></SampleGroup><SampleInfo></SampleInfo><SampleRow>H</SampleRow><SamplePlate>1</SamplePlate><WellType>REGENERATION</WellType><Concentration>-1</Concentration><ConcentrationUnits>µg/ml</ConcentrationUnits><MolarConcentration>-1</MolarConcentration><MolarConcUnits>nM</MolarConcUnits><MolecularWeight>-1</MolecularWeight><Temperature>30</Temperature><StartTime>4700432</StartTime><AssayTime>5</AssayTime></CommonData><FlowRate>1000</FlowRate><StepType>KREGENERATION</StepType><StepName>Regeneration2</StepName><StepStatus>OK</StepStatus><ActualTime>4.99895</ActualTime><CycleTime>0.2</CycleTime><AssayXData Points="25">AcDLRF/Gy0TOzMtENNPLRJLZy0QB4MtEZ+bLRM7sy0Q088tEm/nLRAEAzERfBsxEzgzMRDQT
zESSGcxEASDMRGcmzETOLMxENDPMRJs5zET5P8xEZ0bMRM5MzEQ0U8xEklnMRA==</AssayXData><AssayYData Points="25">jQyCwEzHhcBK+ofAmXKJwKd7isBBiYvAQXCMwGIPjcCAkY3AeEOOwISIjsCcL4/AVaaPwCjd
j8BtQJDA5LmQwKHikMDmLJHAYnCRwOgAksDIHpLABiqSwEFYksBBqZLAmMmSwA==</AssayYData></Step><Step><CommonData><SampleLocation>12</SampleLocation><SampleID></SampleID><SampleGroup></SampleGroup><SampleInfo></SampleInfo><SampleRow>H</SampleRow><SamplePlate>1</SamplePlate><WellType>NEUTRALIZATION</WellType><Concentration>-1</Concentration><ConcentrationUnits>µg/ml</ConcentrationUnits><MolarConcentration>-1</MolarConcentration><MolarConcUnits>nM</MolarConcUnits><MolecularWeight>-1</MolecularWeight><Temperature>30</Temperature><StartTime>4716891</StartTime><AssayTime>5</AssayTime></CommonData><FlowRate>1000</FlowRate><StepType>KREGENERATION</StepType><StepName>Regeneration2</StepName><StepStatus>OK</StepStatus><ActualTime>5.00005</ActualTime><CycleTime>0.2</CycleTime><AssayXData Points="25">+V/MRFdmzES+bMxELHPMRIp5zETxf8xEV4bMRMaMzEQkk8xEipnMRPmfzERfpsxEzqzMRCSz
zESKucxE8b/MRF/GzES+zMxELNPMRJPZzET538xEV+bMRMbszEQs88xEk/nMRA==</AssayXData><AssayYData Points="25">dzFlvhI8Qb5DBh2+Y9cEvoWB071f4rW9KOKRvQ6ebr0Ty0G9h6YYvYv76rwjctW8y3JYvOEp
Cbxi7PM6VT3vOzm6Hzyq4mY8sUCfPHhQkTz6Gtc8sGr8PAmQHz2I1Cs9ZmsfPQ==</AssayYData></Step><Step><CommonData><SampleLocation>11</SampleLocation><SampleID></SampleID><SampleGroup></SampleGroup><SampleInfo></SampleInfo><SampleRow>H</SampleRow><SamplePlate>1</SamplePlate><WellType>REGENERATION</WellType><Concentration>-1</Concentration><ConcentrationUnits>µg/ml</ConcentrationUnits><MolarConcentration>-1</MolarConcentration><MolarConcUnits>nM</MolarConcUnits><MolecularWeight>-1</MolecularWeight><Temperature>30</Temperature><StartTime>4733333</StartTime><AssayTime>5</AssayTime></CommonData><FlowRate>1000</FlowRate><StepType>KREGENERATION</StepType><StepName>Regeneration2</StepName><StepStatus>OK</StepStatus><ActualTime>5.00005</ActualTime><CycleTime>0.2</CycleTime><AssayXData Points="25">+f/MRF8GzUTGDM1ELBPNRJsZzUTxH81EXybNRL4szUQkM81EijnNRPk/zURfRs1ExkzNRCxT
zUSTWc1E8V/NRF9mzUTGbM1EJHPNRJN5zUT5f81EV4bNRMaMzUQkk81Ek5nNRA==</AssayXData><AssayYData Points="25">fkeCwKvghcDY9ofAdkWJwBNQisChUIvAIiSMwMaojMDnI43AcrmNwOtBjsA0cY7AZ/aOwCU+
j8Bqg4/A+eSPwNQckMDaN5DAWZSQwM7TkMCxEpHA6SiRwC2BkcDfm5HADqKRwA==</AssayYData></Step><Step><CommonData><SampleLocation>12</SampleLocation><SampleID></SampleID><SampleGroup></SampleGroup><SampleInfo></SampleInfo><SampleRow>H</SampleRow><SamplePlate>1</SamplePlate><WellType>NEUTRALIZATION</WellType><Concentration>-1</Concentration><ConcentrationUnits>µg/ml</ConcentrationUnits><MolarConcentration>-1</MolarConcentration><MolarConcUnits>nM</MolarConcUnits><MolecularWeight>-1</MolecularWeight><Temperature>30</Temperature><StartTime>4749761</StartTime><AssayTime>5</AssayTime></CommonData><FlowRate>1000</FlowRate><StepType>KREGENERATION</StepType><StepName>Regeneration2</StepName><StepStatus>OK</StepStatus><ActualTime>4.99895</ActualTime><CycleTime>0.2</CycleTime><AssayXData Points="25">+p/NRFimzUS/rM1EJbPNRJS5zUT6v81EWMbNRMfMzUQt081ElNnNRPrfzURY5s1Ex+zNRCXz
zUSU+c1E+v/NRFgGzkS/DM5EJRPORIsZzkTyH85EYCbORL8szkQlM85EiznORA==</AssayXData><AssayYData Points="25">Eq4Bvme/zr1Ci3+9RY0fveiZirzmoHE7yxuzPH5nCT3pXzs9W39fPbXigj0qlI09Y1+aPREF
tj2vhL49F87APSPs2D2Wj9092pjlPQ/m6T02t/Y94jj/PdIYAj4OxAg+/XMIPg==</AssayYData></Step><Step><CommonData><SampleLocation>1</SampleLocation><SampleID></SampleID><SampleGroup></SampleGroup><SampleInfo></SampleInfo><SampleRow>H</SampleRow><SamplePlate>1</SamplePlate><WellType>BUFFER</WellType><Concentration>-1</Concentration><ConcentrationUnits>µg/ml</ConcentrationUnits><MolarConcentration>-1</MolarConcentration><MolarConcUnits>nM</MolarConcUnits><MolecularWeight>-1</MolecularWeight><Temperature>30</Temperature><StartTime>4764519</StartTime><AssayTime>30</AssayTime></CommonData><FlowRate>1000</FlowRate><StepType>BASELINE</StepType><StepName>Baseline2</StepName><StepStatus>OK</StepStatus><ActualTime>29.999</ActualTime><CycleTime>0.2</CycleTime><AssayXData Points="150">8T/ORFdGzkS+TM5EJFPORItZzkTpX85EV2bORL5szkQkc85Ei3nORPF/zkRXhs5EvozORCST
zkSLmc5E8Z/ORFemzkS+rM5EJLPORIu5zkTxv85ET8bORL7MzkQk085Ei9nORPHfzkRX5s5E
vuzORCTzzkSL+c5E8f/ORFcGz0S2DM9EHBPPRIsZz0TxH89EVybPRLYsz0QkM89EiznPRPE/
z0RPRs9EvkzPRCRTz0SLWc9E8V/PRE9mz0S+bM9EJHPPRIJ5z0Tpf89ET4bPRCiNz0Qkk89E
gpnPRPGfz0RXps9EvqzPRCSzz0SLuc9E8b/PRFfGz0S+zM9EJNPPRIvZz0Tx389EV+bPRL7s
z0Qs889Ei/nPROn/z0RXBtBEvgzQRCQT0ESLGdBE6R/QRE8m0ES+LNBELDPQRII50ETxP9BE
V0bQRL5M0ERVU9BEglnQRPFf0ERXZtBEtmzQRCRz0ESLedBE8X/QRFeG0ES2jNBEJJPQRIKZ
0ETxn9BEV6bQRLas0EQcs9BEgrnQRPG/0ERPxtBEvszQRCTT0ESL2dBE6d/QRE/m0ES+7NBE
JPPQRIL50ETp/9BEYAbRRL4M0UQkE9FEixnRRPEf0USAJtFEtizRRBwz0USLOdFE8T/RRJlG
0US2TNFEJFPRRItZ0UTxX9FET2bRRLZs0UQkc9FEgnnRRPF/0UR4htFEtozRRCST0USLmdFE
6Z/RRFem0US+rNFEdrPRRIK50UTxv9FEV8bRRDDN0USf09FEgtnRRPHf0URP5tFEtuzRRCTz
0USC+dFE</AssayXData><AssayYData Points="150">wp8dPqRfHD5/oh4+lI8lPr/kKD4IoSQ+bHAkPr6uLD6QsCw+sK4tPo+zMT5LrzA+KWswPuxF
NT5snDY+A0w3Pv9sND4p7To+NPM0Ph3oOD7yfTg+76I7PgyIPj6K3UE+sTNCPmOVOz46ckI+
QxQ+PnodRD7+dUg+QjNDPkzyQD6m4kY+6xtDPvt0RT6aREo+6QpJPjZHRT7I9Eg+l05MPmG1
TD61QFU+EXdPPtPWTz65HU8+udxLPtGPTz4N41M+r2hRPvnRTz6R3VI+tj9XPgBcVj4ucFM+
J69WPkfWWD7delg+02NXPlzhXT4qDFc+kipcPiY4WT6cMlo+wgNgPoMNVj48jlk+FkxcPlEo
YD6D310+elRbPq2HYD6oLmM+cKpdPkvhWz7eyF0+EqpcPvI7ZD6RaWg+7RBhPsitZj6Gi2E+
QXViPg02Zj70nGk+sJ9rPiqUZj4pgWU+npdnPkMmZj7mlmw+++RnPrD8aT6NNWc+Nf1rPj8f
cD7RUGs+GChyPgUwbT69qW0+33RyPu7AcD7+2G8+ySVyPlTZcz65fXE+nhZxPmphaz5zj3E+
03xzPignbz5sfXM+16twPqq0cT5L2HU+csl0Pv3ncz7JXXg+ATp1PgY/dT4fonM+hbNxPj3A
dT5vE3c+BTJ3PhFIdT7YWXY+W294Po/9fD4zS3Y+e+56PvWfez6/In0++vF/PmrJfT5qAoA+
iaqAPijDfj6I+X4+gP98Ps91fT7GDn8+MTqAPrBcfz5KqXo+PVeAPtObgD4JSII+H3CAPlkb
fz5R0X8+</AssayYData></Step><Step><CommonData><SampleLocation>1</SampleLocation><SampleID></SampleID><SampleGroup></SampleGroup><SampleInfo></SampleInfo><SampleRow>H</SampleRow><SamplePlate>1</SamplePlate><WellType>BUFFER</WellType><Concentration>-1</Concentration><ConcentrationUnits>µg/ml</ConcentrationUnits><MolarConcentration>-1</MolarConcentration><MolarConcUnits>nM</MolarConcUnits><MolecularWeight>-1</MolecularWeight><Temperature>30</Temperature><StartTime>4795411</StartTime><AssayTime>80</AssayTime></CommonData><FlowRate>1000</FlowRate><StepType>LOADING</StepType><StepName>Loading</StepName><StepStatus>OK</StepStatus><ActualTime>80</ActualTime><CycleTime>0.2</CycleTime><AssayXData Points="400">6P/RREYG0kS1DNJEGxPSRIIZ0kToH9JETibSRLUs0kQbM9JEgjnSROg/0kRORtJEzUzSRBNT
0kR5WdJE4F/SRE5m0kS1bNJEG3PSRIJ50kTof9JE+obSRLWM0kQbk9JEgpnSRPif0kROptJE
razSRBOz0kR5udJEEcDSRE7G0kS1zNJEE9PSRJLZ0kQZ4NJETubSRMXs0kQb89JEefnSROD/
0kROBtNEvQzTRBsT00R5GdNE6B/TREYm00StLNNEEzPTRHk500ToP9NETkbTRM1M00QbU9NE
glnTROBf00RXZtNEYW3TRBNz00SKedNE6H/TRE6G00S1jNNEE5PTRIKZ00Ton9NERqbTRLWs
00QTs9NELrrTROC/00RGxtNErczTRBvT00Sr2dNE6N/TREbm00S17NNEG/PTRIL500Q6ANRE
RgbURK0M1EQbE9REghnUROgf1EROJtRErSzURBsz1ER5OdRE6D/URE5G1EStTNREE1PURHlZ
1ETwX9RETmbURK1s1EQbc9REeXnUROh/1ERGhtREtYzURBOT1ER5mdRE6J/URE6m1ES1rNRE
E7PURHm51ETov9RERsbURM3M1EQb09REednURODf1ERG5tREWe3URBvz1ESC+dRE6P/UREYG
1UStDNVEIxPVRHkZ1UTgH9VETibVRK0s1UQTM9VEeTnVRAFA1URGRtVErUzVRBtT1UR5WdVE
4F/VREZm1UStbNVEI3PVRHl51UTgf9VETobVRK2M1UQTk9VEeZnVROif1URGptVErazVRBOz
1UR5udVE4L/VREbG1UStzNVEE9PVRHnZ1UTg39VERubVRLXs1UQT89VEefnVROj/1URGBtZE
tQzWRBMT1kR5GdZE4B/WRE4m1kStLNZEEzPWRKI51kToP9ZERkbWRK1M1kQbU9ZEilnWROhf
1kRGZtZErWzWRBNz1kR5edZE4H/WREaG1kStjNZEG5PWRIKZ1kTgn9ZERqbWRK2s1kQTs9ZE
grnWROi/1kRGxtZErczWRBvT1kR52dZE4N/WREbm1kS17NZEZfPWRHn51kTg/9ZERgbXRLUM
10QTE9dEghnXROgf10ROJtdErSzXRBMz10SCOddE6D/XRE5G10S1TNdEG1PXRHlZ10TgX9dE
TmbXRLVs10Qbc9dEgnnXROh/10ROhtdEtYzXRBuT10TDmddE6J/XRE6m10S1rNdEG7PXRIK5
10Tov9dETsbXRLXM10Qb09dEitnXROjf10RO5tdEtezXRBvz10SC+ddE6P/XRHcG2ES1DNhE
GxPYRIIZ2EToH9hETibYRLUs2EQbM9hEgjnYROg/2ERORthEtUzYRBtT2ESCWdhE6F/YRERn
2EStbNhEG3PYRIJ52ETof9hETobYRLWM2EQbk9hEgpnYROif2ERGpthEvazYRESz2ESCudhE
6L/YRE7G2EStzNhEG9PYRHnZ2ETo39hETubYRLXs2EQb89hEgvnYROj/2EROBtlEtQzZRBsT
2USCGdlE4B/ZRF8m2US1LNlEGzPZRII52UToP9lEV0bZRLVM2UQbU9lEglnZROhf2URGZtlE
tWzZRBtz2UTLedlE4H/ZREaG2US1jNlEE5PZRIKZ2UTon9lETqbZRLWs2UQ0s9lEebnZRPC/
2UROxtlEtczZRBvT2UR52dlE6N/ZRE7m2US17NlEG/PZRHn52UTo/9lETgbaRK0M2kQbE9pE
ghnaROgf2kROJtpEMC3aRBMz2kSCOdpE6D/aREZG2kS1TNpEE1PaRHlZ2kToX9pETmbaRLVs
2kQbc9pEeXnaROh/2kRGhtpEvYzaRBuT2kR5mdpE6J/aRE6m2kT+rNpEG7PaRIK52kTov9pE
TsbaRLXM2kQb09pEgtnaROjf2kRO5tpEtezaRBPz2kR5+dpE4P/aRE4G20StDNtEGxPbRIIZ
20Q6INtERibbRK0s20QbM9tEeTnbROA/20RGRttErUzbRBtT20SCWdtE4F/bRE5m20StbNtE
E3PbRIJ520RjgNtETobbRK2M20Qbk9tEgpnbROif20RfpttEtazbRBuz20R5udtEe8DbREbG
20StzNtEE9PbRILZ20Qq4NtERubbRK3s20QT89tEgvnbRA==</AssayXData><AssayYData Points="400">lF2BPhYygT79vII+t8SCPtmEgD78IoQ+CSqEPuVShD4PV4I+VjmCPj2EgT4YhoM+tnGEPo1g
gz4MJoM+qfGDPg6VhD7cNIU+Wy+EPsAghz7oIoU+aPeFPrHGgj7XIoU+DWeEPt9Rgz5dPIM+
ebGFPsT0gz4IxYE+nJeDPq6QiD5IqoM+fq2GPu1Jhz4Zc4U+6rWGPqSthj4XAok+WrSGPvdy
hz5Uc4c+bROKPljeiD7bCIU+FqaHPmmNhj7Z6Ig+8FKHPmk/hj7TuoY+xMqHPr0xhz7flIg+
VF2GPu9shz4Vaok+D76KPtWpjD5Hsog+YvKIPoF7iD56foo+bviIPopsiT5oMIk+3DGLPnhU
ij5kV4o+tYSNPogFij7ZVYk+V4iHPkqCij7m8Ik+lIOLPuhciz40aY4+3xeLPiHwiz4zXI0+
frGLPjMZjD7jHIo+TsuLPoMrjD6bHI8+tHuPPqSbjD4NZI4+XDWMPpZhjz6JCYw+X8mOPtkJ
jj5NJ40+oRqMPphJjj6aSY8++eGMPnxhjz5fIpA+PxWPPp2sjz4Hr48+/KONPlgQjz6Yoo8+
vsqQPiGvjz6emY4+mBqPPurMjz4gVZA+pPyMPiDAjj77n48+aRqPPt1ukD6Hmo8+zwCPPkxv
kT7+IY4+dbiTPj3ekT5zopA+FFqPPvh6kz71o5A+UwSRPlm/kD7Y95A+fVSQPg3hjj4Qo5E+
PNWRPk0xkz4mw5A+mQSRPiD6kj5fZ5E+EiWRPoi/kj4G3pE+uOiTPoQvkT4GG5M+OZ+RPnKV
kz5GopQ+sEuUPgVRlT6J+ZA+wpWQPqgElD5gb5Q+t5WRPueokz4grpI+nvKQPu8Bkz4tTZQ+
v6SSPgL4kz7A1JM+tQaSPiM2lj7CJpM+pneTPlbqkz53W5Q+Q+yUPhGxlD5LjZM+rfqTPmwr
lj499ZI+oGuTPhqfkz4LYpM+WSeWPtXclT6GVpU+/eKVPgn6lT7s0ZU+LCeTPuYilj5yu5M+
AWWVPjH5lj4y/pc+J4OYPquXlz4mQZM+XQOWPg3Wlj4L65M+z3SVPpb8kz5VT5c+wiCZPpkE
lz5Mm5U+KNaVPlbJlz63ypc+S7WYPrKBlz4XKZY+M5mYPtvclz4CkZU+ft6XPsZZmT7b/Zg+
5jSXPoL4lj5+pZg+hx6bPkNGmD6VOZc+kN2VPlmplz7SiJk+3k2aPg/NmD7m/Jg+9cCaPkSY
lz4VxJg+GA6ZPtaHmD4GFZs+oaiaPrtymj5bt5k+SdSaPvEWmD4Az5g+i+qYPum+mT6mVpo+
SLWaPhN1mj7M7pg+waGbPmu2mD4+Bp0+eEeaPgF5mD5E1po+CFaaPgAMmj7NcJo+9rCZPkju
mT7fQ5o++HWbPtbLmj5OoZk+YJSZPjdMmz45+5k+zJidPnWdmz6H25s+jwedPrX3mj7ry5w+
K4ibPrpImD4n45w+d6SbPhM0nD7hZpk+2q+bPs1lmj7rIZw+8midPrxqnD6anps+XdScPoO5
mT7nbZs+L1ufPlvNmz79Xpw+VbWdPvo2nD4HNZw+DgSdPuJmnT5AuJ0+0V2dPvKenj48vJs+
kYSfPgIwnj5JK50+fnKfPiyqnj5kBJ0+DdycPr4lnz5q8Z0+SE+gPhwjnT6DV58+P0mgPg7F
nz7x4ps+qHmdPtc+nz4j+Z0+tPWcPgapnT5mm54+bLmhPhoJnz7bYKA+5pmfPgiyoD50Z50+
o5GfPlIIoD6dWp8+DiGfPqndnz7qC6E+3xadPkCJnz6n2aE+66GePtpnnz4QqqA+CjyfPt4J
nz4/HKA+L6OdPlxynz7JwqE+utWhPvTlnj4ySqE+uguiPsdvoT7AS6A+fC+jPvDgnz6nOaE+
gcafPuJOnz7IoaE+swuhPkx7nz6mLp8+PbmfPpo2nj7GDKE+ZRagPkY4oz6VFaA+iPqhPuIe
oT7hDaM+OV+hPmp+oj714KA+uhiiPlsYoT75oaA+acyjPnwNpD770qI+9vehPjTsoD55OaI+
LQGhPvQgoT4x+qI+KCChPuLNoj5wxKI+jJSkPpmNoj5EhqE+iKaiPgpbpT4xoqQ+uYakPpiL
oz5ijKI+0UGiPiTeoj6CWKE+mYyjPmMTpD57IaI+O6aiPg==</AssayYData></Step><Step><CommonData><SampleLocation>1</SampleLocation><SampleID></SampleID><SampleGroup></SampleGroup><SampleInfo></SampleInfo><SampleRow>H</SampleRow><SamplePlate>1</SamplePlate><WellType>BUFFER</WellType><Concentration>-1</Concentration><ConcentrationUnits>µg/ml</ConcentrationUnits><MolarConcentration>-1</MolarConcentration><MolarConcUnits>nM</MolarConcUnits><MolecularWeight>-1</MolecularWeight><Temperature>30</Temperature><StartTime>4876466</StartTime><AssayTime>30</AssayTime></CommonData><FlowRate>1000</FlowRate><StepType>BASELINE</StepType><StepName>Baseline3</StepName><StepStatus>OK</StepStatus><ActualTime>30</ActualTime><CycleTime>0.2</CycleTime><AssayXData Points="150">6f/bREcG3ES2DNxEFBPcRIMZ3EThH9xETybcRLYs3EQcM9xEgzncROE/3ERPRtxE30zcRBRT
3ER6WdxE4V/cRE9m3ESubNxEFHPcRIN53EThf9xER4bcRK6M3ERmk9xEg5ncROmf3ERHptxE
rqzcRByz3ER6udxEGsDcREfG3ESuzNxEJNPcRHrZ3ETh39xET+bcRK7s3EQU89xEg/ncROH/
3ERPBt1ErgzdRNAT3UR6Gd1E4R/dRE8m3USuLN1EFDPdRLQ53URkQN1ER0bdRK5M3UQcU91E
elndROlf3URHZt1ErmzdRBxz3UR6ed1E4X/dRE+G3USujN1EFJPdRHqZ3UTpn91ER6bdRK6s
3UQUs91EerndROm/3URPxt1ErszdRBTT3UR62d1E4d/dRE/m3USu7N1EFPPdRHr53UTh/91E
RwbeRK4M3kQcE95EehneROEf3kRHJt5ErizeRBwz3kSDOd5E4T/eREdG3kS2TN5EFFPeRHpZ
3kTpX95ER2beRK5s3kQUc95EenneROF/3kRHht5ErozeRBST3kR6md5E6Z/eREem3kTOrN5E
PbPeRP253kThv95ER8beRK7M3kQU095Eg9neROHf3kRH5t5EruzeRBzz3kSb+d5E4f/eREcG
30S2DN9EHBPfRHoZ30ThH99ETybfRK4s30QUM99E5TnfROk/30RHRt9ErkzfRBRT30R6Wd9E
4V/fREdm30S2bN9EFHPfRIN530Tpf99ER4bfRN+M30Qck99EepnfROmf30RHpt9E36zfRByz
30SDud9E</AssayXData><AssayYData Points="150">U9SjPn5SoT4juaE+GAylPsvpoj7hqqE+oNCjPg94pD4j+6E+8h+jPiMxoz4yqKM+nHukPnvv
oT78HKM+uWmmPhQtoz6hpqQ+aLCjPrrkpT7W1KQ+WsGlPjlRoT7SUqU+A8ajPhtroz7yDKI+
Mg2mPuvFoz7l76M+LkGkPpVapT4jZqM+nSamPmWBpD40FKc+Hu6lPgl/pz6wsqY+O/yiPmZH
pT4K36I+6RmmPjkKqD7XbaU+2yipPu2mpj5fBaY+f42nPqMooj74KqY+iaikPkV4pD4od6Y+
Iv+kPkLQpj6/aaU+VdamPqSdpT7gjKU+UDWoPrqNpD6U6KU+esSnPtugpT6tPqI+vSmlPlNw
qD4BA6g+8uOjPso1pj6tIqk+HwanPlJdqD44ZqY+pqqlPkQrpT6g2ac+cgSmPtvEqD779KY+
5qunPtEmpz7jfac+60imPluNpz6Obqc+Tl2pPrhQqD4Mkqg+Or2qPtOzpj4aW6c+AfmnPkH/
pj7xEag+H2CoPjiBqD4pf6c+sHyqPpbyqD4PcqQ+SdumPt9epz4Kxak+9V6pPikUpj4/gqY+
E0GlPqBIqD6R9ao+LeyoPhXjqD5kJ6g+yWCnPgKSpz5Yaqc+xyqpPuwRqT5oRqc+TLuqPpzV
qT4MCKs+snipPvVDqz40fao+oZ2pPiJnqT45q6o+XTerPl17qD6Vcqg+1P+oPozgqT6Teag+
hjurPgTcqD7El6c+eD+rPqpPqj5iHaw+jJCoPmTgqT6Pfqg+m36qPk5iqj4Fm6o+SzupPjfK
qD5zb6k+</AssayYData></Step><Step><CommonData><SampleLocation>10</SampleLocation><SampleID></SampleID><SampleGroup></SampleGroup><SampleInfo></SampleInfo><SampleRow>H</SampleRow><SamplePlate>1</SamplePlate><WellType>BUFFER</WellType><Concentration>-1</Concentration><ConcentrationUnits>µg/ml</ConcentrationUnits><MolarConcentration>-1</MolarConcentration><MolarConcUnits>nM</MolarConcUnits><MolecularWeight>-1</MolecularWeight><Temperature>30</Temperature><StartTime>4915683</StartTime><AssayTime>180</AssayTime></CommonData><FlowRate>600</FlowRate><StepType>ASSOC</StepType><StepName>Association</StepName><StepStatus>OK</StepStatus><ActualTime>180</ActualTime><CycleTime>0.2</CycleTime><AssayXData Points="900">6b/fRE/G30SuzN9Ej9PfRHrZ30Th399ET+bfRNfs30QU899Eg/nfROn/30RHBuBEtgzgRBwT
4ESDGeBE4R/gREcm4ESuLOBEHDPgRIM54ETpP+BER0bgRLZM4EQUU+BEg1ngROFf4ERPZuBE
tmzgRBRz4ESDeeBE4X/gRE+G4ESujOBEFJPgRIOZ4EThn+BET6bgRK6s4EQcs+BEerngROG/
4EQMx+BEtszgRBTT4ESD2eBE4d/gREfm4ES27OBEFPPgRHr54ETh/+BEuAfhRMYM4UQUE+FE
ehnhROEf4URHJuFErizhRBwz4UR6OeFE6T/hRE9G4US2TOFEHFPhRINZ4UTpX+FET2bhRK5s
4UQUc+FExHnhROl/4URPhuFEtozhRByT4UR6meFE6Z/hREem4USurOFEFLPhRHq54UTpv+FE
T8bhRLbM4UQc0+FEi9nhROHf4URH5uFEruzhRBTz4UR6+eFE4f/hREcG4kS2DOJEFBPiRD8a
4kThH+JETybiRLYs4kQUM+JEejniROE/4kRPRuJE30ziRBRT4kR6WeJE4V/iRE9m4kSubOJE
HHPiRHp54kTpf+JER4biRO+M4kQUk+JEg5niRDOg4kRHpuJErqziRBSz4kR6ueJE6b/iREfG
4kS2zOJEHNPiRHrZ4kTh3+JER+biRK7s4kQU8+JEevniROn/4kRHBuNErgzjRBQT40R6GeNE
4R/jREcm40SuLONEFDPjRHo540ThP+NEcEbjRHJN40QcU+NEelnjROFf40RHZuNErmzjRBRz
40R6eeNEAoDjRE+G40S2jONEFJPjRHqZ40T5n+NET6bjRLas40Qcs+NEernjROG/40RHxuNE
rszjRBTT40R62eNE6d/jREfm40Su7ONEJPPjRIP540Tp/+NERwbkRK4M5EQUE+REehnkROEf
5ERHJuREtizkRBwz5ER6OeRE4T/kRE9G5ES2TOREHFPkRINZ5EQCYORET2bkRLZs5EQcc+RE
g3nkRKWA5ERPhuREvozkRByT5ESDmeRE6Z/kRE+m5ES2rOREHLPkRIO55ETpv+RET8bkRA7O
5EQc0+REg9nkROnf5ERP5uREtuzkRBzz5ESD+eRE6f/kRE8G5US2DOVEJBPlRIMZ5UTpH+VE
uiblRLYs5UQcM+VEgznlROk/5URPRuVEtkzlRBxT5USDWeVE6V/lRE9m5US2bOVEHHPlRHp5
5UTpf+VER4blRLaM5UQ1k+VEg5nlROmf5URPpuVEtqzlRByz5UR6ueVE6b/lREfG5US2zOVE
HNPlRLzZ5UTp3+VET+blRLbs5UQc8+VEg/nlROn/5URPBuZEtgzmRBwT5kSDGeZE6R/mRE8m
5kSuLOZEHDPmRKM55kTpP+ZET0bmRLZM5kQcU+ZEg1nmROlf5kRYZuZEtmzmRBxz5kSDeeZE
6X/mRGCG5kS2jOZEHJPmRIOZ5kTpn+ZET6bmRLas5kQcs+ZEernmROm/5kRWx+ZEtszmRBTT
5kSD2eZE6d/mRE/m5kS27OZEHPPmRIP55kTp/+ZETwbnRLYM50QcE+dEgxnnROEf50RPJudE
tiznRBwz50R6OedE6T/nREdG50S2TOdEHFPnRINZ50TpX+dER2bnRLZs50QUc+dE3XnnROF/
50RYhudEroznRBST50R6medE6Z/nREem50S2rOdEHLPnRHq550Tpv+dET8bnRK7M50QU0+dE
5dnnROHf50RP5udEtuznRBzz50SD+edE4f/nRE8G6ESuDOhEHBPoRHoZ6ETpH+hERyboRLYs
6EQcM+hEejnoROE/6ERPRuhErkzoRBxT6ER6WehE4V/oRE9m6ES2bOhEHHPoRIN56EThf+hE
T4boRCCN6EQUk+hEepnoROmf6ERPpuhEtqzoRBSz6ESDuehE6b/oREfG6ESuzOhEFNPoRIPZ
6ETh3+hET+boRLbs6EQU8+hEg/noROH/6ERPBulEtgzpRBQT6UR6GelE+R/pREcm6USuLOlE
HDPpRHo56UThP+lET0bpRLZM6UQUU+lE3VnpROFf6URHZulErmzpRBxz6UR6eelE6X/pREeG
6US2jOlEFJPpRIOZ6UThn+lER6bpRLas6UQ1s+lEernpROm/6URHxulEtszpRBzT6USD2elE
4d/pREfm6US27OlEHPPpRIP56UQaAOpERwbqRK4M6kQUE+pEehnqROkf6kRPJupErizqRBQz
6kSTOepE4T/qREdG6kSuTOpEFFPqRHpZ6kTpX+pER2bqRLZs6kQcc+pEennqROF/6kRHhupE
CI3qRBST6kR6mepE4Z/qREem6kSurOpEFLPqRHq56kThv+pER8bqRK7M6kQt0+pEetnqROHf
6kRP5upEruzqRBzz6kR6+epE4f/qREcG60SuDOtEXhPrRHoZ60ThH+tERybrRLYs60QUM+tE
ejnrROE/60RHRutErkzrRBRT60SDWetE4V/rREdm60SubOtEFHPrRHp560Thf+tER4brRK6M
60QUk+tEg5nrROGf60RHputEtqzrRBSz60SDuetEMcHrREfG60SuzOtEFNPrRHrZ60Tp3+tE
T+brRK7s60QU8+tEevnrROH/60RHBuxEzgzsRBQT7ESDGexE6R/sRGgm7ESuLOxEFDPsRHo5
7EThP+xEiUbsRK5M7EQUU+xEi1nsROlf7ERYZuxEtmzsRBxz7ESDeexEEoDsREeG7ES2jOxE
HJPsRIOZ7ETpn+xET6bsRLas7EQUs+xEg7nsROm/7ERPxuxEtszsRCTT7ESD2exE6d/sRE/m
7ETf7OxEHPPsRIP57ETp/+xETwbtRM4M7UQcE+1EgxntROkf7URPJu1ExiztRBwz7USDOe1E
6T/tRE9G7US2TO1EHFPtRINZ7UThX+1ET2btRLZs7UQcc+1Eg3ntROl/7URPhu1EtoztRByT
7USDme1E6Z/tRE+m7US2rO1EHLPtRIO57UTpv+1ET8btRLbM7UQc0+1Eg9ntROnf7URP5u1E
tuztRBzz7USD+e1E6f/tRI8H7kS2DO5EHBPuRIMZ7kTpH+5ERybuRLYs7kQcM+5EgznuROk/
7kRPRu5E90zuRBxT7kSDWe5E6V/uRE9m7kRqbe5EHHPuRIN57kThf+5ER4buRLaM7kQck+5E
g5nuROGf7kRPpu5EtqzuRByz7kR6ue5E6b/uRE/G7kS2zO5EHNPuRIPZ7kTp3+5ET+buRK7s
7kQc8+5Eg/nuROn/7kRPBu9EtgzvRBwT70SDGe9E6R/vRE8m70S2LO9EHDPvRB4670ThP+9E
T0bvRK5M70QcU+9Eg1nvRPlf70RHZu9EzmzvRBRz70SDee9E4X/vRASH70S2jO9EHJPvRHqZ
70Thn+9ET6bvRLas70Qcs+9EernvROm/70RPxu9EtszvRBTT70SD2e9E6d/vREfm70Su7O9E
FPPvRJv570Tp/+9ERwbwRK4M8EQUE/BEgxnwROkf8ERPJvBExizwRBQz8ESDOfBE6T/wREdG
8ESuTPBEFFPwRINZ8ETpX/BET2bwRLZs8EQcc/BEg3nwROl/8ERohvBEtozwRByT8ESDmfBE
6Z/wRE+m8ES2rPBEFLPwRHq58ET5v/BET8bwRLbM8EQ10/BEetnwROnf8ERP5vBEruzwRBTz
8ER6+fBE6f/wREcG8US2DPFEsBPxRHoZ8UQrIPFETybxRLYs8UQUM/FEejnxROk/8URPRvFE
rkzxRBxT8UR6WfFE4V/xRE9m8US2bPFEHHPxRHp58UTOgPFER4bxRLaM8UQck/FEepnxROmf
8UTjpvFEtqzxRByz8USDufFE6b/xRE/G8USuzPFEFNPxRHrZ8UTp3/FEWObxRMbs8UQU8/FE
evnxROH/8URHBvJErgzyRBwT8kR6GfJE4R/yREcm8kS2LPJE2TPyRHo58kTpP/JET0byRLZM
8kQUU/JEelnyRBJg8kRHZvJEtmzyRBxz8kR6efJE4X/yRE+G8kS2jPJEFJPyRHqZ8kThn/JE
R6byRK6s8kQCtPJEernyROG/8kRoxvJErszyRBzT8kR62fJE4d/yRGDm8kSu7PJEFPPyRHr5
8kRDAPNERwbzRK4M80QUE/NEehnzROEf80RHJvNEtizzRBQz80R6OfNE4T/zREdG80SuTPNE
LVPzRHpZ80ThX/NER2bzRK5s80Qtc/NEg3nzROl/80RHhvNErozzRBST80R6mfNE6Z/zREem
80S2rPNEFLPzRHq580Thv/NENcfzRLbM80QU0/NEetnzRPnf80RH5vNEruzzRBTz80R6+fNE
4f/zREcG9ESuDPREnxP0RHoZ9EThH/RERyb0RK4s9EQUM/REejn0ROE/9ERHRvRErkz0RBxT
9ESDWfRE4V/0REdm9ES+bPREFHP0RLx59ETpf/RER4b0RK6M9EQUk/REg5n0ROGf9ERHpvRE
tqz0RBSz9ESLufRE4b/0RE/G9ES2zPREHNP0RHrZ9ETp3/RET+b0RLbs9EQc8/REJ/r0ROn/
9ERPBvVEtgz1RBwT9USDGfVE6R/1RE8m9UTnLPVEHDP1RIM59UTpP/VEaEb1RLZM9UQcU/VE
g1n1ROlf9URPZvVEtmz1RBxz9USDefVE6X/1RE+G9USDjfVEHJP1RIOZ9UTpn/VET6b1RLas
9UQ1s/VEg7n1ROm/9URPxvVErsz1RBzT9UTd2fVE6d/1RE/m9URa7fVEHPP1RIP59UTp//VE
Twb2RLYM9kQcE/ZEgxn2ROkf9kRPJvZEtiz2RBwz9kSDOfZE</AssayXData><AssayYData Points="900">ZSKlPlwVpz4Diac+4RCpPtBXqj7iTqo+O++rPrZVrT6I/ak+NXOqPmM8rT5vlK8+Bh+uPuXV
rD6NXas+9C2tPu1kqz6TJa0+4smvPtamrT5TG6s+g+KuPhbLrj5uD64+as6tPgUgrj6nP64+
8aeuPvnArj4BQ6o++LmsPtB3rj5VZ64+zOuuPpZZrz6OHK8+t/uvPk3wrT4gm60+xG2xPsnM
sD6aTbE+51SwPuCXrz4rnbE+SnCxPujxsT7bO7A+576vPgzrsD5EmrI+Q9CxPvP4sj5uwbE+
iPSvPhpOrz7JybE+8j2vPmuptD4ssrA+XwCyPkd6sj4zQLM+jIuyPttxtD55abI+NpCwPvsl
sz5lzLA+ZfqvPrJgsT7m+bM++96wPj1mtD7mWLQ+dAa0Pq8wsD7UU7M+rAivPgwetD5h7LE+
Mo2yPm70sT4OTbQ+xsyyPmA0tT5eULI+aeayPuuBtD5UtbM+YC2xPipLtD5shbY+05a0PnOV
sj5Dy7M+mESzPgXTsz5cm7A+GsCxPj1jtj6QFbM+SjG1Pjawsz6pKrI+nDy1PhwstT4Merc+
jVG1PnFIsT4QPLU+JJK1Ps7Zsj5so7M+hnu2Ph9vsj6hr7I+yqi1PuWKsj5qT7Y+s4W0Pizv
tj5cbbU+9iC3PoURtj5jCrQ+T8K1Pgv3sz4NE7Y+iby0Pufttj7TdLM+bE21PgpGtj5Sy7Y+
N1iyPk82tT4ONrY+hW21PhsttD6gAbU+4zi1PqDltj7xcbg+JAS4PhpZuD6FMLg+Ehm3PojO
tz5db7Y+yOG1Pm5DuT4b3bY+Q9m1PnuEuD5terU+CmW2PlfFtj6Nq7g+PrG3PiHPtj4cMLU+
l5G2Pk/Ztj5UYLU+Fay4Pu4btj7ESrc+OHu4PkYttz62TLc+y1a1PqertT6pKro+vzC4PpBI
uD53obY+JI+4PmQIuD6wcbc+nOu4PsN3uT6wJbg+3Lq4Pk70tj6THrg++qC4PskHtz4a2bk+
dQ64PhxWuz5CB7k+B9a3PnpmuT7G1LY+tJa2PnWstz7PlLs+Kk27PozMuj7MDrg+1OS4PjsF
uj46t7k+UfC3PhyNuz6JC7w+d0i5PhaAuj41+Ls+3jq6PshOuj7MQLs+xyK5PuTBuT7DBLk+
jOu6PmVCuT7jHbw+y9C6PqGvuD5v2bc+lSK7PnV9uj7XALo+RCO5PvZ1uz73pLk+a9C5PhXU
uT7pPrk+BIK6PsvMuT5Lcrw+H9G7PtM/uj7i5Lg+JWy9Pre1vT5imrk+pLm7Pkpfuz6tDbk+
bjy7PvsPvT7QQb8+6RS7PpN1uj5uIrs+goO6PsjPvT7C/ro+1PC6PmjtvD7ojrs+Mzy8Psa1
uj7zBr4+FAq9PoPQuz5y/7s+jdS5PsEavT7tALs+RgO7PlRLvD6jzLs+64m8PqqTuz41ubw+
08y9PlV8vT5CCbs+eky8PoMOvD7ulLw+2Zy8Pp3Cuz6bmrs+JCq8PjVfvT4OSb0+dGu9PnlK
vz5PSL0+l069Pkd5uj6U2r8+I/a+PvAWwD7G/Lw+goO+PtYfvT4IULw+MZK8PuXyvT6ZZcA+
tjC+PmTWvD6mqr0+pZq+PsqXvz6jr78+gvu8Pjf3vj7U27w+Hl+8PlYNvj7xnb4+5q6/PoyX
vD5Wib0+KhnAPjEavj59c70+07a+Pobuvj7FTr8+IZy9PiPwuz7V0L8+SuW8PrCmvT6zmL4+
FNu+PrSdvj7bfb0+C3y+Pm9Xvj6dGrw+wki8PuR7wD5gWL8+ToC9PjA/wD6fQ8A+aM69PoAI
wT46BcA+MJvBPo1gvj4UFsE+gmrAPrmMwT73TLw+/AjBPsoqwD7C5sA+xmi+PruYvT5tOsA+
Fty9PiWEwD6cQ8E+ZAu+Pol6wD6skMI+EVnAPrsywT7A3b8+B4/DPoh3vz5AnL8+7fO/Pq53
wT7Wgb8+LajAPmOkvz4Bkr8+IALBPoyuwD58J8E+d5vAPvBcvj41u70+jFnCPvnqwD6hsr4+
k7nCPq2Cwj6q/L8+1TPBPmINwD4ZhcE+knPBPoozwT5NMsM+SqjCPmDrwD6NncM+bYvCPq7C
wT4gV8A+LOrBPnoFxD60NcI+u9/CPvyVwj4SyMA+ut/DPh6lwT5Gtb4+UyXCPvRyvz4U88A+
ypjCPgAEwT6RssM+1pHAPn5qwz7/eMI+Uwy/Pvq9vz6w48E+LtO/PtZDxD7iN8M+u8HBPkRe
wj6ov8M+rCPCPjZpwz6kB8I+G9vDPkD7wD6yG8E+Ao3CPqF1wj54g8E+9YPEPhwfxD7xRsI+
B47DPnlawz6Ee8A+qLrBPprUwj7YrsM+faHDPpEjxT4g2MI+oQ/FPhlowT6xT8I+7knAPoBl
wj46J8E++WvCPsOuxD44HMM+ASy/Pl0Iwz6I4cI+BEbFPuDawT4QlsY+OOzCPjPvxT6E2MA+
JPzDPplcwD7iksI+4lDEPjYSwT7sUMQ+ST3FPvLZwj5B6MM+4onFPoMhxD4LesY+JN7CPuF8
wj7NvcM+QFnGPkSbxD75EsI+LHLDPue3wj79ycM+hbXDPpX4wz5V0sU+G9jGPkVqxj6SqMU+
l6bCPiCAxT4Z4MM++RrHPmxnxD4PFMU+jArGPsVNxT6cd8M+qkXCPhVNxD5IOMQ+ToPEPr6R
wT4448M+WBLDPuAnwz7mecU+rBbFPk9cxD577sU+/u7DPjNRxT6Ts8U+29jFPstixD7pXcQ+
BF7GPnV1xj4ntcQ+76LEPoxVxT5sIMQ+1oTFPs7ZxT59v8Y+ltDGPjB3wj4loMY+8fjCPvIr
wz6sZsc+hqrGPjFixD4HvsY+CuzHPiNXxz7RPsU+3gPHPsnJxj41c8Y+MuvHPj65wz7aLcQ+
0LbEPv/1xj7tF8U+0DXEPvWXxj5W8sc+Qp7DPo5Jxz5rbcY+sMHHPgaTxj60Pcc+HOTEPrNx
xT7/3sY+AEDIPlBGxj55xsY+bcjGPrKNxj7ceMQ++ZrDPionxz7mdcQ+GVHGPg/nxz5bM8g+
YY7GPoiyxT6F0Mg+/cTGPjTIxT5/K8U+9n3IPiIExz47jsY+uUvHPvBRyD5FW8U+bG/HPiCM
xz5kHsc+6/bGPgWxxz7Zd8k+oY3HPrTqxz5O2sY+BCLFPrEjxT5qFMY+Hw/JPsEdyD4W/8c+
N77IPsMjxz4VY8Y+N+rHPiW0xz41X8k+8//GPlNVxT5G6cU+bhvFPm63xT6RBck+f7PIPq2a
xj4uJ8k+mkvIPq7Lxz6PGsU+SJTGPgvyyD4Fb8U+4gTHPl7YxT5fu8Y+qkvIPih/yT46Tsk+
FuDGPh9Ayj6KNsU+Q0HGPrvixz5e6sY+bgbIPkqhyD6LJ8o+DSXKPoNgyD5TfMo+T7XIPnDg
yj6TpcY+dHXIPkCkyD7lvcc+AgbGPuRnxz7p4MY+DnHLPouJyD4Vvcg+jm7IPnSVxz7YYMc+
XgLKPqjkyT6Fecg+dxvKPqQQyT4zqso+w3PIPsxZyD7CeMo+svjKPqUtyT42Pck+1RvKPuSH
zD5NBcg+jYrIPrt9yD7v18o+7snLPuMEyj5ausg+sHfKPjEzyz5408k+QKTJPvcxyz4uD8o+
Kc7LPr5Kyj5oWsk+7BTKPlFpyj6sKco+Qj/JPrOeyj7x2co+6avKPqnLyz4T4Mg+J4PJPmys
zD7muck+1iDKPuAvyj7aw8o+blvLPkYhyz5Hcso+nyXJPvxFyT5+psg+3B7LPoqcyz7Qrsk+
4DbGPp7myj4MP8s+x9DNPhaCyz5Ba8s+ejXMPg/OyT5LScw+EP7LPkZqyD7038s+dorJPvHP
yD55y8o+097KPpbYyz6DhMk+D9jIPnaMyj56xMk+1tDMPrR6yz6XBMs+3cfMPnfMyj5HD8s+
YePJPpICzT6e5sw+RZfMPkKMyj5AjMg+ge3JPhNozD42b8s+L6XLPhmByD521Mw+7u/MPkto
yj4hB80+ALHLPm8Zzj4J1c0+udPLPj6gyz5DrMk+QWrKPlODzj732cs+dFnMPq+Eyz761Ms+
6FHLPvFcyj53Qcw+aejLPpzFzD4Ras0+LHjMPpMfyz5cCcs+XcLLPnuBzT5WC80+x2vLPm39
zT6xDc4++ZPLPsicyz6I5s0+YnfPPrONzj61+8o+mADNPoGGzD40FM0+dD7KPrx1zj6g0M0+
yEjNPp1FzT74y8w+ts7LPs2dzD6vA8w+QFrMPhb5zT48ocw+ZQvNPnKbzj6D7Ms+xmDMPgh5
zD4Vo84+lUrNPsUzzT4dWc4+Dj/NPs5Qyj4+i80+KkbKPlbxyj7IXtA+L0rLPm2CzD5YRss+
R2zOPvOwzD4en88+FyDPPkiZyz5ON80+lgrNPljGzT6xHs0+donMPm7azD6ZzM0+tsLNPtFn
yz4Sgc0+gPDNPsrTzT4rbc4+L6jLPhqPzj7zX84+jQ3OPsb3zT5I8c0+8XHMPkJ7zz5fJMw+
+UTOPjzSzD6Lkc8++b3MPpstzz4D5cw+Lg3OPveAzj6bh84+KhTQPg9Uzj4ncc0+KQvNPjHj
zj798c4+p/nMPh5hzD61QMs+hdDMPggyzj4DGc8+LfHPPu5Ozj5wR88+i0LQPs4Lzz4hiNE+
jbrPPorqzj5HD88+UHLOPjvazj5HDM4+ZLHNPqGW0D7218w+VC3OPk8fzj6c1c0+h9zOPvJT
zD4CQ9A+HKPNPgEE0D4m+NA+7svNPjN30D5Qhs0+LIvOPtYizT5oKc4+IhfQPs+pzT6QNdE+
WwrRPsAe0T5+F80+kf/PPvgSzj59MdI+Uu/OPsupzj65nM8+</AssayYData></Step><Step><CommonData><SampleLocation>1</SampleLocation><SampleID></SampleID><SampleGroup></SampleGroup><SampleInfo></SampleInfo><SampleRow>H</SampleRow><SamplePlate>1</SamplePlate><WellType>BUFFER</WellType><Concentration>-1</Concentration><ConcentrationUnits>µg/ml</ConcentrationUnits><MolarConcentration>-1</MolarConcentration><MolarConcUnits>nM</MolarConcUnits><MolecularWeight>-1</MolecularWeight><Temperature>30</Temperature><StartTime>5104897</StartTime><AssayTime>180</AssayTime></CommonData><FlowRate>600</FlowRate><StepType>DISASSOC</StepType><StepName>Dissociation</StepName><StepStatus>OK</StepStatus><ActualTime>179.999</ActualTime><CycleTime>0.2</CycleTime><AssayXData Points="900">6j/2RFBG9kS3TPZEHVP2RIRZ9kTqX/ZEUGb2RLds9kQdc/ZEhHn2ROp/9kRQhvZEt4z2RB2T
9kSEmfZE6p/2RFCm9kS3rPZEHbP2RIS59kTqv/ZEUMb2RL/M9kQd0/ZEhNn2ROrf9kRI5vZE
t+z2RB3z9kSE+fZE6v/2RFAG90S3DPdEHRP3RIQZ90TqH/dEUCb3RLcs90QdM/dEhDn3ROo/
90RxRvdEY033RB1T90R7WfdE6l/3RFBm90S3bPdEHXP3RHt590Tqf/dESIb3RLeM90Qdk/dE
hJn3ROqf90RQpvdEt6z3RB2z90R7ufdE6r/3RFDG90S3zPdEHdP3RITZ90Ti3/dEUOb3RLfs
90QV8/dEe/n3ROr/90RQBvhEtwz4RB0T+ESEGfhE6h/4RFAm+ES3LPhEHTP4RIQ5+ETiP/hE
UEb4RLdM+EQVU/hEe1n4ROpf+ERQZvhEr2z4RBVz+ESEefhE4n/4RFCG+ES3jPhEFZP4RISZ
+ETqn/hEUKb4RL+s+EQds/hEe7n4ROK/+ERQxvhEr8z4RB3T+ER72fhE4t/4RFDm+ES37PhE
HfP4RHv5+ETq//hESAb5RK8M+UQVE/lEhBn5ROof+URIJvlEtyz5RBUz+USEOflE4j/5REhG
+US3TPlEHVP5RHtZ+UTiX/lEUGb5RK9s+UQlc/lEe3n5ROp/+URQhvlEt4z5RHeT+USEmflE
6p/5RFCm+USvrPlEHbP5RHu5+UTqv/lE3Mb5RLfM+UQV0/lEhNn5ROrf+URI5vlEt+z5RBXz
+USE+flE4v/5REgG+kSvDPpEFRP6RHsZ+kTqH/pEUCb6RLcs+kQVM/pEhDn6ROI/+kS7RvpE
r0z6RB1T+kSEWfpE6l/6REhm+kS3bPpEHXP6RHt5+kTif/pESIb6RK+M+kQdk/pEhJn6ROKf
+kRIpvpEt6z6RB2z+kR7ufpE4r/6REjG+kSvzPpEHdP6RITZ+kTi3/pESOb6RK/s+kQV8/pE
hPn6ROr/+kRQBvtErwz7RB0T+0SEGftE4h/7RFAm+0SvLPtEHTP7RIQ5+0TiP/tEUEb7RK9M
+0QVU/tE/ln7ROJf+0RIZvtEt2z7RB1z+0R7eftE4n/7RFCG+0SvjPtEFZP7RHuZ+0Tin/tE
Wab7RLes+0QVs/tEe7n7ROq/+0RIxvtEt8z7RBXT+0R72ftE6t/7RFDm+0Sv7PtEFfP7RHv5
+0Ti//tESAb8RK8M/EQVE/xEexn8ROIf/ERIJvxEryz8RBUz/ER7OfxE6j/8REhG/ESvTPxE
FVP8RIRZ/ETiX/xEUGb8RLds/EQdc/xEe3n8ROJ//ERIhvxEr4z8RBWT/ER7mfxE6p/8REim
/ESvrPxEHbP8RCe6/ETqv/xESMb8RK/M/EQV0/xEe9n8ROrf/ERI5vxEr+z8RBXz/ETN+fxE
4v/8REgG/UT4DP1EFRP9RHsZ/UTiH/1ESCb9RK8s/UQVM/1EhDn9ROI//URIRv1Et0z9RBVT
/UR7Wf1E4l/9RFBm/US3bP1EFXP9RHt5/UTqf/1EUIb9RLeM/UQVk/1Ee5n9ROKf/URIpv1E
t6z9RBWz/USEuf1EPMD9REjG/USvzP1EFdP9RITZ/UTi3/1ESOb9RLfs/UQV8/1EhPn9ROL/
/URIBv5Erwz+RB0T/kR7Gf5E4h/+REgm/kS3LP5EHTP+RIQ5/kTiP/5EUEb+RMdM/kQdU/5E
hFn+ROpf/kRQZv5Et2z+RB1z/kSEef5E6n/+RFCG/kS3jP5EHZP+RISZ/kTqn/5EUKb+RLes
/kQds/5EhLn+ROq//kRQxv5Et8z+RB3T/kSE2f5E6t/+RFDm/kS37P5EHfP+RIT5/kTi//5E
UAb/RLcM/0QuE/9EhBn/ROof/0RQJv9Etyz/RB0z/0SEOf9E6j//RFBG/0S3TP9EHVP/RIRZ
/0TqX/9EUGb/RK9s/0Qdc/9EhHn/ROp//0RQhv9Et4z/RB2T/0SEmf9E6p//RFCm/0S3rP9E
FbP/RIS5/0Tqv/9ESMb/RLfM/0Qd0/9Ee9n/ROrf/0RQ5v9Et+z/RBXz/0SE+f9E6v//RCgD
AEVbBgBFjwkARcIMAEX1DwBFKBMARVsWAEWPGQBFwhwARfUfAEUoIwBFWyYARY8pAEXCLABF
8S8ARSgzAEVbNgBFjzkARb48AEX1PwBFJEMARVtGAEWTSQBFwkwARfFPAEUoUwBFW1YARY9Z
AEW+XABF8V8ARShjAEVXZgBFj2kARcJsAEXxbwBFJHMARVd2AEWKeQBFxnwARfV/AEUkgwBF
W4YARY+JAEXOjABF8Y8ARSSTAEVXlgBFipkARcKcAEXxnwBFKKMARVumAEWPqQBFwqwARfWv
AEUoswBFW7YARY+5AEXCvABF9b8ARWrDAEVbxgBFj8kARcLMAEXxzwBFKNMARVvWAEWP2QBF
wtwARfXfAEUo4wBFW+YARYrpAEXC7ABF8e8ARSzzAEVb9gBFivkARb78AEX1/wBFKAMBRVsG
AUWPCQFFwgwBRfEPAUUoEwFFWxYBRYoZAUW+HAFF8R8BRSgjAUVbJgFFiikBRcIsAUXxLwFF
KDMBRVs2AUWKOQFFvjwBRfE/AUUoQwFFV0YBRYpJAUXGTAFF9U8BRShTAUVXVgFFj1kBRcJc
AUX1XwFFKGMBRVdmAUWKaQFFwmwBRfVvAUUkcwFFV3YBRYp5AUXCfAFF9X8BRSSDAUVbhgFF
iokBRb6MAUXxjwFFKJMBRVeWAUWPmQFFwpwBRfGfAUUoowFFV6YBRYqpAUW+rAFF8a8BRVWz
AUVXtgFFirkBRcK8AUXxvwFFJMMBRVfGAUWKyQFFvswBRfHPAUUk0wFFV9YBRY/ZAUXC3AFF
8d8BRSjjAUVX5gFFiukBRcLsAUX17wFFJPMBRVf2AUWP+QFFvvwBRfX/AUUkAwJFWwYCRYoJ
AkW+DAJF8Q8CRSQTAkVXFgJFjxkCRb4cAkX1HwJFKCMCRVcmAkWKKQJFviwCRfUvAkUkMwJF
VzYCRY85AkW+PAJF8T8CRShDAkVXRgJFikkCRb5MAkXxTwJFJFMCRVdWAkWKWQJFvlwCRfFf
AkUkYwJFW2YCRY9pAkW+bAJF8W8CRSRzAkVbdgJFinkCRb58AkX1fwJFJIMCRVeGAkWKiQJF
vowCRfWPAkUkkwJFV5YCRYqZAkXCnAJF8Z8CRSSjAkVXpgJFj6kCRb6sAkXxrwJFJLMCRVe2
AkWKuQJFvrwCRY3AAkUowwJFV8YCRY/JAkXCzAJF8c8CRSTTAkVX1gJFitkCRb7cAkXx3wJF
JOMCRVfmAkWK6QJFvuwCRfHvAkUo8wJFV/YCRYr5AkW+/AJF8f8CRSQDA0VbBgNFjwkDRb4M
A0XxDwNFJBMDRWAWA0WbGQNFvhwDRfEfA0UkIwNFWyYDRY8pA0W+LANF9S8DRSQzA0VbNgNF
kzkDRb48A0X1PwNFKEMDRVtGA0XQSQNFwkwDRfVPA0UoUwNFV1YDRQpaA0XGXANF9V8DRShj
A0VbZgNFj2kDRcJsA0X1bwNFKHMDRVt2A0WPeQNFwnwDRfV/A0UogwNFW4YDRY+JA0XCjANF
9Y8DRSiTA0VblgNFipkDRcKcA0X1nwNFNKMDRVumA0WPqQNFwqwDRfWvA0ViswNFW7YDRY+5
A0XCvANF9b8DRSTDA0VbxgNFj8kDRcLMA0X1zwNFKNMDRVvWA0WP2QNFwtwDRfXfA0VZ4wNF
W+YDRY/pA0XC7ANF9e8DRSjzA0Vb9gNFj/kDRcL8A0Xx/wNFKAMERVsGBEWPCQRFwgwERfUP
BEUoEwRFWxYERY8ZBEXCHARF9R8ERSgjBEVbJgRFjykERcIsBEXxLwRFKDMERVs2BEWPOQRF
vjwERfU/BEUoQwRFW0YERY9JBEXCTARF9U8ERShTBEVbVgRFj1kERb5cBEXxXwRFJGMERVtm
BEWPaQRFvmwERfVvBEUocwRFW3YERY95BEXCfARF9X8ERSiDBEVbhgRFiokERb6MBEX1jwRF
JJMERVuWBEWKmQRFwpwERfWfBEUoowRFW6YERYqpBEXCrARF9a8ERSSzBEVbtgRFj7kERcK8
BEX1vwRFKMMERVvGBEWPyQRFvswERfXPBEUo0wRFW9YERYrZBEXC3ARF9d8ERSTjBEVX5gRF
iukERb7sBEX17wRFKPMERVv2BEWP+QRFwvwERfX/BEUkAwVFVwYFRY8JBUXrDAVF8Q8FRSQT
BUVbFgVFjxkFRcIcBUX1HwVFKCMFRVsmBUWKKQVFviwFRfUvBUUkMwVFVzYFRY85BUW+PAVF
9T8FRShDBUVbRgVFikkFRb5MBUVLUAVFKFMFRVtWBUWPWQVFwlwFRf1fBUUkYwVFV2YFRY9p
BUW+bAVF9W8FRShzBUVbdgVFj3kFRb58BUXxfwVFJIMFRVeGBUWKiQVFvowFRfGPBUUkkwVF
V5YFRYqZBUW+nAVF+Z8FRSijBUVXpgVFiqkFRcKsBUX1rwVFKLMFRWS2BUWKuQVFwrwFRfG/
BUUkwwVFV8YFRYrJBUXCzAVF9c8FRSTTBUVX1gVFj9kFRb7cBUUS4AVFKOMFRVvmBUWP6QVF
vuwFRfXvBUUk8wVFW/YFRYr5BUW+/AVF8f8FRSQDBkVbBgZFigkGRb4MBkX1DwZFJBMGRVsW
BkWPGQZFvhwGRfUfBkUkIwZFWyYGRaMpBkW+LAZF8S8GRSgzBkVXNgZFijkGRcI8BkXxPwZF
KEMGRVdGBkWKSQZFvkwGRfFPBkUkUwZFV1YGRYpZBkW+XAZF</AssayXData><AssayYData Points="900">DOPHPlXAxz6J98c+OwHKPiVvxz6Zqso+3xzKPrhoyz6J7Mw+Q2PIPpt5yT7DwMo+RtLKPjhz
zT4ooss+47/NPjUyyz7DOs0+JN7PPmiXzD4IXM0+WXLKPliwyz6J7Mo+by7LPnRyyz7DBso+
R5PLPhOvzT7Q8so+SJ7LPganzD566cw+b87OPpFSzT6mWMs+vBTLPgK1zD4WXs4+xu/NPmNv
zD6j78s+QrnKPsTbyz5Fjs0+pKPKPlFvyT5rmMg+kgbKPiYSyj7U4M0+GkDMPnefzD63nc0+
iqzLPlPkyj6KBc4+e3TLPsKdyz79Ac0+FC/MPmdUzD4X+8s+C7PLPqPhyj7xGsw+zQPLPkYN
yz7z98w+OEjLPsUWyz5nMc0+qfjMPjNwzT4k6ss+NO3LPifzyz5Y2s0+YtTMPlcQyT5HPMw+
ikbMPmiIzD5FIcs+SvfKPmx2yz6Zz8w+AVfNPr2uyz55Ms0+NzzNPpNFzT4H9Mw+fovNPrhm
zT5BLso+GVzMPmRzzD6+cc4+M0fNPmbqyT48SMo+YaTLPkpFyj78TMs+PmDLPh8izD7azsk+
s5fMPhQ9zD4+Vc0+Ku/LPhpnyz6kEs8+xYPNPhW8zz5gIMw+Z53KPrttzD6wGM4+1NfLPsqF
yz5Nh8o+JoTKPj3jyz6qWsk+MVbKPjFkyj5w3cw+nwLMPvtnzz6o584+gH7MPm3Pyj77z8s+
gIjKPoeNyz4axc0+wn/MPtCgzD4FRsw+hr7LPnrRzD5oh8o+O7rIPjeryj6NMso+EZzMPoTJ
zD6X/s0+wLXKPqQTzT4I7c0+pMbMPgixyj4zYMw+oQHMPviwzT7S+Mo+lsnKPgttzT6vycw+
FZLNPogvzj6/n8o+pXPJPknEzT5/Lso+Z1XMPgWWyD5Vxsw+2UfOPhsLzD5bJs4+23DKPvO6
yT7/980+givJPlXtyz4E1sw++0nKPpTiyj5saso+xsrKPjDyyz6vq8s+nJLLPoF+zD45AM0+
3SbNPps9zD4QVMw++l/KPpE0yz4/Lsw+0jrMPqggzj4ITM0+IrrJPu1RzD53f8s+BE3KPm+X
yz7xeMs+1lbNPnp8yz6i1Mw+wNPNPpZrzD7yGMs+nqzNPh0pyz6rzsw+qzvMPnQhzD4kfcs+
6d/MPlREzj63X8s+++rJPmptyz4MQsw+sD/LPtv7yz5qRss+QULMPlBUzD6pTc4+jmjKPpgt
zj4wqcw+jHzNPuPAzj73Wco+GvXKPsKFyz42HMo+oLjMPpcWzj43A8w+6IXLPi7jyj6aGMs+
NuHNPitlyz7HIcw+e3LNPlhfzj6Zxcw+ljXPPlHEzD6vf84+8rLMPhKeyz4Bwco+tZDLPhJz
zT6wBsw+RfHNPvtrzT6Nvcs+9QTNPuq4zT5aM8s+g1vNPkeQzD5Jd80+bCTMPhZnzD79vM4+
cbbMPiLjzz5Cd8s+yCfMPj46zD4bYM0+/wPLPnrEyz7M88s++l/MPgdVzD44tss+9yDLPmPw
zD6zYc8+yXDNPhq4zD4Bbc0+30jLPjC1zz4W7s4+nJHMPnlqzD4PVM0+96HLPkNHzz6AUMs+
nSLNPjJcyj60a8w+fAjNPrAxzD7bdss+YlTOPsNpyz5b0cw+NvXNPnwUzT5SrM0+wdTMPutU
zT7Iks4+dSHNPie0zT7av84+Wy/PPk6Uyz7/K80+HBDMPoJ4zj6w/M4+Nh/NPlVY0D4GJs0+
QPfQPmhZ0D6uRc4+tc7QPhZs0D7puc4+X6XMPqW2zT7gMc4+q+7MPhUkzz6K2s8+StjLPrqa
zT4YWM4+/7TNPtj9yz4yzM0+uDHNPth+zj7oD80+ixXNPtWg0T5La88+kPnOPg2UzT7RZc8+
U8zMPnGqzT43g80+O/vQPsPXyz6tGc4+Nc7OPigOzj7GGs4+wyXNPhqRzj5nScs+wFjMPm45
zj4eHtA+2+POPmHmzT7V4M0+y5rNPg8/zT6ADcw+ugTNPr7TzD5wTdA+UGLMPkn8zj5C9M0+
+cLNPkaA0D66Qs4+dJPQPkegzD7DXM0+zUfSPmg/zj7HG9A+LIPOPp1v0T7D9cw+DEjOPu+b
zT5IMcw+grDMPlUfzz7+ytE+CcnNPrZj0T6iv84+UJvNPqVm0D5JBNA+7fDOPpPVzz6Sb84+
Aa3QPv1syz5B184+FWTNPmm2zz6Qbc0+uofPPjbYzj6ADdE+d37PPvY7yz5kcM4+04XPPo7N
zT6OI88+xELQPn/jzz5LodE+naTPPpUO0D7ZDs8+qo7RPtyqzT6tiM4+rQ3PPvMR0D7kzs4+
F5zOPqWdzj74UdA+5WvOPlDvzz4IV84+6uTPPsDezz5JBdA+x8nPPgNf0D7vE88+HYXOPig9
0T7SMc8+2lLQPgx60T4Ni88+MIjPPicH0D7OD80+wq7PPvD6zj4oPM0+PpTOPne/zz5aF9E+
OKfPPrNY0D7cm9A+fSbPPhEx0D7ofc4+ctXMPpoTzT733dA+olXPPrpczT73uc4+DoDPPtpN
zz653M8+ZqfRPv/Azj6TaNA+GWLOPk7Pzj7Xrc4+6JXPPj420T7NKdI+hufPPj2R0T46e9E+
qY3QPhqG0D6sl88+C+zNPticzz4OpdE+bNXPPjml0j4TD88+L3HQPkUY0D7eX9M+KefRPhKw
0T6JR88+78PRPi4/zz5BZ9E+CTzPPgKP0j5ryMw+PGDQPl1g0D4WgdE+5ObPPrpA0T6qfdA+
dXHPPrHjzj7s+s8+zdfPPqsI0D6uwc8+SmDOPmBg0T5wXM8+4cvRPo8g0D5u784+y13PPhAT
0T7BXc8+KKzSPonXzj7QtdI+ZwTQPo310T4UmtA+v3/RPgIe0D5PRdA+4OjQPsD00D6JiM8+
MWvQPpKo0T7/gM8+Hv3RPofV0D5CGdA++23QPkQH0D5SVtI+e47OPlkqzj7ysc4+z8rSPoeK
0z5V4c4+KqfQPo8r0D4wRNI+PzjQPhAm0j4GA9A+j//SPrvW0j6FwtI++kLSPlEN0T5s588+
6QzPPgeG0T4vV9A+w/vQPlBB0D59J9I+MKfNPjxw0T6GlNM+aybSPgfm0D7ZD9A+R1PSPtsR
zz7z+NE+U8jQPpWt0D6xiNE+khzRPmqq0T6aXs4+PYXQPjNX0j7mgs8+SYLSPlg9zz5ucdM+
aT3TPm7uzz4P0s8+833SPkiy0T4d2tA++CjQPsZE0j6NldI+Rq3RPizXzj6MetI+XTTSPiEM
0z6yVM8+AN/QPm9W0j5OfNY+7MnPPmF50z76V84+C93TPkyA0j6AtNM+ksTRPuYX0j5UTtM+
0eHRPs880D6KytA+WgfTPlGY0z7tdtE+/ZDRPkrS0T5iCtE+XlbRPt1a0T6UB9E+nfzRPuZi
0z4z+NQ+bo3SPrYZ0j7EstM+T+3QPnha0j67gdE+iCTRPqKJ0z5DN9M+TG3QPjrDzz7UO9E+
UkrOPjbd0D7R4NA+o1PRPgF/0j6kl9I+OhvVPpnG0T58DtM+zgjSPjHj0D6wTdU+Ih/SPo3G
0z5t9NQ+kCbRPleq0j79sNM+3w/TPpD10D7grM8+zEXRPoLW0j6MzNI+KifUPtYx0z55WNA+
mH3RPhr50j4YUdM+zHLTPoZo1D4BM9E+PvrSPtWk0T5a1dA+XiPTPon00D5o5dA+COLSPpxE
0j4OhdE+oCbTPtES0z6m3tM+saPRPrdM1T7CG9M+oYjSPvWM1D4rWtQ+x0DQPsgu0z6cLtI+
JMDSPvaP0z5+ndE+5AHTPp1Tzj6jbdM+11nRPgmL0T6LT9Q+ok7TPuGt1D4UUNQ+CnnUPohT
1z5+HNQ+bWfUPvqy0j6MVNI+bwfQPv+z1D7BcNE+7kjTPlbJ0D6JCdE+0ibSPoLt0z4kgNI+
u1DQPuhf0j6pZNM+oM3UPqQH1D7XitU+KGPVPqor1D554NQ+oofSPqJv0z5x3NE+ZpvTPnPt
0T6SztE+cGzUPvlJ0j4rP9A+QQDTPlWI0z4G2dE+aKzSPj9U1D6/i9E+IyDSPt6J0z4PNNI+
AB7TPl9+0D5O+NI+PcPRPonc0j7jlNM+kPrSPp+U0j71vdI+ZpjRPuRQ0j7a/9M+K1HUPrJQ
0j6mgdM+1G7RPiFt0z6MmdM+iV7UPtQm0j7Dp9I+WZ/SPuYJ0j7Mg9M+w/jUPgmD0z5lb9E+
QwPUPiyh0z6vHdQ+I9bUPqFB0z7ngdI+YwnWPvB30z5BhtU+bKrTPkNA0z4CntM+wtHVPqZI
0z5VodI+Sz7WPoXe0j54t9U+mDjUPuHq0j5Z0NM+u9zTPgM60z6G4NQ+YivUPr+e0z7yS9Q+
fPPTPlkS1D7TmdQ+6njSPr8Z0j7SdNY+hfrWPntU1D5lOtI+IXzSPkOw0z6J89E+3CvUPt/Z
0j5leNE+JCjSPtYh1T5vPtY+NlbWPv2F1D4IItQ+h+LTPvaW0j6VEtY+d6LSPgaK0T4jOtU+
dATSPjQj0z6sf9I+bizUPiD80z76utI+dJvWPmz+1j6wYdM+so7SPpuD1D6CxtQ+DODSPkwM
1j4T3tU++UfTPkbb1D4VJtY++QbWPrvM0z6SsNQ+c5fTPpLf1D7739Q+RWHUPi/90z4gjNM+
Yb7UPpFP1T4Lz9U+EJnXPsu41D7v1tM+D37WPmsz1j5kgNU+mjfWPv4O1T644tY+uBjWPjZz
1T4HjNY+uQTUPsQm1T7Z4tU+yDLUPv9f0z49D9Y+w63UPgRL1T5sYtU+SiXXPhKm0z5HdtU+
jnHVPm//1j7kXNQ+g8fUPj8x0j4vy9Q+Bh3VPiqO0z5jV9M+</AssayYData></Step><Step><CommonData><SampleLocation>11</SampleLocation><SampleID></SampleID><SampleGroup></SampleGroup><SampleInfo></SampleInfo><SampleRow>H</SampleRow><SamplePlate>1</SamplePlate><WellType>REGENERATION</WellType><Concentration>-1</Concentration><ConcentrationUnits>µg/ml</ConcentrationUnits><MolarConcentration>-1</MolarConcentration><MolarConcUnits>nM</MolarConcUnits><MolecularWeight>-1</MolecularWeight><Temperature>30</Temperature><StartTime>5294603</StartTime><AssayTime>5</AssayTime></CommonData><FlowRate>1000</FlowRate><StepType>KREGENERATION</StepType><StepName>Regeneration2</StepName><StepStatus>OK</StepStatus><ActualTime>5.00005</ActualTime><CycleTime>0.2</CycleTime><AssayXData Points="25">8V8GRSRjBkVXZgZFi2kGRb5sBkXxbwZFJHMGRVd2BkWLeQZFvnwGRfF/BkUkgwZFV4YGRYuJ
BkW+jAZF8Y8GRSSTBkVXlgZFi5kGRb6cBkXxnwZFJKMGRVemBkWLqQZFvqwGRQ==</AssayXData><AssayYData Points="25">H7NPwAo6W8C272HA18BnwMs6a8CWgW7AaNRxwKMRdMCqLHbA/ON3wM3decCewHvAZ/l8wIIk
fsC2lX/Al06AwKq3gMCwWYHA0PSBwIxLgsCTuoLADD6DwA9fg8DGtoPAd92DwA==</AssayYData></Step><Step><CommonData><SampleLocation>12</SampleLocation><SampleID></SampleID><SampleGroup></SampleGroup><SampleInfo></SampleInfo><SampleRow>H</SampleRow><SamplePlate>1</SamplePlate><WellType>NEUTRALIZATION</WellType><Concentration>-1</Concentration><ConcentrationUnits>µg/ml</ConcentrationUnits><MolarConcentration>-1</MolarConcentration><MolarConcUnits>nM</MolarConcUnits><MolecularWeight>-1</MolecularWeight><Temperature>30</Temperature><StartTime>5310925</StartTime><AssayTime>5</AssayTime></CommonData><FlowRate>1000</FlowRate><StepType>KREGENERATION</StepType><StepName>Regeneration2</StepName><StepStatus>OK</StepStatus><ActualTime>4.99907</ActualTime><CycleTime>0.2</CycleTime><AssayXData Points="25">8a8GRSCzBkVTtgZFh7kGRbq8BkXxvwZFIMMGRVfGBkWHyQZFuswGRe3PBkUk0wZFU9YGRYfZ
BkW+3AZF7d8GRSDjBkVX5gZFi+kGRb7sBkXt7wZFIPMGRVP2BkWH+QZFuvwGRQ==</AssayXData><AssayYData Points="25">x3wfPdYHiD2OjMM9AvoAPmUtET5aIyg+b9M1PtJ7QT4wyk0++hBPPuzOXj5pBGE+uAVrPrHC
cD6pLXc+NDN8Pv9jgD5CCYQ+JNaFPlPHhz4pyYg+6/OIPhkFjD5gSIw+1B6NPg==</AssayYData></Step><Step><CommonData><SampleLocation>11</SampleLocation><SampleID></SampleID><SampleGroup></SampleGroup><SampleInfo></SampleInfo><SampleRow>H</SampleRow><SamplePlate>1</SamplePlate><WellType>REGENERATION</WellType><Concentration>-1</Concentration><ConcentrationUnits>µg/ml</ConcentrationUnits><MolarConcentration>-1</MolarConcentration><MolarConcUnits>nM</MolarConcUnits><MolecularWeight>-1</MolecularWeight><Temperature>30</Temperature><StartTime>5327335</StartTime><AssayTime>5</AssayTime></CommonData><FlowRate>1000</FlowRate><StepType>KREGENERATION</StepType><StepName>Regeneration2</StepName><StepStatus>OK</StepStatus><ActualTime>4.99907</ActualTime><CycleTime>0.2</CycleTime><AssayXData Points="25">7f8GRRwDB0VTBgdFgwkHRboMB0XtDwdFLBMHRU8WB0WDGQdFthwHRekfB0UcIwdFTyYHRYcp
B0W2LAdF6S8HRRwzB0VPNgdFgzkHRbo8B0XpPwdFHEMHRU9GB0WDSQdFtkwHRQ==</AssayXData><AssayYData Points="25">39BrwDNjc8B4wnfA4Vt6wFnsfMBRvn7AWAuAwMq4gMDRV4HANdqBwNdggsCC7YLAv/yCwDhW
g8B10YPAjASEwPN0hMAswYTALh+FwME5hcAhjYXAUKCFwKPshcA1CIbA0TeGwA==</AssayYData></Step><Step><CommonData><SampleLocation>12</SampleLocation><SampleID></SampleID><SampleGroup></SampleGroup><SampleInfo></SampleInfo><SampleRow>H</SampleRow><SamplePlate>1</SamplePlate><WellType>NEUTRALIZATION</WellType><Concentration>-1</Concentration><ConcentrationUnits>µg/ml</ConcentrationUnits><MolarConcentration>-1</MolarConcentration><MolarConcUnits>nM</MolarConcUnits><MolecularWeight>-1</MolecularWeight><Temperature>30</Temperature><StartTime>5343623</StartTime><AssayTime>5</AssayTime></CommonData><FlowRate>1000</FlowRate><StepType>KREGENERATION</StepType><StepName>Regeneration2</StepName><StepStatus>OK</StepStatus><ActualTime>5.00005</ActualTime><CycleTime>0.2</CycleTime><AssayXData Points="25">6k8HRRlTB0VMVgdFhFkHRbdcB0XmXwdFHWMHRUxmB0WAaQdFt2wHRepvB0UdcwdFUHYHRYR5
B0W3fAdF5n8HRRmDB0VMhgdFhIkHRbeMB0XmjwdFGZMHRVCWB0WEmQdFt5wHRQ==</AssayXData><AssayYData Points="25">9YvQPd/3AT6YRR4+Lx4/PhUmUz77fmg+Fh17Pj8ZgT7mJYk+5V2NPmZDkT4uPpY+t5eZPv47
mj4mIaE+5KmgPoTKpD68G6k+Bv+nPtmoqT7Q1qw+bziuPjgKsD4FqLE+kEGzPg==</AssayYData></Step><Step><CommonData><SampleLocation>11</SampleLocation><SampleID></SampleID><SampleGroup></SampleGroup><SampleInfo></SampleInfo><SampleRow>H</SampleRow><SamplePlate>1</SamplePlate><WellType>REGENERATION</WellType><Concentration>-1</Concentration><ConcentrationUnits>µg/ml</ConcentrationUnits><MolarConcentration>-1</MolarConcentration><MolarConcUnits>nM</MolarConcUnits><MolecularWeight>-1</MolecularWeight><Temperature>30</Temperature><StartTime>5360122</StartTime><AssayTime>5</AssayTime></CommonData><FlowRate>1000</FlowRate><StepType>KREGENERATION</StepType><StepName>Regeneration2</StepName><StepStatus>OK</StepStatus><ActualTime>4.99907</ActualTime><CycleTime>0.2</CycleTime><AssayXData Points="25">6p8HRRmjB0VMpgdFgKkHRa+sB0XirwdFFbMHRUy2B0WAuQdFs7wHRea/B0UVwwdFSMYHRYDJ
B0WvzAdF4s8HRRnTB0VM1gdFfNkHRa/cB0Xi3wdFGeMHRUzmB0V86QdFs+wHRQ==</AssayXData><AssayYData Points="25">BdRtwH3oc8DvTXfAAId6wJlPfMD29n3ATgN/wMVvgMB844DAGFKBwPS/gcCpFILAwCmCwCbD
gsCz1ILAZlqDwOGRg8CbyoPAbQmEwKlWhMDunITAiYiEwE/shMCLD4XACviEwA==</AssayYData></Step><Step><CommonData><SampleLocation>12</SampleLocation><SampleID></SampleID><SampleGroup></SampleGroup><SampleInfo></SampleInfo><SampleRow>H</SampleRow><SamplePlate>1</SamplePlate><WellType>NEUTRALIZATION</WellType><Concentration>-1</Concentration><ConcentrationUnits>µg/ml</ConcentrationUnits><MolarConcentration>-1</MolarConcentration><MolarConcUnits>nM</MolarConcUnits><MolecularWeight>-1</MolecularWeight><Temperature>30</Temperature><StartTime>5376719</StartTime><AssayTime>5</AssayTime></CommonData><FlowRate>1000</FlowRate><StepType>KREGENERATION</StepType><StepName>Regeneration2</StepName><StepStatus>OK</StepStatus><ActualTime>4.99907</ActualTime><CycleTime>0.2</CycleTime><AssayXData Points="25">6e8HRRTzB0VL9gdFf/kHRbL8B0Xl/wdFGAMIRUsGCEV/CQhFsgwIReEPCEUYEwhFRxYIRX8Z
CEWyHAhF4R8IRRgjCEVHJghFfykIRbIsCEXlLwhFFDMIRUc2CEV/OQhFsjwIRQ==</AssayXData><AssayYData Points="25">JrFTPj1CeD56CYk+H2mWPkxlnz5pqao+ddGtPtXVtj6oibg+NV2+PiU+wz6xqsY+tVLJPuM+
zz6M0M4+hrXTPsfn0z6Hadk+LSLaPlse3D4M5+A+QXDgPk+H5T6HUuM+y3nmPg==</AssayYData></Step></KineticsData></ExperimentResults>
