# Supplementary material for: Functional development of a V3/glycan-specific broadly neutralizing antibody isolated from a case of HIV superinfection
Source: eLife. 2021 Jul 15;10:e68110. doi: 10.7554/eLife.68110 (PMC8376252; doi:10.7554/eLife.68110)
Supplement: Figure 2—source data 2. [file elife-68110-fig2-data2.zip › QA013.2 Dbl Ref BLI_2020.05.29/Mat_Gmat-L0_LatestInt_Naive_2020.05.29/Experiment_1/Misc. Files/200529_003.frd]

<?xml version="1.0" encoding="UTF-8" standalone="yes"?>
<ExperimentResults><ExperimentInfo Name="Experiment_1"><ExpDescription></ExpDescription><RTDVersion>2.0</RTDVersion><RunID>809C558C-8749-4348-9657-4DD3D69888F3</RunID><ExperimentType>KINETICS</ExperimentType><ExperimentSubType>KBASIC</ExperimentSubType><StartDateTime>2020-05-29T12:43:15</StartDateTime><MachineName>886RGX1</MachineName><UserName>Labuser</UserName><LotNumber></LotNumber><PlateName>200529</PlateName><PlateName2></PlateName2><SensorName>C1</SensorName><SensorPlate>1</SensorPlate><SensorType>AHC (Anti-hIgG Fc Capture)</SensorType><SensorRole>LIGAND</SensorRole><SensorInfo></SensorInfo><WritingSW>DataAcquisition.exe 11.1.2.24</WritingSW><InstrumentType>OctetRED96</InstrumentType><InstrumentSerial>FB-50183</InstrumentSerial><InstrumentFW></InstrumentFW><IntegrationTime>2.9</IntegrationTime><DSPType>CPF</DSPType><DSPStitching>1</DSPStitching><HasManifest>1</HasManifest><InfoHash>1409492000</InfoHash></ExperimentInfo><AssayParamsInfo/><KineticsData><Step><CommonData><SampleLocation>1</SampleLocation><SampleID></SampleID><SampleGroup></SampleGroup><SampleInfo></SampleInfo><SampleRow>C</SampleRow><SamplePlate>1</SamplePlate><WellType>BUFFER</WellType><Concentration>-1</Concentration><ConcentrationUnits>µg/ml</ConcentrationUnits><MolarConcentration>-1</MolarConcentration><MolarConcUnits>nM</MolarConcUnits><MolecularWeight>-1</MolecularWeight><Temperature>30</Temperature><StartTime>0</StartTime><AssayTime>30</AssayTime></CommonData><FlowRate>1000</FlowRate><StepType>BASELINE</StepType><StepName>Baseline</StepName><StepStatus>OK</StepStatus><ActualTime>30</ActualTime><CycleTime>0.2</CycleTime><AssayXData Points="150">AAAAAM3MTD66Scw+EFgZP83MTD93vn8/mpmZPzMzsz/NzMw/ZmbmPzvf/z9qvAxAmpkZQGZm
JkAzMzNAAABAQGq8TEA3iVlAZmZmQNEic0AAAIBAZmaGQM3MjEAzM5NAmpmZQM/3n0D6fqZA
zcysQDMzs0BokblAAADAQGZmxkCcxMxAAivTQC2y2UAAAOBAZmbmQM3M7EACK/NAmpn5QAAA
AEEzMwNBTmIGQYGVCUG0yAxB5/sPQTMzE0FmZhZBmpkZQc3MHEHn+x9BMzMjQWZmJkGBlSlB
tMgsQQAAMEHHSzNBTmI2QZqZOUHNzDxBYhBAQTMzQ0FmZkZBmplJQc3MTEEAAFBBMzNTQU5i
VkGamVlBtMhcQef7X0EzM2NBTmJmQZqZaUHNzGxBAABwQRsvc0FOYnZBmpl5Qc3MfEEAAIBB
jZeBQScxg0HNzIRBZmaGQWIQiEGNl4lBJzGLQcHKjEFaZI5B9P2PQY2XkUEnMZNBzcyUQVpk
lkEAAJhBmpmZQScxm0HBypxBZmaeQfT9n0GNl6FBJzGjQc3MpEFmZqZB9P2nQY2XqUEzM6tB
zcysQVpkrkH0/a9BmpmxQScxs0HByrRBWmS2QQAAuEGNl7lBJzG7Qc3MvEF/ar5BAADAQb6f
wUEzM8NBzczEQVpkxkH0/cdBjZfJQScxy0Hy0sxBZmbOQQAA0EGNl9FBJzHTQcHK1EFaZNZB
AADYQY2X2UEnMdtBzczcQVpk3kH0/d9BjZfhQScx40HByuRBWmTmQfT950GamelBJzHrQc3M
7EFmZu5B</AssayXData><AssayYData Points="150">AAAAANUkAzuhJOI6iu7PO8D6kTtoPzY7vKVbOjhCxjs+kKI7wonSO9yWDjzxXz88e7pPOwAp
FzzbyJE78aOpO3lnBDzkzt47CCi+O93j6TvJ99A7FrjROxml1jsFTYA7gUE4O0DzATyM0SY8
L5QyO2SW4DtPtAQ8wxvZO9r1ATzHPtE7Z8p4O8dDDjzHhdM7smCSO0YHADw7GCM8bTr0O2Rv
FjxM9hU84LG6O2qvFjxBHAA8fecIPKSj4TtBgwc8TAMCPHbK9TtDmCY8154APDbN3zuABhU8
bHYYPA8DMDzvHx48krmpOwmDCzx6Gvc7E2myO3y0mzuxvSU8NLNJPMMXyjt/txw8tjg+PAJq
Kjw84es7bgUzPL0E4zuPJwY8mwMGPI8AMTyVb0Q7h7McPGHZ8zvZy6k7hGm7O5PD9DttENs7
4qAAPPUTHTwT6kI8JaoRPPiFvDsEth08o4HbO9d4CTxH2RU8dT0JPIzGPzzxNQE8PxUVPPRu
DDwPlRg8SfTlO6AbIzyd9+M77S4BPCdhUzxDHwM8kmKLOy3zszuz+B07LHgcPKOm6DstCBU8
Fs3IO0tb7Dseiyg8x5AgPNtNDTwHeTQ8SHIePMoRDTzfbbg7454YPFriLjzLwfI7S/EZPBLh
4Tvz5gY8StoMPIssHDxhEhU8HYcXPIMzkjt70io8xPUpPClj/DsIVGk8icrkO3PPiztY/5I7
LDfDOzJSDjxQpSg8YVAtPE+iDjygJwk8zVkgPPH7Gzz3nyo8h1ULPLfpNDziTR08DcUkPAdt
8juBUR48</AssayYData></Step><Step><CommonData><SampleLocation>11</SampleLocation><SampleID></SampleID><SampleGroup></SampleGroup><SampleInfo></SampleInfo><SampleRow>C</SampleRow><SamplePlate>1</SamplePlate><WellType>REGENERATION</WellType><Concentration>-1</Concentration><ConcentrationUnits>µg/ml</ConcentrationUnits><MolarConcentration>-1</MolarConcentration><MolarConcUnits>nM</MolarConcUnits><MolecularWeight>-1</MolecularWeight><Temperature>30</Temperature><StartTime>61876</StartTime><AssayTime>5</AssayTime></CommonData><FlowRate>1000</FlowRate><StepType>KREGENERATION</StepType><StepName>Regeneration</StepName><StepStatus>OK</StepStatus><ActualTime>5.025</ActualTime><CycleTime>0.2</CycleTime><AssayXData Points="25">AADwQZqZ8UEnMfNBzcz0QWZm9kEAAPhBmpn5QTMz+0HAyvxBZmb+QQAAAELNzABCmpkBQmZm
AkIzMwNCAAAEQs3MBEKamQVCZmYGQjMzB0IAAAhCzcwIQpqZCUJmZgpCzUwLQg==</AssayXData><AssayYData Points="25">v86iwKxfqsC8x6/Aiha0wM8zt8Dp2bnAIkW8wOVLvsDKG8DANoXBwP4Bw8D7R8TAZmrFwON/
xsBElsfAbZjIwH52ycAsRsrAuB3LwO7Iy8CJiczApTrNwNnYzcBVhM7AlNLOwA==</AssayYData></Step><Step><CommonData><SampleLocation>12</SampleLocation><SampleID></SampleID><SampleGroup></SampleGroup><SampleInfo></SampleInfo><SampleRow>C</SampleRow><SamplePlate>1</SamplePlate><WellType>NEUTRALIZATION</WellType><Concentration>-1</Concentration><ConcentrationUnits>µg/ml</ConcentrationUnits><MolarConcentration>-1</MolarConcentration><MolarConcUnits>nM</MolarConcUnits><MolecularWeight>-1</MolecularWeight><Temperature>30</Temperature><StartTime>78492</StartTime><AssayTime>5</AssayTime></CommonData><FlowRate>1000</FlowRate><StepType>KREGENERATION</StepType><StepName>Regeneration</StepName><StepStatus>OK</StepStatus><ActualTime>4.999</ActualTime><CycleTime>0.2</CycleTime><AssayXData Points="25">mhkMQmHlDEI0sw1CAIAOQsdLD0KUGBBCYeUQQi2yEUL6fhJCx0sTQpQYFEJh5RRCLbIVQvp+
FkLHSxdClBgYQmHlGEItshlC+n4aQs1MG0KUGBxCYeUcQi6yHUL6fh5Cx0sfQg==</AssayXData><AssayYData Points="25">uS2xv3KPqr/5VKW/haehvzQnn7+XT5y/w26av7VumL+OdJa/Ec2Uv8bbk7/GkJK/RZ+RvxS1
kL85zo+/gfuOv4j/jb9CqIy/VQ2MvyvXi78y5Iq/dJeKv3Yqir+QP4m/JyKJvw==</AssayYData></Step><Step><CommonData><SampleLocation>11</SampleLocation><SampleID></SampleID><SampleGroup></SampleGroup><SampleInfo></SampleInfo><SampleRow>C</SampleRow><SamplePlate>1</SamplePlate><WellType>REGENERATION</WellType><Concentration>-1</Concentration><ConcentrationUnits>µg/ml</ConcentrationUnits><MolarConcentration>-1</MolarConcentration><MolarConcUnits>nM</MolarConcUnits><MolecularWeight>-1</MolecularWeight><Temperature>30</Temperature><StartTime>94784</StartTime><AssayTime>5</AssayTime></CommonData><FlowRate>1000</FlowRate><StepType>KREGENERATION</StepType><StepName>Regeneration</StepName><StepStatus>OK</StepStatus><ActualTime>5</ActualTime><CycleTime>0.2</CycleTime><AssayXData Points="25">lBggQmHlIEIusiFC+n4iQsdLI0KUGCRCYeUkQi6yJUIBgCZCx0snQpQYKEJh5ShCLrIpQvp+
KkLHSytClBgsQmHlLEIusi1C+n4uQsdLL0KUGDBCYeUwQi6yMUL6fjJCx0szQg==</AssayXData><AssayYData Points="25">2tu8wBdkwcBfD8TA2QLGwM8wx8BCpsjAbqLJwAGdysDKYMvA7C3MwD/0zMAvXM3AshnOwJhy
zsDDA8/AtX7PwDTfz8CnXtDA+dTQwMc30cAlj9HAa+vRwBVc0sDCm9LAKr7SwA==</AssayYData></Step><Step><CommonData><SampleLocation>12</SampleLocation><SampleID></SampleID><SampleGroup></SampleGroup><SampleInfo></SampleInfo><SampleRow>C</SampleRow><SamplePlate>1</SamplePlate><WellType>NEUTRALIZATION</WellType><Concentration>-1</Concentration><ConcentrationUnits>µg/ml</ConcentrationUnits><MolarConcentration>-1</MolarConcentration><MolarConcUnits>nM</MolarConcUnits><MolecularWeight>-1</MolecularWeight><Temperature>30</Temperature><StartTime>110914</StartTime><AssayTime>5</AssayTime></CommonData><FlowRate>1000</FlowRate><StepType>KREGENERATION</StepType><StepName>Regeneration</StepName><StepStatus>OK</StepStatus><ActualTime>5</ActualTime><CycleTime>0.2</CycleTime><AssayXData Points="25">lBg0QnnpNEIusjVC9H02QsdLN0KUGDhCYeU4Qi6yOUL6fjpCx0s7QpQYPEJh5TxCLrI9QvR9
PkLHSz9ClBhAQmHlQEInsUFCMohCQsdLQ0KUGERCYeVEQi6yRUL0fUZCx0tHQg==</AssayXData><AssayYData Points="25">bgu0v1PfrL+x/aa/7t6iv2x0n78OKZ2/tW+av78tmL8Dq5a/2O6Uv/xvlL+JVJO/F+CRv7FC
kL9wc4+/uKOOvzvCjb8bj4y/LvqMvz7mi78egou/if2Jv4yEib9W2oi/jdWIvw==</AssayYData></Step><Step><CommonData><SampleLocation>11</SampleLocation><SampleID></SampleID><SampleGroup></SampleGroup><SampleInfo></SampleInfo><SampleRow>C</SampleRow><SamplePlate>1</SamplePlate><WellType>REGENERATION</WellType><Concentration>-1</Concentration><ConcentrationUnits>µg/ml</ConcentrationUnits><MolarConcentration>-1</MolarConcentration><MolarConcUnits>nM</MolarConcUnits><MolecularWeight>-1</MolecularWeight><Temperature>30</Temperature><StartTime>127041</StartTime><AssayTime>5</AssayTime></CommonData><FlowRate>1000</FlowRate><StepType>KREGENERATION</StepType><StepName>Regeneration</StepName><StepStatus>OK</StepStatus><ActualTime>5</ActualTime><CycleTime>0.2</CycleTime><AssayXData Points="25">lBhIQmHlSEIusklC+n5KQsdLS0KUGExCYeVMQi6yTUL6fk5CwUpPQpQYUEJb5FBCLrJRQvp+
UkLHS1NClBhUQmHlVEIuslVC+n5WQsFKV0KOF1hCYeVYQiixWUL6flpCx0tbQg==</AssayXData><AssayYData Points="25">72++wAR9wsAAMcXAS6LGwB48yMAIPMnAmUbKwFcTy8CEosvAXC/MwJTXzMCGNM3AoeHNwBRH
zsC3kc7ASCjPwEl8z8Dttc/ApxLQwMZk0MCCv9DASdzQwBhl0cCim9HAQOHRwA==</AssayYData></Step><Step><CommonData><SampleLocation>12</SampleLocation><SampleID></SampleID><SampleGroup></SampleGroup><SampleInfo></SampleInfo><SampleRow>C</SampleRow><SamplePlate>1</SamplePlate><WellType>NEUTRALIZATION</WellType><Concentration>-1</Concentration><ConcentrationUnits>µg/ml</ConcentrationUnits><MolarConcentration>-1</MolarConcentration><MolarConcUnits>nM</MolarConcUnits><MolecularWeight>-1</MolecularWeight><Temperature>30</Temperature><StartTime>143523</StartTime><AssayTime>5</AssayTime></CommonData><FlowRate>1000</FlowRate><StepType>KREGENERATION</StepType><StepName>Regeneration</StepName><StepStatus>OK</StepStatus><ActualTime>5.004</ActualTime><CycleTime>0.2</CycleTime><AssayXData Points="25">lBhcQmHlXEIusl1C9H1eQsdLX0KUGGBCYeVgQjSzYUL6fmJCx0tjQo4XZEJh5WRCJ7FlQvR9
ZkLHS2dCjhdoQmHlaEIusmlC9H1qQiNba0KOF2xCYeVsQiixbUL6fm5C4E9vQg==</AssayXData><AssayYData Points="25">uoqovwJMor96LJy/a4+Yv14rlb/D9ZK/o7aQvy/hjr9gOY2/5+OLv71Pir+zgIi/rsiHvzgb
hr8qbYW/ZuqEv9LZg78kEoO/4BiCv/aygb+Ed4G/2G2Av0CDf787W3+/6H1+vw==</AssayYData></Step><Step><CommonData><SampleLocation>1</SampleLocation><SampleID></SampleID><SampleGroup></SampleGroup><SampleInfo></SampleInfo><SampleRow>C</SampleRow><SamplePlate>1</SamplePlate><WellType>BUFFER</WellType><Concentration>-1</Concentration><ConcentrationUnits>µg/ml</ConcentrationUnits><MolarConcentration>-1</MolarConcentration><MolarConcUnits>nM</MolarConcUnits><MolecularWeight>-1</MolecularWeight><Temperature>30</Temperature><StartTime>158609</StartTime><AssayTime>30</AssayTime></CommonData><FlowRate>1000</FlowRate><StepType>BASELINE</StepType><StepName>Baseline2</StepName><StepStatus>OK</StepStatus><ActualTime>29.999</ActualTime><CycleTime>0.2</CycleTime><AssayXData Points="150">sx1wQnrpcEJHtnFCE4NyQuBPc0KtHHRCeul0Qke2dUITg3ZC4E93Qq0ceEKA6nhCR7Z5QhOD
ekLgT3tCrRx8QnrpfEJHtn1CE4N+QuBPf0JWDoBCvXSAQiPbgEKKQYFC8KeBQlYOgkK9dIJC
I9uCQopBg0Lwp4NCVg6EQr10hEIj24RCikGFQvCnhUJWDoZCvXSGQiPbhkKKQYdC8KeHQlYO
iEK9dIhCI9uIQopBiULwp4lCXQ+KQr10ikIj24pCB0GLQvCni0JWDoxCvXSMQiPbjEKKQY1C
8KeNQlYOjkK9dI5CI9uOQopBj0Lwp49CVg6QQjp0kEIj25BCikGRQvCnkUJWDpJCvXSSQiPb
kkKKQZNCbaeTQlYOlEK9dJRCI9uUQopBlULwp5VCVg6WQjp0lkKg2pZCikGXQm2nl0LTDZhC
vXSYQiPbmEIHQZlC8KeZQtQNmkI6dJpCI9uaQopBm0Lwp5tCVg6cQr10nEIj25xCikGdQm2n
nULUDZ5CvXSeQiPbnkKKQZ9C8KefQlYOoEK9dKBCI9ugQgdBoULwp6FCVg6iQjp0okIj26JC
ikGjQvCno0LUDaRCvXSkQiPbpEKKQaVC8KelQtQNpkI6dKZCI9umQopBp0Jtp6dC1A2oQr10
qEIj26hCB0GpQvCnqUJWDqpCvXSqQiPbqkKKQatCbaerQlYOrEI6dKxCoNqsQgdBrUJtp61C
1A2uQjp0rkIj265CikGvQvCnr0JWDrBCvXSwQqDasEKKQbFCbaexQlYOskK9dLJCI9uyQgdB
s0Lwp7NC</AssayXData><AssayYData Points="150">WNFrv1psbL8u8Gm/JCtpvxFlaL952mi/rNdnvyvwaL+Asme/0oFnv74fZ79L6GS/K+Jkv2e0
ZL/lu2S/bY5kvx15Y79JFGS/AVNiv1JhY79KCWO/WFhiv/5uYr8U0WC/AGRhv8x0YL8kZl+/
qLNfvzauX7++7V+/OTZev+2AXb9gT12/ymNev/kYXb8woFy/2+1dv6KnXL89ely/w5Fbv6TK
W7+2N1u/2xRbv6v0Wr9S5Vm/Owpavzb1Wr90Nlq/YhlZv/ALWb/TIlq/x11Zv2fSWL82KFm/
nIdZv2vFVr+QjVe/g9hXv7cEV7+7zFe/WrpWvzJGVr8MT1a/g4RWv/TgVb99vFW/0ktVvz+J
VL9LXlS/g/hTv73cU78hn1S/5XVVvydaU7/QWVS/aPJTvyXIUb+lbFO/EQxSv0/VUr9zZ1K/
FPBRv/pmUb8j6VG/WPJRvziZUr+Tu1G/SIxTv16qUL8mh1G/lTtRv3GIUL+QllG/Q85Pv6/y
T78txE+/ADpPvyPxT793tU6/fKtPv/gqT7+wnk6/D7lPv5g3T79ixU6/sfNOv9CATb9RA06/
QKBNv4U/TL9a402/4hZNvzVuTb/u/Uy/PaNMv/rgTL/KFEy/peJLv3I8Tb/p+Eu/9RhNv5EV
TL9Ub0u/1wpMv/65S7+zD0y/wj1MvzvHS78beUq/QppKv1YrS79Gu0m/z11Jv/jOSr+2hEu/
3oZLvz2PSb9Tzkm/p91Iv5L5SL9QuEq/1ExJv8fGR79xfEu/jIZIvylRSb/b4Ee/LGZJv/WV
SL/m8Ui/</AssayYData></Step><Step><CommonData><SampleLocation>2</SampleLocation><SampleID>QA013.2 mature</SampleID><SampleGroup></SampleGroup><SampleInfo></SampleInfo><SampleRow>C</SampleRow><SamplePlate>1</SamplePlate><WellType>KLOAD</WellType><Concentration>10</Concentration><ConcentrationUnits>µg/ml</ConcentrationUnits><MolarConcentration>-1</MolarConcentration><MolarConcUnits>nM</MolarConcUnits><MolecularWeight>-1</MolecularWeight><Temperature>30</Temperature><StartTime>194014</StartTime><AssayTime>80</AssayTime></CommonData><FlowRate>1000</FlowRate><StepType>LOADING</StepType><StepName>Loading</StepName><StepStatus>OK</StepStatus><ActualTime>79.999</ActualTime><CycleTime>0.2</CycleTime><AssayXData Points="400">Vg60Qjl0tEIj27RCiUG1Qm2ntUJWDrZCvHS2QqDatkKJQbdC8Ke3QlYOuEK8dLhCKdy4QolB
uULwp7lC0w26Qrx0ukIj27pCBkG7Qm2nu0LTDbxCOXS8QiPbvEKJQb1CbKe9QuUQvkI5dL5C
I9u+QgZBv0Izs79C0w3AQjl0wEKg2sBCiUHBQn+qwUJWDsJCvHTCQqDawkIGQcNC8KfDQlYO
xEI5dMRCoNrEQolBxULwp8VCVg7GQrx0xkKg2sZCiUHHQvCnx0LTDchCOXTIQqDayEIGQclC
bKfJQtMNykI5dMpCoNrKQgZBy0Lwp8tC0w3MQjl0zEIj28xCBkHNQmynzULTDc5COXTOQiPb
zkIGQc9C/KnPQlYO0EK8dNBCKdzQQgZB0ULwp9FC0w3SQrx00kKg2tJCBkHTQmyn00LTDdRC
OXTUQiPb1EIGQdVC8KfVQlYO1kI5dNZCoNrWQgZB10Jsp9dC0w3YQjl02EKg2thCiUHZQmyn
2ULTDdpCOXTaQqDa2kIGQdtCbKfbQtMN3EI5dNxCoNrcQgZB3UJsp91CVg7eQjl03kKm295C
BkHfQmyn30LTDeBCOXTgQqDa4EIGQeFCbKfhQtMN4kK8dOJCoNriQgZB40Jsp+NCoBrkQjl0
5EIj2+RCBkHlQmyn5ULlEOZCOXTmQqDa5kIGQedCbKfnQtMN6EI5dOhCoNroQgZB6UJsp+lC
0w3qQjl06kKg2upCBkHrQmyn60LTDexCOXTsQiPb7EKJQe1CbKftQtMN7kI5dO5CI9vuQolB
70Jsp+9C0w3wQjl08EKg2vBCBkHxQvCn8ULTDfJCOXTyQqDa8kIGQfNCbKfzQlYO9EI6dPRC
oNr0QolB9UL8qfVC2Q72Qrx09kKg2vZCaFH3QvCn90JWDvhCvHT4QiPb+EKJQflC8Kf5QlYO
+kK8dPpCI9v6QolB+0Lwp/tCVg78Qrx0/EIj2/xCiUH9QvCn/UJWDv5CTHf+QiPb/kKJQf9C
8Kf/QisHAENeOgBDkm0AQ8SgAEP40wBDKwcBQ146AUOSbQFDxKABQ/jTAUMrBwJDXjoCQ5Jt
AkMMogJD+NMCQysHA0NeOgNDUG0DQ8SgA0P40wNDKwcEQy89BEOSbQRDxKAEQ/jTBEPqBgVD
XjoFQ5JtBUPEoAVD+NMFQysHBkNeOgZDUG0GQ8SgBkP40wZD8AcHQ146B0OSbQdDxKAHQ/jT
B0PqBghDXjoIQ5JtCEODoAhD+NMIQ+oGCUNeOglDkm0JQ8SgCUP40wlDKwcKQ146CkOSbQpD
g6AKQ/jTCkMrBwtDXjoLQ1BtC0PEoAtD+NMLQ+oGDENeOgxDkm0MQ8SgDEP40wxDKwcNQ146
DUOSbQ1Dg6ANQ8nWDUMrBw5DXjoOQ5JtDkPEoA5DttMOQysHD0NeOg9Dkm0PQ8SgD0O20w9D
KwcQQx06EEOSbRBDg6AQQ/jTEEPqBhFDXjoRQ5JtEUODoBFD+NMRQysHEkNeOhJDkm0SQ4Og
EkP40xJDbAcTQ146E0NQbRNDxKATQ/jTE0MrBxRDHToUQ5JtFEPEoBRDttMUQysHFUNeOhVD
km0VQ8SgFUP40xVD6gYWQx06FkOSbRZDxKAWQ7bTFkPqBhdDXjoXQyFwF0ODoBdDttMXQysH
GEMdOhhDkm0YQ4OgGEP40xhDKwcZQx06GUOSbRlDxKAZQ/jTGUPqBhpDXjoaQ1BtGkODoBpD
ttMaQysHG0McOhtDkm0bQ8SgG0P40xtDKwccQxw6HENQbRxDxKAcQ/jTHEMrBx1DHDodQ5Jt
HUODoB1DttMdQ+oGHkNeOh5Dkm0eQ8SgHkP40x5D6gYfQxw6H0NQbR9DxKAfQ7bTH0NKDCBD
HDogQ1BtIEODoCBDttMgQ+oGIUMcOiFDUG0hQ8SgIUO20yFD6gYiQ146IkOSbSJDg6AiQ7bT
IkPqBiNDXjojQ1BtI0OJoSNDttMjQ+oGJENeOiRDUG0kQ4OgJEO20yRD6gYlQ146JUNQbSVD
xKAlQ7bTJUPqBiZDHDomQ1BtJkODoCZDttMmQysHJ0McOidDUG0nQ8SgJ0O20ydD6gYoQ146
KENQbShDg6AoQ7bTKEPqBilDHDopQ1BtKUNapClDttMpQw==</AssayXData><AssayYData Points="400">sfZNv6AqTL9Pk0e/cRVEv4j2P7+HOD2/+lI6vyhHNr/XdjK/f/Uvv0pIK78jfye/2swjv4kZ
Ir9VAB+/Zsgav0oHGb/7WRO/XmAQvxVwDb+f8Qm/8zwGv9/EAr/Lrv2+4Pb4vviE874WU+2+
38PmvoFU3766t9i+HerUvqtzyr4alMW+gdTAvrZpu74QZ7W+tAatvmhAqb6f+aS+f2ydvmPj
lL659JK+vSmNvvH3iL4afX2+Zdd0vvH+ar59TGW+6Wpbvs7eTr4wskO+A7M7vuRILb4hTCe+
IQ0XvoBDFL7X5wm+xe/8vYJq7b0G0ty9WWDFvceZu731J6S9aWWTvaQOh72biG69dTlEvWUW
I72+Exi9ZEnIvIh4Z7zgVAm8DxYxO69xcDuTKkk8KIKHPPEI1zySuA49RNYwPZf0Qz3hUls9
mjGFPWKwiz1UhJw9ifinPe7+rz07cMg96lbGPYWW3z3CbeU96Gz9PZvcAD5pagg+Fa8MPuBp
ED4FeRc+VRIfPq2MJz5BZio+AaQsPtIVNT4y9jk+BoM+Pmt7QT4DNEY+S45SPnKnVD7HYFc+
4edePgaWZD76hGk+fLBqPocScj5O9nM+iQ17PnUBgj5Q4YE+Je2DPunBhj4SRIg+vpWIPvvO
jT6mqI8+cwaSPj1zkz7GsJM+5biWPgc8mj6vLpo+7UicPq21nz71vKE+rzukPj7SpT4rn6Y+
o9unPoksqT40eK0+lrCtPruEsT59z7I+zA60PmpYtD4eerY+8hK3Pp6guT78Prw+54q9PqdC
vz7a8ME+m6nBPhYXxD6aM8Y+yzXIPpA7yD7K/sk+FBTMPmOVzT4e2c8+CNjRPuqM0T7aAdM+
4TvVPopS1T4eCto+Q0zYPnql2D7//9s+yBDfPuNa3j5TEuA+KUvePqYl4T7WbuI+24LlPlMm
5D6O3eU+227nPt7i6j7N7+o+cKbsPpJ07D7INu8+NjjxPuKW8j5lDvM++K/2PtGQ9D4tl/Y+
NIL5PqUC+T6S5fc+HKf7PlZO/D4ZX/0+DoH+PlCcAD9NPAA/OiICPzhgAD+gxAE/A0AEP91T
Aj8Y9AM/t60DP6rSBD/G9QQ//34GP/E3Bz9qCwc//T8HP+w4CD/1vwg/BN8JP+uICT96nwk/
D+YJP6EXCz8OPQs/IWsMP7TYCz+hDA4/8AQOPx7rDj/WdQ4/FnQOP06GDz8MwQ8/GtUPP1yB
ET9lURI/TcsRPxspEz/QxhI/iM4SP+n+Ez/sfhM/gr0UP7GnFD/FyBU//NwUP5JFFj+ufRc/
E7wXP969GD+AWhg/P30YP0UcGT/EnBg/hNIZP6n5GT+IJxo/U+waPxppHD9neRw/SlQbP3QW
HD9vmRw/Wo4dPxXaHT+3hB4/gMMfP01iHz9kIx8/zsIgP0IKIT/MfiE/y/AhP3d6IT+XNiI/
KN0hP13NIj/3lCM/nw0kPyxnJD9IhyQ/CrckP6eCJT+TmCU/a7clP0qsJj/ahiY/NzQnPx+w
Jj9s5Sc/UtMoP7uSKD8SrSg/++0oPyanKT/2tCk/e/MpP7EIKj+EWio/DsoqP/blKj9ZISw/
pUQrP/P2Kz8LPSw/rR8tPxZALD8ify0/H2EtP9d2Lj+gHi4/9e4vP+M1Lz/J+y4/b/wvP2GG
MD8G3zA/TnoxP7flMD8eazI/bMoyP9hgMj/5ezI/4jozPwzDMz/PFzM/VI01P96MND9KPjU/
CXY1P+qeNT+/qjU/SYs1P92oNT/kqDY/gaM2PyQrNz90Ljg//j44P0jsOD/Xkzg/7m84P+mT
OD/CADk/qg86P8cyOT8gNjo/jAw7P6ayOj+FIjo/BP45P9aSOj8c6Ds/qmM8P3B2PT8lbjw/
Of47P3ctPT8/yT0/6KA9Px8APj+Ocz4/cE8+P4y0Pj8DRD8/empAP/3YPz+tOT8/WIg/Pw5+
QT8HfEA/3aA/P3USQT9J50E/k8pBPwZOQj/QJkM/w4xBP0sQRD9LB0M/vStDP5DdQz/3zkI/
tQVFPwnMRD/pl0Q/ln1FP0CyRD+KOUU/OxFGPwVPRT/Z70U/83hGP9ORRj8eOEc/xcFFP+Ec
SD/bZEg/Rd5IP3pMRz8h60g/d3hHP86qST9mT0o/lzlKPw==</AssayYData></Step><Step><CommonData><SampleLocation>1</SampleLocation><SampleID></SampleID><SampleGroup></SampleGroup><SampleInfo></SampleInfo><SampleRow>C</SampleRow><SamplePlate>1</SamplePlate><WellType>BUFFER</WellType><Concentration>-1</Concentration><ConcentrationUnits>µg/ml</ConcentrationUnits><MolarConcentration>-1</MolarConcentration><MolarConcUnits>nM</MolarConcUnits><MolecularWeight>-1</MolecularWeight><Temperature>30</Temperature><StartTime>279802</StartTime><AssayTime>30</AssayTime></CommonData><FlowRate>1000</FlowRate><StepType>BASELINE</StepType><StepName>Baseline3</StepName><StepStatus>OK</StepStatus><ActualTime>29.999</ActualTime><CycleTime>0.2</CycleTime><AssayXData Points="150">6QYqQ9s5KkMObSpDg6AqQ3TTKkPpBitD2zkrQ09tK0NBoCtDdNMrQ6cGLEMcOixDT20sQ4Og
LEN00yxDpwYtQxw6LUNPbS1DQaAtQ7bTLUOnBi5D4TouQ09tLkNBoC5DdNMuQ6cGL0McOi9D
Dm0vQ4OgL0N00y9DpwYwQxw6MENPbTBDg6AwQ7bTMEOnBjFD2zkxQw5tMUOJoTFDdNMxQ6cG
MkPbOTJDDm0yQ4OgMkO20zJD6QYzQ9s5M0MObTNDQaAzQ3TTM0OnBjRD2zk0Qw5tNENBoDRD
ttM0Q6cGNUPbOTVDDm01Q4OgNUN00zVDeAk2Qxw6NkNPbTZDQaA2Q3TTNkPpBjdDHDo3Qw5t
N0NBoDdDdNM3Q6cGOEPbOThDT204Q4OgOEN00zhDpwY5Q9s5OUOXbjlDg6A5Q3TTOUOnBjpD
2zk6QxpvOkOJoTpDdNM6Q6gGO0PbOTtDDm07Q0GgO0N00ztD6QY8Q9s5PEMObTxDg6A8Q3TT
PEOoBj1D2zk9Q09tPUNBoD1DdNM9Q+kGPkPbOT5DT20+Q0GgPkO20z5DqAY/Q9s5P0MObT9D
xKA/Q3TTP0OoBkBD2zlAQw5tQENBoEBDdNNAQ+kGQUPbOUFDDm1BQ0GgQUN000FDqAZCQ9s5
QkMObUJDQaBCQ3TTQkOoBkND2zlDQw5tQ0NBoENDh9ZDQ+kGREPbOURDDm1EQ0GgREN000RD
qAZFQ9s5RUMObUVDEqNFQ3TTRUOoBkZD2zlGQw5tRkODoEZDdNNGQ+kGR0PbOUdDT21HQ4Og
R0N000dD</AssayXData><AssayYData Points="150">OPpUP+11VD/ts1Y/jktYP7gMWD8+5FY/amxXPxi5Vj/Qi1g/kqtYP58+WT+CQFc/ZaxYPw05
WT8v/Vg/eldYP22KWT/KTFk/QP1XPwyjWT+f4Vg/l0ZZP6YeWD+Amlk/GhFZP94BWj9q4Vg/
F8tZP1TAWD8DvFk/rjhaPzNpWT/aP1o/UDxYP0f+WD+XiFo/hONaPyFbWT+F+Vo/1rpZP7CL
WT96rFk/6tRZP0ZGWj8OJVo/yCNYP72LWz+W71k/1ptaP3gKWj+NG1o/u3BZP6lWWj9j+lo/
Gl9aP8HZWT9CU1s/ubNaPz5iWj/yH1s/uy9aP+DFWj9Vy1k/gmdaP1FuWT/mRlo/NUtZP7zd
WT+GK1o/GodZP+bnWj9f1Fk/Ku1aPztuWT/OfVo/GHtaPxNfWj/B0Vk//DlaP7oNXD8qUVo/
/eZZPy1DWj8rMlk/gjtbPwaNWz9WzVo/5cFaP1kVXD/+Y1s/y41ZPwADWz/4YVs/yglcPwH5
Wj8fTlw/B8haP+vPWj/f2lo/krVbPyFsXD9+SFs/0ixbP8BnWz8Czlo/OJVbP8FTXD8XYlw/
mu5bP7msWz+AG1w/XfNaPyOkXD/YCVw/D2ZcP7cOWz+gVFw/KYtcPy7EWj85cFw//JdbPzqj
XD+2FFw/SBtbP5w0XD86zFo/BbtbP1FSXD9/WFs/huFcP/cTXj9BzVs/WCJcP14JXD/BhV0/
E7pcP1dhXT+ocVw/7X9cPz/uXD8t3Fs/bplcP35oXD8eDF0/BepcP9LwXD/F8Fw/59VaP+6Q
Wz9nvFw/</AssayYData></Step><Step><CommonData><SampleLocation>10</SampleLocation><SampleID>BG505 SOSIP</SampleID><SampleGroup></SampleGroup><SampleInfo></SampleInfo><SampleRow>C</SampleRow><SamplePlate>1</SamplePlate><WellType>KSAMPLE</WellType><Concentration>-1</Concentration><ConcentrationUnits>µg/ml</ConcentrationUnits><MolarConcentration>125</MolarConcentration><MolarConcUnits>nM</MolarConcUnits><MolecularWeight>-1</MolecularWeight><Temperature>30</Temperature><StartTime>318673</StartTime><AssayTime>180</AssayTime></CommonData><FlowRate>600</FlowRate><StepType>ASSOC</StepType><StepName>Association</StepName><StepStatus>OK</StepStatus><ActualTime>179.999</ActualTime><CycleTime>0.2</CycleTime><AssayXData Points="900">pwZIQ9o5SEPMbEhDQaBIQ3TTSEOnBklDmTlJQ8xsSUNBoElDdNNJQ6cGSkPaOUpDzGxKQ/+f
SkN000pDpwZLQ9o5S0MNbUtD/59LQzLTS0NlBkxD2jlMQw1tTEP/n0xDdNNMQ2UGTUOZOU1D
W29NQ0GgTUN0001DpwZOQ9o5TkPMbE5DQaBOQ3TTTkOnBk9DHDpPQw1tT0P/n09DdNNPQ2UG
UEMiO1BDDW1QQ/+fUEN001BDZQZRQ9o5UUPMbFFDQaBRQ3TTUUOnBlJDmTlSQ8xsUkP/n1JD
dNNSQ6cGU0OZOVNDDW1TQ0GgU0N001NDZQZUQ5k5VEMNbVRDQaBUQ3TTVENlBlVD2jlVQ8xs
VUNBoFVDdNNVQ+kGVkPaOVZDzGxWQ/+fVkMy01ZDQwtXQ5k5V0PMbFdD/59XQ3TTV0PvB1hD
2jlYQw1tWEP/n1hDdNNYQ6cGWUOlO1lDDW1ZQ0GgWUN001lDpwZaQ9o5WkPMbFpDiKFaQzLT
WkOnBltD2jlbQw1tW0P/n1tDdNNbQ6cGXEOZOVxDDW1cQ0GgXEN001xDpwZdQ9o5XUPMbF1D
/59dQ3TTXUNmBl5DmTleQw1tXkNBoF5DMtNeQ2YGX0PaOV9DDW1fQ0GgX0My019DZgZgQ5k5
YEPMbGBDm6RgQ3TTYEOnBmFDmTlhQ8xsYUP/n2FDtdNhQ6cGYkPaOWJD3m9iQ0GgYkMy02JD
ZgZjQ9o5Y0PMbGNDQaBjQzLTY0NmBmRDmTlkQw1tZENBoGRDMtNkQ6cGZUOZOWVDDW1lQ/+f
ZUMy02VDZgZmQ5k5ZkMNbWZD/59mQ3TTZkNmBmdD2jlnQ8xsZ0P/n2dDdNNnQ2YGaEPaOWhD
zGxoQ/+faEMy02hDpwZpQ5k5aUPMbGlDQKBpQzLTaUMqB2pDvj9qQw5takP/n2pDMtNqQ2YG
a0OZOWtDzGxrQ0Cga0N002tDZgZsQ9o5bEPMbGxD/59sQzLTbENmBm1D2jltQw5tbUP/n21D
MtNtQ2YGbkOZOW5DzGxuQ/+fbkMy025DZgZvQ5k5b0NPbW9D/59vQ/fTb0NmBnBD2jlwQ8xs
cENAoHBDMtNwQ2YGcUPaOXFDDm1xQ/+fcUMy03FDZgZyQ5k5ckPMbHJD/59yQ5nZckOnBnND
2jlzQ8xsc0P/n3NDMtNzQ2YGdEPaOXRDzGx0Q/+fdEMy03RDZgZ1Q5k5dUPYbnVD/591Q3TT
dUOnBnZDmTl2Q8xsdkOCoHZDdNN2Q2YGd0PaOXdDzGx3Q/+fd0N003dDZgZ4Q9o5eEMObXhD
QKB4Q3TTeEOnBnlD2jl5Qw5teUNAoHlDdNN5Q6cGekPaOXpDDm16Q0CgekN003pDpwZ7Q9o5
e0PSbXtDQKB7Q5LYe0NsB3xD2jl8Q7VzfENAoHxDdNN8Q6cGfUPaOX1DDm19Q0CgfUN0031D
6AZ+Q9o5fkPMbH5DQKB+Qz7VfkPvB39D2jl/Q8xsf0NAoH9DdNN/QzMDgEPtHIBDhzaAQyBQ
gEO6aYBD94OAQ+2cgEOHtoBDINCAQ7rpgENUA4FD7RyBQ2Y2gUMAUIFDummBQ1SDgUPMnIFD
h7aBQwDQgUO66YFDVAOCQ+0cgkOHNoJDIFCCQ7ppgkMYhIJD7ZyCQ2a2gkMg0IJDuumCQzMD
g0PMHINDhzaDQyBQg0O6aYNDVIODQ+2cg0OHtoNDANCDQ7rpg0MzA4RD7RyEQ4c2hEMAUIRD
ummEQ1SDhEPtnIRDZraEQyDQhEO66YRDMwOFQ+0chUNmNoVDIFCFQ7pphUMzg4VD7ZyFQ4e2
hUMg0IVDuumFQ/cDhkPtHIZDhzaGQyBQhkO6aYZDVIOGQ8ychkNmtoZDINCGQ7rphkNUA4dD
zByHQ4c2h0PEUIdDummHQ1SDh0PMnIdDh7aHQyDQh0O66YdDMwOIQ5EdiEOHNohDAFCIQ7pp
iENUg4hD7ZyIQ4e2iEMg0IhDuumIQ9YDiUPtHIlDhzaJQyBQiUOZaYlDVIOJQ+2ciUNmtolD
INCJQ7rpiUNUA4pD7RyKQ2Y2ikMgUIpDmWmKQ1SDikPMnIpDZraKQwDQikO66YpDVAOLQ+0c
i0OHNotDAFCLQ7ppi0NUg4tDzJyLQ4e2i0Mg0ItDmemLQzMDjEPtHIxDZjaMQyBQjEOZaYxD
eoSMQ+2cjEOHtoxDINCMQ7rpjEMzA41D7RyNQ4c2jUPEUI1DummNQ1SDjUPtnI1Dh7aNQwDQ
jUO66Y1DMwOOQ+0cjkNmNo5DAFCOQ5lpjkMzg45DzJyOQ2a2jkMA0I5DuumOQ1QDj0PMHI9D
ZjaPQwBQj0O6aY9DM4OPQ8ycj0OHto9DANCPQ7rpj0MzA5BD7RyQQ2Y2kEMAUJBDhWuQQ1SD
kEPMnJBDZraQQyDQkEOZ6ZBDMwORQ8wckUMqN5FDAFCRQ5lpkUMzg5FDzJyRQ2a2kUMA0JFD
memRQ1QDkkOjIJJDZjaSQwBQkkOZaZJDM4OSQ/OdkkNmtpJDANCSQ5npkkMzA5NDzByTQ2Y2
k0MAUJNDmWmTQzODk0PMnJNDZraTQwDQk0OZ6ZNDMwOUQ+0clENmNpRDAFCUQ5lplENUg5RD
zJyUQ2a2lEMA0JRDmemUQzMDlUPMHJVDZjaVQyBQlUO6aZVDM4OVQ8yclUNmtpVDANCVQ7rp
lUNUA5ZDzByWQ4c2lkMAUJZDummWQzODlkPMnJZDZraWQwDQlkMc6pZDMwOXQ8wcl0NmNpdD
AFCXQ5lpl0NUg5dDzJyXQ8i2l0PE0JdDuumXQzMDmEPMHJhD7zeYQwBQmEOZaZhDM4OYQ8yc
mENmtphDANCYQ5npmEMzA5lDzByZQ2Y2mUMAUJlDmWmZQ1SDmUPMnJlDZraZQwDQmUO66ZlD
MwOaQ8wcmkPpNppDAFCaQxxqmkMzg5pDzJyaQ2a2mkMg0JpDmemaQzMDm0PtHJtDMTibQwBQ
m0O6aZtDM4ObQy+dm0OHtptDINCbQ5npm0NUA5xDzBycQ4c2nEMAUJxDmWmcQzODnEPtnJxD
h7acQ0HQnEOZ6ZxDVAOdQ+0cnUOHNp1DIFCdQ7ppnUNUg51D7ZydQ4e2nUMg0J1DuumdQ1QD
nkPtHJ5DhzaeQyBQnkO6aZ5DVIOeQ+2cnkOHtp5DINCeQ7rpnkNUA59D7RyfQ4c2n0MgUJ9D
ummfQ1SDn0PtnJ9Dh7afQyDQn0O66Z9DvASgQ+0coEOHNqBDIFCgQ15qoENUg6BD7ZygQ4e2
oEMg0KBDuumgQ1QDoUPtHKFDhzahQyBQoUO6aaFDVIOhQ+2coUOHtqFDINChQ7rpoUNUA6JD
7RyiQ4c2okMgUKJDummiQ1SDokPtnKJDh7aiQyDQokO66aJDVAOjQ+0co0OHNqNDIFCjQ7pp
o0M5hKND7ZyjQ4e2o0Mg0KNDuumjQ1QDpEPtHKRDZjakQwBQpEO6aaRDVIOkQ+2cpEOGtqRD
INCkQ7rppENUA6VD7RylQ4Y2pUMgUKVDummlQ1SDpUPtnKVDhralQyDQpUMC66VDVAOmQ+0c
pkOGNqZDIFCmQ5lppkNUg6ZD7ZymQ4a2pkMg0KZDmemmQ1QDp0PtHKdDhjanQwBQp0NeaqdD
MoOnQ+2cp0OGtqdDINCnQ5npp0NUA6hD7RyoQ2Y2qEMgUKhDummoQzKDqEPtnKhDZraoQyDQ
qEO66ahDVAOpQ98fqUNmNqlDAFCpQ7ppqUNUg6lDzJypQ4a2qUMg0KlDuumpQzIDqkPtHKpD
ZjaqQyBQqkOZaapDVIOqQ+2cqkNmtqpDINCqQ7rpqkMyA6tD7RyrQ2Y2q0MgUKtDmWmrQ1SD
q0PMnKtDKrerQwDQq0OZ6atDMgOsQ8wcrENmNqxDIFCsQ7pprEMyg6xD7ZysQ4a2rEMg0KxD
memsQzIDrUPtHK1DhjatQwBQrUPaaa1DMoOtQ8ycrUOGtq1DANCtQ4vsrUMyA65DzByuQ4Y2
rkMAUK5DummuQ1SDrkPMnK5DZrauQwDQrkOZ6a5DMgOvQzUer0PON69DIFCvQ5lpr0NUg69D
0p2vQ2a2r0Mg0K9DrOyvQ1QDsEPtHLBDhjawQwBQsEO6abBDVIOwQ8ycsEOGtrBDANCwQ7rp
sENUA7FDzByxQ3I4sUMgULFDmWmxQzKDsUPMnLFDZraxQwDQsUOZ6bFDMgOyQ8wcskPINrJD
IFCyQ5lpskMyg7JD7ZyyQ4a2skMA0LJDuumyQ3QDs0PtHLNDhjazQwBQs0OZabNDVIOzQ+2c
s0NmtrNDANCzQ5nps0NUA7RDzBy0Q4Y2tEMAULRDmWm0QzKDtEPMnLRDhra0Q+XQtEO66bRD
MgO1Q8wctUNmNrVDIFC1Q5lptUMyg7VDzJy1Q4a2tUMg0LVDmem1Q1QDtkPMHLZDhja2QyBQ
tkOZabZDMoO2Q8yctkNmtrZDANC2Q9rptkMkBrdDzBy3Q2Y2t0MAULdDumm3QzKDt0PtnLdD
hra3QyDQt0O66bdDVAO4Q8wcuEOGNrhDAFC4Q5lpuEMyg7hDzJy4Qwq3uEMA0LhDmem4Q1QD
uUMOHblDZja5QwBQuUOZablDMoO5Q8ycuUOGtrlDANC5Q5npuUMyA7pDzBy6Q2Y2ukMAULpD
umm6QzKDukPMnLpDZra6QwDQukOZ6bpDVAO7Q8wcu0NmNrtDpFC7Q5lpu0NUg7tDzJy7Q2a2
u0MA0LtDmem7QzIDvEPMHLxDZja8Q0FQvEOZabxDMoO8Q8ycvENmtrxDANC8Q7rpvEOoBr1D
zBy9Q4Y2vUNBUL1Dumm9Q1SDvUPtnL1DZra9Q0HQvUOZ6b1D</AssayXData><AssayYData Points="900">78VWP0oBVj/511U/zsRVP+WRVj89Dlg/SE1YP7mGWD/b71c/JQ5YP78lWT8eP1k/f6lZPxq8
WT+Qu1o/tbtaPwvcWj/Ja1s/MmdcP0JYXD/omVw/dQ1cP4OKXT8V0l4/hWpeP9C+Xj+lwl4/
WaheP/7+Xj9HJF8/rNZgP/FNYD/oK2A/zLRfP930Xz/hTWI/ngpiP74UYz974GI/7yRiP1e6
Yj8eR2I/liZjPxhjYz/k0WM/cohkP2uPZT//yWQ/HNNlP3edZT/wDWU/JstmP/Z+Zj9XpGc/
j2FnP8khZz8FS2g/jYBoP05vaT/bcmg/+89oP3vZaD9Uc2g/FQlqP2PbaT/UeGo/nWVpP8Rd
aj/yxWs/fZNsP4Uraz+GpGs/+ZlsPzsYbD8bAmw/NExsP2IAbz/Lwm4/vFRuP3LnbD9cTW0/
7chuP5F/bz9/1W4/QAhuP6nwbz9geHA/sy9xPzXPbz+nDW8/5ExwPzjLcD/8DHI/oEBxP/lK
cT8Bm3E/bGBzP8Zjcj84tHE/OxhzP/n7cz8Bf3M/ETV0P14gdD8nK3Q/YuB0PzMjdD8UenQ/
5Kd1P0SadD9IVnQ/tBR2P+Lidj//YnU/PjJ3P6cRdz8Ao3Y/Hdp2P9XSdz9BhXc/FXF2P+6Z
dz//a3g/nZx4P6vzeT/PLHg/8Dd5P+MxeD8/kXk/qBd6P0smej+FIHs/tVt6P9Fuej/nkXo/
IWh8P4QIfD+BqXs/76Z7P86pez8zOHw/fHR8P0GRez/P8Xs/SaJ8P/r2fD9he30/a199P07T
fD8GKH8/dEB/P3l7fz+JYH8/HMB+P8Rofz9hLX4/OjSAP7Xofz8oQ38/dGN/P6XXfz+FBIA/
8p6APzG1fz9CV4A/nqyAPy68gD8n1YA/yrqAPykYgT+/JYE/uBeBP4pqgT/d+4A/2OSBP5O4
gT8GKII/bVyBP9GCgT9DDYI/60KCPx4mgj8mfII/0PyBP2Aggj/KU4I/2ZGCP4oxgj8hyYI/
l72CPwJrgj8NdII/ugWDPxjigz9Qk4I/9EWDP4EZgz+5JYM/zFmDP6xHgz/Td4M/uWKDP4zy
gz8VH4M/Y+uDPxdvgz8uAoQ/pjSEP3qxhD+lmoQ/b4mEP0rWhD8ur4Q//oSEPxjihD+a74Q/
R5CEPyDjhD/4JYU/gZGFP1JJhT+XdYU/3/OEP23JhT9NHoU/T/CFPx+bhj/b0IU/CSeGP44A
hj8Pb4U/gLWFP9MThj+4doY/s8CGP3QRhj/D2YY/1GyGP4Erhj/yyYY/tISHP/khhz8XEIc/
SQuHPwdohz9R7IY/T/SGPz9Khz/nuYc/2omHPxyYhz/bd4c/sqiHP6XEhz9N0Yc/ZcKHP3G2
hz/2nIg/mNqHP6brhz97bIg/JtKIP9hbiD9YOok/syKJP6UGiT/aVYk/iv+IP+lLiT9QDYk/
qxiJP/n6iD+8HYk/VliJP/FHiT+Kjok/hTGJP3XMiT8pZIk/yV2JPzYcij/dYoo/uICJP+cn
ij9ti4o/ximKPywzij+H9ok/2iGKP+Xvij99hYs/rs2KP9osij+bsIo/MCeLP0ijij/Jy4o/
fyyKP0gziz/6Los/ff2KP9wliz/tk4s/Q86LP9wziz/mSYs/6KCLPyxviz/9Qos/nr2LPz9Y
iz/+nIs/fiKMP2chjD9/DYw/TrmLPxq6jD/OEIw/8pCMP9/Miz/ShYw/iDKMPxvsjD8wL4w/
n92MP4YTjD8azYw/WBKNP03DjD/VEo0/1MmMP1syjT+OMI0/UOGMP3BljT/4fI0/5CiNPzZ4
jT81Vo0/862NP+BjjT8fVo0/L/+NP17LjT8blY4/3xKOP15Wjj+BN44/AHCOPwYAjj9NB44/
ALyOPwSCjj87hY4/akqOPzd+jj9Lq44/52yOP++Njj+wlo4/kleOP+jzjj/DA48/LkGPP2mb
jj85h48/UtuOPxeIjj/tfo8/nuOOP+UZjz906Y8/wGmPPyz6jj///o8/s+CPP5c3kD9Mv48/
916QPwxSkD8Pno8/VtiPPxCxkD9quo8/d46QPwxqkD/uiY8/uBmQPyytkD98R5A/V+2QP2s8
kD+zb5A/+rWQP3i/kD9WlZA/XteQP5eSkD/N65A/OTqRP8K+kD9Ts5E/ZcuRP+7gkD9YU5E/
V6SRP1apkT9viZE/E0KRP89kkT8uHpE/kIaRP8Jakj/Uc5E/HOWRP0PFkT9K35E/9c+RP9z4
kT+NZ5I/WyOSPzJYkj9VS5I/43SSPwxpkj8pA5M/ngaSP86Hkj8M65E/CwOSPwrBkj+B7ZI/
BcCSP0+8kj+wXpM/MzWTP3yMkz8zdJM/3A+TPxBRkz94JZQ/FUiTP2Ffkz9RG5M/El2TP5pO
kz9PSZM/K2+TP2aokz+/x5M/P72TPzHbkz9RnpM/ue2SP/5nlD9lHJQ/MSqUP9YjlD+AIJQ/
6M+UP5LFlD++x5Q/LdCUP7g5lD895ZM/HAiUP4QmlD/6QZQ/vXyUPw2flD9AUJU/RuOTP4ZE
lT86cpU/DMuUPy3blD8UgJU/EwWVP91IlT88IZU/p4SVP9MPlT/65ZQ/yliVP2FolT+lsZU/
m0eVP1ndlT84i5U/sr2VP2w4lj+IspU/0nmVP9EDlj9CvpU/LIKWP26llT85M5Y/cMmWP3hv
lj/JV5Y/wOqVP7FOlj+RzpY/TFOWPw0Klz9/UJY/kLeWP88+lj/U+pY/DaaWP9Fhlj/PeZY/
VFKXP29+lz9xjZY/ByGXP/dzlj/iM5c/WTiXP7wFlz9LjZY/epCWP2NHlz/s+JY/In2WP019
lz9q/pY/WpWXP2qplz+F9Jc/DnKXP82clz8eC5c/HlmXP+lYlz8r6Zc/wuGXP67/lz+ep5c/
CdiXPz4JmD9YPZg/MDOYP6ylmD8/65c//9aXP7Q3mD9oTZg/4eWYP6aZmD8FpZg/vGeYP3PF
mD+tp5g/mA+ZPy/ymD9d/Jg/NjeZPxYimT/c9Zg/SsWYP1DzmD8CyZg/lLeYPxTymD/DoJk/
Nw6ZP0aPmT9vwZk/m8GYP5bDmT8Aipk/bH6ZP4v3mT9TcJk/g+OZPzRZmT+RtZk/Sc6ZP+m8
mT9TiJk/GLKZP3f4mT9/VZo/TzKaPxTzmT+D6Zk/qr6ZPw5cmj9oNJo/WUeaP3Vlmj+2Xpo/
+pCZPxBRmj9xoZo/FAiaP4o9mj95Ipo/FgSaP4Jvmj9l8Zo/o3SaPzeImj/e6Zo/ohKbP+cW
mz97S5s/YK2aP1+6mj+AXZs/j16bP1p/mj/ke5s/JCWbP/Iamz/cgZs/wgKbP+Mpmz/xwps/
B4GbPxPBmz9385o/pd2bP6grmz+Vjps/OOKbP3qwmz9ZF5w/AXCbPwPGmz+KGpw/1tWbP+Wi
mz9l25s/zd6bPylAnD+n/ps/8TecP9pdnD9HMpw/XjOcP7JsnD/GVZs/GaubP5QonD9oBp0/
VdqcP/W8nD/HsJw/VdOcP9fMnD/M3Zw/Go6cPwS0nD8fs5w/+YacP/bYnD/0oZw/R+mcP/kI
nT9nB50/XAKdP2vynD9jeZ0/IyydP3MTnT8uGZ0/b7CdPyxSnT+92Jw/u+CcP88InT9krJ0/
BlSdP15VnT/aDp0/mZ6dP3NTnT/At50/vLSdPwosnj88mJ0/RrCdP1punT+5ZZ4/buydP8kq
nj9Vr50/XdOdP5iGnj+6HZ4/9VGeP8e6nT/1b54/+Y+dP9kXnj97cJ4/ZmGeP6aWnj/IO54/
NrudP8aNnj/pBZ8/0MSeP2oYnj9TaZ4/pHyeP21Gnz8aMp8/kJueP8zPnj/IS54/NyeePxw9
nj/K8Z4/y+KeP+Wdnj+utJ4/zAqfP3ZNnz9LiJ8/cDufP3/Nnz/7EZ8/fsKeP1Chnz+O9J4/
eKifP3yVnz+/Op8/HRefP+CAnz+3f58/H56fPwbZnz9tOqA/LFyfP6e6nz95CaA/giygP01r
oD92MqA/NeOfPwO7nz+u458/mtGfP31uoD92TqA/G1ygP6UNoD/xSqA/KtqfP4cToD/+WKA/
bMygP1sgoD+vzqA/KNKgP5HfoD+MxKA/ZsugP46BoD/w76A/bjigP9JgoD8h5qA/Vv2gP1w7
oD991KA/bhWhP6XxoD/qLqE/0JGgP68MoT9pQaE/i3OhP6o1oT+VGaE/bgShP0QtoT+7pKE/
aeugPxZLoT84BKE/dIihP+twoT8y7KA/hp6hP0svoT+N6aE/H2uhPziPoT+Wi6E/uNqhP4UE
oj9fsaE/rIuhP+MPoj/1gKE/O3SiP+CToT+1I6I/7imiP4Keoj8CsqE/PEuiP73GoT8KMKI/
nHqhP53koT8iWKI/LnKiPySZoj9jeaI/9OGiP/BSoj9hs6I/wYqiP+KJoj+0u6E/ejKiPzI6
oj8YnKI/0giiPxCIoj/VN6I/KSijP97foj9UfKI/EK6iP3vLoj9PdKI/fvCiP8Qcoz8Fs6I/
suuiPxbgoj+hqKI/cLSiPxC+oj85MaM/wAGjP1+Soz8VqaI/YN+iPzqYoj965KM/rTijP6kO
oz9wsKM/M66iP9oMoz+wv6M/1NaiP/Gnoz84pqM/CpGjP9R8oz9xmKM/KcqiPx7soz8XrKM/
epujPyx9oz98DqQ/ZeWjP1iBoz9upqM/A+GjPxxnoz/ZY6M/TkWkP1hdpD9hdqQ/TvOjP9AI
pD8j9aQ/QHGkP51epD9z0aM/YvekP7MOpD/ee6Q/7H6jPyicpD8LUqQ/csSkP4TLpD9GTqQ/
ysCkPx3roz99XqQ/cq6kPzOapD9JSqQ/msukP4YipD/lZqQ/</AssayYData></Step><Step><CommonData><SampleLocation>1</SampleLocation><SampleID></SampleID><SampleGroup></SampleGroup><SampleInfo></SampleInfo><SampleRow>C</SampleRow><SamplePlate>1</SamplePlate><WellType>BUFFER</WellType><Concentration>-1</Concentration><ConcentrationUnits>µg/ml</ConcentrationUnits><MolarConcentration>-1</MolarConcentration><MolarConcUnits>nM</MolarConcUnits><MolecularWeight>-1</MolecularWeight><Temperature>30</Temperature><StartTime>507676</StartTime><AssayTime>180</AssayTime></CommonData><FlowRate>600</FlowRate><StepType>DISASSOC</StepType><StepName>Dissociation</StepName><StepStatus>OK</StepStatus><ActualTime>180</ActualTime><CycleTime>0.2</CycleTime><AssayXData Points="900">MwO+Q80cvkNmNr5DAFC+Q5lpvkMzg75DzZy+Q2a2vkMA0L5Dmem+QzMDv0PNHL9DZja/QwBQ
v0Oybb9DM4O/Q82cv0Nmtr9D38+/Q3npv0MzA8BDzRzAQ0U2wEMAUMBDmWnAQzODwEPNnMBD
ZrbAQwDQwEOZ6cBDMwPBQ80cwUNmNsFDAFDBQ5lpwUMzg8FDzZzBQ2a2wUMA0MFDmenBQzMD
wkPNHMJDRTbCQwBQwkN5acJDEoPCQ82cwkNmtsJDANDCQ5npwkMzA8NDzRzDQ2Y2w0PfT8ND
mWnDQxKDw0PNnMNDZrbDQ9/Pw0OZ6cNDEgPEQ6wcxENmNsRDAFDEQ5lpxEMzg8RDzZzEQ2y3
xEPfz8RDeenEQzMDxUPNHMVDRTbFQwBQxUOZacVDM4PFQ6ycxUNmtsVDANDFQ5npxUMzA8ZD
zRzGQ2Y2xkMAUMZDmWnGQzODxkPNnMZDZrbGQwDQxkN56cZDEgPHQ80cx0NmNsdDAFDHQ5lp
x0Mzg8dDrJzHQ2a2x0MA0MdDeenHQ1QDyEOsHMhDZjbIQwBQyEOZachDM4PIQ82cyENmtshD
ANDIQ5npyEMzA8lDzRzJQ0U2yUMAUMlDmWnJQzODyUPNnMlDZrbJQ9/PyUN56clDEgPKQ80c
ykNFNspDAFDKQ5lpykMSg8pDrJzKQ2a2ykPfz8pDmenKQzMDy0PNHMtDZjbLQ99Py0N5actD
EoPLQ82cy0NmtstD38/LQ3npy0MSA8xDrBzMQ2Y2zEMAUMxDmWnMQxKDzEOsnMxDRbbMQwDQ
zEN56cxDEgPNQ80czUNFNs1DAFDNQ5lpzUMSg81DrJzNQ2a2zUPfz81DeenNQzMDzkOsHM5D
ZjbOQwBQzkOZac5DEoPOQ6yczkNFts5DANDOQ5npzkMzA89DrBzPQ0U2z0PfT89DmWnPQzOD
z0OsnM9DRbbPQ9/Pz0OZ6c9DMwPQQ6wc0ENmNtBD30/QQ3lp0EMzg9BDzZzQQ2a20EMA0NBD
menQQxID0UOsHNFDRTbRQ99P0UN5adFDEoPRQ82c0UNFttFD38/RQ3np0UMSA9JDrBzSQ0U2
0kMAUNJDmWnSQzOD0kOsnNJDZrbSQwDQ0kN56dJDEgPTQ6wc00NmNtND30/TQ5lp00MSg9ND
zZzTQ0W200Pfz9NDeenTQxID1EOsHNRDZjbUQ99P1EN5adRDEoPUQ6yc1ENFttRD38/UQ5np
1EMSA9VDrBzVQ0U21UMAUNVDeWnVQzOD1UOsnNVDRbbVQ9/P1UN56dVDEgPWQ6wc1kNmNtZD
30/WQ3lp1kMzg9ZDrJzWQ2a21kPfz9ZDeenWQxID10OsHNdDRTbXQ99P10N5addDEoPXQ6yc
10NFttdD38/XQ3np10MSA9hDzRzYQ0U22EPfT9hDeWnYQzOD2EPNnNhDRbbYQwDQ2EN56dhD
EgPZQ6wc2UNFNtlD30/ZQ3lp2UMSg9lDrJzZQ0W22UPfz9lDeenZQzMD2kPNHNpDRTbaQ99P
2kN5adpDEoPaQ6yc2kNFttpDANDaQ5np2kMSA9tDzRzbQ0U220MAUNtDeWnbQzOD20PNnNtD
RbbbQ9/P20O66dtDEgPcQ6wc3ENFNtxDAFDcQ3lp3EMSg9xDzZzcQ2a23EMA0NxDeencQxID
3UPNHN1DZjbdQwBQ3UN5ad1DM4PdQ82c3UNmtt1DANDdQ5np3UMzA95DzBzeQ2Y23kMAUN5D
mmneQzOD3kPMnN5DZrbeQwDQ3kOa6d5DMwPfQ8wc30NmNt9DAFDfQ5pp30Mzg99DzJzfQ2a2
30MA0N9DmunfQzMD4EPMHOBDRjbgQwBQ4EOaaeBDM4PgQ8yc4EOotuBDANDgQ3np4EMzA+FD
zBzhQ2Y24UMAUOFDmmnhQzOD4UPMnOFDZrbhQwDQ4UOa6eFDMwPiQ8wc4kNGNuJDAFDiQ5pp
4kMSg+JDzJziQ2a24kMA0OJDeeniQzMD40PMHONDZjbjQwBQ40Oma+NDM4PjQ8yc40NGtuND
ANDjQ5rp40MzA+RDzBzkQ2Y25EMAUORDmmnkQ3SD5EPMnORDRrbkQwDQ5EOa6eRDMwPlQ8wc
5UNmNuVDAFDlQ3lp5UMSg+VDzJzlQ2a25UMA0OVDmunlQzMD5kPMHOZDZjbmQwBQ5kOaaeZD
EoPmQ8yc5kNmtuZDANDmQ3np5kMzA+dDrBznQ2Y250MAUOdDmmnnQxKD50OsnOdDZrbnQwDQ
50Oa6edDEgPoQ8wc6ENmNuhD30/oQ5pp6EMSg+hDrJzoQ2a26EPfz+hDmunoQzMD6UPMHOlD
RjbpQwBQ6UN5aelDEoPpQ8yc6UNmtulDANDpQ5rp6UMzA+pDzBzqQ2Y26kMAUOpDmmnqQxKD
6kPMnOpDZrbqQ9/P6kN56epDEgPrQ8wc60NmNutDAFDrQ5pp60Mzg+tDzJzrQ2a260MA0OtD
munrQzMD7EOsHOxDRjbsQ99P7EOaaexDM4PsQ8yc7ENmtuxDANDsQ5rp7EMSA+1DrBztQ0Y2
7UPfT+1DmmntQzOD7UOsnO1DZrbtQwDQ7UN56e1DEgPuQ8wc7kNGNu5D30/uQ5pp7kMzg+5D
rJzuQ0a27kMA0O5DmunuQzMD70PMHO9DRjbvQ99P70Oaae9DM4PvQ6yc70NGtu9D38/vQ3np
70MSA/BDrBzwQ2Y28EMAUPBDeWnwQzOD8EPMnPBDRrbwQ9/P8EOa6fBDMwPxQ8wc8UNmNvFD
30/xQ5pp8UMSg/FDrJzxQ2a28UMA0PFDAuvxQzMD8kOsHPJDRjbyQwBQ8kOaafJDM4PyQ6yc
8kNmtvJD38/yQ5rp8kMSA/NDrBzzQ0Y280MAUPNDmmnzQxKD80OsnPNDRrbzQ9/P80Oa6fND
EgP0Q8wc9ENmNvRD30/0QyJr9EMSg/RDrJz0Q0a29EMA0PRDeen0QxID9UOsHPVDZjb1Q99P
9UN5afVDEoP1Q6yc9UNGtvVDAND1Q3np9UMzA/ZDrBz2Q2Y29kPfT/ZDeWn2QxKD9kPMnPZD
Rrb2Q9/P9kN56fZDEgP3Q6wc90NGNvdD30/3Q5pp90MSg/dDrJz3Q2a290Pfz/dDeen3QxID
+EPMHPhDhzb4QwBQ+EN5afhDM4P4Q6yc+ENGtvhDAND4Q3np+EMSA/lDrBz5Q0Y2+UMAUPlD
eWn5QxKD+UOsnPlDRrb5Q9/P+UOa6flDEgP6Q6wc+kNGNvpD30/6Q15q+kMSg/pDrJz6Q0a2
+kMA0PpDeen6QxID+0OsHPtDRjb7Q99P+0N5aftDEoP7Q6yc+0NGtvtD38/7Q5rp+0MSA/xD
zBz8Q0Y2/EMAUPxDmmn8QzOD/EOsnPxDZrb8Q9/P/EOa6fxDEgP9Q6wc/UNmNv1DAFD9Q5pp
/UMSg/1DzJz9Q2a2/UMA0P1Deen9QxID/kPMHP5DZjb+Q99P/kOaaf5DM4P+Q8yc/kNmtv5D
AND+Q5rp/kMzA/9DzBz/Q2Y2/0MAUP9Dmmn/QzOD/0PMnP9DZrb/QyDQ/0Oa6f9DmgEARGYO
AEQzGwBEACgARM00AESaQQBEZk4ARDNbAEQAaABEzXQARJqBAERWjgBEM5sARACoAETNtABE
msEARGbOAEQz2wBEAOgARM30AESaAQFEZg4BRDMbAUQAKAFEzTQBRJpBAURmTgFEM1sBRABo
AUTNdAFEmoEBRGaOAUQzmwFEAKgBRM20AUSawQFEZs4BRDPbAUQA6AFEzfQBRJoBAkRmDgJE
MxsCRPAnAkTNNAJEmkECRIdOAkQzWwJEAGgCRM10AkSagQJEZo4CRCObAkQAqAJEzbQCRJrB
AkRmzgJEM9sCRADoAkS89AJEmgEDRGYOA0QzGwNEACgDRM00A0SaQQNEZk4DRCNbA0QAaANE
zXQDRJqBA0RmjgNEM5sDRBCoA0TNtANEmsEDRGbOA0Qz2wNEAOgDRM30A0SaAQREVg4ERDMb
BETwJwREvDQERJpBBERmTgREI1sERABoBETNdAREiYEERGaOBEQzmwREAKgERLy0BESawQRE
Zs4ERCPbBEQA6ARE7vQERJoBBURmDgVEMxsFRPAnBUTNNAVEmkEFRGZOBUQjWwVE8GcFRLx0
BUSagQVEZo4FRDObBUQAqAVEzbQFRJrBBURmzgVEM9sFRPDnBUTN9AVEiQEGRFYOBkQzGwZE
8CcGRM00BkSaQQZEZk4GRCNbBkTwZwZEvHQGRJqBBkRmjgZEM5sGRPCnBkTNtAZEmsEGRGbO
BkQz2wZE8OcGRM30BkSaAQdEVg4HRDMbB0TwJwdEzTQHRJpBB0RWTgdEI1sHRPBnB0TNdAdE
iYEHRFaOB0QjmwdEAKgHRLy0B0SJwQdEZs4HRCPbB0QA6AdEzfQHRIkBCERWDghEIxsIRAAo
CES8NAhEiUEIRFZOCEQjWwhEAGgIRLx0CESJgQhEVo4IRCObCEQAqAhEvLQIRJrBCERmzghE
I9sIRADoCES89AhEiQEJRFYOCUQjGwlE8CcJRLw0CUSaQQlEZk4JRDNbCUTwZwlEzXQJRJqB
CURWjglEI5sJRPCnCUS8tAlEicEJRFbOCUQz2wlE8OcJRLz0CUSJAQpEZg4KRDMbCkTwJwpE
zTQKRIlBCkRmTgpEI1sKRPBnCkS8dApEiYEKRFaOCkQzmwpE8KcKRM20CkSawQpEVs4KRDPb
CkQA6ApEvPQKRIkBC0RWDgtEIxsLRAAoC0S8NAtEiUELRFZOC0QjWwtEAGgLRLx0C0SJgQtE
Vo4LRCObC0TwpwtEvLQLRInBC0RWzgtEI9sLRPDnC0TN9AtE</AssayXData><AssayYData Points="900">9gemPzKEpj//W6c/msynP+jMpz9goKc//P6nP936pz99uac/ptWnPyueqD/7oqg/eVKoP4uT
qD/Z76g/1POoPweGqD8qmKg/YSWpPyhqqT9nFak/xR2pP9pMqT8oSqk/BWioP34UqT9mKqk/
dO2oP3f6qD+/H6g/CXepP3SnqD+9IKk/ckypP2u4qD/fEak/tpCoP/HTqD98Cqk/vNaoP1r5
pz8cqqg/VSCpP/apqD8l2Kg/j+2pPwmpqT9Fhqg/kWGpP6GMqT+I5Kg/S12pPynoqD8Tmqg/
DqyoP7a6qD96qKg/FSipPzHlqD948ag/e52pPzZLqT/mPKk/HoOpP2SHqT/0LKk/z3+pP70f
qT/k66g/Ug+pP4NaqT8gNak/tLmoP/LVqD+mJKk/bVmpP42/qD+LSak/4H2pP2idqT9Dxag/
95OpP3O1qD/Sf6k/rHmpP5mFqT8+0ak/4G2pP6FDqT86WKk/mDKpP4M7qT86DKk/506pPybj
qD+6k6k/pnSpP5j0qD+516k/G3mpP79zqT8gFak/q6WpP76ZqT+7fqk/TZipP9CvqT/U9Kk/
ANWpP5djqT9Y76k/Gw2pP92pqT+EkKk/QMqoP5qHqT8QC6k/k2WpP/YMqj8Lkak/b0CpP7TV
qT8H3Kk/ssupP/gEqT9kXKk/jEGpP8rAqT+Jjqk/T8epPwPEqT+SXKk/mDyqPzSLqT/Byak/
NM+pPyi3qT++a6k/vgGpP0h+qT+JVak/2RCqP2HSqT/BEqo/aF6qP72oqT9HEak/LiqqP4Nv
qT+m1qk/IfepP2J7qT/avqk/bX2pP7LiqT8pm6k/QyWpP3x0qT/pV6k/HRGqP2AqqT8lOqo/
DaWqPzEbqj/DxKk/PZyqP2iKqj8rfak/YmypP3oVqj/3Pao/TC+qP2TdqT+RQ6k/d4WpP5AM
qT+Sqqk/boypP7xbqT9Hdak/mXupPxoPqj8AIqo/QVypPzCHqT/peKk/SrmpPzcBqj8F/6k/
JcepP6HDqT+1l6k/RK6pP+faqT+4l6k/89OpP5pdqj/87Kk/9dKpP1OjqT8Uj6o/thaqP7PN
qT9R5ak/fvKpP2WXqT8rOKk/rhWqP6/pqT9nwKk/u1iqP/rXqT8yAKo/ECqqP9E5qj8Qc6k/
dgiqPyktqj//Sao/nWSqPzTkqT8nH6o/MTWqP4QGqj+h3Kk/oDSqPw2ZqT8ny6k/KTuqP0bS
qT+eHqo/OFaqPwCFqj8OOKo/t+qpP3DdqT9cT6o/el+qP6Ytqj+qA6o/oDuqP9jhqj8N8Kk/
MJKpP/wIqj8xEao/CdipP1Szqj8fC6o//xuqP1Roqj+oYao/c9qpP5Qjqj9JaKo/FsmqP5uD
qj/4l6o/RLqqP4brqT+HOqo/gvypPzYvqj9SN6o/oyqqP37MqT+AfKo/ETmqP5U/qj9itak/
puGqP8IEqz9I3Kk/QeSpP/Wtqj8UM6o/k0OqP5H4qT+B36k/26iqP5KWqj+H/6k/IBiqPzgz
qj8YnKo/+NiqP+0dqj9Y66o/Ox6qP/Fvqj8KRqo/y0+qP9aXqj9pC6o/ppCqPy8uqj8wSao/
qkSqP+tEqj+mHqo/vBqqP3NIqj/4Rao/co6qP85Eqj9t6Kk/bI6qP9tFqz91Vao/t72pP2ml
qj/ciqo/8o6qP8Hpqj/0mKo/EpmqPx6Yqj9+rqo/mrapPzOQqj8LUqo/vFaqP8ydqj/wKKs/
L1CqP+1Gqj/l8qk/HPWqP1UDqj9wMKo/w3qqPyMuqz8BUKo/ktmpP0Mqqj8Eu6o/zUWrP7Rd
qj9gb6o/dpGqP2aDqj/Umqo/6MyqPyo0qj/Miqo/hI+qP6fgqj94jao/JaCqP8wvqj85lKo/
hNCqPw7eqj9hS6s/oYOqPwrAqj8r2ao/9TOrP4qmqj854qo/GXCqP3Pvqj/3kqo/I5iqPxoA
qz+Or6o/CKCqP3gRqz8Yn6o/8NmqP9n1qj/wu6o/RamqP85pqz+gKqs//uyqPzeIqz/ohao/
3OyqP+aQqz9LSas/pICqPyguqz/OgKs/GTeqPzriqj/xias/lvGqP7VLqz/4Has/cbmqP1jc
qj/XUqs/v6iqPxTjqj8pEqs/i7GqP5EXqz+va6o/FAarP5WAqz9gOqs/79WqP4LZqj8u5ao/
b2GrPylAqz9rM6s//vmqP7NBqz/bMKw/m2mrP6Dzqj+gnKs/a16rP64+qz9fEas/W0WrPz0q
qz/AXas/iuKqP6vyqj+RRas/lXirP3BZqz+YXas/N8eqP0j7qz84uKo/0qKrP4c9qz/b6Ko/
OSCrP5Ztqz/vg6o/IXqrP0nHqz9Z+6o/VtOqP0BOqz98sqs/UnurP/Unqz9DBKs//B6rPxc8
qz9aRKs/zQerP9s5qz8Rgas/VDKrP6cuqz/0VKs/scSqP/Ziqz8jSqs/0WurP8Lqqz9sj6s/
pRGrP7ISqz/DSas/KtyrP1G+qz/Clqs/urarP/a+qz+8Sas//yKrP0UbrD/OO6s/QzirPxbN
qz8uY6s/jCirPzJGqz9VvKs/+yerPyJ0qz+Ssqs/ssGrP4bSqz+F56s/6lSrP6Usqz8XI6w/
dmirP+V9qz/IXas/hIyrP2R4qz+GQqs/V/qrPzNGqz98cas/mUGrP9IQqz+Iqas/RMurP/XE
qz8wKas/Yk6rP4Beqz+yh6s/VRSsP6b0qz/07qs/ndGqP0EHrD/p2as/HwGsPwWMqz+DJqs/
ZUirP+FYqz8Woqs/rqmrP57Lqj8n9Ks/7dirP/BBqz+Hzqs/aoCrPwaPqz8Dras/T3SrP5EM
qz8jTKs/gpGrP0qzqz9G3qs/xH2rP69ArD+m7as/pUarP4gvrD8kR6s/WiCsP5Tnqz+hqKs/
4GOsP46Xqz+7ZKs/R7qrP/Sgqz+Bw6s/8/WrPz2wrD8Tj6s/ygWsPyGFqz8ST6s/mNKrP/3r
qz8SL6s/iL+rP7IzrD8H7Ks/4UWrP3orrD+2g6s/6VWrP0Pfqz+G9Ks/jBSsP7qeqz+q+qs/
zfWrP87Fqz+K1Ks/DdKrPwKUqz8hk6s/iTKsP5quqz9516s/PRmsPzVErD9Lzas/o46rP5yJ
rD9p46s/ou2rP6BGrD95zas/D0SsPyGPrD+z4qs/PjyrPwrWqz/+YKw/4gSsP19crD+sNaw/
+cGrP/n/qz9grqs/IuGrP5MprD9GWqw/clasP+rjqz9TlKw/tS+sP7wgrD+PFKw/tmOsP+ZN
rD90/6s/NSKsP27Oqz8b7as/L5mrP8serD/WYaw/XPSrP3Dtqz8sZaw/kpGsP0ImrD8/eaw/
kIarP+errD8Jtqs/bQqsP4ZjrD/SXqw/h3OsPw34qz+Dvqs/uK6rP0UnrD+QE6w/7fOrP2vX
rD/iF6w/IbyrPxSDrD9braw/EEGsP8y3qz8KV6w/GsusPxo1qz+DWKw/BECsP7/Aqz9H4as/
BVOsP+5urD/6VKw/74OsP1y8rD+no6w/a5isPyKkrD8M6aw/vEqsP7RmrD9z+as/502sP+Um
rD+Ia6w/6ryrP+rIrD9+oaw/tFKsP/CZrD+QpKw/0aesPzLxqz+7m6w/4/erP9zUrD/bnqw/
yKysP2X5qz8Hcqw/U4msP1H5qz9+0qw/PT6sP5lUrD/PRaw/6bGsP3WPrD9JRKw/p4GsP4SG
rD9xSqw/+tarP+JlrD9vQ6w/7iGsPw6krD/iuqs/clmsP6NkrT8Kn6w//YWsP6JWrD8WC6w/
ComsPwz3rD+8+qw/DlesP72ArD84rqw/lCmtPwr0rD93jaw/wRWsP4y9rD+yUqw/GM+sP/XE
rD+lj6w/NfasPzPCrD9bo6w/ZsusPx6irD9x6qw/PBStPxrJrD+Maaw/rgusP+t6rD+Y5Kw/
A1asP0TXrD+g6qw/TOasPyKyrD/qNKw/U8qsP5JVrD8s0Kw/uv6sPzrKrD9hC60/zfSsP4m3
rD+Bq6w/RPasP8o7rT/Sa60/RDKsP4l1rD+d0Kw/GgGtP960rD92CK0/BrysPzi3rD+4k6w/
S6SsP0n/rD8+Ha0/dROtP6EUrT8+9qw/EqisPxTsrD/deKw/mVStPyrCrD9RFK0/jRmtP7wG
rT8cCa0//TitP9WOrD/aOK0/H7isPxGkrD+Aiqw/Xy6tPwxlrD9YF60/k4itP7OTrT9b96w/
laSsP9worT/I7aw/8RqtP4I5rT/dcaw/qXysP5XhrD8IdKw/XEWtPxdqrD/u1aw/27WsP4yB
rD+QzKw/rtesPwPDrD8usKw/P9msPzRPrT+T86w/2busP7obrT/x06w/+RutPz4/rT81+qw/
X4atPxgPrT/IEq0/1SWtPw8brT8PZK0/e32sP618rT/Zkaw/mnmtP/ecrT8bTq0/LCGtPzsy
rD8gu6w/qGytP6OsrT+wfK0/41WtP94lrT/Ii60/LZytP+3FrT+C4aw/GPesP4T1rD/uHK0/
PFatPzEVrT8qgqw/l4KtP6JsrT+D9Kw/1MKsP1InrT+wx6w/DVOtPyZArT8LVK0/xRytP9pf
rT+kZK0/WEitP0hMrT8Yga0/4YOtP5LorT9nq60/7yutP1V/rT/ISK0//5utPzrHrT/RUK0/
JuysP/RErT/Y4qw/TPKsPw2zrT9zka0/T3utPylHrT8WEq0/zJesP3s3rj9/jq0/YEqtP4od
rT+rLK0/+zqtP1MVrj+9N60/Sc+tPzqxrT8lGq0/4u+sP5WCrT/cgK0/fkquPxq+rT9d3a0/
kUCtP2YbrT9l3q0/sjKtPwOQrT9CeK0/BVKtP+eVrT8Tn60/</AssayYData></Step><Step><CommonData><SampleLocation>11</SampleLocation><SampleID></SampleID><SampleGroup></SampleGroup><SampleInfo></SampleInfo><SampleRow>C</SampleRow><SamplePlate>1</SamplePlate><WellType>REGENERATION</WellType><Concentration>-1</Concentration><ConcentrationUnits>µg/ml</ConcentrationUnits><MolarConcentration>-1</MolarConcentration><MolarConcUnits>nM</MolarConcUnits><MolecularWeight>-1</MolecularWeight><Temperature>30</Temperature><StartTime>697122</StartTime><AssayTime>5</AssayTime></CommonData><FlowRate>1000</FlowRate><StepType>KREGENERATION</StepType><StepName>Regeneration2</StepName><StepStatus>OK</StepStatus><ActualTime>4.99901</ActualTime><CycleTime>0.2</CycleTime><AssayXData Points="25">mgEMRFYODEQjGwxE8CcMRL00DESaQQxEVk4MRCNbDETwZwxEvXQMRIqBDERnjgxEI5sMRBGo
DES9tAxEisEMRFbODEQj2wxE8OcMRL30DESKAQ1EVg4NRCMbDUTwJw1EvTQNRA==</AssayXData><AssayYData Points="25">yJqewAqupcD++anAj+uswAV5r8AacLHAiOmywP1itMAVsrXAEMe2wGjXt8DYtbjAuH+5wOxU
usA8O7vAe7O7wOZqvMCs4rzAQoy9wJv2vcBTc77AuO2+wFtcv8CNxb/ASQzAwA==</AssayYData></Step><Step><CommonData><SampleLocation>12</SampleLocation><SampleID></SampleID><SampleGroup></SampleGroup><SampleInfo></SampleInfo><SampleRow>C</SampleRow><SamplePlate>1</SamplePlate><WellType>NEUTRALIZATION</WellType><Concentration>-1</Concentration><ConcentrationUnits>µg/ml</ConcentrationUnits><MolarConcentration>-1</MolarConcentration><MolarConcUnits>nM</MolarConcUnits><MolecularWeight>-1</MolecularWeight><Temperature>30</Temperature><StartTime>713544</StartTime><AssayTime>5</AssayTime></CommonData><FlowRate>1000</FlowRate><StepType>KREGENERATION</StepType><StepName>Regeneration2</StepName><StepStatus>OK</StepStatus><ActualTime>4.99901</ActualTime><CycleTime>0.2</CycleTime><AssayXData Points="25">ikENREZODUQkWw1E8GcNRK10DUSKgQ1ERo4NRBObDUTwpw1EvbQNRMzBDURGzg1EE9sNRPDn
DUSt9A1EigEOREYODkQkGw5E4CcORKk2DkR6QQ5ERk4ORBNbDkTwZw5ErXQORA==</AssayXData><AssayYData Points="25">P/Nvv8C6YL+WkFe/kjxOv/uIR7/yjEK/vPE9v5SwOb9XjDe/weY0vxCIMr/NCjC/Vlguv7NY
K790rii/BtUnv+oFJ7+DEia/ldMjv43TI7+GYiG/fJwgv+p8H78hFR+/s1odvw==</AssayYData></Step><Step><CommonData><SampleLocation>11</SampleLocation><SampleID></SampleID><SampleGroup></SampleGroup><SampleInfo></SampleInfo><SampleRow>C</SampleRow><SamplePlate>1</SamplePlate><WellType>REGENERATION</WellType><Concentration>-1</Concentration><ConcentrationUnits>µg/ml</ConcentrationUnits><MolarConcentration>-1</MolarConcentration><MolarConcUnits>nM</MolarConcUnits><MolecularWeight>-1</MolecularWeight><Temperature>30</Temperature><StartTime>730130</StartTime><AssayTime>5</AssayTime></CommonData><FlowRate>1000</FlowRate><StepType>KREGENERATION</StepType><StepName>Regeneration2</StepName><StepStatus>OK</StepStatus><ActualTime>4.99999</ActualTime><CycleTime>0.2</CycleTime><AssayXData Points="25">eoEOREeODkQUmw5E4KcORJ20DkR6wQ5ENs4ORBTbDkTg5w5ErfQORGoBD0RHDg9EFBsPROAn
D0StNA9EekEPRDZOD0QUWw9E4GcPRJ10D0R6gQ9ER44PRHabD0TQpw9ErbQPRA==</AssayXData><AssayYData Points="25">b+ytwBSbssCCMLXA8Le2wMECuMDaKrnAuzC6wJHvusAmkLvAnF+8wHvQvMAFcr3AFuu9wM9f
vsDJsb7AzzK/wPyNv8Cw2L/Aq/q/wFqfwMDmxcDAGkLBwKGSwcDvrsHAddnBwA==</AssayYData></Step><Step><CommonData><SampleLocation>12</SampleLocation><SampleID></SampleID><SampleGroup></SampleGroup><SampleInfo></SampleInfo><SampleRow>C</SampleRow><SamplePlate>1</SamplePlate><WellType>NEUTRALIZATION</WellType><Concentration>-1</Concentration><ConcentrationUnits>µg/ml</ConcentrationUnits><MolarConcentration>-1</MolarConcentration><MolarConcUnits>nM</MolarConcUnits><MolecularWeight>-1</MolecularWeight><Temperature>30</Temperature><StartTime>746419</StartTime><AssayTime>5</AssayTime></CommonData><FlowRate>1000</FlowRate><StepType>KREGENERATION</StepType><StepName>Regeneration2</StepName><StepStatus>OK</StepStatus><ActualTime>4.99901</ActualTime><CycleTime>0.2</CycleTime><AssayXData Points="25">esEPRDbOD0QU2w9E4OcPRJ30D0R6ARBENg4QRAMbEETgJxBErTQQRHpBEERHThBEFFsQRNBn
EEStdBBEeoEQRDaOEEQDmxBE4KcQRJ20EER6wRBEfs8QREXbEETg5xBEnfQQRA==</AssayXData><AssayYData Points="25">GF1iv/aOVb+cYUq/BkVCvzMDPL8PNje/zosxv6j3Lb/WPiu//goov1rxJb+h+iK/slsgvwuD
Hr/8Ah2/5+4av6eOGL9wzha/tRAXvzD2Fb9k5BO/kzgTv0kxEb/YLhC/chMQvw==</AssayYData></Step><Step><CommonData><SampleLocation>11</SampleLocation><SampleID></SampleID><SampleGroup></SampleGroup><SampleInfo></SampleInfo><SampleRow>C</SampleRow><SamplePlate>1</SamplePlate><WellType>REGENERATION</WellType><Concentration>-1</Concentration><ConcentrationUnits>µg/ml</ConcentrationUnits><MolarConcentration>-1</MolarConcentration><MolarConcUnits>nM</MolarConcUnits><MolecularWeight>-1</MolecularWeight><Temperature>30</Temperature><StartTime>762707</StartTime><AssayTime>5</AssayTime></CommonData><FlowRate>1000</FlowRate><StepType>KREGENERATION</StepType><StepName>Regeneration2</StepName><StepStatus>OK</StepStatus><ActualTime>4.99901</ActualTime><CycleTime>0.2</CycleTime><AssayXData Points="25">agERRCYOEUQEGxFE0CcRRJ00EURaQRFEN04RRARbEUTQZxFEnXQRRGqBEUQ3jhFEBJsRRNCn
EUSNtBFEm8ERRDfOEUQE2xFE0OcRRJ30EURaARJEJg4SRPMaEkTQJxJEjTQSRA==</AssayXData><AssayYData Points="25">wy6uwK0zssD7arTAoya2wNhYt8DMeLjA/wO5wK7sucDocbrACQO7wBOju8CNGLzAHKK8wD/k
vMAmXr3A2Zq9wMbsvcBsbL7Al4++wGXqvsBWXr/A9GK/wN2Uv8B2yL/Ag+i/wA==</AssayYData></Step><Step><CommonData><SampleLocation>12</SampleLocation><SampleID></SampleID><SampleGroup></SampleGroup><SampleInfo></SampleInfo><SampleRow>C</SampleRow><SamplePlate>1</SamplePlate><WellType>NEUTRALIZATION</WellType><Concentration>-1</Concentration><ConcentrationUnits>µg/ml</ConcentrationUnits><MolarConcentration>-1</MolarConcentration><MolarConcUnits>nM</MolarConcUnits><MolecularWeight>-1</MolecularWeight><Temperature>30</Temperature><StartTime>779316</StartTime><AssayTime>5</AssayTime></CommonData><FlowRate>1000</FlowRate><StepType>KREGENERATION</StepType><StepName>Regeneration2</StepName><StepStatus>OK</StepStatus><ActualTime>4.99999</ActualTime><CycleTime>0.2</CycleTime><AssayXData Points="25">WkESRCdOEkTjWhJEsGcSRH10EkRKgRJEJ44SRPSaEkSwpxJEfbQSRGrBEkQWzhJE9NoSRLDn
EkR99BJEiwETRBYOE0TjGhNEsCcTRH00E0RaQRNEJ04TRONaE0RUaBNEjXQTRA==</AssayXData><AssayYData Points="25">3sM/vxccNL+lliu/t6Ekv5NAH782ohm/glkWv3+SEb/5Yw6/si4Mv1fBCr/ZWwe/ZQIGv3u4
A78z8wC/SMQAv07k/r448/y+b1T5vlVO+L4nCfa+ZEXxvnrT774Bbe6+Y2Xrvg==</AssayYData></Step><Step><CommonData><SampleLocation>1</SampleLocation><SampleID></SampleID><SampleGroup></SampleGroup><SampleInfo></SampleInfo><SampleRow>C</SampleRow><SamplePlate>1</SamplePlate><WellType>BUFFER</WellType><Concentration>-1</Concentration><ConcentrationUnits>µg/ml</ConcentrationUnits><MolarConcentration>-1</MolarConcentration><MolarConcUnits>nM</MolarConcUnits><MolecularWeight>-1</MolecularWeight><Temperature>30</Temperature><StartTime>794218</StartTime><AssayTime>30</AssayTime></CommonData><FlowRate>1000</FlowRate><StepType>BASELINE</StepType><StepName>Baseline2</StepName><StepStatus>OK</StepStatus><ActualTime>29.998</ActualTime><CycleTime>0.2</CycleTime><AssayXData Points="150">aoETRCeOE0T0mhNEwKcTRI20E0RKwRNEJ84TRBTbE0Sw5xNEjfQTREoBFEQnDhREyRsURMAn
FER9NBREWkEURCdOFET0WhREwGcURH10FERagRREJ44URPSaFETApxREfbQURFrBFEQnzhRE
49oURMDnFESN9BREWgEVRCcOFUT0GhVEwCcVRK40FURaQRVEJ04VRPRaFUTyZxVEjXQVRFqB
FUQnjhVE45oVRLCnFUSNtBVE/sEVRCfOFUTj2hVEwOcVRH30FURaARZEFg4WROMaFkTAJxZE
jTQWRNNCFkQWThZE9FoWRMBnFkR9dBZEWoEWRCeOFkTjmhZEwKcWRH20FkRawRZEFs4WRPTa
FkTy5xZEffQWRFoBF0QnDhdE4xoXRBIoF0SNNBdESkEXRCdOF0T0WhdEwGcXRH10F0RKgRdE
J44XROOaF0SwpxdEjbQXRHvBF0QnzhdE49oXRMDnF0R99BdEvAEYRCcOGET0GhhEwCcYRH00
GERaQRhEFk4YRONaGESwZxhEfXQYREqBGEQnjhhE45oYRCmpGESNtBhEWsEYRBbOGEQE2xhE
sOcYRH30GERKARlEJw4ZRPQaGUTAJxlEfTQZREpBGUQWThlE9FoZRMBnGUR9dBlESoEZRBaO
GUTjmhlEsKcZRH20GURKwRlEJ84ZROPaGUTA5xlEjfQZREoBGkQWDhpE9BoaRLAnGkR9NBpE
WkEaRBZOGkT0WhpEsGcaRH10GkRagRpEuo4aROOaGkTApxpEfbQaRErBGkRIzhpE49oaRLDn
GkR99BpE</AssayXData><AssayYData Points="150">8ObOvrPwy75A3cm+fM/IvqCdyL7nL8e+AwjEvm/VxL7IrcK+LHHEviT0xL7hTcK+njm/vtLi
wL5CQ7++UEG8vlOTvL6KbcC+4tm8vrMMvL7kE7u++M25vvDcuL5Vz7a+GZO2vkSit76IN7a+
5LW3vibZtL5vPLS+9EW0vuSws75ULrK+6dizvrt6sr72gbK+Ifywvly5r765hrC+lCWwvtQ5
rb6Vya6+VcCtvoBOrb6Gua2+pSmsvheXqb7b+6u+ULirvqnoqr4Gpqu+f5CpvjpwrL7Bzam+
6r6mvoV5qL52Pae+A2invksIpr6O5ae+B3SmvmH6pr7sMqW+CFqlvk43pL4qNqS+J0ijvr6o
or7kx5++QyqivnRYob53/6K+FRqfvi8mob4m16K++tyfvpUEoL64jp6+fuCgvkC4oL5N8J2+
eOedvp3Sn75aBJy+/Maavj8ynb7aGpu+cDGcvifzm76OZZy+ujiavnYym75fUpm+apaZvvbf
mr4e7Jm+l0mcvgyUmb61I5m+OI6Vvk/1mL5F0pe+VPaXvq/Ml75Ls5a+YhWWvitzl77krpW+
9ZmVvtbNlr5Ix5K+woeTvrzdlr65xZS+aB+WvqqHlL4fyJO+pbGSvnrvk753qJK+ifqQvvfD
kr7YBpG+HhuRvgZbj76RPZK+6quQvjCDkb5z0JC+3LeSvprQkb5w2o2+tPePvoK0kL7d54++
Ht+MvjNbi75qOJC+54iOvrpLjb4/6Y6+E+OOvib2jL41go2+T4OLvo5JjL634Iy+JD2Lvq+8
ir42qou+</AssayYData></Step><Step><CommonData><SampleLocation>3</SampleLocation><SampleID>QA013.2 Gmat/L0</SampleID><SampleGroup></SampleGroup><SampleInfo></SampleInfo><SampleRow>C</SampleRow><SamplePlate>1</SamplePlate><WellType>KLOAD</WellType><Concentration>10</Concentration><ConcentrationUnits>µg/ml</ConcentrationUnits><MolarConcentration>-1</MolarConcentration><MolarConcUnits>nM</MolarConcUnits><MolecularWeight>-1</MolecularWeight><Temperature>30</Temperature><StartTime>830098</StartTime><AssayTime>80</AssayTime></CommonData><FlowRate>1000</FlowRate><StepType>LOADING</StepType><StepName>Loading</StepName><StepStatus>OK</StepStatus><ActualTime>80</ActualTime><CycleTime>0.2</CycleTime><AssayXData Points="400">SgEbRBcOG0TkGhtEsCcbRH00G0RKQRtEBk4bRORaG0SwZxtEfXQbREqBG0QXjhtE5JobRKCn
G0R9tBtESsEbRBfOG0TT2htEsOcbRH30G0RKARxEFw4cROQaHESwJxxEfTQcREpBHEQGThxE
5FocRLBnHER9dBxESoEcRBeOHETkmhxEsKccRH20HERKwRxEF84cROTaHESg5xxEffQcREoB
HUQXDh1E5BodRLAnHUR9NB1ESkEdRBdOHUTkWh1EsGcdRH10HUQ6gR1EF44dRNOaHUSwpx1E
fbQdRErBHUQXzh1E5NodRKDnHURt9B1ESgEeRBcOHkTkGh5EsCceRH00HkQ6QR5EBk4eRNNa
HkSwZx5EbXQeREqBHkQXjh5E5JoeRKCnHkR9tB5EOsEeRBfOHkTk2h5EsOceRH30HkT+AR9E
Fw4fRNMaH0SwJx9EfTQfREpBH0QXTh9E01ofRLBnH0R9dB9ESoEfRBeOH0TTmh9EsKcfRG20
H0RKwR9EF84fRNPaH0Sg5x9EbfQfRDoBIEQXDiBE0xogRKYoIERtNCBEOkEgRBdOIETkWiBE
oGcgRH10IEQ6gSBEF44gRNOaIESwpyBEbbQgRErBIEQnziBE09ogRLDnIER99CBESgEhRAYO
IUTkGiFEoCchRG00IUQ6QSFEF04hRNNaIUSgZyFEfXQhRDqBIUQXjiFE05ohRLCnIURttCFE
OsEhRAbOIUTk2iFEsOchRH30IUQ6ASJEBg4iROQaIkSgJyJEbTQiRDpBIkQGTiJE5FoiRKBn
IkR9dCJEOoEiRBeOIkTkmiJEoKciRG20IkQ6wSJEBs4iRNPaIkSg5yJEffQiRDoBI0QGDiNE
0xojRKAnI0R9NCNESkEjREhOI0TkWiNEsGcjRG10I0RKgSNEBo4jRNOaI0SgpyNEbbQjRErB
I0Q4ziNE09ojRKDnI0R99CNEOgEkRBcOJETTGiREoCckRH00JERKQSREBk4kRNNaJESgZyRE
fXQkRDqBJEQGjiRE9JokRKCnJERttCREOsEkRAbOJETk2iREsOckRG30JEQ6ASVEBg4lRNMa
JURrKSVEfTQlRDpBJUQGTiVE01olRKBnJURtdCVEOoElRAaOJUTTmiVEoKclRG20JUQ6wSVE
F84lRNPaJUSw5yVEbfQlRDoBJkQGDiZE5BomRLAnJkRtNCZESkEmRAZOJkTkWiZEoGcmRG10
JkRKgSZEBo4mRNOaJkSgpyZEbbQmRIzBJkQGziZE09omRKDnJkRt9CZEOgEnRAYOJ0TTGidE
oCcnRG00J0Q6QSdEF04nRNNaJ0SgZydEbXQnRDqBJ0QGjidE5JonRKCnJ0RttCdEOsEnRAbO
J0Tk2idEoOcnRG30J0Q6AShEFw4oRNMaKESgJyhEbTQoREpBKEQXTihE01ooRKBnKER9dChE
OoEoRBeOKETTmihEsKcoRH20KERKwShEBs4oROTaKESw5yhEffQoRDoBKUQGDilE5BopRLAn
KURtNClEOkEpRAZOKUTkWilEsGcpRH10KURKgSlEF44pROSaKUSwpylEfbQpRErBKUQXzilE
5NopRLDnKUR99ClEYAIqRBcOKkTkGipEsCcqRH00KkRKQSpEF04qRORaKkSwZypEfXQqREqB
KkQXjipE5JoqRLCnKkR9tCpESsEqRBfOKkTk2ipEsOcqRH30KkRKAStEFw4rROQaK0SwJytE
fTQrREpBK0QXTitE01orRPJnK0R9dCtESoErRAaOK0TkmitEsKcrRH20K0RKwStEF84rROTa
K0Sw5ytEffQrREoBLEQXDixE5BosRLAnLER9NCxESkEsRBdOLETkWixEsGcsRH10LERKgSxE
F44sROSaLESwpyxEfbQsRErBLEQXzixE5NosRLDnLER99CxEOgEtRBcOLUTkGi1EsCctRH00
LURKQS1EF04tRORaLUSwZy1EbXQtREqBLUQXji1E5JotRLCnLUR9tC1ESsEtRBfOLUTk2i1E
sOctRH30LURKAS5EBg4uROQaLkSgJy5EbTQuREpBLkQXTi5E5FouRKBnLkR9dC5ESoEuRBeO
LkTkmi5EsKcuRH20LkRKwS5EF84uROTaLkSg5y5EffQuRA==</AssayXData><AssayYData Points="400">PhqOvvbEir4zVYG+hjV/vmhHdL4CE2e+gndjvqsbWr7UcEe+wqZCvrlsOb7LNy++x5Yjvhhv
Gr7v7Qy+jd4DviWe/b0KqtS9ddHPvUFoxr3Gxa+9R82Rvb26g70BplS9QGwzvbBEE71+HvK8
hgqSvMMKIryNdh27F/QTPOcvmzwU3MA8I9cJPdcBPD2Uuk09YEZ4PTSFhD03lZ895aalPbRO
yz2jKs49gSHfPfg47D2m3AA+bysHPlihED4SDhc+VeghPlyOJz6PoDA+//Q5Pi/5Qj5Wuk8+
McJRPg12Vj4WuGA+Kl9fPqAoaz6cRnI+SeV3PvIegj7IVoM+c0mHPsuyiz7lB44+EPOQPt/L
lD4HPZc+FSSbPnRInz5H3qA+XHGhPgoqpT6Er6g+KWGuPjjcrj5n7bU+7ai1PovBuD5cN74+
mkzAPk/IwD6Z88U+rq/IPmHuyT7WV84+JxXTPrE40T7Wl9Y+M9LVPu+E2D4gpdo+b5fiPlUv
4D51neQ+j0noPs/t6D5r0+s+B+ztPjUy7z6n9/E+AXL1Phbx9D4Ue/g+rpL9Pv3u/D706fo+
047+PkXpAT+v/QE/+yQEP6N0BT9FVgU/F2sIP3DSBz/mzwg/GZoJP5BqCz8MSgs/1k4LPwcL
DT8buw0/TKQPPzphED92xw8/tG8SP/t5Ej8L2BM/l7EUP6v7Fj/9xRY/PkgVP2dsFz+2Bxk/
LXcZPwwlGz95oxs/aV0bPzorHT/nGR4/u1cdP0mfID9PiCA/sFUfPwpEIj9D/CE/vzoiP3re
JD/AmCQ/bHwkP0x8Jj9eiCc//WcnP2qbKD9/oik/6XcqP15yKT+Wlio/nlksPxulKz9C2is/
pSstP61KLT9avC4/vUouP+X8Lz/S4zA/bDUxP9WYMT/G3DI/pHM0PwMFMz8NTTQ/Ryw1P5Jm
NT9y5TQ/oNg2P/JaOD+DHzg/OH85P+KwOT9C0zk/sxo7P79wOj8mdjo/m548P3oFPT/e3D0/
wWg9P4piPz80Gz4/RvI/PypuQD8+sj4/gWU/PwsmQT/CaEA/7lhCP1pPQj96gUI/+zpEP5MW
Rj86G0Y/W/dEP2VMRj/3TUY//OFGP/v3SD/TKUg/EglIP2l5ST+mb0k/mMpJP9A1Sj9rO0w/
1yRJP9oZTD/p7Ew/exBNP6daTT82lE4/MEpOP9oETz+ayFA/xIlOPzJiTz+t4VA/saFPP7u2
Tz/heFM/GBZRP4l/UT/vN1Q/t/ZSPx6EUj+R3VM/FYpVPya9VD9CLVQ/5IdVP7F3VT/x4FU/
SxlXPwkbVz+lP1g/0ytZP1A+WT8uSFk/GZ1ZP9MjWj+x7lo/tp9aP3i1Wz/+xFo/+AldP9Tn
Wj9/9Vs/HOtcP/FsXT/OOVw/+UZeP7VjXj+JzV0/W/JePy5GYD9rF2A/Bq5fP3hyXz+rb18/
n1FgP81hYj8N+V8/Ub9iP812Yj+vvmE/w6ViPwJSYz+UFmM/zq9jP0FdYz+PRmU/s8BjPweW
Zj/5x2Y/rD5lPx6qZj9OF2c/02BmP3NyaD8vymg/8NFnP7AoaD/uFGg/DDZoP4IlaT+Tb2o/
w65oPzPGaj8x52o/bZNqP7k5aj9v0mo/RVxrPzLpaz+hpGw/0klrP/sTbD+9XWw/iPdsP+m7
bT+ZCW4/RgdvP4CWbj+7p28/fOZuP2pAbj/pnG8/zcJwP+eucD8c3XA/x4pyP31TcT87TXI/
xQpyPzkicT9Va3E/q/tyP7EScj9Zi3I/qwV0P8xqcz+NrHM/YN51P4qddD+/GnQ/JPd1P//G
dT8BGnU/QOx1P6t1dT/YHXU/Mvx2P26gdj/rUXU/gqN4PxkteD99q3c/tU54P/NkeD/tSHg/
c095P+H2eT/OuXk/cA96P3F3ej/vF3o/+Kx7Pzc4ej94hns/8ph6P8Kxez+nvXs/1u57P7P+
fD+zgHw/8ZZ8PyDOfD/PoH0/reB8PyK0fj+OKH4/Jod8P0f0fj8WM34/Skp/Pxu1fz95ZIA/
6kh/P5M9fz8xlYA/DZaAP10sfz+G0YA/lUOAP0xcgD8yTIE/fpmAPy8PgD+7EoE/Sx+BPz/M
gT/tqoE/QmyBPxbpgT8wcII/BFSCP66MgT9oJIE/JHaCPw==</AssayYData></Step><Step><CommonData><SampleLocation>1</SampleLocation><SampleID></SampleID><SampleGroup></SampleGroup><SampleInfo></SampleInfo><SampleRow>C</SampleRow><SamplePlate>1</SamplePlate><WellType>BUFFER</WellType><Concentration>-1</Concentration><ConcentrationUnits>µg/ml</ConcentrationUnits><MolarConcentration>-1</MolarConcentration><MolarConcUnits>nM</MolarConcUnits><MolecularWeight>-1</MolecularWeight><Temperature>30</Temperature><StartTime>916261</StartTime><AssayTime>30</AssayTime></CommonData><FlowRate>1000</FlowRate><StepType>BASELINE</StepType><StepName>Baseline3</StepName><StepStatus>OK</StepStatus><ActualTime>30</ActualTime><CycleTime>0.2</CycleTime><AssayXData Points="150">SgEvRAYOL0TTGi9EsCcvRH00L0Q6QS9EF04vRORaL0SgZy9EbXQvRDqBL0QGji9E05ovRLCn
L0R9tC9ESsEvRBfOL0TT2i9EAugvRG30L0RKATBEFw4wRDYbMERKKTBEbTQwRDpBMEQXTjBE
01owRLBnMERtdDBEOoEwRBeOMETkmjBEsKcwRG20METNwTBEBs4wRNPaMESg5zBEffQwRDoB
MUQGDjFE0xoxRLAnMUSuNDFESkExRBdOMUTkWjFEoGcxRI50MUQ6gTFEJ44xRNOaMUSgpzFE
bbQxRErBMUQGzjFE09oxRKDnMURt9DFESgEyRCcOMkTTGjJEoCcyRH00MkRKQTJEWE4yRORa
MkSgZzJEbXQyREqBMkQGjjJE05oyRKCnMkR9tDJEOsEyRAbOMkTT2jJEoOcyRG30MkQ6ATNE
Bg4zROQaM0ToKDNEbTQzRDpBM0QXTjNE5FozRMFnM0RtdDNEOoEzRAaOM0S5mzNEoKczRG20
M0RKwTNEBs4zRNPaM0Sg5zNEbfQzRDoBNEQGDjRE0xo0RKAnNER9NDREOkE0RAZONETTWjRE
oGc0RG10NEQ6gTREBo40ROSaNESgpzREfbQ0RDrBNEQGzjRE09o0RKDnNERt9DREWgE1RAYO
NUTTGjVEsCc1RH00NUQ6QTVEWE41RNNaNUSwZzVEbXQ1RDqBNUQ4jjVE5Jo1RLCnNURttDVE
OsE1RBfONURG2zVEoOc1RG30NUQ6ATZEFw42ROQaNkTBJzZEfTQ2REpBNkQXTjZE5Fo2RLBn
NkR9dDZE</AssayXData><AssayYData Points="150">9YaEPxS6hT+5eIU/9OuFPwmvhT82u4U/swGGP5dkhj8sBoY//seFP3frhT+hsoY/Nw2GP96l
hj/FZIY/9oeGP4uohj+iQYY/0uaFP6Hahj/qLYY/5D+GP3HAhj/85oY/vWiGP2Jrhz9rSYY/
CsmGPwcPhj+Ky4Y/pZaGP06thj+18IY/6h6HPzVIhj8HyYY/QHmGP3A9hj+wzYY/9ryGPyTG
hj8kxYY/kRGHP4nBhj+mroc/ksuGP8E7hj81yIY/IqaGP+eBhz9nTIc/OruGPwb3hj+Cfoc/
DDqHP4Qqhz+ICoc/ji+HP4Vvhz8PEIc/FKuGPwyqhj+/B4c/cROHP5r1hj+SRoc/JSSHP5c1
hz8KzoY/pmCHP/Vvhz9HRIc/N0yHP1bRhz/zKoc/DVWHP0Zphz/dxIc/TayHPzg0hz96CYg/
ghmHP/WJhz+Wf4c/8ACHP3XAhz9KkYc/MbSHPzyDhz8r1Ic/gWaHP+1/hz+uNYc/Ce2HP2tV
hz9XVIg/pBiIP97Shz8bDog/LAGIP2Hqhz8pPIc/qUiIP30UiD8ksIc/gvKHP6G6hz+9P4c/
jTSHPxELiD9caoc/+fWHPwUghz9vvIc/eruHP/ychz8sdIg/f+eHP9Dthz+tzIc/3L6HP1PY
hz91OYg/mf+HP4iiiD9Jfog/N7GHP2QdiD+uaIg/ZSmIPzpMiD+F1Yc/bOeHP5hIiD/Ed4g/
50KIP6sWiD/CcIg/gwCIP+40iD9hL4g/IMeHP2ksiD+jOog/CqCIP56UiD+LNog/NJiIP7Pz
hz/LHog/</AssayYData></Step><Step><CommonData><SampleLocation>10</SampleLocation><SampleID>BG505 SOSIP</SampleID><SampleGroup></SampleGroup><SampleInfo></SampleInfo><SampleRow>C</SampleRow><SamplePlate>1</SamplePlate><WellType>KSAMPLE</WellType><Concentration>-1</Concentration><ConcentrationUnits>µg/ml</ConcentrationUnits><MolarConcentration>125</MolarConcentration><MolarConcUnits>nM</MolarConcUnits><MolecularWeight>-1</MolecularWeight><Temperature>30</Temperature><StartTime>955408</StartTime><AssayTime>180</AssayTime></CommonData><FlowRate>600</FlowRate><StepType>ASSOC</StepType><StepName>Association</StepName><StepStatus>OK</StepStatus><ActualTime>180</ActualTime><CycleTime>0.2</CycleTime><AssayXData Points="900">SoE2RAaONkTTmjZEoKc2RG20NkRKwTZEBs42RNPaNkSg5zZEffQ2REoBN0QXDjdE5Bo3RLAn
N0RtNDdESkE3RBdON0TTWjdEoGc3RH10N0Q6gTdEF443ROSaN0SwpzdEjrQ3RDrBN0QXzjdE
9No3RLDnN0SO9DdEOgE4RBcOOETkGjhEsCc4RH00OERKQThEF044RORaOESwZzhEfXQ4REqB
OEQXjjhE5Jo4RLCnOER9tDhESsE4RBfOOETk2jhEsOc4RH30OERKATlEFw45ROQaOUSwJzlE
fTQ5REpBOUQXTjlE5Fo5RLBnOUR9dDlESoE5RBeOOUTkmjlEsKc5RIO1OURKwTlEF845ROTa
OUSw5zlEv/Q5REoBOkQXDjpE5Bo6RLAnOkR9NDpEOkE6RBdOOkTkWjpEsGc6RH10OkRKgTpE
F446ROSaOkSwpzpEfbQ6RErBOkQXzjpE5No6RKDnOkR99DpEOgE7RBcOO0TkGjtEsCc7RH00
O0T0QjtEF047RORaO0SwZztEfXQ7REqBO0QXjjtE5Jo7RPKnO0RttDtESsE7RBfOO0TT2jtE
4uc7RH30O0RKATxEFw48ROQaPESwJzxEbTQ8REpBPEQXTjxE5Fo8RLBnPER9dDxESoE8RBeO
PETkmjxEsKc8RG20PERKwTxEF848ROTaPESw5zxEbfQ8REoBPUQXDj1E0xo9RLAnPUR9ND1E
OkE9RBdOPUTkWj1EAmg9RH10PUQ6gT1EF449ROSaPUSgpz1EfbQ9RErBPUQXzj1E5No9RLDn
PUR99D1EOgE+RBcOPkTkGj5EsCc+RG00PkTkQj5EF04+RNNaPkSwZz5Ev3Q+REqBPkQXjj5E
05o+RLCnPkRttD5ESsE+RCfOPkTT2j5EsOc+RH30PkRKAT9EBg4/RNMaP0SwJz9EbTQ/REpB
P0QXTj9E5Fo/RKBnP0R9dD9EOoE/RAaOP0Tkmj9EsKc/RH20P0RKwT9EOM4/RNPaP0Sg5z9E
bfQ/RDoBQEQXDkBE5BpARLAnQERtNEBEOkFARBdOQETkWkBEdWhARH10QERKgUBEF45ARNOa
QERKqUBEfbRARDrBQEQXzkBE5NpARKDnQERt9EBESgFBRAYOQUTkGkFEoCdBRH00QUQ6QUFE
F05BRNNaQUSgZ0FEfXRBRDqBQUQXjkFE5JpBRKCnQURttEFEOsFBRAbOQUTT2kFEsOdBRG30
QURKAUJEBg5CROQaQkSgJ0JEfTRCREpBQkQXTkJE01pCRKBnQkRtdEJESoFCRBeOQkTTmkJE
sKdCRG20QkRKwUJESM5CRNPaQkSw50JEbfRCRDoBQ0QGDkNE0xpDRLAnQ0RtNENESkFDRAZO
Q0TkWkNEoGdDRG10Q0Q6gUNEF45DRNOaQ0Sgp0NEnrRDRDrBQ0QGzkNE09pDRKDnQ0R99ENE
SgFERAYORETTGkREoCdERG00REQ6QUREBk5ERCtcRESgZ0REfXREREqBREQGjkRE05pERKCn
RETwtEREOsFERBfORETT2kREoOdERG30REQ6AUVEBg5FROQaRUSgJ0VExTVFRDpBRUQGTkVE
01pFRPJnRURtdEVEOoFFRAaORUTTmkVEoKdFRH20RURKwUVEBs5FRNPaRUSg50VEffRFREoB
RkQGDkZE0xpGRLAnRkRtNEZEOkFGRAZORkTTWkZEoGdGRG10RkQ6gUZEF45GRNOaRkSgp0ZE
bbRGRErBRkQGzkZE09pGRKDnRkSe9EZEOgFHRAYOR0TTGkdEoCdHRG00R0Q6QUdEF05HRNNa
R0SgZ0dEbXRHREqBR0QGjkdEAJ1HRKCnR0R9tEdEOsFHRAbOR0TT2kdEoOdHRG30R0Q6AUhE
Fw5IROQaSESgJ0hEbTRIRDpBSEQXTkhE5FpIRLBnSERtdEhEOoFIRAaOSETkmkhEoKdIRI60
SERKwUhEF85IROTaSESw50hEffRIREoBSUQXDklE5BpJRLAnSUR9NElESkFJRBdOSUT6W0lE
sGdJRH10SURKgUlEF45JROSaSUSwp0lEfbRJRErBSUQXzklE5NpJRLDnSUR99ElESgFKRBcO
SkTkGkpEsCdKRH00SkRKQUpEF05KRORaSkSwZ0pEfXRKREqBSkQXjkpE5JpKRLCnSkR9tEpE
SsFKRBfOSkTk2kpEsOdKRH30SkRKAUtEFw5LROQaS0SwJ0tEfTRLREpBS0RpTktE5FpLRLBn
S0R9dEtESoFLRBeOS0TTmktEsKdLRH20S0RKwUtEF85LROTaS0Sw50tEffRLREoBTEQXDkxE
5BpMRIUoTER9NExESkFMRBdOTETkWkxEsGdMRM90TERKgUxEF45MROSaTESwp0xEfbRMRDrB
TEQXzkxE5NpMRLDnTER99ExESgFNRBcOTUTkGk1EsCdNRH00TURKQU1EF05NRORaTUSwZ01E
fXRNREqBTUQXjk1E05pNRLCnTUR9tE1ESsFNRBfOTUTk2k1EsOdNRH30TURKAU5EFw5OROQa
TkSwJ05EfTROREpBTkQGTk5E5FpORKBnTkR9dE5ESoFORDSQTkTkmk5EoKdORH20TkRKwU5E
F85OROTaTkSg505EffRORDoBT0QXDk9E5BpPRLAnT0R9NE9EOkFPRBdOT0TkWk9EsGdPRG10
T0RKgU9EF45PRNOaT0Sgp09EbbRPRDrBT0QXzk9E5NpPRKDnT0R99E9ESgFQRAYOUETTGlBE
sCdQRH00UEQ6QVBEF05QRNNaUESwZ1BEbXRQREqBUEQGjlBE5JpQRKCnUETmtVBESsFQRAbO
UETT2lBEoOdQRG30UERKAVFEFw5RROQaUUSwJ1FEbTRRRDpBUUQXTlFEJVtRRKBnUURtdFFE
SoFRRBeOUUTTmlFEoKdRRH20UURKwVFEF85RROTaUUSw51FEbfRRRDoBUkQGDlJE5BpSRKAn
UkR9NFJESkFSRBdOUkT0WlJEoGdSRG10UkRKgVJEF45SROSaUkSwp1JEbbRSRErBUkQGzlJE
BNtSRKDnUkRt9FJEOgFTRBcOU0QKHFNEoCdTRG00U0Q6QVNEBk5TRMlbU0R1aFNEfXRTRDqB
U0QXjlNE5JpTRKCnU0SetFNEOsFTRAbOU0TT2lNEoOdTRG30U0Q6AVREBg5UROQaVESgJ1RE
fTRURDpBVEQGTlRE01pURKBnVERtdFREOoFURAaOVEQlm1REoKdURH20VERKwVREBs5URNPa
VESw51REbfRURDoBVUQGDlVE0xpVRLAnVURtNFVEOkFVRAZOVUTkWlVEsGdVRG10VUQ6gVVE
Bo5VRNOaVUSgp1VEQrVVRErBVUQGzlVE5NpVRKDnVUR99FVEOgFWRBcOVkQ8HFZEsCdWRG00
VkQ6QVZEBk5WRNNaVkSwZ1ZEbXRWRDqBVkQGjlZE05pWRKCnVkRttFZEnMFWRAbOVkTk2lZE
oOdWRG30VkRrAVdEBg5XRNMaV0SgJ1dEbTRXRDpBV0QXTldE01pXRKBnV0RtdFdESoFXRAaO
V0TTmldEtqhXRG20V0Q6wVdEBs5XRNPaV0Sg51dEbfRXRDoBWEQGDlhE5BpYRLAnWER9NFhE
SkFYRAZOWETTWlhEsGdYRG10WEQ6gVhEF45YROSaWESgp1hEbbRYRDrBWEQXzlhE09pYRKDn
WESe9FhEOgFZRAYOWUTkGllEoCdZRG00WURKQVlEOE5ZRNNaWUSwZ1lEfXRZREqBWUQXjllE
5JpZRLCnWUR9tFlESsFZRBfOWUTk2llEsOdZRH30WURKAVpEFw5aROQaWkSwJ1pEfTRaREpB
WkQXTlpE5FpaRLBnWkR9dFpESoFaRBeOWkTkmlpEsKdaRH20WkRKwVpEF85aRBXbWkSw51pE
ffRaREoBW0QXDltE5BpbRLAnW0RtNFtESkFbRBdOW0TkWltEsGdbRH10W0RKgVtEE5BbRNOa
W0Swp1tEfbRbRErBW0QXzltE5NpbRLDnW0R99FtEOgFcRBcOXETkGlxEsCdcRH00XERKQVxE
F05cRORaXESwZ1xEfXRcREqBXEQXjlxE5JpcRLCnXER9tFxESsFcRMvOXETk2lxEoOdcRG30
XERKAV1EAhBdROQaXUSwJ11EbTRdREpBXUQXTl1E5FpdRLBnXURtdF1ESoFdRBeOXUQEm11E
sKddRL+0XURKwV1EF85dROTaXUSw511EffRdREoBXkQXDl5E5BpeRLAnXkR9NF5ESkFeRBdO
XkQEW15EsGdeRH10XkQ6gV5EF45eROSaXkSwp15EfbReRErBXkQ4zl5E5NpeRLDnXkR99F5E
SgFfRBcOX0TkGl9EsCdfRG00X0RKQV9EF05fRORaX0SwZ19EfXRfRDqBX0QXjl9E05pfRKCn
X0RttF9ESsFfRBfOX0TT2l9EsOdfRH30X0RKAWBEBg5gROQaYESwJ2BEfTRgREpBYEQXTmBE
5FpgRKBnYERtdGBESoFgRBeOYETkmmBEoKdgRH20YEScwWBEF85gRNPaYESg52BEbfRgREoB
YUQXDmFE0xphRKAnYUR9NGFESkFhRAZOYUTTWmFEsGdhRG10YUQ6gWFEBo5hRHebYUSgp2FE
bbRhRDrBYUQXzmFEJdthRKDnYURt9GFEOgFiRAYOYkTkGmJEoCdiRH00YkQ6QWJEBk5iRNNa
YkSwZ2JEbXRiREqBYkQGjmJE5JpiRKCnYkR9tGJEOsFiRBfOYkTT2mJEsOdiRG30YkQ6AWNE
Bg5jRNMaY0SwJ2NEfTRjRDpBY0QGTmNE5FpjRKBnY0R9dGNE</AssayXData><AssayYData Points="900">iDyFPw8+hT/4WYU/dhGFP6EJhT/hI4U/nAqGPx4dhT96uoU/SuiFPwrXhT8E14U/xfqEP4F5
hT+zk4U/LvaFP9J1hT+JPoU/cniFP7gohj+KLoY/4wSGP0WHhj9j44U/nGiGP5Jqhj+q6IU/
Z5WGP1pThj9eUYY/GmKGPzzZhj8JgoY/mUiGP57ZhT8GxoY/IrqGP5jEhj+c44Y/tNKGP4Tc
hj9d64Y/cq2HP0y4hj/LxYY/4GyHP1llhz9DFoc/MBaHP49hhz8T7IY/UGmGP5ikhj81CIc/
GaqGP4P3hj+hNIc/v9WGP0Izhz8wZIc/zaiHP075hz98w4c/24WHPxh4hz+lvoc/He6HP0hh
hz8pgYc/Vf6GP4Tuhz/n8oY/2Q+IP6FYiD/Aqoc/q0WHP2Xghz8sjoc/CU2HPwPBhz+Eu4c/
lEaHP8zRhz+SqIc/LxuIPykvhz/GbYc/eduHP6YTiD+3CIg/iGOHPzFKiD/Q/Yc/xgCIP5RY
iD8Yzoc/A/GHPyPyhz92G4g/GmOIP1J6iD89Rog/HFSIP1vbhz9ecog/AG+IP8j2hz/rc4g/
dK+IP9eciD++tog/a4CIP2nQiD+Yqog/1M+IP5qRiD9upog/iBKJP3MAiT+0vog/hM6IP/Ns
iD8jS4g/1WOIPzNkiD8K2og/yLuIP73giD9Bgog/vUqJPxfeiD900og/UpWIPzEUiT8Do4k/
KHGJP7u9iD/9LYk/VxuJP26BiT+r3Ik/m+mIP9afiT99aYk/uUuJP9uoiT/8zIk/DsKIP7NQ
iT8IS4k/LKGJPyePiT9vqIk/t3eJP1/riD/Xv4k/w66JPwiBiT/RLYo/xjyJP4sHiT8ldYk/
e4KJP+7ViT/TxYk/9VqJP13FiT/6PYo/BbGJP8zLiT9UjIk/fD2KP07fiT/Wi4o/TTGKP2b/
iT8JXYo/nRGKP78yij/cV4o/AUaKP0sfij8wnIo/e+yJP63DiT+x6Io/P4WKP1MNij+CDYo/
LlOKP69cij9Proo/GgeKP0onij+vB4s/eD2LP5oXij+G7Yo/TtSKPyhNij9fX4s/qn2KP7cT
iz/z4oo/fUmKP2Vuij9xIYs/eWyKP658ij/V4Io/o2CKP/j1ij+sEIs/xaGKP2vkij9dKIs/
UzaLP1Dcij/3P4s/YHyLP07Fij9m9Yo/cZGKP5X2ij+aU4s/ca6LP2uUiz8v/Io/yIKLP+VE
iz8PaYs/nIWLP/Oiiz+vT4s/tUyLP+pSiz+Ukos/NK2LPxj6iz8HfIs/ybCLP+isiz++Vos/
rqmLP+iWiz8BeYs/w4qLPzNGiz8Faos/w6yKP5gxjD9+V4s/pIKLP9+Miz+hoIs/Ak+LPxKk
iz+Anos/TYuLP3MzjD+G6os/ftaLPyvziz9Q2os/jFeLPyzBiz8EvYs/47mLPzWcjD++K4w/
ZH2LP9zxiz+XqIw/QU+MP2rViz+DGos/9LGMP4MtjD+ZTYw/YT2MP6sYjT90Qow/JACMP9/q
iz+MiYs/xVOMP62WjD8/B4w/CQSNP6F3jD8Fp4w/5OqMP8TMjD8Z74w/9K6MPztRjD/LPIw/
oq6MP/nPjD/eUYw/vaKMP/1KjD8Xt4w/a3KMP+10jD/vGo0/rAiNP18GjD/SxYw/eO+MP/qP
jD8iuow/FjONP2R2jD+NVYw/QuOMP2YzjT/cm4w/UxWNP9CijD+6T40/CUSNPx/XjD8U6Yw/
ZjmMP4qYjT/WkI0/iMeNP9D1jD8iBo0/8xyNP4sbjT9XSo0/dHGNP4wvjT/y24w/dPmMP5UH
jT8whI0/p8KMPwz+jD+nvY0/Gf2NP1GfjT/5e40/d8WNP9hMjT/UKY0/ZlSNP795jT+NJ40/
gdqNP/CxjT/EkY0/dUaNP8tXjT9yoI0/+U6NP/KDjT9nN44/TbyNP7qzjT9XNI4/ja+NP0ia
jT/oLI4/geSNPywIjj+0jI4/RUGOPzWJjj8u540/2bqNP4cejj/vgI0/p9GOP2QRjj8MJ44/
i7SOP57JjT+vZY4//gGOP2U5jj/Cmo4/5IqOP/2qjj/CFI4/zeOOP/C/jj/thY4/tW2OP2uR
jj8pI48/pfWOP0LdjT/BV44/x2OOP5Fmjj/1iY4/1JGOP/PXjj//FY4/XrmOP0/Wjj8fWI8/
wLyOPwF5jj+LzI4/rBmOP80Tjz9X+o4/9hSPP36sjj9eLo8/UC6PP+jJjj8v4Y4/0PWOPzN6
jj/nWI8/t+yOP1zhjj/ASY8/pQ+PPwOBjj/bWI8/HgSPP0ahjz8jqI8/kRyPP24Xjz9BgI8/
LQKPP3U2jz/tDo8/q7KPP7jQjz+w6Y8/j5+PPzukjz97Ko8/64uPP8RUjz+ST48/4ReQPw/H
jz9dwY8/3BOPP2gyjz+1348/hCKPPwBijz/n1I8/N8mPP8sTkD9b0o8/ZBuPP+2GkD9A848/
1u2PP8cPkD/Qr48/6wqQP5Lgjz/SoI8/nSyQP3mikD+aHZA/UXKQPw5TkD/xyo8/2F6PPxrW
jz+rMo8/dS2QP0ijjz8Qs48//uePP/l9kD9F3I8/OISQPy44kD8nXpA/R0uQP7XTjz+pcpA/
JsuPP1sckD9JE5A/oGSQPwQUkD82KJA/b0WQPztGkD8YeZA/iraQPyhMkD8G2pA/ltaPP765
kD9WWJA/n5GQP5ErkD8x8ZA/hLOPP0FckD/bhpA/knORP9cykT8sjJA/k5KQP93TkD/mk5A/
uYuQP7dDkT8B/pA/aJqQP67QkD9rvpA/FgGRP5n+kD8t0ZA/w4+QPxovkD9fvZA/WqaQP6Cs
kD+4ipA/nN+QP3mckD/VkJE/ZVaRPxp2kD+SE5E/AQuRP4VSkT/sKZE/UxWRP+ukkT/Y+JA/
dweRPyankT9GpZE/v12RPzAgkT/aR5E/3aaRPwGjkD9N1pA/VkORPw53kT8DN5E/5I+RP1as
kT9v9JE/FaaRP8KLkT8j5ZE/ZsaRP410kT9wxZE/BJiRP0jtkD+cipE/GBGSPx8okj/4HZI/
AimRP0vUkT+nH5I/SXORPwR7kT8X/JE/ZbCRPxUSkj/lk5E/N82RP26ukT9ETpE/kwSSP5UO
kj9MW5I/h9qRP8oCkj+6aZI/bX6RPwfokT9MZJE/JjKSP+NpkT+5KJI/mPKSP5Iskj8bYZI/
FiCSP8E2kj/nQJI/TTOSP8gskj8r0JE/WQWSP7iLkj/OEJI/3pySPxiwkT+LuJI/vNGRP25c
kj/mwJE/aXqSP6ChkT+pb5I//nGSP9Mqkj8/f5I/OZ+SP+F6kj+thZI/ATSSP/QNkz+IG5I/
KMWSPxnDkj9WU5I/bLmSP4yUkj+NSJI/FKeSP4P2kj9w9pI/0piSP8yAkj+XqJI/JZ+TP0Sy
kz9r6JI/6PuSP4Sfkj8OV5M/m3aSP2adkj/nipI/WriSP2LQkj/pWpM/dlaSP2xDkz+aVpI/
IlGTPwkykz/uDZM/+WeTP80Ekz/Rs5M/QkKUP0cxkz/zD5M/9fySP8QFkz9vm5M/RGWTPyxj
kz/aOJM/+FeTP5Rxkz/ZBZM/EAiTP+Q4kz/3SpM/hzWTP68vkz/MjZM/+oWTP7V2kz80/ZM/
MW+TP7Kwkz9fTJM/aXeUP8nKkz/XvZM/D32TP7Aekz/rkZM/5waUP6Xqkz86zpM/jeGTP7E0
lD/FoJM/ivaSP6Lakz/I35M/YTqUP+z7kz9vIZQ/jZ+TP8Likz+x0pM/uoSTP263kz8u7JM/
XxaUP3Wukz/2tZQ/bWOTP3MulD8cGpQ/BZ6TP1NclD86TJM/GDiUP6YvlD8hQ5Q/nPyUP7ry
kz9RyZM/iB2UP2Pdkz+4TpQ//mSUP1FTlD+DGZQ/P4GUPz9KlD8WBpQ/RrOUP7KflD/XupQ/
5kKUP3LSlD9UXJQ/T8qUP808lT/XzJQ/cpeUP0aOlD/hFJU/JUCUP26ulD8qcpQ/gteUP8pt
lD9ZDJQ/pPWUP97elD8M1JQ/XF+UP2UBlT95N5U/xWyUP9aYlD/ykJQ/s5iUPzHjlD9PmpQ/
SJqUP4l8lD/GnJQ/QTCVP2Z0lD+H7JQ/QVeUP4malD9cLZU/X/uUP79BlT/KYZU/tjKVPzb2
lD+c/pQ/7BaVP5C/lD8OiJU/wA+VP31BlT99jJU/JpGVP3CglD8H2JQ/GjSVPxZQlT+4sZU/
M06VP2yKlT9kMJY/AX6VP0mhlD8GppU/d/qUP/PHlD9UrJU/aweVPx2dlT8CgpU/pFCVP+cM
lT++e5U/BaiVPxdBlT810JU/DWqVP1xflT8F9pU/Dh6WP2zBlT9nWZU/BnOVPzCKlT/bCpY/
gu2VP7wvlT9CyZU/TeOVP9o+lj/TIJY/kZCVP04Nlj/zQ5Y/T9yVP8/jlT/ZCpY/H+SVP1/P
lT8PCZY/Xr+VP9w+lj//3JU//eaVP67OlT9BGpY/N2iWP+mLlj8ASpY/WW6VP3lylj/+fZY/
/cyVPyMNlj/XX5Y/4eWVP6pblj8NUJY/yZSWP0tVlj/jupY/7omWP5Yklj826pY/WE2WP3Y+
lj+1HpY/EBOWP4ySlj/86ZU/1WmWPzBzlj+j15Y/zCyXP+U2lj+pgpY/JoCWP/eblj8/yJY/
CoyWP2ajlj+93pY/mhaXPza+lj8cCJY/DY6WP0LXlj+GxZY/sUmWP1n3lj/2X5Y/GAGXP2oe
lz9CvZY/IxqXPysZlz/Z+JY/ewmXP5LQlj/S6ZY/jsOXP/TRlj9PyJY/tNuWP1QFlz8RXZY/
XPyWPzUilz/goZY/1aCWP667lz9ndJc/gIKXP+ghlz/oZZc/</AssayYData></Step><Step><CommonData><SampleLocation>1</SampleLocation><SampleID></SampleID><SampleGroup></SampleGroup><SampleInfo></SampleInfo><SampleRow>C</SampleRow><SamplePlate>1</SamplePlate><WellType>BUFFER</WellType><Concentration>-1</Concentration><ConcentrationUnits>µg/ml</ConcentrationUnits><MolarConcentration>-1</MolarConcentration><MolarConcUnits>nM</MolarConcUnits><MolecularWeight>-1</MolecularWeight><Temperature>30</Temperature><StartTime>1144352</StartTime><AssayTime>180</AssayTime></CommonData><FlowRate>600</FlowRate><StepType>DISASSOC</StepType><StepName>Dissociation</StepName><StepStatus>OK</StepStatus><ActualTime>179.999</ActualTime><CycleTime>0.2</CycleTime><AssayXData Points="900">SoFjRAaOY0TkmmNEOqljRG20Y0RKwWNEF85jRNPaY0Sw52NEbfRjREoBZEQGDmRE9BpkRKAn
ZERtNGREOkFkRAZOZETkWmREsGdkRG10ZEQ6gWREF45kRNOaZESwp2REfbRkRDrBZEQXzmRE
5NpkRKDnZER99GREOgFlRBcOZUTkGmVEoCdlRG00ZURKQWVEBk5lRORaZUSwZ2VEbXRlREqB
ZURYjmVE5JplRKCnZUR9tGVEOsFlRFjOZUTT2mVEoOdlRG30ZURKAWZEBg5mRAQbZkSgJ2ZE
fTRmREpBZkQGTmZE5FpmRKBnZkSudGZEOoFmRBeOZkTkmmZEoKdmRJ60ZkQ6wWZEBs5mRNPa
ZkSw52ZEbfRmRDoBZ0QXDmdE5BpnRKAnZ0SONGdEOkFnRFhOZ0TkWmdEoGdnRG10Z0RKgWdE
OI5nRNOaZ0Swp2dEbbRnRDrBZ0QGzmdE09pnRKDnZ0Rt9GdEOgFoRBcOaETkGmhEoCdoRM80
aEQ6QWhEBk5oRNNaaETyZ2hEfXRoREqBaEQGjmhE05poRKCnaERttGhEOsFoRAbOaETT2mhE
oOdoRG30aEQ6AWlEBg5pRNMaaUSgJ2lEbTRpRDpBaUQXTmlE01ppRKBnaURtdGlEOoFpRAaO
aUTTmmlEoKdpRG20aUQ6wWlEBs5pRNPaaUSg52lEbfRpRDoBakQXDmpE0xpqRLAnakRtNGpE
OkFqRAZOakTkWmpEoGdqRH10akQ6gWpEJ45qRACdakSgp2pEbbRqRErBakQGzmpE09pqRKDn
akRt9GpEOgFrRBcOa0TTGmtEoCdrRG00a0Q6QWtEF05rRORaa0SwZ2tEjnRrRDqBa0QGjmtE
05prRKCna0R9tGtESsFrRBfOa0Tk2mtEsOdrRH30a0RKAWxEFw5sRNMabESwJ2xEfTRsREpB
bEQXTmxE9FpsRLBnbER9dGxESoFsRBeObETkmmxEsKdsRH20bERKwWxEF85sROTabESw52xE
ffRsREoBbUQXDm1E5BptRLAnbUR9NG1ESkFtRBdObUTkWm1EsGdtRH10bURKgW1EBo5tROSa
bUSwp21EfbRtRErBbUQXzm1E5NptRLDnbUR99G1EOgFuRFgObkTkGm5EsCduRH00bkRKQW5E
F05uRORabkSwZ25EfXRuRFqBbkQGjm5E5JpuRLCnbkRttG5ESsFuRBfObkTk2m5EsOduRH30
bkRKAW9EFw5vROQab0SgJ29EfTRvREpBb0QXTm9E01pvRLBnb0R9dG9ESoFvRBeOb0Tkmm9E
sKdvRG20b0RKwW9EF85vROTab0Sw529EffRvREoBcEQXDnBE5BpwRKAncER9NHBEOkFwRCdO
cETkWnBEsGdwRGN1cEQ6gXBEF45wROSacESwp3BEfbRwRErBcEQXznBE09pwRLDncER99HBE
OgFxRBcOcUTTGnFEsCdxRH00cURKQXFEF05xRORacUSwZ3FEbXRxREqBcUQGjnFE5JpxRKCn
cUR9tHFESsFxRAbOcUTk2nFEsOdxRH30cUQ6AXJEFw5yROQackSgJ3JE4DRyREpBckQXTnJE
01pyRLBnckR9dHJESoFyRBeOckTkmnJEsKdyRH20ckRKwXJEF85yROTackSw53JEffRyREoB
c0R5DnNE5BpzRKAnc0SONHNEOkFzRAZOc0TkWnNEsGdzRG10c0RKgXNEF45zROSac0Swp3NE
bbRzRErBc0QGznNE5NpzRKDnc0R99HNESgF0RAYOdETkGnRENCh0RG00dERKQXREF050RORa
dESgZ3REbXR0RDqBdEQGjnRE05p0RLCndERttHREnMF0RAbOdETT2nREoOd0RG30dER7AXVE
Fw51RNMadUSwJ3VEbTR1RDpBdUQGTnVE01p1RKBndURtdHVESoF1RBeOdUTkmnVEoKd1RG20
dURKwXVEF851RPTadUSg53VEbfR1RDoBdkQXDnZEPBx2RKAndkRtNHZESkF2RAZOdkTkWnZE
oGd2RG10dkQ6gXZEF452ROSadkSwp3ZE1bV2RDrBdkQXznZE09p2RLDndkTP9HZEOgF3RAYO
d0TTGndEsCd3RG00d0QfQndEBk53RNNad0SwZ3dEbXR3REqBd0QGjndE05p3RLCnd0RttHdE
OsF3RAbOd0TT2ndEoOd3RG30d0RaAXhEBg54RNMaeESgJ3hEbTR4REpBeEQGTnhE5Fp4RKBn
eERtdHhESoF4RAaOeETkmnhEoKd4RH20eEQ6wXhEF854RNPaeESg53hEbfR4RDoBeUQGDnlE
Kxx5RKAneURtNHlEOkF5RBdOeUTTWnlEoGd5RG10eUQ6gXlEBo55RNOaeUSgp3lEbbR5RDrB
eUQGznlE09p5RLDneUR99HlEzQF6RBcOekTkGnpEoCd6RG00ekQ6QXpEBk56RNNaekSgZ3pE
bXR6RDqBekQGjnpE05p6RKCnekRttHpEOsF6RAbOekTT2npEsOd6RG30ekQ6AXtEBg57ROQa
e0SgJ3tEbTR7REpBe0QGTntE5Fp7RLBne0R9dHtEOoF7RBeOe0TkmntEoKd7RG20e0RKwXtE
Bs57ROTae0Sw53tErvR7REoBfEQXDnxE5Bp8RLAnfERtNHxESkF8RCdOfETTWnxEsGd8RI50
fERKgXxEBo58ROSafETBp3xEjrR8RErBfETLznxE5Np8RLDnfER99HxESgF9RCcOfUTkGn1E
sCd9RH00fURKQX1EF059RORafUSwZ31EfXR9REqBfUQGjn1E05p9RFqpfUR9tH1ESsF9RBfO
fUTk2n1EI+h9RH30fURKAX5EFw5+ROQafkSwJ35EfTR+REpBfkQGTn5E5Fp+RLBnfkSedH5E
SoF+RBeOfkTkmn5EsKd+RH20fkRKwX5EF85+ROTafkSw535EffR+REoBf0QXDn9E0xp/RLAn
f0TgNH9ESkF/RBdOf0TkWn9EsGd/RH10f0RKgX9EF45/ROSaf0Sgp39EfbR/RDrBf0S7zn9E
5Np/RLDnf0Rt9H9EpQCARAEIgERyDYBE2BOARD8agESlIIBECyeARGotgETYM4BEPzqARKVA
gEQLR4BEck2ARNhTgEQ2WoBEpWCARANngERybYBE2HOARD96gESlgIBEA4eARHKNgETQk4BE
P5qARJ2ggEQLp4BEcq2ARNizgEQ/uoBEpcCARAvHgERqzYBE0NOARD/agESl4IBETeeARHLt
gETQ84BEP/qARKUAgUQDB4FEcg2BRNATgUSIGoFEpSCBRAsngURyLYFE2DOBRD86gUSdQIFE
C0eBRGpNgUTYU4FEP1qBRKVggUQDZ4FEcm2BRNhzgUQ2eoFE54CBRAuHgURyjYFEhJSBRHia
gUSloIFEC6eBRHKtgUTQs4FEP7qBRJ3AgUQLx4FEas2BRNDTgUQ/2oFEneCBRAPngURy7YFE
2POBRD/6gUSlAIJECweCRGoNgkTYE4JEPxqCRKUggkQLJ4JEai2CRNAzgkQ2OoJEpUCCRAtH
gkS8TYJE0FOCRDZagkSdYIJEC2eCRGptgkTYc4JENnqCRJ2AgkQDh4JEco2CRNiTgkRomoJE
naCCRAungkRqrYJE2LOCRD+6gkSlwIJEC8eCRGrNgkTQ04JEP9qCRJ3ggkQL54JEcu2CRNjz
gkQ/+oJE7wCDRAMHg0RyDYNE2BODRDYag0SlIINECyeDRGotg0TYM4NENjqDRN5Ag0QDR4NE
ck2DRNBTg0Q2WoNEnWCDRANng0RqbYNE0HODRDZ6g0QHgYNEA4eDRHKNg0TQk4NENpqDRKWg
g0QDp4NEaq2DROmzg0Q2uoNEncCDRAPHg0RqzYNE4NODRDbag0Sd4INEA+eDRGrtg0TQ84NE
P/qDRJ0AhEQDB4REag2EROkThEQ2GoREpSCERAsnhERyLYRE6TOERDY6hES1QIREC0eERGpN
hETpU4RENlqERJ1ghEQLZ4REam2ERNBzhEQ2eoREnYCERAOHhERqjYREQ5SERDaahESdoIRE
A6eERGqthEQQtYRENrqERJ3AhEQDx4REcs2ERNDThEQ22oREneCERAPnhERq7YRE2POERDb6
hESdAIVEAweFRHINhUTYE4VENhqFRJ0ghUQLJ4VEai2FRNAzhUQ2OoVEnUCFRANHhURqTYVE
2FOFRDZahUSdYIVEA2eFRGpthUTgc4VENnqFRJ2AhUQDh4VEao2FRNCThUQ2moVEnaCFRAOn
hURyrYVE0LOFRDa6hUSdwIVELMeFRGrNhUTQ04VENtqFRJ3ghUQD54VEau2FRNDzhUQ2+oVE
pQCGRAsHhkRqDYZE0BOGRDYahkSlIIZECyeGRHIthkTQM4ZENjqGRKVAhkQDR4ZEak2GRNhT
hkRPWoZEpWCGRAtnhkRqbYZE4HOGRE96hkSdgIZEC4eGRGqNhkRblIZEiJqGRKWghkQsp4ZE
cq2GRNizhkQ/uoZEpcCGRAvHhkRyzYZE2NOGRD/ahkSl4IZEC+eGRHLthkTY84ZEP/qGRKUA
h0QLB4dEcg2HRNgTh0Q/GodEpSCHRAsnh0R6LYdE2DOHRD86h0SlQIdEn0eHRHJNh0TYU4dE
P1qHRKVgh0QUZ4dEcm2HRNhzh0Q/eodEpYCHRAuHh0RyjYdE2JOHRDaah0SloIdEC6eHRHKt
h0TYs4dEP7qHRKXAh0QLx4dEcs2HRNjTh0Q/2odEpeCHRAvnh0Ry7YdE2POHRD/6h0SlAIhE
CweIRHINiETYE4hEPxqIRKUgiEQLJ4hEci2IRNgziEQ2OohE</AssayXData><AssayYData Points="900">d8OXP8IOmD95j5g/QtmYP+dFmT8oc5g/mcmYP/2HmT+orZk/CiyZPz+DmT/ClJk/Qx6aP3YE
mj+jV5k/ObKZP/ZsmT90Jpo//lCZP52LmT+Izpk/pNCZP7exmT/C0Zk/5hCaPwlMmj9gmZo/
9emZP4HKmT+i0Zk/pOmZP8cBmj9zWpo/cJ6ZP5xlmj91Gpo/JWWaPyljmj/6BJo/RK6ZP58R
mj/Dr5k/gtqZP6t6mj8tK5o/w6yaP8Ehmj8IL5o/p5mZP+Pumj90Xpo/5tmZP6TdmT+iIZk/
SCeaP8zTmT9SMpo/CQuaP9T3mT8sC5o/ukiaP2CMmj+YzJo/jTuaPy5emj8ee5o/znyaP6dn
mj/CX5o/GZ6aP0btmT/g6pk/r++ZP2EUmj9p+Zk/rtOaPwQhmj8p2pk/YtCaP8l+mj8nupk/
JW6aP3lAmj8OLJo/ws2ZP/DHmT9DvZk/7qCZPysUmj/tJ5o/9mGaPzMrmj/ts5k/Y6+aP1Eo
mj/JF5o/0kOaP5Jamj/xTJo/TdaZP7NImj9lSZo/KFmaP//6mT+sG5o/Wy2aP/dlmj/g9pk/
E5KaP7tPmj9Sm5o/6VKaP0G/mT8uK5o/JVSaP/LrmT9yMJo/ariaP1Etmj9qwZo/lXCaP1KH
mj9nxJo/ywWaP/0Zmj9kIZo/zUuaP2r2mT/CPJo/0pGaP9Ugmj8UAJo/79aZP8lomj+UIZo/
NIOaP/gvmj9/U5o/qxebP13Fmj8HcZo/P86ZP8RVmj8taZo/lxWbP3IOmj87kZo/6fyZP7xN
mj80WZo/3oyaPyIhmj+IQJo/knyaP+U5mj+kvpo/xGKaP2yKmj8C2po/YFCaP8iGmj/vLJs/
wXaaPz0Pmj/zjZo/ibeaP7l7mj8NgJo/dJqaP4Kemj9IFpo/ABSaPyQymj8D6Zk/5A6bP+HU
mj+zqZo/fXuaPyREmj9LkZo/jRKaP3i4mj9kw5o/j+SaPwA2mj9J9Zo/B+maP9Ffmj9vHpo/
5zeaP/Oemj9Az5o/IT+bP74Qmj/r6pk/s26aPzopmj8M9Jo/5+CaP6PFmj9sB5o/u46aP0Gy
mj+LwZo/nGCaP8pFmj8dYZo//oWaP10Qmj9dG5s/TWuaP7mkmj+Rc5o/5LyaP/9lmj81KZo/
/HqaP3+nmj/Wu5o/EN+aP8sVmj/l/po/IR6bP1FCmz+s5Jo/uLyaP8fFmj+pxpo/gSKaP8bD
mj8bZZo/V4yaP3cSmz/4wZo/TkGaPz8ymz/UtZo/tCabP+xWmj+Zt5o/MZyaP03wmj9fbpo/
9cCaP9simz+KVpo/2RKbP+xvmj+JaZo/iqqaP2XXmj/SlJo/b5eaP8aTmj9WyJo/RK2aP4ay
mj9qwJo/fwKbP3Ddmj9AsJo/T7OaP/kDmz9A0po/JiiaP9ikmj+T9po/YsiaP2qMmj9Kwpo/
4hqbP1fVmj/Xk5o/dNGaP87Zmj+o45o/J6GaPw3Rmj+EpJo/leGaP2H6mj/Znpo/OF2bPwWz
mj9Qw5o/h8maP8aQmj/VkZs/P/OaP+H8mj90Ops/HfmaP9Esmz/BGps/2gCbP9rymj/G9Zo/
dfWaP/cfmz/3GJs/u32aP046mj+Scps/XdqaP19Vmz9j4po/JRCbPx6Amj/eQps/okmbP13A
mj9pupo/gTOaPx8Rmz/azpo/n3mbPyoZmz/tA5s/sgObP+sgmz86W5s/qvqaP4/3mj/K5Jo/
6fuaPzGUmz+YL5s/RvKaPyrUmj9GpJo/oTebP8w8mz+ocZs/gSObP1XYmj8AsZo/kfGaP8sz
mz9FGps/gZOaP1rkmj8J5po/rHyaP9p9mz+M1po/ZzqbPwIJmz/5/po/CUWbP5/fmj+OPJs/
hpKaP5pPmz9AOps/nEabP9thmz+DeZs/KIybPyPWmj9155o/ohubPzLkmj8G4Jo/PAebP5du
mj8jaZs/s6qaP8cSmz8qN5s/InOaP/uHmj/K/Zo/7yebP9kJmz9URps/tIybPwNOmz8lEJs/
amCbPy/Mmz/oMps/k72bP/l1mz/iBJs/NE6bP/O0mj8Kp5s/P6uaP3whmz9oj5s/lmmbP/Fx
mz9sqpo/LHibP5Tfmj/PqZs/koWbP0inmz+Z9Js/J1ibP3zGmj/eSZs/tWibPxm3mz/fk5s/
WhabP+Y9mz94JJw/VtqaPwe+mj9K+ps/P7mbP04RnD+SxZo/yjObP/bzmj/rsJo/R3abP03T
mz/XSJs/nLWaP6ALmz8CsZs/cUubP2Kzmz/s4ps/SwObPz25mz8uc5s/wU+bP2uWmz/b7Zo/
yTybP+bpmz9qY5w/1nKbP6a0mz/4g5s/leWbP4qGmz9qDps/xGGbP1H8mz8rMZw/Sz+bP6N3
mz/jBZs/ZHebP9Djmz8vyJs/QHCbP2D/mz/khZs/+7WbP1QDnD/865s/GHebP4Jomz8H6Js/
5RucP0/Xmz/aaZs/ArCbP2QinD+TqJs/O+KbPyFKmz/VLZw/daabP8bOmz/6fps/pmCbP+QS
nD/znJs/7AqbPzywmz+vtps/fy6bPxqEmz/ncZs/np+bPwSymz+gdJs/cuWbP6hZmz+p8ps/
NS6bP7wrnD+lsJs/JBScPyDVmz+705s/HsibP+Demz+O45s/Sv6bPx4GnD/Z6Zs/l+6bPw8j
nD+plZs/cPybP+79mz/gM5w/lTmcP/NInD9W3Zs/YJCbPzG9mj85YZs/ub6bPyC8mz8EcJs/
P+2bP4/mmz8JAZw/tMmbP2cPnD9boZs/QMybPySwmz8jXJs/D86bPxoWnD+X8Zs/5ombP0zx
mz+Bkps/jLCbP5Crmz+uc5s/VM+bP8Smmz/aC5w/e7KbPxIUnD8Wyps/hgecPwQqnD+V0ps/
vGubP9XZmz87C5w/x7ibPxItnD/+ops/vsmbP0P0mz9j05s/VpGcP/gXnD+j8Js/JV+cP11q
nD/cV5w/PwCcP/iKnD8ShZs/ksSbP3qlmz/hLJw/eeCbP0uGnD87Epw/fVmcP69DnD/psJw/
PSScP9S6mz87OZw/mwWcPwrnmz/3yJs/ybicP02cmz9YzZs/lEmcP2UonD+4C5w/6XWbP/6A
mz9t4Js/S8SbP6U8nD/fiJw/GDycP8cxnD9RLZw/ppmbP1Q5nD/xWZw/sd+bP05snD+LHZw/
Pa2cPwxFnD92sZw/eISbPx8tnD/sHZw/XH+cP4E3nD+GCpw/ZG+bP3YTnD8qDpw/dIicP2IK
nD9i3ps/vembPz8FnD9JH5w/dzmcP3d9nD+uSpw/8pecP219nD8zMpw/f06cPysenT+lIpw/
PE+cP9QwnD/sc5w/ET6cPw5bnD+bmps/YA+cP+8lnD/lBZ0/F5qcP7uLnD8B/Js/OLCcPyeL
nD+hR5w/4Y6cPzognD9Cfpw/6wmcP18UnD/cepw/61GcPzwunT9KXpw/3aKcPz8xnD/bhJw/
dv+bPzgGnT+qn5w/pwWdPxxOnD9Qi5w/jPicPx3cnD+CKJw/+pacP9jonD/iapw/DG2cP8Rz
nD/7oZw/93KcP0cZnD9gZZw/ericP+klnD9lO5w/Y4ucP9vZnD/p2pw/Z8ucP4wKnT8k75w/
xIecP0lSnD9nYpw/isycPyqgnD9kWpw/ArqcPwOCnD+ZxJw/xI2cP5CFnD+HLZ0/bzOcP0+a
nD+22Jw/gQadPyy8nD+n75w/3WWdPwCenD+Wdpw/Hv6cPzz2nD/rdZw/RiecP3ZCnT+Mepw/
cCOdP2E4nD8vhZw/W6ucP78GnT8vgZw/RkycP/ktnD+rk5w/6fucP5K2nD+wqJw/0IycP3Mr
nD8BFp0/cxadPyi2nD9uqpw/q6ycP+WonD9ke5w/b+ScP/aznD/H8Jw/v0acP1eCnD8V6Jw/
9MScP4jPnD+YDZ0/j+OcP7runD9urZw/eXycP7DwnD/vJJ0/nF+cP6i1nD8WsJw/05acPxSa
nD+wkpw/lJKcP9sSnT9VF50/kCOdP9S2nD/vtpw/Ff+cP+0GnT//X5w/Gg6cP+0wnD/IDJ0/
0ficP1S+nD9GFZ0/Vw6dP8r8nD8fu5w/jNucP7uDnT8UNp0/AzScP2UBnT8CvJw/cDGdPxjn
nD8I4Jw/NX2cPxtHnT+koZw/0TidP0nlnD8tOJ0/lGecP2gQnT/qNZ0/GgqdPyr3nT+khJ0/
rticP91fnT/p05w/PBKdP9cdnT/noZ0/g2SdP451nT8rrpw/AiSdP5V/nD+KLZ0/sC2dPwd3
nD+555w/bRCdP5opnT8zCJ0/OA6dPwv9nD+Ml50/1J6dP2wWnT+1P50/J+2cP1vdnD+HZZ0/
7ladP8P2nD8vLJ0/1wqdP2X0nD/0+Zw/7jKdPw5KnT9f9Z0/sCycP7TtnD9SMp0/SNycP9W/
nT89O50/pUGdP4YsnT8mw50/9wydPwLznD/qsJw/7vKcP/FBnT+HRJ0/5ZSdP/82nT/n/5w/
FICdP3hUnT8D25w/z+6cPx2EnD8IZ50/zDqdP8qGnT82XJ0/+fucP21+nT90YZ0/JdWcP2aX
nT8jrZ0/poidPywxnT/m0pw/GDCdP0dXnT+/PJ0/gEudP+LTnT+4uZ0//8KdPwMRnT/ku50/
4bKdP5IXnT/1WZ0//3KdP7uanT8Znp0/5TSdP5f6nD9FVJ0/A4qdP3e1nT+BM50/z+6cP8FF
nT/pnZw/SI6dPxw3nj+Qqp0/pl2dP545nT9hlZ0/7ZWdP/SPnT/xmp0/a+WdP3Ilnj+3cJ0/
tvWcP5u2nT/P+Z0/70WdP2N5nT+3ZZ0/S9OdPymBnT9WfZ0/</AssayYData></Step><Step><CommonData><SampleLocation>11</SampleLocation><SampleID></SampleID><SampleGroup></SampleGroup><SampleInfo></SampleInfo><SampleRow>C</SampleRow><SamplePlate>1</SamplePlate><WellType>REGENERATION</WellType><Concentration>-1</Concentration><ConcentrationUnits>µg/ml</ConcentrationUnits><MolarConcentration>-1</MolarConcentration><MolarConcUnits>nM</MolarConcUnits><MolecularWeight>-1</MolecularWeight><Temperature>30</Temperature><StartTime>1334100</StartTime><AssayTime>5</AssayTime></CommonData><FlowRate>1000</FlowRate><StepType>KREGENERATION</StepType><StepName>Regeneration2</StepName><StepStatus>OK</StepStatus><ActualTime>4.99895</ActualTime><CycleTime>0.2</CycleTime><AssayXData Points="25">nECIRAJHiERhTYhEz1OIRDZaiEScYIhE+maIRGltiETHc4hENnqIRJyAiET6hohEaY2IRM+T
iEQtmohEnKCIRPqmiERhrYhEx7OIREa6iESUwIhE+saIRGHNiETH04hELdqIRA==</AssayXData><AssayYData Points="25">AcWPwAvjlcC51JnAVdScwDIan8CJF6HA9J+iwEfwo8C4HqXA4DqmwJ8Np8Cn7afAMuiowE+s
qcCeWKrADeOqwGvJq8ADJazAXquswHEMrcBziK3A6yCuwMd6rsDM4K7AaBWvwA==</AssayYData></Step><Step><CommonData><SampleLocation>12</SampleLocation><SampleID></SampleID><SampleGroup></SampleGroup><SampleInfo></SampleInfo><SampleRow>C</SampleRow><SamplePlate>1</SamplePlate><WellType>NEUTRALIZATION</WellType><Concentration>-1</Concentration><ConcentrationUnits>µg/ml</ConcentrationUnits><MolarConcentration>-1</MolarConcentration><MolarConcUnits>nM</MolarConcUnits><MolecularWeight>-1</MolecularWeight><Temperature>30</Temperature><StartTime>1350560</StartTime><AssayTime>5</AssayTime></CommonData><FlowRate>1000</FlowRate><StepType>KREGENERATION</StepType><StepName>Regeneration2</StepName><StepStatus>OK</StepStatus><ActualTime>4.99895</ActualTime><CycleTime>0.2</CycleTime><AssayXData Points="25">k+CIRPHmiET77YhExvOIRCT6iESLAIlE8QaJRFgNiUS+E4lEJBqJRIsgiUT5JolEWC2JRAg0
iUQtOolEk0CJRPFGiURYTYlEvlOJRCRaiUSLYIlE8WaJRGBtiUTGc4lEJHqJRA==</AssayXData><AssayYData Points="25">OK7xviMv177mI8K+ULmzvveYqL5eWpy+SGSUvnhCjL7D6Ia+stODvhvDd77FDHG+9Ndpvmus
Xb7e2la+xahTvthHT77Hlka+kWhAvosOOL6A5z6+AbUzvgZgM74jJDC+Kvopvg==</AssayYData></Step><Step><CommonData><SampleLocation>11</SampleLocation><SampleID></SampleID><SampleGroup></SampleGroup><SampleInfo></SampleInfo><SampleRow>C</SampleRow><SamplePlate>1</SamplePlate><WellType>REGENERATION</WellType><Concentration>-1</Concentration><ConcentrationUnits>µg/ml</ConcentrationUnits><MolarConcentration>-1</MolarConcentration><MolarConcUnits>nM</MolarConcUnits><MolecularWeight>-1</MolecularWeight><Temperature>30</Temperature><StartTime>1366987</StartTime><AssayTime>5</AssayTime></CommonData><FlowRate>1000</FlowRate><StepType>KREGENERATION</StepType><StepName>Regeneration2</StepName><StepStatus>OK</StepStatus><ActualTime>5.00005</ActualTime><CycleTime>0.2</CycleTime><AssayXData Points="25">ioCJROiGiURPjYlEvZOJRCSaiUSKoIlE6KaJRE+tiUS1s4lEPLqJRILAiUTwxolEV82JRL3T
iUQ02olEguCJRPDmiURX7YlEvfOJRBv6iUSzAIpE8AaKRFcNikS9E4pEJBqKRA==</AssayXData><AssayYData Points="25">LN2dwIUnosBUYaTAVvmlwPs0p8DGMqjAyDmpwIEZqsAgzKrAcmGrwE7zq8CuXazAmhetwIda
rcAqyK3A1iuuwM6IrsAruK7AVxOvwEVVr8Boya/AXhOwwNQXsMCLhrDArKCwwA==</AssayYData></Step><Step><CommonData><SampleLocation>12</SampleLocation><SampleID></SampleID><SampleGroup></SampleGroup><SampleInfo></SampleInfo><SampleRow>C</SampleRow><SamplePlate>1</SamplePlate><WellType>NEUTRALIZATION</WellType><Concentration>-1</Concentration><ConcentrationUnits>µg/ml</ConcentrationUnits><MolarConcentration>-1</MolarConcentration><MolarConcUnits>nM</MolarConcUnits><MolecularWeight>-1</MolecularWeight><Temperature>30</Temperature><StartTime>1383168</StartTime><AssayTime>5</AssayTime></CommonData><FlowRate>1000</FlowRate><StepType>KREGENERATION</StepType><StepName>Regeneration2</StepName><StepStatus>OK</StepStatus><ActualTime>5.00005</ActualTime><CycleTime>0.2</CycleTime><AssayXData Points="25">iiCKRPAmikRXLYpEvTOKRCQ6ikSKQIpE8EaKRFdNikS9U4pEJFqKRIpgikTwZopEV22KRL1z
ikQkeopEioCKRPCGikRXjYpEvZOKRCSaikSKoIpE8KaKRFetikS9s4pEJLqKRA==</AssayXData><AssayYData Points="25">EePMvv3JsL6lUpy+X5WMvjlVf75qJnC+Yo9evvInS77hlz2+dg00vsjLLL4l3SW+4R4XvqYD
F77lIQ++sqYGvoB/Bb5gTfO9+Wj1vcIb4L1oaNq95WLFvT5Fzr04Yci9aVi4vQ==</AssayYData></Step><Step><CommonData><SampleLocation>11</SampleLocation><SampleID></SampleID><SampleGroup></SampleGroup><SampleInfo></SampleInfo><SampleRow>C</SampleRow><SamplePlate>1</SamplePlate><WellType>REGENERATION</WellType><Concentration>-1</Concentration><ConcentrationUnits>µg/ml</ConcentrationUnits><MolarConcentration>-1</MolarConcentration><MolarConcUnits>nM</MolarConcUnits><MolecularWeight>-1</MolecularWeight><Temperature>30</Temperature><StartTime>1399482</StartTime><AssayTime>5</AssayTime></CommonData><FlowRate>1000</FlowRate><StepType>KREGENERATION</StepType><StepName>Regeneration2</StepName><StepStatus>OK</StepStatus><ActualTime>5.00005</ActualTime><CycleTime>0.2</CycleTime><AssayXData Points="25">isCKROjGikRPzYpE1tOKRBvaikSC4IpE6OaKRE/tikS184pEG/qKRIIAi0TwBotEVw2LRLUT
i0QbGotEiiCLRPAmi0RXLYtEvTOLRCQ6i0SKQItE6EaLRE9Ni0S1U4tEJFqLRA==</AssayXData><AssayYData Points="25">OqKdwA5ZocAtraPAFRClwGMzpsDNIafAg+2nwKydqMBqTqnAWeqpwM91qsCk7qrARjurwLte
q8BC6qvAgkWswEeXrMDx76zAoUatwAVwrcDEra3A3betwET0rcD8Nq7AoFKuwA==</AssayYData></Step><Step><CommonData><SampleLocation>12</SampleLocation><SampleID></SampleID><SampleGroup></SampleGroup><SampleInfo></SampleInfo><SampleRow>C</SampleRow><SamplePlate>1</SamplePlate><WellType>NEUTRALIZATION</WellType><Concentration>-1</Concentration><ConcentrationUnits>µg/ml</ConcentrationUnits><MolarConcentration>-1</MolarConcentration><MolarConcUnits>nM</MolarConcUnits><MolecularWeight>-1</MolecularWeight><Temperature>30</Temperature><StartTime>1415751</StartTime><AssayTime>5</AssayTime></CommonData><FlowRate>1000</FlowRate><StepType>KREGENERATION</StepType><StepName>Regeneration2</StepName><StepStatus>OK</StepStatus><ActualTime>5.00005</ActualTime><CycleTime>0.2</CycleTime><AssayXData Points="25">imCLRPBmi0RPbYtEtXOLRBt6i0SKgItE8IaLRE+Ni0S1k4tEG5qLRIKgi0TopotEkK2LRLWz
i0QkuotEgsCLROjGi0RPzYtEtdOLRBvai0SC4ItE6OaLRFfti0S184tEJPqLRA==</AssayXData><AssayYData Points="25">RiiWvmkkeb7Q8km+4X0vvpEPGL73zfq9hB7Yvd0luL2nfqK9Xh2EvT6da72fpDq9JKUivZ8y
/7wubs68BaGLvC8jZrygaza8W/CNu2X6ajvIoB88zQQnPGAxkTx75ow8WxuTPA==</AssayYData></Step><Step><CommonData><SampleLocation>1</SampleLocation><SampleID></SampleID><SampleGroup></SampleGroup><SampleInfo></SampleInfo><SampleRow>C</SampleRow><SamplePlate>1</SamplePlate><WellType>BUFFER</WellType><Concentration>-1</Concentration><ConcentrationUnits>µg/ml</ConcentrationUnits><MolarConcentration>-1</MolarConcentration><MolarConcUnits>nM</MolarConcUnits><MolecularWeight>-1</MolecularWeight><Temperature>30</Temperature><StartTime>1430655</StartTime><AssayTime>30</AssayTime></CommonData><FlowRate>1000</FlowRate><StepType>BASELINE</StepType><StepName>Baseline2</StepName><StepStatus>OK</StepStatus><ActualTime>30</ActualTime><CycleTime>0.2</CycleTime><AssayXData Points="150">igCMRPkGjERPDYxEvROMRBsajESaIIxE6CaMRFctjES9M4xEGzqMRIJAjETwRoxEV02MRLVT
jEQbWoxEgmCMROhmjERPbYxEtXOMRBt6jESCgIxE8IaMRE+NjES1k4xEJJqMRIqgjETwpoxE
T62MRLWzjEQkuoxEgsCMROjGjERXzYxEtdOMRCTajESC4IxE6OaMRE/tjES184xEG/qMRIIA
jUTwBo1ETw2NRLUTjUQbGo1EgiCNRPAmjURPLY1EtTONRBs6jUSCQI1E6EaNRE9NjUS1U41E
JFqNRIJgjUToZo1ET22NRLVzjUQbeo1EgoCNRDCIjURXjY1EvZONRBuajUSCoI1E6KaNRE+t
jUS1s41EJLqNRILAjUToxo1EV82NRL3TjUQb2o1EguCNROjmjURf7Y1EtfONRCT6jUSCAI5E
8AaORFcNjkS1E45EGxqORIogjkToJo5ETy2ORLUzjkQbOo5EikCOROhGjkRXTY5EtVOORBta
jkSCYI5E6GaORFdtjkS1c45EG3qORIKAjkTwho5EV42ORL2TjkQbmo5EiqCORPCmjkRPrY5E
vbOORBu6jkSKwI5E8MaORFfNjkS9045EJNqORIrgjkTw5o5EV+2ORL3zjkQk+o5EigCPRPAG
j0SQDY9EvROPRCQaj0SKII9E8CaPRFctj0S9M49EJDqPRIpAj0TwRo9EV02PRL1Tj0REWo9E
imCPRPBmj0RXbY9EvXOPRCR6j0SKgI9E8IaPRFeNj0S9k49EJJqPRIqgj0Twpo9EV62PRL2z
j0Qkuo9E</AssayXData><AssayYData Points="150">FGeZPdoPoz22pqo9WpKoPTh+uT1BELk9M522PdCEvD1QX7s91Mq+PSfzyj0Ics493TbHPYqY
yT2bu9Q96ZbbPRaf3z1ILeE9hifnPd1u5T2LPeU9y/HhPYfY6z2YJO09ApD0PRuX9j0/J/k9
laPxPQKF/z33wvs9w9MBPqmcAD4TT/w99hsDPqAmAT4csQE+amoIPjLlBT7bBgM+6NUFPteH
CT5f+AQ+znoNPnd7DT6SMQk+zRkNPtZsDj7v6Qo+4fARPuzyED6QCA4+oEATPidGEz6zehM+
1mkXPoMQFD5ABho+mWQZPvCyGT5KQxk+y5kWPmOvGj6vCR8+cn8cPlEBHz7siR4+rHwjPmaI
Ij6+PiE+w0IiPjfzJz5m5yc+x88iPjwwJT6XMSM+7XQnPqHsIz6AFyg+75srPn+7KT5gwSg+
KFcuPjptLT5+5io+j5wqPi37Kz4CpC4+UG4sPl63LD7s3i8+u+YuPj95Mz56iTE++kMwPsIt
Lz4UmzM++tcyPixpMj6fmTQ+q8A1PtO7Nj6Orzc+Upg1PtjbMz4j5Tc+8Jc4PsdnNz78djo+
zoI0PnikOT7kLzs+3+g+PmNxQT6Oaj0+TyU7PrRrQT6aLT8+YZc9PkgbPz5jBj8+3NtAPt4o
SD5wFkM+fw9EPqgVRT6V/kA+JLxGPl20QT6RDUY+lflDPvdGRj461UU+xJxGPlFUTD6tbEQ+
jyFLPjZHRz4gc0o+RMdDPgddRz5k/0k+ScBIPr11SD6xrUw+pORIPnBmTT4U6ko+6MJPPvE6
SD7U1E8+</AssayYData></Step><Step><CommonData><SampleLocation>4</SampleLocation><SampleID>QA013.2 G7/Lmat</SampleID><SampleGroup></SampleGroup><SampleInfo></SampleInfo><SampleRow>C</SampleRow><SamplePlate>1</SamplePlate><WellType>KLOAD</WellType><Concentration>10</Concentration><ConcentrationUnits>µg/ml</ConcentrationUnits><MolarConcentration>-1</MolarConcentration><MolarConcUnits>nM</MolarConcUnits><MolecularWeight>-1</MolecularWeight><Temperature>30</Temperature><StartTime>1467197</StartTime><AssayTime>80</AssayTime></CommonData><FlowRate>1000</FlowRate><StepType>LOADING</StepType><StepName>Loading</StepName><StepStatus>OK</StepStatus><ActualTime>79.999</ActualTime><CycleTime>0.2</CycleTime><AssayXData Points="400">isCPRPDGj0RPzY9EtdOPRBvaj0SC4I9E6OaPRG/tj0S1849EG/qPRIIAkEToBpBETw2QRLUT
kEQbGpBEgiCQROgmkERPLZBEvTOQRBs6kESjQJBE8EaQRE9NkES1U5BEG1qQRLNgkEToZpBE
T22QRLVzkEQbepBEgoCQROiGkERPjZBEtZOQRBuakESCoJBE6KaQRFetkES1s5BEG7qQRILA
kEToxpBET82QRLXTkEQb2pBEguCQROjmkERX7ZBE3vOQRBv6kESCAJFE6AaRRE8NkUS1E5FE
JBqRRIIgkUToJpFEVy2RRLUzkUQbOpFEikCRRPBGkURPTZFEvVORRCxakUSCYJFE8GaRRE9t
kUS1c5FEG3qRRIKAkUT5hpFET42RRL2TkUQbmpFEiqCRROimkURXrZFEvbORRCS6kUSKwJFE
hMeRRFfNkUS905FEJNqRRJLgkUTw5pFEV+2RRL3zkUQk+pFEigCSRPAGkkRXDZJEvROSRCQa
kkSKIJJE8CaSRFctkkQ4NJJEJDqSRIpAkkTwRpJEV02SRL1TkkQkWpJEimCSRPBmkkRXbZJE
vXOSRDR6kkSKgJJE8IaSRFeNkkS9k5JEJJqSRKugkkTwppJEV62SRL2zkkQkupJEisCSRPDG
kkRXzZJEvdOSRCTakkSK4JJE8OaSRFftkkS985JEJPqSRIoAk0TwBpNEVw2TRLUTk0QbGpNE
iiCTRAknk0RXLZNEvTOTRCQ6k0SKQJNE8EaTRFdNk0S9U5NEJFqTRIpgk0RrZ5NEV22TRCB0
k0QbepNEioCTROiGk0RXjZNEvZOTRE2ak0SCoJNE8KaTRFetk0S1s5NEXbqTRILAk0TwxpNE
V82TRL3Tk0Qk2pNEiuCTROjmk0RX7ZNE1vOTRCT6k0SCAJRE8AaURE8NlES9E5REGxqURIog
lETwJpREVy2URL0zlEQkOpREikCURPBGlERPTZREvVOURCRalESKYJRE8GaURFdtlES9c5RE
JHqURIqAlETwhpREV42URL2TlEQkmpREiqCUROimlERPrZREvbOURCS6lESKwJRE8MaURFfN
lES905REG9qURIrglETo5pRET+2URL3zlEQb+pREigCVRAkHlURXDZVEvROVRCQalUSKIJVE
8CaVRFctlUS9M5VENDqVRJJAlUTwRpVET02VRL1TlUQbWpVEgmCVROhmlURPbZVEtXOVRBt6
lUSCgJVE6IaVRFeNlUS1k5VEG5qVRIKglUTwppVET62VRLWzlUQkupVEisCVRBHHlURPzZVE
vdOVRCTalUSK4JVE6OaVRFftlUS985VEJPqVRIIAlkTwBpZETw2WRLUTlkQkGpZEgiCWROgm
lkRXLZZEtTOWRCQ6lkSCQJZE8EaWRFdNlkS9U5ZEG1qWRIJglkTwZpZEV22WRLVzlkQbepZE
ioCWRPCGlkRPjZZEtZOWRBualkSCoJZE6KaWRE+tlkS1s5ZEJLqWRIrAlkToxpZEV82WRL3T
lkQb2pZEo+CWRPDmlkRP7ZZEtfOWRBv6lkSCAJdE6AaXRE8Nl0S1E5dEGxqXRIIgl0ToJpdE
Ty2XRMUzl0QkOpdEikCXRPBGl0RPTZdEtVOXRBtal0SKYJdE8GaXRFdtl0Tmc5dEJHqXRKuA
l0TohpdEV42XRLWTl0QbmpdEmqCXROiml0RXrZdEtbOXRBu6l0SKwJdE6MaXRE/Nl0S105dE
JNqXRILgl0To5pdET+2XRNbzl0Qb+pdEggCYRPAGmERvDZhEtROYRCQamESKIJhE8CaYRE8t
mES1M5hEGzqYRIJAmEToRphET02YRLVTmEQbWphEgmCYROhmmERPbZhEvXOYRDx6mESCgJhE
6IaYRE+NmES1k5hEG5qYRIKgmETopphET62YRLWzmEQbuphEgsCYRPDGmERXzZhEtdOYRBva
mESC4JhE6OaYRFftmES185hEG/qYRIIAmUToBplEVw2ZRLUTmUQbGplEgiCZROgmmURPLZlE
tTOZRBs6mUSCQJlE6EaZRE9NmUS1U5lEG1qZRIJgmUToZplET22ZRLVzmURdeplEgoCZRPmG
mURPjZlEtZOZRCSamUSKoJlE8KaZRE+tmUS1s5lEG7qZRA==</AssayXData><AssayYData Points="400">YD0xPutnQD5CnUU+SyBRPqVtYz53eW4+bw53Pn2Egj6uQ4k+hJ+NPg8Kkz52DJk+3DmfPuXD
oz5N3Kg+nGWuPvBqtj6c4rk+PyzBPlmUxj5jC8o+pxXSPiCH1j6mON0+D2DfPqZW5z5Prus+
qkP0Pl6g9j7e4Pg+re8AP4NzBD8WAAY/5XAIP/PqCj/AuQ0/m1AOP1C6Ez+5dRU/f3MXP6t6
GT+DmRw/WbEeP8jKIT9HeCM/JT8mPzW4Jz85xCk/D+AsP+XeLj8DSzE/Vq8yP3eNNT/xtjc/
6XQ6Px2RPD+RRT0/OVE/PxYYQT+nXUM/tvtFP/UCSD9t6Eo/y2RMP/9qTT90jFE/rqFPP8lZ
Uz9loVU/P8FYP8tlWT9S2lo/4udbP0teXj/MemA/30FhP9aGZD/Zr2Q/QdZnPzsZaD/90Wo/
/A1sP4rsbD/b8G0/d1RwPyA2cT9753I/AzJ1PyR8dj8aK3g/OjN5P05+ez8e/3w/wq19P1vP
fj9EiX4/idyAP50Lgj+l3oE/84uCPwqkgz88n4M/09CEP4KWhT+XbIY/zceGPxWwhz8WVIc/
XuaHP2XriD/OdIk/Vl2KP/vdij/vx4o/HyCMPwb9jD+XoIw/1YuNP0/8jT/6v44/ltWOP4PL
jz9UcZA/XlSQPzvdkD8hmJE/t76RP9cqkz9yX5M/DLiTP2Lgkz91kZQ/b96UP11vlT8TZZY/
/f+VP+K4lz9hnZc/dviXP/qwlz9zmJg/ttKYPwWRmT91AZo/BPCZP0y3mj9saZs/u+qbP4od
nD/COpw/E1icP9AhnT97cp0/vVudP1x+nj8cgJ4/zxOfP6xAnz8qKaA/Dy+gP7T0nz+er6A/
C0ahP5hgoT/jIqI/F5uiP4RDoj8vUaM/Cg2jP/Xjoj8oBKQ/ZO+jPzdWpT9J+KQ/i1ClP2ig
pT8iJ6Y/4kKmPz82pz9fgaY/wQanPzYdpz+UPqg/KtWnP66GqD/5iak/lwOpPwyhqT/1oqk/
XrGqP41Gqj9eTqo/Au2qP780qz+0hqs/ngKsP97/qz95Hqw/e9qsPyZGrT+DBq0/u2ytPxsF
rj9iIq4/onKuP5B7rj/U4a4/touvPxUrrz/zILA/iYWvP7FbsD+S9a8/vLawP8D1sD/7pLE/
Q/CxPzEHsj/SZ7I/NNixP73Usj936LI/iaiyP/Bbsz+YZbM/y7uzP3Z3tD9567M/W0+0PyNG
tD/AYrU/oQa1PwnBtD8eErU/E8S1P3umtj/iOrY/1AG2Pzq3tj9Mh7Y/dM22P2IRtz8Cnrc/
ml+4P6ZcuD81ybc/8lu4P3c5uD9p47g/7Jq4P0K5uD+SWbk/ss25P2OzuT+PuLk/Gj26P0WO
uj+JBLo/Jxi7P9ffuj+Je7s/CGS7P69Xuz+aq7s/Sza8P+Xruz+DI7w/pQG9P/d5vD951rw/
hsC8P9hhvT8Fsr0/4ay9P+hEvT+Lxr0/z029P45Fvj/ZcL4/ZFK+Pyb/vj/yBL8/YSK/P5iX
vz+mw78/vza/P9Sfvz/M9r8/BxjAP0PYwD+4nsA/aerAPzn7wD9JbsE/6GPBP/kHwT/mdcE/
CrnBP+6Cwj/A98E/xnPCP1TEwj/ozcI/cVLCP6stwz+JQMM/DEfDP+Fawz8HkMQ/+fzDP/8q
xD9qHsQ/0NPDPzvWwz+E+MQ/JEnFP0uDxD+9JMU/ijLFP5g+xT/L5MU/yY3FP8jmxT+UyMU/
Xf7FPyVZxj8sqsY/danGP/7pxj8T8cY/j+3GP2MCxz/0bMc/76nHP/Caxz+OKMg/TBTHPw+k
xz8ySMg/EInIP6u+yD+9Esk/BgLJP2dKyT/Yl8k/3fvIP9fPyT/btck/uYDJP1Nzyj/fH8o/
85vJPxzxyT+ql8o/YYrKP2NMyj/zrMo/8S3LP4zyyj9U1cs/XGrLPybjyz+23Ms/cUnLP2vl
yz/5Ucw/aEDMP/sgzD+0wsw/lJjMP0R9yz8z9cw/GX3MPzBizT9UmM0/zSzNPzmzzT8uwM0/
m3nNPy+VzT9X/M0/r/vNP8quzT+Pxs4/zzzOPw93zj9EH88/xTbOP9tCzz/IHc8/Pk7PP7jX
zz/JKdA/RVzPP7drzz/6588/HZPPPxSpzz/hY9A/HdjPPw==</AssayYData></Step><Step><CommonData><SampleLocation>1</SampleLocation><SampleID></SampleID><SampleGroup></SampleGroup><SampleInfo></SampleInfo><SampleRow>C</SampleRow><SamplePlate>1</SamplePlate><WellType>BUFFER</WellType><Concentration>-1</Concentration><ConcentrationUnits>µg/ml</ConcentrationUnits><MolarConcentration>-1</MolarConcentration><MolarConcUnits>nM</MolarConcUnits><MolecularWeight>-1</MolecularWeight><Temperature>30</Temperature><StartTime>1553762</StartTime><AssayTime>30</AssayTime></CommonData><FlowRate>1000</FlowRate><StepType>BASELINE</StepType><StepName>Baseline3</StepName><StepStatus>OK</StepStatus><ActualTime>30</ActualTime><CycleTime>0.2</CycleTime><AssayXData Points="150">gcCZROfGmUROzZlErNOZRBvamUSB4JlE3+aZREbtmUSs85lEG/qZRHkAmkTfBppETg2aRLQT
mkQSGppEeSCaROcmmkROLZpEtDOaRBI6mkR5QJpE50aaREZNmkS0U5pEG1qaRIFgmkTnZppE
Rm2aRLRzmkS+eppEeYCaRN+GmkRGjZpEtJOaRBuamkSBoJpE36aaREatmkSss5pEErqaRHnA
mkTfxppERs2aRKzTmkQb2ppEeeCaRN/mmkRG7ZpEtPOaRBL6mkR5AJtE5wabRLgNm0SsE5tE
EhqbRHkgm0TfJptETi2bRLQzm0QSOptEgUCbRN9Gm0ROTZtErFObRBtam0R5YJtE32abREZt
m0Ssc5tEEnqbRHmAm0TfhptETo2bRLSTm0QSmptEeaCbRN+mm0RGrZtErLObRBK6m0SBwJtE
38abREbNm0Ss05tEEtqbRIHgm0Tf5ptERu2bRKzzm0Qj+ptEgQCcRN8GnERGDZxErBOcRBsa
nESBIJxE3yacREYtnES0M5xEEjqcRHlAnETfRpxERk2cRLRTnEQbWpxEeWCcRN9mnERGbZxE
tHOcRBJ6nESBgJxE34acRE6NnES0k5xEG5qcRIGgnETfppxETq2cRLyznEQbupxEssCcRN/G
nEROzZxEtNOcRBLanER54JxE3+acRE7tnESs85xEG/qcRIEAnUTnBp1ERg2dRLQTnUQbGp1E
gSCdROcmnUROLZ1EtDOdRBs6nUSBQJ1E50adRE5NnUS0U51EG1qdRIFgnUTnZp1ETm2dRLxz
nUQbep1E</AssayXData><AssayYData Points="150">snrWPy2/1j+0U9c/gC/XP/Ze1z97Ydc/CrjXPxJY1z/Rk9c/aYvXP68J1z+E3Nc/BY7XP8bg
1z8uQ9g/najXPyWn1z86Udc/HdvXPyUU2D/CH9g/zdHXP3uT1z/Uvtc/STbXP0E92D8iwNc/
0yvYP/2b1z94H9g/vD3YPxup1z/haNc/VPvXP3nL1z9VYdc/pkTYP6xr2D9j3Nc/5v7XP62O
1z8axNc/ymTYP6f61z+Vudc/28vXP0rJ1z/he9g/durXP7Fd2D+iidg/J8bXP3ZB2D86mdg/
F4bYP08i2D8JQNg/efHXP4V42D8UT9g/TRzYPzjh1z8knNg/8uvXPzMo2D9eFtg/Nn3YP+ly
2D/Zdtg/u9TYP9a+2D+Iidg/H2bYP9Ya2D8s19g/eSTYPwH32D+Z/dc/Z0LYP2KS2D8C99g/
NlrYPy9O2D91Stg/ApnYP/Ft2D+t1dc/uGDYP5P21z+Hq9g/+IXYP0hr2D/gytc/qUfYP1ES
2D8VMNg/jTHYP+KL2D8mINk/x0TYP5F12D9Oo9g/funYP6+n2D/hLtk/tHHYP7Kd2D/IQNk/
v6zYP7Kd2D+gvtg/MpvYPyAN2T/9dtg/sHjYP1or2D8Uwtg/cGTYP7Rb2D+hptg/0MzYP63G
2D8TR9g/S4HZP52a2D9iLNk/S+XYP4ub2D+96dg/WO7YP9NA2T8RY9k/lAXZP4xB2T+od9g/
DrnYP4qM2D8DMdk/INjYP8nj2D+3jdg/G57YP3Jh2D+h9tk/osnYP2QG2T/Ue9k/F43ZP5O8
2D+Cz9k/</AssayYData></Step><Step><CommonData><SampleLocation>10</SampleLocation><SampleID>BG505 SOSIP</SampleID><SampleGroup></SampleGroup><SampleInfo></SampleInfo><SampleRow>C</SampleRow><SamplePlate>1</SamplePlate><WellType>KSAMPLE</WellType><Concentration>-1</Concentration><ConcentrationUnits>µg/ml</ConcentrationUnits><MolarConcentration>125</MolarConcentration><MolarConcUnits>nM</MolarConcUnits><MolecularWeight>-1</MolecularWeight><Temperature>30</Temperature><StartTime>1593096</StartTime><AssayTime>180</AssayTime></CommonData><FlowRate>600</FlowRate><StepType>ASSOC</StepType><StepName>Association</StepName><StepStatus>OK</StepStatus><ActualTime>180</ActualTime><CycleTime>0.2</CycleTime><AssayXData Points="900">gYCdROeGnUROjZ1EtJOdRBuanUR5oJ1E56adREatnUS8s51EG7qdRHnAnUTfxp1ETs2dRLTT
nUQb2p1EgeCdROfmnURe7Z1EtPOdRBL6nUR5AJ5EMQeeRE4NnkSsE55EGxqeRIEgnkTfJp5E
Ti2eRLQznkQSOp5EeUCeROdGnkROTZ5ErFOeRCtankSqYJ5E32aeRE5tnkS0c55EI3qeRHmA
nkTnhp5ETo2eRKyTnkQbmp5EeaCeRN+mnkRGrZ5EtLOeRBK6nkSBwJ5E58aeREbNnkS0055E
G9qeRIHgnkTn5p5ERu2eRLTznkQS+p5EeQCfROcGn0RODZ9ErBOfRBIan0SBIJ9E5yafREYt
n0SsM59EEjqfRIFAn0TnRp9ETk2fRKxTn0QzWp9EeWCfRN9mn0RGbZ9EtHOfRBt6n0SBgJ9E
54afREaNn0S0k59EEpqfRHmgn0Tfpp9ETq2fRKyzn0Qbup9EVsGfROfGn0ROzZ9ErNOfRBLa
n0R54J9E3+afREbtn0Ss859EEvqfRE4BoETfBqBETg2gRLQToEQbGqBEeSCgROcmoERGLaBE
1TOgRBI6oER5QKBE50agRKBNoESsU6BEElqgRIFgoETfZqBETm2gRLRzoEQSeqBEeYCgROeG
oEROjaBEtJOgRBKaoER5oKBE56agREatoES0s6BEErqgRKrAoETnxqBERs2gRLTToEQS2qBE
eeCgRN/moERO7aBEtPOgRBv6oER5AKFE3wahREYNoUSsE6FEGxqhRIEgoUTfJqFEby2hRKwz
oUQSOqFEeUChROdGoURGTaFErFOhRBJaoUR5YKFE32ahREZtoUSsc6FEEnqhRNOAoUTnhqFE
Ro2hRKyToUQSmqFEeaChRN+moURGraFErLOhRDu6oUR5wKFE38ahREbNoUS006FEEtqhRHng
oUTf5qFETu2hRKzzoUQb+qFEeQCiRPAGokRODaJEtBOiRBIaokR5IKJE3yaiREYtokSsM6JE
GzqiRHlAokQIR6JETk2iRKxTokQSWqJEkWCiRN9mokRObaJEvHOiRBJ6okR5gKJE34aiRE6N
okSsk6JEEpqiRIGgokTnpqJETq2iRPS0okQSuqJEgcCiROfGokRGzaJEtNOiRBvaokR54KJE
5+aiRE7tokS086JEG/qiRIEAo0TnBqNETg2jRLQTo0QbGqNEgSCjROcmo0ROLaNEtDOjRDs6
o0TLQKNE50ajRE5No0S0U6NEG1qjRIFgo0TnZqNETm2jRLRzo0QbeqNEgYCjROeGo0ROjaNE
tJOjRBuao0SBoKNE56ajRE6to0S0s6NEG7qjRIHAo0TnxqNETs2jRLTTo0Qb2qNEgeCjROfm
o0RO7aNEaPSjRBv6o0SBAKRE5wakREYNpES0E6REMxqkRIEgpETnJqRETi2kRLQzpEQjOqRE
gUCkROdGpEROTaREtFOkRBtapESBYKRE52akRE5tpES0c6REEnqkRIGApETnhqRETo2kRKyT
pEQbmqREgaCkRPimpEROraRErLOkRBK6pER5wKRE38akRE7NpES006REddqkRHngpETn5qRE
Tu2kRLTzpEQb+qREgQClRN8GpURGDaVE1ROlRBsapUTDIKVE3yalRE4tpUS0M6VEGzqlRIFA
pUTnRqVERk2lRLRTpUQSWqVEgWClROdmpURGbaVEtHOlRBt6pUSBgKVE54alREaNpUSsk6VE
G5qlRIGgpUTnpqVETq2lRLSzpUQbuqVEgcClROfGpURGzaVEtNOlRBvapUR54KVE5+alRHft
pUS086VEG/qlRIEApkTnBqZETg2mRLQTpkQbGqZEgSCmROcmpkRGLaZEtDOmRBs6pkSBQKZE
30amREZNpkS8U6ZEG1qmRIFgpkTnZqZETm2mRLRzpkQbeqZEeYCmROeGpkROjaZEtJOmRBKa
pkSBoKZE56amREatpkS0s6ZEG7qmRIHApkTnxqZERs2mRLTTpkQS2qZEeeCmROfmpkRO7aZE
tPOmRBL6pkS6AKdE3wanRE4Np0SsE6dEGxqnRIEgp0TnJqdERi2nRKwzp0QSOqdEgUCnROdG
p0ROTadErFOnRBtap0SBYKdE52anRE5tp0S0c6dEG3qnRIGAp0TfhqdETo2nRLSTp0QbmqdE
eaCnROemp0RGradEtLOnRBK6p0SBwKdE58anRE7Np0Ss06dEG9qnRHngp0Tf5qdETu2nRKzz
p0Qb+qdEeQCoRN8GqERGDahE/hOoRBIaqESJIKhE5yaoRE4tqES0M6hEGzqoRIFAqETfRqhE
Tk2oRKxTqEQSWqhEeWCoRN9mqERGbahEmnSoRBJ6qER5gKhE34aoREaNqES0k6hEEpqoRIGg
qETnpqhERq2oRKyzqEQSuqhEicCoROfGqEROzahErNOoRBLaqESB4KhE3+aoREbtqESs86hE
I/qoRHkAqUTnBqlERg2pRLQTqUQbGqlEgSCpRN8mqURGLalErDOpRBs6qUSBQKlE30apREZN
qUSsU6lEElqpRHlgqUTfZqlERm2pRKxzqUQbeqlEgYCpRN+GqURGjalEtJOpRBKaqUR5oKlE
c6epREatqUSss6lEErqpRHnAqUTfxqlERs2pRLTTqUQS2qlEeeCpRN/mqURO7alErPOpRBL6
qUSBAKpE3waqRE4NqkS0E6pEEhqqRHkgqkTfJqpERi2qRKwzqkRMOqpEeUCqRN9GqkRGTapE
rFOqRBJaqkR5YKpE52aqREZtqkS0c6pEEnqqRHmAqkTfhqpERo2qRLSTqkQbmqpEeaCqRN+m
qkRGrapEtLOqRFS6qkR5wKpE38aqREbNqkSs06pEG9qqRHngqkTf5qpERu2qRKzzqkQb+qpE
eQCrRN8Gq0RGDatEtBOrRCMaq0SJIKtE3yarRE4tq0SsM6tEEjqrRHlAq0TnRqtEyU2rRLRT
q0QbWqtEgWCrROdmq0RObatEtHOrRBt6q0SBgKtE54arRE6Nq0S0k6tEG5qrRIGgq0TnpqtE
Xq2rRLSzq0QbuqtEgcCrROfGq0ROzatEtNOrRBvaq0SB4KtE5+arRE7tq0S086tEG/qrRIEA
rETwBqxETg2sRLQTrEQbGqxEgSCsROcmrEROLaxEtDOsRBs6rESBQKxE50asRE5NrES0U6xE
bFqsRIFgrETnZqxETm2sRLRzrEQbeqxEgYCsROeGrEROjaxEtJOsRBKarESBoKxE56asREat
rES0s6xEG7qsRHnArETnxqxETs2sRLTTrEQb2qxEgeCsROfmrERO7axEtPOsRBL6rESBAK1E
5watRE4NrUS0E61EGxqtRIEgrUTnJq1ETi2tRLQzrUQbOq1EgUCtROdGrUROTa1E1VOtRBta
rUSBYK1E52atRE5trUSsc61EG3qtRIGArUTnhq1ETo2tRLSTrUQbmq1EgaCtRN+mrUROra1E
tLOtRBu6rUR5wK1E58atREbNrUSs061EG9qtRJrgrUTn5q1ERu2tRLTzrUQS+q1EeQCuRN8G
rkRGDa5EtBOuRBIarkSBIK5E3yauRE4trkQ3NK5EGzquRHlArkTfRq5Eb02uRKxTrkQbWq5E
eWCuRN9mrkROba5EtHOuRBJ6rkQEga5E34auRE6NrkSsk65EG5quRHmgrkTfpq5ETq2uRKyz
rkQbuq5EgcCuROfGrkRGza5EtNOuRBLarkSB4K5E5+auREbtrkS8865EEvquRHkAr0TfBq9E
Rg2vRLQTr0QSGq9EgSCvRN8mr0ROLa9EtDOvRBI6r0R5QK9EMUevREZNr0SsU69EG1qvRIFg
r0TnZq9ETm2vRLRzr0QSeq9EgYCvRN+Gr0RGja9ErJOvRBKar0R5oK9E36avREatr0QvtK9E
ErqvRHnAr0Tnxq9ETs2vRKzTr0Qb2q9EeeCvROfmr0RO7a9EtPOvRCv6r0R5ALBE5wawREYN
sESsE7BEEhqwRHkgsETnJrBETi2wRLQzsEQSOrBEgUCwRN9GsERGTbBEtFOwRBJasER5YLBE
52awREZtsESsc7BEG3qwRHmAsETnhrBERo2wRKyTsEQSmrBEeaCwRBinsERGrbBEtLOwRBu6
sESBwLBE58awREbNsESs07BEEtqwRIHgsERi57BETu2wRKzzsEQS+rBEeQCxRN8GsURODbFE
rBOxRBsasUR5ILFE3yaxREYtsUSsM7FEEjqxRIFAsUTfRrFETk2xRLRTsUQSWrFEeWCxROdm
sURGbbFEtHOxRBt6sUR5gLFE34axRE6NsUS0k7FEEpqxRIGgsUTnprFERq2xRLSzsUQburFE
icCxRPjGsURGzbFEtNOxRKbasUR54LFE3+axREbtsUSs87FEEvqxRHkAskTfBrJERg2yRKwT
skQSGrJEeSCyRN8mskRGLbJErDOyRBI6skR5QLJE30ayRE5NskSsU7JEG1qyRJFgskTfZrJE
Tm2yRKxzskQSerJEeYCyRN+GskRGjbJErJOyRBKaskR5oLJE36ayRE6tskSss7JEG7qyRHnA
skTfxrJERs2yRKzTskQS2rJEeeCyROfmskTZ7bJErPOyRBL6skSBALNE3wazREYNs0SsE7NE
EhqzRIEgs0TfJrNERi2zRLQzs0QSOrNEgUCzRN9Gs0RGTbNErFOzRBtas0R5YLNE32azRE5t
s0Ssc7NEG3qzRHmAs0TnhrNETo2zRLSTs0QSmrNEiaCzROems0ROrbNEtLOzRBu6s0SBwLNE
58azRE7Ns0S007NEG9qzRIHgs0Tn5rNETu2zRLTzs0Qb+rNE</AssayXData><AssayYData Points="900">OcXVPyC81T+iItY/AOHVP1TE1j+sktY/+djVP6cA1j/pSNY/zwjWP6RU1j+mTdY/GDDXP10K
1z+ic9Y/aT7WP5j41j9XW9c/yJzXP4ba1j88Ptc/RbXWP0Pe1j985dY/GtDWP4WE1z+7UdY/
LBDXP1L/1j/H9NY/g+jWP8yY1j/PLtc/tBLXP7yH1z+1Ctg/AEDXP1J21z/dw9Y/XwPXPz2w
1z8EENg/oIrXPwzM1j+Lbtc/A5PXP1Ad1z9kldc/quDWP3KQ1z/v8dY/vZfXP4nc1z8wv9c/
GpTXP7kH2D/fm9c/goDXPxRU1z/9ktc/3vrXP5CY1z91GNg/EinXP8UY2D/M8dc/7WHXP+8k
2D/mztc/9dfXP8ay1z+E+9c/IUzYP/Vv2D8CHdg/sE3YPxwB2D8EFtg/pGvYP7152D/UEtg/
rw7XP0/b1z9XhNc/zxjYP9XZ1z/Zjdc/lgvYPx922D95FNg/hjzYPx1F2D/wg9g/R2zYPwyu
2D8CiNg/FFDYP0+32D+p19g/2DLYP4kS2D8Q8tc/CHHYP3/A2D8sv9g/qcHYP9if2D+Z8dg/
7fTYPxhI2D8hndg/sP/YP3OB2D8/stg/4BbZP9dh2D8T2dg/InrYPw762D+Mh9g/xnXYP0Li
2D8fDdk/dcvYP3bV2D/5ONk/N/fYP75w2D9JB9k/UCXYP7FU2T/+0Ng/wwHZP+LW2D9N2tg/
mP/YPxUE2T/fFtk/+uzYP92Q2T84Itk/wlHZPwMZ2T9Si9k/SmrZPxz82D/Ev9k/NU/ZP0kI
2T+krdk/TzPZPxQc2T9pw9g/IqbYP71T2T9s8dk/EjHaP17Y2T+I4tk/T1fZP9jb2T8VKtk/
kNjZP61g2T814Nk/3obZP07g2T93lNk/Cy3ZP4N52T/ACto/Ss/ZP//n2T//Yto/3+XZPzip
2T9LWdk/JdfZP0jI2T+jYto/GFraP/GD2T9VZNo/MILZP/fp2T/7ANo/Ab7ZP90N2j/b5Nk/
i1baPzfL2T/5Uto/yTDaP1Lm2T/tCto/mdPZP9LD2T+0Ato/LB3aPzqC2j/WUNo/ob/aPyXL
2j+8L9o/MgnaPyEm2j9CPNo/AnDaP2TA2j+/N9o/nKfaP3EW2j8Wwdo//crZP2B22j8hS9o/
LsLaP2d02j/faNo/NuzZP+VF2j+tV9o/QYraP+Gv2j8g1do/+g/aP1d/2j/1Uto/T5XaP7XR
2j9Ap9o/eLDaP6DF2j8/eNo/CeraP6S02j/yodo/LiDbP09j2j+EM9s/MHzaP7TI2T83VNs/
9YDbP4qq2j/Ecdo/Kr/aP9Zj2j+hb9o/jwfbP3bA2j9ZmNo/ApPaP0H42j/Uddo/bgTbP/gf
2z/4VNs/sMTaP7Qj2z9Ry9o/eE7bPznP2j8LFNs/5OzaP3Q82z9H69o/WgjbP4Z62j/vVds/
cuTbP6Eq2z8N+to/lPraP9uF2z+Kkts/zEHbP7pQ2z85Ids/6QXbP97M2j8Bt9o/E4faP7RL
2z8/q9s/trjbP0NF2z8GjNo/SgTbPx/s2z8zf9s/uYzbPwIV2z8bmds/KjjbPzJw2z8BRts/
5QvbP9MH2z/oSds/egLbP/Kh2z8CTts/vdPbPxmF2z/2jNs/FozbP+uA2z/NBds/FevbP8rG
2z+3Xts/JWTbP/LD2z8B4ds/8L7bP6R62z+VFNs/mIXbP2SW2z8e5No/cpTbP1iA3D9wjts/
vYjbP18J3D8Mlds/EvPbP1/z2z+Bnts/w9rbPxKv2z9cqts/IkPbP6dl2z+fOtw/MoPbPwjv
2z+5vNs/8aLbPwI82z8fg9s/PM7bP8Hv2z8TW9w/l+bbP54l3D/djds/vCncP7dd2z/M/ds/
qj7cP9TC2z8Jots/lV7cPw4a3D9y6ts/hwDcPz/h2z/Batw/nYvbP3wC3D+lt9s/VNTbP7yZ
3D9myNs/RwPcPwGl2z/Tkds/+erbP4/o2z88a9w/bunbP7eR2z8DhNw/yWjbPyGu2z8E3ts/
QlrcP6HO2z8h/ds//C/cPwLA2z/eD9w//Y7cP7WP3D8RUNw/NxHcP20R3D86udw/qELcP9eO
3D8rB9w/YPDbP4lI3D9HlNw/HmXcP0np2z/QTNw/i3HcP5fX3D+g2tw/Z0XcP9FB3D8Bm9w/
jhDcP6bG2z+H7ds/iNPcPwnI3D9kxNw/b5DcPy1S3D+KP9w/lzXcPwyQ3D9YaNw/IGrcP6XA
3D89Tdw/H3/cP2fg3D8+Vtw/c2rcP+sU3D/Rbdw/L4LcPwFW3D8f5dw/21PdP9+x3D92htw/
hpvcP4ou3T9/aNw/2IXcP6/X3D+byNw/LaPcP/7Y3D8/2Nw/62fdP1z/3D87dtw/EcHcP9f0
3D/y4Nw/+PDcP+oR3T9U89w/MgvdP9yF3D+otdw/EwjdPwxi3D89Nt0/hD3dP1Oh3D8WbNw/
NsjcPxwO3T/GMd0/MC/dP8OO3T9Sntw/ShfdP7qN3T82MN0/nFHcPxLM3D9g/9w/mRzdP3nz
3D+3Y9w/DnvdP6+b3D8WAN0/IoLcP2T23D/YLN0/LUbdP5mh3T+Umt0/PPzcP+5K3T+9Jt0/
nG3dP8Ql3T/q1Nw/JQPdP25g3T9TiN0/NtbcP5Fs3T/wG90/VFLdP5S33T8M59w/8FXdP3H5
3T8KLN0/0yLdP/LG3T/3kt0/Pl/dP4RR3T8BZt0/6WbdP0Eb3T8ESN0/pfvdP1do3T87fN0/
uXTdP+2d3T9B290/pzDeP1zX3T/Es90/+WzdP1I53T87fd0/j7TdP3dD3T92bN0/+MjdP3aH
3T8vRd0/S6HdP41P3T8jSN0/6fvdPzRc3j9uit0/6TreP2kX3j+Uqd0/ngneP7Ou3T/46t0/
YMXdPyFr3T8wwN0/VFjeP/bt3T81mN0/W3reP/tQ3T/4bd0/TOrcP/tT3j+gsd0/+o3dP9em
3T88/t0/oHTdP7sY3j+2290/sdHdPy/K3T8uVd4/pNzdPxRn3T+6990/PHjdP25B3T9R690/
htPdP+xV3T+Y/N0/wV/dP9HT3T9CSt4/YrbdPwSi3T9Msd0/cqzdP5G+3T9tp90/jh/eP7Yo
3j8Mld4/LiDePzL/3T+dut0/1YjdP80F3j8uqN0/IzrePwgz3j/7VN4/L0veP+CU3T/KS94/
W7bdP1Hp3T+2kN4/bYPePzUT3j8Pqd4/wBvePw8c3j/BZ94/WuXdP3rg3T+4mN0/xkTeP6bX
3T/RuN4/MzveP7B73j/RVd4/BjLeP3Qc3j+0nd4/ZqrdPxbp3T/Qat4/3UbeP6Mh3j80O94/
dB/eP66N3j9V0N0/y5beP/8Y3j/yu94/7nXeP4+e3j+fwd0/f1reP7sV3j+sE94/cbbeP3gR
3j+9Wt4/V9HePwvt3j+w8d4/cCbeP7cH3j+sqN4/zwDfP7cg3z/Ww94/wk/eP0Ez3z8wjN4/
YRHfP19K3j9igd4/t9DeP0wa3j80xt4/+AHfP0St3j/HZd4/m2HeP9en3j91xd4/5E/eP6zn
3j92C98/FM/eP9+B3j+aHd4/V4beP3em3j8d3t4/av3ePxc33z/+fN4/DIneP+2P3j+XT98/
4PreP+B33j842t4/vNjePxS83j/XTt4/lJ7eP5m13j+llN4/GVXeP1kt3z+0WN0/VlfePzFw
3j/m7t4/ivTeP3i73T+Nct4/S53eP5t73j91rd4/Ic3ePz2T3j/B1t4/g7PeP9Ex3z907t4/
6XjeP9Uf3z9sIN8/irbeP69Z3j+Bqd4/cp3fP+TM3j/5gd4/2LLeP9qo3z/GLd8/qPXeP4M+
3z9PEt8/6fzePxR63j+RDd8/cqreP9ng3j805d4/ki/fP7Jp3z9Fzd4/EQ3fP0o63z/w6d4/
dwHfP4eV3z/8Ed8/2tPeP5PZ3z8RGd8/14DfPwQd3z9BG98/So3ePzsT3z/p8d4/0cbeP78k
3z/9H98/nRrfP8553z+0+t8/jrbfP2iq3z9Mtd8/3Y7fPxEe3z+9Q98/H9DfP4lT3z+GzN8/
vAXfP7sU3z9jj98/ACHfP+xB3z/3bt8/s4HfP6NZ3z+but4/faDfP5oc3z+k/d4/F1rfPwsd
3z+4398/ak3fP1p53z9lZd8/nEbfPyll3z+L5t4/7LfeP2dH3z+O498/QPHePygS4D/3vt8/
rejfP3bL3z+3t98/cITfP3ll3z+0od8/cXffP6qc3z8oWd8/NXPfP1EC4D9BLOA/FFrfPwnr
3z+RMt8//6vfPyiz3z+3it8/RsbfPxx13z9bz98/mYHfP28y4D8f9N8/3brfP5TD3z8Swd8/
m0bfP8yo3z+sOt8/mInfP8BM3z9F+98/c8HfPyj73z8k998/7yrgPxRd4D+JjOA/5djfPx8w
4D9Kzt8/E/3fPziz4D8MR+A/MtXfP3dL4D/j9t8/uBTgPx814D+JNOA/8/rfP20f4D/szuA/
dzjgPxxK4D+mF+A/AjbgP1yp3z9h9N8/6VXgP5ec3z/g7d8/uLTgP0e+3z+2keA/6a/gP5dA
4D+iK+A/Dt7fP8cY4D8FMeA/4UXgPxr13z9Kst8/PQ3gP2bj4D/uKuA/FXbgP56T4D8JR+A/
9EzgP9HS4D/kZt8/CwngP4Tx3z/aPuA/QQrgP0hm4D9Xlt8/7QbgP67p3z/vj+A/FvXfP6DG
4D9H6t8/ktDfP7QU4D8wQ+A/6X3gP0AT4D+eMuA/fxbgPw3R3z/pOeA/MgPgPz3j3z/pOuA/
lo7gP2k64D/I4uA/szbgPx8R4D+yLuA/UfHfP70+4D+EYOA/</AssayYData></Step><Step><CommonData><SampleLocation>1</SampleLocation><SampleID></SampleID><SampleGroup></SampleGroup><SampleInfo></SampleInfo><SampleRow>C</SampleRow><SamplePlate>1</SamplePlate><WellType>BUFFER</WellType><Concentration>-1</Concentration><ConcentrationUnits>µg/ml</ConcentrationUnits><MolarConcentration>-1</MolarConcentration><MolarConcUnits>nM</MolarConcUnits><MolecularWeight>-1</MolecularWeight><Temperature>30</Temperature><StartTime>1782023</StartTime><AssayTime>180</AssayTime></CommonData><FlowRate>600</FlowRate><StepType>DISASSOC</StepType><StepName>Dissociation</StepName><StepStatus>OK</StepStatus><ActualTime>180</ActualTime><CycleTime>0.2</CycleTime><AssayXData Points="900">gQC0RN8GtERGDbRE5RO0RBIatESBILRE8Ca0REYttETVM7REGzq0RIFAtETnRrRERk20RKxT
tEQbWrREeWC0ROdmtERObbRErHO0RBJ6tESBgLRE34a0REaNtESsk7REEpq0RKqgtETfprRE
Tq20RKyztEQSurREgcC0RN/GtEROzbRErNO0RBvatESB4LRE3+a0REbttESs87REG/q0RHkA
tUQQB7VERg21RKwTtUQSGrVEeSC1ROcmtURGLbVEtDO1RBI6tUSBQLVEGUe1RE5NtUSsU7VE
G1q1RHlgtUTfZrVERm21RKxztUQSerVEgYC1RN+GtUROjbVErJO1RESatUR5oLVE56a1REat
tUSss7VEErq1RHnAtUTfxrVERs21RKzTtUQS2rVEeeC1RN/mtURO7bVErPO1RBv6tUR5ALZE
3wa2REYNtkSsE7ZEEhq2RHkgtkTfJrZETi22RLQztkQSOrZEgUC2RN9GtkRGTbZErFO2RBJa
tkSBYLZE32a2REZttkSsc7ZEG3q2RHmAtkTnhrZERo22RKyTtkQbmrZEeaC2RN+mtkRGrbZE
rLO2RBK6tkR5wLZE38a2REbNtkSs07ZEEtq2RHngtkTf5rZERu22RKzztkQS+rZEgQC3RN8G
t0RGDbdErBO3RBIat0R5ILdE3ya3REYtt0SsM7dEEjq3RHlAt0TfRrdERk23RKxTt0QSWrdE
eWC3RN9mt0RGbbdEtHO3RBJ6t0R5gLdE34a3REaNt0Ssk7dEEpq3RHmgt0T+p7dERq23RKyz
t0QSurdEecC3ROfGt0RGzbdEtNO3RBvat0R54LdE3+a3REbtt0S087dEG/q3RIEAuETnBrhE
Tg24RLQTuEQbGrhEgSC4ROcmuEROLbhEtDO4RBs6uESBQLhE50a4RE5NuES0U7hEG1q4RIFg
uETnZrhETm24RLRzuEQberhEmoC4ROeGuEROjbhEtJO4RBuauESBoLhE56a4REatuES0s7hE
G7q4RLLAuETnxrhETs24RLTTuEQb2rhEgeC4ROfmuERO7bhEtPO4RBv6uESBALlE5wa5RE4N
uUTFE7lEGxq5RIEguUTnJrlETi25RKwzuUQbOrlEgUC5ROdGuUROTblEtFO5RBtauUSBYLlE
52a5RE5tuUS0c7lEEnq5RKqAuUTnhrlERo25RLSTuUQbmrlEgaC5ROemuURGrblEtLO5RBu6
uUSBwLlE58a5REbNuUS007lEG9q5RIHguUTn5rlETu25RLTzuUQS+rlEgQC6RN8GukRGDbpE
tBO6RBsaukSBILpE9ie6REYtukTdM7pEGzq6RIFAukTnRrpETk26RLRTukQbWrpEgWC6ROdm
ukRGbbpEtHO6RBJ6ukR5gLpE34a6REaNukS0k7pEEpq6RIGgukTfprpETq26RLSzukQburpE
ecC6RN/GukROzbpEtNO6RBvaukSB4LpE5+a6REbtukS087pEEvq6RIEAu0TfBrtETg27RLQT
u0QbGrtEgSC7RN8mu0RGLbtErDO7RBs6u0SBQLtE50a7RE5Nu0Q3VLtEG1q7RHlgu0TnZrtE
Rm27RKxzu0QSertEeYC7ROeGu0RGjbtEtJO7RBuau0SBoLtE56a7RMCtu0S0s7tEErq7RIHA
u0TnxrtETs27RKzTu0Qb2rtEeeC7RN/mu0RG7btErPO7RBv6u0R5ALxE3wa8RE4NvES0E7xE
Ehq8RIEgvETnJrxETi28RLQzvEQSOrxEeUC8RN9GvEROTbxErFO8RBtavESBYLxE32a8REZt
vES0c7xEEnq8RImAvETnhrxETo28RKyTvEQSmrxEeaC8RN+mvEROrbxErLO8RBu6vER5wLxE
38a8RE7NvESs07xEEtq8RHngvETn5rxERu28RLTzvEQS+rxEeQC9ROcGvURGDb1ErBO9RBIa
vUR5IL1E3ya9REYtvUSsM71EGzq9RIFAvUTnRr1EXE69RKxTvUQSWr1EeWC9RPhmvURObb1E
rHO9RBJ6vUR5gL1E34a9REaNvUSsk71EG5q9RHmgvUTfpr1ERq29RKyzvUQbur1EecC9RN/G
vURGzb1ErNO9RBLavUR54L1E5+a9REbtvUSs871EG/q9RHkAvkTfBr5ETg2+RKwTvkQbGr5E
eSC+RN8mvkRGLb5EtDO+RBI6vkR5QL5E30a+REZNvkS0U75EElq+RIFgvkTfZr5ERm2+RKxz
vkQber5EeYC+RN+GvkROjb5EtJO+RBKavkSBoL5E36a+REatvkSss75EErq+RIHAvkTnxr5E
Rs2+RN3TvkQS2r5EeeC+ROfmvkRG7b5ErPO+RBL6vkSBAL9E3wa/REYNv0SsE79EEhq/RHkg
v0TfJr9ERi2/RLQzv0QSOr9Eh0G/RN9Gv0RGTb9ErFO/RBJav0R5YL9E52a/REZtv0S0c79E
Enq/RIGAv0Tfhr9ETo2/RKyTv0QSmr9EeaC/ROemv0RGrb9ErLO/RBK6v0R5wL9E38a/RHfN
v0Ss079EG9q/RHngv0Tw5r9ETu2/RLTzv0Qb+r9EeQDARPAGwERODcBEtBPARBIawER5IMBE
5ybARFYtwES0M8BEGzrARIFAwETnRsBETk3ARLRTwEQbWsBEgWDAROdmwERObcBEtHPARBt6
wESBgMBE54bARE6NwES0k8BEG5rARIGgwETnpsBETq3ARLSzwEQbusBEgcDAROfGwEROzcBE
tNPARBvawESB4MBE5+bARE7twES088BEG/rARIEAwUTnBsFETg3BRLQTwUQbGsFEgSDBROcm
wUROLcFEtDPBRBs6wUSBQMFE50bBRE5NwUS0U8FEG1rBRIFgwUTfZsFEf23BRKxzwUQSesFE
gYDBROeGwUROjcFEtJPBRBKawUSBoMFE56bBRE6twUS0s8FEG7rBRIHAwUTfxsFETs3BRLTT
wUQb2sFEgeDBRN/mwURO7cFEtPPBRBv6wUSBAMJE5wbCRE4NwkSsE8JEGxrCRIEgwkTnJsJE
dy3CRLQzwkQbOsJEgUDCROdGwkRGTcJErFPCRBJawkSBYMJE52bCRE5twkS0c8JEG3rCRIGA
wkTnhsJETo3CRLSTwkQSmsJEgaDCRN+mwkROrcJEtLPCRDu6wkSBwMJE58bCRE7NwkS008JE
G9rCRIHgwkTf5sJEXu3CRLTzwkQb+sJEeQDDROcGw0QCDsNErBPDRBIaw0SBIMNEECfDRE4t
w0SsM8NEEjrDRHlAw0TnRsNETk3DRLRTw0QbWsNEgWDDROdmw0RGbcNEtHPDRBJ6w0SBgMNE
34bDRE6Nw0Ssk8NEG5rDRIGgw0TnpsNEVq3DRKyzw0QbusNEgcDDRN/Gw0RGzcNEtNPDRBva
w0R54MNE3+bDREbtw0Ss88NEEvrDRIEAxETnBsRETg3ERLQTxEQbGsREiSDEROcmxEROLcRE
tDPERBI6xER5QMRE30bERE5NxES0U8REElrERHlgxETnZsRERm3ERLRzxEQbesREeYDEROeG
xERGjcREtJPERBuaxER5oMRE8KbEREatxES0s8REG7rERHnAxETfxsRERs3ERLTTxEQb2sRE
geDERN/mxERG7cRErPPERBv6xER5AMVE3wbFREYNxUS0E8VEEhrFRIEgxUTfJsVETi3FRLQz
xUQbOsVEeUDFROdGxUROTcVErFPFRBtaxUR5YMVE52bFRE5txUS0c8VEG3rFRHmAxUTfhsVE
Ro3FRKyTxUQSmsVEeaDFRN+mxURGrcVEtLPFRBK6xUSBwMVE38bFREbNxUS008VEG9rFRHng
xUTf5sVERu3FRLTzxUQS+sVEeQDGRN8GxkRODcZE1RPGRBIaxkR5IMZE3ybGRE4txkSsM8ZE
EjrGRHlAxkTfRsZERk3GRKxTxkQSWsZEeWDGRDlnxkRGbcZEtHPGRBJ6xkSBgMZE34bGREaN
xkSsk8ZEG5rGRHmgxkTfpsZETq3GRLSzxkQbusZEgcDGRN/GxkRGzcZErNPGRBLaxkR54MZE
3+bGREbtxkS088ZEEvrGRHkAx0TfBsdETg3HRLQTx0QSGsdEeSDHRN8mx0RGLcdErDPHRBI6
x0R5QMdE+EbHREZNx0SsU8dEElrHRHlgx0TfZsdERm3HRKxzx0QSesdEeYDHRN+Gx0RGjcdE
rJPHRBKax0R5oMdE36bHREatx0Sss8dEErrHRHnAx0TfxsdERs3HRKzTx0QS2sdEeeDHRN/m
x0RG7cdEtPPHRCP6x0SBAMhE3wbIREYNyES0E8hEGxrIRIEgyETfJshETi3IRKwzyEQSOshE
gUDIROdGyERGTchEtFPIRBtayER5YMhE52bIREZtyESsc8hEG3rIRIGAyETnhshETo3IRLyT
yEQbmshEgaDIROemyEROrchEtLPIRBu6yESBwMhE58bIRE7NyES008hEG9rIRIHgyETn5shE
Tu3IRLTzyEQb+shEgQDJROcGyURODclEtBPJRBsayUTCIMlE5ybJRE4tyUS0M8lEGzrJRIFA
yUTnRslETk3JRLRTyUQbWslEgWDJROdmyURvbclErHPJRBt6yUSqgMlEOYfJRF6NyUS0k8lE
G5rJRHmgyUTnpslETq3JRLSzyUQbuslEgcDJROfGyUROzclEtNPJRDvayUSB4MlE5+bJRE7t
yUS088lEG/rJRIEAykTnBspERg3KRKwTykQbGspEgSDKROcmykROLcpEtDPKRBI6ykR5QMpE
30bKRE5NykS0U8pEG1rKRIFgykTnZspERm3KRLRzykQbespE</AssayXData><AssayYData Points="900">OOTgP8Mh4T9YvuE//9fhP6WB4T+aLeE/dkPiP5R74j8POOI/mh7iP1nK4j+JbeI/NW3iP4j8
4j+iaOI/eXfiP/St4j/yleI/3h7jP3cG4z/0/eI/QWriP40F4z/MmOI/0FPjP2kZ4z+ul+I/
rE7iP3CC4j9JVOM/7O3iP8K+4j/B1uI/ssTiP1094z+O0uI/ZoXiPz/a4j+nqeI/OcriP2qY
4j9CveI/SgbjP3qg4j949uE/0b/iPy204j8NYeM/EhjjP7Pv4j+Gs+I/hXvjP8W24j8C1eI/
6U3jP9xw4z/HaeI/55LiP+k14z9fF+I/JK3iPzLB4z/aGeM/FOriP2QL4z/a/uI/I+TiP1Xn
4j/W3uI/rWPiP8NJ4z845uI/uX/iP5Or4j8joOI/ToniP++k4j+Kp+I/fDvjP3344j/Mt+I/
wxrjP4rC4j9PjOI/XnXiP2Dy4j8W/+I/vwfjP0CW4j8W1OM/KCDjPwdj4z8kEuM/St3iP7GT
4j8mEOM/0grjPz/T4j9wquI/mUPjP9jE4j9d3+E/eMLiPzbq4j9J++I/8MTiP7fm4j8O7OI/
hb3iP43+4j/xseI/OIbiP5nE4j8DouI/G4/jPx8Q4z8NEeM/wt7iPxXv4j+WXuI/naviP/wh
4z9Yl+I/vsPiP2HI4j/Kz+I/UtDiP9IW4z90feI/jRfjP5BJ4j9J6uI/p/jiP+ZF4z88iOI/
ncXiPzQA4j8wuuI/iTbiP36U4j9MTeI/U+PiP5bI4j8iqeI/tQTiP1Tf4j8CA+M/aKHiP+Ih
4z/6ouI/T+PiP6AX4j+30+I/T1/iP5Db4j9JROM/UjTjP7T44j+NBuM/sZ7iP0KO4j/I8+I/
BHziP51H4z8HxuI/C7DiP3oa4z8BgeI/1PXiP4ac4j+tDuM/393iPywZ4z9nLuI/IqTiP/j6
4j+20OI/nKfiP8f34j9LPeI/t5biP1gr4z/uF+I/4VrjPz0H4z/PF+M/QijjP18B4z+F7OI/
E97iPwRM4z8iT+I/wMfiP3cD4z9ywOI/s9/iP4324j83OuM/2wjjP6rD4j/Rs+I/E27iP5B2
4j+v7eI/s6XiP13o4j/XpuI/6MXjP86s4j+CeOI/m+viP2a44j/7S+M/UuHiP4Ig4z/GZeM/
IpvjPy5D4z/iWOI/GZDiP7Qs4z9W0+I/gYPiPy3n4j+YPOM/5A3jP9T+4j/dtuI/uR7jP3v0
4j8kXeM/J/LiP3584j8laOM/pXviPwaf4j+3teM/erfiP9AN4z8A9eI/m/TiP4Ze4z/7SOM/
kzniP9sO4z9IquM/ySbjP7v54j9ReuI/AZXiP6Yz4z+JYOM/gd/iP/VB4z880eI/wNbiPxm9
4z/xYeM/EvbiPwYO4z9ef+M/TtPiP1rA4j9KquI/a9fiP0zy4j9QM+M/z0TiPyb34j+4JuM/
F4bjPwBg4z8FC+M/LyLjP2ht4z8qW+M/jbzjP6GS4j84EeM/oOjiP79J4z+GieM/aeziP2Ip
4z/ayOI/7YLiPxjn4j+SyeI/g9niPz2e4z9SMeM/jkbjP94R4z/5FeM/GpHjP90f4z/vxeM/
0+PiP+zn4j+Z4+I/HNbiP8h44z853eI/qSDiP1JK4z9h3OI/a6ziP5T14z+cOOM/MhnjP60D
4z+aJuM/B4DjP79b4z+b8uI/fSvjP/Ap4z9LDuM/QvHiP+tM4z+mUOM/OwXjP9kg4z+OVOM/
10XjP4Dh4z8O2eM/dKPjP00f4z8iDeQ/wT/jP2mX4z+ArOM/OovjP+0i4z+luOM/VZ3jP0xn
4z/Lk+M/T4TjP61z4z/yEuM/n97iP1494z/sV+M/bELjPxmm4z/FneM/bb3iP46i4z9WZ+M/
Kl3jPwBq4z8pvuM/I5jjP05b4z8foOM/2/DiPyG94z+Vq+M/yn/jPzdj4z/6keM/5rrjP+Z0
4z+WSeM/y5PjP1M34z+6F+Q/nMPjP0IV5D99auM/6lXkP6ic4z+DyeM/V5LjP1+j4z9eoeM/
G0HjPxfk4j+HeeM/wV7jP76g4z+8p+I/EPbjPyc74z/6veI/k4/jP8B44z+nT+M/b6rjP+rI
4z9JD+M/qgXkP5FO4z/90OM/CZnjP4yc4z8VE+M/Z7TjPxyF4z8qiOM/MT7kP2gC5D8pkuM/
CCPjPzID4z/gmOM/o1bjPwhh4z+hneM/IwbkP5bu4j9LwuM/KXzjP3Nu4z/2zeM/mXLjP7BV
4z+g4OM/4tXjP5+O4z8FlOM/zgnkP/X34z+vDeM/7HbjP3e24z987uM//KvjP9Tl4z+mv+M/
2yvjP/se4z+4M+Q/yZXjP9PY4z+jb+M/xAzkP1sy4z8a7uM/VO7jP9pX4z8TseM/VHbjP4Aq
5D/9ceM/6rPjPw5H4z+g0uM//lPjP8145D/G6+M/TsrjP+4e5D8uoeM/t8LjP+Vc5D/af+M/
zdLjP0zS4z+C0eM/vMnjP3xz4z/gYuQ/t5LjP+gU5D8ql+M/WVHkP89i5D/AAOQ/19TjPzTu
4z9iweM/2frjP1f14z9cu+M/9eXjPxiQ4z884OM/NHDjP4Mm5D8DluM/sH3kP3sV5D9or+M/
JrTjPx9i5D/V7+M/+TfkP4Qn5D+xKeQ/93vjP2/T4z/5zOM/y6vjPyvi4z/kleM/yvDjP8a4
4z/mm+M/b4jjP/7L4z+Ey+M/O/LjPxhN5D80k+Q/68rjPwXy4z8HJOM/Z0DkP7W34z8r4eM/
GErkP9Vb5D+x/OM/P+vjP3sR5D9SpuM/jOHjP8Dk4z/DpeM/hSzkP/ZA5D9FyeM/30XkP5Tu
4z9OSOQ//yLkPxC15D+6k+Q/vUrkPxAq5D909+M/0UTkPxz24z+FhOQ/tBvkP1HC5D8EQuQ/
SJLjP6AG5D/qVeM/yP7jP4ri5D/LKeQ/nXHkPwHt4z9g7OM/0cTjP4t14z+pBeQ/pKnjP8kL
5D+4R+Q/6BPkP2/t4z8DZuM/arrkP7H84z8BTOQ/YjnkPw6G5D/VQ+Q/ZjPkP/Vg5D8mKuQ/
xTHkP0kS5D8mMuQ/aSLkPzbI4z+5OeQ/xcnjP54r5D/42+M/lwnkPznM4z8MdOQ/3h7kP8qc
5D8pn+Q/o07kP1ib5D8ZP+Q/aTXkPx8o5D85FOQ/YHPkP9by4z9tE+Q/DH/kPzrZ4z+f8+Q/
VGjkP5i15D+Ea+Q/sdnjPzs25D/dbOQ/DHvkP9624z+DLOQ/8XvkP9n14z8TquQ/0VXkP1JQ
5D87z+M/FRDkP0635D9/5uQ/+efkP9hC5D+HaeQ/EyTkP+vc5D8O+eM/YOfkP9Ep5D8oaOQ/
HT3kP2ix5D8uxuQ/QP/jP7Uh5D+ZZeQ/ot3kP8d45D/21+Q/0JzkPwpS5D8/ReQ/rWHkP3+r
5D+inOQ/r4XlPwIP5D+L8+Q/m1rkP/BX5D/qnuQ/NxjkP72W5D+lDeQ/GFbkP7q65D9dF+Q/
NHvkP9/X4z9+lOQ/gJzkP9235D+2i+Q/+QHkP26b5D9sQeQ/jp/kP58m5D949eM/CqPkP8Em
5D+08uM/GEPkP0NX5D/i/+Q/+T/kPxlu5D+yH+Q/mH7kPx3Q5D/OR+Q/XdrkP6tE5D893+Q/
VVLkP2UB5T8COOQ/X3LkP7Y75D+QE+U/PXjkP/Xf5D9Kt+Q/PmbkPxw55D+JquQ/rITkPy/v
4z9GkeQ/g5XkP5DE5D9S8uQ/FmTkP5Mt5D+wfeQ/ZTPkP0eJ5D/w4eQ/E+PkP8mp5D+PRuU/
JA3lP20g5T9rtuQ/9u3jP5XP5D+u9eQ/Ne/kP3aB5D9Fu+Q/WXjkP3/q5D9nA+U/vpXkP498
5D8k+eQ/H2LkP75I5T8eLOU/Hq3kP3/H5D+lK+U/W/vkP6m25D+ENuU/thflP7725D/1t+Q/
IL7kP5b65D9kgOQ/Jm3kP7gz5T9sd+Q/dhHlP0W25D+1ieQ/dczlP/Mc5T8KBeU/Bx3lP5Cs
5D9SMeQ/2BnlP0l85D/TruQ/1i7lPzIE5T+JxuQ/BrPkP5WD5D+hueQ/Y0XlPx3p5D+zZOQ/
SSrlP9co5T9yB+U/Kx7lPya85D+bv+Q/M1PlP6r45D9P7OQ/yGrkP+8n5T9UJeU/B3/kP2j3
5D+90eQ/OLjkP/Mf5T8Q4eQ/irLkP7HR5D/UwuQ/M9zkP9mT5T+ofeU/WuPkP3SM5T8tvuQ/
FKDkP0eH5T8WIeU/MSDlP8a15D+I2OQ/sGXlP1lA5T/S8uQ/ADflPyp05T8wcOQ/Zu3kPw/A
5D+Jm+Q/zi/lP+6y5T+WsuQ/0bLkP5ZZ5D88bOU/oivlPy8E5T8MD+U/9rPkP2kv5T+uNeU/
ZYLkP8zQ5D9f5eQ/nD/lP8lq5T9rZOU/FsrkPxD95D9mo+Q/+FXlP9ND5T9TguU/7I7lPx3S
5D/ERuU/Pc3kP8fv5D+zcuQ/MVTlP9BF5T9jX+U/Xi3lPx605T8fz+Q/IGXkP61z5T9zJ+U/
boXkP3zE5T8FWOU/NnflP78c5T/MvOQ/FEHlP/k05T+YIOU/0jHlP9UY5T+gVOU/dRTlP/ah
5T+AieU/Qd3kPwYc5T90HuU/M9nlP5HD5D//eOU/W2TkP/o95T+gOOU/UI7lPxmG5T9BTOU/
jrfkP44+5T/wwOU/c4/lP0X35D/7KuU/khLlP2c35T99L+U/Y0rlP+U05T/scuU/vCjlP77V
5D/ZkuU/0JTlP0Ft5T8TzeU/9kDlP7Ax5T+5QOU/fDDlPxCr5T9rjeU/4ZHlP7iK5T+WZOU/
mGflP0TK5T8A8uQ/TAXlP1W65T89BOU/k0XlP0SP5T/EJOU/</AssayYData></Step><Step><CommonData><SampleLocation>11</SampleLocation><SampleID></SampleID><SampleGroup></SampleGroup><SampleInfo></SampleInfo><SampleRow>C</SampleRow><SamplePlate>1</SamplePlate><WellType>REGENERATION</WellType><Concentration>-1</Concentration><ConcentrationUnits>µg/ml</ConcentrationUnits><MolarConcentration>-1</MolarConcentration><MolarConcUnits>nM</MolarConcUnits><MolecularWeight>-1</MolecularWeight><Temperature>30</Temperature><StartTime>1971731</StartTime><AssayTime>5</AssayTime></CommonData><FlowRate>1000</FlowRate><StepType>KREGENERATION</StepType><StepName>Regeneration2</StepName><StepStatus>OK</StepStatus><ActualTime>5.00005</ActualTime><CycleTime>0.2</CycleTime><AssayXData Points="25">gYDKROeGykROjcpEtJPKRBuaykSBoMpE56bKRE6tykS0s8pEErrKRIHAykTfxspETs3KRLTT
ykQb2spEgeDKROfmykRO7cpEtPPKRFT6ykSqAMtE5wbLRE4Ny0SsE8tEGxrLRA==</AssayXData><AssayYData Points="25">HHt+wA44hcASUonAukiMwDGhjsC3YJDABPiRwE1Qk8D3TpTApoKVwLdolsAMV5fA0/CXwLLd
mMByU5nABQOawGWwmsCPIJvAG6KbwIIHnMAnnJzAUvKcwEltncDW1J3AEASewA==</AssayYData></Step><Step><CommonData><SampleLocation>12</SampleLocation><SampleID></SampleID><SampleGroup></SampleGroup><SampleInfo></SampleInfo><SampleRow>C</SampleRow><SamplePlate>1</SamplePlate><WellType>NEUTRALIZATION</WellType><Concentration>-1</Concentration><ConcentrationUnits>µg/ml</ConcentrationUnits><MolarConcentration>-1</MolarConcentration><MolarConcUnits>nM</MolarConcUnits><MolecularWeight>-1</MolecularWeight><Temperature>30</Temperature><StartTime>1987866</StartTime><AssayTime>5</AssayTime></CommonData><FlowRate>1000</FlowRate><StepType>KREGENERATION</StepType><StepName>Regeneration2</StepName><StepStatus>OK</StepStatus><ActualTime>4.99895</ActualTime><CycleTime>0.2</CycleTime><AssayXData Points="25">gSDLROcmy0RGLctErDPLRBI6y0SBQMtE30bLREZNy0S0U8tEElrLRHlgy0TfZstETm3LRLRz
y0QbestEeYDLRN+Gy0ROjctEtJPLRBKay0SBoMtE56bLRE6ty0S0s8tEErrLRA==</AssayXData><AssayYData Points="25">nxgGPS0rrD2bwfE92GYgPoanMD4N1Uo+CZ5ZPqPycD5fm3U+ApeBPotYhj6E9Ik+riKPPmwJ
kj58r5Q+KWKZPmCYmz5uiZ4+L1agPk3Moj7CGqU+/MmmPlOIqT7gSas++6qsPg==</AssayYData></Step><Step><CommonData><SampleLocation>11</SampleLocation><SampleID></SampleID><SampleGroup></SampleGroup><SampleInfo></SampleInfo><SampleRow>C</SampleRow><SamplePlate>1</SamplePlate><WellType>REGENERATION</WellType><Concentration>-1</Concentration><ConcentrationUnits>µg/ml</ConcentrationUnits><MolarConcentration>-1</MolarConcentration><MolarConcUnits>nM</MolarConcUnits><MolecularWeight>-1</MolecularWeight><Temperature>30</Temperature><StartTime>2004286</StartTime><AssayTime>5</AssayTime></CommonData><FlowRate>1000</FlowRate><StepType>KREGENERATION</StepType><StepName>Regeneration2</StepName><StepStatus>OK</StepStatus><ActualTime>5.00005</ActualTime><CycleTime>0.2</CycleTime><AssayXData Points="25">eMDLRN7Gy0Q9zctExNPLRBLay0R44MtE3ubLRD3ty0R49MtECfrLRHAAzETeBsxEPQ3MRKMT
zEQSGsxEeCDMRNYmzERFLcxEqzPMRAk6zERwQMxE1kbMREVNzESjU8xEElrMRA==</AssayXData><AssayYData Points="25">xziNwFgtkcBpepPAh7eUwA0PlsAsE5fA3yeYwHu9mMAropnA6wOawNqrmsA2LJvAS4CbwMwL
nMC9ZpzAA6icwEjjnMAYRJ3AG7qdwK7oncCRKJ7AoWaewC6snsDi2Z7AjPWewA==</AssayYData></Step><Step><CommonData><SampleLocation>12</SampleLocation><SampleID></SampleID><SampleGroup></SampleGroup><SampleInfo></SampleInfo><SampleRow>C</SampleRow><SamplePlate>1</SamplePlate><WellType>NEUTRALIZATION</WellType><Concentration>-1</Concentration><ConcentrationUnits>µg/ml</ConcentrationUnits><MolarConcentration>-1</MolarConcentration><MolarConcUnits>nM</MolarConcUnits><MolecularWeight>-1</MolecularWeight><Temperature>30</Temperature><StartTime>2020576</StartTime><AssayTime>5</AssayTime></CommonData><FlowRate>1000</FlowRate><StepType>KREGENERATION</StepType><StepName>Regeneration2</StepName><StepStatus>OK</StepStatus><ActualTime>5.00005</ActualTime><CycleTime>0.2</CycleTime><AssayXData Points="25">eGDMRN5mzERFbcxEo3PMRAl6zERwgMxE1obMRD2NzESjk8xECZrMRHigzETWpsxEPa3MRKuz
zEQSusxEcMDMRNbGzERFzcxEo9PMRAnazER44MxE3ubMRD3tzESj88xEEvrMRA==</AssayXData><AssayYData Points="25">YIDhPUPzKD5oFEo+GdtnPgEIgz5Jw4o+3CKUPkDOmj6kZaA+GISkPtXZrD5VLbA+j5SxPj+v
uD7KuLs+ocS9PvQovj7+ScQ+SXbFPl7IyT608so+g1HNPsrMzj6879E+AKnTPg==</AssayYData></Step><Step><CommonData><SampleLocation>11</SampleLocation><SampleID></SampleID><SampleGroup></SampleGroup><SampleInfo></SampleInfo><SampleRow>C</SampleRow><SamplePlate>1</SamplePlate><WellType>REGENERATION</WellType><Concentration>-1</Concentration><ConcentrationUnits>µg/ml</ConcentrationUnits><MolarConcentration>-1</MolarConcentration><MolarConcUnits>nM</MolarConcUnits><MolecularWeight>-1</MolecularWeight><Temperature>30</Temperature><StartTime>2037043</StartTime><AssayTime>5</AssayTime></CommonData><FlowRate>1000</FlowRate><StepType>KREGENERATION</StepType><StepName>Regeneration2</StepName><StepStatus>OK</StepStatus><ActualTime>4.99895</ActualTime><CycleTime>0.2</CycleTime><AssayXData Points="25">eADNRN4GzURFDc1EvBPNRAkazUR4IM1E3ibNREUtzUQFNM1EEjrNRHBAzUTeRs1ERU3NRKNT
zUQSWs1EeGDNRNZmzUQ9bc1Eo3PNRAl6zURwgM1E1obNREWNzUSrk81ECZrNRA==</AssayXData><AssayYData Points="25">XmyMwAockMCkO5LAS6OTwAnrlMCLt5XAdW6WwA85l8B35pfAlk6YwMa/mMCkUJnAuLuZwC8F
msC5aprAx4OawMDOmsCnBZvA35CbwAe/m8DJ3pvAzTGcwHNWnMDtfpzAPrKcwA==</AssayYData></Step><Step><CommonData><SampleLocation>12</SampleLocation><SampleID></SampleID><SampleGroup></SampleGroup><SampleInfo></SampleInfo><SampleRow>C</SampleRow><SamplePlate>1</SamplePlate><WellType>NEUTRALIZATION</WellType><Concentration>-1</Concentration><ConcentrationUnits>µg/ml</ConcentrationUnits><MolarConcentration>-1</MolarConcentration><MolarConcUnits>nM</MolarConcUnits><MolecularWeight>-1</MolecularWeight><Temperature>30</Temperature><StartTime>2053331</StartTime><AssayTime>5</AssayTime></CommonData><FlowRate>1000</FlowRate><StepType>KREGENERATION</StepType><StepName>Regeneration2</StepName><StepStatus>OK</StepStatus><ActualTime>5.00005</ActualTime><CycleTime>0.2</CycleTime><AssayXData Points="25">b6DNRM2mzUQ0rc1EorPNRAm6zURvwM1E1cbNRDzNzUSi081ECdrNRGfgzUTN5s1EPO3NRJrz
zUQA+s1EZwDORNUGzkQ0Dc5EqhPORAAazkR3IM5EzSbOREQtzkSaM85ECTrORA==</AssayXData><AssayYData Points="25">RQJjPlcqiT7ja6A+woiqPoWfuz47bcI++qvLPvip0j7SFtk+fD3ePlNC4T4M8eg+aV/uPjha
7j7vI/I+Orr3PgQL9z7pfPo+ZWj+Pg9/AT8mCQI/wEQDP672Az9hfwU/yxkFPw==</AssayYData></Step><Step><CommonData><SampleLocation>1</SampleLocation><SampleID></SampleID><SampleGroup></SampleGroup><SampleInfo></SampleInfo><SampleRow>C</SampleRow><SamplePlate>1</SamplePlate><WellType>BUFFER</WellType><Concentration>-1</Concentration><ConcentrationUnits>µg/ml</ConcentrationUnits><MolarConcentration>-1</MolarConcentration><MolarConcUnits>nM</MolarConcUnits><MolecularWeight>-1</MolecularWeight><Temperature>30</Temperature><StartTime>2068252</StartTime><AssayTime>30</AssayTime></CommonData><FlowRate>1000</FlowRate><StepType>BASELINE</StepType><StepName>Baseline2</StepName><StepStatus>OK</StepStatus><ActualTime>29.999</ActualTime><CycleTime>0.2</CycleTime><AssayXData Points="150">b0DORM1GzkQ8Tc5EJVTORABazkRnYM5E1WbORDRtzkSic85EAHrORGeAzkTVhs5EPI3ORJqT
zkQAms5Eb6DORNWmzkRUrc5EorPORAm6zkRvwM5E1cbORDTNzkSa085EANrORGfgzkTN5s5E
NO3ORKLzzkQA+s5EZwDPRNUGz0Q8Dc9EmhPPRAkaz0RnIM9EzSbPRDQtz0SiM89EADrPRG9A
z0TNRs9ENE3PRJpTz0QJWs9Eb2DPRM1mz0Q8bc9EonPPRAB6z0RvgM9E1YbPRDyNz0Sak89E
AJrPRGegz0TVps9ENK3PRJqzz0QAus9EZ8DPRM3Gz0Q0zc9EmtPPRAnaz0Rn4M9EzebPRDzt
z0Si889EAPrPRG8A0ETVBtBENA3QRJoT0EQAGtBEbyDQRM0m0EQ8LdBEmjPQRAA60ERnQNBE
1UbQRDRN0ESaU9BECVrQRGdg0ETNZtBEPG3QRJpz0EQJetBEb4DQRM2G0EQ0jdBEopPQRACa
0ERnoNBEzabQRDSt0ESas9BEALrQRG/A0ETNxtBEPM3QRJrT0EQA2tBEb+DQRM3m0EQ07dBE
mvPQRAD60ERnANFEzQbRRFQN0USiE9FEABrRRGcg0UTNJtFENC3RRKIz0UQJOtFEZ0DRRM1G
0UQ8TdFEolPRRABa0URnYNFEzWbRRDRt0USac9FEAHrRRGeA0UTNhtFENI3RRKKT0UQAmtFE
Z6DRRM2m0UQ0rdFEmrPRRAC60URvwNFE1cbRRDTN0USi09FEANrRRGfg0UTN5tFENO3RRKLz
0UQA+tFE</AssayXData><AssayYData Points="150">U4ETP6JAEz80qxM/P/MUP36nFT+ekBU/c8sWPwk8Fj9olRY/ggEYP5R9GD+G6Rg/DXkZPwMh
GD8kgxg/O3EaP9j/GT+LXRs/jXUbPx/ZGz/9PBs/3qIbP4ezGj8y4hw/EoQbP8h5HT98pBw/
cbEcPzHmHT9guh4/uZ8dP5DfHj+72B4/YiYfP67IHz9xph8/QokgP8wZIT8ADCE/C+kgP/zW
Hz+RPSE/AmQiPyD9ID+RtiE/UvYhP8WkIT8kkyQ/rIQiP5QYIj92piM/WG4jP68AJD9jhSM/
G+cjP1s1JD8ZgyM/4BgkPyBuJD8RxSQ/Uk0lP26YJD9D5yU/UPkkP3PeJT92WyY/CM8lP8hA
Jz+5Dic/GDIoP4QVJz9PQyc/P8onP0hGJz+y2Cc/53AoP3uRKD8CLSk/R88oPxyXKj/R/Sk/
1bEoP7T1KD+yAik/s0QqPyBYKj86jSk/QDUrP3QeKj+IjSk/KpAqPxINKz++BSw/fR4rP4Of
Kj/Neis/mQgsP4Z8Kz9jESw/R5srP9RYLD+xgSw/5OorP7FWLT92OC0/x1QtPyVALT+2fCw/
ZAotP3VELT8iSi0/I2QtPxGoLD+r9i0/j/QtPxoFLj9PbC0/OkYuP9y0LT81zS4/cWkvP/yg
Lz+e8i0/xZctPyqlLj9r3y8/9AYvP19SLz87vC8/QaAvPwJdMD/OHTA/Ar4vP6ALMD9Iiy8/
U6EwP8XfLz+kGzE/EwwxP+GdMD+3kTE/DaAwP6hgMj9UsTE/ZC4xP+jkMT/dMzI/1jEyPwag
MT+pYjI/</AssayYData></Step><Step><CommonData><SampleLocation>5</SampleLocation><SampleID>Naive G0/L0</SampleID><SampleGroup></SampleGroup><SampleInfo></SampleInfo><SampleRow>C</SampleRow><SamplePlate>1</SamplePlate><WellType>KLOAD</WellType><Concentration>10</Concentration><ConcentrationUnits>µg/ml</ConcentrationUnits><MolarConcentration>-1</MolarConcentration><MolarConcUnits>nM</MolarConcUnits><MolecularWeight>-1</MolecularWeight><Temperature>30</Temperature><StartTime>2105328</StartTime><AssayTime>80</AssayTime></CommonData><FlowRate>1000</FlowRate><StepType>LOADING</StepType><StepName>Loading</StepName><StepStatus>OK</StepStatus><ActualTime>80</ActualTime><CycleTime>0.2</CycleTime><AssayXData Points="400">ZgDSRMwG0kQzDdJEkRPSRPcZ0kReINJEzCbSRCst0kSZM9JE9znSRGZA0kTERtJEK03SRJFT
0kT3WdJEXmDSRMRm0kQzbdJEkXPSRAB60kRegNJEzIbSRCuN0kSqk9JEGJrSRF6g0kQWp9JE
K63SRJGz0kT3udJEXsDSRMTG0kQrzdJEkdPSRPfZ0kRe4NJExObSRCvt0kSR89JE9/nSRF4A
00TEBtNEKw3TRJkT00T3GdNEXiDTRMQm00QrLdNEmTPTRAA600ReQNNExEbTRDNN00SRU9NE
91nTRGZg00TMZtNEM23TRJFz00QAetNEZoDTRMyG00QrjdNEmZPTRACa00ReoNNExKbTRDOt
00SZs9NEALrTRGbA00TVxtNEO83TRJnT00SD2tNEZuDTRMzm00Qz7dNEmfPTRAD600RmANRE
zAbURDMN1ESZE9REABrURGYg1ETMJtREMy3URJkz1EQAOtREZkDURMxG1EQzTdREmVPURABa
1ERmYNREzGbURDNt1ESZc9REAHrURGaA1ETMhtREM43URJmT1EQAmtREZqDURMym1EQzrdRE
mbPURAC61ERmwNREzMbURCvN1ESZ09RE99nURGbg1ETM5tREM+3URJnz1EQA+tREZgDVRMwG
1URsDdVEmRPVRAAa1URmINVEzCbVRDMt1USZM9VEADrVRGZA1UTERtVEM03VRJlT1UQAWtVE
ZmDVRMxm1UQzbdVEmXPVRPd51URmgNVEzIbVRCuN1USZk9VEAJrVRGag1UTEptVEK63VRJGz
1UQAutVEXsDVRMzG1UQzzdVEkdPVRADa1URe4NVEzObVRDPt1USZ89VEAPrVRF4A1kTMBtZE
Mw3WRJkT1kQAGtZEZiDWRMQm1kQzLdZEkTPWRAA61kRmQNZEzEbWRDNN1kSZU9ZE91nWRGZg
1kTMZtZEM23WRJFz1kQAetZEXoDWRMyG1kQzjdZEmZPWRACa1kReoNZEzKbWRDOt1kSZs9ZE
ALrWRGbA1kTMxtZEM83WRJHT1kQA2tZEZuDWRMzm1kQz7dZEmfPWRPf51kRmANdExAbXRCsN
10SZE9dEABrXRGYg10TtJtdEKy3XRJEz10T3OddEZkDXRMRG10QzTddEmVPXRPdZ10ReYNdE
xGbXRDNt10SZc9dEAHrXRGaA10TMhtdEM43XRJGT10QAmtdEXqDXRMSm10QrrddEmbPXRAC6
10RewNdEzMbXRCvN10SR09dEANrXRF7g10TM5tdEM+3XRJHz10QA+tdEZgDYRMwG2EQrDdhE
mRPYRAAa2ERmINhExCbYRCst2ESZM9hE9znYRGZA2ETERthEK03YRJlT2EQQWthEZmDYRMxm
2EQzbdhEmXPYRAB62ERegNhEzIbYRDON2ESRk9hE95nYRF6g2ETEpthEK63YRJGz2ET3udhE
ZsDYRMTG2EQrzdhEkdPYRADa2ERm4NhEzObYRDPt2ESR89hEAPrYRGYA2UTEBtlEMw3ZRJET
2UT3GdlEXiDZRMQm2UQrLdlEmTPZRPc52URmQNlExEbZRCtN2UQUVNlE91nZRGZg2UTMZtlE
K23ZRJFz2UQAetlEZoDZRMSG2UQrjdlEkZPZRACa2URmoNlE5abZRCut2USRs9lE97nZRF7A
2UTExtlEM83ZRJHT2UT32dlEXuDZRMzm2UQr7dlEyvPZRAD62URmANpExAbaRCsN2kSRE9pE
9xnaRGYg2kTMJtpEKy3aRJEz2kT3OdpEXkDaRNVG2kQrTdpEmVPaRPdZ2kReYNpExGbaRCtt
2kSRc9pE93naRGaA2kTEhtpEK43aRJGT2kT3mdpEuKDaRMSm2kQzrdpEkbPaRPe52kRewNpE
xMbaRCvN2kSR09pEANraRF7g2kTM5tpEK+3aRJHz2kT3+dpEXgDbRMQG20QrDdtEkRPbRPcZ
20ReINtExCbbRCst20SRM9tE9znbRF5A20TERttEK03bRJFT20T3WdtEXmDbRMRm20QrbdtE
kXPbRPd520RmgNtExIbbRDON20SRk9tE95nbRF6g20TEpttEM63bRJGz20T3udtEXsDbRMTG
20RkzdtEmdPbRADa20Re4NtExObbRCvt20SR89tEAPrbRA==</AssayXData><AssayYData Points="400">q/MwP9MEND8IpjY/14o4P23AOj+fdj0/w4c+P5IBQj+PcEM/PDdFPziuSD9HsUo/CxFMP9Mf
Tz9L8lE/OrVTPz5jVj/arlk/xJ1bP0qZXD/9GF8/d5BhPy+LYz/xE2Y/kt5oP9zpaz9rbG0/
R41uPx5DcD/lmHM/k3h0Pz+Udz/VSnk/taV8P/gdfj+P/X8/uY6APz5Vgj9TIIM/TPaDP5jl
hD98OIY/4l2HP++Nhz8D04g/dLuKP7Kzij8opos/vMCMPzf5jD+DQ44/uGGPP0IBkD/nCJE/
JDySP3iykj+8q5M/JReUP6vSlD8A3ZU/vBuXP/ZvmD+NfZg/ke6ZP0cWmj9zCJs/vNabP048
nD9lpZ0/2SSePxdCnz91xJ8/qWegP5CFoT+H7qE/kGWiP71Hoz92uaQ/nPCkPxejpT8oNKY/
NhGnP6JSpz8C6ac/AaaoP1TjqT+bRao/GG2qP9ezqz9f+Ks/V9msPwwurT/c1a0/u4auPwa/
rj8i5q8/qVOwP7cksT+CarE/7SOyP9Insj8oyLI/uIKzPxs0tD8gyrQ/MAS1P1nutT9LT7Y/
sei2PxgGuD/qmbc/rCu4P/qWuD8NILk/cFq6Pwi7uj+wjLo/Agq7P06Tuz/6Frw/kj+9Pwo+
vT/yB70/X1S+PwgFvj+VO78/lqO/P0b+vz8tRMA/n8DAPxJOwT/lEcE/pQvCP5Y9wj/pxcI/
5sLCP7Ywwz/F0MM/1q7EP++6xD/UzsU/SXfFP+cexj/AvMY/Z9HGP8Vmxz9JSsc/JcvHP5jI
yD/fx8g/MdrIP3mvyT+pM8o/4zzKPyOgyj9Urco/QJLLP8T9yj9A9Ms/YYzMP4LKyz+7VMw/
AgLNP5b7zT9ykc0/qPXNP++fzj/FWc4/A2HPP7pTzz8hxs8/jkTPP8dy0D83/9A/tdfQPx1n
0T/BTNE/YKXRP3LT0T/AjdI//B/SP3Of0j9p6NI/bpDTP7EM1D94mNM/y13UP41G1D+Y9NQ/
NeHUP4Fi1j8nfdY/8SfWP6GS1j/NSdY/Dl/WP6f71j/iVNc/jc7XP2mj1z/mwtc/NJDYPyBJ
2D/abtg/pZ7ZP3JQ2T/mltk/CtXZP7OX2T+JAdo/IG/aP+dr2j/1xNo/+STbP/Iw2z/zi9s/
wAfcP4Bi3D9njtw/Kh7cPxzS3D+AlN0/VY/cP01d3T+pet0/ffXdP4+J3j8Led4/xXvePz2h
3j83hd4/uoHfP8ty3z8yzd8/9c/fPxvn3z/EZeA/8CngPyyE4D/nsOA/rnXhPws74T/rjeE/
lg/iP/0D4j8L3+E/ADHiP/ge4j8DwOI/BiLjP0hU4z+5HuM/QEHjP2NP4z9fw+M/PZfjP1fm
4z92V+Q/11HkPzzN5D+HquQ/B0flPwN75T82q+U/7CPlP61I5T/IXeY/bgHmP8795T+nsuY/
X2PmPygM5z+w/uY/wCDnP+md5z8Ag+c/vl3nP6t/5z/zNug/1sLoPxh16D/EF+g/n4joP97/
6D8YPek/r37pPwTS6D9skek/0RTqP2P26T9Z2ek/ZMLpP8E36j9LgOo/LrDqP8jI6j/Rbus/
DUfrP96o6z8sUuw//ujrPzx/6z/+lus/xgLsP1Gw7D89new/GBLtP9vq7D9f8uw/xMbtP4ou
7T91q+w/6UvtP3267T/vMu4/uCvuP9i77T82nu0/ZGbuPxMm7z95yO4/R3LuP1cJ7z/m++4/
VNXuP4xN7z9VLe8/SR/vP4p97z9x+e8/Mf7vP2VW8D/N0vA/gG3wPxF58D+I9fA/MJfwP/fu
8D84B/E/lu3wPzp68T/Ws/E/pkvxP8VS8j+/O/I/6DTyP3l28j9iRfI/gG3yP30E8z9lrfI/
lFvzPwxf8z+mJfM/yfLzP2jx8z9vXPM/dqrzP3Je8z8tQfQ/g9HzP7U49D9/NvQ/7c/0P7Z1
9D+OyvQ/rAT1P4yK9D9RqfQ/TvT0P4BF9T8XefU/wMP1P9XU9T9IkfU/M9f1P3rp9T8Ls/U/
6ln2P/WY9j+Hk/Y/ssf2P6zv9j+hCvc/Rub2P3RS9z8dfPc/ulT3P/8I+D99Svg/ZQf4PyLy
9z+vMPg/VtX3Px7J9z8PPfg/67P4P9Vj+D+livg/pWf4Pw==</AssayYData></Step><Step><CommonData><SampleLocation>1</SampleLocation><SampleID></SampleID><SampleGroup></SampleGroup><SampleInfo></SampleInfo><SampleRow>C</SampleRow><SamplePlate>1</SamplePlate><WellType>BUFFER</WellType><Concentration>-1</Concentration><ConcentrationUnits>µg/ml</ConcentrationUnits><MolarConcentration>-1</MolarConcentration><MolarConcUnits>nM</MolarConcUnits><MolecularWeight>-1</MolecularWeight><Temperature>30</Temperature><StartTime>2192063</StartTime><AssayTime>30</AssayTime></CommonData><FlowRate>1000</FlowRate><StepType>BASELINE</StepType><StepName>Baseline3</StepName><StepStatus>OK</StepStatus><ActualTime>30</ActualTime><CycleTime>0.2</CycleTime><AssayXData Points="150">ZgDcRMQG3EQrDdxEmRPcRAAa3ER2INxExCbcRDMt3ESRM9xE9zncRF5A3ETMRtxEM03cRJFT
3EQAWtxEZmDcRMxm3EQzbdxEmXPcRAB63ERmgNxEzIbcRDON3ESZk9xE95ncRGag3ETEptxE
K63cRJGz3ET3udxEZsDcRMTG3EQrzdxEkdPcRPfZ3ERm4NxExObcRCvt3ESZ89xEAPrcRGYA
3UTEBt1EKw3dRJET3UQIGt1EXiDdRMQm3UQzLd1ENTTdRPc53UReQN1ExEbdRCtN3USZU91E
91ndRF5g3UTEZt1EK23dRJlz3UT3ed1EXoDdRO2G3UQrjd1EkZPdRPeZ3URmoN1E5abdRCut
3USRs91E97ndRGbA3UTExt1EK83dRJHT3UT32d1EXuDdRMzm3UQr7d1EkfPdROX63URmAN5E
zAbeRCsN3kSyE95E9xneRF4g3kTMJt5EKy3eRJEz3kT3Od5EZkDeRMRG3kQzTd5EmVPeRPdZ
3kReYN5ExGbeRDNt3kSRc95E93neRF6A3kTEht5EM43eRJGT3kT3md5Eh6DeRMSm3kQzrd5E
kbPeRPe53kRmwN5ExMbeRCvN3kSR095E99neRF7g3kTE5t5EK+3eRJHz3kQA+t5EXgDfRMQG
30QrDd9EkRPfRPcZ30ReIN9ExCbfRCst30SZM99E9znfRIdA30TERt9EK03fRJlT30T3Wd9E
XmDfRMRm30Qrbd9EkXPfRPd530RegN9ExIbfRDON30SRk99E95nfRF6g30TEpt9EK63fRJGz
30QAut9E</AssayXData><AssayYData Points="150">KXn7P2wD/D8QnPw/h2X8P73X+z+blPw/By/9P0bN/D/W9fs/Huj8Pw5G/D/bA/0/EI38P/LR
/D8UgPw/Swb9P1Jt/T/vBv0/Von8P7y8/D9JLv0/pJv8P71p/T/GSf0/AhH9PzSh/T/Fl/w/
YZH9P6KC/T8M2vw/Fp39P1S5/D+sdP0/fCP+P0JT/T92Of0/L5r9Pzuu/T8WXP0//p79P4oe
/T/5kf0/A2L9P2Q9/T/Ykf0/7GH9P1yG/T+aN/4/NSP+Pz+r/T9it/w/SNT9PxZI/T9r8P0/
U439Pytq/T+SV/4/y+f9P3Ac/j9+g/4/wu79Pwvl/T9GvP0/bcf9PyP2/T95//0/B2z9P2ZV
/T8AYP0/nfb9PylJ/T8CrP0/C679P9IL/j81pP4/p9D9P4HK/T/hpv0/imf+P4UT/j8B6v0/
dKn9P3w0/j9Wl/0/ubn9P/k8/j+QgP4/5Tv+P4yz/T98QP4/QVn+P6s2/j+G5f0/Ocb9P07P
/T81tv0/vg3+P6do/j+D2v0/0WP9PzU9/j81Vf4//Nj9P13l/T/1t/4/hoH+P2iR/j/4hP4/
3A7+P2kU/j/2e/4/KWD+P21v/j+7o/4/G0/9P2+J/j9OJP4/vjX+P3Jo/j9ls/4/OnD+Pws/
/j8y4P0/Enf+P9kR/z/03P4/1Pj+P561/j8p0/0/YX3+PzcA/z/lc/4/obL+PyGA/j84QP4/
hoD+PwE8/j861v4/aB/+P/bp/j/gg/8/gc3+Pwd7/j/pi/4/gcf+P9uz/j8xgP4/J6P+P2Sy
/j8Z3P4/</AssayYData></Step><Step><CommonData><SampleLocation>10</SampleLocation><SampleID>BG505 SOSIP</SampleID><SampleGroup></SampleGroup><SampleInfo></SampleInfo><SampleRow>C</SampleRow><SamplePlate>1</SamplePlate><WellType>KSAMPLE</WellType><Concentration>-1</Concentration><ConcentrationUnits>µg/ml</ConcentrationUnits><MolarConcentration>125</MolarConcentration><MolarConcUnits>nM</MolarConcUnits><MolecularWeight>-1</MolecularWeight><Temperature>30</Temperature><StartTime>2231014</StartTime><AssayTime>180</AssayTime></CommonData><FlowRate>600</FlowRate><StepType>ASSOC</StepType><StepName>Association</StepName><StepStatus>OK</StepStatus><ActualTime>179.999</ActualTime><CycleTime>0.2</CycleTime><AssayXData Points="900">ZsDfRMzG30Qzzd9EmdPfRADa30Rm4N9EzObfRDPt30SZ899EAPrfRG4A4ETMBuBEMw3gRJkT
4EQAGuBEZiDgRMwm4EQzLeBEmTPgRAA64ERmQOBEzEbgRDNN4ESZU+BEAFrgRGZg4ETMZuBE
M23gRJlz4ET3eeBEZoDgRMyG4EQzjeBEmZPgRACa4ERmoOBEzKbgRDOt4ESZs+BEALrgRGbA
4ETMxuBEM83gRJnT4EQA2uBEZuDgRMzm4EQz7eBEmfPgRAD64ERmAOFEzAbhRCsN4USZE+FE
ABrhRGYg4UTMJuFEMy3hRJkz4UQAOuFEZkDhRBRI4UQzTeFEmVPhRABa4URmYOFEzGbhRDNt
4USZc+FE93nhRGaA4UTMhuFEM43hRJGT4UQAmuFEZqDhRMym4UQrreFEkbPhRAC64URmwOFE
zMbhRDPN4USR0+FEANrhRGbg4UTE5uFEK+3hRJHz4UQA+uFEXgDiRMwG4kQzDeJEmRPiRAAa
4kRmIOJExCbiRDMt4kSRM+JEADriRGZA4kTERuJEM03iRJlT4kQAWuJEZmDiRMxm4kQzbeJE
mXPiRAB64kRmgOJEzIbiRCuN4kSZk+JEAJriRF6g4kTMpuJEM63iRJmz4kQAuuJEXsDiRMzG
4kQzzeJEkdPiRADa4kRm4OJEzObiRDPt4kSR8+JEAPriRGYA40TMBuNEKw3jRJET40T3GeNE
ZiDjRMQm40QrLeNEmTPjRAA640ReQONEzEbjRDNN40SZU+NEAFrjRF5g40TMZuNEK23jRJlz
40T3eeNEZoDjRMyG40QAjuNEmZPjRPeZ40RmoONEzKbjRDOt40Sqs+NE97njRGbA40TExuNE
K83jRJnT40QA2uNEXuDjRMzm40Qr7eNEmfPjRAD640ReAOREzAbkRDMN5ESRE+RE9xnkRGYg
5ETMJuREMy3kRJkz5ET3OeREZkDkRMxG5EQrTeREmVPkRABa5EReYORExGbkRCtt5ESZc+RE
93nkRF6A5ETEhuREM43kRJmT5ET3meREj6DkRMym5EQrreREkbPkRAC65ERewORExMbkRDPN
5ESR0+RE99nkRF7g5ETM5uREM+3kRJHz5EQA+uREXgDlRMwG5UQrDeVEkRPlRPcZ5UReIOVE
xCblRCst5USZM+VE9znlRF5A5UTERuVEK03lRJlT5UT3WeVEZmDlRMRm5UQrbeVEmXPlRPd5
5URegOVExIblRCuN5USRk+VE95nlRF6g5UTMpuVEM63lRJGz5UQAuuVEXsDlRMTG5UQzzeVE
l9TlRPfZ5URe4OVExOblRCvt5USR8+VE9/nlRF4A5kTMBuZEKw3mRJkT5kQAGuZEXiDmRMQm
5kQrLeZEkTPmRAA65kReQOZExEbmRCtN5kSRU+ZEAFrmRF5g5kTEZuZEK23mRJFz5kT3eeZE
ZoDmRMSG5kQrjeZEkZPmRACa5kRmoOZExKbmRCut5kSRs+ZE97nmRF7A5kTExuZEK83mRJHT
5kQA2uZEXuDmRMTm5kQr7eZEkfPmRPf55kReAOdExAbnRCsN50SRE+dE9xnnRF4g50TEJudE
Ky3nRJEz50T3OedEZkDnRMRG50QrTedEkVPnRABa50ReYOdEzGbnRCtt50SRc+dEAHrnRF6A
50TMhudEK43nRJmT50QAmudEZqDnRMSm50QrredEmbPnRAC650RewOdExMbnRDPN50SZ0+dE
99nnRF7g50TM5udEM+3nRJnz50QA+udEZgDoRMQG6EQzDehEmRPoRAAa6ERmIOhEzCboRCst
6ESZM+hEADroRGZA6ETMRuhEM03oRJlT6EQAWuhEZmDoRMxm6EQzbehEmXPoRAB66ERmgOhE
zIboRDON6ESZk+hEAJroRGag6ETMpuhEM63oRJmz6EQAuuhEZsDoRMzG6EQrzehEmdPoRADa
6ERm4OhEzOboRCvt6ESZ8+hEAProRGYA6UTMBulEKw3pRJkT6UQAGulEZiDpRMwm6UQzLelE
mTPpRAA66URmQOlEzEbpRDNN6USZU+lE91npRGZg6UTMZulEM23pRJlz6UQAeulEZoDpRMyG
6UQrjelEmZPpRACa6USHoOlExKbpRCut6USZs+lEALrpRGbA6UTMxulEM83pRJnT6UQA2ulE
XuDpRMzm6UQz7elEmfPpRAD66URmAOpEzAbqRDMN6kSZE+pEABrqRGYg6kTMJupEMy3qRJEz
6kQAOupEZkDqRMxG6kQzTepEmVPqRABa6kRmYOpEzGbqRDNt6kSZc+pEAHrqRGaA6kTEhupE
M43qRJmT6kQAmupEZqDqRMym6kRLrepEmbPqRAC66kRmwOpEzMbqRDPN6kSR0+pEANrqRGbg
6kTM5upEK+3qRJnz6kQA+upEZgDrRMQG60QzDetEkRPrRAAa60ReIOtEzCbrRDMt60SRM+tE
9znrRGZA60TMRutEM03rRJlT60T3WetEXmDrRMxm60QzbetEmXPrRPd560RmgOtEzIbrRDON
60SZk+tEAJrrRGag60TMputEM63rRJGz60QAuutEXsDrRMzG60QrzetEmdPrRPfZ60Re4OtE
xObrRCvt60SZ8+tE9/nrRMgA7ETEBuxEMw3sRJkT7ET3GexEZiDsRMwm7EQrLexEmTPsRPc5
7ERmQOxEzEbsRDNN7ESRU+xE91nsRGZg7ETEZuxEM23sRJFz7ET3eexEZoDsRMSG7EQrjexE
mZPsRACa7ERmoOxExKbsRCut7ESRs+xE97nsRF7A7ETExuxEM83sRJHT7ET32exEZuDsRMzm
7EQr7exEkfPsRPf57EReAO1ExAbtRCsN7USRE+1EABrtRGYg7UTMJu1EKy3tRJEz7UQAOu1E
ZkDtRMRG7UQzTe1EkVPtRABa7UReYO1ExGbtRCtt7USRc+1E93ntRF6A7UTMhu1EK43tRJGT
7UT3me1EZqDtRMSm7UQrre1EkbPtRPe57URewO1EzMbtRCvN7USR0+1E99ntRF7g7UTM5u1E
K+3tRJHz7UQA+u1EXgDuRMQG7kQzDe5EmRPuRAAa7kReIO5ExCbuRDMt7kSRM+5E9znuRF5A
7kTERu5EK03uRJFT7kQAWu5EXmDuRMRm7kQrbe5EmXPuRPd57kRegO5EzIbuRDON7kTrk+5E
AJruRF6g7kTEpu5EK63uRJGz7kT3ue5EXsDuRMTG7kQrze5EkdPuRPfZ7kRe4O5ExObuRCvt
7kSZ8+5E9/nuRF4A70TEBu9EMw3vRJET70T3Ge9EXiDvRMQm70QrLe9EkTPvREk670ReQO9E
xEbvRCtN70SRU+9EAFrvRF5g70TEZu9EK23vRJFz70SLeu9EXoDvRMyG70Qrje9EkZPvRPeZ
70ReoO9ExKbvRDOt70SRs+9EALrvRGbA70TMxu9EK83vRJHT70QA2u9EbuDvRMTm70Qz7e9E
kfPvRAD670ReAPBEzAbwRDMN8ESRE/BEABrwRF4g8ETMJvBEMy3wRJEz8ET3OfBEXkDwRNVG
8EQzTfBEmVPwRPdZ8EReYPBEzGbwRCtt8ESZc/BEAHrwRGaA8ETMhvBEM43wRJmT8EQImvBE
ZqDwRMym8EQzrfBEmbPwRAC68ERmwPBEzMbwRDPN8ESZ0/BEANrwRGbg8ETM5vBEM+3wRJnz
8EQA+vBEZgDxRMwG8UQzDfFEmRPxRAAa8URmIPFEzCbxRDMt8USZM/FEADrxRGZA8UTMRvFE
M03xRJlT8UQAWvFEZmDxRMxm8UQzbfFEmXPxRAB68URmgPFEzIbxRDON8USZk/FEAJrxRGag
8UTMpvFEK63xRJmz8UQAuvFEZsDxRMzG8URDzfFEmdPxRADa8URm4PFExObxRDPt8USR8/FE
APrxRGYA8kTMBvJEMw3yRJkT8kT3GfJEZiDyRMwm8kQrLfJEkTPyRAA68kRmQPJEzEbyRDNN
8kSZU/JEAFryRGZg8kTEZvJEM23yROtz8kQAevJEZoDyRMyG8kQzjfJEmZPyRPeZ8kReoPJE
zKbyRDOt8kSZs/JEALryRGbA8kTMxvJEK83yRJnT8kT32fJEZuDyRMzm8kQz7fJEkfPyRAD6
8kReAPNEzAbzRDMN80SZE/NEABrzRGYg80TEJvNEMy3zRJkz80QAOvNEZkDzRMRG80QrTfNE
kVPzRPdZ80ReYPNEzGbzRDNt80SZc/NE93nzRF6A80TMhvNEM43zRJmT80T3mfNEZqDzRMSm
80QrrfNEmbPzRPe580RewPNExMbzRCvN80SZ0/NEANrzRGbg80TM5vNEK+3zRJHz80T3+fNE
XgD0RMQG9EQzDfREkRP0RAAa9EReIPREzCb0RDMt9ETzM/RE9zn0RF5A9ETERvREM030RJlT
9EQAWvREZmD0RMxm9EQzbfREmXP0RPd59ERmgPRExIb0RDON9ESZk/REAJr0RGag9ETMpvRE
K630RJGz9EQAuvREXsD0RMzG9EQrzfREkdP0RPfZ9ERe4PREzOb0RCvt9ESZ8/RE9/n0RF4A
9UTEBvVEKw31RJkT9UT3GfVEZiD1RMwm9UQrLfVEmTP1RIs69UReQPVExEb1RDNN9USZU/VE
91n1RF5g9UTMZvVEK231RJlz9UQAevVEXoD1RMyG9UQzjfVEkZP1RACa9UReoPVEzKb1RDOt
9USRs/VE97n1RGbA9UTExvVEM831RJHT9UT32fVEZuD1RMTm9UQr7fVEkfP1RPf59URmAPZE
xAb2RDMN9kSZE/ZEABr2RF4g9kTMJvZEMy32RJEz9kT3OfZE</AssayXData><AssayYData Points="900">+mf7P9H5+z9SePs/K9n7P6Ae/D+qCPw/y678P6CC/D/v2Pw/iPz8P7ea/D/XcPw/wZv8P3LO
/D8YNPw/xp78P8dT/D98APw/3m38PzTi+z8uyPw/5U38P5He/D+/HP0/myP9P07x/D9iOv0/
4Dj9P+V0/T/q9Pw/NML9P++L/T+qyPw/RFT9P0Vf/D9eFP0/Ktz8P7Zj/T8zAf0/YY/9P3dZ
/T/wdf0/k6j9P0fZ/D/9U/0/Ay/9P4lB/T9sYf0//kL9P9Df/T84Gf0/vyP9P6p3/T94Ef0/
OYH9P6uY/T8YZv0/e2z9P2y3/T9Zof0/jO/8P98v/j/6qv4/j2/+P8Hk/T8Vgv0/0kf+P4K7
/T/DHv4/uJv+P1NM/j/R5f0/ZDj+PzSM/T8iMv4/l+v8P4YM/j8PIv4/3bL9P6gQ/j8K2P0/
YKn9P5Yb/j/ziv4/LZn9P2b7/T9xi/0/lAj+P0fK/T+wF/4/V8X9P1HH/T9CCf4/GdH+P7AT
/j/G1v0/Vgz+P4uc/j+REf4/cLb+P/kV/j8UXf4/hnn+P1p0/j8+cP4/W//9P3vW/j/nl/4/
VPv+PxWH/j/t2f4/JhT+P0lX/j8WFf4/2fX+P62l/j9rw/4/BbH+PxNs/j+6Xf4/J0P+P0V6
/j//Yf4/0qD+P3+1/j//y/4/d1f+PzDj/j+COf8/4U7+P8C7/j+8uP4/ooX+PyZ4/j+3Kv4/
D3D+P+E1/j8Bif4/NnX+P2p5/j+yif4/rv3+PwKv/j9Nkv8/BdT+P77D/j94Z/4/6Z//Pztb
/z9yQ/8/Rdr+PymN/z/dBP8/bh3/Pzm9/z+6uv4/OJL/P30M/z9O7/4/Kxj/P4OH/z8yPv8/
6O/+P//f/j+9Pf8/0YT/P9Aq/z+bwv4/wkv/P/G5/z+rrf8/vhX/P7HQ/z8d/P4/0aT/P+vq
/j/N9/4/E6n/P9YF/z+fiv8/NBoAQLLR/z/XPf8/C8n/P0y7/z9KGf8/WBIAQIxZ/z/kf/8/
9PH+Pw4J/z8WPv8/oFH/P1p5/z/4sv8/Rdn/P4obAECSt/8/363/P2N7/z/1V/8/r83/P+23
/z8Pmv8/jHr/P6YVAEDJi/8/+h7/PzcTAECa6v8/BpL/Pwm9/z8QNwBAYQgAQEu8/z81KwBA
qJn/P2rE/z8jLwBA7/z/P4Lg/z9+jf8/VMf/P2ccAEBbcP8/HygAQMsUAEBLLwBAKwsAQI8Q
AEAX5f8/TSUAQA7g/z8UDQBAEt//P3pbAEBtNQBAfND/PzjG/z+A1/8/d2gAQOAzAEDuRwBA
wigAQEIbAEDBVwBAW6//P+zw/z8dZQBAaiIAQLI3AECMQgBAGZD/P9o4AEAoSQBAbDgAQCpi
AEB6QgBArV0AQIcFAEB+UABAiEwAQEw4AECpWABAakgAQDkzAEAVjwBAQr//P9FGAEAqUQBA
0RgAQFEhAEATmwBAwEQAQGlkAEDuZQBAJysAQHSxAEAWigBAjWcAQLgvAECLEwBA5jQAQOjI
AEBxXQBAqIgAQKzNAEAKbABA/U0AQF9LAEBfQABAAHMAQKEEAEBiNwBA2JsAQNKCAEBVrQBA
pLAAQPeSAEDwrABA99H/P6igAEBRUQBA/HYAQAN3AEBp7wBAKqwAQDphAEARYgBAn2oAQFZ/
AEBtNgBAwqEAQCZ/AEDegwBAApAAQDabAEBehwBArbEAQG3MAECZqwBArqUAQD+LAEDIzABA
4YQAQGjqAEDGjQBAjtIAQLS3AECnrgBAPcEAQKLrAEBzvwBAb38AQKeGAEBnoABA0M0AQC2n
AEB21gBATpEAQAyjAEDciQBAmbUAQKcLAUAy8ABACrsAQOJ2AECDuwBAvdUAQGjLAEBingBA
fLIAQKTcAEDKpQBAFOkAQLuZAEDl3ABAVaQAQGTTAEAxzQBAuPkAQHOsAEBv2ABAZ+wAQOLS
AEDi9wBAEpcAQLmJAEDqSwFAQtEAQMygAECRLgFAuNEAQMP2AECj7QBALPAAQOjaAEDqIAFA
WwkBQA7vAEB6zwBAoCwBQBEbAUA2zwBA3OAAQNuiAEDwUAFAON8AQG/EAEC+IAFAPvoAQHTJ
AECYIgFAxQgBQAfqAED7cAFA2P0AQFMXAUBeGgFAXkEBQDElAUBvMQFAih4BQIIXAUDX/gBA
8BkBQKsCAUDRwgBA1S4BQKE+AUDXHQFAxRUBQBIqAUBVNAFAluYAQP8mAUArRwFA+xgBQNJa
AUDPPgFAqBUBQOgqAUDBHQFAMsYAQO32AEARSQFAbAYBQA1EAUChPwFA59YAQJVVAUDbMAFA
AwcBQKU7AUB3UwFAkDABQNRoAUCXIQFAEf4AQPpXAUD4SQFAeUwBQGwfAUDiDAFAh0UBQPp0
AUAIDAFAlFABQIg5AUBpewFAO2EBQO1qAUD3KgFAaz8BQPR5AUDjGgFAEjkBQGNYAUD7oAFA
dB0BQJl4AUDZJgFAEYsBQEksAUCvXAFA9z8BQMNRAUBubQFAwDkBQNZ/AUDGQQFAZlcBQIJq
AUAtTgFAj1UBQOxkAUDhxwFAE0MBQGh9AUBNPAFAnVQBQN6MAUAomwFAA0MBQF9EAUCtwQFA
N3YBQOxqAUCsSAFAtIoBQKC0AUCn7QFAlt4BQIF6AUBkpwFAg3IBQK2gAUBlmgFAHK8BQK6K
AUAMbQFAGZ8BQJl9AUCSXQFA2ZIBQETCAUBQhgFAP4UBQI+bAUD9iAFABu8BQDh0AUA0lQFA
6XcBQMLjAUDE7wFAlJcBQK9rAUBlewFA96sBQBtEAUBksgFAp8QBQGHpAUC4bwFAavUBQLDB
AUCcjgFAn9QBQGqkAUDY2QFA08sBQLuqAUBS+wFAK/IBQJCyAUCo1AFAma0BQFSCAUCVrwFA
a6EBQLa3AUA6mQFAhgcCQFOwAUAtrgFAgJIBQPO4AUDYiQFA8uUBQErUAUAjyAFAHygCQMb4
AUDVvAFAH/kBQCmqAUDS+wFAKewBQFz3AUBBswFAgekBQLepAUDovwFAl44BQN/iAUA7IgJA
HdoBQOLNAUCr2gFA/icCQBUCAkBivAFAaAACQBv0AUBo/wFA2AoCQP6eAUBiBQJAj+gBQF8R
AkBV9QFA0DECQPa/AUAS2QFApgQCQCLzAUC41AFABugBQIIwAkDC9QFAJSMCQHDMAUA2pgFA
6uMBQAHXAUAG8wFAW8sBQMKpAUD8HwJAz8cBQGK7AUDEAQJAVO0BQLEYAkBNWQJAfgsCQF0a
AkC9GAJAGlYCQAwwAkAqHAJACgACQIDOAUAeEQJAavoBQFgmAkCS5QFAmQQCQB/eAUAjLgJA
d2ECQN4TAkDX3wFAgzwCQHH+AUDwCQJAEVYCQHFUAkCtAAJA5xUCQGklAkDUMgJAMg0CQIs1
AkAsLQJAHh0CQNlDAkC24QFACS4CQNLsAUDmZAJAnRUCQKQQAkB7QAJAifUBQL5VAkCucAJA
BzICQGcGAkAWVwJAXDwCQGY2AkA5aQJAqwECQJoIAkB+KgJA5UkCQJslAkCZJQJAzlICQGlK
AkDDQwJA4X8CQAxzAkDFLAJAQzACQA1kAkDnSgJARj4CQPbMAUDicQJAm0UCQG5qAkAlmAJA
14kCQKhgAkD6hwJAdTQCQGZ1AkC2ngJA4HACQOs5AkDBjgJAM4gCQOxfAkBINwJA1EkCQIA9
AkDOEwJARL0CQPiOAkBPNgJAlzwCQH5GAkC6rgJARC0CQB1RAkCGMQJAtqICQAKUAkCDfAJA
mXoCQIprAkBbWAJAZHkCQNylAkALXgJAjp4CQOOKAkBqlwJAVEECQPqGAkAzfAJASHICQOZ0
AkDKwQJAlZYCQKhRAkBukQJAB30CQMG/AkAekwJALpoCQKyTAkBQvAJAjFwCQDOxAkC0twJA
JrcCQKxsAkDkhgJAb8MCQNrOAkAlxwJAa6cCQAyQAkCUiAJAe7ICQLOFAkDKlQJAE1MCQKJj
AkDuSwJA8lcCQJeUAkAungJA0LsCQACPAkDX0wJAh8ACQCC8AkCu5gJAZIoCQI3PAkDJrgJA
FQQDQGSpAkCEuQJA36YCQHaUAkAnrAJAEqQCQL/OAkDTLwNA+q4CQF2nAkB18wJA+I8CQAnO
AkA4HQNAUcQCQGCNAkDWwAJA7LoCQIuqAkCmJwNAXqgCQIu7AkBj7QJAvKQCQJnYAkDHuQJA
h9UCQOcDA0BqvwJAcpYCQMz/AkD/zwJA8OMCQHIRA0D0sAJAW48CQFPTAkAXkAJAhcgCQOe5
AkCh5wJAA9UCQHjVAkBv0wJAC/sCQHnqAkAqTANAE9kCQMrKAkBdkAJAZ9YCQAPIAkDEqgJA
yPQCQBL+AkAE8wJAF68CQG3vAkBgyQJAfPwCQK+HAkDc1wJAVmADQLo7A0DBIgNAxrICQCD4
AkD1DgNAb98CQFXAAkDHgQJA7L8CQFGjAkAp5AJAh/oCQNn3AkC6DgNAcyYDQGLgAkDqMANA
ewgDQH3ZAkDl8AJAaxQDQCf3AkBAAgNACgUDQErTAkAzCANAuxYDQDRDA0D+OwNA+0IDQLDQ
AkCE8AJAOjEDQPAuA0ACXQNAfNYCQKXsAkBvDQNAAUYDQHtsA0D34wJA/TkDQBoqA0Dw3AJA
nsYCQCNKA0B1LwNA0+ICQImHA0DQNQNAszUDQOk3A0AURQNA6ioDQJh+A0CfDwNA/OgCQAFQ
A0BjygJAstQCQKTjAkAPcwNAoycDQG0GA0BGUANAM3oDQJ49A0C4/wJAXjUDQGc9A0DUaANA
UT0DQIUhA0B6+QJAcBwDQEpcA0D6aQNAOFsDQORgA0A90AJA</AssayYData></Step><Step><CommonData><SampleLocation>1</SampleLocation><SampleID></SampleID><SampleGroup></SampleGroup><SampleInfo></SampleInfo><SampleRow>C</SampleRow><SamplePlate>1</SamplePlate><WellType>BUFFER</WellType><Concentration>-1</Concentration><ConcentrationUnits>µg/ml</ConcentrationUnits><MolarConcentration>-1</MolarConcentration><MolarConcUnits>nM</MolarConcUnits><MolecularWeight>-1</MolecularWeight><Temperature>30</Temperature><StartTime>2419975</StartTime><AssayTime>180</AssayTime></CommonData><FlowRate>600</FlowRate><StepType>DISASSOC</StepType><StepName>Dissociation</StepName><StepStatus>OK</StepStatus><ActualTime>179.999</ActualTime><CycleTime>0.2</CycleTime><AssayXData Points="900">XUD2RMNG9kQqTfZEiFP2RO5Z9kRdYPZEu2b2RCpt9kSQc/ZE7nn2RF2A9kTDhvZEIo32RJCT
9kT3mfZEXaD2RLum9kQyrfZEkLP2RPe59kRVwPZEu8b2RCrN9kSI0/ZE99n2RFXg9kS75vZE
Ku32RIjz9kTu+fZEVQD3RLsG90QiDfdEkBP3RO4Z90RdIPdEuyb3RCIt90SQM/dE9zn3RFVA
90TDRvdEIk33RIhT90TuWfdEXWD3RLtm90QibfdEiHP3RPd590RdgPdE5Ib3RCKN90SIk/dE
7pn3RF2g90S7pvdEIq33RDy090TuufdEVcD3RLvG90QizfdEiNP3RO7Z90RV4PdEu+b3RCLt
90SI8/dE7vn3RFUA+ES7BvhEIg34RJAT+ETuGfhEXSD4RMMm+EQiLfhEiDP4RO45+ERVQPhE
u0b4RCJN+ESQU/hE7ln4RFVg+ES7ZvhEIm34RJBz+ETuefhEVYD4RLuG+EQijfhEiJP4RO6Z
+ERVoPhEu6b4RCKt+ESIs/hE7rn4RF3A+ETDxvhEIs34RIjT+ETu2fhEXeD4RLvm+EQi7fhE
iPP4RO75+ERVAPlEuwb5RDIN+USIE/lE7hn5RF0g+US7JvlEIi35RJAz+UTuOflEVUD5RLtG
+UQiTflEkFP5RPdZ+URVYPlEw2b5RCJt+USQc/lE7nn5RFWA+UTDhvlEIo35RJCT+UTumflE
ZaD5RMOm+UQqrflEiLP5RPe5+URdwPlEw8b5RCrN+USQ0/lE99n5RF3g+UTD5vlEU+35RJDz
+UT3+flEXQD6RMMG+kQqDfpEkBP6RPcZ+kRdIPpEwyb6RCot+kSQM/pE9zn6RF1A+kTDRvpE
Kk36RJBT+kT3WfpEXWD6RMNm+kQqbfpEkHP6RBd6+kRdgPpEw4b6RCqN+kSQk/pE95n6RF2g
+kTDpvpEKq36RJCz+kT3ufpEXcD6RMPG+kQqzfpEkNP6RPfZ+kRd4PpEw+b6RCrt+kSQ8/pE
9/n6RF0A+0S7BvtEKg37RJAT+0T3GftEXSD7RMMm+0QqLftEkDP7RPc5+0RdQPtEw0b7RCpN
+0S5U/tE91n7RFVg+0S7ZvtEMm37RJBz+0T3eftEXYD7RMOG+0QqjftEkJP7RPeZ+0RVoPtE
w6b7RCqt+0SQs/tE97n7RF3A+0TDxvtEKs37RJDT+0T32ftEXeD7RLvm+0Qq7ftEkPP7RPf5
+0RVAPxEwwb8RCIN/ESIE/xE9xn8RF0g/ES7JvxEKi38RIgz/ET3OfxEVUD8RLtG/EQqTfxE
kFP8RO5Z/ERVYPxEu2b8RCpt/ESQc/xE7nn8RF2A/ETDhvxEIo38RJCT/ET3mfxEXaD8RLum
/EQqrfxEkLP8RO65/ERdwPxEw8b8RCrN/ESI0/xE7tn8RF3g/ES75vxEIu38RIjz/ETu+fxE
VQD9RLsG/UQqDf1EkBP9RO4Z/URVIP1Euyb9RCot/USQM/1E9zn9RFVA/UTDRv1EIk39RJBT
/UT3Wf1EVWD9RMNm/UQibf1EiHP9RO55/URdgP1Eu4b9RCqN/USQk/1E7pn9RF2g/US7pv1E
Iq39RJCz/UT3uf1EVcD9RLvG/UQqzf1EiNP9RPfZ/URV4P1Eu+b9RCLt/USQ8/1E7vn9RF0A
/kS7Bv5EKg3+RJAT/kTuGf5EXSD+RLsm/kQiLf5EiDP+RPc5/kRdQP5Eu0b+RCJN/kSIU/5E
91n+RIZg/kS7Zv5EKm3+RJBz/kT3ef5EVYD+RMOG/kQijf5EkJP+RO6Z/kRVoP5Ew6b+RCKt
/kSQs/5E7rn+RF3A/kS7xv5EIs3+RIjT/kT32f5EVeD+RMPm/kQi7f5EkPP+RPf5/kRdAP9E
uwb/RCoN/0SQE/9E7hn/RFUg/0S7Jv9EKi3/RIgz/0T3Of9EXUD/RLtG/0QqTf9EiFP/RO5Z
/0RdYP9Eu2b/RCJt/0SIc/9E7nn/RF2A/0T1hv9EIo3/RIiT/0T3mf9EVaD/RLum/0Qirf9E
kLP/RO65/0RVwP9E5Mb/RCLN/0SQ0/9E99n/RFXg/0S75v9EIu3/RJDz/0Tu+f9EKgAARV4D
AEWRBgBFxAkARfcMAEUqEABFXhMARZEWAEXEGQBF9xwARSogAEVeIwBFkSYARcQpAEX3LABF
KjAARV4zAEWRNgBFyDkARfs8AEUqQABFXkMARZFGAEXESQBF90wARSpQAEVeUwBFkVYARchZ
AEX7XABFKmAARV5jAEWRZgBFyGkARfdsAEUucABFYnMARZV2AEXIeQBF93wARS6AAEVegwBF
kYYARcSJAEX3jABFKpAARV6TAEWRlgBFxJkARfucAEUqoABFXqMARZGmAEXEqQBF+6wARSqw
AEVeswBFkbYARcS5AEX3vABFKsAARV7DAEWRxgBFxMkARffMAEUu0ABFYtMARZHWAEXE2QBF
BN0ARSrgAEVi4wBFleYARcTpAEUU7QBFKvAARWLzAEWV9gBFxPkARfv8AEUuAAFFXgMBRZEG
AUXICQFF+wwBRS4QAUVuEwFFlRYBRcgZAUX7HAFFLiABRWIjAUWVJgFFyCkBRfssAUUuMAFF
YjMBRZU2AUXIOQFF+zwBRS5AAUViQwFFlUYBRchJAUX7TAFFLlABRWJTAUWVVgFFyFkBRftc
AUUuYAFFYmMBRZVmAUXIaQFF+2wBRS5wAUVicwFFlXYBRch5AUX7fAFFLoABRWKDAUWVhgFF
yIkBRfuMAUUukAFFYpMBRZWWAUXImQFF+5wBRS6gAUViowFFlaYBRcipAUX7rAFFLrABRWKz
AUWRtgFFyLkBRfu8AUUuwAFFXsMBRZXGAUXIyQFF+8wBRS7QAUVi0wFFkdYBRcjZAUX73AFF
LuABRV7jAUWV5gFFyOkBRffsAUUq8AFFm/MBRZX2AUXI+QFF+/wBRS4AAkVeAwJFlQYCRcQJ
AkX/DAJFLhACRWITAkWVFgJFyBkCRfccAkUuIAJFYiMCRZUmAkXIKQJF+ywCRS4wAkViMwJF
lTYCRcg5AkX7PAJFKkACRV5DAkWVRgJFyEkCRftMAkUuUAJFYlMCRZVWAkXIWQJF+1wCRS5g
AkViYwJFlWYCRcRpAkX7bAJFLnACRWJzAkWRdgJFyHkCRft8AkUugAJFXoMCRZWGAkXQiQJF
EI0CRSqQAkVikwJFpZYCRcSZAkX7nAJFLqACRWKjAkWVpgJFxKkCRfusAkUusAJFYrMCRZG2
AkXIuQJF+7wCRS7AAkViwwJFkcYCRcjJAkX7zAJFLtACRV7TAkWR1gJFyNkCRffcAkUq4AJF
YuMCRZXmAkXI6QJF9+wCRS7wAkVe8wJFkfYCRcj5AkX3/AJFLgADRV4DA0WRBgNFxAkDRfcM
A0UqEANFXhMDRZUWA0XEGQNF+xwDRSogA0VeIwNFlSYDRcgpA0X7LANFKjADRV4zA0WVNgNF
xDkDRfs8A0UqQANFYkMDRZVGA0XISQNF90wDRSpQA0ViUwNFlVYDRcRZA0X3XANFLmADRWJj
A0WVZgNFxGkDRftsA0UucANFYnMDRZF2A0XIeQNF+3wDRSqAA0VegwNFkYYDRciJA0X3jANF
KpADRV6TA0WRlgNFyJkDRfucA0UqoANFXqMDRZWmA0XEqQNF+6wDRSqwA0VeswNFlbYDRcS5
A0X7vANFLsADRV7DA0WVxgNFxMkDRffMA0Uq0ANFXtMDRZHWA0XE2QNF+9wDRS7gA0Ve4wNF
keYDRcTpA0X37ANFKvADRV7zA0WV9gNFxPkDRff8A0UqAARFYgMERZUGBEXECQRF9wwERSoQ
BEViEwRFkRYERcgZBEX3HARFKiAERV4jBEWRJgRFxCkERSgtBEUqMARFYjMERZU2BEXEOQRF
9zwERSpABEVeQwRFkUYERdhJBEX3TARFS1AERV5TBEWRVgRFxFkERfdcBEUqYARFXmMERZFm
BEXEaQRF92wERSpwBEVecwRFkXYERcR5BEX7fARFKoAERV6DBEWRhgRFxIkERfeMBEUqkARF
XpMERZGWBEXEmQRF95wERS6gBEViowRFkaYERcSpBEX3rARFKrAERV6zBEWRtgRFxLkERfe8
BEUqwARFXsMERZHGBEXEyQRF98wERSrQBEVe0wRFldYERczZBEX73ARFKuAERWLjBEWR5gRF
xOkERffsBEUq8ARFXvMERZX2BEXE+QRF9/wERS4ABUViAwVFlQYFRcQJBUX7DAVFLhAFRV4T
BUWVFgVFxBkFRfscBUUuIAVFXiMFRZEmBUXEKQVF+ywFRSowBUViMwVFlTYFRcg5BUX/PAVF
LkAFRWJDBUWVRgVFyEkFRftMBUWEUAVFYlMFRZVWBUXIWQVF+1wFRS5gBUViYwVFlWYFRchp
BUX7bAVFKnAFRWJzBUWVdgVFyHkFRft8BUUugAVFYoMFRZWGBUXIiQVF+4wFRS6QBUVikwVF
lZYFRciZBUX7nAVFLqAFRWKjBUWVpgVFyKkFRfusBUUusAVFYrMFRZW2BUXIuQVF+7wFRTfA
BUViwwVFlcYFRcjJBUX7zAVFLtAFRWLTBUWV1gVFzNkFRfvcBUV04AVFguMFRZXmBUXI6QVF
++wFRS7wBUVe8wVFofYFRcj5BUX3/AVFLgAGRWIDBkWVBgZFyAkGRfcMBkUqEAZFchMGRZEW
BkXIGQZF9xwGRS4gBkViIwZFlSYGRcgpBkX3LAZFLjAGRWIzBkWVNgZF0DkGRfs8BkUuQAZF
YkMGRZVGBkXESQZF+0wGRS5QBkVeUwZFkVYGRcRZBkX3XAZF</AssayXData><AssayYData Points="900">ZDADQBN+A0DVqQNAgI8DQAwtBEBc/ANAbOcDQCcbBED0QgRARxkEQPtHBEB9RARA8PsDQHVM
BECS0ANAHpIEQJAQBECmHQRAoVIEQMFZBED5igRAkDIEQM2NBEDyggRASoUEQCldBEBRiQRA
dgIEQOl5BEA6lQRAtXoEQMlbBEDiKQRAQ6kEQBtsBEAhIARAxB4EQMB7BEDooARAOYwEQIyg
BEBmogRAyW8EQNtPBECoXwRAgTAEQI1KBECEYQRASzwEQI+gBECHmgRAdmcEQBBXBEDGawRA
MxsEQA1/BEB4qQRABnoEQImPBEDkpARAqmUEQDJFBEDkbQRA25MEQFO5BEDwfARAAJUEQP93
BEAhcwRAy6QEQPhwBECVegRAd3YEQM2NBECVpgRA9mMEQKI/BEBzsQRAeHYEQCpOBEDdUwRA
FyIEQPEyBEAWwgRAn5wEQHSVBEAUlgRAKOEEQAdfBEBO7QRAC0EEQM1rBEA9WARAKa8EQNGD
BEACmgRAS30EQA6zBEDAZgRAeUgEQGNTBED0XwRA7EgEQG9tBED/NgRAcoAEQCKHBEA7iwRA
HmwEQO6uBEDohQRANygEQGhoBEAKjARAXbwEQEmaBEB1lwRANaQEQMynBEBDpwRAvFUEQL+d
BEAb1QRA7GwEQLuGBECmmwRAHmkEQHiKBECA0gRAQEwEQJFvBEC0YARAi58EQIuWBEAkkQRA
6XoEQP2RBEC4ggRATFgEQIJ/BEBfWwRAF6cEQB5zBECHoARApZMEQG+UBECTtwRAfIEEQANz
BECrugRAF5IEQG24BEB5ewRA8J4EQNJ6BEBnrARAzZgEQH26BEDfmwRAN5AEQEWJBEAckwRA
F1wEQLLKBECxaARAo5YEQBrXBEDZwgRABS0EQHhdBEB2fARAP6UEQFzvBEBdeQRA9JMEQOXB
BEAlfARAyqIEQObQBEBcjQRAcM8EQCh9BEC+wwRAa7gEQDiDBEBddQRAxMMEQCOvBEBwqwRA
vJgEQAfMBEBrmgRAUb8EQO+TBEC6fwRAfKkEQItmBECdoARAaIcEQJ2jBEACtwRA0MYEQOLL
BEDwwQRAA8cEQBBVBEDWkQRADeUEQDrfBEARxwRA+NUEQGuyBEAlhwRA9sYEQPqrBED4yARA
vbQEQI7BBEBnlwRAd7AEQFECBUBQyQRAWMkEQBtUBEDurQRAg2wEQEaEBEDgqQRApKYEQDGU
BECglARAcvUEQFm3BEAdrgRAOpAEQJumBEArawRA8gwFQFNOBECLqwRALvwEQOleBEBXsgRA
LpcEQACFBECIDAVAwMwEQC+8BECyBQVAF7wEQL7VBEDilwRAv9EEQB8IBUCrfgRAomcEQDi9
BEBe4wRAjJ0EQHLbBEB6rQRAtbEEQI+/BEAFlwRAVq8EQDy7BEBT3QRALAkFQKe3BEBkpARA
Au8EQBXsBED1+ARAP4sEQCbvBEB0tQRAz/0EQEP7BEDvzARAJb8EQEXoBECmrgRAoOYEQFUS
BUBspQRADZMEQOHmBEAD2wRAvbQEQDfjBEAUtwRAJb8EQI0BBUCgEwVArw0FQEj4BEBXCAVA
Y8AEQGgCBUB0zQRAIxAFQDWvBEDAtARA6dYEQBfIBEBv/gRA/vIEQEjRBEC/BwVA/8wEQJH5
BEArGAVA+c4EQFrJBED28QRALAMFQFUXBUDZ/ARAEhwFQED9BED6AQVAbAUFQFMOBUArTgVA
qxcFQE26BEBD5gRA678EQD/DBEBPDwVAPRsFQI34BEDU8gRA5OYEQH4NBUBf9ARA2eoEQLmI
BEDFQwVAwOIEQMa3BEBqLAVAqwYFQI0iBUDYAwVAugEFQLI0BUB94wRAsbQEQGfrBEA99ARA
M/gEQNQOBUC9BgVAcfIEQNj/BECzCAVAtjAFQLoLBUD6IgVAWNMEQBYFBUB8LgVAxQEFQAP8
BED07ARAE/MEQGD+BECAEwVA2kQFQDwUBUAOEgVAjxoFQKAsBUCWHgVAsPkEQIocBUDJOQVA
x/QEQOlNBUDPCwVAjTYFQJcoBUAWIQVAJgUFQOTtBEB58gRAffoEQAAPBUDzXgVAQUQFQBzw
BEB6OAVALBwFQPLbBEA5NgVAMXUFQIdABUDkBAVAZAkFQFg0BUBFEQVAQhIFQABZBUCJIAVA
/y4FQCJBBUDSKQVA8zAFQO8HBUB8TwVAaBgFQBBABUBzBAVAbhUFQK5aBUCS2QRAueIEQJgV
BUBM7ARASjwFQNAzBUClHAVAr30FQDslBUB3GwVAhTAFQOw4BUDfNwVAviMFQMRLBUCxdAVA
ODYFQNYwBUC0SgVAjW8FQNkHBUBKRQVAC3wFQOl6BUB9PwVA/zsFQH4jBUDxPwVA/VwFQOF6
BUA0UAVA6DcFQEpLBUAUKQVA1jAFQBNPBUCNUQVABl0FQLdFBUC7pwVAGRoFQLWJBUCLNgVA
XSkFQLYZBUC0JQVAE1cFQIs2BUCsPgVAlysFQFkPBUAudAVAbkMFQE1MBUBRYgVAek0FQH5V
BUCZFAVAtw8FQDgpBUDhTAVA8noFQKkDBUAIFQVAjCAFQKVCBUACYwVA8yEFQPSFBUDThAVA
9zcFQMZkBUBAeAVATl0FQPgtBUBBYgVAhz0FQDevBUDKRAVAbysFQMBlBUBZKgVA744FQPpH
BUCPYgVAPWMFQMFbBUCROAVAbm4FQGwgBUDvTQVAZ3UFQDtqBUApcQVAIa8FQJ82BUD7RgVA
BV8FQCadBUBGjgVAhlgFQNOiBUCKfwVA5xsFQItQBUDLBAVAYFMFQO2IBUCVRgVAnKYFQPZd
BUCsbgVACWsFQKVdBUBSTwVATH0FQBtNBUATagVAQGgFQBtVBUBuXgVAfVkFQHynBUCLoQVA
DHAFQCmWBUDbiwVAlZkFQLR5BUCOaQVAiJMFQDhPBUAaowVAg3QFQDiSBUCihAVAXBEGQLtw
BUCAngVAL1sFQExzBUCZiQVAx44FQKuIBUAJqAVAfJAFQFFbBUCGbwVAqXwFQHWiBUCodQVA
dBMGQKOWBUD+fwVAq48FQFiLBUCNSQVA1ZwFQMSWBUB6kQVAJFwFQOR0BUDqZQVAW28FQPd9
BUCHtQVAg5YFQDq9BUCWeQVA6dYFQNFaBUCdiwVAz/4FQJacBUA8hQVAWo4FQKGUBUAkqgVA
NnwFQBvJBUA7vgVAz3kFQLa1BUA0xwVAr38FQJCGBUBjMwVAIIUFQC2FBUDBtAVAE68FQA+h
BUCLxgVA57gFQAVrBUA6sAVAY9QFQNSPBUAWkgVA9I8FQKLCBUAf5QVAzKEFQM57BUApxgVA
o60FQC/fBUDm5wVAN4sFQOyEBUDOzQVAqJQFQJO4BUCHywVAJXkFQIHpBUCwWQVADZgFQFe/
BUBhRQVAKboFQMC7BUDFxQVAF+0FQBmMBUBRxAVAi3wFQN3WBUB/qAVAXLQFQILCBUCjnAVA
c6sFQCigBUA60AVAOssFQHb6BUCIWQVAcawFQPzVBUA83wVAJfwFQJLBBUALyQVAy7wFQNF+
BUAS4wVASbgFQIjKBUBi1QVAqZMFQCSxBUC3yQVAVokFQMipBUDspgVAIY4FQGKhBUC97AVA
vN0FQJ/tBUCMsgVArpkFQIDUBUBStwVAKa8FQAI5BkCbdwVAOuUFQK+oBUAg1gVA+KQFQGSM
BUBo+QVAxN4FQJcjBkBczAVAfd4FQAGjBUDf9gVAhLAFQJ//BUDH0AVAN8MFQI/JBUAHpwVA
wgoGQJ3lBUCMwQVAda4FQAnWBUCsGAZAsd4FQAvuBUDt1QVAmMsFQH7eBUCmEwZA6P8FQMAI
BkAk7QVAZ+kFQCS9BUBf0gVAescFQCzKBUDNswVAAmsFQOQvBkAVtQVAHdIFQGi/BUCEyQVA
aA0GQK/pBUC5twVAIN0FQC0KBkBMDgZAIO8FQM0DBkD/IAZATZgFQOCpBUAECgZAHAwGQA3B
BUCGvwVAw8wFQJvbBUCmPQZA6QkGQGnABUC2yAVA/OkFQEHLBUCxAQZAHNEFQB8TBkA06wVA
PQcGQE3bBUBSzgVAKNYFQOLhBUBJ/gVAU+gFQOEHBkB/2AVACdEFQO8qBkBJMwZAhPgFQCPe
BUDlKwZAFkgGQGgYBkCvCAZAAR4GQIi/BUD6+QVA/gEGQLBuBkB26gVAoQEGQLDjBUAgQgZA
Lw4GQJe+BUDIKQZArEUGQBW/BUAO6gVA46oFQAxdBkAzDgZAhQkGQORDBkAeMQZAEP4FQPQ/
BkAGywVAbRcGQKglBkA2IAZAVzsGQNgRBkCG8wVAf6oFQNb8BUBCCAZA5yAGQKrZBUDhWgZA
lfMFQIEOBkBV7gVADRgGQO0XBkAv+QVASvQFQBYcBkAHJgZAawEGQGNaBkAoEQZAuwsGQBlV
BkCr3QVANgkGQBwzBkDnEAZA3h4GQIQUBkCRCQZAGRoGQOXTBUD98gVAOg0GQP7QBUC2+wVA
XRcGQKr/BUAbGAZAYz8GQHksBkD6EgZAXSQGQDJUBkDS/gVAwFIGQFhhBkA8OQZAxj0GQMAd
BkC/JAZAm60GQIfUBUBG8QVAYCwGQFpbBkAIJQZAAGwGQMlOBkBxXwZAwAQGQJBHBkDwKwZA
rUYGQIY9BkAsmgZAnRwGQFBKBkCQVgZArUAGQOutBkADaAZAxU0GQGlFBkB/DwZAX1YGQNgq
BkCkegZABT4GQIRlBkAibQZA3l4GQLtaBkDKZwZAGDAGQDddBkDxTQZANlEGQHRGBkC2XQZA
WzIGQGkkBkBmhQZA4uUFQLIyBkB4XQZAbhsGQKtMBkAeagZA</AssayYData></Step><Step><CommonData><SampleLocation>11</SampleLocation><SampleID></SampleID><SampleGroup></SampleGroup><SampleInfo></SampleInfo><SampleRow>C</SampleRow><SamplePlate>1</SamplePlate><WellType>REGENERATION</WellType><Concentration>-1</Concentration><ConcentrationUnits>µg/ml</ConcentrationUnits><MolarConcentration>-1</MolarConcentration><MolarConcUnits>nM</MolarConcUnits><MolecularWeight>-1</MolecularWeight><Temperature>30</Temperature><StartTime>2609341</StartTime><AssayTime>5</AssayTime></CommonData><FlowRate>1000</FlowRate><StepType>KREGENERATION</StepType><StepName>Regeneration2</StepName><StepStatus>OK</StepStatus><ActualTime>5.00005</ActualTime><CycleTime>0.2</CycleTime><AssayXData Points="25">KmAGRV1jBkWQZgZFwGkGRfNsBkUmcAZFWXMGRZB2BkXEeQZF93wGRSaABkVZgwZFkIYGRcSJ
BkXzjAZFKpAGRV2TBkWQlgZFxJkGRX6dBkUqoAZFWaMGRZCmBkXAqQZF96wGRQ==</AssayXData><AssayYData Points="25">W8tcwMVIacDuOXDAoLd1wPluesBW4H3AqVuAwDqpgcCb4ILAWuGDwN6khMC2hIXAW1GGwJ4H
h8Dls4fANkeIwDTNiMD7ionABcyJwE5KisBS1IrAZzeLwFOMi8DX+ovA9DCMwA==</AssayYData></Step><Step><CommonData><SampleLocation>12</SampleLocation><SampleID></SampleID><SampleGroup></SampleGroup><SampleInfo></SampleInfo><SampleRow>C</SampleRow><SamplePlate>1</SamplePlate><WellType>NEUTRALIZATION</WellType><Concentration>-1</Concentration><ConcentrationUnits>µg/ml</ConcentrationUnits><MolarConcentration>-1</MolarConcentration><MolarConcUnits>nM</MolarConcUnits><MolecularWeight>-1</MolecularWeight><Temperature>30</Temperature><StartTime>2625463</StartTime><AssayTime>5</AssayTime></CommonData><FlowRate>1000</FlowRate><StepType>KREGENERATION</StepType><StepName>Regeneration2</StepName><StepStatus>OK</StepStatus><ActualTime>4.99907</ActualTime><CycleTime>0.2</CycleTime><AssayXData Points="25">KrAGRV2zBkWQtgZFwLkGRfe8BkUqwAZFXcMGRYzGBkXEyQZF98wGRSrQBkVd0wZFjNYGRcTZ
BkXz3AZFMuAGRV3jBkWQ5gZFxOkGRffsBkUq8AZFXfMGRZD2BkXE+QZF8/wGRQ==</AssayXData><AssayYData Points="25">GJ8CP7YoDz/9PBk/Tr0fP+47Jj8Msiw/j7swP+/AMj8CqjY/EAQ5P564Oz/dHD4/0MNAPxpH
Qj/HKkI/rLtEP2gaRz9ZTEY/C+xHP6osST8sm0o/lc9LP/tLSz+sgUw/lrZMPw==</AssayYData></Step><Step><CommonData><SampleLocation>11</SampleLocation><SampleID></SampleID><SampleGroup></SampleGroup><SampleInfo></SampleInfo><SampleRow>C</SampleRow><SamplePlate>1</SamplePlate><WellType>REGENERATION</WellType><Concentration>-1</Concentration><ConcentrationUnits>µg/ml</ConcentrationUnits><MolarConcentration>-1</MolarConcentration><MolarConcUnits>nM</MolarConcUnits><MolecularWeight>-1</MolecularWeight><Temperature>30</Temperature><StartTime>2641782</StartTime><AssayTime>5</AssayTime></CommonData><FlowRate>1000</FlowRate><StepType>KREGENERATION</StepType><StepName>Regeneration2</StepName><StepStatus>OK</StepStatus><ActualTime>5.00005</ActualTime><CycleTime>0.2</CycleTime><AssayXData Points="25">JgAHRVkDB0WIBgdFvAkHRfMMB0UmEAdFWRMHRYwWB0XAGQdF8xwHRSIgB0VVIwdFjCYHRcAp
B0XzLAdFJjAHRVkzB0WMNgdFvDkHRfM8B0UmQAdFVUMHRYhGB0W8SQdF80wHRQ==</AssayXData><AssayYData Points="25">sad4wK8MgMC1/4HATpqDwHTnhMCo0YXA0bKGwKNih8BI8IfAJpSIwMINicDvmInAYcWJwIMj
isC1rIrA2iuLwAhli8CNmovA2M2LwBAhjMAua4zAerWMwOAIjcA5KI3AU06NwA==</AssayYData></Step><Step><CommonData><SampleLocation>12</SampleLocation><SampleID></SampleID><SampleGroup></SampleGroup><SampleInfo></SampleInfo><SampleRow>C</SampleRow><SamplePlate>1</SamplePlate><WellType>NEUTRALIZATION</WellType><Concentration>-1</Concentration><ConcentrationUnits>µg/ml</ConcentrationUnits><MolarConcentration>-1</MolarConcentration><MolarConcUnits>nM</MolarConcUnits><MolecularWeight>-1</MolecularWeight><Temperature>30</Temperature><StartTime>2658234</StartTime><AssayTime>5</AssayTime></CommonData><FlowRate>1000</FlowRate><StepType>KREGENERATION</StepType><StepName>Regeneration2</StepName><StepStatus>OK</StepStatus><ActualTime>4.99907</ActualTime><CycleTime>0.2</CycleTime><AssayXData Points="25">JlAHRVlTB0WIVgdFvFkHRe9cB0UmYAdFVWMHRYhmB0W8aQdF72wHRSJwB0VVcwdFiHYHRbx5
B0XvfAdFIoAHRVWDB0WIhgdFvIkHRe+MB0UikAdFVZMHRYyWB0W8mQdF75wHRQ==</AssayXData><AssayYData Points="25">NHgdP+uaKT8HQDM/KpA4P7QxPT9yLUE/MOVFP/UXST/2tUw/qOtNP/38Tz+YJVI/tLdUP4pB
Vj+K0Fc/60JZP9fpWz+kR1w/XnJePy7vXj/jN2A/AupgP0r2Yj8JRGI/5wFjPw==</AssayYData></Step><Step><CommonData><SampleLocation>11</SampleLocation><SampleID></SampleID><SampleGroup></SampleGroup><SampleInfo></SampleInfo><SampleRow>C</SampleRow><SamplePlate>1</SamplePlate><WellType>REGENERATION</WellType><Concentration>-1</Concentration><ConcentrationUnits>µg/ml</ConcentrationUnits><MolarConcentration>-1</MolarConcentration><MolarConcUnits>nM</MolarConcUnits><MolecularWeight>-1</MolecularWeight><Temperature>30</Temperature><StartTime>2674525</StartTime><AssayTime>5</AssayTime></CommonData><FlowRate>1000</FlowRate><StepType>KREGENERATION</StepType><StepName>Regeneration2</StepName><StepStatus>OK</StepStatus><ActualTime>4.99907</ActualTime><CycleTime>0.2</CycleTime><AssayXData Points="25">IqAHRVGjB0WIpgdFvKkHRe+sB0UisAdFUbMHRYS2B0W4uQdF67wHRR7AB0VRwwdFhMYHRbjJ
B0XrzAdFHtAHRVHTB0Wd1gdFvNkHRe/cB0Ue4AdFUeMHRYTmB0W46QdF6+wHRQ==</AssayXData><AssayYData Points="25">WrJ0wGdzfMA9XYDA/MiBwJ4Lg8D+8oPAVcuEwNGWhcCPQIbAWXaGwG4Fh8DMjYfAYdKHwCYd
iMB4j4jA3/KIwHQuicBvbonAVrmJwHr8icAALorAmmOKwCB6isAysorAjNKKwA==</AssayYData></Step><Step><CommonData><SampleLocation>12</SampleLocation><SampleID></SampleID><SampleGroup></SampleGroup><SampleInfo></SampleInfo><SampleRow>C</SampleRow><SamplePlate>1</SamplePlate><WellType>NEUTRALIZATION</WellType><Concentration>-1</Concentration><ConcentrationUnits>µg/ml</ConcentrationUnits><MolarConcentration>-1</MolarConcentration><MolarConcUnits>nM</MolarConcUnits><MolecularWeight>-1</MolecularWeight><Temperature>30</Temperature><StartTime>2690685</StartTime><AssayTime>5</AssayTime></CommonData><FlowRate>1000</FlowRate><StepType>KREGENERATION</StepType><StepName>Regeneration2</StepName><StepStatus>OK</StepStatus><ActualTime>5.00005</ActualTime><CycleTime>0.2</CycleTime><AssayXData Points="25">HvAHRVHzB0WE9gdFtPkHRev8B0UeAAhFUQMIRYQGCEW4CQhF6wwIRRoQCEVREwhFhBYIRbgZ
CEXrHAhFHiAIRVEjCEWEJghFuCkIRSwtCEUeMAhFUTMIRYA2CEW0OQhF6zwIRQ==</AssayXData><AssayYData Points="25">fG4zP+OnQD+oxkg/Dp9SP5lXWD95x1w/AOVhP4RLZT+NFWc/9jFqP+q4bT/BO3A/sj1xP3MT
cz/k9HQ/E7J3Pz9Ddz+qqHg/RtV6P0MHfD8HS3w/S4F9Py0pfz8Mo34/AC2APw==</AssayYData></Step></KineticsData></ExperimentResults>
