# Supplementary material for: Functional development of a V3/glycan-specific broadly neutralizing antibody isolated from a case of HIV superinfection
Source: eLife. 2021 Jul 15;10:e68110. doi: 10.7554/eLife.68110 (PMC8376252; doi:10.7554/eLife.68110)
Supplement: Figure 2—source data 2. [file elife-68110-fig2-data2.zip › QA013.2 Dbl Ref BLI_2020.05.29/Mat_Gmat-L0_LatestInt_Naive_2020.05.29/Experiment_1/Misc. Files/200529_008.frd]

<?xml version="1.0" encoding="UTF-8" standalone="yes"?>
<ExperimentResults><ExperimentInfo Name="Experiment_1"><ExpDescription></ExpDescription><RTDVersion>2.0</RTDVersion><RunID>809C558C-8749-4348-9657-4DD3D69888F3</RunID><ExperimentType>KINETICS</ExperimentType><ExperimentSubType>KBASIC</ExperimentSubType><StartDateTime>2020-05-29T12:43:15</StartDateTime><MachineName>886RGX1</MachineName><UserName>Labuser</UserName><LotNumber></LotNumber><PlateName>200529</PlateName><PlateName2></PlateName2><SensorName>H1</SensorName><SensorPlate>1</SensorPlate><SensorType>AHC (Anti-hIgG Fc Capture)</SensorType><SensorRole>LIGAND</SensorRole><SensorInfo></SensorInfo><WritingSW>DataAcquisition.exe 11.1.2.24</WritingSW><InstrumentType>OctetRED96</InstrumentType><InstrumentSerial>FB-50183</InstrumentSerial><InstrumentFW></InstrumentFW><IntegrationTime>2.7</IntegrationTime><DSPType>CPF</DSPType><DSPStitching>1</DSPStitching><HasManifest>1</HasManifest><InfoHash>1409492000</InfoHash></ExperimentInfo><AssayParamsInfo/><KineticsData><Step><CommonData><SampleLocation>1</SampleLocation><SampleID></SampleID><SampleGroup></SampleGroup><SampleInfo></SampleInfo><SampleRow>H</SampleRow><SamplePlate>1</SamplePlate><WellType>BUFFER</WellType><Concentration>-1</Concentration><ConcentrationUnits>µg/ml</ConcentrationUnits><MolarConcentration>-1</MolarConcentration><MolarConcUnits>nM</MolarConcUnits><MolecularWeight>-1</MolecularWeight><Temperature>30</Temperature><StartTime>0</StartTime><AssayTime>30</AssayTime></CommonData><FlowRate>1000</FlowRate><StepType>BASELINE</StepType><StepName>Baseline</StepName><StepStatus>OK</StepStatus><ActualTime>30</ActualTime><CycleTime>0.2</CycleTime><AssayXData Points="150">AAAAAM3MTD66Scw+EFgZP83MTD93vn8/mpmZPzMzsz/NzMw/ZmbmPzvf/z9qvAxAmpkZQGZm
JkAzMzNAAABAQGq8TEA3iVlAZmZmQNEic0AAAIBAZmaGQM3MjEAzM5NAmpmZQM/3n0D6fqZA
zcysQDMzs0BokblAAADAQGZmxkCcxMxAAivTQC2y2UAAAOBAZmbmQM3M7EACK/NAmpn5QAAA
AEEzMwNBTmIGQYGVCUG0yAxB5/sPQTMzE0FmZhZBmpkZQc3MHEHn+x9BMzMjQWZmJkGBlSlB
tMgsQQAAMEHHSzNBTmI2QZqZOUHNzDxBYhBAQTMzQ0FmZkZBmplJQc3MTEEAAFBBMzNTQU5i
VkGamVlBtMhcQef7X0EzM2NBTmJmQZqZaUHNzGxBAABwQRsvc0FOYnZBmpl5Qc3MfEEAAIBB
jZeBQScxg0HNzIRBZmaGQWIQiEGNl4lBJzGLQcHKjEFaZI5B9P2PQY2XkUEnMZNBzcyUQVpk
lkEAAJhBmpmZQScxm0HBypxBZmaeQfT9n0GNl6FBJzGjQc3MpEFmZqZB9P2nQY2XqUEzM6tB
zcysQVpkrkH0/a9BmpmxQScxs0HByrRBWmS2QQAAuEGNl7lBJzG7Qc3MvEF/ar5BAADAQb6f
wUEzM8NBzczEQVpkxkH0/cdBjZfJQScxy0Hy0sxBZmbOQQAA0EGNl9FBJzHTQcHK1EFaZNZB
AADYQY2X2UEnMdtBzczcQVpk3kH0/d9BjZfhQScx40HByuRBWmTmQfT950GamelBJzHrQc3M
7EFmZu5B</AssayXData><AssayYData Points="150">AAAAAK9YBbtgct07nSL2OyCi8zvwvBo8k+zEO+IVtDuaJbc7TsLYO82sFzyHgjA8lz0oPCLa
azxu3+c7fCjfO8VTTDyG1QY87k1RPASnKTxbv2A8l0hVPOCwJTwp7l081onwO5oHLTwkUws8
QmsoPAxHNzzrioI8OdxQPJX1OTy6TRk8riMsPCj5SDxprFU8ibdWPNw3VTxQZUQ8XrGMPBjm
Xjw/eWA87quHPGHzVDwnWEs8icljPGnNYDxtATI8zDNIPF37ITybKUg8N/dOPA4IRDyhoHo8
vs2LPBiolDz/bH88BrMtPHM8XzxNmg08xZBMPNYnhDwuwlo8LtxsPD/tljwLroQ8JICHPH/g
nDy+WZk8RKKLPH8RbDwd/308kf1KPEhBdDwKZIU8UXdfPCvffDyvTZU8i1eVPMguWzwRAbg8
mWKJPOLbkjxDfYQ8gdeMPFDZjjxtrnI8LGOJPDz8lDysQIE8afRHPKRoiDzJ+oc8a200PGVF
cDz1y6I8n4WbPCRohzzyZZ08Qb6lPFxnnTwQ66s8C69pPNRZgTytC5A8dyaBPFzZgzwWU5A8
BAWOPK8TiDzQW4E89VePPFdduDxdeIA8952VPDMqjDw/hrQ8lk+fPFUptzwA2JQ8ihuQPBpe
ozxus5U8G6nDPEPPjjxVcJY88b06PIAbvDyHmXE8WAGbPKGmdzwXssM8CN+nPOZvpTwRM4c8
CY6VPF8xjTxmtJY8X52tPItcxTzrK5o8sv+VPGpxkTwxmnw87saFPGfqhDwv1p48kFzIPLVe
WTzlYKo8</AssayYData></Step><Step><CommonData><SampleLocation>11</SampleLocation><SampleID></SampleID><SampleGroup></SampleGroup><SampleInfo></SampleInfo><SampleRow>H</SampleRow><SamplePlate>1</SamplePlate><WellType>REGENERATION</WellType><Concentration>-1</Concentration><ConcentrationUnits>µg/ml</ConcentrationUnits><MolarConcentration>-1</MolarConcentration><MolarConcUnits>nM</MolarConcUnits><MolecularWeight>-1</MolecularWeight><Temperature>30</Temperature><StartTime>61876</StartTime><AssayTime>5</AssayTime></CommonData><FlowRate>1000</FlowRate><StepType>KREGENERATION</StepType><StepName>Regeneration</StepName><StepStatus>OK</StepStatus><ActualTime>5.025</ActualTime><CycleTime>0.2</CycleTime><AssayXData Points="25">AADwQZqZ8UEnMfNBzcz0QWZm9kEAAPhBmpn5QTMz+0HAyvxBZmb+QQAAAELNzABCmpkBQmZm
AkIzMwNCAAAEQs3MBEKamQVCZmYGQjMzB0IAAAhCzcwIQpqZCUJmZgpCzUwLQg==</AssayXData><AssayYData Points="25">4mebwJhCo8D8vKjAiPaswMIwsMAhnbLAV0i1wFdwt8AvArnAYJ+6wDjyu8CXbr3A6na+wDvW
v8Bkn8DAkbLBwKWHwsCYgMPA/g/EwI8GxcA0psXAGTbGwM/8xsDTa8fAz8zHwA==</AssayYData></Step><Step><CommonData><SampleLocation>12</SampleLocation><SampleID></SampleID><SampleGroup></SampleGroup><SampleInfo></SampleInfo><SampleRow>H</SampleRow><SamplePlate>1</SamplePlate><WellType>NEUTRALIZATION</WellType><Concentration>-1</Concentration><ConcentrationUnits>µg/ml</ConcentrationUnits><MolarConcentration>-1</MolarConcentration><MolarConcUnits>nM</MolarConcUnits><MolecularWeight>-1</MolecularWeight><Temperature>30</Temperature><StartTime>78492</StartTime><AssayTime>5</AssayTime></CommonData><FlowRate>1000</FlowRate><StepType>KREGENERATION</StepType><StepName>Regeneration</StepName><StepStatus>OK</StepStatus><ActualTime>4.999</ActualTime><CycleTime>0.2</CycleTime><AssayXData Points="25">mhkMQmHlDEI0sw1CAIAOQsdLD0KUGBBCYeUQQi2yEUL6fhJCx0sTQpQYFEJh5RRCLbIVQvp+
FkLHSxdClBgYQmHlGEItshlC+n4aQs1MG0KUGBxCYeUcQi6yHUL6fh5Cx0sfQg==</AssayXData><AssayYData Points="25">RKWpv68ppL/taZ6/DEuav13kl7+wT5a/h8KTv08mkb+YpY+/OaWOvzvMjL/psIu/oDCLvx1J
ib/0RIi/vcGHv0Yeh7/uOYa/P3SFv792hL+wioO/o0aCv5itgr8NQoK/JPKBvw==</AssayYData></Step><Step><CommonData><SampleLocation>11</SampleLocation><SampleID></SampleID><SampleGroup></SampleGroup><SampleInfo></SampleInfo><SampleRow>H</SampleRow><SamplePlate>1</SamplePlate><WellType>REGENERATION</WellType><Concentration>-1</Concentration><ConcentrationUnits>µg/ml</ConcentrationUnits><MolarConcentration>-1</MolarConcentration><MolarConcUnits>nM</MolarConcUnits><MolecularWeight>-1</MolecularWeight><Temperature>30</Temperature><StartTime>94784</StartTime><AssayTime>5</AssayTime></CommonData><FlowRate>1000</FlowRate><StepType>KREGENERATION</StepType><StepName>Regeneration</StepName><StepStatus>OK</StepStatus><ActualTime>5</ActualTime><CycleTime>0.2</CycleTime><AssayXData Points="25">lBggQmHlIEIusiFC+n4iQsdLI0KUGCRCYeUkQi6yJUIBgCZCx0snQpQYKEJh5ShCLrIpQvp+
KkLHSytClBgsQmHlLEIusi1C+n4uQsdLL0KUGDBCYeUwQi6yMUL6fjJCx0szQg==</AssayXData><AssayYData Points="25">+3C2wNITu8BhXL3ACiS/wKqbwMDAu8HAAATDwOPuw8A36MTAlnbFwI4sxsDu9cbAaobHwEfa
x8BrdcjAPh3JwDZ0ycAOusnAeCXKwJCQysAfAsvAJ1bLwHioy8ARHszAOhvMwA==</AssayYData></Step><Step><CommonData><SampleLocation>12</SampleLocation><SampleID></SampleID><SampleGroup></SampleGroup><SampleInfo></SampleInfo><SampleRow>H</SampleRow><SamplePlate>1</SamplePlate><WellType>NEUTRALIZATION</WellType><Concentration>-1</Concentration><ConcentrationUnits>µg/ml</ConcentrationUnits><MolarConcentration>-1</MolarConcentration><MolarConcUnits>nM</MolarConcUnits><MolecularWeight>-1</MolecularWeight><Temperature>30</Temperature><StartTime>110914</StartTime><AssayTime>5</AssayTime></CommonData><FlowRate>1000</FlowRate><StepType>KREGENERATION</StepType><StepName>Regeneration</StepName><StepStatus>OK</StepStatus><ActualTime>5</ActualTime><CycleTime>0.2</CycleTime><AssayXData Points="25">lBg0QnnpNEIusjVC9H02QsdLN0KUGDhCYeU4Qi6yOUL6fjpCx0s7QpQYPEJh5TxCLrI9QvR9
PkLHSz9ClBhAQmHlQEInsUFCMohCQsdLQ0KUGERCYeVEQi6yRUL0fUZCx0tHQg==</AssayXData><AssayYData Points="25">3AuqvwFtpL/q356/BXWav7D+l7/EPpW/xBmTvw49kb8toY6/QHmNv8YgjL82iou/3meKvyEO
ib/fA4i/5daGv3Nrhr9D74W/Y9mEvzsNhb87F4O/7vuCvw2Wgr+gb4G/H1WBvw==</AssayYData></Step><Step><CommonData><SampleLocation>11</SampleLocation><SampleID></SampleID><SampleGroup></SampleGroup><SampleInfo></SampleInfo><SampleRow>H</SampleRow><SamplePlate>1</SamplePlate><WellType>REGENERATION</WellType><Concentration>-1</Concentration><ConcentrationUnits>µg/ml</ConcentrationUnits><MolarConcentration>-1</MolarConcentration><MolarConcUnits>nM</MolarConcUnits><MolecularWeight>-1</MolecularWeight><Temperature>30</Temperature><StartTime>127041</StartTime><AssayTime>5</AssayTime></CommonData><FlowRate>1000</FlowRate><StepType>KREGENERATION</StepType><StepName>Regeneration</StepName><StepStatus>OK</StepStatus><ActualTime>5</ActualTime><CycleTime>0.2</CycleTime><AssayXData Points="25">lBhIQmHlSEIusklC+n5KQsdLS0KUGExCYeVMQi6yTUL6fk5CwUpPQpQYUEJb5FBCLrJRQvp+
UkLHS1NClBhUQmHlVEIuslVC+n5WQsFKV0KOF1hCYeVYQiixWUL6flpCx0tbQg==</AssayXData><AssayYData Points="25">lI63wOwavMAMjL7A6zrAwB6YwcBNsMLAC4/DwHl4xMCcHMXAcrXFwHKCxsCT6sbAdl7HwK3H
x8Cue8jAgHPIwNzXyMCYZ8nAQ7vJwM0IysB8Z8rAK6bKwLIAy8A2GcvAvVzLwA==</AssayYData></Step><Step><CommonData><SampleLocation>12</SampleLocation><SampleID></SampleID><SampleGroup></SampleGroup><SampleInfo></SampleInfo><SampleRow>H</SampleRow><SamplePlate>1</SamplePlate><WellType>NEUTRALIZATION</WellType><Concentration>-1</Concentration><ConcentrationUnits>µg/ml</ConcentrationUnits><MolarConcentration>-1</MolarConcentration><MolarConcUnits>nM</MolarConcUnits><MolecularWeight>-1</MolecularWeight><Temperature>30</Temperature><StartTime>143523</StartTime><AssayTime>5</AssayTime></CommonData><FlowRate>1000</FlowRate><StepType>KREGENERATION</StepType><StepName>Regeneration</StepName><StepStatus>OK</StepStatus><ActualTime>5.004</ActualTime><CycleTime>0.2</CycleTime><AssayXData Points="25">lBhcQmHlXEIusl1C9H1eQsdLX0KUGGBCYeVgQjSzYUL6fmJCx0tjQo4XZEJh5WRCJ7FlQvR9
ZkLHS2dCjhdoQmHlaEIusmlC9H1qQiNba0KOF2xCYeVsQiixbUL6fm5C4E9vQg==</AssayXData><AssayYData Points="25">DeyhvyqIm781GJa/vJCSv+Jyjr/QNIy/KH+Jv6VXh79rPYa/n6CEv75xg79Yp4G/75aAvx+q
f78cYX2/DMJ7vwkDe7/Z7Xa/MIR3v05Tdb/Xp3S/P29yv38Fcr+APHG/+XNwvw==</AssayYData></Step><Step><CommonData><SampleLocation>1</SampleLocation><SampleID></SampleID><SampleGroup></SampleGroup><SampleInfo></SampleInfo><SampleRow>H</SampleRow><SamplePlate>1</SamplePlate><WellType>BUFFER</WellType><Concentration>-1</Concentration><ConcentrationUnits>µg/ml</ConcentrationUnits><MolarConcentration>-1</MolarConcentration><MolarConcUnits>nM</MolarConcUnits><MolecularWeight>-1</MolecularWeight><Temperature>30</Temperature><StartTime>158609</StartTime><AssayTime>30</AssayTime></CommonData><FlowRate>1000</FlowRate><StepType>BASELINE</StepType><StepName>Baseline2</StepName><StepStatus>OK</StepStatus><ActualTime>29.999</ActualTime><CycleTime>0.2</CycleTime><AssayXData Points="150">sx1wQnrpcEJHtnFCE4NyQuBPc0KtHHRCeul0Qke2dUITg3ZC4E93Qq0ceEKA6nhCR7Z5QhOD
ekLgT3tCrRx8QnrpfEJHtn1CE4N+QuBPf0JWDoBCvXSAQiPbgEKKQYFC8KeBQlYOgkK9dIJC
I9uCQopBg0Lwp4NCVg6EQr10hEIj24RCikGFQvCnhUJWDoZCvXSGQiPbhkKKQYdC8KeHQlYO
iEK9dIhCI9uIQopBiULwp4lCXQ+KQr10ikIj24pCB0GLQvCni0JWDoxCvXSMQiPbjEKKQY1C
8KeNQlYOjkK9dI5CI9uOQopBj0Lwp49CVg6QQjp0kEIj25BCikGRQvCnkUJWDpJCvXSSQiPb
kkKKQZNCbaeTQlYOlEK9dJRCI9uUQopBlULwp5VCVg6WQjp0lkKg2pZCikGXQm2nl0LTDZhC
vXSYQiPbmEIHQZlC8KeZQtQNmkI6dJpCI9uaQopBm0Lwp5tCVg6cQr10nEIj25xCikGdQm2n
nULUDZ5CvXSeQiPbnkKKQZ9C8KefQlYOoEK9dKBCI9ugQgdBoULwp6FCVg6iQjp0okIj26JC
ikGjQvCno0LUDaRCvXSkQiPbpEKKQaVC8KelQtQNpkI6dKZCI9umQopBp0Jtp6dC1A2oQr10
qEIj26hCB0GpQvCnqUJWDqpCvXSqQiPbqkKKQatCbaerQlYOrEI6dKxCoNqsQgdBrUJtp61C
1A2uQjp0rkIj265CikGvQvCnr0JWDrBCvXSwQqDasEKKQbFCbaexQlYOskK9dLJCI9uyQgdB
s0Lwp7NC</AssayXData><AssayYData Points="150">pKdiv6aiYr8IAmC/yydgv8j+Xr+LGF6/4Kxdv45NXb8KU12/xG1bv0g4Xb+oeVy/9stav47q
Wb+iqFm/4g9bv/WLWb9KyVi/xz9Yv3z9WL9L8Ve/LShXv+XGVb+ULFe/IlpWv8enV7/yMla/
VnlVv0yYVL/r71S/q3FVv8f4VL8QY1W/VmJUv8T3UL+YdlK/bJFSv6NDU7+o+FG/bvVRv4RQ
Ub/Aq1G/Fk9Qv5GOUL/vZVC/0mtQv3ViUL8ee0+/W2dOvxx6T7957U+/9XROv5SPT7+KVE6/
DCVOv/kZTb/mSk6/WXRNvyrWTb9czUy/CVBMv96KTL/hnUu/jZJMv3+oS78WWEq/1yFMv+hE
Sr/tXku/NDhLv8cbSr9Kgkq/yH5Kv1izSr/FlEq/x3JJvwfPSb8Apkm/lQRIvylsSL/+NUm/
gSpJv+BZSb9350a/hCtHvwxnSL8K1Ua/yR9Iv7LeRr8pw0e/D6JHv0tjRr/dTEe/TUNFv81a
Rr+M80a/lDpFv4odRr8FeEW/dZJFv0XcRb/TWkW/AbFEvyIRRr81z0S/xLNEv0pORL8xPkO/
gQJDv9HGQ78+AUS/LYxDv9mUQ7/YxUO/yQpEv0D7Qr8VskK/YBdCv5k6Q7+1NEO/5cpBv+k6
Qr8VXEK/PfBBv1i1Qb9ArkC/2uFAv7MNQr+DF0C/uaFBv4/IP798ykC/iwxAv2U9QL+CHkC/
ZIU+vzKnP79GEEC/o8A/v8wBQL9VUz+/cC4/v0CRP7+EmT+/TlA+vwK8Pr95Cz+/rE0/v4k8
Pr+ntj6/</AssayYData></Step><Step><CommonData><SampleLocation>2</SampleLocation><SampleID></SampleID><SampleGroup></SampleGroup><SampleInfo></SampleInfo><SampleRow>H</SampleRow><SamplePlate>1</SamplePlate><WellType>BUFFER</WellType><Concentration>-1</Concentration><ConcentrationUnits>µg/ml</ConcentrationUnits><MolarConcentration>-1</MolarConcentration><MolarConcUnits>nM</MolarConcUnits><MolecularWeight>-1</MolecularWeight><Temperature>30</Temperature><StartTime>194014</StartTime><AssayTime>80</AssayTime></CommonData><FlowRate>1000</FlowRate><StepType>LOADING</StepType><StepName>Loading</StepName><StepStatus>OK</StepStatus><ActualTime>79.999</ActualTime><CycleTime>0.2</CycleTime><AssayXData Points="400">Vg60Qjl0tEIj27RCiUG1Qm2ntUJWDrZCvHS2QqDatkKJQbdC8Ke3QlYOuEK8dLhCKdy4QolB
uULwp7lC0w26Qrx0ukIj27pCBkG7Qm2nu0LTDbxCOXS8QiPbvEKJQb1CbKe9QuUQvkI5dL5C
I9u+QgZBv0Izs79C0w3AQjl0wEKg2sBCiUHBQn+qwUJWDsJCvHTCQqDawkIGQcNC8KfDQlYO
xEI5dMRCoNrEQolBxULwp8VCVg7GQrx0xkKg2sZCiUHHQvCnx0LTDchCOXTIQqDayEIGQclC
bKfJQtMNykI5dMpCoNrKQgZBy0Lwp8tC0w3MQjl0zEIj28xCBkHNQmynzULTDc5COXTOQiPb
zkIGQc9C/KnPQlYO0EK8dNBCKdzQQgZB0ULwp9FC0w3SQrx00kKg2tJCBkHTQmyn00LTDdRC
OXTUQiPb1EIGQdVC8KfVQlYO1kI5dNZCoNrWQgZB10Jsp9dC0w3YQjl02EKg2thCiUHZQmyn
2ULTDdpCOXTaQqDa2kIGQdtCbKfbQtMN3EI5dNxCoNrcQgZB3UJsp91CVg7eQjl03kKm295C
BkHfQmyn30LTDeBCOXTgQqDa4EIGQeFCbKfhQtMN4kK8dOJCoNriQgZB40Jsp+NCoBrkQjl0
5EIj2+RCBkHlQmyn5ULlEOZCOXTmQqDa5kIGQedCbKfnQtMN6EI5dOhCoNroQgZB6UJsp+lC
0w3qQjl06kKg2upCBkHrQmyn60LTDexCOXTsQiPb7EKJQe1CbKftQtMN7kI5dO5CI9vuQolB
70Jsp+9C0w3wQjl08EKg2vBCBkHxQvCn8ULTDfJCOXTyQqDa8kIGQfNCbKfzQlYO9EI6dPRC
oNr0QolB9UL8qfVC2Q72Qrx09kKg2vZCaFH3QvCn90JWDvhCvHT4QiPb+EKJQflC8Kf5QlYO
+kK8dPpCI9v6QolB+0Lwp/tCVg78Qrx0/EIj2/xCiUH9QvCn/UJWDv5CTHf+QiPb/kKJQf9C
8Kf/QisHAENeOgBDkm0AQ8SgAEP40wBDKwcBQ146AUOSbQFDxKABQ/jTAUMrBwJDXjoCQ5Jt
AkMMogJD+NMCQysHA0NeOgNDUG0DQ8SgA0P40wNDKwcEQy89BEOSbQRDxKAEQ/jTBEPqBgVD
XjoFQ5JtBUPEoAVD+NMFQysHBkNeOgZDUG0GQ8SgBkP40wZD8AcHQ146B0OSbQdDxKAHQ/jT
B0PqBghDXjoIQ5JtCEODoAhD+NMIQ+oGCUNeOglDkm0JQ8SgCUP40wlDKwcKQ146CkOSbQpD
g6AKQ/jTCkMrBwtDXjoLQ1BtC0PEoAtD+NMLQ+oGDENeOgxDkm0MQ8SgDEP40wxDKwcNQ146
DUOSbQ1Dg6ANQ8nWDUMrBw5DXjoOQ5JtDkPEoA5DttMOQysHD0NeOg9Dkm0PQ8SgD0O20w9D
KwcQQx06EEOSbRBDg6AQQ/jTEEPqBhFDXjoRQ5JtEUODoBFD+NMRQysHEkNeOhJDkm0SQ4Og
EkP40xJDbAcTQ146E0NQbRNDxKATQ/jTE0MrBxRDHToUQ5JtFEPEoBRDttMUQysHFUNeOhVD
km0VQ8SgFUP40xVD6gYWQx06FkOSbRZDxKAWQ7bTFkPqBhdDXjoXQyFwF0ODoBdDttMXQysH
GEMdOhhDkm0YQ4OgGEP40xhDKwcZQx06GUOSbRlDxKAZQ/jTGUPqBhpDXjoaQ1BtGkODoBpD
ttMaQysHG0McOhtDkm0bQ8SgG0P40xtDKwccQxw6HENQbRxDxKAcQ/jTHEMrBx1DHDodQ5Jt
HUODoB1DttMdQ+oGHkNeOh5Dkm0eQ8SgHkP40x5D6gYfQxw6H0NQbR9DxKAfQ7bTH0NKDCBD
HDogQ1BtIEODoCBDttMgQ+oGIUMcOiFDUG0hQ8SgIUO20yFD6gYiQ146IkOSbSJDg6AiQ7bT
IkPqBiNDXjojQ1BtI0OJoSNDttMjQ+oGJENeOiRDUG0kQ4OgJEO20yRD6gYlQ146JUNQbSVD
xKAlQ7bTJUPqBiZDHDomQ1BtJkODoCZDttMmQysHJ0McOidDUG0nQ8SgJ0O20ydD6gYoQ146
KENQbShDg6AoQ7bTKEPqBilDHDopQ1BtKUNapClDttMpQw==</AssayXData><AssayYData Points="400">JsY8v6qLPL+8dD2/y6s7v6WzO79plju/0TE7v/bfOr+c0jq/mXA7v2BAOb/mmjm/2jk6v4u1
Or87BTm/HmQ6v0ndOb/qgzi/KSo5v5REOb/tIDi/gSc6v/PVOL+z8De/Sgk4v7AAOr/fwzi/
glI4v/eXOL/T7za/hCs4v5amN7/vyja/DMc3v4tIN7+J7je/sCU3v5VCN79EXze/aFA2v8Pc
Nr8vQja/U+s2v59tNb9fDza/Tfo3v+xoNr/dGDa/GTc2v37oNL9pljS/kng2v5ywNb/evTa/
WN00v91fNb/2Kja/Tbg1v2xBNb9dejW/sjA1v18GNb9ayjW/TeI0v0csNb8fjTS/nYUzvxHg
M78p8jO/csMzv51qM79FwDS/Brs0v8MjNL9iuzO/uRQ0vxjJMr/5+zK/wm0yv0H1Mr9AiDK/
spMzv/PeM79uhzK/9P8zv11dMr844zK/iKQyv5YvMr8S5TK/h3Qzvw4KMr/UazO/IPgxv5vE
Mr9MxzG/q3Ayv7vgMb+TtTG/uXEyv4BiMb/HDTK/0/0wv9mHMb91UDK/b1UwvwF6Mb+FBjG/
hOIwv1OyMb9UPDG/locwv8NSML9GtS+/lzwvv3UqML+nLzC/Ek4wvy7RL7+LuS+/DPsvv5pg
L78svjC/QK4vv5BUML/yazC/qkcuvzw3ML937y+/t5Iuv1CCL7887y6/9U0vvz+xL7+bZS6/
QW0vv7G7L7+5SC6/cnItv2SCLb8qLi+/NUkvv5srL79TOS2/4uguv6j4Lr+tlS2/Sv4uvzaL
Lr8H8S6/FJIuv29GLr+rKC6/a2EuvxObLr8svS2/Xgouv87gLL8wkC2/s6ctvxs+Lb8mui2/
69Isv+i6Lb94xCy/E88svyPNK792OSy/m1gtv3PUK79bJS2/Ex0tv3QmLL8YvSu/Ou8svwfk
K78uES2/2MkrvwSLLL/VqCu/35grv6oLLb+oFCy/Gm8rv9URLL/T9iq/xusqv05xK79x3yq/
GjEsv9VnK7/IBiu/c1Irv2VGLL/t+yu//eErv6BVK79+dCu/Dqoqv6jTKb9vQC2/amErv9rX
Kr+7aiq/vE8qvxYgKr9lPSu/1agpv9k3Kr9pqiq/lWIqvwqdKr/vSSq/Kbcov6uAKr+YOiq/
BdYqvzOZKb93aSu/osApv8f3Kb8DqSm/qNcovxNAKb+uKCm/Xbwov89hKr/5qCm/sckovxHw
Kb8x1im/6twpv9m5KL8hlim/JEQpvxooKr8Fxim/VZwnv/XKKL97ySm/wZgov8SSKr+rcSe/
ptIov1oAKb+BSCi/rTsov6SDKL/q3yi/FVkpv1csKL/q+yi/FoIov8YJJ78yJie/MDcnvz60
Jr9gMyi/l/Invw/5J7/zOii/R30nv+hIJ7+3Iye/FSAov3rPJr82aCe/L6Ynv5PQJr/U3Ce/
1BsmvwcYKL+g0ia/oD0ovyOzJr9jwCa/Es4mv2M7J7/TzCa/eJMov8yVJb/3WCe/dEEov//7
J7+IXia/EdYmv87OJb/xfia/ypkmvyrVJr9PICa/riAmv7f9JL80CSa/Suolv3IrJr9/vSS/
NJ4mv0vjJr/DiCW/CGEmv9t6Jr+/NCW/1JAmv99PJL89+SW/IxUlv4ysJr+svCS/4rolv2lt
Jr8R7yW/V8Ujv864Jr9FTSW/Q3skvwjfI7/a0CS/wXglv0yeJL+yCiW/kWolvxARJb8TYSS/
Y0Qkv5GIJL/cZyO/zHglv5tOI79xhSS/6Psjv3ykIr9FPSW/EV8kv8ANJb81iiO/WM0kv5jk
I7/ZlCS/OKEjv8pjI7+KJiS/QVQkvy/oI79HAyW/rsMjvy34Ir8DlSO/zsIjv6HWIr+W/CK/
r8ojv6FEIr8rfCK/88Aiv9diI7+wqiK/h40jv2UhI79R9yS/TH4jv86/Ir/pHSO/wgIkv7DV
I78EcCO//3Ahv2zmIr9XkCK/7Zwjv/LnIr+eySO/UdIjvzcSI7/r9yG/yTAiv4U4Ir+Q5CK/
f38iv19/Ir+j5iG/LcAhv93cIr+TlSG/fIohv/4MIr/QfyK/JM0iv/x3Ir+nwCG/mychv/He
IL/sASK/AvUhv6OjIL9AiSG/3TUhv4CvIr9rXyG/qnkhvw==</AssayYData></Step><Step><CommonData><SampleLocation>1</SampleLocation><SampleID></SampleID><SampleGroup></SampleGroup><SampleInfo></SampleInfo><SampleRow>H</SampleRow><SamplePlate>1</SamplePlate><WellType>BUFFER</WellType><Concentration>-1</Concentration><ConcentrationUnits>µg/ml</ConcentrationUnits><MolarConcentration>-1</MolarConcentration><MolarConcUnits>nM</MolarConcUnits><MolecularWeight>-1</MolecularWeight><Temperature>30</Temperature><StartTime>279802</StartTime><AssayTime>30</AssayTime></CommonData><FlowRate>1000</FlowRate><StepType>BASELINE</StepType><StepName>Baseline3</StepName><StepStatus>OK</StepStatus><ActualTime>29.999</ActualTime><CycleTime>0.2</CycleTime><AssayXData Points="150">6QYqQ9s5KkMObSpDg6AqQ3TTKkPpBitD2zkrQ09tK0NBoCtDdNMrQ6cGLEMcOixDT20sQ4Og
LEN00yxDpwYtQxw6LUNPbS1DQaAtQ7bTLUOnBi5D4TouQ09tLkNBoC5DdNMuQ6cGL0McOi9D
Dm0vQ4OgL0N00y9DpwYwQxw6MENPbTBDg6AwQ7bTMEOnBjFD2zkxQw5tMUOJoTFDdNMxQ6cG
MkPbOTJDDm0yQ4OgMkO20zJD6QYzQ9s5M0MObTNDQaAzQ3TTM0OnBjRD2zk0Qw5tNENBoDRD
ttM0Q6cGNUPbOTVDDm01Q4OgNUN00zVDeAk2Qxw6NkNPbTZDQaA2Q3TTNkPpBjdDHDo3Qw5t
N0NBoDdDdNM3Q6cGOEPbOThDT204Q4OgOEN00zhDpwY5Q9s5OUOXbjlDg6A5Q3TTOUOnBjpD
2zk6QxpvOkOJoTpDdNM6Q6gGO0PbOTtDDm07Q0GgO0N00ztD6QY8Q9s5PEMObTxDg6A8Q3TT
PEOoBj1D2zk9Q09tPUNBoD1DdNM9Q+kGPkPbOT5DT20+Q0GgPkO20z5DqAY/Q9s5P0MObT9D
xKA/Q3TTP0OoBkBD2zlAQw5tQENBoEBDdNNAQ+kGQUPbOUFDDm1BQ0GgQUN000FDqAZCQ9s5
QkMObUJDQaBCQ3TTQkOoBkND2zlDQw5tQ0NBoENDh9ZDQ+kGREPbOURDDm1EQ0GgREN000RD
qAZFQ9s5RUMObUVDEqNFQ3TTRUOoBkZD2zlGQw5tRkODoEZDdNNGQ+kGR0PbOUdDT21HQ4Og
R0N000dD</AssayXData><AssayYData Points="150">J3Ukv5wLJL9xYSK/0Sciv80MIr+UtCO/rR4jvwbcI78wXiO/4/oiv+TLIr9tzyK/A2civzmg
Ir8TriG/sLghv49qIb9h7iK/QbMhv7msIL//oyG/r+ghvygXIb+EUyG/H18iv6JhIb+YMiK/
VE0gv1rQIb8VESG/q0kjv3nCIL99KSG/ysEhv/YqIr+LeiC/yyQhvwioIb9t6SC/Ev4hv3XO
IL8tJSG/NxshvxqVIL8uMSC/3isgv56QIL/SiiG/thAgv9bnH79lLCG/SdEgvzQ+IL+ajSG/
9yUgv3e3H7/LOiC/P7Afv/+DH78FRiC/WV0gvw0vH79s9B+/Za0fvzBmIb+DJCK/+b0fv42s
IL+SpyC/djEgv+w7H789Bh+/31ggv8a4H78yaCC/NgQfv8X4Hr/v0h+/Kokfv0DXIL+eLSC/
xsYfv/OiIL/6uSC/VwAgv42PH7+hTx6/Tccev7ccH7/dACC/Apkfv+PEHr/u/R2/C8cevymI
Hr+JDh6/BIofv4GEHr8P1yC/9YAfv9fDHr924R+/FdAfvwTPH79xmh+/MsAevzCnHr8IlB6/
JzAfv2qqH78bwR+/J9kdv43IHr+nqR+/OMkev3XOHr/PIx+/sj0ev/l7Hb/EDR6/+lIev46i
Hb8Slh2/vRsevxxhH78XYx6/OgYfv0QtHr9U2R2/3tIdv1a9Hb/M2B2/yKkev08oHr/Fuh6/
PC0fv1feHr/p2R6/Qbkev4nJHb+5OB6/w60ev6AGHr/6dx2/aFMfv8hnHr/amx2/hJsdv+r+
Hb96Wx6/</AssayYData></Step><Step><CommonData><SampleLocation>10</SampleLocation><SampleID></SampleID><SampleGroup></SampleGroup><SampleInfo></SampleInfo><SampleRow>H</SampleRow><SamplePlate>1</SamplePlate><WellType>BUFFER</WellType><Concentration>-1</Concentration><ConcentrationUnits>µg/ml</ConcentrationUnits><MolarConcentration>-1</MolarConcentration><MolarConcUnits>nM</MolarConcUnits><MolecularWeight>-1</MolecularWeight><Temperature>30</Temperature><StartTime>318673</StartTime><AssayTime>180</AssayTime></CommonData><FlowRate>600</FlowRate><StepType>ASSOC</StepType><StepName>Association</StepName><StepStatus>OK</StepStatus><ActualTime>179.999</ActualTime><CycleTime>0.2</CycleTime><AssayXData Points="900">pwZIQ9o5SEPMbEhDQaBIQ3TTSEOnBklDmTlJQ8xsSUNBoElDdNNJQ6cGSkPaOUpDzGxKQ/+f
SkN000pDpwZLQ9o5S0MNbUtD/59LQzLTS0NlBkxD2jlMQw1tTEP/n0xDdNNMQ2UGTUOZOU1D
W29NQ0GgTUN0001DpwZOQ9o5TkPMbE5DQaBOQ3TTTkOnBk9DHDpPQw1tT0P/n09DdNNPQ2UG
UEMiO1BDDW1QQ/+fUEN001BDZQZRQ9o5UUPMbFFDQaBRQ3TTUUOnBlJDmTlSQ8xsUkP/n1JD
dNNSQ6cGU0OZOVNDDW1TQ0GgU0N001NDZQZUQ5k5VEMNbVRDQaBUQ3TTVENlBlVD2jlVQ8xs
VUNBoFVDdNNVQ+kGVkPaOVZDzGxWQ/+fVkMy01ZDQwtXQ5k5V0PMbFdD/59XQ3TTV0PvB1hD
2jlYQw1tWEP/n1hDdNNYQ6cGWUOlO1lDDW1ZQ0GgWUN001lDpwZaQ9o5WkPMbFpDiKFaQzLT
WkOnBltD2jlbQw1tW0P/n1tDdNNbQ6cGXEOZOVxDDW1cQ0GgXEN001xDpwZdQ9o5XUPMbF1D
/59dQ3TTXUNmBl5DmTleQw1tXkNBoF5DMtNeQ2YGX0PaOV9DDW1fQ0GgX0My019DZgZgQ5k5
YEPMbGBDm6RgQ3TTYEOnBmFDmTlhQ8xsYUP/n2FDtdNhQ6cGYkPaOWJD3m9iQ0GgYkMy02JD
ZgZjQ9o5Y0PMbGNDQaBjQzLTY0NmBmRDmTlkQw1tZENBoGRDMtNkQ6cGZUOZOWVDDW1lQ/+f
ZUMy02VDZgZmQ5k5ZkMNbWZD/59mQ3TTZkNmBmdD2jlnQ8xsZ0P/n2dDdNNnQ2YGaEPaOWhD
zGxoQ/+faEMy02hDpwZpQ5k5aUPMbGlDQKBpQzLTaUMqB2pDvj9qQw5takP/n2pDMtNqQ2YG
a0OZOWtDzGxrQ0Cga0N002tDZgZsQ9o5bEPMbGxD/59sQzLTbENmBm1D2jltQw5tbUP/n21D
MtNtQ2YGbkOZOW5DzGxuQ/+fbkMy025DZgZvQ5k5b0NPbW9D/59vQ/fTb0NmBnBD2jlwQ8xs
cENAoHBDMtNwQ2YGcUPaOXFDDm1xQ/+fcUMy03FDZgZyQ5k5ckPMbHJD/59yQ5nZckOnBnND
2jlzQ8xsc0P/n3NDMtNzQ2YGdEPaOXRDzGx0Q/+fdEMy03RDZgZ1Q5k5dUPYbnVD/591Q3TT
dUOnBnZDmTl2Q8xsdkOCoHZDdNN2Q2YGd0PaOXdDzGx3Q/+fd0N003dDZgZ4Q9o5eEMObXhD
QKB4Q3TTeEOnBnlD2jl5Qw5teUNAoHlDdNN5Q6cGekPaOXpDDm16Q0CgekN003pDpwZ7Q9o5
e0PSbXtDQKB7Q5LYe0NsB3xD2jl8Q7VzfENAoHxDdNN8Q6cGfUPaOX1DDm19Q0CgfUN0031D
6AZ+Q9o5fkPMbH5DQKB+Qz7VfkPvB39D2jl/Q8xsf0NAoH9DdNN/QzMDgEPtHIBDhzaAQyBQ
gEO6aYBD94OAQ+2cgEOHtoBDINCAQ7rpgENUA4FD7RyBQ2Y2gUMAUIFDummBQ1SDgUPMnIFD
h7aBQwDQgUO66YFDVAOCQ+0cgkOHNoJDIFCCQ7ppgkMYhIJD7ZyCQ2a2gkMg0IJDuumCQzMD
g0PMHINDhzaDQyBQg0O6aYNDVIODQ+2cg0OHtoNDANCDQ7rpg0MzA4RD7RyEQ4c2hEMAUIRD
ummEQ1SDhEPtnIRDZraEQyDQhEO66YRDMwOFQ+0chUNmNoVDIFCFQ7pphUMzg4VD7ZyFQ4e2
hUMg0IVDuumFQ/cDhkPtHIZDhzaGQyBQhkO6aYZDVIOGQ8ychkNmtoZDINCGQ7rphkNUA4dD
zByHQ4c2h0PEUIdDummHQ1SDh0PMnIdDh7aHQyDQh0O66YdDMwOIQ5EdiEOHNohDAFCIQ7pp
iENUg4hD7ZyIQ4e2iEMg0IhDuumIQ9YDiUPtHIlDhzaJQyBQiUOZaYlDVIOJQ+2ciUNmtolD
INCJQ7rpiUNUA4pD7RyKQ2Y2ikMgUIpDmWmKQ1SDikPMnIpDZraKQwDQikO66YpDVAOLQ+0c
i0OHNotDAFCLQ7ppi0NUg4tDzJyLQ4e2i0Mg0ItDmemLQzMDjEPtHIxDZjaMQyBQjEOZaYxD
eoSMQ+2cjEOHtoxDINCMQ7rpjEMzA41D7RyNQ4c2jUPEUI1DummNQ1SDjUPtnI1Dh7aNQwDQ
jUO66Y1DMwOOQ+0cjkNmNo5DAFCOQ5lpjkMzg45DzJyOQ2a2jkMA0I5DuumOQ1QDj0PMHI9D
ZjaPQwBQj0O6aY9DM4OPQ8ycj0OHto9DANCPQ7rpj0MzA5BD7RyQQ2Y2kEMAUJBDhWuQQ1SD
kEPMnJBDZraQQyDQkEOZ6ZBDMwORQ8wckUMqN5FDAFCRQ5lpkUMzg5FDzJyRQ2a2kUMA0JFD
memRQ1QDkkOjIJJDZjaSQwBQkkOZaZJDM4OSQ/OdkkNmtpJDANCSQ5npkkMzA5NDzByTQ2Y2
k0MAUJNDmWmTQzODk0PMnJNDZraTQwDQk0OZ6ZNDMwOUQ+0clENmNpRDAFCUQ5lplENUg5RD
zJyUQ2a2lEMA0JRDmemUQzMDlUPMHJVDZjaVQyBQlUO6aZVDM4OVQ8yclUNmtpVDANCVQ7rp
lUNUA5ZDzByWQ4c2lkMAUJZDummWQzODlkPMnJZDZraWQwDQlkMc6pZDMwOXQ8wcl0NmNpdD
AFCXQ5lpl0NUg5dDzJyXQ8i2l0PE0JdDuumXQzMDmEPMHJhD7zeYQwBQmEOZaZhDM4OYQ8yc
mENmtphDANCYQ5npmEMzA5lDzByZQ2Y2mUMAUJlDmWmZQ1SDmUPMnJlDZraZQwDQmUO66ZlD
MwOaQ8wcmkPpNppDAFCaQxxqmkMzg5pDzJyaQ2a2mkMg0JpDmemaQzMDm0PtHJtDMTibQwBQ
m0O6aZtDM4ObQy+dm0OHtptDINCbQ5npm0NUA5xDzBycQ4c2nEMAUJxDmWmcQzODnEPtnJxD
h7acQ0HQnEOZ6ZxDVAOdQ+0cnUOHNp1DIFCdQ7ppnUNUg51D7ZydQ4e2nUMg0J1DuumdQ1QD
nkPtHJ5DhzaeQyBQnkO6aZ5DVIOeQ+2cnkOHtp5DINCeQ7rpnkNUA59D7RyfQ4c2n0MgUJ9D
ummfQ1SDn0PtnJ9Dh7afQyDQn0O66Z9DvASgQ+0coEOHNqBDIFCgQ15qoENUg6BD7ZygQ4e2
oEMg0KBDuumgQ1QDoUPtHKFDhzahQyBQoUO6aaFDVIOhQ+2coUOHtqFDINChQ7rpoUNUA6JD
7RyiQ4c2okMgUKJDummiQ1SDokPtnKJDh7aiQyDQokO66aJDVAOjQ+0co0OHNqNDIFCjQ7pp
o0M5hKND7ZyjQ4e2o0Mg0KNDuumjQ1QDpEPtHKRDZjakQwBQpEO6aaRDVIOkQ+2cpEOGtqRD
INCkQ7rppENUA6VD7RylQ4Y2pUMgUKVDummlQ1SDpUPtnKVDhralQyDQpUMC66VDVAOmQ+0c
pkOGNqZDIFCmQ5lppkNUg6ZD7ZymQ4a2pkMg0KZDmemmQ1QDp0PtHKdDhjanQwBQp0NeaqdD
MoOnQ+2cp0OGtqdDINCnQ5npp0NUA6hD7RyoQ2Y2qEMgUKhDummoQzKDqEPtnKhDZraoQyDQ
qEO66ahDVAOpQ98fqUNmNqlDAFCpQ7ppqUNUg6lDzJypQ4a2qUMg0KlDuumpQzIDqkPtHKpD
ZjaqQyBQqkOZaapDVIOqQ+2cqkNmtqpDINCqQ7rpqkMyA6tD7RyrQ2Y2q0MgUKtDmWmrQ1SD
q0PMnKtDKrerQwDQq0OZ6atDMgOsQ8wcrENmNqxDIFCsQ7pprEMyg6xD7ZysQ4a2rEMg0KxD
memsQzIDrUPtHK1DhjatQwBQrUPaaa1DMoOtQ8ycrUOGtq1DANCtQ4vsrUMyA65DzByuQ4Y2
rkMAUK5DummuQ1SDrkPMnK5DZrauQwDQrkOZ6a5DMgOvQzUer0PON69DIFCvQ5lpr0NUg69D
0p2vQ2a2r0Mg0K9DrOyvQ1QDsEPtHLBDhjawQwBQsEO6abBDVIOwQ8ycsEOGtrBDANCwQ7rp
sENUA7FDzByxQ3I4sUMgULFDmWmxQzKDsUPMnLFDZraxQwDQsUOZ6bFDMgOyQ8wcskPINrJD
IFCyQ5lpskMyg7JD7ZyyQ4a2skMA0LJDuumyQ3QDs0PtHLNDhjazQwBQs0OZabNDVIOzQ+2c
s0NmtrNDANCzQ5nps0NUA7RDzBy0Q4Y2tEMAULRDmWm0QzKDtEPMnLRDhra0Q+XQtEO66bRD
MgO1Q8wctUNmNrVDIFC1Q5lptUMyg7VDzJy1Q4a2tUMg0LVDmem1Q1QDtkPMHLZDhja2QyBQ
tkOZabZDMoO2Q8yctkNmtrZDANC2Q9rptkMkBrdDzBy3Q2Y2t0MAULdDumm3QzKDt0PtnLdD
hra3QyDQt0O66bdDVAO4Q8wcuEOGNrhDAFC4Q5lpuEMyg7hDzJy4Qwq3uEMA0LhDmem4Q1QD
uUMOHblDZja5QwBQuUOZablDMoO5Q8ycuUOGtrlDANC5Q5npuUMyA7pDzBy6Q2Y2ukMAULpD
umm6QzKDukPMnLpDZra6QwDQukOZ6bpDVAO7Q8wcu0NmNrtDpFC7Q5lpu0NUg7tDzJy7Q2a2
u0MA0LtDmem7QzIDvEPMHLxDZja8Q0FQvEOZabxDMoO8Q8ycvENmtrxDANC8Q7rpvEOoBr1D
zBy9Q4Y2vUNBUL1Dumm9Q1SDvUPtnL1DZra9Q0HQvUOZ6b1D</AssayXData><AssayYData Points="900">O/Mev1v3H78+UR6/7lYdvzbCHL+F1h2/TFscv9esHL+Fqx2/IfMcv5LKHL8ukBu/EFIcv45B
HL8JCh2/HpkavwV5G792shy/Nz0bv+ynG78aehu/Q3ccvzQ2G79X4Rq/ONYav+qaGr+l5Bu/
oxcbvynYG78tRRq/l0obvw2UG7/BUxu/Da4av0dpG78x7Rq/A+wbv0J7Gr+p8hq/6Zsav/+K
Gb8CNBu/5pMZvxJqGr+EeRq/6K0av2FUGb9QKBu/ytoZvy1zG7+srBm/CCoav4uaGr8n+Rq/
zZQZv76OGb9tKBq/WZoYv5jfGb9PuBq/hSAav1ApGb+HaRu/yFIZvwunF7/4bhq/NrAZv2nW
Gr+Xlxm/38IZvz8sGb/BVRm/lakZv2cRGb82vhi/kJQZvw/yGb/07hm/sQgav4B0GL+aLxq/
2wgZv3VhGr9xiRq/oCwYv/azGL8AGxi/e/8Xv3GJGL9ZUxm/cTkZv5rQF7+kUBi/STIZvzpl
GL8yIBi/NYgZv1fOGL87VRe/O8kXv3O3GL/pERi/y3YYvyF9GL8ZHhm/EpMYv+l3F78OsBi/
G6kXvyvbF7/Wjxe/2ngXv/O5GL/2hhi/GucWvz4JF78EHxi/s9oXvyH1F7+HIhe/vRgXv5dr
GL+97RW/LKYXvzvXFr+Qfhi/xHAYv1POFr+2jBe/jYcYv5PMF791uBi/V98Xv+rWF78gSxa/
oPUXv/CiF78oyBa/7sYWv976F79KBBe/NmkWv1NUFr9N5Ra/3kkXv1ooF79cdRe/XHMWv9c6
F7/5sxW/pnwXv9j7Fr8bIBa/WtcVvwPDFr8X9Be/IAYWvxIOGL+IxBe/3qUVv0DiFb+7jBa/
yPAVv5+tFr+2MBe/z1wVv8AmFr/+YRa/7HQVv1BwFr9UCBa/7JgXv/VyFb+3JBa/3ecVvwF1
Fr+OMBa/kc4Wv0myFr8xYxa/8/wWv12rF7+3+RS//NQUvz+TFb99ZRW/LRgVv25yFr/PQRa/
6UwUv2riFr8ynRa/7AwVv4OkFL8FOhW/rN8Uv36GFb+1XhS/C/oUv1DyFL8XKxW/PXcUv09G
Fb/iqxS/EigWv6leFb8F3hS/1lwVv/vhFL/N+RS/PTEUv1cYFL8qghW/isIUv1LBFb9AihS/
F04Vv6CKFL8IzxK/i+8Tv2S1FL9ydBS/oBcTv91gE79PohW/pqkUvwt+E7+sMhW/974Svykc
FL/F3BW/H3UUvzooFr9pIBO/k9MUv0cZFL9SORW/mbQTvzReE78ZohS/yQkVv4lAFb98CBS/
/MAUv1ynE780iBK/bBMUvwjDE78UARS/2IUTvwu1E79IjRK/l8MTv+DkE794JxS/uToUv/8V
E7+L2hO/6fgSv1lqE7+9CRO/kv0SvytmE7/MehS/sl4Tv+WTE79y7hK/I9kSvwKtEb9+khK/
VHASv0qPFb8mURO//JkSv0TiEr+IexO/dxITv0fVEr857xK/CUgTv+cXFL/8DRO/1IsSv/VQ
E797OxO/rhUSv/d3FL9qGBO/5DcTv8aGEb+N5xK/2ZoTv2DCEr/jqBK/cVYTv2SiEr+kaxK/
k30Rv0EbEr8paxO/0j8Sv21XEr/yfhG/p4wTvx21Eb+33RG/eSITvwAuEr+TuhK/aWwSv5PK
Eb8LYBO/6t8Rv9a6Eb+6YBK/skISv63kEb9DpBK/0wwSv68/Er83hRG/fKsSv0JBEb/XgxG/
/TQSvxasEr8s4hK/jtYQv96OEb/C3hG/WaoQvzivEb/S8BC/EBoRv+CkEb/hyBK/KlgSv99I
Eb80hBC/V1ERv5geEL8Z+hG/ZvQPv5ZAEr/bPRK/uMoQv5M6EL/c0hC/RFQRv731Eb+SyBC/
qVYRv+GNEL8OBxG/+TURv6q2EL/nzQ+/TssQv8dzEb/nchC/CNMQv30jEb+l8Q+/v0gRv7ri
EL/CrhC/PhMQvy4FEb99wg+/HEMRv6yaEL8IBxC/Ki8QvzzKEL8WhBC/IcIPvyH/EL9rHRC/
IA4Qv+WoEL+7vxC/WMAQv7YCEL8zOxC/3poPv4ODEL/kihC/tOEPv7LcDr+Q9g+/4F8Ov/SL
D78Onw6/rXkPv/6FDr9lTxC/+l0Pv5M8EL/MiA6/byAPv2NpD7+MUQ+/3/8Pv6cSEL9Lvw6/
wxMPv4hEDr8vww2/uRAPv11sD7+A5w+/RYAPv1hfD7813w+/hxIPv5yQD799bg+/oPMOv2ac
D7/ZCw6/h1QPv1TcDr+pEA+/x0AOv9q6Db81kA6/RaAPv5+VDr+UfQ6/XusPv8Z4D7+rPQ6/
/K4Pv3p+D7+Krg6/lfUOvz26Db9F5Q6/ZaoPv0LmDr+32w6/N68OvyewDb8AKA+/ftsOv1oj
D78F2w2/GcUNv8ISDr96pQ2/t8EOvwRKDr/uvg6/9QwPvyMiDr9i1Q6/zMQNv8+mDb/qyw6/
a7sOvwhZDb9nNQ6/DfcOvz1rDr9xcQ2/XeANv4ckDr8Eow2/g7oOv/nJDr9Tag6/E8cMvwHL
DL/9FQ6/WpgNv2YkDr80Jw6/ktUOvwLWDb9exAy/qgYOvw7LDL+hCQ6/QF0Mv8aXDb9EcQ6/
StoNv6GtDr9AIA2/MmcNv+i8Db80ug2/suENvzhpDr//6gy/dvIMv9rYDb+znwy//CIOv2T/
Db8UhAu/3/4Mv3ZxDr+imw2/PRENv/V8DL9bZw2/FCANvzC/Dr8psgy/a8kMv3/XDL8xpQ2/
RaUMv3/RDL9XZAy/REkNv3VsDL/eqAy/I7YMv+1/DL/V2Q2/0IQNvzQuDb96IQy/qNEMv2jE
DL9B/wu/KN0Nv8C/DL+6xAy/f1MMv4ygDb/jOw2/RlIOv+PWDL8+tQy/Mf4MvywYDL8nLg2/
V5ALv7P5C7/D4wq/bCUMv5P9C7+uMgy/OaULvwGpDL9f3gy/b9cNv039C78sugu/HmALvxpm
DL+UoA2/ZZgMv4G2DL8j4wu/ufoLv4YyDL+dSA2/7wsLvyqPDL/KIgy/P64LvzCTDL+eOQy/
ZToLv0xJC78mUgu/A+kLvzY8DL9+HAy/CUAMv1+NC7+oiAy/MskLvzpQC7+2QQu/fXMLv5U0
Db+fagu/Rz8Kv/InDL/ByAq/1H0Kv4P6Cr+4Cwq/wl0Kv2RGC7/Tqgq/uX0LvwsIDL+6KAu/
hv4LvwHbC7+rKwu/83IKv4OBCr/fRgu/hJAKv6tzCr8Y6gq/mv8Jv9/NC79JQQu/xawKv9rM
Cr8R/Qm/5l0Lv9SOC78RAgu/N7gLvy11Cr/ajAu/R/oKvzimC79tswq/uBMKv1ZOC7+dmwq/
HKcJv2GWC7+aogq/HQkLv1q/Cb/atgu/RyYLv1hrC7+bIgu/iWMKvwBTCr/Tdgm/9ikLv1C8
Cb+dRgq/efkJvwlfC7+p8Qm/mXEKvwOHCb++vQq/tRALvxq8Cb/twwq/i7QKvyIACr9wtwq/
dVoLv4dfCr/Ulwq/igIMv9U3Cr/Vmwq/Q9ULvwVwCr+RJwq/eSYJvwHDCb8AwQq/OjILv1R/
Cr+lzQq/AUQKv8qYCb8w9Qq/bwEJv4GlCr/Stgm/WzIKv29eCb+YuAq/wm4Kv6o5CL8FVwq/
daUKv+YdCr9ZWgm/KzcKv+q+CL/nKgq/5xoKv6JqCr9W6Qm/kiMLv8BlB7+yswm/ZIIJv40R
Cr9Z6wm/DSMKvyWKCb+PxAm/Q7oJvxj5Cb9+XAi/D0IKv9MOCb/OEQq/028Jv3FPCb9Xggi/
7UsKvzciCL9tzAm/ahUJv7++Cb/v1wm/RoEIvxHECL8eOgq/jXAJvxWuCr/qDgq/t6UIvycn
Cb8jwAq/1AkKvwhQCr/stQi/j5MIv2UvCL/Jagm/BGAJvwC6Cr/gugm/cVQJv2RZCb8Rkgi/
MPAIv7gWCb8Fvgi/8f8IvxdICb89Mwi/jpkIv5VZCL/wMwm/MnwJv+eGCL9lHQq/HbsIv7k5
Cb+N5gm/0coHv+ZXCL83Dwm/QjgIv1DcB78k4Am/nSMJvw5WCb9/wQi/yJ4Jv7x2Cb+/UQi/
9jkIv8egCL+TWQq/J2wIv5D5CL+Qtwi/4PwHv7IwCL/Mxgi/FlUIv0QHCb+4kQe/nlsIv3f+
B79LyQe/bHcIvxv9B7/mYgq/jiIJvx8OCb8aVAi/ne8Iv/I+CL8j+Qe/9kQJvzGvCL8wJQm/
JWkIvxQCCL8AwQe/0KEIv7wCCL8ZoQi/EcsHv1INCb/SRQi/r54Hv7reCL9h9ge/1TsHvxiI
B7/Uvwe/dTQIv5sVCL9+5Ae/AEwIv5p9B7/m3Qe/+qkFvyJcCL96OAi/eg0Hv3ofCL9Frwe/
M58Iv9gdCL9VgAi/3sYHv6O5Br+Fkwa/MW8HvzaTCL/GYge/FLEGv2BoB7/feQe/deMIvx9F
Br8qKwa/8HsGvwKmB7+6xAe/TrAIv3BbB79QcAe/sMEHv5S3Br8Nywe/7qkGv1ljBr//FQi/
KQEGvzLWB7/k8we/A4YHv9h2Br/BXge/SaoHv6pBB79YGAe/sWAHvwTuBr+zbwe/DcAHv393
B780IAe/xnsHv1OVBr+jNAa/IHkGv5ItB79fVga/RjIHv+IbB7++2ga/kxcGv+x4CL9alwe/
FOoFv6TmBr8f7ga/t0gHv2SwBb8UKwe/6gcHv1OkBr9bcwe/7QYHv7dKBb/k2ge/HYMHv6qw
Br80XQa/jZkFv+WEBr/wxAa/ixMHvxTmBr9EjgW/uG8Hv1dIBr+L9wa/e8sGv5CmBb8g4wW/
3mYHv6mwBr/lmQW/3CUHvzVnBr+digW/Ij8Gv+3GBb98Pwa/</AssayYData></Step><Step><CommonData><SampleLocation>1</SampleLocation><SampleID></SampleID><SampleGroup></SampleGroup><SampleInfo></SampleInfo><SampleRow>H</SampleRow><SamplePlate>1</SamplePlate><WellType>BUFFER</WellType><Concentration>-1</Concentration><ConcentrationUnits>µg/ml</ConcentrationUnits><MolarConcentration>-1</MolarConcentration><MolarConcUnits>nM</MolarConcUnits><MolecularWeight>-1</MolecularWeight><Temperature>30</Temperature><StartTime>507676</StartTime><AssayTime>180</AssayTime></CommonData><FlowRate>600</FlowRate><StepType>DISASSOC</StepType><StepName>Dissociation</StepName><StepStatus>OK</StepStatus><ActualTime>180</ActualTime><CycleTime>0.2</CycleTime><AssayXData Points="900">MwO+Q80cvkNmNr5DAFC+Q5lpvkMzg75DzZy+Q2a2vkMA0L5Dmem+QzMDv0PNHL9DZja/QwBQ
v0Oybb9DM4O/Q82cv0Nmtr9D38+/Q3npv0MzA8BDzRzAQ0U2wEMAUMBDmWnAQzODwEPNnMBD
ZrbAQwDQwEOZ6cBDMwPBQ80cwUNmNsFDAFDBQ5lpwUMzg8FDzZzBQ2a2wUMA0MFDmenBQzMD
wkPNHMJDRTbCQwBQwkN5acJDEoPCQ82cwkNmtsJDANDCQ5npwkMzA8NDzRzDQ2Y2w0PfT8ND
mWnDQxKDw0PNnMNDZrbDQ9/Pw0OZ6cNDEgPEQ6wcxENmNsRDAFDEQ5lpxEMzg8RDzZzEQ2y3
xEPfz8RDeenEQzMDxUPNHMVDRTbFQwBQxUOZacVDM4PFQ6ycxUNmtsVDANDFQ5npxUMzA8ZD
zRzGQ2Y2xkMAUMZDmWnGQzODxkPNnMZDZrbGQwDQxkN56cZDEgPHQ80cx0NmNsdDAFDHQ5lp
x0Mzg8dDrJzHQ2a2x0MA0MdDeenHQ1QDyEOsHMhDZjbIQwBQyEOZachDM4PIQ82cyENmtshD
ANDIQ5npyEMzA8lDzRzJQ0U2yUMAUMlDmWnJQzODyUPNnMlDZrbJQ9/PyUN56clDEgPKQ80c
ykNFNspDAFDKQ5lpykMSg8pDrJzKQ2a2ykPfz8pDmenKQzMDy0PNHMtDZjbLQ99Py0N5actD
EoPLQ82cy0NmtstD38/LQ3npy0MSA8xDrBzMQ2Y2zEMAUMxDmWnMQxKDzEOsnMxDRbbMQwDQ
zEN56cxDEgPNQ80czUNFNs1DAFDNQ5lpzUMSg81DrJzNQ2a2zUPfz81DeenNQzMDzkOsHM5D
ZjbOQwBQzkOZac5DEoPOQ6yczkNFts5DANDOQ5npzkMzA89DrBzPQ0U2z0PfT89DmWnPQzOD
z0OsnM9DRbbPQ9/Pz0OZ6c9DMwPQQ6wc0ENmNtBD30/QQ3lp0EMzg9BDzZzQQ2a20EMA0NBD
menQQxID0UOsHNFDRTbRQ99P0UN5adFDEoPRQ82c0UNFttFD38/RQ3np0UMSA9JDrBzSQ0U2
0kMAUNJDmWnSQzOD0kOsnNJDZrbSQwDQ0kN56dJDEgPTQ6wc00NmNtND30/TQ5lp00MSg9ND
zZzTQ0W200Pfz9NDeenTQxID1EOsHNRDZjbUQ99P1EN5adRDEoPUQ6yc1ENFttRD38/UQ5np
1EMSA9VDrBzVQ0U21UMAUNVDeWnVQzOD1UOsnNVDRbbVQ9/P1UN56dVDEgPWQ6wc1kNmNtZD
30/WQ3lp1kMzg9ZDrJzWQ2a21kPfz9ZDeenWQxID10OsHNdDRTbXQ99P10N5addDEoPXQ6yc
10NFttdD38/XQ3np10MSA9hDzRzYQ0U22EPfT9hDeWnYQzOD2EPNnNhDRbbYQwDQ2EN56dhD
EgPZQ6wc2UNFNtlD30/ZQ3lp2UMSg9lDrJzZQ0W22UPfz9lDeenZQzMD2kPNHNpDRTbaQ99P
2kN5adpDEoPaQ6yc2kNFttpDANDaQ5np2kMSA9tDzRzbQ0U220MAUNtDeWnbQzOD20PNnNtD
RbbbQ9/P20O66dtDEgPcQ6wc3ENFNtxDAFDcQ3lp3EMSg9xDzZzcQ2a23EMA0NxDeencQxID
3UPNHN1DZjbdQwBQ3UN5ad1DM4PdQ82c3UNmtt1DANDdQ5np3UMzA95DzBzeQ2Y23kMAUN5D
mmneQzOD3kPMnN5DZrbeQwDQ3kOa6d5DMwPfQ8wc30NmNt9DAFDfQ5pp30Mzg99DzJzfQ2a2
30MA0N9DmunfQzMD4EPMHOBDRjbgQwBQ4EOaaeBDM4PgQ8yc4EOotuBDANDgQ3np4EMzA+FD
zBzhQ2Y24UMAUOFDmmnhQzOD4UPMnOFDZrbhQwDQ4UOa6eFDMwPiQ8wc4kNGNuJDAFDiQ5pp
4kMSg+JDzJziQ2a24kMA0OJDeeniQzMD40PMHONDZjbjQwBQ40Oma+NDM4PjQ8yc40NGtuND
ANDjQ5rp40MzA+RDzBzkQ2Y25EMAUORDmmnkQ3SD5EPMnORDRrbkQwDQ5EOa6eRDMwPlQ8wc
5UNmNuVDAFDlQ3lp5UMSg+VDzJzlQ2a25UMA0OVDmunlQzMD5kPMHOZDZjbmQwBQ5kOaaeZD
EoPmQ8yc5kNmtuZDANDmQ3np5kMzA+dDrBznQ2Y250MAUOdDmmnnQxKD50OsnOdDZrbnQwDQ
50Oa6edDEgPoQ8wc6ENmNuhD30/oQ5pp6EMSg+hDrJzoQ2a26EPfz+hDmunoQzMD6UPMHOlD
RjbpQwBQ6UN5aelDEoPpQ8yc6UNmtulDANDpQ5rp6UMzA+pDzBzqQ2Y26kMAUOpDmmnqQxKD
6kPMnOpDZrbqQ9/P6kN56epDEgPrQ8wc60NmNutDAFDrQ5pp60Mzg+tDzJzrQ2a260MA0OtD
munrQzMD7EOsHOxDRjbsQ99P7EOaaexDM4PsQ8yc7ENmtuxDANDsQ5rp7EMSA+1DrBztQ0Y2
7UPfT+1DmmntQzOD7UOsnO1DZrbtQwDQ7UN56e1DEgPuQ8wc7kNGNu5D30/uQ5pp7kMzg+5D
rJzuQ0a27kMA0O5DmunuQzMD70PMHO9DRjbvQ99P70Oaae9DM4PvQ6yc70NGtu9D38/vQ3np
70MSA/BDrBzwQ2Y28EMAUPBDeWnwQzOD8EPMnPBDRrbwQ9/P8EOa6fBDMwPxQ8wc8UNmNvFD
30/xQ5pp8UMSg/FDrJzxQ2a28UMA0PFDAuvxQzMD8kOsHPJDRjbyQwBQ8kOaafJDM4PyQ6yc
8kNmtvJD38/yQ5rp8kMSA/NDrBzzQ0Y280MAUPNDmmnzQxKD80OsnPNDRrbzQ9/P80Oa6fND
EgP0Q8wc9ENmNvRD30/0QyJr9EMSg/RDrJz0Q0a29EMA0PRDeen0QxID9UOsHPVDZjb1Q99P
9UN5afVDEoP1Q6yc9UNGtvVDAND1Q3np9UMzA/ZDrBz2Q2Y29kPfT/ZDeWn2QxKD9kPMnPZD
Rrb2Q9/P9kN56fZDEgP3Q6wc90NGNvdD30/3Q5pp90MSg/dDrJz3Q2a290Pfz/dDeen3QxID
+EPMHPhDhzb4QwBQ+EN5afhDM4P4Q6yc+ENGtvhDAND4Q3np+EMSA/lDrBz5Q0Y2+UMAUPlD
eWn5QxKD+UOsnPlDRrb5Q9/P+UOa6flDEgP6Q6wc+kNGNvpD30/6Q15q+kMSg/pDrJz6Q0a2
+kMA0PpDeen6QxID+0OsHPtDRjb7Q99P+0N5aftDEoP7Q6yc+0NGtvtD38/7Q5rp+0MSA/xD
zBz8Q0Y2/EMAUPxDmmn8QzOD/EOsnPxDZrb8Q9/P/EOa6fxDEgP9Q6wc/UNmNv1DAFD9Q5pp
/UMSg/1DzJz9Q2a2/UMA0P1Deen9QxID/kPMHP5DZjb+Q99P/kOaaf5DM4P+Q8yc/kNmtv5D
AND+Q5rp/kMzA/9DzBz/Q2Y2/0MAUP9Dmmn/QzOD/0PMnP9DZrb/QyDQ/0Oa6f9DmgEARGYO
AEQzGwBEACgARM00AESaQQBEZk4ARDNbAEQAaABEzXQARJqBAERWjgBEM5sARACoAETNtABE
msEARGbOAEQz2wBEAOgARM30AESaAQFEZg4BRDMbAUQAKAFEzTQBRJpBAURmTgFEM1sBRABo
AUTNdAFEmoEBRGaOAUQzmwFEAKgBRM20AUSawQFEZs4BRDPbAUQA6AFEzfQBRJoBAkRmDgJE
MxsCRPAnAkTNNAJEmkECRIdOAkQzWwJEAGgCRM10AkSagQJEZo4CRCObAkQAqAJEzbQCRJrB
AkRmzgJEM9sCRADoAkS89AJEmgEDRGYOA0QzGwNEACgDRM00A0SaQQNEZk4DRCNbA0QAaANE
zXQDRJqBA0RmjgNEM5sDRBCoA0TNtANEmsEDRGbOA0Qz2wNEAOgDRM30A0SaAQREVg4ERDMb
BETwJwREvDQERJpBBERmTgREI1sERABoBETNdAREiYEERGaOBEQzmwREAKgERLy0BESawQRE
Zs4ERCPbBEQA6ARE7vQERJoBBURmDgVEMxsFRPAnBUTNNAVEmkEFRGZOBUQjWwVE8GcFRLx0
BUSagQVEZo4FRDObBUQAqAVEzbQFRJrBBURmzgVEM9sFRPDnBUTN9AVEiQEGRFYOBkQzGwZE
8CcGRM00BkSaQQZEZk4GRCNbBkTwZwZEvHQGRJqBBkRmjgZEM5sGRPCnBkTNtAZEmsEGRGbO
BkQz2wZE8OcGRM30BkSaAQdEVg4HRDMbB0TwJwdEzTQHRJpBB0RWTgdEI1sHRPBnB0TNdAdE
iYEHRFaOB0QjmwdEAKgHRLy0B0SJwQdEZs4HRCPbB0QA6AdEzfQHRIkBCERWDghEIxsIRAAo
CES8NAhEiUEIRFZOCEQjWwhEAGgIRLx0CESJgQhEVo4IRCObCEQAqAhEvLQIRJrBCERmzghE
I9sIRADoCES89AhEiQEJRFYOCUQjGwlE8CcJRLw0CUSaQQlEZk4JRDNbCUTwZwlEzXQJRJqB
CURWjglEI5sJRPCnCUS8tAlEicEJRFbOCUQz2wlE8OcJRLz0CUSJAQpEZg4KRDMbCkTwJwpE
zTQKRIlBCkRmTgpEI1sKRPBnCkS8dApEiYEKRFaOCkQzmwpE8KcKRM20CkSawQpEVs4KRDPb
CkQA6ApEvPQKRIkBC0RWDgtEIxsLRAAoC0S8NAtEiUELRFZOC0QjWwtEAGgLRLx0C0SJgQtE
Vo4LRCObC0TwpwtEvLQLRInBC0RWzgtEI9sLRPDnC0TN9AtE</AssayXData><AssayYData Points="900">JPoJv54ACr8vtgm/gocJvxd0CL+Z1ge/5o0Iv6YDCb/MLgi/93oHvyqmB7+lCAe/0dYGv7wB
CL/cjQe/GVoFvyM2B78nEga/TMMHv1m8Br+HyQW/8JwHvwrcB79OTwe/gQQIv3mJBr+SUgW/
QTMHvxA2B7+aEAa/PN4Fv7r+Br+iRwe/uZsHv2hlBr+fYQe/8OoGvzKGBr8FIQe/TRwGv693
B78K6QW/DR4Hv+hhB79Q+wW/ye4Gv+cFBr8zKQa/fhgHvzeQBr/xNQe/n2kHv6R4B7+LzAS/
pFEFv0rMBb/4Lge/vaoFvxUtB794rga/ZSIHv6FKBr+FQwa/ThgHv/HbBr8qPwa/pKoHv2RN
Br+h0Qa/UFIGv3dnBr8tugW/mJMGv31LB7/4zAa/80sGv6gMBr8N8gS/grgGv9hfBr/r6QW/
8sQGv1DLBb/xoAa/UQYGv1/EBL9Ndge/BqUGv8XmBr/Z4QW/BmQGv041Br/Joge/TvAFv+t6
Br8HxAe/vpYEvzNOBr8xTAa/fW4Gv7C8Br9p/gW/r6kGvwNcBb+xfAe/EeUGvxLBBr/vSge/
gtIFvxXtBL+Ijwa/KC0FvwJwBr8ylQS/Q2MHv8osB78PKwa/MtoFv9HyBr+QSQW/0JUFv50B
B7+pWge/nbMFv0hTB7+WNgW/W3kHv3lRBr9P5ga/YQEGv395Br/k4gW/JO0Gv+5LBr8BtAa/
jAsGv2eeBb845wW/A/wFv5EABr+AGwa/3tYGv92mBb/y5wS/sB0GvwMuBr9BBga/VpoFvzWh
Br9TLAe/o28Fv261Bb8diQW/OkEGv8R+Br/5NgW/CisFv3VBBr8VIwW/DrUFv00PB78NtwW/
6TcGvz30Bb8TVwW/0noGv776Br9S/QO/2AIGv994Bb9MKAa/nAgGv1ROBr8KpAa/cuUEv7F3
Bb/N2wa/TQ4Hv3dLBL8cnwa/HHoFv8IiBb+4Fga/WIoEvxqbBb+QFga/TE0Gv7BoBb8/Gwa/
dMwFv+zOBL+w9wW/bRsGv45PBL864AW/W2MEvxusBb/g2AW/bwkEv2aIBL8lJQW/doAFvxqh
BL+DJgW/aIkEv3UKB78DdgW/f0kFv6h8Bb8oGwW/I7sGv/J8Bb+CqgS/pk0Fv+zdBb9g/AW/
ZucEv4EtBb8+jwS/U7YEv5fVBL8oggS/DEAEvyCYBL8J/gO/eZIFvzDsA78EIQW/lVAFvxDd
BL/04wS/KIQFvxz6Bb+gcgW/KHcFv7EFBr+d4QS/KScFv1W/Bb+LLwS/7tgEv1XhBb88UwS/
xUYFv63mBb8zeQW/JWkFv5GoBL/LjAW/U4UEvwlKBb9SQQW/nPsEv0+mBL+hwgS/SycFvzIC
Bb9WHwW/36QFv9NdBL8sSwW/NuwEvzAfBL/4zwS/VmgEv5gnBL+fnAW/4NEFvxmcBb/WGwS/
Gl4Ev7qWBL/VmQO/eG8Fv4yRBL8kxQW/Rw8Ev484BL8dJgO/S/MFv6T8Bb80cAO/ajgDv69y
A79NvgO/vksFvz9pBb9ivgO/9fUEv3jvA79UiAO/ffoEv3fiBb+JQwO//P4Fv8FJBL+UOwW/
9MUEv+aYBL9TlwS//xYFv8G+BL9iPAS/m5gEvzlhBb8mqgS/k0IEv6TGBL939QO/hfwDv1gv
BL9wNAW/rf8Dv1LKA7/eYgO/AgUGv9vHBL9lGQS/T0MFv+BQBL/+/QS/AagDvyVnBL/U3wO/
ohYEv5pTBb8r+wO/EFMEv/poBL/X8QO/d34Ev7NABb+HmQK/Cm4Dv4z/BL+jwgS/O6cDv6aP
A78segO/hyAFv24KA7/OzgO/jicDv5wsA79c8AO/QQEEvxApA78n0AO/mJADv6UTBL/DCwS/
dFwEv98/BL/CsgO/pIwDv4/RAr/yWAK/W4MEvzXYA7+yigO/ynYEvwwBA7+AXAS/W9MDv5fo
Ar8oXAO/q8UDv3mIBL/4yQO/Jx4Ev6d+Bb9K3AO/W5YEvw1uA7+qtgO/hkoDv550A7+3RwO/
2qMEv657BL/WMAO/nQAFv7smBL/cZwO/ja4Ev7xXA7+UeQO/e74Ev3QOBL+FhAO/hwcEv1o8
A79fOgO/zIcDv17pA78/IQO/UwgCv8DdA7+0rAO/BbcEv0m1Ar8EOwS/T5EDv+TMA7/BSwO/
2+ADv8oABL+JsgS/tJkDv2IJBL99uwK/qGYDv0HmBL9dzQO/YsQDv2CcAr9HfQW/6TwEv7tb
Ar/4IwO/rGEDvyjbA7+AKgO/hjwDvxeQA7/V3gO/69kCv+VWBL9cfgO/mj0Dv6lNBL/5QQO/
d7ICv0s6A79+mwK/cQYDvx/tAr97iAK/OtEDv4WsA78pwQO/KaoCv8BLAr8RcwO/QukDvwUf
A7+sRQO/JowDvzWVA78kcgS/mScEv9YUA78mTAK/qHgEv4AOA7/PkwS/H1cDvzBsA7/5VAK/
B04Dv2CmAr96/wO/zcsCv3ryBL/7iQO/ohACv5ZrA786zAO/ZJsDvyp6A7/fcwG/msgCv5SN
A7+kcwK/ib8Bv5zAAr+TeAO/DA4DvwmAA78uMQO/COsBv4buAr+xjwO/OZMCvzHpAb8x6AG/
hMEDv/n7A79arQK/g9kCv0bmAr8lZAS/1Y4DvyXJAr9RAQO/BQgEv4arAr+cTgK/zo8Cv71Y
BL+Z5wK/lOQCv5m+Ab/EdQK/KaMBvxmNAr9yVgO/Xr0Bv2mYA7/TmQG/e9QBv9wfAr+E8AO/
mPoBvw43Ar+VXgK/VsYCv1UUAr+6fQK/co0Bv8cJAr+8SAK/eN0Dv8r8Ar9OOgK/OcYBv8UF
A7/VuwK/hyIEv6RXAr+IewK/kpgCv5W8Ab/3pAG/nKcBv0GCAb9vwgG/NocBv7Y+Ar8AZQK/
yUwCv07yAb9vLQK/+RQCv16XAr9+JwK/vKwBv+WRAr/rMwG/BSICvzONAb/jegC/iXoBvxb0
Ab9PUQK/0QgDv5XbAb9OYwK/1aUCv/bxAr+gfgG/PgACv8BgAb9l1gG/SLoCvwCuAb/ovQK/
Dr0Avy2XAr90JAG/rAMBv5HkAr/gDQK/lssCv/G+AL/3bAG/dWQDv20AA78gPwK/1pECvxUn
Ab8wMgG/7rABv2M2Ar9CGgG/GI4Bv/GwAb/MfQK/F5UBvzTPAL+S+gG/usUAv8dWAb98XgG/
BhgBvxUyAb+YTwG/FPAAv4L7AL9R4wC/HR0CvwMdAb89zAG/c5oCvz3MAb8x+AG/gN0BvxZS
Ab+RBwK/bHkCv8EhAr96agG/YxYBv7pZAr9ZiwG/NqwBv2rkAb8srAC/WJAAv8f5AL/40gG/
F7MBv9UXAb+0ZAG/IbQBv9ZIAL9sJQG/ZCcBv/5x/77ZLAG/kgoBvw6EAr+B1wG/vlUAvyEW
AL8UgQG/OWgBv390Ab+ESwK/eVsBv300Ab/M+wC/4rABv2mYAL9xTwG/HUP/voMOAb+55gG/
TPkAvzHVAL9ANgC/uR8Bv5vUAL97ZP++XfIAv85TAL8EyQC/KtQAv5gpAb+OfAG/Wtz+vg5Q
Ab85eAG/fskAv55X/744tAC/tw0Cvy6QAL9EKQC/7JMAv93vAL/Ozf++yzIBvwbFAL/gSQG/
kqv+vqc1AL+xAAK/A/sAv4wwAL8FiwC/AYf/vqlwAL+KUQC/Xg0Av1fV/b44QgC/1aMAvxwP
Ab8OcwG/T+X/vgFiAb9/YwG/6dD/vqU+AL9EeQC/oFcAv2NfAb/foQG/aeoBv6lBAL8vmwC/
BscAvxGNAb8oUgG/ylwAv2VCAL+WDQG//mIAv27SAL+ivv6+7nkBv8e9/r4Au/++YD4Av6ls
AL8zZv6+AcoAvxzGAL8q8v2+4sYBv35uAL94XgC/QGIAv7HcAL8DOv6+T1MAv3NsAL/0O/6+
SYoAv+sT/77qtgC/l6X/vsFEAb9oOv++1gcAvw91/r5FUwC/o4MBvzD4/75VNgC/nBkBv4Ae
AL9rDAC/Zw0Avz8L/r7BK/6+uJH+vtQyAL8JhP6+Tuj9vjRL/r5WAgC/uU3+vj19AL8GzAC/
xKsAvxzl/75W2AC/LbAAvzdM/r4nQAC/q/AAv4fz/76WDAC/Nsb/vk/g/743af++59D/voBB
AL8r/AC/fl/+vvMu/77QJwK/MLoAv1nc/750Fv6+7QoAv2kB/76ALAC/tKEAv4rS/L4uEgC/
HSb/vq3U/r5aLgC/2BD/voXQ/b4xWv6+RmYAv++EAL9KYwC/znMAv3YlAL+NSwC/Bbr/vtbQ
/r5lm/++EDgAv8G0/r7b6/++ibX9viaA/b7h1P2+ljT+vnwpAL8jtP6+ZVX/vl4j/756rAC/
MFr+vhgf/r6W2P2+uOL/vhiqAL98twC/L1/+vsVF/L69jP2+CEz/vgk+/r7XRAC/jhb/vtpT
AL9Jw/++KNP/voy//77hIgC/UcL+vgmyAL+2nQC/pggAv5IV/75p/f6+997+vm8k/r5OCgC/
xu3/vle7/77Npfu+7Y/8vrkk/L5/K/6+klj9vjhT+74Yn/2+YZr/vpj4/76H6vy+7Hz9vqVq
/r7WTgC/CHz+vhTF/L5UN/y+04D/vq5y/L6YSPy+7+H+vkB5/77eKv++MEz/viaj/b7CNP2+
h3MAv7Cn/b4D3/y+MCj/vmyB/L43Tv6+MPH/vhMe/b5iNP6+ucf8vrCw/b5iEP2+tt/9vmei
/L7Kt/2+v+3+vv9m+757iv++OZr9vqX7/L7gxf6+s6X9vqtT/r5zDf6+qgj+vm4F/r4wIv++
AIL+vhZy/r4gDvy+Xy//vmfh+75KE/6+xQ/9vj8Z/L5u2v2+</AssayYData></Step><Step><CommonData><SampleLocation>11</SampleLocation><SampleID></SampleID><SampleGroup></SampleGroup><SampleInfo></SampleInfo><SampleRow>H</SampleRow><SamplePlate>1</SamplePlate><WellType>REGENERATION</WellType><Concentration>-1</Concentration><ConcentrationUnits>µg/ml</ConcentrationUnits><MolarConcentration>-1</MolarConcentration><MolarConcUnits>nM</MolarConcUnits><MolecularWeight>-1</MolecularWeight><Temperature>30</Temperature><StartTime>697122</StartTime><AssayTime>5</AssayTime></CommonData><FlowRate>1000</FlowRate><StepType>KREGENERATION</StepType><StepName>Regeneration2</StepName><StepStatus>OK</StepStatus><ActualTime>4.99901</ActualTime><CycleTime>0.2</CycleTime><AssayXData Points="25">mgEMRFYODEQjGwxE8CcMRL00DESaQQxEVk4MRCNbDETwZwxEvXQMRIqBDERnjgxEI5sMRBGo
DES9tAxEisEMRFbODEQj2wxE8OcMRL30DESKAQ1EVg4NRCMbDUTwJw1EvTQNRA==</AssayXData><AssayYData Points="25">Je2XwAFCnsAWRqLAZnalwDUHqMAH6anAmtmrwFAhrcBzka7AOKmvwOm7sMD3xrHAwMCywGmC
s8ATKLTA3Pe0wPebtcB1PLbAUtq2wFNxt8Bg97fAtoy4wNcKucDuVLnA3J+5wA==</AssayYData></Step><Step><CommonData><SampleLocation>12</SampleLocation><SampleID></SampleID><SampleGroup></SampleGroup><SampleInfo></SampleInfo><SampleRow>H</SampleRow><SamplePlate>1</SamplePlate><WellType>NEUTRALIZATION</WellType><Concentration>-1</Concentration><ConcentrationUnits>µg/ml</ConcentrationUnits><MolarConcentration>-1</MolarConcentration><MolarConcUnits>nM</MolarConcUnits><MolecularWeight>-1</MolecularWeight><Temperature>30</Temperature><StartTime>713544</StartTime><AssayTime>5</AssayTime></CommonData><FlowRate>1000</FlowRate><StepType>KREGENERATION</StepType><StepName>Regeneration2</StepName><StepStatus>OK</StepStatus><ActualTime>4.99901</ActualTime><CycleTime>0.2</CycleTime><AssayXData Points="25">ikENREZODUQkWw1E8GcNRK10DUSKgQ1ERo4NRBObDUTwpw1EvbQNRMzBDURGzg1EE9sNRPDn
DUSt9A1EigEOREYODkQkGw5E4CcORKk2DkR6QQ5ERk4ORBNbDkTwZw5ErXQORA==</AssayXData><AssayYData Points="25">+PeCv6qKfb80T3K/5iNsv9MBZb9BEWG/M+tcv2eGWb8lnlW/v45Tv7yzUL/GUE2/XgFNv/5R
Sr9OLEq/ej5Hv6rfRb+LKES/D0BEv4tKQr880EG/QwtAv89CQL+Nkz6/GyA9vw==</AssayYData></Step><Step><CommonData><SampleLocation>11</SampleLocation><SampleID></SampleID><SampleGroup></SampleGroup><SampleInfo></SampleInfo><SampleRow>H</SampleRow><SamplePlate>1</SamplePlate><WellType>REGENERATION</WellType><Concentration>-1</Concentration><ConcentrationUnits>µg/ml</ConcentrationUnits><MolarConcentration>-1</MolarConcentration><MolarConcUnits>nM</MolarConcUnits><MolecularWeight>-1</MolecularWeight><Temperature>30</Temperature><StartTime>730130</StartTime><AssayTime>5</AssayTime></CommonData><FlowRate>1000</FlowRate><StepType>KREGENERATION</StepType><StepName>Regeneration2</StepName><StepStatus>OK</StepStatus><ActualTime>4.99999</ActualTime><CycleTime>0.2</CycleTime><AssayXData Points="25">eoEOREeODkQUmw5E4KcORJ20DkR6wQ5ENs4ORBTbDkTg5w5ErfQORGoBD0RHDg9EFBsPROAn
D0StNA9EekEPRDZOD0QUWw9E4GcPRJ10D0R6gQ9ER44PRHabD0TQpw9ErbQPRA==</AssayXData><AssayYData Points="25">hGWpwPbBrcBJHLDA3b6xwPv/ssCOKrTAEzS1wFHLtcAUYrbABRu3wHyNt8AERLjAVIO4wKIA
ucBPjbnAkQi6wKpEusAhrrrALQy7wBFcu8ADi7vA6tW7wEIevMAsW7zAfYK8wA==</AssayYData></Step><Step><CommonData><SampleLocation>12</SampleLocation><SampleID></SampleID><SampleGroup></SampleGroup><SampleInfo></SampleInfo><SampleRow>H</SampleRow><SamplePlate>1</SamplePlate><WellType>NEUTRALIZATION</WellType><Concentration>-1</Concentration><ConcentrationUnits>µg/ml</ConcentrationUnits><MolarConcentration>-1</MolarConcentration><MolarConcUnits>nM</MolarConcUnits><MolecularWeight>-1</MolecularWeight><Temperature>30</Temperature><StartTime>746419</StartTime><AssayTime>5</AssayTime></CommonData><FlowRate>1000</FlowRate><StepType>KREGENERATION</StepType><StepName>Regeneration2</StepName><StepStatus>OK</StepStatus><ActualTime>4.99901</ActualTime><CycleTime>0.2</CycleTime><AssayXData Points="25">esEPRDbOD0QU2w9E4OcPRJ30D0R6ARBENg4QRAMbEETgJxBErTQQRHpBEERHThBEFFsQRNBn
EEStdBBEeoEQRDaOEEQDmxBE4KcQRJ20EER6wRBEfs8QREXbEETg5xBEnfQQRA==</AssayXData><AssayYData Points="25">kG1zv0Ypar+MOWC/6FtZvyCPUr+C/k2/rHFKv2Q/Rr/ptUK/hg1Av1xfPr9Haju/lcg5vwn5
Nr88vja/h3w0vzMXM7+zITK/62Awv8DlL78i1i6/56Ytv8G3LL8EHyu/ENkqvw==</AssayYData></Step><Step><CommonData><SampleLocation>11</SampleLocation><SampleID></SampleID><SampleGroup></SampleGroup><SampleInfo></SampleInfo><SampleRow>H</SampleRow><SamplePlate>1</SamplePlate><WellType>REGENERATION</WellType><Concentration>-1</Concentration><ConcentrationUnits>µg/ml</ConcentrationUnits><MolarConcentration>-1</MolarConcentration><MolarConcUnits>nM</MolarConcUnits><MolecularWeight>-1</MolecularWeight><Temperature>30</Temperature><StartTime>762707</StartTime><AssayTime>5</AssayTime></CommonData><FlowRate>1000</FlowRate><StepType>KREGENERATION</StepType><StepName>Regeneration2</StepName><StepStatus>OK</StepStatus><ActualTime>4.99901</ActualTime><CycleTime>0.2</CycleTime><AssayXData Points="25">agERRCYOEUQEGxFE0CcRRJ00EURaQRFEN04RRARbEUTQZxFEnXQRRGqBEUQ3jhFEBJsRRNCn
EUSNtBFEm8ERRDfOEUQE2xFE0OcRRJ30EURaARJEJg4SRPMaEkTQJxJEjTQSRA==</AssayXData><AssayYData Points="25">BKmpwCCcrcDj6q/AFqaxwJl4ssCCwrPAETe0wGAKtcDSl7XAK222wCvxtsBwX7fAEci3wCMh
uMDfabjAaey4wDEUucB/crnAAMe5wNsrusBOTrrAF5W6wHTJusCW87rABzS7wA==</AssayYData></Step><Step><CommonData><SampleLocation>12</SampleLocation><SampleID></SampleID><SampleGroup></SampleGroup><SampleInfo></SampleInfo><SampleRow>H</SampleRow><SamplePlate>1</SamplePlate><WellType>NEUTRALIZATION</WellType><Concentration>-1</Concentration><ConcentrationUnits>µg/ml</ConcentrationUnits><MolarConcentration>-1</MolarConcentration><MolarConcUnits>nM</MolarConcUnits><MolecularWeight>-1</MolecularWeight><Temperature>30</Temperature><StartTime>779316</StartTime><AssayTime>5</AssayTime></CommonData><FlowRate>1000</FlowRate><StepType>KREGENERATION</StepType><StepName>Regeneration2</StepName><StepStatus>OK</StepStatus><ActualTime>4.99999</ActualTime><CycleTime>0.2</CycleTime><AssayXData Points="25">WkESRCdOEkTjWhJEsGcSRH10EkRKgRJEJ44SRPSaEkSwpxJEfbQSRGrBEkQWzhJE9NoSRLDn
EkR99BJEiwETRBYOE0TjGhNEsCcTRH00E0RaQRNEJ04TRONaE0RUaBNEjXQTRA==</AssayXData><AssayYData Points="25">54tUv1apSb91CEC/G4k4v36tM7+aJjC/UnIrv/FpKb+/fCW/DIsjv/jMIL+jeh2/VSEcv091
G78UBBi/kEYXvy/wFL8tkBW/UD4TvxUmE7/l/hK/YcgPvxC2D7/bGw6/YwUOvw==</AssayYData></Step><Step><CommonData><SampleLocation>1</SampleLocation><SampleID></SampleID><SampleGroup></SampleGroup><SampleInfo></SampleInfo><SampleRow>H</SampleRow><SamplePlate>1</SamplePlate><WellType>BUFFER</WellType><Concentration>-1</Concentration><ConcentrationUnits>µg/ml</ConcentrationUnits><MolarConcentration>-1</MolarConcentration><MolarConcUnits>nM</MolarConcUnits><MolecularWeight>-1</MolecularWeight><Temperature>30</Temperature><StartTime>794218</StartTime><AssayTime>30</AssayTime></CommonData><FlowRate>1000</FlowRate><StepType>BASELINE</StepType><StepName>Baseline2</StepName><StepStatus>OK</StepStatus><ActualTime>29.998</ActualTime><CycleTime>0.2</CycleTime><AssayXData Points="150">aoETRCeOE0T0mhNEwKcTRI20E0RKwRNEJ84TRBTbE0Sw5xNEjfQTREoBFEQnDhREyRsURMAn
FER9NBREWkEURCdOFET0WhREwGcURH10FERagRREJ44URPSaFETApxREfbQURFrBFEQnzhRE
49oURMDnFESN9BREWgEVRCcOFUT0GhVEwCcVRK40FURaQRVEJ04VRPRaFUTyZxVEjXQVRFqB
FUQnjhVE45oVRLCnFUSNtBVE/sEVRCfOFUTj2hVEwOcVRH30FURaARZEFg4WROMaFkTAJxZE
jTQWRNNCFkQWThZE9FoWRMBnFkR9dBZEWoEWRCeOFkTjmhZEwKcWRH20FkRawRZEFs4WRPTa
FkTy5xZEffQWRFoBF0QnDhdE4xoXRBIoF0SNNBdESkEXRCdOF0T0WhdEwGcXRH10F0RKgRdE
J44XROOaF0SwpxdEjbQXRHvBF0QnzhdE49oXRMDnF0R99BdEvAEYRCcOGET0GhhEwCcYRH00
GERaQRhEFk4YRONaGESwZxhEfXQYREqBGEQnjhhE45oYRCmpGESNtBhEWsEYRBbOGEQE2xhE
sOcYRH30GERKARlEJw4ZRPQaGUTAJxlEfTQZREpBGUQWThlE9FoZRMBnGUR9dBlESoEZRBaO
GUTjmhlEsKcZRH20GURKwRlEJ84ZROPaGUTA5xlEjfQZREoBGkQWDhpE9BoaRLAnGkR9NBpE
WkEaRBZOGkT0WhpEsGcaRH10GkRagRpEuo4aROOaGkTApxpEfbQaRErBGkRIzhpE49oaRLDn
GkR99BpE</AssayXData><AssayYData Points="150">4RoEv6xwA7+RqwC/eGkCvwOr/76HUf++voD8vj0/AL8Jcv6+KBb+vvec/b4MCfm+V+r6vq8I
/L4mlvi+L5z4vqHb975S9/W+fp/zvmGY975PDvW+JF31vnBp8b6cf/S+MSXyviiz775S0vK+
NhTyvnek8L619O6+cQPuvogn7r6tX/G+lOnrvuYA7L5LWuu+NRrrvpn87b7EAOq+XeHqvjlt
6r5gVei+ooXnvnUQ6r5JI+e+Xm/mvk+I574Ho+S++J7nvu4X5r5jYua+S9vlvrX15L6Qcea+
3ADkvgcp474OXeS+k3DhvvP/4r7BBeO+eknivsiR4b5VFeK+9qvevq8e375KA96+75Xhvha5
4r72jd2+L5Ddvhe93b5YouC+hvfdvug73L6G99m+WITdvhXR2b5xudu+ofDbvllX2b7fjdm+
7Dfcvm0y2r7QQdu+TcrYvg762L6ZFNi+Yb/Vvgir2L6/mde+Y57Wvk0u175E9Ne+rhbWvgen
2b5BW9S+Xc3VvhDY1r4qiNW+mkbWvt+R1L5g59S+Z2PUvmnE077DVtW+QxPSvksz1b6iP9a+
TFPSvrWK077f+tS+8XjRvqoH0L4fetG+ZczRvvnj0b6gQ9G+zg7Qvsvnz77QO8++DoXTvkbf
z76Jfc++cNrMvvJkzb6eRsu+Ee3Pvgnnzr5aNtC+bDzMvseuzb4ULs6+A3nNvlx5zL53SM2+
0sjKvqPwzL7coc2+/2bLvp+Xy77vq8y+rkTMvoqyzL5uacu+RhzLvuTPzL4CMMm+VCPLvtQU
yr6Lt8u+</AssayYData></Step><Step><CommonData><SampleLocation>3</SampleLocation><SampleID></SampleID><SampleGroup></SampleGroup><SampleInfo></SampleInfo><SampleRow>H</SampleRow><SamplePlate>1</SamplePlate><WellType>BUFFER</WellType><Concentration>-1</Concentration><ConcentrationUnits>µg/ml</ConcentrationUnits><MolarConcentration>-1</MolarConcentration><MolarConcUnits>nM</MolarConcUnits><MolecularWeight>-1</MolecularWeight><Temperature>30</Temperature><StartTime>830098</StartTime><AssayTime>80</AssayTime></CommonData><FlowRate>1000</FlowRate><StepType>LOADING</StepType><StepName>Loading</StepName><StepStatus>OK</StepStatus><ActualTime>80</ActualTime><CycleTime>0.2</CycleTime><AssayXData Points="400">SgEbRBcOG0TkGhtEsCcbRH00G0RKQRtEBk4bRORaG0SwZxtEfXQbREqBG0QXjhtE5JobRKCn
G0R9tBtESsEbRBfOG0TT2htEsOcbRH30G0RKARxEFw4cROQaHESwJxxEfTQcREpBHEQGThxE
5FocRLBnHER9dBxESoEcRBeOHETkmhxEsKccRH20HERKwRxEF84cROTaHESg5xxEffQcREoB
HUQXDh1E5BodRLAnHUR9NB1ESkEdRBdOHUTkWh1EsGcdRH10HUQ6gR1EF44dRNOaHUSwpx1E
fbQdRErBHUQXzh1E5NodRKDnHURt9B1ESgEeRBcOHkTkGh5EsCceRH00HkQ6QR5EBk4eRNNa
HkSwZx5EbXQeREqBHkQXjh5E5JoeRKCnHkR9tB5EOsEeRBfOHkTk2h5EsOceRH30HkT+AR9E
Fw4fRNMaH0SwJx9EfTQfREpBH0QXTh9E01ofRLBnH0R9dB9ESoEfRBeOH0TTmh9EsKcfRG20
H0RKwR9EF84fRNPaH0Sg5x9EbfQfRDoBIEQXDiBE0xogRKYoIERtNCBEOkEgRBdOIETkWiBE
oGcgRH10IEQ6gSBEF44gRNOaIESwpyBEbbQgRErBIEQnziBE09ogRLDnIER99CBESgEhRAYO
IUTkGiFEoCchRG00IUQ6QSFEF04hRNNaIUSgZyFEfXQhRDqBIUQXjiFE05ohRLCnIURttCFE
OsEhRAbOIUTk2iFEsOchRH30IUQ6ASJEBg4iROQaIkSgJyJEbTQiRDpBIkQGTiJE5FoiRKBn
IkR9dCJEOoEiRBeOIkTkmiJEoKciRG20IkQ6wSJEBs4iRNPaIkSg5yJEffQiRDoBI0QGDiNE
0xojRKAnI0R9NCNESkEjREhOI0TkWiNEsGcjRG10I0RKgSNEBo4jRNOaI0SgpyNEbbQjRErB
I0Q4ziNE09ojRKDnI0R99CNEOgEkRBcOJETTGiREoCckRH00JERKQSREBk4kRNNaJESgZyRE
fXQkRDqBJEQGjiRE9JokRKCnJERttCREOsEkRAbOJETk2iREsOckRG30JEQ6ASVEBg4lRNMa
JURrKSVEfTQlRDpBJUQGTiVE01olRKBnJURtdCVEOoElRAaOJUTTmiVEoKclRG20JUQ6wSVE
F84lRNPaJUSw5yVEbfQlRDoBJkQGDiZE5BomRLAnJkRtNCZESkEmRAZOJkTkWiZEoGcmRG10
JkRKgSZEBo4mRNOaJkSgpyZEbbQmRIzBJkQGziZE09omRKDnJkRt9CZEOgEnRAYOJ0TTGidE
oCcnRG00J0Q6QSdEF04nRNNaJ0SgZydEbXQnRDqBJ0QGjidE5JonRKCnJ0RttCdEOsEnRAbO
J0Tk2idEoOcnRG30J0Q6AShEFw4oRNMaKESgJyhEbTQoREpBKEQXTihE01ooRKBnKER9dChE
OoEoRBeOKETTmihEsKcoRH20KERKwShEBs4oROTaKESw5yhEffQoRDoBKUQGDilE5BopRLAn
KURtNClEOkEpRAZOKUTkWilEsGcpRH10KURKgSlEF44pROSaKUSwpylEfbQpRErBKUQXzilE
5NopRLDnKUR99ClEYAIqRBcOKkTkGipEsCcqRH00KkRKQSpEF04qRORaKkSwZypEfXQqREqB
KkQXjipE5JoqRLCnKkR9tCpESsEqRBfOKkTk2ipEsOcqRH30KkRKAStEFw4rROQaK0SwJytE
fTQrREpBK0QXTitE01orRPJnK0R9dCtESoErRAaOK0TkmitEsKcrRH20K0RKwStEF84rROTa
K0Sw5ytEffQrREoBLEQXDixE5BosRLAnLER9NCxESkEsRBdOLETkWixEsGcsRH10LERKgSxE
F44sROSaLESwpyxEfbQsRErBLEQXzixE5NosRLDnLER99CxEOgEtRBcOLUTkGi1EsCctRH00
LURKQS1EF04tRORaLUSwZy1EbXQtREqBLUQXji1E5JotRLCnLUR9tC1ESsEtRBfOLUTk2i1E
sOctRH30LURKAS5EBg4uROQaLkSgJy5EbTQuREpBLkQXTi5E5FouRKBnLkR9dC5ESoEuRBeO
LkTkmi5EsKcuRH20LkRKwS5EF84uROTaLkSg5y5EffQuRA==</AssayXData><AssayYData Points="400">UZHLvpQwx74BGca+NRLJvq9Nxr7bysS+57DFviPoxr6bmcS+FijDvtXBxb4478O+VvnAvqKW
xb4CQcS+dlPDvqwDxr6LSsW+ZpbCvmajwr5T1cO+cfzCvgSfwL6/jcO+/azBvgHYwr7ghr6+
ZzLAvodQwb6h9sC+6pLBvtjKwL4EIsG+My3Bvsr6vr5En7++uQa/vuYVvb4pIb++y1u/vrdb
v75i+L2+lhW/vnm/vb4fob2+MKK/vuMlwb68j76+Bja9vq0lvr6y07u+f8q8vt+gu74CI72+
Vci7vm2evL6Arr6+i0q8vr9/vL5nYbu+niG8vofSur7PAry+ipu7vqvdu75Dary+ERK6vguZ
vb4j2bq+bGS3vqDhub5JwLu+agO5voHLub4Awri+g2y4vsPjub6PErm+swy5vrwltr4Bybm+
gsm4vl8Aub4NH7q+yrq3vmOBuL4Yf7e+rhS4vlpot76XD7a+F6y3vqwgtb7xNLi+IZe1vvDc
tb6KdrW+LuK1vusEuL5vsLa+ylC1vsHntr49p7W+wDm1vhoCtr4Bo7W+poK2vuVht74elLW+
4FC2vkS9tb5SgbW+UZmzvkX1tL6jcbS+Gmyyvk+Utr4t7LK+s/C0vmqFtL7jsLG+Ega1vup4
s76RUbO+zAK0vp0etL7cuLK+l3mzvmDls76gjrK+vzm1vtY/s77eZ7G+7S2yvt2Ns75W67C+
HTSyviDssb4Mca6+dwy0vtWZsr7z6rG+YtuuvigIsr4ftbG+AzKyvoA1sL4JebC+9QqvvrYm
sL4mgrC+6r6vvo5+r77gDa++F1KuvpSmr77/Va6+cYGuvreVsb7Byay+eLmvvqVPr75rsKy+
l1qsvqpnrr4nLLG++aytvnKWrr5oka++VlKsvsEdr768Lq2+qp2svoJ6rb4pa66+5zCtvl42
qr4qtqy+j6mqvk8/qr7kvaq+uX+uvmFHrL6RcKy+xOWqvmxWq775GK2+pcesvr8Yrr4oUqy+
63OrvgODrL54Rq2+evWqvpZrqr79QKu+d6+tvoG0qL6kqqq+Y0GqvgUKqr4KWKy+Y2Gqvklk
qb5krqy+EjKsvugUq77xUKm+k12pvm7Zp75plqm+bFqrvtL4qb5h56e+xjGoviPSp76bw6m+
ZH6nvnb5qb4L/qa+EPWovn4jqb4O1Ki+YWCqvm1Rqb4f4qa+9ASpvvd4pr4EL6i+2Z2pvlm5
pr7FdqW+c/amvnUpqL4SdaW+oXOmvpPapb4P9ai+/8WnvpDDpr4W4qW+eIqlvpomq779FqO+
fxulvrDIpb76wKW+2IWlvjLXp74DwKS+YOenvvMYqL6I+6K+wrClvjJVpL5bjKO+RMimvlGT
o74KR6W+kaSlvjCypb6rTKa+oGimvjKLpL4+gqK+LHOhvklbp77vdaW+eT2ivqyYo75DkKO+
h6Ohvs75o760KKS+ZO2ivoVKpL5wp6O+SUShvnMjpL4EbKO+35yjvp+Yor6vpaG+Jjqivitk
or4FP6O+M+Sjvkgxo779YaG+bxWlvg0Qor78SqK+QPyjvshUpr7skaK+p8Ogvqoyob6XZKK+
Fuikviyvn76m/KC+98ahvgV5or5QA6K+H/+gvjApor5166O+3rWgviNvo77U8J++7Sqfvjjg
ob5omaC+r2mgvlONoL4hKZ++//Kdvnr4n77Eu56+8pSevkwHob7y7KC+ukufvhAgoL5zQJ++
ee+dvrpxnr5nMZ6+9nedvmR2n77o6aC++oadvrkior6l7p6+d9mevrexn74e56C+91yevrnl
nb4EEJ6+8Qyevtbmnb702Z2+z5Gcvqrznb5dXp++rmOdvoiMn74QpJ++ED2dvv1pnb5+vZ2+
H3ecvhSRnb67xpu+wueavvYbnr6z8Zy+8UebvqE8m77R5p2+PcScvhLKnL5ecZy+hHedvvBG
m74QDJ6+kUuevruMnL6M3pm+v7ScvgBNnr5UFZy+iAKcvrVSmr6Jtpy+5fObvg6PnL57cJy+
rV+bvtl6nL6OPpy+W0Scvpa2mr5Q15m+QO+Zvi34nL6XQpq+cNGavtfLmb47SZu+Vg6bvqo7
mr6fE5u+YoKavk6UmL4Xm5q+KImYvkm5m75t4Jm+r9OZvg==</AssayYData></Step><Step><CommonData><SampleLocation>1</SampleLocation><SampleID></SampleID><SampleGroup></SampleGroup><SampleInfo></SampleInfo><SampleRow>H</SampleRow><SamplePlate>1</SamplePlate><WellType>BUFFER</WellType><Concentration>-1</Concentration><ConcentrationUnits>µg/ml</ConcentrationUnits><MolarConcentration>-1</MolarConcentration><MolarConcUnits>nM</MolarConcUnits><MolecularWeight>-1</MolecularWeight><Temperature>30</Temperature><StartTime>916261</StartTime><AssayTime>30</AssayTime></CommonData><FlowRate>1000</FlowRate><StepType>BASELINE</StepType><StepName>Baseline3</StepName><StepStatus>OK</StepStatus><ActualTime>30</ActualTime><CycleTime>0.2</CycleTime><AssayXData Points="150">SgEvRAYOL0TTGi9EsCcvRH00L0Q6QS9EF04vRORaL0SgZy9EbXQvRDqBL0QGji9E05ovRLCn
L0R9tC9ESsEvRBfOL0TT2i9EAugvRG30L0RKATBEFw4wRDYbMERKKTBEbTQwRDpBMEQXTjBE
01owRLBnMERtdDBEOoEwRBeOMETkmjBEsKcwRG20METNwTBEBs4wRNPaMESg5zBEffQwRDoB
MUQGDjFE0xoxRLAnMUSuNDFESkExRBdOMUTkWjFEoGcxRI50MUQ6gTFEJ44xRNOaMUSgpzFE
bbQxRErBMUQGzjFE09oxRKDnMURt9DFESgEyRCcOMkTTGjJEoCcyRH00MkRKQTJEWE4yRORa
MkSgZzJEbXQyREqBMkQGjjJE05oyRKCnMkR9tDJEOsEyRAbOMkTT2jJEoOcyRG30MkQ6ATNE
Bg4zROQaM0ToKDNEbTQzRDpBM0QXTjNE5FozRMFnM0RtdDNEOoEzRAaOM0S5mzNEoKczRG20
M0RKwTNEBs4zRNPaM0Sg5zNEbfQzRDoBNEQGDjRE0xo0RKAnNER9NDREOkE0RAZONETTWjRE
oGc0RG10NEQ6gTREBo40ROSaNESgpzREfbQ0RDrBNEQGzjRE09o0RKDnNERt9DREWgE1RAYO
NUTTGjVEsCc1RH00NUQ6QTVEWE41RNNaNUSwZzVEbXQ1RDqBNUQ4jjVE5Jo1RLCnNURttDVE
OsE1RBfONURG2zVEoOc1RG30NUQ6ATZEFw42ROQaNkTBJzZEfTQ2REpBNkQXTjZE5Fo2RLBn
NkR9dDZE</AssayXData><AssayYData Points="150">3qqevohBmr6u0Zy+UR6dvsSvmL4xZ5u+81SbvuF7nL5DlJm+7FSavissm754Xpa+6m2YvsNB
mr51A5m+qO2bvjxBmr7NuJm+C/WZvsaRmb6Ta5e+g5iYvlPpmL5LsZm+2kKZvkQ6m777oZm+
lL6XvlFemb4L3Ji+tSuavm8Imr4C95i+kGSXvlJPmL7De5q+nlSavo+EmL5lj5m+qjGYvtJ4
mL4sn5a+4G+cvivTl7539Zi+EiiYvgJll758JZi+sP6Xvs+vmb4ZW5i+U06Xvl5Nmr46Ppe+
0tCXvsmjmL7ViJe+O9SYvoLjlr7zxpe+YaaYvpFTl773bpi+CTWZvtpQmr5sz5a+DiqUvpc6
lr7+o5S+D1iWvqeflr4NEZe+uZSWvrTUlb4HCZW+xnCXvo3Slb4hUpW+sm+VvgF/lr5iQJi+
1bWWvqjtlb50apS+SK2Uvhfml74PmpO+GLKUvsX5lL77NpS+l8yTvgP+lb4L/pe+SGyXvq4D
lL7HJpW+/1GVviIylL41iJK+FN2UvrnrlL4ah5a+B8OVvqbJlr4edJW+IeCUvj4FlL6ZaZS+
WUWUvoudkr4dIJW+BpGVvjxplb5eXZO+eUWTvoAMlL6FbpS+80mSvonrkb5WJ5a+o4WTvrS5
kb4lt5O++4+RvtNyk77OvJS+3mOSvt9qlL6fDZS+MkuSvvE7kb6wjpO+I+CSvivrkb5e45G+
R8qQvhpzlb539pS+f/ySvmrik75rkJS+rVSTvpbjkb5SGJS+0WWRvhHSkb723pC+38iQvmBP
kr7j9pK+</AssayYData></Step><Step><CommonData><SampleLocation>10</SampleLocation><SampleID></SampleID><SampleGroup></SampleGroup><SampleInfo></SampleInfo><SampleRow>H</SampleRow><SamplePlate>1</SamplePlate><WellType>BUFFER</WellType><Concentration>-1</Concentration><ConcentrationUnits>µg/ml</ConcentrationUnits><MolarConcentration>-1</MolarConcentration><MolarConcUnits>nM</MolarConcUnits><MolecularWeight>-1</MolecularWeight><Temperature>30</Temperature><StartTime>955408</StartTime><AssayTime>180</AssayTime></CommonData><FlowRate>600</FlowRate><StepType>ASSOC</StepType><StepName>Association</StepName><StepStatus>OK</StepStatus><ActualTime>180</ActualTime><CycleTime>0.2</CycleTime><AssayXData Points="900">SoE2RAaONkTTmjZEoKc2RG20NkRKwTZEBs42RNPaNkSg5zZEffQ2REoBN0QXDjdE5Bo3RLAn
N0RtNDdESkE3RBdON0TTWjdEoGc3RH10N0Q6gTdEF443ROSaN0SwpzdEjrQ3RDrBN0QXzjdE
9No3RLDnN0SO9DdEOgE4RBcOOETkGjhEsCc4RH00OERKQThEF044RORaOESwZzhEfXQ4REqB
OEQXjjhE5Jo4RLCnOER9tDhESsE4RBfOOETk2jhEsOc4RH30OERKATlEFw45ROQaOUSwJzlE
fTQ5REpBOUQXTjlE5Fo5RLBnOUR9dDlESoE5RBeOOUTkmjlEsKc5RIO1OURKwTlEF845ROTa
OUSw5zlEv/Q5REoBOkQXDjpE5Bo6RLAnOkR9NDpEOkE6RBdOOkTkWjpEsGc6RH10OkRKgTpE
F446ROSaOkSwpzpEfbQ6RErBOkQXzjpE5No6RKDnOkR99DpEOgE7RBcOO0TkGjtEsCc7RH00
O0T0QjtEF047RORaO0SwZztEfXQ7REqBO0QXjjtE5Jo7RPKnO0RttDtESsE7RBfOO0TT2jtE
4uc7RH30O0RKATxEFw48ROQaPESwJzxEbTQ8REpBPEQXTjxE5Fo8RLBnPER9dDxESoE8RBeO
PETkmjxEsKc8RG20PERKwTxEF848ROTaPESw5zxEbfQ8REoBPUQXDj1E0xo9RLAnPUR9ND1E
OkE9RBdOPUTkWj1EAmg9RH10PUQ6gT1EF449ROSaPUSgpz1EfbQ9RErBPUQXzj1E5No9RLDn
PUR99D1EOgE+RBcOPkTkGj5EsCc+RG00PkTkQj5EF04+RNNaPkSwZz5Ev3Q+REqBPkQXjj5E
05o+RLCnPkRttD5ESsE+RCfOPkTT2j5EsOc+RH30PkRKAT9EBg4/RNMaP0SwJz9EbTQ/REpB
P0QXTj9E5Fo/RKBnP0R9dD9EOoE/RAaOP0Tkmj9EsKc/RH20P0RKwT9EOM4/RNPaP0Sg5z9E
bfQ/RDoBQEQXDkBE5BpARLAnQERtNEBEOkFARBdOQETkWkBEdWhARH10QERKgUBEF45ARNOa
QERKqUBEfbRARDrBQEQXzkBE5NpARKDnQERt9EBESgFBRAYOQUTkGkFEoCdBRH00QUQ6QUFE
F05BRNNaQUSgZ0FEfXRBRDqBQUQXjkFE5JpBRKCnQURttEFEOsFBRAbOQUTT2kFEsOdBRG30
QURKAUJEBg5CROQaQkSgJ0JEfTRCREpBQkQXTkJE01pCRKBnQkRtdEJESoFCRBeOQkTTmkJE
sKdCRG20QkRKwUJESM5CRNPaQkSw50JEbfRCRDoBQ0QGDkNE0xpDRLAnQ0RtNENESkFDRAZO
Q0TkWkNEoGdDRG10Q0Q6gUNEF45DRNOaQ0Sgp0NEnrRDRDrBQ0QGzkNE09pDRKDnQ0R99ENE
SgFERAYORETTGkREoCdERG00REQ6QUREBk5ERCtcRESgZ0REfXREREqBREQGjkRE05pERKCn
RETwtEREOsFERBfORETT2kREoOdERG30REQ6AUVEBg5FROQaRUSgJ0VExTVFRDpBRUQGTkVE
01pFRPJnRURtdEVEOoFFRAaORUTTmkVEoKdFRH20RURKwUVEBs5FRNPaRUSg50VEffRFREoB
RkQGDkZE0xpGRLAnRkRtNEZEOkFGRAZORkTTWkZEoGdGRG10RkQ6gUZEF45GRNOaRkSgp0ZE
bbRGRErBRkQGzkZE09pGRKDnRkSe9EZEOgFHRAYOR0TTGkdEoCdHRG00R0Q6QUdEF05HRNNa
R0SgZ0dEbXRHREqBR0QGjkdEAJ1HRKCnR0R9tEdEOsFHRAbOR0TT2kdEoOdHRG30R0Q6AUhE
Fw5IROQaSESgJ0hEbTRIRDpBSEQXTkhE5FpIRLBnSERtdEhEOoFIRAaOSETkmkhEoKdIRI60
SERKwUhEF85IROTaSESw50hEffRIREoBSUQXDklE5BpJRLAnSUR9NElESkFJRBdOSUT6W0lE
sGdJRH10SURKgUlEF45JROSaSUSwp0lEfbRJRErBSUQXzklE5NpJRLDnSUR99ElESgFKRBcO
SkTkGkpEsCdKRH00SkRKQUpEF05KRORaSkSwZ0pEfXRKREqBSkQXjkpE5JpKRLCnSkR9tEpE
SsFKRBfOSkTk2kpEsOdKRH30SkRKAUtEFw5LROQaS0SwJ0tEfTRLREpBS0RpTktE5FpLRLBn
S0R9dEtESoFLRBeOS0TTmktEsKdLRH20S0RKwUtEF85LROTaS0Sw50tEffRLREoBTEQXDkxE
5BpMRIUoTER9NExESkFMRBdOTETkWkxEsGdMRM90TERKgUxEF45MROSaTESwp0xEfbRMRDrB
TEQXzkxE5NpMRLDnTER99ExESgFNRBcOTUTkGk1EsCdNRH00TURKQU1EF05NRORaTUSwZ01E
fXRNREqBTUQXjk1E05pNRLCnTUR9tE1ESsFNRBfOTUTk2k1EsOdNRH30TURKAU5EFw5OROQa
TkSwJ05EfTROREpBTkQGTk5E5FpORKBnTkR9dE5ESoFORDSQTkTkmk5EoKdORH20TkRKwU5E
F85OROTaTkSg505EffRORDoBT0QXDk9E5BpPRLAnT0R9NE9EOkFPRBdOT0TkWk9EsGdPRG10
T0RKgU9EF45PRNOaT0Sgp09EbbRPRDrBT0QXzk9E5NpPRKDnT0R99E9ESgFQRAYOUETTGlBE
sCdQRH00UEQ6QVBEF05QRNNaUESwZ1BEbXRQREqBUEQGjlBE5JpQRKCnUETmtVBESsFQRAbO
UETT2lBEoOdQRG30UERKAVFEFw5RROQaUUSwJ1FEbTRRRDpBUUQXTlFEJVtRRKBnUURtdFFE
SoFRRBeOUUTTmlFEoKdRRH20UURKwVFEF85RROTaUUSw51FEbfRRRDoBUkQGDlJE5BpSRKAn
UkR9NFJESkFSRBdOUkT0WlJEoGdSRG10UkRKgVJEF45SROSaUkSwp1JEbbRSRErBUkQGzlJE
BNtSRKDnUkRt9FJEOgFTRBcOU0QKHFNEoCdTRG00U0Q6QVNEBk5TRMlbU0R1aFNEfXRTRDqB
U0QXjlNE5JpTRKCnU0SetFNEOsFTRAbOU0TT2lNEoOdTRG30U0Q6AVREBg5UROQaVESgJ1RE
fTRURDpBVEQGTlRE01pURKBnVERtdFREOoFURAaOVEQlm1REoKdURH20VERKwVREBs5URNPa
VESw51REbfRURDoBVUQGDlVE0xpVRLAnVURtNFVEOkFVRAZOVUTkWlVEsGdVRG10VUQ6gVVE
Bo5VRNOaVUSgp1VEQrVVRErBVUQGzlVE5NpVRKDnVUR99FVEOgFWRBcOVkQ8HFZEsCdWRG00
VkQ6QVZEBk5WRNNaVkSwZ1ZEbXRWRDqBVkQGjlZE05pWRKCnVkRttFZEnMFWRAbOVkTk2lZE
oOdWRG30VkRrAVdEBg5XRNMaV0SgJ1dEbTRXRDpBV0QXTldE01pXRKBnV0RtdFdESoFXRAaO
V0TTmldEtqhXRG20V0Q6wVdEBs5XRNPaV0Sg51dEbfRXRDoBWEQGDlhE5BpYRLAnWER9NFhE
SkFYRAZOWETTWlhEsGdYRG10WEQ6gVhEF45YROSaWESgp1hEbbRYRDrBWEQXzlhE09pYRKDn
WESe9FhEOgFZRAYOWUTkGllEoCdZRG00WURKQVlEOE5ZRNNaWUSwZ1lEfXRZREqBWUQXjllE
5JpZRLCnWUR9tFlESsFZRBfOWUTk2llEsOdZRH30WURKAVpEFw5aROQaWkSwJ1pEfTRaREpB
WkQXTlpE5FpaRLBnWkR9dFpESoFaRBeOWkTkmlpEsKdaRH20WkRKwVpEF85aRBXbWkSw51pE
ffRaREoBW0QXDltE5BpbRLAnW0RtNFtESkFbRBdOW0TkWltEsGdbRH10W0RKgVtEE5BbRNOa
W0Swp1tEfbRbRErBW0QXzltE5NpbRLDnW0R99FtEOgFcRBcOXETkGlxEsCdcRH00XERKQVxE
F05cRORaXESwZ1xEfXRcREqBXEQXjlxE5JpcRLCnXER9tFxESsFcRMvOXETk2lxEoOdcRG30
XERKAV1EAhBdROQaXUSwJ11EbTRdREpBXUQXTl1E5FpdRLBnXURtdF1ESoFdRBeOXUQEm11E
sKddRL+0XURKwV1EF85dROTaXUSw511EffRdREoBXkQXDl5E5BpeRLAnXkR9NF5ESkFeRBdO
XkQEW15EsGdeRH10XkQ6gV5EF45eROSaXkSwp15EfbReRErBXkQ4zl5E5NpeRLDnXkR99F5E
SgFfRBcOX0TkGl9EsCdfRG00X0RKQV9EF05fRORaX0SwZ19EfXRfRDqBX0QXjl9E05pfRKCn
X0RttF9ESsFfRBfOX0TT2l9EsOdfRH30X0RKAWBEBg5gROQaYESwJ2BEfTRgREpBYEQXTmBE
5FpgRKBnYERtdGBESoFgRBeOYETkmmBEoKdgRH20YEScwWBEF85gRNPaYESg52BEbfRgREoB
YUQXDmFE0xphRKAnYUR9NGFESkFhRAZOYUTTWmFEsGdhRG10YUQ6gWFEBo5hRHebYUSgp2FE
bbRhRDrBYUQXzmFEJdthRKDnYURt9GFEOgFiRAYOYkTkGmJEoCdiRH00YkQ6QWJEBk5iRNNa
YkSwZ2JEbXRiREqBYkQGjmJE5JpiRKCnYkR9tGJEOsFiRBfOYkTT2mJEsOdiRG30YkQ6AWNE
Bg5jRNMaY0SwJ2NEfTRjRDpBY0QGTmNE5FpjRKBnY0R9dGNE</AssayXData><AssayYData Points="900">g5GUvkC+kb4uLJW+/4CSvn5Ckb58g5K+b5uRvppYk74hDpC+GqaPvi12kL70LZC+1A2Svqs2
kL7ztZG+F9WPvnXFj758VY++C0qQvnpJj77Hs4++HbKMvk+Ikb7vt46+yxuPvhLvjb5vTI6+
H56OvnNPjr79T5C+/oKPvoygjb7zDpC+eSKOvk/8jb5jKI6+d3SLvs0ajr5FOou+Fh6Pvljr
jL4bvIy+JYCNvmp1j76PNIy+IT+Nvrn4ir7ISY6+YKaLvvrSjL6eY4q++deOvs13i75Iw4y+
4S+MvkLfir72CI2+BByOviNVjL6Ln4m+NIyLvt03i77YHYq+Wb+LvvXSib4MLYu+UrGMvrAR
jL5Iboy+j6aKvm0WjL6z9Iq+IviKvsOli7543oq+Sj2JvtUiir4gsoq+A56Jvo3pi75xFoq+
F3uKvrzkir5XpYq+ubWLvtzliL5Rroq+QhGIvnK3h74qXIi+psaJvr7+h74QYIm+ZRmKvpL6
iL4SQoq+qfGLvr/Oib7tV4a+0r+Fvq0iib7wiom+FYKGvlgLiL4vF4q+TuuHvsyBiL5XzYm+
HluHvttohr7FfIe+dqyJvsMIiL4I7YS+mCaHvs0AiL5Muoe+NV2HvnZ8iL5PUIm+99KIvlrg
ib4FMIe+fI2Jvv8xiL7j8Ii+/QOGvuG8iL4N/oi+nl+Hvt88hb4PKom+dtWHvhIIiL6Jl4W+
PWiFvv2wh742bIW+lrKHvlg6hb5B9YS+pLaEvjcrh75iN4W+s9+Gvsvhhb4od4a+EsGEvlrF
hb7E6oW+sAiEvqGTiL5Yd4W+7qeFvvUqhL6cf4W+LveGvkvjhb6QDoS+EEaGvqYmg75pu4O+
6YKFvmkPhr62Ooa+K4CCvnpKhL4QgIO+QMaHvhFMhL5/WYG+YreDvkATg765d4S+y2GCvrVe
hb5Hi4S+gA2EvsFMhL5374K+nW+Cvr/Wg74/kIW+a9iBvtyugr6oaYO+JpCAvlSbgb4mmYG+
wAWFvjvwgr4X1YO+YgWDvhhBgr5HVYO+KE+CvgFshr5FY4O+lyiCvm07gr6t9oC+wgiCvg31
gr7t1YK+VTaAvrywgL4hpoG+p3SCvseJgr7Q9H2+cEmCvremgr6nw4G+pYuCvqGpgr7GVoC+
uwSEvvuFgr41roK+yj+Cvg3Qgr7NrYO+5G6DvjeWgb68EYG+uut/vmsigr74i4C+a6+AvpFN
gL45OIK+J89+vsKTgr7i0ny+Z+GCvjaOgr4XSIG+ZSeCvlX8fr5HDoK+VeKBvsZzfr4MY4C+
LhB/vhOnfr4KCIK+IQCBvrR7fr7iIIK+IzJ/vnMxgL762H++LDB8vu92gL4qOX6+eR5/vjO9
fb6guoK+Tx+BvkMigb5NDIC+uFN9vhJ8fb6cWYG+CFd/vpLrgL428H2+VS18vtbKfb6IrYC+
XW2AvndJf752aoC+mTl6vi9xgL6E63W+nQR6vu0sfL4cF3i+NZB4vgnqeb54Gny+zut8vvxh
eL6s3ny+Url7vok4er74N36+Dkd7vmTLfb6DEIC+bhR9vvyPgb57T3y+YmJ/vtMQfL6/g3e+
YD57vuTNfb6L0nu+PjF+vppter5Zgni+hXJ4vqBXer79bnq+KZR1vuSkeb48b3++SFt8vj25
e753LHm+eEx7vgY1gL6BDni+fj96vr1Oe74DWXu+nB97vnO9eL63lni+oUd6vj/+eb5KkHu+
cHZ4vmSper5kIHq+C0Z4vmDgd75POnq+7aB0vilOdb4xDHq+qqR3vu67fL51f3i+bM14vkzV
eb4dvHy+8CF3vjvfdr7sKHW+E+d1vjW6dr7Tc3W+mGF2vtaGer50PHi+iCl4vnxqcr6UFHm+
lEZ6vv7/d77Nonu+NtB3vluSeL4RGnm+6Pt0vnWCfb4863e+kVZ4vjhTd77jc3q+CUp0vrOy
cL7sYHK+VfFyvnxCdr7XBXi+suV2vijIdL7F1ne+wLZ2vsfvdr77kHS+VXdvvipHdr7K73a+
wLh0vtA3eL7xPHS+vrJuvmEadb5JB3a+oVVxvkrVc76WdXS+2sxzvtpbcb7jAHS+Uw10vh67
dL7On3O+b3lyvo7ebr6kMnS+e6l1vkcedL6shnO+6XhuvnFgcb5svne+jTVtvq55cr6aWHK+
P7hwvn0Fcb4UlXG+ZO1xvmZbdr4vHXO+QOhzvmDdcL4CUHa+0MRvvl3Mcb4SBHK+g/1tvm7S
cL5pN3G+aq5vvlVZbr7oDXC+yzhvvtD+cL67J22+/ulsvhO+br7uy3K+T4hxvjdxbr6HSm++
ep1zvpYib75qC3G+OKB0voP1bL57026+poRrviFdcr7vanK+K21rvnsgcL6MSG++qUxvvh6I
bb6hUXK+m45qvgKJbr6LO2y+X3dsvvSmcr5V8HC+nBduvox9cr58A3G+QoVsvsaHbb64yG++
ODxtvtZkbb7rqXC+mqhwvpcrar7CDW6+WMltvpw0ar5YcnG+G/1wvggecr5Z1m++0XRwvgGp
Zb4sZ2q+93Vrvkiuar5Ntm2+jQptvo2TaL7XdGi+83Nyvkh2a778UG2+sO5uvnepa74sNHC+
+X9xvmgzbL59Bm2+t5Bmvlnea74dgmu+Pg9uvhCsar6XGm++B+NovlXeZ76I4me+AVdtvi7S
ab4mo22++c1qvpvZZr7OwWm+Dmdpvs2obL5cYWu+gqdpvt3JZb4R62++ANVvvj1aa75rNmy+
KrRuvr0TaL5WVmO+LgJnvubnar4cdmy+Ibpsvr3+a76lK26+CnBrvn7pZL4NJGm+okZrvmVZ
a77+HWq+npZkvuQpab7YTGi+r2hlvnRJZL7M3Wi+6VdnvsUnaL4/5mq+FXpmvhkRar6ZNme+
Me9rvsw3Zb51pWi+IE1jvn+qaL6yFme+PDdhvtZmaL5qwmW+eMdmvqQXYb7yKme+P2xlvhbx
ZL5/S2S+OmpqvkWHab4e/me+d1pfvhMRab69smW+6fFqvmoYZr7N4Wi+VI5nvm6Tab714WG+
BjJpvlaqYL6Rt2e+ceNovvJKZb4Ba2i+9YRfvvVZZb47/ma+4xlmvqGAYr4fmme+T/RhvvFB
aL74xmK+2qNivo6Xab449GO+ax9lvr32Y77d3GS+kTpovonJZr4z4mK+naBovvlVZL6k62W+
xN9lvg6WZr4simO+V2lkvuqrZL5/Wme+IOVkviRwYb6Z/2G+wIdlvljkaL4ybWK+gHlkvlno
Z75FAmC+kxJlvtePYb4jUmq+OT9fvmY3ZL44XWO+YMVlvhs3ZL5JR12+jrthvrH4Yb6sqWC+
xGhjvnorYr4KA2W+k/hhvk/sY74OOGO+FKhevukFYL7+uF++7nBivly4Wr7nLmO+teVfvhiI
Y74srWS+eHJlviM4Xb4PI2a+7jlnvl2XXb7BfmC+ZRxnvoe2Xb44omG+uWdgvk0JZL5FGWC+
75RjvqH8Y752AmW+3+BbvphSXL72rGK+N/BivnQuXb5VBl2+FJ1ZviGyZ74ermK+ExFivjDM
Zb5xgl6+pvtZvssHXr6ihF2+P81hvuunXL6vrGG+IzJjvutWXb4O0Vi+uqVfvmO1XL6uw2C+
FjVjvhbgYr68UGK+sfRgvo53Yb6ygl6+rUxhvjwXYL5Hf1m+ufNavteXXr7eUF++qiZbvjSU
Xr65Jly+l8hdvnJlXr6ZbFy+/hZbvvz6Xr4CWF6+50tdvvmuYL7M02O+lVRdvuEgXL6Mg12+
YZ9cvnXtWb5ngmC+WPRXvmXUWr7arV2+kIRfvszuW75K2Vq+Y8JevqVRWr7g1V++eGNbvtFh
Wb72bF2+9PtgvvP5XL6Scl6+cmBfvqtfXL7PlVy+YYpevpZYX77xDly+3yZbvpP/WL5XNVy+
VOhZvvO8Ur5xEl6+58Zcvv8VXL4t31m+r31avufJXb5X11q+Qg9bvhdTW74Og1y+tytcvjHG
Wr6W51m+vPhXvqOhXb4JZFq+uX9dvkZOW76t/1u+zhdXvpDeXL7fVle+wZ5dvjxUXb69BFi+
vv9YvpisWb7MBV2+uPJYvllwWr79z1u+NVxdvgTcXL4PgV2+Ca1WvqzQWr6d1ly+N5lYvsqD
W770E12+MuhZvhIdV77+G1e+6CdbvgBWW76LHFm+ldRavhZ1Vb48QVS+W6RbvvVdVr43dFa+
2Y5bvlEpU760mlm+4VZWvn28Vr6zIVu+cTxYvodDWL6dhFu+L35Yvj5cWr6Pele+Su1YvtMP
WL5Z81W+8zFYvs1rVL6L8Fu+DIdZvnrBX77eMlS+Qg9ZvpaZVb4B01e+jDRWvubIVr57o1e+
XFNZvtWbWr7CsVW+s/hWvvZGVL4Cb1S+D0FUvuGSV775x1S+i7RRviiJV77qL1i+sktWvknf
Vr45E1q+KORYvrHuXr4QUVW+gYZZvpA2Vr4l9FW+DfZVvizqVr69DlW+Wa1Xvm+BVb6wXlS+
Uw1Tvh0WV75W6lK+JQ5XvodoVb6lI1W+ykNXvlQFVL6k7lS+19ZVviCDVr76Ple+of9UvkcF
Wb4rpFG+oadTvp27V77KV1K+fdxTvvVdUr4X/FW++FJWvvH8Vr64JFe+L3tVvsiZVr7F31O+
BshVvsBRUr5QglG+QQhRvocAV759xE6+dNxTvjF0U743dVW++0RTvnxmVr4KlFC+myZUvhwv
Vr6NQlS+VpZTvg9FVL6iR1e+dp9UvoVLUr4QwVG++otXvv/uVb4N/la+mXVPvmKAVL7sj1G+
4YNRvpAGVr5SzlC+kC5VvmaLUb5bpVC+4BJTvkYIU77oe1O+</AssayYData></Step><Step><CommonData><SampleLocation>1</SampleLocation><SampleID></SampleID><SampleGroup></SampleGroup><SampleInfo></SampleInfo><SampleRow>H</SampleRow><SamplePlate>1</SamplePlate><WellType>BUFFER</WellType><Concentration>-1</Concentration><ConcentrationUnits>µg/ml</ConcentrationUnits><MolarConcentration>-1</MolarConcentration><MolarConcUnits>nM</MolarConcUnits><MolecularWeight>-1</MolecularWeight><Temperature>30</Temperature><StartTime>1144352</StartTime><AssayTime>180</AssayTime></CommonData><FlowRate>600</FlowRate><StepType>DISASSOC</StepType><StepName>Dissociation</StepName><StepStatus>OK</StepStatus><ActualTime>179.999</ActualTime><CycleTime>0.2</CycleTime><AssayXData Points="900">SoFjRAaOY0TkmmNEOqljRG20Y0RKwWNEF85jRNPaY0Sw52NEbfRjREoBZEQGDmRE9BpkRKAn
ZERtNGREOkFkRAZOZETkWmREsGdkRG10ZEQ6gWREF45kRNOaZESwp2REfbRkRDrBZEQXzmRE
5NpkRKDnZER99GREOgFlRBcOZUTkGmVEoCdlRG00ZURKQWVEBk5lRORaZUSwZ2VEbXRlREqB
ZURYjmVE5JplRKCnZUR9tGVEOsFlRFjOZUTT2mVEoOdlRG30ZURKAWZEBg5mRAQbZkSgJ2ZE
fTRmREpBZkQGTmZE5FpmRKBnZkSudGZEOoFmRBeOZkTkmmZEoKdmRJ60ZkQ6wWZEBs5mRNPa
ZkSw52ZEbfRmRDoBZ0QXDmdE5BpnRKAnZ0SONGdEOkFnRFhOZ0TkWmdEoGdnRG10Z0RKgWdE
OI5nRNOaZ0Swp2dEbbRnRDrBZ0QGzmdE09pnRKDnZ0Rt9GdEOgFoRBcOaETkGmhEoCdoRM80
aEQ6QWhEBk5oRNNaaETyZ2hEfXRoREqBaEQGjmhE05poRKCnaERttGhEOsFoRAbOaETT2mhE
oOdoRG30aEQ6AWlEBg5pRNMaaUSgJ2lEbTRpRDpBaUQXTmlE01ppRKBnaURtdGlEOoFpRAaO
aUTTmmlEoKdpRG20aUQ6wWlEBs5pRNPaaUSg52lEbfRpRDoBakQXDmpE0xpqRLAnakRtNGpE
OkFqRAZOakTkWmpEoGdqRH10akQ6gWpEJ45qRACdakSgp2pEbbRqRErBakQGzmpE09pqRKDn
akRt9GpEOgFrRBcOa0TTGmtEoCdrRG00a0Q6QWtEF05rRORaa0SwZ2tEjnRrRDqBa0QGjmtE
05prRKCna0R9tGtESsFrRBfOa0Tk2mtEsOdrRH30a0RKAWxEFw5sRNMabESwJ2xEfTRsREpB
bEQXTmxE9FpsRLBnbER9dGxESoFsRBeObETkmmxEsKdsRH20bERKwWxEF85sROTabESw52xE
ffRsREoBbUQXDm1E5BptRLAnbUR9NG1ESkFtRBdObUTkWm1EsGdtRH10bURKgW1EBo5tROSa
bUSwp21EfbRtRErBbUQXzm1E5NptRLDnbUR99G1EOgFuRFgObkTkGm5EsCduRH00bkRKQW5E
F05uRORabkSwZ25EfXRuRFqBbkQGjm5E5JpuRLCnbkRttG5ESsFuRBfObkTk2m5EsOduRH30
bkRKAW9EFw5vROQab0SgJ29EfTRvREpBb0QXTm9E01pvRLBnb0R9dG9ESoFvRBeOb0Tkmm9E
sKdvRG20b0RKwW9EF85vROTab0Sw529EffRvREoBcEQXDnBE5BpwRKAncER9NHBEOkFwRCdO
cETkWnBEsGdwRGN1cEQ6gXBEF45wROSacESwp3BEfbRwRErBcEQXznBE09pwRLDncER99HBE
OgFxRBcOcUTTGnFEsCdxRH00cURKQXFEF05xRORacUSwZ3FEbXRxREqBcUQGjnFE5JpxRKCn
cUR9tHFESsFxRAbOcUTk2nFEsOdxRH30cUQ6AXJEFw5yROQackSgJ3JE4DRyREpBckQXTnJE
01pyRLBnckR9dHJESoFyRBeOckTkmnJEsKdyRH20ckRKwXJEF85yROTackSw53JEffRyREoB
c0R5DnNE5BpzRKAnc0SONHNEOkFzRAZOc0TkWnNEsGdzRG10c0RKgXNEF45zROSac0Swp3NE
bbRzRErBc0QGznNE5NpzRKDnc0R99HNESgF0RAYOdETkGnRENCh0RG00dERKQXREF050RORa
dESgZ3REbXR0RDqBdEQGjnRE05p0RLCndERttHREnMF0RAbOdETT2nREoOd0RG30dER7AXVE
Fw51RNMadUSwJ3VEbTR1RDpBdUQGTnVE01p1RKBndURtdHVESoF1RBeOdUTkmnVEoKd1RG20
dURKwXVEF851RPTadUSg53VEbfR1RDoBdkQXDnZEPBx2RKAndkRtNHZESkF2RAZOdkTkWnZE
oGd2RG10dkQ6gXZEF452ROSadkSwp3ZE1bV2RDrBdkQXznZE09p2RLDndkTP9HZEOgF3RAYO
d0TTGndEsCd3RG00d0QfQndEBk53RNNad0SwZ3dEbXR3REqBd0QGjndE05p3RLCnd0RttHdE
OsF3RAbOd0TT2ndEoOd3RG30d0RaAXhEBg54RNMaeESgJ3hEbTR4REpBeEQGTnhE5Fp4RKBn
eERtdHhESoF4RAaOeETkmnhEoKd4RH20eEQ6wXhEF854RNPaeESg53hEbfR4RDoBeUQGDnlE
Kxx5RKAneURtNHlEOkF5RBdOeUTTWnlEoGd5RG10eUQ6gXlEBo55RNOaeUSgp3lEbbR5RDrB
eUQGznlE09p5RLDneUR99HlEzQF6RBcOekTkGnpEoCd6RG00ekQ6QXpEBk56RNNaekSgZ3pE
bXR6RDqBekQGjnpE05p6RKCnekRttHpEOsF6RAbOekTT2npEsOd6RG30ekQ6AXtEBg57ROQa
e0SgJ3tEbTR7REpBe0QGTntE5Fp7RLBne0R9dHtEOoF7RBeOe0TkmntEoKd7RG20e0RKwXtE
Bs57ROTae0Sw53tErvR7REoBfEQXDnxE5Bp8RLAnfERtNHxESkF8RCdOfETTWnxEsGd8RI50
fERKgXxEBo58ROSafETBp3xEjrR8RErBfETLznxE5Np8RLDnfER99HxESgF9RCcOfUTkGn1E
sCd9RH00fURKQX1EF059RORafUSwZ31EfXR9REqBfUQGjn1E05p9RFqpfUR9tH1ESsF9RBfO
fUTk2n1EI+h9RH30fURKAX5EFw5+ROQafkSwJ35EfTR+REpBfkQGTn5E5Fp+RLBnfkSedH5E
SoF+RBeOfkTkmn5EsKd+RH20fkRKwX5EF85+ROTafkSw535EffR+REoBf0QXDn9E0xp/RLAn
f0TgNH9ESkF/RBdOf0TkWn9EsGd/RH10f0RKgX9EF45/ROSaf0Sgp39EfbR/RDrBf0S7zn9E
5Np/RLDnf0Rt9H9EpQCARAEIgERyDYBE2BOARD8agESlIIBECyeARGotgETYM4BEPzqARKVA
gEQLR4BEck2ARNhTgEQ2WoBEpWCARANngERybYBE2HOARD96gESlgIBEA4eARHKNgETQk4BE
P5qARJ2ggEQLp4BEcq2ARNizgEQ/uoBEpcCARAvHgERqzYBE0NOARD/agESl4IBETeeARHLt
gETQ84BEP/qARKUAgUQDB4FEcg2BRNATgUSIGoFEpSCBRAsngURyLYFE2DOBRD86gUSdQIFE
C0eBRGpNgUTYU4FEP1qBRKVggUQDZ4FEcm2BRNhzgUQ2eoFE54CBRAuHgURyjYFEhJSBRHia
gUSloIFEC6eBRHKtgUTQs4FEP7qBRJ3AgUQLx4FEas2BRNDTgUQ/2oFEneCBRAPngURy7YFE
2POBRD/6gUSlAIJECweCRGoNgkTYE4JEPxqCRKUggkQLJ4JEai2CRNAzgkQ2OoJEpUCCRAtH
gkS8TYJE0FOCRDZagkSdYIJEC2eCRGptgkTYc4JENnqCRJ2AgkQDh4JEco2CRNiTgkRomoJE
naCCRAungkRqrYJE2LOCRD+6gkSlwIJEC8eCRGrNgkTQ04JEP9qCRJ3ggkQL54JEcu2CRNjz
gkQ/+oJE7wCDRAMHg0RyDYNE2BODRDYag0SlIINECyeDRGotg0TYM4NENjqDRN5Ag0QDR4NE
ck2DRNBTg0Q2WoNEnWCDRANng0RqbYNE0HODRDZ6g0QHgYNEA4eDRHKNg0TQk4NENpqDRKWg
g0QDp4NEaq2DROmzg0Q2uoNEncCDRAPHg0RqzYNE4NODRDbag0Sd4INEA+eDRGrtg0TQ84NE
P/qDRJ0AhEQDB4REag2EROkThEQ2GoREpSCERAsnhERyLYRE6TOERDY6hES1QIREC0eERGpN
hETpU4RENlqERJ1ghEQLZ4REam2ERNBzhEQ2eoREnYCERAOHhERqjYREQ5SERDaahESdoIRE
A6eERGqthEQQtYRENrqERJ3AhEQDx4REcs2ERNDThEQ22oREneCERAPnhERq7YRE2POERDb6
hESdAIVEAweFRHINhUTYE4VENhqFRJ0ghUQLJ4VEai2FRNAzhUQ2OoVEnUCFRANHhURqTYVE
2FOFRDZahUSdYIVEA2eFRGpthUTgc4VENnqFRJ2AhUQDh4VEao2FRNCThUQ2moVEnaCFRAOn
hURyrYVE0LOFRDa6hUSdwIVELMeFRGrNhUTQ04VENtqFRJ3ghUQD54VEau2FRNDzhUQ2+oVE
pQCGRAsHhkRqDYZE0BOGRDYahkSlIIZECyeGRHIthkTQM4ZENjqGRKVAhkQDR4ZEak2GRNhT
hkRPWoZEpWCGRAtnhkRqbYZE4HOGRE96hkSdgIZEC4eGRGqNhkRblIZEiJqGRKWghkQsp4ZE
cq2GRNizhkQ/uoZEpcCGRAvHhkRyzYZE2NOGRD/ahkSl4IZEC+eGRHLthkTY84ZEP/qGRKUA
h0QLB4dEcg2HRNgTh0Q/GodEpSCHRAsnh0R6LYdE2DOHRD86h0SlQIdEn0eHRHJNh0TYU4dE
P1qHRKVgh0QUZ4dEcm2HRNhzh0Q/eodEpYCHRAuHh0RyjYdE2JOHRDaah0SloIdEC6eHRHKt
h0TYs4dEP7qHRKXAh0QLx4dEcs2HRNjTh0Q/2odEpeCHRAvnh0Ry7YdE2POHRD/6h0SlAIhE
CweIRHINiETYE4hEPxqIRKUgiEQLJ4hEci2IRNgziEQ2OohE</AssayXData><AssayYData Points="900">YI5evsjjYr6ewGG+FHNbvuVWXL5Ehlu+95ZcvvESXb4yK1q+V6xXvohUW76Gh1q+V/JYviat
Wr4XG1e+l2JXvuhcVr4yh1W+Wf5bvlwaWL71c1e+x6xYvp+oV75rclS+JGdXvop5W77UQ1i+
ms9YvhARXr4Bqlm+tKRdvmsKVr5a0Fa+ZplYvglAWr7h5lm+SrhXvn/zVb5d8Va+WvVUviqz
W76sSFy+jldYvkXgVL4aeFO+DaRWvgkWV76HD1a+rvJWvnxMX777o1i+VsRYvj7UVr6D8V6+
m49YvjhEW74t71q+881PviWrT75whVe+XV9UvgTzWb7UAFi+DXhVvv77WL7mg16+ayNWvv4i
Ur4lHlq+IgRVvnNfVr4l3FG+yAdXvr9nWL6huVi+O3hXvnrXV740MFe+DPxSvoERU75JlFW+
bipWvjEoVr7pnVa+ehxWvrQ7Wr5jFFa+m9JVvnJ7Vr5IxlK+JUdPvpBbVL5tHFe+bWBTvjtI
Ur4b4la+fUZUvmzBUb6Z+Ve+++hYvqHMWb6zZFa+SUNZvoSWUr4UC1G+9cFYvvvgVr7XNVW+
qyhYvsVvU77491W+joxXvghiVL7b5Fa+b15XvsXLWL4/KlS+tuFZvlcdWL5Bxla+I45ZvrEL
V74nkle+yixVvgrfUr4rbFi+FjtWvjmrVL68O1W+E/VUvgelVr6wI1O+m/hUvhb6Vr6co1S+
fOdWvnQTV74bNFa+k11TvltTWb4dWVW+XThVvjLPVb4/Lla+TnJcvnqZVb44W1S+ridXvul8
Vb6551a+chRZvkcQVr4wIFe+cLxPvs5wWL6wHFm+QzVVvk8UVb5ROlC+OoZTvg9/Vb6OjVC+
gp5Svr6JVb6EqVm+xK5TvpS9V764nla+c4tQvi6hVb48IFe+CM1SvkPFUr6mlla+inhTvvQ3
Wb5B91i+tdlWvk35VL7O41G+kidWvit7Wb5S2k++E85WvsZKUr48JFO+HjlUvvLTVL6WY1W+
wC1WvgYvV76THVS+KatUvvicVr5F2VC+FjpXviuNV74SlVK+yOJSvgX9Vr4/A1e+LZ5ZvuTi
T77C01S+QThSvu7zVb7JIlO+RJxUvrxxWL74i1K+IfNZvsoNU75UCVe+IKJTvk1mV77FXFK+
cQtQvr84UL78/lW+7oBXvk+0Ub6vbVC+UnpQvm/EVb7FV1S+vodUvsBZVb7FhFK+hctTvmXA
XL6DtFO+FZVXvo6zVL50k1G+9w1QvjKHUL5dUFW+qWBTvi6uU77+4lS+aBhTvg5ZVb63LFO+
jk1QvkpbUr4DhFC+HLZUvhQRU74lQFS+2QpUvtuBWL4E9VW+UBVTvg6yVL5E0FO+LalQvitk
U75hK1a+T/dUvqBmWr5EuFS+ij9TvoUzU74wu1K+0nNUvvb1Tr7vsUy+J6BUvj5/Vb79SlK+
p2VTvveSVb7iQ1C+WUJOvtfMUL5ahVK+KYJTvjpoVL5XCVO++V5Svvl5T74jeE++mTNTvnbh
U74poVK+oVZPvvQrU74GSFC+NuBRvnPEVb5x81K+wRdPvvvyT74VI1K+JhRWvnX5Ur4iOlC+
4y9Svt7YUL6MH1G+jUBTvuTnUb7zt06+msRRvpJvTr5cd06+UtpWvlajU77S/Uu+tg9UvhHT
V77pklC+CClUvulSTr715FC+yw5OvmrlTL7YLFG+1DlMviHzVL7MLk++BYxRvks2UL7VBlW+
tC9OvmCIU76Kz0++R5pPvgFaUL5tolC+fkdQvkHyUL6w/VC+2wBNvhM4UL5iT0y+2ZVTvjHE
Ur72WUy+6LBOvv/EUb6mT0y+7NtOvnNpUr72MEu+cHlLvjUuVL4dhE2+oEdMvjh4UL7KEFK+
QtlRvnKbS76xEE++2PNTvp2iT767iE++mqBNviqfTL4QBUu+qIVNvsZBT74SulK++G9JvreF
Vb7IS1C+G4VPviakUL6iT1K+pg9MvjXbUr5l3lC+7FBPvvYtUL5GcE2+L9JOvoTvTL5J5E++
/l9RvhgVTb5bR0y+g4hPvuAPS76qbE++36tMviAhUb7xsFC+GLhPvutETr7z2VG+A7VQvpuH
U76+Q0++zulKvtRYSr469E2+hOdOvp0lTL5FSEu+Y09LvoUvTr6aBk6+h1lPvnU9Tr4n4Eq+
hQVQvqbLTL6gz0++SZ5NvuneS767uE6+4XlMvigUSb5TM0++/UdNvqVDT74M1kq+/SRMvtuw
Tr5VNki+SslPvqcBT77evUy+li5KvoY6T77zoE6+hbBSvt/3Tb6FOUm+yXJLvrCMTb5rEU2+
rotKvod7Tr6WME2+EThNvvBFTL780U6+SjBVvpdiUb53oU2+SG5Lvi05TL4I1U2+83BPvnFv
Tr7Ujk6+SV5PvvSnTL7gb1K+APBNvmcnTr7w+U6+H8VJvrqMTb4+PUq+Rg1Nvru2Ub6Ynka+
5QRHvrbjSr7Xsk6+DuNSviRzRb50m0q+ssFNvrvTS74JhEq+qQJLvl1QQ77/yUm+DMtIvvMq
UL4wLEy+N/FNvoxbSL4RyUq+DqxKvtJbSb4u1km+sKNMvkJ3S76rf0q+d5NJvrD4Tr7P7Ui+
1Z5Lvh79TL7pgUe+ioNQvub5SL5P/Uq+6vZLvvVKSL5c+ke+Vw5MvmN9R74KC02+MmZJvg0S
R77FyEe+k3lKvgnKTL5p4U2+FptJvq4aSr6kdki+AvFFvjXVSr7Ec0W+7DVLvvE7TL7Q/06+
DRdLvrxxRb7nzky+O1VIvkzmSL6ZdEe+knJNvlkUSr56AU2+CO9Kvh6XSb6t6Ue+YTNJvleh
S75Xr0m+ChBHvrUuRr6780W+aYBIvupQR76D2Ue+H7hMvubcQ77vCEm+mvNHviQWTL4v5Uq+
Tz9KvoVdSb6LdES+EDNMvoV6Sr5umEm+XYRKvqLvSr6TG0y+5S5HvgssSL4gGEe+7T1Mvvft
Sb4AEEi+T71GvnFaSb76TEW+jOZGvl0uSr59AUa+hJ1JvgE/Rr767Ei+AX9FvqpJSr7oZE6+
Qr9Ivm8FSL5hike+fK9HvqhoRb52YkO++TpHvtoORr4pjEO+cyRJvlMDRL7GNUe+yRpPvil5
R74NHka+AkZHvlsRRL7VHUm+jQRGvibhRr58m0i+fe5GvuaQTb76Qkm+Q8BJvtN3Qr56+EO+
ZQpDvuhXR75TYEi+AFJCvjY8Sb4v00a+2gRGvmvGQ74X7Ua+OvxFvry6Rr5KEki+J5tGvorh
R760W02+toFEvqY+Q77L2UW+uDNGvqmdR76ZykK+QjtDvum1Rr6eFUO+iLlJvmJiSb4f4kO+
fTNDvvy3Rr5SC0W+BANGvpI9Q76X6kO+WMBEvknARL4CYEe+b4dHvrHcQb7S7ES+bzNFvvH1
R777AEe+T1BEvmRVRb6pL0m+Z91GvpxuQr5VwEK+Y0hIvqiUQ75oKkK+SsQ9vuAAR75x3kW+
zwFIvrkVSb45LUe+f35DvoADQr7nO0W+daRGvoRERb6WW0a+jS5EvorWP761G0e+nZFDviXh
QL4ehUO+d3tGvmETRL4kKEG+ZLZDvijLQb7qEUW+b7BDvpqaQr6baEK+gzpHvkeJQ77ZYT6+
/JBBvsiaRL60GUK++jRDvrDlP76UX0S+i2RFvmvdQb7WFES+xLxKvqcTQ74Q4UO+rTNBvg8y
R76SckG+8mo/vmggQr7OX0G+QSxEvq3WQr6S8kO+BJ1CvtUTRb7dnEW+ywdEvod1RL5cHkK+
LsxIvpnXQL6SXEe+BqZGvuPVRL4KaEG+XGhGvqP+Sb6A/Ea+YHBGvlQGQ77lgUS+oXhIvgXA
Q758hD6+nARFvgUTSL5CxUG+aUhHvtuDQr5Aw0K+PRNBvitRP76I6T++ObhDvmNFQ75IrEK+
oAhFvrlJRb4fcEO+H0RBvlG9Qb5nOUW+mlM/virxQr4FfEO+dt0+vgW1P772AUi+Ja9JvnGs
Rb7i1zq+QWdCvk6RPr6QGT2+fmpBvsk5Rb40sD++YRI9vjjUQr7WGUK+1Fs/vpO5Q75DAEW+
9kpDvr+0Q74MAEW+VT1Bvvr+Q74J+UC+lSRBvpvjPL4SwEC+JTA/vkz8Rr7arj++HU9Avtb0
Q77Bu0G+N38+vmhZR776i0S+VXw+vpzrQb7r/UG+VaZEvjKQQ76Rpz++6OY9vk2SQL5XYT2+
TG8/vuYrQL4UsUC+lmM/vvQ6P76gRUG+alk+vvKCPr54qD++Xrc+vjWoQb5cRz6+ET1Hvl99
Pb4EUUC+Wq88vtkMP767x0W+ybs3vqUPQb4xzD6+l0hAvn0wQL7LXT++V3w+vqWsOr7PS0K+
/5g+vo87QL7OR0W+KhA5vphhP75hyj2+haRCvgu5RL4wbEC+/R07vlKeRL43+z2+0Y0/vhig
Qr5MgT2+AxI9vomIO77Uu0C+Qu9BvhP9Pr7TcUK+OK4+vu8IQb72tj2+KClDvugMRL46dzu+
zMJAvsKHPr55GkC+6ys7vuc7O77OPTy+zww/vjC5QL5WPT2+eyo8vjZfPb5lSTm+uDpAvq3K
Qb4OsUC+zUg6vtY/Pb5vPzy+7fI4vkUsP76P3kC+LnhAvtbNPL5rNUG+l+M+vr6QQb4ehjy+
/ac9vixiPb4VLEC+/1A+vpDBP76oHUK+OI09vs9qO77OYTy+qoA6vlYTPL5CoT2+AKQ/vtMl
Pr726zu+u2A9vnRfQr54eD6+aX07vvI2OL5CFT++vRM+vnGmOr4rNzy+2CU7vpqiP74TOEC+
Vew7vgHsO74kojy+pxw+vhEnO75eOzi+JXA/vsMQQL53zz2+</AssayYData></Step><Step><CommonData><SampleLocation>11</SampleLocation><SampleID></SampleID><SampleGroup></SampleGroup><SampleInfo></SampleInfo><SampleRow>H</SampleRow><SamplePlate>1</SamplePlate><WellType>REGENERATION</WellType><Concentration>-1</Concentration><ConcentrationUnits>µg/ml</ConcentrationUnits><MolarConcentration>-1</MolarConcentration><MolarConcUnits>nM</MolarConcUnits><MolecularWeight>-1</MolecularWeight><Temperature>30</Temperature><StartTime>1334100</StartTime><AssayTime>5</AssayTime></CommonData><FlowRate>1000</FlowRate><StepType>KREGENERATION</StepType><StepName>Regeneration2</StepName><StepStatus>OK</StepStatus><ActualTime>4.99895</ActualTime><CycleTime>0.2</CycleTime><AssayXData Points="25">nECIRAJHiERhTYhEz1OIRDZaiEScYIhE+maIRGltiETHc4hENnqIRJyAiET6hohEaY2IRM+T
iEQtmohEnKCIRPqmiERhrYhEx7OIREa6iESUwIhE+saIRGHNiETH04hELdqIRA==</AssayXData><AssayYData Points="25">rByMwK7QkcCOWJXAtpmYwNYPm8Aot5zAQTKewIytn8DI7qDAjSWiwHUyo8DD/6PAa+ikwFe2
pcCAhabAvBenwByEp8BPIKjAUdiowA5sqcAC7anArB2qwDmNqsCo+6rAPzWrwA==</AssayYData></Step><Step><CommonData><SampleLocation>12</SampleLocation><SampleID></SampleID><SampleGroup></SampleGroup><SampleInfo></SampleInfo><SampleRow>H</SampleRow><SamplePlate>1</SamplePlate><WellType>NEUTRALIZATION</WellType><Concentration>-1</Concentration><ConcentrationUnits>µg/ml</ConcentrationUnits><MolarConcentration>-1</MolarConcentration><MolarConcUnits>nM</MolarConcUnits><MolecularWeight>-1</MolecularWeight><Temperature>30</Temperature><StartTime>1350560</StartTime><AssayTime>5</AssayTime></CommonData><FlowRate>1000</FlowRate><StepType>KREGENERATION</StepType><StepName>Regeneration2</StepName><StepStatus>OK</StepStatus><ActualTime>4.99895</ActualTime><CycleTime>0.2</CycleTime><AssayXData Points="25">k+CIRPHmiET77YhExvOIRCT6iESLAIlE8QaJRFgNiUS+E4lEJBqJRIsgiUT5JolEWC2JRAg0
iUQtOolEk0CJRPFGiURYTYlEvlOJRCRaiUSLYIlE8WaJRGBtiUTGc4lEJHqJRA==</AssayXData><AssayYData Points="25">Xx0mv5JuHL8TfBK/rywMv7ieBb9RjAG/YC/7vsdI9L6aau2+/uXovgJu4r6p5uC+CFnevqKy
2r4/9dS+T6zTvj+kz74R8s++59nMvuPFyb6Gn8e+MBbIvvKYwr6PFMS+qwbCvg==</AssayYData></Step><Step><CommonData><SampleLocation>11</SampleLocation><SampleID></SampleID><SampleGroup></SampleGroup><SampleInfo></SampleInfo><SampleRow>H</SampleRow><SamplePlate>1</SamplePlate><WellType>REGENERATION</WellType><Concentration>-1</Concentration><ConcentrationUnits>µg/ml</ConcentrationUnits><MolarConcentration>-1</MolarConcentration><MolarConcUnits>nM</MolarConcUnits><MolecularWeight>-1</MolecularWeight><Temperature>30</Temperature><StartTime>1366987</StartTime><AssayTime>5</AssayTime></CommonData><FlowRate>1000</FlowRate><StepType>KREGENERATION</StepType><StepName>Regeneration2</StepName><StepStatus>OK</StepStatus><ActualTime>5.00005</ActualTime><CycleTime>0.2</CycleTime><AssayXData Points="25">ioCJROiGiURPjYlEvZOJRCSaiUSKoIlE6KaJRE+tiUS1s4lEPLqJRILAiUTwxolEV82JRL3T
iUQ02olEguCJRPDmiURX7YlEvfOJRBv6iUSzAIpE8AaKRFcNikS9E4pEJBqKRA==</AssayXData><AssayYData Points="25">XZWbwAyZn8C13KHAGF2jwLBtpMDklKXAIoamwNlIp8C146fAinqowMIDqcDkbanATg2qwCh1
qsDFuqrA6hirwAJOq8AiA6zAUEeswP0prMCgpKzAuxatwEcqrcBBX63AcY+twA==</AssayYData></Step><Step><CommonData><SampleLocation>12</SampleLocation><SampleID></SampleID><SampleGroup></SampleGroup><SampleInfo></SampleInfo><SampleRow>H</SampleRow><SamplePlate>1</SamplePlate><WellType>NEUTRALIZATION</WellType><Concentration>-1</Concentration><ConcentrationUnits>µg/ml</ConcentrationUnits><MolarConcentration>-1</MolarConcentration><MolarConcUnits>nM</MolarConcUnits><MolecularWeight>-1</MolecularWeight><Temperature>30</Temperature><StartTime>1383168</StartTime><AssayTime>5</AssayTime></CommonData><FlowRate>1000</FlowRate><StepType>KREGENERATION</StepType><StepName>Regeneration2</StepName><StepStatus>OK</StepStatus><ActualTime>5.00005</ActualTime><CycleTime>0.2</CycleTime><AssayXData Points="25">iiCKRPAmikRXLYpEvTOKRCQ6ikSKQIpE8EaKRFdNikS9U4pEJFqKRIpgikTwZopEV22KRL1z
ikQkeopEioCKRPCGikRXjYpEvZOKRCSaikSKoIpE8KaKRFetikS9s4pEJLqKRA==</AssayXData><AssayYData Points="25">RDISv+QdBr/E/vq+tQbrvkUS4L6avNW+vYrMvp9Cx76lH8G+Dv69vkJ5ub71QrC+8b2rvqvp
rL7lOai+2lKlvoZkoL6qTp6+mOifvmOlmr5dfJm+oVCUvvhNk755uZS+flmTvg==</AssayYData></Step><Step><CommonData><SampleLocation>11</SampleLocation><SampleID></SampleID><SampleGroup></SampleGroup><SampleInfo></SampleInfo><SampleRow>H</SampleRow><SamplePlate>1</SamplePlate><WellType>REGENERATION</WellType><Concentration>-1</Concentration><ConcentrationUnits>µg/ml</ConcentrationUnits><MolarConcentration>-1</MolarConcentration><MolarConcUnits>nM</MolarConcUnits><MolecularWeight>-1</MolecularWeight><Temperature>30</Temperature><StartTime>1399482</StartTime><AssayTime>5</AssayTime></CommonData><FlowRate>1000</FlowRate><StepType>KREGENERATION</StepType><StepName>Regeneration2</StepName><StepStatus>OK</StepStatus><ActualTime>5.00005</ActualTime><CycleTime>0.2</CycleTime><AssayXData Points="25">isCKROjGikRPzYpE1tOKRBvaikSC4IpE6OaKRE/tikS184pEG/qKRIIAi0TwBotEVw2LRLUT
i0QbGotEiiCLRPAmi0RXLYtEvTOLRCQ6i0SKQItE6EaLRE9Ni0S1U4tEJFqLRA==</AssayXData><AssayYData Points="25">7YmbwI0in8CCgqHATs6iwES/o8DfpqTABX+lwO0+psD7q6bAiEGnwH7bp8CrN6jAiLSowJoF
qcAAOKnA062pwK8LqsDkCKrAhmaqwPLLqsAnvqrAYy6rwEOpq8AWgqvApeKrwA==</AssayYData></Step><Step><CommonData><SampleLocation>12</SampleLocation><SampleID></SampleID><SampleGroup></SampleGroup><SampleInfo></SampleInfo><SampleRow>H</SampleRow><SamplePlate>1</SamplePlate><WellType>NEUTRALIZATION</WellType><Concentration>-1</Concentration><ConcentrationUnits>µg/ml</ConcentrationUnits><MolarConcentration>-1</MolarConcentration><MolarConcUnits>nM</MolarConcUnits><MolecularWeight>-1</MolecularWeight><Temperature>30</Temperature><StartTime>1415751</StartTime><AssayTime>5</AssayTime></CommonData><FlowRate>1000</FlowRate><StepType>KREGENERATION</StepType><StepName>Regeneration2</StepName><StepStatus>OK</StepStatus><ActualTime>5.00005</ActualTime><CycleTime>0.2</CycleTime><AssayXData Points="25">imCLRPBmi0RPbYtEtXOLRBt6i0SKgItE8IaLRE+Ni0S1k4tEG5qLRIKgi0TopotEkK2LRLWz
i0QkuotEgsCLROjGi0RPzYtEtdOLRBvai0SC4ItE6OaLRFfti0S184tEJPqLRA==</AssayXData><AssayYData Points="25">M5vrvlfY1r6kTcS+fX+yvtQnqL6yf6C++p+Rvnc8jr43xoa+TjeAvgWZfb5Ms3m+xPNpvpXO
ab7Q9ly+oZBVviGFUr7bBEu++x9HvtQcQL7L1Di+Bto4vrfNN745hDK+fLktvg==</AssayYData></Step><Step><CommonData><SampleLocation>1</SampleLocation><SampleID></SampleID><SampleGroup></SampleGroup><SampleInfo></SampleInfo><SampleRow>H</SampleRow><SamplePlate>1</SamplePlate><WellType>BUFFER</WellType><Concentration>-1</Concentration><ConcentrationUnits>µg/ml</ConcentrationUnits><MolarConcentration>-1</MolarConcentration><MolarConcUnits>nM</MolarConcUnits><MolecularWeight>-1</MolecularWeight><Temperature>30</Temperature><StartTime>1430655</StartTime><AssayTime>30</AssayTime></CommonData><FlowRate>1000</FlowRate><StepType>BASELINE</StepType><StepName>Baseline2</StepName><StepStatus>OK</StepStatus><ActualTime>30</ActualTime><CycleTime>0.2</CycleTime><AssayXData Points="150">igCMRPkGjERPDYxEvROMRBsajESaIIxE6CaMRFctjES9M4xEGzqMRIJAjETwRoxEV02MRLVT
jEQbWoxEgmCMROhmjERPbYxEtXOMRBt6jESCgIxE8IaMRE+NjES1k4xEJJqMRIqgjETwpoxE
T62MRLWzjEQkuoxEgsCMROjGjERXzYxEtdOMRCTajESC4IxE6OaMRE/tjES184xEG/qMRIIA
jUTwBo1ETw2NRLUTjUQbGo1EgiCNRPAmjURPLY1EtTONRBs6jUSCQI1E6EaNRE9NjUS1U41E
JFqNRIJgjUToZo1ET22NRLVzjUQbeo1EgoCNRDCIjURXjY1EvZONRBuajUSCoI1E6KaNRE+t
jUS1s41EJLqNRILAjUToxo1EV82NRL3TjUQb2o1EguCNROjmjURf7Y1EtfONRCT6jUSCAI5E
8AaORFcNjkS1E45EGxqORIogjkToJo5ETy2ORLUzjkQbOo5EikCOROhGjkRXTY5EtVOORBta
jkSCYI5E6GaORFdtjkS1c45EG3qORIKAjkTwho5EV42ORL2TjkQbmo5EiqCORPCmjkRPrY5E
vbOORBu6jkSKwI5E8MaORFfNjkS9045EJNqORIrgjkTw5o5EV+2ORL3zjkQk+o5EigCPRPAG
j0SQDY9EvROPRCQaj0SKII9E8CaPRFctj0S9M49EJDqPRIpAj0TwRo9EV02PRL1Tj0REWo9E
imCPRPBmj0RXbY9EvXOPRCR6j0SKgI9E8IaPRFeNj0S9k49EJJqPRIqgj0Twpo9EV62PRL2z
j0Qkuo9E</AssayXData><AssayYData Points="150">IysQvkZVC75nUgi+r3oKvhMHAL4qU/69hi33vUZ17b3aLfu9tEzqvcP/+b3Ytem9h2XuvTID
5721aOC9qZ7evWpf2L0GCN+9JPbYvU0Pzb1rIc69e8TSvZaZ0L3l7sW9oADOvUm20r2NIsW9
5bm8vWD9vr3iKcm9H2zCvS/Pxb0Vv7u9hTGxvfU2sL2p8rS9hEq8vfDrrr1c0bC9QFKpvRwe
sb0iFaa9iNGjvWlSnL0pKKC9rTWXveA2ob3vjqK9iR2mve47nL35SaC9BMeXvdeHl72ZGJe9
X+SNvdE1jL0L2JG9NniQvWDVjr2D5YG916aPvQ+fiL1RToW9l4KFvVNfhb1B2oG9cQCEvUog
f71vmnm98Rd/vW+sbb0izWq9RSBwvZEXer0Qpmi96Z55vUm3Zb0ssVu9/ARqvQWJYb18Jly9
B6BUvS//U71oKmK9X41XvSlPT72nhFK94l5PvZ5nS70PPE29FgBTvQsWPr0yA0u93mRKvTf7
QL3SnzK9GvMnvZ9kNr2+EjW9cHYyvUZ5NL0rPyO9XbMvvTMdEr2LATC90GYrvdAaL7324yC9
SckovdNgIr2ZlB+9M0YQvb0OF71CFwO9qtAmvbqrE70YXhW9oVEbvfNND71n8/K8JcsavZE0
B72vhBi9m6TnvLLj9rzWVe+8+iP4vH0n+LyAQwa9oH7hvM/ODb2v9QO9UgHPvKDY4Lx0kuS8
oqLovJpx+rxkcMq8ViXhvOEf9LxWwM68Lr+9vOvf1bzA+tq8TbbCvLNky7xjPOq8pwrHvOLV
w7xtJ8S8</AssayYData></Step><Step><CommonData><SampleLocation>4</SampleLocation><SampleID></SampleID><SampleGroup></SampleGroup><SampleInfo></SampleInfo><SampleRow>H</SampleRow><SamplePlate>1</SamplePlate><WellType>BUFFER</WellType><Concentration>-1</Concentration><ConcentrationUnits>µg/ml</ConcentrationUnits><MolarConcentration>-1</MolarConcentration><MolarConcUnits>nM</MolarConcUnits><MolecularWeight>-1</MolecularWeight><Temperature>30</Temperature><StartTime>1467197</StartTime><AssayTime>80</AssayTime></CommonData><FlowRate>1000</FlowRate><StepType>LOADING</StepType><StepName>Loading</StepName><StepStatus>OK</StepStatus><ActualTime>79.999</ActualTime><CycleTime>0.2</CycleTime><AssayXData Points="400">isCPRPDGj0RPzY9EtdOPRBvaj0SC4I9E6OaPRG/tj0S1849EG/qPRIIAkEToBpBETw2QRLUT
kEQbGpBEgiCQROgmkERPLZBEvTOQRBs6kESjQJBE8EaQRE9NkES1U5BEG1qQRLNgkEToZpBE
T22QRLVzkEQbepBEgoCQROiGkERPjZBEtZOQRBuakESCoJBE6KaQRFetkES1s5BEG7qQRILA
kEToxpBET82QRLXTkEQb2pBEguCQROjmkERX7ZBE3vOQRBv6kESCAJFE6AaRRE8NkUS1E5FE
JBqRRIIgkUToJpFEVy2RRLUzkUQbOpFEikCRRPBGkURPTZFEvVORRCxakUSCYJFE8GaRRE9t
kUS1c5FEG3qRRIKAkUT5hpFET42RRL2TkUQbmpFEiqCRROimkURXrZFEvbORRCS6kUSKwJFE
hMeRRFfNkUS905FEJNqRRJLgkUTw5pFEV+2RRL3zkUQk+pFEigCSRPAGkkRXDZJEvROSRCQa
kkSKIJJE8CaSRFctkkQ4NJJEJDqSRIpAkkTwRpJEV02SRL1TkkQkWpJEimCSRPBmkkRXbZJE
vXOSRDR6kkSKgJJE8IaSRFeNkkS9k5JEJJqSRKugkkTwppJEV62SRL2zkkQkupJEisCSRPDG
kkRXzZJEvdOSRCTakkSK4JJE8OaSRFftkkS985JEJPqSRIoAk0TwBpNEVw2TRLUTk0QbGpNE
iiCTRAknk0RXLZNEvTOTRCQ6k0SKQJNE8EaTRFdNk0S9U5NEJFqTRIpgk0RrZ5NEV22TRCB0
k0QbepNEioCTROiGk0RXjZNEvZOTRE2ak0SCoJNE8KaTRFetk0S1s5NEXbqTRILAk0TwxpNE
V82TRL3Tk0Qk2pNEiuCTROjmk0RX7ZNE1vOTRCT6k0SCAJRE8AaURE8NlES9E5REGxqURIog
lETwJpREVy2URL0zlEQkOpREikCURPBGlERPTZREvVOURCRalESKYJRE8GaURFdtlES9c5RE
JHqURIqAlETwhpREV42URL2TlEQkmpREiqCUROimlERPrZREvbOURCS6lESKwJRE8MaURFfN
lES905REG9qURIrglETo5pRET+2URL3zlEQb+pREigCVRAkHlURXDZVEvROVRCQalUSKIJVE
8CaVRFctlUS9M5VENDqVRJJAlUTwRpVET02VRL1TlUQbWpVEgmCVROhmlURPbZVEtXOVRBt6
lUSCgJVE6IaVRFeNlUS1k5VEG5qVRIKglUTwppVET62VRLWzlUQkupVEisCVRBHHlURPzZVE
vdOVRCTalUSK4JVE6OaVRFftlUS985VEJPqVRIIAlkTwBpZETw2WRLUTlkQkGpZEgiCWROgm
lkRXLZZEtTOWRCQ6lkSCQJZE8EaWRFdNlkS9U5ZEG1qWRIJglkTwZpZEV22WRLVzlkQbepZE
ioCWRPCGlkRPjZZEtZOWRBualkSCoJZE6KaWRE+tlkS1s5ZEJLqWRIrAlkToxpZEV82WRL3T
lkQb2pZEo+CWRPDmlkRP7ZZEtfOWRBv6lkSCAJdE6AaXRE8Nl0S1E5dEGxqXRIIgl0ToJpdE
Ty2XRMUzl0QkOpdEikCXRPBGl0RPTZdEtVOXRBtal0SKYJdE8GaXRFdtl0Tmc5dEJHqXRKuA
l0TohpdEV42XRLWTl0QbmpdEmqCXROiml0RXrZdEtbOXRBu6l0SKwJdE6MaXRE/Nl0S105dE
JNqXRILgl0To5pdET+2XRNbzl0Qb+pdEggCYRPAGmERvDZhEtROYRCQamESKIJhE8CaYRE8t
mES1M5hEGzqYRIJAmEToRphET02YRLVTmEQbWphEgmCYROhmmERPbZhEvXOYRDx6mESCgJhE
6IaYRE+NmES1k5hEG5qYRIKgmETopphET62YRLWzmEQbuphEgsCYRPDGmERXzZhEtdOYRBva
mESC4JhE6OaYRFftmES185hEG/qYRIIAmUToBplEVw2ZRLUTmUQbGplEgiCZROgmmURPLZlE
tTOZRBs6mUSCQJlE6EaZRE9NmUS1U5lEG1qZRIJgmUToZplET22ZRLVzmURdeplEgoCZRPmG
mURPjZlEtZOZRCSamUSKoJlE8KaZRE+tmUS1s5lEG7qZRA==</AssayXData><AssayYData Points="400">fmLbvHhgxrz1nL686ZCIvAKKXbzuVE68AddIvMrecrw9fUe8mr9VvNhaSrxwGzC8ji3yu0Gf
Vrxu6Ai8G8FnvKWrSbxW0me8gmYivHFh5bsOIR28VCHQu71HUbvyZxe8krYxvCiC8rsfC6i7
NVu3uyBBIrzYzwC8TYuEu5M3Nbp3iem6poLtu8svQbvFb5e7Hobfuu3bPzsZBgM61kVZulI0
LDtP9AW8bLN4uxOJfDombAO60BMGu36Tizp7BA+6qLyjOsb40DkbFyc5/L5QO8y8zjssfLY6
RrHMOuDegjvYov87heMtPIPVnzte7QM75IIYO3h/TTuWLSM7R8TVO/6fojt6dR48C5sTPIiH
CDzfGeg71tcvPK/68ztLJFM7lLQVO4mXJzyvVJQ7iY4OPL3ZpTvfDUc8faAZPMEsODyoACE8
dKAiPG95TzwGWeQ7HcoGO9oFWzzVcR08VM93PIPiVTwC7kw8jdYwPIQraDzy2nQ81k1jPPuM
hjy5gjs8HphWPKZJcjw3nIs8uzZVPIQDkTy5/oA8WXN+PLbdiDxp9mY8JHx+PKmcWzxsFrM8
Hhx7PJrAtDw8xW88eWyWPMCNlTwLFo08yrqlPJSqnjxpkK88irmHPMUTkjxNc708MrxmPFYv
tjx4G7Q8fBnbPGm10TxG95k8dYW/PA4LnjzYAtU8Ey+mPBtcuzy6SaU8fFysPCoZ5DwjHac8
7HrCPEWY5zwzcas8e4zXPIMCyzzyNrI8SJzPPPFm5jwAK8o84FO1PEzTwDz6+Mc8c5TIPF0T
0TwFCdg8NuHVPFYa2jyBrs08N34JPWM0sTxwGtg8Y3zNPP7x/zyZe9M8BJwBPb/A8Dw7tQE9
9ujQPAmIzzzt9PQ8ksPuPBdRFT2v1OA8H6D8PMTpBj1ipQ49PTr8PHis/TybxPI8PFH7PGGC
8zyB7Qc93fLoPDZE6jyIXfc85w8PPcp9Cz0VegQ9WWkGPQiY4zzzmgw9H6DuPJxDDD30hwM9
f1QJPV5ZFT1a4wg9rboMPbj4Ez2PLhA9VAodPeYLFT1VLyA9ScMJPfy+Cj3BNQc9xCEOPUj/
FT2JbQI9FQkQPY/zNT1MUwc9RvYpPe2/Ij2t/yQ90xsnPQcHHj0x0iM9P4oZPQPBID1sjSU9
yL4LPRAsMz0AqiE9bkUoPQdNHj1hEBk93ikhPX5RIT3byx89ch4kPSc+Nz1DVyg9VdwdPRgB
NT2UpCk9GcIxPXILLD1mtyg95f8aPV/PHD3xuyI9ZTMtPe5BKD0Fmzc96DslPSenMj0DBCM9
6HI6PbLJKj0aKTk9XS1BPTc0LD2JjTk9VtxAPWi9Kj2ppzk9/5U6PZ0END3vozE9KJRGPRw6
RD2evzQ9/2k6PRW3ND1pKVI9rCk5Pc1qRz2RVjs9lpxBPZj4Nj2BpT49zaY8PZQzWD2YBlE9
9plLPTtMOj0+mE09wv1LPYfwMj0kzzw9CkVDPRqTVj0vXkQ9yXxKPbjKTT3xFkY9GVRLPdSe
Sz3N/lE9n1dVPfj/Uz2Jc0Q9HFxPPbe7Oz2dKU89FhFDPUtgUD0e4mQ9bpZePSx+YT0sT1M9
oNk/Pf41VT37lUY9t25XPVy9Yj26Wkg9DrppPTpRYz1o/Fw9MW9kPaGXWD3oqV89G6tcPfHD
UD3XyVI9by9pPTBbVz3ve1Y9ZgFtPcwmbT12QWs9W79rPd0GQz0Rg1U9XZ1YPXeqVz0Utlw9
fRthPR7aXj1Jy2o9ypRXPcl4XT1EFmo9AtxxPZWQZj0DWms9NJpgPchLdj0C9109KxNfPfgp
bz3cElw9985tPe9+cz1fbXk9YotwPT9JYT0KLW496uaAPTYNcD3n3Wk9jel+PfZnhz2Pi309
AQNzPSooWT1vO3k9+f5yPU5sez3znGw9zrFrPaI7bD2L7Ho93QF4PQYSdz1pzG49oBtzPffc
iz0gUXs9+Pl3PQTzfD2NenY99Xl/PUnpeT2dKIA9yuiDPWQXeT1GfHs9slyEPT43dT2FBXo9
ADVzPbGdej2Bj4A94NSJPSeXej0rvn09bPSDPUjcgD1rJIA98SeDPXK0ej0ZI3s9DV2IPRmc
iz0XeYE9ZOSGPWCyfT2h5IE9qLeGPV2dhj3ZmYI9fCKJPQ==</AssayYData></Step><Step><CommonData><SampleLocation>1</SampleLocation><SampleID></SampleID><SampleGroup></SampleGroup><SampleInfo></SampleInfo><SampleRow>H</SampleRow><SamplePlate>1</SamplePlate><WellType>BUFFER</WellType><Concentration>-1</Concentration><ConcentrationUnits>µg/ml</ConcentrationUnits><MolarConcentration>-1</MolarConcentration><MolarConcUnits>nM</MolarConcUnits><MolecularWeight>-1</MolecularWeight><Temperature>30</Temperature><StartTime>1553762</StartTime><AssayTime>30</AssayTime></CommonData><FlowRate>1000</FlowRate><StepType>BASELINE</StepType><StepName>Baseline3</StepName><StepStatus>OK</StepStatus><ActualTime>30</ActualTime><CycleTime>0.2</CycleTime><AssayXData Points="150">gcCZROfGmUROzZlErNOZRBvamUSB4JlE3+aZREbtmUSs85lEG/qZRHkAmkTfBppETg2aRLQT
mkQSGppEeSCaROcmmkROLZpEtDOaRBI6mkR5QJpE50aaREZNmkS0U5pEG1qaRIFgmkTnZppE
Rm2aRLRzmkS+eppEeYCaRN+GmkRGjZpEtJOaRBuamkSBoJpE36aaREatmkSss5pEErqaRHnA
mkTfxppERs2aRKzTmkQb2ppEeeCaRN/mmkRG7ZpEtPOaRBL6mkR5AJtE5wabRLgNm0SsE5tE
EhqbRHkgm0TfJptETi2bRLQzm0QSOptEgUCbRN9Gm0ROTZtErFObRBtam0R5YJtE32abREZt
m0Ssc5tEEnqbRHmAm0TfhptETo2bRLSTm0QSmptEeaCbRN+mm0RGrZtErLObRBK6m0SBwJtE
38abREbNm0Ss05tEEtqbRIHgm0Tf5ptERu2bRKzzm0Qj+ptEgQCcRN8GnERGDZxErBOcRBsa
nESBIJxE3yacREYtnES0M5xEEjqcRHlAnETfRpxERk2cRLRTnEQbWpxEeWCcRN9mnERGbZxE
tHOcRBJ6nESBgJxE34acRE6NnES0k5xEG5qcRIGgnETfppxETq2cRLyznEQbupxEssCcRN/G
nEROzZxEtNOcRBLanER54JxE3+acRE7tnESs85xEG/qcRIEAnUTnBp1ERg2dRLQTnUQbGp1E
gSCdROcmnUROLZ1EtDOdRBs6nUSBQJ1E50adRE5NnUS0U51EG1qdRIFgnUTnZp1ETm2dRLxz
nUQbep1E</AssayXData><AssayYData Points="150">ESlWPSgHUz0ToVg9IvhvPRNHcz2TAnQ90S1wPaLMbj1mqXE9uf1nPWJpcj3DaIY95sWBPaIz
eT0w/oE9rEtwPVjLfD2+Soc9ShuBPV8igz0VzHA9lzuHPdnRgT1ACn09xxJ4PQQ8dD1q8449
p4GOPaP+gj0RPng90oCFPUNphD0zGIE9D3iCPXxwdT1LOoo9vcVzPYzuhz3eeX89kRmMPajX
fT2984s92j6BPR5/hz2ugoc9yVCGPSw3hj1KWYc9rFaFPRcHaz2+9YA9TeSHPe+PiD1ZcYk9
DHaQPeinfz26LIg9i/CEPYKUgj1Uaoo95ECJPeCDjD3piHc9GGKKPRVWiT1iV4o9kS2KPY6M
gD2/0IM9dW2IPcKahz288Ig9+2OHPTumkD3/EoY9i1OPPSjqiT3AgIU9uHiSPUOxij1b+Y09
m8qKPQsqij1zDYs9mDuRPfCPiT3QIIk9EriLPbqdjD1NUY09HSiOPX00gj2Hj409uliVPT/p
hz0IeYw9ped7PSEbkD13CIw9NwOOPcd6iT2E05I9TACKPfGRkT34w449vQCPPcUTlD2rB5A9
ENyPPZpzjj0kQZU9WkCVPdOciz3rvZM9QxeNPefyiz2cgZE9KSCSPVu4mT08T489ugOPPd6I
jz24GpA92KyXPfFZlj2hsZo9Y8iQPWPBkj2lJ5Q9U/KSPW2FmT3Pb5s9JNCWPd2Vmj26+I49
MVCXPcfelT1LS509P/2LPV8Akj17/JY9S5OXPcdmjz2shJY9LPiePSr1kD3xpJc9fvKaPfJO
mT2hCJo9</AssayYData></Step><Step><CommonData><SampleLocation>10</SampleLocation><SampleID></SampleID><SampleGroup></SampleGroup><SampleInfo></SampleInfo><SampleRow>H</SampleRow><SamplePlate>1</SamplePlate><WellType>BUFFER</WellType><Concentration>-1</Concentration><ConcentrationUnits>µg/ml</ConcentrationUnits><MolarConcentration>-1</MolarConcentration><MolarConcUnits>nM</MolarConcUnits><MolecularWeight>-1</MolecularWeight><Temperature>30</Temperature><StartTime>1593096</StartTime><AssayTime>180</AssayTime></CommonData><FlowRate>600</FlowRate><StepType>ASSOC</StepType><StepName>Association</StepName><StepStatus>OK</StepStatus><ActualTime>180</ActualTime><CycleTime>0.2</CycleTime><AssayXData Points="900">gYCdROeGnUROjZ1EtJOdRBuanUR5oJ1E56adREatnUS8s51EG7qdRHnAnUTfxp1ETs2dRLTT
nUQb2p1EgeCdROfmnURe7Z1EtPOdRBL6nUR5AJ5EMQeeRE4NnkSsE55EGxqeRIEgnkTfJp5E
Ti2eRLQznkQSOp5EeUCeROdGnkROTZ5ErFOeRCtankSqYJ5E32aeRE5tnkS0c55EI3qeRHmA
nkTnhp5ETo2eRKyTnkQbmp5EeaCeRN+mnkRGrZ5EtLOeRBK6nkSBwJ5E58aeREbNnkS0055E
G9qeRIHgnkTn5p5ERu2eRLTznkQS+p5EeQCfROcGn0RODZ9ErBOfRBIan0SBIJ9E5yafREYt
n0SsM59EEjqfRIFAn0TnRp9ETk2fRKxTn0QzWp9EeWCfRN9mn0RGbZ9EtHOfRBt6n0SBgJ9E
54afREaNn0S0k59EEpqfRHmgn0Tfpp9ETq2fRKyzn0Qbup9EVsGfROfGn0ROzZ9ErNOfRBLa
n0R54J9E3+afREbtn0Ss859EEvqfRE4BoETfBqBETg2gRLQToEQbGqBEeSCgROcmoERGLaBE
1TOgRBI6oER5QKBE50agRKBNoESsU6BEElqgRIFgoETfZqBETm2gRLRzoEQSeqBEeYCgROeG
oEROjaBEtJOgRBKaoER5oKBE56agREatoES0s6BEErqgRKrAoETnxqBERs2gRLTToEQS2qBE
eeCgRN/moERO7aBEtPOgRBv6oER5AKFE3wahREYNoUSsE6FEGxqhRIEgoUTfJqFEby2hRKwz
oUQSOqFEeUChROdGoURGTaFErFOhRBJaoUR5YKFE32ahREZtoUSsc6FEEnqhRNOAoUTnhqFE
Ro2hRKyToUQSmqFEeaChRN+moURGraFErLOhRDu6oUR5wKFE38ahREbNoUS006FEEtqhRHng
oUTf5qFETu2hRKzzoUQb+qFEeQCiRPAGokRODaJEtBOiRBIaokR5IKJE3yaiREYtokSsM6JE
GzqiRHlAokQIR6JETk2iRKxTokQSWqJEkWCiRN9mokRObaJEvHOiRBJ6okR5gKJE34aiRE6N
okSsk6JEEpqiRIGgokTnpqJETq2iRPS0okQSuqJEgcCiROfGokRGzaJEtNOiRBvaokR54KJE
5+aiRE7tokS086JEG/qiRIEAo0TnBqNETg2jRLQTo0QbGqNEgSCjROcmo0ROLaNEtDOjRDs6
o0TLQKNE50ajRE5No0S0U6NEG1qjRIFgo0TnZqNETm2jRLRzo0QbeqNEgYCjROeGo0ROjaNE
tJOjRBuao0SBoKNE56ajRE6to0S0s6NEG7qjRIHAo0TnxqNETs2jRLTTo0Qb2qNEgeCjROfm
o0RO7aNEaPSjRBv6o0SBAKRE5wakREYNpES0E6REMxqkRIEgpETnJqRETi2kRLQzpEQjOqRE
gUCkROdGpEROTaREtFOkRBtapESBYKRE52akRE5tpES0c6REEnqkRIGApETnhqRETo2kRKyT
pEQbmqREgaCkRPimpEROraRErLOkRBK6pER5wKRE38akRE7NpES006REddqkRHngpETn5qRE
Tu2kRLTzpEQb+qREgQClRN8GpURGDaVE1ROlRBsapUTDIKVE3yalRE4tpUS0M6VEGzqlRIFA
pUTnRqVERk2lRLRTpUQSWqVEgWClROdmpURGbaVEtHOlRBt6pUSBgKVE54alREaNpUSsk6VE
G5qlRIGgpUTnpqVETq2lRLSzpUQbuqVEgcClROfGpURGzaVEtNOlRBvapUR54KVE5+alRHft
pUS086VEG/qlRIEApkTnBqZETg2mRLQTpkQbGqZEgSCmROcmpkRGLaZEtDOmRBs6pkSBQKZE
30amREZNpkS8U6ZEG1qmRIFgpkTnZqZETm2mRLRzpkQbeqZEeYCmROeGpkROjaZEtJOmRBKa
pkSBoKZE56amREatpkS0s6ZEG7qmRIHApkTnxqZERs2mRLTTpkQS2qZEeeCmROfmpkRO7aZE
tPOmRBL6pkS6AKdE3wanRE4Np0SsE6dEGxqnRIEgp0TnJqdERi2nRKwzp0QSOqdEgUCnROdG
p0ROTadErFOnRBtap0SBYKdE52anRE5tp0S0c6dEG3qnRIGAp0TfhqdETo2nRLSTp0QbmqdE
eaCnROemp0RGradEtLOnRBK6p0SBwKdE58anRE7Np0Ss06dEG9qnRHngp0Tf5qdETu2nRKzz
p0Qb+qdEeQCoRN8GqERGDahE/hOoRBIaqESJIKhE5yaoRE4tqES0M6hEGzqoRIFAqETfRqhE
Tk2oRKxTqEQSWqhEeWCoRN9mqERGbahEmnSoRBJ6qER5gKhE34aoREaNqES0k6hEEpqoRIGg
qETnpqhERq2oRKyzqEQSuqhEicCoROfGqEROzahErNOoRBLaqESB4KhE3+aoREbtqESs86hE
I/qoRHkAqUTnBqlERg2pRLQTqUQbGqlEgSCpRN8mqURGLalErDOpRBs6qUSBQKlE30apREZN
qUSsU6lEElqpRHlgqUTfZqlERm2pRKxzqUQbeqlEgYCpRN+GqURGjalEtJOpRBKaqUR5oKlE
c6epREatqUSss6lEErqpRHnAqUTfxqlERs2pRLTTqUQS2qlEeeCpRN/mqURO7alErPOpRBL6
qUSBAKpE3waqRE4NqkS0E6pEEhqqRHkgqkTfJqpERi2qRKwzqkRMOqpEeUCqRN9GqkRGTapE
rFOqRBJaqkR5YKpE52aqREZtqkS0c6pEEnqqRHmAqkTfhqpERo2qRLSTqkQbmqpEeaCqRN+m
qkRGrapEtLOqRFS6qkR5wKpE38aqREbNqkSs06pEG9qqRHngqkTf5qpERu2qRKzzqkQb+qpE
eQCrRN8Gq0RGDatEtBOrRCMaq0SJIKtE3yarRE4tq0SsM6tEEjqrRHlAq0TnRqtEyU2rRLRT
q0QbWqtEgWCrROdmq0RObatEtHOrRBt6q0SBgKtE54arRE6Nq0S0k6tEG5qrRIGgq0TnpqtE
Xq2rRLSzq0QbuqtEgcCrROfGq0ROzatEtNOrRBvaq0SB4KtE5+arRE7tq0S086tEG/qrRIEA
rETwBqxETg2sRLQTrEQbGqxEgSCsROcmrEROLaxEtDOsRBs6rESBQKxE50asRE5NrES0U6xE
bFqsRIFgrETnZqxETm2sRLRzrEQbeqxEgYCsROeGrEROjaxEtJOsRBKarESBoKxE56asREat
rES0s6xEG7qsRHnArETnxqxETs2sRLTTrEQb2qxEgeCsROfmrERO7axEtPOsRBL6rESBAK1E
5watRE4NrUS0E61EGxqtRIEgrUTnJq1ETi2tRLQzrUQbOq1EgUCtROdGrUROTa1E1VOtRBta
rUSBYK1E52atRE5trUSsc61EG3qtRIGArUTnhq1ETo2tRLSTrUQbmq1EgaCtRN+mrUROra1E
tLOtRBu6rUR5wK1E58atREbNrUSs061EG9qtRJrgrUTn5q1ERu2tRLTzrUQS+q1EeQCuRN8G
rkRGDa5EtBOuRBIarkSBIK5E3yauRE4trkQ3NK5EGzquRHlArkTfRq5Eb02uRKxTrkQbWq5E
eWCuRN9mrkROba5EtHOuRBJ6rkQEga5E34auRE6NrkSsk65EG5quRHmgrkTfpq5ETq2uRKyz
rkQbuq5EgcCuROfGrkRGza5EtNOuRBLarkSB4K5E5+auREbtrkS8865EEvquRHkAr0TfBq9E
Rg2vRLQTr0QSGq9EgSCvRN8mr0ROLa9EtDOvRBI6r0R5QK9EMUevREZNr0SsU69EG1qvRIFg
r0TnZq9ETm2vRLRzr0QSeq9EgYCvRN+Gr0RGja9ErJOvRBKar0R5oK9E36avREatr0QvtK9E
ErqvRHnAr0Tnxq9ETs2vRKzTr0Qb2q9EeeCvROfmr0RO7a9EtPOvRCv6r0R5ALBE5wawREYN
sESsE7BEEhqwRHkgsETnJrBETi2wRLQzsEQSOrBEgUCwRN9GsERGTbBEtFOwRBJasER5YLBE
52awREZtsESsc7BEG3qwRHmAsETnhrBERo2wRKyTsEQSmrBEeaCwRBinsERGrbBEtLOwRBu6
sESBwLBE58awREbNsESs07BEEtqwRIHgsERi57BETu2wRKzzsEQS+rBEeQCxRN8GsURODbFE
rBOxRBsasUR5ILFE3yaxREYtsUSsM7FEEjqxRIFAsUTfRrFETk2xRLRTsUQSWrFEeWCxROdm
sURGbbFEtHOxRBt6sUR5gLFE34axRE6NsUS0k7FEEpqxRIGgsUTnprFERq2xRLSzsUQburFE
icCxRPjGsURGzbFEtNOxRKbasUR54LFE3+axREbtsUSs87FEEvqxRHkAskTfBrJERg2yRKwT
skQSGrJEeSCyRN8mskRGLbJErDOyRBI6skR5QLJE30ayRE5NskSsU7JEG1qyRJFgskTfZrJE
Tm2yRKxzskQSerJEeYCyRN+GskRGjbJErJOyRBKaskR5oLJE36ayRE6tskSss7JEG7qyRHnA
skTfxrJERs2yRKzTskQS2rJEeeCyROfmskTZ7bJErPOyRBL6skSBALNE3wazREYNs0SsE7NE
EhqzRIEgs0TfJrNERi2zRLQzs0QSOrNEgUCzRN9Gs0RGTbNErFOzRBtas0R5YLNE32azRE5t
s0Ssc7NEG3qzRHmAs0TnhrNETo2zRLSTs0QSmrNEiaCzROems0ROrbNEtLOzRBu6s0SBwLNE
58azRE7Ns0S007NEG9qzRIHgs0Tn5rNETu2zRLTzs0Qb+rNE</AssayXData><AssayYData Points="900">s5aJPeFKiD3qk5M9wwiXPaVUjz33DKA995CkPQkhoz3HeJ49ADKQPZJkqD1zjqM9KgydPWLH
nT2XFqM9a46iPaN3qj07/qo9PJamPSFrpD0cK6o9ztGxPTm5rj3tiaQ9VBKtPQhxqD1h6Kc9
Ez2qPf2vrD3D/bA9Q5e0PTlpsz2Ecqo9cpuzPdayqz1g5bA9M7+sPU0UrT1Gs6s9h9OpPYRQ
qj2ukKw9i/WjPZNupT2dJ6w9X/etPV1Lrj36F7Y98m+1PZrTtT2ynrg98q6yPbGhsD27t7E9
t3C3PbgXtD2MLqw9GGK0PXtbtz2+FLU9Iua2Pb3Irz0mcLY9xam3PYgnsT0z87A9/kO7PaXw
sj0XW8A9BEa/Pb3ruj00Ubo9hfG1PbRzuz39IrU9VQa6PXBRrj02crg95vG5PQo7vD1I1bg9
OhuzPYcDvj094rg9aCa6PdYqvT3JkrA9KvS9PV8huT12eb89V5u6Peeytj2X27g9mnXAPe1o
xT3Jtb89AA/BPUozwD0T5r49OCnJPdDOtz3sCME9T7jKPSRXwz2xjMM91bi8PThmvj2p/cM9
NPK/PTXdvj1b4NE9Z0DFPQrMwz03Fsc9AT/GPSchvD0CIr49T57BPYwzyj3FPr49njO+PUJ+
zT0u8MI9VCfLPZQUwj0dRsQ925bGPdGK0D2KeMk9GVPGPX9lzT1yFsU9kAC/Pa+ivj36yMY9
hTDLPT9WyT32itI9goTHPZgKyz3Hsc096wzBPd150j2x2MY9CnPFPQEuyz0kdsw93EvMPeUn
xj2b1so9WoPRPfSKzj1DkMM9SZHLPYCdxD2tDdI9wFXOPRm60D2ceMk9eYHJPeYdxz01itA9
IarIPVvv0D1ql849bp3RPW0C0z2sEcs9aIHNPRLZ0T2dZ849n2jRPZpD1j3cFsg9s53DPfjr
yT1nCMk9uxPPPfH9zz3KOdY9/AfTPfw70z3wSdU9vbXVPWdX4T0GVdM98M7KPW9d0D2gbc89
7ErZPbgf3T19ENA9TmbYPS0g2z0+nMI9jD3NPcpH0j2cJNk95mjYPW1/1T0K2tk9EJTRPdkx
0z3Jvto9ClfdPasx4T2A+dk9Kn/HPSC8yj1yF9k90VfYPU/N0z3NetU9MrLbPZQk1j1DL9Y9
KI/bPecn1z3d/dg9fMjYPVl90j2oYt89557iPaTK2j29rOI9xXDVPWGP2T0Z0t09trTjPY89
3j2Bq9E9pynVPe9K5D0htto9kVbRPb6A1D3tzuM9DR3dPVtN2D0xmt09dVjbPaAk3j07MeM9
snHjPUc22j3Dp949zdLiPVSq1z2fHNw9wBrlPaHo1D1uceU9ZCXdPYiE4j1a/9c9vSTgPaWL
5D2xWtg9u6rmPcu/5z3OEuI98ljrPfva2j0cPuQ9I7PbPZRn6D3Vztg9M7ThPRFb3z1LOeM9
HaXePXnh4T0/R909dsbePfJ15T3yyN09Sh/jPe905T0kLOs9qQvjPTQ55D24r+E9CDjkPe0z
5z2FTOs97HXkPZQ86z2RJeo9z0DgPV0N4z39nu49o5bfPcMY6z2tOeA9vn/iPfK35z17Gts9
0E/tPV3O6j0KdPA9YDz1PQ+T8z0p++49ERDfPYlG5D0AwuY96x3rPV5p6j0PHug9O6PwPSql
6T21EOQ91a7ePePF7T0dA/Y9w0j0PVSz7D2YR/Q97TTxPdC05z0X5ew9iWvpPb4w7j1juus9
78fyPQam6j3qMOY9bhD2PYIs7T2yJuk9VP30PQ717T3QI/M9vZvyPZnS9j1f1PM9X+/rPafN
+D2f3/A9KVHzPa3J7D3rzOw9SGLqPSib6T1kw+09sFfvPbXa4z328fA9NN/xPZs58T3nzfI9
2ZPwPTtM7z1yJ/E9WDr5PRzB+D00SPU9NYj4PX759T0Rlf49cDzuPaxW7D1Kjfo9xYr4PRy3
AD50nO49+Hr0PaG77z1Q0O49JdnzPVhv8D0qjO49GczxPaxH9j1S5+k9DzD5PQcZ8z0oaOw9
Amr4PSJU8j3FIfM9qrryPSUz9T3oTfw9KiL4PTxK/D01OPk9D2bxPQ1Y/T2gD/c9a0IBPqSB
9z28C/Y99c71PRbJ+T1mnvo94QP4PVEL/D1+TgE+xIn3PVBi+T04BvQ9o4jxPZrs9D1bdfw9
6fn+PVDE8T2yDP49DOr6PWnE8z3Lxu89DQsGPi5B/j14lAA+Fwn9PfMJ9z3FkQE+DnP6PaV0
AT4pNAE+HVwAPgS68j27lf49LiD7PViSAD5mtQA+aE/+PWXfAT5TVwI+96T7Pceb+D2uUgA+
0fUHPn0k+D0QGwU+DrEAPqWg/j1VrP89pSoDPpt+/D2y7P89stv7PYqlAj6dePs9i/3+Pdq/
BT4xlwI+iZ37PaTPAD5Y3vo9m2QBPiHsAD6iXAQ+m18BPkm/AD5ScQY+dxUDPjKXAz5bdAQ+
+7P2Pa+XAD5P5wA+RWYGPgUCAT4TxPo9X8kAPi4CBj7wFwE+A9D7PTuL/z1BXwE+Vk4GPhx3
Az59IAI+/9gDPhr6Az7vWAE+pUEAPuKbCj45NgE+MvYBPvcsBD6xogM+YTEBPnBgAT72xvk9
qJ4EPtZJBT7oKQI+1+kEPgYUBj7o5fo9od4KPinQBT4W7QQ+q5cHPl60Bz7zKwE+8aEAPj1c
AD76iAg+iVYHPmZWBT6FIQQ+QNMHPmDOBj6DxwU+nXEEPkNgAj536wg+c7oFPnCgCj4O7wc+
HqoGPueXCT7l6Qc+kS4APsIIBT7MEgM+vP8KPglkCz7+WwY+XIoDPv37CD7jTAM+3Z4EPtqQ
CD46xgg+X4gEPqGvCj70pwc+JukHPg9tCz5IVAg+/4oJPis/Bz6KIAk+qDYMPtp/Bz5RZQk+
CSIGPjGIAz6DLwM+aJ4LPsD4DD6+tAc+W1ALPhoSBz4uUA0+WfQHPkcgBj6mIwo+SpYJPuZP
Bj5qQQw+y2QEPqHQBj4cVAs+8v8JPjwSDD6SZQk+U/UEPncdBT4esgc+h/sLPhVOCD5lJAc+
nSQLPo/nCD675A4+EYgGPrYSDD7E2As+0A0IPtsJDD6yqQw+GgwJPoNJDj5negk+GncGPjj8
CD6okww+EFcLPrfgCj5Pzgw+9CoRPnR7CD7qpgw+qfoNPqe9CD5iAw4+luUIPncLDz6A8xA+
EF8HPioECj4q6gc+NnUPPlujCj4Zbgs+s1MIPplmCj4dlAk+1uoMPkI/Dz4p5Qw+NFYKPvFE
Dj68oQs+D6EOPqnlDT5pkRA+hX4TPhtsCz74zAY+ZeQOPlLQDz5UVhI+QCAJPhTBCz4lKg8+
lAkNPtRTCD41yAw+cCUNPo6vCj5SZQs+5JsOPpZLDD6KvAc+QXgJPmsZDT6P8RQ+J6gJPlTc
ED7nIw4+HtEOPvqaDD5pHA0+qwANPj3yED6rXA8+fxALPn6xDT4fUxE+VggQPgqRCT7icxA+
B7EPPpVnDT6IAA4+rn0OPgUCCz62og8+bJ4QPjEwFD6Bqw0+7fwQPh5PDT5MyxI+A8UOPu0K
DD5CdQ8+ZVUTPvbsED6x1xU+ar0NPpSZED6hvBQ+TvwNPnRZDz72Ow4+UycQPiq9ED6+HxQ+
SnsSPpyjET6RGhE+PtwMPlOMDz78RxE+4hoSPnsdDz52/xM+9u8TPjpwED5xVhM+UOwPPusM
DD5UmhA+4BMTPoIZDz7Q2ww+7QIXPlc/Ez5r1RA+umwQPq33FD4YHRQ+JR0PPoy6Dz5WThE+
S3UVPjyIEj7cdRQ+9u4PPtK5FT4TPQ4+/XcTPqmuET5MmhU+3OwPPpF4Ej5lJBE+NlMOPpWE
ED7EMBM+0FQWPmZ+Dz6iuBI+q3USPn46Ez6wjxI+Y1gUPtd6Ez6stRM+UGINPuAoEz5WwBQ+
YSoTPiKcDz5x0BQ+JDEVPs3DED78pxQ+L90UPtBNEz4+5hg+Je0MPgaiFD7AtBA+Qn4WPpmO
Fj62nBE+G2UWPhaBFz5w3RI+eP8SPrpDFz4JyBE+RUATPvysGT5LOBI+/E8UPk4eED6QOhk+
nWEXPoQlGj4eGBM+hyoSPvwLEz4dDBA+z7MTPlGYGj5rThI++JYUPt7dFj4YgxM+yGgSPhlT
FD5ZPBc+4fAYPuIHGT7NIRY+AHcVPrNMFj61whc+bu8YPulwGj6QnxU+knobPuHaFj4YOhc+
dhcSPsr2GD7LQxU+m/ETPlBOFj7+oBY+51kVPiIbGT5h/Bs+l/QUPipXFT5xshc+x7MUPs1s
Hz6h6BM+ejoaPpfoGD4Fyxc+kPQbPo8nHD5Z/xE+vnkVPh1VEz6aKBY+5sIcPv2KGD67Jhg+
QBYYPj5lFj6JMhU+BJ8YPjJOFz7RsxU+fU4XPqFCGz7K3RQ+EpEbPkXUFz6xhBk+jBIaPr7g
GT5hKhk+MC0VPiYRFj6iaBY+WYoYPkuhGD5x8RY+nHMZPhX/Fj6zHhs+MxgZPmSQGD4C2xo+
KQwdPvrxGT6jcRg+5fsSPhgEGj7zChc+WoYbPsI5Gj6YeRc+IvAaPiW1HD6shBg+0awbPnjV
HT5aEh0+VVUYPqeQHD66Oxo+9KIZPlk/GT5RtBw+lwgaPg3DGj5BuB0+9AYbPtddGj5MdB0+
/fEbPqlOHT5vgxY+AAobPrKgFj64lRo+GWQYPmX1Fz6Djxw+/QYbPuP6Gj5eIhk+XJMaPmhB
HD7N3BY+bsAdPlYaHT6pZBc+BgAbPpFQGz7HdB4+vYcdPkI2Gj4y5h4+FvIaPgx/Gz6X+hs+
DSkcPppUGD6aVhk+33QdPsuDHT6FNh0+LqsbPuIdHz76/h4+</AssayYData></Step><Step><CommonData><SampleLocation>1</SampleLocation><SampleID></SampleID><SampleGroup></SampleGroup><SampleInfo></SampleInfo><SampleRow>H</SampleRow><SamplePlate>1</SamplePlate><WellType>BUFFER</WellType><Concentration>-1</Concentration><ConcentrationUnits>µg/ml</ConcentrationUnits><MolarConcentration>-1</MolarConcentration><MolarConcUnits>nM</MolarConcUnits><MolecularWeight>-1</MolecularWeight><Temperature>30</Temperature><StartTime>1782023</StartTime><AssayTime>180</AssayTime></CommonData><FlowRate>600</FlowRate><StepType>DISASSOC</StepType><StepName>Dissociation</StepName><StepStatus>OK</StepStatus><ActualTime>180</ActualTime><CycleTime>0.2</CycleTime><AssayXData Points="900">gQC0RN8GtERGDbRE5RO0RBIatESBILRE8Ca0REYttETVM7REGzq0RIFAtETnRrRERk20RKxT
tEQbWrREeWC0ROdmtERObbRErHO0RBJ6tESBgLRE34a0REaNtESsk7REEpq0RKqgtETfprRE
Tq20RKyztEQSurREgcC0RN/GtEROzbRErNO0RBvatESB4LRE3+a0REbttESs87REG/q0RHkA
tUQQB7VERg21RKwTtUQSGrVEeSC1ROcmtURGLbVEtDO1RBI6tUSBQLVEGUe1RE5NtUSsU7VE
G1q1RHlgtUTfZrVERm21RKxztUQSerVEgYC1RN+GtUROjbVErJO1RESatUR5oLVE56a1REat
tUSss7VEErq1RHnAtUTfxrVERs21RKzTtUQS2rVEeeC1RN/mtURO7bVErPO1RBv6tUR5ALZE
3wa2REYNtkSsE7ZEEhq2RHkgtkTfJrZETi22RLQztkQSOrZEgUC2RN9GtkRGTbZErFO2RBJa
tkSBYLZE32a2REZttkSsc7ZEG3q2RHmAtkTnhrZERo22RKyTtkQbmrZEeaC2RN+mtkRGrbZE
rLO2RBK6tkR5wLZE38a2REbNtkSs07ZEEtq2RHngtkTf5rZERu22RKzztkQS+rZEgQC3RN8G
t0RGDbdErBO3RBIat0R5ILdE3ya3REYtt0SsM7dEEjq3RHlAt0TfRrdERk23RKxTt0QSWrdE
eWC3RN9mt0RGbbdEtHO3RBJ6t0R5gLdE34a3REaNt0Ssk7dEEpq3RHmgt0T+p7dERq23RKyz
t0QSurdEecC3ROfGt0RGzbdEtNO3RBvat0R54LdE3+a3REbtt0S087dEG/q3RIEAuETnBrhE
Tg24RLQTuEQbGrhEgSC4ROcmuEROLbhEtDO4RBs6uESBQLhE50a4RE5NuES0U7hEG1q4RIFg
uETnZrhETm24RLRzuEQberhEmoC4ROeGuEROjbhEtJO4RBuauESBoLhE56a4REatuES0s7hE
G7q4RLLAuETnxrhETs24RLTTuEQb2rhEgeC4ROfmuERO7bhEtPO4RBv6uESBALlE5wa5RE4N
uUTFE7lEGxq5RIEguUTnJrlETi25RKwzuUQbOrlEgUC5ROdGuUROTblEtFO5RBtauUSBYLlE
52a5RE5tuUS0c7lEEnq5RKqAuUTnhrlERo25RLSTuUQbmrlEgaC5ROemuURGrblEtLO5RBu6
uUSBwLlE58a5REbNuUS007lEG9q5RIHguUTn5rlETu25RLTzuUQS+rlEgQC6RN8GukRGDbpE
tBO6RBsaukSBILpE9ie6REYtukTdM7pEGzq6RIFAukTnRrpETk26RLRTukQbWrpEgWC6ROdm
ukRGbbpEtHO6RBJ6ukR5gLpE34a6REaNukS0k7pEEpq6RIGgukTfprpETq26RLSzukQburpE
ecC6RN/GukROzbpEtNO6RBvaukSB4LpE5+a6REbtukS087pEEvq6RIEAu0TfBrtETg27RLQT
u0QbGrtEgSC7RN8mu0RGLbtErDO7RBs6u0SBQLtE50a7RE5Nu0Q3VLtEG1q7RHlgu0TnZrtE
Rm27RKxzu0QSertEeYC7ROeGu0RGjbtEtJO7RBuau0SBoLtE56a7RMCtu0S0s7tEErq7RIHA
u0TnxrtETs27RKzTu0Qb2rtEeeC7RN/mu0RG7btErPO7RBv6u0R5ALxE3wa8RE4NvES0E7xE
Ehq8RIEgvETnJrxETi28RLQzvEQSOrxEeUC8RN9GvEROTbxErFO8RBtavESBYLxE32a8REZt
vES0c7xEEnq8RImAvETnhrxETo28RKyTvEQSmrxEeaC8RN+mvEROrbxErLO8RBu6vER5wLxE
38a8RE7NvESs07xEEtq8RHngvETn5rxERu28RLTzvEQS+rxEeQC9ROcGvURGDb1ErBO9RBIa
vUR5IL1E3ya9REYtvUSsM71EGzq9RIFAvUTnRr1EXE69RKxTvUQSWr1EeWC9RPhmvURObb1E
rHO9RBJ6vUR5gL1E34a9REaNvUSsk71EG5q9RHmgvUTfpr1ERq29RKyzvUQbur1EecC9RN/G
vURGzb1ErNO9RBLavUR54L1E5+a9REbtvUSs871EG/q9RHkAvkTfBr5ETg2+RKwTvkQbGr5E
eSC+RN8mvkRGLb5EtDO+RBI6vkR5QL5E30a+REZNvkS0U75EElq+RIFgvkTfZr5ERm2+RKxz
vkQber5EeYC+RN+GvkROjb5EtJO+RBKavkSBoL5E36a+REatvkSss75EErq+RIHAvkTnxr5E
Rs2+RN3TvkQS2r5EeeC+ROfmvkRG7b5ErPO+RBL6vkSBAL9E3wa/REYNv0SsE79EEhq/RHkg
v0TfJr9ERi2/RLQzv0QSOr9Eh0G/RN9Gv0RGTb9ErFO/RBJav0R5YL9E52a/REZtv0S0c79E
Enq/RIGAv0Tfhr9ETo2/RKyTv0QSmr9EeaC/ROemv0RGrb9ErLO/RBK6v0R5wL9E38a/RHfN
v0Ss079EG9q/RHngv0Tw5r9ETu2/RLTzv0Qb+r9EeQDARPAGwERODcBEtBPARBIawER5IMBE
5ybARFYtwES0M8BEGzrARIFAwETnRsBETk3ARLRTwEQbWsBEgWDAROdmwERObcBEtHPARBt6
wESBgMBE54bARE6NwES0k8BEG5rARIGgwETnpsBETq3ARLSzwEQbusBEgcDAROfGwEROzcBE
tNPARBvawESB4MBE5+bARE7twES088BEG/rARIEAwUTnBsFETg3BRLQTwUQbGsFEgSDBROcm
wUROLcFEtDPBRBs6wUSBQMFE50bBRE5NwUS0U8FEG1rBRIFgwUTfZsFEf23BRKxzwUQSesFE
gYDBROeGwUROjcFEtJPBRBKawUSBoMFE56bBRE6twUS0s8FEG7rBRIHAwUTfxsFETs3BRLTT
wUQb2sFEgeDBRN/mwURO7cFEtPPBRBv6wUSBAMJE5wbCRE4NwkSsE8JEGxrCRIEgwkTnJsJE
dy3CRLQzwkQbOsJEgUDCROdGwkRGTcJErFPCRBJawkSBYMJE52bCRE5twkS0c8JEG3rCRIGA
wkTnhsJETo3CRLSTwkQSmsJEgaDCRN+mwkROrcJEtLPCRDu6wkSBwMJE58bCRE7NwkS008JE
G9rCRIHgwkTf5sJEXu3CRLTzwkQb+sJEeQDDROcGw0QCDsNErBPDRBIaw0SBIMNEECfDRE4t
w0SsM8NEEjrDRHlAw0TnRsNETk3DRLRTw0QbWsNEgWDDROdmw0RGbcNEtHPDRBJ6w0SBgMNE
34bDRE6Nw0Ssk8NEG5rDRIGgw0TnpsNEVq3DRKyzw0QbusNEgcDDRN/Gw0RGzcNEtNPDRBva
w0R54MNE3+bDREbtw0Ss88NEEvrDRIEAxETnBsRETg3ERLQTxEQbGsREiSDEROcmxEROLcRE
tDPERBI6xER5QMRE30bERE5NxES0U8REElrERHlgxETnZsRERm3ERLRzxEQbesREeYDEROeG
xERGjcREtJPERBuaxER5oMRE8KbEREatxES0s8REG7rERHnAxETfxsRERs3ERLTTxEQb2sRE
geDERN/mxERG7cRErPPERBv6xER5AMVE3wbFREYNxUS0E8VEEhrFRIEgxUTfJsVETi3FRLQz
xUQbOsVEeUDFROdGxUROTcVErFPFRBtaxUR5YMVE52bFRE5txUS0c8VEG3rFRHmAxUTfhsVE
Ro3FRKyTxUQSmsVEeaDFRN+mxURGrcVEtLPFRBK6xUSBwMVE38bFREbNxUS008VEG9rFRHng
xUTf5sVERu3FRLTzxUQS+sVEeQDGRN8GxkRODcZE1RPGRBIaxkR5IMZE3ybGRE4txkSsM8ZE
EjrGRHlAxkTfRsZERk3GRKxTxkQSWsZEeWDGRDlnxkRGbcZEtHPGRBJ6xkSBgMZE34bGREaN
xkSsk8ZEG5rGRHmgxkTfpsZETq3GRLSzxkQbusZEgcDGRN/GxkRGzcZErNPGRBLaxkR54MZE
3+bGREbtxkS088ZEEvrGRHkAx0TfBsdETg3HRLQTx0QSGsdEeSDHRN8mx0RGLcdErDPHRBI6
x0R5QMdE+EbHREZNx0SsU8dEElrHRHlgx0TfZsdERm3HRKxzx0QSesdEeYDHRN+Gx0RGjcdE
rJPHRBKax0R5oMdE36bHREatx0Sss8dEErrHRHnAx0TfxsdERs3HRKzTx0QS2sdEeeDHRN/m
x0RG7cdEtPPHRCP6x0SBAMhE3wbIREYNyES0E8hEGxrIRIEgyETfJshETi3IRKwzyEQSOshE
gUDIROdGyERGTchEtFPIRBtayER5YMhE52bIREZtyESsc8hEG3rIRIGAyETnhshETo3IRLyT
yEQbmshEgaDIROemyEROrchEtLPIRBu6yESBwMhE58bIRE7NyES008hEG9rIRIHgyETn5shE
Tu3IRLTzyEQb+shEgQDJROcGyURODclEtBPJRBsayUTCIMlE5ybJRE4tyUS0M8lEGzrJRIFA
yUTnRslETk3JRLRTyUQbWslEgWDJROdmyURvbclErHPJRBt6yUSqgMlEOYfJRF6NyUS0k8lE
G5rJRHmgyUTnpslETq3JRLSzyUQbuslEgcDJROfGyUROzclEtNPJRDvayUSB4MlE5+bJRE7t
yUS088lEG/rJRIEAykTnBspERg3KRKwTykQbGspEgSDKROcmykROLcpEtDPKRBI6ykR5QMpE
30bKRE5NykS0U8pEG1rKRIFgykTnZspERm3KRLRzykQbespE</AssayXData><AssayYData Points="900">yeQNPqTaED76KxQ+BqQQPm6XED7fuBM+So8XPiScET5GpBQ+DEgUPhDOET4TuxM+Kb0SPtEL
Fz6l+xU+p1sYPp2XEj51bhY+PmEfPvNBGT4iDxU+DwQWPpcSHD7DLxE+9ScaPjQcGj4wdhg+
rYAUPiEIHT58zxc+H80VPuTmFj7J2hs+CuMaPtKDFz642xY+WIsWPu5fGD6Qqhg+sLEWPjeI
GD758Bk+9DsTPtiEFz7/rBk+iOIWPsYgFD4zVxc+ZdMXPiOcGD6ZcxY+P6IVPm9dGT6s4Rc+
uqIYPt7UGD5mNhc+a3UVPrOxGT6ZSBw+C4AcPq+MGD6jzRc+ZDsYPtXEFz4ffxg+ZBoXPkg1
Gj40KRk+TAwZPgZuGj77phk+Ij4ZPsK2GT7y1Bk+YZEdPiV9GT7vZxg+OLQcPjQoGz7z4Rw+
LL4bPihdGT7kEBs+PMsXPtsBGD4xvhk+FPEWPg0gFT4P4h0+UoAYPh00GT4t+xw+RNYcPuUV
HD7kVhk+3awYPt1jFT51Nxw+pBgaPr1JGz5iKRo+4+cVPorDFj6ZOxo+xDIYPifdFj41pBg+
SE8ZPsg9HT7Ujxo+nYYcPq3xGD7t8h0+9AgePuDtFj7TkBQ+6oQaPsB4Fj5zPxo+q9sZPnVI
GD5SCRw+KwsWPj4GGz4drRg+2LsZPvSrFz4/Sh8+sgwdPln2GD59VRw+ecAaPnjzFz7rEhw+
XZYbPvdjGz4MIBo+54obPuuVGj4xdRs+0IMYPnMlID5+qhk+AxkXPvE+Fz4ZzBw+eDodPu6g
Hj6//xw+wbUdPv0uFz6tShk+rHkfPgcAGj7TuRg+hQgVPjyBFT5vWhw+FpsWPq6OHD4A3h4+
F0EWPm0+Hj49XB8+T6QdPtoCGz726Rs+P4cePiJ5Fz7wSSM+dgsaPmVLHz4Zkho+vgwdPq4w
Gz7PNhk+ZLcePn5THD4csRo+VMccPlQ0HD6+hhw+d8kePiJ6Gz5pvR8+huocPt7nGT7WmBk+
09YYPn3+GT7yJR4+qOUfPjRzHT7ieBk+j6AZPvZrHj6IER8+UmodPv2ZGj50Bx8+GosbPvOJ
Gj7etBs+0jAfPm8kID6cMRw+jkAbPjSRFT4FSiA+T+EZPsqoHD78oBs+uYkbPvhQGT75Px8+
IyIdPk3FHD7LMCE+qO8gPhJoFz5IZRs+nvwcPgc/HD5goho+et4aPs1pGz6Voh0+VmIhPtZ/
Gj4cYRs+t1MdPsscHD7Wbx0+IAUaPj3wGT5SER4+hykfPvSDGT5ANx0+XfIdPvlgGj4+zhs+
RN8YPoxdHD65VRo+v5wcPiPcGz41RCM+kecaPtEwHT6oZh4+2qQgPt04HT46FSE+8UwcPoaH
GT4ffx4+WUAePruiIT4w/Bk+0YQgPoYTHT5pVyA+6l0ePuTWGz5U/Rs+/0khPtIuGT6efCA+
v+oaPrObHD4zVBs+Y2QhPmLZIz4xvxs+3wIZPjewID7SVR8+bUMcPtJCHz7oYRo+koQhPosG
HT6yiR8+1IAdPqbAGT6vix0+4N4cPm54ID5PSho+qQ0dPgslHj7tDh8+gJYbPskmIT5avRo+
RpwfPjuFHD4aGyA+72gcPlHcHT7pvxw+CHUhPnPXIj4Y2Rw+PjsePgyWHz5kKCQ+gcEhPpV6
Gz4feB4+8rkdPkB4ID4fhx4+I2MePsmoHz72/iA+Wg0jPsrmID6nVB0+4qEkPlJuIT5NbR4+
AiwePnGgHD6LTCU+5P8jPuzWHj5NpB4+tyQiPltTGz7o0SI+2MgdPlQBJD548yM+NNQdPlbL
Hj70UiU+8YoiPiLuIT46pR4+meAePowrID6mDh0+lfYbPlicIj6seh4+y9kgPlwdIj48OCA+
hhsdPm0iIj48+x8+VOMdPsS7IT6Yjx8+AOsePjFwHD7F5SA+hrkfPg0cHz52xho+eSMhPmZP
ID5t8CA+ldIgPsHcIT5sXyE+laIkPuK/Iz4V/x4+GCMiPtehIT4lRR0+B2YePvLmID5VrSE+
piEjPoF7ID4Xwh8+4sAjPgg3Ij716SA+80EjPl6OGj7sRyQ+6AEjPpyCHT5lSCI+1dYaPnSt
IT4n/SU+m9ojPi4qIz5uhyI+UEIfPowhJD6KYSE+l6IhPmH8ID4ziSM+5P0ePkWaIT6WDCQ+
LuQgPniLJD5ZfCA+OSUgPhAaIT5jLCA+dXEjPkY/JT7X8CQ+ZkkgPr8eHz7DByQ+1uslPg3M
Ij7bfCQ+h6olPnA3IT5qSSQ+7NgjPlxeIz53MSA+x/sjPvIsID5p4CI+8GInPh6cJT4WFCA+
n5gjPpmVIT4iFCE+VZcjPmS7Hz7ZeyM+Uo0mPnfyIT6VuSM+xsElPuKRIj43CyU+ChgkPhmt
Iz4LOyU+dPInPog7Hj6iBiA+JOwlPnAEID4rSCU+MLcdPgplIz4doSA+AawePhzpJT5hhyM+
A5clPuhKKj6MIR0+198lPoHDJj6tPCc+LCMnPvN0Iz6PKB0+FWEjPqylJT7n9SQ+tK0iPu/U
Ij71ziI+h3QpPiJDKT5L8yQ+LzsoPjhvJT6lDiY+MTwnPptrIT6q5iM+x1AjPiU0KD7/Bic+
kSwtPugFJj6ljyQ+KEclPjH1JD7/ZSY+5hEfPi9qJD52aB4+wWkgPmDWIT6oMiQ+Fs0jPqsF
Jz6cdys+U1klPh04JD4n3yg+hukjPoQwJz59bCw+Fp4pPjw3JT775yY+3zUlPlwNIT4KVCE+
A1UnPul1Jz5MVCk+CWUqPhUsKT6cDCc+pGIiPuIqJz4JJiU+BWMnPtjzJT6BtCQ+0GEiPikB
JT4oUSQ+WmYgPkQBJj7/2Ck+Q/IjPmtaJz6yliM+jiAlPm2mIT61BCg+SNsnPhctKD6Lxys+
jGwnPrMdJz4mZic+i8YoPrPLKT6TUyM+AzkrPvNwJj4P1SQ+k1wmPiIpJj45kSk+nfUrPpSE
Iz4CoSY+o58qPhdFKT5YBCg+9HslPvPxJT4LmCY+PhcnPsaeKj7wRig+R6wmPh0WJT6Ihic+
HYsoPnssKT6CkCo+HLUnPtupJz7iTCc+YhcnPpPMKj4X+CU+B+soPtp0Jj5nhCg+rp4mPho/
Jz6z5SQ+VDYrPoizJT6rjCs+p4klPr2rIj6QqyY+El8rPu3QKD5YlyE+lZcrPjXHJz6XFS0+
8p0sPmCMKT6uxCc+FRYlPmMbJj4uJSs+V3UoPk9LJz7d9CQ+BWMoPmm0JT52xCY+ng4lPrUS
LT5q4Cs+T4grPtBHJj7RzCU+1F8pPv8YLD7qqyo+lbMqPu9dKD6X5SY+w0ArPjUzKD4Yxyk+
8kIpPijZLD7coSo+cFQrPgOPJj4fnys+iholPtCcKj6DgSg+4h8rPtD4KD6gzCw+ZLgnPhj4
JD4p+SU+370qPvO6KT47nyc+ceAqPkwtJj4r0i4+F/grPk7FKT7nuCk+CqYpPghaLD4fGCk+
CrcsPq4OKz4cEys+qI4nPrzgLD7DzC0+w0MtPpS2Kz79aio+i+8qPhEyKz6spyg+ovkpPm8Z
JD4yvik+O8slPkGhJD4WzS0+qvwqPuZoKT5N4Sg+nJonPrPXKT4GoSY+ugAyPoWEKj5cMC0+
/84rPqPCJj7D0ik+bZomPs48LT6XvSk+LEcqPjFdLz6EzSw+LNErPpk4Kj564ys+7HMpPoLX
Kj4BXC0+LzUkPkcAJz7DyCo++1ktPjUgKT7heCo+KVcsPkzqJj7riSU+qzYnPk87JT42jis+
rtgrPiFYLz6Qsi4+M7QvPn5sKj7pRiY+FuEuPt07Lj7Cuiw+F3AuPoA7Lj5P2Co+2hAqPtVX
Kz7+bSs+hqAqPpl3Kz6SoSs+lwouPh+yKD73/yo+m3osPhG5Lj4oJyw+rC0rPnDnLT5rhSg+
Q4wqPpVzKz61yC8+tZsrPr3PKj7ciS0+vWMqPiXzKj67Tis+Hj8pPps7LT536Sw+SvEuPmTt
Lz7D+i8+WRMpPuWtLz7igCo+l0srPmFPLT7vZiw+jcIsPhtJLT5W/So+jG4sPrs9Kz4wNys+
cdktPtTAKz6zwis+DF8tPjJ7LT56+i8++WAzPlsZLj4+PjI+xwwwPoUzLj6U3ys+iHwuPmDQ
KT5MQC0+/EUpPmvhLj6SrC4+qwMrPoj/MT5cYyw+KMwvPg63Kz6nIS4+BtwuPv3RKT4eHy8+
2cwtPkt7Lz78pC8+/M8vPhbRLj6gQTE+jKkvPt8CMT6Xqi4+ZLIrPtUyLj5q8DM+mZItPm9B
MD7wjSQ+E7UuPuYuMD7qrC8+M10uPjBsKj4oOzE+ypwsPivVMD4OCTM+loUxPkD4Lz6DnCs+
m+UsPrsDLz4YoSw+R20yPjHJMj6B+TE+EsIzPkkeLT42NzI+4WUxPs2ZNz4ejS8+f9otPhtn
Lj6KVSw+dG8zPpcEMT5E3S8+Bt4xPuk2MT6deTM+rocuPumSMj72WTE+qj4rPtuPMD5Bgi4+
9/4xPvyELz6Kfi8+LmYxPtkuKj6dITE+J/4tPnOfKj56OSw+LZowPgspMz4P4zI+ErcsPkY1
Mj7B2TE+WbMsPiGbMD4PoSs+UgExPq94Kz4VOS8+T98uPn2gLz691y8+wFYsPndpMT5fgjM+
CtsxPqYVLj4h6Sw+6BMxPm4SMj6mzS4+pR4zPtBRLz6dxTA+8y0xPrctMD7dRDA+k0QuPhLA
Lz6qfi4+Q24yPrpIMj6TXDA+6RgrPkphLT5t6TE+I6syPuaCMD7cwC8+dfgzPsG/MD6P9TE+
4Ko0PoVhMj4r6DU+3nsyPr0xLz4QZjA+J/ktPjp/MD7KSi8+</AssayYData></Step><Step><CommonData><SampleLocation>11</SampleLocation><SampleID></SampleID><SampleGroup></SampleGroup><SampleInfo></SampleInfo><SampleRow>H</SampleRow><SamplePlate>1</SamplePlate><WellType>REGENERATION</WellType><Concentration>-1</Concentration><ConcentrationUnits>µg/ml</ConcentrationUnits><MolarConcentration>-1</MolarConcentration><MolarConcUnits>nM</MolarConcUnits><MolecularWeight>-1</MolecularWeight><Temperature>30</Temperature><StartTime>1971731</StartTime><AssayTime>5</AssayTime></CommonData><FlowRate>1000</FlowRate><StepType>KREGENERATION</StepType><StepName>Regeneration2</StepName><StepStatus>OK</StepStatus><ActualTime>5.00005</ActualTime><CycleTime>0.2</CycleTime><AssayXData Points="25">gYDKROeGykROjcpEtJPKRBuaykSBoMpE56bKRE6tykS0s8pEErrKRIHAykTfxspETs3KRLTT
ykQb2spEgeDKROfmykRO7cpEtPPKRFT6ykSqAMtE5wbLRE4Ny0SsE8tEGxrLRA==</AssayXData><AssayYData Points="25">tk58wNa6g8CMpofAsW2KwG2kjMBLY47A/cuPwLw7kcAtkJLALIaTwKSNlMCDVZXAGjCWwAAf
l8CUepfACPaXwFvDmMB1dpnAUNKZwC1smsBZx5rAehibwLKum8BW6pvAsCGcwA==</AssayYData></Step><Step><CommonData><SampleLocation>12</SampleLocation><SampleID></SampleID><SampleGroup></SampleGroup><SampleInfo></SampleInfo><SampleRow>H</SampleRow><SamplePlate>1</SamplePlate><WellType>NEUTRALIZATION</WellType><Concentration>-1</Concentration><ConcentrationUnits>µg/ml</ConcentrationUnits><MolarConcentration>-1</MolarConcentration><MolarConcUnits>nM</MolarConcUnits><MolecularWeight>-1</MolecularWeight><Temperature>30</Temperature><StartTime>1987866</StartTime><AssayTime>5</AssayTime></CommonData><FlowRate>1000</FlowRate><StepType>KREGENERATION</StepType><StepName>Regeneration2</StepName><StepStatus>OK</StepStatus><ActualTime>4.99895</ActualTime><CycleTime>0.2</CycleTime><AssayXData Points="25">gSDLROcmy0RGLctErDPLRBI6y0SBQMtE30bLREZNy0S0U8tEElrLRHlgy0TfZstETm3LRLRz
y0QbestEeYDLRN+Gy0ROjctEtJPLRBKay0SBoMtE56bLRE6ty0S0s8tEErrLRA==</AssayXData><AssayYData Points="25">pZ6BvnbOXr68iTm+KRgdvpKkDL7/w+q9FezYvURLpr0c65C9hS6JvZV7Xr2Y4ky9H7gnvd+r
Dr3wYPm8J7WkvELqs7xrWB+8PIkNvGlZtruS15C6FCUdu3uggzsMFDE8e9ZCPA==</AssayYData></Step><Step><CommonData><SampleLocation>11</SampleLocation><SampleID></SampleID><SampleGroup></SampleGroup><SampleInfo></SampleInfo><SampleRow>H</SampleRow><SamplePlate>1</SamplePlate><WellType>REGENERATION</WellType><Concentration>-1</Concentration><ConcentrationUnits>µg/ml</ConcentrationUnits><MolarConcentration>-1</MolarConcentration><MolarConcUnits>nM</MolarConcUnits><MolecularWeight>-1</MolecularWeight><Temperature>30</Temperature><StartTime>2004286</StartTime><AssayTime>5</AssayTime></CommonData><FlowRate>1000</FlowRate><StepType>KREGENERATION</StepType><StepName>Regeneration2</StepName><StepStatus>OK</StepStatus><ActualTime>5.00005</ActualTime><CycleTime>0.2</CycleTime><AssayXData Points="25">eMDLRN7Gy0Q9zctExNPLRBLay0R44MtE3ubLRD3ty0R49MtECfrLRHAAzETeBsxEPQ3MRKMT
zEQSGsxEeCDMRNYmzERFLcxEqzPMRAk6zERwQMxE1kbMREVNzESjU8xEElrMRA==</AssayXData><AssayYData Points="25">OzSNwLDQkMACF5PAnKKUwF/alcDMepbAKGSXwGM0mMBO9JjAGUWZwB3rmcBXXJrAYs2awOkt
m8CUkJvAQOebwH5onMAPjZzAyumcwK8nncAiX53AwKmdwMnpncDOCJ7A7i+ewA==</AssayYData></Step><Step><CommonData><SampleLocation>12</SampleLocation><SampleID></SampleID><SampleGroup></SampleGroup><SampleInfo></SampleInfo><SampleRow>H</SampleRow><SamplePlate>1</SamplePlate><WellType>NEUTRALIZATION</WellType><Concentration>-1</Concentration><ConcentrationUnits>µg/ml</ConcentrationUnits><MolarConcentration>-1</MolarConcentration><MolarConcUnits>nM</MolarConcUnits><MolecularWeight>-1</MolecularWeight><Temperature>30</Temperature><StartTime>2020576</StartTime><AssayTime>5</AssayTime></CommonData><FlowRate>1000</FlowRate><StepType>KREGENERATION</StepType><StepName>Regeneration2</StepName><StepStatus>OK</StepStatus><ActualTime>5.00005</ActualTime><CycleTime>0.2</CycleTime><AssayXData Points="25">eGDMRN5mzERFbcxEo3PMRAl6zERwgMxE1obMRD2NzESjk8xECZrMRHigzETWpsxEPa3MRKuz
zEQSusxEcMDMRNbGzERFzcxEo9PMRAnazER44MxE3ubMRD3tzESj88xEEvrMRA==</AssayXData><AssayYData Points="25">IdQxvg0JBL7ivr+9YcmLveD9Lr3bdrm8OKDXu0/T+zmzCHs8/dXDPArrDz1gFRw9myNBPeLD
bz2ayoQ9v9N6PTInmD1/LaM9lBegPUyYuT191ro96yTCPeOYyT01DsQ9t87ZPQ==</AssayYData></Step><Step><CommonData><SampleLocation>11</SampleLocation><SampleID></SampleID><SampleGroup></SampleGroup><SampleInfo></SampleInfo><SampleRow>H</SampleRow><SamplePlate>1</SamplePlate><WellType>REGENERATION</WellType><Concentration>-1</Concentration><ConcentrationUnits>µg/ml</ConcentrationUnits><MolarConcentration>-1</MolarConcentration><MolarConcUnits>nM</MolarConcUnits><MolecularWeight>-1</MolecularWeight><Temperature>30</Temperature><StartTime>2037043</StartTime><AssayTime>5</AssayTime></CommonData><FlowRate>1000</FlowRate><StepType>KREGENERATION</StepType><StepName>Regeneration2</StepName><StepStatus>OK</StepStatus><ActualTime>4.99895</ActualTime><CycleTime>0.2</CycleTime><AssayXData Points="25">eADNRN4GzURFDc1EvBPNRAkazUR4IM1E3ibNREUtzUQFNM1EEjrNRHBAzUTeRs1ERU3NRKNT
zUQSWs1EeGDNRNZmzUQ9bc1Eo3PNRAl6zURwgM1E1obNREWNzUSrk81ECZrNRA==</AssayXData><AssayYData Points="25">jU+NwMRfkMAnaJLAIb+TwNeslMBjxpXANmOWwIIFl8A6tZfAYyyYwBuAmMCaE5nAZZmZwPbA
mcAyPprAy3GawITJmsDG/JrAkk+bwAdzm8DfxJvA0tqbwPoOnMDyKJzAGnacwA==</AssayYData></Step><Step><CommonData><SampleLocation>12</SampleLocation><SampleID></SampleID><SampleGroup></SampleGroup><SampleInfo></SampleInfo><SampleRow>H</SampleRow><SamplePlate>1</SamplePlate><WellType>NEUTRALIZATION</WellType><Concentration>-1</Concentration><ConcentrationUnits>µg/ml</ConcentrationUnits><MolarConcentration>-1</MolarConcentration><MolarConcUnits>nM</MolarConcUnits><MolecularWeight>-1</MolecularWeight><Temperature>30</Temperature><StartTime>2053331</StartTime><AssayTime>5</AssayTime></CommonData><FlowRate>1000</FlowRate><StepType>KREGENERATION</StepType><StepName>Regeneration2</StepName><StepStatus>OK</StepStatus><ActualTime>5.00005</ActualTime><CycleTime>0.2</CycleTime><AssayXData Points="25">b6DNRM2mzUQ0rc1EorPNRAm6zURvwM1E1cbNRDzNzUSi081ECdrNRGfgzUTN5s1EPO3NRJrz
zUQA+s1EZwDORNUGzkQ0Dc5EqhPORAAazkR3IM5EzSbOREQtzkSaM85ECTrORA==</AssayXData><AssayYData Points="25">UF94vUWip7zbB6s8KzQzPSFClT3MS649M5TRPQc69D1ZMwA+HDIRPsYZFz43eCM+FykiPvna
LT7yKTI+Ddk6PlHPPz5OTUM+3IBNPnc8UT7ubFM+6/VaPjZVXz5+8Vw+YgliPg==</AssayYData></Step><Step><CommonData><SampleLocation>1</SampleLocation><SampleID></SampleID><SampleGroup></SampleGroup><SampleInfo></SampleInfo><SampleRow>H</SampleRow><SamplePlate>1</SamplePlate><WellType>BUFFER</WellType><Concentration>-1</Concentration><ConcentrationUnits>µg/ml</ConcentrationUnits><MolarConcentration>-1</MolarConcentration><MolarConcUnits>nM</MolarConcUnits><MolecularWeight>-1</MolecularWeight><Temperature>30</Temperature><StartTime>2068252</StartTime><AssayTime>30</AssayTime></CommonData><FlowRate>1000</FlowRate><StepType>BASELINE</StepType><StepName>Baseline2</StepName><StepStatus>OK</StepStatus><ActualTime>29.999</ActualTime><CycleTime>0.2</CycleTime><AssayXData Points="150">b0DORM1GzkQ8Tc5EJVTORABazkRnYM5E1WbORDRtzkSic85EAHrORGeAzkTVhs5EPI3ORJqT
zkQAms5Eb6DORNWmzkRUrc5EorPORAm6zkRvwM5E1cbORDTNzkSa085EANrORGfgzkTN5s5E
NO3ORKLzzkQA+s5EZwDPRNUGz0Q8Dc9EmhPPRAkaz0RnIM9EzSbPRDQtz0SiM89EADrPRG9A
z0TNRs9ENE3PRJpTz0QJWs9Eb2DPRM1mz0Q8bc9EonPPRAB6z0RvgM9E1YbPRDyNz0Sak89E
AJrPRGegz0TVps9ENK3PRJqzz0QAus9EZ8DPRM3Gz0Q0zc9EmtPPRAnaz0Rn4M9EzebPRDzt
z0Si889EAPrPRG8A0ETVBtBENA3QRJoT0EQAGtBEbyDQRM0m0EQ8LdBEmjPQRAA60ERnQNBE
1UbQRDRN0ESaU9BECVrQRGdg0ETNZtBEPG3QRJpz0EQJetBEb4DQRM2G0EQ0jdBEopPQRACa
0ERnoNBEzabQRDSt0ESas9BEALrQRG/A0ETNxtBEPM3QRJrT0EQA2tBEb+DQRM3m0EQ07dBE
mvPQRAD60ERnANFEzQbRRFQN0USiE9FEABrRRGcg0UTNJtFENC3RRKIz0UQJOtFEZ0DRRM1G
0UQ8TdFEolPRRABa0URnYNFEzWbRRDRt0USac9FEAHrRRGeA0UTNhtFENI3RRKKT0UQAmtFE
Z6DRRM2m0UQ0rdFEmrPRRAC60URvwNFE1cbRRDTN0USi09FEANrRRGfg0UTN5tFENO3RRKLz
0UQA+tFE</AssayXData><AssayYData Points="150">r5l7PlbzgT6hVIE+LhSDPrhRhT5pRoY++BCGPisIiD6Ro4o+e9yKPoL9ij6kFIw+cDeLPoD4
jD7cXI4+F1+PPoaSjz45240+CiWRPjPCkz6LGZE+16iQPiJ+kT6BBpE+9SeUPhhhkj7XCZQ+
qWiTPt1Hlz6+cZY+NiOXPlI/mD7gQ5k+QJaWPtIOnD56T5c+uyCYPieimD72Fpk+5sudPhAF
nD6UzZo+FQqYPt3gnD5uY50+QuSbPnoEnj66gJo+RgWcPjbRnD4lsJ0+MwKePnVinz5gMaE+
FISePugooz7rEKA+072jPmJonz60jqE+ITugPiUloT5Tz6E+qrGiPo2upD5QwaM+o+GlPj1d
pT7KTaQ+BWOjPvmUpj77a6M+MkijPlp6pT7jKqg+ZV+lPuRUqz5boqY+cZKpPsefqD7NmaY+
pkCpPl8TqT5Ilak+JtKpPo52qj7SD6s+BgGqPi4urD4VGqs+Pj2qPvvlqj6BJ6k+mpmqPhlc
rT4/c6w+VfKrPuUurD7Jpqw+pUKuPqXyrz7cIq0+BQStPkdFrT7dFa4+K+yvPuecrj4H8a8+
K6itPg+BrT70aK4+7vmtPjhdsT5m+a4+rdCwPpEIsz5tZLE+MbGvPrD3sT4qTq8+i/exPhss
sz66g7E+MgywPk2esD6ge7M+9FyyPjUCsj67F7Q+VpmzPsLctD5xN7M+D8S0Pqk9tD7XM7M+
0SezPl/Zsz6AvbU+qyS2PnoktT4kTbc+WeiyPrDDsz64n7Q+XVS0PhGKuD4x3LQ+1oK3PuUm
sz5VULY+</AssayYData></Step><Step><CommonData><SampleLocation>5</SampleLocation><SampleID></SampleID><SampleGroup></SampleGroup><SampleInfo></SampleInfo><SampleRow>H</SampleRow><SamplePlate>1</SamplePlate><WellType>BUFFER</WellType><Concentration>-1</Concentration><ConcentrationUnits>µg/ml</ConcentrationUnits><MolarConcentration>-1</MolarConcentration><MolarConcUnits>nM</MolarConcUnits><MolecularWeight>-1</MolecularWeight><Temperature>30</Temperature><StartTime>2105328</StartTime><AssayTime>80</AssayTime></CommonData><FlowRate>1000</FlowRate><StepType>LOADING</StepType><StepName>Loading</StepName><StepStatus>OK</StepStatus><ActualTime>80</ActualTime><CycleTime>0.2</CycleTime><AssayXData Points="400">ZgDSRMwG0kQzDdJEkRPSRPcZ0kReINJEzCbSRCst0kSZM9JE9znSRGZA0kTERtJEK03SRJFT
0kT3WdJEXmDSRMRm0kQzbdJEkXPSRAB60kRegNJEzIbSRCuN0kSqk9JEGJrSRF6g0kQWp9JE
K63SRJGz0kT3udJEXsDSRMTG0kQrzdJEkdPSRPfZ0kRe4NJExObSRCvt0kSR89JE9/nSRF4A
00TEBtNEKw3TRJkT00T3GdNEXiDTRMQm00QrLdNEmTPTRAA600ReQNNExEbTRDNN00SRU9NE
91nTRGZg00TMZtNEM23TRJFz00QAetNEZoDTRMyG00QrjdNEmZPTRACa00ReoNNExKbTRDOt
00SZs9NEALrTRGbA00TVxtNEO83TRJnT00SD2tNEZuDTRMzm00Qz7dNEmfPTRAD600RmANRE
zAbURDMN1ESZE9REABrURGYg1ETMJtREMy3URJkz1EQAOtREZkDURMxG1EQzTdREmVPURABa
1ERmYNREzGbURDNt1ESZc9REAHrURGaA1ETMhtREM43URJmT1EQAmtREZqDURMym1EQzrdRE
mbPURAC61ERmwNREzMbURCvN1ESZ09RE99nURGbg1ETM5tREM+3URJnz1EQA+tREZgDVRMwG
1URsDdVEmRPVRAAa1URmINVEzCbVRDMt1USZM9VEADrVRGZA1UTERtVEM03VRJlT1UQAWtVE
ZmDVRMxm1UQzbdVEmXPVRPd51URmgNVEzIbVRCuN1USZk9VEAJrVRGag1UTEptVEK63VRJGz
1UQAutVEXsDVRMzG1UQzzdVEkdPVRADa1URe4NVEzObVRDPt1USZ89VEAPrVRF4A1kTMBtZE
Mw3WRJkT1kQAGtZEZiDWRMQm1kQzLdZEkTPWRAA61kRmQNZEzEbWRDNN1kSZU9ZE91nWRGZg
1kTMZtZEM23WRJFz1kQAetZEXoDWRMyG1kQzjdZEmZPWRACa1kReoNZEzKbWRDOt1kSZs9ZE
ALrWRGbA1kTMxtZEM83WRJHT1kQA2tZEZuDWRMzm1kQz7dZEmfPWRPf51kRmANdExAbXRCsN
10SZE9dEABrXRGYg10TtJtdEKy3XRJEz10T3OddEZkDXRMRG10QzTddEmVPXRPdZ10ReYNdE
xGbXRDNt10SZc9dEAHrXRGaA10TMhtdEM43XRJGT10QAmtdEXqDXRMSm10QrrddEmbPXRAC6
10RewNdEzMbXRCvN10SR09dEANrXRF7g10TM5tdEM+3XRJHz10QA+tdEZgDYRMwG2EQrDdhE
mRPYRAAa2ERmINhExCbYRCst2ESZM9hE9znYRGZA2ETERthEK03YRJlT2EQQWthEZmDYRMxm
2EQzbdhEmXPYRAB62ERegNhEzIbYRDON2ESRk9hE95nYRF6g2ETEpthEK63YRJGz2ET3udhE
ZsDYRMTG2EQrzdhEkdPYRADa2ERm4NhEzObYRDPt2ESR89hEAPrYRGYA2UTEBtlEMw3ZRJET
2UT3GdlEXiDZRMQm2UQrLdlEmTPZRPc52URmQNlExEbZRCtN2UQUVNlE91nZRGZg2UTMZtlE
K23ZRJFz2UQAetlEZoDZRMSG2UQrjdlEkZPZRACa2URmoNlE5abZRCut2USRs9lE97nZRF7A
2UTExtlEM83ZRJHT2UT32dlEXuDZRMzm2UQr7dlEyvPZRAD62URmANpExAbaRCsN2kSRE9pE
9xnaRGYg2kTMJtpEKy3aRJEz2kT3OdpEXkDaRNVG2kQrTdpEmVPaRPdZ2kReYNpExGbaRCtt
2kSRc9pE93naRGaA2kTEhtpEK43aRJGT2kT3mdpEuKDaRMSm2kQzrdpEkbPaRPe52kRewNpE
xMbaRCvN2kSR09pEANraRF7g2kTM5tpEK+3aRJHz2kT3+dpEXgDbRMQG20QrDdtEkRPbRPcZ
20ReINtExCbbRCst20SRM9tE9znbRF5A20TERttEK03bRJFT20T3WdtEXmDbRMRm20QrbdtE
kXPbRPd520RmgNtExIbbRDON20SRk9tE95nbRF6g20TEpttEM63bRJGz20T3udtEXsDbRMTG
20RkzdtEmdPbRADa20Re4NtExObbRCvt20SR89tEAPrbRA==</AssayXData><AssayYData Points="400">tJS5PvGSuz6ivLk+7Pq+PqSwuz7O57w+tVK9PpoRvz4e/Ls+7T68Ph3/vD6B3bw+lFa/PnYZ
vz4W374+BDu+Pq+gwj6CwsE+h2O/Ps3juz6XW8E+gx7BPk5mwT72IsI+6ffAPhKEwj4ehME+
RFzCPoiSwj7D+MM+KybCPgAqwj6eA8I+KHrCPkS4wD4DG8Q+PYfCPt1/xD4Xh8Q+gn/DPheh
wT6EpcQ+cenDPqOkxD50ocM+w23EPjrBxz4Si8Q+Yv7HPsUCxz4TPMc+kKvGPvz6wz6mmsU+
WC7HPgpHxT7d/MQ+tXTDPgp6yD5wfsU+denFPqqcwj46WMQ+oGfGPgNUxz6ahMY+FN/FPhi+
yT6vi8Y+f2rHPj80xz6gyMc+oEbJPhtVxz7Gq8c+L9PHPiqixz5TXMs+B5fJPu0myj5Hkso+
ohDJPqOuyT4lSso+HGHIPvnwyT7fg8k+CGzJPveXzD5vU8s+X7LKPrwEzD4jmMo+TcPJPg3/
yj4KXsw+GYrLPmCgyz4Da8s+7HDNPimnyj49Y8s+Ry3LPkX7zj5Nz8s+TUvNPsVuzD5siM0+
Xj3MPrYOzT5iHc4+kobLPhtWzD7W7M4+B7DOPsaWzD7I4M0+2GbMPi8tzj4Viss+d5TLPs7N
zz6NY80+UnvNPpaizz71Hc4+k5DOPkORzz62480+9+LOPiwHzz7ebNE+q0DMPqFQ0D7se88+
nU7PPsyxzz57iM4+sZLSPgUAzT5F3c0+YkrRPmzgzT5DKNA+0T3QPhpS0T6BTc8+EUHRPs+h
0j6Q59A+bTfSPvVT0D5lT9I+QA/TPr2X0T52wNE+KvfQPuTb0D6gS9E+NKzSPnpX0T5ypNA+
OkHSPic2zz7liNI+MdjSPj361D4hYNM+2rvTPred0z53k9I+p7vRPhHM0j4m7tU+apfVPtDf
1D6BX9I+6AvSPnli0z4CKtQ+JujSPvfi0T41n9Q+Wl/RPnlV0z49ZNY+pjbTPhSx0z6oOdQ+
MaPVPgUD1D7uydY+YZjTPvWa0T4OLtY+9zDVPslN1T430NY+6gLWPglk1T7ax9Y+kBzUPgI9
1T7OGtU+z7TYPtZ91T7y1NQ+7xDYPnUF1j5wjNU+DvDWPmUq1T7qcNg+HHHVPpgo2D7dp9Q+
t7/YPiVd2D78Gtg+luLWPje31j7O8dY+aXfXPuPc2D4bCNg+f6TYPn0W2D7KONc+ayPXPj7t
2j7Ie9Y+NOfYPp8X2D69eNc+ao7YPkaG2D4XW9g+JLTZPq4f1j7FJdk+z1HZPrRp2z6WHtg+
y1HZPukT2j6QVNg+wVDZPmDB2D43Otg+sbvYPgXH2j5579g+v8/bPilu2j6nONk+gcjXPpGZ
2T6Tzdg+GYHZPu0g2T5Fl9g+h63aPtrv3D4wM9s+1A/ZPvHL2T6qgts+mDPdPiTc2j72Pds+
pYXcPq9y3D5rVNs+n9DbPiIh2z5Eu90++7DbPk3I1z7RYto+tDfcPhg22j5sedo+HBXcPsPY
3D54ido++XDZPtNM2j6ij90+8ejcPtkn2z6xA9s+gDPdPnnT2z7Jsdw+r/XbPnYc2z47/dk+
KRzcPlzD3D6yStw+F/ffPpEf2z6I390+hEzbPo1r3j7Zcts+L5vcPowc3T4JP9s+z0DhPhuq
3T5uOt4+UwLdPhW73j6sEt8+epnhPp9b4D4gsd0+aKDdPhP34D73690+9oPbPrZv3j7Bn90+
G5bePvHn3D7BgOA+OhzfPu3T3T4xb94+7c7gPj2D3z6moOA+W3rgPoKx3z76998+CnXfPiJ1
4D5A+uA+JgfgPgt54D53GOE+EeHgPj4D4T58QeA+3FDiPkwy4T4p4OI+tvLgPnHe3z4SLuA+
L+7hPmo24j53E+I+qafhPlbA4T4nLuM+UgPiPl3y4z4dMOE+aiTgPrtY4T5GFeE+cULkPjbO
4D4qyuE+VFLfPnjk3z4LZOI+W7bgPt3A4T7LceE+ZuPgPuZq4z5GceI+uMPfPvrq3z4QN+I+
KDbhPi2a4T7WaeQ+nF/gPgQH4T43wOI+soHkPk1f5D7o9OM+ADLiPpe14z4IKuM+z/fiPpjE
4j6Ij+Q+ZNXjPrFU5D6e0eI+7OThPsxX5D7xwuM+kMHjPg==</AssayYData></Step><Step><CommonData><SampleLocation>1</SampleLocation><SampleID></SampleID><SampleGroup></SampleGroup><SampleInfo></SampleInfo><SampleRow>H</SampleRow><SamplePlate>1</SamplePlate><WellType>BUFFER</WellType><Concentration>-1</Concentration><ConcentrationUnits>µg/ml</ConcentrationUnits><MolarConcentration>-1</MolarConcentration><MolarConcUnits>nM</MolarConcUnits><MolecularWeight>-1</MolecularWeight><Temperature>30</Temperature><StartTime>2192063</StartTime><AssayTime>30</AssayTime></CommonData><FlowRate>1000</FlowRate><StepType>BASELINE</StepType><StepName>Baseline3</StepName><StepStatus>OK</StepStatus><ActualTime>30</ActualTime><CycleTime>0.2</CycleTime><AssayXData Points="150">ZgDcRMQG3EQrDdxEmRPcRAAa3ER2INxExCbcRDMt3ESRM9xE9zncRF5A3ETMRtxEM03cRJFT
3EQAWtxEZmDcRMxm3EQzbdxEmXPcRAB63ERmgNxEzIbcRDON3ESZk9xE95ncRGag3ETEptxE
K63cRJGz3ET3udxEZsDcRMTG3EQrzdxEkdPcRPfZ3ERm4NxExObcRCvt3ESZ89xEAPrcRGYA
3UTEBt1EKw3dRJET3UQIGt1EXiDdRMQm3UQzLd1ENTTdRPc53UReQN1ExEbdRCtN3USZU91E
91ndRF5g3UTEZt1EK23dRJlz3UT3ed1EXoDdRO2G3UQrjd1EkZPdRPeZ3URmoN1E5abdRCut
3USRs91E97ndRGbA3UTExt1EK83dRJHT3UT32d1EXuDdRMzm3UQr7d1EkfPdROX63URmAN5E
zAbeRCsN3kSyE95E9xneRF4g3kTMJt5EKy3eRJEz3kT3Od5EZkDeRMRG3kQzTd5EmVPeRPdZ
3kReYN5ExGbeRDNt3kSRc95E93neRF6A3kTEht5EM43eRJGT3kT3md5Eh6DeRMSm3kQzrd5E
kbPeRPe53kRmwN5ExMbeRCvN3kSR095E99neRF7g3kTE5t5EK+3eRJHz3kQA+t5EXgDfRMQG
30QrDd9EkRPfRPcZ30ReIN9ExCbfRCst30SZM99E9znfRIdA30TERt9EK03fRJlT30T3Wd9E
XmDfRMRm30Qrbd9EkXPfRPd530RegN9ExIbfRDON30SRk99E95nfRF6g30TEpt9EK63fRJGz
30QAut9E</AssayXData><AssayYData Points="150">ABrbPrSd2z4za90+9jrcPmxN3T6p794+XqbePos83j5Tcd8+zSLfPmP83z6+huA+1SPfPn4j
3T6Ajt8+8kvfPkIV3z50P+E+jgLhPtiR4T4o9N4+mFXiPuBG4D7/weI+T+jfPp2g4D6oyOA+
alvjPoa14D61R+A+h0bfPuC04T4p9d8+xorePjYX3z7EmeE+TjbgPjJS3j4UpuI+bnLgPs/U
4D5AM+E++fnhPiQx4D6WdOI+p+XhPjhy4j7TaeA+dd7hPke54T69F+M+jRPjPh0V4j4fy+I+
5WvePjCV4j600OA+g7/hPhCU4T5gPOE+p6fjPj1W5D48kuA+IxjjPkqZ4j5prOI++DjkPppt
4z4DeuI+lM7iPqU/5D48M+Q+tIfjPl8G5D67w+I+OWbhPvOQ3z6fGOE+7zriPnLq5D5SY+Q+
sYDjPhQt4j4Lx+I+onzjPuUb5j4wfeM+0CzgPtD34z5o8+Q+cQzmPgEQ5z7ZHOU+K9HkPvES
5T65deM+35vlPsHM4z7OIeM+O13kPihW5T4G8eM+EQTnPq6i5D6DguU+trLlPsPC4z4gZOI+
nJrlPi+75j6wJ+U+47LjPrco5j4HEeU+MPbjPssk5T5SveU+xBbkPsRC6D7sn+Y+0AzmPik4
5D7SsOQ+uz/kPoUU5z6bj+M+9mTmPiid5T7WieY+P2rnPtyu4z4+8uc+nxjmPoIL6D6ileY+
jtXlPsnG5D7yKeY+aNPlPgYS5j7lYec+tfflPuWt6T5XQeQ+mAblPqT96D787OQ+y9fmPuNZ
5j7fQec+</AssayYData></Step><Step><CommonData><SampleLocation>10</SampleLocation><SampleID></SampleID><SampleGroup></SampleGroup><SampleInfo></SampleInfo><SampleRow>H</SampleRow><SamplePlate>1</SamplePlate><WellType>BUFFER</WellType><Concentration>-1</Concentration><ConcentrationUnits>µg/ml</ConcentrationUnits><MolarConcentration>-1</MolarConcentration><MolarConcUnits>nM</MolarConcUnits><MolecularWeight>-1</MolecularWeight><Temperature>30</Temperature><StartTime>2231014</StartTime><AssayTime>180</AssayTime></CommonData><FlowRate>600</FlowRate><StepType>ASSOC</StepType><StepName>Association</StepName><StepStatus>OK</StepStatus><ActualTime>179.999</ActualTime><CycleTime>0.2</CycleTime><AssayXData Points="900">ZsDfRMzG30Qzzd9EmdPfRADa30Rm4N9EzObfRDPt30SZ899EAPrfRG4A4ETMBuBEMw3gRJkT
4EQAGuBEZiDgRMwm4EQzLeBEmTPgRAA64ERmQOBEzEbgRDNN4ESZU+BEAFrgRGZg4ETMZuBE
M23gRJlz4ET3eeBEZoDgRMyG4EQzjeBEmZPgRACa4ERmoOBEzKbgRDOt4ESZs+BEALrgRGbA
4ETMxuBEM83gRJnT4EQA2uBEZuDgRMzm4EQz7eBEmfPgRAD64ERmAOFEzAbhRCsN4USZE+FE
ABrhRGYg4UTMJuFEMy3hRJkz4UQAOuFEZkDhRBRI4UQzTeFEmVPhRABa4URmYOFEzGbhRDNt
4USZc+FE93nhRGaA4UTMhuFEM43hRJGT4UQAmuFEZqDhRMym4UQrreFEkbPhRAC64URmwOFE
zMbhRDPN4USR0+FEANrhRGbg4UTE5uFEK+3hRJHz4UQA+uFEXgDiRMwG4kQzDeJEmRPiRAAa
4kRmIOJExCbiRDMt4kSRM+JEADriRGZA4kTERuJEM03iRJlT4kQAWuJEZmDiRMxm4kQzbeJE
mXPiRAB64kRmgOJEzIbiRCuN4kSZk+JEAJriRF6g4kTMpuJEM63iRJmz4kQAuuJEXsDiRMzG
4kQzzeJEkdPiRADa4kRm4OJEzObiRDPt4kSR8+JEAPriRGYA40TMBuNEKw3jRJET40T3GeNE
ZiDjRMQm40QrLeNEmTPjRAA640ReQONEzEbjRDNN40SZU+NEAFrjRF5g40TMZuNEK23jRJlz
40T3eeNEZoDjRMyG40QAjuNEmZPjRPeZ40RmoONEzKbjRDOt40Sqs+NE97njRGbA40TExuNE
K83jRJnT40QA2uNEXuDjRMzm40Qr7eNEmfPjRAD640ReAOREzAbkRDMN5ESRE+RE9xnkRGYg
5ETMJuREMy3kRJkz5ET3OeREZkDkRMxG5EQrTeREmVPkRABa5EReYORExGbkRCtt5ESZc+RE
93nkRF6A5ETEhuREM43kRJmT5ET3meREj6DkRMym5EQrreREkbPkRAC65ERewORExMbkRDPN
5ESR0+RE99nkRF7g5ETM5uREM+3kRJHz5EQA+uREXgDlRMwG5UQrDeVEkRPlRPcZ5UReIOVE
xCblRCst5USZM+VE9znlRF5A5UTERuVEK03lRJlT5UT3WeVEZmDlRMRm5UQrbeVEmXPlRPd5
5URegOVExIblRCuN5USRk+VE95nlRF6g5UTMpuVEM63lRJGz5UQAuuVEXsDlRMTG5UQzzeVE
l9TlRPfZ5URe4OVExOblRCvt5USR8+VE9/nlRF4A5kTMBuZEKw3mRJkT5kQAGuZEXiDmRMQm
5kQrLeZEkTPmRAA65kReQOZExEbmRCtN5kSRU+ZEAFrmRF5g5kTEZuZEK23mRJFz5kT3eeZE
ZoDmRMSG5kQrjeZEkZPmRACa5kRmoOZExKbmRCut5kSRs+ZE97nmRF7A5kTExuZEK83mRJHT
5kQA2uZEXuDmRMTm5kQr7eZEkfPmRPf55kReAOdExAbnRCsN50SRE+dE9xnnRF4g50TEJudE
Ky3nRJEz50T3OedEZkDnRMRG50QrTedEkVPnRABa50ReYOdEzGbnRCtt50SRc+dEAHrnRF6A
50TMhudEK43nRJmT50QAmudEZqDnRMSm50QrredEmbPnRAC650RewOdExMbnRDPN50SZ0+dE
99nnRF7g50TM5udEM+3nRJnz50QA+udEZgDoRMQG6EQzDehEmRPoRAAa6ERmIOhEzCboRCst
6ESZM+hEADroRGZA6ETMRuhEM03oRJlT6EQAWuhEZmDoRMxm6EQzbehEmXPoRAB66ERmgOhE
zIboRDON6ESZk+hEAJroRGag6ETMpuhEM63oRJmz6EQAuuhEZsDoRMzG6EQrzehEmdPoRADa
6ERm4OhEzOboRCvt6ESZ8+hEAProRGYA6UTMBulEKw3pRJkT6UQAGulEZiDpRMwm6UQzLelE
mTPpRAA66URmQOlEzEbpRDNN6USZU+lE91npRGZg6UTMZulEM23pRJlz6UQAeulEZoDpRMyG
6UQrjelEmZPpRACa6USHoOlExKbpRCut6USZs+lEALrpRGbA6UTMxulEM83pRJnT6UQA2ulE
XuDpRMzm6UQz7elEmfPpRAD66URmAOpEzAbqRDMN6kSZE+pEABrqRGYg6kTMJupEMy3qRJEz
6kQAOupEZkDqRMxG6kQzTepEmVPqRABa6kRmYOpEzGbqRDNt6kSZc+pEAHrqRGaA6kTEhupE
M43qRJmT6kQAmupEZqDqRMym6kRLrepEmbPqRAC66kRmwOpEzMbqRDPN6kSR0+pEANrqRGbg
6kTM5upEK+3qRJnz6kQA+upEZgDrRMQG60QzDetEkRPrRAAa60ReIOtEzCbrRDMt60SRM+tE
9znrRGZA60TMRutEM03rRJlT60T3WetEXmDrRMxm60QzbetEmXPrRPd560RmgOtEzIbrRDON
60SZk+tEAJrrRGag60TMputEM63rRJGz60QAuutEXsDrRMzG60QrzetEmdPrRPfZ60Re4OtE
xObrRCvt60SZ8+tE9/nrRMgA7ETEBuxEMw3sRJkT7ET3GexEZiDsRMwm7EQrLexEmTPsRPc5
7ERmQOxEzEbsRDNN7ESRU+xE91nsRGZg7ETEZuxEM23sRJFz7ET3eexEZoDsRMSG7EQrjexE
mZPsRACa7ERmoOxExKbsRCut7ESRs+xE97nsRF7A7ETExuxEM83sRJHT7ET32exEZuDsRMzm
7EQr7exEkfPsRPf57EReAO1ExAbtRCsN7USRE+1EABrtRGYg7UTMJu1EKy3tRJEz7UQAOu1E
ZkDtRMRG7UQzTe1EkVPtRABa7UReYO1ExGbtRCtt7USRc+1E93ntRF6A7UTMhu1EK43tRJGT
7UT3me1EZqDtRMSm7UQrre1EkbPtRPe57URewO1EzMbtRCvN7USR0+1E99ntRF7g7UTM5u1E
K+3tRJHz7UQA+u1EXgDuRMQG7kQzDe5EmRPuRAAa7kReIO5ExCbuRDMt7kSRM+5E9znuRF5A
7kTERu5EK03uRJFT7kQAWu5EXmDuRMRm7kQrbe5EmXPuRPd57kRegO5EzIbuRDON7kTrk+5E
AJruRF6g7kTEpu5EK63uRJGz7kT3ue5EXsDuRMTG7kQrze5EkdPuRPfZ7kRe4O5ExObuRCvt
7kSZ8+5E9/nuRF4A70TEBu9EMw3vRJET70T3Ge9EXiDvRMQm70QrLe9EkTPvREk670ReQO9E
xEbvRCtN70SRU+9EAFrvRF5g70TEZu9EK23vRJFz70SLeu9EXoDvRMyG70Qrje9EkZPvRPeZ
70ReoO9ExKbvRDOt70SRs+9EALrvRGbA70TMxu9EK83vRJHT70QA2u9EbuDvRMTm70Qz7e9E
kfPvRAD670ReAPBEzAbwRDMN8ESRE/BEABrwRF4g8ETMJvBEMy3wRJEz8ET3OfBEXkDwRNVG
8EQzTfBEmVPwRPdZ8EReYPBEzGbwRCtt8ESZc/BEAHrwRGaA8ETMhvBEM43wRJmT8EQImvBE
ZqDwRMym8EQzrfBEmbPwRAC68ERmwPBEzMbwRDPN8ESZ0/BEANrwRGbg8ETM5vBEM+3wRJnz
8EQA+vBEZgDxRMwG8UQzDfFEmRPxRAAa8URmIPFEzCbxRDMt8USZM/FEADrxRGZA8UTMRvFE
M03xRJlT8UQAWvFEZmDxRMxm8UQzbfFEmXPxRAB68URmgPFEzIbxRDON8USZk/FEAJrxRGag
8UTMpvFEK63xRJmz8UQAuvFEZsDxRMzG8URDzfFEmdPxRADa8URm4PFExObxRDPt8USR8/FE
APrxRGYA8kTMBvJEMw3yRJkT8kT3GfJEZiDyRMwm8kQrLfJEkTPyRAA68kRmQPJEzEbyRDNN
8kSZU/JEAFryRGZg8kTEZvJEM23yROtz8kQAevJEZoDyRMyG8kQzjfJEmZPyRPeZ8kReoPJE
zKbyRDOt8kSZs/JEALryRGbA8kTMxvJEK83yRJnT8kT32fJEZuDyRMzm8kQz7fJEkfPyRAD6
8kReAPNEzAbzRDMN80SZE/NEABrzRGYg80TEJvNEMy3zRJkz80QAOvNEZkDzRMRG80QrTfNE
kVPzRPdZ80ReYPNEzGbzRDNt80SZc/NE93nzRF6A80TMhvNEM43zRJmT80T3mfNEZqDzRMSm
80QrrfNEmbPzRPe580RewPNExMbzRCvN80SZ0/NEANrzRGbg80TM5vNEK+3zRJHz80T3+fNE
XgD0RMQG9EQzDfREkRP0RAAa9EReIPREzCb0RDMt9ETzM/RE9zn0RF5A9ETERvREM030RJlT
9EQAWvREZmD0RMxm9EQzbfREmXP0RPd59ERmgPRExIb0RDON9ESZk/REAJr0RGag9ETMpvRE
K630RJGz9EQAuvREXsD0RMzG9EQrzfREkdP0RPfZ9ERe4PREzOb0RCvt9ESZ8/RE9/n0RF4A
9UTEBvVEKw31RJkT9UT3GfVEZiD1RMwm9UQrLfVEmTP1RIs69UReQPVExEb1RDNN9USZU/VE
91n1RF5g9UTMZvVEK231RJlz9UQAevVEXoD1RMyG9UQzjfVEkZP1RACa9UReoPVEzKb1RDOt
9USRs/VE97n1RGbA9UTExvVEM831RJHT9UT32fVEZuD1RMTm9UQr7fVEkfP1RPf59URmAPZE
xAb2RDMN9kSZE/ZEABr2RF4g9kTMJvZEMy32RJEz9kT3OfZE</AssayXData><AssayYData Points="900">0DTiPhvj5T54F+U+qyLoPjG45D5Hfug+U6vnPhB95j4jnOk+88DpPnzH6D7Yhek+vKHnPqM6
6z6ooOg+b4/pPheG6T5Cy+c+l0fpPoY26T46bes+fOzpPrdV6j7zx+0+xNfqPtuu6z5O2Os+
VUzqPnu56T5K0ek+ESDtPhYc7D5LYuw+tnzsPl0B6j5XvOw+5KvrPpfO7j4UEes+d2vqPgwD
7z6Ppus+FSjuPn1S6z6xTew+nnjtPqwT7z4PMew+gejtPmab7D4p9+o+j+/rPq4y7D6luu4+
zwzsPlVX7T7ITe4+8+3tPuYY7j4Fl+8+cA3tPoCi7T4wg+0+PHztPi8j7z593Ow+blHuPhZ+
8T7Tle0+WeryPvdO8D7dze4+CXbtPpo37j6P4u4+7kDsPvZg7z6Rh+8+HxjuPg3g7D6gvu0+
+VnwPuj77T7Gk/E+wdjwPrxX7j7l7O8+FcfwPtbU7T74c+4+FUXuPiT87j7Qvu8+QbzwPiMn
8D7vfe8+LprxPgv67j5whe8+MRjvPjbA7j5gAPI+qjLyPgny8j6KEe8+Rk7xPqia8D7zfe8+
VhDyPlGv8D47+/A+5wbwPnt37j5rtPA+nc3uPsQw8D6s5e0+n4bxPkz/8D7uQfM+5DPxPk6k
8D5QPfA+xT3wPqpt7z5CYfE+69LwPj208T7pgvE+jU3wPuVq8T6gVPI+Py3yPv+q8T7N6fM+
2L7yPotu8T7/MPQ+/cLxPqxo8j6pKPI+w9/0Pjt18T6SuvA++/vzPvVo9D4p/PI+d5/0PmfG
8z5ZB/I+X6vzPgTy8j44YvI+bAfzPmD58z5NmvI+GT7xPpL+8T7utPE+ub30PqyR8z5G+PE+
o0P0PpbP8z7vZ/E+i5/1PrZM8j5ngvM+6ZzyPi3O8z4pRvQ+GvbzPmCz8j5MsfU+f2j4PrMR
9T5vWfQ+yNH2PlyI9T5WRvc+q+T0Pn7U9D4/g/U+eof1PuJD9D7OPPM+Q2XzPjJK9T4lMPU+
V4D1Pjll9j7xafQ+JoHzPvL19D7iXvg+2HX0PtR39T41LvM+7IHyPjYl9T7/vPQ+Ycj1PtdY
9z4BbfQ+pUD2Pgl/9z6PAfQ+X6/2PttO9T6OKvc+OrnzPrrQ8j6Dn/c+x2b2PtSq9z4C9vY+
IfX2PrAk9j5PwPU+NTv4PoIS9z7EXPY+CVX2Po8r9j6Lkvg+h371PraJ+D6+7fQ+XLf3PjO4
9z5PnvQ+2GH2PrIR9D6hDPY+sin2PiUn+D5H2/Q+WDb4PqQO9j6cD/Y+Odn3PlZu+D5p+PU+
aeD2Pnux9z6lYPc+B0r2Pqbu9z5IxPY+9ln2PhSO9z49gvY+neP0PlEv+D6KuPY+VHD4PqFc
+D5FCfg+3vj2Pkn49z6UO/c+kxz5PiN++j5gY/g+GyD4PhiF9j5CbvY+EXv3Pm+4+T73FPY+
xWb5PvVH+D5uH/g+gCX6PvZm9j5p2/k+9cj6Phvt9z74zPk+eDP4PhLP+j5n9fk+MlD3Pugh
+T4W0/c+tZr6PiA5+j4Si/s+zf/6PgLE+D4rq/g+fa/5PqJW+D4hxfs+n/D6Ptmd/D6Hivs+
Yb35Pm+q+j5kd/k+zK/5Pv38+T5I5vk+HTv5PjFk+j7YGfo+hZ78Pksa/D78kvk+VuP4Pnzf
+j7hlvo+9O35Pumq+j4BcPo+/iv8PrCi/T5c2vk+k2f8Pr0c9z60/fw+y9r7Pqi4+j4BtPk+
Ol78Pk6F+z5HP/s+H8D7PlH++j5Eovo+Rpj4PmcT+j5CMPw+pUb8Pv16+z5+Q/w+RTD9Psdv
/D6ctvo+FP76PlAM+j6ltvo+wxz6Pj02/D6GpPs+g3f9Pl8t+j6O8vo+gW38PmMs/T4epfo+
OG/+Pu1k/T4ymP4+nx38Phnj+z5kWfs+W8v7PvVM/T5/Uf4+J6r8Pkf/+j62Gv4+Kaj9PuCz
+z6RQf0+hUT6PqtQ/j6a3fs+qAf9PizF/T5a1Pw+Dj7+Pi8G/j5xkv0+5Ln9Psay/T6Xu/w+
7yEAP5wB+T6RMv4+EuL9Picc/D6RP/4+jvv+Pgof/T6R/fs+vnr+PlJj/T4bwf0+zqf8Po9K
/T7l8/s+SZT+Pja7/j5Vk/0+cSz+PhXY/T6dYQA//yr/PkRF+z5HV/4+C1QAP2+I/j5kofw+
gq78PmMsAD9ibf4+lWgAP+l1/z6+dQA/xBr/PhuF/D6mhvw+OOL7PkQt/j5rD/8+i1v+Pk03
/j4is/4+5GcAPxhr/z59of0+MXz9PuAo/D4UKAA/Xy0BP+bH/D4ZRf4+t2AAP8jR/T6oQAA/
gdH/PjxK/D6aM/4++BUAP/X1/j6p3P4+kRv/Pu+Q/T48qf4+Q3YAP6ssAD/O6AA/0CD/PkR1
/j6GjgA/U/j9Ph8aAD+Gv/8+i9P/PnanAD9DEgA/18oAP9DY/j5iBQE/nM7+PnFj/z5lEQA/
Lzj/PiBbAD8l9gA/9o4AP0nm/z535QA/I9b/PhMH/z6s1/8+YDcAP79wAD8MYv8+py/+Prqd
/z6HEQE/Wf4BP9yeAD99Gf4+W2wAP0seAD/ThQA/XlsAP70KAD//0wE/650BP8kCAD9grwA/
1xgAP0U1AT9EdwE/hE0BP2zHAD8ZWwE/Q0cAP6IKAj/B0QA/pT4BP2TMAD8JBQI/jCoBP6+/
AD8CWgI/Rc7/Pv4TAT/B9v0+T/kAP72nAD9MYv8+IEsBPzteAT/vZQA/mSwBPy2fAD+kngA/
S3sBP9NyAT/2XQE/6eP/PhBPAT9AlwE/2fn+Pn9wAj/gxgA/P3cAP+rQAD/sQQI/Z8IBP5hd
AT/R+AE/qAcBPwW3AD8E3gE/DpsBP+7fAT874gE/l/kAP2Y6Aj8RxQE/TbYAPywAAj+E5wE/
whoCP+MgAT+d+AI/DWECP34GAT+K1QE/lzkBP8nBAj/mdAI/yxQCP62YAT9FHAE/WL8BP/Iw
Aj+RcwI/ZkIBP/EAAj/d/AE//Y8CP6J3AT+IvAE/vwQCP0J/Aj+7RgI/MF4CP+AhAj/h+gE/
G/8BP9VtAT/D3gA/ol4DPyG7AT9QZwE/YEACP1nxAT878AE/VBYCP5hhBD+LFQI/2hgEP38q
AT/oUQM/p6gBPy5NAj/8VgI/YRUBP+T6Aj+EPAI/DAkCP7TKAT/2QAI/OiYBP3sMAz8oeAE/
yCYCP5fLAT85kgM/GzkCP2u6Aj9rSwM/tEkDPwJjAj8XHgM/LbYCP09bAj8NEwM/dScCP99l
Az/6XQI/dB0BP8dtAj9QTQM/kBYDP++RAz9OEAI/RxoDP/ReAT8shAI/xH8CPw9bAT9VCQM/
7qACP/+iAT9rhwM/KYQCP1DeAT8VXwI/UrUCP2tJBD/SLAQ/32sDP7pSAj8r0wI/kL0DP9VC
Az+zLwM/gggDP/YhAz+a7wI/uNwDPzK2Az+E6gM/I/sCPxLPAz/c/gE/qb4CP/NwAj/riAM/
OowCP7UGAz/+9wI/XNQDPysLAz9VewI/bUoDP8wHAz+ErQM/jwEEP+D2Az/BfwM/MJIDP6ab
BD931gQ/LesCPz7xAz/l0QM/a6sEP0CEBD87OwM/ui4FP/hKAz/p+QI/DW8EP/yqAz+gJAU/
iPkCP5VzBD92bgM/HN0CP1TNAz/r4gM/T90DPxAkBD9xjAM/PosDP6LXAj9GKQQ/aIgDP8VP
Az9fiQI/CGwDP2H3Az9/gQM/Tf4EPwsoBT/DQgM/IkIDP7FCBD+kWwQ/cpkDP+ucBD8c1AI/
N74EP7ZVAz8/3QM/tq4DP5HpBD9PDQQ/sLgDP7JUAz8NlwI/jXYDPwG1BD/MngQ/zvQEP5Vm
BD8pUwQ/DC8EP9TjAz/wqgU/FhsEPzQCBT/DfAQ/eWYFP9wfBD8RnwQ/nswEP5L3Az+tSQQ/
aksFP5W3BD+dQAQ/qaoFP7zDBD+4mAQ/O10EP0CJBD++EQQ/FkcEP5S2BD8xswQ/mdIDP0v6
BD+6bAU/HoUEP2N0BD+fpgM/9SAFPyunBD8knQQ/3KwEP0yCBD9o/gQ/MHAFPzZNBD8qnwU/
yUEDP8m/BD8cgwQ/y+MDP3c0BT+S4AM/lpIEP2RDBT9pegU/JNoEP2A3BT+bNQQ/7LoDP+Xf
BD9+lQU/J5MEP9LbBD9KdQU/nyMGP1+0BT/toAU/ik8FP0RpBT+ZIAY/uosDP3oFBj+/KwU/
EvEFP7wEBD9GxgQ/RIQEP4obBT+lPQU/ScUEP/6oBT8b4wQ/HakDP8cyBT/dhAU/0qcEP9Sf
Bj+PFwU/ckwFP4jXBT9EXwU/MvUEP9amBT8M2wQ/aKoEP7m1BT+rFAY/9KEFP/mbBj+TmQU/
iEkFP1RKBT+dvAQ/BU0EP4RlBj9bHwU/vlUFPzmeBD8adgU/NnoFP6iLBj88mQU/ceoFP3Im
BT8IPwQ/4JEFP3dgBT9UuQY/LDcGP/FEBT/2uAU/BEMFP4mFBj8USQU/eP8EP4K8Bj93GgU/
+JMFP2ZTBj8yxAQ/0XsEP9cWBT/1ZQU/VnQFP0M+BT8uIAc/UfwFP4mHBj+WSAU/QcUFPyVX
Bj+BqwU/TtEEP5wqBz/iEwY/Ra8FP6U7Bj+6bAU/sJ4FP6JQBj9cLAY/ItoGP34cBj/Q4gQ/
c3IGP1sXBj9YRQY/YWYGPzTtBj/HegY/73cFP4KpBj8rDAY/inIGP1QwBj8jRwc/HSYGP/Gt
Bz+G6gU/7N4GPxxrBT+K1QY/MR8GP/dNBT/ajQU/1acGP4npBj+83QY/j/oFP4UZBT9iEgY/
wmMHPyXMBj8CZQc/QY4HP1NDBj87Vgc/dXQHP8HNBj88gQY/</AssayYData></Step><Step><CommonData><SampleLocation>1</SampleLocation><SampleID></SampleID><SampleGroup></SampleGroup><SampleInfo></SampleInfo><SampleRow>H</SampleRow><SamplePlate>1</SamplePlate><WellType>BUFFER</WellType><Concentration>-1</Concentration><ConcentrationUnits>µg/ml</ConcentrationUnits><MolarConcentration>-1</MolarConcentration><MolarConcUnits>nM</MolarConcUnits><MolecularWeight>-1</MolecularWeight><Temperature>30</Temperature><StartTime>2419975</StartTime><AssayTime>180</AssayTime></CommonData><FlowRate>600</FlowRate><StepType>DISASSOC</StepType><StepName>Dissociation</StepName><StepStatus>OK</StepStatus><ActualTime>179.999</ActualTime><CycleTime>0.2</CycleTime><AssayXData Points="900">XUD2RMNG9kQqTfZEiFP2RO5Z9kRdYPZEu2b2RCpt9kSQc/ZE7nn2RF2A9kTDhvZEIo32RJCT
9kT3mfZEXaD2RLum9kQyrfZEkLP2RPe59kRVwPZEu8b2RCrN9kSI0/ZE99n2RFXg9kS75vZE
Ku32RIjz9kTu+fZEVQD3RLsG90QiDfdEkBP3RO4Z90RdIPdEuyb3RCIt90SQM/dE9zn3RFVA
90TDRvdEIk33RIhT90TuWfdEXWD3RLtm90QibfdEiHP3RPd590RdgPdE5Ib3RCKN90SIk/dE
7pn3RF2g90S7pvdEIq33RDy090TuufdEVcD3RLvG90QizfdEiNP3RO7Z90RV4PdEu+b3RCLt
90SI8/dE7vn3RFUA+ES7BvhEIg34RJAT+ETuGfhEXSD4RMMm+EQiLfhEiDP4RO45+ERVQPhE
u0b4RCJN+ESQU/hE7ln4RFVg+ES7ZvhEIm34RJBz+ETuefhEVYD4RLuG+EQijfhEiJP4RO6Z
+ERVoPhEu6b4RCKt+ESIs/hE7rn4RF3A+ETDxvhEIs34RIjT+ETu2fhEXeD4RLvm+EQi7fhE
iPP4RO75+ERVAPlEuwb5RDIN+USIE/lE7hn5RF0g+US7JvlEIi35RJAz+UTuOflEVUD5RLtG
+UQiTflEkFP5RPdZ+URVYPlEw2b5RCJt+USQc/lE7nn5RFWA+UTDhvlEIo35RJCT+UTumflE
ZaD5RMOm+UQqrflEiLP5RPe5+URdwPlEw8b5RCrN+USQ0/lE99n5RF3g+UTD5vlEU+35RJDz
+UT3+flEXQD6RMMG+kQqDfpEkBP6RPcZ+kRdIPpEwyb6RCot+kSQM/pE9zn6RF1A+kTDRvpE
Kk36RJBT+kT3WfpEXWD6RMNm+kQqbfpEkHP6RBd6+kRdgPpEw4b6RCqN+kSQk/pE95n6RF2g
+kTDpvpEKq36RJCz+kT3ufpEXcD6RMPG+kQqzfpEkNP6RPfZ+kRd4PpEw+b6RCrt+kSQ8/pE
9/n6RF0A+0S7BvtEKg37RJAT+0T3GftEXSD7RMMm+0QqLftEkDP7RPc5+0RdQPtEw0b7RCpN
+0S5U/tE91n7RFVg+0S7ZvtEMm37RJBz+0T3eftEXYD7RMOG+0QqjftEkJP7RPeZ+0RVoPtE
w6b7RCqt+0SQs/tE97n7RF3A+0TDxvtEKs37RJDT+0T32ftEXeD7RLvm+0Qq7ftEkPP7RPf5
+0RVAPxEwwb8RCIN/ESIE/xE9xn8RF0g/ES7JvxEKi38RIgz/ET3OfxEVUD8RLtG/EQqTfxE
kFP8RO5Z/ERVYPxEu2b8RCpt/ESQc/xE7nn8RF2A/ETDhvxEIo38RJCT/ET3mfxEXaD8RLum
/EQqrfxEkLP8RO65/ERdwPxEw8b8RCrN/ESI0/xE7tn8RF3g/ES75vxEIu38RIjz/ETu+fxE
VQD9RLsG/UQqDf1EkBP9RO4Z/URVIP1Euyb9RCot/USQM/1E9zn9RFVA/UTDRv1EIk39RJBT
/UT3Wf1EVWD9RMNm/UQibf1EiHP9RO55/URdgP1Eu4b9RCqN/USQk/1E7pn9RF2g/US7pv1E
Iq39RJCz/UT3uf1EVcD9RLvG/UQqzf1EiNP9RPfZ/URV4P1Eu+b9RCLt/USQ8/1E7vn9RF0A
/kS7Bv5EKg3+RJAT/kTuGf5EXSD+RLsm/kQiLf5EiDP+RPc5/kRdQP5Eu0b+RCJN/kSIU/5E
91n+RIZg/kS7Zv5EKm3+RJBz/kT3ef5EVYD+RMOG/kQijf5EkJP+RO6Z/kRVoP5Ew6b+RCKt
/kSQs/5E7rn+RF3A/kS7xv5EIs3+RIjT/kT32f5EVeD+RMPm/kQi7f5EkPP+RPf5/kRdAP9E
uwb/RCoN/0SQE/9E7hn/RFUg/0S7Jv9EKi3/RIgz/0T3Of9EXUD/RLtG/0QqTf9EiFP/RO5Z
/0RdYP9Eu2b/RCJt/0SIc/9E7nn/RF2A/0T1hv9EIo3/RIiT/0T3mf9EVaD/RLum/0Qirf9E
kLP/RO65/0RVwP9E5Mb/RCLN/0SQ0/9E99n/RFXg/0S75v9EIu3/RJDz/0Tu+f9EKgAARV4D
AEWRBgBFxAkARfcMAEUqEABFXhMARZEWAEXEGQBF9xwARSogAEVeIwBFkSYARcQpAEX3LABF
KjAARV4zAEWRNgBFyDkARfs8AEUqQABFXkMARZFGAEXESQBF90wARSpQAEVeUwBFkVYARchZ
AEX7XABFKmAARV5jAEWRZgBFyGkARfdsAEUucABFYnMARZV2AEXIeQBF93wARS6AAEVegwBF
kYYARcSJAEX3jABFKpAARV6TAEWRlgBFxJkARfucAEUqoABFXqMARZGmAEXEqQBF+6wARSqw
AEVeswBFkbYARcS5AEX3vABFKsAARV7DAEWRxgBFxMkARffMAEUu0ABFYtMARZHWAEXE2QBF
BN0ARSrgAEVi4wBFleYARcTpAEUU7QBFKvAARWLzAEWV9gBFxPkARfv8AEUuAAFFXgMBRZEG
AUXICQFF+wwBRS4QAUVuEwFFlRYBRcgZAUX7HAFFLiABRWIjAUWVJgFFyCkBRfssAUUuMAFF
YjMBRZU2AUXIOQFF+zwBRS5AAUViQwFFlUYBRchJAUX7TAFFLlABRWJTAUWVVgFFyFkBRftc
AUUuYAFFYmMBRZVmAUXIaQFF+2wBRS5wAUVicwFFlXYBRch5AUX7fAFFLoABRWKDAUWVhgFF
yIkBRfuMAUUukAFFYpMBRZWWAUXImQFF+5wBRS6gAUViowFFlaYBRcipAUX7rAFFLrABRWKz
AUWRtgFFyLkBRfu8AUUuwAFFXsMBRZXGAUXIyQFF+8wBRS7QAUVi0wFFkdYBRcjZAUX73AFF
LuABRV7jAUWV5gFFyOkBRffsAUUq8AFFm/MBRZX2AUXI+QFF+/wBRS4AAkVeAwJFlQYCRcQJ
AkX/DAJFLhACRWITAkWVFgJFyBkCRfccAkUuIAJFYiMCRZUmAkXIKQJF+ywCRS4wAkViMwJF
lTYCRcg5AkX7PAJFKkACRV5DAkWVRgJFyEkCRftMAkUuUAJFYlMCRZVWAkXIWQJF+1wCRS5g
AkViYwJFlWYCRcRpAkX7bAJFLnACRWJzAkWRdgJFyHkCRft8AkUugAJFXoMCRZWGAkXQiQJF
EI0CRSqQAkVikwJFpZYCRcSZAkX7nAJFLqACRWKjAkWVpgJFxKkCRfusAkUusAJFYrMCRZG2
AkXIuQJF+7wCRS7AAkViwwJFkcYCRcjJAkX7zAJFLtACRV7TAkWR1gJFyNkCRffcAkUq4AJF
YuMCRZXmAkXI6QJF9+wCRS7wAkVe8wJFkfYCRcj5AkX3/AJFLgADRV4DA0WRBgNFxAkDRfcM
A0UqEANFXhMDRZUWA0XEGQNF+xwDRSogA0VeIwNFlSYDRcgpA0X7LANFKjADRV4zA0WVNgNF
xDkDRfs8A0UqQANFYkMDRZVGA0XISQNF90wDRSpQA0ViUwNFlVYDRcRZA0X3XANFLmADRWJj
A0WVZgNFxGkDRftsA0UucANFYnMDRZF2A0XIeQNF+3wDRSqAA0VegwNFkYYDRciJA0X3jANF
KpADRV6TA0WRlgNFyJkDRfucA0UqoANFXqMDRZWmA0XEqQNF+6wDRSqwA0VeswNFlbYDRcS5
A0X7vANFLsADRV7DA0WVxgNFxMkDRffMA0Uq0ANFXtMDRZHWA0XE2QNF+9wDRS7gA0Ve4wNF
keYDRcTpA0X37ANFKvADRV7zA0WV9gNFxPkDRff8A0UqAARFYgMERZUGBEXECQRF9wwERSoQ
BEViEwRFkRYERcgZBEX3HARFKiAERV4jBEWRJgRFxCkERSgtBEUqMARFYjMERZU2BEXEOQRF
9zwERSpABEVeQwRFkUYERdhJBEX3TARFS1AERV5TBEWRVgRFxFkERfdcBEUqYARFXmMERZFm
BEXEaQRF92wERSpwBEVecwRFkXYERcR5BEX7fARFKoAERV6DBEWRhgRFxIkERfeMBEUqkARF
XpMERZGWBEXEmQRF95wERS6gBEViowRFkaYERcSpBEX3rARFKrAERV6zBEWRtgRFxLkERfe8
BEUqwARFXsMERZHGBEXEyQRF98wERSrQBEVe0wRFldYERczZBEX73ARFKuAERWLjBEWR5gRF
xOkERffsBEUq8ARFXvMERZX2BEXE+QRF9/wERS4ABUViAwVFlQYFRcQJBUX7DAVFLhAFRV4T
BUWVFgVFxBkFRfscBUUuIAVFXiMFRZEmBUXEKQVF+ywFRSowBUViMwVFlTYFRcg5BUX/PAVF
LkAFRWJDBUWVRgVFyEkFRftMBUWEUAVFYlMFRZVWBUXIWQVF+1wFRS5gBUViYwVFlWYFRchp
BUX7bAVFKnAFRWJzBUWVdgVFyHkFRft8BUUugAVFYoMFRZWGBUXIiQVF+4wFRS6QBUVikwVF
lZYFRciZBUX7nAVFLqAFRWKjBUWVpgVFyKkFRfusBUUusAVFYrMFRZW2BUXIuQVF+7wFRTfA
BUViwwVFlcYFRcjJBUX7zAVFLtAFRWLTBUWV1gVFzNkFRfvcBUV04AVFguMFRZXmBUXI6QVF
++wFRS7wBUVe8wVFofYFRcj5BUX3/AVFLgAGRWIDBkWVBgZFyAkGRfcMBkUqEAZFchMGRZEW
BkXIGQZF9xwGRS4gBkViIwZFlSYGRcgpBkX3LAZFLjAGRWIzBkWVNgZF0DkGRfs8BkUuQAZF
YkMGRZVGBkXESQZF+0wGRS5QBkVeUwZFkVYGRcRZBkX3XAZF</AssayXData><AssayYData Points="900">wi4DPyLJAz9i4gQ/i/4CP4FlAz/bigQ/xzMEPwxMBD9cuAU/Ik4DP7r2BD/FuwQ/QJIEP1Q2
BD8mPQY/njYFP18rBT/J2wU/gkwDPzERBT+owAU/g0MFPxGbBT9hbwU/EUoFP5vMBD/4UwU/
GQAFPyvaBT+gFQU/bYcFP2u/BT+rKwU/m4QEP+1mBj/R7AQ/+ecFPz4NBT/COgU/9AgFP08T
Bj/jyQY/NB0GPzVKBT99bQU/B5IFP9buBT9t9wU/xmsFP8FkBT9bRQQ/LcgFP3UlBj8qhQY/
IX0EP+5EBj99lwQ/ck0FP0tSBT/+MgU/CgQGP0VwBj8uDQc/acIEP60SBz8E2AU/oX0FP0Zc
Bj9ALwY/V5MGP/TlBT+8VwY/eQgGP0LaBT+kjQU/JgUFP9y0Bj9/dgY/LfcFP64HBT+DeAU/
tnkFP0qDBj9y2gQ/PA4FPwziBD9QkwY/laAFP3qyBT/U9AQ/a7wEP5hFBj921wU/OYIFP4yS
BT8hLQc/gEAGP2nDBj/eHQY/UT4FPxczBT91rgY/hAEGP1UJBj+ggQQ/MZEGPya6BT/tlwU/
5pAFP0l8Bj9FWgY/AQsFP+lbBj9okQU/e+8EP/qaBT9CaAU/nuQEP8LwBT+ebAY/KlcFP2XK
Bj8SswU/gqYGP0MjBT9u7QU/yWsGPzhLBz/BHgU/AlQFPzWmBT98NwY/nnwFP3waBj9w/QU/
musEP0TkBT9rmgU/5zUFP0hMBj/regc/850GP0tpBT9PXAY/5ZYFP52NBj943QU/izoFP2Sf
Bj92/QU/1RUFP0ziBT8wIwc/u+AFP/cgBj990gU/OygGP2KyBz/0QgY/utMGP2duBj9OSAY/
IEgGPxQgBj8YAwY/BIoFP/J7BT9TEAY/OnoFP+fXBj+PkAU/WJIGP6BsBj8WyAY/b1AEP97R
BT9sbwU/A0IGP6mTBj8iaAY/QAAGP/mWBj+mSwY/XL4FPxi0BT84cAY/3gkGPyeuBj8dFQU/
DAIGP08xBj/V6QU/wY8FP/rABj9lpgY/L5wGPzs3Bj/gWgY/WkMFP3upBD89vwY/A34EP6LH
BT81owY/+0IFPy1oBT8sXgU/z08GP1OnBT/M9AY/mhoFP1IyBj/SqAY/Z/QGPyY7Bz+TegY/
kRMHP04JBz/HpwU/vqQGP8J5Bj/63AU/D2wGP+ceBj832gY/VVkGP8I1Bj972gU/46oGP6P3
Bj824QY/An8GPyOtBT/LgwY/6eAFPw/1Bj9tZwc/BdIFP7h+Bz8CsQQ/5oAGP9+dBz9EhAY/
WQwHP2Z4Bj8QaAY/E2YIP097Bj8MvQY/bg8HP7MOBj/ZaAY/b8AGPwBxBz8v7QY/en4HP5xK
Bj8ShgY/npsGP/WrBT97/AQ/IEAGP2cNBj9AUQc/7qsGP7MABj9ojwc/GngFP/ldBz+zVwc/
KhkHPykKBj/hwwY/RmAGP9ucBj+6Cwc/Kl8GP23KBD9j7gc/C9oFPyDGBj8DAQU/CrIGP/Hs
Bj8DkQY/taMGP0EKBz8M9QY/uU8HP27dBj9rIgc/V/EFP7LSBj99TwY//T4GP5w9Bj9i5AU/
r3wGP1hCBj/tKgc/vGYHP224Bz8rRgc/RyoHP332BT/3FQg/tfIFPwy5Bj/u0wY/I74GP3ie
Bj+M+gU/HccFPwwcBj/pVwg/Q+4GPymuCD9p8QY/e4gGPzqhBj+Rlwc/w2sGP38kCD84hAY/
MZAHPzEwBz8MigY/BTcHP9cZCD+tzwc/TYwFP0BFCD+ZVwc/n4gGP1a1Bz/L5wY/tPcGP9KM
Bz+9eQc/QO8HP5OaBz/jsgc/21cHP/7kBT+0qQg/QxcIP74oCD9K+Qc/OWIHPzEMBz+PvgY/
RhUHPw9FBj9ueQY/YFkHPykdCD9Zbwg/wUgHP303Bz+THQc/Zt0HP+ZnBj81iwY/Uv8GP7el
Bj+yfAc/imoIP9U6CD/aHwc/lnkHP871Bj+ZsAc/zOMGPzd6Bz/zNwY/FKwGP4+WBz+HiAY/
T6kGP227Bz+dhQc/C6cIPxRABz9HvQc/AskIP0csCD95Tgc/AiEHP3oZBz/jCgc/i94HP7V1
Bz+6/gY/4nQHP8cwBz94HgY/bGgGPyR1Bz/zewY/uIsIPxFoBz8stgc/34cHPyzYBz9loQc/
4rMIP9C+CD8aNAc/Qg4HP/YYCD83sQY/eDEGP7WQBj8NFAg/ouoIP16PCD9+9Ag/w+YIP3GP
CD8bgwc/DXIJP7yfBj8SIQg/CHsIP2y5Bj+IIAc/9Y8HP7Y3CD9p6Ag/rcsGP08eBz88vQc/
vg4IP6s5CD/ydAc/5yIIP1deBz8j0wY/sOoGP5CzBj/sGgc/kx0IP7JGCD+0CAc/MGwIP+ZT
CD+Udwg/tboHP991Bz8KCAg/U8UHP0h4Bz8uAwg/snsIP2TiBz/giAc/Wu8HPxDLBz/yIwc/
yJEHP/HjCD/A5gc/4a0IP9+KBz/QsgY/TIoIP8YOCD+Tpgg/EHYHPzgWCD9N7Ag/DToHP0VD
CD/sdQc/L7AJP4t1CD8xZgg/imgGP6l1CD8FEgg/uSMJP4U7CD+eWAg/gdYHP5gMCD9yrgg/
8uMHP0KDBz/Rmwg/40AHP2U5Cj8cjQg/Dj4IP2yOCD/5IQg/VaYIP8gkBz8WEAk/OkIIPyc7
CD/rjAg/OdsIP132Bz9I0Ag/G+sHP4fFBz/a8Ac/YlsIP1uqCD8u4wg/U3QIPxxNBz//NAg/
QYoIP/RCBz+18wg/01sIPwEwCT+Fjgc/cHoIP7/GBz/kJwg/4fYIP2VuCD8lzAg/G00JPwlC
CT9V7Qc/2dcIP5dgCT9Vbgg//PgIP14uCD/nVgk/pjUIPyKXCD+q3Qg/d68IP4clCD9DIgk/
++EJP+uZCD8c9gc/Gb8IPzDxBz+V8Ag/jsYIP3JCBz9yCwk/XgMJPxevCT/+AQg/63YJP4o+
CD9oRQg/hnIKP+QZCT+Q2Ag/2KMIP2yfCT/i0gg/MY8JPzDqCD+2ZQg/GPkIPyo6CD9mrgk/
u/4KP0lNCD8Vmgc/rAcJP72hCD83sAc/Pk4KP+FOCD9nNQg/En8IPx1xCT/sdAk/z40IP2/2
CD8fYAg/kLcIP4+XCD/8IQk/3lsIP/hZBz8/9gg/T/wIP1fsBz/GGAk/cioJP5X2CD91yQg/
cFUIP5MdCD+5sQg/pEgJP56QCD9BXwg/TvkIPy0DCT9QwAg/dZwJP8rsCD/PCAk/63QIP8yP
Bz/WVAk/91oJPy4lCT8qdQk/w+IHP42yCT+P4gg/R94IP4o3CD/jIAo/IN8IPy1vCT+YJAk/
l+YHP8n9CD9qKgk/2JAHP4xvCT+Y+Ag/lHMIP/wzCD+HFQg/mJsIP+6qBz/Powg/64UJP30x
CT/dYQk/YBEKP6bgCD+ELwc/MecHP6AYCT9mNgg//acJPwmECT/0xwk/vPcIPy1zCj8jvAg/
dDoJP4Y4Cj98VQk/0d0JP35eCD/6PQo/nG4IP6HICT8U+gg/ypcJPzRFCT+2qQg/oKUIPxxn
CD+RRgk/mzkKPxigCD9PEgk/pB8JP1LYCT9sSAo/FQUKPy3rCD8JLgk/aG4JP0xoCj8Bngg/
g9MIP/SACT+3vgo/UjUKP4ozCD8BtAk/+7UKPx3OCT+Bygk/W7cKP1RrCT9kXQk/cjwKP0om
CT+dlwk/gi0JP4dKCj98wgg/6xcIP97oCT94dAo/yxcJP2kxCj9qdgg/V5AJP2dhCD83YAo/
b0IJPxZcCT+cvAk/OekIP11NCj+Hhgg/lMAJP9E2Cj9x/wk/TSIJPwLBCD9+zAk/XUEJP3h8
Cj+0/Ak/HkgLP/z5CT8vMwo/i6IKPzYpCz+10wk/YAEKP9wQCT9Vhgk/sWULP4kmCj8wdgk/
uqsKP23WCj8pdQk/wW8KP+nhCT9fDwg/+d4JP1xICT+zQAo/qwAKP7y3CT8KXgo/uEMLP7/P
CT9aqwo//9cJPwz0Cj9RPwk/vc4JPyJHCj8BKQo/V0oKP9ITCj8Q2go/sRsKP2J9Cj8PZws/
pjwKP1lsCj/2hgk//f4KP2n5CT9veQk/fe4IP68nCz/MKwo/tDQLP+nCCz/fywo/kQcKP52z
Cj/Iuwk/wR4LP21+Cz+apAo/ZQkKP8FqCT9U8Ak/pjIKP6p8Cj+NuQo/Z2oJPzfgCj+Aqws/
A04KP5JRCT8cxQo/4YwKP3GRCT99HAs/xiELPwBFCj/Qago/FAMKPx6yCT+eQgs/47YJPzXN
CT+Xawk/CJUKP2ywCj/GYAo/59EJP8UODD8oeAo/x+8LP4WMCj+T9wo/xngKPyL1CT8Lsgk/
rsMJPzD7Cz8tXgs/fqgKP4OlCj/CSQs/hL8KPxQyCz/Kkgs/Um8KP8ISCz8Wbgo/Z/0LP5Dm
CT9G+Ao/v5AKP15QCz+K0go/GyoKP2D7CT/WQws/EF8LP6zXCj8BQQo/D3UJP7abCz93Ews/
S6kLPy1vCj/Skwo/fPMJPz2ZCz/rEws/VjALPz+ACz9cOws/Dh4LPzNQCz/urAs/kwsLPwuh
Cj9Drwo/mJILP9qrCj94Yww/o8sJP8pWCz+YAgw/Kx4LPweRCj+Rsgo/kOYKP7c3Cj9bFws/
gIoLP1AWCj/R7wk/BgwLP1xvCj88TAs/lmYKP/dhCz85dgo/8GsKP2i/CT9qsgo/SUMLP+eD
Cj+6YQs/ZKQKP/1wCj8/Ogw/zVIMP4YKCz9TrAo/weoLPyZTDD+BNQo/PfQKP+XmCj+m2gs/
jDwMP7mOCj+7bgs/UsIJPxQYDD/muws/K+ALP+/JCj87rgo/</AssayYData></Step><Step><CommonData><SampleLocation>11</SampleLocation><SampleID></SampleID><SampleGroup></SampleGroup><SampleInfo></SampleInfo><SampleRow>H</SampleRow><SamplePlate>1</SamplePlate><WellType>REGENERATION</WellType><Concentration>-1</Concentration><ConcentrationUnits>µg/ml</ConcentrationUnits><MolarConcentration>-1</MolarConcentration><MolarConcUnits>nM</MolarConcUnits><MolecularWeight>-1</MolecularWeight><Temperature>30</Temperature><StartTime>2609341</StartTime><AssayTime>5</AssayTime></CommonData><FlowRate>1000</FlowRate><StepType>KREGENERATION</StepType><StepName>Regeneration2</StepName><StepStatus>OK</StepStatus><ActualTime>5.00005</ActualTime><CycleTime>0.2</CycleTime><AssayXData Points="25">KmAGRV1jBkWQZgZFwGkGRfNsBkUmcAZFWXMGRZB2BkXEeQZF93wGRSaABkVZgwZFkIYGRcSJ
BkXzjAZFKpAGRV2TBkWQlgZFxJkGRX6dBkUqoAZFWaMGRZCmBkXAqQZF96wGRQ==</AssayXData><AssayYData Points="25">8V1hwOnRa8CgmHLADtJ4wGJUfMCzxn/ABYOBwCLegsCqCITAMO2EwKe9hcARp4bAhZKHwE1L
iMDZ0ojA+oWJwDr6icDMiYrA9viKwEFri8CqBYzA3TqMwGXNjMDvCo3AUmGNwA==</AssayYData></Step><Step><CommonData><SampleLocation>12</SampleLocation><SampleID></SampleID><SampleGroup></SampleGroup><SampleInfo></SampleInfo><SampleRow>H</SampleRow><SamplePlate>1</SamplePlate><WellType>NEUTRALIZATION</WellType><Concentration>-1</Concentration><ConcentrationUnits>µg/ml</ConcentrationUnits><MolarConcentration>-1</MolarConcentration><MolarConcUnits>nM</MolarConcUnits><MolecularWeight>-1</MolecularWeight><Temperature>30</Temperature><StartTime>2625463</StartTime><AssayTime>5</AssayTime></CommonData><FlowRate>1000</FlowRate><StepType>KREGENERATION</StepType><StepName>Regeneration2</StepName><StepStatus>OK</StepStatus><ActualTime>4.99907</ActualTime><CycleTime>0.2</CycleTime><AssayXData Points="25">KrAGRV2zBkWQtgZFwLkGRfe8BkUqwAZFXcMGRYzGBkXEyQZF98wGRSrQBkVd0wZFjNYGRcTZ
BkXz3AZFMuAGRV3jBkWQ5gZFxOkGRffsBkUq8AZFXfMGRZD2BkXE+QZF8/wGRQ==</AssayXData><AssayYData Points="25">0PoUPp0cMD6PuFs+WntvPhNRgz6ZZ44+3Z+TPtg+nT6jU6E+VoemPnVZrT7SN68+JEOxPmXi
sz5PFbg+Vf67PlHCuz6S474+6jXCPlYcxD52Q8c+zOvFPg7yyD61acs+e03KPg==</AssayYData></Step><Step><CommonData><SampleLocation>11</SampleLocation><SampleID></SampleID><SampleGroup></SampleGroup><SampleInfo></SampleInfo><SampleRow>H</SampleRow><SamplePlate>1</SamplePlate><WellType>REGENERATION</WellType><Concentration>-1</Concentration><ConcentrationUnits>µg/ml</ConcentrationUnits><MolarConcentration>-1</MolarConcentration><MolarConcUnits>nM</MolarConcUnits><MolecularWeight>-1</MolecularWeight><Temperature>30</Temperature><StartTime>2641782</StartTime><AssayTime>5</AssayTime></CommonData><FlowRate>1000</FlowRate><StepType>KREGENERATION</StepType><StepName>Regeneration2</StepName><StepStatus>OK</StepStatus><ActualTime>5.00005</ActualTime><CycleTime>0.2</CycleTime><AssayXData Points="25">JgAHRVkDB0WIBgdFvAkHRfMMB0UmEAdFWRMHRYwWB0XAGQdF8xwHRSIgB0VVIwdFjCYHRcAp
B0XzLAdFJjAHRVkzB0WMNgdFvDkHRfM8B0UmQAdFVUMHRYhGB0W8SQdF80wHRQ==</AssayXData><AssayYData Points="25">Eyt+wLJqgsClvYTAZPWFwOoah8BbCIjAsqmIwMmJicADBIrAN3SKwI0ji8C4sovAHs+LwFZr
jMDwpIzA6eiMwFVmjcCPiY3ABeGNwGo0jsDZT47A5Y2OwHHMjsAu+o7AzTOPwA==</AssayYData></Step><Step><CommonData><SampleLocation>12</SampleLocation><SampleID></SampleID><SampleGroup></SampleGroup><SampleInfo></SampleInfo><SampleRow>H</SampleRow><SamplePlate>1</SamplePlate><WellType>NEUTRALIZATION</WellType><Concentration>-1</Concentration><ConcentrationUnits>µg/ml</ConcentrationUnits><MolarConcentration>-1</MolarConcentration><MolarConcUnits>nM</MolarConcUnits><MolecularWeight>-1</MolecularWeight><Temperature>30</Temperature><StartTime>2658234</StartTime><AssayTime>5</AssayTime></CommonData><FlowRate>1000</FlowRate><StepType>KREGENERATION</StepType><StepName>Regeneration2</StepName><StepStatus>OK</StepStatus><ActualTime>4.99907</ActualTime><CycleTime>0.2</CycleTime><AssayXData Points="25">JlAHRVlTB0WIVgdFvFkHRe9cB0UmYAdFVWMHRYhmB0W8aQdF72wHRSJwB0VVcwdFiHYHRbx5
B0XvfAdFIoAHRVWDB0WIhgdFvIkHRe+MB0UikAdFVZMHRYyWB0W8mQdF75wHRQ==</AssayXData><AssayYData Points="25">AJWAPqZXkz4B0qM+F/GuPjq4uD7fpMI+6dDHPvmFzj6PTtE+yJfUPn8w2j6hdOA+LQriPkKb
5j4IVeo+LlnsPjfa7z4cKvE+M+HyPsem9T49nPU+xIn5PgxW+T7z9Ps+HeH8Pg==</AssayYData></Step><Step><CommonData><SampleLocation>11</SampleLocation><SampleID></SampleID><SampleGroup></SampleGroup><SampleInfo></SampleInfo><SampleRow>H</SampleRow><SamplePlate>1</SamplePlate><WellType>REGENERATION</WellType><Concentration>-1</Concentration><ConcentrationUnits>µg/ml</ConcentrationUnits><MolarConcentration>-1</MolarConcentration><MolarConcUnits>nM</MolarConcUnits><MolecularWeight>-1</MolecularWeight><Temperature>30</Temperature><StartTime>2674525</StartTime><AssayTime>5</AssayTime></CommonData><FlowRate>1000</FlowRate><StepType>KREGENERATION</StepType><StepName>Regeneration2</StepName><StepStatus>OK</StepStatus><ActualTime>4.99907</ActualTime><CycleTime>0.2</CycleTime><AssayXData Points="25">IqAHRVGjB0WIpgdFvKkHRe+sB0UisAdFUbMHRYS2B0W4uQdF67wHRR7AB0VRwwdFhMYHRbjJ
B0XrzAdFHtAHRVHTB0Wd1gdFvNkHRe/cB0Ue4AdFUeMHRYTmB0W46QdF6+wHRQ==</AssayXData><AssayYData Points="25">9At8wNN3gcCyeoPA7+yEwLQYhsDE74bAG7SHwO9YiMCv2YjAazyJwI+yicDyUYrAj5qKwEPI
isD1T4vACGyLwATLi8DeHozA8S2MwM2GjMCi7IzAcAuNwGAcjcD2Y43A52uNwA==</AssayYData></Step><Step><CommonData><SampleLocation>12</SampleLocation><SampleID></SampleID><SampleGroup></SampleGroup><SampleInfo></SampleInfo><SampleRow>H</SampleRow><SamplePlate>1</SamplePlate><WellType>NEUTRALIZATION</WellType><Concentration>-1</Concentration><ConcentrationUnits>µg/ml</ConcentrationUnits><MolarConcentration>-1</MolarConcentration><MolarConcUnits>nM</MolarConcUnits><MolecularWeight>-1</MolecularWeight><Temperature>30</Temperature><StartTime>2690685</StartTime><AssayTime>5</AssayTime></CommonData><FlowRate>1000</FlowRate><StepType>KREGENERATION</StepType><StepName>Regeneration2</StepName><StepStatus>OK</StepStatus><ActualTime>5.00005</ActualTime><CycleTime>0.2</CycleTime><AssayXData Points="25">HvAHRVHzB0WE9gdFtPkHRev8B0UeAAhFUQMIRYQGCEW4CQhF6wwIRRoQCEVREwhFhBYIRbgZ
CEXrHAhFHiAIRVEjCEWEJghFuCkIRSwtCEUeMAhFUTMIRYA2CEW0OQhF6zwIRQ==</AssayXData><AssayYData Points="25">kseqPkxwvT4WMs8+9kXePm556D69HPQ+XFT8Pku6AT+tLwQ/HloFP/5lCT9aYgw/hngNP9So
Dz+D7xA/ixwSP6DZEz+2eRU/KnQVPynwFj+6mBc/EOUXP6GmGT+iSBs/K7EbPw==</AssayYData></Step></KineticsData></ExperimentResults>
