# Supplementary material for: Functional development of a V3/glycan-specific broadly neutralizing antibody isolated from a case of HIV superinfection
Source: eLife. 2021 Jul 15;10:e68110. doi: 10.7554/eLife.68110 (PMC8376252; doi:10.7554/eLife.68110)
Supplement: Figure 2—source data 2. [file elife-68110-fig2-data2.zip › QA013.2 Dbl Ref BLI_2020.05.29/Mat_Gmat-L0_LatestInt_Naive_2020.05.29/Experiment_1/Misc. Files/200529_005.frd]

<?xml version="1.0" encoding="UTF-8" standalone="yes"?>
<ExperimentResults><ExperimentInfo Name="Experiment_1"><ExpDescription></ExpDescription><RTDVersion>2.0</RTDVersion><RunID>809C558C-8749-4348-9657-4DD3D69888F3</RunID><ExperimentType>KINETICS</ExperimentType><ExperimentSubType>KBASIC</ExperimentSubType><StartDateTime>2020-05-29T12:43:15</StartDateTime><MachineName>886RGX1</MachineName><UserName>Labuser</UserName><LotNumber></LotNumber><PlateName>200529</PlateName><PlateName2></PlateName2><SensorName>E1</SensorName><SensorPlate>1</SensorPlate><SensorType>AHC (Anti-hIgG Fc Capture)</SensorType><SensorRole>LIGAND</SensorRole><SensorInfo></SensorInfo><WritingSW>DataAcquisition.exe 11.1.2.24</WritingSW><InstrumentType>OctetRED96</InstrumentType><InstrumentSerial>FB-50183</InstrumentSerial><InstrumentFW></InstrumentFW><IntegrationTime>2.9</IntegrationTime><DSPType>CPF</DSPType><DSPStitching>1</DSPStitching><HasManifest>1</HasManifest><InfoHash>1409492000</InfoHash></ExperimentInfo><AssayParamsInfo/><KineticsData><Step><CommonData><SampleLocation>1</SampleLocation><SampleID></SampleID><SampleGroup></SampleGroup><SampleInfo></SampleInfo><SampleRow>E</SampleRow><SamplePlate>1</SamplePlate><WellType>BUFFER</WellType><Concentration>-1</Concentration><ConcentrationUnits>µg/ml</ConcentrationUnits><MolarConcentration>-1</MolarConcentration><MolarConcUnits>nM</MolarConcUnits><MolecularWeight>-1</MolecularWeight><Temperature>30</Temperature><StartTime>0</StartTime><AssayTime>30</AssayTime></CommonData><FlowRate>1000</FlowRate><StepType>BASELINE</StepType><StepName>Baseline</StepName><StepStatus>OK</StepStatus><ActualTime>30</ActualTime><CycleTime>0.2</CycleTime><AssayXData Points="150">AAAAAM3MTD66Scw+EFgZP83MTD93vn8/mpmZPzMzsz/NzMw/ZmbmPzvf/z9qvAxAmpkZQGZm
JkAzMzNAAABAQGq8TEA3iVlAZmZmQNEic0AAAIBAZmaGQM3MjEAzM5NAmpmZQM/3n0D6fqZA
zcysQDMzs0BokblAAADAQGZmxkCcxMxAAivTQC2y2UAAAOBAZmbmQM3M7EACK/NAmpn5QAAA
AEEzMwNBTmIGQYGVCUG0yAxB5/sPQTMzE0FmZhZBmpkZQc3MHEHn+x9BMzMjQWZmJkGBlSlB
tMgsQQAAMEHHSzNBTmI2QZqZOUHNzDxBYhBAQTMzQ0FmZkZBmplJQc3MTEEAAFBBMzNTQU5i
VkGamVlBtMhcQef7X0EzM2NBTmJmQZqZaUHNzGxBAABwQRsvc0FOYnZBmpl5Qc3MfEEAAIBB
jZeBQScxg0HNzIRBZmaGQWIQiEGNl4lBJzGLQcHKjEFaZI5B9P2PQY2XkUEnMZNBzcyUQVpk
lkEAAJhBmpmZQScxm0HBypxBZmaeQfT9n0GNl6FBJzGjQc3MpEFmZqZB9P2nQY2XqUEzM6tB
zcysQVpkrkH0/a9BmpmxQScxs0HByrRBWmS2QQAAuEGNl7lBJzG7Qc3MvEF/ar5BAADAQb6f
wUEzM8NBzczEQVpkxkH0/cdBjZfJQScxy0Hy0sxBZmbOQQAA0EGNl9FBJzHTQcHK1EFaZNZB
AADYQY2X2UEnMdtBzczcQVpk3kH0/d9BjZfhQScx40HByuRBWmTmQfT950GamelBJzHrQc3M
7EFmZu5B</AssayXData><AssayYData Points="150">AAAAADqSqzl+WgA62h7ZOzQzRzu9wQ+67hFQujVzLDs/orI7zg+2u1MvQjvS5IA78FHKOxPo
LTmKCre6BBcDO5qD6DtpvlQ7hzmLO1E8wjvJgVk7rG3cO6zUyTueE3I7szyuO/ypADwL3NM7
GeKXO5ozKjoi7AM7RGkzOFlfBjvW+LE70EqJO0OqtzpxEso77MyEO7wzWTsBIpw7WaSdOxfQ
8TurPdA69qTxOwECCDyPM3476GMAPBiLnDur4Yk7s8e8O4h92TsIOR46CI6XOxB/tDsSx8c7
TAqxOwZvVTsiBwc84IUHPOFWvjqeVOM74N31O+zO3Du7ctE7OFOjOnHJojurwcs6Sqe8O6Zq
lDv5JR48NI9HOzOZZztKOfs79MADPEJgvDsCkHM7+InrOhUEFDu/+uw73QT4O0gDzzvLvrw7
NDxTOyJZujtDYIw7X1SGOvbXkjvd6as7GOSwO0Ko2jrHK6g7EWrSOpOZBTxAc4U7M46rO7fH
sjuMA8c7Cr7OOyYm1DvA6ww81JT3O212MTyipUE7lvVLO3a1sTuAd7K4u6bLO40vDzxbguA6
ppSeO5BwTzvGQt46YgwhPNL8MDvx0Xg7XgvBO9L9rjsAMKw7t7oUPICkXjsWWOA7qey/OzCl
bzshDLE7p58BPIsBqTsItc47XxgOPP69Gztbm3M78FfdO01YTjsxzLQ7rlXYO4Q4DTy9n2Y7
FasCPPHZxDtF4ow7jbOpO8q8DDzBzHg7+OmUO5iekDs55oE7ojhQO9Q1LDsQKoM7Sp/HO8yx
0jtgTeg7</AssayYData></Step><Step><CommonData><SampleLocation>11</SampleLocation><SampleID></SampleID><SampleGroup></SampleGroup><SampleInfo></SampleInfo><SampleRow>E</SampleRow><SamplePlate>1</SamplePlate><WellType>REGENERATION</WellType><Concentration>-1</Concentration><ConcentrationUnits>µg/ml</ConcentrationUnits><MolarConcentration>-1</MolarConcentration><MolarConcUnits>nM</MolarConcUnits><MolecularWeight>-1</MolecularWeight><Temperature>30</Temperature><StartTime>61876</StartTime><AssayTime>5</AssayTime></CommonData><FlowRate>1000</FlowRate><StepType>KREGENERATION</StepType><StepName>Regeneration</StepName><StepStatus>OK</StepStatus><ActualTime>5.025</ActualTime><CycleTime>0.2</CycleTime><AssayXData Points="25">AADwQZqZ8UEnMfNBzcz0QWZm9kEAAPhBmpn5QTMz+0HAyvxBZmb+QQAAAELNzABCmpkBQmZm
AkIzMwNCAAAEQs3MBEKamQVCZmYGQjMzB0IAAAhCzcwIQpqZCUJmZgpCzUwLQg==</AssayXData><AssayYData Points="25">Z2GhwFgcqcD1Lq7AwluywKA/tcBx2rfAqTC6wN4xvMCYCL7A/X2/wGzMwMDNG8LA50DDwDxw
xMBqXMXALFrGwHQxx8Bp7MfAW8jIwAegycCGRcrAzdPKwK57y8C+/MvA5UTMwA==</AssayYData></Step><Step><CommonData><SampleLocation>12</SampleLocation><SampleID></SampleID><SampleGroup></SampleGroup><SampleInfo></SampleInfo><SampleRow>E</SampleRow><SamplePlate>1</SamplePlate><WellType>NEUTRALIZATION</WellType><Concentration>-1</Concentration><ConcentrationUnits>µg/ml</ConcentrationUnits><MolarConcentration>-1</MolarConcentration><MolarConcUnits>nM</MolarConcUnits><MolecularWeight>-1</MolecularWeight><Temperature>30</Temperature><StartTime>78492</StartTime><AssayTime>5</AssayTime></CommonData><FlowRate>1000</FlowRate><StepType>KREGENERATION</StepType><StepName>Regeneration</StepName><StepStatus>OK</StepStatus><ActualTime>4.999</ActualTime><CycleTime>0.2</CycleTime><AssayXData Points="25">mhkMQmHlDEI0sw1CAIAOQsdLD0KUGBBCYeUQQi2yEUL6fhJCx0sTQpQYFEJh5RRCLbIVQvp+
FkLHSxdClBgYQmHlGEItshlC+n4aQs1MG0KUGBxCYeUcQi6yHUL6fh5Cx0sfQg==</AssayXData><AssayYData Points="25">Vvywv4Zkqr97zaW/khSiv61nn78QiZy/ZaGavzX9mL+3t5a/LuuUv81SlL8yWpK/lnCRv26j
kL9L7o+/g/6Nv5Vjjr9nKY2/TJOMvzT6i79VQoq/XtqJv7Pkib+a24i/LuKIvw==</AssayYData></Step><Step><CommonData><SampleLocation>11</SampleLocation><SampleID></SampleID><SampleGroup></SampleGroup><SampleInfo></SampleInfo><SampleRow>E</SampleRow><SamplePlate>1</SamplePlate><WellType>REGENERATION</WellType><Concentration>-1</Concentration><ConcentrationUnits>µg/ml</ConcentrationUnits><MolarConcentration>-1</MolarConcentration><MolarConcUnits>nM</MolarConcUnits><MolecularWeight>-1</MolecularWeight><Temperature>30</Temperature><StartTime>94784</StartTime><AssayTime>5</AssayTime></CommonData><FlowRate>1000</FlowRate><StepType>KREGENERATION</StepType><StepName>Regeneration</StepName><StepStatus>OK</StepStatus><ActualTime>5</ActualTime><CycleTime>0.2</CycleTime><AssayXData Points="25">lBggQmHlIEIusiFC+n4iQsdLI0KUGCRCYeUkQi6yJUIBgCZCx0snQpQYKEJh5ShCLrIpQvp+
KkLHSytClBgsQmHlLEIusi1C+n4uQsdLL0KUGDBCYeUwQi6yMUL6fjJCx0szQg==</AssayXData><AssayYData Points="25">Bia7wOSnv8AWD8LAvz7EwFLSxcDr6cbA6M3HwGTVyMBTq8nAaX3KwN8xy8AFosvArknMwI7h
zMBOhs3AzbLNwKUzzsBOtM7A8RLPwOqLz8D+3c/A0yfQwMiG0MD8/dDA9ALRwA==</AssayYData></Step><Step><CommonData><SampleLocation>12</SampleLocation><SampleID></SampleID><SampleGroup></SampleGroup><SampleInfo></SampleInfo><SampleRow>E</SampleRow><SamplePlate>1</SamplePlate><WellType>NEUTRALIZATION</WellType><Concentration>-1</Concentration><ConcentrationUnits>µg/ml</ConcentrationUnits><MolarConcentration>-1</MolarConcentration><MolarConcUnits>nM</MolarConcUnits><MolecularWeight>-1</MolecularWeight><Temperature>30</Temperature><StartTime>110914</StartTime><AssayTime>5</AssayTime></CommonData><FlowRate>1000</FlowRate><StepType>KREGENERATION</StepType><StepName>Regeneration</StepName><StepStatus>OK</StepStatus><ActualTime>5</ActualTime><CycleTime>0.2</CycleTime><AssayXData Points="25">lBg0QnnpNEIusjVC9H02QsdLN0KUGDhCYeU4Qi6yOUL6fjpCx0s7QpQYPEJh5TxCLrI9QvR9
PkLHSz9ClBhAQmHlQEInsUFCMohCQsdLQ0KUGERCYeVEQi6yRUL0fUZCx0tHQg==</AssayXData><AssayYData Points="25">yWW0v+rYrb8Gc6i/dECkv2PPoL+OS56/uXCbv2+zmb9Wp5i/wgeWvwdMlb9tVpS/csmSv/IO
kr/eNpC/dyGPv8ajjr9i5o6/WrqNv3rbjL/sHIy/j2WLv8Sdir+GNYu/NNmJvw==</AssayYData></Step><Step><CommonData><SampleLocation>11</SampleLocation><SampleID></SampleID><SampleGroup></SampleGroup><SampleInfo></SampleInfo><SampleRow>E</SampleRow><SamplePlate>1</SamplePlate><WellType>REGENERATION</WellType><Concentration>-1</Concentration><ConcentrationUnits>µg/ml</ConcentrationUnits><MolarConcentration>-1</MolarConcentration><MolarConcUnits>nM</MolarConcUnits><MolecularWeight>-1</MolecularWeight><Temperature>30</Temperature><StartTime>127041</StartTime><AssayTime>5</AssayTime></CommonData><FlowRate>1000</FlowRate><StepType>KREGENERATION</StepType><StepName>Regeneration</StepName><StepStatus>OK</StepStatus><ActualTime>5</ActualTime><CycleTime>0.2</CycleTime><AssayXData Points="25">lBhIQmHlSEIusklC+n5KQsdLS0KUGExCYeVMQi6yTUL6fk5CwUpPQpQYUEJb5FBCLrJRQvp+
UkLHS1NClBhUQmHlVEIuslVC+n5WQsFKV0KOF1hCYeVYQiixWUL6flpCx0tbQg==</AssayXData><AssayYData Points="25">r/S8wGxmwcDd28PAgIjFwFe4xsBQ78fAfcjIwFGXycBnRMrAY//KwAp6y8BJB8zAZZDMwLLu
zMCEcc3AiM3NwNkzzsAUi87As93OwJ3vzsAdf8/Ay83PwFn4z8ABKtDAkEjQwA==</AssayYData></Step><Step><CommonData><SampleLocation>12</SampleLocation><SampleID></SampleID><SampleGroup></SampleGroup><SampleInfo></SampleInfo><SampleRow>E</SampleRow><SamplePlate>1</SamplePlate><WellType>NEUTRALIZATION</WellType><Concentration>-1</Concentration><ConcentrationUnits>µg/ml</ConcentrationUnits><MolarConcentration>-1</MolarConcentration><MolarConcUnits>nM</MolarConcUnits><MolecularWeight>-1</MolecularWeight><Temperature>30</Temperature><StartTime>143523</StartTime><AssayTime>5</AssayTime></CommonData><FlowRate>1000</FlowRate><StepType>KREGENERATION</StepType><StepName>Regeneration</StepName><StepStatus>OK</StepStatus><ActualTime>5.004</ActualTime><CycleTime>0.2</CycleTime><AssayXData Points="25">lBhcQmHlXEIusl1C9H1eQsdLX0KUGGBCYeVgQjSzYUL6fmJCx0tjQo4XZEJh5WRCJ7FlQvR9
ZkLHS2dCjhdoQmHlaEIusmlC9H1qQiNba0KOF2xCYeVsQiixbUL6fm5C4E9vQg==</AssayXData><AssayYData Points="25">7GSsv2DYpb9g1aC/5A2cvwiimL8zf5W/feeTv+EFkr9fpY+/ebaOvyswjb+ggou/aV+LvxRn
ir+YTYm/wBaIv1RBh7982oa/zC6Gv5n8hL/zx4O/ZJWDv5u0gr/zY4O/zHOCvw==</AssayYData></Step><Step><CommonData><SampleLocation>1</SampleLocation><SampleID></SampleID><SampleGroup></SampleGroup><SampleInfo></SampleInfo><SampleRow>E</SampleRow><SamplePlate>1</SamplePlate><WellType>BUFFER</WellType><Concentration>-1</Concentration><ConcentrationUnits>µg/ml</ConcentrationUnits><MolarConcentration>-1</MolarConcentration><MolarConcUnits>nM</MolarConcUnits><MolecularWeight>-1</MolecularWeight><Temperature>30</Temperature><StartTime>158609</StartTime><AssayTime>30</AssayTime></CommonData><FlowRate>1000</FlowRate><StepType>BASELINE</StepType><StepName>Baseline2</StepName><StepStatus>OK</StepStatus><ActualTime>29.999</ActualTime><CycleTime>0.2</CycleTime><AssayXData Points="150">sx1wQnrpcEJHtnFCE4NyQuBPc0KtHHRCeul0Qke2dUITg3ZC4E93Qq0ceEKA6nhCR7Z5QhOD
ekLgT3tCrRx8QnrpfEJHtn1CE4N+QuBPf0JWDoBCvXSAQiPbgEKKQYFC8KeBQlYOgkK9dIJC
I9uCQopBg0Lwp4NCVg6EQr10hEIj24RCikGFQvCnhUJWDoZCvXSGQiPbhkKKQYdC8KeHQlYO
iEK9dIhCI9uIQopBiULwp4lCXQ+KQr10ikIj24pCB0GLQvCni0JWDoxCvXSMQiPbjEKKQY1C
8KeNQlYOjkK9dI5CI9uOQopBj0Lwp49CVg6QQjp0kEIj25BCikGRQvCnkUJWDpJCvXSSQiPb
kkKKQZNCbaeTQlYOlEK9dJRCI9uUQopBlULwp5VCVg6WQjp0lkKg2pZCikGXQm2nl0LTDZhC
vXSYQiPbmEIHQZlC8KeZQtQNmkI6dJpCI9uaQopBm0Lwp5tCVg6cQr10nEIj25xCikGdQm2n
nULUDZ5CvXSeQiPbnkKKQZ9C8KefQlYOoEK9dKBCI9ugQgdBoULwp6FCVg6iQjp0okIj26JC
ikGjQvCno0LUDaRCvXSkQiPbpEKKQaVC8KelQtQNpkI6dKZCI9umQopBp0Jtp6dC1A2oQr10
qEIj26hCB0GpQvCnqUJWDqpCvXSqQiPbqkKKQatCbaerQlYOrEI6dKxCoNqsQgdBrUJtp61C
1A2uQjp0rkIj265CikGvQvCnr0JWDrBCvXSwQqDasEKKQbFCbaexQlYOskK9dLJCI9uyQgdB
s0Lwp7NC</AssayXData><AssayYData Points="150">kW10vzhsdL/97HK/vDlyv2/jcb+C5nG/to5xv4P5b7/Dt26/v1hvv7aOb7+IjG2/cWZuv/tO
bb9/Gmy//jttv7zWa799v2y//Y1rv1Evar9H12q/eptqv8n4ab+7k2m/Oaxpv0+yar9Kqmm/
t2dov2aPaL+CSGe/dc5mv6QTZ79Rpma/X9lmvySUZb/ALGW/ngplvxUXZb/ngWW/0sZkv1a/
ZL8ZI2W/Oddkv+M4Yr/CNmS/XLZiv0YTY7/1VGK/09Nhvw9SYr9bKWG/aVxhv1NzYL/65mC/
oplgv0h/YL+2Tl+/1YpgvzsYYL9o4l+/4aJfvyvuX7/+6l6/todev5giX78k8F6/x6Jevyja
Xb+ZFF6/rH1evxc1XL+lFV6/Xmddv3bbXL/RsFy/kVtcv0o5W79XvVq/Ybhbv88QW78DjFy/
ATJbvwxzWL8feVu/g4Vbv/AZWr+1X1m/4XpbvztqW7+2SVq/O39Zv6njWL813Fm/iThZvxVW
Wb8j91e/2J9Yv2aSWL8LBli/mzxYv9gPWL/Lf1i/mZFWv6JTWL9fHFi/fZ5WvwQMWL9AaVe/
00JYv62SVr/Zd1a/7nFVv+BQVb++WlW/QgRVv+kqVr/xlFS/JUVVv4wTVr+WhVW/bbBUv6I/
Vb9//FS/SalUv5NhVb/0y1O/a4NTv347VL+CuVO//t9Uv9DcU783tFO/7gtTv9FVU792LlS/
iMFSv8j3Ur89y1K/ikNRv5ePU7+N2VK/1pxSv56KUr/hvFG/XYlRv49KUr95HFG/noJSv2jk
T7+edVG/</AssayYData></Step><Step><CommonData><SampleLocation>2</SampleLocation><SampleID>QA013.2 mature</SampleID><SampleGroup></SampleGroup><SampleInfo></SampleInfo><SampleRow>E</SampleRow><SamplePlate>1</SamplePlate><WellType>KLOAD</WellType><Concentration>10</Concentration><ConcentrationUnits>µg/ml</ConcentrationUnits><MolarConcentration>-1</MolarConcentration><MolarConcUnits>nM</MolarConcUnits><MolecularWeight>-1</MolecularWeight><Temperature>30</Temperature><StartTime>194014</StartTime><AssayTime>80</AssayTime></CommonData><FlowRate>1000</FlowRate><StepType>LOADING</StepType><StepName>Loading</StepName><StepStatus>OK</StepStatus><ActualTime>79.999</ActualTime><CycleTime>0.2</CycleTime><AssayXData Points="400">Vg60Qjl0tEIj27RCiUG1Qm2ntUJWDrZCvHS2QqDatkKJQbdC8Ke3QlYOuEK8dLhCKdy4QolB
uULwp7lC0w26Qrx0ukIj27pCBkG7Qm2nu0LTDbxCOXS8QiPbvEKJQb1CbKe9QuUQvkI5dL5C
I9u+QgZBv0Izs79C0w3AQjl0wEKg2sBCiUHBQn+qwUJWDsJCvHTCQqDawkIGQcNC8KfDQlYO
xEI5dMRCoNrEQolBxULwp8VCVg7GQrx0xkKg2sZCiUHHQvCnx0LTDchCOXTIQqDayEIGQclC
bKfJQtMNykI5dMpCoNrKQgZBy0Lwp8tC0w3MQjl0zEIj28xCBkHNQmynzULTDc5COXTOQiPb
zkIGQc9C/KnPQlYO0EK8dNBCKdzQQgZB0ULwp9FC0w3SQrx00kKg2tJCBkHTQmyn00LTDdRC
OXTUQiPb1EIGQdVC8KfVQlYO1kI5dNZCoNrWQgZB10Jsp9dC0w3YQjl02EKg2thCiUHZQmyn
2ULTDdpCOXTaQqDa2kIGQdtCbKfbQtMN3EI5dNxCoNrcQgZB3UJsp91CVg7eQjl03kKm295C
BkHfQmyn30LTDeBCOXTgQqDa4EIGQeFCbKfhQtMN4kK8dOJCoNriQgZB40Jsp+NCoBrkQjl0
5EIj2+RCBkHlQmyn5ULlEOZCOXTmQqDa5kIGQedCbKfnQtMN6EI5dOhCoNroQgZB6UJsp+lC
0w3qQjl06kKg2upCBkHrQmyn60LTDexCOXTsQiPb7EKJQe1CbKftQtMN7kI5dO5CI9vuQolB
70Jsp+9C0w3wQjl08EKg2vBCBkHxQvCn8ULTDfJCOXTyQqDa8kIGQfNCbKfzQlYO9EI6dPRC
oNr0QolB9UL8qfVC2Q72Qrx09kKg2vZCaFH3QvCn90JWDvhCvHT4QiPb+EKJQflC8Kf5QlYO
+kK8dPpCI9v6QolB+0Lwp/tCVg78Qrx0/EIj2/xCiUH9QvCn/UJWDv5CTHf+QiPb/kKJQf9C
8Kf/QisHAENeOgBDkm0AQ8SgAEP40wBDKwcBQ146AUOSbQFDxKABQ/jTAUMrBwJDXjoCQ5Jt
AkMMogJD+NMCQysHA0NeOgNDUG0DQ8SgA0P40wNDKwcEQy89BEOSbQRDxKAEQ/jTBEPqBgVD
XjoFQ5JtBUPEoAVD+NMFQysHBkNeOgZDUG0GQ8SgBkP40wZD8AcHQ146B0OSbQdDxKAHQ/jT
B0PqBghDXjoIQ5JtCEODoAhD+NMIQ+oGCUNeOglDkm0JQ8SgCUP40wlDKwcKQ146CkOSbQpD
g6AKQ/jTCkMrBwtDXjoLQ1BtC0PEoAtD+NMLQ+oGDENeOgxDkm0MQ8SgDEP40wxDKwcNQ146
DUOSbQ1Dg6ANQ8nWDUMrBw5DXjoOQ5JtDkPEoA5DttMOQysHD0NeOg9Dkm0PQ8SgD0O20w9D
KwcQQx06EEOSbRBDg6AQQ/jTEEPqBhFDXjoRQ5JtEUODoBFD+NMRQysHEkNeOhJDkm0SQ4Og
EkP40xJDbAcTQ146E0NQbRNDxKATQ/jTE0MrBxRDHToUQ5JtFEPEoBRDttMUQysHFUNeOhVD
km0VQ8SgFUP40xVD6gYWQx06FkOSbRZDxKAWQ7bTFkPqBhdDXjoXQyFwF0ODoBdDttMXQysH
GEMdOhhDkm0YQ4OgGEP40xhDKwcZQx06GUOSbRlDxKAZQ/jTGUPqBhpDXjoaQ1BtGkODoBpD
ttMaQysHG0McOhtDkm0bQ8SgG0P40xtDKwccQxw6HENQbRxDxKAcQ/jTHEMrBx1DHDodQ5Jt
HUODoB1DttMdQ+oGHkNeOh5Dkm0eQ8SgHkP40x5D6gYfQxw6H0NQbR9DxKAfQ7bTH0NKDCBD
HDogQ1BtIEODoCBDttMgQ+oGIUMcOiFDUG0hQ8SgIUO20yFD6gYiQ146IkOSbSJDg6AiQ7bT
IkPqBiNDXjojQ1BtI0OJoSNDttMjQ+oGJENeOiRDUG0kQ4OgJEO20yRD6gYlQ146JUNQbSVD
xKAlQ7bTJUPqBiZDHDomQ1BtJkODoCZDttMmQysHJ0McOidDUG0nQ8SgJ0O20ydD6gYoQ146
KENQbShDg6AoQ7bTKEPqBilDHDopQ1BtKUNapClDttMpQw==</AssayXData><AssayYData Points="400">ERFWvwF6U7/0Kk+/4x1Mv4sdSL8wnUW/lNtAvxuLPr8gPDq/BtQ2v5WgMr8aQzC/yPUrv3oK
KL9HaSO/ITciv69UHr8Spxq/0ocXv6a7E7/mmA+/5WwMv8zsCb/VNge/J18Ev4nRAL8GD/m+
xTr0vgnr7r7Myea+x0bkvqFf277tW9W+me3NvmgLyr7Zr8K+HJK+vtP8tr56g7K+ty+tvv/c
pb7OyqG+FoGbvlsElr67dJC+S+qMvrexhL6GQIO+R+V4vsxJb74tuWG+Su5VvqhpU76jLEm+
Tzk8vqPQMr5IEie+DYohvv4FFL7jFRG++hkGvudY/L10i+a9LAzZvdtcxb1Zhra9DrOmvRB0
lL2q2oO9NVd6vXcsS72uYjW9d+TtvE/RybzMHJe8bUglvI3lpLtDy/64BpMpPNjnZTxbM5E8
4jjyPH0AGj1eUC497k81PUsAUz3a9WI9mT2LPb7wmD1JCI895/GpPcRutT3mcMM9TA+/PXFy
2D0CVuQ9cV7qPcmh9D2m+gM+S2gIPnmSDj7H8Q0+8+cZPrORGT6FQCQ+aswmPgchJj4sZzE+
98wyPti2OT5v2Do+FeBDPo6fRj5GtUo+BdNQPhXuVz4CMVk+CXtXPv5jZD6cM2g+iiVrPnm6
bj5GZHI+vHV7PpuFdj5bVXw+GKCAPvr+gD4wF4U+GGqIPsHViz5lE4s+jlSNPkjFkT5NapA+
CXiSPs8Dlj4eXZU+O8SaPqMRmz7fRZ0+/laePhqEnz44IKA+08yhPohBpD4v1aQ+QNelPoPD
pT4Ahao+ZCauPojhrD5LcrA+wc6yPvQqsT5ZlrI+8oK1Pm1Qtj4+h7c+Lpa4Pu+gvj7xOb0+
2Ha7PsG5vj6mZMA+ivfBPr3uwz7TEMU+3sPFPuk1xz4Tz8g+zOnKPoZ/zj6GrMw+VNDPPoSq
zj53DM4+x9TUPnma1D7djdQ+doTTPkUC1j7uQtc+9R3dPgdq2T4LsNw+eBndPqdq3z5POeI+
iLvhPuHj4T56HOI+OQjkPnQq4T6tleY+effmPnN76D4j/+k+7pzoPhXO6D4eIe4+QkbuPjTD
7T55/O8+MenvPhuS7z74c/Q+RuP0PhWJ9D5HM/Y+K+j1PgS8+j4+vvc+uuj6PiaC/D4+yPs+
cHv7Pg2W/T6gbP4+614BP0tlAD/8nv8+BE8BP2EWAj89ZQI/HFYCPyebAj8rNwM/RvIDP9PH
BD+GNAM/a00EPz57Bj8WJwc/OycGP8NUBz9w0gg/0WIHP8IFCD/7/gg/P3UJPyHDCT8w3Ag/
Uj0LP6+7Cz8nsws/JFAKP/fDDD8VJQ0/We4MP9L6DD/1XQ4/OWENP5x4Dj8jVg8/YJQPP+ol
ED9pAxE/RIARPxx/ET8DnhI/kg0RP+UhET9fJhI/BjwSP+WtEz9LexQ/PQAUP8DTFD9owRQ/
eMQVP8i9FT/KWBY/nuoVP6/yFz9DRBc/rswXP6giGD8eNBg/iYMZP517GD/DaBk/sFcaP6gi
Gz9aixk/E8caPz7NGj+oXho/TVwcP7nnHD9YGhw/LC8dP22mHD/BCB0/xXAfPwawHT/Och4/
MLsfPxn5Hz9kTSA/2twePxk0IT8riiA/N1MgP8wBIT9AZCA/gAshPwEpIj90XSI/nu0hP43V
Iz9oIyQ/XFAjP/BHIz+FACM/Zi0kP+CQJT9ETCY/DyMlP/SeJj+MGCY/TU4nP9AeKD9RKSg/
0xonP8imKD/oHSk/y1goP+7ZKD9GEyo/36ApP+dtKj802Sk/ZXArPzRcKT9/ASs/6esqPxb5
LD8/lCs/fowsP2beKj/LDi8/NYstP00FLT9Ohi0/BocuP+1/Lj/c5S0/BVIvP8IPLz+lDTA/
XNcvP5WAMD80ujA/1YYwP7g6MD9KzDA/1TkwP+CIMT8wVzI/+NQyPyc3Mz88BzI/eZUyP2UW
Mz8OMDQ/nnEzP0jtND+a2TQ/R2o1P6GENj/cMDQ/CQI1PyWYNT+jmjQ/cLo2P5n8NT8irDY/
ZtI2PzHIOD+/Gzc/9q44P/BmNz/kBjg/hpQ3P67uNz9y+Tg/b/Y4P4REOT8+HDk/u005P3Ea
Oz+QyDk/iU86P72/Oz9+wjo/syI6P0D0OT/1IDw/QY87Pw==</AssayYData></Step><Step><CommonData><SampleLocation>1</SampleLocation><SampleID></SampleID><SampleGroup></SampleGroup><SampleInfo></SampleInfo><SampleRow>E</SampleRow><SamplePlate>1</SamplePlate><WellType>BUFFER</WellType><Concentration>-1</Concentration><ConcentrationUnits>µg/ml</ConcentrationUnits><MolarConcentration>-1</MolarConcentration><MolarConcUnits>nM</MolarConcUnits><MolecularWeight>-1</MolecularWeight><Temperature>30</Temperature><StartTime>279802</StartTime><AssayTime>30</AssayTime></CommonData><FlowRate>1000</FlowRate><StepType>BASELINE</StepType><StepName>Baseline3</StepName><StepStatus>OK</StepStatus><ActualTime>29.999</ActualTime><CycleTime>0.2</CycleTime><AssayXData Points="150">6QYqQ9s5KkMObSpDg6AqQ3TTKkPpBitD2zkrQ09tK0NBoCtDdNMrQ6cGLEMcOixDT20sQ4Og
LEN00yxDpwYtQxw6LUNPbS1DQaAtQ7bTLUOnBi5D4TouQ09tLkNBoC5DdNMuQ6cGL0McOi9D
Dm0vQ4OgL0N00y9DpwYwQxw6MENPbTBDg6AwQ7bTMEOnBjFD2zkxQw5tMUOJoTFDdNMxQ6cG
MkPbOTJDDm0yQ4OgMkO20zJD6QYzQ9s5M0MObTNDQaAzQ3TTM0OnBjRD2zk0Qw5tNENBoDRD
ttM0Q6cGNUPbOTVDDm01Q4OgNUN00zVDeAk2Qxw6NkNPbTZDQaA2Q3TTNkPpBjdDHDo3Qw5t
N0NBoDdDdNM3Q6cGOEPbOThDT204Q4OgOEN00zhDpwY5Q9s5OUOXbjlDg6A5Q3TTOUOnBjpD
2zk6QxpvOkOJoTpDdNM6Q6gGO0PbOTtDDm07Q0GgO0N00ztD6QY8Q9s5PEMObTxDg6A8Q3TT
PEOoBj1D2zk9Q09tPUNBoD1DdNM9Q+kGPkPbOT5DT20+Q0GgPkO20z5DqAY/Q9s5P0MObT9D
xKA/Q3TTP0OoBkBD2zlAQw5tQENBoEBDdNNAQ+kGQUPbOUFDDm1BQ0GgQUN000FDqAZCQ9s5
QkMObUJDQaBCQ3TTQkOoBkND2zlDQw5tQ0NBoENDh9ZDQ+kGREPbOURDDm1EQ0GgREN000RD
qAZFQ9s5RUMObUVDEqNFQ3TTRUOoBkZD2zlGQw5tRkODoEZDdNNGQ+kGR0PbOUdDT21HQ4Og
R0N000dD</AssayXData><AssayYData Points="150">j3FHPyXnRz/E50Y/ZlBHPxQOSD9Plkc/U7VIP0wyST+XRUg/1xJKP1jiST/wIUo/TphIPxBx
Sj8wP0k/5e1JP6GLSj+bAko/Z4xJP+TgSj9nS0s/P3hKP3zpSj8dKUs/lEtLP3UDSj8UDko/
N8BKP8zCSj9xBkw/vVNJPw07Sj+ET0o/0r1MP7XjST+DO0s/92lJPwYqSj/5N0s/oUtKPwYX
TD8X10o/4yNLP44kSj8itks/FtxLP6blST/dzUo/AmdLP1llSz+zwko/rpJLP5NESz/OmEw/
qotMP7sUSj8LrUo/LO9KP5X3Sj/Y/Eo/SJNKP+0LTD+sxEo/GOtKP+MKSz+LqUs/g1tMP6jX
Sz8l8ks/1/5KP9lDSz+A+0s/2alLPyigSj8Fy0w/1C9MPxDDTD+21ks/a3pKP2GHSz852Us/
MOBLP8wuSz8eHU0/pyFMP4WQTD9tkkw/lrVMPytbTD+JWUw/3ulLP3rHTD8yGEw/FUlNP+H6
TD9iaU0/mxxMPxKZSz/sxUw/Mz5LP6YYTT+b+Uw/zH1MPzBRTD/7tUw/UBRNP0sYTD9550w/
VaNMP1HaTD+WR00/kENOP2gtTD8xBE0//ZxNP+gbTT/7G0w/VixNPwIvTD/CWU0/BdNNP671
TT8ilkw/oWtMP1DYTD/TP00/Os1OP+rkTD/Pu00/WP9OP9bCTT+2dU0/mo1NP50QTT8ryUw/
iFhNPw8qTT/uU00/7+tNP+d+TT99E04/jUlOP/PhTT8uiEw/XgVOPxunTT/MUU4/2vNMP2Ql
Tj8GNE0/</AssayYData></Step><Step><CommonData><SampleLocation>10</SampleLocation><SampleID>BG505 SOSIP</SampleID><SampleGroup></SampleGroup><SampleInfo></SampleInfo><SampleRow>E</SampleRow><SamplePlate>1</SamplePlate><WellType>KSAMPLE</WellType><Concentration>-1</Concentration><ConcentrationUnits>µg/ml</ConcentrationUnits><MolarConcentration>31.25</MolarConcentration><MolarConcUnits>nM</MolarConcUnits><MolecularWeight>-1</MolecularWeight><Temperature>30</Temperature><StartTime>318673</StartTime><AssayTime>180</AssayTime></CommonData><FlowRate>600</FlowRate><StepType>ASSOC</StepType><StepName>Association</StepName><StepStatus>OK</StepStatus><ActualTime>179.999</ActualTime><CycleTime>0.2</CycleTime><AssayXData Points="900">pwZIQ9o5SEPMbEhDQaBIQ3TTSEOnBklDmTlJQ8xsSUNBoElDdNNJQ6cGSkPaOUpDzGxKQ/+f
SkN000pDpwZLQ9o5S0MNbUtD/59LQzLTS0NlBkxD2jlMQw1tTEP/n0xDdNNMQ2UGTUOZOU1D
W29NQ0GgTUN0001DpwZOQ9o5TkPMbE5DQaBOQ3TTTkOnBk9DHDpPQw1tT0P/n09DdNNPQ2UG
UEMiO1BDDW1QQ/+fUEN001BDZQZRQ9o5UUPMbFFDQaBRQ3TTUUOnBlJDmTlSQ8xsUkP/n1JD
dNNSQ6cGU0OZOVNDDW1TQ0GgU0N001NDZQZUQ5k5VEMNbVRDQaBUQ3TTVENlBlVD2jlVQ8xs
VUNBoFVDdNNVQ+kGVkPaOVZDzGxWQ/+fVkMy01ZDQwtXQ5k5V0PMbFdD/59XQ3TTV0PvB1hD
2jlYQw1tWEP/n1hDdNNYQ6cGWUOlO1lDDW1ZQ0GgWUN001lDpwZaQ9o5WkPMbFpDiKFaQzLT
WkOnBltD2jlbQw1tW0P/n1tDdNNbQ6cGXEOZOVxDDW1cQ0GgXEN001xDpwZdQ9o5XUPMbF1D
/59dQ3TTXUNmBl5DmTleQw1tXkNBoF5DMtNeQ2YGX0PaOV9DDW1fQ0GgX0My019DZgZgQ5k5
YEPMbGBDm6RgQ3TTYEOnBmFDmTlhQ8xsYUP/n2FDtdNhQ6cGYkPaOWJD3m9iQ0GgYkMy02JD
ZgZjQ9o5Y0PMbGNDQaBjQzLTY0NmBmRDmTlkQw1tZENBoGRDMtNkQ6cGZUOZOWVDDW1lQ/+f
ZUMy02VDZgZmQ5k5ZkMNbWZD/59mQ3TTZkNmBmdD2jlnQ8xsZ0P/n2dDdNNnQ2YGaEPaOWhD
zGxoQ/+faEMy02hDpwZpQ5k5aUPMbGlDQKBpQzLTaUMqB2pDvj9qQw5takP/n2pDMtNqQ2YG
a0OZOWtDzGxrQ0Cga0N002tDZgZsQ9o5bEPMbGxD/59sQzLTbENmBm1D2jltQw5tbUP/n21D
MtNtQ2YGbkOZOW5DzGxuQ/+fbkMy025DZgZvQ5k5b0NPbW9D/59vQ/fTb0NmBnBD2jlwQ8xs
cENAoHBDMtNwQ2YGcUPaOXFDDm1xQ/+fcUMy03FDZgZyQ5k5ckPMbHJD/59yQ5nZckOnBnND
2jlzQ8xsc0P/n3NDMtNzQ2YGdEPaOXRDzGx0Q/+fdEMy03RDZgZ1Q5k5dUPYbnVD/591Q3TT
dUOnBnZDmTl2Q8xsdkOCoHZDdNN2Q2YGd0PaOXdDzGx3Q/+fd0N003dDZgZ4Q9o5eEMObXhD
QKB4Q3TTeEOnBnlD2jl5Qw5teUNAoHlDdNN5Q6cGekPaOXpDDm16Q0CgekN003pDpwZ7Q9o5
e0PSbXtDQKB7Q5LYe0NsB3xD2jl8Q7VzfENAoHxDdNN8Q6cGfUPaOX1DDm19Q0CgfUN0031D
6AZ+Q9o5fkPMbH5DQKB+Qz7VfkPvB39D2jl/Q8xsf0NAoH9DdNN/QzMDgEPtHIBDhzaAQyBQ
gEO6aYBD94OAQ+2cgEOHtoBDINCAQ7rpgENUA4FD7RyBQ2Y2gUMAUIFDummBQ1SDgUPMnIFD
h7aBQwDQgUO66YFDVAOCQ+0cgkOHNoJDIFCCQ7ppgkMYhIJD7ZyCQ2a2gkMg0IJDuumCQzMD
g0PMHINDhzaDQyBQg0O6aYNDVIODQ+2cg0OHtoNDANCDQ7rpg0MzA4RD7RyEQ4c2hEMAUIRD
ummEQ1SDhEPtnIRDZraEQyDQhEO66YRDMwOFQ+0chUNmNoVDIFCFQ7pphUMzg4VD7ZyFQ4e2
hUMg0IVDuumFQ/cDhkPtHIZDhzaGQyBQhkO6aYZDVIOGQ8ychkNmtoZDINCGQ7rphkNUA4dD
zByHQ4c2h0PEUIdDummHQ1SDh0PMnIdDh7aHQyDQh0O66YdDMwOIQ5EdiEOHNohDAFCIQ7pp
iENUg4hD7ZyIQ4e2iEMg0IhDuumIQ9YDiUPtHIlDhzaJQyBQiUOZaYlDVIOJQ+2ciUNmtolD
INCJQ7rpiUNUA4pD7RyKQ2Y2ikMgUIpDmWmKQ1SDikPMnIpDZraKQwDQikO66YpDVAOLQ+0c
i0OHNotDAFCLQ7ppi0NUg4tDzJyLQ4e2i0Mg0ItDmemLQzMDjEPtHIxDZjaMQyBQjEOZaYxD
eoSMQ+2cjEOHtoxDINCMQ7rpjEMzA41D7RyNQ4c2jUPEUI1DummNQ1SDjUPtnI1Dh7aNQwDQ
jUO66Y1DMwOOQ+0cjkNmNo5DAFCOQ5lpjkMzg45DzJyOQ2a2jkMA0I5DuumOQ1QDj0PMHI9D
ZjaPQwBQj0O6aY9DM4OPQ8ycj0OHto9DANCPQ7rpj0MzA5BD7RyQQ2Y2kEMAUJBDhWuQQ1SD
kEPMnJBDZraQQyDQkEOZ6ZBDMwORQ8wckUMqN5FDAFCRQ5lpkUMzg5FDzJyRQ2a2kUMA0JFD
memRQ1QDkkOjIJJDZjaSQwBQkkOZaZJDM4OSQ/OdkkNmtpJDANCSQ5npkkMzA5NDzByTQ2Y2
k0MAUJNDmWmTQzODk0PMnJNDZraTQwDQk0OZ6ZNDMwOUQ+0clENmNpRDAFCUQ5lplENUg5RD
zJyUQ2a2lEMA0JRDmemUQzMDlUPMHJVDZjaVQyBQlUO6aZVDM4OVQ8yclUNmtpVDANCVQ7rp
lUNUA5ZDzByWQ4c2lkMAUJZDummWQzODlkPMnJZDZraWQwDQlkMc6pZDMwOXQ8wcl0NmNpdD
AFCXQ5lpl0NUg5dDzJyXQ8i2l0PE0JdDuumXQzMDmEPMHJhD7zeYQwBQmEOZaZhDM4OYQ8yc
mENmtphDANCYQ5npmEMzA5lDzByZQ2Y2mUMAUJlDmWmZQ1SDmUPMnJlDZraZQwDQmUO66ZlD
MwOaQ8wcmkPpNppDAFCaQxxqmkMzg5pDzJyaQ2a2mkMg0JpDmemaQzMDm0PtHJtDMTibQwBQ
m0O6aZtDM4ObQy+dm0OHtptDINCbQ5npm0NUA5xDzBycQ4c2nEMAUJxDmWmcQzODnEPtnJxD
h7acQ0HQnEOZ6ZxDVAOdQ+0cnUOHNp1DIFCdQ7ppnUNUg51D7ZydQ4e2nUMg0J1DuumdQ1QD
nkPtHJ5DhzaeQyBQnkO6aZ5DVIOeQ+2cnkOHtp5DINCeQ7rpnkNUA59D7RyfQ4c2n0MgUJ9D
ummfQ1SDn0PtnJ9Dh7afQyDQn0O66Z9DvASgQ+0coEOHNqBDIFCgQ15qoENUg6BD7ZygQ4e2
oEMg0KBDuumgQ1QDoUPtHKFDhzahQyBQoUO6aaFDVIOhQ+2coUOHtqFDINChQ7rpoUNUA6JD
7RyiQ4c2okMgUKJDummiQ1SDokPtnKJDh7aiQyDQokO66aJDVAOjQ+0co0OHNqNDIFCjQ7pp
o0M5hKND7ZyjQ4e2o0Mg0KNDuumjQ1QDpEPtHKRDZjakQwBQpEO6aaRDVIOkQ+2cpEOGtqRD
INCkQ7rppENUA6VD7RylQ4Y2pUMgUKVDummlQ1SDpUPtnKVDhralQyDQpUMC66VDVAOmQ+0c
pkOGNqZDIFCmQ5lppkNUg6ZD7ZymQ4a2pkMg0KZDmemmQ1QDp0PtHKdDhjanQwBQp0NeaqdD
MoOnQ+2cp0OGtqdDINCnQ5npp0NUA6hD7RyoQ2Y2qEMgUKhDummoQzKDqEPtnKhDZraoQyDQ
qEO66ahDVAOpQ98fqUNmNqlDAFCpQ7ppqUNUg6lDzJypQ4a2qUMg0KlDuumpQzIDqkPtHKpD
ZjaqQyBQqkOZaapDVIOqQ+2cqkNmtqpDINCqQ7rpqkMyA6tD7RyrQ2Y2q0MgUKtDmWmrQ1SD
q0PMnKtDKrerQwDQq0OZ6atDMgOsQ8wcrENmNqxDIFCsQ7pprEMyg6xD7ZysQ4a2rEMg0KxD
memsQzIDrUPtHK1DhjatQwBQrUPaaa1DMoOtQ8ycrUOGtq1DANCtQ4vsrUMyA65DzByuQ4Y2
rkMAUK5DummuQ1SDrkPMnK5DZrauQwDQrkOZ6a5DMgOvQzUer0PON69DIFCvQ5lpr0NUg69D
0p2vQ2a2r0Mg0K9DrOyvQ1QDsEPtHLBDhjawQwBQsEO6abBDVIOwQ8ycsEOGtrBDANCwQ7rp
sENUA7FDzByxQ3I4sUMgULFDmWmxQzKDsUPMnLFDZraxQwDQsUOZ6bFDMgOyQ8wcskPINrJD
IFCyQ5lpskMyg7JD7ZyyQ4a2skMA0LJDuumyQ3QDs0PtHLNDhjazQwBQs0OZabNDVIOzQ+2c
s0NmtrNDANCzQ5nps0NUA7RDzBy0Q4Y2tEMAULRDmWm0QzKDtEPMnLRDhra0Q+XQtEO66bRD
MgO1Q8wctUNmNrVDIFC1Q5lptUMyg7VDzJy1Q4a2tUMg0LVDmem1Q1QDtkPMHLZDhja2QyBQ
tkOZabZDMoO2Q8yctkNmtrZDANC2Q9rptkMkBrdDzBy3Q2Y2t0MAULdDumm3QzKDt0PtnLdD
hra3QyDQt0O66bdDVAO4Q8wcuEOGNrhDAFC4Q5lpuEMyg7hDzJy4Qwq3uEMA0LhDmem4Q1QD
uUMOHblDZja5QwBQuUOZablDMoO5Q8ycuUOGtrlDANC5Q5npuUMyA7pDzBy6Q2Y2ukMAULpD
umm6QzKDukPMnLpDZra6QwDQukOZ6bpDVAO7Q8wcu0NmNrtDpFC7Q5lpu0NUg7tDzJy7Q2a2
u0MA0LtDmem7QzIDvEPMHLxDZja8Q0FQvEOZabxDMoO8Q8ycvENmtrxDANC8Q7rpvEOoBr1D
zBy9Q4Y2vUNBUL1Dumm9Q1SDvUPtnL1DZra9Q0HQvUOZ6b1D</AssayXData><AssayYData Points="900">ZtBHPyhRSD8saEk/wIBJPzfqSD/SnEk/lLhKPz9lSD+jiEk/XjBJP9IjST81T0k/5tFJP6uG
Sj+lYUs/SINKPzxnSz8/O0s/yfBLP5EZSz9EZ0w/tzlMPyIJSz9pSks/xWhLP7rbTD/GSEs/
b8ZMPw8wTD/17kw/OjVLPzgnTD+BM0w/DF9NP87BTD99sE0/8jFOP7DLTT83+E0/ROZNP03/
TT/M5U0/i3FNPwPvTD8XHk4/rWNOPzHtTT+0dkw/V+ROP0A7Tj8nCE8/d4lPP7MOTz8HxU8/
FZ9PP0rjTz/LhE8/L5pPP/6cTz9fAFA/6DpPP5ZvUT8d9U8/FHRQP1XcUD8PYFA/vclQPzJ8
UT/7k1A/YjxRPwncUT8IllA/mW1QP+eXUj9EulI/nmFQP2NhUj//r1E/gd1RP/PIUT+sl1M/
tVNRP2PiUT/a1lI/z4pSP2IrUz8wAFI//MBSP8mgUz/7ZFM/2EZRP/CZUj9pm1M/l+RTPxIR
VD+PslI/0PZTP0mLVD9l1lM/08NTP50zUz+prVM/uvJTP5pBVD/vyVM/6IxUPy/wVT9bJVQ/
imVTP73/Uz+znlQ/LNxTPwjzVD/HNFY/aMVVP/+JVT8hq1U/77tVP6dsVj9oX1c/ladXPzBu
Vj+voVc/xv1XPybuVT9F31c/oIVYP9owWD83O1Y/L2ZXP7rVVj/5VFc/KDdYP+yjVz+7c1Y/
yxVZP0U6Vj/9tVc/9fJYP3+sVz/u1Fc/nalYPwJCWT8QxVg/D0VYPxbCWT/ox1g/kbFXP8es
WD8U61k/agxZP1moWT+Zm1k/SJRaP9f7WT8naFo/pBpaP+N0WD+wQ1s/dGJbP8D4WT/8EFk/
MjVbPyJNWj8VQVw/s+lbP1EJWj9czVo/GpdbP9FyWz9Ud1s/vy9cP2uAXD9gLVs/pLZcP4Lj
Wz9Ei1w/TOxcP2ujXD9kTlw/Tv5cP2+lXD8tFV0/hOVcP1wIXj9+rF0/yJVcP4V1XD+8vlw/
MSFeP7+UXj+Orl4/729dP7VGXj920l0/xmJeP4XtXT/Gu10/fVRdP/nrXD+Ut14/LfpeP1kA
Xj/KnV4/DLpeP+sFXj//lF8/JaFeP4PMXz8Ksl8/PXZgP+7WXj+sE2A/+4tgPx2JXj9e3V4/
VOdfP2iTXz8Lrl8/p8dgP8dTXz+fvF8/cJpgP736YD+tm2A/2FZgP8RNYD90Z18/D3JhP4tG
YT/JmV8/hM1fP68MYT/ygWE/Sd9gP4cDYT/KbWA/eBxiP/F9YT+s9WA/tldjP5u8Yj+AEGI/
DvhgP6vUYj8ok2I/CX5iPzFaYz9CHmM/ofVjP8gUYz/XC2M/x15jP9xFZD9trGQ/BfpiP5Zf
Yz+xZ2M/G0pkP5flYz/wfWU/qj9iP2v8Yz/ttWU/1iVkP7RjZD9N+GQ/lXVjP/9LZD+4mmM/
SNBlP88CZT/+pWQ/3gRlP3AAZT+mpGQ/4+5kP2ReZD+0nWQ/+2JkP56VZD/hrGU/9pJmP6lK
Zj//12U/uYNmP64oZj9Mp2Y/LUhlP35sZT9MNmc/P8BlPyJJZT8rmmY/LlpmPyScZT+0lmc/
TEVmP0mSZT8RyWY/LPZnP02GZz9JOmY/jlVnP2Y7Zz+fLmg/F1loP+LCZz+Pm2Y/j+RnP9tv
Zj/pWmg/ff9mPw1xZz+xpmk/1htpP57IaD/W32k/PfhnP+AkaD9x4Wg/Ul9pPxSDaD/Ty2k/
4TloP3I/aD8GL2k/asppPyujaT87YGk/RHNqP4LLaj+5Smk/0xdqP5Y0aT9Kc2k/x6BqP5Qz
aT9Tz2g/SC9qPyKdaj++NWo/2/VpP3qjaj/I1Wk/RrNqPzN0az/Ci2s/Ll1rP30NbD+eh2o/
B5lqP7ANaz+rkGs/dfFqP8+HbD/Lz2o/MZRrPxRiaj+9FGw//69rP7cObT9n1mw/dtxsPxky
bD9MIm0/ahNsP4V5bD8Qems/mJdrPy8DbD9ZrGs/SPFrP7D4az9wqm0/Jp9tP906bD/P+Ww/
yJdtPwefbD8rY24/ESVtP40Kbj8NzG0/oUluP4Qvbj9u+Ww/kOFsP/p8bz8PZ24/hXpuPwqd
bT/mDm4/qaZuP7Mjbj9K9W8/V4RuP8ZrcD/evG4/agNvP+BPbz84RW4/FXVtPwZIbz9j1m0/
x+JuPxCubj/yMW8/L1lwP/Gubz/0mm8/LVlwP3Z5cD9q+W8/7wRwP/WKbz/HtHE/MIJvP19V
bz/CG3E/oQJwPzMNcD/6cHA/wxlwP5vccD8qIHE/p4xwP53OcD+uN3E/jgBxP0gmcj+TJXA/
eMpxP4jocD+EK3A/3kNxP+6acj9lvHA/2WRxP/8Ccj9faXE/OOVxP4WHcj/ufnA/yMtxP+06
cD9kwXA/WO5yP8OjcT9RjnE/XyxzP4FSdD/0oHM/QIRyP/XZcj+XH3M/Uc1zP095cj/m1XI/
7hRyP0jccz/lK3Q/ydFyPyz+cz+zn3M/g/pzP7VRcz+e83I/wUl0P0UOcz84UHM/oVpzP3ro
cz+TkXQ/GTt0Py4/dD+QO3U/7VR1P6+Tcz89H3M/VrN0P168dD9PcXM/W+Z0P4fAcz+5c3U/
WG10P3r1dT9UUXU/wZB1P8dMdj+OhnY/ay11P7Yadz/L4HY/wY92P5+ldT+IOnc/sCx2P6u5
dT+8wXY/7JR1P0t4dj+RF3Y/yFh2P4BMdj8hgXQ/EmJ3P9P9dj96p3Y/za12P6oceD+7Mng/
X0p3Py90eD8+RHc//iZ4PxPRdz+4X3g/cX13PxSudz9b2XY/dtR2PzDwdj/zHXg/Y3N3P4YA
eD8zjng/TwR6P0TIdz9QU3g/uNR4P9vudz9Mnng/AqN3P/25eD/Dqng/VZJ4P//EeD90R3g/
xP13P47rdz9wrXg/fI56P7xQeT9r6Hg/dFB4P2PeeD+0Bnk//zB6P1D+eD/GLXk/V9B4P6jf
eD9Di3k/azB5P8q7ej+q+Hk/usR5P9avej9JzXg/jjZ6P7gzez8rMXk/Ar95P9lYez9lJHw/
BsJ4PzYqez8pjXo/nht6P5upej9I5Xo/q+t7P8nEeT/QeHo/kC57P9Qqez8LSXo/hcR6P1sD
ez+W0no/bA17P30Rez/gcHo/q4t7P30Vez+bCnw/+Yx7PyMMfD8T2no/XZB7P4mhez830Xw/
Yvh6P/KNez8BTXw/M9J8P0ejfD/omn0/+G58Py3eez/zxnw/piV9PxXIez+iWnw/VsN8P92x
fT+Vo30/uU59P/hqfD85UX4/s7t9P9p0fT/Rin0/rVV9P6YWfD8p4Hw/CLd9P8LzfD97CHw/
CdJ9P1J0fD+NGH4/f798PyibfD/t1X0/f2F/P1rrfD9QAX8/EnF+P9uBfj82vn4/d4B+PwDf
fT8miX4/aY99P4a9fj/6g38/5DZ/P3mifT/7BX4/cJR/Pyrjfj8qfX4/83B/PycEgD/D8H4/
VPN/Py8IgD8nVYA/cj2AP/r6fj+Mk38/FqOAP0JHfz+4coA/6cp/P70DgD+IqH8/FP1+P+rh
fz9DKH8/qtF/P0YygD93538/3o2AP3XPfz8ziH4/jn2APyq3fz/lrH8/iHGAP1z5fz+dX4A/
UkGAP6pEgD9pNYE/MhOAP5pigT98RIA/xdWAPzJqgD8QdYA/yPeAP+VhgD8dZ4A/q96AP3Lh
gD+tT4A/0uqAP4IFgT/0yoA/HliBPwpygT++xIA/Fw+BP/7kgD/3NIE/IrmAP8QTgT9chIE/
bO6BP2pugT970oE/OFiCPyMkgT8PGYE/PCWBPxRygT/754E/h1OBP0rygD+mW4E/c2qBP7mJ
gT/hjoE/Y7aBP/+MgT+TE4I/Yi+CP1RXgT/FcoI/UZ2BP9sFgj/dpoI/nR2CPymYgT8aXYI/
DNiBPzXxgT8+CYI/3+KBPzsKgj8KWoI/OeSBP8yTgT/jk4I//JGCPxL6gj+QQYI/mA2CP5Yo
gj+WVoI/dt2CP48bgj9RmII/UwyCP1DPgj9ElYI/iwmCP8A9gT8lE4I/HWWDP4W4gj/i54I/
aeKCP95Ngj8SvII/msqCPy1Hgz+oSYM/PreCP+gigz/CWIM/KEqCP+djgz9IQIM/ic2DP0ZN
gj/KMoM/0qeDPyawgz+YGYM/M0WDPx7Rgz+FyII/TxqDP1Xygz+1BYM/eaKDP13Zgz+SQoM/
M4yDP78Zgz/ox4M/OaCDP2ihgz/BPIM/PJmDP3ahgz+tYIM/BX2DP+oYgz9lwoM/sbyDP6S7
gz8S4oM/7ZKDP2xxgz9shIM/A/qDP1tphD81CoQ/CwSEP37egz+6rYM/Cq+EP2EihD9M44M/
hDGFPzqThD+J+YM/J3yEP6TUgz8BNoQ/1nyEP2Q/hD96xYM/0LiEP1KAhD+7XoQ/bP6EPyN5
hD/q5IM/TIeEPz+JhD/oRoQ/pLeEPxSChD+Om4Q/o16EP6B3hD+CpoQ/gweFP0QHhT9L2YQ/
xn6FPwZohD9TYIU/4naFP4VvhD94PYQ/u++EPzDFhD8mzoQ/Z0yEP1kuhT99joU/6FaFP6HP
hD/DtoU/rmqFP+ynhD/pf4U/a4iFPz1shT9JtYU/6C2FP55HhT+edoU/PmCFP6mFhT9Zx4Q/
C6CFP5edhT9TZYU/2naFP2tHhT+3poU/8ciFP7+GhT9O24U/RC+GP7pDhj+YDoU/9K+FP7Ue
hj+GV4U/q0GGP4+2hT/lwoU/WFmGP9Nvhj+YQoY/WDOGPweAhj+a34U/kPqFP93qhT91B4Y/
c46GP4enhj9WN4Y/aoqGP91Whj++L4Y/alCGP0RQhj9MQYY/</AssayYData></Step><Step><CommonData><SampleLocation>1</SampleLocation><SampleID></SampleID><SampleGroup></SampleGroup><SampleInfo></SampleInfo><SampleRow>E</SampleRow><SamplePlate>1</SamplePlate><WellType>BUFFER</WellType><Concentration>-1</Concentration><ConcentrationUnits>µg/ml</ConcentrationUnits><MolarConcentration>-1</MolarConcentration><MolarConcUnits>nM</MolarConcUnits><MolecularWeight>-1</MolecularWeight><Temperature>30</Temperature><StartTime>507676</StartTime><AssayTime>180</AssayTime></CommonData><FlowRate>600</FlowRate><StepType>DISASSOC</StepType><StepName>Dissociation</StepName><StepStatus>OK</StepStatus><ActualTime>180</ActualTime><CycleTime>0.2</CycleTime><AssayXData Points="900">MwO+Q80cvkNmNr5DAFC+Q5lpvkMzg75DzZy+Q2a2vkMA0L5Dmem+QzMDv0PNHL9DZja/QwBQ
v0Oybb9DM4O/Q82cv0Nmtr9D38+/Q3npv0MzA8BDzRzAQ0U2wEMAUMBDmWnAQzODwEPNnMBD
ZrbAQwDQwEOZ6cBDMwPBQ80cwUNmNsFDAFDBQ5lpwUMzg8FDzZzBQ2a2wUMA0MFDmenBQzMD
wkPNHMJDRTbCQwBQwkN5acJDEoPCQ82cwkNmtsJDANDCQ5npwkMzA8NDzRzDQ2Y2w0PfT8ND
mWnDQxKDw0PNnMNDZrbDQ9/Pw0OZ6cNDEgPEQ6wcxENmNsRDAFDEQ5lpxEMzg8RDzZzEQ2y3
xEPfz8RDeenEQzMDxUPNHMVDRTbFQwBQxUOZacVDM4PFQ6ycxUNmtsVDANDFQ5npxUMzA8ZD
zRzGQ2Y2xkMAUMZDmWnGQzODxkPNnMZDZrbGQwDQxkN56cZDEgPHQ80cx0NmNsdDAFDHQ5lp
x0Mzg8dDrJzHQ2a2x0MA0MdDeenHQ1QDyEOsHMhDZjbIQwBQyEOZachDM4PIQ82cyENmtshD
ANDIQ5npyEMzA8lDzRzJQ0U2yUMAUMlDmWnJQzODyUPNnMlDZrbJQ9/PyUN56clDEgPKQ80c
ykNFNspDAFDKQ5lpykMSg8pDrJzKQ2a2ykPfz8pDmenKQzMDy0PNHMtDZjbLQ99Py0N5actD
EoPLQ82cy0NmtstD38/LQ3npy0MSA8xDrBzMQ2Y2zEMAUMxDmWnMQxKDzEOsnMxDRbbMQwDQ
zEN56cxDEgPNQ80czUNFNs1DAFDNQ5lpzUMSg81DrJzNQ2a2zUPfz81DeenNQzMDzkOsHM5D
ZjbOQwBQzkOZac5DEoPOQ6yczkNFts5DANDOQ5npzkMzA89DrBzPQ0U2z0PfT89DmWnPQzOD
z0OsnM9DRbbPQ9/Pz0OZ6c9DMwPQQ6wc0ENmNtBD30/QQ3lp0EMzg9BDzZzQQ2a20EMA0NBD
menQQxID0UOsHNFDRTbRQ99P0UN5adFDEoPRQ82c0UNFttFD38/RQ3np0UMSA9JDrBzSQ0U2
0kMAUNJDmWnSQzOD0kOsnNJDZrbSQwDQ0kN56dJDEgPTQ6wc00NmNtND30/TQ5lp00MSg9ND
zZzTQ0W200Pfz9NDeenTQxID1EOsHNRDZjbUQ99P1EN5adRDEoPUQ6yc1ENFttRD38/UQ5np
1EMSA9VDrBzVQ0U21UMAUNVDeWnVQzOD1UOsnNVDRbbVQ9/P1UN56dVDEgPWQ6wc1kNmNtZD
30/WQ3lp1kMzg9ZDrJzWQ2a21kPfz9ZDeenWQxID10OsHNdDRTbXQ99P10N5addDEoPXQ6yc
10NFttdD38/XQ3np10MSA9hDzRzYQ0U22EPfT9hDeWnYQzOD2EPNnNhDRbbYQwDQ2EN56dhD
EgPZQ6wc2UNFNtlD30/ZQ3lp2UMSg9lDrJzZQ0W22UPfz9lDeenZQzMD2kPNHNpDRTbaQ99P
2kN5adpDEoPaQ6yc2kNFttpDANDaQ5np2kMSA9tDzRzbQ0U220MAUNtDeWnbQzOD20PNnNtD
RbbbQ9/P20O66dtDEgPcQ6wc3ENFNtxDAFDcQ3lp3EMSg9xDzZzcQ2a23EMA0NxDeencQxID
3UPNHN1DZjbdQwBQ3UN5ad1DM4PdQ82c3UNmtt1DANDdQ5np3UMzA95DzBzeQ2Y23kMAUN5D
mmneQzOD3kPMnN5DZrbeQwDQ3kOa6d5DMwPfQ8wc30NmNt9DAFDfQ5pp30Mzg99DzJzfQ2a2
30MA0N9DmunfQzMD4EPMHOBDRjbgQwBQ4EOaaeBDM4PgQ8yc4EOotuBDANDgQ3np4EMzA+FD
zBzhQ2Y24UMAUOFDmmnhQzOD4UPMnOFDZrbhQwDQ4UOa6eFDMwPiQ8wc4kNGNuJDAFDiQ5pp
4kMSg+JDzJziQ2a24kMA0OJDeeniQzMD40PMHONDZjbjQwBQ40Oma+NDM4PjQ8yc40NGtuND
ANDjQ5rp40MzA+RDzBzkQ2Y25EMAUORDmmnkQ3SD5EPMnORDRrbkQwDQ5EOa6eRDMwPlQ8wc
5UNmNuVDAFDlQ3lp5UMSg+VDzJzlQ2a25UMA0OVDmunlQzMD5kPMHOZDZjbmQwBQ5kOaaeZD
EoPmQ8yc5kNmtuZDANDmQ3np5kMzA+dDrBznQ2Y250MAUOdDmmnnQxKD50OsnOdDZrbnQwDQ
50Oa6edDEgPoQ8wc6ENmNuhD30/oQ5pp6EMSg+hDrJzoQ2a26EPfz+hDmunoQzMD6UPMHOlD
RjbpQwBQ6UN5aelDEoPpQ8yc6UNmtulDANDpQ5rp6UMzA+pDzBzqQ2Y26kMAUOpDmmnqQxKD
6kPMnOpDZrbqQ9/P6kN56epDEgPrQ8wc60NmNutDAFDrQ5pp60Mzg+tDzJzrQ2a260MA0OtD
munrQzMD7EOsHOxDRjbsQ99P7EOaaexDM4PsQ8yc7ENmtuxDANDsQ5rp7EMSA+1DrBztQ0Y2
7UPfT+1DmmntQzOD7UOsnO1DZrbtQwDQ7UN56e1DEgPuQ8wc7kNGNu5D30/uQ5pp7kMzg+5D
rJzuQ0a27kMA0O5DmunuQzMD70PMHO9DRjbvQ99P70Oaae9DM4PvQ6yc70NGtu9D38/vQ3np
70MSA/BDrBzwQ2Y28EMAUPBDeWnwQzOD8EPMnPBDRrbwQ9/P8EOa6fBDMwPxQ8wc8UNmNvFD
30/xQ5pp8UMSg/FDrJzxQ2a28UMA0PFDAuvxQzMD8kOsHPJDRjbyQwBQ8kOaafJDM4PyQ6yc
8kNmtvJD38/yQ5rp8kMSA/NDrBzzQ0Y280MAUPNDmmnzQxKD80OsnPNDRrbzQ9/P80Oa6fND
EgP0Q8wc9ENmNvRD30/0QyJr9EMSg/RDrJz0Q0a29EMA0PRDeen0QxID9UOsHPVDZjb1Q99P
9UN5afVDEoP1Q6yc9UNGtvVDAND1Q3np9UMzA/ZDrBz2Q2Y29kPfT/ZDeWn2QxKD9kPMnPZD
Rrb2Q9/P9kN56fZDEgP3Q6wc90NGNvdD30/3Q5pp90MSg/dDrJz3Q2a290Pfz/dDeen3QxID
+EPMHPhDhzb4QwBQ+EN5afhDM4P4Q6yc+ENGtvhDAND4Q3np+EMSA/lDrBz5Q0Y2+UMAUPlD
eWn5QxKD+UOsnPlDRrb5Q9/P+UOa6flDEgP6Q6wc+kNGNvpD30/6Q15q+kMSg/pDrJz6Q0a2
+kMA0PpDeen6QxID+0OsHPtDRjb7Q99P+0N5aftDEoP7Q6yc+0NGtvtD38/7Q5rp+0MSA/xD
zBz8Q0Y2/EMAUPxDmmn8QzOD/EOsnPxDZrb8Q9/P/EOa6fxDEgP9Q6wc/UNmNv1DAFD9Q5pp
/UMSg/1DzJz9Q2a2/UMA0P1Deen9QxID/kPMHP5DZjb+Q99P/kOaaf5DM4P+Q8yc/kNmtv5D
AND+Q5rp/kMzA/9DzBz/Q2Y2/0MAUP9Dmmn/QzOD/0PMnP9DZrb/QyDQ/0Oa6f9DmgEARGYO
AEQzGwBEACgARM00AESaQQBEZk4ARDNbAEQAaABEzXQARJqBAERWjgBEM5sARACoAETNtABE
msEARGbOAEQz2wBEAOgARM30AESaAQFEZg4BRDMbAUQAKAFEzTQBRJpBAURmTgFEM1sBRABo
AUTNdAFEmoEBRGaOAUQzmwFEAKgBRM20AUSawQFEZs4BRDPbAUQA6AFEzfQBRJoBAkRmDgJE
MxsCRPAnAkTNNAJEmkECRIdOAkQzWwJEAGgCRM10AkSagQJEZo4CRCObAkQAqAJEzbQCRJrB
AkRmzgJEM9sCRADoAkS89AJEmgEDRGYOA0QzGwNEACgDRM00A0SaQQNEZk4DRCNbA0QAaANE
zXQDRJqBA0RmjgNEM5sDRBCoA0TNtANEmsEDRGbOA0Qz2wNEAOgDRM30A0SaAQREVg4ERDMb
BETwJwREvDQERJpBBERmTgREI1sERABoBETNdAREiYEERGaOBEQzmwREAKgERLy0BESawQRE
Zs4ERCPbBEQA6ARE7vQERJoBBURmDgVEMxsFRPAnBUTNNAVEmkEFRGZOBUQjWwVE8GcFRLx0
BUSagQVEZo4FRDObBUQAqAVEzbQFRJrBBURmzgVEM9sFRPDnBUTN9AVEiQEGRFYOBkQzGwZE
8CcGRM00BkSaQQZEZk4GRCNbBkTwZwZEvHQGRJqBBkRmjgZEM5sGRPCnBkTNtAZEmsEGRGbO
BkQz2wZE8OcGRM30BkSaAQdEVg4HRDMbB0TwJwdEzTQHRJpBB0RWTgdEI1sHRPBnB0TNdAdE
iYEHRFaOB0QjmwdEAKgHRLy0B0SJwQdEZs4HRCPbB0QA6AdEzfQHRIkBCERWDghEIxsIRAAo
CES8NAhEiUEIRFZOCEQjWwhEAGgIRLx0CESJgQhEVo4IRCObCEQAqAhEvLQIRJrBCERmzghE
I9sIRADoCES89AhEiQEJRFYOCUQjGwlE8CcJRLw0CUSaQQlEZk4JRDNbCUTwZwlEzXQJRJqB
CURWjglEI5sJRPCnCUS8tAlEicEJRFbOCUQz2wlE8OcJRLz0CUSJAQpEZg4KRDMbCkTwJwpE
zTQKRIlBCkRmTgpEI1sKRPBnCkS8dApEiYEKRFaOCkQzmwpE8KcKRM20CkSawQpEVs4KRDPb
CkQA6ApEvPQKRIkBC0RWDgtEIxsLRAAoC0S8NAtEiUELRFZOC0QjWwtEAGgLRLx0C0SJgQtE
Vo4LRCObC0TwpwtEvLQLRInBC0RWzgtEI9sLRPDnC0TN9AtE</AssayXData><AssayYData Points="900">CYmIPwNniD/PQog/KhuIPw0DiT9Y7Ig/eieJP/bhiT+4W4k/nAuJP133iT8ozIk/u3mJP1VH
iT+dfok/7Q6KP9VBij9AGYo/WzuKP0h+iT8ztIk/VJOKP4Chij/p0Yk/xRCKP/DFiT8yTIo/
sbKJP4qmiT+w0Yk/r3mJPzf7iT/QOIk/bsCJP4zWiT8pLok/dcOJP8r8iT/ZsYk/ktKJP1+Z
ij9JHoo/NYmKP448ij9LhYo/BnOKP/pwij++G4o/m/qJP3w6ij8rboo//DyKPzXaij9SJIo/
ZQaKP9JZij/Hp4o/QkeKP+fqij+wxIk/JU2KP85Iij/HwIo/PnmKP9K3ij89QIo/81yKP8Ge
ij/fwYo/qHSKP/7siT/1c4o/lQKKP7yzij/3iIo/RIaKP8NPij8XIoo/2v+KP2RPij/qXoo/
MZqKPxf4ij8IL4o/VB+KP9Bxij/EzIo/ybuJPy6yij9IR4o/6DmKP0r+iT/lj4o/4e2KP4dB
ij96OIo/omqKP6f7ij+ViYo/wm2KPzFKij8IqIo/7NyKP7tLij+UZoo/l7OKP+ltij+gbYo/
beyKP8lpij9QXoo/kzuKPw2Jij/xI4s/M3GKP02Xij9aOYo/yVqKP9/Oij9M+4o/HoiKP/bl
ij9Ubos/5PKKPwcoij9dPYs/q2aKPysuij+Umoo/3SGLPzhhij9mmIo/2qaKP7imij9fYYo/
eCmLPywTiz/PNos/NUaKP2Guij84/Yo/aSaLP7ojiz9cMos/VL6KP8bbij/W14k/zC2KPzMQ
iz8WFYo/hJ2KP2JNij9Sq4o//uiJPxFqij87w4o/SjWKPykyiz+Zaos/S6OKP0zQij9BdYo/
3YWKPy7dij9ZW4o/b/qKPxGwij+5q4o/8j2KP72Dij95EYs/KFeKPxOSij/vCos/h3WKP6Tf
ij9Ig4o/8LyKP2OXiz8n04o/4B2KPxehij/LVoo/0dSKP+VOij/0SIo/AcmKPzj5ij9F1oo/
GqaKP6Y3iz/EEYs/w9WKPxyKiz+CQ4s/knSKPzK6iz/hCos/ycqLPz3qij/Aq4o/3O6KP5x5
iz8rdos/rAyLPxYuiz/TW4o/roWKP+BQiz8Jsoo/j1yLP7Joij+8U4s/qU+LP+8Ciz8Q+oo/
4UeLP+H9iz9o1oo/ghaLP8gMjD8/FYs/Q7aKP4aCij+zfoo/jHuKP3faij/oF4s/rTqLP29e
iz9SJIs/qVWLPz0ciz+lSIo/9SGMP6IViz+4gIs/bkeLP4imiz/wfYs/cuuKP2zlij9QTYs/
TM2KP6kciz/hrYo/sdqKPzipiz/TM4s/kOqKP2yMij8vM4s/0OGKP2CLiz8xZ4s/a3mLP23A
ij+aF4s/cnWLP2+bij+A0oo/PJ+LP+aEiz9RX4s/AtaKP8k8iz9feoo/40GLP1cIiz/3Nos/
5jiLP9+dij+HSIs/CpKLP2Ohij+eX4s/Z++KP80Ziz+acYo/l5eKP+lRij8WTIs/heSKP3j1
iz+duos/ldaLP6Hkij9Lw4o/hGeLPyEviz+VrIs/wPGLP4Wyiz9JYYs/5CWLPxeViz/Zh4s/
+nmLP/g3iz/Ca4s/sp+LP1+Riz/khos/MkGLP+Kyiz8hnIs/iWaLP3D6ij+2qos/DQqLP4K4
iz+JgYs/ximLP4pHiz8JtYo/3+OKP3kqjD/AYYs/d0SMP5Ctiz8cpYs/ymiLP/YViz+dWYs/
3bqLP3PNiz9Hnos/qM2LPzuEiz/6SYs/koqLP6Akiz/BAow/QiaLP2eWiz/zf4s/GMqKP9x2
iz/e4os/T1WLP1gwiz/Sa4s/znaLP3oVjD8nv4s/h4eLPz6uiz/Ixos/SXOLP0y8iz8WIow/
wduLP7ACjD9ROow/0xCLP8mGiz8O54o/sMCKP0vlij9vT4s/0yWKP1mriz9VmYs/c3SLP1pK
iz9pqIs/r8eLP9yMiz/+Cow/jyCMP5ASjD8I1Ys/gc+LPwF5iz9oJow/FqaLPyKsiz+BgYs/
W8+LPxkuiz/i5Is/hg+MP9OFiz/LZIs/aK6LP70njD+5pYs/b6KLP6hMjD+BD4s/p62LP060
iz+slYs/7auLP77ziz9VY4s//DWMP2v9iz9q/Is/QOeLP1gNjD8oeIs/+Z6LP+HQiz8QLow/
AlKMP23Oiz8YV4s/ALmLP2BcjD+yh4s/gKGLPxWyiz959Is/wfOLP5PyjD/1EYw/z/WLP8Ow
iz8L9os/gbeLP1bSiz/nQYw/W9GLP7+HjD+vJYw/E+eLP39KjD/Eoos/GX6LPwHtiz8mRYw/
/wiMP3kQjD/ARYw/AB6MP5J9iz+fDIw/ZWeMP65NjD8dvYw/nCuMPxwIjD+Lzos/l+eLP7yV
jD87uIw/H1uMPy5CjD/pYIw/jwWMP78BjD+t5os/itGMP+aUjD/BCIw/HcyLP7ItjD96E4w/
lQqMP357jD+GJYw/AsOMPwAHjD9XVYw/LBOMPwVkjD8HXow/Yz6MP9hEjD8Q/4s/v9WLP1Oz
jD9XdYw/6rKMPyrviz9UHYw/ZTqMP5SWjD+VKow/ksGMP66XjD8zlYw/YyWMP/oojD9vRIw/
oFaLP2FCjD87sow/s9iLPzI0jD84a4w/Xo2MP9/GjD8y2Yw/HpeMP8nBjD/DZ4w/ZoaMP5p/
jD/8R4w/x1aMP1B9jD/SF4w/U5CMP0wRjT/+6os/LBaMPzYTjD/7jIw/cuCLP5JijD+xuIw/
a6GMP9tsjD9dNow/cNWMPwYzjD9TXYw/JGSNP5rijD+VMY0/vCyNP5U/jD9ceow/WJKMP8D2
jD9qv4w/5HCMP5QljD9EP4w/XI6MP5VNjD9krYw/eUCMP3BojD82cIw/8nyMP1rJjD8y0Yw/
iaGMP9kdjD+aqYw/jdGMPx9JjD8tZow/i/SMP3hFjD8SW4w/OLyMPxCEjD/ZoIw/0I6MP2xY
jD/kkYw/nVmNP8m4jD/lO40/r/WMP5f/jD9aS4w/GJWMPy40jD+5Fo0/nWOMP5DqjD9MBI0/
gmOMPxa7jD8kVIw/832MPygGjT8qVIw/uXGMPxZMjD+yl4w/oSWNPwAWjT+0s4w/MY+MP5Fc
jT92I4w/6h2NP+8IjT/Fy4s/I6OMP947jD+8Qo0/+JmMP1TXjD8xyow/aJeNPyHtjD8L4Yw/
1siMP9+tjD9QKI0/8RGMP6cVjT8kOY0/qC2NP1kLjT9UHo0/C16MP1kDjD98YYw/7J2MPyBM
jD+VeYw/BDmNP5lhjD+wO40/PN+MP6aDjT9WsI0/B+aMP6B7jT8R4Yw/hUiMP1rljD8IQo0/
95yNP49LjD8rzIw/QuyMPxxkjT+H1ow/3mmNP0J/jD985ow/NU6NP9o3jD+rlIw/iIeMP2RC
jT+LBo0/UeOMP1ZnjT/awYw/N+WMP4bXjD8Wy4w/QYGNP3GUjD9gmIw/ciONP40Fjj9Gm4w/
MWGMP/UPjT+vdow/5eaMPzCpjD8ZqY0/+pSMP5J9jT/WS4w/K9OMP9JKjT852Iw/0VuNPx/x
jD+ESI0/q2CNPzUVjT9Flo0/ANKMP2xkjT/CvY0/mPSMP0cFjj/TtYw/G4aNPyVtjT+zjo0/
OtmMPzJxjT+y/4w/AtKMP6BAjT89V40/+2GNP9a3jT/v84w/OVGNP4TvjD8A+Yw/CqCNP+Lw
jD9Zgo0/pO+MP8zgjD/sOo0//yyNPx62jD+p1Yw/t+qNPxqUjT+Heo0/tT2NP9TkjD8W/ow/
kSGNP4o6jT/N2Yw/AS2NP7KbjT9Jso0/cs6NPwFTjT8pYY0/jlGNPxBpjT9knI0/7+2NPzMi
jT8Bk40/lImNP4Yijj+uxI0/HgyNP1g1jT/kWo0/OnSNP8WTjT/vc40/goONPwRPjT82eI0/
ZLmNP3l8jT+fQI0/uIONP7mAjT+Jno0/y46MP87MjD+WB44//GGNP2YyjT8ly40/+y6NP6d2
jT+7oY0/BsONP1SZjT/i3I0/T/CNP3cyjT8xIY0/4puMP4ecjT8soY0/ZtiMPz7XjD9/eY0/
2faNP/BMjT8GSY0/b4WNP8JJjT/Yyo0/VP2NP4jNjT/QSY4/FgaOP+a4jT8cn40/ryyNP+gZ
jj8JKI4/vMSNP0n6jT/u/Y0/c+GNP1o5jT8qhY0/kfONP7FQjT8kCI0/OnGNP5PSjD9e/ow/
/BWNP+OqjT/hqY0/L02NPzWwjT8+Io4/64qNP4WbjT+L7Yw/GmSOP3qojT/3kI0//w6OP4xN
jj//HI0/wreNPwikjT+/8Iw/pXyNPyzHjT++xo0/QZ6NP9EXjj9h9I0/xdGNP8pQjj8ozY0/
jvWMP80tjj+LYI0/mN+MP/Y9jT/F0Y0/jqGNP9SgjT8pRI4/1rGNPxvRjT870I0/oseNP8r0
jT97zY0/UAaOP/pijj/pd44/qGiOP2a/jT8w940/NPWNP0rsjT+W540/Su+NP7j7jT9aRo4/
HqSNP6Usjj8rE44//oiNP3tQjT8E5Y0/UTGOP1/ejT+fTo4/a2uOPxaOjj/LbI0/wUWOP7ga
jj/4T44/VQuOPzjwjT+Fn40/dt2OP1/ZjT8NXI4/+yyOP341jj9MKY4/pgKOP6opjj8qXY4/
yyOOP0n7jT80EI4/B1mOP3jAjT/PIo4/83mOP3OejT8QIY4/bLSNP9ALjj/CtI0/I7mNP0JJ
jj90+I0/7vqNPwnojT+5Do4/QSaOPxg8jj+CGo4/XDGOP005jj+dQI4/m4yNPxq8jT/09I0/
6MuOPz1mjj84co0/BA2OP0OPjj8MXo4/CqqOP2yfjj/xJo4/</AssayYData></Step><Step><CommonData><SampleLocation>11</SampleLocation><SampleID></SampleID><SampleGroup></SampleGroup><SampleInfo></SampleInfo><SampleRow>E</SampleRow><SamplePlate>1</SamplePlate><WellType>REGENERATION</WellType><Concentration>-1</Concentration><ConcentrationUnits>µg/ml</ConcentrationUnits><MolarConcentration>-1</MolarConcentration><MolarConcUnits>nM</MolarConcUnits><MolecularWeight>-1</MolecularWeight><Temperature>30</Temperature><StartTime>697122</StartTime><AssayTime>5</AssayTime></CommonData><FlowRate>1000</FlowRate><StepType>KREGENERATION</StepType><StepName>Regeneration2</StepName><StepStatus>OK</StepStatus><ActualTime>4.99901</ActualTime><CycleTime>0.2</CycleTime><AssayXData Points="25">mgEMRFYODEQjGwxE8CcMRL00DESaQQxEVk4MRCNbDETwZwxEvXQMRIqBDERnjgxEI5sMRBGo
DES9tAxEisEMRFbODEQj2wxE8OcMRL30DESKAQ1EVg4NRCMbDUTwJw1EvTQNRA==</AssayXData><AssayYData Points="25">H12ewKNdpcCgm6nA+6uswCY6r8D19LDAIH6ywPjxs8A2NrXAPoK2wFNXt8BAQbjAjRG5wMa8
ucAlibrAyfu6wILAu8CJKLzApJ68wBWAvcAUFr7AB3W+wE+/vsBWN7/AwXe/wA==</AssayYData></Step><Step><CommonData><SampleLocation>12</SampleLocation><SampleID></SampleID><SampleGroup></SampleGroup><SampleInfo></SampleInfo><SampleRow>E</SampleRow><SamplePlate>1</SamplePlate><WellType>NEUTRALIZATION</WellType><Concentration>-1</Concentration><ConcentrationUnits>µg/ml</ConcentrationUnits><MolarConcentration>-1</MolarConcentration><MolarConcUnits>nM</MolarConcUnits><MolecularWeight>-1</MolecularWeight><Temperature>30</Temperature><StartTime>713544</StartTime><AssayTime>5</AssayTime></CommonData><FlowRate>1000</FlowRate><StepType>KREGENERATION</StepType><StepName>Regeneration2</StepName><StepStatus>OK</StepStatus><ActualTime>4.99901</ActualTime><CycleTime>0.2</CycleTime><AssayXData Points="25">ikENREZODUQkWw1E8GcNRK10DUSKgQ1ERo4NRBObDUTwpw1EvbQNRMzBDURGzg1EE9sNRPDn
DUSt9A1EigEOREYODkQkGw5E4CcORKk2DkR6QQ5ERk4ORBNbDkTwZw5ErXQORA==</AssayXData><AssayYData Points="25">4kZ6v3kCbr+AjGC/EFJav9B1VL8vJU+/wmpMvxLcR7/68ES/THxBv6aQP78CJz6/KCI6v7ik
OL99WDa/uDI2v809Mr+rBTO/oSwxv1rPL7/NMS+/5dstvxmLK7+AEyu/qrMqvw==</AssayYData></Step><Step><CommonData><SampleLocation>11</SampleLocation><SampleID></SampleID><SampleGroup></SampleGroup><SampleInfo></SampleInfo><SampleRow>E</SampleRow><SamplePlate>1</SamplePlate><WellType>REGENERATION</WellType><Concentration>-1</Concentration><ConcentrationUnits>µg/ml</ConcentrationUnits><MolarConcentration>-1</MolarConcentration><MolarConcUnits>nM</MolarConcUnits><MolecularWeight>-1</MolecularWeight><Temperature>30</Temperature><StartTime>730130</StartTime><AssayTime>5</AssayTime></CommonData><FlowRate>1000</FlowRate><StepType>KREGENERATION</StepType><StepName>Regeneration2</StepName><StepStatus>OK</StepStatus><ActualTime>4.99999</ActualTime><CycleTime>0.2</CycleTime><AssayXData Points="25">eoEOREeODkQUmw5E4KcORJ20DkR6wQ5ENs4ORBTbDkTg5w5ErfQORGoBD0RHDg9EFBsPROAn
D0StNA9EekEPRDZOD0QUWw9E4GcPRJ10D0R6gQ9ER44PRHabD0TQpw9ErbQPRA==</AssayXData><AssayYData Points="25">UJuuwI7jssApJ7XAFwW3wFtZuMABN7nATle6wKYJu8DDxbvAdSa8wFjxvMADjL3AovK9wPJk
vsDOvb7A3mG/wDehv8Dt0b/A9UvAwICMwMD/+MDAHiHBwOtzwcApssHAq8HBwA==</AssayYData></Step><Step><CommonData><SampleLocation>12</SampleLocation><SampleID></SampleID><SampleGroup></SampleGroup><SampleInfo></SampleInfo><SampleRow>E</SampleRow><SamplePlate>1</SamplePlate><WellType>NEUTRALIZATION</WellType><Concentration>-1</Concentration><ConcentrationUnits>µg/ml</ConcentrationUnits><MolarConcentration>-1</MolarConcentration><MolarConcUnits>nM</MolarConcUnits><MolecularWeight>-1</MolecularWeight><Temperature>30</Temperature><StartTime>746419</StartTime><AssayTime>5</AssayTime></CommonData><FlowRate>1000</FlowRate><StepType>KREGENERATION</StepType><StepName>Regeneration2</StepName><StepStatus>OK</StepStatus><ActualTime>4.99901</ActualTime><CycleTime>0.2</CycleTime><AssayXData Points="25">esEPRDbOD0QU2w9E4OcPRJ30D0R6ARBENg4QRAMbEETgJxBErTQQRHpBEERHThBEFFsQRNBn
EEStdBBEeoEQRDaOEEQDmxBE4KcQRJ20EER6wRBEfs8QREXbEETg5xBEnfQQRA==</AssayXData><AssayYData Points="25">uzFyvwdpZr9rdlm/vQJSv+dsTL+eVEa/xW9Cv887P7/m+Du/yfQ4v9pUNr9eiDO/Kksyv6Nd
ML+bVC6/Q2wtv+mBKr+UVCq/lo8nv0bIJ78F+iW/quwjvyTMIr9DjyK/MLwhvw==</AssayYData></Step><Step><CommonData><SampleLocation>11</SampleLocation><SampleID></SampleID><SampleGroup></SampleGroup><SampleInfo></SampleInfo><SampleRow>E</SampleRow><SamplePlate>1</SamplePlate><WellType>REGENERATION</WellType><Concentration>-1</Concentration><ConcentrationUnits>µg/ml</ConcentrationUnits><MolarConcentration>-1</MolarConcentration><MolarConcUnits>nM</MolarConcUnits><MolecularWeight>-1</MolecularWeight><Temperature>30</Temperature><StartTime>762707</StartTime><AssayTime>5</AssayTime></CommonData><FlowRate>1000</FlowRate><StepType>KREGENERATION</StepType><StepName>Regeneration2</StepName><StepStatus>OK</StepStatus><ActualTime>4.99901</ActualTime><CycleTime>0.2</CycleTime><AssayXData Points="25">agERRCYOEUQEGxFE0CcRRJ00EURaQRFEN04RRARbEUTQZxFEnXQRRGqBEUQ3jhFEBJsRRNCn
EUSNtBFEm8ERRDfOEUQE2xFE0OcRRJ30EURaARJEJg4SRPMaEkTQJxJEjTQSRA==</AssayXData><AssayYData Points="25">u1CuwL6pssBA1LTAlae2wNXTt8DWrrjA5ZG5wL5nusC36brAx4W7wHUKvMD1aLzA5ve8wAdk
vcA2s73AcBa+wCRfvsD8zb7A7Pe+wL5nv8AEkr/A1Lu/wKAVwMAGOcDAClbAwA==</AssayYData></Step><Step><CommonData><SampleLocation>12</SampleLocation><SampleID></SampleID><SampleGroup></SampleGroup><SampleInfo></SampleInfo><SampleRow>E</SampleRow><SamplePlate>1</SamplePlate><WellType>NEUTRALIZATION</WellType><Concentration>-1</Concentration><ConcentrationUnits>µg/ml</ConcentrationUnits><MolarConcentration>-1</MolarConcentration><MolarConcUnits>nM</MolarConcUnits><MolecularWeight>-1</MolecularWeight><Temperature>30</Temperature><StartTime>779316</StartTime><AssayTime>5</AssayTime></CommonData><FlowRate>1000</FlowRate><StepType>KREGENERATION</StepType><StepName>Regeneration2</StepName><StepStatus>OK</StepStatus><ActualTime>4.99999</ActualTime><CycleTime>0.2</CycleTime><AssayXData Points="25">WkESRCdOEkTjWhJEsGcSRH10EkRKgRJEJ44SRPSaEkSwpxJEfbQSRGrBEkQWzhJE9NoSRLDn
EkR99BJEiwETRBYOE0TjGhNEsCcTRH00E0RaQRNEJ04TRONaE0RUaBNEjXQTRA==</AssayXData><AssayYData Points="25">Zd5Tv20qR7/DJj6/2Zk3vw6hMb9+gi6/rqQqv0gGJ7/w2iK/iDQhv4OaHb+rFB2/6+UavwhJ
Gb+Zrxe//pkVvxNgE7+nXhO/LtASv/ToEL+pbA+/MsoNv3XpDL9hrgy/SSkLvw==</AssayYData></Step><Step><CommonData><SampleLocation>1</SampleLocation><SampleID></SampleID><SampleGroup></SampleGroup><SampleInfo></SampleInfo><SampleRow>E</SampleRow><SamplePlate>1</SamplePlate><WellType>BUFFER</WellType><Concentration>-1</Concentration><ConcentrationUnits>µg/ml</ConcentrationUnits><MolarConcentration>-1</MolarConcentration><MolarConcUnits>nM</MolarConcUnits><MolecularWeight>-1</MolecularWeight><Temperature>30</Temperature><StartTime>794218</StartTime><AssayTime>30</AssayTime></CommonData><FlowRate>1000</FlowRate><StepType>BASELINE</StepType><StepName>Baseline2</StepName><StepStatus>OK</StepStatus><ActualTime>29.998</ActualTime><CycleTime>0.2</CycleTime><AssayXData Points="150">aoETRCeOE0T0mhNEwKcTRI20E0RKwRNEJ84TRBTbE0Sw5xNEjfQTREoBFEQnDhREyRsURMAn
FER9NBREWkEURCdOFET0WhREwGcURH10FERagRREJ44URPSaFETApxREfbQURFrBFEQnzhRE
49oURMDnFESN9BREWgEVRCcOFUT0GhVEwCcVRK40FURaQRVEJ04VRPRaFUTyZxVEjXQVRFqB
FUQnjhVE45oVRLCnFUSNtBVE/sEVRCfOFUTj2hVEwOcVRH30FURaARZEFg4WROMaFkTAJxZE
jTQWRNNCFkQWThZE9FoWRMBnFkR9dBZEWoEWRCeOFkTjmhZEwKcWRH20FkRawRZEFs4WRPTa
FkTy5xZEffQWRFoBF0QnDhdE4xoXRBIoF0SNNBdESkEXRCdOF0T0WhdEwGcXRH10F0RKgRdE
J44XROOaF0SwpxdEjbQXRHvBF0QnzhdE49oXRMDnF0R99BdEvAEYRCcOGET0GhhEwCcYRH00
GERaQRhEFk4YRONaGESwZxhEfXQYREqBGEQnjhhE45oYRCmpGESNtBhEWsEYRBbOGEQE2xhE
sOcYRH30GERKARlEJw4ZRPQaGUTAJxlEfTQZREpBGUQWThlE9FoZRMBnGUR9dBlESoEZRBaO
GUTjmhlEsKcZRH20GURKwRlEJ84ZROPaGUTA5xlEjfQZREoBGkQWDhpE9BoaRLAnGkR9NBpE
WkEaRBZOGkT0WhpEsGcaRH10GkRagRpEuo4aROOaGkTApxpEfbQaRErBGkRIzhpE49oaRLDn
GkR99BpE</AssayXData><AssayYData Points="150">Sav7vjNY+r7Zavi+SYb4vswo9b4ig/S+W//yvj788b4yWfO+vLHxvlot777ekey++yDuviKN
7749pey+7gnuvr4f7r7HTuq+tj7qvvYr67590ui+PTLpvrDi5757e+a+FXHlvhCi5L41euO+
M1vjvl2P5L5O3uC+DXnhvngJ4L5fuuC+nSzivhAS4L5yGt++9MTfvqKq3r7jJdy+b9ndvvsH
3b5vCd++yezcvmEl3L4SK9q+XpTcvtzo3L6PO9q+lXfYvhxo176Dz9W+sPjWviUb2L6TLde+
jYrWvvOJ1L5CB9a+063UvoCq0r5p6da+JMXSvthL1b6LEdS+K5XUvnNk0r74MdK+QsPRvuof
0b6ui9G+Ti7TvvMpz76yGNC+DSLPvohGzb6EIc2+WuTOvvIny75d9NC+4yTOviJJzL76Acu+
sYXOvtDCzL6yps2+4svKvnOczb4wBMy+m/PIviX+yL5kn8m+BUTJvuYdy74Iasi+467Ivu7h
yb6WOcq++GLJvgw0x74XPcm+1grHvmwlyL6g1sa+3RPFvpfxw76q28a+82LDvhopxL5c+sS+
UpnDvmXkw75lxMS+TBXFvuxAwr5iVMO+70rAvphNwb758cS+B37BvjGawr7/jb++X/fCvsGH
v756UMK+rCy/vl8/v77h7MC+u8S/vjGKvr5BKb6+Y7C/vrGsvr5FQr6+5U++vhoCvb6H9L2+
lxu/vsEEvb787Lq+RHe9vvGgvL4NFru+bmu7vuG5ur4Di76+Zae6vnGwub7Wa7m+Yii6vgzG
ub6xo7m+</AssayYData></Step><Step><CommonData><SampleLocation>3</SampleLocation><SampleID>QA013.2 Gmat/L0</SampleID><SampleGroup></SampleGroup><SampleInfo></SampleInfo><SampleRow>E</SampleRow><SamplePlate>1</SamplePlate><WellType>KLOAD</WellType><Concentration>10</Concentration><ConcentrationUnits>µg/ml</ConcentrationUnits><MolarConcentration>-1</MolarConcentration><MolarConcUnits>nM</MolarConcUnits><MolecularWeight>-1</MolecularWeight><Temperature>30</Temperature><StartTime>830098</StartTime><AssayTime>80</AssayTime></CommonData><FlowRate>1000</FlowRate><StepType>LOADING</StepType><StepName>Loading</StepName><StepStatus>OK</StepStatus><ActualTime>80</ActualTime><CycleTime>0.2</CycleTime><AssayXData Points="400">SgEbRBcOG0TkGhtEsCcbRH00G0RKQRtEBk4bRORaG0SwZxtEfXQbREqBG0QXjhtE5JobRKCn
G0R9tBtESsEbRBfOG0TT2htEsOcbRH30G0RKARxEFw4cROQaHESwJxxEfTQcREpBHEQGThxE
5FocRLBnHER9dBxESoEcRBeOHETkmhxEsKccRH20HERKwRxEF84cROTaHESg5xxEffQcREoB
HUQXDh1E5BodRLAnHUR9NB1ESkEdRBdOHUTkWh1EsGcdRH10HUQ6gR1EF44dRNOaHUSwpx1E
fbQdRErBHUQXzh1E5NodRKDnHURt9B1ESgEeRBcOHkTkGh5EsCceRH00HkQ6QR5EBk4eRNNa
HkSwZx5EbXQeREqBHkQXjh5E5JoeRKCnHkR9tB5EOsEeRBfOHkTk2h5EsOceRH30HkT+AR9E
Fw4fRNMaH0SwJx9EfTQfREpBH0QXTh9E01ofRLBnH0R9dB9ESoEfRBeOH0TTmh9EsKcfRG20
H0RKwR9EF84fRNPaH0Sg5x9EbfQfRDoBIEQXDiBE0xogRKYoIERtNCBEOkEgRBdOIETkWiBE
oGcgRH10IEQ6gSBEF44gRNOaIESwpyBEbbQgRErBIEQnziBE09ogRLDnIER99CBESgEhRAYO
IUTkGiFEoCchRG00IUQ6QSFEF04hRNNaIUSgZyFEfXQhRDqBIUQXjiFE05ohRLCnIURttCFE
OsEhRAbOIUTk2iFEsOchRH30IUQ6ASJEBg4iROQaIkSgJyJEbTQiRDpBIkQGTiJE5FoiRKBn
IkR9dCJEOoEiRBeOIkTkmiJEoKciRG20IkQ6wSJEBs4iRNPaIkSg5yJEffQiRDoBI0QGDiNE
0xojRKAnI0R9NCNESkEjREhOI0TkWiNEsGcjRG10I0RKgSNEBo4jRNOaI0SgpyNEbbQjRErB
I0Q4ziNE09ojRKDnI0R99CNEOgEkRBcOJETTGiREoCckRH00JERKQSREBk4kRNNaJESgZyRE
fXQkRDqBJEQGjiRE9JokRKCnJERttCREOsEkRAbOJETk2iREsOckRG30JEQ6ASVEBg4lRNMa
JURrKSVEfTQlRDpBJUQGTiVE01olRKBnJURtdCVEOoElRAaOJUTTmiVEoKclRG20JUQ6wSVE
F84lRNPaJUSw5yVEbfQlRDoBJkQGDiZE5BomRLAnJkRtNCZESkEmRAZOJkTkWiZEoGcmRG10
JkRKgSZEBo4mRNOaJkSgpyZEbbQmRIzBJkQGziZE09omRKDnJkRt9CZEOgEnRAYOJ0TTGidE
oCcnRG00J0Q6QSdEF04nRNNaJ0SgZydEbXQnRDqBJ0QGjidE5JonRKCnJ0RttCdEOsEnRAbO
J0Tk2idEoOcnRG30J0Q6AShEFw4oRNMaKESgJyhEbTQoREpBKEQXTihE01ooRKBnKER9dChE
OoEoRBeOKETTmihEsKcoRH20KERKwShEBs4oROTaKESw5yhEffQoRDoBKUQGDilE5BopRLAn
KURtNClEOkEpRAZOKUTkWilEsGcpRH10KURKgSlEF44pROSaKUSwpylEfbQpRErBKUQXzilE
5NopRLDnKUR99ClEYAIqRBcOKkTkGipEsCcqRH00KkRKQSpEF04qRORaKkSwZypEfXQqREqB
KkQXjipE5JoqRLCnKkR9tCpESsEqRBfOKkTk2ipEsOcqRH30KkRKAStEFw4rROQaK0SwJytE
fTQrREpBK0QXTitE01orRPJnK0R9dCtESoErRAaOK0TkmitEsKcrRH20K0RKwStEF84rROTa
K0Sw5ytEffQrREoBLEQXDixE5BosRLAnLER9NCxESkEsRBdOLETkWixEsGcsRH10LERKgSxE
F44sROSaLESwpyxEfbQsRErBLEQXzixE5NosRLDnLER99CxEOgEtRBcOLUTkGi1EsCctRH00
LURKQS1EF04tRORaLUSwZy1EbXQtREqBLUQXji1E5JotRLCnLUR9tC1ESsEtRBfOLUTk2i1E
sOctRH30LURKAS5EBg4uROQaLkSgJy5EbTQuREpBLkQXTi5E5FouRKBnLkR9dC5ESoEuRBeO
LkTkmi5EsKcuRH20LkRKwS5EF84uROTaLkSg5y5EffQuRA==</AssayXData><AssayYData Points="400">N3C+vmRZt76CpLO+MrWqvuWEqL5TF6O+1YyfvhfZnL6Y8pW+rH2PvmRuiL5dKIe+vvmBvgdq
er6ADGy+k8xlvtxZWr6Xck2+Eo9Bvhf7Or7tXDa+bfUivhhDIb6dARW+oNUKvpFyB77hMPG9
pbblvd9u1r2uyry9OzKvvYIYm73CTIq9VQhovQlPSr1e+C29rXYPvfAtz7w7Rne8FyP5u0Ep
gTtJ7/c7IVh9PCLHrjxVSPU8dBkOPdwrMz0QS1w97Y+FPQiQjz0wfqQ9hCOvPcvRwD2E6MY9
qR/VPfvu5z23fvU9GyQEPizWBz6GLAw+6mAZPh4/HT5KFCU+QbQnPkfKMj4AODs+2WI7PlvE
Rz6VnU4+0WNOPhyNVT4pdVw+7KlnPo8vZj6IIG0+Y7RzPlMgeT4OzoA+8smEPsyshj6sH4c+
c0WNPv67jT5rRI8+H4KVPjMwmD6rtps+C7OcPpO9nz6/p6A+7HelPlRHpj6t26s+3RqqPjec
rT5eFbE+JnyzPsQHsz4xILg+0Xy5PhZwuz6V370+HVjAPvJ6xD6x/8I+fULJPtJHyj63iMw+
TK/NPnP+zz5PjNA+b+3UPjeO1D4FR9Y+DLfYPqzo2j61I94+AmvhPhF54D5hUeI+jm/kPrzm
5D5WFOg+kkfrPnf16j6ff+0+5D3vPoJG8T5VK/E+HlH2PufW8z6q5Po+adT5Pn61/D5zq/0+
0Bf+PtNC/z5/ugA/49QBP3x8AT9ZgQI/s98DP7RnBj+LuwY/+B0HP1I2CD8t8Ac/wpkIP3tA
CT91Cgs/itgKPwvCCz+Oows/QQkMP/9kDj9QdA4/hw4QP+GFDj+R4RA/f7sPP+EQET9NDxM/
VQwTPybYEz/tTBM/Z9cVP7CLFT/QLRY/vjsXPxPBFj/HNBg/cLAYP3bTFz/6Rho/FFsZP+V2
Gj9f5xs/NYUcPwzmHD8wex0/Oo8dPxz6HD+91x4/KtMePwNdHz/hYx8/i54gP34EID8WryE/
2UghP2yGIj+jMiM/dWEkP74mJD++niU/YXYlPxxIJz/b1Sc/Y0knP6XQJj8X0yg/+5YoPxWz
KT+nxCg/oxgqPycDKj9mCSo//9UrP1hmLD+TAiw/1ogsP7udLD9KoS0/y/MuP5zsLj/eDy8/
GekvP/0tMD9vYy8/ON4xP0guMT+jmzE/sc4yP0sHMz8WkjI/NlYzP7L6ND99RzQ/X7A1P1K2
NT+SmDQ/Cx83P+NsNj9rlTc/YWM4P+wqNz/paDc/9/Q4P+GPOT++zTg/HRw6P5LAOj8qpDo/
Uu86P4PBOz8V1Do/NdQ7PxXOOz9Efj4/e2w9P2MMPT/5kj0/XGw9P4VYPz+MYj8/xi8/P1C3
Pz/qVD8/VSNCP5ZfQT+WeEE/8gpBPxROQT+1c0M/K1pBP47mQz8bPEM/ULJDP6eqQz9PPkU/
AqpEPz/XRT/ngUY/v91FP2D7RT+uy0U/BWxGP+cWRz8rbkg/WUpIP4DvRz/2xkk/JWNJPyGc
ST9zbEk/m1NKPzz8ST9ieko/mr9KP5xcSz+ivEs/gglMP8b+Sj9gmkw/Ci1NP44pTT/c5Uw/
TDFOP8eNTj+U0E4/8pFOPzmfTz+AqE4/i3tPP+/RTz/vaVA/aA1QP02+Tz+b1VA/KlBRP3rw
UD+M01I/gqtRP4zYUj8xS1E/XghSPy8xUz882FM/TJBUPyZ3VD/3KlQ/KBdUP/7UVD+x91U/
m4hVP32PVT9vbFY/LydXP1P+Vj9VElY/PqdWPxgmVj8X51Y/PhVYP9D4Vj8VyFY/odNYP0x3
WD+V6Vg/dutYP+QxWj9+jFk/c+NaP51yXD9L1Vo/4bBaP/U2XD+z91s/W6JbPw5vXT+SGVw/
jY9dP80JXD9zJ1w/m4JdP/rxXT+EPV4/BndeP57aXj8lxF0/9xNfPyr5Xz/LwV4/591gPz9X
Xz+UTGA/yqlfP5Y7YT9oLmA/vhthP1dnYT+84V8/6WxhP0teYj8f52I/bURjP8ZGYj+ikGI/
pQpjP3k6Yz9f6mI/KhpkP9pwZD8o/2M/ZgdjP2RTZD9cM2U/tUFlP57nZT/rqWQ/8iBmP1nh
ZT8hW2c/DnxoP+sJZz+j2GY/GNhmP8QbZz9GB2g/9dtmPw==</AssayYData></Step><Step><CommonData><SampleLocation>1</SampleLocation><SampleID></SampleID><SampleGroup></SampleGroup><SampleInfo></SampleInfo><SampleRow>E</SampleRow><SamplePlate>1</SamplePlate><WellType>BUFFER</WellType><Concentration>-1</Concentration><ConcentrationUnits>µg/ml</ConcentrationUnits><MolarConcentration>-1</MolarConcentration><MolarConcUnits>nM</MolarConcUnits><MolecularWeight>-1</MolecularWeight><Temperature>30</Temperature><StartTime>916261</StartTime><AssayTime>30</AssayTime></CommonData><FlowRate>1000</FlowRate><StepType>BASELINE</StepType><StepName>Baseline3</StepName><StepStatus>OK</StepStatus><ActualTime>30</ActualTime><CycleTime>0.2</CycleTime><AssayXData Points="150">SgEvRAYOL0TTGi9EsCcvRH00L0Q6QS9EF04vRORaL0SgZy9EbXQvRDqBL0QGji9E05ovRLCn
L0R9tC9ESsEvRBfOL0TT2i9EAugvRG30L0RKATBEFw4wRDYbMERKKTBEbTQwRDpBMEQXTjBE
01owRLBnMERtdDBEOoEwRBeOMETkmjBEsKcwRG20METNwTBEBs4wRNPaMESg5zBEffQwRDoB
MUQGDjFE0xoxRLAnMUSuNDFESkExRBdOMUTkWjFEoGcxRI50MUQ6gTFEJ44xRNOaMUSgpzFE
bbQxRErBMUQGzjFE09oxRKDnMURt9DFESgEyRCcOMkTTGjJEoCcyRH00MkRKQTJEWE4yRORa
MkSgZzJEbXQyREqBMkQGjjJE05oyRKCnMkR9tDJEOsEyRAbOMkTT2jJEoOcyRG30MkQ6ATNE
Bg4zROQaM0ToKDNEbTQzRDpBM0QXTjNE5FozRMFnM0RtdDNEOoEzRAaOM0S5mzNEoKczRG20
M0RKwTNEBs4zRNPaM0Sg5zNEbfQzRDoBNEQGDjRE0xo0RKAnNER9NDREOkE0RAZONETTWjRE
oGc0RG10NEQ6gTREBo40ROSaNESgpzREfbQ0RDrBNEQGzjRE09o0RKDnNERt9DREWgE1RAYO
NUTTGjVEsCc1RH00NUQ6QTVEWE41RNNaNUSwZzVEbXQ1RDqBNUQ4jjVE5Jo1RLCnNURttDVE
OsE1RBfONURG2zVEoOc1RG30NUQ6ATZEFw42ROQaNkTBJzZEfTQ2REpBNkQXTjZE5Fo2RLBn
NkR9dDZE</AssayXData><AssayYData Points="150">fottPzuPcD99jW4/OABwP8XFbz/5N28/n2puPywzcD/xi3A/CgVwP7vFcD/L3nE/7epwPwGP
cj9Nq3A/j5JxPyqsbj+Mpm8/5qdwPwKfcD+5nXA/H7dwP16scT9eqnA/Hc9xP11AcT8Ml3A/
pytxP2Y0cT/lXm8/TXRwP1pxcT/fz3A/9x9wPzWdcD9s6m8//bBxP6dxcD8kBnE/fQ1xP/AW
cT+W928/yO5xP04+cT9qOnE/6LlwP+53cD9ykXI/yVJyP9GUcT98kHE/Ql5xP5uccD9O7XE/
jqVxP3K0cD+ue3E/QLhyPxZUcj/PM3I/CsdyP1t7cj+wr3I/GxtzP79vcT9tWXI/kAdyPzE5
cT+Iu3I/5udyP5+Gcj/NW3I/FgNyP1+/cT+UH3M/n+lyP6kccz8fb3I/UhdyP3jocj/eBHI/
0GhzP9bbcz+Q3nE/vhF0P/etcz/pC3I/w+RyP7nacj9c5HM/dhBzP0swcz+ELXM/WNdyP80b
cj+bhXI/cv1zP+dXcz+tqnE/wH5zP5T/cz/r1HM/CfRyP2vWcj85ZnM/MExzPyzAcz/jfnM/
a7RyP/5ZdD8m0nM/DaZzP0Hicz/3H3M/lOJyP54QdT+byHM/bKxyP0aKcz9KSHQ/NpNzP7Al
dD9Sv3Q/LE90P+vFcz9qUHQ/RDR1PyMPcz8Vf3M/Dkt0P+dndD++8nM/hBBzP65Ycz/6xXE/
tIdzP6j2cj8P5HI/8j50P0XFcz8wo3M/DId0PwwfdT9IDnM/hxt0Pw8Wcz/6nnM/+fJ0P66s
cz/sbHQ/</AssayYData></Step><Step><CommonData><SampleLocation>10</SampleLocation><SampleID>BG505 SOSIP</SampleID><SampleGroup></SampleGroup><SampleInfo></SampleInfo><SampleRow>E</SampleRow><SamplePlate>1</SamplePlate><WellType>KSAMPLE</WellType><Concentration>-1</Concentration><ConcentrationUnits>µg/ml</ConcentrationUnits><MolarConcentration>31.25</MolarConcentration><MolarConcUnits>nM</MolarConcUnits><MolecularWeight>-1</MolecularWeight><Temperature>30</Temperature><StartTime>955408</StartTime><AssayTime>180</AssayTime></CommonData><FlowRate>600</FlowRate><StepType>ASSOC</StepType><StepName>Association</StepName><StepStatus>OK</StepStatus><ActualTime>180</ActualTime><CycleTime>0.2</CycleTime><AssayXData Points="900">SoE2RAaONkTTmjZEoKc2RG20NkRKwTZEBs42RNPaNkSg5zZEffQ2REoBN0QXDjdE5Bo3RLAn
N0RtNDdESkE3RBdON0TTWjdEoGc3RH10N0Q6gTdEF443ROSaN0SwpzdEjrQ3RDrBN0QXzjdE
9No3RLDnN0SO9DdEOgE4RBcOOETkGjhEsCc4RH00OERKQThEF044RORaOESwZzhEfXQ4REqB
OEQXjjhE5Jo4RLCnOER9tDhESsE4RBfOOETk2jhEsOc4RH30OERKATlEFw45ROQaOUSwJzlE
fTQ5REpBOUQXTjlE5Fo5RLBnOUR9dDlESoE5RBeOOUTkmjlEsKc5RIO1OURKwTlEF845ROTa
OUSw5zlEv/Q5REoBOkQXDjpE5Bo6RLAnOkR9NDpEOkE6RBdOOkTkWjpEsGc6RH10OkRKgTpE
F446ROSaOkSwpzpEfbQ6RErBOkQXzjpE5No6RKDnOkR99DpEOgE7RBcOO0TkGjtEsCc7RH00
O0T0QjtEF047RORaO0SwZztEfXQ7REqBO0QXjjtE5Jo7RPKnO0RttDtESsE7RBfOO0TT2jtE
4uc7RH30O0RKATxEFw48ROQaPESwJzxEbTQ8REpBPEQXTjxE5Fo8RLBnPER9dDxESoE8RBeO
PETkmjxEsKc8RG20PERKwTxEF848ROTaPESw5zxEbfQ8REoBPUQXDj1E0xo9RLAnPUR9ND1E
OkE9RBdOPUTkWj1EAmg9RH10PUQ6gT1EF449ROSaPUSgpz1EfbQ9RErBPUQXzj1E5No9RLDn
PUR99D1EOgE+RBcOPkTkGj5EsCc+RG00PkTkQj5EF04+RNNaPkSwZz5Ev3Q+REqBPkQXjj5E
05o+RLCnPkRttD5ESsE+RCfOPkTT2j5EsOc+RH30PkRKAT9EBg4/RNMaP0SwJz9EbTQ/REpB
P0QXTj9E5Fo/RKBnP0R9dD9EOoE/RAaOP0Tkmj9EsKc/RH20P0RKwT9EOM4/RNPaP0Sg5z9E
bfQ/RDoBQEQXDkBE5BpARLAnQERtNEBEOkFARBdOQETkWkBEdWhARH10QERKgUBEF45ARNOa
QERKqUBEfbRARDrBQEQXzkBE5NpARKDnQERt9EBESgFBRAYOQUTkGkFEoCdBRH00QUQ6QUFE
F05BRNNaQUSgZ0FEfXRBRDqBQUQXjkFE5JpBRKCnQURttEFEOsFBRAbOQUTT2kFEsOdBRG30
QURKAUJEBg5CROQaQkSgJ0JEfTRCREpBQkQXTkJE01pCRKBnQkRtdEJESoFCRBeOQkTTmkJE
sKdCRG20QkRKwUJESM5CRNPaQkSw50JEbfRCRDoBQ0QGDkNE0xpDRLAnQ0RtNENESkFDRAZO
Q0TkWkNEoGdDRG10Q0Q6gUNEF45DRNOaQ0Sgp0NEnrRDRDrBQ0QGzkNE09pDRKDnQ0R99ENE
SgFERAYORETTGkREoCdERG00REQ6QUREBk5ERCtcRESgZ0REfXREREqBREQGjkRE05pERKCn
RETwtEREOsFERBfORETT2kREoOdERG30REQ6AUVEBg5FROQaRUSgJ0VExTVFRDpBRUQGTkVE
01pFRPJnRURtdEVEOoFFRAaORUTTmkVEoKdFRH20RURKwUVEBs5FRNPaRUSg50VEffRFREoB
RkQGDkZE0xpGRLAnRkRtNEZEOkFGRAZORkTTWkZEoGdGRG10RkQ6gUZEF45GRNOaRkSgp0ZE
bbRGRErBRkQGzkZE09pGRKDnRkSe9EZEOgFHRAYOR0TTGkdEoCdHRG00R0Q6QUdEF05HRNNa
R0SgZ0dEbXRHREqBR0QGjkdEAJ1HRKCnR0R9tEdEOsFHRAbOR0TT2kdEoOdHRG30R0Q6AUhE
Fw5IROQaSESgJ0hEbTRIRDpBSEQXTkhE5FpIRLBnSERtdEhEOoFIRAaOSETkmkhEoKdIRI60
SERKwUhEF85IROTaSESw50hEffRIREoBSUQXDklE5BpJRLAnSUR9NElESkFJRBdOSUT6W0lE
sGdJRH10SURKgUlEF45JROSaSUSwp0lEfbRJRErBSUQXzklE5NpJRLDnSUR99ElESgFKRBcO
SkTkGkpEsCdKRH00SkRKQUpEF05KRORaSkSwZ0pEfXRKREqBSkQXjkpE5JpKRLCnSkR9tEpE
SsFKRBfOSkTk2kpEsOdKRH30SkRKAUtEFw5LROQaS0SwJ0tEfTRLREpBS0RpTktE5FpLRLBn
S0R9dEtESoFLRBeOS0TTmktEsKdLRH20S0RKwUtEF85LROTaS0Sw50tEffRLREoBTEQXDkxE
5BpMRIUoTER9NExESkFMRBdOTETkWkxEsGdMRM90TERKgUxEF45MROSaTESwp0xEfbRMRDrB
TEQXzkxE5NpMRLDnTER99ExESgFNRBcOTUTkGk1EsCdNRH00TURKQU1EF05NRORaTUSwZ01E
fXRNREqBTUQXjk1E05pNRLCnTUR9tE1ESsFNRBfOTUTk2k1EsOdNRH30TURKAU5EFw5OROQa
TkSwJ05EfTROREpBTkQGTk5E5FpORKBnTkR9dE5ESoFORDSQTkTkmk5EoKdORH20TkRKwU5E
F85OROTaTkSg505EffRORDoBT0QXDk9E5BpPRLAnT0R9NE9EOkFPRBdOT0TkWk9EsGdPRG10
T0RKgU9EF45PRNOaT0Sgp09EbbRPRDrBT0QXzk9E5NpPRKDnT0R99E9ESgFQRAYOUETTGlBE
sCdQRH00UEQ6QVBEF05QRNNaUESwZ1BEbXRQREqBUEQGjlBE5JpQRKCnUETmtVBESsFQRAbO
UETT2lBEoOdQRG30UERKAVFEFw5RROQaUUSwJ1FEbTRRRDpBUUQXTlFEJVtRRKBnUURtdFFE
SoFRRBeOUUTTmlFEoKdRRH20UURKwVFEF85RROTaUUSw51FEbfRRRDoBUkQGDlJE5BpSRKAn
UkR9NFJESkFSRBdOUkT0WlJEoGdSRG10UkRKgVJEF45SROSaUkSwp1JEbbRSRErBUkQGzlJE
BNtSRKDnUkRt9FJEOgFTRBcOU0QKHFNEoCdTRG00U0Q6QVNEBk5TRMlbU0R1aFNEfXRTRDqB
U0QXjlNE5JpTRKCnU0SetFNEOsFTRAbOU0TT2lNEoOdTRG30U0Q6AVREBg5UROQaVESgJ1RE
fTRURDpBVEQGTlRE01pURKBnVERtdFREOoFURAaOVEQlm1REoKdURH20VERKwVREBs5URNPa
VESw51REbfRURDoBVUQGDlVE0xpVRLAnVURtNFVEOkFVRAZOVUTkWlVEsGdVRG10VUQ6gVVE
Bo5VRNOaVUSgp1VEQrVVRErBVUQGzlVE5NpVRKDnVUR99FVEOgFWRBcOVkQ8HFZEsCdWRG00
VkQ6QVZEBk5WRNNaVkSwZ1ZEbXRWRDqBVkQGjlZE05pWRKCnVkRttFZEnMFWRAbOVkTk2lZE
oOdWRG30VkRrAVdEBg5XRNMaV0SgJ1dEbTRXRDpBV0QXTldE01pXRKBnV0RtdFdESoFXRAaO
V0TTmldEtqhXRG20V0Q6wVdEBs5XRNPaV0Sg51dEbfRXRDoBWEQGDlhE5BpYRLAnWER9NFhE
SkFYRAZOWETTWlhEsGdYRG10WEQ6gVhEF45YROSaWESgp1hEbbRYRDrBWEQXzlhE09pYRKDn
WESe9FhEOgFZRAYOWUTkGllEoCdZRG00WURKQVlEOE5ZRNNaWUSwZ1lEfXRZREqBWUQXjllE
5JpZRLCnWUR9tFlESsFZRBfOWUTk2llEsOdZRH30WURKAVpEFw5aROQaWkSwJ1pEfTRaREpB
WkQXTlpE5FpaRLBnWkR9dFpESoFaRBeOWkTkmlpEsKdaRH20WkRKwVpEF85aRBXbWkSw51pE
ffRaREoBW0QXDltE5BpbRLAnW0RtNFtESkFbRBdOW0TkWltEsGdbRH10W0RKgVtEE5BbRNOa
W0Swp1tEfbRbRErBW0QXzltE5NpbRLDnW0R99FtEOgFcRBcOXETkGlxEsCdcRH00XERKQVxE
F05cRORaXESwZ1xEfXRcREqBXEQXjlxE5JpcRLCnXER9tFxESsFcRMvOXETk2lxEoOdcRG30
XERKAV1EAhBdROQaXUSwJ11EbTRdREpBXUQXTl1E5FpdRLBnXURtdF1ESoFdRBeOXUQEm11E
sKddRL+0XURKwV1EF85dROTaXUSw511EffRdREoBXkQXDl5E5BpeRLAnXkR9NF5ESkFeRBdO
XkQEW15EsGdeRH10XkQ6gV5EF45eROSaXkSwp15EfbReRErBXkQ4zl5E5NpeRLDnXkR99F5E
SgFfRBcOX0TkGl9EsCdfRG00X0RKQV9EF05fRORaX0SwZ19EfXRfRDqBX0QXjl9E05pfRKCn
X0RttF9ESsFfRBfOX0TT2l9EsOdfRH30X0RKAWBEBg5gROQaYESwJ2BEfTRgREpBYEQXTmBE
5FpgRKBnYERtdGBESoFgRBeOYETkmmBEoKdgRH20YEScwWBEF85gRNPaYESg52BEbfRgREoB
YUQXDmFE0xphRKAnYUR9NGFESkFhRAZOYUTTWmFEsGdhRG10YUQ6gWFEBo5hRHebYUSgp2FE
bbRhRDrBYUQXzmFEJdthRKDnYURt9GFEOgFiRAYOYkTkGmJEoCdiRH00YkQ6QWJEBk5iRNNa
YkSwZ2JEbXRiREqBYkQGjmJE5JpiRKCnYkR9tGJEOsFiRBfOYkTT2mJEsOdiRG30YkQ6AWNE
Bg5jRNMaY0SwJ2NEfTRjRDpBY0QGTmNE5FpjRKBnY0R9dGNE</AssayXData><AssayYData Points="900">M/htPzLsbT+YDm4/D+9vP0uHbj8snHA/dYBvP0KZbz9FQ28/0x1wP5ghcD/4qW8/pdluPwS4
cD/NuXA/wxVvPwmNbz/PS28/3CdvP/G3cD/0rXA/Bh9vP82xcD8q03A/YD9vP79pcT+vPHA/
sZlwP9iWcD+/G3A/kh1wP5A7cT+bBXA/0cpwPxsQcT++fHE/GYxxP/CycT+Y13A//+xvP3lY
cT9pAnE/V8dxP2ikcT8eJnI/2JFyP5D3cD8xtHE/JNhwPwT3cT/0tnE/BIVyP3Fqcj8fiXI/
ifRxP8+scT/5WnI/Ak9xPycbcz9pkXM/hOVyP6hUcz/DYnM/EMVyPz42cj9SMnI/TqRyP1pE
cz9blXE/nOhwPyBRcz9gCnI/YRByP0/JcT84U3I/fT5zP/UBcj/MR3I/ANByPxGUcj8IY3E/
Ml1zP9dlcj9mx3I/IlFyP5EWdD9MOXM/GsNyP3Mocj9SX3M/IZBzP4iNcz9hVXM/x09yP4Pl
cz8RXnI/ZcdzPwXPcz+1lXM/+qBzP/eEcj8ezXM/Vs5yP0Necz/W0HI/uYByPyegcz8QKnQ/
cvxzPwmWcz9wYXQ/oZ1zPz1Fcz/0N3Q/EGNzPwscdT/ga3M//Up1P17+dD9ZaXM/Vkt0PyyV
dD9aWHU/ahB1P7aQdD/r73I/OLZ0Pzy1dD92rXM/ECF0P2pidD+YAXU/IeZ1P+TcdD8egHQ/
/gd0Pz9EdT9abHQ/FAt1P5xYdT8bS3Y/YVt0P+4hdT/5pXU/9Yh0P8lcdD8hlnU/R5t1P/u/
dD8OzHU/XYF1P/nOdD95q3U/Nzd2P51mdz/cynQ/Itl2P5dydT/WfnY/1lt1Pyw8dj/6R3Y/
8Bh2P3y6dT/us3U/xHd3P9tcdT/xsnQ/n+p0P240dj9RuXU//w92P3W3dT+G33Q/+ot1P0Xk
dT9gXHY/pMB2PweCdT/8F3Y/sDd3PwFNdj84VnY/j092P4Lldz+DP3Y/Dh53P2Tvdj9Dznc/
0U93PxZldz+Na3c/xwl2P/7Bdz/wI3c/nPt2PxDRdj90QHg/Yt12P1vedj8+rnY/P4d2P26a
dj8k3XY/Rlh3P/Nddz/1kHg/SDl2P//edj/IzHY/JDd4P/70eD9GPXk/eKd3P7Gmdz/HyXc/
H753Py0xdz+kk3Y/6Et4P2Hndz8R/HY/DBl4P9pwdz+vTXk/J9J3P9wUeD/swXc/cLh4P/73
eD/40Hg/nz54P4RzeD+a1ng/3rB3P+SBdz+WLng/t2Z4PwB/dz/hSXk/EuB3P9jvdz+bTXg/
1VR4P1c2eT9CcHg/4h55Pz9PeT85R3g/dQR6PzdeeD8ra3g/D3p5P0uceT8dbno/dGZ5P7pm
eT8/D3k/X6F5P1jqeT/uOXg/WA16P0YveT/D/ng/QG56PyzheD+iTHk/BZR4P7U0ej/y4Xk/
bjR5P3p/ej89cXo/1mJ6P8zteT/3bXo/em15P6/meT/QuHc/uV56P/vUeT8Y2Hk/56J5Pyax
eT8HL3o/NL96P6soeT8v9Hk/5Yl5P59Bez+1PHo/l6R5P6Vjez+thHk/JIV6P2YQej/Ou3k/
I0t7P1tWej80jHk/4XR6P/TDej9jZHo/zFx6P7cweT8TVno/+N55P3HRej9ZDHs/ttF6PyTX
ej8rdns/N/V5P7EPej9WsXg/tU56P6DQeT9Dmno/ErN6P2DRej8aT3o/hhB7PxTOeD8ByHo/
TPN6P6Xxej9xWXs/HVh7PwLxej8M/Xs/fzl7P/Wkej83eXs/rOd7P7xHez/mFXs//U57Pycg
fD/YeHo/L+t7P2ewez+SLXo/1O95Pw/qez/lyXo/G7Z7P028ez/Mc3s/Igt8P8/oej/jCH0/
8pd7PyEMej/kB3s/oEl7P643fD8793w/SbB7P65Oez+YVXs/4El8P+P5ez/3b3w/BsJ6PwB3
fD954ns/WCF7P4Luez9lEX0/6tV6P1EVez9q93w//Dl8P06ofD9PCn0/0gh9P3mSfD+krXs/
ESJ9Pzwmez9Y63o/mUR8PzQjfT9LUXw/gUB9P8gffT8ZFnw/WMB9P4l0fD/ICn0/M4d8P2uo
fT92qHw/0Eh9Py02fT8GoXw/cJV8P9PUfD8wBX0/9/p8PwEufD+isH0/fkB9P6ihfD9JCX4/
LJV9P4jwfT8j1nw/vxF9P9oRfT/zWX0/fi9+PxLYfD84d3w/88p8P8tTfD8gZ30/5I58Pwfj
fT8glH0/qkt9P9aBfT8ldH0/Nep+P5mtfD8AZ30/Kgp9P7USfT8fqn0/qg59P8rgfj+apX4/
tn59P7tIfj8G+H0/oK99P6zjfj+u0X0/vYB9PwKRfT/xGX0/N2t9P/B0fT9wOH4//Dh+P20/
fz+L3H0/gBh9P3zofD+Vy30/rfF9Py+Cfj+KoX0/hX1+P7u6fT9H030/alJ+P3mSfj+2Y34/
IMp9P+wzfj8hVn8/y6J/Px8pfz/veX4/hpt/P1oqfj8IU4A/IaB9P9APfj8wrH4/EOR+P3Am
fz8Xf34/hT9/P1hWfz/dZX4/6h5+P3xqfz/sS34/lH1/P6GBfz8Me34/FleAP/Wafj/BVX4/
S8Z/PwMlfj/tAH8/Ki5+PzDRfz9Ok34//BaAP2o7fz9kO38/QeJ/Px+Sfz8cEn4/62J/P0gK
fz9NK4A/BuN/P5xIfz9pRYA/VWqAPxnnfj8JcIA/i+99P0fjfj9eT4A/zUN/P0Dcfz/dcX8/
QpV/P3UCgD9OcIA/Tyl+P1kEfz+qeIA/g0KAP1WtgD+fZ4A/pOp/P7h8gD9rfYA/5gWAP7xV
gD8anX8/NhmAP1tlgD8XhoA/A7CAP0Vmfz+JBYA/2oJ/P+18gD8nKoA/vq9/Pyv1fz/gU4A/
gCuAP9JzgD/PK4A/e4WAP+YtgD/b6H8/tnCAP6ydgD9BM4A/4BaAP6MhgD/pk4A/qR6AP7BN
gD8TRIA/ZWmAP52YgD+Gi4A/vzaAP7fngD8orX8/WT+AP8JRgD9MfIA/YrmAP7m3gD/JDIA/
2nCAPwzzfz8Jn4A/+D+AP1RHgD87fIA/RkyAP9m0gD9yJIA/M1uAP4bQgD+8v4A/SGuAP3n3
gD9WcYA/VqCAP1JfgD82CIE/PNSAPynPgD8Oe4E/StyAP/1cgD9sOIA/sHeAP1Z/gT9k7YA/
j6iAP/VZgD9y5oA/UEqAP2nxgD/y/YA/W7qAP26ygD8wU4E/gIuBPyz8gD+Y04A/NgqAP2Rd
gT+zloE/qzeBP1QcgT86JIE/OWKBPzfPgD9dfoE/9oCAP6ikgD+4SIE/SxGBP8asgD9BuIA/
FhaBP1EmgT+R74A/6S2BP5L1gD/Jo4A/ec6AP4PHgD9QUIE/gXSBP/lZgT92RoE/fYCBPzhd
gT/0aYE/tQmBP0IegT+Fi4E/eCCBP82CgT+C7oA/ZWeBP9O3gT+/VIE/hNaAP/9UgT/fUoE/
ij2BP26LgT/MyYA//miBP//6gD++rIE/IbqBP5Uegj9ViIE/7DuCPy/CgT8oPYI/qPWBP3yN
gT/VWoE/E9OBP/itgT/ujIE/Y3qBPxtxgT/e9oE/cKCBP6oKgj+FwoE/JZ+BP1uqgT9Dg4E/
iJaBP3DkgT/CsoE/vjqCPxXCgT8Q7IE/OQiCP6TtgT8QC4E/p4+BP7qRgT8F/YE/oeCBP6jv
gT/nKII/hgqCP0xlgj8wtoE/SNCBPzRdgj+bNII/8RyCP1B0gT/3EoI/gPOBP5jZgT+fzYE/
1ZqBPz+hgj8C/4E/uEOCP1AHgj+/vII/GsyBP9bhgT+8IoI/KeWBPwbLgT8ccII/EnqCP7Gy
gj8xnII/w0GCPxjAgT8J9oE/wYWCP+QBgj/iTII/DDKCP/pNgj+zWYI/sIyCP9xugj+qIII/
2O+CP9KXgj9Ha4I/EliCP6Nagj+zTYI/9fKBP5XIgj/ZuoI/tquCPwp6gj/JFYI/EIGCP5dO
gj/bGoI/FnmCP9QAgj9z1oI/DcSCP35Ugz+zwoI/HiKDP3Ibgz8ObII/jLCCP74Ogz+1rYI/
pfyBP6FAgj8AxoI/e4iCP+tCgj/b94E/nKKCPzJJgj86u4I/dAGDP+lsgj9/JoI/3uSCPw0l
gz/XfIM/fIuCP6YFgz84qII/EKGCP9//gj/4G4M/dLuCP0urgj/fhII/cB+CP4Zqgj8Z2II/
cTuDPxQhgz+0pII/YGuCPywcgz+jlYI/gpuDP3eQgj8j+oI/1/qCP+LUgj+LtYI//ZOCP97t
gj+pwoI/lLGCPxu4gj/s1YI/k7CCPzE3gz+Z8oI/J82DP5vngj8t1II/Vb2DP8/Ygj9Sb4M/
y+CCP7dFgz+O3oM/At+DP6qRgj/VN4M/ag2DP3gXgz/rP4M/AomDP4L6gj9HgoM/eiqDP53A
gz/1tYM/vyeDP2GKgz92z4I/S/ODPxujgz+K8oI/mnuDP8J9gz/Y7IM/HBCDP1Sagz8LOYM/
lHiDPw1jgz8mW4M/B5yDP+CAgj8dkoM/Im6DP+kcgz93+YM/R4+DP9MNgz+V9YM/mBGDP9qb
gz9k+4M/AHuDPxPcgj+2/YM/EM2DP5o3gz/W9oM//JeDP6yNgz9ktoM/8ZKDP7cVhD/wcoM/
2PuDP58MhD9284M/WtaDP1uhgz81gIM/LdmCPypvgz8XfoM/EJWDP/T+gz9wwYM/Rb6DP4Ex
gz/2b4Q/J++DP+kBhD/Qx4M/hPyDPxO7gz83x4M/kyaEP1+BhD8dtYM/vCqEPxQdgz910YM/
B3CEPyuVgz9V1oM/P0+DP/oKhD+sbYQ/H2CEP+2uhD9zqIQ/</AssayYData></Step><Step><CommonData><SampleLocation>1</SampleLocation><SampleID></SampleID><SampleGroup></SampleGroup><SampleInfo></SampleInfo><SampleRow>E</SampleRow><SamplePlate>1</SamplePlate><WellType>BUFFER</WellType><Concentration>-1</Concentration><ConcentrationUnits>µg/ml</ConcentrationUnits><MolarConcentration>-1</MolarConcentration><MolarConcUnits>nM</MolarConcUnits><MolecularWeight>-1</MolecularWeight><Temperature>30</Temperature><StartTime>1144352</StartTime><AssayTime>180</AssayTime></CommonData><FlowRate>600</FlowRate><StepType>DISASSOC</StepType><StepName>Dissociation</StepName><StepStatus>OK</StepStatus><ActualTime>179.999</ActualTime><CycleTime>0.2</CycleTime><AssayXData Points="900">SoFjRAaOY0TkmmNEOqljRG20Y0RKwWNEF85jRNPaY0Sw52NEbfRjREoBZEQGDmRE9BpkRKAn
ZERtNGREOkFkRAZOZETkWmREsGdkRG10ZEQ6gWREF45kRNOaZESwp2REfbRkRDrBZEQXzmRE
5NpkRKDnZER99GREOgFlRBcOZUTkGmVEoCdlRG00ZURKQWVEBk5lRORaZUSwZ2VEbXRlREqB
ZURYjmVE5JplRKCnZUR9tGVEOsFlRFjOZUTT2mVEoOdlRG30ZURKAWZEBg5mRAQbZkSgJ2ZE
fTRmREpBZkQGTmZE5FpmRKBnZkSudGZEOoFmRBeOZkTkmmZEoKdmRJ60ZkQ6wWZEBs5mRNPa
ZkSw52ZEbfRmRDoBZ0QXDmdE5BpnRKAnZ0SONGdEOkFnRFhOZ0TkWmdEoGdnRG10Z0RKgWdE
OI5nRNOaZ0Swp2dEbbRnRDrBZ0QGzmdE09pnRKDnZ0Rt9GdEOgFoRBcOaETkGmhEoCdoRM80
aEQ6QWhEBk5oRNNaaETyZ2hEfXRoREqBaEQGjmhE05poRKCnaERttGhEOsFoRAbOaETT2mhE
oOdoRG30aEQ6AWlEBg5pRNMaaUSgJ2lEbTRpRDpBaUQXTmlE01ppRKBnaURtdGlEOoFpRAaO
aUTTmmlEoKdpRG20aUQ6wWlEBs5pRNPaaUSg52lEbfRpRDoBakQXDmpE0xpqRLAnakRtNGpE
OkFqRAZOakTkWmpEoGdqRH10akQ6gWpEJ45qRACdakSgp2pEbbRqRErBakQGzmpE09pqRKDn
akRt9GpEOgFrRBcOa0TTGmtEoCdrRG00a0Q6QWtEF05rRORaa0SwZ2tEjnRrRDqBa0QGjmtE
05prRKCna0R9tGtESsFrRBfOa0Tk2mtEsOdrRH30a0RKAWxEFw5sRNMabESwJ2xEfTRsREpB
bEQXTmxE9FpsRLBnbER9dGxESoFsRBeObETkmmxEsKdsRH20bERKwWxEF85sROTabESw52xE
ffRsREoBbUQXDm1E5BptRLAnbUR9NG1ESkFtRBdObUTkWm1EsGdtRH10bURKgW1EBo5tROSa
bUSwp21EfbRtRErBbUQXzm1E5NptRLDnbUR99G1EOgFuRFgObkTkGm5EsCduRH00bkRKQW5E
F05uRORabkSwZ25EfXRuRFqBbkQGjm5E5JpuRLCnbkRttG5ESsFuRBfObkTk2m5EsOduRH30
bkRKAW9EFw5vROQab0SgJ29EfTRvREpBb0QXTm9E01pvRLBnb0R9dG9ESoFvRBeOb0Tkmm9E
sKdvRG20b0RKwW9EF85vROTab0Sw529EffRvREoBcEQXDnBE5BpwRKAncER9NHBEOkFwRCdO
cETkWnBEsGdwRGN1cEQ6gXBEF45wROSacESwp3BEfbRwRErBcEQXznBE09pwRLDncER99HBE
OgFxRBcOcUTTGnFEsCdxRH00cURKQXFEF05xRORacUSwZ3FEbXRxREqBcUQGjnFE5JpxRKCn
cUR9tHFESsFxRAbOcUTk2nFEsOdxRH30cUQ6AXJEFw5yROQackSgJ3JE4DRyREpBckQXTnJE
01pyRLBnckR9dHJESoFyRBeOckTkmnJEsKdyRH20ckRKwXJEF85yROTackSw53JEffRyREoB
c0R5DnNE5BpzRKAnc0SONHNEOkFzRAZOc0TkWnNEsGdzRG10c0RKgXNEF45zROSac0Swp3NE
bbRzRErBc0QGznNE5NpzRKDnc0R99HNESgF0RAYOdETkGnRENCh0RG00dERKQXREF050RORa
dESgZ3REbXR0RDqBdEQGjnRE05p0RLCndERttHREnMF0RAbOdETT2nREoOd0RG30dER7AXVE
Fw51RNMadUSwJ3VEbTR1RDpBdUQGTnVE01p1RKBndURtdHVESoF1RBeOdUTkmnVEoKd1RG20
dURKwXVEF851RPTadUSg53VEbfR1RDoBdkQXDnZEPBx2RKAndkRtNHZESkF2RAZOdkTkWnZE
oGd2RG10dkQ6gXZEF452ROSadkSwp3ZE1bV2RDrBdkQXznZE09p2RLDndkTP9HZEOgF3RAYO
d0TTGndEsCd3RG00d0QfQndEBk53RNNad0SwZ3dEbXR3REqBd0QGjndE05p3RLCnd0RttHdE
OsF3RAbOd0TT2ndEoOd3RG30d0RaAXhEBg54RNMaeESgJ3hEbTR4REpBeEQGTnhE5Fp4RKBn
eERtdHhESoF4RAaOeETkmnhEoKd4RH20eEQ6wXhEF854RNPaeESg53hEbfR4RDoBeUQGDnlE
Kxx5RKAneURtNHlEOkF5RBdOeUTTWnlEoGd5RG10eUQ6gXlEBo55RNOaeUSgp3lEbbR5RDrB
eUQGznlE09p5RLDneUR99HlEzQF6RBcOekTkGnpEoCd6RG00ekQ6QXpEBk56RNNaekSgZ3pE
bXR6RDqBekQGjnpE05p6RKCnekRttHpEOsF6RAbOekTT2npEsOd6RG30ekQ6AXtEBg57ROQa
e0SgJ3tEbTR7REpBe0QGTntE5Fp7RLBne0R9dHtEOoF7RBeOe0TkmntEoKd7RG20e0RKwXtE
Bs57ROTae0Sw53tErvR7REoBfEQXDnxE5Bp8RLAnfERtNHxESkF8RCdOfETTWnxEsGd8RI50
fERKgXxEBo58ROSafETBp3xEjrR8RErBfETLznxE5Np8RLDnfER99HxESgF9RCcOfUTkGn1E
sCd9RH00fURKQX1EF059RORafUSwZ31EfXR9REqBfUQGjn1E05p9RFqpfUR9tH1ESsF9RBfO
fUTk2n1EI+h9RH30fURKAX5EFw5+ROQafkSwJ35EfTR+REpBfkQGTn5E5Fp+RLBnfkSedH5E
SoF+RBeOfkTkmn5EsKd+RH20fkRKwX5EF85+ROTafkSw535EffR+REoBf0QXDn9E0xp/RLAn
f0TgNH9ESkF/RBdOf0TkWn9EsGd/RH10f0RKgX9EF45/ROSaf0Sgp39EfbR/RDrBf0S7zn9E
5Np/RLDnf0Rt9H9EpQCARAEIgERyDYBE2BOARD8agESlIIBECyeARGotgETYM4BEPzqARKVA
gEQLR4BEck2ARNhTgEQ2WoBEpWCARANngERybYBE2HOARD96gESlgIBEA4eARHKNgETQk4BE
P5qARJ2ggEQLp4BEcq2ARNizgEQ/uoBEpcCARAvHgERqzYBE0NOARD/agESl4IBETeeARHLt
gETQ84BEP/qARKUAgUQDB4FEcg2BRNATgUSIGoFEpSCBRAsngURyLYFE2DOBRD86gUSdQIFE
C0eBRGpNgUTYU4FEP1qBRKVggUQDZ4FEcm2BRNhzgUQ2eoFE54CBRAuHgURyjYFEhJSBRHia
gUSloIFEC6eBRHKtgUTQs4FEP7qBRJ3AgUQLx4FEas2BRNDTgUQ/2oFEneCBRAPngURy7YFE
2POBRD/6gUSlAIJECweCRGoNgkTYE4JEPxqCRKUggkQLJ4JEai2CRNAzgkQ2OoJEpUCCRAtH
gkS8TYJE0FOCRDZagkSdYIJEC2eCRGptgkTYc4JENnqCRJ2AgkQDh4JEco2CRNiTgkRomoJE
naCCRAungkRqrYJE2LOCRD+6gkSlwIJEC8eCRGrNgkTQ04JEP9qCRJ3ggkQL54JEcu2CRNjz
gkQ/+oJE7wCDRAMHg0RyDYNE2BODRDYag0SlIINECyeDRGotg0TYM4NENjqDRN5Ag0QDR4NE
ck2DRNBTg0Q2WoNEnWCDRANng0RqbYNE0HODRDZ6g0QHgYNEA4eDRHKNg0TQk4NENpqDRKWg
g0QDp4NEaq2DROmzg0Q2uoNEncCDRAPHg0RqzYNE4NODRDbag0Sd4INEA+eDRGrtg0TQ84NE
P/qDRJ0AhEQDB4REag2EROkThEQ2GoREpSCERAsnhERyLYRE6TOERDY6hES1QIREC0eERGpN
hETpU4RENlqERJ1ghEQLZ4REam2ERNBzhEQ2eoREnYCERAOHhERqjYREQ5SERDaahESdoIRE
A6eERGqthEQQtYRENrqERJ3AhEQDx4REcs2ERNDThEQ22oREneCERAPnhERq7YRE2POERDb6
hESdAIVEAweFRHINhUTYE4VENhqFRJ0ghUQLJ4VEai2FRNAzhUQ2OoVEnUCFRANHhURqTYVE
2FOFRDZahUSdYIVEA2eFRGpthUTgc4VENnqFRJ2AhUQDh4VEao2FRNCThUQ2moVEnaCFRAOn
hURyrYVE0LOFRDa6hUSdwIVELMeFRGrNhUTQ04VENtqFRJ3ghUQD54VEau2FRNDzhUQ2+oVE
pQCGRAsHhkRqDYZE0BOGRDYahkSlIIZECyeGRHIthkTQM4ZENjqGRKVAhkQDR4ZEak2GRNhT
hkRPWoZEpWCGRAtnhkRqbYZE4HOGRE96hkSdgIZEC4eGRGqNhkRblIZEiJqGRKWghkQsp4ZE
cq2GRNizhkQ/uoZEpcCGRAvHhkRyzYZE2NOGRD/ahkSl4IZEC+eGRHLthkTY84ZEP/qGRKUA
h0QLB4dEcg2HRNgTh0Q/GodEpSCHRAsnh0R6LYdE2DOHRD86h0SlQIdEn0eHRHJNh0TYU4dE
P1qHRKVgh0QUZ4dEcm2HRNhzh0Q/eodEpYCHRAuHh0RyjYdE2JOHRDaah0SloIdEC6eHRHKt
h0TYs4dEP7qHRKXAh0QLx4dEcs2HRNjTh0Q/2odEpeCHRAvnh0Ry7YdE2POHRD/6h0SlAIhE
CweIRHINiETYE4hEPxqIRKUgiEQLJ4hEci2IRNgziEQ2OohE</AssayXData><AssayYData Points="900">452EP8YuhT+fXIQ/XdGEPwJDhT82loU/P4uFPx2BhT/WJoY/pcGFP4Dhhj+R+4U/sFuGP1mh
hT9l5oU/ifKGP1knhj8/uIU/cByHP3E5hj84MIY/lD2GP5pfhj8B24U/mOGGP19+hj+Xw4Y/
82+GP0nUhT85I4c/zfCGP0Q/hj8Sm4Y/taCGP6jEhj81iIY/LW6GPwtjhj94pYY/GbaGP6h6
hj9tDIc/iZaGP+lyhj+ME4Y/ldaGP6Amhj+gYIY/Pc+HP7hHhz9+Z4Y/dfGGP77Hhj8DXYY/
mkWHP8z/hj/VEIc/nXmGP+mMhj8V5IY/QJGGP/Xzhj964IY/FLmGP0S2hj9yp4Y/TwGHP6dD
hj/DfIY/D4eGPwSEhj/mLIc/QXiGP0xZhz8ueYY/x9mGP7fVhj8OO4c/H9OGP1PRhj9inoY/
QpCGP+gzhz//toY/wOOGP5aNhj9q1oY/pV6GPwpQhj/364Y/Bv+GPyV7hj/pLoY/1gSHP9K3
hj+2t4Y/MieGP/4Dhz9nVoY/VA2HP/zJhj+BiYY/my2GP84shz/UJoc/u7qGP3VEhj90uYY/
s3GGP9l/hj+A0IY/yraGP6/0hj97tYY/ohqGP4L2hj9E8YY/Av2GPwWKhj+l34Y/tt+GP7Xl
hj9Ln4Y/qoeGPyAhhz8iuoY/ZrmGP7hshj9/IIY/TRSHP2rxhj8UlIY/TQKHP5P/hj+TcIc/
VeaGP6XJhj+yJIc/766GP5Jhhz8FKIc/YXKGP07Uhj8EeoY/kcmGPw1ahj9SKYY/kIeGP9hB
hz/BuYU/oUyGP4kuhj9EVIY/gb2HP8K+hj9FgYY/HK6GP2Aphz+kEoc/hRWHP86whj/tu4Y/
a9eGP0xchj/MbYY//5iGPwVWhz9ouYY/tUyGPzVlhj8CDIc/ET2HP6Mhhz+QI4c/ufCGP5i2
hj/qbYY/2feGP1DKhj/C0IY/xFSGPxwehz9+X4Y/eTWGPxq0hj9O5oU/tqqGP/D6hT827YY/
v2WGP3yGhj8d1YY/fv6GP63ahj/LoYc/71aHPz1lhj8pbYc/ULqGP1ULhz8FYoc/De2GPyKE
hj/o1YY/y2OGPxzAhj8RVIc/Ow+HP4mIhj8C3IY/ZgiHPzFzhj9TPoc/SESHP1fNhj+NK4c/
ncGGP3rrhj8pxIY/bumGP55Shj8IA4c/itSGP7mQhj9Bn4Y/cu2GP8eihj+EBIc/GWGHP4Y8
hz81sYc/tOOGPwCWhj9f8YY/kMmFP41zhz9J/YY/vLWGP0Jzhz/l54Y/Oo2GPwVLhz/46YY/
NvqGP0Blhz9SbYc/2rKGP08Fhz+Hjoc/j7mGP0buhj+mnYY/joWHP7Nphz/hJ4c/D7yGPz4C
hz+ymIY/DTKHP+JQhz9gCYc/meGGPzD9hj/nR4c/yISHP1QJhz92+YY/+Y2HPw/yhj+zaIY/
ftyGP+AUhz86wIY/f/eGP7b9hj8QVIc//HGHP8Vchz/olYc/1DCHP0a6hj+wuoY/U0SHP1Bt
hj/ZJIc/oxyHP0iQhz8rOIc/d+SGPw/Ghj/jyoY/1GSGP8e8hj8rGoc/gWKGP8ZOhz/dFIc/
3huHP9U0hz+PMoc/gViHPz4khz9K7oY/yuOGPw+fhz/Otoc/1A6HP4brhz9pSoc/VieHPyRI
hz/rsIc/5LOHPzHGhj/4p4c/d3mHP8xMhz+kioc/WIOHP0OYhz9lVYc/AkWHP9d7hz+AAYg/
o/yGP7e0hz8Fx4c/GX2HP6eFhz9Z9Yc/xA6HP/Ajhz8YLoc/zvSGP8Pvhj+pqYc/cReHP26W
hz90eIc/0n2HPyZHhz9zo4c/vB+HP64ehz/R3Yc/9BuHPx/yhj80OYg/aYCHP1echz/9lIc/
6NOGP/DGhz8tN4c/XQWHPyCOhz8JWIc/VViIPxVQhz/OdYc/i0WHPzMvhz+5yoc/BpiHP9t+
hz9zL4c/v3GHPyONhz+yPYc/XuOGP3Yrhz9gK4c/0OGHP7SUhz8b8Ic/ZuOHPxDFhz+Y/YY/
LPuGP6hAhz/QX4c/pGaHP48Ohz8sMYg/QxOHP7Fzhz8ljYc/fIeHP8r/hz8/vIc/2MOHP/rE
hz/qGYc/H3aHP9tdhz8eLYc/Xy2HP5NhiD8cWoc/i22HP8gKiD9YnIc/oT+IPzcNiD9s9oc/
mK+HP9/bhz8wz4c/D+GHP/nlhz8e34c/N7CHP1+0hz9F3oc/QpWHPzHWhz/CIIc/qDiIP3PS
hz9VUYc/VvKHPzeRhz+4Fog/BP6HPwnPhz8tv4c/wZSHPwIghz8YEIg/saWHPxfVhz91bYc/
ZS+IP8J3hz9+yYc/pHaHPwU0hz+HxIc/ZJCHPwjLhz/Yr4c/tp6HP22Nhz/6AIg/2pWHP3te
hz/js4c/l+KIP670hz/NA4g/Ig6HPw0SiD/LPIg/bvyHP2B4iD+kMoc/An+HP3INiD9etoc/
5UGIP6YpiD8oHog//e2HP+qShz/DqYc/Bo+HP7Nmhz+YBIg/0zeIP4k6hz+nsYc/38OHP8Lz
hz+zaIc/ruaHPy/Phz/31Ic/euuHP1INiD/kfoc/w2+HP+ZdiD+ECog/HsaHP6NLiD8adYc/
ttGHPxAGhz/Bw4c/i8+IPzmIhz88MYg/uWmIPzUfiD/hKYg/GcCHP3vwhz+XLIg/GCyIP6Og
hz8Exoc/6tiHPxp6iD/mzIg/wlOIP5g4iD+FG4g/v0eIP/uQiD8svIg/GEiIPyVyiD/YxIg/
K26IP0g3iD+IXYg/dEaJP8qTiD/X6oc/63aIP1+GiD/mXYg/payIP5O6iD+xeIg/3FiIP5rk
hz+VjYg/+K+IP70yiD8GwYg/Q1qIP2OoiD9lgIg/P8iIP0zPiD/DuYg/28WIPx1hiD98Jok/
Bk+JP8S1iD8hJ4g/Bo+IP89miD+YW4g/e6GIP7qliD/1B4g/60yIPxs7iD+RBIg/q6eIP2fn
iD+spog/xX6IPwPFiD815og/Sm2IP7IxiT9N0Yg//oiIPztPiD/JDYk/oAWJPx+WiD8OJYg/
1wGIP8X9iD9Yroc/e9mIP4S1iD8T6og/J/eIP8J6iD8KzIg/XyKJPw5piD+Nzog/y+SIPy1E
iT+axIg//oqIPzhHiT9z6og/EXaIP3I0iD+0Aok/qtmIP0OgiD/Ehog/YOGIP0Q8iD9C8Yg/
V++IP0WgiD+WRok/5OuIP5XSiD+GSok/vwGJP/SuiD/AwIg/OZWIPzrPiD9JZ4g/F1yIP1fT
iD+rgYg/dbmIP1ubiT9gJIk/jaWIP4f3iD+HoYg/GsyIP5REiT9rdog/2qKIP3HriD+WJok/
UpeJP9XpiD870og/ky2JPzxYiD/GQYk/64qIP0rziD982og/T0uIP25ZiD8PDYk/ireIPxns
iD/U7og/KPeIP6mliD+oG4k/J+iIPy1GiT8eLok/wHWJP4IIiT8D04g/79SIP+CaiD/nU4k/
y7aJP/vHiT+q/4g/4wOJPwhsiT8EWYk/mIOJPx1miT9A24g/DkeJPwQmiT80dok/LCmJPzWF
iT8eg4g/shyJPyRPiT/aVYk/Uc+IP+LziD8Qr4k/loiJP38WiT/r54g/upSJP4w8iT8Kaok/
Im2JP4WBiT9iYIk/X7SJPzU5iT+Wy4k/+AmJPyOxiD/6v4g/Gu2IP0B7iT+AV4k/axOJP3SU
iT/3rok/ZB2JP2RWiT/jUok/i2OJP9b/iD+EsYg/NVqJP6T7iD9jgok/1YmJP3vwiD/gRIk/
fAmJPwd1iT8j+4g/HUKJP0JaiT/0fIk/NHiJP0e5iT/7S4k/vYOJPxVFij9Pgok/u/6JP640
iT9uUok/qxKKPz0PiT9+iok/066JP4wciT+5bok/r92JP41Wij8V24k/wbiJP3/siD+9uok/
BP6JP9GdiT/gyok/V3iJP7S4iT+/G4k/ne6JP35aiT8DlYk/BqiJP/l8iT9PaYk/hlCJP7u2
iT9YMYk/x3SJP2zkiT9fQok//ASKP8Q7iT8C7Ig/Xv6JP5GBiT9YV4k/SrKJPxttiT/CLIo/
98eJP4RLij9c1ok/rnuJP3zBiT9kI4o/vteJPzhviT/+0ok/aPeJPxp0iT/grIk/GqKJP3vd
iT/f5Yk/Wc6JP0auiT8DV4o/yFyJP5rPiT946ok/FuuJP25JiT8OD4o/08aJPyGHij+oBYo/
xFOKP1FJiT/844k/2LyJP+euiT8xjYo/VPKJP4VOij9tI4o/PbyIP50Mij/c94k/dtGJPzlG
iT/5mok/Z3GJP33niT+DuIk/a/mJP3bCiT8Z9Yk/26uJPwt7ij//wok/j3CKPx9wiT+cLYo/
lTSKP3SmiT+BCoo/KVqKP9AAij/Lgok/6yeJPykvij8/h4k/Uy2KP6LFiT9cZ4o/8DGKP14E
ij9VAYo/XDOKP+kBij+kXIo/jOyJPzYwij8H4Ik/yVuKP3JHij9pA4o/yhSKP73oiT/FEIo/
t7OKP8eoiT/QEoo/LPGJPyxNij//coo/HDSKP5+sij9fgok/GyuLP6jIiT8reYo/7SuKPx7O
iT/Rw4k/nCOKPwXciT8rOYo/56GKP0+miT8aOIo/ykuKPxEQij9c9Yk/kXOKP0Exij+8ZIo/
j5GJP7hqij/6wok/OKaKPxlZij/RRYo/KguKP8nuiT9AHYo/qe6JP0c7ij/Wj4o/8xmKP0Y6
ij/HW4o/YtCJP8Urij9Ycok/gD6KP5m5ij8++4k/AdKKPyuxij/OcIo/wS6KP7Zsij+ZMIo/
FF6KP3Baij+tZIo/XauKP4syij+uf4o//LCKP0eHiT9rLoo/</AssayYData></Step><Step><CommonData><SampleLocation>11</SampleLocation><SampleID></SampleID><SampleGroup></SampleGroup><SampleInfo></SampleInfo><SampleRow>E</SampleRow><SamplePlate>1</SamplePlate><WellType>REGENERATION</WellType><Concentration>-1</Concentration><ConcentrationUnits>µg/ml</ConcentrationUnits><MolarConcentration>-1</MolarConcentration><MolarConcUnits>nM</MolarConcUnits><MolecularWeight>-1</MolecularWeight><Temperature>30</Temperature><StartTime>1334100</StartTime><AssayTime>5</AssayTime></CommonData><FlowRate>1000</FlowRate><StepType>KREGENERATION</StepType><StepName>Regeneration2</StepName><StepStatus>OK</StepStatus><ActualTime>4.99895</ActualTime><CycleTime>0.2</CycleTime><AssayXData Points="25">nECIRAJHiERhTYhEz1OIRDZaiEScYIhE+maIRGltiETHc4hENnqIRJyAiET6hohEaY2IRM+T
iEQtmohEnKCIRPqmiERhrYhEx7OIREa6iESUwIhE+saIRGHNiETH04hELdqIRA==</AssayXData><AssayYData Points="25">yH2QwIa2lsDsyprAfyyewFQJoMC32aHAiXCjwEnEpMAwBabAKDenwFwQqMCs26jAW/WpwLSH
qsABIKvAKN2rwCaOrMCqH63AP36twOMBrsD3na7A4uiuwHNqr8AWra/A0fmvwA==</AssayYData></Step><Step><CommonData><SampleLocation>12</SampleLocation><SampleID></SampleID><SampleGroup></SampleGroup><SampleInfo></SampleInfo><SampleRow>E</SampleRow><SamplePlate>1</SamplePlate><WellType>NEUTRALIZATION</WellType><Concentration>-1</Concentration><ConcentrationUnits>µg/ml</ConcentrationUnits><MolarConcentration>-1</MolarConcentration><MolarConcUnits>nM</MolarConcUnits><MolecularWeight>-1</MolecularWeight><Temperature>30</Temperature><StartTime>1350560</StartTime><AssayTime>5</AssayTime></CommonData><FlowRate>1000</FlowRate><StepType>KREGENERATION</StepType><StepName>Regeneration2</StepName><StepStatus>OK</StepStatus><ActualTime>4.99895</ActualTime><CycleTime>0.2</CycleTime><AssayXData Points="25">k+CIRPHmiET77YhExvOIRCT6iESLAIlE8QaJRFgNiUS+E4lEJBqJRIsgiUT5JolEWC2JRAg0
iUQtOolEk0CJRPFGiURYTYlEvlOJRCRaiUSLYIlE8WaJRGBtiUTGc4lEJHqJRA==</AssayXData><AssayYData Points="25">y6ISv3BWB78NYPe+IY3nvrdY3b7iRs++XnfIvrC+wr4aXLy+DzW2vsVGsb6A5ay+zWioviF+
o75J2aK+/VievqY1nr7YYpm+xQCXvrkZkr4da5K+ePKNvmBDkL72oI2+y82Kvg==</AssayYData></Step><Step><CommonData><SampleLocation>11</SampleLocation><SampleID></SampleID><SampleGroup></SampleGroup><SampleInfo></SampleInfo><SampleRow>E</SampleRow><SamplePlate>1</SamplePlate><WellType>REGENERATION</WellType><Concentration>-1</Concentration><ConcentrationUnits>µg/ml</ConcentrationUnits><MolarConcentration>-1</MolarConcentration><MolarConcUnits>nM</MolarConcUnits><MolecularWeight>-1</MolecularWeight><Temperature>30</Temperature><StartTime>1366987</StartTime><AssayTime>5</AssayTime></CommonData><FlowRate>1000</FlowRate><StepType>KREGENERATION</StepType><StepName>Regeneration2</StepName><StepStatus>OK</StepStatus><ActualTime>5.00005</ActualTime><CycleTime>0.2</CycleTime><AssayXData Points="25">ioCJROiGiURPjYlEvZOJRCSaiUSKoIlE6KaJRE+tiUS1s4lEPLqJRILAiUTwxolEV82JRL3T
iUQ02olEguCJRPDmiURX7YlEvfOJRBv6iUSzAIpE8AaKRFcNikS9E4pEJBqKRA==</AssayXData><AssayYData Points="25">JO2ewAdIo8D4u6XAUomnwGSoqMCF2KnAFNmqwA5sq8C0G6zAE/qswD5mrcByw63AMWyuwLyf
rsDsNa/ATqSvwKH7r8D4ArDAUGywwPDOsMDtS7HATVCxwAuUscCq67HAmQGywA==</AssayYData></Step><Step><CommonData><SampleLocation>12</SampleLocation><SampleID></SampleID><SampleGroup></SampleGroup><SampleInfo></SampleInfo><SampleRow>E</SampleRow><SamplePlate>1</SamplePlate><WellType>NEUTRALIZATION</WellType><Concentration>-1</Concentration><ConcentrationUnits>µg/ml</ConcentrationUnits><MolarConcentration>-1</MolarConcentration><MolarConcUnits>nM</MolarConcUnits><MolecularWeight>-1</MolecularWeight><Temperature>30</Temperature><StartTime>1383168</StartTime><AssayTime>5</AssayTime></CommonData><FlowRate>1000</FlowRate><StepType>KREGENERATION</StepType><StepName>Regeneration2</StepName><StepStatus>OK</StepStatus><ActualTime>5.00005</ActualTime><CycleTime>0.2</CycleTime><AssayXData Points="25">iiCKRPAmikRXLYpEvTOKRCQ6ikSKQIpE8EaKRFdNikS9U4pEJFqKRIpgikTwZopEV22KRL1z
ikQkeopEioCKRPCGikRXjYpEvZOKRCSaikSKoIpE8KaKRFetikS9s4pEJLqKRA==</AssayXData><AssayYData Points="25">IJ4Av5rx5L7AX9K+NenEvgs4ur5aD7C+kTipvp0aoL7VjZ2+NAeXvsXAj755rYu+FOuIvqUO
g76KDIS+ZNiAvgaLdL5DsnC+o0xsvkWaZ7611lu+kcNfvhCzWb4JL1a+ZQlVvg==</AssayYData></Step><Step><CommonData><SampleLocation>11</SampleLocation><SampleID></SampleID><SampleGroup></SampleGroup><SampleInfo></SampleInfo><SampleRow>E</SampleRow><SamplePlate>1</SamplePlate><WellType>REGENERATION</WellType><Concentration>-1</Concentration><ConcentrationUnits>µg/ml</ConcentrationUnits><MolarConcentration>-1</MolarConcentration><MolarConcUnits>nM</MolarConcUnits><MolecularWeight>-1</MolecularWeight><Temperature>30</Temperature><StartTime>1399482</StartTime><AssayTime>5</AssayTime></CommonData><FlowRate>1000</FlowRate><StepType>KREGENERATION</StepType><StepName>Regeneration2</StepName><StepStatus>OK</StepStatus><ActualTime>5.00005</ActualTime><CycleTime>0.2</CycleTime><AssayXData Points="25">isCKROjGikRPzYpE1tOKRBvaikSC4IpE6OaKRE/tikS184pEG/qKRIIAi0TwBotEVw2LRLUT
i0QbGotEiiCLRPAmi0RXLYtEvTOLRCQ6i0SKQItE6EaLRE9Ni0S1U4tEJFqLRA==</AssayXData><AssayYData Points="25">fZ6fwKnJo8AO9KXAJ/6mwEkMqMAlPKnAnwmqwD/IqsD7TKvAveCrwERvrMAAuKzAhkOtwPmB
rcAT6K3AbFCuwBp4rsBJsa7AYRqvwOtIr8CWea/AHcSvwKgLsMDxILDACTmwwA==</AssayYData></Step><Step><CommonData><SampleLocation>12</SampleLocation><SampleID></SampleID><SampleGroup></SampleGroup><SampleInfo></SampleInfo><SampleRow>E</SampleRow><SamplePlate>1</SamplePlate><WellType>NEUTRALIZATION</WellType><Concentration>-1</Concentration><ConcentrationUnits>µg/ml</ConcentrationUnits><MolarConcentration>-1</MolarConcentration><MolarConcUnits>nM</MolarConcUnits><MolecularWeight>-1</MolecularWeight><Temperature>30</Temperature><StartTime>1415751</StartTime><AssayTime>5</AssayTime></CommonData><FlowRate>1000</FlowRate><StepType>KREGENERATION</StepType><StepName>Regeneration2</StepName><StepStatus>OK</StepStatus><ActualTime>5.00005</ActualTime><CycleTime>0.2</CycleTime><AssayXData Points="25">imCLRPBmi0RPbYtEtXOLRBt6i0SKgItE8IaLRE+Ni0S1k4tEG5qLRIKgi0TopotEkK2LRLWz
i0QkuotEgsCLROjGi0RPzYtEtdOLRBvai0SC4ItE6OaLRFfti0S184tEJPqLRA==</AssayXData><AssayYData Points="25">BxDXvr2Xv74x+ae+0dyavluSjr6QtYO+S8d0voYqaL5Kxl6+flhNvqF3QL4Y6z2++30wvscb
Jr7MTia+3Usdvn2UFb5J1gu+3FYLvs7bCb4U9f+9i3T/vS67+71iQfG9SBbovQ==</AssayYData></Step><Step><CommonData><SampleLocation>1</SampleLocation><SampleID></SampleID><SampleGroup></SampleGroup><SampleInfo></SampleInfo><SampleRow>E</SampleRow><SamplePlate>1</SamplePlate><WellType>BUFFER</WellType><Concentration>-1</Concentration><ConcentrationUnits>µg/ml</ConcentrationUnits><MolarConcentration>-1</MolarConcentration><MolarConcUnits>nM</MolarConcUnits><MolecularWeight>-1</MolecularWeight><Temperature>30</Temperature><StartTime>1430655</StartTime><AssayTime>30</AssayTime></CommonData><FlowRate>1000</FlowRate><StepType>BASELINE</StepType><StepName>Baseline2</StepName><StepStatus>OK</StepStatus><ActualTime>30</ActualTime><CycleTime>0.2</CycleTime><AssayXData Points="150">igCMRPkGjERPDYxEvROMRBsajESaIIxE6CaMRFctjES9M4xEGzqMRIJAjETwRoxEV02MRLVT
jEQbWoxEgmCMROhmjERPbYxEtXOMRBt6jESCgIxE8IaMRE+NjES1k4xEJJqMRIqgjETwpoxE
T62MRLWzjEQkuoxEgsCMROjGjERXzYxEtdOMRCTajESC4IxE6OaMRE/tjES184xEG/qMRIIA
jUTwBo1ETw2NRLUTjUQbGo1EgiCNRPAmjURPLY1EtTONRBs6jUSCQI1E6EaNRE9NjUS1U41E
JFqNRIJgjUToZo1ET22NRLVzjUQbeo1EgoCNRDCIjURXjY1EvZONRBuajUSCoI1E6KaNRE+t
jUS1s41EJLqNRILAjUToxo1EV82NRL3TjUQb2o1EguCNROjmjURf7Y1EtfONRCT6jUSCAI5E
8AaORFcNjkS1E45EGxqORIogjkToJo5ETy2ORLUzjkQbOo5EikCOROhGjkRXTY5EtVOORBta
jkSCYI5E6GaORFdtjkS1c45EG3qORIKAjkTwho5EV42ORL2TjkQbmo5EiqCORPCmjkRPrY5E
vbOORBu6jkSKwI5E8MaORFfNjkS9045EJNqORIrgjkTw5o5EV+2ORL3zjkQk+o5EigCPRPAG
j0SQDY9EvROPRCQaj0SKII9E8CaPRFctj0S9M49EJDqPRIpAj0TwRo9EV02PRL1Tj0REWo9E
imCPRPBmj0RXbY9EvXOPRCR6j0SKgI9E8IaPRFeNj0S9k49EJJqPRIqgj0Twpo9EV62PRL2z
j0Qkuo9E</AssayXData><AssayYData Points="150">I7uEvadymL0KLYG9km1svSD1Zr05e1q9KLRevZinUr2H4kS9hyI6vQcNM72ipDu9vAE2vZXr
L73fZie9e5kqvXtLG70TmxO9gc8FvZEy7bzLYwy9POLivPpMB72kss28sWDZvKBIwry+N9m8
PxHWvCtchrwr1Yq8f9upvLpEqbz5EIu8TneVvBxfb7xA+ye8X+h5vHn5HLzhVDu8mlg0vM6W
AbyUNlG8+O4vvF615bs/+NC7CMmYuyuYA7tImJ+7p82ouzdyg7un0xs7xxibO95CAzs2FGg7
TjMguIADPjwhhxU7FiLuOmNlXDxw0Pg7hArXO0TI+DveIwY8C+JNPHX6DTxzJVk8ZJ5EPFaU
UDz5+Ts8s+FnPKV3gzzCS4Y8gI2aPLExhjySKnQ8/jqKPOr/qDzs1aU8+1mxPA2bsDwufrg8
Rg+2PPAxvzyza8k87YfjPIqG7Dyots48c4PmPPiO0zzvLMw8geriPKMB+Tx7r+E818IBPTgJ
+zzdaAk99Wr8PIJaAT08RP08D5ESPTQMAT3IWQQ9YDoEPeBLDT32ggM9A2IaPSazHD0r5RE9
jAIgPVEzJD2AoAY9PrABPQJnJD31zSY9sBg5PTxNGD3niSI92sg5PXZIMj3gLCw98jAuPXRH
Pz0kgDM9G9w9PZqJQD1cijk9NyNHPU/lRz0x0UY9BjBCPSBBSD2bJEQ9JQE/PeTRPD1Vs0A9
FGpWPVrMPj3/jVs99/tfPa67UD0vwl49nX9EPbcrXj3310s9zUxePfwnUz3cfF89c4piPY/D
YD22NFY9</AssayYData></Step><Step><CommonData><SampleLocation>4</SampleLocation><SampleID>QA013.2 G7/Lmat</SampleID><SampleGroup></SampleGroup><SampleInfo></SampleInfo><SampleRow>E</SampleRow><SamplePlate>1</SamplePlate><WellType>KLOAD</WellType><Concentration>10</Concentration><ConcentrationUnits>µg/ml</ConcentrationUnits><MolarConcentration>-1</MolarConcentration><MolarConcUnits>nM</MolarConcUnits><MolecularWeight>-1</MolecularWeight><Temperature>30</Temperature><StartTime>1467197</StartTime><AssayTime>80</AssayTime></CommonData><FlowRate>1000</FlowRate><StepType>LOADING</StepType><StepName>Loading</StepName><StepStatus>OK</StepStatus><ActualTime>79.999</ActualTime><CycleTime>0.2</CycleTime><AssayXData Points="400">isCPRPDGj0RPzY9EtdOPRBvaj0SC4I9E6OaPRG/tj0S1849EG/qPRIIAkEToBpBETw2QRLUT
kEQbGpBEgiCQROgmkERPLZBEvTOQRBs6kESjQJBE8EaQRE9NkES1U5BEG1qQRLNgkEToZpBE
T22QRLVzkEQbepBEgoCQROiGkERPjZBEtZOQRBuakESCoJBE6KaQRFetkES1s5BEG7qQRILA
kEToxpBET82QRLXTkEQb2pBEguCQROjmkERX7ZBE3vOQRBv6kESCAJFE6AaRRE8NkUS1E5FE
JBqRRIIgkUToJpFEVy2RRLUzkUQbOpFEikCRRPBGkURPTZFEvVORRCxakUSCYJFE8GaRRE9t
kUS1c5FEG3qRRIKAkUT5hpFET42RRL2TkUQbmpFEiqCRROimkURXrZFEvbORRCS6kUSKwJFE
hMeRRFfNkUS905FEJNqRRJLgkUTw5pFEV+2RRL3zkUQk+pFEigCSRPAGkkRXDZJEvROSRCQa
kkSKIJJE8CaSRFctkkQ4NJJEJDqSRIpAkkTwRpJEV02SRL1TkkQkWpJEimCSRPBmkkRXbZJE
vXOSRDR6kkSKgJJE8IaSRFeNkkS9k5JEJJqSRKugkkTwppJEV62SRL2zkkQkupJEisCSRPDG
kkRXzZJEvdOSRCTakkSK4JJE8OaSRFftkkS985JEJPqSRIoAk0TwBpNEVw2TRLUTk0QbGpNE
iiCTRAknk0RXLZNEvTOTRCQ6k0SKQJNE8EaTRFdNk0S9U5NEJFqTRIpgk0RrZ5NEV22TRCB0
k0QbepNEioCTROiGk0RXjZNEvZOTRE2ak0SCoJNE8KaTRFetk0S1s5NEXbqTRILAk0TwxpNE
V82TRL3Tk0Qk2pNEiuCTROjmk0RX7ZNE1vOTRCT6k0SCAJRE8AaURE8NlES9E5REGxqURIog
lETwJpREVy2URL0zlEQkOpREikCURPBGlERPTZREvVOURCRalESKYJRE8GaURFdtlES9c5RE
JHqURIqAlETwhpREV42URL2TlEQkmpREiqCUROimlERPrZREvbOURCS6lESKwJRE8MaURFfN
lES905REG9qURIrglETo5pRET+2URL3zlEQb+pREigCVRAkHlURXDZVEvROVRCQalUSKIJVE
8CaVRFctlUS9M5VENDqVRJJAlUTwRpVET02VRL1TlUQbWpVEgmCVROhmlURPbZVEtXOVRBt6
lUSCgJVE6IaVRFeNlUS1k5VEG5qVRIKglUTwppVET62VRLWzlUQkupVEisCVRBHHlURPzZVE
vdOVRCTalUSK4JVE6OaVRFftlUS985VEJPqVRIIAlkTwBpZETw2WRLUTlkQkGpZEgiCWROgm
lkRXLZZEtTOWRCQ6lkSCQJZE8EaWRFdNlkS9U5ZEG1qWRIJglkTwZpZEV22WRLVzlkQbepZE
ioCWRPCGlkRPjZZEtZOWRBualkSCoJZE6KaWRE+tlkS1s5ZEJLqWRIrAlkToxpZEV82WRL3T
lkQb2pZEo+CWRPDmlkRP7ZZEtfOWRBv6lkSCAJdE6AaXRE8Nl0S1E5dEGxqXRIIgl0ToJpdE
Ty2XRMUzl0QkOpdEikCXRPBGl0RPTZdEtVOXRBtal0SKYJdE8GaXRFdtl0Tmc5dEJHqXRKuA
l0TohpdEV42XRLWTl0QbmpdEmqCXROiml0RXrZdEtbOXRBu6l0SKwJdE6MaXRE/Nl0S105dE
JNqXRILgl0To5pdET+2XRNbzl0Qb+pdEggCYRPAGmERvDZhEtROYRCQamESKIJhE8CaYRE8t
mES1M5hEGzqYRIJAmEToRphET02YRLVTmEQbWphEgmCYROhmmERPbZhEvXOYRDx6mESCgJhE
6IaYRE+NmES1k5hEG5qYRIKgmETopphET62YRLWzmEQbuphEgsCYRPDGmERXzZhEtdOYRBva
mESC4JhE6OaYRFftmES185hEG/qYRIIAmUToBplEVw2ZRLUTmUQbGplEgiCZROgmmURPLZlE
tTOZRBs6mUSCQJlE6EaZRE9NmUS1U5lEG1qZRIJgmUToZplET22ZRLVzmURdeplEgoCZRPmG
mURPjZlEtZOZRCSamUSKoJlE8KaZRE+tmUS1s5lEG7qZRA==</AssayXData><AssayYData Points="400">DqcWPeMMPD1LSWo91guSPdJRoD07NME9Q1nVPdlK5z0bZwI+XkUOPlT4FT4LoCU+xUwwPmw7
NT5j0UA+KjpPPni2Wj7QSmY+4UJwPnGYfz6iBIM+G1qLPrPWjz79qZI+3RqYPhNXoT6ixaI+
xiKoPhxXsD5ZOLM+PDu3PhL/uj5rX8A+pWHIPhnkzz7ui9A+8ozXPjLE2j5M9uA+vU3lPiCv
6j4Fx+4+7rP1Pu+m9j4QPgA/u1UBPxylAj+gjwQ/G9MHP/JTCz99ogs/5zAOPxHiET8rjhM/
AekUP2siFj+awBg/3xcaP26nHD8TRR8/EvAgPzMzIz9SHSY/lz0mP/vwKD8C4io/AootP9KS
Lz9pJC8//FAxPyX/Mz9XezU/qjY2PytmOT/3wTo/C2Q8PxeyPj9JYD8/d3hAP2TZQT8NUEM/
XRxGP3lvRz+gg0g/FqxKP53+TD9Hjk0/ylRPP5Y4UD8ys1A/0LdTP4GvVT+neFY/fOZXP8s+
WT8XZFk/Qw1cPwL6XD9APl0/ujFfP8u/YD9I6GE/PLZiP6riYz88zGU/PC1nP2A+aD/KJ2o/
HstqP8Fuaz8jamw/L51uPy1fbz8/C3A/nK9xPxWvcT9o63Q/yEV1P161dj8ozXY/wkJ4P9u+
eD9lEXo/86F6P25+ez9Mi30/Yb19P+lXfj9ZiX8/Y26AP3qQgD+ktYE/5+eBPycMgj9ljII/
+/uCP/FOgz8fvoM/W2qEPxbwhD/YBIU/YNiFPzXshT/NAYY/Q1aHP2hHhj/jqIc/6t2HP7qQ
iD/XIYk/ekaJP1rqiT+2Noo/Ov2KP2JUij/keYs/gs6LP4Sxiz+yGYw/xXyMP/RVjT+aqYw/
RXOOP6CBjT+h7o0/FcuOPzyNjz/UqY8/av6PPwkokD9Y3o8/fNmQP5FLkT/smpE/QamQPyCD
kj/COpI/Fs6SP2xvkj/4vpI/9vyTP7JUlD/d5ZM/sVOUP0oRlT9QkJQ/4tuUP4OnlT+rK5Y/
VHGWP4adlj+gEpc/88mXP6OJlz/Yh5g/VX6XP7u2lz+Zmpg/MsyYP6cCmT9xvZk/9DKaP5lT
mj8JuZo/OD2aP2Ngmj/i+5o/D2ibPzzVmz+cFpw/xBCcP9xanD9Popw/nzmdP3CwnD9UH54/
2POdP7PFnT9GJp4/j+GdP7g+nj+U650/S7yeP7CEnz/8yp8/Aq2fP+T7nz+Hsp8/fUqgPwSF
oD9zEqE/NjShP04toT9JeqE/Xl2hP8P4oT9pkqI/uHiiP26foj9XoqI/YiCjP/uBoz9upKM/
WEejP5Hhoz8hjKQ/wcekP66qpD86b6Q/pmGkP2DspT9w36Q/Wn2lP7P1pT+pk6U/1p6mPw8/
pj8zJaY/Qa2mPw04pz9cAqg/07imPzlepz/AIag/6cenPyqtpz9WWKg/SnKoP4i3qD+F7Kg/
21moPzL+qD9ONqk/23SpP4QEqj9lZqk/KxOqP2dQqT+iE6o/XNOqP1fVqj8SO6s/laarP8Xz
qj8OP6s/WxSrP2uuqz9ql6s/bQ6sP7NCqz/ct6w/OrusP0EqrT/xPa0/WU+tP5cfrT+uPq0/
+AOuP43IrT/Mp60/IkquPzPmrT+1gq4/IXKuP4nxrj+zka8/pP2uP7yXrz9EiK8/e3CvP9iZ
rz+uUK8/w/KvP+9WsD8RkLA/PjmwPwsnsT+zdLA/0VixP4y3sT8OArE/DoaxP8eHsT+zYbE/
dC6xP8W+sT8wKbI/2PWxP6q1sj/7qrI/fNayPwc5sz/bZ7I/PYmzPx85sz96M7M/2MSzP1UF
tD9v/7M/r1S0PyfOsz+OsbQ/Qra0PyHNtD+pPbU/Sbm0P4IotT9HOrU/sC61P/BptT8fs7U/
mbW1PwxUtj8GK7Y/GFC2P8jstT+xnbY/WZy2PySctj8zJ7c/inW3PwGvtT+UDLg/RDu3P8NL
tz/9BLg/eRi4P81ktz8nVrg/1cO3PxaLuD+A8rg/Aem4P9ivuD+JILk/kg+5P9T8uD/vwLk/
ep65Py8Xuj/fpLk/6pO5P+5luT8lt7k/Nqe6Py0Auj+7N7o/MOq6P1jmuj8/Vbo/XjW7PzM2
uj+Fmbs/akm7PwRFvD8lyrs/TAq7P+z7uz++8rs/pj68Pw==</AssayYData></Step><Step><CommonData><SampleLocation>1</SampleLocation><SampleID></SampleID><SampleGroup></SampleGroup><SampleInfo></SampleInfo><SampleRow>E</SampleRow><SamplePlate>1</SamplePlate><WellType>BUFFER</WellType><Concentration>-1</Concentration><ConcentrationUnits>µg/ml</ConcentrationUnits><MolarConcentration>-1</MolarConcentration><MolarConcUnits>nM</MolarConcUnits><MolecularWeight>-1</MolecularWeight><Temperature>30</Temperature><StartTime>1553762</StartTime><AssayTime>30</AssayTime></CommonData><FlowRate>1000</FlowRate><StepType>BASELINE</StepType><StepName>Baseline3</StepName><StepStatus>OK</StepStatus><ActualTime>30</ActualTime><CycleTime>0.2</CycleTime><AssayXData Points="150">gcCZROfGmUROzZlErNOZRBvamUSB4JlE3+aZREbtmUSs85lEG/qZRHkAmkTfBppETg2aRLQT
mkQSGppEeSCaROcmmkROLZpEtDOaRBI6mkR5QJpE50aaREZNmkS0U5pEG1qaRIFgmkTnZppE
Rm2aRLRzmkS+eppEeYCaRN+GmkRGjZpEtJOaRBuamkSBoJpE36aaREatmkSss5pEErqaRHnA
mkTfxppERs2aRKzTmkQb2ppEeeCaRN/mmkRG7ZpEtPOaRBL6mkR5AJtE5wabRLgNm0SsE5tE
EhqbRHkgm0TfJptETi2bRLQzm0QSOptEgUCbRN9Gm0ROTZtErFObRBtam0R5YJtE32abREZt
m0Ssc5tEEnqbRHmAm0TfhptETo2bRLSTm0QSmptEeaCbRN+mm0RGrZtErLObRBK6m0SBwJtE
38abREbNm0Ss05tEEtqbRIHgm0Tf5ptERu2bRKzzm0Qj+ptEgQCcRN8GnERGDZxErBOcRBsa
nESBIJxE3yacREYtnES0M5xEEjqcRHlAnETfRpxERk2cRLRTnEQbWpxEeWCcRN9mnERGbZxE
tHOcRBJ6nESBgJxE34acRE6NnES0k5xEG5qcRIGgnETfppxETq2cRLyznEQbupxEssCcRN/G
nEROzZxEtNOcRBLanER54JxE3+acRE7tnESs85xEG/qcRIEAnUTnBp1ERg2dRLQTnUQbGp1E
gSCdROcmnUROLZ1EtDOdRBs6nUSBQJ1E50adRE5NnUS0U51EG1qdRIFgnUTnZp1ETm2dRLxz
nUQbep1E</AssayXData><AssayYData Points="150">NxnBP4XWwD/NMMI/LlbBPxaVwT/ONcI/pRrCP/+ywT9MScI/EVTCP090wj8v+8E/Nw3DP712
wj/V/sI/OkDCPxrbwj9LocI/LIfCP+C4wj8i18E/7azCP4MAwz/yhcI/+DvCP60Qwj8rlMI/
QtDCP2YQwz/8ncI/a17CP0OLwj/VEMM/iTfCP1sJwz+S1sI/cnXCPw7Mwj8mOsM/G3vCPxPA
wj/TJMM/6XnDP2d5wz9rR8M/4qfCP2yfwj+fIsM/mcjCP/Ehwz8UDMM/elbDP8d5wz/L6ME/
8/HBP8GBwj+ZHcM/ij/DPwQEwz9x88I/RknDP2Icwz80g8I/lVXDP244wz/6wsI/TTHDPwb6
wj+W/MI/RmnCP4jpwj+3jcM/mh/DP1y5wj9nEMM/DQ/DP/oRwz8bSMM/04LDP8pdwz9RfcM/
1BPDP5Nxwj/rxsI/oy/DPyb2wj/X/sM/JELDP8Tvwz/pvMI/Jl3DPwV+wz9lZMM/wlvDP470
wj/PGMQ/uezDPyPTwz8x1sM/o/fCP1/lwz/PosM/tzTEP4nywj8jYcM/zJrCP+yOwz+gqMM/
aC7DP8Bxwz/VhsM/hkPDP0Jywz81TcM/b5zDP7zQwz83Y8Q/BOHCP2cCxD9g5MI/7rjDP+jh
wz8CpMM/6OnDP3X3wz+LycM/KoPDP4USxD/6usM/B87DP8Hywz/y88M//6LDP1ONwz8GkcM/
P6DDP+G2wz9RGsQ/JxHEPxO2wz+Sh8Q/9ZLDP3iUwz+KH8Q/+9vDP2QOxD+eMsQ/FazDP39s
wz/80cM/</AssayYData></Step><Step><CommonData><SampleLocation>10</SampleLocation><SampleID>BG505 SOSIP</SampleID><SampleGroup></SampleGroup><SampleInfo></SampleInfo><SampleRow>E</SampleRow><SamplePlate>1</SamplePlate><WellType>KSAMPLE</WellType><Concentration>-1</Concentration><ConcentrationUnits>µg/ml</ConcentrationUnits><MolarConcentration>31.25</MolarConcentration><MolarConcUnits>nM</MolarConcUnits><MolecularWeight>-1</MolecularWeight><Temperature>30</Temperature><StartTime>1593096</StartTime><AssayTime>180</AssayTime></CommonData><FlowRate>600</FlowRate><StepType>ASSOC</StepType><StepName>Association</StepName><StepStatus>OK</StepStatus><ActualTime>180</ActualTime><CycleTime>0.2</CycleTime><AssayXData Points="900">gYCdROeGnUROjZ1EtJOdRBuanUR5oJ1E56adREatnUS8s51EG7qdRHnAnUTfxp1ETs2dRLTT
nUQb2p1EgeCdROfmnURe7Z1EtPOdRBL6nUR5AJ5EMQeeRE4NnkSsE55EGxqeRIEgnkTfJp5E
Ti2eRLQznkQSOp5EeUCeROdGnkROTZ5ErFOeRCtankSqYJ5E32aeRE5tnkS0c55EI3qeRHmA
nkTnhp5ETo2eRKyTnkQbmp5EeaCeRN+mnkRGrZ5EtLOeRBK6nkSBwJ5E58aeREbNnkS0055E
G9qeRIHgnkTn5p5ERu2eRLTznkQS+p5EeQCfROcGn0RODZ9ErBOfRBIan0SBIJ9E5yafREYt
n0SsM59EEjqfRIFAn0TnRp9ETk2fRKxTn0QzWp9EeWCfRN9mn0RGbZ9EtHOfRBt6n0SBgJ9E
54afREaNn0S0k59EEpqfRHmgn0Tfpp9ETq2fRKyzn0Qbup9EVsGfROfGn0ROzZ9ErNOfRBLa
n0R54J9E3+afREbtn0Ss859EEvqfRE4BoETfBqBETg2gRLQToEQbGqBEeSCgROcmoERGLaBE
1TOgRBI6oER5QKBE50agRKBNoESsU6BEElqgRIFgoETfZqBETm2gRLRzoEQSeqBEeYCgROeG
oEROjaBEtJOgRBKaoER5oKBE56agREatoES0s6BEErqgRKrAoETnxqBERs2gRLTToEQS2qBE
eeCgRN/moERO7aBEtPOgRBv6oER5AKFE3wahREYNoUSsE6FEGxqhRIEgoUTfJqFEby2hRKwz
oUQSOqFEeUChROdGoURGTaFErFOhRBJaoUR5YKFE32ahREZtoUSsc6FEEnqhRNOAoUTnhqFE
Ro2hRKyToUQSmqFEeaChRN+moURGraFErLOhRDu6oUR5wKFE38ahREbNoUS006FEEtqhRHng
oUTf5qFETu2hRKzzoUQb+qFEeQCiRPAGokRODaJEtBOiRBIaokR5IKJE3yaiREYtokSsM6JE
GzqiRHlAokQIR6JETk2iRKxTokQSWqJEkWCiRN9mokRObaJEvHOiRBJ6okR5gKJE34aiRE6N
okSsk6JEEpqiRIGgokTnpqJETq2iRPS0okQSuqJEgcCiROfGokRGzaJEtNOiRBvaokR54KJE
5+aiRE7tokS086JEG/qiRIEAo0TnBqNETg2jRLQTo0QbGqNEgSCjROcmo0ROLaNEtDOjRDs6
o0TLQKNE50ajRE5No0S0U6NEG1qjRIFgo0TnZqNETm2jRLRzo0QbeqNEgYCjROeGo0ROjaNE
tJOjRBuao0SBoKNE56ajRE6to0S0s6NEG7qjRIHAo0TnxqNETs2jRLTTo0Qb2qNEgeCjROfm
o0RO7aNEaPSjRBv6o0SBAKRE5wakREYNpES0E6REMxqkRIEgpETnJqRETi2kRLQzpEQjOqRE
gUCkROdGpEROTaREtFOkRBtapESBYKRE52akRE5tpES0c6REEnqkRIGApETnhqRETo2kRKyT
pEQbmqREgaCkRPimpEROraRErLOkRBK6pER5wKRE38akRE7NpES006REddqkRHngpETn5qRE
Tu2kRLTzpEQb+qREgQClRN8GpURGDaVE1ROlRBsapUTDIKVE3yalRE4tpUS0M6VEGzqlRIFA
pUTnRqVERk2lRLRTpUQSWqVEgWClROdmpURGbaVEtHOlRBt6pUSBgKVE54alREaNpUSsk6VE
G5qlRIGgpUTnpqVETq2lRLSzpUQbuqVEgcClROfGpURGzaVEtNOlRBvapUR54KVE5+alRHft
pUS086VEG/qlRIEApkTnBqZETg2mRLQTpkQbGqZEgSCmROcmpkRGLaZEtDOmRBs6pkSBQKZE
30amREZNpkS8U6ZEG1qmRIFgpkTnZqZETm2mRLRzpkQbeqZEeYCmROeGpkROjaZEtJOmRBKa
pkSBoKZE56amREatpkS0s6ZEG7qmRIHApkTnxqZERs2mRLTTpkQS2qZEeeCmROfmpkRO7aZE
tPOmRBL6pkS6AKdE3wanRE4Np0SsE6dEGxqnRIEgp0TnJqdERi2nRKwzp0QSOqdEgUCnROdG
p0ROTadErFOnRBtap0SBYKdE52anRE5tp0S0c6dEG3qnRIGAp0TfhqdETo2nRLSTp0QbmqdE
eaCnROemp0RGradEtLOnRBK6p0SBwKdE58anRE7Np0Ss06dEG9qnRHngp0Tf5qdETu2nRKzz
p0Qb+qdEeQCoRN8GqERGDahE/hOoRBIaqESJIKhE5yaoRE4tqES0M6hEGzqoRIFAqETfRqhE
Tk2oRKxTqEQSWqhEeWCoRN9mqERGbahEmnSoRBJ6qER5gKhE34aoREaNqES0k6hEEpqoRIGg
qETnpqhERq2oRKyzqEQSuqhEicCoROfGqEROzahErNOoRBLaqESB4KhE3+aoREbtqESs86hE
I/qoRHkAqUTnBqlERg2pRLQTqUQbGqlEgSCpRN8mqURGLalErDOpRBs6qUSBQKlE30apREZN
qUSsU6lEElqpRHlgqUTfZqlERm2pRKxzqUQbeqlEgYCpRN+GqURGjalEtJOpRBKaqUR5oKlE
c6epREatqUSss6lEErqpRHnAqUTfxqlERs2pRLTTqUQS2qlEeeCpRN/mqURO7alErPOpRBL6
qUSBAKpE3waqRE4NqkS0E6pEEhqqRHkgqkTfJqpERi2qRKwzqkRMOqpEeUCqRN9GqkRGTapE
rFOqRBJaqkR5YKpE52aqREZtqkS0c6pEEnqqRHmAqkTfhqpERo2qRLSTqkQbmqpEeaCqRN+m
qkRGrapEtLOqRFS6qkR5wKpE38aqREbNqkSs06pEG9qqRHngqkTf5qpERu2qRKzzqkQb+qpE
eQCrRN8Gq0RGDatEtBOrRCMaq0SJIKtE3yarRE4tq0SsM6tEEjqrRHlAq0TnRqtEyU2rRLRT
q0QbWqtEgWCrROdmq0RObatEtHOrRBt6q0SBgKtE54arRE6Nq0S0k6tEG5qrRIGgq0TnpqtE
Xq2rRLSzq0QbuqtEgcCrROfGq0ROzatEtNOrRBvaq0SB4KtE5+arRE7tq0S086tEG/qrRIEA
rETwBqxETg2sRLQTrEQbGqxEgSCsROcmrEROLaxEtDOsRBs6rESBQKxE50asRE5NrES0U6xE
bFqsRIFgrETnZqxETm2sRLRzrEQbeqxEgYCsROeGrEROjaxEtJOsRBKarESBoKxE56asREat
rES0s6xEG7qsRHnArETnxqxETs2sRLTTrEQb2qxEgeCsROfmrERO7axEtPOsRBL6rESBAK1E
5watRE4NrUS0E61EGxqtRIEgrUTnJq1ETi2tRLQzrUQbOq1EgUCtROdGrUROTa1E1VOtRBta
rUSBYK1E52atRE5trUSsc61EG3qtRIGArUTnhq1ETo2tRLSTrUQbmq1EgaCtRN+mrUROra1E
tLOtRBu6rUR5wK1E58atREbNrUSs061EG9qtRJrgrUTn5q1ERu2tRLTzrUQS+q1EeQCuRN8G
rkRGDa5EtBOuRBIarkSBIK5E3yauRE4trkQ3NK5EGzquRHlArkTfRq5Eb02uRKxTrkQbWq5E
eWCuRN9mrkROba5EtHOuRBJ6rkQEga5E34auRE6NrkSsk65EG5quRHmgrkTfpq5ETq2uRKyz
rkQbuq5EgcCuROfGrkRGza5EtNOuRBLarkSB4K5E5+auREbtrkS8865EEvquRHkAr0TfBq9E
Rg2vRLQTr0QSGq9EgSCvRN8mr0ROLa9EtDOvRBI6r0R5QK9EMUevREZNr0SsU69EG1qvRIFg
r0TnZq9ETm2vRLRzr0QSeq9EgYCvRN+Gr0RGja9ErJOvRBKar0R5oK9E36avREatr0QvtK9E
ErqvRHnAr0Tnxq9ETs2vRKzTr0Qb2q9EeeCvROfmr0RO7a9EtPOvRCv6r0R5ALBE5wawREYN
sESsE7BEEhqwRHkgsETnJrBETi2wRLQzsEQSOrBEgUCwRN9GsERGTbBEtFOwRBJasER5YLBE
52awREZtsESsc7BEG3qwRHmAsETnhrBERo2wRKyTsEQSmrBEeaCwRBinsERGrbBEtLOwRBu6
sESBwLBE58awREbNsESs07BEEtqwRIHgsERi57BETu2wRKzzsEQS+rBEeQCxRN8GsURODbFE
rBOxRBsasUR5ILFE3yaxREYtsUSsM7FEEjqxRIFAsUTfRrFETk2xRLRTsUQSWrFEeWCxROdm
sURGbbFEtHOxRBt6sUR5gLFE34axRE6NsUS0k7FEEpqxRIGgsUTnprFERq2xRLSzsUQburFE
icCxRPjGsURGzbFEtNOxRKbasUR54LFE3+axREbtsUSs87FEEvqxRHkAskTfBrJERg2yRKwT
skQSGrJEeSCyRN8mskRGLbJErDOyRBI6skR5QLJE30ayRE5NskSsU7JEG1qyRJFgskTfZrJE
Tm2yRKxzskQSerJEeYCyRN+GskRGjbJErJOyRBKaskR5oLJE36ayRE6tskSss7JEG7qyRHnA
skTfxrJERs2yRKzTskQS2rJEeeCyROfmskTZ7bJErPOyRBL6skSBALNE3wazREYNs0SsE7NE
EhqzRIEgs0TfJrNERi2zRLQzs0QSOrNEgUCzRN9Gs0RGTbNErFOzRBtas0R5YLNE32azRE5t
s0Ssc7NEG3qzRHmAs0TnhrNETo2zRLSTs0QSmrNEiaCzROems0ROrbNEtLOzRBu6s0SBwLNE
58azRE7Ns0S007NEG9qzRIHgs0Tn5rNETu2zRLTzs0Qb+rNE</AssayXData><AssayYData Points="900">V6LAP9oywT+0GcE/T6bBP7ROwT+T3cA/RLHBP7WawD/Y7MA/VajBP+AvwT/QPsE/L5zBP4Fc
wT+zIMI/nKTBP3PawT/Ao8I/VF3CP47awT+dysI/AtDBP+9Owj/iBMI/LFTCP9/2wT8498E/
1FnCPz/nwT90ksI/BwTCP1J1wj8cpME/p7bCP8BIwj/hAcI/RtnBP/Rmwj82HcI/UDXCP9JH
wj8fH8M/EljCP9d9wj8g68I/pbvBPyMgwz8+fMI/Zn/CPzqqwj/JRMI/KwfCP0Vwwj8kB8I/
xX/CP5vfwT/xQMI/K4DCP99twj80QcI/6RDDPzVkwj+UIsM/JR3CP0Bewj85+cI/v2/CP1i8
wj8PKsI/XIvCP13dwj9a98I/jTrCP5TTwj/Nh8I/mA7DPzfVwj87xcI/BIrCP4avwj930MI/
LP3CPxk+wz9pscI/6BrDP/1Twz8aA8M/2IfCPx4Ewz9Qw8I/0JzCP8W0wz8SD8M/5IvDP98M
wz/Wz8I/9dHCP9fkwj/YTsM/CEXDP5jtwj9kP8M/d6bCPyGAwz9CLsM/QAHEP3tnwz/Jk8M/
koDDP2gNwz8OX8M/rYLDP5ZBxD80sMM/XqjDP8HGwz9uYMM/qnrDP47Jwz/8wsM/7x/DP8uX
wz/w2MI/kHTDP7zuwj+p0MM/PqbDP2OVwz+1LcM/3/DDPxVSxD8kqcM/fBbDP8QHxD9RJsM/
O+bDPxL9wj/vzMM/BX7DPzAtwz+ltMM/FazDP4Kzwz/bAMQ//DHEP5A3wz/PwsM/5pfDPwDx
wz+QzcM/DP3DP8qzwz8tgsM/eYHEP1IXxD/bzcM/lKXDP5g5xD9e28M/8jrEP5Y2xD+XTcQ/
wbfEP9MXxD/94cM/sTvEP4mTxD8FHMQ/jzfEP1xgxD/uCMQ/kVnEP3sSxD82tcQ/AzDFP01W
xD+hbcQ/+JXEP0N4xD/JHMQ/z7LEP4wqxD9wlcQ/DGDEP+9gxD9o1MQ/QhXEP61mxD91DMU/
pbrEP8JWxD/9nMQ/I7TEP+tdxT9RRMQ/X8LEPx3+wz/nHcU/0x3FP+loxD+LXcU/6yrEPxQR
xT+ul8Q/0bnEP8yWxD+ybcQ/ZJPEPw2HxD/4QcU/qOHEP4oIxT8dDMU/7xHFP38wxT8Q6sQ/
MIPEPz/QxD9Ed8U/xJXEPzkUxT+b6sQ/SkzFP+8HxT+pj8Q/1+7EP6HNxT+H6cQ/rUbFPwaU
xD8++cQ/H9PEP+0DxT/SC8U/2/PEPzKAxT8E88Q/aHHFP/p1xT+x+sQ/fxjFP43FxD/q8MU/
htPEP0NJxD9A58Q/VsvFP0NhxT9ax8Q/04DFP6XrxT/EmsQ/oGHFP4mgxD/dlcU/gKTFP3YT
xT/g/8Q/5ZHFP5f+xD8Jc8U/donFP2yUxT8dbsU/QVPFP4MhxT99dsU/EDPFP/qmxT8VdsU/
/XPFP6TpxT9xTcU/o8/FP0DHxT9mfsU/dAnGP3WcxT9bcsU/YhrFP9RjxT+rYMU/CD3FP28A
xj+k08U/PbTFP/Yzxj+j5cQ/jkvFP9Ikxj/rRsY/sNXFPyB/xT9x/MQ/pmfFP6p3xT/DycU/
SOrFPwJyxj/ZvsU/k+bFP7OexT9578U/lNTFP70nxj9wysU/04DGP1rixT8m0MU/1G3GP6og
xj87nsU/O5PFP7jMxT/y5MU/bbfFPxlyxj/7gMU/cu3FP+IIxj8H7MU/HjTGP8pXxj9+ZMY/
g0rGP25Lxj/uJsY/yTTGP8CtxT8rXsY/GqvFP+xexj98IcY/mnnGP+WSxj8vbMU/7+bFPwpI
xj8GXcY/hojGP0kuxj8WEMc/elDGP0Jpxj+LBcY/KvLFP2S8xj/NbMY/DGrGP2dexj8SbsY/
RbTGP9Nyxj9k2cY/vXXGPyy8xj9b+8U/qWfGP8rmxj84fMY/gn/GP25Yxj+ijMY/ITHHP2lS
xj8LL8Y/poPGP9Q0xj8XUsY/jqbGP5t2xj/NI8Y/UIrFP8enxj+UZ8Y/PUzGPxhxxj/7eMY/
sNHGPyXnxj8k3MY/vbbGP8eOxj8T6MY/K4XGP939xj8nVMc/ggHHP6uxxj8+BMc/A4PHP+nM
xj/uRMY/SMrGP9cpxj9WQsY/mZPGPymsxj8KVsc/lkXHP5qVxj8h/cY/pfHGP7MWxz9bx8Y/
RnvHP/O/xj+IFsc/3qnGPzT1xj8OSsY/gBrHPxbkxj9WIsc/ZgPHPzp+xz+O9sY/QJjGP24r
xz/dFcY/FcvGP3X+xj9ACMc/e0fHP8Dfxj+5K8c/jhbHPyh3xz9Np8c/eIHHP3OCxz9A68Y/
twfHPwLWxj/vIsc/+k/HP4fyxj8idMc/7kPHP3ZZxz+ub8c/6tzGP38GyD/Xjsc/RhbHP4LY
xj9WwsY/4oDHP2B2xz8chcc/qFLHPyhCxz90/cY/LGHGP2OCxz+ljsc/T9THP5lTxz+7J8c/
PAjHP9Xfxz/XXMc/ryrIP7Ybxz8UVMc/mXTHP9e2xz+jPsc/6WLHP2RWxz/2/sY/GGLHP9wA
yD/Xacc/Ga7HP8vgxz+/3cc/VHLHP9Uaxz/q4Mc/FjXHP8+9xz82f8c/9mTHPzzkxz/QDcc/
d7rHP2Pixz+U88c/ZW7HP7VdyD+18sc/cAPIP2G4xz++p8c/b9LHP+zgxz/ni8g/7eDHP/T8
xz8Jncc/1tzHP4Psxz8c58c/JO3HP1GEyD9LL8g/qXbHP3t5xz9Pf8c/59HHPyKtxz90m8g/
C/jHPxQpyD9rA8g/kSvIP4dOxz9JXcg/jTHIPzjPxz80scc/2QbIP+HJxz9Brcc/LVTIP25R
xz9Wlcc/EBjIP92Mxz+Qm8c/8BnIP0bZxz9y2sc/8onIP6ERyD/SBcg/3gfIPwLRxz93r8c/
iM7HP86kxz9aUcg/DbPHP8U2yD+0Rcg/WznIP5vZxz8Fv8c/jhbIP3IcyT94Mcg/WYvIP5bE
yD91uMg/OYDIP18dyD9o3sg/YIrIP0vIxz8Mvcg/RvTHP2wzyD85ksg/R7/IPwGRyD/r1cg/
XqbIP0qeyD/BTsg/FCrIP3btxz9qBMk/1GPIP66MyD8Sucg/5UHIP/2iyD8uOcg/gHvIPzGv
yD/pkMg/1aXIP3yGyD/W9Mg/5BbIP7oFyD+coMg/NG3IP0fDyD9NVsg/QQ3IPx1iyD98pcg/
gwfJP9h7yD+0h8g/TofIP/ZCyT/EEMk/s97IP1XPyD9tTcg/LHzJP/7WyD+i9Mg/JR3JPyX1
xz+8psg/gNfIP+b2yD+PS8g/WgzJP5rxyD+5IMk/3wzJP9jxyD8C9cg/HpbIP/PWyD/+98g/
GQ7JP4ZCyT8vzcg/9DXJP7aiyT8tIMk/+BHJP1mYyD8H88g/4bLIP2J9yD+LeMg/lafIPxkO
yT+tV8k/2xHJP6j/yD8cMsk/fQjJPyZbyD9GJMk/sbjIP20MyD/hzcg/Z97IP2zHyD8HQsk/
GKLIP9NZyT/wJsk/dZrJP00XyT/CO8k/J/XIP4WeyT/z/cg/cWbIP4IjyT85PMk/MNzIP3DL
yT/J6cg/nN7JP9IIyT8Fzsg/DkvJPybYyD/X/8g/R/HIP36uyT+hBck/e4zJP0sGyT89kck/
OOvJPwFhyT//x8g/UnrJPxZUyT+d1Mg/QGzJP+yJyD84qsk/5mnJP0TjyT+RpMk/XbPJP00m
yT8+6sk/6LvJP8rlyD/orMg/JBfJP510yT95BMk/N9DJP4RwyT+Hmck/I/HIP22JyT9UDck/
R1fJPyRjyT8pjck/dpbJP2VtyT8NoMk/nI/JPzAxyT+AA8o/F53JP0iXyT+FbMk/pi/JP5Ts
yT/PPMk/bsHJP2uAyT8aQ8k/gKbJP1YayT96qsk/ofXIP6uSyT/Yisk//E7JP2YtyT8gQ8k/
1D/JP0q9yT9Jrsk/NfXJPxfWyT8kpMk/it/JP5gcyT+Eeck/nxjJP/5EyT+tPMo/JGLJP3CQ
yT9AaMk/CNvJP0W5yT+av8k/uMDKP8ivyT8cQso/Ts3JP4bjyT95ack/b4HJP0jJyT/QpMk/
7+7JPz17yT+y1ck/AwXJP0eIyT+g8ck/Mo7JP4WvyT9I5Mk/ne/JP5uWyT+/3sk/8h/KPxCp
yj/QjMo/I5/JP+uQyj8sUMo/yf7JP+ktyj9Bock/dXvKP+E2yj8A6ck/w93JP7MPyj9Tgck/
AB7KP0HAyj8Lj8o/M9rJPx4wyj8+QMo/M2HKPx71yT87K8o/xH/KP5oFyj9YY8o/sinKPw4l
yj+oMMo/t37KPxhwyj95C8o/7VXKPyTkyj9TP8o/xUPKP5XgyT8YBso/WTzKP6hEyj+X0co/
9j3KPz8Dyj+nW8o/zXDKP0Meyj/ce8o/5h3KP+Fmyj90b8o/1q3KPxF8yj88Tco/zz3KP7hf
yj99Sco/KTzKPzVnyj96Hco/YBzKP6Guyj/Zt8o/0F/KPz4Qyj/t48o/yX3KP784yj9ajco/
6TDKP3ofyj9dvco/wn7KP91ryj8QgMo/LnDKP80pyj8a2co/f87KP4HHyT+14so/+F/KP40f
yj9cuso/MLTKP62Pyj+WLMo/56TKP7Zuyj9Asco/iCjLP+tZyj8QNco/d07KPxnMyj+2Uso/
XRPLP1L2yj8Ce8s/YQHLPyW8yj9hoco/rczKPzBryj/eh8o/2cTKPwt4yj/Hc8o/XVzKP+Pn
yj+QtMo/RADLP7M4yz/PUss/DNnKP3+gyj/l0co/ifzKP0nEyj84qso/A9zKPzH7yj98xso/
YKPKP+Llyj8nWss/3dvKPx2hyj9yTso/TRDKP+vCyj9LzMo/</AssayYData></Step><Step><CommonData><SampleLocation>1</SampleLocation><SampleID></SampleID><SampleGroup></SampleGroup><SampleInfo></SampleInfo><SampleRow>E</SampleRow><SamplePlate>1</SamplePlate><WellType>BUFFER</WellType><Concentration>-1</Concentration><ConcentrationUnits>µg/ml</ConcentrationUnits><MolarConcentration>-1</MolarConcentration><MolarConcUnits>nM</MolarConcUnits><MolecularWeight>-1</MolecularWeight><Temperature>30</Temperature><StartTime>1782023</StartTime><AssayTime>180</AssayTime></CommonData><FlowRate>600</FlowRate><StepType>DISASSOC</StepType><StepName>Dissociation</StepName><StepStatus>OK</StepStatus><ActualTime>180</ActualTime><CycleTime>0.2</CycleTime><AssayXData Points="900">gQC0RN8GtERGDbRE5RO0RBIatESBILRE8Ca0REYttETVM7REGzq0RIFAtETnRrRERk20RKxT
tEQbWrREeWC0ROdmtERObbRErHO0RBJ6tESBgLRE34a0REaNtESsk7REEpq0RKqgtETfprRE
Tq20RKyztEQSurREgcC0RN/GtEROzbRErNO0RBvatESB4LRE3+a0REbttESs87REG/q0RHkA
tUQQB7VERg21RKwTtUQSGrVEeSC1ROcmtURGLbVEtDO1RBI6tUSBQLVEGUe1RE5NtUSsU7VE
G1q1RHlgtUTfZrVERm21RKxztUQSerVEgYC1RN+GtUROjbVErJO1RESatUR5oLVE56a1REat
tUSss7VEErq1RHnAtUTfxrVERs21RKzTtUQS2rVEeeC1RN/mtURO7bVErPO1RBv6tUR5ALZE
3wa2REYNtkSsE7ZEEhq2RHkgtkTfJrZETi22RLQztkQSOrZEgUC2RN9GtkRGTbZErFO2RBJa
tkSBYLZE32a2REZttkSsc7ZEG3q2RHmAtkTnhrZERo22RKyTtkQbmrZEeaC2RN+mtkRGrbZE
rLO2RBK6tkR5wLZE38a2REbNtkSs07ZEEtq2RHngtkTf5rZERu22RKzztkQS+rZEgQC3RN8G
t0RGDbdErBO3RBIat0R5ILdE3ya3REYtt0SsM7dEEjq3RHlAt0TfRrdERk23RKxTt0QSWrdE
eWC3RN9mt0RGbbdEtHO3RBJ6t0R5gLdE34a3REaNt0Ssk7dEEpq3RHmgt0T+p7dERq23RKyz
t0QSurdEecC3ROfGt0RGzbdEtNO3RBvat0R54LdE3+a3REbtt0S087dEG/q3RIEAuETnBrhE
Tg24RLQTuEQbGrhEgSC4ROcmuEROLbhEtDO4RBs6uESBQLhE50a4RE5NuES0U7hEG1q4RIFg
uETnZrhETm24RLRzuEQberhEmoC4ROeGuEROjbhEtJO4RBuauESBoLhE56a4REatuES0s7hE
G7q4RLLAuETnxrhETs24RLTTuEQb2rhEgeC4ROfmuERO7bhEtPO4RBv6uESBALlE5wa5RE4N
uUTFE7lEGxq5RIEguUTnJrlETi25RKwzuUQbOrlEgUC5ROdGuUROTblEtFO5RBtauUSBYLlE
52a5RE5tuUS0c7lEEnq5RKqAuUTnhrlERo25RLSTuUQbmrlEgaC5ROemuURGrblEtLO5RBu6
uUSBwLlE58a5REbNuUS007lEG9q5RIHguUTn5rlETu25RLTzuUQS+rlEgQC6RN8GukRGDbpE
tBO6RBsaukSBILpE9ie6REYtukTdM7pEGzq6RIFAukTnRrpETk26RLRTukQbWrpEgWC6ROdm
ukRGbbpEtHO6RBJ6ukR5gLpE34a6REaNukS0k7pEEpq6RIGgukTfprpETq26RLSzukQburpE
ecC6RN/GukROzbpEtNO6RBvaukSB4LpE5+a6REbtukS087pEEvq6RIEAu0TfBrtETg27RLQT
u0QbGrtEgSC7RN8mu0RGLbtErDO7RBs6u0SBQLtE50a7RE5Nu0Q3VLtEG1q7RHlgu0TnZrtE
Rm27RKxzu0QSertEeYC7ROeGu0RGjbtEtJO7RBuau0SBoLtE56a7RMCtu0S0s7tEErq7RIHA
u0TnxrtETs27RKzTu0Qb2rtEeeC7RN/mu0RG7btErPO7RBv6u0R5ALxE3wa8RE4NvES0E7xE
Ehq8RIEgvETnJrxETi28RLQzvEQSOrxEeUC8RN9GvEROTbxErFO8RBtavESBYLxE32a8REZt
vES0c7xEEnq8RImAvETnhrxETo28RKyTvEQSmrxEeaC8RN+mvEROrbxErLO8RBu6vER5wLxE
38a8RE7NvESs07xEEtq8RHngvETn5rxERu28RLTzvEQS+rxEeQC9ROcGvURGDb1ErBO9RBIa
vUR5IL1E3ya9REYtvUSsM71EGzq9RIFAvUTnRr1EXE69RKxTvUQSWr1EeWC9RPhmvURObb1E
rHO9RBJ6vUR5gL1E34a9REaNvUSsk71EG5q9RHmgvUTfpr1ERq29RKyzvUQbur1EecC9RN/G
vURGzb1ErNO9RBLavUR54L1E5+a9REbtvUSs871EG/q9RHkAvkTfBr5ETg2+RKwTvkQbGr5E
eSC+RN8mvkRGLb5EtDO+RBI6vkR5QL5E30a+REZNvkS0U75EElq+RIFgvkTfZr5ERm2+RKxz
vkQber5EeYC+RN+GvkROjb5EtJO+RBKavkSBoL5E36a+REatvkSss75EErq+RIHAvkTnxr5E
Rs2+RN3TvkQS2r5EeeC+ROfmvkRG7b5ErPO+RBL6vkSBAL9E3wa/REYNv0SsE79EEhq/RHkg
v0TfJr9ERi2/RLQzv0QSOr9Eh0G/RN9Gv0RGTb9ErFO/RBJav0R5YL9E52a/REZtv0S0c79E
Enq/RIGAv0Tfhr9ETo2/RKyTv0QSmr9EeaC/ROemv0RGrb9ErLO/RBK6v0R5wL9E38a/RHfN
v0Ss079EG9q/RHngv0Tw5r9ETu2/RLTzv0Qb+r9EeQDARPAGwERODcBEtBPARBIawER5IMBE
5ybARFYtwES0M8BEGzrARIFAwETnRsBETk3ARLRTwEQbWsBEgWDAROdmwERObcBEtHPARBt6
wESBgMBE54bARE6NwES0k8BEG5rARIGgwETnpsBETq3ARLSzwEQbusBEgcDAROfGwEROzcBE
tNPARBvawESB4MBE5+bARE7twES088BEG/rARIEAwUTnBsFETg3BRLQTwUQbGsFEgSDBROcm
wUROLcFEtDPBRBs6wUSBQMFE50bBRE5NwUS0U8FEG1rBRIFgwUTfZsFEf23BRKxzwUQSesFE
gYDBROeGwUROjcFEtJPBRBKawUSBoMFE56bBRE6twUS0s8FEG7rBRIHAwUTfxsFETs3BRLTT
wUQb2sFEgeDBRN/mwURO7cFEtPPBRBv6wUSBAMJE5wbCRE4NwkSsE8JEGxrCRIEgwkTnJsJE
dy3CRLQzwkQbOsJEgUDCROdGwkRGTcJErFPCRBJawkSBYMJE52bCRE5twkS0c8JEG3rCRIGA
wkTnhsJETo3CRLSTwkQSmsJEgaDCRN+mwkROrcJEtLPCRDu6wkSBwMJE58bCRE7NwkS008JE
G9rCRIHgwkTf5sJEXu3CRLTzwkQb+sJEeQDDROcGw0QCDsNErBPDRBIaw0SBIMNEECfDRE4t
w0SsM8NEEjrDRHlAw0TnRsNETk3DRLRTw0QbWsNEgWDDROdmw0RGbcNEtHPDRBJ6w0SBgMNE
34bDRE6Nw0Ssk8NEG5rDRIGgw0TnpsNEVq3DRKyzw0QbusNEgcDDRN/Gw0RGzcNEtNPDRBva
w0R54MNE3+bDREbtw0Ss88NEEvrDRIEAxETnBsRETg3ERLQTxEQbGsREiSDEROcmxEROLcRE
tDPERBI6xER5QMRE30bERE5NxES0U8REElrERHlgxETnZsRERm3ERLRzxEQbesREeYDEROeG
xERGjcREtJPERBuaxER5oMRE8KbEREatxES0s8REG7rERHnAxETfxsRERs3ERLTTxEQb2sRE
geDERN/mxERG7cRErPPERBv6xER5AMVE3wbFREYNxUS0E8VEEhrFRIEgxUTfJsVETi3FRLQz
xUQbOsVEeUDFROdGxUROTcVErFPFRBtaxUR5YMVE52bFRE5txUS0c8VEG3rFRHmAxUTfhsVE
Ro3FRKyTxUQSmsVEeaDFRN+mxURGrcVEtLPFRBK6xUSBwMVE38bFREbNxUS008VEG9rFRHng
xUTf5sVERu3FRLTzxUQS+sVEeQDGRN8GxkRODcZE1RPGRBIaxkR5IMZE3ybGRE4txkSsM8ZE
EjrGRHlAxkTfRsZERk3GRKxTxkQSWsZEeWDGRDlnxkRGbcZEtHPGRBJ6xkSBgMZE34bGREaN
xkSsk8ZEG5rGRHmgxkTfpsZETq3GRLSzxkQbusZEgcDGRN/GxkRGzcZErNPGRBLaxkR54MZE
3+bGREbtxkS088ZEEvrGRHkAx0TfBsdETg3HRLQTx0QSGsdEeSDHRN8mx0RGLcdErDPHRBI6
x0R5QMdE+EbHREZNx0SsU8dEElrHRHlgx0TfZsdERm3HRKxzx0QSesdEeYDHRN+Gx0RGjcdE
rJPHRBKax0R5oMdE36bHREatx0Sss8dEErrHRHnAx0TfxsdERs3HRKzTx0QS2sdEeeDHRN/m
x0RG7cdEtPPHRCP6x0SBAMhE3wbIREYNyES0E8hEGxrIRIEgyETfJshETi3IRKwzyEQSOshE
gUDIROdGyERGTchEtFPIRBtayER5YMhE52bIREZtyESsc8hEG3rIRIGAyETnhshETo3IRLyT
yEQbmshEgaDIROemyEROrchEtLPIRBu6yESBwMhE58bIRE7NyES008hEG9rIRIHgyETn5shE
Tu3IRLTzyEQb+shEgQDJROcGyURODclEtBPJRBsayUTCIMlE5ybJRE4tyUS0M8lEGzrJRIFA
yUTnRslETk3JRLRTyUQbWslEgWDJROdmyURvbclErHPJRBt6yUSqgMlEOYfJRF6NyUS0k8lE
G5rJRHmgyUTnpslETq3JRLSzyUQbuslEgcDJROfGyUROzclEtNPJRDvayUSB4MlE5+bJRE7t
yUS088lEG/rJRIEAykTnBspERg3KRKwTykQbGspEgSDKROcmykROLcpEtDPKRBI6ykR5QMpE
30bKRE5NykS0U8pEG1rKRIFgykTnZspERm3KRLRzykQbespE</AssayXData><AssayYData Points="900">2dHLPx4vyz8XjMs/7TXMP0CYyz85Jcw/ozrMP16Eyz9yksw/YyjMPxFLzD+anMw/i0nMP4+C
zT87+8w/EYXNP4r2zD/QPM0/q9/MP/WpzD/RGc0/ldTMP6vNzD8ej80/naDMPyTOzD8pD80/
ffXMP8+wzT9xe8w/I97MP+ROzT+RIs0/33/MP90RzT9U9sw/aVTNP82nzD+/180/ak/NPycL
zT9Ai80/DkbNPwvSzT/NUM0/l5rNPwHbzD8/Rs0/XRXNP3LlzD/qiMw/x3vNPyBRzT+Og8w/
bhPNP3MbzT9dMM0/aQPNP985zT/LTs0/CQTNP3qmzD9N1Mw/qBTNP527zD9wksw/PVnNP/EG
zT9v38w/mrrMP79QzT+KXM0/MIDNP7QczT+658w/RqTMPzfCzT+SDc0/omXNP0SDzT8j9sw/
T8TMPy1vzT+dwcw/X+TMP2kSzT/Rr8w/nTTNP3iwzT+O28w/2DfNP7XVzT8Xtc0/BELNP9ji
zD8woc0/5kDNP1Y/zT99hs0/yi/NPxYlzT+JSM0/ZI/NP32RzT97Os0/QZHMP044zT8Insw/
go3MP+hRzT/nz8w/0O3MPyhOzT+fi80/cI/MP+hPzT8HNc0/fh3NPzRCzT8mB80/sHnNP6+O
zT9dHs0//KLMP4BHzT+ppcw/8MrMP2/6zD8plM0/fnjNPwxvzT87680/nSrNPy0UzT+46sw/
s7PNP5xnzT/HZM0/ImnNP/CUzT/eUc0/2NvMPySszT+WAs0/XfbMPyTHzD/0usw/fPXMP07d
zD+Fac0/VBPNP1wJzT/Lcc0/JBPNP09CzT9Ji8w/W2bNP6sazT8TTM0/tenNP0fbzD9mucw/
B+zMP5gGzT+RVs0/l6jNP+DhzT/21c0/OQbNP8cQzT8XWc0/r2fNP58Wzj/CDs0/pq3NP0s8
zT9CFs0/FobNPws4zT97cM0/mI3NP2FuzT9+CM0/NcTMP4PjzD84osw/LcLNPzcVzT82Lc0/
YuDNP69HzT9tl80/6mnMP/yXzT/tac0/Ia/MPxqpzT8agc0/FEDNPz8dzT/g2Mw/2a7NP5gT
zT9dNM0/WsXNP63lzD8EPs0/I7XMP1SOzT9BO80/nVnNP5nazT9ikMw/jRjNP45Mzj8m1Mw/
vpHNP/sKzj93cM0/8ZTNP+X7zD8i0cw/jVDNPycUzT/m1M0/savNP5A7zT+/I80/b1LNP9hc
zT9rwM0/7oDNP3CszT8ZEM4/20nNP4R2zT/ls80/WT7NP5Q+zT8+c80/eUTOP7W3zT9iXc0/
AEzNP/A+zT+1gcw/SO/MPzKHzT9Q1Mw/CTXNP0aTzT8Zkc0/CozNP5KbzT9Oj80/qnjNP/Gm
zT9Rfc0/DGbNP9alzT9fnM0/jRbOP5xqzT/C0s0/eiHOPzAOzT9utM0/FXLNPwSNzT+Nls0/
xxLNP0bZzT/VTc0/e5rNP8lkzT/ZV80/9TnNP3jezD+5Hs0/PgHOP3nUzT92Vc4/67nMP/cN
zT9snsw/c87MP9+zzT93i80/JhbOPzI3zj8o/80/cwnNP2tPzj9+nc0/wjPOPyB+zj8DDc0/
bxjNPw2UzT+fEs0/WtHNPw5kzT83EM0/VrfNP5LEzT/Ec80/KFjNPxEwzT8cuM0/5cLNP2nJ
zT9UAc0/zpbNP0vOzT9ecs0/APvNP0XIzT9QEM4/d/vNPyVezT9ca80/RF3OPzZHzT+CV80/
4FDOPzovzT8k0c0/x1rOPznXzT+Xxs0/H1zOPx/DzT9yxc0/SI/NP8bwzT91CM4/9rfNP5Kz
zT/tn80/TJLNP2ddzT82Pc0/emHNPzTfzT9hw80/Z5rNPxRFzj8F8M0/EgHOPzU1zj8fas4/
EqDNPyFrzT9qf80/bgHOP5H9zT/uE84/f57NP/URzj9X4s0/sxzOPxf/zT+MGM4/0F7NP0Ry
zT+Te80/x2TOP7RyzT82k84/yLrNP5E9zj9+jc0/EuLNP4WTzT+jwc0/9ufNPyjSzT+Ro80/
RSrNP7rxzT+LX80/7IjNP41tzT8Dz80/+2/OPzGjzT/hqM0/5FbOP/XrzT/qbM0/FHjNP/8f
zj/0wM0/rkbOP8SwzT97EM4/8m3NPy3ezT/Pgc0/KpXOP7Bnzj9St84/4fvNPxnczT9l0s0/
novNP4AZzj+Ma84/S7bNP0CGzj8Aq80/tY/NPxvyzT/tp84/ba/NP3gDzj/fHc4/SmrNP7Hm
zT9oMM8/6c7NP0vizT9UHc4/y67NP+tSzT8B880/gaTNP5Sxzj9Ux80/JRHOP8VXzT8BGc4/
h4LNP/tczj/o0c0/19zNP9ipzj//Qc4/danNPxihzT/kRM4/kdnNP1Nhzj9+ZM4/OCTOP8HT
zT8iZM4/zSfOP2uFzj/Qpc0/E3rOPwXczT/iX84/o17OP1fMzT/8GM4/tEbOP9VVzj9b4M0/
dITOP49Yzj/hbs4/+pDOP0qZzj+AcM4/zwrOPxomzz+hUM4/EA3OP95uzj+MBM8/omnOP8Nf
zj9S8c0/Y8HNP11Bzj98Sc4/uAjOP9d8zj9Qj84/VCXOPytOzj9Tus4/wCPOP3BIzj+JkM4/
NEzOPxGmzT85l84/w/rNP+NCzj85gs4/0zDOP0PzzT9FU84/JSHOPznqzT+uXs4/8hDOP8Y+
zj96P84/97fOP2G6zT84Ks4/njXOP/Vqzj+R9c0/JDDOP5pNzj8wvM4/aFLOP+Wgzj8yZc4/
8kvOP0Bszj+mls4/QuDNPxcUzz8ESM4/nRzOP2mPzj9tu84/xUvPP3qezj88ls4/+YTOPxKe
zj9kqs4/TSbOP8bKzj+YKc4/MnzOP3Ajzj/D6s0/+CjOP6yUzj+7sc4/GUXOP/VGzj82P84/
tizOP3Bpzj8jWc4/dofOPxP6zT/OXs4/U4jOP6g7zj/k3s0/WcbOP/N1zj8dqM4/MRXOP0J1
zj/AKs4/FYbOP5ydzj80mM4/HnLOP8Rvzj8zWc4/JHzOP51rzj/qDM8/YMLOPw2/zj8qqs4/
V9vOP1GQzj8Uhc4/OkzOP90Nzz/CvM4/e57OP+t6zT8A7M4/9uLOP6J2zj8Bvc4/TevOP50c
zz/Snc4/XXrOP97Dzj8hUc4/fBXPP710zj/jh84/RdLOP5UWzj+SKc4/UV/PP1sCzj/wms4/
6uDPPzVYzz80dc4/FSDOPxGTzj9i884/pO/OPydmzj9EPs4/08POP0p9zj8d8M4/oFHOP5ZU
zj8LUs4/7tDOP+WTzj8cOc4/upbOP6jIzj/e/84/7dDOP/sFzj/OWc4/TvfOPxPjzj/f/c4/
UaLOP8egzz/QWs4/czrPP9dFzz+oEs4/E+jOP4zFzj8Ux84/i2rOP6yKzj+WLc8/EG3OP5F6
zj9af84/NHvOP8Xzzj96gM4/fxzOP+7bzj+AXs8/z0XPP8Sizj9rp84/I+zNP0Sfzj9VJs8/
lkPPP+Xjzj+XNM8/WM3OPyv3zj/yBc8/lHXOP6vbzj+sj88/tijPP4H5zj+Pns4/bJ/PP+ZN
zz8KaM8/fyvPPzufzj9gQM4/e2vPP8RWzz8gAc8/7B/OPz28zj+ai88/RZnOP9/4zj9ols4/
FwHPPzPWzj+R+84/EEbPP1qBzj+sI88/gHDOP/BOzj/n884/h43OP7/8zj80ps8/zFbOP8TE
zj9UT88/AE3PP8Ubzz9BmM4/0PbOP4khzz+RLM8/NF3PPxe1zj/JMs8/9XjPP9yGzj8aN88/
G43OPz5lzj+s2s4/wB/PP8Hszj9Pgs8/QEbPP8lLzz/b8c4/dR/PPys3zz95jM4/GcnOP6E3
zz9GEc8/2DrOP+RAzz98Gs8/WjDPP/Jnzz8iW88/GoHPP+ZAzz/Ws84/o2bOP6Lxzj8axc4/
KFnPP9zzzj85Bs8/5wbPP+Wgzj8aoM8/6yrPP32vzj+9fM8/zKHPP/Jtzj8oj84/sS7PPyRP
zz+rp84/pGHPP+o7zz+I2c8/PlTPP4Dkzj9jO88/7D/PPxAbzz89Ts8/JVvPP71Vzz/Xas8/
WJnPPxdVzz9vIM8/2X3PP/vNzz94gs8/hrvPPwvyzz8VXM8/+h7PP1mozz/6RM8/jenOPzMu
0D/dkc8/gMfPP6bSzj/Lys8/Yb/OP5BCzz/Lg88/h4PPP+ozzz9/C88/4VrPPxR8zz8TIs8/
yXHPP5ldzz+EiM8/VcvPP8jxzj/Nd88/HADQP96Vzz8ecs8/o6XPP27Uzz+4jc8/kiDQP6/y
zj/SQs8/CvPPP1ZOzz9Tnc8/GL7PP0B+zz8Jis8/fbDPPzNyzz+2N88/uXbPPwuhzz/yG88/
98bPP77Vzz/xVM8/YurPPwKtzz8in88/6jrOP/b/zj9zgM8/KFTPPwY4zz+Fr88/JAjPP9dX
zz+Rh88/+A/QPwtQzz9aHNA/dMzPPxLhzz+1Gc8/EfnPP9xZzz/lQ88/Q5LPP27ozz/G1c8/
39fOPzm2zz9PP88/pu3PP5q+zz9Vic8/IdfPP1PCzz83Ms8/UUjQP5jFzz+pTM8/rhjPP0uC
zz9nkc8/YJnPP5cU0D/ozs8//SfPPymjzj8lbc8/zjTPP4JWzz9X0c8/GKvPP1t0zz9lf88/
KKvPP7iDzz8HYNA/qMfPP4Y5zz8cS9A/w+TPPw7Izz+p2s8/kSHQP9Wvzz+VIdA/CwDQP2jw
zz86eM8/+pjPPxYTzz+brtA/gCrQP9SIzz9MX9A/+wjQP3Pjzz/R8c8/DU/PP2Zmzz+dz88/
u5LPPyLazz+PtM8/OHzPP5z+zz+B+c8/VXbQP7PUzz/NHdA/</AssayYData></Step><Step><CommonData><SampleLocation>11</SampleLocation><SampleID></SampleID><SampleGroup></SampleGroup><SampleInfo></SampleInfo><SampleRow>E</SampleRow><SamplePlate>1</SamplePlate><WellType>REGENERATION</WellType><Concentration>-1</Concentration><ConcentrationUnits>µg/ml</ConcentrationUnits><MolarConcentration>-1</MolarConcentration><MolarConcUnits>nM</MolarConcUnits><MolecularWeight>-1</MolecularWeight><Temperature>30</Temperature><StartTime>1971731</StartTime><AssayTime>5</AssayTime></CommonData><FlowRate>1000</FlowRate><StepType>KREGENERATION</StepType><StepName>Regeneration2</StepName><StepStatus>OK</StepStatus><ActualTime>5.00005</ActualTime><CycleTime>0.2</CycleTime><AssayXData Points="25">gYDKROeGykROjcpEtJPKRBuaykSBoMpE56bKRE6tykS0s8pEErrKRIHAykTfxspETs3KRLTT
ykQb2spEgeDKROfmykRO7cpEtPPKRFT6ykSqAMtE5wbLRE4Ny0SsE8tEGxrLRA==</AssayXData><AssayYData Points="25">SRCCwLo6iMCzaYzAFCKPwBhfkcC1OZPAquuUwCk6lsBFTJfAZT2YwEYcmcAMJprA0OOawFuw
m8DROpzAA9ycwOV6ncBv/J3AY2+ewJT9nsBkjZ/AwNufwH9JoMCElKDAhdugwA==</AssayYData></Step><Step><CommonData><SampleLocation>12</SampleLocation><SampleID></SampleID><SampleGroup></SampleGroup><SampleInfo></SampleInfo><SampleRow>E</SampleRow><SamplePlate>1</SamplePlate><WellType>NEUTRALIZATION</WellType><Concentration>-1</Concentration><ConcentrationUnits>µg/ml</ConcentrationUnits><MolarConcentration>-1</MolarConcentration><MolarConcUnits>nM</MolarConcUnits><MolecularWeight>-1</MolecularWeight><Temperature>30</Temperature><StartTime>1987866</StartTime><AssayTime>5</AssayTime></CommonData><FlowRate>1000</FlowRate><StepType>KREGENERATION</StepType><StepName>Regeneration2</StepName><StepStatus>OK</StepStatus><ActualTime>4.99895</ActualTime><CycleTime>0.2</CycleTime><AssayXData Points="25">gSDLROcmy0RGLctErDPLRBI6y0SBQMtE30bLREZNy0S0U8tEElrLRHlgy0TfZstETm3LRLRz
y0QbestEeYDLRN+Gy0ROjctEtJPLRBKay0SBoMtE56bLRE6ty0S0s8tEErrLRA==</AssayXData><AssayYData Points="25">jVMBvq7YlL1C5AO9EurMuxGErzyDbiE9smRTPfDaiz2z+aU94IO+PbO80j1+kuQ9z2PzPT8k
9T0jWAo+QaEMPl1gFD7Uehc+/UkgPj3sIj4gySw+bB0pPngxMT7HKzE+pFEzPg==</AssayYData></Step><Step><CommonData><SampleLocation>11</SampleLocation><SampleID></SampleID><SampleGroup></SampleGroup><SampleInfo></SampleInfo><SampleRow>E</SampleRow><SamplePlate>1</SamplePlate><WellType>REGENERATION</WellType><Concentration>-1</Concentration><ConcentrationUnits>µg/ml</ConcentrationUnits><MolarConcentration>-1</MolarConcentration><MolarConcUnits>nM</MolarConcUnits><MolecularWeight>-1</MolecularWeight><Temperature>30</Temperature><StartTime>2004286</StartTime><AssayTime>5</AssayTime></CommonData><FlowRate>1000</FlowRate><StepType>KREGENERATION</StepType><StepName>Regeneration2</StepName><StepStatus>OK</StepStatus><ActualTime>5.00005</ActualTime><CycleTime>0.2</CycleTime><AssayXData Points="25">eMDLRN7Gy0Q9zctExNPLRBLay0R44MtE3ubLRD3ty0R49MtECfrLRHAAzETeBsxEPQ3MRKMT
zEQSGsxEeCDMRNYmzERFLcxEqzPMRAk6zERwQMxE1kbMREVNzESjU8xEElrMRA==</AssayXData><AssayYData Points="25">noyQwBKMlMCDrZbArneYwPGlmcDigJrAsHKbwIlKnMAbFZ3AhomdwJnEncBMZJ7A1w+fwLpj
n8BUu5/AZgOgwItLoMBhsaDAf9agwPFqocD9q6HA2MahwDQvosA3U6LAal+iwA==</AssayYData></Step><Step><CommonData><SampleLocation>12</SampleLocation><SampleID></SampleID><SampleGroup></SampleGroup><SampleInfo></SampleInfo><SampleRow>E</SampleRow><SamplePlate>1</SamplePlate><WellType>NEUTRALIZATION</WellType><Concentration>-1</Concentration><ConcentrationUnits>µg/ml</ConcentrationUnits><MolarConcentration>-1</MolarConcentration><MolarConcUnits>nM</MolarConcUnits><MolecularWeight>-1</MolecularWeight><Temperature>30</Temperature><StartTime>2020576</StartTime><AssayTime>5</AssayTime></CommonData><FlowRate>1000</FlowRate><StepType>KREGENERATION</StepType><StepName>Regeneration2</StepName><StepStatus>OK</StepStatus><ActualTime>5.00005</ActualTime><CycleTime>0.2</CycleTime><AssayXData Points="25">eGDMRN5mzERFbcxEo3PMRAl6zERwgMxE1obMRD2NzESjk8xECZrMRHigzETWpsxEPa3MRKuz
zEQSusxEcMDMRNbGzERFzcxEo9PMRAnazER44MxE3ubMRD3tzESj88xEEvrMRA==</AssayXData><AssayYData Points="25">YsCRvTi6x7xIgKQ8ujwwPW20mT3XzLo9E8HaPaLp9D1xbQk+leETPg3tGj4IkyQ+MEksPs2q
ND484To+ZQtCPue2Sz5Fb08+j7VVPpUlWT6l1V0+HDVlPmccZj4iVWk+7j5uPg==</AssayYData></Step><Step><CommonData><SampleLocation>11</SampleLocation><SampleID></SampleID><SampleGroup></SampleGroup><SampleInfo></SampleInfo><SampleRow>E</SampleRow><SamplePlate>1</SamplePlate><WellType>REGENERATION</WellType><Concentration>-1</Concentration><ConcentrationUnits>µg/ml</ConcentrationUnits><MolarConcentration>-1</MolarConcentration><MolarConcUnits>nM</MolarConcUnits><MolecularWeight>-1</MolecularWeight><Temperature>30</Temperature><StartTime>2037043</StartTime><AssayTime>5</AssayTime></CommonData><FlowRate>1000</FlowRate><StepType>KREGENERATION</StepType><StepName>Regeneration2</StepName><StepStatus>OK</StepStatus><ActualTime>4.99895</ActualTime><CycleTime>0.2</CycleTime><AssayXData Points="25">eADNRN4GzURFDc1EvBPNRAkazUR4IM1E3ibNREUtzUQFNM1EEjrNRHBAzUTeRs1ERU3NRKNT
zUQSWs1EeGDNRNZmzUQ9bc1Eo3PNRAl6zURwgM1E1obNREWNzUSrk81ECZrNRA==</AssayXData><AssayYData Points="25">H2iQwO8GlMD+F5bAsYuXwGmgmMA3e5nABXuawFQHm8A2nZvA6iGcwP+InMAuLp3AoGydwC63
ncDXOZ7Azl6ewKXEnsA3+57AiVqfwJ2On8DNyJ/AYhGgwOZDoMB2aaDANpCgwA==</AssayYData></Step><Step><CommonData><SampleLocation>12</SampleLocation><SampleID></SampleID><SampleGroup></SampleGroup><SampleInfo></SampleInfo><SampleRow>E</SampleRow><SamplePlate>1</SamplePlate><WellType>NEUTRALIZATION</WellType><Concentration>-1</Concentration><ConcentrationUnits>µg/ml</ConcentrationUnits><MolarConcentration>-1</MolarConcentration><MolarConcUnits>nM</MolarConcUnits><MolecularWeight>-1</MolecularWeight><Temperature>30</Temperature><StartTime>2053331</StartTime><AssayTime>5</AssayTime></CommonData><FlowRate>1000</FlowRate><StepType>KREGENERATION</StepType><StepName>Regeneration2</StepName><StepStatus>OK</StepStatus><ActualTime>5.00005</ActualTime><CycleTime>0.2</CycleTime><AssayXData Points="25">b6DNRM2mzUQ0rc1EorPNRAm6zURvwM1E1cbNRDzNzUSi081ECdrNRGfgzUTN5s1EPO3NRJrz
zUQA+s1EZwDORNUGzkQ0Dc5EqhPORAAazkR3IM5EzSbOREQtzkSaM85ECTrORA==</AssayXData><AssayYData Points="25">3nySPCsskz2lh+c9p/gUPvzILj5zYEY++ipYPqvRYz5z0Gs+hf10PmP5fz4rG4U+uE6KPrjm
jT7ri5E+y22UPodumD5aC5o+gSWcPqGunD5HYKE+FByjPvQopT6+2KU+USWnPg==</AssayYData></Step><Step><CommonData><SampleLocation>1</SampleLocation><SampleID></SampleID><SampleGroup></SampleGroup><SampleInfo></SampleInfo><SampleRow>E</SampleRow><SamplePlate>1</SamplePlate><WellType>BUFFER</WellType><Concentration>-1</Concentration><ConcentrationUnits>µg/ml</ConcentrationUnits><MolarConcentration>-1</MolarConcentration><MolarConcUnits>nM</MolarConcUnits><MolecularWeight>-1</MolecularWeight><Temperature>30</Temperature><StartTime>2068252</StartTime><AssayTime>30</AssayTime></CommonData><FlowRate>1000</FlowRate><StepType>BASELINE</StepType><StepName>Baseline2</StepName><StepStatus>OK</StepStatus><ActualTime>29.999</ActualTime><CycleTime>0.2</CycleTime><AssayXData Points="150">b0DORM1GzkQ8Tc5EJVTORABazkRnYM5E1WbORDRtzkSic85EAHrORGeAzkTVhs5EPI3ORJqT
zkQAms5Eb6DORNWmzkRUrc5EorPORAm6zkRvwM5E1cbORDTNzkSa085EANrORGfgzkTN5s5E
NO3ORKLzzkQA+s5EZwDPRNUGz0Q8Dc9EmhPPRAkaz0RnIM9EzSbPRDQtz0SiM89EADrPRG9A
z0TNRs9ENE3PRJpTz0QJWs9Eb2DPRM1mz0Q8bc9EonPPRAB6z0RvgM9E1YbPRDyNz0Sak89E
AJrPRGegz0TVps9ENK3PRJqzz0QAus9EZ8DPRM3Gz0Q0zc9EmtPPRAnaz0Rn4M9EzebPRDzt
z0Si889EAPrPRG8A0ETVBtBENA3QRJoT0EQAGtBEbyDQRM0m0EQ8LdBEmjPQRAA60ERnQNBE
1UbQRDRN0ESaU9BECVrQRGdg0ETNZtBEPG3QRJpz0EQJetBEb4DQRM2G0EQ0jdBEopPQRACa
0ERnoNBEzabQRDSt0ESas9BEALrQRG/A0ETNxtBEPM3QRJrT0EQA2tBEb+DQRM3m0EQ07dBE
mvPQRAD60ERnANFEzQbRRFQN0USiE9FEABrRRGcg0UTNJtFENC3RRKIz0UQJOtFEZ0DRRM1G
0UQ8TdFEolPRRABa0URnYNFEzWbRRDRt0USac9FEAHrRRGeA0UTNhtFENI3RRKKT0UQAmtFE
Z6DRRM2m0UQ0rdFEmrPRRAC60URvwNFE1cbRRDTN0USi09FEANrRRGfg0UTN5tFENO3RRKLz
0UQA+tFE</AssayXData><AssayYData Points="150">/a7APq9JwT6edcE+RmnDPjaqwz49nsc+mHrHPrYlxz485cg+U7rHPr+axz4Suco+Lz7KPnAN
yz6qpsw+/TLOPlNHzj4fAtA+76DPPmbGzz5ens4+ZEbUPv1M0z7AKNU+OL3UPrNO1D76VNY+
ml/WPtka1j7yLNc+U+bYPkzf1T41xdY+wyLZPli92D5W4tc+PRfbPvI72z6B5tk+gW/cPsUK
3T7nR9s+Rv7ePklZ3T49vds+6L/hPgQt3D4ALd0+4gzgPgPD3j7f0uA+sbjiPjik4j6jXOE+
DwDkPrPR4j73JuM+z7fjPgwc5z6/hOM+bpPiPuLr5D7e1+M+HNHkPthQ5j59w+U+ZdrkPl88
5z6GWOc+eGPoPtHv6D7QWOk+IyPpPrDb5j7MR+w+uFzqPnpl6j5HKuo+KB7sPulH6z7e7+o+
cbLsPtoH6T6zhus+skXrPsCb7D5fV+0+llDtPgLM7j6ious+G5fyPjrq7j4SKu8+HjrtPuDQ
7z6MwO4+SmjuPvNb8D7D0/E+En/xPj+J8j49nfE+1VbyPm2W8z7nDvQ+gf/xPjuf8j7B/fE+
bhb1Pj5y9D4hevU+yuzzPuaw9T4WJ/Q+B7r0Phs09j5jrfU+7Kb2PnnO+D6qE/Y+T6r1Pn1x
9j6vzfY+QOj2PhAP+D6ukPc+m8D2PgHZ9T63qPg+Mjj1PhmN+T4Wffc+smT3PjCW9z7jlPk+
XjT4PokK+j5aCPw+J7b4PukD/D44O/w+s6D8Ppon+z6QHfo+inr8PrgX/D7Ruvg+hIf8Pq9J
+z4M5/w+</AssayYData></Step><Step><CommonData><SampleLocation>5</SampleLocation><SampleID>Naive G0/L0</SampleID><SampleGroup></SampleGroup><SampleInfo></SampleInfo><SampleRow>E</SampleRow><SamplePlate>1</SamplePlate><WellType>KLOAD</WellType><Concentration>10</Concentration><ConcentrationUnits>µg/ml</ConcentrationUnits><MolarConcentration>-1</MolarConcentration><MolarConcUnits>nM</MolarConcUnits><MolecularWeight>-1</MolecularWeight><Temperature>30</Temperature><StartTime>2105328</StartTime><AssayTime>80</AssayTime></CommonData><FlowRate>1000</FlowRate><StepType>LOADING</StepType><StepName>Loading</StepName><StepStatus>OK</StepStatus><ActualTime>80</ActualTime><CycleTime>0.2</CycleTime><AssayXData Points="400">ZgDSRMwG0kQzDdJEkRPSRPcZ0kReINJEzCbSRCst0kSZM9JE9znSRGZA0kTERtJEK03SRJFT
0kT3WdJEXmDSRMRm0kQzbdJEkXPSRAB60kRegNJEzIbSRCuN0kSqk9JEGJrSRF6g0kQWp9JE
K63SRJGz0kT3udJEXsDSRMTG0kQrzdJEkdPSRPfZ0kRe4NJExObSRCvt0kSR89JE9/nSRF4A
00TEBtNEKw3TRJkT00T3GdNEXiDTRMQm00QrLdNEmTPTRAA600ReQNNExEbTRDNN00SRU9NE
91nTRGZg00TMZtNEM23TRJFz00QAetNEZoDTRMyG00QrjdNEmZPTRACa00ReoNNExKbTRDOt
00SZs9NEALrTRGbA00TVxtNEO83TRJnT00SD2tNEZuDTRMzm00Qz7dNEmfPTRAD600RmANRE
zAbURDMN1ESZE9REABrURGYg1ETMJtREMy3URJkz1EQAOtREZkDURMxG1EQzTdREmVPURABa
1ERmYNREzGbURDNt1ESZc9REAHrURGaA1ETMhtREM43URJmT1EQAmtREZqDURMym1EQzrdRE
mbPURAC61ERmwNREzMbURCvN1ESZ09RE99nURGbg1ETM5tREM+3URJnz1EQA+tREZgDVRMwG
1URsDdVEmRPVRAAa1URmINVEzCbVRDMt1USZM9VEADrVRGZA1UTERtVEM03VRJlT1UQAWtVE
ZmDVRMxm1UQzbdVEmXPVRPd51URmgNVEzIbVRCuN1USZk9VEAJrVRGag1UTEptVEK63VRJGz
1UQAutVEXsDVRMzG1UQzzdVEkdPVRADa1URe4NVEzObVRDPt1USZ89VEAPrVRF4A1kTMBtZE
Mw3WRJkT1kQAGtZEZiDWRMQm1kQzLdZEkTPWRAA61kRmQNZEzEbWRDNN1kSZU9ZE91nWRGZg
1kTMZtZEM23WRJFz1kQAetZEXoDWRMyG1kQzjdZEmZPWRACa1kReoNZEzKbWRDOt1kSZs9ZE
ALrWRGbA1kTMxtZEM83WRJHT1kQA2tZEZuDWRMzm1kQz7dZEmfPWRPf51kRmANdExAbXRCsN
10SZE9dEABrXRGYg10TtJtdEKy3XRJEz10T3OddEZkDXRMRG10QzTddEmVPXRPdZ10ReYNdE
xGbXRDNt10SZc9dEAHrXRGaA10TMhtdEM43XRJGT10QAmtdEXqDXRMSm10QrrddEmbPXRAC6
10RewNdEzMbXRCvN10SR09dEANrXRF7g10TM5tdEM+3XRJHz10QA+tdEZgDYRMwG2EQrDdhE
mRPYRAAa2ERmINhExCbYRCst2ESZM9hE9znYRGZA2ETERthEK03YRJlT2EQQWthEZmDYRMxm
2EQzbdhEmXPYRAB62ERegNhEzIbYRDON2ESRk9hE95nYRF6g2ETEpthEK63YRJGz2ET3udhE
ZsDYRMTG2EQrzdhEkdPYRADa2ERm4NhEzObYRDPt2ESR89hEAPrYRGYA2UTEBtlEMw3ZRJET
2UT3GdlEXiDZRMQm2UQrLdlEmTPZRPc52URmQNlExEbZRCtN2UQUVNlE91nZRGZg2UTMZtlE
K23ZRJFz2UQAetlEZoDZRMSG2UQrjdlEkZPZRACa2URmoNlE5abZRCut2USRs9lE97nZRF7A
2UTExtlEM83ZRJHT2UT32dlEXuDZRMzm2UQr7dlEyvPZRAD62URmANpExAbaRCsN2kSRE9pE
9xnaRGYg2kTMJtpEKy3aRJEz2kT3OdpEXkDaRNVG2kQrTdpEmVPaRPdZ2kReYNpExGbaRCtt
2kSRc9pE93naRGaA2kTEhtpEK43aRJGT2kT3mdpEuKDaRMSm2kQzrdpEkbPaRPe52kRewNpE
xMbaRCvN2kSR09pEANraRF7g2kTM5tpEK+3aRJHz2kT3+dpEXgDbRMQG20QrDdtEkRPbRPcZ
20ReINtExCbbRCst20SRM9tE9znbRF5A20TERttEK03bRJFT20T3WdtEXmDbRMRm20QrbdtE
kXPbRPd520RmgNtExIbbRDON20SRk9tE95nbRF6g20TEpttEM63bRJGz20T3udtEXsDbRMTG
20RkzdtEmdPbRADa20Re4NtExObbRCvt20SR89tEAPrbRA==</AssayXData><AssayYData Points="400">UVz7Pg3YAD8wjgI/fg0GPxKLBz8FsAo/uPgLPxX+Dj8zjhA/1QQTP308FT+LWBg/ICcbP5/S
HT9zEB8/HuEgP9VaJD9U/SU/oyUpPxmpKz+K2Sw/AOkwP0l7MD+ZBjQ/Jb01P8iEOD/Bozk/
wQU9P1+4Pz+nL0A/QrBCP7nJRD/t+Ec/ooBIP0F/Sz80zE0/AjxQPxdMUD/4BFM/aRZVP4/9
VT/gbVk/ystaP8K6XT/aMV8/XBBhP/t9Yj/Sk2U/CXdmP7cPaD9ri2s/3Y1sP4T7bD9YlW8/
SZlwP3bHcj+yS3Q/pA92PyQAeD91/3k/OAV8P0i/fD+ZXH0/4XWAP9mGgT9PN4E/+0KCP+e6
gj9Ny4M/efCEP9XMhT/QBIY/QpaHP5ZShz9CA4g/ZdWIP8hDij+Nook/73yLP+UpjD/rhYw/
QMuNP40jjj97fY4/wcSPPyohkD/fJJA/Xz2RPztrkT/BWZI/uGWTPxQSlD93m5Q/pJaUP3fO
lD+YNJY/W9uWP+sxlz+aEZg/EQOYP2hwmT/b/Jg/nQKaPyUhmj/hmZo/KiCbPwfrmz+kQ5w/
+3+dP9WVnT/uCJ4/iI+dP2KQnj/5oJ8/mVmfPz7doD8/x6A/FpGhP279oj+0i6I/JvuiP1f2
oj+T2qM/fpGkP+oipD/bV6U/drakP0jnpT9rU6Y/vUimP5+ipj9mtKc/oLinPyxiqD/2eag/
rkWpPxyxqT/7Xqk/AzKqPyaeqj87Qas/p2qrP4HUqj+reKs/m4urPw4lrD+eO60/kGOtP6lf
rT//dq4/dMuuP94crz8dna4/ZluvP8uwrz9aV7A/Lp+wPyp3sT+Y0bA/2duwP8r4sT/vNbI/
d/KyP2jfsj/NJ7M/cfKyP7nTsz/q9LM/7nO0P3XZtD8N27Q/OjW1P8h3tT+f57U/Sj+2P+FC
tz8nqbY/OUm3P+Owtz9aw7c/QX+3PwFruD++J7g/iuq4P0tduT/2jLk/Owe5P8WnuT9oSro/
Gqq6P98huz+4DLs/Di27P1xWvD8khrs/2Ye7P5PWuz/mg7w/2bm8PwdKvD+HA70/jXG9Pych
vj8OQ74/sy2+P2sKvj+iNr4/FtO+PyTfvj/BYL8/hKe/P/8WwD8gDcA/DeK/P0O9wD+/AsE/
Kh3BP109wT/PkME/+FvBP41Awj+VlMI/dcTCPy8Qwj9d/8I/a9DCP5/Hwz/xHcM/+bTDPzFE
xD8S4sM/NpvEP816wz+cp8Q/zI3EP6o6xT+gtsU/FSbFPy4hxT+FSsU/Vh/FP88Ixj+krMY/
fn7GPzwvxz/2ZsY/l7nGP07Qxz9Ms8c/0ATIPya1xz9/+8c/NcbHP0Frxz8Mdsg/L3LIP9zG
yD8pK8k/3bjJP6CEyT+jLMk/zBDKP+L6yT97N8o/s9nJP2fMyj/f08o/ZBHLPyVsyz/cdss/
ncLLP+Shyz9rYcs//d7LP/fyyz+oQsw/M9XMP2egzD/Issw/68TMP10dzT/1yM0/iKnNP8Cq
zT84w80/IHvOPyC6zT9M980/4fbOP0kfzj+nXM4/cZ3OP2h/zz9eys8/bAbPP3Mzzz9IfNA/
l8zPP1uHzz8XUtA/5KrQP3Ga0D9WpdA/pa3QP38O0T9Mf9A/Z1HRP/Hg0D+FpNE/rwrSPx6N
0T9WT9I/g5/RP3GJ0j+eetI/TkrSP1OK0j8R4tI/c7HSP01V0j+CfdI/EX7TP7Py0z+AqtM/
TZvTP0ge1D/N9NM/VB3UP32i1D8LAdQ/FgHVP5k/1T8T7NQ/wrPVPwUV1T8xJtU/+tLVP7XI
1T89xNU/hv/VP9WW1T94ntY/DQXXP/cT1j/8ZNY/QZvWP7fT1j+acdY/okTXP1fu1j/j+dY/
fKPWPzTf1j9ZWdc/3sPXP6281z8dWtg/ppHXP9hm2D9XJdg/SprYPx5L2D/PmNg/UHDYP+Ig
2T936dg/K1zZP4ad2T8hXNk/xLvZP4cV2T/t39k/x1LZP4zP2j813tk//27aP+sT2j9YdNo/
rDXaP6982j9WVdo/Hr3aP0Wl2j+DLts/QEPbP8tI2z+LRts/Dc/bP0Su2z9zGNw/SWDcPyFT
3D8//Ns/WBLcP3Mz3D+cGdw/3MncPxBH3T+CBN0/fEvdPw==</AssayYData></Step><Step><CommonData><SampleLocation>1</SampleLocation><SampleID></SampleID><SampleGroup></SampleGroup><SampleInfo></SampleInfo><SampleRow>E</SampleRow><SamplePlate>1</SamplePlate><WellType>BUFFER</WellType><Concentration>-1</Concentration><ConcentrationUnits>µg/ml</ConcentrationUnits><MolarConcentration>-1</MolarConcentration><MolarConcUnits>nM</MolarConcUnits><MolecularWeight>-1</MolecularWeight><Temperature>30</Temperature><StartTime>2192063</StartTime><AssayTime>30</AssayTime></CommonData><FlowRate>1000</FlowRate><StepType>BASELINE</StepType><StepName>Baseline3</StepName><StepStatus>OK</StepStatus><ActualTime>30</ActualTime><CycleTime>0.2</CycleTime><AssayXData Points="150">ZgDcRMQG3EQrDdxEmRPcRAAa3ER2INxExCbcRDMt3ESRM9xE9zncRF5A3ETMRtxEM03cRJFT
3EQAWtxEZmDcRMxm3EQzbdxEmXPcRAB63ERmgNxEzIbcRDON3ESZk9xE95ncRGag3ETEptxE
K63cRJGz3ET3udxEZsDcRMTG3EQrzdxEkdPcRPfZ3ERm4NxExObcRCvt3ESZ89xEAPrcRGYA
3UTEBt1EKw3dRJET3UQIGt1EXiDdRMQm3UQzLd1ENTTdRPc53UReQN1ExEbdRCtN3USZU91E
91ndRF5g3UTEZt1EK23dRJlz3UT3ed1EXoDdRO2G3UQrjd1EkZPdRPeZ3URmoN1E5abdRCut
3USRs91E97ndRGbA3UTExt1EK83dRJHT3UT32d1EXuDdRMzm3UQr7d1EkfPdROX63URmAN5E
zAbeRCsN3kSyE95E9xneRF4g3kTMJt5EKy3eRJEz3kT3Od5EZkDeRMRG3kQzTd5EmVPeRPdZ
3kReYN5ExGbeRDNt3kSRc95E93neRF6A3kTEht5EM43eRJGT3kT3md5Eh6DeRMSm3kQzrd5E
kbPeRPe53kRmwN5ExMbeRCvN3kSR095E99neRF7g3kTE5t5EK+3eRJHz3kQA+t5EXgDfRMQG
30QrDd9EkRPfRPcZ30ReIN9ExCbfRCst30SZM99E9znfRIdA30TERt9EK03fRJlT30T3Wd9E
XmDfRMRm30Qrbd9EkXPfRPd530RegN9ExIbfRDON30SRk99E95nfRF6g30TEpt9EK63fRJGz
30QAut9E</AssayXData><AssayYData Points="150">aKjePwTD3z9dvt8/AwvgPzRp4D9m/98/AzvgP4iZ4D/O6+A/f7fgP78k4D+lQ+E/igDhPwgm
4T9hr+A/9jbgP5oR4T9s8OA/J+fgP3Xa4D8HheE/kgPhP9Q94T+wvOE/DiPhP1K04D/HEeE/
QrzhP5yY4T8Zo+E/v8DhP8PN4D/EIuE/p9vgPydm4T93HuE/xqjhPy2U4T84G+I/0T/hPwPr
4T95ieE/UQ/hP8fR4T+z8eE/KoPhPxnl4T85iOE/aLThP+BT4T98b+E/oAXhP20m4T/g++E/
IMfhP3rl4T9mWuI//arhP9cf4j8rdOE/fwziP45/4T8as+E/6sbhPx2q4T+JqeE/o6PhP/nF
4T9CPOI/aDPiP3XB4T9+/OE//IXhP/7G4T8UmuI/FNvhPy8W4j9EyOI/+cngPyU+4j++JOI/
oyfiPy944j+O+uE/SunhPzqr4j8C4eE/GzPiPyPs4j8PuuI/THLhP5Em4j8eCOI/29PhP/0o
4j8jleE/1wviPyGV4T9QleI/fLfiP4ve4T8FnOI/U0TjP+C34j93wOE/q97hPzU84j+dBeI/
KBHiP+u54T8jVOI/EyniP+tE4j+FieI/+qHiP1dg4j+cPOM/KRLjP88I4j+S9+I/t+vhP06W
4j8Ir+I/GLLiP5Lo4j8gVOI/tQrjP74K4j/Tw+I/vfPiP3R44j89m+I/jTrjP8JV4j9Ku+I/
roviP3i44j8pM+I/a2HiP9DC4j83g+I/HQzjP/Ij4z9EE+I/ApziP6Sp4j8DlOI/IrfiP0Es
4z8S5uI/</AssayYData></Step><Step><CommonData><SampleLocation>10</SampleLocation><SampleID>BG505 SOSIP</SampleID><SampleGroup></SampleGroup><SampleInfo></SampleInfo><SampleRow>E</SampleRow><SamplePlate>1</SamplePlate><WellType>KSAMPLE</WellType><Concentration>-1</Concentration><ConcentrationUnits>µg/ml</ConcentrationUnits><MolarConcentration>31.25</MolarConcentration><MolarConcUnits>nM</MolarConcUnits><MolecularWeight>-1</MolecularWeight><Temperature>30</Temperature><StartTime>2231014</StartTime><AssayTime>180</AssayTime></CommonData><FlowRate>600</FlowRate><StepType>ASSOC</StepType><StepName>Association</StepName><StepStatus>OK</StepStatus><ActualTime>179.999</ActualTime><CycleTime>0.2</CycleTime><AssayXData Points="900">ZsDfRMzG30Qzzd9EmdPfRADa30Rm4N9EzObfRDPt30SZ899EAPrfRG4A4ETMBuBEMw3gRJkT
4EQAGuBEZiDgRMwm4EQzLeBEmTPgRAA64ERmQOBEzEbgRDNN4ESZU+BEAFrgRGZg4ETMZuBE
M23gRJlz4ET3eeBEZoDgRMyG4EQzjeBEmZPgRACa4ERmoOBEzKbgRDOt4ESZs+BEALrgRGbA
4ETMxuBEM83gRJnT4EQA2uBEZuDgRMzm4EQz7eBEmfPgRAD64ERmAOFEzAbhRCsN4USZE+FE
ABrhRGYg4UTMJuFEMy3hRJkz4UQAOuFEZkDhRBRI4UQzTeFEmVPhRABa4URmYOFEzGbhRDNt
4USZc+FE93nhRGaA4UTMhuFEM43hRJGT4UQAmuFEZqDhRMym4UQrreFEkbPhRAC64URmwOFE
zMbhRDPN4USR0+FEANrhRGbg4UTE5uFEK+3hRJHz4UQA+uFEXgDiRMwG4kQzDeJEmRPiRAAa
4kRmIOJExCbiRDMt4kSRM+JEADriRGZA4kTERuJEM03iRJlT4kQAWuJEZmDiRMxm4kQzbeJE
mXPiRAB64kRmgOJEzIbiRCuN4kSZk+JEAJriRF6g4kTMpuJEM63iRJmz4kQAuuJEXsDiRMzG
4kQzzeJEkdPiRADa4kRm4OJEzObiRDPt4kSR8+JEAPriRGYA40TMBuNEKw3jRJET40T3GeNE
ZiDjRMQm40QrLeNEmTPjRAA640ReQONEzEbjRDNN40SZU+NEAFrjRF5g40TMZuNEK23jRJlz
40T3eeNEZoDjRMyG40QAjuNEmZPjRPeZ40RmoONEzKbjRDOt40Sqs+NE97njRGbA40TExuNE
K83jRJnT40QA2uNEXuDjRMzm40Qr7eNEmfPjRAD640ReAOREzAbkRDMN5ESRE+RE9xnkRGYg
5ETMJuREMy3kRJkz5ET3OeREZkDkRMxG5EQrTeREmVPkRABa5EReYORExGbkRCtt5ESZc+RE
93nkRF6A5ETEhuREM43kRJmT5ET3meREj6DkRMym5EQrreREkbPkRAC65ERewORExMbkRDPN
5ESR0+RE99nkRF7g5ETM5uREM+3kRJHz5EQA+uREXgDlRMwG5UQrDeVEkRPlRPcZ5UReIOVE
xCblRCst5USZM+VE9znlRF5A5UTERuVEK03lRJlT5UT3WeVEZmDlRMRm5UQrbeVEmXPlRPd5
5URegOVExIblRCuN5USRk+VE95nlRF6g5UTMpuVEM63lRJGz5UQAuuVEXsDlRMTG5UQzzeVE
l9TlRPfZ5URe4OVExOblRCvt5USR8+VE9/nlRF4A5kTMBuZEKw3mRJkT5kQAGuZEXiDmRMQm
5kQrLeZEkTPmRAA65kReQOZExEbmRCtN5kSRU+ZEAFrmRF5g5kTEZuZEK23mRJFz5kT3eeZE
ZoDmRMSG5kQrjeZEkZPmRACa5kRmoOZExKbmRCut5kSRs+ZE97nmRF7A5kTExuZEK83mRJHT
5kQA2uZEXuDmRMTm5kQr7eZEkfPmRPf55kReAOdExAbnRCsN50SRE+dE9xnnRF4g50TEJudE
Ky3nRJEz50T3OedEZkDnRMRG50QrTedEkVPnRABa50ReYOdEzGbnRCtt50SRc+dEAHrnRF6A
50TMhudEK43nRJmT50QAmudEZqDnRMSm50QrredEmbPnRAC650RewOdExMbnRDPN50SZ0+dE
99nnRF7g50TM5udEM+3nRJnz50QA+udEZgDoRMQG6EQzDehEmRPoRAAa6ERmIOhEzCboRCst
6ESZM+hEADroRGZA6ETMRuhEM03oRJlT6EQAWuhEZmDoRMxm6EQzbehEmXPoRAB66ERmgOhE
zIboRDON6ESZk+hEAJroRGag6ETMpuhEM63oRJmz6EQAuuhEZsDoRMzG6EQrzehEmdPoRADa
6ERm4OhEzOboRCvt6ESZ8+hEAProRGYA6UTMBulEKw3pRJkT6UQAGulEZiDpRMwm6UQzLelE
mTPpRAA66URmQOlEzEbpRDNN6USZU+lE91npRGZg6UTMZulEM23pRJlz6UQAeulEZoDpRMyG
6UQrjelEmZPpRACa6USHoOlExKbpRCut6USZs+lEALrpRGbA6UTMxulEM83pRJnT6UQA2ulE
XuDpRMzm6UQz7elEmfPpRAD66URmAOpEzAbqRDMN6kSZE+pEABrqRGYg6kTMJupEMy3qRJEz
6kQAOupEZkDqRMxG6kQzTepEmVPqRABa6kRmYOpEzGbqRDNt6kSZc+pEAHrqRGaA6kTEhupE
M43qRJmT6kQAmupEZqDqRMym6kRLrepEmbPqRAC66kRmwOpEzMbqRDPN6kSR0+pEANrqRGbg
6kTM5upEK+3qRJnz6kQA+upEZgDrRMQG60QzDetEkRPrRAAa60ReIOtEzCbrRDMt60SRM+tE
9znrRGZA60TMRutEM03rRJlT60T3WetEXmDrRMxm60QzbetEmXPrRPd560RmgOtEzIbrRDON
60SZk+tEAJrrRGag60TMputEM63rRJGz60QAuutEXsDrRMzG60QrzetEmdPrRPfZ60Re4OtE
xObrRCvt60SZ8+tE9/nrRMgA7ETEBuxEMw3sRJkT7ET3GexEZiDsRMwm7EQrLexEmTPsRPc5
7ERmQOxEzEbsRDNN7ESRU+xE91nsRGZg7ETEZuxEM23sRJFz7ET3eexEZoDsRMSG7EQrjexE
mZPsRACa7ERmoOxExKbsRCut7ESRs+xE97nsRF7A7ETExuxEM83sRJHT7ET32exEZuDsRMzm
7EQr7exEkfPsRPf57EReAO1ExAbtRCsN7USRE+1EABrtRGYg7UTMJu1EKy3tRJEz7UQAOu1E
ZkDtRMRG7UQzTe1EkVPtRABa7UReYO1ExGbtRCtt7USRc+1E93ntRF6A7UTMhu1EK43tRJGT
7UT3me1EZqDtRMSm7UQrre1EkbPtRPe57URewO1EzMbtRCvN7USR0+1E99ntRF7g7UTM5u1E
K+3tRJHz7UQA+u1EXgDuRMQG7kQzDe5EmRPuRAAa7kReIO5ExCbuRDMt7kSRM+5E9znuRF5A
7kTERu5EK03uRJFT7kQAWu5EXmDuRMRm7kQrbe5EmXPuRPd57kRegO5EzIbuRDON7kTrk+5E
AJruRF6g7kTEpu5EK63uRJGz7kT3ue5EXsDuRMTG7kQrze5EkdPuRPfZ7kRe4O5ExObuRCvt
7kSZ8+5E9/nuRF4A70TEBu9EMw3vRJET70T3Ge9EXiDvRMQm70QrLe9EkTPvREk670ReQO9E
xEbvRCtN70SRU+9EAFrvRF5g70TEZu9EK23vRJFz70SLeu9EXoDvRMyG70Qrje9EkZPvRPeZ
70ReoO9ExKbvRDOt70SRs+9EALrvRGbA70TMxu9EK83vRJHT70QA2u9EbuDvRMTm70Qz7e9E
kfPvRAD670ReAPBEzAbwRDMN8ESRE/BEABrwRF4g8ETMJvBEMy3wRJEz8ET3OfBEXkDwRNVG
8EQzTfBEmVPwRPdZ8EReYPBEzGbwRCtt8ESZc/BEAHrwRGaA8ETMhvBEM43wRJmT8EQImvBE
ZqDwRMym8EQzrfBEmbPwRAC68ERmwPBEzMbwRDPN8ESZ0/BEANrwRGbg8ETM5vBEM+3wRJnz
8EQA+vBEZgDxRMwG8UQzDfFEmRPxRAAa8URmIPFEzCbxRDMt8USZM/FEADrxRGZA8UTMRvFE
M03xRJlT8UQAWvFEZmDxRMxm8UQzbfFEmXPxRAB68URmgPFEzIbxRDON8USZk/FEAJrxRGag
8UTMpvFEK63xRJmz8UQAuvFEZsDxRMzG8URDzfFEmdPxRADa8URm4PFExObxRDPt8USR8/FE
APrxRGYA8kTMBvJEMw3yRJkT8kT3GfJEZiDyRMwm8kQrLfJEkTPyRAA68kRmQPJEzEbyRDNN
8kSZU/JEAFryRGZg8kTEZvJEM23yROtz8kQAevJEZoDyRMyG8kQzjfJEmZPyRPeZ8kReoPJE
zKbyRDOt8kSZs/JEALryRGbA8kTMxvJEK83yRJnT8kT32fJEZuDyRMzm8kQz7fJEkfPyRAD6
8kReAPNEzAbzRDMN80SZE/NEABrzRGYg80TEJvNEMy3zRJkz80QAOvNEZkDzRMRG80QrTfNE
kVPzRPdZ80ReYPNEzGbzRDNt80SZc/NE93nzRF6A80TMhvNEM43zRJmT80T3mfNEZqDzRMSm
80QrrfNEmbPzRPe580RewPNExMbzRCvN80SZ0/NEANrzRGbg80TM5vNEK+3zRJHz80T3+fNE
XgD0RMQG9EQzDfREkRP0RAAa9EReIPREzCb0RDMt9ETzM/RE9zn0RF5A9ETERvREM030RJlT
9EQAWvREZmD0RMxm9EQzbfREmXP0RPd59ERmgPRExIb0RDON9ESZk/REAJr0RGag9ETMpvRE
K630RJGz9EQAuvREXsD0RMzG9EQrzfREkdP0RPfZ9ERe4PREzOb0RCvt9ESZ8/RE9/n0RF4A
9UTEBvVEKw31RJkT9UT3GfVEZiD1RMwm9UQrLfVEmTP1RIs69UReQPVExEb1RDNN9USZU/VE
91n1RF5g9UTMZvVEK231RJlz9UQAevVEXoD1RMyG9UQzjfVEkZP1RACa9UReoPVEzKb1RDOt
9USRs/VE97n1RGbA9UTExvVEM831RJHT9UT32fVEZuD1RMTm9UQr7fVEkfP1RPf59URmAPZE
xAb2RDMN9kSZE/ZEABr2RF4g9kTMJvZEMy32RJEz9kT3OfZE</AssayXData><AssayYData Points="900">YkfgP0Cd3z8wkN8/RSTgP38h4D/YSeE/0uLgP0xZ4D+TGOA/Ey/gP7Pk4D+mhuE/NLTgP7I0
4T99P+E/uaXgP2sf4T/KR+E/Z6/hP6Aj4T+sF+E/Gy7gP6DX4D/8x+A/f+/gP18O4T9HmuE/
iXHhP0Pj4D8nguE/3uThPzV14T80deE/V0rhPwVM4T/1MuE/4CrhP3bh4T8TleE/YwDhP5oB
4T/4GOE/YKThP5n94D/4fuE/uU7hP6FP4T9st+E/FG3hP4rb4D9+RuE/15bhP3AG4T95nuE/
VenhPzAw4T8ESOI/tAjiPwAM4j+1wOE/XyjiP2Cf4T9ykuE/3lvhP8A+4j9/KOI//N3hP/Ou
4T/vfeE/EvLhPzIV4T//t+E/k1TiPyGF4T+JjeI/oXniP/xw4T92ROE/IAbiP+jr4T8MIOI/
uUjiPxmJ4T8f2eE/iTXiPwDo4T9IQOI/vxLiPxVX4j8v8uE/oWPiPy5l4j9X7+I/d0XiP8tk
4j+WDeI/g0LiP2RO4j+nlOI/tyniP78O4j8QtOE/LIDiPxbn4j8zCOI/I6rhP3lr4j/XaOI/
KcTiP++X4j+zZeI/qdXiPyEJ4j/C9uI/0ejiP+EB4z9uyuI/GHHiPyND4j9zmeI/5AfiPxCO
4j/wweI/NmHjP2Li4j8z/eI/6lrjP2im4j+cv+I/Wn7iP7Hb4j+ifOI/Nf7iP9hn4j9MzuI/
tb3iPwzz4j9PHeI/vaviP+u84j8QEOM/f5PjP3PC4j8+xOM/SwPjP6bF4j9YNOM/BKvjPw/Q
4j/sbOI/rkjjP3yX4j+RQuM/taHiP1JK4z/To+M/gXvjP8PN4z8AZOM/ii/jP6Kv4z/SEeQ/
w4zjP6Cm4z+01eM/i1rjP+434z+GseI/CnfjP1rU4j9iLeM/I5bjP0GN4z/WrOM/wGbjP55W
5D83U+M/SoPjPx9F4z9VAeM/+4XjP0zY4z/TneM/8H7jPzNS4z+Ch+M/pt/jP1Ry4z/+4eM/
LNLjP7uO4z/RsuM/+RDjP4DU4z+KJuQ//zTkP3Wg5D992uM/YibkPxej4z/lD+Q/OujjP1fh
4z/kbeQ/T/vjP/VS5D9FwOM/ckzkPyks5D8OKOQ/dhPkP82H4z8gA+Q/TwnkP86W4z8dCeQ/
b1nkPzn74z8GYuM/r0TkP6R14z/7w+Q/0q3jP6H84z9sSuQ/ws7kP9av4z/4JeQ/YQLkPz5c
5D9dFuQ/ILfjP9ns4z8yT+Q/aObjP39t5D/RWeQ/QwjkP1So5D9ta+Q/+5fkPxJQ5D8xMeQ/
BX/kP0Pr5D+bb+Q/tyjkP+kZ5D8lEOQ/LjfkPz8J5T+x8OQ/EFjlP4bC5D8XTuQ/BxzlP9KL
5D+ITOQ/6aPkP3015T/pz+Q/mZLkPzwM5T91PeQ/973kP0Jg5D8ldeQ/X/HkPyIf5D8KbuU/
VQ/lP3gw5D84weQ/26TkP1RH5D/YIuU/JbnkP6bA5T/nleQ/EPrkPxkN5T92veQ/+IHlP5pN
5T/17+Q/e0TlP+3K5D/pBOU/dwjlP/r75D94+eQ/VorlPzrn5D9Av+U/wPTkP4Az5T8rYuU/
UjDlP0YX5T9uUuU/15rkP8L85D/eWuU/OO/kPw7O5T9DhuU//5flPzUw5T869+Q/5hDmP41k
5T8hBeU/tQ3lP16m5T9aweQ/SkvlPzI35T9gMuY/+CrlP4WU5T+IeuU/TGrlP47B5T9nL+U/
GTTmPxG05D9lZ+U/tqflP9hS5T/d0eU/Cp3lP3AY5T/QWOU/a9rlP4NF5j+6+eU/FunlP1dz
5T/eLeY/bYDlP4/h5T/1kuU/0e3lP/Jt5T+F/OQ/0EXlP9rw5T+cU+U/MjzmP12n5T98tOU/
dh7mP5Jb5T+qAuY/xoHlP5ZI5j8Ne+U/93/lP8g+5T8WIeY/ymzlP1M15j/iJuY/xQfmP8qw
5T/86+U/oNjlPzjn5T+0UOY/L+flPzDx5T+RqeU/guDlP7qZ5T/+B+Y/zV7mP2Gr5j8OQuU/
8ifmP6tf5j+xK+Y/gwDmP2BT5j++POY/G+nlP/pP5j/5h+U/ib/lP3fK5T/7fOY/fLPlPx9i
5j+zsuU/f4HmP5Ae5j9o6eU/tVfmP4hf5j/nJOY/ZA/mP1NP5j/lBOY/j9HlPwpb5j9ilOY/
/ajmPxg15j9U+eY/zXrlP3UC5j/0m+c/Ab3mPx9+5j/wdeY/pyvmPxak5j+VYeY/yZXmPyFk
5j/Pf+Y/wwLmPyjD5j/RTOY/R43mPyJo5j+7iOY/uNrmP5MH5j9xdeY/n57mP7Os5j+cmOY/
oVjnP0wL5z86W+Y/FZPmPw1o5j8UTuY/uOPmP5/b5j/JL+Y/7EzmP+bR5j9rr+Y/rOjmP8Wp
5j/zW+c/cZzmP/zC5j/nQ+c/vhnnP1Es5z+12OY/KZnmPyOd5j/jkuY/unXnP6hj5j9Gc+Y/
3bTmP3Rv5j8k4OY/HmXnP0Y95z/ZhOc/D9XmPyek5j/qrec/8QHnPwpa5z+LYuc/PVvnPzlN
5z8CmOc/7m3nP3FD5z82M+c/sEbnP9Eh5z/jpuc/BZ7nPzMI5z+Cbec/u+jmP+aK5j+ps+c/
O4znP5aL5z8VPuc/CZvnPz7U5z9Vbec/hMnnP3z75z9lhOc/PjDnP/wn5z83oec/B+XmPyp5
5z84fOc/FMPmP43V5z9Ehec/9hDnPzyv5j+EeOc/YX3nP/h+5z/Sc+c/wiPnPzPW5z82H+g/
m1PnP2Jp6D/shec/ZHLnP9L25z/fcuc/IkTnP0or6D8/y+c/vPTnP9Kd5z/WUuc/e4vnP2Df
5z9Tqec/NXfoPyKZ5z9HK+g/V1LoP4rS5z/7F+g/xdXnP58Q6D/GDOg/OhPnP3LD5z99heg/
tsrnPzYM6D9qROc/4E3oP+aN6D/zC+g/L9vnP23R5z9a4uc/T0noP3f35z8aMOg/gy3oPzZo
6D+q8uc/Un/oP+u05z/jxec/jonnP07T6D+ayec/YxHoP5sz6D+Zaec/aCToP6Ev6D/0seg/
BnPnP+XY5z9m7ec/QEboP5Lp5z/G9eg/MpzoPxmH5z/4neg/S2PoP3rx5z8XB+g/GWfoP6jw
5z+tNug/QVboPzCL6D+8geg/KjzoPxoX6D/+Ieg/MkzoPzFK6T8vheg/PwbpPxOv6D97xOg/
a/7nP2ng6D9jQug/sy3oP9L06D9L/+g/rMnnP6XM6D9oLeg/CnzoP+Uu6D/46Oc/t7boP2IW
6D+nJeg/PdfoP0jr5z8Yueg/FEbpPz5t5z/6Tug/v8noPwM66D+Xr+g/DR/oPw+Z6D9Utuc/
fKLoP+z16D++wug//cPoP3qo6D9Ohug/fdLoP/mE6D+p4+g/UY3oP1Fn6D8uPug/GcnoP4Dz
6D/y0Og/Q63oPxIw6D8ZVeg/keToP/Yh6T+IFuk/A5npP+Ew6T+Qnug/tbToP7Ma6T9JdOg/
gfroP8JM6T+sq+g/HijoPxVZ6D+TtOg/fnjoP5sk6T+iBek/ocfoP44w6D8CSug/amToP3Zp
6D/S2Og/Oe/oP5776D8c4Og/Q6DpP0Qs6T/TTuk/wgrpPwPm6D9j9ug/yWfpPxaz6D+m5eg/
//boP63h6D8QrOg/iqToP3VK6T/dqeg/7r/oP5jL6D/haOg/DwLpP89c6T9Li+k/Y0DpP8ot
6T9n+eg/wS/pP4n66D8V9+g/StHoP5qu6D9NT+k/NePoP96s6D8aTOk//0/pP8eC6T95xek/
iHPpP+4k6T8Whuk/7NfoPxtt6T+hx+k/1IjpPw5f6T8VeOk/YIDpP1676D/YUuk/vyrpPwPw
6D+oruk/QOPoPwTk6D8Fj+k/68DpPzqj6T9Su+k/wxbpPzOY6T+71+k/koDpP9R46T+7pek/
He/pP5Tc6T+yeuk/SlfpPyAC6T/SJOk/QOboPz4U6T8NRuk/TVzpP5EK6T/Eiuk/OVbpPy6U
6T8njuk/USvpP+1q6T8D6Og/mK7pP1q06T/bouk/7HDpP9qz6T9Te+k/UKfpP9ow6j8hwek/
mHvpPyHI6T/Ujuk/qxPqP/bx6T/kFuo/oKDpPyH76D+zDek/A1zpP5Uv6T+wv+k/xlrqP16a
6T8yWuk/RMnpP5H26T/2Q+k/B+vpP+l76j8Kcek/kYTpPz+66D80++k/RobpPxeH6T+Ujuk/
qC/pP2LM6T98Fus/OkzqP4E66j+aaeo/Qx/qP5fC6j9sbeo/gOTpP2nL6T/M6uk/KYXqP3v2
6T/qI+o/NwrqP2hR6j+dRuo/OALqP04U6j/OKeo/06XpP9ce6j/Dv+k/i/rpP3b66T/I1+k/
ZUnqP45n6T8Qa+k/Ob7pP+WF6j/m+Ok/yDTqP1vi6T+Ib+o/n5zqPxEW6j9UOuo/BRjqPyem
6T8v4+k/Ys7pP+fo6T+uJ+o/3FbpP3hr6j+qR+o/RJrqP6w86j+uHOo/4R7qPwL26T+9vOo/
jVDqP7FR6j8Bpeo/swXqP7ae6j9Q0+k/WzzqP0EX6j/R2+o/6ifqP4+G6j+0Veo/q1bqP7p8
6j/VQeo/HTbqPz7s6T+pleo/HEzqPw556j/NjOo/TSzqPxn26T/J/eo/XpPqP92C6j8Gz+o/
VLfqP6m/6j/98eo/xxTqPz2z6j/Pi+o/f0jrP+6t6j+x6ek/x+zpP1ES6j/89eo/cd/qPynB
6j/vaeo/7zjrP2496j+vZeo/KZPqPwUs6j8X7eo/+RPrPzIn6z+Wweo/j+7qP3kA6j+60Ok/
giDqPygO6z+Yn+o/7AvsP3K/6j/uYes/YLXqP8z36j9G9+o/</AssayYData></Step><Step><CommonData><SampleLocation>1</SampleLocation><SampleID></SampleID><SampleGroup></SampleGroup><SampleInfo></SampleInfo><SampleRow>E</SampleRow><SamplePlate>1</SamplePlate><WellType>BUFFER</WellType><Concentration>-1</Concentration><ConcentrationUnits>µg/ml</ConcentrationUnits><MolarConcentration>-1</MolarConcentration><MolarConcUnits>nM</MolarConcUnits><MolecularWeight>-1</MolecularWeight><Temperature>30</Temperature><StartTime>2419975</StartTime><AssayTime>180</AssayTime></CommonData><FlowRate>600</FlowRate><StepType>DISASSOC</StepType><StepName>Dissociation</StepName><StepStatus>OK</StepStatus><ActualTime>179.999</ActualTime><CycleTime>0.2</CycleTime><AssayXData Points="900">XUD2RMNG9kQqTfZEiFP2RO5Z9kRdYPZEu2b2RCpt9kSQc/ZE7nn2RF2A9kTDhvZEIo32RJCT
9kT3mfZEXaD2RLum9kQyrfZEkLP2RPe59kRVwPZEu8b2RCrN9kSI0/ZE99n2RFXg9kS75vZE
Ku32RIjz9kTu+fZEVQD3RLsG90QiDfdEkBP3RO4Z90RdIPdEuyb3RCIt90SQM/dE9zn3RFVA
90TDRvdEIk33RIhT90TuWfdEXWD3RLtm90QibfdEiHP3RPd590RdgPdE5Ib3RCKN90SIk/dE
7pn3RF2g90S7pvdEIq33RDy090TuufdEVcD3RLvG90QizfdEiNP3RO7Z90RV4PdEu+b3RCLt
90SI8/dE7vn3RFUA+ES7BvhEIg34RJAT+ETuGfhEXSD4RMMm+EQiLfhEiDP4RO45+ERVQPhE
u0b4RCJN+ESQU/hE7ln4RFVg+ES7ZvhEIm34RJBz+ETuefhEVYD4RLuG+EQijfhEiJP4RO6Z
+ERVoPhEu6b4RCKt+ESIs/hE7rn4RF3A+ETDxvhEIs34RIjT+ETu2fhEXeD4RLvm+EQi7fhE
iPP4RO75+ERVAPlEuwb5RDIN+USIE/lE7hn5RF0g+US7JvlEIi35RJAz+UTuOflEVUD5RLtG
+UQiTflEkFP5RPdZ+URVYPlEw2b5RCJt+USQc/lE7nn5RFWA+UTDhvlEIo35RJCT+UTumflE
ZaD5RMOm+UQqrflEiLP5RPe5+URdwPlEw8b5RCrN+USQ0/lE99n5RF3g+UTD5vlEU+35RJDz
+UT3+flEXQD6RMMG+kQqDfpEkBP6RPcZ+kRdIPpEwyb6RCot+kSQM/pE9zn6RF1A+kTDRvpE
Kk36RJBT+kT3WfpEXWD6RMNm+kQqbfpEkHP6RBd6+kRdgPpEw4b6RCqN+kSQk/pE95n6RF2g
+kTDpvpEKq36RJCz+kT3ufpEXcD6RMPG+kQqzfpEkNP6RPfZ+kRd4PpEw+b6RCrt+kSQ8/pE
9/n6RF0A+0S7BvtEKg37RJAT+0T3GftEXSD7RMMm+0QqLftEkDP7RPc5+0RdQPtEw0b7RCpN
+0S5U/tE91n7RFVg+0S7ZvtEMm37RJBz+0T3eftEXYD7RMOG+0QqjftEkJP7RPeZ+0RVoPtE
w6b7RCqt+0SQs/tE97n7RF3A+0TDxvtEKs37RJDT+0T32ftEXeD7RLvm+0Qq7ftEkPP7RPf5
+0RVAPxEwwb8RCIN/ESIE/xE9xn8RF0g/ES7JvxEKi38RIgz/ET3OfxEVUD8RLtG/EQqTfxE
kFP8RO5Z/ERVYPxEu2b8RCpt/ESQc/xE7nn8RF2A/ETDhvxEIo38RJCT/ET3mfxEXaD8RLum
/EQqrfxEkLP8RO65/ERdwPxEw8b8RCrN/ESI0/xE7tn8RF3g/ES75vxEIu38RIjz/ETu+fxE
VQD9RLsG/UQqDf1EkBP9RO4Z/URVIP1Euyb9RCot/USQM/1E9zn9RFVA/UTDRv1EIk39RJBT
/UT3Wf1EVWD9RMNm/UQibf1EiHP9RO55/URdgP1Eu4b9RCqN/USQk/1E7pn9RF2g/US7pv1E
Iq39RJCz/UT3uf1EVcD9RLvG/UQqzf1EiNP9RPfZ/URV4P1Eu+b9RCLt/USQ8/1E7vn9RF0A
/kS7Bv5EKg3+RJAT/kTuGf5EXSD+RLsm/kQiLf5EiDP+RPc5/kRdQP5Eu0b+RCJN/kSIU/5E
91n+RIZg/kS7Zv5EKm3+RJBz/kT3ef5EVYD+RMOG/kQijf5EkJP+RO6Z/kRVoP5Ew6b+RCKt
/kSQs/5E7rn+RF3A/kS7xv5EIs3+RIjT/kT32f5EVeD+RMPm/kQi7f5EkPP+RPf5/kRdAP9E
uwb/RCoN/0SQE/9E7hn/RFUg/0S7Jv9EKi3/RIgz/0T3Of9EXUD/RLtG/0QqTf9EiFP/RO5Z
/0RdYP9Eu2b/RCJt/0SIc/9E7nn/RF2A/0T1hv9EIo3/RIiT/0T3mf9EVaD/RLum/0Qirf9E
kLP/RO65/0RVwP9E5Mb/RCLN/0SQ0/9E99n/RFXg/0S75v9EIu3/RJDz/0Tu+f9EKgAARV4D
AEWRBgBFxAkARfcMAEUqEABFXhMARZEWAEXEGQBF9xwARSogAEVeIwBFkSYARcQpAEX3LABF
KjAARV4zAEWRNgBFyDkARfs8AEUqQABFXkMARZFGAEXESQBF90wARSpQAEVeUwBFkVYARchZ
AEX7XABFKmAARV5jAEWRZgBFyGkARfdsAEUucABFYnMARZV2AEXIeQBF93wARS6AAEVegwBF
kYYARcSJAEX3jABFKpAARV6TAEWRlgBFxJkARfucAEUqoABFXqMARZGmAEXEqQBF+6wARSqw
AEVeswBFkbYARcS5AEX3vABFKsAARV7DAEWRxgBFxMkARffMAEUu0ABFYtMARZHWAEXE2QBF
BN0ARSrgAEVi4wBFleYARcTpAEUU7QBFKvAARWLzAEWV9gBFxPkARfv8AEUuAAFFXgMBRZEG
AUXICQFF+wwBRS4QAUVuEwFFlRYBRcgZAUX7HAFFLiABRWIjAUWVJgFFyCkBRfssAUUuMAFF
YjMBRZU2AUXIOQFF+zwBRS5AAUViQwFFlUYBRchJAUX7TAFFLlABRWJTAUWVVgFFyFkBRftc
AUUuYAFFYmMBRZVmAUXIaQFF+2wBRS5wAUVicwFFlXYBRch5AUX7fAFFLoABRWKDAUWVhgFF
yIkBRfuMAUUukAFFYpMBRZWWAUXImQFF+5wBRS6gAUViowFFlaYBRcipAUX7rAFFLrABRWKz
AUWRtgFFyLkBRfu8AUUuwAFFXsMBRZXGAUXIyQFF+8wBRS7QAUVi0wFFkdYBRcjZAUX73AFF
LuABRV7jAUWV5gFFyOkBRffsAUUq8AFFm/MBRZX2AUXI+QFF+/wBRS4AAkVeAwJFlQYCRcQJ
AkX/DAJFLhACRWITAkWVFgJFyBkCRfccAkUuIAJFYiMCRZUmAkXIKQJF+ywCRS4wAkViMwJF
lTYCRcg5AkX7PAJFKkACRV5DAkWVRgJFyEkCRftMAkUuUAJFYlMCRZVWAkXIWQJF+1wCRS5g
AkViYwJFlWYCRcRpAkX7bAJFLnACRWJzAkWRdgJFyHkCRft8AkUugAJFXoMCRZWGAkXQiQJF
EI0CRSqQAkVikwJFpZYCRcSZAkX7nAJFLqACRWKjAkWVpgJFxKkCRfusAkUusAJFYrMCRZG2
AkXIuQJF+7wCRS7AAkViwwJFkcYCRcjJAkX7zAJFLtACRV7TAkWR1gJFyNkCRffcAkUq4AJF
YuMCRZXmAkXI6QJF9+wCRS7wAkVe8wJFkfYCRcj5AkX3/AJFLgADRV4DA0WRBgNFxAkDRfcM
A0UqEANFXhMDRZUWA0XEGQNF+xwDRSogA0VeIwNFlSYDRcgpA0X7LANFKjADRV4zA0WVNgNF
xDkDRfs8A0UqQANFYkMDRZVGA0XISQNF90wDRSpQA0ViUwNFlVYDRcRZA0X3XANFLmADRWJj
A0WVZgNFxGkDRftsA0UucANFYnMDRZF2A0XIeQNF+3wDRSqAA0VegwNFkYYDRciJA0X3jANF
KpADRV6TA0WRlgNFyJkDRfucA0UqoANFXqMDRZWmA0XEqQNF+6wDRSqwA0VeswNFlbYDRcS5
A0X7vANFLsADRV7DA0WVxgNFxMkDRffMA0Uq0ANFXtMDRZHWA0XE2QNF+9wDRS7gA0Ve4wNF
keYDRcTpA0X37ANFKvADRV7zA0WV9gNFxPkDRff8A0UqAARFYgMERZUGBEXECQRF9wwERSoQ
BEViEwRFkRYERcgZBEX3HARFKiAERV4jBEWRJgRFxCkERSgtBEUqMARFYjMERZU2BEXEOQRF
9zwERSpABEVeQwRFkUYERdhJBEX3TARFS1AERV5TBEWRVgRFxFkERfdcBEUqYARFXmMERZFm
BEXEaQRF92wERSpwBEVecwRFkXYERcR5BEX7fARFKoAERV6DBEWRhgRFxIkERfeMBEUqkARF
XpMERZGWBEXEmQRF95wERS6gBEViowRFkaYERcSpBEX3rARFKrAERV6zBEWRtgRFxLkERfe8
BEUqwARFXsMERZHGBEXEyQRF98wERSrQBEVe0wRFldYERczZBEX73ARFKuAERWLjBEWR5gRF
xOkERffsBEUq8ARFXvMERZX2BEXE+QRF9/wERS4ABUViAwVFlQYFRcQJBUX7DAVFLhAFRV4T
BUWVFgVFxBkFRfscBUUuIAVFXiMFRZEmBUXEKQVF+ywFRSowBUViMwVFlTYFRcg5BUX/PAVF
LkAFRWJDBUWVRgVFyEkFRftMBUWEUAVFYlMFRZVWBUXIWQVF+1wFRS5gBUViYwVFlWYFRchp
BUX7bAVFKnAFRWJzBUWVdgVFyHkFRft8BUUugAVFYoMFRZWGBUXIiQVF+4wFRS6QBUVikwVF
lZYFRciZBUX7nAVFLqAFRWKjBUWVpgVFyKkFRfusBUUusAVFYrMFRZW2BUXIuQVF+7wFRTfA
BUViwwVFlcYFRcjJBUX7zAVFLtAFRWLTBUWV1gVFzNkFRfvcBUV04AVFguMFRZXmBUXI6QVF
++wFRS7wBUVe8wVFofYFRcj5BUX3/AVFLgAGRWIDBkWVBgZFyAkGRfcMBkUqEAZFchMGRZEW
BkXIGQZF9xwGRS4gBkViIwZFlSYGRcgpBkX3LAZFLjAGRWIzBkWVNgZF0DkGRfs8BkUuQAZF
YkMGRZVGBkXESQZF+0wGRS5QBkVeUwZFkVYGRcRZBkX3XAZF</AssayXData><AssayYData Points="900">HkbrP6366j/HSes/2W3rP99I6z95oes/zDbsP5/n6z8GCOw/9G3sPw5A7D/bK+w/20bsP9kI
7D+bGew/RkTsPxvU7D9/4uw/TRjsPz4t7D+ya+w/5irsP7T66z/xPO0/gUHsP3wm7T+Aqew/
V6nsP3Wf7D+6vOw/y13tP7SZ7D+4h+w/5+fsP9NM7D8BvOw/k+zsPwq+7D+pe+w/xQ/tPw6P
7D8ekOw/s4fsP6W37D+HPe0/3APtP2qq7T/x7Ow/JMbsPw2e7D/HHu0/G/jsP46b7T8qT+0/
3ATtPxPs7D94AO0/bQTtP/8x7T9bbO0/G6HsP9zs7D8tm+0/lAvtPyKf7T/ho+0/Ab3sP8C1
7T/7/ew/WRbtP48S7T91U+0/eBztPyvP7D9n4+w/IUztPx9n7T8pA+0/mRPtP6uL7T8oBO0/
oLvsP+Fl7T9N6Ow/7AvtP1cE7T9dzuw/f43tP+L+7D/TH+0/8d3sPzCQ7T8fA+0/YE3tPx4j
7T9mq+w/UlDuPyAj7T/mwew/JwftPzzd7D/Ckuw/AfzsP3vp7D9Px+0/44vsP0dk7T8abe0/
4ybuP1p47T8VPO0/OOTsP9Ba7T+qQ+0/Z4LtP8rR7D8rIe0/oO7sP21T7T+MeO0/b8DsP6o/
7T/W5+w//OnsP4NF7T/Ezuw/eFftP8lR7T9fpu0/lHbtPxE47T+BDu0/sYbtP7JI7D+hcu0/
DxDtP4yM7T9LQu0/+M3tP8//7D+dLe0/akTtP4Fu7T9v3uw/7kvtP/F77D8Ymu0/KkXtP8no
7D+Z1+0/jgjtP3Dq7D8Hce0/0HvtPy6w7D82Ae0/ZQbtP+y67T/J++w/eUztP5n+7D8Tnu0/
mLPtP3Ll7T+UHe4/LobtP2+97D/CXO0/akztP2uE7T9uIO0/1A3tP4jz7T8yk+0/yfnsP0v1
7D8cGO0/ccDsP99R7T8uYO0/9s3tP5ba7T/4uOw//GHtP7ie7T807+w/DXbtP5t37D8R2uw/
KZ/tP9Jz7T/YfO0/BhPtP5aX7T/QB+0/fUHtP79W7T8Goe0/IVHtP+Gd7D+duuw/Z6zsP5qm
7T8C0e0/McfsP0UH7T+pRu0/3RvtP39t7T+Pe+0/yCTtP/Lw7T//ve0/5fbsP6lG7T/E5ew/
wDHtP5xf7T+oY+0/Za3tP0Yg7T8IvOw/1OvsP93h7D+n4Ow/HLjtP83v7T9pre0/FyTtP9kr
7T+LP+0/vjTtP6ji7T8moe0/qsrtPwB47T/V9e0/08rtP1z07D/Vxu0/NVTtP2Z77T+FA+4/
lxjtP7aL7T8XsOw/cRPtP0Ax7j9Aju0/IRftPxcX7T8ah+0/hsrtP+p+7T9rV+0/2yjtP/RA
7T8Pbu0/KcLtP3yb7T8Xae0/VvXsP5ni7T+CdO4/cfPtPznE7T/wRO0/RkbtP+Z47T9mpO0/
9QLuP4x77T9Ub+0/dQPuP+As7T/Zpu0/DmntPx+n7T9sxu0/RIjtP2Y37T9Y2O0/Z/TtPzkM
7T81i+0/BxHuPwct7j/1ze0/203tP4ZC7j9ClO0/2HfuP1U47T/I1O0/HPLtPypx7T948+0/
ldPtP5ui7T/Pte0/baHtP47X7T9Pl+0/4WvtP5bh7D/F0e0/yIDuP3/x7D/vKe0/v/ztP2co
7j+hru0/ROrtP0/i7T+dvu0/BgLtP1py7T8hNe0/23/tP1/x7T8KYu0/0CHuP8sA7T+Dnu0/
wVTtP8zq7T8giu0/MavtP6B27T+8v+0/rq3tP33j7T/q/u0/sUjtP3WN7T/Hre0/q5/tP+tX
7j/nzu0/guntP0Ic7T90/O0/V7/tP5Bs7j+a8O0/Lu3tP1bb7T9PyO0/iCfuPyjy7T/iue0/
J4XuPxlM7j+Upu0/1SbuP2dP7T8BIe0/o3ftP5+h7T8vju0/hR3tP6qa7j/SFe4/CantP55r
7T/vCu4/foLtPweR7T+Q0e4/LIbuP+oh7j9PSO4/cL7uP2MO7j9Buu0/uC3uP1ID7j+Yue0/
nwHuPwCA7j9Uee4/Ql3uP+bn7T8Yiu4/5jXuP3+J7j9j+u0/k4btP/0q7j928O0/Ll/uPwIa
7j+07u0/oBnuP/Qn7j8k+u0/sxruPwBU7j9iZO0/DXnuP2NO7j+1te0/B8ftP0Oi7T+c1u0/
KoTuP6f47T+f3O0/hJnuP3fN7j+js+4/1sruPyYc7j/WLO4/dWXuPwtn7j9zzO0/sWrtP+1K
7j+/wu0/chvuPxCT7j9vU+0/Tq7tP4D/7T9pMe4/+uLtPy6/7T9cu+4/bP3tPzh77j/GDO4/
vYDtPwgD7j9HE+4/EY7uP+117j9I2+4/mD/uPw7X7T9rBu8/JIvuP8j67j8Lhe0/4c3tP1KT
7j+HoO4/udzuP91E7j+Ztu0/fUjuPxIq7j+57O4/liHuP16P7j9wSe4/TUPuP79y7j/wNe4/
72nuP4S17j/Ide4/K5ftP4fB7j+1hO4/fC7uP3I67j8FMO4/+FDuP/v97T98Pe4/kW3uP06Y
7j93p+0/xIDtP8RI7j+zEu4/JpDuP4Wz7j+68+4/OuHuP4637j/Yf+4/oRzuP0E87j/1Oe4/
dIfuP1Fz7j9xWO4/K4nuP9Iv7j9Ype4//XXuP9l37j8P3+4/AsbuP3CU7j9lZe4/pFPuP3vU
7j+sce4/kPXtP60i7j+xq+4/WpfuP6aD7j8sve4/lJnuP9JF7j8UNO4/4QHvP00o7j/xvO4/
MUHuP/En7z9/x+4/xsHuP+LG7j/KT+4/NKTuPyC77j8bre4/9X7uP/Iu7z+yne4/TwbvP/hL
7j9sQu4/8truP4Xb7j/RtO4/Uv/uP2Nm7j+O9u4/O/PuPzeR7j+8Mu8/q6ruP32U7j9fhO4/
sAnvP/t47j/dm+4/M+3uPwHe7j+ytu4/0ovuP9F57j81je4/6VDuP9aV7j+Nde4/gRPuP+Y+
7z8bWu8/hznvP2637j85T+8/SgnvPzaz7j8Xyu4/OF3uP0A67z8a/O4/f4juP2LT7j/Dee4/
q1nvPzcs7z9Iuu4/qxLvP10g7z8BE+8/pp7uP0sH7j/bWO8//ODuP97l7j+rP+8/fpfuPzAG
7z/zmu8/yjfuP/fv7j/jvu4/V+TuPwop7j+cEu8/Cv7uP/F77z+XVu8/kQTvP/XW7j8aF+8/
m9XuP6Cs7j9ORu8/XWTvP9Hq7j82Be8/b23vP2/B7j/PbO8/Q47uPznF7j+72u4/yOzuP9+O
7j+0ru4/fwXvPx6m7j9kNO8/AyHuP9Ga7z/q5O4/nqbuP8qR7j9PQ+8/3bjvP0Fq7j9Pg+8/
3y3vP6MJ7z/wvO4/CwHvPyNN7z+/me8/yD/vP+097z9nF+8/v/DuP7EJ7z85v+4/B1HvP+1C
7z941O8/shnvP/eM7z8q2e4/lXzvPx9c7z9zU+8/yGLvP/wP7z89f+8/n1TvP7Y57z/pVO8/
eA7vP/xG7z9Ghe8/LXnvP1ud7z/h0+4/GVDvPxt37z+S5+8/DETvP6Ld7z8C3O8/sO7vP0W5
7z9Hj+8//DzvP5zA7j+5ve8/H5DvP2SJ7z+Xvu8/UsPvP7gE7z8v6+4/GRrvP+y57z8GY+8/
y1DvPwVr7z8pTu8///PuP9cK7z8ha+8/LETuP4P97j+Ch+8/dLvvPwBC7z8Dc/A/1qbvP5+a
7z/QuO8/SH3vP8Jx7z8z4e8/ENPvP/237z+/eu8/EKzvPzgJ7z9h6+8/tLTvP3oF7z/7Ae8/
aT7vP7sg7z+cxO8/vfPuPzdJ7z/uku8/EIjvP8u97z8l2O8/UK7vP16M7z9RH/A/6b/uP36x
7z9c7O8/JLjvP5Vc7z8PfO8/5EjvP/Qs7z87/O8/QTrvPyL67z8xru8/iejvP5M27z8yfe8/
A47vP79z7z92fO8/qQzwP+Rc7z/7lu8/AkfwP/X47z9ihO8/0anvPzlo7z8oZe8/vgjwP8RL
8D+jHe8/J83vP75l7z9W9+8/j4jvP3Mz8D+X8+8/+b/vP91C8D85F/A/QPHvP4uG7z8PDvA/
KoLvPxGE8D+G1e8/zqTvP/IR8D8q6u8/iVvvPy6o7z+L2+8/+9HvPw2g8D/vzO8/htDvP786
8D9fnPA/v37wPw9c8D/3ce8/cEDwP6Hw7z8Z1O8/qNzuPxU77z9HVPA/VuDvP9Yk8D/X7+8/
qPHvP+V08D+qU/A/9efvP7en7z/63O8/b8nvP6p58D+BE/A/d9rvPyXu7z8Jl+8/vpXvP4IT
8D83sO8/uMLvP6Gg7z/Hh+8/2JfvP9wF8D9Y6e8/bSLwP3ni7z/pRvA/AP7vP1Ff8D8cRvA/
xzHwP8oj8D8GZfA/1jDwP5jc7z8jCvA/JrfwPzCX7z+q7+8/mCTwP0/l7z9zI/A/NrjvP5mQ
7z8BFvA/ay7wP1tN8D8EUfA/cWPwP9Ke8D8DVPA/32TvPxN28D/WLPA/60bwPwh+7z/2DvA/
EdnvP7MT8D8Wxu8/1DrwP1L37z+Nnu8/kcPvP2um7z/7tfA/sSHwP2CB8D+pZvA/vAXxP5pc
7z+lLvA/LN3vP70H8D+8wO8/mJTwP1Rq7z9jFPA/FKLvP4V48D/5IPA/aMTwPz4u8D/gFvA/
ZXbwP8Gj7z+KSPA/t4rwP4078D/CiPA/vJnwP6jw7z+67u8/QmjwP0pp8D8HOfA/OAvwP005
8D8R4/A/ujbwP1Bl8D+Oa/A/1R7wP80q8D8HIvA/MRzwP4hY8D/w/+8/qBnwP7Mx8D8rBPE/
dX/wPxFl8D+r9+8/b9bvP2NO8D8vbvA/gJnvP4FH8D/9TvA/</AssayYData></Step><Step><CommonData><SampleLocation>11</SampleLocation><SampleID></SampleID><SampleGroup></SampleGroup><SampleInfo></SampleInfo><SampleRow>E</SampleRow><SamplePlate>1</SamplePlate><WellType>REGENERATION</WellType><Concentration>-1</Concentration><ConcentrationUnits>µg/ml</ConcentrationUnits><MolarConcentration>-1</MolarConcentration><MolarConcUnits>nM</MolarConcUnits><MolecularWeight>-1</MolecularWeight><Temperature>30</Temperature><StartTime>2609341</StartTime><AssayTime>5</AssayTime></CommonData><FlowRate>1000</FlowRate><StepType>KREGENERATION</StepType><StepName>Regeneration2</StepName><StepStatus>OK</StepStatus><ActualTime>5.00005</ActualTime><CycleTime>0.2</CycleTime><AssayXData Points="25">KmAGRV1jBkWQZgZFwGkGRfNsBkUmcAZFWXMGRZB2BkXEeQZF93wGRSaABkVZgwZFkIYGRcSJ
BkXzjAZFKpAGRV2TBkWQlgZFxJkGRX6dBkUqoAZFWaMGRZCmBkXAqQZF96wGRQ==</AssayXData><AssayYData Points="25">cmRmwPdvcsAgOnrA6K5/wNr1gcBmloPABhSFwCCBhsACrofAGLOIwMqYicC6j4rAIvWKwM/R
i8C5eozAUgWNwI+OjcCAGI7A0peOwL8ej8CLn4/AGgGQwC13kMCUpJDA98CQwA==</AssayYData></Step><Step><CommonData><SampleLocation>12</SampleLocation><SampleID></SampleID><SampleGroup></SampleGroup><SampleInfo></SampleInfo><SampleRow>E</SampleRow><SamplePlate>1</SamplePlate><WellType>NEUTRALIZATION</WellType><Concentration>-1</Concentration><ConcentrationUnits>µg/ml</ConcentrationUnits><MolarConcentration>-1</MolarConcentration><MolarConcUnits>nM</MolarConcUnits><MolecularWeight>-1</MolecularWeight><Temperature>30</Temperature><StartTime>2625463</StartTime><AssayTime>5</AssayTime></CommonData><FlowRate>1000</FlowRate><StepType>KREGENERATION</StepType><StepName>Regeneration2</StepName><StepStatus>OK</StepStatus><ActualTime>4.99907</ActualTime><CycleTime>0.2</CycleTime><AssayXData Points="25">KrAGRV2zBkWQtgZFwLkGRfe8BkUqwAZFXcMGRYzGBkXEyQZF98wGRSrQBkVd0wZFjNYGRcTZ
BkXz3AZFMuAGRV3jBkWQ5gZFxOkGRffsBkUq8AZFXfMGRZD2BkXE+QZF8/wGRQ==</AssayXData><AssayYData Points="25">1l6TPogFrD4Cu8A+IZHQPol83D5EuuQ+e8bvPjLi9T4L7Pw+z8ABP9tbAz9DuwY/JDIGP7oc
CT82mAk/KT0MP+hvDT9pUQ8/TwAQPzEGEj8OWBI/OGkUP3AiFD/2MxQ/kt0UPw==</AssayYData></Step><Step><CommonData><SampleLocation>11</SampleLocation><SampleID></SampleID><SampleGroup></SampleGroup><SampleInfo></SampleInfo><SampleRow>E</SampleRow><SamplePlate>1</SamplePlate><WellType>REGENERATION</WellType><Concentration>-1</Concentration><ConcentrationUnits>µg/ml</ConcentrationUnits><MolarConcentration>-1</MolarConcentration><MolarConcUnits>nM</MolarConcUnits><MolecularWeight>-1</MolecularWeight><Temperature>30</Temperature><StartTime>2641782</StartTime><AssayTime>5</AssayTime></CommonData><FlowRate>1000</FlowRate><StepType>KREGENERATION</StepType><StepName>Regeneration2</StepName><StepStatus>OK</StepStatus><ActualTime>5.00005</ActualTime><CycleTime>0.2</CycleTime><AssayXData Points="25">JgAHRVkDB0WIBgdFvAkHRfMMB0UmEAdFWRMHRYwWB0XAGQdF8xwHRSIgB0VVIwdFjCYHRcAp
B0XzLAdFJjAHRVkzB0WMNgdFvDkHRfM8B0UmQAdFVUMHRYhGB0W8SQdF80wHRQ==</AssayXData><AssayYData Points="25">eWKBwJcRhcAVgofAwuqIwD/ficAs4IrA6e6LwGSSjMAa+IzAO5WNwMAljsBIoI7As/iOwJ5q
j8DCmY/AMRWQwGSekMAJoJDArRmRwFA5kcAzq5HAieeRwFT9kcDlVpLAe0ySwA==</AssayYData></Step><Step><CommonData><SampleLocation>12</SampleLocation><SampleID></SampleID><SampleGroup></SampleGroup><SampleInfo></SampleInfo><SampleRow>E</SampleRow><SamplePlate>1</SamplePlate><WellType>NEUTRALIZATION</WellType><Concentration>-1</Concentration><ConcentrationUnits>µg/ml</ConcentrationUnits><MolarConcentration>-1</MolarConcentration><MolarConcUnits>nM</MolarConcUnits><MolecularWeight>-1</MolecularWeight><Temperature>30</Temperature><StartTime>2658234</StartTime><AssayTime>5</AssayTime></CommonData><FlowRate>1000</FlowRate><StepType>KREGENERATION</StepType><StepName>Regeneration2</StepName><StepStatus>OK</StepStatus><ActualTime>4.99907</ActualTime><CycleTime>0.2</CycleTime><AssayXData Points="25">JlAHRVlTB0WIVgdFvFkHRe9cB0UmYAdFVWMHRYhmB0W8aQdF72wHRSJwB0VVcwdFiHYHRbx5
B0XvfAdFIoAHRVWDB0WIhgdFvIkHRe+MB0UikAdFVZMHRYyWB0W8mQdF75wHRQ==</AssayXData><AssayYData Points="25">VIPGPllO3j7f6PA+Qvr7Pkf0Aj+1mwc/lA0LP8krDz/arBE//s8SP2LNEz8fnxc/dbIZPx3c
Gj8tfRs/Y1cePx00Hz91nCA/cToiP6p4Ij8skiM/ZMckPxUKJj/w3CY/WtEnPw==</AssayYData></Step><Step><CommonData><SampleLocation>11</SampleLocation><SampleID></SampleID><SampleGroup></SampleGroup><SampleInfo></SampleInfo><SampleRow>E</SampleRow><SamplePlate>1</SamplePlate><WellType>REGENERATION</WellType><Concentration>-1</Concentration><ConcentrationUnits>µg/ml</ConcentrationUnits><MolarConcentration>-1</MolarConcentration><MolarConcUnits>nM</MolarConcUnits><MolecularWeight>-1</MolecularWeight><Temperature>30</Temperature><StartTime>2674525</StartTime><AssayTime>5</AssayTime></CommonData><FlowRate>1000</FlowRate><StepType>KREGENERATION</StepType><StepName>Regeneration2</StepName><StepStatus>OK</StepStatus><ActualTime>4.99907</ActualTime><CycleTime>0.2</CycleTime><AssayXData Points="25">IqAHRVGjB0WIpgdFvKkHRe+sB0UisAdFUbMHRYS2B0W4uQdF67wHRR7AB0VRwwdFhMYHRbjJ
B0XrzAdFHtAHRVHTB0Wd1gdFvNkHRe/cB0Ue4AdFUeMHRYTmB0W46QdF6+wHRQ==</AssayXData><AssayYData Points="25">wfp/wIUbhMAVOYbAno6HwAO0iMAjeYnA71yKwGYSi8ARx4vAuxOMwMavjMBJKI3A0YeNwKna
jcCLZY7AF3mOwC7QjsDp/47AqlyPwDqVj8BktY/AafWPwK1VkMDaRJDAYWeQwA==</AssayYData></Step><Step><CommonData><SampleLocation>12</SampleLocation><SampleID></SampleID><SampleGroup></SampleGroup><SampleInfo></SampleInfo><SampleRow>E</SampleRow><SamplePlate>1</SamplePlate><WellType>NEUTRALIZATION</WellType><Concentration>-1</Concentration><ConcentrationUnits>µg/ml</ConcentrationUnits><MolarConcentration>-1</MolarConcentration><MolarConcUnits>nM</MolarConcUnits><MolecularWeight>-1</MolecularWeight><Temperature>30</Temperature><StartTime>2690685</StartTime><AssayTime>5</AssayTime></CommonData><FlowRate>1000</FlowRate><StepType>KREGENERATION</StepType><StepName>Regeneration2</StepName><StepStatus>OK</StepStatus><ActualTime>5.00005</ActualTime><CycleTime>0.2</CycleTime><AssayXData Points="25">HvAHRVHzB0WE9gdFtPkHRev8B0UeAAhFUQMIRYQGCEW4CQhF6wwIRRoQCEVREwhFhBYIRbgZ
CEXrHAhFHiAIRVEjCEWEJghFuCkIRSwtCEUeMAhFUTMIRYA2CEW0OQhF6zwIRQ==</AssayXData><AssayYData Points="25">96XmPlsN/j7W9Qg/PPQRP8dvGD+iSR0/D6whPzsnJT/0Aik/efAqPy5hLT/FrC8/5kwxP1Ju
Mj99cjU/6Sk1PzZbNz/xLjo/G747P88GPD+poT0/ti89P7hFPz8b3j8/rpBAPw==</AssayYData></Step></KineticsData></ExperimentResults>
