# Supplementary material for: Functional development of a V3/glycan-specific broadly neutralizing antibody isolated from a case of HIV superinfection
Source: eLife. 2021 Jul 15;10:e68110. doi: 10.7554/eLife.68110 (PMC8376252; doi:10.7554/eLife.68110)
Supplement: Figure 2—source data 2. [file elife-68110-fig2-data2.zip › QA013.2 Dbl Ref BLI_2020.05.29/Mat_Gmat-L0_LatestInt_Naive_2020.05.29/Experiment_1/Misc. Files/OctetExperiment.log]

2020/05/29 11:48:23	Instrument is busy
2020/05/29 11:48:24	Instrument is finished
2020/05/29 11:48:24	Ready
2020/05/29 11:58:25	Experiment started
2020/05/29 11:58:25	Starting new step
2020/05/29 11:58:25	Plate 1 temperature = 30 C
2020/05/29 11:58:25	Waiting to pick up sensor location A1
2020/05/29 11:58:25	Picking sensors location A1
2020/05/29 11:58:33	Checking sensors location A1
2020/05/29 11:58:34	Sensor 1: Integration Time = 2.68 ms
2020/05/29 11:58:34	Sensor 2: Integration Time = 2.84 ms
2020/05/29 11:58:34	Sensor 3: Integration Time = 2.89 ms
2020/05/29 11:58:34	Sensor 4: Integration Time = 2.73 ms
2020/05/29 11:58:34	Sensor 5: Integration Time = 2.86 ms
2020/05/29 11:58:34	Sensor 6: Integration Time = 3.04 ms
2020/05/29 11:58:34	Sensor 7: Integration Time = 3.20 ms
2020/05/29 11:58:35	Sensor 8: Integration Time = 2.71 ms
2020/05/29 11:58:42	Picking sensors completed location A1
2020/05/29 11:58:42	Plate 1 temperature = 30 C
2020/05/29 11:58:42	Ready to move to sample location A1
2020/05/29 11:58:43	Moving to sample location A1
2020/05/29 11:58:47	Arrived at sample location A1
2020/05/29 11:58:48	Waiting to start sample location A1
2020/05/29 11:58:48	Processing sample location A1
2020/05/29 11:59:17	Sample completed location A1
2020/05/29 11:59:17	Waiting to start new step
2020/05/29 11:59:18	Starting new step
2020/05/29 11:59:18	Ready to move to sample location A11
2020/05/29 11:59:18	Moving to sample location A11
2020/05/29 11:59:27	Arrived at sample location A11
2020/05/29 11:59:27	Waiting to start sample location A11
2020/05/29 11:59:27	Processing sample location A11
2020/05/29 11:59:32	Sample completed location A11
2020/05/29 11:59:32	Waiting to start new step
2020/05/29 11:59:32	Starting new step
2020/05/29 11:59:33	Ready to move to sample location A12
2020/05/29 11:59:33	Moving to sample location A12
2020/05/29 11:59:43	Arrived at sample location A12
2020/05/29 11:59:44	Waiting to start sample location A12
2020/05/29 11:59:44	Processing sample location A12
2020/05/29 11:59:48	Sample completed location A12
2020/05/29 11:59:48	Waiting to start new step
2020/05/29 11:59:49	Starting new step
2020/05/29 11:59:49	Ready to move to sample location A11
2020/05/29 11:59:49	Moving to sample location A11
2020/05/29 12:00:00	Arrived at sample location A11
2020/05/29 12:00:00	Waiting to start sample location A11
2020/05/29 12:00:00	Processing sample location A11
2020/05/29 12:00:04	Sample completed location A11
2020/05/29 12:00:05	Waiting to start new step
2020/05/29 12:00:05	Starting new step
2020/05/29 12:00:05	Ready to move to sample location A12
2020/05/29 12:00:05	Moving to sample location A12
2020/05/29 12:00:16	Arrived at sample location A12
2020/05/29 12:00:16	Waiting to start sample location A12
2020/05/29 12:00:16	Processing sample location A12
2020/05/29 12:00:21	Sample completed location A12
2020/05/29 12:00:21	Waiting to start new step
2020/05/29 12:00:21	Starting new step
2020/05/29 12:00:21	Ready to move to sample location A11
2020/05/29 12:00:21	Moving to sample location A11
2020/05/29 12:00:32	Arrived at sample location A11
2020/05/29 12:00:32	Waiting to start sample location A11
2020/05/29 12:00:32	Processing sample location A11
2020/05/29 12:00:37	Sample completed location A11
2020/05/29 12:00:37	Waiting to start new step
2020/05/29 12:00:38	Starting new step
2020/05/29 12:00:38	Ready to move to sample location A12
2020/05/29 12:00:38	Moving to sample location A12
2020/05/29 12:00:49	Arrived at sample location A12
2020/05/29 12:00:49	Waiting to start sample location A12
2020/05/29 12:00:49	Processing sample location A12
2020/05/29 12:00:53	Sample completed location A12
2020/05/29 12:00:54	Waiting to start new step
2020/05/29 12:00:54	Starting new step
2020/05/29 12:00:54	Ready to move to sample location A1
2020/05/29 12:00:54	Moving to sample location A1
2020/05/29 12:01:04	Arrived at sample location A1
2020/05/29 12:01:04	Waiting to start sample location A1
2020/05/29 12:01:04	Processing sample location A1
2020/05/29 12:01:33	Sample completed location A1
2020/05/29 12:01:33	Waiting to start new step
2020/05/29 12:01:34	Starting new step
2020/05/29 12:01:34	Ready to move to sample location A2
2020/05/29 12:01:34	Moving to sample location A2
2020/05/29 12:01:39	Arrived at sample location A2
2020/05/29 12:01:39	Waiting to start sample location A2
2020/05/29 12:01:39	Processing sample location A2
2020/05/29 12:02:59	Sample completed location A2
2020/05/29 12:02:59	Waiting to start new step
2020/05/29 12:02:59	Starting new step
2020/05/29 12:03:00	Ready to move to sample location A1
2020/05/29 12:03:00	Moving to sample location A1
2020/05/29 12:03:05	Arrived at sample location A1
2020/05/29 12:03:05	Waiting to start sample location A1
2020/05/29 12:03:05	Processing sample location A1
2020/05/29 12:03:34	Sample completed location A1
2020/05/29 12:03:35	Waiting to start new step
2020/05/29 12:03:35	Starting new step
2020/05/29 12:03:35	Ready to move to sample location A10
2020/05/29 12:03:35	Moving to sample location A10
2020/05/29 12:03:44	Arrived at sample location A10
2020/05/29 12:03:44	Waiting to start sample location A10
2020/05/29 12:03:44	Processing sample location A10
2020/05/29 12:06:43	Sample completed location A10
2020/05/29 12:06:44	Waiting to start new step
2020/05/29 12:06:44	Starting new step
2020/05/29 12:06:44	Ready to move to sample location A1
2020/05/29 12:06:44	Moving to sample location A1
2020/05/29 12:06:53	Arrived at sample location A1
2020/05/29 12:06:53	Waiting to start sample location A1
2020/05/29 12:06:53	Processing sample location A1
2020/05/29 12:09:52	Sample completed location A1
2020/05/29 12:09:53	Waiting to start new step
2020/05/29 12:09:53	Starting new step
2020/05/29 12:09:53	Ready to move to sample location A11
2020/05/29 12:09:54	Moving to sample location A11
2020/05/29 12:10:02	Arrived at sample location A11
2020/05/29 12:10:02	Waiting to start sample location A11
2020/05/29 12:10:02	Processing sample location A11
2020/05/29 12:10:07	Sample completed location A11
2020/05/29 12:10:07	Waiting to start new step
2020/05/29 12:10:08	Starting new step
2020/05/29 12:10:08	Ready to move to sample location A12
2020/05/29 12:10:08	Moving to sample location A12
2020/05/29 12:10:19	Arrived at sample location A12
2020/05/29 12:10:19	Waiting to start sample location A12
2020/05/29 12:10:19	Processing sample location A12
2020/05/29 12:10:23	Sample completed location A12
2020/05/29 12:10:24	Waiting to start new step
2020/05/29 12:10:24	Starting new step
2020/05/29 12:10:24	Ready to move to sample location A11
2020/05/29 12:10:24	Moving to sample location A11
2020/05/29 12:10:35	Arrived at sample location A11
2020/05/29 12:10:35	Waiting to start sample location A11
2020/05/29 12:10:35	Processing sample location A11
2020/05/29 12:10:40	Sample completed location A11
2020/05/29 12:10:40	Waiting to start new step
2020/05/29 12:10:41	Starting new step
2020/05/29 12:10:41	Ready to move to sample location A12
2020/05/29 12:10:41	Moving to sample location A12
2020/05/29 12:10:52	Arrived at sample location A12
2020/05/29 12:10:52	Waiting to start sample location A12
2020/05/29 12:10:52	Processing sample location A12
2020/05/29 12:10:56	Sample completed location A12
2020/05/29 12:10:56	Waiting to start new step
2020/05/29 12:10:57	Starting new step
2020/05/29 12:10:57	Ready to move to sample location A11
2020/05/29 12:10:57	Moving to sample location A11
2020/05/29 12:11:08	Arrived at sample location A11
2020/05/29 12:11:08	Waiting to start sample location A11
2020/05/29 12:11:08	Processing sample location A11
2020/05/29 12:11:12	Sample completed location A11
2020/05/29 12:11:13	Waiting to start new step
2020/05/29 12:11:13	Starting new step
2020/05/29 12:11:13	Ready to move to sample location A12
2020/05/29 12:11:14	Moving to sample location A12
2020/05/29 12:11:24	Arrived at sample location A12
2020/05/29 12:11:24	Waiting to start sample location A12
2020/05/29 12:11:24	Processing sample location A12
2020/05/29 12:11:29	Sample completed location A12
2020/05/29 12:11:29	Waiting to start new step
2020/05/29 12:11:30	Starting new step
2020/05/29 12:11:30	Ready to move to sample location A1
2020/05/29 12:11:30	Moving to sample location A1
2020/05/29 12:11:39	Arrived at sample location A1
2020/05/29 12:11:39	Waiting to start sample location A1
2020/05/29 12:11:40	Processing sample location A1
2020/05/29 12:12:09	Sample completed location A1
2020/05/29 12:12:09	Waiting to start new step
2020/05/29 12:12:09	Starting new step
2020/05/29 12:12:10	Ready to move to sample location A3
2020/05/29 12:12:10	Moving to sample location A3
2020/05/29 12:12:15	Arrived at sample location A3
2020/05/29 12:12:15	Waiting to start sample location A3
2020/05/29 12:12:15	Processing sample location A3
2020/05/29 12:13:35	Sample completed location A3
2020/05/29 12:13:35	Waiting to start new step
2020/05/29 12:13:36	Starting new step
2020/05/29 12:13:36	Ready to move to sample location A1
2020/05/29 12:13:36	Moving to sample location A1
2020/05/29 12:13:41	Arrived at sample location A1
2020/05/29 12:13:41	Waiting to start sample location A1
2020/05/29 12:13:41	Processing sample location A1
2020/05/29 12:14:11	Sample completed location A1
2020/05/29 12:14:11	Waiting to start new step
2020/05/29 12:14:12	Starting new step
2020/05/29 12:14:12	Ready to move to sample location A10
2020/05/29 12:14:12	Moving to sample location A10
2020/05/29 12:14:21	Arrived at sample location A10
2020/05/29 12:14:21	Waiting to start sample location A10
2020/05/29 12:14:21	Processing sample location A10
2020/05/29 12:17:20	Sample completed location A10
2020/05/29 12:17:20	Waiting to start new step
2020/05/29 12:17:21	Starting new step
2020/05/29 12:17:21	Ready to move to sample location A1
2020/05/29 12:17:21	Moving to sample location A1
2020/05/29 12:17:29	Arrived at sample location A1
2020/05/29 12:17:29	Waiting to start sample location A1
2020/05/29 12:17:30	Processing sample location A1
2020/05/29 12:20:29	Sample completed location A1
2020/05/29 12:20:29	Waiting to start new step
2020/05/29 12:20:30	Starting new step
2020/05/29 12:20:30	Ready to move to sample location A11
2020/05/29 12:20:30	Moving to sample location A11
2020/05/29 12:20:39	Arrived at sample location A11
2020/05/29 12:20:39	Waiting to start sample location A11
2020/05/29 12:20:39	Processing sample location A11
2020/05/29 12:20:44	Sample completed location A11
2020/05/29 12:20:44	Waiting to start new step
2020/05/29 12:20:45	Starting new step
2020/05/29 12:20:45	Ready to move to sample location A12
2020/05/29 12:20:45	Moving to sample location A12
2020/05/29 12:20:56	Arrived at sample location A12
2020/05/29 12:20:56	Waiting to start sample location A12
2020/05/29 12:20:56	Processing sample location A12
2020/05/29 12:21:00	Sample completed location A12
2020/05/29 12:21:01	Waiting to start new step
2020/05/29 12:21:01	Starting new step
2020/05/29 12:21:01	Ready to move to sample location A11
2020/05/29 12:21:01	Moving to sample location A11
2020/05/29 12:21:12	Arrived at sample location A11
2020/05/29 12:21:12	Waiting to start sample location A11
2020/05/29 12:21:12	Processing sample location A11
2020/05/29 12:21:17	Sample completed location A11
2020/05/29 12:21:17	Waiting to start new step
2020/05/29 12:21:17	Starting new step
2020/05/29 12:21:18	Ready to move to sample location A12
2020/05/29 12:21:18	Moving to sample location A12
2020/05/29 12:21:28	Arrived at sample location A12
2020/05/29 12:21:28	Waiting to start sample location A12
2020/05/29 12:21:29	Processing sample location A12
2020/05/29 12:21:33	Sample completed location A12
2020/05/29 12:21:33	Waiting to start new step
2020/05/29 12:21:34	Starting new step
2020/05/29 12:21:34	Ready to move to sample location A11
2020/05/29 12:21:34	Moving to sample location A11
2020/05/29 12:21:45	Arrived at sample location A11
2020/05/29 12:21:45	Waiting to start sample location A11
2020/05/29 12:21:45	Processing sample location A11
2020/05/29 12:21:49	Sample completed location A11
2020/05/29 12:21:49	Waiting to start new step
2020/05/29 12:21:50	Starting new step
2020/05/29 12:21:50	Ready to move to sample location A12
2020/05/29 12:21:50	Moving to sample location A12
2020/05/29 12:22:01	Arrived at sample location A12
2020/05/29 12:22:01	Waiting to start sample location A12
2020/05/29 12:22:01	Processing sample location A12
2020/05/29 12:22:05	Sample completed location A12
2020/05/29 12:22:06	Waiting to start new step
2020/05/29 12:22:06	Starting new step
2020/05/29 12:22:06	Ready to move to sample location A1
2020/05/29 12:22:07	Moving to sample location A1
2020/05/29 12:22:16	Arrived at sample location A1
2020/05/29 12:22:16	Waiting to start sample location A1
2020/05/29 12:22:16	Processing sample location A1
2020/05/29 12:22:45	Sample completed location A1
2020/05/29 12:22:46	Waiting to start new step
2020/05/29 12:22:46	Starting new step
2020/05/29 12:22:46	Ready to move to sample location A4
2020/05/29 12:22:46	Moving to sample location A4
2020/05/29 12:22:52	Arrived at sample location A4
2020/05/29 12:22:52	Waiting to start sample location A4
2020/05/29 12:22:52	Processing sample location A4
2020/05/29 12:24:12	Sample completed location A4
2020/05/29 12:24:12	Waiting to start new step
2020/05/29 12:24:13	Starting new step
2020/05/29 12:24:13	Ready to move to sample location A1
2020/05/29 12:24:13	Moving to sample location A1
2020/05/29 12:24:19	Arrived at sample location A1
2020/05/29 12:24:19	Waiting to start sample location A1
2020/05/29 12:24:19	Processing sample location A1
2020/05/29 12:24:49	Sample completed location A1
2020/05/29 12:24:49	Waiting to start new step
2020/05/29 12:24:49	Starting new step
2020/05/29 12:24:50	Ready to move to sample location A10
2020/05/29 12:24:50	Moving to sample location A10
2020/05/29 12:24:58	Arrived at sample location A10
2020/05/29 12:24:58	Waiting to start sample location A10
2020/05/29 12:24:58	Processing sample location A10
2020/05/29 12:27:58	Sample completed location A10
2020/05/29 12:27:58	Waiting to start new step
2020/05/29 12:27:58	Starting new step
2020/05/29 12:27:59	Ready to move to sample location A1
2020/05/29 12:27:59	Moving to sample location A1
2020/05/29 12:28:07	Arrived at sample location A1
2020/05/29 12:28:07	Waiting to start sample location A1
2020/05/29 12:28:07	Processing sample location A1
2020/05/29 12:31:07	Sample completed location A1
2020/05/29 12:31:07	Waiting to start new step
2020/05/29 12:31:08	Starting new step
2020/05/29 12:31:08	Ready to move to sample location A11
2020/05/29 12:31:08	Moving to sample location A11
2020/05/29 12:31:17	Arrived at sample location A11
2020/05/29 12:31:17	Waiting to start sample location A11
2020/05/29 12:31:17	Processing sample location A11
2020/05/29 12:31:21	Sample completed location A11
2020/05/29 12:31:22	Waiting to start new step
2020/05/29 12:31:22	Starting new step
2020/05/29 12:31:22	Ready to move to sample location A12
2020/05/29 12:31:23	Moving to sample location A12
2020/05/29 12:31:33	Arrived at sample location A12
2020/05/29 12:31:33	Waiting to start sample location A12
2020/05/29 12:31:33	Processing sample location A12
2020/05/29 12:31:38	Sample completed location A12
2020/05/29 12:31:38	Waiting to start new step
2020/05/29 12:31:38	Starting new step
2020/05/29 12:31:39	Ready to move to sample location A11
2020/05/29 12:31:39	Moving to sample location A11
2020/05/29 12:31:49	Arrived at sample location A11
2020/05/29 12:31:49	Waiting to start sample location A11
2020/05/29 12:31:50	Processing sample location A11
2020/05/29 12:31:54	Sample completed location A11
2020/05/29 12:31:54	Waiting to start new step
2020/05/29 12:31:55	Starting new step
2020/05/29 12:31:55	Ready to move to sample location A12
2020/05/29 12:31:55	Moving to sample location A12
2020/05/29 12:32:06	Arrived at sample location A12
2020/05/29 12:32:06	Waiting to start sample location A12
2020/05/29 12:32:06	Processing sample location A12
2020/05/29 12:32:10	Sample completed location A12
2020/05/29 12:32:11	Waiting to start new step
2020/05/29 12:32:11	Starting new step
2020/05/29 12:32:11	Ready to move to sample location A11
2020/05/29 12:32:12	Moving to sample location A11
2020/05/29 12:32:22	Arrived at sample location A11
2020/05/29 12:32:22	Waiting to start sample location A11
2020/05/29 12:32:22	Processing sample location A11
2020/05/29 12:32:27	Sample completed location A11
2020/05/29 12:32:27	Waiting to start new step
2020/05/29 12:32:27	Starting new step
2020/05/29 12:32:28	Ready to move to sample location A12
2020/05/29 12:32:28	Moving to sample location A12
2020/05/29 12:32:38	Arrived at sample location A12
2020/05/29 12:32:38	Waiting to start sample location A12
2020/05/29 12:32:38	Processing sample location A12
2020/05/29 12:32:43	Sample completed location A12
2020/05/29 12:32:43	Waiting to start new step
2020/05/29 12:32:44	Starting new step
2020/05/29 12:32:44	Ready to move to sample location A1
2020/05/29 12:32:44	Moving to sample location A1
2020/05/29 12:32:53	Arrived at sample location A1
2020/05/29 12:32:53	Waiting to start sample location A1
2020/05/29 12:32:54	Processing sample location A1
2020/05/29 12:33:23	Sample completed location A1
2020/05/29 12:33:23	Waiting to start new step
2020/05/29 12:33:24	Starting new step
2020/05/29 12:33:24	Ready to move to sample location A5
2020/05/29 12:33:24	Moving to sample location A5
2020/05/29 12:33:30	Arrived at sample location A5
2020/05/29 12:33:31	Waiting to start sample location A5
2020/05/29 12:33:31	Processing sample location A5
2020/05/29 12:34:50	Sample completed location A5
2020/05/29 12:34:50	Waiting to start new step
2020/05/29 12:34:51	Starting new step
2020/05/29 12:34:51	Ready to move to sample location A1
2020/05/29 12:34:51	Moving to sample location A1
2020/05/29 12:34:57	Arrived at sample location A1
2020/05/29 12:34:57	Waiting to start sample location A1
2020/05/29 12:34:57	Processing sample location A1
2020/05/29 12:35:27	Sample completed location A1
2020/05/29 12:35:27	Waiting to start new step
2020/05/29 12:35:27	Starting new step
2020/05/29 12:35:28	Ready to move to sample location A10
2020/05/29 12:35:28	Moving to sample location A10
2020/05/29 12:35:36	Arrived at sample location A10
2020/05/29 12:35:36	Waiting to start sample location A10
2020/05/29 12:35:36	Processing sample location A10
2020/05/29 12:38:36	Sample completed location A10
2020/05/29 12:38:36	Waiting to start new step
2020/05/29 12:38:36	Starting new step
2020/05/29 12:38:37	Ready to move to sample location A1
2020/05/29 12:38:37	Moving to sample location A1
2020/05/29 12:38:45	Arrived at sample location A1
2020/05/29 12:38:45	Waiting to start sample location A1
2020/05/29 12:38:45	Processing sample location A1
2020/05/29 12:41:45	Sample completed location A1
2020/05/29 12:41:45	Waiting to start new step
2020/05/29 12:41:45	Starting new step
2020/05/29 12:41:46	Ready to move to sample location A11
2020/05/29 12:41:46	Moving to sample location A11
2020/05/29 12:41:54	Arrived at sample location A11
2020/05/29 12:41:54	Waiting to start sample location A11
2020/05/29 12:41:54	Processing sample location A11
2020/05/29 12:41:59	Sample completed location A11
2020/05/29 12:41:59	Waiting to start new step
2020/05/29 12:42:00	Starting new step
2020/05/29 12:42:00	Ready to move to sample location A12
2020/05/29 12:42:00	Moving to sample location A12
2020/05/29 12:42:11	Arrived at sample location A12
2020/05/29 12:42:11	Waiting to start sample location A12
2020/05/29 12:42:11	Processing sample location A12
2020/05/29 12:42:15	Sample completed location A12
2020/05/29 12:42:15	Waiting to start new step
2020/05/29 12:42:16	Starting new step
2020/05/29 12:42:16	Ready to move to sample location A11
2020/05/29 12:42:16	Moving to sample location A11
2020/05/29 12:42:27	Arrived at sample location A11
2020/05/29 12:42:27	Waiting to start sample location A11
2020/05/29 12:42:27	Processing sample location A11
2020/05/29 12:42:32	Sample completed location A11
2020/05/29 12:42:32	Waiting to start new step
2020/05/29 12:42:32	Starting new step
2020/05/29 12:42:33	Ready to move to sample location A12
2020/05/29 12:42:33	Moving to sample location A12
2020/05/29 12:42:43	Arrived at sample location A12
2020/05/29 12:42:44	Waiting to start sample location A12
2020/05/29 12:42:44	Processing sample location A12
2020/05/29 12:42:48	Sample completed location A12
2020/05/29 12:42:48	Waiting to start new step
2020/05/29 12:42:49	Starting new step
2020/05/29 12:42:49	Ready to move to sample location A11
2020/05/29 12:42:49	Moving to sample location A11
2020/05/29 12:43:00	Arrived at sample location A11
2020/05/29 12:43:00	Waiting to start sample location A11
2020/05/29 12:43:00	Processing sample location A11
2020/05/29 12:43:04	Sample completed location A11
2020/05/29 12:43:05	Waiting to start new step
2020/05/29 12:43:05	Starting new step
2020/05/29 12:43:05	Ready to move to sample location A12
2020/05/29 12:43:05	Moving to sample location A12
2020/05/29 12:43:16	Arrived at sample location A12
2020/05/29 12:43:16	Waiting to start sample location A12
2020/05/29 12:43:16	Processing sample location A12
2020/05/29 12:43:20	Sample completed location A12
2020/05/29 12:43:21	Waiting for ejection start location A1
2020/05/29 12:43:21	Ejecting sensor location A1
2020/05/29 12:43:50	Ejecting completed location A1
2020/05/29 12:43:50	Waiting to start new step
2020/05/29 12:43:50	Starting new step
2020/05/29 12:43:50	Waiting to pick up sensor location A2
2020/05/29 12:43:50	Picking sensors location A2
2020/05/29 12:44:00	Checking sensors location A2
2020/05/29 12:44:00	Sensor 1: Integration Time = 2.93 ms
2020/05/29 12:44:00	Sensor 2: Integration Time = 2.82 ms
2020/05/29 12:44:00	Sensor 3: Integration Time = 2.88 ms
2020/05/29 12:44:00	Sensor 4: Integration Time = 2.78 ms
2020/05/29 12:44:00	Sensor 5: Integration Time = 2.90 ms
2020/05/29 12:44:00	Sensor 6: Integration Time = 3.09 ms
2020/05/29 12:44:00	Sensor 7: Integration Time = 3.25 ms
2020/05/29 12:44:00	Sensor 8: Integration Time = 2.70 ms
2020/05/29 12:44:08	Picking sensors completed location A2
2020/05/29 12:44:08	Plate 1 temperature = 30 C
2020/05/29 12:44:08	Ready to move to sample location A1
2020/05/29 12:44:08	Moving to sample location A1
2020/05/29 12:44:13	Arrived at sample location A1
2020/05/29 12:44:13	Waiting to start sample location A1
2020/05/29 12:44:13	Processing sample location A1
2020/05/29 12:44:43	Sample completed location A1
2020/05/29 12:44:43	Waiting to start new step
2020/05/29 12:44:43	Starting new step
2020/05/29 12:44:44	Ready to move to sample location A11
2020/05/29 12:44:44	Moving to sample location A11
2020/05/29 12:44:53	Arrived at sample location A11
2020/05/29 12:44:53	Waiting to start sample location A11
2020/05/29 12:44:53	Processing sample location A11
2020/05/29 12:44:57	Sample completed location A11
2020/05/29 12:44:58	Waiting to start new step
2020/05/29 12:44:58	Starting new step
2020/05/29 12:44:58	Ready to move to sample location A12
2020/05/29 12:44:58	Moving to sample location A12
2020/05/29 12:45:09	Arrived at sample location A12
2020/05/29 12:45:09	Waiting to start sample location A12
2020/05/29 12:45:09	Processing sample location A12
2020/05/29 12:45:14	Sample completed location A12
2020/05/29 12:45:14	Waiting to start new step
2020/05/29 12:45:14	Starting new step
2020/05/29 12:45:15	Ready to move to sample location A11
2020/05/29 12:45:15	Moving to sample location A11
2020/05/29 12:45:26	Arrived at sample location A11
2020/05/29 12:45:26	Waiting to start sample location A11
2020/05/29 12:45:26	Processing sample location A11
2020/05/29 12:45:30	Sample completed location A11
2020/05/29 12:45:30	Waiting to start new step
2020/05/29 12:45:31	Starting new step
2020/05/29 12:45:31	Ready to move to sample location A12
2020/05/29 12:45:31	Moving to sample location A12
2020/05/29 12:45:42	Arrived at sample location A12
2020/05/29 12:45:42	Waiting to start sample location A12
2020/05/29 12:45:42	Processing sample location A12
2020/05/29 12:45:46	Sample completed location A12
2020/05/29 12:45:47	Waiting to start new step
2020/05/29 12:45:47	Starting new step
2020/05/29 12:45:47	Ready to move to sample location A11
2020/05/29 12:45:47	Moving to sample location A11
2020/05/29 12:45:58	Arrived at sample location A11
2020/05/29 12:45:58	Waiting to start sample location A11
2020/05/29 12:45:58	Processing sample location A11
2020/05/29 12:46:03	Sample completed location A11
2020/05/29 12:46:03	Waiting to start new step
2020/05/29 12:46:04	Starting new step
2020/05/29 12:46:04	Ready to move to sample location A12
2020/05/29 12:46:04	Moving to sample location A12
2020/05/29 12:46:15	Arrived at sample location A12
2020/05/29 12:46:15	Waiting to start sample location A12
2020/05/29 12:46:15	Processing sample location A12
2020/05/29 12:46:19	Sample completed location A12
2020/05/29 12:46:20	Waiting to start new step
2020/05/29 12:46:20	Starting new step
2020/05/29 12:46:20	Ready to move to sample location A1
2020/05/29 12:46:20	Moving to sample location A1
2020/05/29 12:46:30	Arrived at sample location A1
2020/05/29 12:46:30	Waiting to start sample location A1
2020/05/29 12:46:30	Processing sample location A1
2020/05/29 12:47:00	Sample completed location A1
2020/05/29 12:47:00	Waiting to start new step
2020/05/29 12:47:00	Starting new step
2020/05/29 12:47:01	Arrived at sample location A1
2020/05/29 12:47:01	Waiting to start sample location A1
2020/05/29 12:47:01	Processing sample location A1
2020/05/29 12:48:21	Sample completed location A1
2020/05/29 12:48:21	Waiting to start new step
2020/05/29 12:48:21	Starting new step
2020/05/29 12:48:22	Arrived at sample location A1
2020/05/29 12:48:22	Waiting to start sample location A1
2020/05/29 12:48:22	Processing sample location A1
2020/05/29 12:48:52	Sample completed location A1
2020/05/29 12:48:52	Waiting to start new step
2020/05/29 12:48:52	Starting new step
2020/05/29 12:48:52	Ready to move to sample location A10
2020/05/29 12:48:52	Moving to sample location A10
2020/05/29 12:49:01	Arrived at sample location A10
2020/05/29 12:49:01	Waiting to start sample location A10
2020/05/29 12:49:01	Processing sample location A10
2020/05/29 12:52:01	Sample completed location A10
2020/05/29 12:52:01	Waiting to start new step
2020/05/29 12:52:01	Starting new step
2020/05/29 12:52:02	Ready to move to sample location A1
2020/05/29 12:52:02	Moving to sample location A1
2020/05/29 12:52:10	Arrived at sample location A1
2020/05/29 12:52:10	Waiting to start sample location A1
2020/05/29 12:52:10	Processing sample location A1
2020/05/29 12:55:10	Sample completed location A1
2020/05/29 12:55:10	Waiting to start new step
2020/05/29 12:55:10	Starting new step
2020/05/29 12:55:11	Ready to move to sample location A11
2020/05/29 12:55:11	Moving to sample location A11
2020/05/29 12:55:20	Arrived at sample location A11
2020/05/29 12:55:20	Waiting to start sample location A11
2020/05/29 12:55:20	Processing sample location A11
2020/05/29 12:55:24	Sample completed location A11
2020/05/29 12:55:24	Waiting to start new step
2020/05/29 12:55:25	Starting new step
2020/05/29 12:55:25	Ready to move to sample location A12
2020/05/29 12:55:25	Moving to sample location A12
2020/05/29 12:55:36	Arrived at sample location A12
2020/05/29 12:55:36	Waiting to start sample location A12
2020/05/29 12:55:36	Processing sample location A12
2020/05/29 12:55:41	Sample completed location A12
2020/05/29 12:55:41	Waiting to start new step
2020/05/29 12:55:41	Starting new step
2020/05/29 12:55:42	Ready to move to sample location A11
2020/05/29 12:55:42	Moving to sample location A11
2020/05/29 12:55:53	Arrived at sample location A11
2020/05/29 12:55:53	Waiting to start sample location A11
2020/05/29 12:55:53	Processing sample location A11
2020/05/29 12:55:57	Sample completed location A11
2020/05/29 12:55:57	Waiting to start new step
2020/05/29 12:55:58	Starting new step
2020/05/29 12:55:58	Ready to move to sample location A12
2020/05/29 12:55:58	Moving to sample location A12
2020/05/29 12:56:09	Arrived at sample location A12
2020/05/29 12:56:09	Waiting to start sample location A12
2020/05/29 12:56:09	Processing sample location A12
2020/05/29 12:56:13	Sample completed location A12
2020/05/29 12:56:14	Waiting to start new step
2020/05/29 12:56:14	Starting new step
2020/05/29 12:56:14	Ready to move to sample location A11
2020/05/29 12:56:14	Moving to sample location A11
2020/05/29 12:56:25	Arrived at sample location A11
2020/05/29 12:56:25	Waiting to start sample location A11
2020/05/29 12:56:25	Processing sample location A11
2020/05/29 12:56:30	Sample completed location A11
2020/05/29 12:56:30	Waiting to start new step
2020/05/29 12:56:30	Starting new step
2020/05/29 12:56:30	Ready to move to sample location A12
2020/05/29 12:56:31	Moving to sample location A12
2020/05/29 12:56:41	Arrived at sample location A12
2020/05/29 12:56:41	Waiting to start sample location A12
2020/05/29 12:56:42	Processing sample location A12
2020/05/29 12:56:46	Sample completed location A12
2020/05/29 12:56:46	Waiting to start new step
2020/05/29 12:56:46	Starting new step
2020/05/29 12:56:47	Ready to move to sample location A1
2020/05/29 12:56:47	Moving to sample location A1
2020/05/29 12:56:56	Arrived at sample location A1
2020/05/29 12:56:56	Waiting to start sample location A1
2020/05/29 12:56:56	Processing sample location A1
2020/05/29 12:57:26	Sample completed location A1
2020/05/29 12:57:26	Waiting to start new step
2020/05/29 12:57:27	Starting new step
2020/05/29 12:57:27	Arrived at sample location A1
2020/05/29 12:57:27	Waiting to start sample location A1
2020/05/29 12:57:27	Processing sample location A1
2020/05/29 12:58:47	Sample completed location A1
2020/05/29 12:58:47	Waiting to start new step
2020/05/29 12:58:48	Starting new step
2020/05/29 12:58:48	Arrived at sample location A1
2020/05/29 12:58:48	Waiting to start sample location A1
2020/05/29 12:58:48	Processing sample location A1
2020/05/29 12:59:18	Sample completed location A1
2020/05/29 12:59:18	Waiting to start new step
2020/05/29 12:59:18	Starting new step
2020/05/29 12:59:19	Ready to move to sample location A10
2020/05/29 12:59:19	Moving to sample location A10
2020/05/29 12:59:27	Arrived at sample location A10
2020/05/29 12:59:27	Waiting to start sample location A10
2020/05/29 12:59:27	Processing sample location A10
2020/05/29 13:02:27	Sample completed location A10
2020/05/29 13:02:27	Waiting to start new step
2020/05/29 13:02:28	Starting new step
2020/05/29 13:02:28	Ready to move to sample location A1
2020/05/29 13:02:28	Moving to sample location A1
2020/05/29 13:02:36	Arrived at sample location A1
2020/05/29 13:02:36	Waiting to start sample location A1
2020/05/29 13:02:36	Processing sample location A1
2020/05/29 13:05:36	Sample completed location A1
2020/05/29 13:05:36	Waiting to start new step
2020/05/29 13:05:37	Starting new step
2020/05/29 13:05:37	Ready to move to sample location A11
2020/05/29 13:05:37	Moving to sample location A11
2020/05/29 13:05:46	Arrived at sample location A11
2020/05/29 13:05:46	Waiting to start sample location A11
2020/05/29 13:05:46	Processing sample location A11
2020/05/29 13:05:51	Sample completed location A11
2020/05/29 13:05:51	Waiting to start new step
2020/05/29 13:05:51	Starting new step
2020/05/29 13:05:51	Ready to move to sample location A12
2020/05/29 13:05:52	Moving to sample location A12
2020/05/29 13:06:02	Arrived at sample location A12
2020/05/29 13:06:03	Waiting to start sample location A12
2020/05/29 13:06:03	Processing sample location A12
2020/05/29 13:06:07	Sample completed location A12
2020/05/29 13:06:08	Waiting to start new step
2020/05/29 13:06:08	Starting new step
2020/05/29 13:06:08	Ready to move to sample location A11
2020/05/29 13:06:08	Moving to sample location A11
2020/05/29 13:06:19	Arrived at sample location A11
2020/05/29 13:06:19	Waiting to start sample location A11
2020/05/29 13:06:19	Processing sample location A11
2020/05/29 13:06:24	Sample completed location A11
2020/05/29 13:06:24	Waiting to start new step
2020/05/29 13:06:24	Starting new step
2020/05/29 13:06:24	Ready to move to sample location A12
2020/05/29 13:06:24	Moving to sample location A12
2020/05/29 13:06:35	Arrived at sample location A12
2020/05/29 13:06:35	Waiting to start sample location A12
2020/05/29 13:06:35	Processing sample location A12
2020/05/29 13:06:40	Sample completed location A12
2020/05/29 13:06:40	Waiting to start new step
2020/05/29 13:06:40	Starting new step
2020/05/29 13:06:41	Ready to move to sample location A11
2020/05/29 13:06:41	Moving to sample location A11
2020/05/29 13:06:51	Arrived at sample location A11
2020/05/29 13:06:51	Waiting to start sample location A11
2020/05/29 13:06:51	Processing sample location A11
2020/05/29 13:06:56	Sample completed location A11
2020/05/29 13:06:56	Waiting to start new step
2020/05/29 13:06:57	Starting new step
2020/05/29 13:06:57	Ready to move to sample location A12
2020/05/29 13:06:57	Moving to sample location A12
2020/05/29 13:07:08	Arrived at sample location A12
2020/05/29 13:07:08	Waiting to start sample location A12
2020/05/29 13:07:08	Processing sample location A12
2020/05/29 13:07:12	Sample completed location A12
2020/05/29 13:07:13	Waiting to start new step
2020/05/29 13:07:13	Starting new step
2020/05/29 13:07:13	Ready to move to sample location A1
2020/05/29 13:07:13	Moving to sample location A1
2020/05/29 13:07:23	Arrived at sample location A1
2020/05/29 13:07:23	Waiting to start sample location A1
2020/05/29 13:07:23	Processing sample location A1
2020/05/29 13:07:53	Sample completed location A1
2020/05/29 13:07:53	Waiting to start new step
2020/05/29 13:07:53	Starting new step
2020/05/29 13:07:54	Arrived at sample location A1
2020/05/29 13:07:54	Waiting to start sample location A1
2020/05/29 13:07:54	Processing sample location A1
2020/05/29 13:09:14	Sample completed location A1
2020/05/29 13:09:14	Waiting to start new step
2020/05/29 13:09:14	Starting new step
2020/05/29 13:09:15	Arrived at sample location A1
2020/05/29 13:09:15	Waiting to start sample location A1
2020/05/29 13:09:15	Processing sample location A1
2020/05/29 13:09:45	Sample completed location A1
2020/05/29 13:09:45	Waiting to start new step
2020/05/29 13:09:45	Starting new step
2020/05/29 13:09:45	Ready to move to sample location A10
2020/05/29 13:09:45	Moving to sample location A10
2020/05/29 13:09:54	Arrived at sample location A10
2020/05/29 13:09:54	Waiting to start sample location A10
2020/05/29 13:09:54	Processing sample location A10
2020/05/29 13:12:54	Sample completed location A10
2020/05/29 13:12:54	Waiting to start new step
2020/05/29 13:12:54	Starting new step
2020/05/29 13:12:55	Ready to move to sample location A1
2020/05/29 13:12:55	Moving to sample location A1
2020/05/29 13:13:03	Arrived at sample location A1
2020/05/29 13:13:03	Waiting to start sample location A1
2020/05/29 13:13:03	Processing sample location A1
2020/05/29 13:16:03	Sample completed location A1
2020/05/29 13:16:03	Waiting to start new step
2020/05/29 13:16:03	Starting new step
2020/05/29 13:16:04	Ready to move to sample location A11
2020/05/29 13:16:04	Moving to sample location A11
2020/05/29 13:16:13	Arrived at sample location A11
2020/05/29 13:16:13	Waiting to start sample location A11
2020/05/29 13:16:13	Processing sample location A11
2020/05/29 13:16:17	Sample completed location A11
2020/05/29 13:16:18	Waiting to start new step
2020/05/29 13:16:18	Starting new step
2020/05/29 13:16:18	Ready to move to sample location A12
2020/05/29 13:16:18	Moving to sample location A12
2020/05/29 13:16:29	Arrived at sample location A12
2020/05/29 13:16:29	Waiting to start sample location A12
2020/05/29 13:16:29	Processing sample location A12
2020/05/29 13:16:34	Sample completed location A12
2020/05/29 13:16:34	Waiting to start new step
2020/05/29 13:16:35	Starting new step
2020/05/29 13:16:35	Ready to move to sample location A11
2020/05/29 13:16:35	Moving to sample location A11
2020/05/29 13:16:46	Arrived at sample location A11
2020/05/29 13:16:46	Waiting to start sample location A11
2020/05/29 13:16:46	Processing sample location A11
2020/05/29 13:16:50	Sample completed location A11
2020/05/29 13:16:51	Waiting to start new step
2020/05/29 13:16:51	Starting new step
2020/05/29 13:16:51	Ready to move to sample location A12
2020/05/29 13:16:51	Moving to sample location A12
2020/05/29 13:17:02	Arrived at sample location A12
2020/05/29 13:17:02	Waiting to start sample location A12
2020/05/29 13:17:02	Processing sample location A12
2020/05/29 13:17:07	Sample completed location A12
2020/05/29 13:17:07	Waiting to start new step
2020/05/29 13:17:08	Starting new step
2020/05/29 13:17:08	Ready to move to sample location A11
2020/05/29 13:17:08	Moving to sample location A11
2020/05/29 13:17:19	Arrived at sample location A11
2020/05/29 13:17:19	Waiting to start sample location A11
2020/05/29 13:17:19	Processing sample location A11
2020/05/29 13:17:23	Sample completed location A11
2020/05/29 13:17:24	Waiting to start new step
2020/05/29 13:17:24	Starting new step
2020/05/29 13:17:24	Ready to move to sample location A12
2020/05/29 13:17:24	Moving to sample location A12
2020/05/29 13:17:35	Arrived at sample location A12
2020/05/29 13:17:35	Waiting to start sample location A12
2020/05/29 13:17:35	Processing sample location A12
2020/05/29 13:17:40	Sample completed location A12
2020/05/29 13:17:40	Waiting to start new step
2020/05/29 13:17:40	Starting new step
2020/05/29 13:17:40	Ready to move to sample location A1
2020/05/29 13:17:40	Moving to sample location A1
2020/05/29 13:17:50	Arrived at sample location A1
2020/05/29 13:17:50	Waiting to start sample location A1
2020/05/29 13:17:50	Processing sample location A1
2020/05/29 13:18:19	Sample completed location A1
2020/05/29 13:18:20	Waiting to start new step
2020/05/29 13:18:20	Starting new step
2020/05/29 13:18:20	Arrived at sample location A1
2020/05/29 13:18:20	Waiting to start sample location A1
2020/05/29 13:18:21	Processing sample location A1
2020/05/29 13:19:40	Sample completed location A1
2020/05/29 13:19:41	Waiting to start new step
2020/05/29 13:19:41	Starting new step
2020/05/29 13:19:41	Arrived at sample location A1
2020/05/29 13:19:41	Waiting to start sample location A1
2020/05/29 13:19:42	Processing sample location A1
2020/05/29 13:20:11	Sample completed location A1
2020/05/29 13:20:12	Waiting to start new step
2020/05/29 13:20:12	Starting new step
2020/05/29 13:20:13	Ready to move to sample location A10
2020/05/29 13:20:13	Moving to sample location A10
2020/05/29 13:20:21	Arrived at sample location A10
2020/05/29 13:20:21	Waiting to start sample location A10
2020/05/29 13:20:21	Processing sample location A10
2020/05/29 13:23:21	Sample completed location A10
2020/05/29 13:23:21	Waiting to start new step
2020/05/29 13:23:21	Starting new step
2020/05/29 13:23:22	Ready to move to sample location A1
2020/05/29 13:23:22	Moving to sample location A1
2020/05/29 13:23:30	Arrived at sample location A1
2020/05/29 13:23:30	Waiting to start sample location A1
2020/05/29 13:23:30	Processing sample location A1
2020/05/29 13:26:30	Sample completed location A1
2020/05/29 13:26:30	Waiting to start new step
2020/05/29 13:26:30	Starting new step
2020/05/29 13:26:31	Ready to move to sample location A11
2020/05/29 13:26:31	Moving to sample location A11
2020/05/29 13:26:40	Arrived at sample location A11
2020/05/29 13:26:40	Waiting to start sample location A11
2020/05/29 13:26:40	Processing sample location A11
2020/05/29 13:26:45	Sample completed location A11
2020/05/29 13:26:45	Waiting to start new step
2020/05/29 13:26:45	Starting new step
2020/05/29 13:26:45	Ready to move to sample location A12
2020/05/29 13:26:45	Moving to sample location A12
2020/05/29 13:26:56	Arrived at sample location A12
2020/05/29 13:26:56	Waiting to start sample location A12
2020/05/29 13:26:56	Processing sample location A12
2020/05/29 13:27:01	Sample completed location A12
2020/05/29 13:27:01	Waiting to start new step
2020/05/29 13:27:02	Starting new step
2020/05/29 13:27:02	Ready to move to sample location A11
2020/05/29 13:27:02	Moving to sample location A11
2020/05/29 13:27:13	Arrived at sample location A11
2020/05/29 13:27:13	Waiting to start sample location A11
2020/05/29 13:27:13	Processing sample location A11
2020/05/29 13:27:17	Sample completed location A11
2020/05/29 13:27:17	Waiting to start new step
2020/05/29 13:27:18	Starting new step
2020/05/29 13:27:18	Ready to move to sample location A12
2020/05/29 13:27:18	Moving to sample location A12
2020/05/29 13:27:29	Arrived at sample location A12
2020/05/29 13:27:29	Waiting to start sample location A12
2020/05/29 13:27:29	Processing sample location A12
2020/05/29 13:27:34	Sample completed location A12
2020/05/29 13:27:34	Waiting to start new step
2020/05/29 13:27:34	Starting new step
2020/05/29 13:27:35	Ready to move to sample location A11
2020/05/29 13:27:35	Moving to sample location A11
2020/05/29 13:27:46	Arrived at sample location A11
2020/05/29 13:27:46	Waiting to start sample location A11
2020/05/29 13:27:46	Processing sample location A11
2020/05/29 13:27:50	Sample completed location A11
2020/05/29 13:27:50	Waiting to start new step
2020/05/29 13:27:51	Starting new step
2020/05/29 13:27:51	Ready to move to sample location A12
2020/05/29 13:27:51	Moving to sample location A12
2020/05/29 13:28:02	Arrived at sample location A12
2020/05/29 13:28:02	Waiting to start sample location A12
2020/05/29 13:28:02	Processing sample location A12
2020/05/29 13:28:07	Sample completed location A12
2020/05/29 13:28:07	Waiting for ejection start location A2
2020/05/29 13:28:07	Ejecting sensor location A2
2020/05/29 13:28:36	Ejecting completed location A2
2020/05/29 13:28:36	Experiment finished
2020/05/29 13:28:37	Ready
