# Supplementary material for: Functional development of a V3/glycan-specific broadly neutralizing antibody isolated from a case of HIV superinfection
Source: eLife. 2021 Jul 15;10:e68110. doi: 10.7554/eLife.68110 (PMC8376252; doi:10.7554/eLife.68110)
Supplement: Figure 2—source data 2. [file elife-68110-fig2-data2.zip › QA013.2 Dbl Ref BLI_2020.10.08/BG505.W6.C1 gp120 & QA013.765M.C1 gp120/Fit Data/B7Results.txt]

Conc1	1E-06	1E-06	1E-06	1E-06	1E-06	1E-06	1E-06	1E-06	
Start1	200	729.99	1259.99	1789.98	2319.98	2849.98	3379.98	3909.98	
Stop1	559.79	1089.79	1619.79	2149.78	2679.78	3209.78	3739.78	4269.78	
Kobs	0.0260845289641927	0.0284532006153547	5.15317852526038E-05	3.18257452061361E-05	0.000117319035659413	0.0016056378177496	0.00350840833571871	0.000117319035659413	
Error Kobs	0.000331115419416691	0.00193323511513148	0.00235127916714561	0.000637906373477988	0.0421481251467872	2.40945670449912E-05	0.000109651224730799	0.0421481251467872	
Koff	0	0	0	0	0	0	0	0	
Error Koff	0	0	0	0	0	0	0	0	
Time1	Data1	Fit1	Time2	Data2	Fit2	Time3	Data3	Fit3	Time4	Data4	Fit4	Time5	Data5	Fit5	Time6	Data6	Fit6	Time7	Data7	Fit7	Time8	Data8	Fit8	
200	0.00128265	0	729.99	0.00828277	0	1259.99	-0.00243552	0	1789.98	-0.00064242	0	2319.98	0.00470202	0	2849.98	0.0155888	0	3379.98	0.00645184	0	3909.98	0.00339388	0	
200.2	0.00150098	0.00017038	730.19	0.00842503	0.01026312	1260.19	-0.00054301	0.00000401	1790.18	-0.00065082	0.00000647	2320.18	0.00484888	0	2850.18	0.01540442	0.00059309	3380.18	0.00661534	0.0000626	3910.18	0.00266567	0	
200.4	0.0008153	0.00033976	730.39	0.00857496	0.0139145	1260.39	0.00096637	0.00000802	1790.38	-0.00176874	0.00001293	2320.38	0.00494409	0	2850.38	0.01536104	0.00118473	3380.38	0.00630533	0.00012508	3910.38	0.00092727	0	
200.6	0.00073205	0.00050817	730.59	0.00858939	0.01521358	1260.59	0.00257874	0.00001203	1790.58	-0.00228473	0.00001939	2320.58	0.00521966	0	2850.58	0.01500338	0.00177493	3380.58	0.00613597	0.00018744	3910.58	-0.00001842	0	
200.8	0.00121219	0.0006756	730.79	0.00865597	0.01567576	1260.79	0.00383177	0.00001603	1790.78	-0.002636	0.00002584	2320.78	0.00438006	0	2850.78	0.01495943	0.00236371	3380.78	0.0058473	0.00024968	3910.78	-0.00103912	0	
201	0.00163534	0.00084206	730.99	0.00985607	0.01584019	1260.99	0.00587045	0.00002003	1790.98	-0.00255612	0.00003229	2320.98	0.00462802	0	2850.98	0.01471678	0.00295104	3380.98	0.00598374	0.00031181	3910.98	-0.00213194	0	
201.2	0.00192906	0.00100756	731.19	0.01080002	0.01589869	1261.19	0.00634635	0.00002402	1791.18	-0.0026213	0.00003872	2321.18	0.00423861	0	2851.18	0.01464275	0.00353696	3381.18	0.00560935	0.00037382	3911.18	-0.00302492	0	
201.4	0.00261504	0.0011721	731.39	0.01184542	0.01591951	1261.39	0.00684073	0.00002801	1791.38	-0.00283061	0.00004515	2321.38	0.00394146	0	2851.38	0.01488368	0.00412144	3381.38	0.00583643	0.00043571	3911.38	-0.00334913	0	
201.6	0.00389262	0.00133568	731.59	0.01226599	0.01592691	1261.59	0.00770164	0.000032	1791.58	-0.00287784	0.00005158	2321.58	0.00381613	0	2851.58	0.01482091	0.00470451	3381.58	0.00453515	0.00049749	3911.58	-0.00318587	0	
201.8	0.00459198	0.00149832	731.79	0.01288719	0.01592954	1261.79	0.00700077	0.00003598	1791.78	-0.0028364	0.000058	2321.78	0.00405147	0	2851.78	0.01501683	0.00528616	3381.78	0.00353008	0.00055915	3911.78	-0.00305609	0	
202	0.00529216	0.00166001	731.99	0.01412828	0.01593048	1261.99	0.00664957	0.00003996	1791.98	-0.00334136	0.00006441	2321.98	0.00400767	0	2851.98	0.01584925	0.00586639	3381.98	0.00290042	0.00062069	3911.98	-0.00241458	0	
202.2	0.00614836	0.00182077	732.19	0.01432914	0.01593082	1262.19	0.00604953	0.00004393	1792.18	-0.00276831	0.00007082	2322.18	0.00363045	0	2852.18	0.01672054	0.00644522	3382.18	0.00304446	0.00068212	3912.18	-0.00202597	0	
202.4	0.00545305	0.0019806	732.39	0.01400622	0.01593093	1262.39	0.00582944	0.0000479	1792.38	-0.00242127	0.00007721	2322.38	0.00237458	0	2852.38	0.01742345	0.00702264	3382.38	0.00303958	0.00074343	3912.38	-0.00189605	0	
202.6	0.00617484	0.0021395	732.59	0.01298227	0.01593098	1262.59	0.00684365	0.00005187	1792.58	-0.00261344	0.00008361	2322.58	0.00306049	0	2852.58	0.01770051	0.00759865	3382.58	0.00271017	0.00080463	3912.58	-0.00174538	0	
202.8	0.0065929	0.00229748	732.79	0.01308109	0.01593099	1262.79	0.00750625	0.00005583	1792.78	-0.00167228	0.00008999	2322.78	0.00264295	0	2852.78	0.0186593	0.00817326	3382.78	0.00299074	0.00086571	3912.78	-0.00113824	0	
203	0.00687312	0.00245454	732.99	0.01232986	0.015931	1262.99	0.00764012	0.00005978	1792.98	-0.00037076	0.00009637	2322.98	0.00206607	0	2852.98	0.01992574	0.00874648	3382.98	0.00340709	0.00092668	3912.98	-0.00059471	0	
203.2	0.00785515	0.00261069	733.19	0.01200942	0.015931	1263.19	0.00682541	0.00006374	1793.18	-0.00086151	0.00010275	2323.18	0.00194766	0	2853.18	0.02088323	0.0093183	3383.18	0.00373634	0.00098753	3913.18	-0.00140873	0	
203.4	0.00723925	0.00276594	733.39	0.01113784	0.015931	1263.39	0.00792176	0.00006769	1793.38	-0.00039286	0.00010911	2323.38	0.00191807	0	2853.38	0.02202881	0.00988874	3383.38	0.00317776	0.00104826	3913.38	-0.00114315	0	
203.6	0.00745713	0.00292029	733.59	0.01131454	0.015931	1263.59	0.00798287	0.00007163	1793.58	-0.00069382	0.00011547	2323.58	0.00166362	0	2853.58	0.02346333	0.01045778	3383.58	0.00349786	0.00110888	3913.58	-0.00093736	0	
203.8	0.00785138	0.00307375	733.79	0.01128121	0.015931	1263.79	0.00762181	0.00007557	1793.78	-0.0008321	0.00012183	2323.78	0.00183698	0	2853.78	0.02501566	0.01102544	3383.78	0.00453552	0.00116939	3913.78	-0.00128963	0	
204	0.00722859	0.00322631	733.99	0.0108882	0.015931	1263.99	0.00691796	0.00007951	1793.98	-0.00148085	0.00012817	2323.98	0.00177974	0	2853.98	0.026675	0.01159173	3383.98	0.0047989	0.00122978	3913.98	-0.00229062	0	
204.2	0.00685558	0.003378	734.19	0.01147411	0.015931	1264.19	0.00613054	0.00008345	1794.18	-0.00093422	0.00013452	2324.18	0.00173331	0	2854.18	0.02895201	0.01215663	3384.18	0.00576392	0.00129006	3914.18	-0.00322307	0	
204.4	0.00677498	0.0035288	734.39	0.01182613	0.015931	1264.39	0.00507377	0.00008738	1794.38	-0.00178882	0.00014085	2324.38	0.0019136	0	2854.38	0.03003895	0.01272017	3384.38	0.00649753	0.00135023	3914.38	-0.00436626	0	
204.6	0.00723338	0.00367873	734.59	0.01246068	0.015931	1264.59	0.00512948	0.0000913	1794.58	-0.00244888	0.00014718	2324.58	0.00190456	0	2854.58	0.03123053	0.01328233	3384.58	0.00776856	0.00141028	3914.58	-0.00487168	0	
204.8	0.0082776	0.00382779	734.79	0.01333252	0.015931	1264.79	0.00514768	0.00009522	1794.78	-0.00286587	0.0001535	2324.78	0.00178301	0	2854.78	0.03283223	0.01384313	3384.78	0.00876494	0.00147022	3914.78	-0.00539564	0	
205	0.00832707	0.00397599	734.99	0.01402197	0.015931	1264.99	0.00510665	0.00009914	1794.98	-0.00296699	0.00015982	2324.98	0.00249726	0	2854.98	0.03312142	0.01440256	3384.98	0.00957218	0.00153005	3914.98	-0.00673236	0	
205.2	0.00939224	0.00412333	735.19	0.0144335	0.015931	1265.19	0.00358268	0.00010305	1795.18	-0.00336241	0.00016613	2325.18	0.00256013	0	2855.18	0.03433005	0.01496063	3385.18	0.00926842	0.00158976	3915.18	-0.00698019	0	
205.4	0.00928293	0.00426981	735.39	0.0148478	0.015931	1265.39	0.00369172	0.00010696	1795.38	-0.00407127	0.00017243	2325.38	0.0028967	0	2855.38	0.03430982	0.01551735	3385.38	0.00887766	0.00164936	3915.38	-0.0072659	0	
205.6	0.01006637	0.00441545	735.59	0.01480155	0.015931	1265.59	0.00389109	0.00011087	1795.58	-0.00436973	0.00017873	2325.58	0.00401523	0	2855.58	0.03440066	0.01607271	3385.58	0.00759719	0.00170885	3915.58	-0.0072654	0	
205.8	0.01017048	0.00456024	735.79	0.01540674	0.015931	1265.79	0.00287749	0.00011477	1795.78	-0.00472867	0.00018502	2325.78	0.00456244	0	2855.78	0.03441593	0.01662673	3385.78	0.00759776	0.00176823	3915.78	-0.00811176	0	
206	0.01034576	0.00470419	735.99	0.01595602	0.015931	1265.99	0.00395749	0.00011867	1795.98	-0.00450108	0.0001913	2325.98	0.00443488	0	2855.98	0.03492329	0.01717939	3385.98	0.00806009	0.00182749	3915.98	-0.00816521	0	
206.2	0.01055625	0.00484731	736.19	0.01474582	0.015931	1266.19	0.00523388	0.00012256	1796.18	-0.00394567	0.00019758	2326.18	0.00384171	0	2856.18	0.03492515	0.01773071	3386.18	0.00822797	0.00188664	3916.18	-0.00804478	0	
206.4	0.01005476	0.0049896	736.39	0.01424359	0.015931	1266.39	0.0065711	0.00012645	1796.38	-0.00276398	0.00020385	2326.38	0.00329718	0	2856.38	0.03592657	0.0182807	3386.38	0.00796611	0.00194568	3916.38	-0.0079697	0	
206.6	0.01013575	0.00513107	736.59	0.01311632	0.015931	1266.59	0.00789816	0.00013034	1796.58	-0.00191752	0.00021012	2326.58	0.00467902	0	2856.58	0.03662588	0.01882934	3386.58	0.00712914	0.00200461	3916.58	-0.00723082	0	
206.8	0.01000579	0.00527172	736.79	0.01378936	0.015931	1266.79	0.0085335	0.00013422	1796.78	-0.00146449	0.00021637	2326.78	0.00454991	0	2856.78	0.03857701	0.01937665	3386.78	0.00671071	0.00206343	3916.78	-0.00653634	0	
207	0.00992273	0.00541155	736.99	0.01370275	0.015931	1266.99	0.01025541	0.0001381	1796.98	-0.00098573	0.00022263	2326.98	0.00389774	0	2856.98	0.03931367	0.01992264	3386.98	0.00748353	0.00212214	3916.98	-0.00606166	0	
207.2	0.01003195	0.00555057	737.19	0.0130649	0.015931	1267.19	0.01129011	0.00014198	1797.18	-0.00209189	0.00022887	2327.18	0.00371042	0	2857.18	0.03994693	0.02046729	3387.18	0.00675826	0.00218074	3917.18	-0.00630338	0	
207.4	0.00927846	0.00568878	737.39	0.01222642	0.015931	1267.39	0.01267079	0.00014585	1797.38	-0.00180356	0.00023511	2327.38	0.00390231	0	2857.38	0.04112335	0.02101062	3387.38	0.00574303	0.00223922	3917.38	-0.00537223	0	
207.6	0.00894529	0.0058262	737.59	0.01180434	0.015931	1267.59	0.01294711	0.00014971	1797.58	-0.00203306	0.00024135	2327.58	0.00395054	0	2857.58	0.04201858	0.02155263	3387.58	0.00592781	0.0022976	3917.58	-0.004874	0	
207.8	0.00922673	0.00596282	737.79	0.0111313	0.015931	1267.79	0.01289096	0.00015358	1797.78	-0.00128906	0.00024757	2327.78	0.00419318	0	2857.78	0.04322883	0.02209332	3387.78	0.00607783	0.00235587	3917.78	-0.0053279	0	
208	0.00902647	0.00609865	737.99	0.01148585	0.015931	1267.99	0.01277829	0.00015743	1797.98	-0.00098566	0.0002538	2327.98	0.00380207	0	2857.98	0.04416891	0.0226327	3387.98	0.00576376	0.00241402	3917.98	-0.00453317	0	
208.2	0.00894109	0.00623369	738.19	0.01140365	0.015931	1268.19	0.01140703	0.00016129	1798.18	-0.00049552	0.00026001	2328.18	0.00393549	0	2858.18	0.04534297	0.02317076	3388.18	0.00550619	0.00247207	3918.18	-0.00434598	0	
208.4	0.00990161	0.00636794	738.39	0.01187313	0.015931	1268.39	0.01100488	0.00016514	1798.38	-0.00109013	0.00026622	2328.38	0.00473	0	2858.38	0.04573293	0.02370752	3388.38	0.0062697	0.00253001	3918.38	-0.00381362	0	
208.6	0.00947007	0.00650142	738.59	0.01208336	0.015931	1268.59	0.01066227	0.00016899	1798.58	-0.00158708	0.00027242	2328.58	0.00492913	0	2858.58	0.04640883	0.02424297	3388.58	0.00615965	0.00258783	3918.58	-0.00344767	0	
208.8	0.01019675	0.00663413	738.79	0.01212572	0.015931	1268.79	0.00953832	0.00017283	1798.78	-0.00219251	0.00027862	2328.78	0.00473001	0	2858.78	0.0464862	0.02477713	3388.78	0.00646389	0.00264555	3918.78	-0.00355328	0	
209	0.01079391	0.00676607	738.99	0.0120259	0.015931	1268.99	0.00831491	0.00017667	1798.98	-0.00211899	0.00028481	2328.98	0.00459876	0	2858.98	0.04630679	0.02530998	3388.98	0.00628632	0.00270316	3918.98	-0.00453591	0	
209.2	0.01153827	0.00689724	739.19	0.01247363	0.015931	1269.19	0.00708988	0.0001805	1799.18	-0.00315618	0.00029099	2329.18	0.00527949	0	2859.18	0.04747067	0.02584154	3389.18	0.00532225	0.00276067	3919.18	-0.00460858	0	
209.4	0.01090277	0.00702765	739.39	0.0132107	0.015931	1269.39	0.00706465	0.00018434	1799.38	-0.00345643	0.00029717	2329.38	0.00565866	0	2859.38	0.0463334	0.0263718	3389.38	0.00479267	0.00281806	3919.38	-0.00489982	0	
209.6	0.01253045	0.00715731	739.59	0.01393578	0.015931	1269.59	0.00559844	0.00018816	1799.58	-0.00349771	0.00030334	2329.58	0.00585024	0	2859.58	0.04644045	0.02690078	3389.58	0.00422797	0.00287534	3919.58	-0.00501777	0	
209.8	0.01294667	0.00728622	739.79	0.01450911	0.015931	1269.79	0.00488479	0.00019199	1799.78	-0.0040298	0.0003095	2329.78	0.00474166	0	2859.78	0.04630543	0.02742847	3389.78	0.00377838	0.00293252	3919.78	-0.00614784	0	
210	0.01310701	0.00741438	739.99	0.01509838	0.015931	1269.99	0.0052754	0.00019581	1799.98	-0.00353604	0.00031566	2329.98	0.00454476	0	2859.98	0.04696681	0.02795488	3389.98	0.00373372	0.00298959	3919.98	-0.00609106	0	
210.2	0.01286088	0.00754179	740.19	0.01433731	0.015931	1270.19	0.00519411	0.00019962	1800.18	-0.00258077	0.00032182	2330.18	0.00340025	0	2860.18	0.0479037	0.02848	3390.18	0.00305217	0.00304655	3920.18	-0.00556792	0	
210.4	0.01283792	0.00766847	740.39	0.01363399	0.015931	1270.39	0.0053042	0.00020344	1800.38	-0.00142507	0.00032796	2330.38	0.00254494	0	2860.38	0.04828096	0.02900385	3390.38	0.00316003	0.00310341	3920.38	-0.00634394	0	
210.6	0.0130097	0.00779442	740.59	0.01373213	0.015931	1270.59	0.00562869	0.00020725	1800.58	-0.00210538	0.0003341	2330.58	0.00162063	0	2860.58	0.04861915	0.02952643	3390.58	0.00332543	0.00316015	3920.58	-0.0061208	0	
210.8	0.0127756	0.00791963	740.79	0.01354167	0.015931	1270.79	0.00656452	0.00021105	1800.78	-0.00302775	0.00034024	2330.78	0.00035268	0	2860.78	0.04933424	0.03004774	3390.78	0.00422114	0.00321679	3920.78	-0.00652962	0	
211	0.01167542	0.00804412	740.99	0.01367447	0.015931	1270.99	0.00756841	0.00021485	1800.98	-0.00242807	0.00034637	2330.98	-0.00107574	0	2860.98	0.04926674	0.03056778	3390.98	0.00456962	0.00327333	3920.98	-0.00590104	0	
211.2	0.01183221	0.00816789	741.19	0.01328108	0.015931	1271.19	0.00750602	0.00021865	1801.18	-0.00320697	0.00035249	2331.18	-0.00108648	0	2861.18	0.0498388	0.03108656	3391.18	0.00401519	0.00332975	3921.18	-0.00617289	0	
211.4	0.01088512	0.00829094	741.39	0.01308284	0.015931	1271.39	0.00824678	0.00022244	1801.38	-0.00222115	0.0003586	2331.38	-0.00102965	0	2861.38	0.05089627	0.03160407	3391.38	0.00471725	0.00338607	3921.38	-0.00599762	0	
211.6	0.01024599	0.00841328	741.59	0.01366435	0.015931	1271.59	0.00847925	0.00022623	1801.58	-0.00159415	0.00036471	2331.58	-0.00102915	0	2861.58	0.05150527	0.03212033	3391.58	0.00479959	0.00344229	3921.58	-0.0064964	0	
211.8	0.01049991	0.00853491	741.79	0.01458264	0.015931	1271.79	0.00888946	0.00023002	1801.78	-0.00109222	0.00037082	2331.78	-0.00050528	0	2861.78	0.05397633	0.03263533	3391.78	0.00548449	0.0034984	3921.78	-0.00648525	0	
212	0.01063704	0.00865583	741.99	0.01527674	0.015931	1271.99	0.00836001	0.0002338	1801.98	-0.00094856	0.00037691	2331.98	-0.00027282	0	2861.98	0.05535457	0.03314908	3391.98	0.00550518	0.0035544	3921.98	-0.00596024	0	
212.2	0.01016558	0.00877606	742.19	0.01556525	0.015931	1272.19	0.00824715	0.00023757	1802.18	-0.00108968	0.000383	2332.18	0.00043737	0	2862.18	0.05669154	0.03366158	3392.18	0.00616422	0.0036103	3922.18	-0.00666879	0	
212.4	0.00959439	0.00889558	742.39	0.01626627	0.015931	1272.39	0.00825979	0.00024135	1802.38	-0.00094096	0.00038909	2332.38	0.00150953	0	2862.38	0.05780936	0.03417283	3392.38	0.00693735	0.00366609	3922.38	-0.00698059	0	
212.6	0.00990247	0.00901442	742.59	0.0162495	0.015931	1272.59	0.00798754	0.00024512	1802.58	-0.00020974	0.00039517	2332.58	0.00110308	0	2862.58	0.05834055	0.03468285	3392.58	0.00702494	0.00372177	3922.58	-0.00711968	0	
212.8	0.01102152	0.00913257	742.79	0.01667823	0.015931	1272.79	0.00832817	0.00024889	1802.78	-0.00078625	0.00040124	2332.78	0.0012634	0	2862.78	0.05979231	0.03519162	3392.78	0.00718412	0.00377735	3922.78	-0.00746655	0	
213	0.01190533	0.00925003	742.99	0.01718714	0.015931	1272.99	0.00829828	0.00025265	1802.98	0.00013723	0.00040731	2332.98	0.00247831	0	2862.98	0.06076616	0.03569915	3392.98	0.00674066	0.00383283	3922.98	-0.00779315	0	
213.2	0.01233467	0.00936681	743.19	0.01713315	0.015931	1273.19	0.00790793	0.00025641	1803.18	0.000048	0.00041337	2333.18	0.00410408	0	2863.18	0.06169495	0.03620546	3393.18	0.00603282	0.0038882	3923.18	-0.00748734	0	
213.4	0.01248115	0.00948291	743.39	0.01748086	0.015931	1273.39	0.00834771	0.00026016	1803.38	0.0012295	0.00041942	2333.38	0.00500486	0	2863.38	0.06112693	0.03671053	3393.38	0.00598496	0.00394347	3923.38	-0.0076829	0	
213.6	0.01366414	0.00959834	743.59	0.0163702	0.015931	1273.59	0.00728016	0.00026391	1803.58	0.00098796	0.00042547	2333.58	0.00502155	0	2863.58	0.06189708	0.03721437	3393.58	0.00514296	0.00399863	3923.58	-0.00800624	0	
213.8	0.01341299	0.00971311	743.79	0.01610139	0.015931	1273.79	0.00823542	0.00026766	1803.78	0.00112834	0.00043151	2333.78	0.004776	0	2863.78	0.06199654	0.03771699	3393.78	0.00472771	0.00405369	3923.78	-0.00817805	0	
214	0.01395073	0.00982721	743.99	0.01545841	0.015931	1273.99	0.00860745	0.0002714	1803.98	0.00154502	0.00043755	2333.98	0.00488034	0	2863.98	0.06194753	0.03821838	3393.98	0.00391091	0.00410865	3923.98	-0.00785982	0	
214.2	0.01426247	0.00994064	744.19	0.01393291	0.015931	1274.19	0.00876782	0.00027514	1804.18	0.00205953	0.00044358	2334.18	0.00380124	0	2864.18	0.0624439	0.03871856	3394.18	0.00316796	0.0041635	3924.18	-0.00779187	0	
214.4	0.01510429	0.01005342	744.39	0.01223269	0.015931	1274.39	0.0090113	0.00027888	1804.38	0.0004926	0.0004496	2334.38	0.00303436	0	2864.38	0.06187256	0.03921752	3394.38	0.00326939	0.00421825	3924.38	-0.00779051	0	
214.6	0.0150738	0.01016555	744.59	0.01220811	0.015931	1274.59	0.00952263	0.00028261	1804.58	-0.00037843	0.00045562	2334.58	0.00238313	0	2864.58	0.06130434	0.03971527	3394.58	0.00301295	0.00427289	3924.58	-0.00721715	0	
214.8	0.01415408	0.01027703	744.79	0.01167713	0.015931	1274.79	0.01005697	0.00028634	1804.78	-0.00126409	0.00046163	2334.78	0.00207446	0	2864.78	0.06077108	0.04021181	3394.78	0.00237218	0.00432744	3924.78	-0.00657375	0	
215	0.01406051	0.01038786	744.99	0.0112547	0.015931	1274.99	0.00960685	0.00029006	1804.98	-0.00130722	0.00046764	2334.98	0.00162598	0	2864.98	0.06079683	0.04070714	3394.98	0.00247788	0.00438188	3924.98	-0.00623752	0	
215.2	0.01477519	0.01049804	745.19	0.01091884	0.015931	1275.19	0.00981992	0.00029379	1805.18	-0.00165295	0.00047364	2335.18	0.00178278	0	2865.18	0.06037271	0.04120127	3395.18	0.00234702	0.00443621	3925.18	-0.00688274	0	
215.4	0.01405507	0.0106076	745.39	0.01124225	0.015931	1275.39	0.00934645	0.0002975	1805.38	-0.00164261	0.00047963	2335.38	0.00149732	0	2865.38	0.0606497	0.0416942	3395.38	0.00263383	0.00449045	3925.38	-0.00777972	0	
215.6	0.01444202	0.01071651	745.59	0.01229585	0.015931	1275.59	0.00838322	0.00030122	1805.58	-0.00290774	0.00048562	2335.58	0.00196591	0	2865.58	0.0613463	0.04218592	3395.58	0.00295964	0.00454458	3925.58	-0.00708772	0	
215.8	0.01406397	0.01082479	745.79	0.01243684	0.015931	1275.79	0.0084241	0.00030493	1805.78	-0.00367086	0.0004916	2335.78	0.00225139	0	2865.78	0.06240841	0.04267646	3395.78	0.00347156	0.00459861	3925.78	-0.00674637	0	
216	0.0143898	0.01093245	745.99	0.01243844	0.015931	1275.99	0.00744926	0.00030863	1805.98	-0.00425462	0.00049758	2335.98	0.00173856	0	2865.98	0.06326029	0.0431658	3395.98	0.00415901	0.00465254	3925.98	-0.00769167	0	
216.2	0.01369896	0.01103949	746.19	0.0128517	0.015931	1276.19	0.00700727	0.00031233	1806.18	-0.00456971	0.00050355	2336.18	0.00195441	0	2866.18	0.06458848	0.04365395	3396.18	0.00480446	0.00470637	3926.18	-0.00799883	0	
216.4	0.01365004	0.0111459	746.39	0.01271175	0.015931	1276.39	0.00628171	0.00031603	1806.38	-0.00407797	0.00050951	2336.38	0.00154076	0	2866.38	0.06587948	0.04414091	3396.38	0.00441223	0.00476009	3926.38	-0.00787417	0	
216.6	0.01396102	0.0112517	746.59	0.01321208	0.015931	1276.59	0.00594899	0.00031973	1806.58	-0.00293966	0.00051547	2336.58	0.00122213	0	2866.58	0.0657849	0.04462669	3396.58	0.00523821	0.00481371	3926.58	-0.00797452	0	
216.8	0.01411282	0.01135688	746.79	0.01323637	0.015931	1276.79	0.00662223	0.00032342	1806.78	-0.00306363	0.00052142	2336.78	0.00163529	0	2866.78	0.06743013	0.04511129	3396.78	0.00536307	0.00486724	3926.78	-0.00733078	0	
217	0.01435573	0.01146145	746.99	0.01351827	0.015931	1276.99	0.0061343	0.00032711	1806.98	-0.00217741	0.00052737	2336.98	0.0017985	0	2866.98	0.06759973	0.04559471	3396.98	0.006354	0.00492066	3926.98	-0.00767681	0	
217.2	0.01371822	0.01156542	747.19	0.01370423	0.015931	1277.19	0.00671172	0.00033079	1807.18	-0.00165847	0.0005333	2337.18	0.00233789	0	2867.18	0.06847125	0.04607696	3397.18	0.00677529	0.00497398	3927.18	-0.00724742	0	
217.4	0.01379614	0.01166879	747.39	0.01344293	0.015931	1277.39	0.00780411	0.00033447	1807.38	-0.00122811	0.00053924	2337.38	0.00250056	0	2867.38	0.06862559	0.04655803	3397.38	0.00644402	0.0050272	3927.38	-0.0083452	0	
217.6	0.01451617	0.01177155	747.59	0.01324724	0.015931	1277.59	0.00800491	0.00033815	1807.58	-0.001697	0.00054517	2337.58	0.00246031	0	2867.58	0.0686064	0.04703793	3397.58	0.00609035	0.00508032	3927.58	-0.00793755	0	
217.8	0.0139314	0.01187373	747.79	0.01383969	0.015931	1277.79	0.00971404	0.00034182	1807.78	-0.00118612	0.00055109	2337.78	0.00202505	0	2867.78	0.06900042	0.04751667	3397.78	0.00510292	0.00513334	3927.78	-0.00820877	0	
218	0.01438624	0.0119753	747.99	0.01338085	0.015931	1277.99	0.0093831	0.00034549	1807.98	-0.00085601	0.000557	2337.98	0.00243471	0	2867.98	0.06968292	0.04799424	3397.98	0.00512598	0.00518626	3927.98	-0.00806958	0	
218.2	0.01432565	0.0120763	748.19	0.01265051	0.015931	1278.19	0.00966325	0.00034915	1808.18	-0.00030926	0.00056291	2338.18	0.00189529	0	2868.18	0.07081924	0.04847066	3398.18	0.00498083	0.00523908	3928.18	-0.00757885	0	
218.4	0.01425866	0.0121767	748.39	0.01235398	0.015931	1278.39	0.00964917	0.00035281	1808.38	-0.00109757	0.00056882	2338.38	0.00155073	0	2868.38	0.07113294	0.04894591	3398.38	0.00557452	0.0052918	3928.38	-0.00645627	0	
218.6	0.01319343	0.01227653	748.59	0.01223814	0.015931	1278.59	0.01074711	0.00035647	1808.58	0.00054321	0.00057472	2338.58	0.00119856	0	2868.58	0.07104108	0.04942001	3398.58	0.00514579	0.00534442	3928.58	-0.00672429	0	
218.8	0.01281555	0.01237577	748.79	0.01256245	0.015931	1278.79	0.01096336	0.00036012	1808.78	0.0005574	0.00058061	2338.78	0.00141422	0	2868.78	0.07177332	0.04989296	3398.78	0.0051542	0.00539695	3928.78	-0.00722193	0	
219	0.01295935	0.01247444	748.99	0.01189308	0.015931	1278.99	0.0106161	0.00036377	1808.98	0.00007855	0.00058649	2338.98	0.00183326	0	2868.98	0.07165768	0.05036475	3398.98	0.00583456	0.00544937	3928.98	-0.00853248	0	
219.2	0.01308971	0.01257254	749.19	0.01264403	0.015931	1279.19	0.01096211	0.00036742	1809.18	-0.00047937	0.00059237	2339.18	0.00172703	0	2869.18	0.07182304	0.0508354	3399.18	0.00605748	0.00550169	3929.18	-0.00928212	0	
219.4	0.01313222	0.01267007	749.39	0.01320552	0.015931	1279.39	0.01018923	0.00037106	1809.38	-0.00082515	0.00059825	2339.38	0.0024162	0	2869.38	0.07298716	0.05130491	3399.38	0.00635314	0.00555392	3929.38	-0.00853694	0	
219.6	0.01316672	0.01276704	749.59	0.01350688	0.015931	1279.59	0.00965402	0.0003747	1809.58	-0.00157225	0.00060412	2339.58	0.00235511	0	2869.58	0.07353659	0.05177327	3399.58	0.00602742	0.00560605	3929.58	-0.00829188	0	
219.8	0.01343111	0.01286344	749.79	0.01358124	0.015931	1279.79	0.00972393	0.00037834	1809.78	-0.00205477	0.00060998	2339.78	0.00204939	0	2869.78	0.07395551	0.0522405	3399.78	0.0061151	0.00565808	3929.78	-0.00900278	0	
220	0.01409904	0.01295929	749.99	0.01381783	0.015931	1279.99	0.00926605	0.00038197	1809.98	-0.00311851	0.00061584	2339.98	0.00291094	0	2869.98	0.07466031	0.05270659	3399.98	0.00687531	0.00571001	3929.98	-0.01014926	0	
220.2	0.01369074	0.01305458	750.19	0.01471232	0.015931	1280.19	0.00852764	0.0003856	1810.18	-0.00329999	0.00062169	2340.18	0.00336668	0	2870.18	0.07488136	0.05317155	3400.18	0.00697227	0.00576184	3930.18	-0.0098574	0	
220.4	0.01385187	0.01314931	750.39	0.01491938	0.015931	1280.39	0.00882385	0.00038922	1810.38	-0.00323358	0.00062753	2340.38	0.00337527	0	2870.38	0.07509732	0.05363537	3400.38	0.00733138	0.00581358	3930.38	-0.01003919	0	
220.6	0.01377459	0.0132435	750.59	0.0155671	0.015931	1280.59	0.0086793	0.00039284	1810.58	-0.00293879	0.00063337	2340.58	0.00302702	0	2870.58	0.0742223	0.05409807	3400.58	0.00728667	0.00586521	3930.58	-0.01049031	0	
220.8	0.01447742	0.01333715	750.79	0.01607996	0.015931	1280.79	0.00980769	0.00039646	1810.78	-0.00348814	0.0006392	2340.78	0.00279711	0	2870.78	0.07518441	0.05455965	3400.78	0.00809215	0.00591675	3930.78	-0.01040909	0	
221	0.01464501	0.01343025	750.99	0.01696008	0.015931	1280.99	0.01002918	0.00040007	1810.98	-0.00364716	0.00064503	2340.98	0.00212431	0	2870.98	0.07488722	0.0550201	3400.98	0.00798016	0.0059682	3930.98	-0.01068391	0	
221.2	0.01438542	0.01352281	751.19	0.01718749	0.015931	1281.19	0.01035301	0.00040368	1811.18	-0.00406134	0.00065085	2341.18	0.00208189	0	2871.18	0.07489212	0.05547943	3401.18	0.00731002	0.00601954	3931.18	-0.01042782	0	
221.4	0.01544348	0.01361483	751.39	0.01661521	0.015931	1281.39	0.01042752	0.00040729	1811.38	-0.00420753	0.00065667	2341.38	0.00164875	0	2871.38	0.0744177	0.05593765	3401.38	0.00701034	0.00607079	3931.38	-0.01078379	0	
221.6	0.01592833	0.01370632	751.59	0.01638048	0.015931	1281.59	0.00956184	0.00041089	1811.58	-0.00362574	0.00066248	2341.58	0.00155215	0	2871.58	0.0752561	0.05639475	3401.58	0.007224	0.00612195	3931.58	-0.01029097	0	
221.8	0.01614878	0.01379729	751.79	0.01605706	0.015931	1281.79	0.00917892	0.00041449	1811.78	-0.002002	0.00066828	2341.78	0.00155828	0	2871.78	0.0761816	0.05685074	3401.78	0.00597265	0.006173	3931.78	-0.00957201	0	
222	0.01599634	0.01388772	751.99	0.01574845	0.015931	1281.99	0.00835358	0.00041809	1811.98	-0.00160847	0.00067408	2341.98	0.00115664	0	2871.98	0.07638394	0.05730562	3401.98	0.00710169	0.00622396	3931.98	-0.0090671	0	
222.2	0.01541408	0.01397763	752.19	0.01569712	0.015931	1282.19	0.00782446	0.00042168	1812.18	-0.00123757	0.00067987	2342.18	0.00064342	0	2872.18	0.07720927	0.0577594	3402.18	0.00675531	0.00627483	3932.18	-0.00870024	0	
222.4	0.01509304	0.01406702	752.39	0.01602349	0.015931	1282.39	0.00806626	0.00042527	1812.38	-0.00101004	0.00068566	2342.38	0.00061442	0	2872.38	0.07758345	0.05821207	3402.38	0.00721436	0.00632559	3932.38	-0.00815689	0	
222.6	0.01437721	0.01415589	752.59	0.01561293	0.015931	1282.59	0.00710517	0.00042885	1812.58	0.00050776	0.00069144	2342.58	0.00035644	0	2872.58	0.07773686	0.05866365	3402.58	0.00660076	0.00637627	3932.58	-0.00919229	0	
222.8	0.01523894	0.01424425	752.79	0.01619494	0.015931	1282.79	0.00571195	0.00043243	1812.78	-0.00103723	0.00069721	2342.78	0.00091034	0	2872.78	0.07909587	0.05911412	3402.78	0.00671965	0.00642684	3932.78	-0.00926568	0	
223	0.01503977	0.01433209	752.99	0.01526946	0.015931	1282.99	0.00518457	0.00043601	1812.98	-0.00226785	0.00070298	2342.98	0.00049859	0	2872.98	0.07927195	0.0595635	3402.98	0.00734773	0.00647733	3932.98	-0.00995039	0	
223.2	0.01564458	0.01441943	753.19	0.01477336	0.015931	1283.19	0.00471514	0.00043958	1813.18	-0.00238613	0.00070875	2343.18	-0.00044151	0	2873.18	0.08107933	0.06001179	3403.18	0.00792435	0.00652771	3933.18	-0.00928159	0	
223.4	0.01622721	0.01450626	753.39	0.01425839	0.015931	1283.39	0.00374164	0.00044315	1813.38	-0.0021544	0.0007145	2343.38	-0.00046049	0	2873.38	0.08176352	0.06045899	3403.38	0.0075647	0.006578	3933.38	-0.00896537	0	
223.6	0.0160798	0.01459259	753.59	0.01445485	0.015931	1283.59	0.00408524	0.00044672	1813.58	-0.0027467	0.00072025	2343.58	-0.00073923	0	2873.58	0.08206297	0.0609051	3403.58	0.00786465	0.0066282	3933.58	-0.00958794	0	
223.8	0.01681481	0.01467841	753.79	0.014415	0.015931	1283.79	0.00465633	0.00045028	1813.78	-0.0032636	0.000726	2343.78	0.00025266	0	2873.78	0.08250568	0.06135013	3403.78	0.00867859	0.0066783	3933.78	-0.00973536	0	
224	0.01722493	0.01476374	753.99	0.01375159	0.015931	1283.99	0.00483366	0.00045384	1813.98	-0.00378353	0.00073174	2343.98	0.00139265	0	2873.98	0.08236789	0.06179407	3403.98	0.00852569	0.00672831	3933.98	-0.01020474	0	
224.2	0.01705574	0.01484858	754.19	0.01447196	0.015931	1284.19	0.00511219	0.0004574	1814.18	-0.00382429	0.00073747	2344.18	0.00150293	0	2874.18	0.08276622	0.06223694	3404.18	0.008656	0.00677822	3934.18	-0.01006031	0	
224.4	0.0166808	0.01493292	754.39	0.01405768	0.015931	1284.39	0.00579672	0.00046095	1814.38	-0.00393419	0.0007432	2344.38	0.0014592	0	2874.38	0.08285553	0.06267873	3404.38	0.00882854	0.00682804	3934.38	-0.01035143	0	
224.6	0.0166294	0.01501678	754.59	0.01412715	0.015931	1284.59	0.00687966	0.0004645	1814.58	-0.0037228	0.00074893	2344.58	0.00038079	0	2874.58	0.08251834	0.06311944	3404.58	0.00863663	0.00687777	3934.58	-0.01105194	0	
224.8	0.01682344	0.01510014	754.79	0.01431208	0.015931	1284.79	0.00843985	0.00046804	1814.78	-0.00335372	0.00075464	2344.78	0.00080467	0	2874.78	0.0825815	0.06355908	3404.78	0.00906844	0.0069274	3934.78	-0.0096354	0	
225	0.01684724	0.01518303	754.99	0.01396907	0.015931	1284.99	0.00879259	0.00047158	1814.98	-0.00310955	0.00076035	2344.98	0.0005471	0	2874.98	0.08248467	0.06399766	3404.98	0.00770691	0.00697694	3934.98	-0.00874705	0	
225.2	0.01703426	0.01526544	755.19	0.01395899	0.015931	1285.19	0.00858158	0.00047512	1815.18	-0.00224988	0.00076606	2345.18	0.00097594	0	2875.18	0.08264756	0.06443517	3405.18	0.00741612	0.00702638	3935.18	-0.00764385	0	
225.4	0.01654948	0.01534736	755.39	0.01454237	0.015931	1285.39	0.00894563	0.00047866	1815.38	-0.00055532	0.00077176	2345.38	0.00080407	0	2875.38	0.0825216	0.06487161	3405.38	0.00715525	0.00707573	3935.38	-0.00791386	0	
225.6	0.01626386	0.01542882	755.59	0.01459752	0.015931	1285.59	0.00854997	0.00048219	1815.58	-0.00004443	0.00077745	2345.58	0.00130381	0	2875.58	0.08322841	0.065307	3405.58	0.00611236	0.00712499	3935.58	-0.00761396	0	
225.8	0.01627256	0.0155098	755.79	0.01503078	0.015931	1285.79	0.00854519	0.00048571	1815.78	0.00112553	0.00078314	2345.78	0.00122268	0	2875.78	0.08363015	0.06574132	3405.78	0.00484725	0.00717416	3935.78	-0.00722492	0	
226	0.01529763	0.01559031	755.99	0.01543194	0.015931	1285.99	0.00849583	0.00048924	1815.98	0.00158454	0.00078882	2345.98	0.0002669	0	2875.98	0.0850869	0.06617459	3405.98	0.0047128	0.00722323	3935.98	-0.0070882	0	
226.2	0.01522682	0.01567036	756.19	0.01571402	0.015931	1286.19	0.00787141	0.00049276	1816.18	0.00151591	0.0007945	2346.18	0.00037463	0	2876.18	0.08626363	0.06660681	3406.18	0.00365969	0.00727221	3936.18	-0.00615058	0	
226.4	0.01579422	0.01574994	756.39	0.01588646	0.015931	1286.39	0.00798516	0.00049627	1816.38	0.00158898	0.00080017	2346.38	-0.00040096	0	2876.38	0.08680576	0.06703797	3406.38	0.00358779	0.0073211	3936.38	-0.00573477	0	
226.6	0.01685561	0.01582906	756.59	0.0163842	0.015931	1286.59	0.00640539	0.00049979	1816.58	0.00173948	0.00080584	2346.58	-0.00118284	0	2876.58	0.08726502	0.06746809	3406.58	0.00302266	0.00736989	3936.58	-0.00602824	0	
226.8	0.01733378	0.01590772	756.79	0.0160046	0.015931	1286.79	0.00609817	0.0005033	1816.78	0.00161836	0.0008115	2346.78	-0.00178703	0	2876.78	0.08876413	0.06789716	3406.78	0.00361293	0.0074186	3936.78	-0.00625209	0	
227	0.01717818	0.01598593	756.99	0.01576797	0.015931	1286.99	0.00521193	0.0005068	1816.98	0.00242688	0.00081715	2346.98	-0.00264611	0	2876.98	0.08882399	0.06832519	3406.98	0.00456074	0.00746721	3936.98	-0.00764233	0	
227.2	0.0179627	0.01606368	757.19	0.01589325	0.015931	1287.19	0.0050111	0.0005103	1817.18	0.00261224	0.0008228	2347.18	-0.00265034	0	2877.18	0.09019331	0.06875218	3407.18	0.00471081	0.00751573	3937.18	-0.00768487	0	
227.4	0.01904995	0.01614099	757.39	0.01579221	0.015931	1287.39	0.00494801	0.0005138	1817.38	0.00217969	0.00082844	2347.38	-0.00274401	0	2877.38	0.09068958	0.06917813	3407.38	0.00524033	0.00756416	3937.38	-0.00726564	0	
227.6	0.01854246	0.01621784	757.59	0.01593479	0.015931	1287.59	0.00519304	0.0005173	1817.58	0.00154569	0.00083408	2347.58	-0.00170996	0	2877.58	0.09090801	0.06960305	3407.58	0.00535459	0.0076125	3937.58	-0.00715188	0	
227.8	0.0192114	0.01629425	757.79	0.01522879	0.015931	1287.79	0.00545731	0.00052079	1817.78	0.00086874	0.00083971	2347.78	-0.00145984	0	2877.78	0.09135916	0.07002693	3407.78	0.00572835	0.00766074	3937.78	-0.00808481	0	
228	0.01976651	0.01637022	757.99	0.01539464	0.015931	1287.99	0.00511311	0.00052428	1817.98	0.00046735	0.00084533	2347.98	-0.00074667	0	2877.98	0.09081919	0.07044978	3407.98	0.00611226	0.0077089	3937.98	-0.00835023	0	
228.2	0.01898285	0.01644575	758.19	0.01558729	0.015931	1288.19	0.00547117	0.00052776	1818.18	-0.00090141	0.00085095	2348.18	-0.00058997	0	2878.18	0.08996779	0.0708716	3408.18	0.00726395	0.00775696	3938.18	-0.00847507	0	
228.4	0.01835422	0.01652083	758.39	0.01505837	0.015931	1288.39	0.00538166	0.00053124	1818.38	-0.00069853	0.00085657	2348.38	-0.00027372	0	2878.38	0.08916181	0.0712924	3408.38	0.0081684	0.00780494	3938.38	-0.00837878	0	
228.6	0.01831616	0.01659549	758.59	0.01529436	0.015931	1288.59	0.00507305	0.00053472	1818.58	-0.00043277	0.00086218	2348.58	-0.00025448	0	2878.58	0.08891821	0.07171218	3408.58	0.00833801	0.00785282	3938.58	-0.00856189	0	
228.8	0.01776049	0.01666971	758.79	0.01583723	0.015931	1288.79	0.00517598	0.00053819	1818.78	-0.00050794	0.00086778	2348.78	0.0004544	0	2878.78	0.0884791	0.07213093	3408.78	0.00846227	0.00790061	3938.78	-0.00781019	0	
229	0.01738677	0.0167435	758.99	0.01642694	0.015931	1288.99	0.00512501	0.00054166	1818.98	-0.00045206	0.00087338	2348.98	0.00107011	0	2878.98	0.08834812	0.07254867	3408.98	0.00856756	0.00794832	3938.98	-0.00849804	0	
229.2	0.01659808	0.01681687	759.19	0.01742396	0.015931	1289.19	0.0055974	0.00054513	1819.18	-0.00023601	0.00087897	2349.18	0.0019631	0	2879.18	0.0882423	0.07296539	3409.18	0.0086238	0.00799593	3939.18	-0.00852756	0	
229.4	0.01613402	0.01688981	759.39	0.01744152	0.015931	1289.39	0.00651502	0.00054859	1819.38	-0.00050485	0.00088455	2349.38	0.0019991	0	2879.38	0.08857187	0.0733811	3409.38	0.00829408	0.00804345	3939.38	-0.00885665	0	
229.6	0.01560387	0.01696232	759.59	0.0168592	0.015931	1289.59	0.00640629	0.00055205	1819.58	-0.00119569	0.00089013	2349.58	0.00191415	0	2879.58	0.08950748	0.0737958	3409.58	0.00736256	0.00809089	3939.58	-0.00769392	0	
229.8	0.01592558	0.01703442	759.79	0.0168465	0.015931	1289.79	0.00665164	0.00055551	1819.78	-0.00041098	0.00089571	2349.78	0.00179596	0	2879.78	0.09024037	0.07420949	3409.78	0.00753801	0.00813823	3939.78	-0.0083072	0	
230	0.01552673	0.0171061	759.99	0.01694091	0.015931	1289.99	0.00640748	0.00055896	1819.98	-0.00047411	0.00090128	2349.98	0.00124058	0	2879.98	0.09055845	0.07462217	3409.98	0.0076537	0.00818549	3939.98	-0.00803388	0	
230.2	0.01615981	0.01717736	760.19	0.01624131	0.015931	1290.19	0.00663575	0.00056241	1820.18	-0.00163416	0.00090684	2350.18	0.00107257	0	2880.18	0.09059031	0.07503385	3410.18	0.00713031	0.00823265	3940.18	-0.00889416	0	
230.4	0.01741353	0.01724821	760.39	0.01663297	0.015931	1290.39	0.00612785	0.00056586	1820.38	-0.00099616	0.0009124	2350.38	0.00108669	0	2880.38	0.09048714	0.07544453	3410.38	0.00754832	0.00827973	3940.38	-0.00906224	0	
230.6	0.01856543	0.01731865	760.59	0.01725018	0.015931	1290.59	0.00584539	0.0005693	1820.58	-0.00028078	0.00091795	2350.58	0.00053489	0	2880.58	0.09075964	0.07585421	3410.58	0.00659226	0.00832672	3940.58	-0.00946447	0	
230.8	0.01838854	0.01738868	760.79	0.01711409	0.015931	1290.79	0.00635604	0.00057274	1820.78	0.00087382	0.0009235	2350.78	-0.00000598	0	2880.78	0.09162538	0.0762629	3410.78	0.00707293	0.00837362	3940.78	-0.01020678	0	
231	0.01865388	0.01745831	760.99	0.01756723	0.015931	1290.99	0.00688508	0.00057618	1820.98	0.00112002	0.00092904	2350.98	0.00025937	0	2880.98	0.09230591	0.07667059	3410.98	0.00672136	0.00842043	3940.98	-0.01101619	0	
231.2	0.01889379	0.01752753	761.19	0.01734416	0.015931	1291.19	0.00732647	0.00057961	1821.18	0.0005619	0.00093458	2351.18	0.00037905	0	2881.18	0.09304094	0.07707729	3411.18	0.00643302	0.00846715	3941.18	-0.01081575	0	
231.4	0.01878703	0.01759635	761.39	0.01721013	0.015931	1291.39	0.00730239	0.00058304	1821.38	-0.00024948	0.00094011	2351.38	0.00035021	0	2881.38	0.09368934	0.077483	3411.38	0.00676188	0.00851379	3941.38	-0.01042208	0	
231.6	0.01809755	0.01766478	761.59	0.01675325	0.015931	1291.59	0.00676773	0.00058646	1821.58	0.00013351	0.00094563	2351.58	0.00086589	0	2881.58	0.09372733	0.07788773	3411.58	0.00656775	0.00856034	3941.58	-0.01116324	0	
231.8	0.01884698	0.0177328	761.79	0.01625444	0.015931	1291.79	0.00665693	0.00058988	1821.78	0.00062093	0.00095115	2351.78	0.0008347	0	2881.78	0.09387214	0.07829147	3411.78	0.00682203	0.0086068	3941.78	-0.01138899	0	
232	0.01825028	0.01780044	761.99	0.01668904	0.015931	1291.99	0.00556036	0.0005933	1821.98	0.00094827	0.00095666	2351.98	0.00138405	0	2881.98	0.0931815	0.07869423	3411.98	0.00789684	0.00865317	3941.98	-0.01076374	0	
232.2	0.01795669	0.01786768	762.19	0.01590357	0.015931	1292.19	0.00494538	0.00059672	1822.18	0.0002458	0.00096217	2352.18	0.00068207	0	2882.18	0.09331297	0.07909601	3412.18	0.00799478	0.00869945	3942.18	-0.0104797	0	
232.4	0.01705879	0.01793453	762.39	0.01653009	0.015931	1292.39	0.00427339	0.00060013	1822.38	0.00115132	0.00096767	2352.38	0.00056679	0	2882.38	0.09415152	0.07949682	3412.38	0.00749342	0.00874565	3942.38	-0.01092355	0	
232.6	0.01625704	0.01800099	762.59	0.01676056	0.015931	1292.59	0.00448527	0.00060353	1822.58	0.0010051	0.00097317	2352.58	0.00062437	0	2882.58	0.09481089	0.07989665	3412.58	0.00799726	0.00879176	3942.58	-0.01095737	0	
232.8	0.01557883	0.01806707	762.79	0.01737122	0.015931	1292.79	0.00513898	0.00060694	1822.78	0.00042876	0.00097866	2352.78	-0.00017253	0	2882.78	0.09576148	0.08029551	3412.78	0.00831483	0.00883778	3942.78	-0.01070665	0	
233	0.01592282	0.01813276	762.99	0.01760142	0.015931	1292.99	0.00549469	0.00061034	1822.98	0.00064287	0.00098415	2352.98	0.0011932	0	2882.98	0.09615157	0.0806934	3412.98	0.00797884	0.00888372	3942.98	-0.00957008	0	
233.2	0.01626013	0.01819808	763.19	0.01843986	0.015931	1293.19	0.00542895	0.00061374	1823.18	0.00028637	0.00098963	2353.18	0.00171244	0	2883.18	0.09695719	0.08109032	3413.18	0.0085643	0.00892957	3943.18	-0.00871693	0	
233.4	0.01617472	0.01826302	763.39	0.01783365	0.015931	1293.39	0.00544383	0.00061713	1823.38	-0.00035377	0.0009951	2353.38	0.00046831	0	2883.38	0.09778713	0.08148627	3413.38	0.00933274	0.00897533	3943.38	-0.00745003	0	
233.6	0.01534989	0.01832758	763.59	0.01766329	0.015931	1293.59	0.00548227	0.00062052	1823.58	-0.00079335	0.00100057	2353.58	0.00010198	0	2883.58	0.09764336	0.08188127	3413.58	0.01010838	0.00902101	3943.58	-0.00711728	0	
233.8	0.01642221	0.01839176	763.79	0.0186683	0.015931	1293.79	0.00611043	0.00062391	1823.78	-0.00200211	0.00100604	2353.78	-0.00051101	0	2883.78	0.09715626	0.0822753	3413.78	0.01086806	0.0090666	3943.78	-0.00808792	0	
234	0.0167547	0.01845558	763.99	0.01830001	0.015931	1293.99	0.00585577	0.00062729	1823.98	-0.00266997	0.00101149	2353.98	-0.00077167	0	2883.98	0.09731756	0.08266838	3413.98	0.01124291	0.00911211	3943.98	-0.00745668	0	
234.2	0.01761807	0.01851902	764.19	0.01830861	0.015931	1294.19	0.0061489	0.00063067	1824.18	-0.0045798	0.00101695	2354.18	-0.00061579	0	2884.18	0.09745783	0.0830605	3414.18	0.01017412	0.00915752	3944.18	-0.00768699	0	
234.4	0.01851998	0.0185821	764.39	0.01888768	0.015931	1294.39	0.0063154	0.00063405	1824.38	-0.00417837	0.00102239	2354.38	-0.00041063	0	2884.38	0.09712671	0.08345167	3414.38	0.01097796	0.00920286	3944.38	-0.00771455	0	
234.6	0.01911147	0.01864481	764.59	0.01964089	0.015931	1294.59	0.00739545	0.00063742	1824.58	-0.00436336	0.00102784	2354.58	-0.00102072	0	2884.58	0.09756571	0.08384188	3414.58	0.010551	0.00924811	3944.58	-0.00844564	0	
234.8	0.01927599	0.01870716	764.79	0.01928021	0.015931	1294.79	0.00837356	0.0006408	1824.78	-0.00528893	0.00103327	2354.78	-0.00006042	0	2884.78	0.09743359	0.08423115	3414.78	0.01029033	0.00929327	3944.78	-0.00905752	0	
235	0.01950052	0.01876914	764.99	0.01860747	0.015931	1294.99	0.00789612	0.00064416	1824.98	-0.00617741	0.0010387	2354.98	0.00082327	0	2884.98	0.09687221	0.08461947	3414.98	0.00960742	0.00933835	3944.98	-0.00969568	0	
235.2	0.02017558	0.01883077	765.19	0.01776787	0.015931	1295.19	0.00806059	0.00064753	1825.18	-0.0059566	0.00104413	2355.18	0.00088833	0	2885.18	0.09668017	0.08500685	3415.18	0.00931641	0.00938334	3945.18	-0.01018585	0	
235.4	0.02034595	0.01889204	765.39	0.01738337	0.015931	1295.39	0.00893877	0.00065089	1825.38	-0.00505396	0.00104955	2355.38	0.00095998	0	2885.38	0.0963097	0.08539328	3415.38	0.0089574	0.00942825	3945.38	-0.01058511	0	
235.6	0.02161175	0.01895296	765.59	0.01615524	0.015931	1295.59	0.00805167	0.00065424	1825.58	-0.00388994	0.00105496	2355.58	0.00100743	0	2885.58	0.09664923	0.08577878	3415.58	0.00884676	0.00947307	3945.58	-0.01138139	0	
235.8	0.0217743	0.01901352	765.79	0.01445213	0.015931	1295.79	0.00763837	0.0006576	1825.78	-0.00288	0.00106037	2355.78	0.00074385	0	2885.78	0.09670575	0.08616334	3415.78	0.0083318	0.00951781	3945.78	-0.01191659	0	
236	0.02185453	0.01907373	765.99	0.01454163	0.015931	1295.99	0.00727521	0.00066095	1825.98	-0.0029663	0.00106578	2355.98	-0.00017457	0	2885.98	0.09776502	0.08654696	3415.98	0.00889066	0.00956246	3945.98	-0.01168676	0	
236.2	0.02148895	0.0191336	766.19	0.01386564	0.015931	1296.19	0.00658557	0.00066429	1826.18	-0.00246304	0.00107117	2356.18	-0.00025812	0	2886.18	0.09902113	0.08692966	3416.18	0.00787749	0.00960703	3946.18	-0.01116636	0	
236.4	0.0208082	0.01919311	766.39	0.01405381	0.015931	1296.39	0.00677447	0.00066763	1826.38	-0.00106567	0.00107657	2356.38	-0.00036447	0	2886.38	0.10065362	0.08731142	3416.38	0.00755241	0.00965152	3946.38	-0.01125566	0	
236.6	0.02045386	0.01925228	766.59	0.01356494	0.015931	1296.59	0.00736687	0.00067097	1826.58	-0.00038377	0.00108195	2356.58	-0.00000986	0	2886.58	0.10181069	0.08769225	3416.58	0.00776042	0.00969592	3946.58	-0.01039121	0	
236.8	0.02035917	0.01931111	766.79	0.0140406	0.015931	1296.79	0.0064272	0.00067431	1826.78	0.00013275	0.00108734	2356.78	-0.00052317	0	2886.78	0.10344841	0.08807216	3416.78	0.00686401	0.00974024	3946.78	-0.0100668	0	
237	0.02009047	0.0193696	766.99	0.0143289	0.015931	1296.99	0.00634153	0.00067764	1826.98	0.00015869	0.00109271	2356.98	0.00092674	0	2886.98	0.10408066	0.08845114	3416.98	0.00682618	0.00978448	3946.98	-0.00944894	0	
237.2	0.019286	0.01942775	767.19	0.01473315	0.015931	1297.19	0.00549213	0.00068097	1827.18	0.00028299	0.00109808	2357.18	-0.00000517	0	2887.18	0.10523879	0.0888292	3417.18	0.00760561	0.00982863	3947.18	-0.00918534	0	
237.4	0.01827718	0.01948556	767.39	0.01441257	0.015931	1297.39	0.00642021	0.0006843	1827.38	0.00006448	0.00110345	2357.38	-0.00121908	0	2887.38	0.10601661	0.08920635	3417.38	0.00856448	0.0098727	3947.38	-0.00861002	0	
237.6	0.01675654	0.01954304	767.59	0.01489878	0.015931	1297.59	0.00727305	0.00068762	1827.58	-0.00033188	0.00110881	2357.58	-0.00190682	0	2887.58	0.10583291	0.08958258	3417.58	0.00867749	0.00991668	3947.58	-0.00844926	0	
237.8	0.01697003	0.01960018	767.79	0.01520492	0.015931	1297.79	0.00774255	0.00069094	1827.78	-0.00081299	0.00111416	2357.78	-0.00244537	0	2887.78	0.10601211	0.08995789	3417.78	0.00876059	0.00996058	3947.78	-0.00847482	0	
238	0.01664673	0.01965699	767.99	0.01528607	0.015931	1297.99	0.00735773	0.00069426	1827.98	-0.00038436	0.00111951	2357.98	-0.00237472	0	2887.98	0.1066304	0.09033229	3417.98	0.00931754	0.0100044	3947.98	-0.00756573	0	
238.2	0.01659722	0.01971348	768.19	0.01590692	0.015931	1298.19	0.00807315	0.00069757	1828.18	-0.00149346	0.00112486	2358.18	-0.00260171	0	2888.18	0.10638576	0.09070578	3418.18	0.00989759	0.01004814	3948.18	-0.00804656	0	
238.4	0.01679121	0.01976963	768.39	0.01632731	0.015931	1298.39	0.00803713	0.00070088	1828.38	-0.00085815	0.0011302	2358.38	-0.00264508	0	2888.38	0.10659239	0.09107836	3418.38	0.01127102	0.0100918	3948.38	-0.00854694	0	
238.6	0.0164634	0.01982547	768.59	0.01647666	0.015931	1298.59	0.0080658	0.00070419	1828.58	-0.00199001	0.00113553	2358.58	-0.00291664	0	2888.58	0.10746381	0.09145003	3418.58	0.01101754	0.01013537	3948.58	-0.00844148	0	
238.8	0.01600467	0.01988097	768.79	0.01531207	0.015931	1298.79	0.00792425	0.00070749	1828.78	-0.00229841	0.00114086	2358.78	-0.0028458	0	2888.78	0.1070218	0.09182081	3418.78	0.01123701	0.01017886	3948.78	-0.00910766	0	
239	0.01573338	0.01993616	768.99	0.0156191	0.015931	1298.99	0.00760853	0.00071079	1828.98	-0.00193202	0.00114618	2358.98	-0.00348081	0	2888.98	0.10703727	0.09219068	3418.98	0.01158862	0.01022227	3948.98	-0.00948838	0	
239.2	0.01538895	0.01999102	769.19	0.01538789	0.015931	1299.19	0.00940697	0.00071408	1829.18	-0.0010149	0.0011515	2359.18	-0.00457129	0	2889.18	0.10798527	0.09255965	3419.18	0.01213012	0.01026559	3949.18	-0.00978041	0	
239.4	0.01569336	0.02004557	769.39	0.01586779	0.015931	1299.39	0.00963951	0.00071738	1829.38	-0.00054414	0.00115681	2359.38	-0.0049488	0	2889.38	0.10840898	0.09292773	3419.38	0.01252496	0.01030884	3949.38	-0.00992672	0	
239.6	0.01649379	0.02009981	769.59	0.01491278	0.015931	1299.59	0.00908495	0.00072067	1829.58	-0.00073587	0.00116212	2359.58	-0.00528706	0	2889.58	0.10973399	0.09329491	3419.58	0.01302772	0.010352	3949.58	-0.01032307	0	
239.8	0.01588572	0.02015372	769.79	0.01401853	0.015931	1299.79	0.00866977	0.00072395	1829.78	-0.00066455	0.00116742	2359.78	-0.0059827	0	2889.78	0.1099744	0.09366119	3419.78	0.01283748	0.01039508	3949.78	-0.01084535	0	
240	0.01673141	0.02020733	769.99	0.01391272	0.015931	1299.99	0.00856248	0.00072724	1829.98	-0.00031798	0.00117271	2359.98	-0.00600593	0	2889.98	0.11134836	0.09402659	3419.98	0.01244338	0.01043808	3949.98	-0.01041907	0	
240.2	0.0161955	0.02026062	770.19	0.01420081	0.015931	1300.19	0.00762772	0.00073052	1830.18	-0.00012409	0.001178	2360.18	-0.00528649	0	2890.18	0.11218542	0.0943911	3420.18	0.01132712	0.010481	3950.18	-0.01024781	0	
240.4	0.01679034	0.02031361	770.39	0.01386494	0.015931	1300.39	0.00808313	0.00073379	1830.38	0.00039242	0.00118329	2360.38	-0.00533526	0	2890.38	0.1121409	0.09475472	3420.38	0.01035475	0.01052384	3950.38	-0.01077286	0	
240.6	0.016787	0.02036629	770.59	0.01395964	0.015931	1300.59	0.00845996	0.00073706	1830.58	-0.00003622	0.00118857	2360.58	-0.00415636	0	2890.58	0.11139995	0.09511746	3420.58	0.00929294	0.0105666	3950.58	-0.01023709	0	
240.8	0.01723582	0.02041866	770.79	0.01388416	0.015931	1300.79	0.00773402	0.00074033	1830.78	-0.00003744	0.00119384	2360.78	-0.00363616	0	2890.78	0.11153064	0.09547932	3420.78	0.00855556	0.01060928	3950.78	-0.01031487	0	
241	0.01727465	0.02047073	770.99	0.0140706	0.015931	1300.99	0.00795283	0.0007436	1830.98	-0.00070269	0.00119911	2360.98	-0.00236022	0	2890.98	0.11147772	0.09584029	3420.98	0.00803768	0.01065187	3950.98	-0.01068455	0	
241.2	0.01804436	0.0205225	771.19	0.01387966	0.015931	1301.19	0.00809675	0.00074686	1831.18	-0.00067034	0.00120438	2361.18	-0.00194743	0	2891.18	0.11149399	0.09620039	3421.18	0.00776576	0.01069439	3951.18	-0.01037333	0	
241.4	0.01863884	0.02057397	771.39	0.01356778	0.015931	1301.39	0.00811938	0.00075012	1831.38	0.00006069	0.00120964	2361.38	-0.00156745	0	2891.38	0.11131162	0.09655962	3421.38	0.00783934	0.01073683	3951.38	-0.01042538	0	
241.6	0.01870143	0.02062514	771.59	0.01409644	0.015931	1301.59	0.00751301	0.00075338	1831.58	0.00077519	0.00121489	2361.58	-0.00045445	0	2891.58	0.11119942	0.09691797	3421.58	0.00694405	0.01077918	3951.58	-0.00996634	0	
241.8	0.01914091	0.02067602	771.79	0.01395581	0.015931	1301.79	0.00660366	0.00075663	1831.78	0.00096392	0.00122014	2361.78	0.00100597	0	2891.78	0.11131348	0.09727545	3421.78	0.00676303	0.01082146	3951.78	-0.01002932	0	
242	0.01971053	0.0207266	771.99	0.01421979	0.015931	1301.99	0.00568807	0.00075988	1831.98	0.00076899	0.00122538	2361.98	0.00103506	0	2891.98	0.11156018	0.09763206	3421.98	0.00728637	0.01086366	3951.98	-0.00900143	0	
242.2	0.01985596	0.02077688	772.19	0.01440327	0.015931	1302.19	0.0055229	0.00076313	1832.18	0.00043755	0.00123062	2362.18	0.00088872	0	2892.18	0.11165568	0.09798781	3422.18	0.00831253	0.01090577	3952.18	-0.00902214	0	
242.4	0.02081856	0.02082688	772.39	0.01444318	0.015931	1302.39	0.00450955	0.00076637	1832.38	-0.0002192	0.00123585	2362.38	0.00135099	0	2892.38	0.11266422	0.09834268	3422.38	0.0084822	0.01094781	3952.38	-0.00833162	0	
242.6	0.01997469	0.02087658	772.59	0.0139173	0.015931	1302.59	0.00409264	0.00076961	1832.58	-0.0009802	0.00124108	2362.58	0.00105024	0	2892.58	0.11404471	0.0986967	3422.58	0.00866534	0.01098977	3952.58	-0.00829047	0	
242.8	0.01972907	0.020926	772.79	0.01399809	0.015931	1302.79	0.00390842	0.00077285	1832.78	-0.00114442	0.0012463	2362.78	0.00123993	0	2892.78	0.11498227	0.09904986	3422.78	0.00976975	0.01103165	3952.78	-0.00930555	0	
243	0.01967702	0.02097513	772.99	0.01480743	0.015931	1302.99	0.00360813	0.00077608	1832.98	-0.00238016	0.00125152	2362.98	0.00135874	0	2892.98	0.11641597	0.09940215	3422.98	0.01020406	0.01107345	3952.98	-0.00900252	0	
243.2	0.01973834	0.02102398	773.19	0.01511225	0.015931	1303.19	0.0043565	0.00077931	1833.18	-0.00221413	0.00125673	2363.18	0.00091661	0	2893.18	0.11699863	0.0997536	3423.18	0.01103624	0.01111517	3953.18	-0.00932986	0	
243.4	0.02021601	0.02107254	773.39	0.01573109	0.015931	1303.39	0.00386265	0.00078254	1833.38	-0.00192463	0.00126193	2363.38	0.00060209	0	2893.38	0.11721248	0.10010418	3423.38	0.01078283	0.01115681	3953.38	-0.00926824	0	
243.6	0.01999392	0.02112082	773.59	0.01538878	0.015931	1303.59	0.00350609	0.00078576	1833.58	-0.00125381	0.00126713	2363.58	0.00052237	0	2893.58	0.11748386	0.10045392	3423.58	0.01054438	0.01119838	3953.58	-0.01011937	0	
243.8	0.02019219	0.02116882	773.79	0.01619357	0.015931	1303.79	0.00436591	0.00078898	1833.78	-0.00103682	0.00127233	2363.78	0.00043971	0	2893.78	0.11731597	0.1008028	3423.78	0.01034095	0.01123986	3953.78	-0.01130719	0	
244	0.02032576	0.02121655	773.99	0.01617366	0.015931	1303.99	0.00525461	0.0007922	1833.98	-0.00054233	0.00127752	2363.98	0.00015243	0	2893.98	0.11733518	0.10115084	3423.98	0.00952986	0.01128127	3953.98	-0.01164939	0	
244.2	0.01978027	0.021264	774.19	0.0171601	0.015931	1304.19	0.00509246	0.00079542	1834.18	-0.00103962	0.00128271	2364.18	-0.00004543	0	2894.18	0.11726277	0.10149803	3424.18	0.00903569	0.0113226	3954.18	-0.01217113	0	
244.4	0.01988055	0.02131117	774.39	0.01701114	0.015931	1304.39	0.00623625	0.00079863	1834.38	-0.00043894	0.00128789	2364.38	-0.00108058	0	2894.38	0.11700121	0.10184437	3424.38	0.00873704	0.01136385	3954.38	-0.01264615	0	
244.6	0.01933072	0.02135807	774.59	0.01682813	0.015931	1304.59	0.00639642	0.00080183	1834.58	-0.00022997	0.00129306	2364.58	-0.00117543	0	2894.58	0.11673087	0.10218988	3424.58	0.00918187	0.01140503	3954.58	-0.01218098	0	
244.8	0.01885001	0.0214047	774.79	0.01623854	0.015931	1304.79	0.00751343	0.00080504	1834.78	0.0003046	0.00129823	2364.78	-0.00151045	0	2894.78	0.11729918	0.10253454	3424.78	0.00940629	0.01144612	3954.78	-0.01367936	0	
245	0.01851988	0.02145105	774.99	0.01694574	0.015931	1304.99	0.00864762	0.00080824	1834.98	0.00030077	0.00130339	2364.98	-0.00202168	0	2894.98	0.11688959	0.10287837	3424.98	0.00893675	0.01148714	3954.98	-0.01356239	0	
245.2	0.01820423	0.02149714	775.19	0.01674757	0.015931	1305.19	0.009459	0.00081144	1835.18	0.00152338	0.00130855	2365.18	-0.00198872	0	2895.18	0.11651985	0.10322136	3425.18	0.00889875	0.01152809	3955.18	-0.01291557	0	
245.4	0.01799094	0.02154296	775.39	0.01768096	0.015931	1305.39	0.00865003	0.00081463	1835.38	0.00337377	0.00131371	2365.38	-0.00189914	0	2895.38	0.11728653	0.10356351	3425.38	0.00930547	0.01156895	3955.38	-0.01218868	0	
245.6	0.01741945	0.02158852	775.59	0.01753323	0.015931	1305.59	0.00901641	0.00081782	1835.58	0.00368048	0.00131886	2365.58	-0.00124248	0	2895.58	0.1171031	0.10390484	3425.58	0.00894065	0.01160974	3955.58	-0.01165106	0	
245.8	0.01649761	0.02163381	775.79	0.01731738	0.015931	1305.79	0.0092397	0.00082101	1835.78	0.0038557	0.001324	2365.78	-0.00194961	0	2895.78	0.1166248	0.10424533	3425.78	0.00954154	0.01165045	3955.78	-0.01203826	0	
246	0.01703662	0.02167884	775.99	0.01746887	0.015931	1305.99	0.00994632	0.00082419	1835.98	0.00446355	0.00132914	2365.98	-0.00263674	0	2895.98	0.11672032	0.104585	3425.98	0.01031234	0.01169108	3955.98	-0.01136277	0	
246.2	0.0177101	0.02172361	776.19	0.01756576	0.015931	1306.19	0.00963472	0.00082738	1836.18	0.00417054	0.00133427	2366.18	-0.00181868	0	2896.18	0.11723358	0.10492384	3426.18	0.01064405	0.01173164	3956.18	-0.01159844	0	
246.4	0.01839584	0.02176812	776.39	0.01625823	0.015931	1306.39	0.00905922	0.00083055	1836.38	0.00309356	0.0013394	2366.38	-0.00077383	0	2896.38	0.11736712	0.10526186	3426.38	0.01088503	0.01177212	3956.38	-0.01170964	0	
246.6	0.01782549	0.02181237	776.59	0.01614535	0.015931	1306.59	0.00877349	0.00083373	1836.58	0.00300546	0.00134452	2366.58	-0.00100533	0	2896.58	0.1176578	0.10559906	3426.58	0.01141383	0.01181252	3956.58	-0.01238524	0	
246.8	0.01849446	0.02185637	776.79	0.0153748	0.015931	1306.79	0.00829958	0.0008369	1836.78	0.00186404	0.00134964	2366.78	0.0000766	0	2896.78	0.11823433	0.10593543	3426.78	0.01116857	0.01185285	3956.78	-0.01378872	0	
247	0.01956669	0.02190011	776.99	0.01484156	0.015931	1306.99	0.00765944	0.00084007	1836.98	0.00145347	0.00135475	2366.98	0.00072096	0	2896.98	0.11784379	0.10627099	3426.98	0.01077015	0.0118931	3956.98	-0.01302956	0	
247.2	0.01942422	0.0219436	777.19	0.0147591	0.015931	1307.19	0.00787012	0.00084324	1837.18	0.00168527	0.00135986	2367.18	0.00091024	0	2897.18	0.11683918	0.10660574	3427.18	0.01041674	0.01193328	3957.18	-0.01298098	0	
247.4	0.01958979	0.02198683	777.39	0.01448012	0.015931	1307.39	0.00774914	0.0008464	1837.38	0.0018099	0.00136496	2367.38	0.00141781	0	2897.38	0.11723549	0.10693967	3427.38	0.00989658	0.01197338	3957.38	-0.01205543	0	
247.6	0.01992238	0.02202982	777.59	0.0142087	0.015931	1307.59	0.00745122	0.00084956	1837.58	0.00162984	0.00137006	2367.58	0.00193367	0	2897.58	0.11694544	0.10727278	3427.58	0.00922008	0.01201341	3957.58	-0.01202911	0	
247.8	0.02160206	0.02207255	777.79	0.01444246	0.015931	1307.79	0.00878155	0.00085271	1837.78	0.00124561	0.00137515	2367.78	0.00229156	0	2897.78	0.1169537	0.10760509	3427.78	0.00947462	0.01205336	3957.78	-0.01209596	0	
248	0.02160803	0.02211504	777.99	0.01374106	0.015931	1307.99	0.00860565	0.00085587	1837.98	0.00038559	0.00138024	2367.98	0.00137233	0	2897.98	0.11719813	0.10793659	3427.98	0.00881963	0.01209323	3957.98	-0.01178017	0	
248.2	0.02218698	0.02215728	778.19	0.01422901	0.015931	1308.19	0.00776185	0.00085902	1838.18	0.00003638	0.00138532	2368.18	0.00010727	0	2898.18	0.11836017	0.10826728	3428.18	0.00844076	0.01213303	3958.18	-0.01158672	0	
248.4	0.02258973	0.02219928	778.39	0.01430627	0.015931	1308.39	0.00737583	0.00086216	1838.38	-0.00059059	0.0013904	2368.38	-0.00080139	0	2898.38	0.11824574	0.10859717	3428.38	0.00842567	0.01217275	3958.38	-0.01163435	0	
248.6	0.02164119	0.02224103	778.59	0.01371818	0.015931	1308.59	0.00708467	0.00086531	1838.58	-0.00144004	0.00139547	2368.58	-0.00070459	0	2898.58	0.11892723	0.10892626	3428.58	0.00914252	0.0122124	3958.58	-0.01177101	0	
248.8	0.0221341	0.02228254	778.79	0.01424934	0.015931	1308.79	0.00804266	0.00086845	1838.78	-0.00160323	0.00140054	2368.78	-0.00149515	0	2898.78	0.1195914	0.10925455	3428.78	0.00952057	0.01225198	3958.78	-0.01186602	0	
249	0.02172566	0.02232382	778.99	0.0149745	0.015931	1308.99	0.00815447	0.00087158	1838.98	-0.00131926	0.0014056	2368.98	-0.00265801	0	2898.98	0.11960312	0.10958204	3428.98	0.00998811	0.01229148	3958.98	-0.00979726	0	
249.2	0.02180501	0.02236485	779.19	0.01467294	0.015931	1309.19	0.0077482	0.00087472	1839.18	-0.00018902	0.00141065	2369.18	-0.00224077	0	2899.18	0.12049001	0.10990873	3429.18	0.0106392	0.0123309	3959.18	-0.0090879	0	
249.4	0.02139909	0.02240564	779.39	0.01601502	0.015931	1309.39	0.0071143	0.00087785	1839.38	0.00077608	0.00141571	2369.38	-0.00295398	0	2899.38	0.12087794	0.11023463	3429.38	0.0119165	0.01237025	3959.38	-0.00819651	0	
249.6	0.02178812	0.0224462	779.59	0.01609304	0.015931	1309.59	0.00760671	0.00088097	1839.58	0.00080584	0.00142075	2369.58	-0.0032773	0	2899.58	0.12018143	0.11055974	3429.58	0.01196802	0.01240953	3959.58	-0.00848881	0	
249.8	0.02093045	0.02248652	779.79	0.01685909	0.015931	1309.79	0.00794314	0.0008841	1839.78	0.00134181	0.00142579	2369.78	-0.00399101	0	2899.78	0.12018321	0.11088406	3429.78	0.01319541	0.01244873	3959.78	-0.00899889	0	
250	0.02104758	0.02252661	779.99	0.01666362	0.015931	1309.99	0.00829242	0.00088722	1839.98	0.00189514	0.00143083	2369.98	-0.00448811	0	2899.98	0.1194989	0.11120759	3429.98	0.01332076	0.01248786	3959.98	-0.00914428	0	
250.2	0.02126257	0.02256647	780.19	0.01559426	0.015931	1310.19	0.0073867	0.00089034	1840.18	0.00140445	0.00143586	2370.18	-0.00365861	0	2900.18	0.11934852	0.11153033	3430.18	0.01365198	0.01252692	3960.18	-0.00968814	0	
250.4	0.02032671	0.0226061	780.39	0.01532525	0.015931	1310.39	0.00731296	0.00089345	1840.38	0.00177633	0.00144089	2370.38	-0.00396819	0	2900.38	0.11954088	0.11185229	3430.38	0.01388698	0.0125659	3960.38	-0.01085642	0	
250.6	0.02035688	0.02264549	780.59	0.01559255	0.015931	1310.59	0.00731948	0.00089656	1840.58	0.00210043	0.00144591	2370.58	-0.00419871	0	2900.58	0.1195839	0.11217346	3430.58	0.01287525	0.01260481	3960.58	-0.01163626	0	
250.8	0.02016744	0.02268466	780.79	0.0151177	0.015931	1310.79	0.00797887	0.00089967	1840.78	0.00137072	0.00145092	2370.78	-0.00369234	0	2900.78	0.1199496	0.11249386	3430.78	0.01196735	0.01264364	3960.78	-0.01251283	0	
251	0.02086888	0.0227236	780.99	0.0158102	0.015931	1310.99	0.00795816	0.00090278	1840.98	0.00130591	0.00145593	2370.98	-0.00369193	0	2900.98	0.12010016	0.11281347	3430.98	0.01208763	0.0126824	3960.98	-0.01163245	0	
251.2	0.02005267	0.02276232	781.19	0.01624789	0.015931	1311.19	0.00872692	0.00090588	1841.18	0.00086092	0.00146094	2371.18	-0.00410573	0	2901.18	0.12041562	0.11313231	3431.18	0.01186137	0.01272109	3961.18	-0.0110326	0	
251.4	0.02002078	0.02280081	781.39	0.01628954	0.015931	1311.39	0.00940588	0.00090898	1841.38	0.00067168	0.00146594	2371.38	-0.00396287	0	2901.38	0.12213101	0.11345037	3431.38	0.01153245	0.01275971	3961.38	-0.01034482	0	
251.6	0.02080798	0.02283908	781.59	0.01608814	0.015931	1311.59	0.00967358	0.00091208	1841.58	0.00038949	0.00147094	2371.58	-0.0039226	0	2901.58	0.12242952	0.11376766	3431.58	0.01059088	0.01279825	3961.58	-0.01002459	0	
251.8	0.02187833	0.02287712	781.79	0.01683628	0.015931	1311.79	0.01086867	0.00091517	1841.78	0.00077966	0.00147593	2371.78	-0.00344246	0	2901.78	0.12333587	0.11408418	3431.78	0.0100266	0.01283672	3961.78	-0.01021538	0	
252	0.02179174	0.02291495	781.99	0.01758583	0.015931	1311.99	0.01043514	0.00091826	1841.98	-0.00097547	0.00148091	2371.98	-0.00427483	0	2901.98	0.12351959	0.11439993	3431.98	0.00874237	0.01287512	3961.98	-0.00991421	0	
252.2	0.02204104	0.02295256	782.19	0.01861957	0.015931	1312.19	0.00974988	0.00092135	1842.18	-0.00153336	0.00148589	2372.18	-0.00415647	0	2902.18	0.12512943	0.11471491	3432.18	0.00858205	0.01291344	3962.18	-0.00990513	0	
252.4	0.02216566	0.02298995	782.39	0.01854801	0.015931	1312.39	0.00885836	0.00092443	1842.38	-0.00231969	0.00149087	2372.38	-0.00388424	0	2902.38	0.12600139	0.11502913	3432.38	0.00882707	0.0129517	3962.38	-0.00998152	0	
252.6	0.02147223	0.02302712	782.59	0.01813308	0.015931	1312.59	0.00929712	0.00092751	1842.58	-0.00256641	0.00149584	2372.58	-0.00281229	0	2902.58	0.12791081	0.11534258	3432.58	0.00962472	0.01298988	3962.58	-0.01135935	0	
252.8	0.02279357	0.02306408	782.79	0.01839149	0.015931	1312.79	0.00953956	0.00093059	1842.78	-0.00290121	0.0015008	2372.78	-0.00307325	0	2902.78	0.12810618	0.11565527	3432.78	0.01060029	0.01302799	3962.78	-0.01086954	0	
253	0.0227965	0.02310082	782.99	0.01810202	0.015931	1312.99	0.00970609	0.00093366	1842.98	-0.00306027	0.00150576	2372.98	-0.00232885	0	2902.98	0.12884103	0.1159672	3432.98	0.0114118	0.01306602	3962.98	-0.01039951	0	
253.2	0.02341563	0.02313735	783.19	0.01753346	0.015931	1313.19	0.00970232	0.00093673	1843.18	-0.0033951	0.00151072	2373.18	-0.00142341	0	2903.18	0.12949652	0.11627837	3433.18	0.01153179	0.01310399	3963.18	-0.01107795	0	
253.4	0.02280015	0.02317367	783.39	0.01793985	0.015931	1313.39	0.00895764	0.0009398	1843.38	-0.00272732	0.00151567	2373.38	-0.00167699	0	2903.38	0.1292468	0.11658879	3433.38	0.01251085	0.01314188	3963.38	-0.01204469	0	
253.6	0.02352653	0.02320978	783.59	0.01687088	0.015931	1313.59	0.00899559	0.00094286	1843.58	-0.00340975	0.00152062	2373.58	-0.00106867	0	2903.58	0.12884408	0.11689845	3433.58	0.01229259	0.0131797	3963.58	-0.01287683	0	
253.8	0.02258662	0.02324568	783.79	0.0160552	0.015931	1313.79	0.00930071	0.00094593	1843.78	-0.00320336	0.00152556	2373.78	-0.00102968	0	2903.78	0.1276699	0.11720736	3433.78	0.01304978	0.01321745	3963.78	-0.01349358	0	
254	0.02258175	0.02328137	783.99	0.01433303	0.015931	1313.99	0.00922052	0.00094898	1843.98	-0.00160829	0.00153049	2373.98	-0.00107636	0	2903.98	0.12698386	0.11751551	3433.98	0.01314196	0.01325513	3963.98	-0.01434628	0	
254.2	0.02129304	0.02331685	784.19	0.01356469	0.015931	1314.19	0.00893533	0.00095204	1844.18	-0.00166459	0.00153542	2374.18	-0.00010859	0	2904.18	0.12625724	0.11782292	3434.18	0.01340585	0.01329274	3964.18	-0.01503427	0	
254.4	0.02085337	0.02335213	784.39	0.01358932	0.015931	1314.39	0.00876901	0.00095509	1844.38	-0.00153247	0.00154035	2374.38	-0.00023197	0	2904.38	0.1263867	0.11812958	3434.38	0.01319797	0.01333028	3964.38	-0.0158032	0	
254.6	0.02047551	0.0233872	784.59	0.01345754	0.015931	1314.59	0.00960787	0.00095814	1844.58	-0.00136935	0.00154527	2374.58	0.00059218	0	2904.58	0.12584487	0.1184355	3434.58	0.01341504	0.01336775	3964.58	-0.01510133	0	
254.8	0.02003532	0.02342207	784.79	0.01368539	0.015931	1314.79	0.0101805	0.00096119	1844.78	-0.00182911	0.00155019	2374.78	-0.00006436	0	2904.78	0.12656155	0.11874067	3434.78	0.01400006	0.01340514	3964.78	-0.01484093	0	
255	0.0204434	0.02345674	784.99	0.01396996	0.015931	1314.99	0.00919994	0.00096423	1844.98	-0.00226775	0.0015551	2374.98	-0.00034359	0	2904.98	0.12720338	0.1190451	3434.98	0.01384954	0.01344247	3964.98	-0.01393596	0	
255.2	0.01992551	0.02349121	785.19	0.01451975	0.015931	1315.19	0.00892454	0.00096727	1845.18	-0.00155865	0.00156	2375.18	-0.00104107	0	2905.18	0.1262054	0.11934879	3435.18	0.01313122	0.01347972	3965.18	-0.01339601	0	
255.4	0.02013519	0.02352548	785.39	0.01471131	0.015931	1315.39	0.00851951	0.00097031	1845.38	-0.00150635	0.0015649	2375.38	-0.00103881	0	2905.38	0.12574448	0.11965174	3435.38	0.01226777	0.01351691	3965.38	-0.01260714	0	
255.6	0.02042044	0.02355955	785.59	0.01556144	0.015931	1315.59	0.00805307	0.00097334	1845.58	-0.00137708	0.0015698	2375.58	-0.00051708	0	2905.58	0.12570561	0.11995395	3435.58	0.01155006	0.01355403	3965.58	-0.01198576	0	
255.8	0.01978903	0.02359342	785.79	0.01616863	0.015931	1315.79	0.00750803	0.00097637	1845.78	-0.00098491	0.00157469	2375.78	-0.00043999	0	2905.78	0.12593895	0.12025543	3435.78	0.01101534	0.01359107	3965.78	-0.01109576	0	
256	0.01940183	0.0236271	785.99	0.01623815	0.015931	1315.99	0.00622773	0.0009794	1845.98	-0.0013687	0.00157958	2375.98	-0.00088791	0	2905.98	0.1266902	0.12055618	3435.98	0.01098305	0.01362805	3965.98	-0.01114639	0	
256.2	0.01944614	0.02366058	786.19	0.01640163	0.015931	1316.19	0.00621015	0.00098243	1846.18	-0.00048228	0.00158446	2376.18	-0.00085027	0	2906.18	0.12794121	0.1208562	3436.18	0.01075041	0.01366495	3966.18	-0.01137117	0	
256.4	0.0197969	0.02369387	786.39	0.0159771	0.015931	1316.39	0.00648246	0.00098545	1846.38	-0.00057389	0.00158933	2376.38	-0.00059389	0	2906.38	0.12858314	0.12115548	3436.38	0.01144157	0.01370179	3966.38	-0.01156462	0	
256.6	0.02079292	0.02372696	786.59	0.01608822	0.015931	1316.59	0.00700231	0.00098847	1846.58	-0.00053819	0.00159421	2376.58	-0.00002704	0	2906.58	0.1296245	0.12145404	3436.58	0.0116683	0.01373855	3966.58	-0.01241529	0	
256.8	0.02186628	0.02375986	786.79	0.01664673	0.015931	1316.79	0.00761927	0.00099148	1846.78	-0.000642	0.00159907	2376.78	-0.00063106	0	2906.78	0.13091402	0.12175188	3436.78	0.01191378	0.01377525	3966.78	-0.01156814	0	
257	0.02203969	0.02379257	786.99	0.01568033	0.015931	1316.99	0.00835774	0.0009945	1846.98	-0.00059291	0.00160393	2376.98	-0.0003407	0	2906.98	0.13196251	0.12204899	3436.98	0.0109396	0.01381188	3966.98	-0.01100602	0	
257.2	0.02136996	0.0238251	787.19	0.01535795	0.015931	1317.19	0.00934368	0.00099751	1847.18	-0.00089315	0.00160879	2377.18	-0.00074111	0	2907.18	0.13240881	0.12234537	3437.18	0.0109423	0.01384844	3967.18	-0.01158949	0	
257.4	0.0213061	0.02385743	787.39	0.01523	0.015931	1317.39	0.00902488	0.00100051	1847.38	-0.00023341	0.00161364	2377.38	-0.00109978	0	2907.38	0.13245983	0.12264104	3437.38	0.01122276	0.01388493	3967.38	-0.0116518	0	
257.6	0.02138552	0.02388958	787.59	0.01439338	0.015931	1317.59	0.00996267	0.00100352	1847.58	-0.00014266	0.00161849	2377.58	-0.00092343	0	2907.58	0.13233885	0.12293599	3437.58	0.01077122	0.01392135	3967.58	-0.01149709	0	
257.8	0.02062301	0.02392154	787.79	0.01475633	0.015931	1317.79	0.01120987	0.00100652	1847.78	0.00027635	0.00162333	2377.78	-0.00166019	0	2907.78	0.13194308	0.12323022	3437.78	0.01096882	0.0139577	3967.78	-0.01157521	0	
258	0.02058136	0.02395331	787.99	0.01480259	0.015931	1317.99	0.01148488	0.00100951	1847.98	0.00086299	0.00162817	2377.98	-0.00191121	0	2907.98	0.13263147	0.12352373	3437.98	0.01094509	0.01399399	3967.98	-0.01113414	0	
258.2	0.0207019	0.0239849	788.19	0.01561945	0.015931	1318.19	0.01176315	0.00101251	1848.18	0.00007182	0.001633	2378.18	-0.00166243	0	2908.18	0.13258226	0.12381654	3438.18	0.01129829	0.0140302	3968.18	-0.01054584	0	
258.4	0.02066874	0.02401631	788.39	0.01611031	0.015931	1318.39	0.01212254	0.0010155	1848.38	0.00017169	0.00163783	2378.38	-0.00120484	0	2908.38	0.13374004	0.12410863	3438.38	0.01191992	0.01406635	3968.38	-0.00987702	0	
258.6	0.02059778	0.02404754	788.59	0.01596756	0.015931	1318.59	0.01260699	0.00101849	1848.58	-0.00024391	0.00164265	2378.58	-0.00106015	0	2908.58	0.13364096	0.12440001	3438.58	0.01247303	0.01410243	3968.58	-0.01005407	0	
258.8	0.02118617	0.02407858	788.79	0.01694394	0.015931	1318.79	0.0115944	0.00102147	1848.78	-0.00095191	0.00164747	2378.78	-0.0019512	0	2908.78	0.13388012	0.12469068	3438.78	0.01299842	0.01413844	3968.78	-0.0105777	0	
259	0.02136925	0.02410945	788.99	0.01711289	0.015931	1318.99	0.01030771	0.00102446	1848.98	-0.00169194	0.00165228	2378.98	-0.00173648	0	2908.98	0.13326149	0.12498064	3438.98	0.01369755	0.01417438	3968.98	-0.01019217	0	
259.2	0.02094785	0.02414013	789.19	0.01875445	0.015931	1319.19	0.009281	0.00102744	1849.18	-0.00136977	0.00165709	2379.18	-0.00161677	0	2909.18	0.13167571	0.1252699	3439.18	0.01355938	0.01421026	3969.18	-0.01037648	0	
259.4	0.02100633	0.02417064	789.39	0.01913686	0.015931	1319.39	0.00873709	0.00103041	1849.38	-0.00232106	0.0016619	2379.38	-0.00103327	0	2909.38	0.13185577	0.12555846	3439.38	0.01297082	0.01424607	3969.38	-0.00987469	0	
259.6	0.02028431	0.02420097	789.59	0.01931496	0.015931	1319.59	0.00863086	0.00103339	1849.58	-0.00279119	0.00166669	2379.58	-0.00049797	0	2909.58	0.13347859	0.12584632	3439.58	0.01354455	0.01428181	3969.58	-0.0104789	0	
259.8	0.02053699	0.02423113	789.79	0.01937873	0.015931	1319.79	0.00785875	0.00103636	1849.78	-0.00266992	0.00167149	2379.78	-0.00010379	0	2909.78	0.13367096	0.12613347	3439.78	0.01335945	0.01431748	3969.78	-0.01110903	0	
260	0.02006568	0.02426111	789.99	0.01836801	0.015931	1319.99	0.00771887	0.00103932	1849.98	-0.00244466	0.00167628	2379.98	-0.00057319	0	2909.98	0.13430707	0.12641993	3439.98	0.01366232	0.01435309	3969.98	-0.01205435	0	
260.2	0.02015407	0.02429092	790.19	0.01807026	0.015931	1320.19	0.00791461	0.00104229	1850.18	-0.00173887	0.00168106	2380.18	-0.00063844	0	2910.18	0.13459663	0.12670569	3440.18	0.01348246	0.01438863	3970.18	-0.01214465	0	
260.4	0.02022954	0.02432055	790.39	0.0169963	0.015931	1320.39	0.00808815	0.00104525	1850.38	-0.00122101	0.00168584	2380.38	-0.00051449	0	2910.38	0.13586377	0.12699076	3440.38	0.01420528	0.0144241	3970.38	-0.01270779	0	
260.6	0.0203301	0.02435002	790.59	0.0163447	0.015931	1320.59	0.00811555	0.00104821	1850.58	-0.00096554	0.00169061	2380.58	-0.00102521	0	2910.58	0.13636667	0.12727513	3440.58	0.01352102	0.0144595	3970.58	-0.01298575	0	
260.8	0.01994104	0.02437931	790.79	0.01547246	0.015931	1320.79	0.00881737	0.00105116	1850.78	-0.0003054	0.00169538	2380.78	-0.00159619	0	2910.78	0.13716897	0.12755881	3440.78	0.01399735	0.01449484	3970.78	-0.01267855	0	
261	0.01974882	0.02440843	790.99	0.01408533	0.015931	1320.99	0.00904574	0.00105412	1850.98	-0.00041012	0.00170015	2380.98	-0.00183184	0	2910.98	0.13691157	0.12784181	3440.98	0.01312894	0.01453011	3970.98	-0.0117504	0	
261.2	0.01954906	0.02443738	791.19	0.01389543	0.015931	1321.19	0.00895399	0.00105706	1851.18	-0.00045741	0.00170491	2381.18	-0.00205382	0	2911.18	0.13697797	0.12812411	3441.18	0.01343285	0.01456532	3971.18	-0.01230821	0	
261.4	0.02048394	0.02446617	791.39	0.01324609	0.015931	1321.39	0.0095194	0.00106001	1851.38	0.00029493	0.00170966	2381.38	-0.002462	0	2911.38	0.13697078	0.12840573	3441.38	0.01278326	0.01460046	3971.38	-0.01299724	0	
261.6	0.02053699	0.02449479	791.59	0.01352745	0.015931	1321.59	0.01012248	0.00106295	1851.58	0.00156843	0.00171442	2381.58	-0.00278474	0	2911.58	0.13691362	0.12868666	3441.58	0.01254172	0.01463553	3971.58	-0.01327342	0	
261.8	0.02080168	0.02452324	791.79	0.01351692	0.015931	1321.79	0.01007485	0.0010659	1851.78	0.0019257	0.00171916	2381.78	-0.00290552	0	2911.78	0.13636934	0.12896692	3441.78	0.01141903	0.01467054	3971.78	-0.01331261	0	
262	0.02211217	0.02455153	791.99	0.01390652	0.015931	1321.99	0.00949908	0.00106883	1851.98	0.00264288	0.0017239	2381.98	-0.00292322	0	2911.98	0.13614572	0.12924648	3441.98	0.01106642	0.01470548	3971.98	-0.01360704	0	
262.2	0.02341229	0.02457966	792.19	0.01407543	0.015931	1322.19	0.0088423	0.00107177	1852.18	0.00269021	0.00172864	2382.18	-0.00226504	0	2912.18	0.13628274	0.12952537	3442.18	0.01206212	0.01474035	3972.18	-0.01381991	0	
262.4	0.0239306	0.02460762	792.39	0.01411518	0.015931	1322.39	0.00859396	0.0010747	1852.38	0.00316046	0.00173337	2382.38	-0.00220875	0	2912.38	0.13615711	0.12980359	3442.38	0.012306	0.01477516	3972.38	-0.01372836	0	
262.6	0.02465765	0.02463542	792.59	0.01486667	0.015931	1322.59	0.00797714	0.00107763	1852.58	0.00202864	0.0017381	2382.58	-0.00222922	0	2912.58	0.13526185	0.13008112	3442.58	0.01259238	0.0148099	3972.58	-0.01385423	0	
262.8	0.02458605	0.02466306	792.79	0.01679915	0.015931	1322.79	0.00630998	0.00108055	1852.78	0.00220307	0.00174282	2382.78	-0.00254993	0	2912.78	0.13517574	0.13035798	3442.78	0.01322173	0.01484458	3972.78	-0.01295256	0	
263	0.02454043	0.02469054	792.99	0.01732099	0.015931	1322.99	0.00572337	0.00108348	1852.98	0.00157168	0.00174754	2382.98	-0.00290609	0	2912.98	0.13461104	0.13063417	3442.98	0.01182541	0.01487919	3972.98	-0.01153006	0	
263.2	0.02445996	0.02471786	793.19	0.01907329	0.015931	1323.19	0.00504977	0.0010864	1853.18	0.00188744	0.00175225	2383.18	-0.00280786	0	2913.18	0.13456614	0.13090969	3443.18	0.01088171	0.01491374	3973.18	-0.01102695	0	
263.4	0.02517137	0.02474502	793.39	0.01924116	0.015931	1323.39	0.00554453	0.00108931	1853.38	0.0009307	0.00175696	2383.38	-0.00260679	0	2913.38	0.13527866	0.13118454	3443.38	0.01095582	0.01494822	3973.38	-0.01001532	0	
263.6	0.02502816	0.02477202	793.59	0.01984222	0.015931	1323.59	0.00573038	0.00109223	1853.58	0.00024528	0.00176166	2383.58	-0.00231535	0	2913.58	0.1362627	0.13145871	3443.58	0.01119596	0.01498264	3973.58	-0.01029159	0	
263.8	0.0242076	0.02479887	793.79	0.01997103	0.015931	1323.79	0.00534442	0.00109514	1853.78	-0.00034857	0.00176636	2383.78	-0.00196112	0	2913.78	0.13590157	0.13173223	3443.78	0.01091584	0.01501699	3973.78	-0.01020094	0	
264	0.02267633	0.02482556	793.99	0.01895691	0.015931	1323.99	0.00503562	0.00109805	1853.98	-0.00057671	0.00177105	2383.98	-0.00260606	0	2913.98	0.13745786	0.13200507	3443.98	0.01132513	0.01505128	3973.98	-0.00960683	0	
264.2	0.02235529	0.0248521	794.19	0.01960033	0.015931	1324.19	0.00463533	0.00110095	1854.18	-0.0006237	0.00177574	2384.18	-0.00284304	0	2914.18	0.13786019	0.13227726	3444.18	0.01104209	0.0150855	3974.18	-0.00939369	0	
264.4	0.02233703	0.02487848	794.39	0.01998256	0.015931	1324.39	0.00445513	0.00110385	1854.38	-0.00138799	0.00178042	2384.38	-0.00313881	0	2914.38	0.13845388	0.13254878	3444.38	0.01089639	0.01511966	3974.38	-0.00945005	0	
264.6	0.02160705	0.02490471	794.59	0.01999842	0.015931	1324.59	0.00438188	0.00110675	1854.58	-0.00219138	0.0017851	2384.58	-0.00401432	0	2914.58	0.1384251	0.13281964	3444.58	0.01047146	0.01515375	3974.58	-0.00865993	0	
264.8	0.02150924	0.02493079	794.79	0.01989279	0.015931	1324.79	0.00461597	0.00110965	1854.78	-0.00253906	0.00178978	2384.78	-0.00417292	0	2914.78	0.13835693	0.13308985	3444.78	0.01106558	0.01518778	3974.78	-0.0078585	0	
265	0.02132887	0.02495672	794.99	0.02040899	0.015931	1324.99	0.00477821	0.00111254	1854.98	-0.00273687	0.00179445	2384.98	-0.00360881	0	2914.98	0.13853195	0.13335939	3444.98	0.01011394	0.01522174	3974.98	-0.00731044	0	
265.2	0.02083199	0.02498249	795.19	0.01996223	0.015931	1325.19	0.00564027	0.00111543	1855.18	-0.00288818	0.00179911	2385.18	-0.00357686	0	2915.18	0.13786974	0.13362829	3445.18	0.01006047	0.01525565	3975.18	-0.00814458	0	
265.4	0.02130898	0.02500812	795.39	0.0194969	0.015931	1325.39	0.00701652	0.00111832	1855.38	-0.00192606	0.00180377	2385.38	-0.00383807	0	2915.38	0.13750353	0.13389652	3445.38	0.01036925	0.01528948	3975.38	-0.0086371	0	
265.6	0.02057985	0.0250336	795.59	0.01920736	0.015931	1325.59	0.00701974	0.0011212	1855.58	-0.00175161	0.00180843	2385.58	-0.00296431	0	2915.58	0.13705559	0.13416411	3445.58	0.01002835	0.01532326	3975.58	-0.00879425	0	
265.8	0.02031852	0.02505893	795.79	0.01831622	0.015931	1325.79	0.00769757	0.00112409	1855.78	-0.00152575	0.00181308	2385.78	-0.00282204	0	2915.78	0.13707529	0.13443104	3445.78	0.00924973	0.01535697	3975.78	-0.0097988	0	
266	0.02136426	0.02508412	795.99	0.0187855	0.015931	1325.99	0.0084031	0.00112696	1855.98	-0.00128171	0.00181773	2385.98	-0.00321174	0	2915.98	0.137215	0.13469733	3445.98	0.01063252	0.01539061	3975.98	-0.01131962	0	
266.2	0.02162247	0.02510916	796.19	0.01931534	0.015931	1326.19	0.00830407	0.00112984	1856.18	-0.00113617	0.00182237	2386.18	-0.00241634	0	2916.18	0.13798853	0.13496297	3446.18	0.01123794	0.0154242	3976.18	-0.01103359	0	
266.4	0.02187058	0.02513405	796.39	0.01913021	0.015931	1326.39	0.00887933	0.00113271	1856.38	0.00015021	0.001827	2386.38	-0.00325508	0	2916.38	0.13787304	0.13522796	3446.38	0.01130058	0.01545771	3976.38	-0.01070358	0	
266.6	0.02196435	0.0251588	796.59	0.01947501	0.015931	1326.59	0.00894884	0.00113558	1856.58	0.00020168	0.00183164	2386.58	-0.00251377	0	2916.58	0.1381618	0.13549231	3446.58	0.01156901	0.01549117	3976.58	-0.0110389	0	
266.8	0.02204251	0.02518341	796.79	0.01971371	0.015931	1326.79	0.00829734	0.00113845	1856.78	0.00121379	0.00183626	2386.78	-0.00276089	0	2916.78	0.13871432	0.13575602	3446.78	0.01202539	0.01552456	3976.78	-0.01156756	0	
267	0.02219735	0.02520787	796.99	0.01924397	0.015931	1326.99	0.00855688	0.00114132	1856.98	0.00128829	0.00184089	2386.98	-0.00265921	0	2916.98	0.13921703	0.13601909	3446.98	0.0127128	0.01555789	3976.98	-0.01165794	0	
267.2	0.02175309	0.02523219	797.19	0.01906629	0.015931	1327.19	0.00824195	0.00114418	1857.18	0.00087344	0.00184551	2387.18	-0.00201856	0	2917.18	0.14040144	0.13628151	3447.18	0.01482174	0.01559116	3977.18	-0.01241011	0	
267.4	0.02168414	0.02525637	797.39	0.01854198	0.015931	1327.39	0.00830721	0.00114703	1857.38	0.00046354	0.00185012	2387.38	-0.00235453	0	2917.38	0.14129198	0.1365433	3447.38	0.01592696	0.01562437	3977.38	-0.01310295	0	
267.6	0.02143689	0.02528042	797.59	0.01885274	0.015931	1327.59	0.00761814	0.00114989	1857.58	0.00019506	0.00185473	2387.58	-0.0027049	0	2917.58	0.14272177	0.13680445	3447.58	0.01599374	0.01565751	3977.58	-0.01478243	0	
267.8	0.02042885	0.02530432	797.79	0.01801698	0.015931	1327.79	0.00685995	0.00115274	1857.78	0.00016632	0.00185933	2387.78	-0.00329076	0	2917.78	0.14315278	0.13706497	3447.78	0.01634545	0.01569059	3977.78	-0.01484428	0	
268	0.0206871	0.02532808	797.99	0.01784897	0.015931	1327.99	0.00667474	0.00115559	1857.98	0.00054049	0.00186393	2387.98	-0.00360078	0	2917.98	0.14424257	0.13732485	3447.98	0.01677205	0.01572361	3977.98	-0.01500508	0	
268.2	0.0217086	0.02535171	798.19	0.0182073	0.015931	1328.19	0.00689544	0.00115844	1858.18	0.0004617	0.00186853	2388.18	-0.00499538	0	2918.18	0.14433718	0.1375841	3448.18	0.01601171	0.01575656	3978.18	-0.01601241	0	
268.4	0.02155627	0.02537519	798.39	0.01823903	0.015931	1328.39	0.0067549	0.00116128	1858.38	0.00031899	0.00187312	2388.38	-0.00550196	0	2918.38	0.14412809	0.13784272	3448.38	0.01542071	0.01578945	3978.38	-0.01616782	0	
268.6	0.02085541	0.02539855	798.59	0.01722729	0.015931	1328.59	0.00708546	0.00116413	1858.58	0.00031322	0.00187771	2388.58	-0.00615063	0	2918.58	0.14492556	0.13810072	3448.58	0.01504663	0.01582228	3978.58	-0.01604749	0	
268.8	0.02108731	0.02542176	798.79	0.0174286	0.015931	1328.79	0.00736614	0.00116696	1858.78	0.00105195	0.00188229	2388.78	-0.00575259	0	2918.78	0.14477711	0.13835808	3448.78	0.01440975	0.01585505	3978.78	-0.01651815	0	
269	0.02158353	0.02544485	798.99	0.01790117	0.015931	1328.99	0.00773915	0.0011698	1858.98	0.00129479	0.00188686	2388.98	-0.0057426	0	2918.98	0.14525431	0.13861482	3448.98	0.01342729	0.01588776	3978.98	-0.01577907	0	
269.2	0.02179825	0.0254678	799.19	0.01728346	0.015931	1329.19	0.00840349	0.00117263	1859.18	0.00089179	0.00189144	2389.18	-0.00568215	0	2919.18	0.14438776	0.13887094	3449.18	0.01350721	0.01592041	3979.18	-0.01598238	0	
269.4	0.02281705	0.02549061	799.39	0.01722187	0.015931	1329.39	0.00848664	0.00117546	1859.38	0.00194865	0.001896	2389.38	-0.00549982	0	2919.38	0.14474184	0.13912643	3449.38	0.01267694	0.01595299	3979.38	-0.01552149	0	
269.6	0.02314734	0.0255133	799.59	0.017109	0.015931	1329.59	0.00905566	0.00117829	1859.58	0.00137415	0.00190057	2389.58	-0.00499776	0	2919.58	0.1444424	0.1393813	3449.58	0.011182	0.01598551	3979.58	-0.01519633	0	
269.8	0.0228246	0.02553585	799.79	0.01718761	0.015931	1329.79	0.00943441	0.00118111	1859.78	0.00149851	0.00190513	2389.78	-0.00488474	0	2919.78	0.1451773	0.13963556	3449.78	0.01064101	0.01601797	3979.78	-0.01553189	0	
270	0.02280172	0.02555827	799.99	0.01703216	0.015931	1329.99	0.00917638	0.00118393	1859.98	0.00220701	0.00190968	2389.98	-0.00417754	0	2919.98	0.14538188	0.13988919	3449.98	0.01100401	0.01605037	3979.98	-0.01525044	0	
270.2	0.02324772	0.02558056	800.19	0.01673462	0.015931	1330.19	0.00959815	0.00118675	1860.18	0.0033963	0.00191423	2390.18	-0.00372859	0	2920.18	0.1459956	0.14014221	3450.18	0.01071145	0.01608271	3980.18	-0.01343028	0	
270.4	0.02409716	0.02560272	800.39	0.01641066	0.015931	1330.39	0.01015294	0.00118957	1860.38	0.00304733	0.00191877	2390.38	-0.00247284	0	2920.38	0.1461014	0.14039461	3450.38	0.01072963	0.01611499	3980.38	-0.0120001	0	
270.6	0.0246312	0.02562476	800.59	0.01623868	0.015931	1330.59	0.00947691	0.00119238	1860.58	0.00254585	0.00192331	2390.58	-0.00157219	0	2920.58	0.14654843	0.1406464	3450.58	0.01096057	0.01614721	3980.58	-0.01131613	0	
270.8	0.02478356	0.02564667	800.79	0.01642551	0.015931	1330.79	0.00882766	0.00119519	1860.78	0.00179009	0.00192785	2390.78	-0.00169328	0	2920.78	0.14743738	0.14089758	3450.78	0.01138404	0.01617936	3980.78	-0.01081194	0	
271	0.02445444	0.02566844	800.99	0.01621638	0.015931	1330.99	0.00795836	0.001198	1860.98	0.00085374	0.00193238	2390.98	-0.00238867	0	2920.98	0.14796866	0.14114814	3450.98	0.01157065	0.01621146	3980.98	-0.01049557	0	
271.2	0.0248186	0.0256901	801.19	0.01518923	0.015931	1331.19	0.00757902	0.0012008	1861.18	-0.00019277	0.00193691	2391.18	-0.0023642	0	2921.18	0.14780904	0.1413981	3451.18	0.01191802	0.0162435	3981.18	-0.01013022	0	
271.4	0.02446079	0.02571163	801.39	0.01456544	0.015931	1331.39	0.00762496	0.0012036	1861.38	-0.00024372	0.00194143	2391.38	-0.00232148	0	2921.38	0.14755985	0.14164745	3451.38	0.01205318	0.01627547	3981.38	-0.00954744	0	
271.6	0.02498023	0.02573303	801.59	0.0138846	0.015931	1331.59	0.00765163	0.0012064	1861.58	-0.00029615	0.00194595	2391.58	-0.00287307	0	2921.58	0.14767279	0.1418962	3451.58	0.01180165	0.01630738	3981.58	-0.00942438	0	
271.8	0.02451904	0.02575431	801.79	0.01334228	0.015931	1331.79	0.00815281	0.0012092	1861.78	-0.00036834	0.00195046	2391.78	-0.0034927	0	2921.78	0.14710049	0.14214433	3451.78	0.01195442	0.01633924	3981.78	-0.00887309	0	
272	0.02449146	0.02577547	801.99	0.01323938	0.015931	1331.99	0.00904742	0.00121199	1861.98	-0.0004078	0.00195497	2391.98	-0.00362821	0	2921.98	0.14720334	0.14239187	3451.98	0.01184247	0.01637103	3981.98	-0.01037152	0	
272.2	0.02433073	0.0257965	802.19	0.01288177	0.015931	1332.19	0.00866368	0.00121478	1862.18	-0.00091545	0.00195947	2392.18	-0.00516409	0	2922.18	0.1469452	0.1426388	3452.18	0.01212262	0.01640277	3982.18	-0.0116708	0	
272.4	0.02381424	0.02581741	802.39	0.01245394	0.015931	1332.39	0.00860303	0.00121757	1862.38	-0.00076745	0.00196397	2392.38	-0.00506699	0	2922.38	0.14639824	0.14288514	3452.38	0.01280966	0.01643444	3982.38	-0.01226179	0	
272.6	0.02354562	0.0258382	802.59	0.01235581	0.015931	1332.59	0.00846035	0.00122035	1862.58	-0.00026619	0.00196847	2392.58	-0.00485164	0	2922.58	0.14680653	0.14313087	3452.58	0.01292766	0.01646606	3982.58	-0.01243053	0	
272.8	0.02427761	0.02585887	802.79	0.01290179	0.015931	1332.79	0.00917671	0.00122313	1862.78	0.00051871	0.00197296	2392.78	-0.00501291	0	2922.78	0.1461981	0.14337601	3452.78	0.01253513	0.01649761	3982.78	-0.01283654	0	
273	0.02476703	0.02587942	802.99	0.01354924	0.015931	1332.99	0.00919039	0.00122591	1862.98	0.00034514	0.00197744	2392.98	-0.00479702	0	2922.98	0.14572878	0.14362055	3452.98	0.01287919	0.01652911	3982.98	-0.01225197	0	
273.2	0.02563453	0.02589985	803.19	0.0131162	0.015931	1333.19	0.00952237	0.00122869	1863.18	0.00116192	0.00198192	2393.18	-0.00420353	0	2923.18	0.14576206	0.1438645	3453.18	0.01382489	0.01656055	3983.18	-0.01321671	0	
273.4	0.02548852	0.02592016	803.39	0.01368896	0.015931	1333.39	0.00898086	0.00123146	1863.38	0.00174367	0.0019864	2393.38	-0.00391371	0	2923.38	0.14600122	0.14410785	3453.38	0.01366344	0.01659192	3983.38	-0.01342666	0	
273.6	0.02502402	0.02594036	803.59	0.0145538	0.015931	1333.59	0.0086403	0.00123423	1863.58	0.00109727	0.00199087	2393.58	-0.00327053	0	2923.58	0.1453644	0.14435062	3453.58	0.01424543	0.01662324	3983.58	-0.01411204	0	
273.8	0.02381555	0.02596044	803.79	0.01496992	0.015931	1333.79	0.00747458	0.001237	1863.78	0.00122069	0.00199534	2393.78	-0.00211919	0	2923.78	0.14546008	0.14459279	3453.78	0.01494117	0.0166545	3983.78	-0.01493785	0	
274	0.02404466	0.0259804	803.99	0.01512068	0.015931	1333.99	0.00765936	0.00123976	1863.98	0.00117923	0.0019998	2393.98	-0.00186079	0	2923.98	0.14640147	0.14483437	3453.98	0.01553199	0.0166857	3983.98	-0.01363631	0	
274.2	0.0251871	0.02600025	804.19	0.01528019	0.015931	1334.19	0.00738321	0.00124253	1864.18	0.00070452	0.00200426	2394.18	-0.0011987	0	2924.18	0.14657147	0.14507537	3454.18	0.01616303	0.01671684	3984.18	-0.01283007	0	
274.4	0.02569563	0.02601998	804.39	0.01552569	0.015931	1334.39	0.0068369	0.00124528	1864.38	-0.0002568	0.00200871	2394.38	0.00028736	0	2924.38	0.14699854	0.14531578	3454.38	0.01516779	0.01674792	3984.38	-0.01211938	0	
274.6	0.02681442	0.02603959	804.59	0.01517382	0.015931	1334.59	0.00601564	0.00124804	1864.58	-0.00062757	0.00201316	2394.58	-0.00030684	0	2924.58	0.1479201	0.1455556	3454.58	0.01475297	0.01677895	3984.58	-0.01193095	0	
274.8	0.02646088	0.0260591	804.79	0.01513614	0.015931	1334.79	0.00614304	0.00125079	1864.78	-0.001641	0.00201761	2394.78	-0.00047451	0	2924.78	0.14869868	0.14579485	3454.78	0.01417576	0.01680991	3984.78	-0.01257579	0	
275	0.02615928	0.02607849	804.99	0.01530914	0.015931	1334.99	0.00567668	0.00125355	1864.98	-0.00199461	0.00202205	2394.98	-0.0004556	0	2924.98	0.1487532	0.14603351	3454.98	0.01343886	0.01684082	3984.98	-0.01291047	0	
275.2	0.02667963	0.02609776	805.19	0.01457343	0.015931	1335.19	0.00578667	0.00125629	1865.18	-0.0020406	0.00202649	2395.18	-0.00022768	0	2925.18	0.14933469	0.14627159	3455.18	0.01429459	0.01687167	3985.18	-0.01191064	0	
275.4	0.02583456	0.02611693	805.39	0.01485157	0.015931	1335.39	0.00620833	0.00125904	1865.38	-0.00215028	0.00203092	2395.38	-0.00067268	0	2925.38	0.14971233	0.14650909	3455.38	0.01398638	0.01690246	3985.38	-0.01145668	0	
275.6	0.0269697	0.02613598	805.59	0.01452979	0.015931	1335.59	0.00684934	0.00126178	1865.58	-0.00179487	0.00203535	2395.58	-0.00162983	0	2925.58	0.15043302	0.14674602	3455.58	0.01389776	0.01693319	3985.58	-0.0114672	0	
275.8	0.02665326	0.02615493	805.79	0.01487105	0.015931	1335.79	0.00717276	0.00126452	1865.78	-0.00174305	0.00203977	2395.78	-0.00312675	0	2925.78	0.15139065	0.14698237	3455.78	0.01398843	0.01696387	3985.78	-0.01187691	0	
276	0.02591478	0.02617376	805.99	0.01461016	0.015931	1335.99	0.00694426	0.00126726	1865.98	-0.00173475	0.00204419	2395.98	-0.00422538	0	2925.98	0.15199905	0.14721814	3455.98	0.01405521	0.01699448	3985.98	-0.01321232	0	
276.2	0.02543648	0.02619249	806.19	0.0149177	0.015931	1336.19	0.00642822	0.00126999	1866.18	-0.00122998	0.0020486	2396.18	-0.00539145	0	2926.18	0.15156535	0.14745334	3456.18	0.014529	0.01702504	3986.18	-0.01307619	0	
276.4	0.02523643	0.02621111	806.39	0.01446557	0.015931	1336.39	0.00624698	0.00127272	1866.38	0.00037475	0.00205301	2396.38	-0.0054048	0	2926.38	0.15174834	0.14768797	3456.38	0.01370666	0.01705554	3986.38	-0.01326859	0	
276.6	0.02508868	0.02622962	806.59	0.01499265	0.015931	1336.59	0.00538163	0.00127545	1866.58	0.00173787	0.00205742	2396.58	-0.0057965	0	2926.58	0.1520893	0.14792203	3456.58	0.01317385	0.01708599	3986.58	-0.01311099	0	
276.8	0.02490053	0.02624802	806.79	0.01504514	0.015931	1336.79	0.00550317	0.00127818	1866.78	0.00281739	0.00206182	2396.78	-0.00687985	0	2926.78	0.15244531	0.14815552	3456.78	0.01269061	0.01711637	3986.78	-0.01273871	0	
277	0.02404425	0.02626631	806.99	0.01553158	0.015931	1336.99	0.00450733	0.0012809	1866.98	0.0045472	0.00206621	2396.98	-0.00715942	0	2926.98	0.15235274	0.14838844	3456.98	0.01310544	0.0171467	3986.98	-0.01297643	0	
277.2	0.02376473	0.0262845	807.19	0.01594156	0.015931	1337.19	0.0046487	0.00128362	1867.18	0.00552797	0.00207061	2397.18	-0.00728275	0	2927.18	0.1527123	0.1486208	3457.18	0.01325908	0.01717698	3987.18	-0.01308058	0	
277.4	0.02275944	0.02630259	807.39	0.0172829	0.015931	1337.39	0.00466833	0.00128634	1867.38	0.00530256	0.00207499	2397.38	-0.00746084	0	2927.38	0.15220878	0.14885259	3457.38	0.01264781	0.01720719	3987.38	-0.01322524	0	
277.6	0.02241642	0.02632057	807.59	0.01773947	0.015931	1337.59	0.00422657	0.00128905	1867.58	0.00523783	0.00207938	2397.58	-0.00753715	0	2927.58	0.15176298	0.14908382	3457.58	0.01214465	0.01723735	3987.58	-0.01345869	0	
277.8	0.02230818	0.02633844	807.79	0.01793561	0.015931	1337.79	0.00407204	0.00129177	1867.78	0.00528483	0.00208375	2397.78	-0.00697784	0	2927.78	0.15238321	0.14931449	3457.78	0.01163446	0.01726745	3987.78	-0.01379987	0	
278	0.02236982	0.02635621	807.99	0.01841226	0.015931	1337.99	0.00476091	0.00129448	1867.98	0.00511788	0.00208813	2397.98	-0.0063409	0	2927.98	0.15265568	0.14954459	3457.98	0.01162592	0.01729749	3987.98	-0.01294145	0	
278.2	0.02236598	0.02637388	808.19	0.01851689	0.015931	1338.19	0.00464918	0.00129718	1868.18	0.00563257	0.0020925	2398.18	-0.0051322	0	2928.18	0.15256151	0.14977414	3458.18	0.0117009	0.01732748	3988.18	-0.01300944	0	
278.4	0.02252624	0.02639145	808.39	0.01847577	0.015931	1338.39	0.00572827	0.00129989	1868.38	0.00503748	0.00209686	2398.38	-0.00446109	0	2928.38	0.15303967	0.15000312	3458.38	0.01151659	0.01735741	3988.38	-0.0132369	0	
278.6	0.02323052	0.02640891	808.59	0.01900116	0.015931	1338.59	0.00636765	0.00130259	1868.58	0.00413409	0.00210122	2398.58	-0.00411761	0	2928.58	0.15333676	0.15023156	3458.58	0.01217335	0.01738729	3988.58	-0.01315958	0	
278.8	0.02289464	0.02642628	808.79	0.01893663	0.015931	1338.79	0.00678424	0.00130529	1868.78	0.00317221	0.00210558	2398.78	-0.00304481	0	2928.78	0.15334747	0.15045943	3458.78	0.01237856	0.01741711	3988.78	-0.01388685	0	
279	0.02324904	0.02644354	808.99	0.01873152	0.015931	1338.99	0.00730181	0.00130798	1868.98	0.00234747	0.00210993	2398.98	-0.00208183	0	2928.98	0.15367862	0.15068675	3458.98	0.0129661	0.01744687	3988.98	-0.01341774	0	
279.2	0.02304554	0.0264607	809.19	0.01799628	0.015931	1339.19	0.00876162	0.00131068	1869.18	0.00142168	0.00211428	2399.18	-0.00187866	0	2929.18	0.15393336	0.15091352	3459.18	0.01443828	0.01747658	3989.18	-0.01303028	0	
279.4	0.0234369	0.02647776	809.39	0.01795568	0.015931	1339.39	0.01024795	0.00131337	1869.38	0.00020808	0.00211863	2399.38	-0.00206671	0	2929.38	0.15342509	0.15113974	3459.38	0.01533343	0.01750623	3989.38	-0.01327813	0	
279.6	0.02411975	0.02649473	809.59	0.01694255	0.015931	1339.59	0.01131053	0.00131605	1869.58	-0.0003336	0.00212296	2399.58	-0.00199639	0	2929.58	0.15365191	0.15136541	3459.58	0.01586702	0.01753582	3989.58	-0.01342707	0	
279.8	0.02447721	0.02651159	809.79	0.01658184	0.015931	1339.79	0.01056024	0.00131874	1869.78	-0.00028034	0.0021273	2399.78	-0.00244965	0	2929.78	0.1534577	0.15159053	3459.78	0.01528674	0.01756536	3989.78	-0.01428108	0	
280	0.02444698	0.02652836	809.99	0.01672445	0.015931	1339.99	0.00960103	0.00132142	1869.98	-0.00114879	0.00213163	2399.98	-0.00275452	0	2929.98	0.15346889	0.1518151	3459.98	0.01578052	0.01759484	3989.98	-0.0142679	0	
280.2	0.02484885	0.02654503	810.19	0.01661304	0.015931	1340.19	0.00927492	0.0013241	1870.18	-0.00031563	0.00213596	2400.18	-0.00179967	0	2930.18	0.15325048	0.15203913	3460.18	0.01591086	0.01762427	3990.18	-0.01401797	0	
280.4	0.02429476	0.02656161	810.39	0.01617052	0.015931	1340.39	0.00889351	0.00132678	1870.38	-0.00017629	0.00214028	2400.38	-0.00164225	0	2930.38	0.15287986	0.15226261	3460.38	0.0159516	0.01765364	3990.38	-0.01529342	0	
280.6	0.02377315	0.02657809	810.59	0.01548757	0.015931	1340.59	0.00792661	0.00132945	1870.58	-0.00072412	0.00214459	2400.58	-0.00293324	0	2930.58	0.15279789	0.15248555	3460.58	0.01609137	0.01768296	3990.58	-0.01518494	0	
280.8	0.02285316	0.02659447	810.79	0.01559156	0.015931	1340.79	0.00810586	0.00133212	1870.78	0.00007085	0.00214891	2400.78	-0.0033573	0	2930.78	0.15251821	0.15270794	3460.78	0.01586296	0.01771222	3990.78	-0.01545974	0	
281	0.02280145	0.02661076	810.99	0.01636372	0.015931	1340.99	0.00776109	0.00133479	1870.98	0.00041001	0.00215322	2400.98	-0.00405077	0	2930.98	0.15264922	0.1529298	3460.98	0.01545808	0.01774142	3990.98	-0.0157301	0	
281.2	0.02327783	0.02662695	811.19	0.01707093	0.015931	1341.19	0.00895326	0.00133746	1871.18	0.00076412	0.00215752	2401.18	-0.00425994	0	2931.18	0.15336621	0.15315112	3461.18	0.01497284	0.01777058	3991.18	-0.01569459	0	
281.4	0.02385752	0.02664305	811.39	0.01770964	0.015931	1341.39	0.0094983	0.00134012	1871.38	0.00096451	0.00216182	2401.38	-0.0047011	0	2931.38	0.15406664	0.15337189	3461.38	0.01431637	0.01779967	3991.38	-0.01618885	0	
281.6	0.02359272	0.02665906	811.59	0.01870574	0.015931	1341.59	0.00879306	0.00134278	1871.58	0.00184167	0.00216612	2401.58	-0.00471899	0	2931.58	0.15433999	0.15359214	3461.58	0.01414447	0.01782871	3991.58	-0.01603604	0	
281.8	0.02366739	0.02667497	811.79	0.01989959	0.015931	1341.79	0.00869247	0.00134544	1871.78	0.00169489	0.00217041	2401.78	-0.00463505	0	2931.78	0.15520275	0.15381184	3461.78	0.01334212	0.0178577	3991.78	-0.01527929	0	
282	0.02404556	0.02669079	811.99	0.01997989	0.015931	1341.99	0.00870397	0.00134809	1871.98	0.00173366	0.00217469	2401.98	-0.00476001	0	2931.98	0.15533227	0.15403101	3461.98	0.01321957	0.01788663	3991.98	-0.01469036	0	
282.2	0.02445434	0.02670652	812.19	0.01939269	0.015931	1342.19	0.00920826	0.00135075	1872.18	0.00116291	0.00217898	2402.18	-0.00552711	0	2932.18	0.15679557	0.15424965	3462.18	0.01306829	0.01791551	3992.18	-0.01443176	0	
282.4	0.02492399	0.02672216	812.39	0.01804325	0.015931	1342.39	0.00973142	0.0013534	1872.38	0.00053363	0.00218326	2402.38	-0.0057105	0	2932.38	0.15655306	0.15446776	3462.38	0.01300915	0.01794433	3992.38	-0.01476446	0	
282.6	0.02488824	0.02673771	812.59	0.01838813	0.015931	1342.59	0.00975889	0.00135604	1872.58	0.00091426	0.00218753	2402.58	-0.00507242	0	2932.58	0.15704404	0.15468534	3462.58	0.01255867	0.0179731	3992.58	-0.015014	0	
282.8	0.02536053	0.02675317	812.79	0.01737559	0.015931	1342.79	0.01011776	0.00135869	1872.78	0.0004326	0.0021918	2402.78	-0.00517148	0	2932.78	0.15616103	0.15490239	3462.78	0.01191401	0.01800181	3992.78	-0.01509157	0	
283	0.02484714	0.02676854	812.99	0.0171546	0.015931	1342.99	0.01027929	0.00136133	1872.98	0.00032819	0.00219607	2402.98	-0.00576305	0	2932.98	0.15609625	0.15511891	3462.98	0.01223484	0.01803047	3992.98	-0.01468141	0	
283.2	0.02434698	0.02678382	813.19	0.01705726	0.015931	1343.19	0.01084867	0.00136397	1873.18	0.00069937	0.00220033	2403.18	-0.00605074	0	2933.18	0.15609271	0.1553349	3463.18	0.01236928	0.01805908	3993.18	-0.01553661	0	
283.4	0.02449672	0.02679901	813.39	0.01698255	0.015931	1343.39	0.0104855	0.00136661	1873.38	0.00028937	0.00220458	2403.38	-0.006631	0	2933.38	0.15617318	0.15555037	3463.38	0.01294685	0.01808763	3993.38	-0.01581948	0	
283.6	0.02440065	0.02681411	813.59	0.0161991	0.015931	1343.59	0.00962942	0.00136924	1873.58	0.00116273	0.00220884	2403.58	-0.00652825	0	2933.58	0.15646405	0.15576532	3463.58	0.01312464	0.01811613	3993.58	-0.01633343	0	
283.8	0.02539302	0.02682913	813.79	0.01611015	0.015931	1343.79	0.00874365	0.00137187	1873.78	0.00235871	0.00221308	2403.78	-0.00614332	0	2933.78	0.15703856	0.15597974	3463.78	0.01321431	0.01814457	3993.78	-0.01657994	0	
284	0.02576544	0.02684406	813.99	0.0165116	0.015931	1343.99	0.00808638	0.0013745	1873.98	0.00210301	0.00221733	2403.98	-0.00629916	0	2933.98	0.15725067	0.15619364	3463.98	0.01461548	0.01817297	3993.98	-0.01640751	0	
284.2	0.02557423	0.0268589	814.19	0.01640871	0.015931	1344.19	0.00780847	0.00137713	1874.18	0.0026698	0.00222157	2404.18	-0.00559778	0	2934.18	0.15767864	0.15640703	3464.18	0.01545416	0.0182013	3994.18	-0.01680009	0	
284.4	0.02502935	0.02687365	814.39	0.0161515	0.015931	1344.39	0.00740034	0.00137975	1874.38	0.00222609	0.0022258	2404.38	-0.00694045	0	2934.38	0.15729316	0.15661989	3464.38	0.01638114	0.01822959	3994.38	-0.01760653	0	
284.6	0.02495435	0.02688832	814.59	0.01569222	0.015931	1344.59	0.00627919	0.00138237	1874.58	0.00318323	0.00223004	2404.58	-0.00772579	0	2934.58	0.15794397	0.15683224	3464.58	0.01682222	0.01825782	3994.58	-0.01738105	0	
284.8	0.02560373	0.02690291	814.79	0.01672076	0.015931	1344.79	0.00629356	0.00138499	1874.78	0.00415194	0.00223426	2404.78	-0.00697701	0	2934.78	0.15863837	0.15704407	3464.78	0.01700737	0.01828599	3994.78	-0.01780574	0	
285	0.02558722	0.02691741	814.99	0.01755067	0.015931	1344.99	0.00530854	0.0013876	1874.98	0.0034659	0.00223849	2404.98	-0.0068998	0	2934.98	0.15852999	0.15725538	3464.98	0.01690176	0.01831412	3994.98	-0.01635509	0	
285.2	0.0259635	0.02693183	815.19	0.01748794	0.015931	1345.19	0.00627887	0.00139022	1875.18	0.00354369	0.0022427	2405.18	-0.00642354	0	2935.18	0.15906184	0.15746618	3465.18	0.01728268	0.01834219	3995.18	-0.01559119	0	
285.4	0.02594765	0.02694616	815.39	0.01850617	0.015931	1345.39	0.00586669	0.00139283	1875.38	0.00305516	0.00224692	2405.38	-0.00631997	0	2935.38	0.15941177	0.15767647	3465.38	0.01721014	0.01837021	3995.38	-0.01526381	0	
285.6	0.02543865	0.02696041	815.59	0.01860799	0.015931	1345.59	0.00566384	0.00139543	1875.58	0.00155359	0.00225113	2405.58	-0.00675144	0	2935.58	0.15914619	0.15788625	3465.58	0.0167848	0.01839817	3995.58	-0.01484054	0	
285.8	0.02549399	0.02697458	815.79	0.01803831	0.015931	1345.79	0.0066304	0.00139804	1875.78	0.00022738	0.00225533	2405.78	-0.00662217	0	2935.78	0.15946012	0.15809552	3465.78	0.01595419	0.01842609	3995.78	-0.01353894	0	
286	0.0257215	0.02698867	815.99	0.01742764	0.015931	1345.99	0.0071107	0.00140064	1875.98	-0.00010889	0.00225954	2405.98	-0.00752623	0	2935.98	0.15930434	0.15830427	3465.98	0.01585796	0.01845395	3995.98	-0.01345643	0	
286.2	0.02544979	0.02700267	816.19	0.01639202	0.015931	1346.19	0.00746083	0.00140324	1876.18	-0.00051332	0.00226373	2406.18	-0.00727598	0	2936.18	0.16037852	0.15851253	3466.18	0.01515445	0.01848175	3996.18	-0.01267036	0	
286.4	0.02470039	0.02701659	816.39	0.01598673	0.015931	1346.39	0.00784681	0.00140584	1876.38	-0.00097285	0.00226793	2406.38	-0.00670666	0	2936.38	0.15947313	0.15872027	3466.38	0.01456419	0.01850951	3996.38	-0.01236728	0	
286.6	0.02394525	0.02703044	816.59	0.0162403	0.015931	1346.59	0.00753129	0.00140843	1876.58	-0.00081108	0.00227212	2406.58	-0.00592097	0	2936.58	0.16004977	0.15892751	3466.58	0.01453922	0.01853721	3996.58	-0.01201835	0	
286.8	0.02444927	0.0270442	816.79	0.01544056	0.015931	1346.79	0.00822573	0.00141102	1876.78	-0.00163405	0.0022763	2406.78	-0.00590987	0	2936.78	0.15931974	0.15913425	3466.78	0.01437523	0.01856486	3996.78	-0.01100488	0	
287	0.02380878	0.02705788	816.99	0.01542476	0.015931	1346.99	0.00827197	0.00141361	1876.98	-0.00221973	0.00228048	2406.98	-0.00520853	0	2936.98	0.16048307	0.15934048	3466.98	0.01414321	0.01859246	3996.98	-0.01132882	0	
287.2	0.02324287	0.02707148	817.19	0.01527625	0.015931	1347.19	0.0084837	0.0014162	1877.18	-0.00280575	0.00228466	2407.18	-0.0045849	0	2937.18	0.16101327	0.15954621	3467.18	0.01463748	0.01862001	3997.18	-0.01175883	0	
287.4	0.02192173	0.02708501	817.39	0.0153012	0.015931	1347.39	0.00776305	0.00141878	1877.38	-0.00315935	0.00228883	2407.38	-0.00459662	0	2937.38	0.16167645	0.15975144	3467.38	0.01539577	0.0186475	3997.38	-0.01121796	0	
287.6	0.02239202	0.02709845	817.59	0.01500919	0.015931	1347.59	0.00720393	0.00142136	1877.58	-0.00242966	0.002293	2407.58	-0.00406043	0	2937.58	0.16163376	0.15995618	3467.58	0.01634303	0.01867495	3997.58	-0.01168665	0	
287.8	0.02296339	0.02711182	817.79	0.01592554	0.015931	1347.79	0.00689242	0.00142394	1877.78	-0.00163614	0.00229716	2407.78	-0.00333655	0	2937.78	0.16209659	0.16016041	3467.78	0.01607462	0.01870234	3997.78	-0.01151094	0	
288	0.02323903	0.02712511	817.99	0.01656637	0.015931	1347.99	0.00667163	0.00142652	1877.98	-0.00131189	0.00230132	2407.98	-0.00232265	0	2937.98	0.16239184	0.16036415	3467.98	0.0164008	0.01872968	3997.98	-0.01206153	0	
288.2	0.0236863	0.02713833	818.19	0.01635416	0.015931	1348.19	0.00636314	0.00142909	1878.18	-0.00044841	0.00230548	2408.18	-0.00254841	0	2938.18	0.16288156	0.1605674	3468.18	0.01641225	0.01875696	3998.18	-0.01303585	0	
288.4	0.02477159	0.02715146	818.39	0.01637572	0.015931	1348.39	0.0065304	0.00143166	1878.38	0.00051985	0.00230963	2408.38	-0.00248112	0	2938.38	0.16238028	0.16077015	3468.38	0.01667251	0.0187842	3998.38	-0.01393026	0	
288.6	0.02527616	0.02716452	818.59	0.01645324	0.015931	1348.59	0.00582462	0.00143423	1878.58	0.00106377	0.00231377	2408.58	-0.00223291	0	2938.58	0.16302784	0.1609724	3468.58	0.01672967	0.01881139	3998.58	-0.0153404	0	
288.8	0.02503908	0.02717751	818.79	0.0167513	0.015931	1348.79	0.00600828	0.0014368	1878.78	0.00126856	0.00231792	2408.78	-0.00171898	0	2938.78	0.16220566	0.16117417	3468.78	0.01688532	0.01883852	3998.78	-0.01554093	0	
289	0.02510205	0.02719042	818.99	0.01704203	0.015931	1348.99	0.00592651	0.00143936	1878.98	0.00159555	0.00232206	2408.98	-0.00140665	0	2938.98	0.16143771	0.16137544	3468.98	0.01689949	0.0188656	3998.98	-0.01551485	0	
289.2	0.02567713	0.02720325	819.19	0.01718488	0.015931	1349.19	0.00707269	0.00144192	1879.18	0.00152553	0.00232619	2409.18	-0.00141733	0	2939.18	0.1617289	0.16157623	3469.18	0.01700893	0.01889263	3999.18	-0.01560151	0	
289.4	0.02590482	0.02721601	819.39	0.01800343	0.015931	1349.39	0.00700136	0.00144448	1879.38	0.00150099	0.00233032	2409.38	-0.00151443	0	2939.38	0.161496	0.16177652	3469.38	0.01707219	0.01891961	3999.38	-0.01615413	0	
289.6	0.02607948	0.0272287	819.59	0.01795664	0.015931	1349.59	0.00820149	0.00144703	1879.58	0.0016594	0.00233445	2409.58	-0.00126639	0	2939.58	0.16083486	0.16197633	3469.58	0.0166306	0.01894654	3999.58	-0.0160903	0	
289.8	0.02561458	0.02724132	819.79	0.0179188	0.015931	1349.79	0.00903221	0.00144958	1879.78	0.00237347	0.00233857	2409.78	-0.00090902	0	2939.78	0.16129418	0.16217566	3469.78	0.01704571	0.01897342	3999.78	-0.01502855	0	
290	0.02545115	0.02725386	819.99	0.01812302	0.015931	1349.99	0.0094403	0.00145213	1879.98	0.0020769	0.00234269	2409.98	-0.00156671	0	2939.98	0.1620631	0.1623745	3469.98	0.01727339	0.01900025	3999.98	-0.01442188	0	
290.2	0.02488416	0.02726632	820.19	0.017109	0.015931	1350.19	0.01001897	0.00145468	1880.18	0.00236705	0.0023468	2410.18	-0.00088607	0	2940.18	0.16399392	0.16257286	3470.18	0.01750956	0.01902703	4000.18	-0.01354039	0	
290.4	0.02423466	0.02727872	820.39	0.01707258	0.015931	1350.39	0.01065294	0.00145723	1880.38	0.00218014	0.00235091	2410.38	-0.00080948	0	2940.38	0.1637796	0.16277073	3470.38	0.01796871	0.01905376	4000.38	-0.01319668	0	
290.6	0.0235008	0.02729104	820.59	0.01676794	0.015931	1350.59	0.01031111	0.00145977	1880.58	0.00186439	0.00235502	2410.58	-0.00072944	0	2940.58	0.16464825	0.16296812	3470.58	0.01822548	0.01908043	4000.58	-0.01217998	0	
290.8	0.02378237	0.02730329	820.79	0.01696662	0.015931	1350.79	0.01103669	0.00146231	1880.78	0.00135742	0.00235912	2410.78	-0.00147843	0	2940.78	0.1651065	0.16316504	3470.78	0.01877843	0.01910706	4000.78	-0.01142546	0	
291	0.02382701	0.02731548	820.99	0.01703326	0.015931	1350.99	0.01047631	0.00146485	1880.98	0.00124622	0.00236321	2410.98	-0.0017706	0	2940.98	0.16653288	0.16336147	3470.98	0.01888539	0.01913364	4000.98	-0.01108316	0	
291.2	0.02344961	0.02732759	821.19	0.01713199	0.015931	1351.19	0.00997613	0.00146738	1881.18	0.00068012	0.00236731	2411.18	-0.00261037	0	2941.18	0.16709139	0.16355743	3471.18	0.02017635	0.01916016	4001.18	-0.01020281	0	
291.4	0.02326225	0.02733963	821.39	0.01715254	0.015931	1351.39	0.0091365	0.00146991	1881.38	0.00098758	0.0023714	2411.38	-0.00390198	0	2941.38	0.16741883	0.16375291	3471.38	0.02028358	0.01918664	4001.38	-0.01018335	0	
291.6	0.02488215	0.0273516	821.59	0.01739877	0.015931	1351.59	0.00806852	0.00147244	1881.58	0.00100031	0.00237548	2411.58	-0.00446545	0	2941.58	0.16736968	0.16394792	3471.58	0.02083282	0.01921307	4001.58	-0.0099554	0	
291.8	0.02512639	0.0273635	821.79	0.01831003	0.015931	1351.79	0.00694387	0.00147497	1881.78	0.00152582	0.00237956	2411.78	-0.00437957	0	2941.78	0.16859921	0.16414245	3471.78	0.02041693	0.01923944	4001.78	-0.00992611	0	
292	0.0259394	0.02737533	821.99	0.01766497	0.015931	1351.99	0.00705361	0.00147749	1881.98	0.00250804	0.00238364	2411.98	-0.0041687	0	2941.98	0.1690408	0.16433651	3471.98	0.01987891	0.01926577	4001.98	-0.01154358	0	
292.2	0.02680961	0.0273871	822.19	0.01783874	0.015931	1352.19	0.00594809	0.00148002	1882.18	0.00245317	0.00238771	2412.18	-0.00503198	0	2942.18	0.16857829	0.16453009	3472.18	0.01997433	0.01929205	4002.18	-0.01279037	0	
292.4	0.02802825	0.02739879	822.39	0.01779576	0.015931	1352.39	0.00620628	0.00148254	1882.38	0.00302656	0.00239178	2412.38	-0.00539426	0	2942.38	0.16866536	0.16472321	3472.38	0.02030918	0.01931827	4002.38	-0.01337208	0	
292.6	0.02835752	0.02741042	822.59	0.01765228	0.015931	1352.59	0.00539287	0.00148505	1882.58	0.00304417	0.00239584	2412.58	-0.00697994	0	2942.58	0.16932472	0.16491586	3472.58	0.01984085	0.01934445	4002.58	-0.01366191	0	
292.8	0.02793863	0.02742198	822.79	0.01780305	0.015931	1352.79	0.00469882	0.00148757	1882.78	0.00390873	0.0023999	2412.78	-0.00777415	0	2942.78	0.16933034	0.16510804	3472.78	0.02000457	0.01937058	4002.78	-0.0124905	0	
293	0.0291066	0.02743347	822.99	0.01809727	0.015931	1352.99	0.00389358	0.00149008	1882.98	0.00397096	0.00240396	2412.98	-0.00798172	0	2942.98	0.16966882	0.16529975	3472.98	0.01970832	0.01939666	4002.98	-0.01288602	0	
293.2	0.02897175	0.0274449	823.19	0.01801002	0.015931	1353.19	0.00363835	0.00149259	1883.18	0.00394637	0.00240801	2413.18	-0.00787924	0	2943.18	0.16997962	0.16549099	3473.18	0.01855044	0.01942269	4003.18	-0.01304853	0	
293.4	0.02947155	0.02745626	823.39	0.01853884	0.015931	1353.39	0.00316691	0.00149509	1883.38	0.00372979	0.00241206	2413.38	-0.0078707	0	2943.38	0.169629	0.16568177	3473.38	0.01824318	0.01944867	4003.38	-0.01355885	0	
293.6	0.02912241	0.02746756	823.59	0.01844157	0.015931	1353.59	0.00362229	0.0014976	1883.58	0.00408334	0.00241611	2413.58	-0.00714161	0	2943.58	0.16999299	0.16587209	3473.58	0.01811193	0.0194746	4003.58	-0.01403704	0	
293.8	0.02801662	0.02747879	823.79	0.01745101	0.015931	1353.79	0.00384821	0.0015001	1883.78	0.00343248	0.00242015	2413.78	-0.007033	0	2943.78	0.17066048	0.16606194	3473.78	0.0180381	0.01950049	4003.78	-0.01407864	0	
294	0.02755315	0.02748995	823.99	0.0169753	0.015931	1353.99	0.0049151	0.0015026	1883.98	0.00286255	0.00242418	2413.98	-0.00630421	0	2943.98	0.17060279	0.16625134	3473.98	0.01801466	0.01952632	4003.98	-0.0143346	0	
294.2	0.02710933	0.02750105	824.19	0.01741273	0.015931	1354.19	0.00502652	0.0015051	1884.18	0.00293607	0.00242821	2414.18	-0.0061965	0	2944.18	0.17051389	0.16644027	3474.18	0.01796892	0.01955211	4004.18	-0.01382896	0	
294.4	0.02636416	0.02751208	824.39	0.01788451	0.015931	1354.39	0.00551594	0.00150759	1884.38	0.00275486	0.00243224	2414.38	-0.0053537	0	2944.38	0.1696644	0.16662874	3474.38	0.01755694	0.01957785	4004.38	-0.0141371	0	
294.6	0.02540567	0.02752306	824.59	0.01821317	0.015931	1354.59	0.00583323	0.00151008	1884.58	0.00274205	0.00243626	2414.58	-0.0053959	0	2944.58	0.16939996	0.16681676	3474.58	0.01779152	0.01960353	4004.58	-0.01401781	0	
294.8	0.02555913	0.02753396	824.79	0.01843115	0.015931	1354.79	0.0055498	0.00151257	1884.78	0.00301067	0.00244028	2414.78	-0.00527287	0	2944.78	0.16937717	0.16700431	3474.78	0.01783209	0.01962917	4004.78	-0.01403253	0	
295	0.02504125	0.02754481	824.99	0.01803093	0.015931	1354.99	0.00516532	0.00151506	1884.98	0.00323799	0.0024443	2414.98	-0.0047115	0	2944.98	0.16896828	0.16719141	3474.98	0.01743904	0.01965477	4004.98	-0.01433064	0	
295.2	0.02462809	0.02755559	825.19	0.01791704	0.015931	1355.19	0.00532056	0.00151754	1885.18	0.00302549	0.00244831	2415.18	-0.00463656	0	2945.18	0.16833022	0.16737806	3475.18	0.01847844	0.01968031	4005.18	-0.01484459	0	
295.4	0.02472296	0.02756631	825.39	0.01842796	0.015931	1355.39	0.00469991	0.00152002	1885.38	0.00399554	0.00245232	2415.38	-0.0041438	0	2945.38	0.16762285	0.16756425	3475.38	0.01771426	0.01970581	4005.38	-0.0156854	0	
295.6	0.02441091	0.02757697	825.59	0.01917997	0.015931	1355.59	0.00428402	0.0015225	1885.58	0.00357544	0.00245632	2415.58	-0.00390035	0	2945.58	0.16673225	0.16774999	3475.58	0.01766757	0.01973125	4005.58	-0.01582915	0	
295.8	0.02419516	0.02758756	825.79	0.01959387	0.015931	1355.79	0.00469449	0.00152498	1885.78	0.00411611	0.00246032	2415.78	-0.00300162	0	2945.78	0.16687997	0.16793528	3475.78	0.01752509	0.01975665	4005.78	-0.01651232	0	
296	0.02473545	0.0275981	825.99	0.01952799	0.015931	1355.99	0.00515016	0.00152745	1885.98	0.00466766	0.00246432	2415.98	-0.00237536	0	2945.98	0.16642044	0.16812012	3475.98	0.01772602	0.01978201	4005.98	-0.0169174	0	
296.2	0.02488526	0.02760857	826.19	0.01958253	0.015931	1356.19	0.00505978	0.00152992	1886.18	0.00427731	0.00246831	2416.18	-0.00307696	0	2946.18	0.16597205	0.16830451	3476.18	0.01840919	0.01980731	4006.18	-0.01619011	0	
296.4	0.02544719	0.02761898	826.39	0.01936274	0.015931	1356.39	0.00555686	0.00153239	1886.38	0.00502984	0.0024723	2416.38	-0.00377587	0	2946.38	0.16610037	0.16848845	3476.38	0.01797094	0.01983257	4006.38	-0.01549633	0	
296.6	0.0260702	0.02762934	826.59	0.01915762	0.015931	1356.59	0.00469994	0.00153486	1886.58	0.00459417	0.00247628	2416.58	-0.00533356	0	2946.58	0.16651804	0.16867195	3476.58	0.01766723	0.01985777	4006.58	-0.01474161	0	
296.8	0.02628783	0.02763963	826.79	0.0189411	0.015931	1356.79	0.00428194	0.00153732	1886.78	0.00413954	0.00248026	2416.78	-0.00595801	0	2946.78	0.16723763	0.16885499	3476.78	0.018603	0.01988294	4006.78	-0.0137841	0	
297	0.02715835	0.02764986	826.99	0.01875036	0.015931	1356.99	0.00496091	0.00153978	1886.98	0.00382965	0.00248423	2416.98	-0.0063826	0	2946.98	0.16689611	0.1690376	3476.98	0.0184606	0.01990805	4006.98	-0.01387719	0	
297.2	0.02681935	0.02766003	827.19	0.01812132	0.015931	1357.19	0.00496441	0.00154224	1887.18	0.00398147	0.00248821	2417.18	-0.00667994	0	2947.18	0.16760656	0.16921975	3477.18	0.01872433	0.01993312	4007.18	-0.01333797	0	
297.4	0.02732353	0.02767015	827.39	0.01813384	0.015931	1357.39	0.00498704	0.0015447	1887.38	0.00365185	0.00249217	2417.38	-0.00726394	0	2947.38	0.16837265	0.16940147	3477.38	0.0196279	0.01995813	4007.38	-0.01262571	0	
297.6	0.02680111	0.0276802	827.59	0.01723578	0.015931	1357.59	0.00555421	0.00154715	1887.58	0.00423583	0.00249614	2417.58	-0.00720739	0	2947.58	0.1686343	0.16958274	3477.58	0.01992953	0.01998311	4007.58	-0.01258436	0	
297.8	0.02692975	0.0276902	827.79	0.01613722	0.015931	1357.79	0.0060631	0.00154961	1887.78	0.00333419	0.0025001	2417.78	-0.0071087	0	2947.78	0.16924557	0.16976358	3477.78	0.01982083	0.02000803	4007.78	-0.01217648	0	
298	0.02726353	0.02770014	827.99	0.01671701	0.015931	1357.99	0.00640472	0.00155205	1887.98	0.00327483	0.00250405	2417.98	-0.00674401	0	2947.98	0.16921125	0.16994397	3477.98	0.02019603	0.02003291	4007.98	-0.01177956	0	
298.2	0.02723893	0.02771002	828.19	0.01746841	0.015931	1358.19	0.00654193	0.0015545	1888.18	0.00381502	0.002508	2418.18	-0.00637488	0	2948.18	0.16960542	0.17012393	3478.18	0.01931071	0.02005774	4008.18	-0.01093038	0	
298.4	0.02663934	0.02771985	828.39	0.01642835	0.015931	1358.39	0.00743419	0.00155695	1888.38	0.00370786	0.00251195	2418.38	-0.00535973	0	2948.38	0.16993793	0.17030345	3478.38	0.01870457	0.02008252	4008.38	-0.01168006	0	
298.6	0.02568061	0.02772961	828.59	0.01675891	0.015931	1358.59	0.00703493	0.00155939	1888.58	0.0038892	0.00251589	2418.58	-0.00489514	0	2948.58	0.17021014	0.17048253	3478.58	0.01946074	0.02010726	4008.58	-0.01139139	0	
298.8	0.02518702	0.02773933	828.79	0.01703321	0.015931	1358.79	0.00668323	0.00156183	1888.78	0.00383294	0.00251983	2418.78	-0.00421293	0	2948.78	0.16963265	0.17066117	3478.78	0.0193646	0.02013195	4008.78	-0.0110948	0	
299	0.02460863	0.02774898	828.99	0.0164443	0.015931	1358.99	0.00728187	0.00156426	1888.98	0.00427874	0.00252377	2418.98	-0.00324703	0	2948.98	0.16982342	0.17083939	3478.98	0.01924989	0.0201566	4008.98	-0.01187639	0	
299.2	0.02542989	0.02775858	829.19	0.0175162	0.015931	1359.19	0.00702779	0.0015667	1889.18	0.00399115	0.0025277	2419.18	-0.00291404	0	2949.18	0.17011791	0.17101716	3479.18	0.01979226	0.02018119	4009.18	-0.01273322	0	
299.4	0.02602196	0.02776812	829.39	0.01862843	0.015931	1359.39	0.00749901	0.00156913	1889.38	0.00399758	0.00253163	2419.38	-0.00211412	0	2949.38	0.16992998	0.17119451	3479.38	0.01905752	0.02020575	4009.38	-0.01310664	0	
299.6	0.02608813	0.02777761	829.59	0.01929758	0.015931	1359.59	0.00753859	0.00157156	1889.58	0.00342181	0.00253555	2419.58	-0.00161563	0	2949.58	0.17009536	0.17137143	3479.58	0.01923722	0.02023025	4009.58	-0.01307513	0	
299.8	0.02636349	0.02778704	829.79	0.02028934	0.015931	1359.79	0.00693885	0.00157399	1889.78	0.00381209	0.00253947	2419.78	-0.00050285	0	2949.78	0.17042032	0.17154791	3479.78	0.01913811	0.02025471	4009.78	-0.01308543	0	
300	0.02706852	0.02779642	829.99	0.02085116	0.015931	1359.99	0.00660419	0.00157641	1889.98	0.00401237	0.00254339	2419.98	0.00025979	0	2949.98	0.17042365	0.17172397	3479.98	0.01893549	0.02027912	4009.98	-0.01372825	0	
300.2	0.0271346	0.02780575	830.19	0.0214845	0.015931	1360.19	0.00579381	0.00157883	1890.18	0.00391576	0.0025473	2420.18	-0.00017104	0	2950.18	0.17039236	0.1718996	3480.18	0.01924502	0.02030349	4010.18	-0.014266	0	
300.4	0.02730024	0.02781502	830.39	0.0218259	0.015931	1360.39	0.00532662	0.00158125	1890.38	0.00331188	0.00255121	2420.38	0.00003544	0	2950.38	0.17085921	0.1720748	3480.38	0.01878969	0.02032781	4010.38	-0.01449659	0	
300.6	0.02843381	0.02782423	830.59	0.02176106	0.015931	1360.59	0.00500165	0.00158367	1890.58	0.00278343	0.00255511	2420.58	-0.00009357	0	2950.58	0.17123411	0.17224957	3480.58	0.01842944	0.02035208	4010.58	-0.01484715	0	
300.8	0.02871587	0.0278334	830.79	0.02181146	0.015931	1360.79	0.00540369	0.00158608	1890.78	0.00207445	0.00255901	2420.78	-0.00029737	0	2950.78	0.17163858	0.17242392	3480.78	0.01906719	0.02037631	4010.78	-0.01433313	0	
301	0.02847471	0.02784251	830.99	0.02149244	0.015931	1360.99	0.00556698	0.0015885	1890.98	0.00262715	0.00256291	2420.98	-0.001079	0	2950.98	0.17208936	0.17259785	3480.98	0.01883123	0.0204005	4010.98	-0.01438886	0	
301.2	0.02774536	0.02785156	831.19	0.02050702	0.015931	1361.19	0.00498633	0.00159091	1891.18	0.00312508	0.0025668	2421.18	-0.00076096	0	2951.18	0.17289696	0.17277135	3481.18	0.01901883	0.02042464	4011.18	-0.01424611	0	
301.4	0.02748331	0.02786057	831.39	0.01995713	0.015931	1361.39	0.00546771	0.00159331	1891.38	0.00280996	0.00257069	2421.38	-0.0015872	0	2951.38	0.17363926	0.17294444	3481.38	0.01976714	0.02044873	4011.38	-0.01356095	0	
301.6	0.0275292	0.02786952	831.59	0.01895628	0.015931	1361.59	0.00599799	0.00159572	1891.58	0.00356772	0.00257457	2421.58	-0.00284535	0	2951.58	0.17331327	0.1731171	3481.58	0.0202301	0.02047278	4011.58	-0.01371115	0	
301.8	0.0276771	0.02787842	831.79	0.01859769	0.015931	1361.79	0.00590878	0.00159812	1891.78	0.00358122	0.00257845	2421.78	-0.00317901	0	2951.78	0.17390178	0.17328934	3481.78	0.02083875	0.02049678	4011.78	-0.01392317	0	
302	0.02794539	0.02788727	831.99	0.01857787	0.015931	1361.99	0.00596846	0.00160052	1891.98	0.00330356	0.00258233	2421.98	-0.00496297	0	2951.98	0.17372382	0.17346116	3481.98	0.02143553	0.02052073	4011.98	-0.01422326	0	
302.2	0.02781112	0.02789607	832.19	0.01831536	0.015931	1362.19	0.00677657	0.00160292	1892.18	0.00316231	0.0025862	2422.18	-0.00442007	0	2952.18	0.17419452	0.17363257	3482.18	0.02093194	0.02054464	4012.18	-0.01465712	0	
302.4	0.02781432	0.02790481	832.39	0.01799228	0.015931	1362.39	0.00753733	0.00160531	1892.38	0.00290944	0.00259007	2422.38	-0.00511115	0	2952.38	0.17501947	0.17380355	3482.38	0.02244817	0.02056851	4012.38	-0.01523313	0	
302.6	0.02813257	0.02791351	832.59	0.0181266	0.015931	1362.59	0.00768626	0.00160771	1892.58	0.00264942	0.00259394	2422.58	-0.00510696	0	2952.58	0.17609891	0.17397413	3482.58	0.02285541	0.02059233	4012.58	-0.01504527	0	
302.8	0.0281633	0.02792215	832.79	0.01757916	0.015931	1362.79	0.00839895	0.0016101	1892.78	0.00219189	0.0025978	2422.78	-0.00579748	0	2952.78	0.17500112	0.17414429	3482.78	0.02204104	0.02061611	4012.78	-0.01514324	0	
303	0.02836996	0.02793075	832.99	0.01716676	0.015931	1362.99	0.00852776	0.00161248	1892.98	0.00246045	0.00260165	2422.98	-0.00581493	0	2952.98	0.17527852	0.17431403	3482.98	0.02096927	0.02063984	4012.98	-0.01601476	0	
303.2	0.02923759	0.0279393	833.19	0.01734878	0.015931	1363.19	0.0085405	0.00161487	1893.18	0.0025127	0.00260551	2423.18	-0.00637701	0	2953.18	0.17541443	0.17448336	3483.18	0.02170102	0.02066353	4013.18	-0.01568769	0	
303.4	0.02926949	0.02794779	833.39	0.01736751	0.015931	1363.39	0.0092516	0.00161725	1893.38	0.00301415	0.00260936	2423.38	-0.0061833	0	2953.38	0.17491054	0.17465228	3483.38	0.02143218	0.02068717	4013.38	-0.01587797	0	
303.6	0.02992673	0.02795624	833.59	0.01776058	0.015931	1363.59	0.00853399	0.00161963	1893.58	0.00314487	0.0026132	2423.58	-0.00567825	0	2953.58	0.17510317	0.17482079	3483.58	0.02043333	0.02071077	4013.58	-0.01555428	0	
303.8	0.03017717	0.02796464	833.79	0.01861561	0.015931	1363.79	0.00782583	0.00162201	1893.78	0.00277661	0.00261704	2423.78	-0.00543327	0	2953.78	0.17541183	0.17498889	3483.78	0.01960749	0.02073432	4013.78	-0.01598461	0	
304	0.03058915	0.02797299	833.99	0.01922692	0.015931	1363.99	0.00778399	0.00162439	1893.98	0.00263215	0.00262088	2423.98	-0.00480134	0	2953.98	0.17584874	0.17515658	3483.98	0.01882706	0.02075783	4013.98	-0.01632851	0	
304.2	0.03013113	0.02798129	834.19	0.01979361	0.015931	1364.19	0.00647687	0.00162676	1894.18	0.00243433	0.00262472	2424.18	-0.0051877	0	2954.18	0.17569388	0.17532387	3484.18	0.01829655	0.02078129	4014.18	-0.01589912	0	
304.4	0.02990703	0.02798954	834.39	0.02013767	0.015931	1364.39	0.00666932	0.00162913	1894.38	0.00282773	0.00262855	2424.38	-0.00428179	0	2954.38	0.17625003	0.17549074	3484.38	0.01713746	0.02080471	4014.38	-0.01539554	0	
304.6	0.03022147	0.02799775	834.59	0.02050111	0.015931	1364.59	0.006705	0.0016315	1894.58	0.00282785	0.00263237	2424.58	-0.00435756	0	2954.58	0.17616047	0.17565721	3484.58	0.01664299	0.02082809	4014.58	-0.01589011	0	
304.8	0.02951139	0.0280059	834.79	0.01998393	0.015931	1364.79	0.00689559	0.00163387	1894.78	0.00268224	0.00263619	2424.78	-0.00408764	0	2954.78	0.17584546	0.17582328	3484.78	0.01671907	0.02085142	4014.78	-0.01521847	0	
305	0.02853088	0.02801401	834.99	0.01970467	0.015931	1364.99	0.00629718	0.00163623	1894.98	0.00365428	0.00264001	2424.98	-0.0042552	0	2954.98	0.17630068	0.17598894	3484.98	0.01657078	0.02087471	4014.98	-0.01429191	0	
305.2	0.02749068	0.02802208	835.19	0.01843607	0.015931	1365.19	0.00625794	0.00163859	1895.18	0.00399431	0.00264383	2425.18	-0.00374424	0	2955.18	0.17559757	0.1761542	3485.18	0.01693493	0.02089795	4015.18	-0.01353428	0	
305.4	0.02786196	0.02803009	835.39	0.01853375	0.015931	1365.39	0.00730211	0.00164095	1895.38	0.00446196	0.00264764	2425.38	-0.00420854	0	2955.38	0.17558068	0.17631906	3485.38	0.01773302	0.02092115	4015.38	-0.0126175	0	
305.6	0.02794515	0.02803806	835.59	0.01817573	0.015931	1365.59	0.00716862	0.00164331	1895.58	0.00535234	0.00265145	2425.58	-0.00539032	0	2955.58	0.17548041	0.17648352	3485.58	0.01849507	0.02094431	4015.58	-0.01248623	0	
305.8	0.02745404	0.02804599	835.79	0.01843158	0.015931	1365.79	0.00629171	0.00164566	1895.78	0.00383312	0.00265525	2425.78	-0.0047149	0	2955.78	0.17587354	0.17664758	3485.78	0.0190586	0.02096742	4015.78	-0.01284201	0	
306	0.02756814	0.02805387	835.99	0.01792246	0.015931	1365.99	0.00586064	0.00164802	1895.98	0.00223005	0.00265905	2425.98	-0.00556074	0	2955.98	0.17535162	0.17681124	3485.98	0.01970305	0.02099049	4015.98	-0.0132641	0	
306.2	0.02780748	0.0280617	836.19	0.01838067	0.015931	1366.19	0.00692061	0.00165037	1896.18	0.00192528	0.00266284	2426.18	-0.00424063	0	2956.18	0.17602497	0.1769745	3486.18	0.0203586	0.02101352	4016.18	-0.01331443	0	
306.4	0.02752286	0.02806949	836.39	0.01798336	0.015931	1366.39	0.00782825	0.00165271	1896.38	0.00222997	0.00266664	2426.38	-0.00499767	0	2956.38	0.17619483	0.17713736	3486.38	0.02104637	0.0210365	4016.38	-0.01228479	0	
306.6	0.02746761	0.02807723	836.59	0.01770158	0.015931	1366.59	0.00741581	0.00165506	1896.58	0.00215371	0.00267042	2426.58	-0.00484751	0	2956.58	0.17572889	0.17729983	3486.58	0.0201962	0.02105944	4016.58	-0.01215911	0	
306.8	0.02661465	0.02808492	836.79	0.01712839	0.015931	1366.79	0.00691482	0.0016574	1896.78	0.00230798	0.00267421	2426.78	-0.00584942	0	2956.78	0.17429506	0.1774619	3486.78	0.0201165	0.02108233	4016.78	-0.01237261	0	
307	0.0261083	0.02809258	836.99	0.01758926	0.015931	1366.99	0.00679709	0.00165974	1896.98	0.00252842	0.00267799	2426.98	-0.00583464	0	2956.98	0.17455806	0.17762358	3486.98	0.01980994	0.02110519	4016.98	-0.01343057	0	
307.2	0.02643062	0.02810019	837.19	0.01771387	0.015931	1367.19	0.00694406	0.00166208	1897.18	0.00260771	0.00268176	2427.18	-0.00636612	0	2957.18	0.17512813	0.17778487	3487.18	0.02068438	0.02112799	4017.18	-0.01281925	0	
307.4	0.02676714	0.02810775	837.39	0.01809269	0.015931	1367.39	0.00613862	0.00166442	1897.38	0.00245794	0.00268554	2427.38	-0.00626359	0	2957.38	0.17540019	0.17794576	3487.38	0.01986799	0.02115076	4017.38	-0.01377427	0	
307.6	0.02774604	0.02811527	837.59	0.01749731	0.015931	1367.59	0.00506405	0.00166675	1897.58	0.0019066	0.00268931	2427.58	-0.00615166	0	2957.58	0.17582155	0.17810627	3487.58	0.01924715	0.02117348	4017.58	-0.01331166	0	
307.8	0.02776499	0.02812275	837.79	0.01764748	0.015931	1367.79	0.00454572	0.00166908	1897.78	0.00184917	0.00269307	2427.78	-0.00597934	0	2957.78	0.17638818	0.17826638	3487.78	0.01927285	0.02119617	4017.78	-0.01420355	0	
308	0.02764128	0.02813018	837.99	0.0183133	0.015931	1367.99	0.00370259	0.00167141	1897.98	0.00184549	0.00269683	2427.98	-0.00593309	0	2957.98	0.17678849	0.1784261	3487.98	0.01864076	0.0212188	4017.98	-0.01425959	0	
308.2	0.02739749	0.02813757	838.19	0.01821481	0.015931	1368.19	0.00263329	0.00167373	1898.18	0.00185477	0.00270059	2428.18	-0.00582571	0	2958.18	0.17722898	0.17858544	3488.18	0.01882386	0.0212414	4018.18	-0.01438487	0	
308.4	0.02740467	0.02814492	838.39	0.01799625	0.015931	1368.39	0.00314898	0.00167606	1898.38	0.00233711	0.00270434	2428.38	-0.00542364	0	2958.38	0.17851877	0.17874439	3488.38	0.01848134	0.02126395	4018.38	-0.0138125	0	
308.6	0.02708965	0.02815222	838.59	0.01740159	0.015931	1368.59	0.00357187	0.00167838	1898.58	0.00204515	0.00270809	2428.58	-0.00536773	0	2958.58	0.17887063	0.17890295	3488.58	0.01785303	0.02128646	4018.58	-0.01448403	0	
308.8	0.02654559	0.02815948	838.79	0.01714571	0.015931	1368.79	0.00397376	0.0016807	1898.78	0.00241237	0.00271184	2428.78	-0.0044506	0	2958.78	0.17916932	0.17906113	3488.78	0.01739452	0.02130893	4018.78	-0.01512039	0	
309	0.02693703	0.02816671	838.99	0.01718285	0.015931	1368.99	0.00509996	0.00168301	1898.98	0.00321192	0.00271558	2428.98	-0.00433502	0	2958.98	0.17921365	0.17921892	3488.98	0.01754303	0.02133135	4018.98	-0.01564816	0	
309.2	0.02665666	0.02817388	839.19	0.01645675	0.015931	1369.19	0.00677106	0.00168533	1899.18	0.00286978	0.00271932	2429.18	-0.00350651	0	2959.18	0.17929316	0.17937633	3489.18	0.0174283	0.02135374	4019.18	-0.01572203	0	
309.4	0.02794891	0.02818102	839.39	0.01612494	0.015931	1369.39	0.00816984	0.00168764	1899.38	0.00275318	0.00272306	2429.38	-0.00271764	0	2959.38	0.17919992	0.17953335	3489.38	0.01756849	0.02137608	4019.38	-0.01562976	0	
309.6	0.02724932	0.02818812	839.59	0.01563925	0.015931	1369.59	0.00856068	0.00168995	1899.58	0.00183816	0.00272679	2429.58	-0.00354861	0	2959.58	0.1800065	0.17969	3489.58	0.0190301	0.02139838	4019.58	-0.01588527	0	
309.8	0.02729361	0.02819517	839.79	0.01545109	0.015931	1369.79	0.00949792	0.00169226	1899.78	0.00085967	0.00273051	2429.78	-0.00271979	0	2959.78	0.18036802	0.17984626	3489.78	0.01896729	0.02142063	4019.78	-0.01601751	0	
310	0.02697656	0.02820219	839.99	0.01495952	0.015931	1369.99	0.00986835	0.00169456	1899.98	0.00061143	0.00273424	2429.98	-0.00343924	0	2959.98	0.17962674	0.18000214	3489.98	0.02057227	0.02144285	4019.98	-0.01662078	0	
310.2	0.02739832	0.02820916	840.19	0.01564471	0.015931	1370.19	0.0112602	0.00169687	1900.18	0.00094984	0.00273796	2430.18	-0.00337605	0	2960.18	0.18037499	0.18015765	3490.18	0.02099233	0.02146502	4020.18	-0.0170309	0	
310.4	0.02755707	0.02821609	840.39	0.01554904	0.015931	1370.39	0.01106141	0.00169917	1900.38	0.00177941	0.00274167	2430.38	-0.00432509	0	2960.38	0.18036429	0.18031277	3490.38	0.02073493	0.02148715	4020.38	-0.01633069	0	
310.6	0.027228	0.02822298	840.59	0.01633845	0.015931	1370.59	0.00991355	0.00170146	1900.58	0.00202795	0.00274539	2430.58	-0.00374716	0	2960.58	0.1803786	0.18046752	3490.58	0.02129006	0.02150924	4020.58	-0.01746881	0	
310.8	0.02763641	0.02822984	840.79	0.01569635	0.015931	1370.79	0.00976135	0.00170376	1900.78	0.00253384	0.0027491	2430.78	-0.00410429	0	2960.78	0.18060669	0.18062189	3490.78	0.02174073	0.02153129	4020.78	-0.01786395	0	
311	0.02743498	0.02823665	840.99	0.01646851	0.015931	1370.99	0.00968086	0.00170605	1900.98	0.00290103	0.0027528	2430.98	-0.00434169	0	2960.98	0.18076603	0.18077589	3490.98	0.02169974	0.0215533	4020.98	-0.01818104	0	
311.2	0.02821867	0.02824342	841.19	0.01629102	0.015931	1371.19	0.00845579	0.00170834	1901.18	0.00306947	0.0027565	2431.18	-0.00430458	0	2961.18	0.18074138	0.18092951	3491.18	0.02212333	0.02157526	4021.18	-0.01727882	0	
311.4	0.02813952	0.02825016	841.39	0.01593005	0.015931	1371.39	0.00712795	0.00171063	1901.38	0.00384302	0.0027602	2431.38	-0.00376284	0	2961.38	0.18087093	0.18108276	3491.38	0.02193568	0.02159718	4021.38	-0.01770113	0	
311.6	0.02949862	0.02825685	841.59	0.01524133	0.015931	1371.59	0.00584622	0.00171292	1901.58	0.00338378	0.00276389	2431.58	-0.00361441	0	2961.58	0.18016582	0.18123564	3491.58	0.02114251	0.02161907	4021.58	-0.0164498	0	
311.8	0.03045869	0.02826351	841.79	0.01558365	0.015931	1371.79	0.00507711	0.0017152	1901.78	0.00382654	0.00276758	2431.78	-0.00334804	0	2961.78	0.18069084	0.18138815	3491.78	0.02092716	0.02164091	4021.78	-0.01563644	0	
312	0.03057136	0.02827013	841.99	0.01582113	0.015931	1371.99	0.00442234	0.00171749	1901.98	0.00401326	0.00277127	2431.98	-0.00322339	0	2961.98	0.18097741	0.18154028	3491.98	0.02065892	0.02166271	4021.98	-0.01451506	0	
312.2	0.02985067	0.02827671	842.19	0.01560683	0.015931	1372.19	0.0035686	0.00171977	1902.18	0.00409024	0.00277495	2432.18	-0.00334187	0	2962.18	0.1814752	0.18169205	3492.18	0.02062379	0.02168446	4022.18	-0.01310543	0	
312.4	0.02973084	0.02828325	842.39	0.01549858	0.015931	1372.39	0.00399088	0.00172204	1902.38	0.00410909	0.00277863	2432.38	-0.00420415	0	2962.38	0.1813991	0.18184344	3492.38	0.01983175	0.02170618	4022.38	-0.01254057	0	
312.6	0.02967652	0.02828975	842.59	0.01579864	0.015931	1372.59	0.00427512	0.00172432	1902.58	0.00410468	0.00278231	2432.58	-0.00415366	0	2962.58	0.18083722	0.18199447	3492.58	0.01999447	0.02172786	4022.58	-0.01376112	0	
312.8	0.02963139	0.02829622	842.79	0.01593102	0.015931	1372.79	0.00455784	0.00172659	1902.78	0.00414863	0.00278598	2432.78	-0.00402895	0	2962.78	0.17996625	0.18214513	3492.78	0.01989637	0.02174949	4022.78	-0.01364963	0	
313	0.02992552	0.02830264	842.99	0.01589678	0.015931	1372.99	0.0054114	0.00172886	1902.98	0.00495247	0.00278965	2432.98	-0.00393466	0	2962.98	0.1795372	0.18229543	3492.98	0.01910701	0.02177109	4022.98	-0.01351317	0	
313.2	0.02956655	0.02830903	843.19	0.01587893	0.015931	1373.19	0.00517551	0.00173113	1903.18	0.00446593	0.00279331	2433.18	-0.00458571	0	2963.18	0.18004258	0.18244536	3493.18	0.01899608	0.02179264	4023.18	-0.01274931	0	
313.4	0.02891447	0.02831539	843.39	0.01594843	0.015931	1373.39	0.00543486	0.00173339	1903.38	0.00437702	0.00279697	2433.38	-0.00466936	0	2963.38	0.1797109	0.18259492	3493.38	0.0190084	0.02181416	4023.38	-0.01250461	0	
313.6	0.02748169	0.02832171	843.59	0.01663652	0.015931	1373.59	0.00548739	0.00173566	1903.58	0.00410551	0.00280063	2433.58	-0.0058313	0	2963.58	0.18016218	0.18274412	3493.58	0.01974205	0.02183563	4023.58	-0.01261508	0	
313.8	0.02702431	0.02832799	843.79	0.01700309	0.015931	1373.79	0.00530846	0.00173792	1903.78	0.00355014	0.00280428	2433.78	-0.00579977	0	2963.78	0.18073691	0.18289296	3493.78	0.01915965	0.02185706	4023.78	-0.01223339	0	
314	0.02665298	0.02833423	843.99	0.01777437	0.015931	1373.99	0.00467583	0.00174018	1903.98	0.00311045	0.00280793	2433.98	-0.00591153	0	2963.98	0.18105246	0.18304144	3493.98	0.02030275	0.02187845	4023.98	-0.01285405	0	
314.2	0.02698314	0.02834044	844.19	0.01853529	0.015931	1374.19	0.00515602	0.00174244	1904.18	0.00328177	0.00281158	2434.18	-0.00604377	0	2964.18	0.18156418	0.18318955	3494.18	0.01955726	0.0218998	4024.18	-0.01293389	0	
314.4	0.0269858	0.02834661	844.39	0.01877378	0.015931	1374.39	0.00472445	0.00174469	1904.38	0.00223588	0.00281522	2434.38	-0.00618169	0	2964.38	0.18156497	0.18333731	3494.38	0.019555	0.02192112	4024.38	-0.01225144	0	
314.6	0.0258837	0.02835275	844.59	0.01877609	0.015931	1374.59	0.0047643	0.00174694	1904.58	0.00208347	0.00281886	2434.58	-0.00476606	0	2964.58	0.1811026	0.18348471	3494.58	0.0198681	0.02194239	4024.58	-0.0130211	0	
314.8	0.02654087	0.02835885	844.79	0.01825434	0.015931	1374.79	0.00457238	0.00174919	1904.78	0.00285573	0.00282249	2434.78	-0.00528039	0	2964.78	0.1816477	0.18363174	3494.78	0.02000115	0.02196362	4024.78	-0.01340008	0	
315	0.02597519	0.02836491	844.99	0.01883372	0.015931	1374.99	0.0048047	0.00175144	1904.98	0.00209861	0.00282612	2434.98	-0.00554748	0	2964.98	0.18167197	0.18377842	3494.98	0.02001836	0.02198481	4024.98	-0.0137328	0	
315.2	0.02607035	0.02837094	845.19	0.01876473	0.015931	1375.19	0.00452034	0.00175368	1905.18	0.0019639	0.00282975	2435.18	-0.00494533	0	2965.18	0.18231833	0.18392475	3495.18	0.02083504	0.02200596	4025.18	-0.01388591	0	
315.4	0.02628517	0.02837694	845.39	0.01828057	0.015931	1375.39	0.00418087	0.00175593	1905.38	0.0025074	0.00283337	2435.38	-0.00541089	0	2965.38	0.18255479	0.18407072	3495.38	0.02056741	0.02202707	4025.38	-0.0145283	0	
315.6	0.02745386	0.0283829	845.59	0.01748904	0.015931	1375.59	0.00404586	0.00175817	1905.58	0.00074314	0.00283699	2435.58	-0.00565132	0	2965.58	0.18277663	0.18421633	3495.58	0.02033968	0.02204814	4025.58	-0.0141573	0	
315.8	0.02786632	0.02838883	845.79	0.01722136	0.015931	1375.79	0.00422085	0.00176041	1905.78	0.00092907	0.00284061	2435.78	-0.00605876	0	2965.78	0.18344042	0.18436159	3495.78	0.02157992	0.02206917	4025.78	-0.01469666	0	
316	0.02768336	0.02839472	845.99	0.01725529	0.015931	1375.99	0.00448309	0.00176264	1905.98	0.00113993	0.00284422	2435.98	-0.00614337	0	2965.98	0.18390583	0.1845065	3495.98	0.02266743	0.02209017	4025.98	-0.01546597	0	
316.2	0.02786128	0.02840057	846.19	0.01681673	0.015931	1376.19	0.00431407	0.00176488	1906.18	0.0002374	0.00284783	2436.18	-0.00719629	0	2966.18	0.18528984	0.18465105	3496.18	0.02331897	0.02211112	4026.18	-0.01547698	0	
316.4	0.02806478	0.0284064	846.39	0.01632229	0.015931	1376.39	0.0050639	0.00176711	1906.38	0.00030244	0.00285144	2436.38	-0.00745377	0	2966.38	0.18497928	0.18479525	3496.38	0.02370464	0.02213203	4026.38	-0.01659176	0	
316.6	0.027966	0.02841219	846.59	0.01604934	0.015931	1376.59	0.00552254	0.00176934	1906.58	0.00070959	0.00285504	2436.58	-0.0076488	0	2966.58	0.1854093	0.18493911	3496.58	0.02484158	0.02215291	4026.58	-0.01655556	0	
316.8	0.02695537	0.02841794	846.79	0.01587453	0.015931	1376.79	0.0059634	0.00177157	1906.78	0.00168883	0.00285864	2436.78	-0.00739654	0	2966.78	0.18626254	0.18508261	3496.78	0.02377204	0.02217374	4026.78	-0.01571776	0	
317	0.02733555	0.02842367	846.99	0.01601624	0.015931	1376.99	0.00693168	0.00177379	1906.98	0.00310279	0.00286223	2436.98	-0.00771366	0	2966.98	0.1864276	0.18522576	3496.98	0.02323663	0.02219454	4026.98	-0.01590833	0	
317.2	0.02698257	0.02842936	847.19	0.0163053	0.015931	1377.19	0.00629944	0.00177601	1907.18	0.00341523	0.00286583	2437.18	-0.00818241	0	2967.18	0.18710929	0.18536857	3497.18	0.02336607	0.02221529	4027.18	-0.01471124	0	
317.4	0.02627649	0.02843501	847.39	0.01672837	0.015931	1377.39	0.00692253	0.00177823	1907.38	0.00395474	0.00286941	2437.38	-0.00782922	0	2967.38	0.18642162	0.18551103	3497.38	0.0235905	0.02223601	4027.38	-0.01377049	0	
317.6	0.02650049	0.02844064	847.59	0.01655555	0.015931	1377.59	0.00648878	0.00178045	1907.58	0.00520592	0.002873	2437.58	-0.00791284	0	2967.58	0.18689539	0.18565314	3497.58	0.02357817	0.02225668	4027.58	-0.01348027	0	
317.8	0.0274745	0.02844623	847.79	0.01644047	0.015931	1377.79	0.00682749	0.00178267	1907.78	0.0062542	0.00287658	2437.78	-0.00725036	0	2967.78	0.18732693	0.1857949	3497.78	0.02327754	0.02227732	4027.78	-0.01293419	0	
318	0.0283943	0.02845179	847.99	0.01677344	0.015931	1377.99	0.00648537	0.00178488	1907.98	0.00692533	0.00288015	2437.98	-0.00710672	0	2967.98	0.18749959	0.18593633	3497.98	0.02300815	0.02229792	4027.98	-0.01291043	0	
318.2	0.02902295	0.02845732	848.19	0.01683818	0.015931	1378.19	0.00684793	0.00178709	1908.18	0.00646361	0.00288373	2438.18	-0.00715161	0	2968.18	0.18684938	0.1860774	3498.18	0.02249458	0.02231848	4028.18	-0.0131862	0	
318.4	0.02924371	0.02846281	848.39	0.0170017	0.015931	1378.39	0.00641586	0.0017893	1908.38	0.00630388	0.0028873	2438.38	-0.00690084	0	2968.38	0.18608699	0.18621814	3498.38	0.0223069	0.02233901	4028.38	-0.01303345	0	
318.6	0.029404	0.02846827	848.59	0.01781323	0.015931	1378.59	0.00616328	0.00179151	1908.58	0.0075774	0.00289086	2438.58	-0.00640829	0	2968.58	0.18563122	0.18635853	3498.58	0.02301659	0.02235949	4028.58	-0.01421728	0	
318.8	0.03021956	0.02847371	848.79	0.01789811	0.015931	1378.79	0.00594011	0.00179371	1908.78	0.00757447	0.00289442	2438.78	-0.00652445	0	2968.78	0.18561406	0.18649859	3498.78	0.02294355	0.02237993	4028.78	-0.01438029	0	
319	0.02972469	0.02847911	848.99	0.01934239	0.015931	1378.99	0.00575747	0.00179592	1908.98	0.00753904	0.00289798	2438.98	-0.00688235	0	2968.98	0.1853172	0.1866383	3498.98	0.02427242	0.02240034	4028.98	-0.01385799	0	
319.2	0.02968181	0.02848447	849.19	0.01924553	0.015931	1379.19	0.00442598	0.00179812	1909.18	0.00739659	0.00290154	2439.18	-0.00715333	0	2969.18	0.18517732	0.18677767	3499.18	0.02455744	0.02242071	4029.18	-0.0141716	0	
319.4	0.02970237	0.02848981	849.39	0.01791329	0.015931	1379.39	0.00358373	0.00180031	1909.38	0.00611879	0.00290509	2439.38	-0.00759718	0	2969.38	0.18471468	0.1869167	3499.38	0.02408796	0.02244104	4029.38	-0.01501478	0	
319.6	0.0288826	0.02849512	849.59	0.01691851	0.015931	1379.59	0.00370541	0.00180251	1909.58	0.00354127	0.00290864	2439.58	-0.00584771	0	2969.58	0.18440125	0.1870554	3499.58	0.02444181	0.02246133	4029.58	-0.0154354	0	
319.8	0.02879784	0.02850039	849.79	0.01690056	0.015931	1379.79	0.00352461	0.0018047	1909.78	0.00354859	0.00291218	2439.78	-0.00631219	0	2969.78	0.18476602	0.18719375	3499.78	0.02416641	0.02248158	4029.78	-0.01603916	0	
320	0.02879879	0.02850564	849.99	0.01728776	0.015931	1379.99	0.00408879	0.0018069	1909.98	0.00302029	0.00291572	2439.98	-0.00531562	0	2969.98	0.18510554	0.18733178	3499.98	0.02393332	0.0225018	4029.98	-0.01603338	0	
320.2	0.02851201	0.02851085	850.19	0.01653031	0.015931	1380.19	0.00431529	0.00180909	1910.18	0.00255079	0.00291926	2440.18	-0.00534079	0	2970.18	0.18565404	0.18746946	3500.18	0.02333856	0.02252197	4030.18	-0.01571671	0	
320.4	0.02671287	0.02851604	850.39	0.01693056	0.015931	1380.39	0.00459123	0.00181127	1910.38	0.00234724	0.0029228	2440.38	-0.0048596	0	2970.38	0.18524369	0.18760681	3500.38	0.02295377	0.02254211	4030.38	-0.01566021	0	
320.6	0.0264408	0.02852119	850.59	0.01646441	0.015931	1380.59	0.00468341	0.00181346	1910.58	0.00167405	0.00292633	2440.58	-0.0044449	0	2970.58	0.18601115	0.18774383	3500.58	0.0232703	0.02256221	4030.58	-0.01555535	0	
320.8	0.02621633	0.02852632	850.79	0.01600814	0.015931	1380.79	0.00501407	0.00181564	1910.78	0.00290919	0.00292985	2440.78	-0.00395726	0	2970.78	0.18630231	0.18788052	3500.78	0.02199132	0.02258227	4030.78	-0.01620348	0	
321	0.02713579	0.02853141	850.99	0.01543878	0.015931	1380.99	0.00543696	0.00181782	1910.98	0.00420332	0.00293338	2440.98	-0.00399684	0	2970.98	0.18552323	0.18801687	3500.98	0.02174327	0.0226023	4030.98	-0.01617008	0	
321.2	0.02620399	0.02853648	851.19	0.01531094	0.015931	1381.19	0.00492393	0.00182	1911.18	0.00431988	0.0029369	2441.18	-0.00418003	0	2971.18	0.18590993	0.18815289	3501.18	0.0213411	0.02262229	4031.18	-0.01539554	0	
321.4	0.02603678	0.02854151	851.39	0.0145294	0.015931	1381.39	0.00532253	0.00182217	1911.38	0.00570844	0.00294041	2441.38	-0.00393608	0	2971.38	0.18596427	0.18828858	3501.38	0.02091048	0.02264224	4031.38	-0.01577408	0	
321.6	0.02711769	0.02854652	851.59	0.01442058	0.015931	1381.59	0.00559539	0.00182435	1911.58	0.00701722	0.00294392	2441.58	-0.00361947	0	2971.58	0.18642342	0.18842394	3501.58	0.02076317	0.02266215	4031.58	-0.01712939	0	
321.8	0.02862816	0.0285515	851.79	0.01397465	0.015931	1381.79	0.00649573	0.00182652	1911.78	0.00768925	0.00294743	2441.78	-0.00384134	0	2971.78	0.18670273	0.18855897	3501.78	0.02042657	0.02268202	4031.78	-0.01777963	0	
322	0.02935343	0.02855645	851.99	0.01490283	0.015931	1381.99	0.00622108	0.00182869	1911.98	0.0071671	0.00295094	2441.98	-0.00478359	0	2971.98	0.18746362	0.18869367	3501.98	0.01997724	0.02270186	4031.98	-0.01867468	0	
322.2	0.03004365	0.02856137	852.19	0.01636952	0.015931	1382.19	0.00625628	0.00183086	1912.18	0.00711521	0.00295444	2442.18	-0.00437861	0	2972.18	0.18748714	0.18882805	3502.18	0.02038084	0.02272166	4032.18	-0.01950134	0	
322.4	0.0304581	0.02856626	852.39	0.017019	0.015931	1382.39	0.00562974	0.00183302	1912.38	0.00775039	0.00295794	2442.38	-0.00453332	0	2972.38	0.18731204	0.1889621	3502.38	0.02083585	0.02274142	4032.38	-0.01880974	0	
322.6	0.03047581	0.02857113	852.59	0.01762736	0.015931	1382.59	0.00481756	0.00183519	1912.58	0.00735364	0.00296143	2442.58	-0.00489545	0	2972.58	0.1879385	0.18909582	3502.58	0.02170892	0.02276114	4032.58	-0.01826036	0	
322.8	0.0311232	0.02857596	852.79	0.01823578	0.015931	1382.79	0.00443354	0.00183735	1912.78	0.00706485	0.00296492	2442.78	-0.00532036	0	2972.78	0.18772454	0.18922922	3502.78	0.02222666	0.02278083	4032.78	-0.01692979	0	
323	0.03113017	0.02858077	852.99	0.01866675	0.015931	1382.99	0.00375198	0.0018395	1912.98	0.00690958	0.00296841	2442.98	-0.00644493	0	2972.98	0.18877197	0.18936229	3502.98	0.02338686	0.02280048	4032.98	-0.01602034	0	
323.2	0.03095754	0.02858555	853.19	0.01740603	0.015931	1383.19	0.00329932	0.00184166	1913.18	0.00548137	0.0029719	2443.18	-0.00672289	0	2973.18	0.18913842	0.18949504	3503.18	0.02304899	0.0228201	4033.18	-0.01605306	0	
323.4	0.03075571	0.0285903	853.39	0.01633611	0.015931	1383.39	0.00373381	0.00184381	1913.38	0.00328625	0.00297538	2443.38	-0.00628098	0	2973.38	0.18970578	0.18962747	3503.38	0.0230087	0.02283967	4033.38	-0.01588893	0	
323.6	0.03073027	0.02859502	853.59	0.01700572	0.015931	1383.59	0.00366082	0.00184597	1913.58	0.00154614	0.00297886	2443.58	-0.00524475	0	2973.58	0.19028885	0.18975957	3503.58	0.02244079	0.02285921	4033.58	-0.01544685	0	
323.8	0.03090757	0.02859972	853.79	0.01842856	0.015931	1383.79	0.00409002	0.00184812	1913.78	0.00117762	0.00298233	2443.78	-0.00638373	0	2973.78	0.19086161	0.18989136	3503.78	0.02172346	0.02287871	4033.78	-0.01491484	0	
324	0.03058301	0.02860439	853.99	0.01914394	0.015931	1383.99	0.00442756	0.00185026	1913.98	-0.0000279	0.0029858	2443.98	-0.00558755	0	2973.98	0.19087207	0.19002282	3503.98	0.02193159	0.02289818	4033.98	-0.01394335	0	
324.2	0.0299438	0.02860903	854.19	0.01892428	0.015931	1384.19	0.00417166	0.00185241	1914.18	-0.00044062	0.00298927	2444.18	-0.00573505	0	2974.18	0.1916507	0.19015396	3504.18	0.02203528	0.02291761	4034.18	-0.01314188	0	
324.4	0.02880486	0.02861365	854.39	0.01938067	0.015931	1384.39	0.00406473	0.00185455	1914.38	-0.00074004	0.00299273	2444.38	-0.00611323	0	2974.38	0.19271705	0.19028479	3504.38	0.02261808	0.022937	4034.38	-0.01312071	0	
324.6	0.02868817	0.02861824	854.59	0.01854376	0.015931	1384.59	0.00412267	0.00185669	1914.58	0.00021374	0.00299619	2444.58	-0.00631567	0	2974.58	0.19301596	0.1904153	3504.58	0.0232677	0.02295636	4034.58	-0.01348723	0	
324.8	0.02812855	0.0286228	854.79	0.01876881	0.015931	1384.79	0.00431598	0.00185883	1914.78	0.00133289	0.00299965	2444.78	-0.00705278	0	2974.78	0.19235315	0.19054549	3504.78	0.02311634	0.02297568	4034.78	-0.01341697	0	
325	0.02721523	0.02862734	854.99	0.01846895	0.015931	1384.99	0.00454241	0.00186097	1914.98	0.00233009	0.0030031	2444.98	-0.00726069	0	2974.98	0.19144633	0.19067536	3504.98	0.0231104	0.02299496	4034.98	-0.01229546	0	
325.2	0.02575783	0.02863185	855.19	0.01796853	0.015931	1385.19	0.00503211	0.0018631	1915.18	0.00336718	0.00300655	2445.18	-0.00719263	0	2975.18	0.19144201	0.19080492	3505.18	0.0227491	0.02301421	4035.18	-0.01124023	0	
325.4	0.02591953	0.02863633	855.39	0.01784287	0.015931	1385.39	0.00551083	0.00186524	1915.38	0.00509843	0.00300999	2445.38	-0.00736144	0	2975.38	0.19120568	0.19093416	3505.38	0.02186652	0.02303342	4035.38	-0.01170015	0	
325.6	0.02596707	0.02864079	855.59	0.01774895	0.015931	1385.59	0.00592054	0.00186737	1915.58	0.00575447	0.00301344	2445.58	-0.0076298	0	2975.58	0.19046827	0.19106309	3505.58	0.02255749	0.02305259	4035.58	-0.01320528	0	
325.8	0.02610387	0.02864522	855.79	0.01714534	0.015931	1385.79	0.00597279	0.0018695	1915.78	0.00615625	0.00301688	2445.78	-0.00731763	0	2975.78	0.19088544	0.1911917	3505.78	0.02208989	0.02307173	4035.78	-0.01402729	0	
326	0.02555089	0.02864963	855.99	0.01764445	0.015931	1385.99	0.00557477	0.00187162	1915.98	0.00633501	0.00302031	2445.98	-0.00689678	0	2975.98	0.19109747	0.19132001	3505.98	0.02124392	0.02309083	4035.98	-0.01472927	0	
326.2	0.02549686	0.02865401	856.19	0.0164364	0.015931	1386.19	0.00540423	0.00187375	1916.18	0.00646486	0.00302374	2446.18	-0.00644651	0	2976.18	0.19116236	0.191448	3506.18	0.02119246	0.0231099	4036.18	-0.01457802	0	
326.4	0.02540027	0.02865836	856.39	0.01518581	0.015931	1386.39	0.00541283	0.00187587	1916.38	0.00653679	0.00302717	2446.38	-0.00625537	0	2976.38	0.1907729	0.19157568	3506.38	0.02154749	0.02312893	4036.38	-0.01427828	0	
326.6	0.02595331	0.02866269	856.59	0.01452139	0.015931	1386.59	0.00487642	0.00187799	1916.58	0.00681479	0.0030306	2446.58	-0.00666039	0	2976.58	0.19158354	0.19170305	3506.58	0.02184605	0.02314792	4036.58	-0.01393263	0	
326.8	0.02735214	0.028667	856.79	0.01402463	0.015931	1386.79	0.00474835	0.0018801	1916.78	0.00641645	0.00303402	2446.78	-0.00738634	0	2976.78	0.19166217	0.19183011	3506.78	0.02188212	0.02316688	4036.78	-0.01425747	0	
327	0.02763462	0.02867128	856.99	0.01200199	0.015931	1386.99	0.00548858	0.00188222	1916.98	0.00607934	0.00303744	2446.98	-0.00771573	0	2976.98	0.19301266	0.19195686	3506.98	0.0212642	0.0231858	4036.98	-0.0144594	0	
327.2	0.02829729	0.02867553	857.19	0.01104696	0.015931	1387.19	0.00565641	0.00188433	1917.18	0.00562275	0.00304085	2447.18	-0.00739522	0	2977.18	0.19295505	0.1920833	3507.18	0.02162751	0.02320469	4037.18	-0.01467868	0	
327.4	0.02950752	0.02867976	857.39	0.01089223	0.015931	1387.39	0.00633932	0.00188644	1917.38	0.00489477	0.00304426	2447.38	-0.00737537	0	2977.38	0.19317509	0.19220943	3507.38	0.02076927	0.02322354	4037.38	-0.01504603	0	
327.6	0.03054577	0.02868397	857.59	0.01172039	0.015931	1387.59	0.00649844	0.00188855	1917.58	0.00422439	0.00304767	2447.58	-0.00738139	0	2977.58	0.19362258	0.19233526	3507.58	0.02087427	0.02324236	4037.58	-0.01490797	0	
327.8	0.03019526	0.02868815	857.79	0.0123755	0.015931	1387.79	0.00750387	0.00189066	1917.78	0.00367503	0.00305108	2447.78	-0.00740265	0	2977.78	0.1941854	0.19246078	3507.78	0.02106062	0.02326114	4037.78	-0.01426371	0	
328	0.03027533	0.02869231	857.99	0.01304744	0.015931	1387.99	0.00821322	0.00189276	1917.98	0.00286599	0.00305448	2447.98	-0.00732022	0	2977.98	0.19519285	0.192586	3507.98	0.02210144	0.02327988	4037.98	-0.0134062	0	
328.2	0.0302867	0.02869644	858.19	0.01329484	0.015931	1388.19	0.00865069	0.00189487	1918.18	0.00301426	0.00305788	2448.18	-0.00743293	0	2978.18	0.19537181	0.19271092	3508.18	0.02308049	0.02329859	4038.18	-0.013327	0	
328.4	0.03033798	0.02870055	858.39	0.01362409	0.015931	1388.39	0.00920503	0.00189697	1918.38	0.00296599	0.00306127	2448.38	-0.00775831	0	2978.38	0.19522767	0.19283552	3508.38	0.02350903	0.02331727	4038.38	-0.01387878	0	
328.6	0.03041959	0.02870464	858.59	0.01503674	0.015931	1388.59	0.00936019	0.00189907	1918.58	0.00302616	0.00306466	2448.58	-0.00792885	0	2978.58	0.19480518	0.19295983	3508.58	0.02401191	0.02333591	4038.58	-0.01402423	0	
328.8	0.03005864	0.0287087	858.79	0.01652845	0.015931	1388.79	0.00949763	0.00190116	1918.78	0.00291515	0.00306805	2448.78	-0.00721815	0	2978.78	0.19428394	0.19308384	3508.78	0.02385929	0.02335451	4038.78	-0.01331541	0	
329	0.0298782	0.02871274	858.99	0.01730057	0.015931	1388.99	0.00918405	0.00190326	1918.98	0.00389351	0.00307143	2448.98	-0.00599738	0	2978.98	0.19422014	0.19320754	3508.98	0.02345075	0.02337308	4038.98	-0.0129185	0	
329.2	0.0299535	0.02871675	859.19	0.01732983	0.015931	1389.19	0.00943723	0.00190535	1919.18	0.00410193	0.00307481	2449.18	-0.00564065	0	2979.18	0.19448912	0.19333094	3509.18	0.02374617	0.02339161	4039.18	-0.01266296	0	
329.4	0.02930837	0.02872074	859.39	0.01839154	0.015931	1389.39	0.00856681	0.00190744	1919.38	0.00445297	0.00307819	2449.38	-0.00581978	0	2979.38	0.19462841	0.19345404	3509.38	0.02331348	0.02341011	4039.38	-0.01359326	0	
329.6	0.02900037	0.02872471	859.59	0.01852279	0.015931	1389.59	0.00881949	0.00190953	1919.58	0.00477905	0.00308157	2449.58	-0.00476964	0	2979.58	0.19440589	0.19357685	3509.58	0.02394647	0.02342858	4039.58	-0.01397042	0	
329.8	0.02841513	0.02872866	859.79	0.01930512	0.015931	1389.79	0.00903032	0.00191161	1919.78	0.00448392	0.00308494	2449.78	-0.00327166	0	2979.78	0.19497084	0.19369935	3509.78	0.02408519	0.02344701	4039.78	-0.01403431	0	
330	0.02723999	0.02873258	859.99	0.01891224	0.015931	1389.99	0.00943096	0.0019137	1919.98	0.00446881	0.0030883	2449.98	-0.00293969	0	2979.98	0.19454112	0.19382156	3509.98	0.02308779	0.0234654	4039.98	-0.01452009	0	
330.2	0.02693699	0.02873648	860.19	0.01943901	0.015931	1390.19	0.00955725	0.00191578	1920.18	0.00456263	0.00309167	2450.18	-0.0027958	0	2980.18	0.19422286	0.19394347	3510.18	0.02422574	0.02348376	4040.18	-0.01464246	0	
330.4	0.02680681	0.02874036	860.39	0.02021483	0.015931	1390.39	0.00907942	0.00191786	1920.38	0.00474239	0.00309503	2450.38	-0.00177987	0	2980.38	0.1941692	0.19406508	3510.38	0.02390461	0.02350209	4040.38	-0.01464125	0	
330.6	0.02762704	0.02874421	860.59	0.02014988	0.015931	1390.59	0.00877533	0.00191993	1920.58	0.00490576	0.00309838	2450.58	-0.00181725	0	2980.58	0.19488449	0.1941864	3510.58	0.02368601	0.02352038	4040.58	-0.01459932	0	
330.8	0.02714425	0.02874804	860.79	0.01987954	0.015931	1390.79	0.00807892	0.00192201	1920.78	0.00447464	0.00310174	2450.78	-0.00142701	0	2980.78	0.19519497	0.19430742	3510.78	0.02357234	0.02353863	4040.78	-0.01530905	0	
331	0.02703848	0.02875185	860.99	0.01954231	0.015931	1390.99	0.00818624	0.00192408	1920.98	0.00564377	0.00310509	2450.98	-0.00113643	0	2980.98	0.19493488	0.19442815	3510.98	0.02323704	0.02355685	4040.98	-0.01553141	0	
331.2	0.02782922	0.02875564	861.19	0.01926216	0.015931	1391.19	0.00797313	0.00192615	1921.18	0.00589633	0.00310844	2451.18	-0.00154113	0	2981.18	0.19458937	0.19454858	3511.18	0.02350688	0.02357504	4041.18	-0.01554518	0	
331.4	0.02814561	0.02875941	861.39	0.01858382	0.015931	1391.39	0.00797094	0.00192822	1921.38	0.00580658	0.00311178	2451.38	-0.00140642	0	2981.38	0.19428501	0.19466872	3511.38	0.02320502	0.02359319	4041.38	-0.0155963	0	
331.6	0.02817132	0.02876315	861.59	0.0185231	0.015931	1391.59	0.00815663	0.00193029	1921.58	0.00529858	0.00311512	2451.58	-0.00150392	0	2981.58	0.19363387	0.19478857	3511.58	0.02418976	0.02361131	4041.58	-0.01489171	0	
331.8	0.02777946	0.02876688	861.79	0.01839306	0.015931	1391.79	0.00817784	0.00193235	1921.78	0.00502609	0.00311846	2451.78	-0.00178073	0	2981.78	0.19403979	0.19490813	3511.78	0.02498996	0.0236294	4041.78	-0.01492803	0	
332	0.02868219	0.02877058	861.99	0.01865519	0.015931	1391.99	0.0078984	0.00193442	1921.98	0.00527912	0.00312179	2451.98	-0.00201821	0	2981.98	0.19392844	0.1950274	3511.98	0.02619328	0.02364745	4041.98	-0.01573734	0	
332.2	0.02871567	0.02877426	862.19	0.01796876	0.015931	1392.19	0.00775097	0.00193648	1922.18	0.00579713	0.00312512	2452.18	-0.00212365	0	2982.18	0.19324297	0.19514638	3512.18	0.02661128	0.02366547	4042.18	-0.01669865	0	
332.4	0.02838953	0.02877792	862.39	0.01819256	0.015931	1392.39	0.00846621	0.00193853	1922.38	0.00486064	0.00312845	2452.38	-0.00257898	0	2982.38	0.19417656	0.19526507	3512.38	0.02622166	0.02368345	4042.38	-0.01712442	0	
332.6	0.02724951	0.02878155	862.59	0.01895474	0.015931	1392.59	0.00816396	0.00194059	1922.58	0.00478795	0.00313177	2452.58	-0.00283431	0	2982.58	0.1944431	0.19538347	3512.58	0.02585094	0.0237014	4042.58	-0.01696635	0	
332.8	0.02693483	0.02878517	862.79	0.01906067	0.015931	1392.79	0.00805906	0.00194265	1922.78	0.00536748	0.00313509	2452.78	-0.00248163	0	2982.78	0.19484265	0.19550158	3512.78	0.02512015	0.02371931	4042.78	-0.0169107	0	
333	0.02751987	0.02878877	862.99	0.01919666	0.015931	1392.99	0.00741286	0.0019447	1922.98	0.00619895	0.00313841	2452.98	-0.0028278	0	2982.98	0.19529349	0.19561941	3512.98	0.02475909	0.02373719	4042.98	-0.01660703	0	
333.2	0.02781099	0.02879234	863.19	0.01864374	0.015931	1393.19	0.00711728	0.00194675	1923.18	0.00584423	0.00314172	2453.18	-0.00456453	0	2983.18	0.19514443	0.19573695	3513.18	0.02486582	0.02375504	4043.18	-0.01633262	0	
333.4	0.02700036	0.02879589	863.39	0.01969576	0.015931	1393.39	0.00704487	0.0019488	1923.38	0.00575328	0.00314503	2453.38	-0.00583302	0	2983.38	0.19590468	0.1958542	3513.38	0.02464974	0.02377285	4043.38	-0.01684198	0	
333.6	0.02730853	0.02879943	863.59	0.02000311	0.015931	1393.59	0.0071287	0.00195084	1923.58	0.0053891	0.00314834	2453.58	-0.00583191	0	2983.58	0.1962972	0.19597117	3513.58	0.0253932	0.02379063	4043.58	-0.01634019	0	
333.8	0.02602809	0.02880294	863.79	0.01998546	0.015931	1393.79	0.00681008	0.00195289	1923.78	0.00491632	0.00315164	2453.78	-0.00622122	0	2983.78	0.1969801	0.19608785	3513.78	0.02539295	0.02380838	4043.78	-0.01699181	0	
334	0.02605163	0.02880643	863.99	0.02004883	0.015931	1393.99	0.00731361	0.00195493	1923.98	0.00496104	0.00315494	2453.98	-0.00647036	0	2983.98	0.19684378	0.19620425	3513.98	0.02465219	0.02382609	4043.98	-0.01756074	0	
334.2	0.02668081	0.0288099	864.19	0.02131984	0.015931	1394.19	0.00758204	0.00195697	1924.18	0.00487304	0.00315824	2454.18	-0.00637811	0	2984.18	0.19752034	0.19632037	3514.18	0.02507283	0.02384377	4044.18	-0.01687146	0	
334.4	0.02718517	0.02881336	864.39	0.02109857	0.015931	1394.39	0.00767049	0.001959	1924.38	0.00488747	0.00316153	2454.38	-0.00648441	0	2984.38	0.19808229	0.1964362	3514.38	0.02433726	0.02386142	4044.38	-0.01609745	0	
334.6	0.02767686	0.02881679	864.59	0.01992133	0.015931	1394.59	0.00821197	0.00196104	1924.58	0.00492994	0.00316482	2454.58	-0.00673242	0	2984.58	0.19849866	0.19655176	3514.58	0.02450617	0.02387903	4044.58	-0.0169138	0	
334.8	0.02761722	0.0288202	864.79	0.02070468	0.015931	1394.79	0.00820435	0.00196307	1924.78	0.0048583	0.00316811	2454.78	-0.00775361	0	2984.78	0.19836966	0.19666703	3514.78	0.02519237	0.02389661	4044.78	-0.01696982	0	
335	0.02807961	0.02882359	864.99	0.01953028	0.015931	1394.99	0.00796948	0.00196511	1924.98	0.00475544	0.00317139	2454.98	-0.00783464	0	2984.98	0.19804201	0.19678202	3514.98	0.02507436	0.02391416	4044.98	-0.01705965	0	
335.2	0.02872824	0.02882697	865.19	0.01860002	0.015931	1395.19	0.00857446	0.00196714	1925.18	0.00496265	0.00317467	2455.18	-0.00794589	0	2985.18	0.19768658	0.19689673	3515.18	0.02491313	0.02393168	4045.18	-0.01656755	0	
335.4	0.02968234	0.02883032	865.39	0.01756023	0.015931	1395.39	0.00885248	0.00196916	1925.38	0.00580757	0.00317795	2455.38	-0.00818844	0	2985.38	0.19719722	0.19701117	3515.38	0.02509815	0.02394916	4045.38	-0.01623963	0	
335.6	0.03007291	0.02883365	865.59	0.01778681	0.015931	1395.59	0.00932978	0.00197119	1925.58	0.00597	0.00318122	2455.58	-0.00847199	0	2985.58	0.19682095	0.19712532	3515.58	0.02507196	0.0239666	4045.58	-0.01661511	0	
335.8	0.03080029	0.02883697	865.79	0.01716344	0.015931	1395.79	0.00889233	0.00197321	1925.78	0.00646028	0.00318449	2455.78	-0.00780279	0	2985.78	0.19719471	0.1972392	3515.78	0.02511883	0.02398402	4045.78	-0.0165352	0	
336	0.03049082	0.02884026	865.99	0.01663119	0.015931	1395.99	0.00861492	0.00197523	1925.98	0.00705552	0.00318776	2455.98	-0.00694512	0	2985.98	0.19750989	0.1973528	3515.98	0.02510583	0.0240014	4045.98	-0.0169203	0	
336.2	0.02995189	0.02884354	866.19	0.01550939	0.015931	1396.19	0.00915906	0.00197725	1926.18	0.00684388	0.00319102	2456.18	-0.00755254	0	2986.18	0.19736729	0.19746613	3516.18	0.02516818	0.02401875	4046.18	-0.01744271	0	
336.4	0.0300738	0.02884679	866.39	0.01546333	0.015931	1396.39	0.00845341	0.00197927	1926.38	0.00548887	0.00319428	2456.38	-0.0075216	0	2986.38	0.19757779	0.19757918	3516.38	0.02454143	0.02403607	4046.38	-0.01653844	0	
336.6	0.02987436	0.02885003	866.59	0.01499898	0.015931	1396.59	0.00707202	0.00198128	1926.58	0.00623874	0.00319754	2456.58	-0.00665045	0	2986.58	0.19702497	0.19769195	3516.58	0.02392773	0.02405335	4046.58	-0.01661949	0	
336.8	0.03056133	0.02885325	866.79	0.01527184	0.015931	1396.79	0.00576737	0.0019833	1926.78	0.00635845	0.00320079	2456.78	-0.00622272	0	2986.78	0.19795564	0.19780445	3516.78	0.02400252	0.0240706	4046.78	-0.01602918	0	
337	0.03064011	0.02885645	866.99	0.01608175	0.015931	1396.99	0.00516238	0.00198531	1926.98	0.00599284	0.00320405	2456.98	-0.00687605	0	2986.98	0.19757242	0.19791668	3516.98	0.02360519	0.02408782	4046.98	-0.01503638	0	
337.2	0.03060339	0.02885964	867.19	0.01648805	0.015931	1397.19	0.00437899	0.00198732	1927.18	0.00458346	0.00320729	2457.18	-0.00722795	0	2987.18	0.19746093	0.19802863	3517.18	0.02290315	0.02410501	4047.18	-0.01586153	0	
337.4	0.03012054	0.0288628	867.39	0.01701344	0.015931	1397.39	0.00375749	0.00198933	1927.38	0.00393358	0.00321054	2457.38	-0.0073421	0	2987.38	0.19954775	0.19814032	3517.38	0.02301248	0.02412216	4047.38	-0.01621883	0	
337.6	0.02984748	0.02886594	867.59	0.01723532	0.015931	1397.59	0.00376775	0.00199133	1927.58	0.00340514	0.00321378	2457.58	-0.00651253	0	2987.58	0.20057339	0.19825173	3517.58	0.02388351	0.02413928	4047.58	-0.01611743	0	
337.8	0.02996073	0.02886907	867.79	0.01804633	0.015931	1397.79	0.00411851	0.00199333	1927.78	0.0037658	0.00321701	2457.78	-0.00649552	0	2987.78	0.20087968	0.19836287	3517.78	0.02368318	0.02415637	4047.78	-0.0163778	0	
338	0.03034784	0.02887218	867.99	0.0189521	0.015931	1397.99	0.00502427	0.00199533	1927.98	0.00321858	0.00322025	2457.98	-0.0062566	0	2987.98	0.20145879	0.19847374	3517.98	0.02426466	0.02417343	4047.98	-0.01674018	0	
338.2	0.03077954	0.02887527	868.19	0.01924647	0.015931	1398.19	0.0052251	0.00199733	1928.18	0.00188256	0.00322348	2458.18	-0.0065962	0	2988.18	0.20177857	0.19858434	3518.18	0.02502557	0.02419046	4048.18	-0.01657958	0	
338.4	0.03106578	0.02887835	868.39	0.01927639	0.015931	1398.39	0.00582347	0.00199933	1928.38	0.00166099	0.00322671	2458.38	-0.00744974	0	2988.38	0.20226809	0.19869467	3518.38	0.02525031	0.02420745	4048.38	-0.01646244	0	
338.6	0.03085571	0.0288814	868.59	0.01922088	0.015931	1398.59	0.00647236	0.00200133	1928.58	0.00155412	0.00322993	2458.58	-0.00738071	0	2988.58	0.20286948	0.19880473	3518.58	0.02533639	0.02422441	4048.58	-0.01711922	0	
338.8	0.03068775	0.02888444	868.79	0.02039047	0.015931	1398.79	0.00762154	0.00200332	1928.78	0.00258934	0.00323315	2458.78	-0.00739402	0	2988.78	0.20254103	0.19891453	3518.78	0.02592573	0.02424134	4048.78	-0.01641286	0	
339	0.03061473	0.02888746	868.99	0.0194364	0.015931	1398.99	0.00762158	0.00200531	1928.98	0.00292961	0.00323637	2458.98	-0.00752025	0	2988.98	0.20223452	0.19902405	3518.98	0.02475101	0.02425824	4048.98	-0.01609671	0	
339.2	0.03053139	0.02889046	869.19	0.02024502	0.015931	1399.19	0.00829016	0.0020073	1929.18	0.00417953	0.00323959	2459.18	-0.00833949	0	2989.18	0.20143622	0.19913332	3519.18	0.02426641	0.0242751	4049.18	-0.01593868	0	
339.4	0.03101653	0.02889345	869.39	0.01975898	0.015931	1399.39	0.0094757	0.00200929	1929.38	0.00499904	0.0032428	2459.38	-0.00855076	0	2989.38	0.2013622	0.19924231	3519.38	0.02447041	0.02429193	4049.38	-0.01549929	0	
339.6	0.03079161	0.02889641	869.59	0.01959386	0.015931	1399.59	0.00967018	0.00201127	1929.58	0.00467148	0.00324601	2459.58	-0.00772739	0	2989.58	0.20099185	0.19935105	3519.58	0.02396323	0.02430874	4049.58	-0.01475958	0	
339.8	0.03081189	0.02889937	869.79	0.01826278	0.015931	1399.79	0.01018548	0.00201325	1929.78	0.00555899	0.00324921	2459.78	-0.0077854	0	2989.78	0.20078241	0.19945951	3519.78	0.02464474	0.02432551	4049.78	-0.01480073	0	
340	0.03056837	0.0289023	869.99	0.01842363	0.015931	1399.99	0.00954597	0.00201523	1929.98	0.0064314	0.00325241	2459.98	-0.00809554	0	2989.98	0.20061653	0.19956772	3519.98	0.02473125	0.02434224	4049.98	-0.01542698	0	
340.2	0.03088105	0.02890522	870.19	0.01714869	0.015931	1400.19	0.00965846	0.00201721	1930.18	0.00699427	0.00325561	2460.18	-0.00874435	0	2990.18	0.20006842	0.19967566	3520.18	0.02465665	0.02435895	4050.18	-0.01539013	0	
340.4	0.03089611	0.02890812	870.39	0.01700979	0.015931	1400.39	0.00833694	0.00201919	1930.38	0.00675305	0.00325881	2460.38	-0.00715525	0	2990.38	0.20008081	0.19978334	3520.38	0.02471715	0.02437563	4050.38	-0.01443464	0	
340.6	0.03134897	0.028911	870.59	0.0161404	0.015931	1400.59	0.00743461	0.00202116	1930.58	0.00752327	0.003262	2460.58	-0.0066091	0	2990.58	0.19995047	0.19989075	3520.58	0.02456088	0.02439227	4050.58	-0.01436572	0	
340.8	0.03088136	0.02891386	870.79	0.01700577	0.015931	1400.79	0.00721651	0.00202314	1930.78	0.00659662	0.00326519	2460.78	-0.00744131	0	2990.78	0.19993942	0.19999791	3520.78	0.02388917	0.02440888	4050.78	-0.01299152	0	
341	0.02977847	0.02891671	870.99	0.01744735	0.015931	1400.99	0.00732953	0.00202511	1930.98	0.00662654	0.00326838	2460.98	-0.00733412	0	2990.98	0.1990464	0.2001048	3520.98	0.02349942	0.02442546	4050.98	-0.01232353	0	
341.2	0.02944567	0.02891955	871.19	0.01717124	0.015931	1401.19	0.00703395	0.00202708	1931.18	0.00572092	0.00327156	2461.18	-0.00647542	0	2991.18	0.19910851	0.20021144	3521.18	0.02297863	0.02444201	4051.18	-0.01265078	0	
341.4	0.02947042	0.02892236	871.39	0.01708151	0.015931	1401.39	0.00740604	0.00202904	1931.38	0.00581815	0.00327474	2461.38	-0.00652893	0	2991.38	0.20060982	0.20031781	3521.38	0.02412918	0.02445853	4051.38	-0.01219621	0	
341.6	0.02966872	0.02892516	871.59	0.01793632	0.015931	1401.59	0.00792545	0.00203101	1931.58	0.00541492	0.00327791	2461.58	-0.00586783	0	2991.58	0.20081948	0.20042393	3521.58	0.02560363	0.02447502	4051.58	-0.0125235	0	
341.8	0.03006897	0.02892795	871.79	0.01878883	0.015931	1401.79	0.00700339	0.00203297	1931.78	0.00496249	0.00328109	2461.78	-0.00578469	0	2991.78	0.20156853	0.20052979	3521.78	0.0256141	0.02449148	4051.78	-0.01274207	0	
342	0.0301693	0.02893072	871.99	0.01865375	0.015931	1401.99	0.00724459	0.00203493	1931.98	0.00313892	0.00328426	2461.98	-0.00500093	0	2991.98	0.20165562	0.20063539	3521.98	0.02602387	0.0245079	4051.98	-0.01351706	0	
342.2	0.03003864	0.02893347	872.19	0.01901508	0.015931	1402.19	0.00733996	0.00203689	1932.18	0.00300007	0.00328742	2462.18	-0.00498743	0	2992.18	0.20215206	0.20074074	3522.18	0.0255166	0.0245243	4052.18	-0.01418829	0	
342.4	0.02987321	0.0289362	872.39	0.01957209	0.015931	1402.39	0.00730658	0.00203885	1932.38	0.00326341	0.00329059	2462.38	-0.00492771	0	2992.38	0.20329352	0.20084583	3522.38	0.02568495	0.02454066	4052.38	-0.01449497	0	
342.6	0.03046818	0.02893893	872.59	0.01928789	0.015931	1402.59	0.00729945	0.0020408	1932.58	0.00421857	0.00329375	2462.58	-0.00432095	0	2992.58	0.20330368	0.20095066	3522.58	0.02552428	0.02455699	4052.58	-0.01455823	0	
342.8	0.03004243	0.02894163	872.79	0.01926828	0.015931	1402.79	0.00751263	0.00204276	1932.78	0.00489914	0.0032969	2462.78	-0.0048981	0	2992.78	0.20347177	0.20105524	3522.78	0.02573444	0.02457329	4052.78	-0.01422748	0	
343	0.02994636	0.02894432	872.99	0.01916893	0.015931	1402.99	0.00676625	0.00204471	1932.98	0.00449085	0.00330006	2462.98	-0.00548638	0	2992.98	0.20369729	0.20115956	3522.98	0.02531078	0.02458957	4052.98	-0.01448249	0	
343.2	0.02996969	0.02894699	873.19	0.01922934	0.015931	1403.19	0.00637148	0.00204666	1933.18	0.00540759	0.00330321	2463.18	-0.00533988	0	2993.18	0.20435996	0.20126363	3523.18	0.0261364	0.02460581	4053.18	-0.0142766	0	
343.4	0.03044293	0.02894965	873.39	0.01849513	0.015931	1403.39	0.00695516	0.0020486	1933.38	0.00561868	0.00330636	2463.38	-0.00541622	0	2993.38	0.2054807	0.20136745	3523.38	0.0264857	0.02462202	4053.38	-0.01403718	0	
343.6	0.03007392	0.02895229	873.59	0.01832767	0.015931	1403.59	0.00721259	0.00205055	1933.58	0.00588262	0.0033095	2463.58	-0.00601552	0	2993.58	0.20552501	0.20147102	3523.58	0.02664509	0.0246382	4053.58	-0.0147633	0	
343.8	0.03036219	0.02895492	873.79	0.01764263	0.015931	1403.79	0.00647142	0.00205249	1933.78	0.00675419	0.00331264	2463.78	-0.00718044	0	2993.78	0.20576046	0.20157433	3523.78	0.02680464	0.02465434	4053.78	-0.01575901	0	
344	0.03056582	0.02895753	873.99	0.01742598	0.015931	1403.99	0.00564469	0.00205443	1933.98	0.00713876	0.00331578	2463.98	-0.00647596	0	2993.98	0.20555314	0.20167739	3523.98	0.02622868	0.02467046	4053.98	-0.01493498	0	
344.2	0.03022547	0.02896013	874.19	0.0162459	0.015931	1404.19	0.00555172	0.00205637	1934.18	0.00696675	0.00331892	2464.18	-0.00671449	0	2994.18	0.20635937	0.20178021	3524.18	0.02560912	0.02468655	4054.18	-0.01468864	0	
344.4	0.03037038	0.02896271	874.39	0.01585055	0.015931	1404.39	0.00535484	0.00205831	1934.38	0.00667036	0.00332205	2464.38	-0.00618959	0	2994.38	0.20593166	0.20188277	3524.38	0.02533506	0.02470261	4054.38	-0.01475203	0	
344.6	0.03116882	0.02896528	874.59	0.01513372	0.015931	1404.59	0.00540807	0.00206025	1934.58	0.00667531	0.00332518	2464.58	-0.00697993	0	2994.58	0.20563322	0.20198508	3524.58	0.02464654	0.02471864	4054.58	-0.01454246	0	
344.8	0.03008727	0.02896783	874.79	0.01569952	0.015931	1404.79	0.00500229	0.00206218	1934.78	0.00591854	0.0033283	2464.78	-0.00745695	0	2994.78	0.20493017	0.20208714	3524.78	0.02401292	0.02473463	4054.78	-0.01451816	0	
345	0.03014496	0.02897036	874.99	0.01565758	0.015931	1404.99	0.00510573	0.00206411	1934.98	0.00566191	0.00333142	2464.98	-0.00654369	0	2994.98	0.20443973	0.20218896	3524.98	0.02440423	0.0247506	4054.98	-0.0146166	0	
345.2	0.03060307	0.02897289	875.19	0.01498408	0.015931	1405.19	0.00506433	0.00206604	1935.18	0.00491113	0.00333454	2465.18	-0.00725076	0	2995.18	0.2036696	0.20229053	3525.18	0.02425508	0.02476654	4055.18	-0.01549931	0	
345.4	0.03041754	0.02897539	875.39	0.01521195	0.015931	1405.39	0.00504636	0.00206797	1935.38	0.00567602	0.00333766	2465.38	-0.00748726	0	2995.38	0.20427035	0.20239185	3525.38	0.02491877	0.02478244	4055.38	-0.01616185	0	
345.6	0.03031135	0.02897789	875.59	0.01592745	0.015931	1405.59	0.00515989	0.00206989	1935.58	0.00555914	0.00334077	2465.58	-0.00697289	0	2995.58	0.20436061	0.20249293	3525.58	0.02574885	0.02479832	4055.58	-0.0167465	0	
345.8	0.02969181	0.02898037	875.79	0.01670668	0.015931	1405.79	0.00553562	0.00207182	1935.78	0.00468498	0.00334388	2465.78	-0.00749067	0	2995.78	0.20457368	0.20259376	3525.78	0.02547229	0.02481417	4055.78	-0.01644836	0	
346	0.02927322	0.02898283	875.99	0.01607664	0.015931	1405.99	0.00650519	0.00207374	1935.98	0.00430034	0.00334699	2465.98	-0.00655588	0	2995.98	0.20380377	0.20269434	3525.98	0.02553108	0.02482999	4055.98	-0.01713668	0	
346.2	0.02956633	0.02898528	876.19	0.01616001	0.015931	1406.19	0.00682637	0.00207566	1936.18	0.00415697	0.00335009	2466.18	-0.0067471	0	2996.18	0.20476435	0.20279468	3526.18	0.02516085	0.02484577	4056.18	-0.01747508	0	
346.4	0.0302807	0.02898772	876.39	0.01623322	0.015931	1406.39	0.007146	0.00207758	1936.38	0.00398181	0.00335319	2466.38	-0.00685266	0	2996.38	0.20564534	0.20289478	3526.38	0.02574585	0.02486153	4056.38	-0.01637908	0	
346.6	0.03053693	0.02899014	876.59	0.01641785	0.015931	1406.59	0.00748937	0.00207949	1936.58	0.00503908	0.00335629	2466.58	-0.00715385	0	2996.58	0.20591726	0.20299463	3526.58	0.02540038	0.02487726	4056.58	-0.0157755	0	
346.8	0.02951345	0.02899255	876.79	0.01744613	0.015931	1406.79	0.00777253	0.00208141	1936.78	0.00528467	0.00335938	2466.78	-0.00709519	0	2996.78	0.20735438	0.20309424	3526.78	0.02635136	0.02489296	4056.78	-0.01595195	0	
347	0.03005474	0.02899494	876.99	0.01716815	0.015931	1406.99	0.00755221	0.00208332	1936.98	0.00622186	0.00336248	2466.98	-0.0067419	0	2996.98	0.2077254	0.20319361	3526.98	0.02654212	0.02490863	4056.98	-0.01595107	0	
347.2	0.0302155	0.02899732	877.19	0.01678931	0.015931	1407.19	0.00751375	0.00208523	1937.18	0.00652664	0.00336556	2467.18	-0.00720086	0	2997.18	0.20896027	0.20329273	3527.18	0.02692507	0.02492426	4057.18	-0.0153804	0	
347.4	0.02970808	0.02899969	877.39	0.01698627	0.015931	1407.39	0.00748515	0.00208714	1937.38	0.00635314	0.00336865	2467.38	-0.00816472	0	2997.38	0.20876782	0.20339162	3527.38	0.02719121	0.02493987	4057.38	-0.0157009	0	
347.6	0.02943338	0.02900204	877.59	0.01762335	0.015931	1407.59	0.00700883	0.00208904	1937.58	0.00681806	0.00337173	2467.58	-0.00800732	0	2997.58	0.20869024	0.20349026	3527.58	0.02657046	0.02495545	4057.58	-0.01546756	0	
347.8	0.02997904	0.02900438	877.79	0.01731673	0.015931	1407.79	0.00566122	0.00209095	1937.78	0.00741581	0.00337481	2467.78	-0.00806976	0	2997.78	0.20847312	0.20358867	3527.78	0.02637976	0.024971	4057.78	-0.01537444	0	
348	0.02997796	0.0290067	877.99	0.01727511	0.015931	1407.99	0.00604817	0.00209285	1937.98	0.00680825	0.00337788	2467.98	-0.00767864	0	2997.98	0.20848229	0.20368683	3527.98	0.02600244	0.02498653	4057.98	-0.01515705	0	
348.2	0.02946214	0.02900901	878.19	0.01784216	0.015931	1408.19	0.00559199	0.00209475	1938.18	0.00668888	0.00338096	2468.18	-0.00789266	0	2998.18	0.2083941	0.20378476	3528.18	0.02517355	0.02500202	4058.18	-0.01587242	0	
348.4	0.02970073	0.02901131	878.39	0.0179477	0.015931	1408.39	0.00581577	0.00209665	1938.38	0.00675268	0.00338403	2468.38	-0.00773533	0	2998.38	0.20774359	0.20388245	3528.38	0.0252033	0.02501748	4058.38	-0.01731493	0	
348.6	0.03012723	0.0290136	878.59	0.01813163	0.015931	1408.59	0.0053116	0.00209855	1938.58	0.00758288	0.00338709	2468.58	-0.00743708	0	2998.58	0.20772544	0.2039799	3528.58	0.02530537	0.02503291	4058.58	-0.01747325	0	
348.8	0.03085592	0.02901587	878.79	0.01849574	0.015931	1408.79	0.00457414	0.00210044	1938.78	0.00779842	0.00339016	2468.78	-0.00727134	0	2998.78	0.20704662	0.20407712	3528.78	0.02548319	0.02504832	4058.78	-0.01817251	0	
349	0.03117869	0.02901813	878.99	0.01837501	0.015931	1408.99	0.00389247	0.00210233	1938.98	0.00834742	0.00339322	2468.98	-0.0068419	0	2998.98	0.20761648	0.2041741	3528.98	0.02567668	0.0250637	4058.98	-0.01883118	0	
349.2	0.03035097	0.02902037	879.19	0.01791516	0.015931	1409.19	0.0030778	0.00210423	1939.18	0.0087362	0.00339627	2469.18	-0.00780184	0	2999.18	0.20730911	0.20427084	3529.18	0.02527066	0.02507904	4059.18	-0.01907368	0	
349.4	0.0294836	0.02902261	879.39	0.01874625	0.015931	1409.39	0.0035627	0.00210611	1939.38	0.00921976	0.00339933	2469.38	-0.0079061	0	2999.38	0.20725352	0.20436735	3529.38	0.02570903	0.02509436	4059.38	-0.01937089	0	
349.6	0.02916676	0.02902482	879.59	0.01890885	0.015931	1409.59	0.00395507	0.002108	1939.58	0.00833269	0.00340238	2469.58	-0.00806203	0	2999.58	0.20660913	0.20446362	3529.58	0.02608845	0.02510965	4059.58	-0.01912934	0	
349.8	0.02851073	0.02902703	879.79	0.01924325	0.015931	1409.79	0.0036585	0.00210989	1939.78	0.00763302	0.00340543	2469.78	-0.00873619	0	2999.78	0.20644412	0.20455966	3529.78	0.02597235	0.02512491	4059.78	-0.01875348	0	
350	0.02848584	0.02902923	879.99	0.01888989	0.015931	1409.99	0.00339901	0.00211177	1939.98	0.00742912	0.00340847	2469.98	-0.00773513	0	2999.98	0.20683262	0.20465546	3529.98	0.02574891	0.02514014	4059.98	-0.01873943	0	
350.2	0.02885789	0.02903141	880.19	0.02020142	0.015931	1410.19	0.00422852	0.00211365	1940.18	0.00695714	0.00341151	2470.18	-0.0076997	0	3000.18	0.20640058	0.20475103	3530.18	0.02583968	0.02515534	4060.18	-0.0175527	0	
350.4	0.02834461	0.02903358	880.39	0.02060695	0.015931	1410.39	0.00486803	0.00211553	1940.38	0.00770617	0.00341455	2470.38	-0.00756851	0	3000.38	0.20659333	0.20484637	3530.38	0.02605736	0.02517052	4060.38	-0.01625329	0	
350.6	0.02808178	0.02903573	880.59	0.02065796	0.015931	1410.59	0.00465873	0.00211741	1940.58	0.00826515	0.00341759	2470.58	-0.00716887	0	3000.58	0.20735665	0.20494148	3530.58	0.02722639	0.02518566	4060.58	-0.01595025	0	
350.8	0.02796624	0.02903788	880.79	0.02056476	0.015931	1410.79	0.00460611	0.00211928	1940.78	0.00831008	0.00342062	2470.78	-0.0066738	0	3000.78	0.20772073	0.20503636	3530.78	0.02778285	0.02520078	4060.78	-0.01606967	0	
351	0.02765133	0.02904001	880.99	0.01948983	0.015931	1410.99	0.0043419	0.00212116	1940.98	0.00832351	0.00342365	2470.98	-0.00712864	0	3000.98	0.20739224	0.20513101	3530.98	0.02775458	0.02521587	4060.98	-0.01529865	0	
351.2	0.02779029	0.02904212	881.19	0.01941797	0.015931	1411.19	0.00378845	0.00212303	1941.18	0.00742429	0.00342668	2471.18	-0.00778875	0	3001.18	0.20814503	0.20522542	3531.18	0.02858303	0.02523093	4061.18	-0.01425957	0	
351.4	0.0276081	0.02904423	881.39	0.01947277	0.015931	1411.39	0.00348549	0.0021249	1941.38	0.00830916	0.0034297	2471.38	-0.00830999	0	3001.38	0.20798784	0.20531961	3531.38	0.02888023	0.02524596	4061.38	-0.01429326	0	
351.6	0.02768672	0.02904633	881.59	0.02008962	0.015931	1411.59	0.0035014	0.00212677	1941.58	0.00919389	0.00343272	2471.58	-0.00753439	0	3001.58	0.20762422	0.20541357	3531.58	0.02901332	0.02526096	4061.58	-0.0147337	0	
351.8	0.02844139	0.02904841	881.79	0.01928497	0.015931	1411.79	0.00400366	0.00212863	1941.78	0.00938108	0.00343574	2471.78	-0.00765726	0	3001.78	0.20748805	0.2055073	3531.78	0.02960512	0.02527594	4061.78	-0.01493198	0	
352	0.0280278	0.02905048	881.99	0.01989026	0.015931	1411.99	0.00427206	0.0021305	1941.98	0.00825917	0.00343875	2471.98	-0.0070507	0	3001.98	0.2072716	0.2056008	3531.98	0.02882506	0.02529088	4061.98	-0.01502239	0	
352.2	0.02820207	0.02905254	882.19	0.02012076	0.015931	1412.19	0.00394195	0.00213236	1942.18	0.00911986	0.00344176	2472.18	-0.00636841	0	3002.18	0.20739055	0.20569407	3532.18	0.02843349	0.0253058	4062.18	-0.01595589	0	
352.4	0.0280114	0.02905458	882.39	0.01998252	0.015931	1412.39	0.00393981	0.00213422	1942.38	0.00934491	0.00344477	2472.38	-0.00650292	0	3002.38	0.20859976	0.20578712	3532.38	0.02819705	0.02532069	4062.38	-0.01670696	0	
352.6	0.02775316	0.02905662	882.59	0.01992867	0.015931	1412.59	0.00415067	0.00213608	1942.58	0.00985835	0.00344778	2472.58	-0.00529605	0	3002.58	0.20941363	0.20587994	3532.58	0.02788593	0.02533555	4062.58	-0.0159399	0	
352.8	0.02810344	0.02905864	882.79	0.02013009	0.015931	1412.79	0.00325596	0.00213794	1942.78	0.00940597	0.00345078	2472.78	-0.005568	0	3002.78	0.21051169	0.20597254	3532.78	0.02801383	0.02535039	4062.78	-0.01671485	0	
353	0.02747938	0.02906065	882.99	0.02031758	0.015931	1412.99	0.00350524	0.00213979	1942.98	0.00885254	0.00345378	2472.98	-0.00525939	0	3002.98	0.21111737	0.20606491	3532.98	0.02708584	0.02536519	4062.98	-0.01701249	0	
353.2	0.02737405	0.02906265	883.19	0.01955	0.015931	1413.19	0.00467705	0.00214165	1943.18	0.00875213	0.00345677	2473.18	-0.00619359	0	3003.18	0.21122568	0.20615706	3533.18	0.02714183	0.02537997	4063.18	-0.01718495	0	
353.4	0.0276721	0.02906464	883.39	0.01956534	0.015931	1413.39	0.0053149	0.0021435	1943.38	0.00805046	0.00345977	2473.38	-0.0065305	0	3003.38	0.21172188	0.20624898	3533.38	0.02729093	0.02539472	4063.38	-0.01802106	0	
353.6	0.02776953	0.02906661	883.59	0.01954307	0.015931	1413.59	0.00530275	0.00214535	1943.58	0.00690847	0.00346276	2473.58	-0.00714562	0	3003.58	0.21187821	0.20634068	3533.58	0.02685589	0.02540945	4063.58	-0.01771568	0	
353.8	0.02825102	0.02906858	883.79	0.01976592	0.015931	1413.79	0.00541366	0.00214719	1943.78	0.00629249	0.00346574	2473.78	-0.00746631	0	3003.78	0.21202663	0.20643215	3533.78	0.02694289	0.02542414	4063.78	-0.01689684	0	
354	0.02874907	0.02907053	883.99	0.01988536	0.015931	1413.99	0.00499151	0.00214904	1943.98	0.00520137	0.00346873	2473.98	-0.0076379	0	3003.98	0.21230196	0.20652341	3533.98	0.02733151	0.02543881	4063.98	-0.01615263	0	
354.2	0.02841215	0.02907247	884.19	0.01952702	0.015931	1414.19	0.00546452	0.00215088	1944.18	0.00504233	0.00347171	2474.18	-0.00739628	0	3004.18	0.21139653	0.20661444	3534.18	0.02772574	0.02545345	4064.18	-0.01545633	0	
354.4	0.02837766	0.0290744	884.39	0.01834196	0.015931	1414.39	0.00598652	0.00215273	1944.38	0.00490723	0.00347469	2474.38	-0.00772573	0	3004.38	0.21232932	0.20670525	3534.38	0.02777123	0.02546806	4064.38	-0.01497389	0	
354.6	0.0298393	0.02907632	884.59	0.0172284	0.015931	1414.59	0.00576281	0.00215457	1944.58	0.00492139	0.00347766	2474.58	-0.00892535	0	3004.58	0.21332003	0.20679584	3534.58	0.02948596	0.02548264	4064.58	-0.01456216	0	
354.8	0.02991352	0.02907823	884.79	0.01685004	0.015931	1414.79	0.00600013	0.0021564	1944.78	0.00534698	0.00348063	2474.78	-0.00923034	0	3004.78	0.21305496	0.20688621	3534.78	0.02886753	0.0254972	4064.78	-0.01408282	0	
355	0.03084378	0.02908013	884.99	0.0168937	0.015931	1414.99	0.00601055	0.00215824	1944.98	0.00535418	0.0034836	2474.98	-0.00982336	0	3004.98	0.21323322	0.20697636	3534.98	0.02877642	0.02551173	4064.98	-0.0134737	0	
355.2	0.03207293	0.02908201	885.19	0.01690045	0.015931	1415.19	0.00612702	0.00216007	1945.18	0.00619799	0.00348657	2475.18	-0.00996322	0	3005.18	0.21331353	0.20706629	3535.18	0.02878145	0.02552623	4065.18	-0.01350851	0	
355.4	0.03203791	0.02908389	885.39	0.01732881	0.015931	1415.39	0.00616548	0.00216191	1945.38	0.00600837	0.00348953	2475.38	-0.00971855	0	3005.38	0.21336515	0.207156	3535.38	0.02825619	0.02554071	4065.38	-0.01360846	0	
355.6	0.03207752	0.02908575	885.59	0.0177529	0.015931	1415.59	0.00687227	0.00216374	1945.58	0.00590971	0.00349249	2475.58	-0.01004633	0	3005.58	0.21252361	0.20724549	3535.58	0.02865556	0.02555515	4065.58	-0.01385482	0	
355.8	0.03261644	0.02908761	885.79	0.01707	0.015931	1415.79	0.00671502	0.00216557	1945.78	0.00481831	0.00349545	2475.78	-0.00984427	0	3005.78	0.21253927	0.20733477	3535.78	0.02807188	0.02556957	4065.78	-0.01359144	0	
356	0.03188442	0.02908945	885.99	0.01738521	0.015931	1415.99	0.00609058	0.00216739	1945.98	0.00411288	0.0034984	2475.98	-0.00950579	0	3005.98	0.21252285	0.20742383	3535.98	0.02751126	0.02558397	4065.98	-0.01422657	0	
356.2	0.03185127	0.02909128	886.19	0.01711332	0.015931	1416.19	0.00618703	0.00216922	1946.18	0.00389722	0.00350136	2476.18	-0.00976756	0	3006.18	0.21284838	0.20751267	3536.18	0.02746746	0.02559833	4066.18	-0.01458678	0	
356.4	0.02988154	0.02909311	886.39	0.01697138	0.015931	1416.39	0.006158	0.00217104	1946.38	0.00327096	0.0035043	2476.38	-0.00988114	0	3006.38	0.21286314	0.2076013	3536.38	0.02671859	0.02561267	4066.38	-0.01411798	0	
356.6	0.02903804	0.02909492	886.59	0.01682144	0.015931	1416.59	0.00590081	0.00217286	1946.58	0.00259025	0.00350725	2476.58	-0.0087106	0	3006.58	0.21269856	0.20768971	3536.58	0.02609498	0.02562698	4066.58	-0.01421135	0	
356.8	0.02869302	0.02909672	886.79	0.01709453	0.015931	1416.79	0.00504464	0.00217468	1946.78	0.00269161	0.00351019	2476.78	-0.0093255	0	3006.78	0.21268582	0.2077779	3536.78	0.02569225	0.02564127	4066.78	-0.01406072	0	
357	0.02765572	0.02909851	886.99	0.01646331	0.015931	1416.99	0.00610673	0.0021765	1946.98	0.00307848	0.00351313	2476.98	-0.00909598	0	3006.98	0.21196171	0.20786589	3536.98	0.02473616	0.02565553	4066.98	-0.01326694	0	
357.2	0.02733321	0.02910029	887.19	0.01619726	0.015931	1417.19	0.006239	0.00217832	1947.18	0.00429867	0.00351607	2477.18	-0.0090943	0	3007.18	0.21271337	0.20795365	3537.18	0.02507587	0.02566976	4067.18	-0.01355004	0	
357.4	0.02773756	0.02910206	887.39	0.01773783	0.015931	1417.39	0.00606598	0.00218013	1947.38	0.00368696	0.003519	2477.38	-0.00819139	0	3007.38	0.21310354	0.20804121	3537.38	0.02480699	0.02568396	4067.38	-0.0139345	0	
357.6	0.02836869	0.02910382	887.59	0.01759004	0.015931	1417.59	0.00500059	0.00218194	1947.58	0.00287855	0.00352193	2477.58	-0.00845899	0	3007.58	0.21222456	0.20812855	3537.58	0.02498743	0.02569814	4067.58	-0.01345206	0	
357.8	0.02878539	0.02910556	887.79	0.01776903	0.015931	1417.79	0.00466465	0.00218376	1947.78	0.00275394	0.00352486	2477.78	-0.00831164	0	3007.78	0.21276231	0.20821568	3537.78	0.02526425	0.02571229	4067.78	-0.01353299	0	
358	0.02892053	0.0291073	887.99	0.01738441	0.015931	1417.99	0.00448658	0.00218556	1947.98	0.00337972	0.00352778	2477.98	-0.00888525	0	3007.98	0.21194013	0.2083026	3537.98	0.02543661	0.02572641	4067.98	-0.01337908	0	
358.2	0.02835703	0.02910903	888.19	0.0171757	0.015931	1418.19	0.00492401	0.00218737	1948.18	0.00373903	0.00353071	2478.18	-0.00770674	0	3008.18	0.21180637	0.2083893	3538.18	0.02549583	0.02574051	4068.18	-0.0134891	0	
358.4	0.02938535	0.02911075	888.39	0.01720933	0.015931	1418.39	0.00597682	0.00218918	1948.38	0.00364276	0.00353363	2478.38	-0.00862405	0	3008.38	0.21198162	0.2084758	3538.38	0.02563152	0.02575458	4068.38	-0.01288749	0	
358.6	0.03053813	0.02911246	888.59	0.01660558	0.015931	1418.59	0.00540292	0.00219098	1948.58	0.00483989	0.00353654	2478.58	-0.00866435	0	3008.58	0.21173838	0.20856208	3538.58	0.02657262	0.02576863	4068.58	-0.01327246	0	
358.8	0.03009595	0.02911416	888.79	0.01815934	0.015931	1418.79	0.00548271	0.00219278	1948.78	0.0056824	0.00353945	2478.78	-0.0076236	0	3008.78	0.21140442	0.20864816	3538.78	0.02519779	0.02578264	4068.78	-0.01414722	0	
359	0.02986578	0.02911585	888.99	0.01894128	0.015931	1418.99	0.00507352	0.00219458	1948.98	0.00525364	0.00354236	2478.98	-0.00753518	0	3008.98	0.210911	0.20873403	3538.98	0.02567957	0.02579663	4068.98	-0.01528196	0	
359.2	0.02917684	0.02911753	889.19	0.01899687	0.015931	1419.19	0.00494856	0.00219638	1949.18	0.00564915	0.00354527	2479.18	-0.00812306	0	3009.18	0.2102824	0.20881968	3539.18	0.02636642	0.0258106	4069.18	-0.01569125	0	
359.4	0.02900402	0.0291192	889.39	0.01894247	0.015931	1419.39	0.00491256	0.00219817	1949.38	0.00490413	0.00354818	2479.38	-0.00820367	0	3009.38	0.21025272	0.20890513	3539.38	0.02726597	0.02582454	4069.38	-0.01564471	0	
359.6	0.02916306	0.02912086	889.59	0.01837178	0.015931	1419.59	0.00569616	0.00219997	1949.58	0.00523352	0.00355108	2479.58	-0.00867198	0	3009.58	0.21001062	0.20899038	3539.58	0.02819802	0.02583845	4069.58	-0.01625784	0	
359.8	0.02924372	0.02912251	889.79	0.01758161	0.015931	1419.79	0.00487445	0.00220176	1949.78	0.00505456	0.00355397	2479.78	-0.00813146	0	3009.78	0.21019899	0.20907541	3539.78	0.02828337	0.02585234	4069.78	-0.01647031	0	
360	0.02855283	0.02912415	889.99	0.01776573	0.015931	1419.99	0.00488045	0.00220355	1949.98	0.00484412	0.00355687	2479.98	-0.00800357	0	3009.98	0.21015394	0.20916024	3539.98	0.02858574	0.0258662	4069.98	-0.01696227	0	
360.2	0.02789846	0.02912578	890.19	0.01756045	0.015931	1420.19	0.00560594	0.00220534	1950.18	0.00486202	0.00355976	2480.18	-0.00815267	0	3010.18	0.2102716	0.20924486	3540.18	0.02865616	0.02588003	4070.18	-0.01766907	0	
360.4	0.02760129	0.0291274	890.39	0.0173926	0.015931	1420.39	0.00535856	0.00220713	1950.38	0.00508629	0.00356265	2480.38	-0.00803995	0	3010.38	0.21086721	0.20932927	3540.38	0.02785567	0.02589384	4070.38	-0.01673627	0	
360.6	0.02807757	0.02912901	890.59	0.0167297	0.015931	1420.59	0.00556133	0.00220891	1950.58	0.00541968	0.00356554	2480.58	-0.00762207	0	3010.58	0.21149426	0.20941349	3540.58	0.02745864	0.02590762	4070.58	-0.01729554	0	
360.8	0.02757862	0.02913062	890.79	0.01718512	0.015931	1420.79	0.0056711	0.0022107	1950.78	0.00572674	0.00356842	2480.78	-0.00794359	0	3010.78	0.21145084	0.20949749	3540.78	0.02727347	0.02592138	4070.78	-0.01738989	0	
361	0.02758059	0.02913221	890.99	0.01764572	0.015931	1420.99	0.00670872	0.00221248	1950.98	0.00581028	0.0035713	2480.98	-0.00727696	0	3010.98	0.21195169	0.20958129	3540.98	0.02693132	0.0259351	4070.98	-0.01750395	0	
361.2	0.02890321	0.0291338	891.19	0.01922491	0.015931	1421.19	0.0074781	0.00221426	1951.18	0.00633092	0.00357418	2481.18	-0.00625918	0	3011.18	0.21296733	0.20966489	3541.18	0.02724616	0.02594881	4071.18	-0.01769213	0	
361.4	0.02929254	0.02913537	891.39	0.01990688	0.015931	1421.39	0.00712873	0.00221603	1951.38	0.00649126	0.00357706	2481.38	-0.00523994	0	3011.38	0.21362575	0.20974829	3541.38	0.02722383	0.02596249	4071.38	-0.01778262	0	
361.6	0.03013442	0.02913694	891.59	0.01942863	0.015931	1421.59	0.00666051	0.00221781	1951.58	0.00590709	0.00357993	2481.58	-0.00513915	0	3011.58	0.21408539	0.20983148	3541.58	0.02723843	0.02597614	4071.58	-0.01656331	0	
361.8	0.03021685	0.02913849	891.79	0.01976088	0.015931	1421.79	0.00742755	0.00221959	1951.78	0.0067154	0.0035828	2481.78	-0.00536605	0	3011.78	0.21360447	0.20991447	3541.78	0.02673375	0.02598977	4071.78	-0.01592652	0	
362	0.03016854	0.02914004	891.99	0.01935141	0.015931	1421.99	0.00737829	0.00222136	1951.98	0.00681029	0.00358566	2481.98	-0.00555313	0	3011.98	0.21290229	0.20999725	3541.98	0.02753251	0.02600337	4071.98	-0.01497822	0	
362.2	0.02971141	0.02914158	892.19	0.01926543	0.015931	1422.19	0.00707625	0.00222313	1952.18	0.00613904	0.00358853	2482.18	-0.00449664	0	3012.18	0.21347091	0.21007984	3542.18	0.02745209	0.02601694	4072.18	-0.01488342	0	
362.4	0.03007703	0.02914311	892.39	0.0188343	0.015931	1422.39	0.0070549	0.0022249	1952.38	0.0062885	0.00359139	2482.38	-0.00463322	0	3012.38	0.21304366	0.21016223	3542.38	0.02731538	0.02603049	4072.38	-0.01463158	0	
362.6	0.02928403	0.02914463	892.59	0.01865487	0.015931	1422.59	0.00649492	0.00222666	1952.58	0.00684773	0.00359425	2482.58	-0.00389251	0	3012.58	0.21275989	0.21024441	3542.58	0.02723161	0.02604402	4072.58	-0.01471219	0	
362.8	0.02818818	0.02914615	892.79	0.01901069	0.015931	1422.79	0.00615068	0.00222843	1952.78	0.00656066	0.0035971	2482.78	-0.00389389	0	3012.78	0.21263541	0.2103264	3542.78	0.0266796	0.02605751	4072.78	-0.01488459	0	
363	0.02694145	0.02914765	892.99	0.01776004	0.015931	1422.99	0.00563244	0.00223019	1952.98	0.00668862	0.00359995	2482.98	-0.00416976	0	3012.98	0.21250863	0.21040819	3542.98	0.02749688	0.02607099	4072.98	-0.01402063	0	
363.2	0.02652656	0.02914914	893.19	0.01673605	0.015931	1423.19	0.00552412	0.00223196	1953.18	0.0074412	0.0036028	2483.18	-0.00570832	0	3013.18	0.21307607	0.21048977	3543.18	0.02704697	0.02608443	4073.18	-0.0133587	0	
363.4	0.02663704	0.02915063	893.39	0.01642702	0.015931	1423.39	0.00634021	0.00223372	1953.38	0.00809049	0.00360565	2483.38	-0.00548122	0	3013.38	0.21329404	0.21057116	3543.38	0.02677128	0.02609786	4073.38	-0.01332777	0	
363.6	0.02686157	0.02915211	893.59	0.01653171	0.015931	1423.59	0.00625947	0.00223547	1953.58	0.00812358	0.00360849	2483.58	-0.00555897	0	3013.58	0.21388368	0.21065235	3543.58	0.0268854	0.02611125	4073.58	-0.01290399	0	
363.8	0.0261038	0.02915358	893.79	0.01660182	0.015931	1423.79	0.00572761	0.00223723	1953.78	0.0076642	0.00361133	2483.78	-0.00611086	0	3013.78	0.21403431	0.21073335	3543.78	0.02675683	0.02612463	4073.78	-0.01312658	0	
364	0.02562714	0.02915504	893.99	0.01697108	0.015931	1423.99	0.0061621	0.00223899	1953.98	0.00715238	0.00361417	2483.98	-0.00686992	0	3013.98	0.21409863	0.21081415	3543.98	0.02668123	0.02613797	4073.98	-0.01321362	0	
364.2	0.02538845	0.02915649	894.19	0.01752861	0.015931	1424.19	0.0068821	0.00224074	1954.18	0.00739796	0.003617	2484.18	-0.00719777	0	3014.18	0.21497495	0.21089475	3544.18	0.02629971	0.02615129	4074.18	-0.01330051	0	
364.4	0.02654941	0.02915794	894.39	0.01741686	0.015931	1424.39	0.00674058	0.00224249	1954.38	0.00697382	0.00361984	2484.38	-0.00752033	0	3014.38	0.2152916	0.21097515	3544.38	0.02585883	0.02616459	4074.38	-0.01248333	0	
364.6	0.02705053	0.02915937	894.59	0.01723544	0.015931	1424.59	0.00646496	0.00224424	1954.58	0.0067498	0.00362267	2484.58	-0.00848983	0	3014.58	0.21524151	0.21105536	3544.58	0.02561944	0.02617786	4074.58	-0.01346628	0	
364.8	0.02730399	0.0291608	894.79	0.01755116	0.015931	1424.79	0.00589007	0.00224599	1954.78	0.00587076	0.00362549	2484.78	-0.00881108	0	3014.78	0.21528678	0.21113538	3544.78	0.02552646	0.02619111	4074.78	-0.01395556	0	
365	0.02922182	0.02916222	894.99	0.01777643	0.015931	1424.99	0.00625683	0.00224773	1954.98	0.0054268	0.00362832	2484.98	-0.00813173	0	3014.98	0.21576072	0.2112152	3544.98	0.02614984	0.02620433	4074.98	-0.01378901	0	
365.2	0.03037374	0.02916363	895.19	0.01780741	0.015931	1425.19	0.00624624	0.00224948	1955.18	0.00546949	0.00363114	2485.18	-0.00848576	0	3015.18	0.21575463	0.21129482	3545.18	0.0262333	0.02621753	4075.18	-0.01405125	0	
365.4	0.03016602	0.02916503	895.39	0.01749234	0.015931	1425.39	0.00554878	0.00225122	1955.38	0.00533976	0.00363395	2485.38	-0.0086067	0	3015.38	0.2156356	0.21137425	3545.38	0.02672745	0.0262307	4075.38	-0.01517832	0	
365.6	0.03181253	0.02916642	895.59	0.0167339	0.015931	1425.59	0.00497726	0.00225296	1955.58	0.00416446	0.00363677	2485.58	-0.00874259	0	3015.58	0.21533679	0.21145349	3545.58	0.02731938	0.02624384	4075.58	-0.01524415	0	
365.8	0.03235081	0.02916781	895.79	0.01638152	0.015931	1425.79	0.00494868	0.0022547	1955.78	0.00443954	0.00363958	2485.78	-0.00871989	0	3015.78	0.21489668	0.21153254	3545.78	0.02705534	0.02625697	4075.78	-0.01598151	0	
366	0.03286304	0.02916919	895.99	0.01622111	0.015931	1425.99	0.00561246	0.00225644	1955.98	0.00415274	0.00364239	2485.98	-0.00922024	0	3015.98	0.21491748	0.21161139	3545.98	0.02805108	0.02627006	4075.98	-0.01646957	0	
366.2	0.03312554	0.02917056	896.19	0.01626274	0.015931	1426.19	0.00590764	0.00225817	1956.18	0.00381234	0.0036452	2486.18	-0.00827974	0	3016.18	0.21435497	0.21169006	3546.18	0.02778015	0.02628313	4076.18	-0.01664397	0	
366.4	0.03290634	0.02917192	896.39	0.01591901	0.015931	1426.39	0.00549782	0.0022599	1956.38	0.00314706	0.003648	2486.38	-0.00728693	0	3016.38	0.21380535	0.21176853	3546.38	0.02853951	0.02629618	4076.38	-0.01780813	0	
366.6	0.03248175	0.02917328	896.59	0.01615828	0.015931	1426.59	0.00508543	0.00226164	1956.58	0.00343946	0.0036508	2486.58	-0.00753391	0	3016.58	0.21453567	0.21184681	3546.58	0.02888502	0.02630921	4076.58	-0.01751856	0	
366.8	0.03194914	0.02917462	896.79	0.01601775	0.015931	1426.79	0.00495664	0.00226337	1956.78	0.00349592	0.0036536	2486.78	-0.00796504	0	3016.78	0.21504497	0.2119249	3546.78	0.02859603	0.0263222	4076.78	-0.01823908	0	
367	0.03136029	0.02917596	896.99	0.01577619	0.015931	1426.99	0.00496368	0.00226509	1956.98	0.00399821	0.00365639	2486.98	-0.00835377	0	3016.98	0.21602962	0.2120028	3546.98	0.0286656	0.02633518	4076.98	-0.01768605	0	
367.2	0.03068094	0.02917729	897.19	0.01648185	0.015931	1427.19	0.00520247	0.00226682	1957.18	0.00499599	0.00365919	2487.18	-0.00895158	0	3017.18	0.21677981	0.21208051	3547.18	0.02824797	0.02634813	4077.18	-0.01788609	0	
367.4	0.0315252	0.02917862	897.39	0.01726956	0.015931	1427.39	0.00519598	0.00226855	1957.38	0.0059619	0.00366198	2487.38	-0.00825452	0	3017.38	0.2173952	0.21215803	3547.38	0.02880376	0.02636105	4077.38	-0.01758738	0	
367.6	0.03158961	0.02917993	897.59	0.01794067	0.015931	1427.59	0.00492933	0.00227027	1957.58	0.00628466	0.00366476	2487.58	-0.00849152	0	3017.58	0.21706328	0.21223537	3547.58	0.02929241	0.02637395	4077.58	-0.0165016	0	
367.8	0.03067683	0.02918124	897.79	0.01823647	0.015931	1427.79	0.00503704	0.00227199	1957.78	0.00599301	0.00366755	2487.78	-0.00885214	0	3017.78	0.21712629	0.21231251	3547.78	0.02911754	0.02638683	4077.78	-0.01601806	0	
368	0.03000238	0.02918254	897.99	0.01909807	0.015931	1427.99	0.00539683	0.00227371	1957.98	0.00579788	0.00367033	2487.98	-0.00923645	0	3017.98	0.21667401	0.21238947	3547.98	0.02886091	0.02639968	4077.98	-0.01532953	0	
368.2	0.02907611	0.02918383	898.19	0.01986966	0.015931	1428.19	0.00529902	0.00227543	1958.18	0.00576818	0.00367311	2488.18	-0.00851036	0	3018.18	0.2165585	0.21246624	3548.18	0.02881017	0.02641251	4078.18	-0.01448487	0	
368.4	0.02967941	0.02918512	898.39	0.01939647	0.015931	1428.39	0.00408269	0.00227714	1958.38	0.00527607	0.00367588	2488.38	-0.00846253	0	3018.38	0.21678886	0.21254283	3548.38	0.02843865	0.02642532	4078.38	-0.01360801	0	
368.6	0.02942656	0.0291864	898.59	0.01884103	0.015931	1428.59	0.00297533	0.00227886	1958.58	0.00557419	0.00367865	2488.58	-0.0084383	0	3018.58	0.21657421	0.21261923	3548.58	0.02909181	0.02643809	4078.58	-0.01318145	0	
368.8	0.03012629	0.02918767	898.79	0.01823031	0.015931	1428.79	0.00306048	0.00228057	1958.78	0.00532057	0.00368142	2488.78	-0.00781939	0	3018.78	0.21738198	0.21269544	3548.78	0.03003303	0.02645085	4078.78	-0.01349849	0	
369	0.03064602	0.02918893	898.99	0.01846062	0.015931	1428.99	0.00419167	0.00228228	1958.98	0.00472906	0.00368419	2488.98	-0.00728131	0	3018.98	0.21682075	0.21277147	3548.98	0.03083193	0.02646358	4078.98	-0.01338797	0	
369.2	0.03049465	0.02919019	899.19	0.01795952	0.015931	1429.19	0.00421891	0.00228399	1959.18	0.00502204	0.00368696	2489.18	-0.00760186	0	3019.18	0.2164624	0.21284731	3549.18	0.03033523	0.02647629	4079.18	-0.01323852	0	
369.4	0.03007406	0.02919144	899.39	0.01855832	0.015931	1429.39	0.00434408	0.0022857	1959.38	0.00515758	0.00368972	2489.38	-0.00691131	0	3019.38	0.21627987	0.21292297	3549.38	0.03148956	0.02648897	4079.38	-0.01390906	0	
369.6	0.03081529	0.02919268	899.59	0.01783539	0.015931	1429.59	0.00441557	0.0022874	1959.58	0.00505177	0.00369248	2489.58	-0.00722526	0	3019.58	0.21671387	0.21299844	3549.58	0.03185571	0.02650163	4079.58	-0.01426036	0	
369.8	0.03019097	0.02919391	899.79	0.01770211	0.015931	1429.79	0.0045186	0.00228911	1959.78	0.00553195	0.00369523	2489.78	-0.00673718	0	3019.78	0.21670579	0.21307373	3549.78	0.0310342	0.02651427	4079.78	-0.01509041	0	
370	0.03012856	0.02919514	899.99	0.01780383	0.015931	1429.99	0.00501812	0.00229081	1959.98	0.00589172	0.00369799	2489.98	-0.00752803	0	3019.98	0.2164111	0.21314884	3549.98	0.03142329	0.02652688	4079.98	-0.01546919	0	
370.2	0.02989442	0.02919636	900.19	0.01792529	0.015931	1430.19	0.00454072	0.00229251	1960.18	0.00644492	0.00370074	2490.18	-0.0067628	0	3020.18	0.21733804	0.21322377	3550.18	0.03155794	0.02653947	4080.18	-0.01643761	0	
370.4	0.0298415	0.02919757	900.39	0.01721769	0.015931	1430.39	0.00424026	0.00229421	1960.38	0.00719596	0.00370348	2490.38	-0.00732502	0	3020.38	0.21756556	0.21329851	3550.38	0.03180627	0.02655203	4080.38	-0.01785149	0	
370.6	0.02924173	0.02919878	900.59	0.01750535	0.015931	1430.59	0.00391219	0.00229591	1960.58	0.00873138	0.00370623	2490.58	-0.00806516	0	3020.58	0.21937226	0.21337307	3550.58	0.03141944	0.02656457	4080.58	-0.01819289	0	
370.8	0.02878056	0.02919998	900.79	0.0172317	0.015931	1430.79	0.00419831	0.0022976	1960.78	0.00982145	0.00370897	2490.78	-0.00830726	0	3020.78	0.21944504	0.21344745	3550.78	0.03069673	0.02657709	4080.78	-0.01889733	0	
371	0.02914596	0.02920117	900.99	0.01758672	0.015931	1430.99	0.00448397	0.0022993	1960.98	0.0108591	0.00371171	2490.98	-0.00854643	0	3020.98	0.22050169	0.21352165	3550.98	0.03079431	0.02658959	4080.98	-0.01901185	0	
371.2	0.02977727	0.02920235	901.19	0.0175212	0.015931	1431.19	0.00343991	0.00230099	1961.18	0.01205159	0.00371445	2491.18	-0.00825394	0	3021.18	0.22070714	0.21359567	3551.18	0.03133159	0.02660206	4081.18	-0.01959062	0	
371.4	0.03118342	0.02920353	901.39	0.01763545	0.015931	1431.39	0.00378705	0.00230268	1961.38	0.01227298	0.00371718	2491.38	-0.00809694	0	3021.38	0.22074297	0.21366951	3551.38	0.03125208	0.0266145	4081.38	-0.02064563	0	
371.6	0.03162257	0.0292047	901.59	0.01828653	0.015931	1431.59	0.00431889	0.00230437	1961.58	0.01110166	0.00371991	2491.58	-0.00828701	0	3021.58	0.22000264	0.21374317	3551.58	0.03071369	0.02662692	4081.58	-0.02031182	0	
371.8	0.03133365	0.02920587	901.79	0.01798386	0.015931	1431.79	0.00425207	0.00230606	1961.78	0.01003191	0.00372264	2491.78	-0.00811538	0	3021.78	0.22026247	0.21381665	3551.78	0.03010036	0.02663932	4081.78	-0.01972703	0	
372	0.03067241	0.02920702	901.99	0.01839151	0.015931	1431.99	0.00435396	0.00230774	1961.98	0.00975907	0.00372537	2491.98	-0.00804754	0	3021.98	0.21958069	0.21388995	3551.98	0.03014634	0.0266517	4081.98	-0.01921144	0	
372.2	0.0301001	0.02920818	902.19	0.01818324	0.015931	1432.19	0.00392898	0.00230942	1962.18	0.00941903	0.00372809	2492.18	-0.00693226	0	3022.18	0.21989177	0.21396307	3552.18	0.02999756	0.02666405	4082.18	-0.01882004	0	
372.4	0.030404	0.02920932	902.39	0.01769547	0.015931	1432.39	0.00364777	0.00231111	1962.38	0.00925164	0.00373081	2492.38	-0.00696645	0	3022.38	0.21940662	0.21403602	3552.38	0.02998804	0.02667638	4082.38	-0.0181275	0	
372.6	0.03031467	0.02921046	902.59	0.01685618	0.015931	1432.59	0.00350973	0.00231279	1962.58	0.00949359	0.00373353	2492.58	-0.00689607	0	3022.58	0.21930453	0.21410879	3552.58	0.03026943	0.02668869	4082.58	-0.01739221	0	
372.8	0.03128909	0.02921159	902.79	0.01650594	0.015931	1432.79	0.00386499	0.00231446	1962.78	0.00854571	0.00373624	2492.78	-0.007097	0	3022.78	0.21916817	0.21418138	3552.78	0.0297229	0.02670097	4082.78	-0.01672423	0	
373	0.03106214	0.02921271	902.99	0.01651124	0.015931	1432.99	0.00460542	0.00231614	1962.98	0.00808098	0.00373896	2492.98	-0.00718709	0	3022.98	0.2180078	0.21425379	3552.98	0.02949632	0.02671323	4082.98	-0.01611797	0	
373.2	0.03103444	0.02921383	903.19	0.01676674	0.015931	1433.19	0.00409274	0.00231782	1963.18	0.00803558	0.00374166	2493.18	-0.00748484	0	3023.18	0.21810333	0.21432603	3553.18	0.02954854	0.02672547	4083.18	-0.01556936	0	
373.4	0.03160795	0.02921494	903.39	0.01675022	0.015931	1433.39	0.00434288	0.00231949	1963.38	0.00747637	0.00374437	2493.38	-0.0072108	0	3023.38	0.21880036	0.2143981	3553.38	0.03011572	0.02673768	4083.38	-0.01594597	0	
373.6	0.03145155	0.02921605	903.59	0.0154294	0.015931	1433.59	0.00459759	0.00232116	1963.58	0.00739109	0.00374707	2493.58	-0.00723953	0	3023.58	0.21960727	0.21446999	3553.58	0.02918064	0.02674987	4083.58	-0.01551046	0	
373.8	0.03085671	0.02921715	903.79	0.01482093	0.015931	1433.79	0.00498795	0.00232283	1963.78	0.00794693	0.00374978	2493.78	-0.00683964	0	3023.78	0.21930314	0.2145417	3553.78	0.02821386	0.02676204	4083.78	-0.01578748	0	
374	0.03123684	0.02921824	903.99	0.01540681	0.015931	1433.99	0.00578425	0.0023245	1963.98	0.00847602	0.00375247	2493.98	-0.0072654	0	3023.98	0.21954303	0.21461324	3553.98	0.02866625	0.02677419	4083.98	-0.01494564	0	
374.2	0.03170014	0.02921933	904.19	0.01516834	0.015931	1434.19	0.00626464	0.00232617	1964.18	0.00929474	0.00375517	2494.18	-0.00786752	0	3024.18	0.22026355	0.2146846	3554.18	0.02859222	0.02678631	4084.18	-0.01507434	0	
374.4	0.03144897	0.02922041	904.39	0.01564094	0.015931	1434.39	0.00618431	0.00232783	1964.38	0.00995067	0.00375786	2494.38	-0.00812284	0	3024.38	0.22047479	0.2147558	3554.38	0.02765902	0.02679841	4084.38	-0.01538233	0	
374.6	0.03100815	0.02922148	904.59	0.01571804	0.015931	1434.59	0.00647602	0.00232949	1964.58	0.00976226	0.00376055	2494.58	-0.00813683	0	3024.58	0.22174853	0.21482681	3554.58	0.0272674	0.02681048	4084.58	-0.01547844	0	
374.8	0.03170572	0.02922255	904.79	0.01666349	0.015931	1434.79	0.0070323	0.00233116	1964.78	0.00982737	0.00376324	2494.78	-0.00773783	0	3024.78	0.22137874	0.21489766	3554.78	0.02773249	0.02682254	4084.78	-0.01612589	0	
375	0.03183974	0.02922361	904.99	0.01721734	0.015931	1434.99	0.00733293	0.00233282	1964.98	0.00971174	0.00376593	2494.98	-0.00724752	0	3024.98	0.22215432	0.21496833	3554.98	0.02842472	0.02683457	4084.98	-0.01660139	0	
375.2	0.03188146	0.02922466	905.19	0.01763844	0.015931	1435.19	0.00667397	0.00233447	1965.18	0.00988473	0.00376861	2495.18	-0.00724848	0	3025.18	0.22194744	0.21503884	3555.18	0.02968815	0.02684658	4085.18	-0.01667493	0	
375.4	0.03215121	0.02922571	905.39	0.01875429	0.015931	1435.39	0.00745806	0.00233613	1965.38	0.00938153	0.00377129	2495.38	-0.00721353	0	3025.38	0.22266763	0.21510917	3555.38	0.02982257	0.02685856	4085.38	-0.01732846	0	
375.6	0.03202546	0.02922675	905.59	0.0192887	0.015931	1435.59	0.0061502	0.00233779	1965.58	0.00830465	0.00377396	2495.58	-0.00774745	0	3025.58	0.22344851	0.21517933	3555.58	0.02997652	0.02687053	4085.58	-0.01700712	0	
375.8	0.03160981	0.02922779	905.79	0.01918032	0.015931	1435.79	0.00580598	0.00233944	1965.78	0.00879659	0.00377664	2495.78	-0.00719154	0	3025.78	0.22396969	0.21524932	3555.78	0.03029822	0.02688247	4085.78	-0.01621453	0	
376	0.0316248	0.02922882	905.99	0.02017295	0.015931	1435.99	0.00567658	0.00234109	1965.98	0.00824147	0.00377931	2495.98	-0.00749567	0	3025.98	0.22380823	0.21531914	3555.98	0.0313325	0.02689438	4085.98	-0.01620193	0	
376.2	0.03190839	0.02922985	906.19	0.0199178	0.015931	1436.19	0.0053259	0.00234274	1966.18	0.00785417	0.00378198	2496.18	-0.00743703	0	3026.18	0.22421569	0.21538878	3556.18	0.03077373	0.02690628	4086.18	-0.01588346	0	
376.4	0.03171333	0.02923087	906.39	0.01933748	0.015931	1436.39	0.00498879	0.00234439	1966.38	0.00775292	0.00378464	2496.38	-0.00858032	0	3026.38	0.22320816	0.21545826	3556.38	0.03139912	0.02691815	4086.38	-0.01526722	0	
376.6	0.03174272	0.02923188	906.59	0.01842283	0.015931	1436.59	0.00434045	0.00234603	1966.58	0.00681482	0.00378731	2496.58	-0.00849995	0	3026.58	0.22333779	0.21552758	3556.58	0.03104072	0.02693	4086.58	-0.01530547	0	
376.8	0.03150901	0.02923289	906.79	0.01776419	0.015931	1436.79	0.00444966	0.00234768	1966.78	0.0062781	0.00378997	2496.78	-0.0090783	0	3026.78	0.22227496	0.21559672	3556.78	0.03141451	0.02694183	4086.78	-0.01534016	0	
377	0.03111571	0.02923389	906.99	0.01784803	0.015931	1436.99	0.00463982	0.00234932	1966.98	0.00590639	0.00379263	2496.98	-0.00929194	0	3026.98	0.22236968	0.21566569	3556.98	0.0323282	0.02695364	4086.98	-0.01549051	0	
377.2	0.03057216	0.02923488	907.19	0.01721201	0.015931	1437.19	0.00431004	0.00235096	1967.18	0.00639665	0.00379528	2497.18	-0.00927684	0	3027.18	0.22286045	0.2157345	3557.18	0.03245092	0.02696542	4087.18	-0.0150871	0	
377.4	0.03102955	0.02923587	907.39	0.01609944	0.015931	1437.39	0.00494039	0.0023526	1967.38	0.00594716	0.00379793	2497.38	-0.00960326	0	3027.38	0.22306652	0.21580314	3557.38	0.03237316	0.02697718	4087.38	-0.01495282	0	
377.6	0.03015006	0.02923686	907.59	0.01514239	0.015931	1437.59	0.0059518	0.00235424	1967.58	0.00697245	0.00380058	2497.58	-0.00960424	0	3027.58	0.2224696	0.21587161	3557.58	0.03196541	0.02698892	4087.58	-0.01528637	0	
377.8	0.03023841	0.02923783	907.79	0.01483075	0.015931	1437.79	0.00635249	0.00235588	1967.78	0.00709146	0.00380323	2497.78	-0.00998681	0	3027.78	0.2215537	0.21593992	3557.78	0.03181507	0.02700064	4087.78	-0.01594862	0	
378	0.03054413	0.02923881	907.99	0.01498719	0.015931	1437.99	0.00645165	0.00235751	1967.98	0.00685126	0.00380588	2497.98	-0.0102636	0	3027.98	0.22143999	0.21600806	3557.98	0.03143296	0.02701233	4087.98	-0.0157451	0	
378.2	0.03099787	0.02923977	908.19	0.01445931	0.015931	1438.19	0.00667009	0.00235915	1968.18	0.00687589	0.00380852	2498.18	-0.01064849	0	3028.18	0.22176259	0.21607603	3558.18	0.03038862	0.02702401	4088.18	-0.01631126	0	
378.4	0.0310929	0.02924073	908.39	0.01476565	0.015931	1438.39	0.00641568	0.00236078	1968.38	0.00690835	0.00381116	2498.38	-0.01057343	0	3028.38	0.22177188	0.21614384	3558.38	0.02938429	0.02703566	4088.38	-0.01680543	0	
378.6	0.03151682	0.02924169	908.59	0.01415607	0.015931	1438.59	0.00664926	0.00236241	1968.58	0.0065038	0.00381379	2498.58	-0.01096254	0	3028.58	0.22200123	0.21621149	3558.58	0.02955028	0.02704729	4088.58	-0.01695089	0	
378.8	0.03173371	0.02924264	908.79	0.01455661	0.015931	1438.79	0.00644393	0.00236404	1968.78	0.00692158	0.00381643	2498.78	-0.0107725	0	3028.78	0.22195149	0.21627897	3558.78	0.02962158	0.02705889	4088.78	-0.01755011	0	
379	0.03163451	0.02924359	908.99	0.01413085	0.015931	1438.99	0.00606985	0.00236566	1968.98	0.00716369	0.00381906	2498.98	-0.0112108	0	3028.98	0.22245962	0.21634628	3558.98	0.0296215	0.02707048	4088.98	-0.01738783	0	
379.2	0.03233027	0.02924452	909.19	0.01456201	0.015931	1439.19	0.00545903	0.00236729	1969.18	0.00722769	0.00382169	2499.18	-0.01215606	0	3029.18	0.22295549	0.21641344	3559.18	0.02970164	0.02708204	4089.18	-0.0172625	0	
379.4	0.03285512	0.02924546	909.39	0.01470138	0.015931	1439.39	0.00490717	0.00236891	1969.38	0.0069806	0.00382432	2499.38	-0.01242079	0	3029.38	0.22383741	0.21648042	3559.38	0.02919009	0.02709359	4089.38	-0.01769072	0	
379.6	0.03321458	0.02924639	909.59	0.01482385	0.015931	1439.59	0.00399163	0.00237053	1969.58	0.00660336	0.00382694	2499.58	-0.01306543	0	3029.58	0.22441804	0.21654725	3559.58	0.0287219	0.0271051	4089.58	-0.01775015	0	
379.8	0.03413504	0.02924731	909.79	0.01510774	0.015931	1439.79	0.00401591	0.00237215	1969.78	0.00647344	0.00382956	2499.78	-0.01300708	0	3029.78	0.2248373	0.21661391	3559.78	0.0288154	0.0271166	4089.78	-0.01708099	0	
379.99	0.03413504	0.02924822	909.99	0.01510774	0.015931	1439.99	0.00401591	0.00237377	1969.98	0.00647344	0.00383218	2499.98	-0.01300708	0	3029.98	0.2248373	0.21668042	3559.98	0.0288154	0.02712808	4089.98	-0.01708099	0	
380.19	0.03510939	0.02909604	910.19	0.01443083	0.0158406	1440.19	0.0038235	0.00237375	1970.18	0.00759697	0.00383215	2500.18	-0.01389442	0	3030.18	0.22499447	0.21661085	3560.18	0.02824784	0.02710905	4090.18	-0.0173611	0	
380.39	0.03493289	0.02894464	910.39	0.01397069	0.01575071	1440.39	0.00439211	0.00237372	1970.38	0.00828369	0.00383213	2500.38	-0.01395489	0	3030.38	0.22375295	0.2165413	3560.38	0.02836955	0.02709004	4090.38	-0.01797413	0	
380.59	0.03518409	0.02879403	910.59	0.01342303	0.01566134	1440.59	0.00509188	0.0023737	1970.58	0.00883283	0.0038321	2500.58	-0.01449792	0	3030.58	0.22302786	0.21647177	3560.58	0.02857738	0.02707103	4090.58	-0.01815813	0	
380.79	0.03476324	0.02864421	910.79	0.01215568	0.01557247	1440.79	0.00534106	0.00237367	1970.78	0.00833974	0.00383208	2500.78	-0.015449	0	3030.78	0.2216842	0.21640227	3560.78	0.02819224	0.02705205	4090.78	-0.01742658	0	
380.99	0.03423951	0.02849516	910.99	0.01134639	0.0154841	1440.99	0.00525217	0.00237365	1970.98	0.00821403	0.00383206	2500.98	-0.01572942	0	3030.98	0.22114443	0.21633279	3560.98	0.02838365	0.02703307	4090.98	-0.01700955	0	
381.19	0.03423253	0.02834689	911.19	0.01060885	0.01539624	1441.19	0.00563408	0.00237363	1971.18	0.00885759	0.00383203	2501.18	-0.01661557	0	3031.18	0.22056716	0.21626333	3561.18	0.02858228	0.02701411	4091.18	-0.01705541	0	
381.39	0.03339549	0.02819939	911.39	0.01068678	0.01530887	1441.39	0.00624694	0.0023736	1971.38	0.00934596	0.00383201	2501.38	-0.01676862	0	3031.38	0.21967662	0.21619389	3561.38	0.02869339	0.02699516	4091.38	-0.01643415	0	
381.59	0.03261321	0.02805266	911.59	0.01047948	0.015222	1441.59	0.00722767	0.00237358	1971.58	0.00925676	0.00383198	2501.58	-0.01732387	0	3031.58	0.21962487	0.21612447	3561.58	0.02940237	0.02697622	4091.58	-0.01583493	0	
381.79	0.03212653	0.0279067	911.79	0.00934989	0.01513562	1441.79	0.00841045	0.00237355	1971.78	0.00912879	0.00383196	2501.78	-0.01677375	0	3031.78	0.21964845	0.21605508	3561.78	0.02900744	0.0269573	4091.78	-0.01527296	0	
381.99	0.03202612	0.02776149	911.99	0.00859645	0.01504974	1441.99	0.00881115	0.00237353	1971.98	0.00902394	0.00383193	2501.98	-0.01617901	0	3031.98	0.21941631	0.21598571	3561.98	0.02989661	0.02693839	4091.98	-0.01535115	0	
382.19	0.03151434	0.02761704	912.19	0.00767229	0.01496434	1442.19	0.00907499	0.0023735	1972.18	0.00836567	0.00383191	2502.18	-0.01617048	0	3032.18	0.21902121	0.21591636	3562.18	0.03009698	0.0269195	4092.18	-0.01453046	0	
382.39	0.03077	0.02747334	912.39	0.00791636	0.01487942	1442.39	0.00932708	0.00237348	1972.38	0.00748568	0.00383188	2502.38	-0.01538995	0	3032.38	0.21936482	0.21584704	3562.38	0.03080722	0.02690062	4092.38	-0.01440167	0	
382.59	0.03011229	0.02733038	912.59	0.00869683	0.01479499	1442.59	0.00913837	0.00237345	1972.58	0.00778095	0.00383186	2502.58	-0.01585848	0	3032.58	0.21850163	0.21577774	3562.58	0.03106814	0.02688175	4092.58	-0.01401315	0	
382.79	0.02953748	0.02718818	912.79	0.00898612	0.01471104	1442.79	0.01007227	0.00237343	1972.78	0.00684489	0.00383184	2502.78	-0.01535811	0	3032.78	0.21865022	0.21570845	3562.78	0.03175389	0.02686289	4092.78	-0.0142229	0	
382.99	0.02954764	0.02704671	912.99	0.01007234	0.01462756	1442.99	0.01061294	0.00237341	1972.98	0.00703884	0.00383181	2502.98	-0.01488726	0	3032.98	0.21767747	0.2156392	3562.98	0.03118244	0.02684405	4092.98	-0.01512683	0	
383.19	0.02912738	0.02690597	913.19	0.01024398	0.01454455	1443.19	0.01012775	0.00237338	1973.18	0.00662465	0.00383179	2503.18	-0.01457435	0	3033.18	0.21761569	0.21556996	3563.18	0.03089771	0.02682522	4093.18	-0.01553146	0	
383.39	0.02855409	0.02676597	913.39	0.01061402	0.01446202	1443.39	0.00962326	0.00237336	1973.38	0.00689813	0.00383176	2503.38	-0.01447909	0	3033.38	0.21721176	0.21550074	3563.38	0.0295255	0.0268064	4093.38	-0.01554915	0	
383.59	0.02763043	0.0266267	913.59	0.00988618	0.01437996	1443.59	0.00949163	0.00237333	1973.58	0.0069636	0.00383174	2503.58	-0.01442932	0	3033.58	0.2177626	0.21543155	3563.58	0.0285639	0.0267876	4093.58	-0.01600924	0	
383.79	0.02752981	0.02648815	913.79	0.01033721	0.01429836	1443.79	0.0081945	0.00237331	1973.78	0.00614926	0.00383171	2503.78	-0.01482011	0	3033.78	0.21798279	0.21536238	3563.78	0.02645537	0.02676881	4093.78	-0.01630887	0	
383.99	0.02843692	0.02635033	913.99	0.00886626	0.01421722	1443.99	0.00899234	0.00237328	1973.98	0.00648804	0.00383169	2503.98	-0.01543233	0	3033.98	0.21765951	0.21529323	3563.98	0.02556524	0.02675003	4093.98	-0.0173217	0	
384.19	0.02844552	0.02621322	914.19	0.0084571	0.01413655	1444.19	0.00954312	0.00237326	1974.18	0.00733417	0.00383167	2504.18	-0.01532223	0	3034.18	0.21749278	0.21522411	3564.18	0.02533922	0.02673127	4094.18	-0.01767721	0	
384.39	0.02763793	0.02607682	914.39	0.00887187	0.01405633	1444.39	0.01066078	0.00237323	1974.38	0.00648048	0.00383164	2504.38	-0.01547732	0	3034.38	0.21634879	0.21515501	3564.38	0.02520893	0.02671252	4094.38	-0.01853909	0	
384.59	0.02781514	0.02594114	914.59	0.00889786	0.01397657	1444.59	0.01108743	0.00237321	1974.58	0.00515987	0.00383162	2504.58	-0.01614641	0	3034.58	0.21626702	0.21508592	3564.58	0.02490982	0.02669378	4094.58	-0.01764737	0	
384.79	0.02697013	0.02580616	914.79	0.00829374	0.01389726	1444.79	0.0103188	0.00237319	1974.78	0.00407462	0.00383159	2504.78	-0.01570286	0	3034.78	0.21586282	0.21501687	3564.78	0.02449136	0.02667506	4094.78	-0.01747669	0	
384.99	0.02749289	0.02567188	914.99	0.00887484	0.0138184	1444.99	0.00977947	0.00237316	1974.98	0.00424906	0.00383157	2504.98	-0.01470195	0	3034.98	0.2157199	0.21494783	3564.98	0.02473705	0.02665635	4094.98	-0.0175006	0	
385.19	0.02731356	0.0255383	915.19	0.00872073	0.01373999	1445.19	0.01046068	0.00237314	1975.18	0.00460022	0.00383154	2505.18	-0.01596404	0	3035.18	0.21559741	0.21487881	3565.18	0.02499816	0.02663765	4095.18	-0.01716589	0	
385.39	0.02654723	0.02540542	915.39	0.00916424	0.01366202	1445.39	0.01106192	0.00237311	1975.38	0.0049416	0.00383152	2505.38	-0.01575669	0	3035.38	0.21538003	0.21480982	3565.38	0.02582316	0.02661897	4095.38	-0.01643656	0	
385.59	0.02670063	0.02527322	915.59	0.0083722	0.01358449	1445.59	0.01111369	0.00237309	1975.58	0.00463497	0.00383149	2505.58	-0.01612217	0	3035.58	0.21553585	0.21474085	3565.58	0.02696774	0.02660029	4095.58	-0.01687531	0	
385.79	0.02719859	0.02514172	915.79	0.00705977	0.01350741	1445.79	0.01100909	0.00237306	1975.78	0.00585499	0.00383147	2505.78	-0.01588009	0	3035.78	0.21466271	0.2146719	3565.78	0.02698878	0.02658164	4095.78	-0.01728784	0	
385.99	0.02758525	0.0250109	915.99	0.00721183	0.01343076	1445.99	0.01071933	0.00237304	1975.98	0.00570918	0.00383145	2505.98	-0.01649113	0	3035.98	0.21380578	0.21460298	3565.98	0.02821492	0.02656299	4095.98	-0.01742309	0	
386.19	0.02694569	0.02488076	916.19	0.00665867	0.01335455	1446.19	0.01013358	0.00237301	1976.18	0.00559338	0.00383142	2506.18	-0.0176717	0	3036.18	0.21329707	0.21453407	3566.18	0.0280773	0.02654436	4096.18	-0.01651111	0	
386.39	0.02669428	0.0247513	916.39	0.00743665	0.01327877	1446.39	0.00975363	0.00237299	1976.38	0.00579205	0.0038314	2506.38	-0.01680015	0	3036.38	0.21322815	0.21446519	3566.38	0.02866965	0.02652574	4096.38	-0.01697908	0	
386.59	0.02627839	0.02462251	916.59	0.00797577	0.01320342	1446.59	0.00965996	0.00237297	1976.58	0.00597512	0.00383137	2506.58	-0.01611438	0	3036.58	0.21269834	0.21439633	3566.58	0.02938295	0.02650713	4096.58	-0.01657617	0	
386.79	0.02538194	0.02449439	916.79	0.00862	0.0131285	1446.79	0.00848656	0.00237294	1976.78	0.00634419	0.00383135	2506.78	-0.01524939	0	3036.78	0.21209835	0.21432749	3566.78	0.02937944	0.02648854	4096.78	-0.01732104	0	
386.99	0.02502152	0.02436694	916.99	0.00934574	0.013054	1446.99	0.00788518	0.00237292	1976.98	0.00738313	0.00383132	2506.98	-0.01502714	0	3036.98	0.21226573	0.21425868	3566.98	0.02912725	0.02646996	4096.98	-0.01820658	0	
387.19	0.02465433	0.02424015	917.19	0.00888121	0.01297992	1447.19	0.00709696	0.00237289	1977.18	0.00760324	0.0038313	2507.18	-0.01494015	0	3037.18	0.21235232	0.21418989	3567.18	0.02873143	0.02645139	4097.18	-0.01744063	0	
387.39	0.02430188	0.02411402	917.39	0.00806704	0.01290627	1447.39	0.00725431	0.00237287	1977.38	0.00701218	0.00383128	2507.38	-0.01594078	0	3037.38	0.21217125	0.21412111	3567.38	0.02816165	0.02643284	4097.38	-0.01763785	0	
387.59	0.02425657	0.02398854	917.59	0.0068777	0.01283303	1447.59	0.00715456	0.00237284	1977.58	0.00678133	0.00383125	2507.58	-0.01607309	0	3037.58	0.21250816	0.21405237	3567.58	0.02797502	0.0264143	4097.58	-0.01730684	0	
387.79	0.02523564	0.02386372	917.79	0.00643906	0.01276021	1447.79	0.00642194	0.00237282	1977.78	0.00588419	0.00383123	2507.78	-0.01669023	0	3037.78	0.2132801	0.21398364	3567.78	0.0279356	0.02639577	4097.78	-0.01708677	0	
387.99	0.02516432	0.02373955	917.99	0.00556937	0.0126878	1447.99	0.00696926	0.00237279	1977.98	0.0060473	0.0038312	2507.98	-0.01653739	0	3037.98	0.21276386	0.21391493	3567.98	0.02799525	0.02637725	4097.98	-0.01688061	0	
388.19	0.0240222	0.02361603	918.19	0.00674658	0.01261581	1448.19	0.00664556	0.00237277	1978.18	0.00625586	0.00383118	2508.18	-0.01711441	0	3038.18	0.21240267	0.21384625	3568.18	0.02793444	0.02635875	4098.18	-0.01713917	0	
388.39	0.02364294	0.02349315	918.39	0.007077	0.01254422	1448.39	0.00645817	0.00237275	1978.38	0.00507403	0.00383115	2508.38	-0.01648432	0	3038.38	0.21259955	0.21377759	3568.38	0.02809595	0.02634026	4098.38	-0.01765562	0	
388.59	0.02258837	0.0233709	918.59	0.00636419	0.01247304	1448.59	0.00664712	0.00237272	1978.58	0.00385941	0.00383113	2508.58	-0.0159559	0	3038.58	0.21256988	0.21370895	3568.58	0.02812692	0.02632179	4098.58	-0.01729969	0	
388.79	0.02227535	0.0232493	918.79	0.00606712	0.01240226	1448.79	0.00628028	0.0023727	1978.78	0.00401664	0.0038311	2508.78	-0.01533067	0	3038.78	0.21207186	0.21364033	3568.78	0.02795103	0.02630332	4098.78	-0.01754457	0	
388.99	0.02274866	0.02312833	918.99	0.00651205	0.01233188	1448.99	0.00553874	0.00237267	1978.98	0.0041002	0.00383108	2508.98	-0.01616407	0	3038.98	0.21179025	0.21357174	3568.98	0.02760825	0.02628487	4098.98	-0.01763267	0	
389.19	0.02180035	0.02300798	919.19	0.00653742	0.01226191	1449.19	0.00522678	0.00237265	1979.18	0.00397522	0.00383106	2509.18	-0.01787193	0	3039.18	0.21158763	0.21350317	3569.18	0.02761044	0.02626644	4099.18	-0.01708211	0	
389.39	0.02178919	0.02288826	919.39	0.00725345	0.01219233	1449.39	0.0054642	0.00237262	1979.38	0.0042038	0.00383103	2509.38	-0.0177285	0	3039.38	0.21071071	0.21343462	3569.38	0.02759945	0.02624801	4099.38	-0.0186212	0	
389.59	0.02183498	0.02276917	919.59	0.00739502	0.01212314	1449.59	0.00532445	0.0023726	1979.58	0.00461386	0.00383101	2509.58	-0.01816396	0	3039.58	0.21015633	0.21336609	3569.58	0.02770903	0.0262296	4099.58	-0.01948594	0	
389.79	0.0212673	0.02265069	919.79	0.0070883	0.01205435	1449.79	0.00538991	0.00237257	1979.78	0.00611174	0.00383098	2509.78	-0.01896022	0	3039.78	0.20941639	0.21329758	3569.78	0.02751236	0.0262112	4099.78	-0.01982017	0	
389.99	0.02119853	0.02253283	919.99	0.00746821	0.01198595	1449.99	0.00594429	0.00237255	1979.98	0.00523761	0.00383096	2509.98	-0.0190044	0	3039.98	0.20872984	0.2132291	3569.98	0.02706609	0.02619282	4099.98	-0.0191614	0	
390.19	0.02151351	0.02241559	920.19	0.00728095	0.01191793	1450.19	0.00587578	0.00237253	1980.18	0.00625324	0.00383093	2510.18	-0.01870489	0	3040.18	0.20844053	0.21316063	3570.18	0.02711506	0.02617445	4100.18	-0.0186367	0	
390.39	0.02113946	0.02229895	920.39	0.00772691	0.0118503	1450.39	0.00602515	0.0023725	1980.38	0.00635302	0.00383091	2510.38	-0.01764898	0	3040.38	0.20811261	0.21309219	3570.38	0.02725302	0.02615609	4100.38	-0.01898311	0	
390.59	0.02019631	0.02218292	920.59	0.00756085	0.01178306	1450.59	0.00586018	0.00237248	1980.58	0.0058188	0.00383089	2510.58	-0.01722176	0	3040.58	0.20802956	0.21302377	3570.58	0.02673651	0.02613774	4100.58	-0.01901718	0	
390.79	0.0194902	0.0220675	920.79	0.00851006	0.0117162	1450.79	0.00604646	0.00237245	1980.78	0.00677946	0.00383086	2510.78	-0.01741094	0	3040.78	0.2074611	0.21295538	3570.78	0.02644354	0.02611941	4100.78	-0.01929324	0	
390.99	0.02085483	0.02195267	920.99	0.00809029	0.01164971	1450.99	0.00735527	0.00237243	1980.98	0.00672386	0.00383084	2510.98	-0.0170244	0	3040.98	0.20808315	0.212887	3570.98	0.02668699	0.02610108	4100.98	-0.01908187	0	
391.19	0.02162185	0.02183845	921.19	0.00740309	0.01158361	1451.19	0.00790956	0.0023724	1981.18	0.00580289	0.00383081	2511.18	-0.01753327	0	3041.18	0.20750529	0.21281865	3571.18	0.02657933	0.02608278	4101.18	-0.01792687	0	
391.39	0.0219935	0.02172482	921.39	0.00706407	0.01151788	1451.39	0.00827249	0.00237238	1981.38	0.00445049	0.00383079	2511.38	-0.01829805	0	3041.38	0.20806542	0.21275032	3571.38	0.0266768	0.02606448	4101.38	-0.01759099	0	
391.59	0.02157937	0.02161177	921.59	0.0065939	0.01145252	1451.59	0.007214	0.00237235	1981.58	0.00362964	0.00383076	2511.58	-0.01747575	0	3041.58	0.20851807	0.21268201	3571.58	0.02708912	0.0260462	4101.58	-0.01665717	0	
391.79	0.02104609	0.02149932	921.79	0.0063707	0.01138753	1451.79	0.00596418	0.00237233	1981.78	0.0026499	0.00383074	2511.78	-0.01686607	0	3041.78	0.20924942	0.21261372	3571.78	0.0272891	0.02602793	4101.78	-0.0162506	0	
391.99	0.02059835	0.02138745	921.99	0.00563647	0.01132291	1451.99	0.00612986	0.00237231	1981.98	0.00215108	0.00383071	2511.98	-0.0162503	0	3041.98	0.20869698	0.21254546	3571.98	0.0266073	0.02600967	4101.98	-0.01613808	0	
392.19	0.0195669	0.02127617	922.19	0.00529453	0.01125866	1452.19	0.00658867	0.00237228	1982.18	0.00214818	0.00383069	2512.18	-0.01684578	0	3042.18	0.20888489	0.21247721	3572.18	0.02628939	0.02599143	4102.18	-0.01612902	0	
392.39	0.01938067	0.02116546	922.39	0.00425582	0.01119478	1452.39	0.00648675	0.00237226	1982.38	0.00139159	0.00383067	2512.38	-0.01618567	0	3042.38	0.20937209	0.21240899	3572.38	0.02724088	0.0259732	4102.38	-0.01578546	0	
392.59	0.01902085	0.02105533	922.59	0.0036605	0.01113125	1452.59	0.00678609	0.00237223	1982.58	0.00055748	0.00383064	2512.58	-0.01703213	0	3042.58	0.20911185	0.21234079	3572.58	0.02679194	0.02595498	4102.58	-0.01584267	0	
392.79	0.02017731	0.02094577	922.79	0.0038478	0.01106809	1452.79	0.0062951	0.00237221	1982.78	0.00060034	0.00383062	2512.78	-0.01732942	0	3042.78	0.20817486	0.21227261	3572.78	0.02647768	0.02593677	4102.78	-0.01605722	0	
392.99	0.02119733	0.02083679	922.99	0.00393377	0.01100528	1452.99	0.00532241	0.00237218	1982.98	0.00051775	0.00383059	2512.98	-0.01827847	0	3042.98	0.20791965	0.21220446	3572.98	0.02586266	0.02591858	4102.98	-0.01623256	0	
393.19	0.02176298	0.02072836	923.19	0.00365943	0.01094283	1453.19	0.00508894	0.00237216	1983.18	-0.00013907	0.00383057	2513.18	-0.01850603	0	3043.18	0.20833685	0.21213633	3573.18	0.02614479	0.0259004	4103.18	-0.0156583	0	
393.39	0.02161476	0.02062051	923.39	0.00335498	0.01088074	1453.39	0.00538694	0.00237213	1983.38	0.00024781	0.00383054	2513.38	-0.01818616	0	3043.38	0.20849949	0.21206821	3573.38	0.02569094	0.02588223	4103.38	-0.01686444	0	
393.59	0.02185706	0.02051321	923.59	0.00319888	0.01081899	1453.59	0.00537735	0.00237211	1983.58	0.00119992	0.00383052	2513.58	-0.01831552	0	3043.58	0.20915244	0.21200012	3573.58	0.02623832	0.02586408	4103.58	-0.01603916	0	
393.79	0.02212895	0.02040648	923.79	0.00316566	0.0107576	1453.79	0.00476806	0.00237209	1983.78	0.00174979	0.00383049	2513.78	-0.01855046	0	3043.78	0.20844803	0.21193206	3573.78	0.02640576	0.02584593	4103.78	-0.01630734	0	
393.99	0.02266697	0.02030029	923.99	0.00298448	0.01069656	1453.99	0.00435621	0.00237206	1983.98	0.00205817	0.00383047	2513.98	-0.01817567	0	3043.98	0.20779242	0.21186401	3573.98	0.02690739	0.0258278	4103.98	-0.01493665	0	
394.19	0.0230657	0.02019467	924.19	0.00328648	0.01063586	1454.19	0.00456873	0.00237204	1984.18	0.00239691	0.00383045	2514.18	-0.01778402	0	3044.18	0.2078268	0.21179598	3574.18	0.02668159	0.02580969	4104.18	-0.01501086	0	
394.39	0.02244301	0.02008959	924.39	0.00382342	0.01057551	1454.39	0.00488163	0.00237201	1984.38	0.00267659	0.00383042	2514.38	-0.01691228	0	3044.38	0.20801711	0.21172798	3574.38	0.02654864	0.02579158	4104.38	-0.01562564	0	
394.59	0.02240034	0.01998505	924.59	0.00439718	0.0105155	1454.59	0.00470043	0.00237199	1984.58	0.00298557	0.0038304	2514.58	-0.01630159	0	3044.58	0.20819769	0.21166	3574.58	0.02624387	0.02577349	4104.58	-0.01524135	0	
394.79	0.0220855	0.01988107	924.79	0.00537009	0.01045583	1454.79	0.00484098	0.00237196	1984.78	0.00413663	0.00383037	2514.78	-0.01586542	0	3044.78	0.20783563	0.21159204	3574.78	0.02708235	0.02575541	4104.78	-0.01543009	0	
394.99	0.02280063	0.01977762	924.99	0.00547174	0.0103965	1454.99	0.00451478	0.00237194	1984.98	0.00406201	0.00383035	2514.98	-0.01559822	0	3044.98	0.20817553	0.21152411	3574.98	0.02653795	0.02573735	4104.98	-0.01586943	0	
395.19	0.02204947	0.01967471	925.19	0.00640873	0.0103375	1455.19	0.00371764	0.00237191	1985.18	0.00423907	0.00383032	2515.18	-0.01531833	0	3045.18	0.20707327	0.21145619	3575.18	0.0266523	0.0257193	4105.18	-0.0159683	0	
395.39	0.02007757	0.01957233	925.39	0.00670695	0.01027884	1455.39	0.00230541	0.00237189	1985.38	0.00477746	0.0038303	2515.38	-0.01518377	0	3045.38	0.20768251	0.2113883	3575.38	0.02665359	0.02570126	4105.38	-0.01603486	0	
395.59	0.01924641	0.01947049	925.59	0.00639819	0.01022051	1455.59	0.00147777	0.00237187	1985.58	0.00457581	0.00383028	2515.58	-0.01474959	0	3045.58	0.20709325	0.21132042	3575.58	0.02680819	0.02568323	4105.58	-0.01655746	0	
395.79	0.01784622	0.01936918	925.79	0.0064037	0.01016252	1455.79	0.00066136	0.00237184	1985.78	0.00476206	0.00383025	2515.78	-0.01406279	0	3045.78	0.20738295	0.21125257	3575.78	0.0262759	0.02566521	4105.78	-0.01683333	0	
395.99	0.01713191	0.0192684	925.99	0.00713971	0.01010485	1455.99	0.00146203	0.00237182	1985.98	0.00538634	0.00383023	2515.98	-0.01503698	0	3045.98	0.20694862	0.21118475	3575.98	0.0252461	0.02564721	4105.98	-0.01712962	0	
396.19	0.01650952	0.01916814	926.19	0.00720546	0.01004751	1456.19	0.00107914	0.00237179	1986.18	0.00547512	0.0038302	2516.18	-0.01503779	0	3046.18	0.20574108	0.21111694	3576.18	0.02494606	0.02562922	4106.18	-0.01800709	0	
396.39	0.01628894	0.0190684	926.39	0.00735988	0.0099905	1456.39	0.00168735	0.00237177	1986.38	0.00471583	0.00383018	2516.38	-0.01538721	0	3046.38	0.20544279	0.21104916	3576.38	0.02533391	0.02561124	4106.38	-0.01856998	0	
396.59	0.01704191	0.01896918	926.59	0.0067475	0.00993381	1456.59	0.00255122	0.00237174	1986.58	0.00389158	0.00383015	2516.58	-0.01629163	0	3046.58	0.20463161	0.21098139	3576.58	0.02464808	0.02559328	4106.58	-0.01911838	0	
396.79	0.01728082	0.01887048	926.79	0.006241	0.00987744	1456.79	0.00352918	0.00237172	1986.78	0.00379354	0.00383013	2516.78	-0.0167712	0	3046.78	0.20446112	0.21091365	3576.78	0.02410336	0.02557533	4106.78	-0.0190026	0	
396.99	0.01782444	0.01877229	926.99	0.00618505	0.00982139	1456.99	0.00355894	0.00237169	1986.98	0.00388725	0.0038301	2516.98	-0.01780794	0	3046.98	0.20506965	0.21084593	3576.98	0.02464338	0.02555739	4106.98	-0.0183707	0	
397.19	0.01814536	0.01867461	927.19	0.00553428	0.00976566	1457.19	0.00391721	0.00237167	1987.18	0.00305065	0.00383008	2517.18	-0.01755754	0	3047.18	0.20650146	0.21077823	3577.18	0.02445902	0.02553946	4107.18	-0.01773172	0	
397.39	0.01820209	0.01857744	927.39	0.00475286	0.00971024	1457.39	0.00469469	0.00237165	1987.38	0.00344448	0.00383006	2517.38	-0.01794708	0	3047.38	0.20599485	0.21071056	3577.38	0.02394728	0.02552155	4107.38	-0.01841539	0	
397.59	0.01953196	0.01848078	927.59	0.0053244	0.00965514	1457.59	0.00564549	0.00237162	1987.58	0.00372212	0.00383003	2517.58	-0.01823969	0	3047.58	0.20673846	0.2106429	3577.58	0.02466241	0.02550364	4107.58	-0.01797616	0	
397.79	0.01997088	0.01838462	927.79	0.00445434	0.00960035	1457.79	0.00528037	0.0023716	1987.78	0.00351964	0.00383001	2517.78	-0.01882077	0	3047.78	0.20684848	0.21057527	3577.78	0.02484051	0.02548576	4107.78	-0.01801998	0	
397.99	0.01978129	0.01828895	927.99	0.00349324	0.00954588	1457.99	0.0055562	0.00237157	1987.98	0.00359182	0.00382998	2517.98	-0.01856961	0	3047.98	0.20692751	0.21050766	3577.98	0.02520975	0.02546788	4107.98	-0.01709244	0	
398.19	0.02016514	0.01819379	928.19	0.00400934	0.00949171	1458.19	0.00658293	0.00237155	1988.18	0.00320429	0.00382996	2518.18	-0.01802471	0	3048.18	0.20752809	0.21044007	3578.18	0.02460164	0.02545001	4108.18	-0.01714987	0	
398.39	0.02082211	0.01809912	928.39	0.00378491	0.00943785	1458.39	0.00695458	0.00237152	1988.38	0.00382107	0.00382993	2518.38	-0.01746564	0	3048.38	0.20789806	0.21037251	3578.38	0.02495678	0.02543216	4108.38	-0.01688293	0	
398.59	0.02082333	0.01800495	928.59	0.00318025	0.00938429	1458.59	0.00590268	0.0023715	1988.58	0.00319513	0.00382991	2518.58	-0.01769076	0	3048.58	0.20798732	0.21030496	3578.58	0.02513844	0.02541432	4108.58	-0.01689796	0	
398.79	0.02036624	0.01791126	928.79	0.00333551	0.00933104	1458.79	0.00622137	0.00237147	1988.78	0.00311692	0.00382989	2518.78	-0.01756354	0	3048.78	0.20832885	0.21023744	3578.78	0.02505378	0.0253965	4108.78	-0.01795933	0	
398.99	0.02033593	0.01781806	928.99	0.00392261	0.00927809	1458.99	0.00567445	0.00237145	1988.98	0.00323801	0.00382986	2518.98	-0.01782637	0	3048.98	0.2080203	0.21016993	3578.98	0.02443421	0.02537868	4108.98	-0.01774453	0	
399.19	0.01925959	0.01772535	929.19	0.00417498	0.00922544	1459.19	0.00528028	0.00237143	1989.18	0.00376876	0.00382984	2519.18	-0.01873153	0	3049.18	0.20763417	0.21010245	3579.18	0.02495413	0.02536088	4109.18	-0.01770622	0	
399.39	0.01828755	0.01763312	929.39	0.00422464	0.0091731	1459.39	0.00461557	0.0023714	1989.38	0.0041772	0.00382981	2519.38	-0.01907579	0	3049.38	0.20820646	0.21003499	3579.38	0.0249407	0.02534309	4109.38	-0.01766625	0	
399.59	0.01806569	0.01754137	929.59	0.00514368	0.00912104	1459.59	0.00475854	0.00237138	1989.58	0.00432021	0.00382979	2519.58	-0.01909043	0	3049.58	0.20724958	0.20996756	3579.58	0.02492436	0.02532532	4109.58	-0.01730824	0	
399.79	0.017635	0.0174501	929.79	0.00613725	0.00906929	1459.79	0.00420082	0.00237135	1989.78	0.00466859	0.00382976	2519.78	-0.01916319	0	3049.78	0.20711057	0.20990014	3579.78	0.02481672	0.02530755	4109.78	-0.01741118	0	
399.99	0.01783966	0.0173593	929.99	0.00719653	0.00901782	1459.99	0.0042244	0.00237133	1989.98	0.00430048	0.00382974	2519.98	-0.01979193	0	3049.98	0.20683685	0.20983275	3579.98	0.02432807	0.0252898	4109.98	-0.01744098	0	
400.19	0.01864684	0.01726897	930.19	0.00685646	0.00896665	1460.19	0.00379997	0.0023713	1990.18	0.00358229	0.00382971	2520.18	-0.01967019	0	3050.18	0.20608093	0.20976538	3580.18	0.02394694	0.02527206	4110.18	-0.01746828	0	
400.39	0.01768522	0.01717912	930.39	0.00669869	0.00891577	1460.39	0.00423509	0.00237128	1990.38	0.00357682	0.00382969	2520.38	-0.01969075	0	3050.38	0.2060997	0.20969803	3580.38	0.02459152	0.02525433	4110.38	-0.01675643	0	
400.59	0.01872795	0.01708973	930.59	0.00591975	0.00886518	1460.59	0.00367145	0.00237125	1990.58	0.00408018	0.00382967	2520.58	-0.01963955	0	3050.58	0.2049432	0.2096307	3580.58	0.02435444	0.02523662	4110.58	-0.01649271	0	
400.79	0.01796352	0.0170008	930.79	0.00568974	0.00881487	1460.79	0.00322746	0.00237123	1990.78	0.00491873	0.00382964	2520.78	-0.01955612	0	3050.78	0.20467688	0.20956339	3580.78	0.02365118	0.02521892	4110.78	-0.0155533	0	
400.99	0.01894084	0.01691234	930.99	0.00576128	0.00876485	1460.99	0.00281885	0.00237121	1990.98	0.00496404	0.00382962	2520.98	-0.01940034	0	3050.98	0.20443013	0.2094961	3580.98	0.02376197	0.02520123	4110.98	-0.01524292	0	
401.19	0.01995625	0.01682434	931.19	0.00520626	0.00871512	1461.19	0.00347812	0.00237118	1991.18	0.00545653	0.00382959	2521.18	-0.01859163	0	3051.18	0.20382717	0.20942884	3581.18	0.02248854	0.02518355	4111.18	-0.01528976	0	
401.39	0.02066666	0.0167368	931.39	0.00476523	0.00866566	1461.39	0.0037728	0.00237116	1991.38	0.00620573	0.00382957	2521.38	-0.01857237	0	3051.38	0.202278	0.2093616	3581.38	0.02257353	0.02516589	4111.38	-0.0157412	0	
401.59	0.02076645	0.01664971	931.59	0.00496968	0.00861649	1461.59	0.00361169	0.00237113	1991.58	0.00645879	0.00382954	2521.58	-0.01859682	0	3051.58	0.20268665	0.20929438	3581.58	0.02296256	0.02514824	4111.58	-0.01503462	0	
401.79	0.02068346	0.01656308	931.79	0.00354886	0.0085676	1461.79	0.00345926	0.00237111	1991.78	0.00622522	0.00382952	2521.78	-0.01859652	0	3051.78	0.20282409	0.20922718	3581.78	0.02259873	0.0251306	4111.78	-0.01452019	0	
401.99	0.0208901	0.0164769	931.99	0.00335397	0.00851898	1461.99	0.00395164	0.00237108	1991.98	0.00673887	0.0038295	2521.98	-0.01718296	0	3051.98	0.20202572	0.20916	3581.98	0.02267412	0.02511297	4111.98	-0.01392471	0	
402.19	0.02182813	0.01639116	932.19	0.00303163	0.00847064	1462.19	0.00349919	0.00237106	1992.18	0.007134	0.00382947	2522.18	-0.01672374	0	3052.18	0.20167524	0.20909284	3582.18	0.02269645	0.02509535	4112.18	-0.01401964	0	
402.39	0.02194939	0.01630587	932.39	0.00237684	0.00842257	1462.39	0.00374774	0.00237103	1992.38	0.00697899	0.00382945	2522.38	-0.01668267	0	3052.38	0.20163922	0.20902571	3582.38	0.02219176	0.02507775	4112.38	-0.01480432	0	
402.59	0.02145479	0.01622103	932.59	0.00203016	0.00837478	1462.59	0.00410209	0.00237101	1992.58	0.00630706	0.00382942	2522.58	-0.01662603	0	3052.58	0.20220786	0.20895859	3582.58	0.02267175	0.02506016	4112.58	-0.01551612	0	
402.79	0.02115641	0.01613663	932.79	0.0021671	0.00832726	1462.79	0.00418924	0.00237099	1992.78	0.00583149	0.0038294	2522.78	-0.01651984	0	3052.78	0.20176617	0.2088915	3582.78	0.02211679	0.02504258	4112.78	-0.01565849	0	
402.99	0.02109898	0.01605266	932.99	0.00222435	0.00828	1462.99	0.00398714	0.00237096	1992.98	0.00532285	0.00382937	2522.98	-0.01746985	0	3052.98	0.20181975	0.20882443	3582.98	0.02272824	0.02502502	4112.98	-0.01570803	0	
403.19	0.02058805	0.01596913	933.19	0.00280495	0.00823302	1463.19	0.00451763	0.00237094	1993.18	0.0046194	0.00382935	2523.18	-0.01856039	0	3053.18	0.20232815	0.20875738	3583.18	0.0231238	0.02500746	4113.18	-0.01675756	0	
403.39	0.0202271	0.01588604	933.39	0.00473225	0.0081863	1463.39	0.00526769	0.00237091	1993.38	0.00379438	0.00382932	2523.38	-0.01899034	0	3053.38	0.20278292	0.20869036	3583.38	0.02343343	0.02498992	4113.38	-0.01670843	0	
403.59	0.01978953	0.01580338	933.59	0.00580147	0.00813985	1463.59	0.00608102	0.00237089	1993.58	0.00321632	0.0038293	2523.58	-0.01961681	0	3053.58	0.202725	0.20862335	3583.58	0.02378881	0.02497239	4113.58	-0.01713687	0	
403.79	0.02058967	0.01572115	933.79	0.00550093	0.00809366	1463.79	0.00566552	0.00237086	1993.78	0.00189293	0.00382928	2523.78	-0.01926127	0	3053.78	0.20278858	0.20855637	3583.78	0.0244883	0.02495488	4113.78	-0.01772849	0	
403.99	0.02042314	0.01563935	933.99	0.00552702	0.00804773	1463.99	0.00573147	0.00237084	1993.98	0.00115316	0.00382925	2523.98	-0.01906375	0	3053.98	0.20295254	0.2084894	3583.98	0.02442644	0.02493737	4113.98	-0.01814181	0	
404.19	0.02024363	0.01555797	934.19	0.00561882	0.00800206	1464.19	0.00559536	0.00237081	1994.18	0.001667	0.00382923	2524.18	-0.01940272	0	3054.18	0.20234838	0.20842246	3584.18	0.02493626	0.02491988	4114.18	-0.01774182	0	
404.39	0.01895029	0.01547702	934.39	0.00542695	0.00795666	1464.39	0.00513268	0.00237079	1994.38	0.00074234	0.0038292	2524.38	-0.0192422	0	3054.38	0.20247988	0.20835554	3584.38	0.02571108	0.0249024	4114.38	-0.01828758	0	
404.59	0.01922448	0.01539649	934.59	0.00526671	0.00791151	1464.59	0.00477227	0.00237077	1994.58	0.00104017	0.00382918	2524.58	-0.02027415	0	3054.58	0.20211043	0.20828865	3584.58	0.0255561	0.02488493	4114.58	-0.01845741	0	
404.79	0.0185011	0.01531637	934.79	0.00550442	0.00786661	1464.79	0.00505787	0.00237074	1994.78	0.00089817	0.00382915	2524.78	-0.02008104	0	3054.78	0.20226688	0.20822177	3584.78	0.02464545	0.02486748	4114.78	-0.01796086	0	
404.99	0.01867566	0.01523668	934.99	0.0060465	0.00782197	1464.99	0.00571412	0.00237072	1994.98	0.00127347	0.00382913	2524.98	-0.02009833	0	3054.98	0.20224343	0.20815492	3584.98	0.02525074	0.02485003	4114.98	-0.01802857	0	
405.19	0.01834918	0.0151574	935.19	0.00639683	0.00777759	1465.19	0.00582999	0.00237069	1995.18	0.00215662	0.00382911	2525.18	-0.01978521	0	3055.18	0.20187315	0.20808808	3585.18	0.02530709	0.0248326	4115.18	-0.01851182	0	
405.39	0.01755832	0.01507853	935.39	0.00610427	0.00773345	1465.39	0.00608446	0.00237067	1995.38	0.00246091	0.00382908	2525.38	-0.02002491	0	3055.38	0.20172579	0.20802127	3585.38	0.02549641	0.02481519	4115.38	-0.01816068	0	
405.59	0.01661815	0.01500007	935.59	0.00544184	0.00768957	1465.59	0.00635295	0.00237064	1995.58	0.0035262	0.00382906	2525.58	-0.02032982	0	3055.58	0.20185043	0.20795448	3585.58	0.02559239	0.02479778	4115.58	-0.01761686	0	
405.79	0.01610799	0.01492202	935.79	0.00499277	0.00764594	1465.79	0.00638349	0.00237062	1995.78	0.00427189	0.00382903	2525.78	-0.01908455	0	3055.78	0.20222067	0.20788771	3585.78	0.02491773	0.02478038	4115.78	-0.01759545	0	
405.99	0.01538181	0.01484438	935.99	0.00552748	0.00760255	1465.99	0.00668337	0.00237059	1995.98	0.00542107	0.00382901	2525.98	-0.01816697	0	3055.98	0.20109853	0.20782096	3585.98	0.02503898	0.024763	4115.98	-0.01718761	0	
406.19	0.01544343	0.01476714	936.19	0.00548058	0.00755941	1466.19	0.0059679	0.00237057	1996.18	0.00637944	0.00382898	2526.18	-0.01828514	0	3056.18	0.20089117	0.20775424	3586.18	0.02460718	0.02474563	4116.18	-0.01780931	0	
406.39	0.01440001	0.0146903	936.39	0.0053396	0.00751651	1466.39	0.00597542	0.00237055	1996.38	0.00665727	0.00382896	2526.38	-0.01841828	0	3056.38	0.200847	0.20768753	3586.38	0.02386456	0.02472828	4116.38	-0.01771896	0	
406.59	0.01455181	0.01461386	936.59	0.00436923	0.00747386	1466.59	0.00607215	0.00237052	1996.58	0.00738587	0.00382893	2526.58	-0.01733245	0	3056.58	0.20058252	0.20762085	3586.58	0.02377693	0.02471093	4116.58	-0.01832503	0	
406.79	0.01455879	0.01453782	936.79	0.00394482	0.00743145	1466.79	0.00511208	0.0023705	1996.78	0.0071578	0.00382891	2526.78	-0.01665229	0	3056.78	0.20034469	0.20755419	3586.78	0.02303311	0.0246936	4116.78	-0.01904642	0	
406.99	0.01428059	0.01446217	936.99	0.00406251	0.00738928	1466.99	0.00515416	0.00237047	1996.98	0.00675083	0.00382889	2526.98	-0.01738997	0	3056.98	0.20119569	0.20748754	3586.98	0.02346442	0.02467628	4116.98	-0.01996278	0	
407.19	0.01464168	0.01438692	937.19	0.00473298	0.00734735	1467.19	0.00543101	0.00237045	1997.18	0.00747752	0.00382886	2527.18	-0.01802661	0	3057.18	0.20071773	0.20742093	3587.18	0.02330414	0.02465897	4117.18	-0.02085955	0	
407.39	0.01466159	0.01431206	937.39	0.00463646	0.00730566	1467.39	0.00568831	0.00237042	1997.38	0.00761645	0.00382884	2527.38	-0.01908578	0	3057.38	0.20067502	0.20735433	3587.38	0.0231392	0.02464167	4117.38	-0.02095297	0	
407.59	0.0147569	0.01423759	937.59	0.00384998	0.0072642	1467.59	0.00568631	0.0023704	1997.58	0.00779874	0.00382881	2527.58	-0.01861266	0	3057.58	0.20095738	0.20728775	3587.58	0.02338126	0.02462439	4117.58	-0.02143156	0	
407.79	0.01542059	0.01416351	937.79	0.00230539	0.00722298	1467.79	0.00585353	0.00237037	1997.78	0.00717664	0.00382879	2527.78	-0.01797645	0	3057.78	0.20076665	0.2072212	3587.78	0.02343505	0.02460711	4117.78	-0.020724	0	
407.99	0.0152584	0.01408981	937.99	0.00235939	0.007182	1467.99	0.0068487	0.00237035	1997.98	0.00702445	0.00382876	2527.98	-0.01848897	0	3057.98	0.20154883	0.20715466	3587.98	0.02349981	0.02458985	4117.98	-0.02051781	0	
408.19	0.01591606	0.0140165	938.19	0.00311087	0.00714124	1468.19	0.00606613	0.00237033	1998.18	0.00572634	0.00382874	2528.18	-0.01869192	0	3058.18	0.20193902	0.20708815	3588.18	0.02365308	0.02457261	4118.18	-0.01964035	0	
408.39	0.01620205	0.01394357	938.39	0.003242	0.00710072	1468.39	0.00525256	0.0023703	1998.38	0.0047638	0.00382872	2528.38	-0.01870612	0	3058.38	0.20273391	0.20702166	3588.38	0.02377801	0.02455537	4118.38	-0.01995047	0	
408.59	0.01721866	0.01387101	938.59	0.00290634	0.00706043	1468.59	0.00477407	0.00237028	1998.58	0.00491212	0.00382869	2528.58	-0.01877698	0	3058.58	0.20215074	0.20695519	3588.58	0.02486456	0.02453815	4118.58	-0.01923525	0	
408.79	0.01704912	0.01379884	938.79	0.00335413	0.00702036	1468.79	0.00514579	0.00237025	1998.78	0.0046427	0.00382867	2528.78	-0.01843153	0	3058.78	0.20232854	0.20688874	3588.78	0.02539195	0.02452093	4118.78	-0.01818087	0	
408.99	0.0181844	0.01372704	938.99	0.00377146	0.00698052	1468.99	0.00600826	0.00237023	1998.98	0.00483376	0.00382864	2528.98	-0.01829046	0	3058.98	0.20250344	0.20682231	3588.98	0.02591701	0.02450373	4118.98	-0.01764677	0	
409.19	0.01869608	0.01365561	939.19	0.00335916	0.00694091	1469.19	0.00584469	0.0023702	1999.18	0.00441387	0.00382862	2529.18	-0.0180135	0	3059.18	0.20262663	0.20675591	3589.18	0.0255519	0.02448655	4119.18	-0.0180163	0	
409.39	0.01910327	0.01358456	939.39	0.00228965	0.00690153	1469.39	0.0066978	0.00237018	1999.38	0.00401027	0.00382859	2529.38	-0.01857213	0	3059.38	0.20203873	0.20668952	3589.38	0.02555199	0.02446937	4119.38	-0.01759245	0	
409.59	0.01902965	0.01351387	939.59	0.00199112	0.00686237	1469.59	0.00606315	0.00237015	1999.58	0.00388243	0.00382857	2529.58	-0.01952743	0	3059.58	0.20165416	0.20662316	3589.58	0.0253404	0.02445221	4119.58	-0.0164751	0	
409.79	0.01872986	0.01344356	939.79	0.00197106	0.00682342	1469.79	0.00539081	0.00237013	1999.78	0.00335024	0.00382854	2529.78	-0.01941988	0	3059.78	0.20165808	0.20655682	3589.78	0.02575462	0.02443505	4119.78	-0.01649421	0	
409.99	0.01781786	0.0133736	939.99	0.00280262	0.00678471	1469.99	0.00486739	0.00237011	1999.98	0.00339464	0.00382852	2529.98	-0.02020031	0	3059.98	0.20082734	0.2064905	3589.98	0.02598699	0.02441792	4119.98	-0.01640699	0	
410.19	0.01752191	0.01330402	940.19	0.00228759	0.00674621	1470.19	0.00408621	0.00237008	2000.18	0.00345416	0.0038285	2530.18	-0.02061896	0	3060.18	0.20071887	0.2064242	3590.18	0.02555046	0.02440079	4120.18	-0.01646902	0	
410.39	0.01736893	0.01323479	940.39	0.00170425	0.00670792	1470.39	0.00411086	0.00237006	2000.38	0.00324663	0.00382847	2530.38	-0.02068505	0	3060.38	0.20088728	0.20635792	3590.38	0.02506355	0.02438367	4120.38	-0.01724287	0	
410.59	0.01720236	0.01316593	940.59	0.00138842	0.00666986	1470.59	0.00365703	0.00237003	2000.58	0.00305875	0.00382845	2530.58	-0.01977298	0	3060.58	0.20102133	0.20629166	3590.58	0.02490881	0.02436657	4120.58	-0.01868169	0	
410.79	0.01752328	0.01309742	940.79	0.00203423	0.00663201	1470.79	0.00268903	0.00237001	2000.78	0.00136394	0.00382842	2530.78	-0.02000908	0	3060.78	0.20188236	0.20622543	3590.78	0.02548552	0.02434948	4120.78	-0.01972631	0	
410.99	0.01736281	0.01302927	940.99	0.00243018	0.00659438	1470.99	0.00312074	0.00236998	2000.98	0.00110286	0.0038284	2530.98	-0.02133991	0	3060.98	0.20166551	0.20615922	3590.98	0.02594296	0.0243324	4120.98	-0.02038269	0	
411.19	0.01704594	0.01296148	941.19	0.00245516	0.00655696	1471.19	0.00425649	0.00236996	2001.18	0.0015406	0.00382837	2531.18	-0.021935	0	3061.18	0.20071756	0.20609302	3591.18	0.02520142	0.02431533	4121.18	-0.0206104	0	
411.39	0.01686662	0.01289403	941.39	0.00251191	0.00651975	1471.39	0.00489534	0.00236993	2001.38	0.00113317	0.00382835	2531.38	-0.02244392	0	3061.38	0.20046584	0.20602685	3591.38	0.02466201	0.02429827	4121.38	-0.02024908	0	
411.59	0.01545185	0.01282694	941.59	0.00337646	0.00648276	1471.59	0.00444087	0.00236991	2001.58	0.00098413	0.00382833	2531.58	-0.02172615	0	3061.58	0.19991078	0.2059607	3591.58	0.02413259	0.02428123	4121.58	-0.02065969	0	
411.79	0.01509858	0.0127602	941.79	0.00318518	0.00644597	1471.79	0.00479437	0.00236989	2001.78	0.00158926	0.0038283	2531.78	-0.02162769	0	3061.78	0.19945826	0.20589457	3591.78	0.02348584	0.0242642	4121.78	-0.01995732	0	
411.99	0.01474333	0.0126938	941.99	0.00433683	0.00640939	1471.99	0.00382683	0.00236986	2001.98	0.00153689	0.00382828	2531.98	-0.02133439	0	3061.98	0.19942042	0.20582846	3591.98	0.0236374	0.02424718	4121.98	-0.01921012	0	
412.19	0.01484663	0.01262775	942.19	0.00512047	0.00637302	1472.19	0.00218439	0.00236984	2002.18	0.00152257	0.00382825	2532.18	-0.02098646	0	3062.18	0.19908859	0.20576238	3592.18	0.02334503	0.02423017	4122.18	-0.01814088	0	
412.39	0.01526316	0.01256205	942.39	0.00577705	0.00633686	1472.39	0.0017851	0.00236981	2002.38	0.00301994	0.00382823	2532.38	-0.02119851	0	3062.38	0.19865034	0.20569631	3592.38	0.02392431	0.02421318	4122.38	-0.01767819	0	
412.59	0.01583537	0.01249668	942.59	0.00576937	0.0063009	1472.59	0.00188363	0.00236979	2002.58	0.00376011	0.0038282	2532.58	-0.02097536	0	3062.58	0.19772112	0.20563027	3592.58	0.02439036	0.02419619	4122.58	-0.01650362	0	
412.79	0.01496298	0.01243166	942.79	0.00624796	0.00626515	1472.79	0.00198967	0.00236976	2002.78	0.00443217	0.00382818	2532.78	-0.02063727	0	3062.78	0.19714101	0.20556424	3592.78	0.02325572	0.02417922	4122.78	-0.01533079	0	
412.99	0.01589813	0.01236697	942.99	0.00656642	0.00622959	1472.99	0.00233878	0.00236974	2002.98	0.00516738	0.00382816	2532.98	-0.01983874	0	3062.98	0.19713884	0.20549824	3592.98	0.02265351	0.02416226	4122.98	-0.01471286	0	
413.19	0.01518548	0.01230262	943.19	0.00583929	0.00619424	1473.19	0.00216363	0.00236971	2003.18	0.00559483	0.00382813	2533.18	-0.01963337	0	3063.18	0.19668462	0.20543226	3593.18	0.02305114	0.02414531	4123.18	-0.01438469	0	
413.39	0.01503333	0.01223861	943.39	0.00545116	0.0061591	1473.39	0.00287411	0.00236969	2003.38	0.00607632	0.00382811	2533.38	-0.02061094	0	3063.38	0.19653903	0.2053663	3593.38	0.02293746	0.02412837	4123.38	-0.01433493	0	
413.59	0.01442542	0.01217493	943.59	0.00570417	0.00612415	1473.59	0.00218679	0.00236967	2003.58	0.00591898	0.00382808	2533.58	-0.02128265	0	3063.58	0.19679147	0.20530036	3593.58	0.02329268	0.02411145	4123.58	-0.01416784	0	
413.79	0.01399743	0.01211158	943.79	0.00512812	0.00608939	1473.79	0.00259576	0.00236964	2003.78	0.00541401	0.00382806	2533.78	-0.02065463	0	3063.78	0.19764816	0.20523445	3593.78	0.02370839	0.02409454	4123.78	-0.01489085	0	
413.99	0.01321961	0.01204856	943.99	0.00506377	0.00605484	1473.99	0.00263342	0.00236962	2003.98	0.00541975	0.00382803	2533.98	-0.02129691	0	3063.98	0.1980571	0.20516855	3593.98	0.02386559	0.02407764	4123.98	-0.01558454	0	
414.19	0.01366237	0.01198586	944.19	0.00380192	0.00602048	1474.19	0.00330067	0.00236959	2004.18	0.00506288	0.00382801	2534.18	-0.02087234	0	3064.18	0.19868207	0.20510268	3594.18	0.02314433	0.02406075	4124.18	-0.01549262	0	
414.39	0.01454218	0.0119235	944.39	0.00345806	0.00598632	1474.39	0.00350712	0.00236957	2004.38	0.00444135	0.00382798	2534.38	-0.02077698	0	3064.38	0.19905494	0.20503682	3594.38	0.0229688	0.02404387	4124.38	-0.01695566	0	
414.59	0.01475796	0.01186146	944.59	0.00318346	0.00595235	1474.59	0.00288215	0.00236954	2004.58	0.00285153	0.00382796	2534.58	-0.02014835	0	3064.58	0.19915429	0.20497099	3594.58	0.02399818	0.02402701	4124.58	-0.01686483	0	
414.79	0.0150296	0.01179974	944.79	0.00277603	0.00591857	1474.79	0.00381438	0.00236952	2004.78	0.00170944	0.00382794	2534.78	-0.02020841	0	3064.78	0.19978299	0.20490518	3594.78	0.02488297	0.02401015	4124.78	-0.01707835	0	
414.99	0.01474612	0.01173834	944.99	0.00254092	0.00588499	1474.99	0.00466683	0.0023695	2004.98	0.00181099	0.00382791	2534.98	-0.02068937	0	3064.98	0.1996679	0.20483939	3594.98	0.0252818	0.02399331	4124.98	-0.01706171	0	
415.19	0.01354445	0.01167726	945.19	0.0024477	0.00585159	1475.19	0.00477096	0.00236947	2005.18	0.00140475	0.00382789	2535.18	-0.02027773	0	3065.18	0.19920064	0.20477362	3595.18	0.02566068	0.02397648	4125.18	-0.01644899	0	
415.39	0.01316413	0.0116165	945.39	0.00254822	0.00581839	1475.39	0.00424267	0.00236945	2005.38	0.00170626	0.00382786	2535.38	-0.02042942	0	3065.38	0.19942753	0.20470787	3595.38	0.02615362	0.02395966	4125.38	-0.01681017	0	
415.59	0.01202198	0.01155606	945.59	0.00253791	0.00578537	1475.59	0.00304206	0.00236942	2005.58	0.002271	0.00382784	2535.58	-0.01977308	0	3065.58	0.19896489	0.20464215	3595.58	0.02574277	0.02394286	4125.58	-0.01797193	0	
415.79	0.01183369	0.01149593	945.79	0.00186321	0.00575254	1475.79	0.00281174	0.0023694	2005.78	0.00292827	0.00382781	2535.78	-0.01934344	0	3065.78	0.19948029	0.20457644	3595.78	0.02589968	0.02392606	4125.78	-0.01715901	0	
415.99	0.01204849	0.01143611	945.99	0.00212164	0.0057199	1475.99	0.00194216	0.00236937	2005.98	0.00283961	0.00382779	2535.98	-0.01960894	0	3065.98	0.19899889	0.20451076	3595.98	0.02642257	0.02390928	4125.98	-0.01691025	0	
416.19	0.01221814	0.0113766	946.19	0.00217695	0.00568744	1476.19	0.00140336	0.00236935	2006.18	0.00370366	0.00382777	2536.18	-0.02020687	0	3066.18	0.19953529	0.20444509	3596.18	0.02577047	0.02389251	4126.18	-0.01714128	0	
416.39	0.0134027	0.01131741	946.39	0.00283275	0.00565517	1476.39	0.00207191	0.00236932	2006.38	0.00426241	0.00382774	2536.38	-0.02054975	0	3066.38	0.19910375	0.20437945	3596.38	0.02616441	0.02387575	4126.38	-0.01663217	0	
416.59	0.0130038	0.01125852	946.59	0.00236118	0.00562308	1476.59	0.00192892	0.0023693	2006.58	0.00398426	0.00382772	2536.58	-0.02042238	0	3066.58	0.19816423	0.20431383	3596.58	0.0251598	0.023859	4126.58	-0.01660744	0	
416.79	0.01281949	0.01119994	946.79	0.00234998	0.00559117	1476.79	0.00100127	0.00236928	2006.78	0.00370849	0.00382769	2536.78	-0.02046689	0	3066.78	0.19742911	0.20424823	3596.78	0.02489572	0.02384227	4126.78	-0.01638637	0	
416.99	0.01270066	0.01114166	946.99	0.00305499	0.00555945	1476.99	0.00143182	0.00236925	2006.98	0.00373723	0.00382767	2536.98	-0.02044662	0	3066.98	0.19728121	0.20418265	3596.98	0.02543956	0.02382554	4126.98	-0.01618337	0	
417.19	0.01269793	0.01108369	947.19	0.00289211	0.0055279	1477.19	0.00165766	0.00236923	2007.18	0.00405929	0.00382764	2537.18	-0.02117532	0	3067.18	0.19673569	0.20411709	3597.18	0.0252337	0.02380883	4127.18	-0.01591129	0	
417.39	0.01311885	0.01102601	947.39	0.0029799	0.00549653	1477.39	0.0023536	0.0023692	2007.38	0.00426667	0.00382762	2537.38	-0.02197041	0	3067.38	0.19672997	0.20405155	3597.38	0.02454302	0.02379213	4127.38	-0.01744445	0	
417.59	0.01305602	0.01096864	947.59	0.00259964	0.00546534	1477.59	0.00242703	0.00236918	2007.58	0.0033464	0.00382759	2537.58	-0.02172254	0	3067.58	0.19678777	0.20398604	3597.58	0.02410512	0.02377544	4127.58	-0.01759045	0	
417.79	0.01286353	0.01091157	947.79	0.00274217	0.00543433	1477.79	0.00208941	0.00236915	2007.78	0.00235212	0.00382757	2537.78	-0.02150273	0	3067.78	0.19768226	0.20392054	3597.78	0.02368898	0.02375876	4127.78	-0.01743547	0	
417.99	0.01249747	0.01085479	947.99	0.00216766	0.00540349	1477.99	0.001353	0.00236913	2007.98	0.00155016	0.00382755	2537.98	-0.02207583	0	3067.98	0.19746521	0.20385507	3597.98	0.02266449	0.0237421	4127.98	-0.01720553	0	
418.19	0.01224178	0.01079831	948.19	0.00210935	0.00537283	1478.19	0.00101842	0.0023691	2008.18	0.00001859	0.00382752	2538.18	-0.02188582	0	3068.18	0.19694687	0.20378962	3598.18	0.02142973	0.02372545	4128.18	-0.0175844	0	
418.39	0.01111379	0.01074212	948.39	0.00244869	0.00534234	1478.39	0.00146442	0.00236908	2008.38	-0.00021671	0.0038275	2538.38	-0.02189782	0	3068.38	0.19626119	0.20372418	3598.38	0.02187258	0.0237088	4128.38	-0.0177348	0	
418.59	0.0102456	0.01068623	948.59	0.00230191	0.00531203	1478.59	0.00161287	0.00236906	2008.58	-0.00013947	0.00382747	2538.58	-0.02051375	0	3068.58	0.19727876	0.20365877	3598.58	0.02210073	0.02369217	4128.58	-0.01779515	0	
418.79	0.00925355	0.01063063	948.79	0.00163849	0.00528188	1478.79	0.00232779	0.00236903	2008.78	0.00033366	0.00382745	2538.78	-0.02022462	0	3068.78	0.1970533	0.20359338	3598.78	0.02210147	0.02367556	4128.78	-0.01710349	0	
418.99	0.00918072	0.01057531	948.99	0.00171353	0.00525191	1478.99	0.00191444	0.00236901	2008.98	0.00088646	0.00382742	2538.98	-0.01959653	0	3068.98	0.19771658	0.20352801	3598.98	0.02243816	0.02365895	4128.98	-0.01747361	0	
419.19	0.00819201	0.01052028	949.19	0.00195652	0.00522211	1479.19	0.00201528	0.00236898	2009.18	0.0010594	0.0038274	2539.18	-0.01911598	0	3069.18	0.19778454	0.20346267	3599.18	0.02223315	0.02364235	4129.18	-0.01700885	0	
419.39	0.0075842	0.01046554	949.39	0.00205303	0.00519248	1479.39	0.00172858	0.00236896	2009.38	0.00161981	0.00382738	2539.38	-0.01853767	0	3069.38	0.19857688	0.20339734	3599.38	0.02128347	0.02362577	4129.38	-0.01830676	0	
419.59	0.00816117	0.01041109	949.59	0.00237111	0.00516301	1479.59	0.00171736	0.00236893	2009.58	0.0025156	0.00382735	2539.58	-0.01790613	0	3069.58	0.19819342	0.20333203	3599.58	0.02158035	0.0236092	4129.58	-0.0184985	0	
419.79	0.00904175	0.01035692	949.79	0.00252397	0.00513371	1479.79	0.00214727	0.00236891	2009.78	0.00281196	0.00382733	2539.78	-0.01886534	0	3069.78	0.19852658	0.20326675	3599.78	0.02164193	0.02359264	4129.78	-0.01749871	0	
419.99	0.00976301	0.01030303	949.99	0.00223813	0.00510458	1479.99	0.00179177	0.00236888	2009.98	0.00335319	0.0038273	2539.98	-0.01989506	0	3069.98	0.19786609	0.20320148	3599.98	0.02202656	0.02357609	4129.98	-0.01732676	0	
420.19	0.01041019	0.01024942	950.19	0.00229011	0.00507562	1480.19	0.00144034	0.00236886	2010.18	0.00408509	0.00382728	2540.18	-0.02046599	0	3070.18	0.19832726	0.20313624	3600.18	0.02191457	0.02355955	4130.18	-0.01708329	0	
420.39	0.01109409	0.01019609	950.39	0.00209337	0.00504682	1480.39	0.00224334	0.00236884	2010.38	0.00349273	0.00382725	2540.38	-0.02106698	0	3070.38	0.19819966	0.20307102	3600.38	0.02211818	0.02354303	4130.38	-0.01687902	0	
420.59	0.01102395	0.01014303	950.59	0.0015312	0.00501818	1480.59	0.00220168	0.00236881	2010.58	0.00398536	0.00382723	2540.58	-0.02113668	0	3070.58	0.19753977	0.20300582	3600.58	0.02181817	0.02352651	4130.58	-0.01761741	0	
420.79	0.01183133	0.01009025	950.79	0.0016604	0.0049897	1480.79	0.00131916	0.00236879	2010.78	0.00433595	0.0038272	2540.78	-0.02184378	0	3070.78	0.19738592	0.20294064	3600.78	0.02243892	0.02351001	4130.78	-0.01685469	0	
420.99	0.0123974	0.01003775	950.99	0.00258114	0.00496139	1480.99	0.00206635	0.00236876	2010.98	0.00495813	0.00382718	2540.98	-0.0214385	0	3070.98	0.19687639	0.20287548	3600.98	0.02207901	0.02349352	4130.98	-0.01710534	0	
421.19	0.01239909	0.00998552	951.19	0.00258702	0.00493324	1481.19	0.00246977	0.00236874	2011.18	0.00571535	0.00382716	2541.18	-0.02187794	0	3071.18	0.1958825	0.20281034	3601.18	0.02204931	0.02347704	4131.18	-0.0168157	0	
421.39	0.01170124	0.00993356	951.39	0.00270383	0.00490524	1481.39	0.00316995	0.00236871	2011.38	0.00540134	0.00382713	2541.38	-0.0223088	0	3071.38	0.19652446	0.20274522	3601.38	0.02260191	0.02346057	4131.38	-0.01817778	0	
421.59	0.01176055	0.00988188	951.59	0.00272701	0.00487741	1481.59	0.0033421	0.00236869	2011.58	0.00463603	0.00382711	2541.58	-0.02198158	0	3071.58	0.19737871	0.20268013	3601.58	0.02208451	0.02344412	4131.58	-0.01779004	0	
421.79	0.01142869	0.00983046	951.79	0.00273899	0.00484973	1481.79	0.00277783	0.00236866	2011.78	0.0034058	0.00382708	2541.78	-0.02301126	0	3071.78	0.19743432	0.20261505	3601.78	0.02244543	0.02342767	4131.78	-0.01795764	0	
421.99	0.01094393	0.00977931	951.99	0.00238457	0.00482221	1481.99	0.00244903	0.00236864	2011.98	0.0029177	0.00382706	2541.98	-0.02343212	0	3071.98	0.19707225	0.20254999	3601.98	0.02195555	0.02341124	4131.98	-0.01819468	0	
422.19	0.01119871	0.00972842	952.19	0.00291116	0.00479485	1482.19	0.00319457	0.00236862	2012.18	0.00294355	0.00382703	2542.18	-0.0234425	0	3072.18	0.1959677	0.20248496	3602.18	0.02202482	0.02339482	4132.18	-0.0200155	0	
422.39	0.01072609	0.0096778	952.39	0.00248562	0.00476764	1482.39	0.00342826	0.00236859	2012.38	0.00371586	0.00382701	2542.38	-0.02285689	0	3072.38	0.1955844	0.20241995	3602.38	0.02159629	0.02337841	4132.38	-0.02027317	0	
422.59	0.01127199	0.00962745	952.59	0.00236694	0.00474058	1482.59	0.00369	0.00236857	2012.58	0.00355582	0.00382699	2542.58	-0.02269087	0	3072.58	0.19556037	0.20235496	3602.58	0.02134788	0.02336201	4132.58	-0.02032024	0	
422.79	0.01159282	0.00957735	952.79	0.0024214	0.00471368	1482.79	0.00340437	0.00236854	2012.78	0.00314198	0.00382696	2542.78	-0.02244592	0	3072.78	0.1945576	0.20228998	3602.78	0.02206884	0.02334562	4132.78	-0.01940081	0	
422.99	0.01209376	0.00952752	952.99	0.0028143	0.00468694	1482.99	0.00321858	0.00236852	2012.98	0.00248478	0.00382694	2542.98	-0.02214063	0	3072.98	0.19510097	0.20222503	3602.98	0.02245405	0.02332925	4132.98	-0.01961013	0	
423.19	0.01169261	0.00947794	953.19	0.00257568	0.00466034	1483.19	0.00273742	0.00236849	2013.18	0.00239021	0.00382691	2543.18	-0.02155707	0	3073.18	0.19491852	0.2021601	3603.18	0.02318447	0.02331288	4133.18	-0.01911755	0	
423.39	0.01132099	0.00942862	953.39	0.00229247	0.0046339	1483.39	0.00251322	0.00236847	2013.38	0.00248119	0.00382689	2543.38	-0.02147405	0	3073.38	0.19470312	0.2020952	3603.38	0.02419414	0.02329653	4133.38	-0.01977046	0	
423.59	0.01242969	0.00937956	953.59	0.00214651	0.0046076	1483.59	0.00278083	0.00236845	2013.58	0.0024085	0.00382686	2543.58	-0.02215932	0	3073.58	0.19460484	0.20203031	3603.58	0.0250821	0.02328019	4133.58	-0.01942859	0	
423.79	0.012503	0.00933076	953.79	0.00204731	0.00458146	1483.79	0.00260846	0.00236842	2013.78	0.00156423	0.00382684	2543.78	-0.02324376	0	3073.78	0.19445467	0.20196544	3603.78	0.02568684	0.02326386	4133.78	-0.01842443	0	
423.99	0.01169067	0.00928221	953.99	0.00199847	0.00455546	1483.99	0.00162261	0.0023684	2013.98	0.00142956	0.00382682	2543.98	-0.02361033	0	3073.98	0.19443026	0.20190059	3603.98	0.02686743	0.02324754	4133.98	-0.01760569	0	
424.19	0.01151437	0.00923391	954.19	0.002468	0.00452961	1484.19	0.00138224	0.00236837	2014.18	0.00120479	0.00382679	2544.18	-0.02358866	0	3074.18	0.19513959	0.20183577	3604.18	0.02783847	0.02323123	4134.18	-0.01778181	0	
424.39	0.01179796	0.00918586	954.39	0.00252134	0.0045039	1484.39	0.00162876	0.00236835	2014.38	0.00052828	0.00382677	2544.38	-0.02282501	0	3074.38	0.19523416	0.20177096	3604.38	0.02845001	0.02321494	4134.38	-0.01776482	0	
424.59	0.01146847	0.00913807	954.59	0.00337228	0.00447835	1484.59	0.00110221	0.00236832	2014.58	0.00086152	0.00382674	2544.58	-0.02272216	0	3074.58	0.19538344	0.20170618	3604.58	0.029212	0.02319866	4134.58	-0.01737812	0	
424.79	0.01123133	0.00909052	954.79	0.00398833	0.00445294	1484.79	0.00000696	0.0023683	2014.78	0.00079401	0.00382672	2544.78	-0.02258244	0	3074.78	0.19531512	0.20164142	3604.78	0.0284775	0.02318238	4134.78	-0.01707515	0	
424.99	0.01081769	0.00904322	954.99	0.00471537	0.00442767	1484.99	-0.00035819	0.00236827	2014.98	0.00103041	0.00382669	2544.98	-0.02118342	0	3074.98	0.19466439	0.20157667	3604.98	0.02807049	0.02316612	4134.98	-0.01734787	0	
425.19	0.00937027	0.00899616	955.19	0.00438243	0.00440254	1485.19	0.00000256	0.00236825	2015.18	0.00135654	0.00382667	2545.18	-0.02087456	0	3075.18	0.19458294	0.20151195	3605.18	0.02747326	0.02314987	4135.18	-0.01649433	0	
425.39	0.00890452	0.00894935	955.39	0.00425676	0.00437756	1485.39	-0.00070433	0.00236823	2015.38	0.00112429	0.00382664	2545.38	-0.02101849	0	3075.38	0.19518548	0.20144725	3605.38	0.02706039	0.02313363	4135.38	-0.01676143	0	
425.59	0.00895419	0.00890279	955.59	0.00513942	0.00435272	1485.59	-0.00138097	0.0023682	2015.58	0.00166808	0.00382662	2545.58	-0.02131874	0	3075.58	0.19508256	0.20138257	3605.58	0.02600113	0.02311741	4135.58	-0.01652779	0	
425.79	0.00894568	0.00885646	955.79	0.00501986	0.00432802	1485.79	-0.00245377	0.00236818	2015.78	0.00147548	0.0038266	2545.78	-0.0223857	0	3075.78	0.19394172	0.20131791	3605.78	0.02608031	0.02310119	4135.78	-0.01691316	0	
425.99	0.0091788	0.00881038	955.99	0.00590123	0.00430346	1485.99	-0.0025848	0.00236815	2015.98	0.00177974	0.00382657	2545.98	-0.02197295	0	3075.98	0.19331908	0.20125328	3605.98	0.02490064	0.02308499	4135.98	-0.01786958	0	
426.19	0.01018031	0.00876454	956.19	0.00536115	0.00427904	1486.19	-0.00188871	0.00236813	2016.18	0.00108987	0.00382655	2546.18	-0.02275825	0	3076.18	0.19305369	0.20118866	3606.18	0.02325471	0.0230688	4136.18	-0.01811342	0	
426.39	0.01035167	0.00871893	956.39	0.00475511	0.00425476	1486.39	-0.00174793	0.0023681	2016.38	0.00134306	0.00382652	2546.38	-0.02381843	0	3076.38	0.19284887	0.20112406	3606.38	0.02220799	0.02305261	4136.38	-0.01808029	0	
426.59	0.01077834	0.00867356	956.59	0.00558786	0.00423062	1486.59	-0.00077009	0.00236808	2016.58	0.00138067	0.0038265	2546.58	-0.02491404	0	3076.58	0.1919511	0.20105948	3606.58	0.02198514	0.02303644	4136.58	-0.0175104	0	
426.79	0.01143869	0.00862843	956.79	0.0053995	0.00420661	1486.79	-0.00073826	0.00236805	2016.78	0.00148348	0.00382647	2546.78	-0.02466145	0	3076.78	0.19176653	0.20099493	3606.78	0.02192598	0.02302029	4136.78	-0.01733621	0	
426.99	0.01121326	0.00858354	956.99	0.00398122	0.00418274	1486.99	-0.00068791	0.00236803	2016.98	0.00104499	0.00382645	2546.98	-0.02429035	0	3076.98	0.19192082	0.20093039	3606.98	0.02214992	0.02300414	4136.98	-0.01758419	0	
427.19	0.01104028	0.00853887	957.19	0.00293098	0.004159	1487.19	-0.00058215	0.00236801	2017.18	0.00183795	0.00382643	2547.18	-0.02453099	0	3077.18	0.19168353	0.20086588	3607.18	0.0225464	0.022988	4137.18	-0.01798312	0	
427.39	0.01189837	0.00849444	957.39	0.00216486	0.0041354	1487.39	0.00013631	0.00236798	2017.38	0.00199287	0.0038264	2547.38	-0.02647082	0	3077.38	0.19206421	0.20080139	3607.38	0.02203294	0.02297188	4137.38	-0.01865033	0	
427.59	0.01221506	0.00845024	957.59	0.00068892	0.00411194	1487.59	0.00037998	0.00236796	2017.58	0.00197945	0.00382638	2547.58	-0.0275229	0	3077.58	0.19278231	0.20073692	3607.58	0.02236726	0.02295576	4137.58	-0.01916727	0	
427.79	0.01131804	0.00840627	957.79	0.00020125	0.00408861	1487.79	0.00047035	0.00236793	2017.78	0.00159421	0.00382635	2547.78	-0.02790812	0	3077.78	0.1926847	0.20067246	3607.78	0.02349519	0.02293966	4137.78	-0.01832337	0	
427.99	0.01123758	0.00836253	957.99	-0.00010112	0.0040654	1487.99	0.00008997	0.00236791	2017.98	0.00180747	0.00382633	2547.98	-0.02841781	0	3077.98	0.19287139	0.20060803	3607.98	0.0236107	0.02292357	4137.98	-0.01704143	0	
428.19	0.01161949	0.00831902	958.19	-0.00075804	0.00404234	1488.19	0.00025143	0.00236788	2018.18	0.00143604	0.0038263	2548.18	-0.02783425	0	3078.18	0.19363053	0.20054362	3608.18	0.02405361	0.02290749	4138.18	-0.01842524	0	
428.39	0.01195531	0.00827573	958.39	-0.00000789	0.0040194	1488.39	-0.00061246	0.00236786	2018.38	0.00135475	0.00382628	2548.38	-0.02773181	0	3078.38	0.19321741	0.20047923	3608.38	0.0243958	0.02289142	4138.38	-0.01886233	0	
428.59	0.01141375	0.00823267	958.59	0.00016663	0.00399659	1488.59	-0.00117809	0.00236783	2018.58	0.00110976	0.00382625	2548.58	-0.02742131	0	3078.58	0.19432636	0.20041486	3608.58	0.02402258	0.02287537	4138.58	-0.01899095	0	
428.79	0.01145574	0.00818984	958.79	-0.00016975	0.00397391	1488.79	-0.00187029	0.00236781	2018.78	0.00059515	0.00382623	2548.78	-0.02631038	0	3078.78	0.19386458	0.20035051	3608.78	0.02291675	0.02285932	4138.78	-0.01981784	0	
428.99	0.01010941	0.00814722	958.99	-0.00016478	0.00395136	1488.99	-0.00172688	0.00236779	2018.98	0.00061031	0.00382621	2548.98	-0.02466947	0	3078.98	0.19382891	0.20028619	3608.98	0.02320984	0.02284329	4138.98	-0.01960154	0	
429.19	0.00940611	0.00810483	959.19	-0.00087763	0.00392894	1489.19	-0.00055709	0.00236776	2019.18	0.00128176	0.00382618	2549.18	-0.02381732	0	3079.18	0.19409734	0.20022188	3609.18	0.02268225	0.02282726	4139.18	-0.01987802	0	
429.39	0.00854864	0.00806266	959.39	-0.00079182	0.00390664	1489.39	-0.00189461	0.00236774	2019.38	0.00190677	0.00382616	2549.38	-0.02319803	0	3079.38	0.19358309	0.20015759	3609.38	0.02283782	0.02281125	4139.38	-0.01966015	0	
429.59	0.00796969	0.0080207	959.59	0.00057417	0.00388448	1489.59	-0.00211607	0.00236771	2019.58	0.00143458	0.00382613	2549.58	-0.02283963	0	3079.58	0.19297494	0.20009333	3609.58	0.02326237	0.02279525	4139.58	-0.01959347	0	
429.79	0.00763957	0.00797897	959.79	0.00071867	0.00386243	1489.79	-0.00169488	0.00236769	2019.78	0.00109752	0.00382611	2549.78	-0.02198687	0	3079.78	0.19220619	0.20002908	3609.78	0.02334271	0.02277926	4139.78	-0.01986387	0	
429.99	0.00727546	0.00793745	959.99	0.00031279	0.00384052	1489.99	-0.00027349	0.00236766	2019.98	0.00156309	0.00382608	2549.98	-0.02097235	0	3079.98	0.19292307	0.19996486	3609.98	0.0224758	0.02276328	4139.98	-0.02027009	0	
430.19	0.00765025	0.00789615	960.19	0.00037435	0.00381872	1490.19	0.00046038	0.00236764	2020.18	0.0013673	0.00382606	2550.18	-0.02047283	0	3080.18	0.19313863	0.19990065	3610.18	0.02183146	0.02274732	4140.18	-0.02013765	0	
430.39	0.0079091	0.00785507	960.39	0.00075954	0.00379705	1490.39	0.00181493	0.00236762	2020.38	0.00194226	0.00382604	2550.38	-0.02031839	0	3080.38	0.19169344	0.19983647	3610.38	0.02180323	0.02273136	4140.38	-0.02040727	0	
430.59	0.00890973	0.00781419	960.59	0.00197015	0.00377551	1490.59	0.00240293	0.00236759	2020.58	0.00195725	0.00382601	2550.58	-0.02031176	0	3080.58	0.19118645	0.19977231	3610.58	0.02164136	0.02271542	4140.58	-0.01962812	0	
430.79	0.00915648	0.00777353	960.79	0.0023131	0.00375408	1490.79	0.00273699	0.00236757	2020.78	0.00208061	0.00382599	2550.78	-0.01934245	0	3080.78	0.19181038	0.19970817	3610.78	0.02223192	0.02269948	4140.78	-0.01916207	0	
430.99	0.00825607	0.00773308	960.99	0.00280881	0.00373278	1490.99	0.00276867	0.00236754	2020.98	0.00212121	0.00382596	2550.98	-0.0190195	0	3080.98	0.19148901	0.19964404	3610.98	0.02281235	0.02268356	4140.98	-0.01896642	0	
431.19	0.00867739	0.00769285	961.19	0.00264555	0.0037116	1491.19	0.00367033	0.00236752	2021.18	0.00199725	0.00382594	2551.18	-0.02032738	0	3081.18	0.19140311	0.19957994	3611.18	0.02297144	0.02266765	4141.18	-0.0186589	0	
431.39	0.00951559	0.00765282	961.39	0.00176488	0.00369054	1491.39	0.00422228	0.00236749	2021.38	0.00185808	0.00382591	2551.38	-0.02095752	0	3081.38	0.1912872	0.19951586	3611.38	0.02264256	0.02265175	4141.38	-0.01833532	0	
431.59	0.00911169	0.007613	961.59	0.00132021	0.0036696	1491.59	0.0040976	0.00236747	2021.58	0.00209766	0.00382589	2551.58	-0.02080023	0	3081.58	0.18970535	0.1994518	3611.58	0.02336972	0.02263586	4141.58	-0.01815445	0	
431.79	0.00993785	0.00757339	961.79	0.00159333	0.00364877	1491.79	0.00365631	0.00236744	2021.78	0.00193255	0.00382587	2551.78	-0.02143026	0	3081.78	0.18973741	0.19938776	3611.78	0.02374462	0.02261998	4141.78	-0.01742957	0	
431.99	0.01059472	0.00753398	961.99	0.00183217	0.00362807	1491.99	0.00329392	0.00236742	2021.98	0.00177145	0.00382584	2551.98	-0.0220246	0	3081.98	0.18889734	0.19932375	3611.98	0.02432892	0.02260412	4141.98	-0.01681135	0	
432.19	0.01101883	0.00749478	962.19	0.00155201	0.00360748	1492.19	0.00378758	0.0023674	2022.18	0.00148512	0.00382582	2552.18	-0.02306781	0	3082.18	0.18979796	0.19925975	3612.18	0.02474859	0.02258826	4142.18	-0.01817649	0	
432.39	0.01109831	0.00745578	962.39	0.00180137	0.00358701	1492.39	0.00255592	0.00236737	2022.38	0.00104129	0.00382579	2552.38	-0.02388499	0	3082.38	0.18931517	0.19919577	3612.38	0.02449928	0.02257242	4142.38	-0.01845894	0	
432.59	0.01123348	0.00741698	962.59	0.00150093	0.00356666	1492.59	0.00229172	0.00236735	2022.58	0.00035022	0.00382577	2552.58	-0.02372555	0	3082.58	0.18965732	0.19913181	3612.58	0.02425246	0.02255659	4142.58	-0.01812202	0	
432.79	0.01117505	0.00737839	962.79	0.00087529	0.00354642	1492.79	0.00227728	0.00236732	2022.78	0.00018574	0.00382574	2552.78	-0.02383393	0	3082.78	0.18911895	0.19906788	3612.78	0.0239145	0.02254076	4142.78	-0.01871307	0	
432.99	0.01005473	0.00734	962.99	0.00052707	0.00352629	1492.99	0.00267798	0.0023673	2022.98	0.00001131	0.00382572	2552.98	-0.02365663	0	3082.98	0.1896324	0.19900396	3612.98	0.02461935	0.02252495	4142.98	-0.01891895	0	
433.19	0.01037339	0.00730181	963.19	-0.00046719	0.00350628	1493.19	0.00289183	0.00236727	2023.18	0.00052341	0.00382569	2553.18	-0.02372834	0	3083.18	0.18941715	0.19894007	3613.18	0.02366901	0.02250915	4143.18	-0.01884564	0	
433.39	0.00994822	0.00726381	963.39	-0.00015787	0.00348639	1493.39	0.00181723	0.00236725	2023.38	0.00025275	0.00382567	2553.38	-0.02407267	0	3083.38	0.18912484	0.19887619	3613.38	0.0240355	0.02249336	4143.38	-0.01761655	0	
433.59	0.01071003	0.00722602	963.59	0.00019969	0.0034666	1493.59	0.000861	0.00236722	2023.58	-0.0004656	0.00382565	2553.58	-0.02411111	0	3083.58	0.18880198	0.19881234	3613.58	0.02390623	0.02247759	4143.58	-0.01761254	0	
433.79	0.01034268	0.00718842	963.79	-0.00059297	0.00344693	1493.79	0.00083074	0.0023672	2023.78	0.00034591	0.00382562	2553.78	-0.02432449	0	3083.78	0.18894359	0.1987485	3613.78	0.02316163	0.02246182	4143.78	-0.01826559	0	
433.99	0.01035536	0.00715101	963.99	-0.00140245	0.00342737	1493.99	0.00101096	0.00236718	2023.98	0.0008778	0.0038256	2553.98	-0.02303463	0	3083.98	0.18991533	0.19868469	3613.98	0.02322754	0.02244606	4143.98	-0.01872163	0	
434.19	0.0101692	0.00711381	964.19	-0.00036166	0.00340792	1494.19	-0.0001092	0.00236715	2024.18	0.00023046	0.00382557	2554.18	-0.0226194	0	3084.18	0.18945685	0.1986209	3614.18	0.02259325	0.02243032	4144.18	-0.01850403	0	
434.39	0.01057155	0.00707679	964.39	-0.00000045	0.00338859	1494.39	-0.00011499	0.00236713	2024.38	-0.00053599	0.00382555	2554.38	-0.02240061	0	3084.38	0.18963265	0.19855712	3614.38	0.02260604	0.02241459	4144.38	-0.01831827	0	
434.59	0.01066848	0.00703997	964.59	0.00143941	0.00336936	1494.59	-0.00104876	0.0023671	2024.58	0.00070642	0.00382552	2554.58	-0.02215913	0	3084.58	0.19058476	0.19849337	3614.58	0.02224565	0.02239886	4144.58	-0.01826692	0	
434.79	0.00923705	0.00700334	964.79	0.0022182	0.00335024	1494.79	-0.00100661	0.00236708	2024.78	0.00099871	0.0038255	2554.78	-0.02151715	0	3084.78	0.19152602	0.19842964	3614.78	0.02218282	0.02238315	4144.78	-0.01775242	0	
434.99	0.00923311	0.0069669	964.99	0.00219756	0.00333123	1494.99	-0.00142845	0.00236705	2024.98	0.00117817	0.00382548	2554.98	-0.02165821	0	3084.98	0.19169817	0.19836593	3614.98	0.02186201	0.02236745	4144.98	-0.01862793	0	
435.19	0.00872982	0.00693064	965.19	0.00192256	0.00331232	1495.19	-0.00219172	0.00236703	2025.18	0.00099404	0.00382545	2555.18	-0.02161935	0	3085.18	0.19224171	0.19830224	3615.18	0.0215943	0.02235176	4145.18	-0.01945752	0	
435.39	0.00875	0.00689458	965.39	0.00272281	0.00329353	1495.39	-0.00230619	0.00236701	2025.38	0.00125632	0.00382543	2555.38	-0.02189882	0	3085.38	0.19137466	0.19823857	3615.38	0.02148512	0.02233608	4145.38	-0.01939664	0	
435.59	0.00911616	0.00685871	965.59	0.00332113	0.00327484	1495.59	-0.0028094	0.00236698	2025.58	0.00195016	0.0038254	2555.58	-0.02154189	0	3085.58	0.19128086	0.19817492	3615.58	0.0210678	0.02232042	4145.58	-0.01996084	0	
435.79	0.00972341	0.00682302	965.79	0.00389076	0.00325626	1495.79	-0.0034836	0.00236696	2025.78	0.00222744	0.00382538	2555.78	-0.02236319	0	3085.78	0.19189676	0.19811129	3615.78	0.0211746	0.02230476	4145.78	-0.0201907	0	
435.99	0.00927206	0.00678752	965.99	0.00401323	0.00323778	1495.99	-0.00324187	0.00236693	2025.98	0.00173197	0.00382535	2555.98	-0.02280249	0	3085.98	0.19098627	0.19804768	3615.98	0.02095381	0.02228912	4145.98	-0.02033259	0	
436.19	0.00971313	0.0067522	966.19	0.00442043	0.00321941	1496.19	-0.00274107	0.00236691	2026.18	0.00173666	0.00382533	2556.18	-0.02312046	0	3086.18	0.19193628	0.19798409	3616.18	0.02096319	0.02227348	4146.18	-0.02085766	0	
436.39	0.01009348	0.00671707	966.39	0.004658	0.00320114	1496.39	-0.00265346	0.00236688	2026.38	0.00170944	0.00382531	2556.38	-0.02271681	0	3086.38	0.19168199	0.19792052	3616.38	0.02104908	0.02225786	4146.38	-0.02112621	0	
436.59	0.01059696	0.00668211	966.59	0.00456918	0.00318297	1496.59	-0.00208803	0.00236686	2026.58	0.00135794	0.00382528	2556.58	-0.02251517	0	3086.58	0.19101036	0.19785698	3616.58	0.02113247	0.02224225	4146.58	-0.02092649	0	
436.79	0.01044577	0.00664735	966.79	0.00409139	0.00316491	1496.79	-0.00123514	0.00236683	2026.78	0.00154311	0.00382526	2556.78	-0.02244633	0	3086.78	0.19040623	0.19779345	3616.78	0.02114837	0.02222664	4146.78	-0.02114996	0	
436.99	0.01069167	0.00661276	966.99	0.00396248	0.00314695	1496.99	-0.00079429	0.00236681	2026.98	0.00022165	0.00382523	2556.98	-0.02351333	0	3086.98	0.19118715	0.19772994	3616.98	0.02203165	0.02221105	4146.98	-0.02120729	0	
437.19	0.01117484	0.00657835	967.19	0.0036794	0.00312909	1497.19	-0.00065299	0.00236679	2027.18	-0.0000591	0.00382521	2557.18	-0.02350379	0	3087.18	0.1905692	0.19766646	3617.18	0.02205268	0.02219547	4147.18	-0.0212475	0	
437.39	0.01074786	0.00654412	967.39	0.00363713	0.00311134	1497.39	-0.00072317	0.00236676	2027.38	-0.00071339	0.00382518	2557.38	-0.0238939	0	3087.38	0.19008332	0.19760299	3617.38	0.02235149	0.0221799	4147.38	-0.02008975	0	
437.59	0.010638	0.00651007	967.59	0.00333038	0.00309368	1497.59	-0.0006566	0.00236674	2027.58	-0.00109261	0.00382516	2557.58	-0.02405689	0	3087.58	0.18965476	0.19753955	3617.58	0.02229076	0.02216435	4147.58	-0.0207339	0	
437.79	0.00954974	0.00647619	967.79	0.00212363	0.00307613	1497.79	-0.00015672	0.00236671	2027.78	-0.00139571	0.00382513	2557.78	-0.02402748	0	3087.78	0.18979819	0.19747612	3617.78	0.0229829	0.0221488	4147.78	-0.02111477	0	
437.99	0.00930499	0.0064425	967.99	0.00217567	0.00305867	1497.99	0.00025361	0.00236669	2027.98	-0.00064948	0.00382511	2557.98	-0.02258599	0	3087.98	0.19086056	0.19741272	3617.98	0.02402378	0.02213326	4147.98	-0.02052548	0	
438.19	0.00911654	0.00640897	968.19	0.00215044	0.00304132	1498.19	-0.00078892	0.00236666	2028.18	-0.00076133	0.00382509	2558.18	-0.02232642	0	3088.18	0.19111611	0.19734933	3618.18	0.02347188	0.02211774	4148.18	-0.01910503	0	
438.39	0.00884067	0.00637563	968.39	0.00160373	0.00302406	1498.39	0.00009927	0.00236664	2028.38	-0.00063867	0.00382506	2558.38	-0.02228295	0	3088.38	0.19187433	0.19728597	3618.38	0.02325225	0.02210223	4148.38	-0.0196521	0	
438.59	0.00850651	0.00634245	968.59	0.00124733	0.0030069	1498.59	0.00047119	0.00236662	2028.58	0.00103293	0.00382504	2558.58	-0.02244647	0	3088.58	0.19180873	0.19722262	3618.58	0.02310093	0.02208672	4148.58	-0.01906429	0	
438.79	0.00820992	0.00630945	968.79	0.00079838	0.00298984	1498.79	0.00068065	0.00236659	2028.78	0.00171379	0.00382501	2558.78	-0.02247349	0	3088.78	0.1924456	0.1971593	3618.78	0.02305524	0.02207123	4148.78	-0.01857237	0	
438.99	0.00801016	0.00627662	968.99	0.00073009	0.00297287	1498.99	0.00054641	0.00236657	2028.98	0.00216667	0.00382499	2558.98	-0.02274886	0	3088.98	0.19234793	0.197096	3618.98	0.02286524	0.02205575	4148.98	-0.01918593	0	
439.19	0.00744538	0.00624396	969.19	0.00095321	0.002956	1499.19	0.00031609	0.00236654	2029.18	0.002371	0.00382496	2559.18	-0.02250846	0	3089.18	0.19255284	0.19703271	3619.18	0.0233584	0.02204028	4149.18	-0.01850129	0	
439.39	0.00730479	0.00621147	969.39	0.00155187	0.00293923	1499.39	0.00091187	0.00236652	2029.38	0.00185083	0.00382494	2559.38	-0.02256217	0	3089.38	0.19202305	0.19696945	3619.38	0.02279297	0.02202482	4149.38	-0.01753079	0	
439.59	0.00776502	0.00617915	969.59	0.00163528	0.00292255	1499.59	0.00040875	0.00236649	2029.58	0.00256453	0.00382492	2559.58	-0.02247135	0	3089.58	0.19260651	0.19690621	3619.58	0.02208499	0.02200937	4149.58	-0.01754983	0	
439.79	0.0083836	0.006147	969.79	0.00243927	0.00290596	1499.79	0.0005811	0.00236647	2029.78	0.00270898	0.00382489	2559.78	-0.02286297	0	3089.78	0.19169717	0.19684299	3619.78	0.02262095	0.02199393	4149.78	-0.01688099	0	
439.99	0.00905541	0.00611501	969.99	0.00269515	0.00288948	1499.99	0.000804	0.00236644	2029.98	0.00291991	0.00382487	2559.98	-0.02306904	0	3089.98	0.19122604	0.19677979	3619.98	0.02240782	0.0219785	4149.98	-0.01665122	0	
440.19	0.01007983	0.0060832	970.19	0.002985	0.00287308	1500.19	0.00121303	0.00236642	2030.18	0.00277473	0.00382484	2560.18	-0.02296653	0	3090.18	0.19118646	0.1967166	3620.18	0.02279656	0.02196309	4150.18	-0.01583176	0	
440.39	0.01038677	0.00605154	970.39	0.00209004	0.00285678	1500.39	0.00159685	0.0023664	2030.38	0.00299261	0.00382482	2560.38	-0.02296258	0	3090.38	0.19022665	0.19665344	3620.38	0.02264622	0.02194768	4150.38	-0.01548916	0	
440.59	0.01009753	0.00602005	970.59	0.00192885	0.00284056	1500.59	0.00177336	0.00236637	2030.58	0.00213535	0.00382479	2560.58	-0.02357453	0	3090.58	0.18906931	0.1965903	3620.58	0.02228098	0.02193229	4150.58	-0.01672853	0	
440.79	0.00970755	0.00598873	970.79	0.00192193	0.00282445	1500.79	0.00206089	0.00236635	2030.78	0.00197827	0.00382477	2560.78	-0.02421662	0	3090.78	0.18866064	0.19652718	3620.78	0.02279984	0.0219169	4150.78	-0.01721759	0	
440.99	0.00993769	0.00595757	970.99	0.00141732	0.00280842	1500.99	0.00181246	0.00236632	2030.98	0.00026311	0.00382475	2560.98	-0.0250019	0	3090.98	0.18911485	0.19646408	3620.98	0.02304167	0.02190153	4150.98	-0.01743118	0	
441.19	0.00962273	0.00592657	971.19	0.00189108	0.00279248	1501.19	0.00106005	0.0023663	2031.18	-0.00036043	0.00382472	2561.18	-0.02444403	0	3091.18	0.18797933	0.196401	3621.18	0.02296086	0.02188617	4151.18	-0.01826009	0	
441.39	0.00850827	0.00589573	971.39	0.00209554	0.00277664	1501.39	0.00175041	0.00236627	2031.38	-0.00089442	0.0038247	2561.38	-0.02510518	0	3091.38	0.18799633	0.19633794	3621.38	0.02273478	0.02187081	4151.38	-0.01851443	0	
441.59	0.00782457	0.00586505	971.59	0.00232258	0.00276088	1501.59	0.00132874	0.00236625	2031.58	-0.0006609	0.00382467	2561.58	-0.02612792	0	3091.58	0.18747797	0.1962749	3621.58	0.02313242	0.02185547	4151.58	-0.01989279	0	
441.79	0.00840193	0.00583454	971.79	0.00172406	0.00274521	1501.79	0.00110013	0.00236622	2031.78	-0.00087149	0.00382465	2561.78	-0.02643937	0	3091.78	0.18812532	0.19621188	3621.78	0.02314953	0.02184014	4151.78	-0.01946573	0	
441.99	0.00804288	0.00580418	971.99	0.00150685	0.00272964	1501.99	0.0009097	0.0023662	2031.98	-0.00039046	0.00382462	2561.98	-0.0253615	0	3091.98	0.18871561	0.19614888	3621.98	0.02300209	0.02182482	4151.98	-0.01905187	0	
442.19	0.00888376	0.00577398	972.19	0.00065896	0.00271415	1502.19	0.00048898	0.00236618	2032.18	-0.00037736	0.0038246	2562.18	-0.02556204	0	3092.18	0.18878368	0.19608591	3622.18	0.02327712	0.02180951	4152.18	-0.01926572	0	
442.39	0.0082284	0.00574393	972.39	-0.00070082	0.00269875	1502.39	0.00086207	0.00236615	2032.38	-0.00012141	0.00382457	2562.38	-0.02605842	0	3092.38	0.18936705	0.19602295	3622.38	0.02396197	0.02179422	4152.38	-0.02116918	0	
442.59	0.00852677	0.00571405	972.59	-0.00063292	0.00268343	1502.59	-0.00010643	0.00236613	2032.58	0.00002011	0.00382455	2562.58	-0.02588944	0	3092.58	0.18893837	0.19596001	3622.58	0.02487362	0.02177893	4152.58	-0.02085424	0	
442.79	0.00713241	0.00568431	972.79	-0.00053049	0.0026682	1502.79	-0.00049016	0.0023661	2032.78	0.00060988	0.00382453	2562.78	-0.02544539	0	3092.78	0.1890979	0.19589709	3622.78	0.02472943	0.02176365	4152.78	-0.02127277	0	
442.99	0.00674362	0.00565474	972.99	-0.0000138	0.00265306	1502.99	-0.00024149	0.00236608	2032.98	0.00081	0.0038245	2562.98	-0.0253923	0	3092.98	0.18846355	0.19583419	3622.98	0.02449202	0.02174839	4152.98	-0.02110545	0	
443.19	0.00689438	0.00562531	973.19	-0.0005485	0.00263801	1503.19	-0.00010289	0.00236605	2033.18	0.00133556	0.00382448	2563.18	-0.02519999	0	3093.18	0.18887463	0.19577132	3623.18	0.02474864	0.02173313	4153.18	-0.02094342	0	
443.39	0.00656125	0.00559604	973.39	0.0002652	0.00262304	1503.39	-0.0002579	0.00236603	2033.38	0.00144055	0.00382445	2563.38	-0.02573834	0	3093.38	0.18914962	0.19570846	3623.38	0.02400265	0.02171789	4153.38	-0.02123712	0	
443.59	0.00688383	0.00556692	973.59	0.0005398	0.00260816	1503.59	-0.00024205	0.00236601	2033.58	0.00223677	0.00382443	2563.58	-0.02641998	0	3093.58	0.18949856	0.19564562	3623.58	0.02339938	0.02170265	4153.58	-0.02142046	0	
443.79	0.00761711	0.00553796	973.79	0.00068199	0.00259336	1503.79	-0.0002299	0.00236598	2033.78	0.00311303	0.0038244	2563.78	-0.02623345	0	3093.78	0.18947078	0.1955828	3623.78	0.02355969	0.02168743	4153.78	-0.02096689	0	
443.99	0.00717305	0.00550914	973.99	0.0016422	0.00257864	1503.99	-0.00009352	0.00236596	2033.98	0.00272936	0.00382438	2563.98	-0.02600874	0	3093.98	0.18931423	0.19552001	3623.98	0.02296098	0.02167222	4153.98	-0.0199583	0	
444.19	0.00708352	0.00548048	974.19	0.00108164	0.00256401	1504.19	0.00092657	0.00236593	2034.18	0.00148165	0.00382436	2564.18	-0.02581225	0	3094.18	0.18859336	0.19545723	3624.18	0.02357322	0.02165702	4154.18	-0.0193722	0	
444.39	0.00688362	0.00545196	974.39	0.00115661	0.00254946	1504.39	0.00174437	0.00236591	2034.38	0.00097831	0.00382433	2564.38	-0.02397705	0	3094.38	0.18935472	0.19539447	3624.38	0.02343783	0.02164183	4154.38	-0.02001592	0	
444.59	0.00647193	0.00542359	974.59	0.00180114	0.00253499	1504.59	0.00174473	0.00236588	2034.58	0.00026756	0.00382431	2564.58	-0.02411117	0	3094.58	0.189976	0.19533174	3624.58	0.02340825	0.02162665	4154.58	-0.02109339	0	
444.79	0.0062712	0.00539537	974.79	0.00129513	0.00252061	1504.79	0.00184054	0.00236586	2034.78	-0.00012148	0.00382428	2564.78	-0.0237972	0	3094.78	0.19023403	0.19526902	3624.78	0.02341793	0.02161148	4154.78	-0.02086304	0	
444.99	0.00638492	0.0053673	974.99	0.00146898	0.0025063	1504.99	0.00219015	0.00236583	2034.98	-0.00091249	0.00382426	2564.98	-0.02386739	0	3094.98	0.19035328	0.19520632	3624.98	0.02297879	0.02159632	4154.98	-0.02031861	0	
445.19	0.00648991	0.00533937	975.19	0.00299714	0.00249208	1505.19	0.00210204	0.00236581	2035.18	-0.0009098	0.00382423	2565.18	-0.0236142	0	3095.18	0.19023814	0.19514365	3625.18	0.02281455	0.02158117	4155.18	-0.02004239	0	
445.39	0.00624498	0.00531159	975.39	0.00307513	0.00247794	1505.39	0.00292359	0.00236579	2035.38	-0.00124956	0.00382421	2565.38	-0.02381698	0	3095.38	0.19033988	0.19508099	3625.38	0.02289517	0.02156603	4155.38	-0.01906256	0	
445.59	0.00612353	0.00528395	975.59	0.00307027	0.00246388	1505.59	0.00243943	0.00236576	2035.58	-0.00169527	0.00382419	2565.58	-0.02373653	0	3095.58	0.18942703	0.19501836	3625.58	0.02243805	0.0215509	4155.58	-0.01815085	0	
445.79	0.00755796	0.00525645	975.79	0.00283817	0.0024499	1505.79	0.00218972	0.00236574	2035.78	-0.00244824	0.00382416	2565.78	-0.02248321	0	3095.78	0.18983599	0.19495574	3625.78	0.02317308	0.02153579	4155.78	-0.01740107	0	
445.99	0.0072538	0.0052291	975.99	0.00157936	0.002436	1505.99	0.00084686	0.00236571	2035.98	-0.00194148	0.00382414	2565.98	-0.02073483	0	3095.98	0.1895572	0.19489315	3625.98	0.0236377	0.02152068	4155.98	-0.01832167	0	
446.19	0.00834399	0.0052019	976.19	0.00068152	0.00242217	1506.19	0.00031148	0.00236569	2036.18	-0.00152063	0.00382411	2566.18	-0.02105276	0	3096.18	0.19007308	0.19483057	3626.18	0.02466099	0.02150559	4156.18	-0.0188485	0	
446.39	0.00715322	0.00517483	976.39	0.000232	0.00240843	1506.39	-0.00051902	0.00236566	2036.38	-0.00189805	0.00382409	2566.38	-0.02071509	0	3096.38	0.1898045	0.19476801	3626.38	0.0246693	0.0214905	4156.38	-0.02003051	0	
446.59	0.00806379	0.0051479	976.59	0.00053612	0.00239476	1506.59	-0.00148135	0.00236564	2036.58	-0.00232492	0.00382406	2566.58	-0.02053157	0	3096.58	0.18856505	0.19470548	3626.58	0.02486091	0.02147543	4156.58	-0.01941085	0	
446.79	0.00731893	0.00512112	976.79	0.00011067	0.00238117	1506.79	-0.0013734	0.00236562	2036.78	-0.00136166	0.00382404	2566.78	-0.02041324	0	3096.78	0.18825816	0.19464296	3626.78	0.02441749	0.02146036	4156.78	-0.01943292	0	
446.99	0.0078924	0.00509447	976.99	-0.00027981	0.00236766	1506.99	-0.00152655	0.00236559	2036.98	-0.00151588	0.00382401	2566.98	-0.02096606	0	3096.98	0.18676616	0.19458047	3626.98	0.02428953	0.02144531	4156.98	-0.01945757	0	
447.19	0.00762855	0.00506796	977.19	-0.00069878	0.00235423	1507.19	-0.00196968	0.00236557	2037.18	-0.00176131	0.00382399	2567.18	-0.0214809	0	3097.18	0.18676362	0.19451799	3627.18	0.02419311	0.02143027	4157.18	-0.01951051	0	
447.39	0.0080683	0.00504159	977.39	-0.00026003	0.00234087	1507.39	-0.00226078	0.00236554	2037.38	-0.00136914	0.00382397	2567.38	-0.02299542	0	3097.38	0.18736068	0.19445554	3627.38	0.02395169	0.02141524	4157.38	-0.01943042	0	
447.59	0.00827674	0.00501536	977.59	-0.00078733	0.00232758	1507.59	-0.0015412	0.00236552	2037.58	-0.00141272	0.00382394	2567.58	-0.0237441	0	3097.58	0.18777571	0.1943931	3627.58	0.02360921	0.02140021	4157.58	-0.01909269	0	
447.79	0.00792486	0.00498926	977.79	-0.00158572	0.00231438	1507.79	-0.00216462	0.00236549	2037.78	-0.00140215	0.00382392	2567.78	-0.0239475	0	3097.78	0.18721292	0.19433069	3627.78	0.02413438	0.0213852	4157.78	-0.01870424	0	
447.99	0.00750259	0.0049633	977.99	-0.00139666	0.00230124	1507.99	-0.00141576	0.00236547	2037.98	-0.00321442	0.00382389	2567.98	-0.02331543	0	3097.98	0.18672792	0.19426829	3627.98	0.02446267	0.0213702	4157.98	-0.01788941	0	
448.19	0.0065449	0.00493747	978.19	-0.00172375	0.00228818	1508.19	-0.00087083	0.00236544	2038.18	-0.0040223	0.00382387	2568.18	-0.02321152	0	3098.18	0.18601448	0.19420592	3628.18	0.02507487	0.02135521	4158.18	-0.0191181	0	
448.39	0.00597767	0.00491178	978.39	-0.00179238	0.0022752	1508.39	-0.00114479	0.00236542	2038.38	-0.00454281	0.00382384	2568.38	-0.02219659	0	3098.38	0.18643133	0.19414356	3628.38	0.02454014	0.02134023	4158.38	-0.02007296	0	
448.59	0.00518535	0.00488623	978.59	-0.00142482	0.00226229	1508.59	-0.00132207	0.0023654	2038.58	-0.00452041	0.00382382	2568.58	-0.02288096	0	3098.58	0.18626885	0.19408123	3628.58	0.02455745	0.02132527	4158.58	-0.02052101	0	
448.79	0.00519367	0.0048608	978.79	-0.00096198	0.00224945	1508.79	-0.00003646	0.00236537	2038.78	-0.00486309	0.0038238	2568.78	-0.02305235	0	3098.78	0.18556699	0.19401891	3628.78	0.02455664	0.02131031	4158.78	-0.02012398	0	
448.99	0.00520339	0.00483551	978.99	-0.00025696	0.00223669	1508.99	0.00045535	0.00236535	2038.98	-0.00427218	0.00382377	2568.98	-0.02334925	0	3098.98	0.18663885	0.19395662	3628.98	0.02385423	0.02129536	4158.98	-0.01919308	0	
449.19	0.00505806	0.00481035	979.19	0.00000563	0.002224	1509.19	0.00069788	0.00236532	2039.18	-0.00369182	0.00382375	2569.18	-0.02265706	0	3099.18	0.18666731	0.19389434	3629.18	0.02379939	0.02128042	4159.18	-0.01819054	0	
449.39	0.00491112	0.00478532	979.39	-0.00053941	0.00221138	1509.39	0.00089908	0.0023653	2039.38	-0.00371745	0.00382372	2569.38	-0.02204933	0	3099.38	0.18680614	0.19383209	3629.38	0.02391037	0.02126549	4159.38	-0.0175558	0	
449.59	0.00516979	0.00476042	979.59	-0.00068248	0.00219883	1509.59	0.00016616	0.00236527	2039.58	-0.00330861	0.0038237	2569.58	-0.02237199	0	3099.58	0.18685478	0.19376985	3629.58	0.02386932	0.02125058	4159.58	-0.01803766	0	
449.79	0.00503057	0.00473565	979.79	-0.00070571	0.00218635	1509.79	-0.00097897	0.00236525	2039.78	-0.00173454	0.00382367	2569.78	-0.02173716	0	3099.78	0.18748265	0.19370764	3629.78	0.02451509	0.02123567	4159.78	-0.01886144	0	
449.99	0.00452757	0.00471101	979.99	-0.00112243	0.00217394	1509.99	-0.00207225	0.00236523	2039.98	-0.000849	0.00382365	2569.98	-0.02146106	0	3099.98	0.18783862	0.19364545	3629.98	0.02377244	0.02122078	4159.98	-0.02003159	0	
450.19	0.00506029	0.00468649	980.19	-0.00028192	0.00216161	1510.19	-0.00214882	0.0023652	2040.18	-0.00039951	0.00382363	2570.18	-0.02200748	0	3100.18	0.18790189	0.19358327	3630.18	0.02300027	0.02120589	4160.18	-0.01982333	0	
450.39	0.00519305	0.00466211	980.39	0.00035224	0.00214934	1510.39	-0.0018156	0.00236518	2040.38	0.0001066	0.0038236	2570.38	-0.02222571	0	3100.38	0.18782985	0.19352112	3630.38	0.02268769	0.02119102	4160.38	-0.02064333	0	
450.59	0.00622348	0.00463785	980.59	0.00100516	0.00213715	1510.59	-0.00231222	0.00236515	2040.58	0.00016308	0.00382358	2570.58	-0.02205701	0	3100.58	0.18746908	0.19345898	3630.58	0.02262499	0.02117615	4160.58	-0.01929999	0	
450.79	0.00557477	0.00461372	980.79	0.00190643	0.00212502	1510.79	-0.00324794	0.00236513	2040.78	0.00066766	0.00382355	2570.78	-0.02259061	0	3100.78	0.18764544	0.19339687	3630.78	0.02212747	0.0211613	4160.78	-0.01882064	0	
450.99	0.0057826	0.00458971	980.99	0.00224806	0.00211296	1510.99	-0.00346818	0.0023651	2040.98	0.00033984	0.00382353	2570.98	-0.02308721	0	3100.98	0.18678761	0.19333477	3630.98	0.02228075	0.02114646	4160.98	-0.01923275	0	
451.19	0.00573663	0.00456583	981.19	0.00333551	0.00210097	1511.19	-0.00331284	0.00236508	2041.18	0.00046602	0.0038235	2571.18	-0.02426309	0	3101.18	0.18650516	0.19327269	3631.18	0.0227515	0.02113162	4161.18	-0.01877433	0	
451.39	0.00654842	0.00454207	981.39	0.00372639	0.00208905	1511.39	-0.00316533	0.00236505	2041.38	0.00100468	0.00382348	2571.38	-0.0254828	0	3101.38	0.18672882	0.19321064	3631.38	0.02373874	0.0211168	4161.38	-0.01872049	0	
451.59	0.00732863	0.00451844	981.59	0.0030014	0.00207719	1511.59	-0.00356836	0.00236503	2041.58	0.00046437	0.00382346	2571.58	-0.02577169	0	3101.58	0.18651346	0.1931486	3631.58	0.02394365	0.02110199	4161.58	-0.01863066	0	
451.79	0.00770223	0.00449493	981.79	0.00257448	0.00206541	1511.79	-0.00301948	0.00236501	2041.78	-0.00065404	0.00382343	2571.78	-0.02567825	0	3101.78	0.18575698	0.19308659	3631.78	0.02389597	0.02108719	4161.78	-0.01908312	0	
451.99	0.00762267	0.00447154	981.99	0.00234283	0.00205369	1511.99	-0.00212945	0.00236498	2041.98	-0.00184523	0.00382341	2571.98	-0.02478255	0	3101.98	0.18614424	0.19302459	3631.98	0.02441095	0.0210724	4161.98	-0.0192602	0	
452.19	0.00640071	0.00444827	982.19	0.00219564	0.00204203	1512.19	-0.0020351	0.00236496	2042.18	-0.00175746	0.00382338	2572.18	-0.02424801	0	3102.18	0.18543108	0.19296262	3632.18	0.02383452	0.02105762	4162.18	-0.01921482	0	
452.39	0.00668269	0.00442513	982.39	0.00197343	0.00203045	1512.39	-0.00158336	0.00236493	2042.38	-0.00229681	0.00382336	2572.38	-0.02309821	0	3102.38	0.18599074	0.19290066	3632.38	0.02358077	0.02104284	4162.38	-0.01874156	0	
452.59	0.00720339	0.0044021	982.59	0.00201934	0.00201892	1512.59	-0.00088866	0.00236491	2042.58	-0.00246004	0.00382333	2572.58	-0.022916	0	3102.58	0.18674402	0.19283873	3632.58	0.02349186	0.02102808	4162.58	-0.01779605	0	
452.79	0.00703351	0.0043792	982.79	0.00192236	0.00200747	1512.79	-0.00047186	0.00236488	2042.78	-0.00278342	0.00382331	2572.78	-0.02259334	0	3102.78	0.18703534	0.19277681	3632.78	0.02329412	0.02101333	4162.78	-0.01767769	0	
452.99	0.00683314	0.00435641	982.99	0.00066673	0.00199608	1512.99	0.00026117	0.00236486	2042.98	-0.00175266	0.00382328	2572.98	-0.0232217	0	3102.98	0.18856849	0.19271491	3632.98	0.02294771	0.02099859	4162.98	-0.01731233	0	
453.19	0.00677728	0.00433374	983.19	0.00013528	0.00198475	1513.19	0.00122509	0.00236484	2043.18	-0.00148844	0.00382326	2573.18	-0.02242259	0	3103.18	0.18882899	0.19265304	3633.18	0.02325312	0.02098387	4163.18	-0.01726393	0	
453.39	0.00650514	0.00431119	983.39	-0.00061744	0.00197349	1513.39	0.00099935	0.00236481	2043.38	-0.0014042	0.00382324	2573.38	-0.02225727	0	3103.38	0.18951218	0.19259118	3633.38	0.02314526	0.02096915	4163.38	-0.01750755	0	
453.59	0.00609345	0.00428876	983.59	-0.00115602	0.00196229	1513.59	0.00024583	0.00236479	2043.58	-0.00047819	0.00382321	2573.58	-0.02313335	0	3103.58	0.18982781	0.19252935	3633.58	0.02337665	0.02095444	4163.58	-0.01860515	0	
453.79	0.00571655	0.00426644	983.79	-0.0011428	0.00195115	1513.79	-0.00023377	0.00236476	2043.78	0.00111987	0.00382319	2573.78	-0.0219953	0	3103.78	0.18957782	0.19246753	3633.78	0.02312137	0.02093974	4163.78	-0.01974046	0	
453.99	0.00596161	0.00424424	983.99	-0.00090995	0.00194008	1513.99	-0.00092983	0.00236474	2043.98	0.00094329	0.00382316	2573.98	-0.02253151	0	3103.98	0.18852727	0.19240573	3633.98	0.02252094	0.02092505	4163.98	-0.02049937	0	
454.19	0.00617908	0.00422216	984.19	-0.00040339	0.00192907	1514.19	-0.00071991	0.00236471	2044.18	0.00090169	0.00382314	2574.18	-0.02368305	0	3104.18	0.18903091	0.19234396	3634.18	0.02230853	0.02091037	4164.18	-0.02043273	0	
454.39	0.00570844	0.00420019	984.39	0.00001215	0.00191813	1514.39	-0.00062538	0.00236469	2044.38	0.00092294	0.00382311	2574.38	-0.02428876	0	3104.38	0.18953292	0.1922822	3634.38	0.02281394	0.02089571	4164.38	-0.02089929	0	
454.59	0.0059512	0.00417834	984.59	0.00028679	0.00190724	1514.59	-0.00178894	0.00236466	2044.58	0.00052048	0.00382309	2574.58	-0.02457504	0	3104.58	0.18893051	0.19222046	3634.58	0.0233255	0.02088105	4164.58	-0.02008781	0	
454.79	0.00586647	0.00415659	984.79	0.00023273	0.00189642	1514.79	-0.00218489	0.00236464	2044.78	0.00074945	0.00382307	2574.78	-0.0248964	0	3104.78	0.18916507	0.19215874	3634.78	0.02374367	0.0208664	4164.78	-0.02004898	0	
454.99	0.00601799	0.00413497	984.99	0.0001373	0.00188566	1514.99	-0.00232148	0.00236462	2044.98	0.00027284	0.00382304	2574.98	-0.02461409	0	3104.98	0.18817566	0.19209705	3634.98	0.02427344	0.02085177	4164.98	-0.02048346	0	
455.19	0.00536234	0.00411345	985.19	0.00049812	0.00187496	1515.19	-0.00277047	0.00236459	2045.18	-0.00001308	0.00382302	2575.18	-0.0246216	0	3105.18	0.18745408	0.19203537	3635.18	0.02505501	0.02083714	4165.18	-0.01961149	0	
455.39	0.00562336	0.00409205	985.39	-0.00006915	0.00186432	1515.39	-0.00373051	0.00236457	2045.38	-0.00032263	0.00382299	2575.38	-0.024639	0	3105.38	0.186859	0.19197371	3635.38	0.02536828	0.02082253	4165.38	-0.01953469	0	
455.59	0.00623931	0.00407075	985.59	-0.00061765	0.00185374	1515.59	-0.00322775	0.00236454	2045.58	-0.00151068	0.00382297	2575.58	-0.02507686	0	3105.58	0.18726575	0.19191207	3635.58	0.02524338	0.02080792	4165.58	-0.01887858	0	
455.79	0.00691201	0.00404957	985.79	-0.00025794	0.00184322	1515.79	-0.00254231	0.00236452	2045.78	-0.00220137	0.00382294	2575.78	-0.02424501	0	3105.78	0.18730611	0.19185045	3635.78	0.02523705	0.02079332	4165.78	-0.01932538	0	
455.99	0.00602488	0.0040285	985.99	-0.00080421	0.00183276	1515.99	-0.00244255	0.00236449	2045.98	-0.00271657	0.00382292	2575.98	-0.02445409	0	3105.98	0.18732322	0.19178886	3635.98	0.02522495	0.02077874	4165.98	-0.01908116	0	
456.19	0.00623871	0.00400754	986.19	-0.0008219	0.00182236	1516.19	-0.00249631	0.00236447	2046.18	-0.0030228	0.0038229	2576.18	-0.02433518	0	3106.18	0.18672012	0.19172728	3636.18	0.02425434	0.02076416	4166.18	-0.01767962	0	
456.39	0.00726511	0.00398669	986.39	-0.00065553	0.00181202	1516.39	-0.00204669	0.00236445	2046.38	-0.00421089	0.00382287	2576.38	-0.02453615	0	3106.38	0.18697843	0.19166572	3636.38	0.02389996	0.0207496	4166.38	-0.01828966	0	
456.59	0.00723126	0.00396594	986.59	-0.00048153	0.00180174	1516.59	-0.00226879	0.00236442	2046.58	-0.00435128	0.00382285	2576.58	-0.02558177	0	3106.58	0.18678487	0.19160418	3636.58	0.023438	0.02073504	4166.58	-0.01856436	0	
456.79	0.00725028	0.00394531	986.79	-0.00015903	0.00179151	1516.79	-0.00186897	0.0023644	2046.78	-0.00353226	0.00382282	2576.78	-0.02539959	0	3106.78	0.18647435	0.19154266	3636.78	0.02350646	0.0207205	4166.78	-0.01851165	0	
456.99	0.00819306	0.00392478	986.99	-0.00033415	0.00178135	1516.99	-0.00104538	0.00236437	2046.98	-0.0025276	0.0038228	2576.98	-0.02508714	0	3106.98	0.18679243	0.19148116	3636.98	0.02317115	0.02070597	4166.98	-0.01864606	0	
457.19	0.00817927	0.00390436	987.19	-0.00071198	0.00177124	1517.19	-0.00159705	0.00236435	2047.18	-0.00242913	0.00382277	2577.18	-0.02377914	0	3107.18	0.18654106	0.19141968	3637.18	0.02249936	0.02069144	4167.18	-0.01903915	0	
457.39	0.00804251	0.00388404	987.39	-0.00148283	0.00176119	1517.39	-0.00213365	0.00236432	2047.38	-0.00210078	0.00382275	2577.38	-0.02411865	0	3107.38	0.18629773	0.19135822	3637.38	0.02261199	0.02067693	4167.38	-0.0196723	0	
457.59	0.00812241	0.00386383	987.59	-0.00165666	0.0017512	1517.59	-0.00261128	0.0023643	2047.58	-0.00157216	0.00382273	2577.58	-0.02497359	0	3107.58	0.18544102	0.19129678	3637.58	0.02239288	0.02066243	4167.58	-0.02017724	0	
457.79	0.00802461	0.00384373	987.79	-0.00208652	0.00174126	1517.79	-0.00255103	0.00236427	2047.78	-0.00073297	0.0038227	2577.78	-0.02502665	0	3107.78	0.18536561	0.19123536	3637.78	0.02237454	0.02064793	4167.78	-0.02132847	0	
457.99	0.00662888	0.00382373	987.99	-0.00231204	0.00173138	1517.99	-0.00262394	0.00236425	2047.98	-0.00142105	0.00382268	2577.98	-0.02604393	0	3107.98	0.18579223	0.19117396	3637.98	0.02203037	0.02063345	4167.98	-0.02235313	0	
458.19	0.00645568	0.00380383	988.19	-0.00233592	0.00172155	1518.19	-0.00211497	0.00236423	2048.18	-0.00089893	0.00382265	2578.18	-0.02586858	0	3108.18	0.18689299	0.19111258	3638.18	0.02257173	0.02061898	4168.18	-0.02238793	0	
458.39	0.00648018	0.00378404	988.39	-0.0027927	0.00171178	1518.39	-0.00287301	0.0023642	2048.38	-0.00049292	0.00382263	2578.38	-0.02545975	0	3108.38	0.18646719	0.19105121	3638.38	0.02213718	0.02060451	4168.38	-0.02248657	0	
458.59	0.00644343	0.00376435	988.59	-0.00324361	0.00170207	1518.59	-0.00313027	0.00236418	2048.58	-0.00027249	0.0038226	2578.58	-0.02466526	0	3108.58	0.18668546	0.19098987	3638.58	0.02185428	0.02059006	4168.58	-0.02208006	0	
458.79	0.00607329	0.00374476	988.79	-0.0035572	0.00169241	1518.79	-0.00353689	0.00236415	2048.78	0.00003683	0.00382258	2578.78	-0.02383513	0	3108.78	0.18640847	0.19092855	3638.78	0.02163053	0.02057562	4168.78	-0.02187964	0	
458.99	0.00524807	0.00372528	988.99	-0.00399402	0.00168281	1518.99	-0.00381823	0.00236413	2048.98	-0.00017076	0.00382255	2578.98	-0.02402606	0	3108.98	0.18492454	0.19086725	3638.98	0.02168217	0.02056119	4168.98	-0.02175717	0	
459.19	0.003707	0.00370589	989.19	-0.0042345	0.00167326	1519.19	-0.00371987	0.0023641	2049.18	-0.00002703	0.00382253	2579.18	-0.02430076	0	3109.18	0.18505819	0.19080596	3639.18	0.02152113	0.02054676	4169.18	-0.02116609	0	
459.39	0.00337915	0.00368661	989.39	-0.00400915	0.00166376	1519.39	-0.00381519	0.00236408	2049.38	-0.00093362	0.00382251	2579.38	-0.02421027	0	3109.38	0.184693	0.1907447	3639.38	0.0218848	0.02053235	4169.38	-0.02111539	0	
459.59	0.00380836	0.00366743	989.59	-0.00288653	0.00165432	1519.59	-0.00359839	0.00236406	2049.58	-0.00254131	0.00382248	2579.58	-0.02455778	0	3109.58	0.18488133	0.19068346	3639.58	0.02174418	0.02051795	4169.58	-0.02102355	0	
459.79	0.00410389	0.00364834	989.79	-0.00264442	0.00164494	1519.79	-0.00381617	0.00236403	2049.78	-0.00201304	0.00382246	2579.78	-0.02538502	0	3109.78	0.18440877	0.19062223	3639.78	0.02118436	0.02050356	4169.78	-0.02118952	0	
459.99	0.00326121	0.00362936	989.99	-0.00171443	0.0016356	1519.99	-0.0028799	0.00236401	2049.98	-0.00196298	0.00382243	2579.98	-0.02753608	0	3109.98	0.1843211	0.19056103	3639.98	0.02077051	0.02048917	4169.98	-0.0214266	0	
460.19	0.00354786	0.00361048	990.19	-0.00103204	0.00162632	1520.19	-0.00316421	0.00236398	2050.18	-0.001939	0.00382241	2580.18	-0.02772727	0	3110.18	0.18387941	0.19049984	3640.18	0.02019338	0.0204748	4170.18	-0.02055597	0	
460.39	0.00332936	0.00359169	990.39	-0.00051351	0.00161709	1520.39	-0.00330573	0.00236396	2050.38	-0.00232362	0.00382238	2580.38	-0.02871627	0	3110.38	0.18369534	0.19043868	3640.38	0.02041518	0.02046044	4170.38	-0.0211629	0	
460.59	0.00320705	0.003573	990.59	0.00016282	0.00160792	1520.59	-0.00348671	0.00236393	2050.58	-0.00246079	0.00382236	2580.58	-0.02922236	0	3110.58	0.18343597	0.19037753	3640.58	0.02074578	0.02044609	4170.58	-0.02067338	0	
460.79	0.00364494	0.00355441	990.79	0.00040298	0.00159879	1520.79	-0.00331167	0.00236391	2050.78	-0.00196364	0.00382234	2580.78	-0.02796269	0	3110.78	0.18404337	0.19031641	3640.78	0.0206314	0.02043175	4170.78	-0.02016374	0	
460.99	0.00343516	0.00353591	990.99	0.00057864	0.00158972	1520.99	-0.0035436	0.00236388	2050.98	-0.00268409	0.00382231	2580.98	-0.0279366	0	3110.98	0.18419103	0.1902553	3640.98	0.01952083	0.02041742	4170.98	-0.0208662	0	
461.19	0.00381153	0.00351752	991.19	-0.00011434	0.0015807	1521.19	-0.0034938	0.00236386	2051.18	-0.00366481	0.00382229	2581.18	-0.02831008	0	3111.18	0.18377623	0.19019422	3641.18	0.01856885	0.02040309	4171.18	-0.02030008	0	
461.39	0.00382	0.00349921	991.39	0.00028451	0.00157173	1521.39	-0.00340796	0.00236384	2051.38	-0.00400693	0.00382226	2581.38	-0.02927148	0	3111.38	0.18503797	0.19013315	3641.38	0.0186597	0.02038878	4171.38	-0.02040706	0	
461.59	0.00362506	0.00348101	991.59	0.00086143	0.00156281	1521.59	-0.00303742	0.00236381	2051.58	-0.00413204	0.00382224	2581.58	-0.02926318	0	3111.58	0.18522679	0.1900721	3641.58	0.01724489	0.02037448	4171.58	-0.02092458	0	
461.79	0.00242171	0.00346289	991.79	0.00001174	0.00155394	1521.79	-0.00213185	0.00236379	2051.78	-0.00403113	0.00382221	2581.78	-0.02875422	0	3111.78	0.18606796	0.19001107	3641.78	0.0169088	0.02036019	4171.78	-0.02076408	0	
461.99	0.00240239	0.00344487	991.99	0.00028293	0.00154512	1521.99	-0.00195403	0.00236376	2051.98	-0.00380673	0.00382219	2581.98	-0.02721923	0	3111.98	0.18760388	0.18995007	3641.98	0.01635493	0.02034591	4171.98	-0.02093226	0	
462.19	0.00438749	0.00342695	992.19	0.00052835	0.00153636	1522.19	-0.00195217	0.00236374	2052.18	-0.00370481	0.00382217	2582.18	-0.02634837	0	3112.18	0.18885774	0.18988908	3642.18	0.01638776	0.02033164	4172.18	-0.02038723	0	
462.39	0.00460779	0.00340912	992.39	0.00036394	0.00152764	1522.39	-0.00250636	0.00236371	2052.38	-0.00391356	0.00382214	2582.38	-0.02618441	0	3112.38	0.18906408	0.18982811	3642.38	0.01544428	0.02031738	4172.38	-0.02063445	0	
462.59	0.00466989	0.00339138	992.59	0.00032814	0.00151897	1522.59	-0.00250838	0.00236369	2052.58	-0.00403375	0.00382212	2582.58	-0.02471716	0	3112.58	0.18876231	0.18976716	3642.58	0.01622483	0.02030312	4172.58	-0.02155901	0	
462.79	0.00542579	0.00337373	992.79	-0.00043659	0.00151035	1522.79	-0.00303379	0.00236367	2052.78	-0.00398781	0.00382209	2582.78	-0.0247731	0	3112.78	0.1877167	0.18970623	3642.78	0.01675933	0.02028888	4172.78	-0.02121529	0	
462.99	0.00599677	0.00335618	992.99	-0.00084671	0.00150178	1522.99	-0.00251589	0.00236364	2052.98	-0.00439571	0.00382207	2582.98	-0.02466935	0	3112.98	0.18772018	0.18964532	3642.98	0.01652917	0.02027465	4172.98	-0.02147334	0	
463.19	0.00592373	0.00333872	993.19	-0.00104003	0.00149326	1523.19	-0.00215059	0.00236362	2053.18	-0.00523411	0.00382204	2583.18	-0.02388073	0	3113.18	0.18820946	0.18958443	3643.18	0.01689584	0.02026043	4173.18	-0.02130771	0	
463.39	0.00602199	0.00332134	993.39	-0.00080538	0.00148478	1523.39	-0.00228352	0.00236359	2053.38	-0.0058791	0.00382202	2583.38	-0.02355277	0	3113.38	0.18857958	0.18952356	3643.38	0.01753624	0.02024622	4173.38	-0.02062111	0	
463.59	0.00591647	0.00330406	993.59	0.00017892	0.00147636	1523.59	-0.00296611	0.00236357	2053.58	-0.00568198	0.003822	2583.58	-0.02433571	0	3113.58	0.18744459	0.18946271	3643.58	0.01828311	0.02023202	4173.58	-0.02131901	0	
463.79	0.00565063	0.00328687	993.79	0.00047797	0.00146798	1523.79	-0.00266896	0.00236354	2053.78	-0.00398937	0.00382197	2583.78	-0.02544782	0	3113.78	0.18716126	0.18940188	3643.78	0.0193781	0.02021783	4173.78	-0.02044489	0	
463.99	0.0051191	0.00326977	993.99	0.00091842	0.00145965	1523.99	-0.00316366	0.00236352	2053.98	-0.00329393	0.00382195	2583.98	-0.02626022	0	3113.98	0.18635915	0.18934106	3643.98	0.02034673	0.02020365	4173.98	-0.02010475	0	
464.19	0.0052704	0.00325275	994.19	0.00096599	0.00145137	1524.19	-0.00305469	0.0023635	2054.18	-0.00286143	0.00382192	2584.18	-0.02603867	0	3114.18	0.18594778	0.18928027	3644.18	0.02091665	0.02018947	4174.18	-0.01928583	0	
464.39	0.00503313	0.00323583	994.39	0.00106193	0.00144313	1524.39	-0.00344988	0.00236347	2054.38	-0.00251459	0.0038219	2584.38	-0.02667837	0	3114.38	0.18494094	0.1892195	3644.38	0.02112187	0.02017531	4174.38	-0.01975506	0	
464.59	0.00533922	0.00321899	994.59	0.00066189	0.00143494	1524.59	-0.00318348	0.00236345	2054.58	-0.00249383	0.00382187	2584.58	-0.02621417	0	3114.58	0.18414548	0.18915874	3644.58	0.02131186	0.02016116	4174.58	-0.01905854	0	
464.79	0.00510536	0.00320224	994.79	0.00112902	0.0014268	1524.79	-0.00326712	0.00236342	2054.78	-0.0016914	0.00382185	2584.78	-0.02551533	0	3114.78	0.18323315	0.18909801	3644.78	0.02080204	0.02014702	4174.78	-0.0191043	0	
464.99	0.00472378	0.00318558	994.99	0.0013359	0.00141871	1524.99	-0.00368741	0.0023634	2054.98	-0.00171091	0.00382182	2584.98	-0.02624739	0	3114.98	0.18188329	0.18903729	3644.98	0.02064838	0.02013289	4174.98	-0.01881025	0	
465.19	0.00510321	0.003169	995.19	0.00125069	0.00141066	1525.19	-0.00407971	0.00236337	2055.18	-0.0012998	0.0038218	2585.18	-0.02715741	0	3115.18	0.18163352	0.1889766	3645.18	0.02055126	0.02011876	4175.18	-0.01842987	0	
465.39	0.00451033	0.00315251	995.39	0.00137424	0.00140265	1525.39	-0.0040917	0.00236335	2055.38	-0.00171464	0.00382178	2585.38	-0.02667221	0	3115.38	0.18197647	0.18891592	3645.38	0.02115766	0.02010465	4175.38	-0.01904196	0	
465.59	0.00379284	0.00313611	995.59	0.00123759	0.00139469	1525.59	-0.00335253	0.00236332	2055.58	-0.00148129	0.00382175	2585.58	-0.02616809	0	3115.58	0.1808842	0.18885527	3645.58	0.02099688	0.02009055	4175.58	-0.01916768	0	
465.79	0.00376568	0.00311979	995.79	0.00024554	0.00138678	1525.79	-0.00361067	0.0023633	2055.78	-0.00063023	0.00382173	2585.78	-0.02582586	0	3115.78	0.18110793	0.18879463	3645.78	0.02139952	0.02007646	4175.78	-0.01819719	0	
465.99	0.00383549	0.00310356	995.99	0.00030347	0.00137891	1525.99	-0.00383843	0.00236328	2055.98	-0.00028349	0.0038217	2585.98	-0.0250618	0	3115.98	0.1819462	0.18873401	3645.98	0.02213863	0.02006238	4175.98	-0.01857707	0	
466.19	0.00418017	0.00308741	996.19	0.00043844	0.00137108	1526.19	-0.00389098	0.00236325	2056.18	-0.00047047	0.00382168	2586.18	-0.02505687	0	3116.18	0.18185699	0.18867341	3646.18	0.02125273	0.0200483	4176.18	-0.01891099	0	
466.39	0.00262296	0.00307134	996.39	0.00014914	0.0013633	1526.39	-0.00412142	0.00236323	2056.38	-0.00067329	0.00382165	2586.38	-0.02483757	0	3116.38	0.18101914	0.18861284	3646.38	0.02099321	0.02003424	4176.38	-0.01965728	0	
466.59	0.00282015	0.00305536	996.59	-0.00027717	0.00135557	1526.59	-0.00451953	0.0023632	2056.58	-0.00105162	0.00382163	2586.58	-0.02361143	0	3116.58	0.18152632	0.18855228	3646.58	0.0225456	0.02002019	4176.58	-0.02031557	0	
466.79	0.00322523	0.00303947	996.79	-0.00100194	0.00134787	1526.79	-0.00451529	0.00236318	2056.78	-0.00162948	0.00382161	2586.78	-0.02464787	0	3116.78	0.18157087	0.18849174	3646.78	0.02303045	0.02000615	4176.78	-0.02002725	0	
466.99	0.00322142	0.00302365	996.99	-0.00149349	0.00134023	1526.99	-0.00392021	0.00236315	2056.98	-0.0032259	0.00382158	2586.98	-0.02449629	0	3116.98	0.18238996	0.18843122	3646.98	0.02322984	0.01999211	4176.98	-0.02046418	0	
467.19	0.00265285	0.00300792	997.19	-0.00177064	0.00133262	1527.19	-0.0028787	0.00236313	2057.18	-0.00344137	0.00382156	2587.18	-0.02480926	0	3117.18	0.1831558	0.18837072	3647.18	0.02379072	0.01997809	4177.18	-0.01958813	0	
467.39	0.0029668	0.00299227	997.39	-0.0013898	0.00132506	1527.39	-0.00268698	0.00236311	2057.38	-0.00331476	0.00382153	2587.38	-0.02498618	0	3117.38	0.18317488	0.18831023	3647.38	0.02337332	0.01996408	4177.38	-0.01907037	0	
467.59	0.00288109	0.0029767	997.59	-0.00099139	0.00131754	1527.59	-0.00284561	0.00236308	2057.58	-0.0034514	0.00382151	2587.58	-0.02565211	0	3117.58	0.18252002	0.18824977	3647.58	0.02410377	0.01995007	4177.58	-0.01944696	0	
467.79	0.00463667	0.00296121	997.79	-0.0016744	0.00131006	1527.79	-0.00194114	0.00236306	2057.78	-0.00293896	0.00382148	2587.78	-0.02608977	0	3117.78	0.18351614	0.18818933	3647.78	0.02284436	0.01993608	4177.78	-0.01831943	0	
467.99	0.00519309	0.0029458	997.99	-0.00198828	0.00130263	1527.99	-0.00197462	0.00236303	2057.98	-0.00208283	0.00382146	2587.98	-0.02626029	0	3117.98	0.1834125	0.18812891	3647.98	0.02235992	0.01992209	4177.98	-0.01788818	0	
468.19	0.00589208	0.00293047	998.19	-0.00180323	0.00129524	1528.19	-0.00132344	0.00236301	2058.18	-0.0013281	0.00382144	2588.18	-0.026537	0	3118.18	0.18399499	0.1880685	3648.18	0.02137122	0.01990812	4178.18	-0.01764134	0	
468.39	0.00624777	0.00291522	998.39	-0.00231093	0.00128789	1528.39	-0.00169162	0.00236298	2058.38	-0.00108961	0.00382141	2588.38	-0.02731063	0	3118.38	0.18336991	0.18800812	3648.38	0.02038723	0.01989416	4178.38	-0.01668651	0	
468.59	0.00724918	0.00290005	998.59	-0.00218141	0.00128058	1528.59	-0.00100529	0.00236296	2058.58	-0.00147603	0.00382139	2588.58	-0.02710414	0	3118.58	0.18316695	0.18794775	3648.58	0.02034159	0.0198802	4178.58	-0.0159106	0	
468.79	0.00769016	0.00288496	998.79	-0.00132104	0.00127331	1528.79	-0.00167489	0.00236293	2058.78	-0.00131389	0.00382136	2588.78	-0.02735216	0	3118.78	0.18299034	0.18788741	3648.78	0.02013666	0.01986626	4178.78	-0.01646605	0	
468.99	0.00763126	0.00286995	998.99	-0.00077121	0.00126609	1528.99	-0.00120826	0.00236291	2058.98	-0.00105553	0.00382134	2588.98	-0.02734876	0	3118.98	0.18244942	0.18782708	3648.98	0.01955952	0.01985232	4178.98	-0.01605792	0	
469.19	0.0073979	0.00285502	999.19	-0.00070107	0.0012589	1529.19	-0.00091523	0.00236289	2059.18	-0.0015209	0.00382131	2589.18	-0.02686927	0	3119.18	0.18241227	0.18776678	3649.18	0.01883644	0.0198384	4179.18	-0.016863	0	
469.39	0.00704048	0.00284016	999.39	-0.00163607	0.00125176	1529.39	-0.00069812	0.00236286	2059.38	-0.00234014	0.00382129	2589.38	-0.02609721	0	3119.38	0.18220081	0.18770649	3649.38	0.01865609	0.01982448	4179.38	-0.01745029	0	
469.59	0.00624756	0.00282539	999.59	-0.00057008	0.00124466	1529.59	-0.00049182	0.00236284	2059.58	-0.00143087	0.00382127	2589.58	-0.02608043	0	3119.58	0.18207506	0.18764622	3649.58	0.01786935	0.01981058	4179.58	-0.01777162	0	
469.79	0.00614639	0.00281068	999.79	-0.00064061	0.00123759	1529.79	-0.00146806	0.00236281	2059.78	-0.00159283	0.00382124	2589.78	-0.02483497	0	3119.78	0.18204997	0.18758597	3649.78	0.01757467	0.01979668	4179.78	-0.01685989	0	
469.99	0.00482528	0.00279606	999.99	-0.00120884	0.00123057	1529.99	-0.00078509	0.00236279	2059.98	-0.00268598	0.00382122	2589.98	-0.02418465	0	3119.98	0.18231366	0.18752574	3649.98	0.01740402	0.01978279	4179.98	-0.01762353	0	
470.19	0.00443891	0.00278151	1000.19	-0.00016979	0.00122359	1530.19	-0.00138257	0.00236276	2060.18	-0.00255077	0.00382119	2590.18	-0.02421052	0	3120.18	0.18252687	0.18746553	3650.18	0.01622956	0.01976892	4180.18	-0.01871523	0	
470.39	0.00324852	0.00276704	1000.39	-0.00008123	0.00121665	1530.39	-0.00221344	0.00236274	2060.38	-0.00288038	0.00382117	2590.38	-0.02381147	0	3120.38	0.18255274	0.18740534	3650.38	0.01685509	0.01975505	4180.38	-0.01994467	0	
470.59	0.00353517	0.00275264	1000.59	-0.00065422	0.00120974	1530.59	-0.0026268	0.00236272	2060.58	-0.00407921	0.00382114	2590.58	-0.02294674	0	3120.58	0.18275339	0.18734517	3650.58	0.01782107	0.01974119	4180.58	-0.02099936	0	
470.79	0.0030712	0.00273832	1000.79	-0.00086143	0.00120288	1530.79	-0.0029944	0.00236269	2060.78	-0.00439957	0.00382112	2590.78	-0.02333633	0	3120.78	0.18176043	0.18728502	3650.78	0.01756835	0.01972735	4180.78	-0.02121524	0	
470.99	0.00248877	0.00272407	1000.99	-0.00087796	0.00119605	1530.99	-0.00311322	0.00236267	2060.98	-0.00545555	0.0038211	2590.98	-0.02316284	0	3120.98	0.18126905	0.18722489	3650.98	0.01744435	0.01971351	4180.98	-0.02246246	0	
471.19	0.00241689	0.00270989	1001.19	-0.00075416	0.00118926	1531.19	-0.00343538	0.00236264	2061.18	-0.00502835	0.00382107	2591.18	-0.02413329	0	3121.18	0.18138444	0.18716477	3651.18	0.01762816	0.01969968	4181.18	-0.0225446	0	
471.39	0.00287543	0.00269579	1001.39	-0.00069727	0.00118252	1531.39	-0.00432515	0.00236262	2061.38	-0.00599302	0.00382105	2591.38	-0.02429304	0	3121.38	0.18086396	0.18710468	3651.38	0.01761276	0.01968586	4181.38	-0.02303389	0	
471.59	0.00318934	0.00268177	1001.59	-0.00189062	0.00117581	1531.59	-0.00469583	0.00236259	2061.58	-0.00589064	0.00382102	2591.58	-0.02484071	0	3121.58	0.18154686	0.1870446	3651.58	0.01735489	0.01967206	4181.58	-0.02282371	0	
471.79	0.00402632	0.00266781	1001.79	-0.00262215	0.00116913	1531.79	-0.00514249	0.00236257	2061.78	-0.00467176	0.003821	2591.78	-0.02536693	0	3121.78	0.18147708	0.18698455	3651.78	0.01778084	0.01965826	4181.78	-0.02326838	0	
471.99	0.00352793	0.00265393	1001.99	-0.00295383	0.0011625	1531.99	-0.00594454	0.00236255	2061.98	-0.00414105	0.00382097	2591.98	-0.02578466	0	3121.98	0.18058894	0.18692451	3651.98	0.01813906	0.01964447	4181.98	-0.02288809	0	
472.19	0.00418341	0.00264012	1002.19	-0.00259071	0.0011559	1532.19	-0.00666143	0.00236252	2062.18	-0.00310526	0.00382095	2592.18	-0.02680477	0	3122.18	0.17998888	0.18686449	3652.18	0.01829466	0.01963069	4182.18	-0.02243887	0	
472.39	0.00438506	0.00262638	1002.39	-0.0021155	0.00114934	1532.39	-0.00667661	0.0023625	2062.38	-0.00313259	0.00382092	2592.38	-0.02749027	0	3122.38	0.17928313	0.1868045	3652.38	0.01887842	0.01961692	4182.38	-0.02146549	0	
472.59	0.00453178	0.00261272	1002.59	-0.00190164	0.00114282	1532.59	-0.00682462	0.00236247	2062.58	-0.00238411	0.0038209	2592.58	-0.02775047	0	3122.58	0.17867507	0.18674452	3652.58	0.01992198	0.01960316	4182.58	-0.02162773	0	
472.79	0.00427956	0.00259912	1002.79	-0.00212923	0.00113634	1532.79	-0.00667243	0.00236245	2062.78	-0.00191282	0.00382088	2592.78	-0.02865846	0	3122.78	0.17816622	0.18668456	3652.78	0.02050044	0.01958941	4182.78	-0.02142966	0	
472.99	0.00448934	0.0025856	1002.99	-0.00145457	0.00112989	1532.99	-0.00548835	0.00236242	2062.98	-0.00075467	0.00382085	2592.98	-0.02800609	0	3122.98	0.17771772	0.18662462	3652.98	0.02038643	0.01957567	4182.98	-0.02134199	0	
473.19	0.00417895	0.00257215	1003.19	-0.0018462	0.00112348	1533.19	-0.00497981	0.0023624	2063.18	-0.00097735	0.00382083	2593.18	-0.02729828	0	3123.18	0.17901652	0.1865647	3653.18	0.02023886	0.01956194	4183.18	-0.02151827	0	
473.39	0.00426605	0.00255876	1003.39	-0.00228114	0.0011171	1533.39	-0.00435792	0.00236237	2063.38	-0.00036086	0.0038208	2593.38	-0.02730554	0	3123.38	0.17924087	0.1865048	3653.38	0.02085057	0.01954822	4183.38	-0.0207772	0	
473.59	0.00440646	0.00254545	1003.59	-0.00085296	0.00111076	1533.59	-0.00344034	0.00236235	2063.58	-0.00037478	0.00382078	2593.58	-0.0259413	0	3123.58	0.17939477	0.18644491	3653.58	0.02056279	0.0195345	4183.58	-0.02043365	0	
473.79	0.00498874	0.0025322	1003.79	-0.00155298	0.00110446	1533.79	-0.00366479	0.00236233	2063.78	-0.00070994	0.00382075	2593.78	-0.02528719	0	3123.78	0.18008005	0.18638505	3653.78	0.02092193	0.0195208	4183.78	-0.01976442	0	
473.99	0.0051452	0.00251903	1003.99	-0.00142029	0.00109819	1533.99	-0.00286078	0.0023623	2063.98	-0.00061725	0.00382073	2593.98	-0.02593484	0	3123.98	0.18096874	0.18632521	3653.98	0.02072191	0.01950711	4183.98	-0.02066736	0	
474.19	0.0052033	0.00250592	1004.19	-0.00059991	0.00109196	1534.19	-0.00337279	0.00236228	2064.18	0.00045711	0.00382071	2594.18	-0.02590968	0	3124.18	0.18141149	0.18626538	3654.18	0.02099311	0.01949343	4184.18	-0.02039808	0	
474.39	0.00560969	0.00249288	1004.39	-0.0014185	0.00108576	1534.39	-0.00333946	0.00236225	2064.38	-0.00052496	0.00382068	2594.38	-0.02559022	0	3124.38	0.18133767	0.18620558	3654.38	0.02099849	0.01947975	4184.38	-0.02041353	0	
474.59	0.00601259	0.00247991	1004.59	-0.0016521	0.0010796	1534.59	-0.00231921	0.00236223	2064.58	-0.00153368	0.00382066	2594.58	-0.02489262	0	3124.58	0.1816024	0.18614579	3654.58	0.02154607	0.01946609	4184.58	-0.02037651	0	
474.79	0.00523644	0.00246701	1004.79	-0.0012614	0.00107348	1534.79	-0.00242695	0.0023622	2064.78	-0.00150492	0.00382063	2594.78	-0.0247983	0	3124.78	0.18192532	0.18608602	3654.78	0.02151213	0.01945243	4184.78	-0.0197685	0	
474.99	0.0056972	0.00245417	1004.99	-0.00083236	0.00106739	1534.99	-0.00181611	0.00236218	2064.98	-0.00299878	0.00382061	2594.98	-0.02466397	0	3124.98	0.18226038	0.18602628	3654.98	0.02107871	0.01943879	4184.98	-0.02054637	0	
475.19	0.00569076	0.0024414	1005.19	-0.00038521	0.00106133	1535.19	-0.00245176	0.00236216	2065.18	-0.00359216	0.00382058	2595.18	-0.02569867	0	3125.18	0.18255525	0.18596655	3655.18	0.02043121	0.01942515	4185.18	-0.02002032	0	
475.39	0.00511859	0.0024287	1005.39	-0.00049516	0.00105531	1535.39	-0.00237568	0.00236213	2065.38	-0.00461541	0.00382056	2595.38	-0.02669508	0	3125.38	0.18258608	0.18590684	3655.38	0.01900074	0.01941153	4185.38	-0.02048515	0	
475.59	0.0041767	0.00241606	1005.59	-0.00117084	0.00104932	1535.59	-0.00210146	0.00236211	2065.58	-0.00476798	0.00382054	2595.58	-0.0270116	0	3125.58	0.18212898	0.18584715	3655.58	0.01804689	0.01939791	4185.58	-0.01971622	0	
475.79	0.00325439	0.00240349	1005.79	-0.00081779	0.00104336	1535.79	-0.00287778	0.00236208	2065.78	-0.00415722	0.00382051	2595.78	-0.02715352	0	3125.78	0.18169362	0.18578748	3655.78	0.01863109	0.01938431	4185.78	-0.02064416	0	
475.99	0.00326357	0.00239098	1005.99	-0.00005149	0.00103744	1535.99	-0.00312435	0.00236206	2065.98	-0.00476463	0.00382049	2595.98	-0.02711691	0	3125.98	0.18109544	0.18572783	3655.98	0.01781848	0.01937071	4185.98	-0.01989438	0	
476.19	0.00361786	0.00237854	1006.19	0.00039433	0.00103156	1536.19	-0.00354592	0.00236203	2066.18	-0.00415553	0.00382046	2596.18	-0.02820231	0	3126.18	0.17966096	0.18566819	3656.18	0.01856801	0.01935712	4186.18	-0.01987934	0	
476.39	0.00216577	0.00236616	1006.39	-0.0001605	0.0010257	1536.39	-0.00482485	0.00236201	2066.38	-0.00426443	0.00382044	2596.38	-0.02868767	0	3126.38	0.17930353	0.18560858	3656.38	0.01825669	0.01934355	4186.38	-0.0193274	0	
476.59	0.00159173	0.00235385	1006.59	-0.00002437	0.00101988	1536.59	-0.00525657	0.00236199	2066.58	-0.00407939	0.00382041	2596.58	-0.0295169	0	3126.58	0.17958503	0.18554899	3656.58	0.01870857	0.01932998	4186.58	-0.01948941	0	
476.79	0.00229432	0.0023416	1006.79	0.00052353	0.0010141	1536.79	-0.0052559	0.00236196	2066.78	-0.00439132	0.00382039	2596.78	-0.02967432	0	3126.78	0.17918251	0.18548941	3656.78	0.01866297	0.01931642	4186.78	-0.01939392	0	
476.99	0.00323757	0.00232942	1006.99	0.00066241	0.00100834	1536.99	-0.00483258	0.00236194	2066.98	-0.00394441	0.00382037	2596.98	-0.02792936	0	3126.98	0.17951127	0.18542985	3656.98	0.01815743	0.01930287	4186.98	-0.01916546	0	
477.19	0.00392444	0.0023173	1007.19	0.00040697	0.00100262	1537.19	-0.00409429	0.00236191	2067.18	-0.0039724	0.00382034	2597.18	-0.02833863	0	3127.18	0.17985002	0.18537032	3657.18	0.01778207	0.01928933	4187.18	-0.018866	0	
477.39	0.00483112	0.00230524	1007.39	-0.00003481	0.00099693	1537.39	-0.00373152	0.00236189	2067.38	-0.00321992	0.00382032	2597.38	-0.02807353	0	3127.38	0.17963184	0.1853108	3657.38	0.01766948	0.0192758	4187.38	-0.01907495	0	
477.59	0.00554509	0.00229325	1007.59	-0.0002339	0.00099127	1537.59	-0.00343676	0.00236186	2067.58	-0.00279556	0.00382029	2597.58	-0.02811111	0	3127.58	0.17981708	0.1852513	3657.58	0.01744977	0.01926228	4187.58	-0.01890909	0	
477.79	0.00670801	0.00228131	1007.79	-0.00116031	0.00098565	1537.79	-0.00437922	0.00236184	2067.78	-0.00190797	0.00382027	2597.78	-0.02822814	0	3127.78	0.18073554	0.18519182	3657.78	0.01788888	0.01924877	4187.78	-0.01899611	0	
477.99	0.00756948	0.00226944	1007.99	-0.00142061	0.00098005	1537.99	-0.00461691	0.00236181	2067.98	-0.0016786	0.00382024	2597.98	-0.0285114	0	3127.98	0.1814335	0.18513236	3657.98	0.01804466	0.01923527	4187.98	-0.01917113	0	
478.19	0.00769544	0.00225764	1008.19	-0.00183351	0.00097449	1538.19	-0.00424729	0.00236179	2068.18	-0.00118231	0.00382022	2598.18	-0.02821733	0	3128.18	0.18129466	0.18507292	3658.18	0.01854717	0.01922177	4188.18	-0.0189402	0	
478.39	0.00797954	0.00224589	1008.39	-0.00308813	0.00096896	1538.39	-0.00404907	0.00236177	2068.38	-0.00202167	0.0038202	2598.38	-0.02780372	0	3128.38	0.18051214	0.1850135	3658.38	0.0187823	0.01920829	4188.38	-0.01983143	0	
478.59	0.00787111	0.0022342	1008.59	-0.00282678	0.00096347	1538.59	-0.00356609	0.00236174	2068.58	-0.00163772	0.00382017	2598.58	-0.0266563	0	3128.58	0.18053138	0.18495409	3658.58	0.01971791	0.01919482	4188.58	-0.0204104	0	
478.79	0.00698923	0.00222258	1008.79	-0.00279015	0.000958	1538.79	-0.00375832	0.00236172	2068.78	-0.00219288	0.00382015	2598.78	-0.02680364	0	3128.78	0.18051685	0.18489471	3658.78	0.01894332	0.01918135	4188.78	-0.0208725	0	
478.99	0.00653048	0.00221101	1008.99	-0.00269252	0.00095256	1538.99	-0.00273149	0.00236169	2068.98	-0.002173	0.00382012	2598.98	-0.02664068	0	3128.98	0.18025486	0.18483534	3658.98	0.01768777	0.0191679	4188.98	-0.0215076	0	
479.19	0.00551517	0.00219951	1009.19	-0.0030137	0.00094716	1539.19	-0.0033289	0.00236167	2069.18	-0.0023833	0.0038201	2599.18	-0.02817553	0	3129.18	0.17942991	0.184776	3659.18	0.01738066	0.01915445	4189.18	-0.02264455	0	
479.39	0.00406092	0.00218806	1009.39	-0.00283875	0.00094178	1539.39	-0.00325662	0.00236164	2069.38	-0.0020498	0.00382007	2599.38	-0.02837145	0	3129.38	0.17937498	0.18471667	3659.38	0.0169171	0.01914102	4189.38	-0.0234579	0	
479.59	0.0037753	0.00217668	1009.59	-0.00325583	0.00093644	1539.59	-0.00315684	0.00236162	2069.58	-0.00241779	0.00382005	2599.58	-0.0272404	0	3129.58	0.17909587	0.18465736	3659.58	0.01677213	0.01912759	4189.58	-0.02324218	0	
479.79	0.00370679	0.00216535	1009.79	-0.00312112	0.00093112	1539.79	-0.00361459	0.0023616	2069.78	-0.00233754	0.00382003	2599.78	-0.02678656	0	3129.78	0.17871979	0.18459807	3659.78	0.01750651	0.01911417	4189.78	-0.02396694	0	
479.99	0.0030459	0.00215408	1009.99	-0.00356885	0.00092584	1539.99	-0.00340958	0.00236157	2069.98	-0.00316842	0.00382	2599.98	-0.026681	0	3129.98	0.17783674	0.1845388	3659.98	0.01804303	0.01910077	4189.98	-0.02413285	0	
480.19	0.00234438	0.00214288	1010.19	-0.00388887	0.00092059	1540.19	-0.00406211	0.00236155	2070.18	-0.00297267	0.00381998	2600.18	-0.02704852	0	3130.18	0.17697408	0.18447955	3660.18	0.01876927	0.01908737	4190.18	-0.02490047	0	
480.39	0.00117298	0.00213173	1010.39	-0.00342098	0.00091536	1540.39	-0.00471655	0.00236152	2070.38	-0.00334986	0.00381995	2600.38	-0.02732292	0	3130.38	0.17761669	0.18442032	3660.38	0.01798694	0.01907398	4190.38	-0.02508789	0	
480.59	0.00133062	0.00212063	1010.59	-0.00238605	0.00091017	1540.59	-0.00379514	0.0023615	2070.58	-0.00359579	0.00381993	2600.58	-0.02757151	0	3130.58	0.17783338	0.18436111	3660.58	0.01873555	0.0190606	4190.58	-0.02594288	0	
480.79	0.00266942	0.0021096	1010.79	-0.00186299	0.000905	1540.79	-0.00345759	0.00236147	2070.78	-0.00339963	0.0038199	2600.78	-0.02719043	0	3130.78	0.17749169	0.18430191	3660.78	0.01851725	0.01904723	4190.78	-0.02525593	0	
480.99	0.00386158	0.00209862	1010.99	-0.00184826	0.00089987	1540.99	-0.00236578	0.00236145	2070.98	-0.00340511	0.00381988	2600.98	-0.02698911	0	3130.98	0.17725484	0.18424274	3660.98	0.01852183	0.01903387	4190.98	-0.02587706	0	
481.19	0.00381175	0.0020877	1011.19	-0.00097273	0.00089476	1541.19	-0.00163034	0.00236143	2071.18	-0.00389974	0.00381985	2601.18	-0.02720015	0	3131.18	0.17719412	0.18418358	3661.18	0.01850509	0.01902052	4191.18	-0.02612526	0	
481.39	0.00407664	0.00207684	1011.39	-0.00141555	0.00088969	1541.39	-0.00195917	0.0023614	2071.38	-0.00411631	0.00381983	2601.38	-0.02581645	0	3131.38	0.17735135	0.18412444	3661.38	0.01871607	0.01900718	4191.38	-0.02508316	0	
481.59	0.0037977	0.00206603	1011.59	-0.00233978	0.00088464	1541.59	-0.00242197	0.00236138	2071.58	-0.00369331	0.00381981	2601.58	-0.02518636	0	3131.58	0.17744643	0.18406533	3661.58	0.01907988	0.01899385	4191.58	-0.02365145	0	
481.79	0.00468709	0.00205528	1011.79	-0.00277329	0.00087962	1541.79	-0.00263142	0.00236135	2071.78	-0.00319707	0.00381978	2601.78	-0.024896	0	3131.78	0.17764295	0.18400623	3661.78	0.01975526	0.01898052	4191.78	-0.02330309	0	
481.99	0.00489025	0.00204459	1011.99	-0.00268856	0.00087463	1541.99	-0.00230654	0.00236133	2071.98	-0.00371018	0.00381976	2601.98	-0.0254575	0	3131.98	0.17720207	0.18394715	3661.98	0.02008362	0.01896721	4191.98	-0.02312361	0	
482.19	0.00429352	0.00203395	1012.19	-0.00282898	0.00086966	1542.19	-0.00156954	0.0023613	2072.18	-0.0038686	0.00381973	2602.18	-0.02567396	0	3132.18	0.17686093	0.18388809	3662.18	0.01986993	0.01895391	4192.18	-0.02295221	0	
482.39	0.00372412	0.00202337	1012.39	-0.00366754	0.00086473	1542.39	-0.00237457	0.00236128	2072.38	-0.00457937	0.00381971	2602.38	-0.02489482	0	3132.38	0.17628993	0.18382904	3662.38	0.02025806	0.01894061	4192.38	-0.02284553	0	
482.59	0.00359411	0.00201284	1012.59	-0.00320742	0.00085982	1542.59	-0.00127737	0.00236126	2072.58	-0.00452402	0.00381968	2602.58	-0.02502243	0	3132.58	0.17727328	0.18377002	3662.58	0.02013341	0.01892732	4192.58	-0.02170011	0	
482.79	0.0032676	0.00200237	1012.79	-0.00341688	0.00085494	1542.79	-0.00104908	0.00236123	2072.78	-0.00347323	0.00381966	2602.78	-0.02492419	0	3132.78	0.17751954	0.18371102	3662.78	0.02013926	0.01891405	4192.78	-0.02087312	0	
482.99	0.0036983	0.00199195	1012.99	-0.00383444	0.00085009	1542.99	-0.00103701	0.00236121	2072.98	-0.00278155	0.00381964	2602.98	-0.02479981	0	3132.98	0.1782538	0.18365203	3662.98	0.01946768	0.01890078	4192.98	-0.02005872	0	
483.19	0.00454861	0.00198158	1013.19	-0.00468351	0.00084527	1543.19	-0.00177978	0.00236118	2073.18	-0.0031034	0.00381961	2603.18	-0.02560965	0	3133.18	0.17891575	0.18359307	3663.18	0.02022212	0.01888752	4193.18	-0.0206296	0	
483.39	0.00449482	0.00197127	1013.39	-0.00473686	0.00084047	1543.39	-0.00193988	0.00236116	2073.38	-0.00235319	0.00381959	2603.38	-0.02514173	0	3133.38	0.18041764	0.18353412	3663.38	0.01984099	0.01887428	4193.38	-0.02102599	0	
483.59	0.00383269	0.00196101	1013.59	-0.00553682	0.0008357	1543.59	-0.00144262	0.00236113	2073.58	-0.00292278	0.00381956	2603.58	-0.02541421	0	3133.58	0.18144304	0.18347519	3663.58	0.01975399	0.01886104	4193.58	-0.02070444	0	
483.79	0.00340975	0.00195081	1013.79	-0.0053438	0.00083096	1543.79	-0.00215508	0.00236111	2073.78	-0.00251725	0.00381954	2603.78	-0.02565871	0	3133.78	0.18191131	0.18341628	3663.78	0.01981648	0.01884781	4193.78	-0.02093148	0	
483.99	0.00330911	0.00194066	1013.99	-0.00534431	0.00082624	1543.99	-0.00276551	0.00236108	2073.98	-0.0027551	0.00381951	2603.98	-0.02544823	0	3133.98	0.1830524	0.18335739	3663.98	0.02012317	0.01883459	4193.98	-0.02198385	0	
484.19	0.00357636	0.00193056	1014.19	-0.00447551	0.00082155	1544.19	-0.00259705	0.00236106	2074.18	-0.00236072	0.00381949	2604.18	-0.02701258	0	3134.18	0.18358541	0.18329852	3664.18	0.01949604	0.01882137	4194.18	-0.02288576	0	
484.39	0.00334799	0.00192052	1014.39	-0.00435814	0.00081689	1544.39	-0.00199266	0.00236104	2074.38	-0.00234171	0.00381947	2604.38	-0.02835187	0	3134.38	0.18450362	0.18323967	3664.38	0.01862079	0.01880817	4194.38	-0.02298901	0	
484.59	0.00344498	0.00191052	1014.59	-0.00346522	0.00081226	1544.59	-0.00208575	0.00236101	2074.58	-0.00211425	0.00381944	2604.58	-0.02776867	0	3134.58	0.18337514	0.18318083	3664.58	0.01901708	0.01879498	4194.58	-0.02273517	0	
484.79	0.00442336	0.00190058	1014.79	-0.00284415	0.00080765	1544.79	-0.00266662	0.00236099	2074.78	-0.00255288	0.00381942	2604.78	-0.02760087	0	3134.78	0.18324301	0.18312202	3664.78	0.01841127	0.0187818	4194.78	-0.02183058	0	
484.99	0.00350264	0.00189069	1014.99	-0.0024713	0.00080307	1544.99	-0.00290361	0.00236096	2074.98	-0.00321309	0.00381939	2604.98	-0.02720285	0	3134.98	0.18255601	0.18306322	3664.98	0.01793481	0.01876862	4194.98	-0.02281259	0	
485.19	0.00213294	0.00188085	1015.19	-0.00238363	0.00079851	1545.19	-0.00371761	0.00236094	2075.18	-0.00434748	0.00381937	2605.18	-0.02581967	0	3135.18	0.18186218	0.18300444	3665.18	0.01735478	0.01875546	4195.18	-0.02272705	0	
485.39	0.00218629	0.00187107	1015.39	-0.00197091	0.00079398	1545.39	-0.00434136	0.00236091	2075.38	-0.00441918	0.00381934	2605.38	-0.02481377	0	3135.38	0.18116084	0.18294569	3665.38	0.01764744	0.0187423	4195.38	-0.0222676	0	
485.59	0.00157789	0.00186133	1015.59	-0.00181496	0.00078947	1545.59	-0.00478692	0.00236089	2075.58	-0.00403123	0.00381932	2605.58	-0.02489283	0	3135.58	0.18078521	0.18288695	3665.58	0.01750227	0.01872916	4195.58	-0.02219185	0	
485.79	0.00261371	0.00185165	1015.79	-0.00169481	0.00078499	1545.79	-0.00448247	0.00236087	2075.78	-0.00377873	0.0038193	2605.78	-0.02539432	0	3135.78	0.17985212	0.18282822	3665.78	0.01770697	0.01871602	4195.78	-0.02282803	0	
485.99	0.0023764	0.00184201	1015.99	-0.00137154	0.00078054	1545.99	-0.00483933	0.00236084	2075.98	-0.00433207	0.00381927	2605.98	-0.0259879	0	3135.98	0.17821767	0.18276952	3665.98	0.01693889	0.01870289	4195.98	-0.02322684	0	
486.19	0.00196793	0.00183243	1016.19	-0.00167957	0.00077611	1546.19	-0.00451554	0.00236082	2076.18	-0.00413683	0.00381925	2606.18	-0.02611406	0	3136.18	0.17851279	0.18271084	3666.18	0.01596551	0.01868977	4196.18	-0.02333879	0	
486.39	0.00238313	0.00182289	1016.39	-0.0018537	0.0007717	1546.39	-0.00511802	0.00236079	2076.38	-0.00401668	0.00381922	2606.38	-0.0255878	0	3136.38	0.17749085	0.18265218	3666.38	0.01688528	0.01867666	4196.38	-0.02290091	0	
486.59	0.00256196	0.00181341	1016.59	-0.00106205	0.00076733	1546.59	-0.00406854	0.00236077	2076.58	-0.00305155	0.0038192	2606.58	-0.02611504	0	3136.58	0.17764836	0.18259353	3666.58	0.01760294	0.01866356	4196.58	-0.0224789	0	
486.79	0.00304965	0.00180397	1016.79	-0.00200788	0.00076297	1546.79	-0.00465494	0.00236074	2076.78	-0.0024351	0.00381917	2606.78	-0.02611636	0	3136.78	0.177469	0.1825349	3666.78	0.0183649	0.01865047	4196.78	-0.0224097	0	
486.99	0.00299649	0.00179459	1016.99	-0.00237827	0.00075864	1546.99	-0.00485795	0.00236072	2076.98	-0.00281427	0.00381915	2606.98	-0.02671962	0	3136.98	0.17765099	0.1824763	3666.98	0.01821804	0.01863739	4196.98	-0.02233947	0	
487.19	0.00220693	0.00178525	1017.19	-0.00311556	0.00075434	1547.19	-0.00422976	0.0023607	2077.18	-0.00378336	0.00381913	2607.18	-0.02688351	0	3137.18	0.1777324	0.18241771	3667.18	0.01930847	0.01862431	4197.18	-0.02318848	0	
487.39	0.00181218	0.00177596	1017.39	-0.00291691	0.00075006	1547.39	-0.00435394	0.00236067	2077.38	-0.00330456	0.0038191	2607.38	-0.02722152	0	3137.38	0.17756751	0.18235914	3667.38	0.01942515	0.01861125	4197.38	-0.02284073	0	
487.59	0.00134346	0.00176672	1017.59	-0.00343551	0.0007458	1547.59	-0.00353198	0.00236065	2077.58	-0.00342695	0.00381908	2607.58	-0.02843103	0	3137.58	0.17717158	0.18230059	3667.58	0.01973129	0.0185982	4197.58	-0.02212887	0	
487.79	0.00164028	0.00175753	1017.79	-0.00385669	0.00074157	1547.79	-0.00411983	0.00236062	2077.78	-0.00323292	0.00381905	2607.78	-0.02890742	0	3137.78	0.1779779	0.18224205	3667.78	0.0195146	0.01858515	4197.78	-0.02184085	0	
487.99	0.00164497	0.00174838	1017.99	-0.00342471	0.00073736	1547.99	-0.00403648	0.0023606	2077.98	-0.00298291	0.00381903	2607.98	-0.03006603	0	3137.98	0.17920816	0.18218354	3667.98	0.01936877	0.01857211	4197.98	-0.02183885	0	
488.19	0.00136466	0.00173928	1018.19	-0.00360434	0.00073318	1548.19	-0.00323016	0.00236057	2078.18	-0.00354592	0.003819	2608.18	-0.03182762	0	3138.18	0.17997541	0.18212505	3668.18	0.01859862	0.01855909	4198.18	-0.02183405	0	
488.39	0.00123014	0.00173023	1018.39	-0.00336863	0.00072902	1548.39	-0.00311416	0.00236055	2078.38	-0.00332109	0.00381898	2608.38	-0.03181361	0	3138.38	0.17995842	0.18206657	3668.38	0.01936862	0.01854607	4198.38	-0.02172594	0	
488.59	0.00138311	0.00172123	1018.59	-0.00307455	0.00072488	1548.59	-0.00455297	0.00236053	2078.58	-0.00277692	0.00381896	2608.58	-0.03131868	0	3138.58	0.17946687	0.18200811	3668.58	0.01918235	0.01853306	4198.58	-0.02196937	0	
488.79	0.00223757	0.00171227	1018.79	-0.00282363	0.00072077	1548.79	-0.00471953	0.0023605	2078.78	-0.00277703	0.00381893	2608.78	-0.03157133	0	3138.78	0.18037693	0.18194967	3668.78	0.01829995	0.01852006	4198.78	-0.02248679	0	
488.99	0.00101429	0.00170336	1018.99	-0.00242579	0.00071668	1548.99	-0.00390506	0.00236048	2078.98	-0.00299901	0.00381891	2608.98	-0.03181864	0	3138.98	0.18035176	0.18189126	3668.98	0.01794936	0.01850707	4198.98	-0.02375239	0	
489.19	0.00124894	0.0016945	1019.19	-0.00263198	0.00071261	1549.19	-0.00394868	0.00236045	2079.18	-0.0035394	0.00381888	2609.18	-0.0309123	0	3139.18	0.18032164	0.18183285	3669.18	0.0181021	0.01849409	4199.18	-0.02456162	0	
489.39	0.00080699	0.00168568	1019.39	-0.00160764	0.00070857	1549.39	-0.00375285	0.00236043	2079.38	-0.00252066	0.00381886	2609.38	-0.03101041	0	3139.38	0.18098224	0.18177447	3669.38	0.01847196	0.01848112	4199.38	-0.02435941	0	
489.59	0.00094114	0.00167691	1019.59	-0.00217374	0.00070454	1549.59	-0.00464674	0.0023604	2079.58	-0.00196123	0.00381883	2609.58	-0.03132744	0	3139.58	0.18196068	0.18171611	3669.58	0.01847384	0.01846815	4199.58	-0.02395245	0	
489.79	0.00232091	0.00166819	1019.79	-0.00323208	0.00070055	1549.79	-0.00474448	0.00236038	2079.78	-0.00158433	0.00381881	2609.78	-0.03139572	0	3139.78	0.18133493	0.18165776	3669.78	0.01837652	0.0184552	4199.78	-0.02425896	0	
489.99	0.00212859	0.00165951	1019.99	-0.00428	0.00069657	1549.99	-0.00540449	0.00236035	2079.98	-0.00149003	0.00381879	2609.98	-0.03169636	0	3139.98	0.18169168	0.18159944	3669.98	0.01820272	0.01844225	4199.98	-0.02424367	0	
490.19	0.00254132	0.00165087	1020.19	-0.00429435	0.00069262	1550.19	-0.00522791	0.00236033	2080.18	-0.00136567	0.00381876	2610.18	-0.03092986	0	3140.18	0.18237708	0.18154113	3670.18	0.0183631	0.01842932	4200.18	-0.02474436	0	
490.39	0.00257551	0.00164228	1020.39	-0.00443336	0.00068869	1550.39	-0.00511598	0.00236031	2080.38	-0.00123688	0.00381874	2610.38	-0.03030133	0	3140.38	0.18149253	0.18148284	3670.38	0.01943788	0.01841639	4200.38	-0.02491181	0	
490.59	0.00217971	0.00163374	1020.59	-0.00423066	0.00068478	1550.59	-0.00520315	0.00236028	2080.58	-0.00150362	0.00381871	2610.58	-0.0306247	0	3140.58	0.18134081	0.18142457	3670.58	0.01953602	0.01840347	4200.58	-0.02398252	0	
490.79	0.00314494	0.00162524	1020.79	-0.00582917	0.00068089	1550.79	-0.00565353	0.00236026	2080.78	-0.00189282	0.00381869	2610.78	-0.03001448	0	3140.78	0.18078409	0.18136632	3670.78	0.01947198	0.01839056	4200.78	-0.02405139	0	
490.99	0.00300968	0.00161678	1020.99	-0.00520647	0.00067703	1550.99	-0.0060243	0.00236023	2080.98	-0.00290352	0.00381866	2610.98	-0.02965224	0	3140.98	0.17964645	0.18130809	3670.98	0.01910411	0.01837766	4200.98	-0.02373938	0	
491.19	0.00254457	0.00160837	1021.19	-0.00538161	0.00067319	1551.19	-0.00570217	0.00236021	2081.18	-0.00374838	0.00381864	2611.18	-0.03010106	0	3141.18	0.17930718	0.18124988	3671.18	0.01932004	0.01836477	4201.18	-0.02418195	0	
491.39	0.00333133	0.0016	1021.39	-0.00501367	0.00066937	1551.39	-0.00583942	0.00236018	2081.38	-0.0036677	0.00381862	2611.38	-0.03024469	0	3141.38	0.17831835	0.18119168	3671.38	0.0190723	0.01835189	4201.38	-0.02336039	0	
491.59	0.00392858	0.00159167	1021.59	-0.00512049	0.00066557	1551.59	-0.00534152	0.00236016	2081.58	-0.00378031	0.00381859	2611.58	-0.03066024	0	3141.58	0.17845885	0.1811335	3671.58	0.01845996	0.01833902	4201.58	-0.022747	0	
491.79	0.00297522	0.00158339	1021.79	-0.0040705	0.00066179	1551.79	-0.0059022	0.00236014	2081.78	-0.00375163	0.00381857	2611.78	-0.03110056	0	3141.78	0.17887379	0.18107535	3671.78	0.01811279	0.01832616	4201.78	-0.02173547	0	
491.99	0.00334995	0.00157515	1021.99	-0.00342848	0.00065804	1551.99	-0.00567979	0.00236011	2081.98	-0.00339036	0.00381854	2611.98	-0.03100739	0	3141.98	0.17830626	0.18101721	3671.98	0.01819758	0.0183133	4201.98	-0.0222796	0	
492.19	0.00350449	0.00156696	1022.19	-0.00379492	0.0006543	1552.19	-0.00515618	0.00236009	2082.18	-0.0034857	0.00381852	2612.18	-0.03049354	0	3142.18	0.17777411	0.18095909	3672.18	0.01769504	0.01830045	4202.18	-0.0234308	0	
492.39	0.00368275	0.0015588	1022.39	-0.00310307	0.00065059	1552.39	-0.0045346	0.00236006	2082.38	-0.00217104	0.00381849	2612.38	-0.02979932	0	3142.38	0.17647975	0.18090099	3672.38	0.01809914	0.01828762	4202.38	-0.02458806	0	
492.59	0.00394633	0.00155069	1022.59	-0.00320582	0.0006469	1552.59	-0.00425963	0.00236004	2082.58	-0.00220168	0.00381847	2612.58	-0.02879269	0	3142.58	0.17679002	0.1808429	3672.58	0.01711698	0.01827479	4202.58	-0.02451011	0	
492.79	0.0045312	0.00154262	1022.79	-0.00259119	0.00064323	1552.79	-0.00361479	0.00236001	2082.78	-0.00238714	0.00381845	2612.78	-0.0283171	0	3142.78	0.17615872	0.18078484	3672.78	0.01709681	0.01826197	4202.78	-0.02413593	0	
492.99	0.00446881	0.0015346	1022.99	-0.00331036	0.00063958	1552.99	-0.00296565	0.00235999	2082.98	-0.0027329	0.00381842	2612.98	-0.02835788	0	3142.98	0.17526167	0.18072679	3672.98	0.01707555	0.01824916	4202.98	-0.02449278	0	
493.19	0.00435158	0.00152661	1023.19	-0.00331589	0.00063595	1553.19	-0.00330094	0.00235997	2083.18	-0.00206142	0.0038184	2613.18	-0.02729066	0	3143.18	0.1746148	0.18066877	3673.18	0.01711924	0.01823636	4203.18	-0.02445973	0	
493.39	0.00382123	0.00151867	1023.39	-0.00294707	0.00063234	1553.39	-0.00330701	0.00235994	2083.38	-0.00131992	0.00381837	2613.38	-0.02744566	0	3143.38	0.17386221	0.18061076	3673.38	0.01692371	0.01822357	4203.38	-0.02381002	0	
493.59	0.00473838	0.00151077	1023.59	-0.00363722	0.00062875	1553.59	-0.00358162	0.00235992	2083.58	-0.00088263	0.00381835	2613.58	-0.02744542	0	3143.58	0.17402857	0.18055277	3673.58	0.01707948	0.01821079	4203.58	-0.02381463	0	
493.79	0.00482782	0.0015029	1023.79	-0.00430181	0.00062519	1553.79	-0.00341182	0.00235989	2083.78	-0.00113769	0.00381832	2613.78	-0.02702008	0	3143.78	0.17391371	0.1804948	3673.78	0.01727167	0.01819801	4203.78	-0.02403788	0	
493.99	0.00446008	0.00149508	1023.99	-0.00435507	0.00062164	1553.99	-0.00355084	0.00235987	2083.98	-0.00113761	0.0038183	2613.98	-0.02650608	0	3143.98	0.17369021	0.18043684	3673.98	0.01769036	0.01818525	4203.98	-0.02431359	0	
494.19	0.00358503	0.0014873	1024.19	-0.0037324	0.00061811	1554.19	-0.00314483	0.00235984	2084.18	-0.00096608	0.00381827	2614.18	-0.0268472	0	3144.18	0.17279041	0.18037891	3674.18	0.01812861	0.01817249	4204.18	-0.02538003	0	
494.39	0.00314452	0.00147957	1024.39	-0.00376777	0.0006146	1554.39	-0.00339427	0.00235982	2084.38	-0.00145285	0.00381825	2614.38	-0.02662633	0	3144.38	0.17374112	0.18032099	3674.38	0.01795758	0.01815975	4204.38	-0.02467604	0	
494.59	0.00298651	0.00147187	1024.59	-0.00329919	0.00061112	1554.59	-0.00461548	0.0023598	2084.58	-0.00158777	0.00381823	2614.58	-0.0269311	0	3144.58	0.17388259	0.1802631	3674.58	0.01788191	0.01814701	4204.58	-0.02451655	0	
494.79	0.00368212	0.00146421	1024.79	-0.0035926	0.00060765	1554.79	-0.00485724	0.00235977	2084.78	-0.00144296	0.0038182	2614.78	-0.02734502	0	3144.78	0.17391554	0.18020522	3674.78	0.0180023	0.01813428	4204.78	-0.02599081	0	
494.99	0.00252863	0.00145659	1024.99	-0.00258575	0.0006042	1554.99	-0.00547577	0.00235975	2084.98	-0.00237386	0.00381818	2614.98	-0.02817289	0	3144.98	0.17355036	0.18014736	3674.98	0.01770279	0.01812156	4204.98	-0.02599009	0	
495.19	0.00171525	0.00144901	1025.19	-0.00195991	0.00060077	1555.19	-0.00537784	0.00235972	2085.18	-0.00261102	0.00381815	2615.18	-0.02919204	0	3145.18	0.17415288	0.18008952	3675.18	0.01762632	0.01810885	4205.18	-0.02591454	0	
495.39	0.0019954	0.00144147	1025.39	-0.00121211	0.00059736	1555.39	-0.00499147	0.0023597	2085.38	-0.00305198	0.00381813	2615.38	-0.02852492	0	3145.38	0.17424005	0.1800317	3675.38	0.01705022	0.01809615	4205.38	-0.02549694	0	
495.59	0.00219802	0.00143397	1025.59	-0.0012764	0.00059397	1555.59	-0.00540776	0.00235967	2085.58	-0.00258435	0.0038181	2615.58	-0.02897709	0	3145.58	0.17514983	0.17997389	3675.58	0.01678939	0.01808345	4205.58	-0.02468352	0	
495.79	0.00125304	0.00142651	1025.79	-0.00156744	0.0005906	1555.79	-0.00465825	0.00235965	2085.78	-0.00241674	0.00381808	2615.78	-0.02872202	0	3145.78	0.17523441	0.17991611	3675.78	0.01576506	0.01807077	4205.78	-0.02456448	0	
495.99	0.00087819	0.00141909	1025.99	-0.00252718	0.00058725	1555.99	-0.00357569	0.00235963	2085.98	-0.0023285	0.00381806	2615.98	-0.02804947	0	3145.98	0.17473788	0.17985834	3675.98	0.01499656	0.01805809	4205.98	-0.02525148	0	
496.19	0.00006671	0.0014117	1026.19	-0.0035264	0.00058392	1556.19	-0.00291772	0.0023596	2086.18	-0.00253493	0.00381803	2616.18	-0.02861448	0	3146.18	0.17580674	0.17980059	3676.18	0.01362013	0.01804543	4206.18	-0.02598628	0	
496.39	-0.00015722	0.00140436	1026.39	-0.00280079	0.0005806	1556.39	-0.00229049	0.00235958	2086.38	-0.00327887	0.00381801	2616.38	-0.02873953	0	3146.38	0.17576217	0.17974286	3676.38	0.01366247	0.01803277	4206.38	-0.02547596	0	
496.59	0.00002008	0.00139705	1026.59	-0.00328022	0.00057731	1556.59	-0.00190195	0.00235955	2086.58	-0.00397851	0.00381798	2616.58	-0.0276071	0	3146.58	0.17654935	0.17968515	3676.58	0.01371503	0.01802012	4206.58	-0.02427656	0	
496.79	0.00022942	0.00138978	1026.79	-0.00300002	0.00057403	1556.79	-0.00194538	0.00235953	2086.78	-0.00404961	0.00381796	2616.78	-0.02774957	0	3146.78	0.17583607	0.17962746	3676.78	0.01359808	0.01800748	4206.78	-0.02376374	0	
496.99	0.00028681	0.00138255	1026.99	-0.00356223	0.00057078	1556.99	-0.00177139	0.0023595	2086.98	-0.00397561	0.00381793	2616.98	-0.0275344	0	3146.98	0.17537688	0.17956979	3676.98	0.01348114	0.01799485	4206.98	-0.02320478	0	
497.19	-0.00047604	0.00137536	1027.19	-0.00264385	0.00056754	1557.19	-0.0008636	0.00235948	2087.18	-0.00367777	0.00381791	2617.18	-0.02702866	0	3147.18	0.17565624	0.17951213	3677.18	0.01365889	0.01798223	4207.18	-0.02259095	0	
497.39	-0.00118512	0.0013682	1027.39	-0.00321939	0.00056432	1557.39	-0.00004911	0.00235945	2087.38	-0.00388648	0.00381789	2617.38	-0.02640946	0	3147.38	0.17577289	0.17945449	3677.38	0.01527586	0.01796961	4207.38	-0.02267179	0	
497.59	-0.00143865	0.00136108	1027.59	-0.00330471	0.00056111	1557.59	0.00045284	0.00235943	2087.58	-0.00372252	0.00381786	2617.58	-0.02589275	0	3147.58	0.17595033	0.17939687	3677.58	0.01640867	0.01795701	4207.58	-0.0213115	0	
497.79	-0.00206183	0.001354	1027.79	-0.00277874	0.00055793	1557.79	0.0006282	0.00235941	2087.78	-0.00418136	0.00381784	2617.78	-0.02558351	0	3147.78	0.17571276	0.17933927	3677.78	0.01724934	0.01794441	4207.78	-0.02041996	0	
497.99	-0.00167577	0.00134695	1027.99	-0.0020367	0.00055476	1557.99	0.00007818	0.00235938	2087.98	-0.00357935	0.00381781	2617.98	-0.0253373	0	3147.98	0.17461144	0.17928169	3677.98	0.01832879	0.01793183	4207.98	-0.02011198	0	
498.19	-0.00238063	0.00133994	1028.19	-0.00157684	0.00055162	1558.19	-0.00034949	0.00235936	2088.18	-0.00360314	0.00381779	2618.18	-0.02481678	0	3148.18	0.17631721	0.17922413	3678.18	0.01891463	0.01791925	4208.18	-0.01971685	0	
498.39	-0.0018151	0.00133297	1028.39	-0.00120825	0.00054849	1558.39	-0.00114902	0.00235933	2088.38	-0.00404256	0.00381776	2618.38	-0.02459177	0	3148.38	0.17719033	0.17916658	3678.38	0.01853212	0.01790668	4208.38	-0.01847106	0	
498.59	-0.00216415	0.00132604	1028.59	-0.00147555	0.00054537	1558.59	-0.00191633	0.00235931	2088.58	-0.00448848	0.00381774	2618.58	-0.02579781	0	3148.58	0.17659421	0.17910906	3678.58	0.02050681	0.01789412	4208.58	-0.01910343	0	
498.79	-0.00193155	0.00131914	1028.79	-0.00218317	0.00054228	1558.79	-0.00215319	0.00235928	2088.78	-0.00501697	0.00381772	2618.78	-0.02733305	0	3148.78	0.17681075	0.17905155	3678.78	0.02167745	0.01788157	4208.78	-0.01936742	0	
498.99	-0.00199576	0.00131227	1028.99	-0.00129257	0.0005392	1558.99	-0.00346474	0.00235926	2088.98	-0.0057744	0.00381769	2618.98	-0.02786174	0	3148.98	0.17722998	0.17899406	3678.98	0.0219868	0.01786902	4208.98	-0.01892864	0	
499.19	-0.00106275	0.00130544	1029.19	-0.00179968	0.00053614	1559.19	-0.0039991	0.00235924	2089.18	-0.00594828	0.00381767	2619.18	-0.02794706	0	3149.18	0.17852744	0.17893659	3679.18	0.021667	0.01785649	4209.18	-0.01880015	0	
499.39	-0.0005493	0.00129865	1029.39	-0.00224032	0.0005331	1559.39	-0.00451241	0.00235921	2089.38	-0.005604	0.00381764	2619.38	-0.02799126	0	3149.38	0.17905685	0.17887914	3679.38	0.02129583	0.01784397	4209.38	-0.02028743	0	
499.59	0.00005144	0.00129189	1029.59	-0.00238694	0.00053008	1559.59	-0.00525601	0.00235919	2089.58	-0.00603849	0.00381762	2619.58	-0.02857198	0	3149.58	0.17920056	0.17882171	3679.58	0.0210748	0.01783145	4209.58	-0.02028806	0	
499.79	-0.00035965	0.00128517	1029.79	-0.00350577	0.00052707	1559.79	-0.00579496	0.00235916	2089.78	-0.00597429	0.00381759	2619.78	-0.02903831	0	3149.78	0.17909382	0.17876429	3679.78	0.02003563	0.01781894	4209.78	-0.02122108	0	
499.99	-0.00051521	0.00127848	1029.99	-0.00373548	0.00052408	1559.99	-0.00741427	0.00235914	2089.98	-0.00609952	0.00381757	2619.98	-0.03047026	0	3149.98	0.17883455	0.17870689	3679.98	0.01969283	0.01780644	4209.98	-0.02049048	0	
500.19	-0.0006168	0.00127183	1030.19	-0.00402132	0.0005211	1560.19	-0.00763355	0.00235911	2090.18	-0.00590441	0.00381755	2620.18	-0.03206369	0	3150.18	0.17939567	0.17864951	3680.18	0.01939972	0.01779395	4210.18	-0.02101659	0	
500.39	-0.00013607	0.00126521	1030.39	-0.00329648	0.00051815	1560.39	-0.00779357	0.00235909	2090.38	-0.00620164	0.00381752	2620.38	-0.03211836	0	3150.38	0.17862301	0.17859215	3680.38	0.01950555	0.01778147	4210.38	-0.02082163	0	
500.59	-0.0007763	0.00125863	1030.59	-0.00363091	0.00051521	1560.59	-0.00741589	0.00235907	2090.58	-0.00672788	0.0038175	2620.58	-0.03136952	0	3150.58	0.17876026	0.17853481	3680.58	0.01923678	0.017769	4210.58	-0.02052231	0	
500.79	-0.00050223	0.00125208	1030.79	-0.00329852	0.00051228	1560.79	-0.00786851	0.00235904	2090.78	-0.00698494	0.00381747	2620.78	-0.03096131	0	3150.78	0.17844907	0.17847749	3680.78	0.01854249	0.01775653	4210.78	-0.02105177	0	
500.99	-0.00135532	0.00124557	1030.99	-0.00413808	0.00050938	1560.99	-0.00860185	0.00235902	2090.98	-0.00691179	0.00381745	2620.98	-0.03060367	0	3150.98	0.17797813	0.17842018	3680.98	0.01845514	0.01774408	4210.98	-0.02115181	0	
501.19	-0.00199518	0.00123909	1031.19	-0.00412298	0.00050648	1561.19	-0.00819563	0.00235899	2091.18	-0.0077551	0.00381742	2621.18	-0.030406	0	3151.18	0.17730475	0.1783629	3681.18	0.01775625	0.01773163	4211.18	-0.02176994	0	
501.39	-0.00260925	0.00123264	1031.39	-0.00517933	0.00050361	1561.39	-0.0078346	0.00235897	2091.38	-0.00774008	0.0038174	2621.38	-0.02939501	0	3151.38	0.17652835	0.17830563	3681.38	0.0176483	0.0177192	4211.38	-0.02188337	0	
501.59	-0.00234352	0.00122622	1031.59	-0.00462556	0.00050075	1561.59	-0.00757005	0.00235894	2091.58	-0.00682426	0.00381738	2621.58	-0.02994215	0	3151.58	0.17571317	0.17824838	3681.58	0.01675037	0.01770677	4211.58	-0.0210147	0	
501.79	-0.00214554	0.00121984	1031.79	-0.00441808	0.00049791	1561.79	-0.00725743	0.00235892	2091.78	-0.0067568	0.00381735	2621.78	-0.02918073	0	3151.78	0.17590886	0.17819115	3681.78	0.01619939	0.01769435	4211.78	-0.02168225	0	
501.99	-0.0016102	0.0012135	1031.99	-0.00428401	0.00049509	1561.99	-0.00785802	0.0023589	2091.98	-0.00625843	0.00381733	2621.98	-0.02885949	0	3151.98	0.17630108	0.17813394	3681.98	0.01619887	0.01768194	4211.98	-0.02196694	0	
502.19	-0.00106247	0.00120718	1032.19	-0.00442762	0.00049228	1562.19	-0.00613015	0.00235887	2092.18	-0.00685452	0.0038173	2622.18	-0.02882949	0	3152.18	0.17676287	0.17807674	3682.18	0.01586308	0.01766953	4212.18	-0.02206061	0	
502.39	-0.00064737	0.0012009	1032.39	-0.00426399	0.00048948	1562.39	-0.00471972	0.00235885	2092.38	-0.00701535	0.00381728	2622.38	-0.03033429	0	3152.38	0.17613328	0.17801957	3682.38	0.01515163	0.01765714	4212.38	-0.02253576	0	
502.59	-0.00063919	0.00119465	1032.59	-0.00430768	0.00048671	1562.59	-0.0030909	0.00235882	2092.58	-0.00696651	0.00381725	2622.58	-0.03077852	0	3152.58	0.17605243	0.17796241	3682.58	0.01611233	0.01764475	4212.58	-0.02315944	0	
502.79	0.00037197	0.00118844	1032.79	-0.00451147	0.00048394	1562.79	-0.00201521	0.0023588	2092.78	-0.00593112	0.00381723	2622.78	-0.03070663	0	3152.78	0.17673135	0.17790527	3682.78	0.01588051	0.01763238	4212.78	-0.02274843	0	
502.99	0.00129382	0.00118225	1032.99	-0.00347232	0.0004812	1562.99	-0.0025233	0.00235877	2092.98	-0.00484964	0.00381721	2622.98	-0.03070219	0	3152.98	0.17697574	0.17784815	3682.98	0.01595976	0.01762001	4212.98	-0.0233609	0	
503.19	0.00219679	0.0011761	1033.19	-0.00358955	0.00047847	1563.19	-0.00179884	0.00235875	2093.18	-0.00393564	0.00381718	2623.18	-0.03083393	0	3153.18	0.17724179	0.17779104	3683.18	0.01664579	0.01760765	4213.18	-0.02443257	0	
503.39	0.00269063	0.00116998	1033.39	-0.00269851	0.00047575	1563.39	-0.00176341	0.00235873	2093.38	-0.00418176	0.00381716	2623.38	-0.03061245	0	3153.38	0.17726878	0.17773396	3683.38	0.01658045	0.0175953	4213.38	-0.02545944	0	
503.59	0.0031051	0.00116389	1033.59	-0.00239052	0.00047305	1563.59	-0.00184447	0.0023587	2093.58	-0.00493165	0.00381713	2623.58	-0.03083758	0	3153.58	0.17747017	0.17767689	3683.58	0.01702833	0.01758296	4213.58	-0.02509125	0	
503.79	0.00336162	0.00115784	1033.79	-0.00278507	0.00047037	1563.79	-0.00240036	0.00235868	2093.78	-0.00434594	0.00381711	2623.78	-0.03101948	0	3153.78	0.1772077	0.17761985	3683.78	0.01652639	0.01757062	4213.78	-0.02540057	0	
503.99	0.00327941	0.00115181	1033.99	-0.00255411	0.0004677	1563.99	-0.00279751	0.00235865	2093.98	-0.00423192	0.00381708	2623.98	-0.03124042	0	3153.98	0.17667652	0.17756282	3683.98	0.01608484	0.0175583	4213.98	-0.02450625	0	
504.19	0.003122	0.00114582	1034.19	-0.00303941	0.00046505	1564.19	-0.00234678	0.00235863	2094.18	-0.0045225	0.00381706	2624.18	-0.03167119	0	3154.18	0.17623394	0.17750581	3684.18	0.01649451	0.01754598	4214.18	-0.02545332	0	
504.39	0.00332575	0.00113986	1034.39	-0.00292165	0.00046241	1564.39	-0.00293463	0.0023586	2094.38	-0.00502809	0.00381704	2624.38	-0.03115025	0	3154.38	0.17582855	0.17744881	3684.38	0.01662285	0.01753368	4214.38	-0.0246453	0	
504.59	0.00293803	0.00113393	1034.59	-0.00268266	0.00045978	1564.59	-0.00297464	0.00235858	2094.58	-0.00558264	0.00381701	2624.58	-0.02987791	0	3154.58	0.17564017	0.17739184	3684.58	0.01603717	0.01752138	4214.58	-0.02376275	0	
504.79	0.0038466	0.00112803	1034.79	-0.00269666	0.00045717	1564.79	-0.00399825	0.00235856	2094.78	-0.00634091	0.00381699	2624.78	-0.03018509	0	3154.78	0.17398107	0.17733488	3684.78	0.01648356	0.01750909	4214.78	-0.02438824	0	
504.99	0.00259687	0.00112216	1034.99	-0.00318738	0.00045458	1564.99	-0.00527962	0.00235853	2094.98	-0.00667601	0.00381696	2624.98	-0.03024854	0	3154.98	0.17310737	0.17727794	3684.98	0.01696664	0.01749681	4214.98	-0.02303539	0	
505.19	0.00255941	0.00111632	1035.19	-0.00351757	0.000452	1565.19	-0.00567985	0.00235851	2095.18	-0.00805723	0.00381694	2625.18	-0.02999387	0	3155.18	0.17215525	0.17722102	3685.18	0.01645504	0.01748453	4215.18	-0.02306728	0	
505.39	0.00190786	0.00111051	1035.39	-0.0042747	0.00044943	1565.39	-0.00544122	0.00235848	2095.38	-0.00782974	0.00381691	2625.38	-0.02947847	0	3155.38	0.17251098	0.17716412	3685.38	0.01772583	0.01747227	4215.38	-0.02351635	0	
505.59	0.00135688	0.00110473	1035.59	-0.0039384	0.00044688	1565.59	-0.00569426	0.00235846	2095.58	-0.00747371	0.00381689	2625.58	-0.03078456	0	3155.58	0.17221709	0.17710724	3685.58	0.01941037	0.01746001	4215.58	-0.024456	0	
505.79	0.00066668	0.00109898	1035.79	-0.00471881	0.00044435	1565.79	-0.00539487	0.00235843	2095.78	-0.00772382	0.00381687	2625.78	-0.03046495	0	3155.78	0.172046	0.17705037	3685.78	0.01958893	0.01744777	4215.78	-0.02445872	0	
505.99	0.00097018	0.00109326	1035.99	-0.00444393	0.00044183	1565.99	-0.00573714	0.00235841	2095.98	-0.00754439	0.00381684	2625.98	-0.03139062	0	3155.98	0.17248087	0.17699353	3685.98	0.01995461	0.01743553	4215.98	-0.02451099	0	
506.19	0.00075659	0.00108758	1036.19	-0.00380212	0.00043932	1566.19	-0.00468263	0.00235839	2096.18	-0.00755747	0.00381682	2626.18	-0.03148956	0	3156.18	0.17254872	0.1769367	3686.18	0.02045411	0.0174233	4216.18	-0.02471902	0	
506.39	0.00010758	0.00108192	1036.39	-0.00320657	0.00043683	1566.39	-0.00370571	0.00235836	2096.38	-0.00635518	0.00381679	2626.38	-0.03133221	0	3156.38	0.1735713	0.17687989	3686.38	0.02096947	0.01741108	4216.38	-0.02473178	0	
506.59	-0.00034622	0.00107629	1036.59	-0.00360946	0.00043435	1566.59	-0.00388133	0.00235834	2096.58	-0.00543175	0.00381677	2626.58	-0.03075064	0	3156.58	0.17434459	0.1768231	3686.58	0.02159825	0.01739886	4216.58	-0.02463302	0	
506.79	-0.00041545	0.00107069	1036.79	-0.00380344	0.00043188	1566.79	-0.00461484	0.00235831	2096.78	-0.0055341	0.00381674	2626.78	-0.03041517	0	3156.78	0.17500469	0.17676632	3686.78	0.02191787	0.01738666	4216.78	-0.02403249	0	
506.99	-0.00094574	0.00106512	1036.99	-0.00392059	0.00042943	1566.99	-0.00459358	0.00235829	2096.98	-0.00452491	0.00381672	2626.98	-0.03099373	0	3156.98	0.17551009	0.17670957	3686.98	0.02175062	0.01737446	4216.98	-0.02424513	0	
507.19	-0.00065962	0.00105957	1037.19	-0.00423903	0.000427	1567.19	-0.00441632	0.00235826	2097.18	-0.0041104	0.0038167	2627.18	-0.03101603	0	3157.18	0.17660852	0.17665283	3687.18	0.0207877	0.01736228	4217.18	-0.02433663	0	
507.39	-0.00050755	0.00105406	1037.39	-0.0044047	0.00042457	1567.39	-0.00522321	0.00235824	2097.38	-0.00445127	0.00381667	2627.38	-0.03041097	0	3157.38	0.17713746	0.17659611	3687.38	0.01924305	0.0173501	4217.38	-0.02359829	0	
507.59	-0.00037123	0.00104858	1037.59	-0.00464412	0.00042216	1567.59	-0.00532998	0.00235822	2097.58	-0.00464854	0.00381665	2627.58	-0.03161761	0	3157.58	0.17802368	0.17653941	3687.58	0.01887356	0.01733793	4217.58	-0.02374081	0	
507.79	-0.00017501	0.00104312	1037.79	-0.00583906	0.00041977	1567.79	-0.00534872	0.00235819	2097.78	-0.00448214	0.00381662	2627.78	-0.03149589	0	3157.78	0.17780326	0.17648273	3687.78	0.01749218	0.01732577	4217.78	-0.02416069	0	
507.99	0.0001036	0.00103769	1037.99	-0.00613722	0.00041739	1567.99	-0.00652532	0.00235817	2097.98	-0.00502999	0.0038166	2627.98	-0.03164715	0	3157.98	0.17807265	0.17642606	3687.98	0.01639751	0.01731361	4217.98	-0.02420813	0	
508.19	0.00106558	0.00103229	1038.19	-0.00641747	0.00041502	1568.19	-0.00666586	0.00235814	2098.18	-0.00565973	0.00381657	2628.18	-0.03171664	0	3158.18	0.17842777	0.17636942	3688.18	0.01510834	0.01730147	4218.18	-0.02404754	0	
508.39	0.00175075	0.00102692	1038.39	-0.00592309	0.00041266	1568.39	-0.00649051	0.00235812	2098.38	-0.00534534	0.00381655	2628.38	-0.03085843	0	3158.38	0.17870399	0.17631279	3688.38	0.0146572	0.01728933	4218.38	-0.02320855	0	
508.59	0.00196686	0.00102158	1038.59	-0.00566325	0.00041032	1568.59	-0.00624001	0.00235809	2098.58	-0.0058838	0.00381653	2628.58	-0.03089718	0	3158.58	0.17789749	0.17625618	3688.58	0.01445414	0.01727721	4218.58	-0.0229895	0	
508.79	0.00180489	0.00101626	1038.79	-0.00586169	0.00040799	1568.79	-0.00657108	0.00235807	2098.78	-0.00631143	0.0038165	2628.78	-0.03128762	0	3158.78	0.17605686	0.17619959	3688.78	0.01496006	0.01726509	4218.78	-0.02316123	0	
508.99	0.00133913	0.00101097	1038.99	-0.00581475	0.00040568	1568.99	-0.0062557	0.00235804	2098.98	-0.00662104	0.00381648	2628.98	-0.03053436	0	3158.98	0.17646271	0.17614302	3688.98	0.01578981	0.01725298	4218.98	-0.0225681	0	
509.19	0.00133118	0.00100571	1039.19	-0.00609025	0.00040338	1569.19	-0.00576553	0.00235802	2099.18	-0.00704277	0.00381645	2629.18	-0.03044151	0	3159.18	0.176167	0.17608646	3689.18	0.01568921	0.01724087	4219.18	-0.02395051	0	
509.39	0.000713	0.00100048	1039.39	-0.00598229	0.00040109	1569.39	-0.00544387	0.002358	2099.38	-0.00638375	0.00381643	2629.38	-0.03017951	0	3159.38	0.17678097	0.17602992	3689.38	0.01690728	0.01722878	4219.38	-0.02483082	0	
509.59	0.00072835	0.00099528	1039.59	-0.00533313	0.00039881	1569.59	-0.00448619	0.00235797	2099.58	-0.00614139	0.0038164	2629.58	-0.03062741	0	3159.58	0.17620854	0.1759734	3689.58	0.01764884	0.0172167	4219.58	-0.02521241	0	
509.79	0.00031646	0.0009901	1039.79	-0.00556801	0.00039655	1569.79	-0.00415178	0.00235795	2099.78	-0.00549916	0.00381638	2629.78	-0.03062264	0	3159.78	0.17556729	0.1759169	3689.78	0.01774407	0.01720462	4219.78	-0.02561641	0	
509.99	0.0006436	0.00098494	1039.99	-0.00416015	0.0003943	1569.99	-0.00334607	0.00235792	2099.98	-0.00525417	0.00381636	2629.98	-0.03049597	0	3159.98	0.17703364	0.17586042	3689.98	0.01837831	0.01719255	4219.98	-0.02668209	0	
510.19	0.00043469	0.00097982	1040.19	-0.00394495	0.00039206	1570.19	-0.0021543	0.0023579	2100.18	-0.00451198	0.00381633	2630.18	-0.02957097	0	3160.18	0.17693556	0.17580396	3690.18	0.01855549	0.01718049	4220.18	-0.02792068	0	
510.39	-0.00033823	0.00097472	1040.39	-0.00467693	0.00038984	1570.39	-0.00098937	0.00235787	2100.38	-0.00301751	0.00381631	2630.38	-0.02901163	0	3160.38	0.17692099	0.17574751	3690.38	0.01846766	0.01716844	4220.38	-0.02855127	0	
510.59	-0.00057368	0.00096965	1040.59	-0.00471638	0.00038762	1570.59	-0.00160284	0.00235785	2100.58	-0.00232904	0.00381628	2630.58	-0.02923713	0	3160.58	0.17698801	0.17569108	3690.58	0.01826286	0.0171564	4220.58	-0.02934053	0	
510.79	-0.00086684	0.0009646	1040.79	-0.00472773	0.00038542	1570.79	-0.00145419	0.00235783	2100.78	-0.00152906	0.00381626	2630.78	-0.0286901	0	3160.78	0.1763093	0.17563467	3690.78	0.01778742	0.01714436	4220.78	-0.02905593	0	
510.99	-0.00136441	0.00095958	1040.99	-0.00528553	0.00038324	1570.99	-0.00102953	0.0023578	2100.98	0.00019658	0.00381623	2630.98	-0.02915845	0	3160.98	0.17671397	0.17557828	3690.98	0.01675808	0.01713234	4220.98	-0.02885376	0	
511.19	-0.00081861	0.00095459	1041.19	-0.0049835	0.00038106	1571.19	-0.00188334	0.00235778	2101.18	0.00090166	0.00381621	2631.18	-0.02877586	0	3161.18	0.17625706	0.17552191	3691.18	0.01581666	0.01712032	4221.18	-0.02847016	0	
511.39	-0.00119103	0.00094962	1041.39	-0.00448785	0.0003789	1571.39	-0.00193276	0.00235775	2101.38	0.00107943	0.00381619	2631.38	-0.02876329	0	3161.38	0.17571591	0.17546555	3691.38	0.01616102	0.01710831	4221.38	-0.02814176	0	
511.59	-0.00074641	0.00094468	1041.59	-0.00416646	0.00037675	1571.59	-0.00191941	0.00235773	2101.58	0.0008735	0.00381616	2631.58	-0.02998491	0	3161.58	0.17509782	0.17540921	3691.58	0.0156884	0.01709631	4221.58	-0.02793916	0	
511.79	-0.00054773	0.00093977	1041.79	-0.00524574	0.00037461	1571.79	-0.00244216	0.0023577	2101.78	0.00051836	0.00381614	2631.78	-0.02971557	0	3161.78	0.17448599	0.17535289	3691.78	0.01533973	0.01708432	4221.78	-0.02780786	0	
511.99	0.00033588	0.00093488	1041.99	-0.00462071	0.00037249	1571.99	-0.00378553	0.00235768	2101.98	-0.00012947	0.00381611	2631.98	-0.03059333	0	3161.98	0.17433271	0.17529659	3691.98	0.01507905	0.01707234	4221.98	-0.02730255	0	
512.19	0.00010467	0.00093001	1042.19	-0.00427861	0.00037037	1572.19	-0.00358691	0.00235766	2102.18	-0.00048217	0.00381609	2632.18	-0.03102958	0	3162.18	0.17443564	0.17524031	3692.18	0.01561735	0.01706036	4222.18	-0.02596725	0	
512.39	-0.00014994	0.00092517	1042.39	-0.00388168	0.00036827	1572.39	-0.00379123	0.00235763	2102.38	-0.00033076	0.00381606	2632.38	-0.03170048	0	3162.38	0.17417731	0.17518404	3692.38	0.01661752	0.0170484	4222.38	-0.02496952	0	
512.59	-0.0005026	0.00092036	1042.59	-0.0043229	0.00036618	1572.59	-0.004984	0.00235761	2102.58	-0.0016976	0.00381604	2632.58	-0.03216953	0	3162.58	0.17348649	0.17512779	3692.58	0.01688205	0.01703644	4222.58	-0.0246685	0	
512.79	-0.00077299	0.00091557	1042.79	-0.00369016	0.0003641	1572.79	-0.00582268	0.00235758	2102.78	-0.00226883	0.00381602	2632.78	-0.03166763	0	3162.78	0.17327129	0.17507156	3692.78	0.01765935	0.01702449	4222.78	-0.02413111	0	
512.99	-0.00078337	0.00091081	1042.99	-0.00333334	0.00036204	1572.99	-0.00522029	0.00235756	2102.98	-0.0032266	0.00381599	2632.98	-0.03173553	0	3162.98	0.1736741	0.17501535	3692.98	0.01796004	0.01701255	4222.98	-0.02356924	0	
513.19	-0.00099323	0.00090607	1043.19	-0.00365066	0.00035998	1573.19	-0.00630613	0.00235753	2103.18	-0.00414543	0.00381597	2633.18	-0.03135786	0	3163.18	0.17386174	0.17495916	3693.18	0.01751993	0.01700061	4223.18	-0.02339287	0	
513.39	-0.00101769	0.00090135	1043.39	-0.00324289	0.00035794	1573.39	-0.00649729	0.00235751	2103.38	-0.00395646	0.00381594	2633.38	-0.03084335	0	3163.38	0.17447474	0.17490298	3693.38	0.0180769	0.01698869	4223.38	-0.02269868	0	
513.59	-0.00098168	0.00089666	1043.59	-0.00336844	0.00035591	1573.59	-0.00583793	0.00235749	2103.58	-0.00455915	0.00381592	2633.58	-0.03112879	0	3163.58	0.17454622	0.17484683	3693.58	0.01895742	0.01697677	4223.58	-0.02243432	0	
513.79	-0.00087598	0.000892	1043.79	-0.00310869	0.00035389	1573.79	-0.00611944	0.00235746	2103.78	-0.00500074	0.00381589	2633.78	-0.03134561	0	3163.78	0.17483707	0.17479069	3693.78	0.01901689	0.01696486	4223.78	-0.0229572	0	
513.99	-0.00110595	0.00088736	1043.99	-0.00319916	0.00035188	1573.99	-0.00578883	0.00235744	2103.98	-0.00460756	0.00381587	2633.98	-0.03064047	0	3163.98	0.17585187	0.17473457	3693.98	0.01912272	0.01695296	4223.98	-0.02372715	0	
514.19	-0.00172605	0.00088274	1044.19	-0.00353082	0.00034988	1574.19	-0.00589287	0.00235741	2104.18	-0.00441426	0.00381585	2634.18	-0.02934765	0	3164.18	0.17512486	0.17467846	3694.18	0.01824194	0.01694107	4224.18	-0.02407202	0	
514.39	-0.00335779	0.00087815	1044.39	-0.00256149	0.0003479	1574.39	-0.00624919	0.00235739	2104.38	-0.0040101	0.00381582	2634.38	-0.02919736	0	3164.38	0.17548044	0.17462238	3694.38	0.01896762	0.01692919	4224.38	-0.02475092	0	
514.59	-0.00373039	0.00087358	1044.59	-0.00197997	0.00034592	1574.59	-0.00600763	0.00235736	2104.58	-0.00421182	0.0038158	2634.58	-0.02811319	0	3164.58	0.17519217	0.17456631	3694.58	0.018527	0.01691731	4224.58	-0.02465046	0	
514.79	-0.00443221	0.00086903	1044.79	-0.00160603	0.00034396	1574.79	-0.00514619	0.00235734	2104.78	-0.00461968	0.00381577	2634.78	-0.02675603	0	3164.78	0.1748262	0.17451026	3694.78	0.01748536	0.01690545	4224.78	-0.02304788	0	
514.99	-0.00435709	0.00086451	1044.99	-0.00161241	0.00034201	1574.99	-0.00461992	0.00235732	2104.98	-0.00440781	0.00381575	2634.98	-0.02659193	0	3164.98	0.17509195	0.17445423	3694.98	0.01676664	0.01689359	4224.98	-0.02299877	0	
515.19	-0.00435071	0.00086001	1045.19	-0.00172962	0.00034007	1575.19	-0.00462683	0.00235729	2105.18	-0.00448263	0.00381572	2635.18	-0.02659584	0	3165.18	0.17477735	0.17439822	3695.18	0.01559742	0.01688174	4225.18	-0.02261554	0	
515.39	-0.004631	0.00085554	1045.39	-0.002672	0.00033814	1575.39	-0.00401512	0.00235727	2105.38	-0.00409045	0.0038157	2635.38	-0.02738443	0	3165.38	0.17442727	0.17434222	3695.38	0.01531279	0.0168699	4225.38	-0.02251819	0	
515.59	-0.00385829	0.00085108	1045.59	-0.00271271	0.00033622	1575.59	-0.00402674	0.00235724	2105.58	-0.00438719	0.00381568	2635.58	-0.02729799	0	3165.58	0.17375697	0.17428625	3695.58	0.014781	0.01685806	4225.58	-0.0222365	0	
515.79	-0.00333411	0.00084666	1045.79	-0.00381505	0.00033431	1575.79	-0.00390666	0.00235722	2105.78	-0.00478263	0.00381565	2635.78	-0.02748008	0	3165.78	0.17397259	0.17423029	3695.78	0.01502476	0.01684624	4225.78	-0.0224802	0	
515.99	-0.00297267	0.00084225	1045.99	-0.00316423	0.00033242	1575.99	-0.00415407	0.00235719	2105.98	-0.00400424	0.00381563	2635.98	-0.02823313	0	3165.98	0.17391253	0.17417435	3695.98	0.01418466	0.01683442	4225.98	-0.02231371	0	
516.19	-0.00340166	0.00083787	1046.19	-0.00278523	0.00033053	1576.19	-0.0035698	0.00235717	2106.18	-0.00378907	0.0038156	2636.18	-0.02871104	0	3166.18	0.17394072	0.17411842	3696.18	0.01432578	0.01682262	4226.18	-0.02185811	0	
516.39	-0.00321959	0.00083351	1046.39	-0.0037173	0.00032865	1576.39	-0.00391729	0.00235715	2106.38	-0.0033771	0.00381558	2636.38	-0.02918051	0	3166.38	0.17389249	0.17406252	3696.38	0.01360636	0.01681082	4226.38	-0.02264011	0	
516.59	-0.00312627	0.00082917	1046.59	-0.00439878	0.00032679	1576.59	-0.00539354	0.00235712	2106.58	-0.00408773	0.00381555	2636.58	-0.02927437	0	3166.58	0.17356034	0.17400663	3696.58	0.01362618	0.01679902	4226.58	-0.0233071	0	
516.79	-0.00284632	0.00082486	1046.79	-0.00330333	0.00032493	1576.79	-0.00584558	0.0023571	2106.78	-0.00372196	0.00381553	2636.78	-0.02986239	0	3166.78	0.17359267	0.17395076	3696.78	0.01326831	0.01678724	4226.78	-0.02298731	0	
516.99	-0.00256392	0.00082057	1046.99	-0.00402692	0.00032309	1576.99	-0.00530314	0.00235707	2106.98	-0.00403236	0.00381551	2636.98	-0.03041433	0	3166.98	0.1728214	0.17389491	3696.98	0.01306753	0.01677546	4226.98	-0.02241554	0	
517.19	-0.00207582	0.0008163	1047.19	-0.00472625	0.00032126	1577.19	-0.00637448	0.00235705	2107.18	-0.0049863	0.00381548	2637.18	-0.03094977	0	3167.18	0.17333024	0.17383908	3697.18	0.01353779	0.0167637	4227.18	-0.02268609	0	
517.39	-0.00171324	0.00081205	1047.39	-0.00476175	0.00031943	1577.39	-0.00595938	0.00235702	2107.38	-0.00489252	0.00381546	2637.38	-0.03170248	0	3167.38	0.17380818	0.17378326	3697.38	0.01400816	0.01675194	4227.38	-0.0227366	0	
517.59	-0.00162443	0.00080782	1047.59	-0.00509352	0.00031762	1577.59	-0.00606573	0.002357	2107.58	-0.00606232	0.00381543	2637.58	-0.03239073	0	3167.58	0.17348459	0.17372746	3697.58	0.01463163	0.01674019	4227.58	-0.02331518	0	
517.79	-0.00144479	0.00080362	1047.79	-0.00482248	0.00031582	1577.79	-0.0071369	0.00235698	2107.78	-0.00646169	0.00381541	2637.78	-0.03257481	0	3167.78	0.17321481	0.17367168	3697.78	0.01540542	0.01672845	4227.78	-0.02357588	0	
517.99	-0.00232571	0.00079944	1047.99	-0.00537689	0.00031403	1577.99	-0.00716901	0.00235695	2107.98	-0.00605672	0.00381538	2637.98	-0.03271801	0	3167.98	0.17386802	0.17361592	3697.98	0.01635811	0.01671671	4227.98	-0.02401474	0	
518.19	-0.00260786	0.00079528	1048.19	-0.00492716	0.00031225	1578.19	-0.00718895	0.00235693	2108.18	-0.0068791	0.00381536	2638.18	-0.03314329	0	3168.18	0.17400212	0.17356018	3698.18	0.0159622	0.01670499	4228.18	-0.02449397	0	
518.39	-0.00354285	0.00079114	1048.39	-0.00336228	0.00031047	1578.39	-0.00801014	0.0023569	2108.38	-0.00679601	0.00381534	2638.38	-0.03300326	0	3168.38	0.17406403	0.17350445	3698.38	0.01626287	0.01669327	4228.38	-0.02457071	0	
518.59	-0.00362916	0.00078702	1048.59	-0.00325279	0.00030871	1578.59	-0.00811046	0.00235688	2108.58	-0.00751243	0.00381531	2638.58	-0.03252144	0	3168.58	0.17353336	0.17344874	3698.58	0.01559508	0.01668156	4228.58	-0.02373155	0	
518.79	-0.00309513	0.00078293	1048.79	-0.00349786	0.00030696	1578.79	-0.00816055	0.00235685	2108.78	-0.00718712	0.00381529	2638.78	-0.03260854	0	3168.78	0.17385589	0.17339305	3698.78	0.01537584	0.01666986	4228.78	-0.02387096	0	
518.99	-0.003277	0.00077885	1048.99	-0.00396535	0.00030522	1578.99	-0.00817606	0.00235683	2108.98	-0.00709825	0.00381526	2638.98	-0.03217537	0	3168.98	0.1740895	0.17333738	3698.98	0.01497983	0.01665817	4228.98	-0.02537295	0	
519.19	-0.00350093	0.0007748	1049.19	-0.00475736	0.00030349	1579.19	-0.00801767	0.00235681	2109.18	-0.0069948	0.00381524	2639.18	-0.03250459	0	3169.18	0.17398163	0.17328173	3699.18	0.01455533	0.01664648	4229.18	-0.02476019	0	
519.39	-0.00351125	0.00077077	1049.39	-0.00525816	0.00030176	1579.39	-0.00733733	0.00235678	2109.38	-0.00539501	0.00381521	2639.38	-0.03201267	0	3169.38	0.17340548	0.17322609	3699.38	0.01540746	0.01663481	4229.38	-0.02560701	0	
519.59	-0.00347497	0.00076676	1049.59	-0.00477422	0.00030005	1579.59	-0.00767707	0.00235676	2109.58	-0.00513232	0.00381519	2639.58	-0.03056687	0	3169.58	0.17285009	0.17317047	3699.58	0.01577493	0.01662314	4229.58	-0.02578188	0	
519.79	-0.00380134	0.00076277	1049.79	-0.00502462	0.00029835	1579.79	-0.00794839	0.00235673	2109.78	-0.00450467	0.00381517	2639.78	-0.03037906	0	3169.78	0.17242068	0.17311487	3699.78	0.0160066	0.01661148	4229.78	-0.02526531	0	
519.99	-0.00385752	0.0007588	1049.99	-0.00492547	0.00029666	1579.99	-0.00851634	0.00235671	2109.98	-0.00292035	0.00381514	2639.98	-0.03084416	0	3169.98	0.17148526	0.17305929	3699.98	0.01593734	0.01659983	4229.98	-0.02535303	0	
520.19	-0.00419199	0.00075485	1050.19	-0.00533934	0.00029497	1580.19	-0.0080379	0.00235668	2110.18	-0.00235652	0.00381512	2640.18	-0.03067091	0	3170.18	0.17128784	0.17300372	3700.18	0.0163835	0.01658818	4230.18	-0.02490403	0	
520.39	-0.00398474	0.00075093	1050.39	-0.00662176	0.0002933	1580.39	-0.00824076	0.00235666	2110.38	-0.00227615	0.00381509	2640.38	-0.02992533	0	3170.38	0.17086534	0.17294817	3700.38	0.01612635	0.01657655	4230.38	-0.02571739	0	
520.59	-0.00281874	0.00074702	1050.59	-0.00697663	0.00029163	1580.59	-0.00866927	0.00235664	2110.58	-0.00234016	0.00381507	2640.58	-0.02924126	0	3170.58	0.17039805	0.17289265	3700.58	0.01614502	0.01656492	4230.58	-0.02515878	0	
520.79	-0.00217792	0.00074313	1050.79	-0.00722262	0.00028998	1580.79	-0.00838925	0.00235661	2110.78	-0.0013346	0.00381504	2640.78	-0.02912151	0	3170.78	0.1707726	0.17283713	3700.78	0.01584492	0.0165533	4230.78	-0.02518731	0	
520.99	-0.00205741	0.00073926	1050.99	-0.00811643	0.00028833	1580.99	-0.00722475	0.00235659	2110.98	-0.00148001	0.00381502	2640.98	-0.02927097	0	3170.98	0.17027409	0.17278164	3700.98	0.01653527	0.01654169	4230.98	-0.02485447	0	
521.19	-0.00239564	0.00073542	1051.19	-0.0087816	0.0002867	1581.19	-0.0070251	0.00235656	2111.18	-0.00161041	0.003815	2641.18	-0.02929049	0	3171.18	0.17128679	0.17272616	3701.18	0.01736431	0.01653009	4231.18	-0.02570275	0	
521.39	-0.00275486	0.00073159	1051.39	-0.00903823	0.00028507	1581.39	-0.00623427	0.00235654	2111.38	-0.00164613	0.00381497	2641.38	-0.02938902	0	3171.38	0.17158978	0.17267071	3701.38	0.01737651	0.01651849	4231.38	-0.02585325	0	
521.59	-0.00287184	0.00072778	1051.59	-0.00880385	0.00028345	1581.59	-0.00692815	0.00235651	2111.58	-0.0023765	0.00381495	2641.58	-0.02976306	0	3171.58	0.17257606	0.17261527	3701.58	0.01728659	0.0165069	4231.58	-0.02623512	0	
521.79	-0.00335983	0.000724	1051.79	-0.00894097	0.00028185	1581.79	-0.00736617	0.00235649	2111.78	-0.00287249	0.00381492	2641.78	-0.0304315	0	3171.78	0.17394633	0.17255984	3701.78	0.01704057	0.01649533	4231.78	-0.02600076	0	
521.99	-0.00369676	0.00072023	1051.99	-0.00828021	0.00028025	1581.99	-0.0071503	0.00235647	2111.98	-0.00360542	0.0038149	2641.98	-0.03138321	0	3171.98	0.17450541	0.17250444	3701.98	0.0158941	0.01648376	4231.98	-0.02589588	0	
522.19	-0.00312019	0.00071648	1052.19	-0.00705597	0.00027866	1582.19	-0.00746102	0.00235644	2112.18	-0.00447294	0.00381487	2642.18	-0.03161914	0	3172.18	0.17512073	0.17244905	3702.18	0.01522687	0.01647219	4232.18	-0.02559958	0	
522.39	-0.00281745	0.00071275	1052.39	-0.00483931	0.00027707	1582.39	-0.0075303	0.00235642	2112.38	-0.00451275	0.00381485	2642.38	-0.0314029	0	3172.38	0.17518158	0.17239368	3702.38	0.01492897	0.01646064	4232.38	-0.02561338	0	
522.59	-0.00255287	0.00070905	1052.59	-0.00512558	0.0002755	1582.59	-0.00657025	0.00235639	2112.58	-0.00470526	0.00381483	2642.58	-0.03090449	0	3172.58	0.17585902	0.17233833	3702.58	0.01472283	0.01644909	4232.58	-0.02595517	0	
522.79	-0.0026001	0.00070536	1052.79	-0.00538287	0.00027394	1582.79	-0.00556399	0.00235637	2112.78	-0.00462622	0.0038148	2642.78	-0.03031565	0	3172.78	0.17613762	0.172283	3702.78	0.01455157	0.01643755	4232.78	-0.02647548	0	
522.99	-0.00317934	0.00070169	1052.99	-0.00477273	0.00027238	1582.99	-0.00527921	0.00235634	2112.98	-0.00540078	0.00381478	2642.98	-0.02972087	0	3172.98	0.17675936	0.17222768	3702.98	0.01407061	0.01642602	4232.98	-0.02650603	0	
523.19	-0.00344159	0.00069804	1053.19	-0.00442279	0.00027084	1583.19	-0.0051098	0.00235632	2113.18	-0.00575334	0.00381475	2643.18	-0.03013518	0	3173.18	0.17667667	0.17217238	3703.18	0.01463059	0.0164145	4233.18	-0.02564843	0	
523.39	-0.00341281	0.0006944	1053.39	-0.00436509	0.0002693	1583.39	-0.0055057	0.0023563	2113.38	-0.00517063	0.00381473	2643.38	-0.02984193	0	3173.38	0.17606804	0.1721171	3703.38	0.01482858	0.01640299	4233.38	-0.02617991	0	
523.59	-0.00328729	0.00069079	1053.59	-0.00473673	0.00026777	1583.59	-0.00568716	0.00235627	2113.58	-0.00630755	0.0038147	2643.58	-0.03000878	0	3173.58	0.1751684	0.17206184	3703.58	0.01537734	0.01639148	4233.58	-0.02613342	0	
523.79	-0.00303056	0.0006872	1053.79	-0.00432241	0.00026625	1583.79	-0.00539241	0.00235625	2113.78	-0.00672095	0.00381468	2643.78	-0.03060525	0	3173.78	0.17444543	0.17200659	3703.78	0.01624223	0.01637999	4233.78	-0.02554553	0	
523.99	-0.00210176	0.00068362	1053.99	-0.00511616	0.00026474	1583.99	-0.00448451	0.00235622	2113.98	-0.00599476	0.00381466	2643.98	-0.03068801	0	3173.98	0.17380008	0.17195137	3703.98	0.01694191	0.0163685	4233.98	-0.02597181	0	
524.19	-0.0008673	0.00068006	1054.19	-0.00595695	0.00026324	1584.19	-0.00416034	0.0023562	2114.18	-0.00577591	0.00381463	2644.18	-0.03004459	0	3174.18	0.17369424	0.17189616	3704.18	0.01701477	0.01635701	4234.18	-0.02622843	0	
524.39	-0.00080173	0.00067652	1054.39	-0.00722256	0.00026175	1584.39	-0.00456269	0.00235617	2114.38	-0.00574606	0.00381461	2644.38	-0.02967181	0	3174.38	0.17321301	0.17184097	3704.38	0.01760759	0.01634554	4234.38	-0.02671761	0	
524.59	-0.00090226	0.000673	1054.59	-0.00755717	0.00026026	1584.59	-0.00534022	0.00235615	2114.58	-0.00447298	0.00381458	2644.58	-0.02971929	0	3174.58	0.17298078	0.17178579	3704.58	0.01766968	0.01633408	4234.58	-0.02684156	0	
524.79	-0.00241472	0.0006695	1054.79	-0.00786789	0.00025879	1584.79	-0.00445302	0.00235613	2114.78	-0.00329878	0.00381456	2644.78	-0.03045226	0	3174.78	0.17293423	0.17173064	3704.78	0.01791831	0.01632262	4234.78	-0.02751269	0	
524.99	-0.00245598	0.00066602	1054.99	-0.00817396	0.00025732	1584.99	-0.00475704	0.0023561	2114.98	-0.00371955	0.00381453	2644.98	-0.03079953	0	3174.98	0.17301399	0.1716755	3704.98	0.01841183	0.01631117	4234.98	-0.02753805	0	
525.19	-0.00340983	0.00066255	1055.19	-0.00820818	0.00025586	1585.19	-0.00494817	0.00235608	2115.18	-0.00385433	0.00381451	2645.18	-0.03084002	0	3175.18	0.1735107	0.17162038	3705.18	0.01898737	0.01629973	4235.18	-0.0277946	0	
525.39	-0.00355221	0.00065911	1055.39	-0.00713979	0.0002544	1585.39	-0.00544481	0.00235605	2115.38	-0.00390621	0.00381449	2645.38	-0.03079835	0	3175.38	0.17369047	0.17156527	3705.38	0.01763284	0.0162883	4235.38	-0.0275574	0	
525.59	-0.00322073	0.00065568	1055.59	-0.00633062	0.00025296	1585.59	-0.00611484	0.00235603	2115.58	-0.00394389	0.00381446	2645.58	-0.03084874	0	3175.58	0.17404461	0.17151019	3705.58	0.01683919	0.01627687	4235.58	-0.02757767	0	
525.79	-0.00350913	0.00065226	1055.79	-0.00698043	0.00025153	1585.79	-0.0060572	0.002356	2115.78	-0.00408717	0.00381444	2645.78	-0.03090057	0	3175.78	0.17395923	0.17145512	3705.78	0.01629057	0.01626545	4235.78	-0.02640262	0	
525.99	-0.00300911	0.00064887	1055.99	-0.00615503	0.0002501	1585.99	-0.00552474	0.00235598	2115.98	-0.00403491	0.00381441	2645.98	-0.03088822	0	3175.98	0.17366408	0.17140007	3705.98	0.01591024	0.01625404	4235.98	-0.02509271	0	
526.19	-0.00201462	0.00064549	1056.19	-0.00543859	0.00024868	1586.19	-0.0051511	0.00235596	2116.18	-0.00375887	0.00381439	2646.18	-0.03076457	0	3176.18	0.17467566	0.17134504	3706.18	0.01642534	0.01624264	4236.18	-0.0246609	0	
526.39	-0.00195665	0.00064214	1056.39	-0.00467715	0.00024727	1586.39	-0.00526736	0.00235593	2116.38	-0.00341107	0.00381436	2646.38	-0.03077609	0	3176.38	0.17434793	0.17129002	3706.38	0.01613	0.01623125	4236.38	-0.02395473	0	
526.59	-0.00224377	0.00063879	1056.59	-0.00472681	0.00024587	1586.59	-0.00569669	0.00235591	2116.58	-0.00289461	0.00381434	2646.58	-0.03009304	0	3176.58	0.17370425	0.17123502	3706.58	0.01553476	0.01621986	4236.58	-0.02400807	0	
526.79	-0.00209729	0.00063547	1056.79	-0.00453457	0.00024447	1586.79	-0.00605026	0.00235588	2116.78	-0.0034004	0.00381432	2646.78	-0.03014445	0	3176.78	0.17342764	0.17118005	3706.78	0.01603965	0.01620849	4236.78	-0.02371714	0	
526.99	-0.00156741	0.00063216	1056.99	-0.00490455	0.00024308	1586.99	-0.00732022	0.00235586	2116.98	-0.00368193	0.00381429	2646.98	-0.03012405	0	3176.98	0.17323392	0.17112508	3706.98	0.01539071	0.01619712	4236.98	-0.02357914	0	
527.19	-0.00176778	0.00062887	1057.19	-0.00498621	0.0002417	1587.19	-0.00781687	0.00235583	2117.18	-0.00463115	0.00381427	2647.18	-0.03012647	0	3177.18	0.17263884	0.17107014	3707.18	0.01620195	0.01618576	4237.18	-0.02295931	0	
527.39	-0.00107336	0.0006256	1057.39	-0.00505443	0.00024033	1587.39	-0.00825896	0.00235581	2117.38	-0.00445791	0.00381424	2647.38	-0.03109891	0	3177.38	0.17209578	0.17101521	3707.38	0.01710545	0.0161744	4237.38	-0.02278405	0	
527.59	-0.00058278	0.00062235	1057.59	-0.00569692	0.00023897	1587.59	-0.00858865	0.00235579	2117.58	-0.0055832	0.00381422	2647.58	-0.03141475	0	3177.58	0.17139352	0.1709603	3707.58	0.01793493	0.01616306	4237.58	-0.02336882	0	
527.79	-0.00031955	0.00061911	1057.79	-0.00575496	0.00023761	1587.79	-0.00878231	0.00235576	2117.78	-0.00625855	0.00381419	2647.78	-0.03175943	0	3177.78	0.17118608	0.17090541	3707.78	0.01888647	0.01615172	4237.78	-0.02329609	0	
527.99	-0.00018275	0.00061589	1057.99	-0.00715286	0.00023626	1587.99	-0.00946976	0.00235574	2117.98	-0.00674344	0.00381417	2647.98	-0.03199488	0	3177.98	0.17132724	0.17085054	3707.98	0.01956679	0.01614039	4237.98	-0.02407537	0	
528.19	-0.00050434	0.00061268	1058.19	-0.00725913	0.00023492	1588.19	-0.01055872	0.00235571	2118.18	-0.0075199	0.00381415	2648.18	-0.03292657	0	3178.18	0.17142139	0.17079568	3708.18	0.01925982	0.01612907	4238.18	-0.02509538	0	
528.39	-0.00235504	0.00060949	1058.39	-0.00769249	0.00023359	1588.39	-0.01115506	0.00235569	2118.38	-0.00795471	0.00381412	2648.38	-0.03278005	0	3178.38	0.1713458	0.17074084	3708.38	0.01907148	0.01611776	4238.38	-0.02582391	0	
528.59	-0.00271897	0.00060632	1058.59	-0.00751842	0.00023226	1588.59	-0.01169528	0.00235566	2118.58	-0.00777757	0.0038141	2648.58	-0.03283166	0	3178.58	0.17128195	0.17068602	3708.58	0.01824718	0.01610645	4238.58	-0.02663035	0	
528.79	-0.00287436	0.00060317	1058.79	-0.00804319	0.00023095	1588.79	-0.01093356	0.00235564	2118.78	-0.0077387	0.00381407	2648.78	-0.03268588	0	3178.78	0.17168211	0.17063122	3708.78	0.01778767	0.01609515	4238.78	-0.02696244	0	
528.99	-0.00213765	0.00060003	1058.99	-0.00833939	0.00022964	1588.99	-0.01139638	0.00235562	2118.98	-0.0081668	0.00381405	2648.98	-0.0318811	0	3178.98	0.17174074	0.17057644	3708.98	0.01727002	0.01608386	4238.98	-0.02725604	0	
529.19	-0.0028451	0.00059691	1059.19	-0.00783048	0.00022833	1589.19	-0.01070709	0.00235559	2119.18	-0.0076995	0.00381402	2649.18	-0.03155659	0	3179.18	0.17100492	0.17052167	3709.18	0.01704044	0.01607258	4239.18	-0.02816968	0	
529.39	-0.0025316	0.0005938	1059.39	-0.00829783	0.00022704	1589.39	-0.01022835	0.00235557	2119.38	-0.00664011	0.003814	2649.38	-0.03148505	0	3179.38	0.17139102	0.17046692	3709.38	0.01611248	0.01606131	4239.38	-0.02829315	0	
529.59	-0.00256198	0.00059071	1059.59	-0.00925435	0.00022575	1589.59	-0.00978081	0.00235554	2119.58	-0.00664712	0.00381398	2649.58	-0.03141509	0	3179.58	0.17124904	0.17041218	3709.58	0.0153955	0.01605004	4239.58	-0.02790102	0	
529.79	-0.0023575	0.00058764	1059.79	-0.00976057	0.00022447	1589.79	-0.00896959	0.00235552	2119.78	-0.00602998	0.00381395	2649.78	-0.03115856	0	3179.78	0.17092587	0.17035747	3709.78	0.01510585	0.01603878	4239.78	-0.0272145	0	
529.99	-0.00266351	0.00058458	1059.99	-0.00871855	0.00022319	1589.99	-0.00772958	0.00235549	2119.98	-0.00550995	0.00381393	2649.98	-0.03173478	0	3179.98	0.17065298	0.17030277	3709.98	0.01457153	0.01602753	4239.98	-0.02691384	0	
530.19	-0.00191282	0.00058154	1060.19	-0.00769665	0.00022193	1590.19	-0.00713985	0.00235547	2120.18	-0.00572432	0.0038139	2650.18	-0.03208277	0	3180.18	0.17090788	0.17024809	3710.18	0.01467786	0.01601629	4240.18	-0.02783965	0	
530.39	-0.00194259	0.00057851	1060.39	-0.00652091	0.00022067	1590.39	-0.00699072	0.00235545	2120.38	-0.00531536	0.00381388	2650.38	-0.03237908	0	3180.38	0.17034343	0.17019343	3710.38	0.0143082	0.01600506	4240.38	-0.02740146	0	
530.59	-0.00162224	0.0005755	1060.59	-0.00577215	0.00021942	1590.59	-0.00695857	0.00235542	2120.58	-0.00499794	0.00381385	2650.58	-0.03251857	0	3180.58	0.16934795	0.17013878	3710.58	0.01426591	0.01599383	4240.58	-0.02776112	0	
530.79	-0.00135821	0.00057251	1060.79	-0.00501878	0.00021817	1590.79	-0.00641691	0.0023554	2120.78	-0.00479339	0.00381383	2650.78	-0.03236709	0	3180.78	0.16877719	0.17008416	3710.78	0.0147157	0.01598261	4240.78	-0.02719724	0	
530.99	-0.00208598	0.00056953	1060.99	-0.00499205	0.00021693	1590.99	-0.00664647	0.00235537	2120.98	-0.00489032	0.00381381	2650.98	-0.03218887	0	3180.98	0.16801077	0.17002955	3710.98	0.01449683	0.0159714	4240.98	-0.02736841	0	
531.19	-0.002271	0.00056657	1061.19	-0.00423237	0.0002157	1591.19	-0.00693451	0.00235535	2121.18	-0.00556025	0.00381378	2651.18	-0.03217873	0	3181.18	0.16825771	0.16997495	3711.18	0.01550324	0.0159602	4241.18	-0.02700981	0	
531.39	-0.00212214	0.00056362	1061.39	-0.00387748	0.00021448	1591.39	-0.00678584	0.00235532	2121.38	-0.00552859	0.00381376	2651.38	-0.03274272	0	3181.38	0.16843701	0.16992038	3711.38	0.01531779	0.015949	4241.38	-0.02689129	0	
531.59	-0.00214845	0.00056069	1061.59	-0.0038848	0.00021326	1591.59	-0.00733985	0.0023553	2121.58	-0.0062597	0.00381373	2651.58	-0.03219701	0	3181.58	0.16827779	0.16986582	3711.58	0.01489239	0.01593782	4241.58	-0.02733722	0	
531.79	-0.00285894	0.00055777	1061.79	-0.0037851	0.00021205	1591.79	-0.00720549	0.00235528	2121.78	-0.0063983	0.00381371	2651.78	-0.03208084	0	3181.78	0.16819635	0.16981128	3711.78	0.01483691	0.01592664	4241.78	-0.02698446	0	
531.99	-0.00299086	0.00055487	1061.99	-0.00425181	0.00021085	1591.99	-0.00768583	0.00235525	2121.98	-0.00627872	0.00381368	2651.98	-0.03229586	0	3181.98	0.16878882	0.16975676	3711.98	0.01435524	0.01591546	4241.98	-0.02740026	0	
532.19	-0.00269953	0.00055198	1062.19	-0.00388817	0.00020965	1592.19	-0.00720826	0.00235523	2122.18	-0.0058629	0.00381366	2652.18	-0.03199827	0	3182.18	0.16936073	0.16970225	3712.18	0.01388753	0.0159043	4242.18	-0.02703874	0	
532.39	-0.00320434	0.00054911	1062.39	-0.00510893	0.00020846	1592.39	-0.00779265	0.0023552	2122.38	-0.00556775	0.00381364	2652.38	-0.03097981	0	3182.38	0.17020217	0.16964777	3712.38	0.01366345	0.01589315	4242.38	-0.02674962	0	
532.59	-0.00342546	0.00054625	1062.59	-0.00549601	0.00020728	1592.59	-0.00887243	0.00235518	2122.58	-0.00466151	0.00381361	2652.58	-0.03029771	0	3182.58	0.17110312	0.1695933	3712.58	0.01402835	0.015882	4242.58	-0.02677635	0	
532.79	-0.00352558	0.00054341	1062.79	-0.00597658	0.0002061	1592.79	-0.00815762	0.00235515	2122.78	-0.00403958	0.00381359	2652.78	-0.02978619	0	3182.78	0.17167189	0.16953884	3712.78	0.01321069	0.01587086	4242.78	-0.02654728	0	
532.99	-0.00366777	0.00054058	1062.99	-0.00634908	0.00020493	1592.99	-0.00788539	0.00235513	2122.98	-0.00405949	0.00381356	2652.98	-0.03038401	0	3182.98	0.17189063	0.16948441	3712.98	0.01357277	0.01585972	4242.98	-0.02686779	0	
533.19	-0.00353282	0.00053777	1063.19	-0.00673557	0.00020377	1593.19	-0.00767052	0.00235511	2123.18	-0.00293958	0.00381354	2653.18	-0.03078465	0	3183.18	0.17201666	0.16942999	3713.18	0.01379894	0.0158486	4243.18	-0.02748818	0	
533.39	-0.00338446	0.00053497	1063.39	-0.00838627	0.00020261	1593.39	-0.00736094	0.00235508	2123.38	-0.00295206	0.00381351	2653.38	-0.03033809	0	3183.38	0.17251471	0.16937559	3713.38	0.01361783	0.01583748	4243.38	-0.02651299	0	
533.59	-0.00317307	0.00053218	1063.59	-0.00840693	0.00020146	1593.59	-0.00771382	0.00235506	2123.58	-0.00332169	0.00381349	2653.58	-0.03012869	0	3183.58	0.17229331	0.16932121	3713.58	0.01354527	0.01582637	4243.58	-0.02603928	0	
533.79	-0.00320353	0.00052942	1063.79	-0.00827486	0.00020032	1593.79	-0.00826775	0.00235503	2123.78	-0.00307974	0.00381347	2653.78	-0.02974808	0	3183.78	0.17237136	0.16926685	3713.78	0.01428176	0.01581527	4243.78	-0.02621727	0	
533.99	-0.00436276	0.00052666	1063.99	-0.00861739	0.00019918	1593.99	-0.00832819	0.00235501	2123.98	-0.00378732	0.00381344	2653.98	-0.03097065	0	3183.98	0.17257997	0.1692125	3713.98	0.01446903	0.01580418	4243.98	-0.02584741	0	
534.19	-0.00422764	0.00052392	1064.19	-0.00825774	0.00019805	1594.19	-0.00848359	0.00235498	2124.18	-0.00459311	0.00381342	2654.18	-0.03151325	0	3184.18	0.17343331	0.16915817	3714.18	0.01534009	0.01579309	4244.18	-0.02571306	0	
534.39	-0.00463731	0.00052119	1064.39	-0.00888174	0.00019693	1594.39	-0.0090109	0.00235496	2124.38	-0.00501674	0.00381339	2654.38	-0.03182527	0	3184.38	0.17349899	0.16910385	3714.38	0.01605737	0.01578202	4244.38	-0.02390983	0	
534.59	-0.00478311	0.00051848	1064.59	-0.00896921	0.00019581	1594.59	-0.0093448	0.00235494	2124.58	-0.0058483	0.00381337	2654.58	-0.03164874	0	3184.58	0.17257127	0.16904956	3714.58	0.01760831	0.01577095	4244.58	-0.02380758	0	
534.79	-0.00545071	0.00051578	1064.79	-0.00865927	0.0001947	1594.79	-0.00994956	0.00235491	2124.78	-0.00625243	0.00381334	2654.78	-0.03140608	0	3184.78	0.17149938	0.16899528	3714.78	0.01799601	0.01575988	4244.78	-0.0241729	0	
534.99	-0.00568692	0.0005131	1064.99	-0.00939103	0.0001936	1594.99	-0.01044845	0.00235489	2124.98	-0.00710411	0.00381332	2654.98	-0.03131631	0	3184.98	0.17178069	0.16894102	3714.98	0.01830007	0.01574883	4244.98	-0.02395233	0	
535.19	-0.00552138	0.00051043	1065.19	-0.00885053	0.0001925	1595.19	-0.01133499	0.00235486	2125.18	-0.00806292	0.0038133	2655.18	-0.03167223	0	3185.18	0.17135666	0.16888678	3715.18	0.01844495	0.01573778	4245.18	-0.0239016	0	
535.39	-0.00501023	0.00050777	1065.39	-0.00894239	0.00019141	1595.39	-0.01142404	0.00235484	2125.38	-0.00834497	0.00381327	2655.38	-0.03152875	0	3185.38	0.17118563	0.16883255	3715.38	0.01834008	0.01572674	4245.38	-0.0238595	0	
535.59	-0.00478628	0.00050513	1065.59	-0.00944271	0.00019032	1595.59	-0.01178723	0.00235481	2125.58	-0.00800367	0.00381325	2655.58	-0.03167235	0	3185.58	0.17068606	0.16877835	3715.58	0.01910411	0.01571571	4245.58	-0.02332714	0	
535.79	-0.00446597	0.0005025	1065.79	-0.00959169	0.00018924	1595.79	-0.01178825	0.00235479	2125.78	-0.00743484	0.00381322	2655.78	-0.03163181	0	3185.78	0.16936969	0.16872415	3715.78	0.01880015	0.01570469	4245.78	-0.0228838	0	
535.99	-0.00392211	0.00049989	1065.99	-0.01053269	0.00018817	1595.99	-0.01161277	0.00235477	2125.98	-0.00650159	0.0038132	2655.98	-0.03183713	0	3185.98	0.16938141	0.16866998	3715.98	0.01912071	0.01569367	4245.98	-0.02342123	0	
536.19	-0.00298542	0.00049729	1066.19	-0.01052124	0.0001871	1596.19	-0.0107467	0.00235474	2126.18	-0.00603267	0.00381317	2656.18	-0.03178343	0	3186.18	0.1694846	0.16861583	3716.18	0.01917663	0.01568266	4246.18	-0.02341941	0	
536.39	-0.00373606	0.0004947	1066.39	-0.01166645	0.00018604	1596.39	-0.01155213	0.00235472	2126.38	-0.00533291	0.00381315	2656.38	-0.03174529	0	3186.38	0.16960665	0.16856169	3716.38	0.01953333	0.01567166	4246.38	-0.02378734	0	
536.59	-0.00414666	0.00049213	1066.59	-0.01057515	0.00018498	1596.59	-0.01141189	0.00235469	2126.58	-0.00471962	0.00381313	2656.58	-0.0318594	0	3186.58	0.17011455	0.16850757	3716.58	0.01894123	0.01566067	4246.58	-0.024316	0	
536.79	-0.00471116	0.00048957	1066.79	-0.01021422	0.00018393	1596.79	-0.01026939	0.00235467	2126.78	-0.00473103	0.0038131	2656.78	-0.03194558	0	3186.78	0.16955475	0.16845346	3716.78	0.01791698	0.01564969	4246.78	-0.02427426	0	
536.99	-0.00387543	0.00048702	1066.99	-0.01016875	0.00018289	1596.99	-0.01072934	0.00235465	2126.98	-0.00438097	0.00381308	2656.98	-0.03246616	0	3186.98	0.16856738	0.16839938	3716.98	0.01812422	0.01563871	4246.98	-0.02445948	0	
537.19	-0.00342169	0.00048448	1067.19	-0.00944916	0.00018185	1597.19	-0.00973014	0.00235462	2127.18	-0.00356464	0.00381305	2657.18	-0.03177961	0	3187.18	0.16781613	0.16834531	3717.18	0.01745442	0.01562774	4247.18	-0.02488308	0	
537.39	-0.00386813	0.00048196	1067.39	-0.00831155	0.00018082	1597.39	-0.00992396	0.0023546	2127.38	-0.00419875	0.00381303	2657.38	-0.03086212	0	3187.38	0.16704818	0.16829126	3717.38	0.0163939	0.01561678	4247.38	-0.02528221	0	
537.59	-0.00392141	0.00047946	1067.59	-0.00685683	0.00017979	1597.59	-0.01001976	0.00235457	2127.58	-0.00406354	0.003813	2657.58	-0.03037959	0	3187.58	0.16669029	0.16823722	3717.58	0.01605721	0.01560582	4247.58	-0.02646241	0	
537.79	-0.00407402	0.00047696	1067.79	-0.00594895	0.00017877	1597.79	-0.01057801	0.00235455	2127.78	-0.00475831	0.00381298	2657.78	-0.02953514	0	3187.78	0.16768559	0.1681832	3717.78	0.01592865	0.01559488	4247.78	-0.02612232	0	
537.99	-0.00465956	0.00047448	1067.99	-0.00632551	0.00017776	1597.99	-0.01001567	0.00235452	2127.98	-0.00530089	0.00381296	2657.98	-0.02972417	0	3187.98	0.16892358	0.1681292	3717.98	0.01505776	0.01558394	4247.98	-0.02567973	0	
538.19	-0.00404357	0.00047201	1068.19	-0.00589285	0.00017675	1598.19	-0.00946065	0.0023545	2128.18	-0.00603139	0.00381293	2658.18	-0.02953286	0	3188.18	0.16934154	0.16807522	3718.18	0.01448709	0.01557301	4248.18	-0.0257134	0	
538.39	-0.00360963	0.00046955	1068.39	-0.00631517	0.00017575	1598.39	-0.00952833	0.00235448	2128.38	-0.00638535	0.00381291	2658.38	-0.02945752	0	3188.38	0.16910834	0.16802126	3718.38	0.01447864	0.01556208	4248.38	-0.02579722	0	
538.59	-0.00394229	0.00046711	1068.59	-0.00500347	0.00017475	1598.59	-0.00915062	0.00235445	2128.58	-0.00661747	0.00381288	2658.58	-0.02874969	0	3188.58	0.16816987	0.16796731	3718.58	0.01484687	0.01555117	4248.58	-0.02619856	0	
538.79	-0.00330248	0.00046468	1068.79	-0.00427859	0.00017376	1598.79	-0.00956268	0.00235443	2128.78	-0.00726555	0.00381286	2658.78	-0.0284674	0	3188.78	0.16844444	0.16791338	3718.78	0.01422559	0.01554026	4248.78	-0.02637386	0	
538.99	-0.00212473	0.00046226	1068.99	-0.00415109	0.00017277	1598.99	-0.00943307	0.0023544	2128.98	-0.00783798	0.00381283	2658.98	-0.0281736	0	3188.98	0.16913933	0.16785947	3718.98	0.01410328	0.01552936	4248.98	-0.02631887	0	
539.19	-0.00200143	0.00045986	1069.19	-0.00405726	0.00017179	1599.19	-0.01026091	0.00235438	2129.18	-0.00855878	0.00381281	2659.18	-0.02933488	0	3189.18	0.16932078	0.16780557	3719.18	0.01416913	0.01551847	4249.18	-0.02697953	0	
539.39	-0.00085605	0.00045746	1069.39	-0.00450064	0.00017082	1599.39	-0.00958238	0.00235435	2129.38	-0.00907688	0.00381279	2659.38	-0.02953448	0	3189.38	0.17026956	0.16775169	3719.38	0.01480071	0.01550758	4249.38	-0.02689001	0	
539.59	-0.00118144	0.00045508	1069.59	-0.00480393	0.00016985	1599.59	-0.00966452	0.00235433	2129.58	-0.0086933	0.00381276	2659.58	-0.03046466	0	3189.58	0.17023956	0.16769783	3719.58	0.0156491	0.0154967	4249.58	-0.02688325	0	
539.79	-0.0009009	0.00045272	1069.79	-0.00513209	0.00016888	1599.79	-0.00946286	0.00235431	2129.78	-0.00904108	0.00381274	2659.78	-0.03051108	0	3189.78	0.1699917	0.16764399	3719.78	0.01519778	0.01548583	4249.78	-0.02670171	0	
539.99	-0.0006894	0.00045036	1069.99	-0.00679181	0.00016792	1599.99	-0.00862909	0.00235428	2129.98	-0.00785987	0.00381271	2659.98	-0.03090172	0	3189.98	0.17021183	0.16759016	3719.98	0.01616462	0.01547497	4249.98	-0.02738842	0	
540.19	-0.00040667	0.00044802	1070.19	-0.00763148	0.00016697	1600.19	-0.00824917	0.00235426	2130.18	-0.00782981	0.00381269	2660.18	-0.03219555	0	3190.18	0.17063527	0.16753635	3720.18	0.01654922	0.01546412	4250.18	-0.02777632	0	
540.39	-0.0010744	0.00044569	1070.39	-0.00767098	0.00016602	1600.39	-0.00846997	0.00235423	2130.38	-0.00768738	0.00381266	2660.38	-0.0330023	0	3190.38	0.17136925	0.16748256	3720.38	0.01645811	0.01545327	4250.38	-0.02700713	0	
540.59	-0.00259102	0.00044337	1070.59	-0.00761377	0.00016508	1600.59	-0.0082458	0.00235421	2130.58	-0.00701611	0.00381264	2660.58	-0.03352315	0	3190.58	0.17152931	0.16742879	3720.58	0.01593735	0.01544243	4250.58	-0.02629291	0	
540.79	-0.00356293	0.00044106	1070.79	-0.00789729	0.00016414	1600.79	-0.00830198	0.00235418	2130.78	-0.00623364	0.00381262	2660.78	-0.03360983	0	3190.78	0.17034286	0.16737503	3720.78	0.0164362	0.0154316	4250.78	-0.02570851	0	
540.99	-0.00311608	0.00043877	1070.99	-0.00749993	0.00016321	1600.99	-0.0084068	0.00235416	2130.98	-0.00525543	0.00381259	2660.98	-0.03414651	0	3190.98	0.16959533	0.16732129	3720.98	0.01728031	0.01542077	4250.98	-0.02498276	0	
541.19	-0.00432172	0.00043648	1071.19	-0.00622317	0.00016229	1601.19	-0.007715	0.00235414	2131.18	-0.00434253	0.00381257	2661.18	-0.03340517	0	3191.18	0.16930928	0.16726756	3721.18	0.01664101	0.01540996	4251.18	-0.02454548	0	
541.39	-0.00444478	0.00043421	1071.39	-0.0056333	0.00016137	1601.39	-0.00898686	0.00235411	2131.38	-0.00419985	0.00381254	2661.38	-0.03293803	0	3191.38	0.16850285	0.16721386	3721.38	0.01675219	0.01539915	4251.38	-0.02487225	0	
541.59	-0.00441978	0.00043195	1071.59	-0.00607796	0.00016045	1601.59	-0.00943887	0.00235409	2131.58	-0.0041318	0.00381252	2661.58	-0.03240641	0	3191.58	0.16875814	0.16716017	3721.58	0.01727099	0.01538835	4251.58	-0.02456157	0	
541.79	-0.00424254	0.0004297	1071.79	-0.00554127	0.00015954	1601.79	-0.00964576	0.00235406	2131.78	-0.00511667	0.00381249	2661.78	-0.03222138	0	3191.78	0.16951407	0.1671065	3721.78	0.0170839	0.01537755	4251.78	-0.02319549	0	
541.99	-0.00549429	0.00042747	1071.99	-0.00693175	0.00015863	1601.99	-0.00899632	0.00235404	2131.98	-0.00476657	0.00381247	2661.98	-0.03248068	0	3191.98	0.16899421	0.16705285	3721.98	0.0159428	0.01536677	4251.98	-0.02324583	0	
542.19	-0.00446415	0.00042524	1072.19	-0.00683527	0.00015773	1602.19	-0.00860207	0.00235401	2132.18	-0.00500217	0.00381245	2662.18	-0.03255048	0	3192.18	0.16722417	0.16699921	3722.18	0.01559362	0.01535599	4252.18	-0.02361705	0	
542.39	-0.00492274	0.00042303	1072.39	-0.00677041	0.00015684	1602.39	-0.00896954	0.00235399	2132.38	-0.00434478	0.00381242	2662.38	-0.03273447	0	3192.38	0.16607243	0.16694559	3722.38	0.0153785	0.01534522	4252.38	-0.0243303	0	
542.59	-0.00492602	0.00042083	1072.59	-0.00674743	0.00015595	1602.59	-0.0085882	0.00235397	2132.58	-0.00436917	0.0038124	2662.58	-0.03223013	0	3192.58	0.16562798	0.16689199	3722.58	0.01585442	0.01533445	4252.58	-0.02449276	0	
542.79	-0.00346692	0.00041864	1072.79	-0.00710788	0.00015506	1602.79	-0.00915778	0.00235394	2132.78	-0.00454832	0.00381237	2662.78	-0.03267801	0	3192.78	0.16679178	0.1668384	3722.78	0.01520528	0.0153237	4252.78	-0.02532846	0	
542.99	-0.00288591	0.00041646	1072.99	-0.00748708	0.00015418	1602.99	-0.0096038	0.00235392	2132.98	-0.00498518	0.00381235	2662.98	-0.0328418	0	3192.98	0.16733127	0.16678483	3722.98	0.01485707	0.01531295	4252.98	-0.02575598	0	
543.19	-0.00302154	0.0004143	1073.19	-0.00753245	0.00015331	1603.19	-0.00910108	0.00235389	2133.18	-0.00596419	0.00381233	2663.18	-0.03358984	0	3193.18	0.16781113	0.16673128	3723.18	0.01433504	0.01530221	4253.18	-0.02696233	0	
543.39	-0.00289349	0.00041214	1073.39	-0.00734394	0.00015244	1603.39	-0.00837573	0.00235387	2133.38	-0.00604364	0.0038123	2663.38	-0.03257951	0	3193.38	0.16793023	0.16667775	3723.38	0.01574526	0.01529147	4253.38	-0.02784999	0	
543.59	-0.00304382	0.00041	1073.59	-0.00747789	0.00015157	1603.59	-0.00786989	0.00235384	2133.58	-0.00600824	0.00381228	2663.58	-0.03273622	0	3193.58	0.16767328	0.16662423	3723.58	0.01602707	0.01528075	4253.58	-0.0288253	0	
543.79	-0.00229937	0.00040786	1073.79	-0.00777267	0.00015071	1603.79	-0.00743837	0.00235382	2133.78	-0.00609169	0.00381225	2663.78	-0.03231836	0	3193.78	0.16759166	0.16657074	3723.78	0.01467412	0.01527003	4253.78	-0.02890394	0	
543.99	-0.00286585	0.00040574	1073.99	-0.00777827	0.00014986	1603.99	-0.00670554	0.0023538	2133.98	-0.0049108	0.00381223	2663.98	-0.03279234	0	3193.98	0.16807483	0.16651725	3723.98	0.01486561	0.01525932	4253.98	-0.02969259	0	
544.19	-0.00291392	0.00040363	1074.19	-0.00725231	0.00014901	1604.19	-0.0063947	0.00235377	2134.18	-0.00550532	0.0038122	2664.18	-0.03303074	0	3194.18	0.16870355	0.16646379	3724.18	0.01450183	0.01524862	4254.18	-0.02961802	0	
544.39	-0.00312708	0.00040153	1074.39	-0.00638331	0.00014816	1604.39	-0.005982	0.00235375	2134.38	-0.00522396	0.00381218	2664.38	-0.03264255	0	3194.38	0.16937319	0.16641034	3724.38	0.01376054	0.01523792	4254.38	-0.02913127	0	
544.59	-0.00372316	0.00039944	1074.59	-0.0065067	0.00014732	1604.59	-0.00604148	0.00235372	2134.58	-0.0045404	0.00381216	2664.58	-0.03224403	0	3194.58	0.16926387	0.16635691	3724.58	0.01403973	0.01522723	4254.58	-0.02831516	0	
544.79	-0.00325983	0.00039736	1074.79	-0.00596777	0.00014649	1604.79	-0.00627701	0.0023537	2134.78	-0.00392988	0.00381213	2664.78	-0.03218185	0	3194.78	0.16942559	0.1663035	3724.78	0.01356611	0.01521655	4254.78	-0.0280961	0	
544.99	-0.00357285	0.00039529	1074.99	-0.00499816	0.00014566	1604.99	-0.00629271	0.00235367	2134.98	-0.00362819	0.00381211	2664.98	-0.03202908	0	3194.98	0.16880985	0.1662501	3724.98	0.01379255	0.01520588	4254.98	-0.02717551	0	
545.19	-0.00333823	0.00039324	1075.19	-0.00482219	0.00014483	1605.19	-0.00782247	0.00235365	2135.18	-0.00360085	0.00381208	2665.18	-0.03144449	0	3195.18	0.16786782	0.16619672	3725.18	0.01242724	0.01519521	4255.18	-0.02668231	0	
545.39	-0.00262117	0.00039119	1075.39	-0.00466355	0.00014401	1605.39	-0.00762866	0.00235363	2135.38	-0.00410074	0.00381206	2665.38	-0.0316015	0	3195.38	0.16720554	0.16614336	3725.38	0.0128836	0.01518455	4255.38	-0.02644765	0	
545.59	-0.00302031	0.00038915	1075.59	-0.00488176	0.00014319	1605.59	-0.00697975	0.0023536	2135.58	-0.00426791	0.00381203	2665.58	-0.03080247	0	3195.58	0.16686502	0.16609002	3725.58	0.01269471	0.0151739	4255.58	-0.02591239	0	
545.79	-0.00307867	0.00038713	1075.79	-0.00504623	0.00014238	1605.79	-0.00690168	0.00235358	2135.78	-0.00458763	0.00381201	2665.78	-0.03051869	0	3195.78	0.16609938	0.16603669	3725.78	0.01235628	0.01516326	4255.78	-0.02557836	0	
545.99	-0.00353662	0.00038512	1075.99	-0.00645893	0.00014157	1605.99	-0.00746068	0.00235355	2135.98	-0.00445972	0.00381199	2665.98	-0.03057176	0	3195.98	0.16544203	0.16598338	3725.98	0.01193472	0.01515262	4255.98	-0.02579042	0	
546.19	-0.00366506	0.00038311	1076.19	-0.00712725	0.00014077	1606.19	-0.00775901	0.00235353	2136.18	-0.00474623	0.00381196	2666.18	-0.03053452	0	3196.18	0.16503214	0.16593009	3726.18	0.0124344	0.01514199	4256.18	-0.02676306	0	
546.39	-0.00428337	0.00038112	1076.39	-0.00726025	0.00013997	1606.39	-0.00862057	0.0023535	2136.38	-0.00404098	0.00381194	2666.38	-0.03022664	0	3196.38	0.16527059	0.16587681	3726.38	0.01254899	0.01513137	4256.38	-0.02659615	0	
546.59	-0.00441138	0.00037913	1076.59	-0.00768875	0.00013917	1606.59	-0.00910829	0.00235348	2136.58	-0.00440372	0.00381191	2666.58	-0.03002894	0	3196.58	0.16630457	0.16582355	3726.58	0.01365037	0.01512076	4256.58	-0.02625027	0	
546.79	-0.00488657	0.00037716	1076.79	-0.00801514	0.00013838	1606.79	-0.00934222	0.00235346	2136.78	-0.00478409	0.00381189	2666.78	-0.03019965	0	3196.78	0.16781032	0.16577031	3726.78	0.01345525	0.01511015	4256.78	-0.02591624	0	
546.99	-0.00546185	0.0003752	1076.99	-0.00895392	0.0001376	1606.99	-0.00996646	0.00235343	2136.98	-0.0060733	0.00381186	2666.98	-0.03056474	0	3196.98	0.16796892	0.16571708	3726.98	0.01369497	0.01509955	4256.98	-0.02634124	0	
547.19	-0.00577222	0.00037325	1077.19	-0.00925443	0.00013682	1607.19	-0.01058694	0.00235341	2137.18	-0.00646016	0.00381184	2667.18	-0.03030109	0	3197.18	0.16704068	0.16566388	3727.18	0.01451838	0.01508896	4257.18	-0.02672076	0	
547.39	-0.00598798	0.00037131	1077.39	-0.00972471	0.00013604	1607.39	-0.01101063	0.00235338	2137.38	-0.00641138	0.00381182	2667.38	-0.03010112	0	3197.38	0.16687609	0.16561068	3727.38	0.01543348	0.01507838	4257.38	-0.02666096	0	
547.59	-0.006029	0.00036937	1077.59	-0.00931172	0.00013527	1607.59	-0.01066928	0.00235336	2137.58	-0.00714399	0.00381179	2667.58	-0.03115121	0	3197.58	0.16735364	0.16555751	3727.58	0.01503668	0.0150678	4257.58	-0.02673124	0	
547.79	-0.00631022	0.00036745	1077.79	-0.00916683	0.0001345	1607.79	-0.01098388	0.00235333	2137.78	-0.00664402	0.00381177	2667.78	-0.03104676	0	3197.78	0.16830285	0.16550435	3727.78	0.0154433	0.01505723	4257.78	-0.02610306	0	
547.99	-0.00672357	0.00036554	1077.99	-0.00862123	0.00013374	1607.99	-0.01119597	0.00235331	2137.98	-0.00739918	0.00381174	2667.98	-0.03115707	0	3197.98	0.16924036	0.16545122	3727.98	0.01617872	0.01504667	4257.98	-0.02555681	0	
548.19	-0.00494374	0.00036364	1078.19	-0.00861621	0.00013298	1608.19	-0.0116085	0.00235329	2138.18	-0.00790942	0.00381172	2668.18	-0.03164085	0	3198.18	0.16963519	0.16539809	3728.18	0.01616757	0.01503612	4258.18	-0.02515172	0	
548.39	-0.00417632	0.00036174	1078.39	-0.00781107	0.00013222	1608.39	-0.01256166	0.00235326	2138.38	-0.0077357	0.00381169	2668.38	-0.03191639	0	3198.38	0.17111639	0.16534499	3728.38	0.01568108	0.01502557	4258.38	-0.02522388	0	
548.59	-0.00365193	0.00035986	1078.59	-0.00770948	0.00013147	1608.59	-0.01300788	0.00235324	2138.58	-0.00825367	0.00381167	2668.58	-0.03152146	0	3198.58	0.17106191	0.1652919	3728.58	0.01603277	0.01501503	4258.58	-0.02484603	0	
548.79	-0.00255482	0.00035799	1078.79	-0.00721114	0.00013073	1608.79	-0.01273203	0.00235321	2138.78	-0.00759172	0.00381165	2668.78	-0.03241741	0	3198.78	0.17018675	0.16523883	3728.78	0.01542004	0.0150045	4258.78	-0.02413251	0	
548.99	-0.00276127	0.00035613	1078.99	-0.00721731	0.00012999	1608.99	-0.01228676	0.00235319	2138.98	-0.00770093	0.00381162	2668.98	-0.03198864	0	3198.98	0.16894758	0.16518577	3728.98	0.01552646	0.01499397	4258.98	-0.02307354	0	
549.19	-0.0018637	0.00035427	1079.19	-0.00767204	0.00012925	1609.19	-0.0124945	0.00235317	2139.18	-0.00750238	0.0038116	2669.18	-0.03230838	0	3199.18	0.16831684	0.16513274	3729.18	0.01530731	0.01498346	4259.18	-0.02299168	0	
549.39	-0.00115868	0.00035243	1079.39	-0.00802903	0.00012852	1609.39	-0.01063602	0.00235314	2139.38	-0.00775324	0.00381157	2669.38	-0.03211638	0	3199.38	0.16708265	0.16507972	3729.38	0.01535866	0.01497295	4259.38	-0.02279603	0	
549.59	-0.00091725	0.0003506	1079.59	-0.00764716	0.00012779	1609.59	-0.01088142	0.00235312	2139.58	-0.00747737	0.00381155	2669.58	-0.03167045	0	3199.58	0.1657507	0.16502671	3729.58	0.01524421	0.01496244	4259.58	-0.02302405	0	
549.79	-0.00041315	0.00034877	1079.79	-0.00819735	0.00012706	1609.79	-0.01047684	0.00235309	2139.78	-0.00720363	0.00381152	2669.78	-0.03146626	0	3199.78	0.16566875	0.16497373	3729.78	0.01441554	0.01495195	4259.78	-0.02343398	0	
549.99	-0.0007701	0.00034696	1079.99	-0.00884699	0.00012634	1609.99	-0.01023391	0.00235307	2139.98	-0.00724043	0.0038115	2669.98	-0.0319415	0	3199.98	0.16480707	0.16492076	3729.98	0.01392046	0.01494146	4259.98	-0.0249742	0	
550.19	-0.00149995	0.00034515	1080.19	-0.0081935	0.00012562	1610.19	-0.00956291	0.00235304	2140.18	-0.00733905	0.00381148	2670.18	-0.03132266	0	3200.18	0.16454282	0.16486781	3730.18	0.01318108	0.01493098	4260.18	-0.02577622	0	
550.39	-0.00141253	0.00034336	1080.39	-0.00789102	0.00012491	1610.39	-0.00999423	0.00235302	2140.38	-0.00775549	0.00381145	2670.38	-0.03088856	0	3200.38	0.16394017	0.16481487	3730.38	0.01241908	0.01492051	4260.38	-0.02541202	0	
550.59	-0.0025664	0.00034157	1080.59	-0.00808394	0.0001242	1610.59	-0.01041166	0.002353	2140.58	-0.00800201	0.00381143	2670.58	-0.03162527	0	3200.58	0.16395313	0.16476195	3730.58	0.01197534	0.01491004	4260.58	-0.02590918	0	
550.79	-0.00362562	0.00033979	1080.79	-0.00862678	0.0001235	1610.79	-0.01064617	0.00235297	2140.78	-0.00869478	0.0038114	2670.78	-0.03201962	0	3200.78	0.16326625	0.16470905	3730.78	0.01127465	0.01489958	4260.78	-0.02664445	0	
550.99	-0.00314995	0.00033802	1080.99	-0.00890137	0.0001228	1610.99	-0.01102627	0.00235295	2140.98	-0.00866083	0.00381138	2670.98	-0.03233266	0	3200.98	0.16298489	0.16465617	3730.98	0.01076233	0.01488913	4260.98	-0.02782896	0	
551.19	-0.00327747	0.00033627	1081.19	-0.00797555	0.0001221	1611.19	-0.01104382	0.00235292	2141.18	-0.00803082	0.00381135	2671.18	-0.03212323	0	3201.18	0.16283744	0.1646033	3731.18	0.01106752	0.01487869	4261.18	-0.02856404	0	
551.39	-0.00431194	0.00033452	1081.39	-0.00773155	0.00012141	1611.39	-0.01018809	0.0023529	2141.38	-0.0073023	0.00381133	2671.38	-0.03271534	0	3201.38	0.16377483	0.16455045	3731.38	0.0117571	0.01486825	4261.38	-0.02907944	0	
551.59	-0.00451198	0.00033278	1081.59	-0.00727725	0.00012072	1611.59	-0.00933849	0.00235287	2141.58	-0.00759694	0.00381131	2671.58	-0.03361332	0	3201.58	0.16529455	0.16449762	3731.58	0.01225663	0.01485782	4261.58	-0.02936077	0	
551.79	-0.00480005	0.00033104	1081.79	-0.00724579	0.00012003	1611.79	-0.00906458	0.00235285	2141.78	-0.00696833	0.00381128	2671.78	-0.03339744	0	3201.78	0.16610842	0.1644448	3731.78	0.01170014	0.0148474	4261.78	-0.02903431	0	
551.99	-0.00449402	0.00032932	1081.99	-0.0067364	0.00011935	1611.99	-0.00945573	0.00235283	2141.98	-0.0073908	0.00381126	2671.98	-0.03441791	0	3201.98	0.16670204	0.164392	3731.98	0.0114495	0.01483699	4261.98	-0.0295044	0	
552.19	-0.00376623	0.00032761	1082.19	-0.00652684	0.00011867	1612.19	-0.00979409	0.0023528	2142.18	-0.00632702	0.00381123	2672.18	-0.03479201	0	3202.18	0.1675028	0.16433922	3732.18	0.01156927	0.01482658	4262.18	-0.02964889	0	
552.39	-0.00451216	0.0003259	1082.39	-0.00620184	0.000118	1612.39	-0.01105767	0.00235278	2142.38	-0.00632523	0.00381121	2672.38	-0.03449977	0	3202.38	0.16811106	0.16428645	3732.38	0.01236128	0.01481618	4262.38	-0.03004761	0	
552.59	-0.00391845	0.00032421	1082.59	-0.00618763	0.00011733	1612.59	-0.01079791	0.00235275	2142.58	-0.00602977	0.00381118	2672.58	-0.03517429	0	3202.58	0.16734344	0.16423371	3732.58	0.0126248	0.01480579	4262.58	-0.02938149	0	
552.79	-0.00344074	0.00032252	1082.79	-0.00616159	0.00011667	1612.79	-0.00978189	0.00235273	2142.78	-0.00470729	0.00381116	2672.78	-0.03590349	0	3202.78	0.16727737	0.16418097	3732.78	0.01221754	0.0147954	4262.78	-0.02829398	0	
552.99	-0.00418749	0.00032084	1082.99	-0.00688239	0.000116	1612.99	-0.01019303	0.0023527	2142.98	-0.00489695	0.00381114	2672.98	-0.03524898	0	3202.98	0.16699201	0.16412826	3732.98	0.01151227	0.01478502	4262.98	-0.02787366	0	
553.19	-0.0041666	0.00031917	1083.19	-0.00671967	0.00011535	1613.19	-0.01045479	0.00235268	2143.18	-0.00482601	0.00381111	2673.18	-0.03580179	0	3203.18	0.16656369	0.16407556	3733.18	0.01166311	0.01477465	4263.18	-0.02831236	0	
553.39	-0.00406298	0.00031751	1083.39	-0.00668414	0.00011469	1613.39	-0.00963851	0.00235266	2143.38	-0.00530367	0.00381109	2673.38	-0.0355588	0	3203.38	0.16518619	0.16402288	3733.38	0.01131477	0.01476429	4263.38	-0.02890292	0	
553.59	-0.00460728	0.00031586	1083.59	-0.00576731	0.00011404	1613.59	-0.01021911	0.00235263	2143.58	-0.00520518	0.00381106	2673.58	-0.03482057	0	3203.58	0.16530959	0.16397022	3733.58	0.01103824	0.01475393	4263.58	-0.0290178	0	
553.79	-0.00451874	0.00031422	1083.79	-0.00591895	0.00011339	1613.79	-0.00894009	0.00235261	2143.78	-0.00582196	0.00381104	2673.78	-0.03461773	0	3203.78	0.16533153	0.16391757	3733.78	0.01037887	0.01474358	4263.78	-0.0293335	0	
553.99	-0.00450958	0.00031258	1083.99	-0.00521383	0.00011275	1613.99	-0.00894411	0.00235258	2143.98	-0.00633451	0.00381101	2673.98	-0.03396905	0	3203.98	0.16348744	0.16386494	3733.98	0.01091739	0.01473324	4263.98	-0.02989742	0	
554.19	-0.00492752	0.00031096	1084.19	-0.00433086	0.00011211	1614.19	-0.00910025	0.00235256	2144.18	-0.00724731	0.00381099	2674.18	-0.03278828	0	3204.18	0.16416076	0.16381233	3734.18	0.01028521	0.01472291	4264.18	-0.02950136	0	
554.39	-0.0050502	0.00030934	1084.39	-0.00546383	0.00011147	1614.39	-0.00914196	0.00235253	2144.38	-0.00747433	0.00381097	2674.38	-0.03207251	0	3204.38	0.16415504	0.16375973	3734.38	0.01086027	0.01471258	4264.38	-0.02911072	0	
554.59	-0.00550553	0.00030773	1084.59	-0.00462768	0.00011084	1614.59	-0.00901763	0.00235251	2144.58	-0.00689044	0.00381094	2674.58	-0.03101333	0	3204.58	0.16442873	0.16370715	3734.58	0.01127302	0.01470226	4264.58	-0.02967704	0	
554.79	-0.00539888	0.00030613	1084.79	-0.0045783	0.00011021	1614.79	-0.00929007	0.00235249	2144.78	-0.00758872	0.00381092	2674.78	-0.03003992	0	3204.78	0.16472471	0.16365459	3734.78	0.01167059	0.01469195	4264.78	-0.03053922	0	
554.99	-0.00516634	0.00030453	1084.99	-0.00430912	0.00010959	1614.99	-0.00792192	0.00235246	2144.98	-0.00760915	0.00381089	2674.98	-0.02996331	0	3204.98	0.1657254	0.16360204	3734.98	0.01108833	0.01468164	4264.98	-0.03030373	0	
555.19	-0.004573	0.00030295	1085.19	-0.00449982	0.00010896	1615.19	-0.00829578	0.00235244	2145.18	-0.00869659	0.00381087	2675.18	-0.03003139	0	3205.18	0.16596091	0.16354951	3735.18	0.01175921	0.01467134	4265.18	-0.03060748	0	
555.39	-0.00441139	0.00030137	1085.39	-0.00482903	0.00010835	1615.39	-0.0081245	0.00235241	2145.38	-0.00932616	0.00381085	2675.38	-0.03068727	0	3205.38	0.16674824	0.163497	3735.38	0.01192914	0.01466105	4265.38	-0.03071773	0	
555.59	-0.00418215	0.0002998	1085.59	-0.00561429	0.00010773	1615.59	-0.00742447	0.00235239	2145.58	-0.01045285	0.00381082	2675.58	-0.03152393	0	3205.58	0.16739969	0.16344451	3735.58	0.0113648	0.01465077	4265.58	-0.03134782	0	
555.79	-0.00457405	0.00029824	1085.79	-0.0064807	0.00010712	1615.79	-0.00781234	0.00235236	2145.78	-0.01019804	0.0038108	2675.78	-0.03182824	0	3205.78	0.16749717	0.16339203	3735.78	0.01173529	0.01464049	4265.78	-0.03156027	0	
555.99	-0.00434869	0.00029669	1085.99	-0.00709337	0.00010651	1615.99	-0.00869409	0.00235234	2145.98	-0.01052855	0.00381077	2675.98	-0.03319093	0	3205.98	0.16770767	0.16333957	3735.98	0.01219577	0.01463022	4265.98	-0.03123899	0	
556.19	-0.00364964	0.00029515	1086.19	-0.0073743	0.00010591	1616.19	-0.01037812	0.00235232	2146.18	-0.00996154	0.00381075	2676.18	-0.03399173	0	3206.18	0.16807708	0.16328712	3736.18	0.01221891	0.01461996	4266.18	-0.02977295	0	
556.39	-0.0042224	0.00029361	1086.39	-0.00757196	0.00010531	1616.39	-0.01163661	0.00235229	2146.38	-0.00961319	0.00381072	2676.38	-0.03466129	0	3206.38	0.16785048	0.1632347	3736.38	0.01204786	0.01460971	4266.38	-0.02914155	0	
556.59	-0.00406028	0.00029209	1086.59	-0.00784113	0.00010471	1616.59	-0.01083692	0.00235227	2146.58	-0.00833926	0.0038107	2676.58	-0.03598639	0	3206.58	0.16783198	0.16318229	3736.58	0.01167594	0.01459946	4266.58	-0.02813755	0	
556.79	-0.00507358	0.00029057	1086.79	-0.00875839	0.00010412	1616.79	-0.01116509	0.00235224	2146.78	-0.00821181	0.00381068	2676.78	-0.0360064	0	3206.78	0.16742744	0.16312989	3736.78	0.01110096	0.01458922	4266.78	-0.02710162	0	
556.99	-0.00585298	0.00028905	1086.99	-0.00919046	0.00010352	1616.99	-0.01272909	0.00235222	2146.98	-0.00871998	0.00381065	2676.98	-0.03615923	0	3206.98	0.16653995	0.16307751	3736.98	0.010668	0.01457898	4266.98	-0.02768707	0	
557.19	-0.00613717	0.00028755	1087.19	-0.00888695	0.00010294	1617.19	-0.01358391	0.0023522	2147.18	-0.00794951	0.00381063	2677.18	-0.03625844	0	3207.18	0.16608132	0.16302515	3737.18	0.01114067	0.01456876	4267.18	-0.02790045	0	
557.39	-0.00572702	0.00028605	1087.39	-0.00908411	0.00010235	1617.39	-0.01299876	0.00235217	2147.38	-0.00845851	0.0038106	2677.38	-0.03575469	0	3207.38	0.16582452	0.16297281	3737.38	0.01130096	0.01455854	4267.38	-0.02792139	0	
557.59	-0.00591613	0.00028457	1087.59	-0.00891134	0.00010177	1617.59	-0.01371849	0.00235215	2147.58	-0.00871697	0.00381058	2677.58	-0.03549277	0	3207.58	0.16655702	0.16292048	3737.58	0.01221632	0.01454833	4267.58	-0.02754491	0	
557.79	-0.00572149	0.00028308	1087.79	-0.00835992	0.00010119	1617.79	-0.01318952	0.00235212	2147.78	-0.00929744	0.00381055	2677.78	-0.03518417	0	3207.78	0.1656849	0.16286817	3737.78	0.01228446	0.01453812	4267.78	-0.02760007	0	
557.99	-0.0058861	0.00028161	1087.99	-0.00826611	0.00010062	1617.99	-0.01328642	0.0023521	2147.98	-0.00898358	0.00381053	2677.98	-0.03412726	0	3207.98	0.16521483	0.16281588	3737.98	0.012665	0.01452792	4267.98	-0.02785646	0	
558.19	-0.00636997	0.00028015	1088.19	-0.00852803	0.00010005	1618.19	-0.01312577	0.00235207	2148.18	-0.00887997	0.00381051	2678.18	-0.03368477	0	3208.18	0.16603073	0.16276361	3738.18	0.01225059	0.01451773	4268.18	-0.02806906	0	
558.39	-0.00621898	0.00027869	1088.39	-0.00861394	0.00009948	1618.39	-0.01255695	0.00235205	2148.38	-0.0083421	0.00381048	2678.38	-0.03283945	0	3208.38	0.16553594	0.16271135	3738.38	0.01280475	0.01450755	4268.38	-0.02795423	0	
558.59	-0.00626295	0.00027724	1088.59	-0.00780889	0.00009892	1618.59	-0.01214877	0.00235203	2148.58	-0.00812002	0.00381046	2678.58	-0.03233346	0	3208.58	0.16517717	0.1626591	3738.58	0.01272204	0.01449738	4268.58	-0.02844369	0	
558.79	-0.00603764	0.0002758	1088.79	-0.00814497	0.00009836	1618.79	-0.01188101	0.002352	2148.78	-0.00851097	0.00381043	2678.78	-0.03240868	0	3208.78	0.16528636	0.16260688	3738.78	0.01264609	0.01448721	4268.78	-0.02843617	0	
558.99	-0.00578044	0.00027436	1088.99	-0.00822491	0.0000978	1618.99	-0.01058836	0.00235198	2148.98	-0.00842743	0.00381041	2678.98	-0.03262743	0	3208.98	0.16489609	0.16255467	3738.98	0.012558	0.01447704	4268.98	-0.02810989	0	
559.19	-0.00479364	0.00027293	1089.19	-0.00848643	0.00009724	1619.19	-0.01045143	0.00235195	2149.18	-0.00849424	0.00381038	2679.18	-0.03264706	0	3209.18	0.16462424	0.16250248	3739.18	0.01349222	0.01446689	4269.18	-0.02858031	0	
559.39	-0.00524254	0.00027151	1089.39	-0.00830798	0.00009669	1619.39	-0.00929738	0.00235193	2149.38	-0.00782623	0.00381036	2679.38	-0.03311228	0	3209.38	0.16488769	0.1624503	3739.38	0.01387753	0.01445674	4269.38	-0.02868013	0	
559.59	-0.0057718	0.0002701	1089.59	-0.00893834	0.00009614	1619.59	-0.00835688	0.0023519	2149.58	-0.00717007	0.00381034	2679.58	-0.03364907	0	3209.58	0.16452474	0.16239814	3739.58	0.0147546	0.0144466	4269.58	-0.02848401	0	
559.79	-0.00580997	0.00026869	1089.79	-0.00922267	0.0000956	1619.79	-0.00803294	0.00235188	2149.78	-0.00627835	0.00381031	2679.78	-0.0340877	0	3209.78	0.16457996	0.162346	3739.78	0.01539668	0.01443647	4269.78	-0.02742079	0	
