# Supplementary material for: Functional development of a V3/glycan-specific broadly neutralizing antibody isolated from a case of HIV superinfection
Source: eLife. 2021 Jul 15;10:e68110. doi: 10.7554/eLife.68110 (PMC8376252; doi:10.7554/eLife.68110)
Supplement: Figure 2—source data 2. [file elife-68110-fig2-data2.zip › QA013.2 Dbl Ref BLI_2020.10.08/BG505.W6.C1 gp120 & QA013.765M.C1 gp120/Fit Data/A7Results.txt]

Conc1	2E-06	2E-06	2E-06	2E-06	2E-06	2E-06	2E-06	2E-06	
Start1	200	729.99	1259.99	1789.98	2319.98	2849.98	3379.98	3909.98	
Stop1	559.79	1089.79	1619.79	2149.78	2679.78	3209.78	3739.78	4269.78	
Kobs	0.0260845289641927	0.0284532006153547	5.15317852526038E-05	3.18257452061361E-05	0.000117319035659413	0.0016056378177496	0.00350840833571871	0.000117319035659413	
Error Kobs	0.000331115419416691	0.00193323511513148	0.00235127916714561	0.000637906373477988	0.0421481251467872	2.40945670449912E-05	0.000109651224730799	0.0421481251467872	
Koff	0	0	0	0	0	0	0	0	
Error Koff	0	0	0	0	0	0	0	0	
Time1	Data1	Fit1	Time2	Data2	Fit2	Time3	Data3	Fit3	Time4	Data4	Fit4	Time5	Data5	Fit5	Time6	Data6	Fit6	Time7	Data7	Fit7	Time8	Data8	Fit8	
200	0.01363024	0	729.99	0.0036904	0	1259.99	0.00023221	0	1789.98	-0.00178618	0	2319.98	0.00886694	0	2849.98	0.01716994	0	3379.98	0.01930117	0	3909.98	0.00857734	0	
200.2	0.01352509	0.00048423	730.19	0.00439801	0.01117551	1260.19	0.00105961	0.00000542	1790.18	-0.00095084	0.00002148	2320.18	0.00975787	0.00000198	2850.18	0.01738742	0.00139481	3380.18	0.01954796	0.0001924	3910.18	0.00856807	0.00000198	
200.4	0.0132979	0.00096536	730.39	0.00462981	0.01259815	1260.39	0.00135792	0.00001082	1790.38	-0.00080541	0.00004292	2320.38	0.0110837	0.00000396	2850.38	0.01821326	0.0027833	3380.38	0.01980651	0.00038421	3910.38	0.00730865	0.00000396	
200.6	0.01327101	0.00144343	730.59	0.0054149	0.01277925	1260.59	0.00103616	0.00001622	1790.58	0.00004607	0.00006432	2320.58	0.01237493	0.00000594	2850.58	0.0188069	0.00416548	3380.58	0.01991299	0.00057543	3910.58	0.00632524	0.00000594	
200.8	0.0138333	0.00191844	730.79	0.00573575	0.0128023	1260.79	0.00115245	0.00002161	1790.78	0.00100356	0.00008567	2320.78	0.01278119	0.00000791	2850.78	0.01972884	0.0055414	3380.78	0.0192434	0.00076606	3910.78	0.00502706	0.00000791	
201	0.01390958	0.00239042	730.99	0.00651986	0.01280524	1260.99	0.00145381	0.00002698	1790.98	0.00179779	0.00010698	2320.98	0.01380529	0.00000988	2850.98	0.02056743	0.00691107	3380.98	0.01922811	0.00095611	3910.98	0.00365191	0.00000988	
201.2	0.01359376	0.00285938	731.19	0.00690216	0.01280561	1261.19	0.00097904	0.00003234	1791.18	0.00276924	0.00012825	2321.18	0.01376334	0.00001184	2851.18	0.02190662	0.00827453	3381.18	0.0188287	0.00114557	3911.18	0.00221818	0.00001184	
201.4	0.014149	0.00332536	731.39	0.00787945	0.01280566	1261.39	0.00094571	0.0000377	1791.38	0.00309529	0.00014947	2321.38	0.01433803	0.0000138	2851.38	0.02328523	0.0096318	3381.38	0.01863817	0.00133446	3911.38	0.00139561	0.0000138	
201.6	0.01544704	0.00378835	731.59	0.008071	0.01280566	1261.59	0.0013989	0.00004304	1791.58	0.00337233	0.00017065	2321.58	0.01441824	0.00001575	2851.58	0.02518886	0.01098292	3381.58	0.01799057	0.00152276	3911.58	0.00094786	0.00001575	
201.8	0.01581464	0.0042484	731.79	0.0084749	0.01280566	1261.79	0.00061444	0.00004837	1791.78	0.00358002	0.00019179	2321.78	0.01495129	0.0000177	2851.78	0.02710756	0.01232791	3381.78	0.01757558	0.00171049	3911.78	0.00033817	0.0000177	
202	0.01592154	0.0047055	731.99	0.00886079	0.01280566	1261.99	0.0006725	0.00005369	1791.98	0.00351798	0.00021289	2321.98	0.0149496	0.00001965	2851.98	0.02958494	0.0136668	3381.98	0.01731227	0.00189764	3911.98	0.00079831	0.00001965	
202.2	0.01630884	0.00515969	732.19	0.00811061	0.01280566	1262.19	0.00053554	0.000059	1792.18	0.00335245	0.00023394	2322.18	0.014324	0.0000216	2852.18	0.03153138	0.01499961	3382.18	0.01761401	0.00208422	3912.18	0.00095197	0.0000216	
202.4	0.01689361	0.00561097	732.39	0.00791341	0.01280566	1262.39	0.00005061	0.0000643	1792.38	0.0033495	0.00025496	2322.38	0.01373536	0.00002354	2852.38	0.0328207	0.01632638	3382.38	0.01683435	0.00227023	3912.38	0.00143618	0.00002354	
202.6	0.01828322	0.00605938	732.59	0.00680721	0.01280566	1262.59	0.00052627	0.00006959	1792.58	0.00297644	0.00027593	2322.58	0.01415366	0.00002547	2852.58	0.0349732	0.01764712	3382.58	0.01619374	0.00245566	3912.58	0.00166161	0.00002547	
202.8	0.01879598	0.00650492	732.79	0.00793561	0.01280566	1262.79	0.00116949	0.00007487	1792.78	0.00312313	0.00029685	2322.78	0.01367714	0.0000274	2852.78	0.03606994	0.01896188	3382.78	0.01625922	0.00264053	3912.78	0.00193964	0.0000274	
203	0.01955012	0.00694762	732.99	0.00691613	0.01280566	1262.99	0.00150623	0.00008013	1792.98	0.00405287	0.00031774	2322.98	0.01316963	0.00002933	2852.98	0.03788764	0.02027067	3382.98	0.01592053	0.00282482	3912.98	0.00279916	0.00002933	
203.2	0.02018554	0.00738749	733.19	0.00653704	0.01280566	1263.19	0.00202883	0.00008539	1793.18	0.00388491	0.00033859	2323.18	0.01259748	0.00003125	2853.18	0.03994017	0.02157353	3383.18	0.01540731	0.00300856	3913.18	0.00309853	0.00003125	
203.4	0.01985866	0.00782455	733.39	0.00620793	0.01280566	1263.39	0.00240329	0.00009064	1793.38	0.00454735	0.00035939	2323.38	0.012098	0.00003317	2853.38	0.04202105	0.02287047	3383.38	0.01530178	0.00319173	3913.38	0.0047481	0.00003317	
203.6	0.01952822	0.00825883	733.59	0.00651776	0.01280566	1263.59	0.00282706	0.00009587	1793.58	0.00430225	0.00038015	2323.58	0.01134235	0.00003509	2853.58	0.04458887	0.02416153	3383.58	0.01698502	0.00337433	3913.58	0.00514825	0.00003509	
203.8	0.02058884	0.00869033	733.79	0.00713533	0.01280566	1263.79	0.00309455	0.0001011	1793.78	0.00407588	0.00040087	2323.78	0.01043617	0.000037	2853.78	0.0464779	0.02544674	3383.78	0.01814112	0.00355638	3913.78	0.00529833	0.000037	
204	0.0207161	0.00911907	733.99	0.00770894	0.01280566	1263.99	0.00364966	0.00010631	1793.98	0.00405897	0.00042155	2323.98	0.01058057	0.00003891	2853.98	0.04825882	0.02672611	3383.98	0.01879934	0.00373787	3913.98	0.00508163	0.00003891	
204.2	0.02121826	0.00954508	734.19	0.00867058	0.01280566	1264.19	0.00400391	0.00011152	1794.18	0.00423962	0.00044218	2324.18	0.01141609	0.00004082	2854.18	0.04991001	0.02799968	3384.18	0.02050091	0.0039188	3914.18	0.00469893	0.00004082	
204.4	0.02218336	0.00996837	734.39	0.00862912	0.01280566	1264.39	0.00371026	0.00011671	1794.38	0.00370232	0.00046278	2324.38	0.01203377	0.00004272	2854.38	0.0518081	0.02926748	3384.38	0.02155889	0.00409918	3914.38	0.00362576	0.00004272	
204.6	0.02258481	0.01038896	734.59	0.00979226	0.01280566	1264.59	0.00346087	0.00012189	1794.58	0.00298761	0.00048333	2324.58	0.01240033	0.00004461	2854.58	0.05292948	0.03052952	3384.58	0.02255783	0.004279	3914.58	0.0028941	0.00004461	
204.8	0.02372545	0.01080686	734.79	0.01083622	0.01280566	1264.79	0.00366573	0.00012707	1794.78	0.002637	0.00050385	2324.78	0.01243425	0.00004651	2854.78	0.05452985	0.03178583	3384.78	0.02334132	0.00445828	3914.78	0.00222562	0.00004651	
205	0.02352558	0.01122209	734.99	0.01194506	0.01280566	1264.99	0.00317577	0.00013223	1794.98	0.00187001	0.00052432	2324.98	0.01346415	0.0000484	2854.98	0.05579491	0.03303645	3384.98	0.02480412	0.004637	3914.98	0.00121579	0.0000484	
205.2	0.02418003	0.01163468	735.19	0.01246446	0.01280566	1265.19	0.00249383	0.00013738	1795.18	0.00134211	0.00054475	2325.18	0.01333504	0.00005028	2855.18	0.0574642	0.0342814	3385.18	0.02424994	0.00481517	3915.18	0.00053055	0.00005028	
205.4	0.02540971	0.01204462	735.39	0.01316057	0.01280566	1265.39	0.00226572	0.00014252	1795.38	0.00072067	0.00056514	2325.38	0.0143152	0.00005216	2855.38	0.05880908	0.03552069	3385.38	0.02398338	0.0049928	3915.38	-0.00010946	0.00005216	
205.6	0.02567622	0.01245196	735.59	0.01343932	0.01280566	1265.59	0.00167785	0.00014766	1795.58	0.00007533	0.00058549	2325.58	0.0154672	0.00005404	2855.58	0.06080924	0.03675437	3385.58	0.02396094	0.00516988	3915.58	-0.00088789	0.00005404	
205.8	0.02530951	0.01285669	735.79	0.01347074	0.01280566	1265.79	0.00052825	0.00015278	1795.78	-0.0006011	0.0006058	2325.78	0.01596096	0.00005591	2855.78	0.06185157	0.03798244	3385.78	0.02373765	0.00534642	3915.78	-0.00151065	0.00005591	
206	0.02590988	0.01325883	735.99	0.01314556	0.01280566	1265.99	0.00063585	0.00015789	1795.98	-0.00049325	0.00062606	2325.98	0.01530471	0.00005778	2855.98	0.06384879	0.03920495	3385.98	0.0242226	0.00552242	3915.98	-0.00139751	0.00005778	
206.2	0.0269668	0.01365841	736.19	0.0119992	0.01280566	1266.19	0.00019056	0.00016299	1796.18	0.00003723	0.00064629	2326.18	0.01515715	0.00005965	2856.18	0.06405401	0.04042191	3386.18	0.02352895	0.00569788	3916.18	-0.0005509	0.00005965	
206.4	0.02755387	0.01405544	736.39	0.01156573	0.01280566	1266.39	0.00057623	0.00016808	1796.38	0.00014825	0.00066648	2326.38	0.01431619	0.00006151	2856.38	0.06576293	0.04163335	3386.38	0.02260299	0.0058728	3916.38	-0.00049729	0.00006151	
206.6	0.02792654	0.01444993	736.59	0.0105419	0.01280566	1266.59	0.00093405	0.00017316	1796.58	0.00057042	0.00068662	2326.58	0.01452241	0.00006337	2856.58	0.06722335	0.0428393	3386.58	0.02202965	0.00604718	3916.58	-0.00055901	0.00006337	
206.8	0.02817552	0.01484191	736.79	0.01127669	0.01280566	1266.79	0.00063441	0.00017823	1796.78	0.00077521	0.00070673	2326.78	0.01351889	0.00006523	2856.78	0.06900402	0.04403977	3386.78	0.02227609	0.00622103	3916.78	-0.00054702	0.00006523	
207	0.02886315	0.01523138	736.99	0.00895059	0.01280566	1266.99	0.00125462	0.00018329	1796.98	0.00125588	0.00072679	2326.98	0.01300266	0.00006708	2856.98	0.07065031	0.0452348	3386.98	0.02214987	0.00639434	3916.98	0.00042216	0.00006708	
207.2	0.02987793	0.01561837	737.19	0.00866342	0.01280566	1267.19	0.00258121	0.00018834	1797.18	0.00075533	0.00074682	2327.18	0.01220724	0.00006893	2857.18	0.0714557	0.04642441	3387.18	0.02182949	0.00656713	3917.18	0.00080832	0.00006893	
207.4	0.02961052	0.01600288	737.39	0.00817816	0.01280566	1267.39	0.00340512	0.00019338	1797.38	0.00149095	0.0007668	2327.38	0.01232549	0.00007077	2857.38	0.07307676	0.04760862	3387.38	0.02154646	0.00673938	3917.38	0.00193195	0.00007077	
207.6	0.02951053	0.01638494	737.59	0.00826583	0.01280566	1267.59	0.00472065	0.00019841	1797.58	0.00121169	0.00078675	2327.58	0.01206268	0.00007261	2857.58	0.07425225	0.04878746	3387.58	0.02027817	0.0069111	3917.58	0.00176252	0.00007261	
207.8	0.03031187	0.01676457	737.79	0.00823383	0.01280566	1267.79	0.00466163	0.00020343	1797.78	0.00176137	0.00080665	2327.78	0.01109409	0.00007445	2857.78	0.07482806	0.04996095	3387.78	0.01896973	0.0070823	3917.78	0.00147368	0.00007445	
208	0.03002956	0.01714176	737.99	0.00845875	0.01280566	1267.99	0.00528126	0.00020844	1797.98	0.00217264	0.00082651	2327.98	0.01127668	0.00007628	2857.98	0.07585194	0.05112911	3387.98	0.01873022	0.00725297	3917.98	0.00154122	0.00007628	
208.2	0.0305427	0.01751655	738.19	0.00829854	0.01280566	1268.19	0.00513598	0.00021343	1798.18	0.0027488	0.00084634	2328.18	0.01158355	0.00007811	2858.18	0.07692268	0.05229198	3388.18	0.01858894	0.00742312	3918.18	0.00177684	0.00007811	
208.4	0.0305882	0.01788895	738.39	0.0085401	0.01280566	1268.39	0.00550696	0.00021842	1798.38	0.0023623	0.00086613	2328.38	0.01188441	0.00007993	2858.38	0.07816946	0.05344957	3388.38	0.01890144	0.00759275	3918.38	0.0018519	0.00007993	
208.6	0.03030631	0.01825897	738.59	0.00901828	0.01280566	1268.59	0.00568609	0.0002234	1798.58	0.0017451	0.00088587	2328.58	0.01232026	0.00008175	2858.58	0.07938675	0.05460192	3388.58	0.01904688	0.00776186	3918.58	0.00222052	0.00008175	
208.8	0.03067608	0.01862663	738.79	0.0088951	0.01280566	1268.79	0.00488647	0.00022837	1798.78	0.00177605	0.00090558	2328.78	0.01256284	0.00008357	2858.78	0.08045621	0.05574903	3388.78	0.01898164	0.00793044	3918.78	0.00221956	0.00008357	
209	0.03112155	0.01899194	738.99	0.0084027	0.01280566	1268.99	0.00465181	0.00023333	1798.98	0.00164144	0.00092524	2328.98	0.01334645	0.00008539	2858.98	0.0814725	0.05689094	3388.98	0.01854123	0.00809852	3918.98	0.00131753	0.00008539	
209.2	0.03129543	0.01935492	739.19	0.00814269	0.01280566	1269.19	0.00386894	0.00023828	1799.18	0.0010708	0.00094487	2329.18	0.01360861	0.0000872	2859.18	0.08261212	0.05802767	3389.18	0.01704623	0.00826607	3919.18	0.00048282	0.0000872	
209.4	0.03088906	0.01971558	739.39	0.00795722	0.01280566	1269.39	0.00323301	0.00024322	1799.38	0.00131095	0.00096446	2329.38	0.01483155	0.000089	2859.38	0.08326983	0.05915924	3389.38	0.01719467	0.00843311	3919.38	0.00051661	0.000089	
209.6	0.03161265	0.02007393	739.59	0.00820918	0.01280566	1269.59	0.00221875	0.00024815	1799.58	0.00087638	0.00098401	2329.58	0.01567936	0.00009081	2859.58	0.08473349	0.06028568	3389.58	0.01739111	0.00859964	3919.58	0.00071448	0.00009081	
209.8	0.03277471	0.02043	739.79	0.00735005	0.01280566	1269.79	0.00190492	0.00025307	1799.78	0.00099406	0.00100352	2329.78	0.01459608	0.00009261	2859.78	0.08539431	0.06140701	3389.78	0.01706279	0.00876566	3919.78	0.00049167	0.00009261	
210	0.03342679	0.0207838	739.99	0.00743157	0.01280566	1269.99	0.00189872	0.00025798	1799.98	0.00176278	0.00102299	2329.98	0.01441821	0.0000944	2859.98	0.08750236	0.06252326	3389.98	0.01741893	0.00893117	3919.98	0.00077232	0.0000944	
210.2	0.03330162	0.02113534	740.19	0.00689477	0.01280566	1270.19	0.00205389	0.00026288	1800.18	0.00241821	0.00104242	2330.18	0.01392212	0.0000962	2860.18	0.08839865	0.06363443	3390.18	0.01772381	0.00909617	3920.18	0.00255638	0.0000962	
210.4	0.03330438	0.02148463	740.39	0.00655864	0.01280566	1270.39	0.00226375	0.00026777	1800.38	0.00227993	0.00106181	2330.38	0.01224501	0.00009798	2860.38	0.08999559	0.06474057	3390.38	0.01882243	0.00926066	3920.38	0.00179755	0.00009798	
210.6	0.03394911	0.0218317	740.59	0.00700682	0.01280566	1270.59	0.00261194	0.00027265	1800.58	0.00233941	0.00108116	2330.58	0.01157391	0.00009977	2860.58	0.09064647	0.06584169	3390.58	0.01987385	0.00942465	3920.58	0.00158164	0.00009977	
210.8	0.03413185	0.02217655	740.79	0.00692125	0.01280566	1270.79	0.00317277	0.00027752	1800.78	0.00269545	0.00110048	2330.78	0.01116139	0.00010155	2860.78	0.09188766	0.06693782	3390.78	0.02170808	0.00958814	3920.78	0.0018079	0.00010155	
211	0.03371206	0.02251919	740.99	0.00619845	0.01280566	1270.99	0.0043005	0.00028238	1800.98	0.00266087	0.00111975	2330.98	0.01082311	0.00010333	2860.98	0.09259548	0.06802897	3390.98	0.02226249	0.00975113	3920.98	0.00293654	0.00010333	
211.2	0.03402539	0.02285965	741.19	0.0071089	0.01280566	1271.19	0.00387564	0.00028723	1801.18	0.00225807	0.00113899	2331.18	0.01113272	0.0001051	2861.18	0.09318754	0.06911517	3391.18	0.02208927	0.00991361	3921.18	0.00230008	0.0001051	
211.4	0.03320797	0.02319794	741.39	0.00739408	0.01280566	1271.39	0.00432241	0.00029207	1801.38	0.00304587	0.00115819	2331.38	0.01142992	0.00010687	2861.38	0.09450437	0.07019645	3391.38	0.02295309	0.0100756	3921.38	0.00257874	0.00010687	
211.6	0.0327455	0.02353406	741.59	0.00813677	0.01280566	1271.59	0.00460413	0.0002969	1801.58	0.00299054	0.00117735	2331.58	0.01087509	0.00010864	2861.58	0.09486021	0.07127282	3391.58	0.02239525	0.01023709	3921.58	0.001398	0.00010864	
211.8	0.03307413	0.02386804	741.79	0.00979551	0.01280566	1271.79	0.00398916	0.00030172	1801.78	0.00288347	0.00119647	2331.78	0.01099617	0.0001104	2861.78	0.09614629	0.07234431	3391.78	0.02296861	0.01039808	3921.78	0.00127122	0.0001104	
212	0.03283091	0.02419989	741.99	0.01023328	0.01280566	1271.99	0.00395486	0.00030653	1801.98	0.00404344	0.00121555	2331.98	0.01194395	0.00011216	2861.98	0.09775989	0.07341093	3391.98	0.02346411	0.01055859	3921.98	0.00140004	0.00011216	
212.2	0.03336766	0.02452962	742.19	0.0105994	0.01280566	1272.19	0.00476088	0.00031134	1802.18	0.00406717	0.0012346	2332.18	0.01227945	0.00011392	2862.18	0.09910251	0.07447272	3392.18	0.02368982	0.01071859	3922.18	0.00137939	0.00011392	
212.4	0.03313618	0.02485724	742.39	0.01114792	0.01280566	1272.39	0.00479518	0.00031613	1802.38	0.00425957	0.00125361	2332.38	0.01319738	0.00011567	2862.38	0.10021135	0.07552969	3392.38	0.0241518	0.01087811	3922.38	0.00098914	0.00011567	
212.6	0.03344473	0.02518277	742.59	0.01065576	0.01280566	1272.59	0.00557237	0.00032091	1802.58	0.00374295	0.00127257	2332.58	0.01337205	0.00011742	2862.58	0.10156421	0.07658187	3392.58	0.02486137	0.01103714	3922.58	0.0009757	0.00011742	
212.8	0.03377487	0.02550623	742.79	0.01048353	0.01280566	1272.79	0.00535549	0.00032569	1802.78	0.00330228	0.00129151	2332.78	0.01397433	0.00011917	2862.78	0.10269393	0.07762927	3392.78	0.02480338	0.01119568	3922.78	0.00016988	0.00011917	
213	0.03474245	0.02582762	742.99	0.0106396	0.01280566	1272.99	0.00578763	0.00033045	1802.98	0.00345422	0.0013104	2332.98	0.01480262	0.00012091	2862.98	0.10347931	0.07867193	3392.98	0.02442156	0.01135374	3922.98	-0.00018038	0.00012091	
213.2	0.03466415	0.02614695	743.19	0.01081888	0.01280566	1273.19	0.00503332	0.0003352	1803.18	0.00317826	0.00132925	2333.18	0.0146222	0.00012265	2863.18	0.10419208	0.07970985	3393.18	0.02378136	0.01151131	3923.18	0.00008133	0.00012265	
213.4	0.03502377	0.02646425	743.39	0.01056276	0.01280566	1273.39	0.00561033	0.00033995	1803.38	0.00339502	0.00134807	2333.38	0.01509491	0.00012439	2863.38	0.10429266	0.08074306	3393.38	0.02317461	0.01166839	3923.38	-0.00007164	0.00012439	
213.6	0.03722434	0.02677953	743.59	0.00990248	0.01280566	1273.59	0.0049709	0.00034468	1803.58	0.00283937	0.00136685	2333.58	0.01438725	0.00012612	2863.58	0.10555532	0.08177159	3393.58	0.02249873	0.011825	3923.58	-0.00058214	0.00012612	
213.8	0.03747873	0.02709279	743.79	0.00939445	0.01280566	1273.79	0.00551736	0.00034941	1803.78	0.00332546	0.00138559	2333.78	0.01340094	0.00012785	2863.78	0.10588454	0.08279545	3393.78	0.02225617	0.01198112	3923.78	-0.00151273	0.00012785	
214	0.03783786	0.02740405	743.99	0.00873484	0.01280566	1273.99	0.00559199	0.00035412	1803.98	0.00330532	0.0014043	2333.98	0.01286666	0.00012957	2863.98	0.10673236	0.08381466	3393.98	0.02129072	0.01213676	3923.98	-0.00100614	0.00012957	
214.2	0.03864374	0.02771332	744.19	0.00812958	0.01280566	1274.19	0.00548456	0.00035883	1804.18	0.00312611	0.00142296	2334.18	0.01167778	0.00013129	2864.18	0.10782539	0.08482926	3394.18	0.02109784	0.01229193	3924.18	-0.00076273	0.00013129	
214.4	0.03926782	0.02802062	744.39	0.008147	0.01280566	1274.39	0.00569619	0.00036353	1804.38	0.00252056	0.00144159	2334.38	0.01036684	0.00013301	2864.38	0.1086317	0.08583925	3394.38	0.02080302	0.01244662	3924.38	-0.00138684	0.00013301	
214.6	0.03898932	0.02832595	744.59	0.00775747	0.01280566	1274.59	0.00650318	0.00036822	1804.58	0.00217317	0.00146018	2334.58	0.00985473	0.00013472	2864.58	0.10924599	0.08684465	3394.58	0.02089818	0.01260084	3924.58	-0.0013743	0.00013472	
214.8	0.03838377	0.02862934	744.79	0.00758884	0.01280566	1274.79	0.00660641	0.00037289	1804.78	0.00198615	0.00147874	2334.78	0.00918621	0.00013643	2864.78	0.1091999	0.0878455	3394.78	0.02089135	0.01275458	3924.78	-0.00154782	0.00013643	
215	0.03883124	0.02893079	744.99	0.00737398	0.01280566	1274.99	0.00610676	0.00037756	1804.98	0.00099899	0.00149726	2334.98	0.00843654	0.00013814	2864.98	0.10982058	0.08884181	3394.98	0.02083683	0.01290786	3924.98	-0.00127015	0.00013814	
215.2	0.0388542	0.02923032	745.19	0.00747222	0.01280566	1275.19	0.00587137	0.00038222	1805.18	0.00078912	0.00151574	2335.18	0.00870857	0.00013985	2865.18	0.11061122	0.08983359	3395.18	0.02053249	0.01306066	3925.18	-0.00212851	0.00013985	
215.4	0.03865377	0.02952793	745.39	0.00739995	0.01280566	1275.39	0.00646446	0.00038687	1805.38	0.00087172	0.00153418	2335.38	0.00892158	0.00014155	2865.38	0.11075225	0.09082088	3395.38	0.02065953	0.01321299	3925.38	-0.00286694	0.00014155	
215.6	0.03832993	0.02982364	745.59	0.00785365	0.01280566	1275.59	0.0058056	0.00039151	1805.58	0.00047151	0.00155259	2335.58	0.00928605	0.00014324	2865.58	0.11197049	0.09180369	3395.58	0.01998339	0.01336486	3925.58	-0.00304933	0.00014324	
215.8	0.03865255	0.03011747	745.79	0.00850649	0.01280566	1275.79	0.00551987	0.00039614	1805.78	0.00012105	0.00157096	2335.78	0.00963339	0.00014494	2865.78	0.11294451	0.09278204	3395.78	0.02030569	0.01351626	3925.78	-0.00241509	0.00014494	
216	0.03875073	0.03040942	745.99	0.00809596	0.01280566	1275.99	0.00504974	0.00040077	1805.98	0.0011814	0.00158929	2335.98	0.0088779	0.00014663	2865.98	0.11453432	0.09375595	3395.98	0.02092777	0.01366719	3925.98	-0.00300523	0.00014663	
216.2	0.03840725	0.0306995	746.19	0.00806874	0.01280566	1276.19	0.00475514	0.00040538	1806.18	0.0003455	0.00160759	2336.18	0.00959379	0.00014831	2866.18	0.11527782	0.09472545	3396.18	0.02099814	0.01381767	3926.18	-0.0031937	0.00014831	
216.4	0.03784275	0.03098774	746.39	0.00783405	0.01280566	1276.39	0.00438946	0.00040998	1806.38	0.00125352	0.00162585	2336.38	0.00982643	0.00015	2866.38	0.11616924	0.09569055	3396.38	0.02150633	0.01396768	3926.38	-0.0041102	0.00015	
216.6	0.03720616	0.03127413	746.59	0.00807771	0.01280566	1276.59	0.00428619	0.00041458	1806.58	0.00139752	0.00164407	2336.58	0.00976659	0.00015168	2866.58	0.11695273	0.09665126	3396.58	0.02228251	0.01411723	3926.58	-0.00485868	0.00015168	
216.8	0.03811269	0.0315587	746.79	0.00786832	0.01280566	1276.79	0.00406339	0.00041916	1806.78	0.00170513	0.00166225	2336.78	0.01021779	0.00015335	2866.78	0.11812218	0.09760762	3396.78	0.02229846	0.01426632	3926.78	-0.00499609	0.00015335	
217	0.03880699	0.03184145	746.99	0.00780706	0.01280566	1276.99	0.00366956	0.00042374	1806.98	0.00222968	0.0016804	2336.98	0.01009147	0.00015503	2866.98	0.11847578	0.09855965	3396.98	0.02260636	0.01441495	3926.98	-0.00514195	0.00015503	
217.2	0.03903123	0.03212239	747.19	0.00810222	0.01280566	1277.19	0.00413008	0.00042831	1807.18	0.00234152	0.00169852	2337.18	0.01032356	0.0001567	2867.18	0.11909196	0.09950735	3397.18	0.0225602	0.01456313	3927.18	-0.00492678	0.0001567	
217.4	0.03971447	0.03240154	747.39	0.0077744	0.01280566	1277.39	0.00451894	0.00043286	1807.38	0.00197507	0.0017166	2337.38	0.01146807	0.00015836	2867.38	0.11923469	0.10045075	3397.38	0.02232609	0.01471086	3927.38	-0.00580282	0.00015836	
217.6	0.04097042	0.03267891	747.59	0.00734416	0.01280566	1277.59	0.00491329	0.00043741	1807.58	0.00209354	0.00173464	2337.58	0.01155554	0.00016003	2867.58	0.11968274	0.10138988	3397.58	0.02300537	0.01485813	3927.58	-0.00540754	0.00016003	
217.8	0.04071584	0.0329545	747.79	0.00779643	0.01280566	1277.79	0.00620573	0.00044195	1807.78	0.00266862	0.00175264	2337.78	0.01169326	0.00016169	2867.78	0.12014219	0.10232474	3397.78	0.02249992	0.01500495	3927.78	-0.00559312	0.00016169	
218	0.04133572	0.03322834	747.99	0.00779813	0.01280566	1277.99	0.00600111	0.00044648	1807.98	0.002606	0.00177061	2337.98	0.01256622	0.00016334	2867.98	0.12129279	0.10325536	3397.98	0.02209153	0.01515132	3927.98	-0.00445465	0.00016334	
218.2	0.04170706	0.03350043	748.19	0.00825391	0.01280566	1278.19	0.00613358	0.000451	1808.18	0.00291627	0.00178854	2338.18	0.01283432	0.00016499	2868.18	0.12214907	0.10418176	3398.18	0.02210435	0.01529724	3928.18	-0.00418816	0.00016499	
218.4	0.04193505	0.03377078	748.39	0.00897585	0.01280566	1278.39	0.00632959	0.00045551	1808.38	0.00320704	0.00180644	2338.38	0.01287673	0.00016664	2868.38	0.12298829	0.10510396	3398.38	0.0223956	0.01544271	3928.38	-0.00304839	0.00016664	
218.6	0.04168525	0.03403941	748.59	0.00892953	0.01280566	1278.59	0.00683521	0.00046002	1808.58	0.00408339	0.0018243	2338.58	0.0122641	0.00016829	2868.58	0.12301396	0.10602198	3398.58	0.02206448	0.01558773	3928.58	-0.00247958	0.00016829	
218.8	0.04188092	0.03430632	748.79	0.01039392	0.01280566	1278.79	0.00678006	0.00046451	1808.78	0.00398528	0.00184212	2338.78	0.0126456	0.00016993	2868.78	0.12404698	0.10693583	3398.78	0.0221204	0.01573231	3928.78	-0.00211181	0.00016993	
219	0.04198759	0.03457152	748.99	0.00955123	0.01280566	1278.99	0.00689879	0.000469	1808.98	0.00380293	0.00185991	2338.98	0.01314928	0.00017157	2868.98	0.12523493	0.10784553	3398.98	0.02245164	0.01587645	3928.98	-0.00101398	0.00017157	
219.2	0.04117468	0.03483504	749.19	0.00968431	0.01280566	1279.19	0.00768297	0.00047347	1809.18	0.00470121	0.00187767	2339.18	0.01368213	0.00017321	2869.18	0.12667087	0.10875111	3399.18	0.02241401	0.01602015	3929.18	-0.00094066	0.00017321	
219.4	0.04123807	0.03509687	749.39	0.00973357	0.01280566	1279.39	0.00642013	0.00047794	1809.38	0.00429628	0.00189539	2339.38	0.01474045	0.00017484	2869.38	0.12721984	0.10965258	3399.38	0.02327646	0.0161634	3929.38	-0.00017156	0.00017484	
219.6	0.04081244	0.03535703	749.59	0.009767	0.01280566	1279.59	0.00583729	0.0004824	1809.58	0.00380948	0.00191307	2339.58	0.01416966	0.00017647	2869.58	0.12837026	0.11054996	3399.58	0.02327836	0.01630622	3929.58	0.00036436	0.00017647	
219.8	0.04183744	0.03561553	749.79	0.01040786	0.01280566	1279.79	0.0054093	0.00048685	1809.78	0.00365161	0.00193072	2339.78	0.01404208	0.0001781	2869.78	0.12915044	0.11144327	3399.78	0.02380355	0.01644859	3929.78	0.00044697	0.0001781	
220	0.04224445	0.03587238	749.99	0.01105232	0.01280566	1279.99	0.00491063	0.00049129	1809.98	0.00351282	0.00194833	2339.98	0.01501906	0.00017972	2869.98	0.12974708	0.11233253	3399.98	0.02422497	0.01659053	3929.98	0.00017226	0.00017972	
220.2	0.04157687	0.03612759	750.19	0.01133216	0.01280566	1280.19	0.00431326	0.00049572	1810.18	0.00323699	0.0019659	2340.18	0.0164157	0.00018134	2870.18	0.1300926	0.11321775	3400.18	0.02371503	0.01673204	3930.18	-0.00023692	0.00018134	
220.4	0.0416191	0.03638117	750.39	0.01076012	0.01280566	1280.39	0.00450767	0.00050014	1810.38	0.00289527	0.00198344	2340.38	0.01595786	0.00018296	2870.38	0.13031575	0.11409896	3400.38	0.02388851	0.01687311	3930.38	-0.00143324	0.00018296	
220.6	0.04198167	0.03663313	750.59	0.01153573	0.01280566	1280.59	0.00418341	0.00050455	1810.58	0.00255563	0.00200095	2340.58	0.01593988	0.00018457	2870.58	0.13067759	0.11497617	3400.58	0.02463369	0.01701375	3930.58	-0.0028696	0.00018457	
220.8	0.04355003	0.03688348	750.79	0.01187564	0.01280566	1280.79	0.00493622	0.00050896	1810.78	0.00153133	0.00201842	2340.78	0.01528987	0.00018618	2870.78	0.13117522	0.1158494	3400.78	0.02595001	0.01715395	3930.78	-0.00309184	0.00018618	
221	0.04364181	0.03713223	750.99	0.01222505	0.01280566	1280.99	0.00518688	0.00051335	1810.98	0.00113719	0.00203586	2340.98	0.01492726	0.00018779	2870.98	0.13147101	0.11671867	3400.98	0.02564005	0.01729373	3930.98	-0.00356436	0.00018779	
221.2	0.04426774	0.0373794	751.19	0.01227241	0.01280566	1281.19	0.00626046	0.00051774	1811.18	0.00016798	0.00205326	2341.18	0.01470506	0.00018939	2871.18	0.13126754	0.11758399	3401.18	0.02530797	0.01743308	3931.18	-0.00443396	0.00018939	
221.4	0.04417646	0.03762499	751.39	0.01217821	0.01280566	1281.39	0.00638777	0.00052212	1811.38	-0.00058972	0.00207062	2341.38	0.01402376	0.00019099	2871.38	0.13087256	0.11844539	3401.38	0.02518649	0.017572	3931.38	-0.00479657	0.00019099	
221.6	0.04448863	0.03786901	751.59	0.01139664	0.01280566	1281.59	0.00733414	0.00052649	1811.58	-0.00116173	0.00208796	2341.58	0.01337884	0.00019259	2871.58	0.13174562	0.11930288	3401.58	0.02595097	0.01771049	3931.58	-0.00451305	0.00019259	
221.8	0.04515842	0.03811147	751.79	0.01175893	0.01280566	1281.79	0.00724266	0.00053085	1811.78	-0.00064047	0.00210525	2341.78	0.01344562	0.00019418	2871.78	0.13280303	0.12015649	3401.78	0.02560007	0.01784856	3931.78	-0.00412081	0.00019418	
222	0.04533231	0.03835238	751.99	0.01166435	0.01280566	1281.99	0.00653945	0.0005352	1811.98	-0.00122779	0.00212251	2341.98	0.01323631	0.00019577	2871.98	0.13307357	0.12100622	3401.98	0.02650952	0.01798621	3931.98	-0.00377694	0.00019577	
222.2	0.04520655	0.03859176	752.19	0.01069434	0.01280566	1282.19	0.00639214	0.00053954	1812.18	-0.00117232	0.00213974	2342.18	0.01264459	0.00019736	2872.18	0.13299358	0.12185209	3402.18	0.02584384	0.01812343	3932.18	-0.00388592	0.00019736	
222.4	0.04539802	0.0388296	752.39	0.01076719	0.01280566	1282.39	0.00664399	0.00054388	1812.38	-0.00077636	0.00215693	2342.38	0.01230096	0.00019895	2872.38	0.13441356	0.12269413	3402.38	0.02614107	0.01826023	3932.38	-0.00330644	0.00019895	
222.6	0.04514935	0.03906593	752.59	0.01009236	0.01280566	1282.59	0.00623113	0.0005482	1812.58	0.0002821	0.00217409	2342.58	0.01137451	0.00020053	2872.58	0.13472639	0.12353235	3402.58	0.0254317	0.01839662	3932.58	-0.00338608	0.00020053	
222.8	0.04503359	0.03930075	752.79	0.01037587	0.01280566	1282.79	0.00517436	0.00055252	1812.78	-0.00058507	0.00219122	2342.78	0.01136063	0.00020211	2872.78	0.13678989	0.12436676	3402.78	0.02578483	0.01853258	3932.78	-0.0032414	0.00020211	
223	0.04556608	0.03953408	752.99	0.00915526	0.01280566	1282.99	0.00469894	0.00055683	1812.98	-0.001342	0.00220831	2342.98	0.0115024	0.00020368	2872.98	0.13775918	0.1251974	3402.98	0.02585386	0.01866813	3932.98	-0.00301664	0.00020368	
223.2	0.04545648	0.03976591	753.19	0.00865721	0.01280566	1283.19	0.00399817	0.00056113	1813.18	-0.00094226	0.00222536	2343.18	0.01160642	0.00020525	2873.18	0.13910782	0.12602426	3403.18	0.02640259	0.01880326	3933.18	-0.00348066	0.00020525	
223.4	0.04557143	0.03999626	753.39	0.00848818	0.01280566	1283.39	0.00305371	0.00056542	1813.38	-0.00174424	0.00224238	2343.38	0.01113743	0.00020682	2873.38	0.14007021	0.12684737	3403.38	0.02697297	0.01893798	3933.38	-0.00343462	0.00020682	
223.6	0.04567875	0.04022514	753.59	0.00814169	0.01280566	1283.59	0.00295512	0.0005697	1813.58	-0.00155186	0.00225937	2343.58	0.01127082	0.00020838	2873.58	0.14036338	0.12766675	3403.58	0.0266638	0.01907228	3933.58	-0.00330778	0.00020838	
223.8	0.04660267	0.04045256	753.79	0.00839283	0.01280566	1283.79	0.00304162	0.00057397	1813.78	-0.00133243	0.00227632	2343.78	0.01214217	0.00020995	2873.78	0.14163547	0.12848241	3403.78	0.02767969	0.01920617	3933.78	-0.00289765	0.00020995	
224	0.04668258	0.04067853	753.99	0.00754836	0.01280566	1283.99	0.00297857	0.00057824	1813.98	-0.00136164	0.00229324	2343.98	0.01336723	0.00021151	2873.98	0.14219284	0.12929437	3403.98	0.02728877	0.01933965	3933.98	-0.00308994	0.00021151	
224.2	0.04605604	0.04090305	754.19	0.00700894	0.01280566	1284.19	0.00278009	0.00058249	1814.18	-0.00068366	0.00231013	2344.18	0.01356107	0.00021306	2874.18	0.14302771	0.13010264	3404.18	0.02697729	0.01947272	3934.18	-0.00394385	0.00021306	
224.4	0.0461737	0.04112614	754.39	0.00673746	0.01280566	1284.39	0.00304514	0.00058674	1814.38	-0.0008951	0.00232698	2344.38	0.01346659	0.00021461	2874.38	0.142854	0.13090725	3404.38	0.02637226	0.01960539	3934.38	-0.00482156	0.00021461	
224.6	0.04614112	0.04134781	754.59	0.00769656	0.01280566	1284.59	0.00329204	0.00059098	1814.58	0.00037439	0.0023438	2344.58	0.01258385	0.00021616	2874.58	0.14306571	0.13170822	3404.58	0.02669296	0.01973764	3934.58	-0.00631772	0.00021616	
224.8	0.0458943	0.04156806	754.79	0.00835946	0.01280566	1284.79	0.00410415	0.00059521	1814.78	0.00128344	0.00236058	2344.78	0.01263391	0.00021771	2874.78	0.14239572	0.13250554	3404.78	0.02673886	0.0198695	3934.78	-0.00494573	0.00021771	
225	0.0457227	0.04178691	754.99	0.00820679	0.01280566	1284.99	0.004188	0.00059943	1814.98	0.0014843	0.00237733	2344.98	0.01283056	0.00021925	2874.98	0.14209165	0.13329925	3404.98	0.025568	0.02000094	3934.98	-0.005441	0.00021925	
225.2	0.04579088	0.04200436	755.19	0.00850563	0.01280566	1285.19	0.00510258	0.00060365	1815.18	0.0021169	0.00239405	2345.18	0.0126241	0.00022079	2875.18	0.14166812	0.13408936	3405.18	0.02538506	0.02013198	3935.18	-0.00457882	0.00022079	
225.4	0.04475242	0.04222042	755.39	0.0095681	0.01280566	1285.39	0.0050884	0.00060785	1815.38	0.00376184	0.00241073	2345.38	0.01304549	0.00022233	2875.38	0.14211952	0.13487589	3405.38	0.02446262	0.02026263	3935.38	-0.00365777	0.00022233	
225.6	0.04523827	0.0424351	755.59	0.00975199	0.01280566	1285.59	0.00570162	0.00061205	1815.58	0.00434142	0.00242738	2345.58	0.01328484	0.00022386	2875.58	0.14314449	0.13565884	3405.58	0.02475315	0.02039287	3935.58	-0.00321421	0.00022386	
225.8	0.04586008	0.04264841	755.79	0.01111606	0.01280566	1285.79	0.0061548	0.00061624	1815.78	0.00559076	0.00244399	2345.78	0.01326036	0.00022539	2875.78	0.14323511	0.13643825	3405.78	0.02402547	0.02052271	3935.78	-0.0033117	0.00022539	
226	0.04526007	0.04286036	755.99	0.01170071	0.01280566	1285.99	0.00619742	0.00062042	1815.98	0.005843	0.00246058	2345.98	0.01195474	0.00022692	2875.98	0.14432375	0.13721412	3405.98	0.02374806	0.02065215	3935.98	-0.00271731	0.00022692	
226.2	0.04568261	0.04307096	756.19	0.01223189	0.01280566	1286.19	0.00651879	0.00062459	1816.18	0.00619175	0.00247713	2346.18	0.011113	0.00022845	2876.18	0.1449904	0.13798647	3406.18	0.02221067	0.02078119	3936.18	-0.00223041	0.00022845	
226.4	0.04649548	0.04328021	756.39	0.01287787	0.01280566	1286.39	0.00713487	0.00062876	1816.38	0.00613196	0.00249364	2346.38	0.01050997	0.00022997	2876.38	0.14598434	0.13875531	3406.38	0.02170567	0.02090984	3936.38	-0.00209157	0.00022997	
226.6	0.04755946	0.04348812	756.59	0.01346351	0.01280566	1286.59	0.00645012	0.00063291	1816.58	0.00553348	0.00251013	2346.58	0.00939817	0.00023148	2876.58	0.14645082	0.13952067	3406.58	0.02104311	0.0210381	3936.58	-0.00266034	0.00023148	
226.8	0.04800496	0.04369471	756.79	0.0145374	0.01280566	1286.79	0.00618628	0.00063706	1816.78	0.00439201	0.00252658	2346.78	0.00874982	0.000233	2876.78	0.147678	0.14028256	3406.78	0.02177614	0.02116596	3936.78	-0.00254325	0.000233	
227	0.04849122	0.04389998	756.99	0.01504729	0.01280566	1286.99	0.00589698	0.0006412	1816.98	0.00480556	0.00254299	2346.98	0.00895411	0.00023451	2876.98	0.14824797	0.14104099	3406.98	0.02192517	0.02129343	3936.98	-0.00314772	0.00023451	
227.2	0.04833562	0.04410394	757.19	0.01538436	0.01280566	1287.19	0.00593514	0.00064533	1817.18	0.00454633	0.00255938	2347.18	0.00894397	0.00023602	2877.18	0.14888764	0.14179597	3407.18	0.02265401	0.02142051	3937.18	-0.00359889	0.00023602	
227.4	0.04950644	0.0443066	757.39	0.01568146	0.01280566	1287.39	0.00589253	0.00064945	1817.38	0.00415415	0.00257573	2347.38	0.00839274	0.00023753	2877.38	0.14960842	0.14254754	3407.38	0.0240823	0.02154719	3937.38	-0.0032756	0.00023753	
227.6	0.04962669	0.04450796	757.59	0.01485952	0.01280566	1287.59	0.00485587	0.00065356	1817.58	0.00350262	0.00259205	2347.58	0.00934719	0.00023903	2877.58	0.14977727	0.14329569	3407.58	0.02448516	0.02167349	3937.58	-0.00256134	0.00023903	
227.8	0.05031193	0.04470803	757.79	0.01455082	0.01280566	1287.79	0.00482277	0.00065767	1817.78	0.00293036	0.00260834	2347.78	0.00986972	0.00024053	2877.78	0.15093227	0.14404045	3407.78	0.02576038	0.02179941	3937.78	-0.00341097	0.00024053	
228	0.0503021	0.04490683	757.99	0.01371769	0.01280566	1287.99	0.0042108	0.00066176	1817.98	0.00296343	0.00262459	2347.98	0.01091448	0.00024203	2877.98	0.15069625	0.14478184	3407.98	0.02562758	0.02192493	3937.98	-0.00437746	0.00024203	
228.2	0.05015012	0.04510437	758.19	0.01361042	0.01280566	1288.19	0.00365303	0.00066585	1818.18	0.00180767	0.00264081	2348.18	0.01112894	0.00024352	2878.18	0.14967532	0.14551986	3408.18	0.02603542	0.02205007	3938.18	-0.00489946	0.00024352	
228.4	0.04966567	0.04530063	758.39	0.01332978	0.01280566	1288.39	0.00273034	0.00066993	1818.38	0.00231987	0.002657	2348.38	0.0113189	0.00024501	2878.38	0.14910926	0.14625453	3408.38	0.02606547	0.02217483	3938.38	-0.00508049	0.00024501	
228.6	0.04842784	0.04549565	758.59	0.01267966	0.01280566	1288.59	0.00194819	0.000674	1818.58	0.00263174	0.00267315	2348.58	0.01144171	0.0002465	2878.58	0.14879882	0.14698587	3408.58	0.02768075	0.0222992	3938.58	-0.00600415	0.0002465	
228.8	0.04794034	0.04568942	758.79	0.0128115	0.01280566	1288.79	0.0021794	0.00067807	1818.78	0.00304022	0.00268928	2348.78	0.01280747	0.00024799	2878.78	0.14855147	0.14771389	3408.78	0.02877568	0.0224232	3938.78	-0.0053217	0.00024799	
229	0.04735926	0.04588196	758.99	0.01239067	0.01280566	1288.99	0.00277021	0.00068212	1818.98	0.00223008	0.00270537	2348.98	0.01368812	0.00024947	2878.98	0.14904555	0.1484386	3408.98	0.02902448	0.02254681	3938.98	-0.00660082	0.00024947	
229.2	0.04672601	0.04607326	759.19	0.01231332	0.01280566	1289.19	0.00398308	0.00068617	1819.18	0.00357604	0.00272143	2349.18	0.01407285	0.00025095	2879.18	0.1499575	0.14916003	3409.18	0.02875879	0.02267004	3939.18	-0.00626839	0.00025095	
229.4	0.04663453	0.04626335	759.39	0.01182968	0.01280566	1289.39	0.00292258	0.00069021	1819.38	0.00347429	0.00273746	2349.38	0.0143647	0.00025242	2879.38	0.15104213	0.14987819	3409.38	0.02772375	0.0227929	3939.38	-0.00640401	0.00025242	
229.6	0.04643304	0.04645222	759.59	0.01172928	0.01280566	1289.59	0.00321951	0.00069424	1819.58	0.00264112	0.00275345	2349.58	0.01410357	0.00025389	2879.58	0.15194719	0.15059309	3409.58	0.02775327	0.02291538	3939.58	-0.00599448	0.00025389	
229.8	0.04665586	0.04663988	759.79	0.01144554	0.01280566	1289.79	0.00395099	0.00069827	1819.78	0.00324782	0.00276941	2349.78	0.01385763	0.00025536	2879.78	0.15302231	0.15130475	3409.78	0.02792481	0.02303748	3939.78	-0.00596835	0.00025536	
230	0.0462541	0.04682635	759.99	0.01219497	0.01280566	1289.99	0.00367247	0.00070228	1819.98	0.0034665	0.00278534	2349.98	0.0128244	0.00025683	2879.98	0.15400939	0.15201318	3409.98	0.02794464	0.02315921	3939.98	-0.00573047	0.00025683	
230.2	0.04650987	0.04701162	760.19	0.01248869	0.01280566	1290.19	0.00453608	0.00070629	1820.18	0.00247697	0.00280124	2350.18	0.01177139	0.0002583	2880.18	0.15413557	0.15271839	3410.18	0.02676642	0.02328056	3940.18	-0.00695831	0.0002583	
230.4	0.04759339	0.04719572	760.39	0.01266894	0.01280566	1290.39	0.00482715	0.00071029	1820.38	0.00200714	0.00281711	2350.38	0.01153327	0.00025976	2880.38	0.15448574	0.15342041	3410.38	0.02622773	0.02340154	3940.38	-0.00687519	0.00025976	
230.6	0.04833396	0.04737863	760.59	0.01367778	0.01280566	1290.59	0.00517565	0.00071428	1820.58	0.00238037	0.00283294	2350.58	0.01018032	0.00026121	2880.58	0.15553704	0.15411924	3410.58	0.02627644	0.02352215	3940.58	-0.00698553	0.00026121	
230.8	0.04841032	0.04756038	760.79	0.01508795	0.01280566	1290.79	0.00544372	0.00071826	1820.78	0.00289016	0.00284875	2350.78	0.00950601	0.00026267	2880.78	0.15623796	0.1548149	3410.78	0.02613351	0.02364239	3940.78	-0.00671714	0.00026267	
231	0.04822149	0.04774097	760.99	0.01575102	0.01280566	1290.99	0.00689232	0.00072224	1820.98	0.00308322	0.00286452	2350.98	0.00942756	0.00026412	2880.98	0.15710748	0.1555074	3410.98	0.02530034	0.02376227	3940.98	-0.00723885	0.00026412	
231.2	0.04862654	0.04792041	761.19	0.01518251	0.01280566	1291.19	0.00664893	0.00072621	1821.18	0.00219427	0.00288026	2351.18	0.0089605	0.00026557	2881.18	0.15746497	0.15619677	3411.18	0.02552277	0.02388177	3941.18	-0.00690175	0.00026557	
231.4	0.04864887	0.0480987	761.39	0.0156788	0.01280566	1291.39	0.00591548	0.00073017	1821.38	0.00174959	0.00289597	2351.38	0.00862125	0.00026702	2881.38	0.1582195	0.156883	3411.38	0.02654863	0.02400091	3941.38	-0.00627059	0.00026702	
231.6	0.04821604	0.04827585	761.59	0.01553417	0.01280566	1291.59	0.00546832	0.00073412	1821.58	0.00141672	0.00291164	2351.58	0.00871893	0.00026846	2881.58	0.15888234	0.15756613	3411.58	0.02629275	0.02411968	3941.58	-0.00670374	0.00026846	
231.8	0.04867335	0.04845188	761.79	0.01484542	0.01280566	1291.79	0.00586659	0.00073806	1821.78	0.00175589	0.00292729	2351.78	0.00877561	0.0002699	2881.78	0.15945925	0.15824615	3411.78	0.02668004	0.02423809	3941.78	-0.00654667	0.0002699	
232	0.04804809	0.04862677	761.99	0.01395245	0.01280566	1291.99	0.00532684	0.000742	1821.98	0.00147582	0.0029429	2351.98	0.00843625	0.00027134	2881.98	0.15954182	0.15892309	3411.98	0.02710635	0.02435613	3941.98	-0.00564643	0.00027134	
232.2	0.04812217	0.04880056	762.19	0.01202069	0.01280566	1292.19	0.00401842	0.00074592	1822.18	0.00093791	0.00295849	2352.18	0.00819794	0.00027277	2882.18	0.15963052	0.15959696	3412.18	0.02760902	0.02447382	3942.18	-0.00492627	0.00027277	
232.4	0.04731405	0.04897323	762.39	0.01153397	0.01280566	1292.39	0.00248158	0.00074984	1822.38	0.00223634	0.00297404	2352.38	0.00781435	0.00027421	2882.38	0.16043864	0.16026777	3412.38	0.02763095	0.02459114	3942.38	-0.00421209	0.00027421	
232.6	0.04640688	0.0491448	762.59	0.01010886	0.01280566	1292.59	0.00228913	0.00075376	1822.58	0.00232737	0.00298956	2352.58	0.0088578	0.00027563	2882.58	0.16116662	0.16093554	3412.58	0.02832165	0.0247081	3942.58	-0.00484895	0.00027563	
232.8	0.04599004	0.04931527	762.79	0.01027717	0.01280566	1292.79	0.00294583	0.00075766	1822.78	0.00179012	0.00300505	2352.78	0.00862642	0.00027706	2882.78	0.16237425	0.16160028	3412.78	0.02827087	0.0248247	3942.78	-0.00370873	0.00027706	
233	0.04654781	0.04948466	762.99	0.00943692	0.01280566	1292.99	0.00286255	0.00076156	1822.98	0.00160431	0.00302051	2352.98	0.0095848	0.00027848	2882.98	0.16308651	0.162262	3412.98	0.02819364	0.02494095	3942.98	-0.00288798	0.00027848	
233.2	0.04775344	0.04965296	763.19	0.00936873	0.01280566	1293.19	0.00138585	0.00076544	1823.18	0.00249612	0.00303593	2353.18	0.00931136	0.0002799	2883.18	0.16288277	0.16292072	3413.18	0.0278153	0.02505684	3943.18	-0.00261978	0.0002799	
233.4	0.04744657	0.04982019	763.39	0.00890326	0.01280566	1293.39	0.00033634	0.00076932	1823.38	0.00150327	0.00305133	2353.38	0.00917646	0.00028132	2883.38	0.16309456	0.16357645	3413.38	0.02864055	0.02517237	3943.38	-0.00166962	0.00028132	
233.6	0.04716872	0.04998636	763.59	0.00917629	0.01280566	1293.59	0.00093563	0.0007732	1823.58	0.00203081	0.0030667	2353.58	0.00896317	0.00028274	2883.58	0.16331372	0.16422921	3413.58	0.02970714	0.02528755	3943.58	-0.0021562	0.00028274	
233.8	0.04744613	0.05015146	763.79	0.00979096	0.01280566	1293.79	0.00126763	0.00077706	1823.78	0.00177221	0.00308203	2353.78	0.00917862	0.00028415	2883.78	0.16301652	0.16487901	3413.78	0.03019984	0.02540238	3943.78	-0.00294921	0.00028415	
234	0.0480182	0.0503155	763.99	0.01137106	0.01280566	1293.99	0.00062017	0.00078092	1823.98	0.00124665	0.00309734	2353.98	0.00873346	0.00028556	2883.98	0.16293582	0.16552586	3413.98	0.02987362	0.02551685	3943.98	-0.00359248	0.00028556	
234.2	0.04929838	0.0504785	764.19	0.01220879	0.01280566	1294.19	0.00060736	0.00078477	1824.18	0.00000255	0.00311261	2354.18	0.00866943	0.00028696	2884.18	0.16320207	0.16616978	3414.18	0.02848854	0.02563097	3944.18	-0.00445675	0.00028696	
234.4	0.05058698	0.05064046	764.39	0.01340658	0.01280566	1294.39	0.00115693	0.00078861	1824.38	0.00064773	0.00312785	2354.38	0.00903557	0.00028837	2884.38	0.16323826	0.16681077	3414.38	0.02874561	0.02574474	3944.38	-0.00421408	0.00028837	
234.6	0.05121143	0.05080139	764.59	0.01456482	0.01280566	1294.59	0.00188693	0.00079244	1824.58	0.00050187	0.00314306	2354.58	0.00914891	0.00028977	2884.58	0.16438974	0.16744886	3414.58	0.02890553	0.02585817	3944.58	-0.00565367	0.00028977	
234.8	0.05193004	0.05096129	764.79	0.01554584	0.01280566	1294.79	0.00250502	0.00079627	1824.78	-0.00016719	0.00315825	2354.78	0.01042522	0.00029116	2884.78	0.16399938	0.16808405	3414.78	0.02763763	0.02597124	3944.78	-0.00638717	0.00029116	
235	0.05210081	0.05112017	764.99	0.01494353	0.01280566	1294.99	0.00295683	0.00080009	1824.98	-0.00059397	0.0031734	2354.98	0.01114827	0.00029256	2884.98	0.16390371	0.16871636	3414.98	0.02708939	0.02608397	3944.98	-0.00663857	0.00029256	
235.2	0.05260429	0.05127803	765.19	0.0146687	0.01280566	1295.19	0.00247578	0.0008039	1825.18	0.00014911	0.00318852	2355.18	0.01099931	0.00029395	2885.18	0.16489673	0.1693458	3415.18	0.0273872	0.02619635	3945.18	-0.00737191	0.00029395	
235.4	0.05206116	0.05143488	765.39	0.01486167	0.01280566	1295.39	0.00382187	0.0008077	1825.38	0.00003908	0.00320361	2355.38	0.01087614	0.00029534	2885.38	0.1649569	0.16997239	3415.38	0.02775219	0.02630839	3945.38	-0.00789679	0.00029534	
235.6	0.05245942	0.05159074	765.59	0.01375652	0.01280566	1295.59	0.00505238	0.0008115	1825.58	0.00080276	0.00321867	2355.58	0.01139469	0.00029672	2885.58	0.16591159	0.17059613	3415.58	0.02711831	0.02642008	3945.58	-0.00878978	0.00029672	
235.8	0.05197943	0.0517456	765.79	0.01178232	0.01280566	1295.79	0.00513105	0.00081529	1825.78	0.00137919	0.0032337	2355.78	0.01152835	0.00029811	2885.78	0.16634874	0.17121705	3415.78	0.02751207	0.02653143	3945.78	-0.00863351	0.00029811	
236	0.05207553	0.05189947	765.99	0.01101218	0.01280566	1295.99	0.00479774	0.00081907	1825.98	0.00117661	0.0032487	2355.98	0.01085797	0.00029949	2885.98	0.16683207	0.17183514	3415.98	0.02822408	0.02664244	3945.98	-0.00838135	0.00029949	
236.2	0.05152212	0.05205235	766.19	0.01024288	0.01280566	1296.19	0.00363601	0.00082284	1826.18	0.00172858	0.00326367	2356.18	0.01077292	0.00030087	2886.18	0.16737958	0.17245044	3416.18	0.0274583	0.02675311	3946.18	-0.00764638	0.00030087	
236.4	0.05093703	0.05220427	766.39	0.01020846	0.01280566	1296.39	0.00384808	0.00082661	1826.38	0.00252459	0.00327861	2356.38	0.01021059	0.00030224	2886.38	0.16864069	0.17306294	3416.38	0.02694455	0.02686344	3946.38	-0.00715763	0.00030224	
236.6	0.05052273	0.05235521	766.59	0.00949556	0.01280566	1296.59	0.00502763	0.00083036	1826.58	0.00293431	0.00329352	2356.58	0.0105794	0.00030361	2886.58	0.16951199	0.17367266	3416.58	0.0266278	0.02697343	3946.58	-0.00717247	0.00030361	
236.8	0.05038557	0.05250519	766.79	0.01040987	0.01280566	1296.79	0.00517898	0.00083411	1826.78	0.00231916	0.0033084	2356.78	0.00928238	0.00030498	2886.78	0.1707189	0.17427962	3416.78	0.02647488	0.02708309	3946.78	-0.00630353	0.00030498	
237	0.05072692	0.05265421	766.99	0.01087823	0.01280566	1296.99	0.005168	0.00083786	1826.98	0.00288627	0.00332325	2356.98	0.01042935	0.00030635	2886.98	0.17121213	0.17488383	3416.98	0.02684665	0.02719241	3946.98	-0.00626131	0.00030635	
237.2	0.04981617	0.05280228	767.19	0.01125336	0.01280566	1297.19	0.00478285	0.00084159	1827.18	0.00320089	0.00333807	2357.18	0.00962317	0.00030771	2887.18	0.171387	0.17548529	3417.18	0.02642568	0.02730139	3947.18	-0.00625292	0.00030771	
237.4	0.04831783	0.0529494	767.39	0.01134062	0.01280566	1297.39	0.00511995	0.00084532	1827.38	0.00266865	0.00335286	2357.38	0.00898221	0.00030907	2887.38	0.17234195	0.17608402	3417.38	0.02782268	0.02741004	3947.38	-0.00562642	0.00030907	
237.6	0.04844569	0.05309559	767.59	0.01177821	0.01280566	1297.59	0.00516075	0.00084904	1827.58	0.00200868	0.00336762	2357.58	0.00869695	0.00031043	2887.58	0.17279788	0.17668004	3417.58	0.02773904	0.02751835	3947.58	-0.00565397	0.00031043	
237.8	0.0487748	0.05324084	767.79	0.01217663	0.01280566	1297.79	0.00501469	0.00085275	1827.78	0.00122149	0.00338235	2357.78	0.00851742	0.00031179	2887.78	0.17337566	0.17727336	3417.78	0.02717349	0.02762633	3947.78	-0.00520608	0.00031179	
238	0.04965339	0.05338516	767.99	0.01285472	0.01280566	1297.99	0.00497273	0.00085646	1827.98	0.0010942	0.00339706	2357.98	0.00772954	0.00031314	2887.98	0.1737387	0.17786398	3417.98	0.02744165	0.02773398	3947.98	-0.00383457	0.00031314	
238.2	0.04969852	0.05352856	768.19	0.01280182	0.01280566	1298.19	0.00509137	0.00086016	1828.18	0.00130146	0.00341173	2358.18	0.00862	0.00031449	2888.18	0.17372957	0.17845193	3418.18	0.02758263	0.0278413	3948.18	-0.00303483	0.00031449	
238.4	0.04954895	0.05367105	768.39	0.01293889	0.01280566	1298.39	0.00492412	0.00086385	1828.38	0.00194245	0.00342637	2358.38	0.00926906	0.00031584	2888.38	0.17423334	0.1790372	3418.38	0.02890331	0.0279483	3948.38	-0.00236024	0.00031584	
238.6	0.05051343	0.05381263	768.59	0.01265839	0.01280566	1298.59	0.00472741	0.00086753	1828.58	0.00061043	0.00344099	2358.58	0.00946478	0.00031718	2888.58	0.17473542	0.17961983	3418.58	0.02885785	0.02805496	3948.58	-0.0029281	0.00031718	
238.8	0.05077038	0.0539533	768.79	0.01162202	0.01280566	1298.79	0.00407662	0.0008712	1828.78	0.00083449	0.00345557	2358.78	0.0101091	0.00031853	2888.78	0.17470377	0.1801998	3418.78	0.02964378	0.0281613	3948.78	-0.00353327	0.00031853	
239	0.05034905	0.05409308	768.99	0.01105682	0.01280566	1298.99	0.0033874	0.00087487	1828.98	0.00132194	0.00347013	2358.98	0.01005829	0.00031987	2888.98	0.17483251	0.18077715	3418.98	0.0307864	0.02826731	3948.98	-0.00348219	0.00031987	
239.2	0.04971855	0.05423196	769.19	0.01100133	0.01280566	1299.19	0.00516795	0.00087853	1829.18	0.00175507	0.00348465	2359.18	0.00980537	0.0003212	2889.18	0.17522906	0.18135188	3419.18	0.03188174	0.02837299	3949.18	-0.00389219	0.0003212	
239.4	0.05002288	0.05436996	769.39	0.01057372	0.01280566	1299.39	0.00595703	0.00088219	1829.38	0.00124292	0.00349915	2359.38	0.00932121	0.00032254	2889.38	0.17511141	0.181924	3419.38	0.03303308	0.02847835	3949.38	-0.00416474	0.00032254	
239.6	0.05057497	0.05450707	769.59	0.01029597	0.01280566	1299.59	0.00523958	0.00088583	1829.58	0.0015099	0.00351362	2359.58	0.01043683	0.00032387	2889.58	0.17676719	0.18249353	3419.58	0.03282349	0.02858339	3949.58	-0.00452527	0.00032387	
239.8	0.0505686	0.05464331	769.79	0.0104692	0.01280566	1299.79	0.00465775	0.00088947	1829.78	0.0006905	0.00352806	2359.78	0.00982702	0.0003252	2889.78	0.17736217	0.18306047	3419.78	0.03324942	0.0286881	3949.78	-0.00503646	0.0003252	
240	0.05180985	0.05477868	769.99	0.01036147	0.01280566	1299.99	0.00486569	0.0008931	1829.98	0.00027647	0.00354247	2359.98	0.00940096	0.00032652	2889.98	0.17869594	0.18362484	3419.98	0.03277999	0.0287925	3949.98	-0.00478043	0.00032652	
240.2	0.05140188	0.05491319	770.19	0.01025128	0.01280566	1300.19	0.00402627	0.00089673	1830.18	0.00070822	0.00355685	2360.18	0.00967043	0.00032784	2890.18	0.1802003	0.18418665	3420.18	0.03165262	0.02889657	3950.18	-0.00500666	0.00032784	
240.4	0.05178286	0.05504684	770.39	0.0096257	0.01280566	1300.39	0.00474699	0.00090034	1830.38	0.00112047	0.0035712	2360.38	0.00906875	0.00032917	2890.38	0.1806577	0.18474592	3420.38	0.03091806	0.02900032	3950.38	-0.00606095	0.00032917	
240.6	0.05245944	0.05517963	770.59	0.01026402	0.01280566	1300.59	0.00503792	0.00090395	1830.58	0.00141801	0.00358552	2360.58	0.00941632	0.00033048	2890.58	0.18047157	0.18530264	3420.58	0.03006345	0.02910376	3950.58	-0.006291	0.00033048	
240.8	0.05226069	0.05531158	770.79	0.0104214	0.01280566	1300.79	0.00484375	0.00090756	1830.78	0.00172779	0.00359982	2360.78	0.00929923	0.0003318	2890.78	0.18182692	0.18585684	3420.78	0.0298473	0.02920688	3950.78	-0.00653159	0.0003318	
241	0.05194216	0.05544268	770.99	0.01110676	0.01280566	1300.99	0.00537226	0.00091115	1830.98	0.00265345	0.00361409	2360.98	0.00999088	0.00033311	2890.98	0.18231025	0.18640853	3420.98	0.02904038	0.02930968	3950.98	-0.00660255	0.00033311	
241.2	0.0522182	0.05557295	771.19	0.01126629	0.01280566	1301.19	0.00538705	0.00091474	1831.18	0.00230499	0.00362832	2361.18	0.00973985	0.00033442	2891.18	0.18308528	0.18695771	3421.18	0.02830944	0.02941217	3951.18	-0.00655524	0.00033442	
241.4	0.05291307	0.05570239	771.39	0.01162929	0.01280566	1301.39	0.00536123	0.00091832	1831.38	0.00252768	0.00364253	2361.38	0.00890757	0.00033573	2891.38	0.18330817	0.1875044	3421.38	0.02886364	0.02951434	3951.38	-0.00687945	0.00033573	
241.6	0.05301422	0.05583099	771.59	0.01191005	0.01280566	1301.59	0.00496988	0.00092189	1831.58	0.00247292	0.00365671	2361.58	0.00945875	0.00033703	2891.58	0.18366017	0.18804861	3421.58	0.02832442	0.0296162	3951.58	-0.00655835	0.00033703	
241.8	0.05329681	0.05595878	771.79	0.01170621	0.01280566	1301.79	0.00462986	0.00092546	1831.78	0.00275578	0.00367086	2361.78	0.00958482	0.00033833	2891.78	0.18416353	0.18859035	3421.78	0.02832332	0.02971775	3951.78	-0.00649192	0.00033833	
242	0.0536941	0.05608575	771.99	0.01142867	0.01280566	1301.99	0.00454127	0.00092902	1831.98	0.00236171	0.00368499	2361.98	0.00889375	0.00033963	2891.98	0.18381782	0.18912964	3421.98	0.02870838	0.02981898	3951.98	-0.00624839	0.00033963	
242.2	0.05447867	0.05621192	772.19	0.01124295	0.01280566	1302.19	0.00396584	0.00093257	1832.18	0.0031252	0.00369908	2362.18	0.00935146	0.00034093	2892.18	0.18369665	0.18966648	3422.18	0.02945414	0.02991991	3952.18	-0.00681964	0.00034093	
242.4	0.055147	0.05633727	772.39	0.01062132	0.01280566	1302.39	0.00346956	0.00093612	1832.38	0.00226681	0.00371315	2362.38	0.00877331	0.00034222	2892.38	0.18419557	0.19020088	3422.38	0.03023897	0.03002052	3952.38	-0.00710287	0.00034222	
242.6	0.05584922	0.05646183	772.59	0.01027493	0.01280566	1302.59	0.00370126	0.00093965	1832.58	0.00189439	0.00372719	2362.58	0.00847897	0.00034352	2892.58	0.18460527	0.19073286	3422.58	0.03091091	0.03012083	3952.58	-0.00734064	0.00034352	
242.8	0.05594756	0.05658559	772.79	0.01026822	0.01280566	1302.79	0.00333108	0.00094318	1832.78	0.00143532	0.0037412	2362.78	0.00853999	0.0003448	2892.78	0.1850709	0.19126242	3422.78	0.03203549	0.03022083	3952.78	-0.00755935	0.0003448	
243	0.05689673	0.05670856	772.99	0.01142499	0.01280566	1302.99	0.00271242	0.00094671	1832.98	0.00086303	0.00375518	2362.98	0.00859163	0.00034609	2892.98	0.18502403	0.19178959	3422.98	0.03216946	0.03032052	3952.98	-0.00705489	0.00034609	
243.2	0.05770607	0.05683074	773.19	0.01170885	0.01280566	1303.19	0.00416223	0.00095022	1833.18	0.00006466	0.00376914	2363.18	0.00817893	0.00034737	2893.18	0.18527978	0.19231436	3423.18	0.03198939	0.03041991	3953.18	-0.00768079	0.00034737	
243.4	0.05877063	0.05695215	773.39	0.01277628	0.01280566	1303.39	0.00387716	0.00095373	1833.38	-0.0003503	0.00378307	2363.38	0.00728366	0.00034865	2893.38	0.18584076	0.19283675	3423.38	0.03209307	0.03051899	3953.38	-0.00782731	0.00034865	
243.6	0.05859854	0.05707278	773.59	0.01355186	0.01280566	1303.59	0.00322542	0.00095724	1833.58	-0.00088018	0.00379696	2363.58	0.00762882	0.00034993	2893.58	0.18624764	0.19335677	3423.58	0.03126459	0.03061776	3953.58	-0.00852588	0.00034993	
243.8	0.05903681	0.05719264	773.79	0.01463294	0.01280566	1303.79	0.00339176	0.00096073	1833.78	-0.00145704	0.00381084	2363.78	0.00758008	0.00035121	2893.78	0.18597106	0.19387443	3423.78	0.03096561	0.03071624	3953.78	-0.00869737	0.00035121	
244	0.05901682	0.05731174	773.99	0.01443575	0.01280566	1303.99	0.002812	0.00096422	1833.98	-0.00116324	0.00382468	2363.98	0.00724881	0.00035248	2893.98	0.18619432	0.19438975	3423.98	0.03046101	0.03081441	3953.98	-0.00848217	0.00035248	
244.2	0.05810775	0.05743007	774.19	0.014626	0.01280566	1304.19	0.00198123	0.0009677	1834.18	-0.00120396	0.00383849	2364.18	0.00696953	0.00035375	2894.18	0.18612678	0.19490273	3424.18	0.02954133	0.03091228	3954.18	-0.00854987	0.00035375	
244.4	0.05801379	0.05754765	774.39	0.01434362	0.01280566	1304.39	0.00286902	0.00097118	1834.38	-0.00042976	0.00385228	2364.38	0.00628947	0.00035502	2894.38	0.18538624	0.19541337	3424.38	0.0288017	0.03100985	3954.38	-0.00845553	0.00035502	
244.6	0.05719493	0.05766448	774.59	0.01393443	0.01280566	1304.59	0.00275938	0.00097464	1834.58	0.00007875	0.00386604	2364.58	0.00653656	0.00035629	2894.58	0.18537256	0.19592171	3424.58	0.02886263	0.03110712	3954.58	-0.00751606	0.00035629	
244.8	0.0566257	0.05778056	774.79	0.01289238	0.01280566	1304.79	0.00318365	0.0009781	1834.78	0.00001787	0.00387978	2364.78	0.00603857	0.00035755	2894.78	0.18713789	0.19642773	3424.78	0.02841769	0.0312041	3954.78	-0.00744706	0.00035755	
245	0.0564388	0.0578959	774.99	0.0134493	0.01280566	1304.99	0.00378634	0.00098156	1834.98	0.00077241	0.00389348	2364.98	0.00635548	0.00035881	2894.98	0.18729634	0.19693147	3424.98	0.02774049	0.03130077	3954.98	-0.00695079	0.00035881	
245.2	0.05578616	0.05801051	775.19	0.01277307	0.01280566	1305.19	0.00450412	0.000985	1835.18	0.00084484	0.00390716	2365.18	0.00679106	0.00036007	2895.18	0.18781603	0.19743291	3425.18	0.02730288	0.03139715	3955.18	-0.00703509	0.00036007	
245.4	0.05460639	0.05812438	775.39	0.01333144	0.01280566	1305.39	0.00393452	0.00098844	1835.38	0.00163569	0.00392081	2365.38	0.00683143	0.00036132	2895.38	0.18803125	0.19793208	3425.38	0.02805344	0.03149324	3955.38	-0.00637807	0.00036132	
245.6	0.05358976	0.05823753	775.59	0.01296438	0.01280566	1305.59	0.00386041	0.00099188	1835.58	0.00174808	0.00393443	2365.58	0.00833388	0.00036258	2895.58	0.18873083	0.19842899	3425.58	0.02767024	0.03158902	3955.58	-0.00656231	0.00036258	
245.8	0.05355494	0.05834995	775.79	0.01254926	0.01280566	1305.79	0.00486482	0.0009953	1835.78	0.00252299	0.00394803	2365.78	0.0082055	0.00036383	2895.78	0.18901304	0.19892364	3425.78	0.02816237	0.03168452	3955.78	-0.00756851	0.00036383	
246	0.05366731	0.05846166	775.99	0.01134365	0.01280566	1305.99	0.00536334	0.00099872	1835.98	0.00317893	0.0039616	2365.98	0.00789071	0.00036507	2895.98	0.18977032	0.19941605	3425.98	0.02763254	0.03177972	3955.98	-0.00733555	0.00036507	
246.2	0.05431912	0.05857265	776.19	0.01145368	0.01280566	1306.19	0.00541587	0.00100213	1836.18	0.00391521	0.00397514	2366.18	0.00810073	0.00036632	2896.18	0.19014761	0.19990623	3426.18	0.02814602	0.03187463	3956.18	-0.00732041	0.00036632	
246.4	0.05375469	0.05868293	776.39	0.00995623	0.01280566	1306.39	0.00563766	0.00100554	1836.38	0.00369586	0.00398865	2366.38	0.00816896	0.00036756	2896.38	0.19100134	0.20039418	3426.38	0.02855378	0.03196925	3956.38	-0.00659258	0.00036756	
246.6	0.05423141	0.05879251	776.59	0.00997089	0.01280566	1306.59	0.00538012	0.00100894	1836.58	0.00420115	0.00400214	2366.58	0.00823602	0.0003688	2896.58	0.19173708	0.20087991	3426.58	0.02945653	0.03206358	3956.58	-0.00692744	0.0003688	
246.8	0.05462779	0.0589014	776.79	0.00989584	0.01280566	1306.79	0.00497611	0.00101233	1836.78	0.00387035	0.0040156	2366.78	0.00882855	0.00037004	2896.78	0.19218273	0.20136345	3426.78	0.02900285	0.03215762	3956.78	-0.00831222	0.00037004	
247	0.05580944	0.05900958	776.99	0.01068276	0.01280566	1306.99	0.00425753	0.00101571	1836.98	0.00397155	0.00402903	2366.98	0.0096024	0.00037127	2896.98	0.19188696	0.20184479	3426.98	0.02838576	0.03225137	3956.98	-0.008549	0.00037127	
247.2	0.05512929	0.05911708	777.19	0.01102621	0.01280566	1307.19	0.00534459	0.00101909	1837.18	0.00366249	0.00404244	2367.18	0.00965235	0.00037251	2897.18	0.19134451	0.20232395	3427.18	0.02852024	0.03234483	3957.18	-0.00869419	0.00037251	
247.4	0.05483246	0.05922389	777.39	0.01222758	0.01280566	1307.39	0.00513616	0.00102246	1837.38	0.00414188	0.00405581	2367.38	0.00928888	0.00037374	2897.38	0.19073417	0.20280093	3427.38	0.02969292	0.03243801	3957.38	-0.00824351	0.00037374	
247.6	0.05506913	0.05933001	777.59	0.01270131	0.01280566	1307.59	0.00507921	0.00102583	1837.58	0.00383204	0.00406917	2367.58	0.00957631	0.00037497	2897.58	0.18990908	0.20327575	3427.58	0.02998115	0.0325309	3957.58	-0.00892759	0.00037497	
247.8	0.05605504	0.05943546	777.79	0.01309143	0.01280566	1307.79	0.00491355	0.00102918	1837.78	0.00404961	0.00408249	2367.78	0.00928705	0.00037619	2897.78	0.18942626	0.20374842	3427.78	0.03119706	0.0326235	3957.78	-0.00811361	0.00037619	
248	0.05583309	0.05954024	777.99	0.01342125	0.01280566	1307.99	0.00481698	0.00103253	1837.98	0.00403093	0.00409579	2367.98	0.00834849	0.00037741	2897.98	0.18929607	0.20421894	3427.98	0.03173181	0.03271582	3957.98	-0.00774595	0.00037741	
248.2	0.05612425	0.05964435	778.19	0.01374676	0.01280566	1308.19	0.00499481	0.00103588	1838.18	0.00443845	0.00410906	2368.18	0.0076168	0.00037863	2898.18	0.18992474	0.20468732	3428.18	0.03203329	0.03280786	3958.18	-0.00753514	0.00037863	
248.4	0.05671315	0.05974779	778.39	0.0127432	0.01280566	1308.39	0.00442468	0.00103922	1838.38	0.00451555	0.00412231	2368.38	0.00688773	0.00037985	2898.38	0.18945502	0.20515359	3428.38	0.03250011	0.03289962	3958.38	-0.00765569	0.00037985	
248.6	0.05593505	0.05985057	778.59	0.01178582	0.01280566	1308.59	0.00366545	0.00104255	1838.58	0.00355105	0.00413553	2368.58	0.00645714	0.00038107	2898.58	0.19054526	0.20561773	3428.58	0.0333675	0.03299109	3958.58	-0.00780345	0.00038107	
248.8	0.05688453	0.0599527	778.79	0.01147072	0.01280566	1308.79	0.00350277	0.00104587	1838.78	0.00413273	0.00414872	2368.78	0.00578169	0.00038228	2898.78	0.19134701	0.20607977	3428.78	0.03351516	0.03308229	3958.78	-0.00773311	0.00038228	
249	0.05623351	0.06005417	778.99	0.01216215	0.01280566	1308.99	0.00359882	0.00104919	1838.98	0.00502225	0.00416189	2368.98	0.00552315	0.00038349	2898.98	0.1914488	0.20653972	3428.98	0.03375817	0.0331732	3958.98	-0.00658408	0.00038349	
249.2	0.05593058	0.060155	779.19	0.01153952	0.01280566	1309.19	0.00352137	0.0010525	1839.18	0.0053425	0.00417503	2369.18	0.00518618	0.0003847	2899.18	0.19220676	0.20699758	3429.18	0.03368619	0.03326384	3959.18	-0.00676967	0.0003847	
249.4	0.05583396	0.06025518	779.39	0.01272432	0.01280566	1309.39	0.00308959	0.0010558	1839.38	0.00522304	0.00418814	2369.38	0.00525079	0.0003859	2899.38	0.19292851	0.20745336	3429.38	0.03508507	0.03335419	3959.38	-0.00590055	0.0003859	
249.6	0.05601271	0.06035472	779.59	0.01308227	0.01280566	1309.59	0.00384932	0.0010591	1839.58	0.0059483	0.00420123	2369.58	0.00527458	0.00038711	2899.58	0.19383586	0.20790707	3429.58	0.03400153	0.03344427	3959.58	-0.00680781	0.00038711	
249.8	0.05550659	0.06045363	779.79	0.01320917	0.01280566	1309.79	0.00430865	0.00106239	1839.78	0.00628135	0.00421429	2369.78	0.00539673	0.00038831	2899.78	0.19460153	0.20835873	3429.78	0.035012	0.03353408	3959.78	-0.00686362	0.00038831	
250	0.05525051	0.0605519	779.99	0.01310895	0.01280566	1309.99	0.00459899	0.00106567	1839.98	0.00666063	0.00422732	2369.98	0.00567219	0.00038951	2899.98	0.19536213	0.20880834	3429.98	0.03457027	0.0336236	3959.98	-0.00719158	0.00038951	
250.2	0.05570739	0.06064955	780.19	0.01276787	0.01280566	1310.19	0.0043831	0.00106895	1840.18	0.00679693	0.00424033	2370.18	0.005292	0.0003907	2900.18	0.19511088	0.20925591	3430.18	0.03534904	0.03371286	3960.18	-0.00759408	0.0003907	
250.4	0.05565478	0.06074658	780.39	0.01282258	0.01280566	1310.39	0.00402178	0.00107222	1840.38	0.00629844	0.00425331	2370.38	0.00609569	0.00039189	2900.38	0.19579177	0.20970144	3430.38	0.03527004	0.03380184	3960.38	-0.0078984	0.00039189	
250.6	0.05615232	0.06084298	780.59	0.01347047	0.01280566	1310.59	0.00376162	0.00107549	1840.58	0.00558393	0.00426627	2370.58	0.00704111	0.00039309	2900.58	0.1966255	0.21014496	3430.58	0.03437879	0.03389054	3960.58	-0.00893759	0.00039309	
250.8	0.05705131	0.06093877	780.79	0.01393853	0.01280566	1310.79	0.00449388	0.00107875	1840.78	0.00442293	0.0042792	2370.78	0.00795284	0.00039427	2900.78	0.19691437	0.21058646	3430.78	0.03303491	0.03397898	3960.78	-0.00976239	0.00039427	
251	0.05800483	0.06103395	780.99	0.01529006	0.01280566	1310.99	0.00454093	0.001082	1840.98	0.00376118	0.0042921	2370.98	0.00841112	0.00039546	2900.98	0.19710335	0.21102596	3430.98	0.03326855	0.03406714	3960.98	-0.00922334	0.00039546	
251.2	0.05749496	0.06112852	781.19	0.01584693	0.01280566	1311.19	0.00535895	0.00108524	1841.18	0.00313716	0.00430498	2371.18	0.0081678	0.00039664	2901.18	0.19737857	0.21146347	3431.18	0.03366138	0.03415504	3961.18	-0.00955952	0.00039664	
251.4	0.05808075	0.06122249	781.39	0.01648096	0.01280566	1311.39	0.00594885	0.00108848	1841.38	0.00345921	0.00431784	2371.38	0.0075108	0.00039783	2901.38	0.19805107	0.21189899	3431.38	0.03372667	0.03424266	3961.38	-0.00894644	0.00039783	
251.6	0.05892869	0.06131586	781.59	0.01671307	0.01280566	1311.59	0.00679335	0.00109171	1841.58	0.00283784	0.00433066	2371.58	0.00760418	0.000399	2901.58	0.1984263	0.21233254	3431.58	0.03316656	0.03433001	3961.58	-0.00913087	0.000399	
251.8	0.0596387	0.06140863	781.79	0.01698689	0.01280566	1311.79	0.00711693	0.00109494	1841.78	0.00377777	0.00434346	2371.78	0.00732926	0.00040018	2901.78	0.19921627	0.21276412	3431.78	0.03313871	0.0344171	3961.78	-0.00836597	0.00040018	
252	0.06011397	0.06150081	781.99	0.01705838	0.01280566	1311.99	0.00728129	0.00109816	1841.98	0.00293897	0.00435624	2371.98	0.00758554	0.00040136	2901.98	0.20087964	0.21319374	3431.98	0.03220209	0.03450392	3961.98	-0.0084932	0.00040136	
252.2	0.06014019	0.0615924	782.19	0.0167152	0.01280566	1312.19	0.00676662	0.00110137	1842.18	0.00324935	0.00436899	2372.18	0.00774983	0.00040253	2902.18	0.20235353	0.21362142	3432.18	0.0318797	0.03459047	3962.18	-0.00866789	0.00040253	
252.4	0.06017451	0.0616834	782.39	0.01557958	0.01280566	1312.39	0.00577449	0.00110457	1842.38	0.00264038	0.00438171	2372.38	0.00747478	0.0004037	2902.38	0.20299868	0.21404715	3432.38	0.0316683	0.03467676	3962.38	-0.00874323	0.0004037	
252.6	0.05933918	0.06177383	782.59	0.01548069	0.01280566	1312.59	0.0061046	0.00110777	1842.58	0.00298365	0.00439441	2372.58	0.00783577	0.00040486	2902.58	0.20442501	0.21447095	3432.58	0.03193234	0.03476278	3962.58	-0.00952153	0.00040486	
252.8	0.05989854	0.06186368	782.79	0.01522389	0.01280566	1312.79	0.00585288	0.00111097	1842.78	0.00326366	0.00440709	2372.78	0.00768921	0.00040603	2902.78	0.20499797	0.21489283	3432.78	0.03177333	0.03484854	3962.78	-0.00864747	0.00040603	
253	0.05908212	0.06195295	782.99	0.01509918	0.01280566	1312.99	0.00537717	0.00111415	1842.98	0.00235602	0.00441974	2372.98	0.00787178	0.00040719	2902.98	0.20572425	0.2153128	3432.98	0.0315889	0.03493404	3962.98	-0.00710441	0.00040719	
253.2	0.05955076	0.06204165	783.19	0.01460989	0.01280566	1313.19	0.00473191	0.00111733	1843.18	0.00181975	0.00443236	2373.18	0.00790224	0.00040835	2903.18	0.20585319	0.21573086	3433.18	0.03127056	0.03501927	3963.18	-0.00737223	0.00040835	
253.4	0.0583142	0.06212979	783.39	0.0147645	0.01280566	1313.39	0.00448274	0.00112051	1843.38	0.00178576	0.00444496	2373.38	0.00755155	0.00040951	2903.38	0.20629775	0.21614702	3433.38	0.03203242	0.03510424	3963.38	-0.00726345	0.00040951	
253.6	0.05789914	0.06221737	783.59	0.01398875	0.01280566	1313.59	0.00435496	0.00112367	1843.58	0.00169408	0.00445753	2373.58	0.00742037	0.00041066	2903.58	0.20624649	0.2165613	3433.58	0.03126719	0.03518895	3963.58	-0.00715936	0.00041066	
253.8	0.05722064	0.06230438	783.79	0.01349857	0.01280566	1313.79	0.00430878	0.00112684	1843.78	0.00148302	0.00447008	2373.78	0.00768841	0.00041182	2903.78	0.20511847	0.21697369	3433.78	0.03242326	0.03527341	3963.78	-0.00694	0.00041182	
254	0.05730517	0.06239084	783.99	0.01271321	0.01280566	1313.99	0.00399819	0.00112999	1843.98	0.00278898	0.0044826	2373.98	0.00794228	0.00041297	2903.98	0.20406124	0.21738422	3433.98	0.03264318	0.0353576	3963.98	-0.00788022	0.00041297	
254.2	0.05707628	0.06247675	784.19	0.01213331	0.01280566	1314.19	0.00316175	0.00113314	1844.18	0.00262887	0.00449509	2374.18	0.00848645	0.00041412	2904.18	0.20251648	0.21779288	3434.18	0.03282839	0.03544153	3964.18	-0.00720431	0.00041412	
254.4	0.05708893	0.06256211	784.39	0.01260452	0.01280566	1314.39	0.00301115	0.00113628	1844.38	0.00131043	0.00450757	2374.38	0.00858989	0.00041526	2904.38	0.20222507	0.21819969	3434.38	0.03213529	0.03552521	3964.38	-0.00792217	0.00041526	
254.6	0.05759177	0.06264693	784.59	0.01300827	0.01280566	1314.59	0.00405896	0.00113942	1844.58	0.00168846	0.00452001	2374.58	0.00890091	0.00041641	2904.58	0.2017992	0.21860466	3434.58	0.03192494	0.03560863	3964.58	-0.00808132	0.00041641	
254.8	0.05734419	0.0627312	784.79	0.0129042	0.01280566	1314.79	0.00509904	0.00114255	1844.78	0.00158112	0.00453243	2374.78	0.00863294	0.00041755	2904.78	0.20130782	0.21900779	3434.78	0.03214111	0.03569179	3964.78	-0.00821816	0.00041755	
255	0.05695885	0.06281493	784.99	0.01281563	0.01280566	1314.99	0.00416189	0.00114567	1844.98	0.00109186	0.00454483	2374.98	0.00840919	0.00041869	2904.98	0.20187965	0.21940908	3434.98	0.03231035	0.0357747	3964.98	-0.00778863	0.00041869	
255.2	0.05664215	0.06289813	785.19	0.01269672	0.01280566	1315.19	0.00437008	0.00114879	1845.18	0.00146051	0.0045572	2375.18	0.00748635	0.00041982	2905.18	0.20115287	0.21980856	3435.18	0.03133087	0.03585736	3965.18	-0.00759325	0.00041982	
255.4	0.05708605	0.0629808	785.39	0.01265105	0.01280566	1315.39	0.00475407	0.0011519	1845.38	0.00224904	0.00456955	2375.38	0.00686306	0.00042096	2905.38	0.20169062	0.22020623	3435.38	0.03103085	0.03593976	3965.38	-0.00720323	0.00042096	
255.6	0.05750953	0.06306295	785.59	0.0127012	0.01280566	1315.59	0.00438571	0.001155	1845.58	0.00236745	0.00458187	2375.58	0.00740687	0.00042209	2905.58	0.20288517	0.22060209	3435.58	0.0309454	0.03602191	3965.58	-0.00721308	0.00042209	
255.8	0.05738678	0.06314456	785.79	0.01215849	0.01280566	1315.79	0.00409629	0.0011581	1845.78	0.00357112	0.00459417	2375.78	0.00750978	0.00042322	2905.78	0.20369839	0.22099616	3435.78	0.03086285	0.0361038	3965.78	-0.00690995	0.00042322	
256	0.05772124	0.06322566	785.99	0.01123366	0.01280566	1315.99	0.00382409	0.00116119	1845.98	0.00366297	0.00460644	2375.98	0.0077542	0.00042435	2905.98	0.20518594	0.22138843	3435.98	0.03153727	0.03618545	3965.98	-0.00707372	0.00042435	
256.2	0.05751549	0.06330624	786.19	0.01110031	0.01280566	1316.19	0.0046354	0.00116428	1846.18	0.00453017	0.00461869	2376.18	0.00783363	0.00042547	2906.18	0.20554521	0.22177893	3436.18	0.03174794	0.03626684	3966.18	-0.00718699	0.00042547	
256.4	0.05805319	0.0633863	786.39	0.01096034	0.01280566	1316.39	0.00511676	0.00116736	1846.38	0.00430349	0.00463092	2376.38	0.00711915	0.0004266	2906.38	0.20629611	0.22216766	3436.38	0.03255219	0.03634799	3966.38	-0.00708837	0.0004266	
256.6	0.05856259	0.06346586	786.59	0.01066004	0.01280566	1316.59	0.0056634	0.00117043	1846.58	0.00419726	0.00464312	2376.58	0.00710007	0.00042772	2906.58	0.20694453	0.22255462	3436.58	0.03321939	0.03642888	3966.58	-0.00770449	0.00042772	
256.8	0.05928864	0.0635449	786.79	0.01032974	0.01280566	1316.79	0.0059871	0.0011735	1846.78	0.00313631	0.00465529	2376.78	0.00681763	0.00042884	2906.78	0.2075562	0.22293983	3436.78	0.03302545	0.03650953	3966.78	-0.00704663	0.00042884	
257	0.0586877	0.06362344	786.99	0.00962886	0.01280566	1316.99	0.00637599	0.00117656	1846.98	0.00274456	0.00466744	2376.98	0.00675936	0.00042995	2906.98	0.2081159	0.22332329	3436.98	0.03228974	0.03658993	3966.98	-0.00604928	0.00042995	
257.2	0.05817635	0.06370148	787.19	0.00952056	0.01280566	1317.19	0.0076629	0.00117961	1847.18	0.0023491	0.00467957	2377.18	0.006322	0.00043107	2907.18	0.20838426	0.22370501	3437.18	0.03314483	0.03667009	3967.18	-0.00672867	0.00043107	
257.4	0.05744409	0.06377902	787.39	0.00964395	0.01280566	1317.39	0.00766202	0.00118266	1847.38	0.0025827	0.00469167	2377.38	0.00633464	0.00043218	2907.38	0.20891391	0.224085	3437.38	0.03415132	0.03674999	3967.38	-0.00660472	0.00043218	
257.6	0.05737892	0.06385607	787.59	0.00926237	0.01280566	1317.59	0.00775071	0.0011857	1847.58	0.00172671	0.00470375	2377.58	0.00627531	0.00043329	2907.58	0.20902152	0.22446327	3437.58	0.03448886	0.03682966	3967.58	-0.00611567	0.00043329	
257.8	0.05649041	0.06393262	787.79	0.01076741	0.01280566	1317.79	0.00876621	0.00118874	1847.78	0.00170478	0.0047158	2377.78	0.00642434	0.0004344	2907.78	0.20840174	0.22483982	3437.78	0.03522858	0.03690908	3967.78	-0.00650362	0.0004344	
258	0.05632721	0.06400869	787.99	0.01184076	0.01280566	1317.99	0.00898483	0.00119177	1847.98	0.00146982	0.00472783	2377.98	0.00727037	0.0004355	2907.98	0.20770029	0.22521466	3437.98	0.03562018	0.03698825	3967.98	-0.00636685	0.0004355	
258.2	0.05689897	0.06408427	788.19	0.01275975	0.01280566	1318.19	0.00893077	0.0011948	1848.18	0.00057471	0.00473984	2378.18	0.00721827	0.0004366	2908.18	0.2075176	0.2255878	3438.18	0.03526865	0.03706718	3968.18	-0.00566221	0.0004366	
258.4	0.05721028	0.06415936	788.39	0.01336108	0.01280566	1318.39	0.00917726	0.00119781	1848.38	-0.00037436	0.00475182	2378.38	0.0076177	0.0004377	2908.38	0.2081087	0.22595925	3438.38	0.03527179	0.03714587	3968.38	-0.00599898	0.0004377	
258.6	0.05796728	0.06423398	788.59	0.01386212	0.01280566	1318.59	0.00988333	0.00120083	1848.58	-0.00031051	0.00476378	2378.58	0.00855824	0.0004388	2908.58	0.20823123	0.22632902	3438.58	0.03545698	0.03722432	3968.58	-0.00587521	0.0004388	
258.8	0.05780337	0.06430812	788.79	0.01426138	0.01280566	1318.79	0.00914968	0.00120383	1848.78	-0.00085207	0.00477571	2378.78	0.0088461	0.0004399	2908.78	0.20858022	0.2266971	3438.78	0.03537859	0.03730253	3968.78	-0.00614707	0.0004399	
259	0.05883707	0.06438179	788.99	0.01441135	0.01280566	1318.99	0.00812716	0.00120683	1848.98	-0.00127442	0.00478762	2378.98	0.00922898	0.00044099	2908.98	0.20881403	0.22706352	3438.98	0.0359439	0.0373805	3968.98	-0.00559414	0.00044099	
259.2	0.0592656	0.06445499	789.19	0.01563092	0.01280566	1319.19	0.00756912	0.00120983	1849.18	-0.00014857	0.0047995	2379.18	0.00946029	0.00044208	2909.18	0.20784577	0.22742827	3439.18	0.03589603	0.03745822	3969.18	-0.00561752	0.00044208	
259.4	0.05953964	0.06452772	789.39	0.01628249	0.01280566	1319.39	0.00698945	0.00121282	1849.38	0.000369	0.00481137	2379.38	0.01012796	0.00044317	2909.38	0.20923478	0.22779137	3439.38	0.03553898	0.03753572	3969.38	-0.00537392	0.00044317	
259.6	0.05966617	0.06459998	789.59	0.01556301	0.01280566	1319.59	0.00556602	0.0012158	1849.58	0.00051769	0.0048232	2379.58	0.01119069	0.00044426	2909.58	0.21055696	0.22815282	3439.58	0.03626623	0.03761297	3969.58	-0.00509467	0.00044426	
259.8	0.06002345	0.06467179	789.79	0.01538722	0.01280566	1319.79	0.00489774	0.00121877	1849.78	0.001616	0.00483502	2379.78	0.01178275	0.00044535	2909.78	0.21060381	0.22851264	3439.78	0.03620998	0.03768998	3969.78	-0.00560492	0.00044535	
260	0.06013883	0.06474313	789.99	0.01422232	0.01280566	1319.99	0.0043154	0.00122174	1849.98	0.00234629	0.00484681	2379.98	0.01120096	0.00044643	2909.98	0.21115806	0.22887082	3439.98	0.03696565	0.03776676	3969.98	-0.00571302	0.00044643	
260.2	0.05950716	0.06481402	790.19	0.01389585	0.01280566	1320.19	0.00447041	0.00122471	1850.18	0.00261969	0.00485857	2380.18	0.01073106	0.00044751	2910.18	0.21175929	0.22922737	3440.18	0.03674498	0.03784331	3970.18	-0.00536629	0.00044751	
260.4	0.06009369	0.06488446	790.39	0.01313477	0.01280566	1320.39	0.00419761	0.00122767	1850.38	0.00297218	0.00487032	2380.38	0.00976342	0.00044859	2910.38	0.2121482	0.22958231	3440.38	0.03755052	0.03791962	3970.38	-0.00522081	0.00044859	
260.6	0.060262	0.06495445	790.59	0.01166747	0.01280566	1320.59	0.00523153	0.00123062	1850.58	0.00290975	0.00488204	2380.58	0.01011468	0.00044966	2910.58	0.21253845	0.22993564	3440.58	0.03719833	0.03799569	3970.58	-0.00494735	0.00044966	
260.8	0.05999184	0.06502399	790.79	0.0110598	0.01280566	1320.79	0.00619811	0.00123356	1850.78	0.0032408	0.00489373	2380.78	0.01004482	0.00045074	2910.78	0.21298164	0.23028736	3440.78	0.03666908	0.03807153	3970.78	-0.00504729	0.00045074	
261	0.05946456	0.06509309	790.99	0.0102467	0.01280566	1320.99	0.00685983	0.0012365	1850.98	0.00394882	0.00490541	2380.98	0.00997953	0.00045181	2910.98	0.2133575	0.23063749	3440.98	0.0366899	0.03814714	3970.98	-0.00503224	0.00045181	
261.2	0.05878927	0.06516175	791.19	0.01048895	0.01280566	1321.19	0.00682623	0.00123944	1851.18	0.00365062	0.00491706	2381.18	0.00977322	0.00045288	2911.18	0.21373199	0.23098603	3441.18	0.03753415	0.03822252	3971.18	-0.00584891	0.00045288	
261.4	0.05864652	0.06522996	791.39	0.01058619	0.01280566	1321.39	0.00680715	0.00124237	1851.38	0.0038275	0.00492868	2381.38	0.00975484	0.00045395	2911.38	0.21404559	0.23133299	3441.38	0.03723187	0.03829766	3971.38	-0.00580071	0.00045395	
261.6	0.05800134	0.06529775	791.59	0.01050263	0.01280566	1321.59	0.00673771	0.00124529	1851.58	0.00378731	0.00494028	2381.58	0.00950233	0.00045501	2911.58	0.21375038	0.23167838	3441.58	0.03738634	0.03837258	3971.58	-0.00624692	0.00045501	
261.8	0.0585857	0.0653651	791.79	0.01120257	0.01280566	1321.79	0.00677412	0.00124821	1851.78	0.00329762	0.00495186	2381.78	0.01001786	0.00045608	2911.78	0.2133683	0.2320222	3441.78	0.03684135	0.03844726	3971.78	-0.00697791	0.00045608	
262	0.05980926	0.06543202	791.99	0.01126086	0.01280566	1321.99	0.00658518	0.00125112	1851.98	0.00285121	0.00496342	2381.98	0.00972211	0.00045714	2911.98	0.2124055	0.23236446	3441.98	0.03595315	0.03852172	3971.98	-0.00768663	0.00045714	
262.2	0.06173223	0.06549851	792.19	0.01069891	0.01280566	1322.19	0.00611939	0.00125402	1852.18	0.00219993	0.00497495	2382.18	0.00977561	0.0004582	2912.18	0.21316886	0.23270517	3442.18	0.03592315	0.03859595	3972.18	-0.00830202	0.0004582	
262.4	0.06253817	0.06556458	792.39	0.01021275	0.01280566	1322.39	0.00699293	0.00125692	1852.38	0.00202342	0.00498646	2382.38	0.00999785	0.00045925	2912.38	0.21355238	0.23304433	3442.38	0.03571729	0.03866995	3972.38	-0.00914531	0.00045925	
262.6	0.06327316	0.06563022	792.59	0.01116311	0.01280566	1322.59	0.00798319	0.00125982	1852.58	0.00102353	0.00499795	2382.58	0.00979472	0.00046031	2912.58	0.21339093	0.23338195	3442.58	0.03606448	0.03874372	3972.58	-0.00917081	0.00046031	
262.8	0.06299242	0.06569545	792.79	0.01239043	0.01280566	1322.79	0.00780214	0.0012627	1852.78	0.00192595	0.00500941	2382.78	0.01023637	0.00046136	2912.78	0.21311788	0.23371804	3442.78	0.03641191	0.03881727	3972.78	-0.00900733	0.00046136	
263	0.06335989	0.06576026	792.99	0.01296702	0.01280566	1322.99	0.00786836	0.00126559	1852.98	0.00194496	0.00502086	2382.98	0.0102161	0.00046241	2912.98	0.21313791	0.23405261	3442.98	0.03592494	0.03889059	3972.98	-0.00857539	0.00046241	
263.2	0.06277944	0.06582466	793.19	0.01371456	0.01280566	1323.19	0.00707996	0.00126846	1853.18	0.00289772	0.00503227	2383.18	0.00966755	0.00046346	2913.18	0.21301907	0.23438566	3443.18	0.03562176	0.03896369	3973.18	-0.00812485	0.00046346	
263.4	0.06299232	0.06588864	793.39	0.01465398	0.01280566	1323.39	0.0071908	0.00127133	1853.38	0.00298654	0.00504367	2383.38	0.01021484	0.00046451	2913.38	0.21403712	0.23471719	3443.38	0.03551079	0.03903656	3973.38	-0.00773109	0.00046451	
263.6	0.06338689	0.06595222	793.59	0.01518064	0.01280566	1323.59	0.00685748	0.0012742	1853.58	0.00197007	0.00505504	2383.58	0.00975237	0.00046555	2913.58	0.21475132	0.23504723	3443.58	0.03608004	0.03910921	3973.58	-0.00751084	0.00046555	
263.8	0.06272426	0.06601539	793.79	0.01616309	0.01280566	1323.79	0.00596282	0.00127706	1853.78	0.00182003	0.00506639	2383.78	0.01020554	0.00046659	2913.78	0.21488647	0.23537576	3443.78	0.03585814	0.03918163	3973.78	-0.00613865	0.00046659	
264	0.06189004	0.06607816	793.99	0.01544315	0.01280566	1323.99	0.00559011	0.00127991	1853.98	0.00216784	0.00507772	2383.98	0.00957052	0.00046763	2913.98	0.21645267	0.23570281	3443.98	0.03619499	0.03925383	3973.98	-0.00476765	0.00046763	
264.2	0.06096295	0.06614053	794.19	0.01629585	0.01280566	1324.19	0.00604391	0.00128276	1854.18	0.00188949	0.00508902	2384.18	0.00867054	0.00046867	2914.18	0.21718879	0.23602837	3444.18	0.0359549	0.03932582	3974.18	-0.003827	0.00046867	
264.4	0.06156988	0.0662025	794.39	0.01703351	0.01280566	1324.39	0.00587835	0.0012856	1854.38	0.00141576	0.0051003	2384.38	0.00861393	0.00046971	2914.38	0.21735123	0.23635246	3444.38	0.03595616	0.03939758	3974.38	-0.00361508	0.00046971	
264.6	0.06089778	0.06626407	794.59	0.01717116	0.01280566	1324.59	0.00601099	0.00128843	1854.58	0.00134372	0.00511156	2384.58	0.00869937	0.00047074	2914.58	0.21778677	0.23667507	3444.58	0.03560942	0.03946912	3974.58	-0.00368181	0.00047074	
264.8	0.06060044	0.06632525	794.79	0.01742036	0.01280566	1324.79	0.00568141	0.00129126	1854.78	0.00228774	0.0051228	2384.78	0.0077085	0.00047177	2914.78	0.21785406	0.23699623	3444.78	0.03591419	0.03954044	3974.78	-0.00332153	0.00047177	
265	0.06044369	0.06638604	794.99	0.01783932	0.01280566	1324.99	0.00497132	0.00129409	1854.98	0.00272306	0.00513401	2384.98	0.0073672	0.0004728	2914.98	0.21864359	0.23731592	3444.98	0.03543402	0.03961154	3974.98	-0.00268749	0.0004728	
265.2	0.05974678	0.06644644	795.19	0.01821029	0.01280566	1325.19	0.00481474	0.00129691	1855.18	0.00249421	0.0051452	2385.18	0.00764706	0.00047383	2915.18	0.21865945	0.23763417	3445.18	0.03528216	0.03968243	3975.18	-0.0026497	0.00047383	
265.4	0.05934605	0.06650646	795.39	0.01752673	0.01280566	1325.39	0.00425903	0.00129972	1855.38	0.00331769	0.00515637	2385.38	0.00721151	0.00047486	2915.38	0.21854274	0.23795097	3445.38	0.03581653	0.03975309	3975.38	-0.00223763	0.00047486	
265.6	0.05966783	0.06656609	795.59	0.01670713	0.01280566	1325.59	0.00322962	0.00130253	1855.58	0.00294501	0.00516752	2385.58	0.00801818	0.00047588	2915.58	0.21796103	0.23826633	3445.58	0.03546914	0.03982355	3975.58	-0.00302237	0.00047588	
265.8	0.06031774	0.06662535	795.79	0.01675645	0.01280566	1325.79	0.00345192	0.00130533	1855.78	0.00265585	0.00517864	2385.78	0.00783304	0.0004769	2915.78	0.21799071	0.23858026	3445.78	0.03465725	0.03989378	3975.78	-0.00344443	0.0004769	
266	0.06116552	0.06668422	795.99	0.01659984	0.01280566	1325.99	0.00442321	0.00130813	1855.98	0.00215763	0.00518974	2385.98	0.00704205	0.00047792	2915.98	0.2179065	0.23889277	3445.98	0.03471116	0.0399638	3975.98	-0.00534589	0.00047792	
266.2	0.06133667	0.06674272	796.19	0.01576389	0.01280566	1326.19	0.00503094	0.00131092	1856.18	0.00174501	0.00520082	2386.18	0.00764691	0.00047894	2916.18	0.21911129	0.23920387	3446.18	0.03548154	0.0400336	3976.18	-0.00568559	0.00047894	
266.4	0.06122674	0.06680084	796.39	0.01524978	0.01280566	1326.39	0.00614299	0.0013137	1856.38	0.00202405	0.00521188	2386.38	0.00742176	0.00047995	2916.38	0.21936935	0.23951355	3446.38	0.03565108	0.04010319	3976.38	-0.00627367	0.00047995	
266.6	0.06094803	0.0668586	796.59	0.01613631	0.01280566	1326.59	0.00660694	0.00131648	1856.58	0.00155589	0.00522291	2386.58	0.00819333	0.00048096	2916.58	0.21958074	0.23982182	3446.58	0.03648047	0.04017257	3976.58	-0.00648865	0.00048096	
266.8	0.06059303	0.06691598	796.79	0.01580323	0.01280566	1326.79	0.006232	0.00131926	1856.78	0.00342329	0.00523393	2386.78	0.0086568	0.00048198	2916.78	0.2200867	0.2401287	3446.78	0.03698932	0.04024173	3976.78	-0.00696282	0.00048198	
267	0.06115978	0.066973	796.99	0.0156149	0.01280566	1326.99	0.00614633	0.00132202	1856.98	0.00336973	0.00524492	2386.98	0.00857294	0.00048298	2916.98	0.2207591	0.24043418	3446.98	0.03726251	0.04031068	3976.98	-0.0075554	0.00048298	
267.2	0.06136027	0.06702965	797.19	0.0152824	0.01280566	1327.19	0.00651037	0.00132479	1857.18	0.00356956	0.00525589	2387.18	0.00858937	0.00048399	2917.18	0.22161953	0.24073828	3447.18	0.03861141	0.04037942	3977.18	-0.00813142	0.00048399	
267.4	0.06280298	0.06708595	797.39	0.0156766	0.01280566	1327.39	0.0063345	0.00132754	1857.38	0.00288455	0.00526683	2387.38	0.00915512	0.000485	2917.38	0.22239379	0.241041	3447.38	0.03859245	0.04044795	3977.38	-0.00884093	0.000485	
267.6	0.06319033	0.06714188	797.59	0.01568126	0.01280566	1327.59	0.00652306	0.0013303	1857.58	0.0013485	0.00527776	2387.58	0.00896178	0.000486	2917.58	0.22357636	0.24134235	3447.58	0.0387576	0.04051627	3977.58	-0.00907519	0.000486	
267.8	0.06258342	0.06719746	797.79	0.01510648	0.01280566	1327.79	0.00668945	0.00133304	1857.78	0.00226921	0.00528866	2387.78	0.01014908	0.000487	2917.78	0.22389241	0.24164233	3447.78	0.03912125	0.04058438	3977.78	-0.00941341	0.000487	
268	0.06288101	0.06725268	797.99	0.01504399	0.01280566	1327.99	0.00727449	0.00133578	1857.98	0.003453	0.00529954	2387.98	0.00953389	0.000488	2917.98	0.22476701	0.24194095	3447.98	0.03929741	0.04065228	3977.98	-0.01030344	0.000488	
268.2	0.06286318	0.06730755	798.19	0.01551866	0.01280566	1328.19	0.00767915	0.00133852	1858.18	0.00348427	0.0053104	2388.18	0.00906212	0.00048899	2918.18	0.22508059	0.24223821	3448.18	0.03927079	0.04071997	3978.18	-0.01192959	0.00048899	
268.4	0.06302824	0.06736207	798.39	0.01541592	0.01280566	1328.39	0.00749118	0.00134125	1858.38	0.00346734	0.00532124	2388.38	0.00901995	0.00048999	2918.38	0.22529153	0.24253413	3448.38	0.03843078	0.04078746	3978.38	-0.01205735	0.00048999	
268.6	0.06230087	0.06741624	798.59	0.01441579	0.01280566	1328.59	0.00754912	0.00134397	1858.58	0.00415566	0.00533206	2388.58	0.00809612	0.00049098	2918.58	0.22488576	0.2428287	3448.58	0.0382386	0.04085474	3978.58	-0.01223463	0.00049098	
268.8	0.06189396	0.06747006	798.79	0.01376164	0.01280566	1328.79	0.00792226	0.00134669	1858.78	0.00463408	0.00534285	2388.78	0.00823553	0.00049197	2918.78	0.22502917	0.24312193	3448.78	0.03734735	0.04092181	3978.78	-0.01219571	0.00049197	
269	0.06198145	0.06752354	798.99	0.01408602	0.01280566	1328.99	0.00795586	0.0013494	1858.98	0.00446195	0.00535362	2388.98	0.00767903	0.00049296	2918.98	0.22528954	0.24341384	3448.98	0.03609775	0.04098867	3978.98	-0.01197967	0.00049296	
269.2	0.06185866	0.06757668	799.19	0.01331044	0.01280566	1329.19	0.00837188	0.00135211	1859.18	0.00384096	0.00536437	2389.18	0.00797934	0.00049395	2919.18	0.22446903	0.24370442	3449.18	0.03594757	0.04105533	3979.18	-0.012185	0.00049395	
269.4	0.06258552	0.06762948	799.39	0.0129294	0.01280566	1329.39	0.00746712	0.00135481	1859.38	0.00500377	0.0053751	2389.38	0.00799085	0.00049493	2919.38	0.22434477	0.24399369	3449.38	0.03505396	0.04112179	3979.38	-0.01138536	0.00049493	
269.6	0.06350814	0.06768195	799.59	0.01291739	0.01280566	1329.59	0.0080366	0.00135751	1859.58	0.00437853	0.00538581	2389.58	0.00910632	0.00049592	2919.58	0.22395665	0.24428164	3449.58	0.03371522	0.04118804	3979.58	-0.01151549	0.00049592	
269.8	0.06320746	0.06773408	799.79	0.01320477	0.01280566	1329.79	0.00781929	0.0013602	1859.78	0.00487892	0.0053965	2389.78	0.008844	0.0004969	2919.78	0.22494635	0.24456828	3449.78	0.03388761	0.04125409	3979.78	-0.01167627	0.0004969	
270	0.06303437	0.06778587	799.99	0.01307348	0.01280566	1329.99	0.00791192	0.00136289	1859.98	0.00491209	0.00540716	2389.98	0.00933185	0.00049788	2919.98	0.22589635	0.24485363	3449.98	0.03431396	0.04131993	3979.98	-0.0121926	0.00049788	
270.2	0.06244377	0.06783734	800.19	0.01243574	0.01280566	1330.19	0.00795141	0.00136557	1860.18	0.00561335	0.00541781	2390.18	0.00955604	0.00049885	2920.18	0.2267281	0.24513768	3450.18	0.03425657	0.04138558	3980.18	-0.0104691	0.00049885	
270.4	0.06236541	0.06788847	800.39	0.01276981	0.01280566	1330.39	0.00756275	0.00136824	1860.38	0.00516958	0.00542843	2390.38	0.01025208	0.00049983	2920.38	0.22726724	0.24542044	3450.38	0.03419382	0.04145102	3980.38	-0.00957112	0.00049983	
270.6	0.06244058	0.06793928	800.59	0.01288213	0.01280566	1330.59	0.00686644	0.00137091	1860.58	0.00470835	0.00543903	2390.58	0.0104025	0.0005008	2920.58	0.22773118	0.24570192	3450.58	0.03401885	0.04151626	3980.58	-0.0086569	0.0005008	
270.8	0.06280373	0.06798977	800.79	0.01368395	0.01280566	1330.79	0.00628362	0.00137358	1860.78	0.00524066	0.00544961	2390.78	0.01096347	0.00050177	2920.78	0.22916285	0.24598212	3450.78	0.03488408	0.0415813	3980.78	-0.00775238	0.00050177	
271	0.06300366	0.06803993	800.99	0.01377689	0.01280566	1330.99	0.00576659	0.00137624	1860.98	0.00431189	0.00546017	2390.98	0.0099603	0.00050274	2920.98	0.22998489	0.24626105	3450.98	0.03458633	0.04164615	3980.98	-0.0083236	0.00050274	
271.2	0.06372754	0.06808978	801.19	0.0133377	0.01280566	1331.19	0.00552208	0.00137889	1861.18	0.00329939	0.00547071	2391.18	0.00995051	0.00050371	2921.18	0.23061715	0.24653872	3451.18	0.03466688	0.04171079	3981.18	-0.00804183	0.00050371	
271.4	0.06366241	0.0681393	801.39	0.013788	0.01280566	1331.39	0.00493624	0.00138154	1861.38	0.00277753	0.00548122	2391.38	0.0100858	0.00050467	2921.38	0.23024595	0.24681513	3451.38	0.03509046	0.04177523	3981.38	-0.00733971	0.00050467	
271.6	0.06389324	0.06818851	801.59	0.01411653	0.01280566	1331.59	0.00593986	0.00138418	1861.58	0.00253652	0.00549172	2391.58	0.00960037	0.00050563	2921.58	0.23016992	0.24709028	3451.58	0.03632804	0.04183948	3981.58	-0.00706298	0.00050563	
271.8	0.06374627	0.0682374	801.79	0.01402119	0.01280566	1331.79	0.00661603	0.00138682	1861.78	0.0031529	0.00550219	2391.78	0.00911717	0.0005066	2921.78	0.22976219	0.24736418	3451.78	0.03708193	0.04190353	3981.78	-0.00747354	0.0005066	
272	0.06426551	0.06828599	801.99	0.01409824	0.01280566	1331.99	0.0064716	0.00138945	1861.98	0.00338954	0.00551265	2391.98	0.0091802	0.00050755	2921.98	0.22930336	0.24763685	3451.98	0.03760501	0.04196738	3981.98	-0.00771887	0.00050755	
272.2	0.06426797	0.06833426	802.19	0.01382434	0.01280566	1332.19	0.00632107	0.00139208	1862.18	0.002346	0.00552308	2392.18	0.00898811	0.00050851	2922.18	0.22939693	0.24790827	3452.18	0.03813613	0.04203104	3982.18	-0.00846195	0.00050851	
272.4	0.06438116	0.06838222	802.39	0.01333702	0.01280566	1332.39	0.00659926	0.0013947	1862.38	0.00223072	0.00553349	2392.38	0.008425	0.00050947	2922.38	0.22877991	0.24817846	3452.38	0.03827809	0.0420945	3982.38	-0.0080717	0.00050947	
272.6	0.06406876	0.06842988	802.59	0.01335312	0.01280566	1332.59	0.00609851	0.00139732	1862.58	0.00224819	0.00554388	2392.58	0.00862785	0.00051042	2922.58	0.22792351	0.24844743	3452.58	0.03946882	0.04215777	3982.58	-0.00844529	0.00051042	
272.8	0.06378218	0.06847723	802.79	0.01359399	0.01280566	1332.79	0.00685146	0.00139993	1862.78	0.00204585	0.00555425	2392.78	0.00885958	0.00051137	2922.78	0.22792383	0.24871518	3452.78	0.03921232	0.04222085	3982.78	-0.00788577	0.00051137	
273	0.06505171	0.06852428	802.99	0.01430119	0.01280566	1332.99	0.00659514	0.00140254	1862.98	0.00183698	0.0055646	2392.98	0.00819753	0.00051232	2922.98	0.22760989	0.24898171	3452.98	0.0394856	0.04228373	3982.98	-0.00707535	0.00051232	
273.2	0.06533153	0.06857103	803.19	0.01389301	0.01280566	1333.19	0.00625997	0.00140514	1863.18	0.0014794	0.00557493	2393.18	0.00961466	0.00051327	2923.18	0.22815695	0.24924704	3453.18	0.04041103	0.04234641	3983.18	-0.00698334	0.00051327	
273.4	0.06589214	0.06861749	803.39	0.01406228	0.01280566	1333.39	0.00550554	0.00140773	1863.38	0.00224835	0.00558523	2393.38	0.01029063	0.00051421	2923.38	0.22831036	0.24951116	3453.38	0.04038718	0.04240891	3983.38	-0.00648405	0.00051421	
273.6	0.06560445	0.06866364	803.59	0.01410592	0.01280566	1333.59	0.00556855	0.00141033	1863.58	0.00213942	0.00559552	2393.58	0.01040249	0.00051516	2923.58	0.22865877	0.24977408	3453.58	0.04096913	0.04247121	3983.58	-0.00674521	0.00051516	
273.8	0.06444498	0.0687095	803.79	0.01439534	0.01280566	1333.79	0.0050394	0.00141291	1863.78	0.00254321	0.00560579	2393.78	0.01023043	0.0005161	2923.78	0.2293609	0.25003581	3453.78	0.04218103	0.04253332	3983.78	-0.00680196	0.0005161	
274	0.06398669	0.06875507	803.99	0.01466573	0.01280566	1333.99	0.00562096	0.00141549	1863.98	0.00227421	0.00561603	2393.98	0.01018168	0.00051704	2923.98	0.23050935	0.25029635	3453.98	0.04258189	0.04259525	3983.98	-0.00625873	0.00051704	
274.2	0.0640102	0.06880035	804.19	0.01450127	0.01280566	1334.19	0.00558395	0.00141807	1864.18	0.00183661	0.00562626	2394.18	0.01004811	0.00051798	2924.18	0.23135537	0.25055571	3454.18	0.04275328	0.04265698	3984.18	-0.00554304	0.00051798	
274.4	0.06371955	0.06884534	804.39	0.01448854	0.01280566	1334.39	0.00539767	0.00142064	1864.38	0.00145359	0.00563646	2394.38	0.01124491	0.00051891	2924.38	0.23196962	0.25081389	3454.38	0.04153355	0.04271852	3984.38	-0.00510041	0.00051891	
274.6	0.06479558	0.06889004	804.59	0.014102	0.01280566	1334.59	0.00535224	0.0014232	1864.58	0.00109592	0.00564665	2394.58	0.01101321	0.00051985	2924.58	0.23312888	0.25107091	3454.58	0.04044996	0.04277987	3984.58	-0.00528518	0.00051985	
274.8	0.0650492	0.06893446	804.79	0.01382384	0.01280566	1334.79	0.00580302	0.00142576	1864.78	0.00109881	0.00565681	2394.78	0.01094175	0.00052078	2924.78	0.23416122	0.25132675	3454.78	0.04006663	0.04284104	3984.78	-0.00615235	0.00052078	
275	0.06397464	0.06897859	804.99	0.01304547	0.01280566	1334.99	0.00585625	0.00142831	1864.98	0.0003887	0.00566695	2394.98	0.01026984	0.00052171	2924.98	0.23456737	0.25158144	3454.98	0.03925911	0.04290202	3984.98	-0.00734211	0.00052171	
275.2	0.06444168	0.06902244	805.19	0.01222436	0.01280566	1335.19	0.00572454	0.00143086	1865.18	-0.0002127	0.00567708	2395.18	0.01067677	0.00052264	2925.18	0.23450575	0.25183497	3455.18	0.04027345	0.04296281	3985.18	-0.00662737	0.00052264	
275.4	0.06411749	0.06906601	805.39	0.01264645	0.01280566	1335.39	0.00613246	0.00143341	1865.38	0.00004127	0.00568718	2395.38	0.00914913	0.00052357	2925.38	0.23419922	0.25208735	3455.38	0.04018915	0.04302341	3985.38	-0.00700682	0.00052357	
275.6	0.06542379	0.0691093	805.59	0.0113813	0.01280566	1335.59	0.0064382	0.00143595	1865.58	0.00030812	0.00569726	2395.58	0.00814227	0.00052449	2925.58	0.23475998	0.25233858	3455.58	0.0407045	0.04308383	3985.58	-0.00704678	0.00052449	
275.8	0.06542605	0.06915232	805.79	0.01099288	0.01280566	1335.79	0.00632653	0.00143848	1865.78	0.00096794	0.00570732	2395.78	0.00702803	0.00052541	2925.78	0.23506272	0.25258868	3455.78	0.04107094	0.04314406	3985.78	-0.00754254	0.00052541	
276	0.06549505	0.06919506	805.99	0.01053023	0.01280566	1335.99	0.00540685	0.00144101	1865.98	0.00132845	0.00571736	2395.98	0.00665877	0.00052633	2925.98	0.23528593	0.25283764	3455.98	0.04074119	0.04320411	3985.98	-0.00793717	0.00052633	
276.2	0.06504388	0.06923753	806.19	0.01061023	0.01280566	1336.19	0.00523354	0.00144353	1866.18	0.00148276	0.00572739	2396.18	0.00546494	0.00052725	2926.18	0.23488706	0.25308547	3456.18	0.04100783	0.04326397	3986.18	-0.00833076	0.00052725	
276.4	0.06580245	0.06927972	806.39	0.01069241	0.01280566	1336.39	0.00502597	0.00144605	1866.38	0.0030479	0.00573739	2396.38	0.00491497	0.00052817	2926.38	0.23489657	0.25333218	3456.38	0.04080631	0.04332365	3986.38	-0.00841481	0.00052817	
276.6	0.06591999	0.06932165	806.59	0.01145476	0.01280566	1336.59	0.00407166	0.00144857	1866.58	0.00346649	0.00574737	2396.58	0.00474873	0.00052909	2926.58	0.2347552	0.25357777	3456.58	0.04070026	0.04338315	3986.58	-0.00845815	0.00052909	
276.8	0.06659261	0.06936331	806.79	0.01176893	0.01280566	1336.79	0.00442707	0.00145107	1866.78	0.0038373	0.00575733	2396.78	0.0042656	0.00053	2926.78	0.23505315	0.25382224	3456.78	0.03995621	0.04344247	3986.78	-0.00735702	0.00053	
277	0.06710009	0.06940471	806.99	0.01268138	0.01280566	1336.99	0.00305354	0.00145358	1866.98	0.0045352	0.00576727	2396.98	0.00400375	0.00053091	2926.98	0.23534057	0.25406561	3456.98	0.03967188	0.0435016	3986.98	-0.00826654	0.00053091	
277.2	0.0669519	0.06944584	807.19	0.01254093	0.01280566	1337.19	0.00300081	0.00145608	1867.18	0.00461159	0.0057772	2397.18	0.00445783	0.00053182	2927.18	0.23565688	0.25430787	3457.18	0.03923236	0.04356055	3987.18	-0.00842	0.00053182	
277.4	0.06688496	0.0694867	807.39	0.01326611	0.01280566	1337.39	0.00325039	0.00145857	1867.38	0.0053111	0.0057871	2397.38	0.00348799	0.00053273	2927.38	0.23516738	0.25454903	3457.38	0.03875853	0.04361932	3987.38	-0.0085377	0.00053273	
277.6	0.06680612	0.06952731	807.59	0.01367329	0.01280566	1337.59	0.00296946	0.00146106	1867.58	0.00548788	0.00579698	2397.58	0.00309858	0.00053364	2927.58	0.23531329	0.2547891	3457.58	0.03756566	0.04367791	3987.58	-0.00889322	0.00053364	
277.8	0.06701297	0.06956766	807.79	0.01431608	0.01280566	1337.79	0.00351733	0.00146354	1867.78	0.00606478	0.00580684	2397.78	0.00291903	0.00053454	2927.78	0.2357239	0.25502808	3457.78	0.03773025	0.04373632	3987.78	-0.00939293	0.00053454	
278	0.06747539	0.06960775	807.99	0.01412921	0.01280566	1337.99	0.00399853	0.00146602	1867.98	0.00674634	0.00581668	2397.98	0.00396187	0.00053544	2927.98	0.23662436	0.25526597	3457.98	0.03763621	0.04379455	3987.98	-0.00908183	0.00053544	
278.2	0.06785997	0.06964758	808.19	0.0137927	0.01280566	1338.19	0.00453489	0.00146849	1868.18	0.00797362	0.00582651	2398.18	0.00491083	0.00053634	2928.18	0.23640583	0.25550279	3458.18	0.03719379	0.04385261	3988.18	-0.00857407	0.00053634	
278.4	0.06770127	0.06968716	808.39	0.01258045	0.01280566	1338.39	0.00533028	0.00147096	1868.38	0.00835027	0.00583631	2398.38	0.00569481	0.00053724	2928.38	0.23648231	0.25573853	3458.38	0.03604215	0.04391048	3988.38	-0.00916395	0.00053724	
278.6	0.06834188	0.06972649	808.59	0.01278911	0.01280566	1338.59	0.00558114	0.00147343	1868.58	0.0082012	0.00584609	2398.58	0.00682035	0.00053814	2928.58	0.23714875	0.2559732	3458.58	0.03556703	0.04396818	3988.58	-0.01037828	0.00053814	
278.8	0.06817999	0.06976556	808.79	0.01224708	0.01280566	1338.79	0.00654892	0.00147589	1868.78	0.00808906	0.00585586	2398.78	0.00770653	0.00053904	2928.78	0.23631425	0.25620681	3458.78	0.03598302	0.0440257	3988.78	-0.01073879	0.00053904	
279	0.06724818	0.06980439	808.99	0.01176592	0.01280566	1338.99	0.00661667	0.00147834	1868.98	0.00761873	0.0058656	2398.98	0.00862821	0.00053993	2928.98	0.23641106	0.25643936	3458.98	0.03688345	0.04408304	3988.98	-0.01016908	0.00053993	
279.2	0.06725359	0.06984297	809.19	0.01123274	0.01280566	1339.19	0.00736144	0.00148079	1869.18	0.00697045	0.00587533	2399.18	0.0084297	0.00054082	2929.18	0.23579598	0.25667085	3459.18	0.03836047	0.04414021	3989.18	-0.00933471	0.00054082	
279.4	0.06718493	0.0698813	809.39	0.01120008	0.01280566	1339.39	0.00824218	0.00148323	1869.38	0.00650695	0.00588503	2399.38	0.00818779	0.00054171	2929.38	0.23575776	0.25690129	3459.38	0.03882814	0.0441972	3989.38	-0.00993966	0.00054171	
279.6	0.06697421	0.06991939	809.59	0.00990148	0.01280566	1339.59	0.00832872	0.00148567	1869.58	0.00685186	0.00589472	2399.58	0.00939582	0.0005426	2929.58	0.23678103	0.25713069	3459.58	0.04031489	0.04425402	3989.58	-0.00965767	0.0005426	
279.8	0.06620284	0.06995723	809.79	0.00981534	0.01280566	1339.79	0.007892	0.00148811	1869.78	0.00682618	0.00590439	2399.78	0.00968499	0.00054349	2929.78	0.23596505	0.25735905	3459.78	0.04020951	0.04431066	3989.78	-0.01018484	0.00054349	
280	0.06542021	0.06999483	809.99	0.00885792	0.01280566	1339.99	0.0072601	0.00149053	1869.98	0.00572244	0.00591403	2399.98	0.01033252	0.00054437	2929.98	0.23615265	0.25758637	3459.98	0.04031285	0.04436713	3989.98	-0.01070617	0.00054437	
280.2	0.06489897	0.07003219	810.19	0.00887565	0.01280566	1340.19	0.00731543	0.00149296	1870.18	0.00621523	0.00592366	2400.18	0.01137714	0.00054525	2930.18	0.23594021	0.25781266	3460.18	0.04078903	0.04442343	3990.18	-0.01090746	0.00054525	
280.4	0.06473368	0.07006932	810.39	0.00956346	0.01280566	1340.39	0.0072993	0.00149538	1870.38	0.006492	0.00593327	2400.38	0.01239263	0.00054613	2930.38	0.2364308	0.25803792	3460.38	0.04076599	0.04447955	3990.38	-0.01235367	0.00054613	
280.6	0.0642656	0.07010621	810.59	0.0091774	0.01280566	1340.59	0.00670769	0.00149779	1870.58	0.00630551	0.00594286	2400.58	0.01206834	0.00054701	2930.58	0.23664359	0.25826216	3460.58	0.04043773	0.0445355	3990.58	-0.01196098	0.00054701	
280.8	0.06394163	0.07014286	810.79	0.00922447	0.01280566	1340.79	0.00653819	0.0015002	1870.78	0.00662129	0.00595243	2400.78	0.01179767	0.00054789	2930.78	0.23741897	0.25848538	3460.78	0.04047303	0.04459128	3990.78	-0.0120735	0.00054789	
281	0.06318661	0.07017927	810.99	0.00991462	0.01280566	1340.99	0.00601596	0.00150261	1870.98	0.00647946	0.00596198	2400.98	0.01141422	0.00054877	2930.98	0.23829317	0.2587076	3460.98	0.0403401	0.04464689	3990.98	-0.01151392	0.00054877	
281.2	0.06287692	0.07021546	811.19	0.01061421	0.01280566	1341.19	0.0063904	0.00150501	1871.18	0.00557966	0.00597151	2401.18	0.01130416	0.00054964	2931.18	0.23888354	0.2589288	3461.18	0.04022181	0.04470233	3991.18	-0.01131997	0.00054964	
281.4	0.06221717	0.07025141	811.39	0.01174001	0.01280566	1341.39	0.00647675	0.0015074	1871.38	0.00544158	0.00598102	2401.38	0.0107938	0.00055051	2931.38	0.23991511	0.259149	3461.38	0.03977725	0.0447576	3991.38	-0.01124958	0.00055051	
281.6	0.06236411	0.07028714	811.59	0.01198151	0.01280566	1341.59	0.0063953	0.00150979	1871.58	0.00523827	0.00599052	2401.58	0.01036366	0.00055138	2931.58	0.24056841	0.2593682	3461.58	0.03925619	0.0448127	3991.58	-0.01067159	0.00055138	
281.8	0.06247813	0.07032263	811.79	0.01259958	0.01280566	1341.79	0.00667542	0.00151218	1871.78	0.00572638	0.00599999	2401.78	0.00968756	0.00055225	2931.78	0.24148412	0.25958641	3461.78	0.04006027	0.04486762	3991.78	-0.01003923	0.00055225	
282	0.06266698	0.0703579	811.99	0.01249721	0.01280566	1341.99	0.00605748	0.00151456	1871.98	0.00538562	0.00600945	2401.98	0.00960729	0.00055312	2931.98	0.24236056	0.25980362	3461.98	0.0401748	0.04492239	3991.98	-0.00996571	0.00055312	
282.2	0.06260143	0.07039295	812.19	0.01190837	0.01280566	1342.19	0.00656088	0.00151694	1872.18	0.00509013	0.00601888	2402.18	0.00876318	0.00055398	2932.18	0.24233574	0.26001985	3462.18	0.03977084	0.04497698	3992.18	-0.0100276	0.00055398	
282.4	0.06334735	0.07042777	812.39	0.01202617	0.01280566	1342.39	0.00633819	0.00151931	1872.38	0.00433483	0.0060283	2402.38	0.00860526	0.00055485	2932.38	0.24250857	0.2602351	3462.38	0.03892462	0.0450314	3992.38	-0.01020068	0.00055485	
282.6	0.06428878	0.07046237	812.59	0.01354669	0.01280566	1342.59	0.00634933	0.00152167	1872.58	0.00483434	0.0060377	2402.58	0.00919328	0.00055571	2932.58	0.24276083	0.26044938	3462.58	0.03810261	0.04508566	3992.58	-0.01059137	0.00055571	
282.8	0.06551112	0.07049674	812.79	0.01266104	0.01280566	1342.79	0.00739988	0.00152404	1872.78	0.0044834	0.00604708	2402.78	0.00811778	0.00055657	2932.78	0.24157821	0.26066268	3462.78	0.03833335	0.04513975	3992.78	-0.00964745	0.00055657	
283	0.06546937	0.0705309	812.99	0.01352959	0.01280566	1342.99	0.00652801	0.00152639	1872.98	0.00394931	0.00605644	2402.98	0.00772275	0.00055743	2932.98	0.24174771	0.26087501	3462.98	0.03955175	0.04519368	3992.98	-0.00948186	0.00055743	
283.2	0.06543238	0.07056484	813.19	0.01469738	0.01280566	1343.19	0.00707591	0.00152875	1873.18	0.00434938	0.00606578	2403.18	0.00731578	0.00055828	2933.18	0.24165699	0.26108638	3463.18	0.04043049	0.04524744	3993.18	-0.00991232	0.00055828	
283.4	0.0664065	0.07059857	813.39	0.014582	0.01280566	1343.39	0.00639154	0.00153109	1873.38	0.00367622	0.00607511	2403.38	0.00788106	0.00055914	2933.38	0.24151203	0.26129679	3463.38	0.04082533	0.04530104	3993.38	-0.01104351	0.00055914	
283.6	0.06630126	0.07063207	813.59	0.01415807	0.01280566	1343.59	0.00614822	0.00153344	1873.58	0.00418677	0.00608441	2403.58	0.00883019	0.00055999	2933.58	0.24158668	0.26150625	3463.58	0.04088945	0.04535447	3993.58	-0.01135691	0.00055999	
283.8	0.06728809	0.07066537	813.79	0.01360943	0.01280566	1343.79	0.00521076	0.00153577	1873.78	0.00420151	0.0060937	2403.78	0.00907082	0.00056084	2933.78	0.2413844	0.26171476	3463.78	0.04065698	0.04540774	3993.78	-0.01211712	0.00056084	
284	0.06766704	0.07069845	813.99	0.0132795	0.01280566	1343.99	0.00478247	0.00153811	1873.98	0.00451516	0.00610296	2403.98	0.00971233	0.00056169	2933.98	0.24152794	0.26192232	3463.98	0.04187151	0.04546084	3993.98	-0.01235666	0.00056169	
284.2	0.06786008	0.07073132	814.19	0.01310923	0.01280566	1344.19	0.00464546	0.00154044	1874.18	0.00605054	0.00611221	2404.18	0.01032382	0.00056254	2934.18	0.24185554	0.26212894	3464.18	0.04230084	0.04551378	3994.18	-0.01205064	0.00056254	
284.4	0.0683146	0.07076398	814.39	0.0129647	0.01280566	1344.39	0.00456882	0.00154276	1874.38	0.00638154	0.00612144	2404.38	0.00972678	0.00056339	2934.38	0.24174802	0.26233462	3464.38	0.04297616	0.04556656	3994.38	-0.01261621	0.00056339	
284.6	0.06907495	0.07079643	814.59	0.01207772	0.01280566	1344.59	0.00355501	0.00154508	1874.58	0.00718364	0.00613066	2404.58	0.00940227	0.00056423	2934.58	0.24255605	0.26253937	3464.58	0.04298671	0.04561918	3994.58	-0.01211378	0.00056423	
284.8	0.06885513	0.07082868	814.79	0.01253174	0.01280566	1344.79	0.00330839	0.00154739	1874.78	0.00747713	0.00613985	2404.78	0.00999254	0.00056507	2934.78	0.24315817	0.26274319	3464.78	0.04369353	0.04567163	3994.78	-0.01249727	0.00056507	
285	0.0684442	0.07086072	814.99	0.01366098	0.01280566	1344.99	0.00301092	0.0015497	1874.98	0.00624927	0.00614902	2404.98	0.01030151	0.00056591	2934.98	0.24257547	0.26294609	3464.98	0.04366642	0.04572393	3994.98	-0.0106006	0.00056591	
285.2	0.06853088	0.07089255	815.19	0.01367994	0.01280566	1345.19	0.00331347	0.00155201	1875.18	0.00550596	0.00615818	2405.18	0.01040388	0.00056675	2935.18	0.24273938	0.26314806	3465.18	0.04379594	0.04577606	3995.18	-0.01028343	0.00056675	
285.4	0.06857412	0.07092418	815.39	0.01373184	0.01280566	1345.39	0.0033525	0.00155431	1875.38	0.00531177	0.00616732	2405.38	0.01041796	0.00056759	2935.38	0.2438822	0.26334912	3465.38	0.0432219	0.04582803	3995.38	-0.00984337	0.00056759	
285.6	0.06811409	0.07095561	815.59	0.01353723	0.01280566	1345.59	0.00462785	0.00155661	1875.58	0.00435117	0.00617644	2405.58	0.00923786	0.00056843	2935.58	0.24390869	0.26354927	3465.58	0.04285077	0.04587985	3995.58	-0.0093505	0.00056843	
285.8	0.06780517	0.07098684	815.79	0.01346814	0.01280566	1345.79	0.00527828	0.0015589	1875.78	0.0031728	0.00618554	2405.78	0.0092721	0.00056926	2935.78	0.24467518	0.26374851	3465.78	0.04298436	0.0459315	3995.78	-0.00877533	0.00056926	
286	0.06819364	0.07101787	815.99	0.0135194	0.01280566	1345.99	0.00571124	0.00156119	1875.98	0.00268554	0.00619462	2405.98	0.00906986	0.00057009	2935.98	0.24499883	0.26394685	3465.98	0.04261837	0.045983	3995.98	-0.00869338	0.00057009	
286.2	0.06759731	0.0710487	816.19	0.01263402	0.01280566	1346.19	0.00646207	0.00156347	1876.18	0.00236604	0.00620369	2406.18	0.0088255	0.00057092	2936.18	0.24477147	0.26414428	3466.18	0.04160506	0.04603434	3996.18	-0.0067315	0.00057092	
286.4	0.06734069	0.07107933	816.39	0.01265971	0.01280566	1346.39	0.00651104	0.00156575	1876.38	0.00167339	0.00621274	2406.38	0.0086319	0.00057175	2936.38	0.24501132	0.26434082	3466.38	0.0402037	0.04608552	3996.38	-0.0056629	0.00057175	
286.6	0.06705001	0.07110977	816.59	0.012482	0.01280566	1346.59	0.00700714	0.00156802	1876.58	0.00227316	0.00622177	2406.58	0.00834765	0.00057258	2936.58	0.24525154	0.26453647	3466.58	0.03969918	0.04613655	3996.58	-0.00603068	0.00057258	
286.8	0.06721457	0.07114002	816.79	0.01236011	0.01280566	1346.79	0.0074726	0.00157029	1876.78	0.00224631	0.00623078	2406.78	0.0079192	0.00057341	2936.78	0.24450738	0.26473123	3466.78	0.0395869	0.04618742	3996.78	-0.00481228	0.00057341	
287	0.0666197	0.07117007	816.99	0.01343913	0.01280566	1346.99	0.00698764	0.00157255	1876.98	0.00200477	0.00623977	2406.98	0.00787453	0.00057423	2936.98	0.2452147	0.26492511	3466.98	0.0391728	0.04623813	3996.98	-0.00558972	0.00057423	
287.2	0.0662236	0.07119993	817.19	0.01300346	0.01280566	1347.19	0.0069121	0.00157481	1877.18	0.0012491	0.00624875	2407.18	0.00798728	0.00057505	2937.18	0.24496522	0.2651181	3467.18	0.03896643	0.04628868	3997.18	-0.00576153	0.00057505	
287.4	0.06599108	0.0712296	817.39	0.01298833	0.01280566	1347.39	0.00604438	0.00157707	1877.38	0.00042029	0.0062577	2407.38	0.00788151	0.00057587	2937.38	0.24548136	0.26531023	3467.38	0.03907798	0.04633909	3997.38	-0.00559485	0.00057587	
287.6	0.06606308	0.07125908	817.59	0.0127373	0.01280566	1347.59	0.00552749	0.00157932	1877.58	0.00046127	0.00626664	2407.58	0.00771381	0.00057669	2937.58	0.24615137	0.26550148	3467.58	0.03924341	0.04638933	3997.58	-0.00665169	0.00057669	
287.8	0.06686607	0.07128837	817.79	0.01261327	0.01280566	1347.79	0.00424611	0.00158156	1877.78	0.00116228	0.00627556	2407.78	0.0083314	0.00057751	2937.78	0.24703979	0.26569186	3467.78	0.03943875	0.04643943	3997.78	-0.006646	0.00057751	
288	0.06741051	0.07131747	817.99	0.01248613	0.01280566	1347.99	0.00328214	0.00158381	1877.98	0.00126366	0.00628447	2407.98	0.00888003	0.00057832	2937.98	0.24712399	0.26588138	3467.98	0.03965753	0.04648937	3997.98	-0.00687484	0.00057832	
288.2	0.06811332	0.07134639	818.19	0.01183542	0.01280566	1348.19	0.00209519	0.00158604	1878.18	0.00284073	0.00629335	2408.18	0.00867765	0.00057914	2938.18	0.24773831	0.26607004	3468.18	0.04016326	0.04653915	3998.18	-0.00764163	0.00057914	
288.4	0.06862309	0.07137512	818.39	0.01162617	0.01280566	1348.39	0.00185821	0.00158827	1878.38	0.00346742	0.00630222	2408.38	0.00844595	0.00057995	2938.38	0.24766946	0.26625784	3468.38	0.0402229	0.04658878	3998.38	-0.0091785	0.00057995	
288.6	0.06905932	0.07140367	818.59	0.01212354	0.01280566	1348.59	0.00111048	0.0015905	1878.58	0.00391611	0.00631107	2408.58	0.00942646	0.00058076	2938.58	0.24852593	0.2664448	3468.58	0.04098576	0.04663827	3998.58	-0.01055204	0.00058076	
288.8	0.06820538	0.07143204	818.79	0.01278648	0.01280566	1348.79	0.00139709	0.00159273	1878.78	0.00458999	0.0063199	2408.78	0.00990759	0.00058157	2938.78	0.2477122	0.2666309	3468.78	0.04163761	0.04668759	3998.78	-0.01091117	0.00058157	
289	0.06856187	0.07146023	818.99	0.01352585	0.01280566	1348.99	0.00141601	0.00159495	1878.98	0.00492453	0.00632871	2408.98	0.01033389	0.00058238	2938.98	0.24726007	0.26681616	3468.98	0.04229991	0.04673677	3998.98	-0.01104998	0.00058238	
289.2	0.06905561	0.07148824	819.19	0.0135199	0.01280566	1349.19	0.00246708	0.00159716	1879.18	0.00526555	0.00633751	2409.18	0.01094235	0.00058319	2939.18	0.24838254	0.26700058	3469.18	0.04292184	0.0467858	3999.18	-0.01142027	0.00058319	
289.4	0.0685932	0.07151607	819.39	0.01373985	0.01280566	1349.39	0.00312938	0.00159937	1879.38	0.00526808	0.00634629	2409.38	0.01097271	0.00058399	2939.38	0.24849097	0.26718416	3469.38	0.04313297	0.04683468	3999.38	-0.01231243	0.00058399	
289.6	0.06844328	0.07154372	819.59	0.01420081	0.01280566	1349.59	0.00493348	0.00160158	1879.58	0.00481035	0.00635505	2409.58	0.01028021	0.00058479	2939.58	0.24846815	0.26736691	3469.58	0.04350982	0.0468834	3999.58	-0.01245269	0.00058479	
289.8	0.06877449	0.07157119	819.79	0.01432309	0.01280566	1349.79	0.00580489	0.00160378	1879.78	0.00470834	0.00636379	2409.78	0.01112937	0.00058559	2939.78	0.24945171	0.26754883	3469.78	0.04504438	0.04693198	3999.78	-0.01182863	0.00058559	
290	0.06872924	0.07159849	819.99	0.01400943	0.01280566	1349.99	0.00626461	0.00160597	1879.98	0.00454743	0.00637252	2409.98	0.01064573	0.00058639	2939.98	0.24977458	0.26772993	3469.98	0.04566132	0.04698041	3999.98	-0.01122143	0.00058639	
290.2	0.06796271	0.07162561	820.19	0.01284717	0.01280566	1350.19	0.00695121	0.00160817	1880.18	0.00405094	0.00638123	2410.18	0.01072699	0.00058719	2940.18	0.25038325	0.2679102	3470.18	0.04530097	0.04702869	4000.18	-0.00988817	0.00058719	
290.4	0.06749494	0.07165256	820.39	0.01297587	0.01280566	1350.39	0.00820191	0.00161036	1880.38	0.00403141	0.00638992	2410.38	0.01025676	0.00058799	2940.38	0.25033456	0.26808966	3470.38	0.04511864	0.04707682	4000.38	-0.0094947	0.00058799	
290.6	0.06814416	0.07167934	820.59	0.01342471	0.01280566	1350.59	0.0084029	0.00161254	1880.58	0.00443784	0.00639859	2410.58	0.00963348	0.00058878	2940.58	0.25009199	0.2682683	3470.58	0.04532516	0.0471248	4000.58	-0.00931809	0.00058878	
290.8	0.06874214	0.07170595	820.79	0.01395811	0.01280566	1350.79	0.0085797	0.00161472	1880.78	0.00473242	0.00640725	2410.78	0.00905869	0.00058957	2940.78	0.2498783	0.26844613	3470.78	0.04520816	0.04717264	4000.78	-0.0079272	0.00058957	
291	0.06870949	0.07173239	820.99	0.01462819	0.01280566	1350.99	0.00841518	0.00161689	1880.98	0.0042272	0.00641589	2410.98	0.00804273	0.00059037	2940.98	0.25023212	0.26862316	3470.98	0.04536588	0.04722033	4000.98	-0.00801648	0.00059037	
291.2	0.06849989	0.07175866	821.19	0.01460444	0.01280566	1351.19	0.00794227	0.00161906	1881.18	0.00298213	0.00642451	2411.18	0.00852085	0.00059116	2941.18	0.24983315	0.26879938	3471.18	0.04640526	0.04726787	4001.18	-0.00743946	0.00059116	
291.4	0.06839182	0.07178476	821.39	0.01468602	0.01280566	1351.39	0.00714057	0.00162123	1881.38	0.00331109	0.00643312	2411.38	0.00735227	0.00059194	2941.38	0.25010091	0.2689748	3471.38	0.04641213	0.04731527	4001.38	-0.00761548	0.00059194	
291.6	0.06879228	0.0718107	821.59	0.01436556	0.01280566	1351.59	0.00585298	0.00162339	1881.58	0.00348666	0.0064417	2411.58	0.00716902	0.00059273	2941.58	0.25017581	0.26914943	3471.58	0.04629432	0.04736252	4001.58	-0.00767385	0.00059273	
291.8	0.06893736	0.07183646	821.79	0.01445994	0.01280566	1351.79	0.00462851	0.00162555	1881.78	0.0042711	0.00645027	2411.78	0.00778539	0.00059352	2941.78	0.25052482	0.26932326	3471.78	0.04624643	0.04740963	4001.78	-0.00715177	0.00059352	
292	0.06961001	0.07186207	821.99	0.01419601	0.01280566	1351.99	0.00417311	0.0016277	1881.98	0.00559329	0.00645883	2411.98	0.00793998	0.0005943	2941.98	0.25063916	0.26949631	3471.98	0.04546076	0.04745659	4001.98	-0.00764764	0.0005943	
292.2	0.06976277	0.07188751	822.19	0.0149629	0.01280566	1352.19	0.00343539	0.00162985	1882.18	0.00647847	0.00646736	2412.18	0.00766256	0.00059508	2942.18	0.2501887	0.26966857	3472.18	0.04656126	0.04750341	4002.18	-0.00830698	0.00059508	
292.4	0.06998056	0.07191279	822.39	0.0150097	0.01280566	1352.39	0.00393632	0.001632	1882.38	0.00643456	0.00647588	2412.38	0.0078803	0.00059586	2942.38	0.25058752	0.26984005	3472.38	0.04622017	0.04755009	4002.38	-0.00890956	0.00059586	
292.6	0.06999676	0.07193791	822.59	0.01535742	0.01280566	1352.59	0.00388579	0.00163414	1882.58	0.00628932	0.00648438	2412.58	0.00780076	0.00059664	2942.58	0.25144661	0.27001075	3472.58	0.0463422	0.04759662	4002.58	-0.00954384	0.00059664	
292.8	0.0687998	0.07196287	822.79	0.01527962	0.01280566	1352.79	0.0036612	0.00163627	1882.78	0.00743848	0.00649287	2412.78	0.00762219	0.00059742	2942.78	0.25188955	0.27018068	3472.78	0.04643747	0.04764301	4002.78	-0.00957931	0.00059742	
293	0.06908382	0.07198766	822.99	0.01530957	0.01280566	1352.99	0.00331996	0.0016384	1882.98	0.00701319	0.00650133	2412.98	0.00787859	0.00059819	2942.98	0.25227508	0.27034983	3472.98	0.04597177	0.04768926	4002.98	-0.00998227	0.00059819	
293.2	0.06871181	0.0720123	823.19	0.01500045	0.01280566	1353.19	0.00327735	0.00164053	1883.18	0.00674503	0.00650979	2413.18	0.0078451	0.00059897	2943.18	0.25281787	0.27051822	3473.18	0.04493366	0.04773536	4003.18	-0.01009993	0.00059897	
293.4	0.06830362	0.07203679	823.39	0.01445224	0.01280566	1353.39	0.00299524	0.00164265	1883.38	0.00623889	0.00651822	2413.38	0.00715326	0.00059974	2943.38	0.2529568	0.27068585	3473.38	0.04540764	0.04778132	4003.38	-0.01119097	0.00059974	
293.6	0.06814444	0.07206111	823.59	0.01427718	0.01280566	1353.59	0.00386273	0.00164477	1883.58	0.00601205	0.00652664	2413.58	0.00636059	0.00060051	2943.58	0.25403851	0.27085271	3473.58	0.04537494	0.04782715	4003.58	-0.01185738	0.00060051	
293.8	0.06749166	0.07208528	823.79	0.01412655	0.01280566	1353.79	0.00460485	0.00164689	1883.78	0.00557934	0.00653504	2413.78	0.00688185	0.00060128	2943.78	0.25450507	0.27101882	3473.78	0.04546843	0.04787283	4003.78	-0.01186297	0.00060128	
294	0.06695307	0.0721093	823.99	0.01300236	0.01280566	1353.99	0.00584238	0.001649	1883.98	0.00547331	0.00654342	2413.98	0.0067393	0.00060205	2943.98	0.25436124	0.27118417	3473.98	0.04496759	0.04791837	4003.98	-0.01160146	0.00060205	
294.2	0.06691198	0.07213316	824.19	0.01306863	0.01280566	1354.19	0.00609391	0.0016511	1884.18	0.00550084	0.00655179	2414.18	0.00550865	0.00060281	2944.18	0.2541713	0.27134878	3474.18	0.04407009	0.04796377	4004.18	-0.01076181	0.00060281	
294.4	0.06715305	0.07215687	824.39	0.01341621	0.01280566	1354.39	0.00682097	0.00165321	1884.38	0.00572395	0.00656013	2414.38	0.00520284	0.00060358	2944.38	0.25386185	0.27151263	3474.38	0.04304591	0.04800904	4004.38	-0.01066129	0.00060358	
294.6	0.06746167	0.07218043	824.59	0.01383605	0.01280566	1354.59	0.00720031	0.0016553	1884.58	0.00565503	0.00656847	2414.58	0.00524552	0.00060434	2944.58	0.25434274	0.27167575	3474.58	0.04295706	0.04805416	4004.58	-0.01070391	0.00060434	
294.8	0.06696506	0.07220384	824.79	0.01411646	0.01280566	1354.79	0.00689885	0.0016574	1884.78	0.00591297	0.00657678	2414.78	0.0049434	0.0006051	2944.78	0.25449627	0.27183812	3474.78	0.04241643	0.04809915	4004.78	-0.00967939	0.0006051	
295	0.06571646	0.0722271	824.99	0.0138429	0.01280566	1354.99	0.00701697	0.00165949	1884.98	0.00568701	0.00658508	2414.98	0.00543974	0.00060586	2944.98	0.25425729	0.27199976	3474.98	0.04210483	0.04814399	4004.98	-0.00912015	0.00060586	
295.2	0.06480001	0.07225021	825.19	0.01291104	0.01280566	1355.19	0.00677149	0.00166157	1885.18	0.00598455	0.00659337	2415.18	0.00587055	0.00060662	2945.18	0.25417175	0.27216066	3475.18	0.04267556	0.0481887	4005.18	-0.00848181	0.00060662	
295.4	0.06509702	0.07227318	825.39	0.01249366	0.01280566	1355.39	0.00545692	0.00166365	1885.38	0.0065677	0.00660163	2415.38	0.00621377	0.00060738	2945.38	0.25359183	0.27232084	3475.38	0.04202013	0.04823328	4005.38	-0.00819644	0.00060738	
295.6	0.06491365	0.07229599	825.59	0.01296932	0.01280566	1355.59	0.00461623	0.00166573	1885.58	0.00625187	0.00660988	2415.58	0.00744913	0.00060813	2945.58	0.25397943	0.27248029	3475.58	0.04138933	0.04827771	4005.58	-0.00741542	0.00060813	
295.8	0.06571557	0.07231866	825.79	0.01225044	0.01280566	1355.79	0.00401719	0.0016678	1885.78	0.00614649	0.00661811	2415.78	0.0089061	0.00060889	2945.78	0.25421483	0.27263901	3475.78	0.04173743	0.04832201	4005.78	-0.00782806	0.00060889	
296	0.06669941	0.07234119	825.99	0.01207482	0.01280566	1355.99	0.00403921	0.00166987	1885.98	0.00736993	0.00662633	2415.98	0.01002079	0.00060964	2945.98	0.25430583	0.27279701	3475.98	0.04175005	0.04836618	4005.98	-0.00762384	0.00060964	
296.2	0.06779752	0.07236357	826.19	0.01245911	0.01280566	1356.19	0.00309229	0.00167193	1886.18	0.0064818	0.00663453	2416.18	0.00993518	0.00061039	2946.18	0.25404422	0.2729543	3476.18	0.04234608	0.04841021	4006.18	-0.0077248	0.00061039	
296.4	0.06877336	0.07238581	826.39	0.01191974	0.01280566	1356.39	0.0028034	0.00167399	1886.38	0.00670583	0.00664271	2416.38	0.01035306	0.00061114	2946.38	0.25451027	0.27311088	3476.38	0.0418987	0.0484541	4006.38	-0.00784059	0.00061114	
296.6	0.06929454	0.07240791	826.59	0.01179824	0.01280566	1356.59	0.00270642	0.00167605	1886.58	0.00676691	0.00665088	2416.58	0.00989303	0.00061189	2946.58	0.25462747	0.27326674	3476.58	0.04170989	0.04849786	4006.58	-0.00805534	0.00061189	
296.8	0.07024442	0.07242987	826.79	0.01177691	0.01280566	1356.79	0.00205706	0.0016781	1886.78	0.00621634	0.00665903	2416.78	0.00995432	0.00061263	2946.78	0.25541621	0.2734219	3476.78	0.04285775	0.04854148	4006.78	-0.00716328	0.00061263	
297	0.07120782	0.07245168	826.99	0.01239354	0.01280566	1356.99	0.00200702	0.00168015	1886.98	0.00588007	0.00666717	2416.98	0.00927656	0.00061338	2946.98	0.2556453	0.27357635	3476.98	0.04287991	0.04858497	4006.98	-0.00800861	0.00061338	
297.2	0.07254165	0.07247336	827.19	0.01243868	0.01280566	1357.19	0.00172816	0.00168219	1887.18	0.00610605	0.00667528	2417.18	0.00889289	0.00061412	2947.18	0.25642773	0.2737301	3477.18	0.04404575	0.04862833	4007.18	-0.00863772	0.00061412	
297.4	0.07286192	0.0724949	827.39	0.01234283	0.01280566	1357.39	0.0024524	0.00168423	1887.38	0.00588096	0.00668339	2417.38	0.00766525	0.00061486	2947.38	0.25660614	0.27388316	3477.38	0.04549502	0.04867156	4007.38	-0.00960825	0.00061486	
297.6	0.07324626	0.0725163	827.59	0.01300151	0.01280566	1357.59	0.00356085	0.00168627	1887.58	0.00603957	0.00669147	2417.58	0.00741732	0.0006156	2947.58	0.25660918	0.27403552	3477.58	0.04545087	0.04871465	4007.58	-0.01017963	0.0006156	
297.8	0.07359061	0.07253757	827.79	0.0128464	0.01280566	1357.79	0.00408523	0.0016883	1887.78	0.0058578	0.00669954	2417.78	0.0068478	0.00061634	2947.78	0.25686457	0.27418718	3477.78	0.04614371	0.04875761	4007.78	-0.01051871	0.00061634	
298	0.0738526	0.0725587	827.99	0.01271605	0.01280566	1357.99	0.00506374	0.00169033	1887.98	0.00578167	0.0067076	2417.98	0.00559797	0.00061708	2947.98	0.25712304	0.27433817	3477.98	0.04694789	0.04880044	4007.98	-0.01070358	0.00061708	
298.2	0.07386297	0.07257969	828.19	0.01370673	0.01280566	1358.19	0.00533647	0.00169235	1888.18	0.00573333	0.00671563	2418.18	0.00382889	0.00061782	2948.18	0.25765617	0.27448846	3478.18	0.04723542	0.04884313	4008.18	-0.01052028	0.00061782	
298.4	0.07371795	0.07260055	828.39	0.01424827	0.01280566	1358.39	0.00629453	0.00169437	1888.38	0.00641346	0.00672365	2418.38	0.00429345	0.00061855	2948.38	0.2580434	0.27463808	3478.38	0.04626032	0.0488857	4008.38	-0.01106664	0.00061855	
298.6	0.07210866	0.07262128	828.59	0.01529038	0.01280566	1358.59	0.00594088	0.00169638	1888.58	0.00584545	0.00673166	2418.58	0.00353278	0.00061928	2948.58	0.2584459	0.27478701	3478.58	0.04768272	0.04892813	4008.58	-0.01120747	0.00061928	
298.8	0.07009637	0.07264187	828.79	0.01584004	0.01280566	1358.79	0.00536678	0.00169839	1888.78	0.00563771	0.00673965	2418.78	0.00309489	0.00062001	2948.78	0.25839016	0.27493527	3478.78	0.04790138	0.04897044	4008.78	-0.01009128	0.00062001	
299	0.06869245	0.07266233	828.99	0.01528049	0.01280566	1358.99	0.00578335	0.0017004	1888.98	0.00607643	0.00674762	2418.98	0.0038239	0.00062074	2948.98	0.25908018	0.27508286	3478.98	0.04862314	0.04901261	4008.98	-0.0103193	0.00062074	
299.2	0.06814658	0.07268267	829.19	0.01600265	0.01280566	1359.19	0.00547359	0.0017024	1889.18	0.00631673	0.00675558	2419.18	0.00358868	0.00062147	2949.18	0.25927474	0.27522978	3479.18	0.04859874	0.04905466	4009.18	-0.01065117	0.00062147	
299.4	0.06813809	0.07270287	829.39	0.01689329	0.01280566	1359.39	0.00504192	0.0017044	1889.38	0.00538045	0.00676352	2419.38	0.00447566	0.0006222	2949.38	0.25913486	0.27537603	3479.38	0.04774012	0.04909657	4009.38	-0.01084577	0.0006222	
299.6	0.06853794	0.07272294	829.59	0.01698122	0.01280566	1359.59	0.00527219	0.0017064	1889.58	0.00466278	0.00677144	2419.58	0.00584782	0.00062292	2949.58	0.26023504	0.27552162	3479.58	0.04765927	0.04913836	4009.58	-0.01056412	0.00062292	
299.8	0.06913976	0.07274289	829.79	0.0165742	0.01280566	1359.79	0.00493014	0.00170839	1889.78	0.00516589	0.00677935	2419.78	0.00717574	0.00062365	2949.78	0.26020259	0.27566654	3479.78	0.04822197	0.04918002	4009.78	-0.01028915	0.00062365	
300	0.06934041	0.07276271	829.99	0.01637261	0.01280566	1359.99	0.00497408	0.00171038	1889.98	0.00597269	0.00678725	2419.98	0.00794805	0.00062437	2949.98	0.26022961	0.27581081	3479.98	0.04753964	0.04922155	4009.98	-0.01069275	0.00062437	
300.2	0.06922061	0.0727824	830.19	0.016411	0.01280566	1360.19	0.0043116	0.00171236	1890.18	0.00537047	0.00679512	2420.18	0.00793269	0.00062509	2950.18	0.26005713	0.27595443	3480.18	0.04774891	0.04926296	4010.18	-0.01116206	0.00062509	
300.4	0.06952898	0.07280196	830.39	0.01629599	0.01280566	1360.39	0.00426992	0.00171434	1890.38	0.00537448	0.00680299	2420.38	0.00905966	0.00062581	2950.38	0.26061211	0.27609739	3480.38	0.04750046	0.04930424	4010.38	-0.01113933	0.00062581	
300.6	0.07072338	0.07282141	830.59	0.01587426	0.01280566	1360.59	0.00505692	0.00171631	1890.58	0.0054615	0.00681083	2420.58	0.00935051	0.00062653	2950.58	0.26123334	0.27623971	3480.58	0.04790663	0.04934539	4010.58	-0.01109577	0.00062653	
300.8	0.07244331	0.07284072	830.79	0.01570698	0.01280566	1360.79	0.00437715	0.00171828	1890.78	0.00519889	0.00681866	2420.78	0.00937391	0.00062725	2950.78	0.26228359	0.27638138	3480.78	0.04848005	0.04938641	4010.78	-0.01043885	0.00062725	
301	0.07218814	0.07285992	830.99	0.01503627	0.01280566	1360.99	0.00394085	0.00172025	1890.98	0.0057568	0.00682648	2420.98	0.00905889	0.00062796	2950.98	0.26272077	0.27652241	3480.98	0.04815318	0.04942731	4010.98	-0.01175134	0.00062796	
301.2	0.07328592	0.07287899	831.19	0.0139734	0.01280566	1361.19	0.00421419	0.00172221	1891.18	0.00615901	0.00683427	2421.18	0.01018456	0.00062868	2951.18	0.26296119	0.27666279	3481.18	0.0481365	0.04946808	4011.18	-0.01217483	0.00062868	
301.4	0.07312654	0.07289794	831.39	0.01357722	0.01280566	1361.39	0.00492856	0.00172417	1891.38	0.00585819	0.00684206	2421.38	0.01005919	0.00062939	2951.38	0.26331714	0.27680254	3481.38	0.04869826	0.04950873	4011.38	-0.01165656	0.00062939	
301.6	0.07320101	0.07291676	831.59	0.01371502	0.01280566	1361.59	0.00512212	0.00172613	1891.58	0.00661384	0.00684983	2421.58	0.00985473	0.0006301	2951.58	0.2640035	0.27694166	3481.58	0.04925658	0.04954926	4011.58	-0.01100685	0.0006301	
301.8	0.07307042	0.07293547	831.79	0.0129824	0.01280566	1361.79	0.00533629	0.00172808	1891.78	0.00701222	0.00685758	2421.78	0.0093012	0.00063081	2951.78	0.26516079	0.27708015	3481.78	0.04947161	0.04958965	4011.78	-0.01068791	0.00063081	
302	0.07265066	0.07295406	831.99	0.01325986	0.01280566	1361.99	0.00587554	0.00173003	1891.98	0.00695368	0.00686531	2421.98	0.00834443	0.00063152	2951.98	0.26574187	0.277218	3481.98	0.05008633	0.04962993	4011.98	-0.01056682	0.00063152	
302.2	0.07257884	0.07297253	832.19	0.01335554	0.01280566	1362.19	0.00579221	0.00173197	1892.18	0.00725025	0.00687304	2422.18	0.00842066	0.00063222	2952.18	0.26545502	0.27735524	3482.18	0.0492749	0.04967008	4012.18	-0.01039561	0.00063222	
302.4	0.07258706	0.07299088	832.39	0.01384605	0.01280566	1362.39	0.00596248	0.00173391	1892.38	0.00745881	0.00688074	2422.38	0.00838927	0.00063293	2952.38	0.26496923	0.27749185	3482.38	0.04946129	0.04971011	4012.38	-0.0108401	0.00063293	
302.6	0.07183908	0.07300912	832.59	0.01411762	0.01280566	1362.59	0.00649017	0.00173584	1892.58	0.00644775	0.00688843	2422.58	0.00794646	0.00063363	2952.58	0.26541481	0.27762783	3482.58	0.05014191	0.04975002	4012.58	-0.01072612	0.00063363	
302.8	0.07109706	0.07302724	832.79	0.01447318	0.01280566	1362.79	0.00764399	0.00173778	1892.78	0.00619229	0.00689611	2422.78	0.00809836	0.00063433	2952.78	0.2651003	0.27776321	3482.78	0.04938494	0.0497898	4012.78	-0.01011601	0.00063433	
303	0.07065743	0.07304524	832.99	0.01478399	0.01280566	1362.99	0.00741562	0.0017397	1892.98	0.00619114	0.00690376	2422.98	0.00825837	0.00063503	2952.98	0.26484908	0.27789797	3482.98	0.04873954	0.04982946	4012.98	-0.01086376	0.00063503	
303.2	0.0710569	0.07306313	833.19	0.01464629	0.01280566	1363.19	0.00743038	0.00174163	1893.18	0.00609134	0.00691141	2423.18	0.00815871	0.00063573	2953.18	0.26464699	0.27803211	3483.18	0.04779868	0.049869	4013.18	-0.01041991	0.00063573	
303.4	0.0716696	0.0730809	833.39	0.0147608	0.01280566	1363.39	0.00842117	0.00174355	1893.38	0.00520836	0.00691904	2423.38	0.0086522	0.00063643	2953.38	0.26435845	0.27816565	3483.38	0.04817888	0.04990842	4013.38	-0.01072952	0.00063643	
303.6	0.07292928	0.07309856	833.59	0.01454729	0.01280566	1363.59	0.00852672	0.00174546	1893.58	0.00500695	0.00692665	2423.58	0.00950292	0.00063713	2953.58	0.26428457	0.27829859	3483.58	0.04802327	0.04994772	4013.58	-0.01124118	0.00063713	
303.8	0.07270179	0.07311611	833.79	0.01491897	0.01280566	1363.79	0.00766274	0.00174738	1893.78	0.00471228	0.00693425	2423.78	0.00905528	0.00063782	2953.78	0.26388115	0.27843092	3483.78	0.04780123	0.04998689	4013.78	-0.01170849	0.00063782	
304	0.07222903	0.07313354	833.99	0.01503523	0.01280566	1363.99	0.00738053	0.00174928	1893.98	0.00473631	0.00694183	2423.98	0.00858758	0.00063852	2953.98	0.26363997	0.27856265	3483.98	0.04771834	0.05002595	4013.98	-0.01285584	0.00063852	
304.2	0.07183143	0.07315087	834.19	0.01583308	0.01280566	1364.19	0.00663126	0.00175119	1894.18	0.00397431	0.0069494	2424.18	0.00830115	0.00063921	2954.18	0.26333739	0.27869378	3484.18	0.04757979	0.05006489	4014.18	-0.01291694	0.00063921	
304.4	0.07245817	0.07316808	834.39	0.01618777	0.01280566	1364.39	0.00708585	0.00175309	1894.38	0.00419138	0.00695695	2424.38	0.00843311	0.0006399	2954.38	0.26367073	0.27882431	3484.38	0.04693934	0.05010371	4014.38	-0.01294591	0.0006399	
304.6	0.07272643	0.07318519	834.59	0.01667403	0.01280566	1364.59	0.00699982	0.00175499	1894.58	0.00433514	0.00696449	2424.58	0.0079069	0.00064059	2954.58	0.26318773	0.27895426	3484.58	0.04783991	0.0501424	4014.58	-0.01346171	0.00064059	
304.8	0.07279245	0.07320218	834.79	0.01628704	0.01280566	1364.79	0.00587465	0.00175688	1894.78	0.0046547	0.00697201	2424.78	0.00783215	0.00064128	2954.78	0.26310407	0.27908362	3484.78	0.04748789	0.05018098	4014.78	-0.01292855	0.00064128	
305	0.07164738	0.07321907	834.99	0.01582167	0.01280566	1364.99	0.00593427	0.00175877	1894.98	0.00494286	0.00697952	2424.98	0.00807579	0.00064197	2954.98	0.26288748	0.27921238	3484.98	0.04726449	0.05021944	4014.98	-0.0132157	0.00064197	
305.2	0.07171127	0.07323584	835.19	0.01555864	0.01280566	1365.19	0.00623928	0.00176066	1895.18	0.00592715	0.00698701	2425.18	0.00831185	0.00064265	2955.18	0.26395035	0.27934057	3485.18	0.04730577	0.05025779	4015.18	-0.01297953	0.00064265	
305.4	0.07157594	0.07325251	835.39	0.0158651	0.01280566	1365.39	0.00634354	0.00176254	1895.38	0.00610908	0.00699449	2425.38	0.00816981	0.00064334	2955.38	0.26411306	0.27946817	3485.38	0.0483503	0.05029601	4015.38	-0.01185971	0.00064334	
305.6	0.07118356	0.07326908	835.59	0.01509318	0.01280566	1365.59	0.00662996	0.00176442	1895.58	0.00746828	0.00700195	2425.58	0.00688542	0.00064402	2955.58	0.26431702	0.2795952	3485.58	0.04809039	0.05033412	4015.58	-0.01187208	0.00064402	
305.8	0.07071539	0.07328554	835.79	0.01524906	0.01280566	1365.79	0.00636347	0.00176629	1895.78	0.00721086	0.0070094	2425.78	0.00755642	0.0006447	2955.78	0.26457034	0.27972164	3485.78	0.04887441	0.05037211	4015.78	-0.01188798	0.0006447	
306	0.07079642	0.07330189	835.99	0.01503852	0.01280566	1365.99	0.00605891	0.00176816	1895.98	0.00654404	0.00701683	2425.98	0.0069324	0.00064538	2955.98	0.26421686	0.27984752	3485.98	0.04957602	0.05040999	4015.98	-0.0120087	0.00064538	
306.2	0.0709218	0.07331814	836.19	0.01502434	0.01280566	1366.19	0.0057301	0.00177003	1896.18	0.0067902	0.00702425	2426.18	0.00745599	0.00064606	2956.18	0.26456479	0.27997282	3486.18	0.04954134	0.05044775	4016.18	-0.01219988	0.00064606	
306.4	0.07134941	0.07333429	836.39	0.01556056	0.01280566	1366.39	0.00641456	0.00177189	1896.38	0.00676512	0.00703165	2426.38	0.0068152	0.00064674	2956.38	0.26433283	0.28009756	3486.38	0.04961801	0.05048539	4016.38	-0.01166981	0.00064674	
306.6	0.07116818	0.07335033	836.59	0.01560266	0.01280566	1366.59	0.00593359	0.00177375	1896.58	0.00662917	0.00703904	2426.58	0.00634535	0.00064741	2956.58	0.26471142	0.28022173	3486.58	0.04934261	0.05052292	4016.58	-0.01161336	0.00064741	
306.8	0.07107066	0.07336627	836.79	0.01538471	0.01280566	1366.79	0.00522514	0.00177561	1896.78	0.00660295	0.00704641	2426.78	0.00593	0.00064809	2956.78	0.26397316	0.28034533	3486.78	0.04947382	0.05056033	4016.78	-0.01121801	0.00064809	
307	0.07108733	0.07338211	836.99	0.01512674	0.01280566	1366.99	0.0043725	0.00177746	1896.98	0.00662713	0.00705377	2426.98	0.00573443	0.00064876	2956.98	0.26388656	0.28046838	3486.98	0.04990139	0.05059763	4016.98	-0.01211993	0.00064876	
307.2	0.07163113	0.07339785	837.19	0.01474697	0.01280566	1367.19	0.00483844	0.0017793	1897.18	0.00669562	0.00706111	2427.18	0.00518934	0.00064943	2957.18	0.26425399	0.28059086	3487.18	0.05017743	0.05063481	4017.18	-0.01204184	0.00064943	
307.4	0.07161223	0.07341348	837.39	0.01520929	0.01280566	1367.39	0.00427102	0.00178115	1897.38	0.00599235	0.00706844	2427.38	0.00507107	0.0006501	2957.38	0.26416805	0.28071279	3487.38	0.05042733	0.05067188	4017.38	-0.01226504	0.0006501	
307.6	0.07214225	0.07342902	837.59	0.01504396	0.01280566	1367.59	0.00250249	0.00178299	1897.58	0.0060561	0.00707575	2427.58	0.00444996	0.00065077	2957.58	0.26379443	0.28083417	3487.58	0.05026677	0.05070884	4017.58	-0.01255335	0.00065077	
307.8	0.07190182	0.07344446	837.79	0.01589201	0.01280566	1367.79	0.00187514	0.00178483	1897.78	0.00645967	0.00708305	2427.78	0.00403719	0.00065144	2957.78	0.26326821	0.280955	3487.78	0.05014643	0.05074568	4017.78	-0.01265012	0.00065144	
308	0.07199861	0.0734598	837.99	0.01642712	0.01280566	1367.99	0.00152931	0.00178666	1897.98	0.00603381	0.00709034	2427.98	0.00366769	0.0006521	2957.98	0.26294662	0.28107528	3487.98	0.04970987	0.05078241	4017.98	-0.01259508	0.0006521	
308.2	0.07159641	0.07347504	838.19	0.01649906	0.01280566	1368.19	0.00076911	0.00178849	1898.18	0.00509879	0.00709761	2428.18	0.00406721	0.00065277	2958.18	0.26335119	0.28119501	3488.18	0.04905672	0.05081902	4018.18	-0.01191927	0.00065277	
308.4	0.0715535	0.07349018	838.39	0.01595468	0.01280566	1368.39	0.00126505	0.00179032	1898.38	0.00527363	0.00710486	2428.38	0.00434581	0.00065343	2958.38	0.26413467	0.2813142	3488.38	0.04887557	0.05085553	4018.38	-0.01133611	0.00065343	
308.6	0.07031367	0.07350523	838.59	0.01557083	0.01280566	1368.59	0.00124371	0.00179214	1898.58	0.00572152	0.0071121	2428.58	0.00478716	0.0006541	2958.58	0.26397393	0.28143285	3488.58	0.04906499	0.05089192	4018.58	-0.01119042	0.0006541	
308.8	0.07044656	0.07352018	838.79	0.01494291	0.01280566	1368.79	0.00190935	0.00179396	1898.78	0.00580432	0.00711933	2428.78	0.00585459	0.00065476	2958.78	0.26469177	0.28155097	3488.78	0.04865428	0.0509282	4018.78	-0.01125163	0.00065476	
309	0.07006054	0.07353504	838.99	0.01471465	0.01280566	1368.99	0.00272319	0.00179577	1898.98	0.00650459	0.00712654	2428.98	0.00638124	0.00065542	2958.98	0.26493298	0.28166854	3488.98	0.04815342	0.05096437	4018.98	-0.01194679	0.00065542	
309.2	0.06960618	0.0735498	839.19	0.01296359	0.01280566	1369.19	0.00383712	0.00179758	1899.18	0.00659226	0.00713374	2429.18	0.00751754	0.00065607	2959.18	0.26597266	0.28178558	3489.18	0.04791762	0.05100043	4019.18	-0.01290107	0.00065607	
309.4	0.06989335	0.07356446	839.39	0.01245011	0.01280566	1369.39	0.00469818	0.00179939	1899.38	0.0061806	0.00714092	2429.38	0.00832068	0.00065673	2959.38	0.26578382	0.28190209	3489.38	0.04766405	0.05103638	4019.38	-0.01282852	0.00065673	
309.6	0.06999765	0.07357904	839.59	0.01084526	0.01280566	1369.59	0.00609072	0.0018012	1899.58	0.00530641	0.00714809	2429.58	0.00742453	0.00065739	2959.58	0.26684682	0.28201808	3489.58	0.04836092	0.05107221	4019.58	-0.01346591	0.00065739	
309.8	0.07019269	0.07359352	839.79	0.01082664	0.01280566	1369.79	0.00655928	0.001803	1899.78	0.00436316	0.00715525	2429.78	0.00794561	0.00065804	2959.78	0.26789667	0.28213353	3489.78	0.04945586	0.05110794	4019.78	-0.0132912	0.00065804	
310	0.07100797	0.0736079	839.99	0.01048392	0.01280566	1369.99	0.00667619	0.00180479	1899.98	0.00353245	0.00716239	2429.98	0.00774147	0.00065869	2959.98	0.26834163	0.28224847	3489.98	0.04946878	0.05114356	4019.98	-0.0139271	0.00065869	
310.2	0.07167579	0.0736222	840.19	0.01046805	0.01280566	1370.19	0.00664114	0.00180659	1900.18	0.00332478	0.00716951	2430.18	0.00726383	0.00065935	2960.18	0.26913324	0.28236288	3490.18	0.05023678	0.05117907	4020.18	-0.01470339	0.00065935	
310.4	0.07261864	0.0736364	840.39	0.0115139	0.01280566	1370.39	0.00571925	0.00180838	1900.38	0.0028737	0.00717662	2430.38	0.00681983	0.00066	2960.38	0.26870628	0.28247677	3490.38	0.04995073	0.05121447	4020.38	-0.01413798	0.00066	
310.6	0.07296623	0.07365052	840.59	0.01113842	0.01280566	1370.59	0.00478063	0.00181016	1900.58	0.00308705	0.00718372	2430.58	0.00702149	0.00066065	2960.58	0.26944656	0.28259015	3490.58	0.05070132	0.05124976	4020.58	-0.01439936	0.00066065	
310.8	0.07339147	0.07366454	840.79	0.01047251	0.01280566	1370.79	0.00495853	0.00181194	1900.78	0.00314343	0.0071908	2430.78	0.00758198	0.00066129	2960.78	0.26897869	0.28270301	3490.78	0.05047698	0.05128494	4020.78	-0.0146074	0.00066129	
311	0.07328649	0.07367847	840.99	0.01072248	0.01280566	1370.99	0.0046909	0.00181372	1900.98	0.00293917	0.00719787	2430.98	0.00742011	0.00066194	2960.98	0.26902802	0.28281536	3490.98	0.05122328	0.05132002	4020.98	-0.01465024	0.00066194	
311.2	0.07356668	0.07369232	841.19	0.01064611	0.01280566	1371.19	0.00346744	0.0018155	1901.18	0.00302283	0.00720493	2431.18	0.00733749	0.00066259	2961.18	0.26963061	0.2829272	3491.18	0.05125944	0.05135498	4021.18	-0.01373955	0.00066259	
311.4	0.07403387	0.07370608	841.39	0.01072134	0.01280566	1371.39	0.00291517	0.00181727	1901.38	0.00393739	0.00721197	2431.38	0.00753332	0.00066323	2961.38	0.27045739	0.28303853	3491.38	0.05084881	0.05138984	4021.38	-0.01281632	0.00066323	
311.6	0.07478129	0.07371975	841.59	0.01004209	0.01280566	1371.59	0.00222522	0.00181904	1901.58	0.00448944	0.00721899	2431.58	0.00681364	0.00066387	2961.58	0.27005679	0.28314936	3491.58	0.05039158	0.0514246	4021.58	-0.01202922	0.00066387	
311.8	0.07550687	0.07373333	841.79	0.01118715	0.01280566	1371.79	0.00220984	0.0018208	1901.78	0.00544115	0.007226	2431.78	0.00580782	0.00066451	2961.78	0.27083247	0.28325968	3491.78	0.05026173	0.05145924	4021.78	-0.01112347	0.00066451	
312	0.07590783	0.07374682	841.99	0.01121297	0.01280566	1371.99	0.00188382	0.00182256	1901.98	0.00572876	0.007233	2431.98	0.00566051	0.00066515	2961.98	0.27132928	0.28336951	3491.98	0.04956259	0.05149378	4021.98	-0.00964102	0.00066515	
312.2	0.07522233	0.07376023	842.19	0.01088681	0.01280566	1372.19	0.00157082	0.00182432	1902.18	0.00637166	0.00723999	2432.18	0.00616972	0.00066579	2962.18	0.27254324	0.28347883	3492.18	0.04893807	0.05152822	4022.18	-0.00868813	0.00066579	
312.4	0.07534549	0.07377355	842.39	0.01060082	0.01280566	1372.39	0.00244313	0.00182607	1902.38	0.00723371	0.00724696	2432.38	0.00493965	0.00066643	2962.38	0.27365989	0.28358766	3492.38	0.04844097	0.05156255	4022.38	-0.00786201	0.00066643	
312.6	0.07474425	0.07378679	842.59	0.01099301	0.01280566	1372.59	0.00282747	0.00182783	1902.58	0.00801652	0.00725391	2432.58	0.00469082	0.00066706	2962.58	0.27341373	0.283696	3492.58	0.04892496	0.05159677	4022.58	-0.00872944	0.00066706	
312.8	0.07503929	0.07379995	842.79	0.01115202	0.01280566	1372.79	0.00365955	0.00182957	1902.78	0.00923527	0.00726085	2432.78	0.00537905	0.0006677	2962.78	0.27434807	0.28380385	3492.78	0.04868269	0.05163089	4022.78	-0.00898863	0.0006677	
313	0.07456802	0.07381302	842.99	0.01108733	0.01280566	1372.99	0.00406585	0.00183132	1902.98	0.0105982	0.00726778	2432.98	0.00610712	0.00066833	2962.98	0.27448298	0.2839112	3492.98	0.04761748	0.0516649	4022.98	-0.00945263	0.00066833	
313.2	0.0743862	0.073826	843.19	0.0109648	0.01280566	1373.19	0.00440591	0.00183306	1903.18	0.01039446	0.0072747	2433.18	0.00619694	0.00066896	2963.18	0.27525698	0.28401807	3493.18	0.04702822	0.05169881	4023.18	-0.0098967	0.00066896	
313.4	0.07432859	0.07383891	843.39	0.01242309	0.01280566	1373.39	0.00449616	0.00183479	1903.38	0.01071308	0.0072816	2433.38	0.00603412	0.0006696	2963.38	0.27547778	0.28412445	3493.38	0.04732417	0.05173261	4023.38	-0.00943064	0.0006696	
313.6	0.07455742	0.07385173	843.59	0.01307037	0.01280566	1373.59	0.00535055	0.00183653	1903.58	0.01022106	0.00728848	2433.58	0.00530513	0.00067023	2963.58	0.27539227	0.28423036	3493.58	0.04900831	0.05176632	4023.58	-0.00997291	0.00067023	
313.8	0.07428501	0.07386447	843.79	0.01463392	0.01280566	1373.79	0.00499516	0.00183825	1903.78	0.01030697	0.00729536	2433.78	0.00534738	0.00067085	2963.78	0.27514914	0.28433578	3493.78	0.04965139	0.05179991	4023.78	-0.01060758	0.00067085	
314	0.07488332	0.07387712	843.99	0.01562746	0.01280566	1373.99	0.00425268	0.00183998	1903.98	0.01042689	0.00730222	2433.98	0.00610026	0.00067148	2963.98	0.27357403	0.28444072	3493.98	0.05049475	0.05183341	4023.98	-0.0115975	0.00067148	
314.2	0.07507917	0.0738897	844.19	0.01638262	0.01280566	1374.19	0.00410523	0.0018417	1904.18	0.01062989	0.00730906	2434.18	0.0055753	0.00067211	2964.18	0.27316866	0.28454519	3494.18	0.05117915	0.0518668	4024.18	-0.01175803	0.00067211	
314.4	0.07463609	0.0739022	844.39	0.01757135	0.01280566	1374.39	0.00348643	0.00184342	1904.38	0.00970105	0.00731589	2434.38	0.0061748	0.00067273	2964.38	0.27291103	0.28464918	3494.38	0.05089393	0.05190009	4024.38	-0.01184315	0.00067273	
314.6	0.07428496	0.07391461	844.59	0.01680996	0.01280566	1374.59	0.00343858	0.00184514	1904.58	0.00912571	0.00732271	2434.58	0.00697819	0.00067335	2964.58	0.27190601	0.2847527	3494.58	0.05129776	0.05193328	4024.58	-0.01257899	0.00067335	
314.8	0.07372414	0.07392695	844.79	0.01677467	0.01280566	1374.79	0.00343772	0.00184685	1904.78	0.0087431	0.00732952	2434.78	0.00704204	0.00067398	2964.78	0.27145383	0.28485575	3494.78	0.05156233	0.05196637	4024.78	-0.01301435	0.00067398	
315	0.07334054	0.07393921	844.99	0.01763425	0.01280566	1374.99	0.00317177	0.00184856	1904.98	0.00781211	0.00733631	2434.98	0.00650916	0.0006746	2964.98	0.27162353	0.28495833	3494.98	0.05235847	0.05199935	4024.98	-0.01213532	0.0006746	
315.2	0.07358413	0.07395139	845.19	0.01744014	0.01280566	1375.19	0.00261383	0.00185026	1905.18	0.00706664	0.00734308	2435.18	0.00635419	0.00067522	2965.18	0.27264786	0.28506045	3495.18	0.0527781	0.05203223	4025.18	-0.01173935	0.00067522	
315.4	0.07371852	0.07396349	845.39	0.01768327	0.01280566	1375.39	0.00337109	0.00185197	1905.38	0.00754889	0.00734985	2435.38	0.00543995	0.00067584	2965.38	0.27254329	0.28516211	3495.38	0.05319646	0.05206502	4025.38	-0.01136972	0.00067584	
315.6	0.07432489	0.07397552	845.59	0.01658644	0.01280566	1375.59	0.00316577	0.00185366	1905.58	0.00562431	0.0073566	2435.58	0.0046331	0.00067645	2965.58	0.27213732	0.2852633	3495.58	0.05346752	0.0520977	4025.58	-0.01043114	0.00067645	
315.8	0.07408293	0.07398747	845.79	0.01714407	0.01280566	1375.79	0.00407644	0.00185536	1905.78	0.00559274	0.00736333	2435.78	0.00387474	0.00067707	2965.78	0.27231259	0.28536404	3495.78	0.05428664	0.05213028	4025.78	-0.01006934	0.00067707	
316	0.07353153	0.07399934	845.99	0.01630216	0.01280566	1375.99	0.00449852	0.00185705	1905.98	0.00517089	0.00737006	2435.98	0.00427984	0.00067768	2965.98	0.27229774	0.28546432	3495.98	0.05397012	0.05216276	4025.98	-0.00969256	0.00067768	
316.2	0.07352081	0.07401114	846.19	0.0161399	0.01280566	1376.19	0.00528012	0.00185874	1906.18	0.00391222	0.00737676	2436.18	0.00419978	0.0006783	2966.18	0.27393263	0.28556414	3496.18	0.05391237	0.05219514	4026.18	-0.00941889	0.0006783	
316.4	0.07413953	0.07402286	846.39	0.0156153	0.01280566	1376.39	0.00606164	0.00186042	1906.38	0.00321543	0.00738346	2436.38	0.00308259	0.00067891	2966.38	0.27402437	0.28566351	3496.38	0.05383681	0.05222743	4026.38	-0.00854785	0.00067891	
316.6	0.07326651	0.0740345	846.59	0.01521671	0.01280566	1376.59	0.00667858	0.00186211	1906.58	0.0033637	0.00739014	2436.58	0.00372578	0.00067952	2966.58	0.27420499	0.28576243	3496.58	0.05456266	0.05225961	4026.58	-0.00822854	0.00067952	
316.8	0.0724357	0.07404608	846.79	0.01537873	0.01280566	1376.79	0.00667742	0.00186378	1906.78	0.00388576	0.00739681	2436.78	0.00418976	0.00068013	2966.78	0.27549633	0.2858609	3496.78	0.05389707	0.05229169	4026.78	-0.00744099	0.00068013	
317	0.07232753	0.07405757	846.99	0.01557762	0.01280566	1376.99	0.00703857	0.00186546	1906.98	0.00441273	0.00740347	2436.98	0.00468883	0.00068074	2966.98	0.27577158	0.28595892	3496.98	0.0532845	0.05232368	4026.98	-0.00780137	0.00068074	
317.2	0.07227421	0.074069	847.19	0.0159285	0.01280566	1377.19	0.00614514	0.00186713	1907.18	0.0050647	0.00741011	2437.18	0.004878	0.00068134	2967.18	0.2761516	0.2860565	3497.18	0.0527626	0.05235557	4027.18	-0.0066747	0.00068134	
317.4	0.07176418	0.07408035	847.39	0.01626133	0.01280566	1377.39	0.00622872	0.0018688	1907.38	0.005219	0.00741674	2437.38	0.00543917	0.00068195	2967.38	0.27594288	0.28615364	3497.38	0.05369136	0.05238736	4027.38	-0.00596176	0.00068195	
317.6	0.07215187	0.07409163	847.59	0.01595637	0.01280566	1377.59	0.00555515	0.00187046	1907.58	0.00630395	0.00742336	2437.58	0.00569093	0.00068255	2967.58	0.27546175	0.28625034	3497.58	0.05325788	0.05241905	4027.58	-0.0063186	0.00068255	
317.8	0.07242789	0.07410284	847.79	0.01576279	0.01280566	1377.79	0.00519137	0.00187212	1907.78	0.00707674	0.00742996	2437.78	0.00603564	0.00068316	2967.78	0.27551056	0.28634659	3497.78	0.05270593	0.05245065	4027.78	-0.00734354	0.00068316	
318	0.07367361	0.07411397	847.99	0.0153053	0.01280566	1377.99	0.00440553	0.00187378	1907.98	0.00807507	0.00743655	2437.98	0.0063726	0.00068376	2967.98	0.27533908	0.28644241	3497.98	0.05211342	0.05248215	4027.98	-0.00788078	0.00068376	
318.2	0.07328786	0.07412504	848.19	0.0154624	0.01280566	1378.19	0.00421639	0.00187544	1908.18	0.00757403	0.00744312	2438.18	0.00604654	0.00068436	2968.18	0.27576934	0.2865378	3498.18	0.05175272	0.05251355	4028.18	-0.00833823	0.00068436	
318.4	0.07399608	0.07413603	848.39	0.01509597	0.01280566	1378.39	0.00335821	0.00187709	1908.38	0.00759557	0.00744969	2438.38	0.0063495	0.00068496	2968.38	0.2757506	0.28663275	3498.38	0.05163569	0.05254486	4028.38	-0.00884231	0.00068496	
318.6	0.07463231	0.07414696	848.59	0.01485488	0.01280566	1378.59	0.00249798	0.00187874	1908.58	0.00826413	0.00745624	2438.58	0.00689003	0.00068556	2968.58	0.27578023	0.28672728	3498.58	0.05195427	0.05257607	4028.58	-0.00958538	0.00068556	
318.8	0.07509441	0.07415781	848.79	0.0141334	0.01280566	1378.79	0.00213991	0.00188038	1908.78	0.008658	0.00746277	2438.78	0.00659406	0.00068616	2968.78	0.27590316	0.28682137	3498.78	0.05207321	0.05260718	4028.78	-0.00988657	0.00068616	
319	0.0752808	0.0741686	848.99	0.01469567	0.01280566	1378.99	0.00119995	0.00188202	1908.98	0.008237	0.0074693	2438.98	0.00574989	0.00068675	2968.98	0.27562016	0.28691504	3498.98	0.05305441	0.0526382	4028.98	-0.00982856	0.00068675	
319.2	0.07580282	0.07417931	849.19	0.01407218	0.01280566	1379.19	-0.0000239	0.00188366	1909.18	0.00846051	0.00747581	2439.18	0.00497184	0.00068735	2969.18	0.27614454	0.28700828	3499.18	0.05302883	0.05266912	4029.18	-0.00987592	0.00068735	
319.4	0.0757535	0.07418996	849.39	0.01352325	0.01280566	1379.39	0.00016122	0.0018853	1909.38	0.00797507	0.0074823	2439.38	0.00412155	0.00068794	2969.38	0.2751558	0.2871011	3499.38	0.05240463	0.05269995	4029.38	-0.01092998	0.00068794	
319.6	0.07528665	0.07420054	849.59	0.01236051	0.01280566	1379.59	0.00040216	0.00188693	1909.58	0.00659384	0.00748879	2439.58	0.00429112	0.00068853	2969.58	0.27467505	0.2871935	3499.58	0.05166109	0.05273068	4029.58	-0.01122569	0.00068853	
319.8	0.07385406	0.07421105	849.79	0.01240282	0.01280566	1379.79	0.00133918	0.00188856	1909.78	0.00793562	0.00749526	2439.78	0.00481747	0.00068913	2969.78	0.27485819	0.28728547	3499.78	0.0519521	0.05276132	4029.78	-0.01170891	0.00068913	
320	0.07435702	0.0742215	849.99	0.01298591	0.01280566	1379.99	0.00115721	0.00189018	1909.98	0.00776603	0.00750172	2439.98	0.00471274	0.00068972	2969.98	0.27484932	0.28737704	3499.98	0.05156139	0.05279187	4029.98	-0.01221091	0.00068972	
320.2	0.0745735	0.07423188	850.19	0.01312645	0.01280566	1380.19	0.00178261	0.0018918	1910.18	0.00766744	0.00750816	2440.18	0.00477303	0.0006903	2970.18	0.27538336	0.28746818	3500.18	0.05129768	0.05282232	4030.18	-0.01298098	0.0006903	
320.4	0.07354223	0.07424219	850.39	0.01283585	0.01280566	1380.39	0.00226622	0.00189342	1910.38	0.007303	0.0075146	2440.38	0.00440633	0.00069089	2970.38	0.2753296	0.28755892	3500.38	0.05141176	0.05285268	4030.38	-0.01247454	0.00069089	
320.6	0.07261111	0.07425243	850.59	0.01286394	0.01280566	1380.59	0.00290887	0.00189504	1910.58	0.00700417	0.00752102	2440.58	0.00530949	0.00069148	2970.58	0.27615966	0.28764924	3500.58	0.05188383	0.05288295	4030.58	-0.01318633	0.00069148	
320.8	0.07203837	0.07426261	850.79	0.01329637	0.01280566	1380.79	0.00306696	0.00189665	1910.78	0.00760193	0.00752742	2440.78	0.00626322	0.00069206	2970.78	0.27617753	0.28773915	3500.78	0.05135551	0.05291312	4030.78	-0.01397366	0.00069206	
321	0.07230511	0.07427273	850.99	0.01244671	0.01280566	1380.99	0.00383253	0.00189826	1910.98	0.00885201	0.00753382	2440.98	0.00682047	0.00069265	2970.98	0.27573087	0.28782865	3500.98	0.05156438	0.0529432	4030.98	-0.01404364	0.00069265	
321.2	0.07232274	0.07428278	851.19	0.01263365	0.01280566	1381.19	0.00313191	0.00189986	1911.18	0.00833388	0.0075402	2441.18	0.00770129	0.00069323	2971.18	0.27565626	0.28791775	3501.18	0.05096975	0.05297319	4031.18	-0.01320352	0.00069323	
321.4	0.07219408	0.07429277	851.39	0.0123641	0.01280566	1381.39	0.00340722	0.00190146	1911.38	0.00828135	0.00754657	2441.38	0.00799537	0.00069381	2971.38	0.27565999	0.28800644	3501.38	0.05146974	0.05300308	4031.38	-0.01390279	0.00069381	
321.6	0.07322439	0.07430269	851.59	0.01233726	0.01280566	1381.59	0.00370034	0.00190306	1911.58	0.00909965	0.00755292	2441.58	0.0091696	0.00069439	2971.58	0.27552756	0.28809473	3501.58	0.05139876	0.05303289	4031.58	-0.01436274	0.00069439	
321.8	0.07473822	0.07431255	851.79	0.01228974	0.01280566	1381.79	0.00428063	0.00190466	1911.78	0.00870722	0.00755926	2441.78	0.00961229	0.00069497	2971.78	0.2761517	0.28818262	3501.78	0.05168466	0.0530626	4031.78	-0.01507084	0.00069497	
322	0.0763181	0.07432235	851.99	0.01298727	0.01280566	1381.99	0.00435801	0.00190625	1911.98	0.00899289	0.00756559	2441.98	0.00946239	0.00069555	2971.98	0.27715957	0.28827012	3501.98	0.05218647	0.05309222	4031.98	-0.01524206	0.00069555	
322.2	0.07653164	0.07433208	852.19	0.01396738	0.01280566	1382.19	0.00389224	0.00190784	1912.18	0.00879258	0.00757191	2442.18	0.01037227	0.00069613	2972.18	0.27788806	0.28835721	3502.18	0.05247872	0.05312175	4032.18	-0.01536181	0.00069613	
322.4	0.07785372	0.07434176	852.39	0.01476263	0.01280566	1382.39	0.00441945	0.00190943	1912.38	0.00947956	0.00757822	2442.38	0.0109591	0.00069671	2972.38	0.2785292	0.28844391	3502.38	0.05343716	0.05315119	4032.38	-0.01441276	0.00069671	
322.6	0.0778213	0.07435137	852.59	0.01555344	0.01280566	1382.59	0.00457217	0.00191101	1912.58	0.008454	0.00758451	2442.58	0.01147843	0.00069728	2972.58	0.27893113	0.28853022	3502.58	0.05438702	0.05318054	4032.58	-0.01367753	0.00069728	
322.8	0.07838706	0.07436092	852.79	0.01599681	0.01280566	1382.79	0.00514715	0.00191259	1912.78	0.00821085	0.00759079	2442.78	0.01044048	0.00069785	2972.78	0.2785237	0.28861613	3502.78	0.05524398	0.0532098	4032.78	-0.0127298	0.00069785	
323	0.07836249	0.0743704	852.99	0.01676741	0.01280566	1382.99	0.00448239	0.00191417	1912.98	0.00809585	0.00759705	2442.98	0.00943997	0.00069843	2972.98	0.27896228	0.28870166	3502.98	0.05567856	0.05323897	4032.98	-0.01202743	0.00069843	
323.2	0.07851933	0.07437983	853.19	0.01619109	0.01280566	1383.19	0.00484481	0.00191574	1913.18	0.00775398	0.00760331	2443.18	0.00848854	0.000699	2973.18	0.27948071	0.28878679	3503.18	0.05404663	0.05326805	4033.18	-0.01157504	0.000699	
323.4	0.07859369	0.0743892	853.39	0.01602928	0.01280566	1383.39	0.00519774	0.00191731	1913.38	0.0059611	0.00760955	2443.38	0.00839921	0.00069957	2973.38	0.27946254	0.28887155	3503.38	0.05384532	0.05329704	4033.38	-0.01138473	0.00069957	
323.6	0.07879076	0.07439851	853.59	0.01660775	0.01280566	1383.59	0.00394964	0.00191888	1913.58	0.00560671	0.00761578	2443.58	0.00820279	0.00070014	2973.58	0.27970695	0.28895591	3503.58	0.05408962	0.05332595	4033.58	-0.01096954	0.00070014	
323.8	0.07831777	0.07440776	853.79	0.0172915	0.01280566	1383.79	0.0043427	0.00192044	1913.78	0.00616968	0.007622	2443.78	0.00746378	0.0007007	2973.78	0.2803749	0.2890399	3503.78	0.05415808	0.05335476	4033.78	-0.01026893	0.0007007	
324	0.07923832	0.07441694	853.99	0.01731787	0.01280566	1383.99	0.00426643	0.001922	1913.98	0.00481942	0.0076282	2443.98	0.00678662	0.00070127	2973.98	0.28013329	0.2891235	3503.98	0.05387705	0.05338349	4033.98	-0.0100623	0.00070127	
324.2	0.07825339	0.07442608	854.19	0.0166517	0.01280566	1384.19	0.00352437	0.00192356	1914.18	0.00413302	0.00763439	2444.18	0.00643948	0.00070184	2974.18	0.28080023	0.28920672	3504.18	0.05376553	0.05341212	4034.18	-0.0097114	0.00070184	
324.4	0.07753061	0.07443515	854.39	0.01605331	0.01280566	1384.39	0.0036008	0.00192512	1914.38	0.00402562	0.00764057	2444.38	0.00619169	0.0007024	2974.38	0.28112277	0.28928957	3504.38	0.05447449	0.05344067	4034.38	-0.00885512	0.0007024	
324.6	0.07737781	0.07444416	854.59	0.01578268	0.01280566	1384.59	0.00366339	0.00192667	1914.58	0.00474246	0.00764674	2444.58	0.00622417	0.00070297	2974.58	0.28130157	0.28937204	3504.58	0.05462722	0.05346913	4034.58	-0.00905971	0.00070297	
324.8	0.07627745	0.07445312	854.79	0.01492594	0.01280566	1384.79	0.00375249	0.00192822	1914.78	0.00550112	0.00765289	2444.78	0.00569308	0.00070353	2974.78	0.28071921	0.28945413	3504.78	0.05502038	0.05349751	4034.78	-0.00874793	0.00070353	
325	0.07548667	0.07446202	854.99	0.01387966	0.01280566	1384.99	0.00337419	0.00192976	1914.98	0.00643226	0.00765904	2444.98	0.0041957	0.00070409	2974.98	0.28068871	0.28953586	3504.98	0.05547959	0.0535258	4034.98	-0.00840166	0.00070409	
325.2	0.07419899	0.07447086	855.19	0.01319924	0.01280566	1385.19	0.00317223	0.0019313	1915.18	0.00640658	0.00766517	2445.18	0.00433969	0.00070465	2975.18	0.28096426	0.28961721	3505.18	0.05504748	0.053554	4035.18	-0.00793275	0.00070465	
325.4	0.07361393	0.07447965	855.39	0.01215311	0.01280566	1385.39	0.00321085	0.00193284	1915.38	0.00687005	0.00767129	2445.38	0.00384069	0.00070521	2975.38	0.28138964	0.28969819	3505.38	0.05477047	0.05358211	4035.38	-0.00811605	0.00070521	
325.6	0.07371993	0.07448838	855.59	0.0115847	0.01280566	1385.59	0.00328528	0.00193438	1915.58	0.00749232	0.00767739	2445.58	0.00413157	0.00070576	2975.58	0.2814255	0.28977881	3505.58	0.05511989	0.05361014	4035.58	-0.00894141	0.00070576	
325.8	0.0742215	0.07449705	855.79	0.01146269	0.01280566	1385.79	0.00272454	0.00193591	1915.78	0.00824452	0.00768348	2445.78	0.00490128	0.00070632	2975.78	0.28200091	0.28985906	3505.78	0.0545192	0.05363808	4035.78	-0.01009937	0.00070632	
326	0.07349937	0.07450567	855.99	0.01186534	0.01280566	1385.99	0.00257423	0.00193744	1915.98	0.00859293	0.00768957	2445.98	0.00490501	0.00070688	2975.98	0.28353076	0.28993895	3505.98	0.0547591	0.05366594	4035.98	-0.01068676	0.00070688	
326.2	0.07228625	0.07451424	856.19	0.01134016	0.01280566	1386.19	0.00249916	0.00193897	1916.18	0.00940379	0.00769563	2446.18	0.00492401	0.00070743	2976.18	0.28407541	0.29001847	3506.18	0.05437405	0.05369371	4036.18	-0.01079029	0.00070743	
326.4	0.07246544	0.07452274	856.39	0.01169567	0.01280566	1386.39	0.0034953	0.00194049	1916.38	0.0088042	0.00770169	2446.38	0.00539895	0.00070798	2976.38	0.28371013	0.29009764	3506.38	0.05471937	0.05372139	4036.38	-0.01113519	0.00070798	
326.6	0.07330834	0.0745312	856.59	0.01083899	0.01280566	1386.59	0.00347458	0.00194201	1916.58	0.00865533	0.00770774	2446.58	0.00505442	0.00070854	2976.58	0.28388501	0.29017644	3506.58	0.05514976	0.05374899	4036.58	-0.01072547	0.00070854	
326.8	0.07421497	0.0745396	856.79	0.01119384	0.01280566	1386.79	0.0037524	0.00194353	1916.78	0.00894947	0.00771377	2446.78	0.00464163	0.00070909	2976.78	0.28357896	0.29025489	3506.78	0.05465939	0.05377651	4036.78	-0.01128929	0.00070909	
327	0.07473267	0.07454795	856.99	0.01076612	0.01280566	1386.99	0.00399368	0.00194505	1916.98	0.0087452	0.00771979	2446.98	0.00478931	0.00070964	2976.98	0.28319369	0.29033298	3506.98	0.05455415	0.05380394	4036.98	-0.01114836	0.00070964	
327.2	0.07554185	0.07455624	857.19	0.01037748	0.01280566	1387.19	0.00399001	0.00194656	1917.18	0.00815959	0.0077258	2447.18	0.00459887	0.00071019	2977.18	0.28312633	0.29041072	3507.18	0.0544008	0.05383129	4037.18	-0.0104082	0.00071019	
327.4	0.07708187	0.07456448	857.39	0.01075807	0.01280566	1387.39	0.00389892	0.00194807	1917.38	0.00751448	0.00773179	2447.38	0.00502416	0.00071073	2977.38	0.28250471	0.2904881	3507.38	0.054787	0.05385855	4037.38	-0.01063991	0.00071073	
327.6	0.078589	0.07457267	857.59	0.01146891	0.01280566	1387.59	0.00387133	0.00194957	1917.58	0.00768052	0.00773778	2447.58	0.00486546	0.00071128	2977.58	0.28282399	0.29056513	3507.58	0.05533764	0.05388573	4037.58	-0.01098479	0.00071128	
327.8	0.07844663	0.07458081	857.79	0.01125427	0.01280566	1387.79	0.00545901	0.00195107	1917.78	0.00810062	0.00774375	2447.78	0.00533534	0.00071183	2977.78	0.28295696	0.29064182	3507.78	0.05476433	0.05391283	4037.78	-0.01062756	0.00071183	
328	0.07925691	0.07458889	857.99	0.01154353	0.01280566	1387.99	0.00597717	0.00195257	1917.98	0.00803682	0.00774971	2447.98	0.0059193	0.00071237	2977.98	0.28292506	0.29071815	3507.98	0.05450146	0.05393984	4037.98	-0.0098027	0.00071237	
328.2	0.07885925	0.07459693	858.19	0.01200559	0.01280566	1388.19	0.00499659	0.00195407	1918.18	0.00883689	0.00775566	2448.18	0.00528391	0.00071291	2978.18	0.28279957	0.29079414	3508.18	0.0545931	0.05396677	4038.18	-0.00950318	0.00071291	
328.4	0.07893605	0.07460491	858.39	0.01182109	0.01280566	1388.39	0.00554223	0.00195556	1918.38	0.00929479	0.0077616	2448.38	0.00530881	0.00071345	2978.38	0.28277999	0.29086979	3508.38	0.05461139	0.05399362	4038.38	-0.00915931	0.00071345	
328.6	0.07880648	0.07461284	858.59	0.01245063	0.01280566	1388.59	0.00608119	0.00195705	1918.58	0.00986209	0.00776752	2448.58	0.00447303	0.000714	2978.58	0.28330942	0.29094509	3508.58	0.05407089	0.05402039	4038.58	-0.00907699	0.000714	
328.8	0.0778507	0.07462072	858.79	0.01280047	0.01280566	1388.79	0.00573788	0.00195854	1918.78	0.00991284	0.00777343	2448.78	0.00412893	0.00071454	2978.78	0.28326953	0.29102005	3508.78	0.05381247	0.05404707	4038.78	-0.00877309	0.00071454	
329	0.07664863	0.07462855	858.99	0.01357867	0.01280566	1388.99	0.00542305	0.00196003	1918.98	0.01034559	0.00777933	2448.98	0.00417794	0.00071507	2978.98	0.28267501	0.29109467	3508.98	0.05338265	0.05407367	4038.98	-0.0084134	0.00071507	
329.2	0.07653669	0.07463633	859.19	0.01320094	0.01280566	1389.19	0.0052757	0.00196151	1919.18	0.00999519	0.00778522	2449.18	0.00461705	0.00071561	2979.18	0.28284264	0.29116895	3509.18	0.05296672	0.05410019	4039.18	-0.00886925	0.00071561	
329.4	0.07607089	0.07464406	859.39	0.01376546	0.01280566	1389.39	0.00495803	0.00196299	1919.38	0.00962338	0.0077911	2449.38	0.00458142	0.00071615	2979.38	0.28371396	0.29124289	3509.38	0.05242669	0.05412663	4039.38	-0.00944091	0.00071615	
329.6	0.07608911	0.07465174	859.59	0.01442143	0.01280566	1389.59	0.00477924	0.00196446	1919.58	0.01052792	0.00779696	2449.58	0.00524086	0.00071668	2979.58	0.28364688	0.2913165	3509.58	0.05316071	0.05415299	4039.58	-0.01022743	0.00071668	
329.8	0.07561658	0.07465937	859.79	0.0155946	0.01280566	1389.79	0.00460364	0.00196593	1919.78	0.01055164	0.00780282	2449.78	0.00624486	0.00071722	2979.78	0.28505577	0.29138978	3509.78	0.05335449	0.05417927	4039.78	-0.01028641	0.00071722	
330	0.07462476	0.07466695	859.99	0.01534868	0.01280566	1389.99	0.00499312	0.0019674	1919.98	0.00977692	0.00780866	2449.98	0.00553834	0.00071775	2979.98	0.28583593	0.29146272	3509.98	0.05287911	0.05420546	4039.98	-0.01056911	0.00071775	
330.2	0.07420397	0.07467449	860.19	0.01568905	0.01280566	1390.19	0.00525026	0.00196887	1920.18	0.00983524	0.00781449	2450.18	0.00530219	0.00071828	2980.18	0.2857045	0.29153533	3510.18	0.0527334	0.05423158	4040.18	-0.01124067	0.00071828	
330.4	0.07532057	0.07468197	860.39	0.01600574	0.01280566	1390.39	0.00511632	0.00197033	1920.38	0.00883215	0.00782031	2450.38	0.00617775	0.00071882	2980.38	0.28574659	0.29160762	3510.38	0.05266057	0.05425761	4040.38	-0.01197224	0.00071882	
330.6	0.07622139	0.07468941	860.59	0.01576852	0.01280566	1390.59	0.0052823	0.00197179	1920.58	0.00859954	0.00782612	2450.58	0.00624996	0.00071935	2980.58	0.28590243	0.29167957	3510.58	0.05249961	0.05428357	4040.58	-0.01208149	0.00071935	
330.8	0.07602484	0.0746968	860.79	0.01628309	0.01280566	1390.79	0.00523684	0.00197325	1920.78	0.008218	0.00783191	2450.78	0.00722521	0.00071987	2980.78	0.28601598	0.2917512	3510.78	0.05268538	0.05430944	4040.78	-0.01265529	0.00071987	
331	0.07701447	0.07470415	860.99	0.01555094	0.01280566	1390.99	0.00559714	0.00197471	1920.98	0.00833448	0.0078377	2450.98	0.00807275	0.0007204	2980.98	0.28585895	0.2918225	3510.98	0.05318552	0.05433524	4040.98	-0.01294847	0.0007204	
331.2	0.07810636	0.07471144	861.19	0.01480648	0.01280566	1391.19	0.00517149	0.00197616	1921.18	0.00813384	0.00784347	2451.18	0.0075235	0.00072093	2981.18	0.28540948	0.29189348	3511.18	0.05351833	0.05436096	4041.18	-0.01320412	0.00072093	
331.4	0.07823995	0.07471869	861.39	0.01434535	0.01280566	1391.39	0.00554887	0.00197761	1921.38	0.00798403	0.00784923	2451.38	0.0085681	0.00072146	2981.38	0.28488316	0.29196414	3511.38	0.05422495	0.0543866	4041.38	-0.01376881	0.00072146	
331.6	0.07855334	0.0747259	861.59	0.01468868	0.01280566	1391.59	0.00555191	0.00197905	1921.58	0.0081252	0.00785498	2451.58	0.00927606	0.00072198	2981.58	0.28526518	0.29203448	3511.58	0.05434307	0.05441216	4041.58	-0.01399531	0.00072198	
331.8	0.07758485	0.07473306	861.79	0.01461138	0.01280566	1391.79	0.0056114	0.0019805	1921.78	0.00908357	0.00786071	2451.78	0.009744	0.0007225	2981.78	0.2850326	0.29210449	3511.78	0.05396928	0.05443764	4041.78	-0.01369022	0.0007225	
332	0.07780432	0.07474017	861.99	0.0143749	0.01280566	1391.99	0.00478761	0.00198194	1921.98	0.00947425	0.00786644	2451.98	0.00980441	0.00072303	2981.98	0.28465719	0.29217419	3511.98	0.05425726	0.05446304	4041.98	-0.01316267	0.00072303	
332.2	0.07738754	0.07474724	862.19	0.01410951	0.01280566	1392.19	0.00451548	0.00198338	1922.18	0.00980598	0.00787215	2452.18	0.00939238	0.00072355	2982.18	0.28499563	0.29224358	3512.18	0.05458898	0.05448837	4042.18	-0.01347717	0.00072355	
332.4	0.07627783	0.07475426	862.39	0.01411365	0.01280566	1392.39	0.00429109	0.00198481	1922.38	0.0100498	0.00787786	2452.38	0.0088575	0.00072407	2982.38	0.28642358	0.29231265	3512.38	0.05461972	0.05451362	4042.38	-0.01307467	0.00072407	
332.6	0.07537973	0.07476123	862.59	0.01445026	0.01280566	1392.59	0.00385672	0.00198624	1922.58	0.01062918	0.00788355	2452.58	0.00820293	0.00072459	2982.58	0.28661769	0.2923814	3512.58	0.05494581	0.05453879	4042.58	-0.01314941	0.00072459	
332.8	0.07475195	0.07476817	862.79	0.01478171	0.01280566	1392.79	0.00389827	0.00198767	1922.78	0.01092623	0.00788923	2452.78	0.00825824	0.00072511	2982.78	0.28704733	0.29244985	3512.78	0.05526875	0.05456388	4042.78	-0.01239007	0.00072511	
333	0.07416363	0.07477506	862.99	0.01489523	0.01280566	1392.99	0.00368611	0.0019891	1922.98	0.01122562	0.0078949	2452.98	0.0077008	0.00072562	2982.98	0.28678681	0.29251798	3512.98	0.05576351	0.0545889	4042.98	-0.01172168	0.00072562	
333.2	0.07500194	0.0747819	863.19	0.01441859	0.01280566	1393.19	0.00287295	0.00199052	1923.18	0.0112627	0.00790056	2453.18	0.00669547	0.00072614	2983.18	0.28772044	0.29258581	3513.18	0.05630336	0.05461384	4043.18	-0.0123021	0.00072614	
333.4	0.07417973	0.0747887	863.39	0.01585343	0.01280566	1393.39	0.0035899	0.00199194	1923.38	0.01113581	0.0079062	2453.38	0.00669469	0.00072666	2983.38	0.28925108	0.29265332	3513.38	0.05659725	0.0546387	4043.38	-0.01213049	0.00072666	
333.6	0.07427854	0.07479546	863.59	0.01671562	0.01280566	1393.59	0.00371256	0.00199336	1923.58	0.01161645	0.00791184	2453.58	0.00668005	0.00072717	2983.58	0.29012454	0.29272053	3513.58	0.05756113	0.05466349	4043.58	-0.0115376	0.00072717	
333.8	0.0733983	0.07480217	863.79	0.01713505	0.01280566	1393.79	0.00465164	0.00199477	1923.78	0.01095578	0.00791746	2453.78	0.00678466	0.00072768	2983.78	0.29171718	0.29278744	3513.78	0.05775586	0.0546882	4043.78	-0.01227004	0.00072768	
334	0.07349445	0.07480884	863.99	0.01722237	0.01280566	1393.99	0.00582532	0.00199618	1923.98	0.01000342	0.00792307	2453.98	0.00696633	0.0007282	2983.98	0.29156169	0.29285404	3513.98	0.05710848	0.05471283	4043.98	-0.01244117	0.0007282	
334.2	0.07438878	0.07481547	864.19	0.0178211	0.01280566	1394.19	0.00659853	0.00199759	1924.18	0.00937957	0.00792867	2454.18	0.00708647	0.00072871	2984.18	0.29186697	0.29292034	3514.18	0.05763102	0.05473739	4044.18	-0.01230886	0.00072871	
334.4	0.07524674	0.07482206	864.39	0.01711043	0.01280566	1394.39	0.00692112	0.001999	1924.38	0.00898832	0.00793426	2454.38	0.00753509	0.00072922	2984.38	0.29234917	0.29298634	3514.38	0.05662316	0.05476187	4044.38	-0.01261366	0.00072922	
334.6	0.07519775	0.0748286	864.59	0.01651704	0.01280566	1394.59	0.00757688	0.0020004	1924.58	0.00783892	0.00793984	2454.58	0.00807487	0.00072973	2984.58	0.29282702	0.29305204	3514.58	0.0560696	0.05478628	4044.58	-0.01414137	0.00072973	
334.8	0.07544988	0.0748351	864.79	0.01683984	0.01280566	1394.79	0.00745497	0.0020018	1924.78	0.00759988	0.00794541	2454.78	0.008118	0.00073023	2984.78	0.29283557	0.29311744	3514.78	0.05670401	0.05481062	4044.78	-0.01446821	0.00073023	
335	0.07571882	0.07484157	864.99	0.01578315	0.01280566	1394.99	0.00799255	0.0020032	1924.98	0.00695548	0.00795096	2454.98	0.0081059	0.00073074	2984.98	0.29233768	0.29318255	3514.98	0.05662892	0.05483488	4044.98	-0.01462331	0.00073074	
335.2	0.07520886	0.07484799	865.19	0.01491851	0.01280566	1395.19	0.00835769	0.00200459	1925.18	0.006629	0.00795651	2455.18	0.00828406	0.00073125	2985.18	0.29088198	0.29324736	3515.18	0.05624865	0.05485906	4045.18	-0.01420031	0.00073125	
335.4	0.07522962	0.07485436	865.39	0.01414828	0.01280566	1395.39	0.00871827	0.00200599	1925.38	0.0074057	0.00796204	2455.38	0.0088821	0.00073175	2985.38	0.29026941	0.29331188	3515.38	0.05646016	0.05488317	4045.38	-0.014078	0.00073175	
335.6	0.07578108	0.0748607	865.59	0.01447809	0.01280566	1395.59	0.00931195	0.00200737	1925.58	0.00807723	0.00796757	2455.58	0.00843995	0.00073226	2985.58	0.29046934	0.2933761	3515.58	0.05620243	0.05490721	4045.58	-0.01504653	0.00073226	
335.8	0.07591365	0.074867	865.79	0.01376563	0.01280566	1395.79	0.00849444	0.00200876	1925.78	0.00837747	0.00797308	2455.78	0.00878944	0.00073276	2985.78	0.28960756	0.29344003	3515.78	0.05588243	0.05493117	4045.78	-0.0141425	0.00073276	
336	0.0756654	0.07487326	865.99	0.01346534	0.01280566	1395.99	0.00790821	0.00201014	1925.98	0.0091814	0.00797858	2455.98	0.00845109	0.00073326	2985.98	0.28991312	0.29350367	3515.98	0.05566264	0.05495506	4045.98	-0.01412114	0.00073326	
336.2	0.07482829	0.07487947	866.19	0.01315599	0.01280566	1396.19	0.0071703	0.00201153	1926.18	0.00918	0.00798407	2456.18	0.00740588	0.00073376	2986.18	0.28986671	0.29356703	3516.18	0.05566363	0.05497888	4046.18	-0.01462548	0.00073376	
336.4	0.07454196	0.07488565	866.39	0.01298248	0.01280566	1396.39	0.00554592	0.0020129	1926.38	0.00889242	0.00798955	2456.38	0.00674266	0.00073426	2986.38	0.28946206	0.29363009	3516.38	0.05576866	0.05500262	4046.38	-0.01412247	0.00073426	
336.6	0.07439622	0.07489179	866.59	0.01256593	0.01280566	1396.59	0.00417518	0.00201428	1926.58	0.00934548	0.00799501	2456.58	0.00635839	0.00073476	2986.58	0.28821151	0.29369287	3516.58	0.05603594	0.05502629	4046.58	-0.01352602	0.00073476	
336.8	0.07504205	0.07489789	866.79	0.01285544	0.01280566	1396.79	0.00371914	0.00201565	1926.78	0.00992493	0.00800047	2456.78	0.00641947	0.00073526	2986.78	0.28846889	0.29375537	3516.78	0.0564102	0.05504989	4046.78	-0.01264765	0.00073526	
337	0.07533982	0.07490395	866.99	0.01314917	0.01280566	1396.99	0.00268592	0.00201702	1926.98	0.00999255	0.00800592	2456.98	0.00555739	0.00073576	2986.98	0.28802407	0.29381758	3516.98	0.05662634	0.05507341	4046.98	-0.01153389	0.00073576	
337.2	0.0750007	0.07490997	867.19	0.01401477	0.01280566	1397.19	0.0023731	0.00201839	1927.18	0.00929106	0.00801135	2457.18	0.0055414	0.00073625	2987.18	0.28871963	0.29387951	3517.18	0.05580141	0.05509687	4047.18	-0.01157368	0.00073625	
337.4	0.07466921	0.07491595	867.39	0.01532473	0.01280566	1397.39	0.00277802	0.00201975	1927.38	0.00891748	0.00801678	2457.38	0.00545524	0.00073675	2987.38	0.29077835	0.29394116	3517.38	0.05579779	0.05512025	4047.38	-0.01154182	0.00073675	
337.6	0.07522721	0.0749219	867.59	0.01596716	0.01280566	1397.59	0.00248656	0.00202111	1927.58	0.00862096	0.00802219	2457.58	0.00521398	0.00073724	2987.58	0.2919454	0.29400252	3517.58	0.05679575	0.05514356	4047.58	-0.01125063	0.00073724	
337.8	0.07606067	0.0749278	867.79	0.01639476	0.01280566	1397.79	0.00258715	0.00202247	1927.78	0.00804059	0.00802759	2457.78	0.00445687	0.00073773	2987.78	0.29187241	0.29406361	3517.78	0.05681976	0.0551668	4047.78	-0.01177115	0.00073773	
338	0.07712403	0.07493367	867.99	0.01724317	0.01280566	1397.99	0.00275152	0.00202383	1927.98	0.00676189	0.00803298	2457.98	0.0044583	0.00073823	2987.98	0.29264023	0.29412443	3517.98	0.05738123	0.05518996	4047.98	-0.0116252	0.00073823	
338.2	0.07779277	0.07493951	868.19	0.01746669	0.01280566	1398.19	0.00206913	0.00202518	1928.18	0.00537114	0.00803836	2458.18	0.00446035	0.00073872	2988.18	0.29302664	0.29418496	3518.18	0.05738718	0.05521306	4048.18	-0.01169661	0.00073872	
338.4	0.07781423	0.0749453	868.39	0.01726911	0.01280566	1398.39	0.00185394	0.00202653	1928.38	0.00445476	0.00804373	2458.38	0.00452405	0.00073921	2988.38	0.29414833	0.29424523	3518.38	0.05723804	0.05523608	4048.38	-0.01247856	0.00073921	
338.6	0.07745593	0.07495106	868.59	0.01752534	0.01280566	1398.59	0.00217858	0.00202788	1928.58	0.00337955	0.00804909	2458.58	0.00472705	0.0007397	2988.58	0.29504394	0.29430522	3518.58	0.05783916	0.05525904	4048.58	-0.0132525	0.0007397	
338.8	0.07810091	0.07495678	868.79	0.01856486	0.01280566	1398.79	0.00312011	0.00202923	1928.78	0.00445394	0.00805444	2458.78	0.00491915	0.00074018	2988.78	0.29447722	0.29436493	3518.78	0.05814163	0.05528192	4048.78	-0.01257573	0.00074018	
339	0.07789581	0.07496246	868.99	0.01693326	0.01280566	1398.99	0.00432143	0.00203057	1928.98	0.00466599	0.00805978	2458.98	0.00517332	0.00074067	2988.98	0.29441693	0.29442438	3518.98	0.05817619	0.05530474	4048.98	-0.0123639	0.00074067	
339.2	0.0778101	0.07496811	869.19	0.01660181	0.01280566	1399.19	0.00460336	0.00203191	1929.18	0.00526598	0.0080651	2459.18	0.00533106	0.00074116	2989.18	0.29339244	0.29448356	3519.18	0.05825701	0.05532748	4049.18	-0.0125214	0.00074116	
339.4	0.07920945	0.07497372	869.39	0.01705638	0.01280566	1399.39	0.00585806	0.00203325	1929.38	0.00646801	0.00807042	2459.38	0.00543738	0.00074164	2989.38	0.29372477	0.29454246	3519.38	0.05912052	0.05535015	4049.38	-0.01242379	0.00074164	
339.6	0.07923984	0.0749793	869.59	0.01707424	0.01280566	1399.59	0.00631111	0.00203458	1929.58	0.00658902	0.00807573	2459.58	0.00628157	0.00074213	2989.58	0.29468318	0.2946011	3519.58	0.05861701	0.05537276	4049.58	-0.0122728	0.00074213	
339.8	0.07957516	0.07498484	869.79	0.01644888	0.01280566	1399.79	0.00626932	0.00203591	1929.78	0.00735402	0.00808102	2459.78	0.00667192	0.00074261	2989.78	0.29352496	0.29465948	3519.78	0.05847258	0.05539529	4049.78	-0.01187807	0.00074261	
340	0.07960247	0.07499034	869.99	0.01689158	0.01280566	1399.99	0.00579233	0.00203724	1929.98	0.00900714	0.00808631	2459.98	0.00632308	0.00074309	2989.98	0.29361773	0.29471759	3519.98	0.05770422	0.05541776	4049.98	-0.01184317	0.00074309	
340.2	0.07946213	0.07499581	870.19	0.01598504	0.01280566	1400.19	0.0046917	0.00203857	1930.18	0.00955527	0.00809158	2460.18	0.0062629	0.00074357	2990.18	0.29276462	0.29477544	3520.18	0.05752323	0.05544015	4050.18	-0.01159738	0.00074357	
340.4	0.07938599	0.07500125	870.39	0.01573412	0.01280566	1400.39	0.00430434	0.00203989	1930.38	0.01033512	0.00809684	2460.38	0.00733928	0.00074405	2990.38	0.29174922	0.29483302	3520.38	0.05758017	0.05546248	4050.38	-0.01067338	0.00074405	
340.6	0.07886368	0.07500665	870.59	0.01478979	0.01280566	1400.59	0.00393818	0.00204121	1930.58	0.01178792	0.0081021	2460.58	0.00715695	0.00074453	2990.58	0.29113309	0.29489034	3520.58	0.05686486	0.05548474	4050.58	-0.00976543	0.00074453	
340.8	0.07854868	0.07501201	870.79	0.01501867	0.01280566	1400.79	0.00469675	0.00204253	1930.78	0.01151156	0.00810734	2460.78	0.00692477	0.00074501	2990.78	0.29177832	0.2949474	3520.78	0.05623741	0.05550693	4050.78	-0.00877244	0.00074501	
341	0.07777058	0.07501735	870.99	0.01488846	0.01280566	1400.99	0.00438775	0.00204385	1930.98	0.01154737	0.00811257	2460.98	0.00656346	0.00074549	2990.98	0.29205096	0.29500421	3520.98	0.05612996	0.05552906	4050.98	-0.00742519	0.00074549	
341.2	0.07729555	0.07502264	871.19	0.01523036	0.01280566	1401.19	0.00487483	0.00204516	1931.18	0.01085153	0.00811779	2461.18	0.00676884	0.00074596	2991.18	0.29224399	0.29506075	3521.18	0.05525166	0.05555111	4051.18	-0.0071899	0.00074596	
341.4	0.07791604	0.07502791	871.39	0.01545556	0.01280566	1401.39	0.00521266	0.00204647	1931.38	0.01116	0.008123	2461.38	0.00591944	0.00074644	2991.38	0.29336379	0.29511704	3521.38	0.05566861	0.0555731	4051.38	-0.00733777	0.00074644	
341.6	0.07800303	0.07503314	871.59	0.01619108	0.01280566	1401.59	0.00567677	0.00204778	1931.58	0.01094206	0.0081282	2461.58	0.00554954	0.00074691	2991.58	0.2943221	0.29517308	3521.58	0.05650019	0.05559502	4051.58	-0.00747509	0.00074691	
341.8	0.0789819	0.07503833	871.79	0.01566758	0.01280566	1401.79	0.00487356	0.00204908	1931.78	0.01012411	0.00813339	2461.78	0.00526863	0.00074739	2991.78	0.2949184	0.29522886	3521.78	0.05647832	0.05561687	4051.78	-0.0078723	0.00074739	
342	0.07971922	0.0750435	871.99	0.01570321	0.01280566	1401.99	0.00507375	0.00205039	1931.98	0.00882268	0.00813857	2461.98	0.00578915	0.00074786	2991.98	0.29637241	0.29528439	3521.98	0.05684869	0.05563866	4051.98	-0.00854977	0.00074786	
342.2	0.07992301	0.07504863	872.19	0.01549367	0.01280566	1402.19	0.00499809	0.00205169	1932.18	0.00848632	0.00814374	2462.18	0.00557352	0.00074833	2992.18	0.29646777	0.29533966	3522.18	0.05622319	0.05566038	4052.18	-0.00861693	0.00074833	
342.4	0.08013641	0.07505372	872.39	0.01527984	0.01280566	1402.39	0.00575194	0.00205298	1932.38	0.00777354	0.0081489	2462.38	0.00513021	0.0007488	2992.38	0.29713927	0.29539469	3522.38	0.05671908	0.05568203	4052.38	-0.00971249	0.0007488	
342.6	0.08081185	0.07505879	872.59	0.01477214	0.01280566	1402.59	0.0062235	0.00205428	1932.58	0.00807393	0.00815405	2462.58	0.00588164	0.00074927	2992.58	0.29737423	0.29544946	3522.58	0.0566953	0.05570362	4052.58	-0.01085061	0.00074927	
342.8	0.08161863	0.07506382	872.79	0.01454666	0.01280566	1402.79	0.00748919	0.00205557	1932.78	0.00886259	0.00815918	2462.78	0.00530502	0.00074974	2992.78	0.29783888	0.29550399	3522.78	0.05724458	0.05572514	4052.78	-0.01189915	0.00074974	
343	0.08150794	0.07506882	872.99	0.01421892	0.01280566	1402.99	0.00702795	0.00205686	1932.98	0.00812812	0.00816431	2462.98	0.00462021	0.00075021	2992.98	0.2982116	0.29555827	3522.98	0.05758129	0.05574659	4052.98	-0.01244681	0.00075021	
343.2	0.08209159	0.07507379	873.19	0.01477618	0.01280566	1403.19	0.00664476	0.00205815	1933.18	0.00877093	0.00816943	2463.18	0.00483782	0.00075067	2993.18	0.29904328	0.2956123	3523.18	0.05725493	0.05576798	4053.18	-0.01227796	0.00075067	
343.4	0.08331908	0.07507873	873.39	0.01493337	0.01280566	1403.39	0.00714436	0.00205943	1933.38	0.00915527	0.00817454	2463.38	0.00538254	0.00075114	2993.38	0.30020154	0.29566609	3523.38	0.05762748	0.0557893	4053.38	-0.01167486	0.00075114	
343.6	0.08254184	0.07508364	873.59	0.01480776	0.01280566	1403.59	0.00729242	0.00206071	1933.58	0.00945829	0.00817963	2463.58	0.00483128	0.0007516	2993.58	0.30047556	0.29571963	3523.58	0.05752373	0.05581056	4053.58	-0.01203641	0.0007516	
343.8	0.08247472	0.07508851	873.79	0.01506266	0.01280566	1403.79	0.0068403	0.00206199	1933.78	0.01023927	0.00818472	2463.78	0.00451761	0.00075207	2993.78	0.29989399	0.29577293	3523.78	0.0575586	0.05583175	4053.78	-0.01240813	0.00075207	
344	0.08241523	0.07509335	873.99	0.01549716	0.01280566	1403.99	0.00554354	0.00206327	1933.98	0.01047295	0.0081898	2463.98	0.00469026	0.00075253	2993.98	0.29943187	0.29582599	3523.98	0.05678571	0.05585288	4053.98	-0.01233902	0.00075253	
344.2	0.08121441	0.07509816	874.19	0.01510535	0.01280566	1404.19	0.00509676	0.00206454	1934.18	0.01028336	0.00819486	2464.18	0.00461264	0.00075299	2994.18	0.29949249	0.29587881	3524.18	0.05699053	0.05587394	4054.18	-0.01186094	0.00075299	
344.4	0.08045498	0.07510295	874.39	0.01434698	0.01280566	1404.39	0.00500389	0.00206581	1934.38	0.00918198	0.00819992	2464.38	0.00470266	0.00075345	2994.38	0.29869455	0.29593139	3524.38	0.05722602	0.05589494	4054.38	-0.01181468	0.00075345	
344.6	0.08007207	0.0751077	874.59	0.01380084	0.01280566	1404.59	0.00526479	0.00206708	1934.58	0.00933929	0.00820496	2464.58	0.00417282	0.00075391	2994.58	0.29850646	0.29598373	3524.58	0.05614666	0.05591587	4054.58	-0.01113644	0.00075391	
344.8	0.07962661	0.07511242	874.79	0.01438434	0.01280566	1404.79	0.00488858	0.00206835	1934.78	0.0088948	0.00821	2464.78	0.00387027	0.00075437	2994.78	0.29909313	0.29603583	3524.78	0.05652437	0.05593674	4054.78	-0.01096546	0.00075437	
345	0.07934498	0.07511711	874.99	0.01478385	0.01280566	1404.99	0.00393225	0.00206961	1934.98	0.00853569	0.00821503	2464.98	0.00430919	0.00075483	2994.98	0.29872031	0.29608769	3524.98	0.05731558	0.05595754	4054.98	-0.01053434	0.00075483	
345.2	0.07961321	0.07512177	875.19	0.01522343	0.01280566	1405.19	0.00427889	0.00207088	1935.18	0.00819691	0.00822004	2465.18	0.00430532	0.00075529	2995.18	0.29814501	0.29613933	3525.18	0.057125	0.05597828	4055.18	-0.01124977	0.00075529	
345.4	0.07946015	0.0751264	875.39	0.01583268	0.01280566	1405.39	0.00422531	0.00207213	1935.38	0.00857757	0.00822505	2465.38	0.00462278	0.00075574	2995.38	0.29860598	0.29619072	3525.38	0.05803709	0.05599896	4055.38	-0.01142998	0.00075574	
345.6	0.07864425	0.075131	875.59	0.01591692	0.01280566	1405.59	0.00400256	0.00207339	1935.58	0.00750876	0.00823004	2465.58	0.00519795	0.0007562	2995.58	0.2993023	0.29624189	3525.58	0.05922392	0.05601958	4055.58	-0.01124693	0.0007562	
345.8	0.07897357	0.07513557	875.79	0.01537801	0.01280566	1405.79	0.00326048	0.00207464	1935.78	0.00696775	0.00823503	2465.78	0.00520408	0.00075665	2995.78	0.29942164	0.29629282	3525.78	0.05867706	0.05604013	4055.78	-0.01122147	0.00075665	
346	0.07887086	0.07514012	875.99	0.01475581	0.01280566	1405.99	0.0039524	0.0020759	1935.98	0.00646526	0.00824	2465.98	0.00566947	0.00075711	2995.98	0.29988231	0.29634352	3525.98	0.05844273	0.05606061	4055.98	-0.01141558	0.00075711	
346.2	0.07917847	0.07514463	876.19	0.01402837	0.01280566	1406.19	0.00370334	0.00207714	1936.18	0.00624956	0.00824497	2466.18	0.0061219	0.00075756	2996.18	0.29983838	0.29639399	3526.18	0.05853948	0.05608104	4056.18	-0.01203636	0.00075756	
346.4	0.07920394	0.07514911	876.39	0.0138972	0.01280566	1406.39	0.00367461	0.00207839	1936.38	0.00616799	0.00824993	2466.38	0.00713727	0.00075801	2996.38	0.30045728	0.29644423	3526.38	0.05904595	0.0561014	4056.38	-0.0121822	0.00075801	
346.6	0.07950294	0.07515357	876.59	0.01432516	0.01280566	1406.59	0.00387695	0.00207963	1936.58	0.00667397	0.00825487	2466.58	0.00758081	0.00075846	2996.58	0.30126894	0.29649424	3526.58	0.05902482	0.0561217	4056.58	-0.01251712	0.00075846	
346.8	0.07876869	0.075158	876.79	0.01478527	0.01280566	1406.79	0.00458677	0.00208088	1936.78	0.00677703	0.00825981	2466.78	0.00761078	0.00075891	2996.78	0.30261654	0.29654403	3526.78	0.05994195	0.05614194	4056.78	-0.01290446	0.00075891	
347	0.07860713	0.0751624	876.99	0.014948	0.01280566	1406.99	0.00407734	0.00208211	1936.98	0.0073608	0.00826473	2466.98	0.00797615	0.00075936	2996.98	0.30237004	0.29659359	3526.98	0.05960976	0.05616211	4056.98	-0.01272586	0.00075936	
347.2	0.07880307	0.07516677	877.19	0.01511319	0.01280566	1407.19	0.0037828	0.00208335	1937.18	0.00770361	0.00826965	2467.18	0.00799446	0.00075981	2997.18	0.30325666	0.29664293	3527.18	0.05979395	0.05618223	4057.18	-0.01277194	0.00075981	
347.4	0.0790094	0.07517111	877.39	0.01550842	0.01280566	1407.39	0.00388999	0.00208458	1937.38	0.00810844	0.00827456	2467.38	0.00773821	0.00076026	2997.38	0.30326119	0.29669204	3527.38	0.06092863	0.05620228	4057.38	-0.01265425	0.00076026	
347.6	0.07828115	0.07517543	877.59	0.01632515	0.01280566	1407.59	0.00398701	0.00208582	1937.58	0.0086649	0.00827945	2467.58	0.00764268	0.0007607	2997.58	0.30346281	0.29674093	3527.58	0.06029866	0.05622227	4057.58	-0.01292602	0.0007607	
347.8	0.07860822	0.07517972	877.79	0.01630301	0.01280566	1407.79	0.00421045	0.00208704	1937.78	0.00905989	0.00828434	2467.78	0.00820782	0.00076115	2997.78	0.30318313	0.2967896	3527.78	0.05950133	0.0562422	4057.78	-0.01341871	0.00076115	
348	0.07877884	0.07518398	877.99	0.01627889	0.01280566	1407.99	0.00425129	0.00208827	1937.98	0.00912659	0.00828922	2467.98	0.00787284	0.00076159	2997.98	0.30325156	0.29683804	3527.98	0.05926597	0.05626207	4057.98	-0.01381225	0.00076159	
348.2	0.07799618	0.07518821	878.19	0.01592219	0.01280566	1408.19	0.00494654	0.00208949	1938.18	0.00989156	0.00829408	2468.18	0.00746989	0.00076204	2998.18	0.30336437	0.29688627	3528.18	0.0586166	0.05628187	4058.18	-0.01347405	0.00076204	
348.4	0.07813758	0.07519242	878.39	0.0159159	0.01280566	1408.39	0.00504748	0.00209072	1938.38	0.00967448	0.00829894	2468.38	0.00691318	0.00076248	2998.38	0.30281792	0.29693428	3528.38	0.05866671	0.05630162	4058.38	-0.01414467	0.00076248	
348.6	0.07887976	0.0751966	878.59	0.01592185	0.01280566	1408.59	0.00512718	0.00209194	1938.58	0.01075363	0.00830379	2468.58	0.00671467	0.00076292	2998.58	0.30218147	0.29698207	3528.58	0.0581116	0.0563213	4058.58	-0.0140939	0.00076292	
348.8	0.0795679	0.07520075	878.79	0.01632577	0.01280566	1408.79	0.00467748	0.00209315	1938.78	0.01123834	0.00830863	2468.78	0.00643906	0.00076336	2998.78	0.30234581	0.29702964	3528.78	0.05903383	0.05634093	4058.78	-0.01416729	0.00076336	
349	0.07941438	0.07520488	878.99	0.01663405	0.01280566	1408.99	0.00430166	0.00209437	1938.98	0.01002657	0.00831345	2468.98	0.00634052	0.0007638	2998.98	0.30267765	0.297077	3528.98	0.05903263	0.05636049	4058.98	-0.01433389	0.0007638	
349.2	0.07893728	0.07520898	879.19	0.01719125	0.01280566	1409.19	0.00432393	0.00209558	1939.18	0.0098896	0.00831827	2469.18	0.00587449	0.00076424	2999.18	0.30250936	0.29712414	3529.18	0.05889382	0.05638	4059.18	-0.01480048	0.00076424	
349.4	0.07823734	0.07521305	879.39	0.01736813	0.01280566	1409.39	0.00404609	0.00209679	1939.38	0.00982058	0.00832308	2469.38	0.00516276	0.00076468	2999.38	0.30213192	0.29717107	3529.38	0.05978645	0.05639944	4059.38	-0.01366426	0.00076468	
349.6	0.07782165	0.0752171	879.59	0.01647126	0.01280566	1409.59	0.00486193	0.00209799	1939.58	0.00914007	0.00832788	2469.58	0.0040955	0.00076512	2999.58	0.30241228	0.29721779	3529.58	0.05890917	0.05641883	4059.58	-0.01415589	0.00076512	
349.8	0.07774923	0.07522112	879.79	0.01636699	0.01280566	1409.79	0.00393196	0.0020992	1939.78	0.00907826	0.00833267	2469.78	0.00386144	0.00076555	2999.78	0.30268099	0.29726429	3529.78	0.05867162	0.05643816	4059.78	-0.01440628	0.00076555	
350	0.07796751	0.07522512	879.99	0.01517467	0.01280566	1409.99	0.00314603	0.0021004	1939.98	0.00884669	0.00833745	2469.98	0.00475919	0.00076599	2999.98	0.30228175	0.29731059	3529.98	0.05932158	0.05645742	4059.98	-0.01417347	0.00076599	
350.2	0.07766993	0.07522909	880.19	0.01595498	0.01280566	1410.19	0.00277202	0.0021016	1940.18	0.00833767	0.00834222	2470.18	0.00474346	0.00076643	3000.18	0.30107388	0.29735667	3530.18	0.06058643	0.05647663	4060.18	-0.0140837	0.00076643	
350.4	0.07684749	0.07523303	880.39	0.01582787	0.01280566	1410.39	0.00324624	0.0021028	1940.38	0.00837129	0.00834698	2470.38	0.00594643	0.00076686	3000.38	0.30057321	0.29740254	3530.38	0.06118666	0.05649578	4060.38	-0.0130256	0.00076686	
350.6	0.07649913	0.07523695	880.59	0.0156272	0.01280566	1410.59	0.00383482	0.00210399	1940.58	0.00812318	0.00835173	2470.58	0.00590948	0.00076729	3000.58	0.30083541	0.29744821	3530.58	0.06247021	0.05651487	4060.58	-0.01235254	0.00076729	
350.8	0.07657531	0.07524085	880.79	0.01493784	0.01280566	1410.79	0.00358415	0.00210518	1940.78	0.00879578	0.00835647	2470.78	0.00617243	0.00076772	3000.78	0.30152457	0.29749367	3530.78	0.06345943	0.0565339	4060.78	-0.01290533	0.00076772	
351	0.07699766	0.07524472	880.99	0.01466974	0.01280566	1410.99	0.00330444	0.00210637	1940.98	0.00964532	0.00836121	2470.98	0.00585814	0.00076816	3000.98	0.30137281	0.29753892	3530.98	0.06329948	0.05655287	4060.98	-0.01286159	0.00076816	
351.2	0.07731146	0.07524857	881.19	0.01467904	0.01280566	1411.19	0.00297069	0.00210756	1941.18	0.00926905	0.00836593	2471.18	0.00572073	0.00076859	3001.18	0.30259495	0.29758397	3531.18	0.06366841	0.05657179	4061.18	-0.01266345	0.00076859	
351.4	0.07765934	0.07525239	881.39	0.0139757	0.01280566	1411.39	0.00340392	0.00210875	1941.38	0.0106082	0.00837064	2471.38	0.00522986	0.00076902	3001.38	0.30387601	0.29762881	3531.38	0.0633786	0.05659064	4061.38	-0.01228132	0.00076902	
351.6	0.07755565	0.07525618	881.59	0.01367154	0.01280566	1411.59	0.00375778	0.00210993	1941.58	0.01138241	0.00837535	2471.58	0.0052759	0.00076944	3001.58	0.30435075	0.29767345	3531.58	0.06336737	0.05660944	4061.58	-0.01322478	0.00076944	
351.8	0.078535	0.07525996	881.79	0.01304522	0.01280566	1411.79	0.00444589	0.00211111	1941.78	0.01213267	0.00838004	2471.78	0.00570892	0.00076987	3001.78	0.30393032	0.29771789	3531.78	0.06318824	0.05662818	4061.78	-0.0137946	0.00076987	
352	0.07869545	0.07526371	881.99	0.01322857	0.01280566	1411.99	0.003537	0.00211229	1941.98	0.01109609	0.00838472	2471.98	0.00619496	0.0007703	3001.98	0.30522338	0.29776213	3531.98	0.06283771	0.05664687	4061.98	-0.01363742	0.0007703	
352.2	0.07926201	0.07526743	882.19	0.01284621	0.01280566	1412.19	0.00375816	0.00211346	1942.18	0.01120011	0.0083894	2472.18	0.00685115	0.00077073	3002.18	0.30527304	0.29780616	3532.18	0.06242357	0.05666549	4062.18	-0.01333065	0.00077073	
352.4	0.07972824	0.07527113	882.39	0.01343308	0.01280566	1412.39	0.00358386	0.00211464	1942.38	0.01058386	0.00839407	2472.38	0.00706895	0.00077115	3002.38	0.3059061	0.29785	3532.38	0.06178043	0.05668406	4062.38	-0.01338625	0.00077115	
352.6	0.08013945	0.07527481	882.59	0.01360099	0.01280566	1412.59	0.00355435	0.00211581	1942.58	0.01065939	0.00839872	2472.58	0.00749513	0.00077157	3002.58	0.30629901	0.29789363	3532.58	0.06089354	0.05670258	4062.58	-0.01302649	0.00077157	
352.8	0.07986401	0.07527846	882.79	0.01427787	0.01280566	1412.79	0.00368054	0.00211698	1942.78	0.01009198	0.00840337	2472.78	0.00769107	0.000772	3002.78	0.30749034	0.29793707	3532.78	0.06063227	0.05672103	4062.78	-0.01292161	0.000772	
353	0.0787223	0.07528209	882.99	0.01547159	0.01280566	1412.99	0.00466142	0.00211814	1942.98	0.00894734	0.00840801	2472.98	0.00779448	0.00077242	3002.98	0.3079955	0.29798031	3532.98	0.0594551	0.05673943	4062.98	-0.01347678	0.00077242	
353.2	0.07900208	0.0752857	883.19	0.01586906	0.01280566	1413.19	0.00511161	0.00211931	1943.18	0.00945659	0.00841264	2473.18	0.00805505	0.00077284	3003.18	0.30819765	0.29802336	3533.18	0.05920199	0.05675777	4063.18	-0.01387989	0.00077284	
353.4	0.07922814	0.07528928	883.39	0.01609677	0.01280566	1413.39	0.0048177	0.00212047	1943.38	0.00858034	0.00841726	2473.38	0.00760778	0.00077326	3003.38	0.30812885	0.29806621	3533.38	0.05931953	0.05677606	4063.38	-0.01491238	0.00077326	
353.6	0.07905527	0.07529285	883.59	0.01600101	0.01280566	1413.59	0.00532768	0.00212163	1943.58	0.00811304	0.00842187	2473.58	0.00788404	0.00077368	3003.58	0.30788402	0.29810886	3533.58	0.05831602	0.05679429	4063.58	-0.01605856	0.00077368	
353.8	0.07876307	0.07529638	883.79	0.01669049	0.01280566	1413.79	0.0046606	0.00212278	1943.78	0.00780539	0.00842647	2473.78	0.00841729	0.0007741	3003.78	0.30713344	0.29815133	3533.78	0.05880636	0.05681246	4063.78	-0.01508655	0.0007741	
354	0.07888863	0.0752999	883.99	0.01629449	0.01280566	1413.99	0.00458971	0.00212394	1943.98	0.0067112	0.00843106	2473.98	0.0085864	0.00077452	3003.98	0.30673161	0.29819359	3533.98	0.059567	0.05683058	4063.98	-0.01397256	0.00077452	
354.2	0.07852122	0.07530339	884.19	0.01659596	0.01280566	1414.19	0.00567316	0.00212509	1944.18	0.00649748	0.00843564	2474.18	0.00880686	0.00077494	3004.18	0.30561824	0.29823567	3534.18	0.0603987	0.05684864	4064.18	-0.01321054	0.00077494	
354.4	0.07908135	0.07530686	884.39	0.01500134	0.01280566	1414.39	0.00690546	0.00212624	1944.38	0.00650692	0.00844022	2474.38	0.00976737	0.00077536	3004.38	0.30544086	0.29827756	3534.38	0.06056514	0.05686665	4064.38	-0.01226293	0.00077536	
354.6	0.08013012	0.07531031	884.59	0.01450992	0.01280566	1414.59	0.00664805	0.00212739	1944.58	0.00721424	0.00844478	2474.58	0.00823219	0.00077577	3004.58	0.30628673	0.29831926	3534.58	0.06196079	0.0568846	4064.58	-0.01166738	0.00077577	
354.8	0.08065783	0.07531374	884.79	0.0141538	0.01280566	1414.79	0.00665563	0.00212853	1944.78	0.0084521	0.00844934	2474.78	0.00728458	0.00077619	3004.78	0.30617951	0.29836076	3534.78	0.06200313	0.0569025	4064.78	-0.01250046	0.00077619	
355	0.08080222	0.07531715	884.99	0.01465655	0.01280566	1414.99	0.00702695	0.00212968	1944.98	0.00811549	0.00845388	2474.98	0.0070077	0.0007766	3004.98	0.30619105	0.29840208	3534.98	0.06154001	0.05692034	4064.98	-0.01236423	0.0007766	
355.2	0.08033217	0.07532053	885.19	0.01439899	0.01280566	1415.19	0.00683533	0.00213082	1945.18	0.00830906	0.00845842	2475.18	0.00612298	0.00077701	3005.18	0.30619445	0.29844321	3535.18	0.06124219	0.05693813	4065.18	-0.01270723	0.00077701	
355.4	0.08035288	0.07532389	885.39	0.01481822	0.01280566	1415.39	0.00631742	0.00213196	1945.38	0.00842048	0.00846295	2475.38	0.00499064	0.00077743	3005.38	0.3067354	0.29848416	3535.38	0.06136254	0.05695586	4065.38	-0.01333926	0.00077743	
355.6	0.08050772	0.07532723	885.59	0.01518752	0.01280566	1415.59	0.00609904	0.00213309	1945.58	0.0091838	0.00846747	2475.58	0.00451163	0.00077784	3005.58	0.3058641	0.29852492	3535.58	0.06269348	0.05697354	4065.58	-0.01399562	0.00077784	
355.8	0.08131775	0.07533055	885.79	0.0152198	0.01280566	1415.79	0.00544477	0.00213423	1945.78	0.00837082	0.00847198	2475.78	0.00394579	0.00077825	3005.78	0.30584586	0.29856549	3535.78	0.06220672	0.05699117	4065.78	-0.01363627	0.00077825	
356	0.0804669	0.07533385	885.99	0.01580295	0.01280566	1415.99	0.00412827	0.00213536	1945.98	0.00751751	0.00847648	2475.98	0.0039189	0.00077866	3005.98	0.30676439	0.29860589	3535.98	0.06222769	0.05700874	4065.98	-0.01345289	0.00077866	
356.2	0.08051118	0.07533713	886.19	0.01549416	0.01280566	1416.19	0.00409261	0.00213649	1946.18	0.00752414	0.00848097	2476.18	0.00329711	0.00077907	3006.18	0.30671545	0.29864609	3536.18	0.06234891	0.05702625	4066.18	-0.01238082	0.00077907	
356.4	0.07971032	0.07534038	886.39	0.01565899	0.01280566	1416.39	0.00386424	0.00213761	1946.38	0.00734684	0.00848545	2476.38	0.00241579	0.00077948	3006.38	0.30703358	0.29868612	3536.38	0.06177265	0.05704371	4066.38	-0.01204024	0.00077948	
356.6	0.07891449	0.07534362	886.59	0.01615582	0.01280566	1416.59	0.00390407	0.00213874	1946.58	0.00714439	0.00848993	2476.58	0.00232619	0.00077988	3006.58	0.30693845	0.29872596	3536.58	0.06148442	0.05706112	4066.58	-0.01204728	0.00077988	
356.8	0.07841759	0.07534683	886.79	0.01663118	0.01280566	1416.79	0.00323624	0.00213986	1946.78	0.00732713	0.00849439	2476.78	0.0025257	0.00078029	3006.78	0.30743098	0.29876562	3536.78	0.06117647	0.05707848	4066.78	-0.01177853	0.00078029	
357	0.07797267	0.07535003	886.99	0.01708352	0.01280566	1416.99	0.00404439	0.00214098	1946.98	0.00776471	0.00849885	2476.98	0.00283964	0.0007807	3006.98	0.30700926	0.29880511	3536.98	0.06092555	0.05709578	4066.98	-0.01181388	0.0007807	
357.2	0.07826363	0.0753532	887.19	0.01691442	0.01280566	1417.19	0.00289149	0.0021421	1947.18	0.0083961	0.00850329	2477.18	0.00342387	0.0007811	3007.18	0.30817534	0.29884441	3537.18	0.06108559	0.05711303	4067.18	-0.01261696	0.0007811	
357.4	0.07882218	0.07535635	887.39	0.01714014	0.01280566	1417.39	0.00288067	0.00214322	1947.38	0.00731343	0.00850773	2477.38	0.0036933	0.00078151	3007.38	0.30851351	0.29888354	3537.38	0.06131063	0.05713023	4067.38	-0.01333277	0.00078151	
357.6	0.07945208	0.07535949	887.59	0.01621714	0.01280566	1417.59	0.002557	0.00214433	1947.58	0.0074304	0.00851216	2477.58	0.00454988	0.00078191	3007.58	0.30767534	0.29892248	3537.58	0.06137429	0.05714737	4067.58	-0.01288011	0.00078191	
357.8	0.08043573	0.0753626	887.79	0.01639146	0.01280566	1417.79	0.0031803	0.00214544	1947.78	0.00789215	0.00851658	2477.78	0.00479197	0.00078231	3007.78	0.30857132	0.29896125	3537.78	0.06190879	0.05716446	4067.78	-0.01308297	0.00078231	
358	0.0807008	0.07536569	887.99	0.01495209	0.01280566	1417.99	0.00344528	0.00214655	1947.98	0.00798092	0.00852099	2477.98	0.00475047	0.00078271	3007.98	0.30837684	0.29899985	3537.98	0.06300228	0.0571815	4067.98	-0.01293298	0.00078271	
358.2	0.08016042	0.07536877	888.19	0.01462864	0.01280566	1418.19	0.00435071	0.00214766	1948.18	0.00909042	0.00852539	2478.18	0.00567997	0.00078311	3008.18	0.30802264	0.29903827	3538.18	0.06310748	0.05719849	4068.18	-0.01315121	0.00078311	
358.4	0.08054382	0.07537182	888.39	0.01402492	0.01280566	1418.39	0.00514369	0.00214876	1948.38	0.00904843	0.00852979	2478.38	0.00600489	0.00078351	3008.38	0.30861685	0.29907652	3538.38	0.06255542	0.05721542	4068.38	-0.01295888	0.00078351	
358.6	0.08121708	0.07537485	888.59	0.01386366	0.01280566	1418.59	0.00440674	0.00214986	1948.58	0.01019083	0.00853417	2478.58	0.0064456	0.00078391	3008.58	0.30858799	0.29911459	3538.58	0.06288126	0.0572323	4068.58	-0.01358977	0.00078391	
358.8	0.08054577	0.07537787	888.79	0.01414198	0.01280566	1418.79	0.00480394	0.00215096	1948.78	0.01072291	0.00853855	2478.78	0.00657737	0.00078431	3008.78	0.30792018	0.29915249	3538.78	0.06162022	0.05724913	4068.78	-0.01520575	0.00078431	
359	0.07990939	0.07538086	888.99	0.01458764	0.01280566	1418.99	0.00442457	0.00215206	1948.98	0.01064916	0.00854292	2478.98	0.00713103	0.00078471	3008.98	0.3075827	0.29919022	3538.98	0.06183704	0.05726591	4068.98	-0.01619658	0.00078471	
359.2	0.07897945	0.07538384	889.19	0.01400256	0.01280566	1419.19	0.00413311	0.00215316	1949.18	0.01103677	0.00854727	2479.18	0.0059745	0.00078511	3009.18	0.30646423	0.29922777	3539.18	0.06208958	0.05728264	4069.18	-0.01668295	0.00078511	
359.4	0.07908095	0.0753868	889.39	0.0140821	0.01280566	1419.39	0.00409129	0.00215425	1949.38	0.01090557	0.00855162	2479.38	0.00556324	0.0007855	3009.38	0.3061276	0.29926516	3539.38	0.06327451	0.05729932	4069.38	-0.01752027	0.0007855	
359.6	0.07905021	0.07538974	889.59	0.01387811	0.01280566	1419.59	0.004117	0.00215534	1949.58	0.01110151	0.00855597	2479.58	0.00489465	0.0007859	3009.58	0.30554613	0.29930237	3539.58	0.06407086	0.05731594	4069.58	-0.01673382	0.0007859	
359.8	0.0793906	0.07539266	889.79	0.01378915	0.01280566	1419.79	0.00401384	0.00215643	1949.78	0.01082867	0.0085603	2479.78	0.00422367	0.00078629	3009.78	0.30575027	0.29933942	3539.78	0.06337571	0.05733251	4069.78	-0.01613403	0.00078629	
360	0.07888598	0.07539556	889.99	0.01425834	0.01280566	1419.99	0.00370585	0.00215752	1949.98	0.01058968	0.00856462	2479.98	0.00482539	0.00078669	3009.98	0.30572398	0.2993763	3539.98	0.06370158	0.05734904	4069.98	-0.01651559	0.00078669	
360.2	0.07981544	0.07539844	890.19	0.01415309	0.01280566	1420.19	0.0049195	0.0021586	1950.18	0.01012344	0.00856894	2480.18	0.00406724	0.00078708	3010.18	0.30676823	0.29941301	3540.18	0.06394136	0.05736551	4070.18	-0.01626758	0.00078708	
360.4	0.08109303	0.07540131	890.39	0.01395247	0.01280566	1420.39	0.00520701	0.00215969	1950.38	0.00981419	0.00857324	2480.38	0.00334342	0.00078747	3010.38	0.30725621	0.29944956	3540.38	0.06331285	0.05738193	4070.38	-0.01571163	0.00078747	
360.6	0.08135261	0.07540415	890.59	0.01418375	0.01280566	1420.59	0.00556619	0.00216077	1950.58	0.00983801	0.00857754	2480.58	0.00423269	0.00078786	3010.58	0.30830804	0.29948594	3540.58	0.0626959	0.0573983	4070.58	-0.01607946	0.00078786	
360.8	0.08141886	0.07540698	890.79	0.01463061	0.01280566	1420.79	0.00552668	0.00216185	1950.78	0.00943517	0.00858183	2480.78	0.00450343	0.00078825	3010.78	0.30866564	0.29952216	3540.78	0.062874	0.05741462	4070.78	-0.01551746	0.00078825	
361	0.08178604	0.07540979	890.99	0.01490493	0.01280566	1420.99	0.00646472	0.00216292	1950.98	0.00883373	0.00858611	2480.98	0.00495433	0.00078864	3010.98	0.30946419	0.29955821	3540.98	0.06346585	0.0574309	4070.98	-0.01581979	0.00078864	
361.2	0.08306537	0.07541258	891.19	0.0152323	0.01280566	1421.19	0.0065018	0.002164	1951.18	0.00832007	0.00859038	2481.18	0.00606052	0.00078903	3011.18	0.31040706	0.29959409	3541.18	0.06391096	0.05744712	4071.18	-0.01643177	0.00078903	
361.4	0.08405649	0.07541536	891.39	0.01545376	0.01280566	1421.39	0.00700362	0.00216507	1951.38	0.00817564	0.00859465	2481.38	0.00704388	0.00078942	3011.38	0.31078723	0.29962982	3541.38	0.06377335	0.05746329	4071.38	-0.01641349	0.00078942	
361.6	0.08441931	0.07541811	891.59	0.01496383	0.01280566	1421.59	0.00669807	0.00216614	1951.58	0.00836381	0.0085989	2481.58	0.00749202	0.00078981	3011.58	0.31082927	0.29966538	3541.58	0.06366523	0.05747941	4071.58	-0.01566301	0.00078981	
361.8	0.08449448	0.07542085	891.79	0.01539045	0.01280566	1421.79	0.00778156	0.0021672	1951.78	0.00973997	0.00860315	2481.78	0.007946	0.0007902	3011.78	0.31192134	0.29970078	3541.78	0.062677	0.05749548	4071.78	-0.01532275	0.0007902	
362	0.08390832	0.07542357	891.99	0.01487334	0.01280566	1421.99	0.00832258	0.00216827	1951.98	0.01016669	0.00860738	2481.98	0.00784839	0.00079058	3011.98	0.31165452	0.29973602	3541.98	0.0626774	0.05751151	4071.98	-0.01477085	0.00079058	
362.2	0.08286677	0.07542628	892.19	0.01513958	0.01280566	1422.19	0.00879348	0.00216933	1952.18	0.01023733	0.00861161	2482.18	0.00855732	0.00079097	3012.18	0.31158946	0.2997711	3542.18	0.06155609	0.05752748	4072.18	-0.01477043	0.00079097	
362.4	0.08247868	0.07542896	892.39	0.01473703	0.01280566	1422.39	0.00908082	0.00217039	1952.38	0.0107297	0.00861583	2482.38	0.00891425	0.00079135	3012.38	0.31165695	0.29980602	3542.38	0.06055022	0.05754341	4072.38	-0.01447781	0.00079135	
362.6	0.08169535	0.07543163	892.59	0.01406359	0.01280566	1422.59	0.00871562	0.00217145	1952.58	0.01186784	0.00862005	2482.58	0.00948334	0.00079173	3012.58	0.31107457	0.29984079	3542.58	0.06037213	0.05755928	4072.58	-0.01440409	0.00079173	
362.8	0.08080976	0.07543429	892.79	0.01325675	0.01280566	1422.79	0.00802387	0.00217251	1952.78	0.01229226	0.00862425	2482.78	0.00890948	0.00079212	3012.78	0.31043175	0.29987539	3542.78	0.05983661	0.05757511	4072.78	-0.01521761	0.00079212	
363	0.07991586	0.07543692	892.99	0.01277846	0.01280566	1422.99	0.00715239	0.00217357	1952.98	0.01289484	0.00862845	2482.98	0.00850765	0.0007925	3012.98	0.30958631	0.29990984	3542.98	0.06029701	0.05759089	4072.98	-0.01391211	0.0007925	
363.2	0.07931743	0.07543954	893.19	0.01264473	0.01280566	1423.19	0.00641732	0.00217462	1953.18	0.01277401	0.00863263	2483.18	0.00777822	0.00079288	3013.18	0.30857129	0.29994413	3543.18	0.05916363	0.05760662	4073.18	-0.01326886	0.00079288	
363.4	0.07927425	0.07544214	893.39	0.01319802	0.01280566	1423.39	0.00635067	0.00217567	1953.38	0.01278672	0.00863681	2483.38	0.00771025	0.00079326	3013.38	0.30822426	0.29997827	3543.38	0.0590889	0.0576223	4073.38	-0.01304586	0.00079326	
363.6	0.07870177	0.07544473	893.59	0.01363599	0.01280566	1423.59	0.00569764	0.00217672	1953.58	0.01247332	0.00864098	2483.58	0.00733464	0.00079364	3013.58	0.30850858	0.30001225	3543.58	0.05951448	0.05763793	4073.58	-0.01171378	0.00079364	
363.8	0.07829413	0.0754473	893.79	0.01448331	0.01280566	1423.79	0.00589655	0.00217776	1953.78	0.01241847	0.00864514	2483.78	0.00655251	0.00079402	3013.78	0.30840141	0.30004608	3543.78	0.05931619	0.05765352	4073.78	-0.0122739	0.00079402	
364	0.07860624	0.07544985	893.99	0.01505157	0.01280566	1423.99	0.00564978	0.00217881	1953.98	0.01132979	0.0086493	2483.98	0.00622417	0.0007944	3013.98	0.30932658	0.30007975	3543.98	0.0598584	0.05766906	4073.98	-0.01239395	0.0007944	
364.2	0.07948161	0.07545239	894.19	0.01573932	0.01280566	1424.19	0.0061243	0.00217985	1954.18	0.01088444	0.00865344	2484.18	0.00495943	0.00079477	3014.18	0.31092145	0.30011327	3544.18	0.0604522	0.05768455	4074.18	-0.01115654	0.00079477	
364.4	0.07958479	0.07545491	894.39	0.01537783	0.01280566	1424.39	0.00556019	0.00218089	1954.38	0.00918294	0.00865758	2484.38	0.0048303	0.00079515	3014.38	0.31104932	0.30014664	3544.38	0.05981536	0.05769999	4074.38	-0.01028911	0.00079515	
364.6	0.0793231	0.07545741	894.59	0.01624583	0.01280566	1424.59	0.00473477	0.00218193	1954.58	0.00832055	0.00866171	2484.58	0.00504576	0.00079553	3014.58	0.31121118	0.30017986	3544.58	0.05976864	0.05771539	4074.58	-0.01074915	0.00079553	
364.8	0.07895557	0.0754599	894.79	0.01681722	0.01280566	1424.79	0.00388032	0.00218296	1954.78	0.00624104	0.00866583	2484.78	0.00460146	0.0007959	3014.78	0.31144888	0.30021293	3544.78	0.06091811	0.05773074	4074.78	-0.01031721	0.0007959	
365	0.08040534	0.07546237	894.99	0.0177491	0.01280566	1424.99	0.00409838	0.002184	1954.98	0.00556492	0.00866994	2484.98	0.00475207	0.00079628	3014.98	0.31215571	0.30024585	3544.98	0.0612139	0.05774604	4074.98	-0.00996818	0.00079628	
365.2	0.0808853	0.07546483	895.19	0.01752387	0.01280566	1425.19	0.00483663	0.00218503	1955.18	0.00550634	0.00867405	2485.18	0.00425293	0.00079665	3015.18	0.31207554	0.30027861	3545.18	0.06123727	0.05776129	4075.18	-0.0100005	0.00079665	
365.4	0.08058194	0.07546727	895.39	0.01749357	0.01280566	1425.39	0.00513312	0.00218606	1955.38	0.00621181	0.00867814	2485.38	0.00425607	0.00079702	3015.38	0.31225345	0.30031123	3545.38	0.06137959	0.0577765	4075.38	-0.01058184	0.00079702	
365.6	0.08151534	0.07546969	895.59	0.01628225	0.01280566	1425.59	0.00524314	0.00218709	1955.58	0.00624909	0.00868223	2485.58	0.00428068	0.00079739	3015.58	0.31242104	0.3003437	3545.58	0.0616377	0.05779166	4075.58	-0.01112956	0.00079739	
365.8	0.08170878	0.0754721	895.79	0.01564735	0.01280566	1425.79	0.00596482	0.00218811	1955.78	0.00751202	0.00868631	2485.78	0.00402386	0.00079777	3015.78	0.31224662	0.30037603	3545.78	0.06175876	0.05780678	4075.78	-0.01193015	0.00079777	
366	0.08144017	0.0754745	895.99	0.01596583	0.01280566	1425.99	0.0073716	0.00218913	1955.98	0.00749417	0.00869038	2485.98	0.00290115	0.00079814	3015.98	0.3115877	0.3004082	3545.98	0.0627997	0.05782184	4075.98	-0.01271386	0.00079814	
366.2	0.08163084	0.07547687	896.19	0.01561129	0.01280566	1426.19	0.0077218	0.00219016	1956.18	0.00717845	0.00869444	2486.18	0.00368449	0.00079851	3016.18	0.31108667	0.30044024	3546.18	0.06250887	0.05783687	4076.18	-0.01296451	0.00079851	
366.4	0.08097345	0.07547924	896.39	0.01485711	0.01280566	1426.39	0.00705802	0.00219118	1956.38	0.00783358	0.0086985	2486.38	0.00420622	0.00079888	3016.38	0.31172175	0.30047212	3546.38	0.06298917	0.05785184	4076.38	-0.01320396	0.00079888	
366.6	0.08045239	0.07548159	896.59	0.01412452	0.01280566	1426.59	0.00646538	0.00219219	1956.58	0.00836327	0.00870254	2486.58	0.00444514	0.00079924	3016.58	0.31200012	0.30050386	3546.58	0.06343564	0.05786677	4076.58	-0.01344713	0.00079924	
366.8	0.08102806	0.07548392	896.79	0.01399896	0.01280566	1426.79	0.0053534	0.00219321	1956.78	0.00875903	0.00870658	2486.78	0.00412733	0.00079961	3016.78	0.31226032	0.30053546	3546.78	0.06306023	0.05788166	4076.78	-0.01471011	0.00079961	
367	0.08060593	0.07548624	896.99	0.01421359	0.01280566	1426.99	0.00538042	0.00219422	1956.98	0.00925937	0.00871061	2486.98	0.00406073	0.00079998	3016.98	0.31191634	0.30056691	3546.98	0.06290851	0.05789649	4076.98	-0.01471931	0.00079998	
367.2	0.07994392	0.07548854	897.19	0.01445378	0.01280566	1427.19	0.00506366	0.00219523	1957.18	0.01002574	0.00871463	2487.18	0.00364355	0.00080034	3017.18	0.31195867	0.30059823	3547.18	0.06264498	0.05791129	4077.18	-0.01503411	0.00080034	
367.4	0.08002789	0.07549083	897.39	0.01433367	0.01280566	1427.39	0.00550387	0.00219624	1957.38	0.01094484	0.00871865	2487.38	0.0038813	0.00080071	3017.38	0.31308929	0.3006294	3547.38	0.06303776	0.05792604	4077.38	-0.0149748	0.00080071	
367.6	0.0800262	0.07549311	897.59	0.01510747	0.01280566	1427.59	0.00494524	0.00219725	1957.58	0.01120637	0.00872266	2487.58	0.00365569	0.00080107	3017.58	0.31341865	0.30066042	3547.58	0.06364976	0.05794074	4077.58	-0.01431037	0.00080107	
367.8	0.08021861	0.07549537	897.79	0.01553169	0.01280566	1427.79	0.00534525	0.00219825	1957.78	0.01065001	0.00872665	2487.78	0.00341308	0.00080144	3017.78	0.31369252	0.30069131	3547.78	0.06297633	0.0579554	4077.78	-0.01402373	0.00080144	
368	0.08074638	0.07549761	897.99	0.0159357	0.01280566	1427.99	0.00492648	0.00219926	1957.98	0.01043781	0.00873064	2487.98	0.0037474	0.0008018	3017.98	0.31444994	0.30072206	3547.98	0.0626832	0.05797001	4077.98	-0.01356122	0.0008018	
368.2	0.08052005	0.07549984	898.19	0.01682857	0.01280566	1428.19	0.00458841	0.00220026	1958.18	0.00998842	0.00873463	2488.18	0.00408916	0.00080216	3018.18	0.31405959	0.30075266	3548.18	0.06247933	0.05798457	4078.18	-0.01285398	0.00080216	
368.4	0.08065565	0.07550206	898.39	0.01650748	0.01280566	1428.39	0.00368969	0.00220126	1958.38	0.00811256	0.0087386	2488.38	0.00458986	0.00080253	3018.38	0.31398369	0.30078313	3548.38	0.06161993	0.0579991	4078.38	-0.0132721	0.00080253	
368.6	0.0816445	0.07550426	898.59	0.01668966	0.01280566	1428.59	0.00285206	0.00220225	1958.58	0.00741971	0.00874257	2488.58	0.00486038	0.00080289	3018.58	0.31418355	0.30081346	3548.58	0.0615533	0.05801358	4078.58	-0.01289997	0.00080289	
368.8	0.08221141	0.07550645	898.79	0.01585415	0.01280566	1428.79	0.00266743	0.00220325	1958.78	0.00644238	0.00874653	2488.78	0.00560479	0.00080325	3018.78	0.31495136	0.30084366	3548.78	0.06251553	0.05802801	4078.78	-0.01260596	0.00080325	
369	0.08310656	0.07550863	898.99	0.01524082	0.01280566	1428.99	0.00411722	0.00220424	1958.98	0.00645082	0.00875048	2488.98	0.00585364	0.00080361	3018.98	0.3141148	0.30087371	3548.98	0.06245127	0.0580424	4078.98	-0.01245737	0.00080361	
369.2	0.08302962	0.07551079	899.19	0.01371426	0.01280566	1429.19	0.00438384	0.00220523	1959.18	0.00626656	0.00875442	2489.18	0.00559729	0.00080396	3019.18	0.31345858	0.30090363	3549.18	0.06282386	0.05805674	4079.18	-0.01264125	0.00080396	
369.4	0.08278472	0.07551294	899.39	0.0141476	0.01280566	1429.39	0.00423187	0.00220622	1959.38	0.0063223	0.00875835	2489.38	0.00681688	0.00080432	3019.38	0.31315917	0.30093342	3549.38	0.06371432	0.05807105	4079.38	-0.01295204	0.00080432	
369.6	0.08341231	0.07551507	899.59	0.01352743	0.01280566	1429.59	0.00402941	0.00220721	1959.58	0.00646679	0.00876228	2489.58	0.00633832	0.00080468	3019.58	0.31291714	0.30096306	3549.58	0.06431095	0.0580853	4079.58	-0.01360373	0.00080468	
369.8	0.0830348	0.07551719	899.79	0.01339112	0.01280566	1429.79	0.00391172	0.00220819	1959.78	0.00645477	0.0087662	2489.78	0.00588512	0.00080504	3019.78	0.31257547	0.30099258	3549.78	0.06478654	0.05809952	4079.78	-0.01352279	0.00080504	
370	0.08308932	0.0755193	899.99	0.01441697	0.01280566	1429.99	0.00386313	0.00220918	1959.98	0.00655761	0.00877011	2489.98	0.00554016	0.00080539	3019.98	0.31228989	0.30102196	3549.98	0.06494991	0.05811369	4079.98	-0.01336476	0.00080539	
370.2	0.08361533	0.07552139	900.19	0.01396697	0.01280566	1430.19	0.00329766	0.00221016	1960.18	0.00651595	0.00877401	2490.18	0.0059735	0.00080575	3020.18	0.31267317	0.30105121	3550.18	0.06551047	0.05812781	4080.18	-0.01413978	0.00080575	
370.4	0.08281419	0.07552347	900.39	0.01362007	0.01280566	1430.39	0.00226017	0.00221114	1960.38	0.00795542	0.00877791	2490.38	0.00577744	0.0008061	3020.38	0.31301297	0.30108032	3550.38	0.06580365	0.0581419	4080.38	-0.01456583	0.0008061	
370.6	0.08246431	0.07552553	900.59	0.0136369	0.01280566	1430.59	0.00219046	0.00221211	1960.58	0.00902222	0.0087818	2490.58	0.00536874	0.00080646	3020.58	0.31331414	0.3011093	3550.58	0.06577775	0.05815594	4080.58	-0.01538888	0.00080646	
370.8	0.08241808	0.07552759	900.79	0.01368759	0.01280566	1430.79	0.00136773	0.00221309	1960.78	0.01014561	0.00878567	2490.78	0.00424704	0.00080681	3020.78	0.31362016	0.30113815	3550.78	0.06524859	0.05816993	4080.78	-0.01545389	0.00080681	
371	0.08230839	0.07552963	900.99	0.01428741	0.01280566	1430.99	0.00197104	0.00221406	1960.98	0.01070246	0.00878955	2490.98	0.00370554	0.00080716	3020.98	0.31415315	0.30116687	3550.98	0.06622835	0.05818389	4080.98	-0.01516751	0.00080716	
371.2	0.08180746	0.07553165	901.19	0.01458984	0.01280566	1431.19	0.00120955	0.00221503	1961.18	0.01160238	0.00879341	2491.18	0.00302522	0.00080751	3021.18	0.31513973	0.30119546	3551.18	0.06571502	0.0581978	4081.18	-0.01436905	0.00080751	
371.4	0.08264165	0.07553367	901.39	0.01520769	0.01280566	1431.39	0.00299651	0.002216	1961.38	0.01192414	0.00879727	2491.38	0.00395841	0.00080786	3021.38	0.31562734	0.30122392	3551.38	0.06502136	0.05821167	4081.38	-0.01519718	0.00080786	
371.6	0.08318491	0.07553567	901.59	0.01629453	0.01280566	1431.59	0.00296875	0.00221697	1961.58	0.01130322	0.00880112	2491.58	0.00343698	0.00080821	3021.58	0.31505887	0.30125225	3551.58	0.06443011	0.0582255	4081.58	-0.01511527	0.00080821	
371.8	0.08264295	0.07553766	901.79	0.01692546	0.01280566	1431.79	0.00381246	0.00221794	1961.78	0.01125286	0.00880496	2491.78	0.00409805	0.00080856	3021.78	0.31539105	0.30128046	3551.78	0.06357126	0.05823928	4081.78	-0.01580147	0.00080856	
372	0.08191225	0.07553963	901.99	0.01758722	0.01280566	1431.99	0.00441519	0.0022189	1961.98	0.01105581	0.00880879	2491.98	0.00434958	0.00080891	3021.98	0.31538824	0.30130853	3551.98	0.06326903	0.05825302	4081.98	-0.01610455	0.00080891	
372.2	0.08146674	0.0755416	902.19	0.01719498	0.01280566	1432.19	0.00474695	0.00221986	1962.18	0.01117642	0.00881262	2492.18	0.00457666	0.00080926	3022.18	0.31582195	0.30133648	3552.18	0.06241924	0.05826672	4082.18	-0.01598272	0.00080926	
372.4	0.08234183	0.07554355	902.39	0.01613707	0.01280566	1432.39	0.00558861	0.00222082	1962.38	0.01040741	0.00881643	2492.38	0.00497304	0.00080961	3022.38	0.31561506	0.3013643	3552.38	0.06215348	0.05828038	4082.38	-0.0173589	0.00080961	
372.6	0.08327706	0.07554548	902.59	0.01502846	0.01280566	1432.59	0.00614223	0.00222178	1962.58	0.01065042	0.00882024	2492.58	0.00506334	0.00080995	3022.58	0.31581219	0.30139199	3552.58	0.06249397	0.05829399	4082.58	-0.01707896	0.00080995	
372.8	0.08383927	0.07554741	902.79	0.01424576	0.01280566	1432.79	0.00592086	0.00222273	1962.78	0.01080563	0.00882405	2492.78	0.0052221	0.0008103	3022.78	0.31550618	0.30141956	3552.78	0.06204664	0.05830757	4082.78	-0.01633976	0.0008103	
373	0.0845052	0.07554932	902.99	0.01341409	0.01280566	1432.99	0.00680433	0.00222369	1962.98	0.01142358	0.00882784	2492.98	0.00508323	0.00081064	3022.98	0.31434157	0.301447	3552.98	0.06176615	0.0583211	4082.98	-0.01608924	0.00081064	
373.2	0.08432994	0.07555122	903.19	0.01358141	0.01280566	1433.19	0.00671061	0.00222464	1963.18	0.01183217	0.00883163	2493.18	0.00511275	0.00081099	3023.18	0.31446806	0.30147432	3553.18	0.06206705	0.05833459	4083.18	-0.01536565	0.00081099	
373.4	0.08446109	0.07555311	903.39	0.0132942	0.01280566	1433.39	0.00629174	0.00222559	1963.38	0.01138978	0.00883541	2493.38	0.00570109	0.00081133	3023.38	0.31496802	0.30150152	3553.38	0.0625995	0.05834804	4083.38	-0.01548536	0.00081133	
373.6	0.0846935	0.07555499	903.59	0.01184714	0.01280566	1433.59	0.005885	0.00222654	1963.58	0.01155377	0.00883918	2493.58	0.00499768	0.00081168	3023.58	0.31520104	0.30152859	3553.58	0.06214586	0.05836145	4083.58	-0.01547959	0.00081168	
373.8	0.08451994	0.07555686	903.79	0.01139934	0.01280566	1433.79	0.00604008	0.00222748	1963.78	0.0117499	0.00884295	2493.78	0.00445555	0.00081202	3023.78	0.31477632	0.30155554	3553.78	0.06227288	0.05837481	4083.78	-0.01525242	0.00081202	
374	0.08475071	0.07555871	903.99	0.01169428	0.01280566	1433.99	0.00651237	0.00222843	1963.98	0.01304919	0.0088467	2493.98	0.00384352	0.00081236	3023.98	0.31446379	0.30158236	3553.98	0.06312067	0.05838814	4083.98	-0.0145355	0.00081236	
374.2	0.08517797	0.07556055	904.19	0.01117979	0.01280566	1434.19	0.00651383	0.00222937	1964.18	0.01364647	0.00885045	2494.18	0.00370979	0.0008127	3024.18	0.31466138	0.30160907	3554.18	0.06351078	0.05840142	4084.18	-0.01464882	0.0008127	
374.4	0.08516762	0.07556238	904.39	0.01208224	0.01280566	1434.39	0.00530335	0.00223031	1964.38	0.0141821	0.0088542	2494.38	0.00386298	0.00081304	3024.38	0.31516406	0.30163565	3554.38	0.06270091	0.05841467	4084.38	-0.01423379	0.00081304	
374.6	0.08480506	0.0755642	904.59	0.0125687	0.01280566	1434.59	0.00488063	0.00223125	1964.58	0.01364196	0.00885793	2494.58	0.00334656	0.00081338	3024.58	0.31617101	0.30166212	3554.58	0.0634086	0.05842787	4084.58	-0.01417438	0.00081338	
374.8	0.0845195	0.075566	904.79	0.01361726	0.01280566	1434.79	0.00459483	0.00223219	1964.78	0.01325796	0.00886166	2494.78	0.00336416	0.00081372	3024.78	0.31714617	0.30168846	3554.78	0.06367777	0.05844103	4084.78	-0.01328913	0.00081372	
375	0.0843971	0.0755678	904.99	0.01465637	0.01280566	1434.99	0.00533395	0.00223312	1964.98	0.01267234	0.00886538	2494.98	0.00411519	0.00081406	3024.98	0.31768302	0.30171468	3554.98	0.06536016	0.05845416	4084.98	-0.01265462	0.00081406	
375.2	0.08400936	0.07556958	905.19	0.01603589	0.01280566	1435.19	0.00494035	0.00223406	1965.18	0.01250976	0.00886909	2495.18	0.0042456	0.0008144	3025.18	0.31807257	0.30174079	3555.18	0.06542523	0.05846724	4085.18	-0.01227067	0.0008144	
375.4	0.08461939	0.07557135	905.39	0.01736806	0.01280566	1435.39	0.00624647	0.00223499	1965.38	0.01199752	0.00887279	2495.38	0.00425643	0.00081473	3025.38	0.31838146	0.30176677	3555.38	0.06608802	0.05848028	4085.38	-0.0127981	0.00081473	
375.6	0.08445698	0.07557311	905.59	0.0176053	0.01280566	1435.59	0.00486133	0.00223592	1965.58	0.01167794	0.00887649	2495.58	0.00376156	0.00081507	3025.58	0.31928652	0.30179264	3555.58	0.06609626	0.05849328	4085.58	-0.01277369	0.00081507	
375.8	0.08362212	0.07557486	905.79	0.01842064	0.01280566	1435.79	0.00530765	0.00223684	1965.78	0.0125878	0.00888018	2495.78	0.00398853	0.00081541	3025.78	0.31977741	0.30181839	3555.78	0.06652571	0.05850624	4085.78	-0.01294715	0.00081541	
376	0.08328003	0.0755766	905.99	0.01872613	0.01280566	1435.99	0.00587222	0.00223777	1965.98	0.01181431	0.00888386	2495.98	0.00270712	0.00081574	3025.98	0.31923027	0.30184403	3555.98	0.06658222	0.05851917	4085.98	-0.01300707	0.00081574	
376.2	0.08390137	0.07557833	906.19	0.01875509	0.01280566	1436.19	0.00561617	0.00223869	1966.18	0.01186871	0.00888754	2496.18	0.00330766	0.00081607	3026.18	0.31982774	0.30186954	3556.18	0.06622338	0.05853205	4086.18	-0.01318526	0.00081607	
376.4	0.08502873	0.07558004	906.39	0.01843125	0.01280566	1436.39	0.00623892	0.00223961	1966.38	0.01148394	0.00889121	2496.38	0.00336762	0.00081641	3026.38	0.31943194	0.30189495	3556.38	0.0672605	0.05854489	4086.38	-0.01354625	0.00081641	
376.6	0.08556107	0.07558175	906.59	0.017958	0.01280566	1436.59	0.00526677	0.00224053	1966.58	0.01146593	0.00889487	2496.58	0.00343464	0.00081674	3026.58	0.3195343	0.30192023	3556.58	0.06751085	0.0585577	4086.58	-0.01360681	0.00081674	
376.8	0.08579171	0.07558344	906.79	0.01765089	0.01280566	1436.79	0.00473584	0.00224145	1966.78	0.01184572	0.00889852	2496.78	0.00369157	0.00081707	3026.78	0.31896265	0.3019454	3556.78	0.06665263	0.05857046	4086.78	-0.01328711	0.00081707	
377	0.08585027	0.07558513	906.99	0.01675456	0.01280566	1436.99	0.00511472	0.00224237	1966.98	0.0123307	0.00890217	2496.98	0.00426845	0.0008174	3026.98	0.31813421	0.30197046	3556.98	0.06740334	0.05858319	4086.98	-0.01344943	0.0008174	
377.2	0.0851463	0.0755868	907.19	0.01545961	0.01280566	1437.19	0.00471617	0.00224328	1967.18	0.01232851	0.0089058	2497.18	0.00480637	0.00081774	3027.18	0.31801661	0.30199541	3557.18	0.06751172	0.05859587	4087.18	-0.01310791	0.00081774	
377.4	0.08545762	0.07558846	907.39	0.01452197	0.01280566	1437.39	0.00519261	0.0022442	1967.38	0.01147568	0.00890944	2497.38	0.00508329	0.00081807	3027.38	0.31820612	0.30202024	3557.38	0.06751042	0.05860852	4087.38	-0.01358284	0.00081807	
377.6	0.08488396	0.07559011	907.59	0.01314679	0.01280566	1437.59	0.00567752	0.00224511	1967.58	0.01200677	0.00891306	2497.58	0.00477046	0.0008184	3027.58	0.31774267	0.30204496	3557.58	0.06651802	0.05862113	4087.58	-0.01377689	0.0008184	
377.8	0.08479237	0.07559175	907.79	0.01311667	0.01280566	1437.79	0.0063488	0.00224602	1967.78	0.01190119	0.00891668	2497.78	0.00420248	0.00081872	3027.78	0.3170981	0.30206956	3557.78	0.06640538	0.0586337	4087.78	-0.01461678	0.00081872	
378	0.08466861	0.07559338	907.99	0.01314642	0.01280566	1437.99	0.00640546	0.00224692	1967.98	0.01195893	0.00892029	2497.98	0.00426609	0.00081905	3027.98	0.31741876	0.30209406	3557.98	0.06568104	0.05864623	4087.98	-0.01483186	0.00081905	
378.2	0.084627	0.075595	908.19	0.01299603	0.01280566	1438.19	0.00594619	0.00224783	1968.18	0.01155176	0.00892389	2498.18	0.00451414	0.00081938	3028.18	0.31780972	0.30211844	3558.18	0.06414166	0.05865872	4088.18	-0.01548732	0.00081938	
378.4	0.08423508	0.07559661	908.39	0.01368148	0.01280566	1438.39	0.00553579	0.00224873	1968.38	0.01090077	0.00892748	2498.38	0.00451067	0.00081971	3028.38	0.31821083	0.30214271	3558.38	0.06293707	0.05867118	4088.38	-0.01599861	0.00081971	
378.6	0.08326744	0.07559821	908.59	0.0135661	0.01280566	1438.59	0.00552066	0.00224963	1968.58	0.01065597	0.00893107	2498.58	0.00432664	0.00082003	3028.58	0.31868834	0.30216688	3558.58	0.06276745	0.0586836	4088.58	-0.01598787	0.00082003	
378.8	0.08257744	0.0755998	908.79	0.01377287	0.01280566	1438.79	0.00556798	0.00225053	1968.78	0.01071562	0.00893465	2498.78	0.0044984	0.00082036	3028.78	0.31857954	0.30219093	3558.78	0.06188485	0.05869597	4088.78	-0.01565908	0.00082036	
379	0.08207932	0.07560138	908.99	0.01386914	0.01280566	1438.99	0.00517989	0.00225143	1968.98	0.01064387	0.00893822	2498.98	0.00402638	0.00082068	3028.98	0.31851345	0.30221487	3558.98	0.06210069	0.05870831	4088.98	-0.01544126	0.00082068	
379.2	0.08209122	0.07560295	909.19	0.01483638	0.01280566	1439.19	0.00435533	0.00225233	1969.18	0.01052438	0.00894179	2499.18	0.00290522	0.00082101	3029.18	0.31879186	0.30223871	3559.18	0.06129498	0.05872062	4089.18	-0.01550434	0.00082101	
379.4	0.08182006	0.07560451	909.39	0.01465307	0.01280566	1439.39	0.00394622	0.00225322	1969.38	0.0104814	0.00894535	2499.38	0.00213053	0.00082133	3029.38	0.31896401	0.30226244	3559.38	0.06050373	0.05873288	4089.38	-0.01558138	0.00082133	
379.6	0.08124813	0.07560606	909.59	0.01464967	0.01280566	1439.59	0.00293637	0.00225411	1969.58	0.0107138	0.0089489	2499.58	0.00154685	0.00082165	3029.58	0.31906121	0.30228606	3559.58	0.05953459	0.05874511	4089.58	-0.01560538	0.00082165	
379.8	0.08098826	0.0756076	909.79	0.01545429	0.01280566	1439.79	0.00271161	0.002255	1969.78	0.01075155	0.00895245	2499.78	0.00099259	0.00082198	3029.78	0.31867234	0.30230957	3559.78	0.05924436	0.0587573	4089.78	-0.01514959	0.00082198	
379.99	0.08098826	0.07560912	909.99	0.01545429	0.01280566	1439.99	0.00271161	0.00225589	1969.98	0.01075155	0.00895598	2499.98	0.00099259	0.0008223	3029.98	0.31867234	0.30233297	3559.98	0.05924436	0.05876945	4089.98	-0.01514959	0.0008223	
380.19	0.08125721	0.0752157	910.19	0.01474367	0.012733	1440.19	0.00260834	0.00225587	1970.18	0.0117302	0.00895593	2500.18	-0.00013473	0.00082228	3030.18	0.31960462	0.3022359	3560.18	0.05848332	0.05872823	4090.18	-0.01590512	0.00082228	
380.39	0.08103693	0.07482433	910.39	0.01427893	0.01266075	1440.39	0.00240075	0.00225585	1970.38	0.01245135	0.00895587	2500.38	-0.00108615	0.00082226	3030.38	0.31966972	0.30213886	3560.38	0.0577783	0.05868703	4090.38	-0.01685921	0.00082226	
380.59	0.08126443	0.07443499	910.59	0.01410536	0.0125889	1440.59	0.00253596	0.00225582	1970.58	0.01232907	0.00895581	2500.58	-0.00175121	0.00082224	3030.58	0.3195462	0.30204185	3560.58	0.05720389	0.05864587	4090.58	-0.01727032	0.00082224	
380.79	0.08097352	0.07404768	910.79	0.01385606	0.01251747	1440.79	0.00255721	0.0022558	1970.78	0.01208357	0.00895576	2500.78	-0.00257207	0.00082222	3030.78	0.31876446	0.30194487	3560.78	0.05572037	0.05860473	4090.78	-0.01731763	0.00082222	
380.99	0.0798579	0.07366239	910.99	0.0136611	0.01244644	1440.99	0.0014681	0.00225578	1970.98	0.01246304	0.0089557	2500.98	-0.00385643	0.0008222	3030.98	0.31880945	0.30184793	3560.98	0.05460661	0.05856362	4090.98	-0.01754239	0.0008222	
381.19	0.07904377	0.0732791	911.19	0.0128723	0.01237581	1441.19	0.00181286	0.00225575	1971.18	0.01292667	0.00895564	2501.18	-0.00506737	0.00082218	3031.18	0.3178322	0.30175101	3561.18	0.05385005	0.05852255	4091.18	-0.01851502	0.00082218	
381.39	0.07820155	0.07289781	911.39	0.01269878	0.01230558	1441.39	0.00214272	0.00225573	1971.38	0.01336878	0.00895558	2501.38	-0.00659317	0.00082216	3031.38	0.31720223	0.30165413	3561.38	0.05309949	0.0584815	4091.38	-0.01867386	0.00082216	
381.59	0.07728264	0.07251849	911.59	0.0123838	0.01223576	1441.59	0.00286132	0.00225571	1971.58	0.0131108	0.00895553	2501.58	-0.00736704	0.00082214	3031.58	0.31643006	0.30155727	3561.58	0.05296144	0.05844048	4091.58	-0.01850875	0.00082214	
381.79	0.07628121	0.07214116	911.79	0.01154926	0.01216632	1441.79	0.00326912	0.00225568	1971.78	0.01273479	0.00895547	2501.78	-0.00735279	0.00082212	3031.78	0.31626337	0.30146045	3561.78	0.05230409	0.05839948	4091.78	-0.01860892	0.00082212	
381.99	0.07482043	0.07176578	911.99	0.0107133	0.01209729	1441.99	0.00400888	0.00225566	1971.98	0.01264587	0.00895541	2501.98	-0.00758894	0.0008221	3031.98	0.31484715	0.30136366	3561.98	0.05259327	0.05835852	4091.98	-0.01877121	0.0008221	
382.19	0.07375566	0.07139236	912.19	0.01055175	0.01202864	1442.19	0.00451406	0.00225564	1972.18	0.0125415	0.00895536	2502.18	-0.00766401	0.00082208	3032.18	0.31352076	0.3012669	3562.18	0.0530893	0.05831759	4092.18	-0.01840738	0.00082209	
382.39	0.07287855	0.07102089	912.39	0.01096444	0.01196039	1442.39	0.00381873	0.00225561	1972.38	0.01129591	0.0089553	2502.38	-0.00785321	0.00082206	3032.38	0.31347278	0.30117017	3562.38	0.05251335	0.05827668	4092.38	-0.01756135	0.00082207	
382.59	0.07185695	0.07065134	912.59	0.01172112	0.01189252	1442.59	0.00354014	0.00225559	1972.58	0.01159898	0.00895524	2502.58	-0.00859415	0.00082205	3032.58	0.31220739	0.30107347	3562.58	0.05210866	0.0582358	4092.58	-0.01695403	0.00082205	
382.79	0.07101165	0.07028372	912.79	0.01253404	0.01182503	1442.79	0.00476898	0.00225557	1972.78	0.01124091	0.00895519	2502.78	-0.00899231	0.00082203	3032.78	0.31255646	0.3009768	3562.78	0.05207627	0.05819495	4092.78	-0.0171404	0.00082203	
382.99	0.07011622	0.06991801	912.99	0.01385331	0.01175793	1442.99	0.0053252	0.00225555	1972.98	0.01103508	0.00895513	2502.98	-0.008203	0.00082201	3032.98	0.31112082	0.30088016	3562.98	0.05126529	0.05815413	4092.98	-0.01735149	0.00082201	
383.19	0.06952168	0.06955421	913.19	0.0132405	0.01169121	1443.19	0.00570855	0.00225552	1973.18	0.01059763	0.00895507	2503.18	-0.00806542	0.00082199	3033.18	0.311062	0.30078356	3563.18	0.0509291	0.05811334	4093.18	-0.01706178	0.00082199	
383.39	0.06851066	0.06919229	913.39	0.01293531	0.01162487	1443.39	0.00572868	0.0022555	1973.38	0.01047528	0.00895501	2503.38	-0.00884628	0.00082197	3033.38	0.31066443	0.30068698	3563.38	0.05094287	0.05807258	4093.38	-0.01781384	0.00082197	
383.59	0.06751466	0.06883226	913.59	0.01140647	0.0115589	1443.59	0.00627459	0.00225548	1973.58	0.01061522	0.00895496	2503.58	-0.00884345	0.00082195	3033.58	0.31062425	0.30059044	3563.58	0.05094044	0.05803184	4093.58	-0.01783725	0.00082195	
383.79	0.06680407	0.06847411	913.79	0.01025112	0.01149331	1443.79	0.00578067	0.00225545	1973.78	0.01096724	0.0089549	2503.78	-0.00953664	0.00082193	3033.78	0.31103291	0.30049393	3563.78	0.05097086	0.05799114	4093.78	-0.01771758	0.00082193	
383.99	0.06597997	0.06811781	913.99	0.00899176	0.0114281	1443.99	0.0060857	0.00225543	1973.98	0.01131722	0.00895484	2503.98	-0.00959753	0.00082191	3033.98	0.30958785	0.30039745	3563.98	0.05072932	0.05795046	4093.98	-0.01784286	0.00082191	
384.19	0.0655199	0.06776337	914.19	0.00806141	0.01136325	1444.19	0.00629409	0.00225541	1974.18	0.01162883	0.00895479	2504.18	-0.00903789	0.00082189	3034.18	0.30951662	0.300301	3564.18	0.05156432	0.05790981	4094.18	-0.01733515	0.00082189	
384.39	0.06442778	0.06741078	914.39	0.0078104	0.01129877	1444.39	0.00686894	0.00225538	1974.38	0.01099944	0.00895473	2504.38	-0.00868461	0.00082187	3034.38	0.30875259	0.30020458	3564.38	0.05196858	0.05786919	4094.38	-0.01756245	0.00082187	
384.59	0.06347571	0.06706002	914.59	0.00797411	0.01123465	1444.59	0.00699562	0.00225536	1974.58	0.00990819	0.00895467	2504.58	-0.00925076	0.00082185	3034.58	0.30767758	0.30010819	3564.58	0.05186412	0.0578286	4094.58	-0.01724134	0.00082185	
384.79	0.0622018	0.06671109	914.79	0.00754778	0.0111709	1444.79	0.00604394	0.00225534	1974.78	0.00944447	0.00895462	2504.78	-0.00941325	0.00082183	3034.78	0.30725239	0.30001183	3564.78	0.05113051	0.05778804	4094.78	-0.01742679	0.00082183	
384.99	0.0612086	0.06636397	914.99	0.00736833	0.01110751	1444.99	0.00556629	0.00225531	1974.98	0.00974735	0.00895456	2504.98	-0.00966314	0.00082181	3034.98	0.30760871	0.29991551	3564.98	0.05096798	0.0577475	4094.98	-0.01717735	0.00082182	
385.19	0.06000942	0.06601865	915.19	0.00693165	0.01104448	1445.19	0.00645802	0.00225529	1975.18	0.00935493	0.0089545	2505.18	-0.01059944	0.00082179	3035.18	0.30692016	0.29981921	3565.18	0.05182242	0.057707	4095.18	-0.0172052	0.0008218	
385.39	0.05904708	0.06567514	915.39	0.00764989	0.01098181	1445.39	0.0060467	0.00225527	1975.38	0.00943891	0.00895444	2505.38	-0.0107836	0.00082178	3035.38	0.30677821	0.29972294	3565.38	0.05229319	0.05766652	4095.38	-0.01670805	0.00082178	
385.59	0.05880298	0.06533341	915.59	0.00784707	0.0109195	1445.59	0.00589317	0.00225524	1975.58	0.00847341	0.00895439	2505.58	-0.01039785	0.00082176	3035.58	0.3062644	0.29962671	3565.58	0.05249602	0.05762607	4095.58	-0.01732641	0.00082176	
385.79	0.05765734	0.06499346	915.79	0.00713797	0.01085753	1445.79	0.00502022	0.00225522	1975.78	0.00900443	0.00895433	2505.78	-0.0101215	0.00082174	3035.78	0.30575939	0.29953051	3565.78	0.05224736	0.05758565	4095.78	-0.01782347	0.00082174	
385.99	0.05723632	0.06465528	915.99	0.00769193	0.01079592	1445.99	0.00525137	0.0022552	1975.98	0.00921806	0.00895427	2505.98	-0.01042898	0.00082172	3035.98	0.30438828	0.29943434	3565.98	0.05306969	0.05754526	4095.98	-0.01783206	0.00082172	
386.19	0.05693987	0.06431885	916.19	0.00767425	0.01073466	1446.19	0.00447229	0.00225517	1976.18	0.00942135	0.00895422	2506.18	-0.01082373	0.0008217	3036.18	0.3038772	0.29933819	3566.18	0.05349736	0.05750489	4096.18	-0.01703676	0.0008217	
386.39	0.05697191	0.06398418	916.39	0.00819774	0.01067375	1446.39	0.00302154	0.00225515	1976.38	0.01041759	0.00895416	2506.38	-0.00975702	0.00082168	3036.38	0.30362822	0.29924208	3566.38	0.05353224	0.05746456	4096.38	-0.01734964	0.00082168	
386.59	0.0568205	0.06365125	916.59	0.00912465	0.01061318	1446.59	0.00262206	0.00225513	1976.58	0.01105878	0.0089541	2506.58	-0.00852598	0.00082166	3036.58	0.30315302	0.299146	3566.58	0.05467903	0.05742425	4096.58	-0.01647019	0.00082166	
386.79	0.05593975	0.06332005	916.79	0.00937655	0.01055295	1446.79	0.0018266	0.0022551	1976.78	0.01229966	0.00895405	2506.78	-0.00692904	0.00082164	3036.78	0.30326122	0.29904996	3566.78	0.05447883	0.05738397	4096.78	-0.01717338	0.00082164	
386.99	0.05583844	0.06299058	916.99	0.00902832	0.01049307	1446.99	0.00115794	0.00225508	1976.98	0.01265241	0.00895399	2506.98	-0.00633852	0.00082162	3036.98	0.30262177	0.29895394	3566.98	0.05358051	0.05734372	4096.98	-0.01780958	0.00082162	
387.19	0.05611993	0.06266282	917.19	0.00902618	0.01043353	1447.19	0.00059976	0.00225506	1977.18	0.0125399	0.00895393	2507.18	-0.0062669	0.0008216	3037.18	0.30276625	0.29885795	3567.18	0.05355607	0.0573035	4097.18	-0.01749917	0.0008216	
387.39	0.05545988	0.06233676	917.39	0.008162	0.01037432	1447.39	0.00008233	0.00225503	1977.38	0.01233659	0.00895387	2507.38	-0.00782336	0.00082158	3037.38	0.30251223	0.298762	3567.38	0.05343377	0.0572633	4097.38	-0.01900756	0.00082158	
387.59	0.05530918	0.06201241	917.59	0.00718344	0.01031546	1447.59	-0.00003748	0.00225501	1977.58	0.01292525	0.00895382	2507.58	-0.00798858	0.00082156	3037.58	0.30311717	0.29866607	3567.58	0.05348308	0.05722313	4097.58	-0.01899174	0.00082157	
387.79	0.05585188	0.06168974	917.79	0.00633743	0.01025692	1447.79	-0.00118138	0.00225499	1977.78	0.01261129	0.00895376	2507.78	-0.00825218	0.00082154	3037.78	0.30332545	0.29857018	3567.78	0.05261741	0.057183	4097.78	-0.0189836	0.00082155	
387.99	0.05509727	0.06136874	917.99	0.00613742	0.01019872	1447.99	-0.00105372	0.00225496	1977.98	0.01248053	0.0089537	2507.98	-0.00780378	0.00082152	3037.98	0.30251081	0.29847431	3567.98	0.05173941	0.05714289	4097.98	-0.01873783	0.00082153	
388.19	0.05534846	0.06104942	918.19	0.00674541	0.01014085	1448.19	-0.00073772	0.00225494	1978.18	0.01223093	0.00895365	2508.18	-0.00752649	0.00082151	3038.18	0.30340564	0.29837848	3568.18	0.0515238	0.0571028	4098.18	-0.01876675	0.00082151	
388.39	0.05416393	0.06073176	918.39	0.0072852	0.0100833	1448.39	-0.00053682	0.00225492	1978.38	0.01196316	0.00895359	2508.38	-0.00798236	0.00082149	3038.38	0.30400098	0.29828268	3568.38	0.05119889	0.05706275	4098.38	-0.01999474	0.00082149	
388.59	0.05294501	0.06041576	918.59	0.00773187	0.01002608	1448.59	-0.00067078	0.00225489	1978.58	0.01069481	0.00895353	2508.58	-0.00845939	0.00082147	3038.58	0.30395936	0.29818691	3568.58	0.05057989	0.05702272	4098.58	-0.01994486	0.00082147	
388.79	0.05271041	0.06010139	918.79	0.00780488	0.00996919	1448.79	0.00011444	0.00225487	1978.78	0.00946801	0.00895348	2508.78	-0.00846334	0.00082145	3038.78	0.30488267	0.29809116	3568.78	0.05020244	0.05698273	4098.78	-0.01996464	0.00082145	
388.99	0.05145717	0.05978867	918.99	0.00838582	0.00991262	1448.99	0.00042064	0.00225485	1978.98	0.00966921	0.00895342	2508.98	-0.00883067	0.00082143	3038.98	0.30440382	0.29799545	3568.98	0.05003002	0.05694276	4098.98	-0.01919564	0.00082143	
389.19	0.05031527	0.05947757	919.19	0.00851153	0.00985637	1449.19	-0.00026543	0.00225482	1979.18	0.00878599	0.00895336	2509.18	-0.00961056	0.00082141	3039.18	0.30393838	0.29789978	3569.18	0.05079747	0.05690282	4099.18	-0.01952839	0.00082141	
389.39	0.05031596	0.05916809	919.39	0.00938855	0.00980044	1449.39	-0.00021224	0.0022548	1979.38	0.00852919	0.0089533	2509.38	-0.00911594	0.00082139	3039.38	0.30272028	0.29780413	3569.38	0.05042995	0.0568629	4099.38	-0.02095722	0.00082139	
389.59	0.05007985	0.05886022	919.59	0.00889948	0.00974483	1449.59	0.00022372	0.00225478	1979.58	0.00797956	0.00895325	2509.58	-0.00953116	0.00082137	3039.58	0.30209736	0.29770851	3569.58	0.0504644	0.05682302	4099.58	-0.02116556	0.00082137	
389.79	0.04900271	0.05855395	919.79	0.00761859	0.00968953	1449.79	0.00054622	0.00225475	1979.78	0.00955957	0.00895319	2509.78	-0.00974503	0.00082135	3039.78	0.30120025	0.29761292	3569.78	0.05090936	0.05678316	4099.78	-0.02082847	0.00082135	
389.99	0.04909024	0.05824927	919.99	0.00758738	0.00963455	1449.99	0.00165775	0.00225473	1979.98	0.009221	0.00895313	2509.98	-0.00970532	0.00082133	3039.98	0.30029593	0.29751737	3569.98	0.05183573	0.05674333	4099.98	-0.02025551	0.00082133	
390.19	0.04868019	0.05794618	920.19	0.00717486	0.00957988	1450.19	0.00183381	0.00225471	1980.18	0.01038332	0.00895308	2510.18	-0.00948165	0.00082131	3040.18	0.29961577	0.29742184	3570.18	0.05245204	0.05670353	4100.18	-0.02041498	0.00082131	
390.39	0.04848831	0.05764467	920.39	0.00755382	0.00952552	1450.39	0.00219391	0.00225469	1980.38	0.01045637	0.00895302	2510.38	-0.00883271	0.00082129	3040.38	0.29976383	0.29732635	3570.38	0.05295138	0.05666375	4100.38	-0.02123331	0.0008213	
390.59	0.04775114	0.05734473	920.59	0.00753286	0.00947147	1450.59	0.00261301	0.00225466	1980.58	0.00951237	0.00895296	2510.58	-0.00833337	0.00082127	3040.58	0.29992609	0.29723088	3570.58	0.05297128	0.05662401	4100.58	-0.0210577	0.00082128	
390.79	0.04677102	0.05704634	920.79	0.0074174	0.00941772	1450.79	0.00224142	0.00225464	1980.78	0.01011835	0.00895291	2510.78	-0.00794865	0.00082126	3040.78	0.29937247	0.29713545	3570.78	0.05256186	0.05658429	4100.78	-0.02199729	0.00082126	
390.99	0.0469067	0.05674951	920.99	0.00710759	0.00936428	1450.99	0.00319367	0.00225462	1980.98	0.00925777	0.00895285	2510.98	-0.00834369	0.00082124	3040.98	0.29888893	0.29704004	3570.98	0.05197197	0.0565446	4100.98	-0.02238258	0.00082124	
391.19	0.04678808	0.05645423	921.19	0.00790507	0.00931114	1451.19	0.00397977	0.00225459	1981.18	0.00874797	0.00895279	2511.18	-0.00882515	0.00082122	3041.18	0.29829833	0.29694467	3571.18	0.05209483	0.05650494	4101.18	-0.02187846	0.00082122	
391.39	0.0472139	0.05616048	921.39	0.00735016	0.00925831	1451.39	0.00336068	0.00225457	1981.38	0.0085763	0.00895273	2511.38	-0.00927802	0.0008212	3041.38	0.29885804	0.29684933	3571.38	0.05118054	0.0564653	4101.38	-0.02202201	0.0008212	
391.59	0.04698473	0.05586826	921.59	0.00749115	0.00920577	1451.59	0.00276495	0.00225455	1981.58	0.00817095	0.00895268	2511.58	-0.00837023	0.00082118	3041.58	0.2993646	0.29675402	3571.58	0.05033153	0.05642569	4101.58	-0.02103856	0.00082118	
391.79	0.0470258	0.05557756	921.79	0.00776905	0.00915353	1451.79	0.0017469	0.00225452	1981.78	0.00688071	0.00895262	2511.78	-0.00796184	0.00082116	3041.78	0.29963479	0.29665874	3571.78	0.04900912	0.05638612	4101.78	-0.02051534	0.00082116	
391.99	0.04656203	0.05528837	921.99	0.00865061	0.00910159	1451.99	0.00190896	0.0022545	1981.98	0.00666688	0.00895256	2511.98	-0.00786675	0.00082114	3041.98	0.30032378	0.29656349	3571.98	0.04914635	0.05634656	4101.98	-0.02016919	0.00082114	
392.19	0.04672279	0.05500068	922.19	0.00915734	0.00904994	1452.19	0.00265241	0.00225448	1982.18	0.00640987	0.00895251	2512.18	-0.00783129	0.00082112	3042.18	0.30056315	0.29646827	3572.18	0.04886911	0.05630704	4102.18	-0.01934718	0.00082112	
392.39	0.04558433	0.0547145	922.39	0.00932485	0.00899859	1452.39	0.00252171	0.00225445	1982.38	0.00585322	0.00895245	2512.38	-0.00731363	0.0008211	3042.38	0.30076936	0.29637308	3572.38	0.04943659	0.05626755	4102.38	-0.01873592	0.0008211	
392.59	0.04481422	0.0544298	922.59	0.0095652	0.00894753	1452.59	0.00281178	0.00225443	1982.58	0.00494956	0.00895239	2512.58	-0.00769636	0.00082108	3042.58	0.30075849	0.29627792	3572.58	0.04893495	0.05622808	4102.58	-0.01753018	0.00082108	
392.79	0.04486613	0.05414658	922.79	0.00962198	0.00889676	1452.79	0.00262813	0.00225441	1982.78	0.00467252	0.00895234	2512.78	-0.00743389	0.00082106	3042.78	0.30019371	0.29618279	3572.78	0.04886955	0.05618864	4102.78	-0.01789331	0.00082106	
392.99	0.04430872	0.05386484	922.99	0.00940292	0.00884627	1452.99	0.00147381	0.00225438	1982.98	0.00527058	0.00895228	2512.98	-0.00707394	0.00082104	3042.98	0.29853428	0.2960877	3572.98	0.04879403	0.05614922	4102.98	-0.01740884	0.00082104	
393.19	0.0449629	0.05358457	923.19	0.00863783	0.00879607	1453.19	0.00138664	0.00225436	1983.18	0.00480577	0.00895222	2513.18	-0.00711271	0.00082102	3043.18	0.29842082	0.29599263	3573.18	0.0496804	0.05610984	4103.18	-0.01752285	0.00082103	
393.39	0.04457517	0.05330575	923.39	0.00768539	0.00874616	1453.39	0.00178624	0.00225434	1983.38	0.00555623	0.00895216	2513.38	-0.00680381	0.000821	3043.38	0.29752102	0.29589759	3573.38	0.04932357	0.05607048	4103.38	-0.01771399	0.00082101	
393.59	0.04542031	0.05302838	923.59	0.00665175	0.00869653	1453.59	0.00142974	0.00225431	1983.58	0.00680397	0.00895211	2513.58	-0.00653358	0.00082099	3043.58	0.29781191	0.29580259	3573.58	0.05010543	0.05603115	4103.58	-0.01671366	0.00082099	
393.79	0.04546531	0.05275246	923.79	0.00579996	0.00864718	1453.79	0.00213803	0.00225429	1983.78	0.00821381	0.00895205	2513.78	-0.00635318	0.00082097	3043.78	0.29689489	0.29570761	3573.78	0.05040371	0.05599185	4103.78	-0.01674689	0.00082097	
393.99	0.04537563	0.05247797	923.99	0.00509896	0.00859811	1453.99	0.0023923	0.00225427	1983.98	0.00806159	0.00895199	2513.98	-0.00599635	0.00082095	3043.98	0.29708648	0.29561267	3573.98	0.05078952	0.05595258	4103.98	-0.01598817	0.00082095	
394.19	0.04471462	0.05220491	924.19	0.00489229	0.00854932	1454.19	0.00311929	0.00225424	1984.18	0.00833952	0.00895194	2514.18	-0.00551437	0.00082093	3044.18	0.29659315	0.29551775	3574.18	0.05079182	0.05591333	4104.18	-0.01611761	0.00082093	
394.39	0.04489507	0.05193327	924.39	0.00533192	0.00850081	1454.39	0.00391462	0.00225422	1984.38	0.00805266	0.00895188	2514.38	-0.00578657	0.00082091	3044.38	0.2960267	0.29542287	3574.38	0.0509327	0.05587411	4104.38	-0.01663272	0.00082091	
394.59	0.04443163	0.05166305	924.59	0.00616616	0.00845257	1454.59	0.00329038	0.0022542	1984.58	0.0094833	0.00895182	2514.58	-0.00597828	0.00082089	3044.58	0.29540914	0.29532802	3574.58	0.05092215	0.05583492	4104.58	-0.01652554	0.00082089	
394.79	0.0441404	0.05139423	924.79	0.00599183	0.00840461	1454.79	0.00293855	0.00225417	1984.78	0.01030516	0.00895177	2514.78	-0.00625708	0.00082087	3044.78	0.29498358	0.29523319	3574.78	0.05118871	0.05579575	4104.78	-0.01665473	0.00082087	
394.99	0.04502903	0.05112681	924.99	0.00573424	0.00835692	1454.99	0.00334795	0.00225415	1984.98	0.00986122	0.00895171	2514.98	-0.00685637	0.00082085	3044.98	0.29446513	0.2951384	3574.98	0.05072362	0.05575661	4104.98	-0.01789391	0.00082085	
395.19	0.04487084	0.05086078	925.19	0.00580222	0.0083095	1455.19	0.003092	0.00225413	1985.18	0.00945005	0.00895165	2515.18	-0.00748475	0.00082083	3045.18	0.29335178	0.29504364	3575.18	0.05080046	0.0557175	4105.18	-0.01796717	0.00082083	
395.39	0.04454189	0.05059613	925.39	0.00575539	0.00826234	1455.39	0.00141465	0.0022541	1985.38	0.01030316	0.0089516	2515.38	-0.00845417	0.00082081	3045.38	0.29320348	0.29494891	3575.38	0.05087804	0.05567842	4105.38	-0.01802129	0.00082081	
395.59	0.04403328	0.05033286	925.59	0.00543851	0.00821546	1455.59	0.00083128	0.00225408	1985.58	0.00915683	0.00895154	2515.58	-0.00894409	0.00082079	3045.58	0.29303296	0.29485421	3575.58	0.05115331	0.05563937	4105.58	-0.01870372	0.00082079	
395.79	0.0434761	0.05007097	925.79	0.00562844	0.00816884	1455.79	0.00009845	0.00225406	1985.78	0.0091576	0.00895148	2515.78	-0.00904782	0.00082077	3045.78	0.29387426	0.29475954	3575.78	0.05134757	0.05560034	4105.78	-0.01926193	0.00082078	
395.99	0.04275454	0.04981043	925.99	0.00662226	0.00812249	1455.99	-0.00020315	0.00225403	1985.98	0.00943322	0.00895142	2515.98	-0.01019365	0.00082075	3045.98	0.29364474	0.2946649	3575.98	0.05201353	0.05556134	4105.98	-0.01951917	0.00082076	
396.19	0.04221231	0.04955125	926.19	0.00774001	0.0080764	1456.19	-0.0004005	0.00225401	1986.18	0.00935339	0.00895137	2516.18	-0.01025843	0.00082073	3046.18	0.29271914	0.29457029	3576.18	0.05152782	0.05552237	4106.18	-0.01995113	0.00082074	
396.39	0.0414943	0.04929342	926.39	0.00802065	0.00803057	1456.39	-0.00024473	0.00225399	1986.38	0.00876984	0.00895131	2516.38	-0.01069581	0.00082072	3046.38	0.29349057	0.29447571	3576.38	0.05157014	0.05548342	4106.38	-0.02101687	0.00082072	
396.59	0.0415742	0.04903693	926.59	0.00788019	0.007985	1456.59	-0.00053713	0.00225396	1986.58	0.00842557	0.00895125	2516.58	-0.01152081	0.0008207	3046.58	0.29307141	0.29438116	3576.58	0.05178276	0.0554445	4106.58	-0.02173911	0.0008207	
396.79	0.04101915	0.04878178	926.79	0.0072761	0.00793969	1456.79	-0.00078381	0.00225394	1986.78	0.008151	0.0089512	2516.78	-0.01149045	0.00082068	3046.78	0.29261679	0.29428664	3576.78	0.05239992	0.05540561	4106.78	-0.02206683	0.00082068	
396.99	0.04020732	0.04852795	926.99	0.00702566	0.00789463	1456.99	-0.00024163	0.00225392	1986.98	0.00831826	0.00895114	2516.98	-0.0123482	0.00082066	3046.98	0.29349821	0.29419215	3576.98	0.05324723	0.05536675	4106.98	-0.02151317	0.00082066	
397.19	0.03996802	0.04827544	927.19	0.00591126	0.00784984	1457.19	-0.00021265	0.0022539	1987.18	0.00800084	0.00895108	2517.18	-0.01177772	0.00082064	3047.18	0.29445716	0.29409769	3577.18	0.05318251	0.05532791	4107.18	-0.02115524	0.00082064	
397.39	0.04015601	0.04802425	927.39	0.00530626	0.00780529	1457.39	-0.00113704	0.00225387	1987.38	0.00887702	0.00895103	2517.38	-0.0112866	0.00082062	3047.38	0.29443881	0.29400327	3577.38	0.05301631	0.0552891	4107.38	-0.02104064	0.00082062	
397.59	0.04117025	0.04777436	927.59	0.00486901	0.007761	1457.59	-0.00140506	0.00225385	1987.58	0.00945122	0.00895097	2517.58	-0.011124	0.0008206	3047.58	0.29601594	0.29390887	3577.58	0.0536453	0.05525032	4107.58	-0.0210705	0.0008206	
397.79	0.04013517	0.04752578	927.79	0.00377172	0.00771696	1457.79	-0.00086823	0.00225383	1987.78	0.00955923	0.00895091	2517.78	-0.01101274	0.00082058	3047.78	0.29596609	0.2938145	3577.78	0.0527339	0.05521157	4107.78	-0.0209405	0.00082058	
397.99	0.03987368	0.04727849	927.99	0.00357795	0.00767317	1457.99	-0.00111555	0.0022538	1987.98	0.00926653	0.00895085	2517.98	-0.01059928	0.00082056	3047.98	0.29626871	0.29372016	3577.98	0.0526001	0.05517284	4107.98	-0.02030612	0.00082056	
398.19	0.03951843	0.04703248	928.19	0.00476326	0.00762963	1458.19	-0.00020295	0.00225378	1988.18	0.00842443	0.0089508	2518.18	-0.01020499	0.00082054	3048.18	0.29523395	0.29362586	3578.18	0.05220144	0.05513414	4108.18	-0.0203446	0.00082054	
398.39	0.04064396	0.04678776	928.39	0.00536912	0.00758634	1458.39	-0.00006113	0.00225376	1988.38	0.00915078	0.00895074	2518.38	-0.00994026	0.00082052	3048.38	0.29546995	0.29353158	3578.38	0.05145532	0.05509547	4108.38	-0.02024779	0.00082052	
398.59	0.04025509	0.0465443	928.59	0.00523277	0.00754329	1458.59	-0.00083734	0.00225373	1988.58	0.00892404	0.00895068	2518.58	-0.00998679	0.0008205	3048.58	0.29591436	0.29343734	3578.58	0.05149976	0.05505682	4108.58	-0.02041781	0.00082051	
398.79	0.03993986	0.04630212	928.79	0.00500168	0.00750048	1458.79	0.00023512	0.00225371	1988.78	0.00796664	0.00895063	2518.78	-0.00969137	0.00082048	3048.78	0.29532687	0.29334312	3578.78	0.05057643	0.0550182	4108.78	-0.02041976	0.00082049	
398.99	0.03970977	0.04606119	928.99	0.00545557	0.00745792	1458.99	0.00106223	0.00225369	1988.98	0.00708376	0.00895057	2518.98	-0.00981491	0.00082047	3048.98	0.29466971	0.29324894	3578.98	0.05013897	0.05497961	4108.98	-0.02096243	0.00082047	
399.19	0.03902502	0.04582152	929.19	0.00560662	0.0074156	1459.19	0.00177987	0.00225366	1989.18	0.00785279	0.00895051	2519.18	-0.0102563	0.00082045	3049.18	0.29406645	0.29315478	3579.18	0.04990856	0.05494105	4109.18	-0.02049396	0.00082045	
399.39	0.03858266	0.0455831	929.39	0.00571943	0.00737352	1459.39	0.00198725	0.00225364	1989.38	0.00834352	0.00895046	2519.38	-0.01051732	0.00082043	3049.38	0.29371857	0.29306065	3579.38	0.05026483	0.05490251	4109.38	-0.01972585	0.00082043	
399.59	0.03842471	0.04534592	929.59	0.00626271	0.00733168	1459.59	0.00259039	0.00225362	1989.58	0.00814234	0.0089504	2519.58	-0.00949095	0.00082041	3049.58	0.29340668	0.29296656	3579.58	0.04949146	0.054864	4109.58	-0.01998061	0.00082041	
399.79	0.03831752	0.04510997	929.79	0.00680132	0.00729008	1459.79	0.00237917	0.00225359	1989.78	0.00816056	0.00895034	2519.78	-0.0092649	0.00082039	3049.78	0.2941152	0.2928725	3579.78	0.04919735	0.05482552	4109.78	-0.01991837	0.00082039	
399.99	0.03856246	0.04487524	929.99	0.00824606	0.00724871	1459.99	0.00255685	0.00225357	1989.98	0.0076008	0.00895028	2519.98	-0.01029425	0.00082037	3049.98	0.2929288	0.29277846	3579.98	0.04899929	0.05478706	4109.98	-0.01980891	0.00082037	
400.19	0.03872827	0.04464174	930.19	0.00791493	0.00720758	1460.19	0.00254539	0.00225355	1990.18	0.00723416	0.00895023	2520.18	-0.01091013	0.00082035	3050.18	0.29324198	0.29268446	3580.18	0.04921997	0.05474863	4110.18	-0.01997945	0.00082035	
400.39	0.03801607	0.04440946	930.39	0.00683668	0.00716668	1460.39	0.00335829	0.00225352	1990.38	0.00704934	0.00895017	2520.38	-0.01149214	0.00082033	3050.38	0.29317463	0.29259048	3580.38	0.04959389	0.05471023	4110.38	-0.01944633	0.00082033	
400.59	0.03887348	0.04417838	930.59	0.00668682	0.00712601	1460.59	0.0028381	0.0022535	1990.58	0.00732228	0.00895011	2520.58	-0.01153081	0.00082031	3050.58	0.29263589	0.29249654	3580.58	0.05017156	0.05467185	4110.58	-0.01881933	0.00082031	
400.79	0.03768976	0.04394851	930.79	0.00553706	0.00708558	1460.79	0.00234644	0.00225348	1990.78	0.00771013	0.00895006	2520.78	-0.01238926	0.00082029	3050.78	0.29296117	0.29240263	3580.78	0.04952622	0.0546335	4110.78	-0.01781264	0.00082029	
400.99	0.03862757	0.04371983	930.99	0.00489497	0.00704537	1460.99	0.00200187	0.00225345	1990.98	0.00750701	0.00895	2520.98	-0.01247849	0.00082027	3050.98	0.29345988	0.29230874	3580.98	0.04941009	0.05459518	4110.98	-0.01747488	0.00082027	
401.19	0.03970784	0.04349234	931.19	0.0037927	0.00700539	1461.19	0.00138985	0.00225343	1991.18	0.00776894	0.00894994	2521.18	-0.011317	0.00082025	3051.18	0.29251627	0.29221489	3581.18	0.04932381	0.05455689	4111.18	-0.01744409	0.00082026	
401.39	0.04073635	0.04326604	931.39	0.00322146	0.00696564	1461.39	0.0011277	0.00225341	1991.38	0.00853549	0.00894989	2521.38	-0.01179135	0.00082023	3051.38	0.29159669	0.29212107	3581.38	0.05042864	0.05451862	4111.38	-0.01724962	0.00082024	
401.59	0.04081278	0.04304091	931.59	0.00195522	0.00692611	1461.59	0.00029365	0.00225338	1991.58	0.00884992	0.00894983	2521.58	-0.0119877	0.00082022	3051.58	0.29275659	0.29202727	3581.58	0.04990432	0.05448038	4111.58	-0.01653606	0.00082022	
401.79	0.04093785	0.04281695	931.79	0.00111322	0.00688681	1461.79	-0.00040564	0.00225336	1991.78	0.0089449	0.00894977	2521.78	-0.01194604	0.0008202	3051.78	0.29219226	0.29193351	3581.78	0.04943187	0.05444216	4111.78	-0.01617764	0.0008202	
401.99	0.0416385	0.04259416	931.99	0.00115564	0.00684773	1461.99	-0.00041857	0.00225334	1991.98	0.00930963	0.00894972	2521.98	-0.01221406	0.00082018	3051.98	0.29173606	0.29183978	3581.98	0.04966188	0.05440397	4111.98	-0.01609586	0.00082018	
402.19	0.04133186	0.04237253	932.19	0.00041004	0.00680887	1462.19	-0.00123231	0.00225331	1992.18	0.00959768	0.00894966	2522.18	-0.01236817	0.00082016	3052.18	0.29116375	0.29174607	3582.18	0.04907119	0.05436581	4112.18	-0.01573633	0.00082016	
402.39	0.04158901	0.04215205	932.39	-0.00050974	0.00677024	1462.39	-0.00180498	0.00225329	1992.38	0.00968867	0.0089496	2522.38	-0.01190847	0.00082014	3052.38	0.29128152	0.2916524	3582.38	0.04797999	0.05432768	4112.38	-0.01582673	0.00082014	
402.59	0.0408126	0.04193272	932.59	-0.00030925	0.00673182	1462.59	-0.00143224	0.00225327	1992.58	0.00861554	0.00894954	2522.58	-0.01189887	0.00082012	3052.58	0.29052738	0.29155876	3582.58	0.04823446	0.05428957	4112.58	-0.01642293	0.00082012	
402.79	0.04025184	0.04171453	932.79	0.00042391	0.00669362	1462.79	-0.00096783	0.00225324	1992.78	0.00832734	0.00894949	2522.78	-0.01180882	0.0008201	3052.78	0.28975862	0.29146515	3582.78	0.04686894	0.05425149	4112.78	-0.01633612	0.0008201	
402.99	0.04027252	0.04149748	932.99	0.00081427	0.00665564	1462.99	-0.0012629	0.00225322	1992.98	0.00806765	0.00894943	2522.98	-0.01201334	0.00082008	3052.98	0.28985127	0.29137156	3582.98	0.04727842	0.05421344	4112.98	-0.01671325	0.00082008	
403.19	0.03987514	0.04128156	933.19	0.00133926	0.00661787	1463.19	-0.00068839	0.0022532	1993.18	0.00834779	0.00894937	2523.18	-0.01222907	0.00082006	3053.18	0.28955539	0.29127801	3583.18	0.04720684	0.05417541	4113.18	-0.01723467	0.00082006	
403.39	0.03935264	0.04106675	933.39	0.0021934	0.00658032	1463.39	-0.00031021	0.00225318	1993.38	0.00762082	0.00894932	2523.38	-0.01226735	0.00082004	3053.38	0.28896662	0.29118449	3583.38	0.04710591	0.05413741	4113.38	-0.01691656	0.00082004	
403.59	0.03884462	0.04085307	933.59	0.00309304	0.00654298	1463.59	0.00009852	0.00225315	1993.58	0.00706589	0.00894926	2523.58	-0.01176333	0.00082002	3053.58	0.28855085	0.291091	3583.58	0.04752648	0.05409943	4113.58	-0.01774129	0.00082002	
403.79	0.03996206	0.0406405	933.79	0.00324846	0.00650585	1463.79	-0.00017682	0.00225313	1993.78	0.00592717	0.0089492	2523.78	-0.01213089	0.00082	3053.78	0.28856743	0.29099753	3583.78	0.04820007	0.05406149	4113.78	-0.01838117	0.00082001	
403.99	0.03944503	0.04042903	933.99	0.00384901	0.00646893	1463.99	0.00003894	0.00225311	1993.98	0.005049	0.00894915	2523.98	-0.01235349	0.00081998	3053.98	0.28862124	0.2909041	3583.98	0.04867555	0.05402357	4113.98	-0.0188987	0.00081999	
404.19	0.03828401	0.04021867	934.19	0.00347201	0.00643222	1464.19	0.00014137	0.00225308	1994.18	0.00494816	0.00894909	2524.18	-0.01237722	0.00081997	3054.18	0.28885226	0.2908107	3584.18	0.0490771	0.05398567	4114.18	-0.0194955	0.00081997	
404.39	0.03790275	0.0400094	934.39	0.00336636	0.00639572	1464.39	0.00055077	0.00225306	1994.38	0.00356424	0.00894903	2524.38	-0.01244741	0.00081995	3054.38	0.28871762	0.29071733	3584.38	0.04923682	0.05394781	4114.38	-0.01938503	0.00081995	
404.59	0.03877877	0.03980122	934.59	0.00373055	0.00635943	1464.59	0.00001247	0.00225304	1994.58	0.00311189	0.00894897	2524.58	-0.01328097	0.00081993	3054.58	0.28910669	0.29062399	3584.58	0.04922076	0.05390996	4114.58	-0.02014409	0.00081993	
404.79	0.0384887	0.03959412	934.79	0.0035504	0.00632334	1464.79	0.00007232	0.00225301	1994.78	0.00300282	0.00894892	2524.78	-0.0125455	0.00081991	3054.78	0.28948444	0.29053067	3584.78	0.04896549	0.05387215	4114.78	-0.01962569	0.00081991	
404.99	0.0391381	0.0393881	934.99	0.00392939	0.00628746	1464.99	0.00060762	0.00225299	1994.98	0.00308289	0.00894886	2524.98	-0.01135306	0.00081989	3054.98	0.28962745	0.29043739	3584.98	0.04998434	0.05383436	4114.98	-0.01949199	0.00081989	
405.19	0.03933844	0.03918315	935.19	0.00469143	0.00625178	1465.19	0.00090209	0.00225297	1995.18	0.0041574	0.0089488	2525.18	-0.01053662	0.00081987	3055.18	0.29014856	0.29034414	3585.18	0.05052362	0.0537966	4115.18	-0.01994715	0.00081987	
405.39	0.03978519	0.03897927	935.39	0.0039876	0.00621631	1465.39	0.00072146	0.00225294	1995.38	0.00471023	0.00894875	2525.38	-0.0105198	0.00081985	3055.38	0.29124119	0.29025092	3585.38	0.05046188	0.05375887	4115.38	-0.01960373	0.00081985	
405.59	0.03922183	0.03877644	935.59	0.00370101	0.00618103	1465.59	0.00007566	0.00225292	1995.58	0.00541033	0.00894869	2525.58	-0.01061973	0.00081983	3055.58	0.29232716	0.29015772	3585.58	0.05053015	0.05372116	4115.58	-0.01997429	0.00081983	
405.79	0.03880436	0.03857468	935.79	0.00298637	0.00614596	1465.79	0.00045069	0.0022529	1995.78	0.00599853	0.00894863	2525.78	-0.01085138	0.00081981	3055.78	0.29216215	0.29006456	3585.78	0.05002366	0.05368348	4115.78	-0.0208556	0.00081981	
405.99	0.03721452	0.03837396	935.99	0.00359155	0.00611109	1465.99	0.00113301	0.00225287	1995.98	0.00694016	0.00894858	2525.98	-0.01171424	0.00081979	3055.98	0.29154319	0.28997143	3585.98	0.049552	0.05364582	4115.98	-0.02120384	0.00081979	
406.19	0.0358946	0.03817429	936.19	0.00347542	0.00607641	1466.19	0.00050853	0.00225285	1996.18	0.00743338	0.00894852	2526.18	-0.01207064	0.00081977	3056.18	0.29177096	0.28987832	3586.18	0.04860882	0.05360819	4116.18	-0.02109774	0.00081977	
406.39	0.03472664	0.03797566	936.39	0.0034291	0.00604193	1466.39	-0.00001445	0.00225283	1996.38	0.00709383	0.00894846	2526.38	-0.01195668	0.00081975	3056.38	0.29145563	0.28978525	3586.38	0.04767335	0.05357059	4116.38	-0.02115397	0.00081975	
406.59	0.03324149	0.03777806	936.59	0.00329939	0.00600764	1466.59	-0.00013204	0.0022528	1996.58	0.00755068	0.0089484	2526.58	-0.01156016	0.00081973	3056.58	0.29076101	0.28969221	3586.58	0.04756834	0.05353301	4116.58	-0.02148108	0.00081974	
406.79	0.03249475	0.03758148	936.79	0.00375888	0.00597355	1466.79	-0.0008184	0.00225278	1996.78	0.00790258	0.00894835	2526.78	-0.0110323	0.00081971	3056.78	0.2907765	0.2895992	3586.78	0.04746358	0.05349546	4116.78	-0.02171591	0.00081972	
406.99	0.03119688	0.03738594	936.99	0.00414394	0.00593966	1466.99	-0.00121869	0.00225276	1996.98	0.00802009	0.00894829	2526.98	-0.01165715	0.0008197	3056.98	0.29083523	0.28950621	3586.98	0.04775428	0.05345794	4116.98	-0.0211538	0.0008197	
407.19	0.03089521	0.03719141	937.19	0.00473157	0.00590595	1467.19	-0.0007691	0.00225273	1997.18	0.00833187	0.00894823	2527.18	-0.01211397	0.00081968	3057.18	0.29018483	0.28941326	3587.18	0.04701547	0.05342044	4117.18	-0.0217782	0.00081968	
407.39	0.0304786	0.03699789	937.39	0.00503838	0.00587244	1467.39	-0.00006229	0.00225271	1997.38	0.00874597	0.00894818	2527.38	-0.01293398	0.00081966	3057.38	0.28968488	0.28932033	3587.38	0.04724393	0.05338297	4117.38	-0.02093696	0.00081966	
407.59	0.02989807	0.03680537	937.59	0.00461834	0.00583912	1467.59	0.0001252	0.00225269	1997.58	0.00881973	0.00894812	2527.58	-0.01267808	0.00081964	3057.58	0.28921557	0.28922744	3587.58	0.04811085	0.05334553	4117.58	-0.02114942	0.00081964	
407.79	0.0302435	0.03661386	937.79	0.00412353	0.00580598	1467.79	0.00016912	0.00225266	1997.78	0.00850197	0.00894806	2527.78	-0.01273333	0.00081962	3057.78	0.28920907	0.28913458	3587.78	0.04783444	0.05330811	4117.78	-0.02014139	0.00081962	
407.99	0.02934115	0.03642335	937.99	0.00339095	0.00577304	1467.99	-0.00005784	0.00225264	1997.98	0.00808983	0.00894801	2527.98	-0.01249679	0.0008196	3057.98	0.29003271	0.28904174	3587.98	0.04835274	0.05327071	4117.98	-0.01989168	0.0008196	
408.19	0.02984444	0.03623383	938.19	0.00299019	0.00574028	1468.19	-0.00027857	0.00225262	1998.18	0.00754323	0.00894795	2528.18	-0.01283996	0.00081958	3058.18	0.28984128	0.28894894	3588.18	0.0485913	0.05323335	4118.18	-0.01919899	0.00081958	
408.39	0.03112674	0.03604529	938.39	0.00287952	0.0057077	1468.39	-0.00033903	0.00225259	1998.38	0.00718054	0.00894789	2528.38	-0.01267648	0.00081956	3058.38	0.28956963	0.28885616	3588.38	0.04819379	0.05319601	4118.38	-0.01883664	0.00081956	
408.59	0.03215258	0.03585774	938.59	0.00301078	0.00567532	1468.59	-0.00056258	0.00225257	1998.58	0.00757194	0.00894784	2528.58	-0.01248184	0.00081954	3058.58	0.28918502	0.28876342	3588.58	0.04814095	0.0531587	4118.58	-0.01871317	0.00081954	
408.79	0.03338223	0.03567116	938.79	0.00255098	0.00564311	1468.79	-0.00034646	0.00225255	1998.78	0.00803529	0.00894778	2528.78	-0.0112034	0.00081952	3058.78	0.28874013	0.2886707	3588.78	0.04827099	0.05312141	4118.78	-0.01684475	0.00081952	
408.99	0.03460414	0.03548555	938.99	0.00261673	0.00561109	1468.99	0.00074354	0.00225253	1998.98	0.00883562	0.00894772	2528.98	-0.01127443	0.0008195	3058.98	0.28871544	0.28857802	3588.98	0.04935557	0.05308415	4118.98	-0.01699509	0.0008195	
409.19	0.03619836	0.03530091	939.19	0.00254166	0.00557925	1469.19	0.00093409	0.0022525	1999.18	0.00867749	0.00894766	2529.18	-0.01120952	0.00081948	3059.18	0.28837231	0.28848536	3589.18	0.04958976	0.05304691	4119.18	-0.01785386	0.00081949	
409.39	0.03706209	0.03511722	939.39	0.00121228	0.00554759	1469.39	0.00133059	0.00225248	1999.38	0.00826382	0.00894761	2529.38	-0.01196038	0.00081946	3059.38	0.28790116	0.28839274	3589.38	0.04983368	0.0530097	4119.38	-0.01858569	0.00081947	
409.59	0.03685409	0.0349345	939.59	0.00168114	0.00551611	1469.59	0.00070912	0.00225246	1999.58	0.00728311	0.00894755	2529.58	-0.01311943	0.00081945	3059.58	0.28693411	0.28830014	3589.58	0.04990375	0.05297252	4119.58	-0.0191195	0.00081945	
409.79	0.03662241	0.03475272	939.79	0.00113961	0.00548481	1469.79	0.00068818	0.00225243	1999.78	0.00690754	0.00894749	2529.78	-0.01335373	0.00081943	3059.78	0.2868028	0.28820758	3589.78	0.04913454	0.05293536	4119.78	-0.01913096	0.00081943	
409.99	0.03491694	0.03457189	939.99	0.00159715	0.00545369	1469.99	-0.00010036	0.00225241	1999.98	0.00666607	0.00894744	2529.98	-0.01394631	0.00081941	3059.98	0.2862962	0.28811504	3589.98	0.04880508	0.05289823	4119.98	-0.01945838	0.00081941	
410.19	0.03499792	0.034392	940.19	0.00088151	0.00542274	1470.19	-0.00037997	0.00225239	2000.18	0.00639188	0.00894738	2530.18	-0.01369767	0.00081939	3060.18	0.28600041	0.28802253	3590.18	0.04912853	0.05286113	4120.18	-0.0197201	0.00081939	
410.39	0.03411469	0.03421305	940.39	0.00042872	0.00539197	1470.39	-0.00103075	0.00225236	2000.38	0.00585409	0.00894732	2530.38	-0.0138158	0.00081937	3060.38	0.28482522	0.28793005	3590.38	0.04913874	0.05282405	4120.38	-0.02044252	0.00081937	
410.59	0.03324626	0.03403503	940.59	0.00033091	0.00536137	1470.59	-0.00114037	0.00225234	2000.58	0.00500748	0.00894727	2530.58	-0.01347317	0.00081935	3060.58	0.28471489	0.28783761	3590.58	0.04975121	0.052787	4120.58	-0.02145447	0.00081935	
410.79	0.0332384	0.03385793	940.79	0.00136508	0.00533095	1470.79	-0.00167544	0.00225232	2000.78	0.00346533	0.00894721	2530.78	-0.01311591	0.00081933	3060.78	0.28492267	0.28774519	3590.78	0.05087348	0.05274997	4120.78	-0.02218945	0.00081933	
410.99	0.03236413	0.03368176	940.99	0.0019357	0.0053007	1470.99	-0.00154325	0.00225229	2000.98	0.0030714	0.00894715	2530.98	-0.01377305	0.00081931	3060.98	0.28507666	0.2876528	3590.98	0.05052633	0.05271297	4120.98	-0.02270596	0.00081931	
411.19	0.03154929	0.0335065	941.19	0.0025082	0.00527062	1471.19	-0.00054049	0.00225227	2001.18	0.0030215	0.00894709	2531.18	-0.01433851	0.00081929	3061.18	0.2842315	0.28756044	3591.18	0.05019392	0.05267599	4121.18	-0.02328543	0.00081929	
411.39	0.03069154	0.03333216	941.39	0.00318652	0.00524071	1471.39	-0.00037256	0.00225225	2001.38	0.00285557	0.00894704	2531.38	-0.01387274	0.00081927	3061.38	0.28426497	0.28746811	3591.38	0.0495901	0.05263905	4121.38	-0.02252942	0.00081927	
411.59	0.02949365	0.03315872	941.59	0.0035658	0.00521097	1471.59	-0.00114327	0.00225222	2001.58	0.0024256	0.00894698	2531.58	-0.01309345	0.00081925	3061.58	0.28339938	0.28737582	3591.58	0.04854816	0.05260212	4121.58	-0.02283555	0.00081926	
411.79	0.02941202	0.03298619	941.79	0.00365955	0.0051814	1471.79	-0.00072187	0.0022522	2001.78	0.00327123	0.00894692	2531.78	-0.01273125	0.00081923	3061.78	0.283195	0.28728355	3591.78	0.04754126	0.05256523	4121.78	-0.02255051	0.00081924	
411.99	0.02847239	0.03281455	941.99	0.00427299	0.005152	1471.99	-0.00150547	0.00225218	2001.98	0.00395193	0.00894687	2531.98	-0.01287442	0.00081922	3061.98	0.28317228	0.28719131	3591.98	0.04768998	0.05252835	4121.98	-0.02305468	0.00081922	
412.19	0.02836578	0.0326438	942.19	0.00467332	0.00512277	1472.19	-0.00174384	0.00225215	2002.18	0.00417155	0.00894681	2532.18	-0.01220999	0.0008192	3062.18	0.28245744	0.2870991	3592.18	0.04688053	0.05249151	4122.18	-0.02166166	0.0008192	
412.39	0.02881056	0.03247395	942.39	0.00540773	0.0050937	1472.39	-0.00137621	0.00225213	2002.38	0.00526017	0.00894675	2532.38	-0.01253134	0.00081918	3062.38	0.28201319	0.28700691	3592.38	0.0458749	0.05245469	4122.38	-0.02052903	0.00081918	
412.59	0.02901744	0.03230497	942.59	0.00518881	0.00506479	1472.59	-0.00083882	0.00225211	2002.58	0.00545072	0.0089467	2532.58	-0.01287761	0.00081916	3062.58	0.28216834	0.28691476	3592.58	0.04644625	0.0524179	4122.58	-0.02006327	0.00081916	
412.79	0.02872731	0.03213688	942.79	0.00492536	0.00503605	1472.79	-0.00077	0.00225208	2002.78	0.00618456	0.00894664	2532.78	-0.01338536	0.00081914	3062.78	0.28178989	0.28682264	3592.78	0.04644612	0.05238113	4122.78	-0.01830118	0.00081914	
412.99	0.02833037	0.03196966	942.99	0.00514679	0.00500748	1472.99	-0.00001784	0.00225206	2002.98	0.00784752	0.00894658	2532.98	-0.01402825	0.00081912	3062.98	0.28259933	0.28673055	3592.98	0.04670082	0.05234439	4122.98	-0.01811176	0.00081912	
413.19	0.02793182	0.03180331	943.19	0.00401142	0.00497906	1473.19	-0.00052632	0.00225204	2003.18	0.00817637	0.00894653	2533.18	-0.01341259	0.0008191	3063.18	0.28234979	0.28663849	3593.18	0.04685039	0.05230767	4123.18	-0.0178677	0.0008191	
413.39	0.02756389	0.03163783	943.39	0.00376407	0.00495081	1473.39	-0.00043111	0.00225201	2003.38	0.00853745	0.00894647	2533.38	-0.01474364	0.00081908	3063.38	0.28272832	0.28654646	3593.38	0.04596141	0.05227098	4123.38	-0.0183713	0.00081908	
413.59	0.02775958	0.03147321	943.59	0.00403001	0.00492271	1473.59	-0.00082821	0.00225199	2003.58	0.00841815	0.00894641	2533.58	-0.01470678	0.00081906	3063.58	0.28365467	0.28645445	3593.58	0.04629407	0.05223432	4123.58	-0.01810537	0.00081906	
413.79	0.02718448	0.03130944	943.79	0.0031949	0.00489478	1473.79	0.00036793	0.00225197	2003.78	0.00838672	0.00894635	2533.78	-0.01423609	0.00081904	3063.78	0.28433035	0.28636248	3593.78	0.04641072	0.05219768	4123.78	-0.01799794	0.00081904	
413.99	0.02728081	0.03114653	943.99	0.00271892	0.00486701	1473.99	0.00039075	0.00225194	2003.98	0.00861143	0.0089463	2533.98	-0.01478359	0.00081902	3063.98	0.28416493	0.28627053	3593.98	0.0469573	0.05216106	4123.98	-0.01838948	0.00081902	
414.19	0.02859345	0.03098447	944.19	0.00238399	0.00483939	1474.19	0.00125958	0.00225192	2004.18	0.00861132	0.00894624	2534.18	-0.01522298	0.000819	3064.18	0.28396975	0.28617862	3594.18	0.04740584	0.05212448	4124.18	-0.01846068	0.00081901	
414.39	0.02936329	0.03082324	944.39	0.00221018	0.00481193	1474.39	0.00080465	0.0022519	2004.38	0.00812466	0.00894618	2534.38	-0.01571869	0.00081898	3064.38	0.28422045	0.28608673	3594.38	0.04702796	0.05208791	4124.38	-0.01969949	0.00081899	
414.59	0.0296447	0.03066286	944.59	0.0020421	0.00478462	1474.59	0.00052146	0.00225188	2004.58	0.00685969	0.00894613	2534.58	-0.01549466	0.00081897	3064.58	0.28498624	0.28599488	3594.58	0.04778652	0.05205138	4124.58	-0.02000766	0.00081897	
414.79	0.02935199	0.03050331	944.79	0.00190685	0.00475747	1474.79	0.00042627	0.00225185	2004.78	0.00622575	0.00894607	2534.78	-0.01537178	0.00081895	3064.78	0.28566777	0.28590305	3594.78	0.04847787	0.05201487	4124.78	-0.02035859	0.00081895	
414.99	0.02951023	0.03034459	944.99	0.00227417	0.00473048	1474.99	0.00095047	0.00225183	2004.98	0.00610962	0.00894601	2534.98	-0.01537213	0.00081893	3064.98	0.28649793	0.28581126	3594.98	0.04829217	0.05197838	4124.98	-0.02004312	0.00081893	
415.19	0.02839848	0.0301867	945.19	0.00211594	0.00470363	1475.19	0.00023227	0.00225181	2005.18	0.00527815	0.00894596	2535.18	-0.01529936	0.00081891	3065.18	0.28619418	0.28571949	3595.18	0.04743264	0.05194192	4125.18	-0.01893368	0.00081891	
415.39	0.02791853	0.03002963	945.39	0.00214599	0.00467694	1475.39	-0.00017904	0.00225178	2005.38	0.00501743	0.0089459	2535.38	-0.01460995	0.00081889	3065.38	0.28654228	0.28562775	3595.38	0.04734002	0.05190549	4125.38	-0.01914883	0.00081889	
415.59	0.02690671	0.02987338	945.59	0.00187707	0.0046504	1475.59	-0.00027329	0.00225176	2005.58	0.00574722	0.00894584	2535.58	-0.01408574	0.00081887	3065.58	0.28563742	0.28553604	3595.58	0.04734301	0.05186908	4125.58	-0.01977145	0.00081887	
415.79	0.02683021	0.02971794	945.79	0.00159003	0.00462401	1475.79	-0.00074504	0.00225174	2005.78	0.00659448	0.00894579	2535.78	-0.01402019	0.00081885	3065.78	0.28589925	0.28544436	3595.78	0.04708863	0.0518327	4125.78	-0.02011504	0.00081885	
415.99	0.02667242	0.0295633	945.99	0.00135948	0.00459777	1475.99	-0.00186177	0.00225171	2005.98	0.00607086	0.00894573	2535.98	-0.01488682	0.00081883	3065.98	0.28495979	0.28535272	3595.98	0.048029	0.05179634	4125.98	-0.01929606	0.00081883	
416.19	0.02691639	0.02940948	946.19	0.00121611	0.00457168	1476.19	-0.0023259	0.00225169	2006.18	0.00594472	0.00894567	2536.18	-0.01468068	0.00081881	3066.18	0.28492641	0.2852611	3596.18	0.04774601	0.05176001	4126.18	-0.01844284	0.00081881	
416.39	0.02764934	0.02925645	946.39	0.00190789	0.00454574	1476.39	-0.00222821	0.00225167	2006.38	0.00577202	0.00894561	2536.38	-0.01520789	0.00081879	3066.38	0.28495624	0.2851695	3596.38	0.0480163	0.0517237	4126.38	-0.01862461	0.00081879	
416.59	0.02686853	0.02910422	946.59	0.00095432	0.00451995	1476.59	-0.00295048	0.00225164	2006.58	0.00553342	0.00894556	2536.58	-0.01463946	0.00081877	3066.58	0.2845749	0.28507794	3596.58	0.04743411	0.05168742	4126.58	-0.01910993	0.00081877	
416.79	0.02654658	0.02895278	946.79	0.00064173	0.0044943	1476.79	-0.0039752	0.00225162	2006.78	0.0062328	0.0089455	2536.78	-0.01600331	0.00081875	3066.78	0.28317043	0.28498641	3596.78	0.04685424	0.05165116	4126.78	-0.01818902	0.00081876	
416.99	0.02701827	0.02880213	946.99	0.00107769	0.0044688	1476.99	-0.00424646	0.0022516	2006.98	0.00674685	0.00894544	2536.98	-0.01614555	0.00081873	3066.98	0.28229448	0.28489491	3596.98	0.04723774	0.05161493	4126.98	-0.0178416	0.00081874	
417.19	0.02694773	0.02865226	947.19	0.0011335	0.00444344	1477.19	-0.00332161	0.00225157	2007.18	0.00666786	0.00894539	2537.18	-0.01626164	0.00081872	3067.18	0.28104545	0.28480344	3597.18	0.04700709	0.05157873	4127.18	-0.01803782	0.00081872	
417.39	0.02765429	0.02850318	947.39	0.00212698	0.00441822	1477.39	-0.00285074	0.00225155	2007.38	0.00681971	0.00894533	2537.38	-0.01750365	0.0008187	3067.38	0.28038512	0.28471199	3597.38	0.04689835	0.05154255	4127.38	-0.01887558	0.0008187	
417.59	0.02825173	0.02835486	947.59	0.00216656	0.00439315	1477.59	-0.00318113	0.00225153	2007.58	0.00612474	0.00894527	2537.58	-0.01750005	0.00081868	3067.58	0.28054535	0.28462058	3597.58	0.04696763	0.0515064	4127.58	-0.01825174	0.00081868	
417.79	0.02802622	0.02820732	947.79	0.00243235	0.00436822	1477.79	-0.00293828	0.0022515	2007.78	0.00547599	0.00894522	2537.78	-0.01769906	0.00081866	3067.78	0.28015379	0.28452919	3597.78	0.04696167	0.05147027	4127.78	-0.01769506	0.00081866	
417.99	0.02858866	0.02806055	947.99	0.00334787	0.00434344	1477.99	-0.00379359	0.00225148	2007.98	0.00537226	0.00894516	2537.98	-0.018071	0.00081864	3067.98	0.2799418	0.28443784	3597.98	0.04648166	0.05143417	4127.98	-0.01787619	0.00081864	
418.19	0.02897008	0.02791454	948.19	0.0040867	0.00431879	1478.19	-0.00432932	0.00225146	2008.18	0.00366594	0.0089451	2538.18	-0.01848732	0.00081862	3068.18	0.27961843	0.28434651	3598.18	0.04544747	0.05139809	4128.18	-0.0186829	0.00081862	
418.39	0.02831508	0.0277693	948.39	0.00425682	0.00429428	1478.39	-0.00399009	0.00225143	2008.38	0.0029724	0.00894505	2538.38	-0.01857372	0.0008186	3068.38	0.2797699	0.28425522	3598.38	0.04578202	0.05136204	4128.38	-0.01904386	0.0008186	
418.59	0.02720643	0.0276248	948.59	0.00462487	0.00426992	1478.59	-0.00417914	0.00225141	2008.58	0.00348042	0.00894499	2538.58	-0.01741262	0.00081858	3068.58	0.28054813	0.28416395	3598.58	0.0467194	0.05132601	4128.58	-0.01941253	0.00081858	
418.79	0.02616655	0.02748106	948.79	0.00419014	0.00424569	1478.79	-0.00331995	0.00225139	2008.78	0.00351424	0.00894493	2538.78	-0.01718418	0.00081856	3068.78	0.28087571	0.28407271	3598.78	0.0471202	0.05129001	4128.78	-0.01856566	0.00081856	
418.99	0.02610083	0.02733807	948.99	0.00453233	0.00422159	1478.99	-0.00354841	0.00225136	2008.98	0.00337103	0.00894487	2538.98	-0.01561864	0.00081854	3068.98	0.28187874	0.2839815	3598.98	0.04795586	0.05125403	4128.98	-0.0179711	0.00081854	
419.19	0.02500749	0.02719582	949.19	0.00357703	0.00419764	1479.19	-0.00408792	0.00225134	2009.18	0.0028762	0.00894482	2539.18	-0.01512086	0.00081852	3069.18	0.2816041	0.28389032	3599.18	0.04770012	0.05121808	4129.18	-0.01742498	0.00081852	
419.39	0.02510568	0.02705431	949.39	0.00264249	0.00417382	1479.39	-0.00354768	0.00225132	2009.38	0.00304721	0.00894476	2539.38	-0.01402119	0.0008185	3069.38	0.2827562	0.28379917	3599.38	0.04759162	0.05118215	4129.38	-0.0187387	0.00081851	
419.59	0.02528777	0.02691354	949.59	0.00199419	0.00415014	1479.59	-0.00350305	0.0022513	2009.58	0.00360415	0.0089447	2539.58	-0.01303388	0.00081848	3069.58	0.28280061	0.28370805	3599.58	0.04732383	0.05114625	4129.58	-0.01884836	0.00081849	
419.79	0.0258735	0.0267735	949.79	0.00212916	0.00412659	1479.79	-0.00331789	0.00225127	2009.78	0.00317615	0.00894465	2539.78	-0.01371782	0.00081847	3069.78	0.28309994	0.28361696	3599.78	0.047826	0.05111038	4129.78	-0.0189054	0.00081847	
419.99	0.02640288	0.02663419	949.99	0.00079609	0.00410317	1479.99	-0.00322722	0.00225125	2009.98	0.00330161	0.00894459	2539.98	-0.01386584	0.00081845	3069.98	0.28267001	0.2835259	3599.98	0.04862458	0.05107453	4129.98	-0.01797421	0.00081845	
420.19	0.02603112	0.0264956	950.19	0.00105813	0.00407989	1480.19	-0.00400257	0.00225123	2010.18	0.00410723	0.00894453	2540.18	-0.01334783	0.00081843	3070.18	0.28324024	0.28343486	3600.18	0.0482262	0.0510387	4130.18	-0.01871634	0.00081843	
420.39	0.02569535	0.02635774	950.39	0.00111911	0.00405673	1480.39	-0.00372997	0.0022512	2010.38	0.00435243	0.00894448	2540.38	-0.01354209	0.00081841	3070.38	0.28313537	0.28334386	3600.38	0.04727156	0.0510029	4130.38	-0.01887771	0.00081841	
420.59	0.02566406	0.02622059	950.59	0.00038968	0.00403371	1480.59	-0.00264122	0.00225118	2010.58	0.00523638	0.00894442	2540.58	-0.0141311	0.00081839	3070.58	0.28283289	0.28325288	3600.58	0.04657137	0.05096712	4130.58	-0.01922456	0.00081839	
420.79	0.02599246	0.02608416	950.79	0.0009498	0.00401083	1480.79	-0.00238827	0.00225116	2010.78	0.00622028	0.00894436	2540.78	-0.01553654	0.00081837	3070.78	0.28298195	0.28316194	3600.78	0.04631906	0.05093137	4130.78	-0.01835138	0.00081837	
420.99	0.02679732	0.02594843	950.99	0.00175778	0.00398807	1480.99	-0.00151965	0.00225113	2010.98	0.00731513	0.0089443	2540.98	-0.01576084	0.00081835	3070.98	0.2831683	0.28307102	3600.98	0.04585228	0.05089565	4130.98	-0.01832329	0.00081835	
421.19	0.02639087	0.02581341	951.19	0.00149845	0.00396544	1481.19	-0.00099441	0.00225111	2011.18	0.00818644	0.00894425	2541.18	-0.01596037	0.00081833	3071.18	0.2831225	0.28298013	3601.18	0.0453415	0.05085995	4131.18	-0.01862619	0.00081833	
421.39	0.02620434	0.0256791	951.39	0.0018221	0.00394293	1481.39	-0.00075589	0.00225109	2011.38	0.00778866	0.00894419	2541.38	-0.01708101	0.00081831	3071.38	0.28349366	0.28288928	3601.38	0.04589563	0.05082427	4131.38	-0.01880768	0.00081831	
421.59	0.02629809	0.02554548	951.59	0.00237367	0.00392056	1481.59	-0.00106573	0.00225106	2011.58	0.0068588	0.00894413	2541.58	-0.01708925	0.00081829	3071.58	0.28435569	0.28279845	3601.58	0.0449457	0.05078862	4131.58	-0.01871581	0.00081829	
421.79	0.02620412	0.02541256	951.79	0.00261007	0.00389831	1481.79	-0.00120022	0.00225104	2011.78	0.00637569	0.00894408	2541.78	-0.01761713	0.00081827	3071.78	0.28491235	0.28270765	3601.78	0.04560234	0.050753	4131.78	-0.01906345	0.00081828	
421.99	0.0264602	0.02528033	951.99	0.00272774	0.00387619	1481.99	-0.00129304	0.00225102	2011.98	0.00602199	0.00894402	2541.98	-0.01758791	0.00081825	3071.98	0.28446085	0.28261688	3601.98	0.04523213	0.0507174	4131.98	-0.01985533	0.00081826	
422.19	0.02672533	0.02514879	952.19	0.00244483	0.0038542	1482.19	-0.00109369	0.00225099	2012.18	0.00531645	0.00894396	2542.18	-0.01796744	0.00081824	3072.18	0.28272013	0.28252613	3602.18	0.04458419	0.05068182	4132.18	-0.02190255	0.00081824	
422.39	0.02549197	0.02501793	952.39	0.00228872	0.00383233	1482.39	-0.00154729	0.00225097	2012.38	0.00649177	0.00894391	2542.38	-0.01680719	0.00081822	3072.38	0.2824026	0.28243542	3602.38	0.04440573	0.05064627	4132.38	-0.02187321	0.00081822	
422.59	0.02557823	0.02488776	952.59	0.00186849	0.00381058	1482.59	-0.00169245	0.00225095	2012.58	0.00697847	0.00894385	2542.58	-0.01619224	0.0008182	3072.58	0.28141034	0.28234474	3602.58	0.04480751	0.05061075	4132.58	-0.02230114	0.0008182	
422.79	0.02590278	0.02475826	952.79	0.00105625	0.00378896	1482.79	-0.00146998	0.00225092	2012.78	0.00670974	0.00894379	2542.78	-0.01562853	0.00081818	3072.78	0.28075604	0.28225408	3602.78	0.0448925	0.05057525	4132.78	-0.02156287	0.00081818	
422.99	0.0261303	0.02462943	952.99	0.00102564	0.00376746	1482.99	-0.00253191	0.0022509	2012.98	0.00631016	0.00894374	2542.98	-0.0145294	0.00081816	3072.98	0.281123	0.28216346	3602.98	0.04591974	0.05053977	4132.98	-0.02125824	0.00081816	
423.19	0.02722358	0.02450128	953.19	0.0002292	0.00374608	1483.19	-0.00268263	0.00225088	2013.18	0.0064745	0.00894368	2543.18	-0.01392362	0.00081814	3073.18	0.28028311	0.28207286	3603.18	0.04560627	0.05050432	4133.18	-0.02102091	0.00081814	
423.39	0.0274051	0.02437379	953.39	-0.00021156	0.00372482	1483.39	-0.00266632	0.00225085	2013.38	0.00696699	0.00894362	2543.38	-0.0128202	0.00081812	3073.38	0.27997621	0.2819823	3603.38	0.04577056	0.0504689	4133.38	-0.02210947	0.00081812	
423.59	0.02640185	0.02424696	953.59	0.00001226	0.00370368	1483.59	-0.00254754	0.00225083	2013.58	0.00605344	0.00894356	2543.58	-0.01305065	0.0008181	3073.58	0.27883346	0.28189176	3603.58	0.04718638	0.0504335	4133.58	-0.02167872	0.0008181	
423.79	0.02552137	0.0241208	953.79	0.00032568	0.00368267	1483.79	-0.00236477	0.00225081	2013.78	0.00581575	0.00894351	2543.78	-0.01417503	0.00081808	3073.78	0.278474	0.28180125	3603.78	0.04851341	0.05039812	4133.78	-0.02170546	0.00081808	
423.99	0.02487809	0.02399529	953.99	0.00015688	0.00366177	1483.99	-0.00361932	0.00225078	2013.98	0.00638172	0.00894345	2543.98	-0.0137028	0.00081806	3073.98	0.27803215	0.28171077	3603.98	0.04821756	0.05036277	4133.98	-0.02068641	0.00081806	
424.19	0.02346302	0.02387044	954.19	0.00134009	0.00364099	1484.19	-0.00419283	0.00225076	2014.18	0.00636144	0.00894339	2544.18	-0.01422578	0.00081804	3074.18	0.27786298	0.28162032	3604.18	0.04864943	0.05032744	4134.18	-0.02079493	0.00081804	
424.39	0.02327458	0.02374623	954.39	0.00184366	0.00362033	1484.39	-0.00316169	0.00225074	2014.38	0.00589009	0.00894334	2544.38	-0.01358395	0.00081802	3074.38	0.27824789	0.2815299	3604.38	0.04917983	0.05029214	4134.38	-0.0204748	0.00081803	
424.59	0.02272591	0.02362267	954.59	0.00308079	0.00359979	1484.59	-0.00293548	0.00225072	2014.58	0.00556899	0.00894328	2544.58	-0.013883	0.000818	3074.58	0.278869	0.28143951	3604.58	0.0502086	0.05025687	4134.58	-0.02039594	0.00081801	
424.79	0.02171298	0.02349975	954.79	0.00395761	0.00357936	1484.79	-0.00384946	0.00225069	2014.78	0.00583873	0.00894322	2544.78	-0.0141172	0.00081799	3074.78	0.27930794	0.28134914	3604.78	0.04958998	0.05022161	4134.78	-0.01948788	0.00081799	
424.99	0.02223557	0.02337748	954.99	0.00450126	0.00355905	1484.99	-0.00405668	0.00225067	2014.98	0.00610587	0.00894317	2544.98	-0.01357308	0.00081797	3074.98	0.27950336	0.28125881	3604.98	0.04979824	0.05018639	4134.98	-0.02013374	0.00081797	
425.19	0.02163542	0.02325584	955.19	0.00465852	0.00353885	1485.19	-0.00408363	0.00225065	2015.18	0.00537905	0.00894311	2545.18	-0.01335441	0.00081795	3075.18	0.27972092	0.2811685	3605.18	0.0492408	0.05015118	4135.18	-0.01918423	0.00081795	
425.39	0.02122208	0.02313483	955.39	0.00493313	0.00351877	1485.39	-0.00485089	0.00225062	2015.38	0.0045823	0.00894305	2545.38	-0.01410611	0.00081793	3075.38	0.28028542	0.28107823	3605.38	0.04928181	0.05011601	4135.38	-0.01877064	0.00081793	
425.59	0.02121472	0.02301445	955.59	0.00554713	0.00349881	1485.59	-0.00554552	0.0022506	2015.58	0.0041814	0.008943	2545.58	-0.01395997	0.00081791	3075.58	0.28046588	0.28098798	3605.58	0.04874763	0.05008085	4135.58	-0.01827316	0.00081791	
425.79	0.02093408	0.0228947	955.79	0.00429272	0.00347895	1485.79	-0.00628978	0.00225058	2015.78	0.00313695	0.00894294	2545.78	-0.01493383	0.00081789	3075.78	0.28006903	0.28089776	3605.78	0.04840054	0.05004572	4135.78	-0.01829594	0.00081789	
425.99	0.02066372	0.02277557	955.99	0.00420568	0.00345921	1485.99	-0.00632847	0.00225055	2015.98	0.00300872	0.00894288	2545.98	-0.01445473	0.00081787	3075.98	0.27879755	0.28080757	3605.98	0.04700603	0.05001062	4135.98	-0.01835547	0.00081787	
426.19	0.02074365	0.02265706	956.19	0.00415077	0.00343958	1486.19	-0.00665539	0.00225053	2016.18	0.00223035	0.00894282	2546.18	-0.01501857	0.00081785	3076.18	0.27879185	0.28071741	3606.18	0.0451472	0.04997554	4136.18	-0.01870902	0.00081785	
426.39	0.02004329	0.02253917	956.39	0.00417509	0.00342006	1486.39	-0.00647861	0.00225051	2016.38	0.00242895	0.00894277	2546.38	-0.01535914	0.00081783	3076.38	0.27959072	0.28062728	3606.38	0.04444327	0.04994049	4136.38	-0.01736236	0.00081783	
426.59	0.02057581	0.02242189	956.59	0.00440518	0.00340066	1486.59	-0.00518256	0.00225048	2016.58	0.0025339	0.00894271	2546.58	-0.01647367	0.00081781	3076.58	0.2788817	0.28053718	3606.58	0.04408859	0.04990546	4136.58	-0.01743002	0.00081781	
426.79	0.02113522	0.02230522	956.79	0.00411506	0.00338136	1486.79	-0.00498148	0.00225046	2016.78	0.00270415	0.00894265	2546.78	-0.0164903	0.00081779	3076.78	0.27874613	0.2804471	3606.78	0.04418161	0.04987045	4136.78	-0.01760453	0.0008178	
426.99	0.02163387	0.02218916	956.99	0.00355471	0.00336217	1486.99	-0.00414941	0.00225044	2016.98	0.00199288	0.0089426	2546.98	-0.01625846	0.00081777	3076.98	0.2786919	0.28035706	3606.98	0.04422596	0.04983547	4136.98	-0.01697913	0.00081778	
427.19	0.02293235	0.02207371	957.19	0.00279676	0.00334309	1487.19	-0.00394648	0.00225041	2017.18	0.00306244	0.00894254	2547.18	-0.01704056	0.00081776	3077.18	0.27750857	0.28026704	3607.18	0.04451565	0.04980051	4137.18	-0.01730189	0.00081776	
427.39	0.02308863	0.02195885	957.39	0.00204964	0.00332412	1487.39	-0.00394367	0.00225039	2017.38	0.00260804	0.00894248	2547.38	-0.01859444	0.00081774	3077.38	0.27703162	0.28017705	3607.38	0.04455371	0.04976558	4137.38	-0.01815758	0.00081774	
427.59	0.0224598	0.02184459	957.59	0.00121635	0.00330526	1487.59	-0.00406115	0.00225037	2017.58	0.00252991	0.00894243	2547.58	-0.01980093	0.00081772	3077.58	0.27728704	0.2800871	3607.58	0.04601148	0.04973067	4137.58	-0.01852248	0.00081772	
427.79	0.0224946	0.02173093	957.79	0.00042173	0.0032865	1487.79	-0.00380713	0.00225034	2017.78	0.0029231	0.00894237	2547.78	-0.02048812	0.0008177	3077.78	0.27764368	0.27999717	3607.78	0.04613729	0.04969579	4137.78	-0.01894452	0.0008177	
427.99	0.02283187	0.02161785	957.99	-0.00061868	0.00326786	1487.99	-0.0042024	0.00225032	2017.98	0.00340181	0.00894231	2547.98	-0.02015249	0.00081768	3077.98	0.27734876	0.27990727	3607.98	0.0464538	0.04966093	4137.98	-0.0184632	0.00081768	
428.19	0.02281949	0.02150537	958.19	-0.0002946	0.00324931	1488.19	-0.00374229	0.0022503	2018.18	0.00263155	0.00894226	2548.18	-0.01921586	0.00081766	3078.18	0.27715179	0.2798174	3608.18	0.04741302	0.0496261	4138.18	-0.01949223	0.00081766	
428.39	0.02359305	0.02139347	958.39	0.00015838	0.00323087	1488.39	-0.0036293	0.00225027	2018.38	0.00230498	0.0089422	2548.38	-0.01859928	0.00081764	3078.38	0.27756581	0.27972755	3608.38	0.04834086	0.04959129	4138.38	-0.02050215	0.00081764	
428.59	0.02292354	0.02128215	958.59	0.00058139	0.00321254	1488.59	-0.0036312	0.00225025	2018.58	0.00305984	0.00894214	2548.58	-0.01861105	0.00081762	3078.58	0.27760037	0.27963774	3608.58	0.04847152	0.0495565	4138.58	-0.02080381	0.00081762	
428.79	0.02368376	0.02117141	958.79	0.00017485	0.00319431	1488.79	-0.00368871	0.00225023	2018.78	0.00283864	0.00894208	2548.78	-0.01781747	0.0008176	3078.78	0.27743774	0.27954795	3608.78	0.04812398	0.04952174	4138.78	-0.02124133	0.0008176	
428.99	0.02306741	0.02106125	958.99	0.00005144	0.00317619	1488.99	-0.00375819	0.0022502	2018.98	0.0032954	0.00894203	2548.98	-0.01669539	0.00081758	3078.98	0.27757613	0.2794582	3608.98	0.04826495	0.04948701	4138.98	-0.02122018	0.00081758	
429.19	0.0220821	0.02095166	959.19	-0.00059882	0.00315816	1489.19	-0.00370538	0.00225018	2019.18	0.00375853	0.00894197	2549.18	-0.0167231	0.00081756	3079.18	0.27742742	0.27936847	3609.18	0.04753279	0.0494523	4139.18	-0.02059767	0.00081757	
429.39	0.02074945	0.02084265	959.39	-0.00086538	0.00314024	1489.39	-0.00537296	0.00225016	2019.38	0.00416077	0.00894191	2549.38	-0.01595099	0.00081754	3079.38	0.27675238	0.27927877	3609.38	0.04786234	0.04941761	4139.38	-0.02028556	0.00081755	
429.59	0.02026282	0.02073419	959.59	-0.0002566	0.00312242	1489.59	-0.00568426	0.00225014	2019.58	0.00374296	0.00894186	2549.58	-0.01571856	0.00081753	3079.58	0.27539752	0.2791891	3609.58	0.0475839	0.04938295	4139.58	-0.01966809	0.00081753	
429.79	0.01988111	0.02062631	959.79	-0.00030678	0.0031047	1489.79	-0.00590375	0.00225011	2019.78	0.00300214	0.0089418	2549.78	-0.01580983	0.00081751	3079.78	0.27562871	0.27909946	3609.78	0.04651472	0.04934831	4139.78	-0.01998617	0.00081751	
429.99	0.01972603	0.02051898	959.99	0.0002116	0.00308709	1489.99	-0.00488777	0.00225009	2019.98	0.00321988	0.00894174	2549.98	-0.01467824	0.00081749	3079.98	0.27599953	0.27900985	3609.98	0.0463518	0.04931369	4139.98	-0.0196506	0.00081749	
430.19	0.01974811	0.02041222	960.19	0.00062523	0.00306957	1490.19	-0.00411441	0.00225007	2020.18	0.00282465	0.00894169	2550.18	-0.01403747	0.00081747	3080.18	0.27681218	0.27892027	3610.18	0.04530494	0.0492791	4140.18	-0.01898637	0.00081747	
430.39	0.01898079	0.020306	960.39	0.00098281	0.00305215	1490.39	-0.00251005	0.00225004	2020.38	0.00376377	0.00894163	2550.38	-0.0140663	0.00081745	3080.38	0.27641158	0.27883071	3610.38	0.04433658	0.04924453	4140.38	-0.01884934	0.00081745	
430.59	0.01990619	0.02020035	960.59	0.00157258	0.00303483	1490.59	-0.00242673	0.00225002	2020.58	0.00375513	0.00894157	2550.58	-0.01433936	0.00081743	3080.58	0.27640972	0.27874119	3610.58	0.04451957	0.04920999	4140.58	-0.01880559	0.00081743	
430.79	0.01995322	0.02009524	960.79	0.00136399	0.00301761	1490.79	-0.00252852	0.00225	2020.78	0.0029743	0.00894152	2550.78	-0.01385734	0.00081741	3080.78	0.27656081	0.27865169	3610.78	0.04482357	0.04917548	4140.78	-0.01804844	0.00081741	
430.99	0.02002759	0.01999067	960.99	0.00090692	0.00300049	1490.99	-0.00224938	0.00224997	2020.98	0.00292352	0.00894146	2550.98	-0.01333275	0.00081739	3080.98	0.27673914	0.27856222	3610.98	0.04505797	0.04914098	4140.98	-0.01761442	0.00081739	
431.19	0.02039014	0.01988666	961.19	0.00043992	0.00298346	1491.19	-0.00255648	0.00224995	2021.18	0.00329795	0.0089414	2551.18	-0.01455182	0.00081737	3081.18	0.27695728	0.27847278	3611.18	0.04583591	0.04910651	4141.18	-0.01783788	0.00081737	
431.39	0.0200694	0.01978318	961.39	-0.00025681	0.00296653	1491.39	-0.00245492	0.00224993	2021.38	0.00341567	0.00894134	2551.38	-0.01412928	0.00081735	3081.38	0.27725445	0.27838337	3611.38	0.0458421	0.04907207	4141.38	-0.01785399	0.00081735	
431.59	0.01952625	0.01968024	961.59	-0.00047361	0.0029497	1491.59	-0.00283124	0.0022499	2021.58	0.00443276	0.00894129	2551.58	-0.01357604	0.00081733	3081.58	0.27679008	0.27829399	3611.58	0.04629726	0.04903765	4141.58	-0.01836802	0.00081733	
431.79	0.01980815	0.01957784	961.79	-0.00160484	0.00293296	1491.79	-0.00286487	0.00224988	2021.78	0.00384036	0.00894123	2551.78	-0.0132869	0.00081731	3081.78	0.27713259	0.27820463	3611.78	0.04608748	0.04900325	4141.78	-0.01829971	0.00081732	
431.99	0.01992431	0.01947597	961.99	-0.00159693	0.00291632	1491.99	-0.0025587	0.00224986	2021.98	0.00384915	0.00894117	2551.98	-0.01342381	0.0008173	3081.98	0.27619829	0.27811531	3611.98	0.04721179	0.04896888	4141.98	-0.01808682	0.0008173	
432.19	0.02014177	0.01937463	962.19	-0.0003724	0.00289977	1492.19	-0.00233195	0.00224983	2022.18	0.00286343	0.00894112	2552.18	-0.01398702	0.00081728	3082.18	0.27692043	0.27802601	3612.18	0.0478913	0.04893453	4142.18	-0.0191209	0.00081728	
432.39	0.01987527	0.01927382	962.39	-0.00029356	0.00288331	1492.39	-0.00319602	0.00224981	2022.38	0.00335519	0.00894106	2552.38	-0.01598613	0.00081726	3082.38	0.27667416	0.27793675	3612.38	0.04837877	0.0489002	4142.38	-0.01968356	0.00081726	
432.59	0.01974636	0.01917353	962.59	0.00034697	0.00286695	1492.59	-0.00338385	0.00224979	2022.58	0.00335453	0.008941	2552.58	-0.01638768	0.00081724	3082.58	0.27659085	0.27784751	3612.58	0.04826057	0.0488659	4142.58	-0.01908775	0.00081724	
432.79	0.01969516	0.01907376	962.79	-0.00077619	0.00285068	1492.79	-0.00378444	0.00224976	2022.78	0.00242641	0.00894095	2552.78	-0.01686738	0.00081722	3082.78	0.2759429	0.2777583	3612.78	0.04837661	0.04883163	4142.78	-0.01993687	0.00081722	
432.99	0.01839836	0.01897452	962.99	-0.00099646	0.00283451	1492.99	-0.00398315	0.00224974	2022.98	0.00297437	0.00894089	2552.98	-0.01715794	0.0008172	3082.98	0.27570636	0.27766911	3612.98	0.04875768	0.04879738	4142.98	-0.02012627	0.0008172	
433.19	0.0190381	0.01887579	963.19	-0.00126999	0.00281842	1493.19	-0.00415647	0.00224972	2023.18	0.00335983	0.00894083	2553.18	-0.01774186	0.00081718	3083.18	0.27476832	0.27757996	3613.18	0.04896316	0.04876315	4143.18	-0.01956156	0.00081718	
433.39	0.01899086	0.01877757	963.39	-0.00077578	0.00280243	1493.39	-0.005086	0.00224969	2023.38	0.00312813	0.00894078	2553.38	-0.01760836	0.00081716	3083.38	0.27425238	0.27749084	3613.38	0.0485265	0.04872894	4143.38	-0.0186951	0.00081716	
433.59	0.01959019	0.01867986	963.59	-0.00025006	0.00278653	1493.59	-0.0057709	0.00224967	2023.58	0.00259247	0.00894072	2553.58	-0.01839467	0.00081714	3083.58	0.27346265	0.27740174	3613.58	0.04773718	0.04869476	4143.58	-0.01888163	0.00081714	
433.79	0.01945145	0.01858267	963.79	-0.0000689	0.00277072	1493.79	-0.00534504	0.00224965	2023.78	0.00265607	0.00894066	2553.78	-0.01917047	0.00081712	3083.78	0.27465115	0.27731267	3613.78	0.04686884	0.04866061	4143.78	-0.01961862	0.00081712	
433.99	0.01976836	0.01848597	963.99	-0.00045185	0.00275499	1493.99	-0.00440317	0.00224963	2023.98	0.00265111	0.00894061	2553.98	-0.01820506	0.0008171	3083.98	0.27442649	0.27722364	3613.98	0.04676233	0.04862647	4143.98	-0.02004789	0.0008171	
434.19	0.01959311	0.01838979	964.19	-0.00045353	0.00273936	1494.19	-0.00423454	0.0022496	2024.18	0.00332609	0.00894055	2554.18	-0.01805742	0.00081708	3084.18	0.27416513	0.27713463	3614.18	0.04588194	0.04859237	4144.18	-0.01986333	0.00081709	
434.39	0.0195261	0.0182941	964.39	0.00002336	0.00272382	1494.39	-0.00484074	0.00224958	2024.38	0.00327134	0.00894049	2554.38	-0.01837168	0.00081706	3084.38	0.27447027	0.27704565	3614.38	0.04574454	0.04855828	4144.38	-0.02035363	0.00081707	
434.59	0.01989156	0.01819891	964.59	0.0010075	0.00270836	1494.59	-0.00594843	0.00224956	2024.58	0.00385055	0.00894043	2554.58	-0.01859623	0.00081705	3084.58	0.27515866	0.27695669	3614.58	0.04665135	0.04852422	4144.58	-0.02077199	0.00081705	
434.79	0.01858455	0.01810421	964.79	0.00114432	0.00269299	1494.79	-0.00603022	0.00224953	2024.78	0.0040735	0.00894038	2554.78	-0.01769101	0.00081703	3084.78	0.27535966	0.27686777	3614.78	0.04608901	0.04849018	4144.78	-0.02071169	0.00081703	
434.99	0.01848758	0.01801001	964.99	0.0011791	0.00267771	1494.99	-0.00566127	0.00224951	2024.98	0.00514211	0.00894032	2554.98	-0.01756429	0.00081701	3084.98	0.27507357	0.27677887	3614.98	0.04540667	0.04845617	4144.98	-0.0213995	0.00081701	
435.19	0.01805702	0.0179163	965.19	0.00114398	0.00266251	1495.19	-0.00602762	0.00224949	2025.18	0.00557221	0.00894026	2555.18	-0.0175213	0.00081699	3085.18	0.27513119	0.27669001	3615.18	0.04494841	0.04842218	4145.18	-0.02199864	0.00081699	
435.39	0.01814346	0.01782308	965.39	0.00150337	0.00264741	1495.39	-0.00574449	0.00224946	2025.38	0.00621076	0.00894021	2555.38	-0.01732523	0.00081697	3085.38	0.27394111	0.27660117	3615.38	0.04509311	0.04838822	4145.38	-0.02188185	0.00081697	
435.59	0.01831608	0.01773034	965.59	0.00155087	0.00263238	1495.59	-0.00673935	0.00224944	2025.58	0.00630558	0.00894015	2555.58	-0.01741562	0.00081695	3085.58	0.27348604	0.27651236	3615.58	0.04448614	0.04835428	4145.58	-0.02208793	0.00081695	
435.79	0.01871594	0.01763808	965.79	0.00204785	0.00261745	1495.79	-0.00682296	0.00224942	2025.78	0.00554836	0.00894009	2555.78	-0.01795082	0.00081693	3085.78	0.27419178	0.27642358	3615.78	0.04485977	0.04832036	4145.78	-0.02201349	0.00081693	
435.99	0.01838349	0.0175463	965.99	0.00269562	0.00260259	1495.99	-0.0067747	0.00224939	2025.98	0.00547034	0.00894004	2555.98	-0.01806364	0.00081691	3085.98	0.27364554	0.27633482	3615.98	0.04475584	0.04828647	4145.98	-0.02173907	0.00081691	
436.19	0.01847613	0.017455	966.19	0.00348779	0.00258783	1496.19	-0.00706751	0.00224937	2026.18	0.00550705	0.00893998	2556.18	-0.01862527	0.00081689	3086.18	0.27489695	0.2762461	3616.18	0.04565588	0.0482526	4146.18	-0.02236112	0.00081689	
436.39	0.01851886	0.01736418	966.39	0.00302679	0.00257314	1496.39	-0.00743346	0.00224935	2026.38	0.00548088	0.00893992	2556.38	-0.01828846	0.00081687	3086.38	0.27437188	0.2761574	3616.38	0.04546406	0.04821875	4146.38	-0.02225012	0.00081687	
436.59	0.01886226	0.01727383	966.59	0.0027792	0.00255854	1496.59	-0.00731816	0.00224932	2026.58	0.00435544	0.00893987	2556.58	-0.01760051	0.00081685	3086.58	0.27505704	0.27606873	3616.58	0.04593911	0.04818493	4146.58	-0.02223132	0.00081686	
436.79	0.01894456	0.01718395	966.79	0.0019329	0.00254402	1496.79	-0.00732852	0.0022493	2026.78	0.00386886	0.00893981	2556.78	-0.01706349	0.00081683	3086.78	0.27431863	0.2759801	3616.78	0.04666031	0.04815113	4146.78	-0.02200548	0.00081684	
436.99	0.01895899	0.01709453	966.99	0.00234781	0.00252958	1496.99	-0.00669993	0.00224928	2026.98	0.00343075	0.00893975	2556.98	-0.0171015	0.00081682	3086.98	0.27538009	0.27589149	3616.98	0.04705057	0.04811735	4146.98	-0.02102743	0.00081682	
437.19	0.01927348	0.01700558	967.19	0.00225258	0.00251523	1497.19	-0.00596421	0.00224925	2027.18	0.00294594	0.00893969	2557.18	-0.01669867	0.0008168	3087.18	0.27619508	0.2758029	3617.18	0.0471405	0.0480836	4147.18	-0.02061353	0.0008168	
437.39	0.01862127	0.0169171	967.39	0.0016695	0.00250096	1497.39	-0.00667813	0.00224923	2027.38	0.00264377	0.00893964	2557.38	-0.01614052	0.00081678	3087.38	0.27702154	0.27571435	3617.38	0.0462142	0.04804988	4147.38	-0.02051744	0.00081678	
437.59	0.01894035	0.01682907	967.59	0.00092087	0.00248677	1497.59	-0.00691934	0.00224921	2027.58	0.00194691	0.00893958	2557.58	-0.01688365	0.00081676	3087.58	0.27703342	0.27562582	3617.58	0.0464577	0.04801617	4147.58	-0.02062454	0.00081676	
437.79	0.01917766	0.01674151	967.79	0.00015442	0.00247266	1497.79	-0.0060028	0.00224918	2027.78	0.00217547	0.00893952	2557.78	-0.01678091	0.00081674	3087.78	0.27810577	0.27553733	3617.78	0.04662055	0.04798249	4147.78	-0.02193924	0.00081674	
437.99	0.01894515	0.0166544	967.99	-0.00047677	0.00245862	1497.99	-0.00517068	0.00224916	2027.98	0.00180855	0.00893947	2557.98	-0.01617164	0.00081672	3087.98	0.27762824	0.27544886	3617.98	0.04692934	0.04794883	4147.98	-0.02243083	0.00081672	
438.19	0.01898116	0.01656774	968.19	-0.00077559	0.00244467	1498.19	-0.00593273	0.00224914	2028.18	0.00220699	0.00893941	2558.18	-0.01629874	0.0008167	3088.18	0.27772112	0.27536042	3618.18	0.04692414	0.0479152	4148.18	-0.02190015	0.0008167	
438.39	0.01872837	0.01648153	968.39	-0.000686	0.0024308	1498.39	-0.00597486	0.00224912	2028.38	0.00168415	0.00893935	2558.38	-0.01638561	0.00081668	3088.38	0.27815096	0.27527201	3618.38	0.04709148	0.04788159	4148.38	-0.02260286	0.00081668	
438.59	0.01874601	0.01639577	968.59	-0.0011978	0.00241701	1498.59	-0.00551269	0.00224909	2028.58	0.00300651	0.0089393	2558.58	-0.01749642	0.00081666	3088.58	0.27742344	0.27518362	3618.58	0.04728156	0.04784801	4148.58	-0.02266455	0.00081666	
438.79	0.01824921	0.01631046	968.79	-0.00190412	0.00240329	1498.79	-0.00481889	0.00224907	2028.78	0.00338764	0.00893924	2558.78	-0.01762918	0.00081664	3088.78	0.27696172	0.27509527	3618.78	0.04622355	0.04781444	4148.78	-0.02212993	0.00081664	
438.99	0.01874	0.01622559	968.99	-0.00178847	0.00238965	1498.99	-0.00475399	0.00224905	2028.98	0.00393608	0.00893918	2558.98	-0.01815176	0.00081662	3088.98	0.27591751	0.27500694	3618.98	0.04564581	0.04778091	4148.98	-0.02244716	0.00081663	
439.19	0.01877475	0.01614116	969.19	-0.00172949	0.00237609	1499.19	-0.00392987	0.00224902	2029.18	0.00388511	0.00893913	2559.18	-0.01836235	0.00081661	3089.18	0.27494828	0.27491864	3619.18	0.04592483	0.04774739	4149.18	-0.0220223	0.00081661	
439.39	0.01896813	0.01605718	969.39	-0.00147717	0.00236261	1499.39	-0.00308813	0.002249	2029.38	0.00322128	0.00893907	2559.38	-0.01781943	0.00081659	3089.38	0.27399111	0.27483037	3619.38	0.04517197	0.0477139	4149.38	-0.02126275	0.00081659	
439.59	0.01883613	0.01597363	969.59	-0.0010658	0.0023492	1499.59	-0.0035362	0.00224898	2029.58	0.00378435	0.00893901	2559.58	-0.01780326	0.00081657	3089.58	0.27329853	0.27474213	3619.58	0.04394544	0.04768043	4149.58	-0.02051291	0.00081657	
439.79	0.01951834	0.01589051	969.79	-0.00029335	0.00233587	1499.79	-0.00250357	0.00224895	2029.78	0.00394075	0.00893895	2559.78	-0.01770918	0.00081655	3089.78	0.27176318	0.27465392	3619.78	0.04335304	0.04764699	4149.78	-0.01938604	0.00081655	
439.99	0.01929613	0.01580783	969.99	-0.00085306	0.00232262	1499.99	-0.00295619	0.00224893	2029.98	0.0048118	0.0089389	2559.98	-0.01720768	0.00081653	3089.98	0.26999249	0.27456574	3619.98	0.04339177	0.04761356	4149.98	-0.01888942	0.00081653	
440.19	0.01980456	0.01572557	970.19	-0.00060795	0.00230944	1500.19	-0.0024801	0.00224891	2030.18	0.00453722	0.00893884	2560.18	-0.01772103	0.00081651	3090.18	0.26969409	0.27447758	3620.18	0.04412053	0.04758017	4150.18	-0.01841332	0.00081651	
440.39	0.01942849	0.01564375	970.39	-0.0015993	0.00229633	1500.39	-0.00247048	0.00224888	2030.38	0.00409358	0.00893878	2560.38	-0.01673977	0.00081649	3090.38	0.2679645	0.27438945	3620.38	0.04387703	0.04754679	4150.38	-0.01735537	0.00081649	
440.59	0.01963669	0.01556235	970.59	-0.00121139	0.0022833	1500.59	-0.00252462	0.00224886	2030.58	0.00397037	0.00893873	2560.58	-0.01617911	0.00081647	3090.58	0.26725289	0.27430135	3620.58	0.04382619	0.04751344	4150.58	-0.01813116	0.00081647	
440.79	0.0192777	0.01548137	970.79	-0.00116797	0.00227035	1500.79	-0.00281493	0.00224884	2030.78	0.00437456	0.00893867	2560.78	-0.0160546	0.00081645	3090.78	0.26654582	0.27421328	3620.78	0.04432196	0.04748011	4150.78	-0.0173867	0.00081645	
440.99	0.01864996	0.01540082	970.99	-0.00154247	0.00225746	1500.99	-0.00276193	0.00224881	2030.98	0.00370528	0.00893861	2560.98	-0.01511991	0.00081643	3090.98	0.26776836	0.27412524	3620.98	0.04385642	0.04744681	4150.98	-0.01799483	0.00081643	
441.19	0.01870581	0.01532068	971.19	-0.00119658	0.00224465	1501.19	-0.00343337	0.00224879	2031.18	0.00299741	0.00893856	2561.18	-0.01461485	0.00081641	3091.18	0.26799255	0.27403722	3621.18	0.04391618	0.04741353	4151.18	-0.01913041	0.00081641	
441.39	0.01829374	0.01524096	971.39	-0.00151673	0.00223192	1501.39	-0.00388318	0.00224877	2031.38	0.0031517	0.0089385	2561.38	-0.01508082	0.00081639	3091.38	0.26787489	0.27394923	3621.38	0.04336754	0.04738027	4151.38	-0.02005579	0.0008164	
441.59	0.01859573	0.01516166	971.59	-0.00170968	0.00221925	1501.59	-0.00458927	0.00224874	2031.58	0.00326422	0.00893844	2561.58	-0.01597527	0.00081638	3091.58	0.26790561	0.27386128	3621.58	0.0444264	0.04734704	4151.58	-0.020666	0.00081638	
441.79	0.01863892	0.01508277	971.79	-0.00211841	0.00220666	1501.79	-0.00482649	0.00224872	2031.78	0.00360926	0.00893839	2561.78	-0.01647557	0.00081636	3091.78	0.26880783	0.27377335	3621.78	0.04457936	0.04731383	4151.78	-0.02154589	0.00081636	
441.99	0.01803961	0.01500429	971.99	-0.00162219	0.00219414	1501.99	-0.00547587	0.0022487	2031.98	0.00233349	0.00893833	2561.98	-0.01584468	0.00081634	3091.98	0.26899905	0.27368544	3621.98	0.04492933	0.04728064	4151.98	-0.02152796	0.00081634	
442.19	0.01906751	0.01492622	972.19	-0.00155131	0.00218169	1502.19	-0.0073119	0.00224867	2032.18	0.00236749	0.00893827	2562.18	-0.0158922	0.00081632	3092.18	0.27051198	0.27359757	3622.18	0.04584334	0.04724747	4152.18	-0.02104347	0.00081632	
442.39	0.01867692	0.01484855	972.39	-0.00224879	0.00216931	1502.39	-0.00674034	0.00224865	2032.38	0.00211279	0.00893822	2562.38	-0.0164853	0.0008163	3092.38	0.27163348	0.27350972	3622.38	0.04679283	0.04721433	4152.38	-0.02220466	0.0008163	
442.59	0.01878954	0.01477129	972.59	-0.00184796	0.002157	1502.59	-0.00797596	0.00224863	2032.58	0.00258112	0.00893816	2562.58	-0.01740905	0.00081628	3092.58	0.27205719	0.27342191	3622.58	0.04807597	0.04718121	4152.58	-0.02255984	0.00081628	
442.79	0.01803308	0.01469443	972.79	-0.00195193	0.00214476	1502.79	-0.00772687	0.00224861	2032.78	0.00272344	0.0089381	2562.78	-0.01718164	0.00081626	3092.78	0.27284018	0.27333412	3622.78	0.04825902	0.04714812	4152.78	-0.02254711	0.00081626	
442.99	0.01780982	0.01461797	972.99	-0.00079796	0.00213259	1502.99	-0.00748862	0.00224858	2032.98	0.00286487	0.00893804	2562.98	-0.0173371	0.00081624	3092.98	0.27328484	0.27324636	3622.98	0.04884002	0.04711505	4152.98	-0.02228001	0.00081624	
443.19	0.01748199	0.01454191	973.19	-0.00074253	0.00212049	1503.19	-0.00602273	0.00224856	2033.18	0.00286539	0.00893799	2563.18	-0.01710257	0.00081622	3093.18	0.27421044	0.27315862	3623.18	0.04935197	0.047082	4153.18	-0.02190751	0.00081622	
443.39	0.0172937	0.01446624	973.39	-0.00075201	0.00210845	1503.39	-0.00627	0.00224854	2033.38	0.0025811	0.00893793	2563.38	-0.01713862	0.0008162	3093.38	0.27475648	0.27307092	3623.38	0.04845116	0.04704898	4153.38	-0.02133056	0.0008162	
443.59	0.01726902	0.01439097	973.59	-0.00039268	0.00209649	1503.59	-0.00649246	0.00224851	2033.58	0.00394612	0.00893787	2563.58	-0.01770979	0.00081618	3093.58	0.27482607	0.27298324	3623.58	0.04759018	0.04701597	4153.58	-0.02024521	0.00081619	
443.79	0.01736263	0.01431609	973.79	-0.00029795	0.00208459	1503.79	-0.00594906	0.00224849	2033.78	0.0048874	0.00893782	2563.78	-0.0181764	0.00081616	3093.78	0.27447524	0.27289559	3623.78	0.047518	0.04698299	4153.78	-0.01877161	0.00081617	
443.99	0.01643666	0.0142416	973.99	0.00045829	0.00207276	1503.99	-0.00637629	0.00224847	2033.98	0.00491135	0.00893776	2563.98	-0.01865953	0.00081615	3093.98	0.27422224	0.27280797	3623.98	0.04726971	0.04695004	4153.98	-0.01792528	0.00081615	
444.19	0.01607147	0.01416749	974.19	0.0004468	0.002061	1504.19	-0.00508512	0.00224844	2034.18	0.0040593	0.0089377	2564.18	-0.01886505	0.00081613	3094.18	0.27331367	0.27272038	3624.18	0.04712502	0.04691711	4154.18	-0.01706661	0.00081613	
444.39	0.01573952	0.01409377	974.39	0.00072583	0.00204931	1504.39	-0.00469348	0.00224842	2034.38	0.00422295	0.00893765	2564.38	-0.01735922	0.00081611	3094.38	0.27249563	0.27263282	3624.38	0.0466699	0.0468842	4154.38	-0.01708643	0.00081611	
444.59	0.01576342	0.01402044	974.59	0.00097849	0.00203768	1504.59	-0.00446212	0.0022484	2034.58	0.00499739	0.00893759	2564.58	-0.01714663	0.00081609	3094.58	0.27219266	0.27254528	3624.58	0.04624648	0.04685131	4154.58	-0.01786386	0.00081609	
444.79	0.01470613	0.01394749	974.79	0.00080512	0.00202612	1504.79	-0.0046904	0.00224837	2034.78	0.00489578	0.00893753	2564.78	-0.01756631	0.00081607	3094.78	0.27268318	0.27245777	3624.78	0.04567717	0.04681845	4154.78	-0.01728579	0.00081607	
444.99	0.01427427	0.01387491	974.99	0.00156369	0.00201462	1504.99	-0.00462707	0.00224835	2034.98	0.00363564	0.00893748	2564.98	-0.01749453	0.00081605	3094.98	0.27195454	0.27237029	3624.98	0.04396677	0.04678561	4154.98	-0.01748273	0.00081605	
445.19	0.01395915	0.01380272	975.19	0.00207295	0.00200319	1505.19	-0.00446722	0.00224833	2035.18	0.00347175	0.00893742	2565.18	-0.01821843	0.00081603	3095.18	0.2710892	0.27228284	3625.18	0.04339653	0.04675279	4155.18	-0.01756371	0.00081603	
445.39	0.01339737	0.0137309	975.39	0.00181484	0.00199182	1505.39	-0.00391104	0.0022483	2035.38	0.00347722	0.00893736	2565.38	-0.01808781	0.00081601	3095.38	0.27048825	0.27219542	3625.38	0.04312266	0.04672	4155.38	-0.01768153	0.00081601	
445.59	0.01292325	0.01365945	975.59	0.00183462	0.00198052	1505.59	-0.00473997	0.00224828	2035.58	0.00274535	0.0089373	2565.58	-0.01816953	0.00081599	3095.58	0.26928507	0.27210802	3625.58	0.04290537	0.04668723	4155.58	-0.01703957	0.00081599	
445.79	0.01238251	0.01358838	975.79	0.00237672	0.00196928	1505.79	-0.00457521	0.00224826	2035.78	0.00145626	0.00893725	2565.78	-0.01740534	0.00081597	3095.78	0.26949981	0.27202066	3625.78	0.04333356	0.04665448	4155.78	-0.01721493	0.00081597	
445.99	0.01250821	0.01351767	975.99	0.00222615	0.0019581	1505.99	-0.00494336	0.00224823	2035.98	0.00054038	0.00893719	2565.98	-0.01544403	0.00081595	3095.98	0.26962663	0.27193332	3625.98	0.04345193	0.04662175	4155.98	-0.01819314	0.00081596	
446.19	0.01290116	0.01344734	976.19	0.00121498	0.00194699	1506.19	-0.0060618	0.00224821	2036.18	0.00065662	0.00893713	2566.18	-0.01546522	0.00081593	3096.18	0.27069655	0.27184601	3626.18	0.0441204	0.04658905	4156.18	-0.01898286	0.00081594	
446.39	0.01260405	0.01337737	976.39	0.00067881	0.00193594	1506.39	-0.00550207	0.00224819	2036.38	0.00070592	0.00893708	2566.38	-0.01503633	0.00081592	3096.38	0.27020233	0.27175872	3626.38	0.04401367	0.04655637	4156.38	-0.02103154	0.00081592	
446.59	0.01369467	0.01330776	976.59	0.0006542	0.00192496	1506.59	-0.00543958	0.00224816	2036.58	0.00078682	0.00893702	2566.58	-0.01478254	0.0008159	3096.58	0.26992866	0.27167147	3626.58	0.0450546	0.04652371	4156.58	-0.02101209	0.0008159	
446.79	0.01335799	0.01323851	976.79	-0.00004511	0.00191404	1506.79	-0.00465145	0.00224814	2036.78	0.00118333	0.00893696	2566.78	-0.01415353	0.00081588	3096.78	0.27013329	0.27158424	3626.78	0.04492084	0.04649108	4156.78	-0.02099537	0.00081588	
446.99	0.01318891	0.01316963	976.99	0.00025676	0.00190317	1506.99	-0.00455732	0.00224812	2036.98	0.0010162	0.00893691	2566.98	-0.01415775	0.00081586	3096.98	0.26981072	0.27149704	3626.98	0.04503591	0.04645847	4156.98	-0.0210418	0.00081586	
447.19	0.01331407	0.0131011	977.19	-0.00104012	0.00189237	1507.19	-0.00421902	0.0022481	2037.18	0.00033997	0.00893685	2567.18	-0.0141493	0.00081584	3097.18	0.27009433	0.27140987	3627.18	0.04541359	0.04642588	4157.18	-0.02067608	0.00081584	
447.39	0.01356572	0.01303294	977.39	-0.00064202	0.00188164	1507.39	-0.00450943	0.00224807	2037.38	0.00111418	0.00893679	2567.38	-0.0147971	0.00081582	3097.38	0.27059934	0.27132273	3627.38	0.04491309	0.04639332	4157.38	-0.02004508	0.00081582	
447.59	0.01316176	0.01296512	977.59	-0.00113186	0.00187096	1507.59	-0.00478298	0.00224805	2037.58	0.00212172	0.00893674	2567.58	-0.01538703	0.0008158	3097.58	0.27120068	0.27123561	3627.58	0.04479498	0.04636078	4157.58	-0.01896438	0.0008158	
447.79	0.01323212	0.01289766	977.79	-0.00136523	0.00186034	1507.79	-0.00463103	0.00224803	2037.78	0.00252439	0.00893668	2567.78	-0.01615745	0.00081578	3097.78	0.2705593	0.27114852	3627.78	0.04546789	0.04632826	4157.78	-0.01800292	0.00081578	
447.99	0.01384562	0.01283055	977.99	-0.00154493	0.00184979	1507.99	-0.004342	0.002248	2037.98	0.00123841	0.00893662	2567.98	-0.01618543	0.00081576	3097.98	0.27039564	0.27106146	3627.98	0.0456529	0.04629576	4157.98	-0.01822358	0.00081576	
448.19	0.01384094	0.01276379	978.19	-0.00262757	0.00183929	1508.19	-0.00431915	0.00224798	2038.18	0.00094337	0.00893657	2568.18	-0.01647162	0.00081574	3098.18	0.27020582	0.27097443	3628.18	0.04691457	0.04626329	4158.18	-0.01894809	0.00081574	
448.39	0.01348175	0.01269737	978.39	-0.00269119	0.00182885	1508.39	-0.00552626	0.00224796	2038.38	0.00137501	0.00893651	2568.38	-0.01649393	0.00081572	3098.38	0.27024001	0.27088743	3628.38	0.04687622	0.04623084	4158.38	-0.01925836	0.00081573	
448.59	0.01304884	0.0126313	978.59	-0.002576	0.00181847	1508.59	-0.00618539	0.00224793	2038.58	0.00172301	0.00893645	2568.58	-0.0174453	0.0008157	3098.58	0.27031433	0.27080045	3628.58	0.04734945	0.04619841	4158.58	-0.01921427	0.00081571	
448.79	0.01278542	0.01256558	978.79	-0.00247796	0.00180816	1508.79	-0.00666479	0.00224791	2038.78	0.0013095	0.00893639	2568.78	-0.01749216	0.00081569	3098.78	0.27060594	0.27071351	3628.78	0.04727295	0.046166	4158.78	-0.01975626	0.00081569	
448.99	0.01235654	0.0125002	978.99	-0.0021237	0.0017979	1508.99	-0.00712589	0.00224789	2038.98	0.00111472	0.00893634	2568.98	-0.0174115	0.00081567	3098.98	0.26984815	0.27062659	3628.98	0.04708615	0.04613362	4158.98	-0.01940192	0.00081567	
449.19	0.01223611	0.01243515	979.19	-0.0018934	0.00178769	1509.19	-0.00758068	0.00224786	2039.18	0.00118415	0.00893628	2569.18	-0.01748598	0.00081565	3099.18	0.26995364	0.2705397	3629.18	0.04742348	0.04610126	4159.18	-0.0190144	0.00081565	
449.39	0.01217998	0.01237045	979.39	-0.00154935	0.00177755	1509.39	-0.00788261	0.00224784	2039.38	0.00141011	0.00893622	2569.38	-0.01726456	0.00081563	3099.38	0.26999921	0.27045283	3629.38	0.04840178	0.04606892	4159.38	-0.01938719	0.00081563	
449.59	0.01205437	0.01230608	979.59	-0.00151902	0.00176746	1509.59	-0.00872083	0.00224782	2039.58	0.00125065	0.00893617	2569.58	-0.01817238	0.00081561	3099.58	0.26991607	0.270366	3629.58	0.04829245	0.04603661	4159.58	-0.01945664	0.00081561	
449.79	0.01154419	0.01224205	979.79	-0.00143961	0.00175743	1509.79	-0.00900107	0.00224779	2039.78	0.00242176	0.00893611	2569.78	-0.01749469	0.00081559	3099.78	0.27082891	0.27027919	3629.78	0.04887914	0.04600432	4159.78	-0.02092283	0.00081559	
449.99	0.01242881	0.01217835	979.99	-0.00218314	0.00174746	1509.99	-0.01010634	0.00224777	2039.98	0.00313451	0.00893605	2569.98	-0.01628608	0.00081557	3099.98	0.27109628	0.27019241	3629.98	0.04810753	0.04597205	4159.98	-0.02191542	0.00081557	
450.19	0.01240718	0.01211498	980.19	-0.00240513	0.00173754	1510.19	-0.01087908	0.00224775	2040.18	0.0031382	0.008936	2570.18	-0.01638799	0.00081555	3100.18	0.27123105	0.27010566	3630.18	0.04766572	0.0459398	4160.18	-0.0215635	0.00081555	
450.39	0.01308187	0.01205194	980.39	-0.00218774	0.00172768	1510.39	-0.01021041	0.00224772	2040.38	0.00346268	0.00893594	2570.38	-0.0158488	0.00081553	3100.38	0.27044371	0.27001893	3630.38	0.04713688	0.04590758	4160.38	-0.02161467	0.00081553	
450.59	0.01345156	0.01198923	980.59	-0.00193749	0.00171788	1510.59	-0.00989904	0.0022477	2040.58	0.00284883	0.00893588	2570.58	-0.01664442	0.00081551	3100.58	0.27015161	0.26993223	3630.58	0.0470174	0.04587538	4160.58	-0.02069349	0.00081552	
450.79	0.01277704	0.01192685	980.79	-0.00172127	0.00170813	1510.79	-0.0102458	0.00224768	2040.78	0.00306407	0.00893583	2570.78	-0.01721571	0.00081549	3100.78	0.2702133	0.26984557	3630.78	0.0459099	0.0458432	4160.78	-0.02042078	0.0008155	
450.99	0.01256952	0.01186479	980.99	-0.00193543	0.00169844	1510.99	-0.01058648	0.00224766	2040.98	0.00213222	0.00893577	2570.98	-0.01760515	0.00081548	3100.98	0.26950076	0.26975892	3630.98	0.04560822	0.04581104	4160.98	-0.01980383	0.00081548	
451.19	0.01309662	0.01180306	981.19	-0.00193999	0.0016888	1511.19	-0.0098763	0.00224763	2041.18	0.00164215	0.00893571	2571.18	-0.01818355	0.00081546	3101.18	0.26993639	0.26967231	3631.18	0.04576611	0.04577891	4161.18	-0.01885849	0.00081546	
451.39	0.01353462	0.01174164	981.39	-0.00139845	0.00167922	1511.39	-0.00915594	0.00224761	2041.38	0.00234384	0.00893566	2571.38	-0.0188112	0.00081544	3101.38	0.26969989	0.26958573	3631.38	0.04530458	0.0457468	4161.38	-0.01844321	0.00081544	
451.59	0.01421274	0.01168054	981.59	-0.00267356	0.00166969	1511.59	-0.00885597	0.00224759	2041.58	0.00172911	0.0089356	2571.58	-0.01900178	0.00081542	3101.58	0.26899387	0.26949917	3631.58	0.04538278	0.04571471	4161.58	-0.01775202	0.00081542	
451.79	0.01460459	0.01161977	981.79	-0.00262566	0.00166022	1511.79	-0.00766579	0.00224756	2041.78	0.00086709	0.00893554	2571.78	-0.01861108	0.0008154	3101.78	0.26843365	0.26941264	3631.78	0.04494715	0.04568264	4161.78	-0.01812689	0.0008154	
451.99	0.01462008	0.01155931	981.99	-0.0031561	0.0016508	1511.99	-0.00679594	0.00224754	2041.98	-0.00001047	0.00893548	2571.98	-0.01846878	0.00081538	3101.98	0.26905308	0.26932614	3631.98	0.04549311	0.0456506	4161.98	-0.01907202	0.00081538	
452.19	0.01392084	0.01149916	982.19	-0.00318724	0.00164143	1512.19	-0.0064882	0.00224752	2042.18	0.00038203	0.00893543	2572.18	-0.01856708	0.00081536	3102.18	0.26958353	0.26923966	3632.18	0.04502022	0.04561858	4162.18	-0.01949182	0.00081536	
452.39	0.01261429	0.01143932	982.39	-0.00272268	0.00163211	1512.39	-0.00662845	0.00224749	2042.38	0.00035999	0.00893537	2572.38	-0.01766885	0.00081534	3102.38	0.26973169	0.26915322	3632.38	0.04501877	0.04558658	4162.38	-0.01964343	0.00081534	
452.59	0.01276295	0.0113798	982.59	-0.00227855	0.00162285	1512.59	-0.00572316	0.00224747	2042.58	0.00046044	0.00893531	2572.58	-0.01694701	0.00081532	3102.58	0.27111261	0.2690668	3632.58	0.04556616	0.04555461	4162.58	-0.01941685	0.00081532	
452.79	0.01236048	0.01132059	982.79	-0.00191556	0.00161364	1512.79	-0.00541522	0.00224745	2042.78	-0.00048589	0.00893526	2572.78	-0.01603922	0.0008153	3102.78	0.2708374	0.26898041	3632.78	0.04564318	0.04552265	4162.78	-0.02031546	0.0008153	
452.99	0.0120669	0.01126169	982.99	-0.00171185	0.00160449	1512.99	-0.00561355	0.00224742	2042.98	-0.00025595	0.0089352	2572.98	-0.01614455	0.00081528	3102.98	0.27070071	0.26889404	3632.98	0.04571141	0.04549072	4162.98	-0.01971717	0.00081529	
453.19	0.01185038	0.01120309	983.19	-0.00162632	0.00159538	1513.19	-0.00455836	0.0022474	2043.18	0.00041841	0.00893514	2573.18	-0.01633782	0.00081526	3103.18	0.2713778	0.26880771	3633.18	0.04618872	0.04545881	4163.18	-0.02055538	0.00081527	
453.39	0.01178423	0.01114479	983.39	-0.00169567	0.00158633	1513.39	-0.00467896	0.00224738	2043.38	0.00138783	0.00893509	2573.38	-0.01628423	0.00081525	3103.38	0.27211003	0.2687214	3633.38	0.04725538	0.04542693	4163.38	-0.02135033	0.00081525	
453.59	0.01085831	0.0110868	983.59	-0.00185323	0.00157733	1513.59	-0.00580085	0.00224735	2043.58	0.00187221	0.00893503	2573.58	-0.01669365	0.00081523	3103.58	0.27225097	0.26863512	3633.58	0.04747796	0.04539506	4163.58	-0.02172022	0.00081523	
453.79	0.01039173	0.01102912	983.79	-0.00214565	0.00156838	1513.79	-0.00621412	0.00224733	2043.78	0.00280659	0.00893497	2573.78	-0.01582841	0.00081521	3103.78	0.27207903	0.26854887	3633.78	0.04729931	0.04536322	4163.78	-0.02317384	0.00081521	
453.99	0.01072322	0.01097173	983.99	-0.00254106	0.00155948	1513.99	-0.00700998	0.00224731	2043.98	0.00242495	0.00893492	2573.98	-0.01486013	0.00081519	3103.98	0.27118413	0.26846264	3633.98	0.04656072	0.0453314	4163.98	-0.02281806	0.00081519	
454.19	0.00988554	0.01091464	984.19	-0.00305931	0.00155063	1514.19	-0.00740914	0.00224728	2044.18	0.00245965	0.00893486	2574.18	-0.01614168	0.00081517	3104.18	0.27170552	0.26837645	3634.18	0.04659958	0.0452996	4164.18	-0.02228296	0.00081517	
454.39	0.01007577	0.01085785	984.39	-0.00255445	0.00154183	1514.39	-0.00798184	0.00224726	2044.38	0.00202702	0.0089348	2574.38	-0.01621456	0.00081515	3104.38	0.27138146	0.26829028	3634.38	0.04673957	0.04526783	4164.38	-0.02291667	0.00081515	
454.59	0.01001117	0.01080135	984.59	-0.00234279	0.00153308	1514.59	-0.01003746	0.00224724	2044.58	0.00173011	0.00893475	2574.58	-0.01784505	0.00081513	3104.58	0.27095315	0.26820414	3634.58	0.04683524	0.04523608	4164.58	-0.02253	0.00081513	
454.79	0.01000294	0.01074515	984.79	-0.00312817	0.00152438	1514.79	-0.01038348	0.00224722	2044.78	0.00234109	0.00893469	2574.78	-0.01834419	0.00081511	3104.78	0.27090835	0.26811802	3634.78	0.04710516	0.04520435	4164.78	-0.02200802	0.00081511	
454.99	0.01033827	0.01068924	984.99	-0.00280711	0.00151573	1514.99	-0.01081457	0.00224719	2044.98	0.00231254	0.00893463	2574.98	-0.01764409	0.00081509	3104.98	0.27011866	0.26803194	3634.98	0.04747317	0.04517264	4164.98	-0.02152187	0.00081509	
455.19	0.01048156	0.01063362	985.19	-0.00268775	0.00150713	1515.19	-0.01026834	0.00224717	2045.18	0.00193429	0.00893457	2575.18	-0.01824103	0.00081507	3105.18	0.26925444	0.26794588	3635.18	0.04696773	0.04514095	4165.18	-0.02122691	0.00081508	
455.39	0.0103803	0.01057829	985.39	-0.00338216	0.00149858	1515.39	-0.01065341	0.00224715	2045.38	0.00228571	0.00893452	2575.38	-0.01767129	0.00081505	3105.38	0.26772058	0.26785985	3635.38	0.04598009	0.04510929	4165.38	-0.020332	0.00081506	
455.59	0.01081684	0.01052324	985.59	-0.00409408	0.00149007	1515.59	-0.01074724	0.00224712	2045.58	0.00172012	0.00893446	2575.58	-0.01758729	0.00081504	3105.58	0.26768934	0.26777384	3635.58	0.04605623	0.04507765	4165.58	-0.01952346	0.00081504	
455.79	0.01073432	0.01046849	985.79	-0.00389085	0.00148162	1515.79	-0.01113651	0.0022471	2045.78	0.00164929	0.0089344	2575.78	-0.01693504	0.00081502	3105.78	0.26790777	0.26768787	3635.78	0.04504558	0.04504603	4165.78	-0.01976452	0.00081502	
455.99	0.01054183	0.01041402	985.99	-0.00460917	0.00147321	1515.99	-0.01081427	0.00224708	2045.98	0.00108466	0.00893435	2575.98	-0.01690063	0.000815	3105.98	0.26764606	0.26760192	3635.98	0.0448766	0.04501443	4165.98	-0.01946373	0.000815	
456.19	0.01112112	0.01035983	986.19	-0.00505063	0.00146485	1516.19	-0.01075244	0.00224705	2046.18	0.00076306	0.00893429	2576.18	-0.01650702	0.00081498	3106.18	0.26768053	0.267516	3636.18	0.04360165	0.04498286	4166.18	-0.01854958	0.00081498	
456.39	0.01145932	0.01030592	986.39	-0.0054086	0.00145654	1516.39	-0.01128402	0.00224703	2046.38	-0.00027448	0.00893423	2576.38	-0.01622203	0.00081496	3106.38	0.26732399	0.26743011	3636.38	0.04369162	0.0449513	4166.38	-0.01870842	0.00081496	
456.59	0.01233425	0.0102523	986.59	-0.00530326	0.00144827	1516.59	-0.01079544	0.00224701	2046.58	-0.00077749	0.00893418	2576.58	-0.01666128	0.00081494	3106.58	0.2671737	0.26734424	3636.58	0.04331054	0.04491977	4166.58	-0.01905822	0.00081494	
456.79	0.01259221	0.01019895	986.79	-0.00458255	0.00144006	1516.79	-0.010243	0.00224698	2046.78	-0.00041622	0.00893412	2576.78	-0.01629548	0.00081492	3106.78	0.26611429	0.2672584	3636.78	0.04364918	0.04488827	4166.78	-0.01926679	0.00081492	
456.99	0.01279215	0.01014588	986.99	-0.00479259	0.00143188	1516.99	-0.00982612	0.00224696	2046.98	0.00105491	0.00893406	2576.98	-0.01611159	0.0008149	3106.98	0.26562803	0.26717259	3636.98	0.0440601	0.04485678	4166.98	-0.01956747	0.0008149	
457.19	0.01279786	0.01009309	987.19	-0.00542323	0.00142376	1517.19	-0.00887475	0.00224694	2047.18	0.00239925	0.00893401	2577.18	-0.01591032	0.00081488	3107.18	0.26605527	0.26708681	3637.18	0.04440974	0.04482532	4167.18	-0.02075134	0.00081488	
457.39	0.01304636	0.01004057	987.39	-0.00512718	0.00141568	1517.39	-0.00949145	0.00224691	2047.38	0.00195178	0.00893395	2577.38	-0.01592593	0.00081486	3107.38	0.26582166	0.26700105	3637.38	0.04551361	0.04479387	4167.38	-0.0210793	0.00081486	
457.59	0.01253848	0.00998833	987.59	-0.00532199	0.00140765	1517.59	-0.01003746	0.00224689	2047.58	0.00189044	0.00893389	2577.58	-0.01671915	0.00081484	3107.58	0.26576625	0.26691533	3637.58	0.0463017	0.04476245	4167.58	-0.0214386	0.00081485	
457.79	0.01261908	0.00993636	987.79	-0.00567761	0.00139966	1517.79	-0.00956564	0.00224687	2047.78	0.00226281	0.00893384	2577.78	-0.0171768	0.00081483	3107.78	0.26644364	0.26682963	3637.78	0.04629834	0.04473106	4167.78	-0.02266329	0.00081483	
457.99	0.01199476	0.00988466	987.99	-0.00579378	0.00139172	1517.99	-0.00925094	0.00224684	2047.98	0.00227467	0.00893378	2577.98	-0.01732332	0.00081481	3107.98	0.26691656	0.26674395	3637.98	0.04609307	0.04469968	4167.98	-0.02267137	0.00081481	
458.19	0.01097591	0.00983322	988.19	-0.00508503	0.00138382	1518.19	-0.00884948	0.00224682	2048.18	0.00284786	0.00893372	2578.18	-0.0181134	0.00081479	3108.18	0.26846356	0.26665831	3638.18	0.04696938	0.04466833	4168.18	-0.02287271	0.00081479	
458.39	0.01133659	0.00978206	988.39	-0.00463216	0.00137597	1518.39	-0.00882394	0.0022468	2048.38	0.00270516	0.00893366	2578.38	-0.01851427	0.00081477	3108.38	0.26815309	0.26657269	3638.38	0.04682062	0.04463699	4168.38	-0.02273593	0.00081477	
458.59	0.01110274	0.00973116	988.59	-0.00540491	0.00136816	1518.59	-0.00939923	0.00224678	2048.58	0.00303969	0.00893361	2578.58	-0.0193841	0.00081475	3108.58	0.26854484	0.2664871	3638.58	0.04682821	0.04460568	4168.58	-0.02202682	0.00081475	
458.79	0.01069119	0.00968052	988.79	-0.00504147	0.0013604	1518.79	-0.00823282	0.00224675	2048.78	0.00355202	0.00893355	2578.78	-0.01943817	0.00081473	3108.78	0.26846972	0.26640154	3638.78	0.04722709	0.0445744	4168.78	-0.02149838	0.00081473	
458.99	0.01005947	0.00963015	988.99	-0.00433645	0.00135268	1518.99	-0.00805553	0.00224673	2048.98	0.00336679	0.00893349	2578.98	-0.01932823	0.00081471	3108.98	0.26814397	0.266316	3638.98	0.04726564	0.04454313	4168.98	-0.02096432	0.00081471	
459.19	0.00862917	0.00958004	989.19	-0.00459248	0.001345	1519.19	-0.00803832	0.00224671	2049.18	0.00276135	0.00893344	2579.18	-0.0197899	0.00081469	3109.18	0.26802087	0.2662305	3639.18	0.0466698	0.04451189	4169.18	-0.02013358	0.00081469	
459.39	0.00813342	0.0095302	989.39	-0.00496065	0.00133737	1519.39	-0.00842756	0.00224668	2049.38	0.00238974	0.00893338	2579.38	-0.01896677	0.00081467	3109.38	0.2672984	0.26614502	3639.38	0.04695874	0.04448066	4169.38	-0.01927341	0.00081467	
459.59	0.00858081	0.00948061	989.59	-0.0042157	0.00132978	1519.59	-0.00871787	0.00224666	2049.58	0.00074123	0.00893332	2579.58	-0.01920001	0.00081465	3109.58	0.26721435	0.26605956	3639.58	0.04672428	0.04444946	4169.58	-0.01865126	0.00081465	
459.79	0.00881479	0.00943128	989.79	-0.0041217	0.00132223	1519.79	-0.00905258	0.00224664	2049.78	0.00128148	0.00893327	2579.78	-0.01936106	0.00081463	3109.78	0.26695063	0.26597414	3639.78	0.04604726	0.04441828	4169.78	-0.01862831	0.00081464	
459.99	0.00914546	0.0093822	989.99	-0.00318167	0.00131473	1519.99	-0.00811082	0.00224661	2049.98	0.00098699	0.00893321	2579.98	-0.02058148	0.00081461	3109.98	0.26669118	0.26588874	3639.98	0.04511053	0.04438713	4169.98	-0.01766056	0.00081462	
460.19	0.00938305	0.00933338	990.19	-0.00282406	0.00130727	1520.19	-0.0088066	0.00224659	2050.18	0.00126865	0.00893315	2580.18	-0.02081269	0.0008146	3110.18	0.26668856	0.26580337	3640.18	0.0444709	0.04435599	4170.18	-0.01675682	0.0008146	
460.39	0.00922768	0.00928482	990.39	-0.00210389	0.00129985	1520.39	-0.00902221	0.00224657	2050.38	0.00096037	0.0089331	2580.38	-0.02135147	0.00081458	3110.38	0.26534804	0.26571803	3640.38	0.04466114	0.04432488	4170.38	-0.01701572	0.00081458	
460.59	0.00840453	0.00923651	990.59	-0.00174999	0.00129248	1520.59	-0.008488	0.00224654	2050.58	0.00075314	0.00893304	2580.58	-0.02165465	0.00081456	3110.58	0.26486679	0.26563271	3640.58	0.04496803	0.04429379	4170.58	-0.01682478	0.00081456	
460.79	0.00804392	0.00918845	990.79	-0.00226862	0.00128514	1520.79	-0.00836377	0.00224652	2050.78	0.00175743	0.00893298	2580.78	-0.02076208	0.00081454	3110.78	0.26458191	0.26554742	3640.78	0.04538172	0.04426272	4170.78	-0.01665223	0.00081454	
460.99	0.0075705	0.00914064	990.99	-0.00277131	0.00127785	1520.99	-0.00920894	0.0022465	2050.98	0.00119685	0.00893293	2580.98	-0.02144313	0.00081452	3110.98	0.26406948	0.26546216	3640.98	0.04462179	0.04423167	4170.98	-0.01792264	0.00081452	
461.19	0.00799913	0.00909307	991.19	-0.00320283	0.0012706	1521.19	-0.00895461	0.00224647	2051.18	0.0007555	0.00893287	2581.18	-0.02131476	0.0008145	3111.18	0.26335921	0.26537693	3641.18	0.04380787	0.04420065	4171.18	-0.01798	0.0008145	
461.39	0.00805316	0.00904576	991.39	-0.0026546	0.00126339	1521.39	-0.00939155	0.00224645	2051.38	-0.00060787	0.00893281	2581.38	-0.02221106	0.00081448	3111.38	0.26359121	0.26529172	3641.38	0.0439699	0.04416964	4171.38	-0.01812304	0.00081448	
461.59	0.00792113	0.00899869	991.59	-0.00177962	0.00125622	1521.59	-0.00913058	0.00224643	2051.58	0.00057475	0.00893276	2581.58	-0.02277623	0.00081446	3111.58	0.26412213	0.26520654	3641.58	0.04340584	0.04413866	4171.58	-0.01897911	0.00081446	
461.79	0.00735669	0.00895187	991.79	-0.0022991	0.00124909	1521.79	-0.00831019	0.0022464	2051.78	0.00054784	0.0089327	2581.78	-0.02245932	0.00081444	3111.78	0.26408104	0.26512139	3641.78	0.04193984	0.0441077	4171.78	-0.01926057	0.00081444	
461.99	0.00720122	0.00890529	991.99	-0.00243363	0.001242	1521.99	-0.0075158	0.00224638	2051.98	0.00134702	0.00893264	2581.98	-0.02145611	0.00081442	3111.98	0.2646746	0.26503627	3641.98	0.04076997	0.04407676	4171.98	-0.01889407	0.00081443	
462.19	0.00789376	0.00885895	992.19	-0.00241772	0.00123496	1522.19	-0.00711451	0.00224636	2052.18	0.00138643	0.00893258	2582.18	-0.02147349	0.0008144	3112.18	0.26561503	0.26495117	3642.18	0.04024687	0.04404584	4172.18	-0.01911093	0.00081441	
462.39	0.00867737	0.00881286	992.39	-0.00322368	0.00122795	1522.39	-0.00692504	0.00224634	2052.38	0.00160278	0.00893253	2582.38	-0.02077044	0.00081439	3112.38	0.26610046	0.2648661	3642.38	0.03930196	0.04401495	4172.38	-0.01932869	0.00081439	
462.59	0.00928862	0.008767	992.59	-0.00359178	0.00122098	1522.59	-0.00728479	0.00224631	2052.58	0.00109155	0.00893247	2582.58	-0.01956202	0.00081437	3112.58	0.2668288	0.26478106	3642.58	0.04009798	0.04398408	4172.58	-0.01994553	0.00081437	
462.79	0.00988347	0.00872138	992.79	-0.00306882	0.00121405	1522.79	-0.00722546	0.00224629	2052.78	0.00138121	0.00893241	2582.78	-0.01886063	0.00081435	3112.78	0.26625381	0.26469604	3642.78	0.04116742	0.04395322	4172.78	-0.02023445	0.00081435	
462.99	0.01089966	0.008676	992.99	-0.00387576	0.00120716	1522.99	-0.00742224	0.00224627	2052.98	0.00085557	0.00893236	2582.98	-0.01825779	0.00081433	3112.98	0.26616369	0.26461106	3642.98	0.0413344	0.04392239	4172.98	-0.021007	0.00081433	
463.19	0.01089914	0.00863086	993.19	-0.00369403	0.00120031	1523.19	-0.00793269	0.00224624	2053.18	0.00100613	0.0089323	2583.18	-0.01666715	0.00081431	3113.18	0.2661276	0.2645261	3643.18	0.04152607	0.04389158	4173.18	-0.0205887	0.00081431	
463.39	0.01149911	0.00858595	993.39	-0.00359182	0.0011935	1523.39	-0.00808609	0.00224622	2053.38	0.00084918	0.00893224	2583.38	-0.01564489	0.00081429	3113.38	0.26608282	0.26444116	3643.38	0.04223428	0.0438608	4173.38	-0.02016339	0.00081429	
463.59	0.01203222	0.00854127	993.59	-0.00243286	0.00118673	1523.59	-0.00872659	0.0022462	2053.58	0.00083864	0.00893219	2583.58	-0.01606128	0.00081427	3113.58	0.26621453	0.26435626	3643.58	0.04258175	0.04383003	4173.58	-0.02032029	0.00081427	
463.79	0.01161555	0.00849683	993.79	-0.00215759	0.00117999	1523.79	-0.00885069	0.00224617	2053.78	0.0020606	0.00893213	2583.78	-0.01632612	0.00081425	3113.78	0.26673676	0.26427138	3643.78	0.04305828	0.04379929	4173.78	-0.02015308	0.00081425	
463.99	0.01126959	0.00845262	993.99	-0.00153986	0.0011733	1523.99	-0.00915367	0.00224615	2053.98	0.00180537	0.00893207	2583.98	-0.0170013	0.00081423	3113.98	0.26752676	0.26418653	3643.98	0.04353778	0.04376857	4173.98	-0.01910384	0.00081423	
464.19	0.00974032	0.00840864	994.19	-0.00127359	0.00116664	1524.19	-0.00975165	0.00224613	2054.18	0.00183015	0.00893202	2584.18	-0.01704866	0.00081421	3114.18	0.26774321	0.2641017	3644.18	0.04459598	0.04373786	4174.18	-0.01917731	0.00081421	
464.39	0.00936845	0.00836489	994.39	-0.00126074	0.00116002	1524.39	-0.01074733	0.0022461	2054.38	0.00169094	0.00893196	2584.38	-0.01798873	0.00081419	3114.38	0.26719205	0.26401691	3644.38	0.04490927	0.04370719	4174.38	-0.01993979	0.0008142	
464.59	0.00891107	0.00832136	994.59	-0.00225509	0.00115344	1524.59	-0.01107981	0.00224608	2054.58	0.0017457	0.0089319	2584.58	-0.01883979	0.00081418	3114.58	0.26740763	0.26393214	3644.58	0.04482227	0.04367653	4174.58	-0.0206812	0.00081418	
464.79	0.00891064	0.00827806	994.79	-0.00255313	0.00114689	1524.79	-0.01153757	0.00224606	2054.78	0.00282878	0.00893185	2584.78	-0.01865063	0.00081416	3114.78	0.26637358	0.2638474	3644.78	0.04481772	0.04364589	4174.78	-0.0210424	0.00081416	
464.99	0.00888435	0.00823499	994.99	-0.00212754	0.00114038	1524.99	-0.01259355	0.00224603	2054.98	0.00294042	0.00893179	2584.98	-0.01981819	0.00081414	3114.98	0.2647221	0.26376268	3644.98	0.04477302	0.04361528	4174.98	-0.02099301	0.00081414	
465.19	0.00930219	0.00819214	995.19	-0.00185084	0.00113391	1525.19	-0.01170176	0.00224601	2055.18	0.00355152	0.00893173	2585.18	-0.02009063	0.00081412	3115.18	0.26373659	0.26367799	3645.18	0.04498881	0.04358468	4175.18	-0.02005348	0.00081412	
465.39	0.00879669	0.00814951	995.39	-0.00155212	0.00112748	1525.39	-0.01122971	0.00224599	2055.38	0.00364253	0.00893167	2585.38	-0.0205468	0.0008141	3115.38	0.26337784	0.26359333	3645.38	0.04562384	0.04355411	4175.38	-0.02076898	0.0008141	
465.59	0.00816489	0.00810711	995.59	-0.00179556	0.00112108	1525.59	-0.01004236	0.00224596	2055.58	0.0045634	0.00893162	2585.58	-0.02022757	0.00081408	3115.58	0.26247916	0.2635087	3645.58	0.04549927	0.04352356	4175.58	-0.02102065	0.00081408	
465.79	0.00835249	0.00806492	995.79	-0.00328005	0.00111472	1525.79	-0.0101434	0.00224594	2055.78	0.00401249	0.00893156	2585.78	-0.02021872	0.00081406	3115.78	0.2618005	0.26342409	3645.78	0.04558787	0.04349303	4175.78	-0.02087474	0.00081406	
465.99	0.00797259	0.00802296	995.99	-0.0034373	0.00110839	1525.99	-0.00977764	0.00224592	2055.98	0.0040439	0.0089315	2585.98	-0.02063801	0.00081404	3115.98	0.26244189	0.26333951	3645.98	0.04508435	0.04346252	4175.98	-0.02103791	0.00081404	
466.19	0.00823359	0.00798121	996.19	-0.00373346	0.0011021	1526.19	-0.00930719	0.0022459	2056.18	0.00311162	0.00893145	2586.18	-0.02087767	0.00081402	3116.18	0.26255471	0.26325496	3646.18	0.04457498	0.04343204	4176.18	-0.02155856	0.00081402	
466.39	0.00792067	0.00793968	996.39	-0.00372084	0.00109585	1526.39	-0.00888454	0.00224587	2056.38	0.00214109	0.00893139	2586.38	-0.02024269	0.000814	3116.38	0.26239173	0.26317044	3646.38	0.04468665	0.04340157	4176.38	-0.02176544	0.000814	
466.59	0.0091963	0.00789837	996.59	-0.0036941	0.00108963	1526.59	-0.00995356	0.00224585	2056.58	0.00103566	0.00893133	2586.58	-0.019966	0.00081398	3116.58	0.26264237	0.26308594	3646.58	0.04602163	0.04337113	4176.58	-0.02194955	0.00081399	
466.79	0.0103283	0.00785727	996.79	-0.00375744	0.00108345	1526.79	-0.00933364	0.00224583	2056.78	0.00008895	0.00893128	2586.78	-0.0202619	0.00081397	3116.78	0.26179551	0.26300147	3646.78	0.04560212	0.04334071	4176.78	-0.02237985	0.00081397	
466.99	0.01067491	0.00781639	996.99	-0.00445164	0.0010773	1526.99	-0.00918766	0.0022458	2056.98	-0.00059905	0.00893122	2586.98	-0.01997704	0.00081395	3116.98	0.26173191	0.26291702	3646.98	0.04482491	0.04331031	4176.98	-0.02194033	0.00081395	
467.19	0.01002801	0.00777572	997.19	-0.0037838	0.00107119	1527.19	-0.00893543	0.00224578	2057.18	-0.00079376	0.00893116	2587.18	-0.01956579	0.00081393	3117.18	0.26182387	0.26283261	3647.18	0.04485999	0.04327993	4177.18	-0.02000385	0.00081393	
467.39	0.01066557	0.00773526	997.39	-0.00384037	0.00106511	1527.39	-0.00819401	0.00224576	2057.38	-0.00125127	0.00893111	2587.38	-0.020044	0.00081391	3117.38	0.26187733	0.26274822	3647.38	0.04477085	0.04324957	4177.38	-0.01957317	0.00081391	
467.59	0.01037485	0.00769501	997.59	-0.00404293	0.00105907	1527.59	-0.00859456	0.00224573	2057.58	-0.00161964	0.00893105	2587.58	-0.02044115	0.00081389	3117.58	0.26195184	0.26266386	3647.58	0.04453213	0.04321923	4177.58	-0.01933254	0.00081389	
467.79	0.01051472	0.00765497	997.79	-0.00471629	0.00105306	1527.79	-0.00856462	0.00224571	2057.78	-0.00165456	0.00893099	2587.78	-0.02058223	0.00081387	3117.78	0.26260598	0.26257952	3647.78	0.04420534	0.04318892	4177.78	-0.01911841	0.00081387	
467.99	0.0111859	0.00761514	997.99	-0.00514108	0.00104708	1527.99	-0.00810956	0.00224569	2057.98	-0.00172233	0.00893094	2587.98	-0.02114942	0.00081385	3117.98	0.26310284	0.26249521	3647.98	0.04439146	0.04315862	4177.98	-0.01892975	0.00081385	
468.19	0.01135649	0.00757552	998.19	-0.00470115	0.00104114	1528.19	-0.00848491	0.00224566	2058.18	-0.00104574	0.00893088	2588.18	-0.02170108	0.00081383	3118.18	0.26325842	0.26241093	3648.18	0.04448894	0.04312835	4178.18	-0.01930258	0.00081383	
468.39	0.01193999	0.0075361	998.39	-0.00511904	0.00103523	1528.39	-0.00904283	0.00224564	2058.38	-0.00013947	0.00893082	2588.38	-0.02268619	0.00081381	3118.38	0.26345993	0.26232668	3648.38	0.04439422	0.0430981	4178.38	-0.01901132	0.00081381	
468.59	0.01259678	0.00749689	998.59	-0.00520254	0.00102936	1528.59	-0.00860916	0.00224562	2058.58	0.00017484	0.00893077	2588.58	-0.02217288	0.00081379	3118.58	0.26303878	0.26224245	3648.58	0.04362936	0.04306787	4178.58	-0.01775793	0.00081379	
468.79	0.01276003	0.00745788	998.79	-0.00442677	0.00102352	1528.79	-0.00897349	0.00224559	2058.78	0.00085112	0.00893071	2588.78	-0.02129678	0.00081377	3118.78	0.26231055	0.26215825	3648.78	0.04350763	0.04303766	4178.78	-0.01726327	0.00081378	
468.99	0.01255548	0.00741907	998.99	-0.00398632	0.00101771	1528.99	-0.00866804	0.00224557	2058.98	0.00184394	0.00893065	2588.98	-0.02072366	0.00081376	3118.98	0.26238788	0.26207408	3648.98	0.0438346	0.04300747	4178.98	-0.0167046	0.00081376	
469.19	0.01226381	0.00738047	999.19	-0.00404402	0.00101193	1529.19	-0.00723197	0.00224555	2059.18	0.00189375	0.00893059	2589.18	-0.01952086	0.00081374	3119.18	0.2626393	0.26198993	3649.18	0.04335904	0.0429773	4179.18	-0.01716348	0.00081374	
469.39	0.01206839	0.00734206	999.39	-0.00484407	0.00100619	1529.39	-0.0067061	0.00224553	2059.38	0.00117789	0.00893054	2589.38	-0.01872507	0.00081372	3119.38	0.26242443	0.26190581	3649.38	0.0429542	0.04294716	4179.38	-0.01772666	0.00081372	
469.59	0.01164216	0.00730386	999.59	-0.00484553	0.00100048	1529.59	-0.00676258	0.0022455	2059.58	0.00185365	0.00893048	2589.58	-0.01858905	0.0008137	3119.58	0.26249505	0.26182172	3649.58	0.04265353	0.04291703	4179.58	-0.01734074	0.0008137	
469.79	0.01198973	0.00726586	999.79	-0.0045705	0.0009948	1529.79	-0.00719797	0.00224548	2059.78	0.00139648	0.00893042	2589.78	-0.01836414	0.00081368	3119.78	0.26269804	0.26173766	3649.78	0.04241556	0.04288693	4179.78	-0.01664329	0.00081368	
469.99	0.0110078	0.00722805	999.99	-0.00420623	0.00098916	1529.99	-0.00692154	0.00224546	2059.98	0.00054739	0.00893037	2589.98	-0.01837243	0.00081366	3119.98	0.26435441	0.26165362	3649.98	0.04175068	0.04285685	4179.98	-0.01631307	0.00081366	
470.19	0.01173175	0.00719044	1000.19	-0.00349775	0.00098355	1530.19	-0.00736718	0.00224543	2060.18	0.00074924	0.00893031	2590.18	-0.01847611	0.00081364	3120.18	0.26492669	0.26156961	3650.18	0.04141648	0.04282679	4180.18	-0.01671216	0.00081364	
470.39	0.01089875	0.00715303	1000.39	-0.00250188	0.00097796	1530.39	-0.00862177	0.00224541	2060.38	0.00035993	0.00893025	2590.38	-0.01789284	0.00081362	3120.38	0.2655324	0.26148563	3650.38	0.04199212	0.04279675	4180.38	-0.01756064	0.00081362	
470.59	0.01140831	0.00711581	1000.59	-0.00313281	0.00097242	1530.59	-0.00887284	0.00224539	2060.58	0.0002058	0.0089302	2590.58	-0.01694672	0.0008136	3120.58	0.26628643	0.26140167	3650.58	0.04223159	0.04276673	4180.58	-0.01796153	0.0008136	
470.79	0.01092	0.00707878	1000.79	-0.00248056	0.0009669	1530.79	-0.00891275	0.00224536	2060.78	0.00054476	0.00893014	2590.78	-0.01665053	0.00081358	3120.78	0.2655249	0.26131774	3650.78	0.04127522	0.04273673	4180.78	-0.01833675	0.00081358	
470.99	0.01027989	0.00704195	1000.99	-0.00322397	0.00096141	1530.99	-0.00919329	0.00224534	2060.98	0.00103093	0.00893008	2590.98	-0.01664162	0.00081356	3120.98	0.26531349	0.26123384	3650.98	0.04086698	0.04270675	4180.98	-0.01860532	0.00081357	
471.19	0.00982061	0.00700531	1001.19	-0.00313501	0.00095596	1531.19	-0.00935676	0.00224532	2061.18	0.00108219	0.00893003	2591.18	-0.01735393	0.00081355	3121.18	0.26487998	0.26114996	3651.18	0.04070741	0.0426768	4181.18	-0.01848039	0.00081355	
471.39	0.0093613	0.00696885	1001.39	-0.00362994	0.00095053	1531.39	-0.01025109	0.00224529	2061.38	0.00154039	0.00892997	2591.38	-0.01794466	0.00081353	3121.38	0.26475513	0.26106611	3651.38	0.04095422	0.04264686	4181.38	-0.01913277	0.00081353	
471.59	0.00899526	0.00693259	1001.59	-0.00442835	0.00094514	1531.59	-0.01097905	0.00224527	2061.58	0.00198386	0.00892991	2591.58	-0.0175512	0.00081351	3121.58	0.26457448	0.26098229	3651.58	0.0402689	0.04261695	4181.58	-0.01965702	0.00081351	
471.79	0.00911094	0.00689652	1001.79	-0.00478872	0.00093977	1531.79	-0.01134668	0.00224525	2061.78	0.00230284	0.00892986	2591.78	-0.01822263	0.00081349	3121.78	0.26371103	0.26089849	3651.78	0.04057827	0.04258705	4181.78	-0.02050011	0.00081349	
471.99	0.00940741	0.00686064	1001.99	-0.00474132	0.00093444	1531.99	-0.01173606	0.00224522	2061.98	0.00211498	0.0089298	2591.98	-0.01907264	0.00081347	3121.98	0.26317585	0.26081473	3651.98	0.04075758	0.04255718	4181.98	-0.02104207	0.00081347	
472.19	0.00876766	0.00682494	1002.19	-0.00423957	0.00092914	1532.19	-0.01265286	0.0022452	2062.18	0.00317327	0.00892974	2592.18	-0.02009037	0.00081345	3122.18	0.26272354	0.26073099	3652.18	0.04155534	0.04252733	4182.18	-0.02101169	0.00081345	
472.39	0.00758714	0.00678943	1002.39	-0.00312889	0.00092387	1532.39	-0.01270702	0.00224518	2062.38	0.00335775	0.00892969	2592.38	-0.02031262	0.00081343	3122.38	0.26251063	0.26064727	3652.38	0.04131774	0.0424975	4182.38	-0.02103615	0.00081343	
472.59	0.00776339	0.0067541	1002.59	-0.0025368	0.00091862	1532.59	-0.01281839	0.00224515	2062.58	0.00367038	0.00892963	2592.58	-0.01954033	0.00081341	3122.58	0.26173608	0.26056358	3652.58	0.04080881	0.04246769	4182.58	-0.02078983	0.00081341	
472.79	0.0073998	0.00671895	1002.79	-0.00184797	0.00091341	1532.79	-0.01227617	0.00224513	2062.78	0.00396071	0.00892957	2592.78	-0.02017208	0.00081339	3122.78	0.26087541	0.26047992	3652.78	0.0419558	0.0424379	4182.78	-0.02143719	0.00081339	
472.99	0.00769854	0.00668399	1002.99	-0.00119167	0.00090823	1532.99	-0.01069572	0.00224511	2062.98	0.00465184	0.00892951	2592.98	-0.02020086	0.00081337	3122.98	0.26013309	0.26039629	3652.98	0.04275112	0.04240813	4182.98	-0.02228905	0.00081337	
473.19	0.00726431	0.00664921	1003.19	-0.00183005	0.00090307	1533.19	-0.0101093	0.00224509	2063.18	0.0040387	0.00892946	2593.18	-0.01973781	0.00081335	3123.18	0.26028889	0.26031268	3653.18	0.04203529	0.04237839	4183.18	-0.0220502	0.00081336	
473.39	0.00784445	0.00661462	1003.39	-0.0020192	0.00089795	1533.39	-0.00958163	0.00224506	2063.38	0.00371284	0.0089294	2593.38	-0.02025921	0.00081334	3123.38	0.26024159	0.2602291	3653.38	0.04226283	0.04234866	4183.38	-0.02082843	0.00081334	
473.59	0.00834713	0.0065802	1003.59	-0.00113812	0.00089285	1533.59	-0.00938331	0.00224504	2063.58	0.00356701	0.00892934	2593.58	-0.01968103	0.00081332	3123.58	0.25984922	0.26014555	3653.58	0.0424908	0.04231896	4183.58	-0.02033727	0.00081332	
473.79	0.00938291	0.00654596	1003.79	-0.00138371	0.00088779	1533.79	-0.00965148	0.00224502	2063.78	0.00300454	0.00892929	2593.78	-0.01998583	0.0008133	3123.78	0.26015947	0.26006202	3653.78	0.04294623	0.04228927	4183.78	-0.02010403	0.0008133	
473.99	0.00943205	0.0065119	1003.99	-0.00099387	0.00088275	1533.99	-0.00929515	0.00224499	2063.98	0.00321009	0.00892923	2593.98	-0.02010681	0.00081328	3123.98	0.26152606	0.25997852	3653.98	0.0434059	0.04225961	4183.98	-0.02058407	0.00081328	
474.19	0.00991154	0.00647802	1004.19	-0.00038652	0.00087774	1534.19	-0.00998404	0.00224497	2064.18	0.0033102	0.00892917	2594.18	-0.02025569	0.00081326	3124.18	0.26120768	0.25989505	3654.18	0.043886	0.04222997	4184.18	-0.02117757	0.00081326	
474.39	0.00996413	0.00644431	1004.39	-0.00120796	0.00087276	1534.39	-0.01011661	0.00224495	2064.38	0.00270762	0.00892912	2594.38	-0.01972735	0.00081324	3124.38	0.26027093	0.2598116	3654.38	0.04408341	0.04220035	4184.38	-0.02127188	0.00081324	
474.59	0.01021528	0.00641078	1004.59	-0.00201703	0.00086781	1534.59	-0.00876484	0.00224492	2064.58	0.00197326	0.00892906	2594.58	-0.01949902	0.00081322	3124.58	0.2601135	0.25972818	3654.58	0.04434779	0.04217075	4184.58	-0.02070463	0.00081322	
474.79	0.009648	0.00637742	1004.79	-0.00095336	0.00086288	1534.79	-0.00888343	0.0022449	2064.78	0.00212641	0.008929	2594.78	-0.0197263	0.0008132	3124.78	0.26055544	0.25964479	3654.78	0.04430714	0.04214117	4184.78	-0.02089713	0.0008132	
474.99	0.0101809	0.00634424	1004.99	-0.00125706	0.00085799	1534.99	-0.0081197	0.00224488	2064.98	0.00101805	0.00892895	2594.98	-0.01986352	0.00081318	3124.98	0.26093803	0.25956143	3654.98	0.04303996	0.04211161	4184.98	-0.02106222	0.00081318	
475.19	0.00931098	0.00631122	1005.19	-0.00123445	0.00085312	1535.19	-0.008697	0.00224485	2065.18	0.00076685	0.00892889	2595.18	-0.0201123	0.00081316	3125.18	0.26128886	0.25947809	3655.18	0.04242386	0.04208207	4185.18	-0.02059175	0.00081316	
475.39	0.00856223	0.00627839	1005.39	-0.00166151	0.00084828	1535.39	-0.008954	0.00224483	2065.38	0.00043495	0.00892883	2595.38	-0.01995688	0.00081314	3125.38	0.26174778	0.25939477	3655.38	0.04234625	0.04205255	4185.38	-0.02066431	0.00081315	
475.59	0.00833824	0.00624572	1005.59	-0.00225561	0.00084346	1535.59	-0.00840774	0.00224481	2065.58	0.00018399	0.00892878	2595.58	-0.01929671	0.00081313	3125.58	0.26191471	0.25931149	3655.58	0.04103105	0.04202305	4185.58	-0.02063283	0.00081313	
475.79	0.00729483	0.00621322	1005.79	-0.00225842	0.00083868	1535.79	-0.00925144	0.00224478	2065.78	0.00034985	0.00892872	2595.78	-0.0194066	0.00081311	3125.78	0.26250679	0.25922823	3655.78	0.04115348	0.04199358	4185.78	-0.0203115	0.00081311	
475.99	0.00769976	0.00618089	1005.99	-0.0020426	0.00083392	1535.99	-0.00949649	0.00224476	2065.98	0.00029197	0.00892866	2595.98	-0.01967533	0.00081309	3125.98	0.26255382	0.259145	3655.98	0.04170074	0.04196412	4185.98	-0.02073389	0.00081309	
476.19	0.00666735	0.00614873	1006.19	-0.00188736	0.00082919	1536.19	-0.00961653	0.00224474	2066.18	0.00053359	0.00892861	2596.18	-0.02001559	0.00081307	3126.18	0.26254236	0.25906179	3656.18	0.0426055	0.04193469	4186.18	-0.02043443	0.00081307	
476.39	0.00523509	0.00611673	1006.39	-0.00222016	0.00082448	1536.39	-0.01036616	0.00224472	2066.38	-0.00031593	0.00892855	2596.38	-0.02033077	0.00081305	3126.38	0.26299121	0.25897861	3656.38	0.04265791	0.04190527	4186.38	-0.01979778	0.00081305	
476.59	0.00613659	0.00608491	1006.59	-0.00241372	0.0008198	1536.59	-0.01002762	0.00224469	2066.58	0.00014232	0.00892849	2596.58	-0.02116558	0.00081303	3126.58	0.26341117	0.25889546	3656.58	0.04349581	0.04187588	4186.58	-0.0190436	0.00081303	
476.79	0.00653208	0.00605324	1006.79	-0.00239377	0.00081515	1536.79	-0.01011563	0.00224467	2066.78	-0.00038726	0.00892843	2596.78	-0.0224412	0.00081301	3126.78	0.26351126	0.25881234	3656.78	0.04482139	0.0418465	4186.78	-0.01837539	0.00081301	
476.99	0.00692731	0.00602175	1006.99	-0.00256036	0.00081053	1536.99	-0.00991823	0.00224465	2066.98	-0.00074454	0.00892838	2596.98	-0.02116226	0.00081299	3126.98	0.26305599	0.25872924	3656.98	0.0443882	0.04181715	4186.98	-0.01840918	0.00081299	
477.19	0.00700559	0.00599041	1007.19	-0.00348197	0.00080593	1537.19	-0.01054169	0.00224462	2067.18	-0.00051192	0.00892832	2597.18	-0.02101555	0.00081297	3127.18	0.26362324	0.25864617	3657.18	0.04408776	0.04178782	4187.18	-0.01777299	0.00081297	
477.39	0.00848728	0.00595924	1007.39	-0.0032019	0.00080135	1537.39	-0.00986103	0.0022446	2067.38	-0.00117384	0.00892826	2597.38	-0.02195837	0.00081295	3127.38	0.26302718	0.25856312	3657.38	0.04374737	0.04175851	4187.38	-0.01839236	0.00081296	
477.59	0.00906512	0.00592824	1007.59	-0.00323219	0.00079681	1537.59	-0.00999104	0.00224458	2067.58	-0.00107468	0.00892821	2597.58	-0.02229472	0.00081293	3127.58	0.2617603	0.2584801	3657.58	0.0439586	0.04172922	4187.58	-0.0184661	0.00081294	
477.79	0.01005397	0.00589739	1007.79	-0.00414496	0.00079228	1537.79	-0.01089794	0.00224455	2067.78	-0.00048277	0.00892815	2597.78	-0.02256255	0.00081292	3127.78	0.26122839	0.25839711	3657.78	0.04433056	0.04169995	4187.78	-0.01837512	0.00081292	
477.99	0.0109948	0.0058667	1007.99	-0.00454228	0.00078779	1537.99	-0.01078802	0.00224453	2067.98	-0.00076769	0.00892809	2597.98	-0.02212828	0.0008129	3127.98	0.26139443	0.25831415	3657.98	0.04466546	0.0416707	4187.98	-0.0184924	0.0008129	
478.19	0.0116983	0.00583618	1008.19	-0.00490726	0.00078332	1538.19	-0.01084621	0.00224451	2068.18	-0.0011227	0.00892804	2598.18	-0.02239981	0.00081288	3128.18	0.25984524	0.25823121	3658.18	0.04496203	0.04164147	4188.18	-0.01863447	0.00081288	
478.39	0.01173356	0.00580581	1008.39	-0.00648954	0.00077887	1538.39	-0.01052899	0.00224448	2068.38	-0.00179368	0.00892798	2598.38	-0.02206683	0.00081286	3128.38	0.25854602	0.2581483	3658.38	0.04435158	0.04161226	4188.38	-0.01932194	0.00081286	
478.59	0.01089719	0.0057756	1008.59	-0.00593395	0.00077445	1538.59	-0.00978482	0.00224446	2068.58	-0.00176465	0.00892792	2598.58	-0.02119297	0.00081284	3128.58	0.25808874	0.25806541	3658.58	0.04513779	0.04158307	4188.58	-0.01984787	0.00081284	
478.79	0.01052051	0.00574555	1008.79	-0.00490555	0.00077006	1538.79	-0.01015602	0.00224444	2068.78	-0.00184929	0.00892787	2598.78	-0.02107722	0.00081282	3128.78	0.25815286	0.25798255	3658.78	0.0445879	0.0415539	4188.78	-0.0205868	0.00081282	
478.99	0.00945389	0.00571565	1008.99	-0.00408848	0.00076569	1538.99	-0.00936537	0.00224441	2068.98	-0.00122976	0.00892781	2598.98	-0.01982912	0.0008128	3128.98	0.25743481	0.25789972	3658.98	0.04282791	0.04152475	4188.98	-0.02107015	0.0008128	
479.19	0.00807874	0.00568591	1009.19	-0.00393729	0.00076134	1539.19	-0.00937161	0.00224439	2069.18	-0.00054845	0.00892775	2599.18	-0.01989239	0.00081278	3129.18	0.2569993	0.25781692	3659.18	0.04249378	0.04149563	4189.18	-0.02241254	0.00081278	
479.39	0.00719038	0.00565633	1009.39	-0.00415608	0.00075702	1539.39	-0.00904723	0.00224437	2069.38	-0.00012517	0.0089277	2599.38	-0.01942687	0.00081276	3129.38	0.25669612	0.25773414	3659.38	0.04226898	0.04146652	4189.38	-0.0231186	0.00081276	
479.59	0.00645107	0.0056269	1009.59	-0.00409476	0.00075273	1539.59	-0.00869947	0.00224435	2069.58	-0.00005673	0.00892764	2599.58	-0.01827208	0.00081274	3129.58	0.25717748	0.25765138	3659.58	0.04141157	0.04143744	4189.58	-0.02363967	0.00081275	
479.79	0.00633954	0.00559762	1009.79	-0.00362363	0.00074846	1539.79	-0.00909215	0.00224432	2069.78	0.00092966	0.00892758	2599.78	-0.01738183	0.00081272	3129.78	0.2573351	0.25756866	3659.78	0.04199435	0.04140837	4189.78	-0.02385896	0.00081273	
479.99	0.00616811	0.00556849	1009.99	-0.00351473	0.00074421	1539.99	-0.00865172	0.0022443	2069.98	0.00054505	0.00892753	2599.98	-0.01791927	0.00081271	3129.98	0.25686425	0.25748596	3659.98	0.04232338	0.04137932	4189.98	-0.02480107	0.00081271	
480.19	0.00482291	0.00553952	1010.19	-0.00348803	0.00073999	1540.19	-0.00837701	0.00224428	2070.18	-0.00034687	0.00892747	2600.18	-0.01745764	0.00081269	3130.18	0.25730652	0.25740329	3660.18	0.04226039	0.0413503	4190.18	-0.02480906	0.00081269	
480.39	0.00440226	0.00551069	1010.39	-0.00365711	0.00073579	1540.39	-0.00884263	0.00224425	2070.38	-0.00067095	0.00892741	2600.38	-0.01816501	0.00081267	3130.38	0.25797974	0.25732064	3660.38	0.04142055	0.04132129	4190.38	-0.02373247	0.00081267	
480.59	0.0052353	0.00548202	1010.59	-0.00279282	0.00073161	1540.59	-0.00824353	0.00224423	2070.58	-0.00047085	0.00892736	2600.58	-0.0184507	0.00081265	3130.58	0.25895774	0.25723802	3660.58	0.04169112	0.04129231	4190.58	-0.02414075	0.00081265	
480.79	0.00608578	0.00545349	1010.79	-0.00262116	0.00072746	1540.79	-0.00818955	0.00224421	2070.78	-0.00124241	0.0089273	2600.78	-0.01841704	0.00081263	3130.78	0.26022196	0.25715543	3660.78	0.04119876	0.04126335	4190.78	-0.02395748	0.00081263	
480.99	0.00715913	0.00542512	1010.99	-0.0015839	0.00072333	1540.99	-0.00752523	0.00224418	2070.98	-0.00155352	0.00892724	2600.98	-0.01837512	0.00081261	3130.98	0.26043844	0.25707286	3660.98	0.04009047	0.0412344	4190.98	-0.02457398	0.00081261	
481.19	0.00766688	0.00539689	1011.19	-0.00216386	0.00071923	1541.19	-0.00740804	0.00224416	2071.18	-0.00150432	0.00892718	2601.18	-0.01953245	0.00081259	3131.18	0.26133239	0.25699032	3661.18	0.03978683	0.04120548	4191.18	-0.02442203	0.00081259	
481.39	0.00833982	0.00536881	1011.39	-0.00216117	0.00071515	1541.39	-0.00705152	0.00224414	2071.38	-0.00159872	0.00892713	2601.38	-0.0190482	0.00081257	3131.38	0.26165218	0.25690781	3661.38	0.03902448	0.04117658	4191.38	-0.0231849	0.00081257	
481.59	0.00853904	0.00534087	1011.59	-0.00331675	0.00071109	1541.59	-0.00788107	0.00224411	2071.58	-0.00079897	0.00892707	2601.58	-0.01846872	0.00081255	3131.58	0.26172973	0.25682532	3661.58	0.03886247	0.04114769	4191.58	-0.02087	0.00081255	
481.79	0.00990431	0.00531308	1011.79	-0.0046016	0.00070705	1541.79	-0.0082867	0.00224409	2071.78	-0.00016119	0.00892701	2601.78	-0.01803533	0.00081253	3131.78	0.26202167	0.25674286	3661.78	0.0396851	0.04111883	4191.78	-0.02021534	0.00081254	
481.99	0.01013882	0.00528543	1011.99	-0.00542068	0.00070304	1541.99	-0.00808548	0.00224407	2071.98	-0.00065012	0.00892696	2601.98	-0.01813496	0.00081251	3131.98	0.26246156	0.25666043	3661.98	0.04015218	0.04108999	4191.98	-0.02037861	0.00081252	
482.19	0.009673	0.00525793	1012.19	-0.00604999	0.00069905	1542.19	-0.00749733	0.00224404	2072.18	-0.00053247	0.0089269	2602.18	-0.01855512	0.0008125	3132.18	0.26290043	0.25657802	3662.18	0.03984309	0.04106117	4192.18	-0.02098248	0.0008125	
482.39	0.00905094	0.00523057	1012.39	-0.00659204	0.00069509	1542.39	-0.00824577	0.00224402	2072.38	-0.00098546	0.00892684	2602.38	-0.01739228	0.00081248	3132.38	0.26237546	0.25649564	3662.38	0.04024001	0.04103237	4192.38	-0.02156267	0.00081248	
482.59	0.00880917	0.00520336	1012.59	-0.00615609	0.00069114	1542.59	-0.00807468	0.002244	2072.58	-0.00005532	0.00892679	2602.58	-0.01783589	0.00081246	3132.58	0.26275994	0.25641328	3662.58	0.04063505	0.04100358	4192.58	-0.02094712	0.00081246	
482.79	0.00828749	0.00517628	1012.79	-0.00563126	0.00068722	1542.79	-0.00797501	0.00224397	2072.78	0.0010453	0.00892673	2602.78	-0.01824159	0.00081244	3132.78	0.26321021	0.25633096	3662.78	0.04118045	0.04097482	4192.78	-0.02030125	0.00081244	
482.99	0.00775775	0.00514935	1012.99	-0.00532298	0.00068332	1542.99	-0.00818051	0.00224395	2072.98	0.00212053	0.00892667	2602.98	-0.01807638	0.00081242	3132.98	0.26388177	0.25624865	3662.98	0.0411497	0.04094608	4192.98	-0.02082409	0.00081242	
483.19	0.00829904	0.00512256	1013.19	-0.00613404	0.00067944	1543.19	-0.00912106	0.00224393	2073.18	0.00210586	0.00892662	2603.18	-0.01855281	0.0008124	3133.18	0.26444577	0.25616638	3663.18	0.04248383	0.04091736	4193.18	-0.02190436	0.0008124	
483.39	0.00810902	0.0050959	1013.39	-0.00647847	0.00067559	1543.39	-0.00914256	0.00224391	2073.38	0.00234444	0.00892656	2603.38	-0.01832772	0.00081238	3133.38	0.26542009	0.25608413	3663.38	0.04339544	0.04088866	4193.38	-0.02184158	0.00081238	
483.59	0.00732752	0.00506939	1013.59	-0.00615596	0.00067175	1543.59	-0.00890396	0.00224388	2073.58	0.00173734	0.0089265	2603.58	-0.01851227	0.00081236	3133.58	0.26590199	0.25600191	3663.58	0.04361192	0.04085998	4193.58	-0.02193798	0.00081236	
483.79	0.00759422	0.00504301	1013.79	-0.005353	0.00066794	1543.79	-0.00947613	0.00224386	2073.78	0.00178298	0.00892645	2603.78	-0.01896998	0.00081234	3133.78	0.26544002	0.25591971	3663.78	0.04435953	0.04083132	4193.78	-0.02159096	0.00081234	
483.99	0.00756361	0.00501677	1013.99	-0.00494691	0.00066415	1543.99	-0.00950607	0.00224384	2073.98	0.00079343	0.00892639	2603.98	-0.01950425	0.00081232	3133.98	0.26494284	0.25583754	3663.98	0.04469162	0.04080268	4193.98	-0.02242158	0.00081233	
484.19	0.00763952	0.00499066	1014.19	-0.00436672	0.00066038	1544.19	-0.00950706	0.00224381	2074.18	0.00096662	0.00892633	2604.18	-0.01916004	0.00081231	3134.18	0.26508806	0.2557554	3664.18	0.04482357	0.04077406	4194.18	-0.02268802	0.00081231	
484.39	0.00733779	0.0049647	1014.39	-0.00492819	0.00065664	1544.39	-0.00949229	0.00224379	2074.38	0.00071404	0.00892628	2604.38	-0.02135247	0.00081229	3134.38	0.26513914	0.25567328	3664.38	0.04444436	0.04074546	4194.38	-0.02269514	0.00081229	
484.59	0.00753547	0.00493886	1014.59	-0.00403543	0.00065291	1544.59	-0.00894757	0.00224377	2074.58	0.00045279	0.00892622	2604.58	-0.02121625	0.00081227	3134.58	0.26452112	0.25559119	3664.58	0.04403936	0.04071688	4194.58	-0.02357928	0.00081227	
484.79	0.00798138	0.00491316	1014.79	-0.00356561	0.0006492	1544.79	-0.00870718	0.00224374	2074.78	0.00022467	0.00892616	2604.78	-0.02069552	0.00081225	3134.78	0.26419516	0.25550913	3664.78	0.04310927	0.04068832	4194.78	-0.02294364	0.00081225	
484.99	0.00669454	0.0048876	1014.99	-0.00327096	0.00064552	1544.99	-0.00947976	0.00224372	2074.98	0.00037006	0.00892611	2604.98	-0.02120811	0.00081223	3134.98	0.26299894	0.25542709	3664.98	0.04238405	0.04065978	4194.98	-0.02269334	0.00081223	
485.19	0.00520649	0.00486217	1015.19	-0.00503711	0.00064186	1545.19	-0.00983309	0.0022437	2075.18	-0.00007276	0.00892605	2605.18	-0.02001089	0.00081221	3135.18	0.26212689	0.25534508	3665.18	0.04171521	0.04063126	4195.18	-0.0222671	0.00081221	
485.39	0.00433062	0.00483687	1015.39	-0.00490084	0.00063822	1545.39	-0.01012205	0.00224367	2075.38	-0.00011104	0.00892599	2605.38	-0.0186555	0.00081219	3135.38	0.26125092	0.25526309	3665.38	0.04175952	0.04060276	4195.38	-0.02168958	0.00081219	
485.59	0.0036284	0.0048117	1015.59	-0.00548138	0.00063459	1545.59	-0.01021373	0.00224365	2075.58	-0.00052723	0.00892593	2605.58	-0.01905583	0.00081217	3135.58	0.26016894	0.25518113	3665.58	0.04155099	0.04057428	4195.58	-0.0206215	0.00081217	
485.79	0.00438177	0.00478666	1015.79	-0.0057336	0.00063099	1545.79	-0.00974073	0.00224363	2075.78	-0.00026443	0.00892588	2605.78	-0.0195302	0.00081215	3135.78	0.25907869	0.2550992	3665.78	0.04221066	0.04054582	4195.78	-0.02123265	0.00081215	
485.99	0.00404262	0.00476176	1015.99	-0.0056843	0.00062741	1545.99	-0.00998309	0.0022436	2075.98	-0.00138081	0.00892582	2605.98	-0.01964301	0.00081213	3135.98	0.25773585	0.25501729	3665.98	0.04103744	0.04051737	4195.98	-0.02146333	0.00081214	
486.19	0.00388476	0.00473698	1016.19	-0.00579179	0.00062385	1546.19	-0.01025719	0.00224358	2076.18	-0.00126772	0.00892576	2606.18	-0.01988141	0.00081211	3136.18	0.25713003	0.25493541	3666.18	0.04010219	0.04048895	4196.18	-0.02174477	0.00081212	
486.39	0.00401905	0.00471233	1016.39	-0.00567713	0.00062031	1546.39	-0.01092472	0.00224356	2076.38	-0.00150001	0.00892571	2606.38	-0.01912563	0.0008121	3136.38	0.2557454	0.25485356	3666.38	0.04022126	0.04046055	4196.38	-0.02104068	0.0008121	
486.59	0.00368777	0.00468781	1016.59	-0.00502104	0.00061679	1546.59	-0.01066224	0.00224354	2076.58	-0.00067726	0.00892565	2606.58	-0.02030733	0.00081208	3136.58	0.25642832	0.25477173	3666.58	0.04036353	0.04043217	4196.58	-0.02014059	0.00081208	
486.79	0.00380973	0.00466342	1016.79	-0.00528918	0.00061329	1546.79	-0.01177365	0.00224351	2076.78	-0.0002307	0.00892559	2606.78	-0.02000781	0.00081206	3136.78	0.2564224	0.25468993	3666.78	0.04087559	0.04040381	4196.78	-0.01970582	0.00081206	
486.99	0.00353121	0.00463916	1016.99	-0.00595167	0.00060981	1546.99	-0.01220393	0.00224349	2076.98	-0.0005097	0.00892554	2606.98	-0.02060719	0.00081204	3136.98	0.25698588	0.25460816	3666.98	0.04045858	0.04037547	4196.98	-0.02069202	0.00081204	
487.19	0.00273884	0.00461502	1017.19	-0.00585966	0.00060635	1547.19	-0.01198247	0.00224347	2077.18	-0.00087804	0.00892548	2607.18	-0.02122641	0.00081202	3137.18	0.25683279	0.25452641	3667.18	0.04090831	0.04034715	4197.18	-0.02106457	0.00081202	
487.39	0.00326837	0.004591	1017.39	-0.00434048	0.00060291	1547.39	-0.01208483	0.00224344	2077.38	-0.00012612	0.00892542	2607.38	-0.0223078	0.000812	3137.38	0.25687223	0.25444469	3667.38	0.04081264	0.04031885	4197.38	-0.02042038	0.000812	
487.59	0.00421573	0.00456711	1017.59	-0.00393655	0.00059949	1547.59	-0.01220818	0.00224342	2077.58	-0.00043715	0.00892537	2607.58	-0.02313133	0.00081198	3137.58	0.25647451	0.25436299	3667.58	0.04025038	0.04029057	4197.58	-0.02038948	0.00081198	
487.79	0.00485165	0.00454335	1017.79	-0.00326798	0.00059609	1547.79	-0.01310649	0.0022434	2077.78	-0.00012987	0.00892531	2607.78	-0.02332696	0.00081196	3137.78	0.25638234	0.25428132	3667.78	0.04036854	0.04026231	4197.78	-0.02043426	0.00081196	
487.99	0.00499172	0.00451971	1017.99	-0.00279509	0.00059271	1547.99	-0.01263009	0.00224337	2077.98	0.00012445	0.00892525	2607.98	-0.02380512	0.00081194	3137.98	0.25708089	0.25419968	3667.98	0.04119607	0.04023407	4197.98	-0.0213093	0.00081194	
488.19	0.0048371	0.00449619	1018.19	-0.00281747	0.00058934	1548.19	-0.01261883	0.00224335	2078.18	0.00075231	0.0089252	2608.18	-0.02410677	0.00081192	3138.18	0.25807385	0.25411806	3668.18	0.04097733	0.04020585	4198.18	-0.02138896	0.00081193	
488.39	0.00443032	0.0044728	1018.39	-0.0036658	0.000586	1548.39	-0.0123753	0.00224333	2078.38	0.00108104	0.00892514	2608.38	-0.02459657	0.00081191	3138.38	0.25848838	0.25403647	3668.38	0.0412826	0.04017764	4198.38	-0.0209023	0.00081191	
488.59	0.00498043	0.00444952	1018.59	-0.00367765	0.00058267	1548.59	-0.01251128	0.0022433	2078.58	0.00237656	0.00892508	2608.58	-0.02421129	0.00081189	3138.58	0.25809863	0.2539549	3668.58	0.04121792	0.04014946	4198.58	-0.02138315	0.00081189	
488.79	0.00452961	0.00442637	1018.79	-0.00383761	0.00057937	1548.79	-0.01244965	0.00224328	2078.78	0.00276895	0.00892503	2608.78	-0.02403652	0.00081187	3138.78	0.25869326	0.25387337	3668.78	0.04077611	0.0401213	4198.78	-0.02112351	0.00081187	
488.99	0.00328885	0.00440334	1018.99	-0.00494107	0.00057608	1548.99	-0.01246443	0.00224326	2078.98	0.00260153	0.00892497	2608.98	-0.02496107	0.00081185	3138.98	0.25858796	0.25379185	3668.98	0.0408182	0.04009316	4198.98	-0.02168775	0.00081185	
489.19	0.0031322	0.00438043	1019.19	-0.00639395	0.00057281	1549.19	-0.01205331	0.00224324	2079.18	0.00245801	0.00892491	2609.18	-0.02358227	0.00081183	3139.18	0.25873163	0.25371037	3669.18	0.04082354	0.04006503	4199.18	-0.0219575	0.00081183	
489.39	0.00277667	0.00435763	1019.39	-0.00649006	0.00056956	1549.39	-0.0119681	0.00224321	2079.38	0.00287785	0.00892486	2609.38	-0.0238509	0.00081181	3139.38	0.2591791	0.25362891	3669.38	0.04190718	0.04003693	4199.38	-0.02133579	0.00081181	
489.59	0.00396429	0.00433496	1019.59	-0.00699895	0.00056633	1549.59	-0.01202664	0.00224319	2079.58	0.00250875	0.0089248	2609.58	-0.02368154	0.00081179	3139.58	0.25946508	0.25354747	3669.58	0.04156325	0.04000885	4199.58	-0.02036433	0.00081179	
489.79	0.00483314	0.0043124	1019.79	-0.00694562	0.00056311	1549.79	-0.0112561	0.00224317	2079.78	0.00241384	0.00892474	2609.78	-0.02364532	0.00081177	3139.78	0.25909014	0.25346606	3669.78	0.04201501	0.03998078	4199.78	-0.02151217	0.00081177	
489.99	0.00412484	0.00428997	1019.99	-0.00746549	0.00055992	1549.99	-0.01164985	0.00224314	2079.98	0.00181257	0.00892468	2609.98	-0.023831	0.00081175	3139.98	0.25910483	0.25338468	3669.98	0.04199809	0.03995274	4199.98	-0.02177834	0.00081175	
490.19	0.00393685	0.00426764	1020.19	-0.00799009	0.00055674	1550.19	-0.01168035	0.00224312	2080.18	0.0019303	0.00892463	2610.18	-0.02396472	0.00081173	3140.18	0.25904658	0.25330333	3670.18	0.04239474	0.03992472	4200.18	-0.02261695	0.00081174	
490.39	0.00382617	0.00424544	1020.39	-0.00794681	0.00055358	1550.39	-0.01127288	0.0022431	2080.38	0.00173254	0.00892457	2610.38	-0.02289148	0.00081171	3140.38	0.25948939	0.253222	3670.38	0.04252543	0.03989671	4200.38	-0.02293736	0.00081172	
490.59	0.0039123	0.00422335	1020.59	-0.00778288	0.00055044	1550.59	-0.01103163	0.00224307	2080.58	0.00196425	0.00892451	2610.58	-0.02294212	0.0008117	3140.58	0.26003797	0.25314069	3670.58	0.04282855	0.03986873	4200.58	-0.02360408	0.0008117	
490.79	0.00481614	0.00420137	1020.79	-0.00879552	0.00054732	1550.79	-0.01150197	0.00224305	2080.78	0.00203842	0.00892446	2610.78	-0.02290194	0.00081168	3140.78	0.25981831	0.25305942	3670.78	0.04235647	0.03984076	4200.78	-0.0240633	0.00081168	
490.99	0.00552861	0.00417951	1020.99	-0.00856138	0.00054421	1550.99	-0.01052428	0.00224303	2080.98	0.00154809	0.0089244	2610.98	-0.02321361	0.00081166	3140.98	0.25875815	0.25297816	3670.98	0.0417405	0.03981282	4200.98	-0.02458779	0.00081166	
491.19	0.0062742	0.00415776	1021.19	-0.00738458	0.00054112	1551.19	-0.01044999	0.002243	2081.18	0.00111254	0.00892434	2611.18	-0.0238934	0.00081164	3141.18	0.25833344	0.25289694	3671.18	0.04166178	0.03978489	4201.18	-0.02502736	0.00081164	
491.39	0.00838296	0.00413613	1021.39	-0.00663807	0.00053805	1551.39	-0.01104422	0.00224298	2081.38	0.00096386	0.00892429	2611.38	-0.02372845	0.00081162	3141.38	0.25791745	0.25281574	3671.38	0.04096018	0.03975698	4201.38	-0.02554463	0.00081162	
491.59	0.00910657	0.00411461	1021.59	-0.00690385	0.000535	1551.59	-0.01145094	0.00224296	2081.58	0.00003676	0.00892423	2611.58	-0.02304665	0.0008116	3141.58	0.25825378	0.25273457	3671.58	0.04034587	0.0397291	4201.58	-0.02525391	0.0008116	
491.79	0.00865616	0.0040932	1021.79	-0.00591391	0.00053196	1551.79	-0.01203903	0.00224293	2081.78	-0.00005795	0.00892417	2611.78	-0.02350198	0.00081158	3141.78	0.25898811	0.25265342	3671.78	0.04063191	0.03970123	4201.78	-0.02447691	0.00081158	
491.99	0.00869158	0.0040719	1021.99	-0.00541288	0.00052895	1551.99	-0.01131592	0.00224291	2081.98	-0.00037597	0.00892412	2611.98	-0.02319102	0.00081156	3141.98	0.25945368	0.2525723	3671.98	0.04122713	0.03967338	4201.98	-0.02398163	0.00081156	
492.19	0.00885837	0.00405071	1022.19	-0.00590971	0.00052594	1552.19	-0.01165285	0.00224289	2082.18	-0.00008971	0.00892406	2612.18	-0.02255029	0.00081154	3142.18	0.25929066	0.2524912	3672.18	0.040359	0.03964555	4202.18	-0.02341237	0.00081154	
492.39	0.00895371	0.00402964	1022.39	-0.00591804	0.00052296	1552.39	-0.01099568	0.00224287	2082.38	0.00045732	0.008924	2612.38	-0.02169628	0.00081152	3142.38	0.25886261	0.25241013	3672.38	0.03988237	0.03961774	4202.38	-0.02345976	0.00081153	
492.59	0.00926751	0.00400867	1022.59	-0.00623028	0.00051999	1552.59	-0.01113847	0.00224284	2082.58	0.00057519	0.00892395	2612.58	-0.02191296	0.00081151	3142.58	0.25820391	0.25232909	3672.58	0.03896783	0.03958995	4202.58	-0.02320114	0.00081151	
492.79	0.00877725	0.00398781	1022.79	-0.00528173	0.00051704	1552.79	-0.01135007	0.00224282	2082.78	0.00032642	0.00892389	2612.78	-0.02163667	0.00081149	3142.78	0.25772165	0.25224808	3672.78	0.03877728	0.03956218	4202.78	-0.02300952	0.00081149	
492.99	0.00837167	0.00396706	1022.99	-0.00606186	0.00051411	1552.99	-0.01176713	0.0022428	2082.98	0.00010229	0.00892383	2612.98	-0.02154921	0.00081147	3142.98	0.25700248	0.25216708	3672.98	0.03896531	0.03953443	4202.98	-0.02360306	0.00081147	
493.19	0.00831414	0.00394642	1023.19	-0.00627182	0.00051119	1553.19	-0.01258732	0.00224277	2083.18	0.00073811	0.00892378	2613.18	-0.02062341	0.00081145	3143.18	0.25690798	0.25208612	3673.18	0.03857695	0.0395067	4203.18	-0.02307999	0.00081145	
493.39	0.00749736	0.00392588	1023.39	-0.006444	0.00050829	1553.39	-0.01255489	0.00224275	2083.38	0.00003417	0.00892372	2613.38	-0.02125937	0.00081143	3143.38	0.25659267	0.25200518	3673.38	0.03879292	0.03947899	4203.38	-0.02329211	0.00081143	
493.59	0.00810919	0.00390546	1023.59	-0.00651035	0.0005054	1553.59	-0.01238494	0.00224273	2083.58	-0.00026652	0.00892366	2613.58	-0.02036075	0.00081141	3143.58	0.25604181	0.25192427	3673.58	0.03885109	0.0394513	4203.58	-0.02399001	0.00081141	
493.79	0.00710296	0.00388513	1023.79	-0.00619179	0.00050254	1553.79	-0.01197678	0.0022427	2083.78	-0.00013251	0.00892361	2613.78	-0.02085724	0.00081139	3143.78	0.25600306	0.25184338	3673.78	0.03933262	0.03942363	4203.78	-0.02517763	0.00081139	
493.99	0.00653155	0.00386492	1023.99	-0.00694672	0.00049969	1553.99	-0.01213703	0.00224268	2083.98	-0.00006064	0.00892355	2613.98	-0.02084124	0.00081137	3143.98	0.25557157	0.25176252	3673.98	0.03997864	0.03939597	4203.98	-0.02556348	0.00081137	
494.19	0.00552934	0.00384481	1024.19	-0.00701596	0.00049685	1554.19	-0.01264667	0.00224266	2084.18	0.00039019	0.00892349	2614.18	-0.02162282	0.00081135	3144.18	0.25486367	0.25168169	3674.18	0.04144291	0.03936834	4204.18	-0.02631863	0.00081135	
494.39	0.00567595	0.0038248	1024.39	-0.0067699	0.00049403	1554.39	-0.0129119	0.00224263	2084.38	0.00021797	0.00892344	2614.38	-0.02107955	0.00081133	3144.38	0.25555434	0.25160088	3674.38	0.04173116	0.03934073	4204.38	-0.0259414	0.00081134	
494.59	0.0064245	0.0038049	1024.59	-0.00636503	0.00049123	1554.59	-0.01400143	0.00224261	2084.58	-0.00029159	0.00892338	2614.58	-0.02201658	0.00081131	3144.58	0.25515256	0.25152009	3674.58	0.04231858	0.03931313	4204.58	-0.02622459	0.00081132	
494.79	0.00685383	0.0037851	1024.79	-0.00614281	0.00048844	1554.79	-0.01377672	0.00224259	2084.78	0.00021766	0.00892332	2614.78	-0.02305177	0.0008113	3144.78	0.25442764	0.25143934	3674.78	0.04254474	0.03928556	4204.78	-0.02566825	0.0008113	
494.99	0.00718096	0.00376541	1024.99	-0.00561458	0.00048567	1554.99	-0.01353705	0.00224256	2084.98	-0.00069746	0.00892326	2614.98	-0.0232811	0.00081128	3144.98	0.25358398	0.25135861	3674.98	0.04285598	0.039258	4204.98	-0.0255436	0.00081128	
495.19	0.00693454	0.00374581	1025.19	-0.00511196	0.00048291	1555.19	-0.01347545	0.00224254	2085.18	-0.00141127	0.00892321	2615.18	-0.0237408	0.00081126	3145.18	0.25372045	0.2512779	3675.18	0.04319718	0.03923046	4205.18	-0.0254988	0.00081126	
495.39	0.00687133	0.00372632	1025.39	-0.0047462	0.00048017	1555.39	-0.0134017	0.00224252	2085.38	-0.00140148	0.00892315	2615.38	-0.02309492	0.00081124	3145.38	0.25386445	0.25119722	3675.38	0.04228565	0.03920294	4205.38	-0.0249572	0.00081124	
495.59	0.00683948	0.00370693	1025.59	-0.00395941	0.00047745	1555.59	-0.01354734	0.0022425	2085.58	-0.00177748	0.00892309	2615.58	-0.02276181	0.00081122	3145.58	0.25493377	0.25111657	3675.58	0.04190708	0.03917545	4205.58	-0.02305761	0.00081122	
495.79	0.00659379	0.00368765	1025.79	-0.00381295	0.00047474	1555.79	-0.01266675	0.00224247	2085.78	-0.00204199	0.00892304	2615.78	-0.02265927	0.0008112	3145.78	0.25521724	0.25103594	3675.78	0.04108935	0.03914797	4205.78	-0.0221798	0.0008112	
495.99	0.00655962	0.00366846	1025.99	-0.00403849	0.00047204	1555.99	-0.01137488	0.00224245	2085.98	-0.00209817	0.00892298	2615.98	-0.02140746	0.00081118	3145.98	0.25456563	0.25095534	3675.98	0.04029907	0.03912051	4205.98	-0.02218549	0.00081118	
496.19	0.00615937	0.00364937	1026.19	-0.0047987	0.00046937	1556.19	-0.01052467	0.00224243	2086.18	-0.00258567	0.00892292	2616.18	-0.02131363	0.00081116	3146.18	0.25511926	0.25087476	3676.18	0.03907861	0.03909307	4206.18	-0.02277655	0.00081116	
496.39	0.00619058	0.00363038	1026.39	-0.00462345	0.0004667	1556.39	-0.00955541	0.0022424	2086.38	-0.00251636	0.00892287	2616.38	-0.02097838	0.00081114	3146.38	0.25547822	0.25079421	3676.38	0.03883597	0.03906565	4206.38	-0.0223764	0.00081114	
496.59	0.00580986	0.00361149	1026.59	-0.00535892	0.00046405	1556.59	-0.01006405	0.00224238	2086.58	-0.00333645	0.00892281	2616.58	-0.02082189	0.00081112	3146.58	0.25629667	0.25071369	3676.58	0.03950661	0.03903824	4206.58	-0.02176831	0.00081113	
496.79	0.00506763	0.0035927	1026.79	-0.00525063	0.00046142	1556.79	-0.00987982	0.00224236	2086.78	-0.00357	0.00892275	2616.78	-0.02054391	0.00081111	3146.78	0.25623564	0.25063319	3676.78	0.03954966	0.03901086	4206.78	-0.02279064	0.00081111	
496.99	0.00477358	0.00357401	1026.99	-0.00592352	0.0004588	1556.99	-0.00928348	0.00224233	2086.98	-0.00388293	0.0089227	2616.98	-0.01959914	0.00081109	3146.98	0.25647673	0.25055272	3676.98	0.03928723	0.0389835	4206.98	-0.02293408	0.00081109	
497.19	0.00420689	0.00355541	1027.19	-0.00582542	0.0004562	1557.19	-0.00916833	0.00224231	2087.18	-0.00406639	0.00892264	2617.18	-0.01941165	0.00081107	3147.18	0.25699048	0.25047227	3677.18	0.03936791	0.03895615	4207.18	-0.02288661	0.00081107	
497.39	0.00302116	0.00353691	1027.39	-0.00667211	0.00045361	1557.39	-0.00811093	0.00224229	2087.38	-0.00450734	0.00892258	2617.38	-0.01831925	0.00081105	3147.38	0.25706432	0.25039185	3677.38	0.04067012	0.03892883	4207.38	-0.02379433	0.00081105	
497.59	0.00237869	0.00351851	1027.59	-0.00673649	0.00045104	1557.59	-0.00790257	0.00224226	2087.58	-0.00407972	0.00892253	2617.58	-0.01761809	0.00081103	3147.58	0.25706937	0.25031146	3677.58	0.04165413	0.03890152	4207.58	-0.0231796	0.00081103	
497.79	0.00133535	0.0035002	1027.79	-0.00615044	0.00044848	1557.79	-0.00811961	0.00224224	2087.78	-0.00434297	0.00892247	2617.78	-0.01761195	0.00081101	3147.78	0.25747319	0.25023109	3677.78	0.042069	0.03887423	4207.78	-0.02267581	0.00081101	
497.99	0.00100972	0.00348198	1027.99	-0.00623774	0.00044593	1557.99	-0.00898496	0.00224222	2087.98	-0.0042159	0.00892241	2617.98	-0.01754093	0.00081099	3147.98	0.25669966	0.25015074	3677.98	0.04341063	0.03884697	4207.98	-0.02282195	0.00081099	
498.19	0.00011713	0.00346387	1028.19	-0.00559765	0.0004434	1558.19	-0.00963073	0.00224219	2088.18	-0.00370985	0.00892236	2618.18	-0.01811614	0.00081097	3148.18	0.2581058	0.25007043	3678.18	0.04463608	0.03881972	4208.18	-0.02276718	0.00081097	
498.39	0.0005648	0.00344584	1028.39	-0.00509818	0.00044088	1558.39	-0.01092731	0.00224217	2088.38	-0.00380262	0.0089223	2618.38	-0.01778911	0.00081095	3148.38	0.25855087	0.24999013	3678.38	0.04427097	0.03879249	4208.38	-0.02187016	0.00081095	
498.59	0.00075031	0.00342791	1028.59	-0.00520246	0.00043838	1558.59	-0.01191517	0.00224215	2088.58	-0.00385566	0.00892224	2618.58	-0.01889071	0.00081093	3148.58	0.25813863	0.24990987	3678.58	0.0458386	0.03876528	4208.58	-0.02319973	0.00081094	
498.79	0.00059717	0.00341008	1028.79	-0.00544764	0.0004359	1558.79	-0.011722	0.00224213	2088.78	-0.00353402	0.00892219	2618.78	-0.02022413	0.00081092	3148.78	0.25805178	0.24982963	3678.78	0.04616028	0.03873809	4208.78	-0.02334402	0.00081092	
498.99	0.00085746	0.00339233	1028.99	-0.00553839	0.00043342	1558.99	-0.01248428	0.0022421	2088.98	-0.00331747	0.00892213	2618.98	-0.02077584	0.0008109	3148.98	0.2580206	0.24974941	3678.98	0.04620803	0.03871091	4208.98	-0.02288504	0.0008109	
499.19	0.00144597	0.00337468	1029.19	-0.00592806	0.00043096	1559.19	-0.01264792	0.00224208	2089.18	-0.0029919	0.00892207	2619.18	-0.02107468	0.00081088	3149.18	0.25919034	0.24966923	3679.18	0.0447129	0.03868376	4209.18	-0.02266352	0.00081088	
499.39	0.00172109	0.00335712	1029.39	-0.00537078	0.00042852	1559.39	-0.01282674	0.00224206	2089.38	-0.00233794	0.00892202	2619.38	-0.02127434	0.00081086	3149.38	0.25912719	0.24958906	3679.38	0.04416576	0.03865663	4209.38	-0.02310625	0.00081086	
499.59	0.00248269	0.00333965	1029.59	-0.0044509	0.00042609	1559.59	-0.01370274	0.00224203	2089.58	-0.00306564	0.00892196	2619.58	-0.02186353	0.00081084	3149.58	0.25884537	0.24950893	3679.58	0.04360183	0.03862951	4209.58	-0.02349893	0.00081084	
499.79	0.00334327	0.00332228	1029.79	-0.00530925	0.00042367	1559.79	-0.01337592	0.00224201	2089.78	-0.00271278	0.0089219	2619.78	-0.02277013	0.00081082	3149.78	0.25828725	0.24942881	3679.78	0.04251385	0.03860242	4209.78	-0.02435407	0.00081082	
499.99	0.00434303	0.00330499	1029.99	-0.00561032	0.00042126	1559.99	-0.0133664	0.00224199	2089.98	-0.0025422	0.00892185	2619.98	-0.02362783	0.0008108	3149.98	0.2571603	0.24934873	3679.98	0.04263504	0.03857534	4209.98	-0.02392011	0.0008108	
500.19	0.00473999	0.00328779	1030.19	-0.00562147	0.00041887	1560.19	-0.01317196	0.00224196	2090.18	-0.00354394	0.00892179	2620.18	-0.02492465	0.00081078	3150.18	0.25783635	0.24926867	3680.18	0.04255336	0.03854828	4210.18	-0.02360282	0.00081078	
500.39	0.00543679	0.00327069	1030.39	-0.00541854	0.0004165	1560.39	-0.01340525	0.00224194	2090.38	-0.00291442	0.00892173	2620.38	-0.02482509	0.00081076	3150.38	0.25720628	0.24918864	3680.38	0.04265599	0.03852124	4210.38	-0.02283634	0.00081076	
500.59	0.00547914	0.00325367	1030.59	-0.00572966	0.00041413	1560.59	-0.01325802	0.00224192	2090.58	-0.00380631	0.00892167	2620.58	-0.02411168	0.00081074	3150.58	0.2571542	0.24910863	3680.58	0.04295932	0.03849422	4210.58	-0.02305623	0.00081075	
500.79	0.00581204	0.00323674	1030.79	-0.00498422	0.00041178	1560.79	-0.01282298	0.00224189	2090.78	-0.003552	0.00892162	2620.78	-0.02326392	0.00081072	3150.78	0.25721262	0.24902864	3680.78	0.04192948	0.03846722	4210.78	-0.02344532	0.00081073	
500.99	0.00539458	0.0032199	1030.99	-0.00479105	0.00040945	1560.99	-0.01224715	0.00224187	2090.98	-0.00391783	0.00892156	2620.98	-0.0227298	0.00081071	3150.98	0.25701858	0.24894869	3680.98	0.04231934	0.03844024	4210.98	-0.02296664	0.00081071	
501.19	0.00481827	0.00320314	1031.19	-0.00440712	0.00040712	1561.19	-0.01223611	0.00224185	2091.18	-0.00450798	0.0089215	2621.18	-0.02223641	0.00081069	3151.18	0.25626236	0.24886876	3681.18	0.04204927	0.03841327	4211.18	-0.02301872	0.00081069	
501.39	0.0038448	0.00318647	1031.39	-0.00560862	0.00040481	1561.39	-0.01148778	0.00224183	2091.38	-0.00504546	0.00892145	2621.38	-0.02136518	0.00081067	3151.38	0.25622317	0.24878885	3681.38	0.04188294	0.03838633	4211.38	-0.02228426	0.00081067	
501.59	0.0034165	0.00316989	1031.59	-0.00520428	0.00040252	1561.59	-0.01161858	0.0022418	2091.58	-0.00472838	0.00892139	2621.58	-0.02192814	0.00081065	3151.58	0.25574831	0.24870897	3681.58	0.04112506	0.0383594	4211.58	-0.02225279	0.00081065	
501.79	0.00398561	0.0031534	1031.79	-0.00424723	0.00040023	1561.79	-0.01210467	0.00224178	2091.78	-0.00445173	0.00892133	2621.78	-0.02049217	0.00081063	3151.78	0.25608707	0.24862912	3681.78	0.04059203	0.0383325	4211.78	-0.02286763	0.00081063	
501.99	0.00415184	0.00313699	1031.99	-0.00450005	0.00039796	1561.99	-0.01267975	0.00224176	2091.98	-0.00389335	0.00892128	2621.98	-0.02056259	0.00081061	3151.98	0.25538937	0.24854929	3681.98	0.04097715	0.03830561	4211.98	-0.02314082	0.00081061	
502.19	0.00472985	0.00312067	1032.19	-0.00445721	0.0003957	1562.19	-0.01218382	0.00224173	2092.18	-0.00308459	0.00892122	2622.18	-0.01990372	0.00081059	3152.18	0.25551712	0.24846948	3682.18	0.04114813	0.03827874	4212.18	-0.02340429	0.00081059	
502.39	0.00542901	0.00310443	1032.39	-0.00470807	0.00039346	1562.39	-0.0126553	0.00224171	2092.38	-0.00298006	0.00892116	2622.38	-0.01976383	0.00081057	3152.38	0.25487777	0.24838971	3682.38	0.04081021	0.03825189	4212.38	-0.0236195	0.00081057	
502.59	0.00528762	0.00308828	1032.59	-0.00531489	0.00039122	1562.59	-0.0123455	0.00224169	2092.58	-0.00282268	0.00892111	2622.58	-0.020273	0.00081055	3152.58	0.25521527	0.24830995	3682.58	0.04170731	0.03822506	4212.58	-0.02464833	0.00081056	
502.79	0.00518421	0.00307221	1032.79	-0.00577251	0.000389	1562.79	-0.01207696	0.00224166	2092.78	-0.00199101	0.00892105	2622.78	-0.02080218	0.00081053	3152.78	0.25556163	0.24823023	3682.78	0.04042444	0.03819825	4212.78	-0.0235856	0.00081054	
502.99	0.00573947	0.00305622	1032.99	-0.00610973	0.0003868	1562.99	-0.01194821	0.00224164	2092.98	-0.00085147	0.00892099	2622.98	-0.02097151	0.00081052	3152.98	0.25600486	0.24815053	3682.98	0.04078611	0.03817145	4212.98	-0.02370196	0.00081052	
503.19	0.00609693	0.00304032	1033.19	-0.00607688	0.0003846	1563.19	-0.01158299	0.00224162	2093.18	-0.00043723	0.00892094	2623.18	-0.02185763	0.0008105	3153.18	0.25645696	0.24807085	3683.18	0.04064571	0.03814468	4213.18	-0.02489614	0.0008105	
503.39	0.00567192	0.0030245	1033.39	-0.00577265	0.00038242	1563.39	-0.01132077	0.00224159	2093.38	-0.00100552	0.00892088	2623.38	-0.02270267	0.00081048	3153.38	0.25561743	0.2479912	3683.38	0.04121125	0.03811792	4213.38	-0.02568238	0.00081048	
503.59	0.00529946	0.00300876	1033.59	-0.0060254	0.00038025	1563.59	-0.01215455	0.00224157	2093.58	-0.00156376	0.00892082	2623.58	-0.02365616	0.00081046	3153.58	0.2558046	0.24791158	3683.58	0.04124492	0.03809119	4213.58	-0.02622471	0.00081046	
503.79	0.00519651	0.00299311	1033.79	-0.00667921	0.00037809	1563.79	-0.01211352	0.00224155	2093.78	-0.00095263	0.00892077	2623.78	-0.02496097	0.00081044	3153.78	0.25517444	0.24783198	3683.78	0.04133326	0.03806447	4213.78	-0.02573775	0.00081044	
503.99	0.00487261	0.00297753	1033.99	-0.00629513	0.00037595	1563.99	-0.01236673	0.00224152	2093.98	-0.00095678	0.00892071	2623.98	-0.02503853	0.00081042	3153.98	0.25470882	0.24775241	3683.98	0.04141368	0.03803777	4213.98	-0.02540237	0.00081042	
504.19	0.0044675	0.00296204	1034.19	-0.00606205	0.00037381	1564.19	-0.01214955	0.0022415	2094.18	-0.00114805	0.00892065	2624.18	-0.02582824	0.0008104	3154.18	0.2553586	0.24767286	3684.18	0.0419372	0.03801109	4214.18	-0.02531364	0.0008104	
504.39	0.00417942	0.00294663	1034.39	-0.00597058	0.00037169	1564.39	-0.01215143	0.00224148	2094.38	-0.00081943	0.0089206	2624.38	-0.02567586	0.00081038	3154.38	0.25487315	0.24759334	3684.38	0.04278303	0.03798442	4214.38	-0.02503255	0.00081038	
504.59	0.00379728	0.0029313	1034.59	-0.0058681	0.00036958	1564.59	-0.0118705	0.00224146	2094.58	-0.0015132	0.00892054	2624.58	-0.0255019	0.00081036	3154.58	0.25445412	0.24751384	3684.58	0.04240439	0.03795778	4214.58	-0.02484289	0.00081036	
504.79	0.00413951	0.00291604	1034.79	-0.00587492	0.00036749	1564.79	-0.01206989	0.00224143	2094.78	-0.00196461	0.00892048	2624.78	-0.02598506	0.00081034	3154.78	0.2536611	0.24743437	3684.78	0.04211867	0.03793116	4214.78	-0.02424917	0.00081035	
504.99	0.0029093	0.00290087	1034.99	-0.00610498	0.0003654	1564.99	-0.0124629	0.00224141	2094.98	-0.00256525	0.00892043	2624.98	-0.0268211	0.00081033	3154.98	0.25262037	0.24735492	3684.98	0.04233516	0.03790455	4214.98	-0.02341942	0.00081033	
505.19	0.00281344	0.00288578	1035.19	-0.00631638	0.00036333	1565.19	-0.012825	0.00224139	2095.18	-0.00312818	0.00892037	2625.18	-0.02656723	0.00081031	3155.18	0.25223227	0.2472755	3685.18	0.04211446	0.03787796	4215.18	-0.02284908	0.00081031	
505.39	0.00212248	0.00287076	1035.39	-0.00656957	0.00036126	1565.39	-0.01250964	0.00224136	2095.38	-0.00384726	0.00892031	2625.38	-0.0271548	0.00081029	3155.38	0.25249307	0.24719611	3685.38	0.04316303	0.03785139	4215.38	-0.02331578	0.00081029	
505.59	0.00206906	0.00285582	1035.59	-0.00561249	0.00035921	1565.59	-0.0130714	0.00224134	2095.58	-0.00319005	0.00892026	2625.58	-0.02745149	0.00081027	3155.58	0.25176513	0.24711674	3685.58	0.04415145	0.03782484	4215.58	-0.02467565	0.00081027	
505.79	0.00218453	0.00284096	1035.79	-0.00617404	0.00035718	1565.79	-0.01365856	0.00224132	2095.78	-0.00295053	0.0089202	2625.78	-0.02640899	0.00081025	3155.78	0.25084759	0.2470374	3685.78	0.04471671	0.03779831	4215.78	-0.02417491	0.00081025	
505.99	0.00219785	0.00282618	1035.99	-0.00647908	0.00035515	1565.99	-0.01398467	0.00224129	2095.98	-0.00275927	0.00892014	2625.98	-0.02638162	0.00081023	3155.98	0.25076476	0.24695808	3685.98	0.04498437	0.0377718	4215.98	-0.02425603	0.00081023	
506.19	0.00256681	0.00281148	1036.19	-0.00607683	0.00035313	1566.19	-0.01359517	0.00224127	2096.18	-0.00211571	0.00892008	2626.18	-0.02494322	0.00081021	3156.18	0.25150574	0.24687879	3686.18	0.04539922	0.0377453	4216.18	-0.02426186	0.00081021	
506.39	0.00271159	0.00279685	1036.39	-0.00619085	0.00035113	1566.39	-0.01323001	0.00224125	2096.38	-0.0018719	0.00892003	2626.38	-0.02475746	0.00081019	3156.38	0.25259328	0.24679952	3686.38	0.04501881	0.03771883	4216.38	-0.02473181	0.00081019	
506.59	0.00276615	0.00278229	1036.59	-0.00693814	0.00034914	1566.59	-0.01272852	0.00224122	2096.58	-0.0013135	0.00891997	2626.58	-0.02503704	0.00081017	3156.58	0.25362448	0.24672028	3686.58	0.04529782	0.03769237	4216.58	-0.02428113	0.00081017	
506.79	0.00313039	0.00276782	1036.79	-0.00757843	0.00034716	1566.79	-0.01297833	0.0022412	2096.78	-0.00131472	0.00891991	2626.78	-0.02473675	0.00081015	3156.78	0.25340199	0.24664106	3686.78	0.04479743	0.03766593	4216.78	-0.02406339	0.00081016	
506.99	0.00331034	0.00275341	1036.99	-0.00803177	0.00034519	1566.99	-0.01216482	0.00224118	2096.98	-0.00082783	0.00891986	2626.98	-0.02436264	0.00081014	3156.98	0.25402501	0.24656187	3686.98	0.04541006	0.03763951	4216.98	-0.02479125	0.00081014	
507.19	0.00360158	0.00273909	1037.19	-0.00809812	0.00034323	1567.19	-0.01239524	0.00224116	2097.18	-0.00028791	0.0089198	2627.18	-0.02454317	0.00081012	3157.18	0.25472104	0.24648271	3687.18	0.04445003	0.03761311	4217.18	-0.02467362	0.00081012	
507.39	0.0031687	0.00272484	1037.39	-0.00857242	0.00034128	1567.39	-0.01181422	0.00224113	2097.38	-0.00075513	0.00891974	2627.38	-0.02435226	0.0008101	3157.38	0.255412	0.24640357	3687.38	0.04389492	0.03758673	4217.38	-0.02481236	0.0008101	
507.59	0.00332351	0.00271066	1037.59	-0.00837205	0.00033934	1567.59	-0.01187952	0.00224111	2097.58	-0.00103196	0.00891969	2627.58	-0.02447967	0.00081008	3157.58	0.25662228	0.24632445	3687.58	0.04376163	0.03756036	4217.58	-0.025057	0.00081008	
507.79	0.00335422	0.00269655	1037.79	-0.00867022	0.00033742	1567.79	-0.01215594	0.00224109	2097.78	-0.00086679	0.00891963	2627.78	-0.024086	0.00081006	3157.78	0.25715476	0.24624537	3687.78	0.04269083	0.03753402	4217.78	-0.0255416	0.00081006	
507.99	0.00374578	0.00268252	1037.99	-0.00823795	0.0003355	1567.99	-0.01237446	0.00224106	2097.98	-0.00104145	0.00891957	2627.98	-0.02379534	0.00081004	3157.98	0.25809482	0.2461663	3687.98	0.04196541	0.03750769	4217.98	-0.0259877	0.00081004	
508.19	0.0048652	0.00266856	1038.19	-0.00823995	0.0003336	1568.19	-0.0123479	0.00224104	2098.18	-0.00214359	0.00891952	2628.18	-0.02396584	0.00081002	3158.18	0.25802253	0.24608726	3688.18	0.04178476	0.03748138	4218.18	-0.02564787	0.00081002	
508.39	0.00501503	0.00265468	1038.39	-0.00779641	0.00033171	1568.39	-0.0126668	0.00224102	2098.38	-0.00259744	0.00891946	2628.38	-0.02309664	0.00081	3158.38	0.25729303	0.24600825	3688.38	0.04144406	0.03745509	4218.38	-0.02599	0.00081	
508.59	0.00482311	0.00264086	1038.59	-0.0083221	0.00032982	1568.59	-0.01285464	0.00224099	2098.58	-0.00297443	0.0089194	2628.58	-0.02302044	0.00080998	3158.58	0.25606727	0.24592926	3688.58	0.04040438	0.03742882	4218.58	-0.02626731	0.00080998	
508.79	0.00515834	0.00262712	1038.79	-0.00851816	0.00032795	1568.79	-0.01299495	0.00224097	2098.78	-0.00345089	0.00891935	2628.78	-0.02330558	0.00080996	3158.78	0.2551868	0.2458503	3688.78	0.04081518	0.03740256	4218.78	-0.02626382	0.00080997	
508.99	0.00403959	0.00261345	1038.99	-0.00829576	0.00032609	1568.99	-0.01255335	0.00224095	2098.98	-0.00317179	0.00891929	2628.98	-0.02288064	0.00080995	3158.98	0.2552941	0.24577137	3688.98	0.04105578	0.03737633	4218.98	-0.02635485	0.00080995	
509.19	0.00377102	0.00259986	1039.19	-0.0082096	0.00032424	1569.19	-0.01241753	0.00224092	2099.18	-0.0038415	0.00891923	2629.18	-0.02270466	0.00080993	3159.18	0.25438559	0.24569245	3689.18	0.0419521	0.03735011	4219.18	-0.02724719	0.00080993	
509.39	0.00244776	0.00258633	1039.39	-0.00799137	0.0003224	1569.39	-0.01221297	0.0022409	2099.38	-0.00403664	0.00891918	2629.38	-0.02283041	0.00080991	3159.38	0.25401437	0.24561357	3689.38	0.04270806	0.03732391	4219.38	-0.02866302	0.00080991	
509.59	0.00227444	0.00257287	1039.59	-0.00810257	0.00032057	1569.59	-0.01237481	0.00224088	2099.58	-0.00341885	0.00891912	2629.58	-0.02272957	0.00080989	3159.58	0.25355069	0.24553471	3689.58	0.04308553	0.03729773	4219.58	-0.02911525	0.00080989	
509.79	0.00137478	0.00255948	1039.79	-0.0095648	0.00031875	1569.79	-0.01257072	0.00224085	2099.78	-0.00278732	0.00891906	2629.78	-0.02279895	0.00080987	3159.78	0.25265566	0.24545587	3689.78	0.04320786	0.03727157	4219.78	-0.02924945	0.00080987	
509.99	0.00118972	0.00254616	1039.99	-0.00829413	0.00031694	1569.99	-0.01199935	0.00224083	2099.98	-0.00294235	0.00891901	2629.98	-0.02229339	0.00080985	3159.98	0.25399735	0.24537706	3689.98	0.04283932	0.03724542	4219.98	-0.03045869	0.00080985	
510.19	0.00099137	0.00253292	1040.19	-0.00833672	0.00031515	1570.19	-0.01118721	0.00224081	2100.18	-0.00204452	0.00891895	2630.18	-0.0226261	0.00080983	3160.18	0.25397843	0.24529828	3690.18	0.04312433	0.0372193	4220.18	-0.03089377	0.00080983	
510.39	0.00073967	0.00251974	1040.39	-0.00879532	0.00031336	1570.39	-0.01036764	0.00224079	2100.38	-0.00136619	0.00891889	2630.38	-0.02388867	0.00080981	3160.38	0.25420261	0.24521952	3690.38	0.04335354	0.03719319	4220.38	-0.03144691	0.00080981	
510.59	0.00121724	0.00250663	1040.59	-0.00934446	0.00031158	1570.59	-0.01012258	0.00224076	2100.58	-0.00092133	0.00891884	2630.58	-0.0245879	0.00080979	3160.58	0.25410668	0.24514078	3690.58	0.04337476	0.0371671	4220.58	-0.03132302	0.00080979	
510.79	0.00077424	0.00249358	1040.79	-0.00991898	0.00030981	1570.79	-0.01111328	0.00224074	2100.78	0.00001591	0.00891878	2630.78	-0.02454276	0.00080977	3160.78	0.25296932	0.24506208	3690.78	0.04248976	0.03714103	4220.78	-0.03113655	0.00080978	
510.99	0.0004345	0.00248061	1040.99	-0.01070113	0.00030805	1570.99	-0.00986295	0.00224072	2100.98	0.00138586	0.00891872	2630.98	-0.02477606	0.00080976	3160.98	0.2537075	0.24498339	3690.98	0.04209277	0.03711498	4220.98	-0.03045482	0.00080976	
511.19	0.00065347	0.0024677	1041.19	-0.01051678	0.00030631	1571.19	-0.01006776	0.00224069	2101.18	0.00233627	0.00891867	2631.18	-0.02515764	0.00080974	3161.18	0.25392325	0.24490473	3691.18	0.04056596	0.03708895	4221.18	-0.02907528	0.00080974	
511.39	0.00046867	0.00245486	1041.39	-0.01060364	0.00030457	1571.39	-0.00912806	0.00224067	2101.38	0.00246665	0.00891861	2631.38	-0.02596648	0.00080972	3161.38	0.25388765	0.2448261	3691.38	0.03994873	0.03706293	4221.38	-0.02858957	0.00080972	
511.59	0.00129892	0.00244209	1041.59	-0.01027995	0.00030284	1571.59	-0.00938176	0.00224065	2101.58	0.00237915	0.00891855	2631.58	-0.02626607	0.0008097	3161.58	0.25376215	0.24474749	3691.58	0.03902471	0.03703693	4221.58	-0.02795642	0.0008097	
511.79	0.00124143	0.00242938	1041.79	-0.01043792	0.00030112	1571.79	-0.00971288	0.00224062	2101.78	0.0024809	0.0089185	2631.78	-0.02568998	0.00080968	3161.78	0.25342811	0.24466891	3691.78	0.03843677	0.03701096	4221.78	-0.02753028	0.00080968	
511.99	0.00209408	0.00241674	1041.99	-0.00955318	0.00029941	1571.99	-0.00995122	0.0022406	2101.98	0.00188884	0.00891844	2631.98	-0.02615026	0.00080966	3161.98	0.25360587	0.24459035	3691.98	0.03754566	0.03698499	4221.98	-0.02652458	0.00080966	
512.19	0.00221196	0.00240416	1042.19	-0.00945292	0.00029771	1572.19	-0.0098083	0.00224058	2102.18	0.00115774	0.00891838	2632.18	-0.02562895	0.00080964	3162.18	0.25315567	0.24451182	3692.18	0.03721631	0.03695905	4222.18	-0.02574023	0.00080964	
512.39	0.001793	0.00239165	1042.39	-0.00961267	0.00029602	1572.39	-0.00948492	0.00224055	2102.38	0.00168137	0.00891832	2632.38	-0.02522468	0.00080962	3162.38	0.2532423	0.24443331	3692.38	0.03767749	0.03693313	4222.38	-0.02521062	0.00080962	
512.59	0.00145345	0.00237921	1042.59	-0.00993207	0.00029434	1572.59	-0.01073673	0.00224053	2102.58	0.0007347	0.00891827	2632.58	-0.02510372	0.0008096	3162.58	0.25323512	0.24435483	3692.58	0.03752341	0.03690722	4222.58	-0.02515344	0.0008096	
512.79	0.00133422	0.00236683	1042.79	-0.00894717	0.00029267	1572.79	-0.01106348	0.00224051	2102.78	0.00089248	0.00891821	2632.78	-0.02442514	0.00080958	3162.78	0.25325464	0.24427638	3692.78	0.03801302	0.03688133	4222.78	-0.02448798	0.00080959	
512.99	0.00113586	0.00235451	1042.99	-0.00835513	0.00029101	1572.99	-0.01043492	0.00224049	2102.98	0.00077797	0.00891815	2632.98	-0.0239189	0.00080957	3162.98	0.25285618	0.24419794	3692.98	0.03847976	0.03685546	4222.98	-0.0247054	0.00080957	
513.19	0.00086243	0.00234226	1043.19	-0.00714304	0.00028936	1573.19	-0.01195285	0.00224046	2103.18	-0.0006719	0.0089181	2633.18	-0.02346064	0.00080955	3163.18	0.25254273	0.24411954	3693.18	0.03909193	0.03682961	4223.18	-0.02475831	0.00080955	
513.39	0.00003819	0.00233008	1043.39	-0.00697102	0.00028772	1573.39	-0.01172658	0.00224044	2103.38	-0.0004494	0.00891804	2633.38	-0.02253884	0.00080953	3163.38	0.25302067	0.24404116	3693.38	0.03901218	0.03680378	4223.38	-0.02427556	0.00080953	
513.59	0.00091305	0.00231795	1043.59	-0.00683359	0.00028609	1573.59	-0.01182513	0.00224042	2103.58	-0.00107971	0.00891798	2633.58	-0.02200364	0.00080951	3163.58	0.25305633	0.2439628	3693.58	0.0402747	0.03677796	4223.58	-0.02372736	0.00080951	
513.79	0.00050873	0.00230589	1043.79	-0.00617133	0.00028446	1573.79	-0.01230236	0.00224039	2103.78	-0.0025819	0.00891793	2633.78	-0.02182522	0.00080949	3163.78	0.25314012	0.24388447	3693.78	0.04046475	0.03675217	4223.78	-0.0238009	0.00080949	
513.99	0.00053793	0.00229389	1043.99	-0.00511086	0.00028285	1573.99	-0.01239567	0.00224037	2103.98	-0.00330277	0.00891787	2633.98	-0.02093293	0.00080947	3163.98	0.25430478	0.24380617	3693.98	0.0408111	0.03672639	4223.98	-0.02483896	0.00080947	
514.19	-0.00063639	0.00228196	1044.19	-0.00537248	0.00028124	1574.19	-0.01295543	0.00224035	2104.18	-0.00326113	0.00891781	2634.18	-0.02159381	0.00080945	3164.18	0.25466126	0.24372789	3694.18	0.0410835	0.03670062	4224.18	-0.02480014	0.00080945	
514.39	-0.00126224	0.00227008	1044.39	-0.00496686	0.00027965	1574.39	-0.01327763	0.00224032	2104.38	-0.00398836	0.00891776	2634.38	-0.02165533	0.00080943	3164.38	0.25520412	0.24364963	3694.38	0.04214078	0.03667488	4224.38	-0.02537554	0.00080943	
514.59	-0.00094738	0.00225827	1044.59	-0.00533207	0.00027806	1574.59	-0.0135919	0.0022403	2104.58	-0.00434218	0.0089177	2634.58	-0.02123726	0.00080941	3164.58	0.25491149	0.2435714	3694.58	0.04176114	0.03664916	4224.58	-0.02533803	0.00080941	
514.79	-0.00254922	0.00224652	1044.79	-0.00571064	0.00027648	1574.79	-0.01350322	0.00224028	2104.78	-0.00459419	0.00891764	2634.78	-0.02116184	0.00080939	3164.78	0.25455834	0.2434932	3694.78	0.04098525	0.03662345	4224.78	-0.02418012	0.0008094	
514.99	-0.00301797	0.00223483	1044.99	-0.00572592	0.00027491	1574.99	-0.01300334	0.00224025	2104.98	-0.00454776	0.00891759	2634.98	-0.02075415	0.00080938	3164.98	0.25515522	0.24341502	3694.98	0.0406303	0.03659776	4224.98	-0.02380572	0.00080938	
515.19	-0.00311586	0.0022232	1045.19	-0.00514622	0.00027335	1575.19	-0.01302998	0.00224023	2105.18	-0.00416798	0.00891753	2635.18	-0.02058042	0.00080936	3165.18	0.25503549	0.24333686	3695.18	0.03941372	0.03657209	4225.18	-0.02291181	0.00080936	
515.39	-0.00305646	0.00221163	1045.39	-0.00621164	0.0002718	1575.39	-0.01244045	0.00224021	2105.38	-0.00362377	0.00891747	2635.38	-0.02123094	0.00080934	3165.38	0.25451208	0.24325873	3695.38	0.03896943	0.03654644	4225.38	-0.02303056	0.00080934	
515.59	-0.00280322	0.00220013	1045.59	-0.00597196	0.00027026	1575.59	-0.01270628	0.00224019	2105.58	-0.00322775	0.00891742	2635.58	-0.02004003	0.00080932	3165.58	0.25406373	0.24318063	3695.58	0.03814434	0.0365208	4225.58	-0.02247297	0.00080932	
515.79	-0.00260694	0.00218868	1045.79	-0.00669801	0.00026873	1575.79	-0.01206848	0.00224016	2105.78	-0.00405622	0.00891736	2635.78	-0.01994684	0.0008093	3165.78	0.25351908	0.24310255	3695.78	0.03776483	0.03649518	4225.78	-0.02260758	0.0008093	
515.99	-0.00261366	0.00217729	1045.99	-0.00727888	0.0002672	1575.99	-0.01224283	0.00224014	2105.98	-0.00345873	0.0089173	2635.98	-0.02111366	0.00080928	3165.98	0.25379953	0.24302449	3695.98	0.03663785	0.03646959	4225.98	-0.02225315	0.00080928	
516.19	-0.00234414	0.00216596	1046.19	-0.00756238	0.00026569	1576.19	-0.01170541	0.00224012	2106.18	-0.00260101	0.00891725	2636.18	-0.02195403	0.00080926	3166.18	0.253229	0.24294646	3696.18	0.03680259	0.036444	4226.18	-0.02249135	0.00080926	
516.39	-0.00243448	0.00215469	1046.39	-0.00833373	0.00026418	1576.39	-0.01180147	0.00224009	2106.38	-0.00179078	0.00891719	2636.38	-0.02232499	0.00080924	3166.38	0.25279151	0.24286846	3696.38	0.03597577	0.03641844	4226.38	-0.0232902	0.00080924	
516.59	-0.00257457	0.00214348	1046.59	-0.00898181	0.00026268	1576.59	-0.0130012	0.00224007	2106.58	-0.00146723	0.00891713	2636.58	-0.02263576	0.00080922	3166.58	0.25148001	0.24279048	3696.58	0.0357122	0.0363929	4226.58	-0.02442015	0.00080922	
516.79	-0.00250446	0.00213233	1046.79	-0.00868566	0.00026119	1576.79	-0.01289704	0.00224005	2106.78	-0.00045938	0.00891708	2636.78	-0.0222866	0.0008092	3166.78	0.25062697	0.24271253	3696.78	0.03607526	0.03636737	4226.78	-0.02511693	0.00080921	
516.99	-0.00113425	0.00212123	1046.99	-0.00857079	0.00025971	1576.99	-0.01289871	0.00224002	2106.98	-0.0010395	0.00891702	2636.98	-0.02225285	0.00080919	3166.98	0.2494514	0.2426346	3696.98	0.03676198	0.03634186	4226.98	-0.02564086	0.00080919	
517.19	-0.00047692	0.00211019	1047.19	-0.00894326	0.00025823	1577.19	-0.01430349	0.00224	2107.18	-0.00149974	0.00891696	2637.18	-0.02228002	0.00080917	3167.18	0.2496858	0.24255669	3697.18	0.03695369	0.03631637	4227.18	-0.02543854	0.00080917	
517.39	-0.00039008	0.00209921	1047.39	-0.00945205	0.00025677	1577.39	-0.01348954	0.00223998	2107.38	-0.00143869	0.00891691	2637.38	-0.02222961	0.00080915	3167.38	0.24954398	0.24247881	3697.38	0.03744004	0.03629089	4227.38	-0.02548268	0.00080915	
517.59	0.00053563	0.00208829	1047.59	-0.00949114	0.00025531	1577.59	-0.01416138	0.00223995	2107.58	-0.00250512	0.00891685	2637.58	-0.02334504	0.00080913	3167.58	0.2492583	0.24240096	3697.58	0.03825706	0.03626544	4227.58	-0.02516039	0.00080913	
517.79	0.0007009	0.00207742	1047.79	-0.00882285	0.00025386	1577.79	-0.01485209	0.00223993	2107.78	-0.00293754	0.00891679	2637.78	-0.0243595	0.00080911	3167.78	0.2496946	0.24232313	3697.78	0.03805926	0.03624	4227.78	-0.02601215	0.00080911	
517.99	0.00043401	0.00206661	1047.99	-0.00904457	0.00025242	1577.99	-0.01485442	0.00223991	2107.98	-0.0022644	0.00891674	2637.98	-0.02531283	0.00080909	3167.98	0.25018328	0.24224533	3697.98	0.038482	0.03621458	4227.98	-0.02638377	0.00080909	
518.19	0.00018088	0.00205586	1048.19	-0.00918013	0.00025099	1578.19	-0.01412979	0.00223989	2108.18	-0.00298576	0.00891668	2638.18	-0.02715708	0.00080907	3168.18	0.25091475	0.24216755	3698.18	0.03804182	0.03618918	4228.18	-0.02604989	0.00080907	
518.39	0.00090843	0.00204516	1048.39	-0.00784519	0.00024957	1578.39	-0.01378924	0.00223986	2108.38	-0.00361967	0.00891662	2638.38	-0.02719952	0.00080905	3168.38	0.25103822	0.24208979	3698.38	0.03821745	0.03616379	4228.38	-0.02593755	0.00080905	
518.59	0.00148136	0.00203452	1048.59	-0.00731103	0.00024815	1578.59	-0.01336774	0.00223984	2108.58	-0.0036291	0.00891657	2638.58	-0.02752533	0.00080903	3168.58	0.25186924	0.24201206	3698.58	0.03811408	0.03613843	4228.58	-0.024797	0.00080904	
518.79	0.00076172	0.00202394	1048.79	-0.00677334	0.00024674	1578.79	-0.01315219	0.00223982	2108.78	-0.00373826	0.00891651	2638.78	-0.02772227	0.00080901	3168.78	0.25279721	0.24193436	3698.78	0.03766474	0.03611308	4228.78	-0.02410467	0.00080902	
518.99	0.00091445	0.00201341	1048.99	-0.00603121	0.00024534	1578.99	-0.0127512	0.00223979	2108.98	-0.00419243	0.00891645	2638.98	-0.02695137	0.000809	3168.98	0.253419	0.24185668	3698.98	0.03775024	0.03608775	4228.98	-0.02413193	0.000809	
519.19	0.00083643	0.00200293	1049.19	-0.00631503	0.00024395	1579.19	-0.01199338	0.00223977	2109.18	-0.00406067	0.00891639	2639.18	-0.02729765	0.00080898	3169.18	0.25421096	0.24177903	3699.18	0.03778836	0.03606243	4229.18	-0.02288158	0.00080898	
519.39	0.00046776	0.00199251	1049.39	-0.00757994	0.00024256	1579.39	-0.01214405	0.00223975	2109.38	-0.00365547	0.00891634	2639.38	-0.02710984	0.00080896	3169.38	0.25351749	0.2417014	3699.38	0.03787806	0.03603714	4229.38	-0.02356204	0.00080896	
519.59	0.00032743	0.00198214	1049.59	-0.00713011	0.00024119	1579.59	-0.0131234	0.00223972	2109.58	-0.00357151	0.00891628	2639.58	-0.02553416	0.00080894	3169.58	0.2533737	0.24162379	3699.58	0.03704208	0.03601186	4229.58	-0.02350854	0.00080894	
519.79	0.00000441	0.00197183	1049.79	-0.00798087	0.00023982	1579.79	-0.01294582	0.0022397	2109.78	-0.00334531	0.00891622	2639.78	-0.02597079	0.00080892	3169.78	0.25321923	0.24154621	3699.78	0.03713536	0.0359866	4229.78	-0.02379933	0.00080892	
519.99	-0.000043	0.00196157	1049.99	-0.00830083	0.00023846	1579.99	-0.01313875	0.00223968	2109.98	-0.00183846	0.00891617	2639.98	-0.02645504	0.0008089	3169.98	0.25253418	0.24146866	3699.98	0.0375809	0.03596136	4229.98	-0.0233089	0.0008089	
520.19	0.00029485	0.00195136	1050.19	-0.0089182	0.00023711	1580.19	-0.01302421	0.00223965	2110.18	-0.00135613	0.00891611	2640.18	-0.02579284	0.00080888	3170.18	0.25210518	0.24139113	3700.18	0.03769409	0.03593613	4230.18	-0.02366878	0.00080888	
520.39	-0.00062018	0.00194121	1050.39	-0.01041104	0.00023576	1580.39	-0.01343698	0.00223963	2110.38	-0.00136168	0.00891605	2640.38	-0.02462506	0.00080886	3170.38	0.25105857	0.24131362	3700.38	0.03718937	0.03591093	4230.38	-0.02408398	0.00080886	
520.59	0.00000993	0.0019311	1050.59	-0.01172107	0.00023442	1580.59	-0.01369008	0.00223961	2110.58	-0.00184868	0.008916	2640.58	-0.02341024	0.00080884	3170.58	0.25029606	0.24123614	3700.58	0.03851624	0.03588574	4230.58	-0.02465299	0.00080885	
520.79	0.00058986	0.00192106	1050.79	-0.01253689	0.00023309	1580.79	-0.01413156	0.00223959	2110.78	-0.001741	0.00891594	2640.78	-0.02161817	0.00080882	3170.78	0.25030125	0.24115869	3700.78	0.03943209	0.03586057	4230.78	-0.02488652	0.00080883	
520.99	0.00158469	0.00191106	1050.99	-0.01267761	0.00023177	1580.99	-0.01406689	0.00223956	2110.98	-0.00206866	0.00891588	2640.98	-0.02190411	0.00080881	3170.98	0.24991999	0.24108126	3700.98	0.04037498	0.03583541	4230.98	-0.02419729	0.00080881	
521.19	0.00102934	0.00190112	1051.19	-0.01346421	0.00023045	1581.19	-0.01444821	0.00223954	2111.18	-0.00140623	0.00891583	2641.18	-0.0216405	0.00080879	3171.18	0.25020308	0.24100385	3701.18	0.04013576	0.03581028	4231.18	-0.02506537	0.00080879	
521.39	0.00040175	0.00189122	1051.39	-0.01361905	0.00022915	1581.39	-0.01402616	0.00223952	2111.38	-0.00144888	0.00891577	2641.38	-0.02160944	0.00080877	3171.38	0.24972781	0.24092647	3701.38	0.04069928	0.03578516	4231.38	-0.0250529	0.00080877	
521.59	0.00057753	0.00188138	1051.59	-0.01409536	0.00022785	1581.59	-0.015056	0.00223949	2111.58	-0.00175973	0.00891571	2641.58	-0.02294212	0.00080875	3171.58	0.24924825	0.24084912	3701.58	0.0400145	0.03576006	4231.58	-0.02573795	0.00080875	
521.79	0.00085582	0.00187159	1051.79	-0.01381664	0.00022655	1581.79	-0.01490238	0.00223947	2111.78	-0.00185972	0.00891566	2641.78	-0.02324674	0.00080873	3171.78	0.2503662	0.24077178	3701.78	0.04010907	0.03573497	4231.78	-0.02616627	0.00080873	
521.99	0.00061899	0.00186186	1051.99	-0.01331273	0.00022527	1581.99	-0.01398163	0.00223945	2111.98	-0.00239153	0.0089156	2641.98	-0.02344835	0.00080871	3171.98	0.25011167	0.24069448	3701.98	0.039858	0.03570991	4231.98	-0.02622303	0.00080871	
522.19	0.00095851	0.00185217	1052.19	-0.01221217	0.00022399	1582.19	-0.01304333	0.00223942	2112.18	-0.00262528	0.00891554	2642.18	-0.02435222	0.00080869	3172.18	0.25217929	0.2406172	3702.18	0.03989134	0.03568486	4232.18	-0.02569423	0.00080869	
522.39	0.00117219	0.00184253	1052.39	-0.01006287	0.00022272	1582.39	-0.01363469	0.0022394	2112.38	-0.00263467	0.00891549	2642.38	-0.02458647	0.00080867	3172.38	0.25287178	0.24053994	3702.38	0.03959879	0.03565983	4232.38	-0.02560418	0.00080867	
522.59	0.00113748	0.00183294	1052.59	-0.01018272	0.00022145	1582.59	-0.01318417	0.00223938	2112.58	-0.00225425	0.00891543	2642.58	-0.0248602	0.00080865	3172.58	0.25461226	0.24046271	3702.58	0.03982489	0.03563482	4232.58	-0.02515351	0.00080866	
522.79	0.00046993	0.00182341	1052.79	-0.01047267	0.0002202	1582.79	-0.01279225	0.00223935	2112.78	-0.00254566	0.00891537	2642.78	-0.02449915	0.00080863	3172.78	0.2552641	0.2403855	3702.78	0.03996421	0.03560982	4232.78	-0.02508397	0.00080864	
522.99	-0.00031657	0.00181392	1052.99	-0.0102826	0.00021895	1582.99	-0.01237284	0.00223933	2112.98	-0.00339483	0.00891532	2642.98	-0.02434923	0.00080862	3172.98	0.25592936	0.24030832	3702.98	0.04033058	0.03558484	4232.98	-0.02473253	0.00080862	
523.19	-0.0006007	0.00180448	1053.19	-0.0107553	0.00021771	1583.19	-0.01294777	0.00223931	2113.18	-0.0035032	0.00891526	2643.18	-0.02497673	0.0008086	3173.18	0.25685354	0.24023116	3703.18	0.04041058	0.03555988	4233.18	-0.02418555	0.0008086	
523.39	-0.00141005	0.00179509	1053.39	-0.01059565	0.00021647	1583.39	-0.01382973	0.00223929	2113.38	-0.00312123	0.0089152	2643.38	-0.02429423	0.00080858	3173.38	0.25580302	0.24015403	3703.38	0.03939871	0.03553494	4233.38	-0.0248903	0.00080858	
523.59	-0.00176525	0.00178575	1053.59	-0.00988863	0.00021524	1583.59	-0.01392374	0.00223926	2113.58	-0.00342401	0.00891515	2643.58	-0.024614	0.00080856	3173.58	0.25600147	0.24007692	3703.58	0.03950329	0.03551001	4233.58	-0.02524254	0.00080856	
523.79	-0.00195099	0.00177646	1053.79	-0.00962587	0.00021402	1583.79	-0.01376026	0.00223924	2113.78	-0.00362567	0.00891509	2643.78	-0.02552764	0.00080854	3173.78	0.25503863	0.23999984	3703.78	0.03985491	0.03548511	4233.78	-0.02442143	0.00080854	
523.99	-0.0016657	0.00176721	1053.99	-0.00965328	0.00021281	1583.99	-0.01360723	0.00223922	2113.98	-0.00348941	0.00891503	2643.98	-0.02546724	0.00080852	3173.98	0.25456133	0.23992278	3703.98	0.04011175	0.03546022	4233.98	-0.0244604	0.00080852	
524.19	-0.00129887	0.00175802	1054.19	-0.01010721	0.0002116	1584.19	-0.01379638	0.00223919	2114.18	-0.00374689	0.00891498	2644.18	-0.02503925	0.0008085	3174.18	0.25417317	0.23984575	3704.18	0.03930953	0.03543534	4234.18	-0.02483189	0.0008085	
524.39	-0.00201401	0.00174887	1054.39	-0.01044577	0.0002104	1584.39	-0.0141388	0.00223917	2114.38	-0.00379403	0.00891492	2644.38	-0.02506537	0.00080848	3174.38	0.25262232	0.23976874	3704.38	0.0391088	0.03541049	4234.38	-0.02486276	0.00080848	
524.59	-0.00144653	0.00173977	1054.59	-0.01098193	0.0002092	1584.59	-0.01423088	0.00223915	2114.58	-0.00306206	0.00891486	2644.58	-0.02454147	0.00080846	3174.58	0.25212961	0.23969176	3704.58	0.03912371	0.03538565	4234.58	-0.02517263	0.00080847	
524.79	-0.00235584	0.00173072	1054.79	-0.01126229	0.00020802	1584.79	-0.01360587	0.00223912	2114.78	-0.00215365	0.00891481	2644.78	-0.02522107	0.00080845	3174.78	0.2511817	0.2396148	3704.78	0.0392618	0.03536083	4234.78	-0.02530411	0.00080845	
524.99	-0.00280409	0.00172171	1054.99	-0.01110615	0.00020684	1584.99	-0.01372707	0.0022391	2114.98	-0.00248098	0.00891475	2644.98	-0.02657462	0.00080843	3174.98	0.25001324	0.23953786	3704.98	0.03896727	0.03533602	4234.98	-0.02598731	0.00080843	
525.19	-0.00352913	0.00171276	1055.19	-0.01137812	0.00020566	1585.19	-0.01371815	0.00223908	2115.18	-0.00188434	0.00891469	2645.18	-0.02592932	0.00080841	3175.18	0.24901922	0.23946095	3705.18	0.03891927	0.03531124	4235.18	-0.02640758	0.00080841	
525.39	-0.00402421	0.00170384	1055.39	-0.01053181	0.0002045	1585.39	-0.01387772	0.00223905	2115.38	-0.00193084	0.00891464	2645.38	-0.02603954	0.00080839	3175.38	0.24859907	0.23938407	3705.38	0.03884611	0.03528647	4235.38	-0.02647259	0.00080839	
525.59	-0.0032862	0.00169498	1055.59	-0.00963087	0.00020334	1585.59	-0.01398493	0.00223903	2115.58	-0.00219439	0.00891458	2645.58	-0.02607426	0.00080837	3175.58	0.24811111	0.23930721	3705.58	0.03835834	0.03526172	4235.58	-0.02710945	0.00080837	
525.79	-0.00348148	0.00168616	1055.79	-0.00922495	0.00020218	1585.79	-0.01263744	0.00223901	2115.78	-0.00192329	0.00891452	2645.78	-0.02573001	0.00080835	3175.78	0.24889683	0.23923037	3705.78	0.03867431	0.03523698	4235.78	-0.02621529	0.00080835	
525.99	-0.00352202	0.00167738	1055.99	-0.00826935	0.00020103	1585.99	-0.01129188	0.00223899	2115.98	-0.00143278	0.00891447	2645.98	-0.02481304	0.00080833	3175.98	0.2494951	0.23915356	3705.98	0.03786682	0.03521227	4235.98	-0.02573411	0.00080833	
526.19	-0.0031119	0.00166866	1056.19	-0.00799217	0.00019989	1586.19	-0.01105227	0.00223896	2116.18	-0.00063529	0.00891441	2646.18	-0.02480797	0.00080831	3176.18	0.25117443	0.23907677	3706.18	0.03891364	0.03518757	4236.18	-0.02476551	0.00080831	
526.39	-0.00288804	0.00165997	1056.39	-0.00799057	0.00019876	1586.39	-0.01152828	0.00223894	2116.38	-0.00049057	0.00891435	2646.38	-0.0248642	0.00080829	3176.38	0.25094656	0.23900001	3706.38	0.03809534	0.03516289	4236.38	-0.02494864	0.0008083	
526.59	-0.00262949	0.00165134	1056.59	-0.00834064	0.00019763	1586.59	-0.01124152	0.00223892	2116.58	-0.00060631	0.0089143	2646.58	-0.02401528	0.00080827	3176.58	0.25137225	0.23892327	3706.58	0.03790924	0.03513822	4236.58	-0.02422349	0.00080828	
526.79	-0.00205574	0.00164274	1056.79	-0.00884116	0.00019651	1586.79	-0.01143515	0.00223889	2116.78	-0.00187034	0.00891424	2646.78	-0.02305847	0.00080826	3176.78	0.25157153	0.23884656	3706.78	0.03865322	0.03511358	4236.78	-0.02387564	0.00080826	
526.99	-0.00161557	0.0016342	1056.99	-0.00850746	0.00019539	1586.99	-0.01241619	0.00223887	2116.98	-0.00344902	0.00891418	2646.98	-0.02226243	0.00080824	3176.98	0.25220614	0.23876987	3706.98	0.03851262	0.03508895	4236.98	-0.02363985	0.00080824	
527.19	-0.00161378	0.00162569	1057.19	-0.00840435	0.00019429	1587.19	-0.01300355	0.00223885	2117.18	-0.00478392	0.00891413	2647.18	-0.02202365	0.00080822	3177.18	0.25267471	0.23869321	3707.18	0.03821423	0.03506433	4237.18	-0.02352258	0.00080822	
527.39	-0.001011	0.00161723	1057.39	-0.0075766	0.00019318	1587.39	-0.01302449	0.00223882	2117.38	-0.00483948	0.00891407	2647.38	-0.02282207	0.0008082	3177.38	0.25269322	0.23861657	3707.38	0.03831653	0.03503974	4237.38	-0.02346717	0.0008082	
527.59	-0.00114874	0.00160882	1057.59	-0.00866154	0.00019209	1587.59	-0.01354426	0.0022388	2117.58	-0.00622759	0.00891401	2647.58	-0.02338574	0.00080818	3177.58	0.25255577	0.23853996	3707.58	0.03969419	0.03501516	4237.58	-0.02460607	0.00080818	
527.79	-0.00067177	0.00160045	1057.79	-0.00885003	0.000191	1587.79	-0.01426147	0.00223878	2117.78	-0.00672782	0.00891395	2647.78	-0.02324103	0.00080816	3177.78	0.25264834	0.23846337	3707.78	0.0397371	0.0349906	4237.78	-0.0238864	0.00080816	
527.99	-0.0002196	0.00159212	1057.99	-0.00992962	0.00018991	1587.99	-0.01518627	0.00223875	2117.98	-0.00586786	0.0089139	2647.98	-0.02310671	0.00080814	3177.98	0.25360123	0.2383868	3707.98	0.04037669	0.03496606	4237.98	-0.02448039	0.00080814	
528.19	-0.00017604	0.00158384	1058.19	-0.01076291	0.00018884	1588.19	-0.01569459	0.00223873	2118.18	-0.00616442	0.00891384	2648.18	-0.02342819	0.00080812	3178.18	0.25285651	0.23831026	3708.18	0.04041452	0.03494153	4238.18	-0.02502774	0.00080812	
528.39	-0.00101377	0.00157559	1058.39	-0.01134762	0.00018776	1588.39	-0.01621832	0.00223871	2118.38	-0.00576603	0.00891378	2648.38	-0.02388052	0.0008081	3178.38	0.25275019	0.23823375	3708.38	0.0402424	0.03491702	4238.38	-0.02486799	0.00080811	
528.59	-0.00052977	0.0015674	1058.59	-0.01168862	0.0001867	1588.59	-0.01666876	0.00223869	2118.58	-0.00500883	0.00891373	2648.58	-0.02427377	0.00080808	3178.58	0.25292514	0.23815726	3708.58	0.03945102	0.03489253	4238.58	-0.02519777	0.00080809	
528.79	-0.00110145	0.00155924	1058.79	-0.01265159	0.00018564	1588.79	-0.01634359	0.00223866	2118.78	-0.00456365	0.00891367	2648.78	-0.02578309	0.00080807	3178.78	0.25262248	0.23808079	3708.78	0.03965685	0.03486805	4238.78	-0.02563034	0.00080807	
528.99	-0.0006647	0.00155113	1058.99	-0.01282704	0.00018459	1588.99	-0.01701012	0.00223864	2118.98	-0.00415231	0.00891361	2648.98	-0.02571943	0.00080805	3178.98	0.25277206	0.23800435	3708.98	0.03932034	0.0348436	4238.98	-0.02565695	0.00080805	
529.19	-0.00098285	0.00154306	1059.19	-0.01270537	0.00018354	1589.19	-0.0168337	0.00223862	2119.18	-0.00201221	0.00891356	2649.18	-0.02535351	0.00080803	3179.18	0.25303426	0.23792793	3709.18	0.0396316	0.03481915	4239.18	-0.02573596	0.00080803	
529.39	-0.00132636	0.00153503	1059.39	-0.01187579	0.0001825	1589.39	-0.01622906	0.00223859	2119.38	-0.00042802	0.0089135	2649.38	-0.02633439	0.00080801	3179.38	0.25335026	0.23785154	3709.38	0.03822222	0.03479473	4239.38	-0.02589237	0.00080801	
529.59	-0.00065465	0.00152704	1059.59	-0.01284042	0.00018146	1589.59	-0.01528413	0.00223857	2119.58	-0.00016092	0.00891344	2649.58	-0.0263143	0.00080799	3179.58	0.25272917	0.23777517	3709.58	0.03711316	0.03477032	4239.58	-0.02524544	0.00080799	
529.79	-0.0012462	0.00151909	1059.79	-0.01307163	0.00018043	1589.79	-0.01416989	0.00223855	2119.78	0.00053412	0.00891339	2649.78	-0.02663384	0.00080797	3179.78	0.25281992	0.23769882	3709.78	0.03666087	0.03474594	4239.78	-0.02552308	0.00080797	
529.99	-0.00232316	0.00151119	1059.99	-0.01225814	0.00017941	1589.99	-0.01339589	0.00223852	2119.98	0.00080392	0.00891333	2649.98	-0.02653851	0.00080795	3179.98	0.25283809	0.23762251	3709.98	0.03592831	0.03472156	4239.98	-0.02546097	0.00080795	
530.19	-0.0024056	0.00150333	1060.19	-0.01216002	0.00017839	1590.19	-0.01393518	0.0022385	2120.18	0.00022384	0.00891327	2650.18	-0.02645698	0.00080793	3180.18	0.25186237	0.23754621	3710.18	0.03635144	0.03469721	4240.18	-0.02643806	0.00080793	
530.39	-0.00243635	0.0014955	1060.39	-0.01101216	0.00017738	1590.39	-0.01456506	0.00223848	2120.38	0.00005768	0.00891322	2650.38	-0.02697619	0.00080791	3180.38	0.25093774	0.23746994	3710.38	0.03581324	0.03467287	4240.38	-0.0266841	0.00080792	
530.59	-0.0025454	0.00148772	1060.59	-0.01058554	0.00017637	1590.59	-0.01467992	0.00223845	2120.58	-0.00092734	0.00891316	2650.58	-0.02635486	0.0008079	3180.58	0.25005522	0.23739369	3710.58	0.03523376	0.03464855	4240.58	-0.02623884	0.0008079	
530.79	-0.00167621	0.00147998	1060.79	-0.01009847	0.00017537	1590.79	-0.01518564	0.00223843	2120.78	-0.00182492	0.0089131	2650.78	-0.02580318	0.00080788	3180.78	0.24913286	0.23731747	3710.78	0.03575155	0.03462425	4240.78	-0.02594991	0.00080788	
530.99	-0.00210407	0.00147228	1060.99	-0.00961206	0.00017438	1590.99	-0.015686	0.00223841	2120.98	-0.00254304	0.00891305	2650.98	-0.02565788	0.00080786	3180.98	0.24862105	0.23724128	3710.98	0.03561109	0.03459996	4240.98	-0.02596124	0.00080786	
531.19	-0.00221789	0.00146462	1061.19	-0.00968566	0.00017339	1591.19	-0.0152944	0.00223839	2121.18	-0.00306811	0.00891299	2651.18	-0.02605053	0.00080784	3181.18	0.24827815	0.2371651	3711.18	0.03620247	0.03457569	4241.18	-0.02596121	0.00080784	
531.39	-0.00174326	0.001457	1061.39	-0.00882065	0.0001724	1591.39	-0.01537423	0.00223836	2121.38	-0.00345948	0.00891293	2651.38	-0.02633704	0.00080782	3181.38	0.24838668	0.23708896	3711.38	0.03683457	0.03455144	4241.38	-0.02643161	0.00080782	
531.59	-0.00250408	0.00144942	1061.59	-0.00990716	0.00017142	1591.59	-0.01624009	0.00223834	2121.58	-0.00439539	0.00891288	2651.58	-0.02553415	0.0008078	3181.58	0.24749864	0.23701283	3711.58	0.03784802	0.0345272	4241.58	-0.02697688	0.0008078	
531.79	-0.00202998	0.00144188	1061.79	-0.00943184	0.00017045	1591.79	-0.016595	0.00223832	2121.78	-0.00446527	0.00891282	2651.78	-0.0252246	0.00080778	3181.78	0.24777078	0.23693673	3711.78	0.03796117	0.03450298	4241.78	-0.02649644	0.00080778	
531.99	-0.00207984	0.00143437	1061.99	-0.00973683	0.00016948	1591.99	-0.01727059	0.00223829	2121.98	-0.00409712	0.00891276	2651.98	-0.02506501	0.00080776	3181.98	0.24696646	0.23686066	3711.98	0.03853146	0.03447878	4241.98	-0.02689555	0.00080776	
532.19	-0.00212636	0.00142691	1062.19	-0.00977527	0.00016852	1592.19	-0.01638013	0.00223827	2122.18	-0.00422473	0.00891271	2652.18	-0.02507462	0.00080774	3182.18	0.24674987	0.23678461	3712.18	0.0381355	0.0344546	4242.18	-0.0262785	0.00080775	
532.39	-0.00160072	0.00141949	1062.39	-0.01047004	0.00016757	1592.39	-0.01723193	0.00223825	2122.38	-0.00404429	0.00891265	2652.38	-0.02453371	0.00080772	3182.38	0.24749996	0.23670858	3712.38	0.03837203	0.03443043	4242.38	-0.02624464	0.00080773	
532.59	-0.00125428	0.0014121	1062.59	-0.01089434	0.00016661	1592.59	-0.01812513	0.00223822	2122.58	-0.00266815	0.00891259	2652.58	-0.0242579	0.00080771	3182.58	0.24835909	0.23663258	3712.58	0.03893255	0.03440628	4242.58	-0.02599141	0.00080771	
532.79	-0.00101325	0.00140475	1062.79	-0.01103653	0.00016567	1592.79	-0.01716496	0.0022382	2122.78	-0.00247407	0.00891254	2652.78	-0.02441921	0.00080769	3182.78	0.24887989	0.2365566	3712.78	0.03906043	0.03438214	4242.78	-0.02624109	0.00080769	
532.99	-0.00106441	0.00139744	1062.99	-0.01055461	0.00016473	1592.99	-0.0166874	0.00223818	2122.98	-0.00213656	0.00891248	2652.98	-0.0243472	0.00080767	3182.98	0.24950457	0.23648065	3712.98	0.03940791	0.03435803	4242.98	-0.02577329	0.00080767	
533.19	-0.00050457	0.00139017	1063.19	-0.01043532	0.00016379	1593.19	-0.0161347	0.00223815	2123.18	-0.00080534	0.00891242	2653.18	-0.02470689	0.00080765	3183.18	0.24947934	0.23640472	3713.18	0.03966576	0.03433393	4243.18	-0.02681313	0.00080765	
533.39	-0.00060223	0.00138294	1063.39	-0.01089508	0.00016287	1593.39	-0.01526612	0.00223813	2123.38	-0.00127639	0.00891237	2653.38	-0.02541362	0.00080763	3183.38	0.25027206	0.23632882	3713.38	0.03870249	0.03430984	4243.38	-0.02674906	0.00080763	
533.59	-0.00011476	0.00137574	1063.59	-0.01220022	0.00016194	1593.59	-0.01461868	0.00223811	2123.58	-0.00178044	0.00891231	2653.58	-0.02542562	0.00080761	3183.58	0.25041463	0.23625294	3713.58	0.03870168	0.03428578	4243.58	-0.02709936	0.00080761	
533.79	-0.00057221	0.00136858	1063.79	-0.01163633	0.00016102	1593.79	-0.0148801	0.00223809	2123.78	-0.00176326	0.00891225	2653.78	-0.02547102	0.00080759	3183.78	0.25090705	0.23617708	3713.78	0.03862707	0.03426173	4243.78	-0.02818596	0.00080759
[truncated: 31,759 more chars]
