# Supplementary material for: Functional development of a V3/glycan-specific broadly neutralizing antibody isolated from a case of HIV superinfection
Source: eLife. 2021 Jul 15;10:e68110. doi: 10.7554/eLife.68110 (PMC8376252; doi:10.7554/eLife.68110)
Supplement: Figure 2—source data 2. [file elife-68110-fig2-data2.zip › QA013.2 Dbl Ref BLI_2020.10.08/BG505.W6.C1 gp120 & QA013.765M.C1 gp120/Fit Data/G7Results.txt]

Conc1	3.125E-08	3.125E-08	3.125E-08	3.125E-08	3.125E-08	3.125E-08	3.125E-08	3.125E-08	
Start1	200	729.99	1259.99	1789.98	2319.98	2849.98	3379.98	3909.98	
Stop1	559.79	1089.79	1619.79	2149.78	2679.78	3209.78	3739.78	4269.78	
Kobs		0.0284532006153547	5.15317852526038E-05	3.18257452061361E-05	0.000117319035659413			0.000117319035659413	
Error Kobs		0.00193323511513148	0.00235127916714561	0.000637906373477988	0.0421481251467872			0.0421481251467872	
Koff		0	0	0	0			0	
Error Koff		0	0	0	0			0	
Time1	Data1	Fit1	Time2	Data2	Fit2	Time3	Data3	Fit3	Time4	Data4	Fit4	Time5	Data5	Fit5	Time6	Data6	Fit6	Time7	Data7	Fit7	Time8	Data8	Fit8	
200	-0.00149361		729.99	-0.0015721	0	1259.99	0.00025814	0	1789.98	-0.00342689	0	2319.98	0.00288814	0	2849.98	0.00030796		3379.98	0.00237701		3909.98	-0.00417554	0	
200.2	-0.00217403		730.19	-0.00161367	0	1260.19	0.00061267	0	1790.18	-0.00303084	0	2320.18	0.00272722	0	2850.18	0.00050034		3380.18	0.00150717		3910.18	-0.00457058	0	
200.4	-0.00234227		730.39	-0.00226144	0	1260.39	0.0004476	0	1790.38	-0.00343205	0	2320.38	0.00270706	0	2850.38	0.00041901		3380.38	0.00060806		3910.38	-0.00572803	0	
200.6	-0.00290815		730.59	-0.00208363	0	1260.59	0.00060402	0	1790.58	-0.0036813	0	2320.58	0.00311068	0	2850.58	-0.00009723		3380.58	0.00038051		3910.58	-0.00636935	0	
200.8	-0.00267579		730.79	-0.0020123	0	1260.79	0.00086404	0	1790.78	-0.00368455	0	2320.78	0.0027922	0	2850.78	-0.00053398		3380.78	-0.00036586		3910.78	-0.00757116	0	
201	-0.00283414		730.99	-0.00127258	0	1260.99	0.00186321	0	1790.98	-0.00396871	0	2320.98	0.00305939	0	2850.98	-0.00084914		3380.98	-0.00054305		3910.98	-0.00842952	0	
201.2	-0.00258681		731.19	-0.00070257	0	1261.19	0.00159415	0	1791.18	-0.00382944	0	2321.18	0.0019517	0	2851.18	-0.00131775		3381.18	-0.00130693		3911.18	-0.00972104	0	
201.4	-0.00222449		731.39	0.00002031	0	1261.39	0.00187053	0	1791.38	-0.00421246	0	2321.38	0.00144737	0	2851.38	-0.00201335		3381.38	-0.00236194		3911.38	-0.01044624	0	
201.6	-0.00159942		731.59	0.00086225	0	1261.59	0.00253893	0	1791.58	-0.00395491	0	2321.58	0.00128752	0	2851.58	-0.00297751		3381.58	-0.00374505		3911.58	-0.01067711	0	
201.8	-0.00145311		731.79	0.00111241	0	1261.79	0.00163594	0	1791.78	-0.00409321	0	2321.78	0.00157358	0	2851.78	-0.00384642		3381.78	-0.00539862		3911.78	-0.01081575	0	
202	-0.00093711		731.99	0.00153251	0	1261.99	0.00135335	0	1791.98	-0.00388983	0	2321.98	0.00171004	0	2851.98	-0.00511344		3381.98	-0.00674012		3911.98	-0.01059964	0	
202.2	-0.00043583		732.19	0.00142208	0	1262.19	0.00117535	0	1792.18	-0.00361029	0	2322.18	0.00138505	0	2852.18	-0.00550312		3382.18	-0.007539		3912.18	-0.01045619	0	
202.4	-0.00160854		732.39	0.00182842	0	1262.39	0.00110288	0	1792.38	-0.00329409	0	2322.38	0.00059858	0	2852.38	-0.00588151		3382.38	-0.00923843		3912.38	-0.0109893	0	
202.6	-0.00079655		732.59	0.00091241	0	1262.59	0.00129301	0	1792.58	-0.00356145	0	2322.58	0.00172235	0	2852.58	-0.00572009		3382.58	-0.00971249		3912.58	-0.01106761	0	
202.8	0.00013552		732.79	0.00133149	0	1262.79	0.00135338	0	1792.78	-0.00262363	0	2322.78	0.00116422	0	2852.78	-0.00554057		3382.78	-0.01050623		3912.78	-0.0101831	0	
203	-0.00040845		732.99	0.00014788	0	1262.99	0.00129292	0	1792.98	-0.0024911	0	2322.98	0.00094462	0	2852.98	-0.00533234		3382.98	-0.01124937		3912.98	-0.01026381	0	
203.2	-0.00077514		733.19	-0.00068815	0	1263.19	0.00119637	0	1793.18	-0.00257449	0	2323.18	0.00064826	0	2853.18	-0.00539365		3383.18	-0.01177251		3913.18	-0.01035289	0	
203.4	-0.00120368		733.39	-0.00242641	0	1263.39	0.00144155	0	1793.38	-0.00201065	0	2323.38	-0.00068943	0	2853.38	-0.00561471		3383.38	-0.0123535		3913.38	-0.01023239	0	
203.6	-0.00161831		733.59	-0.00234676	0	1263.59	0.00118735	0	1793.58	-0.00311736	0	2323.58	-0.00104684	0	2853.58	-0.00546046		3383.58	-0.01201356		3913.58	-0.01041363	0	
203.8	-0.00136768		733.79	-0.0025327	0	1263.79	0.00143831	0	1793.78	-0.00315819	0	2323.78	-0.00116246	0	2853.78	-0.00445101		3383.78	-0.01124556		3913.78	-0.01023158	0	
204	-0.00179533		733.99	-0.00286563	0	1263.99	0.00044771	0	1793.98	-0.0035344	0	2323.98	-0.00095864	0	2853.98	-0.0035396		3383.98	-0.010784		3913.98	-0.01053647	0	
204.2	-0.00240692		734.19	-0.00280558	0	1264.19	0.00009881	0	1794.18	-0.00320776	0	2324.18	-0.00034843	0	2854.18	-0.00268409		3384.18	-0.01011132		3914.18	-0.01126031	0	
204.4	-0.00159664		734.39	-0.00349797	0	1264.39	-0.00047359	0	1794.38	-0.00325525	0	2324.38	0.0002724	0	2854.38	-0.00258872		3384.38	-0.00883086		3914.38	-0.01230976	0	
204.6	-0.00159949		734.59	-0.00231456	0	1264.59	-0.0000869	0	1794.58	-0.00435195	0	2324.58	0.0007564	0	2854.58	-0.00254348		3384.58	-0.0071463		3914.58	-0.0130006	0	
204.8	-0.00036634		734.79	-0.00151723	0	1264.79	0.0003892	0	1794.78	-0.00435339	0	2324.78	0.0003389	0	2854.78	-0.00209518		3384.78	-0.00612485		3914.78	-0.01367311	0	
205	-0.00102278		734.99	-0.00038833	0	1264.99	0.00026745	0	1794.98	-0.0054552	0	2324.98	0.00066716	0	2854.98	-0.001881		3384.98	-0.00433668		3914.98	-0.01432822	0	
205.2	-0.00042527		735.19	-0.00009649	0	1265.19	-0.00003891	0	1795.18	-0.00579048	0	2325.18	0.00007915	0	2855.18	-0.00187811		3385.18	-0.00491685		3915.18	-0.01480519	0	
205.4	-0.00084238		735.39	0.00099471	0	1265.39	0.00066804	0	1795.38	-0.0064963	0	2325.38	0.00114441	0	2855.38	-0.00269276		3385.38	-0.00523197		3915.38	-0.01477279	0	
205.6	-0.0004783		735.59	0.00170085	0	1265.59	0.00032739	0	1795.58	-0.00617781	0	2325.58	0.00196972	0	2855.58	-0.00312952		3385.58	-0.00626244		3915.58	-0.01459476	0	
205.8	-0.00112298		735.79	0.00144962	0	1265.79	-0.00100764	0	1795.78	-0.0068104	0	2325.78	0.00260077	0	2855.78	-0.00435982		3385.78	-0.00646865		3915.78	-0.01512541	0	
206	-0.00069724		735.99	0.0018503	0	1265.99	-0.00003939	0	1795.98	-0.00622999	0	2325.98	0.00275615	0	2855.98	-0.00460627		3385.98	-0.00638868		3915.98	-0.015585	0	
206.2	-0.00069275		736.19	0.00119935	0	1266.19	0.0010171	0	1796.18	-0.00635809	0	2326.18	0.00264047	0	2856.18	-0.00455125		3386.18	-0.00706563		3916.18	-0.01590034	0	
206.4	-0.0016212		736.39	0.0015185	0	1266.39	0.00136061	0	1796.38	-0.00549456	0	2326.38	0.00282606	0	2856.38	-0.00539741		3386.38	-0.00789661		3916.38	-0.0170188	0	
206.6	-0.0019572		736.59	0.00008706	0	1266.59	0.00148119	0	1796.58	-0.0053349	0	2326.58	0.00413225	0	2856.58	-0.00569251		3386.58	-0.00836317		3916.58	-0.01734089	0	
206.8	-0.00257104		736.79	-0.00013166	0	1266.79	0.00062782	0	1796.78	-0.00424206	0	2326.78	0.00337297	0	2856.78	-0.00512323		3386.78	-0.00881679		3916.78	-0.01663888	0	
207	-0.00345636		736.99	-0.00169886	0	1266.99	0.00202279	0	1796.98	-0.00412671	0	2326.98	0.00207461	0	2856.98	-0.00518936		3386.98	-0.0080457		3916.98	-0.01707385	0	
207.2	-0.00296705		737.19	-0.00253494	0	1267.19	0.00271897	0	1797.18	-0.00473292	0	2327.18	0.00154483	0	2857.18	-0.00502616		3387.18	-0.00906244		3917.18	-0.01757947	0	
207.4	-0.00326327		737.39	-0.00359807	0	1267.39	0.0033361	0	1797.38	-0.00401271	0	2327.38	0.0005166	0	2857.38	-0.00561784		3387.38	-0.00938351		3917.38	-0.01761413	0	
207.6	-0.00344398		737.59	-0.00372983	0	1267.59	0.0042894	0	1797.58	-0.00487971	0	2327.58	0.00038265	0	2857.58	-0.00465134		3387.58	-0.00996714		3917.58	-0.01846162	0	
207.8	-0.00295786		737.79	-0.00464199	0	1267.79	0.0043756	0	1797.78	-0.00391623	0	2327.78	0.00044724	0	2857.78	-0.00433511		3387.78	-0.01087847		3917.78	-0.01879598	0	
208	-0.00265925		737.99	-0.00470632	0	1267.99	0.00360279	0	1797.98	-0.00360299	0	2327.98	0.00023092	0	2857.98	-0.00449061		3387.98	-0.01178657		3917.98	-0.01968439	0	
208.2	-0.00196327		738.19	-0.00470744	0	1268.19	0.00315856	0	1798.18	-0.00258997	0	2328.18	0.000989	0	2858.18	-0.00433963		3388.18	-0.01219862		3918.18	-0.01995285	0	
208.4	-0.00085738		738.39	-0.00474736	0	1268.39	0.00335389	0	1798.38	-0.00244652	0	2328.38	0.00110405	0	2858.38	-0.00446574		3388.38	-0.01251638		3918.38	-0.01972804	0	
208.6	-0.00077272		738.59	-0.00439933	0	1268.59	0.00349709	0	1798.58	-0.00334265	0	2328.58	0.001394	0	2858.58	-0.00467529		3388.58	-0.01283152		3918.58	-0.01951775	0	
208.8	-0.00009027		738.79	-0.00441757	0	1268.79	0.00298066	0	1798.78	-0.00289518	0	2328.78	0.00127542	0	2858.78	-0.00579309		3388.78	-0.01262804		3918.78	-0.01944654	0	
209	-0.00059824		738.99	-0.00430632	0	1268.99	0.00218267	0	1798.98	-0.00365134	0	2328.98	0.00197376	0	2858.98	-0.0062218		3388.98	-0.01299837		3918.98	-0.01980771	0	
209.2	0.0001737		739.19	-0.00429327	0	1269.19	0.00242112	0	1799.18	-0.0040889	0	2329.18	0.00247328	0	2859.18	-0.00697958		3389.18	-0.01454174		3919.18	-0.02030027	0	
209.4	-0.00021624		739.39	-0.00347896	0	1269.39	0.00245543	0	1799.38	-0.00411218	0	2329.38	0.00315535	0	2859.38	-0.00761115		3389.38	-0.01464973		3919.38	-0.01985789	0	
209.6	0.00153732		739.59	-0.00351651	0	1269.59	0.00063834	0	1799.58	-0.0035555	0	2329.58	0.00315118	0	2859.58	-0.00838496		3389.58	-0.01556424		3919.58	-0.01915117	0	
209.8	0.00189743		739.79	-0.00294536	0	1269.79	0.00037979	0	1799.78	-0.00384751	0	2329.78	0.00256303	0	2859.78	-0.00914952		3389.78	-0.0160801		3919.78	-0.02022695	0	
210	0.00220797		739.99	-0.00211959	0	1269.99	0.00077474	0	1799.98	-0.00364383	0	2329.98	0.00216726	0	2859.98	-0.00864436		3389.98	-0.01653233		3919.98	-0.01967433	0	
210.2	0.00150709		740.19	-0.00250524	0	1270.19	0.00070589	0	1800.18	-0.00343161	0	2330.18	0.0010492	0	2860.18	-0.00966264		3390.18	-0.01726791		3920.18	-0.01884675	0	
210.4	0.00111511		740.39	-0.00234677	0	1270.39	0.00002945	0	1800.38	-0.00258055	0	2330.38	0.0000715	0	2860.38	-0.01049847		3390.38	-0.01692006		3920.38	-0.01936999	0	
210.6	0.00113492		740.59	-0.0031982	0	1270.59	0.00029967	0	1800.58	-0.00279095	0	2330.58	-0.00074133	0	2860.58	-0.01022031		3390.58	-0.01645499		3920.58	-0.01961042	0	
210.8	0.00087183		740.79	-0.00344159	0	1270.79	0.00039659	0	1800.78	-0.00320402	0	2330.78	-0.00170812	0	2860.78	-0.00959401		3390.78	-0.01512971		3920.78	-0.01910343	0	
211	0.0000114		740.99	-0.00280113	0	1270.99	0.00150611	0	1800.98	-0.00376116	0	2330.98	-0.00329132	0	2860.98	-0.00980284		3390.98	-0.01426891		3920.98	-0.0195049	0	
211.2	0.00015198		741.19	-0.00229964	0	1271.19	0.00053821	0	1801.18	-0.0051908	0	2331.18	-0.00286773	0	2861.18	-0.00983489		3391.18	-0.01516508		3921.18	-0.02027792	0	
211.4	-0.00075896		741.39	-0.00180853	0	1271.39	0.00100402	0	1801.38	-0.00449185	0	2331.38	-0.00416512	0	2861.38	-0.00964193		3391.38	-0.01450974		3921.38	-0.02081168	0	
211.6	-0.00079983		741.59	-0.00155038	0	1271.59	0.00063815	0	1801.58	-0.00485552	0	2331.58	-0.00382648	0	2861.58	-0.00892265		3391.58	-0.01502788		3921.58	-0.02219788	0	
211.8	-0.00090374		741.79	-0.00065705	0	1271.79	0.00096231	0	1801.78	-0.00430132	0	2331.78	-0.00340429	0	2861.78	-0.0077808		3391.78	-0.01470753		3921.78	-0.02196441	0	
212	-0.00163042		741.99	0.00025486	0	1271.99	0.00010651	0	1801.98	-0.00403754	0	2331.98	-0.0030321	0	2861.98	-0.00667625		3391.98	-0.01422398		3921.98	-0.02253731	0	
212.2	-0.00179622		742.19	0.00040621	0	1272.19	0.00050691	0	1802.18	-0.00388464	0	2332.18	-0.00200742	0	2862.18	-0.00578107		3392.18	-0.01379146		3922.18	-0.02294588	0	
212.4	-0.00269893		742.39	0.00012682	0	1272.39	0.00110074	0	1802.38	-0.00326472	0	2332.38	-0.00095953	0	2862.38	-0.00585795		3392.38	-0.01414579		3922.38	-0.02306073	0	
212.6	-0.00272259		742.59	-0.00039411	0	1272.59	0.0010521	0	1802.58	-0.00330265	0	2332.58	-0.0000294	0	2862.58	-0.00663393		3392.58	-0.01327378		3922.58	-0.02289738	0	
212.8	-0.0025223		742.79	-0.0010517	0	1272.79	0.00134585	0	1802.78	-0.00339683	0	2332.78	0.00070428	0	2862.78	-0.00693079		3392.78	-0.01305282		3922.78	-0.02359979	0	
213	-0.00221558		742.99	-0.00132399	0	1272.99	0.00173164	0	1802.98	-0.00324271	0	2332.98	0.00198483	0	2862.98	-0.00675786		3392.98	-0.0136568		3922.98	-0.02356366	0	
213.2	-0.0014473		743.19	-0.00197324	0	1273.19	0.0014081	0	1803.18	-0.00341462	0	2333.18	0.00244193	0	2863.18	-0.00777862		3393.18	-0.01483583		3923.18	-0.0234481	0	
213.4	-0.0017552		743.39	-0.00224458	0	1273.39	0.00165594	0	1803.38	-0.00271844	0	2333.38	0.00334348	0	2863.38	-0.00800116		3393.38	-0.01542241		3923.38	-0.02320801	0	
213.6	-0.00083663		743.59	-0.00306277	0	1273.59	0.0008363	0	1803.58	-0.00249977	0	2333.58	0.00260739	0	2863.58	-0.00840418		3393.58	-0.01727171		3923.58	-0.0230209	0	
213.8	-0.00151272		743.79	-0.00335555	0	1273.79	0.00161176	0	1803.78	-0.00204095	0	2333.78	0.0020277	0	2863.78	-0.00929184		3393.78	-0.01820903		3923.78	-0.02356042	0	
214	-0.00260431		743.99	-0.00432697	0	1273.99	0.00172478	0	1803.98	-0.00230945	0	2333.98	0.00127157	0	2863.98	-0.01092022		3393.98	-0.01865914		3923.98	-0.02234214	0	
214.2	-0.00243935		744.19	-0.00592242	0	1274.19	0.00170448	0	1804.18	-0.00189737	0	2334.18	-0.00015297	0	2864.18	-0.01193207		3394.18	-0.01968633		3924.18	-0.02215899	0	
214.4	-0.00191248		744.39	-0.00702886	0	1274.39	0.00161497	0	1804.38	-0.00237919	0	2334.38	-0.00093832	0	2864.38	-0.01260498		3394.38	-0.02006196		3924.38	-0.0226943	0	
214.6	-0.00216967		744.59	-0.00756859	0	1274.59	0.00207316	0	1804.58	-0.00259611	0	2334.58	-0.00184776	0	2864.58	-0.01281617		3394.58	-0.01988773		3924.58	-0.02316164	0	
214.8	-0.00311435		744.79	-0.0065342	0	1274.79	0.00204311	0	1804.78	-0.00311191	0	2334.78	-0.00219636	0	2864.78	-0.01368138		3394.78	-0.0204113		3924.78	-0.02353871	0	
215	-0.00305203		744.99	-0.00615317	0	1274.99	0.00148044	0	1804.98	-0.00371946	0	2334.98	-0.0042177	0	2864.98	-0.01382056		3394.98	-0.02107709		3924.98	-0.024209	0	
215.2	-0.00295108		745.19	-0.00576199	0	1275.19	0.00115661	0	1805.18	-0.00406438	0	2335.18	-0.0044566	0	2865.18	-0.01438008		3395.18	-0.02166255		3925.18	-0.02497959	0	
215.4	-0.00379855		745.39	-0.00530487	0	1275.39	0.00130205	0	1805.38	-0.00325506	0	2335.38	-0.00523916	0	2865.38	-0.0144596		3395.38	-0.02172531		3925.38	-0.02612336	0	
215.6	-0.00370719		745.59	-0.00478246	0	1275.59	0.00010478	0	1805.58	-0.0046213	0	2335.58	-0.00493795	0	2865.58	-0.01351095		3395.58	-0.02213234		3925.58	-0.02656678	0	
215.8	-0.00449513		745.79	-0.004307	0	1275.79	-0.00005627	0	1805.78	-0.00569072	0	2335.78	-0.00508855	0	2865.78	-0.01246301		3395.78	-0.02240938		3925.78	-0.02681906	0	
216	-0.00473018		745.99	-0.00405845	0	1275.99	-0.00094577	0	1805.98	-0.00581374	0	2335.98	-0.00538824	0	2865.98	-0.01151759		3395.98	-0.0215233		3925.98	-0.0275755	0	
216.2	-0.00476041		746.19	-0.00408253	0	1276.19	-0.00102153	0	1806.18	-0.00665948	0	2336.18	-0.00500756	0	2866.18	-0.01089768		3396.18	-0.02173055		3926.18	-0.02801673	0	
216.4	-0.00435184		746.39	-0.00431713	0	1276.39	-0.00118923	0	1806.38	-0.00615445	0	2336.38	-0.00498868	0	2866.38	-0.01068347		3396.38	-0.02215874		3926.38	-0.02778097	0	
216.6	-0.00367679		746.59	-0.00431649	0	1276.59	-0.0015617	0	1806.58	-0.00661054	0	2336.58	-0.00511958	0	2866.58	-0.01109448		3396.58	-0.02122483		3926.58	-0.0279721	0	
216.8	-0.00302012		746.79	-0.0045856	0	1276.79	-0.00145092	0	1806.78	-0.00643029	0	2336.78	-0.00469974	0	2866.78	-0.01025832		3396.78	-0.02153615		3926.78	-0.02837838	0	
217	-0.00203997		746.99	-0.00434807	0	1276.99	-0.00261677	0	1806.98	-0.00700956	0	2336.98	-0.00447728	0	2866.98	-0.01094315		3396.98	-0.02203427		3926.98	-0.0280199	0	
217.2	-0.00245549		747.19	-0.00419954	0	1277.19	-0.00215342	0	1807.18	-0.00748012	0	2337.18	-0.0043839	0	2867.18	-0.0115238		3397.18	-0.02245156		3927.18	-0.02843834	0	
217.4	-0.00304072		747.39	-0.00454898	0	1277.39	-0.00138291	0	1807.38	-0.00778969	0	2337.38	-0.00383955	0	2867.38	-0.0109097		3397.38	-0.02241868		3927.38	-0.02866642	0	
217.6	-0.003225		747.59	-0.00473209	0	1277.59	-0.00130158	0	1807.58	-0.00791358	0	2337.58	-0.00486145	0	2867.58	-0.01160039		3397.58	-0.02323131		3927.58	-0.02766134	0	
217.8	-0.00345968		747.79	-0.00488004	0	1277.79	-0.00074402	0	1807.78	-0.00729758	0	2337.78	-0.00476941	0	2867.78	-0.01208311		3397.78	-0.02329032		3927.78	-0.02808464	0	
218	-0.00372081		747.99	-0.00507532	0	1277.99	-0.00043497	0	1807.98	-0.00740516	0	2337.98	-0.00431433	0	2867.98	-0.0119782		3397.98	-0.02301901		3927.98	-0.02739817	0	
218.2	-0.00300054		748.19	-0.00614677	0	1278.19	0.00038749	0	1808.18	-0.00713625	0	2338.18	-0.00409891	0	2868.18	-0.01112782		3398.18	-0.02357657		3928.18	-0.02703274	0	
218.4	-0.00266915		748.39	-0.00584691	0	1278.39	0.00060875	0	1808.38	-0.00647933	0	2338.38	-0.00319226	0	2868.38	-0.01140198		3398.38	-0.02278116		3928.38	-0.02653557	0	
218.6	-0.00372617		748.59	-0.00566237	0	1278.59	0.00178275	0	1808.58	-0.00517786	0	2338.58	-0.003755	0	2868.58	-0.01173171		3398.58	-0.02280912		3928.58	-0.02668589	0	
218.8	-0.00381969		748.79	-0.00405788	0	1278.79	0.0022018	0	1808.78	-0.00472319	0	2338.78	-0.0036309	0	2868.78	-0.01236191		3398.78	-0.02342736		3928.78	-0.02686244	0	
219	-0.00356245		748.99	-0.00399718	0	1278.99	0.00219034	0	1808.98	-0.00510829	0	2338.98	-0.00367433	0	2868.98	-0.01260226		3398.98	-0.02320736		3928.98	-0.02715194	0	
219.2	-0.00411926		749.19	-0.00367878	0	1279.19	0.00267635	0	1809.18	-0.00548503	0	2339.18	-0.00330679	0	2869.18	-0.01308479		3399.18	-0.02230619		3929.18	-0.02774365	0	
219.4	-0.0038242		749.39	-0.00378613	0	1279.39	0.00216119	0	1809.38	-0.00564876	0	2339.38	-0.00202799	0	2869.38	-0.01298827		3399.38	-0.0220257		3929.38	-0.02777568	0	
219.6	-0.00439897		749.59	-0.00337516	0	1279.59	0.00169565	0	1809.58	-0.00691882	0	2339.58	-0.00236947	0	2869.58	-0.0133304		3399.58	-0.02267954		3929.58	-0.02793063	0	
219.8	-0.00411055		749.79	-0.00319897	0	1279.79	0.00186315	0	1809.78	-0.00703833	0	2339.78	-0.00251276	0	2869.78	-0.01379767		3399.78	-0.02254346		3929.78	-0.02829918	0	
220	-0.00280061		749.99	-0.00306006	0	1279.99	0.00148869	0	1809.98	-0.00704027	0	2339.98	-0.0020946	0	2869.98	-0.0143931		3399.98	-0.02191482		3929.98	-0.02877316	0	
220.2	-0.00247169		750.19	-0.00256069	0	1280.19	0.00180828	0	1810.18	-0.00761383	0	2340.18	-0.00224629	0	2870.18	-0.0149919		3400.18	-0.02266868		3930.18	-0.02991334	0	
220.4	-0.00206428		750.39	-0.00281611	0	1280.39	0.00160024	0	1810.38	-0.00737683	0	2340.38	-0.00229485	0	2870.38	-0.01609378		3400.38	-0.02269453		3930.38	-0.03004489	0	
220.6	-0.00158666		750.59	-0.00251018	0	1280.59	0.00077923	0	1810.58	-0.00726095	0	2340.58	-0.00246354	0	2870.58	-0.01681368		3400.58	-0.02239593		3930.58	-0.03156089	0	
220.8	-0.00050809		750.79	-0.00180502	0	1280.79	0.00092415	0	1810.78	-0.00794537	0	2340.78	-0.00254013	0	2870.78	-0.01715956		3400.78	-0.02183559		3930.78	-0.03207313	0	
221	0.000016		750.99	-0.00119575	0	1280.99	0.00053873	0	1810.98	-0.00854649	0	2340.98	-0.00348328	0	2870.98	-0.01811425		3400.98	-0.02210081		3930.98	-0.03255813	0	
221.2	-0.00080023		751.19	-0.00104245	0	1281.19	0.00185956	0	1811.18	-0.0083303	0	2341.18	-0.00404968	0	2871.18	-0.01852803		3401.18	-0.02239404		3931.18	-0.03326158	0	
221.4	-0.00093762		751.39	-0.00132409	0	1281.39	0.00091651	0	1811.38	-0.00860043	0	2341.38	-0.00521605	0	2871.38	-0.0187282		3401.38	-0.02289103		3931.38	-0.03328085	0	
221.6	-0.00073416		751.59	-0.00135353	0	1281.59	0.0006922	0	1811.58	-0.00804041	0	2341.58	-0.00575693	0	2871.58	-0.01871524		3401.58	-0.02353309		3931.58	-0.03379383	0	
221.8	-0.00056618		751.79	-0.00141864	0	1281.79	0.00044285	0	1811.78	-0.00676395	0	2341.78	-0.00543875	0	2871.78	-0.01726592		3401.78	-0.02417747		3931.78	-0.03407955	0	
222	-0.0009601		751.99	-0.0013267	0	1281.99	0.00028626	0	1811.98	-0.00669103	0	2341.98	-0.00574473	0	2871.98	-0.01729004		3401.98	-0.02407624		3931.98	-0.03346479	0	
222.2	-0.00144663		752.19	-0.00149716	0	1282.19	-0.00011145	0	1812.18	-0.00605227	0	2342.18	-0.00566703	0	2872.18	-0.01739001		3402.18	-0.02499927		3932.18	-0.03296277	0	
222.4	-0.00142387		752.39	-0.00093803	0	1282.39	-0.00021896	0	1812.38	-0.00507143	0	2342.38	-0.00548465	0	2872.38	-0.01716764		3402.38	-0.0250617		3932.38	-0.03289686	0	
222.6	-0.00231325		752.59	-0.00128799	0	1282.59	-0.0007602	0	1812.58	-0.00483408	0	2342.58	-0.0060295	0	2872.58	-0.01734632		3402.58	-0.02640404		3932.58	-0.03357068	0	
222.8	-0.00203351		752.79	-0.00017246	0	1282.79	-0.00094623	0	1812.78	-0.00566117	0	2342.78	-0.00540497	0	2872.78	-0.01636193		3402.78	-0.02660048		3932.78	-0.03356311	0	
223	-0.00272587		752.99	-0.0008407	0	1282.99	-0.00126511	0	1812.98	-0.00631905	0	2342.98	-0.00580343	0	2872.98	-0.01592523		3402.98	-0.02656669		3932.98	-0.03481158	0	
223.2	-0.0029613		753.19	-0.00202992	0	1283.19	-0.0017509	0	1813.18	-0.00620504	0	2343.18	-0.0062632	0	2873.18	-0.01528718		3403.18	-0.02632656		3933.18	-0.03531372	0	
223.4	-0.00343828		753.39	-0.0028081	0	1283.39	-0.00207619	0	1813.38	-0.00631495	0	2343.38	-0.00633307	0	2873.38	-0.01463304		3403.38	-0.026047		3933.38	-0.03573631	0	
223.6	-0.00414994		753.59	-0.00286389	0	1283.59	-0.0014907	0	1813.58	-0.00618332	0	2343.58	-0.00709381	0	2873.58	-0.01514348		3403.58	-0.02659388		3933.58	-0.03557434	0	
223.8	-0.0037604		753.79	-0.00343129	0	1283.79	-0.00104242	0	1813.78	-0.00632748	0	2343.78	-0.00600007	0	2873.78	-0.01496826		3403.78	-0.02570127		3933.78	-0.03575222	0	
224	-0.00328317		753.99	-0.00465086	0	1283.99	-0.00153077	0	1813.98	-0.00614037	0	2343.98	-0.00509438	0	2873.98	-0.01600178		3403.98	-0.02594126		3933.98	-0.03655825	0	
224.2	-0.0036358		754.19	-0.00428635	0	1284.19	-0.00065097	0	1814.18	-0.0059461	0	2344.18	-0.00542226	0	2874.18	-0.01624518		3404.18	-0.02569738		3934.18	-0.03662347	0	
224.4	-0.0030794		754.39	-0.00480157	0	1284.39	-0.0003814	0	1814.38	-0.00602496	0	2344.38	-0.00449816	0	2874.38	-0.01687292		3404.38	-0.02549339		3934.38	-0.03578659	0	
224.6	-0.0027219		754.59	-0.00441833	0	1284.59	0.00007367	0	1814.58	-0.00548821	0	2344.58	-0.0052079	0	2874.58	-0.0171699		3404.58	-0.02499979		3934.58	-0.03751007	0	
224.8	-0.0022899		754.79	-0.0035205	0	1284.79	0.00089283	0	1814.78	-0.00487246	0	2344.78	-0.00510649	0	2874.78	-0.01899251		3404.78	-0.02451964		3934.78	-0.03669968	0	
225	-0.00185671		754.99	-0.00415548	0	1284.99	0.00135682	0	1814.98	-0.00397059	0	2344.98	-0.00467647	0	2874.98	-0.01962227		3404.98	-0.02519322		3934.98	-0.03658986	0	
225.2	-0.00215361		755.19	-0.00409796	0	1285.19	0.00192563	0	1815.18	-0.00336622	0	2345.18	-0.00441798	0	2875.18	-0.02044133		3405.18	-0.02596703		3935.18	-0.03568855	0	
225.4	-0.00246928		755.39	-0.00346677	0	1285.39	0.00119809	0	1815.38	-0.00233663	0	2345.38	-0.00412656	0	2875.38	-0.02093812		3405.38	-0.02670123		3935.38	-0.03568361	0	
225.6	-0.00203997		755.59	-0.00361279	0	1285.59	0.00088713	0	1815.58	-0.00174728	0	2345.58	-0.00320653	0	2875.58	-0.02048525		3405.58	-0.02774436		3935.58	-0.03530237	0	
225.8	-0.00240394		755.79	-0.00279861	0	1285.79	0.0004048	0	1815.78	-0.00140691	0	2345.78	-0.00357195	0	2875.78	-0.0198104		3405.78	-0.02814916		3935.78	-0.03445724	0	
226	-0.00267558		755.99	-0.00277184	0	1285.99	-0.00001451	0	1815.98	-0.00148606	0	2345.98	-0.00470577	0	2875.98	-0.01957856		3405.98	-0.02862102		3935.98	-0.03392025	0	
226.2	-0.00224654		756.19	-0.00263526	0	1286.19	-0.00061703	0	1816.18	-0.00208232	0	2346.18	-0.00449764	0	2876.18	-0.01867714		3406.18	-0.02974203		3936.18	-0.03375076	0	
226.4	-0.00124532		756.39	-0.00256618	0	1286.39	-0.00023503	0	1816.38	-0.00281113	0	2346.38	-0.00545096	0	2876.38	-0.01750457		3406.38	-0.03135384		3936.38	-0.03403053	0	
226.6	-0.00119703		756.59	-0.00243227	0	1286.59	-0.00178537	0	1816.58	-0.00366153	0	2346.58	-0.00575856	0	2876.58	-0.01723693		3406.58	-0.03229108		3936.58	-0.03465602	0	
226.8	-0.00108305		756.79	-0.00263024	0	1286.79	-0.00170012	0	1816.78	-0.00402031	0	2346.78	-0.00607174	0	2876.78	-0.01665651		3406.78	-0.03212504		3936.78	-0.03496121	0	
227	-0.0014665		756.99	-0.00339417	0	1286.99	-0.00286112	0	1816.98	-0.0038412	0	2346.98	-0.00679222	0	2876.98	-0.01715552		3406.98	-0.03200644		3936.98	-0.03680878	0	
227.2	-0.00132927		757.19	-0.003831	0	1287.19	-0.00313199	0	1817.18	-0.00423278	0	2347.18	-0.00667807	0	2877.18	-0.01653531		3407.18	-0.03177181		3937.18	-0.03777306	0	
227.4	-0.00092586		757.39	-0.00433257	0	1287.39	-0.00312798	0	1817.38	-0.00511236	0	2347.38	-0.007555	0	2877.38	-0.01589587		3407.38	-0.03079786		3937.38	-0.03806249	0	
227.6	-0.00133875		757.59	-0.0047877	0	1287.59	-0.00302816	0	1817.58	-0.00583744	0	2347.58	-0.00675219	0	2877.58	-0.01638076		3407.58	-0.03188739		3937.58	-0.0376421	0	
227.8	-0.00114429		757.79	-0.00459191	0	1287.79	-0.00328125	0	1817.78	-0.00618588	0	2347.78	-0.00686399	0	2877.78	-0.01640957		3407.78	-0.0317488		3937.78	-0.03901655	0	
228	-0.00119393		757.99	-0.00495181	0	1287.99	-0.00393433	0	1817.98	-0.00611593	0	2347.98	-0.00676402	0	2877.98	-0.01762646		3407.98	-0.03199924		3937.98	-0.03958782	0	
228.2	-0.00169268		758.19	-0.00463957	0	1288.19	-0.00337783	0	1818.18	-0.00750815	0	2348.18	-0.00664141	0	2878.18	-0.01904927		3408.18	-0.03206011		3938.18	-0.03912162	0	
228.4	-0.00235098		758.39	-0.00487964	0	1288.39	-0.00339298	0	1818.38	-0.00746116	0	2348.38	-0.00550092	0	2878.38	-0.02029395		3408.38	-0.03210914		3938.38	-0.03910502	0	
228.6	-0.00314886		758.59	-0.00463035	0	1288.59	-0.00407638	0	1818.58	-0.00741854	0	2348.58	-0.00523036	0	2878.58	-0.0212797		3408.58	-0.03152578		3938.58	-0.0401591	0	
228.8	-0.00310168		758.79	-0.00425533	0	1288.79	-0.00355498	0	1818.78	-0.00687429	0	2348.78	-0.00433558	0	2878.78	-0.02283504		3408.78	-0.03180818		3938.78	-0.03974267	0	
229	-0.00342758		758.99	-0.00503434	0	1288.99	-0.00283073	0	1818.98	-0.0065436	0	2348.98	-0.00353223	0	2878.98	-0.0232241		3408.98	-0.03212498		3938.98	-0.04010181	0	
229.2	-0.00483463		759.19	-0.00378011	0	1289.19	-0.00214369	0	1819.18	-0.00638502	0	2349.18	-0.00365349	0	2879.18	-0.02368862		3409.18	-0.03257819		3939.18	-0.03969436	0	
229.4	-0.00578327		759.39	-0.00379121	0	1289.39	-0.00221335	0	1819.38	-0.00638454	0	2349.38	-0.00296683	0	2879.38	-0.02333946		3409.38	-0.03368552		3939.38	-0.04024733	0	
229.6	-0.00705198		759.59	-0.00436183	0	1289.59	-0.00247747	0	1819.58	-0.0068217	0	2349.58	-0.00319662	0	2879.58	-0.02217016		3409.58	-0.03338744		3939.58	-0.03885917	0	
229.8	-0.00731202		759.79	-0.00450588	0	1289.79	-0.00204058	0	1819.78	-0.00682578	0	2349.78	-0.00336141	0	2879.78	-0.02101274		3409.78	-0.03279907		3939.78	-0.03920296	0	
230	-0.00738695		759.99	-0.00421057	0	1289.99	-0.00195735	0	1819.98	-0.00621258	0	2349.98	-0.00369805	0	2879.98	-0.02036		3409.98	-0.03283462		3939.98	-0.03943322	0	
230.2	-0.00649657		760.19	-0.00363425	0	1290.19	-0.00124166	0	1820.18	-0.00696699	0	2350.18	-0.00337568	0	2880.18	-0.01996543		3410.18	-0.03380947		3940.18	-0.03996008	0	
230.4	-0.00580643		760.39	-0.00283823	0	1290.39	-0.00114973	0	1820.38	-0.00688881	0	2350.38	-0.00342086	0	2880.38	-0.0205298		3410.38	-0.03399155		3940.38	-0.03959148	0	
230.6	-0.00544934		760.59	-0.00276253	0	1290.59	-0.00179184	0	1820.58	-0.0070251	0	2350.58	-0.00324685	0	2880.58	-0.02045232		3410.58	-0.03335446		3940.58	-0.03998103	0	
230.8	-0.00509451		760.79	-0.00302672	0	1290.79	-0.00152031	0	1820.78	-0.0065878	0	2350.78	-0.00350035	0	2880.78	-0.02060758		3410.78	-0.03284111		3940.78	-0.04011051	0	
231	-0.00502192		760.99	-0.00280182	0	1290.99	-0.00104977	0	1820.98	-0.00637593	0	2350.98	-0.00305789	0	2880.98	-0.02030886		3410.98	-0.03356823		3940.98	-0.04125372	0	
231.2	-0.00444387		761.19	-0.00247597	0	1291.19	-0.00138373	0	1821.18	-0.00668598	0	2351.18	-0.00401132	0	2881.18	-0.01986554		3411.18	-0.03368384		3941.18	-0.04196185	0	
231.4	-0.00377514		761.39	-0.0026703	0	1291.39	-0.00175337	0	1821.38	-0.00701526	0	2351.38	-0.00480676	0	2881.38	-0.0194804		3411.38	-0.03298381		3941.38	-0.04192197	0	
231.6	-0.00316596		761.59	-0.00156167	0	1291.59	-0.00224992	0	1821.58	-0.00696367	0	2351.58	-0.00479338	0	2881.58	-0.02029358		3411.58	-0.03330733		3941.58	-0.04198103	0	
231.8	-0.00254879		761.79	-0.00102341	0	1291.79	-0.00230856	0	1821.78	-0.00580883	0	2351.78	-0.00574297	0	2881.78	-0.02085864		3411.78	-0.03319305		3941.78	-0.04210529	0	
232	-0.00315173		761.99	-0.00126293	0	1291.99	-0.00317101	0	1821.98	-0.00605608	0	2351.98	-0.00520734	0	2881.98	-0.02189724		3411.98	-0.03226312		3941.98	-0.04146894	0	
232.2	-0.00252496		762.19	-0.0021992	0	1292.19	-0.00357132	0	1822.18	-0.00674399	0	2352.18	-0.00486471	0	2882.18	-0.02304853		3412.18	-0.03235127		3942.18	-0.04106844	0	
232.4	-0.00298255		762.39	-0.00213373	0	1292.39	-0.00460454	0	1822.38	-0.00567997	0	2352.38	-0.00544546	0	2882.38	-0.02295036		3412.38	-0.03262857		3942.38	-0.04126134	0	
232.6	-0.00280688		762.59	-0.00297847	0	1292.59	-0.00525848	0	1822.58	-0.00592667	0	2352.58	-0.00566232	0	2882.58	-0.02339302		3412.58	-0.03211083		3942.58	-0.04166189	0	
232.8	-0.00315423		762.79	-0.00325723	0	1292.79	-0.00483034	0	1822.78	-0.00629498	0	2352.78	-0.006653	0	2882.78	-0.02385343		3412.78	-0.03321665		3942.78	-0.04178162	0	
233	-0.0037037		762.99	-0.00363559	0	1292.99	-0.00492868	0	1822.98	-0.00592433	0	2352.98	-0.00652562	0	2882.98	-0.02389824		3412.98	-0.03362919		3942.98	-0.04077481	0	
233.2	-0.00365382		763.19	-0.00242696	0	1293.19	-0.00544361	0	1823.18	-0.00673952	0	2353.18	-0.00722727	0	2883.18	-0.02361242		3413.18	-0.03484355		3943.18	-0.04034685	0	
233.4	-0.00482652		763.39	-0.00246481	0	1293.39	-0.00583752	0	1823.38	-0.00748963	0	2353.38	-0.00751218	0	2883.38	-0.02313077		3413.38	-0.03502969		3943.38	-0.03957735	0	
233.6	-0.00590683		763.59	-0.00240598	0	1293.59	-0.00600934	0	1823.58	-0.00709355	0	2353.58	-0.00822636	0	2883.58	-0.02318948		3413.58	-0.03393844		3943.58	-0.03892726	0	
233.8	-0.00580755		763.79	-0.00201157	0	1293.79	-0.0055603	0	1823.78	-0.00784845	0	2353.78	-0.00782598	0	2883.78	-0.02280426		3413.78	-0.03398351		3943.78	-0.04025425	0	
234	-0.00617268		763.99	-0.00146487	0	1293.99	-0.00558928	0	1823.98	-0.00766292	0	2353.98	-0.0078381	0	2883.98	-0.02307374		3413.98	-0.03435633		3943.98	-0.04003305	0	
234.2	-0.00617964		764.19	-0.00067026	0	1294.19	-0.00562588	0	1824.18	-0.0088515	0	2354.18	-0.00787969	0	2884.18	-0.02370216		3414.18	-0.03609542		3944.18	-0.04012579	0	
234.4	-0.00642545		764.39	-0.00056554	0	1294.39	-0.00626684	0	1824.38	-0.00893132	0	2354.38	-0.007739	0	2884.38	-0.0241082		3414.38	-0.03574818		3944.38	-0.04029626	0	
234.6	-0.0069364		764.59	-0.00115082	0	1294.59	-0.00640472	0	1824.58	-0.00975644	0	2354.58	-0.00760109	0	2884.58	-0.0228966		3414.58	-0.03676022		3944.58	-0.04136567	0	
234.8	-0.00674974		764.79	-0.00090616	0	1294.79	-0.00594285	0	1824.78	-0.00995541	0	2354.78	-0.00678359	0	2884.78	-0.02397006		3414.78	-0.03765985		3944.78	-0.04269849	0	
235	-0.00659273		764.99	-0.0011161	0	1294.99	-0.00564186	0	1824.98	-0.01013513	0	2354.98	-0.0057377	0	2884.98	-0.02484089		3414.98	-0.03855929		3944.98	-0.04391332	0	
235.2	-0.00569109		765.19	-0.00071167	0	1295.19	-0.00587834	0	1825.18	-0.00985367	0	2355.18	-0.00569627	0	2885.18	-0.02520225		3415.18	-0.03811019		3945.18	-0.04522127	0	
235.4	-0.00522864		765.39	-0.0006159	0	1295.39	-0.00411005	0	1825.38	-0.00884415	0	2355.38	-0.00465444	0	2885.38	-0.0258454		3415.38	-0.03747797		3945.38	-0.04583813	0	
235.6	-0.0041843		765.59	-0.00054522	0	1295.59	-0.00388515	0	1825.58	-0.00812448	0	2355.58	-0.0040256	0	2885.58	-0.02654638		3415.58	-0.03828292		3945.58	-0.04688048	0	
235.8	-0.00460597		765.79	-0.00262614	0	1295.79	-0.00332668	0	1825.78	-0.00814341	0	2355.78	-0.00380047	0	2885.78	-0.02720999		3415.78	-0.03830396		3945.78	-0.04747747	0	
236	-0.00413132		765.99	-0.00304182	0	1295.99	-0.0031016	0	1825.98	-0.00859007	0	2355.98	-0.00374762	0	2885.98	-0.02707877		3415.98	-0.03773253		3945.98	-0.04794897	0	
236.2	-0.00413116		766.19	-0.00408596	0	1296.19	-0.00314957	0	1826.18	-0.0079097	0	2356.18	-0.0032916	0	2886.18	-0.02633308		3416.18	-0.03824755		3946.18	-0.04802172	0	
236.4	-0.00486758		766.39	-0.00520953	0	1296.39	-0.0030076	0	1826.38	-0.00753843	0	2356.38	-0.00417671	0	2886.38	-0.02539726		3416.38	-0.03802685		3946.38	-0.04818934	0	
236.6	-0.00463937		766.59	-0.00598725	0	1296.59	-0.00240495	0	1826.58	-0.00718126	0	2356.58	-0.00374171	0	2886.58	-0.02533966		3416.58	-0.03740147		3946.58	-0.04847897	0	
236.8	-0.0047849		766.79	-0.00523848	0	1296.79	-0.00168292	0	1826.78	-0.00728441	0	2356.78	-0.00505381	0	2886.78	-0.02506845		3416.78	-0.03849909		3946.78	-0.04809779	0	
237	-0.00498693		766.99	-0.00465779	0	1296.99	-0.00146842	0	1826.98	-0.00694573	0	2356.98	-0.00450654	0	2886.98	-0.02424658		3416.98	-0.03859937		3946.98	-0.04781295	0	
237.2	-0.00549434		767.19	-0.00440481	0	1297.19	-0.0014882	0	1827.18	-0.00748212	0	2357.18	-0.00593648	0	2887.18	-0.02375461		3417.18	-0.03904342		3947.18	-0.04698942	0	
237.4	-0.00727045		767.39	-0.00467799	0	1297.39	-0.00079298	0	1827.38	-0.0075108	0	2357.38	-0.00641144	0	2887.38	-0.02343073		3417.38	-0.03748563		3947.38	-0.04628839	0	
237.6	-0.00816684		767.59	-0.00511044	0	1297.59	-0.00025089	0	1827.58	-0.00713146	0	2357.58	-0.00665337	0	2887.58	-0.02318101		3417.58	-0.03754722		3947.58	-0.04623579	0	
237.8	-0.00822476		767.79	-0.00494935	0	1297.79	-0.00009822	0	1827.78	-0.00742038	0	2357.78	-0.00700738	0	2887.78	-0.02298169		3417.78	-0.03777342		3947.78	-0.04661878	0	
238	-0.00818378		767.99	-0.0043222	0	1297.99	0.00014572	0	1827.98	-0.00698027	0	2357.98	-0.0074205	0	2887.98	-0.02354103		3417.98	-0.03793478		3947.98	-0.04585584	0	
238.2	-0.00781108		768.19	-0.00419889	0	1298.19	0.00016418	0	1828.18	-0.00730369	0	2358.18	-0.00750439	0	2888.18	-0.02433616		3418.18	-0.03768187		3948.18	-0.04564228	0	
238.4	-0.00783759		768.39	-0.00465519	0	1298.39	-0.00053454	0	1828.38	-0.00653409	0	2358.38	-0.00783499	0	2888.38	-0.02447908		3418.38	-0.03625113		3948.38	-0.04601722	0	
238.6	-0.00795204		768.59	-0.00469589	0	1298.59	-0.00133426	0	1828.58	-0.00785245	0	2358.58	-0.00818989	0	2888.58	-0.02443194		3418.58	-0.03665691		3948.58	-0.04699036	0	
238.8	-0.0075859		768.79	-0.00486532	0	1298.79	-0.00054873	0	1828.78	-0.00712513	0	2358.78	-0.00771715	0	2888.78	-0.02579605		3418.78	-0.03558147		3948.78	-0.04755598	0	
239	-0.00786752		768.99	-0.00504971	0	1298.99	-0.00016979	0	1828.98	-0.00727299	0	2358.98	-0.00773611	0	2888.98	-0.02612232		3418.98	-0.03524196		3948.98	-0.04746724	0	
239.2	-0.00791064		769.19	-0.00480578	0	1299.19	0.00021325	0	1829.18	-0.00656898	0	2359.18	-0.00788401	0	2889.18	-0.02677521		3419.18	-0.03517722		3949.18	-0.0478678	0	
239.4	-0.00724578		769.39	-0.004975	0	1299.39	0.00090354	0	1829.38	-0.00637078	0	2359.38	-0.00836778	0	2889.38	-0.02733003		3419.38	-0.03497941		3949.38	-0.04809843	0	
239.6	-0.00723385		769.59	-0.005686	0	1299.59	0.00024793	0	1829.58	-0.00649769	0	2359.58	-0.00893466	0	2889.58	-0.02754826		3419.58	-0.03626162		3949.58	-0.0481342	0	
239.8	-0.00754471		769.79	-0.00652521	0	1299.79	-0.00075164	0	1829.78	-0.00715941	0	2359.78	-0.00967724	0	2889.78	-0.02758969		3419.78	-0.03642562		3949.78	-0.04767954	0	
240	-0.00680338		769.99	-0.00717926	0	1299.99	-0.00075639	0	1829.98	-0.00678295	0	2359.98	-0.010073	0	2889.98	-0.02673398		3419.98	-0.0371407		3949.98	-0.04745813	0	
240.2	-0.00722452		770.19	-0.00685804	0	1300.19	-0.00160914	0	1830.18	-0.00640819	0	2360.18	-0.01003721	0	2890.18	-0.02577305		3420.18	-0.03837038		3950.18	-0.04735107	0	
240.4	-0.00666022		770.39	-0.00719054	0	1300.39	-0.00144429	0	1830.38	-0.00607484	0	2360.38	-0.01027489	0	2890.38	-0.02651419		3420.38	-0.0389248		3950.38	-0.04768645	0	
240.6	-0.00595964		770.59	-0.00589332	0	1300.59	-0.00078283	0	1830.58	-0.00526946	0	2360.58	-0.00996997	0	2890.58	-0.02685396		3420.58	-0.04002207		3950.58	-0.04764344	0	
240.8	-0.00625733		770.79	-0.00565483	0	1300.79	-0.00111284	0	1830.78	-0.00522112	0	2360.78	-0.01051402	0	2890.78	-0.02656211		3420.78	-0.04159143		3950.78	-0.04821776	0	
241	-0.00657658		770.99	-0.00570062	0	1300.99	-0.00115682	0	1830.98	-0.0047197	0	2360.98	-0.00903069	0	2890.98	-0.02585492		3420.98	-0.04234781		3950.98	-0.04884776	0	
241.2	-0.00581869		771.19	-0.00566329	0	1301.19	-0.00130796	0	1831.18	-0.0050643	0	2361.18	-0.008687	0	2891.18	-0.0261887		3421.18	-0.04349504		3951.18	-0.04900457	0	
241.4	-0.0053463		771.39	-0.0050849	0	1301.39	-0.00121482	0	1831.38	-0.00459245	0	2361.38	-0.0083537	0	2891.38	-0.0262003		3421.38	-0.04351457		3951.38	-0.04990692	0	
241.6	-0.00494156		771.59	-0.00508593	0	1301.59	-0.00177645	0	1831.58	-0.00409928	0	2361.58	-0.0076228	0	2891.58	-0.02639004		3421.58	-0.04455276		3951.58	-0.05028709	0	
241.8	-0.00391738		771.79	-0.00431659	0	1301.79	-0.00218874	0	1831.78	-0.00414412	0	2361.78	-0.00696831	0	2891.78	-0.02734754		3421.78	-0.04467453		3951.78	-0.05117887	0	
242	-0.00364238		771.99	-0.00439393	0	1301.99	-0.00255155	0	1831.98	-0.00467601	0	2361.98	-0.00686571	0	2891.98	-0.02730617		3421.98	-0.04403468		3951.98	-0.05132751	0	
242.2	-0.002874		772.19	-0.00473672	0	1302.19	-0.00346199	0	1832.18	-0.00500992	0	2362.18	-0.00625143	0	2892.18	-0.0282927		3422.18	-0.04302053		3952.18	-0.0513921	0	
242.4	-0.00259057		772.39	-0.00491577	0	1302.39	-0.00422786	0	1832.38	-0.00565917	0	2362.38	-0.00623458	0	2892.38	-0.02818958		3422.38	-0.04206412		3952.38	-0.05173053	0	
242.6	-0.00206292		772.59	-0.00571011	0	1302.59	-0.00442048	0	1832.58	-0.00656245	0	2362.58	-0.00526974	0	2892.58	-0.02857205		3422.58	-0.04111501		3952.58	-0.05252705	0	
242.8	-0.00124523		772.79	-0.0059413	0	1302.79	-0.00322496	0	1832.78	-0.00664182	0	2362.78	-0.00493448	0	2892.78	-0.02829823		3422.78	-0.04036262		3952.78	-0.05308993	0	
243	-0.00120038		772.99	-0.00467405	0	1302.99	-0.00426099	0	1832.98	-0.0075849	0	2362.98	-0.0049228	0	2892.98	-0.02820829		3422.98	-0.04072235		3952.98	-0.05295194	0	
243.2	-0.00132736		773.19	-0.00430278	0	1303.19	-0.00500848	0	1833.18	-0.00747331	0	2363.18	-0.00496211	0	2893.18	-0.02882388		3423.18	-0.0403997		3953.18	-0.0538927	0	
243.4	-0.00102387		773.39	-0.00411525	0	1303.39	-0.00478212	0	1833.38	-0.00862261	0	2363.38	-0.00584016	0	2893.38	-0.02875213		3423.38	-0.04001392		3953.38	-0.05348437	0	
243.6	-0.00223066		773.59	-0.00465859	0	1303.59	-0.005186	0	1833.58	-0.00825447	0	2363.58	-0.00612451	0	2893.58	-0.02833508		3423.58	-0.04087857		3953.58	-0.05321696	0	
243.8	-0.00147772		773.79	-0.00482359	0	1303.79	-0.00537162	0	1833.78	-0.00878478	0	2363.78	-0.00603426	0	2893.78	-0.02869831		3423.78	-0.04123312		3953.78	-0.0533803	0	
244	-0.00194698		773.99	-0.00528756	0	1303.99	-0.00444427	0	1833.98	-0.00899516	0	2363.98	-0.00627369	0	2893.98	-0.02923048		3423.98	-0.04194148		3953.98	-0.05303147	0	
244.2	-0.00288655		774.19	-0.00376327	0	1304.19	-0.00416288	0	1834.18	-0.00900574	0	2364.18	-0.00661435	0	2894.18	-0.02917003		3424.18	-0.04269248		3954.18	-0.0529656	0	
244.4	-0.00406672		774.39	-0.00386075	0	1304.39	-0.00253599	0	1834.38	-0.00809755	0	2364.38	-0.00692048	0	2894.38	-0.02902854		3424.38	-0.04280443		3954.38	-0.0532017	0	
244.6	-0.00490766		774.59	-0.00414346	0	1304.59	-0.00124984	0	1834.58	-0.00780394	0	2364.58	-0.00726196	0	2894.58	-0.02886217		3424.58	-0.04333676		3954.58	-0.05277849	0	
244.8	-0.00611424		774.79	-0.00531673	0	1304.79	-0.00056392	0	1834.78	-0.00757624	0	2364.78	-0.00677332	0	2894.78	-0.02711017		3424.78	-0.04417976		3954.78	-0.05374853	0	
245	-0.00713472		774.99	-0.00483841	0	1304.99	0.00054545	0	1834.98	-0.00732618	0	2364.98	-0.00656893	0	2894.98	-0.02694611		3424.98	-0.04490439		3954.98	-0.05353362	0	
245.2	-0.00779477		775.19	-0.00466281	0	1305.19	0.00072454	0	1835.18	-0.00702292	0	2365.18	-0.00719954	0	2895.18	-0.02701091		3425.18	-0.04544187		3955.18	-0.05360931	0	
245.4	-0.00883653		775.39	-0.00462027	0	1305.39	-0.00005909	0	1835.38	-0.00626506	0	2365.38	-0.00763051	0	2895.38	-0.02654431		3425.38	-0.04553866		3955.38	-0.05327122	0	
245.6	-0.00936369		775.59	-0.00561024	0	1305.59	-0.00059065	0	1835.58	-0.00685905	0	2365.58	-0.00725842	0	2895.58	-0.02670156		3425.58	-0.04656341		3955.58	-0.05313672	0	
245.8	-0.00948399		775.79	-0.00544002	0	1305.79	0.00006934	0	1835.78	-0.00673164	0	2365.78	-0.00744357	0	2895.78	-0.02704179		3425.78	-0.04659524		3955.78	-0.05397992	0	
246	-0.00920663		775.99	-0.0058266	0	1305.99	0.00040404	0	1835.98	-0.00722682	0	2365.98	-0.00797537	0	2895.98	-0.02704548		3425.98	-0.04651367		3955.98	-0.05344171	0	
246.2	-0.00717059		776.19	-0.00597985	0	1306.19	-0.0004367	0	1836.18	-0.00749904	0	2366.18	-0.00785048	0	2896.18	-0.02778225		3426.18	-0.04641888		3956.18	-0.0530866	0	
246.4	-0.00625135		776.39	-0.00729611	0	1306.39	-0.00068319	0	1836.38	-0.00794725	0	2366.38	-0.00784467	0	2896.38	-0.02824812		3426.38	-0.04617548		3956.38	-0.05328317	0	
246.6	-0.00577004		776.59	-0.00713111	0	1306.59	-0.00114739	0	1836.58	-0.00725725	0	2366.58	-0.00811127	0	2896.58	-0.02924149		3426.58	-0.04584939		3956.58	-0.05429741	0	
246.8	-0.00501983		776.79	-0.00658859	0	1306.79	-0.00225557	0	1836.78	-0.00731785	0	2366.78	-0.00842513	0	2896.78	-0.02925591		3426.78	-0.04680868		3956.78	-0.05584973	0	
247	-0.00422646		776.99	-0.00588852	0	1306.99	-0.00390063	0	1836.98	-0.00749272	0	2366.98	-0.00799345	0	2896.98	-0.03060605		3426.98	-0.04701174		3956.98	-0.05580738	0	
247.2	-0.00418013		777.19	-0.00594949	0	1307.19	-0.00415569	0	1837.18	-0.0074602	0	2367.18	-0.00800694	0	2897.18	-0.03242962		3427.18	-0.04678098		3957.18	-0.05713221	0	
247.4	-0.0037067		777.39	-0.00579664	0	1307.39	-0.00366858	0	1837.38	-0.0071253	0	2367.38	-0.00846893	0	2897.38	-0.03276497		3427.38	-0.04645608		3957.38	-0.05647426	0	
247.6	-0.00316296		777.59	-0.00550002	0	1307.59	-0.00376463	0	1837.58	-0.00602977	0	2367.58	-0.0075745	0	2897.58	-0.03439624		3427.58	-0.04697592		3957.58	-0.05712904	0	
247.8	-0.00230679		777.79	-0.00482468	0	1307.79	-0.00305447	0	1837.78	-0.00608017	0	2367.78	-0.00683887	0	2897.78	-0.03570285		3427.78	-0.0467758		3957.78	-0.05698188	0	
248	-0.00324471		777.99	-0.00464622	0	1307.99	-0.00279568	0	1837.98	-0.00598523	0	2367.98	-0.00725274	0	2897.98	-0.03603018		3427.98	-0.04706707		3957.98	-0.05651139	0	
248.2	-0.00335275		778.19	-0.00357778	0	1308.19	-0.00262736	0	1838.18	-0.00469814	0	2368.18	-0.00841479	0	2898.18	-0.03557281		3428.18	-0.04748324		3958.18	-0.05730353	0	
248.4	-0.00395197		778.39	-0.00393926	0	1308.39	-0.00211383	0	1838.38	-0.00427359	0	2368.38	-0.00858327	0	2898.38	-0.03553337		3428.38	-0.04755952		3958.38	-0.05763422	0	
248.6	-0.00453919		778.59	-0.00378342	0	1308.59	-0.00187712	0	1838.58	-0.0052172	0	2368.58	-0.00885679	0	2898.58	-0.03447723		3428.58	-0.04737775		3958.58	-0.05711747	0	
248.8	-0.00459834		778.79	-0.00383461	0	1308.79	-0.00216785	0	1838.78	-0.0044207	0	2368.78	-0.00896281	0	2898.78	-0.03266051		3428.78	-0.04767249		3958.78	-0.05788831	0	
249	-0.00577821		778.99	-0.00338044	0	1308.99	-0.00265556	0	1838.98	-0.0037898	0	2368.98	-0.00986529	0	2898.98	-0.03375409		3428.98	-0.04766802		3958.98	-0.05704032	0	
249.2	-0.00576715		779.19	-0.00390077	0	1309.19	-0.00299218	0	1839.18	-0.00348257	0	2369.18	-0.00966176	0	2899.18	-0.0332761		3429.18	-0.04706053		3959.18	-0.0576446	0	
249.4	-0.00581107		779.39	-0.00386288	0	1309.39	-0.00325886	0	1839.38	-0.00345904	0	2369.38	-0.00940454	0	2899.38	-0.03358041		3429.38	-0.0468344		3959.38	-0.0569942	0	
249.6	-0.00600353		779.59	-0.00398706	0	1309.59	-0.00201158	0	1839.58	-0.00377107	0	2369.58	-0.00992037	0	2899.58	-0.03351414		3429.58	-0.04731869		3959.58	-0.05700881	0	
249.8	-0.0063712		779.79	-0.00351919	0	1309.79	-0.00119569	0	1839.78	-0.00335348	0	2369.78	-0.01005545	0	2899.78	-0.03347321		3429.78	-0.04704954		3959.78	-0.05635605	0	
250	-0.00614436		779.99	-0.00417462	0	1309.99	-0.00116937	0	1839.98	-0.00416922	0	2369.98	-0.01036481	0	2899.98	-0.03379691		3429.98	-0.04761153		3959.98	-0.05616475	0	
250.2	-0.0054921		780.19	-0.00509898	0	1310.19	-0.00180682	0	1840.18	-0.0042973	0	2370.18	-0.01058489	0	2900.18	-0.034437		3430.18	-0.04743068		3960.18	-0.05672002	0	
250.4	-0.00658209		780.39	-0.00522021	0	1310.39	-0.00154497	0	1840.38	-0.0045472	0	2370.38	-0.01040045	0	2900.38	-0.03481858		3430.38	-0.04778037		3960.38	-0.056757	0	
250.6	-0.0066895		780.59	-0.0038821	0	1310.59	-0.00193637	0	1840.58	-0.00461081	0	2370.58	-0.01000249	0	2900.58	-0.036091		3430.58	-0.04848406		3960.58	-0.05850067	0	
250.8	-0.00573629		780.79	-0.00367	0	1310.79	-0.0019114	0	1840.78	-0.00499673	0	2370.78	-0.00976304	0	2900.78	-0.03612672		3430.78	-0.04869446		3960.78	-0.05928096	0	
251	-0.00490312		780.99	-0.00326763	0	1310.99	-0.00187664	0	1840.98	-0.00495453	0	2370.98	-0.00968151	0	2900.98	-0.03630557		3430.98	-0.04844527		3960.98	-0.05855386	0	
251.2	-0.00539326		781.19	-0.00260543	0	1311.19	-0.00077393	0	1841.18	-0.00501854	0	2371.18	-0.0094973	0	2901.18	-0.03605981		3431.18	-0.04818706		3961.18	-0.05920475	0	
251.4	-0.00570023		781.39	-0.00221869	0	1311.39	-0.00037021	0	1841.38	-0.00484527	0	2371.38	-0.00979796	0	2901.38	-0.03477802		3431.38	-0.04808607		3961.38	-0.05857867	0	
251.6	-0.0054357		781.59	-0.00192361	0	1311.59	-0.00041599	0	1841.58	-0.00505155	0	2371.58	-0.00911245	0	2901.58	-0.03539403		3431.58	-0.04919307		3961.58	-0.05873245	0	
251.8	-0.00491746		781.79	-0.00190426	0	1311.79	-0.000211	0	1841.78	-0.00491632	0	2371.78	-0.00926497	0	2901.78	-0.03445691		3431.78	-0.04949798		3961.78	-0.05829703	0	
252	-0.00479344		781.99	-0.0019018	0	1311.99	-0.00046317	0	1841.98	-0.00535331	0	2371.98	-0.01034097	0	2901.98	-0.03343431		3431.98	-0.05064201		3961.98	-0.05865249	0	
252.2	-0.00505443		782.19	-0.00111562	0	1312.19	-0.00098037	0	1842.18	-0.00535219	0	2372.18	-0.01056607	0	2902.18	-0.03206424		3432.18	-0.05154485		3962.18	-0.05942822	0	
252.4	-0.00474162		782.39	-0.00197054	0	1312.39	-0.00166715	0	1842.38	-0.00642503	0	2372.38	-0.01053381	0	2902.38	-0.03182497		3432.38	-0.05169697		3962.38	-0.05954274	0	
252.6	-0.00480205		782.59	-0.00258712	0	1312.59	-0.00205866	0	1842.58	-0.00697802	0	2372.58	-0.01029287	0	2902.58	-0.03040739		3432.58	-0.05152042		3962.58	-0.06057763	0	
252.8	-0.00425139		782.79	-0.00387867	0	1312.79	-0.00300342	0	1842.78	-0.0063602	0	2372.78	-0.00984	0	2902.78	-0.03073029		3432.78	-0.05170005		3962.78	-0.06147858	0	
253	-0.00448608		782.99	-0.00458285	0	1312.99	-0.00353146	0	1842.98	-0.00721327	0	2372.98	-0.00962108	0	2902.98	-0.03181709		3432.98	-0.0516457		3962.98	-0.06091596	0	
253.2	-0.00498491		783.19	-0.00490156	0	1313.19	-0.00371269	0	1843.18	-0.0077914	0	2373.18	-0.0093239	0	2903.18	-0.03196271		3433.18	-0.05108604		3963.18	-0.06138479	0	
253.4	-0.00616757		783.39	-0.00491054	0	1313.39	-0.00460513	0	1843.38	-0.00738455	0	2373.38	-0.00945128	0	2903.38	-0.032389		3433.38	-0.05108245		3963.38	-0.06127851	0	
253.6	-0.0064335		783.59	-0.00548433	0	1313.59	-0.00429817	0	1843.58	-0.00791572	0	2373.58	-0.00904215	0	2903.58	-0.03298718		3433.58	-0.05116314		3963.58	-0.06160012	0	
253.8	-0.00702365		783.79	-0.00682959	0	1313.79	-0.00507056	0	1843.78	-0.00814842	0	2373.78	-0.00851025	0	2903.78	-0.03475532		3433.78	-0.0509935		3963.78	-0.06191677	0	
254	-0.00642761		783.99	-0.00810729	0	1313.99	-0.00470083	0	1843.98	-0.00743705	0	2373.98	-0.00836522	0	2903.98	-0.03614305		3433.98	-0.05104821		3963.98	-0.06300865	0	
254.2	-0.0077266		784.19	-0.00818677	0	1314.19	-0.0044403	0	1844.18	-0.00715271	0	2374.18	-0.00770273	0	2904.18	-0.0378807		3434.18	-0.05056442		3964.18	-0.0629689	0	
254.4	-0.00759375		784.39	-0.00793917	0	1314.39	-0.00437417	0	1844.38	-0.00744377	0	2374.38	-0.00735141	0	2904.38	-0.03920657		3434.38	-0.05035497		3964.38	-0.06355068	0	
254.6	-0.00679052		784.59	-0.00726331	0	1314.59	-0.00401319	0	1844.58	-0.00640574	0	2374.58	-0.00704452	0	2904.58	-0.04090818		3434.58	-0.04975223		3964.58	-0.06386598	0	
254.8	-0.00714071		784.79	-0.00699944	0	1314.79	-0.00258467	0	1844.78	-0.00566181	0	2374.78	-0.00821889	0	2904.78	-0.04020472		3434.78	-0.0489681		3964.78	-0.06307796	0	
255	-0.00713773		784.99	-0.00752522	0	1314.99	-0.00278935	0	1844.98	-0.0057886	0	2374.98	-0.00863889	0	2904.98	-0.03988157		3434.98	-0.04872412		3964.98	-0.06164612	0	
255.2	-0.00794894		785.19	-0.00700233	0	1315.19	-0.00263224	0	1845.18	-0.00517885	0	2375.18	-0.00898698	0	2905.18	-0.04017744		3435.18	-0.04901877		3965.18	-0.06189878	0	
255.4	-0.00783622		785.39	-0.00718962	0	1315.39	-0.00269738	0	1845.38	-0.00532814	0	2375.38	-0.00993565	0	2905.38	-0.04039787		3435.38	-0.0494496		3965.38	-0.06185304	0	
255.6	-0.00722013		785.59	-0.00712361	0	1315.59	-0.00266856	0	1845.58	-0.00539212	0	2375.58	-0.00967036	0	2905.58	-0.04044559		3435.58	-0.04956547		3965.58	-0.06206383	0	
255.8	-0.00694521		785.79	-0.00752462	0	1315.79	-0.00371181	0	1845.78	-0.00488989	0	2375.78	-0.01064187	0	2905.78	-0.03988456		3435.78	-0.04934497		3965.78	-0.06161232	0	
256	-0.00683576		785.99	-0.00746214	0	1315.99	-0.00452076	0	1845.98	-0.00520533	0	2375.98	-0.01145287	0	2905.98	-0.03873879		3435.98	-0.04962219		3965.98	-0.06232429	0	
256.2	-0.0073429		786.19	-0.00723298	0	1316.19	-0.00473212	0	1846.18	-0.00478329	0	2376.18	-0.01207898	0	2906.18	-0.03881309		3436.18	-0.05060355		3966.18	-0.06324762	0	
256.4	-0.00681442		786.39	-0.00798816	0	1316.39	-0.00530206	0	1846.38	-0.00463392	0	2376.38	-0.01339311	0	2906.38	-0.03928395		3436.38	-0.05073529		3966.38	-0.0640293	0	
256.6	-0.00658525		786.59	-0.00819017	0	1316.59	-0.00543009	0	1846.58	-0.00466199	0	2376.58	-0.01331272	0	2906.58	-0.03868317		3436.58	-0.05123881		3966.58	-0.06530728	0	
256.8	-0.00598716		786.79	-0.00770201	0	1316.79	-0.00589708	0	1846.78	-0.00469034	0	2376.78	-0.01377927	0	2906.78	-0.03825274		3436.78	-0.05183862		3966.78	-0.06495124	0	
257	-0.00605715		786.99	-0.008173	0	1316.99	-0.00596896	0	1846.98	-0.00489354	0	2376.98	-0.01448772	0	2906.98	-0.03808897		3436.98	-0.05367678		3966.98	-0.06436566	0	
257.2	-0.00708226		787.19	-0.00754164	0	1317.19	-0.00584749	0	1847.18	-0.00533858	0	2377.18	-0.01426103	0	2907.18	-0.03783047		3437.18	-0.05409561		3967.18	-0.06496145	0	
257.4	-0.00696377		787.39	-0.00670759	0	1317.39	-0.00655216	0	1847.38	-0.00534067	0	2377.38	-0.01355137	0	2907.38	-0.03832053		3437.38	-0.05429324		3967.38	-0.06573324	0	
257.6	-0.006333		787.59	-0.00725111	0	1317.59	-0.00592262	0	1847.58	-0.00610508	0	2377.58	-0.01292134	0	2907.58	-0.03923563		3437.58	-0.05451425		3967.58	-0.06547735	0	
257.8	-0.00663435		787.79	-0.00707793	0	1317.79	-0.00503386	0	1847.78	-0.00654483	0	2377.78	-0.01304509	0	2907.78	-0.04010458		3437.78	-0.05546438		3967.78	-0.06524908	0	
258	-0.00645109		787.99	-0.00615459	0	1317.99	-0.00349296	0	1847.98	-0.00607566	0	2377.98	-0.01249511	0	2907.98	-0.04027237		3437.98	-0.0555925		3967.98	-0.06447867	0	
258.2	-0.00691478		788.19	-0.00475454	0	1318.19	-0.00278036	0	1848.18	-0.00649144	0	2378.18	-0.01169144	0	2908.18	-0.04074483		3438.18	-0.05526215		3968.18	-0.06332071	0	
258.4	-0.00608837		788.39	-0.0044755	0	1318.39	-0.00170149	0	1848.38	-0.00671206	0	2378.38	-0.01046851	0	2908.38	-0.04079129		3438.38	-0.05517534		3968.38	-0.06304208	0	
258.6	-0.00582226		788.59	-0.00417852	0	1318.59	-0.00086212	0	1848.58	-0.00685236	0	2378.58	-0.0101791	0	2908.58	-0.04057051		3438.58	-0.05551556		3968.58	-0.06204865	0	
258.8	-0.00577828		788.79	-0.00356018	0	1318.79	-0.00070684	0	1848.78	-0.00749058	0	2378.78	-0.00994731	0	2908.78	-0.04009233		3438.78	-0.0552637		3968.78	-0.06220013	0	
259	-0.00512445		788.99	-0.00390227	0	1318.99	-0.00172614	0	1848.98	-0.00794578	0	2378.98	-0.00902699	0	2908.98	-0.03998871		3438.98	-0.05462386		3968.98	-0.06145826	0	
259.2	-0.00554805		789.19	-0.00279511	0	1319.19	-0.00220103	0	1849.18	-0.00724133	0	2379.18	-0.00850229	0	2909.18	-0.04127599		3439.18	-0.0545056		3969.18	-0.0618208	0	
259.4	-0.00507362		789.39	-0.0032831	0	1319.39	-0.00189669	0	1849.38	-0.00812691	0	2379.38	-0.0080974	0	2909.38	-0.04128607		3439.38	-0.0546746		3969.38	-0.06173437	0	
259.6	-0.0054127		789.59	-0.00347788	0	1319.59	-0.00228777	0	1849.58	-0.00842646	0	2379.58	-0.0075492	0	2909.58	-0.04001125		3439.58	-0.05364771		3969.58	-0.06187375	0	
259.8	-0.0053246		789.79	-0.00339954	0	1319.79	-0.00372917	0	1849.78	-0.00808588	0	2379.78	-0.00794319	0	2909.78	-0.03984564		3439.78	-0.05368504		3969.78	-0.06225737	0	
260	-0.00556367		789.99	-0.00403485	0	1319.99	-0.00353771	0	1849.98	-0.00854629	0	2379.98	-0.00884447	0	2909.98	-0.03937961		3439.98	-0.05329383		3969.98	-0.06338425	0	
260.2	-0.00593161		790.19	-0.00473973	0	1320.19	-0.00352276	0	1850.18	-0.00755326	0	2380.18	-0.00916837	0	2910.18	-0.03959061		3440.18	-0.05352802		3970.18	-0.06395545	0	
260.4	-0.00589167		790.39	-0.00623002	0	1320.39	-0.00387762	0	1850.38	-0.00695068	0	2380.38	-0.00909631	0	2910.38	-0.03945401		3440.38	-0.0530699		3970.38	-0.06479733	0	
260.6	-0.00580801		790.59	-0.00672658	0	1320.59	-0.00292613	0	1850.58	-0.00686155	0	2380.58	-0.00825114	0	2910.58	-0.03943364		3440.58	-0.0529113		3970.58	-0.06541865	0	
260.8	-0.00571168		790.79	-0.00753388	0	1320.79	-0.00300123	0	1850.78	-0.00686628	0	2380.78	-0.00856146	0	2910.78	-0.03924776		3440.78	-0.05314338		3970.78	-0.06590976	0	
261	-0.00669875		790.99	-0.00844572	0	1320.99	-0.00231148	0	1850.98	-0.00682699	0	2380.98	-0.00870897	0	2910.98	-0.03995594		3440.98	-0.05396247		3970.98	-0.06637431	0	
261.2	-0.00700118		791.19	-0.00748817	0	1321.19	-0.00298082	0	1851.18	-0.00746992	0	2381.18	-0.00837963	0	2911.18	-0.04024311		3441.18	-0.05339367		3971.18	-0.06733259	0	
261.4	-0.00667548		791.39	-0.00710646	0	1321.39	-0.00281632	0	1851.38	-0.00715508	0	2381.38	-0.00874861	0	2911.38	-0.04059291		3441.38	-0.05374345		3971.38	-0.06788513	0	
261.6	-0.00665106		791.59	-0.0076763	0	1321.59	-0.00202045	0	1851.58	-0.00682224	0	2381.58	-0.00924666	0	2911.58	-0.0409265		3441.58	-0.05333435		3971.58	-0.0679137	0	
261.8	-0.0065946		791.79	-0.00754015	0	1321.79	-0.00195514	0	1851.78	-0.00599071	0	2381.78	-0.00961945	0	2911.78	-0.04142471		3441.78	-0.05415928		3971.78	-0.06825408	0	
262	-0.00572603		791.99	-0.00770526	0	1321.99	-0.00224047	0	1851.98	-0.00517725	0	2381.98	-0.00952197	0	2911.98	-0.04200404		3441.98	-0.05420096		3971.98	-0.06811162	0	
262.2	-0.00465077		792.19	-0.00754003	0	1322.19	-0.0027043	0	1852.18	-0.00455674	0	2382.18	-0.00932482	0	2912.18	-0.04203049		3442.18	-0.05412975		3972.18	-0.06772685	0	
262.4	-0.00388917		792.39	-0.00779887	0	1322.39	-0.00274799	0	1852.38	-0.00427316	0	2382.38	-0.00961052	0	2912.38	-0.04281908		3442.38	-0.05538064		3972.38	-0.06785549	0	
262.6	-0.00317261		792.59	-0.00719296	0	1322.59	-0.00272469	0	1852.58	-0.00508189	0	2382.58	-0.01012057	0	2912.58	-0.04352604		3442.58	-0.05629794		3972.58	-0.06736235	0	
262.8	-0.00287617		792.79	-0.00549689	0	1322.79	-0.00335183	0	1852.78	-0.00450268	0	2382.78	-0.01039271	0	2912.78	-0.04437516		3442.78	-0.0566117		3972.78	-0.0678261	0	
263	-0.00285764		792.99	-0.00543503	0	1322.99	-0.0033878	0	1852.98	-0.00410665	0	2382.98	-0.01118812	0	2912.98	-0.04478575		3442.98	-0.05834886		3972.98	-0.06735398	0	
263.2	-0.0035517		793.19	-0.00452896	0	1323.19	-0.00389392	0	1853.18	-0.00338298	0	2383.18	-0.01144745	0	2913.18	-0.04570815		3443.18	-0.05955987		3973.18	-0.06695774	0	
263.4	-0.00342185		793.39	-0.00466786	0	1323.39	-0.00378357	0	1853.38	-0.00406787	0	2383.38	-0.01136123	0	2913.38	-0.04463937		3443.38	-0.06021887		3973.38	-0.0661646	0	
263.6	-0.00408713		793.59	-0.00379335	0	1323.59	-0.00390933	0	1853.58	-0.00489864	0	2383.58	-0.01150758	0	2913.58	-0.04353089		3443.58	-0.05951299		3973.58	-0.06557574	0	
263.8	-0.00451206		793.79	-0.00366949	0	1323.79	-0.00518024	0	1853.78	-0.00592393	0	2383.78	-0.01084556	0	2913.78	-0.04253373		3443.78	-0.06000516		3973.78	-0.06526167	0	
264	-0.00570183		793.99	-0.00432741	0	1323.99	-0.00579468	0	1853.98	-0.00666596	0	2383.98	-0.01061342	0	2913.98	-0.04126062		3443.98	-0.05976419		3973.98	-0.06473209	0	
264.2	-0.00680551		794.19	-0.00381788	0	1324.19	-0.006336	0	1854.18	-0.00694	0	2384.18	-0.01019358	0	2914.18	-0.04175448		3444.18	-0.06000767		3974.18	-0.06464646	0	
264.4	-0.00779973		794.39	-0.00332997	0	1324.39	-0.00635601	0	1854.38	-0.00767938	0	2384.38	-0.0100339	0	2914.38	-0.04263555		3444.38	-0.05980964		3974.38	-0.06490726	0	
264.6	-0.00827269		794.59	-0.00274975	0	1324.59	-0.00641681	0	1854.58	-0.00858519	0	2384.58	-0.01054517	0	2914.58	-0.04296577		3444.58	-0.05997842		3974.58	-0.06557824	0	
264.8	-0.00901172		794.79	-0.0031751	0	1324.79	-0.00675404	0	1854.78	-0.00929378	0	2384.78	-0.01064838	0	2914.78	-0.0431367		3444.78	-0.05977799		3974.78	-0.06601836	0	
265	-0.00957915		794.99	-0.0024582	0	1324.99	-0.00653664	0	1854.98	-0.00910389	0	2384.98	-0.01041279	0	2914.98	-0.04307609		3444.98	-0.06020757		3974.98	-0.06581428	0	
265.2	-0.01014234		795.19	-0.00251644	0	1325.19	-0.0071352	0	1855.18	-0.00949824	0	2385.18	-0.01024245	0	2915.18	-0.044005		3445.18	-0.06036307		3975.18	-0.06657808	0	
265.4	-0.00963885		795.39	-0.00360079	0	1325.39	-0.00663392	0	1855.38	-0.00865549	0	2385.38	-0.01094783	0	2915.38	-0.04534831		3445.38	-0.06081486		3975.38	-0.06689394	0	
265.6	-0.0097957		795.59	-0.00461152	0	1325.59	-0.0070149	0	1855.58	-0.00799202	0	2385.58	-0.0105697	0	2915.58	-0.04584542		3445.58	-0.06038735		3975.58	-0.0672567	0	
265.8	-0.00909277		795.79	-0.00531651	0	1325.79	-0.00724605	0	1855.78	-0.00752808	0	2385.78	-0.01084294	0	2915.78	-0.0460226		3445.78	-0.06141781		3975.78	-0.06757913	0	
266	-0.00795343		795.99	-0.00555065	0	1325.99	-0.006119	0	1855.98	-0.0074854	0	2385.98	-0.01064068	0	2915.98	-0.04680723		3445.98	-0.06129373		3975.98	-0.06884667	0	
266.2	-0.00745927		796.19	-0.00506955	0	1326.19	-0.00561451	0	1856.18	-0.00680885	0	2386.18	-0.01061624	0	2916.18	-0.04711154		3446.18	-0.06118638		3976.18	-0.06928239	0	
266.4	-0.00710982		796.39	-0.00567308	0	1326.39	-0.00432677	0	1856.38	-0.00686805	0	2386.38	-0.01163831	0	2916.38	-0.04807922		3446.38	-0.06259932		3976.38	-0.06933972	0	
266.6	-0.00713066		796.59	-0.00474692	0	1326.59	-0.00317534	0	1856.58	-0.00701486	0	2386.58	-0.0111793	0	2916.58	-0.04832702		3446.58	-0.06248966		3976.58	-0.06933761	0	
266.8	-0.00681365		796.79	-0.00441016	0	1326.79	-0.00322294	0	1856.78	-0.00645401	0	2386.78	-0.01176267	0	2916.78	-0.04892902		3446.78	-0.06225457		3976.78	-0.07043889	0	
267	-0.00634897		796.99	-0.00502933	0	1326.99	-0.00257933	0	1856.98	-0.00586025	0	2386.98	-0.01210164	0	2916.98	-0.0482726		3446.98	-0.06223323		3976.98	-0.07094158	0	
267.2	-0.00631962		797.19	-0.00513611	0	1327.19	-0.00313719	0	1857.18	-0.00607919	0	2387.18	-0.01150443	0	2917.18	-0.04775646		3447.18	-0.06055249		3977.18	-0.07142704	0	
267.4	-0.00545491		797.39	-0.00478621	0	1327.39	-0.00287366	0	1857.38	-0.00701585	0	2387.38	-0.01121583	0	2917.38	-0.04627839		3447.38	-0.06004857		3977.38	-0.07180143	0	
267.6	-0.00537281		797.59	-0.00386264	0	1327.59	-0.00314642	0	1857.58	-0.00791739	0	2387.58	-0.01135511	0	2917.58	-0.04489864		3447.58	-0.05921648		3977.58	-0.07265278	0	
267.8	-0.0058562		797.79	-0.0045429	0	1327.79	-0.0036349	0	1857.78	-0.00844388	0	2387.78	-0.01135736	0	2917.78	-0.04396814		3447.78	-0.05935014		3977.78	-0.07407121	0	
268	-0.00627776		797.99	-0.00422947	0	1327.99	-0.00395701	0	1857.98	-0.00802243	0	2387.98	-0.01174012	0	2917.98	-0.04437418		3447.98	-0.05870142		3977.98	-0.07473955	0	
268.2	-0.00639994		798.19	-0.00361353	0	1328.19	-0.00375384	0	1858.18	-0.0075987	0	2388.18	-0.01305319	0	2918.18	-0.04425679		3448.18	-0.05854547		3978.18	-0.07639158	0	
268.4	-0.0067321		798.39	-0.00347583	0	1328.39	-0.00367986	0	1858.38	-0.00786575	0	2388.38	-0.01358865	0	2918.38	-0.04428084		3448.38	-0.05863639		3978.38	-0.07721179	0	
268.6	-0.00708296		798.59	-0.00401917	0	1328.59	-0.00360295	0	1858.58	-0.00799003	0	2388.58	-0.01328668	0	2918.58	-0.04405674		3448.58	-0.05990984		3978.58	-0.07868453	0	
268.8	-0.0078069		798.79	-0.00440919	0	1328.79	-0.00392382	0	1858.78	-0.00697098	0	2388.78	-0.01202196	0	2918.78	-0.04420238		3448.78	-0.06045089		3978.78	-0.07879911	0	
269	-0.00712158		798.99	-0.00468004	0	1328.99	-0.00366045	0	1858.98	-0.00673615	0	2388.98	-0.01215499	0	2918.98	-0.0444981		3448.98	-0.0619211		3978.98	-0.07862293	0	
269.2	-0.00755953		799.19	-0.0061901	0	1329.19	-0.00403764	0	1859.18	-0.00671613	0	2389.18	-0.01170533	0	2919.18	-0.04593994		3449.18	-0.06204808		3979.18	-0.07869969	0	
269.4	-0.00601356		799.39	-0.0070632	0	1329.39	-0.00459541	0	1859.38	-0.00530927	0	2389.38	-0.01174255	0	2919.38	-0.0461563		3449.38	-0.06288509		3979.38	-0.07848168	0	
269.6	-0.00577261		799.59	-0.00704182	0	1329.59	-0.00456635	0	1859.58	-0.00516116	0	2389.58	-0.01037965	0	2919.58	-0.04561226		3449.58	-0.06338089		3979.58	-0.07878687	0	
269.8	-0.00565091		799.79	-0.00757878	0	1329.79	-0.00405248	0	1859.78	-0.00488341	0	2389.78	-0.01056302	0	2919.78	-0.04609832		3449.78	-0.06403606		3979.78	-0.07922115	0	
270	-0.00603295		799.99	-0.00750958	0	1329.99	-0.00445323	0	1859.98	-0.00446407	0	2389.98	-0.00967214	0	2919.98	-0.04668981		3449.98	-0.06438368		3979.98	-0.07919657	0	
270.2	-0.00621483		800.19	-0.00755159	0	1330.19	-0.00448819	0	1860.18	-0.0036836	0	2390.18	-0.00953151	0	2920.18	-0.04692603		3450.18	-0.06503577		3980.18	-0.07799885	0	
270.4	-0.00590936		800.39	-0.00807822	0	1330.39	-0.004734	0	1860.38	-0.00427803	0	2390.38	-0.00940043	0	2920.38	-0.04722831		3450.38	-0.06590216		3980.38	-0.07653211	0	
270.6	-0.00626513		800.59	-0.00729811	0	1330.59	-0.00510873	0	1860.58	-0.00487172	0	2390.58	-0.00874781	0	2920.58	-0.04695451		3450.58	-0.0658769		3980.58	-0.07533567	0	
270.8	-0.0058684		800.79	-0.00712756	0	1330.79	-0.00509457	0	1860.78	-0.00528254	0	2390.78	-0.00925287	0	2920.78	-0.04740686		3450.78	-0.06531147		3980.78	-0.07503581	0	
271	-0.00648142		800.99	-0.0070691	0	1330.99	-0.00514272	0	1860.98	-0.00548846	0	2390.98	-0.01039547	0	2920.98	-0.04644189		3450.98	-0.0656419		3980.98	-0.0756386	0	
271.2	-0.00572811		801.19	-0.00763827	0	1331.19	-0.00590497	0	1861.18	-0.00655562	0	2391.18	-0.01045752	0	2921.18	-0.04606016		3451.18	-0.06561744		3981.18	-0.07576199	0	
271.4	-0.00599522		801.39	-0.00650016	0	1331.39	-0.00510257	0	1861.38	-0.00678396	0	2391.38	-0.0109602	0	2921.38	-0.04592499		3451.38	-0.0657632		3981.38	-0.0756011	0	
271.6	-0.00634181		801.59	-0.00660001	0	1331.59	-0.00469778	0	1861.58	-0.00644239	0	2391.58	-0.0123777	0	2921.58	-0.04596738		3451.58	-0.0652727		3981.58	-0.07618078	0	
271.8	-0.00739027		801.79	-0.00733656	0	1331.79	-0.0043274	0	1861.78	-0.00615014	0	2391.78	-0.01351055	0	2921.78	-0.04642864		3451.78	-0.06580081		3981.78	-0.07723918	0	
272	-0.00752124		801.99	-0.00751468	0	1331.99	-0.00440417	0	1861.98	-0.00613259	0	2391.98	-0.01373228	0	2921.98	-0.04651345		3451.98	-0.06549136		3981.98	-0.07866003	0	
272.2	-0.00782831		802.19	-0.00720141	0	1332.19	-0.0043785	0	1862.18	-0.00660626	0	2392.18	-0.01425705	0	2922.18	-0.04643584		3452.18	-0.06576262		3982.18	-0.07981852	0	
272.4	-0.00781802		802.39	-0.00713264	0	1332.39	-0.0041059	0	1862.38	-0.0068055	0	2392.38	-0.01364545	0	2922.38	-0.04700375		3452.38	-0.06626564		3982.38	-0.08033121	0	
272.6	-0.00748854		802.59	-0.007596	0	1332.59	-0.00427219	0	1862.58	-0.0061712	0	2392.58	-0.01249033	0	2922.58	-0.04727718		3452.58	-0.06659159		3982.58	-0.08080335	0	
272.8	-0.0074932		802.79	-0.00750046	0	1332.79	-0.00426313	0	1862.78	-0.00572939	0	2392.78	-0.01207037	0	2922.78	-0.04763228		3452.78	-0.06622387		3982.78	-0.07944555	0	
273	-0.00595966		802.99	-0.00764835	0	1332.99	-0.00437494	0	1862.98	-0.00602425	0	2392.98	-0.01172128	0	2922.98	-0.04830268		3452.98	-0.06607607		3982.98	-0.07880839	0	
273.2	-0.00568141		803.19	-0.00764346	0	1333.19	-0.00433432	0	1863.18	-0.00606367	0	2393.18	-0.01024452	0	2923.18	-0.04853663		3453.18	-0.0647573		3983.18	-0.07902286	0	
273.4	-0.00530667		803.39	-0.00671981	0	1333.39	-0.00587137	0	1863.38	-0.00583549	0	2393.38	-0.00944622	0	2923.38	-0.04843994		3453.38	-0.06464629		3983.38	-0.07957135	0	
273.6	-0.00542835		803.59	-0.00585813	0	1333.59	-0.00574569	0	1863.58	-0.00632098	0	2393.58	-0.00902911	0	2923.58	-0.04946834		3453.58	-0.06445838		3983.58	-0.07960048	0	
273.8	-0.00644433		803.79	-0.00588561	0	1333.79	-0.00656097	0	1863.78	-0.00663045	0	2393.78	-0.00888417	0	2923.78	-0.05010525		3453.78	-0.06415834		3983.78	-0.07937371	0	
274	-0.0062948		803.99	-0.0053014	0	1333.99	-0.00644844	0	1863.98	-0.00652471	0	2393.98	-0.00831726	0	2923.98	-0.05026099		3453.98	-0.06396497		3983.98	-0.07828411	0	
274.2	-0.00589645		804.19	-0.00521464	0	1334.19	-0.0059638	0	1864.18	-0.00658438	0	2394.18	-0.0084781	0	2924.18	-0.05061347		3454.18	-0.06395172		3984.18	-0.07796195	0	
274.4	-0.00581178		804.39	-0.00577725	0	1334.39	-0.00674162	0	1864.38	-0.00761747	0	2394.38	-0.00833447	0	2924.38	-0.05036396		3454.38	-0.06495514		3984.38	-0.0768781	0	
274.6	-0.00547419		804.59	-0.0062693	0	1334.59	-0.00663033	0	1864.58	-0.0078574	0	2394.58	-0.00870962	0	2924.58	-0.04948885		3454.58	-0.06568406		3984.58	-0.07656626	0	
274.8	-0.00576845		804.79	-0.00737192	0	1334.79	-0.00545929	0	1864.78	-0.00781904	0	2394.78	-0.00942062	0	2924.78	-0.04954511		3454.78	-0.06585375		3984.78	-0.07674371	0	
275	-0.00674575		804.99	-0.00826144	0	1334.99	-0.00557609	0	1864.98	-0.00785771	0	2394.98	-0.00989224	0	2924.98	-0.04901307		3454.98	-0.06697487		3984.98	-0.07755666	0	
275.2	-0.00558418		805.19	-0.00930609	0	1335.19	-0.00535513	0	1865.18	-0.00841786	0	2395.18	-0.00979777	0	2925.18	-0.0489438		3455.18	-0.06669479		3985.18	-0.07723755	0	
275.4	-0.00656653		805.39	-0.0088006	0	1335.39	-0.00466681	0	1865.38	-0.00785569	0	2395.38	-0.01125969	0	2925.38	-0.04931846		3455.38	-0.06694281		3985.38	-0.07733046	0	
275.6	-0.00615464		805.59	-0.00986993	0	1335.59	-0.00471832	0	1865.58	-0.00727163	0	2395.58	-0.01273609	0	2925.58	-0.04965868		3455.58	-0.06683462		3985.58	-0.07797468	0	
275.8	-0.00649978		805.79	-0.0110985	0	1335.79	-0.00517102	0	1865.78	-0.00718159	0	2395.78	-0.0133581	0	2925.78	-0.0498186		3455.78	-0.06702056		3985.78	-0.07844246	0	
276	-0.00659765		805.99	-0.01201578	0	1335.99	-0.00541371	0	1865.98	-0.00721391	0	2395.98	-0.01345616	0	2925.98	-0.05023643		3455.98	-0.06706535		3985.98	-0.07926733	0	
276.2	-0.00679577		806.19	-0.01158473	0	1336.19	-0.00542502	0	1866.18	-0.0066907	0	2396.18	-0.01396102	0	2926.18	-0.05124302		3456.18	-0.06730478		3986.18	-0.07942319	0	
276.4	-0.00655975		806.39	-0.01147512	0	1336.39	-0.00528727	0	1866.38	-0.0055276	0	2396.38	-0.01362791	0	2926.38	-0.05113712		3456.38	-0.06811648		3986.38	-0.07995685	0	
276.6	-0.00630583		806.59	-0.01130621	0	1336.59	-0.00610623	0	1866.58	-0.00501977	0	2396.58	-0.01362145	0	2926.58	-0.05137204		3456.58	-0.06840832		3986.58	-0.07971717	0	
276.8	-0.00648885		806.79	-0.01057915	0	1336.79	-0.00618016	0	1866.78	-0.00511325	0	2396.78	-0.01421418	0	2926.78	-0.05163526		3456.78	-0.06873566		3986.78	-0.07842868	0	
277	-0.00666135		806.99	-0.00919123	0	1336.99	-0.00709047	0	1866.98	-0.0048978	0	2396.98	-0.01457788	0	2926.98	-0.05120075		3456.98	-0.06905857		3986.98	-0.0797878	0	
277.2	-0.00728197		807.19	-0.00838956	0	1337.19	-0.00675872	0	1867.18	-0.004769	0	2397.18	-0.01390809	0	2927.18	-0.05144286		3457.18	-0.06907155		3987.18	-0.07993239	0	
277.4	-0.00785885		807.39	-0.00772623	0	1337.39	-0.00755257	0	1867.38	-0.00501627	0	2397.38	-0.01434597	0	2927.38	-0.05154938		3457.38	-0.07027644		3987.38	-0.08041925	0	
277.6	-0.00810203		807.59	-0.00716681	0	1337.59	-0.00691836	0	1867.58	-0.0045924	0	2397.58	-0.01523363	0	2927.58	-0.05244999		3457.58	-0.07150401		3987.58	-0.0801954	0	
277.8	-0.00897296		807.79	-0.00678804	0	1337.79	-0.00661575	0	1867.78	-0.00438218	0	2397.78	-0.01485508	0	2927.78	-0.05216722		3457.78	-0.07177179		3987.78	-0.08051237	0	
278	-0.0082124		807.99	-0.00554409	0	1337.99	-0.00549851	0	1867.98	-0.00340973	0	2397.98	-0.01383602	0	2927.98	-0.05137821		3457.98	-0.07226413		3987.98	-0.08027007	0	
278.2	-0.00829093		808.19	-0.00523668	0	1338.19	-0.00557463	0	1868.18	-0.00324613	0	2398.18	-0.0135571	0	2928.18	-0.05117206		3458.18	-0.07229326		3988.18	-0.08011697	0	
278.4	-0.00843979		808.39	-0.00596925	0	1338.39	-0.00543232	0	1868.38	-0.00359843	0	2398.38	-0.01290034	0	2928.38	-0.05004427		3458.38	-0.07296287		3988.38	-0.08039232	0	
278.6	-0.00761306		808.59	-0.00623041	0	1338.59	-0.00525032	0	1868.58	-0.00366731	0	2398.58	-0.01220864	0	2928.58	-0.04978956		3458.58	-0.07312079		3988.58	-0.08082834	0	
278.8	-0.00822625		808.79	-0.0071621	0	1338.79	-0.00435305	0	1868.78	-0.00450178	0	2398.78	-0.01143462	0	2928.78	-0.05078575		3458.78	-0.07294641		3988.78	-0.08140189	0	
279	-0.00832804		808.99	-0.00693471	0	1338.99	-0.00440351	0	1868.98	-0.00552805	0	2398.98	-0.010751	0	2928.98	-0.05119328		3458.98	-0.0727022		3988.98	-0.08220431	0	
279.2	-0.00769397		809.19	-0.0074545	0	1339.19	-0.00383337	0	1869.18	-0.00630329	0	2399.18	-0.01089263	0	2929.18	-0.05172822		3459.18	-0.07205317		3989.18	-0.08184261	0	
279.4	-0.00812841		809.39	-0.00783925	0	1339.39	-0.00333285	0	1869.38	-0.00674903	0	2399.38	-0.01110108	0	2929.38	-0.0522826		3459.38	-0.07110152		3989.38	-0.08218764	0	
279.6	-0.0079105		809.59	-0.00887143	0	1339.59	-0.00324382	0	1869.58	-0.00676947	0	2399.58	-0.01057278	0	2929.58	-0.05287661		3459.58	-0.06978976		3989.58	-0.08205459	0	
279.8	-0.00856979		809.79	-0.00983615	0	1339.79	-0.00335151	0	1869.78	-0.0067846	0	2399.78	-0.00986256	0	2929.78	-0.05375895		3459.78	-0.070124		3989.78	-0.08271484	0	
280	-0.00905514		809.99	-0.00999794	0	1339.99	-0.00330789	0	1869.98	-0.00712259	0	2399.98	-0.00975949	0	2929.98	-0.054075		3459.98	-0.06961134		3989.98	-0.08319289	0	
280.2	-0.00888327		810.19	-0.0107846	0	1340.19	-0.00251436	0	1870.18	-0.00705522	0	2400.18	-0.0095237	0	2930.18	-0.05465181		3460.18	-0.06937092		3990.18	-0.08329835	0	
280.4	-0.00957566		810.39	-0.01058459	0	1340.39	-0.00310241	0	1870.38	-0.00748913	0	2400.38	-0.00967807	0	2930.38	-0.05488692		3460.38	-0.06938607		3990.38	-0.08409929	0	
280.6	-0.0099239		810.59	-0.01142391	0	1340.59	-0.00463722	0	1870.58	-0.00793101	0	2400.58	-0.01115294	0	2930.58	-0.05527545		3460.58	-0.06946393		3990.58	-0.08396214	0	
280.8	-0.01049474		810.79	-0.01150285	0	1340.79	-0.00445079	0	1870.78	-0.00822663	0	2400.78	-0.01195807	0	2930.78	-0.05557687		3460.78	-0.06955991		3990.78	-0.08438556	0	
281	-0.01053663		810.99	-0.010882	0	1340.99	-0.00456927	0	1870.98	-0.00804337	0	2400.98	-0.012724	0	2930.98	-0.05520808		3460.98	-0.07047579		3990.98	-0.08463469	0	
281.2	-0.01025182		811.19	-0.01122193	0	1341.19	-0.00438245	0	1871.18	-0.00778228	0	2401.18	-0.01265624	0	2931.18	-0.05600188		3461.18	-0.07131795		3991.18	-0.08391396	0	
281.4	-0.01005775		811.39	-0.01082486	0	1341.39	-0.00472907	0	1871.38	-0.00859234	0	2401.38	-0.01373429	0	2931.38	-0.05591707		3461.38	-0.07255814		3991.38	-0.08434198	0	
281.6	-0.01007196		811.59	-0.01000251	0	1341.59	-0.00498346	0	1871.58	-0.00842949	0	2401.58	-0.01523371	0	2931.58	-0.05594969		3461.58	-0.0729145		3991.58	-0.08454168	0	
281.8	-0.01015729		811.79	-0.0088953	0	1341.79	-0.0056504	0	1871.78	-0.00867909	0	2401.78	-0.01525867	0	2931.78	-0.05569251		3461.78	-0.07330152		3991.78	-0.08398802	0	
282	-0.00881439		811.99	-0.00806547	0	1341.99	-0.00630304	0	1871.98	-0.00815407	0	2401.98	-0.01563726	0	2931.98	-0.0554199		3461.98	-0.07369803		3991.98	-0.08448091	0	
282.2	-0.00868615		812.19	-0.00839825	0	1342.19	-0.00669974	0	1872.18	-0.0084683	0	2402.18	-0.01668553	0	2932.18	-0.05553386		3462.18	-0.07380131		3992.18	-0.08489482	0	
282.4	-0.00809641		812.39	-0.00799179	0	1342.39	-0.00743374	0	1872.38	-0.00847753	0	2402.38	-0.01616096	0	2932.38	-0.05540439		3462.38	-0.07539184		3992.38	-0.08584103	0	
282.6	-0.00683143		812.59	-0.00713521	0	1342.59	-0.00780575	0	1872.58	-0.00804874	0	2402.58	-0.01534068	0	2932.58	-0.05619198		3462.58	-0.07651856		3992.58	-0.08680753	0	
282.8	-0.00621297		812.79	-0.00708381	0	1342.79	-0.00736529	0	1872.78	-0.00859508	0	2402.78	-0.01575914	0	2932.78	-0.05762243		3462.78	-0.07697103		3992.78	-0.08789271	0	
283	-0.00595431		812.99	-0.00678131	0	1342.99	-0.0076203	0	1872.98	-0.00797867	0	2402.98	-0.01556967	0	2932.98	-0.05805409		3462.98	-0.07675798		3992.98	-0.08832843	0	
283.2	-0.00633692		813.19	-0.00672284	0	1343.19	-0.00737477	0	1873.18	-0.00741207	0	2403.18	-0.01510676	0	2933.18	-0.05807446		3463.18	-0.07631332		3993.18	-0.08912731	0	
283.4	-0.00657385		813.39	-0.00654187	0	1343.39	-0.00751929	0	1873.38	-0.00786928	0	2403.38	-0.01488761	0	2933.38	-0.05814873		3463.38	-0.07586372		3993.38	-0.09031303	0	
283.6	-0.0066157		813.59	-0.0066256	0	1343.59	-0.00729109	0	1873.58	-0.00652044	0	2403.58	-0.01421779	0	2933.58	-0.05856248		3463.58	-0.0758397		3993.58	-0.09079329	0	
283.8	-0.00599536		813.79	-0.00676467	0	1343.79	-0.00719861	0	1873.78	-0.00573104	0	2403.78	-0.01431738	0	2933.78	-0.05809067		3463.78	-0.07566779		3993.78	-0.09069636	0	
284	-0.00587268		813.99	-0.00704115	0	1343.99	-0.00699667	0	1873.98	-0.00613145	0	2403.98	-0.01413315	0	2933.98	-0.05732239		3463.98	-0.07438621		3993.98	-0.09040277	0	
284.2	-0.00550543		814.19	-0.00745477	0	1344.19	-0.0064082	0	1874.18	-0.00598853	0	2404.18	-0.01443553	0	2934.18	-0.05669809		3464.18	-0.07399653		3994.18	-0.09015464	0	
284.4	-0.00614398		814.39	-0.0069795	0	1344.39	-0.00671674	0	1874.38	-0.00703548	0	2404.38	-0.01474047	0	2934.38	-0.05676763		3464.38	-0.07297388		3994.38	-0.09030773	0	
284.6	-0.00596961		814.59	-0.00834285	0	1344.59	-0.00764112	0	1874.58	-0.00641613	0	2404.58	-0.01488177	0	2934.58	-0.05669678		3464.58	-0.07249227		3994.58	-0.09027995	0	
284.8	-0.00603126		814.79	-0.00766609	0	1344.79	-0.0068607	0	1874.78	-0.00639384	0	2404.78	-0.01377924	0	2934.78	-0.05604498		3464.78	-0.07196048		3994.78	-0.09029866	0	
285	-0.00610049		814.99	-0.00668555	0	1344.99	-0.00728129	0	1874.98	-0.00719968	0	2404.98	-0.01358943	0	2934.98	-0.05608649		3464.98	-0.07248374		3994.98	-0.08826619	0	
285.2	-0.00631278		815.19	-0.00636797	0	1345.19	-0.00696482	0	1875.18	-0.00800472	0	2405.18	-0.01327357	0	2935.18	-0.05627312		3465.18	-0.07300678		3995.18	-0.08758704	0	
285.4	-0.00738317		815.39	-0.00630966	0	1345.39	-0.00648916	0	1875.38	-0.00902781	0	2405.38	-0.01359751	0	2935.38	-0.05536056		3465.38	-0.07338261		3995.38	-0.08745585	0	
285.6	-0.00895447		815.59	-0.00611925	0	1345.59	-0.00619135	0	1875.58	-0.00976012	0	2405.58	-0.01442219	0	2935.58	-0.05542528		3465.58	-0.07436384		3995.58	-0.08738384	0	
285.8	-0.01002263		815.79	-0.00569788	0	1345.79	-0.0054442	0	1875.78	-0.0100025	0	2405.78	-0.01392775	0	2935.78	-0.0558678		3465.78	-0.07529703		3995.78	-0.08624252	0	
286	-0.01012903		815.99	-0.0051468	0	1345.99	-0.00515962	0	1875.98	-0.00983883	0	2405.98	-0.01382072	0	2935.98	-0.056347		3465.98	-0.07585029		3995.98	-0.08694613	0	
286.2	-0.01123803		816.19	-0.00544971	0	1346.19	-0.00485196	0	1876.18	-0.00985056	0	2406.18	-0.01353839	0	2936.18	-0.05658684		3466.18	-0.07687473		3996.18	-0.0855488	0	
286.4	-0.01187559		816.39	-0.00471639	0	1346.39	-0.00408797	0	1876.38	-0.01048175	0	2406.38	-0.01279438	0	2936.38	-0.05696658		3466.38	-0.07844331		3996.38	-0.08562481	0	
286.6	-0.01228064		816.59	-0.00534039	0	1346.59	-0.00397406	0	1876.58	-0.01028536	0	2406.58	-0.01284987	0	2936.58	-0.05785582		3466.58	-0.07892548		3996.58	-0.08589776	0	
286.8	-0.01237279		816.79	-0.00586009	0	1346.79	-0.00382217	0	1876.78	-0.01071286	0	2406.78	-0.0134922	0	2936.78	-0.05941218		3466.78	-0.07947462		3996.78	-0.08616895	0	
287	-0.01311319		816.99	-0.00634445	0	1346.99	-0.00399909	0	1876.98	-0.0107343	0	2406.98	-0.01296412	0	2936.98	-0.0597865		3466.98	-0.07993945		3996.98	-0.08734867	0	
287.2	-0.01365971		817.19	-0.00611582	0	1347.19	-0.00361983	0	1877.18	-0.01213283	0	2407.18	-0.01300745	0	2937.18	-0.06012496		3467.18	-0.07999683		3997.18	-0.08842773	0	
287.4	-0.01408235		817.39	-0.00583167	0	1347.39	-0.00360218	0	1877.38	-0.01278598	0	2407.38	-0.01402037	0	2937.38	-0.06068834		3467.38	-0.08033644		3997.38	-0.08848793	0	
287.6	-0.01282646		817.59	-0.00598236	0	1347.59	-0.00403254	0	1877.58	-0.01244788	0	2407.58	-0.01444032	0	2937.58	-0.06072515		3467.58	-0.07974236		3997.58	-0.08927265	0	
287.8	-0.01158087		817.79	-0.0059635	0	1347.79	-0.00481219	0	1877.78	-0.01242865	0	2407.78	-0.01554828	0	2937.78	-0.05999219		3467.78	-0.07943891		3997.78	-0.089262	0	
288	-0.01049568		817.99	-0.00638147	0	1347.99	-0.00517584	0	1877.98	-0.01268718	0	2407.98	-0.01523785	0	2937.98	-0.05996316		3467.98	-0.07889		3997.98	-0.08965462	0	
288.2	-0.00960066		818.19	-0.0071295	0	1348.19	-0.00535737	0	1878.18	-0.0121585	0	2408.18	-0.01582783	0	2938.18	-0.059701		3468.18	-0.07772805		3998.18	-0.09100895	0	
288.4	-0.00897047		818.39	-0.0077649	0	1348.39	-0.00563402	0	1878.38	-0.01166323	0	2408.38	-0.01521945	0	2938.38	-0.06063014		3468.38	-0.07734714		3998.38	-0.09155992	0	
288.6	-0.00880825		818.59	-0.00827673	0	1348.59	-0.00705837	0	1878.58	-0.0107991	0	2408.58	-0.01521893	0	2938.58	-0.05980248		3468.58	-0.07687031		3998.58	-0.09272414	0	
288.8	-0.00822886		818.79	-0.00753374	0	1348.79	-0.00685896	0	1878.78	-0.01020144	0	2408.78	-0.01416607	0	2938.78	-0.06014897		3468.78	-0.07694871		3998.78	-0.09232541	0	
289	-0.00745108		818.99	-0.00691296	0	1348.99	-0.00708513	0	1878.98	-0.00951689	0	2408.98	-0.01346006	0	2938.98	-0.06118035		3468.98	-0.07760089		3998.98	-0.09262189	0	
289.2	-0.00759757		819.19	-0.0070528	0	1349.19	-0.00636233	0	1879.18	-0.00915013	0	2409.18	-0.01279175	0	2939.18	-0.06080046		3469.18	-0.07818539		3999.18	-0.09333752	0	
289.4	-0.00765166		819.39	-0.00678436	0	1349.39	-0.00660872	0	1879.38	-0.00843484	0	2409.38	-0.01282018	0	2939.38	-0.06084554		3469.38	-0.07781525		3999.38	-0.09387844	0	
289.6	-0.0076174		819.59	-0.00648205	0	1349.59	-0.00646481	0	1879.58	-0.0073951	0	2409.58	-0.01207215	0	2939.58	-0.06181589		3469.58	-0.07784714		3999.58	-0.09437313	0	
289.8	-0.00740457		819.79	-0.00636888	0	1349.79	-0.00598406	0	1879.78	-0.00600151	0	2409.78	-0.01083536	0	2939.78	-0.06193009		3469.78	-0.07728199		3999.78	-0.09412301	0	
290	-0.00827553		819.99	-0.00648138	0	1349.99	-0.00626871	0	1879.98	-0.00589851	0	2409.98	-0.01042589	0	2939.98	-0.06213433		3469.98	-0.07691637		3999.98	-0.09389334	0	
290.2	-0.0088866		820.19	-0.00756026	0	1350.19	-0.00559467	0	1880.18	-0.00493845	0	2410.18	-0.01036958	0	2940.18	-0.06147988		3470.18	-0.07713406		4000.18	-0.09275414	0	
290.4	-0.00960775		820.39	-0.00729324	0	1350.39	-0.00494004	0	1880.38	-0.00515675	0	2410.38	-0.00986816	0	2940.38	-0.06161879		3470.38	-0.07797476		4000.38	-0.09343348	0	
290.6	-0.00965985		820.59	-0.00813486	0	1350.59	-0.00568914	0	1880.58	-0.00466407	0	2410.58	-0.0098781	0	2940.58	-0.06230222		3470.58	-0.07853424		4000.58	-0.09335236	0	
290.8	-0.00962581		820.79	-0.00757071	0	1350.79	-0.005433	0	1880.78	-0.00453319	0	2410.78	-0.01012487	0	2940.78	-0.06205556		3470.78	-0.07885574		4000.78	-0.09323791	0	
291	-0.00993235		820.99	-0.00764643	0	1350.99	-0.00510661	0	1880.98	-0.00516272	0	2410.98	-0.0106489	0	2940.98	-0.06196796		3470.98	-0.0790711		4000.98	-0.09321409	0	
291.2	-0.01017221		821.19	-0.00705572	0	1351.19	-0.00496746	0	1881.18	-0.00651966	0	2411.18	-0.01101931	0	2941.18	-0.06183633		3471.18	-0.07853131		4001.18	-0.09301339	0	
291.4	-0.01069285		821.39	-0.00693271	0	1351.39	-0.00572178	0	1881.38	-0.00701899	0	2411.38	-0.01239828	0	2941.38	-0.06182539		3471.38	-0.07892173		4001.38	-0.09305973	0	
291.6	-0.00970202		821.59	-0.00722457	0	1351.59	-0.00684474	0	1881.58	-0.00705458	0	2411.58	-0.01326448	0	2941.58	-0.06124985		3471.58	-0.07870735		4001.58	-0.09313391	0	
291.8	-0.00931106		821.79	-0.00724083	0	1351.79	-0.00770049	0	1881.78	-0.00692245	0	2411.78	-0.01437364	0	2941.78	-0.06147726		3471.78	-0.07879992		4001.78	-0.09323198	0	
292	-0.00874786		821.99	-0.00782711	0	1351.99	-0.00781614	0	1881.98	-0.00625724	0	2411.98	-0.01433496	0	2941.98	-0.06099422		3471.98	-0.07899612		4001.98	-0.09385883	0	
292.2	-0.00887675		822.19	-0.00785278	0	1352.19	-0.00832621	0	1882.18	-0.00623573	0	2412.18	-0.01468669	0	2942.18	-0.06116222		3472.18	-0.07824049		4002.18	-0.09493791	0	
292.4	-0.00817787		822.39	-0.00740513	0	1352.39	-0.00874418	0	1882.38	-0.00591279	0	2412.38	-0.01449404	0	2942.38	-0.06103018		3472.38	-0.07911278		4002.38	-0.09537521	0	
292.6	-0.00816971		822.59	-0.00706384	0	1352.59	-0.00898056	0	1882.58	-0.0067263	0	2412.58	-0.01506191	0	2942.58	-0.06031885		3472.58	-0.07915522		4002.58	-0.09587312	0	
292.8	-0.00812829		822.79	-0.00702595	0	1352.79	-0.00920892	0	1882.78	-0.00629461	0	2412.78	-0.01515465	0	2942.78	-0.06118186		3472.78	-0.08002609		4002.78	-0.09599898	0	
293	-0.00783225		822.99	-0.00730943	0	1352.99	-0.00963126	0	1882.98	-0.00704313	0	2412.98	-0.01494539	0	2942.98	-0.06117735		3472.98	-0.0807881		4002.98	-0.09718799	0	
293.2	-0.00814771		823.19	-0.00767432	0	1353.19	-0.01000673	0	1883.18	-0.00740843	0	2413.18	-0.01604475	0	2943.18	-0.06075929		3473.18	-0.08111089		4003.18	-0.09760333	0	
293.4	-0.0077631		823.39	-0.00724913	0	1353.39	-0.01022485	0	1883.38	-0.00743628	0	2413.38	-0.01684159	0	2943.38	-0.06103791		3473.38	-0.08062422		4003.38	-0.09758023	0	
293.6	-0.00788356		823.59	-0.00781532	0	1353.59	-0.00976293	0	1883.58	-0.00712717	0	2413.58	-0.01624952	0	2943.58	-0.06118129		3473.58	-0.08073301		4003.58	-0.09830885	0	
293.8	-0.00862045		823.79	-0.00858105	0	1353.79	-0.00958203	0	1883.78	-0.00768913	0	2413.78	-0.01575277	0	2943.78	-0.06158669		3473.78	-0.08118685		4003.78	-0.09800861	0	
294	-0.00965932		823.99	-0.00895143	0	1353.99	-0.00807655	0	1883.98	-0.00840513	0	2413.98	-0.01517825	0	2943.98	-0.06248665		3473.98	-0.08146056		4003.98	-0.09798394	0	
294.2	-0.00945052		824.19	-0.00881701	0	1354.19	-0.00719198	0	1884.18	-0.00880692	0	2414.18	-0.015785	0	2944.18	-0.06285275		3474.18	-0.08230096		4004.18	-0.09658371	0	
294.4	-0.00992384		824.39	-0.00823115	0	1354.39	-0.00640261	0	1884.38	-0.00962287	0	2414.38	-0.01542225	0	2944.38	-0.06427804		3474.38	-0.08364245		4004.38	-0.09667525	0	
294.6	-0.00978896		824.59	-0.00810439	0	1354.59	-0.00581341	0	1884.58	-0.00884297	0	2414.58	-0.01530052	0	2944.58	-0.06500144		3474.58	-0.08361915		4004.58	-0.09690612	0	
294.8	-0.00981843		824.79	-0.00802774	0	1354.79	-0.00589684	0	1884.78	-0.00794305	0	2414.78	-0.01509711	0	2944.78	-0.06522098		3474.78	-0.08428891		4004.78	-0.09589372	0	
295	-0.01129988		824.99	-0.00827636	0	1354.99	-0.00639864	0	1884.98	-0.00772652	0	2414.98	-0.01476721	0	2944.98	-0.06659399		3474.98	-0.08500739		4004.98	-0.09582128	0	
295.2	-0.01165619		825.19	-0.00781339	0	1355.19	-0.00667737	0	1885.18	-0.00748932	0	2415.18	-0.01465843	0	2945.18	-0.06760332		3475.18	-0.0847806		4005.18	-0.09594979	0	
295.4	-0.01144872		825.39	-0.0072201	0	1355.39	-0.00750359	0	1885.38	-0.0067719	0	2415.38	-0.01465945	0	2945.38	-0.06854238		3475.38	-0.08575278		4005.38	-0.09628367	0	
295.6	-0.01105137		825.59	-0.00704958	0	1355.59	-0.00819113	0	1885.58	-0.0062322	0	2415.58	-0.01466919	0	2945.58	-0.06849862		3475.58	-0.08636673		4005.58	-0.0962273	0	
295.8	-0.0106968		825.79	-0.00704311	0	1355.79	-0.00861441	0	1885.78	-0.00597327	0	2415.78	-0.0140753	0	2945.78	-0.06954179		3475.78	-0.08633503		4005.78	-0.09682627	0	
296	-0.01019233		825.99	-0.00785048	0	1355.99	-0.00879106	0	1885.98	-0.00518412	0	2415.98	-0.0132815	0	2945.98	-0.0688816		3475.98	-0.0861869		4005.98	-0.09660283	0	
296.2	-0.00960206		826.19	-0.0075014	0	1356.19	-0.00849251	0	1886.18	-0.00557807	0	2416.18	-0.01329138	0	2946.18	-0.06915413		3476.18	-0.08547195		4006.18	-0.09671957	0	
296.4	-0.00892484		826.39	-0.00790967	0	1356.39	-0.00855571	0	1886.38	-0.00614186	0	2416.38	-0.01296861	0	2946.38	-0.06893384		3476.38	-0.08638444		4006.38	-0.09725449	0	
296.6	-0.00848948		826.59	-0.00831153	0	1356.59	-0.00783691	0	1886.58	-0.00648704	0	2416.58	-0.01404152	0	2946.58	-0.06875306		3476.58	-0.08700469		4006.58	-0.09710518	0	
296.8	-0.008708		826.79	-0.00914052	0	1356.79	-0.00821955	0	1886.78	-0.00704827	0	2416.78	-0.01477985	0	2946.78	-0.06769832		3476.78	-0.08651008		4006.78	-0.09647743	0	
297	-0.00815404		826.99	-0.00956379	0	1356.99	-0.00835469	0	1886.98	-0.00808074	0	2416.98	-0.01572137	0	2946.98	-0.06680997		3476.98	-0.08600401		4006.98	-0.09662335	0	
297.2	-0.00821183		827.19	-0.0099202	0	1357.19	-0.00842737	0	1887.18	-0.00798811	0	2417.18	-0.01702326	0	2947.18	-0.06561648		3477.18	-0.0852141		4007.18	-0.09663352	0	
297.4	-0.00741532		827.39	-0.01020226	0	1357.39	-0.0076228	0	1887.38	-0.00920614	0	2417.38	-0.0174245	0	2947.38	-0.06558871		3477.38	-0.08477613		4007.38	-0.09615638	0	
297.6	-0.00732662		827.59	-0.01050425	0	1357.59	-0.00672465	0	1887.58	-0.00957838	0	2417.58	-0.01713467	0	2947.58	-0.06599144		3477.58	-0.08475076		4007.58	-0.09614356	0	
297.8	-0.00757088		827.79	-0.01120144	0	1357.79	-0.00590113	0	1887.78	-0.01022174	0	2417.78	-0.01712347	0	2947.78	-0.06577506		3477.78	-0.08460155		4007.78	-0.09593939	0	
298	-0.00731294		827.99	-0.01117115	0	1357.99	-0.00476771	0	1887.98	-0.01039758	0	2417.98	-0.01789458	0	2947.98	-0.06599401		3477.98	-0.08453986		4007.98	-0.09584635	0	
298.2	-0.0072144		828.19	-0.0107915	0	1358.19	-0.00503432	0	1888.18	-0.0106874	0	2418.18	-0.01895117	0	2948.18	-0.0655824		3478.18	-0.08459651		4008.18	-0.09479447	0	
298.4	-0.00779934		828.39	-0.01010036	0	1358.39	-0.00495403	0	1888.38	-0.0097515	0	2418.38	-0.01832676	0	2948.38	-0.0659584		3478.38	-0.08513915		4008.38	-0.09626894	0	
298.6	-0.00816091		828.59	-0.0097132	0	1358.59	-0.00569088	0	1888.58	-0.00818674	0	2418.58	-0.01792734	0	2948.58	-0.06559082		3478.58	-0.08373134		4008.58	-0.09672703	0	
298.8	-0.00955458		828.79	-0.00971354	0	1358.79	-0.00706949	0	1888.78	-0.00742133	0	2418.78	-0.01759555	0	2948.78	-0.06656851		3478.78	-0.08388454		4008.78	-0.09615776	0	
299	-0.0114603		828.99	-0.00890378	0	1358.99	-0.00748741	0	1888.98	-0.00668746	0	2418.98	-0.01693582	0	2948.98	-0.06634497		3478.98	-0.08363512		4008.98	-0.09763398	0	
299.2	-0.01063022		829.19	-0.00760591	0	1359.19	-0.00784856	0	1889.18	-0.00677144	0	2419.18	-0.01760204	0	2949.18	-0.06660734		3479.18	-0.08372902		4009.18	-0.09841972	0	
299.4	-0.00993354		829.39	-0.00651296	0	1359.39	-0.00870834	0	1889.38	-0.00680297	0	2419.38	-0.01664478	0	2949.38	-0.06696661		3479.38	-0.08466449		4009.38	-0.0993441	0	
299.6	-0.00926226		829.59	-0.00661096	0	1359.59	-0.00894607	0	1889.58	-0.00718288	0	2419.58	-0.01623426	0	2949.58	-0.06697758		3479.58	-0.08491014		4009.58	-0.09955782	0	
299.8	-0.00892639		829.79	-0.00639779	0	1359.79	-0.00921513	0	1889.78	-0.00695159	0	2419.78	-0.01519347	0	2949.78	-0.06787864		3479.78	-0.08514978		4009.78	-0.09978628	0	
300	-0.00841517		829.99	-0.00668801	0	1359.99	-0.00945812	0	1889.98	-0.00685111	0	2419.98	-0.01428285	0	2949.98	-0.0680724		3479.98	-0.08555699		4009.98	-0.10026083	0	
300.2	-0.00813115		830.19	-0.00591618	0	1360.19	-0.00926751	0	1890.18	-0.00679288	0	2420.18	-0.01400424	0	2950.18	-0.06863146		3480.18	-0.08551125		4010.18	-0.10128029	0	
300.4	-0.00842221		830.39	-0.00595315	0	1360.39	-0.00946938	0	1890.38	-0.00676008	0	2420.38	-0.01316515	0	2950.38	-0.06851203		3480.38	-0.08664869		4010.38	-0.10171634	0	
300.6	-0.00771044		830.59	-0.00590583	0	1360.59	-0.00931599	0	1890.58	-0.00628743	0	2420.58	-0.01274837	0	2950.58	-0.06837238		3480.58	-0.08637583		4010.58	-0.10186528	0	
300.8	-0.0074526		830.79	-0.00666201	0	1360.79	-0.00999974	0	1890.78	-0.00708119	0	2420.78	-0.01247986	0	2950.78	-0.06787271		3480.78	-0.08548212		4010.78	-0.10128849	0	
301	-0.00814691		830.99	-0.00682515	0	1360.99	-0.00977024	0	1890.98	-0.0072907	0	2420.98	-0.01258832	0	2950.98	-0.06762046		3480.98	-0.08539867		4010.98	-0.10202282	0	
301.2	-0.00804893		831.19	-0.00804656	0	1361.19	-0.00926196	0	1891.18	-0.00766403	0	2421.18	-0.01151792	0	2951.18	-0.06756741		3481.18	-0.0861355		4011.18	-0.10199339	0	
301.4	-0.00779169		831.39	-0.0083225	0	1361.39	-0.0081435	0	1891.38	-0.00866402	0	2421.38	-0.01148543	0	2951.38	-0.06763979		3481.38	-0.08612011		4011.38	-0.10164451	0	
301.6	-0.00866804		831.59	-0.00832148	0	1361.59	-0.00759547	0	1891.58	-0.00818771	0	2421.58	-0.01228682	0	2951.58	-0.06775004		3481.58	-0.08585964		4011.58	-0.10094639	0	
301.8	-0.00926018		831.79	-0.00889704	0	1361.79	-0.00762898	0	1891.78	-0.00770836	0	2421.78	-0.01304504	0	2951.78	-0.06710638		3481.78	-0.08591348		4011.78	-0.1011811	0	
302	-0.00935459		831.99	-0.00829288	0	1361.99	-0.00702486	0	1891.98	-0.00795024	0	2421.98	-0.01405199	0	2951.98	-0.06727008		3481.98	-0.08633632		4011.98	-0.10098139	0	
302.2	-0.00946616		832.19	-0.0075047	0	1362.19	-0.0069722	0	1892.18	-0.00827379	0	2422.18	-0.01357466	0	2952.18	-0.06784066		3482.18	-0.08671036		4012.18	-0.10093265	0	
302.4	-0.00930808		832.39	-0.00691855	0	1362.39	-0.00661443	0	1892.38	-0.00802841	0	2422.38	-0.01349424	0	2952.38	-0.0678322		3482.38	-0.08630218		4012.38	-0.10173179	0	
302.6	-0.00917376		832.59	-0.00723813	0	1362.59	-0.00578886	0	1892.58	-0.00811669	0	2422.58	-0.01335338	0	2952.58	-0.06745033		3482.58	-0.08547741		4012.58	-0.10205578	0	
302.8	-0.00981952		832.79	-0.00720808	0	1362.79	-0.00525838	0	1892.78	-0.00831108	0	2422.78	-0.01386389	0	2952.78	-0.06893434		3482.78	-0.08613239		4012.78	-0.10205633	0	
303	-0.00969177		832.99	-0.00709639	0	1362.99	-0.00534456	0	1892.98	-0.00870711	0	2422.98	-0.01391439	0	2952.98	-0.06862389		3482.98	-0.08733161		4012.98	-0.10274004	0	
303.2	-0.00836064		833.19	-0.00765617	0	1363.19	-0.00537998	0	1893.18	-0.00916768	0	2423.18	-0.01459586	0	2953.18	-0.06928233		3483.18	-0.08806972		4013.18	-0.10237335	0	
303.4	-0.00754465		833.39	-0.00773515	0	1363.39	-0.00483883	0	1893.38	-0.00909693	0	2423.38	-0.01399088	0	2953.38	-0.07022687		3483.38	-0.08833668		4013.38	-0.1027644	0	
303.6	-0.00648165		833.59	-0.0081113	0	1363.59	-0.00464436	0	1893.58	-0.00889021	0	2423.58	-0.01472541	0	2953.58	-0.07051741		3483.58	-0.08879883		4013.58	-0.10315911	0	
303.8	-0.00606302		833.79	-0.00748352	0	1363.79	-0.00546126	0	1893.78	-0.00876779	0	2423.78	-0.01483626	0	2953.78	-0.07072651		3483.78	-0.08943378		4013.78	-0.10333941	0	
304	-0.00593135		833.99	-0.0067914	0	1363.99	-0.00575058	0	1893.98	-0.00882226	0	2423.98	-0.01442015	0	2953.98	-0.07071979		3483.98	-0.08995764		4013.98	-0.10362314	0	
304.2	-0.00596616		834.19	-0.00592419	0	1364.19	-0.00671619	0	1894.18	-0.00829248	0	2424.18	-0.01433256	0	2954.18	-0.07108562		3484.18	-0.09017072		4014.18	-0.10327731	0	
304.4	-0.00603723		834.39	-0.00556507	0	1364.39	-0.00670578	0	1894.38	-0.00782513	0	2424.38	-0.01364445	0	2954.38	-0.07059375		3484.38	-0.09079994		4014.38	-0.10369776	0	
304.6	-0.00543584		834.59	-0.00575448	0	1364.59	-0.00689589	0	1894.58	-0.00825512	0	2424.58	-0.01325359	0	2954.58	-0.0709166		3484.58	-0.09007334		4014.58	-0.10416064	0	
304.8	-0.00628386		834.79	-0.00659558	0	1364.79	-0.00681358	0	1894.78	-0.00816453	0	2424.78	-0.0135421	0	2954.78	-0.07149101		3484.78	-0.0902678		4014.78	-0.10351654	0	
305	-0.00742121		834.99	-0.00676556	0	1364.99	-0.0060301	0	1894.98	-0.00799659	0	2424.98	-0.01339459	0	2954.98	-0.07128302		3484.98	-0.09025003		4014.98	-0.10357447	0	
305.2	-0.00809333		835.19	-0.00806698	0	1365.19	-0.00526882	0	1895.18	-0.00785501	0	2425.18	-0.01356358	0	2955.18	-0.07133779		3485.18	-0.09043127		4015.18	-0.10402013	0	
305.4	-0.00848893		835.39	-0.00845281	0	1365.39	-0.00427972	0	1895.38	-0.00721598	0	2425.38	-0.01482373	0	2955.38	-0.07085043		3485.38	-0.08942325		4015.38	-0.10388937	0	
305.6	-0.00946516		835.59	-0.00877889	0	1365.59	-0.00396793	0	1895.58	-0.00611755	0	2425.58	-0.0164736	0	2955.58	-0.07116857		3485.58	-0.08893717		4015.58	-0.10398672	0	
305.8	-0.01048113		835.79	-0.00838687	0	1365.79	-0.00442335	0	1895.78	-0.00681769	0	2425.78	-0.01611892	0	2955.78	-0.07116396		3485.78	-0.08846351		4015.78	-0.104736	0	
306	-0.01010981		835.99	-0.00818908	0	1365.99	-0.00476527	0	1895.98	-0.00707388	0	2425.98	-0.0166053	0	2955.98	-0.07229885		3485.98	-0.08824575		4015.98	-0.1051127	0	
306.2	-0.00984621		836.19	-0.00748683	0	1366.19	-0.0047952	0	1896.18	-0.00679117	0	2426.18	-0.01640649	0	2956.18	-0.07267306		3486.18	-0.08778608		4016.18	-0.10578476	0	
306.4	-0.00975046		836.39	-0.00729602	0	1366.39	-0.00496553	0	1896.38	-0.00613352	0	2426.38	-0.01618568	0	2956.38	-0.07223432		3486.38	-0.08735294		4016.38	-0.10587058	0	
306.6	-0.00961123		836.59	-0.00753848	0	1366.59	-0.00496748	0	1896.58	-0.00574392	0	2426.58	-0.01617694	0	2956.58	-0.07208756		3486.58	-0.08683818		4016.58	-0.10639735	0	
306.8	-0.01032305		836.79	-0.00853476	0	1366.79	-0.00573743	0	1896.78	-0.00580198	0	2426.78	-0.01648364	0	2956.78	-0.07304651		3486.78	-0.08705005		4016.78	-0.10646793	0	
307	-0.01017229		836.99	-0.00916062	0	1366.99	-0.00639115	0	1896.98	-0.00587017	0	2426.98	-0.01621424	0	2956.98	-0.07336514		3486.98	-0.08814843		4016.98	-0.10745064	0	
307.2	-0.00924831		837.19	-0.00880494	0	1367.19	-0.00648482	0	1897.18	-0.0059532	0	2427.18	-0.01686843	0	2957.18	-0.07306203		3487.18	-0.08815705		4017.18	-0.10757094	0	
307.4	-0.00900696		837.39	-0.0085758	0	1367.39	-0.00776194	0	1897.38	-0.00659605	0	2427.38	-0.01676642	0	2957.38	-0.07321159		3487.38	-0.08886514		4017.38	-0.10762729	0	
307.6	-0.00812666		837.59	-0.00864277	0	1367.59	-0.00992697	0	1897.58	-0.00675181	0	2427.58	-0.01702923	0	2957.58	-0.07340059		3487.58	-0.08977342		4017.58	-0.10694675	0	
307.8	-0.00800464		837.79	-0.00818026	0	1367.79	-0.01094074	0	1897.78	-0.00748667	0	2427.78	-0.01615272	0	2957.78	-0.07333291		3487.78	-0.09092867		4017.78	-0.10685696	0	
308	-0.00783968		837.99	-0.00760116	0	1367.99	-0.01165801	0	1897.98	-0.00773106	0	2427.98	-0.01580047	0	2957.98	-0.0732616		3487.98	-0.0925203		4017.98	-0.10640458	0	
308.2	-0.00781663		838.19	-0.00744464	0	1368.19	-0.01320812	0	1898.18	-0.00765382	0	2428.18	-0.01526984	0	2958.18	-0.07306701		3488.18	-0.09281565		4018.18	-0.10556468	0	
308.4	-0.00742377		838.39	-0.00792271	0	1368.39	-0.0126061	0	1898.38	-0.00772127	0	2428.38	-0.01516711	0	2958.38	-0.0727255		3488.38	-0.09324058		4018.38	-0.10533481	0	
308.6	-0.00826625		838.59	-0.00846729	0	1368.59	-0.01197641	0	1898.58	-0.00788488	0	2428.58	-0.01441834	0	2958.58	-0.07385534		3488.58	-0.09371777		4018.58	-0.105013	0	
308.8	-0.00875423		838.79	-0.00854954	0	1368.79	-0.0109146	0	1898.78	-0.00754362	0	2428.78	-0.01421663	0	2958.78	-0.07457766		3488.78	-0.09401084		4018.78	-0.10559168	0	
309	-0.008766		838.99	-0.00928198	0	1368.99	-0.00920935	0	1898.98	-0.00740724	0	2428.98	-0.01424332	0	2958.98	-0.0748686		3488.98	-0.09417785		4018.98	-0.10635329	0	
309.2	-0.00959206		839.19	-0.01094361	0	1369.19	-0.00772477	0	1899.18	-0.00761157	0	2429.18	-0.01450709	0	2959.18	-0.07503696		3489.18	-0.09489825		4019.18	-0.10714195	0	
309.4	-0.00942123		839.39	-0.01152907	0	1369.39	-0.00689624	0	1899.38	-0.00745074	0	2429.38	-0.01447699	0	2959.38	-0.07524496		3489.38	-0.09520059		4019.38	-0.10688882	0	
309.6	-0.00958892		839.59	-0.01245181	0	1369.59	-0.00655764	0	1899.58	-0.00826922	0	2429.58	-0.01514976	0	2959.58	-0.0755677		3489.58	-0.09448328		4019.58	-0.10772475	0	
309.8	-0.00955498		839.79	-0.01190181	0	1369.79	-0.00627814	0	1899.78	-0.00884013	0	2429.78	-0.01482177	0	2959.78	-0.07559211		3489.78	-0.09461575		4019.78	-0.10780079	0	
310	-0.00940839		839.99	-0.01168669	0	1369.99	-0.00654464	0	1899.98	-0.00881305	0	2429.98	-0.01517148	0	2959.98	-0.07667454		3489.98	-0.09458309		4019.98	-0.10852235	0	
310.2	-0.00948815		840.19	-0.01068157	0	1370.19	-0.00609101	0	1900.18	-0.00940195	0	2430.18	-0.01511265	0	2960.18	-0.07708115		3490.18	-0.09415191		4020.18	-0.10957711	0	
310.4	-0.00935623		840.39	-0.010212	0	1370.39	-0.00735842	0	1900.38	-0.00935662	0	2430.38	-0.01506082	0	2960.38	-0.07750074		3490.38	-0.09391047		4020.38	-0.10975764	0	
310.6	-0.00981163		840.59	-0.00996629	0	1370.59	-0.0074236	0	1900.58	-0.00900447	0	2430.58	-0.01481517	0	2960.58	-0.07721131		3490.58	-0.09310662		4020.58	-0.11069307	0	
310.8	-0.01000812		840.79	-0.01057721	0	1370.79	-0.00682486	0	1900.78	-0.00914851	0	2430.78	-0.01467187	0	2960.78	-0.07812235		3490.78	-0.09341186		4020.78	-0.11155604	0	
311	-0.00945613		840.99	-0.01044315	0	1370.99	-0.00725033	0	1900.98	-0.00923994	0	2430.98	-0.01511433	0	2960.98	-0.07892885		3490.98	-0.09402369		4020.98	-0.11234992	0	
311.2	-0.00842692		841.19	-0.01036355	0	1371.19	-0.00948971	0	1901.18	-0.01004353	0	2431.18	-0.01523753	0	2961.18	-0.0780347		3491.18	-0.09320207		4021.18	-0.11148365	0	
311.4	-0.00879279		841.39	-0.0105897	0	1371.39	-0.0107945	0	1901.38	-0.00957655	0	2431.38	-0.01501253	0	2961.38	-0.07768814		3491.38	-0.09369701		4021.38	-0.11082615	0	
311.6	-0.00752837		841.59	-0.01077351	0	1371.59	-0.01251367	0	1901.58	-0.00959006	0	2431.58	-0.0154961	0	2961.58	-0.07824595		3491.58	-0.09400861		4021.58	-0.10977964	0	
311.8	-0.00705258		841.79	-0.01034251	0	1371.79	-0.01200113	0	1901.78	-0.00941836	0	2431.78	-0.01626742	0	2961.78	-0.07761605		3491.78	-0.09353932		4021.78	-0.10933045	0	
312	-0.00610489		841.99	-0.0101739	0	1371.99	-0.01255399	0	1901.98	-0.00914461	0	2431.98	-0.01695526	0	2961.98	-0.07664391		3491.98	-0.09324157		4021.98	-0.10826602	0	
312.2	-0.00612464		842.19	-0.01008861	0	1372.19	-0.01329183	0	1902.18	-0.00891623	0	2432.18	-0.01684367	0	2962.18	-0.07572981		3492.18	-0.09301655		4022.18	-0.10757335	0	
312.4	-0.00590307		842.39	-0.01030635	0	1372.39	-0.01241648	0	1902.38	-0.0089927	0	2432.38	-0.01731822	0	2962.38	-0.07529584		3492.38	-0.09381434		4022.38	-0.10780649	0	
312.6	-0.00642714		842.59	-0.01035535	0	1372.59	-0.01189619	0	1902.58	-0.00868772	0	2432.58	-0.01687933	0	2962.58	-0.07560708		3492.58	-0.09457159		4022.58	-0.1094316	0	
312.8	-0.00659846		842.79	-0.01092808	0	1372.79	-0.01095572	0	1902.78	-0.00843273	0	2432.78	-0.01694542	0	2962.78	-0.07573444		3492.78	-0.09544523		4022.78	-0.11030605	0	
313	-0.00704331		842.99	-0.01143475	0	1372.99	-0.01021232	0	1902.98	-0.00794102	0	2432.98	-0.01718722	0	2962.98	-0.07540321		3492.98	-0.09687727		4022.98	-0.11079175	0	
313.2	-0.00763785		843.19	-0.01226375	0	1373.19	-0.00939643	0	1903.18	-0.00824566	0	2433.18	-0.01741087	0	2963.18	-0.0747065		3493.18	-0.09866138		4023.18	-0.11103648	0	
313.4	-0.00822393		843.39	-0.01135999	0	1373.39	-0.00881481	0	1903.38	-0.00749733	0	2433.38	-0.01757306	0	2963.38	-0.07449004		3493.38	-0.09896733		4023.38	-0.11108927	0	
313.6	-0.00808486		843.59	-0.01111708	0	1373.59	-0.00847947	0	1903.58	-0.00798977	0	2433.58	-0.01773291	0	2963.58	-0.07421459		3493.58	-0.09907712		4023.58	-0.11153809	0	
313.8	-0.0082676		843.79	-0.00983575	0	1373.79	-0.00867488	0	1903.78	-0.00726112	0	2433.78	-0.01769609	0	2963.78	-0.07420398		3493.78	-0.1002371		4023.78	-0.11149551	0	
314	-0.00876337		843.99	-0.00985966	0	1373.99	-0.0094509	0	1903.98	-0.0076208	0	2433.98	-0.017082	0	2963.98	-0.07524175		3493.98	-0.10009327		4023.98	-0.11234543	0	
314.2	-0.00880428		844.19	-0.00952617	0	1374.19	-0.0091382	0	1904.18	-0.00762954	0	2434.18	-0.0169949	0	2964.18	-0.07602262		3494.18	-0.10021516		4024.18	-0.11223081	0	
314.4	-0.0086077		844.39	-0.00912002	0	1374.39	-0.00916553	0	1904.38	-0.00735749	0	2434.38	-0.01638194	0	2964.38	-0.07604266		3494.38	-0.10106014		4024.38	-0.11202006	0	
314.6	-0.00941038		844.59	-0.00910334	0	1374.59	-0.00849772	0	1904.58	-0.00704185	0	2434.58	-0.01486608	0	2964.58	-0.07628414		3494.58	-0.10108638		4024.58	-0.11238157	0	
314.8	-0.00857569		844.79	-0.00922359	0	1374.79	-0.00910321	0	1904.78	-0.00682629	0	2434.78	-0.01519588	0	2964.78	-0.07680073		3494.78	-0.1012267		4024.78	-0.11308529	0	
315	-0.00925523		844.99	-0.00934208	0	1374.99	-0.00938299	0	1904.98	-0.00803296	0	2434.98	-0.01510035	0	2964.98	-0.07691955		3494.98	-0.10095267		4024.98	-0.11252142	0	
315.2	-0.00924768		845.19	-0.00841006	0	1375.19	-0.0105153	0	1905.18	-0.00847355	0	2435.18	-0.01472574	0	2965.18	-0.0763005		3495.18	-0.09955602		4025.18	-0.11179058	0	
315.4	-0.00930713		845.39	-0.0078957	0	1375.39	-0.0096957	0	1905.38	-0.00806597	0	2435.38	-0.01551952	0	2965.38	-0.07675698		3495.38	-0.0989414		4025.38	-0.11093724	0	
315.6	-0.00835804		845.59	-0.008363	0	1375.59	-0.00988142	0	1905.58	-0.00978158	0	2435.58	-0.01554071	0	2965.58	-0.07767999		3495.58	-0.09851742		4025.58	-0.1105777	0	
315.8	-0.00859491		845.79	-0.00857851	0	1375.79	-0.00892791	0	1905.78	-0.00973437	0	2435.78	-0.0158933	0	2965.78	-0.07818492		3495.78	-0.09636541		4025.78	-0.11026236	0	
316	-0.0081721		845.99	-0.00896929	0	1375.99	-0.00896571	0	1905.98	-0.00975227	0	2435.98	-0.0157893	0	2965.98	-0.07762976		3495.98	-0.09567457		4025.98	-0.1101596	0	
316.2	-0.00843034		846.19	-0.00882153	0	1376.19	-0.00868152	0	1906.18	-0.01032123	0	2436.18	-0.01575423	0	2966.18	-0.07647088		3496.18	-0.09576291		4026.18	-0.11044606	0	
316.4	-0.00843094		846.39	-0.00932062	0	1376.39	-0.00845908	0	1906.38	-0.01057869	0	2436.38	-0.01596136	0	2966.38	-0.0773762		3496.38	-0.09613382		4026.38	-0.11064114	0	
316.6	-0.00818319		846.59	-0.01027957	0	1376.59	-0.00812851	0	1906.58	-0.01067006	0	2436.58	-0.01571954	0	2966.58	-0.07763511		3496.58	-0.09590289		4026.58	-0.1101472	0	
316.8	-0.00906762		846.79	-0.01049605	0	1376.79	-0.00770261	0	1906.78	-0.00982705	0	2436.78	-0.01592169	0	2966.78	-0.07759957		3496.78	-0.09672818		4026.78	-0.11034889	0	
317	-0.00928657		846.99	-0.00968114	0	1376.99	-0.00707424	0	1906.98	-0.00935939	0	2436.98	-0.0159405	0	2966.98	-0.07769497		3496.98	-0.09778944		4026.98	-0.11054349	0	
317.2	-0.00963926		847.19	-0.00947326	0	1377.19	-0.00776233	0	1907.18	-0.00874487	0	2437.18	-0.01584627	0	2967.18	-0.07802248		3497.18	-0.09846923		4027.18	-0.10941092	0	
317.4	-0.00982413		847.39	-0.00857298	0	1377.39	-0.00827274	0	1907.38	-0.00838122	0	2437.38	-0.01539881	0	2967.38	-0.07837741		3497.38	-0.09857647		4027.38	-0.10932275	0	
317.6	-0.00961908		847.59	-0.00827511	0	1377.59	-0.00939288	0	1907.58	-0.00736112	0	2437.58	-0.01533688	0	2967.58	-0.07878115		3497.58	-0.09923676		4027.58	-0.10919898	0	
317.8	-0.00957242		847.79	-0.00872734	0	1377.79	-0.00936245	0	1907.78	-0.00638176	0	2437.78	-0.01557266	0	2967.78	-0.07882007		3497.78	-0.09989131		4027.78	-0.10969441	0	
318	-0.00916578		847.99	-0.00832059	0	1377.99	-0.0092459	0	1907.98	-0.00621112	0	2437.98	-0.01574215	0	2967.98	-0.07881316		3497.98	-0.10069098		4027.98	-0.11068153	0	
318.2	-0.00899353		848.19	-0.00801953	0	1378.19	-0.00958425	0	1908.18	-0.00678349	0	2438.18	-0.01665465	0	2968.18	-0.07958931		3498.18	-0.10155296		4028.18	-0.11127128	0	
318.4	-0.00894089		848.39	-0.00819331	0	1378.39	-0.00989723	0	1908.38	-0.00631665	0	2438.38	-0.01654482	0	2968.38	-0.07960949		3498.38	-0.10269223		4028.38	-0.11209697	0	
318.6	-0.00894666		848.59	-0.00769993	0	1378.59	-0.01092118	0	1908.58	-0.0062119	0	2438.58	-0.01638628	0	2968.58	-0.07976249		3498.58	-0.10285012		4028.58	-0.11257317	0	
318.8	-0.00823181		848.79	-0.0076414	0	1378.79	-0.01185718	0	1908.78	-0.00643837	0	2438.78	-0.01684563	0	2968.78	-0.08060094		3498.78	-0.10332235		4028.78	-0.11338191	0	
319	-0.00933201		848.99	-0.0072736	0	1378.99	-0.01147464	0	1908.98	-0.00684271	0	2438.98	-0.01716602	0	2968.98	-0.08126278		3498.98	-0.10236261		4028.98	-0.11315868	0	
319.2	-0.00842946		849.19	-0.00726832	0	1379.19	-0.01235988	0	1909.18	-0.00608307	0	2439.18	-0.01759864	0	2969.18	-0.08162854		3499.18	-0.1018302		4029.18	-0.11353475	0	
319.4	-0.00831853		849.39	-0.00802379	0	1379.39	-0.01255821	0	1909.38	-0.00646836	0	2439.38	-0.01839839	0	2969.38	-0.08286199		3499.38	-0.1015366		4029.38	-0.1140794	0	
319.6	-0.00893946		849.59	-0.00905273	0	1379.59	-0.01288035	0	1909.58	-0.00734093	0	2439.58	-0.01774862	0	2969.58	-0.08396497		3499.58	-0.10168072		4029.58	-0.11498317	0	
319.8	-0.00978226		849.79	-0.00975789	0	1379.79	-0.01210961	0	1909.78	-0.00702579	0	2439.78	-0.0183458	0	2969.78	-0.08453525		3499.78	-0.10103295		4029.78	-0.11520304	0	
320	-0.00925123		849.99	-0.00969318	0	1379.99	-0.01183262	0	1909.98	-0.00653411	0	2439.98	-0.01831876	0	2969.98	-0.08419776		3499.98	-0.10122441		4029.98	-0.11580941	0	
320.2	-0.00923294		850.19	-0.01012241	0	1380.19	-0.01188771	0	1910.18	-0.00687239	0	2440.18	-0.01767121	0	2970.18	-0.08398024		3500.18	-0.10181488		4030.18	-0.1164537	0	
320.4	-0.00999437		850.39	-0.01067472	0	1380.39	-0.01200924	0	1910.38	-0.00675778	0	2440.38	-0.01743167	0	2970.38	-0.08521897		3500.38	-0.10191157		4030.38	-0.11632369	0	
320.6	-0.00988695		850.59	-0.01119142	0	1380.59	-0.01130668	0	1910.58	-0.00669923	0	2440.58	-0.0166372	0	2970.58	-0.08452022		3500.58	-0.1019834		4030.58	-0.11665008	0	
320.8	-0.01074587		850.79	-0.0114245	0	1380.79	-0.01083419	0	1910.78	-0.00510966	0	2440.78	-0.01602617	0	2970.78	-0.0854766		3500.78	-0.10323019		4030.78	-0.11783893	0	
321	-0.01025603		850.99	-0.01175292	0	1380.99	-0.01053086	0	1910.98	-0.00481487	0	2440.98	-0.01492239	0	2970.98	-0.08597901		3500.98	-0.10375725		4030.98	-0.11774323	0	
321.2	-0.01100781		851.19	-0.01168622	0	1381.19	-0.01073927	0	1911.18	-0.00468815	0	2441.18	-0.01404068	0	2971.18	-0.08592381		3501.18	-0.10407308		4031.18	-0.11760276	0	
321.4	-0.01141355		851.39	-0.01247154	0	1381.39	-0.01009307	0	1911.38	-0.0045695	0	2441.38	-0.0135194	0	2971.38	-0.08581911		3501.38	-0.10430181		4031.38	-0.11873068	0	
321.6	-0.01117703		851.59	-0.0126096	0	1381.59	-0.00986501	0	1911.58	-0.00416939	0	2441.58	-0.01340139	0	2971.58	-0.08583284		3501.58	-0.10431733		4031.58	-0.11940445	0	
321.8	-0.0099171		851.79	-0.01295003	0	1381.79	-0.00878155	0	1911.78	-0.00461164	0	2441.78	-0.01294527	0	2971.78	-0.08540664		3501.78	-0.10431492		4031.78	-0.12073695	0	
322	-0.00896508		851.99	-0.01267999	0	1381.99	-0.00846127	0	1911.98	-0.00484363	0	2441.98	-0.01392236	0	2971.98	-0.08499038		3501.98	-0.10499268		4031.98	-0.12161645	0	
322.2	-0.00803362		852.19	-0.01283986	0	1382.19	-0.00890846	0	1912.18	-0.00527033	0	2442.18	-0.01368599	0	2972.18	-0.08463179		3502.18	-0.10547042		4032.18	-0.12176444	0	
322.4	-0.00705264		852.39	-0.0123277	0	1382.39	-0.00810176	0	1912.38	-0.00469206	0	2442.38	-0.01321172	0	2972.38	-0.08453208		3502.38	-0.10559877		4032.38	-0.12060207	0	
322.6	-0.00623164		852.59	-0.01157678	0	1382.59	-0.00880635	0	1912.58	-0.00567167	0	2442.58	-0.01336639	0	2972.58	-0.0843482		3502.58	-0.10480494		4032.58	-0.11917175	0	
322.8	-0.00561305		852.79	-0.0111174	0	1382.79	-0.00826465	0	1912.78	-0.00608458	0	2442.78	-0.01381102	0	2972.78	-0.08479443		3502.78	-0.10463477		4032.78	-0.11915483	0	
323	-0.00533267		852.99	-0.01117079	0	1382.99	-0.00835569	0	1912.98	-0.00654655	0	2442.98	-0.01513174	0	2972.98	-0.08397343		3502.98	-0.10405618		4032.98	-0.11862961	0	
323.2	-0.00518992		853.19	-0.01194846	0	1383.19	-0.00906842	0	1913.18	-0.00729851	0	2443.18	-0.01560791	0	2973.18	-0.08375872		3503.18	-0.10478157		4033.18	-0.11823756	0	
323.4	-0.00609586		853.39	-0.01190312	0	1383.39	-0.00950079	0	1913.38	-0.00865567	0	2443.38	-0.01576587	0	2973.38	-0.08368512		3503.38	-0.10469354		4033.38	-0.11772728	0	
323.6	-0.00648344		853.59	-0.01188707	0	1383.59	-0.00978299	0	1913.58	-0.00944037	0	2443.58	-0.01570038	0	2973.58	-0.08314994		3503.58	-0.1047964		4033.58	-0.11736881	0	
323.8	-0.00795023		853.79	-0.01041189	0	1383.79	-0.00902089	0	1913.78	-0.00959807	0	2443.78	-0.01677838	0	2973.78	-0.08320247		3503.78	-0.10541128		4033.78	-0.11681407	0	
324	-0.00726385		853.99	-0.00937586	0	1383.99	-0.00983452	0	1913.98	-0.01009268	0	2443.98	-0.01661232	0	2973.98	-0.08329788		3503.98	-0.1054396		4033.98	-0.11639819	0	
324.2	-0.00847242		854.19	-0.0089607	0	1384.19	-0.0104013	0	1914.18	-0.0104468	0	2444.18	-0.01700663	0	2974.18	-0.0830565		3504.18	-0.10570267		4034.18	-0.11607945	0	
324.4	-0.00972996		854.39	-0.0083628	0	1384.39	-0.01010794	0	1914.38	-0.01021594	0	2444.38	-0.01773659	0	2974.38	-0.08278915		3504.38	-0.10519968		4034.38	-0.11585448	0	
324.6	-0.00950088		854.59	-0.00801573	0	1384.59	-0.00969819	0	1914.58	-0.00911451	0	2444.58	-0.01779065	0	2974.58	-0.08236931		3504.58	-0.10473701		4034.58	-0.11599846	0	
324.8	-0.01011144		854.79	-0.0078019	0	1384.79	-0.00989479	0	1914.78	-0.00853009	0	2444.78	-0.01797965	0	2974.78	-0.08298287		3504.78	-0.10509648		4034.78	-0.11612726	0	
325	-0.01084799		854.99	-0.00797744	0	1384.99	-0.01002614	0	1914.98	-0.00768266	0	2444.98	-0.01784016	0	2974.98	-0.08326638		3504.98	-0.10414824		4034.98	-0.11643388	0	
325.2	-0.0124074		855.19	-0.00838466	0	1385.19	-0.01006104	0	1915.18	-0.00654386	0	2445.18	-0.0170945	0	2975.18	-0.08321574		3505.18	-0.10388268		4035.18	-0.11560321	0	
325.4	-0.01228859		855.39	-0.00914908	0	1385.39	-0.01044112	0	1915.38	-0.00629068	0	2445.38	-0.01800194	0	2975.38	-0.08342255		3505.38	-0.10405747		4035.38	-0.11676158	0	
325.6	-0.01234556		855.59	-0.0093489	0	1385.59	-0.01126374	0	1915.58	-0.00579794	0	2445.58	-0.01772764	0	2975.58	-0.08426009		3505.58	-0.10358053		4035.58	-0.11789996	0	
325.8	-0.01194957		855.79	-0.00997851	0	1385.79	-0.01152283	0	1915.78	-0.00527088	0	2445.78	-0.01709633	0	2975.78	-0.0844529		3505.78	-0.10433681		4035.78	-0.11890384	0	
326	-0.01266952		855.99	-0.01021571	0	1385.99	-0.01158925	0	1915.98	-0.00505086	0	2445.98	-0.01738463	0	2975.98	-0.0840828		3505.98	-0.10572392		4035.98	-0.11982672	0	
326.2	-0.01272843		856.19	-0.01085236	0	1386.19	-0.0113679	0	1916.18	-0.00558916	0	2446.18	-0.0169318	0	2976.18	-0.08431866		3506.18	-0.10627141		4036.18	-0.12023637	0	
326.4	-0.01305542		856.39	-0.01149524	0	1386.39	-0.01042395	0	1916.38	-0.00517349	0	2446.38	-0.01731057	0	2976.38	-0.08549709		3506.38	-0.10600491		4036.38	-0.12044856	0	
326.6	-0.01269133		856.59	-0.01313137	0	1386.59	-0.0108329	0	1916.58	-0.0053602	0	2446.58	-0.01846427	0	2976.58	-0.08496081		3506.58	-0.10552342		4036.58	-0.12032863	0	
326.8	-0.0121744		856.79	-0.01403909	0	1386.79	-0.01067783	0	1916.78	-0.00644315	0	2446.78	-0.01951174	0	2976.78	-0.08591282		3506.78	-0.10635816		4036.78	-0.12057198	0	
327	-0.01197639		856.99	-0.01540167	0	1386.99	-0.01183617	0	1916.98	-0.00697178	0	2446.98	-0.0205282	0	2976.98	-0.08554312		3506.98	-0.10659324		4036.98	-0.12078044	0	
327.2	-0.01179906		857.19	-0.01633734	0	1387.19	-0.01234946	0	1917.18	-0.00671434	0	2447.18	-0.02019111	0	2977.18	-0.08614132		3507.18	-0.10666602		4037.18	-0.12036468	0	
327.4	-0.01119843		857.39	-0.01603919	0	1387.39	-0.0120294	0	1917.38	-0.00756327	0	2447.38	-0.01973295	0	2977.38	-0.08648925		3507.38	-0.10744868		4037.38	-0.1203642	0	
327.6	-0.01037889		857.59	-0.01534392	0	1387.59	-0.01120788	0	1917.58	-0.00819377	0	2447.58	-0.02032758	0	2977.58	-0.08701138		3507.58	-0.10771289		4037.58	-0.12057428	0	
327.8	-0.01111231		857.79	-0.0149484	0	1387.79	-0.01029974	0	1917.78	-0.00857543	0	2447.78	-0.01990805	0	2977.78	-0.08789853		3507.78	-0.1089892		4037.78	-0.12033762	0	
328	-0.01055814		857.99	-0.01469338	0	1387.99	-0.00987413	0	1917.98	-0.00892762	0	2447.98	-0.01963849	0	2977.98	-0.08797164		3507.98	-0.10957409		4037.98	-0.12042864	0	
328.2	-0.01074948		858.19	-0.01407846	0	1388.19	-0.00980047	0	1918.18	-0.0081538	0	2448.18	-0.01987792	0	2978.18	-0.08820906		3508.18	-0.11007591		4038.18	-0.1207956	0	
328.4	-0.01010872		858.39	-0.01330511	0	1388.39	-0.0091796	0	1918.38	-0.00825614	0	2448.38	-0.01891166	0	2978.38	-0.08815274		3508.38	-0.11005399		4038.38	-0.12098645	0	
328.6	-0.00935669		858.59	-0.01228731	0	1388.59	-0.00879261	0	1918.58	-0.00831469	0	2448.58	-0.01856568	0	2978.58	-0.08780723		3508.58	-0.10987519		4038.58	-0.12108853	0	
328.8	-0.00883832		858.79	-0.01116281	0	1388.79	-0.00923004	0	1918.78	-0.00829686	0	2448.78	-0.01850373	0	2978.78	-0.08854082		3508.78	-0.11043764		4038.78	-0.12123865	0	
329	-0.00903913		858.99	-0.01095999	0	1388.99	-0.00943513	0	1918.98	-0.00692711	0	2448.98	-0.01737329	0	2978.98	-0.08859197		3508.98	-0.11012311		4038.98	-0.12118261	0	
329.2	-0.00889499		859.19	-0.01111073	0	1389.19	-0.00988991	0	1919.18	-0.00667499	0	2449.18	-0.01700062	0	2979.18	-0.08810329		3509.18	-0.11044905		4039.18	-0.12144221	0	
329.4	-0.00930123		859.39	-0.01061283	0	1389.39	-0.01068537	0	1919.38	-0.00726002	0	2449.38	-0.01754422	0	2979.38	-0.08837488		3509.38	-0.11143719		4039.38	-0.12257992	0	
329.6	-0.00938438		859.59	-0.01026299	0	1389.59	-0.01097851	0	1919.58	-0.00626575	0	2449.58	-0.01598884	0	2979.58	-0.08884934		3509.58	-0.11131028		4039.58	-0.12360369	0	
329.8	-0.01041591		859.79	-0.00964066	0	1389.79	-0.01103756	0	1919.78	-0.00654245	0	2449.78	-0.01484629	0	2979.78	-0.087788		3509.78	-0.11159775		4039.78	-0.12482168	0	
330	-0.01133526		859.99	-0.00955798	0	1389.99	-0.01098612	0	1919.98	-0.00645118	0	2449.98	-0.01464522	0	2979.98	-0.08807718		3509.98	-0.11220554		4039.98	-0.12555882	0	
330.2	-0.01185951		860.19	-0.0095644	0	1390.19	-0.01079636	0	1920.18	-0.00640685	0	2450.18	-0.01541499	0	2980.18	-0.08845652		3510.18	-0.11113885		4040.18	-0.12623018	0	
330.4	-0.01163116		860.39	-0.00956641	0	1390.39	-0.01115326	0	1920.38	-0.00584695	0	2450.38	-0.01543898	0	2980.38	-0.08863898		3510.38	-0.11072797		4040.38	-0.12701337	0	
330.6	-0.01064485		860.59	-0.01017435	0	1390.59	-0.01125879	0	1920.58	-0.00644852	0	2450.58	-0.01609558	0	2980.58	-0.08799759		3510.58	-0.11023383		4040.58	-0.12669346	0	
330.8	-0.01036676		860.79	-0.00954834	0	1390.79	-0.01236975	0	1920.78	-0.00734917	0	2450.78	-0.01589443	0	2980.78	-0.08826677		3510.78	-0.10996868		4040.78	-0.12722299	0	
331	-0.00999204		860.99	-0.00966253	0	1390.99	-0.01255343	0	1920.98	-0.00680346	0	2450.98	-0.01579448	0	2980.98	-0.08798022		3510.98	-0.10968529		4040.98	-0.12832867	0	
331.2	-0.00971639		861.19	-0.01050368	0	1391.19	-0.01235741	0	1921.18	-0.00716374	0	2451.18	-0.01543656	0	2981.18	-0.08825801		3511.18	-0.11002375		4041.18	-0.12843851	0	
331.4	-0.0102107		861.39	-0.01058108	0	1391.39	-0.01127285	0	1921.38	-0.00869176	0	2451.38	-0.01529186	0	2981.38	-0.08919137		3511.38	-0.11028622		4041.38	-0.12914601	0	
331.6	-0.01002722		861.59	-0.01043014	0	1391.59	-0.01012238	0	1921.58	-0.00886977	0	2451.58	-0.015803	0	2981.58	-0.08975117		3511.58	-0.10985409		4041.58	-0.12869866	0	
331.8	-0.01069117		861.79	-0.01019982	0	1391.79	-0.0105647	0	1921.78	-0.0090231	0	2451.78	-0.01559354	0	2981.78	-0.08967525		3511.78	-0.11004958		4041.78	-0.12882577	0	
332	-0.01041206		861.99	-0.00958607	0	1391.99	-0.0101676	0	1921.98	-0.00862924	0	2451.98	-0.01571887	0	2981.98	-0.08982709		3511.98	-0.10949051		4041.98	-0.12885183	0	
332.2	-0.00990667		862.19	-0.00919038	0	1392.19	-0.01010461	0	1922.18	-0.00854987	0	2452.18	-0.01573807	0	2982.18	-0.0901204		3512.18	-0.1101171		4042.18	-0.12941466	0	
332.4	-0.01023751		862.39	-0.00879798	0	1392.39	-0.00969856	0	1922.38	-0.0098759	0	2452.38	-0.01592456	0	2982.38	-0.09013816		3512.38	-0.10981967		4042.38	-0.12878068	0	
332.6	-0.01040791		862.59	-0.00865211	0	1392.59	-0.00948716	0	1922.58	-0.00974753	0	2452.58	-0.01632971	0	2982.58	-0.09006597		3512.58	-0.11040458		4042.58	-0.12914587	0	
332.8	-0.01018824		862.79	-0.00848423	0	1392.79	-0.00972195	0	1922.78	-0.00898357	0	2452.78	-0.01664728	0	2982.78	-0.09106928		3512.78	-0.11103426		4042.78	-0.12935511	0	
333	-0.01117307		862.99	-0.00893373	0	1392.99	-0.01001604	0	1922.98	-0.00863255	0	2452.98	-0.01626579	0	2982.98	-0.09208726		3512.98	-0.11099885		4042.98	-0.12963552	0	
333.2	-0.01117839		863.19	-0.00980149	0	1393.19	-0.0108747	0	1923.18	-0.00884101	0	2453.18	-0.01724743	0	2983.18	-0.09277472		3513.18	-0.11115674		4043.18	-0.12947681	0	
333.4	-0.01175151		863.39	-0.00965276	0	1393.39	-0.01020996	0	1923.38	-0.00899979	0	2453.38	-0.01722769	0	2983.38	-0.09260101		3513.38	-0.11189405		4043.38	-0.12943503	0	
333.6	-0.01148145		863.59	-0.00928726	0	1393.59	-0.00975762	0	1923.58	-0.00852543	0	2453.58	-0.01647271	0	2983.58	-0.09248154		3513.58	-0.11167163		4043.58	-0.12957345	0	
333.8	-0.0130926		863.79	-0.00891919	0	1393.79	-0.01020686	0	1923.78	-0.00931486	0	2453.78	-0.01660505	0	2983.78	-0.09187127		3513.78	-0.11171968		4043.78	-0.13000464	0	
334	-0.01319419		863.99	-0.00940158	0	1393.99	-0.00978599	0	1923.98	-0.00942175	0	2453.98	-0.01584562	0	2983.98	-0.09267529		3513.98	-0.11277631		4043.98	-0.12977585	0	
334.2	-0.01298467		864.19	-0.00915609	0	1394.19	-0.00917918	0	1924.18	-0.01025405	0	2454.18	-0.01603784	0	2984.18	-0.0923665		3514.18	-0.1125896		4044.18	-0.13022315	0	
334.4	-0.01246469		864.39	-0.00951702	0	1394.39	-0.00902161	0	1924.38	-0.01016143	0	2454.38	-0.01491288	0	2984.38	-0.09185712		3514.38	-0.11364001		4044.38	-0.13034673	0	
334.6	-0.01194289		864.59	-0.00975158	0	1394.59	-0.00838232	0	1924.58	-0.01071926	0	2454.58	-0.01539766	0	2984.58	-0.09171834		3514.58	-0.11338876		4044.58	-0.13100468	0	
334.8	-0.01217461		864.79	-0.00938335	0	1394.79	-0.00883202	0	1924.78	-0.0102619	0	2454.78	-0.01556472	0	2984.78	-0.09136324		3514.78	-0.11320793		4044.78	-0.13148561	0	
335	-0.01236327		864.99	-0.01038963	0	1394.99	-0.00820939	0	1924.98	-0.01018723	0	2454.98	-0.01573705	0	2984.98	-0.09070124		3514.98	-0.11367978		4044.98	-0.13149497	0	
335.2	-0.01253614		865.19	-0.01099613	0	1395.19	-0.00782035	0	1925.18	-0.01071812	0	2455.18	-0.01565487	0	2985.18	-0.09085921		3515.18	-0.11392575		4045.18	-0.13089331	0	
335.4	-0.01224879		865.39	-0.01161508	0	1395.39	-0.0073101	0	1925.38	-0.01034837	0	2455.38	-0.01610881	0	2985.38	-0.09157226		3515.38	-0.11317143		4045.38	-0.13049422	0	
335.6	-0.01197592		865.59	-0.01106277	0	1395.59	-0.00726946	0	1925.58	-0.00928164	0	2455.58	-0.01636476	0	2985.58	-0.09100581		3515.58	-0.11350615		4045.58	-0.12977986	0	
335.8	-0.01185952		865.79	-0.01103285	0	1395.79	-0.00816071	0	1925.78	-0.00949266	0	2455.78	-0.01575542	0	2985.78	-0.09091571		3515.78	-0.11347213		4045.78	-0.12986496	0	
336	-0.01254147		865.99	-0.01123541	0	1395.99	-0.00831505	0	1925.98	-0.00801333	0	2455.98	-0.01593504	0	2985.98	-0.09088595		3515.98	-0.11352052		4045.98	-0.1295067	0	
336.2	-0.01282671		866.19	-0.01147368	0	1396.19	-0.00916163	0	1926.18	-0.00744585	0	2456.18	-0.01649642	0	2986.18	-0.09129577		3516.18	-0.1137445		4046.18	-0.12948758	0	
336.4	-0.01246052		866.39	-0.01087679	0	1396.39	-0.01005993	0	1926.38	-0.0077866	0	2456.38	-0.01713678	0	2986.38	-0.09178485		3516.38	-0.11348204		4046.38	-0.12879968	0	
336.6	-0.01217783		866.59	-0.01139615	0	1396.59	-0.01086552	0	1926.58	-0.00677453	0	2456.58	-0.01695383	0	2986.58	-0.09233925		3516.58	-0.11424307		4046.58	-0.12908737	0	
336.8	-0.01132563		866.79	-0.01103289	0	1396.79	-0.01154742	0	1926.78	-0.00614378	0	2456.78	-0.01798684	0	2986.78	-0.09293417		3516.78	-0.11347252		4046.78	-0.1282734	0	
337	-0.01102016		866.99	-0.01091574	0	1396.99	-0.01186903	0	1926.98	-0.00649596	0	2456.98	-0.01918504	0	2986.98	-0.09383822		3516.98	-0.1134327		4046.98	-0.12769375	0	
337.2	-0.01062725		867.19	-0.0111177	0	1397.19	-0.0120838	0	1927.18	-0.00695602	0	2457.18	-0.01945688	0	2987.18	-0.0940107		3517.18	-0.11409662		4047.18	-0.12770992	0	
337.4	-0.01023935		867.39	-0.01058732	0	1397.39	-0.01132769	0	1927.38	-0.00737821	0	2457.38	-0.019461	0	2987.38	-0.09329932		3517.38	-0.11528702		4047.38	-0.12829303	0	
337.6	-0.00993262		867.59	-0.00995962	0	1397.59	-0.01167893	0	1927.58	-0.00905407	0	2457.58	-0.01939239	0	2987.58	-0.09338674		3517.58	-0.11485114		4047.58	-0.12819485	0	
337.8	-0.00988147		867.79	-0.00958945	0	1397.79	-0.01284689	0	1927.78	-0.00971252	0	2457.78	-0.0197563	0	2987.78	-0.09352476		3517.78	-0.11547246		4047.78	-0.1295168	0	
338	-0.00957875		867.99	-0.00974802	0	1397.99	-0.01205357	0	1927.98	-0.01123766	0	2457.98	-0.01882402	0	2987.98	-0.09321095		3517.98	-0.1156675		4047.98	-0.12994468	0	
338.2	-0.00934764		868.19	-0.00956614	0	1398.19	-0.01209094	0	1928.18	-0.01245531	0	2458.18	-0.01912889	0	2988.18	-0.09326727		3518.18	-0.11587305		4048.18	-0.13063486	0	
338.4	-0.00874133		868.39	-0.00939677	0	1398.39	-0.01200387	0	1928.38	-0.01262379	0	2458.38	-0.01964623	0	2988.38	-0.09260564		3518.38	-0.1157739		4048.38	-0.13093175	0	
338.6	-0.00877517		868.59	-0.00933206	0	1398.59	-0.01123934	0	1928.58	-0.01334524	0	2458.58	-0.01986334	0	2988.58	-0.09272977		3518.58	-0.11557334		4048.58	-0.13137079	0	
338.8	-0.00932429		868.79	-0.00895589	0	1398.79	-0.0105258	0	1928.78	-0.01240832	0	2458.78	-0.01960878	0	2988.78	-0.09216068		3518.78	-0.11611403		4048.78	-0.13126345	0	
339	-0.00973703		868.99	-0.00988399	0	1398.99	-0.01009807	0	1928.98	-0.01245957	0	2458.98	-0.01966095	0	2988.98	-0.09226074		3518.98	-0.11696078		4048.98	-0.13130323	0	
339.2	-0.01043601		869.19	-0.00972463	0	1399.19	-0.00986297	0	1929.18	-0.01227403	0	2459.18	-0.01999388	0	2989.18	-0.09307774		3519.18	-0.11693326		4049.18	-0.131823	0	
339.4	-0.01090496		869.39	-0.01023128	0	1399.39	-0.00984633	0	1929.38	-0.01125143	0	2459.38	-0.01989634	0	2989.38	-0.09305789		3519.38	-0.11663752		4049.38	-0.13101257	0	
339.6	-0.01193008		869.59	-0.00990236	0	1399.59	-0.01000472	0	1929.58	-0.01087089	0	2459.58	-0.01953939	0	2989.58	-0.09283305		3519.58	-0.11796342		4049.58	-0.13062656	0	
339.8	-0.01228446		869.79	-0.01061915	0	1399.79	-0.01049855	0	1929.78	-0.01018523	0	2459.78	-0.02023911	0	2989.78	-0.09307557		3519.78	-0.11764286		4049.78	-0.13042755	0	
340	-0.01279914		869.99	-0.01023198	0	1399.99	-0.01131139	0	1929.98	-0.00809478	0	2459.98	-0.02092967	0	2989.98	-0.09302476		3519.98	-0.11731847		4049.98	-0.12996805	0	
340.2	-0.0124852		870.19	-0.01052302	0	1400.19	-0.01148685	0	1930.18	-0.00669605	0	2460.18	-0.02034698	0	2990.18	-0.09331457		3520.18	-0.11737941		4050.18	-0.12987857	0	
340.4	-0.01245454		870.39	-0.0102653	0	1400.39	-0.01136331	0	1930.38	-0.00634795	0	2460.38	-0.01918908	0	2990.38	-0.09371256		3520.38	-0.1174142		4050.38	-0.12966564	0	
340.6	-0.01249731		870.59	-0.01065346	0	1400.59	-0.01198436	0	1930.58	-0.00498344	0	2460.58	-0.01927633	0	2990.58	-0.09454959		3520.58	-0.11750557		4050.58	-0.12977223	0	
340.8	-0.01271853		870.79	-0.01094549	0	1400.79	-0.01165505	0	1930.78	-0.0049875	0	2460.78	-0.02057539	0	2990.78	-0.0944798		3520.78	-0.11771756		4050.78	-0.12940775	0	
341	-0.01324218		870.99	-0.0115797	0	1400.99	-0.01174413	0	1930.98	-0.0054975	0	2460.98	-0.020009	0	2990.98	-0.0954248		3520.98	-0.11812756		4050.98	-0.12940528	0	
341.2	-0.01300732		871.19	-0.01236556	0	1401.19	-0.01119987	0	1931.18	-0.00570387	0	2461.18	-0.01882309	0	2991.18	-0.09604805		3521.18	-0.11833774		4051.18	-0.13047071	0	
341.4	-0.01197139		871.39	-0.01235836	0	1401.39	-0.01081518	0	1931.38	-0.00595969	0	2461.38	-0.01948102	0	2991.38	-0.09565274		3521.38	-0.11830736		4051.38	-0.13073818	0	
341.6	-0.01178201		871.59	-0.01175548	0	1401.59	-0.01109236	0	1931.58	-0.00726736	0	2461.58	-0.0188588	0	2991.58	-0.0960543		3521.58	-0.11744878		4051.58	-0.13118103	0	
341.8	-0.01169933		871.79	-0.01167258	0	1401.79	-0.01201036	0	1931.78	-0.00757179	0	2461.78	-0.01830219	0	2991.78	-0.09640717		3521.78	-0.11799407		4051.78	-0.13238471	0	
342	-0.01150285		871.99	-0.0118562	0	1401.99	-0.01079363	0	1931.98	-0.00947733	0	2461.98	-0.01721228	0	2991.98	-0.09645805		3521.98	-0.11790329		4051.98	-0.13251881	0	
342.2	-0.01154526		872.19	-0.01198937	0	1402.19	-0.01025218	0	1932.18	-0.00956592	0	2462.18	-0.01760326	0	2992.18	-0.09690006		3522.18	-0.11854144		4052.18	-0.13359284	0	
342.4	-0.01176686		872.39	-0.01185268	0	1402.39	-0.00990434	0	1932.38	-0.0101301	0	2462.38	-0.01746338	0	2992.38	-0.09621623		3522.38	-0.1185544		4052.38	-0.13455451	0	
342.6	-0.01156046		872.59	-0.01250825	0	1402.59	-0.00988415	0	1932.58	-0.01011313	0	2462.58	-0.01654307	0	2992.58	-0.096627		3522.58	-0.12022879		4052.58	-0.13495611	0	
342.8	-0.0114009		872.79	-0.01278274	0	1402.79	-0.00968229	0	1932.78	-0.00951493	0	2462.78	-0.01782463	0	2992.78	-0.09660468		3522.78	-0.12029828		4052.78	-0.13586518	0	
343	-0.01149161		872.99	-0.01325543	0	1402.99	-0.01019094	0	1932.98	-0.00999678	0	2462.98	-0.01841799	0	2992.98	-0.09719053		3522.98	-0.12007183		4052.98	-0.13640134	0	
343.2	-0.01147117		873.19	-0.01262325	0	1403.19	-0.01104822	0	1933.18	-0.00970719	0	2463.18	-0.0191587	0	2993.18	-0.09702739		3523.18	-0.11991783		4053.18	-0.13662055	0	
343.4	-0.01059876		873.39	-0.01242512	0	1403.39	-0.01111487	0	1933.38	-0.00934253	0	2463.38	-0.01938985	0	2993.38	-0.09683728		3523.38	-0.11989091		4053.38	-0.13567275	0	
343.6	-0.01072214		873.59	-0.01222001	0	1403.59	-0.01077401	0	1933.58	-0.00874737	0	2463.58	-0.02077729	0	2993.58	-0.09677971		3523.58	-0.12032537		4053.58	-0.13632412	0	
343.8	-0.01064382		873.79	-0.01147499	0	1403.79	-0.01130012	0	1933.78	-0.00771033	0	2463.78	-0.02158538	0	2993.78	-0.09643786		3523.78	-0.12016283		4053.78	-0.13664981	0	
344	-0.00982357		873.99	-0.01062492	0	1403.99	-0.0121737	0	1933.98	-0.00710324	0	2463.98	-0.02052715	0	2993.98	-0.09665333		3523.98	-0.12054156		4053.98	-0.13725842	0	
344.2	-0.00995282		874.19	-0.01101598	0	1404.19	-0.01254577	0	1934.18	-0.00643508	0	2464.18	-0.0202332	0	2994.18	-0.09654082		3524.18	-0.12107554		4054.18	-0.13774326	0	
344.4	-0.01061328		874.39	-0.01088168	0	1404.39	-0.01255827	0	1934.38	-0.00666325	0	2464.38	-0.01983343	0	2994.38	-0.09716368		3524.38	-0.12084235		4054.38	-0.13813806	0	
344.6	-0.01039757		874.59	-0.01137348	0	1404.59	-0.01285539	0	1934.58	-0.00639449	0	2464.58	-0.0207852	0	2994.58	-0.09695809		3524.58	-0.12134345		4054.58	-0.13856196	0	
344.8	-0.01068069		874.79	-0.01235417	0	1404.79	-0.01300203	0	1934.78	-0.00664349	0	2464.78	-0.02056225	0	2994.78	-0.09655653		3524.78	-0.12182166		4054.78	-0.13845463	0	
345	-0.01039688		874.99	-0.01214498	0	1404.99	-0.01236908	0	1934.98	-0.00750325	0	2464.98	-0.01983456	0	2994.98	-0.09685642		3524.98	-0.1215482		4054.98	-0.13811724	0	
345.2	-0.00988185		875.19	-0.0123385	0	1405.19	-0.012279	0	1935.18	-0.00815872	0	2465.18	-0.0200152	0	2995.18	-0.09707858		3525.18	-0.12139388		4055.18	-0.1391564	0	
345.4	-0.00980661		875.39	-0.01140261	0	1405.39	-0.01275804	0	1935.38	-0.00840676	0	2465.38	-0.02015595	0	2995.38	-0.09664163		3525.38	-0.1210498		4055.38	-0.13929479	0	
345.6	-0.01069062		875.59	-0.01019968	0	1405.59	-0.01284425	0	1935.58	-0.00927196	0	2465.58	-0.01922228	0	2995.58	-0.09655038		3525.58	-0.12085123		4055.58	-0.13928443	0	
345.8	-0.01187557		875.79	-0.00937933	0	1405.79	-0.0128014	0	1935.78	-0.00995026	0	2465.78	-0.01891835	0	2995.78	-0.09625606		3525.78	-0.12081168		4055.78	-0.13889067	0	
346	-0.0124613		875.99	-0.01001301	0	1405.99	-0.01211942	0	1935.98	-0.01107321	0	2465.98	-0.01872497	0	2995.98	-0.09639932		3525.98	-0.12081172		4055.98	-0.13919007	0	
346.2	-0.01254571		876.19	-0.01008607	0	1406.19	-0.01247296	0	1936.18	-0.01155408	0	2466.18	-0.01876477	0	2996.18	-0.09571607		3526.18	-0.12165236		4056.18	-0.13964864	0	
346.4	-0.01277424		876.39	-0.0102757	0	1406.39	-0.01246361	0	1936.38	-0.01115742	0	2466.38	-0.01834555	0	2996.38	-0.09471832		3526.38	-0.1215718		4056.38	-0.13943443	0	
346.6	-0.01238042		876.59	-0.01017206	0	1406.59	-0.01217346	0	1936.58	-0.01052394	0	2466.58	-0.0189502	0	2996.58	-0.09501901		3526.58	-0.12253539		4056.58	-0.13902153	0	
346.8	-0.01322937		876.79	-0.00941597	0	1406.79	-0.0113122	0	1936.78	-0.01011443	0	2466.78	-0.01936072	0	2996.78	-0.09501006		3526.78	-0.12120346		4056.78	-0.13941362	0	
347	-0.01408154		876.99	-0.00972238	0	1406.99	-0.01168498	0	1936.98	-0.009494	0	2466.98	-0.01880248	0	2996.98	-0.09573393		3526.98	-0.12142743		4056.98	-0.13947145	0	
347.2	-0.01432551		877.19	-0.00951337	0	1407.19	-0.01203071	0	1937.18	-0.00901661	0	2467.18	-0.01957183	0	2997.18	-0.09540493		3527.18	-0.12109243		4057.18	-0.13911996	0	
347.4	-0.01411841		877.39	-0.00914507	0	1407.39	-0.01117963	0	1937.38	-0.00854961	0	2467.38	-0.02025844	0	2997.38	-0.09562749		3527.38	-0.12064037		4057.38	-0.13917502	0	
347.6	-0.01526618		877.59	-0.00859371	0	1407.59	-0.01111268	0	1937.58	-0.00814651	0	2467.58	-0.02097824	0	2997.58	-0.09550207		3527.58	-0.12064512		4057.58	-0.13908844	0	
347.8	-0.01479301		877.79	-0.00854185	0	1407.79	-0.01157428	0	1937.78	-0.00768456	0	2467.78	-0.02043309	0	2997.78	-0.09576954		3527.78	-0.12153483		4057.78	-0.13925849	0	
348	-0.01469819		877.99	-0.00914895	0	1407.99	-0.01173287	0	1937.98	-0.00742135	0	2467.98	-0.02080313	0	2997.98	-0.0958476		3527.98	-0.12164957		4057.98	-0.13979098	0	
348.2	-0.01499696		878.19	-0.0092758	0	1408.19	-0.01242097	0	1938.18	-0.00655605	0	2468.18	-0.0214804	0	2998.18	-0.09662145		3528.18	-0.12243376		4058.18	-0.14000602	0	
348.4	-0.01539446		878.39	-0.00921816	0	1408.39	-0.01230342	0	1938.38	-0.0068766	0	2468.38	-0.02129975	0	2998.38	-0.09686006		3528.38	-0.12310072		4058.38	-0.14060502	0	
348.6	-0.01471915		878.59	-0.00963063	0	1408.59	-0.01252462	0	1938.58	-0.00678426	0	2468.58	-0.02113183	0	2998.58	-0.09732791		3528.58	-0.12369608		4058.58	-0.14071246	0	
348.8	-0.01387348		878.79	-0.00954786	0	1408.79	-0.01232621	0	1938.78	-0.00678242	0	2468.78	-0.02107255	0	2998.78	-0.09758508		3528.78	-0.12467173		4058.78	-0.14050452	0	
349	-0.01354008		878.99	-0.00933067	0	1408.99	-0.01225747	0	1938.98	-0.00887233	0	2468.98	-0.02118401	0	2998.98	-0.09747001		3528.98	-0.12525221		4058.98	-0.14058326	0	
349.2	-0.01345585		879.19	-0.01002867	0	1409.19	-0.0132861	0	1939.18	-0.0099799	0	2469.18	-0.02093078	0	2999.18	-0.09788615		3529.18	-0.1257432		4059.18	-0.14136015	0	
349.4	-0.01336255		879.39	-0.00942868	0	1409.39	-0.01330961	0	1939.38	-0.01026124	0	2469.38	-0.02063622	0	2999.38	-0.09877292		3529.38	-0.12550392		4059.38	-0.14051996	0	
349.6	-0.01344506		879.59	-0.00915071	0	1409.59	-0.0126849	0	1939.58	-0.01047427	0	2469.58	-0.02058481	0	2999.58	-0.09938494		3529.58	-0.12596326		4059.58	-0.14095412	0	
349.8	-0.01355534		879.79	-0.00941944	0	1409.79	-0.01293911	0	1939.78	-0.01096554	0	2469.78	-0.02023334	0	2999.78	-0.09982377		3529.78	-0.12558726		4059.78	-0.14097342	0	
350	-0.01278757		879.99	-0.01063559	0	1409.99	-0.01335775	0	1939.98	-0.01116616	0	2469.98	-0.01977796	0	2999.98	-0.10080966		3529.98	-0.12596369		4059.98	-0.14151798	0	
350.2	-0.01204792		880.19	-0.00942073	0	1410.19	-0.01316783	0	1940.18	-0.01045197	0	2470.18	-0.01931337	0	3000.18	-0.10172811		3530.18	-0.12562183		4060.18	-0.14165964	0	
350.4	-0.012636		880.39	-0.00927183	0	1410.39	-0.01204099	0	1940.38	-0.00918226	0	2470.38	-0.01930805	0	3000.38	-0.10216395		3530.38	-0.12507351		4060.38	-0.14159303	0	
350.6	-0.01309598		880.59	-0.00864011	0	1410.59	-0.01177468	0	1940.58	-0.00869895	0	2470.58	-0.01886366	0	3000.58	-0.10236309		3530.58	-0.12411042		4060.58	-0.14060017	0	
350.8	-0.01393557		880.79	-0.00971211	0	1410.79	-0.0118871	0	1940.78	-0.00823286	0	2470.78	-0.01812775	0	3000.78	-0.10208706		3530.78	-0.12327083		4060.78	-0.14091745	0	
351	-0.01416235		880.99	-0.0107184	0	1410.99	-0.01255271	0	1940.98	-0.00752779	0	2470.98	-0.019015	0	3000.98	-0.1025898		3530.98	-0.12314784		4060.98	-0.14137879	0	
351.2	-0.01407868		881.19	-0.01094649	0	1411.19	-0.0132977	0	1941.18	-0.00740528	0	2471.18	-0.01919653	0	3001.18	-0.10224013		3531.18	-0.12160764		4061.18	-0.14109417	0	
351.4	-0.01336945		881.39	-0.01117449	0	1411.39	-0.01310994	0	1941.38	-0.00676365	0	2471.38	-0.01991924	0	3001.38	-0.10224337		3531.38	-0.12159484		4061.38	-0.14147742	0	
351.6	-0.01422895		881.59	-0.0113387	0	1411.59	-0.01280131	0	1941.58	-0.0060012	0	2471.58	-0.01961321	0	3001.58	-0.10216902		3531.58	-0.12146704		4061.58	-0.14213307	0	
351.8	-0.01339067		881.79	-0.01200143	0	1411.79	-0.01292454	0	1941.78	-0.00543993	0	2471.78	-0.01923798	0	3001.78	-0.10276867		3531.78	-0.12140286		4061.78	-0.14296242	0	
352	-0.01321098		881.99	-0.01184963	0	1411.99	-0.01401046	0	1941.98	-0.00597685	0	2471.98	-0.02001601	0	3001.98	-0.10247965		3531.98	-0.12206736		4061.98	-0.14307759	0	
352.2	-0.01274042		882.19	-0.01110929	0	1412.19	-0.0148075	0	1942.18	-0.00612104	0	2472.18	-0.01989633	0	3002.18	-0.10286791		3532.18	-0.12281258		4062.18	-0.14388829	0	
352.4	-0.0139456		882.39	-0.01025314	0	1412.39	-0.0140061	0	1942.38	-0.006418	0	2472.38	-0.0200958	0	3002.38	-0.10231898		3532.38	-0.12368788		4062.38	-0.14392972	0	
352.6	-0.01365557		882.59	-0.00948278	0	1412.59	-0.01324126	0	1942.58	-0.00688878	0	2472.58	-0.01912731	0	3002.58	-0.10219333		3532.58	-0.12443339		4062.58	-0.14369794	0	
352.8	-0.01334313		882.79	-0.00893433	0	1412.79	-0.01308801	0	1942.78	-0.00755905	0	2472.78	-0.01926718	0	3002.78	-0.1022219		3532.78	-0.12532768		4062.78	-0.1439025	0	
353	-0.01377534		882.99	-0.00830415	0	1412.99	-0.01261054	0	1942.98	-0.00921907	0	2472.98	-0.01849753	0	3002.98	-0.10282461		3532.98	-0.1259066		4062.98	-0.14463283	0	
353.2	-0.01337464		883.19	-0.00869307	0	1413.19	-0.01173261	0	1943.18	-0.00994715	0	2473.18	-0.0181318	0	3003.18	-0.10275509		3533.18	-0.12648918		4063.18	-0.14481503	0	
353.4	-0.0136338		883.39	-0.00813361	0	1413.39	-0.01053935	0	1943.38	-0.0108122	0	2473.38	-0.01822675	0	3003.38	-0.10288115		3533.38	-0.12598642		4063.38	-0.14508217	0	
353.6	-0.01431817		883.59	-0.00811002	0	1413.59	-0.0100307	0	1943.58	-0.01096231	0	2473.58	-0.01806907	0	3003.58	-0.10260626		3533.58	-0.12647771		4063.58	-0.14576844	0	
353.8	-0.01479033		883.79	-0.00782031	0	1413.79	-0.01015904	0	1943.78	-0.01154949	0	2473.78	-0.01793439	0	3003.78	-0.10216467		3533.78	-0.12656262		4063.78	-0.14518842	0	
354	-0.01428187		883.99	-0.00792985	0	1413.99	-0.00997979	0	1943.98	-0.01171857	0	2473.98	-0.01792449	0	3003.98	-0.10206094		3533.98	-0.12627514		4063.98	-0.14393502	0	
354.2	-0.01407395		884.19	-0.00774083	0	1414.19	-0.00929865	0	1944.18	-0.01166196	0	2474.18	-0.01741059	0	3004.18	-0.10276359		3534.18	-0.12518101		4064.18	-0.14364843	0	
354.4	-0.01408395		884.39	-0.00920611	0	1414.39	-0.0089837	0	1944.38	-0.01156062	0	2474.38	-0.01727788	0	3004.38	-0.10180528		3534.38	-0.12500962		4064.38	-0.14208147	0	
354.6	-0.01383278		884.59	-0.00993947	0	1414.59	-0.00970655	0	1944.58	-0.01103243	0	2474.58	-0.01865445	0	3004.58	-0.09997818		3534.58	-0.12399323		4064.58	-0.14099661	0	
354.8	-0.01367681		884.79	-0.01186109	0	1414.79	-0.00962319	0	1944.78	-0.01102898	0	2474.78	-0.01920952	0	3004.78	-0.09993557		3534.78	-0.12451468		4064.78	-0.1418476	0	
355	-0.01268066		884.99	-0.01185722	0	1414.99	-0.0103501	0	1944.98	-0.01065113	0	2474.98	-0.02020706	0	3004.98	-0.10086613		3534.98	-0.12464553		4064.98	-0.14177464	0	
355.2	-0.01273015		885.19	-0.01213418	0	1415.19	-0.01112741	0	1945.18	-0.00985131	0	2475.18	-0.02061299	0	3005.18	-0.10139409		3535.18	-0.12462878		4065.18	-0.14208884	0	
355.4	-0.01234232		885.39	-0.01163624	0	1415.39	-0.01111473	0	1945.38	-0.00987467	0	2475.38	-0.02157471	0	3005.38	-0.10173111		3535.38	-0.12500213		4065.38	-0.14213482	0	
355.6	-0.01272545		885.59	-0.0122483	0	1415.59	-0.01090913	0	1945.58	-0.00916484	0	2475.58	-0.02189887	0	3005.58	-0.10281382		3535.58	-0.12457577		4065.58	-0.14293475	0	
355.8	-0.01172421		885.79	-0.01288563	0	1415.79	-0.01172211	0	1945.78	-0.00952861	0	2475.78	-0.02233107	0	3005.78	-0.10346453		3535.78	-0.12537481		4065.78	-0.14316083	0	
356	-0.01233152		885.99	-0.01257898	0	1415.99	-0.01245202	0	1945.98	-0.01006037	0	2475.98	-0.02289335	0	3005.98	-0.10388057		3535.98	-0.12620788		4065.98	-0.14348883	0	
356.2	-0.0128736		886.19	-0.01247812	0	1416.19	-0.01253345	0	1946.18	-0.01025506	0	2476.18	-0.02343598	0	3006.18	-0.10446125		3536.18	-0.12625627		4066.18	-0.14386665	0	
356.4	-0.01375781		886.39	-0.01256339	0	1416.39	-0.01205419	0	1946.38	-0.00990478	0	2476.38	-0.02343511	0	3006.38	-0.10509539		3536.38	-0.12731411		4066.38	-0.14387816	0	
356.6	-0.01306469		886.59	-0.01270459	0	1416.59	-0.01255871	0	1946.58	-0.01045923	0	2476.58	-0.02234544	0	3006.58	-0.10572018		3536.58	-0.12826427		4066.58	-0.14413046	0	
356.8	-0.0131499		886.79	-0.01188344	0	1416.79	-0.01305524	0	1946.78	-0.01009363	0	2476.78	-0.02297873	0	3006.78	-0.10627138		3536.78	-0.12862409		4066.78	-0.14443068	0	
357	-0.01369894		886.99	-0.01162789	0	1416.99	-0.01238414	0	1946.98	-0.01055374	0	2476.98	-0.02259754	0	3006.98	-0.10636499		3536.98	-0.12907501		4066.98	-0.1445229	0	
357.2	-0.01393118		887.19	-0.01159754	0	1417.19	-0.0120188	0	1947.18	-0.01017838	0	2477.18	-0.02241798	0	3007.18	-0.10559106		3537.18	-0.12957208		4067.18	-0.1441637	0	
357.4	-0.01438521		887.39	-0.01103286	0	1417.39	-0.01240505	0	1947.38	-0.01085184	0	2477.38	-0.022671	0	3007.38	-0.10573579		3537.38	-0.12947275		4067.38	-0.14452506	0	
357.6	-0.01397612		887.59	-0.01158199	0	1417.59	-0.01363218	0	1947.58	-0.01024541	0	2477.58	-0.02225794	0	3007.58	-0.10628577		3537.58	-0.12976487		4067.58	-0.14442006	0	
357.8	-0.01283864		887.79	-0.01173553	0	1417.79	-0.01320293	0	1947.78	-0.01006055	0	2477.78	-0.02143006	0	3007.78	-0.10538745		3537.78	-0.12994291		4067.78	-0.14520561	0	
358	-0.01251838		887.99	-0.01287768	0	1417.99	-0.01247764	0	1947.98	-0.00912503	0	2477.98	-0.02116989	0	3007.98	-0.10618912		3537.98	-0.12932138		4067.98	-0.14437533	0	
358.2	-0.01301274		888.19	-0.0128878	0	1418.19	-0.0124707	0	1948.18	-0.00879968	0	2478.18	-0.0194603	0	3008.18	-0.10619755		3538.18	-0.12929471		4068.18	-0.14513105	0	
358.4	-0.01278671		888.39	-0.01310919	0	1418.39	-0.01211616	0	1948.38	-0.00854179	0	2478.38	-0.01946686	0	3008.38	-0.10582545		3538.38	-0.13006658		4068.38	-0.14549425	0	
358.6	-0.012632		888.59	-0.01284917	0	1418.59	-0.01229393	0	1948.58	-0.00782056	0	2478.58	-0.01968984	0	3008.58	-0.10570971		3538.58	-0.12984438		4068.58	-0.14739558	0	
358.8	-0.01343471		888.79	-0.01239133	0	1418.79	-0.01183595	0	1948.78	-0.00828455	0	2478.78	-0.01894068	0	3008.78	-0.10671417		3538.78	-0.13074175		4068.78	-0.14897598	0	
359	-0.01439467		888.99	-0.01188513	0	1418.99	-0.01247407	0	1948.98	-0.00765327	0	2478.98	-0.01954437	0	3008.98	-0.10717537		3538.98	-0.13061145		4068.98	-0.1498511	0	
359.2	-0.01529917		889.19	-0.01214951	0	1419.19	-0.01241247	0	1949.18	-0.00741293	0	2479.18	-0.02005858	0	3009.18	-0.10807964		3539.18	-0.13053345		4069.18	-0.1509928	0	
359.4	-0.01551807		889.39	-0.01272989	0	1419.39	-0.01181316	0	1949.38	-0.00742925	0	2479.38	-0.02041697	0	3009.38	-0.1081357		3539.38	-0.13037948		4069.38	-0.15124378	0	
359.6	-0.01492626		889.59	-0.01302524	0	1419.59	-0.01106048	0	1949.58	-0.00759395	0	2479.58	-0.02017225	0	3009.58	-0.10835156		3539.58	-0.13026703		4069.58	-0.15128424	0	
359.8	-0.01459193		889.79	-0.01309482	0	1419.79	-0.0113659	0	1949.78	-0.00761791	0	2479.78	-0.02014349	0	3009.78	-0.10824545		3539.78	-0.13080627		4069.78	-0.15106657	0	
360	-0.01561911		889.99	-0.01278152	0	1419.99	-0.01157538	0	1949.98	-0.00877035	0	2479.98	-0.01990275	0	3009.98	-0.1087745		3539.98	-0.13036512		4069.98	-0.15155818	0	
360.2	-0.0149522		890.19	-0.01279855	0	1420.19	-0.01108059	0	1950.18	-0.00979	0	2480.18	-0.02000543	0	3010.18	-0.10834883		3540.18	-0.13013791		4070.18	-0.15236088	0	
360.4	-0.01380845		890.39	-0.01246124	0	1420.39	-0.01069817	0	1950.38	-0.01009318	0	2480.38	-0.01990375	0	3010.38	-0.10780984		3540.38	-0.13144832		4070.38	-0.15196755	0	
360.6	-0.01317315		890.59	-0.0119055	0	1420.59	-0.01057399	0	1950.58	-0.01064928	0	2480.58	-0.01983174	0	3010.58	-0.10706959		3540.58	-0.13159096		4070.58	-0.1519029	0	
360.8	-0.01339504		890.79	-0.01081364	0	1420.79	-0.01017899	0	1950.78	-0.01135989	0	2480.78	-0.01964318	0	3010.78	-0.10737262		3540.78	-0.13133699		4070.78	-0.1519861	0	
361	-0.01300876		890.99	-0.01037939	0	1420.99	-0.0099251	0	1950.98	-0.01159972	0	2480.98	-0.01859357	0	3010.98	-0.1073486		3540.98	-0.13157618		4070.98	-0.15188369	0	
361.2	-0.01173332		891.19	-0.00995544	0	1421.19	-0.00980072	0	1951.18	-0.01073743	0	2481.18	-0.01807019	0	3011.18	-0.10796278		3541.18	-0.13144845		4071.18	-0.15143032	0	
361.4	-0.01065009		891.39	-0.01032553	0	1421.39	-0.01014164	0	1951.38	-0.01029321	0	2481.38	-0.0172003	0	3011.38	-0.10803491		3541.38	-0.13147269		4071.38	-0.15165394	0	
361.6	-0.00954517		891.59	-0.01107758	0	1421.59	-0.01026586	0	1951.58	-0.0096516	0	2481.58	-0.01656007	0	3011.58	-0.10828884		3541.58	-0.1311889		4071.58	-0.15105041	0	
361.8	-0.00896199		891.79	-0.01123835	0	1421.79	-0.00934908	0	1951.78	-0.00851951	0	2481.78	-0.01559283	0	3011.78	-0.10863542		3541.78	-0.13192087		4071.78	-0.15125412	0	
362	-0.00971267		891.99	-0.01168511	0	1421.99	-0.00944706	0	1951.98	-0.00768643	0	2481.98	-0.0154794	0	3011.98	-0.10995396		3541.98	-0.13174479		4071.98	-0.14998655	0	
362.2	-0.01019769		892.19	-0.01096388	0	1422.19	-0.01027206	0	1952.18	-0.00816509	0	2482.18	-0.01391948	0	3012.18	-0.11063662		3542.18	-0.13250133		4072.18	-0.15135263	0	
362.4	-0.00979953		892.39	-0.01213087	0	1422.39	-0.01012584	0	1952.38	-0.00714375	0	2482.38	-0.01424817	0	3012.38	-0.11153537		3542.38	-0.13415271		4072.38	-0.15237059	0	
362.6	-0.01056479		892.59	-0.01237963	0	1422.59	-0.01071168	0	1952.58	-0.00659945	0	2482.58	-0.01420449	0	3012.58	-0.1111414		3542.58	-0.13480697		4072.58	-0.152967	0	
362.8	-0.01239869		892.79	-0.01363252	0	1422.79	-0.01188698	0	1952.78	-0.0066248	0	2482.78	-0.01511747	0	3012.78	-0.1113256		3542.78	-0.13584235		4072.78	-0.15314118	0	
363	-0.0132712		892.99	-0.01547515	0	1422.99	-0.01256463	0	1952.98	-0.00573974	0	2482.98	-0.01621376	0	3012.98	-0.11148977		3542.98	-0.13598584		4072.98	-0.15239087	0	
363.2	-0.01351161		893.19	-0.01631778	0	1423.19	-0.01301755	0	1953.18	-0.00522065	0	2483.18	-0.0171463	0	3013.18	-0.11211669		3543.18	-0.1368959		4073.18	-0.15200222	0	
363.4	-0.01373579		893.39	-0.01707094	0	1423.39	-0.012923	0	1953.38	-0.00479771	0	2483.38	-0.01774965	0	3013.38	-0.11144101		3543.38	-0.13767965		4073.38	-0.15124698	0	
363.6	-0.01330036		893.59	-0.01644444	0	1423.59	-0.01343247	0	1953.58	-0.00512999	0	2483.58	-0.01766435	0	3013.58	-0.11141628		3543.58	-0.13775423		4073.58	-0.15023292	0	
363.8	-0.01408311		893.79	-0.0161231	0	1423.79	-0.01350269	0	1953.78	-0.00547081	0	2483.78	-0.01837605	0	3013.78	-0.11183898		3543.78	-0.13764189		4073.78	-0.15093936	0	
364	-0.01427526		893.99	-0.0156734	0	1423.99	-0.01274228	0	1953.98	-0.00684595	0	2483.98	-0.01831081	0	3013.98	-0.1113258		3543.98	-0.13737416		4073.98	-0.15193604	0	
364.2	-0.01425904		894.19	-0.01489023	0	1424.19	-0.01221068	0	1954.18	-0.00776742	0	2484.18	-0.01868808	0	3014.18	-0.10970197		3544.18	-0.13742234		4074.18	-0.15173968	0	
364.4	-0.01402565		894.39	-0.01432994	0	1424.39	-0.01144386	0	1954.38	-0.00976165	0	2484.38	-0.01890281	0	3014.38	-0.1093362		3544.38	-0.13822101		4074.38	-0.15055478	0	
364.6	-0.01371672		894.59	-0.01408843	0	1424.59	-0.01077184	0	1954.58	-0.01074822	0	2484.58	-0.01916222	0	3014.58	-0.10952826		3544.58	-0.13742782		4074.58	-0.15116567	0	
364.8	-0.014001		894.79	-0.01292289	0	1424.79	-0.01042621	0	1954.78	-0.01208557	0	2484.78	-0.01845431	0	3014.78	-0.11041383		3544.78	-0.13719806		4074.78	-0.15099663	0	
365	-0.01233699		894.99	-0.01223841	0	1424.99	-0.00994329	0	1954.98	-0.01214063	0	2484.98	-0.01784457	0	3014.98	-0.10990841		3544.98	-0.13688344		4074.98	-0.15045901	0	
365.2	-0.01174254		895.19	-0.012112	0	1425.19	-0.00940953	0	1955.18	-0.01195249	0	2485.18	-0.01857191	0	3015.18	-0.11026825		3545.18	-0.13591724		4075.18	-0.15085336	0	
365.4	-0.01181788		895.39	-0.01186149	0	1425.39	-0.00891507	0	1955.38	-0.01152312	0	2485.38	-0.01816789	0	3015.38	-0.11017645		3545.38	-0.13532175		4075.38	-0.15184114	0	
365.6	-0.01087048		895.59	-0.01206133	0	1425.59	-0.00896589	0	1955.58	-0.01181019	0	2485.58	-0.01864347	0	3015.58	-0.11069912		3545.58	-0.1342946		4075.58	-0.15200154	0	
365.8	-0.01065013		895.79	-0.01265077	0	1425.79	-0.00872333	0	1955.78	-0.01137454	0	2485.78	-0.0189097	0	3015.78	-0.11127278		3545.78	-0.13400742		4075.78	-0.15300261	0	
366	-0.01123857		895.99	-0.01216533	0	1425.99	-0.00836314	0	1955.98	-0.01172395	0	2485.98	-0.02021121	0	3015.98	-0.11239334		3545.98	-0.13354827		4075.98	-0.15341435	0	
366.2	-0.01147784		896.19	-0.01200485	0	1426.19	-0.00873523	0	1956.18	-0.0119198	0	2486.18	-0.01953708	0	3016.18	-0.11363007		3546.18	-0.13374368		4076.18	-0.15449442	0	
366.4	-0.01175146		896.39	-0.01238739	0	1426.39	-0.00915954	0	1956.38	-0.01117927	0	2486.38	-0.01963445	0	3016.38	-0.11311703		3546.38	-0.13406867		4076.38	-0.15512935	0	
366.6	-0.01267975		896.59	-0.01233171	0	1426.59	-0.00983791	0	1956.58	-0.01112433	0	2486.58	-0.02004985	0	3016.58	-0.11239039		3546.58	-0.13377086		4076.58	-0.15556878	0	
366.8	-0.0135282		896.79	-0.01323198	0	1426.79	-0.01147451	0	1956.78	-0.01103063	0	2486.78	-0.02060013	0	3016.78	-0.11290081		3546.78	-0.13386915		4076.78	-0.15678484	0	
367	-0.01387996		896.99	-0.01336232	0	1426.99	-0.01195378	0	1956.98	-0.01009304	0	2486.98	-0.02090422	0	3016.98	-0.11327181		3546.98	-0.13472241		4076.98	-0.15712345	0	
367.2	-0.01444815		897.19	-0.01322106	0	1427.19	-0.01313164	0	1957.18	-0.00878908	0	2487.18	-0.02077349	0	3017.18	-0.11303215		3547.18	-0.1353472		4077.18	-0.15843035	0	
367.4	-0.01444826		897.39	-0.01309782	0	1427.39	-0.01329354	0	1957.38	-0.00798697	0	2487.38	-0.02029225	0	3017.38	-0.11213602		3547.38	-0.13564928		4077.38	-0.15830033	0	
367.6	-0.01450792		897.59	-0.01240221	0	1427.59	-0.01459344	0	1957.58	-0.00738496	0	2487.58	-0.02042466	0	3017.58	-0.11304221		3547.58	-0.13569913		4077.58	-0.15784841	0	
367.8	-0.01494789		897.79	-0.01292315	0	1427.79	-0.01367879	0	1957.78	-0.00817697	0	2487.78	-0.02015789	0	3017.78	-0.11330794		3547.78	-0.13647888		4077.78	-0.15796249	0	
368	-0.01505159		897.99	-0.01327094	0	1427.99	-0.01417563	0	1957.98	-0.00817239	0	2487.98	-0.02022078	0	3017.98	-0.11348672		3547.98	-0.13783105		4077.98	-0.15745893	0	
368.2	-0.01546697		898.19	-0.01286614	0	1428.19	-0.01483132	0	1958.18	-0.00871775	0	2488.18	-0.01971034	0	3018.18	-0.11356545		3548.18	-0.13890024		4078.18	-0.15637996	0	
368.4	-0.01500802		898.39	-0.01323937	0	1428.39	-0.01511866	0	1958.38	-0.01057929	0	2488.38	-0.0190155	0	3018.38	-0.11440231		3548.38	-0.13938738		4078.38	-0.15606177	0	
368.6	-0.01406673		898.59	-0.01315694	0	1428.59	-0.0151515	0	1958.58	-0.0097325	0	2488.58	-0.0191286	0	3018.58	-0.1145236		3548.58	-0.13955991		4078.58	-0.15553214	0	
368.8	-0.01366101		898.79	-0.01312455	0	1428.79	-0.01502322	0	1958.78	-0.0102113	0	2488.78	-0.01846839	0	3018.78	-0.11450502		3548.78	-0.13921917		4078.78	-0.15498908	0	
369	-0.01261818		898.99	-0.01306157	0	1428.99	-0.01384119	0	1958.98	-0.00943892	0	2488.98	-0.01799988	0	3018.98	-0.11487544		3548.98	-0.13874417		4078.98	-0.15491985	0	
369.2	-0.01294968		899.19	-0.01341849	0	1429.19	-0.01349029	0	1959.18	-0.00947583	0	2489.18	-0.01861152	0	3019.18	-0.1153419		3549.18	-0.13834895		4079.18	-0.15528207	0	
369.4	-0.01316875		899.39	-0.01359137	0	1429.39	-0.01321732	0	1959.38	-0.00874087	0	2489.38	-0.01800239	0	3019.38	-0.11552935		3549.38	-0.13735502		4079.38	-0.15500069	0	
369.6	-0.01286641		899.59	-0.01413782	0	1429.59	-0.01331753	0	1959.58	-0.00910723	0	2489.58	-0.0186561	0	3019.58	-0.11581979		3549.58	-0.13689666		4079.58	-0.15521125	0	
369.8	-0.01297423		899.79	-0.01488521	0	1429.79	-0.01315126	0	1959.78	-0.00877184	0	2489.78	-0.0191327	0	3019.78	-0.11637702		3549.78	-0.13679939		4079.78	-0.15553104	0	
370	-0.01332017		899.99	-0.01391532	0	1429.99	-0.01253095	0	1959.98	-0.00846262	0	2489.98	-0.01973217	0	3019.98	-0.11663399		3549.98	-0.13720682		4079.98	-0.1557716	0	
370.2	-0.01330391		900.19	-0.01366663	0	1430.19	-0.01298024	0	1960.18	-0.00807234	0	2490.18	-0.01918335	0	3020.18	-0.11697947		3550.18	-0.13627438		4080.18	-0.15588068	0	
370.4	-0.01330553		900.39	-0.01386471	0	1430.39	-0.01213647	0	1960.38	-0.00730355	0	2490.38	-0.01980275	0	3020.38	-0.11619242		3550.38	-0.13625445		4080.38	-0.15716311	0	
370.6	-0.01331513		900.59	-0.01411377	0	1430.59	-0.01199395	0	1960.58	-0.00663699	0	2490.58	-0.02043377	0	3020.58	-0.11534111		3550.58	-0.1367234		4080.58	-0.15853378	0	
370.8	-0.01340325		900.79	-0.01399257	0	1430.79	-0.01259765	0	1960.78	-0.00628069	0	2490.78	-0.02003214	0	3020.78	-0.1151181		3550.78	-0.13705977		4080.78	-0.15969493	0	
371	-0.01341401		900.99	-0.01372473	0	1430.99	-0.01209778	0	1960.98	-0.0054685	0	2490.98	-0.02045598	0	3020.98	-0.11429563		3550.98	-0.13742776		4080.98	-0.16010676	0	
371.2	-0.01400944		901.19	-0.01328516	0	1431.19	-0.01317048	0	1961.18	-0.00510016	0	2491.18	-0.0206749	0	3021.18	-0.1133163		3551.18	-0.13716579		4081.18	-0.1612099	0	
371.4	-0.01402425		901.39	-0.01280494	0	1431.39	-0.0123992	0	1961.38	-0.00519102	0	2491.38	-0.02117298	0	3021.38	-0.11342225		3551.38	-0.13766829		4081.38	-0.16125187	0	
371.6	-0.01396435		901.59	-0.01283539	0	1431.59	-0.01308211	0	1961.58	-0.00618706	0	2491.58	-0.02115672	0	3021.58	-0.11461065		3551.58	-0.13887372		4081.58	-0.16160833	0	
371.8	-0.01413381		901.79	-0.01280498	0	1431.79	-0.01218161	0	1961.78	-0.00697423	0	2491.78	-0.02120703	0	3021.78	-0.11473509		3551.78	-0.14007103		4081.78	-0.16213773	0	
372	-0.01422637		901.99	-0.01223163	0	1431.99	-0.01262614	0	1961.98	-0.00662205	0	2491.98	-0.02174611	0	3021.98	-0.11513783		3551.98	-0.14056562		4081.98	-0.16206069	0	
372.2	-0.01522761		902.19	-0.01244722	0	1432.19	-0.01243999	0	1962.18	-0.00718173	0	2492.18	-0.02072652	0	3022.18	-0.1146915		3552.18	-0.14104824		4082.18	-0.16239313	0	
372.4	-0.01526646		902.39	-0.01312256	0	1432.39	-0.01267459	0	1962.38	-0.00769373	0	2492.38	-0.02027571	0	3022.38	-0.11520461		3552.38	-0.14079099		4082.38	-0.16305683	0	
372.6	-0.01440626		902.59	-0.01322268	0	1432.59	-0.01184997	0	1962.58	-0.0076184	0	2492.58	-0.02025109	0	3022.58	-0.11497452		3552.58	-0.14086132		4082.58	-0.16220549	0	
372.8	-0.01422169		902.79	-0.01341873	0	1432.79	-0.01192768	0	1962.78	-0.00803769	0	2492.78	-0.0193237	0	3022.78	-0.11564724		3552.78	-0.14086243		4082.78	-0.16155285	0	
373	-0.01436142		902.99	-0.01326415	0	1432.99	-0.01102937	0	1962.98	-0.00833773	0	2492.98	-0.01865212	0	3022.98	-0.11705625		3552.98	-0.14079893		4082.98	-0.16158129	0	
373.2	-0.01535406		903.19	-0.01350912	0	1433.19	-0.01191033	0	1963.18	-0.00893724	0	2493.18	-0.01944348	0	3023.18	-0.1169354		3553.18	-0.14049259		4083.18	-0.1611882	0	
373.4	-0.01546965		903.39	-0.0139955	0	1433.39	-0.01211283	0	1963.38	-0.00876949	0	2493.38	-0.01919764	0	3023.38	-0.11734497		3553.38	-0.13982102		4083.38	-0.1612022	0	
373.6	-0.01589929		903.59	-0.01437447	0	1433.59	-0.0123977	0	1963.58	-0.00978796	0	2493.58	-0.0193821	0	3023.58	-0.11810682		3553.58	-0.14078573		4083.58	-0.16082118	0	
373.8	-0.01620983		903.79	-0.0149659	0	1433.79	-0.01170796	0	1963.78	-0.00911716	0	2493.78	-0.02002253	0	3023.78	-0.11861738		3553.78	-0.14105568		4083.78	-0.16056547	0	
374	-0.01584667		903.99	-0.01444477	0	1433.99	-0.01109634	0	1963.98	-0.00942264	0	2493.98	-0.02054631	0	3023.98	-0.11844866		3553.98	-0.14045031		4083.98	-0.15985359	0	
374.2	-0.0156557		904.19	-0.01502055	0	1434.19	-0.01115193	0	1964.18	-0.00925235	0	2494.18	-0.02114121	0	3024.18	-0.11885006		3554.18	-0.1404537		4084.18	-0.15922376	0	
374.4	-0.01436726		904.39	-0.01449113	0	1434.39	-0.01081794	0	1964.38	-0.00886449	0	2494.38	-0.02114732	0	3024.38	-0.11825341		3554.38	-0.14118251		4084.38	-0.1599939	0	
374.6	-0.01398185		904.59	-0.01359328	0	1434.59	-0.01181681	0	1964.58	-0.00923764	0	2494.58	-0.02119151	0	3024.58	-0.11748621		3554.58	-0.14159737		4084.58	-0.16067298	0	
374.8	-0.01320738		904.79	-0.01282753	0	1434.79	-0.01206163	0	1964.78	-0.00942674	0	2494.78	-0.02063573	0	3024.78	-0.11706948		3554.78	-0.14098091		4084.78	-0.16094972	0	
375	-0.0127654		904.99	-0.01174309	0	1434.99	-0.01237213	0	1964.98	-0.00940211	0	2494.98	-0.02070328	0	3024.98	-0.11682565		3554.98	-0.14117983		4084.98	-0.16141567	0	
375.2	-0.01298926		905.19	-0.00986133	0	1435.19	-0.0138541	0	1965.18	-0.00971671	0	2495.18	-0.02082906	0	3025.18	-0.11703083		3555.18	-0.14052704		4085.18	-0.16197482	0	
375.4	-0.01210751		905.39	-0.00856345	0	1435.39	-0.01335261	0	1965.38	-0.00982233	0	2495.38	-0.02104453	0	3025.38	-0.11710169		3555.38	-0.14002257		4085.38	-0.16219099	0	
375.6	-0.01169622		905.59	-0.00795036	0	1435.59	-0.01471524	0	1965.58	-0.01007978	0	2495.58	-0.02138208	0	3025.58	-0.11649305		3555.58	-0.14037192		4085.58	-0.16237956	0	
375.8	-0.01134445		905.79	-0.00704302	0	1435.79	-0.01454737	0	1965.78	-0.0090252	0	2495.78	-0.02159482	0	3025.78	-0.11591097		3555.78	-0.14009898		4085.78	-0.16231837	0	
376	-0.01074838		905.99	-0.00679883	0	1435.99	-0.01443848	0	1965.98	-0.00937002	0	2495.98	-0.02197057	0	3025.98	-0.11637249		3555.98	-0.13933696		4085.98	-0.16273512	0	
376.2	-0.01119931		906.19	-0.00698378	0	1436.19	-0.01462969	0	1966.18	-0.00962451	0	2496.18	-0.02126176	0	3026.18	-0.1160114		3556.18	-0.14057632		4086.18	-0.16285262	0	
376.4	-0.01022059		906.39	-0.00714913	0	1436.39	-0.01474312	0	1966.38	-0.00971157	0	2496.38	-0.02148256	0	3026.38	-0.11684586		3556.38	-0.14028679		4086.38	-0.16266007	0	
376.6	-0.0096608		906.59	-0.0076989	0	1436.59	-0.01468246	0	1966.58	-0.01070871	0	2496.58	-0.02176334	0	3026.58	-0.11701643		3556.58	-0.14084051		4086.58	-0.16242833	0	
376.8	-0.01078278		906.79	-0.00788091	0	1436.79	-0.01473398	0	1966.78	-0.01056465	0	2496.78	-0.02118811	0	3026.78	-0.11796068		3556.78	-0.14128018		4086.78	-0.1627172	0	
377	-0.01176793		906.99	-0.00901141	0	1436.99	-0.01450428	0	1966.98	-0.01124228	0	2496.98	-0.0218951	0	3026.98	-0.11898552		3556.98	-0.1410408		4086.98	-0.16343882	0	
377.2	-0.01284868		907.19	-0.01099814	0	1437.19	-0.01448559	0	1967.18	-0.01102874	0	2497.18	-0.02247757	0	3027.18	-0.1194102		3557.18	-0.14112315		4087.18	-0.16274977	0	
377.4	-0.01243646		907.39	-0.01287938	0	1437.39	-0.01336738	0	1967.38	-0.01101225	0	2497.38	-0.0228703	0	3027.38	-0.12020598		3557.38	-0.14150447		4087.38	-0.16301367	0	
377.6	-0.01331436		907.59	-0.01373954	0	1437.59	-0.01306672	0	1967.58	-0.01089422	0	2497.58	-0.02395724	0	3027.58	-0.12050059		3557.58	-0.14214368		4087.58	-0.16305757	0	
377.8	-0.01342571		907.79	-0.01509663	0	1437.79	-0.01240729	0	1967.78	-0.01058724	0	2497.78	-0.0246376	0	3027.78	-0.12109493		3557.78	-0.14233882		4087.78	-0.16382697	0	
378	-0.01308284		907.99	-0.01591039	0	1437.99	-0.01242909	0	1967.98	-0.01103242	0	2497.98	-0.02442235	0	3027.98	-0.12118231		3557.98	-0.14288397		4087.98	-0.16393124	0	
378.2	-0.01312343		908.19	-0.0165144	0	1438.19	-0.01286875	0	1968.18	-0.01062422	0	2498.18	-0.02442977	0	3028.18	-0.12138105		3558.18	-0.14451523		4088.18	-0.16450872	0	
378.4	-0.01241422		908.39	-0.01601159	0	1438.39	-0.01319733	0	1968.38	-0.01066061	0	2498.38	-0.02426655	0	3028.38	-0.12143302		3558.38	-0.14511676		4088.38	-0.16562464	0	
378.6	-0.01272686		908.59	-0.01624331	0	1438.59	-0.01372298	0	1968.58	-0.01090406	0	2498.58	-0.0243803	0	3028.58	-0.12134111		3558.58	-0.14537587		4088.58	-0.16614627	0	
378.8	-0.01267725		908.79	-0.01600265	0	1438.79	-0.01396427	0	1968.78	-0.01061726	0	2498.78	-0.02393063	0	3028.78	-0.12143184		3558.78	-0.14565524		4088.78	-0.16638756	0	
379	-0.01288106		908.99	-0.01507389	0	1438.99	-0.01478644	0	1968.98	-0.01072355	0	2498.98	-0.02405483	0	3028.98	-0.12142074		3558.98	-0.14599143		4088.98	-0.16645155	0	
379.2	-0.01292466		909.19	-0.01390898	0	1439.19	-0.01565482	0	1969.18	-0.01108285	0	2499.18	-0.02490659	0	3029.18	-0.12103632		3559.18	-0.14560473		4089.18	-0.1663285	0	
379.4	-0.01276848		909.39	-0.01336957	0	1439.39	-0.01585353	0	1969.38	-0.01107121	0	2499.38	-0.0252478	0	3029.38	-0.120583		3559.38	-0.14580758		4089.38	-0.16642511	0	
379.6	-0.0130003		909.59	-0.01252222	0	1439.59	-0.01683619	0	1969.58	-0.01129533	0	2499.58	-0.02548984	0	3029.58	-0.12016144		3559.58	-0.14659052		4089.58	-0.16664068	0	
379.8	-0.01240962		909.79	-0.01129195	0	1439.79	-0.01677517	0	1969.78	-0.01136838	0	2499.78	-0.02538631	0	3029.78	-0.11999016		3559.78	-0.14655826		4089.78	-0.16656977	0	
379.99	-0.01240962		909.99	-0.01129195	0	1439.99	-0.01677517	0	1969.98	-0.01136838	0	2499.98	-0.02538631	0	3029.98	-0.11999016		3559.98	-0.14655826		4089.98	-0.16656977	0	
380.19	-0.01172853		910.19	-0.01130925	0	1440.19	-0.01736465	0	1970.18	-0.01012643	0	2500.18	-0.02548883	0	3030.18	-0.11953535		3560.18	-0.14680471		4090.18	-0.16604733	0	
380.39	-0.01227392		910.39	-0.01158167	0	1440.39	-0.01740727	0	1970.38	-0.00877608	0	2500.38	-0.02567657	0	3030.38	-0.12038202		3560.38	-0.14661178		4090.38	-0.16493277	0	
380.59	-0.01248833		910.59	-0.01194436	0	1440.59	-0.01733227	0	1970.58	-0.00745388	0	2500.58	-0.02592182	0	3030.58	-0.12056006		3560.58	-0.14682022		4090.58	-0.16419477	0	
380.79	-0.01275223		910.79	-0.0116131	0	1440.79	-0.01732201	0	1970.78	-0.00712634	0	2500.78	-0.02653169	0	3030.78	-0.12052294		3560.78	-0.14703455		4090.78	-0.16315495	0	
380.99	-0.01310192		910.99	-0.01129594	0	1440.99	-0.0178748	0	1970.98	-0.0066455	0	2500.98	-0.02672158	0	3030.98	-0.12020917		3560.98	-0.14721196		4090.98	-0.16208774	0	
381.19	-0.01313289		911.19	-0.01166205	0	1441.19	-0.0173115	0	1971.18	-0.00572785	0	2501.18	-0.02713765	0	3031.18	-0.11980594		3561.18	-0.14757981		4091.18	-0.16182463	0	
381.39	-0.0135956		911.39	-0.01122188	0	1441.39	-0.01692699	0	1971.38	-0.00538483	0	2501.38	-0.02767481	0	3031.38	-0.11927136		3561.38	-0.14741055		4091.38	-0.1613572	0	
381.59	-0.01389992		911.59	-0.01134504	0	1441.59	-0.01604565	0	1971.58	-0.00554253	0	2501.58	-0.02810319	0	3031.58	-0.11856925		3561.58	-0.14717165		4091.58	-0.16067912	0	
381.79	-0.01419603		911.79	-0.01216066	0	1441.79	-0.01524748	0	1971.78	-0.0058716	0	2501.78	-0.02787405	0	3031.78	-0.11807393		3561.78	-0.14743901		4091.78	-0.16012152	0	
381.99	-0.01401235		911.99	-0.01247468	0	1441.99	-0.01418643	0	1971.98	-0.00627476	0	2501.98	-0.02822969	0	3031.98	-0.11756918		3561.98	-0.14664889		4091.98	-0.16014788	0	
382.19	-0.01344623		912.19	-0.01274605	0	1442.19	-0.01322693	0	1972.18	-0.00708002	0	2502.18	-0.02846297	0	3032.18	-0.11719661		3562.18	-0.14586944		4092.18	-0.15970227	0	
382.39	-0.01333455		912.39	-0.01277714	0	1442.39	-0.01345249	0	1972.38	-0.00733654	0	2502.38	-0.02873192	0	3032.38	-0.11673762		3562.38	-0.14572848		4092.38	-0.15924869	0	
382.59	-0.01274274		912.59	-0.01180432	0	1442.59	-0.01342018	0	1972.58	-0.0066399	0	2502.58	-0.02870485	0	3032.58	-0.11752738		3562.58	-0.14571561		4092.58	-0.15886133	0	
382.79	-0.01316789		912.79	-0.0109751	0	1442.79	-0.01303107	0	1972.78	-0.00677519	0	2502.78	-0.02792508	0	3032.78	-0.11750515		3562.78	-0.14555474		4092.78	-0.15982	0	
382.99	-0.01327158		912.99	-0.00999574	0	1442.99	-0.01221745	0	1972.98	-0.00701938	0	2502.98	-0.02704497	0	3032.98	-0.11747268		3562.98	-0.14635185		4092.98	-0.16044183	0	
383.19	-0.01330826		913.19	-0.01016902	0	1443.19	-0.01233685	0	1973.18	-0.00692939	0	2503.18	-0.02683561	0	3033.18	-0.11667904		3563.18	-0.14672394		4093.18	-0.16049623	0	
383.39	-0.01325246		913.39	-0.01028147	0	1443.39	-0.01239691	0	1973.38	-0.00589136	0	2503.38	-0.02657061	0	3033.38	-0.11695707		3563.38	-0.14730907		4093.38	-0.16095145	0	
383.59	-0.0132949		913.59	-0.01092188	0	1443.59	-0.01236846	0	1973.58	-0.0058758	0	2503.58	-0.02518952	0	3033.58	-0.11695451		3563.58	-0.14700144		4093.58	-0.16107651	0	
383.79	-0.0131373		913.79	-0.0110704	0	1443.79	-0.01362509	0	1973.78	-0.0059174	0	2503.78	-0.02512393	0	3033.78	-0.11640967		3563.78	-0.14744984		4093.78	-0.16132145	0	
383.99	-0.01322783		913.99	-0.01154634	0	1443.99	-0.01239749	0	1973.98	-0.00524594	0	2503.98	-0.02425033	0	3033.98	-0.11706421		3563.98	-0.14799958		4093.98	-0.16088978	0	
384.19	-0.01251016		914.19	-0.01133114	0	1444.19	-0.01222602	0	1974.18	-0.0046398	0	2504.18	-0.02321782	0	3034.18	-0.11795919		3564.18	-0.14783676		4094.18	-0.16020744	0	
384.39	-0.01381797		914.39	-0.0116774	0	1444.39	-0.01150856	0	1974.38	-0.00475762	0	2504.38	-0.02311956	0	3034.38	-0.11909858		3564.38	-0.14773663		4094.38	-0.15985874	0	
384.59	-0.01371962		914.59	-0.01080918	0	1444.59	-0.01158571	0	1974.58	-0.00521639	0	2504.58	-0.02316963	0	3034.58	-0.11884579		3564.58	-0.14909		4094.58	-0.15973867	0	
384.79	-0.01375102		914.79	-0.0107869	0	1444.79	-0.01283663	0	1974.78	-0.00595012	0	2504.78	-0.02304716	0	3034.78	-0.11839398		3564.78	-0.14975211		4094.78	-0.15966994	0	
384.99	-0.01337024		914.99	-0.01068322	0	1444.99	-0.01316455	0	1974.98	-0.00609544	0	2504.98	-0.02248503	0	3034.98	-0.11819068		3564.98	-0.15045421		4094.98	-0.15965053	0	
385.19	-0.01414966		915.19	-0.01119294	0	1445.19	-0.0127908	0	1975.18	-0.00621865	0	2505.18	-0.02342207	0	3035.18	-0.11758037		3565.18	-0.15068588		4095.18	-0.15983049	0	
385.39	-0.01461632		915.39	-0.01065498	0	1445.39	-0.01291314	0	1975.38	-0.00659439	0	2505.38	-0.02445136	0	3035.38	-0.11739202		3565.38	-0.14987212		4095.38	-0.16002206	0	
385.59	-0.01520949		915.59	-0.01083397	0	1445.59	-0.01293139	0	1975.58	-0.00735625	0	2505.58	-0.02500753	0	3035.58	-0.11762388		3565.58	-0.14940412		4095.58	-0.16030926	0	
385.79	-0.01428834		915.79	-0.01227317	0	1445.79	-0.01293387	0	1975.78	-0.00759432	0	2505.78	-0.02552876	0	3035.78	-0.11821195		3565.78	-0.1485932		4095.78	-0.16083878	0	
385.99	-0.01338595		915.99	-0.01222001	0	1445.99	-0.01280048	0	1975.98	-0.00756487	0	2505.98	-0.02711574	0	3035.98	-0.11838207		3565.98	-0.14711402		4095.98	-0.16064606	0	
386.19	-0.01341654		916.19	-0.01253575	0	1446.19	-0.01349883	0	1976.18	-0.00814474	0	2506.18	-0.02805519	0	3036.18	-0.11860152		3566.18	-0.14578775		4096.18	-0.15966839	0	
386.39	-0.01342159		916.39	-0.01175154	0	1446.39	-0.01414471	0	1976.38	-0.00834695	0	2506.38	-0.02853555	0	3036.38	-0.11872752		3566.38	-0.14520237		4096.38	-0.16046361	0	
386.59	-0.01346487		916.59	-0.01093631	0	1446.59	-0.01466607	0	1976.58	-0.00841796	0	2506.58	-0.02731291	0	3036.58	-0.11931916		3566.58	-0.14462412		4096.58	-0.1600385	0	
386.79	-0.01466018		916.79	-0.01081541	0	1446.79	-0.01498903	0	1976.78	-0.00840817	0	2506.78	-0.02704691	0	3036.78	-0.11977508		3566.78	-0.14402507		4096.78	-0.16068698	0	
386.99	-0.01468544		916.99	-0.01025728	0	1446.99	-0.01536449	0	1976.98	-0.00855768	0	2506.98	-0.0274795	0	3036.98	-0.11905921		3566.98	-0.14375144		4096.98	-0.1614704	0	
387.19	-0.01450885		917.19	-0.0103916	0	1447.19	-0.01594276	0	1977.18	-0.00821733	0	2507.18	-0.02738026	0	3037.18	-0.11915905		3567.18	-0.14319042		4097.18	-0.16058136	0	
387.39	-0.01552606		917.39	-0.0107735	0	1447.39	-0.01591241	0	1977.38	-0.00782152	0	2507.38	-0.02771532	0	3037.38	-0.11944641		3567.38	-0.14323235		4097.38	-0.16151003	0	
387.59	-0.01570132		917.59	-0.01082458	0	1447.59	-0.01506236	0	1977.58	-0.0068894	0	2507.58	-0.02732288	0	3037.58	-0.11916506		3567.58	-0.14342756		4097.58	-0.16125707	0	
387.79	-0.01478084		917.79	-0.01100002	0	1447.79	-0.01525249	0	1977.78	-0.00690991	0	2507.78	-0.02792529	0	3037.78	-0.11936067		3567.78	-0.14378649		4097.78	-0.1607401	0	
387.99	-0.01482841		917.99	-0.01096269	0	1447.99	-0.01452479	0	1977.98	-0.00701767	0	2507.98	-0.02726802	0	3037.98	-0.11982782		3567.98	-0.14424435		4097.98	-0.15995658	0	
388.19	-0.01408652		918.19	-0.01023113	0	1448.19	-0.01374369	0	1978.18	-0.00675122	0	2508.18	-0.02723371	0	3038.18	-0.11965384		3568.18	-0.14468944		4098.18	-0.1600578	0	
388.39	-0.01442634		918.39	-0.00995775	0	1448.39	-0.01387049	0	1978.38	-0.00676728	0	2508.38	-0.02697502	0	3038.38	-0.11922146		3568.38	-0.14510462		4098.38	-0.15962083	0	
388.59	-0.01447527		918.59	-0.00990425	0	1448.59	-0.0137355	0	1978.58	-0.00722741	0	2508.58	-0.02662929	0	3038.58	-0.11957224		3568.58	-0.14612688		4098.58	-0.15968731	0	
388.79	-0.0141244		918.79	-0.01045293	0	1448.79	-0.01406621	0	1978.78	-0.00770593	0	2508.78	-0.02621597	0	3038.78	-0.11924296		3568.78	-0.14644566		4098.78	-0.15983712	0	
388.99	-0.01442482		918.99	-0.00977127	0	1448.99	-0.01382008	0	1978.98	-0.00764213	0	2508.98	-0.02587645	0	3038.98	-0.11965987		3568.98	-0.14711405		4098.98	-0.15996664	0	
389.19	-0.01535062		919.19	-0.00938773	0	1449.19	-0.01439488	0	1979.18	-0.00786654	0	2509.18	-0.02601956	0	3039.18	-0.11904054		3569.18	-0.14684024		4099.18	-0.16020689	0	
389.39	-0.01498622		919.39	-0.0088744	0	1449.39	-0.0146015	0	1979.38	-0.00749901	0	2509.38	-0.02555583	0	3039.38	-0.1196955		3569.38	-0.14651239		4099.38	-0.16122623	0	
389.59	-0.01496482		919.59	-0.00866446	0	1449.59	-0.01437096	0	1979.58	-0.00728711	0	2509.58	-0.02526803	0	3039.58	-0.12045898		3569.58	-0.14618167		4099.58	-0.16161436	0	
389.79	-0.01387562		919.79	-0.00997278	0	1449.79	-0.01413236	0	1979.78	-0.00648817	0	2509.78	-0.02543237	0	3039.78	-0.1208672		3569.78	-0.14542442		4099.78	-0.16200697	0	
389.99	-0.01393354		919.99	-0.00959918	0	1449.99	-0.01383434	0	1979.98	-0.0061719	0	2509.98	-0.02548316	0	3039.98	-0.12126245		3569.98	-0.14496429		4099.98	-0.16210938	0	
390.19	-0.01365822		920.19	-0.00953807	0	1450.19	-0.01336986	0	1980.18	-0.00590738	0	2510.18	-0.02476165	0	3040.18	-0.12152942		3570.18	-0.14418785		4100.18	-0.16257427	0	
390.39	-0.01360652		920.39	-0.00915486	0	1450.39	-0.01368879	0	1980.38	-0.00577729	0	2510.38	-0.02448112	0	3040.38	-0.12094495		3570.38	-0.14417123		4100.38	-0.1643789	0	
390.59	-0.01315081		920.59	-0.00927443	0	1450.59	-0.01383407	0	1980.58	-0.00608663	0	2510.58	-0.02372119	0	3040.58	-0.12093363		3570.58	-0.14398697		4100.58	-0.16486464	0	
390.79	-0.01351754		920.79	-0.0091371	0	1450.79	-0.01381238	0	1980.78	-0.00565206	0	2510.78	-0.02383728	0	3040.78	-0.12159191		3570.78	-0.14383686		4100.78	-0.16542216	0	
390.99	-0.01256642		920.99	-0.00904627	0	1450.99	-0.0132215	0	1980.98	-0.00578176	0	2510.98	-0.02430133	0	3040.98	-0.12073829		3570.98	-0.14416245		4100.98	-0.16605943	0	
391.19	-0.01235436		921.19	-0.00947735	0	1451.19	-0.01287019	0	1981.18	-0.00581638	0	2511.18	-0.02495853	0	3041.18	-0.1211305		3571.18	-0.14465753		4101.18	-0.16591282	0	
391.39	-0.01285984		921.39	-0.00986174	0	1451.39	-0.01223815	0	1981.38	-0.00588398	0	2511.38	-0.02633627	0	3041.38	-0.12054099		3571.38	-0.14536086		4101.38	-0.16712682	0	
391.59	-0.01290539		921.59	-0.0097425	0	1451.59	-0.01284483	0	1981.58	-0.00513109	0	2511.58	-0.02595615	0	3041.58	-0.12009125		3571.58	-0.14629215		4101.58	-0.1665402	0	
391.79	-0.01288681		921.79	-0.01022163	0	1451.79	-0.01426878	0	1981.78	-0.00654433	0	2511.78	-0.02586231	0	3041.78	-0.1194439		3571.78	-0.14733208		4101.78	-0.16573523	0	
391.99	-0.01260809		921.99	-0.01088758	0	1451.99	-0.01424711	0	1981.98	-0.00698484	0	2511.98	-0.02557846	0	3041.98	-0.11930933		3571.98	-0.14780431		4101.98	-0.16545307	0	
392.19	-0.01194142		922.19	-0.01108758	0	1452.19	-0.01332116	0	1982.18	-0.00664375	0	2512.18	-0.02667968	0	3042.18	-0.11884489		3572.18	-0.14812803		4102.18	-0.16403697	0	
392.39	-0.0123257		922.39	-0.01131586	0	1452.39	-0.01363732	0	1982.38	-0.00747713	0	2512.38	-0.02591629	0	3042.38	-0.11901278		3572.38	-0.14749128		4102.38	-0.16241764	0	
392.59	-0.01286512		922.59	-0.01222144	0	1452.59	-0.01317745	0	1982.58	-0.00839187	0	2512.58	-0.02611752	0	3042.58	-0.11873965		3572.58	-0.14821184		4102.58	-0.16249524	0	
392.79	-0.01253747		922.79	-0.01196359	0	1452.79	-0.01363898	0	1982.78	-0.00853102	0	2512.78	-0.02573008	0	3042.78	-0.11845708		3572.78	-0.14881587		4102.78	-0.16188429	0	
392.99	-0.01248724		922.99	-0.01190365	0	1452.99	-0.01384956	0	1982.98	-0.00758418	0	2512.98	-0.02575681	0	3042.98	-0.11861017		3572.98	-0.14962744		4102.98	-0.16168563	0	
393.19	-0.01208461		923.19	-0.0118228	0	1453.19	-0.01386649	0	1983.18	-0.00829505	0	2513.18	-0.02572567	0	3043.18	-0.11783579		3573.18	-0.14881016		4103.18	-0.16105317	0	
393.39	-0.01232448		923.39	-0.01222811	0	1453.39	-0.01372361	0	1983.38	-0.00762825	0	2513.38	-0.02519191	0	3043.38	-0.1183425		3573.38	-0.14928831		4103.38	-0.16040006	0	
393.59	-0.01202582		923.59	-0.01177531	0	1453.59	-0.01335583	0	1983.58	-0.00712848	0	2513.58	-0.02475656	0	3043.58	-0.11837646		3573.58	-0.14827426		4103.58	-0.15940108	0	
393.79	-0.01204445		923.79	-0.01181136	0	1453.79	-0.01322707	0	1983.78	-0.00619923	0	2513.78	-0.02480479	0	3043.78	-0.11926985		3573.78	-0.14775481		4103.78	-0.15937749	0	
393.99	-0.01256901		923.99	-0.01169977	0	1453.99	-0.01303868	0	1983.98	-0.00629724	0	2513.98	-0.02421255	0	3043.98	-0.11959073		3573.98	-0.14661211		4103.98	-0.15872759	0	
394.19	-0.01277817		924.19	-0.01162774	0	1454.19	-0.01215652	0	1984.18	-0.00616299	0	2514.18	-0.02322811	0	3044.18	-0.12004092		3574.18	-0.14636929		4104.18	-0.15852462	0	
394.39	-0.01304793		924.39	-0.01143601	0	1454.39	-0.01170573	0	1984.38	-0.00581877	0	2514.38	-0.02243268	0	3044.38	-0.119675		3574.38	-0.14567615		4104.38	-0.15901763	0	
394.59	-0.01211884		924.59	-0.01127695	0	1454.59	-0.01116586	0	1984.58	-0.00516091	0	2514.58	-0.02210288	0	3044.58	-0.12002096		3574.58	-0.14609338		4104.58	-0.1581558	0	
394.79	-0.01257581		924.79	-0.01192	0	1454.79	-0.01148671	0	1984.78	-0.00416565	0	2514.78	-0.02119412	0	3044.78	-0.12040938		3574.78	-0.14591208		4104.78	-0.15842461	0	
394.99	-0.01205105		924.99	-0.01185156	0	1454.99	-0.01142248	0	1984.98	-0.00390777	0	2514.98	-0.0217235	0	3044.98	-0.12042251		3574.98	-0.14615633		4104.98	-0.15921472	0	
395.19	-0.01263924		925.19	-0.01154496	0	1455.19	-0.01187526	0	1985.18	-0.00430997	0	2515.18	-0.02238673	0	3045.18	-0.1212039		3575.18	-0.146138		4105.18	-0.15948944	0	
395.39	-0.01394722		925.39	-0.01191094	0	1455.39	-0.01262742	0	1985.38	-0.00406887	0	2515.38	-0.02312947	0	3045.38	-0.12133391		3575.38	-0.14648057		4105.38	-0.15955334	0	
395.59	-0.01437425		925.59	-0.0123065	0	1455.59	-0.01389335	0	1985.58	-0.00427329	0	2515.58	-0.02320597	0	3045.58	-0.1216663		3575.58	-0.14697939		4105.58	-0.15970019	0	
395.79	-0.01481951		925.79	-0.01231222	0	1455.79	-0.01459876	0	1985.78	-0.00493633	0	2515.78	-0.02279096	0	3045.78	-0.12130364		3575.78	-0.14730799		4105.78	-0.15972227	0	
395.99	-0.01454731		925.99	-0.0116931	0	1455.99	-0.01444594	0	1985.98	-0.00462573	0	2515.98	-0.02458457	0	3045.98	-0.12225272		3575.98	-0.14696733		4105.98	-0.16033898	0	
396.19	-0.01374912		926.19	-0.01130834	0	1456.19	-0.01465812	0	1986.18	-0.00484887	0	2516.18	-0.02519967	0	3046.18	-0.12254038		3576.18	-0.14737122		4106.18	-0.16113245	0	
396.39	-0.01401582		926.39	-0.011056	0	1456.39	-0.01427791	0	1986.38	-0.00578483	0	2516.38	-0.02515661	0	3046.38	-0.12291824		3576.38	-0.14684449		4106.38	-0.16206594	0	
396.59	-0.01420146		926.59	-0.01159501	0	1456.59	-0.01371709	0	1986.58	-0.00591785	0	2516.58	-0.02646901	0	3046.58	-0.12268134		3576.58	-0.14724651		4106.58	-0.16302799	0	
396.79	-0.01443803		926.79	-0.01162716	0	1456.79	-0.01385925	0	1986.78	-0.00613886	0	2516.78	-0.02733445	0	3046.78	-0.12274101		3576.78	-0.14685946		4106.78	-0.16376838	0	
396.99	-0.01446821		926.99	-0.01116773	0	1456.99	-0.01386116	0	1986.98	-0.00571595	0	2516.98	-0.02881414	0	3046.98	-0.12226791		3576.98	-0.14654728		4106.98	-0.1637	0	
397.19	-0.01434447		927.19	-0.01139456	0	1457.19	-0.01394089	0	1987.18	-0.00737231	0	2517.18	-0.02845684	0	3047.18	-0.12200001		3577.18	-0.14566363		4107.18	-0.16315557	0	
397.39	-0.01448401		927.39	-0.01126151	0	1457.39	-0.01439672	0	1987.38	-0.00733698	0	2517.38	-0.02856349	0	3047.38	-0.12236168		3577.38	-0.14602805		4107.38	-0.16258675	0	
397.59	-0.01396178		927.59	-0.01024607	0	1457.59	-0.01469713	0	1987.58	-0.007373	0	2517.58	-0.0280685	0	3047.58	-0.12147989		3577.58	-0.14550723		4107.58	-0.16224388	0	
397.79	-0.01443948		927.79	-0.01081227	0	1457.79	-0.01456525	0	1987.78	-0.00650689	0	2517.78	-0.02815332	0	3047.78	-0.12190826		3577.78	-0.1457868		4107.78	-0.16181237	0	
397.99	-0.01517496		927.99	-0.01151391	0	1457.99	-0.0141311	0	1987.98	-0.00670362	0	2517.98	-0.02748506	0	3047.98	-0.12120893		3577.98	-0.14498841		4107.98	-0.16145661	0	
398.19	-0.01498197		928.19	-0.01142214	0	1458.19	-0.01304249	0	1988.18	-0.00613363	0	2518.18	-0.02673679	0	3048.18	-0.12180546		3578.18	-0.14557418		4108.18	-0.16109605	0	
398.39	-0.01353059		928.39	-0.0113536	0	1458.39	-0.01285175	0	1988.38	-0.00487091	0	2518.38	-0.02635438	0	3048.38	-0.12075615		3578.38	-0.14570861		4108.38	-0.1605521	0	
398.59	-0.01315566		928.59	-0.01204179	0	1458.59	-0.01392275	0	1988.58	-0.00498085	0	2518.58	-0.02602068	0	3048.58	-0.11992102		3578.58	-0.14540317		4108.58	-0.16027446	0	
398.79	-0.0138202		928.79	-0.01257119	0	1458.79	-0.01399959	0	1988.78	-0.00452471	0	2518.78	-0.02490467	0	3048.78	-0.11943987		3578.78	-0.14511688		4108.78	-0.16139921	0	
398.99	-0.01441232		928.99	-0.01201583	0	1458.99	-0.01354525	0	1988.98	-0.00426467	0	2518.98	-0.0251503	0	3048.98	-0.11950162		3578.98	-0.14519523		4108.98	-0.1612087	0	
399.19	-0.01506455		929.19	-0.01182419	0	1459.19	-0.0135279	0	1989.18	-0.00350375	0	2519.18	-0.02580932	0	3049.18	-0.11870329		3579.18	-0.14553025		4109.18	-0.16159461	0	
399.39	-0.01573267		929.39	-0.01206668	0	1459.39	-0.01310928	0	1989.38	-0.00310389	0	2519.38	-0.02597116	0	3049.38	-0.11843879		3579.38	-0.1456834		4109.38	-0.16205176	0	
399.59	-0.0147619		929.59	-0.01127615	0	1459.59	-0.01301327	0	1989.58	-0.00242142	0	2519.58	-0.02535162	0	3049.58	-0.11838563		3579.58	-0.14522948		4109.58	-0.16246087	0	
399.79	-0.01384499		929.79	-0.01058136	0	1459.79	-0.01298158	0	1989.78	-0.00267012	0	2519.78	-0.02481525	0	3049.78	-0.11807898		3579.78	-0.14548376		4109.78	-0.16326629	0	
399.99	-0.01266107		929.99	-0.01011905	0	1459.99	-0.01256827	0	1989.98	-0.00316747	0	2519.98	-0.02591145	0	3049.98	-0.11911937		3579.98	-0.14596644		4109.98	-0.16388774	0	
400.19	-0.01212692		930.19	-0.0104453	0	1460.19	-0.01250516	0	1990.18	-0.00362751	0	2520.18	-0.02591364	0	3050.18	-0.11902633		3580.18	-0.14642416		4110.18	-0.16495452	0	
400.39	-0.01288204		930.39	-0.0106397	0	1460.39	-0.01245567	0	1990.38	-0.00369646	0	2520.38	-0.02644522	0	3050.38	-0.11952437		3580.38	-0.1456849		4110.38	-0.16482943	0	
400.59	-0.01238314		930.59	-0.01111236	0	1460.59	-0.01257185	0	1990.58	-0.00385563	0	2520.58	-0.02675018	0	3050.58	-0.12011913		3580.58	-0.1459297		4110.58	-0.16496615	0	
400.79	-0.012797		930.79	-0.01097834	0	1460.79	-0.0130046	0	1990.78	-0.00352667	0	2520.78	-0.02736991	0	3050.78	-0.12078455		3580.78	-0.14665434		4110.78	-0.16465108	0	
400.99	-0.01209214		930.99	-0.01018802	0	1460.99	-0.01281881	0	1990.98	-0.00396973	0	2520.98	-0.02707695	0	3050.98	-0.12150413		3580.98	-0.14757517		4110.98	-0.1638462	0	
401.19	-0.01166067		931.19	-0.01103625	0	1461.19	-0.01303089	0	1991.18	-0.0044807	0	2521.18	-0.02680787	0	3051.18	-0.12268715		3581.18	-0.14794941		4111.18	-0.16392779	0	
401.39	-0.01143866		931.39	-0.01101686	0	1461.39	-0.01294956	0	1991.38	-0.00420458	0	2521.38	-0.02713577	0	3051.38	-0.12369364		3581.38	-0.14793462		4111.38	-0.16326666	0	
401.59	-0.01152618		931.59	-0.01167973	0	1461.59	-0.01332716	0	1991.58	-0.00370051	0	2521.58	-0.02576498	0	3051.58	-0.1238495		3581.58	-0.14843672		4111.58	-0.16245376	0	
401.79	-0.01137234		931.79	-0.01301989	0	1461.79	-0.01368209	0	1991.78	-0.00302572	0	2521.78	-0.02578869	0	3051.78	-0.12511836		3581.78	-0.14883251		4111.78	-0.16114542	0	
401.99	-0.01130873		931.99	-0.01304017	0	1461.99	-0.01347453	0	1991.98	-0.00347044	0	2521.98	-0.02573558	0	3051.98	-0.12600221		3581.98	-0.14911494		4111.98	-0.16085523	0	
402.19	-0.01049005		932.19	-0.01353845	0	1462.19	-0.01448829	0	1992.18	-0.002953	0	2522.18	-0.02568277	0	3052.18	-0.12734918		3582.18	-0.14972049		4112.18	-0.16031141	0	
402.39	-0.01047584		932.39	-0.01420505	0	1462.39	-0.01487699	0	1992.38	-0.00304919	0	2522.38	-0.02563497	0	3052.38	-0.12656559		3582.38	-0.14991608		4112.38	-0.16021465	0	
402.59	-0.01110715		932.59	-0.01477005	0	1462.59	-0.01480214	0	1992.58	-0.00327527	0	2522.58	-0.02506306	0	3052.58	-0.12617782		3582.58	-0.14895442		4112.58	-0.16059457	0	
402.79	-0.0120209		932.79	-0.01490916	0	1462.79	-0.01435001	0	1992.78	-0.00289988	0	2522.78	-0.02537286	0	3052.78	-0.12593587		3582.78	-0.14974015		4112.78	-0.16055514	0	
402.99	-0.01211875		932.99	-0.01525869	0	1462.99	-0.01430265	0	1992.98	-0.00346383	0	2522.98	-0.02533018	0	3052.98	-0.12549913		3582.98	-0.14920745		4112.98	-0.15989891	0	
403.19	-0.01234603		933.19	-0.01487069	0	1463.19	-0.0138372	0	1993.18	-0.0036433	0	2523.18	-0.02555632	0	3053.18	-0.12426473		3583.18	-0.14920699		4113.18	-0.16017416	0	
403.39	-0.01304719		933.39	-0.01478488	0	1463.39	-0.01264616	0	1993.38	-0.00395004	0	2523.38	-0.02524208	0	3053.38	-0.12331392		3583.38	-0.14868644		4113.38	-0.15997548	0	
403.59	-0.01277824		933.59	-0.01535176	0	1463.59	-0.01212812	0	1993.58	-0.00401403	0	2523.58	-0.02486299	0	3053.58	-0.12280141		3583.58	-0.14837477		4113.58	-0.16100614	0	
403.79	-0.01263992		933.79	-0.0150982	0	1463.79	-0.01184461	0	1993.78	-0.00521837	0	2523.78	-0.02478295	0	3053.78	-0.12203751		3583.78	-0.14775187		4113.78	-0.16148224	0	
403.99	-0.01349372		933.99	-0.01545245	0	1463.99	-0.01150748	0	1993.98	-0.00513439	0	2523.98	-0.02520288	0	3053.98	-0.1213928		3583.98	-0.14700756		4113.98	-0.1622138	0	
404.19	-0.01407903		934.19	-0.01508161	0	1464.19	-0.01182009	0	1994.18	-0.00482836	0	2524.18	-0.02578694	0	3054.18	-0.12088681		3584.18	-0.14682332		4114.18	-0.16314772	0	
404.39	-0.01357914		934.39	-0.01553957	0	1464.39	-0.01209755	0	1994.38	-0.00612998	0	2524.38	-0.02641026	0	3054.38	-0.12036278		3584.38	-0.14667805		4114.38	-0.16359708	0	
404.59	-0.01269557		934.59	-0.01567682	0	1464.59	-0.01167311	0	1994.58	-0.00605339	0	2524.58	-0.02689875	0	3054.58	-0.11973273		3584.58	-0.14687593		4114.58	-0.1640207	0	
404.79	-0.01313854		934.79	-0.01498152	0	1464.79	-0.01092367	0	1994.78	-0.00558541	0	2524.78	-0.02700056	0	3054.78	-0.1196511		3584.78	-0.14752006		4114.78	-0.16369961	0	
404.99	-0.01288798		934.99	-0.01456035	0	1464.99	-0.01080122	0	1994.98	-0.00598673	0	2524.98	-0.02595986	0	3054.98	-0.11961756		3584.98	-0.14658401		4114.98	-0.16404264	0	
405.19	-0.01253978		935.19	-0.01507798	0	1465.19	-0.01149729	0	1995.18	-0.00519413	0	2525.18	-0.0264691	0	3055.18	-0.1193257		3585.18	-0.14606128		4115.18	-0.1645926	0	
405.39	-0.01165072		935.39	-0.01560705	0	1465.39	-0.01144247	0	1995.38	-0.00484705	0	2525.38	-0.02613085	0	3055.38	-0.11945955		3585.38	-0.14605325		4115.38	-0.16388186	0	
405.59	-0.01143016		935.59	-0.0159646	0	1465.59	-0.01245743	0	1995.58	-0.0042261	0	2525.58	-0.0255667	0	3055.58	-0.11960171		3585.58	-0.14605214		4115.58	-0.16350658	0	
405.79	-0.01082748		935.79	-0.0158414	0	1465.79	-0.01256276	0	1995.78	-0.00412523	0	2525.78	-0.02539214	0	3055.78	-0.11942876		3585.78	-0.14674413		4115.78	-0.1638658	0	
405.99	-0.01096501		935.99	-0.01477395	0	1465.99	-0.0119139	0	1995.98	-0.00378019	0	2525.98	-0.02523659	0	3055.98	-0.11976343		3585.98	-0.14670781		4115.98	-0.16391697	0	
406.19	-0.01025668		936.19	-0.01507078	0	1466.19	-0.01224247	0	1996.18	-0.00312035	0	2526.18	-0.02497368	0	3056.18	-0.11990124		3586.18	-0.1469192		4116.18	-0.16400294	0	
406.39	-0.01099719		936.39	-0.01502398	0	1466.39	-0.01158373	0	1996.38	-0.00374216	0	2526.38	-0.024995	0	3056.38	-0.1205489		3586.38	-0.14745766		4116.38	-0.16360477	0	
406.59	-0.01052308		936.59	-0.01472858	0	1466.59	-0.01130814	0	1996.58	-0.00385609	0	2526.58	-0.02430785	0	3056.58	-0.12178022		3586.58	-0.14771653		4116.58	-0.16360363	0	
406.79	-0.01138241		936.79	-0.01483137	0	1466.79	-0.01136734	0	1996.78	-0.00511723	0	2526.78	-0.02394898	0	3056.78	-0.12236011		3586.78	-0.14803397		4116.78	-0.16331121	0	
406.99	-0.01200134		936.99	-0.01431327	0	1466.99	-0.01124667	0	1996.98	-0.00618595	0	2526.98	-0.02350929	0	3056.98	-0.12231911		3586.98	-0.14793301		4116.98	-0.16310422	0	
407.19	-0.01282797		937.19	-0.0125186	0	1467.19	-0.01042979	0	1997.18	-0.00571217	0	2527.18	-0.02409845	0	3057.18	-0.12267441		3587.18	-0.14868614		4117.18	-0.16361556	0	
407.39	-0.0141447		937.39	-0.0121293	0	1467.39	-0.00979288	0	1997.38	-0.00541532	0	2527.38	-0.0243679	0	3057.38	-0.12275874		3587.38	-0.14900104		4117.38	-0.16388837	0	
407.59	-0.01433607		937.59	-0.01162816	0	1467.59	-0.01028036	0	1997.58	-0.00509873	0	2527.58	-0.02446613	0	3057.58	-0.12366093		3587.58	-0.14839568		4117.58	-0.16412959	0	
407.79	-0.01485461		937.79	-0.01078531	0	1467.79	-0.01025373	0	1997.78	-0.00499443	0	2527.78	-0.02470795	0	3057.78	-0.12335909		3587.78	-0.14755277		4117.78	-0.16300391	0	
407.99	-0.01558658		937.99	-0.01119678	0	1467.99	-0.01028221	0	1997.98	-0.0053618	0	2527.98	-0.02547923	0	3057.98	-0.12339945		3587.98	-0.14758421		4117.98	-0.1636597	0	
408.19	-0.01515517		938.19	-0.00983878	0	1468.19	-0.01122379	0	1998.18	-0.00619478	0	2528.18	-0.02607846	0	3058.18	-0.12276878		3588.18	-0.14811635		4118.18	-0.16357601	0	
408.39	-0.01500833		938.39	-0.01035537	0	1468.39	-0.01142309	0	1998.38	-0.00604197	0	2528.38	-0.02605374	0	3058.38	-0.12220995		3588.38	-0.14853043		4118.38	-0.1638031	0	
408.59	-0.01464025		938.59	-0.00958237	0	1468.59	-0.01236767	0	1998.58	-0.00531911	0	2528.58	-0.02579253	0	3058.58	-0.12245476		3588.58	-0.14834248		4118.58	-0.16347567	0	
408.79	-0.01419152		938.79	-0.00903204	0	1468.79	-0.01225133	0	1998.78	-0.0053514	0	2528.78	-0.02547323	0	3058.78	-0.12268396		3588.78	-0.1480563		4118.78	-0.16285957	0	
408.99	-0.0136137		938.99	-0.00943647	0	1468.99	-0.01239884	0	1998.98	-0.00504131	0	2528.98	-0.02554763	0	3058.98	-0.12243662		3588.98	-0.14746356		4118.98	-0.16301398	0	
409.19	-0.01260417		939.19	-0.00982615	0	1469.19	-0.01235809	0	1999.18	-0.00501621	0	2529.18	-0.02601093	0	3059.18	-0.12128319		3589.18	-0.14794542		4119.18	-0.16370457	0	
409.39	-0.01180412		939.39	-0.00985187	0	1469.39	-0.01281069	0	1999.38	-0.00547285	0	2529.38	-0.02635123	0	3059.38	-0.12120157		3589.38	-0.14812594		4119.38	-0.16317895	0	
409.59	-0.01153949		939.59	-0.00933362	0	1469.59	-0.01385026	0	1999.58	-0.00606089	0	2529.58	-0.02704481	0	3059.58	-0.12046136		3589.58	-0.14811956		4119.58	-0.16310135	0	
409.79	-0.01153153		939.79	-0.00934368	0	1469.79	-0.01316917	0	1999.78	-0.00596215	0	2529.78	-0.0263831	0	3059.78	-0.11969055		3589.78	-0.14817845		4119.78	-0.16361667	0	
409.99	-0.01173864		939.99	-0.00900965	0	1469.99	-0.013073	0	1999.98	-0.00578925	0	2529.98	-0.02649538	0	3059.98	-0.12004914		3589.98	-0.14746543		4119.98	-0.1640011	0	
410.19	-0.0116942		940.19	-0.01018404	0	1470.19	-0.01318348	0	2000.18	-0.00617868	0	2530.18	-0.02591674	0	3060.18	-0.12022108		3590.18	-0.14791467		4120.18	-0.16409389	0	
410.39	-0.01203561		940.39	-0.01120356	0	1470.39	-0.01305874	0	2000.38	-0.00677651	0	2530.38	-0.02551331	0	3060.38	-0.12062493		3590.38	-0.1482672		4120.38	-0.16435672	0	
410.59	-0.01266359		940.59	-0.01176377	0	1470.59	-0.01314461	0	2000.58	-0.00799723	0	2530.58	-0.02460992	0	3060.58	-0.12023806		3590.58	-0.14838386		4120.58	-0.1645613	0	
410.79	-0.01272308		940.79	-0.01195224	0	1470.79	-0.01293587	0	2000.78	-0.01027578	0	2530.78	-0.0242131	0	3060.78	-0.12003626		3590.78	-0.14794739		4120.78	-0.16505034	0	
410.99	-0.01315608		940.99	-0.01116277	0	1470.99	-0.01244315	0	2000.98	-0.01033999	0	2530.98	-0.02442193	0	3060.98	-0.11936009		3590.98	-0.14816083		4120.98	-0.16518886	0	
411.19	-0.01393492		941.19	-0.0110137	0	1471.19	-0.0117675	0	2001.18	-0.0095763	0	2531.18	-0.02491496	0	3061.18	-0.12030267		3591.18	-0.14863374		4121.18	-0.16491932	0	
411.39	-0.01395817		941.39	-0.01182835	0	1471.39	-0.01199215	0	2001.38	-0.00962139	0	2531.38	-0.02392168	0	3061.38	-0.1198129		3591.38	-0.14937588		4121.38	-0.16421308	0	
411.59	-0.01437196		941.59	-0.0117247	0	1471.59	-0.01287369	0	2001.58	-0.00917058	0	2531.58	-0.02378693	0	3061.58	-0.12153134		3591.58	-0.14937797		4121.58	-0.16445401	0	
411.79	-0.01530403		941.79	-0.01226748	0	1471.79	-0.01226656	0	2001.78	-0.00868969	0	2531.78	-0.02377417	0	3061.78	-0.12184004		3591.78	-0.14982628		4121.78	-0.16432099	0	
411.99	-0.01582407		941.99	-0.0125318	0	1471.99	-0.01281442	0	2001.98	-0.00828351	0	2531.98	-0.02350451	0	3061.98	-0.12300535		3591.98	-0.14982437		4121.98	-0.16463224	0	
412.19	-0.0161813		942.19	-0.01194087	0	1472.19	-0.01386934	0	2002.18	-0.00745033	0	2532.18	-0.0235551	0	3062.18	-0.12306931		3592.18	-0.15002953		4122.18	-0.16382177	0	
412.39	-0.01536756		942.39	-0.01206449	0	1472.39	-0.01404003	0	2002.38	-0.00656876	0	2532.38	-0.02416399	0	3062.38	-0.12406273		3592.38	-0.15028351		4122.38	-0.1625178	0	
412.59	-0.01447208		942.59	-0.01102797	0	1472.59	-0.01401021	0	2002.58	-0.00611784	0	2532.58	-0.02403088	0	3062.58	-0.12476093		3592.58	-0.15034931		4122.58	-0.16203565	0	
412.79	-0.01450356		942.79	-0.01125232	0	1472.79	-0.01348798	0	2002.78	-0.00532101	0	2532.78	-0.02449204	0	3062.78	-0.12544005		3592.78	-0.15071904		4122.78	-0.16131519	0	
412.99	-0.01445149		942.99	-0.01088684	0	1472.99	-0.01332936	0	2002.98	-0.00403139	0	2532.98	-0.02500616	0	3062.98	-0.1258598		3592.98	-0.15061304		4122.98	-0.16061652	0	
413.19	-0.01438606		943.19	-0.01067489	0	1473.19	-0.01355689	0	2003.18	-0.0037803	0	2533.18	-0.02474412	0	3063.18	-0.12640618		3593.18	-0.15045375		4123.18	-0.16064981	0	
413.39	-0.01494085		943.39	-0.00966431	0	1473.39	-0.01369931	0	2003.38	-0.0033716	0	2533.38	-0.02593507	0	3063.38	-0.12660597		3593.38	-0.15086104		4123.38	-0.16019632	0	
413.59	-0.01437304		943.59	-0.00955442	0	1473.59	-0.01337222	0	2003.58	-0.00383712	0	2533.58	-0.02622627	0	3063.58	-0.12618848		3593.58	-0.15018727		4123.58	-0.16058621	0	
413.79	-0.01438166		943.79	-0.00944535	0	1473.79	-0.01218564	0	2003.78	-0.00375685	0	2533.78	-0.02555044	0	3063.78	-0.1266566		3593.78	-0.14925602		4123.78	-0.16083388	0	
413.99	-0.01470502		943.99	-0.00981127	0	1473.99	-0.01241398	0	2003.98	-0.00437284	0	2533.98	-0.02591567	0	3063.98	-0.12682348		3593.98	-0.1487815		4123.98	-0.16150467	0	
414.19	-0.01340424		944.19	-0.01082552	0	1474.19	-0.01223383	0	2004.18	-0.00441381	0	2534.18	-0.02541378	0	3064.18	-0.1267437		3594.18	-0.14932561		4124.18	-0.1611418	0	
414.39	-0.01216465		944.39	-0.01103541	0	1474.39	-0.01236082	0	2004.38	-0.00512993	0	2534.38	-0.02536421	0	3064.38	-0.12630728		3594.38	-0.14967419		4124.38	-0.16242724	0	
414.59	-0.01246		944.59	-0.01094919	0	1474.59	-0.01225278	0	2004.58	-0.00664714	0	2534.58	-0.02519737	0	3064.58	-0.12569307		3594.58	-0.14913335		4124.58	-0.16196166	0	
414.79	-0.0122501		944.79	-0.01131583	0	1474.79	-0.01224783	0	2004.78	-0.00680092	0	2534.78	-0.02509719	0	3064.78	-0.12560889		3594.78	-0.14881939		4124.78	-0.16242263	0	
414.99	-0.01223126		944.99	-0.01188618	0	1474.99	-0.01196585	0	2004.98	-0.00603342	0	2534.98	-0.02561064	0	3064.98	-0.12427244		3594.98	-0.14891513		4124.98	-0.16220335	0	
415.19	-0.01278931		945.19	-0.01277448	0	1475.19	-0.01262473	0	2005.18	-0.00647731	0	2535.18	-0.02601139	0	3065.18	-0.12481395		3595.18	-0.14909043		4125.18	-0.16170512	0	
415.39	-0.01343759		945.39	-0.01295209	0	1475.39	-0.01298181	0	2005.38	-0.00638082	0	2535.38	-0.0258311	0	3065.38	-0.12402744		3595.38	-0.14893787		4125.38	-0.16228445	0	
415.59	-0.0149795		945.59	-0.01214161	0	1475.59	-0.0127426	0	2005.58	-0.0055515	0	2535.58	-0.02612302	0	3065.58	-0.12501363		3595.58	-0.14906639		4125.58	-0.16354395	0	
415.79	-0.015453		945.79	-0.01273505	0	1475.79	-0.01333032	0	2005.78	-0.00542269	0	2535.78	-0.02639688	0	3065.78	-0.12402489		3595.78	-0.14891317		4125.78	-0.16291904	0	
415.99	-0.0150967		945.99	-0.0126077	0	1475.99	-0.01392633	0	2005.98	-0.00530013	0	2535.98	-0.0269703	0	3065.98	-0.12367356		3595.98	-0.14845545		4125.98	-0.16234906	0	
416.19	-0.01495351		946.19	-0.01248337	0	1476.19	-0.0144144	0	2006.18	-0.00530914	0	2536.18	-0.02736303	0	3066.18	-0.12168326		3596.18	-0.14890842		4126.18	-0.1619479	0	
416.39	-0.01388		946.39	-0.01175981	0	1476.39	-0.01411546	0	2006.38	-0.00526551	0	2536.38	-0.02750142	0	3066.38	-0.12105625		3596.38	-0.1491976		4126.38	-0.16168698	0	
416.59	-0.01440245		946.59	-0.01206808	0	1476.59	-0.01395918	0	2006.58	-0.00467952	0	2536.58	-0.02684887	0	3066.58	-0.12072539		3596.58	-0.15022757		4126.58	-0.16212698	0	
416.79	-0.01460613		946.79	-0.01262497	0	1476.79	-0.01550253	0	2006.78	-0.00424979	0	2536.78	-0.02699108	0	3066.78	-0.12103809		3596.78	-0.15048423		4126.78	-0.1617073	0	
416.99	-0.01452071		946.99	-0.01145781	0	1476.99	-0.01598522	0	2006.98	-0.00398769	0	2536.98	-0.02660921	0	3066.98	-0.12161853		3596.98	-0.14993919		4126.98	-0.16173501	0	
417.19	-0.01482203		947.19	-0.01123062	0	1477.19	-0.01472283	0	2007.18	-0.00462958	0	2537.18	-0.02708885	0	3067.18	-0.12204883		3597.18	-0.14985976		4127.18	-0.16195623	0	
417.39	-0.01469791		947.39	-0.0107961	0	1477.39	-0.0142326	0	2007.38	-0.00423471	0	2537.38	-0.02792214	0	3067.38	-0.12222744		3597.38	-0.14986212		4127.38	-0.16261554	0	
417.59	-0.0133345		947.59	-0.01121323	0	1477.59	-0.0140038	0	2007.58	-0.00515063	0	2537.58	-0.02714765	0	3067.58	-0.12245487		3597.58	-0.14951954		4127.58	-0.16248759	0	
417.79	-0.01302643		947.79	-0.01077585	0	1477.79	-0.01406955	0	2007.78	-0.00545721	0	2537.78	-0.02707199	0	3067.78	-0.12280975		3597.78	-0.14937755		4127.78	-0.16174939	0	
417.99	-0.0132008		947.99	-0.01044583	0	1477.99	-0.01498812	0	2007.98	-0.006386	0	2537.98	-0.02665407	0	3067.98	-0.12315206		3597.98	-0.14994596		4127.98	-0.16208678	0	
418.19	-0.01263184		948.19	-0.01070964	0	1478.19	-0.01544026	0	2008.18	-0.00709711	0	2538.18	-0.02714133	0	3068.18	-0.12327584		3598.18	-0.15012523		4128.18	-0.16314341	0	
418.39	-0.0133481		948.39	-0.01024361	0	1478.39	-0.01477864	0	2008.38	-0.00711732	0	2538.38	-0.0275373	0	3068.38	-0.12379847		3598.38	-0.14947343		4128.38	-0.16413341	0	
418.59	-0.01428566		948.59	-0.01061813	0	1478.59	-0.01429054	0	2008.58	-0.00687428	0	2538.58	-0.02692744	0	3068.58	-0.12321808		3598.58	-0.14845175		4128.58	-0.16397532	0	
418.79	-0.01533812		948.79	-0.01204778	0	1478.79	-0.01397471	0	2008.78	-0.00603589	0	2538.78	-0.02671795	0	3068.78	-0.12317348		3598.78	-0.14856604		4128.78	-0.16443498	0	
418.99	-0.01558732		948.99	-0.01285937	0	1478.99	-0.01400064	0	2008.98	-0.00587624	0	2538.98	-0.0261107	0	3068.98	-0.12267033		3598.98	-0.14807652		4128.98	-0.16434291	0	
419.19	-0.01647849		949.19	-0.01277879	0	1479.19	-0.01390362	0	2009.18	-0.00597267	0	2539.18	-0.02603399	0	3069.18	-0.12255606		3599.18	-0.14786337		4129.18	-0.163527	0	
419.39	-0.01733402		949.39	-0.01250621	0	1479.39	-0.01376302	0	2009.38	-0.00589768	0	2539.38	-0.02549816	0	3069.38	-0.12143523		3599.38	-0.14851745		4129.38	-0.16436905	0	
419.59	-0.0172234		949.59	-0.01237825	0	1479.59	-0.01396991	0	2009.58	-0.00540366	0	2539.58	-0.02529317	0	3069.58	-0.12169495		3599.58	-0.1487057		4129.58	-0.16493482	0	
419.79	-0.01621789		949.79	-0.01275405	0	1479.79	-0.0139687	0	2009.78	-0.00638622	0	2539.78	-0.02603009	0	3069.78	-0.12109818		3599.78	-0.14774131		4129.78	-0.1640671	0	
419.99	-0.01609678		949.99	-0.01335125	0	1479.99	-0.01334983	0	2009.98	-0.00678132	0	2539.98	-0.02659859	0	3069.98	-0.12086875		3599.98	-0.1474111		4129.98	-0.16378071	0	
420.19	-0.01582228		950.19	-0.01387812	0	1480.19	-0.01375926	0	2010.18	-0.0066396	0	2540.18	-0.02632392	0	3070.18	-0.12063712		3600.18	-0.14752711		4130.18	-0.16361418	0	
420.39	-0.01545892		950.39	-0.01439507	0	1480.39	-0.01375553	0	2010.38	-0.00675832	0	2540.38	-0.02668648	0	3070.38	-0.12129749		3600.38	-0.14821864		4130.38	-0.16387712	0	
420.59	-0.01497072		950.59	-0.01551687	0	1480.59	-0.01410425	0	2010.58	-0.00660761	0	2540.58	-0.02690932	0	3070.58	-0.12186104		3600.58	-0.14921536		4130.58	-0.16372285	0	
420.79	-0.01422388		950.79	-0.01539759	0	1480.79	-0.01499017	0	2010.78	-0.00595268	0	2540.78	-0.02755867	0	3070.78	-0.12248198		3600.78	-0.14936357		4130.78	-0.16256129	0	
420.99	-0.01357928		950.99	-0.01415731	0	1480.99	-0.01435559	0	2010.98	-0.00638251	0	2540.98	-0.02755287	0	3070.98	-0.12254351		3600.98	-0.15012951		4130.98	-0.16288633	0	
421.19	-0.01401266		951.19	-0.01435814	0	1481.19	-0.01354246	0	2011.18	-0.00549938	0	2541.18	-0.02807342	0	3071.18	-0.12268346		3601.18	-0.15037518		4131.18	-0.16196679	0	
421.39	-0.01404756		951.39	-0.01388832	0	1481.39	-0.01389438	0	2011.38	-0.00458043	0	2541.38	-0.02729268	0	3071.38	-0.12274057		3601.38	-0.15059799		4131.38	-0.16253486	0	
421.59	-0.01382915		951.59	-0.01386259	0	1481.59	-0.01392392	0	2011.58	-0.00521296	0	2541.58	-0.02683331	0	3071.58	-0.12134487		3601.58	-0.15110371		4131.58	-0.16209195	0	
421.79	-0.01402202		951.79	-0.01302283	0	1481.79	-0.01359017	0	2011.78	-0.00612566	0	2541.78	-0.02758124	0	3071.78	-0.12084741		3601.78	-0.15072396		4131.78	-0.16210821	0	
421.99	-0.0143996		951.99	-0.0125355	0	1481.99	-0.01353413	0	2011.98	-0.0066117	0	2541.98	-0.0276511	0	3071.98	-0.12167185		3601.98	-0.15098482		4131.98	-0.16263794	0	
422.19	-0.01401763		952.19	-0.01295064	0	1482.19	-0.01318168	0	2012.18	-0.00652657	0	2542.18	-0.02819536	0	3072.18	-0.12238649		3602.18	-0.15045705		4132.18	-0.16446058	0	
422.39	-0.0141607		952.39	-0.01241336	0	1482.39	-0.01276012	0	2012.38	-0.00504828	0	2542.38	-0.02773899	0	3072.38	-0.12307592		3602.38	-0.1507145		4132.38	-0.16488948	0	
422.59	-0.01373008		952.59	-0.01321867	0	1482.59	-0.01253314	0	2012.58	-0.00549511	0	2542.58	-0.02681055	0	3072.58	-0.12356353		3602.58	-0.15054824		4132.58	-0.16478044	0	
422.79	-0.01384489		952.79	-0.01366918	0	1482.79	-0.0126655	0	2012.78	-0.00516715	0	2542.78	-0.02665239	0	3072.78	-0.1245296		3602.78	-0.15069672		4132.78	-0.16456246	0	
422.99	-0.01364305		952.99	-0.01347983	0	1482.99	-0.01381296	0	2012.98	-0.0054616	0	2542.98	-0.0261582	0	3072.98	-0.12432489		3602.98	-0.15007191		4132.98	-0.16366357	0	
423.19	-0.01256862		953.19	-0.01374899	0	1483.19	-0.01434377	0	2013.18	-0.00547998	0	2543.18	-0.02625029	0	3073.18	-0.12438512		3603.18	-0.14956946		4133.18	-0.16317887	0	
423.39	-0.0123082		953.39	-0.01429567	0	1483.39	-0.01484073	0	2013.38	-0.0060048	0	2543.38	-0.02634057	0	3073.38	-0.12496481		3603.38	-0.14904092		4133.38	-0.16406571	0	
423.59	-0.01173408		953.59	-0.0147989	0	1483.59	-0.01421337	0	2013.58	-0.00562602	0	2543.58	-0.02703991	0	3073.58	-0.12635999		3603.58	-0.14761939		4133.58	-0.16354323	0	
423.79	-0.01121069		953.79	-0.01470822	0	1483.79	-0.0139711	0	2013.78	-0.00615162	0	2543.78	-0.02767581	0	3073.78	-0.12587016		3603.78	-0.14751187		4133.78	-0.16291856	0	
423.99	-0.01197662		953.99	-0.0151972	0	1483.99	-0.01494321	0	2013.98	-0.00597124	0	2543.98	-0.02805432	0	3073.98	-0.1260958		3603.98	-0.14762647		4133.98	-0.16288606	0	
424.19	-0.01173513		954.19	-0.01468556	0	1484.19	-0.01634099	0	2014.18	-0.00584715	0	2544.18	-0.02809886	0	3074.18	-0.12652905		3604.18	-0.14776176		4134.18	-0.16312487	0	
424.39	-0.01183316		954.39	-0.014494	0	1484.39	-0.01609013	0	2014.38	-0.00581036	0	2544.38	-0.02733907	0	3074.38	-0.12603757		3604.38	-0.14724122		4134.38	-0.16340797	0	
424.59	-0.01259102		954.59	-0.01389369	0	1484.59	-0.01615546	0	2014.58	-0.00547833	0	2544.58	-0.02758639	0	3074.58	-0.12547365		3604.58	-0.14710216		4134.58	-0.16309072	0	
424.79	-0.01317517		954.79	-0.01296263	0	1484.79	-0.01674651	0	2014.78	-0.00483187	0	2544.78	-0.0276961	0	3074.78	-0.12442539		3604.78	-0.14833976		4134.78	-0.16276551	0	
424.99	-0.01312988		954.99	-0.01245529	0	1484.99	-0.0171427	0	2014.98	-0.00549812	0	2544.98	-0.0258096	0	3074.98	-0.12356261		3604.98	-0.14914116		4134.98	-0.16389418	0	
425.19	-0.01460612		955.19	-0.01286051	0	1485.19	-0.01722506	0	2015.18	-0.00522869	0	2545.18	-0.02503598	0	3075.18	-0.12277154		3605.18	-0.14932882		4135.18	-0.1633014	0	
425.39	-0.01530804		955.39	-0.01250202	0	1485.39	-0.01746264	0	2015.38	-0.00600615	0	2545.38	-0.02479622	0	3075.38	-0.12233208		3605.38	-0.14934645		4135.38	-0.16408423	0	
425.59	-0.01593211		955.59	-0.01270249	0	1485.59	-0.01702916	0	2015.58	-0.00620104	0	2545.58	-0.02527089	0	3075.58	-0.12138119		3605.58	-0.14962018		4135.58	-0.163754	0	
425.79	-0.01616567		955.79	-0.0123585	0	1485.79	-0.01651371	0	2015.78	-0.00685714	0	2545.78	-0.02555307	0	3075.78	-0.12207297		3605.78	-0.1496202		4135.78	-0.16333856	0	
425.99	-0.01627217		955.99	-0.01267824	0	1485.99	-0.016828	0	2015.98	-0.00735634	0	2545.98	-0.02517342	0	3075.98	-0.12357406		3605.98	-0.15070869		4135.98	-0.16292034	0	
426.19	-0.01597674		956.19	-0.01282837	0	1486.19	-0.01613468	0	2016.18	-0.00819298	0	2546.18	-0.0257532	0	3076.18	-0.12357766		3606.18	-0.15208062		4136.18	-0.16298071	0	
426.39	-0.01609143		956.39	-0.01266571	0	1486.39	-0.01486063	0	2016.38	-0.00880034	0	2546.38	-0.02723379	0	3076.38	-0.12377998		3606.38	-0.15257722		4136.38	-0.16147959	0	
426.59	-0.01562193		956.59	-0.01238601	0	1486.59	-0.01336018	0	2016.58	-0.01013204	0	2546.58	-0.02728667	0	3076.58	-0.12518432		3606.58	-0.15255808		4136.58	-0.16050546	0	
426.79	-0.01521954		956.79	-0.01207304	0	1486.79	-0.01299478	0	2016.78	-0.01005841	0	2546.78	-0.02792369	0	3076.78	-0.12532937		3606.78	-0.15231285		4136.78	-0.16097492	0	
426.99	-0.01497333		956.99	-0.01322138	0	1486.99	-0.01296694	0	2016.98	-0.01058402	0	2546.98	-0.02778058	0	3076.98	-0.12460487		3606.98	-0.15160569		4136.98	-0.16041376	0	
427.19	-0.01372972		957.19	-0.01383621	0	1487.19	-0.01205055	0	2017.18	-0.00957576	0	2547.18	-0.02843693	0	3077.18	-0.12583243		3607.18	-0.15108195		4137.18	-0.16154285	0	
427.39	-0.01314493		957.39	-0.01398303	0	1487.39	-0.0111824	0	2017.38	-0.00939553	0	2547.38	-0.02961757	0	3077.38	-0.12588414		3607.38	-0.15126074		4137.38	-0.16179325	0	
427.59	-0.01321607		957.59	-0.01448553	0	1487.59	-0.01106538	0	2017.58	-0.00872106	0	2547.58	-0.03016591	0	3077.58	-0.12561975		3607.58	-0.15110013		4137.58	-0.16239185	0	
427.79	-0.01329121		957.79	-0.01438413	0	1487.79	-0.01158391	0	2017.78	-0.00838522	0	2547.78	-0.0304495	0	3077.78	-0.12494337		3607.78	-0.15148677		4137.78	-0.1633706	0	
427.99	-0.01403791		957.99	-0.01416689	0	1487.99	-0.01223718	0	2017.98	-0.00795509	0	2547.98	-0.03066679	0	3077.98	-0.12568834		3607.98	-0.15026476		4137.98	-0.16364275	0	
428.19	-0.01386278		958.19	-0.01394184	0	1488.19	-0.0124221	0	2018.18	-0.00814415	0	2548.18	-0.0297009	0	3078.18	-0.1257906		3608.18	-0.14961746		4138.18	-0.16487475	0	
428.39	-0.01426635		958.39	-0.01372209	0	1488.39	-0.01258139	0	2018.38	-0.00728281	0	2548.38	-0.02849255	0	3078.38	-0.12540901		3608.38	-0.14873846		4138.38	-0.16570663	0	
428.59	-0.01513565		958.59	-0.01406547	0	1488.59	-0.01318557	0	2018.58	-0.00640622	0	2548.58	-0.02812802	0	3078.58	-0.125185		3608.58	-0.14919836		4138.58	-0.16642727	0	
428.79	-0.01513235		958.79	-0.01435502	0	1488.79	-0.01356814	0	2018.78	-0.00623373	0	2548.78	-0.02663578	0	3078.78	-0.12471843		3608.78	-0.15013969		4138.78	-0.16764333	0	
428.99	-0.01587614		958.99	-0.01468228	0	1488.99	-0.014536	0	2018.98	-0.00610497	0	2548.98	-0.0251632	0	3078.98	-0.1249329		3608.98	-0.15027341		4138.98	-0.16809595	0	
429.19	-0.01685229		959.19	-0.01531826	0	1489.19	-0.01434092	0	2019.18	-0.00543832	0	2549.18	-0.0247306	0	3079.18	-0.12458855		3609.18	-0.15083406		4139.18	-0.16842797	0	
429.39	-0.01784653		959.39	-0.01546776	0	1489.39	-0.01502161	0	2019.38	-0.00481319	0	2549.38	-0.02424113	0	3079.38	-0.12578956		3609.38	-0.15107811		4139.38	-0.16849008	0	
429.59	-0.01845564		959.59	-0.01518511	0	1489.59	-0.01541905	0	2019.58	-0.00453687	0	2549.58	-0.02413582	0	3079.58	-0.1258944		3609.58	-0.15163434		4139.58	-0.16801467	0	
429.79	-0.01859427		959.79	-0.01582029	0	1489.79	-0.01566692	0	2019.78	-0.00455266	0	2549.78	-0.02375719	0	3079.78	-0.12631697		3609.78	-0.15249519		4139.78	-0.16757009	0	
429.99	-0.01887617		959.99	-0.01623699	0	1489.99	-0.01527792	0	2019.98	-0.00459347	0	2549.98	-0.02330716	0	3079.98	-0.1265301		3609.98	-0.15303516		4139.98	-0.16660752	0	
430.19	-0.01829376		960.19	-0.01546564	0	1490.19	-0.01367734	0	2020.18	-0.00488924	0	2550.18	-0.02361187	0	3080.18	-0.12548656		3610.18	-0.15328373		4140.18	-0.16626113	0	
430.39	-0.01829249		960.39	-0.0147004	0	1490.39	-0.01300963	0	2020.38	-0.00435707	0	2550.38	-0.02404892	0	3080.38	-0.12623531		3610.38	-0.15340664		4140.38	-0.16534016	0	
430.59	-0.01782546		960.59	-0.01366906	0	1490.59	-0.01280657	0	2020.58	-0.00426746	0	2550.58	-0.02384553	0	3080.58	-0.1258497		3610.58	-0.15347411		4140.58	-0.1653686	0	
430.79	-0.01832632		960.79	-0.01335722	0	1490.79	-0.01292046	0	2020.78	-0.00456299	0	2550.78	-0.02453307	0	3080.78	-0.12519802		3610.78	-0.15228341		4140.78	-0.16532661	0	
430.99	-0.01857471		960.99	-0.01354337	0	1490.99	-0.01281822	0	2020.98	-0.00496	0	2550.98	-0.02483793	0	3080.98	-0.12511302		3610.98	-0.15107798		4140.98	-0.16533889	0	
431.19	-0.01805518		961.19	-0.01321674	0	1491.19	-0.012047	0	2021.18	-0.00522228	0	2551.18	-0.02642696	0	3081.18	-0.12572684		3611.18	-0.15018402		4141.18	-0.16538536	0	
431.39	-0.0174124		961.39	-0.01340581	0	1491.39	-0.01288299	0	2021.38	-0.00517038	0	2551.38	-0.02670247	0	3081.38	-0.1259493		3611.38	-0.14991242		4141.38	-0.16478006	0	
431.59	-0.01822646		961.59	-0.01361844	0	1491.59	-0.01331869	0	2021.58	-0.00510713	0	2551.58	-0.02725357	0	3081.58	-0.12651823		3611.58	-0.14878359		4141.58	-0.16536451	0	
431.79	-0.01774146		961.79	-0.01354689	0	1491.79	-0.01380356	0	2021.78	-0.0053715	0	2551.78	-0.02821513	0	3081.78	-0.12706084		3611.78	-0.14827894		4141.78	-0.1655858	0	
431.99	-0.01781648		961.99	-0.01275535	0	1491.99	-0.0137224	0	2021.98	-0.00615367	0	2551.98	-0.02827573	0	3081.98	-0.12811051		3611.98	-0.14747797		4141.98	-0.16574017	0	
432.19	-0.0169474		962.19	-0.01232254	0	1492.19	-0.01337882	0	2022.18	-0.00651968	0	2552.18	-0.02861994	0	3082.18	-0.12753572		3612.18	-0.1476249		4142.18	-0.16644665	0	
432.39	-0.01738243		962.39	-0.01215841	0	1492.39	-0.01402346	0	2022.38	-0.00647153	0	2552.38	-0.02880687	0	3082.38	-0.12781389		3612.38	-0.14763261		4142.38	-0.16712631	0	
432.59	-0.01694616		962.59	-0.01214375	0	1492.59	-0.01394615	0	2022.58	-0.00667594	0	2552.58	-0.02897962	0	3082.58	-0.127793		3612.58	-0.14785324		4142.58	-0.16651019	0	
432.79	-0.01672882		962.79	-0.01231087	0	1492.79	-0.01343134	0	2022.78	-0.0071629	0	2552.78	-0.02898218	0	3082.78	-0.12766037		3612.78	-0.14774163		4142.78	-0.16720738	0	
432.99	-0.01693601		962.99	-0.01280948	0	1492.99	-0.01426914	0	2022.98	-0.00727169	0	2552.98	-0.02969445	0	3082.98	-0.12697533		3612.98	-0.14842296		4142.98	-0.16754893	0	
433.19	-0.01607171		963.19	-0.0131262	0	1493.19	-0.01349822	0	2023.18	-0.00755033	0	2553.18	-0.02943221	0	3083.18	-0.12698235		3613.18	-0.14868227		4143.18	-0.16767781	0	
433.39	-0.01603074		963.39	-0.01288361	0	1493.39	-0.014296	0	2023.38	-0.00764413	0	2553.38	-0.0294807	0	3083.38	-0.12689419		3613.38	-0.14852448		4143.38	-0.16692562	0	
433.59	-0.01522023		963.59	-0.01294315	0	1493.59	-0.0145725	0	2023.58	-0.00783159	0	2553.58	-0.0296872	0	3083.58	-0.12657244		3613.58	-0.14878132		4143.58	-0.16695688	0	
433.79	-0.01553732		963.79	-0.01387826	0	1493.79	-0.01442988	0	2023.78	-0.00764714	0	2553.78	-0.02899761	0	3083.78	-0.12611613		3613.78	-0.14983302		4143.78	-0.166753	0	
433.99	-0.01517091		963.99	-0.01499769	0	1493.99	-0.01392774	0	2023.98	-0.00714877	0	2553.98	-0.02724665	0	3083.98	-0.12583643		3613.98	-0.14962825		4143.98	-0.1663639	0	
434.19	-0.01506554		964.19	-0.01448051	0	1494.19	-0.01369409	0	2024.18	-0.00659034	0	2554.18	-0.02718939	0	3084.18	-0.12564295		3614.18	-0.15030233		4144.18	-0.16645507	0	
434.39	-0.01485703		964.39	-0.01374733	0	1494.39	-0.01438608	0	2024.38	-0.00573483	0	2554.38	-0.02689601	0	3084.38	-0.12554911		3614.38	-0.15117807		4144.38	-0.16591911	0	
434.59	-0.01463474		964.59	-0.01281549	0	1494.59	-0.01502788	0	2024.58	-0.00523486	0	2554.58	-0.02675346	0	3084.58	-0.12422196		3614.58	-0.1510799		4144.58	-0.16627092	0	
434.79	-0.01586138		964.79	-0.01301279	0	1494.79	-0.01502141	0	2024.78	-0.0053415	0	2554.78	-0.02607592	0	3084.78	-0.12410945		3614.78	-0.15112992		4144.78	-0.16566966	0	
434.99	-0.01545598		964.99	-0.01346521	0	1494.99	-0.0145494	0	2024.98	-0.00484044	0	2554.98	-0.02601583	0	3084.98	-0.12483126		3614.98	-0.15153789		4144.98	-0.16633639	0	
435.19	-0.01579452		965.19	-0.01377116	0	1495.19	-0.01500918	0	2025.18	-0.00455827	0	2555.18	-0.02578571	0	3085.18	-0.12568754		3615.18	-0.15216327		4145.18	-0.16633813	0	
435.39	-0.01647845		965.39	-0.0130271	0	1495.39	-0.01550222	0	2025.38	-0.00369926	0	2555.38	-0.02585732	0	3085.38	-0.12724733		3615.38	-0.15298657		4145.38	-0.16660425	0	
435.59	-0.01716638		965.59	-0.01313742	0	1495.59	-0.01621597	0	2025.58	-0.00399384	0	2555.58	-0.0264179	0	3085.58	-0.12752955		3615.58	-0.1537675		4145.58	-0.16740394	0	
435.79	-0.01675049		965.79	-0.01231557	0	1495.79	-0.0164391	0	2025.78	-0.00401268	0	2555.78	-0.02692453	0	3085.78	-0.12830953		3615.78	-0.15448982		4145.78	-0.16794575	0	
435.99	-0.01757694		965.99	-0.0119087	0	1495.99	-0.01643685	0	2025.98	-0.00432664	0	2555.98	-0.02698566	0	3085.98	-0.12921853		3615.98	-0.15542344		4145.98	-0.1680092	0	
436.19	-0.01736766		966.19	-0.01181208	0	1496.19	-0.0165716	0	2026.18	-0.00452375	0	2556.18	-0.02773336	0	3086.18	-0.12860578		3616.18	-0.15524254		4146.18	-0.16833715	0	
436.39	-0.01789427		966.39	-0.0120044	0	1496.39	-0.0168875	0	2026.38	-0.00516243	0	2556.38	-0.02761307	0	3086.38	-0.12898633		3616.38	-0.15489092		4146.38	-0.16904588	0	
436.59	-0.01732513		966.59	-0.01210996	0	1496.59	-0.01648685	0	2026.58	-0.00530483	0	2556.58	-0.02758725	0	3086.58	-0.12892375		3616.58	-0.15425567		4146.58	-0.16905136	0	
436.79	-0.01658284		966.79	-0.01213612	0	1496.79	-0.01589958	0	2026.78	-0.00557977	0	2556.78	-0.02768565	0	3086.78	-0.12865616		3616.78	-0.15389473		4146.78	-0.16967348	0	
436.99	-0.01697003		966.99	-0.01200162	0	1496.99	-0.01623403	0	2026.98	-0.00664568	0	2556.98	-0.02830243	0	3086.98	-0.1274297		3616.98	-0.15378239		4146.98	-0.17002505	0	
437.19	-0.01625554		967.19	-0.01170842	0	1497.19	-0.01524761	0	2027.18	-0.00731137	0	2557.18	-0.02825599	0	3087.18	-0.12814035		3617.18	-0.15288598		4147.18	-0.16963583	0	
437.39	-0.01634422		967.39	-0.01273933	0	1497.39	-0.01590175	0	2027.38	-0.0076732	0	2557.38	-0.02882687	0	3087.38	-0.12725948		3617.38	-0.15203728		4147.38	-0.16885571	0	
437.59	-0.0158595		967.59	-0.01378731	0	1497.59	-0.01589294	0	2027.58	-0.0084941	0	2557.58	-0.02850758	0	3087.58	-0.12785166		3617.58	-0.15149975		4147.58	-0.16862988	0	
437.79	-0.01608321		967.79	-0.01445094	0	1497.79	-0.01600217	0	2027.78	-0.00872488	0	2557.78	-0.02807079	0	3087.78	-0.1268383		3617.78	-0.15077631		4147.78	-0.16879947	0	
437.99	-0.01595435		967.99	-0.01485656	0	1497.99	-0.01533682	0	2027.98	-0.00779386	0	2557.98	-0.02700973	0	3087.98	-0.12624707		3617.98	-0.14968067		4147.98	-0.16859911	0	
438.19	-0.01540535		968.19	-0.01434528	0	1498.19	-0.01577195	0	2028.18	-0.00788511	0	2558.18	-0.02697008	0	3088.18	-0.12535834		3618.18	-0.14939034		4148.18	-0.16748572	0	
438.39	-0.01583		968.39	-0.01422634	0	1498.39	-0.01568337	0	2028.38	-0.00719872	0	2558.38	-0.02635692	0	3088.38	-0.12454859		3618.38	-0.14881764		4148.38	-0.16751802	0	
438.59	-0.0150257		968.59	-0.01441249	0	1498.59	-0.01533763	0	2028.58	-0.00634067	0	2558.58	-0.02658264	0	3088.58	-0.12361616		3618.58	-0.14852341		4148.58	-0.16740488	0	
438.79	-0.01538034		968.79	-0.01544688	0	1498.79	-0.01466623	0	2028.78	-0.00597061	0	2558.78	-0.02661423	0	3088.78	-0.1232264		3618.78	-0.14912383		4148.78	-0.16667583	0	
438.99	-0.01551858		968.99	-0.01490508	0	1498.99	-0.01456703	0	2028.98	-0.00575559	0	2558.98	-0.02728419	0	3088.98	-0.12370545		3618.98	-0.14978926		4148.98	-0.16714734	0	
439.19	-0.01654666		969.19	-0.01418264	0	1499.19	-0.01458026	0	2029.18	-0.00594061	0	2559.18	-0.02744876	0	3089.18	-0.12407793		3619.18	-0.14953158		4149.18	-0.16672502	0	
439.39	-0.01695849		969.39	-0.01353811	0	1499.39	-0.01404561	0	2029.38	-0.00612382	0	2559.38	-0.0278066	0	3089.38	-0.12452591		3619.38	-0.15037844		4149.38	-0.16609087	0	
439.59	-0.01668162		969.59	-0.01348775	0	1499.59	-0.01430446	0	2029.58	-0.00641443	0	2559.58	-0.02840408	0	3089.58	-0.12457349		3619.58	-0.15035478		4149.58	-0.16647223	0	
439.79	-0.01702158		969.79	-0.01302993	0	1499.79	-0.01329817	0	2029.78	-0.00590497	0	2559.78	-0.02836874	0	3089.78	-0.12579375		3619.78	-0.15054158		4149.78	-0.16611728	0	
439.99	-0.01732734		969.99	-0.01312632	0	1499.99	-0.01345915	0	2029.98	-0.0063492	0	2559.98	-0.02805596	0	3089.98	-0.126986		3619.98	-0.15081612		4149.98	-0.16600496	0	
440.19	-0.01643292		970.19	-0.01285	0	1500.19	-0.01282978	0	2030.18	-0.00644803	0	2560.18	-0.02781448	0	3090.18	-0.12729345		3620.18	-0.15096297		4150.18	-0.16568399	0	
440.39	-0.01658752		970.39	-0.01320791	0	1500.39	-0.01283145	0	2030.38	-0.00659533	0	2560.38	-0.02724118	0	3090.38	-0.12844477		3620.38	-0.15105589		4150.38	-0.16557279	0	
440.59	-0.0164727		970.59	-0.01309372	0	1500.59	-0.01230492	0	2030.58	-0.00676012	0	2560.58	-0.02682325	0	3090.58	-0.12905369		3620.58	-0.1515149		4150.58	-0.16637043	0	
440.79	-0.01615265		970.79	-0.0134906	0	1500.79	-0.01259318	0	2030.78	-0.00683438	0	2560.78	-0.02700717	0	3090.78	-0.12948811		3620.78	-0.15211373		4150.78	-0.16630718	0	
440.99	-0.01611357		970.99	-0.01444258	0	1500.99	-0.0128832	0	2030.98	-0.00769725	0	2560.98	-0.02690885	0	3090.98	-0.12975441		3620.98	-0.15170543		4150.98	-0.16667054	0	
441.19	-0.01584154		971.19	-0.01456955	0	1501.19	-0.01318324	0	2031.18	-0.00833943	0	2561.18	-0.02682331	0	3091.18	-0.13081717		3621.18	-0.15149288		4151.18	-0.1667259	0	
441.39	-0.01648456		971.39	-0.01532282	0	1501.39	-0.01307603	0	2031.38	-0.00811886	0	2561.38	-0.02707534	0	3091.38	-0.1309583		3621.38	-0.15155293		4151.38	-0.16680026	0	
441.59	-0.01627463		971.59	-0.01460138	0	1501.59	-0.0141149	0	2031.58	-0.00819242	0	2561.58	-0.02692892	0	3091.58	-0.1312558		3621.58	-0.15152368		4151.58	-0.16727765	0	
441.79	-0.01611913		971.79	-0.01537899	0	1501.79	-0.01391685	0	2031.78	-0.00808306	0	2561.78	-0.02745853	0	3091.78	-0.12998237		3621.78	-0.15166211		4151.78	-0.16701468	0	
441.99	-0.01697925		971.99	-0.01583074	0	1501.99	-0.01388297	0	2031.98	-0.00806143	0	2561.98	-0.02657653	0	3091.98	-0.12916517		3621.98	-0.15172938		4151.98	-0.16632857	0	
442.19	-0.01634362		972.19	-0.01602377	0	1502.19	-0.01496318	0	2032.18	-0.00818429	0	2562.18	-0.02586679	0	3092.18	-0.12805104		3622.18	-0.15102736		4152.18	-0.16548516	0	
442.39	-0.01676556		972.39	-0.01738245	0	1502.39	-0.01460584	0	2032.38	-0.00722733	0	2562.38	-0.0261066	0	3092.38	-0.12710516		3622.38	-0.1502913		4152.38	-0.16683333	0	
442.59	-0.01549219		972.59	-0.01695684	0	1502.59	-0.01481197	0	2032.58	-0.00720656	0	2562.58	-0.02636084	0	3092.58	-0.12610051		3622.58	-0.15037834		4152.58	-0.16676998	0	
442.79	-0.01674196		972.79	-0.01688154	0	1502.79	-0.01479822	0	2032.78	-0.00662118	0	2562.78	-0.02626984	0	3092.78	-0.12511566		3622.78	-0.15098179		4152.78	-0.16680122	0	
442.99	-0.01734071		972.99	-0.01612673	0	1502.99	-0.01466683	0	2032.98	-0.00618393	0	2562.98	-0.02691542	0	3092.98	-0.12504392		3622.98	-0.15125719		4152.98	-0.16652686	0	
443.19	-0.01750819		973.19	-0.01612171	0	1503.19	-0.01375695	0	2033.18	-0.00567892	0	2563.18	-0.02684101	0	3093.18	-0.12460928		3623.18	-0.14992385		4153.18	-0.1660088	0	
443.39	-0.01708236		973.39	-0.0157536	0	1503.39	-0.01347085	0	2033.38	-0.0049812	0	2563.38	-0.02722081	0	3093.38	-0.12402016		3623.38	-0.15039255		4153.38	-0.16554321	0	
443.59	-0.01675953		973.59	-0.01531107	0	1503.59	-0.01311023	0	2033.58	-0.00393253	0	2563.58	-0.02761067	0	3093.58	-0.12433244		3623.58	-0.14982491		4153.58	-0.16541896	0	
443.79	-0.0158527		973.79	-0.01512831	0	1503.79	-0.01327777	0	2033.78	-0.00323567	0	2563.78	-0.02737701	0	3093.78	-0.12466193		3623.78	-0.1499654		4153.78	-0.16394383	0	
443.99	-0.01570045		973.99	-0.01377079	0	1503.99	-0.01342994	0	2033.98	-0.00331089	0	2563.98	-0.02739022	0	3093.98	-0.12518774		3623.98	-0.15064561		4153.98	-0.16321164	0	
444.19	-0.01585147		974.19	-0.01409192	0	1504.19	-0.01258997	0	2034.18	-0.00364367	0	2564.18	-0.02723071	0	3094.18	-0.12567167		3624.18	-0.15062185		4154.18	-0.16227364	0	
444.39	-0.0158198		974.39	-0.01467838	0	1504.39	-0.01272073	0	2034.38	-0.00407848	0	2564.38	-0.0261325	0	3094.38	-0.12537942		3624.38	-0.15026458		4154.38	-0.16305804	0	
444.59	-0.0155559		974.59	-0.01488114	0	1504.59	-0.01296764	0	2034.58	-0.00462304	0	2564.58	-0.02597288	0	3094.58	-0.12462371		3624.58	-0.15017791		4154.58	-0.16436413	0	
444.79	-0.01525965		974.79	-0.01548821	0	1504.79	-0.013566	0	2034.78	-0.00520061	0	2564.78	-0.02631432	0	3094.78	-0.12508407		3624.78	-0.150247		4154.78	-0.16465531	0	
444.99	-0.01467239		974.99	-0.01488405	0	1504.99	-0.01371586	0	2034.98	-0.00594629	0	2564.98	-0.02651065	0	3094.98	-0.12583757		3624.98	-0.15016964		4154.98	-0.16497651	0	
445.19	-0.01510185		975.19	-0.01423247	0	1505.19	-0.01382243	0	2035.18	-0.00646506	0	2565.18	-0.02723132	0	3095.18	-0.12619663		3625.18	-0.14985704		4155.18	-0.16566173	0	
445.39	-0.01531289		975.39	-0.01414279	0	1505.39	-0.01306447	0	2035.38	-0.0065324	0	2565.38	-0.02757986	0	3095.38	-0.12653622		3625.38	-0.14983933		4155.38	-0.16608464	0	
445.59	-0.01537442		975.59	-0.01409957	0	1505.59	-0.01441052	0	2035.58	-0.00791252	0	2565.58	-0.02762458	0	3095.58	-0.12692252		3625.58	-0.14987616		4155.58	-0.1658751	0	
445.79	-0.01567493		975.79	-0.01520142	0	1505.79	-0.01406072	0	2035.78	-0.00888814	0	2565.78	-0.02717467	0	3095.78	-0.12629493		3625.78	-0.1488797		4155.78	-0.1660757	0	
445.99	-0.01619842		975.99	-0.01524306	0	1505.99	-0.0144422	0	2035.98	-0.00928065	0	2565.98	-0.02613095	0	3095.98	-0.12663813		3625.98	-0.14850926		4155.98	-0.16718735	0	
446.19	-0.01572503		976.19	-0.01615176	0	1506.19	-0.01538715	0	2036.18	-0.00918544	0	2566.18	-0.02588484	0	3096.18	-0.12600264		3626.18	-0.14839011		4156.18	-0.16808921	0	
446.39	-0.01611726		976.39	-0.01714046	0	1506.39	-0.01461015	0	2036.38	-0.00915944	0	2566.38	-0.02549274	0	3096.38	-0.1259931		3626.38	-0.14904507		4156.38	-0.16985053	0	
446.59	-0.01566907		976.59	-0.01594131	0	1506.59	-0.0145147	0	2036.58	-0.00892103	0	2566.58	-0.0252292	0	3096.58	-0.12649572		3626.58	-0.14941481		4156.58	-0.16877139	0	
446.79	-0.01624178		976.79	-0.016239	0	1506.79	-0.01499952	0	2036.78	-0.00784349	0	2566.78	-0.02510107	0	3096.78	-0.12703851		3626.78	-0.15010887		4156.78	-0.16854733	0	
446.99	-0.01619481		976.99	-0.01637623	0	1506.99	-0.01498468	0	2036.98	-0.00765055	0	2566.98	-0.0253647	0	3096.98	-0.12802571		3626.98	-0.15042398		4156.98	-0.16826849	0	
447.19	-0.01631337		977.19	-0.01672919	0	1507.19	-0.01495406	0	2037.18	-0.0076071	0	2567.18	-0.02532312	0	3097.18	-0.12820614		3627.18	-0.15042815		4157.18	-0.1681296	0	
447.39	-0.01615281		977.39	-0.01628707	0	1507.39	-0.01517342	0	2037.38	-0.00673496	0	2567.38	-0.02621671	0	3097.38	-0.12862061		3627.38	-0.15179068		4157.38	-0.16783443	0	
447.59	-0.01566502		977.59	-0.01651067	0	1507.59	-0.01477819	0	2037.58	-0.00637503	0	2567.58	-0.02589388	0	3097.58	-0.12865848		3627.58	-0.15171878		4157.58	-0.16701732	0	
447.79	-0.01517165		977.79	-0.01673148	0	1507.79	-0.01489868	0	2037.78	-0.00701328	0	2567.78	-0.02616755	0	3097.78	-0.12939694		3627.78	-0.15220235		4157.78	-0.16575982	0	
447.99	-0.01590878		977.99	-0.01638825	0	1507.99	-0.01438849	0	2037.98	-0.00823904	0	2567.98	-0.02615742	0	3097.98	-0.12976376		3627.98	-0.15287358		4157.98	-0.16576558	0	
448.19	-0.01644556		978.19	-0.01661376	0	1508.19	-0.01447093	0	2038.18	-0.00897261	0	2568.18	-0.02573784	0	3098.18	-0.13000737		3628.18	-0.15236139		4158.18	-0.16638137	0	
448.39	-0.01658522		978.39	-0.01726509	0	1508.39	-0.01487917	0	2038.38	-0.00877997	0	2568.38	-0.02530737	0	3098.38	-0.12939962		3628.38	-0.152345		4158.38	-0.16781962	0	
448.59	-0.01661165		978.59	-0.01636483	0	1508.59	-0.01507891	0	2038.58	-0.00951887	0	2568.58	-0.02534476	0	3098.58	-0.12878741		3628.58	-0.15135722		4158.58	-0.16838258	0	
448.79	-0.01624136		978.79	-0.01538657	0	1508.79	-0.01537584	0	2038.78	-0.00987671	0	2568.78	-0.02555356	0	3098.78	-0.13024246		3628.78	-0.15160939		4158.78	-0.16893986	0	
448.99	-0.01622793		978.99	-0.01489197	0	1508.99	-0.01530721	0	2038.98	-0.00874771	0	2568.98	-0.02557742	0	3098.98	-0.13096989		3628.98	-0.15135648		4158.98	-0.16877045	0	
449.19	-0.01647148		979.19	-0.01456764	0	1509.19	-0.01558455	0	2039.18	-0.00873026	0	2569.18	-0.02541451	0	3099.18	-0.13039538		3629.18	-0.150512		4159.18	-0.16873715	0	
449.39	-0.01690456		979.39	-0.01466616	0	1509.39	-0.01517052	0	2039.38	-0.0081828	0	2569.38	-0.0247621	0	3099.38	-0.13029781		3629.38	-0.15008534		4159.38	-0.16887615	0	
449.59	-0.01678075		979.59	-0.01513919	0	1509.59	-0.01633287	0	2039.58	-0.00751817	0	2569.58	-0.02511218	0	3099.58	-0.12968764		3629.58	-0.15010057		4159.58	-0.16914121	0	
449.79	-0.01690439		979.79	-0.01570591	0	1509.79	-0.01642255	0	2039.78	-0.00603254	0	2569.78	-0.02486241	0	3099.78	-0.12831175		3629.78	-0.14932606		4159.78	-0.16997454	0	
449.99	-0.01674392		979.99	-0.01592641	0	1509.99	-0.01687299	0	2039.98	-0.00585987	0	2569.98	-0.02478489	0	3099.98	-0.12841803		3629.98	-0.14982786		4159.98	-0.1704901	0	
450.19	-0.01695766		980.19	-0.01529867	0	1510.19	-0.01811954	0	2040.18	-0.00545826	0	2570.18	-0.02461091	0	3100.18	-0.12740777		3630.18	-0.15100707		4160.18	-0.17061955	0	
450.39	-0.01637116		980.39	-0.0146403	0	1510.39	-0.01792062	0	2040.38	-0.00463924	0	2570.38	-0.02457565	0	3100.38	-0.12780032		3630.38	-0.1514222		4160.38	-0.17079192	0	
450.59	-0.015942		980.59	-0.01403071	0	1510.59	-0.01842107	0	2040.58	-0.00407304	0	2570.58	-0.0247682	0	3100.58	-0.12800823		3630.58	-0.15164604		4160.58	-0.16896338	0	
450.79	-0.01606502		980.79	-0.0136196	0	1510.79	-0.01950681	0	2040.78	-0.00369495	0	2570.78	-0.02501565	0	3100.78	-0.12753248		3630.78	-0.15255173		4160.78	-0.16851779	0	
450.99	-0.0160113		980.99	-0.01440102	0	1510.99	-0.01957705	0	2040.98	-0.0042715	0	2570.98	-0.02545857	0	3100.98	-0.12735751		3630.98	-0.15296349		4160.98	-0.16846748	0	
451.19	-0.0162789		981.19	-0.01495812	0	1511.19	-0.01944884	0	2041.18	-0.00541697	0	2571.18	-0.026101	0	3101.18	-0.12725255		3631.18	-0.15326187		4161.18	-0.16771352	0	
451.39	-0.01552778		981.39	-0.01487421	0	1511.39	-0.01983508	0	2041.38	-0.00588749	0	2571.38	-0.02677266	0	3101.38	-0.12722087		3631.38	-0.15356198		4161.38	-0.16654805	0	
451.59	-0.0147425		981.59	-0.01565623	0	1511.59	-0.01911586	0	2041.58	-0.00693469	0	2571.58	-0.02644186	0	3101.58	-0.12654935		3631.58	-0.15338532		4161.58	-0.16572498	0	
451.79	-0.01540769		981.79	-0.01581543	0	1511.79	-0.01846183	0	2041.78	-0.00813118	0	2571.78	-0.02652583	0	3101.78	-0.12709986		3631.78	-0.15429851		4161.78	-0.16550604	0	
451.99	-0.01621026		981.99	-0.01561566	0	1511.99	-0.01798059	0	2041.98	-0.00952751	0	2571.98	-0.02623586	0	3101.98	-0.12632053		3631.98	-0.15439877		4161.98	-0.16564604	0	
452.19	-0.01690619		982.19	-0.01520074	0	1512.19	-0.01749362	0	2042.18	-0.00918426	0	2572.18	-0.02568763	0	3102.18	-0.12617551		3632.18	-0.15455388		4162.18	-0.16615108	0	
452.39	-0.01700785		982.39	-0.01568278	0	1512.39	-0.01653645	0	2042.38	-0.0098061	0	2572.38	-0.02522563	0	3102.38	-0.12638216		3632.38	-0.15406789		4162.38	-0.16633198	0	
452.59	-0.01651506		982.59	-0.01476641	0	1512.59	-0.01598795	0	2042.58	-0.0103185	0	2572.58	-0.02470107	0	3102.58	-0.12593143		3632.58	-0.15363624		4162.58	-0.16548797	0	
452.79	-0.01711684		982.79	-0.01467754	0	1512.79	-0.01650449	0	2042.78	-0.01030763	0	2572.78	-0.02433155	0	3102.78	-0.1267716		3632.78	-0.1538926		4162.78	-0.16576902	0	
452.99	-0.01784676		982.99	-0.01504174	0	1512.99	-0.01591921	0	2042.98	-0.00970454	0	2572.98	-0.02440637	0	3102.98	-0.12653046		3632.98	-0.15359074		4162.98	-0.16530986	0	
453.19	-0.01763898		983.19	-0.01420487	0	1513.19	-0.01505218	0	2043.18	-0.00959271	0	2573.18	-0.02401471	0	3103.18	-0.1256765		3633.18	-0.15298702		4163.18	-0.16586731	0	
453.39	-0.01812069		983.39	-0.01357709	0	1513.39	-0.01460323	0	2043.38	-0.00910099	0	2573.38	-0.02430104	0	3103.38	-0.1253151		3633.38	-0.15262555		4163.38	-0.16614043	0	
453.59	-0.0179602		983.59	-0.01348366	0	1513.59	-0.01561975	0	2043.58	-0.00848217	0	2573.58	-0.02514291	0	3103.58	-0.12502138		3633.58	-0.15204129		4163.58	-0.16615336	0	
453.79	-0.01821458		983.79	-0.01387103	0	1513.79	-0.01538876	0	2043.78	-0.00767818	0	2573.78	-0.02478263	0	3103.78	-0.12544782		3633.78	-0.15148053		4163.78	-0.16730779	0	
453.99	-0.01843577		983.99	-0.01312368	0	1513.99	-0.01590047	0	2043.98	-0.0083054	0	2573.98	-0.02502152	0	3103.98	-0.12659229		3633.98	-0.15151117		4163.98	-0.16783148	0	
454.19	-0.01930915		984.19	-0.01287902	0	1514.19	-0.01661043	0	2044.18	-0.00808815	0	2574.18	-0.02545207	0	3104.18	-0.12585828		3634.18	-0.15154815		4164.18	-0.16842474	0	
454.39	-0.01867952		984.39	-0.01274036	0	1514.39	-0.01692517	0	2044.38	-0.00753884	0	2574.38	-0.02671817	0	3104.38	-0.12636911		3634.38	-0.15010897		4164.38	-0.16874023	0	
454.59	-0.01826892		984.59	-0.01234364	0	1514.59	-0.01818525	0	2044.58	-0.00755314	0	2574.58	-0.02686434	0	3104.58	-0.12587791		3634.58	-0.14967836		4164.58	-0.16797138	0	
454.79	-0.01896869		984.79	-0.01260026	0	1514.79	-0.01865263	0	2044.78	-0.00691434	0	2574.78	-0.02766215	0	3104.78	-0.12546641		3634.78	-0.14947252		4164.78	-0.16785735	0	
454.99	-0.02004627		984.99	-0.01365812	0	1514.99	-0.01871789	0	2044.98	-0.00721427	0	2574.98	-0.02751873	0	3104.98	-0.12640567		3634.98	-0.14851134		4164.98	-0.16780659	0	
455.19	-0.02021713		985.19	-0.01345661	0	1515.19	-0.01920118	0	2045.18	-0.00839893	0	2575.18	-0.0277103	0	3105.18	-0.1261509		3635.18	-0.14851738		4165.18	-0.16693236	0	
455.39	-0.02047276		985.39	-0.0136019	0	1515.39	-0.02034938	0	2045.38	-0.00802559	0	2575.38	-0.02739716	0	3105.38	-0.12652867		3635.38	-0.14917123		4165.38	-0.16660877	0	
455.59	-0.02046863		985.59	-0.01463078	0	1515.59	-0.01888736	0	2045.58	-0.00863366	0	2575.58	-0.02698695	0	3105.58	-0.12587136		3635.58	-0.14920371		4165.58	-0.16683802	0	
455.79	-0.02136		985.79	-0.01455284	0	1515.79	-0.01909927	0	2045.78	-0.00896462	0	2575.78	-0.0265444	0	3105.78	-0.12563327		3635.78	-0.14986928		4165.78	-0.16689726	0	
455.99	-0.02128241		985.99	-0.01581047	0	1515.99	-0.01905083	0	2045.98	-0.00932346	0	2575.98	-0.02658232	0	3105.98	-0.12571618		3635.98	-0.15028406		4165.98	-0.16664925	0	
456.19	-0.02112169		986.19	-0.01627114	0	1516.19	-0.01849403	0	2046.18	-0.00964302	0	2576.18	-0.02656555	0	3106.18	-0.12654065		3636.18	-0.15056068		4166.18	-0.16618162	0	
456.39	-0.02043708		986.39	-0.01721756	0	1516.39	-0.01826989	0	2046.38	-0.0103689	0	2576.38	-0.02686055	0	3106.38	-0.12721812		3636.38	-0.15103386		4166.38	-0.16658159	0	
456.59	-0.02055702		986.59	-0.0169904	0	1516.59	-0.01831288	0	2046.58	-0.0104267	0	2576.58	-0.02739576	0	3106.58	-0.1275452		3636.58	-0.15199791		4166.58	-0.16644268	0	
456.79	-0.02014115		986.79	-0.01670874	0	1516.79	-0.0184446	0	2046.78	-0.01005638	0	2576.78	-0.02696564	0	3106.78	-0.128177		3636.78	-0.15221525		4166.78	-0.16660991	0	
456.99	-0.01873807		986.99	-0.0166668	0	1516.99	-0.01819181	0	2046.98	-0.00942083	0	2576.98	-0.02695732	0	3106.98	-0.128835		3636.98	-0.15339278		4166.98	-0.16629246	0	
457.19	-0.0180563		987.19	-0.01639436	0	1517.19	-0.01752013	0	2047.18	-0.00826438	0	2577.18	-0.0265703	0	3107.18	-0.12919609		3637.18	-0.15397203		4167.18	-0.16652422	0	
457.39	-0.01796697		987.39	-0.01607542	0	1517.39	-0.0169415	0	2047.38	-0.00839237	0	2577.38	-0.02713897	0	3107.38	-0.12922233		3637.38	-0.15427906		4167.38	-0.16589353	0	
457.59	-0.01695272		987.59	-0.01693141	0	1517.59	-0.01723922	0	2047.58	-0.0081136	0	2577.58	-0.02787554	0	3107.58	-0.12972467		3637.58	-0.15494756		4167.58	-0.1662707	0	
457.79	-0.01697791		987.79	-0.01746107	0	1517.79	-0.01689195	0	2047.78	-0.00730729	0	2577.78	-0.02756785	0	3107.78	-0.12929636		3637.78	-0.15557461		4167.78	-0.16789849	0	
457.99	-0.01765449		987.99	-0.01739255	0	1517.99	-0.01662894	0	2047.98	-0.00840319	0	2577.98	-0.028017	0	3107.98	-0.1286458		3637.98	-0.15560472		4167.98	-0.16799161	0	
458.19	-0.01764876		988.19	-0.01738757	0	1518.19	-0.01645407	0	2048.18	-0.00791922	0	2578.18	-0.02872437	0	3108.18	-0.12705801		3638.18	-0.15533677		4168.18	-0.16881361	0	
458.39	-0.01677077		988.39	-0.01681655	0	1518.39	-0.01666908	0	2048.38	-0.0074352	0	2578.38	-0.0290211	0	3108.38	-0.12719777		3638.38	-0.15501657		4168.38	-0.16880997	0	
458.59	-0.01712045		988.59	-0.01739981	0	1518.59	-0.01764808	0	2048.58	-0.00721799	0	2578.58	-0.02839847	0	3108.58	-0.12662657		3638.58	-0.15551851		4168.58	-0.16879648	0	
458.79	-0.01785924		988.79	-0.01783818	0	1518.79	-0.01710333	0	2048.78	-0.00656776	0	2578.78	-0.02801684	0	3108.78	-0.12659998		3638.78	-0.15583034		4168.78	-0.16884392	0	
458.99	-0.01815909		988.99	-0.01859098	0	1518.99	-0.0166039	0	2048.98	-0.00693081	0	2578.98	-0.02731473	0	3108.98	-0.1269675		3638.98	-0.15493056		4168.98	-0.16917031	0	
459.19	-0.01798827		989.19	-0.01799259	0	1519.19	-0.01675453	0	2049.18	-0.00723951	0	2579.18	-0.02669357	0	3109.18	-0.12659468		3639.18	-0.15499202		4169.18	-0.16775598	0	
459.39	-0.01879449		989.39	-0.01765737	0	1519.39	-0.01647063	0	2049.38	-0.00730066	0	2579.38	-0.02619465	0	3109.38	-0.12703306		3639.38	-0.15417672		4169.38	-0.16771183	0	
459.59	-0.01873133		989.59	-0.01743888	0	1519.59	-0.01575334	0	2049.58	-0.00826432	0	2579.58	-0.02583851	0	3109.58	-0.12646801		3639.58	-0.15370041		4169.58	-0.16739916	0	
459.79	-0.01859338		989.79	-0.01721716	0	1519.79	-0.01622326	0	2049.78	-0.00782765	0	2579.78	-0.0257238	0	3109.78	-0.12629665		3639.78	-0.15330576		4169.78	-0.1672145	0	
459.99	-0.01808144		989.99	-0.01715358	0	1519.99	-0.01570604	0	2049.98	-0.00743221	0	2579.98	-0.02586644	0	3109.98	-0.12737695		3639.98	-0.15303824		4169.98	-0.16716224	0	
460.19	-0.01843503		990.19	-0.01611971	0	1520.19	-0.01556905	0	2050.18	-0.00774606	0	2580.18	-0.02563041	0	3110.18	-0.12830962		3640.18	-0.15216266		4170.18	-0.16715559	0	
460.39	-0.01851141		990.39	-0.01558526	0	1520.39	-0.015638	0	2050.38	-0.00726908	0	2580.38	-0.0265495	0	3110.38	-0.12912299		3640.38	-0.15142856		4170.38	-0.16738654	0	
460.59	-0.01846419		990.59	-0.01519676	0	1520.59	-0.01638692	0	2050.58	-0.00771969	0	2580.58	-0.02685722	0	3110.58	-0.12941355		3640.58	-0.1510255		4170.58	-0.166773	0	
460.79	-0.01753146		990.79	-0.0156711	0	1520.79	-0.01625525	0	2050.78	-0.00758065	0	2580.78	-0.02648059	0	3110.78	-0.12913377		3640.78	-0.15101964		4170.78	-0.166276	0	
460.99	-0.01787163		990.99	-0.01582227	0	1520.99	-0.01672559	0	2050.98	-0.00815955	0	2580.98	-0.0273266	0	3110.98	-0.12944078		3640.98	-0.15200719		4170.98	-0.16672773	0	
461.19	-0.01794714		991.19	-0.01598756	0	1521.19	-0.01622151	0	2051.18	-0.00814794	0	2581.18	-0.02853073	0	3111.18	-0.13009378		3641.18	-0.15254473		4171.18	-0.16636554	0	
461.39	-0.01827148		991.39	-0.01568751	0	1521.39	-0.01637108	0	2051.38	-0.00957656	0	2581.38	-0.02955088	0	3111.38	-0.12918348		3641.38	-0.15302533		4171.38	-0.16618462	0	
461.59	-0.01826209		991.59	-0.01491642	0	1521.59	-0.0170145	0	2051.58	-0.0093539	0	2581.58	-0.03026893	0	3111.58	-0.12899548		3641.58	-0.15404067		4171.58	-0.16721606	0	
461.79	-0.01912066		991.79	-0.01515757	0	1521.79	-0.01683598	0	2051.78	-0.00871273	0	2581.78	-0.03068124	0	3111.78	-0.12829334		3641.78	-0.15476366		4171.78	-0.16737114	0	
461.99	-0.01923245		991.99	-0.01512357	0	1521.99	-0.01680376	0	2051.98	-0.00893808	0	2581.98	-0.03103582	0	3111.98	-0.1273956		3641.98	-0.15495127		4171.98	-0.16699565	0	
462.19	-0.01824619		992.19	-0.01537998	0	1522.19	-0.01659145	0	2052.18	-0.00819622	0	2582.18	-0.03125701	0	3112.18	-0.12615666		3642.18	-0.15551672		4172.18	-0.16704798	0	
462.39	-0.01842469		992.39	-0.01551613	0	1522.39	-0.01662495	0	2052.38	-0.00828296	0	2582.38	-0.03059582	0	3112.38	-0.1262235		3642.38	-0.15585537		4172.38	-0.16750101	0	
462.59	-0.01849429		992.59	-0.01627781	0	1522.59	-0.01764025	0	2052.58	-0.00869527	0	2582.58	-0.0297749	0	3112.58	-0.12668525		3642.58	-0.15577505		4172.58	-0.16812435	0	
462.79	-0.01783741		992.79	-0.01640925	0	1522.79	-0.01754315	0	2052.78	-0.00869272	0	2582.78	-0.02907114	0	3112.78	-0.12710869		3642.78	-0.1551964		4172.78	-0.16874945	0	
462.99	-0.01756608		992.99	-0.01609977	0	1522.99	-0.01787047	0	2052.98	-0.00939704	0	2582.98	-0.02930164	0	3112.98	-0.12741989		3642.98	-0.15490405		4172.98	-0.1692226	0	
463.19	-0.0174381		993.19	-0.0155342	0	1523.19	-0.01775289	0	2053.18	-0.00994767	0	2583.18	-0.02786045	0	3113.18	-0.12690022		3643.18	-0.15484326		4173.18	-0.16877896	0	
463.39	-0.01783977		993.39	-0.01553783	0	1523.39	-0.01804938	0	2053.38	-0.01019208	0	2583.38	-0.02781131	0	3113.38	-0.12643035		3643.38	-0.15457384		4173.38	-0.16967659	0	
463.59	-0.01778443		993.59	-0.01495973	0	1523.59	-0.01818481	0	2053.58	-0.00995038	0	2583.58	-0.02775735	0	3113.58	-0.12629336		3643.58	-0.15398968		4173.58	-0.16996758	0	
463.79	-0.01752097		993.79	-0.01467139	0	1523.79	-0.01773664	0	2053.78	-0.00896172	0	2583.78	-0.02809509	0	3113.78	-0.12640093		3643.78	-0.15287279		4173.78	-0.16957265	0	
463.99	-0.0180022		993.99	-0.01433906	0	1523.99	-0.01775757	0	2053.98	-0.00832328	0	2583.98	-0.02814453	0	3113.98	-0.12723366		3643.98	-0.15203166		4173.98	-0.17013344	0	
464.19	-0.01897744		994.19	-0.01432284	0	1524.19	-0.01709674	0	2054.18	-0.00879382	0	2584.18	-0.02860327	0	3114.18	-0.12679732		3644.18	-0.15073037		4174.18	-0.17056737	0	
464.39	-0.01875712		994.39	-0.01415932	0	1524.39	-0.01715148	0	2054.38	-0.00891984	0	2584.38	-0.0288918	0	3114.38	-0.12704263		3644.38	-0.14989768		4174.38	-0.17054631	0	
464.59	-0.0181743		994.59	-0.01468879	0	1524.59	-0.01714372	0	2054.58	-0.00984048	0	2584.58	-0.02905178	0	3114.58	-0.1267		3644.58	-0.1498439		4174.58	-0.17043148	0	
464.79	-0.01834478		994.79	-0.01428142	0	1524.79	-0.01689765	0	2054.78	-0.00990679	0	2584.78	-0.02963928	0	3114.78	-0.12770232		3644.78	-0.15046868		4174.78	-0.17042252	0	
464.99	-0.01895902		994.99	-0.01408501	0	1524.99	-0.01732185	0	2054.98	-0.01029338	0	2584.98	-0.03059335	0	3114.98	-0.12890148		3644.98	-0.15098449		4174.98	-0.17026985	0	
465.19	-0.01891301		995.19	-0.0141087	0	1525.19	-0.01767705	0	2055.18	-0.00931247	0	2585.18	-0.03126111	0	3115.18	-0.12940717		3645.18	-0.15081418		4175.18	-0.168912	0	
465.39	-0.01919105		995.39	-0.01377312	0	1525.39	-0.01759474	0	2055.38	-0.00916543	0	2585.38	-0.0309767	0	3115.38	-0.12919793		3645.38	-0.15048939		4175.38	-0.16897929	0	
465.59	-0.01950924		995.59	-0.01329629	0	1525.59	-0.01658938	0	2055.58	-0.00817379	0	2585.58	-0.03078918	0	3115.58	-0.12965769		3645.58	-0.15071307		4175.58	-0.16833318	0	
465.79	-0.01914145		995.79	-0.01414203	0	1525.79	-0.01640895	0	2055.78	-0.00773605	0	2585.78	-0.03059843	0	3115.78	-0.13011672		3645.78	-0.15108172		4175.78	-0.16719676	0	
465.99	-0.01869991		995.99	-0.01466426	0	1525.99	-0.01662658	0	2055.98	-0.00803195	0	2585.98	-0.03052454	0	3115.98	-0.12940109		3645.98	-0.15059514		4175.98	-0.16719486	0	
466.19	-0.01842048		996.19	-0.0151741	0	1526.19	-0.01591279	0	2056.18	-0.00811919	0	2586.18	-0.02983186	0	3116.18	-0.12911893		3646.18	-0.15108809		4176.18	-0.16687606	0	
466.39	-0.01905499		996.39	-0.01482116	0	1526.39	-0.01662015	0	2056.38	-0.00847372	0	2586.38	-0.02968255	0	3116.38	-0.13069185		3646.38	-0.15055828		4176.38	-0.16730776	0	
466.59	-0.01877497		996.59	-0.01568915	0	1526.59	-0.018124	0	2056.58	-0.0091578	0	2586.58	-0.02865562	0	3116.58	-0.13055038		3646.58	-0.14974394		4176.58	-0.16716692	0	
466.79	-0.01787548		996.79	-0.0163585	0	1526.79	-0.01791398	0	2056.78	-0.00932602	0	2586.78	-0.02883214	0	3116.78	-0.13088403		3646.78	-0.15005502		4176.78	-0.16770151	0	
466.99	-0.01726957		996.99	-0.01736656	0	1526.99	-0.01797154	0	2056.98	-0.00998972	0	2586.98	-0.02871943	0	3116.98	-0.13084737		3646.98	-0.1507195		4176.98	-0.16767209	0	
467.19	-0.01686317		997.19	-0.01807216	0	1527.19	-0.01694026	0	2057.18	-0.01001785	0	2587.18	-0.02811547	0	3117.18	-0.13070719		3647.18	-0.15086328		4177.18	-0.16734621	0	
467.39	-0.01673646		997.39	-0.01803702	0	1527.39	-0.01725583	0	2057.38	-0.00849037	0	2587.38	-0.02867124	0	3117.38	-0.13162712		3647.38	-0.15103228		4177.38	-0.16718082	0	
467.59	-0.01678316		997.59	-0.01791829	0	1527.59	-0.0167674	0	2057.58	-0.00775563	0	2587.58	-0.02920979	0	3117.58	-0.13172534		3647.58	-0.15074519		4177.58	-0.16692747	0	
467.79	-0.01628247		997.79	-0.01751608	0	1527.79	-0.01658105	0	2057.78	-0.00692158	0	2587.78	-0.02931685	0	3117.78	-0.1317265		3647.78	-0.15139936		4177.78	-0.16658499	0	
467.99	-0.01558338		997.99	-0.01778915	0	1527.99	-0.0163774	0	2057.98	-0.00622918	0	2587.98	-0.02997402	0	3117.98	-0.13136483		3647.98	-0.15177281		4177.98	-0.16739559	0	
468.19	-0.01566265		998.19	-0.01744339	0	1528.19	-0.0162162	0	2058.18	-0.00614603	0	2588.18	-0.03046685	0	3118.18	-0.13108935		3648.18	-0.15175023		4178.18	-0.16642437	0	
468.39	-0.01562857		998.39	-0.01699658	0	1528.39	-0.01626462	0	2058.38	-0.00613006	0	2588.38	-0.03042938	0	3118.38	-0.13154174		3648.38	-0.15251896		4178.38	-0.16554977	0	
468.59	-0.01552936		998.59	-0.01672206	0	1528.59	-0.01621147	0	2058.58	-0.00599158	0	2588.58	-0.03101738	0	3118.58	-0.13143772		3648.58	-0.15385135		4178.58	-0.16442536	0	
468.79	-0.01612639		998.79	-0.01590382	0	1528.79	-0.01657771	0	2058.78	-0.00604614	0	2588.78	-0.03109529	0	3118.78	-0.13180465		3648.78	-0.1548604		4178.78	-0.16480852	0	
468.99	-0.01697838		998.99	-0.0155776	0	1528.99	-0.01609354	0	2058.98	-0.00534934	0	2588.98	-0.03097498	0	3118.98	-0.13121213		3648.98	-0.15560291		4178.98	-0.16436553	0	
469.19	-0.01765701		999.19	-0.01512944	0	1529.19	-0.01567931	0	2059.18	-0.00488041	0	2589.18	-0.03000728	0	3119.18	-0.1304996		3649.18	-0.15596566		4179.18	-0.1646588	0	
469.39	-0.01815137		999.39	-0.01540565	0	1529.39	-0.01542795	0	2059.38	-0.00563997	0	2589.38	-0.03001516	0	3119.38	-0.13035557		3649.38	-0.1574058		4179.38	-0.16538908	0	
469.59	-0.01923076		999.59	-0.01471638	0	1529.59	-0.01556928	0	2059.58	-0.00612068	0	2589.58	-0.03000651	0	3119.58	-0.12965314		3649.58	-0.15860227		4179.58	-0.16516267	0	
469.79	-0.01887499		999.79	-0.01445065	0	1529.79	-0.0156787	0	2059.78	-0.00714538	0	2589.78	-0.02907124	0	3119.78	-0.12947369		3649.78	-0.15922299		4179.78	-0.16470084	0	
469.99	-0.01907144		999.99	-0.01484226	0	1529.99	-0.01610852	0	2059.98	-0.00842531	0	2589.98	-0.02870082	0	3119.98	-0.12793503		3649.98	-0.15957132		4179.98	-0.16504883	0	
470.19	-0.01958472		1000.19	-0.01389858	0	1530.19	-0.0163494	0	2060.18	-0.00900558	0	2590.18	-0.02811988	0	3120.18	-0.12773674		3650.18	-0.15955322		4180.18	-0.16500849	0	
470.39	-0.0206176		1000.39	-0.01381188	0	1530.39	-0.01771226	0	2060.38	-0.00935794	0	2590.38	-0.02697351	0	3120.38	-0.12793244		3650.38	-0.15880053		4180.38	-0.16633488	0	
470.59	-0.02098772		1000.59	-0.01502364	0	1530.59	-0.01779317	0	2060.58	-0.01033706	0	2590.58	-0.02569838	0	3120.58	-0.12671467		3650.58	-0.15822455		4180.58	-0.16723481	0	
470.79	-0.02066924		1000.79	-0.01567717	0	1530.79	-0.01777643	0	2060.78	-0.01033681	0	2590.78	-0.02552102	0	3120.78	-0.12750482		3650.78	-0.15831909		4180.78	-0.16843627	0	
470.99	-0.02083535		1000.99	-0.01624352	0	1530.99	-0.01785985	0	2060.98	-0.01082778	0	2590.98	-0.02497691	0	3120.98	-0.12778486		3650.98	-0.15804019		4180.98	-0.16958732	0	
471.19	-0.02062214		1001.19	-0.0158985	0	1531.19	-0.01871568	0	2061.18	-0.01031301	0	2591.18	-0.02555304	0	3121.18	-0.12796637		3651.18	-0.15780261		4181.18	-0.16985236	0	
471.39	-0.02073157		1001.39	-0.01596116	0	1531.39	-0.02044521	0	2061.38	-0.00962987	0	2591.38	-0.02588974	0	3121.38	-0.12856279		3651.38	-0.15738182		4181.38	-0.17057329	0	
471.59	-0.02047946		1001.59	-0.01597762	0	1531.59	-0.0210272	0	2061.58	-0.00946557	0	2591.58	-0.0264638	0	3121.58	-0.1281975		3651.58	-0.15684579		4181.58	-0.1705821	0	
471.79	-0.01987786		1001.79	-0.01579382	0	1531.79	-0.02190334	0	2061.78	-0.00845573	0	2591.78	-0.02818641	0	3121.78	-0.12859403		3651.78	-0.15626621		4181.78	-0.17119264	0	
471.99	-0.01946573		1001.99	-0.01633247	0	1531.99	-0.02267323	0	2061.98	-0.00812575	0	2591.98	-0.02880256	0	3121.98	-0.12926412		3651.98	-0.15614137		4181.98	-0.17117458	0	
472.19	-0.02006081		1002.19	-0.015826	0	1532.19	-0.02385984	0	2062.18	-0.00753452	0	2592.18	-0.02956247	0	3122.18	-0.12931902		3652.18	-0.15568185		4182.18	-0.17007419	0	
472.39	-0.02010501		1002.39	-0.01556453	0	1532.39	-0.02352165	0	2062.38	-0.00694551	0	2592.38	-0.03015915	0	3122.38	-0.12966782		3652.38	-0.15585477		4182.38	-0.17014411	0	
472.59	-0.01982292		1002.59	-0.01512149	0	1532.59	-0.02375548	0	2062.58	-0.00614031	0	2592.58	-0.03085115	0	3122.58	-0.12978822		3652.58	-0.15530661		4182.58	-0.17040984	0	
472.79	-0.01949665		1002.79	-0.01540676	0	1532.79	-0.02256195	0	2062.78	-0.00645473	0	2592.78	-0.03127287	0	3122.78	-0.1296922		3652.78	-0.15458124		4182.78	-0.1708352	0	
472.99	-0.01895359		1002.99	-0.0151021	0	1532.99	-0.02155423	0	2062.98	-0.0060543	0	2592.98	-0.03185196	0	3122.98	-0.12938531		3652.98	-0.15409462		4182.98	-0.17054751	0	
473.19	-0.01847872		1003.19	-0.01549302	0	1533.19	-0.02098335	0	2063.18	-0.00641388	0	2593.18	-0.03196311	0	3123.18	-0.12888518		3653.18	-0.15463296		4183.18	-0.16954231	0	
473.39	-0.0180971		1003.39	-0.01577991	0	1533.39	-0.02060249	0	2063.38	-0.0059859	0	2593.38	-0.0330089	0	3123.38	-0.12862195		3653.38	-0.15539745		4183.38	-0.16786954	0	
473.59	-0.01733786		1003.59	-0.01535066	0	1533.59	-0.01964636	0	2063.58	-0.00626818	0	2593.58	-0.03233591	0	3123.58	-0.12842363		3653.58	-0.1550875		4183.58	-0.16680897	0	
473.79	-0.01636696		1003.79	-0.01530122	0	1533.79	-0.01890661	0	2063.78	-0.00742315	0	2593.78	-0.03126126	0	3123.78	-0.12838757		3653.78	-0.15459497		4183.78	-0.16618568	0	
473.99	-0.01589949		1003.99	-0.01527505	0	1533.99	-0.01808038	0	2063.98	-0.0071679	0	2593.98	-0.03145277	0	3123.98	-0.12811826		3653.98	-0.15454494		4183.98	-0.16617115	0	
474.19	-0.01592691		1004.19	-0.01395418	0	1534.19	-0.01825987	0	2064.18	-0.00736264	0	2594.18	-0.03128458	0	3124.18	-0.12808487		3654.18	-0.1527297		4184.18	-0.16604788	0	
474.39	-0.01617425		1004.39	-0.01465024	0	1534.39	-0.01763325	0	2064.38	-0.00808691	0	2594.38	-0.03028529	0	3124.38	-0.12817022		3654.38	-0.15233817		4184.38	-0.16642706	0	
474.59	-0.01639324		1004.59	-0.0151443	0	1534.59	-0.01611341	0	2064.58	-0.00880243	0	2594.58	-0.02983195	0	3124.58	-0.12784796		3654.58	-0.1518051		4184.58	-0.16717635	0	
474.79	-0.016918		1004.79	-0.01471441	0	1534.79	-0.01617622	0	2064.78	-0.0088983	0	2594.78	-0.02977943	0	3124.78	-0.12817327		3654.78	-0.15205968		4184.78	-0.16755057	0	
474.99	-0.01643144		1004.99	-0.01414342	0	1534.99	-0.01551081	0	2064.98	-0.00920786	0	2594.98	-0.02980381	0	3124.98	-0.12731319		3654.98	-0.15279132		4184.98	-0.16811947	0	
475.19	-0.01738591		1005.19	-0.01386133	0	1535.19	-0.01695937	0	2065.18	-0.00908325	0	2595.18	-0.03051068	0	3125.18	-0.12750955		3655.18	-0.15293962		4185.18	-0.16862647	0	
475.39	-0.01844328		1005.39	-0.01361858	0	1535.39	-0.01747405	0	2065.38	-0.00966539	0	2595.38	-0.03016246	0	3125.38	-0.12772319		3655.38	-0.15307089		4185.38	-0.16937293	0	
475.59	-0.0191366		1005.59	-0.01319205	0	1535.59	-0.01710356	0	2065.58	-0.00951162	0	2595.58	-0.0297476	0	3125.58	-0.12768725		3655.58	-0.15354264		4185.58	-0.16945231	0	
475.79	-0.02037069		1005.79	-0.01298753	0	1535.79	-0.01753431	0	2065.78	-0.00875366	0	2595.78	-0.02966152	0	3125.78	-0.12770976		3655.78	-0.15436688		4185.78	-0.17061755	0	
475.99	-0.02067256		1005.99	-0.01174998	0	1535.99	-0.01779382	0	2065.98	-0.00874859	0	2595.98	-0.02857871	0	3125.98	-0.12809003		3655.98	-0.15524043		4185.98	-0.17110036	0	
476.19	-0.02156693		1006.19	-0.01149928	0	1536.19	-0.01832648	0	2066.18	-0.00867012	0	2596.18	-0.02964115	0	3126.18	-0.12840742		3656.18	-0.15482648		4186.18	-0.17069369	0	
476.39	-0.02219654		1006.39	-0.0123548	0	1536.39	-0.01911504	0	2066.38	-0.00900137	0	2596.38	-0.02986566	0	3126.38	-0.12918766		3656.38	-0.15505485		4186.38	-0.17063135	0	
476.59	-0.02236314		1006.59	-0.01202468	0	1536.59	-0.01902579	0	2066.58	-0.00975494	0	2596.58	-0.03048802	0	3126.58	-0.12878554		3656.58	-0.1545843		4186.58	-0.17027611	0	
476.79	-0.02154227		1006.79	-0.01185539	0	1536.79	-0.01864389	0	2066.78	-0.00990452	0	2596.78	-0.03084457	0	3126.78	-0.12865827		3656.78	-0.15415914		4186.78	-0.16944246	0	
476.99	-0.02107437		1006.99	-0.01189424	0	1536.99	-0.01880768	0	2066.98	-0.00955838	0	2596.98	-0.03023367	0	3126.98	-0.12847166		3656.98	-0.15441276		4186.98	-0.16872061	0	
477.19	-0.02080684		1007.19	-0.01277608	0	1537.19	-0.01890581	0	2067.18	-0.0086665	0	2597.18	-0.03008441	0	3127.18	-0.1287967		3657.18	-0.15524646		4187.18	-0.16768411	0	
477.39	-0.02051321		1007.39	-0.01349185	0	1537.39	-0.01822048	0	2067.38	-0.00835814	0	2597.38	-0.03012578	0	3127.38	-0.1284766		3657.38	-0.15536171		4187.38	-0.16755065	0	
477.59	-0.01986666		1007.59	-0.01400445	0	1537.59	-0.01760788	0	2067.58	-0.0083331	0	2597.58	-0.03031953	0	3127.58	-0.12884391		3657.58	-0.15460592		4187.58	-0.16741402	0	
477.79	-0.0196154		1007.79	-0.01467855	0	1537.79	-0.01784024	0	2067.78	-0.00839678	0	2597.78	-0.03022416	0	3127.78	-0.12876904		3657.78	-0.15412494		4187.78	-0.16682976	0	
477.99	-0.01864115		1007.99	-0.01580377	0	1537.99	-0.01719309	0	2067.98	-0.00828249	0	2597.98	-0.03003534	0	3127.98	-0.12857636		3657.98	-0.15459698		4187.98	-0.16681676	0	
478.19	-0.01859412		1008.19	-0.01584086	0	1538.19	-0.01727123	0	2068.18	-0.00870886	0	2598.18	-0.03007003	0	3128.18	-0.12926251		3658.18	-0.1538608		4188.18	-0.16696305	0	
478.39	-0.01891879		1008.39	-0.01702457	0	1538.39	-0.0170925	0	2068.38	-0.00947763	0	2598.38	-0.0293271	0	3128.38	-0.13027092		3658.38	-0.15452399		4188.38	-0.16831132	0	
478.59	-0.01882603		1008.59	-0.0173186	0	1538.59	-0.01698038	0	2068.58	-0.00945892	0	2598.58	-0.02887893	0	3128.58	-0.13079029		3658.58	-0.15378888		4188.58	-0.16970838	0	
478.79	-0.01977176		1008.79	-0.01645138	0	1538.79	-0.01744486	0	2068.78	-0.00932145	0	2598.78	-0.0293373	0	3128.78	-0.13113167		3658.78	-0.15364899		4188.78	-0.17064355	0	
478.99	-0.0199328		1008.99	-0.01644113	0	1538.99	-0.0170499	0	2068.98	-0.00854653	0	2598.98	-0.02915067	0	3128.98	-0.13100683		3658.98	-0.15417666		4188.98	-0.17112941	0	
479.19	-0.0212877		1009.19	-0.01713199	0	1539.19	-0.01782657	0	2069.18	-0.00850923	0	2599.18	-0.02983664	0	3129.18	-0.13198523		3659.18	-0.15407033		4189.18	-0.17265967	0	
479.39	-0.02201847		1009.39	-0.01684789	0	1539.39	-0.01814354	0	2069.38	-0.0086098	0	2599.38	-0.02942666	0	3129.38	-0.13199935		3659.38	-0.15447127		4189.38	-0.17351099	0	
479.59	-0.02214189		1009.59	-0.01679612	0	1539.59	-0.01729782	0	2069.58	-0.00917427	0	2599.58	-0.02848365	0	3129.58	-0.13237307		3659.58	-0.15530574		4189.58	-0.17361135	0	
479.79	-0.02212416		1009.79	-0.01624793	0	1539.79	-0.0180066	0	2069.78	-0.00898255	0	2599.78	-0.0283641	0	3129.78	-0.13259952		3659.78	-0.15477948		4189.78	-0.17451176	0	
479.99	-0.02211664		1009.99	-0.01588773	0	1539.99	-0.01810863	0	2069.98	-0.00912783	0	2599.98	-0.02900349	0	3129.98	-0.13301952		3659.98	-0.15455229		4189.98	-0.17434471	0	
480.19	-0.02191235		1010.19	-0.0159519	0	1540.19	-0.01880453	0	2070.18	-0.00965054	0	2600.18	-0.02955621	0	3130.18	-0.13305591		3660.18	-0.15415848		4190.18	-0.17337806	0	
480.39	-0.0218978		1010.39	-0.01562492	0	1540.39	-0.01938016	0	2070.38	-0.01009151	0	2600.38	-0.02952253	0	3130.38	-0.13246054		3660.38	-0.15466736		4190.38	-0.17300384	0	
480.59	-0.02146904		1010.59	-0.0143673	0	1540.59	-0.01869956	0	2070.58	-0.01016578	0	2600.58	-0.02961496	0	3130.58	-0.13163689		3660.58	-0.15415108		4190.58	-0.17290705	0	
480.79	-0.02061719		1010.79	-0.0144098	0	1540.79	-0.01853615	0	2070.78	-0.00930173	0	2600.78	-0.0294734	0	3130.78	-0.13101422		3660.78	-0.15385517		4190.78	-0.17213984	0	
480.99	-0.02018004		1010.99	-0.01433654	0	1540.99	-0.01798609	0	2070.98	-0.00919303	0	2600.98	-0.02866755	0	3130.98	-0.13083392		3660.98	-0.15396596		4190.98	-0.17232167	0	
481.19	-0.01990445		1011.19	-0.01496174	0	1541.19	-0.01744505	0	2071.18	-0.00917976	0	2601.18	-0.02931379	0	3131.18	-0.13032923		3661.18	-0.15382444		4191.18	-0.17160212	0	
481.39	-0.02002234		1011.39	-0.01496691	0	1541.39	-0.01670628	0	2071.38	-0.00907656	0	2601.38	-0.02916328	0	3131.38	-0.12891502		3661.38	-0.15382215		4191.38	-0.17055376	0	
481.59	-0.01895132		1011.59	-0.01589025	0	1541.59	-0.01672524	0	2071.58	-0.00825591	0	2601.58	-0.02872653	0	3131.58	-0.12903685		3661.58	-0.15398382		4191.58	-0.16870556	0	
481.79	-0.01807284		1011.79	-0.01739851	0	1541.79	-0.01677435	0	2071.78	-0.00878363	0	2601.78	-0.02823569	0	3131.78	-0.12904011		3661.78	-0.15407375		4191.78	-0.16812676	0	
481.99	-0.01766613		1011.99	-0.01749842	0	1541.99	-0.01634793	0	2071.98	-0.00902462	0	2601.98	-0.02778003	0	3131.98	-0.12923251		3661.98	-0.15441169		4191.98	-0.16840959	0	
482.19	-0.01861212		1012.19	-0.0172847	0	1542.19	-0.01656099	0	2072.18	-0.00851682	0	2602.18	-0.02807836	0	3132.18	-0.12969578		3662.18	-0.153974		4192.18	-0.16837019	0	
482.39	-0.01931267		1012.39	-0.0179001	0	1542.39	-0.017965	0	2072.38	-0.00916241	0	2602.38	-0.02679589	0	3132.38	-0.13002151		3662.38	-0.15300163		4192.38	-0.16916461	0	
482.59	-0.01926872		1012.59	-0.01754803	0	1542.59	-0.01773976	0	2072.58	-0.00844974	0	2602.58	-0.0275185	0	3132.58	-0.12955137		3662.58	-0.15267503		4192.58	-0.1684639	0	
482.79	-0.01968572		1012.79	-0.01681359	0	1542.79	-0.01750341	0	2072.78	-0.00631131	0	2602.78	-0.02725784	0	3132.78	-0.12930423		3662.78	-0.15209746		4192.78	-0.16780728	0	
482.99	-0.01921206		1012.99	-0.01700394	0	1542.99	-0.01807264	0	2072.98	-0.00554453	0	2602.98	-0.02763222	0	3132.98	-0.12869546		3662.98	-0.15291993		4192.98	-0.16721467	0	
483.19	-0.01877649		1013.19	-0.01716692	0	1543.19	-0.01856176	0	2073.18	-0.0058157	0	2603.18	-0.02799384	0	3133.18	-0.12844729		3663.18	-0.15307294		4193.18	-0.16863145	0	
483.39	-0.01928481		1013.39	-0.01683921	0	1543.39	-0.01861365	0	2073.38	-0.00583556	0	2603.38	-0.02775317	0	3133.38	-0.12762976		3663.38	-0.15350266		4193.38	-0.16909525	0	
483.59	-0.02010342		1013.59	-0.01648553	0	1543.59	-0.01715808	0	2073.58	-0.00659325	0	2603.58	-0.02780309	0	3133.58	-0.12768192		3663.58	-0.15366352		4193.58	-0.16908094	0	
483.79	-0.01972067		1013.79	-0.01545383	0	1543.79	-0.01780005	0	2073.78	-0.00663343	0	2603.78	-0.02790631	0	3133.78	-0.12736832		3663.78	-0.15382781		4193.78	-0.16948415	0	
483.99	-0.0194052		1013.99	-0.01519853	0	1543.99	-0.01707015	0	2073.98	-0.00640391	0	2603.98	-0.02760801	0	3133.98	-0.12728555		3663.98	-0.15520896		4193.98	-0.16979742	0	
484.19	-0.01871203		1014.19	-0.01374645	0	1544.19	-0.01721368	0	2074.18	-0.00653251	0	2604.18	-0.02805605	0	3134.18	-0.12700644		3664.18	-0.15564953		4194.18	-0.17037677	0	
484.39	-0.01911047		1014.39	-0.01373421	0	1544.39	-0.01665012	0	2074.38	-0.0072886	0	2604.38	-0.02871846	0	3134.38	-0.12676916		3664.38	-0.15606254		4194.38	-0.17153995	0	
484.59	-0.01916538		1014.59	-0.01373996	0	1544.59	-0.01608349	0	2074.58	-0.00791716	0	2604.58	-0.02792283	0	3134.58	-0.12792145		3664.58	-0.15645815		4194.58	-0.17206593	0	
484.79	-0.01868976		1014.79	-0.01381167	0	1544.79	-0.01597696	0	2074.78	-0.00829719	0	2604.78	-0.0277479	0	3134.78	-0.12826292		3664.78	-0.15648401		4194.78	-0.17160705	0	
484.99	-0.01938574		1014.99	-0.01328539	0	1544.99	-0.01629257	0	2074.98	-0.00864298	0	2604.98	-0.02794827	0	3134.98	-0.12917918		3664.98	-0.15688072		4194.98	-0.17273341	0	
485.19	-0.02024851		1015.19	-0.01391157	0	1545.19	-0.01675208	0	2075.18	-0.00886794	0	2605.18	-0.02794608	0	3135.18	-0.12906516		3665.18	-0.1574713		4195.18	-0.17262819	0	
485.39	-0.02054049		1015.39	-0.01332281	0	1545.39	-0.01694703	0	2075.38	-0.00921338	0	2605.38	-0.02791918	0	3135.38	-0.12970355		3665.38	-0.15730383		4195.38	-0.17267134	0	
485.59	-0.02037295		1015.59	-0.01385609	0	1545.59	-0.01736453	0	2075.58	-0.009701	0	2605.58	-0.02832729	0	3135.58	-0.13071859		3665.58	-0.15748817		4195.58	-0.17227308	0	
485.79	-0.02015816		1015.79	-0.01475156	0	1545.79	-0.01727969	0	2075.78	-0.01008535	0	2605.78	-0.02817642	0	3135.78	-0.1313314		3665.78	-0.15663318		4195.78	-0.17264451	0	
485.99	-0.02112407		1015.99	-0.01406257	0	1545.99	-0.01783714	0	2075.98	-0.01005305	0	2605.98	-0.02841381	0	3135.98	-0.13224781		3665.98	-0.15673669		4195.98	-0.17252592	0	
486.19	-0.02171426		1016.19	-0.0149026	0	1546.19	-0.01879753	0	2076.18	-0.00990451	0	2606.18	-0.02886726	0	3136.18	-0.1323257		3666.18	-0.15648096		4196.18	-0.17202397	0	
486.39	-0.02133673		1016.39	-0.01532834	0	1546.39	-0.01976286	0	2076.38	-0.00999339	0	2606.38	-0.02841131	0	3136.38	-0.13339941		3666.38	-0.15550173		4196.38	-0.17168865	0	
486.59	-0.02103964		1016.59	-0.01509675	0	1546.59	-0.01928655	0	2076.58	-0.0083377	0	2606.58	-0.02904017	0	3136.58	-0.13300865		3666.58	-0.15512961		4196.58	-0.17069742	0	
486.79	-0.02060589		1016.79	-0.01473091	0	1546.79	-0.02034764	0	2076.78	-0.00776712	0	2606.78	-0.02881863	0	3136.78	-0.13278408		3666.78	-0.15353026		4196.78	-0.17019672	0	
486.99	-0.02105029		1016.99	-0.01515552	0	1546.99	-0.02056703	0	2076.98	-0.00863234	0	2606.98	-0.02967908	0	3136.98	-0.13259024		3666.98	-0.15366921		4196.98	-0.17016356	0	
487.19	-0.0220157		1017.19	-0.01556047	0	1547.19	-0.02034697	0	2077.18	-0.00971824	0	2607.18	-0.03057403	0	3137.18	-0.13248848		3667.18	-0.1525632		4197.18	-0.17091406	0	
487.39	-0.02224081		1017.39	-0.01562837	0	1547.39	-0.02049713	0	2077.38	-0.00946795	0	2607.38	-0.03143691	0	3137.38	-0.13268252		3667.38	-0.15220996		4197.38	-0.170042	0	
487.59	-0.02230822		1017.59	-0.01550598	0	1547.59	-0.01973779	0	2077.58	-0.00982464	0	2607.58	-0.03243752	0	3137.58	-0.13340857		3667.58	-0.15171064		4197.58	-0.17004724	0	
487.79	-0.02122373		1017.79	-0.01516344	0	1547.79	-0.02044565	0	2077.78	-0.00992494	0	2607.78	-0.03269441	0	3137.78	-0.13279239		3667.78	-0.1521937		4197.78	-0.17028744	0	
487.99	-0.02093543		1017.99	-0.01433146	0	1547.99	-0.01946059	0	2077.98	-0.0095234	0	2607.98	-0.03395658	0	3137.98	-0.13240417		3667.98	-0.15252221		4197.98	-0.17125906	0	
488.19	-0.02051171		1018.19	-0.01383266	0	1548.19	-0.01914105	0	2078.18	-0.00985775	0	2608.18	-0.03538594	0	3138.18	-0.13072271		3668.18	-0.15229961		4198.18	-0.17191169	0	
488.39	-0.02021267		1018.39	-0.01388691	0	1548.39	-0.01809551	0	2078.38	-0.00999363	0	2608.38	-0.03496717	0	3138.38	-0.13008921		3668.38	-0.15229377		4198.38	-0.17234193	0	
488.59	-0.01988069		1018.59	-0.01437114	0	1548.59	-0.01882015	0	2078.58	-0.00976144	0	2608.58	-0.03523116	0	3138.58	-0.13067477		3668.58	-0.15284393		4198.58	-0.17243812	0	
488.79	-0.01958712		1018.79	-0.01358318	0	1548.79	-0.01884515	0	2078.78	-0.0094204	0	2608.78	-0.03681697	0	3138.78	-0.13011435		3668.78	-0.15351072		4198.78	-0.17272673	0	
488.99	-0.02117521		1018.99	-0.01340669	0	1548.99	-0.01869612	0	2078.98	-0.00900781	0	2608.98	-0.03811098	0	3138.98	-0.12969807		3668.98	-0.15345019		4198.98	-0.17363076	0	
489.19	-0.02134549		1019.19	-0.01369932	0	1549.19	-0.01860678	0	2079.18	-0.00858551	0	2609.18	-0.03732417	0	3139.18	-0.12930609		3669.18	-0.15323948		4199.18	-0.17327683	0	
489.39	-0.02119575		1019.39	-0.01344696	0	1549.39	-0.01742934	0	2079.38	-0.00839725	0	2609.38	-0.03764105	0	3139.38	-0.12950639		3669.38	-0.15275143		4199.38	-0.17284762	0	
489.59	-0.02111233		1019.59	-0.01419058	0	1549.59	-0.0171904	0	2079.58	-0.00833178	0	2609.58	-0.03733376	0	3139.58	-0.128875		3669.58	-0.15285917		4199.58	-0.17182991	0	
489.79	-0.02108022		1019.79	-0.01496542	0	1549.79	-0.01710116	0	2079.78	-0.00842159	0	2609.78	-0.03643956	0	3139.78	-0.12914607		3669.78	-0.15276008		4199.78	-0.1716063	0	
489.99	-0.02189357		1019.99	-0.01524597	0	1549.99	-0.01809343	0	2079.98	-0.00811127	0	2609.98	-0.03670508	0	3139.98	-0.12922021		3669.98	-0.15263047		4199.98	-0.17137854	0	
490.19	-0.0214293		1020.19	-0.01632889	0	1550.19	-0.01815455	0	2080.18	-0.00800031	0	2610.18	-0.03597579	0	3140.18	-0.12906992		3670.18	-0.15261786		4200.18	-0.17136958	0	
490.39	-0.02139629		1020.39	-0.01662702	0	1550.39	-0.01779581	0	2080.38	-0.00822837	0	2610.38	-0.03482045	0	3140.38	-0.12987657		3670.38	-0.15150296		4200.38	-0.17184377	0	
490.59	-0.02162739		1020.59	-0.01715613	0	1550.59	-0.01797288	0	2080.58	-0.00833526	0	2610.58	-0.0343991	0	3140.58	-0.12952917		3670.58	-0.15083131		4200.58	-0.17117174	0	
490.79	-0.02088751		1020.79	-0.01768915	0	1550.79	-0.01901416	0	2080.78	-0.00890715	0	2610.78	-0.03335072	0	3140.78	-0.12973048		3670.78	-0.15054735		4200.78	-0.17117065	0	
490.99	-0.02121182		1020.99	-0.01799656	0	1550.99	-0.01874316	0	2080.98	-0.0095492	0	2610.98	-0.03334091	0	3140.98	-0.13062953		3670.98	-0.1511146		4200.98	-0.17153884	0	
491.19	-0.02100547		1021.19	-0.01840464	0	1551.19	-0.01888431	0	2081.18	-0.01061537	0	2611.18	-0.03373024	0	3141.18	-0.13085144		3671.18	-0.1513512		4201.18	-0.17251631	0	
491.39	-0.02036684		1021.39	-0.01869424	0	1551.39	-0.01969932	0	2081.38	-0.01059099	0	2611.38	-0.0335242	0	3141.38	-0.13193963		3671.38	-0.15238932		4201.38	-0.17290558	0	
491.59	-0.01969724		1021.59	-0.01808622	0	1551.59	-0.01949697	0	2081.58	-0.01127183	0	2611.58	-0.03337022	0	3141.58	-0.13101566		3671.58	-0.15251689		4201.58	-0.17361371	0	
491.79	-0.02004065		1021.79	-0.01762421	0	1551.79	-0.0197641	0	2081.78	-0.01129761	0	2611.78	-0.03357761	0	3141.78	-0.13035164		3671.78	-0.15313492		4201.78	-0.17380776	0	
491.99	-0.01994831		1021.99	-0.0170281	0	1551.99	-0.01952727	0	2081.98	-0.0109699	0	2611.98	-0.03288067	0	3141.98	-0.12979117		3671.98	-0.15364766		4201.98	-0.17447341	0	
492.19	-0.01946301		1022.19	-0.01715142	0	1552.19	-0.0202086	0	2082.18	-0.01043321	0	2612.18	-0.03223629	0	3142.18	-0.12956849		3672.18	-0.15481311		4202.18	-0.17464709	0	
492.39	-0.01901937		1022.39	-0.01681921	0	1552.39	-0.02017844	0	2082.38	-0.00924847	0	2612.38	-0.03136836	0	3142.38	-0.13046874		3672.38	-0.1554419		4202.38	-0.17571689	0	
492.59	-0.01900104		1022.59	-0.01763717	0	1552.59	-0.02079817	0	2082.58	-0.00894599	0	2612.58	-0.03185185	0	3142.58	-0.13110585		3672.58	-0.15690649		4202.58	-0.17571735	0	
492.79	-0.01937024		1022.79	-0.01646828	0	1552.79	-0.02080845	0	2082.78	-0.00798215	0	2612.78	-0.03191954	0	3142.78	-0.13184827		3672.78	-0.15710351		4202.78	-0.17545774	0	
492.99	-0.01974404		1022.99	-0.01716359	0	1552.99	-0.02102193	0	2082.98	-0.00730769	0	2612.98	-0.03165413	0	3142.98	-0.13170637		3672.98	-0.15661296		4202.98	-0.17486619	0	
493.19	-0.01939583		1023.19	-0.01769144	0	1553.19	-0.02162568	0	2083.18	-0.00627633	0	2613.18	-0.03105832	0	3143.18	-0.1318412		3673.18	-0.15692035		4203.18	-0.17388541	0	
493.39	-0.01961438		1023.39	-0.01751538	0	1553.39	-0.02077357	0	2083.38	-0.00682598	0	2613.38	-0.0317887	0	3143.38	-0.13237175		3673.38	-0.15772031		4203.38	-0.17341707	0	
493.59	-0.01918961		1023.59	-0.01804964	0	1553.59	-0.02129264	0	2083.58	-0.00651134	0	2613.58	-0.03137002	0	3143.58	-0.1324261		3673.58	-0.15771524		4203.58	-0.17263722	0	
493.79	-0.02051387		1023.79	-0.01816209	0	1553.79	-0.02209612	0	2083.78	-0.00631386	0	2613.78	-0.03138419	0	3143.78	-0.13225619		3673.78	-0.15775968		4203.78	-0.17291852	0	
493.99	-0.02053577		1023.99	-0.01852568	0	1553.99	-0.02253668	0	2083.98	-0.00558472	0	2613.98	-0.03174176	0	3143.98	-0.13282454		3673.98	-0.15697236		4203.98	-0.17285622	0	
494.19	-0.02081361		1024.19	-0.01842101	0	1554.19	-0.02180966	0	2084.18	-0.00543687	0	2614.18	-0.03282826	0	3144.18	-0.13317686		3674.18	-0.15652832		4204.18	-0.17336086	0	
494.39	-0.02077804		1024.39	-0.01880258	0	1554.39	-0.02209865	0	2084.38	-0.00568592	0	2614.38	-0.03314848	0	3144.38	-0.13282194		3674.38	-0.15522607		4204.38	-0.1726188	0	
494.59	-0.02025399		1024.59	-0.01858213	0	1554.59	-0.02241922	0	2084.58	-0.00626649	0	2614.58	-0.03359293	0	3144.58	-0.13233454		3674.58	-0.15452264		4204.58	-0.17229609	0	
494.79	-0.02026761		1024.79	-0.01872533	0	1554.79	-0.0221432	0	2084.78	-0.00598019	0	2614.78	-0.03384538	0	3144.78	-0.13256129		3674.78	-0.15494497		4204.78	-0.17327949	0	
494.99	-0.0212854		1024.99	-0.01775415	0	1554.99	-0.02151352	0	2084.98	-0.00726599	0	2614.98	-0.0348694	0	3144.98	-0.13302194		3674.98	-0.15500455		4204.98	-0.17324092	0	
495.19	-0.02188782		1025.19	-0.01762784	0	1555.19	-0.0207511	0	2085.18	-0.00854535	0	2615.18	-0.03521226	0	3145.18	-0.13289122		3675.18	-0.15433956		4205.18	-0.17366727	0	
495.39	-0.02200568		1025.39	-0.01710923	0	1555.39	-0.0200424	0	2085.38	-0.00909759	0	2615.38	-0.03491964	0	3145.38	-0.1324359		3675.38	-0.15371676		4205.38	-0.17382671	0	
495.59	-0.0219051		1025.59	-0.01651599	0	1555.59	-0.01997542	0	2085.58	-0.00925564	0	2615.58	-0.03439237	0	3145.58	-0.13102138		3675.58	-0.15372745		4205.58	-0.17295177	0	
495.79	-0.02334471		1025.79	-0.01749352	0	1555.79	-0.01947577	0	2085.78	-0.008772	0	2615.78	-0.03350393	0	3145.78	-0.13160757		3675.78	-0.15436196		4205.78	-0.17269846	0	
495.99	-0.02381931		1025.99	-0.01772501	0	1555.99	-0.01858177	0	2085.98	-0.00895659	0	2615.98	-0.03244933	0	3145.98	-0.13182499		3675.98	-0.15470609		4205.98	-0.17328902	0	
496.19	-0.02408353		1026.19	-0.0180662	0	1556.19	-0.01767329	0	2086.18	-0.00922274	0	2616.18	-0.03272194	0	3146.18	-0.13175508		3676.18	-0.15561279		4206.18	-0.17381093	0	
496.39	-0.02432295		1026.39	-0.01784452	0	1556.39	-0.01633287	0	2086.38	-0.00937517	0	2616.38	-0.03196879	0	3146.38	-0.13186686		3676.38	-0.1556819		4206.38	-0.17441056	0	
496.59	-0.02475234		1026.59	-0.0174413	0	1556.59	-0.01599085	0	2086.58	-0.01003867	0	2616.58	-0.03117854	0	3146.58	-0.13115205		3676.58	-0.1562415		4206.58	-0.17342662	0	
496.79	-0.0247397		1026.79	-0.01658934	0	1556.79	-0.01505656	0	2086.78	-0.00987526	0	2616.78	-0.03134801	0	3146.78	-0.13177728		3676.78	-0.15583446		4206.78	-0.17314987	0	
496.99	-0.02429507		1026.99	-0.01712892	0	1556.99	-0.01478691	0	2086.98	-0.01028347	0	2616.98	-0.0310562	0	3146.98	-0.13142014		3676.98	-0.15641504		4206.98	-0.17274891	0	
497.19	-0.02459718		1027.19	-0.01669519	0	1557.19	-0.01460666	0	2087.18	-0.01057719	0	2617.18	-0.03172034	0	3147.18	-0.13183846		3677.18	-0.15700783		4207.18	-0.17282734	0	
497.39	-0.02463087		1027.39	-0.01638427	0	1557.39	-0.01355249	0	2087.38	-0.01133304	0	2617.38	-0.03078026	0	3147.38	-0.1324922		3677.38	-0.15663822		4207.38	-0.17399154	0	
497.59	-0.0244054		1027.59	-0.01615927	0	1557.59	-0.01460429	0	2087.58	-0.01064311	0	2617.58	-0.02945911	0	3147.58	-0.13248426		3677.58	-0.15618354		4207.58	-0.17314157	0	
497.79	-0.02569923		1027.79	-0.01555617	0	1557.79	-0.01537869	0	2087.78	-0.01079993	0	2617.78	-0.02948062	0	3147.78	-0.13212977		3677.78	-0.1557161		4207.78	-0.17299034	0	
497.99	-0.02469663		1027.99	-0.01502707	0	1557.99	-0.01648027	0	2087.98	-0.0105443	0	2617.98	-0.02946422	0	3147.98	-0.13298438		3677.98	-0.15470826		4207.98	-0.17268255	0	
498.19	-0.02437647		1028.19	-0.01421575	0	1558.19	-0.01769398	0	2088.18	-0.01003028	0	2618.18	-0.02966188	0	3148.18	-0.13184014		3678.18	-0.1544137		4208.18	-0.17248601	0	
498.39	-0.02296113		1028.39	-0.01423229	0	1558.39	-0.01893592	0	2088.38	-0.01033007	0	2618.38	-0.02963506	0	3148.38	-0.13117393		3678.38	-0.15435114		4208.38	-0.17154044	0	
498.59	-0.02290897		1028.59	-0.01423199	0	1558.59	-0.01975193	0	2088.58	-0.01094854	0	2618.58	-0.03025775	0	3148.58	-0.13155933		3678.58	-0.15362353		4208.58	-0.17262445	0	
498.79	-0.02293635		1028.79	-0.01511463	0	1558.79	-0.02012087	0	2088.78	-0.01086635	0	2618.78	-0.03101485	0	3148.78	-0.13174156		3678.78	-0.15361123		4208.78	-0.17311054	0	
498.99	-0.02290813		1028.99	-0.01451488	0	1558.99	-0.0208538	0	2088.98	-0.01148483	0	2618.98	-0.03118939	0	3148.98	-0.13139179		3678.98	-0.15323138		4208.98	-0.17244342	0	
499.19	-0.02224703		1029.19	-0.01505511	0	1559.19	-0.02145353	0	2089.18	-0.0114378	0	2619.18	-0.03143078	0	3149.18	-0.13085161		3679.18	-0.1534484		4209.18	-0.17282849	0	
499.39	-0.02143238		1029.39	-0.0155268	0	1559.39	-0.02151504	0	2089.38	-0.01094052	0	2619.38	-0.03192007	0	3149.38	-0.13026529		3679.38	-0.15400965		4209.38	-0.17361753	0	
499.59	-0.02112042		1029.59	-0.01577317	0	1559.59	-0.02262584	0	2089.58	-0.0111233	0	2619.58	-0.03132842	0	3149.58	-0.12989645		3679.58	-0.1546887		4209.58	-0.17369301	0	
499.79	-0.0210001		1029.79	-0.01661015	0	1559.79	-0.02248145	0	2089.78	-0.01092433	0	2619.78	-0.03171591	0	3149.78	-0.1301935		3679.78	-0.15528426		4209.78	-0.17409262	0	
499.99	-0.02072803		1029.99	-0.01693017	0	1559.99	-0.0225155	0	2089.98	-0.01087892	0	2619.98	-0.03285878	0	3149.98	-0.13063766		3679.98	-0.15543674		4209.98	-0.17341086	0	
500.19	-0.02074352		1030.19	-0.01679939	0	1560.19	-0.02154913	0	2090.18	-0.01109326	0	2620.18	-0.03404583	0	3150.18	-0.13010802		3680.18	-0.15618269		4210.18	-0.17315024	0	
500.39	-0.02075872		1030.39	-0.0160607	0	1560.39	-0.02126475	0	2090.38	-0.01091227	0	2620.38	-0.03357844	0	3150.38	-0.13115818		3680.38	-0.15654993		4210.38	-0.17304264	0	
500.59	-0.02104691		1030.59	-0.0160103	0	1560.59	-0.02034314	0	2090.58	-0.0116367	0	2620.58	-0.03300253	0	3150.58	-0.13056619		3680.58	-0.15692784		4210.58	-0.17257717	0	
500.79	-0.02062083		1030.79	-0.01613947	0	1560.79	-0.01974576	0	2090.78	-0.01140126	0	2620.78	-0.0333418	0	3150.78	-0.13091828		3680.78	-0.15751737		4210.78	-0.17242038	0	
500.99	-0.02135677		1030.99	-0.01598827	0	1560.99	-0.0196919	0	2090.98	-0.01150835	0	2620.98	-0.03297332	0	3150.98	-0.13060621		3680.98	-0.15786841		4210.98	-0.17290279	0	
501.19	-0.02174669		1031.19	-0.01562088	0	1561.19	-0.01942182	0	2091.18	-0.01214941	0	2621.18	-0.03232608	0	3151.18	-0.13155648		3681.18	-0.1579852		4211.18	-0.17380994	0	
501.39	-0.02254734		1031.39	-0.01572955	0	1561.39	-0.01915566	0	2091.38	-0.01261635	0	2621.38	-0.03075035	0	3151.38	-0.13211287		3681.38	-0.15715049		4211.38	-0.17360668	0	
501.59	-0.02261049		1031.59	-0.01549512	0	1561.59	-0.01938308	0	2091.58	-0.01196697	0	2621.58	-0.03075547	0	3151.58	-0.13198739		3681.58	-0.15798081		4211.58	-0.17210857	0	
501.79	-0.02313804		1031.79	-0.01527089	0	1561.79	-0.01986391	0	2091.78	-0.01211591	0	2621.78	-0.03012053	0	3151.78	-0.13194696		3681.78	-0.157447		4211.78	-0.17204217	0	
501.99	-0.02256691		1031.99	-0.01474126	0	1561.99	-0.02052708	0	2091.98	-0.01153403	0	2621.98	-0.03027283	0	3151.98	-0.13267032		3681.98	-0.15736771		4211.98	-0.17181551	0	
502.19	-0.02220153		1032.19	-0.01505935	0	1562.19	-0.01991504	0	2092.18	-0.01158343	0	2622.18	-0.0307934	0	3152.18	-0.13218791		3682.18	-0.15768555		4212.18	-0.17255006	0	
502.39	-0.02178563		1032.39	-0.01569865	0	1562.39	-0.0195271	0	2092.38	-0.01147626	0	2622.38	-0.03155315	0	3152.38	-0.13223836		3682.38	-0.15768446		4212.38	-0.17362852	0	
502.59	-0.02231922		1032.59	-0.01659819	0	1562.59	-0.0183407	0	2092.58	-0.01116711	0	2622.58	-0.03101614	0	3152.58	-0.13204483		3682.58	-0.15745861		4212.58	-0.17401469	0	
502.79	-0.02206538		1032.79	-0.01715522	0	1562.79	-0.01762552	0	2092.78	-0.01066311	0	2622.78	-0.03106932	0	3152.78	-0.13137171		3682.78	-0.15765107		4212.78	-0.17414687	0	
502.99	-0.02207477		1032.99	-0.0167502	0	1562.99	-0.01796308	0	2092.98	-0.00973804	0	2622.98	-0.03165542	0	3152.98	-0.13088232		3682.98	-0.15790314		4212.98	-0.17449542	0	
503.19	-0.02182646		1033.19	-0.01696163	0	1563.19	-0.0176884	0	2093.18	-0.00934931	0	2623.18	-0.03222901	0	3153.18	-0.13078867		3683.18	-0.15764028		4213.18	-0.1755299	0	
503.39	-0.02203189		1033.39	-0.01702088	0	1563.39	-0.01748559	0	2093.38	-0.00946771	0	2623.38	-0.03259727	0	3153.38	-0.13015955		3683.38	-0.15735221		4213.38	-0.17609102	0	
503.59	-0.02189524		1033.59	-0.01677637	0	1563.59	-0.01777898	0	2093.58	-0.01007185	0	2623.58	-0.0328014	0	3153.58	-0.12948622		3683.58	-0.15708866		4213.58	-0.17562636	0	
503.79	-0.02203907		1033.79	-0.01712597	0	1563.79	-0.01783858	0	2093.78	-0.00911917	0	2623.78	-0.03448117	0	3153.78	-0.13012764		3683.78	-0.15748332		4213.78	-0.17556756	0	
503.99	-0.02309051		1033.99	-0.01711643	0	1563.99	-0.01816954	0	2093.98	-0.00878999	0	2623.98	-0.03486956	0	3153.98	-0.13100801		3683.98	-0.15733254		4213.98	-0.17480457	0	
504.19	-0.02413204		1034.19	-0.01721113	0	1564.19	-0.01799391	0	2094.18	-0.00898513	0	2624.18	-0.03629731	0	3154.18	-0.13124161		3684.18	-0.15710918		4214.18	-0.17533055	0	
504.39	-0.02434353		1034.39	-0.01675414	0	1564.39	-0.01890162	0	2094.38	-0.0087228	0	2624.38	-0.03580627	0	3154.38	-0.13164611		3684.38	-0.15648436		4214.38	-0.17436032	0	
504.59	-0.02500648		1034.59	-0.01686897	0	1564.59	-0.01892592	0	2094.58	-0.00921069	0	2624.58	-0.03519036	0	3154.58	-0.13160172		3684.58	-0.15708431		4214.58	-0.17354171	0	
504.79	-0.02492236		1034.79	-0.01670529	0	1564.79	-0.01935457	0	2094.78	-0.0091272	0	2624.78	-0.0362588	0	3154.78	-0.13281397		3684.78	-0.15728478		4214.78	-0.17297037	0	
504.99	-0.02576577		1034.99	-0.01639094	0	1564.99	-0.01945954	0	2094.98	-0.00914116	0	2624.98	-0.03660447	0	3154.98	-0.13373106		3684.98	-0.15640176		4214.98	-0.17264346	0	
505.19	-0.02555953		1035.19	-0.01622979	0	1565.19	-0.0204396	0	2095.18	-0.00984522	0	2625.18	-0.03625683	0	3155.18	-0.13465853		3685.18	-0.1563989		4215.18	-0.17211943	0	
505.39	-0.02604552		1035.39	-0.0162633	0	1565.39	-0.02022877	0	2095.38	-0.01007461	0	2625.38	-0.03668641	0	3155.38	-0.13485294		3685.38	-0.15507298		4215.38	-0.1716092	0	
505.59	-0.02570847		1035.59	-0.01574926	0	1565.59	-0.02016005	0	2095.58	-0.01012713	0	2625.58	-0.03697362	0	3155.58	-0.13519488		3685.58	-0.1550889		4215.58	-0.17236493	0	
505.79	-0.02520703		1035.79	-0.01589759	0	1565.79	-0.02060674	0	2095.78	-0.01088935	0	2625.78	-0.03605035	0	3155.78	-0.13599836		3685.78	-0.15462581		4215.78	-0.17275825	0	
505.99	-0.02439597		1035.99	-0.01643283	0	1565.99	-0.01997214	0	2095.98	-0.01023859	0	2625.98	-0.0358602	0	3155.98	-0.13564575		3685.98	-0.15453503		4215.98	-0.173632	0	
506.19	-0.023596		1036.19	-0.01622356	0	1566.19	-0.01979941	0	2096.18	-0.01037644	0	2626.18	-0.03481445	0	3156.18	-0.13459432		3686.18	-0.15371106		4216.18	-0.1740202	0	
506.39	-0.02258742		1036.39	-0.01621968	0	1566.39	-0.01911178	0	2096.38	-0.00946293	0	2626.38	-0.03343375	0	3156.38	-0.13343687		3686.38	-0.15341443		4216.38	-0.17432281	0	
506.59	-0.02171165		1036.59	-0.0167557	0	1566.59	-0.01779686	0	2096.58	-0.00958046	0	2626.58	-0.03243893	0	3156.58	-0.13282241		3686.58	-0.15325591		4216.58	-0.17408525	0	
506.79	-0.02124101		1036.79	-0.01664052	0	1566.79	-0.01893097	0	2096.78	-0.01026323	0	2626.78	-0.03225946	0	3156.78	-0.13230311		3686.78	-0.15259716		4216.78	-0.17470905	0	
506.99	-0.02073977		1036.99	-0.01660441	0	1566.99	-0.01898504	0	2096.98	-0.00978128	0	2626.98	-0.03156944	0	3156.98	-0.13146984		3686.98	-0.15234906		4216.98	-0.17526805	0	
507.19	-0.01988183		1037.19	-0.01675579	0	1567.19	-0.01875362	0	2097.18	-0.01000729	0	2627.18	-0.03094274	0	3157.18	-0.13057194		3687.18	-0.15254223		4217.18	-0.17505848	0	
507.39	-0.01960892		1037.39	-0.01686352	0	1567.39	-0.01961312	0	2097.38	-0.01057625	0	2627.38	-0.03028426	0	3157.38	-0.12939062		3687.38	-0.15308979		4217.38	-0.17412971	0	
507.59	-0.01907198		1037.59	-0.01584976	0	1567.59	-0.0196808	0	2097.58	-0.01080925	0	2627.58	-0.03101096	0	3157.58	-0.12875853		3687.58	-0.15293521		4217.58	-0.17420363	0	
507.79	-0.0191804		1037.79	-0.01627523	0	1567.79	-0.02025411	0	2097.78	-0.01081777	0	2627.78	-0.0308287	0	3157.78	-0.12915504		3687.78	-0.153329		4217.78	-0.17495851	0	
507.99	-0.01968258		1037.99	-0.01631173	0	1567.99	-0.02096406	0	2097.98	-0.01148424	0	2627.98	-0.03084991	0	3157.98	-0.12891147		3687.98	-0.15371278		4217.98	-0.17450692	0	
508.19	-0.0192222		1038.19	-0.01670618	0	1568.19	-0.0213101	0	2098.18	-0.01138996	0	2628.18	-0.03164597	0	3158.18	-0.12927881		3688.18	-0.15484723		4218.18	-0.17443524	0	
508.39	-0.01932492		1038.39	-0.01598248	0	1568.39	-0.02162469	0	2098.38	-0.01124752	0	2628.38	-0.03093306	0	3158.38	-0.13000771		3688.38	-0.15590927		4218.38	-0.17388297	0	
508.59	-0.01994191		1038.59	-0.01596337	0	1568.59	-0.02150274	0	2098.58	-0.01133991	0	2628.58	-0.0308125	0	3158.58	-0.13117645		3688.58	-0.15743276		4218.58	-0.17392631	0	
508.79	-0.01998888		1038.79	-0.01572223	0	1568.79	-0.021419	0	2098.78	-0.01160844	0	2628.78	-0.03209689	0	3158.78	-0.13205681		3688.78	-0.15816909		4218.78	-0.17354241	0	
508.99	-0.02081147		1038.99	-0.01539904	0	1568.99	-0.02139644	0	2098.98	-0.01122009	0	2628.98	-0.03237869	0	3158.98	-0.13224634		3688.98	-0.15819223		4218.98	-0.173817	0	
509.19	-0.02173414		1039.19	-0.01475754	0	1569.19	-0.02149188	0	2099.18	-0.01116816	0	2629.18	-0.03225767	0	3159.18	-0.13264118		3689.18	-0.15938		4219.18	-0.17421148	0	
509.39	-0.02295303		1039.39	-0.01432128	0	1569.39	-0.02125921	0	2099.38	-0.0109722	0	2629.38	-0.03212158	0	3159.38	-0.13321186		3689.38	-0.15913584		4219.38	-0.17465822	0	
509.59	-0.02317497		1039.59	-0.01474477	0	1569.59	-0.02096005	0	2099.58	-0.01034559	0	2629.58	-0.03225689	0	3159.58	-0.13369305		3689.58	-0.15960499		4219.58	-0.1751492	0	
509.79	-0.02390663		1039.79	-0.01597331	0	1569.79	-0.02092662	0	2099.78	-0.00998977	0	2629.78	-0.03287868	0	3159.78	-0.13413488		3689.78	-0.15949476		4219.78	-0.17518342	0	
509.99	-0.02467208		1039.99	-0.01541782	0	1569.99	-0.02028592	0	2099.98	-0.00970807	0	2629.98	-0.03287558	0	3159.98	-0.13270475		3689.98	-0.15884804		4219.98	-0.17574486	0	
510.19	-0.02449146		1040.19	-0.01499674	0	1570.19	-0.01968136	0	2100.18	-0.00942478	0	2630.18	-0.03321802	0	3160.18	-0.13234879		3690.18	-0.15766006		4220.18	-0.17550727	0	
510.39	-0.02443589		1040.39	-0.01575362	0	1570.39	-0.01850652	0	2100.38	-0.00837292	0	2630.38	-0.03344536	0	3160.38	-0.1320106		3690.38	-0.15728922		4220.38	-0.1760915	0	
510.59	-0.02454421		1040.59	-0.01634643	0	1570.59	-0.01906274	0	2100.58	-0.00851906	0	2630.58	-0.03406652	0	3160.58	-0.1321414		3690.58	-0.15723235		4220.58	-0.17631015	0	
510.79	-0.02498981		1040.79	-0.01623872	0	1570.79	-0.01961005	0	2100.78	-0.00770023	0	2630.78	-0.0343231	0	3160.78	-0.13202		3690.78	-0.15637025		4220.78	-0.17600914	0	
510.99	-0.02473029		1040.99	-0.01837268	0	1570.99	-0.01869799	0	2100.98	-0.00708761	0	2630.98	-0.03438183	0	3160.98	-0.13186886		3690.98	-0.15658536		4220.98	-0.17575716	0	
511.19	-0.02438837		1041.19	-0.01851968	0	1571.19	-0.01876647	0	2101.18	-0.0068692	0	2631.18	-0.03417833	0	3161.18	-0.13199042		3691.18	-0.1569525		4221.18	-0.17446048	0	
511.39	-0.02455674		1041.39	-0.01873951	0	1571.39	-0.0190044	0	2101.38	-0.006947	0	2631.38	-0.03412177	0	3161.38	-0.13156326		3691.38	-0.15607139		4221.38	-0.1739544	0	
511.59	-0.02418896		1041.59	-0.01828262	0	1571.59	-0.01894469	0	2101.58	-0.0072738	0	2631.58	-0.03442843	0	3161.58	-0.13184272		3691.58	-0.15575165		4221.58	-0.17406921	0	
511.79	-0.02434711		1041.79	-0.01949592	0	1571.79	-0.01901693	0	2101.78	-0.00834694	0	2631.78	-0.03403957	0	3161.78	-0.13206426		3691.78	-0.15565719		4221.78	-0.1739883	0	
511.99	-0.02382665		1041.99	-0.01856739	0	1571.99	-0.01959458	0	2101.98	-0.00817967	0	2631.98	-0.03387401	0	3161.98	-0.132621		3691.98	-0.15636088		4221.98	-0.17387612	0	
512.19	-0.02360115		1042.19	-0.01832201	0	1572.19	-0.0202773	0	2102.18	-0.0087124	0	2632.18	-0.03371282	0	3162.18	-0.13258021		3692.18	-0.15679825		4222.18	-0.17382731	0	
512.39	-0.02386399		1042.39	-0.01763707	0	1572.39	-0.02052955	0	2102.38	-0.00907735	0	2632.38	-0.03348231	0	3162.38	-0.13282983		3692.38	-0.15645961		4222.38	-0.17351853	0	
512.59	-0.02440733		1042.59	-0.01743539	0	1572.59	-0.02166847	0	2102.58	-0.00975455	0	2632.58	-0.03259541	0	3162.58	-0.13265136		3692.58	-0.1563224		4222.58	-0.1737421	0	
512.79	-0.02436564		1042.79	-0.01593166	0	1572.79	-0.02235629	0	2102.78	-0.01013628	0	2632.78	-0.03275725	0	3162.78	-0.13268372		3692.78	-0.1563864		4222.78	-0.17377168	0	
512.99	-0.02476056		1042.99	-0.01542373	0	1572.99	-0.02308982	0	2102.98	-0.01042663	0	2632.98	-0.03272938	0	3162.98	-0.13307123		3692.98	-0.15590701		4222.98	-0.17453264	0	
513.19	-0.02527654		1043.19	-0.01433467	0	1573.19	-0.02386623	0	2103.18	-0.01098406	0	2633.18	-0.0324998	0	3163.18	-0.13296595		3693.18	-0.15637172		4223.18	-0.17434461	0	
513.39	-0.02560452		1043.39	-0.01413567	0	1573.39	-0.0246355	0	2103.38	-0.01126769	0	2633.38	-0.03236667	0	3163.38	-0.13249246		3693.38	-0.1558995		4223.38	-0.17373562	0	
513.59	-0.02464726		1043.59	-0.01425633	0	1573.59	-0.0246683	0	2103.58	-0.01160808	0	2633.58	-0.03302491	0	3163.58	-0.13263157		3693.58	-0.15513907		4223.58	-0.17418602	0	
513.79	-0.0247545		1043.79	-0.01381494	0	1573.79	-0.02422841	0	2103.78	-0.01277104	0	2633.78	-0.03395094	0	3163.78	-0.13244904		3693.78	-0.15482221		4223.78	-0.17405903	0	
513.99	-0.02455763		1043.99	-0.0133125	0	1573.99	-0.02334886	0	2103.98	-0.01223811	0	2633.98	-0.03293934	0	3163.98	-0.13139757		3693.98	-0.15423165		4223.98	-0.17498361	0	
514.19	-0.02407031		1044.19	-0.01351795	0	1574.19	-0.02295493	0	2104.18	-0.01235804	0	2634.18	-0.03270008	0	3164.18	-0.13186952		3694.18	-0.15491974		4224.18	-0.17457511	0	
514.39	-0.02432907		1044.39	-0.01289889	0	1574.39	-0.02349337	0	2104.38	-0.0123669	0	2634.38	-0.03281055	0	3164.38	-0.13211667		3694.38	-0.15479721		4224.38	-0.17509977	0	
514.59	-0.02421624		1044.59	-0.01308764	0	1574.59	-0.02384883	0	2104.58	-0.01275737	0	2634.58	-0.03240068	0	3164.58	-0.13280902		3694.58	-0.15533636		4224.58	-0.17510754	0	
514.79	-0.02457553		1044.79	-0.01343056	0	1574.79	-0.02282969	0	2104.78	-0.01238479	0	2634.78	-0.03235909	0	3164.78	-0.13321409		3694.78	-0.15551192		4224.78	-0.17406404	0	
514.99	-0.02446328		1044.99	-0.01524217	0	1574.99	-0.02245036	0	2104.98	-0.01254582	0	2634.98	-0.03166706	0	3164.98	-0.13324754		3694.98	-0.1566647		4224.98	-0.1741385	0	
515.19	-0.02446608		1045.19	-0.01502317	0	1575.19	-0.02181182	0	2105.18	-0.01202588	0	2635.18	-0.03097294	0	3165.18	-0.13376374		3695.18	-0.1580113		4225.18	-0.173848	0	
515.39	-0.02471296		1045.39	-0.01709113	0	1575.39	-0.02117832	0	2105.38	-0.01161778	0	2635.38	-0.03117153	0	3165.38	-0.13326453		3695.38	-0.15835624		4225.38	-0.17407865	0	
515.59	-0.02437881		1045.59	-0.01716031	0	1575.59	-0.0209505	0	2105.58	-0.01153777	0	2635.58	-0.03078584	0	3165.58	-0.13365282		3695.58	-0.15869246		4225.58	-0.17336598	0	
515.79	-0.02459277		1045.79	-0.01872695	0	1575.79	-0.02042252	0	2105.78	-0.01180916	0	2635.78	-0.03076718	0	3165.78	-0.13400702		3695.78	-0.15884372		4225.78	-0.17323163	0	
515.99	-0.02440068		1045.99	-0.01896643	0	1575.99	-0.02069053	0	2105.98	-0.01044105	0	2635.98	-0.03086129	0	3165.98	-0.1340901		3695.98	-0.16041127		4225.98	-0.17334486	0	
516.19	-0.0245628		1046.19	-0.0199418	0	1576.19	-0.02074158	0	2106.18	-0.01070826	0	2636.18	-0.03175103	0	3166.18	-0.13348449		3696.18	-0.15999431		4226.18	-0.17381189	0	
516.39	-0.02502862		1046.39	-0.02076866	0	1576.39	-0.02074375	0	2106.38	-0.00969005	0	2636.38	-0.03168086	0	3166.38	-0.1333632		3696.38	-0.16018252		4226.38	-0.17428697	0	
516.59	-0.02490746		1046.59	-0.02116843	0	1576.59	-0.02110965	0	2106.58	-0.00875115	0	2636.58	-0.03103816	0	3166.58	-0.13350464		3696.58	-0.15986778		4226.58	-0.17538031	0	
516.79	-0.0239342		1046.79	-0.02048341	0	1576.79	-0.02093102	0	2106.78	-0.00792642	0	2636.78	-0.03178378	0	3166.78	-0.13299811		3696.78	-0.16017882		4226.78	-0.17532351	0	
516.99	-0.02315332		1046.99	-0.02090838	0	1576.99	-0.02120958	0	2106.98	-0.00759295	0	2636.98	-0.03231448	0	3166.98	-0.13360685		3696.98	-0.16027228		4226.98	-0.17501476	0	
517.19	-0.02325931		1047.19	-0.02070862	0	1577.19	-0.02160864	0	2107.18	-0.0082922	0	2637.18	-0.03297243	0	3167.18	-0.13305458		3697.18	-0.16020381		4227.18	-0.17453654	0	
517.39	-0.02317555		1047.39	-0.02054095	0	1577.39	-0.02131201	0	2107.38	-0.0075789	0	2637.38	-0.03399688	0	3167.38	-0.13302561		3697.38	-0.15908977		4227.38	-0.17413158	0	
517.59	-0.02261352		1047.59	-0.02031616	0	1577.59	-0.0206622	0	2107.58	-0.00783083	0	2637.58	-0.03461823	0	3167.58	-0.1333351		3697.58	-0.15867203		4227.58	-0.17439548	0	
517.79	-0.02251068		1047.79	-0.01997109	0	1577.79	-0.02094269	0	2107.78	-0.00788854	0	2637.78	-0.03508697	0	3167.78	-0.13332081		3697.78	-0.15771904		4227.78	-0.17411513	0	
517.99	-0.0224341		1047.99	-0.01941898	0	1577.99	-0.02065034	0	2107.98	-0.00726661	0	2637.98	-0.0345894	0	3167.98	-0.1330962		3697.98	-0.15853738		4227.98	-0.17468156	0	
518.19	-0.02279823		1048.19	-0.01851458	0	1578.19	-0.02051698	0	2108.18	-0.00823616	0	2638.18	-0.03574357	0	3168.18	-0.13333173		3698.18	-0.1596217		4228.18	-0.17428362	0	
518.39	-0.02334164		1048.39	-0.01731052	0	1578.39	-0.02173088	0	2108.38	-0.0077284	0	2638.38	-0.03588926	0	3168.38	-0.13262819		3698.38	-0.15988996		4228.38	-0.17453239	0	
518.59	-0.02350695		1048.59	-0.0163836	0	1578.59	-0.02168221	0	2108.58	-0.00814629	0	2638.58	-0.03558402	0	3168.58	-0.13267074		3698.58	-0.16019322		4228.58	-0.17401198	0	
518.79	-0.02401473		1048.79	-0.01595322	0	1578.79	-0.02177156	0	2108.78	-0.00849212	0	2638.78	-0.03519877	0	3168.78	-0.13183714		3698.78	-0.16025902		4228.78	-0.17370203	0	
518.99	-0.02473942		1048.99	-0.01605917	0	1578.99	-0.02181603	0	2108.98	-0.00929754	0	2638.98	-0.03427542	0	3168.98	-0.13179385		3698.98	-0.16058673		4228.98	-0.17449378	0	
519.19	-0.02506095		1049.19	-0.01626817	0	1579.19	-0.02145962	0	2109.18	-0.00940788	0	2639.18	-0.03477084	0	3169.18	-0.13181552		3699.18	-0.16123828		4229.18	-0.17423703	0	
519.39	-0.02592467		1049.39	-0.01757987	0	1579.39	-0.02200296	0	2109.38	-0.00868923	0	2639.38	-0.03499136	0	3169.38	-0.13141795		3699.38	-0.16060744		4229.38	-0.17495014	0	
519.59	-0.02603781		1049.59	-0.0169743	0	1579.59	-0.0227497	0	2109.58	-0.00831682	0	2639.58	-0.03370248	0	3169.58	-0.13204825		3699.58	-0.16013219		4229.58	-0.17490872	0	
519.79	-0.02682389		1049.79	-0.01716887	0	1579.79	-0.02367555	0	2109.78	-0.0090029	0	2639.78	-0.03400757	0	3169.78	-0.13303697		3699.78	-0.15997069		4229.78	-0.17504617	0	
519.99	-0.02686957		1049.99	-0.01713369	0	1579.99	-0.02458159	0	2109.98	-0.00762795	0	2639.98	-0.03452701	0	3169.98	-0.1328482		3699.98	-0.15975848		4229.98	-0.1756452	0	
520.19	-0.02674885		1050.19	-0.01711557	0	1580.19	-0.02486582	0	2110.18	-0.00772251	0	2640.18	-0.03429224	0	3170.18	-0.13328948		3700.18	-0.159088		4230.18	-0.17616953	0	
520.39	-0.0266266		1050.39	-0.01835818	0	1580.39	-0.02489826	0	2110.38	-0.00732014	0	2640.38	-0.03321852	0	3170.38	-0.13401984		3700.38	-0.1585547		4230.38	-0.17626431	0	
520.59	-0.02549664		1050.59	-0.01893164	0	1580.59	-0.0245781	0	2110.58	-0.00659093	0	2640.58	-0.03203704	0	3170.58	-0.13429268		3700.58	-0.15841047		4230.58	-0.17621598	0	
520.79	-0.02429145		1050.79	-0.01949278	0	1580.79	-0.02493883	0	2110.78	-0.00654141	0	2640.78	-0.03173945	0	3170.78	-0.13424407		3700.78	-0.15905506		4230.78	-0.17573668	0	
520.99	-0.02353826		1050.99	-0.02007202	0	1580.99	-0.02424915	0	2110.98	-0.00659939	0	2640.98	-0.03201554	0	3170.98	-0.13517735		3700.98	-0.15843642		4230.98	-0.1749613	0	
521.19	-0.02360339		1051.19	-0.0214642	0	1581.19	-0.02444467	0	2111.18	-0.00666124	0	2641.18	-0.03180647	0	3171.18	-0.13491023		3701.18	-0.15792476		4231.18	-0.17510859	0	
521.39	-0.02346661		1051.39	-0.02189332	0	1581.39	-0.02333446	0	2111.38	-0.00585735	0	2641.38	-0.03277427	0	3171.38	-0.13507603		3701.38	-0.15734896		4231.38	-0.17463549	0	
521.59	-0.02337934		1051.59	-0.02309627	0	1581.59	-0.02403689	0	2111.58	-0.00684998	0	2641.58	-0.03260546	0	3171.58	-0.13444639		3701.58	-0.15760572		4231.58	-0.1753402	0	
521.79	-0.02297962		1051.79	-0.02340979	0	1581.79	-0.02441984	0	2111.78	-0.00760949	0	2641.78	-0.03294686	0	3171.78	-0.13347892		3701.78	-0.15767367		4231.78	-0.17530874	0	
521.99	-0.02319005		1051.99	-0.02399902	0	1581.99	-0.0234979	0	2111.98	-0.00799938	0	2641.98	-0.03341152	0	3171.98	-0.1335925		3701.98	-0.15936223		4231.98	-0.17510372	0	
522.19	-0.02328926		1052.19	-0.02338993	0	1582.19	-0.02297554	0	2112.18	-0.00808264	0	2642.18	-0.03422576	0	3172.18	-0.13333798		3702.18	-0.15919831		4232.18	-0.17466505	0	
522.39	-0.02331156		1052.39	-0.02236357	0	1582.39	-0.02301615	0	2112.38	-0.00810887	0	2642.38	-0.03426167	0	3172.38	-0.13276738		3702.38	-0.15955112		4232.38	-0.17446552	0	
522.59	-0.02314478		1052.59	-0.02168725	0	1582.59	-0.02203692	0	2112.58	-0.00923122	0	2642.58	-0.03405501	0	3172.58	-0.13216333		3702.58	-0.15891268		4232.58	-0.17394015	0	
522.79	-0.0237226		1052.79	-0.02131057	0	1582.79	-0.02107982	0	2112.78	-0.00969283	0	2642.78	-0.03298779	0	3172.78	-0.13166473		3702.78	-0.15897719		4232.78	-0.17403313	0	
522.99	-0.02421442		1052.99	-0.02123706	0	1582.99	-0.02090304	0	2112.98	-0.01021302	0	2642.98	-0.0334981	0	3172.98	-0.13146732		3702.98	-0.15946683		4232.98	-0.17437097	0	
523.19	-0.02486315		1053.19	-0.0214702	0	1583.19	-0.02075793	0	2113.18	-0.01037046	0	2643.18	-0.03512972	0	3173.18	-0.13154783		3703.18	-0.15941186		4233.18	-0.1745724	0	
523.39	-0.02624413		1053.39	-0.02097995	0	1583.39	-0.02102913	0	2113.38	-0.00947202	0	2643.38	-0.03487392	0	3173.38	-0.1325179		3703.38	-0.15898888		4233.38	-0.17531904	0	
523.59	-0.02651597		1053.59	-0.02000687	0	1583.59	-0.02141943	0	2113.58	-0.01042749	0	2643.58	-0.03458835	0	3173.58	-0.13355381		3703.58	-0.15923184		4233.58	-0.1754672	0	
523.79	-0.02658136		1053.79	-0.01934403	0	1583.79	-0.02114968	0	2113.78	-0.01140361	0	2643.78	-0.03573658	0	3173.78	-0.13466335		3703.78	-0.15850225		4233.78	-0.17533606	0	
523.99	-0.02623058		1053.99	-0.01915421	0	1583.99	-0.02060692	0	2113.98	-0.01113018	0	2643.98	-0.03560487	0	3173.98	-0.13459505		3703.98	-0.15798124		4233.98	-0.17578526	0	
524.19	-0.02563661		1054.19	-0.01875734	0	1584.19	-0.02000728	0	2114.18	-0.0116415	0	2644.18	-0.03513223	0	3174.18	-0.13546017		3704.18	-0.15799007		4234.18	-0.1760716	0	
524.39	-0.02588743		1054.39	-0.01953614	0	1584.39	-0.01988285	0	2114.38	-0.01146858	0	2644.38	-0.03421125	0	3174.38	-0.13626872		3704.38	-0.15765252		4234.38	-0.17656973	0	
524.59	-0.02601131		1054.59	-0.01991675	0	1584.59	-0.02046913	0	2114.58	-0.01050564	0	2644.58	-0.03363508	0	3174.58	-0.13609231		3704.58	-0.15824247		4234.58	-0.17610667	0	
524.79	-0.02603381		1054.79	-0.02073321	0	1584.79	-0.01967887	0	2114.78	-0.00976344	0	2644.78	-0.03476444	0	3174.78	-0.13632519		3704.78	-0.15867714		4234.78	-0.17626757	0	
524.99	-0.02604032		1054.99	-0.02113356	0	1584.99	-0.02002017	0	2114.98	-0.00944907	0	2644.98	-0.03523488	0	3174.98	-0.13630667		3704.98	-0.15852084		4234.98	-0.17619927	0	
525.19	-0.02615216		1055.19	-0.02197615	0	1585.19	-0.02061406	0	2115.18	-0.0091376	0	2645.18	-0.03533668	0	3175.18	-0.13613807		3705.18	-0.15863709		4235.18	-0.17625282	0	
525.39	-0.02599646		1055.39	-0.02114689	0	1585.39	-0.02052608	0	2115.38	-0.01012278	0	2645.38	-0.03592084	0	3175.38	-0.135786		3705.38	-0.15919899		4235.38	-0.17658805	0	
525.59	-0.025281		1055.59	-0.0212678	0	1585.59	-0.02185817	0	2115.58	-0.01045457	0	2645.58	-0.03591556	0	3175.58	-0.13528684		3705.58	-0.15938385		4235.58	-0.17704236	0	
525.79	-0.02514476		1055.79	-0.02070622	0	1585.79	-0.02163493	0	2115.78	-0.01036324	0	2645.78	-0.03570026	0	3175.78	-0.13434638		3705.78	-0.15969071		4235.78	-0.17659076	0	
525.99	-0.02508126		1055.99	-0.02003468	0	1585.99	-0.02095946	0	2115.98	-0.00934902	0	2645.98	-0.03534449	0	3175.98	-0.13531305		3705.98	-0.15977406		4235.98	-0.17598462	0	
526.19	-0.02492742		1056.19	-0.01904371	0	1586.19	-0.02045534	0	2116.18	-0.00886589	0	2646.18	-0.03576664	0	3176.18	-0.13396507		3706.18	-0.15915533		4236.18	-0.17510901	0	
526.39	-0.02545426		1056.39	-0.01850853	0	1586.39	-0.02000753	0	2116.38	-0.00908607	0	2646.38	-0.03527976	0	3176.38	-0.13373172		3706.38	-0.15985662		4236.38	-0.17472726	0	
526.59	-0.02542762		1056.59	-0.0178539	0	1586.59	-0.02013811	0	2116.58	-0.00932332	0	2646.58	-0.03456716	0	3176.58	-0.13392526		3706.58	-0.15981801		4236.58	-0.17413435	0	
526.79	-0.02578011		1056.79	-0.01813546	0	1586.79	-0.01993489	0	2116.78	-0.00972356	0	2646.78	-0.03357579	0	3176.78	-0.13423227		3706.78	-0.15937624		4236.78	-0.17415238	0	
526.99	-0.02536454		1056.99	-0.01862388	0	1586.99	-0.0206729	0	2116.98	-0.00967136	0	2646.98	-0.03375001	0	3176.98	-0.13454398		3706.98	-0.15891044		4236.98	-0.17381234	0	
527.19	-0.02645776		1057.19	-0.01898366	0	1587.19	-0.02043038	0	2117.18	-0.01068292	0	2647.18	-0.03315712	0	3177.18	-0.1350226		3707.18	-0.15841898		4237.18	-0.17325144	0	
527.39	-0.02594948		1057.39	-0.01821926	0	1587.39	-0.02108412	0	2117.38	-0.01054731	0	2647.38	-0.03337087	0	3177.38	-0.13499039		3707.38	-0.15803766		4237.38	-0.17208375	0	
527.59	-0.02559007		1057.59	-0.01896839	0	1587.59	-0.02137949	0	2117.58	-0.01226809	0	2647.58	-0.03348833	0	3177.58	-0.13577082		3707.58	-0.15757812		4237.58	-0.17272523	0	
527.79	-0.02485157		1057.79	-0.01939926	0	1587.79	-0.02160635	0	2117.78	-0.01243783	0	2647.78	-0.03345857	0	3177.78	-0.13564359		3707.78	-0.15664728		4237.78	-0.17254018	0	
527.99	-0.02547834		1057.99	-0.01985863	0	1587.99	-0.02204533	0	2117.98	-0.01290698	0	2647.98	-0.03368678	0	3177.98	-0.13546942		3707.98	-0.15541513		4237.98	-0.17251067	0	
528.19	-0.02622254		1058.19	-0.02089138	0	1588.19	-0.02257125	0	2118.18	-0.01354725	0	2648.18	-0.03349161	0	3178.18	-0.13594272		3708.18	-0.15527162		4238.18	-0.17299097	0	
528.39	-0.02715853		1058.39	-0.02173802	0	1588.39	-0.02309104	0	2118.38	-0.0138598	0	2648.38	-0.03293076	0	3178.38	-0.13554704		3708.38	-0.15569587		4238.38	-0.17331664	0	
528.59	-0.02666613		1058.59	-0.02172683	0	1588.59	-0.02382312	0	2118.58	-0.01313515	0	2648.58	-0.03442838	0	3178.58	-0.1351554		3708.58	-0.15584088		4238.58	-0.17310481	0	
528.79	-0.02694667		1058.79	-0.02279391	0	1588.79	-0.02269316	0	2118.78	-0.01228562	0	2648.78	-0.03560166	0	3178.78	-0.13499841		3708.78	-0.15704949		4238.78	-0.17385867	0	
528.99	-0.02550614		1058.99	-0.02275968	0	1588.99	-0.02317808	0	2118.98	-0.01191527	0	2648.98	-0.03516861	0	3178.98	-0.13457189		3708.98	-0.15738749		4238.98	-0.17411281	0	
529.19	-0.02567305		1059.19	-0.02272712	0	1589.19	-0.02325691	0	2119.18	-0.01079752	0	2649.18	-0.03572409	0	3179.18	-0.13482447		3709.18	-0.15792565		4239.18	-0.17576037	0	
529.39	-0.02501837		1059.39	-0.02209222	0	1589.39	-0.02242779	0	2119.38	-0.00960418	0	2649.38	-0.03584296	0	3179.38	-0.1344703		3709.38	-0.15898564		4239.38	-0.17668724	0	
529.59	-0.02395782		1059.59	-0.02269624	0	1589.59	-0.02261898	0	2119.58	-0.00834235	0	2649.58	-0.03578171	0	3179.58	-0.13420803		3709.58	-0.15932157		4239.58	-0.17723528	0	
529.79	-0.02424466		1059.79	-0.02182246	0	1589.79	-0.02208663	0	2119.78	-0.00838426	0	2649.78	-0.03492197	0	3179.78	-0.13435596		3709.78	-0.15995265		4239.78	-0.17786887	0	
529.99	-0.02448889		1059.99	-0.021438	0	1589.99	-0.021656	0	2119.98	-0.00774751	0	2649.98	-0.03460166	0	3179.98	-0.13462081		3709.98	-0.16044295		4239.98	-0.17793051	0	
530.19	-0.02449396		1060.19	-0.02067796	0	1590.19	-0.02204932	0	2120.18	-0.00823935	0	2650.18	-0.03461847	0	3180.18	-0.13401026		3710.18	-0.16007348		4240.18	-0.17900603	0	
530.39	-0.0245156		1060.39	-0.01971443	0	1590.39	-0.02201811	0	2120.38	-0.00812374	0	2650.38	-0.03434007	0	3180.38	-0.1344944		3710.38	-0.160331		4240.38	-0.17997499	0	
530.59	-0.02467438		1060.59	-0.01944896	0	1590.59	-0.02253852	0	2120.58	-0.00803978	0	2650.58	-0.03455553	0	3180.58	-0.13489798		3710.58	-0.16039507		4240.58	-0.1796151	0	
530.79	-0.02413148		1060.79	-0.01893946	0	1590.79	-0.02219336	0	2120.78	-0.00753979	0	2650.78	-0.0342775	0	3180.78	-0.13537275		3710.78	-0.16062268		4240.78	-0.1797843	0	
530.99	-0.02390893		1060.99	-0.01875748	0	1590.99	-0.02280561	0	2120.98	-0.00729761	0	2650.98	-0.03479574	0	3180.98	-0.13531516		3710.98	-0.1607881		4240.98	-0.17922509	0	
531.19	-0.02447767		1061.19	-0.01848686	0	1591.19	-0.02313751	0	2121.18	-0.00821432	0	2651.18	-0.03473547	0	3181.18	-0.13439575		3711.18	-0.16077813		4241.18	-0.17860908	0	
531.39	-0.0240124		1061.39	-0.01778806	0	1591.39	-0.02383475	0	2121.38	-0.00820672	0	2651.38	-0.03560631	0	3181.38	-0.1346275		3711.38	-0.16072564		4241.38	-0.17799722	0	
531.59	-0.02496784		1061.59	-0.01761402	0	1591.59	-0.02438415	0	2121.58	-0.00923554	0	2651.58	-0.03540345	0	3181.58	-0.13505096		3711.58	-0.16044215		4241.58	-0.17881336	0	
531.79	-0.02571541		1061.79	-0.01783166	0	1591.79	-0.02456769	0	2121.78	-0.00968892	0	2651.78	-0.03495835	0	3181.78	-0.13454645		3711.78	-0.15987593		4241.78	-0.17817117	0	
531.99	-0.02649578		1061.99	-0.01806167	0	1591.99	-0.02501037	0	2121.98	-0.01027162	0	2651.98	-0.035199	0	3181.98	-0.1355218		3711.98	-0.15924638		4241.98	-0.17822178	0	
532.19	-0.02641125		1062.19	-0.018083	0	1592.19	-0.02488527	0	2122.18	-0.0107226	0	2652.18	-0.03477809	0	3182.18	-0.13558263		3712.18	-0.15963294		4242.18	-0.17740935	0	
532.39	-0.02590868		1062.39	-0.0183575	0	1592.39	-0.02470917	0	2122.38	-0.01008573	0	2652.38	-0.03491899	0	3182.38	-0.13516321		3712.38	-0.15952838		4242.38	-0.17732919	0	
532.59	-0.02614678		1062.59	-0.01867668	0	1592.59	-0.02433322	0	2122.58	-0.00871001	0	2652.58	-0.03578073	0	3182.58	-0.13551749		3712.58	-0.15897813		4242.58	-0.17681815	0	
532.79	-0.02666319		1062.79	-0.01971286	0	1592.79	-0.02243802	0	2122.78	-0.00882319	0	2652.78	-0.03519195	0	3182.78	-0.13569021		3712.78	-0.15982621		4242.78	-0.1767247	0	
532.99	-0.02636067		1062.99	-0.01985449	0	1592.99	-0.02132845	0	2122.98	-0.00880824	0	2652.98	-0.03523348	0	3182.98	-0.13560753		3712.98	-0.15913301		4242.98	-0.17671589	0	
533.19	-0.02631387		1063.19	-0.01986307	0	1593.19	-0.02045946	0	2123.18	-0.00806586	0	2653.18	-0.03552057	0	3183.18	-0.13607788		3713.18	-0.15907549		4243.18	-0.17769314	0	
533.39	-0.02570609		1063.39	-0.02035985	0	1593.39	-0.01894449	0	2123.38	-0.00870633	0	2653.38	-0.035175	0	3183.38	-0.13589945		3713.38	-0.15940799		4243.38	-0.17691143	0	
533.59	-0.02480859		1063.59	-0.02135961	0	1593.59	-0.01871065	0	2123.58	-0.0092712	0	2653.58	-0.03460561	0	3183.58	-0.13623874		3713.58	-0.15937786		4243.58	-0.17699824	0	
533.79	-0.02515208		1063.79	-0.02049467	0	1593.79	-0.01931251	0	2123.78	-0.01059645	0	2653.78	-0.03404063	0	3183.78	-0.13572413		3713.78	-0.15905214		4243.78	-0.1769331	0	
533.99	-0.02562134		1063.99	-0.02180622	0	1593.99	-0.01928134	0	2123.98	-0.01051812	0	2653.98	-0.03433595	0	3183.98	-0.13537679		3713.98	-0.15898277		4243.98	-0.17741572	0	
534.19	-0.02503202		1064.19	-0.02198136	0	1594.19	-0.01957897	0	2124.18	-0.01117348	0	2654.18	-0.03489681	0	3184.18	-0.13461706		3714.18	-0.15798816		4244.18	-0.17781651	0	
534.39	-0.02513029		1064.39	-0.02207852	0	1594.39	-0.01961023	0	2124.38	-0.01188712	0	2654.38	-0.03520707	0	3184.38	-0.13404952		3714.38	-0.15771847		4244.38	-0.17658526	0	
534.59	-0.02551181		1064.59	-0.02228657	0	1594.59	-0.01986346	0	2124.58	-0.01218385	0	2654.58	-0.03576482	0	3184.58	-0.13482967		3714.58	-0.15856417		4244.58	-0.17641928	0	
534.79	-0.02494507		1064.79	-0.02160369	0	1594.79	-0.02006059	0	2124.78	-0.01197555	0	2654.78	-0.03548081	0	3184.78	-0.13568015		3714.78	-0.15926571		4244.78	-0.17735076	0	
534.99	-0.02554791		1064.99	-0.02227774	0	1594.99	-0.02147589	0	2124.98	-0.01264339	0	2654.98	-0.0353903	0	3184.98	-0.13478022		3714.98	-0.15913562		4244.98	-0.17666252	0	
535.19	-0.02605848		1065.19	-0.02125037	0	1595.19	-0.02238199	0	2125.18	-0.01330635	0	2655.18	-0.03614341	0	3185.18	-0.13409252		3715.18	-0.15862541		4245.18	-0.17647683	0	
535.39	-0.0262407		1065.39	-0.02107506	0	1595.39	-0.02342089	0	2125.38	-0.01382309	0	2655.38	-0.03611296	0	3185.38	-0.13440882		3715.38	-0.15831249		4245.38	-0.17663387	0	
535.59	-0.02668422		1065.59	-0.02065867	0	1595.59	-0.02463604	0	2125.58	-0.01433892	0	2655.58	-0.03684114	0	3185.58	-0.13415477		3715.58	-0.15789148		4245.58	-0.176679	0	
535.79	-0.02715753		1065.79	-0.02122568	0	1595.79	-0.02534154	0	2125.78	-0.01373037	0	2655.78	-0.03610996	0	3185.78	-0.13506387		3715.78	-0.15788996		4245.78	-0.17630958	0	
535.99	-0.02685597		1065.99	-0.02162122	0	1595.99	-0.02608725	0	2125.98	-0.01236984	0	2655.98	-0.03609091	0	3185.98	-0.13653088		3715.98	-0.15843358		4245.98	-0.17631784	0	
536.19	-0.02670788		1066.19	-0.02181518	0	1596.19	-0.02591171	0	2126.18	-0.01121768	0	2656.18	-0.03619596	0	3186.18	-0.13638902		3716.18	-0.15825159		4246.18	-0.17564441	0	
536.39	-0.02708551		1066.39	-0.02231896	0	1596.39	-0.02568883	0	2126.38	-0.01034549	0	2656.38	-0.03659838	0	3186.38	-0.13640165		3716.38	-0.15805971		4246.38	-0.1760652	0	
536.59	-0.02738922		1066.59	-0.0215033	0	1596.59	-0.0248765	0	2126.58	-0.01004154	0	2656.58	-0.03628274	0	3186.58	-0.1360324		3716.58	-0.15876721		4246.58	-0.17541298	0	
536.79	-0.02722374		1066.79	-0.02091886	0	1596.79	-0.02429599	0	2126.78	-0.01049276	0	2656.78	-0.03583698	0	3186.78	-0.13701703		3716.78	-0.15890793		4246.78	-0.17519886	0	
536.99	-0.02749994		1066.99	-0.02126443	0	1596.99	-0.02379545	0	2126.98	-0.00936432	0	2656.98	-0.03571213	0	3186.98	-0.13791656		3716.98	-0.15790291		4246.98	-0.17507303	0	
537.19	-0.02691132		1067.19	-0.02069235	0	1597.19	-0.02326812	0	2127.18	-0.00924575	0	2657.18	-0.03515863	0	3187.18	-0.13827515		3717.18	-0.1584306		4247.18	-0.17519137	0	
537.39	-0.02772561		1067.39	-0.02079829	0	1597.39	-0.02294814	0	2127.38	-0.009716	0	2657.38	-0.03417229	0	3187.38	-0.13809961		3717.38	-0.15900543		4247.38	-0.17569773	0	
537.59	-0.02658269		1067.59	-0.02047177	0	1597.59	-0.02288653	0	2127.58	-0.00925896	0	2657.58	-0.03302941	0	3187.58	-0.13831328		3717.58	-0.15894514		4247.58	-0.17666374	0	
537.79	-0.02653901		1067.79	-0.01946689	0	1597.79	-0.02343453	0	2127.78	-0.00983651	0	2657.78	-0.03229486	0	3187.78	-0.13771087		3717.78	-0.15860265		4247.78	-0.17645743	0	
537.99	-0.02660779		1067.99	-0.02118966	0	1597.99	-0.02286837	0	2127.98	-0.00970036	0	2657.98	-0.03168958	0	3187.98	-0.13749152		3717.98	-0.15892894		4247.98	-0.17684442	0	
538.19	-0.02569316		1068.19	-0.02056143	0	1598.19	-0.02278896	0	2128.18	-0.01051215	0	2658.18	-0.03131142	0	3188.18	-0.13718863		3718.18	-0.15914366		4248.18	-0.17646401	0	
538.39	-0.02543935		1068.39	-0.02052334	0	1598.39	-0.02273086	0	2128.38	-0.01055906	0	2658.38	-0.03097657	0	3188.38	-0.13794922		3718.38	-0.15984115		4248.38	-0.17672155	0	
538.59	-0.02570172		1068.59	-0.02058834	0	1598.59	-0.02162088	0	2128.58	-0.01048059	0	2658.58	-0.03104907	0	3188.58	-0.13858363		3718.58	-0.16090546		4248.58	-0.17757198	0	
538.79	-0.02467926		1068.79	-0.02024712	0	1598.79	-0.0215693	0	2128.78	-0.01103516	0	2658.78	-0.03105687	0	3188.78	-0.13783838		3718.78	-0.16142119		4248.78	-0.17815999	0	
538.99	-0.02466004		1068.99	-0.02037169	0	1598.99	-0.02228749	0	2128.98	-0.01161663	0	2658.98	-0.03102633	0	3188.98	-0.1370621		3718.98	-0.16159821		4248.98	-0.17753725	0	
539.19	-0.02504626		1069.19	-0.01977466	0	1599.19	-0.02311459	0	2129.18	-0.01195411	0	2659.18	-0.03254052	0	3189.18	-0.13669267		3719.18	-0.16146777		4249.18	-0.17796234	0	
539.39	-0.02445621		1069.39	-0.02059049	0	1599.39	-0.02288028	0	2129.38	-0.0125149	0	2659.38	-0.0321851	0	3189.38	-0.13654436		3719.38	-0.16103076		4249.38	-0.17839838	0	
539.59	-0.02426384		1069.59	-0.02071564	0	1599.59	-0.02292107	0	2129.58	-0.01250481	0	2659.58	-0.0334043	0	3189.58	-0.1371288		3719.58	-0.16044143		4249.58	-0.1784716	0	
539.79	-0.02426033		1069.79	-0.02113161	0	1599.79	-0.02265835	0	2129.78	-0.01242788	0	2659.78	-0.03340955	0	3189.78	-0.13690907		3719.78	-0.16092736		4249.78	-0.17772164	0	
539.99	-0.02390543		1069.99	-0.02118021	0	1599.99	-0.02204147	0	2129.98	-0.01188841	0	2659.98	-0.03392748	0	3189.98	-0.13683757		3719.98	-0.16049252		4249.98	-0.17779362	0	
540.19	-0.02375716		1070.19	-0.02112086	0	1600.19	-0.02173012	0	2130.18	-0.01170582	0	2660.18	-0.03523467	0	3190.18	-0.13578554		3720.18	-0.1599804		4250.18	-0.17783686	0	
540.39	-0.02341961		1070.39	-0.02046571	0	1600.39	-0.02134611	0	2130.38	-0.01200992	0	2660.38	-0.03627309	0	3190.38	-0.13573176		3720.38	-0.15977444		4250.38	-0.17763751	0	
540.59	-0.02375076		1070.59	-0.01993211	0	1600.59	-0.02164873	0	2130.58	-0.01120753	0	2660.58	-0.03647369	0	3190.58	-0.13618781		3720.58	-0.1596862		4250.58	-0.17673306	0	
540.79	-0.02429066		1070.79	-0.02004989	0	1600.79	-0.02158983	0	2130.78	-0.01118938	0	2660.78	-0.03737027	0	3190.78	-0.13708673		3720.78	-0.15878422		4250.78	-0.17693649	0	
540.99	-0.02535658		1070.99	-0.02035041	0	1600.99	-0.02094593	0	2130.98	-0.00995621	0	2660.98	-0.0378499	0	3190.98	-0.13694011		3720.98	-0.15761912		4250.98	-0.17685447	0	
541.19	-0.02585699		1071.19	-0.01929832	0	1601.19	-0.02109837	0	2131.18	-0.01008415	0	2661.18	-0.03740702	0	3191.18	-0.13680816		3721.18	-0.15843281		4251.18	-0.17689502	0	
541.39	-0.02619159		1071.39	-0.01962546	0	1601.39	-0.02102469	0	2131.38	-0.00929359	0	2661.38	-0.03665979	0	3191.38	-0.13650961		3721.38	-0.15835499		4251.38	-0.17798276	0	
541.59	-0.02538402		1071.59	-0.01981343	0	1601.59	-0.02182499	0	2131.58	-0.0093886	0	2661.58	-0.03676074	0	3191.58	-0.13662947		3721.58	-0.15855956		4251.58	-0.17761158	0	
541.79	-0.02595319		1071.79	-0.01981567	0	1601.79	-0.02160645	0	2131.78	-0.00959408	0	2661.78	-0.03724238	0	3191.78	-0.1361763		3721.78	-0.15873839		4251.78	-0.17679822	0	
541.99	-0.02689869		1071.99	-0.02093123	0	1601.99	-0.02146593	0	2131.98	-0.00944339	0	2661.98	-0.03714601	0	3191.98	-0.13656566		3721.98	-0.16000948		4251.98	-0.17695312	0	
542.19	-0.02624293		1072.19	-0.02004535	0	1602.19	-0.02142281	0	2132.18	-0.01009209	0	2662.18	-0.0374978	0	3192.18	-0.13774402		3722.18	-0.16089554		4252.18	-0.17678657	0	
542.39	-0.02613711		1072.39	-0.02072736	0	1602.39	-0.02134068	0	2132.38	-0.0099084	0	2662.38	-0.03762113	0	3192.38	-0.13854794		3722.38	-0.16079048		4252.38	-0.17650644	0	
542.59	-0.0264441		1072.59	-0.02081446	0	1602.59	-0.02163305	0	2132.58	-0.01021506	0	2662.58	-0.03721773	0	3192.58	-0.13841819		3722.58	-0.16080192		4252.58	-0.17617568	0	
542.79	-0.02535201		1072.79	-0.02090595	0	1602.79	-0.02264189	0	2132.78	-0.01017256	0	2662.78	-0.03715909	0	3192.78	-0.13812103		3722.78	-0.16120989		4252.78	-0.17674242	0	
542.99	-0.02590042		1072.99	-0.02094143	0	1602.99	-0.02365429	0	2132.98	-0.01052907	0	2662.98	-0.03695382	0	3192.98	-0.1384061		3722.98	-0.16112655		4252.98	-0.17668403	0	
543.19	-0.02608697		1073.19	-0.02132314	0	1603.19	-0.02321924	0	2133.18	-0.01096628	0	2663.18	-0.03777307	0	3193.18	-0.13772644		3723.18	-0.16053267		4253.18	-0.17765212	0	
543.39	-0.02526896		1073.39	-0.02151297	0	1603.39	-0.02300241	0	2133.38	-0.01138874	0	2663.38	-0.03739649	0	3193.38	-0.13740622		3723.38	-0.15861087		4253.38	-0.17869784	0	
543.59	-0.02495833		1073.59	-0.02105312	0	1603.59	-0.02282512	0	2133.58	-0.01156707	0	2663.58	-0.03765912	0	3193.58	-0.13713783		3723.58	-0.15801858		4253.58	-0.17872701	0	
543.79	-0.02517045		1073.79	-0.02085886	0	1603.79	-0.02228984	0	2133.78	-0.01177788	0	2663.78	-0.03721161	0	3193.78	-0.13603583		3723.78	-0.15871648		4253.78	-0.17886117	0	
543.99	-0.02578626		1073.99	-0.02039631	0	1603.99	-0.0218938	0	2133.98	-0.01122159	0	2663.98	-0.0372732	0	3193.98	-0.13528224		3723.98	-0.15807807		4253.98	-0.17960223	0	
544.19	-0.02634021		1074.19	-0.02024815	0	1604.19	-0.02127635	0	2134.18	-0.01157081	0	2664.18	-0.03780499	0	3194.18	-0.13462512		3724.18	-0.15822829		4254.18	-0.17964336	0	
544.39	-0.02599935		1074.39	-0.01967604	0	1604.39	-0.02119422	0	2134.38	-0.01091193	0	2664.38	-0.03833585	0	3194.38	-0.13428645		3724.38	-0.15821838		4254.38	-0.17943017	0	
544.59	-0.02662632		1074.59	-0.02015715	0	1604.59	-0.0210638	0	2134.58	-0.01031795	0	2664.58	-0.03800353	0	3194.58	-0.13349626		3724.58	-0.15841613		4254.58	-0.17908244	0	
544.79	-0.02680394		1074.79	-0.02016904	0	1604.79	-0.02071236	0	2134.78	-0.00999868	0	2664.78	-0.03882036	0	3194.78	-0.13280245		3724.78	-0.15894128		4254.78	-0.17978083	0	
544.99	-0.0277287		1074.99	-0.01940761	0	1604.99	-0.02102637	0	2134.98	-0.00878326	0	2664.98	-0.03791399	0	3194.98	-0.13342605		3724.98	-0.15930798		4254.98	-0.18021467	0	
545.19	-0.0272605		1075.19	-0.01920067	0	1605.19	-0.02225996	0	2135.18	-0.00870621	0	2665.18	-0.03780248	0	3195.18	-0.13385476		3725.18	-0.16115283		4255.18	-0.17923767	0	
545.39	-0.02685177		1075.39	-0.01963347	0	1605.39	-0.02210481	0	2135.38	-0.00834378	0	2665.38	-0.03822981	0	3195.38	-0.13400427		3725.38	-0.16150593		4255.38	-0.17928606	0	
545.59	-0.02740831		1075.59	-0.01937628	0	1605.59	-0.02283148	0	2135.58	-0.0089256	0	2665.58	-0.03830798	0	3195.58	-0.13503217		3725.58	-0.16199647		4255.58	-0.17869627	0	
545.79	-0.02778209		1075.79	-0.01936652	0	1605.79	-0.02269158	0	2135.78	-0.00894529	0	2665.78	-0.03843619	0	3195.78	-0.13547006		3725.78	-0.16258626		4255.78	-0.1782319	0	
545.99	-0.02808973		1075.99	-0.01955177	0	1605.99	-0.02306792	0	2135.98	-0.00917714	0	2665.98	-0.0380778	0	3195.98	-0.13666147		3725.98	-0.1639735		4255.98	-0.17757198	0	
546.19	-0.02854201		1076.19	-0.02002277	0	1606.19	-0.02326149	0	2136.18	-0.00898767	0	2666.18	-0.03826656	0	3196.18	-0.13730054		3726.18	-0.16338177		4256.18	-0.17745223	0	
546.39	-0.02885425		1076.39	-0.02071658	0	1606.39	-0.02382435	0	2136.38	-0.00784062	0	2666.38	-0.03801591	0	3196.38	-0.13798206		3726.38	-0.16307107		4256.38	-0.17656241	0	
546.59	-0.02930774		1076.59	-0.0208873	0	1606.59	-0.02378674	0	2136.58	-0.00786778	0	2666.58	-0.03770254	0	3196.58	-0.13768339		3726.58	-0.16237148		4256.58	-0.17626146	0	
546.79	-0.02897942		1076.79	-0.02155535	0	1606.79	-0.02336475	0	2136.78	-0.00899782	0	2666.78	-0.0378038	0	3196.78	-0.13719361		3726.78	-0.1622651		4256.78	-0.17638955	0	
546.99	-0.02985281		1076.99	-0.02188915	0	1606.99	-0.02360626	0	2136.98	-0.00983481	0	2666.98	-0.03792734	0	3196.98	-0.13695334		3726.98	-0.16184033		4256.98	-0.17675222	0	
547.19	-0.02962273		1077.19	-0.02227395	0	1607.19	-0.02399557	0	2137.18	-0.01052343	0	2667.18	-0.03772502	0	3197.18	-0.13702698		3727.18	-0.16053901		4257.18	-0.1769645	0	
547.39	-0.02951985		1077.39	-0.02180821	0	1607.39	-0.02466356	0	2137.38	-0.0103375	0	2667.38	-0.03728458	0	3197.38	-0.13721793		3727.38	-0.15922466		4257.38	-0.17740781	0	
547.59	-0.0297809		1077.59	-0.02169043	0	1607.59	-0.02429789	0	2137.58	-0.01086961	0	2667.58	-0.03715585	0	3197.58	-0.13684074		3727.58	-0.15934551		4257.58	-0.17718007	0	
547.79	-0.03075076		1077.79	-0.02198416	0	1607.79	-0.02356522	0	2137.78	-0.0113216	0	2667.78	-0.03691136	0	3197.78	-0.13605484		3727.78	-0.158741		4257.78	-0.17757801	0	
547.99	-0.03130057		1077.99	-0.02169774	0	1607.99	-0.02365651	0	2137.98	-0.01179027	0	2667.98	-0.03720491	0	3197.98	-0.13538398		3727.98	-0.15829078		4257.98	-0.17701383	0	
548.19	-0.03048352		1078.19	-0.02123997	0	1608.19	-0.02316209	0	2138.18	-0.01208471	0	2668.18	-0.03757468	0	3198.18	-0.13529757		3728.18	-0.15886931		4258.18	-0.17717918	0	
548.39	-0.02951898		1078.39	-0.02126353	0	1608.39	-0.02328212	0	2138.38	-0.01205757	0	2668.38	-0.03713809	0	3198.38	-0.13419078		3728.38	-0.15929187		4258.38	-0.17826245	0	
548.59	-0.02929888		1078.59	-0.0213105	0	1608.59	-0.02367611	0	2138.58	-0.01294413	0	2668.58	-0.03624555	0	3198.58	-0.13409597		3728.58	-0.15968533		4258.58	-0.17891666	0	
548.79	-0.02847513		1078.79	-0.02084428	0	1608.79	-0.02352395	0	2138.78	-0.01278365	0	2668.78	-0.03637392	0	3198.78	-0.13477973		3728.78	-0.16057263		4258.78	-0.17928584	0	
548.99	-0.02696809		1078.99	-0.01981487	0	1608.99	-0.0230216	0	2138.98	-0.01286046	0	2668.98	-0.03515667	0	3198.98	-0.13555436		3728.98	-0.16127972		4258.98	-0.17874904	0	
549.19	-0.02559137		1079.19	-0.02006691	0	1609.19	-0.02324373	0	2139.18	-0.01290447	0	2669.18	-0.03486687	0	3199.18	-0.13579828		3729.18	-0.16149505		4259.18	-0.1779976	0	
549.39	-0.02416143		1079.39	-0.02014218	0	1609.39	-0.02308194	0	2139.38	-0.01280709	0	2669.38	-0.03423295	0	3199.38	-0.13630196		3729.38	-0.16167041		4259.38	-0.17767421	0	
549.59	-0.02408595		1079.59	-0.01985979	0	1609.59	-0.02449233	0	2139.58	-0.01270825	0	2669.58	-0.03444812	0	3199.58	-0.13736796		3729.58	-0.1621242		4259.58	-0.17663164	0	
549.79	-0.02403135		1079.79	-0.02056125	0	1609.79	-0.02434658	0	2139.78	-0.01246725	0	2669.78	-0.03482847	0	3199.78	-0.13716792		3729.78	-0.16341287		4259.78	-0.17580691	0	
549.99	-0.02436714		1079.99	-0.02091833	0	1609.99	-0.02463584	0	2139.98	-0.01165088	0	2669.98	-0.03494208	0	3199.98	-0.13870917		3729.98	-0.16401857		4259.98	-0.17606299	0	
550.19	-0.02498699		1080.19	-0.02120245	0	1610.19	-0.0247952	0	2140.18	-0.0108142	0	2670.18	-0.0346691	0	3200.18	-0.13890999		3730.18	-0.16377719		4260.18	-0.17652114	0	
550.39	-0.02455489		1080.39	-0.02138355	0	1610.39	-0.02522983	0	2140.38	-0.0116003	0	2670.38	-0.03388985	0	3200.38	-0.13992791		3730.38	-0.16498171		4260.38	-0.1763274	0	
550.59	-0.02523909		1080.59	-0.02111778	0	1610.59	-0.02513686	0	2140.58	-0.01257817	0	2670.58	-0.03426674	0	3200.58	-0.14078969		3730.58	-0.16467814		4260.58	-0.17658499	0	
550.79	-0.02524009		1080.79	-0.02161299	0	1610.79	-0.02553501	0	2140.78	-0.01380059	0	2670.78	-0.03421459	0	3200.78	-0.1411227		3730.78	-0.16538283		4260.78	-0.1777059	0	
550.99	-0.02569403		1080.99	-0.02121536	0	1610.99	-0.02577652	0	2140.98	-0.0136103	0	2670.98	-0.03440183	0	3200.98	-0.14169607		3730.98	-0.16554402		4260.98	-0.179097	0	
551.19	-0.02665259		1081.19	-0.02036126	0	1611.19	-0.02587842	0	2141.18	-0.01360572	0	2671.18	-0.03515489	0	3201.18	-0.14173438		3731.18	-0.16462499		4261.18	-0.17952018	0	
551.39	-0.02753923		1081.39	-0.02021241	0	1611.39	-0.02499673	0	2141.38	-0.01285514	0	2671.38	-0.03513929	0	3201.38	-0.1411477		3731.38	-0.16394394		4261.38	-0.18001413	0	
551.59	-0.02775703		1081.59	-0.01990973	0	1611.59	-0.02396326	0	2141.58	-0.01355768	0	2671.58	-0.03546123	0	3201.58	-0.14058568		3731.58	-0.16387663		4261.58	-0.1801799	0	
551.79	-0.02832737		1081.79	-0.01938007	0	1611.79	-0.02304057	0	2141.78	-0.01361538	0	2671.78	-0.03590691	0	3201.78	-0.14000239		3731.78	-0.16405775		4261.78	-0.18044231	0	
551.99	-0.02838438		1081.99	-0.01901926	0	1611.99	-0.02293201	0	2141.98	-0.0130304	0	2671.98	-0.03707897	0	3201.98	-0.13951396		3731.98	-0.16435455		4261.98	-0.18087519	0	
552.19	-0.02838843		1082.19	-0.01847214	0	1612.19	-0.02275607	0	2142.18	-0.01275744	0	2672.18	-0.03623205	0	3202.18	-0.13922863		3732.18	-0.16477289		4262.18	-0.18204827	0	
552.39	-0.02898783		1082.39	-0.01873143	0	1612.39	-0.02262355	0	2142.38	-0.01306268	0	2672.38	-0.03572103	0	3202.38	-0.13837322		3732.38	-0.16456935		4262.38	-0.18296538	0	
552.59	-0.02811043		1082.59	-0.01850495	0	1612.59	-0.02247688	0	2142.58	-0.01289832	0	2672.58	-0.0361815	0	3202.58	-0.13871728		3732.58	-0.16412667		4262.58	-0.18252479	0	
552.79	-0.02762561		1082.79	-0.01882553	0	1612.79	-0.02141126	0	2142.78	-0.01185477	0	2672.78	-0.03653713	0	3202.78	-0.138046		3732.78	-0.16365859		4262.78	-0.18207949	0	
552.99	-0.02701296		1082.99	-0.01911812	0	1612.99	-0.02110566	0	2142.98	-0.01186938	0	2672.98	-0.03656486	0	3202.98	-0.13737844		3732.98	-0.16355305		4262.98	-0.18095298	0	
553.19	-0.0273818		1083.19	-0.0200681	0	1613.19	-0.02163802	0	2143.18	-0.01128653	0	2673.18	-0.03723372	0	3203.18	-0.13740303		3733.18	-0.16295599		4263.18	-0.18068776	0	
553.39	-0.02652433		1083.39	-0.02049598	0	1613.39	-0.0222976	0	2143.38	-0.01075416	0	2673.38	-0.03891951	0	3203.38	-0.13758526		3733.38	-0.16233344		4263.38	-0.18034981	0	
553.59	-0.02747131		1083.59	-0.02056348	0	1613.59	-0.02320663	0	2143.58	-0.01015417	0	2673.58	-0.04009857	0	3203.58	-0.13824019		3733.58	-0.16200502		4263.58	-0.18004449	0	
553.79	-0.02763899		1083.79	-0.02117976	0	1613.79	-0.02282644	0	2143.78	-0.01001047	0	2673.78	-0.04039041	0	3203.78	-0.13852793		3733.78	-0.16193128		4263.78	-0.18034476	0	
553.99	-0.02752834		1083.99	-0.02103203	0	1613.99	-0.02242764	0	2143.98	-0.00991285	0	2673.98	-0.04002825	0	3203.98	-0.13979606		3733.98	-0.16170805		4263.98	-0.18119936	0	
554.19	-0.02804546		1084.19	-0.0203037	0	1614.19	-0.02251979	0	2144.18	-0.01074777	0	2674.18	-0.03954709	0	3204.18	-0.13945033		3734.18	-0.16212167		4264.18	-0.18079167	0	
554.39	-0.02890216		1084.39	-0.02039316	0	1614.39	-0.02219221	0	2144.38	-0.01120219	0	2674.38	-0.03933582	0	3204.38	-0.14006765		3734.38	-0.16217457		4264.38	-0.18109152	0	
554.59	-0.02964926		1084.59	-0.01944372	0	1614.59	-0.02239381	0	2144.58	-0.01117291	0	2674.58	-0.03956028	0	3204.58	-0.14011572		3734.58	-0.16119386		4264.58	-0.18194473	0	
554.79	-0.03058874		1084.79	-0.02022047	0	1614.79	-0.02201876	0	2144.78	-0.01228747	0	2674.78	-0.03873553	0	3204.78	-0.13982456		3734.78	-0.16104968		4264.78	-0.18247124	0	
554.99	-0.03052198		1084.99	-0.0199859	0	1614.99	-0.02199114	0	2144.98	-0.01203054	0	2674.98	-0.03865027	0	3204.98	-0.13883446		3734.98	-0.16123636		4264.98	-0.18118571	0	
555.19	-0.03028377		1085.19	-0.01946825	0	1615.19	-0.02220545	0	2145.18	-0.01305961	0	2675.18	-0.03847385	0	3205.18	-0.13828275		3735.18	-0.16012328		4265.18	-0.18100829	0	
555.39	-0.0287787		1085.39	-0.02027236	0	1615.39	-0.02221289	0	2145.38	-0.01330363	0	2675.38	-0.03845624	0	3205.38	-0.13776025		3735.38	-0.16032491		4265.38	-0.18132467	0	
555.59	-0.02803761		1085.59	-0.02119069	0	1615.59	-0.02134554	0	2145.58	-0.01416722	0	2675.58	-0.03841104	0	3205.58	-0.13766639		3735.58	-0.16147674		4265.58	-0.18155751	0	
555.79	-0.02816965		1085.79	-0.02250812	0	1615.79	-0.02221878	0	2145.78	-0.01420796	0	2675.78	-0.03891966	0	3205.78	-0.13706253		3735.78	-0.16231406		4265.78	-0.18205223	0	
555.99	-0.02798374		1085.99	-0.02350029	0	1615.99	-0.023245	0	2145.98	-0.01388547	0	2675.98	-0.03910473	0	3205.98	-0.13684327		3735.98	-0.16290003		4265.98	-0.18196801	0	
556.19	-0.02730545		1086.19	-0.0233407	0	1616.19	-0.02437322	0	2146.18	-0.01371339	0	2676.18	-0.03849675	0	3206.18	-0.1362057		3736.18	-0.16325743		4266.18	-0.18105161	0	
556.39	-0.02669201		1086.39	-0.02329187	0	1616.39	-0.02492986	0	2146.38	-0.01359257	0	2676.38	-0.03964719	0	3206.38	-0.13578224		3736.38	-0.16350591		4266.38	-0.18058253	0	
556.59	-0.02613882		1086.59	-0.02411231	0	1616.59	-0.02518013	0	2146.58	-0.01257217	0	2676.58	-0.04059866	0	3206.58	-0.13565738		3736.58	-0.1634733		4266.58	-0.18015495	0	
556.79	-0.02654972		1086.79	-0.02542584	0	1616.79	-0.02550699	0	2146.78	-0.01196281	0	2676.78	-0.04092553	0	3206.78	-0.13548001		3736.78	-0.16419755		4266.78	-0.17994954	0	
556.99	-0.02613978		1086.99	-0.02573207	0	1616.99	-0.02619134	0	2146.98	-0.01164817	0	2676.98	-0.04074536	0	3206.98	-0.13582309		3736.98	-0.1646324		4266.98	-0.18003951	0	
557.19	-0.02578661		1087.19	-0.0263218	0	1617.19	-0.02651847	0	2147.18	-0.01064653	0	2677.18	-0.0414415	0	3207.18	-0.13652737		3737.18	-0.16398266		4267.18	-0.18049886	0	
557.39	-0.02452762		1087.39	-0.02656808	0	1617.39	-0.02620026	0	2147.38	-0.01090477	0	2677.38	-0.04188136	0	3207.38	-0.1364509		3737.38	-0.16341513		4267.38	-0.181193	0	
557.59	-0.02471829		1087.59	-0.02618789	0	1617.59	-0.02656021	0	2147.58	-0.01121571	0	2677.58	-0.04165311	0	3207.58	-0.13680341		3737.58	-0.16271474		4267.58	-0.18069519	0	
557.79	-0.02465736		1087.79	-0.02596059	0	1617.79	-0.02610658	0	2147.78	-0.01168457	0	2677.78	-0.04124237	0	3207.78	-0.13693031		3737.78	-0.16203004		4267.78	-0.18055909	0	
557.99	-0.0253134		1087.99	-0.02551716	0	1617.99	-0.02571124	0	2147.98	-0.01196336	0	2677.98	-0.04052597	0	3207.98	-0.13691159		3737.98	-0.16141242		4267.98	-0.18075971	0	
558.19	-0.02628154		1088.19	-0.02480938	0	1618.19	-0.02650816	0	2148.18	-0.01210623	0	2678.18	-0.04028994	0	3208.18	-0.13662059		3738.18	-0.16084968		4268.18	-0.18046414	0	
558.39	-0.02701383		1088.39	-0.02440114	0	1618.39	-0.02674442	0	2148.38	-0.01196298	0	2678.38	-0.03977824	0	3208.38	-0.13674241		3738.38	-0.16002319		4268.38	-0.18091137	0	
558.59	-0.027372		1088.59	-0.02373819	0	1618.59	-0.02768212	0	2148.58	-0.01236813	0	2678.58	-0.03920011	0	3208.58	-0.13693834		3738.58	-0.15943334		4268.58	-0.18104652	0	
558.79	-0.02791621		1088.79	-0.0238698	0	1618.79	-0.02810957	0	2148.78	-0.0128905	0	2678.78	-0.03853532	0	3208.78	-0.13714746		3738.78	-0.15931215		4268.78	-0.18058422	0	
558.99	-0.0270876		1088.99	-0.02304152	0	1618.99	-0.02870565	0	2148.98	-0.01283227	0	2678.98	-0.03854128	0	3208.98	-0.13673692		3738.98	-0.15938427		4268.98	-0.18021911	0	
559.19	-0.02701853		1089.19	-0.02241533	0	1619.19	-0.02909293	0	2149.18	-0.01351813	0	2679.18	-0.0386381	0	3209.18	-0.13727962		3739.18	-0.15886792		4269.18	-0.18159976	0	
559.39	-0.02735538		1089.39	-0.02260407	0	1619.39	-0.02904556	0	2149.38	-0.01302536	0	2679.38	-0.03904075	0	3209.38	-0.13703841		3739.38	-0.15975199		4269.38	-0.18205727	0	
559.59	-0.02831303		1089.59	-0.02291948	0	1619.59	-0.02905814	0	2149.58	-0.01319398	0	2679.58	-0.03906611	0	3209.58	-0.1372139		3739.58	-0.16025393		4269.58	-0.18204647	0	
559.79	-0.02873046		1089.79	-0.022515	0	1619.79	-0.030256	0	2149.78	-0.01282188	0	2679.78	-0.03959307	0	3209.78	-0.13678782		3739.78	-0.16084379		4269.78	-0.18203294	0	
