# Supplementary material for: Functional development of a V3/glycan-specific broadly neutralizing antibody isolated from a case of HIV superinfection
Source: eLife. 2021 Jul 15;10:e68110. doi: 10.7554/eLife.68110 (PMC8376252; doi:10.7554/eLife.68110)
Supplement: Figure 2—source data 2. [file elife-68110-fig2-data2.zip › QA013.2 Dbl Ref BLI_2020.10.08/BG505.W6.C1 gp120 & QA013.765M.C1 gp120/Fit Data/E7Results.txt]

Conc1	1.25E-07	1.25E-07	1.25E-07	1.25E-07	1.25E-07	1.25E-07	1.25E-07	1.25E-07	
Start1	200	729.99	1259.99	1789.98	2319.98	2849.98	3379.98	3909.98	
Stop1	559.79	1089.79	1619.79	2149.78	2679.78	3209.78	3739.78	4269.78	
Kobs		0.0284532006153547	5.15317852526038E-05	3.18257452061361E-05	0.000117319035659413	0.0016056378177496		0.000117319035659413	
Error Kobs		0.00193323511513148	0.00235127916714561	0.000637906373477988	0.0421481251467872	2.40945670449912E-05		0.0421481251467872	
Koff		0	0	0	0	0		0	
Error Koff		0	0	0	0	0		0	
Time1	Data1	Fit1	Time2	Data2	Fit2	Time3	Data3	Fit3	Time4	Data4	Fit4	Time5	Data5	Fit5	Time6	Data6	Fit6	Time7	Data7	Fit7	Time8	Data8	Fit8	
200	0.00303077		729.99	0.00788447	0	1259.99	-0.0014951	0	1789.98	0.00234063	0	2319.98	0.00997847	0	2849.98	0.0092368	0	3379.98	0.01019759		3909.98	0.00556645	0	
200.2	0.00280499		730.19	0.00821772	0.0010138	1260.19	-0.00125051	0	1790.18	0.00319818	0.00000035	2320.18	0.00959497	0	2850.18	0.00885489	0.00007378	3380.18	0.01024654		3910.18	0.00569967	0	
200.4	0.00241958		730.39	0.0082149	0.00190033	1260.39	-0.00175776	0	1790.38	0.00326011	0.0000007	2320.38	0.00922813	0	2850.38	0.00861175	0.00014751	3380.38	0.01058083		3910.38	0.00490627	0	
200.6	0.00231403		730.59	0.00870342	0.00267554	1260.59	-0.00184909	0	1790.58	0.00357744	0.00000105	2320.58	0.00882588	0	2850.58	0.00861596	0.0002212	3380.58	0.0105431		3910.58	0.00441346	0	
200.8	0.00245886		730.79	0.00883428	0.00335343	1260.79	-0.00173269	0	1790.78	0.00408733	0.00000139	2320.78	0.00796188	0	2850.78	0.00844779	0.00029484	3380.78	0.00985486		3910.78	0.00371452	0	
201	0.00211425		730.99	0.00973234	0.00394621	1260.99	-0.00090006	0	1790.98	0.00430317	0.00000174	2320.98	0.00823949	0	2850.98	0.00782615	0.00036845	3380.98	0.01005937		3910.98	0.00303417	0	
201.2	0.00145299		731.19	0.01030643	0.00446457	1261.19	-0.00128896	0	1791.18	0.00458432	0.00000209	2321.18	0.00767208	0	2851.18	0.00683523	0.00044201	3381.18	0.00942229		3911.18	0.0025727	0	
201.4	0.00155223		731.39	0.01106832	0.00491784	1261.39	-0.00091275	0	1791.38	0.00460749	0.00000244	2321.38	0.00735054	0	2851.38	0.00621311	0.00051552	3381.38	0.00951277		3911.38	0.00229245	0	
201.6	0.0023734		731.59	0.01168663	0.00531421	1261.59	0.00018278	0	1791.58	0.00413335	0.00000279	2321.58	0.00750267	0	2851.58	0.00576811	0.000589	3381.58	0.00874332		3911.58	0.00212156	0	
201.8	0.00227034		731.79	0.01253866	0.00566081	1261.79	-0.0003384	0	1791.78	0.00378929	0.00000314	2321.78	0.00807369	0	2851.78	0.00553933	0.00066243	3381.78	0.00777501		3911.78	0.00197525	0	
202	0.00219258		731.99	0.01299973	0.0059639	1261.99	-0.0001227	0	1791.98	0.00377867	0.00000348	2321.98	0.00763798	0	2851.98	0.00490862	0.00073582	3381.98	0.00659303		3911.98	0.002361	0	
202.2	0.00277699		732.19	0.0128548	0.00622893	1262.19	-0.00001104	0	1792.18	0.00296197	0.00000383	2322.18	0.00742108	0	2852.18	0.0045442	0.00080916	3382.18	0.00620229		3912.18	0.00275586	0	
202.4	0.00249664		732.39	0.01269595	0.00646069	1262.39	-0.00125237	0	1792.38	0.00288213	0.00000418	2322.38	0.00740821	0	2852.38	0.00378044	0.00088246	3382.38	0.00468018		3912.38	0.00331311	0	
202.6	0.00417926		732.59	0.01196517	0.00666335	1262.59	-0.00053064	0	1792.58	0.00279527	0.00000453	2322.58	0.00832075	0	2852.58	0.00408454	0.00095572	3382.58	0.00461295		3912.58	0.00384405	0	
202.8	0.00379851		732.79	0.01272639	0.00684057	1262.79	0.00006902	0	1792.78	0.00261612	0.00000488	2322.78	0.00849489	0	2852.78	0.00435989	0.00102894	3382.78	0.0041429		3912.78	0.004146	0	
203	0.00344988		732.99	0.01235658	0.00699554	1262.99	0.00018187	0	1792.98	0.00250864	0.00000522	2322.98	0.00797453	0	2852.98	0.00512547	0.00110211	3382.98	0.00402577		3912.98	0.0043795	0	
203.2	0.0040416		733.19	0.0124109	0.00713105	1263.19	-0.0005235	0	1793.18	0.00255717	0.00000557	2323.18	0.00659229	0	2853.18	0.00521508	0.00117524	3383.18	0.00442547		3913.18	0.00463387	0	
203.4	0.0031164		733.39	0.01173105	0.00724955	1263.39	-0.00023696	0	1793.38	0.00307652	0.00000592	2323.38	0.00594844	0	2853.38	0.00534419	0.00124833	3383.38	0.003459		3913.38	0.00537597	0	
203.6	0.00247077		733.59	0.01163386	0.00735317	1263.59	-0.00036885	0	1793.58	0.00200258	0.00000627	2323.58	0.00630239	0	2853.58	0.00596958	0.00132138	3383.58	0.00388627		3913.58	0.00452567	0	
203.8	0.00326422		733.79	0.0118879	0.00744378	1263.79	-0.00056438	0	1793.78	0.00154473	0.00000662	2323.78	0.00569983	0	2853.78	0.00635074	0.00139438	3383.78	0.00519357		3913.78	0.00433761	0	
204	0.00249046		733.99	0.01173664	0.00752301	1263.99	-0.00055273	0	1793.98	0.00122077	0.00000696	2323.98	0.00506993	0	2853.98	0.006821	0.00146734	3383.98	0.00544749		3913.98	0.00397964	0	
204.2	0.002744		734.19	0.01209831	0.0075923	1264.19	-0.00158469	0	1794.18	0.00134999	0.00000731	2324.18	0.00503627	0	2854.18	0.00762511	0.00154026	3384.18	0.00602119		3914.18	0.00414396	0	
204.4	0.00274946		734.39	0.01147435	0.00765288	1264.39	-0.0027232	0	1794.38	0.00057634	0.00000766	2324.38	0.0049299	0	2854.38	0.00831535	0.00161313	3384.38	0.00692213		3914.38	0.00333741	0	
204.6	0.00307582		734.59	0.01215338	0.00770587	1264.59	-0.00236383	0	1794.58	-0.00009293	0.00000801	2324.58	0.00541488	0	2854.58	0.009057	0.00168596	3384.58	0.00734531		3914.58	0.00306538	0	
204.8	0.00340948		734.79	0.01249405	0.00775219	1264.79	-0.00228323	0	1794.78	-0.00003796	0.00000835	2324.78	0.00580764	0	2854.78	0.00981848	0.00175875	3384.78	0.00819832		3914.78	0.00212337	0	
205	0.00313988		734.99	0.01335016	0.00779271	1264.99	-0.0023806	0	1794.98	-0.0005622	0.0000087	2324.98	0.00671822	0	2854.98	0.00938425	0.0018315	3384.98	0.00931901		3914.98	0.00118641	0	
205.2	0.0035286		735.19	0.01371798	0.00782813	1265.19	-0.00341752	0	1795.18	-0.00083425	0.00000905	2325.18	0.00678591	0	2855.18	0.00898337	0.0019042	3385.18	0.00877512		3915.18	0.00128899	0	
205.4	0.00410357		735.39	0.01449374	0.00785911	1265.39	-0.00294416	0	1795.38	-0.00083532	0.0000094	2325.38	0.00734911	0	2855.38	0.00910644	0.00197686	3385.38	0.00887015		3915.38	0.00049575	0	
205.6	0.00483253		735.59	0.01519121	0.0078862	1265.59	-0.00316534	0	1795.58	-0.00125563	0.00000974	2325.58	0.00868308	0	2855.58	0.00902749	0.00204948	3385.58	0.00859999		3915.58	-0.00046891	0	
205.8	0.00486225		735.79	0.01541165	0.00790989	1265.79	-0.00504068	0	1795.78	-0.00099404	0.00001009	2325.78	0.00900885	0	2855.78	0.00786609	0.00212206	3385.78	0.00829322		3915.78	-0.00124493	0	
206	0.00516051		735.99	0.0143417	0.0079306	1265.99	-0.00421792	0	1795.98	-0.00023699	0.00001044	2325.98	0.00885474	0	2855.98	0.0073465	0.00219459	3385.98	0.00828565		3915.98	-0.00144658	0	
206.2	0.00604004		736.19	0.01345111	0.00794872	1266.19	-0.00396401	0	1796.18	0.00001195	0.00001079	2326.18	0.00935957	0	2856.18	0.00768483	0.00226709	3386.18	0.00815619		3916.18	-0.00105839	0	
206.4	0.0058593		736.39	0.01256931	0.00796455	1266.39	-0.00303293	0	1796.38	0.00114096	0.00001113	2326.38	0.00875292	0	2856.38	0.00821815	0.00233953	3386.38	0.0071941		3916.38	-0.00104968	0	
206.6	0.00565235		736.59	0.01145062	0.0079784	1266.59	-0.00150744	0	1796.58	0.00139197	0.00001148	2326.58	0.00962439	0	2856.58	0.00801479	0.00241194	3386.58	0.00731739		3916.58	-0.00110848	0	
206.8	0.00455355		736.79	0.01141617	0.00799052	1266.79	-0.00088849	0	1796.78	0.00256106	0.00001183	2326.78	0.00986321	0	2856.78	0.00867961	0.00248431	3386.78	0.00702208		3916.78	-0.00038881	0	
207	0.00362217		736.99	0.01118683	0.00800111	1266.99	0.00084724	0	1796.98	0.00297218	0.00001217	2326.98	0.00909795	0	2856.98	0.00849766	0.00255663	3386.98	0.0075504		3916.98	-0.00020474	0	
207.2	0.00323249		737.19	0.01081298	0.00801037	1267.19	0.00199516	0	1797.18	0.00217791	0.00001252	2327.18	0.00885789	0	2857.18	0.00868512	0.00262891	3387.18	0.00685152		3917.18	0.0002052	0	
207.4	0.00228806		737.39	0.01033049	0.00801847	1267.39	0.00334701	0	1797.38	0.00257505	0.00001287	2327.38	0.0094806	0	2857.38	0.00805004	0.00270115	3387.38	0.00677131		3917.38	0.00115856	0	
207.6	0.00135577		737.59	0.00998927	0.00802555	1267.59	0.00474041	0	1797.58	0.00168023	0.00001322	2327.58	0.00944206	0	2857.58	0.00800456	0.00277334	3387.58	0.00715956		3917.58	0.00027268	0	
207.8	0.00117922		737.79	0.00968623	0.00803174	1267.79	0.00469553	0	1797.78	0.0025004	0.00001356	2327.78	0.00839465	0	2857.78	0.00823622	0.00284549	3387.78	0.00732063		3917.78	0.00009451	0	
208	0.00002956		737.99	0.00951256	0.00803716	1267.99	0.00447697	0	1797.98	0.00288513	0.00001391	2327.98	0.00837746	0	2857.98	0.00863476	0.0029176	3387.98	0.00688935		3917.98	0.00096407	0	
208.2	0.00011268		738.19	0.00928976	0.00804189	1268.19	0.00360294	0	1798.18	0.00296272	0.00001426	2328.18	0.00915699	0	2858.18	0.00923882	0.00298967	3388.18	0.00627477		3918.18	0.00108542	0	
208.4	0.0001262		738.39	0.00926972	0.00804603	1268.39	0.00370778	0	1798.38	0.00304561	0.0000146	2328.38	0.00942239	0	2858.38	0.00934079	0.0030617	3388.38	0.0062654		3918.38	0.00126845	0	
208.6	-0.00059542		738.59	0.01029695	0.00804965	1268.59	0.00368705	0	1798.58	0.00250151	0.00001495	2328.58	0.00990824	0	2858.58	0.00986144	0.00313368	3388.58	0.00609037		3918.58	0.00161366	0	
208.8	-0.00053195		738.79	0.01075894	0.00805282	1268.79	0.00205385	0	1798.78	0.00262329	0.0000153	2328.78	0.00955384	0	2858.78	0.00936387	0.00320563	3388.78	0.00609281		3918.78	0.00117806	0	
209	0.00041075		738.99	0.01100557	0.00805559	1268.99	0.00083555	0	1798.98	0.00201156	0.00001564	2328.98	0.00954588	0	2858.98	0.00874847	0.00327753	3388.98	0.0055141		3918.98	0.000862	0	
209.2	0.00085435		739.19	0.01066692	0.00805801	1269.19	-0.00044255	0	1799.18	0.0015806	0.00001599	2329.18	0.00987587	0	2859.18	0.00830372	0.00334938	3389.18	0.00484608		3919.18	0.0003901	0	
209.4	0.0013735		739.39	0.01114123	0.00806013	1269.39	-0.00141867	0	1799.38	0.00148746	0.00001634	2329.38	0.00994734	0	2859.38	0.00892923	0.0034212	3389.38	0.00513048		3919.38	-0.00007218	0	
209.6	0.00318315		739.59	0.01110907	0.00806198	1269.59	-0.003661	0	1799.58	0.00090177	0.00001668	2329.58	0.01035433	0	2859.58	0.00867857	0.00349297	3389.58	0.00475663		3919.58	-0.00012133	0	
209.8	0.00451479		739.79	0.01025467	0.0080636	1269.79	-0.00491488	0	1799.78	-0.00011151	0.00001703	2329.78	0.00925786	0	2859.78	0.00881644	0.00356471	3389.78	0.00429667		3919.78	-0.0005507	0	
210	0.00508697		739.99	0.00984715	0.00806501	1269.99	-0.00423305	0	1799.98	0.00003755	0.00001737	2329.98	0.0090567	0	2859.98	0.01011507	0.0036364	3389.98	0.00377999		3919.98	-0.00048699	0	
210.2	0.00543021		740.19	0.00940415	0.00806625	1270.19	-0.00530322	0	1800.18	0.00061475	0.00001772	2330.18	0.00797191	0	2860.18	0.01064701	0.00370804	3390.18	0.00279426		3920.18	-0.00003714	0	
210.4	0.00474589		740.39	0.00882934	0.00806733	1270.39	-0.00541526	0	1800.38	0.00134605	0.00001807	2330.38	0.00667289	0	2860.38	0.01036112	0.00377965	3390.38	0.00301071		3920.38	-0.00101724	0	
210.6	0.00423217		740.59	0.00876286	0.00806828	1270.59	-0.00557446	0	1800.58	0.00111497	0.00001841	2330.58	0.00636922	0	2860.58	0.0106079	0.00385121	3390.58	0.00347186		3920.58	-0.00202659	0	
210.8	0.00375072		740.79	0.00824676	0.00806911	1270.79	-0.00540055	0	1800.78	0.00163545	0.00001876	2330.78	0.00645144	0	2860.78	0.01182772	0.00392274	3390.78	0.00490795		3920.78	-0.00133299	0	
211	0.00213676		740.99	0.00870669	0.00806983	1270.99	-0.00419049	0	1800.98	0.00130186	0.00001911	2330.98	0.00496545	0	2860.98	0.01137774	0.00399422	3390.98	0.00554022		3920.98	-0.00077502	0	
211.2	0.00169929		741.19	0.00884658	0.00807046	1271.19	-0.00449842	0	1801.18	0.00041665	0.00001945	2331.18	0.00483304	0	2861.18	0.01137915	0.00406566	3391.18	0.00562427		3921.18	-0.00109203	0	
211.4	0.00127863		741.39	0.00936439	0.00807102	1271.39	-0.00385652	0	1801.38	0.00147208	0.0000198	2331.38	0.00399044	0	2861.38	0.01151495	0.00413705	3391.38	0.00711646		3921.38	-0.00091024	0	
211.6	0.0002647		741.59	0.01020395	0.0080715	1271.59	-0.00326211	0	1801.58	0.00182631	0.00002014	2331.58	0.00340678	0	2861.58	0.01171566	0.00420841	3391.58	0.00771381		3921.58	-0.00204512	0	
211.8	-0.00015939		741.79	0.01107484	0.00807192	1271.79	-0.00342784	0	1801.78	0.00266276	0.00002049	2331.78	0.0031395	0	2861.78	0.01321361	0.00427972	3391.78	0.00770552		3921.78	-0.00098983	0	
212	-0.00128912		741.99	0.01104079	0.00807229	1271.99	-0.00355061	0	1801.98	0.00346473	0.00002084	2331.98	0.00408647	0	2861.98	0.0143882	0.00435099	3391.98	0.00732157		3921.98	-0.0006249	0	
212.2	-0.00133101		742.19	0.0123419	0.00807262	1272.19	-0.00315966	0	1802.18	0.00341071	0.00002118	2332.18	0.00450689	0	2862.18	0.01467589	0.00442222	3392.18	0.00750149		3922.18	-0.00074007	0	
212.4	-0.00207579		742.39	0.012861	0.0080729	1272.39	-0.00273837	0	1802.38	0.00421103	0.00002153	2332.38	0.00506711	0	2862.38	0.01402149	0.00449341	3392.38	0.00731044		3922.38	-0.00081716	0	
212.6	-0.0023337		742.59	0.01250517	0.00807315	1272.59	-0.00292684	0	1802.58	0.00347011	0.00002187	2332.58	0.00545097	0	2862.58	0.014214	0.00456456	3392.58	0.00832506		3922.58	-0.00076866	0	
212.8	-0.00175423		742.79	0.01243154	0.00807337	1272.79	-0.00213812	0	1802.78	0.00289862	0.00002222	2332.78	0.00586947	0	2862.78	0.0136575	0.00463566	3392.78	0.0082896		3922.78	-0.00162231	0	
213	-0.00118554		742.99	0.01198732	0.00807355	1272.99	-0.00124304	0	1802.98	0.00307073	0.00002256	2332.98	0.00670439	0	2862.98	0.01390947	0.00470673	3392.98	0.00778498		3922.98	-0.00164927	0	
213.2	-0.00111121		743.19	0.01148964	0.00807372	1273.19	-0.00095442	0	1803.18	0.00256426	0.00002291	2333.18	0.00779028	0	2863.18	0.01367513	0.00477775	3393.18	0.00722643		3923.18	-0.00150918	0	
213.4	-0.00044438		743.39	0.01147436	0.00807386	1273.39	-0.00059102	0	1803.38	0.00214087	0.00002326	2333.38	0.00797028	0	2863.38	0.01400232	0.00484873	3393.38	0.006844		3923.38	-0.00095852	0	
213.6	0.00065485		743.59	0.01043801	0.00807399	1273.59	-0.00104696	0	1803.58	0.00183879	0.0000236	2333.58	0.00848328	0	2863.58	0.01377262	0.00491967	3393.58	0.00508693		3923.58	-0.00066962	0	
213.8	0.00082206		743.79	0.00957221	0.0080741	1273.79	-0.00009616	0	1803.78	0.0022596	0.00002395	2333.78	0.00799872	0	2863.78	0.01362634	0.00499057	3393.78	0.00478501		3923.78	-0.00114139	0	
214	0.00083562		743.99	0.00871351	0.0080742	1273.99	0.00029997	0	1803.98	0.00277342	0.00002429	2333.98	0.00826542	0	2863.98	0.01298479	0.00506142	3393.98	0.0038817		3923.98	-0.00079601	0	
214.2	0.00162138		744.19	0.00731553	0.00807428	1274.19	0.0003767	0	1804.18	0.00332483	0.00002464	2334.18	0.00737216	0	2864.18	0.01296155	0.00513224	3394.18	0.00333911		3924.18	-0.00041707	0	
214.4	0.00156658		744.39	0.00734253	0.00807436	1274.39	0.00109254	0	1804.38	0.00321818	0.00002498	2334.38	0.00698862	0	2864.38	0.01260844	0.00520301	3394.38	0.00416317		3924.38	-0.00110901	0	
214.6	0.00174219		744.59	0.00694225	0.00807442	1274.59	0.00221604	0	1804.58	0.00270671	0.00002533	2334.58	0.00637629	0	2864.58	0.01259408	0.00527374	3394.58	0.00424038		3924.58	-0.00134953	0	
214.8	0.0015356		744.79	0.00725702	0.00807448	1274.79	0.00226028	0	1804.78	0.00277643	0.00002567	2334.78	0.00572492	0	2864.78	0.01179834	0.00534443	3394.78	0.00431028		3924.78	0.00003328	0	
215	0.00186548		744.99	0.00812575	0.00807453	1274.99	0.0020925	0	1804.98	0.00224172	0.00002602	2334.98	0.00423791	0	2864.98	0.01125738	0.00541508	3394.98	0.00482567		3924.98	-0.00026483	0	
215.2	0.00202101		745.19	0.00875144	0.00807457	1275.19	0.00171905	0	1805.18	0.00241553	0.00002636	2335.18	0.00393087	0	2865.18	0.01096865	0.00548569	3395.18	0.00541491		3925.18	-0.00036822	0	
215.4	0.0018175		745.39	0.00952556	0.00807461	1275.39	0.00113545	0	1805.38	0.00303736	0.00002671	2335.38	0.00394547	0	2865.38	0.01111122	0.00555625	3395.38	0.005991		3925.38	-0.00089841	0	
215.6	0.00206627		745.59	0.01034108	0.00807464	1275.59	0.00072051	0	1805.58	0.00205296	0.00002705	2335.58	0.00388018	0	2865.58	0.01085245	0.00562678	3395.58	0.0062457		3925.58	-0.00002322	0	
215.8	0.00140664		745.79	0.01040128	0.00807467	1275.79	0.00012596	0	1805.78	0.00183814	0.0000274	2335.78	0.0032636	0	2865.78	0.01121276	0.00569726	3395.78	0.00601818		3925.78	0.00035605	0	
216	0.00123175		745.99	0.01048182	0.0080747	1275.99	-0.00106451	0	1805.98	0.00178049	0.00002774	2335.98	0.00282966	0	2865.98	0.01118169	0.0057677	3395.98	0.00671151		3925.98	-0.00086641	0	
216.2	0.00149654		746.19	0.01155751	0.00807472	1276.19	-0.00220109	0	1806.18	0.00159745	0.00002809	2336.18	0.00313962	0	2866.18	0.01135137	0.0058381	3396.18	0.00696797		3926.18	-0.0015318	0	
216.4	0.00164128		746.39	0.01066875	0.00807474	1276.39	-0.00257089	0	1806.38	0.00219148	0.00002843	2336.38	0.00281713	0	2866.38	0.0111683	0.00590846	3396.38	0.00679062		3926.38	-0.00241583	0	
216.6	0.00136382		746.59	0.01059352	0.00807475	1276.59	-0.00321805	0	1806.58	0.00226022	0.00002878	2336.58	0.0025724	0	2866.58	0.01135996	0.00597878	3396.58	0.00787474		3926.58	-0.00325774	0	
216.8	0.00100254		746.79	0.01041368	0.00807477	1276.79	-0.00262891	0	1806.78	0.00238643	0.00002912	2336.78	0.00250207	0	2866.78	0.01187074	0.00604906	3396.78	0.00737554		3926.78	-0.00324817	0	
217	0.00112801		746.99	0.01037512	0.00807478	1276.99	-0.00381181	0	1806.98	0.00240028	0.00002947	2336.98	0.0027863	0	2866.98	0.01207572	0.0061193	3396.98	0.00608808		3926.98	-0.00281342	0	
217.2	0.00067186		747.19	0.01022812	0.00807479	1277.19	-0.00344632	0	1807.18	0.00247584	0.00002981	2337.18	0.00336056	0	2867.18	0.01233159	0.00618949	3397.18	0.00584137		3927.18	-0.00292377	0	
217.4	0.00064785		747.39	0.00941805	0.0080748	1277.39	-0.00307239	0	1807.38	0.00272264	0.00003016	2337.38	0.00324477	0	2867.38	0.01277534	0.00625965	3397.38	0.0054662		3927.38	-0.00254722	0	
217.6	0.00153624		747.59	0.00855268	0.00807481	1277.59	-0.00275273	0	1807.58	0.00354176	0.0000305	2337.58	0.00381305	0	2867.58	0.01330076	0.00632976	3397.58	0.00443006		3927.58	-0.00157611	0	
217.8	0.00169437		747.79	0.00777826	0.00807482	1277.79	-0.00161273	0	1807.78	0.00424851	0.00003085	2337.78	0.00319152	0	2867.78	0.01350298	0.00639983	3397.78	0.00440512		3927.78	-0.0017342	0	
218	0.00217695		747.99	0.00723377	0.00807483	1277.99	-0.00171437	0	1807.98	0.00404062	0.00003119	2337.98	0.00353979	0	2867.98	0.01483136	0.00646986	3397.98	0.00485212		3927.98	-0.00140805	0	
218.2	0.00289151		748.19	0.00648396	0.00807483	1278.19	-0.00089151	0	1808.18	0.0038758	0.00003154	2338.18	0.00340143	0	2868.18	0.01650208	0.00653985	3398.18	0.00382695		3928.18	-0.00112366	0	
218.4	0.00234066		748.39	0.00716034	0.00807484	1278.39	-0.00066672	0	1808.38	0.00360487	0.00003188	2338.38	0.00308869	0	2868.38	0.01685326	0.0066098	3398.38	0.00453825		3928.38	-0.00102162	0	
218.6	0.0010729		748.59	0.00610613	0.00807484	1278.59	0.00043788	0	1808.58	0.00416005	0.00003223	2338.58	0.00240342	0	2868.58	0.01658394	0.00667971	3398.58	0.00346034		3928.58	-0.00059393	0	
218.8	0.00120082		748.79	0.00687413	0.00807485	1278.79	0.00069191	0	1808.78	0.00380463	0.00003257	2338.78	0.00259744	0	2868.78	0.01649412	0.00674958	3398.78	0.00342192		3928.78	0.00009446	0	
219	0.00057592		748.99	0.00722283	0.00807485	1278.99	0.00045109	0	1808.98	0.00279501	0.00003291	2338.98	0.00300595	0	2868.98	0.01682544	0.00681941	3398.98	0.00421251		3928.98	-0.00038439	0	
219.2	-0.00015609		749.19	0.00794532	0.00807485	1279.19	0.00005613	0	1809.18	0.00232748	0.00003326	2339.18	0.00392653	0	2869.18	0.01677165	0.00688919	3399.18	0.004456		3929.18	-0.00035303	0	
219.4	0.00020314		749.39	0.00852608	0.00807485	1279.39	-0.00073339	0	1809.38	0.00197936	0.0000336	2339.38	0.00524932	0	2869.38	0.01700727	0.00695894	3399.38	0.0050937		3929.38	-0.00010185	0	
219.6	-0.00020675		749.59	0.00925235	0.00807486	1279.59	-0.00067114	0	1809.58	0.00136812	0.00003395	2339.58	0.00443119	0	2869.58	0.0165399	0.00702864	3399.58	0.00551379		3929.58	0.00121369	0	
219.8	-0.00078892		749.79	0.010079	0.00807486	1279.79	-0.00123258	0	1809.78	0.00267851	0.00003429	2339.78	0.00427357	0	2869.78	0.01601231	0.00709831	3399.78	0.00508225		3929.78	0.00047286	0	
220	0.00017766		749.99	0.01070487	0.00807486	1279.99	-0.00195445	0	1809.98	0.00268016	0.00003464	2339.98	0.00509746	0	2869.98	0.01563598	0.00716793	3399.98	0.00535174		3929.98	-0.00053385	0	
220.2	0.00035633		750.19	0.01134455	0.00807486	1280.19	-0.00200923	0	1810.18	0.00288191	0.00003498	2340.18	0.00581514	0	2870.18	0.01564364	0.00723751	3400.18	0.00448908		3930.18	-0.00100437	0	
220.4	-0.00041213		750.39	0.01151358	0.00807486	1280.39	-0.0019446	0	1810.38	0.00274186	0.00003532	2340.38	0.00571452	0	2870.38	0.01505541	0.00730705	3400.38	0.00426057		3930.38	-0.00095817	0	
220.6	-0.00059093		750.59	0.01196867	0.00807486	1280.59	-0.00293739	0	1810.58	0.00309811	0.00003567	2340.58	0.00628578	0	2870.58	0.01427414	0.00737655	3400.58	0.00457503		3930.58	-0.00179063	0	
220.8	-0.00008714		750.79	0.0119639	0.00807487	1280.79	-0.00264899	0	1810.78	0.00217958	0.00003601	2340.78	0.00625788	0	2870.78	0.01419878	0.00744601	3400.78	0.00464876		3930.78	-0.0017818	0	
221	-0.00063974		750.99	0.01300692	0.00807487	1280.99	-0.00313368	0	1810.98	0.00221841	0.00003636	2340.98	0.0060981	0	2870.98	0.01274596	0.00751543	3400.98	0.00394257		3930.98	-0.00206868	0	
221.2	-0.00003412		751.19	0.01294281	0.00807487	1281.19	-0.00226229	0	1811.18	0.00194699	0.0000367	2341.18	0.00593856	0	2871.18	0.01217418	0.00758481	3401.18	0.0043446		3931.18	-0.00265415	0	
221.4	0.00100473		751.39	0.01241902	0.00807487	1281.39	-0.00225371	0	1811.38	0.00149341	0.00003704	2341.38	0.00514107	0	2871.38	0.01182488	0.00765415	3401.38	0.00443801		3931.38	-0.00161571	0	
221.6	0.00221147		751.59	0.01169836	0.00807487	1281.59	-0.00209566	0	1811.58	0.00160128	0.00003739	2341.58	0.00497914	0	2871.58	0.01249545	0.00772344	3401.58	0.00486563		3931.58	-0.00134895	0	
221.8	0.00172101		751.79	0.01105481	0.00807487	1281.79	-0.00203197	0	1811.78	0.00237212	0.00003773	2341.78	0.00420408	0	2871.78	0.01239625	0.0077927	3401.78	0.00542389		3931.78	-0.00167224	0	
222	0.00177385		751.99	0.01077106	0.00807487	1281.99	-0.00293995	0	1811.98	0.00215281	0.00003807	2341.98	0.00339869	0	2871.98	0.01298179	0.00786192	3401.98	0.00674475		3931.98	-0.00177846	0	
222.2	0.00187045		752.19	0.01081245	0.00807487	1282.19	-0.00275612	0	1812.18	0.00155478	0.00003842	2342.18	0.00271099	0	2872.18	0.01334751	0.00793109	3402.18	0.00583161		3932.18	-0.0025193	0	
222.4	0.00175619		752.39	0.01088687	0.00807487	1282.39	-0.00214289	0	1812.38	0.00163534	0.00003876	2342.38	0.00203618	0	2872.38	0.01304058	0.00800023	3402.38	0.00631885		3932.38	-0.00236504	0	
222.6	0.00108217		752.59	0.0102244	0.00807487	1282.59	-0.00294544	0	1812.58	0.00235237	0.00003911	2342.58	0.00103126	0	2872.58	0.0128828	0.00806932	3402.58	0.00510446		3932.58	-0.00298901	0	
222.8	0.00197332		752.79	0.01090203	0.00807487	1282.79	-0.00314314	0	1812.78	0.0008295	0.00003945	2342.78	0.00156754	0	2872.78	0.01343999	0.00813838	3402.78	0.00505496		3932.78	-0.00268544	0	
223	0.00126254		752.99	0.01114333	0.00807487	1282.99	-0.00471492	0	1812.98	-0.00049832	0.00003979	2342.98	0.00135727	0	2872.98	0.01402095	0.00820739	3402.98	0.00576901		3932.98	-0.00390428	0	
223.2	0.0018935		753.19	0.01060159	0.00807487	1283.19	-0.00533659	0	1813.18	-0.00061104	0.00004014	2343.18	0.0013868	0	2873.18	0.01490075	0.00827637	3403.18	0.00612058		3933.18	-0.00435268	0	
223.4	0.00176855		753.39	0.01046021	0.00807487	1283.39	-0.00523645	0	1813.38	-0.00013339	0.00004048	2343.38	0.00099109	0	2873.38	0.01557978	0.0083453	3403.38	0.00631193		3933.38	-0.00382842	0	
223.6	0.00135033		753.59	0.01060766	0.00807487	1283.59	-0.00486982	0	1813.58	0.00009895	0.00004082	2343.58	0.00099142	0	2873.58	0.01556517	0.00841419	3403.58	0.00620197		3933.58	-0.00331339	0	
223.8	0.00150773		753.79	0.01021455	0.00807487	1283.79	-0.00544345	0	1813.78	0.0004966	0.00004117	2343.78	0.00060694	0	2873.78	0.01599701	0.00848305	3403.78	0.00593623		3933.78	-0.00397	0	
224	0.00190263		753.99	0.00960187	0.00807487	1283.99	-0.00568129	0	1813.98	-0.00048788	0.00004151	2343.98	0.00123335	0	2873.98	0.01598309	0.00855186	3403.98	0.00599573		3933.98	-0.0044292	0	
224.2	0.0009656		754.19	0.00923138	0.00807487	1284.19	-0.00534804	0	1814.18	-0.00027413	0.00004185	2344.18	0.00161193	0	2874.18	0.01655855	0.00862063	3404.18	0.00612111		3934.18	-0.00385822	0	
224.4	0.00026795		754.39	0.00931635	0.00807487	1284.39	-0.00507615	0	1814.38	-0.0007327	0.00004219	2344.38	0.00181003	0	2874.38	0.01623707	0.00868936	3404.38	0.00667182		3934.38	-0.00304028	0	
224.6	-0.0000284		754.59	0.00921524	0.00807487	1284.59	-0.00477998	0	1814.58	0.00008245	0.00004254	2344.58	0.00171647	0	2874.58	0.01560125	0.00875806	3404.58	0.00737479		3934.58	-0.00394438	0	
224.8	0.00003232		754.79	0.00981415	0.00807487	1284.79	-0.00444921	0	1814.78	0.00140299	0.00004288	2344.78	0.00221471	0	2874.78	0.01512157	0.00882671	3404.78	0.00785769		3934.78	-0.00241182	0	
225	-0.00024661		754.99	0.00993619	0.00807487	1284.99	-0.00463734	0	1814.98	0.0015685	0.00004322	2344.98	0.00238249	0	2874.98	0.01449656	0.00889532	3404.98	0.00816248		3934.98	-0.00215569	0	
225.2	0.00079871		755.19	0.01024138	0.00807487	1285.19	-0.00351774	0	1815.18	0.00176302	0.00004357	2345.18	0.00308945	0	2875.18	0.01444684	0.00896389	3405.18	0.00835903		3935.18	-0.00087411	0	
225.4	0.00030116		755.39	0.011112	0.00807487	1285.39	-0.00298628	0	1815.38	0.00370832	0.00004391	2345.38	0.00357114	0	2875.38	0.01431672	0.00903242	3405.38	0.00801263		3935.38	0.00023872	0	
225.6	0.00041189		755.59	0.01100268	0.00807487	1285.59	-0.00246192	0	1815.58	0.00412498	0.00004425	2345.58	0.00413555	0	2875.58	0.01483392	0.00910091	3405.58	0.00816046		3935.58	0.00065203	0	
225.8	-0.00007361		755.79	0.01205178	0.00807487	1285.79	-0.00249789	0	1815.78	0.00541065	0.0000446	2345.78	0.00355265	0	2875.78	0.01432358	0.00916936	3405.78	0.00775298		3935.78	0.00052893	0	
226	0.00013231		755.99	0.01308146	0.00807487	1285.99	-0.00346753	0	1815.98	0.00634067	0.00004494	2345.98	0.00287397	0	2875.98	0.01517661	0.00923777	3405.98	0.00728354		3935.98	0.0005602	0	
226.2	0.00083939		756.19	0.01359591	0.00807487	1286.19	-0.00346632	0	1816.18	0.00626053	0.00004528	2346.18	0.00292511	0	2876.18	0.0157591	0.00930614	3406.18	0.00547126		3936.18	0.00053653	0	
226.4	0.00146292		756.39	0.01348424	0.00807487	1286.39	-0.00318284	0	1816.38	0.00700474	0.00004562	2346.38	0.00295532	0	2876.38	0.01586145	0.00937448	3406.38	0.00410172		3936.38	0.00084444	0	
226.6	0.00148146		756.59	0.01375368	0.00807487	1286.59	-0.00441641	0	1816.58	0.00706567	0.00004597	2346.58	0.00227229	0	2876.58	0.01615979	0.00944277	3406.58	0.0032332		3936.58	0.000325	0	
226.8	0.00098966		756.79	0.0135946	0.00807487	1286.79	-0.004526	0	1816.78	0.00596874	0.00004631	2346.78	0.00260663	0	2876.78	0.01616896	0.00951102	3406.78	0.00282835		3936.78	0.00032387	0	
227	-0.0002387		756.99	0.01435335	0.00807487	1286.99	-0.0050436	0	1816.98	0.00577957	0.00004665	2346.98	0.0019649	0	2876.98	0.01660046	0.00957923	3406.98	0.00239862		3936.98	-0.00147521	0	
227.2	-0.00024326		757.19	0.01419164	0.00807487	1287.19	-0.00453833	0	1817.18	0.00520029	0.00004699	2347.18	0.00164027	0	2877.18	0.01712639	0.0096474	3407.18	0.00238586		3937.18	-0.00199066	0	
227.4	-0.00055226		757.39	0.01401118	0.00807487	1287.39	-0.0041794	0	1817.38	0.00515426	0.00004734	2347.38	0.00056019	0	2877.38	0.01747731	0.00971553	3407.38	0.00308346		3937.38	-0.00142925	0	
227.6	-0.00054978		757.59	0.01311346	0.00807487	1287.59	-0.00466866	0	1817.58	0.00456161	0.00004768	2347.58	0.00107693	0	2877.58	0.01742037	0.00978362	3407.58	0.00287927		3937.58	-0.00091607	0	
227.8	-0.00085698		757.79	0.01202059	0.00807487	1287.79	-0.00464917	0	1817.78	0.00392401	0.00004802	2347.78	0.00036408	0	2877.78	0.01742016	0.00985167	3407.78	0.00327556		3937.78	-0.00187775	0	
228	-0.00038906		757.99	0.01186345	0.00807487	1287.99	-0.00420124	0	1817.98	0.0034091	0.00004836	2347.98	0.00089057	0	2877.98	0.01712496	0.00991969	3407.98	0.00406459		3937.98	-0.00211011	0	
228.2	-0.00112602		758.19	0.01140704	0.00807487	1288.19	-0.00334148	0	1818.18	0.00279084	0.00004871	2348.18	0.00110336	0	2878.18	0.01647551	0.00998766	3408.18	0.00467376		3938.18	-0.00139813	0	
228.4	-0.00174077		758.39	0.01131706	0.00807487	1288.39	-0.00330839	0	1818.38	0.00226396	0.00004905	2348.38	0.00134245	0	2878.38	0.0150882	0.01005559	3408.38	0.00527807		3938.38	-0.00155852	0	
228.6	-0.00215801		758.59	0.01105345	0.00807487	1288.59	-0.0036912	0	1818.58	0.00256221	0.00004939	2348.58	0.00173699	0	2878.58	0.01514549	0.01012348	3408.58	0.00608642		3938.58	-0.00241344	0	
228.8	-0.00145429		758.79	0.01118069	0.00807487	1288.79	-0.00368925	0	1818.78	0.00279839	0.00004973	2348.78	0.00286806	0	2878.78	0.01465749	0.01019134	3408.78	0.00624601		3938.78	-0.00204873	0	
229	-0.0015174		758.99	0.01080464	0.00807487	1288.99	-0.00348995	0	1818.98	0.00193637	0.00005007	2348.98	0.00333202	0	2878.98	0.01463354	0.01025915	3408.98	0.0070741		3938.98	-0.00323517	0	
229.2	-0.00113893		759.19	0.01148675	0.00807487	1289.19	-0.00169192	0	1819.18	0.00280633	0.00005042	2349.18	0.00450178	0	2879.18	0.01472663	0.01032692	3409.18	0.00631654		3939.18	-0.00237219	0	
229.4	-0.00104065		759.39	0.01190039	0.00807487	1289.39	-0.00159319	0	1819.38	0.00252585	0.00005076	2349.38	0.00547292	0	2879.38	0.01537513	0.01039466	3409.38	0.00489256		3939.38	-0.0029129	0	
229.6	-0.00074481		759.59	0.01192098	0.00807487	1289.59	-0.00180334	0	1819.58	0.00212153	0.0000511	2349.58	0.00526204	0	2879.58	0.01629831	0.01046235	3409.58	0.00502684		3939.58	-0.00185739	0	
229.8	-0.00046099		759.79	0.01232806	0.00807487	1289.79	-0.00195159	0	1819.78	0.00299312	0.00005144	2349.78	0.00496224	0	2879.78	0.0166054	0.01053	3409.78	0.00498991		3939.78	-0.00203066	0	
230	-0.00007282		759.99	0.01192182	0.00807487	1289.99	-0.00273098	0	1819.98	0.00375401	0.00005178	2349.98	0.00480007	0	2879.98	0.01720359	0.01059762	3409.98	0.0049987		3939.98	-0.00233952	0	
230.2	0.00103057		760.19	0.01153368	0.00807487	1290.19	-0.00215141	0	1820.18	0.00283168	0.00005213	2350.18	0.00503911	0	2880.18	0.0172291	0.01066519	3410.18	0.00450985		3940.18	-0.00235042	0	
230.4	0.00175808		760.39	0.01222223	0.00807487	1290.39	-0.00232113	0	1820.38	0.00337224	0.00005247	2350.38	0.00556218	0	2880.38	0.01755356	0.01073273	3410.38	0.00452011		3940.38	-0.00253226	0	
230.6	0.00136368		760.59	0.0125933	0.00807487	1290.59	-0.00263855	0	1820.58	0.00322214	0.00005281	2350.58	0.00473333	0	2880.58	0.01747538	0.01080023	3410.58	0.00468521		3940.58	-0.00236015	0	
230.8	0.00116029		760.79	0.01333113	0.00807487	1290.79	-0.00270566	0	1820.78	0.00322249	0.00005315	2350.78	0.00434577	0	2880.78	0.01777775	0.01086768	3410.78	0.00438154		3940.78	-0.00240818	0	
231	0.00082091		760.99	0.01440485	0.00807487	1290.99	-0.00160999	0	1820.98	0.0036216	0.00005349	2350.98	0.00476183	0	2880.98	0.01772638	0.0109351	3410.98	0.0037876		3940.98	-0.00312824	0	
231.2	0.00125619		761.19	0.01386396	0.00807487	1291.19	-0.00216713	0	1821.18	0.00287831	0.00005383	2351.18	0.00364298	0	2881.18	0.01715115	0.01100248	3411.18	0.00461742		3941.18	-0.00375144	0	
231.4	0.00086232		761.39	0.01364292	0.00807487	1291.39	-0.00253243	0	1821.38	0.00267921	0.00005418	2351.38	0.00314591	0	2881.38	0.01724422	0.01106982	3411.38	0.00547135		3941.38	-0.00292499	0	
231.6	0.00105765		761.59	0.01316791	0.00807487	1291.59	-0.00325462	0	1821.58	0.00285947	0.00005452	2351.58	0.0044716	0	2881.58	0.01639456	0.01113712	3411.58	0.00541004		3941.58	-0.00346224	0	
231.8	0.00107443		761.79	0.01305899	0.00807487	1291.79	-0.0032488	0	1821.78	0.00337057	0.00005486	2351.78	0.00418712	0	2881.78	0.01623992	0.01120438	3411.78	0.00537665		3941.78	-0.00384771	0	
232	0.00080527		761.99	0.0122474	0.00807487	1291.99	-0.00412646	0	1821.98	0.00313228	0.0000552	2351.98	0.00407724	0	2881.98	0.01556536	0.0112716	3411.98	0.00548518		3941.98	-0.00341784	0	
232.2	0.00064004		762.19	0.01085298	0.00807487	1292.19	-0.00493309	0	1822.18	0.00281046	0.00005554	2352.18	0.0037683	0	2882.18	0.01495549	0.01133878	3412.18	0.00531957		3942.18	-0.0027998	0	
232.4	0.00021361		762.39	0.0106697	0.00807487	1292.39	-0.00533308	0	1822.38	0.00355777	0.00005588	2352.38	0.00354459	0	2882.38	0.01498909	0.01140592	3412.38	0.00548901		3942.38	-0.00339834	0	
232.6	-0.00051318		762.59	0.00946748	0.00807487	1292.59	-0.00582311	0	1822.58	0.0032215	0.00005622	2352.58	0.00345606	0	2882.58	0.01617144	0.01147302	3412.58	0.00521418		3942.58	-0.00306352	0	
232.8	-0.00069879		762.79	0.00922492	0.00807487	1292.79	-0.00535522	0	1822.78	0.00322604	0.00005656	2352.78	0.00283907	0	2882.78	0.01663742	0.01154009	3412.78	0.00404115		3942.78	-0.00262438	0	
233	-0.00071489		762.99	0.00948646	0.00807487	1292.99	-0.00571258	0	1822.98	0.00359354	0.00005691	2352.98	0.0033758	0	2882.98	0.01740646	0.01160711	3412.98	0.00358596		3942.98	-0.00123971	0	
233.2	-0.00016804		763.19	0.01010581	0.00807487	1293.19	-0.00594284	0	1823.18	0.00361316	0.00005725	2353.18	0.00324223	0	2883.18	0.01777506	0.01167409	3413.18	0.00218733		3943.18	-0.00025747	0	
233.4	-0.00091714		763.39	0.01098399	0.00807487	1293.39	-0.00620098	0	1823.38	0.0024104	0.00005759	2353.38	0.00267699	0	2883.38	0.01857815	0.01174104	3413.38	0.00224608		3943.38	-0.0002532	0	
233.6	-0.00115209		763.59	0.01159951	0.00807487	1293.59	-0.0059166	0	1823.58	0.00216073	0.00005793	2353.58	0.00171845	0	2883.58	0.01900951	0.01180795	3413.58	0.0029104		3943.58	0.00019813	0	
233.8	-0.00143913		763.79	0.01196556	0.00807487	1293.79	-0.00563153	0	1823.78	0.0010629	0.00005827	2353.78	0.00180356	0	2883.78	0.01932894	0.01187481	3413.78	0.00337794		3943.78	-0.00017816	0	
234	-0.00061645		763.99	0.01217173	0.00807487	1293.99	-0.00588771	0	1823.98	0.00063304	0.00005861	2353.98	0.00159015	0	2883.98	0.02002681	0.01194164	3413.98	0.00289047		3943.98	0.0003956	0	
234.2	-0.00024397		764.19	0.01349611	0.00807487	1294.19	-0.00562157	0	1824.18	-0.00048748	0.00005895	2354.18	0.00130085	0	2884.18	0.0198592	0.01200843	3414.18	0.00195576		3944.18	0.00116665	0	
234.4	-0.00018909		764.39	0.01444911	0.00807487	1294.39	-0.00547578	0	1824.38	-0.00015034	0.00005929	2354.38	0.00137667	0	2884.38	0.02008721	0.01207518	3414.38	0.00266017		3944.38	0.00056599	0	
234.6	-0.00053529		764.59	0.01516965	0.00807487	1294.59	-0.00478818	0	1824.58	0.00020317	0.00005963	2354.58	0.00140196	0	2884.58	0.02007618	0.01214189	3414.58	0.00292799		3944.58	0.00015561	0	
234.8	0.00048365		764.79	0.01548106	0.00807487	1294.79	-0.00398831	0	1824.78	-0.00033445	0.00005997	2354.78	0.00293755	0	2884.78	0.02006005	0.01220856	3414.78	0.00253095		3944.78	-0.00093001	0	
235	0.00062993		764.99	0.01515591	0.00807487	1294.99	-0.00382059	0	1824.98	0.00070769	0.00006032	2354.98	0.00397281	0	2884.98	0.01852663	0.0122752	3414.98	0.00260616		3944.98	-0.00176122	0	
235.2	0.00118562		765.19	0.01503539	0.00807487	1295.19	-0.00399323	0	1825.18	0.00045449	0.00006066	2355.18	0.00318791	0	2885.18	0.01880771	0.01234179	3415.18	0.00349541		3945.18	-0.00260095	0	
235.4	0.00186813		765.39	0.01550065	0.00807487	1295.39	-0.00314712	0	1825.38	0.00145485	0.000061	2355.38	0.00403304	0	2885.38	0.01869724	0.01240834	3415.38	0.00422131		3945.38	-0.002432	0	
235.6	0.00295393		765.59	0.01439182	0.00807487	1295.59	-0.00338451	0	1825.58	0.00274621	0.00006134	2355.58	0.00472092	0	2885.58	0.01801075	0.01247486	3415.58	0.00430143		3945.58	-0.00360565	0	
235.8	0.00241483		765.79	0.01294099	0.00807487	1295.79	-0.00354963	0	1825.78	0.00257055	0.00006168	2355.78	0.00415985	0	2885.78	0.01782401	0.01254134	3415.78	0.00425732		3945.78	-0.00421606	0	
236	0.00242998		765.99	0.01217558	0.00807487	1295.99	-0.00302969	0	1825.98	0.00223696	0.00006202	2355.98	0.00318711	0	2885.98	0.01724288	0.01260778	3415.98	0.00482645		3945.98	-0.00402874	0	
236.2	0.00260178		766.19	0.01176081	0.00807487	1296.19	-0.00236319	0	1826.18	0.00275529	0.00006236	2356.18	0.00235234	0	2886.18	0.01788014	0.01267418	3416.18	0.00436767		3946.18	-0.00429624	0	
236.4	0.00203482		766.39	0.01179004	0.00807487	1296.39	-0.00213755	0	1826.38	0.00355834	0.0000627	2356.38	0.0020354	0	2886.38	0.01859231	0.01274054	3416.38	0.00490171		3946.38	-0.00501728	0	
236.6	0.00174037		766.59	0.0111345	0.00807487	1296.59	-0.00186426	0	1826.58	0.00375986	0.00006304	2356.58	0.00152398	0	2886.58	0.01861083	0.01280686	3416.58	0.00455966		3946.58	-0.0049471	0	
236.8	0.00211973		766.79	0.01148276	0.00807487	1296.79	-0.00154943	0	1826.78	0.00359164	0.00006338	2356.78	0.00075417	0	2886.78	0.01915301	0.01287314	3416.78	0.00396515		3946.78	-0.00507916	0	
237	0.00187992		766.99	0.01183368	0.00807487	1296.99	-0.00196803	0	1826.98	0.00383139	0.00006372	2356.98	0.00143301	0	2886.98	0.01946232	0.01293938	3416.98	0.00367075		3946.98	-0.00469847	0	
237.2	0.00099717		767.19	0.01169888	0.00807487	1297.19	-0.00194895	0	1827.18	0.0033054	0.00006406	2357.18	0.00086516	0	2887.18	0.01977303	0.01300559	3417.18	0.00296623		3947.18	-0.00501487	0	
237.4	-0.00038593		767.39	0.01188912	0.00807487	1297.39	-0.00044698	0	1827.38	0.00202176	0.0000644	2357.38	0.00080947	0	2887.38	0.02027333	0.01307176	3417.38	0.00428952		3947.38	-0.00517202	0	
237.6	-0.00176102		767.59	0.01185657	0.00807487	1297.59	-0.00064046	0	1827.58	0.00085752	0.00006474	2357.58	0.00112147	0	2887.58	0.02025204	0.01313788	3417.58	0.00325657		3947.58	-0.00391382	0	
237.8	-0.00186555		767.79	0.01126176	0.00807487	1297.79	-0.00102929	0	1827.78	0.0001547	0.00006508	2357.78	0.0011956	0	2887.78	0.02034689	0.01320397	3417.78	0.00317054		3947.78	-0.00346432	0	
238	-0.00176862		767.99	0.01141772	0.00807487	1297.99	-0.00135323	0	1827.98	0.00058407	0.00006542	2357.98	0.00081687	0	2887.98	0.02064431	0.01327002	3417.98	0.00291648		3947.98	-0.0024472	0	
238.2	-0.00225021		768.19	0.01144204	0.00807487	1298.19	-0.00130696	0	1828.18	0.00035902	0.00006576	2358.18	0.0011693	0	2888.18	0.02010082	0.01333604	3418.18	0.00388381		3948.18	-0.00290332	0	
238.4	-0.00230694		768.39	0.01102931	0.00807487	1298.39	-0.00149569	0	1828.38	0.00141304	0.0000661	2358.38	0.00182551	0	2888.38	0.02045796	0.01340201	3418.38	0.00526727		3948.38	-0.00306856	0	
238.6	-0.00215852		768.59	0.01013678	0.00807487	1298.59	-0.00216843	0	1828.58	0.00147771	0.00006644	2358.58	0.00211549	0	2888.58	0.02099006	0.01346794	3418.58	0.0051332		3948.58	-0.00331457	0	
238.8	-0.00207165		768.79	0.00913649	0.00807487	1298.79	-0.00268415	0	1828.78	0.00238302	0.00006678	2358.78	0.00226741	0	2888.78	0.02063049	0.01353384	3418.78	0.00587991		3948.78	-0.00405705	0	
239	-0.00228667		768.99	0.00891389	0.00807487	1298.99	-0.00381826	0	1828.98	0.00363921	0.00006712	2358.98	0.00202645	0	2888.98	0.02009167	0.0135997	3418.98	0.0064481		3948.98	-0.00335333	0	
239.2	-0.00217581		769.19	0.00846519	0.00807487	1299.19	-0.00293127	0	1829.18	0.00330978	0.00006746	2359.18	0.00186612	0	2889.18	0.02079655	0.01366552	3419.18	0.00677544		3949.18	-0.00325575	0	
239.4	-0.00183213		769.39	0.00887395	0.00807487	1299.39	-0.00313367	0	1829.38	0.0034097	0.0000678	2359.38	0.0014717	0	2889.38	0.02100355	0.0137313	3419.38	0.00742318		3949.38	-0.00379585	0	
239.6	-0.00277418		769.59	0.00762744	0.00807487	1299.59	-0.00365577	0	1829.58	0.0031553	0.00006814	2359.58	0.00018312	0	2889.58	0.02088047	0.01379704	3419.58	0.0078751		3949.58	-0.00381423	0	
239.8	-0.00390212		769.79	0.00716989	0.00807487	1299.79	-0.00420512	0	1829.78	0.00183363	0.00006848	2359.78	-0.00089926	0	2889.78	0.02180142	0.01386274	3419.78	0.00856071		3949.78	-0.00400188	0	
240	-0.00270561		769.99	0.00716846	0.00807487	1299.99	-0.00388242	0	1829.98	0.00194966	0.00006882	2359.98	-0.00194831	0	2889.98	0.02234922	0.01392841	3419.98	0.00837279		3949.98	-0.00344488	0	
240.2	-0.00261413		770.19	0.00783221	0.00807487	1300.19	-0.00477765	0	1830.18	0.00239164	0.00006916	2360.18	-0.00239846	0	2890.18	0.02262597	0.01399403	3420.18	0.0074944		3950.18	-0.00387576	0	
240.4	-0.0025896		770.39	0.00769405	0.00807487	1300.39	-0.00514832	0	1830.38	0.00290187	0.0000695	2360.38	-0.00232548	0	2890.38	0.02256497	0.01405962	3420.38	0.00777638		3950.38	-0.0042255	0	
240.6	-0.00265503		770.59	0.00784388	0.00807487	1300.59	-0.00496248	0	1830.58	0.00316693	0.00006984	2360.58	-0.00227738	0	2890.58	0.02258776	0.01412517	3420.58	0.00734052		3950.58	-0.00408493	0	
240.8	-0.00249257		770.79	0.00804792	0.00807487	1300.79	-0.00519657	0	1830.78	0.00345538	0.00007018	2360.78	-0.00168298	0	2890.78	0.02388556	0.01419068	3420.78	0.00694935		3950.78	-0.0038255	0	
241	-0.00302967		770.99	0.00840511	0.00807487	1300.99	-0.00470922	0	1830.98	0.00345394	0.00007052	2360.98	-0.00072777	0	2890.98	0.02511085	0.01425616	3420.98	0.00641493		3950.98	-0.00375331	0	
241.2	-0.00291988		771.19	0.00857435	0.00807487	1301.19	-0.00446343	0	1831.18	0.00305418	0.00007086	2361.18	-0.00067365	0	2891.18	0.02513365	0.01432159	3421.18	0.00573411		3951.18	-0.00344833	0	
241.4	-0.00295318		771.39	0.00917233	0.00807487	1301.39	-0.00426517	0	1831.38	0.00274024	0.0000712	2361.38	-0.00012694	0	2891.38	0.02521007	0.01438699	3421.38	0.00710347		3951.38	-0.00316516	0	
241.6	-0.00288986		771.59	0.00936338	0.00807487	1301.59	-0.00507056	0	1831.58	0.00283548	0.00007153	2361.58	0.0008034	0	2891.58	0.0253651	0.01445235	3421.58	0.00530478		3951.58	-0.0017852	0	
241.8	-0.0018888		771.79	0.00931807	0.00807487	1301.79	-0.00501186	0	1831.78	0.00295366	0.00007187	2361.78	0.00179143	0	2891.78	0.02551918	0.01451767	3421.78	0.00574486		3951.78	-0.00301972	0	
242	-0.00206024		771.99	0.00980814	0.00807487	1301.99	-0.0049002	0	1831.98	0.00292209	0.00007221	2361.98	0.00164122	0	2891.98	0.02618432	0.01458295	3421.98	0.00658778		3951.98	-0.00299123	0	
242.2	-0.00118436		772.19	0.0096912	0.00807487	1302.19	-0.00471139	0	1832.18	0.00314658	0.00007255	2362.18	0.00209666	0	2892.18	0.02537676	0.01464819	3422.18	0.00648366		3952.18	-0.00399826	0	
242.4	-0.00040754		772.39	0.00926515	0.00807487	1302.39	-0.00503419	0	1832.38	0.00287572	0.00007289	2362.38	0.00207038	0	2892.38	0.02572962	0.0147134	3422.38	0.00606867		3952.38	-0.00443561	0	
242.6	0.0000444		772.59	0.00855482	0.00807487	1302.59	-0.00500983	0	1832.58	0.00257952	0.00007323	2362.58	0.00199776	0	2892.58	0.02538696	0.01477857	3422.58	0.00610078		3952.58	-0.00552045	0	
242.8	-0.00021045		772.79	0.00908516	0.00807487	1302.79	-0.00474499	0	1832.78	0.00264041	0.00007357	2362.78	0.00227463	0	2892.78	0.02550483	0.01484369	3422.78	0.00597983		3952.78	-0.00554941	0	
243	0.00039291		772.99	0.00940356	0.00807487	1302.99	-0.00506761	0	1832.98	0.00135617	0.00007391	2362.98	0.00295808	0	2892.98	0.02612672	0.01490879	3422.98	0.00488168		3952.98	-0.00519548	0	
243.2	0.00057886		773.19	0.00888751	0.00807487	1303.19	-0.00369418	0	1833.18	0.00056127	0.00007425	2363.18	0.0033915	0	2893.18	0.02591333	0.01497384	3423.18	0.004109		3953.18	-0.00656195	0	
243.4	0.00056125		773.39	0.00959417	0.00807487	1303.39	-0.00337086	0	1833.38	0.00020708	0.00007459	2363.38	0.00203244	0	2893.38	0.02560047	0.01503885	3423.38	0.00439752		3953.38	-0.00676099	0	
243.6	0.00039877		773.59	0.00887245	0.00807487	1303.59	-0.0029331	0	1833.58	0.00099062	0.00007492	2363.58	0.00147853	0	2893.58	0.02506101	0.01510383	3423.58	0.00379275		3953.58	-0.00642964	0	
243.8	0.00141216		773.79	0.00936006	0.00807487	1303.79	-0.00355883	0	1833.78	0.00051141	0.00007526	2363.78	0.00195613	0	2893.78	0.02562692	0.01516877	3423.78	0.00338739		3953.78	-0.00665865	0	
244	0.00291824		773.99	0.00899043	0.00807487	1303.99	-0.00371097	0	1833.98	0.00125942	0.0000756	2363.98	0.00122021	0	2893.98	0.02428367	0.01523367	3423.98	0.00223313		3953.98	-0.00558728	0	
244.2	0.00214604		774.19	0.0095964	0.00807487	1304.19	-0.00456259	0	1834.18	0.00140917	0.00007594	2364.18	0.00088046	0	2894.18	0.02349596	0.01529853	3424.18	0.00132023		3954.18	-0.00509261	0	
244.4	0.00227743		774.39	0.00937956	0.00807487	1304.39	-0.0043544	0	1834.38	0.00194583	0.00007628	2364.38	0.00061558	0	2894.38	0.02355719	0.01536336	3424.38	0.00162553		3954.38	-0.00449511	0	
244.6	0.00206411		774.59	0.00970146	0.00807487	1304.59	-0.00450485	0	1834.58	0.00181559	0.00007662	2364.58	-0.00003883	0	2894.58	0.0237666	0.01542815	3424.58	0.00149958		3954.58	-0.00351866	0	
244.8	0.00183425		774.79	0.0092059	0.00807487	1304.79	-0.00400979	0	1834.78	0.00193803	0.00007696	2364.78	0.00033075	0	2894.78	0.02538592	0.0154929	3424.78	0.00145504		3954.78	-0.00311145	0	
245	0.001142		774.99	0.0098127	0.00807487	1304.99	-0.00385091	0	1834.98	0.00141271	0.0000773	2364.98	0.00004861	0	2894.98	0.0251765	0.01555761	3424.98	0.00138776		3954.98	-0.00291696	0	
245.2	0.00061471		775.19	0.00996879	0.00807487	1305.19	-0.00436534	0	1835.18	0.00200579	0.00007763	2365.18	0.00010063	0	2895.18	0.02457457	0.01562228	3425.18	0.00135981		3955.18	-0.00233757	0	
245.4	-0.00054092		775.39	0.01035064	0.00807487	1305.39	-0.00535521	0	1835.38	0.00226495	0.00007797	2365.38	0.00038669	0	2895.38	0.02489937	0.01568692	3425.38	0.00222816		3955.38	-0.00197968	0	
245.6	-0.00129394		775.59	0.00955175	0.00807487	1305.59	-0.00501906	0	1835.58	0.00237229	0.00007831	2365.58	0.00151985	0	2895.58	0.02459665	0.01575151	3425.58	0.00120843		3955.58	-0.00148355	0	
245.8	-0.00202046		775.79	0.00938448	0.00807487	1305.79	-0.00455062	0	1835.78	0.0022146	0.00007865	2365.78	0.00163106	0	2895.78	0.02449536	0.01581607	3425.78	0.00242657		3955.78	-0.00283084	0	
246	-0.00285746		775.99	0.00921067	0.00807487	1305.99	-0.00387695	0	1835.98	0.00216614	0.00007899	2365.98	0.00081182	0	2895.98	0.02496766	0.0158806	3425.98	0.0027632		3955.98	-0.00293575	0	
246.2	-0.00177088		776.19	0.00905511	0.00807487	1306.19	-0.00459189	0	1836.18	0.00212102	0.00007933	2366.18	0.0012058	0	2896.18	0.02398075	0.01594508	3426.18	0.00233259		3956.18	-0.00375317	0	
246.4	-0.00182132		776.39	0.00770496	0.00807487	1306.39	-0.00452878	0	1836.38	0.00149664	0.00007966	2366.38	0.00140466	0	2896.38	0.02446135	0.01600953	3426.38	0.00277223		3956.38	-0.00377632	0	
246.6	-0.00177892		776.59	0.0083545	0.00807487	1306.59	-0.00387563	0	1836.58	0.00170209	0.00008	2366.58	0.00082681	0	2896.58	0.02381442	0.01607394	3426.58	0.00290445		3956.58	-0.00416718	0	
246.8	-0.00225629		776.79	0.00861823	0.00807487	1306.79	-0.00418097	0	1836.78	0.00109234	0.00008034	2366.78	0.00182743	0	2896.78	0.02511921	0.01613831	3426.78	0.00239503		3956.78	-0.00536634	0	
247	-0.00116857		776.99	0.00873546	0.00807487	1306.99	-0.0044573	0	1836.98	0.00061194	0.00008068	2366.98	0.00208888	0	2896.98	0.02458804	0.01620264	3426.98	0.00217024		3956.98	-0.00579774	0	
247.2	-0.00184554		777.19	0.00867146	0.00807487	1307.19	-0.00335846	0	1837.18	0.00051711	0.00008102	2367.18	0.0027703	0	2897.18	0.02323367	0.01626694	3427.18	0.00253061		3957.18	-0.00673911	0	
247.4	-0.00166809		777.39	0.00897125	0.00807487	1307.39	-0.0033386	0	1837.38	0.00116995	0.00008135	2367.38	0.0019208	0	2897.38	0.02266696	0.0163312	3427.38	0.00389454		3957.38	-0.0064597	0	
247.6	-0.0009284		777.59	0.00925883	0.00807487	1307.59	-0.00326877	0	1837.58	0.00118317	0.00008169	2367.58	0.00269192	0	2897.58	0.02212851	0.01639542	3427.58	0.00412828		3957.58	-0.00666528	0	
247.8	-0.00020373		777.79	0.00946561	0.00807487	1307.79	-0.00299737	0	1837.78	0.00049318	0.00008203	2367.78	0.00290212	0	2897.78	0.02179292	0.0164596	3427.78	0.00469408		3957.78	-0.00553251	0	
248	-0.00044417		777.99	0.00914785	0.00807487	1307.99	-0.00276268	0	1837.98	0.00011048	0.00008237	2367.98	0.00192137	0	2897.98	0.02091097	0.01652375	3427.98	0.00524766		3957.98	-0.00514999	0	
248.2	-0.00048581		778.19	0.01018154	0.00807487	1308.19	-0.00310334	0	1838.18	0.00081925	0.00008271	2368.18	0.00093885	0	2898.18	0.0206452	0.01658785	3428.18	0.00546074		3958.18	-0.00539334	0	
248.4	0.00021949		778.39	0.010718	0.00807487	1308.39	-0.00304434	0	1838.38	0.00086978	0.00008304	2368.38	0.00069183	0	2898.38	0.02059152	0.01665192	3428.38	0.00570739		3958.38	-0.00534826	0	
248.6	-0.00074954		778.59	0.01086293	0.00807487	1308.59	-0.0035828	0	1838.58	0.00042991	0.00008338	2368.58	0.00027284	0	2898.58	0.02103331	0.01671596	3428.58	0.006215		3958.58	-0.00573017	0	
248.8	-0.0009695		778.79	0.01080844	0.00807487	1308.79	-0.00374736	0	1838.78	0.00090179	0.00008372	2368.78	0.00047326	0	2898.78	0.02182233	0.01677995	3428.78	0.00684771		3958.78	-0.00596003	0	
249	-0.00174757		778.99	0.01224791	0.00807487	1308.99	-0.0040327	0	1838.98	0.00088494	0.00008406	2368.98	-0.00037963	0	2898.98	0.02143741	0.01684391	3428.98	0.00679723		3958.98	-0.00564332	0	
249.2	-0.00176351		779.19	0.01102899	0.00807487	1309.19	-0.0044829	0	1839.18	0.00188055	0.00008439	2369.18	-0.00031133	0	2899.18	0.02203067	0.01690783	3429.18	0.00640811		3959.18	-0.00562736	0	
249.4	-0.00183147		779.39	0.01154843	0.00807487	1309.39	-0.00453979	0	1839.38	0.00283798	0.00008473	2369.38	-0.00051699	0	2899.38	0.02168428	0.01697172	3429.38	0.00716764		3959.38	-0.00578083	0	
249.6	-0.00150004		779.59	0.01180204	0.00807487	1309.59	-0.00334918	0	1839.58	0.00362457	0.00008507	2369.58	-0.00005935	0	2899.58	0.02172242	0.01703556	3429.58	0.00691672		3959.58	-0.00511467	0	
249.8	-0.00167073		779.79	0.01174919	0.00807487	1309.79	-0.00297198	0	1839.78	0.00414681	0.00008541	2369.78	-0.00048994	0	2899.78	0.02263253	0.01709937	3429.78	0.0076495		3959.78	-0.0050575	0	
250	-0.00151891		779.99	0.01144641	0.00807487	1309.99	-0.00236157	0	1839.98	0.00433171	0.00008574	2369.98	-0.00015424	0	2899.98	0.02247103	0.01716314	3429.98	0.00699454		3959.98	-0.00497255	0	
250.2	-0.00006175		780.19	0.01096636	0.00807487	1310.19	-0.00327816	0	1840.18	0.00480424	0.00008608	2370.18	-0.00029515	0	2900.18	0.02207702	0.01722688	3430.18	0.00720449		3960.18	-0.00523251	0	
250.4	-0.00054216		780.39	0.01120694	0.00807487	1310.39	-0.00247834	0	1840.38	0.00500764	0.00008642	2370.38	-0.00052745	0	2900.38	0.02276183	0.01729057	3430.38	0.00656563		3960.38	-0.0052321	0	
250.6	0.00005804		780.59	0.01208344	0.00807487	1310.59	-0.00224125	0	1840.58	0.00486611	0.00008676	2370.58	-0.00054216	0	2900.58	0.02250492	0.01735423	3430.58	0.005407		3960.58	-0.00619732	0	
250.8	0.0007582		780.79	0.01152137	0.00807487	1310.79	-0.00253272	0	1840.78	0.00383787	0.00008709	2370.78	0.00019824	0	2900.78	0.02424092	0.01741786	3430.78	0.00487719		3960.78	-0.00694598	0	
251	0.00147293		780.99	0.01172055	0.00807487	1310.99	-0.00231252	0	1840.98	0.00294649	0.00008743	2370.98	-0.00053326	0	2900.98	0.02428472	0.01748144	3430.98	0.0049983		3960.98	-0.00621986	0	
251.2	0.00032922		781.19	0.0122338	0.00807487	1311.19	-0.00176586	0	1841.18	0.00206417	0.00008777	2371.18	-0.00090845	0	2901.18	0.02511644	0.01754499	3431.18	0.00592759		3961.18	-0.00640847	0	
251.4	-0.00014171		781.39	0.01215365	0.00807487	1311.39	-0.00176428	0	1841.38	0.00197173	0.0000881	2371.38	-0.00188396	0	2901.38	0.02598103	0.0176085	3431.38	0.00590082		3961.38	-0.00586492	0	
251.6	-0.00041628		781.59	0.01202268	0.00807487	1311.59	-0.0010479	0	1841.58	0.00141367	0.00008844	2371.58	-0.00219537	0	2901.58	0.02573059	0.01767197	3431.58	0.00553184		3961.58	-0.00565636	0	
251.8	-0.00067959		781.79	0.01190984	0.00807487	1311.79	-0.00086148	0	1841.78	0.00193645	0.00008878	2371.78	-0.00250404	0	2901.78	0.02575526	0.01773541	3431.78	0.00509437		3961.78	-0.00513009	0	
252	-0.0006739		781.99	0.0123501	0.00807487	1311.99	-0.00179343	0	1841.98	0.00106074	0.00008912	2371.98	-0.00329177	0	2901.98	0.02609752	0.01779881	3431.98	0.00440553		3961.98	-0.00593367	0	
252.2	-0.00072668		782.19	0.01253758	0.00807487	1312.19	-0.00277305	0	1842.18	0.00145365	0.00008945	2372.18	-0.00333415	0	2902.18	0.02662019	0.01786217	3432.18	0.00387423		3962.18	-0.00613528	0	
252.4	-0.0009282		782.39	0.01257365	0.00807487	1312.39	-0.00378476	0	1842.38	0.00054011	0.00008979	2372.38	-0.00318212	0	2902.38	0.02768109	0.0179255	3432.38	0.00351903		3962.38	-0.0061052	0	
252.6	-0.0014468		782.59	0.01199938	0.00807487	1312.59	-0.00496248	0	1842.58	0.00055714	0.00009013	2372.58	-0.0031241	0	2902.58	0.02854014	0.01798878	3432.58	0.00422683		3962.58	-0.00715306	0	
252.8	-0.00124212		782.79	0.01215707	0.00807487	1312.79	-0.00579646	0	1842.78	0.00047458	0.00009046	2372.78	-0.00300125	0	2902.78	0.02847397	0.01805204	3432.78	0.00440899		3962.78	-0.00689066	0	
253	-0.00131241		782.99	0.01212227	0.00807487	1312.99	-0.00591969	0	1842.98	0.0000394	0.0000908	2372.98	-0.00310274	0	2902.98	0.02808559	0.01811525	3432.98	0.00413775		3962.98	-0.00589593	0	
253.2	-0.00050143		783.19	0.01127233	0.00807487	1313.19	-0.00665561	0	1843.18	0.00105677	0.00009114	2373.18	-0.00236821	0	2903.18	0.02764187	0.01817843	3433.18	0.00422493		3963.18	-0.00619622	0	
253.4	-0.00093886		783.39	0.01170978	0.00807487	1313.39	-0.00666617	0	1843.38	0.00174452	0.00009147	2373.38	-0.00157766	0	2903.38	0.02658971	0.01824157	3433.38	0.00536581		3963.38	-0.00592628	0	
253.6	-0.00097928		783.59	0.01077524	0.00807487	1313.59	-0.00649004	0	1843.58	0.00185951	0.00009181	2373.58	-0.00049988	0	2903.58	0.02607237	0.01830467	3433.58	0.00497231		3963.58	-0.00567449	0	
253.8	-0.00186985		783.79	0.00990313	0.00807487	1313.79	-0.00684641	0	1843.78	0.00228294	0.00009215	2373.78	0.00017021	0	2903.78	0.0245637	0.01836774	3433.78	0.00520737		3963.78	-0.00584795	0	
254	-0.00177444		783.99	0.00898138	0.00807487	1313.99	-0.0066079	0	1843.98	0.00388829	0.00009248	2373.98	0.00065384	0	2903.98	0.02344441	0.01843077	3433.98	0.0055029		3963.98	-0.00622789	0	
254.2	-0.00222736		784.19	0.00902768	0.00807487	1314.19	-0.00699347	0	1844.18	0.00453802	0.00009282	2374.18	0.00113228	0	2904.18	0.02238839	0.01849376	3434.18	0.00561856		3964.18	-0.00597136	0	
254.4	-0.00267046		784.39	0.00916739	0.00807487	1314.39	-0.00628742	0	1844.38	0.00458487	0.00009316	2374.38	0.00166244	0	2904.38	0.02181779	0.01855671	3434.38	0.00509942		3964.38	-0.00644306	0	
254.6	-0.00217336		784.59	0.00890751	0.00807487	1314.59	-0.00565041	0	1844.58	0.00513101	0.00009349	2374.58	0.00211534	0	2904.58	0.02097537	0.01861963	3434.58	0.00521198		3964.58	-0.00595106	0	
254.8	-0.0018068		784.79	0.00892198	0.00807487	1314.79	-0.00506878	0	1844.78	0.00503164	0.00009383	2374.78	0.00148232	0	2904.78	0.02161099	0.01868252	3434.78	0.00552918		3964.78	-0.00583064	0	
255	-0.00199528		784.99	0.00962166	0.00807487	1314.99	-0.00472509	0	1844.98	0.00406505	0.00009416	2374.98	0.00062142	0	2904.98	0.02202568	0.01874536	3434.98	0.00553658		3964.98	-0.00512601	0	
255.2	-0.00190652		785.19	0.01029692	0.00807487	1315.19	-0.0046323	0	1845.18	0.00420282	0.0000945	2375.18	-0.00000104	0	2905.18	0.02131645	0.01880817	3435.18	0.0049944		3965.18	-0.00574389	0	
255.4	-0.00213147		785.39	0.00929002	0.00807487	1315.39	-0.00434636	0	1845.38	0.00441262	0.00009484	2375.38	-0.00046019	0	2905.38	0.02142968	0.01887094	3435.38	0.00464176		3965.38	-0.0053756	0	
255.6	-0.00189811		785.59	0.00909301	0.00807487	1315.59	-0.00464956	0	1845.58	0.00417699	0.00009517	2375.58	-0.00032315	0	2905.58	0.02133434	0.01893368	3435.58	0.00468649		3965.58	-0.00534065	0	
255.8	-0.0021328		785.79	0.00896903	0.00807487	1315.79	-0.00518167	0	1845.78	0.00406717	0.00009551	2375.78	0.00010624	0	2905.78	0.02214619	0.01899637	3435.78	0.00417247		3965.78	-0.00518944	0	
256	-0.00172641		785.99	0.00885608	0.00807487	1315.99	-0.00617607	0	1845.98	0.0027268	0.00009584	2375.98	-0.00030282	0	2905.98	0.02332472	0.01905904	3435.98	0.00432674		3965.98	-0.00566114	0	
256.2	-0.0016922		786.19	0.00901448	0.00807487	1316.19	-0.00586008	0	1846.18	0.00285675	0.00009618	2376.18	-0.00036325	0	2906.18	0.02418057	0.01912166	3436.18	0.00418707		3966.18	-0.00647632	0	
256.4	-0.00126371		786.39	0.00911595	0.00807487	1316.39	-0.00579133	0	1846.38	0.00261646	0.00009652	2376.38	-0.00079138	0	2906.38	0.02540961	0.01918425	3436.38	0.0046679		3966.38	-0.00655078	0	
256.6	-0.0001249		786.59	0.0088786	0.00807487	1316.59	-0.00579145	0	1846.58	0.00226322	0.00009685	2376.58	-0.0014288	0	2906.58	0.02598668	0.0192468	3436.58	0.00530104		3966.58	-0.00758889	0	
256.8	0.00036618		786.79	0.00988616	0.00807487	1316.79	-0.00578291	0	1846.78	0.00159345	0.00009719	2376.78	-0.00175075	0	2906.78	0.02688905	0.01930932	3436.78	0.0047532		3966.78	-0.00689705	0	
257	0.00047989		786.99	0.00905674	0.00807487	1316.99	-0.00496403	0	1846.98	0.00137143	0.00009752	2376.98	-0.00163971	0	2906.98	0.02732618	0.01937179	3436.98	0.00361261		3966.98	-0.00610401	0	
257.2	0.00024166		787.19	0.0092787	0.00807487	1317.19	-0.00402893	0	1847.18	0.00145077	0.00009786	2377.18	-0.00176335	0	2907.18	0.02773185	0.01943424	3437.18	0.003402		3967.18	-0.00626654	0	
257.4	-0.00027526		787.39	0.00908345	0.00807487	1317.39	-0.00381454	0	1847.38	0.00201356	0.0000982	2377.38	-0.00138437	0	2907.38	0.0270864	0.01949664	3437.38	0.00404368		3967.38	-0.0064649	0	
257.6	-0.00024868		787.59	0.00907831	0.00807487	1317.59	-0.00358351	0	1847.58	0.00232287	0.00009853	2377.58	-0.00172137	0	2907.58	0.02686068	0.01955901	3437.58	0.00372108		3967.58	-0.00679395	0	
257.8	-0.0005783		787.79	0.01044526	0.00807487	1317.79	-0.00271527	0	1847.78	0.00253159	0.00009887	2377.78	-0.00247426	0	2907.78	0.02677255	0.01962134	3437.78	0.00403057		3967.78	-0.00645984	0	
258	-0.00091156		787.99	0.01047352	0.00807487	1317.99	-0.00113273	0	1847.98	0.00277386	0.0000992	2377.98	-0.00281347	0	2907.98	0.02695907	0.01968364	3437.98	0.00443935		3967.98	-0.00566151	0	
258.2	-0.00044311		788.19	0.011137	0.00807487	1318.19	-0.0007295	0	1848.18	0.00243745	0.00009954	2378.18	-0.00179811	0	2908.18	0.02598251	0.0197459	3438.18	0.00401424		3968.18	-0.00483619	0	
258.4	-0.00016975		788.39	0.01135688	0.00807487	1318.39	0.00018887	0	1848.38	0.00207282	0.00009987	2378.38	-0.00146315	0	2908.38	0.02550644	0.01980812	3438.38	0.0043741		3968.38	-0.00444955	0	
258.6	0.00045562		788.59	0.01216438	0.00807487	1318.59	0.00065859	0	1848.58	0.00152023	0.00010021	2378.58	-0.00068083	0	2908.58	0.02528523	0.01987031	3438.58	0.00511793		3968.58	-0.00382607	0	
258.8	0.00119151		788.79	0.01266118	0.00807487	1318.79	0.00046856	0	1848.78	0.00080275	0.00010055	2378.78	-0.00066608	0	2908.78	0.02572697	0.01993246	3438.78	0.00470297		3968.78	-0.00430459	0	
259	0.00143953		788.99	0.01246717	0.00807487	1318.99	0.00034308	0	1848.98	-0.00076054	0.00010088	2378.98	-0.00017224	0	2908.98	0.02550479	0.01999457	3438.98	0.00499203		3968.98	-0.00406903	0	
259.2	0.00206239		789.19	0.01272123	0.00807487	1319.19	0.00002302	0	1849.18	-0.0007951	0.00010122	2379.18	0.00036978	0	2909.18	0.02407404	0.02005665	3439.18	0.00544751		3969.18	-0.00423607	0	
259.4	0.00177479		789.39	0.01225949	0.00807487	1319.39	-0.0006494	0	1849.38	-0.00112151	0.00010155	2379.38	0.0013553	0	2909.38	0.02489929	0.02011869	3439.38	0.00562214		3969.38	-0.00296462	0	
259.6	0.00123515		789.59	0.01154112	0.00807487	1319.59	-0.00105537	0	1849.58	-0.0025049	0.00010189	2379.58	0.00221338	0	2909.58	0.02527848	0.0201807	3439.58	0.00617078		3969.58	-0.00282157	0	
259.8	0.00120353		789.79	0.01149965	0.00807487	1319.79	-0.00166351	0	1849.78	-0.00228556	0.00010222	2379.78	0.00260074	0	2909.78	0.02536601	0.02024267	3439.78	0.00632024		3969.78	-0.00294236	0	
260	0.00102786		789.99	0.01098147	0.00807487	1319.99	-0.00245261	0	1849.98	-0.00296973	0.00010256	2379.98	0.00142573	0	2909.98	0.02511851	0.0203046	3439.98	0.00703878		3969.98	-0.00306534	0	
260.2	0.00061768		790.19	0.0105099	0.00807487	1320.19	-0.00276939	0	1850.18	-0.00228768	0.00010289	2380.18	0.00160776	0	2910.18	0.02600255	0.02036649	3440.18	0.00721447		3970.18	-0.00309632	0	
260.4	0.00022326		790.39	0.0094093	0.00807487	1320.39	-0.00328653	0	1850.38	-0.00151663	0.00010323	2380.38	0.00173383	0	2910.38	0.02712584	0.02042835	3440.38	0.00813118		3970.38	-0.00267611	0	
260.6	0.00006623		790.59	0.00874198	0.00807487	1320.59	-0.00276707	0	1850.58	-0.00141965	0.00010356	2380.58	0.00252217	0	2910.58	0.02723363	0.02049018	3440.58	0.00746858		3970.58	-0.00259336	0	
260.8	-0.00044276		790.79	0.0084679	0.00807487	1320.79	-0.00242223	0	1850.78	-0.00046842	0.0001039	2380.78	0.00311378	0	2910.78	0.02780152	0.02055197	3440.78	0.00738821		3970.78	-0.00171467	0	
261	-0.00134034		790.99	0.00731626	0.00807487	1320.99	-0.00225422	0	1850.98	0.00092849	0.00010423	2380.98	0.00388221	0	2910.98	0.02729633	0.02061372	3440.98	0.00667981		3970.98	-0.00182403	0	
261.2	-0.00160069		791.19	0.00760066	0.00807487	1321.19	-0.00293069	0	1851.18	0.00177573	0.00010457	2381.18	0.00266813	0	2911.18	0.02674443	0.02067543	3441.18	0.00650509		3971.18	-0.00242387	0	
261.4	-0.00108324		791.39	0.00701414	0.00807487	1321.39	-0.00358342	0	1851.38	0.00280786	0.0001049	2381.38	0.00193747	0	2911.38	0.02685606	0.02073711	3441.38	0.00585957		3971.38	-0.00313564	0	
261.6	-0.00094854		791.59	0.00740814	0.00807487	1321.59	-0.00345443	0	1851.58	0.00302457	0.00010524	2381.58	0.00116537	0	2911.58	0.02639613	0.02079875	3441.58	0.00602518		3971.58	-0.00320318	0	
261.8	-0.00087684		791.79	0.00781466	0.00807487	1321.79	-0.00342512	0	1851.78	0.00328179	0.00010557	2381.78	0.00113537	0	2911.78	0.02629452	0.02086036	3441.78	0.00560507		3971.78	-0.0033572	0	
262	-0.00097781		791.99	0.0076322	0.00807487	1321.99	-0.00328806	0	1851.98	0.00400438	0.00010591	2381.98	0.00077652	0	2911.98	0.02587767	0.02092193	3441.98	0.00486967		3971.98	-0.00350017	0	
262.2	-0.00028887		792.19	0.00763937	0.00807487	1322.19	-0.00404137	0	1852.18	0.00470393	0.00010624	2382.18	0.00165437	0	2912.18	0.02580844	0.02098347	3442.18	0.00440528		3972.18	-0.00378027	0	
262.4	-0.00030306		792.39	0.00811722	0.00807487	1322.39	-0.00375415	0	1852.38	0.00514412	0.00010658	2382.38	0.00211031	0	2912.38	0.02558319	0.02104497	3442.38	0.0046917		3972.38	-0.00376969	0	
262.6	0.00076154		792.59	0.00962781	0.00807487	1322.59	-0.00332062	0	1852.58	0.00445381	0.00010691	2382.58	0.0024087	0	2912.58	0.02649802	0.02110643	3442.58	0.00507175		3972.58	-0.00399457	0	
262.8	0.00095687		792.79	0.01038095	0.00807487	1322.79	-0.00377667	0	1852.78	0.00500591	0.00010724	2382.78	0.0013089	0	2912.78	0.02620142	0.02116786	3442.78	0.00455029		3972.78	-0.00404294	0	
263	0.00111709		792.99	0.01028976	0.00807487	1322.99	-0.00373891	0	1852.98	0.00435368	0.00010758	2382.98	0.0007738	0	2912.98	0.02612611	0.02122925	3442.98	0.00439661		3972.98	-0.00346387	0	
263.2	0.00114213		793.19	0.01164901	0.00807487	1323.19	-0.00443045	0	1853.18	0.00474362	0.00010791	2383.18	0.0006042	0	2913.18	0.02600986	0.0212906	3443.18	0.0040706		3973.18	-0.00267713	0	
263.4	0.00121457		793.39	0.01254264	0.00807487	1323.39	-0.00451661	0	1853.38	0.00442487	0.00010825	2383.38	0.00092236	0	2913.38	0.02706013	0.02135192	3443.38	0.00386175		3973.38	-0.0027218	0	
263.6	0.00095981		793.59	0.01272765	0.00807487	1323.59	-0.00450405	0	1853.58	0.0031533	0.00010858	2383.58	0.00055158	0	2913.58	0.02774966	0.02141321	3443.58	0.005166		3973.58	-0.0025912	0	
263.8	-0.00022836		793.79	0.01369432	0.00807487	1323.79	-0.00555699	0	1853.78	0.00318409	0.00010892	2383.78	0.00023997	0	2913.78	0.02817333	0.02147445	3443.78	0.0047662		3973.78	-0.00240565	0	
264	-0.0007114		793.99	0.01371243	0.00807487	1323.99	-0.00610142	0	1853.98	0.00276405	0.00010925	2383.98	-0.00026124	0	2913.98	0.02940189	0.02153567	3443.98	0.00548215		3973.98	-0.00217732	0	
264.2	-0.00115869		794.19	0.01426902	0.00807487	1324.19	-0.00668105	0	1854.18	0.00270451	0.00010959	2384.18	-0.00014469	0	2914.18	0.02984608	0.02159684	3444.18	0.00514538		3974.18	-0.00157672	0	
264.4	-0.00196711		794.39	0.01432912	0.00807487	1324.39	-0.0066492	0	1854.38	0.00222293	0.00010992	2384.38	-0.00034241	0	2914.38	0.02979838	0.02165798	3444.38	0.00485671		3974.38	-0.00154594	0	
264.6	-0.0026965		794.59	0.01472321	0.00807487	1324.59	-0.00635117	0	1854.58	0.00177549	0.00011025	2384.58	0.00022434	0	2914.58	0.02898034	0.02171909	3444.58	0.00401384		3974.58	-0.00114721	0	
264.8	-0.00296026		794.79	0.01463514	0.00807487	1324.79	-0.00701328	0	1854.78	0.00153313	0.00011059	2384.78	-0.00060006	0	2914.78	0.02864496	0.02178015	3444.78	0.00391939		3974.78	-0.0010289	0	
265	-0.00312281		794.99	0.01407471	0.00807487	1324.99	-0.00860365	0	1854.98	0.00183271	0.00011092	2384.98	-0.00029687	0	2914.98	0.02848561	0.02184119	3444.98	0.00289208		3974.98	-0.00083877	0	
265.2	-0.00364405		795.19	0.01345123	0.00807487	1325.19	-0.00912933	0	1855.18	0.00159536	0.00011126	2385.18	-0.00159125	0	2915.18	0.02771993	0.02190219	3445.18	0.00238505		3975.18	-0.00141682	0	
265.4	-0.00299092		795.39	0.01214026	0.00807487	1325.39	-0.00847941	0	1855.38	0.00166115	0.00011159	2385.38	-0.00186932	0	2915.38	0.026843	0.02196315	3445.38	0.00225647		3975.38	-0.00108785	0	
265.6	-0.00347093		795.59	0.01141035	0.00807487	1325.59	-0.00887917	0	1855.58	0.00141817	0.00011192	2385.58	-0.00137648	0	2915.58	0.02562335	0.02202407	3445.58	0.00284392		3975.58	-0.00105991	0	
265.8	-0.00362707		795.79	0.01130393	0.00807487	1325.79	-0.00792396	0	1855.78	0.00160844	0.00011226	2385.78	-0.00140845	0	2915.78	0.02564407	0.02208496	3445.78	0.0019222		3975.78	-0.00069531	0	
266	-0.00302533		795.99	0.01111896	0.00807487	1325.99	-0.00668021	0	1855.98	0.00131428	0.00011259	2385.98	-0.00153748	0	2915.98	0.02544791	0.02214582	3445.98	0.00285248		3975.98	-0.00126243	0	
266.2	-0.00262752		796.19	0.01099317	0.00807487	1326.19	-0.0060993	0	1856.18	0.00117078	0.00011293	2386.18	-0.00094261	0	2916.18	0.02599967	0.02220664	3446.18	0.00371338		3976.18	-0.00125424	0	
266.4	-0.00242071		796.39	0.01075132	0.00807487	1326.39	-0.00488741	0	1856.38	0.00189938	0.00011326	2386.38	-0.00108881	0	2916.38	0.02595109	0.02226742	3446.38	0.00417552		3976.38	-0.00109247	0	
266.6	-0.00219099		796.59	0.01135738	0.00807487	1326.59	-0.00409281	0	1856.58	0.00163507	0.00011359	2386.58	-0.00064391	0	2916.58	0.02612799	0.02232817	3446.58	0.00512501		3976.58	-0.00132711	0	
266.8	-0.00172769		796.79	0.01113094	0.00807487	1326.79	-0.00410833	0	1856.78	0.00258949	0.00011393	2386.78	-0.00124569	0	2916.78	0.02615762	0.02238888	3446.78	0.00562104		3976.78	-0.00168371	0	
267	-0.0008783		796.99	0.01074617	0.00807487	1326.99	-0.00336051	0	1856.98	0.00269924	0.00011426	2386.98	-0.00069662	0	2916.98	0.02678234	0.02244956	3446.98	0.00614808		3976.98	-0.00208611	0	
267.2	-0.00027783		797.19	0.01102509	0.00807487	1327.19	-0.00313267	0	1857.18	0.00328599	0.00011459	2387.18	0.00025971	0	2917.18	0.02713505	0.0225102	3447.18	0.0076562		3977.18	-0.00290945	0	
267.4	0.00060874		797.39	0.01161284	0.00807487	1327.39	-0.00335342	0	1857.38	0.00310439	0.00011493	2387.38	0.00076946	0	2917.38	0.0281482	0.0225708	3447.38	0.00875323		3977.38	-0.00446706	0	
267.6	0.00067704		797.59	0.01173978	0.00807487	1327.59	-0.00293875	0	1857.58	0.00247996	0.00011526	2387.58	0.00033203	0	2917.58	0.02878614	0.02263137	3447.58	0.01020708		3977.58	-0.00507041	0	
267.8	0.00013216		797.79	0.01153343	0.00807487	1327.79	-0.00329154	0	1857.78	0.00299842	0.00011559	2387.78	0.00009028	0	2917.78	0.02938091	0.02269191	3447.78	0.01056318		3977.78	-0.00607882	0	
268	0.00080522		797.99	0.01159075	0.00807487	1327.99	-0.00344226	0	1857.98	0.00381834	0.00011593	2387.98	-0.00022695	0	2917.98	0.02948842	0.02275241	3447.98	0.0107677		3977.98	-0.00651224	0	
268.2	0.00106608		798.19	0.0120015	0.00807487	1328.19	-0.00354915	0	1858.18	0.00375668	0.00011626	2388.18	-0.00164034	0	2918.18	0.02953359	0.02281287	3448.18	0.00938238		3978.18	-0.00733363	0	
268.4	0.00008148		798.39	0.01196185	0.00807487	1328.39	-0.00381783	0	1858.38	0.00344575	0.0001166	2388.38	-0.00204459	0	2918.38	0.03001638	0.0228733	3448.38	0.00869993		3978.38	-0.00753538	0	
268.6	-0.00014924		798.59	0.01120054	0.00807487	1328.59	-0.00377141	0	1858.58	0.00329943	0.00011693	2388.58	-0.00121304	0	2918.58	0.02967043	0.02293369	3448.58	0.00799452		3978.58	-0.0077078	0	
268.8	-0.00043265		798.79	0.01044764	0.00807487	1328.79	-0.00440614	0	1858.78	0.00314263	0.00011726	2388.78	-0.00120771	0	2918.78	0.02910817	0.02299405	3448.78	0.00739135		3978.78	-0.00808191	0	
269	-0.00028163		798.99	0.0097072	0.00807487	1328.99	-0.00528258	0	1858.98	0.00317602	0.00011759	2388.98	-0.00187224	0	2918.98	0.02848852	0.02305438	3448.98	0.00656894		3978.98	-0.00844241	0	
269.2	-0.00115088		799.19	0.00841058	0.00807487	1329.19	-0.00462873	0	1859.18	0.00324574	0.00011793	2389.18	-0.00269911	0	2919.18	0.02771516	0.02311466	3449.18	0.00592776		3979.18	-0.00895758	0	
269.4	0.0007746		799.39	0.00730012	0.00807487	1329.39	-0.00481191	0	1859.38	0.00371617	0.00011826	2389.38	-0.00292915	0	2919.38	0.02710943	0.02317492	3449.38	0.00512397		3979.38	-0.00801537	0	
269.6	0.00083007		799.59	0.00754233	0.00807487	1329.59	-0.00490865	0	1859.58	0.00310344	0.00011859	2389.58	-0.00281679	0	2919.58	0.02739069	0.02323513	3449.58	0.00367599		3979.58	-0.00745908	0	
269.8	0.00119756		799.79	0.00821124	0.00807487	1329.79	-0.0047987	0	1859.78	0.002862	0.00011893	2389.78	-0.00361252	0	2919.78	0.02806335	0.02329531	3449.78	0.0026572		3979.78	-0.00792523	0	
270	0.00123624		799.99	0.00802584	0.00807487	1329.99	-0.00544495	0	1859.98	0.0027262	0.00011926	2389.98	-0.00347274	0	2919.98	0.02830558	0.02335546	3449.98	0.00296241		3979.98	-0.00822946	0	
270.2	0.00102365		800.19	0.00791271	0.00807487	1330.19	-0.00547699	0	1860.18	0.00346407	0.00011959	2390.18	-0.00359284	0	2920.18	0.0294001	0.02341557	3450.18	0.00245473		3980.18	-0.00754004	0	
270.4	0.00080229		800.39	0.00800912	0.00807487	1330.39	-0.00568961	0	1860.38	0.00290575	0.00011993	2390.38	-0.0028466	0	2920.38	0.02884612	0.02347565	3450.38	0.00200471		3980.38	-0.00736105	0	
270.6	0.00018665		800.59	0.00850879	0.00807487	1330.59	-0.00559823	0	1860.58	0.00214649	0.00012026	2390.58	-0.00186511	0	2920.58	0.02904952	0.02353569	3450.58	0.00213031		3980.58	-0.00725576	0	
270.8	0.00119023		800.79	0.00944717	0.00807487	1330.79	-0.00537094	0	1860.78	0.00200569	0.00012059	2390.78	-0.00193229	0	2920.78	0.03020878	0.02359569	3450.78	0.00195347		3980.78	-0.00661978	0	
271	0.00065626		800.99	0.00985184	0.00807487	1330.99	-0.00531715	0	1860.98	0.00168401	0.00012092	2390.98	-0.00160754	0	2920.98	0.03087643	0.02365567	3450.98	0.00167688		3980.98	-0.00646731	0	
271.2	0.00104215		801.19	0.00966512	0.00807487	1331.19	-0.00579602	0	1861.18	0.00087708	0.00012126	2391.18	-0.00128638	0	2921.18	0.0314123	0.0237156	3451.18	0.00241794		3981.18	-0.00584967	0	
271.4	0.0006479		801.39	0.01046209	0.00807487	1331.39	-0.00569934	0	1861.38	0.00079563	0.00012159	2391.38	-0.00084623	0	2921.38	0.03161399	0.0237755	3451.38	0.00276334		3981.38	-0.00544382	0	
271.6	0.00097505		801.59	0.01027421	0.00807487	1331.59	-0.00423182	0	1861.58	0.00085878	0.00012192	2391.58	-0.00090186	0	2921.58	0.03072336	0.02383537	3451.58	0.00364608		3981.58	-0.00468372	0	
271.8	0.00050449		801.79	0.00981557	0.00807487	1331.79	-0.00444423	0	1861.78	0.00175249	0.00012226	2391.78	-0.00120425	0	2921.78	0.03113172	0.0238952	3451.78	0.00375441		3981.78	-0.00424298	0	
272	0.00053001		801.99	0.00981275	0.00807487	1331.99	-0.00414775	0	1861.98	0.00179466	0.00012259	2391.98	-0.00094056	0	2921.98	0.03055392	0.02395499	3451.98	0.00326389		3981.98	-0.00387679	0	
272.2	0.00054793		802.19	0.01038498	0.00807487	1332.19	-0.00417395	0	1862.18	0.00133435	0.00012292	2392.18	-0.00125134	0	2922.18	0.03090505	0.02401475	3452.18	0.00337245		3982.18	-0.00369829	0	
272.4	0.00053306		802.39	0.00954318	0.00807487	1332.39	-0.00355504	0	1862.38	0.00175489	0.00012325	2392.38	-0.00058528	0	2922.38	0.02996203	0.02407448	3452.38	0.00425416		3982.38	-0.00307657	0	
272.6	0.001215		802.59	0.00848795	0.00807487	1332.59	-0.00347788	0	1862.58	0.0022935	0.00012359	2392.58	0.00065114	0	2922.58	0.02963284	0.02413417	3452.58	0.00446089		3982.58	-0.00335889	0	
272.8	0.00201305		802.79	0.00817777	0.00807487	1332.79	-0.00307438	0	1862.78	0.00270449	0.00012392	2392.78	0.00034565	0	2922.78	0.02878921	0.02419383	3452.78	0.00468709		3982.78	-0.00268127	0	
273	0.00336652		802.99	0.00853342	0.00807487	1332.99	-0.00303924	0	1862.98	0.00356896	0.00012425	2392.98	-0.00047834	0	2922.98	0.02775567	0.02425345	3452.98	0.00474525		3982.98	-0.00191526	0	
273.2	0.00371088		803.19	0.00832103	0.00807487	1333.19	-0.00293397	0	1863.18	0.00405213	0.00012458	2393.18	0.00028856	0	2923.18	0.02831238	0.02431303	3453.18	0.00548676		3983.18	-0.00202305	0	
273.4	0.00468299		803.39	0.0085099	0.00807487	1333.39	-0.00437163	0	1863.38	0.00416246	0.00012491	2393.38	0.00104324	0	2923.38	0.02866201	0.02437258	3453.38	0.00559306		3983.38	-0.00233246	0	
273.6	0.00423238		803.59	0.00924585	0.00807487	1333.59	-0.00512546	0	1863.58	0.00304191	0.00012525	2393.58	0.00090137	0	2923.58	0.02873679	0.0244321	3453.58	0.00515036		3983.58	-0.00287636	0	
273.8	0.00361568		803.79	0.00956194	0.00807487	1333.79	-0.00681238	0	1863.78	0.0029682	0.00012558	2393.78	0.00069057	0	2923.78	0.02844426	0.02449158	3453.78	0.00581647		3983.78	-0.00449499	0	
274	0.00333698		803.99	0.0093539	0.00807487	1333.99	-0.00625448	0	1863.98	0.00255616	0.00012591	2393.98	0.0007972	0	2923.98	0.02862882	0.02455103	3453.98	0.00753737		3983.98	-0.0039204	0	
274.2	0.00336217		804.19	0.00929964	0.00807487	1334.19	-0.00668566	0	1864.18	0.00184925	0.00012624	2394.18	0.00048317	0	2924.18	0.02899605	0.02461044	3454.18	0.0083607		3984.18	-0.00414801	0	
274.4	0.00228689		804.39	0.00929301	0.00807487	1334.39	-0.00733773	0	1864.38	0.00012702	0.00012658	2394.38	0.00128623	0	2924.38	0.0288093	0.02466982	3454.38	0.00780665		3984.38	-0.0043367	0	
274.6	0.00219682		804.59	0.00852508	0.00807487	1334.59	-0.00722432	0	1864.58	-0.00036612	0.00012691	2394.58	0.00081677	0	2924.58	0.03048473	0.02472916	3454.58	0.0071576		3984.58	-0.00399286	0	
274.8	0.00198615		804.79	0.00835613	0.00807487	1334.79	-0.00718418	0	1864.78	-0.00040274	0.00012724	2394.78	0.00085802	0	2924.78	0.03098562	0.02478847	3454.78	0.00745153		3984.78	-0.0035106	0	
275	0.00074528		804.99	0.00825036	0.00807487	1334.99	-0.00693604	0	1864.98	-0.00104317	0.00012757	2394.98	0.00092264	0	2924.98	0.03094797	0.02484774	3454.98	0.00730918		3984.98	-0.00404706	0	
275.2	0.00141947		805.19	0.00762344	0.00807487	1335.19	-0.00655698	0	1865.18	-0.00144915	0.0001279	2395.18	0.00076209	0	2925.18	0.03063754	0.02490698	3455.18	0.00832949		3985.18	-0.00382296	0	
275.4	0.00128754		805.39	0.00749664	0.00807487	1335.39	-0.00570594	0	1865.38	-0.0010692	0.00012823	2395.38	0.00008395	0	2925.38	0.03012677	0.02496618	3455.38	0.00849868		3985.38	-0.00335447	0	
275.6	0.00182633		805.59	0.0065718	0.00807487	1335.59	-0.00531151	0	1865.58	-0.00050277	0.00012857	2395.58	-0.00078524	0	2925.58	0.02997862	0.02502535	3455.58	0.0088898		3985.58	-0.00338767	0	
275.8	0.00115715		805.79	0.00624702	0.00807487	1335.79	-0.00558907	0	1865.78	-0.00039495	0.0001289	2395.78	-0.00148558	0	2925.78	0.03105557	0.02508448	3455.78	0.00891643		3985.78	-0.00266447	0	
276	0.0014822		805.99	0.00549293	0.00807487	1335.99	-0.00563309	0	1865.98	-0.00018455	0.00012923	2395.98	-0.00199946	0	2925.98	0.0307088	0.02514358	3455.98	0.00942967		3985.98	-0.00291319	0	
276.2	0.00118259		806.19	0.00603291	0.00807487	1336.19	-0.00506887	0	1866.18	0.00049748	0.00012956	2396.18	-0.00238468	0	2926.18	0.03062879	0.02520265	3456.18	0.00958708		3986.18	-0.00332665	0	
276.4	0.00214295		806.39	0.005371	0.00807487	1336.39	-0.00420539	0	1866.38	0.00237507	0.00012989	2396.38	-0.00170995	0	2926.38	0.03104471	0.02526168	3456.38	0.00930022		3986.38	-0.00337933	0	
276.6	0.00270124		806.59	0.0053022	0.00807487	1336.59	-0.00512692	0	1866.58	0.00371258	0.00013022	2396.58	-0.00211158	0	2926.58	0.03208532	0.02532068	3456.58	0.00850387		3986.58	-0.00345534	0	
276.8	0.0027647		806.79	0.0060836	0.00807487	1336.79	-0.00463712	0	1866.78	0.00481973	0.00013056	2396.78	-0.00318395	0	2926.78	0.03211177	0.02537964	3456.78	0.00807223		3986.78	-0.00307619	0	
277	0.00197259		806.99	0.00717335	0.00807487	1336.99	-0.00521661	0	1866.98	0.00585448	0.00013089	2396.98	-0.00359976	0	2926.98	0.03212222	0.02543856	3456.98	0.00749616		3986.98	-0.00419481	0	
277.2	0.00139705		807.19	0.00735462	0.00807487	1337.19	-0.00582238	0	1867.18	0.00588931	0.00013122	2397.18	-0.00303305	0	2927.18	0.03311974	0.02549746	3457.18	0.00705961		3987.18	-0.004592	0	
277.4	0.0010323		807.39	0.00818171	0.00807487	1337.39	-0.00649541	0	1867.38	0.00627488	0.00013155	2397.38	-0.00321092	0	2927.38	0.03352129	0.02555632	3457.38	0.00623531		3987.38	-0.00504716	0	
277.6	0.00038859		807.59	0.00894854	0.00807487	1337.59	-0.00708402	0	1867.58	0.00633608	0.00013188	2397.58	-0.00387721	0	2927.58	0.03297839	0.02561514	3457.58	0.00486212		3987.58	-0.00492118	0	
277.8	-0.00031897		807.79	0.00960957	0.00807487	1337.79	-0.00703919	0	1867.78	0.00648434	0.00013221	2397.78	-0.00411462	0	2927.78	0.03356551	0.02567393	3457.78	0.00521367		3987.78	-0.00540891	0	
278	-0.00019512		807.99	0.00916195	0.00807487	1337.99	-0.00628005	0	1867.98	0.00690378	0.00013254	2397.98	-0.00299305	0	2927.98	0.03435638	0.02573268	3457.98	0.00524615		3987.98	-0.00487292	0	
278.2	-0.00046824		808.19	0.0093307	0.00807487	1338.19	-0.0067677	0	1868.18	0.00706082	0.00013288	2398.18	-0.00219047	0	2928.18	0.0342094	0.0257914	3458.18	0.00493888		3988.18	-0.00441809	0	
278.4	-0.00137633		808.39	0.0092318	0.00807487	1338.39	-0.00672228	0	1868.38	0.00630262	0.00013321	2398.38	-0.00134588	0	2928.38	0.03498018	0.02585009	3458.38	0.00405043		3988.38	-0.00439162	0	
278.6	-0.00074912		808.59	0.00934003	0.00807487	1338.59	-0.0062435	0	1868.58	0.00614939	0.00013354	2398.58	-0.00135772	0	2928.58	0.03508429	0.02590874	3458.58	0.00429425		3988.58	-0.00494319	0	
278.8	-0.00106045		808.79	0.00980198	0.00807487	1338.79	-0.00565487	0	1868.78	0.00563468	0.00013387	2398.78	-0.00023156	0	2928.78	0.03390504	0.02596736	3458.78	0.00553399		3988.78	-0.00481062	0	
279	-0.00136743		808.99	0.00968544	0.00807487	1338.99	-0.00425666	0	1868.98	0.00538825	0.0001342	2398.98	0.00071726	0	2928.98	0.03348474	0.02602594	3458.98	0.00538293		3988.98	-0.00374356	0	
279.2	-0.00109561		809.19	0.00946079	0.00807487	1339.19	-0.0035172	0	1869.18	0.00488625	0.00013453	2399.18	0.00056058	0	2929.18	0.03286871	0.02608449	3459.18	0.00663857		3989.18	-0.00267597	0	
279.4	-0.00064405		809.39	0.00877439	0.00807487	1339.39	-0.00271024	0	1869.38	0.00421844	0.00013486	2399.38	0.00017466	0	2929.38	0.03213753	0.02614301	3459.38	0.00763705		3989.38	-0.00208819	0	
279.6	-0.00041927		809.59	0.00797964	0.00807487	1339.59	-0.0020777	0	1869.58	0.0040634	0.00013519	2399.58	0.00059798	0	2929.58	0.03214422	0.02620149	3459.58	0.00825765		3989.58	-0.00225747	0	
279.8	0.00013672		809.79	0.00802935	0.00807487	1339.79	-0.00166239	0	1869.78	0.00344794	0.00013552	2399.78	0.00125798	0	2929.78	0.03112035	0.02625993	3459.78	0.00775172		3989.78	-0.0021624	0	
280	0.00061995		809.99	0.00751593	0.00807487	1339.99	-0.00113338	0	1869.98	0.00308522	0.00013585	2399.98	0.0010677	0	2929.98	0.0305036	0.02631834	3459.98	0.00764081		3989.98	-0.00285003	0	
280.2	0.00043284		810.19	0.0073777	0.00807487	1340.19	-0.00052101	0	1870.18	0.00317291	0.00013618	2400.18	0.00232451	0	2930.18	0.02990807	0.02637672	3460.18	0.00699107		3990.18	-0.0029253	0	
280.4	0.00058813		810.39	0.00656571	0.00807487	1340.39	-0.00095705	0	1870.38	0.00310755	0.00013652	2400.38	0.00220057	0	2930.38	0.03004626	0.02643507	3460.38	0.00715887		3990.38	-0.00348083	0	
280.6	0.0004013		810.59	0.00594263	0.00807487	1340.59	-0.00203257	0	1870.58	0.00327153	0.00013685	2400.58	0.00083421	0	2930.58	0.0300462	0.02649338	3460.58	0.00619684		3990.58	-0.00365988	0	
280.8	-0.00045629		810.79	0.00663766	0.00807487	1340.79	-0.00196887	0	1870.78	0.00268765	0.00013718	2400.78	-0.00016343	0	2930.78	0.03031894	0.02655165	3460.78	0.00595402		3990.78	-0.00340073	0	
281	-0.00033525		810.99	0.0066152	0.00807487	1340.99	-0.00244193	0	1870.98	0.0024	0.00013751	2400.98	-0.00036867	0	2930.98	0.0310283	0.02660989	3460.98	0.00546161		3990.98	-0.0034053	0	
281.2	-0.00021855		811.19	0.00680097	0.00807487	1341.19	-0.00227094	0	1871.18	0.00237642	0.00013784	2401.18	-0.00078658	0	2931.18	0.03182438	0.0266681	3461.18	0.00490032		3991.18	-0.00313818	0	
281.4	-0.00085493		811.39	0.00678686	0.00807487	1341.39	-0.00291649	0	1871.38	0.00276494	0.00013817	2401.38	-0.00160404	0	2931.38	0.03266427	0.02672627	3461.38	0.00455492		3991.38	-0.00390259	0	
281.6	-0.00137511		811.59	0.00622762	0.00807487	1341.59	-0.0033704	0	1871.58	0.00277914	0.0001385	2401.58	-0.00195037	0	2931.58	0.03275006	0.02678441	3461.58	0.00440378		3991.58	-0.00392291	0	
281.8	-0.00205649		811.79	0.00614654	0.00807487	1341.79	-0.00339664	0	1871.78	0.00267642	0.00013883	2401.78	-0.00252784	0	2931.78	0.03317845	0.02684252	3461.78	0.004841		3991.78	-0.00435256	0	
282	-0.00105655		811.99	0.00591567	0.00807487	1341.99	-0.00396582	0	1871.98	0.00342387	0.00013916	2401.98	-0.00175611	0	2931.98	0.0330211	0.02690059	3461.98	0.00487793		3991.98	-0.00479656	0	
282.2	-0.00072406		812.19	0.00587096	0.00807487	1342.19	-0.00417911	0	1872.18	0.00295834	0.00013949	2402.18	-0.00207416	0	2932.18	0.03316112	0.02695863	3462.18	0.00559579		3992.18	-0.00529093	0	
282.4	-0.00043761		812.39	0.00525562	0.00807487	1342.39	-0.00486756	0	1872.38	0.00295003	0.00013982	2402.38	-0.00276075	0	2932.38	0.03390378	0.02701663	3462.38	0.00522388		3992.38	-0.00659574	0	
282.6	0.00035735		812.59	0.00641048	0.00807487	1342.59	-0.00481443	0	1872.58	0.00398484	0.00014015	2402.58	-0.00239314	0	2932.58	0.03341697	0.0270746	3462.58	0.00491458		3992.58	-0.00729569	0	
282.8	0.00088558		812.79	0.00630566	0.00807487	1342.79	-0.00438174	0	1872.78	0.00392456	0.00014048	2402.78	-0.00226573	0	2932.78	0.03275296	0.02713253	3462.78	0.00487098		3992.78	-0.00631685	0	
283	0.0002839		812.99	0.0062134	0.00807487	1342.99	-0.00486175	0	1872.98	0.00448583	0.00014081	2402.98	-0.0024748	0	2932.98	0.03285238	0.02719043	3462.98	0.0046918		3992.98	-0.00543583	0	
283.2	0.00038996		813.19	0.00685022	0.00807487	1343.19	-0.00498402	0	1873.18	0.0043932	0.00014114	2403.18	-0.00271859	0	2933.18	0.03258579	0.0272483	3463.18	0.00569449		3993.18	-0.00602401	0	
283.4	0.00107647		813.39	0.00731098	0.00807487	1343.39	-0.0052512	0	1873.38	0.00420447	0.00014147	2403.38	-0.00338143	0	2933.38	0.03211196	0.02730614	3463.38	0.00568595		3993.38	-0.00651424	0	
283.6	0.00101089		813.59	0.00839753	0.00807487	1343.59	-0.00549065	0	1873.58	0.00473965	0.0001418	2403.58	-0.00313704	0	2933.58	0.0322032	0.02736394	3463.58	0.00547998		3993.58	-0.00688571	0	
283.8	0.00180241		813.79	0.00920727	0.00807487	1343.79	-0.00588111	0	1873.78	0.00498534	0.00014213	2403.78	-0.00301905	0	2933.78	0.0322916	0.0274217	3463.78	0.00470592		3993.78	-0.00745369	0	
284	0.0019117		813.99	0.00998416	0.00807487	1343.99	-0.00613711	0	1873.98	0.00439194	0.00014246	2403.98	-0.00269772	0	2933.98	0.03226709	0.02747943	3463.98	0.0052397		3993.98	-0.00733285	0	
284.2	0.00200743		814.19	0.01059265	0.00807487	1344.19	-0.00653572	0	1874.18	0.00450026	0.00014279	2404.18	-0.00289028	0	2934.18	0.03269328	0.02753713	3464.18	0.00578109		3994.18	-0.00677827	0	
284.4	0.00206388		814.39	0.01121563	0.00807487	1344.39	-0.00703477	0	1874.38	0.00336813	0.00014312	2404.38	-0.00412095	0	2934.38	0.03284943	0.0275948	3464.38	0.00688039		3994.38	-0.00670855	0	
284.6	0.00221242		814.59	0.01160869	0.00807487	1344.59	-0.00749566	0	1874.58	0.00318979	0.00014345	2404.58	-0.00406316	0	2934.58	0.03292544	0.02765243	3464.58	0.00729714		3994.58	-0.0061687	0	
284.8	0.00263411		814.79	0.01205619	0.00807487	1344.79	-0.00741553	0	1874.78	0.00233111	0.00014378	2404.78	-0.00359334	0	2934.78	0.03351942	0.02771003	3464.78	0.00861264		3994.78	-0.00559353	0	
285	0.00235361		814.99	0.01226573	0.00807487	1344.99	-0.00770038	0	1874.98	0.00110888	0.00014411	2404.98	-0.00277931	0	2934.98	0.03339797	0.02776759	3464.98	0.00827523		3994.98	-0.0043349	0	
285.2	0.00113301		815.19	0.01221203	0.00807487	1345.19	-0.00771204	0	1875.18	0.00070173	0.00014444	2405.18	-0.00237011	0	2935.18	0.03324167	0.02782512	3465.18	0.00808607		3995.18	-0.00375833	0	
285.4	0.00117331		815.39	0.011842	0.00807487	1345.39	-0.00871874	0	1875.38	0.00045956	0.00014477	2405.38	-0.00215652	0	2935.38	0.03367716	0.02788262	3465.38	0.00830968		3995.38	-0.00370902	0	
285.6	0.00086062		815.59	0.01141808	0.00807487	1345.59	-0.00850725	0	1875.58	-0.00098202	0.0001451	2405.58	-0.00214655	0	2935.58	0.03262243	0.02794008	3465.58	0.00740778		3995.58	-0.00422979	0	
285.8	-0.00001402		815.79	0.01139194	0.00807487	1345.79	-0.00765086	0	1875.78	-0.00171157	0.00014543	2405.78	-0.00236752	0	2935.78	0.03250725	0.02799751	3465.78	0.00766602		3995.78	-0.00427651	0	
286	0.0010838		815.99	0.01064697	0.00807487	1345.99	-0.0066023	0	1875.98	-0.00152797	0.00014576	2405.98	-0.00168751	0	2935.98	0.03250374	0.0280549	3465.98	0.00791313		3995.98	-0.00472528	0	
286.2	0.00077326		816.19	0.00881156	0.00807487	1346.19	-0.00660169	0	1876.18	-0.00154088	0.00014609	2406.18	-0.00154539	0	2936.18	0.03304087	0.02811226	3466.18	0.00753285		3996.18	-0.00454828	0	
286.4	0.00032791		816.39	0.00861355	0.00807487	1346.39	-0.00590186	0	1876.38	-0.00164961	0.00014642	2406.38	-0.00202891	0	2936.38	0.03311563	0.02816959	3466.38	0.00639192		3996.38	-0.00424273	0	
286.6	-0.00045444		816.59	0.00914269	0.00807487	1346.59	-0.00598931	0	1876.58	-0.00125811	0.00014675	2406.58	-0.00145231	0	2936.58	0.03320804	0.02822689	3466.58	0.00522682		3996.58	-0.00389041	0	
286.8	-0.00059297		816.79	0.0076552	0.00807487	1346.79	-0.00557328	0	1876.78	-0.0020827	0.00014708	2406.78	-0.00266069	0	2936.78	0.03221769	0.02828415	3466.78	0.00509005		3996.78	-0.0033282	0	
287	-0.00088955		816.99	0.00725429	0.00807487	1346.99	-0.00572347	0	1876.98	-0.00295286	0.00014741	2406.98	-0.00269303	0	2936.98	0.03331052	0.02834138	3466.98	0.0044196		3996.98	-0.00420995	0	
287.2	-0.00154386		817.19	0.00722907	0.00807487	1347.19	-0.00490247	0	1877.18	-0.00354604	0.00014773	2407.18	-0.00217344	0	2937.18	0.03345555	0.02839857	3467.18	0.00426309		3997.18	-0.00545931	0	
287.4	-0.00212519		817.39	0.0078518	0.00807487	1347.39	-0.00528174	0	1877.38	-0.00382755	0.00014806	2407.38	-0.00237312	0	2937.38	0.03358652	0.02845573	3467.38	0.0037443		3997.38	-0.00584731	0	
287.6	-0.00191482		817.59	0.00809042	0.00807487	1347.59	-0.00551975	0	1877.58	-0.00336887	0.00014839	2407.58	-0.00269144	0	2937.58	0.03399559	0.02851286	3467.58	0.00430828		3997.58	-0.00707159	0	
287.8	-0.00182043		817.79	0.00788658	0.00807487	1347.79	-0.00575556	0	1877.78	-0.00275229	0.00014872	2407.78	-0.00227043	0	2937.78	0.03460088	0.02856995	3467.78	0.0040636		3997.78	-0.00755802	0	
288	-0.0018042		817.99	0.00877446	0.00807487	1347.99	-0.00614309	0	1877.98	-0.00238729	0.00014905	2407.98	-0.00189554	0	2937.98	0.03465251	0.02862701	3467.98	0.00493486		3997.98	-0.00711086	0	
288.2	-0.00211		818.19	0.00807584	0.00807487	1348.19	-0.00624701	0	1878.18	-0.00127768	0.00014938	2408.18	-0.00294764	0	2938.18	0.03536234	0.02868404	3468.18	0.00565372		3998.18	-0.00752032	0	
288.4	-0.0016165		818.39	0.00779297	0.00807487	1348.39	-0.00616518	0	1878.38	-0.00050663	0.00014971	2408.38	-0.00280229	0	2938.38	0.03440497	0.02874103	3468.38	0.00595629		3998.38	-0.00710129	0	
288.6	-0.00133784		818.59	0.00756466	0.00807487	1348.59	-0.00670175	0	1878.58	-0.00010703	0.00015004	2408.58	-0.00180576	0	2938.58	0.03463301	0.02879799	3468.58	0.00669035		3998.58	-0.00751471	0	
288.8	-0.00093742		818.79	0.00795056	0.00807487	1348.79	-0.00672868	0	1878.78	0.00057076	0.00015037	2408.78	-0.00079354	0	2938.78	0.03414398	0.02885492	3468.78	0.00720643		3998.78	-0.0064652	0	
289	-0.00095011		818.99	0.00876085	0.00807487	1348.99	-0.00740255	0	1878.98	0.00074114	0.0001507	2408.98	0.00017751	0	2938.98	0.03317854	0.02891182	3468.98	0.00692892		3998.98	-0.00567597	0	
289.2	-0.00131859		819.19	0.00898561	0.00807487	1349.19	-0.00723159	0	1879.18	0.00141124	0.00015102	2409.18	0.00026047	0	2939.18	0.03368615	0.02896868	3469.18	0.00679541		3999.18	-0.00594851	0	
289.4	-0.00084802		819.39	0.00914469	0.00807487	1349.39	-0.00725754	0	1879.38	0.00130741	0.00015135	2409.38	0.00024202	0	2939.38	0.03354594	0.0290255	3469.38	0.00667782		3999.38	-0.00633512	0	
289.6	-0.00068651		819.59	0.0094115	0.00807487	1349.59	-0.00671058	0	1879.58	0.00151215	0.00015168	2409.58	0.00093547	0	2939.58	0.03250101	0.0290823	3469.58	0.00682708		3999.58	-0.00585343	0	
289.8	-0.00116091		819.79	0.00923021	0.00807487	1349.79	-0.00556675	0	1879.78	0.00229622	0.00015201	2409.78	0.00103719	0	2939.78	0.03342603	0.02913906	3469.78	0.00856405		3999.78	-0.00462221	0	
290	-0.00069102		819.99	0.00915556	0.00807487	1349.99	-0.00497617	0	1879.98	0.00250593	0.00015234	2409.98	0.0011952	0	2939.98	0.03318444	0.02919579	3469.98	0.00882292		3999.98	-0.00397871	0	
290.2	-0.00103033		820.19	0.00894469	0.00807487	1350.19	-0.00548222	0	1880.18	0.00238166	0.00015267	2410.18	0.00103797	0	2940.18	0.03438304	0.02925248	3470.18	0.00831679		4000.18	-0.00308467	0	
290.4	-0.00102584		820.39	0.00954391	0.00807487	1350.39	-0.00483846	0	1880.38	0.00167107	0.000153	2410.38	0.00045301	0	2940.38	0.03474682	0.02930914	3470.38	0.00838265		4000.38	-0.00272743	0	
290.6	-0.00093181		820.59	0.00911034	0.00807487	1350.59	-0.00499818	0	1880.58	0.00128453	0.00015333	2410.58	-0.0003652	0	2940.58	0.03481623	0.02936577	3470.58	0.00822784		4000.58	-0.00224006	0	
290.8	-0.00043407		820.79	0.00854694	0.00807487	1350.79	-0.00392064	0	1880.78	0.00052603	0.00015365	2410.78	-0.00174451	0	2940.78	0.03432513	0.02942236	3470.78	0.00873774		4000.78	-0.00210761	0	
291	-0.00007888		820.99	0.00901583	0.00807487	1350.99	-0.00376981	0	1880.98	0.00027392	0.00015398	2410.98	-0.00122196	0	2940.98	0.03596131	0.02947893	3470.98	0.00877231		4000.98	-0.00283303	0	
291.2	-0.00085422		821.19	0.00878865	0.00807487	1351.19	-0.00353777	0	1881.18	0.00018948	0.00015431	2411.18	-0.00114004	0	2941.18	0.03558443	0.02953545	3471.18	0.00944286		4001.18	-0.00322091	0	
291.4	-0.00021083		821.39	0.00860298	0.00807487	1351.39	-0.00396409	0	1881.38	0.00032707	0.00015464	2411.38	-0.00175091	0	2941.38	0.03506856	0.02959195	3471.38	0.00926558		4001.38	-0.00405593	0	
291.6	0.00076114		821.59	0.00863335	0.00807487	1351.59	-0.00396892	0	1881.58	0.00122	0.00015497	2411.58	-0.00231294	0	2941.58	0.03493378	0.02964841	3471.58	0.00970963		4001.58	-0.00503936	0	
291.8	0.0001808		821.79	0.00861578	0.00807487	1351.79	-0.00481201	0	1881.78	0.00182836	0.0001553	2411.78	-0.00227292	0	2941.78	0.03537365	0.02970484	3471.78	0.00966465		4001.78	-0.00535801	0	
292	0.00024906		821.99	0.00884173	0.00807487	1351.99	-0.00527155	0	1881.98	0.00308096	0.00015562	2411.98	-0.00243798	0	2941.98	0.03516068	0.02976124	3471.98	0.00920024		4001.98	-0.00649702	0	
292.2	0.00065776		822.19	0.00810667	0.00807487	1352.19	-0.00582419	0	1882.18	0.00368137	0.00015595	2412.18	-0.00279196	0	2942.18	0.0347286	0.0298176	3472.18	0.00907169		4002.18	-0.00726199	0	
292.4	0.00147536		822.39	0.00822306	0.00807487	1352.39	-0.00577894	0	1882.38	0.00418654	0.00015628	2412.38	-0.00240336	0	2942.38	0.03397801	0.02987393	3472.38	0.008858		4002.38	-0.00746082	0	
292.6	0.00134374		822.59	0.00846785	0.00807487	1352.59	-0.00528849	0	1882.58	0.00360179	0.00015661	2412.58	-0.00273895	0	2942.58	0.03468199	0.02993023	3472.58	0.00937862		4002.58	-0.00827963	0	
292.8	0.00071014		822.79	0.00885514	0.00807487	1352.79	-0.00574169	0	1882.78	0.00464297	0.00015694	2412.78	-0.00304705	0	2942.78	0.03431869	0.0299865	3472.78	0.00911528		4002.78	-0.00801873	0	
293	0.00075803		822.99	0.00880007	0.00807487	1352.99	-0.00649621	0	1882.98	0.00397474	0.00015726	2412.98	-0.00313048	0	2942.98	0.03429272	0.03004273	3472.98	0.00819951		4002.98	-0.00868721	0	
293.2	0.00003817		823.19	0.00874016	0.00807487	1353.19	-0.00686774	0	1883.18	0.00372268	0.00015759	2413.18	-0.00407893	0	2943.18	0.03490139	0.03009893	3473.18	0.00657005		4003.18	-0.00907749	0	
293.4	0.0001479		823.39	0.00916745	0.00807487	1353.39	-0.00760745	0	1883.38	0.00325845	0.00015792	2413.38	-0.00399514	0	2943.38	0.03459774	0.03015509	3473.38	0.00667656		4003.38	-0.00862492	0	
293.6	0.00007016		823.59	0.00964473	0.00807487	1353.59	-0.00746166	0	1883.58	0.00352632	0.00015825	2413.58	-0.00370018	0	2943.58	0.03476277	0.03021123	3473.58	0.00678779		4003.58	-0.00886997	0	
293.8	-0.00114593		823.79	0.00979973	0.00807487	1353.79	-0.00698978	0	1883.78	0.00258902	0.00015858	2413.78	-0.00361323	0	2943.78	0.0349012	0.03026733	3473.78	0.00644465		4003.78	-0.00856465	0	
294	-0.00147297		823.99	0.01037933	0.00807487	1353.99	-0.00604468	0	1883.98	0.00221724	0.0001589	2413.98	-0.00298946	0	2943.98	0.03409416	0.03032339	3473.98	0.00580501		4003.98	-0.00791297	0	
294.2	-0.00158625		824.19	0.01073515	0.00807487	1354.19	-0.00645426	0	1884.18	0.00179263	0.00015923	2414.18	-0.00395714	0	2944.18	0.03459	0.03037943	3474.18	0.00477184		4004.18	-0.00676693	0	
294.4	-0.00174664		824.39	0.01075298	0.00807487	1354.39	-0.00555949	0	1884.38	0.00156203	0.00015956	2414.38	-0.00435095	0	2944.38	0.03441338	0.03043543	3474.38	0.00400875		4004.38	-0.00614378	0	
294.6	-0.00260322		824.59	0.01070489	0.00807487	1354.59	-0.00480952	0	1884.58	0.00129064	0.00015989	2414.58	-0.00480048	0	2944.58	0.03456434	0.0304914	3474.58	0.00410198		4004.58	-0.00581014	0	
294.8	-0.0026571		824.79	0.00997485	0.00807487	1354.79	-0.00473022	0	1884.78	0.001715	0.00016021	2414.78	-0.00493128	0	2944.78	0.03471626	0.03054734	3474.78	0.0041752		4004.78	-0.00572579	0	
295	-0.00278085		824.99	0.00963373	0.00807487	1354.99	-0.00567042	0	1884.98	0.00239014	0.00016054	2414.98	-0.00368651	0	2944.98	0.03448464	0.03060324	3474.98	0.00394912		4004.98	-0.00573222	0	
295.2	-0.00326404		825.19	0.00943362	0.00807487	1355.19	-0.00535555	0	1885.18	0.00288406	0.00016087	2415.18	-0.00400806	0	2945.18	0.03344889	0.03065911	3475.18	0.00455399		4005.18	-0.00643741	0	
295.4	-0.00233275		825.39	0.00985143	0.00807487	1355.39	-0.00566738	0	1885.38	0.00348599	0.0001612	2415.38	-0.00365567	0	2945.38	0.03291644	0.03071495	3475.38	0.00368917		4005.38	-0.00744061	0	
295.6	-0.00262342		825.59	0.01022334	0.00807487	1355.59	-0.00601039	0	1885.58	0.00366237	0.00016152	2415.58	-0.00343055	0	2945.58	0.0333429	0.03077075	3475.58	0.00353418		4005.58	-0.00715668	0	
295.8	-0.00271439		825.79	0.01024484	0.00807487	1355.79	-0.00688001	0	1885.78	0.00365712	0.00016185	2415.78	-0.00257833	0	2945.78	0.03306192	0.03082653	3475.78	0.0037769		4005.78	-0.00760205	0	
296	-0.00229406		825.99	0.0096274	0.00807487	1355.99	-0.00683737	0	1885.98	0.00448747	0.00016218	2415.98	-0.00186392	0	2945.98	0.03293035	0.03088227	3475.98	0.00390576		4005.98	-0.00759953	0	
296.2	-0.00224171		826.19	0.00936024	0.00807487	1356.19	-0.00737631	0	1886.18	0.00408062	0.00016251	2416.18	-0.00208946	0	2946.18	0.03304645	0.03093797	3476.18	0.0049467		4006.18	-0.00692834	0	
296.4	-0.00239147		826.39	0.00895099	0.00807487	1356.39	-0.00678281	0	1886.38	0.00393045	0.00016283	2416.38	-0.00256739	0	2946.38	0.03323632	0.03099365	3476.38	0.00523842		4006.38	-0.00699305	0	
296.6	-0.00216901		826.59	0.00921482	0.00807487	1356.59	-0.0066232	0	1886.58	0.00341642	0.00016316	2416.58	-0.00402575	0	2946.58	0.03440615	0.03104929	3476.58	0.00531974		4006.58	-0.00644442	0	
296.8	-0.00198965		826.79	0.00853496	0.00807487	1356.79	-0.00798872	0	1886.78	0.00297405	0.00016349	2416.78	-0.00497219	0	2946.78	0.03517163	0.0311049	3476.78	0.00559552		4006.78	-0.00614751	0	
297	-0.00140351		826.99	0.00828158	0.00807487	1356.99	-0.00828494	0	1886.98	0.00148958	0.00016382	2416.98	-0.00562094	0	2946.98	0.03555731	0.03116048	3476.98	0.0059969		4006.98	-0.0063307	0	
297.2	-0.00068101		827.19	0.00833351	0.00807487	1357.19	-0.00840247	0	1887.18	0.00204305	0.00016414	2417.18	-0.0063356	0	2947.18	0.03618693	0.03121602	3477.18	0.00664078		4007.18	-0.00530708	0	
297.4	-0.00059846		827.39	0.00883332	0.00807487	1357.39	-0.00798524	0	1887.38	0.00190303	0.00016447	2417.38	-0.00703211	0	2947.38	0.03623688	0.03127154	3477.38	0.00803933		4007.38	-0.00480269	0	
297.6	-0.00093841		827.59	0.00931942	0.00807487	1357.59	-0.00663454	0	1887.58	0.00189519	0.0001648	2417.58	-0.00620915	0	2947.58	0.03557542	0.03132702	3477.58	0.00799866		4007.58	-0.00530733	0	
297.8	-0.00062186		827.79	0.00868729	0.00807487	1357.79	-0.00623337	0	1887.78	0.0010799	0.00016512	2417.78	-0.00575827	0	2947.78	0.03496755	0.03138246	3477.78	0.00862205		4007.78	-0.00437746	0	
298	-0.00022779		827.99	0.00850054	0.00807487	1357.99	-0.00535902	0	1887.98	0.00194748	0.00016545	2417.98	-0.00610192	0	2947.98	0.03470531	0.03143788	3477.98	0.00853132		4007.98	-0.00365568	0	
298.2	0.00022545		828.19	0.00805973	0.00807487	1358.19	-0.00517491	0	1888.18	0.00183145	0.00016578	2418.18	-0.00674329	0	2948.18	0.03492707	0.03149326	3478.18	0.00736726		4008.18	-0.00319136	0	
298.4	-0.00034444		828.39	0.00724647	0.00807487	1358.39	-0.00403682	0	1888.38	0.00212985	0.0001661	2418.38	-0.00595261	0	2948.38	0.03502507	0.03154861	3478.38	0.00699583		4008.38	-0.00396498	0	
298.6	-0.0003927		828.59	0.00730378	0.00807487	1358.59	-0.00449045	0	1888.58	0.0025639	0.00016643	2418.58	-0.00605626	0	2948.58	0.03547935	0.03160393	3478.58	0.00770905		4008.58	-0.00430869	0	
298.8	-0.00067318		828.79	0.00666696	0.00807487	1358.79	-0.0043967	0	1888.78	0.00349287	0.00016676	2418.78	-0.00558207	0	2948.78	0.03480814	0.03165922	3478.78	0.00792249		4008.78	-0.00403208	0	
299	-0.00106239		828.99	0.00689489	0.00807487	1358.99	-0.00488611	0	1888.98	0.00454355	0.00016708	2418.98	-0.00461677	0	2948.98	0.03514808	0.03171447	3478.98	0.00845714		4008.98	-0.00453632	0	
299.2	-0.00099258		829.19	0.00778587	0.00807487	1359.19	-0.00423342	0	1889.18	0.00479683	0.00016741	2419.18	-0.00491827	0	2949.18	0.03522565	0.03176969	3479.18	0.0095566		4009.18	-0.00488536	0	
299.4	0.0000795		829.39	0.00791726	0.00807487	1359.39	-0.00459693	0	1889.38	0.00453793	0.00016774	2419.38	-0.00388124	0	2949.38	0.03531275	0.03182488	3479.38	0.0084771		4009.38	-0.00472259	0	
299.6	0.00063204		829.59	0.00804332	0.00807487	1359.59	-0.00467967	0	1889.58	0.00417376	0.00016806	2419.58	-0.00347843	0	2949.58	0.03571911	0.03188003	3479.58	0.00898861		4009.58	-0.00464568	0	
299.8	0.00125615		829.79	0.00818798	0.00807487	1359.79	-0.00507279	0	1889.78	0.00473846	0.00016839	2419.78	-0.00188676	0	2949.78	0.03565207	0.03193516	3479.78	0.00907075		4009.78	-0.00454788	0	
300	0.00187602		829.99	0.00815453	0.00807487	1359.99	-0.00535474	0	1889.98	0.00548867	0.00016872	2419.98	-0.00167261	0	2949.98	0.03581623	0.03199025	3479.98	0.00837734		4009.98	-0.00547622	0	
300.2	0.00197879		830.19	0.0085122	0.00807487	1360.19	-0.00525651	0	1890.18	0.0054428	0.00016904	2420.18	-0.00138727	0	2950.18	0.0360586	0.03204531	3480.18	0.00861061		4010.18	-0.0064104	0	
300.4	0.0019247		830.39	0.00869114	0.00807487	1360.39	-0.00564794	0	1890.38	0.00549235	0.00016937	2420.38	-0.00130965	0	2950.38	0.03617947	0.03210034	3480.38	0.00859361		4010.38	-0.00701598	0	
300.6	0.0029524		830.59	0.00891875	0.00807487	1360.59	-0.0066583	0	1890.58	0.00476078	0.0001697	2420.58	-0.0011885	0	2950.58	0.03704644	0.03215533	3480.58	0.0089883		4010.58	-0.00759489	0	
300.8	0.00307902		830.79	0.00903114	0.00807487	1360.79	-0.00752132	0	1890.78	0.00368708	0.00017002	2420.78	-0.00121916	0	2950.78	0.03756996	0.03221029	3480.78	0.00991626		4010.78	-0.00801936	0	
301	0.00254007		830.99	0.00909899	0.00807487	1360.99	-0.00744655	0	1890.98	0.00374612	0.00017035	2420.98	-0.00138085	0	2950.98	0.03804051	0.03226522	3480.98	0.0108689		4010.98	-0.00824795	0	
301.2	0.00274341		831.19	0.0085565	0.00807487	1361.19	-0.00754707	0	1891.18	0.00444642	0.00017068	2421.18	-0.0009507	0	2951.18	0.03850142	0.03232012	3481.18	0.01097244		4011.18	-0.00823824	0	
301.4	0.00108612		831.39	0.00902842	0.00807487	1361.39	-0.00755459	0	1891.38	0.00399258	0.000171	2421.38	-0.00122011	0	2951.38	0.03779581	0.03237499	3481.38	0.01146724		4011.38	-0.00855975	0	
301.6	0.00073909		831.59	0.00885976	0.00807487	1361.59	-0.00731459	0	1891.58	0.00354282	0.00017133	2421.58	-0.00181587	0	2951.58	0.0380649	0.03242982	3481.58	0.01124018		4011.58	-0.00801878	0	
301.8	0.00044846		831.79	0.00802309	0.00807487	1361.79	-0.0076458	0	1891.78	0.00328999	0.00017165	2421.78	-0.0028747	0	2951.78	0.03818974	0.03248463	3481.78	0.01098008		4011.78	-0.00730602	0	
302	-0.0005351		831.99	0.0080637	0.00807487	1361.99	-0.00734888	0	1891.98	0.00376145	0.00017198	2421.98	-0.00472008	0	2951.98	0.03844594	0.0325394	3481.98	0.01039216		4011.98	-0.00687976	0	
302.2	-0.00090733		832.19	0.00708141	0.00807487	1362.19	-0.00686745	0	1892.18	0.00273205	0.00017231	2422.18	-0.0046598	0	2952.18	0.03814972	0.03259413	3482.18	0.00912064		4012.18	-0.00676831	0	
302.4	-0.00177305		832.39	0.0070633	0.00807487	1362.39	-0.00643824	0	1892.38	0.00197846	0.00017263	2422.38	-0.00489066	0	2952.38	0.03824356	0.03264884	3482.38	0.0093197		4012.38	-0.00746913	0	
302.6	-0.00138863		832.59	0.00692453	0.00807487	1362.59	-0.00610311	0	1892.58	0.0016807	0.00017296	2422.58	-0.00509888	0	2952.58	0.0389538	0.03270351	3482.58	0.00856558		4012.58	-0.00657698	0	
302.8	-0.00222804		832.79	0.00593394	0.00807487	1362.79	-0.00474331	0	1892.78	0.00106701	0.00017328	2422.78	-0.00541358	0	2952.78	0.03832534	0.03275816	3482.78	0.00894692		4012.78	-0.00582383	0	
303	-0.00248505		832.99	0.00570026	0.00807487	1362.99	-0.00510407	0	1892.98	0.00038876	0.00017361	2422.98	-0.00509016	0	2952.98	0.03804048	0.03281277	3482.98	0.00852033		4012.98	-0.0055858	0	
303.2	-0.00188153		833.19	0.00534623	0.00807487	1363.19	-0.00484223	0	1893.18	-0.00056186	0.00017394	2423.18	-0.00509549	0	2953.18	0.03793062	0.03286735	3483.18	0.00816161		4013.18	-0.00503088	0	
303.4	-0.00098783		833.39	0.00502748	0.00807487	1363.39	-0.00463067	0	1893.38	-0.00033085	0.00017426	2423.38	-0.00482351	0	2953.38	0.03692845	0.03292189	3483.38	0.00708867		4013.38	-0.00495189	0	
303.6	-0.00039194		833.59	0.00547507	0.00807487	1363.59	-0.0045797	0	1893.58	0.00001705	0.00017459	2423.58	-0.00533711	0	2953.58	0.03645565	0.03297641	3483.58	0.00693564		4013.58	-0.00507848	0	
303.8	-0.00045176		833.79	0.0061928	0.00807487	1363.79	-0.00472982	0	1893.78	0.00028198	0.00017491	2423.78	-0.0048729	0	2953.78	0.03712466	0.03303089	3483.78	0.00565731		4013.78	-0.00552823	0	
304	0.00059005		833.99	0.0063754	0.00807487	1363.99	-0.00385603	0	1893.98	0.00096433	0.00017524	2423.98	-0.00455265	0	2953.98	0.03662789	0.03308534	3483.98	0.00488445		4013.98	-0.00720823	0	
304.2	0.00045709		834.19	0.00686995	0.00807487	1364.19	-0.00387173	0	1894.18	0.00156197	0.00017556	2424.18	-0.00433001	0	2954.18	0.03694583	0.03313976	3484.18	0.0053033		4014.18	-0.00752489	0	
304.4	0.00080675		834.39	0.00788203	0.00807487	1364.39	-0.0044995	0	1894.38	0.00191247	0.00017589	2424.38	-0.00339618	0	2954.38	0.03744635	0.03319414	3484.38	0.0056116		4014.38	-0.0075723	0	
304.6	0.00191113		834.59	0.00880864	0.00807487	1364.59	-0.00438553	0	1894.58	0.00120459	0.00017621	2424.58	-0.00333674	0	2954.58	0.03815437	0.0332485	3484.58	0.00664856		4014.58	-0.0082582	0	
304.8	0.00161404		834.79	0.00922814	0.00807487	1364.79	-0.004045	0	1894.78	0.00215792	0.00017654	2424.78	-0.00362429	0	2954.78	0.03863625	0.03330282	3484.78	0.00689172		4014.78	-0.00848128	0	
305	0.001223		834.99	0.00863277	0.00807487	1364.99	-0.00351479	0	1894.98	0.0025414	0.00017687	2424.98	-0.00325077	0	2954.98	0.03877365	0.03335711	3484.98	0.00769044		4014.98	-0.00782166	0	
305.2	0.00058374		835.19	0.00857496	0.00807487	1365.19	-0.00361161	0	1895.18	0.00327105	0.00017719	2425.18	-0.00339522	0	2955.18	0.03868872	0.03341137	3485.18	0.00729858		4015.18	-0.00801557	0	
305.4	0.00036552		835.39	0.00912309	0.00807487	1365.39	-0.00311192	0	1895.38	0.00408441	0.00017752	2425.38	-0.00430837	0	2955.38	0.0385354	0.0334656	3485.38	0.00747961		4015.38	-0.00727731	0	
305.6	0.00054122		835.59	0.00867637	0.00807487	1365.59	-0.00283986	0	1895.58	0.00478844	0.00017784	2425.58	-0.0058817	0	2955.58	0.03895674	0.0335198	3485.58	0.00713972		4015.58	-0.00748291	0	
305.8	-0.00057444		835.79	0.00880511	0.00807487	1365.79	-0.00313873	0	1895.78	0.00449623	0.00017817	2425.78	-0.00553201	0	2955.78	0.03889562	0.03357396	3485.78	0.00758403		4015.78	-0.00742707	0	
306	-0.00089878		835.99	0.00876974	0.00807487	1365.99	-0.00365723	0	1895.98	0.0040183	0.00017849	2425.98	-0.00627548	0	2955.98	0.03878748	0.0336281	3485.98	0.00763317		4015.98	-0.00774036	0	
306.2	-0.00033735		836.19	0.00842792	0.00807487	1366.19	-0.0035172	0	1896.18	0.00306425	0.00017882	2426.18	-0.00510096	0	2956.18	0.03831663	0.0336822	3486.18	0.00725726		4016.18	-0.00816606	0	
306.4	-0.00088991		836.39	0.00875507	0.00807487	1366.39	-0.00358573	0	1896.38	0.00297751	0.00017914	2426.38	-0.00469073	0	2956.38	0.03810829	0.03373627	3486.38	0.00752494		4016.38	-0.00735779	0	
306.6	-0.00060774		836.59	0.00816213	0.00807487	1366.59	-0.00324741	0	1896.58	0.00291527	0.00017947	2426.58	-0.00404762	0	2956.58	0.03845784	0.0337903	3486.58	0.00755505		4016.58	-0.00625165	0	
306.8	-0.00128708		836.79	0.00805159	0.00807487	1366.79	-0.00323137	0	1896.78	0.00299082	0.00017979	2426.78	-0.00462345	0	2956.78	0.03735487	0.03384431	3486.78	0.00856503		4016.78	-0.00582016	0	
307	-0.00192947		836.99	0.00822638	0.00807487	1366.99	-0.00378038	0	1896.98	0.00271016	0.00018012	2426.98	-0.00359507	0	2956.98	0.03740425	0.03389829	3486.98	0.00806419		4016.98	-0.00645044	0	
307.2	-0.00156581		837.19	0.00873455	0.00807487	1367.19	-0.0035681	0	1897.18	0.00323505	0.00018044	2427.18	-0.00443361	0	2957.18	0.03757632	0.03395223	3487.18	0.00798907		4017.18	-0.00645791	0	
307.4	-0.00193843		837.39	0.00863386	0.00807487	1367.39	-0.00420124	0	1897.38	0.00378771	0.00018077	2427.38	-0.00430379	0	2957.38	0.03699465	0.03400614	3487.38	0.00754298		4017.38	-0.00646373	0	
307.6	-0.00206517		837.59	0.00834111	0.00807487	1367.59	-0.00573126	0	1897.58	0.00367138	0.00018109	2427.58	-0.00482917	0	2957.58	0.037172	0.03406002	3487.58	0.00718132		4017.58	-0.00670725	0	
307.8	-0.00253497		837.79	0.00883825	0.00807487	1367.79	-0.00599657	0	1897.78	0.00419679	0.00018142	2427.78	-0.00415015	0	2957.78	0.03825064	0.03411387	3487.78	0.00636066		4017.78	-0.00705002	0	
308	-0.00181983		837.99	0.00875064	0.00807487	1367.99	-0.00646656	0	1897.98	0.00474475	0.00018174	2427.98	-0.00453604	0	2957.98	0.0379953	0.03416769	3487.98	0.00596448		4017.98	-0.00703863	0	
308.2	-0.00181419		838.19	0.00916075	0.00807487	1368.19	-0.00792043	0	1898.18	0.00447945	0.00018207	2428.18	-0.00465904	0	2958.18	0.03910702	0.03422147	3488.18	0.00613876		4018.18	-0.0064522	0	
308.4	-0.00122668		838.39	0.00948666	0.00807487	1368.39	-0.00779557	0	1898.38	0.00404935	0.00018239	2428.38	-0.00469752	0	2958.38	0.04035546	0.03427523	3488.38	0.00609609		4018.38	-0.00609085	0	
308.6	-0.00193744		838.59	0.00911275	0.00807487	1368.59	-0.00759938	0	1898.58	0.00439158	0.00018272	2428.58	-0.00474708	0	2958.58	0.04067595	0.03432895	3488.58	0.00672692		4018.58	-0.00609409	0	
308.8	-0.00214037		838.79	0.00852776	0.00807487	1368.79	-0.00711397	0	1898.78	0.00424372	0.00018304	2428.78	-0.0043151	0	2958.78	0.04075879	0.03438264	3488.78	0.00608633		4018.78	-0.00650173	0	
309	-0.00229526		838.99	0.00767212	0.00807487	1368.99	-0.00668062	0	1898.98	0.00360438	0.00018336	2428.98	-0.00425604	0	2958.98	0.04102851	0.0344363	3488.98	0.00641739		4018.98	-0.00659185	0	
309.2	-0.00279961		839.19	0.00669556	0.00807487	1369.19	-0.0062726	0	1899.18	0.00380893	0.00018369	2429.18	-0.00450308	0	2959.18	0.04133388	0.03448993	3489.18	0.00587849		4019.18	-0.00757044	0	
309.4	-0.00245776		839.39	0.00596698	0.00807487	1369.39	-0.00589437	0	1899.38	0.00358088	0.00018401	2429.38	-0.00416793	0	2959.38	0.04078783	0.03454352	3489.38	0.00543344		4019.38	-0.00681398	0	
309.6	-0.00311979		839.59	0.0051364	0.00807487	1369.59	-0.00601264	0	1899.58	0.00238635	0.00018434	2429.58	-0.00473287	0	2959.58	0.04043404	0.03459709	3489.58	0.0063138		4019.58	-0.00680365	0	
309.8	-0.00316082		839.79	0.00524767	0.00807487	1369.79	-0.00571321	0	1899.78	0.00153652	0.00018466	2429.78	-0.00400857	0	2959.78	0.04038826	0.03465062	3489.78	0.00646715		4019.78	-0.00593085	0	
310	-0.00282603		839.99	0.00459935	0.00807487	1369.99	-0.00573498	0	1899.98	0.00071174	0.00018499	2429.98	-0.00342991	0	2959.98	0.03918785	0.03470413	3489.98	0.00704922		4019.98	-0.006238	0	
310.2	-0.00242069		840.19	0.00507768	0.00807487	1370.19	-0.00489097	0	1900.18	-0.00012774	0.00018531	2430.18	-0.00318466	0	2960.18	0.03852971	0.0347576	3490.18	0.00761906		4020.18	-0.00636471	0	
310.4	-0.00263711		840.39	0.00554367	0.00807487	1370.39	-0.00515625	0	1900.38	0.00002805	0.00018564	2430.38	-0.00273468	0	2960.38	0.03842529	0.03481104	3490.38	0.00760876		4020.38	-0.00584418	0	
310.6	-0.00199287		840.59	0.00550117	0.00807487	1370.59	-0.00471562	0	1900.58	0.00019236	0.00018596	2430.58	-0.00275202	0	2960.58	0.03864503	0.03486445	3490.58	0.00807486		4020.58	-0.00643218	0	
310.8	-0.00219748		840.79	0.00546403	0.00807487	1370.79	-0.0042493	0	1900.78	0.00055435	0.00018628	2430.78	-0.00225739	0	2960.78	0.03798993	0.03491783	3490.78	0.0081102		4020.78	-0.00662481	0	
311	-0.00259257		840.99	0.00548548	0.00807487	1370.99	-0.00428828	0	1900.98	0.00011475	0.00018661	2430.98	-0.00222602	0	2960.98	0.0384134	0.03497117	3490.98	0.00735821		4020.98	-0.00688325	0	
311.2	-0.002491		841.19	0.00551157	0.00807487	1371.19	-0.0054271	0	1901.18	-0.00026497	0.00018693	2431.18	-0.00312874	0	2961.18	0.03804607	0.03502449	3491.18	0.00674984		4021.18	-0.00627023	0	
311.4	-0.00283355		841.39	0.00541833	0.00807487	1371.39	-0.00696822	0	1901.38	0.00057573	0.00018726	2431.38	-0.00211458	0	2961.38	0.03887711	0.03507777	3491.38	0.0053982		4021.38	-0.00621488	0	
311.6	-0.0016804		841.59	0.00492106	0.00807487	1371.59	-0.00837181	0	1901.58	0.00093918	0.00018758	2431.58	-0.002883	0	2961.58	0.03865353	0.03513103	3491.58	0.00500955		4021.58	-0.0048951	0	
311.8	-0.00107525		841.79	0.00603456	0.00807487	1371.79	-0.00881544	0	1901.78	0.00188521	0.0001879	2431.78	-0.00333704	0	2961.78	0.03954096	0.03518425	3491.78	0.00487099		4021.78	-0.0038403	0	
312	-0.00000542		841.99	0.00613574	0.00807487	1371.99	-0.00914417	0	1901.98	0.00237915	0.00018823	2431.98	-0.00442855	0	2961.98	0.03992289	0.03523744	3491.98	0.00454708		4021.98	-0.00370084	0	
312.2	0.00002359		842.19	0.00665099	0.00807487	1372.19	-0.00942477	0	1902.18	0.00266715	0.00018855	2432.18	-0.00411645	0	2962.18	0.04059142	0.0352906	3492.18	0.0046989		4022.18	-0.00386457	0	
312.4	-0.00007203		842.39	0.00667446	0.00807487	1372.39	-0.00845916	0	1902.38	0.00324692	0.00018888	2432.38	-0.00539829	0	2962.38	0.04183689	0.03534373	3492.38	0.00457984		4022.38	-0.00358019	0	
312.6	-0.00010309		842.59	0.00685583	0.00807487	1372.59	-0.00881235	0	1902.58	0.00396632	0.0001892	2432.58	-0.00565869	0	2962.58	0.04112737	0.03539682	3492.58	0.00549439		4022.58	-0.00421594	0	
312.8	0.00005307		842.79	0.00628249	0.00807487	1372.79	-0.00858933	0	1902.78	0.00399877	0.00018952	2432.78	-0.00594509	0	2962.78	0.04135103	0.03544989	3492.78	0.00515501		4022.78	-0.00487454	0	
313	0.0001597		842.99	0.00624931	0.00807487	1372.99	-0.00910335	0	1902.98	0.005711	0.00018985	2432.98	-0.00566166	0	2962.98	0.04198387	0.03550293	3492.98	0.00481697		4022.98	-0.00521069	0	
313.2	0.00062579		843.19	0.00618436	0.00807487	1373.19	-0.009081	0	1903.18	0.00592372	0.00019017	2433.18	-0.00509077	0	2963.18	0.04163071	0.03555593	3493.18	0.00471109		4023.18	-0.00471603	0	
313.4	0.00063785		843.39	0.00680239	0.00807487	1373.39	-0.00891451	0	1903.38	0.0062059	0.00019049	2433.38	-0.00460425	0	2963.38	0.04137424	0.0356089	3493.38	0.00477564		4023.38	-0.00458889	0	
313.6	0.00052753		843.59	0.00729911	0.00807487	1373.59	-0.00856042	0	1903.58	0.00547553	0.00019082	2433.58	-0.00549492	0	2963.58	0.04163841	0.03566185	3493.58	0.00613879		4023.58	-0.0054039	0	
313.8	0.00046143		843.79	0.00803972	0.00807487	1373.79	-0.00793015	0	1903.78	0.00558649	0.00019114	2433.78	-0.00491289	0	2963.78	0.04139892	0.03571476	3493.78	0.00582119		4023.78	-0.00583936	0	
314	0.00045465		843.99	0.00818555	0.00807487	1373.99	-0.00821259	0	1903.98	0.00503671	0.00019147	2433.98	-0.00471369	0	2963.98	0.0412155	0.03576764	3493.98	0.00746892		4023.98	-0.00665771	0	
314.2	0.00051581		844.19	0.00920512	0.00807487	1374.19	-0.00781439	0	1904.18	0.00507997	0.00019179	2434.18	-0.00458892	0	2964.18	0.04103773	0.03582049	3494.18	0.00747182		4024.18	-0.00662302	0	
314.4	-0.00003531		844.39	0.00953409	0.00807487	1374.39	-0.00794523	0	1904.38	0.00453183	0.00019211	2434.38	-0.00378858	0	2964.38	0.04096372	0.03587331	3494.38	0.00735711		4024.38	-0.00632261	0	
314.6	-0.00077657		844.59	0.00975781	0.00807487	1374.59	-0.00802977	0	1904.58	0.00408239	0.00019244	2434.58	-0.00291586	0	2964.58	0.04021609	0.03592609	3494.58	0.00789315		4024.58	-0.00681655	0	
314.8	-0.00169037		844.79	0.00929667	0.00807487	1374.79	-0.00825175	0	1904.78	0.00365747	0.00019276	2434.78	-0.0027019	0	2964.78	0.04011801	0.03597885	3494.78	0.0081098		4024.78	-0.00670734	0	
315	-0.00228007		844.99	0.00891687	0.00807487	1374.99	-0.00835333	0	1904.98	0.00222119	0.00019308	2434.98	-0.00328174	0	2964.98	0.04004771	0.03603158	3494.98	0.00761893		4024.98	-0.00631693	0	
315.2	-0.0027218		845.19	0.00868144	0.00807487	1375.19	-0.00877874	0	1905.18	0.00166575	0.00019341	2435.18	-0.00295104	0	2965.18	0.04032447	0.03608427	3495.18	0.00803552		4025.18	-0.00568987	0	
315.4	-0.00307918		845.39	0.00885082	0.00807487	1375.39	-0.00879603	0	1905.38	0.00263897	0.00019373	2435.38	-0.00243105	0	2965.38	0.0403407	0.03613694	3495.38	0.00823234		4025.38	-0.0052567	0	
315.6	-0.00275599		845.59	0.00732764	0.00807487	1375.59	-0.00843866	0	1905.58	0.00077399	0.00019405	2435.58	-0.0035433	0	2965.58	0.03987957	0.03618957	3495.58	0.00837317		4025.58	-0.00442651	0	
315.8	-0.00315479		845.79	0.00779833	0.00807487	1375.79	-0.00769732	0	1905.78	0.00112261	0.00019437	2435.78	-0.00443132	0	2965.78	0.03977827	0.03624217	3495.78	0.00915101		4025.78	-0.00466328	0	
316	-0.00298807		845.99	0.00734843	0.00807487	1375.99	-0.00686622	0	1905.98	0.00154569	0.0001947	2435.98	-0.00551219	0	2965.98	0.0396736	0.03629474	3495.98	0.00886603		4025.98	-0.00492018	0	
316.2	-0.00293906		846.19	0.00711928	0.00807487	1376.19	-0.00696639	0	1906.18	0.00084798	0.00019502	2436.18	-0.00601061	0	2966.18	0.04013217	0.03634728	3496.18	0.00896077		4026.18	-0.00444039	0	
316.4	-0.00238289		846.39	0.00687585	0.00807487	1376.39	-0.00624682	0	1906.38	0.00081062	0.00019534	2436.38	-0.00791924	0	2966.38	0.03945149	0.03639979	3496.38	0.00879351		4026.38	-0.00370385	0	
316.6	-0.00157038		846.59	0.00639351	0.00807487	1376.59	-0.00690352	0	1906.58	0.0014558	0.00019567	2436.58	-0.00789595	0	2966.58	0.0383128	0.03645227	3496.58	0.00927974		4026.58	-0.00318177	0	
316.8	-0.00189577		846.79	0.00607925	0.00807487	1376.79	-0.00683129	0	1906.78	0.00199887	0.00019599	2436.78	-0.00795657	0	2966.78	0.03861451	0.03650472	3496.78	0.0081321		4026.78	-0.0035351	0	
317	-0.00083978		846.99	0.0064656	0.00807487	1376.99	-0.00628761	0	1906.98	0.00286406	0.00019631	2436.98	-0.0070248	0	2966.98	0.03825602	0.03655714	3496.98	0.00769502		4026.98	-0.00416279	0	
317.2	-0.00002248		847.19	0.00716192	0.00807487	1377.19	-0.00637236	0	1907.18	0.00316889	0.00019664	2437.18	-0.00731233	0	2967.18	0.03845176	0.03660953	3497.18	0.00770062		4027.18	-0.00335112	0	
317.4	0.00029475		847.39	0.00780541	0.00807487	1377.39	-0.00586769	0	1907.38	0.00345815	0.00019696	2437.38	-0.00750608	0	2967.38	0.03868613	0.03666189	3497.38	0.00793671		4027.38	-0.00385994	0	
317.6	0.00104645		847.59	0.00837231	0.00807487	1377.59	-0.00610539	0	1907.58	0.00384615	0.00019728	2437.58	-0.00820555	0	2967.58	0.03789879	0.03671421	3497.58	0.00801156		4027.58	-0.00399346	0	
317.8	0.00180165		847.79	0.00835407	0.00807487	1377.79	-0.00617764	0	1907.78	0.00436739	0.0001976	2437.78	-0.0079558	0	2967.78	0.0378829	0.03676651	3497.78	0.00714372		4027.78	-0.00459987	0	
318	0.00309423		847.99	0.00818154	0.00807487	1377.99	-0.00669577	0	1907.98	0.00456018	0.00019793	2437.98	-0.00778226	0	2967.98	0.03868244	0.03681877	3497.98	0.00746146		4027.98	-0.00499225	0	
318.2	0.00338132		848.19	0.00840946	0.00807487	1378.19	-0.00691553	0	1908.18	0.00414581	0.00019825	2438.18	-0.00720161	0	2968.18	0.03813271	0.03687101	3498.18	0.00727174		4028.18	-0.00464075	0	
318.4	0.00301827		848.39	0.00843144	0.00807487	1378.39	-0.00779173	0	1908.38	0.00381953	0.00019857	2438.38	-0.00665841	0	2968.38	0.03867737	0.03692321	3498.38	0.00700636		4028.38	-0.00471626	0	
318.6	0.00347759		848.59	0.00887637	0.00807487	1378.59	-0.008332	0	1908.58	0.00407871	0.00019889	2438.58	-0.005959	0	2968.58	0.03948345	0.03697538	3498.58	0.0076364		4028.58	-0.0061955	0	
318.8	0.00316155		848.79	0.00771525	0.00807487	1378.79	-0.00826506	0	1908.78	0.0040366	0.00019922	2438.78	-0.00626128	0	2968.78	0.03995213	0.03702753	3498.78	0.00777535		4028.78	-0.00666765	0	
319	0.00183488		848.99	0.00808303	0.00807487	1378.99	-0.00805388	0	1908.98	0.00363581	0.00019954	2438.98	-0.00568787	0	2968.98	0.04039344	0.03707964	3498.98	0.00905024		4028.98	-0.00680739	0	
319.2	0.00082429		849.19	0.00788254	0.00807487	1379.19	-0.00850358	0	1909.18	0.00376792	0.00019986	2439.18	-0.0057563	0	2969.18	0.04116263	0.03713172	3499.18	0.00920795		4029.18	-0.00693568	0	
319.4	0.00002167		849.39	0.00722784	0.00807487	1379.39	-0.00886969	0	1909.38	0.00301934	0.00020018	2439.38	-0.00656977	0	2969.38	0.04130852	0.03718377	3499.38	0.00878965		4029.38	-0.00775494	0	
319.6	-0.0009783		849.59	0.00655568	0.00807487	1379.59	-0.00921732	0	1909.58	0.00184844	0.00020051	2439.58	-0.00683271	0	2969.58	0.04186598	0.03723579	3499.58	0.00788121		4029.58	-0.00750638	0	
319.8	-0.00162382		849.79	0.00620414	0.00807487	1379.79	-0.00868053	0	1909.78	0.00286424	0.00020083	2439.78	-0.00769012	0	2969.78	0.04158519	0.03728778	3499.78	0.00794859		4029.78	-0.00739752	0	
320	-0.00197567		849.99	0.00635484	0.00807487	1379.99	-0.00821091	0	1909.98	0.00351126	0.00020115	2439.98	-0.0080665	0	2969.98	0.04129549	0.03733974	3499.98	0.00765443		4029.98	-0.00701452	0	
320.2	-0.00231698		850.19	0.00666909	0.00807487	1380.19	-0.00821694	0	1910.18	0.00358843	0.00020147	2440.18	-0.00767363	0	2970.18	0.04135136	0.03739167	3500.18	0.00708656		4030.18	-0.00707968	0	
320.4	-0.00331582		850.39	0.00707482	0.00807487	1380.39	-0.00747523	0	1910.38	0.00424819	0.0002018	2440.38	-0.00770391	0	2970.38	0.04071196	0.03744357	3500.38	0.00726142		4030.38	-0.00681642	0	
320.6	-0.00336662		850.59	0.00711891	0.00807487	1380.59	-0.00801494	0	1910.58	0.00417724	0.00020212	2440.58	-0.00635659	0	2970.58	0.04108371	0.03749544	3500.58	0.00762266		4030.58	-0.00710505	0	
320.8	-0.00377907		850.79	0.00728243	0.00807487	1380.79	-0.00769031	0	1910.78	0.00439411	0.00020244	2440.78	-0.00633132	0	2970.78	0.04037412	0.03754728	3500.78	0.00686083		4030.78	-0.00824448	0	
321	-0.00270355		850.99	0.0065824	0.00807487	1380.99	-0.00728487	0	1910.98	0.0049201	0.00020276	2440.98	-0.00584073	0	2970.98	0.0400032	0.03759909	3500.98	0.00705938		4030.98	-0.00842167	0	
321.2	-0.00260546		851.19	0.00743333	0.00807487	1381.19	-0.00782831	0	1911.18	0.00515312	0.00020308	2441.18	-0.00588704	0	2971.18	0.03938066	0.03765087	3501.18	0.00694836		4031.18	-0.00800464	0	
321.4	-0.00198273		851.39	0.00717719	0.00807487	1381.39	-0.00753997	0	1911.38	0.0049994	0.00020341	2441.38	-0.00534501	0	2971.38	0.03846126	0.03770261	3501.38	0.00666233		4031.38	-0.00848595	0	
321.6	-0.00087082		851.59	0.00729523	0.00807487	1381.59	-0.00764068	0	1911.58	0.00532701	0.00020373	2441.58	-0.00541833	0	2971.58	0.03747899	0.03775433	3501.58	0.00663429		4031.58	-0.00919396	0	
321.8	0.00062562		851.79	0.00686925	0.00807487	1381.79	-0.00711234	0	1911.78	0.0054155	0.00020405	2441.78	-0.00478296	0	2971.78	0.03823328	0.03780602	3501.78	0.00648951		4031.78	-0.00979994	0	
322	0.00184965		851.99	0.00721865	0.00807487	1381.99	-0.0066324	0	1911.98	0.00486118	0.00020437	2441.98	-0.00498873	0	2971.98	0.03903916	0.03785768	3501.98	0.00682739		4031.98	-0.01018344	0	
322.2	0.00315431		852.19	0.00770463	0.00807487	1382.19	-0.00678466	0	1912.18	0.00461401	0.00020469	2442.18	-0.00437226	0	2972.18	0.0393812	0.0379093	3502.18	0.00705877		4032.18	-0.01014119	0	
322.4	0.00347988		852.39	0.00849717	0.00807487	1382.39	-0.00643863	0	1912.38	0.00423038	0.00020501	2442.38	-0.00385084	0	2972.38	0.04073581	0.0379609	3502.38	0.00740016		4032.38	-0.0093994	0	
322.6	0.00368803		852.59	0.00888219	0.00807487	1382.59	-0.00643892	0	1912.58	0.00299081	0.00020534	2442.58	-0.00397682	0	2972.58	0.04129181	0.03801247	3502.58	0.00870376		4032.58	-0.00918574	0	
322.8	0.00330436		852.79	0.00927173	0.00807487	1382.79	-0.00641768	0	1912.78	0.00239328	0.00020566	2442.78	-0.00456566	0	2972.78	0.04106601	0.038064	3502.78	0.00926977		4032.78	-0.00854308	0	
323	0.00302889		852.99	0.00982419	0.00807487	1382.99	-0.00663841	0	1912.98	0.00166892	0.00020598	2442.98	-0.00437626	0	2972.98	0.04242175	0.03811551	3502.98	0.00961982		4032.98	-0.00761219	0	
323.2	0.00283055		853.19	0.0085318	0.00807487	1383.19	-0.00639792	0	1913.18	0.00105639	0.0002063	2443.18	-0.00493108	0	2973.18	0.04327156	0.03816698	3503.18	0.0081628		4033.18	-0.00650247	0	
323.4	0.00286707		853.39	0.00869996	0.00807487	1383.39	-0.00676893	0	1913.38	-0.0005413	0.00020662	2443.38	-0.00547562	0	2973.38	0.04435145	0.03821843	3503.38	0.0079883		4033.38	-0.00586063	0	
323.6	0.00172723		853.59	0.00950232	0.00807487	1383.59	-0.00761742	0	1913.58	-0.00102295	0.00020694	2443.58	-0.00552775	0	2973.58	0.0446125	0.03826984	3503.58	0.00760379		4033.58	-0.00460762	0	
323.8	0.00106586		853.79	0.0095934	0.00807487	1383.79	-0.00643077	0	1913.78	-0.00055538	0.00020727	2443.78	-0.00632867	0	2973.78	0.04396808	0.03832123	3503.78	0.00728654		4033.78	-0.00357972	0	
324	0.00085222		853.99	0.0101511	0.00807487	1383.99	-0.00596809	0	1913.98	-0.00044317	0.00020759	2443.98	-0.00590296	0	2973.98	0.04392797	0.03837259	3503.98	0.00760218		4033.98	-0.00316991	0	
324.2	0.00023419		854.19	0.00985926	0.00807487	1384.19	-0.00657936	0	1914.18	-0.00057032	0.00020791	2444.18	-0.00541051	0	2974.18	0.04476498	0.03842391	3504.18	0.00765542		4034.18	-0.00247183	0	
324.4	-0.00100537		854.39	0.00924973	0.00807487	1384.39	-0.00683341	0	1914.38	0.00016155	0.00020823	2444.38	-0.00567839	0	2974.38	0.04540015	0.03847521	3504.38	0.00904135		4034.38	-0.00203701	0	
324.6	-0.00079794		854.59	0.0088967	0.00807487	1384.59	-0.00713737	0	1914.58	0.00113278	0.00020855	2444.58	-0.00560883	0	2974.58	0.04573984	0.03852647	3504.58	0.00968911		4034.58	-0.00233719	0	
324.8	-0.00145277		854.79	0.00820355	0.00807487	1384.79	-0.00739493	0	1914.78	0.00120651	0.00020887	2444.78	-0.00669273	0	2974.78	0.04523196	0.03857771	3504.78	0.01031587		4034.78	-0.0013765	0	
325	-0.00126593		854.99	0.00723147	0.00807487	1384.99	-0.00786093	0	1914.98	0.0021148	0.00020919	2444.98	-0.00663583	0	2974.98	0.04442067	0.03862891	3504.98	0.01095083		4034.98	-0.00150641	0	
325.2	-0.0027325		855.19	0.00720651	0.00807487	1385.19	-0.00780335	0	1915.18	0.0033004	0.00020951	2445.18	-0.00558596	0	2975.18	0.04346023	0.03868009	3505.18	0.01130227		4035.18	-0.00102633	0	
325.4	-0.00283635		855.39	0.00712221	0.00807487	1385.39	-0.00779976	0	1915.38	0.0036808	0.00020984	2445.38	-0.00572848	0	2975.38	0.04337328	0.03873123	3505.38	0.01048529		4035.38	-0.00124834	0	
325.6	-0.00272798		855.59	0.00688324	0.00807487	1385.59	-0.00846369	0	1915.58	0.00469324	0.00021016	2445.58	-0.00582771	0	2975.58	0.04233478	0.03878235	3505.58	0.01101305		4035.58	-0.00249686	0	
325.8	-0.00228414		855.79	0.00642824	0.00807487	1385.79	-0.00844719	0	1915.78	0.0050537	0.00021048	2445.78	-0.00471716	0	2975.78	0.04224613	0.03883343	3505.78	0.01087334		4035.78	-0.0039715	0	
326	-0.00269991		855.99	0.00664288	0.00807487	1385.99	-0.00854421	0	1915.98	0.00506879	0.0002108	2445.98	-0.00485358	0	2975.98	0.04186604	0.03888449	3505.98	0.010948		4035.98	-0.00592454	0	
326.2	-0.00267349		856.19	0.00583678	0.00807487	1386.19	-0.0085743	0	1916.18	0.00559045	0.00021112	2446.18	-0.00488899	0	2976.18	0.04217264	0.03893552	3506.18	0.01087874		4036.18	-0.00597284	0	
326.4	-0.00349962		856.39	0.00547092	0.00807487	1386.39	-0.00844008	0	1916.38	0.00572135	0.00021144	2446.38	-0.00481318	0	2976.38	0.04144343	0.03898651	3506.38	0.01112156		4036.38	-0.00636168	0	
326.6	-0.0028029		856.59	0.00424889	0.00807487	1386.59	-0.00926117	0	1916.58	0.00610948	0.00021176	2446.58	-0.00601591	0	2976.58	0.04144767	0.03903748	3506.58	0.01168857		4036.58	-0.0068272	0	
326.8	-0.00170833		856.79	0.0044483	0.00807487	1386.79	-0.00960316	0	1916.78	0.00600892	0.00021208	2446.78	-0.00632902	0	2976.78	0.04103418	0.03908842	3506.78	0.01091596		4036.78	-0.00694751	0	
327	-0.00118132		856.99	0.00394446	0.00807487	1386.99	-0.00975044	0	1916.98	0.00553347	0.0002124	2446.98	-0.00629215	0	2976.98	0.04147466	0.03913932	3506.98	0.0099219		4036.98	-0.00699187	0	
327.2	-0.00097935		857.19	0.00329121	0.00807487	1387.19	-0.00994181	0	1917.18	0.00617984	0.00021272	2447.18	-0.00642131	0	2977.18	0.04176922	0.0391902	3507.18	0.0094647		4037.18	-0.00661499	0	
327.4	0.00037173		857.39	0.00399399	0.00807487	1387.39	-0.01024422	0	1917.38	0.00572359	0.00021304	2447.38	-0.00650954	0	2977.38	0.0415897	0.03924105	3507.38	0.0081371		4037.38	-0.00625895	0	
327.6	0.00083809		857.59	0.00477082	0.00807487	1387.59	-0.00966445	0	1917.58	0.00551228	0.00021336	2447.58	-0.00670833	0	2977.58	0.04191699	0.03929186	3507.58	0.00785442		4037.58	-0.00644178	0	
327.8	0.00097772		857.79	0.00456343	0.00807487	1387.79	-0.00828416	0	1917.78	0.00596072	0.00021368	2447.78	-0.00641874	0	2977.78	0.04183249	0.03934265	3507.78	0.00732146		4037.78	-0.00641673	0	
328	0.00137402		857.99	0.00508174	0.00807487	1387.99	-0.00691313	0	1917.98	0.00554338	0.00021401	2447.98	-0.00589484	0	2977.98	0.04222163	0.03939341	3507.98	0.00743423		4037.98	-0.0060416	0	
328.2	0.00171311		858.19	0.00550234	0.00807487	1388.19	-0.0072485	0	1918.18	0.00585759	0.00021433	2448.18	-0.00598648	0	2978.18	0.0426843	0.03944414	3508.18	0.00818602		4038.18	-0.00545279	0	
328.4	0.00172286		858.39	0.00542105	0.00807487	1388.39	-0.00641556	0	1918.38	0.00590454	0.00021465	2448.38	-0.00490058	0	2978.38	0.04317592	0.03949484	3508.38	0.00834494		4038.38	-0.00603639	0	
328.6	0.00223673		858.59	0.00679107	0.00807487	1388.59	-0.00595427	0	1918.58	0.00539557	0.00021497	2448.58	-0.00486439	0	2978.58	0.04373856	0.0395455	3508.58	0.00819215		4038.58	-0.00554484	0	
328.8	0.00199899		858.79	0.00774426	0.00807487	1388.79	-0.00594439	0	1918.78	0.00458108	0.00021529	2448.78	-0.00481276	0	2978.78	0.04344551	0.03959614	3508.78	0.00823801		4038.78	-0.00455272	0	
329	0.00144193		858.99	0.00807333	0.00807487	1388.99	-0.00589226	0	1918.98	0.00516103	0.00021561	2448.98	-0.00353254	0	2978.98	0.04349922	0.03964675	3508.98	0.00814967		4038.98	-0.00461082	0	
329.2	0.0003096		859.19	0.00851582	0.00807487	1389.19	-0.00564959	0	1919.18	0.00443166	0.00021593	2449.18	-0.00301093	0	2979.18	0.04386088	0.03969733	3509.18	0.0076098		4039.18	-0.00482576	0	
329.4	-0.00071229		859.39	0.00916667	0.00807487	1389.39	-0.00641691	0	1919.38	0.00338479	0.00021625	2449.38	-0.00300577	0	2979.38	0.04454418	0.03974788	3509.38	0.00676347		4039.38	-0.00527479	0	
329.6	-0.00165504		859.59	0.00924377	0.00807487	1389.59	-0.00745931	0	1919.58	0.00359699	0.00021657	2449.58	-0.00245559	0	2979.58	0.04386	0.0397984	3509.58	0.00716558		4039.58	-0.00583765	0	
329.8	-0.00250789		859.79	0.00958122	0.00807487	1389.79	-0.00727683	0	1919.78	0.00306734	0.00021689	2449.78	-0.00177598	0	2979.78	0.04454336	0.0398489	3509.78	0.00781111		4039.78	-0.00621678	0	
330	-0.00360952		859.99	0.00950626	0.00807487	1389.99	-0.00739586	0	1919.98	0.00293641	0.00021721	2449.98	-0.00231771	0	2979.98	0.04496796	0.03989936	3509.98	0.00770905		4039.98	-0.00619652	0	
330.2	-0.00440194		860.19	0.00934664	0.00807487	1390.19	-0.00757418	0	1920.18	0.0033582	0.00021753	2450.18	-0.00305623	0	2980.18	0.04538641	0.03994979	3510.18	0.00824391		4040.18	-0.00561562	0	
330.4	-0.00432347		860.39	0.00913867	0.00807487	1390.39	-0.00844684	0	1920.38	0.00348976	0.00021785	2450.38	-0.00310702	0	2980.38	0.04480997	0.04000019	3510.38	0.00818071		4040.38	-0.00604071	0	
330.6	-0.00371428		860.59	0.00864029	0.00807487	1390.59	-0.00882283	0	1920.58	0.00330691	0.00021817	2450.58	-0.00448922	0	2980.58	0.04485857	0.04005056	3510.58	0.00849555		4040.58	-0.00525076	0	
330.8	-0.00405088		860.79	0.00855345	0.00807487	1390.79	-0.00949464	0	1920.78	0.00272332	0.00021849	2450.78	-0.00390679	0	2980.78	0.04413761	0.04010091	3510.78	0.00819326		4040.78	-0.00496563	0	
331	-0.00358737		860.99	0.00856332	0.00807487	1390.99	-0.00938222	0	1920.98	0.00319502	0.00021881	2450.98	-0.00361886	0	2980.98	0.04401771	0.04015122	3510.98	0.00855641		4040.98	-0.00478146	0	
331.2	-0.0028459		861.19	0.0075756	0.00807487	1391.19	-0.00961963	0	1921.18	0.00397796	0.00021913	2451.18	-0.0037545	0	2981.18	0.04421754	0.04020151	3511.18	0.00796095		4041.18	-0.0043887	0	
331.4	-0.00157628		861.39	0.00708953	0.00807487	1391.39	-0.00883668	0	1921.38	0.00321223	0.00021945	2451.38	-0.00331332	0	2981.38	0.04384531	0.04025176	3511.38	0.00745737		4041.38	-0.00445933	0	
331.6	-0.00117099		861.59	0.00685061	0.00807487	1391.59	-0.00784184	0	1921.58	0.00323751	0.00021977	2451.58	-0.00365389	0	2981.58	0.04417544	0.04030199	3511.58	0.0082114		4041.58	-0.00469202	0	
331.8	-0.00170485		861.79	0.00650537	0.00807487	1391.79	-0.00741647	0	1921.78	0.00373793	0.00022009	2451.78	-0.00353404	0	2981.78	0.04336217	0.04035219	3511.78	0.0080503		4041.78	-0.00496141	0	
332	-0.00080588		861.99	0.00597746	0.00807487	1391.99	-0.00698394	0	1921.98	0.00349859	0.00022041	2451.98	-0.0036303	0	2981.98	0.04314457	0.04040235	3511.98	0.00853663		4041.98	-0.00574082	0	
332.2	-0.00010084		862.19	0.00506701	0.00807487	1392.19	-0.00697133	0	1922.18	0.00397258	0.00022073	2452.18	-0.00393575	0	2982.18	0.04249883	0.04045249	3512.18	0.00863643		4042.18	-0.00617048	0	
332.4	0.0001094		862.39	0.00485919	0.00807487	1392.39	-0.00597322	0	1922.38	0.00379432	0.00022105	2452.38	-0.00428782	0	2982.38	0.042656	0.0405026	3512.38	0.00814817		4042.38	-0.00677506	0	
332.6	-0.00026041		862.59	0.00546838	0.00807487	1392.59	-0.00698944	0	1922.58	0.00406788	0.00022137	2452.58	-0.00518263	0	2982.58	0.04263953	0.04055268	3512.58	0.00869436		4042.58	-0.00689803	0	
332.8	-0.00091184		862.79	0.00551171	0.00807487	1392.79	-0.00702373	0	1922.78	0.00462778	0.00022169	2452.78	-0.00546778	0	2982.78	0.04215486	0.04060273	3512.78	0.00845178		4042.78	-0.00702825	0	
333	-0.00167988		862.99	0.00590584	0.00807487	1392.99	-0.00738921	0	1922.98	0.00489846	0.00022201	2452.98	-0.00539348	0	2982.98	0.04191652	0.04065275	3512.98	0.0085332		4042.98	-0.00727052	0	
333.2	-0.00158921		863.19	0.00545461	0.00807487	1393.19	-0.00861387	0	1923.18	0.00415603	0.00022232	2453.18	-0.00639042	0	2983.18	0.04191863	0.04070274	3513.18	0.00778515		4043.18	-0.00744632	0	
333.4	-0.00237833		863.39	0.00599565	0.00807487	1393.39	-0.00920408	0	1923.38	0.00367822	0.00022264	2453.38	-0.00677333	0	2983.38	0.04252387	0.0407527	3513.38	0.00773241		4043.38	-0.00751419	0	
333.6	-0.00230464		863.59	0.00637551	0.00807487	1393.59	-0.00977878	0	1923.58	0.00325327	0.00022296	2453.58	-0.00671591	0	2983.58	0.0428466	0.04080264	3513.58	0.0082185		4043.58	-0.00740505	0	
333.8	-0.00239663		863.79	0.00696158	0.00807487	1393.79	-0.00999634	0	1923.78	0.00236434	0.00022328	2453.78	-0.0067331	0	2983.78	0.04452986	0.04085254	3513.78	0.00826933		4043.78	-0.00738198	0	
334	-0.00263631		863.99	0.00789559	0.00807487	1393.99	-0.00991344	0	1923.98	0.00228896	0.0002236	2453.98	-0.00653897	0	2983.98	0.0446723	0.04090241	3513.98	0.00829824		4043.98	-0.00726153	0	
334.2	-0.00295286		864.19	0.0082917	0.00807487	1394.19	-0.00923788	0	1924.18	0.00194269	0.00022392	2454.18	-0.0060053	0	2984.18	0.04474941	0.04095226	3514.18	0.00888896		4044.18	-0.00776458	0	
334.4	-0.00260839		864.39	0.00859738	0.00807487	1394.39	-0.00856995	0	1924.38	0.00199469	0.00022424	2454.38	-0.00540673	0	2984.38	0.04511921	0.04100207	3514.38	0.00855024		4044.38	-0.00766221	0	
334.6	-0.00297625		864.59	0.00790159	0.00807487	1394.59	-0.00760563	0	1924.58	0.00121573	0.00022456	2454.58	-0.00480612	0	2984.58	0.04533932	0.04105186	3514.58	0.00886107		4044.58	-0.00773718	0	
334.8	-0.0027291		864.79	0.00840545	0.00807487	1394.79	-0.00673746	0	1924.78	0.00073676	0.00022488	2454.78	-0.00434595	0	2984.78	0.04564609	0.04110162	3514.78	0.00914877		4044.78	-0.00770402	0	
335	-0.00214742		864.99	0.00805398	0.00807487	1394.99	-0.0054766	0	1924.98	0.00065116	0.0002252	2454.98	-0.00410244	0	2984.98	0.04584674	0.04115135	3514.98	0.00897996		4044.98	-0.00737646	0	
335.2	-0.00211177		865.19	0.00746797	0.00807487	1395.19	-0.00449832	0	1925.18	0.00055108	0.00022552	2455.18	-0.00433747	0	2985.18	0.04579219	0.04120105	3515.18	0.007899		4045.18	-0.00757292	0	
335.4	-0.00165783		865.39	0.00662568	0.00807487	1395.39	-0.00331416	0	1925.38	0.00066041	0.00022584	2455.38	-0.00426439	0	2985.38	0.04631553	0.04125072	3515.38	0.00798534		4045.38	-0.00729052	0	
335.6	-0.00207476		865.59	0.00638405	0.00807487	1395.59	-0.00261689	0	1925.58	0.00125312	0.00022616	2455.58	-0.00476619	0	2985.58	0.04642423	0.04130036	3515.58	0.00757638		4045.58	-0.00758526	0	
335.8	-0.00219143		865.79	0.0061267	0.00807487	1395.79	-0.00290154	0	1925.78	0.00164973	0.00022647	2455.78	-0.00433223	0	2985.78	0.04575041	0.04134997	3515.78	0.00717902		4045.78	-0.00769701	0	
336	-0.00202169		865.99	0.00592183	0.00807487	1395.99	-0.00230953	0	1925.98	0.00203561	0.00022679	2455.98	-0.00475625	0	2985.98	0.04551585	0.04139956	3515.98	0.00694547		4045.98	-0.00779052	0	
336.2	-0.00257417		866.19	0.00551861	0.00807487	1396.19	-0.00224594	0	1926.18	0.00270715	0.00022711	2456.18	-0.00526257	0	2986.18	0.04390849	0.04144911	3516.18	0.00700149		4046.18	-0.0076899	0	
336.4	-0.00155712		866.39	0.00639445	0.00807487	1396.39	-0.00329304	0	1926.38	0.00243708	0.00022743	2456.38	-0.00544535	0	2986.38	0.04349751	0.04149864	3516.38	0.00714782		4046.38	-0.0075593	0	
336.6	-0.00159751		866.59	0.00665604	0.00807487	1396.59	-0.00496698	0	1926.58	0.00272909	0.00022775	2456.58	-0.00500921	0	2986.58	0.04227117	0.04154813	3516.58	0.0073961		4046.58	-0.00774995	0	
336.8	-0.00118423		866.79	0.00721508	0.00807487	1396.79	-0.00502472	0	1926.78	0.00278204	0.00022807	2456.78	-0.00559829	0	2986.78	0.04187624	0.0415976	3516.78	0.00735456		4046.78	-0.00779749	0	
337	-0.0008212		866.99	0.00780241	0.00807487	1396.99	-0.0061147	0	1926.98	0.0021871	0.00022839	2456.98	-0.00592736	0	2986.98	0.04158335	0.04164704	3516.98	0.00771314		4046.98	-0.00762615	0	
337.2	-0.00066484		867.19	0.00806003	0.00807487	1397.19	-0.00697287	0	1927.18	0.00152351	0.00022871	2457.18	-0.00679658	0	2987.18	0.04156843	0.04169645	3517.18	0.00666251		4047.18	-0.0082577	0	
337.4	-0.00120695		867.39	0.00855903	0.00807487	1397.39	-0.0071291	0	1927.38	0.00059935	0.00022902	2457.38	-0.00687208	0	2987.38	0.04284295	0.04174583	3517.38	0.00650336		4047.38	-0.00892146	0	
337.6	-0.00074442		867.59	0.00868997	0.00807487	1397.59	-0.0081892	0	1927.58	-0.00020575	0.00022934	2457.58	-0.00656968	0	2987.58	0.04463581	0.04179518	3517.58	0.0069095		4047.58	-0.00862298	0	
337.8	-0.0003917		867.79	0.00945758	0.00807487	1397.79	-0.00833595	0	1927.78	-0.00065525	0.00022966	2457.78	-0.00681472	0	2987.78	0.04526829	0.0418445	3517.78	0.00698696		4047.78	-0.00835678	0	
338	-0.00005777		867.99	0.00959715	0.00807487	1397.99	-0.00758017	0	1927.98	-0.0011571	0.00022998	2457.98	-0.00688089	0	2987.98	0.04541474	0.0418938	3517.98	0.00842715		4047.98	-0.00905786	0	
338.2	-0.00051941		868.19	0.00918598	0.00807487	1398.19	-0.00770921	0	1928.18	-0.00172672	0.0002303	2458.18	-0.00678984	0	2988.18	0.04591499	0.04194306	3518.18	0.0088615		4048.18	-0.00884337	0	
338.4	-0.00028505		868.39	0.00927618	0.00807487	1398.39	-0.0075242	0	1928.38	-0.00165952	0.00023062	2458.38	-0.00716331	0	2988.38	0.04697993	0.0419923	3518.38	0.00934155		4048.38	-0.00823415	0	
338.6	-0.0008462		868.59	0.00856135	0.00807487	1398.59	-0.00728358	0	1928.58	-0.00260791	0.00023093	2458.58	-0.00651972	0	2988.58	0.04745001	0.04204151	3518.58	0.00983762		4048.58	-0.00855268	0	
338.8	-0.00127878		868.79	0.00920117	0.00807487	1398.79	-0.0060237	0	1928.78	-0.00245369	0.00023125	2458.78	-0.00634098	0	2988.78	0.04711939	0.04209069	3518.78	0.00981944		4048.78	-0.00788333	0	
339	-0.00172064		868.99	0.00736305	0.00807487	1398.99	-0.00598641	0	1928.98	-0.00196806	0.00023157	2458.98	-0.00670207	0	2988.98	0.04709218	0.04213984	3518.98	0.00906199		4048.98	-0.00757268	0	
339.2	-0.00223868		869.19	0.0074086	0.00807487	1399.19	-0.00627172	0	1929.18	-0.00182102	0.00023189	2459.18	-0.00714691	0	2989.18	0.04721347	0.04218896	3519.18	0.00931002		4049.18	-0.00681677	0	
339.4	-0.00219683		869.39	0.0067563	0.00807487	1399.39	-0.00659635	0	1929.38	-0.00130736	0.00023221	2459.38	-0.00611973	0	2989.38	0.04752104	0.04223805	3519.38	0.00992403		4049.38	-0.00571778	0	
339.6	-0.00204495		869.59	0.00683016	0.00807487	1399.59	-0.00698149	0	1929.58	-0.00121554	0.00023253	2459.58	-0.00535387	0	2989.58	0.04699425	0.04228711	3519.58	0.00945471		4049.58	-0.00557276	0	
339.8	-0.00178529		869.79	0.00646813	0.00807487	1399.79	-0.00688828	0	1929.78	0.0000519	0.00023284	2459.78	-0.00546815	0	2989.78	0.0464669	0.04233615	3519.78	0.0093043		4049.78	-0.00535992	0	
340	-0.00180265		869.99	0.00672079	0.00807487	1399.99	-0.00702616	0	1929.98	0.00161838	0.00023316	2459.98	-0.00569308	0	2989.98	0.04588524	0.04238516	3519.98	0.00899912		4049.98	-0.00534461	0	
340.2	-0.00185389		870.19	0.00596547	0.00807487	1400.19	-0.00756127	0	1930.18	0.00279924	0.00023348	2460.18	-0.00520606	0	2990.18	0.04477688	0.04243413	3520.18	0.00918954		4050.18	-0.00576212	0	
340.4	-0.00118967		870.39	0.00661988	0.00807487	1400.39	-0.00769419	0	1930.38	0.00318227	0.0002338	2460.38	-0.00364563	0	2990.38	0.04399284	0.04248308	3520.38	0.0091216		4050.38	-0.00514196	0	
340.6	-0.00097943		870.59	0.0062762	0.00807487	1400.59	-0.00814506	0	1930.58	0.00419542	0.00023412	2460.58	-0.0040018	0	2990.58	0.04324132	0.042532	3520.58	0.00914869		4050.58	-0.00549072	0	
340.8	-0.00123589		870.79	0.00690711	0.00807487	1400.79	-0.00769583	0	1930.78	0.00460611	0.00023443	2460.78	-0.00470565	0	2990.78	0.04283333	0.0425809	3520.78	0.00873891		4050.78	-0.00536966	0	
341	-0.00187042		870.99	0.00765865	0.00807487	1400.99	-0.00795281	0	1930.98	0.00505406	0.00023475	2460.98	-0.00465254	0	2990.98	0.04175452	0.04262976	3520.98	0.00854948		4050.98	-0.00530263	0	
341.2	-0.00212495		871.19	0.00704885	0.00807487	1401.19	-0.00795959	0	1931.18	0.00550507	0.00023507	2461.18	-0.0046358	0	2991.18	0.04226697	0.04267859	3521.18	0.00772366		4051.18	-0.00599554	0	
341.4	-0.00164377		871.39	0.00707313	0.00807487	1401.39	-0.0080552	0	1931.38	0.00515978	0.00023539	2461.38	-0.00499767	0	2991.38	0.04365868	0.0427274	3521.38	0.00788276		4051.38	-0.00560951	0	
341.6	-0.00080614		871.59	0.00749976	0.00807487	1401.59	-0.00774639	0	1931.58	0.00501684	0.0002357	2461.58	-0.00514136	0	2991.58	0.0441227	0.04277618	3521.58	0.00863564		4051.58	-0.00635572	0	
341.8	-0.00087427		871.79	0.00781298	0.00807487	1401.79	-0.00756924	0	1931.78	0.00470608	0.00023602	2461.78	-0.00578947	0	2991.78	0.04438973	0.04282493	3521.78	0.00918665		4051.78	-0.00677519	0	
342	-0.00025716		871.99	0.00769564	0.00807487	1401.99	-0.00731235	0	1931.98	0.00378505	0.00023634	2461.98	-0.00566607	0	2991.98	0.04506136	0.04287365	3521.98	0.0098525		4051.98	-0.00713251	0	
342.2	-0.00050363		872.19	0.00750342	0.00807487	1402.19	-0.0073812	0	1932.18	0.0037428	0.00023666	2462.18	-0.00602143	0	2992.18	0.04517168	0.04292234	3522.18	0.00917913		4052.18	-0.00664159	0	
342.4	-0.00081582		872.39	0.00760172	0.00807487	1402.39	-0.00661678	0	1932.38	0.00339392	0.00023697	2462.38	-0.00608894	0	2992.38	0.04604735	0.042971	3522.38	0.00935248		4052.38	-0.00744054	0	
342.6	-0.00057749		872.59	0.00719396	0.00807487	1402.59	-0.00641246	0	1932.58	0.00338176	0.00023729	2462.58	-0.00517547	0	2992.58	0.04655832	0.04301964	3522.58	0.00866289		4052.58	-0.00782761	0	
342.8	-0.00081982		872.79	0.00676813	0.00807487	1402.79	-0.00571447	0	1932.78	0.0038806	0.00023761	2462.78	-0.00604534	0	2992.78	0.04740497	0.04306824	3522.78	0.00870789		4052.78	-0.00733905	0	
343	-0.00016232		872.99	0.00596844	0.00807487	1402.99	-0.0065991	0	1932.98	0.00415879	0.00023793	2462.98	-0.00714948	0	2992.98	0.04801939	0.04311682	3522.98	0.00827487		4052.98	-0.0069503	0	
343.2	-0.00034987		873.19	0.00666665	0.00807487	1403.19	-0.00754568	0	1933.18	0.00403755	0.00023824	2463.18	-0.00731654	0	2993.18	0.04900846	0.04316537	3523.18	0.0090085		4053.18	-0.00588956	0	
343.4	0.00050679		873.39	0.00635423	0.00807487	1403.39	-0.00745302	0	1933.38	0.00379428	0.00023856	2463.38	-0.0071669	0	2993.38	0.04938831	0.04321389	3523.38	0.00915172		4053.38	-0.0053476	0	
343.6	0.00026215		873.59	0.00647289	0.00807487	1403.59	-0.0065024	0	1933.58	0.00412245	0.00023888	2463.58	-0.00852046	0	2993.58	0.04961618	0.04326239	3523.58	0.00852945		4053.58	-0.00604211	0	
343.8	-0.00026375		873.79	0.0067887	0.00807487	1403.79	-0.00659447	0	1933.78	0.00457835	0.0002392	2463.78	-0.00965317	0	2993.78	0.05011685	0.04331085	3523.78	0.00821535		4053.78	-0.0069228	0	
344	0.00021762		873.99	0.00715511	0.00807487	1403.99	-0.00730668	0	1933.98	0.00421968	0.00023951	2463.98	-0.00878608	0	2993.98	0.04981838	0.04335929	3523.98	0.00745315		4053.98	-0.00692264	0	
344.2	-0.00053029		874.19	0.00695346	0.00807487	1404.19	-0.00739549	0	1934.18	0.00378829	0.00023983	2464.18	-0.00788473	0	2994.18	0.04980932	0.0434077	3524.18	0.00743189		4054.18	-0.00745695	0	
344.4	-0.00066309		874.39	0.00690641	0.00807487	1404.39	-0.00687163	0	1934.38	0.0029281	0.00024015	2464.38	-0.00737575	0	2994.38	0.04872351	0.04345607	3524.38	0.00758796		4054.38	-0.00713212	0	
344.6	-0.00005825		874.59	0.00647664	0.00807487	1404.59	-0.00743001	0	1934.58	0.00291676	0.00024046	2464.58	-0.00826153	0	2994.58	0.04824042	0.04350443	3524.58	0.00749993		4054.58	-0.00670598	0	
344.8	-0.00061947		874.79	0.00612155	0.00807487	1404.79	-0.00756178	0	1934.78	0.00323355	0.00024078	2464.78	-0.00769301	0	2994.78	0.04707637	0.04355275	3524.78	0.00794623		4054.78	-0.00673662	0	
345	-0.00060274		874.99	0.00681854	0.00807487	1404.99	-0.00810391	0	1934.98	0.00219724	0.0002411	2464.98	-0.00700609	0	2994.98	0.0469453	0.04360104	3524.98	0.00842295		4054.98	-0.0069876	0	
345.2	-0.00008393		875.19	0.00541987	0.00807487	1405.19	-0.00814085	0	1935.18	0.00126012	0.00024142	2465.18	-0.00711491	0	2995.18	0.04726144	0.04364931	3525.18	0.00926239		4055.18	-0.00756169	0	
345.4	-0.00024302		875.39	0.0066485	0.00807487	1405.39	-0.00866407	0	1935.38	0.00092529	0.00024173	2465.38	-0.00710251	0	2995.38	0.04747975	0.04369755	3525.38	0.00996417		4055.38	-0.00804104	0	
345.6	-0.00083298		875.59	0.0070555	0.00807487	1405.59	-0.00846479	0	1935.58	0.00059958	0.00024205	2465.58	-0.0066826	0	2995.58	0.04713761	0.04374576	3525.58	0.01058396		4055.58	-0.00896939	0	
345.8	-0.00146316		875.79	0.00730014	0.00807487	1405.79	-0.00930644	0	1935.78	-0.00002968	0.00024237	2465.78	-0.00690277	0	2995.78	0.04771375	0.04379394	3525.78	0.0111542		4055.78	-0.00845136	0	
346	-0.00140907		875.99	0.00699551	0.00807487	1405.99	-0.00830669	0	1935.98	-0.0009988	0.00024268	2465.98	-0.00569589	0	2995.98	0.04761581	0.04384209	3525.98	0.01123812		4055.98	-0.00840334	0	
346.2	-0.0010059		876.19	0.0060284	0.00807487	1406.19	-0.00819856	0	1936.18	-0.0011246	0.000243	2466.18	-0.00557801	0	2996.18	0.04746383	0.04389022	3526.18	0.01048292		4056.18	-0.00916965	0	
346.4	-0.00108141		876.39	0.00642166	0.00807487	1406.39	-0.00754454	0	1936.38	-0.00063681	0.00024332	2466.38	-0.00453466	0	2996.38	0.04844937	0.04393832	3526.38	0.01029022		4056.38	-0.00917361	0	
346.6	-0.00006375		876.59	0.0066694	0.00807487	1406.59	-0.00767956	0	1936.58	0.00011176	0.00024363	2466.58	-0.00455347	0	2996.58	0.04963119	0.04398639	3526.58	0.01016549		4056.58	-0.00813052	0	
346.8	-0.00062462		876.79	0.00696012	0.00807487	1406.79	-0.00771635	0	1936.78	0.00111985	0.00024395	2466.78	-0.00441393	0	2996.78	0.05050367	0.04403443	3526.78	0.01162787		4056.78	-0.00789493	0	
347	-0.0005531		876.99	0.00669909	0.00807487	1406.99	-0.00768033	0	1936.98	0.00172892	0.00024427	2466.98	-0.00452193	0	2996.98	0.05020176	0.04408244	3526.98	0.01076344		4056.98	-0.00777069	0	
347.2	-0.00062489		877.19	0.00690466	0.00807487	1407.19	-0.00745178	0	1937.18	0.00212824	0.00024458	2467.18	-0.00500797	0	2997.18	0.05073164	0.04413042	3527.18	0.01106619		4057.18	-0.00741523	0	
347.4	-0.00020545		877.39	0.00751675	0.00807487	1407.39	-0.00667293	0	1937.38	0.00280144	0.0002449	2467.38	-0.00517985	0	2997.38	0.05053959	0.04417838	3527.38	0.0111219		4057.38	-0.00753688	0	
347.6	-0.00089725		877.59	0.00801769	0.00807487	1407.59	-0.00610568	0	1937.58	0.00372038	0.00024522	2467.58	-0.00495935	0	2997.58	0.05122802	0.04422631	3527.58	0.01063192		4057.58	-0.00787204	0	
347.8	-0.0004776		877.79	0.0078904	0.00807487	1407.79	-0.00645232	0	1937.78	0.00354642	0.00024553	2467.78	-0.0047819	0	2997.78	0.0512366	0.04427421	3527.78	0.01048481		4057.78	-0.00889195	0	
348	-0.00053515		877.99	0.00732742	0.00807487	1407.99	-0.00634205	0	1937.98	0.00366453	0.00024585	2467.98	-0.00419269	0	2997.98	0.05132752	0.04432208	3527.98	0.01019295		4057.98	-0.00879451	0	
348.2	-0.0011121		878.19	0.0074927	0.00807487	1408.19	-0.0066142	0	1938.18	0.0046508	0.00024616	2468.18	-0.00411769	0	2998.18	0.05100144	0.04436993	3528.18	0.010166		4058.18	-0.00841768	0	
348.4	-0.00115448		878.39	0.00768021	0.00807487	1408.39	-0.0064434	0	1938.38	0.00469456	0.00024648	2468.38	-0.00511089	0	2998.38	0.05015068	0.04441774	3528.38	0.01029779		4058.38	-0.00856474	0	
348.6	-0.00083084		878.59	0.00751912	0.00807487	1408.59	-0.0067812	0	1938.58	0.00523318	0.0002468	2468.58	-0.00562061	0	2998.58	0.04940893	0.04446553	3528.58	0.01026706		4058.58	-0.00799847	0	
348.8	-0.00047903		878.79	0.00760623	0.00807487	1408.79	-0.00724415	0	1938.78	0.00611537	0.00024711	2468.78	-0.00561547	0	2998.78	0.04839473	0.04451329	3528.78	0.01037127		4058.78	-0.00836194	0	
349	-0.00060575		878.99	0.0085228	0.00807487	1408.99	-0.00786583	0	1938.98	0.0045954	0.00024743	2468.98	-0.00634279	0	2998.98	0.04912709	0.04456103	3528.98	0.0098127		4058.98	-0.00844023	0	
349.2	-0.00151465		879.19	0.00805179	0.00807487	1409.19	-0.00863732	0	1939.18	0.00440814	0.00024775	2469.18	-0.00713555	0	2999.18	0.04851314	0.04460873	3529.18	0.01020288		4059.18	-0.00876636	0	
349.4	-0.00270781		879.39	0.00904789	0.00807487	1409.39	-0.00902817	0	1939.38	0.00459515	0.00024806	2469.38	-0.00774264	0	2999.38	0.0474572	0.04465641	3529.38	0.00987356		4059.38	-0.00863259	0	
349.6	-0.00334128		879.59	0.00860173	0.00807487	1409.59	-0.00854032	0	1939.58	0.00457293	0.00024838	2469.58	-0.00886146	0	2999.58	0.04699846	0.04470406	3529.58	0.00871351		4059.58	-0.00876983	0	
349.8	-0.00460195		879.79	0.00855738	0.00807487	1409.79	-0.00938902	0	1939.78	0.00409591	0.00024869	2469.78	-0.0088637	0	2999.78	0.04759353	0.04475168	3529.78	0.00878571		4059.78	-0.00815095	0	
350	-0.00470259		879.99	0.00770608	0.00807487	1409.99	-0.00894513	0	1939.98	0.00386734	0.00024901	2469.98	-0.00751746	0	2999.98	0.04704097	0.04479927	3529.98	0.00793683		4059.98	-0.00828314	0	
350.2	-0.00484136		880.19	0.00865237	0.00807487	1410.19	-0.00874154	0	1940.18	0.00375487	0.00024933	2470.18	-0.00771555	0	3000.18	0.04665022	0.04484684	3530.18	0.00772087		4060.18	-0.00805657	0	
350.4	-0.00580841		880.39	0.00951712	0.00807487	1410.39	-0.00763862	0	1940.38	0.00393009	0.00024964	2470.38	-0.00745369	0	3000.38	0.0472457	0.04489437	3530.38	0.00759366		4060.38	-0.00698553	0	
350.6	-0.00613639		880.59	0.00919156	0.00807487	1410.59	-0.00814159	0	1940.58	0.00472055	0.00024996	2470.58	-0.00785305	0	3000.58	0.04808026	0.04494188	3530.58	0.00844425		4060.58	-0.00588708	0	
350.8	-0.00632383		880.79	0.00831172	0.00807487	1410.79	-0.0078052	0	1940.78	0.00562894	0.00025027	2470.78	-0.00710129	0	3000.78	0.04862026	0.04498937	3530.78	0.00849614		4060.78	-0.00657815	0	
351	-0.0062144		880.99	0.00756283	0.00807487	1410.99	-0.00795317	0	1940.98	0.00623959	0.00025059	2470.98	-0.0074364	0	3000.98	0.04866025	0.04503682	3530.98	0.00744054		4060.98	-0.00687543	0	
351.2	-0.00613727		881.19	0.0072593	0.00807487	1411.19	-0.008199	0	1941.18	0.00622628	0.0002509	2471.18	-0.00706347	0	3001.18	0.04901155	0.04508425	3531.18	0.00834877		4061.18	-0.0060943	0	
351.4	-0.00577758		881.39	0.00698467	0.00807487	1411.39	-0.00819416	0	1941.38	0.00659139	0.00025122	2471.38	-0.00673696	0	3001.38	0.04951194	0.04513165	3531.38	0.00881095		4061.38	-0.00604555	0	
351.6	-0.00553535		881.59	0.00599931	0.00807487	1411.59	-0.00769775	0	1941.58	0.00710694	0.00025154	2471.58	-0.00668292	0	3001.58	0.0496343	0.04517902	3531.58	0.0097703		4061.58	-0.0063358	0	
351.8	-0.00420821		881.79	0.00511513	0.00807487	1411.79	-0.00753088	0	1941.78	0.00765796	0.00025185	2471.78	-0.00606195	0	3001.78	0.04888058	0.04522636	3531.78	0.01010115		4061.78	-0.00680115	0	
352	-0.00421483		881.99	0.00569167	0.00807487	1411.99	-0.00764526	0	1941.98	0.00705335	0.00025217	2471.98	-0.00586089	0	3001.98	0.04980419	0.04527368	3531.98	0.00949994		4061.98	-0.0069287	0	
352.2	-0.0032941		882.19	0.00609229	0.00807487	1412.19	-0.00794239	0	1942.18	0.00711528	0.00025248	2472.18	-0.00529997	0	3002.18	0.04931688	0.04532096	3532.18	0.00973285		4062.18	-0.00647345	0	
352.4	-0.003984		882.39	0.00615064	0.00807487	1412.39	-0.00805731	0	1942.38	0.00646108	0.0002528	2472.38	-0.00521923	0	3002.38	0.04969066	0.04536822	3532.38	0.00955961		4062.38	-0.00727894	0	
352.6	-0.00353759		882.59	0.00620965	0.00807487	1412.59	-0.00773915	0	1942.58	0.00608248	0.00025311	2472.58	-0.00440001	0	3002.58	0.04959675	0.04541546	3532.58	0.00908118		4062.58	-0.00751642	0	
352.8	-0.00296575		882.79	0.00671664	0.00807487	1412.79	-0.00911194	0	1942.78	0.00548162	0.00025343	2472.78	-0.00464157	0	3002.78	0.04981666	0.04546266	3532.78	0.00903467		4062.78	-0.00868541	0	
353	-0.00329919		882.99	0.00731953	0.00807487	1412.99	-0.00896947	0	1942.98	0.00374964	0.00025374	2472.98	-0.00494833	0	3002.98	0.05008197	0.04550984	3532.98	0.00822002		4062.98	-0.00897903	0	
353.2	-0.00264368		883.19	0.00729931	0.00807487	1413.19	-0.00898536	0	1943.18	0.00345142	0.00025406	2473.18	-0.00478145	0	3003.18	0.04948387	0.04555699	3533.18	0.0081435		4063.18	-0.00937132	0	
353.4	-0.00260015		883.39	0.007339	0.00807487	1413.39	-0.00870203	0	1943.38	0.00292753	0.00025437	2473.38	-0.00513104	0	3003.38	0.04944774	0.04560411	3533.38	0.00830992		4063.38	-0.01010034	0	
353.6	-0.00299936		883.59	0.00703189	0.00807487	1413.59	-0.00891973	0	1943.58	0.00297684	0.00025469	2473.58	-0.00558252	0	3003.58	0.05013738	0.0456512	3533.58	0.00801337		4063.58	-0.01073443	0	
353.8	-0.00351671		883.79	0.00782498	0.00807487	1413.79	-0.00940259	0	1943.78	0.00219864	0.000255	2473.78	-0.00491113	0	3003.78	0.05055212	0.04569827	3533.78	0.00876431		4063.78	-0.01008584	0	
354	-0.00341905		883.99	0.00850645	0.00807487	1413.99	-0.00862322	0	1943.98	0.0018631	0.00025532	2473.98	-0.00480711	0	3003.98	0.05110437	0.04574531	3533.98	0.00975006		4063.98	-0.00936092	0	
354.2	-0.00376602		884.19	0.00902182	0.00807487	1414.19	-0.00754475	0	1944.18	0.00163104	0.00025563	2474.18	-0.00506616	0	3004.18	0.05095496	0.04579232	3534.18	0.01061612		4064.18	-0.00861661	0	
354.4	-0.00349603		884.39	0.00835229	0.00807487	1414.39	-0.00708433	0	1944.38	0.00131654	0.00025595	2474.38	-0.0050493	0	3004.38	0.05155157	0.04583931	3534.38	0.01040727		4064.38	-0.00827286	0	
354.6	-0.00232443		884.59	0.00787511	0.00807487	1414.59	-0.00784524	0	1944.58	0.00186492	0.00025626	2474.58	-0.00629049	0	3004.58	0.05258769	0.04588626	3534.58	0.01064305		4064.58	-0.00808847	0	
354.8	-0.00182007		884.79	0.0071037	0.00807487	1414.79	-0.00825807	0	1944.78	0.00190102	0.00025658	2474.78	-0.00614208	0	3004.78	0.05257607	0.04593319	3534.78	0.01096212		4064.78	-0.00880374	0	
355	-0.00135197		884.99	0.00706293	0.00807487	1414.99	-0.0085498	0	1944.98	0.00147458	0.00025689	2474.98	-0.00698464	0	3004.98	0.05210646	0.0459801	3534.98	0.0108152		4064.98	-0.00840967	0	
355.2	-0.00083107		885.19	0.00692913	0.00807487	1415.19	-0.00842996	0	1945.18	0.00116727	0.00025721	2475.18	-0.00764874	0	3005.18	0.05176628	0.04602697	3535.18	0.01159154		4065.18	-0.00803056	0	
355.4	0.00026087		885.39	0.00741921	0.00807487	1415.39	-0.00843828	0	1945.38	0.00085635	0.00025752	2475.38	-0.00807814	0	3005.38	0.05217607	0.04607382	3535.38	0.0118602		4065.38	-0.00827195	0	
355.6	0.00069716		885.59	0.00696326	0.00807487	1415.59	-0.00803634	0	1945.58	0.00191901	0.00025784	2475.58	-0.00903184	0	3005.58	0.05139775	0.04612064	3535.58	0.01259982		4065.58	-0.00882129	0	
355.8	0.00101363		885.79	0.00654709	0.00807487	1415.79	-0.00743694	0	1945.78	0.00195679	0.00025815	2475.78	-0.00875927	0	3005.78	0.05139634	0.04616743	3535.78	0.01185334		4065.78	-0.00892207	0	
356	0.00037575		885.99	0.00692957	0.00807487	1415.99	-0.00748566	0	1945.98	0.00125633	0.00025847	2475.98	-0.00897199	0	3005.98	0.05220185	0.04621419	3535.98	0.01167275		4065.98	-0.00902542	0	
356.2	-0.00011033		886.19	0.00658396	0.00807487	1416.19	-0.00768449	0	1946.18	0.00107723	0.00025878	2476.18	-0.00886018	0	3006.18	0.0512507	0.04626093	3536.18	0.01238073		4066.18	-0.00825208	0	
356.4	-0.00136892		886.39	0.00655769	0.00807487	1416.39	-0.00786848	0	1946.38	0.00062268	0.0002591	2476.38	-0.0091736	0	3006.38	0.05119925	0.04630764	3536.38	0.01194531		4066.38	-0.00866893	0	
356.6	-0.0015176		886.59	0.00639576	0.00807487	1416.59	-0.0074624	0	1946.58	0.00031176	0.00025941	2476.58	-0.0092072	0	3006.58	0.05066099	0.04635433	3536.58	0.01052711		4066.58	-0.0085079	0	
356.8	-0.00126063		886.79	0.00697439	0.00807487	1416.79	-0.00867746	0	1946.78	0.00038712	0.00025973	2476.78	-0.00996585	0	3006.78	0.0503655	0.04640098	3536.78	0.00988645		4066.78	-0.00833014	0	
357	-0.00156576		886.99	0.00670534	0.00807487	1416.99	-0.00784969	0	1946.98	0.00068006	0.00026004	2476.98	-0.01000353	0	3006.98	0.04953484	0.04644761	3536.98	0.00920021		4066.98	-0.00722365	0	
357.2	-0.00198459		887.19	0.00660909	0.00807487	1417.19	-0.00842765	0	1947.18	0.00148825	0.00026036	2477.18	-0.00948755	0	3007.18	0.04958072	0.04649421	3537.18	0.00965104		4067.18	-0.00779788	0	
357.4	-0.00279276		887.39	0.00672373	0.00807487	1417.39	-0.00829304	0	1947.38	0.00134391	0.00026067	2477.38	-0.00952517	0	3007.38	0.049554	0.04654078	3537.38	0.00966849		4067.38	-0.00838813	0	
357.6	-0.00261089		887.59	0.00576204	0.00807487	1417.59	-0.00860663	0	1947.58	0.00186559	0.00026098	2477.58	-0.00885397	0	3007.58	0.04857203	0.04658733	3537.58	0.00988849		4067.58	-0.00829548	0	
357.8	-0.00183755		887.79	0.00639051	0.00807487	1417.79	-0.00895638	0	1947.78	0.00198095	0.0002613	2477.78	-0.00753024	0	3007.78	0.04955431	0.04663385	3537.78	0.01008023		4067.78	-0.00789129	0	
358	-0.00248518		887.99	0.0060785	0.00807487	1417.99	-0.00779342	0	1947.98	0.00345427	0.00026161	2477.98	-0.00739644	0	3007.98	0.04884481	0.04668034	3537.98	0.01037915		4067.98	-0.0071396	0	
358.2	-0.00294738		888.19	0.00562064	0.00807487	1418.19	-0.00809669	0	1948.18	0.00390182	0.00026193	2478.18	-0.00606261	0	3008.18	0.04800219	0.04672681	3538.18	0.00935138		4068.18	-0.00722021	0	
358.4	-0.00280552		888.39	0.00598806	0.00807487	1418.39	-0.00764961	0	1948.38	0.00418306	0.00026224	2478.38	-0.00617475	0	3008.38	0.04861334	0.04677325	3538.38	0.00837322		4068.38	-0.00713174	0	
358.6	-0.00276457		888.59	0.00612545	0.00807487	1418.59	-0.00823187	0	1948.58	0.00485475	0.00026256	2478.58	-0.00614976	0	3008.58	0.048976	0.04681966	3538.58	0.00767177		4068.58	-0.0079968	0	
358.8	-0.00302633		888.79	0.00643074	0.00807487	1418.79	-0.00895749	0	1948.78	0.00497829	0.00026287	2478.78	-0.00520992	0	3008.78	0.04843765	0.04686604	3538.78	0.00702282		4068.78	-0.00881151	0	
359	-0.0033776		888.99	0.00714879	0.00807487	1418.99	-0.0084774	0	1948.98	0.00494664	0.00026318	2478.98	-0.00537085	0	3008.98	0.04864954	0.0469124	3538.98	0.00669859		4068.98	-0.00929493	0	
359.2	-0.00366925		889.19	0.00739701	0.00807487	1419.19	-0.00837949	0	1949.18	0.00479191	0.0002635	2479.18	-0.00572335	0	3009.18	0.04829067	0.04695872	3539.18	0.00739897		4069.18	-0.0096799	0	
359.4	-0.00333179		889.39	0.00752513	0.00807487	1419.39	-0.00792534	0	1949.38	0.00474695	0.00026381	2479.38	-0.00624542	0	3009.38	0.04818107	0.04700503	3539.38	0.00775822		4069.38	-0.00992455	0	
359.6	-0.00326108		889.59	0.00718433	0.00807487	1419.59	-0.00699644	0	1949.58	0.0050326	0.00026413	2479.58	-0.0072308	0	3009.58	0.0474797	0.0470513	3539.58	0.00800871		4069.58	-0.01033797	0	
359.8	-0.00340226		889.79	0.00737316	0.00807487	1419.79	-0.00679535	0	1949.78	0.00457011	0.00026444	2479.78	-0.00756351	0	3009.78	0.04834089	0.04709755	3539.78	0.00858134		4069.78	-0.01044965	0	
360	-0.0041013		889.99	0.00769234	0.00807487	1419.99	-0.00710967	0	1949.98	0.00316692	0.00026475	2479.98	-0.00710698	0	3009.98	0.04860549	0.04714377	3539.98	0.00964146		4069.98	-0.01062388	0	
360.2	-0.00388807		890.19	0.00831583	0.00807487	1420.19	-0.00644025	0	1950.18	0.00182253	0.00026507	2480.18	-0.00767873	0	3010.18	0.04903787	0.04718996	3540.18	0.01055242		4070.18	-0.01046687	0	
360.4	-0.00267922		890.39	0.00827949	0.00807487	1420.39	-0.0065698	0	1950.38	0.00125788	0.00026538	2480.38	-0.00744576	0	3010.38	0.04979413	0.04723613	3540.38	0.01067608		4070.38	-0.0093787	0	
360.6	-0.00225406		890.59	0.00851435	0.00807487	1420.59	-0.00657555	0	1950.58	0.00048763	0.0002657	2480.58	-0.0075953	0	3010.58	0.05092901	0.04728227	3540.58	0.01046935		4070.58	-0.00894259	0	
360.8	-0.00194976		890.79	0.00896106	0.00807487	1420.79	-0.00731677	0	1950.78	-0.00023738	0.00026601	2480.78	-0.00720243	0	3010.78	0.05101651	0.04732838	3540.78	0.0114428		4070.78	-0.00964498	0	
361	-0.00156891		890.99	0.00892785	0.00807487	1420.99	-0.00680013	0	1950.98	-0.00019834	0.00026632	2480.98	-0.00713831	0	3010.98	0.0512262	0.04737447	3540.98	0.01188168		4070.98	-0.00907417	0	
361.2	-0.00063983		891.19	0.00868515	0.00807487	1421.19	-0.00657546	0	1951.18	0.00013426	0.00026664	2481.18	-0.00629826	0	3011.18	0.05173436	0.04742053	3541.18	0.01219299		4071.18	-0.01028921	0	
361.4	-0.00007994		891.39	0.00770664	0.00807487	1421.39	-0.00654227	0	1951.38	0.00045009	0.00026695	2481.38	-0.00552985	0	3011.38	0.05279814	0.04746656	3541.38	0.01223975		4071.38	-0.0101746	0	
361.6	0.00121244		891.59	0.00745823	0.00807487	1421.59	-0.00733414	0	1951.58	0.00136315	0.00026726	2481.58	-0.00511512	0	3011.58	0.05290918	0.04751256	3541.58	0.01224468		4071.58	-0.00977914	0	
361.8	0.00227006		891.79	0.00788598	0.00807487	1421.79	-0.00748609	0	1951.78	0.00272849	0.00026758	2481.78	-0.00479643	0	3011.78	0.05363985	0.04755854	3541.78	0.01161208		4071.78	-0.00893188	0	
362	0.00069492		891.99	0.00717401	0.00807487	1421.99	-0.00712605	0	1951.98	0.00417778	0.00026789	2481.98	-0.00451538	0	3011.98	0.05296768	0.04760449	3541.98	0.01161192		4071.98	-0.00836542	0	
362.2	0.0002986		892.19	0.00704997	0.00807487	1422.19	-0.00819714	0	1952.18	0.00445169	0.0002682	2482.18	-0.00359663	0	3012.18	0.05325545	0.04765042	3542.18	0.01074191		4072.18	-0.00801776	0	
362.4	0.00029551		892.39	0.00666945	0.00807487	1422.39	-0.00806371	0	1952.38	0.00573457	0.00026852	2482.38	-0.00402036	0	3012.38	0.05374564	0.04769631	3542.38	0.0102992		4072.38	-0.00800784	0	
362.6	-0.00003933		892.59	0.00712352	0.00807487	1422.59	-0.0084264	0	1952.58	0.00636311	0.00026883	2482.58	-0.00300847	0	3012.58	0.05351689	0.04774219	3542.58	0.00971617		4072.58	-0.00822511	0	
362.8	-0.00067726		892.79	0.00688472	0.00807487	1422.79	-0.00936101	0	1952.78	0.00661267	0.00026914	2482.78	-0.00276934	0	3012.78	0.05318835	0.04778803	3542.78	0.0088525		4072.78	-0.00823725	0	
363	-0.00148311		892.99	0.00653482	0.00807487	1422.99	-0.00934797	0	1952.98	0.00691198	0.00026946	2482.98	-0.00321989	0	3012.98	0.05301185	0.04783385	3542.98	0.00918336		4072.98	-0.00713086	0	
363.2	-0.00146087		893.19	0.00618797	0.00807487	1423.19	-0.01008018	0	1953.18	0.00720502	0.00026977	2483.18	-0.00491705	0	3013.18	0.05259812	0.04787964	3543.18	0.00874275		4073.18	-0.00660259	0	
363.4	-0.00131178		893.39	0.00590029	0.00807487	1423.39	-0.01040245	0	1953.38	0.00774739	0.00027008	2483.38	-0.00528706	0	3013.38	0.05187547	0.0479254	3543.38	0.00802761		4073.38	-0.00683899	0	
363.6	-0.00206734		893.59	0.00622444	0.00807487	1423.59	-0.01030394	0	1953.58	0.00690042	0.0002704	2483.58	-0.00563482	0	3013.58	0.0524133	0.04797114	3543.58	0.00809142		4073.58	-0.00678418	0	
363.8	-0.00331127		893.79	0.00613965	0.00807487	1423.79	-0.01003212	0	1953.78	0.00622228	0.00027071	2483.78	-0.00652636	0	3013.78	0.05244229	0.04801685	3543.78	0.00895587		4073.78	-0.00718023	0	
364	-0.00389277		893.99	0.00620677	0.00807487	1423.99	-0.00938577	0	1953.98	0.00458917	0.00027102	2483.98	-0.00657295	0	3013.98	0.05217941	0.04806253	3543.98	0.0093117		4073.98	-0.00745829	0	
364.2	-0.0036483		894.19	0.00703928	0.00807487	1424.19	-0.00853443	0	1954.18	0.00434628	0.00027134	2484.18	-0.00699997	0	3014.18	0.05307888	0.04810818	3544.18	0.00910226		4074.18	-0.00690824	0	
364.4	-0.00314057		894.39	0.00701932	0.00807487	1424.39	-0.00929505	0	1954.38	0.00301841	0.00027165	2484.38	-0.00637288	0	3014.38	0.05259171	0.04815381	3544.38	0.00890877		4074.38	-0.00624824	0	
364.6	-0.00347682		894.59	0.00756284	0.00807487	1424.59	-0.00922642	0	1954.58	0.00259379	0.00027196	2484.58	-0.00639559	0	3014.58	0.05182416	0.04819942	3544.58	0.00853162		4074.58	-0.00709641	0	
364.8	-0.00343547		894.79	0.00807744	0.00807487	1424.79	-0.00949008	0	1954.78	0.00126287	0.00027227	2484.78	-0.00526837	0	3014.78	0.05120662	0.04824499	3544.78	0.00833177		4074.78	-0.00779018	0	
365	-0.00183008		894.99	0.00773456	0.00807487	1424.99	-0.00843566	0	1954.98	0.00110798	0.00027259	2484.98	-0.00503797	0	3014.98	0.05137744	0.04829054	3544.98	0.00772238		4074.98	-0.00771349	0	
365.2	-0.00107134		895.19	0.00718516	0.00807487	1425.19	-0.00744308	0	1955.18	0.00095029	0.0002729	2485.18	-0.00530962	0	3015.18	0.05134962	0.04833607	3545.18	0.00703046		4075.18	-0.00888731	0	
365.4	-0.0013857		895.39	0.00748056	0.00807487	1425.39	-0.00761888	0	1955.38	0.00155817	0.00027321	2485.38	-0.00516937	0	3015.38	0.0515592	0.04838156	3545.38	0.00703722		4075.38	-0.0095543	0	
365.6	0.00008197		895.59	0.00739549	0.00807487	1425.59	-0.00763032	0	1955.58	0.00149414	0.00027353	2485.58	-0.00563256	0	3015.58	0.05105281	0.04842703	3545.58	0.00589321		4075.58	-0.00951504	0	
365.8	0.00070627		895.79	0.00654083	0.00807487	1425.79	-0.00698719	0	1955.78	0.00160929	0.00027384	2485.78	-0.00493294	0	3015.78	0.05051556	0.04847247	3545.78	0.00608235		4075.78	-0.01010378	0	
366	-0.00016784		895.99	0.00631985	0.00807487	1425.99	-0.00586982	0	1955.98	0.00189526	0.00027415	2485.98	-0.00519544	0	3015.98	0.04938322	0.04851789	3545.98	0.00630994		4075.98	-0.01113204	0	
366.2	-0.00044348		896.19	0.00628989	0.00807487	1426.19	-0.00605465	0	1956.18	0.00145741	0.00027446	2486.18	-0.00511514	0	3016.18	0.04835957	0.04856328	3546.18	0.00606946		4076.18	-0.01094629	0	
366.4	-0.00115752		896.39	0.00663923	0.00807487	1426.39	-0.00609966	0	1956.38	0.00113227	0.00027478	2486.38	-0.00483886	0	3016.38	0.04854937	0.04860864	3546.38	0.00668516		4076.38	-0.0116124	0	
366.6	-0.00158885		896.59	0.0072061	0.00807487	1426.59	-0.00630825	0	1956.58	0.00080484	0.00027509	2486.58	-0.00490245	0	3016.58	0.04896858	0.04865398	3546.58	0.0068408		4076.58	-0.01152806	0	
366.8	-0.00194625		896.79	0.00672789	0.00807487	1426.79	-0.0074667	0	1956.78	0.00054178	0.0002754	2486.78	-0.00575129	0	3016.78	0.04910614	0.04869929	3546.78	0.00677493		4076.78	-0.01212971	0	
367	-0.00220181		896.99	0.00691982	0.00807487	1426.99	-0.00769042	0	1956.98	0.00063835	0.00027571	2486.98	-0.00642729	0	3016.98	0.0493843	0.04874457	3546.98	0.00727593		4076.98	-0.01189214	0	
367.2	-0.00238152		897.19	0.00674574	0.00807487	1427.19	-0.0080107	0	1957.18	0.0014189	0.00027603	2487.18	-0.0077736	0	3017.18	0.04979099	0.04878983	3547.18	0.0077136		4077.18	-0.01283284	0	
367.4	-0.00302346		897.39	0.00715601	0.00807487	1427.39	-0.00749313	0	1957.38	0.00190147	0.00027634	2487.38	-0.00770185	0	3017.38	0.05000684	0.04883506	3547.38	0.00814791		4077.38	-0.0129801	0	
367.6	-0.00374622		897.59	0.00801438	0.00807487	1427.59	-0.00780403	0	1957.58	0.00165251	0.00027665	2487.58	-0.00820134	0	3017.58	0.05027388	0.04888027	3547.58	0.00928631		4077.58	-0.01197122	0	
367.8	-0.00472802		897.79	0.00767751	0.00807487	1427.79	-0.00728722	0	1957.78	0.00178037	0.00027696	2487.78	-0.00873397	0	3017.78	0.04963063	0.04892544	3547.78	0.00961766		4077.78	-0.0116235	0	
368	-0.00467103		897.99	0.00792262	0.00807487	1427.99	-0.00792075	0	1957.98	0.00166261	0.00027728	2487.98	-0.00851243	0	3017.98	0.04958278	0.0489706	3547.98	0.00995957		4077.98	-0.01155409	0	
368.2	-0.00475851		898.19	0.00910474	0.00807487	1428.19	-0.00867882	0	1958.18	0.00218888	0.00027759	2488.18	-0.00792389	0	3018.18	0.0497232	0.04901572	3548.18	0.00989152		4078.18	-0.01117299	0	
368.4	-0.00367459		898.39	0.00921005	0.00807487	1428.39	-0.01030266	0	1958.38	0.00105074	0.0002779	2488.38	-0.00736067	0	3018.38	0.04914157	0.04906082	3548.38	0.00981821		4078.38	-0.01048334	0	
368.6	-0.00289121		898.59	0.00907374	0.00807487	1428.59	-0.0105694	0	1958.58	0.00193957	0.00027821	2488.58	-0.00670709	0	3018.58	0.05005166	0.04910589	3548.58	0.01015819		4078.58	-0.01017802	0	
368.8	-0.00230757		898.79	0.00880855	0.00807487	1428.79	-0.01075471	0	1958.78	0.00064511	0.00027852	2488.78	-0.00566059	0	3018.78	0.0514102	0.04915094	3548.78	0.01087441		4078.78	-0.00932991	0	
369	-0.0011999		898.99	0.00830003	0.00807487	1428.99	-0.00911184	0	1958.98	0.00116282	0.00027884	2488.98	-0.00578917	0	3018.98	0.05148806	0.04919596	3548.98	0.01138225		4078.98	-0.00926229	0	
369.2	-0.00099186		899.19	0.00779367	0.00807487	1429.19	-0.0090983	0	1959.18	0.0012566	0.00027915	2489.18	-0.00570887	0	3019.18	0.05167897	0.04924095	3549.18	0.01127347		4079.18	-0.00900667	0	
369.4	-0.00117196		899.39	0.00785412	0.00807487	1429.39	-0.00935173	0	1959.38	0.00203836	0.00027946	2489.38	-0.00455481	0	3019.38	0.05161472	0.04928592	3549.38	0.01182787		4079.38	-0.00849434	0	
369.6	-0.00008029		899.59	0.00627207	0.00807487	1429.59	-0.00907645	0	1959.58	0.00147037	0.00027977	2489.58	-0.00425753	0	3019.58	0.05191524	0.04933086	3549.58	0.01189162		4079.58	-0.008919	0	
369.8	0.00020569		899.79	0.0051646	0.00807487	1429.79	-0.00894395	0	1959.78	0.0015417	0.00028008	2489.78	-0.00361757	0	3019.78	0.0511189	0.04937577	3549.78	0.01208684		4079.78	-0.00932979	0	
370	-0.00024491		899.99	0.00595917	0.00807487	1429.99	-0.00851916	0	1959.98	0.0020044	0.0002804	2489.98	-0.00452872	0	3019.98	0.05111439	0.04942066	3549.98	0.01191098		4079.98	-0.00913995	0	
370.2	-0.00056988		900.19	0.00560742	0.00807487	1430.19	-0.00874847	0	1960.18	0.0017277	0.00028071	2490.18	-0.00366489	0	3020.18	0.05186643	0.04946552	3550.18	0.01131764		4080.18	-0.00948643	0	
370.4	-0.0006914		900.39	0.00579574	0.00807487	1430.39	-0.00793628	0	1960.38	0.00218513	0.00028102	2490.38	-0.00406803	0	3020.38	0.05210554	0.04951036	3550.38	0.01103702		4080.38	-0.00981187	0	
370.6	-0.00059704		900.59	0.00517645	0.00807487	1430.59	-0.00805901	0	1960.58	0.00311859	0.00028133	2490.58	-0.0046389	0	3020.58	0.0528991	0.04955517	3550.58	0.01008906		4080.58	-0.01033209	0	
370.8	-0.00075619		900.79	0.00450328	0.00807487	1430.79	-0.00798268	0	1960.78	0.00354638	0.00028164	2490.78	-0.00524674	0	3020.78	0.05275122	0.04959995	3550.78	0.00922573		4080.78	-0.01088996	0	
371	-0.00075172		900.99	0.0053823	0.00807487	1430.99	-0.00758564	0	1960.98	0.0036913	0.00028195	2490.98	-0.00566625	0	3020.98	0.05325954	0.0496447	3550.98	0.00862823		4080.98	-0.011143	0	
371.2	-0.00111449		901.19	0.00548869	0.00807487	1431.19	-0.00875503	0	1961.18	0.00442202	0.00028227	2491.18	-0.00676242	0	3021.18	0.0536106	0.04968944	3551.18	0.00806033		4081.18	-0.01145428	0	
371.4	-0.0012767		901.39	0.00652176	0.00807487	1431.39	-0.00895354	0	1961.38	0.00445489	0.00028258	2491.38	-0.00621248	0	3021.38	0.05340528	0.04973414	3551.38	0.00785413		4081.38	-0.01175366	0	
371.6	-0.00113875		901.59	0.00721266	0.00807487	1431.59	-0.01026873	0	1961.58	0.00407256	0.00028289	2491.58	-0.00614849	0	3021.58	0.05246887	0.04977882	3551.58	0.0074757		4081.58	-0.01127222	0	
371.8	-0.00186752		901.79	0.00740412	0.00807487	1431.79	-0.00976366	0	1961.78	0.003654	0.0002832	2491.78	-0.00620246	0	3021.78	0.05241035	0.04982347	3551.78	0.00721975		4081.78	-0.01232067	0	
372	-0.00178993		901.99	0.00780151	0.00807487	1431.99	-0.01014481	0	1961.98	0.00408041	0.00028351	2491.98	-0.00645044	0	3021.98	0.05265644	0.0498681	3551.98	0.00704946		4081.98	-0.01236927	0	
372.2	-0.0017957		902.19	0.00813367	0.00807487	1432.19	-0.01024548	0	1962.18	0.00405279	0.00028382	2492.18	-0.00637891	0	3022.18	0.05270495	0.0499127	3552.18	0.00647893		4082.18	-0.01174835	0	
372.4	-0.00216763		902.39	0.00768746	0.00807487	1432.39	-0.01015366	0	1962.38	0.0035343	0.00028413	2492.38	-0.00645898	0	3022.38	0.05247708	0.04995727	3552.38	0.00624171		4082.38	-0.01086077	0	
372.6	-0.00231994		902.59	0.00694676	0.00807487	1432.59	-0.00931659	0	1962.58	0.00456893	0.00028445	2492.58	-0.00624327	0	3022.58	0.05276409	0.05000182	3552.58	0.00696692		4082.58	-0.01060564	0	
372.8	-0.00273881		902.79	0.00662222	0.00807487	1432.79	-0.0092376	0	1962.78	0.00420589	0.00028476	2492.78	-0.00617153	0	3022.78	0.05229296	0.05004634	3552.78	0.00636632		4082.78	-0.00955195	0	
373	-0.00198668		902.99	0.00636392	0.00807487	1432.99	-0.00790094	0	1962.98	0.00389191	0.00028507	2492.98	-0.0063313	0	3022.98	0.05147793	0.05009083	3552.98	0.00659683		4082.98	-0.00993701	0	
373.2	-0.00223699		903.19	0.00574683	0.00807487	1433.19	-0.00843609	0	1963.18	0.00362201	0.00028538	2493.18	-0.00597864	0	3023.18	0.05165152	0.0501353	3553.18	0.00626403		4083.18	-0.00925718	0	
373.4	-0.00178674		903.39	0.0050036	0.00807487	1433.39	-0.00795104	0	1963.38	0.00366846	0.00028569	2493.38	-0.00582247	0	3023.38	0.05147233	0.05017975	3553.38	0.00704828		4083.38	-0.00992938	0	
373.6	-0.00146005		903.59	0.00330826	0.00807487	1433.59	-0.00792328	0	1963.58	0.00327457	0.000286	2493.58	-0.00592781	0	3023.58	0.05182712	0.05022417	3553.58	0.00726385		4083.58	-0.00999468	0	
373.8	-0.00175498		903.79	0.00308706	0.00807487	1433.79	-0.00676872	0	1963.78	0.00350597	0.00028631	2493.78	-0.00560236	0	3023.78	0.0512051	0.05026856	3553.78	0.00674912		4083.78	-0.00947542	0	
374	-0.00124208		903.99	0.00346066	0.00807487	1433.99	-0.00512446	0	1963.98	0.00369885	0.00028662	2493.98	-0.00614596	0	3023.98	0.05123106	0.05031292	3553.98	0.00727319		4083.98	-0.00927786	0	
374.2	-0.00064453		904.19	0.00185596	0.00807487	1434.19	-0.00395506	0	1964.18	0.00399191	0.00028693	2494.18	-0.00558455	0	3024.18	0.05089663	0.05035726	3554.18	0.00713585		4084.18	-0.00977582	0	
374.4	-0.00121987		904.39	0.00192211	0.00807487	1434.39	-0.00341398	0	1964.38	0.00460395	0.00028725	2494.38	-0.005959	0	3024.38	0.05051214	0.05040158	3554.38	0.007097		4084.38	-0.00985225	0	
374.6	-0.00125605		904.59	0.00211605	0.00807487	1434.59	-0.00429183	0	1964.58	0.00423263	0.00028756	2494.58	-0.00594845	0	3024.58	0.0518163	0.05044586	3554.58	0.00740439		4084.58	-0.01049532	0	
374.8	-0.00095446		904.79	0.00299429	0.00807487	1434.79	-0.00471049	0	1964.78	0.00400448	0.00028787	2494.78	-0.00611847	0	3024.78	0.05159368	0.05049013	3554.78	0.00802585		4084.78	-0.01056938	0	
375	-0.0008951		904.99	0.00395559	0.00807487	1434.99	-0.00544515	0	1964.98	0.00382973	0.00028818	2494.98	-0.00539903	0	3024.98	0.05145869	0.05053436	3554.98	0.00856812		4084.98	-0.01047014	0	
375.2	-0.00112609		905.19	0.00542224	0.00807487	1435.19	-0.00664754	0	1965.18	0.0035152	0.00028849	2495.18	-0.00587099	0	3025.18	0.05071728	0.05057857	3555.18	0.00995057		4085.18	-0.01018979	0	
375.4	-0.00063173		905.39	0.00720647	0.00807487	1435.39	-0.00676391	0	1965.38	0.00358689	0.0002888	2495.38	-0.00548229	0	3025.38	0.0507636	0.05062276	3555.38	0.01184433		4085.38	-0.0108695	0	
375.6	-0.00068099		905.59	0.00807008	0.00807487	1435.59	-0.00748495	0	1965.58	0.00324061	0.00028911	2495.58	-0.00583401	0	3025.58	0.05124377	0.05066691	3555.58	0.01190614		4085.58	-0.01062763	0	
375.8	-0.00113663		905.79	0.00889464	0.00807487	1435.79	-0.0062789	0	1965.78	0.00402167	0.00028942	2495.78	-0.00540662	0	3025.78	0.05127655	0.05071105	3555.78	0.01259376		4085.78	-0.01076573	0	
376	-0.00047244		905.99	0.00986733	0.00807487	1435.99	-0.0054155	0	1965.98	0.0040819	0.00028973	2495.98	-0.00595547	0	3025.98	0.05147491	0.05075515	3555.98	0.01264354		4085.98	-0.01015259	0	
376.2	-0.00010622		906.19	0.01027401	0.00807487	1436.19	-0.00572081	0	1966.18	0.00368588	0.00029004	2496.18	-0.00551327	0	3026.18	0.05157094	0.05079923	3556.18	0.01190305		4086.18	-0.00889517	0	
376.4	-0.00078048		906.39	0.00986279	0.00807487	1436.39	-0.0058164	0	1966.38	0.00347724	0.00029035	2496.38	-0.0053457	0	3026.38	0.05085314	0.05084329	3556.38	0.01226974		4086.38	-0.00869541	0	
376.6	-0.00013458		906.59	0.00911003	0.00807487	1436.59	-0.00633048	0	1966.58	0.0032236	0.00029066	2496.58	-0.00505464	0	3026.58	0.05064012	0.05088732	3556.58	0.01169921		4086.58	-0.00886772	0	
376.8	-0.00029817		906.79	0.00871481	0.00807487	1436.79	-0.00649211	0	1966.78	0.00264021	0.00029097	2496.78	-0.00461106	0	3026.78	0.05089218	0.05093132	3556.78	0.01042682		4086.78	-0.00795369	0	
377	0.00016676		906.99	0.00886111	0.00807487	1436.99	-0.0063243	0	1966.98	0.00239156	0.00029128	2496.98	-0.00465795	0	3026.98	0.05114494	0.0509753	3556.98	0.01049848		4086.98	-0.00782708	0	
377.2	-0.00035403		907.19	0.00834798	0.00807487	1437.19	-0.00704182	0	1967.18	0.003503	0.00029159	2497.18	-0.00515369	0	3027.18	0.05142899	0.05101925	3557.18	0.01008853		4087.18	-0.00719636	0	
377.4	0.00022305		907.39	0.0074574	0.00807487	1437.39	-0.00648841	0	1967.38	0.00302928	0.0002919	2497.38	-0.00496907	0	3027.38	0.0513486	0.05106318	3557.38	0.01073723		4087.38	-0.00781679	0	
377.6	-0.00037515		907.59	0.00659941	0.00807487	1437.59	-0.00647883	0	1967.58	0.00343707	0.00029221	2497.58	-0.00499192	0	3027.58	0.05120688	0.05110708	3557.58	0.00988185		4087.58	-0.00705124	0	
377.8	-0.00026094		907.79	0.00625958	0.00807487	1437.79	-0.00590162	0	1967.78	0.0032221	0.00029252	2497.78	-0.00503423	0	3027.78	0.05077245	0.05115095	3557.78	0.00964541		4087.78	-0.00793372	0	
378	-0.00000086		907.99	0.00547128	0.00807487	1437.99	-0.00615646	0	1967.98	0.00310091	0.00029284	2497.98	-0.00576607	0	3027.98	0.05076297	0.0511948	3557.98	0.00967767		4087.98	-0.00822536	0	
378.2	-0.00064251		908.19	0.0046268	0.00807487	1438.19	-0.00669806	0	1968.18	0.00325841	0.00029315	2498.18	-0.00591977	0	3028.18	0.05111354	0.05123863	3558.18	0.00933069		4088.18	-0.0088693	0	
378.4	-0.00160198		908.39	0.00496762	0.00807487	1438.39	-0.00743373	0	1968.38	0.0032873	0.00029346	2498.38	-0.00645146	0	3028.38	0.0514618	0.05128243	3558.38	0.00893034		4088.38	-0.00947852	0	
378.6	-0.00180364		908.59	0.00499566	0.00807487	1438.59	-0.00822399	0	1968.58	0.00299924	0.00029377	2498.58	-0.00704039	0	3028.58	0.05170313	0.0513262	3558.58	0.009127		4088.58	-0.00965629	0	
378.8	-0.00231754		908.79	0.00467357	0.00807487	1438.79	-0.00866023	0	1968.78	0.00325075	0.00029408	2498.78	-0.00765435	0	3028.78	0.05075392	0.05136994	3558.78	0.00887141		4088.78	-0.00975105	0	
379	-0.0032024		908.99	0.0045345	0.00807487	1438.99	-0.00896965	0	1968.98	0.00304735	0.00029439	2498.98	-0.00849099	0	3028.98	0.05035195	0.05141367	3558.98	0.00899311		4088.98	-0.0096915	0	
379.2	-0.00351052		909.19	0.00551561	0.00807487	1439.19	-0.00896479	0	1969.18	0.00276779	0.0002947	2499.18	-0.01023271	0	3029.18	0.05004097	0.05145736	3559.18	0.00930231		4089.18	-0.00988104	0	
379.4	-0.00409659		909.39	0.00517363	0.00807487	1439.39	-0.00881568	0	1969.38	0.00318137	0.00029501	2499.38	-0.01097198	0	3029.38	0.05048509	0.05150103	3559.38	0.00884585		4089.38	-0.01045677	0	
379.6	-0.00459223		909.59	0.0050606	0.00807487	1439.59	-0.00825594	0	1969.58	0.00274112	0.00029532	2499.58	-0.01175026	0	3029.58	0.05025043	0.05154468	3559.58	0.00776841		4089.58	-0.01043003	0	
379.8	-0.00486923		909.79	0.00537494	0.00807487	1439.79	-0.00733159	0	1969.78	0.0027891	0.00029562	2499.78	-0.01227795	0	3029.78	0.04986665	0.05158829	3559.78	0.00754575		4089.78	-0.0101559	0	
379.99	-0.00486923		909.99	0.00537494	0.00807487	1439.99	-0.00733159	0	1969.98	0.0027891	0.00029593	2499.98	-0.01227795	0	3029.98	0.04986665	0.05163189	3559.98	0.00754575		4089.98	-0.0101559	0	
380.19	-0.00308848		910.19	0.00428439	0.00802905	1440.19	-0.00795741	0	1970.18	0.00283518	0.00029593	2500.18	-0.012717	0	3030.18	0.05145267	0.05161531	3560.18	0.00686187		4090.18	-0.01034035	0	
380.39	-0.00286275		910.39	0.00289033	0.00798349	1440.39	-0.0079132	0	1970.38	0.00318473	0.00029593	2500.38	-0.01341969	0	3030.38	0.05227585	0.05159874	3560.38	0.00631754		4090.38	-0.01086882	0	
380.59	-0.00212952		910.59	0.0021024	0.00793819	1440.59	-0.00756193	0	1970.58	0.00361226	0.00029593	2500.58	-0.01369865	0	3030.58	0.05268905	0.05158217	3560.58	0.00720681		4090.58	-0.0108023	0	
380.79	-0.00140617		910.79	0.00171822	0.00789314	1440.79	-0.00814289	0	1970.78	0.0032561	0.00029593	2500.78	-0.0147724	0	3030.78	0.05311683	0.05156561	3560.78	0.00709156		4090.78	-0.01090804	0	
380.99	-0.0008019		910.99	0.00099723	0.00784835	1440.99	-0.00790917	0	1970.98	0.0030892	0.00029593	2500.98	-0.01569697	0	3030.98	0.05326367	0.05154905	3560.98	0.00734546		4090.98	-0.01117846	0	
381.19	-0.00076499		911.19	0.00075013	0.00780382	1441.19	-0.00735565	0	1971.18	0.00380029	0.00029592	2501.18	-0.01655408	0	3031.18	0.05368406	0.0515325	3561.18	0.00683766		4091.18	-0.01150343	0	
381.39	-0.00063151		911.39	0.00110378	0.00775954	1441.39	-0.00659238	0	1971.38	0.00442712	0.00029592	2501.38	-0.01788639	0	3031.38	0.05400352	0.05151596	3561.38	0.00657442		4091.38	-0.01174891	0	
381.59	-0.0007793		911.59	0.0011163	0.0077155	1441.59	-0.00504601	0	1971.58	0.00411321	0.00029592	2501.58	-0.01872422	0	3031.58	0.05427835	0.05149942	3561.58	0.00628547		4091.58	-0.01191439	0	
381.79	-0.0012511		911.79	0.00008729	0.00767172	1441.79	-0.00446675	0	1971.78	0.00388322	0.00029592	2501.78	-0.01915457	0	3031.78	0.05449134	0.05148288	3561.78	0.00597174		4091.78	-0.01133694	0	
381.99	-0.00228424		911.99	-0.00018298	0.00762819	1441.99	-0.00382652	0	1971.98	0.00386356	0.00029592	2501.98	-0.01949412	0	3031.98	0.0538859	0.05146635	3561.98	0.00612047		4091.98	-0.01133995	0	
382.19	-0.00293889		912.19	-0.00060332	0.0075849	1442.19	-0.0031367	0	1972.18	0.00348151	0.00029591	2502.18	-0.01962529	0	3032.18	0.0530589	0.05144983	3562.18	0.00660658		4092.18	-0.01100896	0	
382.39	-0.00385223		912.39	-0.00053628	0.00754186	1442.39	-0.00289765	0	1972.38	0.00264198	0.00029591	2502.38	-0.01946703	0	3032.38	0.05276792	0.05143331	3562.38	0.00619534		4092.38	-0.01042161	0	
382.59	-0.00389249		912.59	0.00032259	0.00749907	1442.59	-0.00387423	0	1972.58	0.00340141	0.00029591	2502.58	-0.01918395	0	3032.58	0.05208661	0.05141679	3562.58	0.00616074		4092.58	-0.00997722	0	
382.79	-0.0043081		912.79	0.0012283	0.00745651	1442.79	-0.00345953	0	1972.78	0.00273373	0.00029591	2502.78	-0.01872873	0	3032.78	0.05187815	0.05140028	3562.78	0.00575438		4092.78	-0.00958401	0	
382.99	-0.00390164		912.99	0.0024254	0.0074142	1442.99	-0.00235629	0	1972.98	0.00188501	0.00029591	2502.98	-0.01726252	0	3032.98	0.05134385	0.05138378	3562.98	0.0044994		4092.98	-0.00988231	0	
383.19	-0.00431766		913.19	0.00215631	0.00737213	1443.19	-0.00316121	0	1973.18	0.00238852	0.0002959	2503.18	-0.01680045	0	3033.18	0.05134735	0.05136728	3563.18	0.00399306		4093.18	-0.01003101	0	
383.39	-0.00461571		913.39	0.00184392	0.0073303	1443.39	-0.00379289	0	1973.38	0.00165851	0.0002959	2503.38	-0.01681392	0	3033.38	0.05067709	0.05135079	3563.38	0.00357482		4093.38	-0.00940872	0	
383.59	-0.00454418		913.59	0.00177685	0.0072887	1443.59	-0.00430336	0	1973.58	0.0018669	0.0002959	2503.58	-0.01569772	0	3033.58	0.05099467	0.0513343	3563.58	0.00342045		4093.58	-0.00940885	0	
383.79	-0.00498035		913.79	0.00178881	0.00724734	1443.79	-0.00502648	0	1973.78	0.00066779	0.0002959	2503.78	-0.01480835	0	3033.78	0.0509712	0.05131782	3563.78	0.00263612		4093.78	-0.0086883	0	
383.99	-0.00576372		913.99	0.00055724	0.00720622	1443.99	-0.00529569	0	1973.98	0.00066771	0.0002959	2503.98	-0.01428749	0	3033.98	0.05086124	0.05130134	3563.98	0.00218713		4093.98	-0.00881792	0	
384.19	-0.00535726		914.19	-0.00046235	0.00716533	1444.19	-0.00512388	0	1974.18	0.00078827	0.0002959	2504.18	-0.01332449	0	3034.18	0.05073656	0.05128487	3564.18	0.00221386		4094.18	-0.00902336	0	
384.39	-0.00613583		914.39	-0.00068469	0.00712467	1444.39	-0.00439195	0	1974.38	0.00022415	0.00029589	2504.38	-0.01318862	0	3034.38	0.05070704	0.0512684	3564.38	0.00277982		4094.38	-0.00918671	0	
384.59	-0.00607857		914.59	0.00006288	0.00708424	1444.59	-0.00435268	0	1974.58	-0.00008538	0.00029589	2504.58	-0.01261549	0	3034.58	0.05073506	0.05125194	3564.58	0.00347125		4094.58	-0.00861367	0	
384.79	-0.00623148		914.79	0.00027047	0.00704404	1444.79	-0.00549367	0	1974.78	-0.00072928	0.00029589	2504.78	-0.01288108	0	3034.78	0.05130473	0.05123549	3564.78	0.00313365		4094.78	-0.00921594	0	
384.99	-0.00553653		914.99	0.00102563	0.00700407	1444.99	-0.00474248	0	1974.98	-0.00049926	0.00029589	2504.98	-0.01207939	0	3034.98	0.05178386	0.05121904	3564.98	0.00295145		4094.98	-0.00927387	0	
385.19	-0.00654638		915.19	0.00193906	0.00696432	1445.19	-0.00363374	0	1975.18	0.00061917	0.00029589	2505.18	-0.01378141	0	3035.18	0.05250264	0.05120259	3565.18	0.00254646		4095.18	-0.00921965	0	
385.39	-0.00678762		915.39	0.00264069	0.0069248	1445.39	-0.00285035	0	1975.38	0.00087528	0.00029588	2505.38	-0.01463124	0	3035.38	0.05270433	0.05118615	3565.38	0.00351506		4095.38	-0.00920985	0	
385.59	-0.00699223		915.59	0.0019107	0.00688551	1445.59	-0.00179886	0	1975.58	0.00022323	0.00029588	2505.58	-0.01583512	0	3035.58	0.05308332	0.05116972	3565.58	0.00412463		4095.58	-0.00947004	0	
385.79	-0.00694914		915.79	0.00100859	0.00684644	1445.79	-0.00222875	0	1975.78	0.00090803	0.00029588	2505.78	-0.01627124	0	3035.78	0.05241374	0.05115329	3565.78	0.00437354		4095.78	-0.00965743	0	
385.99	-0.00696559		915.99	0.00094429	0.00680759	1445.99	-0.00185358	0	1975.98	0.00164839	0.00029588	2505.98	-0.0169494	0	3035.98	0.05242869	0.05113686	3565.98	0.00460377		4095.98	-0.00959397	0	
386.19	-0.00684401		916.19	0.00000894	0.00676896	1446.19	-0.00241436	0	1976.18	0.00151849	0.00029588	2506.18	-0.01762156	0	3036.18	0.05190875	0.05112045	3566.18	0.00576402		4096.18	-0.00889247	0	
386.39	-0.00667968		916.39	0.00063457	0.00673055	1446.39	-0.00338411	0	1976.38	0.00207269	0.00029587	2506.38	-0.01710035	0	3036.38	0.05134416	0.05110403	3566.38	0.00592922		4096.38	-0.00893365	0	
386.59	-0.00583859		916.59	0.00105679	0.00669236	1446.59	-0.00387389	0	1976.58	0.0025781	0.00029587	2506.58	-0.01636444	0	3036.58	0.05111398	0.05108762	3566.58	0.00743511		4096.58	-0.00846908	0	
386.79	-0.00602148		916.79	0.00186994	0.00665438	1446.79	-0.00417726	0	1976.78	0.00256734	0.00029587	2506.78	-0.01563404	0	3036.78	0.05061907	0.05107122	3566.78	0.00721152		4096.78	-0.00933924	0	
386.99	-0.00546113		916.99	0.00156782	0.00661662	1446.99	-0.00454303	0	1976.98	0.00217269	0.00029587	2506.98	-0.01524431	0	3036.98	0.05108697	0.05105482	3566.98	0.00710152		4096.98	-0.01022641	0	
387.19	-0.00542927		917.19	0.0008028	0.00657907	1447.19	-0.00517716	0	1977.18	0.00213471	0.00029587	2507.18	-0.01491997	0	3037.18	0.05143399	0.05103843	3567.18	0.00790941		4097.18	-0.00991787	0	
387.39	-0.00532921		917.39	0.00002743	0.00654174	1447.39	-0.00498039	0	1977.38	0.00121608	0.00029586	2507.38	-0.01544478	0	3037.38	0.05095687	0.05102204	3567.38	0.00792073		4097.38	-0.01037183	0	
387.59	-0.00465064		917.59	-0.00058327	0.00650462	1447.59	-0.00559208	0	1977.58	0.00087261	0.00029586	2507.58	-0.01464796	0	3037.58	0.05103936	0.05100566	3567.58	0.00719445		4097.58	-0.01030296	0	
387.79	-0.00382384		917.79	-0.00136546	0.00646771	1447.79	-0.00641631	0	1977.78	0.00024326	0.00029586	2507.78	-0.01511113	0	3037.78	0.05142141	0.05098928	3567.78	0.00714069		4097.78	-0.01057834	0	
387.99	-0.00355958		917.99	-0.00187565	0.00643101	1447.99	-0.00640637	0	1977.98	0.00149048	0.00029586	2507.98	-0.01450323	0	3037.98	0.050844	0.05097291	3567.98	0.00700574		4097.98	-0.01032675	0	
388.19	-0.00286004		918.19	-0.00140658	0.00639452	1448.19	-0.00625542	0	1978.18	0.00181059	0.00029586	2508.18	-0.01463409	0	3038.18	0.05115318	0.05095655	3568.18	0.00693576		4098.18	-0.01036698	0	
388.39	-0.00255372		918.39	-0.00105501	0.00635823	1448.39	-0.00655769	0	1978.38	0.00118186	0.00029586	2508.38	-0.01455583	0	3038.38	0.05199981	0.05094019	3568.38	0.00689988		4098.38	-0.01060723	0	
388.59	-0.00268194		918.59	-0.00071969	0.00632215	1448.59	-0.0067107	0	1978.58	0.00107691	0.00029585	2508.58	-0.01440523	0	3038.58	0.05180363	0.05092383	3568.58	0.00635022		4098.58	-0.01051388	0	
388.79	-0.00196227		918.79	-0.00074072	0.00628628	1448.79	-0.00691556	0	1978.78	0.00065627	0.00029585	2508.78	-0.01492224	0	3038.78	0.05208322	0.05090748	3568.78	0.00541773		4098.78	-0.01047916	0	
388.99	-0.00175174		918.99	0.00043781	0.0062506	1448.99	-0.00693297	0	1978.98	0.00113953	0.00029585	2508.98	-0.01514343	0	3038.98	0.05161414	0.05089113	3568.98	0.00479746		4098.98	-0.00983289	0	
389.19	-0.00287927		919.19	0.00095994	0.00621514	1449.19	-0.00671067	0	1979.18	0.00170434	0.00029585	2509.18	-0.01695168	0	3039.18	0.05134085	0.05087479	3569.18	0.00533244		4099.18	-0.01035407	0	
389.39	-0.00262935		919.39	0.00131355	0.00617987	1449.39	-0.00682094	0	1979.38	0.00222866	0.00029585	2509.38	-0.01639472	0	3039.38	0.05019833	0.05085846	3569.38	0.00567593		4099.38	-0.01119019	0	
389.59	-0.00277719		919.59	0.00108906	0.0061448	1449.59	-0.00692834	0	1979.58	0.00222838	0.00029584	2509.58	-0.01696803	0	3039.58	0.04940301	0.05084213	3569.58	0.0056965		4099.58	-0.01206155	0	
389.79	-0.00317176		919.79	0.00064403	0.00610993	1449.79	-0.00729259	0	1979.78	0.00335626	0.00029584	2509.78	-0.01685713	0	3039.78	0.04829437	0.05082581	3569.78	0.00573027		4099.78	-0.01225956	0	
389.99	-0.0041451		919.99	0.00104089	0.00607526	1449.99	-0.00705103	0	1979.98	0.0035501	0.00029584	2509.98	-0.01770071	0	3039.98	0.04780072	0.05080949	3569.98	0.00633609		4099.98	-0.01171026	0	
390.19	-0.00453008		920.19	0.00150131	0.00604079	1450.19	-0.00727124	0	1980.18	0.00389375	0.00029584	2510.18	-0.01729105	0	3040.18	0.04660641	0.05079317	3570.18	0.00726142		4100.18	-0.01175765	0	
390.39	-0.00492574		920.39	0.00239693	0.00600651	1450.39	-0.00710477	0	1980.38	0.00429453	0.00029584	2510.38	-0.01729803	0	3040.38	0.0468493	0.05077687	3570.38	0.00789688		4100.38	-0.01253628	0	
390.59	-0.00535543		920.59	0.00235429	0.00597243	1450.59	-0.00715442	0	1980.58	0.00320814	0.00029583	2510.58	-0.01727202	0	3040.58	0.04749705	0.05076056	3570.58	0.00884358		4100.58	-0.01315278	0	
390.79	-0.0061122		920.79	0.00207938	0.00593854	1450.79	-0.00787606	0	1980.78	0.0032484	0.00029583	2510.78	-0.01629206	0	3040.78	0.04737071	0.05074426	3570.78	0.00864541		4100.78	-0.01433084	0	
390.99	-0.00608977		920.99	0.00073826	0.00590484	1450.99	-0.00647463	0	1980.98	0.00285025	0.00029583	2510.98	-0.0161777	0	3040.98	0.04825478	0.05072797	3570.98	0.0088673		4100.98	-0.01455751	0	
391.19	-0.00595358		921.19	0.00067126	0.00587133	1451.19	-0.00556995	0	1981.18	0.0025073	0.00029583	2511.18	-0.01609854	0	3041.18	0.04803518	0.05071168	3571.18	0.00911088		4101.18	-0.01388754	0	
391.39	-0.00599205		921.39	0.00001104	0.00583801	1451.39	-0.00477813	0	1981.38	0.00189225	0.00029583	2511.38	-0.01616475	0	3041.38	0.04836696	0.0506954	3571.38	0.00890356		4101.38	-0.01430906	0	
391.59	-0.00667145		921.59	-0.00053663	0.00580489	1451.59	-0.00547097	0	1981.58	0.00159959	0.00029583	2511.58	-0.01514689	0	3041.58	0.0488221	0.05067912	3571.58	0.00868179		4101.58	-0.0137655	0	
391.79	-0.00680648		921.79	-0.00069371	0.00577195	1451.79	-0.00527284	0	1981.78	0.00192826	0.00029582	2511.78	-0.01486298	0	3041.78	0.0497949	0.05066285	3571.78	0.00893589		4101.78	-0.01371263	0	
391.99	-0.00689961		921.99	-0.00098981	0.00573919	1451.99	-0.0045694	0	1981.98	0.00230372	0.00029582	2511.98	-0.01444607	0	3041.98	0.04967455	0.05064659	3571.98	0.00831763		4101.98	-0.01327612	0	
392.19	-0.00658578		922.19	-0.00116774	0.00570663	1452.19	-0.00359676	0	1982.18	0.00166755	0.00029582	2512.18	-0.01501807	0	3042.18	0.05062683	0.05063032	3572.18	0.0084108		4102.18	-0.01263309	0	
392.39	-0.00688314		922.39	-0.00146033	0.00567424	1452.39	-0.00336674	0	1982.38	0.00142231	0.00029582	2512.38	-0.01478991	0	3042.38	0.05163418	0.05061407	3572.38	0.00839422		4102.38	-0.01205903	0	
392.59	-0.00682983		922.59	-0.00137822	0.00564205	1452.59	-0.00274875	0	1982.58	0.00105061	0.00029582	2512.58	-0.01550537	0	3042.58	0.05232642	0.05059782	3572.58	0.00739732		4102.58	-0.01055267	0	
392.79	-0.00581237		922.79	-0.00194746	0.00561003	1452.79	-0.00342992	0	1982.78	0.00079468	0.00029581	2512.78	-0.01550693	0	3042.78	0.05247722	0.05058157	3572.78	0.00650533		4102.78	-0.00969306	0	
392.99	-0.00555524		922.99	-0.00151469	0.0055782	1452.99	-0.00445305	0	1982.98	0.00144705	0.00029581	2512.98	-0.01525268	0	3042.98	0.05222106	0.05056533	3572.98	0.00626582		4102.98	-0.00902636	0	
393.19	-0.00472576		923.19	-0.0020592	0.00554654	1453.19	-0.004313	0	1983.18	0.0007789	0.00029581	2513.18	-0.01528974	0	3043.18	0.05245676	0.0505491	3573.18	0.00687434		4103.18	-0.00964446	0	
393.39	-0.00490492		923.39	-0.00236489	0.00551507	1453.39	-0.00481611	0	1983.38	0.00137509	0.00029581	2513.38	-0.01420471	0	3043.38	0.05244806	0.05053287	3573.38	0.00607634		4103.38	-0.00986411	0	
393.59	-0.00459811		923.59	-0.00275849	0.00548377	1453.59	-0.00527141	0	1983.58	0.00170514	0.00029581	2513.58	-0.01377247	0	3043.58	0.05253789	0.05051664	3573.58	0.00600721		4103.58	-0.00898202	0	
393.79	-0.00457611		923.79	-0.00228541	0.00545266	1453.79	-0.00489373	0	1983.78	0.00273037	0.0002958	2513.78	-0.01411908	0	3043.78	0.05174511	0.05050042	3573.78	0.00633469		4103.78	-0.00891892	0	
393.99	-0.00437803		923.99	-0.0010448	0.00542172	1453.99	-0.00495268	0	1983.98	0.00268806	0.0002958	2513.98	-0.01400312	0	3043.98	0.0516583	0.05048421	3573.98	0.00608995		4103.98	-0.00808425	0	
394.19	-0.00346484		924.19	-0.00089593	0.00539095	1454.19	-0.00471711	0	1984.18	0.00272014	0.0002958	2514.18	-0.01335756	0	3044.18	0.05156471	0.050468	3574.18	0.005874		4104.18	-0.00824683	0	
394.39	-0.00316657		924.39	-0.00054996	0.00536036	1454.39	-0.00402149	0	1984.38	0.00299192	0.0002958	2514.38	-0.01369082	0	3044.38	0.05194835	0.05045179	3574.38	0.00663715		4104.38	-0.00833095	0	
394.59	-0.00212412		924.59	0.00016079	0.00532994	1454.59	-0.00443023	0	1984.58	0.00288542	0.0002958	2514.58	-0.01291493	0	3044.58	0.0522279	0.05043559	3574.58	0.00636405		4104.58	-0.00782136	0	
394.79	-0.00213908		924.79	0.0001983	0.0052997	1454.79	-0.00466605	0	1984.78	0.00393233	0.0002958	2514.78	-0.01143236	0	3044.78	0.05158658	0.0504194	3574.78	0.0066608		4104.78	-0.00791399	0	
394.99	-0.00153916		924.99	0.00083557	0.00526962	1454.99	-0.00427676	0	1984.98	0.00410705	0.00029579	2514.98	-0.01195035	0	3044.98	0.05123045	0.05040321	3574.98	0.00637307		4104.98	-0.00826043	0	
395.19	-0.00198617		925.19	0.0013844	0.00523972	1455.19	-0.00430123	0	1985.18	0.0034584	0.00029579	2515.18	-0.01246967	0	3045.18	0.04994225	0.05038703	3575.18	0.00628214		4105.18	-0.00832788	0	
395.39	-0.00336461		925.39	0.00180968	0.00520999	1455.39	-0.00512799	0	1985.38	0.00316627	0.00029579	2515.38	-0.0128735	0	3045.38	0.04936305	0.05037085	3575.38	0.00625103		4105.38	-0.00857969	0	
395.59	-0.00399407		925.59	0.00208482	0.00518043	1455.59	-0.00576155	0	1985.58	0.00236219	0.00029579	2515.58	-0.01308199	0	3045.58	0.04845488	0.05035468	3575.58	0.00653469		4105.58	-0.00900688	0	
395.79	-0.00405044		925.79	0.0023763	0.00515103	1455.79	-0.00598385	0	1985.78	0.00260034	0.00029579	2515.78	-0.0124574	0	3045.78	0.04879686	0.05033851	3575.78	0.00671802		4105.78	-0.00930494	0	
395.99	-0.00464498		925.99	0.00373277	0.0051218	1455.99	-0.00573548	0	1985.98	0.00252116	0.00029578	2515.98	-0.01361103	0	3045.98	0.04845894	0.05032235	3575.98	0.00648282		4105.98	-0.01004318	0	
396.19	-0.005483		926.19	0.00419763	0.00509274	1456.19	-0.00618447	0	1986.18	0.00109725	0.00029578	2516.18	-0.01402737	0	3046.18	0.04809207	0.05030619	3576.18	0.00686235		4106.18	-0.01070798	0	
396.39	-0.00616527		926.39	0.00419696	0.00506384	1456.39	-0.00668428	0	1986.38	0.00151173	0.00029578	2516.38	-0.01448506	0	3046.38	0.04819511	0.05029004	3576.38	0.00617228		4106.38	-0.01180145	0	
396.59	-0.00576056		926.59	0.0034995	0.0050351	1456.59	-0.00674818	0	1986.58	0.00060283	0.00029578	2516.58	-0.01583787	0	3046.58	0.04760719	0.05027389	3576.58	0.00620803		4106.58	-0.01192186	0	
396.79	-0.00543172		926.79	0.00257599	0.00500653	1456.79	-0.00706106	0	1986.78	0.00052492	0.00029578	2516.78	-0.01569569	0	3046.78	0.04697438	0.05025775	3576.78	0.00624748		4106.78	-0.01251082	0	
396.99	-0.00500931		926.99	0.00232763	0.00497812	1456.99	-0.00724051	0	1986.98	0.00047509	0.00029577	2516.98	-0.01679468	0	3046.98	0.0475208	0.05024161	3576.98	0.0065723		4106.98	-0.01257096	0	
397.19	-0.00485929		927.19	0.00145285	0.00494987	1457.19	-0.0071545	0	1987.18	0.00000163	0.00029577	2517.18	-0.01598034	0	3047.18	0.04831883	0.05022548	3577.18	0.00636464		4107.18	-0.01313991	0	
397.39	-0.00476424		927.39	0.00111702	0.00492179	1457.39	-0.00756412	0	1987.38	0.00070531	0.00029577	2517.38	-0.0153481	0	3047.38	0.04852147	0.05020936	3577.38	0.00577234		4107.38	-0.01346387	0	
397.59	-0.00339109		927.59	0.00093177	0.00489386	1457.59	-0.00728575	0	1987.58	0.00185703	0.00029577	2517.58	-0.01576678	0	3047.58	0.04870037	0.05019323	3577.58	0.00622133		4107.58	-0.01294862	0	
397.79	-0.00314239		927.79	0.00132451	0.00486609	1457.79	-0.00654404	0	1987.78	0.00262033	0.00029577	2517.78	-0.01618979	0	3047.78	0.04871084	0.05017712	3577.78	0.0068082		4107.78	-0.01308895	0	
397.99	-0.00288677		927.99	0.0007868	0.00483847	1457.99	-0.00605338	0	1987.98	0.00231002	0.00029577	2517.98	-0.01561762	0	3047.98	0.049287	0.05016101	3577.98	0.00685761		4107.98	-0.01251962	0	
398.19	-0.00227614		928.19	0.00033371	0.00481102	1458.19	-0.00471118	0	1988.18	0.00284334	0.00029576	2518.18	-0.01526159	0	3048.18	0.04949781	0.0501449	3578.18	0.00729456		4108.18	-0.01276358	0	
398.39	-0.00090053		928.39	-0.00019708	0.00478372	1458.39	-0.00409592	0	1988.38	0.00403516	0.00029576	2518.38	-0.01508993	0	3048.38	0.04998053	0.0501288	3578.38	0.00719212		4108.38	-0.01168315	0	
398.59	-0.00084409		928.59	-0.00054957	0.00475657	1458.59	-0.00492065	0	1988.58	0.00370223	0.00029576	2518.58	-0.01474342	0	3048.58	0.05048521	0.05011271	3578.58	0.00708004		4108.58	-0.01140498	0	
398.79	-0.00169929		928.79	-0.00070396	0.00472958	1458.79	-0.00423423	0	1988.78	0.0043162	0.00029576	2518.78	-0.01473688	0	3048.78	0.05078739	0.05009662	3578.78	0.00666431		4108.78	-0.01137808	0	
398.99	-0.00169742		928.99	0.00014427	0.00470274	1458.99	-0.00409062	0	1988.98	0.00454473	0.00029576	2518.98	-0.01634647	0	3048.98	0.0501141	0.05008053	3578.98	0.00567291		4108.98	-0.01134355	0	
399.19	-0.00255789		929.19	0.00013899	0.00467606	1459.19	-0.00364371	0	1989.18	0.0041235	0.00029575	2519.18	-0.01740377	0	3049.18	0.05063695	0.05006445	3579.18	0.00551579		4109.18	-0.01095805	0	
399.39	-0.00365123		929.39	0.00081243	0.00464952	1459.39	-0.0041188	0	1989.38	0.00401663	0.00029575	2519.38	-0.01783827	0	3049.38	0.04999141	0.05004838	3579.38	0.00607564		4109.38	-0.01064778	0	
399.59	-0.00356891		929.59	0.00141137	0.00462314	1459.59	-0.00368483	0	1989.58	0.00456144	0.00029575	2519.58	-0.01782923	0	3049.58	0.04931122	0.05003231	3579.58	0.00640176		4109.58	-0.01080015	0	
399.79	-0.00344489		929.79	0.00210159	0.00459691	1459.79	-0.00438096	0	1989.78	0.00457018	0.00029575	2519.78	-0.01778378	0	3049.78	0.04981467	0.05001624	3579.78	0.00621739		4109.78	-0.01100485	0	
399.99	-0.00345275		929.99	0.00350242	0.00457082	1459.99	-0.00394542	0	1989.98	0.00428686	0.00029575	2519.98	-0.01945015	0	3049.98	0.04912687	0.05000019	3579.98	0.00594647		4109.98	-0.01139832	0	
400.19	-0.00380371		930.19	0.00356218	0.00454488	1460.19	-0.0047354	0	1990.18	0.00389788	0.00029574	2520.18	-0.01965714	0	3050.18	0.04884257	0.04998413	3580.18	0.00583236		4110.18	-0.01190166	0	
400.39	-0.00341078		930.39	0.00299296	0.0045191	1460.39	-0.00533848	0	1990.38	0.00461919	0.00029574	2520.38	-0.02030045	0	3050.38	0.0484954	0.04996808	3580.38	0.00552744		4110.38	-0.011622	0	
400.59	-0.00263192		930.59	0.00252004	0.00449345	1460.59	-0.00584013	0	1990.58	0.00456926	0.00029574	2520.58	-0.02044791	0	3050.58	0.04771256	0.04995204	3580.58	0.0061894		4110.58	-0.01070767	0	
400.79	-0.00309353		930.79	0.00274464	0.00446795	1460.79	-0.00616105	0	1990.78	0.00501631	0.00029574	2520.78	-0.02105749	0	3050.78	0.04766656	0.049936	3580.78	0.00518564		4110.78	-0.00999509	0	
400.99	-0.00191777		930.99	0.0021629	0.0044426	1460.99	-0.00714219	0	1990.98	0.00421391	0.00029574	2520.98	-0.02121614	0	3050.98	0.04776374	0.04991997	3580.98	0.00413607		4110.98	-0.00995886	0	
401.19	-0.00153944		931.19	0.00194144	0.00441739	1461.19	-0.00707843	0	1991.18	0.00456015	0.00029574	2521.18	-0.01922726	0	3051.18	0.04719394	0.04990394	3581.18	0.00329304		4111.18	-0.01050279	0	
401.39	-0.00118183		931.39	0.00190123	0.00439232	1461.39	-0.00737431	0	1991.38	0.00496524	0.00029573	2521.38	-0.01894091	0	3051.38	0.04589072	0.04988792	3581.38	0.00440007		4111.38	-0.01046858	0	
401.59	-0.00116489		931.59	0.00160188	0.0043674	1461.59	-0.00734278	0	1991.58	0.00581174	0.00029573	2521.58	-0.01834626	0	3051.58	0.04637307	0.0498719	3581.58	0.00468356		4111.58	-0.00992358	0	
401.79	-0.00088422		931.79	0.0012562	0.00434262	1461.79	-0.0074886	0	1991.78	0.00547068	0.00029573	2521.78	-0.01744021	0	3051.78	0.04663724	0.04985589	3581.78	0.00493088		4111.78	-0.0092299	0	
401.99	-0.00089486		931.99	0.00074301	0.00431798	1461.99	-0.00701923	0	1991.98	0.00527676	0.00029573	2521.98	-0.01667455	0	3051.98	0.04653062	0.04983988	3581.98	0.00479791		4111.98	-0.0089452	0	
402.19	-0.000136		932.19	-0.00029486	0.00429347	1462.19	-0.00709602	0	1992.18	0.00552484	0.00029573	2522.18	-0.01573419	0	3052.18	0.04625282	0.04982388	3582.18	0.00422054		4112.18	-0.00950712	0	
402.39	-0.0002086		932.39	-0.00128089	0.00426911	1462.39	-0.00759416	0	1992.38	0.00536199	0.00029572	2522.38	-0.0154382	0	3052.38	0.04645176	0.04980788	3582.38	0.00335277		4112.38	-0.00976726	0	
402.59	-0.00178402		932.59	-0.0013571	0.00424488	1462.59	-0.00697335	0	1992.58	0.00537574	0.00029572	2522.58	-0.01499316	0	3052.58	0.04746141	0.04979189	3582.58	0.00340694		4112.58	-0.00994847	0	
402.79	-0.00220348		932.79	-0.00089156	0.0042208	1462.79	-0.00624562	0	1992.78	0.00560329	0.00029572	2522.78	-0.01490836	0	3052.78	0.04796468	0.0497759	3582.78	0.00258649		4112.78	-0.00965023	0	
402.99	-0.00204392		932.99	-0.00058663	0.00419685	1462.99	-0.00662392	0	1992.98	0.00528393	0.00029572	2522.98	-0.01587318	0	3052.98	0.04809871	0.04975992	3582.98	0.00327784		4112.98	-0.00936224	0	
403.19	-0.00273155		933.19	-0.00000834	0.00417303	1463.19	-0.00608784	0	1993.18	0.00449224	0.00029572	2523.18	-0.01629085	0	3053.18	0.049136	0.04974394	3583.18	0.00426132		4113.18	-0.00940897	0	
403.39	-0.00316735		933.39	0.00121457	0.00414935	1463.39	-0.00567109	0	1993.38	0.00355483	0.00029571	2523.38	-0.01614939	0	3053.38	0.04872907	0.04972797	3583.38	0.00455696		4113.38	-0.00947522	0	
403.59	-0.00341732		933.59	0.00148551	0.00412581	1463.59	-0.00461345	0	1993.58	0.00414433	0.00029571	2523.58	-0.01641469	0	3053.58	0.04929333	0.049712	3583.58	0.00505543		4113.58	-0.01029179	0	
403.79	-0.00265571		933.79	0.00197672	0.00410239	1463.79	-0.00458121	0	1993.78	0.00267607	0.00029571	2523.78	-0.01641766	0	3053.78	0.04990589	0.04969604	3583.78	0.00606202		4113.78	-0.01043644	0	
403.99	-0.00310618		933.99	0.00245503	0.00407912	1463.99	-0.00364823	0	1993.98	0.002337	0.00029571	2523.98	-0.01636951	0	3053.98	0.0499431	0.04968009	3583.98	0.00696041		4113.98	-0.0112495	0	
404.19	-0.00408799		934.19	0.00283372	0.00405597	1464.19	-0.0042625	0	1994.18	0.00220352	0.00029571	2524.18	-0.01686047	0	3054.18	0.04975029	0.04966413	3584.18	0.00703383		4114.18	-0.01139111	0	
404.39	-0.00394411		934.39	0.00132966	0.00403295	1464.39	-0.0048723	0	1994.38	0.00138734	0.0002957	2524.38	-0.01783095	0	3054.38	0.04943862	0.04964819	3584.38	0.00666063		4114.38	-0.01173609	0	
404.59	-0.00404196		934.59	0.00087014	0.00401007	1464.59	-0.00489548	0	1994.58	0.00144553	0.0002957	2524.58	-0.01875793	0	3054.58	0.04980222	0.04963225	3584.58	0.00648157		4114.58	-0.01176946	0	
404.79	-0.00502159		934.79	0.00085433	0.00398731	1464.79	-0.00415605	0	1994.78	0.0007564	0.0002957	2524.78	-0.01883823	0	3054.78	0.05009897	0.04961631	3584.78	0.00516917		4114.78	-0.01155418	0	
404.99	-0.00463514		934.99	0.00032109	0.00396469	1464.99	-0.00411145	0	1994.98	0.00084981	0.0002957	2524.98	-0.0174708	0	3054.98	0.04947434	0.04960038	3584.98	0.00588933		4114.98	-0.01148138	0	
405.19	-0.0046181		935.19	0.00053887	0.00394219	1465.19	-0.00384948	0	1995.18	0.00158801	0.0002957	2525.18	-0.01635778	0	3055.18	0.0495333	0.04958446	3585.18	0.00638986		4115.18	-0.01146694	0	
405.39	-0.00445698		935.39	0.00050107	0.00391982	1465.39	-0.00391856	0	1995.38	0.00195677	0.0002957	2525.38	-0.01655138	0	3055.38	0.04944106	0.04956854	3585.38	0.00716491		4115.38	-0.01142687	0	
405.59	-0.00479158		935.59	0.00007954	0.00389758	1465.59	-0.00419637	0	1995.58	0.00246798	0.00029569	2525.58	-0.01620911	0	3055.58	0.05014426	0.04955262	3585.58	0.00724921		4115.58	-0.01087891	0	
405.79	-0.00416417		935.79	0.00042406	0.00387546	1465.79	-0.00442387	0	1995.78	0.00227411	0.00029569	2525.78	-0.01632106	0	3055.78	0.05028937	0.04953671	3585.78	0.0065789		4115.78	-0.01043132	0	
405.99	-0.00428393		935.99	0.00016949	0.00385347	1465.99	-0.00415967	0	1995.98	0.00288084	0.00029569	2525.98	-0.01603281	0	3055.98	0.04906823	0.04952081	3585.98	0.00610128		4115.98	-0.01039154	0	
406.19	-0.00391035		936.19	-0.00065183	0.0038316	1466.19	-0.00404439	0	1996.18	0.00321705	0.00029569	2526.18	-0.01542436	0	3056.18	0.04875579	0.04950491	3586.18	0.00524347		4116.18	-0.01106073	0	
406.39	-0.00536146		936.39	-0.00071517	0.00380986	1466.39	-0.00437009	0	1996.38	0.00269328	0.00029569	2526.38	-0.01615984	0	3056.38	0.04876848	0.04948901	3586.38	0.00455843		4116.38	-0.01025702	0	
406.59	-0.00559759		936.59	-0.0008464	0.00378824	1466.59	-0.00428472	0	1996.58	0.00318037	0.00029568	2526.58	-0.01555906	0	3056.58	0.04795781	0.04947312	3586.58	0.00370073		4116.58	-0.01001758	0	
406.79	-0.00561259		936.79	-0.0004925	0.00376675	1466.79	-0.00465612	0	1996.78	0.00345978	0.00029568	2526.78	-0.01521745	0	3056.78	0.04743188	0.04945724	3586.78	0.00331833		4116.78	-0.01027365	0	
406.99	-0.00598808		936.99	-0.00043486	0.00374537	1466.99	-0.00498898	0	1996.98	0.00318113	0.00029568	2526.98	-0.01641444	0	3056.98	0.04771884	0.04944136	3586.98	0.00410624		4116.98	-0.00994652	0	
407.19	-0.00596011		937.19	0.00087044	0.00372412	1467.19	-0.00376536	0	1997.18	0.00381284	0.00029568	2527.18	-0.01620453	0	3057.18	0.04761565	0.04942548	3587.18	0.00386229		4117.18	-0.0103595	0	
407.39	-0.005862		937.39	0.00116743	0.00370299	1467.39	-0.00302261	0	1997.38	0.00333381	0.00029568	2527.38	-0.01704237	0	3057.38	0.04725282	0.04940961	3587.38	0.0037319		4117.38	-0.0106089	0	
407.59	-0.0061735		937.59	0.0003014	0.00368197	1467.59	-0.00255368	0	1997.58	0.00372966	0.00029567	2527.58	-0.01758009	0	3057.58	0.0467959	0.04939375	3587.58	0.00445167		4117.58	-0.01092342	0	
407.79	-0.00543889		937.79	0.00056271	0.00366108	1467.79	-0.00202148	0	1997.78	0.00296097	0.00029567	2527.78	-0.01707327	0	3057.78	0.04657332	0.04937789	3587.78	0.00473025		4117.78	-0.01084275	0	
407.99	-0.00540224		937.99	0.00044521	0.0036403	1467.99	-0.00194909	0	1997.98	0.00312346	0.00029567	2527.98	-0.01726941	0	3057.98	0.04685241	0.04936204	3587.98	0.00459934		4117.98	-0.01240584	0	
408.19	-0.00548739		938.19	0.00098049	0.00361965	1468.19	-0.00242863	0	1998.18	0.00296668	0.00029567	2528.18	-0.0174333	0	3058.18	0.04672936	0.04934619	3588.18	0.00417938		4118.18	-0.0123752	0	
408.39	-0.00482086		938.39	0.00030753	0.00359911	1468.39	-0.00234717	0	1998.38	0.00374513	0.00029567	2528.38	-0.01768532	0	3058.38	0.04721936	0.04933034	3588.38	0.00402343		4118.38	-0.01316541	0	
408.59	-0.00455371		938.59	0.00081174	0.00357869	1468.59	-0.00227062	0	1998.58	0.00381402	0.00029567	2528.58	-0.01774071	0	3058.58	0.04716414	0.0493145	3588.58	0.00475816		4118.58	-0.01282609	0	
408.79	-0.00411495		938.79	0.00077269	0.00355838	1468.79	-0.00216989	0	1998.78	0.00407404	0.00029566	2528.78	-0.01662467	0	3058.78	0.04756702	0.04929867	3588.78	0.00515195		4118.78	-0.01193242	0	
408.99	-0.00337418		938.99	0.00073087	0.00353819	1468.99	-0.00213429	0	1998.98	0.00465624	0.00029566	2528.98	-0.01647682	0	3058.98	0.04746746	0.04928284	3588.98	0.00667997		4118.98	-0.01160779	0	
409.19	-0.002178		939.19	0.00102413	0.00351811	1469.19	-0.00243847	0	1999.18	0.00503039	0.00029566	2529.18	-0.01632388	0	3059.18	0.04839602	0.04926702	3589.18	0.00665387		4119.18	-0.01257371	0	
409.39	-0.00201824		939.39	0.00121267	0.00349815	1469.39	-0.00282008	0	1999.38	0.00498332	0.00029566	2529.38	-0.0168375	0	3059.38	0.04838869	0.0492512	3589.38	0.00713511		4119.38	-0.0130634	0	
409.59	-0.00198898		939.59	0.00127286	0.0034783	1469.59	-0.00398345	0	1999.58	0.00512	0.00029566	2529.58	-0.01708022	0	3059.58	0.04832813	0.04923539	3589.58	0.0069523		4119.58	-0.01231032	0	
409.79	-0.00175792		939.79	0.00128293	0.00345856	1469.79	-0.00462843	0	1999.78	0.00452629	0.00029565	2529.78	-0.01678423	0	3059.78	0.04803213	0.04921958	3589.78	0.00723193		4119.78	-0.01209669	0	
409.99	-0.00200517		939.99	0.00085811	0.00343893	1469.99	-0.00528564	0	1999.98	0.00446958	0.00029565	2529.98	-0.01651063	0	3059.98	0.04818659	0.04920377	3589.98	0.00768388		4119.98	-0.01210795	0	
410.19	-0.0024075		940.19	0.00081252	0.00341942	1470.19	-0.00455487	0	2000.18	0.00395147	0.00029565	2530.18	-0.01660773	0	3060.18	0.04848514	0.04918798	3590.18	0.0080572		4120.18	-0.01186056	0	
410.39	-0.00381288		940.39	0.00056222	0.00340001	1470.39	-0.00422755	0	2000.38	0.00270246	0.00029565	2530.38	-0.01693292	0	3060.38	0.04822035	0.04917218	3590.38	0.00781958		4120.38	-0.01167143	0	
410.59	-0.00383536		940.59	0.00069304	0.00338072	1470.59	-0.00487856	0	2000.58	0.00267719	0.00029565	2530.58	-0.01595779	0	3060.58	0.04852372	0.0491564	3590.58	0.0078146		4120.58	-0.01247666	0	
410.79	-0.00438207		940.79	0.00104509	0.00336154	1470.79	-0.00482413	0	2000.78	0.00182657	0.00029564	2530.78	-0.0157822	0	3060.78	0.04903044	0.04914061	3590.78	0.00887099		4120.78	-0.01304986	0	
410.99	-0.0042186		940.99	0.00104082	0.00334246	1470.99	-0.00450633	0	2000.98	0.00093045	0.00029564	2530.98	-0.01606022	0	3060.98	0.04916155	0.04912483	3590.98	0.00874478		4120.98	-0.01253421	0	
411.19	-0.00459973		941.19	0.00138829	0.0033235	1471.19	-0.00309987	0	2001.18	0.00110968	0.00029564	2531.18	-0.01574998	0	3061.18	0.04879984	0.04910906	3591.18	0.00782318		4121.18	-0.01237969	0	
411.39	-0.00490149		941.39	0.00074343	0.00330464	1471.39	-0.00301764	0	2001.38	0.00034249	0.00029564	2531.38	-0.01612465	0	3061.38	0.04865132	0.04909329	3591.38	0.00700221		4121.38	-0.01198531	0	
411.59	-0.00568709		941.59	0.00116	0.00328588	1471.59	-0.00341603	0	2001.58	-0.00001848	0.00029564	2531.58	-0.01581343	0	3061.58	0.04798985	0.04907753	3591.58	0.00595296		4121.58	-0.01221433	0	
411.79	-0.00544584		941.79	0.00201669	0.00326724	1471.79	-0.00303986	0	2001.78	0.00076271	0.00029564	2531.78	-0.01523448	0	3061.78	0.04750423	0.04906177	3591.78	0.00551858		4121.78	-0.01256695	0	
411.99	-0.00605435		941.99	0.00200089	0.0032487	1471.99	-0.00392478	0	2001.98	0.00152887	0.00029563	2531.98	-0.01469518	0	3061.98	0.04756091	0.04904602	3591.98	0.00503711		4121.98	-0.01250606	0	
412.19	-0.00667108		942.19	0.0028191	0.00323026	1472.19	-0.00390796	0	2002.18	0.00158458	0.00029563	2532.18	-0.01350837	0	3062.18	0.04762291	0.04903027	3592.18	0.00499859		4122.18	-0.01179733	0	
412.39	-0.00601761		942.39	0.00345715	0.00321193	1472.39	-0.0046544	0	2002.38	0.0024537	0.00029563	2532.38	-0.01458992	0	3062.38	0.04760652	0.04901453	3592.38	0.00421269		4122.38	-0.01089676	0	
412.59	-0.00597633		942.59	0.00363225	0.00319371	1472.59	-0.00492482	0	2002.58	0.00230493	0.00029563	2532.58	-0.01445825	0	3062.58	0.04713807	0.04899879	3592.58	0.00389193		4122.58	-0.01076482	0	
412.79	-0.00622697		942.79	0.0036417	0.00317559	1472.79	-0.00503282	0	2002.78	0.00300968	0.00029563	2532.78	-0.01557326	0	3062.78	0.04738807	0.04898306	3592.78	0.00326606		4122.78	-0.00979701	0	
412.99	-0.00615012		942.99	0.00471899	0.00315757	1472.99	-0.0047085	0	2002.98	0.00381191	0.00029562	2532.98	-0.01636378	0	3062.98	0.04713045	0.04896733	3592.98	0.00349071		4122.98	-0.00932156	0	
413.19	-0.00617957		943.19	0.00453234	0.00313965	1473.19	-0.00575807	0	2003.18	0.00452497	0.00029562	2533.18	-0.01647869	0	3063.18	0.04695118	0.04895161	3593.18	0.00312323		4123.18	-0.00995381	0	
413.39	-0.00673924		943.39	0.00523377	0.00312183	1473.39	-0.00647162	0	2003.38	0.00469352	0.00029562	2533.38	-0.01807236	0	3063.38	0.04673214	0.04893589	3593.38	0.0030821		4123.38	-0.0103961	0	
413.59	-0.00648706		943.59	0.00535697	0.00310412	1473.59	-0.00734358	0	2003.58	0.0049491	0.00029562	2533.58	-0.01862218	0	3063.58	0.04709772	0.04892018	3593.58	0.00367041		4123.58	-0.01063747	0	
413.79	-0.00651127		943.79	0.00528046	0.0030865	1473.79	-0.00688812	0	2003.78	0.00422577	0.00029562	2533.78	-0.01775738	0	3063.78	0.04734373	0.04890448	3593.78	0.00418459		4123.78	-0.01039872	0	
413.99	-0.00645818		943.99	0.00466127	0.00306899	1473.99	-0.00642811	0	2003.98	0.00427302	0.00029561	2533.98	-0.0183335	0	3063.98	0.04860408	0.04888877	3593.98	0.00478106		4123.98	-0.01090002	0	
414.19	-0.0059462		944.19	0.00441382	0.00305157	1474.19	-0.00522203	0	2004.18	0.00436401	0.00029561	2534.18	-0.01867197	0	3064.18	0.04814113	0.04887308	3594.18	0.00514407		4124.18	-0.01057272	0	
414.39	-0.00496019		944.39	0.00382803	0.00303426	1474.39	-0.00535823	0	2004.38	0.00413069	0.00029561	2534.38	-0.01845559	0	3064.38	0.04824372	0.04885738	3594.38	0.00458305		4124.38	-0.01161243	0	
414.59	-0.00420947		944.59	0.00333367	0.00301704	1474.59	-0.00615009	0	2004.58	0.00329105	0.00029561	2534.58	-0.01757443	0	3064.58	0.04875439	0.0488417	3594.58	0.00478345		4124.58	-0.01162083	0	
414.79	-0.0043728		944.79	0.00247845	0.00299992	1474.79	-0.00591404	0	2004.78	0.00325012	0.00029561	2534.78	-0.01682202	0	3064.78	0.04840213	0.04882602	3594.78	0.00520222		4124.78	-0.01204162	0	
414.99	-0.00435772		944.99	0.00130258	0.0029829	1474.99	-0.00506994	0	2004.98	0.00354851	0.00029561	2534.98	-0.01719384	0	3064.98	0.04846158	0.04881034	3594.98	0.00513445		4124.98	-0.01197461	0	
415.19	-0.00567941		945.19	0.00059202	0.00296597	1475.19	-0.00544709	0	2005.18	0.00352653	0.0002956	2535.18	-0.01724065	0	3065.18	0.04836389	0.04879467	3595.18	0.00494672		4125.18	-0.01177977	0	
415.39	-0.00635692		945.39	-0.00001608	0.00294914	1475.39	-0.00546993	0	2005.38	0.00363097	0.0002956	2535.38	-0.0169539	0	3065.38	0.04820504	0.048779	3595.38	0.00453193		4125.38	-0.01175154	0	
415.59	-0.00660771		945.59	0.00030711	0.00293241	1475.59	-0.00581471	0	2005.58	0.00355424	0.0002956	2535.58	-0.01621019	0	3065.58	0.04778407	0.04876334	3595.58	0.00452309		4125.58	-0.0120142	0	
415.79	-0.00699168		945.79	0.00004552	0.00291577	1475.79	-0.00622325	0	2005.78	0.00470864	0.0002956	2535.78	-0.01517001	0	3065.78	0.04813428	0.04874768	3595.78	0.00462755		4125.78	-0.01127046	0	
415.99	-0.0070689		945.99	-0.00076103	0.00289922	1475.99	-0.00672776	0	2005.98	0.00428723	0.0002956	2535.98	-0.01501762	0	3065.98	0.04825171	0.04873203	3595.98	0.00472056		4125.98	-0.01074303	0	
416.19	-0.00693353		946.19	-0.00016218	0.00288277	1476.19	-0.00691273	0	2006.18	0.00417101	0.00029559	2536.18	-0.01484502	0	3066.18	0.04919443	0.04871638	3596.18	0.00425792		4126.18	-0.01054637	0	
416.39	-0.00664468		946.39	0.00040114	0.00286641	1476.39	-0.0067534	0	2006.38	0.00408377	0.00029559	2536.38	-0.01582804	0	3066.38	0.04886153	0.04870074	3596.38	0.00320298		4126.38	-0.00993412	0	
416.59	-0.00691585		946.59	0.00049501	0.00285015	1476.59	-0.00684673	0	2006.58	0.00426646	0.00029559	2536.58	-0.0155204	0	3066.58	0.04864913	0.0486851	3596.58	0.00292114		4126.58	-0.01041619	0	
416.79	-0.00762502		946.79	0.0005572	0.00283397	1476.79	-0.00716485	0	2006.78	0.00430701	0.00029559	2536.78	-0.01691523	0	3066.78	0.04871866	0.04866947	3596.78	0.00311899		4126.78	-0.00994541	0	
416.99	-0.0073379		946.99	0.00211658	0.00281789	1476.99	-0.00720575	0	2006.98	0.00379862	0.00029559	2536.98	-0.01665634	0	3066.98	0.04801756	0.04865385	3596.98	0.00402317		4126.98	-0.00990562	0	
417.19	-0.0076946		947.19	0.00268839	0.0028019	1477.19	-0.00719405	0	2007.18	0.00253913	0.00029558	2537.18	-0.01759128	0	3067.18	0.04824211	0.04863823	3597.18	0.00438601		4127.18	-0.00940753	0	
417.39	-0.00667997		947.39	0.00359562	0.002786	1477.39	-0.00667126	0	2007.38	0.00256247	0.00029558	2537.38	-0.01854555	0	3067.38	0.04860886	0.04862261	3597.38	0.00507343		4127.38	-0.010011	0	
417.59	-0.00606921		947.59	0.00350057	0.00277019	1477.59	-0.00672313	0	2007.58	0.00172981	0.00029558	2537.58	-0.01772015	0	3067.58	0.04878372	0.048607	3597.58	0.00462786		4127.58	-0.01008003	0	
417.79	-0.00543557		947.79	0.00384007	0.00275447	1477.79	-0.00516921	0	2007.78	0.00068672	0.00029558	2537.78	-0.01732741	0	3067.78	0.04897509	0.04859139	3597.78	0.00440368		4127.78	-0.00939097	0	
417.99	-0.00534883		947.99	0.00335886	0.00273884	1477.99	-0.00529631	0	2007.98	0.00039287	0.00029558	2537.98	-0.01763776	0	3067.98	0.04946748	0.04857579	3597.98	0.00488396		4127.98	-0.00922014	0	
418.19	-0.00476501		948.19	0.0033632	0.0027233	1478.19	-0.00551674	0	2008.18	-0.00056322	0.00029558	2538.18	-0.01859503	0	3068.18	0.04889421	0.04856019	3598.18	0.00444865		4128.18	-0.00866894	0	
418.39	-0.00432024		948.39	0.00280475	0.00270785	1478.39	-0.00556786	0	2008.38	-0.00056429	0.00029557	2538.38	-0.01821649	0	3068.38	0.04879192	0.0485446	3598.38	0.00520606		4128.38	-0.00921122	0	
418.59	-0.00513782		948.59	0.00221581	0.00269248	1478.59	-0.00557298	0	2008.58	-0.00026903	0.00029557	2538.58	-0.01793163	0	3068.58	0.04912109	0.04852901	3598.58	0.00565688		4128.58	-0.00972708	0	
418.79	-0.00599087		948.79	0.00113328	0.0026772	1478.79	-0.00530533	0	2008.78	0.000619	0.00029557	2538.78	-0.01757769	0	3068.78	0.04857563	0.04851343	3598.78	0.00588576		4128.78	-0.01032381	0	
418.99	-0.0064591		948.99	0.00053271	0.00266201	1478.99	-0.00499669	0	2008.98	0.00086928	0.00029557	2538.98	-0.01783856	0	3068.98	0.0488268	0.04849786	3598.98	0.00605844		4128.98	-0.01038504	0	
419.19	-0.0065409		949.19	0.00019784	0.00264691	1479.19	-0.00487909	0	2009.18	0.00113342	0.00029557	2539.18	-0.01762076	0	3069.18	0.04886275	0.04848228	3599.18	0.00518713		4129.18	-0.00951914	0	
419.39	-0.00676986		949.39	-0.00048678	0.00263189	1479.39	-0.00439852	0	2009.38	0.00017331	0.00029556	2539.38	-0.01706425	0	3069.38	0.04920511	0.04846672	3599.38	0.00430641		4129.38	-0.01024615	0	
419.59	-0.00635158		949.59	-0.00056485	0.00261695	1479.59	-0.00517288	0	2009.58	0.00100019	0.00029556	2539.58	-0.01624289	0	3069.58	0.0492481	0.04845116	3599.58	0.00455322		4129.58	-0.00989039	0	
419.79	-0.00581214		949.79	-0.00035495	0.0026021	1479.79	-0.00518831	0	2009.78	0.00140227	0.00029556	2539.78	-0.01674722	0	3069.78	0.04884734	0.0484356	3599.78	0.00454985		4129.78	-0.00972336	0	
419.99	-0.00510165		949.99	-0.00116683	0.00258734	1479.99	-0.00508736	0	2009.98	0.00158746	0.00029556	2539.98	-0.01691609	0	3069.98	0.04850981	0.04842005	3599.98	0.00425447		4129.98	-0.00979837	0	
420.19	-0.00493439		950.19	-0.00125193	0.00257265	1480.19	-0.00534199	0	2010.18	0.00204055	0.00029556	2540.18	-0.01662625	0	3070.18	0.04875956	0.0484045	3600.18	0.00368594		4130.18	-0.00944067	0	
420.39	-0.00544894		950.39	-0.00152858	0.00255806	1480.39	-0.0049688	0	2010.38	0.002046	0.00029555	2540.38	-0.01702714	0	3070.38	0.04828613	0.04838896	3600.38	0.00330804		4130.38	-0.01047207	0	
420.59	-0.0044261		950.59	-0.00138711	0.00254354	1480.59	-0.00530292	0	2010.58	0.00285498	0.00029555	2540.58	-0.01689704	0	3070.58	0.0483459	0.04837342	3600.58	0.00361488		4130.58	-0.01113367	0	
420.79	-0.00486394		950.79	-0.00116537	0.00252911	1480.79	-0.00512915	0	2010.78	0.00278126	0.00029555	2540.78	-0.01759002	0	3070.78	0.04808947	0.04835789	3600.78	0.00401462		4130.78	-0.0113744	0	
420.99	-0.00446162		950.99	0.00022354	0.00251476	1480.99	-0.00431467	0	2010.98	0.00277134	0.00029555	2540.98	-0.01674154	0	3070.98	0.0477195	0.04834237	3600.98	0.00485741		4130.98	-0.0111228	0	
421.19	-0.00473175		951.19	-0.00013783	0.00250049	1481.19	-0.00374206	0	2011.18	0.00306543	0.00029555	2541.18	-0.01694222	0	3071.18	0.04805108	0.04832684	3601.18	0.00503113		4131.18	-0.01099578	0	
421.39	-0.00525992		951.39	-0.0004174	0.0024863	1481.39	-0.00300417	0	2011.38	0.00345196	0.00029554	2541.38	-0.01682363	0	3071.38	0.04800316	0.04831133	3601.38	0.00539866		4131.38	-0.01226601	0	
421.59	-0.00627328		951.59	-0.00004454	0.00247219	1481.59	-0.00299066	0	2011.58	0.00272349	0.00029554	2541.58	-0.01605888	0	3071.58	0.04911398	0.04829582	3601.58	0.00556774		4131.58	-0.01240613	0	
421.79	-0.00688563		951.79	-0.0002217	0.00245816	1481.79	-0.00232926	0	2011.78	0.00174851	0.00029554	2541.78	-0.01666618	0	3071.78	0.04981993	0.04828031	3601.78	0.00619041		4131.78	-0.01196398	0	
421.99	-0.0074677		951.99	-0.00034351	0.00244421	1481.99	-0.00313498	0	2011.98	0.00151087	0.00029554	2541.98	-0.01711733	0	3071.98	0.0489979	0.04826481	3601.98	0.00680272		4131.98	-0.01237783	0	
422.19	-0.00760763		952.19	-0.00021848	0.00243034	1482.19	-0.00303942	0	2012.18	0.00199367	0.00029554	2542.18	-0.0174923	0	3072.18	0.04761588	0.04824931	3602.18	0.00666954		4132.18	-0.01376855	0	
422.39	-0.00780008		952.39	-0.00009614	0.00241655	1482.39	-0.00330142	0	2012.38	0.0031099	0.00029554	2542.38	-0.01656842	0	3072.38	0.04772898	0.04823382	3602.38	0.00695181		4132.38	-0.0149327	0	
422.59	-0.00820702		952.59	-0.00009068	0.00240284	1482.59	-0.00341991	0	2012.58	0.00364283	0.00029553	2542.58	-0.01619463	0	3072.58	0.04700094	0.04821833	3602.58	0.00698978		4132.58	-0.01500694	0	
422.79	-0.00853313		952.79	-0.00035342	0.0023892	1482.79	-0.00304653	0	2012.78	0.00331625	0.00029553	2542.78	-0.01565229	0	3072.78	0.04693705	0.04820285	3602.78	0.00721463		4132.78	-0.01440336	0	
422.99	-0.00845063		952.99	-0.00013354	0.00237565	1482.99	-0.00367184	0	2012.98	0.00300753	0.00029553	2542.98	-0.01603837	0	3072.98	0.04732986	0.04818737	3602.98	0.00784978		4132.98	-0.01385578	0	
423.19	-0.00767146		953.19	-0.00062452	0.00236217	1483.19	-0.00391908	0	2013.18	0.00300398	0.00029553	2543.18	-0.01553022	0	3073.18	0.04726106	0.0481719	3603.18	0.00849476		4133.18	-0.01333684	0	
423.39	-0.00745391		953.39	-0.00063784	0.00234876	1483.39	-0.00463675	0	2013.38	0.00297261	0.00029553	2543.38	-0.01552921	0	3073.38	0.04664224	0.04815644	3603.38	0.00834993		4133.38	-0.01372375	0	
423.59	-0.00724564		953.59	-0.00075397	0.00233543	1483.59	-0.00463897	0	2013.58	0.00362984	0.00029552	2543.58	-0.01519436	0	3073.58	0.04577948	0.04814097	3603.58	0.00863797		4133.58	-0.01317104	0	
423.79	-0.00674712		953.79	-0.00036406	0.00232218	1483.79	-0.00479812	0	2013.78	0.0036326	0.00029552	2543.78	-0.01576141	0	3073.78	0.04583387	0.04812552	3603.78	0.0086233		4133.78	-0.01245181	0	
423.99	-0.00722659		953.99	-0.00038003	0.002309	1483.99	-0.00598099	0	2013.98	0.00387101	0.00029552	2543.98	-0.01565775	0	3073.98	0.04633745	0.04811007	3603.98	0.00791438		4133.98	-0.01131816	0	
424.19	-0.00694728		954.19	-0.00012102	0.0022959	1484.19	-0.00711341	0	2014.18	0.0035379	0.00029552	2544.18	-0.01632327	0	3074.18	0.04596408	0.04809462	3604.18	0.00786817		4134.18	-0.01165057	0	
424.39	-0.00660095		954.39	0.00020634	0.00228287	1484.39	-0.0070377	0	2014.38	0.00370971	0.00029552	2544.38	-0.01627275	0	3074.38	0.04627707	0.04807918	3604.38	0.00776231		4134.38	-0.01222063	0	
424.59	-0.00669505		954.59	0.00108438	0.00226992	1484.59	-0.00800483	0	2014.58	0.00457117	0.00029551	2544.58	-0.01624505	0	3074.58	0.0454718	0.04806374	3604.58	0.00812158		4134.58	-0.01203015	0	
424.79	-0.0071827		954.79	0.00141174	0.00225704	1484.79	-0.0081772	0	2014.78	0.0047626	0.00029551	2544.78	-0.01609951	0	3074.78	0.0452602	0.04804831	3604.78	0.0076512		4134.78	-0.0116807	0	
424.99	-0.0068532		954.99	0.00137623	0.00224423	1484.99	-0.00847864	0	2014.98	0.00498097	0.00029551	2544.98	-0.01456761	0	3074.98	0.04500895	0.04803288	3604.98	0.00767249		4134.98	-0.01236967	0	
425.19	-0.00735838		955.19	0.00098413	0.0022315	1485.19	-0.00875875	0	2015.18	0.00526505	0.00029551	2545.18	-0.01410305	0	3075.18	0.0447672	0.04801746	3605.18	0.00655555		4135.18	-0.01190321	0	
425.39	-0.00853986		955.39	0.00132006	0.00221883	1485.39	-0.00946114	0	2015.38	0.00476002	0.00029551	2545.38	-0.01420907	0	3075.38	0.04491034	0.04800204	3605.38	0.00612155		4135.38	-0.01188264	0	
425.59	-0.00869982		955.59	0.00174419	0.00220624	1485.59	-0.00967789	0	2015.58	0.00484544	0.00029551	2545.58	-0.01420833	0	3075.58	0.04630546	0.04798663	3605.58	0.00576661		4135.58	-0.01153025	0	
425.79	-0.00919874		955.79	0.00099521	0.00219372	1485.79	-0.00995092	0	2015.78	0.00447465	0.0002955	2545.78	-0.01500618	0	3075.78	0.04553011	0.04797122	3605.78	0.00511179		4135.78	-0.01176252	0	
425.99	-0.00952084		955.99	0.00129948	0.00218128	1485.99	-0.00960351	0	2015.98	0.0046335	0.0002955	2545.98	-0.01494296	0	3075.98	0.04476965	0.04795582	3605.98	0.0042712		4135.98	-0.01239465	0	
426.19	-0.0093384		956.19	0.00072743	0.0021689	1486.19	-0.00911048	0	2016.18	0.0045909	0.0002955	2546.18	-0.01537747	0	3076.18	0.04515859	0.04794042	3606.18	0.00249913		4136.18	-0.01263633	0	
426.39	-0.00962435		956.39	0.00111569	0.00215659	1486.39	-0.00864614	0	2016.38	0.00416184	0.0002955	2546.38	-0.0160759	0	3076.38	0.04643686	0.04792503	3606.38	0.00229912		4136.38	-0.01176649	0	
426.59	-0.00952073		956.59	0.00152627	0.00214435	1486.59	-0.00746196	0	2016.58	0.00405529	0.0002955	2546.58	-0.01654672	0	3076.58	0.04553948	0.04790964	3606.58	0.00207525		4136.58	-0.01098222	0	
426.79	-0.00947844		956.79	0.00162229	0.00213218	1486.79	-0.00693148	0	2016.78	0.00372396	0.00029549	2546.78	-0.0171552	0	3076.78	0.04624738	0.04789426	3606.78	0.00224995		4136.78	-0.01146452	0	
426.99	-0.00861339		956.99	0.00046495	0.00212009	1486.99	-0.00765958	0	2016.98	0.00347011	0.00029549	2546.98	-0.01672629	0	3076.98	0.04592959	0.04787888	3606.98	0.00199559		4136.98	-0.01179613	0	
427.19	-0.00785654		957.19	0.00061039	0.00210806	1487.19	-0.0071079	0	2017.18	0.00429373	0.00029549	2547.18	-0.01736938	0	3077.18	0.04503934	0.04786351	3607.18	0.00197614		4137.18	-0.01197591	0	
427.39	-0.00680623		957.39	0.00082047	0.00209609	1487.39	-0.00723134	0	2017.38	0.0046289	0.00029549	2547.38	-0.01887445	0	3077.38	0.04444635	0.04784814	3607.38	0.00116785		4137.38	-0.01227011	0	
427.59	-0.00685498		957.59	-0.00003228	0.0020842	1487.59	-0.00700568	0	2017.58	0.00400701	0.00029549	2547.58	-0.01870954	0	3077.58	0.04463696	0.04783278	3607.58	0.00148429		4137.58	-0.01287483	0	
427.79	-0.00653679		957.79	0.00076005	0.00207237	1487.79	-0.00772726	0	2017.78	0.00383888	0.00029548	2547.78	-0.01892295	0	3077.78	0.04555653	0.04781742	3607.78	0.00190465		4137.78	-0.01248137	0	
427.99	-0.00627484		957.99	0.00050629	0.00206061	1487.99	-0.00868644	0	2017.98	0.00345526	0.00029548	2547.98	-0.0193107	0	3077.98	0.04515833	0.04780207	3607.98	0.00148327		4137.98	-0.01178407	0	
428.19	-0.00514139		958.19	0.00009971	0.00204892	1488.19	-0.00836449	0	2018.18	0.00324166	0.00029548	2548.18	-0.01892245	0	3078.18	0.04482748	0.04778672	3608.18	0.00221209		4138.18	-0.01311168	0	
428.39	-0.00498774		958.39	0.00013831	0.00203729	1488.39	-0.00873983	0	2018.38	0.00290021	0.00029548	2548.38	-0.01917843	0	3078.38	0.04458315	0.04777137	3608.38	0.00307789		4138.38	-0.01359675	0	
428.59	-0.00539591		958.59	-0.00022737	0.00202573	1488.59	-0.00873926	0	2018.58	0.00339817	0.00029548	2548.58	-0.01892265	0	3078.58	0.04466759	0.04775604	3608.58	0.00358185		4138.58	-0.01404634	0	
428.79	-0.00379427		958.79	-0.0006323	0.00201424	1488.79	-0.00800215	0	2018.78	0.00234981	0.00029548	2548.78	-0.01756327	0	3078.78	0.04472885	0.0477407	3608.78	0.00355998		4138.78	-0.01492311	0	
428.99	-0.00452494		958.99	-0.00089364	0.00200281	1488.99	-0.00886005	0	2018.98	0.00205282	0.00029547	2548.98	-0.01625638	0	3078.98	0.04462135	0.04772537	3608.98	0.00376311		4138.98	-0.01506824	0	
429.19	-0.00486967		959.19	-0.00170934	0.00199144	1489.19	-0.00845301	0	2019.18	0.0022444	0.00029547	2549.18	-0.015825	0	3079.18	0.04550165	0.04771005	3609.18	0.00398783		4139.18	-0.01436146	0	
429.39	-0.00607381		959.39	-0.00188912	0.00198014	1489.39	-0.00919799	0	2019.38	0.00261202	0.00029547	2549.38	-0.01580402	0	3079.38	0.04597857	0.04769473	3609.38	0.00450453		4139.38	-0.01460147	0	
429.59	-0.0070768		959.59	-0.00204787	0.00196891	1489.59	-0.00913531	0	2019.58	0.00257416	0.00029547	2549.58	-0.01604933	0	3079.58	0.04634347	0.04767942	3609.58	0.00521481		4139.58	-0.01417352	0	
429.79	-0.00748344		959.79	-0.00246619	0.00195773	1489.79	-0.00941141	0	2019.78	0.00252134	0.00029547	2549.78	-0.01599814	0	3079.78	0.04638009	0.04766411	3609.78	0.00457764		4139.78	-0.01440366	0	
429.99	-0.00784625		959.99	-0.00236023	0.00194662	1489.99	-0.0085911	0	2019.98	0.00334105	0.00029546	2549.98	-0.01576737	0	3079.98	0.04680287	0.04764881	3609.98	0.00421062		4139.98	-0.01414945	0	
430.19	-0.00785846		960.19	-0.00197671	0.00193558	1490.19	-0.00801855	0	2020.18	0.00345689	0.00029546	2550.18	-0.0161015	0	3080.18	0.04686657	0.04763351	3610.18	0.00389202		4140.18	-0.01335504	0	
430.39	-0.00796591		960.39	-0.00105838	0.0019246	1490.39	-0.00695639	0	2020.38	0.00374154	0.00029546	2550.38	-0.01573598	0	3080.38	0.04634252	0.04761821	3610.38	0.00399788		4140.38	-0.01307513	0	
430.59	-0.00760449		960.59	-0.00042499	0.00191367	1490.59	-0.00646184	0	2020.58	0.00425728	0.00029546	2550.58	-0.01569354	0	3080.58	0.04571154	0.04760292	3610.58	0.00370468		4140.58	-0.01267613	0	
430.79	-0.00814812		960.79	-0.00019338	0.00190282	1490.79	-0.00703078	0	2020.78	0.00398381	0.00029546	2550.78	-0.01526703	0	3080.78	0.04489063	0.04758764	3610.78	0.00435266		4140.78	-0.01269842	0	
430.99	-0.00795961		960.99	0.00031932	0.00189202	1490.99	-0.00714926	0	2020.98	0.00424955	0.00029545	2550.98	-0.01511161	0	3080.98	0.04384997	0.04757236	3610.98	0.00482881		4140.98	-0.01276674	0	
431.19	-0.00740071		961.19	0.00138769	0.00188128	1491.19	-0.00651714	0	2021.18	0.00487099	0.00029545	2551.18	-0.01613573	0	3081.18	0.04281364	0.04755709	3611.18	0.00623664		4141.18	-0.01244088	0	
431.39	-0.00610655		961.39	0.00103554	0.00187061	1491.39	-0.00672866	0	2021.38	0.0042707	0.00029545	2551.38	-0.01590119	0	3081.38	0.04201888	0.04754182	3611.38	0.00662003		4141.38	-0.01227342	0	
431.59	-0.00630468		961.59	0.00034928	0.00185999	1491.59	-0.00674631	0	2021.58	0.00435228	0.00029545	2551.58	-0.01558097	0	3081.58	0.0412744	0.04752655	3611.58	0.00690399		4141.58	-0.01169423	0	
431.79	-0.00584633		961.79	0.00039632	0.00184944	1491.79	-0.00696179	0	2021.78	0.00405534	0.00029545	2551.78	-0.01588897	0	3081.78	0.04117811	0.04751129	3611.78	0.00715123		4141.78	-0.01068843	0	
431.99	-0.00568249		961.99	0.00004742	0.00183894	1491.99	-0.00676814	0	2021.98	0.0038915	0.00029545	2551.98	-0.01658027	0	3081.98	0.03993203	0.04749604	3611.98	0.00687632		4141.98	-0.00975022	0	
432.19	-0.00517987		962.19	-0.00004635	0.00182851	1492.19	-0.00570702	0	2022.18	0.00294965	0.00029544	2552.18	-0.01735002	0	3082.18	0.04043394	0.04748079	3612.18	0.00712782		4142.18	-0.01042825	0	
432.39	-0.00502731		962.39	-0.0002161	0.00181813	1492.39	-0.00639782	0	2022.38	0.00203883	0.00029544	2552.38	-0.01865836	0	3082.38	0.03991813	0.04746554	3612.38	0.00690896		4142.38	-0.01086737	0	
432.59	-0.00457543		962.59	-0.0005412	0.00180781	1492.59	-0.00526158	0	2022.58	0.00180116	0.00029544	2552.58	-0.01861148	0	3082.58	0.04057824	0.0474503	3612.58	0.00576981		4142.58	-0.0105244	0	
432.79	-0.00410687		962.79	-0.0009523	0.00179756	1492.79	-0.00539569	0	2022.78	0.00117815	0.00029544	2552.78	-0.01861911	0	3082.78	0.04063442	0.04743507	3612.78	0.00527651		4142.78	-0.01100042	0	
432.99	-0.00508943		962.99	-0.00118995	0.00178736	1492.99	-0.00581717	0	2022.98	0.00133597	0.00029544	2552.98	-0.01836172	0	3082.98	0.04262473	0.04741984	3612.98	0.00458072		4142.98	-0.01113478	0	
433.19	-0.00464209		963.19	-0.0021466	0.00177721	1493.19	-0.0048496	0	2023.18	0.00097154	0.00029543	2553.18	-0.01824973	0	3083.18	0.04432392	0.04740461	3613.18	0.00396804		4143.18	-0.01135247	0	
433.39	-0.00526996		963.39	-0.00066498	0.00176713	1493.39	-0.00505424	0	2023.38	0.00149358	0.00029543	2553.38	-0.01873874	0	3083.38	0.04483178	0.04738939	3613.38	0.00348829		4143.38	-0.01092532	0	
433.59	-0.00555292		963.59	0.00005031	0.0017571	1493.59	-0.00569451	0	2023.58	0.00146789	0.00029543	2553.58	-0.01898124	0	3083.58	0.04527187	0.04737418	3613.58	0.00225909		4143.58	-0.0105863	0	
433.79	-0.00553348		963.79	0.00047603	0.00174713	1493.79	-0.00547833	0	2023.78	0.00178257	0.00029543	2553.78	-0.01931403	0	3083.78	0.04675374	0.04735897	3613.78	0.0004398		4143.78	-0.01161577	0	
433.99	-0.00570289		963.99	-0.00026927	0.00173722	1493.99	-0.00473511	0	2023.98	0.00275267	0.00029543	2553.98	-0.01798274	0	3083.98	0.04717858	0.04734376	3613.98	0.00092038		4143.98	-0.0119056	0	
434.19	-0.00606577		964.19	0.00016831	0.00172736	1494.19	-0.0042046	0	2024.18	0.0026711	0.00029542	2554.18	-0.01789748	0	3084.18	0.04739906	0.04732856	3614.18	0.00051385		4144.18	-0.01225784	0	
434.39	-0.0060053		964.39	0.0008042	0.00171756	1494.39	-0.00416718	0	2024.38	0.00254993	0.00029542	2554.38	-0.01755419	0	3084.38	0.04782806	0.04731336	3614.38	0.0001163		4144.38	-0.01308213	0	
434.59	-0.00668701		964.59	0.00189898	0.00170781	1494.59	-0.00485822	0	2024.58	0.00334641	0.00029542	2554.58	-0.01722134	0	3084.58	0.04856319	0.04729817	3614.58	0.00036874		4144.58	-0.01369487	0	
434.79	-0.00728855		964.79	0.00214963	0.00169812	1494.79	-0.00496798	0	2024.78	0.00344899	0.00029542	2554.78	-0.01645956	0	3084.78	0.04874104	0.04728299	3614.78	0.00099979		4144.78	-0.01424895	0	
434.99	-0.00665911		964.99	0.00213397	0.00168848	1494.99	-0.00416339	0	2024.98	0.00465899	0.00029542	2554.98	-0.01680562	0	3084.98	0.04846946	0.0472678	3614.98	0.00196582		4144.98	-0.01497682	0	
435.19	-0.00658085		965.19	0.00167802	0.0016789	1495.19	-0.00456319	0	2025.18	0.00512852	0.00029542	2555.18	-0.0167033	0	3085.18	0.04782689	0.04725263	3615.18	0.00252785		4145.18	-0.01535458	0	
435.39	-0.00654929		965.39	0.00143753	0.00166938	1495.39	-0.00513706	0	2025.38	0.00492989	0.00029541	2555.38	-0.01705818	0	3085.38	0.04637772	0.04723746	3615.38	0.00285192		4145.38	-0.01486778	0	
435.59	-0.00762601		965.59	0.00048242	0.0016599	1495.59	-0.00597781	0	2025.58	0.00556958	0.00029541	2555.58	-0.01766016	0	3085.58	0.04578792	0.04722229	3615.58	0.00282866		4145.58	-0.01491356	0	
435.79	-0.00770073		965.79	0.00079866	0.00165048	1495.79	-0.00615314	0	2025.78	0.00503182	0.00029541	2555.78	-0.01818126	0	3085.78	0.0453453	0.04720713	3615.78	0.00340035		4145.78	-0.01525049	0	
435.99	-0.00777026		965.99	0.00041652	0.00164112	1495.99	-0.00653202	0	2025.98	0.00508966	0.00029541	2555.98	-0.0181322	0	3085.98	0.04421488	0.04719197	3615.98	0.00320851		4145.98	-0.0155899	0	
436.19	-0.0075942		966.19	-0.00016871	0.00163181	1496.19	-0.00677441	0	2026.18	0.00469211	0.00029541	2556.18	-0.01910846	0	3086.18	0.04421432	0.04717682	3616.18	0.00420091		4146.18	-0.01559332	0	
436.39	-0.00721234		966.39	-0.00100669	0.00162255	1496.39	-0.00742442	0	2026.38	0.0045497	0.0002954	2556.38	-0.01849534	0	3086.38	0.04290772	0.04716167	3616.38	0.0045339		4146.38	-0.01621836	0	
436.59	-0.00679831		966.59	-0.00061665	0.00161334	1496.59	-0.00707649	0	2026.58	0.00456573	0.0002954	2556.58	-0.01782476	0	3086.58	0.04280597	0.04714653	3616.58	0.00481204		4146.58	-0.0154758	0	
436.79	-0.00624918		966.79	-0.00064786	0.00160418	1496.79	-0.00761688	0	2026.78	0.00452229	0.0002954	2556.78	-0.01731566	0	3086.78	0.04275613	0.04713139	3616.78	0.0054806		4146.78	-0.01553062	0	
436.99	-0.00634233		966.99	-0.00051311	0.00159508	1496.99	-0.00671907	0	2026.98	0.00379239	0.0002954	2556.98	-0.01749675	0	3086.98	0.04352656	0.04711626	3616.98	0.00580204		4146.98	-0.01534111	0	
437.19	-0.00625513		967.19	-0.00025147	0.00158603	1497.19	-0.00658851	0	2027.18	0.00294345	0.0002954	2557.18	-0.0175743	0	3087.18	0.04422337	0.04710113	3617.18	0.0056249		4147.18	-0.01483527	0	
437.39	-0.00664032		967.39	0.00077704	0.00157703	1497.39	-0.00705601	0	2027.38	0.00303328	0.00029539	2557.38	-0.01707182	0	3087.38	0.04437489	0.04708601	3617.38	0.005475		4147.38	-0.01385654	0	
437.59	-0.00675507		967.59	0.00009687	0.00156808	1497.59	-0.00736486	0	2027.58	0.00308531	0.00029539	2557.58	-0.01691234	0	3087.58	0.04478213	0.04707089	3617.58	0.00487608		4147.58	-0.01387478	0	
437.79	-0.00668626		967.79	-0.00016534	0.00155918	1497.79	-0.00586065	0	2027.78	0.00254268	0.00029539	2557.78	-0.01648536	0	3087.78	0.04577816	0.04705578	3617.78	0.00467382		4147.78	-0.01465808	0	
437.99	-0.00662593		967.99	-0.00015114	0.00155034	1497.99	-0.00437049	0	2027.98	0.00275548	0.00029539	2557.98	-0.01520907	0	3087.98	0.04613042	0.04704067	3617.98	0.00483994		4147.98	-0.01468994	0	
438.19	-0.00633066		968.19	0.00090249	0.00154154	1498.19	-0.00405144	0	2028.18	0.00227149	0.00029539	2558.18	-0.01518525	0	3088.18	0.04685169	0.04702556	3618.18	0.00432746		4148.18	-0.01389089	0	
438.39	-0.00681745		968.39	0.00151061	0.00153279	1498.39	-0.00409152	0	2028.38	0.00221738	0.00029539	2558.38	-0.01496155	0	3088.38	0.04748881	0.04701046	3618.38	0.00418444		4148.38	-0.01451628	0	
438.59	-0.00651913		968.59	0.00152737	0.00152409	1498.59	-0.00361899	0	2028.58	0.00332133	0.00029538	2558.58	-0.0153518	0	3088.58	0.04838583	0.04699537	3618.58	0.00404501		4148.58	-0.01485335	0	
438.79	-0.00623887		968.79	0.00129594	0.00151544	1498.79	-0.00274552	0	2028.78	0.00376165	0.00029538	2558.78	-0.01541682	0	3088.78	0.0486455	0.04698028	3618.78	0.00357713		4148.78	-0.01465753	0	
438.99	-0.00618702		968.99	0.00139235	0.00150685	1498.99	-0.00289697	0	2028.98	0.00470842	0.00029538	2558.98	-0.01656887	0	3088.98	0.04781597	0.0469652	3618.98	0.003315		4148.98	-0.01479995	0	
439.19	-0.00631133		969.19	0.00164294	0.00149829	1499.19	-0.00309991	0	2029.18	0.00468606	0.00029538	2559.18	-0.01668026	0	3089.18	0.04717475	0.04695012	3619.18	0.0027339		4149.18	-0.01424147	0	
439.39	-0.0064914		969.39	0.00161011	0.00148979	1499.39	-0.00314922	0	2029.38	0.0041729	0.00029538	2559.38	-0.01720963	0	3089.38	0.04620316	0.04693504	3619.38	0.00220477		4149.38	-0.01332144	0	
439.59	-0.00661612		969.59	0.00129658	0.00148134	1499.59	-0.00366364	0	2029.58	0.0043029	0.00029537	2559.58	-0.01854084	0	3089.58	0.04622848	0.04691997	3619.58	0.00144138		4149.58	-0.01322382	0	
439.79	-0.00599345		969.79	0.00163402	0.00147293	1499.79	-0.00397723	0	2029.78	0.00430316	0.00029537	2559.78	-0.01841261	0	3089.78	0.04501468	0.04690491	3619.78	0.00113374		4149.78	-0.01230949	0	
439.99	-0.00519371		969.99	0.00055185	0.00146457	1499.99	-0.0048058	0	2029.98	0.00514408	0.00029537	2559.98	-0.01768256	0	3089.98	0.04338741	0.04688985	3619.98	0.00122683		4149.98	-0.01220542	0	
440.19	-0.00420599		970.19	-0.00011088	0.00145626	1500.19	-0.00458181	0	2030.18	0.00468428	0.00029537	2560.18	-0.01797972	0	3090.18	0.04256699	0.04687479	3620.18	0.00212831		4150.18	-0.01140541	0	
440.39	-0.00374653		970.39	-0.00063772	0.001448	1500.39	-0.00491712	0	2030.38	0.00485602	0.00029537	2560.38	-0.01679198	0	3090.38	0.04121758	0.04685974	3620.38	0.00191059		4150.38	-0.01140675	0	
440.59	-0.00342051		970.59	-0.00008294	0.00143978	1500.59	-0.00496849	0	2030.58	0.00463902	0.00029536	2560.58	-0.01642801	0	3090.58	0.04039912	0.0468447	3620.58	0.0014813		4150.58	-0.01168801	0	
440.79	-0.00330993		970.79	-0.00089804	0.00143161	1500.79	-0.00534699	0	2030.78	0.00498099	0.00029536	2560.78	-0.01674219	0	3090.78	0.04009601	0.04682966	3620.78	0.00193597		4150.78	-0.0114004	0	
440.99	-0.00361128		970.99	-0.00199784	0.00142349	1500.99	-0.00504517	0	2030.98	0.0043718	0.00029536	2560.98	-0.01671894	0	3090.98	0.04032109	0.04681462	3620.98	0.00224522		4150.98	-0.01210469	0	
441.19	-0.0041639		971.19	-0.00184989	0.00141541	1501.19	-0.00578196	0	2031.18	0.00336328	0.00029536	2561.18	-0.01546664	0	3091.18	0.04106933	0.04679959	3621.18	0.00247107		4151.18	-0.01251537	0	
441.39	-0.00433556		971.39	-0.00206252	0.00140738	1501.39	-0.00502945	0	2031.38	0.00369325	0.00029536	2561.38	-0.01436976	0	3091.38	0.04114577	0.04678456	3621.38	0.00321275		4151.38	-0.0128609	0	
441.59	-0.00477101		971.59	-0.00269568	0.00139939	1501.59	-0.00513067	0	2031.58	0.00318838	0.00029536	2561.58	-0.01536348	0	3091.58	0.04076735	0.04676954	3621.58	0.00374018		4151.58	-0.01355857	0	
441.79	-0.00467568		971.79	-0.0026252	0.00139145	1501.79	-0.00442468	0	2031.78	0.00288467	0.00029535	2561.78	-0.01523019	0	3091.78	0.04117213	0.04675453	3621.78	0.00352373		4151.78	-0.01301541	0	
441.99	-0.00501199		971.99	-0.00136475	0.00138356	1501.99	-0.00499287	0	2031.98	0.00251594	0.00029535	2561.98	-0.01469134	0	3091.98	0.0412555	0.04673951	3621.98	0.00436929		4151.98	-0.01268374	0	
442.19	-0.00413232		972.19	-0.00137257	0.00137571	1502.19	-0.00633181	0	2032.18	0.00233678	0.00029535	2562.18	-0.01427574	0	3092.18	0.0426466	0.04672451	3622.18	0.00538616		4152.18	-0.0121538	0	
442.39	-0.00491406		972.39	-0.00285504	0.0013679	1502.39	-0.00690882	0	2032.38	0.00303078	0.00029535	2562.38	-0.01448286	0	3092.38	0.0439891	0.0467095	3622.38	0.00596512		4152.38	-0.01409806	0	
442.59	-0.0038632		972.59	-0.00293904	0.00136014	1502.59	-0.00753237	0	2032.58	0.00321528	0.00029535	2562.58	-0.01475943	0	3092.58	0.04481566	0.04669451	3622.58	0.00656813		4152.58	-0.01430084	0	
442.79	-0.00487994		972.79	-0.00297694	0.00135242	1502.79	-0.00811966	0	2032.78	0.00341874	0.00029534	2562.78	-0.01503756	0	3092.78	0.04499	0.04667951	3622.78	0.00652557		4152.78	-0.01451497	0	
442.99	-0.00534203		972.99	-0.00244279	0.00134475	1502.99	-0.00860301	0	2032.98	0.00363394	0.00029534	2562.98	-0.01621855	0	3092.98	0.04432231	0.04666453	3622.98	0.00611113		4152.98	-0.01408664	0	
443.19	-0.00525559		973.19	-0.00253543	0.00133712	1503.19	-0.00776845	0	2033.18	0.00342221	0.00029534	2563.18	-0.01685202	0	3093.18	0.0444704	0.04664954	3623.18	0.00629773		4153.18	-0.01423123	0	
443.39	-0.00585906		973.39	-0.00208212	0.00132953	1503.39	-0.00758411	0	2033.38	0.00299631	0.00029534	2563.38	-0.01824505	0	3093.38	0.04496893	0.04663457	3623.38	0.00558234		4153.38	-0.01413776	0	
443.59	-0.00552271		973.59	-0.00200567	0.00132198	1503.59	-0.0082978	0	2033.58	0.00368144	0.00029534	2563.58	-0.01895675	0	3093.58	0.04556728	0.04661959	3623.58	0.00514307		4153.58	-0.01418057	0	
443.79	-0.00568414		973.79	-0.00203184	0.00131448	1503.79	-0.0083876	0	2033.78	0.00404082	0.00029533	2563.78	-0.0186573	0	3093.78	0.04511036	0.04660462	3623.78	0.00502388		4153.78	-0.01360344	0	
443.99	-0.00561142		973.99	-0.00172791	0.00130702	1503.99	-0.00848429	0	2033.98	0.00378855	0.00029533	2563.98	-0.01885122	0	3093.98	0.04499548	0.04658966	3623.98	0.00446675		4153.98	-0.01351197	0	
444.19	-0.00617847		974.19	-0.00176913	0.00129961	1504.19	-0.00725828	0	2034.18	0.00303635	0.00029533	2564.18	-0.01928966	0	3094.18	0.04450451	0.0465747	3624.18	0.00423108		4154.18	-0.01341197	0	
444.39	-0.00650061		974.39	-0.00092818	0.00129223	1504.39	-0.00684854	0	2034.38	0.00348524	0.00029533	2564.38	-0.01847406	0	3094.38	0.04469552	0.04655975	3624.38	0.0036114		4154.38	-0.0144114	0	
444.59	-0.00641856		974.59	-0.00023036	0.0012849	1504.59	-0.00658783	0	2034.58	0.00283295	0.00029533	2564.58	-0.01920224	0	3094.58	0.04464116	0.0465448	3624.58	0.00337235		4154.58	-0.01440481	0	
444.79	-0.00674308		974.79	-0.00068611	0.00127761	1504.79	-0.00585236	0	2034.78	0.00293212	0.00029532	2564.78	-0.01980306	0	3094.78	0.04537373	0.04652985	3624.78	0.0034109		4154.78	-0.01356558	0	
444.99	-0.00744223		974.99	-0.00083069	0.00127036	1504.99	-0.0047974	0	2034.98	0.00198267	0.00029532	2564.98	-0.01990365	0	3094.98	0.04527891	0.04651492	3624.98	0.00273201		4154.98	-0.013871	0	
445.19	-0.00763574		975.19	-0.00011326	0.00126315	1505.19	-0.00474508	0	2035.18	0.00203895	0.00029532	2565.18	-0.02002408	0	3095.18	0.04483275	0.04649998	3625.18	0.00352049		4155.18	-0.01319291	0	
445.39	-0.00723005		975.39	-0.00030599	0.00125598	1505.39	-0.0039455	0	2035.38	0.00230369	0.00029532	2565.38	-0.01999097	0	3095.38	0.04419919	0.04648505	3625.38	0.00409931		4155.38	-0.01345474	0	
445.59	-0.00767626		975.59	-0.0006177	0.00124885	1505.59	-0.00511667	0	2035.58	0.00154613	0.00029532	2565.58	-0.02062599	0	3095.58	0.04295115	0.04647012	3625.58	0.00412833		4155.58	-0.01286894	0	
445.79	-0.00730075		975.79	0.00030484	0.00124177	1505.79	-0.00483463	0	2035.78	0.00178938	0.00029532	2565.78	-0.0193751	0	3095.78	0.04420245	0.0464552	3625.78	0.00480417		4155.78	-0.01187102	0	
445.99	-0.00755896		975.99	0.00041337	0.00123472	1505.99	-0.00554788	0	2035.98	0.00128875	0.00029531	2565.98	-0.01747494	0	3095.98	0.04391723	0.04644029	3625.98	0.00478921		4155.98	-0.01191541	0	
446.19	-0.0069384		976.19	-0.00129746	0.00122772	1506.19	-0.00577611	0	2036.18	0.00193707	0.00029531	2566.18	-0.01640772	0	3096.18	0.04529553	0.04642538	3626.18	0.0050413		4156.18	-0.01224813	0	
446.39	-0.00704036		976.39	-0.00273357	0.00122075	1506.39	-0.00608423	0	2036.38	0.00226304	0.00029531	2566.38	-0.01557976	0	3096.38	0.04531019	0.04641047	3626.38	0.00472462		4156.38	-0.01352302	0	
446.59	-0.00658549		976.59	-0.00198157	0.00121382	1506.59	-0.00567934	0	2036.58	0.00259821	0.00029531	2566.58	-0.01525404	0	3096.58	0.04495705	0.04639557	3626.58	0.00554283		4156.58	-0.01298955	0	
446.79	-0.00695076		976.79	-0.00229608	0.00120693	1506.79	-0.00484215	0	2036.78	0.00300108	0.00029531	2566.78	-0.01530252	0	3096.78	0.04496852	0.04638067	3626.78	0.00443524		4156.78	-0.01362102	0	
446.99	-0.00691676		976.99	-0.002273	0.00120009	1506.99	-0.0049463	0	2036.98	0.00314428	0.0002953	2566.98	-0.01567647	0	3096.98	0.04433681	0.04636578	3626.98	0.00411974		4156.98	-0.01337393	0	
447.19	-0.00678956		977.19	-0.00301777	0.00119328	1507.19	-0.00429855	0	2037.18	0.00311903	0.0002953	2567.18	-0.01597743	0	3097.18	0.04491477	0.0463509	3627.18	0.00416078		4157.18	-0.01306263	0	
447.39	-0.00707571		977.39	-0.00233359	0.0011865	1507.39	-0.00461992	0	2037.38	0.00310725	0.0002953	2567.38	-0.01687099	0	3097.38	0.04562856	0.04633601	3627.38	0.00335377		4157.38	-0.01332546	0	
447.59	-0.00684927		977.59	-0.00199689	0.00117977	1507.59	-0.00501518	0	2037.58	0.00304419	0.0002953	2567.58	-0.01708876	0	3097.58	0.04612489	0.04632114	3627.58	0.00388819		4157.58	-0.01295347	0	
447.79	-0.00700605		977.79	-0.00174833	0.00117308	1507.79	-0.00497069	0	2037.78	0.00230545	0.0002953	2567.78	-0.0175254	0	3097.78	0.04493972	0.04630626	3627.78	0.00343419		4157.78	-0.01171618	0	
447.99	-0.00674437		977.99	-0.00150844	0.00116642	1507.99	-0.00491802	0	2037.98	0.0009866	0.00029529	2567.98	-0.01787665	0	3097.98	0.04465298	0.0462914	3627.98	0.00331397		4157.98	-0.01183536	0	
448.19	-0.00766807		978.19	-0.00141223	0.0011598	1508.19	-0.00475229	0	2038.18	0.00070425	0.00029529	2568.18	-0.01767636	0	3098.18	0.04357152	0.04627653	3628.18	0.00393096		4158.18	-0.01299233	0	
448.39	-0.0072575		978.39	-0.00129701	0.00115322	1508.39	-0.00580844	0	2038.38	0.00075441	0.00029529	2568.38	-0.0178424	0	3098.38	0.04366748	0.04626167	3628.38	0.00470721		4158.38	-0.01333944	0	
448.59	-0.0068675		978.59	-0.00155883	0.00114668	1508.59	-0.00636857	0	2038.58	0.00037055	0.00029529	2568.58	-0.01922924	0	3098.58	0.04378861	0.04624682	3628.58	0.00474335		4158.58	-0.01270896	0	
448.79	-0.00686392		978.79	-0.00164244	0.00114017	1508.79	-0.00588526	0	2038.78	-0.0000947	0.00029529	2568.78	-0.01935872	0	3098.78	0.04386831	0.04623197	3628.78	0.00472102		4158.78	-0.01316404	0	
448.99	-0.00734111		978.99	-0.00098975	0.0011337	1508.99	-0.00647342	0	2038.98	-0.00025273	0.00029529	2568.98	-0.01954663	0	3098.98	0.04393918	0.04621713	3628.98	0.00472475		4158.98	-0.01322592	0	
449.19	-0.00646683		979.19	-0.00112117	0.00112727	1509.19	-0.00727157	0	2039.18	0.00020269	0.00029528	2569.18	-0.01944701	0	3099.18	0.04434449	0.04620229	3629.18	0.00574761		4159.18	-0.0132945	0	
449.39	-0.00658921		979.39	-0.00147113	0.00112087	1509.39	-0.00713426	0	2039.38	0.00036733	0.00029528	2569.38	-0.01895049	0	3099.38	0.0448247	0.04618745	3629.38	0.00603024		4159.38	-0.01393884	0	
449.59	-0.00654781		979.59	-0.0011804	0.00111451	1509.59	-0.00807818	0	2039.58	0.00073097	0.00029528	2569.58	-0.0193856	0	3099.58	0.0452263	0.04617262	3629.58	0.00614724		4159.58	-0.01372551	0	
449.79	-0.00732447		979.79	-0.00103762	0.00110819	1509.79	-0.00796775	0	2039.78	0.00167733	0.00029528	2569.78	-0.01819948	0	3099.78	0.04680226	0.0461578	3629.78	0.00596042		4159.78	-0.0146709	0	
449.99	-0.00776332		979.99	-0.00160732	0.0011019	1509.99	-0.00854058	0	2039.98	0.00218384	0.00029528	2569.98	-0.01660828	0	3099.98	0.04680039	0.04614298	3629.98	0.00567232		4159.98	-0.01563193	0	
450.19	-0.00726155		980.19	-0.00140079	0.00109564	1510.19	-0.00850957	0	2040.18	0.00342071	0.00029527	2570.18	-0.01608432	0	3100.18	0.04813655	0.04612816	3630.18	0.0059236		4160.18	-0.01600795	0	
450.39	-0.00693965		980.39	-0.00104291	0.00108943	1510.39	-0.00803339	0	2040.38	0.00436352	0.00029527	2570.38	-0.01630032	0	3100.38	0.04764413	0.04611335	3630.38	0.00520624		4160.38	-0.01686677	0	
450.59	-0.00668584		980.59	-0.00040115	0.00108324	1510.59	-0.00671536	0	2040.58	0.00481967	0.00029527	2570.58	-0.01592668	0	3100.58	0.0484184	0.04609855	3630.58	0.00464864		4160.58	-0.01651116	0	
450.79	-0.00693422		980.79	0.0001571	0.0010771	1510.79	-0.00702521	0	2040.78	0.00500927	0.00029527	2570.78	-0.01690381	0	3100.78	0.0486119	0.04608375	3630.78	0.00318827		4160.78	-0.01608532	0	
450.99	-0.00748215		980.99	0.00038558	0.00107099	1510.99	-0.00677927	0	2040.98	0.00523197	0.00029527	2570.98	-0.01749585	0	3100.98	0.04837718	0.04606895	3630.98	0.00276934		4160.98	-0.01535963	0	
451.19	-0.00772523		981.19	0.00107119	0.00106491	1511.19	-0.00603187	0	2041.18	0.00445409	0.00029526	2571.18	-0.01822935	0	3101.18	0.04823064	0.04605416	3631.18	0.0025161		4161.18	-0.01450415	0	
451.39	-0.00739784		981.39	0.00210143	0.00105887	1511.39	-0.0058009	0	2041.38	0.00372585	0.00029526	2571.38	-0.01885361	0	3101.38	0.04744205	0.04603937	3631.38	0.0021403		4161.38	-0.01467296	0	
451.59	-0.00703606		981.59	0.0020754	0.00105286	1511.59	-0.00579254	0	2041.58	0.00286493	0.00029526	2571.58	-0.01868568	0	3101.58	0.04628142	0.04602459	3631.58	0.00168797		4161.58	-0.01305768	0	
451.79	-0.00677884		981.79	0.00156263	0.00104688	1511.79	-0.00537698	0	2041.78	0.00233743	0.00029526	2571.78	-0.01855313	0	3101.78	0.04417185	0.04600981	3631.78	0.00087515		4161.78	-0.01281922	0	
451.99	-0.00685542		981.99	0.00075603	0.00104094	1511.99	-0.00512584	0	2041.98	0.00122425	0.00029526	2571.98	-0.01828114	0	3101.98	0.04443048	0.04599504	3631.98	0.0013202		4161.98	-0.01295377	0	
452.19	-0.00828448		982.19	0.00103858	0.00103504	1512.19	-0.00571969	0	2042.18	0.00173349	0.00029526	2572.18	-0.01825767	0	3102.18	0.04413274	0.04598027	3632.18	0.00058541		4162.18	-0.01322538	0	
452.39	-0.00840581		982.39	0.00069277	0.00102916	1512.39	-0.00565166	0	2042.38	0.0015614	0.00029525	2572.38	-0.01810127	0	3102.38	0.04396252	0.04596551	3632.38	0.00123925		4162.38	-0.01267191	0	
452.59	-0.00804605		982.59	0.00084683	0.00102332	1512.59	-0.00546785	0	2042.58	0.00144159	0.00029525	2572.58	-0.01791151	0	3102.58	0.04404308	0.04595075	3632.58	0.00118223		4162.58	-0.01250509	0	
452.79	-0.0082352		982.79	0.00115587	0.00101752	1512.79	-0.00603448	0	2042.78	0.00010161	0.00029525	2572.78	-0.01763695	0	3102.78	0.04425643	0.045936	3632.78	0.0013109		4162.78	-0.01314715	0	
452.99	-0.00882881		982.99	0.00012115	0.00101174	1512.99	-0.00666779	0	2042.98	0.00031562	0.00029525	2572.98	-0.01851218	0	3102.98	0.04434175	0.04592125	3632.98	0.0009785		4162.98	-0.01313509	0	
453.19	-0.0083898		983.19	-0.00079282	0.001006	1513.19	-0.00648587	0	2043.18	0.00078325	0.00029525	2573.18	-0.01803879	0	3103.18	0.04486794	0.0459065	3633.18	0.00120122		4163.18	-0.01377621	0	
453.39	-0.00959025		983.39	-0.00102369	0.00100029	1513.39	-0.0062915	0	2043.38	0.00104414	0.00029524	2573.38	-0.01862948	0	3103.38	0.04542374	0.04589176	3633.38	0.00230481		4163.38	-0.01408648	0	
453.59	-0.01012276		983.59	-0.00104252	0.00099462	1513.59	-0.00701316	0	2043.58	0.00223923	0.00029524	2573.58	-0.01894002	0	3103.58	0.04599731	0.04587703	3633.58	0.00302909		4163.58	-0.01457209	0	
453.79	-0.01099031		983.79	-0.00190103	0.00098897	1513.79	-0.00724041	0	2043.78	0.00337805	0.00029524	2573.78	-0.01812852	0	3103.78	0.04634515	0.0458623	3633.78	0.00319346		4163.78	-0.01645695	0	
453.99	-0.01077633		983.99	-0.00207303	0.00098336	1513.99	-0.00774894	0	2043.98	0.00339348	0.00029524	2573.98	-0.01778257	0	3103.98	0.04612221	0.04584757	3633.98	0.00374539		4163.98	-0.01732013	0	
454.19	-0.01098547		984.19	-0.00177406	0.00097778	1514.19	-0.00788643	0	2044.18	0.00396396	0.00029524	2574.18	-0.01869721	0	3104.18	0.04692283	0.04583285	3634.18	0.00402859		4164.18	-0.01755923	0	
454.39	-0.01109604		984.39	-0.00143539	0.00097223	1514.39	-0.0083131	0	2044.38	0.00427212	0.00029523	2574.38	-0.01978147	0	3104.38	0.04705363	0.04581814	3634.38	0.00455111		4164.38	-0.01821446	0	
454.59	-0.01107337		984.59	-0.0009658	0.00096671	1514.59	-0.00854721	0	2044.58	0.00377036	0.00029523	2574.58	-0.01962031	0	3104.58	0.04768735	0.04580343	3634.58	0.00475543		4164.58	-0.01781137	0	
454.79	-0.01194945		984.79	-0.00052046	0.00096123	1514.79	-0.0088799	0	2044.78	0.00435975	0.00029523	2574.78	-0.02024028	0	3104.78	0.04738322	0.04578872	3634.78	0.00527784		4164.78	-0.01749817	0	
454.99	-0.01227105		984.99	-0.00091585	0.00095577	1514.99	-0.00801206	0	2044.98	0.00410732	0.00029523	2574.98	-0.01869116	0	3104.98	0.04694909	0.04577402	3634.98	0.00570249		4164.98	-0.01711619	0	
455.19	-0.01249597		985.19	-0.00024951	0.00095035	1515.19	-0.00825565	0	2045.18	0.0032992	0.00029523	2575.18	-0.01893709	0	3105.18	0.04589138	0.04575932	3635.18	0.00594196		4165.18	-0.01599732	0	
455.39	-0.01171641		985.39	-0.00094293	0.00094496	1515.39	-0.0087351	0	2045.38	0.00273615	0.00029523	2575.38	-0.01859039	0	3105.38	0.04473351	0.04574463	3635.38	0.00569134		4165.38	-0.01484383	0	
455.59	-0.01127524		985.59	-0.00175589	0.0009396	1515.59	-0.00850218	0	2045.58	0.00162674	0.00029522	2575.58	-0.01845594	0	3105.58	0.04478396	0.04572994	3635.58	0.00544184		4165.58	-0.01351815	0	
455.79	-0.01127277		985.79	-0.00194648	0.00093426	1515.79	-0.00814242	0	2045.78	0.00133812	0.00029522	2575.78	-0.0185395	0	3105.78	0.04434503	0.04571526	3635.78	0.00529383		4165.78	-0.01322011	0	
455.99	-0.01148494		985.99	-0.00218267	0.00092896	1515.99	-0.00835656	0	2045.98	0.00080551	0.00029522	2575.98	-0.01838524	0	3105.98	0.04467828	0.04570058	3635.98	0.0044003		4165.98	-0.01203148	0	
456.19	-0.01151289		986.19	-0.00166921	0.00092369	1516.19	-0.00856651	0	2046.18	0.0009052	0.00029522	2576.18	-0.01867492	0	3106.18	0.04400949	0.04568591	3636.18	0.00367231		4166.18	-0.01112368	0	
456.39	-0.01077355		986.39	-0.00182176	0.00091845	1516.39	-0.00810034	0	2046.38	-0.00016144	0.00029522	2576.38	-0.01822072	0	3106.38	0.04251255	0.04567124	3636.38	0.00375196		4166.38	-0.01082353	0	
456.59	-0.0099443		986.59	-0.00156649	0.00091324	1516.59	-0.00877531	0	2046.58	-0.00061476	0.00029521	2576.58	-0.01881056	0	3106.58	0.04143225	0.04565657	3636.58	0.00342069		4166.58	-0.01111514	0	
456.79	-0.00908812		986.79	-0.00178209	0.00090806	1516.79	-0.00881579	0	2046.78	-0.00066833	0.00029521	2576.78	-0.0187178	0	3106.78	0.04087894	0.04564192	3636.78	0.00297021		4166.78	-0.01102674	0	
456.99	-0.0089414		986.99	-0.00222476	0.0009029	1516.99	-0.00865927	0	2046.98	0.00031377	0.00029521	2576.98	-0.01912235	0	3106.98	0.04078519	0.04562726	3636.98	0.00255078		4166.98	-0.01093178	0	
457.19	-0.00838908		987.19	-0.00209673	0.00089778	1517.19	-0.00818643	0	2047.18	0.00153434	0.00029521	2577.18	-0.01842876	0	3107.18	0.04121495	0.04561261	3637.18	0.00229783		4167.18	-0.01145696	0	
457.39	-0.00831901		987.39	-0.00186382	0.00089269	1517.39	-0.0080522	0	2047.38	0.00157491	0.00029521	2577.38	-0.01906021	0	3107.38	0.04207882	0.04559797	3637.38	0.00292353		4167.38	-0.01129744	0	
457.59	-0.00767659		987.59	-0.00210892	0.00088762	1517.59	-0.00894028	0	2047.58	0.00223699	0.0002952	2577.58	-0.01894892	0	3107.58	0.04190295	0.04558333	3637.58	0.00211955		4167.58	-0.01204657	0	
457.79	-0.00666063		987.79	-0.00248301	0.00088258	1517.79	-0.00922672	0	2047.78	0.00255612	0.0002952	2577.78	-0.0194336	0	3107.78	0.04228904	0.04556869	3637.78	0.00169537		4167.78	-0.01394983	0	
457.99	-0.00705087		987.99	-0.00293502	0.00087758	1517.99	-0.00950549	0	2047.98	0.00228102	0.0002952	2577.98	-0.01968895	0	3107.98	0.04312498	0.04555406	3637.98	0.00170529		4167.98	-0.01453779	0	
458.19	-0.00677568		988.19	-0.00269246	0.0008726	1518.19	-0.00981798	0	2048.18	0.00263091	0.0002952	2578.18	-0.01975584	0	3108.18	0.04503301	0.04553943	3638.18	0.0027891		4168.18	-0.01515942	0	
458.39	-0.00643431		988.39	-0.00270506	0.00086764	1518.39	-0.0101243	0	2048.38	0.00333754	0.0002952	2578.38	-0.01914138	0	3108.38	0.04486961	0.04552481	3638.38	0.00240741		4168.38	-0.0159145	0	
458.59	-0.00653956		988.59	-0.00359062	0.00086272	1518.59	-0.01002429	0	2048.58	0.00325364	0.0002952	2578.58	-0.01811153	0	3108.58	0.04559663	0.04551019	3638.58	0.00273208		4168.58	-0.01659149	0	
458.79	-0.00626873		988.79	-0.00361335	0.00085783	1518.79	-0.00995615	0	2048.78	0.00364108	0.00029519	2578.78	-0.01723637	0	3108.78	0.04577349	0.04549558	3638.78	0.00275878		4168.78	-0.01666044	0	
458.99	-0.00658563		988.99	-0.0040118	0.00085296	1518.99	-0.01028649	0	2048.98	0.00278048	0.00029519	2578.98	-0.01656958	0	3108.98	0.04516927	0.04548097	3638.98	0.00313885		4168.98	-0.01638331	0	
459.19	-0.00721949		989.19	-0.00367389	0.00084812	1519.19	-0.01077466	0	2049.18	0.00219201	0.00029519	2579.18	-0.01676145	0	3109.18	0.04542842	0.04546637	3639.18	0.00285026		4169.18	-0.0156857	0	
459.39	-0.00722798		989.39	-0.00405507	0.0008433	1519.39	-0.01102418	0	2049.38	0.00184806	0.00029519	2579.38	-0.01615231	0	3109.38	0.04528599	0.04545177	3639.38	0.00332314		4169.38	-0.01491405	0	
459.59	-0.0075829		989.59	-0.00324326	0.00083852	1519.59	-0.01094802	0	2049.58	0.0003132	0.00029519	2579.58	-0.01552497	0	3109.58	0.04522429	0.04543718	3639.58	0.00297489		4169.58	-0.01477978	0	
459.79	-0.00787716		989.79	-0.00229745	0.00083376	1519.79	-0.01202689	0	2049.78	0.00109546	0.00029518	2579.78	-0.01597398	0	3109.78	0.04462239	0.04542259	3639.78	0.00232032		4169.78	-0.01393607	0	
459.99	-0.00764269		989.99	-0.00126964	0.00082903	1519.99	-0.0120042	0	2049.98	0.00107031	0.00029518	2579.98	-0.01618871	0	3109.98	0.04393095	0.04540801	3639.98	0.00154621		4169.98	-0.01385879	0	
460.19	-0.00739178		990.19	-0.00069263	0.00082433	1520.19	-0.01236535	0	2050.18	0.00114525	0.00029518	2580.18	-0.01690216	0	3110.18	0.04353703	0.04539343	3640.18	0.00235434		4170.18	-0.01319442	0	
460.39	-0.00826707		990.39	0.00040254	0.00081965	1520.39	-0.01307813	0	2050.38	0.0010455	0.00029518	2580.38	-0.01829786	0	3110.38	0.04297294	0.04537885	3640.38	0.00310582		4170.38	-0.01297876	0	
460.59	-0.00866961		990.59	0.00093284	0.000815	1520.59	-0.01310694	0	2050.58	0.00115827	0.00029518	2580.58	-0.01928314	0	3110.58	0.04247726	0.04536428	3640.58	0.00354402		4170.58	-0.01261457	0	
460.79	-0.00844399		990.79	0.00088155	0.00081037	1520.79	-0.01309627	0	2050.78	0.00136666	0.00029517	2580.78	-0.01875203	0	3110.78	0.04350773	0.04534972	3640.78	0.00306047		4170.78	-0.01252247	0	
460.99	-0.00974217		990.99	0.00167348	0.00080577	1520.99	-0.01306996	0	2050.98	0.00092829	0.00029517	2580.98	-0.01964308	0	3110.98	0.04386771	0.04533516	3640.98	0.00221377		4170.98	-0.01285326	0	
461.19	-0.00922637		991.19	0.00152209	0.0008012	1521.19	-0.0123568	0	2051.18	0.00110218	0.00029517	2581.18	-0.02053997	0	3111.18	0.0434251	0.0453206	3641.18	0.00152256		4171.18	-0.01199422	0	
461.39	-0.00977144		991.39	0.00139862	0.00079666	1521.39	-0.01195918	0	2051.38	-0.00017608	0.00029517	2581.38	-0.02138664	0	3111.38	0.04481392	0.04530605	3641.38	0.00163534		4171.38	-0.01227304	0	
461.59	-0.01033613		991.59	0.00130655	0.00079213	1521.59	-0.01155208	0	2051.58	0.00023526	0.00029517	2581.58	-0.02235672	0	3111.58	0.04468248	0.0452915	3641.58	0.00080852		4171.58	-0.01257374	0	
461.79	-0.01061268		991.79	0.0003354	0.00078764	1521.79	-0.01101931	0	2051.78	0.00018312	0.00029517	2581.78	-0.02249178	0	3111.78	0.04518898	0.04527696	3641.78	0.00005603		4171.78	-0.0129223	0	
461.99	-0.01096341		991.99	-0.00014417	0.00078317	1521.99	-0.01002799	0	2051.98	0.00049221	0.00029516	2581.98	-0.02157055	0	3111.98	0.04597534	0.04526242	3641.98	-0.00060446		4171.98	-0.01249854	0	
462.19	-0.00972858		992.19	-0.00078771	0.00077873	1522.19	-0.00945532	0	2052.18	0.0005671	0.00029516	2582.18	-0.02122243	0	3112.18	0.04705397	0.04524789	3642.18	-0.00049507		4172.18	-0.0129966	0	
462.39	-0.0103562		992.39	-0.00147129	0.00077431	1522.39	-0.00923626	0	2052.38	0.00104381	0.00029516	2582.38	-0.02002961	0	3112.38	0.04626996	0.04523336	3642.38	-0.00141713		4172.38	-0.01355147	0	
462.59	-0.00968148		992.59	-0.00248014	0.00076991	1522.59	-0.00880403	0	2052.58	0.00029791	0.00029516	2582.58	-0.01928801	0	3112.58	0.04581173	0.04521884	3642.58	-0.00012329		4172.58	-0.01425499	0	
462.79	-0.00851744		992.79	-0.00292375	0.00076554	1522.79	-0.00830023	0	2052.78	0.0003386	0.00029516	2582.78	-0.01854403	0	3112.78	0.04462513	0.04520432	3642.78	0.00009581		4172.78	-0.01405839	0	
462.99	-0.00732897		992.99	-0.00371811	0.0007612	1522.99	-0.00794011	0	2052.98	0.00017759	0.00029515	2582.98	-0.01861236	0	3112.98	0.04398033	0.04518981	3642.98	0.0000553		4172.98	-0.01450103	0	
463.19	-0.00710779		993.19	-0.00369326	0.00075688	1523.19	-0.00734495	0	2053.18	0.0000824	0.00029515	2583.18	-0.01670137	0	3113.18	0.04425772	0.0451753	3643.18	0.00022483		4173.18	-0.0145945	0	
463.39	-0.00677881		993.39	-0.00397925	0.00075259	1523.39	-0.00657193	0	2053.38	-0.00021392	0.00029515	2583.38	-0.01630352	0	3113.38	0.04353393	0.04516079	3643.38	0.0009083		4173.38	-0.01470121	0	
463.59	-0.00644691		993.59	-0.00325554	0.00074832	1523.59	-0.00719087	0	2053.58	-0.0003974	0.00029515	2583.58	-0.01627645	0	3113.58	0.04312553	0.04514629	3643.58	0.00179839		4173.58	-0.0153197	0	
463.79	-0.00621569		993.79	-0.00238493	0.00074407	1523.79	-0.00684439	0	2053.78	0.00090303	0.00029515	2583.78	-0.01689632	0	3113.78	0.04314199	0.0451318	3643.78	0.00282814		4173.78	-0.0149613	0	
463.99	-0.00613188		993.99	-0.00207132	0.00073985	1523.99	-0.00670817	0	2053.98	0.00152641	0.00029514	2583.98	-0.01730436	0	3113.98	0.04286447	0.04511731	3643.98	0.00369231		4173.98	-0.01533442	0	
464.19	-0.00690148		994.19	-0.00229325	0.00073565	1524.19	-0.00690326	0	2054.18	0.00149241	0.00029514	2584.18	-0.01818313	0	3114.18	0.0429678	0.04510282	3644.18	0.00467229		4174.18	-0.01531163	0	
464.39	-0.00778741		994.39	-0.00232744	0.00073147	1524.39	-0.00724723	0	2054.38	0.00210102	0.00029514	2584.38	-0.01921704	0	3114.38	0.04240683	0.04508834	3644.38	0.0045667		4174.38	-0.01563656	0	
464.59	-0.00730972		994.59	-0.00275328	0.00072732	1524.59	-0.00690786	0	2054.58	0.0017621	0.00029514	2584.58	-0.01881896	0	3114.58	0.04269033	0.04507386	3644.58	0.00391039		4174.58	-0.01575276	0	
464.79	-0.00752039		994.79	-0.00226637	0.0007232	1524.79	-0.0071081	0	2054.78	0.00189615	0.00029514	2584.78	-0.01880106	0	3114.78	0.04216334	0.04505939	3644.78	0.0028849		4174.78	-0.01608821	0	
464.99	-0.0084815		994.99	-0.00136777	0.00071909	1524.99	-0.00692609	0	2054.98	0.00135418	0.00029514	2584.98	-0.01994602	0	3114.98	0.04057465	0.04504492	3644.98	0.0024811		4174.98	-0.01501106	0	
465.19	-0.00822801		995.19	-0.00176591	0.00071501	1525.19	-0.00723976	0	2055.18	0.00181529	0.00029513	2585.18	-0.02110334	0	3115.18	0.04021918	0.04503046	3645.18	0.00260736		4175.18	-0.01389364	0	
465.39	-0.0090866		995.39	-0.00158622	0.00071095	1525.39	-0.00749149	0	2055.38	0.00102025	0.00029513	2585.38	-0.02138101	0	3115.38	0.04078005	0.045016	3645.38	0.00262518		4175.38	-0.01474814	0	
465.59	-0.00995934		995.59	-0.00087785	0.00070692	1525.59	-0.00741921	0	2055.58	0.0016225	0.00029513	2585.58	-0.02111136	0	3115.58	0.03966208	0.04500155	3645.58	0.0018878		4175.58	-0.01381863	0	
465.79	-0.00980161		995.79	-0.00136615	0.00070291	1525.79	-0.00831744	0	2055.78	0.00127833	0.00029513	2585.78	-0.02040086	0	3115.78	0.03953658	0.0449871	3645.78	0.00156359		4175.78	-0.01308276	0	
465.99	-0.00970727		995.99	-0.00139095	0.00069892	1525.99	-0.00775792	0	2055.98	0.00151986	0.00029513	2585.98	-0.02027618	0	3115.98	0.03966677	0.04497265	3645.98	0.0016481		4175.98	-0.01292191	0	
466.19	-0.0100158		996.19	-0.0025287	0.00069495	1526.19	-0.00797331	0	2056.18	0.00104483	0.00029512	2586.18	-0.02031146	0	3116.18	0.03953523	0.04495821	3646.18	0.00117391		4176.18	-0.01279218	0	
466.39	-0.01109294		996.39	-0.00242835	0.00069101	1526.39	-0.00897596	0	2056.38	0.00095263	0.00029512	2586.38	-0.0194916	0	3116.38	0.03804317	0.04494378	3646.38	0.00111188		4176.38	-0.01291286	0	
466.59	-0.01006949		996.59	-0.00263892	0.00068709	1526.59	-0.00964504	0	2056.58	0.00082208	0.00029512	2586.58	-0.01878688	0	3116.58	0.0379305	0.04492935	3646.58	0.00294621		4176.58	-0.01293047	0	
466.79	-0.00907966		996.79	-0.00360748	0.00068319	1526.79	-0.0095639	0	2056.78	0.00032906	0.00029512	2586.78	-0.01853449	0	3116.78	0.03851139	0.04491492	3646.78	0.0031305		4176.78	-0.01300935	0	
466.99	-0.0081026		996.99	-0.00426659	0.00067931	1526.99	-0.00922182	0	2056.98	0.00004906	0.00029512	2586.98	-0.01826563	0	3116.98	0.03900771	0.0449005	3646.98	0.00335414		4176.98	-0.0132514	0	
467.19	-0.00883336		997.19	-0.00388069	0.00067546	1527.19	-0.00789849	0	2057.18	-0.00056045	0.00029511	2587.18	-0.01756051	0	3117.18	0.03917569	0.04488609	3647.18	0.00375574		4177.18	-0.01313597	0	
467.39	-0.00877002		997.39	-0.00311313	0.00067163	1527.39	-0.00701801	0	2057.38	-0.00002535	0.00029511	2587.38	-0.01743759	0	3117.38	0.03935055	0.04487167	3647.38	0.00452582		4177.38	-0.01236714	0	
467.59	-0.00918828		997.59	-0.00283837	0.00066782	1527.59	-0.00749592	0	2057.58	0.00052091	0.00029511	2587.58	-0.01745005	0	3117.58	0.03940997	0.04485727	3647.58	0.00476361		4177.58	-0.01252731	0	
467.79	-0.00872765		997.79	-0.00309952	0.00066403	1527.79	-0.00648543	0	2057.78	0.00100689	0.00029511	2587.78	-0.01663201	0	3117.78	0.04017963	0.04484286	3647.78	0.0039924		4177.78	-0.0121361	0	
467.99	-0.00767398		997.99	-0.00322464	0.00066026	1527.99	-0.00615578	0	2057.98	0.00218019	0.00029511	2587.98	-0.01663492	0	3117.98	0.04052703	0.04482847	3647.98	0.00350348		4177.98	-0.01207845	0	
468.19	-0.00774619		998.19	-0.00296957	0.00065651	1528.19	-0.00562977	0	2058.18	0.00207114	0.00029511	2588.18	-0.01719843	0	3118.18	0.0410548	0.04481407	3648.18	0.00257633		4178.18	-0.01256254	0	
468.39	-0.00763631		998.39	-0.00289268	0.00065279	1528.39	-0.00541466	0	2058.38	0.00292842	0.0002951	2588.38	-0.01742489	0	3118.38	0.04104643	0.04479968	3648.38	0.00194497		4178.38	-0.01215365	0	
468.59	-0.00642396		998.59	-0.002095	0.00064908	1528.59	-0.00478989	0	2058.58	0.00267641	0.0002951	2588.58	-0.01795507	0	3118.58	0.04135544	0.0447853	3648.58	0.00032644		4178.58	-0.0116184	0	
468.79	-0.00619081		998.79	-0.00118248	0.0006454	1528.79	-0.00454267	0	2058.78	0.00309615	0.0002951	2588.78	-0.01862829	0	3118.78	0.04044276	0.04477092	3648.78	-0.00029276		4178.78	-0.01245756	0	
468.99	-0.00615851		998.99	0.00017005	0.00064174	1528.99	-0.00398047	0	2058.98	0.00335328	0.0002951	2588.98	-0.01909463	0	3118.98	0.0404687	0.04475655	3648.98	-0.00027785		4178.98	-0.01168885	0	
469.19	-0.00673834		999.19	0.0003074	0.00063809	1529.19	-0.00341937	0	2059.18	0.00381266	0.0002951	2589.18	-0.01862888	0	3119.18	0.04058588	0.04474218	3649.18	-0.00077012		4179.18	-0.01245855	0	
469.39	-0.00743954		999.39	0.00059152	0.00063447	1529.39	-0.0035213	0	2059.38	0.00332061	0.00029509	2589.38	-0.01853977	0	3119.38	0.04104925	0.04472781	3649.38	-0.00140377		4179.38	-0.01317709	0	
469.59	-0.00810783		999.59	0.00165326	0.00063087	1529.59	-0.00327028	0	2059.58	0.00422528	0.00029509	2589.58	-0.01858815	0	3119.58	0.04082072	0.04471345	3649.58	-0.00194614		4179.58	-0.0123704	0	
469.79	-0.00780489		999.79	0.00104489	0.00062729	1529.79	-0.0043066	0	2059.78	0.0034562	0.00029509	2589.78	-0.01841147	0	3119.78	0.04157329	0.04469909	3649.78	-0.00138906		4179.78	-0.01173511	0	
469.99	-0.00783816		999.99	0.00069599	0.00062373	1529.99	-0.00415692	0	2059.98	0.002793	0.00029509	2589.98	-0.01846136	0	3119.98	0.04250774	0.04468474	3649.98	-0.00131181		4179.98	-0.01203453	0	
470.19	-0.00842074		1000.19	0.0012944	0.00062019	1530.19	-0.00592689	0	2060.18	0.0030675	0.00029509	2590.18	-0.01882673	0	3120.18	0.04302768	0.04467039	3650.18	-0.00188847		4180.18	-0.0121982	0	
470.39	-0.00900849		1000.39	0.00188915	0.00061668	1530.39	-0.00736363	0	2060.38	0.00306694	0.00029508	2590.38	-0.01727928	0	3120.38	0.0429662	0.04465605	3650.38	-0.00084335		4180.38	-0.0130368	0	
470.59	-0.00840165		1000.59	0.0011967	0.00061318	1530.59	-0.00766961	0	2060.58	0.00266634	0.00029508	2590.58	-0.01666886	0	3120.58	0.04373332	0.04464171	3650.58	0.00040854		4180.58	-0.01407698	0	
470.79	-0.0085896		1000.79	0.00094219	0.0006097	1530.79	-0.00789943	0	2060.78	0.00236216	0.00029508	2590.78	-0.01654537	0	3120.78	0.04310854	0.04462738	3650.78	0.00094742		4180.78	-0.01455169	0	
470.99	-0.00879398		1000.99	0.00057378	0.00060624	1530.99	-0.00788514	0	2060.98	0.00236537	0.00029508	2590.98	-0.0157162	0	3120.98	0.04241658	0.04461305	3650.98	0.00108057		4180.98	-0.01542332	0	
471.19	-0.00923599		1001.19	0.00089953	0.0006028	1531.19	-0.00800925	0	2061.18	0.00188086	0.00029508	2591.18	-0.01604407	0	3121.18	0.04184547	0.04459873	3651.18	0.00043416		4181.18	-0.0156271	0	
471.39	-0.00978303		1001.39	0.00025003	0.00059938	1531.39	-0.00954614	0	2061.38	0.00176218	0.00029508	2591.38	-0.01552876	0	3121.38	0.04193642	0.04458441	3651.38	0.0014336		4181.38	-0.01587391	0	
471.59	-0.00999229		1001.59	-0.00098591	0.00059598	1531.59	-0.01071805	0	2061.58	0.00122858	0.00029507	2591.58	-0.01532343	0	3121.58	0.04178264	0.04457009	3651.58	0.00122328		4181.58	-0.01655281	0	
471.79	-0.00912373		1001.79	-0.00163904	0.00059259	1531.79	-0.01098885	0	2061.78	0.00170124	0.00029507	2591.78	-0.01562893	0	3121.78	0.0411917	0.04455578	3651.78	0.00230629		4181.78	-0.01663273	0	
471.99	-0.00934402		1001.99	-0.00164105	0.00058923	1531.99	-0.01109371	0	2061.98	0.00141904	0.00029507	2591.98	-0.01666188	0	3121.98	0.04085079	0.04454148	3651.98	0.00259006		4181.98	-0.01755092	0	
472.19	-0.00978387		1002.19	-0.00135571	0.00058589	1532.19	-0.0114812	0	2062.18	0.00085431	0.00029507	2592.18	-0.01771854	0	3122.18	0.04050154	0.04452717	3652.18	0.0026187		4182.18	-0.0176989	0	
472.39	-0.01009968		1002.39	-0.00112838	0.00058256	1532.39	-0.01133836	0	2062.38	0.00084352	0.00029507	2592.38	-0.01848925	0	3122.38	0.04010894	0.04451288	3652.38	0.00287968		4182.38	-0.0171034	0	
472.59	-0.01019277		1002.59	-0.00073843	0.00057926	1532.59	-0.0111058	0	2062.58	0.00034176	0.00029506	2592.58	-0.01900638	0	3122.58	0.0401538	0.04449859	3652.58	0.00328438		4182.58	-0.01734244	0	
472.79	-0.01095023		1002.79	-0.00110502	0.00057597	1532.79	-0.01110736	0	2062.78	0.00014037	0.00029506	2592.78	-0.01958145	0	3122.78	0.03978558	0.0444843	3652.78	0.00415476		4182.78	-0.01743996	0	
472.99	-0.01093584		1002.99	-0.00015507	0.0005727	1532.99	-0.00999784	0	2062.98	0.00032364	0.00029506	2592.98	-0.01904257	0	3122.98	0.03950567	0.04447002	3652.98	0.00496661		4182.98	-0.0170048	0	
473.19	-0.01146301		1003.19	-0.00113749	0.00056945	1533.19	-0.0092631	0	2063.18	-0.00035206	0.00029506	2593.18	-0.01852521	0	3123.18	0.04002757	0.04445574	3653.18	0.00403617		4183.18	-0.01708831	0	
473.39	-0.01128678		1003.39	-0.00110726	0.00056622	1533.39	-0.00926087	0	2063.38	0.00004148	0.00029506	2593.38	-0.01935341	0	3123.38	0.04077722	0.04444146	3653.38	0.00377152		4183.38	-0.01583981	0	
473.59	-0.01103682		1003.59	-0.00042593	0.00056301	1533.59	-0.00903556	0	2063.58	-0.0000324	0.00029505	2593.58	-0.01911887	0	3123.58	0.04086658	0.04442719	3653.58	0.00374505		4183.58	-0.01469766	0	
473.79	-0.0100258		1003.79	-0.00109676	0.00055981	1533.79	-0.00971605	0	2063.78	-0.00076271	0.00029505	2593.78	-0.0195004	0	3123.78	0.04180238	0.04441293	3653.78	0.0044026		4183.78	-0.0145652	0	
473.99	-0.00898695		1003.99	-0.00058789	0.00055664	1533.99	-0.00976415	0	2063.98	-0.00046224	0.00029505	2593.98	-0.02040266	0	3123.98	0.04231374	0.04439867	3653.98	0.00439176		4183.98	-0.01464583	0	
474.19	-0.00833174		1004.19	0.00010463	0.00055348	1534.19	-0.01045068	0	2064.18	0.00053432	0.00029505	2594.18	-0.02016063	0	3124.18	0.04232157	0.04438441	3654.18	0.0044488		4184.18	-0.01455274	0	
474.39	-0.00749144		1004.39	-0.00056714	0.00055034	1534.39	-0.00974163	0	2064.38	0.00093769	0.00029505	2594.38	-0.01937622	0	3124.38	0.04183681	0.04437016	3654.38	0.0046572		4184.38	-0.01433532	0	
474.59	-0.00654746		1004.59	-0.00119765	0.00054721	1534.59	-0.00903557	0	2064.58	0.0010186	0.00029505	2594.58	-0.01993866	0	3124.58	0.04164888	0.04435592	3654.58	0.00496853		4184.58	-0.01451145	0	
474.79	-0.0070207		1004.79	-0.00077583	0.00054411	1534.79	-0.0093293	0	2064.78	0.00144632	0.00029504	2594.78	-0.01951894	0	3124.78	0.04148261	0.04434168	3654.78	0.00480763		4184.78	-0.01408142	0	
474.99	-0.00671587		1004.99	-0.00091019	0.00054102	1534.99	-0.00878023	0	2064.98	0.00141424	0.00029504	2594.98	-0.01947679	0	3124.98	0.04179221	0.04432744	3654.98	0.00303692		4184.98	-0.01467828	0	
475.19	-0.00767419		1005.19	-0.00080883	0.00053795	1535.19	-0.0089112	0	2065.18	0.00145	0.00029504	2595.18	-0.02096927	0	3125.18	0.04175485	0.04431321	3655.18	0.00214758		4185.18	-0.0151428	0	
475.39	-0.00769359		1005.39	-0.00140166	0.0005349	1535.39	-0.00911115	0	2065.38	0.00163489	0.00029504	2595.38	-0.02072558	0	3125.38	0.04241487	0.04429898	3655.38	0.00249622		4185.38	-0.01627719	0	
475.59	-0.0083638		1005.59	-0.00113533	0.00053186	1535.59	-0.00900173	0	2065.58	0.00213211	0.00029504	2595.58	-0.02084836	0	3125.58	0.04231292	0.04428476	3655.58	0.00165748		4185.58	-0.01633199	0	
475.79	-0.00957768		1005.79	-0.00107029	0.00052885	1535.79	-0.0091005	0	2065.78	0.00264894	0.00029503	2595.78	-0.02064186	0	3125.78	0.04209965	0.04427054	3655.78	0.00147902		4185.78	-0.01664948	0	
475.99	-0.01016581		1005.99	-0.00059017	0.00052584	1535.99	-0.00915752	0	2065.98	0.0019551	0.00029503	2595.98	-0.02032465	0	3125.98	0.04258541	0.04425632	3655.98	0.00125553		4185.98	-0.01733985	0	
476.19	-0.01062493		1006.19	-0.00000132	0.00052286	1536.19	-0.00932468	0	2066.18	0.00173274	0.00029503	2596.18	-0.02054909	0	3126.18	0.04232468	0.04424211	3656.18	0.00215135		4186.18	-0.01608909	0	
476.39	-0.01153398		1006.39	0.00008437	0.00051989	1536.39	-0.0100709	0	2066.38	0.00083734	0.00029503	2596.38	-0.02029659	0	3126.38	0.04230347	0.04422791	3656.38	0.00251409		4186.38	-0.01520981	0	
476.59	-0.0114247		1006.59	-0.00002366	0.00051694	1536.59	-0.01011359	0	2066.58	-0.00007966	0.00029503	2596.58	-0.02077322	0	3126.58	0.04302851	0.04421371	3656.58	0.00306991		4186.58	-0.01519588	0	
476.79	-0.01115383		1006.79	-0.00001038	0.00051401	1536.79	-0.01016349	0	2066.78	0.00015314	0.00029502	2596.78	-0.02145246	0	3126.78	0.04251716	0.04419951	3656.78	0.00333903		4186.78	-0.01455686	0	
476.99	-0.01008692		1006.99	0.00009753	0.00051109	1536.99	-0.00992898	0	2066.98	0.00005369	0.00029502	2596.98	-0.02047865	0	3126.98	0.04248484	0.04418532	3656.98	0.00346079		4186.98	-0.01465683	0	
477.19	-0.00947635		1007.19	-0.00012591	0.00050819	1537.19	-0.00942769	0	2067.18	-0.00012458	0.00029502	2597.18	-0.02123235	0	3127.18	0.04239105	0.04417113	3657.18	0.0026839		4187.18	-0.01447091	0	
477.39	-0.0085715		1007.39	-0.00000784	0.00050531	1537.39	-0.00896705	0	2067.38	-0.00011152	0.00029502	2597.38	-0.021848	0	3127.38	0.04220372	0.04415695	3657.38	0.00291428		4187.38	-0.01476971	0	
477.59	-0.00801566		1007.59	-0.00008748	0.00050244	1537.59	-0.00869479	0	2067.58	-0.00044263	0.00029502	2597.58	-0.0215116	0	3127.58	0.04148495	0.04414277	3657.58	0.00327969		4187.58	-0.01502679	0	
477.79	-0.00688385		1007.79	-0.0006706	0.00049959	1537.79	-0.00959535	0	2067.78	-0.00031165	0.00029501	2597.78	-0.02180584	0	3127.78	0.04088398	0.0441286	3657.78	0.00358709		4187.78	-0.01509159	0	
477.99	-0.00539331		1007.99	-0.00098362	0.00049676	1537.99	-0.00938293	0	2067.98	0.00000225	0.00029501	2597.98	-0.02065261	0	3127.98	0.04060081	0.04411443	3657.98	0.00399996		4187.98	-0.01531275	0	
478.19	-0.00533954		1008.19	-0.00104219	0.00049394	1538.19	-0.00904709	0	2068.18	0.00039941	0.00029501	2598.18	-0.02034341	0	3128.18	0.0398137	0.04410027	3658.18	0.00409997		4188.18	-0.01527926	0	
478.39	-0.00522492		1008.39	-0.00244981	0.00049113	1538.39	-0.00877682	0	2068.38	-0.00015182	0.00029501	2598.38	-0.02098677	0	3128.38	0.03908914	0.04408611	3658.38	0.00396177		4188.38	-0.01616784	0	
478.59	-0.00540366		1008.59	-0.00283005	0.00048835	1538.59	-0.00827237	0	2068.58	-0.00013185	0.00029501	2598.58	-0.02054606	0	3128.58	0.03790798	0.04407195	3658.58	0.00430672		4188.58	-0.01699454	0	
478.79	-0.00673221		1008.79	-0.00231834	0.00048558	1538.79	-0.00880131	0	2068.78	-0.0004566	0.00029501	2598.78	-0.0210399	0	3128.78	0.03842796	0.0440578	3658.78	0.00374809		4188.78	-0.01776023	0	
478.99	-0.00780836		1008.99	-0.00168078	0.00048282	1538.99	-0.00840857	0	2068.98	0.00035826	0.000295	2598.98	-0.02126659	0	3128.98	0.03807117	0.04404366	3658.98	0.00231978		4188.98	-0.01848781	0	
479.19	-0.00876072		1009.19	-0.00167716	0.00048008	1539.19	-0.00884667	0	2069.18	0.00032378	0.000295	2599.18	-0.02202079	0	3129.18	0.03780559	0.04402951	3659.18	0.00244809		4189.18	-0.01979052	0	
479.39	-0.00901904		1009.39	-0.00223513	0.00047736	1539.39	-0.00947904	0	2069.38	-0.00001441	0.000295	2599.38	-0.02135461	0	3129.38	0.03791069	0.04401538	3659.38	0.00173715		4189.38	-0.02101797	0	
479.59	-0.01017534		1009.59	-0.00240356	0.00047465	1539.59	-0.00996529	0	2069.58	-0.0004539	0.000295	2599.58	-0.02103489	0	3129.58	0.0376188	0.04400125	3659.58	0.00035156		4189.58	-0.02139614	0	
479.79	-0.01068112		1009.79	-0.00247781	0.00047195	1539.79	-0.01093312	0	2069.78	-0.00013933	0.000295	2599.78	-0.01971878	0	3129.78	0.03823359	0.04398712	3659.78	0.00074265		4189.78	-0.02188701	0	
479.99	-0.01040149		1009.99	-0.00276901	0.00046928	1539.99	-0.01066879	0	2069.98	-0.00071078	0.00029499	2599.98	-0.01980008	0	3129.98	0.03811922	0.04397299	3659.98	0.00092983		4189.98	-0.0213513	0	
480.19	-0.01111311		1010.19	-0.00308959	0.00046661	1540.19	-0.01139227	0	2070.18	-0.00093686	0.00029499	2600.18	-0.02012153	0	3130.18	0.03850378	0.04395888	3660.18	0.0007406		4190.18	-0.02100159	0	
480.39	-0.01112865		1010.39	-0.00324045	0.00046397	1540.39	-0.0117541	0	2070.38	-0.00120961	0.00029499	2600.38	-0.02061369	0	3130.38	0.03984657	0.04394476	3660.38	-0.00030908		4190.38	-0.02095579	0	
480.59	-0.01062655		1010.59	-0.00359703	0.00046133	1540.59	-0.01097652	0	2070.58	-0.00055895	0.00029499	2600.58	-0.02108878	0	3130.58	0.0413635	0.04393065	3660.58	0.00018393		4190.58	-0.02125249	0	
480.79	-0.00999782		1010.79	-0.00358675	0.00045872	1540.79	-0.01101126	0	2070.78	0.00024524	0.00029499	2600.78	-0.02086362	0	3130.78	0.04157039	0.04391655	3660.78	-0.00016826		4190.78	-0.02028194	0	
480.99	-0.00910691		1010.99	-0.00384797	0.00045611	1540.99	-0.01071692	0	2070.98	0.00062979	0.00029498	2600.98	-0.02022111	0	3130.98	0.04138251	0.04390245	3660.98	-0.00066903		4190.98	-0.0205508	0	
481.19	-0.0086979		1011.19	-0.00357912	0.00045352	1541.19	-0.00955933	0	2071.18	-0.00000736	0.00029498	2601.18	-0.02007259	0	3131.18	0.04148415	0.04388835	3661.18	-0.00010309		4191.18	-0.02040235	0	
481.39	-0.00815921		1011.39	-0.00412116	0.00045095	1541.39	-0.00921695	0	2071.38	0.00039336	0.00029498	2601.38	-0.01876603	0	3131.38	0.04218457	0.04387426	3661.38	-0.00024261		4191.38	-0.01938746	0	
481.59	-0.00799864		1011.59	-0.00442302	0.00044839	1541.59	-0.00895784	0	2071.58	0.00082118	0.00029498	2601.58	-0.0171581	0	3131.58	0.042036	0.04386017	3661.58	-0.00038247		4191.58	-0.01809258	0	
481.79	-0.00710329		1011.79	-0.00499762	0.00044585	1541.79	-0.00924465	0	2071.78	0.00074412	0.00029498	2601.78	-0.01698455	0	3131.78	0.04156962	0.04384609	3661.78	0.00023256		4191.78	-0.0169735	0	
481.99	-0.00661776		1011.99	-0.00504995	0.00044332	1541.99	-0.00852286	0	2071.98	0.0004875	0.00029498	2601.98	-0.0164931	0	3131.98	0.04195221	0.04383201	3661.98	0.00111784		4191.98	-0.01721018	0	
482.19	-0.00773706		1012.19	-0.00443696	0.0004408	1542.19	-0.00791915	0	2072.18	0.00042465	0.00029497	2602.18	-0.01768888	0	3132.18	0.0422774	0.04381794	3662.18	0.00084272		4192.18	-0.01720791	0	
482.39	-0.00770322		1012.39	-0.00452591	0.0004383	1542.39	-0.0088931	0	2072.38	-0.00034735	0.00029497	2602.38	-0.01715219	0	3132.38	0.04140658	0.04380387	3662.38	0.00160458		4192.38	-0.017516	0	
482.59	-0.0086262		1012.59	-0.00350718	0.00043581	1542.59	-0.00827127	0	2072.58	0.00020498	0.00029497	2602.58	-0.01763423	0	3132.58	0.04130288	0.04378981	3662.58	0.00177055		4192.58	-0.01685078	0	
482.79	-0.0094566		1012.79	-0.00208212	0.00043334	1542.79	-0.00888535	0	2072.78	0.0010527	0.00029497	2602.78	-0.01788723	0	3132.78	0.04243876	0.04377575	3662.78	0.0026299		4192.78	-0.01647381	0	
482.99	-0.00874676		1012.99	-0.00155175	0.00043088	1542.99	-0.00904261	0	2072.98	0.00155172	0.00029497	2602.98	-0.01774928	0	3132.98	0.04221695	0.04376169	3662.98	0.00271015		4192.98	-0.01599734	0	
483.19	-0.00756546		1013.19	-0.00151824	0.00042844	1543.19	-0.01015063	0	2073.18	0.00103401	0.00029496	2603.18	-0.01808756	0	3133.18	0.04213201	0.04374764	3663.18	0.00388148		4193.18	-0.01723262	0	
483.39	-0.0075024		1013.39	-0.00168083	0.00042601	1543.39	-0.0107377	0	2073.38	0.00048845	0.00029496	2603.38	-0.01781844	0	3133.38	0.04250125	0.04373359	3663.38	0.00339106		4193.38	-0.01801988	0	
483.59	-0.00865889		1013.59	-0.00107995	0.00042359	1543.59	-0.01080332	0	2073.58	0.00026784	0.00029496	2603.58	-0.01824973	0	3133.58	0.04332558	0.04371955	3663.58	0.00313013		4193.58	-0.01792013	0	
483.79	-0.00831213		1013.79	-0.00042145	0.00042118	1543.79	-0.01153646	0	2073.78	0.00032787	0.00029496	2603.78	-0.01850884	0	3133.78	0.04486438	0.04370551	3663.78	0.00350846		4193.78	-0.0175477	0	
483.99	-0.00800325		1013.99	-0.00025077	0.00041879	1543.99	-0.01118766	0	2073.98	-0.0000814	0.00029496	2603.98	-0.01860047	0	3133.98	0.04540265	0.04369148	3663.98	0.00336912		4193.98	-0.01785461	0	
484.19	-0.00838734		1014.19	-0.00000731	0.00041642	1544.19	-0.01136823	0	2074.18	-0.00003493	0.00029495	2604.18	-0.01947701	0	3134.18	0.04627802	0.04367745	3664.18	0.00300919		4194.18	-0.01859171	0	
484.39	-0.00845125		1014.39	-0.00047085	0.00041405	1544.39	-0.01069201	0	2074.38	0.00004579	0.00029495	2604.38	-0.02101544	0	3134.38	0.04693411	0.04366343	3664.38	0.0024119		4194.38	-0.01857884	0	
484.59	-0.00833465		1014.59	-0.00051571	0.00041171	1544.59	-0.01012899	0	2074.58	-0.00014858	0.00029495	2604.58	-0.02048479	0	3134.58	0.04562494	0.04364941	3664.58	0.00247832		4194.58	-0.01842134	0	
484.79	-0.00834862		1014.79	-0.0005515	0.00040937	1544.79	-0.01075369	0	2074.78	-0.00027119	0.00029495	2604.78	-0.02061021	0	3134.78	0.04409604	0.04363539	3664.78	0.00174893		4194.78	-0.01797415	0	
484.99	-0.00999689		1014.99	-0.00067697	0.00040705	1544.99	-0.01064771	0	2074.98	-0.00042927	0.00029495	2604.98	-0.02041308	0	3134.98	0.04266359	0.04362138	3664.98	0.00160719		4194.98	-0.01866168	0	
485.19	-0.01094541		1015.19	-0.0007078	0.00040474	1545.19	-0.01054317	0	2075.18	-0.00109481	0.00029495	2605.18	-0.01976677	0	3135.18	0.04244994	0.04360738	3665.18	0.00197989		4195.18	-0.01796318	0	
485.39	-0.01092		1015.39	-0.00093489	0.00040244	1545.39	-0.00981252	0	2075.38	-0.00036383	0.00029494	2605.38	-0.02009812	0	3135.38	0.04133452	0.04359338	3665.38	0.00146736		4195.38	-0.01764496	0	
485.59	-0.01154726		1015.59	-0.00116956	0.00040016	1545.59	-0.00947559	0	2075.58	-0.00117943	0.00029494	2605.58	-0.02064366	0	3135.58	0.04052692	0.04357938	3665.58	0.00144615		4195.58	-0.01736707	0	
485.79	-0.01163171		1015.79	-0.00208679	0.00039789	1545.79	-0.00877809	0	2075.78	-0.00103678	0.00029494	2605.78	-0.02093856	0	3135.78	0.0395491	0.04356539	3665.78	0.00144766		4195.78	-0.01769074	0	
485.99	-0.01193526		1015.99	-0.00193442	0.00039563	1545.99	-0.0091638	0	2075.98	-0.00065144	0.00029494	2605.98	-0.02109969	0	3135.98	0.03817437	0.0435514	3665.98	0.00046893		4195.98	-0.01804093	0	
486.19	-0.01235799		1016.19	-0.00211905	0.00039338	1546.19	-0.00882876	0	2076.18	0.00012638	0.00029494	2606.18	-0.02167574	0	3136.18	0.03770851	0.04353742	3666.18	-0.00093407		4196.18	-0.01793963	0	
486.39	-0.01231031		1016.39	-0.00312601	0.00039115	1546.39	-0.00964705	0	2076.38	0.00053066	0.00029493	2606.38	-0.02085177	0	3136.38	0.03611936	0.04352344	3666.38	-0.00104875		4196.38	-0.01798761	0	
486.59	-0.01284857		1016.59	-0.00233367	0.00038893	1546.59	-0.00926305	0	2076.58	0.00210671	0.00029493	2606.58	-0.02127222	0	3136.58	0.03678813	0.04350946	3666.58	-0.00111526		4196.58	-0.01774317	0	
486.79	-0.01216491		1016.79	-0.00278625	0.00038672	1546.79	-0.01016975	0	2076.78	0.00263758	0.00029493	2606.78	-0.02076098	0	3136.78	0.0376979	0.04349549	3666.78	-0.00011914		4196.78	-0.01720219	0	
486.99	-0.01185216		1016.99	-0.00399918	0.00038453	1546.99	-0.01097232	0	2076.98	0.00179967	0.00029493	2606.98	-0.02115464	0	3136.98	0.03850101	0.04348153	3666.98	-0.00088267		4196.98	-0.01647025	0	
487.19	-0.01211412		1017.19	-0.00424187	0.00038235	1547.19	-0.01138737	0	2077.18	0.00099282	0.00029493	2607.18	-0.02173939	0	3137.18	0.03838852	0.04346757	3667.18	0.0000938		4197.18	-0.01750697	0	
487.39	-0.01196717		1017.39	-0.00378986	0.00038018	1547.39	-0.01141886	0	2077.38	0.00100076	0.00029492	2607.38	-0.0222731	0	3137.38	0.03867539	0.04345361	3667.38	-0.00044516		4197.38	-0.01622426	0	
487.59	-0.01205741		1017.59	-0.00382355	0.00037802	1547.59	-0.01067131	0	2077.58	0.00111737	0.00029492	2607.58	-0.02320624	0	3137.58	0.03949124	0.04343966	3667.58	-0.000069		4197.58	-0.01566633	0	
487.79	-0.01108297		1017.79	-0.00447037	0.00037588	1547.79	-0.01070213	0	2077.78	0.00107304	0.00029492	2607.78	-0.02368787	0	3137.78	0.04009655	0.04342571	3667.78	-0.00000223		4197.78	-0.01526784	0	
487.99	-0.01092922		1017.99	-0.00382845	0.00037374	1547.99	-0.00951421	0	2077.98	0.00162272	0.00029492	2607.98	-0.02499754	0	3137.98	0.04092547	0.04341177	3667.98	0.00045758		4197.98	-0.01570808	0	
488.19	-0.01104787		1018.19	-0.00412602	0.00037162	1548.19	-0.0086921	0	2078.18	0.00128666	0.00029492	2608.18	-0.02618494	0	3138.18	0.04121728	0.04339783	3668.18	-0.00010301		4198.18	-0.0157937	0	
488.39	-0.01117317		1018.39	-0.00467939	0.00036951	1548.39	-0.00852061	0	2078.38	0.00103412	0.00029492	2608.38	-0.02676975	0	3138.38	0.04105205	0.0433839	3668.38	0.00043057		4198.38	-0.01636877	0	
488.59	-0.01176069		1018.59	-0.00437596	0.00036742	1548.59	-0.00830339	0	2078.58	0.0007378	0.00029491	2608.58	-0.02696088	0	3138.58	0.03995779	0.04336997	3668.58	-0.00000296		4198.58	-0.0162748	0	
488.79	-0.01200867		1018.79	-0.00414549	0.00036533	1548.79	-0.00833158	0	2078.78	0.00035693	0.00029491	2608.78	-0.02827691	0	3138.78	0.03982587	0.04335604	3668.78	0.00050891		4198.78	-0.01722228	0	
488.99	-0.01305325		1018.99	-0.00395877	0.00036326	1548.99	-0.00743569	0	2078.98	0.00024739	0.00029491	2608.98	-0.02908659	0	3138.98	0.03980012	0.04334212	3668.98	0.00110141		4198.98	-0.0174753	0	
489.19	-0.01283766		1019.19	-0.00376904	0.0003612	1549.19	-0.00732165	0	2079.18	0.00045462	0.00029491	2609.18	-0.02883756	0	3139.18	0.0402729	0.04332821	3669.18	0.00186776		4199.18	-0.01823541	0	
489.39	-0.01251315		1019.39	-0.00345601	0.00035915	1549.39	-0.00624668	0	2079.38	0.0010239	0.00029491	2609.38	-0.02973659	0	3139.38	0.03912518	0.04331429	3669.38	0.00215815		4199.38	-0.01815609	0	
489.59	-0.01244363		1019.59	-0.00370083	0.00035711	1549.59	-0.00645337	0	2079.58	0.00098668	0.0002949	2609.58	-0.02883886	0	3139.58	0.04016066	0.04330039	3669.58	0.00238612		4199.58	-0.01719885	0	
489.79	-0.0117671		1019.79	-0.00374708	0.00035508	1549.79	-0.00634459	0	2079.78	0.00136862	0.0002949	2609.78	-0.0279138	0	3139.78	0.03951814	0.04328648	3669.78	0.00215423		4199.78	-0.0177775	0	
489.99	-0.01122666		1019.99	-0.00440732	0.00035307	1549.99	-0.00784406	0	2079.98	0.00168198	0.0002949	2609.98	-0.0280521	0	3139.98	0.03946915	0.04327259	3669.98	0.0022003		4199.98	-0.01788584	0	
490.19	-0.01097577		1020.19	-0.00459532	0.00035106	1550.19	-0.00742523	0	2080.18	0.00154489	0.0002949	2610.18	-0.02758641	0	3140.18	0.0397944	0.04325869	3670.18	0.00228188		4200.18	-0.01900226	0	
490.39	-0.0110996		1020.39	-0.00492503	0.00034907	1550.39	-0.00723678	0	2080.38	0.00165921	0.0002949	2610.38	-0.02595104	0	3140.38	0.04018883	0.0432448	3670.38	0.00296059		4200.38	-0.02024893	0	
490.59	-0.01066872		1020.59	-0.00400641	0.00034709	1550.59	-0.00855371	0	2080.58	0.0012049	0.00029489	2610.58	-0.02556867	0	3140.58	0.04110328	0.04323092	3670.58	0.00372467		4200.58	-0.01983622	0	
490.79	-0.01006674		1020.79	-0.00483246	0.00034512	1550.79	-0.00987514	0	2080.78	0.0009769	0.00029489	2610.78	-0.02551175	0	3140.78	0.04193098	0.04321704	3670.78	0.00344651		4200.78	-0.01970053	0	
490.99	-0.00950221		1020.99	-0.00454797	0.00034316	1550.99	-0.01044654	0	2080.98	-0.000157	0.00029489	2610.98	-0.02564191	0	3140.98	0.04184333	0.04320316	3670.98	0.00296771		4200.98	-0.02005106	0	
491.19	-0.00882029		1021.19	-0.00402792	0.00034122	1551.19	-0.01016226	0	2081.18	-0.00082649	0.00029489	2611.18	-0.02621771	0	3141.18	0.04146111	0.04318929	3671.18	0.00410742		4201.18	-0.02121736	0	
491.39	-0.0078084		1021.39	-0.00397195	0.00033928	1551.39	-0.0104146	0	2081.38	-0.00045916	0.00029489	2611.38	-0.02529488	0	3141.38	0.04113813	0.04317542	3671.38	0.00288794		4201.38	-0.02045869	0	
491.59	-0.00764274		1021.59	-0.00409817	0.00033735	1551.59	-0.00994379	0	2081.58	-0.00037474	0.00029489	2611.58	-0.02534527	0	3141.58	0.04168979	0.04316156	3671.58	0.00289675		4201.58	-0.02072058	0	
491.79	-0.00751213		1021.79	-0.00367013	0.00033544	1551.79	-0.01050048	0	2081.78	-0.00018174	0.00029488	2611.78	-0.0259228	0	3141.78	0.04188028	0.0431477	3671.78	0.00231064		4201.78	-0.02003443	0	
491.99	-0.00792661		1021.99	-0.00346679	0.00033354	1551.99	-0.00993447	0	2081.98	-0.0004524	0.00029488	2611.98	-0.02611258	0	3141.98	0.04215542	0.04313385	3671.98	0.00196266		4201.98	-0.02038202	0	
492.19	-0.00765251		1022.19	-0.00426521	0.00033164	1552.19	-0.01076323	0	2082.18	-0.00080474	0.00029488	2612.18	-0.02471354	0	3142.18	0.04157265	0.04312	3672.18	0.00088824		4202.18	-0.02074587	0	
492.39	-0.00743901		1022.39	-0.00411861	0.00032976	1552.39	-0.01063628	0	2082.38	-0.00071036	0.00029488	2612.38	-0.02403896	0	3142.38	0.04108945	0.04310615	3672.38	0.00063028		4202.38	-0.0217765	0	
492.59	-0.00766219		1022.59	-0.00375677	0.00032789	1552.59	-0.01033162	0	2082.58	-0.00066349	0.00029488	2612.58	-0.02403448	0	3142.58	0.04062107	0.04309231	3672.58	-0.00094497		4202.58	-0.02114916	0	
492.79	-0.00709394		1022.79	-0.00360787	0.00032603	1552.79	-0.01052266	0	2082.78	-0.00126563	0.00029487	2612.78	-0.02332957	0	3142.78	0.03997262	0.04307848	3672.78	-0.00053999		4202.78	-0.02038632	0	
492.99	-0.00735307		1022.99	-0.00443698	0.00032418	1552.99	-0.01045835	0	2082.98	-0.00066343	0.00029487	2612.98	-0.02244076	0	3142.98	0.03912275	0.04306465	3672.98	-0.00031601		4202.98	-0.01981839	0	
493.19	-0.00722043		1023.19	-0.00435328	0.00032234	1553.19	-0.01157758	0	2083.18	-0.00033786	0.00029487	2613.18	-0.02205178	0	3143.18	0.03907682	0.04305082	3673.18	-0.00040327		4203.18	-0.01925624	0	
493.39	-0.00696546		1023.39	-0.00394516	0.00032051	1553.39	-0.01090544	0	2083.38	-0.00062766	0.00029487	2613.38	-0.0222706	0	3143.38	0.03833944	0.043037	3673.38	0.00005336		4203.38	-0.01786279	0	
493.59	-0.00718318		1023.59	-0.00395849	0.00031869	1553.59	-0.01143991	0	2083.58	-0.00008864	0.00029487	2613.58	-0.02136158	0	3143.58	0.03889208	0.04302318	3673.58	0.00033966		4203.58	-0.01799989	0	
493.79	-0.00784718		1023.79	-0.00429197	0.00031688	1553.79	-0.01129195	0	2083.78	0.00032768	0.00029486	2613.78	-0.02162604	0	3143.78	0.03838427	0.04300937	3673.78	0.00060863		4203.78	-0.01917517	0	
493.99	-0.00825382		1023.99	-0.00488418	0.00031509	1553.99	-0.01163715	0	2083.98	0.00122728	0.00029486	2613.98	-0.02162253	0	3143.98	0.03792363	0.04299556	3673.98	0.00126919		4203.98	-0.0191904	0	
494.19	-0.00945874		1024.19	-0.00418412	0.0003133	1554.19	-0.01076276	0	2084.18	0.00168732	0.00029486	2614.18	-0.02180822	0	3144.18	0.03770746	0.04298175	3674.18	0.00262405		4204.18	-0.02022341	0	
494.39	-0.01027393		1024.39	-0.00422468	0.00031152	1554.39	-0.01100839	0	2084.38	0.00211538	0.00029486	2614.38	-0.02140366	0	3144.38	0.03867416	0.04296795	3674.38	0.0025373		4204.38	-0.02022368	0	
494.59	-0.01086678		1024.59	-0.00394263	0.00030975	1554.59	-0.01198289	0	2084.58	0.00226357	0.00029486	2614.58	-0.02200539	0	3144.58	0.03864606	0.04295415	3674.58	0.00276594		4204.58	-0.01957856	0	
494.79	-0.01148513		1024.79	-0.00401696	0.000308	1554.79	-0.01195337	0	2084.78	0.00359171	0.00029486	2614.78	-0.02228121	0	3144.78	0.03847544	0.04294036	3674.78	0.00259716		4204.78	-0.02004205	0	
494.99	-0.01156865		1024.99	-0.00328674	0.00030625	1554.99	-0.01092666	0	2084.98	0.00290245	0.00029485	2614.98	-0.02321248	0	3144.98	0.03777195	0.04292658	3674.98	0.00233187		4204.98	-0.02022731	0	
495.19	-0.01231037		1025.19	-0.0035963	0.00030451	1555.19	-0.01024248	0	2085.18	0.00303462	0.00029485	2615.18	-0.02397941	0	3145.18	0.03748021	0.04291279	3675.18	0.00289358		4205.18	-0.02008003	0	
495.39	-0.01224082		1025.39	-0.00386923	0.00030278	1555.39	-0.00932176	0	2085.38	0.00345236	0.00029485	2615.38	-0.02315598	0	3145.38	0.03690753	0.04289902	3675.38	0.00160361		4205.38	-0.01971352	0	
495.59	-0.01215183		1025.59	-0.00369174	0.00030106	1555.59	-0.00912527	0	2085.58	0.00418635	0.00029485	2615.58	-0.02329963	0	3145.58	0.03771014	0.04288524	3675.58	0.00096857		4205.58	-0.01902864	0	
495.79	-0.01236343		1025.79	-0.00424287	0.00029936	1555.79	-0.00881666	0	2085.78	0.00406547	0.00029485	2615.78	-0.0234502	0	3145.78	0.03754977	0.04287147	3675.78	-0.00015982		4205.78	-0.01811875	0	
495.99	-0.01299062		1025.99	-0.00502857	0.00029766	1555.99	-0.00798987	0	2085.98	0.00350951	0.00029484	2615.98	-0.02259815	0	3145.98	0.03737083	0.04285771	3675.98	-0.00123585		4205.98	-0.01878124	0	
496.19	-0.01210611		1026.19	-0.00556901	0.00029597	1556.19	-0.00745323	0	2086.18	0.00351853	0.00029484	2616.18	-0.02247079	0	3146.18	0.0382897	0.04284395	3676.18	-0.00229292		4206.18	-0.01897864	0	
496.39	-0.01188642		1026.39	-0.00541396	0.00029429	1556.39	-0.0062708	0	2086.38	0.00291944	0.00029484	2616.38	-0.0216832	0	3146.38	0.0384228	0.04283019	3676.38	-0.00244282		4206.38	-0.01915165	0	
496.59	-0.01160329		1026.59	-0.00503317	0.00029262	1556.59	-0.0059129	0	2086.58	0.00178931	0.00029484	2616.58	-0.02118077	0	3146.58	0.03906485	0.04281644	3676.58	-0.00209171		4206.58	-0.01758433	0	
496.79	-0.01109514		1026.79	-0.005227	0.00029096	1556.79	-0.0059173	0	2086.78	0.00137056	0.00029484	2616.78	-0.02088026	0	3146.78	0.03875425	0.04280269	3676.78	-0.00167605		4206.78	-0.01691684	0	
496.99	-0.0106393		1026.99	-0.00539662	0.00028931	1556.99	-0.00580324	0	2086.98	0.00084182	0.00029483	2616.98	-0.02068831	0	3146.98	0.03844272	0.04278895	3676.98	-0.00099175		4206.98	-0.01631775	0	
497.19	-0.01054797		1027.19	-0.00435907	0.00028767	1557.19	-0.00603067	0	2087.18	0.00008425	0.00029483	2617.18	-0.02126167	0	3147.18	0.03960491	0.04277521	3677.18	-0.00066853		4207.18	-0.01670996	0	
497.39	-0.01057638		1027.39	-0.00451178	0.00028603	1557.39	-0.00547683	0	2087.38	0.00002369	0.00029483	2617.38	-0.02089304	0	3147.38	0.03994736	0.04276148	3677.38	0.00120112		4207.38	-0.01720761	0	
497.59	-0.01147055		1027.59	-0.00399677	0.00028441	1557.59	-0.00583475	0	2087.58	0.0004573	0.00029483	2617.58	-0.01990694	0	3147.58	0.04004694	0.04274775	3677.58	0.00184202		4207.58	-0.01635686	0	
497.79	-0.01264602		1027.79	-0.00388103	0.0002828	1557.79	-0.00625441	0	2087.78	-0.00000097	0.00029483	2617.78	-0.01993277	0	3147.78	0.04022108	0.04273402	3677.78	0.00194202		4207.78	-0.01646468	0	
497.99	-0.01268854		1027.99	-0.00292792	0.00028119	1557.99	-0.00801074	0	2087.98	-0.00037102	0.00029483	2617.98	-0.01958899	0	3147.98	0.04015145	0.0427203	3677.98	0.00273068		4207.98	-0.01561518	0	
498.19	-0.01355653		1028.19	-0.00237281	0.0002796	1558.19	-0.00818394	0	2088.18	-0.00037128	0.00029482	2618.18	-0.01976105	0	3148.18	0.04159565	0.04270658	3678.18	0.00360115		4208.18	-0.01541708	0	
498.39	-0.01379645		1028.39	-0.00223427	0.00027801	1558.39	-0.00896924	0	2088.38	-0.00018235	0.00029482	2618.38	-0.01948157	0	3148.38	0.04150325	0.04269287	3678.38	0.0029459		4208.38	-0.01462309	0	
498.59	-0.01446545		1028.59	-0.00222771	0.00027643	1558.59	-0.00975134	0	2088.58	-0.00058293	0.00029482	2618.58	-0.02021924	0	3148.58	0.04108236	0.04267916	3678.58	0.00419929		4208.58	-0.01506298	0	
498.79	-0.01437029		1028.79	-0.00259373	0.00027486	1558.79	-0.01012369	0	2088.78	-0.000345	0.00029482	2618.78	-0.02145448	0	3148.78	0.04067511	0.04266546	3678.78	0.00440329		4208.78	-0.01534073	0	
498.99	-0.01403515		1028.99	-0.00166474	0.0002733	1558.99	-0.01034954	0	2088.98	-0.00092126	0.00029482	2618.98	-0.02227108	0	3148.98	0.04089604	0.04265176	3678.98	0.00405508		4208.98	-0.01537505	0	
499.19	-0.01385766		1029.19	-0.00227522	0.00027175	1559.19	-0.01115287	0	2089.18	-0.00106543	0.00029481	2619.18	-0.02221848	0	3149.18	0.04184151	0.04263807	3679.18	0.00373707		4209.18	-0.01597517	0	
499.39	-0.01302985		1029.39	-0.0023287	0.00027021	1559.39	-0.0110657	0	2089.38	-0.00094532	0.00029481	2619.38	-0.02243183	0	3149.38	0.04221112	0.04262438	3679.38	0.00237118		4209.38	-0.01700919	0	
499.59	-0.01308041		1029.59	-0.00193033	0.00026868	1559.59	-0.01207941	0	2089.58	-0.00146014	0.00029481	2619.58	-0.02302457	0	3149.58	0.04243044	0.04261069	3679.58	0.00167338		4209.58	-0.01718289	0	
499.79	-0.01267045		1029.79	-0.00236715	0.00026715	1559.79	-0.01236682	0	2089.78	-0.00215107	0.00029481	2619.78	-0.02404866	0	3149.78	0.04222316	0.04259701	3679.78	0.00046723		4209.78	-0.01787054	0	
499.99	-0.01167268		1029.99	-0.00310637	0.00026564	1559.99	-0.01282853	0	2089.98	-0.00195346	0.00029481	2619.98	-0.02438844	0	3149.98	0.04243877	0.04258333	3679.98	0.00011345		4209.98	-0.01718498	0	
500.19	-0.0112411		1030.19	-0.00339837	0.00026413	1560.19	-0.01198919	0	2090.18	-0.00259683	0.0002948	2620.18	-0.02541491	0	3150.18	0.04209324	0.04256966	3680.18	-0.00043016		4210.18	-0.01653247	0	
500.39	-0.010981		1030.39	-0.0033486	0.00026263	1560.39	-0.01142694	0	2090.38	-0.00185244	0.0002948	2620.38	-0.02434288	0	3150.38	0.04116781	0.04255599	3680.38	-0.00022598		4210.38	-0.01651873	0	
500.59	-0.01001219		1030.59	-0.00405622	0.00026114	1560.59	-0.01092733	0	2090.58	-0.00257597	0.0002948	2620.58	-0.02422691	0	3150.58	0.04146163	0.04254233	3680.58	-0.00014301		4210.58	-0.01607024	0	
500.79	-0.00925496		1030.79	-0.00439518	0.00025966	1560.79	-0.01098007	0	2090.78	-0.00219588	0.0002948	2620.78	-0.02363701	0	3150.78	0.04070714	0.04252867	3680.78	-0.00116546		4210.78	-0.01660337	0	
500.99	-0.00957397		1030.99	-0.00418708	0.00025818	1560.99	-0.01100534	0	2090.98	-0.00227997	0.0002948	2620.98	-0.02286798	0	3150.98	0.04039928	0.04251501	3680.98	-0.00092349		4210.98	-0.01595417	0	
501.19	-0.00983234		1031.19	-0.00402357	0.00025672	1561.19	-0.01069552	0	2091.18	-0.00262948	0.0002948	2621.18	-0.02248727	0	3151.18	0.03978945	0.04250136	3681.18	-0.0018144		4211.18	-0.01768619	0	
501.39	-0.01041145		1031.39	-0.00467242	0.00025526	1561.39	-0.01079806	0	2091.38	-0.00241877	0.00029479	2621.38	-0.02130964	0	3151.38	0.03903891	0.04248772	3681.38	-0.0010453		4211.38	-0.01737647	0	
501.59	-0.01053116		1031.59	-0.00397028	0.00025381	1561.59	-0.01088502	0	2091.58	-0.00235409	0.00029479	2621.58	-0.02114252	0	3151.58	0.03809974	0.04247408	3681.58	-0.00195237		4211.58	-0.01695557	0	
501.79	-0.01077662		1031.79	-0.00375788	0.00025237	1561.79	-0.0115902	0	2091.78	-0.00299166	0.00029479	2621.78	-0.02097089	0	3151.78	0.0380495	0.04246044	3681.78	-0.00213346		4211.78	-0.01769159	0	
501.99	-0.01052981		1031.99	-0.00371825	0.00025094	1561.99	-0.01219336	0	2091.98	-0.00253951	0.00029479	2621.98	-0.0210933	0	3151.98	0.03810013	0.04244681	3681.98	-0.00135573		4211.98	-0.01766996	0	
502.19	-0.01037725		1032.19	-0.00395848	0.00024952	1562.19	-0.01161779	0	2092.18	-0.00190592	0.00029479	2622.18	-0.02056474	0	3152.18	0.03882023	0.04243318	3682.18	-0.00056902		4212.18	-0.01826746	0	
502.39	-0.01032796		1032.39	-0.00382438	0.0002481	1562.39	-0.01196207	0	2092.38	-0.00162247	0.00029478	2622.38	-0.02131361	0	3152.38	0.03838229	0.04241955	3682.38	-0.0007518		4212.38	-0.0197758	0	
502.59	-0.01080414		1032.59	-0.00343334	0.00024669	1562.59	-0.01121894	0	2092.58	-0.00158319	0.00029478	2622.58	-0.02204254	0	3152.58	0.03921914	0.04240593	3682.58	0.00021929		4212.58	-0.02039981	0	
502.79	-0.0106188		1032.79	-0.00334146	0.00024529	1562.79	-0.0105996	0	2092.78	-0.00054836	0.00029478	2622.78	-0.02244181	0	3152.78	0.03925379	0.04239232	3682.78	0.00001376		4212.78	-0.02059596	0	
502.99	-0.01051581		1032.99	-0.00160565	0.0002439	1562.99	-0.01132954	0	2092.98	0.00015972	0.00029478	2622.98	-0.02233929	0	3152.98	0.03984058	0.04237871	3682.98	0.00052264		4212.98	-0.02179298	0	
503.19	-0.00996608		1033.19	-0.00141138	0.00024252	1563.19	-0.01206795	0	2093.18	0.00034174	0.00029478	2623.18	-0.02299671	0	3153.18	0.03977607	0.0423651	3683.18	0.00077198		4213.18	-0.02323446	0	
503.39	-0.00970371		1033.39	-0.00095503	0.00024114	1563.39	-0.01144609	0	2093.38	0.00033404	0.00029477	2623.38	-0.02417854	0	3153.38	0.03917665	0.0423515	3683.38	0.00043316		4213.38	-0.02410388	0	
503.59	-0.01026573		1033.59	-0.00044204	0.00023977	1563.59	-0.01166303	0	2093.58	-0.00082571	0.00029477	2623.58	-0.02457798	0	3153.58	0.03955444	0.0423379	3683.58	0.00038292		4213.58	-0.02400995	0	
503.79	-0.00983162		1033.79	-0.00081938	0.00023841	1563.79	-0.01212884	0	2093.78	-0.00037643	0.00029477	2623.78	-0.02518287	0	3153.78	0.03876471	0.04232431	3683.78	-0.00038706		4213.78	-0.02326575	0	
503.99	-0.00991399		1033.99	-0.00108176	0.00023706	1563.99	-0.0121935	0	2093.98	0.00014792	0.00029477	2623.98	-0.02541089	0	3153.98	0.0381167	0.04231072	3683.98	-0.00070813		4213.98	-0.02139948	0	
504.19	-0.01092206		1034.19	-0.0009319	0.00023572	1564.19	-0.01247973	0	2094.18	-0.00043488	0.00029477	2624.18	-0.02575758	0	3154.18	0.0378017	0.04229713	3684.18	-0.00056278		4214.18	-0.0205156	0	
504.39	-0.01063443		1034.39	-0.00124116	0.00023438	1564.39	-0.0124545	0	2094.38	0.00032471	0.00029477	2624.38	-0.02600938	0	3154.38	0.03815209	0.04228355	3684.38	-0.00041522		4214.38	-0.0194764	0	
504.59	-0.01024967		1034.59	-0.00130526	0.00023305	1564.59	-0.01298688	0	2094.58	-0.0008193	0.00029476	2624.58	-0.02575047	0	3154.58	0.03806606	0.04226997	3684.58	-0.00105506		4214.58	-0.01810097	0	
504.79	-0.01033929		1034.79	-0.00134491	0.00023173	1564.79	-0.0138447	0	2094.78	-0.00131189	0.00029476	2624.78	-0.02586652	0	3154.78	0.0366758	0.0422564	3684.78	-0.00208446		4214.78	-0.01798854	0	
504.99	-0.01100285		1034.99	-0.00161965	0.00023041	1564.99	-0.01440095	0	2094.98	-0.00101728	0.00029476	2624.98	-0.02559157	0	3154.98	0.03591067	0.04224283	3684.98	-0.00189846		4214.98	-0.01613821	0	
505.19	-0.01060336		1035.19	-0.0018542	0.0002291	1565.19	-0.01451882	0	2095.18	-0.0020796	0.00029476	2625.18	-0.02473409	0	3155.18	0.03523831	0.04222927	3685.18	-0.00226999		4215.18	-0.01679942	0	
505.39	-0.0111424		1035.39	-0.00230651	0.0002278	1565.39	-0.01414693	0	2095.38	-0.00294021	0.00029476	2625.38	-0.02442287	0	3155.38	0.03584709	0.04221571	3685.38	-0.00094019		4215.38	-0.01648413	0	
505.59	-0.01132652		1035.59	-0.00231943	0.00022651	1565.59	-0.0141961	0	2095.58	-0.00307426	0.00029475	2625.58	-0.02484244	0	3155.58	0.03631488	0.04220216	3685.58	-0.00032801		4215.58	-0.01659202	0	
505.79	-0.01165133		1035.79	-0.00275226	0.00022522	1565.79	-0.01433465	0	2095.78	-0.00414556	0.00029475	2625.78	-0.02389448	0	3155.78	0.03632396	0.04218861	3685.78	-0.00014032		4215.78	-0.01620553	0	
505.99	-0.01151325		1035.99	-0.00352308	0.00022395	1565.99	-0.0142075	0	2095.98	-0.00270687	0.00029475	2625.98	-0.02341813	0	3155.98	0.03761374	0.04217506	3685.98	-0.00033307		4215.98	-0.01668838	0	
506.19	-0.01091792		1036.19	-0.00363758	0.00022268	1566.19	-0.01372301	0	2096.18	-0.00213416	0.00029475	2626.18	-0.02261813	0	3156.18	0.03877366	0.04216152	3686.18	-0.0000441		4216.18	-0.01696798	0	
506.39	-0.01061002		1036.39	-0.0036158	0.00022141	1566.39	-0.01265948	0	2096.38	-0.00144354	0.00029475	2626.38	-0.02246089	0	3156.38	0.03886074	0.04214798	3686.38	-0.00026826		4216.38	-0.01743781	0	
506.59	-0.01077318		1036.59	-0.00368973	0.00022016	1566.59	-0.01109404	0	2096.58	-0.000969	0.00029474	2626.58	-0.02201611	0	3156.58	0.03943313	0.04213445	3686.58	0.00088823		4216.58	-0.01716671	0	
506.79	-0.01012592		1036.79	-0.00393423	0.00021891	1566.79	-0.01187767	0	2096.78	-0.00049113	0.00029474	2626.78	-0.02100947	0	3156.78	0.03929085	0.04212092	3686.78	0.00142058		4216.78	-0.01792803	0	
506.99	-0.00988719		1036.99	-0.00341237	0.00021766	1566.99	-0.01218304	0	2096.98	-0.00001716	0.00029474	2626.98	-0.02082258	0	3156.98	0.03932057	0.0421074	3686.98	0.00203501		4216.98	-0.01915569	0	
507.19	-0.00918194		1037.19	-0.00390565	0.00021643	1567.19	-0.01206286	0	2097.18	-0.00009255	0.00029474	2627.18	-0.02109857	0	3157.18	0.03936834	0.04209388	3687.18	0.00135933		4217.18	-0.01991629	0	
507.39	-0.00945277		1037.39	-0.00352445	0.0002152	1567.39	-0.01144327	0	2097.38	-0.0001043	0.00029474	2627.38	-0.0212426	0	3157.38	0.03969299	0.04208036	3687.38	0.00088944		4217.38	-0.01974066	0	
507.59	-0.00990008		1037.59	-0.00356812	0.00021398	1567.59	-0.01183944	0	2097.58	-0.00032292	0.00029474	2627.58	-0.02204734	0	3157.58	0.04062096	0.04206685	3687.58	0.00094081		4217.58	-0.02002757	0	
507.79	-0.00983198		1037.79	-0.00429129	0.00021277	1567.79	-0.01229556	0	2097.78	0.00002958	0.00029473	2627.78	-0.02252714	0	3157.78	0.03976262	0.04205335	3687.78	0.00072855		4217.78	-0.02056758	0	
507.99	-0.01033317		1037.99	-0.00398484	0.00021156	1567.99	-0.01328503	0	2097.98	-0.0004352	0.00029473	2627.98	-0.02258504	0	3157.98	0.03989951	0.04203984	3687.98	0.00021754		4217.98	-0.02107259	0	
508.19	-0.01024802		1038.19	-0.00364497	0.00021036	1568.19	-0.0140844	0	2098.18	-0.00109819	0.00029473	2628.18	-0.02298463	0	3158.18	0.0402404	0.04202635	3688.18	0.00000487		4218.18	-0.02083493	0	
508.39	-0.01073977		1038.39	-0.00322482	0.00020916	1568.39	-0.01363101	0	2098.38	-0.00109164	0.00029473	2628.38	-0.02284312	0	3158.38	0.03966338	0.04201285	3688.38	-0.00100716		4218.38	-0.02086917	0	
508.59	-0.01090343		1038.59	-0.00323132	0.00020798	1568.59	-0.01426956	0	2098.58	-0.00152168	0.00029473	2628.58	-0.02228467	0	3158.58	0.03844906	0.04199936	3688.58	-0.00218247		4218.58	-0.02111021	0	
508.79	-0.01116703		1038.79	-0.00381627	0.0002068	1568.79	-0.01494657	0	2098.78	-0.00164619	0.00029472	2628.78	-0.02277354	0	3158.78	0.03726841	0.04198588	3688.78	-0.00248499		4218.78	-0.02146646	0	
508.99	-0.01124649		1038.99	-0.00368047	0.00020562	1568.99	-0.01518569	0	2098.98	-0.00060395	0.00029472	2628.98	-0.02237612	0	3158.98	0.03681724	0.0419724	3688.98	-0.00270254		4218.98	-0.02055784	0	
509.19	-0.01218446		1039.19	-0.00297342	0.00020446	1569.19	-0.01467207	0	2099.18	-0.00108512	0.00029472	2629.18	-0.02211721	0	3159.18	0.03650047	0.04195892	3689.18	-0.00280205		4219.18	-0.02171728	0	
509.39	-0.01347207		1039.39	-0.00266911	0.0002033	1569.39	-0.01428612	0	2099.38	-0.00115339	0.00029472	2629.38	-0.02280013	0	3159.38	0.03719395	0.04194545	3689.38	-0.00246457		4219.38	-0.02197556	0	
509.59	-0.01428083		1039.59	-0.00301921	0.00020214	1569.59	-0.01378354	0	2099.58	0.00004461	0.00029472	2629.58	-0.0228217	0	3159.58	0.03720086	0.04193198	3689.58	-0.0024176		4219.58	-0.02189008	0	
509.79	-0.01458688		1039.79	-0.00412046	0.000201	1569.79	-0.0133498	0	2099.78	0.0000507	0.00029471	2629.78	-0.02346691	0	3159.78	0.03641366	0.04191852	3689.78	-0.00324461		4219.78	-0.02219155	0	
509.99	-0.01426247		1039.99	-0.00409064	0.00019986	1569.99	-0.01257104	0	2099.98	0.00110578	0.00029471	2629.98	-0.02346648	0	3159.98	0.03787491	0.04190506	3689.98	-0.00273763		4219.98	-0.02301553	0	
510.19	-0.01388116		1040.19	-0.00456403	0.00019872	1570.19	-0.01136352	0	2100.18	0.00176342	0.00029471	2630.18	-0.02388488	0	3160.18	0.03764908	0.0418916	3690.18	-0.0020852		4220.18	-0.02327579	0	
510.39	-0.01447431		1040.39	-0.00538479	0.00019759	1570.39	-0.00971159	0	2100.38	0.00255989	0.00029471	2630.38	-0.02369486	0	3160.38	0.0373294	0.04187815	3690.38	-0.00123729		4220.38	-0.0232009	0	
510.59	-0.01406902		1040.59	-0.00575772	0.00019647	1570.59	-0.00919592	0	2100.58	0.00307949	0.00029471	2630.58	-0.02435141	0	3160.58	0.03786345	0.04186471	3690.58	-0.00075124		4220.58	-0.02313872	0	
510.79	-0.01373937		1040.79	-0.00606872	0.00019536	1570.79	-0.00974826	0	2100.78	0.00422029	0.00029471	2630.78	-0.02418625	0	3160.78	0.03820473	0.04185127	3690.78	-0.00029593		4220.78	-0.02272319	0	
510.99	-0.01326637		1040.99	-0.00686948	0.00019425	1570.99	-0.00885388	0	2100.98	0.00504951	0.0002947	2630.98	-0.02507444	0	3160.98	0.03845476	0.04183783	3690.98	-0.00115467		4220.98	-0.02270603	0	
511.19	-0.01202424		1041.19	-0.00720503	0.00019315	1571.19	-0.00893199	0	2101.18	0.00574893	0.0002947	2631.18	-0.02520723	0	3161.18	0.03906288	0.0418244	3691.18	-0.00164594		4221.18	-0.02231531	0	
511.39	-0.01207888		1041.39	-0.00713046	0.00019205	1571.39	-0.00891254	0	2101.38	0.00647558	0.0002947	2631.38	-0.02585506	0	3161.38	0.03906906	0.04181097	3691.38	-0.00097582		4221.38	-0.02259189	0	
511.59	-0.0116994		1041.59	-0.00751995	0.00019096	1571.59	-0.00891589	0	2101.58	0.00672254	0.0002947	2631.58	-0.02691367	0	3161.58	0.03853557	0.04179754	3691.58	-0.00085135		4221.58	-0.02292049	0	
511.79	-0.01160037		1041.79	-0.00809938	0.00018988	1571.79	-0.00910666	0	2101.78	0.00578641	0.0002947	2631.78	-0.0265725	0	3161.78	0.03824029	0.04178412	3691.78	-0.00048227		4221.78	-0.02305895	0	
511.99	-0.01183493		1041.99	-0.00675241	0.0001888	1571.99	-0.01022069	0	2101.98	0.00527433	0.00029469	2631.98	-0.02626856	0	3161.98	0.03796153	0.04177071	3691.98	-0.00063091		4221.98	-0.02247837	0	
512.19	-0.0120312		1042.19	-0.0064696	0.00018773	1572.19	-0.01075507	0	2102.18	0.00452368	0.00029469	2632.18	-0.02654592	0	3162.18	0.03844635	0.04175729	3692.18	0.00003084		4222.18	-0.02196222	0	
512.39	-0.01224309		1042.39	-0.00583399	0.00018666	1572.39	-0.01121631	0	2102.38	0.00440466	0.00029469	2632.38	-0.02707629	0	3162.38	0.03833697	0.04174389	3692.38	0.00030866		4222.38	-0.02092531	0	
512.59	-0.01170898		1042.59	-0.00552124	0.0001856	1572.59	-0.01290231	0	2102.58	0.00312519	0.00029469	2632.58	-0.02679145	0	3162.58	0.03825948	0.04173048	3692.58	0.00039707		4222.58	-0.02084434	0	
512.79	-0.01185581		1042.79	-0.00422745	0.00018455	1572.79	-0.01451128	0	2102.78	0.00317777	0.00029469	2632.78	-0.02735099	0	3162.78	0.03760995	0.04171709	3692.78	0.00086968		4222.78	-0.01982948	0	
512.99	-0.01259421		1042.99	-0.00360785	0.0001835	1572.99	-0.01493011	0	2102.98	0.00235865	0.00029468	2632.98	-0.0270653	0	3162.98	0.03698159	0.04170369	3692.98	0.00059167		4222.98	-0.01935364	0	
513.19	-0.01345687		1043.19	-0.00242566	0.00018246	1573.19	-0.01600913	0	2103.18	0.00014473	0.00029468	2633.18	-0.02629942	0	3163.18	0.03735	0.0416903	3693.18	0.00133436		4223.18	-0.01946233	0	
513.39	-0.01377725		1043.39	-0.00202514	0.00018143	1573.39	-0.01648529	0	2103.38	0.00011683	0.00029468	2633.38	-0.02503322	0	3163.38	0.03806341	0.04167692	3693.38	0.00099998		4223.38	-0.01912817	0	
513.59	-0.01344801		1043.59	-0.00185975	0.0001804	1573.59	-0.01644858	0	2103.58	-0.00056706	0.00029468	2633.58	-0.02410952	0	3163.58	0.03756487	0.04166353	3693.58	0.00143216		4223.58	-0.01867859	0	
513.79	-0.01286899		1043.79	-0.00195324	0.00017937	1573.79	-0.01599963	0	2103.78	-0.0017303	0.00029468	2633.78	-0.02383658	0	3163.78	0.03717231	0.04165016	3693.78	0.00122117		4223.78	-0.01942655	0	
513.99	-0.01292639		1043.99	-0.00182208	0.00017836	1573.99	-0.01519066	0	2103.98	-0.00144334	0.00029468	2633.98	-0.02297153	0	3163.98	0.03800086	0.04163678	3693.98	0.00190972		4223.98	-0.01945572	0	
514.19	-0.013885		1044.19	-0.00262795	0.00017734	1574.19	-0.01447851	0	2104.18	-0.00156505	0.00029467	2634.18	-0.02250173	0	3164.18	0.03818477	0.04162342	3694.18	0.00135472		4224.18	-0.01923872	0	
514.39	-0.01446921		1044.39	-0.00223801	0.00017634	1574.39	-0.01476648	0	2104.38	-0.00204257	0.00029467	2634.38	-0.02159721	0	3164.38	0.03856561	0.04161005	3694.38	0.00100256		4224.38	-0.01966677	0	
514.59	-0.01353942		1044.59	-0.00234017	0.00017534	1574.59	-0.01499485	0	2104.58	-0.00208417	0.00029467	2634.58	-0.02091823	0	3164.58	0.0383854	0.04159669	3694.58	-0.00011855		4224.58	-0.01976692	0	
514.79	-0.0134807		1044.79	-0.0028598	0.00017434	1574.79	-0.01410567	0	2104.78	-0.00211034	0.00029467	2634.78	-0.01965933	0	3164.78	0.03860527	0.04158334	3694.78	-0.00136488		4224.78	-0.01859051	0	
514.99	-0.01286135		1044.99	-0.00314151	0.00017335	1574.99	-0.01388555	0	2104.98	-0.00190233	0.00029467	2634.98	-0.01892116	0	3164.98	0.03890548	0.04156998	3694.98	-0.00289034		4224.98	-0.01880274	0	
515.19	-0.01269343		1045.19	-0.0029877	0.00017237	1575.19	-0.01379115	0	2105.18	-0.00178609	0.00029466	2635.18	-0.01837497	0	3165.18	0.03851455	0.04155664	3695.18	-0.00325901		4225.18	-0.01843662	0	
515.39	-0.01380784		1045.39	-0.00340787	0.00017139	1575.39	-0.01330633	0	2105.38	-0.00143568	0.00029466	2635.38	-0.01880063	0	3165.38	0.03814306	0.04154329	3695.38	-0.00308768		4225.38	-0.01815792	0	
515.59	-0.01366106		1045.59	-0.00296022	0.00017042	1575.59	-0.01269806	0	2105.58	-0.00187526	0.00029466	2635.58	-0.01792453	0	3165.58	0.03779091	0.04152996	3695.58	-0.00314009		4225.58	-0.01738368	0	
515.79	-0.01357542		1045.79	-0.0037424	0.00016945	1575.79	-0.01262184	0	2105.78	-0.00239213	0.00029466	2635.78	-0.01759732	0	3165.78	0.03818681	0.04151662	3695.78	-0.0036104		4225.78	-0.01760809	0	
515.99	-0.01349176		1045.99	-0.00340742	0.00016849	1575.99	-0.01268662	0	2105.98	-0.00246496	0.00029466	2635.98	-0.01852578	0	3165.98	0.03805534	0.04150329	3695.98	-0.0043226		4225.98	-0.01750437	0	
516.19	-0.01369306		1046.19	-0.00312484	0.00016753	1576.19	-0.01179755	0	2106.18	-0.00279493	0.00029465	2636.18	-0.01945376	0	3166.18	0.03829545	0.04148997	3696.18	-0.0034138		4226.18	-0.01765302	0	
516.39	-0.0141074		1046.39	-0.00365545	0.00016658	1576.39	-0.01159043	0	2106.38	-0.00243508	0.00029465	2636.38	-0.02002351	0	3166.38	0.03807814	0.04147664	3696.38	-0.00360858		4226.38	-0.01737712	0	
516.59	-0.01450772		1046.59	-0.00356486	0.00016564	1576.59	-0.01208255	0	2106.58	-0.00323333	0.00029465	2636.58	-0.01991654	0	3166.58	0.03714756	0.04146333	3696.58	-0.00341031		4226.58	-0.01786725	0	
516.79	-0.01491218		1046.79	-0.00289208	0.0001647	1576.79	-0.01240851	0	2106.78	-0.00209323	0.00029465	2636.78	-0.02137178	0	3166.78	0.03660029	0.04145001	3696.78	-0.00343541		4226.78	-0.0182933	0	
516.99	-0.01529848		1046.99	-0.00336331	0.00016376	1576.99	-0.01201153	0	2106.98	-0.002305	0.00029465	2636.98	-0.02229346	0	3166.98	0.03591237	0.04143671	3696.98	-0.00361865		4226.98	-0.01906053	0	
517.19	-0.01522266		1047.19	-0.00376013	0.00016283	1577.19	-0.01282944	0	2107.18	-0.00257045	0.00029465	2637.18	-0.02273352	0	3167.18	0.03633986	0.0414234	3697.18	-0.0035721		4227.18	-0.01954986	0	
517.39	-0.01536551		1047.39	-0.00404292	0.00016191	1577.39	-0.01233229	0	2107.38	-0.00167175	0.00029464	2637.38	-0.02279773	0	3167.38	0.03668529	0.0414101	3697.38	-0.00362231		4227.38	-0.01978479	0	
517.59	-0.01507395		1047.59	-0.00423506	0.00016099	1577.59	-0.01205839	0	2107.58	-0.00211761	0.00029464	2637.58	-0.02418813	0	3167.58	0.03645612	0.04139681	3697.58	-0.0026953		4227.58	-0.02017803	0	
517.79	-0.01506224		1047.79	-0.00474563	0.00016008	1577.79	-0.01155451	0	2107.78	-0.00167932	0.00029464	2637.78	-0.02503091	0	3167.78	0.03677818	0.04138351	3697.78	-0.00228191		4227.78	-0.02124021	0	
517.99	-0.01593148		1047.99	-0.00510733	0.00015917	1577.99	-0.01176705	0	2107.98	-0.00111572	0.00029464	2637.98	-0.02564726	0	3167.98	0.03723835	0.04137023	3697.98	-0.00240803		4227.98	-0.02155173	0	
518.19	-0.01674713		1048.19	-0.00498494	0.00015827	1578.19	-0.01168174	0	2108.18	-0.00178911	0.00029464	2638.18	-0.02624951	0	3168.18	0.03760124	0.04135694	3698.18	-0.00259755		4228.18	-0.02180901	0	
518.39	-0.01600652		1048.39	-0.00448725	0.00015737	1578.39	-0.01307324	0	2108.38	-0.00125515	0.00029463	2638.38	-0.02615142	0	3168.38	0.03743525	0.04134366	3698.38	-0.00279209		4228.38	-0.0228158	0	
518.59	-0.0153352		1048.59	-0.00447898	0.00015648	1578.59	-0.01350669	0	2108.58	-0.00091256	0.00029463	2638.58	-0.02688498	0	3168.58	0.0370007	0.04133039	3698.58	-0.00266884		4228.58	-0.02241644	0	
518.79	-0.01521641		1048.79	-0.00431574	0.00015559	1578.79	-0.01389467	0	2108.78	-0.00073127	0.00029463	2638.78	-0.02696961	0	3168.78	0.03796195	0.04131712	3698.78	-0.00242728		4228.78	-0.02235831	0	
518.99	-0.01552741		1048.99	-0.00332887	0.0001547	1578.99	-0.01407966	0	2108.98	-0.00089809	0.00029463	2638.98	-0.02626304	0	3168.98	0.03836464	0.04130385	3698.98	-0.00162617		4228.98	-0.02296399	0	
519.19	-0.01538924		1049.19	-0.00351868	0.00015383	1579.19	-0.0136763	0	2109.18	-0.00131361	0.00029463	2639.18	-0.02677752	0	3169.18	0.03853228	0.04129059	3699.18	-0.00079066		4229.18	-0.02279475	0	
519.39	-0.01520542		1049.39	-0.00381336	0.00015295	1579.39	-0.01351678	0	2109.38	-0.00075592	0.00029462	2639.38	-0.02628248	0	3169.38	0.03864867	0.04127734	3699.38	-0.00043602		4229.38	-0.02349426	0	
519.59	-0.01508586		1049.59	-0.00342348	0.00015209	1579.59	-0.01369354	0	2109.58	-0.00069058	0.00029462	2639.58	-0.02416905	0	3169.58	0.03804354	0.04126408	3699.58	-0.00057899		4229.58	-0.02407684	0	
519.79	-0.01493978		1049.79	-0.00316909	0.00015122	1579.79	-0.01382874	0	2109.78	-0.00073416	0.00029462	2639.78	-0.02373618	0	3169.78	0.03745055	0.04125083	3699.78	-0.00042756		4229.78	-0.02402242	0	
519.99	-0.01495666		1049.99	-0.00317463	0.00015036	1579.99	-0.01376206	0	2109.98	0.0001445	0.00029462	2639.98	-0.02380667	0	3169.98	0.03715893	0.04123759	3699.98	0.00007948		4229.98	-0.02405173	0	
520.19	-0.0149887		1050.19	-0.00305094	0.00014951	1580.19	-0.01310614	0	2110.18	0.00062338	0.00029462	2640.18	-0.02291872	0	3170.18	0.03696633	0.04122435	3700.18	0.00127302		4230.18	-0.02396887	0	
520.39	-0.01493736		1050.39	-0.00483699	0.00014866	1580.39	-0.01423667	0	2110.38	0.00098588	0.00029462	2640.38	-0.02257743	0	3170.38	0.03599322	0.04121111	3700.38	0.00070461		4230.38	-0.02404031	0	
520.59	-0.01401483		1050.59	-0.00488345	0.00014782	1580.59	-0.01450004	0	2110.58	0.00109509	0.00029461	2640.58	-0.02258007	0	3170.58	0.03571544	0.04119788	3700.58	0.00034182		4230.58	-0.02375101	0	
520.79	-0.01352941		1050.79	-0.00620134	0.00014698	1580.79	-0.01534142	0	2110.78	0.00182822	0.00029461	2640.78	-0.02217112	0	3170.78	0.0362081	0.04118465	3700.78	0.00016489		4230.78	-0.02373977	0	
520.99	-0.01296382		1050.99	-0.00700102	0.00014615	1580.99	-0.01469739	0	2110.98	0.00151011	0.00029461	2640.98	-0.02299805	0	3170.98	0.03592503	0.04117143	3700.98	0.00002317		4230.98	-0.02376289	0	
521.19	-0.01320039		1051.19	-0.00815971	0.00014532	1581.19	-0.01501525	0	2111.18	0.00152442	0.00029461	2641.18	-0.02301347	0	3171.18	0.03652153	0.04115821	3701.18	0.00006902		4231.18	-0.02432444	0	
521.39	-0.01311903		1051.39	-0.00848325	0.00014449	1581.39	-0.01428077	0	2111.38	0.00114109	0.00029461	2641.38	-0.02299702	0	3171.38	0.03684282	0.04114499	3701.38	0.00035009		4231.38	-0.02401004	0	
521.59	-0.0123596		1051.59	-0.00838469	0.00014367	1581.59	-0.01467495	0	2111.58	0.00050731	0.0002946	2641.58	-0.0235333	0	3171.58	0.0368654	0.04113178	3701.58	-0.00007404		4231.58	-0.02432423	0	
521.79	-0.01217028		1051.79	-0.00842243	0.00014286	1581.79	-0.01501394	0	2111.78	0.00013402	0.0002946	2641.78	-0.0236843	0	3171.78	0.03749651	0.04111858	3701.78	-0.00106619		4231.78	-0.02384145	0	
521.99	-0.0122558		1051.99	-0.00864587	0.00014205	1581.99	-0.01503847	0	2111.98	-0.00065338	0.0002946	2641.98	-0.02423903	0	3171.98	0.03686583	0.04110538	3701.98	-0.00205212		4231.98	-0.0236212	0	
522.19	-0.01109229		1052.19	-0.00817185	0.00014124	1582.19	-0.01484777	0	2112.18	-0.00149487	0.0002946	2642.18	-0.02528767	0	3172.18	0.03826375	0.04109218	3702.18	-0.00217464		4232.18	-0.02319863	0	
522.39	-0.01027577		1052.39	-0.00748487	0.00014044	1582.39	-0.01558795	0	2112.38	-0.0011465	0.0002946	2642.38	-0.02517715	0	3172.38	0.03780592	0.04107898	3702.38	-0.00275232		4232.38	-0.02363376	0	
522.59	-0.00989413		1052.59	-0.00705003	0.00013964	1582.59	-0.01573951	0	2112.58	-0.0012263	0.00029459	2642.58	-0.02561524	0	3172.58	0.03889814	0.04106579	3702.58	-0.00273497		4232.58	-0.02315197	0	
522.79	-0.0105344		1052.79	-0.00693513	0.00013885	1582.79	-0.01422456	0	2112.78	-0.0016632	0.00029459	2642.78	-0.02466197	0	3172.78	0.0393305	0.04105261	3702.78	-0.00288667		4232.78	-0.02323517	0	
522.99	-0.01108716		1052.99	-0.00643137	0.00013806	1582.99	-0.01309355	0	2112.98	-0.00219848	0.00029459	2642.98	-0.02473319	0	3172.98	0.03984607	0.04103943	3702.98	-0.00298626		4232.98	-0.02304591	0	
523.19	-0.01084496		1053.19	-0.00625876	0.00013728	1583.19	-0.01308914	0	2113.18	-0.00261819	0.00029459	2643.18	-0.02586504	0	3173.18	0.03945881	0.04102625	3703.18	-0.00306266		4233.18	-0.02355069	0	
523.39	-0.01148654		1053.39	-0.00635416	0.0001365	1583.39	-0.01272231	0	2113.38	-0.0012325	0.00029459	2643.38	-0.02472744	0	3173.38	0.0385192	0.04101308	3703.38	-0.00352322		4233.38	-0.02355773	0	
523.59	-0.01218857		1053.59	-0.00555506	0.00013573	1583.59	-0.01283568	0	2113.58	-0.00198879	0.00029459	2643.58	-0.0240134	0	3173.58	0.03801054	0.04099991	3703.58	-0.0026428		4233.58	-0.02327162	0	
523.79	-0.01193768		1053.79	-0.00483621	0.00013496	1583.79	-0.01288222	0	2113.78	-0.00212575	0.00029458	2643.78	-0.02471885	0	3173.78	0.03783539	0.04098675	3703.78	-0.00185919		4233.78	-0.02330858	0	
523.99	-0.01213243		1053.99	-0.00482988	0.00013419	1583.99	-0.01244126	0	2113.98	-0.00079132	0.00029458	2643.98	-0.02468635	0	3173.98	0.03796658	0.04097359	3703.98	-0.00155144		4233.98	-0.02384063	0	
524.19	-0.01159102		1054.19	-0.00496051	0.00013343	1584.19	-0.01201194	0	2114.18	-0.0004198	0.00029458	2644.18	-0.02418294	0	3174.18	0.03757425	0.04096043	3704.18	-0.00158808		4234.18	-0.02352041	0	
524.39	-0.01252735		1054.39	-0.00557248	0.00013267	1584.39	-0.01229342	0	2114.38	-0.00031721	0.00029458	2644.38	-0.02373725	0	3174.38	0.0370542	0.04094728	3704.38	-0.00175988		4234.38	-0.02305675	0	
524.59	-0.01325077		1054.59	-0.00546095	0.00013192	1584.59	-0.01209073	0	2114.58	0.00050722	0.00029458	2644.58	-0.02285062	0	3174.58	0.03768037	0.04093413	3704.58	-0.00194787		4234.58	-0.02259515	0	
524.79	-0.01460121		1054.79	-0.00622682	0.00013117	1584.79	-0.01179982	0	2114.78	0.00106872	0.00029457	2644.78	-0.02314565	0	3174.78	0.03801313	0.04092099	3704.78	-0.00107022		4234.78	-0.02244749	0	
524.99	-0.01491445		1054.99	-0.00547448	0.00013042	1584.99	-0.01143136	0	2114.98	0.00085868	0.00029457	2644.98	-0.02423561	0	3174.98	0.03786869	0.04090785	3704.98	-0.00119946		4234.98	-0.02284503	0	
525.19	-0.01549539		1055.19	-0.00544735	0.00012968	1585.19	-0.01178455	0	2115.18	0.00048026	0.00029457	2645.18	-0.0244653	0	3175.18	0.03748085	0.04089472	3705.18	-0.00088737		4235.18	-0.02235683	0	
525.39	-0.01496411		1055.39	-0.00475117	0.00012895	1585.39	-0.01205272	0	2115.38	-0.00015678	0.00029457	2645.38	-0.0248787	0	3175.38	0.03786729	0.04088159	3705.38	-0.00142684		4235.38	-0.02100291	0	
525.59	-0.01404036		1055.59	-0.00416488	0.00012822	1585.59	-0.01308332	0	2115.58	-0.00030263	0.00029457	2645.58	-0.02481946	0	3175.58	0.03762483	0.04086846	3705.58	-0.00222607		4235.58	-0.0214315	0	
525.79	-0.01419628		1055.79	-0.0044685	0.00012749	1585.79	-0.01292762	0	2115.78	-0.0005794	0.00029456	2645.78	-0.02475027	0	3175.78	0.03784327	0.04085534	3705.78	-0.00289066		4235.78	-0.02042263	0	
525.99	-0.01403368		1055.99	-0.00434102	0.00012677	1585.99	-0.01260172	0	2115.98	-0.00049009	0.00029456	2645.98	-0.02469214	0	3175.98	0.03754667	0.04084222	3705.98	-0.00319963		4235.98	-0.02021887	0	
526.19	-0.01377112		1056.19	-0.00394676	0.00012605	1586.19	-0.01274198	0	2116.18	-0.00019543	0.00029456	2646.18	-0.02488075	0	3176.18	0.03868562	0.04082911	3706.18	-0.00286665		4236.18	-0.02016494	0	
526.39	-0.01521935		1056.39	-0.00380385	0.00012533	1586.39	-0.01232491	0	2116.38	-0.00031972	0.00029456	2646.38	-0.02436376	0	3176.38	0.03755333	0.040816	3706.38	-0.00340286		4236.38	-0.02044186	0	
526.59	-0.01592644		1056.59	-0.00333635	0.00012462	1586.59	-0.0127557	0	2116.58	-0.00048064	0.00029456	2646.58	-0.0246536	0	3176.58	0.03771841	0.04080289	3706.58	-0.00400437		4236.58	-0.02075801	0	
526.79	-0.01588901		1056.79	-0.00358302	0.00012391	1586.79	-0.01274729	0	2116.78	-0.00155882	0.00029456	2646.78	-0.02450122	0	3176.78	0.03707902	0.04078979	3706.78	-0.00396124		4236.78	-0.02073597	0	
526.99	-0.01494074		1056.99	-0.00372111	0.00012321	1586.99	-0.01340778	0	2116.98	-0.00219231	0.00029455	2646.98	-0.02506967	0	3176.98	0.03707474	0.04077669	3706.98	-0.00422752		4236.98	-0.02100394	0	
527.19	-0.01450815		1057.19	-0.00326945	0.00012251	1587.19	-0.01377672	0	2117.18	-0.00301032	0.00029455	2647.18	-0.02464556	0	3177.18	0.03646342	0.0407636	3707.18	-0.00375925		4237.18	-0.02117302	0	
527.39	-0.01443172		1057.39	-0.00344942	0.00012182	1587.39	-0.01385037	0	2117.38	-0.00275741	0.00029455	2647.38	-0.02559055	0	3177.38	0.03645038	0.04075051	3707.38	-0.00298695		4237.38	-0.02101748	0	
527.59	-0.01396068		1057.59	-0.00392739	0.00012112	1587.59	-0.01473187	0	2117.58	-0.00431697	0.00029455	2647.58	-0.0260891	0	3177.58	0.03598531	0.04073743	3707.58	-0.00162486		4237.58	-0.02165272	0	
527.79	-0.01352205		1057.79	-0.0040025	0.00012044	1587.79	-0.01511719	0	2117.78	-0.00416521	0.00029455	2647.78	-0.02619049	0	3177.78	0.03607067	0.04072435	3707.78	-0.00140238		4237.78	-0.02226386	0	
527.99	-0.01369637		1057.99	-0.00352285	0.00011975	1587.99	-0.01510449	0	2117.98	-0.00347483	0.00029454	2647.98	-0.02585211	0	3177.98	0.03577381	0.04071127	3707.98	-0.00015069		4237.98	-0.02259781	0	
528.19	-0.01339187		1058.19	-0.00435456	0.00011907	1588.19	-0.01509509	0	2118.18	-0.00356825	0.00029454	2648.18	-0.02561294	0	3178.18	0.03554671	0.0406982	3708.18	-0.00003595		4238.18	-0.02287054	0	
528.39	-0.01395592		1058.39	-0.00433393	0.0001184	1588.39	-0.01561062	0	2118.38	-0.00349439	0.00029454	2648.38	-0.02451886	0	3178.38	0.0361277	0.04068514	3708.38	0.00022146		4238.38	-0.02293583	0	
528.59	-0.01327874		1058.59	-0.00418981	0.00011773	1588.59	-0.01654836	0	2118.58	-0.00298951	0.00029454	2648.58	-0.02468242	0	3178.58	0.03635962	0.04067207	3708.58	0.00019044		4238.58	-0.02281885	0	
528.79	-0.01304438		1058.79	-0.00476023	0.00011706	1588.79	-0.01632128	0	2118.78	-0.00252723	0.00029454	2648.78	-0.02497542	0	3178.78	0.03686719	0.04065901	3708.78	0.00046409		4238.78	-0.02258363	0	
528.99	-0.01150588		1058.99	-0.00498981	0.00011639	1588.99	-0.01680499	0	2118.98	-0.00238435	0.00029453	2648.98	-0.02478661	0	3178.98	0.03696223	0.04064596	3708.98	-0.00017914		4238.98	-0.02222134	0	
529.19	-0.01098695		1059.19	-0.00498947	0.00011573	1589.19	-0.01702094	0	2119.18	-0.00165936	0.00029453	2649.18	-0.02487409	0	3179.18	0.03631733	0.04063291	3709.18	-0.00005025		4239.18	-0.02215809	0	
529.39	-0.01029489		1059.39	-0.00510421	0.00011508	1589.39	-0.01665254	0	2119.38	-0.00052226	0.00029453	2649.38	-0.02508262	0	3179.38	0.036674	0.04061986	3709.38	-0.00093649		4239.38	-0.02274608	0	
529.59	-0.01028811		1059.59	-0.00655691	0.00011442	1589.59	-0.01548257	0	2119.58	0.00016787	0.00029453	2649.58	-0.02460768	0	3179.58	0.03595	0.04060682	3709.58	-0.00187333		4239.58	-0.02323446	0	
529.79	-0.0111558		1059.79	-0.00662078	0.00011378	1589.79	-0.01475292	0	2119.78	0.00014931	0.00029453	2649.78	-0.0242617	0	3179.78	0.03615715	0.04059378	3709.78	-0.00259173		4239.78	-0.02334236	0	
529.99	-0.01211813		1059.99	-0.00631706	0.00011313	1589.99	-0.01411272	0	2119.98	0.00046546	0.00029453	2649.98	-0.02497824	0	3179.98	0.03566014	0.04058075	3709.98	-0.0034978		4239.98	-0.02398874	0	
530.19	-0.01218341		1060.19	-0.00611759	0.00011249	1590.19	-0.0136706	0	2120.18	0.00049959	0.00029452	2650.18	-0.02531127	0	3180.18	0.03491496	0.04056772	3710.18	-0.00286562		4240.18	-0.02553044	0	
530.39	-0.01314036		1060.39	-0.00540544	0.00011185	1590.39	-0.01352318	0	2120.38	-0.00005868	0.00029452	2650.38	-0.02539937	0	3180.38	0.03474096	0.04055469	3710.38	-0.00307406		4240.38	-0.02545387	0	
530.59	-0.01337673		1060.59	-0.00543835	0.00011121	1590.59	-0.01388282	0	2120.58	-0.0004667	0.00029452	2650.58	-0.02585005	0	3180.58	0.03490929	0.04054167	3710.58	-0.00310607		4240.58	-0.02562094	0	
530.79	-0.01250324		1060.79	-0.00563506	0.00011058	1590.79	-0.01406122	0	2120.78	-0.00103751	0.00029452	2650.78	-0.02430274	0	3180.78	0.03425822	0.04052866	3710.78	-0.00307324		4240.78	-0.02576706	0	
530.99	-0.01260208		1060.99	-0.00588827	0.00010996	1590.99	-0.01358545	0	2120.98	-0.00121652	0.00029452	2650.98	-0.02464081	0	3180.98	0.03419565	0.04051564	3710.98	-0.00332807		4240.98	-0.02605901	0	
531.19	-0.01383135		1061.19	-0.00553418	0.00010933	1591.19	-0.0131642	0	2121.18	-0.00151241	0.00029451	2651.18	-0.02396495	0	3181.18	0.03462097	0.04050264	3711.18	-0.00261113		4241.18	-0.02566227	0	
531.39	-0.01381211		1061.39	-0.0054753	0.00010871	1591.39	-0.01333152	0	2121.38	-0.00206036	0.00029451	2651.38	-0.02492237	0	3181.38	0.03433951	0.04048963	3711.38	-0.00257318		4241.38	-0.02557493	0	
531.59	-0.01432273		1061.59	-0.00545238	0.00010809	1591.59	-0.01427626	0	2121.58	-0.00251614	0.00029451	2651.58	-0.02385902	0	3181.58	0.03384413	0.04047663	3711.58	-0.00218086		4241.58	-0.02535621	0	
531.79	-0.01498249		1061.79	-0.00460411	0.00010748	1591.79	-0.01474609	0	2121.78	-0.00272033	0.00029451	2651.78	-0.02291758	0	3181.78	0.03427304	0.04046363	3711.78	-0.00253887		4241.78	-0.02541449	0	
531.99	-0.01507553		1061.99	-0.00486012	0.00010687	1591.99	-0.0150119	0	2121.98	-0.00218163	0.00029451	2651.98	-0.02255048	0	3181.98	0.03354091	0.04045064	3711.98	-0.00189113		4241.98	-0.02542528	0	
532.19	-0.0144995		1062.19	-0.00517466	0.00010626	1592.19	-0.01439964	0	2122.18	-0.00178409	0.0002945	2652.18	-0.02169616	0	3182.18	0.03445802	0.04043765	3712.18	-0.00245734		4242.18	-0.02459156	0	
532.39	-0.01392733		1062.39	-0.00566934	0.00010566	1592.39	-0.01521567	0	2122.38	-0.001293	0.0002945	2652.38	-0.02114184	0	3182.38	0.0353944	0.04042467	3712.38	-0.00217987		4242.38	-0.02393059	0	
532.59	-0.01389357		1062.59	-0.00624351	0.00010506	1592.59	-0.01565649	0	2122.58	-0.00091215	0.0002945	2652.58	-0.02172675	0	3182.58	0.03605761	0.04041169	3712.58	-0.00242062		4242.58	-0.02295459	0	
532.79	-0.01377489		1062.79	-0.00698793	0.00010447	1592.79	-0.01437285	0	2122.78	-0.000306	0.0002945	2652.78	-0.02186069	0	3182.78	0.03656369	0.04039872	3712.78	-0.00330311		4242.78	-0.02267629	0	
532.99	-0.01349355		1062.99	-0.0071909	0.00010387	1592.99	-0.01440647	0	2122.98	-0.00006008	0.0002945	2652.98	-0.02333988	0	3182.98	0.03678401	0.04038575	3712.98	-0.00304866		4242.98	-0.02238184	0	
533.19	-0.01268817		1063.19	-0.00661609	0.00010328	1593.19	-0.01416674	0	2123.18	0.00124133	0.0002945	2653.18	-0.02467193	0	3183.18	0.03638391	0.04037278	3713.18	-0.00264349		4243.18	-0.02287612	0	
533.39	-0.01256824		1063.39	-0.00698865	0.0001027	1593.39	-0.01376696	0	2123.38	0.00118533	0.00029449	2653.38	-0.02594347	0	3183.38	0.03692222	0.04035982	3713.38	-0.00338293		4243.38	-0.02298081	0	
533.59	-0.01245165		1063.59	-0.00715603	0.00010212	1593.59	-0.01354723	0	2123.58	0.00167558	0.00029449	2653.58	-0.02660343	0	3183.58	0.03687381	0.04034686	3713.58	-0.00386084		4243.58	-0.022567	0	
533.79	-0.01281806		1063.79	-0.00614661	0.00010154	1593.79	-0.01488173	0	2123.78	0.00140647	0.00029449	2653.78	-0.02727876	0	3183.78	0.03737983	0.0403339	3713.78	-0.00347557		4243.78	-0.02292789	0	
533.99	-0.0129675		1063.99	-0.00621063	0.00010096	1593.99	-0.01471555	0	2123.98	0.0016528	0.00029449	2653.98	-0.02893991	0	3183.98	0.03698386	0.04032095	3713.98	-0.00281487		4243.98	-0.02274029	0	
534.19	-0.01310827		1064.19	-0.00561631	0.00010039	1594.19	-0.01520199	0	2124.18	0.00145419	0.00029449	2654.18	-0.02986126	0	3184.18	0.03709239	0.04030801	3714.18	-0.00159609		4244.18	-0.02256464	0	
534.39	-0.01428432		1064.39	-0.00576759	0.00009982	1594.39	-0.01566749	0	2124.38	0.00022114	0.00029448	2654.38	-0.03028044	0	3184.38	0.03746438	0.04029506	3714.38	-0.00088566		4244.38	-0.02084206	0	
534.59	-0.01418932		1064.59	-0.00568343	0.00009925	1594.59	-0.01574374	0	2124.58	-0.00027468	0.00029448	2654.58	-0.02990974	0	3184.58	0.037205	0.04028213	3714.58	-0.0004073		4244.58	-0.02164418	0	
534.79	-0.01413807		1064.79	-0.00499627	0.00009869	1594.79	-0.01695154	0	2124.78	-0.00071438	0.00029448	2654.78	-0.02880958	0	3184.78	0.03627321	0.04026919	3714.78	-0.0006627		4244.78	-0.02252525	0	
534.99	-0.01447914		1064.99	-0.00518467	0.00009813	1594.99	-0.01749925	0	2124.98	-0.00142965	0.00029448	2654.98	-0.02964909	0	3184.98	0.03668983	0.04025626	3714.98	-0.00091582		4244.98	-0.0220541	0	
535.19	-0.01549976		1065.19	-0.00474124	0.00009757	1595.19	-0.01858767	0	2125.18	-0.0020386	0.00029448	2655.18	-0.02886427	0	3185.18	0.03668796	0.04024334	3715.18	-0.00107156		4245.18	-0.02197556	0	
535.39	-0.01530774		1065.39	-0.00514085	0.00009702	1595.39	-0.01889965	0	2125.38	-0.00271446	0.00029447	2655.38	-0.02894176	0	3185.38	0.03647351	0.04023042	3715.38	-0.00137506		4245.38	-0.0216068	0	
535.59	-0.01526273		1065.59	-0.00601161	0.00009647	1595.59	-0.0194596	0	2125.58	-0.00313885	0.00029447	2655.58	-0.02776235	0	3185.58	0.03637457	0.0402175	3715.58	-0.00146227		4245.58	-0.02082563	0	
535.79	-0.015213		1065.79	-0.00682184	0.00009592	1595.79	-0.01927114	0	2125.78	-0.00319803	0.00029447	2655.78	-0.02672589	0	3185.78	0.03618117	0.04020459	3715.78	-0.00223082		4245.78	-0.02131888	0	
535.99	-0.01488864		1065.99	-0.00822685	0.00009537	1595.99	-0.01799102	0	2125.98	-0.00264637	0.00029447	2655.98	-0.02584105	0	3185.98	0.03529324	0.04019168	3715.98	-0.00235959		4245.98	-0.02138489	0	
536.19	-0.01492708		1066.19	-0.0087532	0.00009483	1596.19	-0.01729849	0	2126.18	-0.00183415	0.00029447	2656.18	-0.02643055	0	3186.18	0.03632331	0.04017877	3716.18	-0.00303708		4246.18	-0.02097086	0	
536.39	-0.01531891		1066.39	-0.01074485	0.0000943	1596.39	-0.0178701	0	2126.38	-0.00164996	0.00029447	2656.38	-0.0267474	0	3186.38	0.03635493	0.04016587	3716.38	-0.00303724		4246.38	-0.02130206	0	
536.59	-0.01604681		1066.59	-0.01026119	0.00009376	1596.59	-0.01667037	0	2126.58	-0.00150292	0.00029446	2656.58	-0.02685245	0	3186.58	0.03686407	0.04015298	3716.58	-0.004138		4246.58	-0.02089105	0	
536.79	-0.01615133		1066.79	-0.00996036	0.00009323	1596.79	-0.01584196	0	2126.78	-0.00113694	0.00029446	2656.78	-0.02692417	0	3186.78	0.03567381	0.04014009	3716.78	-0.00406301		4246.78	-0.02120972	0	
536.99	-0.01507365		1066.99	-0.01001381	0.0000927	1596.99	-0.01649496	0	2126.98	0.00052632	0.00029446	2656.98	-0.027697	0	3186.98	0.03575667	0.0401272	3716.98	-0.00320665		4246.98	-0.02168011	0	
537.19	-0.01399534		1067.19	-0.00931982	0.00009217	1597.19	-0.01608446	0	2127.18	0.00168502	0.00029446	2657.18	-0.02770011	0	3187.18	0.0357908	0.04011431	3717.18	-0.00321189		4247.18	-0.02235199	0	
537.39	-0.01475491		1067.39	-0.00897199	0.00009165	1597.39	-0.01634583	0	2127.38	0.00117157	0.00029446	2657.38	-0.02694733	0	3187.38	0.03552767	0.04010143	3717.38	-0.00378175		4247.38	-0.02315093	0	
537.59	-0.01400179		1067.59	-0.0084866	0.00009113	1597.59	-0.01659709	0	2127.58	0.00187119	0.00029445	2657.58	-0.02585855	0	3187.58	0.03546748	0.04008856	3717.58	-0.00352741		4247.58	-0.02368276	0	
537.79	-0.01396152		1067.79	-0.00796151	0.00009061	1597.79	-0.01721786	0	2127.78	0.00139591	0.00029445	2657.78	-0.02570177	0	3187.78	0.03619782	0.04007569	3717.78	-0.00270379		4247.78	-0.0232868	0	
537.99	-0.01374769		1067.99	-0.0078585	0.0000901	1597.99	-0.01639634	0	2127.98	0.00096	0.00029445	2657.98	-0.02557726	0	3187.98	0.03671784	0.04006282	3717.98	-0.00290064		4247.98	-0.02318691	0	
538.19	-0.01361537		1068.19	-0.00708397	0.00008959	1598.19	-0.01712908	0	2128.18	-0.00033661	0.00029445	2658.18	-0.02598282	0	3188.18	0.03681931	0.04004996	3718.18	-0.00307221		4248.18	-0.02365671	0	
538.39	-0.01331247		1068.39	-0.00776148	0.00008908	1598.39	-0.01759188	0	2128.38	-0.00028196	0.00029445	2658.38	-0.02557134	0	3188.38	0.03626794	0.0400371	3718.38	-0.00292961		4248.38	-0.0241157	0	
538.59	-0.01337651		1068.59	-0.00645878	0.00008857	1598.59	-0.01765219	0	2128.58	-0.00002791	0.00029444	2658.58	-0.02518862	0	3188.58	0.03584381	0.04002424	3718.58	-0.00319667		4248.58	-0.0251019	0	
538.79	-0.01338715		1068.79	-0.00686244	0.00008807	1598.79	-0.01834616	0	2128.78	-0.00072444	0.00029444	2658.78	-0.02548232	0	3188.78	0.03520448	0.04001139	3718.78	-0.00411816		4248.78	-0.02548654	0	
538.99	-0.01328245		1068.99	-0.00712317	0.00008757	1598.99	-0.0181367	0	2128.98	-0.00153885	0.00029444	2658.98	-0.02505514	0	3188.98	0.03549646	0.03999854	3718.98	-0.00427037		4248.98	-0.02514957	0	
539.19	-0.0139272		1069.19	-0.00704564	0.00008707	1599.19	-0.01816997	0	2129.18	-0.00248265	0.00029444	2659.18	-0.02506842	0	3189.18	0.03611655	0.0399857	3719.18	-0.00433541		4249.18	-0.02510711	0	
539.39	-0.01317795		1069.39	-0.00761032	0.00008658	1599.39	-0.01639243	0	2129.38	-0.00350014	0.00029444	2659.38	-0.02517442	0	3189.38	0.03600675	0.03997286	3719.38	-0.00401409		4249.38	-0.02466916	0	
539.59	-0.01264945		1069.59	-0.00767402	0.00008609	1599.59	-0.01642357	0	2129.58	-0.00390949	0.00029444	2659.58	-0.02510611	0	3189.58	0.03580837	0.03996003	3719.58	-0.00339166		4249.58	-0.02517251	0	
539.79	-0.01306947		1069.79	-0.00700643	0.0000856	1599.79	-0.0156991	0	2129.78	-0.00391696	0.00029443	2659.78	-0.02546012	0	3189.78	0.0357534	0.0399472	3719.78	-0.0030689		4249.78	-0.02569373	0	
539.99	-0.01329815		1069.99	-0.00666868	0.00008511	1599.99	-0.01503946	0	2129.98	-0.00313534	0.00029443	2659.98	-0.02559459	0	3189.98	0.03533325	0.03993437	3719.98	-0.00362041		4249.98	-0.02615024	0	
540.19	-0.01347669		1070.19	-0.00683418	0.00008463	1600.19	-0.01526219	0	2130.18	-0.00240666	0.00029443	2660.18	-0.02768854	0	3190.18	0.03607685	0.03992155	3720.18	-0.00373868		4250.18	-0.02599668	0	
540.39	-0.01380529		1070.39	-0.00652003	0.00008415	1600.39	-0.01520853	0	2130.38	-0.00284166	0.00029443	2660.38	-0.02751628	0	3190.38	0.03616558	0.03990873	3720.38	-0.00359483		4250.38	-0.02588264	0	
540.59	-0.0148377		1070.59	-0.00555174	0.00008367	1600.59	-0.0146492	0	2130.58	-0.00191949	0.00029443	2660.58	-0.02822225	0	3190.58	0.03599956	0.03989592	3720.58	-0.00362762		4250.58	-0.02528351	0	
540.79	-0.01502397		1070.79	-0.00578436	0.0000832	1600.79	-0.01459152	0	2130.78	-0.0016744	0.00029442	2660.78	-0.02795521	0	3190.78	0.03568692	0.03988311	3720.78	-0.00308423		4250.78	-0.02445408	0	
540.99	-0.01454085		1070.99	-0.00590991	0.00008273	1600.99	-0.01432903	0	2130.98	-0.00030994	0.00029442	2660.98	-0.02835747	0	3190.98	0.03678631	0.0398703	3720.98	-0.00230847		4250.98	-0.02399734	0	
541.19	-0.01587134		1071.19	-0.00565222	0.00008226	1601.19	-0.01363597	0	2131.18	-0.00044721	0.00029442	2661.18	-0.02730016	0	3191.18	0.03613078	0.0398575	3721.18	-0.00232383		4251.18	-0.02335659	0	
541.39	-0.01556482		1071.39	-0.00607461	0.00008179	1601.39	-0.01344873	0	2131.38	-0.00054874	0.00029442	2661.38	-0.02678963	0	3191.38	0.03540544	0.03984471	3721.38	-0.00207229		4251.38	-0.02373465	0	
541.59	-0.01530477		1071.59	-0.00679318	0.00008133	1601.59	-0.01411884	0	2131.58	-0.00014706	0.00029442	2661.58	-0.02719072	0	3191.58	0.03613596	0.03983191	3721.58	-0.0018167		4251.58	-0.02269856	0	
541.79	-0.01469977		1071.79	-0.0063876	0.00008087	1601.79	-0.01324454	0	2131.78	-0.00059094	0.00029441	2661.78	-0.02765054	0	3191.78	0.03611881	0.03981912	3721.78	-0.00186634		4251.78	-0.02112943	0	
541.99	-0.01515487		1071.99	-0.00707895	0.00008041	1601.99	-0.01315503	0	2131.98	-0.00030518	0.00029441	2661.98	-0.02785962	0	3191.98	0.03511234	0.03980634	3721.98	-0.00311527		4251.98	-0.02099683	0	
542.19	-0.01490857		1072.19	-0.0074483	0.00007995	1602.19	-0.01382188	0	2132.18	-0.00015788	0.00029441	2662.18	-0.0284108	0	3192.18	0.03301234	0.03979356	3722.18	-0.00330695		4252.18	-0.02080968	0	
542.39	-0.01543008		1072.39	-0.00829081	0.0000795	1602.39	-0.01365387	0	2132.38	0.00080247	0.00029441	2662.38	-0.02803192	0	3192.38	0.03126215	0.03978078	3722.38	-0.00320711		4252.38	-0.02026969	0	
542.59	-0.0157903		1072.59	-0.00826882	0.00007905	1602.59	-0.01319452	0	2132.58	0.00025421	0.00029441	2662.58	-0.02752769	0	3192.58	0.03022282	0.03976801	3722.58	-0.00315606		4252.58	-0.02044169	0	
542.79	-0.01519502		1072.79	-0.0097926	0.0000786	1602.79	-0.01316267	0	2132.78	0.00049305	0.00029441	2662.78	-0.02810055	0	3192.78	0.03015531	0.03975524	3722.78	-0.00342703		4252.78	-0.02025128	0	
542.99	-0.01529737		1072.99	-0.00962461	0.00007815	1602.99	-0.0129006	0	2132.98	-0.00014901	0.0002944	2662.98	-0.02811804	0	3192.98	0.03058965	0.03974247	3722.98	-0.00317889		4252.98	-0.02056805	0	
543.19	-0.01553088		1073.19	-0.00941733	0.00007771	1603.19	-0.01305014	0	2133.18	-0.00064681	0.0002944	2663.18	-0.02867157	0	3193.18	0.03092854	0.03972971	3723.18	-0.00294219		4253.18	-0.0206368	0	
543.39	-0.01474952		1073.39	-0.00934645	0.00007727	1603.39	-0.01289092	0	2133.38	-0.00076779	0.0002944	2663.38	-0.02848119	0	3193.38	0.03029275	0.03971696	3723.38	-0.00171338		4253.38	-0.02168836	0	
543.59	-0.01454542		1073.59	-0.00837169	0.00007683	1603.59	-0.01343351	0	2133.58	-0.00067829	0.0002944	2663.58	-0.02829128	0	3193.58	0.03135498	0.03970421	3723.58	-0.0010677		4253.58	-0.02318993	0	
543.79	-0.01479164		1073.79	-0.00785511	0.00007639	1603.79	-0.01378142	0	2133.78	-0.00032903	0.0002944	2663.78	-0.02795838	0	3193.78	0.03200631	0.03969146	3723.78	-0.00220757		4253.78	-0.023982	0	
543.99	-0.0151285		1073.99	-0.00675734	0.00007596	1603.99	-0.01444793	0	2133.98	0.00058127	0.00029439	2663.98	-0.0276683	0	3193.98	0.0333695	0.03967871	3723.98	-0.00300549		4253.98	-0.02536169	0	
544.19	-0.01528093		1074.19	-0.00647213	0.00007553	1604.19	-0.01456806	0	2134.18	0.00030733	0.00029439	2664.18	-0.02856528	0	3194.18	0.03440281	0.03966597	3724.18	-0.00302934		4254.18	-0.02582473	0	
544.39	-0.01564273		1074.39	-0.00486547	0.0000751	1604.39	-0.01462154	0	2134.38	-0.00027703	0.00029439	2664.38	-0.0282229	0	3194.38	0.03551528	0.03965324	3724.38	-0.00345805		4254.38	-0.02697624	0	
544.59	-0.01634453		1074.59	-0.00528738	0.00007467	1604.59	-0.0147774	0	2134.58	0.00019292	0.00029439	2664.58	-0.02854205	0	3194.58	0.0366019	0.03964051	3724.58	-0.00377151		4254.58	-0.02706201	0	
544.79	-0.01655938		1074.79	-0.00529212	0.00007425	1604.79	-0.01483928	0	2134.78	0.00040874	0.00029439	2664.78	-0.02840665	0	3194.78	0.03755512	0.03962778	3724.78	-0.00426698		4254.78	-0.02735568	0	
544.99	-0.01748857		1074.99	-0.0050948	0.00007383	1604.99	-0.01488067	0	2134.98	0.00080657	0.00029438	2664.98	-0.02816208	0	3194.98	0.03789088	0.03961506	3724.98	-0.00377078		4254.98	-0.02835068	0	
545.19	-0.01720541		1075.19	-0.00519755	0.00007341	1605.19	-0.01548023	0	2135.18	0.00114869	0.00029438	2665.18	-0.02730338	0	3195.18	0.03724674	0.03960234	3725.18	-0.00501575		4255.18	-0.02818219	0	
545.39	-0.01612676		1075.39	-0.00528404	0.00007299	1605.39	-0.0153719	0	2135.38	0.00206538	0.00029438	2665.38	-0.02746447	0	3195.38	0.03715825	0.03958962	3725.38	-0.00538953		4255.38	-0.02793492	0	
545.59	-0.01651616		1075.59	-0.00537626	0.00007258	1605.59	-0.01527461	0	2135.58	0.00243456	0.00029438	2665.58	-0.02737443	0	3195.58	0.03698258	0.03957691	3725.58	-0.00548861		4255.58	-0.02666152	0	
545.79	-0.01531404		1075.79	-0.00546429	0.00007217	1605.79	-0.01511688	0	2135.78	0.002291	0.00029438	2665.78	-0.02688045	0	3195.78	0.03563814	0.0395642	3725.78	-0.00602836		4255.78	-0.0261786	0	
545.99	-0.01604528		1075.99	-0.00591837	0.00007176	1605.99	-0.01604546	0	2135.98	0.00293016	0.00029438	2665.98	-0.02726675	0	3195.98	0.03458105	0.0395515	3725.98	-0.00646453		4255.98	-0.02551964	0	
546.19	-0.01606401		1076.19	-0.00654971	0.00007135	1606.19	-0.01618645	0	2136.18	0.00247442	0.00029437	2666.18	-0.02736137	0	3196.18	0.03397793	0.0395388	3726.18	-0.00543813		4256.18	-0.02533006	0	
546.39	-0.01629295		1076.39	-0.00706722	0.00007094	1606.39	-0.01598123	0	2136.38	0.00310294	0.00029437	2666.38	-0.02713133	0	3196.38	0.03390111	0.0395261	3726.38	-0.00461265		4256.38	-0.02536631	0	
546.59	-0.01572104		1076.59	-0.00764397	0.00007054	1606.59	-0.01567719	0	2136.58	0.00288156	0.00029437	2666.58	-0.0272904	0	3196.58	0.03399966	0.03951341	3726.58	-0.00429615		4256.58	-0.02475193	0	
546.79	-0.01554771		1076.79	-0.00857379	0.00007014	1606.79	-0.01514505	0	2136.78	0.00291775	0.00029437	2666.78	-0.02758392	0	3196.78	0.03441026	0.03950073	3726.78	-0.0036046		4256.78	-0.0237393	0	
546.99	-0.01615043		1076.99	-0.00884067	0.00006974	1606.99	-0.014978	0	2136.98	0.00171902	0.00029437	2666.98	-0.02748327	0	3196.98	0.03451863	0.03948804	3726.98	-0.00341502		4256.98	-0.02409942	0	
547.19	-0.01584951		1077.19	-0.01011666	0.00006935	1607.19	-0.01520439	0	2137.18	0.00082923	0.00029436	2667.18	-0.02679718	0	3197.18	0.03406474	0.03947537	3727.18	-0.00192888		4257.18	-0.0236714	0	
547.39	-0.0154044		1077.39	-0.01019901	0.00006895	1607.39	-0.01495119	0	2137.38	0.00006773	0.00029436	2667.38	-0.02618825	0	3197.38	0.03347613	0.03946269	3727.38	-0.00100181		4257.38	-0.02391155	0	
547.59	-0.01578494		1077.59	-0.00974216	0.00006856	1607.59	-0.01413022	0	2137.58	-0.00097749	0.00029436	2667.58	-0.02601542	0	3197.58	0.03419326	0.03945002	3727.58	-0.00100679		4257.58	-0.02421215	0	
547.79	-0.01645604		1077.79	-0.01006668	0.00006817	1607.79	-0.0141386	0	2137.78	-0.00142363	0.00029436	2667.78	-0.02511364	0	3197.78	0.03492992	0.03943735	3727.78	-0.0012758		4257.78	-0.02449858	0	
547.99	-0.01693453		1077.99	-0.00898832	0.00006779	1607.99	-0.01399534	0	2137.98	-0.0020041	0.00029436	2667.98	-0.02498098	0	3197.98	0.03561685	0.03942469	3727.98	-0.00027051		4257.98	-0.02420636	0	
548.19	-0.0163226		1078.19	-0.00898785	0.0000674	1608.19	-0.01352111	0	2138.18	-0.00308237	0.00029435	2668.18	-0.0261991	0	3198.18	0.03556062	0.03941203	3728.18	-0.00039103		4258.18	-0.0243421	0	
548.39	-0.01626846		1078.39	-0.00859435	0.00006702	1608.39	-0.01361128	0	2138.38	-0.00358566	0.00029435	2668.38	-0.02600549	0	3198.38	0.03636694	0.03939938	3728.38	-0.00116332		4258.38	-0.02510401	0	
548.59	-0.01605396		1078.59	-0.0091366	0.00006664	1608.59	-0.01410502	0	2138.58	-0.00363154	0.00029435	2668.58	-0.02674814	0	3198.58	0.03584629	0.03938673	3728.58	-0.00078173		4258.58	-0.0248693	0	
548.79	-0.0159825		1078.79	-0.00868299	0.00006626	1608.79	-0.01428753	0	2138.78	-0.00305063	0.00029435	2668.78	-0.026902	0	3198.78	0.0345297	0.03937408	3728.78	-0.00128789		4258.78	-0.02486334	0	
548.99	-0.01608337		1078.99	-0.00849203	0.00006589	1608.99	-0.01393775	0	2138.98	-0.00309645	0.00029435	2668.98	-0.02660983	0	3198.98	0.03398682	0.03936144	3728.98	-0.0016992		4258.98	-0.02427029	0	
549.19	-0.01515039		1079.19	-0.00814018	0.00006551	1609.19	-0.01414698	0	2139.18	-0.00248044	0.00029435	2669.18	-0.02640137	0	3199.18	0.03318874	0.0393488	3729.18	-0.00268636		4259.18	-0.02291973	0	
549.39	-0.01469448		1079.39	-0.00857931	0.00006514	1609.39	-0.01476322	0	2139.38	-0.00194051	0.00029434	2669.38	-0.02634357	0	3199.38	0.03206263	0.03933617	3729.38	-0.00291641		4259.38	-0.02183592	0	
549.59	-0.01538992		1079.59	-0.00802117	0.00006477	1609.59	-0.01605507	0	2139.58	-0.00202274	0.00029434	2669.58	-0.02682173	0	3199.58	0.03113137	0.03932354	3729.58	-0.00322534		4259.58	-0.02073274	0	
549.79	-0.01539173		1079.79	-0.00783289	0.0000644	1609.79	-0.01703891	0	2139.78	-0.00175627	0.00029434	2669.78	-0.02739791	0	3199.78	0.03072216	0.03931091	3729.78	-0.0042857		4259.78	-0.02046587	0	
549.99	-0.01615029		1079.99	-0.00745551	0.00006404	1609.99	-0.01733264	0	2139.98	-0.00105889	0.00029434	2669.98	-0.02864611	0	3199.98	0.03030812	0.03929829	3729.98	-0.00476615		4259.98	-0.02035052	0	
550.19	-0.01623884		1080.19	-0.0072803	0.00006367	1610.19	-0.01770218	0	2140.18	-0.00094135	0.00029434	2670.18	-0.02824175	0	3200.18	0.03056587	0.03928567	3730.18	-0.00454984		4260.18	-0.02062389	0	
550.39	-0.01568942		1080.39	-0.00742372	0.00006331	1610.39	-0.01806179	0	2140.38	-0.00071836	0.00029433	2670.38	-0.02755844	0	3200.38	0.0298796	0.03927306	3730.38	-0.00513899		4260.38	-0.02042	0	
550.59	-0.01613882		1080.59	-0.00712395	0.00006295	1610.59	-0.01833699	0	2140.58	-0.00143872	0.00029433	2670.58	-0.02763952	0	3200.58	0.02991616	0.03926045	3730.58	-0.00617243		4260.58	-0.02058856	0	
550.79	-0.01644978		1080.79	-0.00747254	0.0000626	1610.79	-0.01927733	0	2140.78	-0.00230779	0.00029433	2670.78	-0.02693814	0	3200.78	0.0298725	0.03924784	3730.78	-0.00671857		4260.78	-0.0216781	0	
550.99	-0.01631583		1080.99	-0.00780906	0.00006224	1610.99	-0.01907885	0	2140.98	-0.00208763	0.00029433	2670.98	-0.02663115	0	3200.98	0.02999388	0.03923524	3730.98	-0.0073807		4260.98	-0.02278782	0	
551.19	-0.01623497		1081.19	-0.00808595	0.00006189	1611.19	-0.01926451	0	2141.18	-0.00244239	0.00029433	2671.18	-0.02670658	0	3201.18	0.02997692	0.03922265	3731.18	-0.00662132		4261.18	-0.02388799	0	
551.39	-0.01650737		1081.39	-0.00722311	0.00006154	1611.39	-0.01883633	0	2141.38	-0.00227544	0.00029432	2671.38	-0.02622845	0	3201.38	0.03121872	0.03921005	3731.38	-0.00596266		4261.38	-0.0249535	0	
551.59	-0.01632407		1081.59	-0.00667531	0.00006119	1611.59	-0.01761072	0	2141.58	-0.00261519	0.00029432	2671.58	-0.02661007	0	3201.58	0.03268956	0.03919746	3731.58	-0.00604278		4261.58	-0.02634077	0	
551.79	-0.01628925		1081.79	-0.00648239	0.00006084	1611.79	-0.01768181	0	2141.78	-0.00237353	0.00029432	2671.78	-0.02631072	0	3201.78	0.03375538	0.03918488	3731.78	-0.00671775		4261.78	-0.02695007	0	
551.99	-0.01544077		1081.99	-0.00623899	0.0000605	1611.99	-0.01688071	0	2141.98	-0.00260556	0.00029432	2671.98	-0.0272358	0	3201.98	0.03410953	0.0391723	3731.98	-0.00591647		4261.98	-0.02678644	0	
552.19	-0.01480243		1082.19	-0.00670897	0.00006015	1612.19	-0.01585904	0	2142.18	-0.00251795	0.00029432	2672.18	-0.02768612	0	3202.18	0.03479681	0.03915972	3732.18	-0.00612388		4262.18	-0.02767225	0	
552.39	-0.01503178		1082.39	-0.00704216	0.00005981	1612.39	-0.01613235	0	2142.38	-0.00227895	0.00029432	2672.38	-0.02757115	0	3202.38	0.03458045	0.03914715	3732.38	-0.00570646		4262.38	-0.02846175	0	
552.59	-0.01413856		1082.59	-0.00724905	0.00005947	1612.59	-0.0157343	0	2142.58	-0.00191269	0.00029431	2672.58	-0.02863725	0	3202.58	0.03382206	0.03913458	3732.58	-0.00466014		4262.58	-0.02838526	0	
552.79	-0.01379314		1082.79	-0.00676426	0.00005913	1612.79	-0.01508528	0	2142.78	-0.00174616	0.00029431	2672.78	-0.02883453	0	3202.78	0.03368058	0.03912201	3732.78	-0.0039405		4262.78	-0.02821578	0	
552.99	-0.01398025		1082.99	-0.00770321	0.0000588	1612.99	-0.01555646	0	2142.98	-0.00257281	0.00029431	2672.98	-0.02918326	0	3202.98	0.03353244	0.03910945	3732.98	-0.00431824		4262.98	-0.02720953	0	
553.19	-0.01448741		1083.19	-0.00759396	0.00005846	1613.19	-0.01601132	0	2143.18	-0.00281979	0.00029431	2673.18	-0.02968483	0	3203.18	0.03299436	0.03909689	3733.18	-0.00411244		4263.18	-0.02691547	0	
553.39	-0.01416767		1083.39	-0.00809008	0.00005813	1613.39	-0.01646258	0	2143.38	-0.00260082	0.00029431	2673.38	-0.03060144	0	3203.38	0.03184486	0.03908434	3733.38	-0.00410405		4263.38	-0.02668769	0	
553.59	-0.01543741		1083.59	-0.00777267	0.0000578	1613.59	-0.01686564	0	2143.58	-0.00222805	0.0002943	2673.58	-0.03050808	0	3203.58	0.03135554	0.03907179	3733.58	-0.00341584		4263.58	-0.02667429	0	
553.79	-0.01532951		1083.79	-0.00801315	0.00005747	1613.79	-0.01598424	0	2143.78	-0.00220784	0.0002943	2673.78	-0.03109698	0	3203.78	0.0305287	0.03905925	3733.78	-0.00310594		4263.78	-0.0269714	0	
553.99	-0.01516669		1083.99	-0.00846131	0.00005715	1613.99	-0.0152505	0	2143.98	-0.00268078	0.0002943	2673.98	-0.03060775	0	3203.98	0.02946692	0.0390467	3733.98	-0.00262221		4263.98	-0.02688003	0	
554.19	-0.01545527		1084.19	-0.00799743	0.00005682	1614.19	-0.0154912	0	2144.18	-0.0038483	0.0002943	2674.18	-0.02951083	0	3204.18	0.02935377	0.03903417	3734.18	-0.00270158		4264.18	-0.02659684	0	
554.39	-0.01683664		1084.39	-0.00833929	0.0000565	1614.39	-0.01496534	0	2144.38	-0.00430076	0.0002943	2674.38	-0.02899424	0	3204.38	0.0291951	0.03902164	3734.38	-0.00318758		4264.38	-0.02690775	0	
554.59	-0.01785012		1084.59	-0.00745765	0.00005618	1614.59	-0.01517559	0	2144.58	-0.00497381	0.00029429	2674.58	-0.02827765	0	3204.58	0.02978901	0.03900911	3734.58	-0.00347366		4264.58	-0.02796711	0	
554.79	-0.01815293		1084.79	-0.00763761	0.00005586	1614.79	-0.01558936	0	2144.78	-0.00568553	0.00029429	2674.78	-0.02762716	0	3204.78	0.02971244	0.03899658	3734.78	-0.00340441		4264.78	-0.02803964	0	
554.99	-0.0183678		1084.99	-0.00753398	0.00005555	1614.99	-0.01431478	0	2144.98	-0.00536388	0.00029429	2674.98	-0.02715451	0	3204.98	0.03059715	0.03898406	3734.98	-0.00395464		4264.98	-0.02781453	0	
555.19	-0.0184302		1085.19	-0.00689309	0.00005523	1615.19	-0.01475238	0	2145.18	-0.00611122	0.00029429	2675.18	-0.0268918	0	3205.18	0.03138216	0.03897154	3735.18	-0.00344785		4265.18	-0.02809484	0	
555.39	-0.01829066		1085.39	-0.00663381	0.00005492	1615.39	-0.0139033	0	2145.38	-0.00566966	0.00029429	2675.38	-0.02608839	0	3205.38	0.0329209	0.03895903	3735.38	-0.00362715		4265.38	-0.02798518	0	
555.59	-0.01823613		1085.59	-0.00621073	0.00005461	1615.59	-0.01239796	0	2145.58	-0.00654892	0.00029429	2675.58	-0.0265377	0	3205.58	0.03287315	0.03894652	3735.58	-0.00473172		4265.58	-0.02812687	0	
555.79	-0.0181963		1085.79	-0.00696956	0.0000543	1615.79	-0.01252641	0	2145.78	-0.00611756	0.00029428	2675.78	-0.02607753	0	3205.78	0.03362631	0.03893402	3735.78	-0.00637746		4265.78	-0.02780478	0	
555.99	-0.01764803		1085.99	-0.00783361	0.00005399	1615.99	-0.01246829	0	2145.98	-0.00550042	0.00029428	2675.98	-0.0267	0	3205.98	0.03453971	0.03892152	3735.98	-0.00607755		4265.98	-0.02706721	0	
556.19	-0.01775897		1086.19	-0.00814432	0.00005368	1616.19	-0.01296973	0	2146.18	-0.00418396	0.00029428	2676.18	-0.02668887	0	3206.18	0.03506053	0.03890902	3736.18	-0.00625538		4266.18	-0.02616966	0	
556.39	-0.01766403		1086.39	-0.00789529	0.00005338	1616.39	-0.01424769	0	2146.38	-0.00346452	0.00029428	2676.38	-0.027286	0	3206.38	0.03521087	0.03889653	3736.38	-0.00661252		4266.38	-0.02555696	0	
556.59	-0.01715459		1086.59	-0.00779469	0.00005307	1616.59	-0.0139925	0	2146.58	-0.00223491	0.00029428	2676.58	-0.02798007	0	3206.58	0.03552467	0.03888404	3736.58	-0.00649488		4266.58	-0.02456962	0	
556.79	-0.01765152		1086.79	-0.00830425	0.00005277	1616.79	-0.01532412	0	2146.78	-0.00264788	0.00029427	2676.78	-0.02832949	0	3206.78	0.03618484	0.03887155	3736.78	-0.00644334		4266.78	-0.02397043	0	
556.99	-0.0179692		1086.99	-0.00929023	0.00005247	1616.99	-0.01633295	0	2146.98	-0.00250098	0.00029427	2676.98	-0.02858497	0	3206.98	0.03535439	0.03885907	3736.98	-0.00810902		4266.98	-0.02400726	0	
557.19	-0.01725756		1087.19	-0.00885259	0.00005218	1617.19	-0.01668072	0	2147.18	-0.00159757	0.00029427	2677.18	-0.02939411	0	3207.18	0.03488723	0.0388466	3737.18	-0.00714175		4267.18	-0.02496198	0	
557.39	-0.01572157		1087.39	-0.00950674	0.00005188	1617.39	-0.01619344	0	2147.38	-0.00180091	0.00029427	2677.38	-0.02947747	0	3207.38	0.03504521	0.03883412	3737.38	-0.00679789		4267.38	-0.02493872	0	
557.59	-0.01537984		1087.59	-0.00975292	0.00005158	1617.59	-0.016351	0	2147.58	-0.0019808	0.00029427	2677.58	-0.0293217	0	3207.58	0.0352393	0.03882165	3737.58	-0.00571904		4267.58	-0.02527867	0	
557.79	-0.01519809		1087.79	-0.01006992	0.00005129	1617.79	-0.01612526	0	2147.78	-0.00282414	0.00029426	2677.78	-0.02958106	0	3207.78	0.03449038	0.03880919	3737.78	-0.00504235		4267.78	-0.02545128	0	
557.99	-0.01531486		1087.99	-0.01063544	0.000051	1617.99	-0.01599274	0	2147.98	-0.00345321	0.00029426	2677.98	-0.02884969	0	3207.98	0.03444563	0.03879673	3737.98	-0.00440878		4267.98	-0.02584659	0	
558.19	-0.01587292		1088.19	-0.01074635	0.00005071	1618.19	-0.01636203	0	2148.18	-0.00368007	0.00029426	2678.18	-0.0289453	0	3208.18	0.03461851	0.03878427	3738.18	-0.00436725		4268.18	-0.02651682	0	
558.39	-0.01617053		1088.39	-0.01100984	0.00005042	1618.39	-0.0160073	0	2148.38	-0.0033281	0.00029426	2678.38	-0.02896695	0	3208.38	0.03455873	0.03877182	3738.38	-0.00398178		4268.38	-0.02697096	0	
558.59	-0.01551615		1088.59	-0.01096183	0.00005014	1618.59	-0.01618807	0	2148.58	-0.00364814	0.00029426	2678.58	-0.02891739	0	3208.58	0.0342348	0.03875937	3738.58	-0.00375946		4268.58	-0.02715835	0	
558.79	-0.01527553		1088.79	-0.01127135	0.00004985	1618.79	-0.01580019	0	2148.78	-0.00370533	0.00029426	2678.78	-0.02929767	0	3208.78	0.03401758	0.03874693	3738.78	-0.00400534		4268.78	-0.02667339	0	
558.99	-0.01453487		1088.99	-0.01119661	0.00004957	1618.99	-0.01509834	0	2148.98	-0.0032146	0.00029425	2678.98	-0.02917586	0	3208.98	0.03416179	0.03873449	3738.98	-0.00436448		4268.98	-0.02651343	0	
559.19	-0.01392045		1089.19	-0.01092013	0.00004929	1619.19	-0.01495189	0	2149.18	-0.00272009	0.00029425	2679.18	-0.02941517	0	3209.18	0.03395799	0.03872205	3739.18	-0.00401623		4269.18	-0.02677748	0	
559.39	-0.01400015		1089.39	-0.01096623	0.00004901	1619.39	-0.01348094	0	2149.38	-0.00175483	0.00029425	2679.38	-0.0300474	0	3209.38	0.03404193	0.03870962	3739.38	-0.00473282		4269.38	-0.02663946	0	
559.59	-0.01392635		1089.59	-0.01087007	0.00004873	1619.59	-0.01270177	0	2149.58	-0.0012836	0.00029425	2679.58	-0.03105855	0	3209.58	0.03364334	0.03869719	3739.58	-0.0053746		4269.58	-0.02652283	0	
559.79	-0.01325144		1089.79	-0.01123379	0.00004845	1619.79	-0.01275805	0	2149.78	0.00052802	0.00029425	2679.78	-0.03158378	0	3209.78	0.03438889	0.03868476	3739.78	-0.00656303		4269.78	-0.02569552	0	
