# Supplementary material for: Functional development of a V3/glycan-specific broadly neutralizing antibody isolated from a case of HIV superinfection
Source: eLife. 2021 Jul 15;10:e68110. doi: 10.7554/eLife.68110 (PMC8376252; doi:10.7554/eLife.68110)
Supplement: Figure 2—source data 2. [file elife-68110-fig2-data2.zip › QA013.2 Dbl Ref BLI_2020.10.08/BG505.W6.C1 gp120 & QA013.765M.C1 gp120/Fit Data/D7Results.txt]

Conc1	2.5E-07	2.5E-07	2.5E-07	2.5E-07	2.5E-07	2.5E-07	2.5E-07	2.5E-07	
Start1	200	729.99	1259.99	1789.98	2319.98	2849.98	3379.98	3909.98	
Stop1	559.79	1089.79	1619.79	2149.78	2679.78	3209.78	3739.78	4269.78	
Kobs	0.0260845289641927	0.0284532006153547	5.15317852526038E-05	3.18257452061361E-05	0.000117319035659413	0.0016056378177496		0.000117319035659413	
Error Kobs	0.000331115419416691	0.00193323511513148	0.00235127916714561	0.000637906373477988	0.0421481251467872	2.40945670449912E-05		0.0421481251467872	
Koff	0	0	0	0	0	0		0	
Error Koff	0	0	0	0	0	0		0	
Time1	Data1	Fit1	Time2	Data2	Fit2	Time3	Data3	Fit3	Time4	Data4	Fit4	Time5	Data5	Fit5	Time6	Data6	Fit6	Time7	Data7	Fit7	Time8	Data8	Fit8	
200	0.00664325	0	729.99	0.00622934	0	1259.99	-0.00207931	0	1789.98	-0.00146391	0	2319.98	0.00786451	0	2849.98	0.00860589	0	3379.98	0.00984145		3909.98	0.00202153	0	
200.2	0.00654113	0.00009514	730.19	0.0062981	0.0038773	1260.19	-0.00178036	0	1790.18	-0.00169977	0.00000161	2320.18	0.00802589	0	2850.18	0.0085981	0.00013098	3380.18	0.01030597		3910.18	0.00170231	0	
200.4	0.00642287	0.00018977	730.39	0.00597657	0.00685904	1260.39	-0.00185801	0	1790.38	-0.00337825	0.00000322	2320.38	0.00803923	0	2850.38	0.00840314	0.00026185	3380.38	0.01059469		3910.38	0.0006911	0	
200.6	0.00590875	0.0002839	730.59	0.00645296	0.00915208	1260.59	-0.00263807	0	1790.58	-0.00461987	0.00000483	2320.58	0.00796972	0	2850.58	0.00799379	0.0003926	3380.58	0.0113035		3910.58	-0.00043442	0	
200.8	0.00569049	0.00037752	730.79	0.00683095	0.01091548	1260.79	-0.00220394	0	1790.78	-0.00483466	0.00000643	2320.78	0.00744694	0	2850.78	0.00708394	0.00052325	3380.78	0.01137715		3910.78	-0.00172081	0	
201	0.00511027	0.00047065	730.99	0.00800673	0.01227158	1260.99	-0.00172404	0	1790.98	-0.00487152	0.00000804	2320.98	0.00818342	0	2850.98	0.0062898	0.00065378	3380.98	0.01200661		3910.98	-0.00240702	0	
201.2	0.00535935	0.00056327	731.19	0.00840273	0.01331446	1261.19	-0.00224225	0	1791.18	-0.00454964	0.00000965	2321.18	0.00760047	0	2851.18	0.00536345	0.00078421	3381.18	0.01184453		3911.18	-0.00372464	0	
201.4	0.0054584	0.0006554	731.39	0.00923838	0.01411646	1261.39	-0.00243866	0	1791.38	-0.00429218	0.00001126	2321.38	0.00814618	0	2851.38	0.00460449	0.00091452	3381.38	0.01113172		3911.38	-0.0041749	0	
201.6	0.00629129	0.00074703	731.59	0.01000751	0.01473322	1261.59	-0.00232574	0	1791.58	-0.00389111	0.00001286	2321.58	0.00808751	0	2851.58	0.00408546	0.00104472	3381.58	0.00966961		3911.58	-0.00451941	0	
201.8	0.00606462	0.00083818	731.79	0.01080427	0.01520752	1261.79	-0.00315035	0	1791.78	-0.00365545	0.00001447	2321.78	0.00864644	0	2851.78	0.00402074	0.00117481	3381.78	0.00887222		3911.78	-0.00475708	0	
202	0.00697882	0.00092883	731.99	0.01128676	0.01557227	1261.99	-0.00297364	0	1791.98	-0.00325337	0.00001607	2321.98	0.00870819	0	2851.98	0.0035652	0.0013048	3381.98	0.00785027		3911.98	-0.00479456	0	
202.2	0.00731116	0.001019	732.19	0.01194855	0.01585278	1262.19	-0.00297941	0	1792.18	-0.0023204	0.00001768	2322.18	0.00858174	0	2852.18	0.0033237	0.00143467	3382.18	0.00727778		3912.18	-0.00434218	0	
202.4	0.00677356	0.00110869	732.39	0.01192495	0.01606849	1262.39	-0.00327453	0	1792.38	-0.00228445	0.00001928	2322.38	0.00831105	0	2852.38	0.00321665	0.00156443	3382.38	0.00643089		3912.38	-0.00453644	0	
202.6	0.00695287	0.0011979	732.59	0.01195229	0.01623438	1262.59	-0.00193373	0	1792.58	-0.00194312	0.00002089	2322.58	0.00913002	0	2852.58	0.00270934	0.00169408	3382.58	0.00570194		3912.58	-0.00467583	0	
202.8	0.00713457	0.00128664	732.79	0.01239878	0.01636195	1262.79	-0.00122345	0	1792.78	-0.00152487	0.00002249	2322.78	0.00884408	0	2852.78	0.00273235	0.00182362	3382.78	0.00559155		3912.78	-0.00493302	0	
203	0.00726458	0.00137489	732.99	0.01130092	0.01646006	1262.99	-0.00105083	0	1792.98	-0.00142158	0.0000241	2322.98	0.00863093	0	2852.98	0.00340244	0.00195305	3382.98	0.00557682		3912.98	-0.00495934	0	
203.2	0.00760259	0.00146268	733.19	0.0102147	0.01653551	1263.19	-0.0013743	0	1793.18	-0.00120862	0.0000257	2323.18	0.00820997	0	2853.18	0.00423486	0.00208237	3383.18	0.00543476		3913.18	-0.00561603	0	
203.4	0.00719904	0.00154999	733.39	0.00899194	0.01659353	1263.39	-0.00088674	0	1793.38	-0.00092512	0.0000273	2323.38	0.00675473	0	2853.38	0.00497959	0.00221158	3383.38	0.00501885		3913.38	-0.00458184	0	
203.6	0.00705749	0.00163684	733.59	0.00931065	0.01663815	1263.59	-0.00144884	0	1793.58	-0.00126203	0.0000289	2323.58	0.00637063	0	2853.58	0.00524383	0.00234068	3383.58	0.0053655		3913.58	-0.00419029	0	
203.8	0.00772454	0.00172322	733.79	0.01013559	0.01667246	1263.79	-0.00124949	0	1793.78	-0.00105439	0.00003051	2323.78	0.00618417	0	2853.78	0.00603664	0.00246967	3383.78	0.00644141		3913.78	-0.00413545	0	
204	0.00735526	0.00180914	733.99	0.00983073	0.01669885	1263.99	-0.00145859	0	1793.98	-0.00186248	0.00003211	2323.98	0.00628149	0	2853.98	0.00720087	0.00259856	3383.98	0.00627107		3913.98	-0.00505968	0	
204.2	0.00762412	0.00189461	734.19	0.01058986	0.01671914	1264.19	-0.00197266	0	1794.18	-0.00167959	0.00003371	2324.18	0.00607175	0	2854.18	0.00854963	0.00272733	3384.18	0.00706114		3914.18	-0.0056404	0	
204.4	0.00780645	0.00197961	734.39	0.01079527	0.01673475	1264.39	-0.0030726	0	1794.38	-0.00299083	0.00003531	2324.38	0.00600932	0	2854.38	0.00860971	0.00285599	3384.38	0.00755663		3914.38	-0.00638282	0	
204.6	0.00748558	0.00206416	734.59	0.01237225	0.01674675	1264.59	-0.00316586	0	1794.58	-0.00352455	0.00003691	2324.58	0.00629097	0	2854.58	0.0092173	0.00298455	3384.58	0.00876834		3914.58	-0.00736756	0	
204.8	0.00817406	0.00214825	734.79	0.01346377	0.01675598	1264.79	-0.00231515	0	1794.78	-0.00322346	0.00003851	2324.78	0.00634409	0	2854.78	0.009451	0.00311299	3384.78	0.00901749		3914.78	-0.00766819	0	
205	0.00813284	0.0022319	734.99	0.01444032	0.01676308	1264.99	-0.00267786	0	1794.98	-0.00393928	0.00004011	2324.98	0.00772408	0	2854.98	0.00935295	0.00324133	3384.98	0.00975952		3914.98	-0.00779935	0	
205.2	0.0091446	0.0023151	735.19	0.0140312	0.01676853	1265.19	-0.00391325	0	1795.18	-0.00424316	0.00004171	2325.18	0.00738148	0	2855.18	0.00967521	0.00336955	3385.18	0.00887553		3915.18	-0.0080113	0	
205.4	0.00923765	0.00239785	735.39	0.01452845	0.01677273	1265.39	-0.00412144	0	1795.38	-0.0049895	0.00004331	2325.38	0.00865719	0	2855.38	0.01000116	0.00349767	3385.38	0.00858109		3915.38	-0.00814808	0	
205.6	0.00938529	0.00248016	735.59	0.01485091	0.01677596	1265.59	-0.0045059	0	1795.58	-0.00553419	0.00004491	2325.58	0.00919505	0	2855.58	0.01044007	0.00362568	3385.58	0.00757319		3915.58	-0.00837312	0	
205.8	0.00841909	0.00256204	735.79	0.01443444	0.01677844	1265.79	-0.00523319	0	1795.78	-0.00624086	0.0000465	2325.78	0.00988224	0	2855.78	0.0104288	0.00375358	3385.78	0.00855794		3915.78	-0.00835568	0	
206	0.00825524	0.00264347	735.99	0.01331088	0.01678035	1265.99	-0.00399258	0	1795.98	-0.00592898	0.0000481	2325.98	0.00974352	0	2855.98	0.00989399	0.00388137	3385.98	0.00895388		3915.98	-0.0085886	0	
206.2	0.00752543	0.00272446	736.19	0.01258379	0.01678182	1266.19	-0.00401687	0	1796.18	-0.00568501	0.0000497	2326.18	0.00962751	0	2856.18	0.00944509	0.00400906	3386.18	0.00915349		3916.18	-0.00807778	0	
206.4	0.00683235	0.00280503	736.39	0.01125443	0.01678295	1266.39	-0.00327679	0	1796.38	-0.00546875	0.00005129	2326.38	0.0094447	0	2856.38	0.0094127	0.00413663	3386.38	0.00995072		3916.38	-0.00860105	0	
206.6	0.00666771	0.00288516	736.59	0.01018672	0.01678382	1266.59	-0.00189701	0	1796.58	-0.00493187	0.00005289	2326.58	0.00988168	0	2856.58	0.0092763	0.0042641	3386.58	0.01003886		3916.58	-0.00921891	0	
206.8	0.00569206	0.00296486	736.79	0.00935219	0.01678448	1266.79	-0.00198849	0	1796.78	-0.00487582	0.00005449	2326.78	0.00905296	0	2856.78	0.01062366	0.00439146	3386.78	0.01021797		3916.78	-0.00878155	0	
207	0.00534182	0.00304414	736.99	0.00938446	0.016785	1266.99	-0.00122209	0	1796.98	-0.00441164	0.00005608	2326.98	0.00763902	0	2856.98	0.01056664	0.00451871	3386.98	0.01129685		3916.98	-0.00804925	0	
207.2	0.00521979	0.00312299	737.19	0.00828986	0.01678539	1267.19	-0.00104344	0	1797.18	-0.00466265	0.00005768	2327.18	0.0063272	0	2857.18	0.01124025	0.00464585	3387.18	0.01132499		3917.18	-0.00752256	0	
207.4	0.0053228	0.00320142	737.39	0.00826787	0.0167857	1267.39	-0.00046005	0	1797.38	-0.00483528	0.00005927	2327.38	0.00554347	0	2857.38	0.01130255	0.00477289	3387.38	0.01165266		3917.38	-0.00657962	0	
207.6	0.00564601	0.00327943	737.59	0.00819053	0.01678593	1267.59	-0.00003503	0	1797.58	-0.00474354	0.00006086	2327.58	0.0058489	0	2857.58	0.0118253	0.00489981	3387.58	0.01119601		3917.58	-0.00732638	0	
207.8	0.00665284	0.00335703	737.79	0.00817136	0.01678611	1267.79	0.00030603	0	1797.78	-0.00382721	0.00006246	2327.78	0.00551688	0	2857.78	0.01255416	0.00502663	3387.78	0.01067053		3917.78	-0.00816848	0	
208	0.00616944	0.00343421	737.99	0.00845475	0.01678625	1267.99	-0.00012057	0	1797.98	-0.00391186	0.00006405	2327.98	0.00578152	0	2857.98	0.01331596	0.00515334	3387.98	0.00958034		3917.98	-0.00886328	0	
208.2	0.00771189	0.00351097	738.19	0.00867226	0.01678635	1268.19	-0.00116081	0	1798.18	-0.00242049	0.00006564	2328.18	0.00676742	0	2858.18	0.01347618	0.00527995	3388.18	0.00920022		3918.18	-0.00916117	0	
208.4	0.00816945	0.00358733	738.39	0.00965248	0.01678644	1268.39	-0.00126581	0	1798.38	-0.00267938	0.00006724	2328.38	0.00729779	0	2858.38	0.01386213	0.00540644	3388.38	0.00849004		3918.38	-0.00868952	0	
208.6	0.00853212	0.00366327	738.59	0.01094091	0.0167865	1268.59	-0.0007991	0	1798.58	-0.0031495	0.00006883	2328.58	0.00800763	0	2858.58	0.01481341	0.00553283	3388.58	0.00837771		3918.58	-0.00871743	0	
208.8	0.00918031	0.00373881	738.79	0.01148791	0.01678655	1268.79	-0.00172602	0	1798.78	-0.00307738	0.00007042	2328.78	0.00841326	0	2858.78	0.01421185	0.00565911	3388.78	0.00752396		3918.78	-0.00854357	0	
209	0.00948387	0.00381395	738.99	0.01157995	0.01678658	1268.99	-0.00279881	0	1798.98	-0.00309858	0.00007201	2328.98	0.00929243	0	2858.98	0.01391932	0.00578529	3388.98	0.00722861		3918.98	-0.00930882	0	
209.2	0.00985725	0.00388868	739.19	0.01141985	0.01678661	1269.19	-0.00367138	0	1799.18	-0.00329288	0.0000736	2329.18	0.01009615	0	2859.18	0.01446349	0.00591136	3389.18	0.00654403		3919.18	-0.00994332	0	
209.4	0.00947625	0.00396301	739.39	0.01289921	0.01678663	1269.39	-0.0031478	0	1799.38	-0.00322248	0.00007519	2329.38	0.01064793	0	2859.38	0.01398457	0.00603732	3389.38	0.00599889		3919.38	-0.01012635	0	
209.6	0.00969451	0.00403695	739.59	0.01346793	0.01678665	1269.59	-0.00360058	0	1799.58	-0.00240194	0.00007678	2329.58	0.01050246	0	2859.58	0.01303109	0.00616317	3389.58	0.00543818		3919.58	-0.0095121	0	
209.8	0.00963642	0.00411049	739.79	0.01330082	0.01678666	1269.79	-0.00366977	0	1799.78	-0.00194905	0.00007837	2329.78	0.00975513	0	2859.78	0.0124816	0.00628892	3389.78	0.00625792		3919.78	-0.0094463	0	
210	0.00949101	0.00418364	739.99	0.01334056	0.01678667	1269.99	-0.00254039	0	1799.98	-0.00155921	0.00007996	2329.98	0.00956297	0	2859.98	0.01254894	0.00641455	3389.98	0.00561423		3919.98	-0.00952712	0	
210.2	0.00960555	0.00425639	740.19	0.01293071	0.01678668	1270.19	-0.00284185	0	1800.18	-0.00151094	0.00008155	2330.18	0.00884095	0	2860.18	0.01254363	0.00654009	3390.18	0.00530512		3920.18	-0.00826353	0	
210.4	0.00912271	0.00432876	740.39	0.01240798	0.01678669	1270.39	-0.00209626	0	1800.38	-0.00098022	0.00008314	2330.38	0.00844308	0	2860.38	0.0118962	0.00666551	3390.38	0.00562571		3920.38	-0.00928287	0	
210.6	0.00853483	0.00440074	740.59	0.01305128	0.01678669	1270.59	-0.00178041	0	1800.58	-0.00131545	0.00008473	2330.58	0.007303	0	2860.58	0.01176727	0.00679083	3390.58	0.00540381		3920.58	-0.00931229	0	
210.8	0.00767186	0.00447233	740.79	0.01281816	0.0167867	1270.79	-0.00142168	0	1800.78	-0.00173954	0.00008632	2330.78	0.00630064	0	2860.78	0.01224838	0.00691605	3390.78	0.00592248		3920.78	-0.0085471	0	
211	0.0067704	0.00454354	740.99	0.01289278	0.0167867	1270.99	-0.00040717	0	1800.98	-0.00181073	0.0000879	2330.98	0.00446176	0	2860.98	0.01169124	0.00704116	3390.98	0.00647731		3920.98	-0.00731122	0	
211.2	0.00694887	0.00461437	741.19	0.01325555	0.0167867	1271.19	-0.00046332	0	1801.18	-0.00285629	0.00008949	2331.18	0.00454929	0	2861.18	0.01220169	0.00716616	3391.18	0.00631157		3921.18	-0.00690757	0	
211.4	0.0063677	0.00468482	741.39	0.01366648	0.0167867	1271.39	0.00039594	0	1801.38	-0.00239994	0.00009108	2331.38	0.00454322	0	2861.38	0.01318047	0.00729105	3391.38	0.00744024		3921.38	-0.00661755	0	
211.6	0.00618618	0.00475489	741.59	0.01401055	0.0167867	1271.59	0.00033714	0	1801.58	-0.00217117	0.00009266	2331.58	0.00454474	0	2861.58	0.01428696	0.00741584	3391.58	0.00672044		3921.58	-0.00750575	0	
211.8	0.00633693	0.00482459	741.79	0.014744	0.0167867	1271.79	0.00034154	0	1801.78	-0.00246756	0.00009425	2331.78	0.00494019	0	2861.78	0.01629424	0.00754052	3391.78	0.00670649		3921.78	-0.00691999	0	
212	0.00589567	0.00489392	741.99	0.01462273	0.01678671	1271.99	-0.00015794	0	1801.98	-0.00233374	0.00009583	2331.98	0.00550212	0	2861.98	0.01813031	0.0076651	3391.98	0.00787187		3921.98	-0.00704255	0	
212.2	0.00674178	0.00496287	742.19	0.0149974	0.01678671	1272.19	0.00001614	0	1802.18	-0.00156847	0.00009742	2332.18	0.00656192	0	2862.18	0.01901819	0.00778957	3392.18	0.00856855		3922.18	-0.00747959	0	
212.4	0.00604394	0.00503146	742.39	0.01536074	0.01678671	1272.39	-0.00037743	0	1802.38	-0.00192775	0.000099	2332.38	0.00689065	0	2862.38	0.0196717	0.00791394	3392.38	0.00852547		3922.38	-0.00757718	0	
212.6	0.00622194	0.00509968	742.59	0.01445792	0.01678671	1272.59	-0.00076958	0	1802.58	-0.00167434	0.00010059	2332.58	0.00739145	0	2862.58	0.0197283	0.0080382	3392.58	0.00974021		3922.58	-0.00805865	0	
212.8	0.00679823	0.00516753	742.79	0.01448502	0.01678671	1272.79	-0.0008815	0	1802.78	-0.00189629	0.00010217	2332.78	0.00821764	0	2862.78	0.02012675	0.00816235	3392.78	0.00960072		3922.78	-0.00883121	0	
213	0.00769417	0.00523502	742.99	0.01456079	0.01678671	1272.99	-0.00122745	0	1802.98	-0.00134463	0.00010375	2332.98	0.00861063	0	2862.98	0.02089414	0.0082864	3392.98	0.00941195		3922.98	-0.00926113	0	
213.2	0.00802124	0.00530215	743.19	0.01476988	0.01678671	1273.19	-0.00114137	0	1803.18	-0.00167092	0.00010533	2333.18	0.0095681	0	2863.18	0.02085258	0.00841034	3393.18	0.00913623		3923.18	-0.00854945	0	
213.4	0.00845676	0.00536892	743.39	0.01526535	0.01678671	1273.39	-0.00009246	0	1803.38	-0.00118634	0.00010692	2333.38	0.00908361	0	2863.38	0.02026173	0.00853418	3393.38	0.00866878		3923.38	-0.00830168	0	
213.6	0.00910276	0.00543533	743.59	0.01388699	0.01678671	1273.59	-0.0008627	0	1803.58	-0.00128701	0.0001085	2333.58	0.00845919	0	2863.58	0.02036339	0.00865792	3393.58	0.00825836		3923.58	-0.00800996	0	
213.8	0.00890601	0.00550139	743.79	0.01329288	0.01678671	1273.79	-0.00022999	0	1803.78	-0.00083441	0.00011008	2333.78	0.00799102	0	2863.78	0.02000301	0.00878155	3393.78	0.00789205		3923.78	-0.00865666	0	
214	0.00896064	0.00556709	743.99	0.01246659	0.01678671	1273.99	0.00017729	0	1803.98	-0.001134	0.00011166	2333.98	0.00719781	0	2863.98	0.01904168	0.00890507	3393.98	0.00694913		3923.98	-0.00872828	0	
214.2	0.00998059	0.00563245	744.19	0.011398	0.01678671	1274.19	-0.00044886	0	1804.18	-0.00111193	0.00011324	2334.18	0.00629104	0	2864.18	0.01900741	0.00902849	3394.18	0.0061859		3924.18	-0.00809338	0	
214.4	0.01003238	0.00569745	744.39	0.01088308	0.01678671	1274.39	0.000209	0	1804.38	-0.00163715	0.00011482	2334.38	0.00564752	0	2864.38	0.01841921	0.0091518	3394.38	0.00572693		3924.38	-0.00832218	0	
214.6	0.00956953	0.0057621	744.59	0.01076737	0.01678671	1274.59	-0.00035472	0	1804.58	-0.00233475	0.0001164	2334.58	0.00421833	0	2864.58	0.01838736	0.00927501	3394.58	0.00587688		3924.58	-0.00805736	0	
214.8	0.00865088	0.00582641	744.79	0.01093292	0.01678671	1274.79	-0.00037346	0	1804.78	-0.00258341	0.00011798	2334.78	0.0038413	0	2864.78	0.01778261	0.00939812	3394.78	0.00532416		3924.78	-0.00773243	0	
215	0.00817271	0.00589038	744.99	0.01106491	0.01678671	1274.99	-0.00030457	0	1804.98	-0.00270975	0.00011956	2334.98	0.00262592	0	2864.98	0.01758128	0.00952112	3394.98	0.0053904		3924.98	-0.00694028	0	
215.2	0.00821532	0.005954	745.19	0.01153839	0.01678671	1275.19	-0.00037287	0	1805.18	-0.00284348	0.00012114	2335.18	0.00290318	0	2865.18	0.01713491	0.00964401	3395.18	0.00566931		3925.18	-0.00710438	0	
215.4	0.00771324	0.00601728	745.39	0.01168695	0.01678671	1275.39	-0.000629	0	1805.38	-0.00233986	0.00012272	2335.38	0.00301027	0	2865.38	0.01737192	0.0097668	3395.38	0.00666487		3925.38	-0.00821992	0	
215.6	0.007513	0.00608022	745.59	0.01221505	0.01678671	1275.59	-0.00193609	0	1805.58	-0.00374992	0.0001243	2335.58	0.00282227	0	2865.58	0.0180501	0.00988949	3395.58	0.00634597		3925.58	-0.00812695	0	
215.8	0.00652608	0.00614283	745.79	0.012254	0.01678671	1275.79	-0.00243513	0	1805.78	-0.00396054	0.00012587	2335.78	0.00294123	0	2865.78	0.0192115	0.01001207	3395.78	0.00699228		3925.78	-0.00807849	0	
216	0.00655565	0.0062051	745.99	0.01224953	0.01678671	1275.99	-0.00318949	0	1805.98	-0.00393295	0.00012745	2335.98	0.002747	0	2865.98	0.01986982	0.01013455	3395.98	0.00880962		3925.98	-0.00938019	0	
216.2	0.00670453	0.00626704	746.19	0.01250818	0.01678671	1276.19	-0.00371539	0	1806.18	-0.004172	0.00012903	2336.18	0.00374964	0	2866.18	0.02005655	0.01025693	3396.18	0.00862162		3926.18	-0.01019283	0	
216.4	0.00673393	0.00632865	746.39	0.01184404	0.01678671	1276.39	-0.00442458	0	1806.38	-0.0036899	0.0001306	2336.38	0.0034364	0	2866.38	0.0199177	0.0103792	3396.38	0.00811879		3926.38	-0.01163035	0	
216.6	0.00660336	0.00638992	746.59	0.01211562	0.01678671	1276.59	-0.00473319	0	1806.58	-0.00313309	0.00013218	2336.58	0.00316023	0	2866.58	0.0198622	0.01050136	3396.58	0.00865407		3926.58	-0.01265217	0	
216.8	0.00726338	0.00645087	746.79	0.01272363	0.01678671	1276.79	-0.00453947	0	1806.78	-0.00295754	0.00013375	2336.78	0.00330708	0	2866.78	0.02078395	0.01062343	3396.78	0.00786913		3926.78	-0.01281296	0	
217	0.00788695	0.0065115	746.99	0.01226275	0.01678671	1276.99	-0.00582405	0	1806.98	-0.00263957	0.00013533	2336.98	0.00354983	0	2866.98	0.02096631	0.01074539	3396.98	0.00728202		3926.98	-0.01252779	0	
217.2	0.00820022	0.0065718	747.19	0.01203925	0.01678671	1277.19	-0.00446686	0	1807.18	-0.0024519	0.0001369	2337.18	0.00440708	0	2867.18	0.02063407	0.01086724	3397.18	0.00672534		3927.18	-0.01231896	0	
217.4	0.00854084	0.00663177	747.39	0.01179098	0.01678671	1277.39	-0.00351487	0	1807.38	-0.0017899	0.00013848	2337.38	0.00508064	0	2867.38	0.0208676	0.010989	3397.38	0.00606427		3927.38	-0.01305678	0	
217.6	0.00860421	0.00669143	747.59	0.01107588	0.01678671	1277.59	-0.00306015	0	1807.58	-0.00171158	0.00014005	2337.58	0.0049731	0	2867.58	0.02084268	0.01111065	3397.58	0.00503405		3927.58	-0.01295511	0	
217.8	0.00887314	0.00675076	747.79	0.01111179	0.01678671	1277.79	-0.00193494	0	1807.78	-0.00113851	0.00014163	2337.78	0.00471632	0	2867.78	0.01973264	0.01123219	3397.78	0.00481396		3927.78	-0.01364502	0	
218	0.00967833	0.00680978	747.99	0.01088123	0.01678671	1277.99	-0.00159524	0	1807.98	-0.00188057	0.0001432	2337.98	0.00487092	0	2867.98	0.02051997	0.01135364	3397.98	0.00497356		3927.98	-0.01318986	0	
218.2	0.01050946	0.00686848	748.19	0.0103975	0.01678671	1278.19	-0.00083908	0	1808.18	-0.00264674	0.00014477	2338.18	0.0050596	0	2868.18	0.02188294	0.01147498	3398.18	0.00393361		3928.18	-0.01229699	0	
218.4	0.00987099	0.00692687	748.39	0.01035577	0.01678671	1278.39	0.00012135	0	1808.38	-0.00266574	0.00014634	2338.38	0.00535429	0	2868.38	0.02244556	0.01159621	3398.38	0.00428593		3928.38	-0.01130482	0	
218.6	0.00914007	0.00698495	748.59	0.01124547	0.01678671	1278.59	0.00053674	0	1808.58	-0.00138734	0.00014792	2338.58	0.00489786	0	2868.58	0.02219517	0.01171735	3398.58	0.00443164		3928.58	-0.01112833	0	
218.8	0.00862833	0.00704271	748.79	0.01245787	0.01678671	1278.79	0.00122921	0	1808.78	-0.00096122	0.00014949	2338.78	0.00557188	0	2868.78	0.02248902	0.01183838	3398.78	0.00419564		3928.78	-0.01041003	0	
219	0.00860948	0.00710017	748.99	0.01231008	0.01678671	1278.99	0.00147598	0	1808.98	-0.00168726	0.00015106	2338.98	0.00555738	0	2868.98	0.02249415	0.01195931	3398.98	0.00527258		3928.98	-0.01017507	0	
219.2	0.00828571	0.00715732	749.19	0.0124521	0.01678671	1279.19	0.00178201	0	1809.18	-0.00230558	0.00015263	2339.18	0.00601715	0	2869.18	0.023175	0.01208013	3399.18	0.00645722		3929.18	-0.01045429	0	
219.4	0.0077965	0.00721416	749.39	0.01284563	0.01678671	1279.39	0.00054359	0	1809.38	-0.0028835	0.0001542	2339.38	0.00734828	0	2869.38	0.02359735	0.01220085	3399.38	0.00738431		3929.38	-0.01023505	0	
219.6	0.00709388	0.0072707	749.59	0.01323147	0.01678671	1279.59	-0.00059631	0	1809.58	-0.00400591	0.00015577	2339.58	0.00691715	0	2869.58	0.02459114	0.01232147	3399.58	0.00715422		3929.58	-0.00957355	0	
219.8	0.00702414	0.00732694	749.79	0.01335905	0.01678671	1279.79	-0.00057718	0	1809.78	-0.00378095	0.00015734	2339.78	0.00675521	0	2869.78	0.02474277	0.01244199	3399.78	0.00778558		3929.78	-0.00971687	0	
220	0.00798497	0.00738287	749.99	0.0136116	0.01678671	1279.99	-0.00088648	0	1809.98	-0.00476543	0.00015891	2339.98	0.00721847	0	2869.98	0.02446835	0.01256241	3399.98	0.00799081		3929.98	-0.01084036	0	
220.2	0.00834766	0.00743851	750.19	0.01415866	0.01678671	1280.19	-0.00154695	0	1810.18	-0.00460573	0.00016048	2340.18	0.00761961	0	2870.18	0.02352034	0.01268272	3400.18	0.00736638		3930.18	-0.01163791	0	
220.4	0.00812477	0.00749385	750.39	0.01388837	0.01678671	1280.39	-0.00206485	0	1810.38	-0.00419441	0.00016204	2340.38	0.0069394	0	2870.38	0.02245613	0.01280293	3400.38	0.00756962		3930.38	-0.01239164	0	
220.6	0.00845672	0.00754889	750.59	0.01377067	0.01678671	1280.59	-0.00265979	0	1810.58	-0.00410668	0.00016361	2340.58	0.00670695	0	2870.58	0.0221709	0.01292304	3400.58	0.00786587		3930.58	-0.01290217	0	
220.8	0.00945603	0.00760364	750.79	0.01325739	0.01678671	1280.79	-0.00285889	0	1810.78	-0.00481048	0.00016518	2340.78	0.00633486	0	2870.78	0.02132566	0.01304305	3400.78	0.0085518		3930.78	-0.0130266	0	
221	0.01008482	0.00765809	750.99	0.01307802	0.01678671	1280.99	-0.00271173	0	1810.98	-0.00489616	0.00016675	2340.98	0.00588528	0	2870.98	0.02050806	0.01316296	3400.98	0.00820666		3930.98	-0.01302454	0	
221.2	0.01066035	0.00771225	751.19	0.01302277	0.01678671	1281.19	-0.00190487	0	1811.18	-0.0049191	0.00016831	2341.18	0.00595541	0	2871.18	0.01940747	0.01328276	3401.18	0.00764242		3931.18	-0.01297664	0	
221.4	0.01055525	0.00776613	751.39	0.01322407	0.01678671	1281.39	-0.00184594	0	1811.38	-0.00556119	0.00016988	2341.38	0.00601541	0	2871.38	0.01870568	0.01340246	3401.38	0.00798832		3931.38	-0.01272605	0	
221.6	0.01104094	0.00781971	751.59	0.01253696	0.01678671	1281.59	-0.0014027	0	1811.58	-0.00630027	0.00017144	2341.58	0.00516684	0	2871.58	0.01915027	0.01352206	3401.58	0.00819937		3931.58	-0.01222706	0	
221.8	0.01128683	0.00787301	751.79	0.0122348	0.01678671	1281.79	-0.00163239	0	1811.78	-0.00597191	0.00017301	2341.78	0.00496791	0	2871.78	0.0189114	0.01364156	3401.78	0.00842667		3931.78	-0.0122326	0	
222	0.0116831	0.00792603	751.99	0.01284502	0.01678671	1281.99	-0.00191308	0	1811.98	-0.00596943	0.00017457	2341.98	0.00475497	0	2871.98	0.01928947	0.01376096	3401.98	0.00881032		3931.98	-0.01187755	0	
222.2	0.01113576	0.00797875	752.19	0.01309128	0.01678671	1282.19	-0.00191769	0	1812.18	-0.00572658	0.00017614	2342.18	0.0041212	0	2872.18	0.01884238	0.01388026	3402.18	0.00829957		3932.18	-0.01119146	0	
222.4	0.01117946	0.0080312	752.39	0.01365765	0.01678671	1282.39	-0.00162916	0	1812.38	-0.00486585	0.0001777	2342.38	0.00432698	0	2872.38	0.01984703	0.01399945	3402.38	0.0082077		3932.38	-0.01037723	0	
222.6	0.01134724	0.00808337	752.59	0.01409689	0.01678671	1282.59	-0.00213484	0	1812.58	-0.00334359	0.00017927	2342.58	0.00358694	0	2872.58	0.01956644	0.01411854	3402.58	0.00796397		3932.58	-0.01028265	0	
222.8	0.01142954	0.00813526	752.79	0.01464893	0.01678671	1282.79	-0.00313501	0	1812.78	-0.00470015	0.00018083	2342.78	0.00346941	0	2872.78	0.02110799	0.01423754	3402.78	0.00801041		3932.78	-0.00986063	0	
223	0.01139985	0.00818687	752.99	0.01445358	0.01678671	1282.99	-0.00406551	0	1812.98	-0.00610097	0.00018239	2342.98	0.00283054	0	2872.98	0.02204575	0.01435643	3402.98	0.00838423		3932.98	-0.01050056	0	
223.2	0.01136932	0.0082382	753.19	0.01382638	0.01678671	1283.19	-0.00449977	0	1813.18	-0.00590072	0.00018396	2343.18	0.00306505	0	2873.18	0.02350134	0.01447522	3403.18	0.00835225		3933.18	-0.01042771	0	
223.4	0.01146241	0.00828926	753.39	0.01422491	0.01678671	1283.39	-0.00580673	0	1813.38	-0.00570593	0.00018552	2343.38	0.00324441	0	2873.38	0.02351812	0.01459391	3403.38	0.00832097		3933.38	-0.01037979	0	
223.6	0.0122823	0.00834005	753.59	0.01392565	0.01678671	1283.59	-0.00531258	0	1813.58	-0.00511866	0.00018708	2343.58	0.00304727	0	2873.58	0.02449815	0.0147125	3403.58	0.00822896		3933.58	-0.01056542	0	
223.8	0.01223343	0.00839056	753.79	0.01307446	0.01678671	1283.79	-0.00497515	0	1813.78	-0.0047906	0.00018864	2343.78	0.00291477	0	2873.78	0.02443609	0.01483099	3403.78	0.00857946		3933.78	-0.01129566	0	
224	0.01238185	0.0084408	753.99	0.01283125	0.01678671	1283.99	-0.00494344	0	1813.98	-0.00507282	0.0001902	2343.98	0.00376828	0	2873.98	0.02433624	0.01494937	3403.98	0.00833		3933.98	-0.01231361	0	
224.2	0.01198557	0.00849078	754.19	0.01224585	0.01678671	1284.19	-0.00506814	0	1814.18	-0.00415701	0.00019176	2344.18	0.00437909	0	2874.18	0.02382912	0.01506766	3404.18	0.0083913		3934.18	-0.01275847	0	
224.4	0.01144763	0.00854049	754.39	0.01093313	0.01678671	1284.39	-0.00435644	0	1814.38	-0.0043162	0.00019332	2344.38	0.00488416	0	2874.38	0.02338116	0.01518585	3404.38	0.00840711		3934.38	-0.01274257	0	
224.6	0.01119003	0.00858993	754.59	0.01020466	0.01678671	1284.59	-0.00354476	0	1814.58	-0.0038373	0.00019488	2344.58	0.00420953	0	2874.58	0.0229969	0.01530393	3404.58	0.00812028		3934.58	-0.01378798	0	
224.8	0.01036581	0.00863911	754.79	0.00986688	0.01678671	1284.79	-0.00280417	0	1814.78	-0.0035535	0.00019644	2344.78	0.00427695	0	2874.78	0.02211957	0.01542192	3404.78	0.00844294		3934.78	-0.0131913	0	
225	0.01035212	0.00868802	754.99	0.00982825	0.01678671	1284.99	-0.00198024	0	1814.98	-0.00264038	0.000198	2344.98	0.00464503	0	2874.98	0.02240047	0.01553981	3404.98	0.0077455		3934.98	-0.01287838	0	
225.2	0.01025789	0.00873667	755.19	0.01002762	0.01678671	1285.19	-0.00170385	0	1815.18	-0.00239012	0.00019956	2345.18	0.00526099	0	2875.18	0.02204007	0.01565759	3405.18	0.00763017		3935.18	-0.01144201	0	
225.4	0.00913006	0.00878506	755.39	0.01133871	0.01678671	1285.39	-0.00023706	0	1815.38	-0.00121803	0.00020112	2345.38	0.00617673	0	2875.38	0.02165678	0.01577528	3405.38	0.00721769		3935.38	-0.01141485	0	
225.6	0.00966656	0.0088332	755.59	0.01176965	0.01678671	1285.59	0.00015635	0	1815.58	-0.00059065	0.00020268	2345.58	0.00655881	0	2875.58	0.02232967	0.01589286	3405.58	0.00648342		3935.58	-0.01119006	0	
225.8	0.00913903	0.00888107	755.79	0.01291239	0.01678671	1285.79	0.0001343	0	1815.78	0.00001324	0.00020423	2345.78	0.0068088	0	2875.78	0.02219059	0.01601035	3405.78	0.00531434		3935.78	-0.01146174	0	
226	0.00925571	0.00892869	755.99	0.0138459	0.01678671	1285.99	-0.00008482	0	1815.98	0.00011762	0.00020579	2345.98	0.00680692	0	2875.98	0.02331495	0.01612774	3405.98	0.00499435		3935.98	-0.01074474	0	
226.2	0.00899586	0.00897605	756.19	0.01388222	0.01678671	1286.19	0.0001743	0	1816.18	-0.00018716	0.00020735	2346.18	0.0062638	0	2876.18	0.02408928	0.01624502	3406.18	0.00420665		3936.18	-0.01035773	0	
226.4	0.0096931	0.00902317	756.39	0.01385187	0.01678671	1286.39	0.00070907	0	1816.38	-0.00024151	0.0002089	2346.38	0.00557095	0	2876.38	0.02511464	0.01636221	3406.38	0.00288998		3936.38	-0.0101045	0	
226.6	0.00991974	0.00907002	756.59	0.01455216	0.01678671	1286.59	0.00030442	0	1816.58	-0.00015999	0.00021046	2346.58	0.00444267	0	2876.58	0.02535817	0.0164793	3406.58	0.00312735		3936.58	-0.01019551	0	
226.8	0.00969713	0.00911663	756.79	0.01531574	0.01678671	1286.79	-0.00044939	0	1816.78	-0.00170627	0.00021201	2346.78	0.00331541	0	2876.78	0.02678605	0.01659629	3406.78	0.00327023		3936.78	-0.00984708	0	
227	0.00975591	0.00916299	756.99	0.01558379	0.01678671	1286.99	-0.00064764	0	1816.98	-0.00138996	0.00021357	2346.98	0.00370334	0	2876.98	0.02716039	0.01671318	3406.98	0.00371638		3936.98	-0.01150377	0	
227.2	0.01027991	0.0092091	757.19	0.01531739	0.01678671	1287.19	-0.00078264	0	1817.18	-0.00123942	0.00021512	2347.18	0.0037712	0	2877.18	0.02724154	0.01682997	3407.18	0.00489132		3937.18	-0.01193577	0	
227.4	0.01136512	0.00925497	757.39	0.01504415	0.01678671	1287.39	-0.0012204	0	1817.38	-0.00185734	0.00021668	2347.38	0.00303367	0	2877.38	0.02783056	0.01694666	3407.38	0.00611602		3937.38	-0.01230831	0	
227.6	0.01145641	0.00930058	757.59	0.01400077	0.01678671	1287.59	-0.00133125	0	1817.58	-0.00277646	0.00021823	2347.58	0.00348194	0	2877.58	0.02812556	0.01706325	3407.58	0.0067896		3937.58	-0.01223866	0	
227.8	0.01131666	0.00934596	757.79	0.01440231	0.01678671	1287.79	-0.00127242	0	1817.78	-0.00420583	0.00021978	2347.78	0.00333667	0	2877.78	0.02772813	0.01717974	3407.78	0.0077601		3937.78	-0.0131568	0	
228	0.01149428	0.00939109	757.99	0.0148719	0.01678671	1287.99	-0.00098629	0	1817.98	-0.00475139	0.00022134	2347.98	0.00402036	0	2877.98	0.02693476	0.01729613	3407.98	0.00816514		3937.98	-0.01353513	0	
228.2	0.01091875	0.00943598	758.19	0.01412028	0.01678671	1288.19	-0.00131365	0	1818.18	-0.00534794	0.00022289	2348.18	0.00435754	0	2878.18	0.02543382	0.01741243	3408.18	0.00839286		3938.18	-0.01279429	0	
228.4	0.00986945	0.00948063	758.39	0.01344942	0.01678671	1288.39	-0.00099601	0	1818.38	-0.00512566	0.00022444	2348.38	0.00437146	0	2878.38	0.02508602	0.01752863	3408.38	0.00866542		3938.38	-0.01193067	0	
228.6	0.00895578	0.00952504	758.59	0.01361129	0.01678671	1288.59	-0.00180824	0	1818.58	-0.00514677	0.00022599	2348.58	0.00416042	0	2878.58	0.02535083	0.01764472	3408.58	0.0090159		3938.58	-0.01262019	0	
228.8	0.00863887	0.00956921	758.79	0.01405493	0.01678671	1288.79	-0.00199888	0	1818.78	-0.00499508	0.00022755	2348.78	0.00459542	0	2878.78	0.02513498	0.01776072	3408.78	0.00942281		3938.78	-0.0117431	0	
229	0.0089118	0.00961315	758.99	0.01448543	0.01678671	1288.99	-0.00154659	0	1818.98	-0.00474685	0.0002291	2348.98	0.0052578	0	2878.98	0.02474448	0.01787662	3408.98	0.0093065		3938.98	-0.01191544	0	
229.2	0.00791828	0.00965685	759.19	0.01554096	0.01678671	1289.19	-0.00086596	0	1819.18	-0.00393275	0.00023065	2349.18	0.00553817	0	2879.18	0.02376819	0.01799242	3409.18	0.0089038		3939.18	-0.01104968	0	
229.4	0.00751856	0.00970032	759.39	0.01573934	0.01678671	1289.39	-0.00038459	0	1819.38	-0.0039574	0.0002322	2349.38	0.00660852	0	2879.38	0.02392261	0.01810813	3409.38	0.00728285		3939.38	-0.01125319	0	
229.6	0.00712871	0.00974356	759.59	0.0154838	0.01678671	1289.59	-0.00096913	0	1819.58	-0.00374645	0.00023375	2349.58	0.00662813	0	2879.58	0.02474622	0.01822373	3409.58	0.00651342		3939.58	-0.01046332	0	
229.8	0.00684949	0.00978656	759.79	0.01551497	0.01678671	1289.79	-0.00137526	0	1819.78	-0.00314275	0.0002353	2349.78	0.00669072	0	2879.78	0.02553602	0.01833924	3409.78	0.0064593		3939.78	-0.01004001	0	
230	0.00707663	0.00982933	759.99	0.01532314	0.01678671	1289.99	-0.00211201	0	1819.98	-0.00240211	0.00023685	2349.98	0.00617147	0	2879.98	0.02586728	0.01845465	3409.98	0.00676013		3939.98	-0.00957256	0	
230.2	0.00689318	0.00987188	760.19	0.01584445	0.01678671	1290.19	-0.00109193	0	1820.18	-0.00234225	0.00023839	2350.18	0.00554206	0	2880.18	0.02540564	0.01856996	3410.18	0.00596246		3940.18	-0.0097497	0	
230.4	0.00799158	0.0099142	760.39	0.01626599	0.01678671	1290.39	-0.00048823	0	1820.38	-0.0014978	0.00023994	2350.38	0.00511032	0	2880.38	0.02522489	0.01868518	3410.38	0.00589138		3940.38	-0.00949814	0	
230.6	0.00887734	0.00995629	760.59	0.01727399	0.01678671	1290.59	-0.00045244	0	1820.58	-0.00043961	0.00024149	2350.58	0.00459412	0	2880.58	0.02569036	0.01880029	3410.58	0.00643644		3940.58	-0.00971945	0	
230.8	0.00954476	0.00999815	760.79	0.01798509	0.01678671	1290.79	-0.00052525	0	1820.78	0.00024269	0.00024304	2350.78	0.0041039	0	2880.78	0.02619301	0.01891531	3410.78	0.00693003		3940.78	-0.00978591	0	
231	0.00977175	0.01003979	760.99	0.01817123	0.01678671	1290.99	0.00106722	0	1820.98	0.00114268	0.00024458	2350.98	0.0052392	0	2880.98	0.02610551	0.01903023	3410.98	0.00704143		3940.98	-0.01072813	0	
231.2	0.01081531	0.01008121	761.19	0.01702194	0.01678671	1291.19	0.00036235	0	1821.18	0.00101547	0.00024613	2351.18	0.00403344	0	2881.18	0.02584082	0.01914505	3411.18	0.00741733		3941.18	-0.01112366	0	
231.4	0.01078965	0.01012241	761.39	0.01739026	0.01678671	1291.39	0.00015811	0	1821.38	0.00027261	0.00024768	2351.38	0.0039466	0	2881.38	0.02633622	0.01925978	3411.38	0.00784396		3941.38	-0.01118393	0	
231.6	0.01085571	0.01016339	761.59	0.01802089	0.01678671	1291.59	-0.00020305	0	1821.58	0.00021869	0.00024922	2351.58	0.00409858	0	2881.58	0.0269094	0.01937441	3411.58	0.00791331		3941.58	-0.01153738	0	
231.8	0.01167801	0.01020414	761.79	0.01879404	0.01678671	1291.79	0.00031165	0	1821.78	0.00028653	0.00025077	2351.78	0.00397741	0	2881.78	0.02716836	0.01948894	3411.78	0.00823696		3941.78	-0.01209052	0	
232	0.01125791	0.01024468	761.99	0.018544	0.01678671	1291.99	-0.00074981	0	1821.98	0.00063031	0.00025231	2351.98	0.00365539	0	2881.98	0.02727355	0.01960337	3411.98	0.00842281		3941.98	-0.01155043	0	
232.2	0.01063648	0.01028501	762.19	0.01714814	0.01678671	1292.19	-0.00179578	0	1822.18	-0.00005199	0.00025386	2352.18	0.00336336	0	2882.18	0.02705435	0.01971771	3412.18	0.00835685		3942.18	-0.01086078	0	
232.4	0.0094388	0.01032511	762.39	0.01691537	0.01678671	1292.39	-0.00219109	0	1822.38	0.000162	0.0002554	2352.38	0.00348255	0	2882.38	0.02815212	0.01983194	3412.38	0.00869593		3942.38	-0.01133171	0	
232.6	0.00927394	0.010365	762.59	0.01618781	0.01678671	1292.59	-0.00288512	0	1822.58	-0.00062008	0.00025695	2352.58	0.00412337	0	2882.58	0.02906821	0.01994609	3412.58	0.00839974		3942.58	-0.01201012	0	
232.8	0.00894417	0.01040468	762.79	0.01608491	0.01678671	1292.79	-0.00311396	0	1822.78	-0.00114833	0.00025849	2352.78	0.00348069	0	2882.78	0.02910171	0.02006013	3412.78	0.00851391		3942.78	-0.01178802	0	
233	0.00910813	0.01044415	762.99	0.01508623	0.01678671	1292.99	-0.003525	0	1822.98	-0.00153018	0.00026003	2352.98	0.00499096	0	2882.98	0.02960029	0.02017408	3412.98	0.00813745		3942.98	-0.01136125	0	
233.2	0.00957228	0.0104834	763.19	0.01524242	0.01678671	1293.19	-0.00423255	0	1823.18	-0.00187821	0.00026158	2353.18	0.00488182	0	2883.18	0.02980385	0.02028793	3413.18	0.00791081		3943.18	-0.01112525	0	
233.4	0.0095013	0.01052245	763.39	0.01474668	0.01678671	1293.39	-0.00495053	0	1823.38	-0.0026148	0.00026312	2353.38	0.00448645	0	2883.38	0.03026356	0.02040169	3413.38	0.00831803		3943.38	-0.01068015	0	
233.6	0.00874399	0.01056129	763.59	0.01466662	0.01678671	1293.59	-0.00569259	0	1823.58	-0.00183166	0.00026466	2353.58	0.00444549	0	2883.58	0.02948585	0.02051534	3413.58	0.008931		3943.58	-0.01077936	0	
233.8	0.00904034	0.01059991	763.79	0.0147588	0.01678671	1293.79	-0.00593454	0	1823.78	-0.00281469	0.0002662	2353.78	0.00437663	0	2883.78	0.02903356	0.02062891	3413.78	0.00941277		3943.78	-0.01087273	0	
234	0.00906801	0.01063834	763.99	0.01515802	0.01678671	1293.99	-0.0059012	0	1823.98	-0.00324202	0.00026774	2353.98	0.00467517	0	2883.98	0.02885366	0.02074237	3413.98	0.00958157		3943.98	-0.01028963	0	
234.2	0.00960862	0.01067655	764.19	0.01595994	0.01678671	1294.19	-0.00481085	0	1824.18	-0.00412299	0.00026928	2354.18	0.00468185	0	2884.18	0.02868913	0.02085574	3414.18	0.00861538		3944.18	-0.01027467	0	
234.4	0.01084075	0.01071456	764.39	0.0163508	0.01678671	1294.39	-0.00421093	0	1824.38	-0.00356949	0.00027082	2354.38	0.00450159	0	2884.38	0.02868665	0.02096901	3414.38	0.00968056		3944.38	-0.01070504	0	
234.6	0.01116606	0.01075237	764.59	0.01647607	0.01678671	1294.59	-0.00356236	0	1824.58	-0.00290599	0.00027236	2354.58	0.00405792	0	2884.58	0.02911215	0.02108219	3414.58	0.00986799		3944.58	-0.01164521	0	
234.8	0.01146129	0.01078998	764.79	0.01666685	0.01678671	1294.79	-0.00247484	0	1824.78	-0.00308381	0.0002739	2354.78	0.00496671	0	2884.78	0.02903086	0.02119527	3414.78	0.00911955		3944.78	-0.01186677	0	
235	0.01143099	0.01082738	764.99	0.01595105	0.01678671	1294.99	-0.00164342	0	1824.98	-0.00211208	0.00027544	2354.98	0.00597341	0	2884.98	0.02836502	0.02130826	3414.98	0.00855887		3944.98	-0.01215676	0	
235.2	0.01195095	0.01086459	765.19	0.01530005	0.01678671	1295.19	-0.0019669	0	1825.18	-0.00147491	0.00027698	2355.18	0.00527118	0	2885.18	0.02891615	0.02142114	3415.18	0.00897614		3945.18	-0.01355129	0	
235.4	0.0114674	0.01090159	765.39	0.01618283	0.01678671	1295.39	-0.00114063	0	1825.38	-0.00072583	0.00027852	2355.38	0.00556779	0	2885.38	0.02903685	0.02153394	3415.38	0.00951033		3945.38	-0.01342503	0	
235.6	0.01296525	0.0109384	765.59	0.01547128	0.01678671	1295.59	-0.00067697	0	1825.58	-0.00013407	0.00028006	2355.58	0.00547457	0	2885.58	0.02958017	0.02164663	3415.58	0.00852474		3945.58	-0.01368303	0	
235.8	0.01335088	0.01097501	765.79	0.01469183	0.01678671	1295.79	-0.00046096	0	1825.78	0.00030237	0.00028159	2355.78	0.00543067	0	2885.78	0.02932419	0.02175924	3415.78	0.00870772		3945.78	-0.01368907	0	
236	0.01333842	0.01101142	765.99	0.01415858	0.01678671	1295.99	-0.00019696	0	1825.98	0.00016617	0.00028313	2355.98	0.00478117	0	2885.98	0.03000381	0.02187174	3415.98	0.00908753		3945.98	-0.01338773	0	
236.2	0.01279142	0.01104764	766.19	0.01327385	0.01678671	1296.19	0.00037125	0	1826.18	-0.00010549	0.00028467	2356.18	0.0047168	0	2886.18	0.03019813	0.02198415	3416.18	0.0080066		3946.18	-0.01355404	0	
236.4	0.01174999	0.01108367	766.39	0.01300697	0.01678671	1296.39	0.00074567	0	1826.38	0.00006603	0.0002862	2356.38	0.00518302	0	2886.38	0.03195585	0.02209647	3416.38	0.00804759		3946.38	-0.01381116	0	
236.6	0.01186093	0.0111195	766.59	0.01219496	0.01678671	1296.59	0.00119881	0	1826.58	-0.00030777	0.00028774	2356.58	0.00481106	0	2886.58	0.03274025	0.02220869	3416.58	0.00728786		3946.58	-0.01390595	0	
236.8	0.01235249	0.01115514	766.79	0.01296064	0.01678671	1296.79	0.00066947	0	1826.78	-0.0008232	0.00028928	2356.78	0.00399111	0	2886.78	0.03320298	0.02232081	3416.78	0.00711145		3946.78	-0.01370836	0	
237	0.0122305	0.01119059	766.99	0.01290572	0.01678671	1296.99	0.00023224	0	1826.98	-0.00022288	0.00029081	2356.98	0.00462946	0	2886.98	0.03397902	0.02243284	3416.98	0.00661438		3946.98	-0.01382874	0	
237.2	0.01199645	0.01122585	767.19	0.01308774	0.01678671	1297.19	-0.00005505	0	1827.18	0.00045463	0.00029235	2357.18	0.00267078	0	2887.18	0.03358045	0.02254477	3417.18	0.00647561		3947.18	-0.0140501	0	
237.4	0.01067137	0.01126093	767.39	0.01273425	0.01678671	1297.39	0.00017805	0	1827.38	0.00043023	0.00029388	2357.38	0.00195304	0	2887.38	0.0335877	0.02265661	3417.38	0.00717439		3947.38	-0.01384756	0	
237.6	0.0097001	0.01129581	767.59	0.0123219	0.01678671	1297.59	0.00008175	0	1827.58	-0.00031458	0.00029541	2357.58	0.00232239	0	2887.58	0.03310114	0.02276836	3417.58	0.0066341		3947.58	-0.01411011	0	
237.8	0.00920506	0.01133051	767.79	0.01277028	0.01678671	1297.79	-0.00005873	0	1827.78	-0.00143903	0.00029695	2357.78	0.00198023	0	2887.78	0.03334356	0.02288001	3417.78	0.00685609		3947.78	-0.01416056	0	
238	0.00901436	0.01136502	767.99	0.01397608	0.01678671	1297.99	0.00017547	0	1827.98	-0.00109136	0.00029848	2357.98	0.00210172	0	2887.98	0.03367163	0.02299156	3417.98	0.00717788		3947.98	-0.01341747	0	
238.2	0.00895332	0.01139935	768.19	0.01397958	0.01678671	1298.19	-0.00002346	0	1828.18	-0.00126459	0.00030001	2358.18	0.00188174	0	2888.18	0.03320738	0.02310302	3418.18	0.00795911		3948.18	-0.01405543	0	
238.4	0.0090218	0.01143349	768.39	0.01411985	0.01678671	1298.39	-0.00012914	0	1828.38	-0.00066582	0.00030155	2358.38	0.00172709	0	2888.38	0.03326196	0.02321439	3418.38	0.00954292		3948.38	-0.01433516	0	
238.6	0.00922851	0.01146745	768.59	0.01386342	0.01678671	1298.59	-0.00067279	0	1828.58	-0.00131668	0.00030308	2358.58	0.00165164	0	2888.58	0.03300996	0.02332566	3418.58	0.00900756		3948.58	-0.01450284	0	
238.8	0.00912015	0.01150123	768.79	0.01384765	0.01678671	1298.79	-0.00042192	0	1828.78	-0.00081779	0.00030461	2358.78	0.00229364	0	2888.78	0.03285767	0.02343683	3418.78	0.00904175		3948.78	-0.01496235	0	
239	0.00882755	0.01153483	768.99	0.01373643	0.01678671	1298.99	-0.00117499	0	1828.98	-0.00015722	0.00030614	2358.98	0.00218871	0	2888.98	0.03208791	0.02354791	3418.98	0.00994041		3948.98	-0.01507154	0	
239.2	0.00898068	0.01156825	769.19	0.01353408	0.01678671	1299.19	-0.00022631	0	1829.18	-0.00042372	0.00030767	2359.18	0.00176031	0	2889.18	0.03190806	0.0236589	3419.18	0.01107545		3949.18	-0.01496223	0	
239.4	0.00912016	0.01160149	769.39	0.01441116	0.01678671	1299.39	0.00033493	0	1829.38	-0.00106982	0.0003092	2359.38	0.00202469	0	2889.38	0.03162498	0.02376979	3419.38	0.01214529		3949.38	-0.01391455	0	
239.6	0.00977387	0.01163455	769.59	0.01395011	0.01678671	1299.59	0.00092266	0	1829.58	-0.00190902	0.00031073	2359.58	0.00245327	0	2889.58	0.03199797	0.02388059	3419.58	0.0117856		3949.58	-0.01331488	0	
239.8	0.00944888	0.01166744	769.79	0.01361056	0.01678671	1299.79	0.00022708	0	1829.78	-0.00334372	0.00031226	2359.78	0.00240022	0	2889.78	0.03271458	0.0239913	3419.78	0.01262779		3949.78	-0.01374244	0	
240	0.01045909	0.01170015	769.99	0.01361038	0.01678671	1299.99	0.00122671	0	1829.98	-0.00361453	0.00031379	2359.98	0.00206376	0	2889.98	0.03391631	0.02410191	3419.98	0.01152412		3949.98	-0.01384189	0	
240.2	0.01044319	0.01173268	770.19	0.01400818	0.01678671	1300.19	0.00092086	0	1830.18	-0.00373187	0.00031532	2360.18	0.00247846	0	2890.18	0.03490465	0.02421243	3420.18	0.01065911		3950.18	-0.01408005	0	
240.4	0.01077117	0.01176504	770.39	0.01369609	0.01678671	1300.39	0.0007388	0	1830.38	-0.00351926	0.00031685	2360.38	0.00276104	0	2890.38	0.03548077	0.02432285	3420.38	0.01026748		3950.38	-0.01382719	0	
240.6	0.01111697	0.01179723	770.59	0.01299545	0.01678671	1300.59	0.00101053	0	1830.58	-0.0036357	0.00031838	2360.58	0.00251612	0	2890.58	0.03540013	0.02443318	3420.58	0.00993074		3950.58	-0.01288969	0	
240.8	0.0106951	0.01182924	770.79	0.01295131	0.01678671	1300.79	0.00049991	0	1830.78	-0.00337689	0.0003199	2360.78	0.002855	0	2890.78	0.03647845	0.02454341	3420.78	0.00947276		3950.78	-0.01300658	0	
241	0.00988138	0.01186109	770.99	0.0128581	0.01678671	1300.99	0.00055958	0	1830.98	-0.00266279	0.00032143	2360.98	0.00359728	0	2890.98	0.03756354	0.02465356	3420.98	0.0086176		3950.98	-0.01365053	0	
241.2	0.01023958	0.01189276	771.19	0.01272161	0.01678671	1301.19	0.00049078	0	1831.18	-0.0029096	0.00032296	2361.18	0.00308474	0	2891.18	0.03783223	0.0247636	3421.18	0.00778113		3951.18	-0.01347845	0	
241.4	0.01019826	0.01192426	771.39	0.01230038	0.01678671	1301.39	0.00062145	0	1831.38	-0.00329903	0.00032449	2361.38	0.00327403	0	2891.38	0.03860385	0.02487356	3421.38	0.00828613		3951.38	-0.01355856	0	
241.6	0.01045353	0.0119556	771.59	0.01218261	0.01678671	1301.59	-0.0005574	0	1831.58	-0.00298574	0.00032601	2361.58	0.00343816	0	2891.58	0.03884225	0.02498342	3421.58	0.00757233		3951.58	-0.01285485	0	
241.8	0.01064681	0.01198677	771.79	0.01275624	0.01678671	1301.79	-0.00092715	0	1831.78	-0.00234959	0.00032754	2361.78	0.00436479	0	2891.78	0.0391088	0.02509319	3421.78	0.00808459		3951.78	-0.01237278	0	
242	0.01070419	0.01201777	771.99	0.01271534	0.01678671	1301.99	-0.00121785	0	1831.98	-0.00165082	0.00032906	2361.98	0.00443767	0	2891.98	0.03979714	0.02520287	3421.98	0.00781481		3951.98	-0.01153955	0	
242.2	0.01137646	0.0120486	772.19	0.01201769	0.01678671	1302.19	-0.00165908	0	1832.18	-0.00132325	0.00033059	2362.18	0.00480171	0	2892.18	0.0394675	0.02531245	3422.18	0.00837278		3952.18	-0.01215242	0	
242.4	0.01273198	0.01207927	772.39	0.01202569	0.01678671	1302.39	-0.00238802	0	1832.38	-0.0018588	0.00033211	2362.38	0.00373332	0	2892.38	0.03938453	0.02542194	3422.38	0.00833805		3952.38	-0.01160536	0	
242.6	0.01356041	0.01210978	772.59	0.01189526	0.01678671	1302.59	-0.00301167	0	1832.58	-0.00197243	0.00033364	2362.58	0.00424526	0	2892.58	0.03895842	0.02553133	3422.58	0.00834058		3952.58	-0.01177388	0	
242.8	0.01342871	0.01214012	772.79	0.01165393	0.01678671	1302.79	-0.00243792	0	1832.78	-0.00162927	0.00033516	2362.78	0.00403543	0	2892.78	0.03954251	0.02564064	3422.78	0.00895272		3952.78	-0.01219267	0	
243	0.01370277	0.0121703	772.99	0.01211362	0.01678671	1302.99	-0.00312062	0	1832.98	-0.00286442	0.00033668	2362.98	0.00412427	0	2892.98	0.03901227	0.02574985	3422.98	0.00917162		3952.98	-0.01114922	0	
243.2	0.01380968	0.01220032	773.19	0.01253399	0.01678671	1303.19	-0.00207452	0	1833.18	-0.00349	0.00033821	2363.18	0.00508385	0	2893.18	0.03871154	0.02585897	3423.18	0.00961759		3953.18	-0.01085898	0	
243.4	0.01324814	0.01223017	773.39	0.01312124	0.01678671	1303.39	-0.00188565	0	1833.38	-0.0040797	0.00033973	2363.38	0.00533085	0	2893.38	0.03906918	0.02596799	3423.38	0.01001974		3953.38	-0.01067645	0	
243.6	0.01328414	0.01225987	773.59	0.01269463	0.01678671	1303.59	-0.00200707	0	1833.58	-0.00392131	0.00034125	2363.58	0.00531703	0	2893.58	0.03878178	0.02607692	3423.58	0.00950535		3953.58	-0.01067064	0	
243.8	0.01422589	0.01228941	773.79	0.01304732	0.01678671	1303.79	-0.00227457	0	1833.78	-0.00408768	0.00034277	2363.78	0.00514338	0	2893.78	0.03928847	0.02618576	3423.78	0.00974386		3953.78	-0.01135957	0	
244	0.01513972	0.01231879	773.99	0.01346448	0.01678671	1303.99	-0.00222335	0	1833.98	-0.00291073	0.00034429	2363.98	0.00460148	0	2893.98	0.03913324	0.02629451	3423.98	0.00859177		3953.98	-0.01160705	0	
244.2	0.01459684	0.01234802	774.19	0.01379165	0.01678671	1304.19	-0.00282597	0	1834.18	-0.0024373	0.00034582	2364.18	0.00442763	0	2894.18	0.03867827	0.02640317	3424.18	0.00917958		3954.18	-0.01139417	0	
244.4	0.01397592	0.01237708	774.39	0.01376613	0.01678671	1304.39	-0.00309626	0	1834.38	-0.00158913	0.00034734	2364.38	0.00357285	0	2894.38	0.03850178	0.02651173	3424.38	0.00882267		3954.38	-0.010811	0	
244.6	0.01261769	0.012406	774.59	0.01370274	0.01678671	1304.59	-0.00310259	0	1834.58	-0.00198503	0.00034886	2364.58	0.00344485	0	2894.58	0.03823262	0.0266202	3424.58	0.00833141		3954.58	-0.01004894	0	
244.8	0.01145518	0.01243475	774.79	0.01438703	0.01678671	1304.79	-0.00194907	0	1834.78	-0.00154798	0.00035038	2364.78	0.00373381	0	2894.78	0.03952063	0.02672858	3424.78	0.00731087		3954.78	-0.01125881	0	
245	0.01104503	0.01246336	774.99	0.01629873	0.01678671	1304.99	-0.0017278	0	1834.98	-0.00110236	0.0003519	2364.98	0.00370045	0	2894.98	0.04059382	0.02683687	3424.98	0.00674812		3954.98	-0.01186129	0	
245.2	0.0105089	0.01249181	775.19	0.01658841	0.01678671	1305.19	-0.00147382	0	1835.18	-0.00033735	0.00035341	2365.18	0.00336435	0	2895.18	0.04061769	0.02694506	3425.18	0.00601403		3955.18	-0.01157955	0	
245.4	0.01033606	0.01252011	775.39	0.01677447	0.01678671	1305.39	-0.00149149	0	1835.38	0.00039938	0.00035493	2365.38	0.00279628	0	2895.38	0.04088374	0.02705317	3425.38	0.0061341		3955.38	-0.01130524	0	
245.6	0.00986587	0.01254825	775.59	0.01635181	0.01678671	1305.59	-0.00096585	0	1835.58	0.00102561	0.00035645	2365.58	0.00322683	0	2895.58	0.0408494	0.02716118	3425.58	0.00577459		3955.58	-0.01133376	0	
245.8	0.0098584	0.01257625	775.79	0.01656834	0.01678671	1305.79	0.0000958	0	1835.78	0.00151456	0.00035797	2365.78	0.00342998	0	2895.78	0.04028772	0.0272691	3425.78	0.00652071		3955.78	-0.01300427	0	
246	0.00985444	0.01260409	775.99	0.01643098	0.01678671	1305.99	0.00050803	0	1835.98	0.00219799	0.00035949	2365.98	0.00291241	0	2895.98	0.04044505	0.02737693	3425.98	0.00595999		3955.98	-0.01426166	0	
246.2	0.01154778	0.01263179	776.19	0.01589876	0.01678671	1306.19	0.00057869	0	1836.18	0.00237707	0.000361	2366.18	0.00307422	0	2896.18	0.0398753	0.02748466	3426.18	0.00631141		3956.18	-0.01520623	0	
246.4	0.01194718	0.01265934	776.39	0.01445473	0.01678671	1306.39	0.00010134	0	1836.38	0.00167666	0.00036252	2366.38	0.00292145	0	2896.38	0.04008922	0.02759231	3426.38	0.00674921		3956.38	-0.01507534	0	
246.6	0.01215425	0.01268674	776.59	0.01385631	0.01678671	1306.59	0.0002612	0	1836.58	0.00154227	0.00036404	2366.58	0.00331303	0	2896.58	0.03978917	0.02769986	3426.58	0.00680435		3956.58	-0.01599872	0	
246.8	0.01209777	0.012714	776.79	0.01317234	0.01678671	1306.79	0.00048551	0	1836.78	0.00074968	0.00036555	2366.78	0.00412243	0	2896.78	0.03979572	0.02780732	3426.78	0.00671386		3956.78	-0.01708715	0	
247	0.01306478	0.01274111	776.99	0.01266644	0.01678671	1306.99	-0.00009706	0	1836.98	-0.00002274	0.00036707	2366.98	0.005042	0	2896.98	0.03918556	0.0279147	3426.98	0.00681271		3956.98	-0.01702005	0	
247.2	0.01210689	0.01276807	777.19	0.01185549	0.01678671	1307.19	0.00049611	0	1837.18	0.00002641	0.00036858	2367.18	0.00597714	0	2897.18	0.03798465	0.02802198	3427.18	0.00737035		3957.18	-0.0178213	0	
247.4	0.0119367	0.01279489	777.39	0.01124097	0.01678671	1307.39	0.00110438	0	1837.38	0.00078012	0.0003701	2367.38	0.00652282	0	2897.38	0.03801248	0.02812916	3427.38	0.00838192		3957.38	-0.01706796	0	
247.6	0.01242862	0.01282157	777.59	0.01109613	0.01678671	1307.59	0.00067921	0	1837.58	0.00091889	0.00037161	2367.58	0.00686283	0	2897.58	0.03701192	0.02823626	3427.58	0.00830829		3957.58	-0.01692037	0	
247.8	0.01361664	0.0128481	777.79	0.0111083	0.01678671	1307.79	0.00025979	0	1837.78	0.00057739	0.00037313	2367.78	0.00766643	0	2897.78	0.03673336	0.02834327	3427.78	0.00789277		3957.78	-0.01652799	0	
248	0.0133365	0.01287449	777.99	0.01073941	0.01678671	1307.99	0.0001674	0	1837.98	0.00029097	0.00037464	2367.98	0.00679363	0	2897.98	0.03599722	0.02845019	3427.98	0.00755455		3957.98	-0.01595968	0	
248.2	0.01338495	0.01290074	778.19	0.01117552	0.01678671	1308.19	-0.00030014	0	1838.18	0.00058722	0.00037615	2368.18	0.00569867	0	2898.18	0.03611996	0.02855701	3428.18	0.00786739		3958.18	-0.01530728	0	
248.4	0.01350072	0.01292685	778.39	0.0117248	0.01678671	1308.39	-0.00116147	0	1838.38	0.00000784	0.00037767	2368.38	0.00518152	0	2898.38	0.03644606	0.02866375	3428.38	0.00689094		3958.38	-0.0150089	0	
248.6	0.01238395	0.01295282	778.59	0.01232076	0.01678671	1308.59	-0.00106375	0	1838.58	-0.0009126	0.00037918	2368.58	0.00596222	0	2898.58	0.03704778	0.02877039	3428.58	0.00641715		3958.58	-0.01473704	0	
248.8	0.01223944	0.01297865	778.79	0.01350576	0.01678671	1308.79	-0.00015978	0	1838.78	-0.00034155	0.00038069	2368.78	0.00550227	0	2898.78	0.03823826	0.02887694	3428.78	0.00677106		3958.78	-0.01524729	0	
249	0.01104396	0.01300435	778.99	0.01493288	0.01678671	1308.99	-0.00065848	0	1838.98	-0.00005338	0.0003822	2368.98	0.00449427	0	2898.98	0.03847591	0.02898341	3428.98	0.00709646		3958.98	-0.01405837	0	
249.2	0.01073566	0.0130299	779.19	0.01414641	0.01678671	1309.19	-0.00061508	0	1839.18	0.00024593	0.00038372	2369.18	0.00435442	0	2899.18	0.03929182	0.02908978	3429.18	0.00623481		3959.18	-0.01332674	0	
249.4	0.00994877	0.01305532	779.39	0.0152364	0.01678671	1309.39	-0.00057759	0	1839.38	0.00044209	0.00038523	2369.38	0.00287266	0	2899.38	0.03936605	0.02919606	3429.38	0.0068991		3959.38	-0.01323569	0	
249.6	0.01007513	0.0130806	779.59	0.01568831	0.01678671	1309.59	0.00017966	0	1839.58	0.00137596	0.00038674	2369.58	0.00226383	0	2899.58	0.03926346	0.02930225	3429.58	0.00743326		3959.58	-0.01362193	0	
249.8	0.01028758	0.01310575	779.79	0.01668066	0.01678671	1309.79	0.00049698	0	1839.78	0.00203859	0.00038825	2369.78	0.00164394	0	2899.78	0.03963011	0.02940836	3429.78	0.00809887		3959.78	-0.01450556	0	
250	0.00981711	0.01313076	779.99	0.01697488	0.01678671	1309.99	0.00040707	0	1839.98	0.00271853	0.00038976	2369.98	0.00099187	0	2899.98	0.03951093	0.02951437	3429.98	0.00775976		3959.98	-0.01496802	0	
250.2	0.01069763	0.01315564	780.19	0.01650239	0.01678671	1310.19	0.00068609	0	1840.18	0.00261895	0.00039127	2370.18	0.00040037	0	2900.18	0.03903003	0.02962029	3430.18	0.00829577		3960.18	-0.01485651	0	
250.4	0.00971761	0.01318039	780.39	0.01730716	0.01678671	1310.39	0.00039001	0	1840.38	0.00216791	0.00039278	2370.38	0.00098551	0	2900.38	0.03915407	0.02972612	3430.38	0.00877428		3960.38	-0.01469511	0	
250.6	0.00995321	0.013205	780.59	0.0182746	0.01678671	1310.59	-0.00018784	0	1840.58	0.00207183	0.00039428	2370.58	0.0010064	0	2900.58	0.03824032	0.02983186	3430.58	0.00850406		3960.58	-0.01560097	0	
250.8	0.01043369	0.01322948	780.79	0.01858448	0.01678671	1310.79	-0.00001808	0	1840.78	0.00156175	0.00039579	2370.78	0.00168174	0	2900.78	0.03877298	0.02993752	3430.78	0.00856213		3960.78	-0.01603958	0	
251	0.0114314	0.01325383	780.99	0.01868283	0.01678671	1310.99	-0.00033473	0	1840.98	0.0010795	0.0003973	2370.98	0.00146068	0	2900.98	0.03901685	0.03004308	3430.98	0.00894539		3960.98	-0.01558822	0	
251.2	0.01065748	0.01327805	781.19	0.01834246	0.01678671	1311.19	0.00043685	0	1841.18	0.00143311	0.00039881	2371.18	0.00201804	0	2901.18	0.03851105	0.03014855	3431.18	0.00955636		3961.18	-0.01524949	0	
251.4	0.01146014	0.01330214	781.39	0.01874336	0.01678671	1311.39	0.00084228	0	1841.38	0.00163647	0.00040031	2371.38	0.0028086	0	2901.38	0.03939711	0.03025394	3431.38	0.00955714		3961.38	-0.01413779	0	
251.6	0.01221211	0.01332611	781.59	0.01851236	0.01678671	1311.59	0.00040393	0	1841.58	0.0009089	0.00040182	2371.58	0.00268898	0	2901.58	0.03882616	0.03035923	3431.58	0.00851955		3961.58	-0.01451846	0	
251.8	0.01291943	0.01334994	781.79	0.01855114	0.01678671	1311.79	0.00039241	0	1841.78	0.00084229	0.00040333	2371.78	0.00350855	0	2901.78	0.03875884	0.03046443	3431.78	0.00773466		3961.78	-0.01483518	0	
252	0.01304659	0.01337365	781.99	0.01835169	0.01678671	1311.99	0.00017943	0	1841.98	-0.00004123	0.00040483	2371.98	0.00343962	0	2901.98	0.03943497	0.03056955	3431.98	0.00784276		3961.98	-0.01529572	0	
252.2	0.01332879	0.01339723	782.19	0.01869215	0.01678671	1312.19	-0.0006587	0	1842.18	-0.00013132	0.00040634	2372.18	0.00412963	0	2902.18	0.04059618	0.03067458	3432.18	0.00769678		3962.18	-0.01513727	0	
252.4	0.01335892	0.01342068	782.39	0.01847187	0.01678671	1312.39	-0.00133089	0	1842.38	-0.00103473	0.00040784	2372.38	0.00457653	0	2902.38	0.04171942	0.03077951	3432.38	0.0071675		3962.38	-0.01524307	0	
252.6	0.01285283	0.01344401	782.59	0.01806527	0.01678671	1312.59	-0.00070051	0	1842.58	-0.00070673	0.00040935	2372.58	0.00569618	0	2902.58	0.04329565	0.03088436	3432.58	0.00790721		3962.58	-0.01648387	0	
252.8	0.0131016	0.01346721	782.79	0.0177096	0.01678671	1312.79	-0.00059024	0	1842.78	-0.00001687	0.00041085	2372.78	0.00546659	0	2902.78	0.04290717	0.03098912	3432.78	0.00796181		3962.78	-0.01653321	0	
253	0.01251738	0.01349029	782.99	0.01627162	0.01678671	1312.99	-0.00108223	0	1842.98	-0.00053864	0.00041236	2372.98	0.00583735	0	2902.98	0.04366173	0.03109379	3432.98	0.0079553		3962.98	-0.01526331	0	
253.2	0.01281638	0.01351324	783.19	0.01506826	0.01678671	1313.19	-0.00129233	0	1843.18	-0.00038349	0.00041386	2373.18	0.00642562	0	2903.18	0.04466428	0.03119837	3433.18	0.00751843		3963.18	-0.01584458	0	
253.4	0.01164596	0.01353608	783.39	0.01555373	0.01678671	1313.39	-0.00157438	0	1843.38	0.0007145	0.00041536	2373.38	0.00613784	0	2903.38	0.04433842	0.03130286	3433.38	0.00895135		3963.38	-0.0156732	0	
253.6	0.01256795	0.01355879	783.59	0.0147491	0.01678671	1313.59	-0.00153504	0	1843.58	0.00126647	0.00041687	2373.58	0.00624485	0	2903.58	0.0438388	0.03140727	3433.58	0.0090329		3963.58	-0.01593464	0	
253.8	0.01126949	0.01358137	783.79	0.01449797	0.01678671	1313.79	-0.00172383	0	1843.78	0.00151478	0.00041837	2373.78	0.00610488	0	2903.78	0.04282382	0.03151158	3433.78	0.00943641		3963.78	-0.01690348	0	
254	0.01137263	0.01360384	783.99	0.01389022	0.01678671	1313.99	-0.00164835	0	1843.98	0.00242441	0.00041987	2373.98	0.00575397	0	2903.98	0.04084092	0.03161581	3433.98	0.00955582		3963.98	-0.01741147	0	
254.2	0.01128328	0.01362619	784.19	0.01393878	0.01678671	1314.19	-0.00126796	0	1844.18	0.0020659	0.00042137	2374.18	0.00603828	0	2904.18	0.03946914	0.03171995	3434.18	0.01006349		3964.18	-0.017006	0	
254.4	0.01038845	0.01364842	784.39	0.01442403	0.01678671	1314.39	-0.0017243	0	1844.38	0.00176391	0.00042287	2374.38	0.00577484	0	2904.38	0.03890164	0.031824	3434.38	0.00943193		3964.38	-0.01716499	0	
254.6	0.01095672	0.01367053	784.59	0.0137308	0.01678671	1314.59	-0.00146677	0	1844.58	0.00249744	0.00042438	2374.58	0.00506606	0	2904.58	0.0379611	0.03192796	3434.58	0.00903211		3964.58	-0.0167823	0	
254.8	0.01146609	0.01369252	784.79	0.01384248	0.01678671	1314.79	-0.00081005	0	1844.78	0.0019926	0.00042588	2374.78	0.00392978	0	2904.78	0.0383811	0.03203183	3434.78	0.00826077		3964.78	-0.01684208	0	
255	0.01213286	0.01371439	784.99	0.01366034	0.01678671	1314.99	-0.00079366	0	1844.98	0.00149259	0.00042738	2374.98	0.00341628	0	2904.98	0.03834379	0.03213561	3434.98	0.00788629		3964.98	-0.01599468	0	
255.2	0.012277	0.01373615	785.19	0.01409137	0.01678671	1315.19	-0.00018196	0	1845.18	0.00170337	0.00042888	2375.18	0.00313068	0	2905.18	0.03709748	0.03223931	3435.18	0.00691327		3965.18	-0.01583689	0	
255.4	0.01317034	0.01375779	785.39	0.0146891	0.01678671	1315.39	-0.00004616	0	1845.38	0.00134092	0.00043038	2375.38	0.00259588	0	2905.38	0.0372084	0.03234292	3435.38	0.00619027		3965.38	-0.01567238	0	
255.6	0.01357083	0.01377931	785.59	0.01528282	0.01678671	1315.59	-0.0005774	0	1845.58	0.00150833	0.00043187	2375.58	0.00326886	0	2905.58	0.03763146	0.03244644	3435.58	0.00625243		3965.58	-0.01614697	0	
255.8	0.01370635	0.01380072	785.79	0.01543096	0.01678671	1315.79	-0.00105861	0	1845.78	0.00157908	0.00043337	2375.78	0.00390115	0	2905.78	0.03849055	0.03254987	3435.78	0.00605588		3965.78	-0.01582776	0	
256	0.01478116	0.01382201	785.99	0.01526089	0.01678671	1315.99	-0.00157735	0	1845.98	0.00081301	0.00043487	2375.98	0.00397823	0	2905.98	0.03996858	0.03265322	3435.98	0.0065606		3965.98	-0.01581445	0	
256.2	0.01481925	0.01384319	786.19	0.01476302	0.01678671	1316.19	-0.00131651	0	1846.18	0.00061092	0.00043637	2376.18	0.00370194	0	2906.18	0.04052216	0.03275648	3436.18	0.00644779		3966.18	-0.01524018	0	
256.4	0.01509305	0.01386426	786.39	0.01441439	0.01678671	1316.39	-0.0011344	0	1846.38	0.00023251	0.00043787	2376.38	0.00323686	0	2906.38	0.04164415	0.03285964	3436.38	0.00699425		3966.38	-0.01551938	0	
256.6	0.01539466	0.01388521	786.59	0.01352214	0.01678671	1316.59	-0.00072087	0	1846.58	0.00081101	0.00043936	2376.58	0.00333364	0	2906.58	0.04221296	0.03296273	3436.58	0.00702885		3966.58	-0.01659219	0	
256.8	0.01559371	0.01390606	786.79	0.01377691	0.01678671	1316.79	-0.00101448	0	1846.78	0.0009108	0.00044086	2376.78	0.00355632	0	2906.78	0.04268394	0.03306572	3436.78	0.00685381		3966.78	-0.01521473	0	
257	0.0149797	0.01392679	786.99	0.01237412	0.01678671	1316.99	-0.00103828	0	1846.98	0.00020266	0.00044236	2376.98	0.00375236	0	2906.98	0.04373482	0.03316863	3436.98	0.00718865		3966.98	-0.01499693	0	
257.2	0.01388602	0.01394741	787.19	0.01221372	0.01678671	1317.19	-0.00096396	0	1847.18	0.00086273	0.00044385	2377.18	0.00417665	0	2907.18	0.0447802	0.03327145	3437.18	0.00773345		3967.18	-0.01544411	0	
257.4	0.01275968	0.01396791	787.39	0.01293788	0.01678671	1317.39	-0.00135241	0	1847.38	0.00120087	0.00044535	2377.38	0.00415893	0	2907.38	0.04525314	0.03337418	3437.38	0.00884076		3967.38	-0.01517867	0	
257.6	0.01289946	0.01398831	787.59	0.01186365	0.01678671	1317.59	-0.00176218	0	1847.58	0.0013154	0.00044684	2377.58	0.00357166	0	2907.58	0.04480543	0.03347683	3437.58	0.00880412		3967.58	-0.01548165	0	
257.8	0.01182219	0.0140086	787.79	0.01243859	0.01678671	1317.79	-0.0003775	0	1847.78	0.00156322	0.00044834	2377.78	0.00343626	0	2907.78	0.04392652	0.03357938	3437.78	0.00926787		3967.78	-0.01578707	0	
258	0.0126384	0.01402879	787.99	0.01364188	0.01678671	1317.99	0.00056756	0	1847.98	0.00196551	0.00044983	2377.98	0.00334385	0	2907.98	0.04298318	0.03368185	3437.98	0.00985618		3967.98	-0.01548431	0	
258.2	0.01246141	0.01404886	788.19	0.01376649	0.01678671	1318.19	0.00090631	0	1848.18	0.0014601	0.00045133	2378.18	0.00306776	0	2908.18	0.04314074	0.03378424	3438.18	0.00959369		3968.18	-0.01497297	0	
258.4	0.01162725	0.01406883	788.39	0.01379432	0.01678671	1318.39	0.00079942	0	1848.38	0.00146551	0.00045282	2378.38	0.0037798	0	2908.38	0.04298865	0.03388654	3438.38	0.00911137		3968.38	-0.01488083	0	
258.6	0.0122788	0.01408868	788.59	0.01416276	0.01678671	1318.59	0.00094791	0	1848.58	0.00087199	0.00045431	2378.58	0.00463014	0	2908.58	0.04272981	0.03398875	3438.58	0.00915513		3968.58	-0.01394789	0	
258.8	0.01243112	0.01410844	788.79	0.01582086	0.01678671	1318.79	0.0008071	0	1848.78	0.00021548	0.00045581	2378.78	0.00463167	0	2908.78	0.04241029	0.03409087	3438.78	0.00854662		3968.78	-0.01486807	0	
259	0.01366596	0.01412809	788.99	0.0164852	0.01678671	1318.99	0.00062158	0	1848.98	-0.00076213	0.0004573	2378.98	0.0053652	0	2908.98	0.04179447	0.03419291	3438.98	0.00890464		3968.98	-0.01366607	0	
259.2	0.01358152	0.01414763	789.19	0.01801863	0.01678671	1319.19	-0.00014984	0	1849.18	-0.00028404	0.00045879	2379.18	0.00547426	0	2909.18	0.03993769	0.03429486	3439.18	0.00859224		3969.18	-0.01353483	0	
259.4	0.01371598	0.01416707	789.39	0.01824306	0.01678671	1319.39	-0.00063752	0	1849.38	-0.00011035	0.00046028	2379.38	0.00603196	0	2909.38	0.04080082	0.03439672	3439.38	0.00834097		3969.38	-0.01308032	0	
259.6	0.0135441	0.0141864	789.59	0.01810819	0.01678671	1319.59	-0.00115491	0	1849.58	-0.00090953	0.00046177	2379.58	0.00686229	0	2909.58	0.04181429	0.0344985	3439.58	0.00878629		3969.58	-0.01309138	0	
259.8	0.01392636	0.01420563	789.79	0.01785663	0.01678671	1319.79	-0.00167963	0	1849.78	-0.00086448	0.00046326	2379.78	0.00765937	0	2909.78	0.04196199	0.03460019	3439.78	0.00837468		3969.78	-0.01286955	0	
260	0.01378787	0.01422476	789.99	0.01645423	0.01678671	1319.99	-0.00217751	0	1849.98	-0.00128097	0.00046476	2379.98	0.00661337	0	2909.98	0.04142369	0.03470179	3439.98	0.00910024		3969.98	-0.01258282	0	
260.2	0.01284046	0.01424378	790.19	0.01528492	0.01678671	1320.19	-0.0021303	0	1850.18	-0.00160962	0.00046625	2380.18	0.00685678	0	2910.18	0.04120613	0.03480331	3440.18	0.00937041		3970.18	-0.01258687	0	
260.4	0.01229345	0.0142627	790.39	0.01475137	0.01678671	1320.39	-0.00197443	0	1850.38	-0.001039	0.00046774	2380.38	0.00630055	0	2910.38	0.04188806	0.03490474	3440.38	0.00984979		3970.38	-0.01265874	0	
260.6	0.01203991	0.01428153	790.59	0.01356179	0.01678671	1320.59	-0.00169119	0	1850.58	-0.00058026	0.00046922	2380.58	0.00645867	0	2910.58	0.04223102	0.03500609	3440.58	0.00961022		3970.58	-0.01333654	0	
260.8	0.01196391	0.01430025	790.79	0.01287506	0.01678671	1320.79	-0.00131541	0	1850.78	-0.00023374	0.00047071	2380.78	0.0064284	0	2910.78	0.04361584	0.03510735	3440.78	0.00995536		3970.78	-0.01311281	0	
261	0.0112375	0.01431887	790.99	0.01181452	0.01678671	1320.99	-0.00130709	0	1850.98	-0.00017122	0.0004722	2380.98	0.00612074	0	2910.98	0.04370538	0.03520852	3440.98	0.00986795		3970.98	-0.0131965	0	
261.2	0.01075392	0.01433739	791.19	0.01158153	0.01678671	1321.19	-0.00202482	0	1851.18	0.00010249	0.00047369	2381.18	0.00567851	0	2911.18	0.04428984	0.03530961	3441.18	0.01033949		3971.18	-0.01352714	0	
261.4	0.0112491	0.01435581	791.39	0.0116366	0.01678671	1321.39	-0.00140283	0	1851.38	0.00033421	0.00047518	2381.38	0.00496745	0	2911.38	0.04514392	0.03541061	3441.38	0.01005139		3971.38	-0.01359999	0	
261.6	0.01131164	0.01437414	791.59	0.01087812	0.01678671	1321.59	-0.00093302	0	1851.58	0.0014195	0.00047667	2381.58	0.00382898	0	2911.58	0.04479701	0.03551153	3441.58	0.01036538		3971.58	-0.01446481	0	
261.8	0.01163151	0.01439236	791.79	0.01174363	0.01678671	1321.79	0.00083026	0	1851.78	0.00169713	0.00047815	2381.78	0.00406407	0	2911.78	0.04470978	0.03561236	3441.78	0.00935821		3971.78	-0.01513688	0	
262	0.01292209	0.01441049	791.99	0.01302031	0.01678671	1321.99	0.00014894	0	1851.98	0.00226452	0.00047964	2381.98	0.00355133	0	2911.98	0.04541102	0.0357131	3441.98	0.00860989		3971.98	-0.015002	0	
262.2	0.01382874	0.01442852	792.19	0.01257929	0.01678671	1322.19	-0.00004027	0	1852.18	0.00216151	0.00048113	2382.18	0.00412335	0	2912.18	0.04636677	0.03581376	3442.18	0.00783337		3972.18	-0.0149084	0	
262.4	0.01449993	0.01444646	792.39	0.01297708	0.01678671	1322.39	0.00021732	0	1852.38	0.00249368	0.00048261	2382.38	0.00504634	0	2912.38	0.04593071	0.03591433	3442.38	0.00757405		3972.38	-0.0153167	0	
262.6	0.01562414	0.01446429	792.59	0.01465406	0.01678671	1322.59	0.00081118	0	1852.58	0.00157702	0.0004841	2382.58	0.0048377	0	2912.58	0.04586503	0.03601482	3442.58	0.00693752		3972.58	-0.01503741	0	
262.8	0.01607566	0.01448204	792.79	0.01682279	0.01678671	1322.79	0.00085003	0	1852.78	0.00285212	0.00048558	2382.78	0.00437219	0	2912.78	0.04480391	0.03611523	3442.78	0.00685249		3972.78	-0.0151396	0	
263	0.01642034	0.01449969	792.99	0.01712837	0.01678671	1322.99	0.00082591	0	1852.98	0.00264486	0.00048707	2382.98	0.00330916	0	2912.98	0.04465364	0.03621554	3442.98	0.00555525		3972.98	-0.01372256	0	
263.2	0.01516987	0.01451724	793.19	0.01788689	0.01678671	1323.19	-0.00045348	0	1853.18	0.00330352	0.00048855	2383.18	0.0027438	0	2913.18	0.04432054	0.03631578	3443.18	0.00483472		3973.18	-0.01315968	0	
263.4	0.01561624	0.0145347	793.39	0.01833107	0.01678671	1323.39	-0.00009474	0	1853.38	0.00327922	0.00049004	2383.38	0.00305115	0	2913.38	0.04513981	0.03641593	3443.38	0.00471533		3973.38	-0.01239639	0	
263.6	0.01569592	0.01455207	793.59	0.01874941	0.01678671	1323.59	-0.00009989	0	1853.58	0.00199642	0.00049152	2383.58	0.00298826	0	2913.58	0.04504052	0.03651599	3443.58	0.00549214		3973.58	-0.01216407	0	
263.8	0.01471388	0.01456934	793.79	0.01924688	0.01678671	1323.79	-0.00042882	0	1853.78	0.0018886	0.000493	2383.78	0.00426428	0	2913.78	0.04515791	0.03661597	3443.78	0.00584098		3973.78	-0.01151426	0	
264	0.01307819	0.01458652	793.99	0.01831542	0.01678671	1323.99	-0.00069687	0	1853.98	0.00127656	0.00049449	2383.98	0.00366255	0	2913.98	0.0445817	0.03671586	3443.98	0.00651054		3973.98	-0.01126577	0	
264.2	0.01214738	0.01460361	794.19	0.01858434	0.01678671	1324.19	-0.00066563	0	1854.18	0.00089175	0.00049597	2384.18	0.0035967	0	2914.18	0.04487555	0.03681567	3444.18	0.00727758		3974.18	-0.01176997	0	
264.4	0.01207776	0.01462061	794.39	0.01899018	0.01678671	1324.39	-0.00055163	0	1854.38	0.00089194	0.00049745	2384.38	0.00316423	0	2914.38	0.04422906	0.03691539	3444.38	0.00734978		3974.38	-0.01125122	0	
264.6	0.01169072	0.01463752	794.59	0.01871174	0.01678671	1324.59	-0.00081339	0	1854.58	0.0007476	0.00049893	2384.58	0.00310517	0	2914.58	0.04443484	0.03701503	3444.58	0.00735257		3974.58	-0.01128087	0	
264.8	0.01101806	0.01465433	794.79	0.01819617	0.01678671	1324.79	-0.00136571	0	1854.78	0.0000514	0.00050041	2384.78	0.00269409	0	2914.78	0.04394807	0.03711458	3444.78	0.00733836		3974.78	-0.01079027	0	
265	0.01072593	0.01467106	794.99	0.01900832	0.01678671	1324.99	-0.00199078	0	1854.98	-0.00026411	0.0005019	2384.98	0.00291094	0	2914.98	0.04395952	0.03721405	3444.98	0.00750065		3974.98	-0.01020939	0	
265.2	0.00986375	0.01468769	795.19	0.01840689	0.01678671	1325.19	-0.00242198	0	1855.18	-0.00090873	0.00050338	2385.18	0.00242099	0	2915.18	0.04406597	0.03731344	3445.18	0.00834724		3975.18	-0.01122507	0	
265.4	0.00999665	0.01470424	795.39	0.01730826	0.01678671	1325.39	-0.00163911	0	1855.38	-0.0000724	0.00050486	2385.38	0.00216865	0	2915.38	0.04485899	0.03741274	3445.38	0.00852207		3975.38	-0.01139492	0	
265.6	0.00910424	0.0147207	795.59	0.01665542	0.01678671	1325.59	-0.00147119	0	1855.58	-0.0000207	0.00050634	2385.58	0.00265587	0	2915.58	0.04420011	0.03751196	3445.58	0.00878803		3975.58	-0.01240401	0	
265.8	0.00966576	0.01473707	795.79	0.01659537	0.01678671	1325.79	-0.0009354	0	1855.78	0.0000624	0.00050782	2385.78	0.00333807	0	2915.78	0.04508247	0.03761109	3445.78	0.00731403		3975.78	-0.01250507	0	
266	0.01030736	0.01475336	795.99	0.01658149	0.01678671	1325.99	-0.00116917	0	1855.98	0.00007181	0.0005093	2385.98	0.00298085	0	2915.98	0.04591093	0.03771014	3445.98	0.00757994		3975.98	-0.01325047	0	
266.2	0.01076075	0.01476955	796.19	0.01604341	0.01678671	1326.19	-0.00052399	0	1856.18	-0.00046107	0.00051077	2386.18	0.00403556	0	2916.18	0.04588791	0.0378091	3446.18	0.00813594		3976.18	-0.01439208	0	
266.4	0.01029907	0.01478566	796.39	0.0159001	0.01678671	1326.39	0.00022028	0	1856.38	-0.00043926	0.00051225	2386.38	0.00401916	0	2916.38	0.04608303	0.03790798	3446.38	0.00782215		3976.38	-0.01520482	0	
266.6	0.01040154	0.01480169	796.59	0.01716264	0.01678671	1326.59	0.00063167	0	1856.58	-0.00105355	0.00051373	2386.58	0.00455375	0	2916.58	0.04684628	0.03800678	3446.58	0.00826131		3976.58	-0.01588229	0	
266.8	0.01104913	0.01481762	796.79	0.01699764	0.01678671	1326.79	0.00017324	0	1856.78	0.00012998	0.00051521	2386.78	0.00418775	0	2916.78	0.04671658	0.03810549	3446.78	0.00909431		3976.78	-0.01594083	0	
267	0.0110424	0.01483348	796.99	0.01656162	0.01678671	1326.99	-0.0000713	0	1856.98	-0.0005188	0.00051669	2386.98	0.00357273	0	2916.98	0.04722994	0.03820412	3446.98	0.00898522		3976.98	-0.01586311	0	
267.2	0.011449	0.01484924	797.19	0.01665281	0.01678671	1327.19	-0.0002975	0	1857.18	-0.00079045	0.00051816	2387.18	0.00482475	0	2917.18	0.04735182	0.03830266	3447.18	0.01090099		3977.18	-0.01623166	0	
267.4	0.01254127	0.01486493	797.39	0.01690498	0.01678671	1327.39	-0.00002359	0	1857.38	-0.00091975	0.00051964	2387.38	0.00512553	0	2917.38	0.04756446	0.03840112	3447.38	0.01108952		3977.38	-0.01698295	0	
267.6	0.01292705	0.01488053	797.59	0.01752244	0.01678671	1327.59	0.00013811	0	1857.58	-0.00182177	0.00052111	2387.58	0.00540674	0	2917.58	0.04779995	0.0384995	3447.58	0.01120453		3977.58	-0.01755756	0	
267.8	0.01162089	0.01489604	797.79	0.01747569	0.01678671	1327.79	0.00008588	0	1857.78	-0.00228299	0.00052259	2387.78	0.00566364	0	2917.78	0.0477697	0.03859779	3447.78	0.01132543		3977.78	-0.01789188	0	
268	0.01173811	0.01491148	797.99	0.01722701	0.01678671	1327.99	0.00005952	0	1857.98	-0.00154549	0.00052407	2387.98	0.00586794	0	2917.98	0.04736878	0.038696	3447.98	0.0118545		3977.98	-0.01834337	0	
268.2	0.01257559	0.01492683	798.19	0.01806513	0.01678671	1328.19	0.00007599	0	1858.18	-0.00151633	0.00052554	2388.18	0.00406737	0	2918.18	0.047544	0.03879413	3448.18	0.01184349		3978.18	-0.01908037	0	
268.4	0.01199902	0.0149421	798.39	0.01823619	0.01678671	1328.39	0.00027177	0	1858.38	-0.00181901	0.00052702	2388.38	0.00408894	0	2918.38	0.0469002	0.03889217	3448.38	0.01054425		3978.38	-0.01867052	0	
268.6	0.01166015	0.01495728	798.59	0.01741378	0.01678671	1328.59	-0.00071645	0	1858.58	-0.00176899	0.00052849	2388.58	0.00338747	0	2918.58	0.04755829	0.03899014	3448.58	0.01007725		3978.58	-0.01893113	0	
268.8	0.01160153	0.01497239	798.79	0.0172456	0.01678671	1328.79	-0.00131318	0	1858.78	-0.00151931	0.00052996	2388.78	0.003245	0	2918.78	0.04663136	0.03908801	3448.78	0.00948706		3978.78	-0.0193202	0	
269	0.01247742	0.01498741	798.99	0.01746956	0.01678671	1328.99	-0.00120962	0	1858.98	-0.00071415	0.00053144	2388.98	0.00249682	0	2918.98	0.04714213	0.03918581	3448.98	0.00925104		3978.98	-0.01907236	0	
269.2	0.01266716	0.01500236	799.19	0.01614382	0.01678671	1329.19	-0.00109062	0	1859.18	-0.00014763	0.00053291	2389.18	0.00231462	0	2919.18	0.04681505	0.03928352	3449.18	0.01008785		3979.18	-0.01890828	0	
269.4	0.01372657	0.01501722	799.39	0.01555992	0.01678671	1329.39	-0.00138939	0	1859.38	0.00146026	0.00053438	2389.38	0.00198924	0	2919.38	0.04708202	0.03938115	3449.38	0.00961168		3979.38	-0.01853337	0	
269.6	0.01369384	0.015032	799.59	0.01520793	0.01678671	1329.59	-0.00080384	0	1859.58	0.00104726	0.00053586	2389.58	0.00218438	0	2919.58	0.04658736	0.03947869	3449.58	0.00920863		3979.58	-0.01819499	0	
269.8	0.01381617	0.01504671	799.79	0.01514479	0.01678671	1329.79	-0.00038849	0	1859.78	0.00175025	0.00053733	2389.78	0.00177516	0	2919.78	0.04728175	0.03957615	3449.78	0.00848755		3979.78	-0.01827335	0	
270	0.01390415	0.01506134	799.99	0.0146581	0.01678671	1329.99	-0.00078445	0	1859.98	0.0016605	0.0005388	2389.98	0.00166501	0	2919.98	0.04694642	0.03967353	3449.98	0.00894365		3979.98	-0.01863691	0	
270.2	0.01437481	0.01507588	800.19	0.01452582	0.01678671	1330.19	-0.00052347	0	1860.18	0.0017253	0.00054027	2390.18	0.0021823	0	2920.18	0.04759372	0.03977083	3450.18	0.0084229		3980.18	-0.01804659	0	
270.4	0.01480987	0.01509036	800.39	0.01496314	0.01678671	1330.39	-0.00091854	0	1860.38	0.00134526	0.00054174	2390.38	0.00324921	0	2920.38	0.04770135	0.03986805	3450.38	0.00853773		3980.38	-0.01702964	0	
270.6	0.01525131	0.01510475	800.59	0.0152414	0.01678671	1330.59	-0.00160166	0	1860.58	0.00107953	0.00054321	2390.58	0.00332423	0	2920.58	0.04842095	0.03996518	3450.58	0.0087926		3980.58	-0.01644866	0	
270.8	0.01593328	0.01511906	800.79	0.01500842	0.01678671	1330.79	-0.00251983	0	1860.78	0.00103854	0.00054468	2390.78	0.0026883	0	2920.78	0.0487475	0.04006223	3450.78	0.00840354		3980.78	-0.01538188	0	
271	0.01569498	0.0151333	800.99	0.01545938	0.01678671	1330.99	-0.00289287	0	1860.98	0.00086866	0.00054615	2390.98	0.00221985	0	2920.98	0.04954526	0.04015919	3450.98	0.00809714		3980.98	-0.01496944	0	
271.2	0.01639814	0.01514747	801.19	0.01480156	0.01678671	1331.19	-0.00345815	0	1861.18	0.00031257	0.00054762	2391.18	0.00269407	0	2921.18	0.05034956	0.04025608	3451.18	0.00786737		3981.18	-0.01465554	0	
271.4	0.01630051	0.01516156	801.39	0.01449765	0.01678671	1331.39	-0.00370499	0	1861.38	0.00088874	0.00054909	2391.38	0.00329011	0	2921.38	0.05033464	0.04035288	3451.38	0.00718845		3981.38	-0.01341315	0	
271.6	0.01621602	0.01517557	801.59	0.01468048	0.01678671	1331.59	-0.00328658	0	1861.58	0.00110891	0.00055056	2391.58	0.00337354	0	2921.58	0.0504184	0.0404496	3451.58	0.00712272		3981.58	-0.01306386	0	
271.8	0.01499499	0.0151895	801.79	0.01389214	0.01678671	1331.79	-0.00280437	0	1861.78	0.0012714	0.00055203	2391.78	0.00298592	0	2921.78	0.050254	0.04054624	3451.78	0.00676511		3981.78	-0.0134478	0	
272	0.0150514	0.01520337	801.99	0.01409487	0.01678671	1331.99	-0.0022196	0	1861.98	0.00200832	0.00055349	2391.98	0.00368978	0	2921.98	0.0503869	0.0406428	3451.98	0.00638189		3981.98	-0.01416989	0	
272.2	0.01502369	0.01521716	802.19	0.01446286	0.01678671	1332.19	-0.00189481	0	1862.18	0.00148217	0.00055496	2392.18	0.00256039	0	2922.18	0.05069814	0.04073927	3452.18	0.00574145		3982.18	-0.01460142	0	
272.4	0.01412786	0.01523087	802.39	0.01359359	0.01678671	1332.39	-0.00140529	0	1862.38	0.0017868	0.00055643	2392.38	0.00308155	0	2922.38	0.05018309	0.04083566	3452.38	0.00549839		3982.38	-0.0150331	0	
272.6	0.01478369	0.01524451	802.59	0.01358523	0.01678671	1332.59	-0.00106342	0	1862.58	0.00251085	0.00055789	2392.58	0.00297793	0	2922.58	0.05011121	0.04093197	3452.58	0.00597082		3982.58	-0.01604724	0	
272.8	0.01482932	0.01525808	802.79	0.01376563	0.01678671	1332.79	0.00046753	0	1862.78	0.0030474	0.00055936	2392.78	0.00325377	0	2922.78	0.04897474	0.0410282	3452.78	0.00669745		3982.78	-0.01575463	0	
273	0.01599887	0.01527158	802.99	0.01443733	0.01678671	1332.99	0.00096153	0	1862.98	0.00315444	0.00056083	2392.98	0.00337802	0	2922.98	0.04883193	0.04112435	3452.98	0.00773291		3982.98	-0.01514686	0	
273.2	0.01579628	0.015285	803.19	0.01406049	0.01678671	1333.19	0.00148104	0	1863.18	0.00325107	0.00056229	2393.18	0.00357265	0	2923.18	0.0488047	0.04122042	3453.18	0.00957779		3983.18	-0.01510374	0	
273.4	0.01544342	0.01529835	803.39	0.01459672	0.01678671	1333.39	0.00167738	0	1863.38	0.00220295	0.00056376	2393.38	0.00290483	0	2923.38	0.04792057	0.0413164	3453.38	0.00998131		3983.38	-0.01564482	0	
273.6	0.0146982	0.01531163	803.59	0.01510679	0.01678671	1333.59	0.0019337	0	1863.58	0.00180391	0.00056522	2393.58	0.00311656	0	2923.58	0.0468672	0.0414123	3453.58	0.01090128		3983.58	-0.01535381	0	
273.8	0.01483391	0.01532484	803.79	0.01590303	0.01678671	1333.79	0.00104886	0	1863.78	0.00154684	0.00056669	2393.78	0.00389719	0	2923.78	0.04614574	0.04150812	3453.78	0.01090385		3983.78	-0.01628561	0	
274	0.01539602	0.01533798	803.99	0.01586058	0.01678671	1333.99	0.0011311	0	1863.98	0.00052333	0.00056815	2393.98	0.00422747	0	2923.98	0.04657399	0.04160386	3453.98	0.0124885		3983.98	-0.01568103	0	
274.2	0.01602964	0.01535105	804.19	0.01614738	0.01678671	1334.19	0.00070937	0	1864.18	-0.00027129	0.00056961	2394.18	0.00423524	0	2924.18	0.04674072	0.04169952	3454.18	0.01242686		3984.18	-0.01561279	0	
274.4	0.01624006	0.01536404	804.39	0.0161462	0.01678671	1334.39	-0.00018321	0	1864.38	-0.00152373	0.00057108	2394.38	0.00526077	0	2924.38	0.04696736	0.0417951	3454.38	0.01245221		3984.38	-0.01536538	0	
274.6	0.01639612	0.01537697	804.59	0.01519957	0.01678671	1334.59	-0.00117716	0	1864.58	-0.00177974	0.00057254	2394.58	0.00398677	0	2924.58	0.04806761	0.04189059	3454.58	0.01111343		3984.58	-0.01533696	0	
274.8	0.0163886	0.01538983	804.79	0.01453114	0.01678671	1334.79	-0.00105738	0	1864.78	-0.002458	0.000574	2394.78	0.00320635	0	2924.78	0.04812973	0.04198601	3454.78	0.0106401		3984.78	-0.01581315	0	
275	0.01610418	0.01540262	804.99	0.01436291	0.01678671	1334.99	-0.00165824	0	1864.98	-0.00225521	0.00057547	2394.98	0.00300997	0	2924.98	0.04801152	0.04208134	3454.98	0.01039364		3984.98	-0.01590735	0	
275.2	0.01664018	0.01541535	805.19	0.01286058	0.01678671	1335.19	-0.00215135	0	1865.18	-0.00230961	0.00057693	2395.18	0.00348973	0	2925.18	0.04793417	0.0421766	3455.18	0.01068014		3985.18	-0.01550268	0	
275.4	0.01672549	0.015428	805.39	0.01297305	0.01678671	1335.39	-0.00165626	0	1865.38	-0.00146759	0.00057839	2395.38	0.00366776	0	2925.38	0.04724185	0.04227177	3455.38	0.01012045		3985.38	-0.01506468	0	
275.6	0.01715583	0.01544059	805.59	0.01288528	0.01678671	1335.59	-0.00157803	0	1865.58	-0.00077141	0.00057985	2395.58	0.0031165	0	2925.58	0.04794539	0.04236686	3455.58	0.0099017		3985.58	-0.01626211	0	
275.8	0.01636026	0.01545311	805.79	0.01209069	0.01678671	1335.79	-0.00107291	0	1865.78	-0.00007498	0.00058131	2395.78	0.00163864	0	2925.78	0.04834473	0.04246187	3455.78	0.00942798		3985.78	-0.01666964	0	
276	0.01641837	0.01546556	805.99	0.0123321	0.01678671	1335.99	-0.00104445	0	1865.98	0.0009696	0.00058277	2395.98	0.00132182	0	2925.98	0.04930707	0.0425568	3455.98	0.00927425		3985.98	-0.01763846	0	
276.2	0.0160727	0.01547794	806.19	0.01210153	0.01678671	1336.19	-0.00051785	0	1866.18	0.00195537	0.00058423	2396.18	0.0008627	0	2926.18	0.04941168	0.04265165	3456.18	0.00986412		3986.18	-0.01798385	0	
276.4	0.01579657	0.01549026	806.39	0.01196136	0.01678671	1336.39	-0.00044366	0	1866.38	0.00382244	0.00058569	2396.38	0.00102072	0	2926.38	0.04976163	0.04274642	3456.38	0.00967892		3986.38	-0.01822069	0	
276.6	0.01570696	0.01550252	806.59	0.01270324	0.01678671	1336.59	-0.00101447	0	1866.58	0.00427783	0.00058715	2396.58	0.00066611	0	2926.58	0.05019475	0.04284111	3456.58	0.00983924		3986.58	-0.01783837	0	
276.8	0.01528736	0.0155147	806.79	0.0127351	0.01678671	1336.79	-0.00159744	0	1866.78	0.00475839	0.00058861	2396.78	0.00035553	0	2926.78	0.05060044	0.04293571	3456.78	0.01067764		3986.78	-0.01680659	0	
277	0.01481196	0.01552683	806.99	0.01349563	0.01678671	1336.99	-0.00300834	0	1866.98	0.00518093	0.00059007	2396.98	-0.00017194	0	2926.98	0.05135496	0.04303024	3456.98	0.01101847		3986.98	-0.01684602	0	
277.2	0.01390114	0.01553888	807.19	0.01316702	0.01678671	1337.19	-0.00333935	0	1867.18	0.00506284	0.00059153	2397.18	-0.00009444	0	2927.18	0.050962	0.04312469	3457.18	0.01122282		3987.18	-0.01622058	0	
277.4	0.01372924	0.01555088	807.39	0.01451805	0.01678671	1337.39	-0.00333482	0	1867.38	0.00433169	0.00059298	2397.38	0.00042658	0	2927.38	0.05084328	0.04321906	3457.38	0.01082508		3987.38	-0.01611487	0	
277.6	0.0136528	0.01556281	807.59	0.0153811	0.01678671	1337.59	-0.00419414	0	1867.58	0.00484032	0.00059444	2397.58	0.00126413	0	2927.58	0.05014405	0.04331334	3457.58	0.01016077		3987.58	-0.01573855	0	
277.8	0.01396414	0.01557467	807.79	0.01596312	0.01678671	1337.79	-0.00409052	0	1867.78	0.00398853	0.0005959	2397.78	0.00198818	0	2927.78	0.0510591	0.04340755	3457.78	0.00944687		3987.78	-0.01586287	0	
278	0.01387741	0.01558647	807.99	0.01606199	0.01678671	1337.99	-0.00296295	0	1867.98	0.00407749	0.00059735	2397.98	0.00276871	0	2927.98	0.0519331	0.04350168	3457.98	0.00985807		3987.98	-0.01489861	0	
278.2	0.01349278	0.01559821	808.19	0.01590545	0.01678671	1338.19	-0.00326936	0	1868.18	0.0039794	0.00059881	2398.18	0.0029141	0	2928.18	0.05177687	0.04359573	3458.18	0.00899256		3988.18	-0.01484195	0	
278.4	0.01319172	0.01560989	808.39	0.01523939	0.01678671	1338.39	-0.00244274	0	1868.38	0.00316103	0.00060027	2398.38	0.00364612	0	2928.38	0.05267205	0.04368969	3458.38	0.00833868		3988.38	-0.01468301	0	
278.6	0.01374288	0.0156215	808.59	0.01505816	0.01678671	1338.59	-0.00230098	0	1868.58	0.00293145	0.00060172	2398.58	0.0036354	0	2928.58	0.05281246	0.04378358	3458.58	0.00743786		3988.58	-0.01471815	0	
278.8	0.01352048	0.01563305	808.79	0.01503242	0.01678671	1338.79	-0.00125705	0	1868.78	0.00232529	0.00060318	2398.78	0.00424035	0	2928.78	0.05137252	0.04387739	3458.78	0.00762375		3988.78	-0.01513036	0	
279	0.01355791	0.01564454	808.99	0.01499049	0.01678671	1338.99	-0.00099121	0	1868.98	0.00281072	0.00060463	2398.98	0.00493391	0	2928.98	0.05096094	0.04397112	3458.98	0.00758104		3988.98	-0.01481485	0	
279.2	0.01388381	0.01565597	809.19	0.01386167	0.01678671	1339.19	0.00018136	0	1869.18	0.00239238	0.00060609	2399.18	0.00476562	0	2929.18	0.05118953	0.04406476	3459.18	0.00840763		3989.18	-0.01436866	0	
279.4	0.01408595	0.01566733	809.39	0.01405898	0.01678671	1339.39	0.00130819	0	1869.38	0.00175308	0.00060754	2399.38	0.00458493	0	2929.38	0.05112575	0.04415833	3459.38	0.0081325		3989.38	-0.01463533	0	
279.6	0.01385776	0.01567864	809.59	0.01336536	0.01678671	1339.59	0.00190008	0	1869.58	0.00215994	0.00060899	2399.58	0.0044353	0	2929.58	0.05200147	0.04425182	3459.58	0.00891512		3989.58	-0.01478051	0	
279.8	0.01342378	0.01568988	809.79	0.01284265	0.01678671	1339.79	0.00160303	0	1869.78	0.00222443	0.00061045	2399.78	0.00358666	0	2929.78	0.05194569	0.04434523	3459.78	0.00843945		3989.78	-0.01556142	0	
280	0.0135424	0.01570107	809.99	0.01290323	0.01678671	1339.99	0.00168763	0	1869.98	0.00211294	0.0006119	2399.98	0.00360386	0	2929.98	0.05230599	0.04443856	3459.98	0.00866501		3989.98	-0.01531545	0	
280.2	0.01297697	0.0157122	810.19	0.01264559	0.01678671	1340.19	0.00179663	0	1870.18	0.00202199	0.00061335	2400.18	0.00374266	0	2930.18	0.05201685	0.04453182	3460.18	0.00860955		3990.18	-0.01443205	0	
280.4	0.01294638	0.01572326	810.39	0.01238182	0.01678671	1340.39	0.0011777	0	1870.38	0.00170273	0.0006148	2400.38	0.00358289	0	2930.38	0.05239053	0.04462499	3460.38	0.0089681		3990.38	-0.01452225	0	
280.6	0.01293158	0.01573427	810.59	0.01209268	0.01678671	1340.59	0.0001837	0	1870.58	0.00128712	0.00061626	2400.58	0.00268123	0	2930.58	0.05203143	0.04471808	3460.58	0.00897435		3990.58	-0.01504032	0	
280.8	0.01209766	0.01574522	810.79	0.01204503	0.01678671	1340.79	0.00004995	0	1870.78	0.00151668	0.00061771	2400.78	0.00160167	0	2930.78	0.05216135	0.0448111	3460.78	0.00937953		3990.78	-0.0153273	0	
281	0.01193966	0.0157561	810.99	0.01207839	0.01678671	1340.99	0.00007715	0	1870.98	0.00104718	0.00061916	2400.98	0.00165364	0	2930.98	0.05210659	0.04490403	3460.98	0.00919423		3990.98	-0.01440264	0	
281.2	0.01229043	0.01576693	811.19	0.01217977	0.01678671	1341.19	0.00049124	0	1871.18	0.00051322	0.00062061	2401.18	0.00214768	0	2931.18	0.05190779	0.04499689	3461.18	0.00855619		3991.18	-0.0145086	0	
281.4	0.01301003	0.01577771	811.39	0.01305701	0.01678671	1341.39	0.00028978	0	1871.38	-0.00053003	0.00062206	2401.38	0.00232096	0	2931.38	0.05209467	0.04508967	3461.38	0.00791369		3991.38	-0.01537912	0	
281.6	0.01316298	0.01578842	811.59	0.0138813	0.01678671	1341.59	-0.00005541	0	1871.58	-0.00093299	0.00062351	2401.58	0.00256359	0	2931.58	0.05145621	0.04518237	3461.58	0.00795384		3991.58	-0.01555552	0	
281.8	0.01294525	0.01579908	811.79	0.01510204	0.01678671	1341.79	-0.00032256	0	1871.78	-0.00094592	0.00062496	2401.78	0.00256839	0	2931.78	0.05230405	0.04527499	3461.78	0.00808252		3991.78	-0.01548762	0	
282	0.0134962	0.01580968	811.99	0.01523702	0.01678671	1341.99	0.00006856	0	1871.98	-0.0002408	0.00062641	2401.98	0.00308339	0	2931.98	0.05192666	0.04536753	3461.98	0.00852422		3991.98	-0.01602731	0	
282.2	0.01381306	0.01582023	812.19	0.01438191	0.01678671	1342.19	0.00055734	0	1872.18	-0.00013864	0.00062786	2402.18	0.00243779	0	2932.18	0.0525417	0.04545999	3462.18	0.00841332		3992.18	-0.01699559	0	
282.4	0.01451349	0.01583071	812.39	0.01434293	0.01678671	1342.39	0.00020046	0	1872.38	-0.00017016	0.0006293	2402.38	0.00213206	0	2932.38	0.05260704	0.04555238	3462.38	0.00743779		3992.38	-0.0181264	0	
282.6	0.01596242	0.01584114	812.59	0.01580534	0.01678671	1342.59	-0.00045664	0	1872.58	0.00100984	0.00063075	2402.58	0.00320496	0	2932.58	0.05292995	0.04564468	3462.58	0.00689103		3992.58	-0.0192328	0	
282.8	0.01694927	0.01585152	812.79	0.01543415	0.01678671	1342.79	-0.00038948	0	1872.78	0.00149001	0.0006322	2402.78	0.00288241	0	2932.78	0.05129409	0.04573691	3462.78	0.00706636		3992.78	-0.01914203	0	
283	0.0169769	0.01586184	812.99	0.01521597	0.01678671	1342.99	-0.00093066	0	1872.98	0.00215986	0.00063365	2402.98	0.00221784	0	2932.98	0.05211283	0.04582906	3462.98	0.00767213		3992.98	-0.01974533	0	
283.2	0.01771701	0.01587211	813.19	0.01535756	0.01678671	1343.19	-0.00054253	0	1873.18	0.00244777	0.00063509	2403.18	0.00166955	0	2933.18	0.05230704	0.04592113	3463.18	0.00865382		3993.18	-0.02011716	0	
283.4	0.01816057	0.01588232	813.39	0.0152545	0.01678671	1343.39	-0.00076988	0	1873.38	0.00258208	0.00063654	2403.38	0.00156397	0	2933.38	0.05217876	0.04601312	3463.38	0.00812064		3993.38	-0.02101923	0	
283.6	0.01789006	0.01589247	813.59	0.01580552	0.01678671	1343.59	-0.00179162	0	1873.58	0.00297468	0.00063799	2403.58	0.00078801	0	2933.58	0.05260985	0.04610504	3463.58	0.00824602		3993.58	-0.02125742	0	
283.8	0.01822691	0.01590257	813.79	0.01546969	0.01678671	1343.79	-0.00233767	0	1873.78	0.00328974	0.00063943	2403.78	0.0003476	0	2933.78	0.05308654	0.04619688	3463.78	0.00867522		3993.78	-0.02144709	0	
284	0.01869648	0.01591262	813.99	0.01559733	0.01678671	1343.99	-0.00222647	0	1873.98	0.00308676	0.00064088	2403.98	0.00024374	0	2933.98	0.05366778	0.04628864	3463.98	0.00946513		3993.98	-0.02017606	0	
284.2	0.01858256	0.01592261	814.19	0.01617667	0.01678671	1344.19	-0.00289753	0	1874.18	0.00369166	0.00064232	2404.18	-0.00015866	0	2934.18	0.05448353	0.04638032	3464.18	0.01007682		3994.18	-0.02004911	0	
284.4	0.01864563	0.01593255	814.39	0.01604391	0.01678671	1344.39	-0.00295113	0	1874.38	0.00381238	0.00064377	2404.38	-0.00048798	0	2934.38	0.05424637	0.04647192	3464.38	0.01142747		3994.38	-0.0202598	0	
284.6	0.01844554	0.01594244	814.59	0.01628665	0.01678671	1344.59	-0.00354895	0	1874.58	0.00425779	0.00064521	2404.58	-0.00074436	0	2934.58	0.05402503	0.04656345	3464.58	0.01179344		3994.58	-0.02006016	0	
284.8	0.01812556	0.01595227	814.79	0.01697897	0.01678671	1344.79	-0.00326358	0	1874.78	0.00355808	0.00064666	2404.78	-0.00054025	0	2934.78	0.0545891	0.04665489	3464.78	0.01237446		3994.78	-0.01942386	0	
285	0.01777447	0.01596205	814.99	0.0174142	0.01678671	1344.99	-0.00324203	0	1874.98	0.0021929	0.0006481	2404.98	0.00061078	0	2934.98	0.05422149	0.04674626	3464.98	0.01207847		3994.98	-0.01744823	0	
285.2	0.01692418	0.01597178	815.19	0.01737823	0.01678671	1345.19	-0.00300673	0	1875.18	0.00143176	0.00064954	2405.18	0.00062836	0	2935.18	0.05485123	0.04683756	3465.18	0.01187182		3995.18	-0.01645304	0	
285.4	0.01698984	0.01598146	815.39	0.01824267	0.01678671	1345.39	-0.00287972	0	1875.38	-0.00006095	0.00065098	2405.38	0.00096313	0	2935.38	0.05500385	0.04692877	3465.38	0.01183314		3995.38	-0.01607379	0	
285.6	0.01600498	0.01599108	815.59	0.01902648	0.01678671	1345.59	-0.00175006	0	1875.58	-0.00119215	0.00065243	2405.58	0.00133383	0	2935.58	0.05480399	0.04701991	3465.58	0.01167935		3995.58	-0.01561941	0	
285.8	0.01510653	0.01600066	815.79	0.01934414	0.01678671	1345.79	-0.00107677	0	1875.78	-0.00235066	0.00065387	2405.78	0.00119773	0	2935.78	0.05469972	0.04711097	3465.78	0.0114225		3995.78	-0.01494768	0	
286	0.01562157	0.01601018	815.99	0.01894013	0.01678671	1345.99	0.000604	0	1875.98	-0.00220383	0.00065531	2405.98	0.00157362	0	2935.98	0.05462879	0.04720195	3465.98	0.01153721		3995.98	-0.01534018	0	
286.2	0.01451415	0.01601965	816.19	0.01794308	0.01678671	1346.19	0.00107997	0	1876.18	-0.00246699	0.00065675	2406.18	0.00149967	0	2936.18	0.05508762	0.04729286	3466.18	0.01044398		3996.18	-0.01516225	0	
286.4	0.01366366	0.01602907	816.39	0.01803541	0.01678671	1346.39	0.00102542	0	1876.38	-0.00328718	0.00065819	2406.38	0.00152787	0	2936.38	0.0543266	0.04738369	3466.38	0.00972813		3996.38	-0.0150381	0	
286.6	0.0134264	0.01603844	816.59	0.0182965	0.01678671	1346.59	0.00108694	0	1876.58	-0.00246327	0.00065963	2406.58	0.002122	0	2936.58	0.05445259	0.04747444	3466.58	0.0091404		3996.58	-0.01500935	0	
286.8	0.01347008	0.01604776	816.79	0.01692318	0.01678671	1346.79	0.000968	0	1876.78	-0.00251548	0.00066107	2406.78	0.00166185	0	2936.78	0.05282955	0.04756511	3466.78	0.00871921		3996.78	-0.01457255	0	
287	0.01256184	0.01605703	816.99	0.01664128	0.01678671	1346.99	0.00088628	0	1876.98	-0.00268421	0.00066251	2406.98	0.0017942	0	2936.98	0.05381906	0.04765571	3466.98	0.00862521		3996.98	-0.01583793	0	
287.2	0.01208222	0.01606625	817.19	0.01680445	0.01678671	1347.19	0.0010045	0	1877.18	-0.00267067	0.00066395	2407.18	0.00165507	0	2937.18	0.05386878	0.04774623	3467.18	0.00808504		3997.18	-0.01629077	0	
287.4	0.01089682	0.01607542	817.39	0.01671352	0.01678671	1347.39	0.00066364	0	1877.38	-0.00287685	0.00066539	2407.38	0.00175147	0	2937.38	0.05445259	0.04783667	3467.38	0.00730565		3997.38	-0.01632681	0	
287.6	0.01103329	0.01608454	817.59	0.01704127	0.01678671	1347.59	-0.000647	0	1877.58	-0.00200458	0.00066683	2407.58	0.00143383	0	2937.58	0.05454893	0.04792704	3467.58	0.00845033		3997.58	-0.01696901	0	
287.8	0.01157963	0.01609362	817.79	0.01630102	0.01678671	1347.79	-0.00083885	0	1877.78	-0.0005731	0.00066827	2407.78	0.00219766	0	2937.78	0.05569781	0.04801733	3467.78	0.00899828		3997.78	-0.016953	0	
288	0.01229422	0.01610264	817.99	0.01726556	0.01678671	1347.99	-0.00215721	0	1877.98	0.00037252	0.00066971	2407.98	0.00328869	0	2937.98	0.05659579	0.04810754	3467.98	0.00882063		3997.98	-0.01753253	0	
288.2	0.01201524	0.01611162	818.19	0.01738952	0.01678671	1348.19	-0.00355827	0	1878.18	0.00184957	0.00067115	2408.18	0.00313912	0	2938.18	0.05710453	0.04819768	3468.18	0.00922825		3998.18	-0.01799087	0	
288.4	0.01301489	0.01612055	818.39	0.01638323	0.01678671	1348.39	-0.00390976	0	1878.38	0.00283713	0.00067258	2408.38	0.00336144	0	2938.38	0.05679298	0.04828774	3468.38	0.00952957		3998.38	-0.01829538	0	
288.6	0.01339213	0.01612943	818.59	0.01682481	0.01678671	1348.59	-0.00496679	0	1878.58	0.00318776	0.00067402	2408.58	0.0039628	0	2938.58	0.05733227	0.04837773	3468.58	0.00986217		3998.58	-0.01933587	0	
288.8	0.01429626	0.01613826	818.79	0.01760614	0.01678671	1348.79	-0.00534326	0	1878.78	0.0033492	0.00067546	2408.78	0.00454744	0	2938.78	0.05678007	0.04846763	3468.78	0.00946782		3998.78	-0.01883221	0	
289	0.01404889	0.01614705	818.99	0.01777242	0.01678671	1348.99	-0.00520754	0	1878.98	0.00358375	0.00067689	2408.98	0.00534115	0	2938.98	0.0570485	0.04855746	3468.98	0.00923861		3998.98	-0.01814785	0	
289.2	0.01384065	0.01615579	819.19	0.01728671	0.01678671	1349.19	-0.00469565	0	1879.18	0.0036313	0.00067833	2409.18	0.0058793	0	2939.18	0.0580707	0.04864722	3469.18	0.00941405		3999.18	-0.01775796	0	
289.4	0.01429074	0.01616448	819.39	0.01775816	0.01678671	1349.39	-0.00437026	0	1879.38	0.00293871	0.00067976	2409.38	0.00644458	0	2939.38	0.0578783	0.0487369	3469.38	0.00985387		3999.38	-0.01822815	0	
289.6	0.01420534	0.01617312	819.59	0.01838592	0.01678671	1349.59	-0.00355326	0	1879.58	0.00291946	0.0006812	2409.58	0.00652767	0	2939.58	0.05760349	0.0488265	3469.58	0.01036593		3999.58	-0.01873314	0	
289.8	0.01366117	0.01618172	819.79	0.01813868	0.01678671	1349.79	-0.0031104	0	1879.78	0.00270019	0.00068263	2409.78	0.00634463	0	2939.78	0.05756374	0.04891603	3469.78	0.01103986		3999.78	-0.01822054	0	
290	0.01379035	0.01619028	819.99	0.01796869	0.01678671	1349.99	-0.00197486	0	1879.98	0.00218405	0.00068407	2409.98	0.00605471	0	2939.98	0.0572298	0.04900548	3469.98	0.01161137		3999.98	-0.01789052	0	
290.2	0.01273757	0.01619878	820.19	0.01696158	0.01678671	1350.19	-0.00143217	0	1880.18	0.00168078	0.0006855	2410.18	0.00593757	0	2940.18	0.0577506	0.04909485	3470.18	0.01122152		4000.18	-0.0172363	0	
290.4	0.01283703	0.01620725	820.39	0.01646967	0.01678671	1350.39	-0.00031744	0	1880.38	0.00133281	0.00068694	2410.38	0.00542255	0	2940.38	0.05748671	0.04918415	3470.38	0.01143835		4000.38	-0.01707044	0	
290.6	0.01360884	0.01621566	820.59	0.01643475	0.01678671	1350.59	0.00010626	0	1880.58	0.00151488	0.00068837	2410.58	0.00536018	0	2940.58	0.05779229	0.04927337	3470.58	0.01127019		4000.58	-0.0169833	0	
290.8	0.01403636	0.01622403	820.79	0.01675471	0.01678671	1350.79	-0.00011381	0	1880.78	0.00167957	0.0006898	2410.78	0.00502033	0	2940.78	0.05780407	0.04936252	3470.78	0.01136086		4000.78	-0.01640222	0	
291	0.01392811	0.01623236	820.99	0.01735267	0.01678671	1350.99	0.00045531	0	1880.98	0.00150131	0.00069123	2410.98	0.00456775	0	2940.98	0.05927388	0.04945159	3470.98	0.01146832		4000.98	-0.01658946	0	
291.2	0.01405668	0.01624064	821.19	0.01769598	0.01678671	1351.19	0.0009812	0	1881.18	0.00118716	0.00069267	2411.18	0.00407353	0	2941.18	0.0592186	0.04954059	3471.18	0.01238743		4001.18	-0.01599041	0	
291.4	0.01414537	0.01624888	821.39	0.01761303	0.01678671	1351.39	0.00051131	0	1881.38	0.00176414	0.0006941	2411.38	0.00302079	0	2941.38	0.05880775	0.04962951	3471.38	0.01251289		4001.38	-0.01658143	0	
291.6	0.01519213	0.01625707	821.59	0.01772658	0.01678671	1351.59	-0.00041414	0	1881.58	0.00247538	0.00069553	2411.58	0.00202354	0	2941.58	0.05867953	0.04971835	3471.58	0.01324457		4001.58	-0.01733233	0	
291.8	0.0150383	0.01626522	821.79	0.01801973	0.01678671	1351.79	-0.00111454	0	1881.78	0.00264262	0.00069696	2411.78	0.0022983	0	2941.78	0.05960205	0.04980712	3471.78	0.01278721		4001.78	-0.01750376	0	
292	0.01575175	0.01627333	821.99	0.01847206	0.01678671	1351.99	-0.0018679	0	1881.98	0.00354496	0.00069839	2411.98	0.0021896	0	2941.98	0.05969808	0.04989582	3471.98	0.01174389		4001.98	-0.01842119	0	
292.2	0.01605369	0.01628139	822.19	0.01824329	0.01678671	1352.19	-0.00276329	0	1882.18	0.00391109	0.00069982	2412.18	0.00217197	0	2942.18	0.05845486	0.04998444	3472.18	0.01156163		4002.18	-0.0188416	0	
292.4	0.01739031	0.01628941	822.39	0.01794965	0.01678671	1352.39	-0.00316268	0	1882.38	0.00420394	0.00070125	2412.38	0.00180792	0	2942.38	0.05808113	0.05007298	3472.38	0.01120641		4002.38	-0.01996064	0	
292.6	0.01751594	0.01629739	822.59	0.01889893	0.01678671	1352.59	-0.00299847	0	1882.58	0.00334424	0.00070268	2412.58	0.00229765	0	2942.58	0.05779793	0.05016145	3472.58	0.01085759		4002.58	-0.02052277	0	
292.8	0.01760132	0.01630533	822.79	0.01897274	0.01678671	1352.79	-0.0038396	0	1882.78	0.00372847	0.00070411	2412.78	0.00235479	0	2942.78	0.0571232	0.05024984	3472.78	0.01060155		4002.78	-0.02039637	0	
293	0.01720706	0.01631322	822.99	0.01837348	0.01678671	1352.99	-0.00401875	0	1882.98	0.00319445	0.00070554	2412.98	0.00312142	0	2942.98	0.05812603	0.05033816	3472.98	0.01076787		4002.98	-0.0205179	0	
293.2	0.01708399	0.01632107	823.19	0.01782605	0.01678671	1353.19	-0.0040993	0	1883.18	0.00260594	0.00070697	2413.18	0.00294408	0	2943.18	0.05854417	0.0504264	3473.18	0.0101591		4003.18	-0.02055463	0	
293.4	0.01679203	0.01632887	823.39	0.01781439	0.01678671	1353.39	-0.00436746	0	1883.38	0.00218415	0.0007084	2413.38	0.00268754	0	2943.38	0.0576941	0.05051457	3473.38	0.01012824		4003.38	-0.02070681	0	
293.6	0.01656308	0.01633664	823.59	0.01790993	0.01678671	1353.59	-0.00396499	0	1883.58	0.00160222	0.00070982	2413.58	0.00241159	0	2943.58	0.0578321	0.05060266	3473.58	0.00979227		4003.58	-0.02137601	0	
293.8	0.01587436	0.01634436	823.79	0.0168782	0.01678671	1353.79	-0.0040436	0	1883.78	0.00039796	0.00071125	2413.78	0.00194161	0	2943.78	0.05750569	0.05069068	3473.78	0.00926929		4003.78	-0.02058821	0	
294	0.01571268	0.01635205	823.99	0.01629081	0.01678671	1353.99	-0.00224134	0	1883.98	-0.00065248	0.00071268	2413.98	0.00224124	0	2943.98	0.05685612	0.05077863	3473.98	0.00971962		4003.98	-0.01955414	0	
294.2	0.01591132	0.01635969	824.19	0.0157169	0.01678671	1354.19	-0.0015219	0	1884.18	-0.00053988	0.0007141	2414.18	0.00155005	0	2944.18	0.05813425	0.0508665	3474.18	0.00962781		4004.18	-0.01876741	0	
294.4	0.01624781	0.01636729	824.39	0.01547061	0.01678671	1354.39	-0.00078212	0	1884.38	-0.0009582	0.00071553	2414.38	0.00132108	0	2944.38	0.0579388	0.05095429	3474.38	0.00910457		4004.38	-0.01840506	0	
294.6	0.0163306	0.01637485	824.59	0.01580605	0.01678671	1354.59	-0.00018027	0	1884.58	0.00033904	0.00071696	2414.58	0.00077735	0	2944.58	0.05834878	0.05104201	3474.58	0.00870838		4004.58	-0.01840855	0	
294.8	0.01572443	0.01638237	824.79	0.01589726	0.01678671	1354.79	-0.00054235	0	1884.78	0.00218364	0.00071838	2414.78	0.00017443	0	2944.78	0.05891734	0.05112966	3474.78	0.00823156		4004.78	-0.01782286	0	
295	0.01531611	0.01638985	824.99	0.01551705	0.01678671	1354.99	0.00066639	0	1884.98	0.00298684	0.00071981	2414.98	-0.00028476	0	2944.98	0.05860477	0.05121723	3474.98	0.00797777		4004.98	-0.01893829	0	
295.2	0.01498453	0.01639729	825.19	0.01528886	0.01678671	1355.19	0.00168067	0	1885.18	0.00407736	0.00072123	2415.18	-0.00112833	0	2945.18	0.05841067	0.05130473	3475.18	0.00905412		4005.18	-0.01936701	0	
295.4	0.01456069	0.01640469	825.39	0.01569505	0.01678671	1355.39	0.00130965	0	1885.38	0.00510772	0.00072266	2415.38	-0.00095262	0	2945.38	0.05833237	0.05139215	3475.38	0.00833906		4005.38	-0.02070205	0	
295.6	0.01371283	0.01641205	825.59	0.01617126	0.01678671	1355.59	0.00102238	0	1885.58	0.00516679	0.00072408	2415.58	-0.00081304	0	2945.58	0.05852988	0.0514795	3475.58	0.00882013		4005.58	-0.02072438	0	
295.8	0.0137882	0.01641937	825.79	0.01610719	0.01678671	1355.79	0.00035152	0	1885.78	0.00563837	0.0007255	2415.78	0.00005019	0	2945.78	0.0582565	0.05156677	3475.78	0.00892772		4005.78	-0.02145847	0	
296	0.01400593	0.01642665	825.99	0.01621411	0.01678671	1355.99	0.00049117	0	1885.98	0.0071351	0.00072693	2415.98	0.00044118	0	2945.98	0.0577759	0.05165397	3475.98	0.00867177		4005.98	-0.02125846	0	
296.2	0.01371103	0.01643389	826.19	0.01641889	0.01678671	1356.19	0.00088708	0	1886.18	0.00713533	0.00072835	2416.18	0.00061258	0	2946.18	0.05688297	0.0517411	3476.18	0.00919043		4006.18	-0.02091623	0	
296.4	0.01375316	0.0164411	826.39	0.01657089	0.01678671	1356.39	0.00056022	0	1886.38	0.00728721	0.00072977	2416.38	0.0007769	0	2946.38	0.05747961	0.05182815	3476.38	0.01006409		4006.38	-0.02042861	0	
296.6	0.01398358	0.01644826	826.59	0.01669275	0.01678671	1356.59	0.00018959	0	1886.58	0.0064223	0.0007312	2416.58	0.00072919	0	2946.58	0.05720579	0.05191513	3476.58	0.01013757		4006.58	-0.01979799	0	
296.8	0.01487531	0.01645539	826.79	0.01692687	0.01678671	1356.79	-0.00057669	0	1886.78	0.00611414	0.00073262	2416.78	0.0001991	0	2946.78	0.05808859	0.05200203	3476.78	0.01110128		4006.78	-0.01939518	0	
297	0.01509695	0.01646248	826.99	0.01640711	0.01678671	1356.99	-0.00036304	0	1886.98	0.00525204	0.00073404	2416.98	0.00016577	0	2946.98	0.05907117	0.05208886	3476.98	0.01109983		4006.98	-0.01891237	0	
297.2	0.01519813	0.01646953	827.19	0.01646184	0.01678671	1357.19	-0.00050092	0	1887.18	0.00510995	0.00073546	2417.18	0.00033134	0	2947.18	0.0589478	0.05217562	3477.18	0.01151432		4007.18	-0.01838889	0	
297.4	0.0157677	0.01647654	827.39	0.01621012	0.01678671	1357.39	-0.0008182	0	1887.38	0.0048118	0.00073688	2417.38	0.00040486	0	2947.38	0.05858948	0.0522623	3477.38	0.01208309		4007.38	-0.01750144	0	
297.6	0.01631413	0.01648352	827.59	0.01598521	0.01678671	1357.59	-0.00086359	0	1887.58	0.00398641	0.0007383	2417.58	0.00089918	0	2947.58	0.05824613	0.05234891	3477.58	0.01231622		4007.58	-0.01770773	0	
297.8	0.01674756	0.01649046	827.79	0.01543785	0.01678671	1357.79	-0.00098637	0	1887.78	0.00354453	0.00073972	2417.78	0.00086487	0	2947.78	0.05835697	0.05243545	3477.78	0.01293448		4007.78	-0.01702957	0	
298	0.01738103	0.01649736	827.99	0.01512268	0.01678671	1357.99	-0.00033959	0	1887.98	0.00307681	0.00074114	2417.98	0.00086583	0	2947.98	0.05896697	0.05252191	3477.98	0.0136389		4007.98	-0.01633684	0	
298.2	0.01783636	0.01650422	828.19	0.01540113	0.01678671	1358.19	-0.00094496	0	1888.18	0.00332009	0.00074256	2418.18	-0.00014083	0	2948.18	0.06047192	0.0526083	3478.18	0.013132		4008.18	-0.01588013	0	
298.4	0.01807331	0.01651105	828.39	0.01517468	0.01678671	1358.39	-0.00072913	0	1888.38	0.00343327	0.00074398	2418.38	0.00012785	0	2948.38	0.06062483	0.05269462	3478.38	0.0121114		4008.38	-0.01705562	0	
298.6	0.01763093	0.01651784	828.59	0.0157232	0.01678671	1358.59	-0.00125851	0	1888.58	0.00471954	0.0007454	2418.58	-0.00040813	0	2948.58	0.06103738	0.05278086	3478.58	0.01255133		4008.58	-0.01784135	0	
298.8	0.01665438	0.0165246	828.79	0.01591423	0.01678671	1358.79	-0.00156947	0	1888.78	0.00504981	0.00074682	2418.78	-0.00003074	0	2948.78	0.06017276	0.05286703	3478.78	0.01218895		4008.78	-0.01823297	0	
299	0.01615536	0.01653132	828.99	0.01573669	0.01678671	1358.99	-0.00122044	0	1888.98	0.00557943	0.00074823	2418.98	-0.00002746	0	2948.98	0.06056359	0.05295312	3478.98	0.01229756		4008.98	-0.01946224	0	
299.2	0.01576325	0.016538	829.19	0.01751734	0.01678671	1359.19	-0.0014809	0	1889.18	0.00555376	0.00074965	2419.18	0.00051509	0	2949.18	0.0605552	0.05303915	3479.18	0.01261873		4009.18	-0.02008178	0	
299.4	0.01520874	0.01654464	829.39	0.01814233	0.01678671	1359.39	-0.00248348	0	1889.38	0.00438052	0.00075107	2419.38	0.0012068	0	2949.38	0.06070299	0.0531251	3479.38	0.01256482		4009.38	-0.02030639	0	
299.6	0.01519311	0.01655126	829.59	0.01821627	0.01678671	1359.59	-0.00354356	0	1889.58	0.00413904	0.00075249	2419.58	0.00135376	0	2949.58	0.06054932	0.05321097	3479.58	0.01344872		4009.58	-0.02026641	0	
299.8	0.0154553	0.01655783	829.79	0.01898804	0.01678671	1359.79	-0.00395924	0	1889.78	0.00484066	0.0007539	2419.78	0.00234582	0	2949.78	0.06073388	0.05329678	3479.78	0.01344738		4009.78	-0.01985689	0	
300	0.01556894	0.01656437	829.99	0.01979221	0.01678671	1359.99	-0.00314563	0	1889.98	0.0050217	0.00075532	2419.98	0.00343797	0	2949.98	0.06075283	0.05338251	3479.98	0.0127359		4009.98	-0.01993859	0	
300.2	0.01573501	0.01657088	830.19	0.02042412	0.01678671	1360.19	-0.00291208	0	1890.18	0.00443509	0.00075673	2420.18	0.00307089	0	2950.18	0.0601431	0.05346817	3480.18	0.01322081		4010.18	-0.01965386	0	
300.4	0.01600283	0.01657735	830.39	0.02067752	0.01678671	1360.39	-0.00344138	0	1890.38	0.00375695	0.00075815	2420.38	0.00372015	0	2950.38	0.06022732	0.05355376	3480.38	0.01299175		4010.38	-0.01906019	0	
300.6	0.01693368	0.01658379	830.59	0.0206441	0.01678671	1360.59	-0.00350174	0	1890.58	0.00260395	0.00075956	2420.58	0.00362914	0	2950.58	0.0600365	0.05363927	3480.58	0.01240512		4010.58	-0.01898487	0	
300.8	0.0166762	0.01659019	830.79	0.02012562	0.01678671	1360.79	-0.0029083	0	1890.78	0.00223033	0.00076098	2420.78	0.00335208	0	2950.78	0.06090874	0.05372471	3480.78	0.01266151		4010.78	-0.01929059	0	
301	0.01587014	0.01659655	830.99	0.01920642	0.01678671	1360.99	-0.00282378	0	1890.98	0.00224093	0.00076239	2420.98	0.00329023	0	2950.98	0.06055407	0.05381008	3480.98	0.01291459		4010.98	-0.01912165	0	
301.2	0.015895	0.01660289	831.19	0.01843858	0.01678671	1361.19	-0.00246519	0	1891.18	0.0025734	0.00076381	2421.18	0.00427517	0	2951.18	0.05983748	0.05389537	3481.18	0.01302518		4011.18	-0.01905473	0	
301.4	0.0163745	0.01660919	831.39	0.01709739	0.01678671	1361.39	-0.00189758	0	1891.38	0.00180676	0.00076522	2421.38	0.00402029	0	2951.38	0.0601748	0.0539806	3481.38	0.01304078		4011.38	-0.01814179	0	
301.6	0.01656943	0.01661545	831.59	0.01638302	0.01678671	1361.59	-0.00117088	0	1891.58	0.00219853	0.00076663	2421.58	0.00339855	0	2951.58	0.06004274	0.05406575	3481.58	0.01296551		4011.58	-0.01840305	0	
301.8	0.01674901	0.01662169	831.79	0.01562941	0.01678671	1361.79	-0.00067361	0	1891.78	0.00293129	0.00076805	2421.78	0.00302573	0	2951.78	0.06131875	0.05415083	3481.78	0.01310065		4011.78	-0.01772584	0	
302	0.01675167	0.01662788	831.99	0.01526412	0.01678671	1361.99	-0.00024461	0	1891.98	0.00274295	0.00076946	2421.98	0.00176224	0	2951.98	0.06210204	0.05423583	3481.98	0.01294354		4011.98	-0.01758706	0	
302.2	0.01668076	0.01663405	832.19	0.01475386	0.01678671	1362.19	0.00027187	0	1892.18	0.00275857	0.00077087	2422.18	0.00232821	0	2952.18	0.06157553	0.05432077	3482.18	0.0117913		4012.18	-0.01781332	0	
302.4	0.01701987	0.01664018	832.39	0.01465813	0.01678671	1362.39	0.0009459	0	1892.38	0.00257511	0.00077228	2422.38	0.00168582	0	2952.38	0.06099456	0.05440563	3482.38	0.01175878		4012.38	-0.01893709	0	
302.6	0.01664246	0.01664628	832.59	0.01465358	0.01678671	1362.59	0.00078123	0	1892.58	0.00284003	0.00077369	2422.58	0.00151508	0	2952.58	0.06056876	0.05449042	3482.58	0.01204189		4012.58	-0.01891053	0	
302.8	0.01610417	0.01665235	832.79	0.01470164	0.01678671	1362.79	0.00121122	0	1892.78	0.00243628	0.0007751	2422.78	0.00166632	0	2952.78	0.06045113	0.05457514	3482.78	0.01137524		4012.78	-0.01896557	0	
303	0.01573544	0.01665839	832.99	0.01491724	0.01678671	1362.99	0.00113207	0	1892.98	0.00252099	0.00077652	2422.98	0.00154647	0	2952.98	0.06041483	0.05465978	3482.98	0.01077923		4012.98	-0.01891421	0	
303.2	0.01595103	0.01666439	833.19	0.01555889	0.01678671	1363.19	0.00126865	0	1893.18	0.00201028	0.00077793	2423.18	0.0017714	0	2953.18	0.06026873	0.05474436	3483.18	0.01002281		4013.18	-0.01881375	0	
303.4	0.01596727	0.01667036	833.39	0.01553566	0.01678671	1363.39	0.00151174	0	1893.38	0.0023942	0.00077934	2423.38	0.0020571	0	2953.38	0.06033611	0.05482886	3483.38	0.01043235		4013.38	-0.01854491	0	
303.6	0.01717427	0.0166763	833.59	0.0162743	0.01678671	1363.59	0.00112997	0	1893.58	0.00337421	0.00078074	2423.58	0.0026606	0	2953.58	0.06039662	0.05491329	3483.58	0.00971508		4013.58	-0.01886538	0	
303.8	0.01695036	0.0166822	833.79	0.01743497	0.01678671	1363.79	0.00091708	0	1893.78	0.00329154	0.00078215	2423.78	0.00324291	0	2953.78	0.06116594	0.05499765	3483.78	0.00876956		4013.78	-0.01921396	0	
304	0.01720469	0.01668808	833.99	0.0185714	0.01678671	1363.99	0.00140512	0	1893.98	0.00263649	0.00078356	2423.98	0.0032952	0	2953.98	0.06058615	0.05508194	3483.98	0.00807616		4013.98	-0.02016722	0	
304.2	0.01728471	0.01669392	834.19	0.01925525	0.01678671	1364.19	0.00102934	0	1894.18	0.00314763	0.00078497	2424.18	0.00241207	0	2954.18	0.06040386	0.05516615	3484.18	0.00851035		4014.18	-0.01944135	0	
304.4	0.01702195	0.01669974	834.39	0.01986613	0.01678671	1364.39	0.00127909	0	1894.38	0.00367588	0.00078638	2424.38	0.00299294	0	2954.38	0.06132085	0.0552503	3484.38	0.00801626		4014.38	-0.01953767	0	
304.6	0.01761871	0.01670552	834.59	0.02017757	0.01678671	1364.59	0.00083881	0	1894.58	0.00357532	0.00078779	2424.58	0.00241975	0	2954.58	0.06145221	0.05533437	3484.58	0.00877819		4014.58	-0.0203388	0	
304.8	0.01621131	0.01671127	834.79	0.01958216	0.01678671	1364.79	0.00111108	0	1894.78	0.00424692	0.00078919	2424.78	0.00211915	0	2954.78	0.06107228	0.05541837	3484.78	0.0095771		4014.78	-0.02057457	0	
305	0.01631445	0.01671699	834.99	0.01982218	0.01678671	1364.99	0.00140616	0	1894.98	0.00462859	0.0007906	2424.98	0.00225022	0	2954.98	0.06074731	0.0555023	3484.98	0.01044745		4014.98	-0.01914338	0	
305.2	0.01527778	0.01672268	835.19	0.0192087	0.01678671	1365.19	0.00179198	0	1895.18	0.00512387	0.00079201	2425.18	0.00203999	0	2955.18	0.0607144	0.05558616	3485.18	0.01097277		4015.18	-0.01887616	0	
305.4	0.01522383	0.01672833	835.39	0.01865903	0.01678671	1365.39	0.00199065	0	1895.38	0.00539195	0.00079341	2425.38	0.00171498	0	2955.38	0.06073658	0.05566995	3485.38	0.01251886		4015.38	-0.01759907	0	
305.6	0.01517656	0.01673396	835.59	0.01830095	0.01678671	1365.59	0.001896	0	1895.58	0.00646666	0.00079482	2425.58	0.00077647	0	2955.58	0.06097677	0.05575367	3485.58	0.01307324		4015.58	-0.01786074	0	
305.8	0.01465556	0.01673956	835.79	0.01846463	0.01678671	1365.79	0.00140454	0	1895.78	0.00564549	0.00079623	2425.78	0.00166996	0	2955.78	0.06137913	0.05583731	3485.78	0.01410637		4015.78	-0.01792385	0	
306	0.01436619	0.01674513	835.99	0.01871126	0.01678671	1365.99	0.00088914	0	1895.98	0.00456798	0.00079763	2425.98	0.00130328	0	2955.98	0.06077298	0.05592089	3485.98	0.01457564		4015.98	-0.01846625	0	
306.2	0.01466278	0.01675067	836.19	0.01865593	0.01678671	1366.19	0.00071962	0	1896.18	0.00408711	0.00079904	2426.18	0.00204456	0	2956.18	0.06002373	0.05600439	3486.18	0.0149911		4016.18	-0.01893733	0	
306.4	0.01510438	0.01675618	836.39	0.01926888	0.01678671	1366.39	0.00087723	0	1896.38	0.00411227	0.00080044	2426.38	0.00135912	0	2956.38	0.05964591	0.05608782	3486.38	0.0152337		4016.38	-0.01821028	0	
306.6	0.01532517	0.01676166	836.59	0.01863407	0.01678671	1366.59	0.00038072	0	1896.58	0.00399643	0.00080184	2426.58	0.00148868	0	2956.58	0.05957917	0.05617118	3486.58	0.01510279		4016.58	-0.01845962	0	
306.8	0.01525638	0.01676711	836.79	0.01821552	0.01678671	1366.79	-0.0010438	0	1896.78	0.0033428	0.00080325	2426.78	0.00137207	0	2956.78	0.05915105	0.05625448	3486.78	0.01497215		4016.78	-0.01849404	0	
307	0.01507302	0.01677253	836.99	0.01811057	0.01678671	1366.99	-0.00090983	0	1896.98	0.00296293	0.00080465	2426.98	0.00181298	0	2956.98	0.05812674	0.0563377	3486.98	0.01383706		4016.98	-0.01926949	0	
307.2	0.01633088	0.01677792	837.19	0.01854951	0.01678671	1367.19	-0.00099785	0	1897.18	0.00265898	0.00080606	2427.18	0.00189014	0	2957.18	0.05851957	0.05642085	3487.18	0.01363535		4017.18	-0.01959186	0	
307.4	0.01674667	0.01678328	837.39	0.01910548	0.01678671	1367.39	-0.00230279	0	1897.38	0.00220195	0.00080746	2427.38	0.00261292	0	2957.38	0.05841576	0.05650392	3487.38	0.01344514		4017.38	-0.02023498	0	
307.6	0.01723738	0.01678862	837.59	0.01898712	0.01678671	1367.59	-0.00378633	0	1897.58	0.00177739	0.00080886	2427.58	0.00269147	0	2957.58	0.05840805	0.05658693	3487.58	0.0122476		4017.58	-0.02091799	0	
307.8	0.01687483	0.01679392	837.79	0.01940826	0.01678671	1367.79	-0.00392486	0	1897.78	0.00057663	0.00081026	2427.78	0.00344402	0	2957.78	0.05855596	0.05666987	3487.78	0.01129013		4017.78	-0.0220765	0	
308	0.01762127	0.0167992	837.99	0.02051413	0.01678671	1367.99	-0.00391562	0	1897.98	0.00028017	0.00081166	2427.98	0.00314742	0	2957.98	0.05805101	0.05675274	3487.98	0.01075235		4017.98	-0.02283159	0	
308.2	0.01767729	0.01680445	838.19	0.02073837	0.01678671	1368.19	-0.00425744	0	1898.18	0.00064104	0.00081307	2428.18	0.00372572	0	2958.18	0.05883014	0.05683554	3488.18	0.01069494		4018.18	-0.02203881	0	
308.4	0.01734857	0.01680967	838.39	0.02094778	0.01678671	1368.39	-0.00365574	0	1898.38	0.00092683	0.00081447	2428.38	0.00359314	0	2958.38	0.05978696	0.05691826	3488.38	0.00977589		4018.38	-0.02206994	0	
308.6	0.01688356	0.01681486	838.59	0.01987055	0.01678671	1368.59	-0.00314443	0	1898.58	0.00142649	0.00081587	2428.58	0.00310192	0	2958.58	0.05962681	0.05700092	3488.58	0.00984598		4018.58	-0.0218814	0	
308.8	0.01585857	0.01682003	838.79	0.02009612	0.01678671	1368.79	-0.00208966	0	1898.78	0.00182951	0.00081727	2428.78	0.00361856	0	2958.78	0.0596034	0.05708351	3488.78	0.00996156		4018.78	-0.02267339	0	
309	0.0154421	0.01682517	838.99	0.02020832	0.01678671	1368.99	-0.00112176	0	1898.98	0.00260528	0.00081867	2428.98	0.00336611	0	2958.98	0.05996158	0.05716602	3488.98	0.00976855		4018.98	-0.02220956	0	
309.2	0.01403898	0.01683028	839.19	0.0188837	0.01678671	1369.19	-0.00004401	0	1899.18	0.00298893	0.00082007	2429.18	0.00250822	0	2959.18	0.05995838	0.05724847	3489.18	0.01021236		4019.18	-0.02352231	0	
309.4	0.01418122	0.01683536	839.39	0.0179731	0.01678671	1369.39	0.0008127	0	1899.38	0.00353394	0.00082147	2429.38	0.0028503	0	2959.38	0.06031914	0.05733085	3489.38	0.01001524		4019.38	-0.02331564	0	
309.6	0.01369373	0.01684041	839.59	0.01731896	0.01678671	1369.59	0.00128578	0	1899.58	0.00319193	0.00082286	2429.58	0.00181194	0	2959.58	0.06075422	0.05741315	3489.58	0.01108722		4019.58	-0.02363247	0	
309.8	0.01362344	0.01684544	839.79	0.01737301	0.01678671	1369.79	0.00280748	0	1899.78	0.00270876	0.00082426	2429.78	0.00183359	0	2959.78	0.06180013	0.05749539	3489.78	0.01112356		4019.78	-0.0229737	0	
310	0.01343228	0.01685044	839.99	0.01717743	0.01678671	1369.99	0.00311113	0	1899.98	0.0028646	0.00082566	2429.98	0.00103249	0	2959.98	0.0614769	0.05757756	3489.98	0.01179742		4019.98	-0.02307659	0	
310.2	0.01351701	0.01685542	840.19	0.01679446	0.01678671	1370.19	0.00382268	0	1900.18	0.00310164	0.00082706	2430.18	0.00054401	0	2960.18	0.06198313	0.05765965	3490.18	0.01269298		4020.18	-0.02278572	0	
310.4	0.01364193	0.01686037	840.39	0.0171094	0.01678671	1370.39	0.00384823	0	1900.38	0.00344763	0.00082846	2430.38	0.00046093	0	2960.38	0.06215695	0.05774168	3490.38	0.01219819		4020.38	-0.02156549	0	
310.6	0.01359871	0.01686529	840.59	0.01711352	0.01678671	1370.59	0.00344518	0	1900.58	0.00364354	0.00082985	2430.58	0.00069506	0	2960.58	0.06260141	0.05782364	3490.58	0.01236854		4020.58	-0.02209197	0	
310.8	0.01371272	0.01687019	840.79	0.01657857	0.01678671	1370.79	0.00288277	0	1900.78	0.00303866	0.00083125	2430.78	0.00142367	0	2960.78	0.06290259	0.05790553	3490.78	0.01236266		4020.78	-0.02213938	0	
311	0.01394426	0.01687505	840.99	0.01680699	0.01678671	1370.99	0.00362899	0	1900.98	0.00249787	0.00083264	2430.98	0.00133436	0	2960.98	0.06248379	0.05798735	3490.98	0.01226018		4020.98	-0.02245884	0	
311.2	0.01578769	0.0168799	841.19	0.01659997	0.01678671	1371.19	0.00138576	0	1901.18	0.00225473	0.00083404	2431.18	0.00112108	0	2961.18	0.0629607	0.0580691	3491.18	0.01271484		4021.18	-0.02198307	0	
311.4	0.01525501	0.01688472	841.39	0.01623058	0.01678671	1371.39	-0.00032618	0	1901.38	0.00199555	0.00083544	2431.38	0.00182587	0	2961.38	0.0636762	0.05815078	3491.38	0.01223837		4021.38	-0.02211851	0	
311.6	0.01613132	0.01688951	841.59	0.01538776	0.01678671	1371.59	-0.00128291	0	1901.58	0.0018343	0.00083683	2431.58	0.0019394	0	2961.58	0.06245253	0.05823239	3491.58	0.01155503		4021.58	-0.02037504	0	
311.8	0.01710246	0.01689427	841.79	0.01560698	0.01678671	1371.79	-0.00155806	0	1901.78	0.00167727	0.00083823	2431.78	0.00202514	0	2961.78	0.06314042	0.05831393	3491.78	0.01116488		4021.78	-0.01982782	0	
312	0.0183053	0.01689901	841.99	0.01564329	0.01678671	1371.99	-0.00253637	0	1901.98	0.00224789	0.00083962	2431.98	0.00186485	0	2961.98	0.0636262	0.0583954	3491.98	0.01109827		4021.98	-0.01861309	0	
312.2	0.01791994	0.01690373	842.19	0.01514217	0.01678671	1372.19	-0.00295751	0	1902.18	0.00295127	0.00084101	2432.18	0.00223752	0	2962.18	0.06400066	0.0584768	3492.18	0.01113817		4022.18	-0.01777153	0	
312.4	0.01775215	0.01690842	842.39	0.01451724	0.01678671	1372.39	-0.00270113	0	1902.38	0.00302336	0.00084241	2432.38	0.0017071	0	2962.38	0.06516973	0.05855814	3492.38	0.01081818		4022.38	-0.01785035	0	
312.6	0.017574	0.01691308	842.59	0.01405563	0.01678671	1372.59	-0.0030268	0	1902.58	0.00348038	0.0008438	2432.58	0.00165915	0	2962.58	0.06440214	0.0586394	3492.58	0.0112596		4022.58	-0.01876403	0	
312.8	0.01759369	0.01691772	842.79	0.0139764	0.01678671	1372.79	-0.00308645	0	1902.78	0.00367908	0.0008452	2432.78	0.00181726	0	2962.78	0.06399666	0.0587206	3492.78	0.01074497		4022.78	-0.01964672	0	
313	0.0172569	0.01692234	842.99	0.01405275	0.01678671	1372.99	-0.00287945	0	1902.98	0.00470186	0.00084659	2432.98	0.00194831	0	2962.98	0.06395628	0.05880172	3492.98	0.00960115		4022.98	-0.01943841	0	
313.2	0.01793804	0.01692693	843.19	0.01403009	0.01678671	1373.19	-0.00300196	0	1903.18	0.00472636	0.00084798	2433.18	0.0018451	0	2963.18	0.06339726	0.05888278	3493.18	0.00935778		4023.18	-0.0200625	0	
313.4	0.01803418	0.01693149	843.39	0.0153025	0.01678671	1373.39	-0.00249377	0	1903.38	0.00540982	0.00084937	2433.38	0.00254955	0	2963.38	0.0634978	0.05896377	3493.38	0.00917596		4023.38	-0.01951276	0	
313.6	0.01829249	0.01693603	843.59	0.01604325	0.01678671	1373.59	-0.00215663	0	1903.58	0.00503655	0.00085076	2433.58	0.00214482	0	2963.58	0.06351699	0.05904469	3493.58	0.01002473		4023.58	-0.01991434	0	
313.8	0.01813075	0.01694055	843.79	0.01717155	0.01678671	1373.79	-0.00168679	0	1903.78	0.00475237	0.00085215	2433.78	0.00244761	0	2963.78	0.0649599	0.05912554	3493.78	0.00937331		4023.78	-0.02051155	0	
314	0.01786764	0.01694504	843.99	0.01793199	0.01678671	1373.99	-0.00217229	0	1903.98	0.00463775	0.00085355	2433.98	0.00274382	0	2963.98	0.06395871	0.05920633	3493.98	0.01053368		4023.98	-0.02179092	0	
314.2	0.01769577	0.01694951	844.19	0.01837436	0.01678671	1374.19	-0.00163159	0	1904.18	0.00495445	0.00085494	2434.18	0.00272363	0	2964.18	0.06440372	0.05928704	3494.18	0.01084447		4024.18	-0.02168442	0	
314.4	0.01729538	0.01695396	844.39	0.01971977	0.01678671	1374.39	-0.0021744	0	1904.38	0.00406088	0.00085633	2434.38	0.00309458	0	2964.38	0.06477928	0.05936769	3494.38	0.0102471		4024.38	-0.02211438	0	
314.6	0.01708567	0.01695838	844.59	0.02009396	0.01678671	1374.59	-0.00208938	0	1904.58	0.00350624	0.00085772	2434.58	0.00387019	0	2964.58	0.06390616	0.05944826	3494.58	0.01045576		4024.58	-0.02308868	0	
314.8	0.01742152	0.01696278	844.79	0.01955368	0.01678671	1374.79	-0.00270218	0	1904.78	0.00314047	0.00085911	2434.78	0.00355359	0	2964.78	0.06390296	0.05952877	3494.78	0.01128494		4024.78	-0.02393646	0	
315	0.01780779	0.01696715	844.99	0.01999752	0.01678671	1374.99	-0.0024578	0	1904.98	0.00225872	0.00086049	2434.98	0.00324093	0	2964.98	0.06349804	0.05960921	3494.98	0.01176689		4024.98	-0.02390194	0	
315.2	0.01803091	0.0169715	845.19	0.0199753	0.01678671	1375.19	-0.00428305	0	1905.18	0.00204141	0.00086188	2435.18	0.00370722	0	2965.18	0.06503113	0.05968959	3495.18	0.01249643		4025.18	-0.02309431	0	
315.4	0.01742416	0.01697583	845.39	0.01944341	0.01678671	1375.39	-0.00388465	0	1905.38	0.0018608	0.00086327	2435.38	0.00356946	0	2965.38	0.06454938	0.05976989	3495.38	0.01280764		4025.38	-0.02230672	0	
315.6	0.0184648	0.01698013	845.59	0.01832494	0.01678671	1375.59	-0.00368184	0	1905.58	0.00058057	0.00086466	2435.58	0.00260091	0	2965.58	0.0643303	0.05985013	3495.58	0.01239786		4025.58	-0.02075836	0	
315.8	0.01809914	0.01698441	845.79	0.01812313	0.01678671	1375.79	-0.00305041	0	1905.78	0.00107049	0.00086605	2435.78	0.00188896	0	2965.78	0.06547705	0.05993029	3495.78	0.01332082		4025.78	-0.02063726	0	
316	0.01819983	0.01698867	845.99	0.0180483	0.01678671	1375.99	-0.00263829	0	1905.98	0.00084452	0.00086743	2435.98	0.00200262	0	2965.98	0.06633304	0.06001039	3495.98	0.01335234		4025.98	-0.02033711	0	
316.2	0.01821471	0.01699291	846.19	0.01782774	0.01678671	1376.19	-0.00146301	0	1906.18	0.00051934	0.00086882	2436.18	0.00208909	0	2966.18	0.06683992	0.06009042	3496.18	0.01365954		4026.18	-0.02011263	0	
316.4	0.01787339	0.01699712	846.39	0.01739063	0.01678671	1376.39	-0.00011614	0	1906.38	-0.0003906	0.00087021	2436.38	0.00190846	0	2966.38	0.0666854	0.06017039	3496.38	0.013765		4026.38	-0.01891639	0	
316.6	0.01785412	0.01700131	846.59	0.01671994	0.01678671	1376.59	0.00035721	0	1906.58	0.00018605	0.00087159	2436.58	0.00190121	0	2966.58	0.06578194	0.06025028	3496.58	0.01342593		4026.58	-0.01754891	0	
316.8	0.01726437	0.01700548	846.79	0.0165711	0.01678671	1376.79	0.00100484	0	1906.78	0.00089361	0.00087298	2436.78	0.00177971	0	2966.78	0.06614987	0.06033011	3496.78	0.01255043		4026.78	-0.01645671	0	
317	0.01769898	0.01700962	846.99	0.01779668	0.01678671	1376.99	0.0015434	0	1906.98	0.00123484	0.00087437	2436.98	0.00192846	0	2966.98	0.06660608	0.06040987	3496.98	0.01167876		4026.98	-0.01623993	0	
317.2	0.01786871	0.01701374	847.19	0.01878211	0.01678671	1377.19	0.00101763	0	1907.18	0.00156554	0.00087575	2437.18	0.00237401	0	2967.18	0.06650931	0.06048957	3497.18	0.01132462		4027.18	-0.01524156	0	
317.4	0.01710709	0.01701785	847.39	0.01959713	0.01678671	1377.39	0.00220855	0	1907.38	0.0022197	0.00087714	2437.38	0.00234894	0	2967.38	0.06664556	0.06056919	3497.38	0.0114793		4027.38	-0.014628	0	
317.6	0.0173983	0.01702192	847.59	0.01946931	0.01678671	1377.59	0.00178645	0	1907.58	0.00294106	0.00087852	2437.58	0.00192371	0	2967.58	0.06614972	0.06064875	3497.58	0.01134139		4027.58	-0.01486263	0	
317.8	0.01699931	0.01702598	847.79	0.01898215	0.01678671	1377.79	0.00180294	0	1907.78	0.00368227	0.0008799	2437.78	0.00173732	0	2967.78	0.06638129	0.06072824	3497.78	0.01067122		4027.78	-0.01576717	0	
318	0.01724796	0.01703002	847.99	0.01901352	0.01678671	1377.99	0.00111196	0	1907.98	0.00417578	0.00088129	2437.98	0.00066049	0	2967.98	0.06549856	0.06080766	3497.98	0.01088748		4027.98	-0.0162345	0	
318.2	0.01664255	0.01703403	848.19	0.01868564	0.01678671	1378.19	0.00093496	0	1908.18	0.00405856	0.00088267	2438.18	-0.00076711	0	2968.18	0.06566039	0.06088702	3498.18	0.01077889		4028.18	-0.01673447	0	
318.4	0.01620408	0.01703802	848.39	0.01902323	0.01678671	1378.39	0.00010583	0	1908.38	0.003817	0.00088406	2438.38	-0.00103244	0	2968.38	0.06604654	0.0609663	3498.38	0.01077164		4028.38	-0.01786149	0	
318.6	0.01669824	0.017042	848.59	0.01936784	0.01678671	1378.59	-0.00125845	0	1908.58	0.00410187	0.00088544	2438.58	-0.00106152	0	2968.58	0.06590299	0.06104552	3498.58	0.01107022		4028.58	-0.01884831	0	
318.8	0.01713206	0.01704595	848.79	0.01851268	0.01678671	1378.79	-0.00274629	0	1908.78	0.00425807	0.00088682	2438.78	-0.00105099	0	2968.78	0.06604016	0.06112468	3498.78	0.01181868		4028.78	-0.019855	0	
319	0.01652494	0.01704987	848.99	0.01985122	0.01678671	1378.99	-0.00324706	0	1908.98	0.00368998	0.0008882	2438.98	-0.001412	0	2968.98	0.06623313	0.06120376	3498.98	0.01289232		4028.98	-0.01961851	0	
319.2	0.01615064	0.01705378	849.19	0.01922373	0.01678671	1379.19	-0.00531015	0	1909.18	0.00394883	0.00088958	2439.18	-0.00217277	0	2969.18	0.06724254	0.06128278	3499.18	0.0132909		4029.18	-0.0193523	0	
319.4	0.01655509	0.01705767	849.39	0.01781715	0.01678671	1379.39	-0.00576156	0	1909.38	0.00390409	0.00089096	2439.38	-0.00274954	0	2969.38	0.06621838	0.06136173	3499.38	0.01322834		4029.38	-0.02021059	0	
319.6	0.01555187	0.01706153	849.59	0.01725156	0.01678671	1379.59	-0.00653923	0	1909.58	0.00304931	0.00089235	2439.58	-0.00294089	0	2969.58	0.06731169	0.06144062	3499.58	0.01298603		4029.58	-0.02067253	0	
319.8	0.01458417	0.01706538	849.79	0.01678014	0.01678671	1379.79	-0.00583941	0	1909.78	0.00368502	0.00089373	2439.78	-0.00298843	0	2969.78	0.06744026	0.06151943	3499.78	0.01321033		4029.78	-0.0209568	0	
320	0.01499412	0.0170692	849.99	0.017085	0.01678671	1379.99	-0.00558732	0	1909.98	0.00367809	0.00089511	2439.98	-0.0021119	0	2969.98	0.06781882	0.06159818	3499.98	0.01289899		4029.98	-0.02184081	0	
320.2	0.01564356	0.01707301	850.19	0.01642986	0.01678671	1380.19	-0.00484556	0	1910.18	0.00409006	0.00089649	2440.18	-0.00135624	0	2970.18	0.0672815	0.06167687	3500.18	0.01284113		4030.18	-0.02188651	0	
320.4	0.01454602	0.01707679	850.39	0.01631876	0.01678671	1380.39	-0.00383524	0	1910.38	0.00389169	0.00089787	2440.38	-0.00050106	0	2970.38	0.06747649	0.06175549	3500.38	0.0129479		4030.38	-0.02121587	0	
320.6	0.01441741	0.01708056	850.59	0.01551565	0.01678671	1380.59	-0.00408788	0	1910.58	0.00437246	0.00089925	2440.58	0.00004218	0	2970.58	0.06745122	0.06183404	3500.58	0.01286181		4030.58	-0.02167081	0	
320.8	0.01403629	0.0170843	850.79	0.015784	0.01678671	1380.79	-0.00380942	0	1910.78	0.0049058	0.00090062	2440.78	0.00132832	0	2970.78	0.06713276	0.06191252	3500.78	0.0124684		4030.78	-0.02194094	0	
321	0.01464723	0.01708802	850.99	0.01620916	0.01678671	1380.99	-0.00291313	0	1910.98	0.00528734	0.000902	2440.98	0.002036	0	2970.98	0.06656424	0.06199094	3500.98	0.01270851		4030.98	-0.02218075	0	
321.2	0.01408871	0.01709173	851.19	0.01712491	0.01678671	1381.19	-0.00252223	0	1911.18	0.00480644	0.00090338	2441.18	0.00362801	0	2971.18	0.06526896	0.06206929	3501.18	0.01253836		4031.18	-0.02185556	0	
321.4	0.01379058	0.01709541	851.39	0.01695968	0.01678671	1381.39	-0.0014812	0	1911.38	0.00453429	0.00090476	2441.38	0.00384206	0	2971.38	0.06406124	0.06214757	3501.38	0.01267941		4031.38	-0.02228616	0	
321.6	0.01427659	0.01709908	851.59	0.01735312	0.01678671	1381.59	-0.00120348	0	1911.58	0.00461005	0.00090614	2441.58	0.00464768	0	2971.58	0.06311235	0.06222579	3501.58	0.0130552		4031.58	-0.02315826	0	
321.8	0.01523872	0.01710272	851.79	0.01720417	0.01678671	1381.79	-0.0000156	0	1911.78	0.00459158	0.00090751	2441.78	0.00426159	0	2971.78	0.06304403	0.06230394	3501.78	0.01344201		4031.78	-0.02355932	0	
322	0.01629624	0.01710635	851.99	0.01805303	0.01678671	1381.99	0.00009859	0	1911.98	0.00450366	0.00090889	2441.98	0.00348038	0	2971.98	0.06276965	0.06238202	3501.98	0.0140595		4031.98	-0.02376231	0	
322.2	0.01720105	0.01710995	852.19	0.01899643	0.01678671	1382.19	0.00009139	0	1912.18	0.0040159	0.00091027	2442.18	0.00390224	0	2972.18	0.06289685	0.06246004	3502.18	0.01401366		4032.18	-0.02361619	0	
322.4	0.0177865	0.01711354	852.39	0.02011884	0.01678671	1382.39	0.00004194	0	1912.38	0.00410875	0.00091164	2442.38	0.00407149	0	2972.38	0.06365285	0.06253799	3502.38	0.01496028		4032.38	-0.02254697	0	
322.6	0.01882223	0.0171171	852.59	0.02078947	0.01678671	1382.59	-0.00085909	0	1912.58	0.00335716	0.00091302	2442.58	0.00398464	0	2972.58	0.06342259	0.06261588	3502.58	0.01536289		4032.58	-0.02159171	0	
322.8	0.01966174	0.01712065	852.79	0.02098918	0.01678671	1382.79	-0.00085593	0	1912.78	0.00296261	0.00091439	2442.78	0.00295406	0	2972.78	0.0625213	0.0626937	3502.78	0.0167707		4032.78	-0.02027738	0	
323	0.02007702	0.01712418	852.99	0.02194164	0.01678671	1382.99	-0.00128572	0	1912.98	0.00287626	0.00091577	2442.98	0.00161166	0	2972.98	0.06386822	0.06277145	3502.98	0.01728209		4032.98	-0.01902655	0	
323.2	0.02064729	0.01712769	853.19	0.02007101	0.01678671	1383.19	-0.00189519	0	1913.18	0.00292129	0.00091714	2443.18	0.00137139	0	2973.18	0.06458827	0.06284914	3503.18	0.01596892		4033.18	-0.01809739	0	
323.4	0.02085015	0.01713118	853.39	0.0195175	0.01678671	1383.39	-0.00214294	0	1913.38	0.00236894	0.00091852	2443.38	0.00088857	0	2973.38	0.06504529	0.06292676	3503.38	0.01580681		4033.38	-0.01801032	0	
323.6	0.0205454	0.01713466	853.59	0.02010575	0.01678671	1383.59	-0.00246595	0	1913.58	0.00165479	0.00091989	2443.58	0.00029488	0	2973.58	0.06601657	0.06300432	3503.58	0.01575458		4033.58	-0.01743144	0	
323.8	0.02012033	0.01713811	853.79	0.02009886	0.01678671	1383.79	-0.00113629	0	1913.78	0.00188095	0.00092126	2443.78	-0.00037156	0	2973.78	0.06623701	0.06308181	3503.78	0.01444406		4033.78	-0.01748929	0	
324	0.02085675	0.01714155	853.99	0.01967449	0.01678671	1383.99	-0.00116624	0	1913.98	0.00165561	0.00092264	2443.98	-0.0000639	0	2973.98	0.06726554	0.06315923	3503.98	0.01427162		4033.98	-0.01716106	0	
324.2	0.02089146	0.01714496	854.19	0.01831028	0.01678671	1384.19	-0.0010941	0	1914.18	0.00174096	0.00092401	2444.18	0.00052188	0	2974.18	0.06820335	0.06323659	3504.18	0.01428414		4034.18	-0.01659189	0	
324.4	0.01980698	0.01714836	854.39	0.01769307	0.01678671	1384.39	-0.00092403	0	1914.38	0.00225016	0.00092538	2444.38	0.00102975	0	2974.38	0.0699459	0.06331388	3504.38	0.01443211		4034.38	-0.01637234	0	
324.6	0.01955854	0.01715174	854.59	0.01682804	0.01678671	1384.59	-0.00088581	0	1914.58	0.00286052	0.00092675	2444.58	0.00063373	0	2974.58	0.06958198	0.06339111	3504.58	0.01483264		4034.58	-0.01698417	0	
324.8	0.01869416	0.0171551	854.79	0.01737872	0.01678671	1384.79	0.00005857	0	1914.78	0.00328172	0.00092813	2444.78	0.00080256	0	2974.78	0.06949414	0.06346827	3504.78	0.01493913		4034.78	-0.01624232	0	
325	0.01807394	0.01715845	854.99	0.01680301	0.01678671	1384.99	0.00060957	0	1914.98	0.00377311	0.0009295	2444.98	-0.00032818	0	2974.98	0.06922323	0.06354537	3504.98	0.01528111		4034.98	-0.01639261	0	
325.2	0.0163773	0.01716178	855.19	0.01619737	0.01678671	1385.19	0.00094841	0	1915.18	0.00381112	0.00093087	2445.18	0.00095902	0	2975.18	0.06885158	0.0636224	3505.18	0.01478638		4035.18	-0.01559119	0	
325.4	0.01537948	0.01716509	855.39	0.01578978	0.01678671	1385.39	0.00082241	0	1915.38	0.00425715	0.00093224	2445.38	0.00017843	0	2975.38	0.06853432	0.06369937	3505.38	0.01465923		4035.38	-0.01594897	0	
325.6	0.01515723	0.01716838	855.59	0.01571777	0.01678671	1385.59	0.00076869	0	1915.58	0.00569983	0.00093361	2445.58	0.00060866	0	2975.58	0.06771679	0.06377627	3505.58	0.01529569		4035.58	-0.01666284	0	
325.8	0.01525395	0.01717165	855.79	0.01507307	0.01678671	1385.79	0.00052503	0	1915.78	0.00698094	0.00093498	2445.78	0.00078537	0	2975.78	0.06712833	0.0638531	3505.78	0.01548903		4035.78	-0.01703563	0	
326	0.01452366	0.01717491	855.99	0.01595238	0.01678671	1385.99	0.000259	0	1915.98	0.00708262	0.00093635	2445.98	0.0011947	0	2975.98	0.06681159	0.06392987	3505.98	0.01482262		4035.98	-0.01834116	0	
326.2	0.01383276	0.01717814	856.19	0.01539893	0.01678671	1386.19	-0.00034907	0	1916.18	0.00708703	0.00093772	2446.18	0.00121978	0	2976.18	0.0668715	0.06400657	3506.18	0.01434593		4036.18	-0.0182739	0	
326.4	0.01256213	0.01718137	856.39	0.01485727	0.01678671	1386.39	-0.00021334	0	1916.38	0.00709005	0.00093909	2446.38	0.0006856	0	2976.38	0.06631839	0.06408321	3506.38	0.01508995		4036.38	-0.01808055	0	
326.6	0.01313862	0.01718457	856.59	0.013743	0.01678671	1386.59	-0.00083839	0	1916.58	0.00675557	0.00094046	2446.58	-0.00053954	0	2976.58	0.06612119	0.06415979	3506.58	0.01491098		4036.58	-0.01809861	0	
326.8	0.01360467	0.01718776	856.79	0.01407882	0.01678671	1386.79	-0.0010908	0	1916.78	0.00634534	0.00094182	2446.78	-0.00169788	0	2976.78	0.06577976	0.0642363	3506.78	0.01452327		4036.78	-0.0181004	0	
327	0.0140385	0.01719093	856.99	0.01365966	0.01678671	1386.99	-0.00219269	0	1916.98	0.00604856	0.00094319	2446.98	-0.00198388	0	2976.98	0.06644798	0.06431274	3506.98	0.01354072		4036.98	-0.01871388	0	
327.2	0.01404589	0.01719408	857.19	0.01313961	0.01678671	1387.19	-0.00181295	0	1917.18	0.00609475	0.00094456	2447.18	-0.00228937	0	2977.18	0.06603061	0.06438912	3507.18	0.01285952		4037.18	-0.01863453	0	
327.4	0.01444481	0.01719722	857.39	0.01406344	0.01678671	1387.39	-0.00195758	0	1917.38	0.00570721	0.00094593	2447.38	-0.00286254	0	2977.38	0.06595919	0.06446543	3507.38	0.01194283		4037.38	-0.01923435	0	
327.6	0.01566898	0.01720034	857.59	0.01487367	0.01678671	1387.59	-0.00161745	0	1917.58	0.00487412	0.00094729	2447.58	-0.00296888	0	2977.58	0.06610746	0.06454168	3507.58	0.01103475		4037.58	-0.01906537	0	
327.8	0.01582722	0.01720344	857.79	0.01501746	0.01678671	1387.79	-0.00042472	0	1917.78	0.00465269	0.00094866	2447.78	-0.00230384	0	2977.78	0.06610503	0.06461787	3507.78	0.00985574		4037.78	-0.01939305	0	
328	0.01671465	0.01720652	857.99	0.0150301	0.01678671	1387.99	-0.00011683	0	1917.98	0.00351214	0.00095003	2447.98	-0.00194583	0	2977.98	0.06685918	0.06469399	3507.98	0.01040522		4037.98	-0.01917986	0	
328.2	0.0172968	0.01720959	858.19	0.01600204	0.01678671	1388.19	-0.00021146	0	1918.18	0.00417694	0.00095139	2448.18	-0.00170548	0	2978.18	0.06758044	0.06477004	3508.18	0.01063658		4038.18	-0.0190404	0	
328.4	0.01768005	0.01721265	858.39	0.01621286	0.01678671	1388.39	0.0005873	0	1918.38	0.0034725	0.00095276	2448.38	-0.00153053	0	2978.38	0.06854953	0.06484603	3508.38	0.01062411		4038.38	-0.01924444	0	
328.6	0.0181297	0.01721568	858.59	0.0172351	0.01678671	1388.59	0.00198309	0	1918.58	0.00293637	0.00095412	2448.58	-0.00210809	0	2978.58	0.06871801	0.06492196	3508.58	0.0110158		4038.58	-0.01955971	0	
328.8	0.01849105	0.0172187	858.79	0.01828405	0.01678671	1388.79	0.00250888	0	1918.78	0.00273035	0.00095549	2448.78	-0.00151286	0	2978.78	0.06854364	0.06499782	3508.78	0.01062776		4038.78	-0.01940864	0	
329	0.01897333	0.01722171	858.99	0.01865004	0.01678671	1388.99	0.00233551	0	1918.98	0.00349507	0.00095685	2448.98	-0.00109964	0	2978.98	0.06835811	0.06507362	3508.98	0.01081967		4038.98	-0.01953115	0	
329.2	0.0188265	0.0172247	859.19	0.01835796	0.01678671	1389.19	0.00273898	0	1919.18	0.00345549	0.00095822	2449.18	-0.00000745	0	2979.18	0.06879563	0.06514935	3509.18	0.01104974		4039.18	-0.01953283	0	
329.4	0.01842316	0.01722767	859.39	0.01855142	0.01678671	1389.39	0.00214532	0	1919.38	0.00315028	0.00095958	2449.38	-0.00000276	0	2979.38	0.06898715	0.06522502	3509.38	0.01068389		4039.38	-0.02025285	0	
329.6	0.01908699	0.01723063	859.59	0.01863561	0.01678671	1389.59	0.00204062	0	1919.58	0.0041572	0.00096094	2449.58	0.00123585	0	2979.58	0.0676634	0.06530063	3509.58	0.01137832		4039.58	-0.02108311	0	
329.8	0.01915163	0.01723357	859.79	0.019707	0.01678671	1389.79	0.00218115	0	1919.78	0.00392569	0.00096231	2449.78	0.00301558	0	2979.78	0.067733	0.06537617	3509.78	0.01186212		4039.78	-0.02147259	0	
330	0.01826706	0.01723649	859.99	0.01960382	0.01678671	1389.99	0.0026076	0	1919.98	0.0034115	0.00096367	2449.98	0.00312243	0	2979.98	0.06729524	0.06545164	3509.98	0.01027731		4039.98	-0.02267662	0	
330.2	0.01754782	0.0172394	860.19	0.01942637	0.01678671	1390.19	0.0018887	0	1920.18	0.00343325	0.00096503	2450.18	0.00298173	0	2980.18	0.06713682	0.06552706	3510.18	0.01074508		4040.18	-0.02272397	0	
330.4	0.01756546	0.01724229	860.39	0.02002741	0.01678671	1390.39	0.00163713	0	1920.38	0.00368034	0.00096639	2450.38	0.00363889	0	2980.38	0.06657088	0.06560241	3510.38	0.01133846		4040.38	-0.02260685	0	
330.6	0.01851105	0.01724517	860.59	0.01910777	0.01678671	1390.59	0.00048926	0	1920.58	0.00398785	0.00096775	2450.58	0.00279558	0	2980.58	0.06628845	0.06567769	3510.58	0.01169218		4040.58	-0.02165435	0	
330.8	0.01820933	0.01724803	860.79	0.01899182	0.01678671	1390.79	-0.00036395	0	1920.78	0.00355331	0.00096912	2450.78	0.00410512	0	2980.78	0.06595508	0.06575291	3510.78	0.01165393		4040.78	-0.02147222	0	
331	0.01900108	0.01725088	860.99	0.01864651	0.01678671	1390.99	-0.00106299	0	1920.98	0.00432713	0.00097048	2450.98	0.00436686	0	2980.98	0.06586256	0.06582807	3510.98	0.01164663		4040.98	-0.02150292	0	
331.2	0.0188911	0.01725371	861.19	0.01785615	0.01678671	1391.19	-0.00032383	0	1921.18	0.00477048	0.00097184	2451.18	0.00435117	0	2981.18	0.06559354	0.06590316	3511.18	0.01128578		4041.18	-0.02041344	0	
331.4	0.01947556	0.01725653	861.39	0.01781415	0.01678671	1391.39	-0.00107882	0	1921.38	0.00391135	0.0009732	2451.38	0.00512102	0	2981.38	0.06544754	0.06597819	3511.38	0.01055124		4041.38	-0.01998901	0	
331.6	0.01991139	0.01725933	861.59	0.01851952	0.01678671	1391.59	-0.00069056	0	1921.58	0.0034213	0.00097456	2451.58	0.00544057	0	2981.58	0.06548669	0.06605315	3511.58	0.01068863		4041.58	-0.01899388	0	
331.8	0.01910421	0.01726212	861.79	0.01809562	0.01678671	1391.79	-0.00061919	0	1921.78	0.00440267	0.00097592	2451.78	0.00583045	0	2981.78	0.06557527	0.06612806	3511.78	0.01133712		4041.78	-0.01793329	0	
332	0.01909472	0.01726489	861.99	0.01776061	0.01678671	1391.99	-0.00068321	0	1921.98	0.00485997	0.00097728	2451.98	0.00539741	0	2981.98	0.06614797	0.06620289	3511.98	0.01194		4041.98	-0.01779095	0	
332.2	0.01861141	0.01726765	862.19	0.01801522	0.01678671	1392.19	-0.00048088	0	1922.18	0.00543284	0.00097863	2452.18	0.00498575	0	2982.18	0.06658432	0.06627767	3512.18	0.01162905		4042.18	-0.01778508	0	
332.4	0.01792589	0.01727039	862.39	0.01737967	0.01678671	1392.39	-0.00003977	0	1922.38	0.00397239	0.00097999	2452.38	0.00421456	0	2982.38	0.06766092	0.06635238	3512.38	0.0115473		4042.38	-0.01780556	0	
332.6	0.01676671	0.01727312	862.59	0.01774401	0.01678671	1392.59	0.00045487	0	1922.58	0.00412828	0.00098135	2452.58	0.0030496	0	2982.58	0.06806859	0.06642703	3512.58	0.01160842		4042.58	-0.0185426	0	
332.8	0.01635691	0.01727583	862.79	0.01852242	0.01678671	1392.79	0.00062011	0	1922.78	0.00472395	0.00098271	2452.78	0.00239379	0	2982.78	0.0683795	0.06650161	3512.78	0.0111491		4042.78	-0.01829596	0	
333	0.01615427	0.01727853	862.99	0.01907563	0.01678671	1392.99	0.0000276	0	1922.98	0.00540357	0.00098407	2452.98	0.00127341	0	2982.98	0.06918105	0.06657613	3512.98	0.01147133		4042.98	-0.01847084	0	
333.2	0.01607482	0.01728122	863.19	0.01824271	0.01678671	1393.19	-0.00055684	0	1923.18	0.00454892	0.00098542	2453.18	0.00034019	0	2983.18	0.07061991	0.06665059	3513.18	0.01083112		4043.18	-0.0186082	0	
333.4	0.01555933	0.01728389	863.39	0.01895186	0.01678671	1393.39	-0.00063868	0	1923.38	0.0040107	0.00098678	2453.38	0.0000294	0	2983.38	0.07163212	0.06672498	3513.38	0.01016647		4043.38	-0.01875058	0	
333.6	0.01651077	0.01728654	863.59	0.02028945	0.01678671	1393.59	-0.00044773	0	1923.58	0.00412054	0.00098814	2453.58	0.00037734	0	2983.58	0.071767	0.06679932	3513.58	0.01108436		4043.58	-0.01933965	0	
333.8	0.01567239	0.01728918	863.79	0.02149111	0.01678671	1393.79	-0.00026927	0	1923.78	0.00367798	0.00098949	2453.78	-0.00011995	0	2983.78	0.07318593	0.06687358	3513.78	0.01075089		4043.78	-0.02010979	0	
334	0.01516006	0.01729181	863.99	0.02179503	0.01678671	1393.99	-0.00061307	0	1923.98	0.0032169	0.00099085	2453.98	-0.00098237	0	2983.98	0.07268875	0.06694779	3513.98	0.00928971		4043.98	-0.02130296	0	
334.2	0.01605618	0.01729442	864.19	0.02272564	0.01678671	1394.19	-0.00070722	0	1924.18	0.00317348	0.0009922	2454.18	-0.00052083	0	2984.18	0.07313676	0.06702193	3514.18	0.01073552		4044.18	-0.02135288	0	
334.4	0.0171302	0.01729702	864.39	0.02258766	0.01678671	1394.39	-0.00080792	0	1924.38	0.0039467	0.00099356	2454.38	0.00019087	0	2984.38	0.07337928	0.06709601	3514.38	0.0107821		4044.38	-0.02135756	0	
334.6	0.01754777	0.01729961	864.59	0.02089871	0.01678671	1394.59	-0.00098232	0	1924.58	0.00321722	0.00099491	2454.58	0.00053202	0	2984.58	0.0734749	0.06717003	3514.58	0.01132204		4044.58	-0.02185674	0	
334.8	0.01767138	0.01730218	864.79	0.02118441	0.01678671	1394.79	-0.00007898	0	1924.78	0.00249468	0.00099627	2454.78	0.00142304	0	2984.78	0.07394255	0.06724398	3514.78	0.01164595		4044.78	-0.02255264	0	
335	0.01864327	0.01730474	864.99	0.02020995	0.01678671	1394.99	0.00027082	0	1924.98	0.00259581	0.00099762	2454.98	0.00100627	0	2984.98	0.07432541	0.06731787	3514.98	0.01185609		4044.98	-0.02238194	0	
335.2	0.01888205	0.01730728	865.19	0.01908078	0.01678671	1395.19	0.00075856	0	1925.18	0.00230293	0.00099898	2455.18	0.00114962	0	2985.18	0.07440512	0.0673917	3515.18	0.01189045		4045.18	-0.02150855	0	
335.4	0.01945006	0.01730981	865.39	0.01866333	0.01678671	1395.39	0.0003921	0	1925.38	0.00261769	0.00100033	2455.38	0.00236202	0	2985.38	0.07453117	0.06746546	3515.38	0.01256689		4045.38	-0.02206195	0	
335.6	0.01995428	0.01731233	865.59	0.01820548	0.01678671	1395.59	0.00112373	0	1925.58	0.00373906	0.00100168	2455.58	0.00291314	0	2985.58	0.07398316	0.06753917	3515.58	0.01281976		4045.58	-0.02177942	0	
335.8	0.01996896	0.01731483	865.79	0.01644745	0.01678671	1395.79	0.00089623	0	1925.78	0.00453489	0.00100303	2455.78	0.00338838	0	2985.78	0.07294037	0.06761281	3515.78	0.01323758		4045.78	-0.02150176	0	
336	0.01944446	0.01731732	865.99	0.01659367	0.01678671	1395.99	0.00078393	0	1925.98	0.0046574	0.00100439	2455.98	0.00339792	0	2985.98	0.07268026	0.06768638	3515.98	0.01297864		4045.98	-0.02214917	0	
336.2	0.01871284	0.0173198	866.19	0.01593451	0.01678671	1396.19	0.00034177	0	1926.18	0.00424862	0.00100574	2456.18	0.0022672	0	2986.18	0.07241972	0.0677599	3516.18	0.01202433		4046.18	-0.02235987	0	
336.4	0.0188204	0.01732226	866.39	0.0158719	0.01678671	1396.39	-0.00025992	0	1926.38	0.00380321	0.00100709	2456.38	0.00225229	0	2986.38	0.07175695	0.06783335	3516.38	0.01110657		4046.38	-0.02154233	0	
336.6	0.01875476	0.01732471	866.59	0.01583145	0.01678671	1396.59	-0.00071081	0	1926.58	0.00413963	0.00100844	2456.58	0.00209567	0	2986.58	0.07110186	0.06790674	3516.58	0.01105262		4046.58	-0.02124365	0	
336.8	0.01899711	0.01732715	866.79	0.01618155	0.01678671	1396.79	-0.00146038	0	1926.78	0.00382215	0.00100979	2456.78	0.00174704	0	2986.78	0.07088302	0.06798007	3516.78	0.01048579		4046.78	-0.02047925	0	
337	0.01900506	0.01732957	866.99	0.016782	0.01678671	1396.99	-0.00239508	0	1926.98	0.00291742	0.00101114	2456.98	0.00183434	0	2986.98	0.07127155	0.06805334	3516.98	0.01055494		4046.98	-0.02015805	0	
337.2	0.01889048	0.01733198	867.19	0.01693857	0.01678671	1397.19	-0.0029355	0	1927.18	0.00203905	0.00101249	2457.18	0.00198432	0	2987.18	0.07096802	0.06812654	3517.18	0.00971617		4047.18	-0.01998332	0	
337.4	0.01859816	0.01733438	867.39	0.01748058	0.01678671	1397.39	-0.00227522	0	1927.38	0.00125446	0.00101384	2457.38	0.0021163	0	2987.38	0.0716794	0.06819968	3517.38	0.00945429		4047.38	-0.02000278	0	
337.6	0.01931116	0.01733677	867.59	0.01798256	0.01678671	1397.59	-0.00212199	0	1927.58	0.00063436	0.00101519	2457.58	0.00171935	0	2987.58	0.07240757	0.06827276	3517.58	0.01021233		4047.58	-0.02021633	0	
337.8	0.01946549	0.01733914	867.79	0.01862612	0.01678671	1397.79	-0.00229196	0	1927.78	0.00094943	0.00101654	2457.78	0.00059359	0	2987.78	0.07203118	0.06834578	3517.78	0.00972285		4047.78	-0.02022061	0	
338	0.01975783	0.0173415	867.99	0.01909677	0.01678671	1397.99	-0.00169726	0	1927.98	-0.00007549	0.00101789	2457.98	0.00097986	0	2987.98	0.07202068	0.06841873	3517.98	0.00988922		4047.98	-0.02034572	0	
338.2	0.01997622	0.01734385	868.19	0.01880744	0.01678671	1398.19	-0.00150829	0	1928.18	-0.00062941	0.00101924	2458.18	0.00135352	0	2988.18	0.07257228	0.06849163	3518.18	0.01051787		4048.18	-0.02052138	0	
338.4	0.01971168	0.01734618	868.39	0.0189901	0.01678671	1398.39	-0.00105689	0	1928.38	-0.00130784	0.00102059	2458.38	0.00083578	0	2988.38	0.07335901	0.06856446	3518.38	0.0105928		4048.38	-0.02052621	0	
338.6	0.01836819	0.0173485	868.59	0.018016	0.01678671	1398.59	-0.00011883	0	1928.58	-0.00178063	0.00102193	2458.58	0.00134746	0	2988.58	0.0737311	0.06863723	3518.58	0.01129023		4048.58	-0.02077922	0	
338.8	0.01792029	0.01735081	868.79	0.01890025	0.01678671	1398.79	0.00085951	0	1928.78	-0.00069887	0.00102328	2458.78	0.00120916	0	2988.78	0.07412009	0.06870994	3518.78	0.01166715		4048.78	-0.02018837	0	
339	0.01795193	0.01735311	868.99	0.01697938	0.01678671	1398.99	0.00075571	0	1928.98	-0.00034212	0.00102463	2458.98	0.00019604	0	2988.98	0.07437162	0.06878258	3518.98	0.01136071		4048.98	-0.01973594	0	
339.2	0.01849697	0.0173554	869.19	0.01790789	0.01678671	1399.19	0.00100708	0	1929.18	0.00046827	0.00102597	2459.18	0.00004227	0	2989.18	0.07403679	0.06885517	3519.18	0.01221558		4049.18	-0.01940693	0	
339.4	0.0189188	0.01735767	869.39	0.0177124	0.01678671	1399.39	0.00136029	0	1929.38	0.00191658	0.00102732	2459.38	0.00064917	0	2989.38	0.07362149	0.06892769	3519.38	0.01331078		4049.38	-0.01898562	0	
339.6	0.01939819	0.01735993	869.59	0.01747865	0.01678671	1399.59	0.00138824	0	1929.58	0.00255668	0.00102867	2459.58	0.00072885	0	2989.58	0.07284984	0.06900015	3519.58	0.01294489		4049.58	-0.01841998	0	
339.8	0.01945773	0.01736218	869.79	0.01755594	0.01678671	1399.79	0.00130975	0	1929.78	0.00386253	0.00103001	2459.78	-0.00019293	0	2989.78	0.07201898	0.06907255	3519.78	0.01349198		4049.78	-0.01836923	0	
340	0.01966741	0.01736442	869.99	0.01849975	0.01678671	1399.99	0.00065564	0	1929.98	0.00564842	0.00103136	2459.98	-0.00032966	0	2989.98	0.07241332	0.06914489	3519.98	0.01212656		4049.98	-0.01785285	0	
340.2	0.01986467	0.01736664	870.19	0.0178594	0.01678671	1400.19	0.00002024	0	1930.18	0.00660186	0.0010327	2460.18	-0.00000818	0	2990.18	0.07171347	0.06921716	3520.18	0.01171942		4050.18	-0.01775981	0	
340.4	0.02049026	0.01736885	870.39	0.01827787	0.01678671	1400.39	-0.00048481	0	1930.38	0.00689887	0.00103405	2460.38	0.00214002	0	2990.38	0.07045167	0.06928938	3520.38	0.01176535		4050.38	-0.01687875	0	
340.6	0.0208293	0.01737105	870.59	0.01817199	0.01678671	1400.59	-0.00115028	0	1930.58	0.00726235	0.00103539	2460.58	0.00211483	0	2990.58	0.0701399	0.06936153	3520.58	0.01169631		4050.58	-0.01683507	0	
340.8	0.01986072	0.01737324	870.79	0.0180064	0.01678671	1400.79	-0.00054135	0	1930.78	0.00697165	0.00103674	2460.78	0.00166949	0	2990.78	0.06974513	0.06943363	3520.78	0.01121327		4050.78	-0.01702372	0	
341	0.0187107	0.01737542	870.99	0.01815999	0.01678671	1400.99	-0.00034212	0	1930.98	0.00754777	0.00103808	2460.98	0.00238318	0	2990.98	0.06948246	0.06950566	3520.98	0.01159361		4050.98	-0.01634218	0	
341.2	0.01803337	0.01737759	871.19	0.01739175	0.01678671	1401.19	-0.00018667	0	1931.18	0.00719387	0.00103942	2461.18	0.00264032	0	2991.18	0.06889265	0.06957763	3521.18	0.01085008		4051.18	-0.01684052	0	
341.4	0.01847584	0.01737974	871.39	0.01723548	0.01678671	1401.39	0.00065859	0	1931.38	0.00667629	0.00104076	2461.38	0.00240631	0	2991.38	0.06984996	0.06964954	3521.38	0.01117258		4051.38	-0.01684549	0	
341.6	0.01859149	0.01738188	871.59	0.01757069	0.01678671	1401.59	0.00129376	0	1931.58	0.00618702	0.00104211	2461.58	0.00212212	0	2991.58	0.07097319	0.06972139	3521.58	0.01167674		4051.58	-0.01672053	0	
341.8	0.01900056	0.01738401	871.79	0.0178808	0.01678671	1401.79	0.00094535	0	1931.78	0.0061356	0.00104345	2461.78	0.00227057	0	2991.78	0.07114548	0.06979318	3521.78	0.01175854		4051.78	-0.01684825	0	
342	0.01870032	0.01738613	871.99	0.01782546	0.01678671	1401.99	0.00171001	0	1931.98	0.00464927	0.00104479	2461.98	0.00303025	0	2991.98	0.0721242	0.0698649	3521.98	0.01184024		4051.98	-0.01768104	0	
342.2	0.01834209	0.01738824	872.19	0.01779332	0.01678671	1402.19	0.00164249	0	1932.18	0.00427714	0.00104613	2462.18	0.00283526	0	2992.18	0.07296807	0.06993657	3522.18	0.01150127		4052.18	-0.0184774	0	
342.4	0.01772213	0.01739034	872.39	0.01831413	0.01678671	1402.39	0.00255681	0	1932.38	0.00393162	0.00104747	2462.38	0.00213197	0	2992.38	0.07402809	0.07000817	3522.38	0.01158314		4052.38	-0.0189138	0	
342.6	0.01756866	0.01739243	872.59	0.01734944	0.01678671	1402.59	0.00251133	0	1932.58	0.00388803	0.00104881	2462.58	0.00299283	0	2992.58	0.07420513	0.07007972	3522.58	0.01165569		4052.58	-0.01911772	0	
342.8	0.0180751	0.0173945	872.79	0.0169504	0.01678671	1402.79	0.00267097	0	1932.78	0.0045334	0.00105016	2462.78	0.00178675	0	2992.78	0.07492143	0.0701512	3522.78	0.01262747		4052.78	-0.01880899	0	
343	0.0189026	0.01739656	872.99	0.01608277	0.01678671	1402.99	0.00159238	0	1932.98	0.0035913	0.0010515	2462.98	0.00065601	0	2992.98	0.07520391	0.07022262	3522.98	0.01336851		4052.98	-0.01844188	0	
343.2	0.0199779	0.01739862	873.19	0.01730728	0.01678671	1403.19	0.00085686	0	1933.18	0.00438249	0.00105284	2463.18	0.00010433	0	2993.18	0.07585505	0.07029398	3523.18	0.01434428		4053.18	-0.01798084	0	
343.4	0.02087782	0.01740066	873.39	0.01631689	0.01678671	1403.39	0.00125148	0	1933.38	0.00495889	0.00105417	2463.38	-0.00039786	0	2993.38	0.07590742	0.07036529	3523.38	0.01468408		4053.38	-0.01753623	0	
343.6	0.02092954	0.01740269	873.59	0.01666498	0.01678671	1403.59	0.0015733	0	1933.58	0.00570958	0.00105551	2463.58	-0.00122705	0	2993.58	0.07553204	0.07043653	3523.58	0.01435586		4053.58	-0.01814532	0	
343.8	0.02088893	0.01740471	873.79	0.01715433	0.01678671	1403.79	0.00146276	0	1933.78	0.00640799	0.00105685	2463.78	-0.00189634	0	2993.78	0.07563975	0.07050771	3523.78	0.01432476		4053.78	-0.01811483	0	
344	0.02140861	0.01740672	873.99	0.01741662	0.01678671	1403.99	0.00063206	0	1933.98	0.00656945	0.00105819	2463.98	-0.00097589	0	2993.98	0.07568982	0.07057883	3523.98	0.01251727		4053.98	-0.01813593	0	
344.2	0.02097759	0.01740872	874.19	0.01735632	0.01678671	1404.19	0.00056429	0	1934.18	0.00623275	0.00105953	2464.18	-0.00118616	0	2994.18	0.07551194	0.07064989	3524.18	0.01220474		4054.18	-0.01877705	0	
344.4	0.02130558	0.0174107	874.39	0.01676735	0.01678671	1404.39	0.00074427	0	1934.38	0.00614098	0.00106087	2464.38	-0.00023573	0	2994.38	0.07455615	0.07072088	3524.38	0.0119165		4054.38	-0.01842643	0	
344.6	0.02089142	0.01741268	874.59	0.01638779	0.01678671	1404.59	0.00133269	0	1934.58	0.00622008	0.0010622	2464.58	-0.00021959	0	2994.58	0.07427834	0.07079182	3524.58	0.01076726		4054.58	-0.01946118	0	
344.8	0.019536	0.01741465	874.79	0.01609613	0.01678671	1404.79	0.00128938	0	1934.78	0.00616081	0.00106354	2464.78	-0.00043252	0	2994.78	0.07387668	0.0708627	3524.78	0.01034822		4054.78	-0.01981806	0	
345	0.01923269	0.0174166	874.99	0.0161471	0.01678671	1404.99	0.00083564	0	1934.98	0.00568655	0.00106488	2464.98	0.00036273	0	2994.98	0.07410998	0.07093352	3524.98	0.01011716		4054.98	-0.01978929	0	
345.2	0.01897123	0.01741855	875.19	0.01583285	0.01678671	1405.19	0.00103158	0	1935.18	0.00447829	0.00106621	2465.18	0.00058211	0	2995.18	0.07388817	0.07100428	3525.18	0.00993497		4055.18	-0.02053905	0	
345.4	0.01874335	0.01742048	875.39	0.01679551	0.01678671	1405.39	0.00106214	0	1935.38	0.00432333	0.00106755	2465.38	0.00106522	0	2995.38	0.07399737	0.07107498	3525.38	0.01023903		4055.38	-0.02057172	0	
345.6	0.01771888	0.01742241	875.59	0.01771504	0.01678671	1405.59	0.00128226	0	1935.58	0.00461015	0.00106889	2465.58	0.001419	0	2995.58	0.07444713	0.07114562	3525.58	0.01008184		4055.58	-0.02076155	0	
345.8	0.01755128	0.01742432	875.79	0.01780953	0.01678671	1405.79	0.00091035	0	1935.78	0.00458501	0.00107022	2465.78	0.00175745	0	2995.78	0.07443824	0.07121619	3525.78	0.01025879		4055.78	-0.02159124	0	
346	0.01703872	0.01742623	875.99	0.01747051	0.01678671	1405.99	0.00177011	0	1935.98	0.00428601	0.00107156	2465.98	0.00265447	0	2995.98	0.0745753	0.07128671	3525.98	0.01057603		4055.98	-0.02243223	0	
346.2	0.01691131	0.01742812	876.19	0.01738209	0.01678671	1406.19	0.00156513	0	1936.18	0.00374813	0.00107289	2466.18	0.00292997	0	2996.18	0.07591338	0.07135717	3526.18	0.01018909		4056.18	-0.02276046	0	
346.4	0.01704266	0.01743	876.39	0.01769908	0.01678671	1406.39	0.00221561	0	1936.38	0.00349378	0.00107423	2466.38	0.00385021	0	2996.38	0.07614725	0.07142757	3526.38	0.01101193		4056.38	-0.02243092	0	
346.6	0.01747061	0.01743188	876.59	0.01778169	0.01678671	1406.59	0.00136096	0	1936.58	0.00349679	0.00107556	2466.58	0.00446765	0	2996.58	0.07660412	0.07149791	3526.58	0.01190074		4056.58	-0.02149633	0	
346.8	0.01705479	0.01743374	876.79	0.0185539	0.01678671	1406.79	0.00080233	0	1936.78	0.00413647	0.00107689	2466.78	0.00402531	0	2996.78	0.07763821	0.07156819	3526.78	0.01415325		4056.78	-0.02143837	0	
347	0.01733838	0.01743559	876.99	0.01926502	0.01678671	1406.99	-0.00016337	0	1936.98	0.00400883	0.00107823	2466.98	0.00389718	0	2996.98	0.07813901	0.07163841	3526.98	0.01414379		4056.98	-0.02160417	0	
347.2	0.01826296	0.01743744	877.19	0.01968173	0.01678671	1407.19	0.00027414	0	1937.18	0.00467575	0.00107956	2467.18	0.00263705	0	2997.18	0.07806026	0.07170857	3527.18	0.01405303		4057.18	-0.02189433	0	
347.4	0.01808328	0.01743927	877.39	0.01973732	0.01678671	1407.39	0.00077417	0	1937.38	0.00501743	0.00108089	2467.38	0.00241944	0	2997.38	0.07714565	0.07177867	3527.38	0.01478152		4057.38	-0.02205631	0	
347.6	0.01798424	0.0174411	877.59	0.0208773	0.01678671	1407.59	0.00060316	0	1937.58	0.00626099	0.00108222	2467.58	0.00193067	0	2997.58	0.07703121	0.07184871	3527.58	0.01451012		4057.58	-0.02163936	0	
347.8	0.01835485	0.01744291	877.79	0.0211186	0.01678671	1407.79	-0.00013976	0	1937.78	0.00610151	0.00108356	2467.78	0.00147391	0	2997.78	0.07705428	0.07191869	3527.78	0.01402777		4057.78	-0.02144812	0	
348	0.01931247	0.01744472	877.99	0.02091366	0.01678671	1407.99	-0.00035598	0	1937.98	0.00656182	0.00108489	2467.98	0.00045349	0	2997.98	0.07724812	0.07198861	3527.98	0.01358333		4057.98	-0.02160715	0	
348.2	0.01886701	0.01744651	878.19	0.02109824	0.01678671	1408.19	-0.00023964	0	1938.18	0.00680691	0.00108622	2468.18	-0.00039537	0	2998.18	0.07686892	0.07205847	3528.18	0.01359447		4058.18	-0.02121016	0	
348.4	0.01885818	0.0174483	878.39	0.02045882	0.01678671	1408.39	-0.00007327	0	1938.38	0.00680157	0.00108755	2468.38	-0.00019487	0	2998.38	0.07594791	0.07212828	3528.38	0.01357871		4058.38	-0.0211977	0	
348.6	0.01934596	0.01745007	878.59	0.02113632	0.01678671	1408.59	-0.00024788	0	1938.58	0.00690049	0.00108888	2468.58	-0.00023087	0	2998.58	0.07550715	0.07219802	3528.58	0.01267743		4058.58	-0.02127442	0	
348.8	0.02007916	0.01745184	878.79	0.02131603	0.01678671	1408.79	-0.00031553	0	1938.78	0.00727766	0.00109021	2468.78	-0.00089564	0	2998.78	0.07588839	0.07226771	3528.78	0.01272146		4058.78	-0.02084011	0	
349	0.02002011	0.01745359	878.99	0.02115805	0.01678671	1408.99	-0.00053693	0	1938.98	0.00639674	0.00109154	2468.98	-0.00046595	0	2998.98	0.07645559	0.07233733	3528.98	0.01216521		4058.98	-0.02107851	0	
349.2	0.01920896	0.01745534	879.19	0.02070126	0.01678671	1409.19	-0.00072079	0	1939.18	0.00642817	0.00109287	2469.18	-0.00069036	0	2999.18	0.07565135	0.0724069	3529.18	0.01233293		4059.18	-0.02074516	0	
349.4	0.01890064	0.01745708	879.39	0.02119899	0.01678671	1409.39	-0.00079524	0	1939.38	0.00698269	0.0010942	2469.38	-0.00040721	0	2999.38	0.07454473	0.07247641	3529.38	0.01239539		4059.38	-0.0203539	0	
349.6	0.01904214	0.01745881	879.59	0.02066276	0.01678671	1409.59	-0.00089274	0	1939.58	0.00654978	0.00109553	2469.58	-0.00052484	0	2999.58	0.07388921	0.07254586	3529.58	0.01185117		4059.58	-0.02040962	0	
349.8	0.01909159	0.01746053	879.79	0.02041553	0.01678671	1409.79	-0.00153681	0	1939.78	0.00614001	0.00109686	2469.78	0.00031173	0	2999.78	0.07412769	0.07261524	3529.78	0.01219518		4059.78	-0.02031819	0	
350	0.01929185	0.01746224	879.99	0.01949935	0.01678671	1409.99	-0.00219935	0	1939.98	0.00624256	0.00109818	2469.98	0.00198499	0	2999.98	0.07438005	0.07268458	3529.98	0.01242162		4059.98	-0.02049047	0	
350.2	0.01916172	0.01746394	880.19	0.02088235	0.01678671	1410.19	-0.00241204	0	1940.18	0.0058176	0.00109951	2470.18	0.00276268	0	3000.18	0.07443649	0.07275385	3530.18	0.01289298		4060.18	-0.01971715	0	
350.4	0.01854489	0.01746563	880.39	0.02157686	0.01678671	1410.39	-0.00203989	0	1940.38	0.00606809	0.00110084	2470.38	0.00335053	0	3000.38	0.07391595	0.07282306	3530.38	0.0131619		4060.38	-0.01911112	0	
350.6	0.01832881	0.01746732	880.59	0.02104735	0.01678671	1410.59	-0.00244644	0	1940.58	0.00637321	0.00110217	2470.58	0.00359663	0	3000.58	0.07497666	0.07289221	3530.58	0.0134845		4060.58	-0.01799792	0	
350.8	0.01839867	0.01746899	880.79	0.02025846	0.01678671	1410.79	-0.00280949	0	1940.78	0.00613714	0.00110349	2470.78	0.00337807	0	3000.78	0.07548079	0.07296131	3530.78	0.01466973		4060.78	-0.0185643	0	
351	0.0184333	0.01747065	880.99	0.0195951	0.01678671	1410.99	-0.00284719	0	1940.98	0.00624167	0.00110482	2470.98	0.00306649	0	3000.98	0.0749235	0.07303035	3530.98	0.01406371		4060.98	-0.01942132	0	
351.2	0.01911666	0.01747231	881.19	0.01940516	0.01678671	1411.19	-0.00330624	0	1941.18	0.00601481	0.00110615	2471.18	0.00220624	0	3001.18	0.07461902	0.07309933	3531.18	0.0148501		4061.18	-0.01902785	0	
351.4	0.01862586	0.01747396	881.39	0.01956485	0.01678671	1411.39	-0.00390285	0	1941.38	0.00639352	0.00110747	2471.38	0.00176239	0	3001.38	0.07455734	0.07316824	3531.38	0.01497976		4061.38	-0.01895453	0	
351.6	0.01871228	0.0174756	881.59	0.01956546	0.01678671	1411.59	-0.0032228	0	1941.58	0.00727976	0.0011088	2471.58	0.00133065	0	3001.58	0.07479022	0.07323711	3531.58	0.01553057		4061.58	-0.01950899	0	
351.8	0.01955448	0.01747723	881.79	0.01864738	0.01678671	1411.79	-0.00285443	0	1941.78	0.0070042	0.00111012	2471.78	0.00064661	0	3001.78	0.07464575	0.07330591	3531.78	0.01575909		4061.78	-0.01991228	0	
352	0.01895391	0.01747885	881.99	0.0186431	0.01678671	1411.99	-0.00275518	0	1941.98	0.00645058	0.00111145	2471.98	-0.00070046	0	3001.98	0.0753494	0.07337465	3531.98	0.0153438		4061.98	-0.02051675	0	
352.2	0.01883962	0.01748046	882.19	0.01908261	0.01678671	1412.19	-0.00200628	0	1942.18	0.00663847	0.00111277	2472.18	-0.00047602	0	3002.18	0.07495423	0.07344334	3532.18	0.01498472		4062.18	-0.0205582	0	
352.4	0.01837804	0.01748206	882.39	0.01954496	0.01678671	1412.39	-0.00144251	0	1942.38	0.00645358	0.0011141	2472.38	-0.00080276	0	3002.38	0.07556924	0.07351197	3532.38	0.01396041		4062.38	-0.02091441	0	
352.6	0.01889633	0.01748366	882.59	0.02028972	0.01678671	1412.59	-0.00081398	0	1942.58	0.00631088	0.00111542	2472.58	-0.0002018	0	3002.58	0.07616721	0.07358054	3532.58	0.01314774		4062.58	-0.02056389	0	
352.8	0.01925822	0.01748525	882.79	0.02049689	0.01678671	1412.79	-0.00015963	0	1942.78	0.00582096	0.00111674	2472.78	0.00031959	0	3002.78	0.07723578	0.07364905	3532.78	0.01302624		4062.78	-0.02180747	0	
353	0.01864033	0.01748682	882.99	0.02128418	0.01678671	1412.99	0.00004086	0	1942.98	0.00437297	0.00111807	2472.98	0.00106226	0	3002.98	0.0767236	0.0737175	3532.98	0.01248184		4062.98	-0.02205498	0	
353.2	0.01972589	0.01748839	883.19	0.02112422	0.01678671	1413.19	0.0009714	0	1943.18	0.00486145	0.00111939	2473.18	0.00100754	0	3003.18	0.0760775	0.07378589	3533.18	0.01268578		4063.18	-0.02172788	0	
353.4	0.01980746	0.01748995	883.39	0.02138548	0.01678671	1413.39	0.00069948	0	1943.38	0.00396364	0.00112071	2473.38	0.0005627	0	3003.38	0.07636462	0.07385423	3533.38	0.01252789		4063.38	-0.02213843	0	
353.6	0.01949342	0.01749151	883.59	0.02099454	0.01678671	1413.59	0.00026262	0	1943.58	0.00354135	0.00112203	2473.58	0.00074116	0	3003.58	0.07659758	0.07392251	3533.58	0.01194602		4063.58	-0.02217201	0	
353.8	0.01918285	0.01749305	883.79	0.02137328	0.01678671	1413.79	-0.0000065	0	1943.78	0.00368262	0.00112335	2473.78	0.00118931	0	3003.78	0.07745591	0.07399073	3533.78	0.01204666		4063.78	-0.02174558	0	
354	0.01913918	0.01749459	883.99	0.02081982	0.01678671	1413.99	-0.0002835	0	1943.98	0.00300329	0.00112468	2473.98	0.00124009	0	3003.98	0.0777621	0.07405889	3533.98	0.01230409		4063.98	-0.02093919	0	
354.2	0.01846988	0.01749612	884.19	0.02103079	0.01678671	1414.19	0.0001822	0	1944.18	0.00215493	0.001126	2474.18	0.00089296	0	3004.18	0.07733871	0.074127	3534.18	0.01300756		4064.18	-0.02005584	0	
354.4	0.01843922	0.01749764	884.39	0.01885805	0.01678671	1414.39	0.00052474	0	1944.38	0.00159498	0.00112732	2474.38	0.00132874	0	3004.38	0.0783956	0.07419505	3534.38	0.01207884		4064.38	-0.01919857	0	
354.6	0.01905937	0.01749915	884.59	0.0170221	0.01678671	1414.59	0.00008519	0	1944.58	0.00192164	0.00112864	2474.58	0.00049259	0	3004.58	0.07975227	0.07426304	3534.58	0.01314582		4064.58	-0.01810422	0	
354.8	0.01871653	0.01750065	884.79	0.01643094	0.01678671	1414.79	-0.00096487	0	1944.78	0.00189635	0.00112996	2474.78	-0.00027943	0	3004.78	0.07897854	0.07433097	3534.78	0.01345931		4064.78	-0.01850113	0	
355	0.01901828	0.01750215	884.99	0.01658588	0.01678671	1414.99	-0.00149778	0	1944.98	0.00188719	0.00113128	2474.98	-0.00147813	0	3004.98	0.07791897	0.07439884	3534.98	0.01324369		4064.98	-0.01811307	0	
355.2	0.01883937	0.01750363	885.19	0.01609331	0.01678671	1415.19	-0.00213797	0	1945.18	0.00213027	0.0011326	2475.18	-0.00236167	0	3005.18	0.07798599	0.07446666	3535.18	0.01305719		4065.18	-0.01806454	0	
355.4	0.01881132	0.01750511	885.39	0.01622893	0.01678671	1415.39	-0.00222361	0	1945.38	0.00291695	0.00113392	2475.38	-0.00258847	0	3005.38	0.07787162	0.07453442	3535.38	0.01277897		4065.38	-0.01858627	0	
355.6	0.01850814	0.01750659	885.59	0.01631522	0.01678671	1415.59	-0.00144555	0	1945.58	0.00410168	0.00113523	2475.58	-0.00307481	0	3005.58	0.07769393	0.07460212	3535.58	0.01371957		4065.58	-0.01959019	0	
355.8	0.0192752	0.01750805	885.79	0.01596248	0.01678671	1415.79	-0.00198139	0	1945.78	0.00406533	0.00113655	2475.78	-0.00379774	0	3005.78	0.07794635	0.07466976	3535.78	0.01266005		4065.78	-0.01945014	0	
356	0.01821006	0.01750951	885.99	0.01738063	0.01678671	1415.99	-0.0025315	0	1945.98	0.00396974	0.00113787	2475.98	-0.00409977	0	3005.98	0.07864731	0.07473735	3535.98	0.01229152		4065.98	-0.01990459	0	
356.2	0.01823958	0.01751095	886.19	0.01788497	0.01678671	1416.19	-0.00226051	0	1946.18	0.00438101	0.00113919	2476.18	-0.00344921	0	3006.18	0.07866193	0.07480488	3536.18	0.0122207		4066.18	-0.0191726	0	
356.4	0.01715175	0.01751239	886.39	0.01825899	0.01678671	1416.39	-0.0024933	0	1946.38	0.00428972	0.00114051	2476.38	-0.003383	0	3006.38	0.07880792	0.07487235	3536.38	0.01172688		4066.38	-0.01960915	0	
356.6	0.01734036	0.01751383	886.59	0.01856223	0.01678671	1416.59	-0.00233468	0	1946.58	0.00462168	0.00114182	2476.58	-0.00229472	0	3006.58	0.07799964	0.07493976	3536.58	0.01150147		4066.58	-0.01981232	0	
356.8	0.01709342	0.01751525	886.79	0.01973245	0.01678671	1416.79	-0.00290857	0	1946.78	0.0047777	0.00114314	2476.78	-0.00210777	0	3006.78	0.07813228	0.07500712	3536.78	0.01181599		4066.78	-0.02025222	0	
357	0.01659518	0.01751667	886.99	0.0204383	0.01678671	1416.99	-0.00280957	0	1946.98	0.00508019	0.00114446	2476.98	-0.00217378	0	3006.98	0.07721877	0.07507442	3536.98	0.01202216		4066.98	-0.01925111	0	
357.2	0.01665145	0.01751808	887.19	0.02027861	0.01678671	1417.19	-0.00335485	0	1947.18	0.00667951	0.00114577	2477.18	-0.00206786	0	3007.18	0.07778972	0.07514166	3537.18	0.01157239		4067.18	-0.01941434	0	
357.4	0.01681301	0.01751948	887.39	0.0210228	0.01678671	1417.39	-0.00357364	0	1947.38	0.00586728	0.00114709	2477.38	-0.00204613	0	3007.38	0.07851618	0.07520885	3537.38	0.0115988		4067.38	-0.01958411	0	
357.6	0.0175862	0.01752088	887.59	0.02054553	0.01678671	1417.59	-0.00385586	0	1947.58	0.00591912	0.0011484	2477.58	-0.00052638	0	3007.58	0.07816965	0.07527598	3537.58	0.0116864		4067.58	-0.0196307	0	
357.8	0.01862656	0.01752227	887.79	0.02117569	0.01678671	1417.79	-0.00304803	0	1947.78	0.00529082	0.00114972	2477.78	-0.00087442	0	3007.78	0.07877306	0.07534305	3537.78	0.01184191		4067.78	-0.01997898	0	
358	0.01893495	0.01752365	887.99	0.02075154	0.01678671	1417.99	-0.00176966	0	1947.98	0.00558584	0.00115103	2477.98	-0.00136241	0	3007.98	0.07871927	0.07541006	3537.98	0.01262782		4067.98	-0.0194587	0	
358.2	0.01864568	0.01752502	888.19	0.0201864	0.01678671	1418.19	-0.00158438	0	1948.18	0.00551549	0.00115235	2478.18	-0.00016682	0	3008.18	0.07900242	0.07547702	3538.18	0.013228		4068.18	-0.01959012	0	
358.4	0.01964413	0.01752638	888.39	0.01949086	0.01678671	1418.39	-0.00068113	0	1948.38	0.00521513	0.00115366	2478.38	0.00019616	0	3008.38	0.07949049	0.07554392	3538.38	0.01250727		4068.38	-0.01884131	0	
358.6	0.01974538	0.01752774	888.59	0.01953881	0.01678671	1418.59	-0.00077552	0	1948.58	0.00599095	0.00115497	2478.58	0.00002286	0	3008.58	0.07838779	0.07561077	3538.58	0.01287872		4068.58	-0.01964085	0	
358.8	0.01938531	0.01752909	888.79	0.02047892	0.01678671	1418.79	-0.00035014	0	1948.78	0.00599014	0.00115629	2478.78	0.00026848	0	3008.78	0.07710807	0.07567756	3538.78	0.01128717		4068.78	-0.02049851	0	
359	0.01964183	0.01753044	888.99	0.02088395	0.01678671	1418.99	-0.00012862	0	1948.98	0.00575978	0.0011576	2478.98	-0.00058639	0	3008.98	0.07624346	0.07574429	3538.98	0.01147106		4068.98	-0.02137285	0	
359.2	0.01874592	0.01753177	889.19	0.02031201	0.01678671	1419.19	0.00045614	0	1949.18	0.00632808	0.00115891	2479.18	-0.00111524	0	3009.18	0.07607607	0.07581096	3539.18	0.01144463		4069.18	-0.02306622	0	
359.4	0.01913649	0.0175331	889.39	0.02036258	0.01678671	1419.39	0.00072465	0	1949.38	0.00675133	0.00116023	2479.38	-0.00204779	0	3009.38	0.07604573	0.07587758	3539.38	0.0120202		4069.38	-0.02302364	0	
359.6	0.01866586	0.01753442	889.59	0.0201989	0.01678671	1419.59	0.00083147	0	1949.58	0.00631911	0.00116154	2479.58	-0.00287362	0	3009.58	0.07607949	0.07594414	3539.58	0.01222511		4069.58	-0.02359209	0	
359.8	0.01872312	0.01753574	889.79	0.0198827	0.01678671	1419.79	0.00066617	0	1949.78	0.00583288	0.00116285	2479.78	-0.00304611	0	3009.78	0.07691196	0.07601064	3539.78	0.01165016		4069.78	-0.0230277	0	
360	0.01758802	0.01753705	889.99	0.02061222	0.01678671	1419.99	0.00042011	0	1949.98	0.00471783	0.00116416	2479.98	-0.00342573	0	3009.98	0.07685475	0.07607709	3539.98	0.01225704		4069.98	-0.02344253	0	
360.2	0.01749137	0.01753835	890.19	0.0205131	0.01678671	1420.19	0.00134316	0	1950.18	0.0049054	0.00116547	2480.18	-0.0032718	0	3010.18	0.07700686	0.07614348	3540.18	0.01210685		4070.18	-0.02352406	0	
360.4	0.0176388	0.01753964	890.39	0.02062846	0.01678671	1420.39	0.00130531	0	1950.38	0.00505079	0.00116678	2480.38	-0.00348644	0	3010.38	0.07729689	0.07620982	3540.38	0.01182931		4070.38	-0.02336397	0	
360.6	0.01744135	0.01754093	890.59	0.02061558	0.01678671	1420.59	0.00128769	0	1950.58	0.00486672	0.00116809	2480.58	-0.00288201	0	3010.58	0.07802871	0.0762761	3540.58	0.0116434		4070.58	-0.02296998	0	
360.8	0.01627595	0.01754221	890.79	0.02126922	0.01678671	1420.79	-0.0000277	0	1950.78	0.00458151	0.0011694	2480.78	-0.00227861	0	3010.78	0.07829852	0.07634232	3540.78	0.01133222		4070.78	-0.02252465	0	
361	0.01643173	0.01754348	890.99	0.0215701	0.01678671	1420.99	0.00023876	0	1950.98	0.00487771	0.00117071	2480.98	-0.00150889	0	3010.98	0.0788295	0.07640849	3540.98	0.01108987		4070.98	-0.02189675	0	
361.2	0.01725659	0.01754475	891.19	0.02176157	0.01678671	1421.19	0.00033736	0	1951.18	0.00512968	0.00117202	2481.18	0.00051762	0	3011.18	0.07955487	0.0764746	3541.18	0.01066629		4071.18	-0.02180284	0	
361.4	0.01832578	0.01754601	891.39	0.02160288	0.01678671	1421.39	0.00012773	0	1951.38	0.00487798	0.00117333	2481.38	0.00151136	0	3011.38	0.07986304	0.07654065	3541.38	0.01147809		4071.38	-0.02131615	0	
361.6	0.01877201	0.01754726	891.59	0.02051251	0.01678671	1421.59	-0.00025026	0	1951.58	0.00471576	0.00117464	2481.58	0.00210304	0	3011.58	0.08044649	0.07660665	3541.58	0.01224619		4071.58	-0.02052282	0	
361.8	0.01940315	0.01754851	891.79	0.02088803	0.01678671	1421.79	0.00100818	0	1951.78	0.00561854	0.00117595	2481.78	0.00223077	0	3011.78	0.08066156	0.07667259	3541.78	0.01232366		4071.78	-0.0200481	0	
362	0.01886644	0.01754975	891.99	0.01992426	0.01678671	1421.99	0.00075238	0	1951.98	0.00591659	0.00117725	2481.98	0.00274896	0	3011.98	0.08070004	0.07673848	3541.98	0.01356084		4071.98	-0.01907441	0	
362.2	0.01869629	0.01755098	892.19	0.01927924	0.01678671	1422.19	-0.00111856	0	1952.18	0.00529484	0.00117856	2482.18	0.00458166	0	3012.18	0.08081492	0.07680431	3542.18	0.01331569		4072.18	-0.01913092	0	
362.4	0.01941291	0.0175522	892.39	0.01838345	0.01678671	1422.39	-0.00058044	0	1952.38	0.00552225	0.00117987	2482.38	0.00527159	0	3012.38	0.08014404	0.07687008	3542.38	0.01279392		4072.38	-0.01917089	0	
362.6	0.01875527	0.01755342	892.59	0.01838582	0.01678671	1422.59	-0.0008088	0	1952.58	0.00623334	0.00118118	2482.58	0.0058642	0	3012.58	0.07958748	0.0769358	3542.58	0.01301448		4072.58	-0.01981157	0	
362.8	0.01806843	0.01755464	892.79	0.01810354	0.01678671	1422.79	-0.00137144	0	1952.78	0.00660284	0.00118248	2482.78	0.00513698	0	3012.78	0.07980478	0.07700146	3542.78	0.01214494		4072.78	-0.01983314	0	
363	0.01765536	0.01755584	892.99	0.01691845	0.01678671	1422.99	-0.00151295	0	1952.98	0.00708084	0.00118379	2482.98	0.00424692	0	3012.98	0.07954892	0.07706707	3542.98	0.01273365		4072.98	-0.01935429	0	
363.2	0.01753252	0.01755705	893.19	0.01565321	0.01678671	1423.19	-0.00223466	0	1953.18	0.00817637	0.00118509	2483.18	0.00284456	0	3013.18	0.07985467	0.07713262	3543.18	0.01229453		4073.18	-0.02013336	0	
363.4	0.01785702	0.01755824	893.39	0.01571538	0.01678671	1423.39	-0.00256923	0	1953.38	0.00808418	0.0011864	2483.38	0.00248009	0	3013.38	0.07986775	0.07719812	3543.38	0.0123662		4073.38	-0.02010837	0	
363.6	0.01722649	0.01755943	893.59	0.01571922	0.01678671	1423.59	-0.00335904	0	1953.58	0.00755157	0.0011877	2483.58	0.00195692	0	3013.58	0.08022707	0.07726356	3543.58	0.01287282		4073.58	-0.02034591	0	
363.8	0.01659549	0.01756061	893.79	0.01606252	0.01678671	1423.79	-0.00245044	0	1953.78	0.00737681	0.00118901	2483.78	0.00138203	0	3013.78	0.08020584	0.07732894	3543.78	0.0128969		4073.78	-0.02094033	0	
364	0.01695612	0.01756178	893.99	0.01701453	0.01678671	1423.99	-0.0024398	0	1953.98	0.0065532	0.00119031	2483.98	0.00041501	0	3013.98	0.08042686	0.07739427	3543.98	0.01291563		4073.98	-0.02180543	0	
364.2	0.01758503	0.01756295	894.19	0.01777475	0.01678671	1424.19	-0.00193944	0	1954.18	0.00759809	0.00119162	2484.18	0.00071306	0	3014.18	0.08168672	0.07745954	3544.18	0.01252654		4074.18	-0.02103769	0	
364.4	0.01772774	0.01756411	894.39	0.01787918	0.01678671	1424.39	-0.00281617	0	1954.38	0.00663824	0.00119292	2484.38	0.00027371	0	3014.38	0.08218766	0.07752476	3544.38	0.01207984		4074.38	-0.02034657	0	
364.6	0.01780668	0.01756527	894.59	0.01811096	0.01678671	1424.59	-0.00332059	0	1954.58	0.0063763	0.00119423	2484.58	0.00021326	0	3014.58	0.08238294	0.07758992	3544.58	0.01192311		4074.58	-0.02057569	0	
364.8	0.0174656	0.01756642	894.79	0.0188696	0.01678671	1424.79	-0.00331322	0	1954.78	0.00553946	0.00119553	2484.78	0.00100355	0	3014.78	0.08219381	0.07765503	3544.78	0.01154871		4074.78	-0.02008854	0	
365	0.0185934	0.01756756	894.99	0.01871317	0.01678671	1424.99	-0.00208558	0	1954.98	0.00483702	0.00119683	2484.98	0.0012729	0	3014.98	0.08295621	0.07772008	3544.98	0.01133335		4074.98	-0.01927878	0	
365.2	0.01858008	0.0175687	895.19	0.01868687	0.01678671	1425.19	-0.00165381	0	1955.18	0.00451832	0.00119813	2485.18	0.0019748	0	3015.18	0.08247958	0.07778508	3545.18	0.011883		4075.18	-0.01939755	0	
365.4	0.01854752	0.01756983	895.39	0.0185237	0.01678671	1425.39	-0.00200271	0	1955.38	0.0050433	0.00119944	2485.38	0.00199419	0	3015.38	0.08222813	0.07785002	3545.38	0.01309184		4075.38	-0.0196807	0	
365.6	0.01908502	0.01757096	895.59	0.01766221	0.01678671	1425.59	-0.00183076	0	1955.58	0.00443088	0.00120074	2485.58	0.0019035	0	3015.58	0.08250844	0.07791491	3545.58	0.01342053		4075.58	-0.01927619	0	
365.8	0.01957075	0.01757208	895.79	0.01769528	0.01678671	1425.79	-0.00143706	0	1955.78	0.00449462	0.00120204	2485.78	0.00289086	0	3015.78	0.08190911	0.07797974	3545.78	0.0138072		4075.78	-0.02002889	0	
366	0.01954614	0.01757319	895.99	0.01736925	0.01678671	1425.99	-0.00160501	0	1955.98	0.00341737	0.00120334	2485.98	0.00230531	0	3015.98	0.08124995	0.07804452	3545.98	0.01399481		4075.98	-0.01999008	0	
366.2	0.01963933	0.0175743	896.19	0.01702288	0.01678671	1426.19	-0.00154279	0	1956.18	0.00304904	0.00120464	2486.18	0.00309415	0	3016.18	0.08106631	0.07810924	3546.18	0.01370073		4076.18	-0.01987625	0	
366.4	0.01944236	0.0175754	896.39	0.01730909	0.01678671	1426.39	-0.00092689	0	1956.38	0.00349454	0.00120594	2486.38	0.00400666	0	3016.38	0.08057311	0.0781739	3546.38	0.01417615		4076.38	-0.01965068	0	
366.6	0.01838608	0.0175765	896.59	0.01763074	0.01678671	1426.59	-0.00092225	0	1956.58	0.00411401	0.00120724	2486.58	0.00350415	0	3016.58	0.08124969	0.07823851	3546.58	0.01420236		4076.58	-0.01940478	0	
366.8	0.01806006	0.01757758	896.79	0.01738789	0.01678671	1426.79	-0.00148725	0	1956.78	0.004918	0.00120854	2486.78	0.00270311	0	3016.78	0.08213966	0.07830307	3546.78	0.01359998		4076.78	-0.01970271	0	
367	0.01809332	0.01757867	896.99	0.01678933	0.01678671	1426.99	-0.00141108	0	1956.98	0.00578798	0.00120984	2486.98	0.00227946	0	3016.98	0.0823733	0.07836757	3546.98	0.01324521		4076.98	-0.02004088	0	
367.2	0.01830099	0.01757975	897.19	0.01738349	0.01678671	1427.19	-0.00191218	0	1957.18	0.00701529	0.00121114	2487.18	0.00119477	0	3017.18	0.08282004	0.07843202	3547.18	0.0132306		4077.18	-0.02174172	0	
367.4	0.01871961	0.01758082	897.39	0.01789265	0.01678671	1427.39	-0.00115626	0	1957.38	0.00738283	0.00121244	2487.38	0.00124143	0	3017.38	0.08301236	0.07849641	3547.38	0.01344977		4077.38	-0.02169917	0	
367.6	0.01818907	0.01758189	897.59	0.01877683	0.01678671	1427.59	-0.00174629	0	1957.58	0.0075897	0.00121374	2487.58	0.00022699	0	3017.58	0.08185423	0.07856075	3547.58	0.01362309		4077.58	-0.02197068	0	
367.8	0.01778244	0.01758295	897.79	0.01965658	0.01678671	1427.79	-0.00092262	0	1957.78	0.00748087	0.00121504	2487.78	-0.00019199	0	3017.78	0.08165083	0.07862503	3547.78	0.01285757		4077.78	-0.02230047	0	
368	0.01847591	0.017584	897.99	0.02073147	0.01678671	1427.99	-0.00217052	0	1957.98	0.00751486	0.00121633	2487.98	-0.00081916	0	3017.98	0.08219948	0.07868926	3547.98	0.01234522		4077.98	-0.02199615	0	
368.2	0.01819858	0.01758505	898.19	0.02175908	0.01678671	1428.19	-0.00273733	0	1958.18	0.00780064	0.00121763	2488.18	-0.00045086	0	3018.18	0.08161603	0.07875344	3548.18	0.01166961		4078.18	-0.02109622	0	
368.4	0.01838147	0.0175861	898.39	0.02156428	0.01678671	1428.39	-0.00318183	0	1958.38	0.00675527	0.00121893	2488.38	-0.00102178	0	3018.38	0.08094065	0.07881756	3548.38	0.011608		4078.38	-0.02150926	0	
368.6	0.01918064	0.01758713	898.59	0.02192541	0.01678671	1428.59	-0.00334675	0	1958.58	0.00652315	0.00122023	2488.58	-0.00147978	0	3018.58	0.08059932	0.07888162	3548.58	0.01171628		4078.58	-0.02155338	0	
368.8	0.01936993	0.01758817	898.79	0.02159279	0.01678671	1428.79	-0.00246751	0	1958.78	0.00599575	0.00122152	2488.78	-0.0010402	0	3018.78	0.08104776	0.07894563	3548.78	0.01277122		4078.78	-0.02107676	0	
369	0.01976885	0.01758919	898.99	0.02133252	0.01678671	1428.99	-0.002268	0	1958.98	0.00640105	0.00122282	2488.98	-0.00067728	0	3018.98	0.08064997	0.07900959	3548.98	0.01340007		4078.98	-0.02074563	0	
369.2	0.01950691	0.01759022	899.19	0.02139023	0.01678671	1429.19	-0.00210529	0	1959.18	0.00662439	0.00122411	2489.18	-0.00079663	0	3019.18	0.07963549	0.07907349	3549.18	0.01420333		4079.18	-0.0212165	0	
369.4	0.01989263	0.01759123	899.39	0.02168318	0.01678671	1429.39	-0.00234237	0	1959.38	0.00678272	0.00122541	2489.38	0.00032455	0	3019.38	0.07896609	0.07913734	3549.38	0.01512201		4079.38	-0.02098905	0	
369.6	0.02052853	0.01759224	899.59	0.02084874	0.01678671	1429.59	-0.00247992	0	1959.58	0.0063272	0.00122671	2489.58	-0.00026112	0	3019.58	0.07926562	0.07920113	3549.58	0.01553806		4079.58	-0.02059391	0	
369.8	0.02127457	0.01759325	899.79	0.02060009	0.01678671	1429.79	-0.0020413	0	1959.78	0.00644817	0.001228	2489.78	0.00022355	0	3019.78	0.07913795	0.07926487	3549.78	0.01632083		4079.78	-0.0210737	0	
370	0.02114018	0.01759425	899.99	0.02135544	0.01678671	1429.99	-0.00136192	0	1959.98	0.00677666	0.00122929	2489.98	-0.00032053	0	3019.98	0.0787875	0.07932856	3549.98	0.01588371		4079.98	-0.02029329	0	
370.2	0.02052184	0.01759524	900.19	0.02143217	0.01678671	1430.19	-0.00155031	0	1960.18	0.00734475	0.00123059	2490.18	0.00069545	0	3020.18	0.07968169	0.07939219	3550.18	0.0167435		4080.18	-0.02002568	0	
370.4	0.02015919	0.01759623	900.39	0.0214736	0.01678671	1430.39	-0.00150603	0	1960.38	0.00890546	0.00123188	2490.38	0.00080861	0	3020.38	0.07996475	0.07945576	3550.38	0.01618597		4080.38	-0.02064563	0	
370.6	0.01935381	0.01759722	900.59	0.02036775	0.01678671	1430.59	-0.00147843	0	1960.58	0.00999701	0.00123318	2490.58	0.00052069	0	3020.58	0.08179998	0.07951929	3550.58	0.01563739		4080.58	-0.02134225	0	
370.8	0.01970289	0.0175982	900.79	0.01996968	0.01678671	1430.79	-0.00217941	0	1960.78	0.01065015	0.00123447	2490.78	-0.00006836	0	3020.78	0.08276463	0.07958276	3550.78	0.0147724		4080.78	-0.02227268	0	
371	0.02038651	0.01759917	900.99	0.01899574	0.01678671	1430.99	-0.00177964	0	1960.98	0.01119251	0.00123576	2490.98	-0.00081684	0	3020.98	0.08376215	0.07964617	3550.98	0.01442445		4080.98	-0.02284779	0	
371.2	0.02026517	0.01760014	901.19	0.01884268	0.01678671	1431.19	-0.00204022	0	1961.18	0.0113972	0.00123706	2491.18	-0.00120961	0	3021.18	0.08400961	0.07970953	3551.18	0.01446751		4081.18	-0.02304313	0	
371.4	0.02050022	0.0176011	901.39	0.01860268	0.01678671	1431.39	-0.00063607	0	1961.38	0.01092297	0.00123835	2491.38	-0.00000501	0	3021.38	0.08332713	0.07977284	3551.38	0.01403924		4081.38	-0.02373163	0	
371.6	0.01998227	0.01760206	901.59	0.01990293	0.01678671	1431.59	-0.00094501	0	1961.58	0.00954697	0.00123964	2491.58	0.0006352	0	3021.58	0.08217097	0.0798361	3551.58	0.01317132		4081.58	-0.02450901	0	
371.8	0.01996734	0.01760301	901.79	0.01988376	0.01678671	1431.79	-0.00020858	0	1961.78	0.00884039	0.00124093	2491.78	0.00131448	0	3021.78	0.08255221	0.0798993	3551.78	0.01224105		4081.78	-0.02414761	0	
372	0.01942368	0.01760396	901.99	0.02008515	0.01678671	1431.99	-0.00044543	0	1961.98	0.00830178	0.00124222	2491.98	0.00147452	0	3021.98	0.08282733	0.07996244	3551.98	0.01173723		4081.98	-0.02388197	0	
372.2	0.01841069	0.0176049	902.19	0.02008757	0.01678671	1432.19	-0.00046356	0	1962.18	0.00794677	0.00124351	2492.18	0.00221112	0	3022.18	0.08231982	0.08002554	3552.18	0.01107636		4082.18	-0.02440409	0	
372.4	0.01839561	0.01760584	902.39	0.01935829	0.01678671	1432.39	-0.00026248	0	1962.38	0.0070381	0.0012448	2492.38	0.00215663	0	3022.38	0.08190286	0.08008858	3552.38	0.01103765		4082.38	-0.02549289	0	
372.6	0.01900201	0.01760677	902.59	0.01952032	0.01678671	1432.59	-0.00027116	0	1962.58	0.00671793	0.00124609	2492.58	0.00226455	0	3022.58	0.08152704	0.08015156	3552.58	0.01139673		4082.58	-0.02459867	0	
372.8	0.01917611	0.0176077	902.79	0.01936349	0.01678671	1432.79	0.00021713	0	1962.78	0.00668836	0.00124738	2492.78	0.00263154	0	3022.78	0.08150169	0.08021449	3552.78	0.01160579		4082.78	-0.02396768	0	
373	0.01885679	0.01760863	902.99	0.01978056	0.01678671	1432.99	0.00082161	0	1962.98	0.00606664	0.00124867	2492.98	0.00232876	0	3022.98	0.08057105	0.08027737	3552.98	0.0113528		4082.98	-0.02352373	0	
373.2	0.01842978	0.01760954	903.19	0.01944032	0.01678671	1433.19	0.00102154	0	1963.18	0.00562121	0.00124996	2493.18	0.00145389	0	3023.18	0.08032909	0.0803402	3553.18	0.01193968		4083.18	-0.02309644	0	
373.4	0.01854657	0.01761046	903.39	0.01922474	0.01678671	1433.39	0.00100725	0	1963.38	0.00569218	0.00125125	2493.38	0.00144939	0	3023.38	0.08107616	0.08040297	3553.38	0.0131531		4083.38	-0.0226963	0	
373.6	0.0184655	0.01761136	903.59	0.01779174	0.01678671	1433.59	0.00109067	0	1963.58	0.00605711	0.00125254	2493.58	0.00053768	0	3023.58	0.08144489	0.08046569	3553.58	0.01312358		4083.58	-0.02199163	0	
373.8	0.01803584	0.01761227	903.79	0.01733995	0.01678671	1433.79	0.00262873	0	1963.78	0.00698741	0.00125383	2493.78	-0.00024612	0	3023.78	0.08127384	0.08052836	3553.78	0.01393473		4083.78	-0.02263391	0	
374	0.01805238	0.01761317	903.99	0.01739641	0.01678671	1433.99	0.00372824	0	1963.98	0.0073166	0.00125512	2493.98	-0.00065882	0	3023.98	0.0817399	0.08059097	3553.98	0.01413171		4083.98	-0.02146785	0	
374.2	0.0182837	0.01761406	904.19	0.01645167	0.01678671	1434.19	0.00408459	0	1964.18	0.00810432	0.0012564	2494.18	-0.00099395	0	3024.18	0.0825835	0.08065353	3554.18	0.01435772		4084.18	-0.02128841	0	
374.4	0.01824038	0.01761495	904.39	0.01617448	0.01678671	1434.39	0.00413412	0	1964.38	0.00953955	0.00125769	2494.38	-0.00207666	0	3024.38	0.08335941	0.08071603	3554.38	0.01363267		4084.38	-0.02225135	0	
374.6	0.01829902	0.01761583	904.59	0.01604871	0.01678671	1434.59	0.00406138	0	1964.58	0.00887501	0.00125898	2494.58	-0.00256553	0	3024.58	0.08502641	0.08077849	3554.58	0.01441591		4084.58	-0.02262594	0	
374.8	0.0188116	0.01761671	904.79	0.01679424	0.01678671	1434.79	0.00306331	0	1964.78	0.00912556	0.00126026	2494.78	-0.00339723	0	3024.78	0.08530907	0.08084089	3554.78	0.0146402		4084.78	-0.02302326	0	
375	0.01927793	0.01761759	904.99	0.01683403	0.01678671	1434.99	0.00348386	0	1964.98	0.00958259	0.00126155	2494.98	-0.00331076	0	3024.98	0.08608061	0.08090324	3554.98	0.01563163		4084.98	-0.0229869	0	
375.2	0.01957377	0.01761846	905.19	0.0182923	0.01678671	1435.19	0.00305613	0	1965.18	0.00904247	0.00126284	2495.18	-0.00297134	0	3025.18	0.08536915	0.08096553	3555.18	0.01651606		4085.18	-0.02219184	0	
375.4	0.02006892	0.01761932	905.39	0.01969401	0.01678671	1435.39	0.00382413	0	1965.38	0.008532	0.00126412	2495.38	-0.00243269	0	3025.38	0.08564867	0.08102777	3555.38	0.0170889		4085.38	-0.02262673	0	
375.6	0.02091731	0.01762018	905.59	0.02051506	0.01678671	1435.59	0.00250194	0	1965.58	0.00785701	0.00126541	2495.58	-0.00245484	0	3025.58	0.08680464	0.08108996	3555.58	0.01642511		4085.58	-0.02159232	0	
375.8	0.02146554	0.01762104	905.79	0.02060272	0.01678671	1435.79	0.00250599	0	1965.78	0.00857921	0.00126669	2495.78	-0.0023139	0	3025.78	0.08643313	0.0811521	3555.78	0.01678752		4085.78	-0.02044774	0	
376	0.02141315	0.01762189	905.99	0.02191292	0.01678671	1435.99	0.00125781	0	1965.98	0.00818957	0.00126798	2495.98	-0.00262499	0	3025.98	0.08589882	0.08121418	3555.98	0.01624097		4085.98	-0.01998164	0	
376.2	0.02196416	0.01762274	906.19	0.02265599	0.01678671	1436.19	0.00042042	0	1966.18	0.00769496	0.00126926	2496.18	-0.00139987	0	3026.18	0.08473591	0.08127621	3556.18	0.01528343		4086.18	-0.01960155	0	
376.4	0.02268968	0.01762358	906.39	0.02272144	0.01678671	1436.39	0.00081137	0	1966.38	0.00631048	0.00127055	2496.38	-0.00148465	0	3026.38	0.08375323	0.08133819	3556.38	0.01476596		4086.38	-0.01900115	0	
376.6	0.02241118	0.01762442	906.59	0.02307238	0.01678671	1436.59	-0.00004712	0	1966.58	0.00586939	0.00127183	2496.58	-0.00067065	0	3026.58	0.08304384	0.08140011	3556.58	0.01449101		4086.58	-0.01806008	0	
376.8	0.02203816	0.01762525	906.79	0.02334474	0.01678671	1436.79	-0.00053505	0	1966.78	0.00587864	0.00127311	2496.78	-0.0007958	0	3026.78	0.0829134	0.08146199	3556.78	0.01396431		4086.78	-0.01859673	0	
377	0.02126253	0.01762608	906.99	0.02295312	0.01678671	1436.99	-0.00044689	0	1966.98	0.00560423	0.0012744	2496.98	-0.00147765	0	3026.98	0.08248751	0.08152381	3556.98	0.01485887		4086.98	-0.01881131	0	
377.2	0.02054666	0.0176269	907.19	0.02200248	0.01678671	1437.19	-0.0013079	0	1967.18	0.00625053	0.00127568	2497.18	-0.00126862	0	3027.18	0.08200932	0.08158557	3557.18	0.01544219		4087.18	-0.0187126	0	
377.4	0.02072458	0.01762772	907.39	0.02098442	0.01678671	1437.39	-0.00066631	0	1967.38	0.00616214	0.00127696	2497.38	-0.00157375	0	3027.38	0.08243822	0.08164729	3557.38	0.0159852		4087.38	-0.01924622	0	
377.6	0.01978343	0.01762854	907.59	0.0196724	0.01678671	1437.59	-0.00047834	0	1967.58	0.00629566	0.00127824	2497.58	-0.00192755	0	3027.58	0.0816897	0.08170895	3557.58	0.01500618		4087.58	-0.01973285	0	
377.8	0.0199282	0.01762935	907.79	0.01924519	0.01678671	1437.79	0.00023943	0	1967.78	0.00614464	0.00127952	2497.78	-0.00199046	0	3027.78	0.08178938	0.08177056	3557.78	0.01540178		4087.78	-0.02117245	0	
378	0.02037724	0.01763016	907.99	0.01871056	0.01678671	1437.99	0.00006011	0	1967.98	0.00572308	0.00128081	2497.98	-0.00148049	0	3027.98	0.08246742	0.08183212	3557.98	0.01474687		4087.98	-0.02109017	0	
378.2	0.01992645	0.01763096	908.19	0.01820386	0.01678671	1438.19	-0.00011156	0	1968.18	0.00592212	0.00128209	2498.18	-0.00163801	0	3028.18	0.08273374	0.08189362	3558.18	0.01409489		4088.18	-0.0221336	0	
378.4	0.01920957	0.01763176	908.39	0.01821379	0.01678671	1438.39	-0.00053199	0	1968.38	0.00594506	0.00128337	2498.38	-0.00217946	0	3028.38	0.08328508	0.08195508	3558.38	0.01356313		4088.38	-0.02356883	0	
378.6	0.01854585	0.01763255	908.59	0.01802038	0.01678671	1438.59	-0.00058776	0	1968.58	0.00539853	0.00128465	2498.58	-0.00255701	0	3028.58	0.08370209	0.08201648	3558.58	0.01362623		4088.58	-0.02396346	0	
378.8	0.01752507	0.01763334	908.79	0.01782079	0.01678671	1438.79	-0.00114378	0	1968.78	0.00621247	0.00128593	2498.78	-0.00308129	0	3028.78	0.0834472	0.08207783	3558.78	0.01297361		4088.78	-0.024401	0	
379	0.01700036	0.01763413	908.99	0.01748218	0.01678671	1438.99	-0.0006509	0	1968.98	0.00616854	0.00128721	2498.98	-0.00378233	0	3028.98	0.0839046	0.08213913	3558.98	0.01281072		4088.98	-0.02424279	0	
379.2	0.01678944	0.01763491	909.19	0.01770848	0.01678671	1439.19	-0.00073429	0	1969.18	0.00560546	0.00128849	2499.18	-0.00527734	0	3029.18	0.08392596	0.08220037	3559.18	0.01242865		4089.18	-0.02358652	0	
379.4	0.01596662	0.01763569	909.39	0.01692436	0.01678671	1439.39	-0.00046233	0	1969.38	0.0057364	0.00128977	2499.38	-0.00631493	0	3029.38	0.08433014	0.08226156	3559.38	0.01174563		4089.38	-0.0235853	0	
379.6	0.01589904	0.01763646	909.59	0.01635195	0.01678671	1439.59	-0.00061454	0	1969.58	0.00600358	0.00129104	2499.58	-0.00705212	0	3029.58	0.08413145	0.08232271	3559.58	0.01044783		4089.58	-0.0227446	0	
379.8	0.01543358	0.01763723	909.79	0.01629456	0.01678671	1439.79	-0.00054199	0	1969.78	0.00643809	0.00129232	2499.78	-0.00776082	0	3029.78	0.08274618	0.0823838	3559.78	0.0101156		4089.78	-0.02218106	0	
379.99	0.01543358	0.01763799	909.99	0.01629456	0.01678671	1439.99	-0.00054199	0	1969.98	0.00643809	0.0012936	2499.98	-0.00776082	0	3029.98	0.08274618	0.08244483	3559.98	0.0101156		4089.98	-0.02218106	0	
380.19	0.01640049	0.01754621	910.19	0.01579932	0.01669145	1440.19	-0.00076627	0	1970.18	0.00741597	0.00129359	2500.18	-0.00808931	0	3030.18	0.08319559	0.08241836	3560.18	0.00937379		4090.18	-0.02216389	0	
380.39	0.01653076	0.01745492	910.39	0.01503794	0.01659674	1440.39	-0.0009094	0	1970.38	0.00867891	0.00129358	2500.38	-0.00839282	0	3030.38	0.08303251	0.0823919	3560.38	0.00887003		4090.38	-0.022108	0	
380.59	0.01741465	0.01736409	910.59	0.01471757	0.01650256	1440.59	-0.00034901	0	1970.58	0.0090459	0.00129358	2500.58	-0.00813214	0	3030.58	0.08369193	0.08236544	3560.58	0.00894711		4090.58	-0.022172	0	
380.79	0.01766965	0.01727374	910.79	0.01465907	0.01640892	1440.79	-0.00079118	0	1970.78	0.00896796	0.00129357	2500.78	-0.00852079	0	3030.78	0.08351997	0.082339	3560.78	0.00858346		4090.78	-0.02187009	0	
380.99	0.01762177	0.01718386	910.99	0.01426085	0.0163158	1440.99	-0.00109783	0	1970.98	0.00931035	0.00129356	2500.98	-0.00799606	0	3030.98	0.08433907	0.08231256	3560.98	0.00864152		4090.98	-0.0219386	0	
381.19	0.01789797	0.01709445	911.19	0.01390394	0.01622322	1441.19	-0.00059318	0	1971.18	0.00974214	0.00129355	2501.18	-0.00792634	0	3031.18	0.0845252	0.08228613	3561.18	0.00874761		4091.18	-0.02161353	0	
381.39	0.01753908	0.0170055	911.39	0.01377944	0.01613116	1441.39	-0.0000695	0	1971.38	0.01016065	0.00129354	2501.38	-0.00810698	0	3031.38	0.08494756	0.08225971	3561.38	0.00914648		4091.38	-0.02136266	0	
381.59	0.01739322	0.01691701	911.59	0.01392971	0.01603963	1441.59	0.00085196	0	1971.58	0.01021803	0.00129353	2501.58	-0.00855312	0	3031.58	0.08550203	0.0822333	3561.58	0.00964383		4091.58	-0.02136582	0	
381.79	0.01734667	0.01682899	911.79	0.01346386	0.01594861	1441.79	0.00194799	0	1971.78	0.0095426	0.00129353	2501.78	-0.00808456	0	3031.78	0.0860119	0.0822069	3561.78	0.00955593		4091.78	-0.02092603	0	
381.99	0.01673798	0.01674142	911.99	0.01352496	0.01585811	1441.99	0.0024096	0	1971.98	0.00959603	0.00129352	2501.98	-0.0082004	0	3031.98	0.0854719	0.0821805	3561.98	0.00992428		4091.98	-0.0211591	0	
382.19	0.016664	0.01665431	912.19	0.01295146	0.01576812	1442.19	0.00264903	0	1972.18	0.00891752	0.00129351	2502.18	-0.00819534	0	3032.18	0.08509902	0.08215412	3562.18	0.01038915		4092.18	-0.02068217	0	
382.39	0.01620965	0.01656765	912.39	0.01269026	0.01567865	1442.39	0.00259575	0	1972.38	0.00853283	0.0012935	2502.38	-0.00875593	0	3032.38	0.08513216	0.08212774	3562.38	0.01041927		4092.38	-0.02005534	0	
382.59	0.0166563	0.01648145	912.59	0.01331626	0.01558968	1442.59	0.00204377	0	1972.58	0.00866337	0.00129349	2502.58	-0.00859748	0	3032.58	0.08395265	0.08210137	3562.58	0.00982733		4092.58	-0.01998886	0	
382.79	0.01591057	0.01639569	912.79	0.01369724	0.01550121	1442.79	0.00234336	0	1972.78	0.00756678	0.00129349	2502.78	-0.00782509	0	3032.78	0.08429003	0.08207501	3562.78	0.00950948		4092.78	-0.02038481	0	
382.99	0.01594832	0.01631038	912.99	0.01416084	0.01541325	1442.99	0.00300449	0	1972.98	0.00751318	0.00129348	2502.98	-0.00801437	0	3032.98	0.08366943	0.08204866	3562.98	0.00824873		4092.98	-0.02131314	0	
383.19	0.0162408	0.01622551	913.19	0.01380339	0.01532579	1443.19	0.00321702	0	1973.18	0.00795089	0.00129347	2503.18	-0.00849041	0	3033.18	0.0845015	0.08202231	3563.18	0.0073724		4093.18	-0.02134465	0	
383.39	0.01588828	0.01614108	913.39	0.01400227	0.01523883	1443.39	0.00331539	0	1973.38	0.00841761	0.00129346	2503.38	-0.00824542	0	3033.38	0.085021	0.08199598	3563.38	0.00646723		4093.38	-0.02158654	0	
383.59	0.0168306	0.01605709	913.59	0.01345247	0.01515235	1443.59	0.0033516	0	1973.58	0.00957049	0.00129345	2503.58	-0.00852141	0	3033.58	0.08556837	0.08196965	3563.58	0.00672343		4093.58	-0.02167398	0	
383.79	0.01629653	0.01597354	913.79	0.0128036	0.01506637	1443.79	0.0028996	0	1973.78	0.00956423	0.00129344	2503.78	-0.00916767	0	3033.78	0.08499243	0.08194333	3563.78	0.00548385		4093.78	-0.02161724	0	
383.99	0.01575233	0.01589043	913.99	0.01263747	0.01498088	1443.99	0.00315122	0	1973.98	0.01028967	0.00129344	2503.98	-0.0089924	0	3033.98	0.08447906	0.08191702	3563.98	0.00567439		4093.98	-0.02178598	0	
384.19	0.01547545	0.01580775	914.19	0.01205455	0.01489587	1444.19	0.00368033	0	1974.18	0.01048153	0.00129343	2504.18	-0.00852868	0	3034.18	0.0837777	0.08189072	3564.18	0.0059124		4094.18	-0.02135794	0	
384.39	0.01444799	0.01572549	914.39	0.01168404	0.01481134	1444.39	0.00472847	0	1974.38	0.00994731	0.00129342	2504.38	-0.00852254	0	3034.38	0.08344047	0.08186443	3564.38	0.00662897		4094.38	-0.02078007	0	
384.59	0.01416553	0.01564367	914.59	0.01251461	0.0147273	1444.59	0.00490857	0	1974.58	0.00853968	0.00129341	2504.58	-0.00818879	0	3034.58	0.0833421	0.08183814	3564.58	0.00663526		4094.58	-0.02091946	0	
384.79	0.01265307	0.01556227	914.79	0.01296593	0.01464373	1444.79	0.00359008	0	1974.78	0.00873884	0.0012934	2504.78	-0.0077051	0	3034.78	0.08285963	0.08181187	3564.78	0.00654335		4094.78	-0.02063153	0	
384.99	0.01217973	0.01548129	914.99	0.01329478	0.01456063	1444.99	0.00394838	0	1974.98	0.00853817	0.00129339	2504.98	-0.00707309	0	3034.98	0.08338	0.0817856	3564.98	0.0066669		4094.98	-0.02020195	0	
385.19	0.0115356	0.01540074	915.19	0.01373264	0.01447801	1445.19	0.00526154	0	1975.18	0.00837905	0.00129339	2505.18	-0.00776075	0	3035.18	0.08303444	0.08175934	3565.18	0.00706132		4095.18	-0.02005273	0	
385.39	0.01064522	0.0153206	915.39	0.01489316	0.01439585	1445.39	0.0053032	0	1975.38	0.00855662	0.00129338	2505.38	-0.00837122	0	3035.38	0.08286679	0.08173309	3565.38	0.00858681		4095.38	-0.02001556	0	
385.59	0.0110086	0.01524089	915.59	0.01487767	0.01431416	1445.59	0.00580896	0	1975.58	0.0075636	0.00129337	2505.58	-0.00871405	0	3035.58	0.08239614	0.08170685	3565.58	0.00880971		4095.58	-0.02071528	0	
385.79	0.01132894	0.01516158	915.79	0.01441504	0.01423294	1445.79	0.00502886	0	1975.78	0.00775142	0.00129336	2505.78	-0.00884602	0	3035.78	0.08138263	0.08168061	3565.78	0.00850239		4095.78	-0.02114546	0	
385.99	0.01109702	0.01508269	915.99	0.01502832	0.01415217	1445.99	0.00476836	0	1975.98	0.00765946	0.00129335	2505.98	-0.00919193	0	3035.98	0.08028156	0.08165439	3565.98	0.00893748		4095.98	-0.02134047	0	
386.19	0.01134117	0.01500421	916.19	0.01447107	0.01407187	1446.19	0.00433104	0	1976.18	0.00716928	0.00129335	2506.18	-0.00950525	0	3036.18	0.07991518	0.08162817	3566.18	0.00925031		4096.18	-0.02002714	0	
386.39	0.01184592	0.01492614	916.39	0.01466508	0.01399202	1446.39	0.00435162	0	1976.38	0.00726979	0.00129334	2506.38	-0.00861814	0	3036.38	0.08027684	0.08160196	3566.38	0.00960766		4096.38	-0.02023323	0	
386.59	0.01275109	0.01484848	916.59	0.01548147	0.01391262	1446.59	0.00374032	0	1976.58	0.00755984	0.00129333	2506.58	-0.00733399	0	3036.58	0.07945334	0.08157576	3566.58	0.01006237		4096.58	-0.02005228	0	
386.79	0.01231183	0.01477121	916.79	0.01536742	0.01383367	1446.79	0.00370271	0	1976.78	0.00728345	0.00129332	2506.78	-0.00681651	0	3036.78	0.0796614	0.08154957	3566.78	0.00996907		4096.78	-0.02090358	0	
386.99	0.01352659	0.01469435	916.99	0.01490465	0.01375517	1446.99	0.00349353	0	1976.98	0.00816769	0.00129331	2506.98	-0.00696915	0	3036.98	0.07984334	0.08152338	3566.98	0.0098255		4096.98	-0.02173319	0	
387.19	0.01415801	0.0146179	917.19	0.0149336	0.01367712	1447.19	0.00223549	0	1977.18	0.00888352	0.0012933	2507.18	-0.00612507	0	3037.18	0.0802154	0.08149721	3567.18	0.00992498		4097.18	-0.02107125	0	
387.39	0.01420828	0.01454183	917.39	0.01471442	0.01359951	1447.39	0.00231371	0	1977.38	0.00855967	0.0012933	2507.38	-0.0061216	0	3037.38	0.08015908	0.08147104	3567.38	0.00982576		4097.38	-0.02175768	0	
387.59	0.01499721	0.01446617	917.59	0.01396829	0.01352234	1447.59	0.00205679	0	1977.58	0.00927737	0.00129329	2507.58	-0.00666491	0	3037.58	0.07995335	0.08144488	3567.58	0.00993329		4097.58	-0.02175091	0	
387.79	0.01481241	0.0143909	917.79	0.01324385	0.01344561	1447.79	0.00117512	0	1977.78	0.00891127	0.00129328	2507.78	-0.00680551	0	3037.78	0.07952246	0.08141873	3567.78	0.00979162		4097.78	-0.02128497	0	
387.99	0.01402683	0.01431602	917.99	0.01350513	0.01336931	1447.99	0.00088401	0	1977.98	0.009053	0.00129327	2507.98	-0.0063979	0	3037.98	0.07857488	0.08139259	3567.98	0.00970977		4097.98	-0.02053588	0	
388.19	0.0139683	0.01424152	918.19	0.01324637	0.01329345	1448.19	0.00099861	0	1978.18	0.00912015	0.00129326	2508.18	-0.00696089	0	3038.18	0.07896356	0.08136646	3568.18	0.00967635		4098.18	-0.01984212	0	
388.39	0.01280564	0.01416742	918.39	0.01315296	0.01321801	1448.39	0.00086086	0	1978.38	0.00870392	0.00129325	2508.38	-0.00734683	0	3038.38	0.07935657	0.08134033	3568.38	0.00937764		4098.38	-0.01974322	0	
388.59	0.01201859	0.0140937	918.59	0.01313916	0.01314301	1448.59	0.00023571	0	1978.58	0.0081147	0.00129325	2508.58	-0.00752689	0	3038.58	0.07888428	0.08131422	3568.58	0.00810714		4098.58	-0.02015164	0	
388.79	0.01182613	0.01402037	918.79	0.01345972	0.01306843	1448.79	0.00003252	0	1978.78	0.00781114	0.00129324	2508.78	-0.00720019	0	3038.78	0.07963161	0.08128811	3568.78	0.00767264		4098.78	-0.02005383	0	
388.99	0.01139505	0.01394742	918.99	0.01405078	0.01299427	1448.99	0.00005287	0	1978.98	0.00757675	0.00129323	2508.98	-0.00872455	0	3038.98	0.0790266	0.08126201	3568.98	0.00718566		4098.98	-0.02052329	0	
389.19	0.01041376	0.01387484	919.19	0.01452033	0.01292054	1449.19	-0.00019852	0	1979.18	0.0076158	0.00129322	2509.18	-0.0095847	0	3039.18	0.07892686	0.08123592	3569.18	0.00729862		4099.18	-0.02113844	0	
389.39	0.0102872	0.01380265	919.39	0.01509022	0.01284722	1449.39	-0.0009002	0	1979.38	0.00780694	0.00129321	2509.38	-0.00981578	0	3039.38	0.07796342	0.08120984	3569.38	0.00816262		4099.38	-0.02229352	0	
389.59	0.01013519	0.01373083	919.59	0.01461155	0.01277432	1449.59	-0.0001145	0	1979.58	0.00710811	0.00129321	2509.58	-0.01056474	0	3039.58	0.07745534	0.08118376	3569.58	0.00747224		4099.58	-0.0232543	0	
389.79	0.00993579	0.01365938	919.79	0.01438425	0.01270183	1449.79	-0.00013973	0	1979.78	0.00788661	0.0012932	2509.78	-0.01142039	0	3039.78	0.07728732	0.0811577	3569.78	0.00786287		4099.78	-0.02375821	0	
389.99	0.0092944	0.01358831	919.99	0.01483012	0.01262975	1449.99	0.00093658	0	1979.98	0.00722041	0.00129319	2509.98	-0.01175025	0	3039.98	0.07702836	0.08113164	3569.98	0.00809875		4099.98	-0.02359039	0	
390.19	0.00889898	0.0135176	920.19	0.01467038	0.01255809	1450.19	0.00153922	0	1980.18	0.00771637	0.00129318	2510.18	-0.01153652	0	3040.18	0.07655013	0.08110559	3570.18	0.0082932		4100.18	-0.02401156	0	
390.39	0.00924514	0.01344727	920.39	0.01478096	0.01248682	1450.39	0.00232836	0	1980.38	0.00784009	0.00129317	2510.38	-0.0104241	0	3040.38	0.07764582	0.08107955	3570.38	0.00843577		4100.38	-0.02537277	0	
390.59	0.00873888	0.0133773	920.59	0.01479357	0.01241597	1450.59	0.00261733	0	1980.58	0.00760739	0.00129316	2510.58	-0.01035274	0	3040.58	0.07729041	0.08105351	3570.58	0.00878813		4100.58	-0.02581424	0	
390.79	0.0087157	0.01330769	920.79	0.01464375	0.01234551	1450.79	0.0037783	0	1980.78	0.00700413	0.00129316	2510.78	-0.00972867	0	3040.78	0.07718157	0.08102749	3570.78	0.00881991		4100.78	-0.02644887	0	
390.99	0.01053987	0.01323845	920.99	0.01458878	0.01227546	1450.99	0.00396546	0	1980.98	0.00668917	0.00129315	2510.98	-0.00981297	0	3040.98	0.07773817	0.08100147	3570.98	0.00888054		4100.98	-0.02622924	0	
391.19	0.01121301	0.01316956	921.19	0.01546419	0.0122058	1451.19	0.00408164	0	1981.18	0.0056052	0.00129314	2511.18	-0.00971902	0	3041.18	0.07741025	0.08097547	3571.18	0.00923496		4101.18	-0.02543355	0	
391.39	0.01148174	0.01310104	921.39	0.01497652	0.01213654	1451.39	0.0047174	0	1981.38	0.00496626	0.00129313	2511.38	-0.01019589	0	3041.38	0.07774929	0.08094947	3571.38	0.00894501		4101.38	-0.02502315	0	
391.59	0.01148681	0.01303287	921.59	0.01459982	0.01206767	1451.59	0.00342599	0	1981.58	0.00592172	0.00129312	2511.58	-0.00994856	0	3041.58	0.07822845	0.08092348	3571.58	0.00949025		4101.58	-0.02332751	0	
391.79	0.01119948	0.01296506	921.79	0.01472038	0.0119992	1451.79	0.00271411	0	1981.78	0.0057823	0.00129311	2511.78	-0.00943259	0	3041.78	0.07884315	0.08089749	3571.78	0.00980373		4101.78	-0.02219986	0	
391.99	0.01168059	0.01289759	921.99	0.01476973	0.01193111	1451.99	0.00258396	0	1981.98	0.00671819	0.00129311	2511.98	-0.00876931	0	3041.98	0.07881283	0.08087152	3571.98	0.00924671		4101.98	-0.02060291	0	
392.19	0.01181434	0.01283048	922.19	0.01373833	0.0118634	1452.19	0.00295509	0	1982.18	0.00732793	0.0012931	2512.18	-0.00973834	0	3042.18	0.08000284	0.08084555	3572.18	0.00884744		4102.18	-0.01935426	0	
392.39	0.01096547	0.01276372	922.39	0.01321836	0.01179608	1452.39	0.00282569	0	1982.38	0.0074105	0.00129309	2512.38	-0.00943376	0	3042.38	0.08054722	0.0808196	3572.38	0.00868768		4102.38	-0.01801499	0	
392.59	0.01082109	0.01269731	922.59	0.01288476	0.01172915	1452.59	0.00254022	0	1982.58	0.00666091	0.00129308	2512.58	-0.00982646	0	3042.58	0.08005605	0.08079365	3572.58	0.00768178		4102.58	-0.01731343	0	
392.79	0.01159037	0.01263124	922.79	0.01335033	0.01166259	1452.79	0.00169434	0	1982.78	0.00735038	0.00129307	2512.78	-0.00985897	0	3042.78	0.08044887	0.08076771	3572.78	0.00718473		4102.78	-0.01702178	0	
392.99	0.01056271	0.01256552	922.99	0.01304863	0.01159641	1452.99	0.00067433	0	1982.98	0.00907657	0.00129307	2512.98	-0.01075636	0	3042.98	0.07958765	0.08074177	3572.98	0.00689034		4102.98	-0.01662011	0	
393.19	0.01036922	0.01250013	923.19	0.01175453	0.01153061	1453.19	0.000322	0	1983.18	0.0087804	0.00129306	2513.18	-0.00998615	0	3043.18	0.07967627	0.08071585	3573.18	0.0071342		4103.18	-0.01620329	0	
393.39	0.01017153	0.01243509	923.39	0.01127948	0.01146518	1453.39	-0.00001401	0	1983.38	0.0091216	0.00129305	2513.38	-0.00932752	0	3043.38	0.07935879	0.08068993	3573.38	0.00717598		4103.38	-0.01696011	0	
393.59	0.01018548	0.01237039	923.59	0.01041077	0.01140012	1453.59	0.00073745	0	1983.58	0.00946827	0.00129304	2513.58	-0.00948232	0	3043.58	0.07970923	0.08066403	3573.58	0.00716631		4103.58	-0.01660502	0	
393.79	0.01022054	0.01230602	923.79	0.00983278	0.01133543	1453.79	0.00107721	0	1983.78	0.00987086	0.00129303	2513.78	-0.0094444	0	3043.78	0.07932651	0.08063813	3573.78	0.00727945		4103.78	-0.01715664	0	
393.99	0.00996667	0.01224199	923.99	0.00971359	0.01127111	1453.99	0.00110943	0	1983.98	0.009218	0.00129302	2513.98	-0.00970572	0	3043.98	0.07984161	0.08061224	3573.98	0.00785397		4103.98	-0.01725238	0	
394.19	0.00970448	0.01217829	924.19	0.00911806	0.01120715	1454.19	0.002217	0	1984.18	0.00866968	0.00129302	2514.18	-0.00904243	0	3044.18	0.07921291	0.08058635	3574.18	0.00731633		4104.18	-0.0181658	0	
394.39	0.01024257	0.01211492	924.39	0.00927685	0.01114355	1454.39	0.0028019	0	1984.38	0.00814993	0.00129301	2514.38	-0.00878579	0	3044.38	0.07970187	0.08056048	3574.38	0.00723894		4104.38	-0.01895093	0	
394.59	0.01011562	0.01205188	924.59	0.01009584	0.01108032	1454.59	0.00280128	0	1984.58	0.00787803	0.001293	2514.58	-0.00859702	0	3044.58	0.07891334	0.08053461	3574.58	0.00749305		4104.58	-0.01891766	0	
394.79	0.01054107	0.01198917	924.79	0.01025004	0.01101745	1454.79	0.00275482	0	1984.78	0.00760394	0.00129299	2514.78	-0.00755094	0	3044.78	0.07866867	0.08050875	3574.78	0.00822676		4104.78	-0.01865439	0	
394.99	0.01177761	0.01192679	924.99	0.0109012	0.01095493	1454.99	0.00164916	0	1984.98	0.00639866	0.00129298	2514.98	-0.00788724	0	3044.98	0.07897458	0.08048291	3574.98	0.00795942		4104.98	-0.01871537	0	
395.19	0.01113078	0.01186473	925.19	0.01138934	0.01089276	1455.19	0.00160811	0	1985.18	0.00517647	0.00129298	2515.18	-0.00776522	0	3045.18	0.07793265	0.08045706	3575.18	0.00847641		4105.18	-0.01894808	0	
395.39	0.01013242	0.011803	925.39	0.01167646	0.01083095	1455.39	0.00078557	0	1985.38	0.00561464	0.00129297	2515.38	-0.00829319	0	3045.38	0.07765357	0.08043123	3575.38	0.00793695		4105.38	-0.01876437	0	
395.59	0.00980319	0.01174158	925.59	0.01215379	0.01076949	1455.59	-0.00014295	0	1985.58	0.00581791	0.00129296	2515.58	-0.00836345	0	3045.58	0.07695975	0.08040541	3575.58	0.00869073		4105.58	-0.01814599	0	
395.79	0.01011374	0.01168049	925.79	0.01228652	0.01070838	1455.79	-0.000518	0	1985.78	0.005529	0.00129295	2515.78	-0.00781701	0	3045.78	0.07709236	0.08037959	3575.78	0.00862648		4105.78	-0.01876179	0	
395.99	0.01065553	0.01161971	925.99	0.01353083	0.01064762	1455.99	-0.00043503	0	1985.98	0.00577593	0.00129294	2515.98	-0.00911118	0	3045.98	0.07685041	0.08035378	3575.98	0.00830892		4105.98	-0.01881715	0	
396.19	0.01082638	0.01155925	926.19	0.01413978	0.0105872	1456.19	-0.00055919	0	1986.18	0.00526304	0.00129293	2516.18	-0.0100572	0	3046.18	0.07632174	0.08032798	3576.18	0.00778423		4106.18	-0.01952214	0	
396.39	0.01010092	0.0114991	926.39	0.01449168	0.01052712	1456.39	-0.00079735	0	1986.38	0.00490986	0.00129293	2516.38	-0.01013163	0	3046.38	0.07654416	0.08030219	3576.38	0.00709747		4106.38	-0.02038304	0	
396.59	0.01105925	0.01143927	926.59	0.01453261	0.01046738	1456.59	-0.00051957	0	1986.58	0.00429784	0.00129292	2516.58	-0.01143776	0	3046.58	0.07608942	0.08027641	3576.58	0.006649		4106.58	-0.02136421	0	
396.79	0.0116793	0.01137974	926.79	0.01468484	0.01040799	1456.79	0.00000513	0	1986.78	0.00561227	0.00129291	2516.78	-0.01153629	0	3046.78	0.07622369	0.08025063	3576.78	0.00693854		4106.78	-0.02211444	0	
396.99	0.01077823	0.01132053	926.99	0.01425585	0.01034893	1456.99	-0.00016558	0	1986.98	0.00611515	0.0012929	2516.98	-0.0115831	0	3046.98	0.07657938	0.08022487	3576.98	0.00765476		4106.98	-0.02195649	0	
397.19	0.01091328	0.01126163	927.19	0.01348859	0.0102902	1457.19	-0.0000588	0	1987.18	0.00589748	0.00129289	2517.18	-0.01065601	0	3047.18	0.07752477	0.08019911	3577.18	0.0073243		4107.18	-0.02249223	0	
397.39	0.01156649	0.01120303	927.39	0.01339131	0.01023181	1457.39	0.00015903	0	1987.38	0.00642193	0.00129288	2517.38	-0.01069935	0	3047.38	0.07784184	0.08017336	3577.38	0.00728239		4107.38	-0.02328278	0	
397.59	0.01185409	0.01114474	927.59	0.01302441	0.01017375	1457.59	0.00116033	0	1987.58	0.00677726	0.00129288	2517.58	-0.01110012	0	3047.58	0.07871275	0.08014762	3577.58	0.00776957		4107.58	-0.0227404	0	
397.79	0.01145313	0.01108675	927.79	0.01280159	0.01011602	1457.79	0.0014541	0	1987.78	0.00678747	0.00129287	2517.78	-0.01104394	0	3047.78	0.07883751	0.08012188	3577.78	0.00817322		4107.78	-0.02278958	0	
397.99	0.01101663	0.01102906	927.99	0.0126985	0.01005862	1457.99	0.00178927	0	1987.98	0.00643737	0.00129286	2517.98	-0.01102315	0	3047.98	0.08001853	0.08009616	3577.98	0.00959988		4107.98	-0.02255012	0	
398.19	0.01027764	0.01097167	928.19	0.01244749	0.01000154	1458.19	0.00300436	0	1988.18	0.00694851	0.00129285	2518.18	-0.01026738	0	3048.18	0.07955986	0.08007044	3578.18	0.00917443		4108.18	-0.02270818	0	
398.39	0.0108309	0.01091458	928.39	0.01262325	0.00994479	1458.39	0.00280221	0	1988.38	0.00707984	0.00129284	2518.38	-0.0094105	0	3048.38	0.08017155	0.08004473	3578.38	0.00946847		4108.38	-0.02237793	0	
398.59	0.01010104	0.01085779	928.59	0.01245644	0.00988836	1458.59	0.00165232	0	1988.58	0.00686556	0.00129284	2518.58	-0.00881276	0	3048.58	0.08007215	0.08001903	3578.58	0.00969671		4108.58	-0.02150383	0	
398.79	0.00972638	0.01080129	928.79	0.01187909	0.00983224	1458.79	0.00217158	0	1988.78	0.00646781	0.00129283	2518.78	-0.0089086	0	3048.78	0.07999442	0.07999334	3578.78	0.00970275		4108.78	-0.02162565	0	
398.99	0.00905574	0.01074509	928.99	0.01301468	0.00977645	1458.99	0.0022089	0	1988.98	0.00619615	0.00129282	2518.98	-0.00945322	0	3048.98	0.07937255	0.07996766	3578.98	0.00926528		4108.98	-0.0209647	0	
399.19	0.00753452	0.01068918	929.19	0.01274925	0.00972097	1459.19	0.00256637	0	1989.18	0.00643043	0.00129281	2519.18	-0.01046669	0	3049.18	0.07901112	0.07994198	3579.18	0.00916516		4109.18	-0.02045348	0	
399.39	0.00681406	0.01063356	929.39	0.01275381	0.00966581	1459.39	0.00231407	0	1989.38	0.00680837	0.0012928	2519.38	-0.01092543	0	3049.38	0.07861002	0.07991631	3579.38	0.00935888		4109.38	-0.01976453	0	
399.59	0.00657562	0.01057823	929.59	0.01284312	0.00961096	1459.59	0.00260257	0	1989.58	0.00765373	0.00129279	2519.58	-0.0103248	0	3049.58	0.07799224	0.07989065	3579.58	0.0093451		4109.58	-0.01891351	0	
399.79	0.00774446	0.01052319	929.79	0.01303754	0.00955643	1459.79	0.00261414	0	1989.78	0.00792376	0.00129279	2519.78	-0.01043558	0	3049.78	0.07816287	0.079865	3579.78	0.00886575		4109.78	-0.01955207	0	
399.99	0.0090668	0.01046843	929.99	0.01402653	0.0095022	1459.99	0.00279981	0	1989.98	0.00817203	0.00129278	2519.98	-0.01171119	0	3049.98	0.07813271	0.07983936	3579.98	0.00807768		4109.98	-0.01929527	0	
400.19	0.00989513	0.01041396	930.19	0.01365081	0.00944828	1460.19	0.00251113	0	1990.18	0.00821524	0.00129277	2520.18	-0.01195955	0	3050.18	0.07841365	0.07981373	3580.18	0.0075777		4110.18	-0.01971248	0	
400.39	0.00985502	0.01035978	930.39	0.01277966	0.00939467	1460.39	0.00277576	0	1990.38	0.00874939	0.00129276	2520.38	-0.01255162	0	3050.38	0.07799166	0.0797881	3580.38	0.00640685		4110.38	-0.01983844	0	
400.59	0.01169533	0.01030587	930.59	0.01220345	0.00934136	1460.59	0.00265546	0	1990.58	0.00930294	0.00129275	2520.58	-0.01305358	0	3050.58	0.0776622	0.07976248	3580.58	0.00630093		4110.58	-0.02016836	0	
400.79	0.01117697	0.01025225	930.79	0.01173964	0.00928835	1460.79	0.00249924	0	1990.78	0.01029374	0.00129274	2520.78	-0.01311233	0	3050.78	0.07683334	0.07973687	3580.78	0.00577049		4110.78	-0.01968626	0	
400.99	0.01208133	0.0101989	930.99	0.01086457	0.00923564	1460.99	0.00190396	0	1990.98	0.00984259	0.00129274	2520.98	-0.01358359	0	3050.98	0.07734283	0.07971127	3580.98	0.00567114		4110.98	-0.01969376	0	
401.19	0.01312884	0.01014583	931.19	0.00990843	0.00918323	1461.19	0.00210011	0	1991.18	0.01019968	0.00129273	2521.18	-0.01278082	0	3051.18	0.07652891	0.07968568	3581.18	0.00551064		4111.18	-0.020423	0	
401.39	0.01394157	0.01009304	931.39	0.00981373	0.00913112	1461.39	0.00190842	0	1991.38	0.01006611	0.00129272	2521.38	-0.01275211	0	3051.38	0.07518363	0.07966009	3581.38	0.00672757		4111.38	-0.0207652	0	
401.59	0.01347036	0.01004052	931.59	0.01012659	0.00907931	1461.59	0.00142364	0	1991.58	0.00989775	0.00129271	2521.58	-0.01249796	0	3051.58	0.07561385	0.07963451	3581.58	0.00745949		4111.58	-0.02007905	0	
401.79	0.01400451	0.00998828	931.79	0.00946013	0.00902779	1461.79	0.00091473	0	1991.78	0.00967585	0.0012927	2521.78	-0.01159557	0	3051.78	0.07604313	0.07960895	3581.78	0.00818426		4111.78	-0.01999801	0	
401.99	0.01406864	0.00993631	931.99	0.0091907	0.00897656	1461.99	0.00108328	0	1991.98	0.00936837	0.0012927	2521.98	-0.01154853	0	3051.98	0.07619681	0.07958339	3581.98	0.00878199		4111.98	-0.02001618	0	
402.19	0.01425864	0.00988461	932.19	0.00836342	0.00892562	1462.19	0.00008841	0	1992.18	0.00923082	0.00129269	2522.18	-0.01155589	0	3052.18	0.07580881	0.07955783	3582.18	0.00793588		4112.18	-0.01997494	0	
402.39	0.01465373	0.00983317	932.39	0.00806809	0.00887498	1462.39	-0.00087068	0	1992.38	0.00806429	0.00129268	2522.38	-0.01116459	0	3052.38	0.07544879	0.07953229	3582.38	0.00673769		4112.38	-0.020379	0	
402.59	0.0138889	0.00978201	932.59	0.00830924	0.00882462	1462.59	-0.00076087	0	1992.58	0.00798119	0.00129267	2522.58	-0.01108377	0	3052.58	0.07557426	0.07950675	3582.58	0.00688096		4112.58	-0.02052832	0	
402.79	0.0133353	0.00973111	932.79	0.00908694	0.00877454	1462.79	0.00034557	0	1992.78	0.00767027	0.00129266	2522.78	-0.01153675	0	3052.78	0.07561955	0.07948123	3582.78	0.00700307		4112.78	-0.02044912	0	
402.99	0.01305141	0.00968047	932.99	0.00925257	0.00872475	1462.99	-0.00045505	0	1992.98	0.00730204	0.00129265	2522.98	-0.01088417	0	3052.98	0.07619354	0.07945571	3582.98	0.00735404		4112.98	-0.01932303	0	
403.19	0.01222627	0.0096301	933.19	0.00875829	0.00867524	1463.19	0.00020622	0	1993.18	0.00683403	0.00129265	2523.18	-0.01114834	0	3053.18	0.07718804	0.07943019	3583.18	0.0077742		4113.18	-0.02002948	0	
403.39	0.01176553	0.00958	933.39	0.00953091	0.00862601	1463.39	0.00067534	0	1993.38	0.00584128	0.00129264	2523.38	-0.0114557	0	3053.38	0.07734154	0.07940469	3583.38	0.0080431		4113.38	-0.0191304	0	
403.59	0.01189953	0.00953015	933.59	0.00994532	0.00857707	1463.59	0.00107713	0	1993.58	0.00629834	0.00129263	2523.58	-0.01096887	0	3053.58	0.07742466	0.0793792	3583.58	0.00788127		4113.58	-0.01988434	0	
403.79	0.01321417	0.00948056	933.79	0.00960819	0.00852839	1463.79	0.00091848	0	1993.78	0.00527995	0.00129262	2523.78	-0.01078517	0	3053.78	0.07783759	0.07935371	3583.78	0.00833534		4113.78	-0.01998497	0	
403.99	0.01367718	0.00943123	933.99	0.00938876	0.00848	1463.99	0.00124001	0	1993.98	0.00515861	0.00129261	2523.98	-0.01030586	0	3053.98	0.07905924	0.07932823	3583.98	0.00808501		4113.98	-0.0200901	0	
404.19	0.01283495	0.00938216	934.19	0.00900136	0.00843188	1464.19	0.00096586	0	1994.18	0.00512151	0.0012926	2524.18	-0.01012151	0	3054.18	0.07855995	0.07930276	3584.18	0.00787068		4114.18	-0.02086122	0	
404.39	0.01304805	0.00933334	934.39	0.00802838	0.00838403	1464.39	0.00086985	0	1994.38	0.00421071	0.0012926	2524.38	-0.01062416	0	3054.38	0.07828491	0.0792773	3584.38	0.00703617		4114.38	-0.02125339	0	
404.59	0.01324709	0.00928477	934.59	0.00799268	0.00833646	1464.59	0.00088469	0	1994.58	0.00447314	0.00129259	2524.58	-0.01106182	0	3054.58	0.0788935	0.07925184	3584.58	0.00688661		4114.58	-0.02168541	0	
404.79	0.01250379	0.00923646	934.79	0.00807551	0.00828915	1464.79	0.00100651	0	1994.78	0.00407942	0.00129258	2524.78	-0.01109676	0	3054.78	0.07828539	0.0792264	3584.78	0.00630562		4114.78	-0.02072976	0	
404.99	0.01331313	0.0091884	934.99	0.008495	0.00824212	1464.99	0.00148369	0	1994.98	0.00394687	0.00129257	2524.98	-0.01089017	0	3054.98	0.07797169	0.07920096	3584.98	0.00713117		4114.98	-0.02047893	0	
405.19	0.01274687	0.00914059	935.19	0.00914871	0.00819535	1465.19	0.00133289	0	1995.18	0.00496162	0.00129256	2525.18	-0.01001183	0	3055.18	0.07761445	0.07917553	3585.18	0.00824534		4115.18	-0.02098788	0	
405.39	0.01254641	0.00909303	935.39	0.0092593	0.00814884	1465.39	0.00175285	0	1995.38	0.00535622	0.00129256	2525.38	-0.01033727	0	3055.38	0.07786068	0.07915011	3585.38	0.00814601		4115.38	-0.02045269	0	
405.59	0.01187093	0.00904571	935.59	0.00906702	0.0081026	1465.59	0.00179185	0	1995.58	0.00605611	0.00129255	2525.58	-0.01018965	0	3055.58	0.07815469	0.0791247	3585.58	0.00821627		4115.58	-0.02064232	0	
405.79	0.01223675	0.00899865	935.79	0.00894811	0.00805663	1465.79	0.00168893	0	1995.78	0.00666667	0.00129254	2525.78	-0.01011105	0	3055.78	0.07830274	0.07909929	3585.78	0.00728008		4115.78	-0.02060759	0	
405.99	0.01145899	0.00895182	935.99	0.00914135	0.00801091	1465.99	0.00150455	0	1995.98	0.00756157	0.00129253	2525.98	-0.01074437	0	3055.98	0.07695061	0.07907389	3585.98	0.00736026		4115.98	-0.02111339	0	
406.19	0.01129659	0.00890525	936.19	0.01006596	0.00796545	1466.19	0.0007737	0	1996.18	0.00822503	0.00129252	2526.18	-0.01100694	0	3056.18	0.07663946	0.07904851	3586.18	0.0064588		4116.18	-0.02153302	0	
406.39	0.0101956	0.00885891	936.39	0.00948552	0.00792025	1466.39	0.00069246	0	1996.38	0.008321	0.00129251	2526.38	-0.01105077	0	3056.38	0.07642545	0.07902313	3586.38	0.00621325		4116.38	-0.02164434	0	
406.59	0.00926128	0.00881281	936.59	0.00981291	0.00787531	1466.59	0.00051754	0	1996.58	0.00924685	0.00129251	2526.58	-0.01107596	0	3056.58	0.07657306	0.07899775	3586.58	0.00675153		4116.58	-0.02144007	0	
406.79	0.00869628	0.00876696	936.79	0.00993052	0.00783062	1466.79	0.00053546	0	1996.78	0.00945242	0.0012925	2526.78	-0.01046758	0	3056.78	0.07624621	0.07897239	3586.78	0.00665188		4116.78	-0.02108996	0	
406.99	0.00797147	0.00872134	936.99	0.00959886	0.00778618	1466.99	-0.0002366	0	1996.98	0.00876197	0.00129249	2526.98	-0.01069565	0	3056.98	0.07677776	0.07894703	3586.98	0.00652648		4116.98	-0.02119658	0	
407.19	0.00680763	0.00867596	937.19	0.01068144	0.007742	1467.19	0.00055506	0	1997.18	0.00904324	0.00129248	2527.18	-0.01174024	0	3057.18	0.07638261	0.07892168	3587.18	0.00675221		4117.18	-0.02237752	0	
407.39	0.00684329	0.00863082	937.39	0.01109408	0.00769807	1467.39	0.00050171	0	1997.38	0.00853501	0.00129247	2527.38	-0.01279203	0	3057.38	0.07555085	0.07889634	3587.38	0.00718892		4117.38	-0.02161148	0	
407.59	0.00658573	0.00858591	937.59	0.01007147	0.00765439	1467.59	0.00017503	0	1997.58	0.00889601	0.00129246	2527.58	-0.01213218	0	3057.58	0.07562811	0.07887101	3587.58	0.00749621		4117.58	-0.02282632	0	
407.79	0.0066208	0.00854123	937.79	0.00981006	0.00761095	1467.79	0.00098256	0	1997.78	0.0079914	0.00129246	2527.78	-0.01133041	0	3057.78	0.07605322	0.07884569	3587.78	0.0072896		4117.78	-0.02167609	0	
407.99	0.00652275	0.00849679	937.99	0.00944764	0.00756776	1467.99	0.00137742	0	1997.98	0.00808716	0.00129245	2527.98	-0.01114712	0	3057.98	0.07654543	0.07882037	3587.98	0.00726371		4117.98	-0.02222649	0	
408.19	0.0064216	0.00845258	938.19	0.00912624	0.00752482	1468.19	0.00033161	0	1998.18	0.00706533	0.00129244	2528.18	-0.01137533	0	3058.18	0.0761625	0.07879507	3588.18	0.00696535		4118.18	-0.02168366	0	
408.39	0.00718327	0.0084086	938.39	0.00920314	0.00748212	1468.39	0.00052717	0	1998.38	0.00708484	0.00129243	2528.38	-0.01140423	0	3058.38	0.07708659	0.07876977	3588.38	0.00638485		4118.38	-0.0217659	0	
408.59	0.00739605	0.00836484	938.59	0.01003075	0.00743966	1468.59	0.00046903	0	1998.58	0.00732492	0.00129242	2528.58	-0.01097321	0	3058.58	0.07659664	0.07874448	3588.58	0.00631665		4118.58	-0.02151427	0	
408.79	0.00770471	0.00832132	938.79	0.01053949	0.00739745	1468.79	0.00102453	0	1998.78	0.00645853	0.00129242	2528.78	-0.01034352	0	3058.78	0.07672249	0.07871919	3588.78	0.00629736		4118.78	-0.02011434	0	
408.99	0.0087478	0.00827802	938.99	0.01069721	0.00735547	1468.99	0.00205625	0	1998.98	0.00625239	0.00129241	2528.98	-0.010513	0	3058.98	0.07710171	0.07869392	3588.98	0.00671371		4118.98	-0.01976518	0	
409.19	0.00931122	0.00823495	939.19	0.0107608	0.00731373	1469.19	0.00275785	0	1999.18	0.00656204	0.0012924	2529.18	-0.01051635	0	3059.18	0.07815599	0.07866865	3589.18	0.00665516		4119.18	-0.02036638	0	
409.39	0.00962764	0.0081921	939.39	0.01018981	0.00727223	1469.39	0.0037457	0	1999.38	0.00628965	0.00129239	2529.38	-0.01100828	0	3059.38	0.07787122	0.07864339	3589.38	0.00633986		4119.38	-0.02005417	0	
409.59	0.01038797	0.00814947	939.59	0.01035812	0.00723097	1469.59	0.00338618	0	1999.58	0.00591895	0.00129238	2529.58	-0.01140082	0	3059.58	0.0778124	0.07861814	3589.58	0.00618391		4119.58	-0.02002487	0	
409.79	0.01027117	0.00810707	939.79	0.01003972	0.00718993	1469.79	0.00264707	0	1999.78	0.00565208	0.00129237	2529.78	-0.01186748	0	3059.78	0.07790188	0.0785929	3589.78	0.0066037		4119.78	-0.02006846	0	
409.99	0.00944877	0.00806488	939.99	0.01004535	0.00714913	1469.99	0.00231672	0	1999.98	0.00511998	0.00129237	2529.98	-0.01208118	0	3059.98	0.07714083	0.07856767	3589.98	0.00733941		4119.98	-0.02101445	0	
410.19	0.00900143	0.00802292	940.19	0.009602	0.00710857	1470.19	0.00323871	0	2000.18	0.00487786	0.00129236	2530.18	-0.01248301	0	3060.18	0.0775966	0.07854244	3590.18	0.00756452		4120.18	-0.02124502	0	
410.39	0.00803119	0.00798117	940.39	0.00831358	0.00706823	1470.39	0.00327653	0	2000.38	0.0043256	0.00129235	2530.38	-0.01238463	0	3060.38	0.0777573	0.07851722	3590.38	0.00821189		4120.38	-0.02183501	0	
410.59	0.00793951	0.00793964	940.59	0.0086653	0.00702812	1470.59	0.00344894	0	2000.58	0.00465287	0.00129234	2530.58	-0.01206451	0	3060.58	0.07837339	0.07849201	3590.58	0.00850856		4120.58	-0.02263652	0	
410.79	0.00892636	0.00789833	940.79	0.00873879	0.00698824	1470.79	0.00340174	0	2000.78	0.00338555	0.00129233	2530.78	-0.01141089	0	3060.78	0.07865139	0.07846681	3590.78	0.00932059		4120.78	-0.02358158	0	
410.99	0.00838741	0.00785723	940.99	0.00877418	0.00694859	1470.99	0.00332031	0	2000.98	0.00259212	0.00129233	2530.98	-0.01203186	0	3060.98	0.07883228	0.07844162	3590.98	0.00917033		4120.98	-0.02457824	0	
411.19	0.00764079	0.00781635	941.19	0.00866066	0.00690916	1471.19	0.0038211	0	2001.18	0.0031244	0.00129232	2531.18	-0.01252006	0	3061.18	0.07841288	0.07841643	3591.18	0.00893639		4121.18	-0.02508419	0	
411.39	0.00781569	0.00777568	941.39	0.00751764	0.00686995	1471.39	0.00326744	0	2001.38	0.00310857	0.00129231	2531.38	-0.01218766	0	3061.38	0.07798209	0.07839125	3591.38	0.00824764		4121.38	-0.02412427	0	
411.59	0.00711357	0.00773522	941.59	0.00704018	0.00683097	1471.59	0.00284077	0	2001.58	0.00370016	0.0012923	2531.58	-0.01131629	0	3061.58	0.07721748	0.07836608	3591.58	0.00729566		4121.58	-0.02515992	0	
411.79	0.00725383	0.00769497	941.79	0.00767464	0.0067922	1471.79	0.00347423	0	2001.78	0.0048431	0.00129229	2531.78	-0.01052659	0	3061.78	0.07653696	0.07834092	3591.78	0.00677851		4121.78	-0.02430807	0	
411.99	0.00697447	0.00765493	941.99	0.00766818	0.00675366	1471.99	0.00219658	0	2001.98	0.00613963	0.00129228	2531.98	-0.00988202	0	3061.98	0.07616404	0.07831577	3591.98	0.00739038		4121.98	-0.02393211	0	
412.19	0.00666122	0.0076151	942.19	0.00786288	0.00671534	1472.19	0.00045173	0	2002.18	0.00649167	0.00129228	2532.18	-0.00870156	0	3062.18	0.07613642	0.07829062	3592.18	0.00692368		4122.18	-0.02283094	0	
412.39	0.00713181	0.00757548	942.39	0.0088464	0.00667723	1472.39	0.00032278	0	2002.38	0.00793101	0.00129227	2532.38	-0.00842264	0	3062.38	0.07578687	0.07826549	3592.38	0.0066385		4122.38	-0.02177048	0	
412.59	0.00756656	0.00753606	942.59	0.00979473	0.00663934	1472.59	-0.0006718	0	2002.58	0.0080332	0.00129226	2532.58	-0.0081237	0	3062.58	0.07506711	0.07824036	3592.58	0.00690642		4122.58	-0.02111794	0	
412.79	0.00720832	0.00749685	942.79	0.0103522	0.00660167	1472.79	-0.00083446	0	2002.78	0.0083617	0.00129225	2532.78	-0.0086216	0	3062.78	0.07482029	0.07821524	3592.78	0.00607196		4122.78	-0.01880467	0	
412.99	0.00749962	0.00745784	942.99	0.01095963	0.00656421	1472.99	-0.0012777	0	2002.98	0.00895642	0.00129224	2532.98	-0.00932811	0	3062.98	0.07506489	0.07819012	3592.98	0.00565743		4122.98	-0.01825809	0	
413.19	0.00794183	0.00741903	943.19	0.01153687	0.00652696	1473.19	-0.0017966	0	2003.18	0.01026376	0.00129223	2533.18	-0.00963891	0	3063.18	0.07462605	0.07816502	3593.18	0.00575005		4123.18	-0.01720738	0	
413.39	0.00767406	0.00738043	943.39	0.01215028	0.00648992	1473.39	-0.00199485	0	2003.38	0.01062339	0.00129223	2533.38	-0.01083159	0	3063.38	0.07433402	0.07813992	3593.38	0.0059136		4123.38	-0.01740096	0	
413.59	0.00840767	0.00734203	943.59	0.01194702	0.00645309	1473.59	-0.00279902	0	2003.58	0.00984274	0.00129222	2533.58	-0.01153934	0	3063.58	0.07474508	0.07811483	3593.58	0.00615576		4123.58	-0.01731997	0	
413.79	0.00757067	0.00730382	943.79	0.01183567	0.00641648	1473.79	-0.00275732	0	2003.78	0.00966857	0.00129221	2533.78	-0.01160019	0	3063.78	0.07412872	0.07808975	3593.78	0.00680218		4123.78	-0.01798984	0	
413.99	0.00743009	0.00726582	943.99	0.01183823	0.00638007	1473.99	-0.00227508	0	2003.98	0.00925176	0.0012922	2533.98	-0.01230157	0	3063.98	0.07396379	0.07806468	3593.98	0.00734965		4123.98	-0.01893182	0	
414.19	0.00828561	0.00722801	944.19	0.0120635	0.00634386	1474.19	-0.00140916	0	2004.18	0.00883525	0.00129219	2534.18	-0.01257865	0	3064.18	0.07377449	0.07803961	3594.18	0.00744428		4124.18	-0.01900447	0	
414.39	0.00962863	0.0071904	944.39	0.01279314	0.00630786	1474.39	-0.00115419	0	2004.38	0.00802196	0.00129219	2534.38	-0.0130405	0	3064.38	0.07426957	0.07801456	3594.38	0.00696438		4124.38	-0.01994485	0	
414.59	0.01051309	0.00715299	944.59	0.01242415	0.00627207	1474.59	-0.0005232	0	2004.58	0.00750646	0.00129218	2534.58	-0.01335788	0	3064.58	0.07528565	0.07798951	3594.58	0.00680257		4124.58	-0.01957198	0	
414.79	0.0107811	0.00711577	944.79	0.01209978	0.00623648	1474.79	0.00024616	0	2004.78	0.00609292	0.00129217	2534.78	-0.01297983	0	3064.78	0.07563287	0.07796447	3594.78	0.00658867		4124.78	-0.01996094	0	
414.99	0.00977352	0.00707874	944.99	0.01136724	0.00620109	1474.99	0.00133245	0	2004.98	0.00636451	0.00129216	2534.98	-0.01400859	0	3064.98	0.07607148	0.07793944	3594.98	0.00526365		4124.98	-0.01966937	0	
415.19	0.00889517	0.00704191	945.19	0.01059456	0.0061659	1475.19	0.00103336	0	2005.18	0.00536771	0.00129215	2535.18	-0.01487253	0	3065.18	0.07599751	0.07791441	3595.18	0.00509361		4125.18	-0.01918618	0	
415.39	0.00880335	0.00700527	945.39	0.01038709	0.00613092	1475.39	0.00034464	0	2005.38	0.00584445	0.00129214	2535.38	-0.01451568	0	3065.38	0.07626847	0.07788939	3595.38	0.00476568		4125.38	-0.01917799	0	
415.59	0.00810526	0.00696882	945.59	0.01098101	0.00609613	1475.59	0.00101196	0	2005.58	0.00631825	0.00129214	2535.58	-0.01485134	0	3065.58	0.076061	0.07786439	3595.58	0.00509235		4125.58	-0.02010345	0	
415.79	0.00791182	0.00693256	945.79	0.01104088	0.00606153	1475.79	0.00086432	0	2005.78	0.00650738	0.00129213	2535.78	-0.01404004	0	3065.78	0.0769601	0.07783939	3595.78	0.00564224		4125.78	-0.01903048	0	
415.99	0.00735298	0.00689649	945.99	0.01059755	0.00602714	1475.99	0.00046732	0	2005.98	0.00670153	0.00129212	2535.98	-0.0138908	0	3065.98	0.07687245	0.07781439	3595.98	0.00631424		4125.98	-0.01817427	0	
416.19	0.00718544	0.0068606	946.19	0.01012403	0.00599294	1476.19	-0.000054	0	2006.18	0.00654561	0.00129211	2536.18	-0.01417131	0	3066.18	0.07717167	0.07778941	3596.18	0.00595122		4126.18	-0.01745991	0	
416.39	0.00748919	0.0068249	946.39	0.01070637	0.00595893	1476.39	0.00049271	0	2006.38	0.00635448	0.0012921	2536.38	-0.01473282	0	3066.38	0.0772155	0.07776443	3596.38	0.00619913		4126.38	-0.01667091	0	
416.59	0.00690052	0.00678939	946.59	0.00974258	0.00592512	1476.59	-0.00062911	0	2006.58	0.00617887	0.00129209	2536.58	-0.01483072	0	3066.58	0.07706839	0.07773946	3596.58	0.00590651		4126.58	-0.01727576	0	
416.79	0.00631141	0.00675406	946.79	0.00881227	0.00589149	1476.79	-0.00115781	0	2006.78	0.0066424	0.00129209	2536.78	-0.01536525	0	3066.78	0.07648876	0.0777145	3596.78	0.00569948		4126.78	-0.01705347	0	
416.99	0.00650558	0.00671892	946.99	0.00966038	0.00585806	1476.99	-0.00119326	0	2006.98	0.00652028	0.00129208	2536.98	-0.01530365	0	3066.98	0.0766857	0.07768955	3596.98	0.00629836		4126.98	-0.0175855	0	
417.19	0.00653201	0.00668396	947.19	0.0102404	0.00582482	1477.19	-0.00129429	0	2007.18	0.0062605	0.00129207	2537.18	-0.01559615	0	3067.18	0.07595375	0.07766461	3597.18	0.00680397		4127.18	-0.01756933	0	
417.39	0.00670885	0.00664918	947.39	0.0103348	0.00579177	1477.39	-0.00080107	0	2007.38	0.00622981	0.00129206	2537.38	-0.01612839	0	3067.38	0.07573293	0.07763967	3597.38	0.00683715		4127.38	-0.01957972	0	
417.59	0.00748355	0.00661458	947.59	0.00905489	0.0057589	1477.59	-0.00153266	0	2007.58	0.00459807	0.00129205	2537.58	-0.01522415	0	3067.58	0.07557887	0.07761474	3597.58	0.00673342		4127.58	-0.01947806	0	
417.79	0.00772731	0.00658017	947.79	0.00960403	0.00572622	1477.79	-0.00121439	0	2007.78	0.00458832	0.00129205	2537.78	-0.01433707	0	3067.78	0.07533101	0.07758982	3597.78	0.0067195		4127.78	-0.01943893	0	
417.99	0.00719776	0.00654593	947.99	0.00990317	0.00569373	1477.99	-0.00196118	0	2007.98	0.00404924	0.00129204	2537.98	-0.01378518	0	3067.98	0.07521482	0.07756491	3597.98	0.00620359		4127.98	-0.02003738	0	
418.19	0.00707477	0.00651187	948.19	0.01063317	0.00566142	1478.19	-0.00271716	0	2008.18	0.00307106	0.00129203	2538.18	-0.01346026	0	3068.18	0.07482299	0.07754001	3598.18	0.00472596		4128.18	-0.02065869	0	
418.39	0.00656566	0.00647798	948.39	0.0109393	0.0056293	1478.39	-0.00204117	0	2008.38	0.00389715	0.00129202	2538.38	-0.01366483	0	3068.38	0.07550815	0.07751511	3598.38	0.004627		4128.38	-0.02189138	0	
418.59	0.00616598	0.00644428	948.59	0.01039304	0.00559735	1478.59	-0.00203281	0	2008.58	0.00496018	0.00129201	2538.58	-0.01179458	0	3068.58	0.07651265	0.07749022	3598.58	0.00525877		4128.58	-0.02212374	0	
418.79	0.00610952	0.00641074	948.79	0.0098945	0.00556559	1478.79	-0.00224207	0	2008.78	0.00482576	0.001292	2538.78	-0.01173242	0	3068.78	0.07666243	0.07746534	3598.78	0.00473356		4128.78	-0.02219091	0	
418.99	0.00612141	0.00637739	948.99	0.00985556	0.00553401	1478.99	-0.00323154	0	2008.98	0.00559614	0.001292	2538.98	-0.0120932	0	3068.98	0.07686077	0.07744047	3598.98	0.00487461		4128.98	-0.02244156	0	
419.19	0.00580442	0.0063442	949.19	0.01047688	0.00550261	1479.19	-0.00393831	0	2009.18	0.00545857	0.00129199	2539.18	-0.01214785	0	3069.18	0.07653149	0.0774156	3599.18	0.00551407		4129.18	-0.02231293	0	
419.39	0.00625234	0.00631119	949.39	0.0107279	0.00547138	1479.39	-0.00388954	0	2009.38	0.00642621	0.00129198	2539.38	-0.01169329	0	3069.38	0.07737057	0.07739075	3599.38	0.005139		4129.38	-0.02312091	0	
419.59	0.00652096	0.00627835	949.59	0.01140174	0.00544033	1479.59	-0.00358846	0	2009.58	0.00648603	0.00129197	2539.58	-0.01161015	0	3069.58	0.07692568	0.0773659	3599.58	0.00584392		4129.58	-0.02290586	0	
419.79	0.0070387	0.00624569	949.79	0.01159742	0.00540946	1479.79	-0.00388282	0	2009.78	0.00656272	0.00129196	2539.78	-0.01219147	0	3069.78	0.07666708	0.07734106	3599.78	0.00654147		4129.78	-0.02244415	0	
419.99	0.00729729	0.00621319	949.99	0.01132988	0.00537877	1479.99	-0.0036049	0	2009.98	0.00723495	0.00129195	2539.98	-0.01324601	0	3069.98	0.07574112	0.07731623	3599.98	0.00660319		4129.98	-0.02155227	0	
420.19	0.00693806	0.00618086	950.19	0.01108589	0.00534825	1480.19	-0.00314869	0	2010.18	0.00769503	0.00129195	2540.18	-0.01378081	0	3070.18	0.07569272	0.0772914	3600.18	0.0068722		4130.18	-0.02120366	0	
420.39	0.00663793	0.0061487	950.39	0.01037805	0.0053179	1480.39	-0.00255057	0	2010.38	0.00764778	0.00129194	2540.38	-0.01439407	0	3070.38	0.07552444	0.07726659	3600.38	0.00671461		4130.38	-0.02133505	0	
420.59	0.00704975	0.0061167	950.59	0.00907981	0.00528772	1480.59	-0.00194952	0	2010.58	0.00769222	0.00129193	2540.58	-0.01553004	0	3070.58	0.07446202	0.07724178	3600.58	0.00593299		4130.58	-0.02147903	0	
420.79	0.0072879	0.00608488	950.79	0.00963496	0.00525772	1480.79	-0.00170301	0	2010.78	0.00752654	0.00129192	2540.78	-0.01641751	0	3070.78	0.07412581	0.07721698	3600.78	0.00556375		4130.78	-0.02114942	0	
420.99	0.00743033	0.00605321	950.99	0.01088878	0.00522788	1480.99	-0.00055628	0	2010.98	0.00682201	0.00129191	2540.98	-0.01647036	0	3070.98	0.07412742	0.07719219	3600.98	0.00494269		4130.98	-0.02143336	0	
421.19	0.00712571	0.00602172	951.19	0.0106221	0.00519822	1481.19	-0.00000865	0	2011.18	0.00653287	0.00129191	2541.18	-0.01677013	0	3071.18	0.0731299	0.0771674	3601.18	0.00431834		4131.18	-0.0209992	0	
421.39	0.00697898	0.00599038	951.39	0.00992065	0.00516872	1481.39	0.00104944	0	2011.38	0.00652339	0.0012919	2541.38	-0.01712141	0	3071.38	0.0731308	0.07714262	3601.38	0.00403223		4131.38	-0.02140476	0	
421.59	0.00719637	0.00595921	951.59	0.00941806	0.00513939	1481.59	0.00113806	0	2011.58	0.0050342	0.00129189	2541.58	-0.01606362	0	3071.58	0.07359316	0.07711786	3601.58	0.00354975		4131.58	-0.02019098	0	
421.79	0.00672392	0.00592821	951.79	0.01006268	0.00511023	1481.79	0.00164913	0	2011.78	0.00475167	0.00129188	2541.78	-0.01629602	0	3071.78	0.07385951	0.07709309	3601.78	0.00388252		4131.78	-0.01999862	0	
421.99	0.0060983	0.00589736	951.99	0.00931241	0.00508123	1481.99	0.0007317	0	2011.98	0.00434056	0.00129187	2541.98	-0.01592096	0	3071.98	0.07300805	0.07706834	3601.98	0.00337085		4131.98	-0.02069818	0	
422.19	0.00646542	0.00586667	952.19	0.00902307	0.00505239	1482.19	0.00088405	0	2012.18	0.00431061	0.00129186	2542.18	-0.01520123	0	3072.18	0.07268368	0.0770436	3602.18	0.00304079		4132.18	-0.02248244	0	
422.39	0.00588812	0.00583615	952.39	0.0085135	0.00502372	1482.39	0.0009237	0	2012.38	0.00503452	0.00129186	2542.38	-0.0137493	0	3072.38	0.07319302	0.07701886	3602.38	0.00331071		4132.38	-0.02295576	0	
422.59	0.00639589	0.00580578	952.59	0.00818701	0.00499522	1482.59	0.00107813	0	2012.58	0.00464166	0.00129185	2542.58	-0.01239916	0	3072.58	0.0728424	0.07699413	3602.58	0.00378937		4132.58	-0.02198555	0	
422.79	0.00653311	0.00577557	952.79	0.00803546	0.00496687	1482.79	0.00091335	0	2012.78	0.00377009	0.00129184	2542.78	-0.01276701	0	3072.78	0.07236005	0.07696941	3602.78	0.00338796		4132.78	-0.02128765	0	
422.99	0.00605912	0.00574552	952.99	0.00824477	0.00493869	1482.99	-0.00005256	0	2012.98	0.00406553	0.00129183	2542.98	-0.01198374	0	3072.98	0.07173037	0.0769447	3602.98	0.00435522		4132.98	-0.0215753	0	
423.19	0.00637257	0.00571562	953.19	0.00819874	0.00491066	1483.19	-0.00019095	0	2013.18	0.00419986	0.00129182	2543.18	-0.0115047	0	3073.18	0.07149384	0.07691999	3603.18	0.00553868		4133.18	-0.02130943	0	
423.39	0.00667315	0.00568588	953.39	0.00787974	0.0048828	1483.39	-0.0005681	0	2013.38	0.00462549	0.00129182	2543.38	-0.01112266	0	3073.38	0.07203615	0.0768953	3603.38	0.00623881		4133.38	-0.02177712	0	
423.59	0.00658555	0.0056563	953.59	0.00846399	0.00485509	1483.59	-0.00090156	0	2013.58	0.00446201	0.00129181	2543.58	-0.01109161	0	3073.58	0.07183304	0.07687061	3603.58	0.00751381		4133.58	-0.02084472	0	
423.79	0.006592	0.00562687	953.79	0.00865924	0.00482754	1483.79	-0.0013369	0	2013.78	0.00468098	0.0012918	2543.78	-0.01195456	0	3073.78	0.07220896	0.07684592	3603.78	0.00810596		4133.78	-0.02059377	0	
423.99	0.00630385	0.00559759	953.99	0.0090833	0.00480015	1483.99	-0.00242169	0	2013.98	0.00502867	0.00129179	2543.98	-0.01189018	0	3073.98	0.0724479	0.07682125	3603.98	0.00826474		4133.98	-0.01912024	0	
424.19	0.00640404	0.00556846	954.19	0.00913504	0.00477291	1484.19	-0.00212838	0	2014.18	0.00516792	0.00129178	2544.18	-0.01188844	0	3074.18	0.0725624	0.07679659	3604.18	0.00891317		4134.18	-0.0191515	0	
424.39	0.00649923	0.00553949	954.39	0.00984021	0.00474582	1484.39	-0.0016617	0	2014.38	0.00451023	0.00129177	2544.38	-0.01228896	0	3074.38	0.07346475	0.07677193	3604.38	0.00905543		4134.38	-0.01960532	0	
424.59	0.00612978	0.00551066	954.59	0.01098246	0.00471889	1484.59	-0.00177372	0	2014.58	0.00459096	0.00129177	2544.58	-0.01352092	0	3074.58	0.07407718	0.07674728	3604.58	0.00941838		4134.58	-0.01968752	0	
424.79	0.00626816	0.00548199	954.79	0.01218411	0.00469212	1484.79	-0.00272059	0	2014.78	0.00480604	0.00129176	2544.78	-0.01368155	0	3074.78	0.07498991	0.07672264	3604.78	0.00911375		4134.78	-0.01968304	0	
424.99	0.00623729	0.00545347	954.99	0.01200268	0.00466549	1484.99	-0.0027891	0	2014.98	0.00468846	0.00129175	2544.98	-0.01263895	0	3074.98	0.07456103	0.076698	3604.98	0.00895064		4134.98	-0.01987916	0	
425.19	0.00527844	0.00542509	955.19	0.01109714	0.00463902	1485.19	-0.00290243	0	2015.18	0.00495582	0.00129174	2545.18	-0.01272881	0	3075.18	0.07393863	0.07667338	3605.18	0.00839523		4135.18	-0.01925988	0	
425.39	0.00524834	0.00539686	955.39	0.01102328	0.00461269	1485.39	-0.00262077	0	2015.38	0.00481272	0.00129173	2545.38	-0.01364925	0	3075.38	0.07452127	0.07664876	3605.38	0.00859935		4135.38	-0.0197412	0	
425.59	0.00534706	0.00536878	955.59	0.01082958	0.00458652	1485.59	-0.00235831	0	2015.58	0.00362524	0.00129172	2545.58	-0.01365167	0	3075.58	0.07469572	0.07662415	3605.58	0.00870307		4135.58	-0.01981073	0	
425.79	0.00545223	0.00534084	955.79	0.0103812	0.00456049	1485.79	-0.0024712	0	2015.78	0.00290046	0.00129172	2545.78	-0.01417469	0	3075.78	0.07466776	0.07659955	3605.78	0.00856588		4135.78	-0.02025958	0	
425.99	0.00543948	0.00531305	955.99	0.00948919	0.00453461	1485.99	-0.00281101	0	2015.98	0.00221984	0.00129171	2545.98	-0.01341627	0	3075.98	0.07391871	0.07657495	3605.98	0.00811393		4135.98	-0.0213606	0	
426.19	0.0050188	0.00528541	956.19	0.00932504	0.00450888	1486.19	-0.00210905	0	2016.18	0.00165152	0.0012917	2546.18	-0.01352042	0	3076.18	0.07404358	0.07655037	3606.18	0.0070315		4136.18	-0.02212011	0	
426.39	0.00429647	0.00525791	956.39	0.00929161	0.0044833	1486.39	-0.002335	0	2016.38	0.00103981	0.00129169	2546.38	-0.0149417	0	3076.38	0.07387683	0.07652579	3606.38	0.00669254		4136.38	-0.02200624	0	
426.59	0.00441785	0.00523055	956.59	0.01009032	0.00445786	1486.59	-0.00069568	0	2016.58	0.00142784	0.00129168	2546.58	-0.01529275	0	3076.58	0.07211939	0.07650122	3606.58	0.00619925		4136.58	-0.02172942	0	
426.79	0.00422896	0.00520333	956.79	0.00930778	0.00443256	1486.79	-0.00088077	0	2016.78	0.00210388	0.00129168	2546.78	-0.01572493	0	3076.78	0.07157249	0.07647665	3606.78	0.00593302		4136.78	-0.02233424	0	
426.99	0.00374085	0.00517626	956.99	0.00785477	0.00440741	1486.99	-0.00102135	0	2016.98	0.00305837	0.00129167	2546.98	-0.01525694	0	3076.98	0.07152346	0.0764521	3606.98	0.0058657		4136.98	-0.0223759	0	
427.19	0.00438123	0.00514932	957.19	0.00741065	0.0043824	1487.19	-0.0006725	0	2017.18	0.00440632	0.00129166	2547.18	-0.01599485	0	3077.18	0.07124392	0.07642755	3607.18	0.00507963		4137.18	-0.02316919	0	
427.39	0.0047641	0.00512253	957.39	0.00701765	0.00435753	1487.39	-0.00114516	0	2017.38	0.00498644	0.00129165	2547.38	-0.0171391	0	3077.38	0.07183235	0.07640301	3607.38	0.00404411		4137.38	-0.02353487	0	
427.59	0.00486539	0.00509588	957.59	0.00638869	0.0043328	1487.59	-0.00197553	0	2017.58	0.0048252	0.00129164	2547.58	-0.01745624	0	3077.58	0.07179687	0.07637848	3607.58	0.00422997		4137.58	-0.02314769	0	
427.79	0.00467081	0.00506936	957.79	0.0057509	0.00430822	1487.79	-0.00311498	0	2017.78	0.00532866	0.00129163	2547.78	-0.01719817	0	3077.78	0.07267142	0.07635396	3607.78	0.00384339		4137.78	-0.02355726	0	
427.99	0.00479584	0.00504298	957.99	0.00597627	0.00428377	1487.99	-0.00400366	0	2017.98	0.00541748	0.00129163	2547.98	-0.01692627	0	3077.98	0.07227736	0.07632944	3607.98	0.00377444		4137.98	-0.0225472	0	
428.19	0.00524195	0.00501674	958.19	0.00596102	0.00425946	1488.19	-0.00385311	0	2018.18	0.00500795	0.00129162	2548.18	-0.01633046	0	3078.18	0.07246218	0.07630494	3608.18	0.00404277		4138.18	-0.02378233	0	
428.39	0.00452925	0.00499064	958.39	0.00682425	0.00423529	1488.39	-0.00488727	0	2018.38	0.00500239	0.00129161	2548.38	-0.01625663	0	3078.38	0.0730798	0.07628044	3608.38	0.0042657		4138.38	-0.02411495	0	
428.59	0.00411601	0.00496467	958.59	0.00704395	0.00421126	1488.59	-0.00635934	0	2018.58	0.00645389	0.0012916	2548.58	-0.01628269	0	3078.58	0.07329781	0.07625594	3608.58	0.00408567		4138.58	-0.02395964	0	
428.79	0.00505467	0.00493884	958.79	0.00647035	0.00418736	1488.79	-0.00692571	0	2018.78	0.00607368	0.00129159	2548.78	-0.01467581	0	3078.78	0.07300278	0.07623146	3608.78	0.00358966		4138.78	-0.02437895	0	
428.99	0.004457	0.00491314	958.99	0.00588168	0.0041636	1488.99	-0.00725994	0	2018.98	0.00613984	0.00129158	2548.98	-0.01296461	0	3078.98	0.07257111	0.07620698	3608.98	0.00366229		4138.98	-0.02438476	0	
429.19	0.00430292	0.00488758	959.19	0.00479673	0.00413998	1489.19	-0.00684675	0	2019.18	0.00694099	0.00129158	2549.18	-0.01264914	0	3079.18	0.07300528	0.07618252	3609.18	0.00382224		4139.18	-0.02435069	0	
429.39	0.0036785	0.00486214	959.39	0.00549576	0.00411648	1489.39	-0.0069941	0	2019.38	0.00626	0.00129157	2549.38	-0.01278822	0	3079.38	0.07310076	0.07615806	3609.38	0.00447858		4139.38	-0.02393048	0	
429.59	0.00290754	0.00483684	959.59	0.00535512	0.00409312	1489.59	-0.00738087	0	2019.58	0.00583649	0.00129156	2549.58	-0.01257278	0	3079.58	0.07232469	0.0761336	3609.58	0.00506081		4139.58	-0.02354044	0	
429.79	0.00287862	0.00481168	959.79	0.00619483	0.0040699	1489.79	-0.00719626	0	2019.78	0.00637246	0.00129155	2549.78	-0.01271762	0	3079.78	0.07262097	0.07610916	3609.78	0.00498128		4139.78	-0.02396093	0	
429.99	0.00337938	0.00478664	959.99	0.00648774	0.0040468	1489.99	-0.00603276	0	2019.98	0.00631526	0.00129154	2549.98	-0.01225133	0	3079.98	0.07189351	0.07608472	3609.98	0.00626637		4139.98	-0.02390503	0	
430.19	0.00350212	0.00476173	960.19	0.00745333	0.00402384	1490.19	-0.00488736	0	2020.18	0.0063066	0.00129154	2550.18	-0.01240349	0	3080.18	0.07127394	0.07606029	3610.18	0.00607062		4140.18	-0.02347252	0	
430.39	0.00369213	0.00473696	960.39	0.00754107	0.00400101	1490.39	-0.00367001	0	2020.38	0.0069845	0.00129153	2550.38	-0.01287059	0	3080.38	0.07048146	0.07603587	3610.38	0.00580668		4140.38	-0.02307668	0	
430.59	0.00368286	0.00471231	960.59	0.00825798	0.0039783	1490.59	-0.00223786	0	2020.58	0.00799365	0.00129152	2550.58	-0.01231659	0	3080.58	0.07035151	0.07601146	3610.58	0.00575642		4140.58	-0.02199162	0	
430.79	0.00305675	0.00468779	960.79	0.00837115	0.00395573	1490.79	-0.00230413	0	2020.78	0.00739962	0.00129151	2550.78	-0.01241053	0	3080.78	0.07079893	0.07598705	3610.78	0.00645433		4140.78	-0.02133486	0	
430.99	0.00249968	0.0046634	960.99	0.00855559	0.00393328	1490.99	-0.00130034	0	2020.98	0.00754586	0.0012915	2550.98	-0.01300539	0	3080.98	0.07142177	0.07596266	3610.98	0.00651497		4140.98	-0.02120352	0	
431.19	0.00314444	0.00463913	961.19	0.00906462	0.00391096	1491.19	-0.00070747	0	2021.18	0.00761737	0.00129149	2551.18	-0.01479597	0	3081.18	0.07066983	0.07593827	3611.18	0.00665381		4141.18	-0.02142427	0	
431.39	0.0041815	0.00461499	961.39	0.00908667	0.00388877	1491.39	-0.00079951	0	2021.38	0.00682404	0.00129149	2551.38	-0.01509203	0	3081.38	0.07076558	0.07591388	3611.38	0.0065153		4141.38	-0.02016258	0	
431.59	0.003608	0.00459098	961.59	0.00840705	0.0038667	1491.59	-0.00069916	0	2021.58	0.00661895	0.00129148	2551.58	-0.01510459	0	3081.58	0.06962922	0.07588951	3611.58	0.00691556		4141.58	-0.01986418	0	
431.79	0.00372175	0.00456709	961.79	0.00803797	0.00384476	1491.79	-0.0011471	0	2021.78	0.00593428	0.00129147	2551.78	-0.01528808	0	3081.78	0.069871	0.07586514	3611.78	0.00661658		4141.78	-0.01980545	0	
431.99	0.00437009	0.00454333	961.99	0.00858158	0.00382294	1491.99	-0.00144164	0	2021.98	0.00500933	0.00129146	2551.98	-0.01622507	0	3081.98	0.06836533	0.07584078	3611.98	0.00617159		4141.98	-0.0191369	0	
432.19	0.00465609	0.00451969	962.19	0.00855685	0.00380125	1492.19	-0.00122778	0	2022.18	0.00404229	0.00129145	2552.18	-0.01751842	0	3082.18	0.06891251	0.07581643	3612.18	0.0055608		4142.18	-0.01958718	0	
432.39	0.00487966	0.00449617	962.39	0.00922041	0.00377968	1492.39	-0.00245387	0	2022.38	0.00404959	0.00129145	2552.38	-0.01858783	0	3082.38	0.06858379	0.07579209	3612.38	0.0050337		4142.38	-0.01954577	0	
432.59	0.00582351	0.00447277	962.59	0.00952775	0.00375823	1492.59	-0.00244311	0	2022.58	0.00411339	0.00129144	2552.58	-0.01844261	0	3082.58	0.06903614	0.07576776	3612.58	0.00517075		4142.58	-0.01965092	0	
432.79	0.00628007	0.0044495	962.79	0.00906355	0.00373691	1492.79	-0.00222031	0	2022.78	0.00253723	0.00129143	2552.78	-0.01837215	0	3082.78	0.06832675	0.07574343	3612.78	0.00560303		4142.78	-0.02084474	0	
432.99	0.00598939	0.00442635	962.99	0.00862157	0.0037157	1492.99	-0.00233099	0	2022.98	0.00269815	0.00129142	2552.98	-0.0186538	0	3082.98	0.06946325	0.07571911	3612.98	0.00567146		4142.98	-0.02057752	0	
433.19	0.00634153	0.00440332	963.19	0.00727618	0.00369462	1493.19	-0.0019876	0	2023.18	0.00256828	0.00129141	2553.18	-0.01911985	0	3083.18	0.069396	0.0756948	3613.18	0.00551849		4143.18	-0.02040094	0	
433.39	0.00612945	0.00438041	963.39	0.007842	0.00367365	1493.39	-0.00201563	0	2023.38	0.00239366	0.0012914	2553.38	-0.01950922	0	3083.38	0.06918721	0.07567049	3613.38	0.00593244		4143.38	-0.0199649	0	
433.59	0.00661064	0.00435761	963.59	0.00751826	0.00365281	1493.59	-0.00256011	0	2023.58	0.00340614	0.0012914	2553.58	-0.01938184	0	3083.58	0.06910778	0.0756462	3613.58	0.00584288		4143.58	-0.02088702	0	
433.79	0.0069339	0.00433494	963.79	0.00738247	0.00363208	1493.79	-0.00231047	0	2023.78	0.00353622	0.00129139	2553.78	-0.01912273	0	3083.78	0.06997698	0.07562191	3613.78	0.00508198		4143.78	-0.0224911	0	
433.99	0.00771924	0.00431238	963.99	0.00642996	0.00361147	1493.99	-0.00178102	0	2023.98	0.00432548	0.00129138	2553.98	-0.01731464	0	3083.98	0.06996859	0.07559763	3613.98	0.00588894		4143.98	-0.02285042	0	
434.19	0.00667668	0.00428994	964.19	0.00640852	0.00359098	1494.19	-0.00187702	0	2024.18	0.00508225	0.00129137	2554.18	-0.01710976	0	3084.18	0.07010869	0.07557336	3614.18	0.00485213		4144.18	-0.02363271	0	
434.39	0.00618934	0.00426762	964.39	0.00638962	0.0035706	1494.39	-0.0024415	0	2024.38	0.00544391	0.00129136	2554.38	-0.01711632	0	3084.38	0.0709271	0.07554909	3614.38	0.00483434		4144.38	-0.0241274	0	
434.59	0.00561692	0.00424542	964.59	0.00730931	0.00355034	1494.59	-0.00318381	0	2024.58	0.00585146	0.00129135	2554.58	-0.01668153	0	3084.58	0.07249117	0.07552484	3614.58	0.0057153		4144.58	-0.02407726	0	
434.79	0.00462836	0.00422333	964.79	0.0071423	0.00353019	1494.79	-0.00334531	0	2024.78	0.005318	0.00129135	2554.78	-0.01638146	0	3084.78	0.07290565	0.07550059	3614.78	0.0056932		4144.78	-0.0247113	0	
434.99	0.00433257	0.00420135	964.99	0.00692527	0.00351016	1494.99	-0.00307934	0	2024.98	0.0067019	0.00129134	2554.98	-0.01678071	0	3084.98	0.07267921	0.07547634	3614.98	0.0054545		4144.98	-0.02540918	0	
435.19	0.00394131	0.00417949	965.19	0.00660084	0.00349024	1495.19	-0.0033297	0	2025.18	0.00645824	0.00129133	2555.18	-0.01657501	0	3085.18	0.07201488	0.07545211	3615.18	0.00582367		4145.18	-0.02534442	0	
435.39	0.00403157	0.00415774	965.39	0.0070838	0.00347044	1495.39	-0.00386009	0	2025.38	0.00620548	0.00129132	2555.38	-0.01632124	0	3085.38	0.07127563	0.07542789	3615.38	0.00513661		4145.38	-0.02464809	0	
435.59	0.00318813	0.00413611	965.59	0.00675434	0.00345074	1495.59	-0.00447107	0	2025.58	0.00673897	0.00129131	2555.58	-0.01641249	0	3085.58	0.07031821	0.07540367	3615.58	0.00532441		4145.58	-0.02524909	0	
435.79	0.00363389	0.00411459	965.79	0.00723857	0.00343116	1495.79	-0.00547207	0	2025.78	0.00631997	0.00129131	2555.78	-0.01660654	0	3085.78	0.07049611	0.07537946	3615.78	0.00529156		4145.78	-0.02513513	0	
435.99	0.00301475	0.00409318	965.99	0.00736894	0.00341169	1495.99	-0.00575825	0	2025.98	0.00650513	0.0012913	2555.98	-0.01667028	0	3085.98	0.06987683	0.07535525	3615.98	0.00466135		4145.98	-0.02474512	0	
436.19	0.00289236	0.00407188	966.19	0.00776917	0.00339233	1496.19	-0.00500291	0	2026.18	0.00631128	0.00129129	2556.18	-0.01732484	0	3086.18	0.07081575	0.07533106	3616.18	0.00522685		4146.18	-0.02460392	0	
436.39	0.00330839	0.00405069	966.39	0.00830956	0.00337308	1496.39	-0.00516205	0	2026.38	0.00584519	0.00129128	2556.38	-0.01742678	0	3086.38	0.07057424	0.07530687	3616.38	0.00576043		4146.38	-0.02431809	0	
436.59	0.00376167	0.00402961	966.59	0.0084609	0.00335394	1496.59	-0.00468007	0	2026.58	0.00543156	0.00129127	2556.58	-0.01681361	0	3086.58	0.07022574	0.07528269	3616.58	0.00718185		4146.58	-0.02395616	0	
436.79	0.0035148	0.00400865	966.79	0.0085571	0.00333491	1496.79	-0.00454685	0	2026.78	0.00467241	0.00129126	2556.78	-0.01667266	0	3086.78	0.06977949	0.07525852	3616.78	0.00748184		4146.78	-0.02386825	0	
436.99	0.00339894	0.00398779	966.99	0.00853598	0.00331599	1496.99	-0.00434897	0	2026.98	0.00434384	0.00129126	2556.98	-0.01689404	0	3086.98	0.07158341	0.07523436	3616.98	0.00769906		4146.98	-0.02324637	0	
437.19	0.00392984	0.00396704	967.19	0.00930604	0.00329717	1497.19	-0.0038751	0	2027.18	0.00347449	0.00129125	2557.18	-0.01672263	0	3087.18	0.07104451	0.0752102	3617.18	0.00736817		4147.18	-0.02356848	0	
437.39	0.00422332	0.0039464	967.39	0.00963508	0.00327846	1497.39	-0.00412778	0	2027.38	0.00370753	0.00129124	2557.38	-0.01673894	0	3087.38	0.07087525	0.07518605	3617.38	0.00772597		4147.38	-0.02261134	0	
437.59	0.00416138	0.00392586	967.59	0.00858112	0.00325986	1497.59	-0.00457822	0	2027.58	0.00366994	0.00129123	2557.58	-0.01660377	0	3087.58	0.07064841	0.07516191	3617.58	0.00660936		4147.58	-0.02330997	0	
437.79	0.00405019	0.00390544	967.79	0.0078014	0.00324136	1497.79	-0.00465791	0	2027.78	0.003462	0.00129122	2557.78	-0.01605072	0	3087.78	0.0710633	0.07513778	3617.78	0.00636324		4147.78	-0.02416652	0	
437.99	0.00440077	0.00388511	967.99	0.00758004	0.00322296	1497.99	-0.00405539	0	2027.98	0.00409858	0.00129122	2557.98	-0.01515977	0	3087.98	0.0719374	0.07511366	3617.98	0.00687045		4147.98	-0.0240592	0	
438.19	0.00450088	0.0038649	968.19	0.00781118	0.00320468	1498.19	-0.00397006	0	2028.18	0.00358648	0.00129121	2558.18	-0.01489687	0	3088.18	0.07208797	0.07508954	3618.18	0.00657733		4148.18	-0.02352569	0	
438.39	0.00483076	0.00384479	968.39	0.00801829	0.00318649	1498.39	-0.00390934	0	2028.38	0.00311693	0.0012912	2558.38	-0.0145192	0	3088.38	0.07324946	0.07506543	3618.38	0.00671635		4148.38	-0.023514	0	
438.59	0.00524484	0.00382478	968.59	0.00775206	0.00316841	1498.59	-0.00343609	0	2028.58	0.00335955	0.00129119	2558.58	-0.01426928	0	3088.58	0.07394092	0.07504133	3618.58	0.00729457		4148.58	-0.02329473	0	
438.79	0.0052958	0.00380488	968.79	0.00758052	0.00315043	1498.79	-0.00292143	0	2028.78	0.00320088	0.00129118	2558.78	-0.01383304	0	3088.78	0.07380796	0.07501723	3618.78	0.00647932		4148.78	-0.02373602	0	
438.99	0.00574201	0.00378508	968.99	0.00801947	0.00313255	1498.99	-0.00274639	0	2028.98	0.0034118	0.00129117	2558.98	-0.01416843	0	3088.98	0.07321333	0.07499315	3618.98	0.00671485		4148.98	-0.02368358	0	
439.19	0.00488795	0.00376539	969.19	0.00772988	0.00311478	1499.19	-0.00276474	0	2029.18	0.00277233	0.00129117	2559.18	-0.01378774	0	3089.18	0.0724925	0.07496907	3619.18	0.00760859		4149.18	-0.0230792	0	
439.39	0.00451123	0.0037458	969.39	0.00791276	0.0030971	1499.39	-0.00291733	0	2029.38	0.00287087	0.00129116	2559.38	-0.01385007	0	3089.38	0.07166512	0.074945	3619.38	0.00663492		4149.38	-0.02223232	0	
439.59	0.00471321	0.00372631	969.59	0.00769658	0.00307953	1499.59	-0.003599	0	2029.58	0.00368081	0.00129115	2559.58	-0.01410037	0	3089.58	0.07098797	0.07492094	3619.58	0.00665898		4149.58	-0.02229355	0	
439.79	0.00497528	0.00370692	969.79	0.00782482	0.00306205	1499.79	-0.00314763	0	2029.78	0.00395091	0.00129114	2559.78	-0.01422326	0	3089.78	0.07043839	0.07489688	3619.78	0.00636549		4149.78	-0.02214691	0	
439.99	0.00454403	0.00368763	969.99	0.00730908	0.00304468	1499.99	-0.00311575	0	2029.98	0.00480544	0.00129113	2559.98	-0.01439687	0	3089.98	0.06946352	0.07487283	3619.98	0.0060961		4149.98	-0.02187379	0	
440.19	0.00525772	0.00366844	970.19	0.0075454	0.0030274	1500.19	-0.00228948	0	2030.18	0.0043977	0.00129112	2560.18	-0.01526463	0	3090.18	0.06901043	0.07484879	3620.18	0.00624116		4150.18	-0.02190979	0	
440.39	0.00530202	0.00364935	970.39	0.00682014	0.00301022	1500.39	-0.00252121	0	2030.38	0.00475609	0.00129112	2560.38	-0.01556337	0	3090.38	0.06808648	0.07482476	3620.38	0.00644747		4150.38	-0.02170501	0	
440.59	0.00497573	0.00363036	970.59	0.00695805	0.00299314	1500.59	-0.00277084	0	2030.58	0.00491991	0.00129111	2560.58	-0.01550772	0	3090.58	0.0674934	0.07480074	3620.58	0.00615023		4150.58	-0.02248659	0	
440.79	0.0042022	0.00361147	970.79	0.00724065	0.00297616	1500.79	-0.00318308	0	2030.78	0.00529293	0.0012911	2560.78	-0.01598182	0	3090.78	0.06744087	0.07477672	3620.78	0.00672504		4150.78	-0.022724	0	
440.99	0.00408596	0.00359268	970.99	0.007144	0.00295927	1500.99	-0.00404746	0	2030.98	0.00483895	0.00129109	2560.98	-0.01584519	0	3090.98	0.06791084	0.07475271	3620.98	0.00657487		4150.98	-0.02309585	0	
441.19	0.00449115	0.00357399	971.19	0.00726073	0.00294248	1501.19	-0.00506345	0	2031.18	0.00449088	0.00129108	2561.18	-0.01588711	0	3091.18	0.0673336	0.07472871	3621.18	0.00609426		4151.18	-0.02413078	0	
441.39	0.00451229	0.00355539	971.39	0.00645012	0.00292578	1501.39	-0.00493828	0	2031.38	0.00481874	0.00129108	2561.38	-0.01550952	0	3091.38	0.06720623	0.07470472	3621.38	0.00603786		4151.38	-0.02390688	0	
441.59	0.00399134	0.00353689	971.59	0.00576995	0.00290918	1501.59	-0.0054068	0	2031.58	0.00506086	0.00129107	2561.58	-0.01560365	0	3091.58	0.06748088	0.07468073	3621.58	0.00605799		4151.58	-0.02457068	0	
441.79	0.00408866	0.00351849	971.79	0.00527341	0.00289267	1501.79	-0.00577009	0	2031.78	0.00508934	0.00129106	2561.78	-0.01584506	0	3091.78	0.06862833	0.07465675	3621.78	0.00643139		4151.78	-0.0240971	0	
441.99	0.00431203	0.00350018	971.99	0.00545174	0.00287625	1501.99	-0.00590406	0	2031.98	0.00534937	0.00129105	2561.98	-0.01548201	0	3091.98	0.06951899	0.07463278	3621.98	0.00644882		4151.98	-0.02358172	0	
442.19	0.0055683	0.00348197	972.19	0.00549141	0.00285993	1502.19	-0.00586235	0	2032.18	0.00523121	0.00129104	2562.18	-0.01570987	0	3092.18	0.07036135	0.07460882	3622.18	0.0071259		4152.18	-0.02277387	0	
442.39	0.00575032	0.00346385	972.39	0.00509193	0.0028437	1502.39	-0.00566716	0	2032.38	0.00568659	0.00129103	2562.38	-0.01620543	0	3092.38	0.07190317	0.07458486	3622.38	0.00827169		4152.38	-0.0237724	0	
442.59	0.00564013	0.00344583	972.59	0.00622843	0.00282757	1502.59	-0.00627148	0	2032.58	0.00574629	0.00129103	2562.58	-0.01602463	0	3092.58	0.07220325	0.07456092	3622.58	0.00929324		4152.58	-0.02364473	0	
442.79	0.0046607	0.0034279	972.79	0.00619376	0.00281152	1502.79	-0.0059241	0	2032.78	0.00606848	0.00129102	2562.78	-0.01615286	0	3092.78	0.07295361	0.07453698	3622.78	0.00831374		4152.78	-0.02369454	0	
442.99	0.00430908	0.00341006	972.99	0.00696975	0.00279557	1502.99	-0.00576992	0	2032.98	0.00621074	0.00129101	2562.98	-0.01665646	0	3092.98	0.07232845	0.07451304	3622.98	0.00793567		4152.98	-0.02295353	0	
443.19	0.0030659	0.00339232	973.19	0.00658024	0.00277971	1503.19	-0.00461915	0	2033.18	0.00648655	0.001291	2563.18	-0.0162433	0	3093.18	0.07217784	0.07448912	3623.18	0.00788623		4153.18	-0.02223394	0	
443.39	0.00283103	0.00337466	973.39	0.00663422	0.00276393	1503.39	-0.00428895	0	2033.38	0.00658346	0.00129099	2563.38	-0.0173952	0	3093.38	0.0721241	0.0744652	3623.38	0.00626669		4153.38	-0.02228534	0	
443.59	0.00343795	0.00335711	973.59	0.0064211	0.00274825	1503.59	-0.0045531	0	2033.58	0.00716826	0.00129098	2563.58	-0.01789166	0	3093.58	0.07173408	0.07444129	3623.58	0.00582448		4153.58	-0.02196327	0	
443.79	0.0039393	0.00333964	973.79	0.0061782	0.00273265	1503.79	-0.00374911	0	2033.78	0.00738673	0.00129098	2563.78	-0.01841297	0	3093.78	0.07151968	0.07441739	3623.78	0.00542195		4153.78	-0.02126035	0	
443.99	0.00343167	0.00332226	973.99	0.00703696	0.00271715	1503.99	-0.00352623	0	2033.98	0.00712032	0.00129097	2563.98	-0.01892586	0	3093.98	0.07098267	0.0743935	3623.98	0.00410729		4153.98	-0.02099159	0	
444.19	0.00295637	0.00330497	974.19	0.00680407	0.00270173	1504.19	-0.00260855	0	2034.18	0.00656703	0.00129096	2564.18	-0.01911454	0	3094.18	0.07016588	0.07436961	3624.18	0.00396468		4154.18	-0.02044832	0	
444.39	0.00249497	0.00328778	974.39	0.00593407	0.0026864	1504.39	-0.00270183	0	2034.38	0.00680009	0.00129095	2564.38	-0.01818963	0	3094.38	0.07085918	0.07434573	3624.38	0.00398173		4154.38	-0.021263	0	
444.59	0.00277987	0.00327067	974.59	0.00607723	0.00267115	1504.59	-0.00252451	0	2034.58	0.00624746	0.00129094	2564.58	-0.01836166	0	3094.58	0.07124985	0.07432186	3624.58	0.00372577		4154.58	-0.02247647	0	
444.79	0.00220841	0.00325365	974.79	0.00663014	0.002656	1504.79	-0.00303009	0	2034.78	0.00561006	0.00129094	2564.78	-0.01817609	0	3094.78	0.07156641	0.074298	3624.78	0.00399911		4154.78	-0.02216427	0	
444.99	0.00257091	0.00323672	974.99	0.00671094	0.00264093	1504.99	-0.00320273	0	2034.98	0.00485065	0.00129093	2564.98	-0.0175221	0	3094.98	0.07198811	0.07427415	3624.98	0.00308424		4154.98	-0.02230994	0	
445.19	0.00258186	0.00321988	975.19	0.00711556	0.00262594	1505.19	-0.00272126	0	2035.18	0.00459206	0.00129092	2565.18	-0.01811956	0	3095.18	0.0716682	0.0742503	3625.18	0.00348573		4155.18	-0.02239257	0	
445.39	0.00254147	0.00320313	975.39	0.00703781	0.00261104	1505.39	-0.00180926	0	2035.38	0.00437948	0.00129091	2565.38	-0.01805739	0	3095.38	0.07134794	0.07422646	3625.38	0.00430102		4155.38	-0.02194418	0	
445.59	0.00123538	0.00318646	975.59	0.00661918	0.00259622	1505.59	-0.00275923	0	2035.58	0.00420882	0.0012909	2565.58	-0.0186002	0	3095.58	0.07096804	0.07420263	3625.58	0.00525042		4155.58	-0.02114838	0	
445.79	0.00111906	0.00316988	975.79	0.00611503	0.00258149	1505.79	-0.00306741	0	2035.78	0.00405437	0.00129089	2565.78	-0.01844716	0	3095.78	0.07149651	0.0741788	3625.78	0.00661266		4155.78	-0.02100706	0	
445.99	0.0013396	0.00315338	975.99	0.00595129	0.00256684	1505.99	-0.00391782	0	2035.98	0.00385963	0.00129089	2565.98	-0.01754093	0	3095.98	0.07155147	0.07415498	3625.98	0.00728351		4155.98	-0.02156084	0	
446.19	0.0013822	0.00313698	976.19	0.00492808	0.00255228	1506.19	-0.00378111	0	2036.18	0.00381721	0.00129088	2566.18	-0.01689807	0	3096.18	0.07198991	0.07413117	3626.18	0.00869619		4156.18	-0.02230216	0	
446.39	0.00102106	0.00312065	976.39	0.00498498	0.00253779	1506.39	-0.00346981	0	2036.38	0.00386874	0.00129087	2566.38	-0.01632089	0	3096.38	0.07160779	0.07410737	3626.38	0.00843676		4156.38	-0.02367887	0	
446.59	0.00085696	0.00310442	976.59	0.00536223	0.00252339	1506.59	-0.00372194	0	2036.58	0.00376002	0.00129086	2566.58	-0.01587698	0	3096.58	0.07091194	0.07408358	3626.58	0.00860947		4156.58	-0.023443	0	
446.79	0.00123169	0.00308826	976.79	0.0049329	0.00250907	1506.79	-0.00316231	0	2036.78	0.00410875	0.00129085	2566.78	-0.01602739	0	3096.78	0.07063151	0.07405979	3626.78	0.00766915		4156.78	-0.02394123	0	
446.99	0.00211806	0.00307219	976.99	0.00560619	0.00249484	1506.99	-0.00262662	0	2036.98	0.00343555	0.00129085	2566.98	-0.01603688	0	3096.98	0.06944695	0.07403601	3626.98	0.00733903		4156.98	-0.0232742	0	
447.19	0.00252821	0.00305621	977.19	0.00447519	0.00248068	1507.19	-0.00179085	0	2037.18	0.00274088	0.00129084	2567.18	-0.01581927	0	3097.18	0.06920033	0.07401224	3627.18	0.00714169		4157.18	-0.02307519	0	
447.39	0.00332796	0.00304031	977.39	0.00387885	0.0024666	1507.39	-0.00235427	0	2037.38	0.00184929	0.00129083	2567.38	-0.01688428	0	3097.38	0.06901513	0.07398848	3627.38	0.00653332		4157.38	-0.02257446	0	
447.59	0.0042059	0.00302449	977.59	0.00309945	0.00245261	1507.59	-0.00264548	0	2037.58	0.00165557	0.00129082	2567.58	-0.01713263	0	3097.58	0.06921046	0.07396472	3627.58	0.00615284		4157.58	-0.02149619	0	
447.79	0.00446689	0.00300875	977.79	0.003481	0.00243869	1507.79	-0.00261212	0	2037.78	0.0014071	0.00129081	2567.78	-0.01769883	0	3097.78	0.06847655	0.07394097	3627.78	0.00626446		4157.78	-0.02064726	0	
447.99	0.00413905	0.00299309	977.99	0.00401072	0.00242485	1507.99	-0.00258257	0	2037.98	0.00041948	0.0012908	2567.98	-0.01774122	0	3097.98	0.06823924	0.07391723	3627.98	0.00540551		4157.98	-0.02064425	0	
448.19	0.00367493	0.00297752	978.19	0.00290259	0.00241109	1508.19	-0.00335353	0	2038.18	0.0004655	0.0012908	2568.18	-0.01772557	0	3098.18	0.06750956	0.0738935	3628.18	0.00566211		4158.18	-0.02119273	0	
448.39	0.00362316	0.00296203	978.39	0.00204199	0.00239741	1508.39	-0.00434938	0	2038.38	0.00057157	0.00129079	2568.38	-0.01728814	0	3098.38	0.06834096	0.07386978	3628.38	0.00579326		4158.38	-0.02230641	0	
448.59	0.00297329	0.00294661	978.59	0.00297313	0.0023838	1508.59	-0.00429782	0	2038.58	0.00050261	0.00129078	2568.58	-0.01776644	0	3098.58	0.06906115	0.07384606	3628.58	0.0058774		4158.58	-0.022311	0	
448.79	0.00197962	0.00293128	978.79	0.0039609	0.00237028	1508.79	-0.00388313	0	2038.78	0.00131818	0.00129077	2568.78	-0.01835995	0	3098.78	0.0690346	0.07382235	3628.78	0.00536363		4158.78	-0.02148204	0	
448.99	0.00123527	0.00291603	978.99	0.00429479	0.00235683	1508.99	-0.00363499	0	2038.98	0.00303495	0.00129076	2568.98	-0.01857841	0	3098.98	0.06920938	0.07379864	3628.98	0.00575506		4158.98	-0.02114635	0	
449.19	0.00073428	0.00290086	979.19	0.00482236	0.00234345	1509.19	-0.00388071	0	2039.18	0.00369855	0.00129075	2569.18	-0.01889183	0	3099.18	0.06938054	0.07377495	3629.18	0.00620339		4159.18	-0.02061956	0	
449.39	-0.00017377	0.00288576	979.39	0.00446463	0.00233016	1509.39	-0.00432621	0	2039.38	0.00405249	0.00129075	2569.38	-0.0186863	0	3099.38	0.06959415	0.07375126	3629.38	0.00681694		4159.38	-0.0206812	0	
449.59	-0.00055133	0.00287075	979.59	0.00446238	0.00231693	1509.59	-0.00520007	0	2039.58	0.00459327	0.00129074	2569.58	-0.01925077	0	3099.58	0.07044399	0.07372758	3629.58	0.00754232		4159.58	-0.02091855	0	
449.79	-0.00101241	0.00285581	979.79	0.00431018	0.00230379	1509.79	-0.0051145	0	2039.78	0.00617234	0.00129073	2569.78	-0.01886084	0	3099.78	0.07199407	0.07370391	3629.78	0.00824184		4159.78	-0.02210344	0	
449.99	-0.00080823	0.00284095	979.99	0.00431295	0.00229071	1509.99	-0.00532209	0	2039.98	0.00643426	0.00129072	2569.98	-0.01825789	0	3099.98	0.07220593	0.07368025	3629.98	0.00752672		4159.98	-0.02316957	0	
450.19	-0.00101683	0.00282617	980.19	0.00471371	0.00227771	1510.19	-0.00523518	0	2040.18	0.00654076	0.00129071	2570.18	-0.01802259	0	3100.18	0.07238722	0.07365659	3630.18	0.00707532		4160.18	-0.02378293	0	
450.39	0.00020055	0.00281146	980.39	0.00515126	0.00226479	1510.39	-0.00484043	0	2040.38	0.00722131	0.00129071	2570.38	-0.01809883	0	3100.38	0.0720417	0.07363294	3630.38	0.00623591		4160.38	-0.02459516	0	
450.59	0.00084879	0.00279683	980.59	0.00604622	0.00225194	1510.59	-0.00501244	0	2040.58	0.00715692	0.0012907	2570.58	-0.01756103	0	3100.58	0.07256869	0.0736093	3630.58	0.00672745		4160.58	-0.02445482	0	
450.79	0.00177237	0.00278228	980.79	0.00675084	0.00223916	1510.79	-0.00533311	0	2040.78	0.00739242	0.00129069	2570.78	-0.01819414	0	3100.78	0.0724097	0.07358566	3630.78	0.00587211		4160.78	-0.02417989	0	
450.99	0.00246032	0.0027678	980.99	0.00631026	0.00222645	1510.99	-0.00560686	0	2040.98	0.00638584	0.00129068	2570.98	-0.01818019	0	3100.98	0.07212243	0.07356204	3630.98	0.00555937		4160.98	-0.02397984	0	
451.19	0.00248207	0.0027534	981.19	0.00632423	0.00221382	1511.19	-0.00558367	0	2041.18	0.00569936	0.00129067	2571.18	-0.01837216	0	3101.18	0.07222163	0.07353842	3631.18	0.00549519		4161.18	-0.0238088	0	
451.39	0.00375787	0.00273907	981.39	0.00683612	0.00220126	1511.39	-0.00601106	0	2041.38	0.00505933	0.00129066	2571.38	-0.01911164	0	3101.38	0.07227589	0.07351481	3631.38	0.00574435		4161.38	-0.02366529	0	
451.59	0.00434211	0.00272482	981.59	0.00682786	0.00218877	1511.59	-0.00657637	0	2041.58	0.00477513	0.00129066	2571.58	-0.0186506	0	3101.58	0.07198303	0.0734912	3631.58	0.00561923		4161.58	-0.02346484	0	
451.79	0.00440683	0.00271064	981.79	0.00729287	0.00217635	1511.79	-0.00703465	0	2041.78	0.00438179	0.00129065	2571.78	-0.01804033	0	3101.78	0.07022591	0.07346761	3631.78	0.00627038		4161.78	-0.02344912	0	
451.99	0.00392799	0.00269654	981.99	0.00687993	0.002164	1511.99	-0.00664812	0	2041.98	0.00319438	0.00129064	2571.98	-0.01725755	0	3101.98	0.07009784	0.07344402	3631.98	0.00611065		4161.98	-0.02430883	0	
452.19	0.00306413	0.00268251	982.19	0.0066563	0.00215172	1512.19	-0.00714318	0	2042.18	0.00327079	0.00129063	2572.18	-0.01654025	0	3102.18	0.06936763	0.07342044	3632.18	0.00543402		4162.18	-0.02442541	0	
452.39	0.00211656	0.00266855	982.39	0.00616668	0.00213951	1512.39	-0.00663164	0	2042.38	0.00326605	0.00129062	2572.38	-0.01483802	0	3102.38	0.06968903	0.07339686	3632.38	0.00568572		4162.38	-0.02381862	0	
452.59	0.00140327	0.00265466	982.59	0.00711889	0.00212737	1512.59	-0.00573812	0	2042.58	0.00317933	0.00129062	2572.58	-0.01388279	0	3102.58	0.0700388	0.0733733	3632.58	0.00589434		4162.58	-0.02283332	0	
452.79	0.00149036	0.00264085	982.79	0.00718443	0.0021153	1512.79	-0.00519297	0	2042.78	0.00339663	0.00129061	2572.78	-0.01316687	0	3102.78	0.06960028	0.07334974	3632.78	0.0052213		4162.78	-0.02270768	0	
452.99	0.00138902	0.00262711	982.99	0.00679057	0.00210329	1512.99	-0.0055284	0	2042.98	0.00310493	0.0012906	2572.98	-0.01295897	0	3102.98	0.06967955	0.07332619	3632.98	0.00564115		4162.98	-0.02204273	0	
453.19	0.00178794	0.00261344	983.19	0.0067745	0.00209136	1513.19	-0.00495092	0	2043.18	0.00285777	0.00129059	2573.18	-0.01283474	0	3103.18	0.07006605	0.07330264	3633.18	0.00595711		4163.18	-0.02162377	0	
453.39	0.00167204	0.00259984	983.39	0.0064124	0.00207949	1513.39	-0.00462906	0	2043.38	0.00250675	0.00129058	2573.38	-0.01326699	0	3103.38	0.06975874	0.07327911	3633.38	0.006841		4163.38	-0.02138331	0	
453.59	0.00222454	0.00258631	983.59	0.00613552	0.00206769	1513.59	-0.00429636	0	2043.58	0.00267977	0.00129057	2573.58	-0.01457517	0	3103.58	0.07043254	0.07325558	3633.58	0.00722383		4163.58	-0.0212685	0	
453.79	0.00213528	0.00257286	983.79	0.00553924	0.00205596	1513.79	-0.00347562	0	2043.78	0.00332668	0.00129057	2573.78	-0.01378569	0	3103.78	0.0707237	0.07323206	3633.78	0.00719533		4163.78	-0.02220366	0	
453.99	0.00244278	0.00255947	983.99	0.00566916	0.00204429	1513.99	-0.00371629	0	2043.98	0.00265061	0.00129056	2573.98	-0.01434888	0	3103.98	0.06929852	0.07320855	3633.98	0.00714715		4163.98	-0.02254355	0	
454.19	0.00222697	0.00254615	984.19	0.00603324	0.00203269	1514.19	-0.00414776	0	2044.18	0.00202888	0.00129055	2574.18	-0.01499933	0	3104.18	0.06964711	0.07318504	3634.18	0.0071181		4164.18	-0.02237041	0	
454.39	0.00268745	0.0025329	984.39	0.0061508	0.00202116	1514.39	-0.004125	0	2044.38	0.00289273	0.00129054	2574.38	-0.01563329	0	3104.38	0.07038593	0.07316154	3634.38	0.00763635		4164.38	-0.02313265	0	
454.59	0.00314834	0.00251972	984.59	0.00682143	0.00200969	1514.59	-0.00533365	0	2044.58	0.00183405	0.00129053	2574.58	-0.01675546	0	3104.58	0.07046414	0.07313805	3634.58	0.00789428		4164.58	-0.02197857	0	
454.79	0.00251303	0.00250661	984.79	0.00645571	0.00199828	1514.79	-0.00568817	0	2044.78	0.00256923	0.00129052	2574.78	-0.01763882	0	3104.78	0.07010177	0.07311457	3634.78	0.00782838		4164.78	-0.02190232	0	
454.99	0.00266928	0.00249357	984.99	0.00618558	0.00198694	1514.99	-0.0058158	0	2044.98	0.0023698	0.00129052	2574.98	-0.01724884	0	3104.98	0.07042377	0.07309109	3634.98	0.00784644		4164.98	-0.02229674	0	
455.19	0.00260159	0.0024806	985.19	0.00661378	0.00197567	1515.19	-0.00547527	0	2045.18	0.00196355	0.00129051	2575.18	-0.01770668	0	3105.18	0.07011048	0.07306763	3635.18	0.00818258		4165.18	-0.02182404	0	
455.39	0.00321926	0.00246769	985.39	0.0061109	0.00196446	1515.39	-0.00654293	0	2045.38	0.00197861	0.0012905	2575.38	-0.01780542	0	3105.38	0.06945488	0.07304417	3635.38	0.00839998		4165.38	-0.02205234	0	
455.59	0.00227219	0.00245485	985.59	0.00518458	0.00195331	1515.59	-0.00585559	0	2045.58	0.00107333	0.00129049	2575.58	-0.01780611	0	3105.58	0.06912386	0.07302071	3635.58	0.00840394		4165.58	-0.0224404	0	
455.79	0.00259073	0.00244207	985.79	0.00543111	0.00194223	1515.79	-0.00551367	0	2045.78	0.00098166	0.00129048	2575.78	-0.01775912	0	3105.78	0.06908873	0.07299727	3635.78	0.00851633		4165.78	-0.02229911	0	
455.99	0.00189224	0.00242937	985.99	0.00483987	0.0019312	1515.99	-0.00509228	0	2045.98	0.00032004	0.00129048	2575.98	-0.01820594	0	3105.98	0.06909967	0.07297383	3635.98	0.00756736		4165.98	-0.02258686	0	
456.19	0.00170844	0.00241673	986.19	0.00423149	0.00192025	1516.19	-0.00610636	0	2046.18	0.0009975	0.00129047	2576.18	-0.01780463	0	3106.18	0.06850959	0.0729504	3636.18	0.00633861		4166.18	-0.02211926	0	
456.39	0.00218918	0.00240415	986.39	0.00399105	0.00190935	1516.39	-0.00626459	0	2046.38	0.00049753	0.00129046	2576.38	-0.01766431	0	3106.38	0.06849725	0.07292698	3636.38	0.00608657		4166.38	-0.02236756	0	
456.59	0.0028206	0.00239164	986.59	0.00432472	0.00189852	1516.59	-0.00658331	0	2046.58	0.00072677	0.00129045	2576.58	-0.01780263	0	3106.58	0.06781331	0.07290356	3636.58	0.00601852		4166.58	-0.0224312	0	
456.79	0.00322004	0.0023792	986.79	0.0042135	0.00188774	1516.79	-0.00691791	0	2046.78	0.00154901	0.00129044	2576.78	-0.01738817	0	3106.78	0.06767673	0.07288016	3636.78	0.00535119		4166.78	-0.02237433	0	
456.99	0.00359654	0.00236682	986.99	0.00426469	0.00187703	1516.99	-0.00762489	0	2046.98	0.0019561	0.00129043	2576.98	-0.01768751	0	3106.98	0.06701421	0.07285676	3636.98	0.0059152		4166.98	-0.02180664	0	
457.19	0.00383427	0.0023545	987.19	0.00445028	0.00186638	1517.19	-0.00811339	0	2047.18	0.00352556	0.00129043	2577.18	-0.01793411	0	3107.18	0.06701445	0.07283336	3637.18	0.00545468		4167.18	-0.02214549	0	
457.39	0.00361956	0.00234225	987.39	0.00435157	0.00185579	1517.39	-0.00774365	0	2047.38	0.00426622	0.00129042	2577.38	-0.01835797	0	3107.38	0.06608755	0.07280998	3637.38	0.00522954		4167.38	-0.02239949	0	
457.59	0.00412277	0.00233006	987.59	0.00378614	0.00184526	1517.59	-0.00757011	0	2047.58	0.00520521	0.00129041	2577.58	-0.01914707	0	3107.58	0.06685798	0.0727866	3637.58	0.00506583		4167.58	-0.02306678	0	
457.79	0.00416237	0.00231794	987.79	0.00370043	0.00183479	1517.79	-0.00763366	0	2047.78	0.00637639	0.0012904	2577.78	-0.01929684	0	3107.78	0.06778091	0.07276323	3637.78	0.00480774		4167.78	-0.02515581	0	
457.99	0.00281992	0.00230588	987.99	0.00379485	0.00182438	1517.99	-0.00797709	0	2047.98	0.00630034	0.00129039	2577.98	-0.02019067	0	3107.98	0.06856985	0.07273987	3637.98	0.00499157		4167.98	-0.02533435	0	
458.19	0.00282378	0.00229388	988.19	0.00441793	0.00181402	1518.19	-0.00859791	0	2048.18	0.00605462	0.00129039	2578.18	-0.02035194	0	3108.18	0.07035447	0.07271651	3638.18	0.0052595		4168.18	-0.02578848	0	
458.39	0.00327608	0.00228194	988.39	0.00504653	0.00180373	1518.39	-0.00855213	0	2048.38	0.00681012	0.00129038	2578.38	-0.02001551	0	3108.38	0.07097956	0.07269317	3638.38	0.00474751		4168.38	-0.02591551	0	
458.59	0.00365617	0.00227007	988.59	0.00488487	0.00179349	1518.59	-0.00885121	0	2048.58	0.006299	0.00129037	2578.58	-0.01937828	0	3108.58	0.07120017	0.07266983	3638.58	0.00428811		4168.58	-0.02518068	0	
458.79	0.00269892	0.00225826	988.79	0.00510193	0.00178332	1518.79	-0.00815591	0	2048.78	0.00683046	0.00129036	2578.78	-0.01812047	0	3108.78	0.07195969	0.07264649	3638.78	0.00429204		4168.78	-0.02585195	0	
458.99	0.00296176	0.00224651	988.99	0.00462501	0.0017732	1518.99	-0.00789974	0	2048.98	0.00596494	0.00129035	2578.98	-0.01818893	0	3108.98	0.07217545	0.07262317	3638.98	0.00519042		4168.98	-0.02538433	0	
459.19	0.00219123	0.00223482	989.19	0.00474188	0.00176314	1519.19	-0.00783744	0	2049.18	0.0047614	0.00129034	2579.18	-0.01827986	0	3109.18	0.07175413	0.07259985	3639.18	0.00535684		4169.18	-0.02458495	0	
459.39	0.00138839	0.00222319	989.39	0.00452301	0.00175313	1519.39	-0.00788681	0	2049.38	0.00395573	0.00129034	2579.38	-0.01793996	0	3109.38	0.07154803	0.07257654	3639.38	0.00620202		4169.38	-0.02423668	0	
459.59	0.00067933	0.00221162	989.59	0.0051968	0.00174318	1519.59	-0.00718624	0	2049.58	0.00230618	0.00129033	2579.58	-0.01733285	0	3109.58	0.07139269	0.07255324	3639.58	0.00605993		4169.58	-0.02353984	0	
459.79	0.00160394	0.00220012	989.79	0.00549252	0.00173329	1519.79	-0.00739551	0	2049.78	0.00246706	0.00129032	2579.78	-0.01717787	0	3109.78	0.07108517	0.07252994	3639.78	0.00556041		4169.78	-0.02213561	0	
459.99	0.00097812	0.00218867	989.99	0.00561241	0.00172346	1519.99	-0.00701462	0	2049.98	0.00242189	0.00129031	2579.98	-0.01697344	0	3109.98	0.07007498	0.07250665	3639.98	0.00398344		4169.98	-0.02207932	0	
460.19	0.00116942	0.00217728	990.19	0.00607876	0.00171368	1520.19	-0.0070994	0	2050.18	0.0020255	0.0012903	2580.18	-0.01622339	0	3110.18	0.07013657	0.07248337	3640.18	0.00402217		4170.18	-0.02189788	0	
460.39	0.00106327	0.00216595	990.39	0.00700643	0.00170395	1520.39	-0.00661092	0	2050.38	0.00144345	0.00129029	2580.38	-0.01655764	0	3110.38	0.07002719	0.0724601	3640.38	0.00430042		4170.38	-0.02110601	0	
460.59	0.00072778	0.00215468	990.59	0.00698235	0.00169428	1520.59	-0.00659528	0	2050.58	0.00206193	0.00129029	2580.58	-0.01622623	0	3110.58	0.06902888	0.07243684	3640.58	0.00408681		4170.58	-0.02003213	0	
460.79	0.00092669	0.00214347	990.79	0.0067653	0.00168467	1520.79	-0.00662959	0	2050.78	0.00196838	0.00129028	2580.78	-0.01562114	0	3110.78	0.06944875	0.07241358	3640.78	0.00365066		4170.78	-0.01912717	0	
460.99	0.00069927	0.00213232	990.99	0.00701644	0.00167511	1520.99	-0.00659555	0	2050.98	0.00157146	0.00129027	2580.98	-0.01651588	0	3110.98	0.06869582	0.07239033	3640.98	0.00338188		4170.98	-0.0190781	0	
461.19	0.00141154	0.00212122	991.19	0.00648438	0.0016656	1521.19	-0.0059103	0	2051.18	0.00204153	0.00129026	2581.18	-0.01703625	0	3111.18	0.06847107	0.07236709	3641.18	0.00212001		4171.18	-0.01874679	0	
461.39	0.00130357	0.00211018	991.39	0.00613051	0.00165615	1521.39	-0.00522162	0	2051.38	0.00146574	0.00129025	2581.38	-0.01729757	0	3111.38	0.06871425	0.07234385	3641.38	0.00259619		4171.38	-0.01886101	0	
461.59	0.00144535	0.0020992	991.59	0.00637617	0.00164675	1521.59	-0.00526904	0	2051.58	0.00194882	0.00129025	2581.58	-0.0179011	0	3111.58	0.070006	0.07232062	3641.58	0.0022975		4171.58	-0.01927767	0	
461.79	0.00057621	0.00208828	991.79	0.00605324	0.00163741	1521.79	-0.00485289	0	2051.78	0.00185764	0.00129024	2581.78	-0.01826605	0	3111.78	0.06997685	0.0722974	3641.78	0.00099836		4171.78	-0.01964878	0	
461.99	0.00055368	0.00207741	991.99	0.00619086	0.00162812	1521.99	-0.00486901	0	2051.98	0.0011109	0.00129023	2581.98	-0.01691151	0	3111.98	0.07063543	0.07227419	3641.98	0.00213319		4171.98	-0.01936189	0	
462.19	0.00217648	0.0020666	992.19	0.00585523	0.00161888	1522.19	-0.00526297	0	2052.18	0.00077215	0.00129022	2582.18	-0.01708893	0	3112.18	0.07107995	0.07225098	3642.18	0.00209634		4172.18	-0.01996703	0	
462.39	0.00310107	0.00205585	992.39	0.00619481	0.00160969	1522.39	-0.00464041	0	2052.38	0.00055189	0.00129021	2582.38	-0.01613118	0	3112.38	0.07132174	0.07222779	3642.38	0.00207603		4172.38	-0.0204417	0	
462.59	0.00387886	0.00204515	992.59	0.00580291	0.00160056	1522.59	-0.00475559	0	2052.58	-0.00059191	0.0012902	2582.58	-0.01573179	0	3112.58	0.07075541	0.0722046	3642.58	0.00305014		4172.58	-0.02095295	0	
462.79	0.00449122	0.00203451	992.79	0.00589237	0.00159148	1522.79	-0.0050191	0	2052.78	-0.00145717	0.0012902	2582.78	-0.01559078	0	3112.78	0.07055222	0.07218141	3642.78	0.00409759		4172.78	-0.02187729	0	
462.99	0.00554824	0.00202393	992.99	0.0057389	0.00158245	1522.99	-0.00577413	0	2052.98	-0.0024245	0.00129019	2582.98	-0.0165555	0	3112.98	0.06969282	0.07215824	3642.98	0.00435438		4172.98	-0.02208633	0	
463.19	0.00489268	0.00201339	993.19	0.00567676	0.00157347	1523.19	-0.00685667	0	2053.18	-0.00254761	0.00129018	2583.18	-0.01600944	0	3113.18	0.06933312	0.07213507	3643.18	0.00410114		4173.18	-0.02262339	0	
463.39	0.00426095	0.00200292	993.39	0.00591163	0.00156454	1523.39	-0.00682726	0	2053.38	-0.00254336	0.00129017	2583.38	-0.01624768	0	3113.38	0.06961596	0.07211191	3643.38	0.00435549		4173.38	-0.02271868	0	
463.59	0.00390561	0.0019925	993.59	0.00707957	0.00155566	1523.59	-0.00707447	0	2053.58	-0.00222354	0.00129016	2583.58	-0.01660149	0	3113.58	0.06929589	0.07208875	3643.58	0.00422738		4173.58	-0.02348428	0	
463.79	0.00382229	0.00198213	993.79	0.00718781	0.00154683	1523.79	-0.00707313	0	2053.78	-0.00096889	0.00129016	2583.78	-0.01729573	0	3113.78	0.06959265	0.07206561	3643.78	0.00467336		4173.78	-0.02357434	0	
463.99	0.00317532	0.00197182	993.99	0.00756675	0.00153805	1523.99	-0.00743132	0	2053.98	-0.00021029	0.00129015	2583.98	-0.01755393	0	3113.98	0.06983353	0.07204247	3643.98	0.00468217		4173.98	-0.02372857	0	
464.19	0.00268813	0.00196156	994.19	0.00829744	0.00152933	1524.19	-0.00702624	0	2054.18	0.00009054	0.00129014	2584.18	-0.01785647	0	3114.18	0.07090482	0.07201934	3644.18	0.00561299		4174.18	-0.02431339	0	
464.39	0.00186846	0.00195135	994.39	0.0088723	0.00152065	1524.39	-0.00761364	0	2054.38	0.00161724	0.00129013	2584.38	-0.0184474	0	3114.38	0.07035305	0.07199621	3644.38	0.0051898		4174.38	-0.02438953	0	
464.59	0.00192588	0.0019412	994.59	0.00833952	0.00151202	1524.59	-0.0079229	0	2054.58	0.00192399	0.00129012	2584.58	-0.01886212	0	3114.58	0.06968321	0.0719731	3644.58	0.00479015		4174.58	-0.02511625	0	
464.79	0.00144981	0.00193109	994.79	0.00843269	0.00150344	1524.79	-0.00826982	0	2054.78	0.00182971	0.00129011	2584.78	-0.0191623	0	3114.78	0.069206	0.07194999	3644.78	0.00508037		4174.78	-0.02516907	0	
464.99	0.0007823	0.00192105	994.99	0.00886548	0.00149491	1524.99	-0.00855996	0	2054.98	0.00220019	0.00129011	2584.98	-0.02001121	0	3114.98	0.06794791	0.07192689	3644.98	0.00489549		4174.98	-0.02494204	0	
465.19	0.00096718	0.00191105	995.19	0.00883357	0.00148643	1525.19	-0.00884395	0	2055.18	0.00296879	0.0012901	2585.18	-0.02041917	0	3115.18	0.06777887	0.07190379	3645.18	0.00543325		4175.18	-0.02384049	0	
465.39	0.00044569	0.00190111	995.39	0.008594	0.00147799	1525.39	-0.00949566	0	2055.38	0.00300336	0.00129009	2585.38	-0.02018569	0	3115.38	0.06727978	0.07188071	3645.38	0.00624434		4175.38	-0.02414851	0	
465.59	-0.00019957	0.00189121	995.59	0.0084668	0.0014696	1525.59	-0.00858202	0	2055.58	0.00401857	0.00129008	2585.58	-0.01996808	0	3115.58	0.0669261	0.07185763	3645.58	0.00620972		4175.58	-0.02421417	0	
465.79	-0.00037932	0.00188137	995.79	0.00730526	0.00146127	1525.79	-0.00810057	0	2055.78	0.00384004	0.00129007	2585.78	-0.01981009	0	3115.78	0.06600395	0.07183456	3645.78	0.00667594		4175.78	-0.0237247	0	
465.99	-0.00066189	0.00187158	995.99	0.00636682	0.00145297	1525.99	-0.0083509	0	2055.98	0.00372322	0.00129006	2585.98	-0.01939986	0	3115.98	0.06620451	0.07181149	3645.98	0.00805648		4175.98	-0.02391786	0	
466.19	-0.00045686	0.00186185	996.19	0.00536808	0.00144473	1526.19	-0.00783525	0	2056.18	0.00294876	0.00129006	2586.18	-0.01991662	0	3116.18	0.06605319	0.07178844	3646.18	0.00731383		4176.18	-0.02421681	0	
466.39	-0.00072317	0.00185216	996.39	0.00538909	0.00143653	1526.39	-0.00736151	0	2056.38	0.00225089	0.00129005	2586.38	-0.01929958	0	3116.38	0.06454841	0.07176539	3646.38	0.00775763		4176.38	-0.02437846	0	
466.59	-0.00095446	0.00184252	996.59	0.00475	0.00142838	1526.59	-0.00824014	0	2056.58	0.00166243	0.00129004	2586.58	-0.01873855	0	3116.58	0.06371941	0.07174234	3646.58	0.00828725		4176.58	-0.02434223	0	
466.79	-0.00051883	0.00183293	996.79	0.0035755	0.00142027	1526.79	-0.0081198	0	2056.78	0.00111175	0.00129003	2586.78	-0.01941198	0	3116.78	0.06316055	0.07171931	3646.78	0.00834352		4176.78	-0.0242874	0	
466.99	-0.00110602	0.0018234	996.99	0.00231339	0.00141221	1526.99	-0.00780548	0	2056.98	0.00011374	0.00129002	2586.98	-0.01988439	0	3116.98	0.06316016	0.07169628	3646.98	0.0075687		4176.98	-0.02380182	0	
467.19	-0.00211767	0.00181391	997.19	0.00173521	0.0014042	1527.19	-0.00714089	0	2057.18	-0.00021798	0.00129002	2587.18	-0.0200292	0	3117.18	0.06348968	0.07167326	3647.18	0.00755438		4177.18	-0.02337752	0	
467.39	-0.00201387	0.00180447	997.39	0.00211084	0.00139623	1527.39	-0.00555396	0	2057.38	0.00037328	0.00129001	2587.38	-0.02080884	0	3117.38	0.06356283	0.07165025	3647.38	0.00736908		4177.38	-0.02208991	0	
467.59	-0.00173206	0.00179508	997.59	0.00178833	0.00138831	1527.59	-0.00506068	0	2057.58	0.00083101	0.00129	2587.58	-0.02064993	0	3117.58	0.06336708	0.07162724	3647.58	0.00762029		4177.58	-0.0219025	0	
467.79	-0.00077139	0.00178574	997.79	0.00127344	0.00138043	1527.79	-0.00491118	0	2057.78	0.0020595	0.00128999	2587.78	-0.02057754	0	3117.78	0.06459798	0.07160425	3647.78	0.00707577		4177.78	-0.02179231	0	
467.99	0.00022395	0.00177645	997.99	0.00140087	0.0013726	1527.99	-0.00394937	0	2057.98	0.00269062	0.00128998	2587.98	-0.02001212	0	3117.98	0.06541187	0.07158126	3647.98	0.00624299		4177.98	-0.0216713	0	
468.19	0.00064126	0.00176721	998.19	0.00199505	0.00136481	1528.19	-0.00309586	0	2058.18	0.0032244	0.00128997	2588.18	-0.01993736	0	3118.18	0.06653094	0.07155827	3648.18	0.00542672		4178.18	-0.02190836	0	
468.39	0.0010413	0.00175801	998.39	0.00238219	0.00135707	1528.39	-0.00333902	0	2058.38	0.00385754	0.00128997	2588.38	-0.01949227	0	3118.38	0.06625803	0.0715353	3648.38	0.00440722		4178.38	-0.02190769	0	
468.59	0.00170597	0.00174886	998.59	0.00296117	0.00134936	1528.59	-0.0026451	0	2058.58	0.00352175	0.00128996	2588.58	-0.01949151	0	3118.58	0.06619035	0.07151233	3648.58	0.00371388		4178.58	-0.02132889	0	
468.79	0.00227815	0.00173976	998.79	0.00419301	0.00134171	1528.79	-0.00313946	0	2058.78	0.00395221	0.00128995	2588.78	-0.0195536	0	3118.78	0.06649219	0.07148937	3648.78	0.00305875		4178.78	-0.02125519	0	
468.99	0.00256802	0.00173071	998.99	0.00548409	0.00133409	1528.99	-0.00289998	0	2058.98	0.00510815	0.00128994	2588.98	-0.01908349	0	3118.98	0.06708357	0.07146641	3648.98	0.00186877		4178.98	-0.02063641	0	
469.19	0.00309328	0.00172171	999.19	0.00608348	0.00132652	1529.19	-0.00271922	0	2059.18	0.00568309	0.00128993	2589.18	-0.01846654	0	3119.18	0.06786152	0.07144347	3649.18	0.00175049		4179.18	-0.02117001	0	
469.39	0.0039853	0.00171275	999.39	0.00610144	0.001319	1529.39	-0.00357985	0	2059.38	0.00478849	0.00128993	2589.38	-0.01852219	0	3119.38	0.06823186	0.07142053	3649.38	0.00072508		4179.38	-0.02227296	0	
469.59	0.00406644	0.00170383	999.59	0.00705042	0.00131151	1529.59	-0.00419188	0	2059.58	0.00525445	0.00128992	2589.58	-0.01892689	0	3119.58	0.06912142	0.0713976	3649.58	0.00027502		4179.58	-0.02222978	0	
469.79	0.00439859	0.00169497	999.79	0.00749673	0.00130407	1529.79	-0.00511332	0	2059.78	0.00453583	0.00128991	2589.78	-0.01868748	0	3119.78	0.06904793	0.07137467	3649.78	-0.00019374		4179.78	-0.02150284	0	
469.99	0.00351802	0.00168615	999.99	0.00773516	0.00129667	1529.99	-0.0060623	0	2059.98	0.0039823	0.0012899	2589.98	-0.01886946	0	3119.98	0.06968499	0.07135176	3649.98	-0.00063285		4179.98	-0.02187938	0	
470.19	0.00286923	0.00167738	1000.19	0.00914982	0.00128931	1530.19	-0.00693741	0	2060.18	0.00365498	0.00128989	2590.18	-0.01901014	0	3120.18	0.07061975	0.07132885	3650.18	-0.00076493		4180.18	-0.02245516	0	
470.39	0.00199731	0.00166865	1000.39	0.00942423	0.001282	1530.39	-0.00805189	0	2060.38	0.00391021	0.00128988	2590.38	-0.01799546	0	3120.38	0.0702387	0.07130595	3650.38	-0.00001878		4180.38	-0.02276444	0	
470.59	0.0010542	0.00165997	1000.59	0.00817935	0.00127472	1530.59	-0.00847952	0	2060.58	0.00311269	0.00128988	2590.58	-0.01763736	0	3120.58	0.07038813	0.07128305	3650.58	0.00087116		4180.58	-0.02249303	0	
470.79	0.00065908	0.00165133	1000.79	0.00735592	0.00126749	1530.79	-0.00779019	0	2060.78	0.00248632	0.00128987	2590.78	-0.01819705	0	3120.78	0.06913272	0.07126016	3650.78	0.00101724		4180.78	-0.02247263	0	
470.99	-0.00052857	0.00164274	1000.99	0.00618896	0.0012603	1530.99	-0.00761766	0	2060.98	0.00190555	0.00128986	2590.98	-0.01822084	0	3120.98	0.06898297	0.07123728	3650.98	0.00073056		4180.98	-0.02330262	0	
471.19	-0.0007039	0.00163419	1001.19	0.0064429	0.00125314	1531.19	-0.00848068	0	2061.18	0.00246643	0.00128985	2591.18	-0.01898156	0	3121.18	0.06793123	0.07121441	3651.18	0.00093847		4181.18	-0.02306866	0	
471.39	-0.00117644	0.00162568	1001.39	0.00560387	0.00124603	1531.39	-0.00847814	0	2061.38	0.00326089	0.00128984	2591.38	-0.01928537	0	3121.38	0.06751944	0.07119155	3651.38	0.00084582		4181.38	-0.02355708	0	
471.59	-0.00104602	0.00161723	1001.59	0.00442866	0.00123896	1531.59	-0.0081723	0	2061.58	0.00372124	0.00128983	2591.58	-0.01910664	0	3121.58	0.06775121	0.07116869	3651.58	0.00081814		4181.58	-0.02414334	0	
471.79	-0.0004877	0.00160881	1001.79	0.00403076	0.00123193	1531.79	-0.00862946	0	2061.78	0.00471007	0.00128983	2591.78	-0.01929909	0	3121.78	0.06775657	0.07114584	3651.78	0.00076887		4181.78	-0.02511999	0	
471.99	-0.00060241	0.00160044	1001.99	0.00349855	0.00122494	1531.99	-0.00764468	0	2061.98	0.00512079	0.00128982	2591.98	-0.01922693	0	3121.98	0.06681312	0.07112299	3651.98	0.00128162		4181.98	-0.024849	0	
472.19	-0.00109436	0.00159211	1002.19	0.00337232	0.00121799	1532.19	-0.00843524	0	2062.18	0.00570005	0.00128981	2592.18	-0.01966317	0	3122.18	0.06633848	0.07110016	3652.18	0.00135485		4182.18	-0.02481877	0	
472.39	-0.00164779	0.00158383	1002.39	0.00415381	0.00121108	1532.39	-0.00782931	0	2062.38	0.005574	0.0012898	2592.38	-0.01956086	0	3122.38	0.06556717	0.07107733	3652.38	0.0012716		4182.38	-0.0250434	0	
472.59	-0.00125116	0.00157559	1002.59	0.00428574	0.00120421	1532.59	-0.00790314	0	2062.58	0.00615524	0.00128979	2592.58	-0.02062324	0	3122.58	0.06508284	0.07105451	3652.58	0.00185349		4182.58	-0.02539111	0	
472.79	-0.00045058	0.00156739	1002.79	0.00449672	0.00119737	1532.79	-0.00779151	0	2062.78	0.00631302	0.00128979	2592.78	-0.02115361	0	3122.78	0.06531314	0.07103169	3652.78	0.00225963		4182.78	-0.02571714	0	
472.99	0.00027366	0.00155923	1002.99	0.00494818	0.00119058	1532.99	-0.0074441	0	2062.98	0.00602909	0.00128978	2592.98	-0.02083503	0	3122.98	0.06548632	0.07100889	3652.98	0.00227839		4182.98	-0.02592782	0	
473.19	0.00073879	0.00155112	1003.19	0.00450513	0.00118382	1533.19	-0.00780888	0	2063.18	0.00513577	0.00128977	2593.18	-0.02084042	0	3123.18	0.06647245	0.07098609	3653.18	0.00167346		4183.18	-0.02544684	0	
473.39	0.00219807	0.00154305	1003.39	0.00449476	0.00117711	1533.39	-0.00835862	0	2063.38	0.00531148	0.00128976	2593.38	-0.02120482	0	3123.38	0.06724485	0.0709633	3653.38	0.00160135		4183.38	-0.0248589	0	
473.59	0.00215735	0.00153502	1003.59	0.00489331	0.00117043	1533.59	-0.00835639	0	2063.58	0.00529899	0.00128975	2593.58	-0.01988699	0	3123.58	0.06726895	0.07094051	3653.58	0.00205389		4183.58	-0.02409943	0	
473.79	0.00290156	0.00152703	1003.79	0.00449778	0.00116378	1533.79	-0.00871777	0	2063.78	0.00463491	0.00128974	2593.78	-0.01955203	0	3123.78	0.06714539	0.07091774	3653.78	0.00269694		4183.78	-0.0236469	0	
473.99	0.00320039	0.00151909	1003.99	0.00429791	0.00115718	1533.99	-0.00818533	0	2063.98	0.00491691	0.00128974	2593.98	-0.01963548	0	3123.98	0.06832559	0.07089497	3653.98	0.00312284		4183.98	-0.02356436	0	
474.19	0.00297488	0.00151118	1004.19	0.00460436	0.00115061	1534.19	-0.00908916	0	2064.18	0.00409555	0.00128973	2594.18	-0.01969213	0	3124.18	0.06913221	0.0708722	3654.18	0.00391777		4184.18	-0.02331645	0	
474.39	0.00409656	0.00150332	1004.39	0.00329086	0.00114409	1534.39	-0.00842861	0	2064.38	0.00391968	0.00128972	2594.38	-0.0189989	0	3124.38	0.06863781	0.07084945	3654.38	0.00397247		4184.38	-0.02337573	0	
474.59	0.00406068	0.0014955	1004.59	0.002423	0.00113759	1534.59	-0.00791682	0	2064.58	0.00315271	0.00128971	2594.58	-0.01955806	0	3124.58	0.06809228	0.0708267	3654.58	0.00465852		4184.58	-0.02291952	0	
474.79	0.00320517	0.00148772	1004.79	0.00331618	0.00113114	1534.79	-0.00802384	0	2064.78	0.00340835	0.0012897	2594.78	-0.01964153	0	3124.78	0.06765326	0.07080396	3654.78	0.00427987		4184.78	-0.02245302	0	
474.99	0.00309575	0.00147997	1004.99	0.00358554	0.00112472	1534.99	-0.00798178	0	2064.98	0.00286954	0.0012897	2594.98	-0.02004045	0	3124.98	0.06801444	0.07078122	3654.98	0.00356287		4184.98	-0.02291657	0	
475.19	0.00283042	0.00147227	1005.19	0.00410909	0.00111834	1535.19	-0.00853864	0	2065.18	0.00248653	0.00128969	2595.18	-0.02079326	0	3125.18	0.06797913	0.0707585	3655.18	0.00315767		4185.18	-0.02285804	0	
475.39	0.00200899	0.00146461	1005.39	0.00415249	0.00111199	1535.39	-0.00754355	0	2065.38	0.00212707	0.00128968	2595.38	-0.0209794	0	3125.38	0.06836312	0.07073578	3655.38	0.00241558		4185.38	-0.02363323	0	
475.59	0.00103961	0.00145699	1005.59	0.00475957	0.00110568	1535.59	-0.0066485	0	2065.58	0.00250473	0.00128967	2595.58	-0.02096311	0	3125.58	0.06846486	0.07071307	3655.58	0.00249561		4185.58	-0.02320961	0	
475.79	0.00011406	0.00144941	1005.79	0.00519415	0.00109941	1535.79	-0.00704309	0	2065.78	0.00319195	0.00128966	2595.78	-0.02051289	0	3125.78	0.06837798	0.07069036	3655.78	0.00248133		4185.78	-0.02369057	0	
475.99	-0.00106024	0.00144187	1005.99	0.0063523	0.00109317	1535.99	-0.00653029	0	2065.98	0.00290784	0.00128965	2595.98	-0.02055879	0	3125.98	0.06762624	0.07066767	3655.98	0.00317544		4185.98	-0.02423452	0	
476.19	-0.00132334	0.00143437	1006.19	0.00719861	0.00108697	1536.19	-0.00735901	0	2066.18	0.00219892	0.00128965	2596.18	-0.02169537	0	3126.18	0.06706875	0.07064498	3656.18	0.00385675		4186.18	-0.02491935	0	
476.39	-0.00240191	0.0014269	1006.39	0.00800888	0.0010808	1536.39	-0.00734517	0	2066.38	0.00117038	0.00128964	2596.38	-0.02255008	0	3126.38	0.0669145	0.0706223	3656.38	0.00376989		4186.38	-0.02529465	0	
476.59	-0.00187357	0.00141948	1006.59	0.00831128	0.00107466	1536.59	-0.00776697	0	2066.58	0.00093577	0.00128963	2596.58	-0.02379429	0	3126.58	0.06765439	0.07059962	3656.58	0.0041003		4186.58	-0.02475283	0	
476.79	-0.00107457	0.00141209	1006.79	0.00952272	0.00106857	1536.79	-0.00748308	0	2066.78	-0.0004987	0.00128962	2596.78	-0.02402644	0	3126.78	0.06756582	0.07057695	3656.78	0.004096		4186.78	-0.02378058	0	
476.99	-0.00086709	0.00140475	1006.99	0.00884974	0.0010625	1536.99	-0.00794133	0	2066.98	-0.00132905	0.00128961	2596.98	-0.02323727	0	3126.98	0.06774658	0.07055429	3656.98	0.00350622		4186.98	-0.02390311	0	
477.19	-0.00076049	0.00139744	1007.19	0.00841593	0.00105647	1537.19	-0.00794613	0	2067.18	-0.00133185	0.00128961	2597.18	-0.02288665	0	3127.18	0.06770309	0.07053164	3657.18	0.00324315		4187.18	-0.02297819	0	
477.39	0.00043028	0.00139016	1007.39	0.00761234	0.00105048	1537.39	-0.0079483	0	2067.38	-0.00067526	0.0012896	2597.38	-0.02277651	0	3127.38	0.06730784	0.07050899	3657.38	0.00305219		4187.38	-0.02356222	0	
477.59	0.00031512	0.00138293	1007.59	0.00674795	0.00104452	1537.59	-0.00784081	0	2067.58	-0.00093568	0.00128959	2597.58	-0.02267763	0	3127.58	0.0663542	0.07048635	3657.58	0.00365365		4187.58	-0.02305634	0	
477.79	0.001751	0.00137574	1007.79	0.00564244	0.00103859	1537.79	-0.0086464	0	2067.78	-0.00039968	0.00128958	2597.78	-0.02253646	0	3127.78	0.06573038	0.07046372	3657.78	0.00461674		4187.78	-0.02254743	0	
477.99	0.00299997	0.00136858	1007.99	0.00484059	0.0010327	1537.99	-0.00854408	0	2067.98	-0.00075355	0.00128957	2597.98	-0.02221143	0	3127.98	0.06670153	0.0704411	3657.98	0.0042897		4187.98	-0.02264569	0	
478.19	0.00351829	0.00136146	1008.19	0.00411	0.00102684	1538.19	-0.00941155	0	2068.18	-0.00096723	0.00128956	2598.18	-0.02284284	0	3128.18	0.0663923	0.07041848	3658.18	0.00457557		4188.18	-0.02281631	0	
478.39	0.004382	0.00135437	1008.39	0.00292724	0.00102101	1538.39	-0.0087652	0	2068.38	-0.00064275	0.00128956	2598.38	-0.0223131	0	3128.38	0.0654809	0.07039587	3658.38	0.00468103		4188.38	-0.02333484	0	
478.59	0.00414232	0.00134732	1008.59	0.00273352	0.00101522	1538.59	-0.00871969	0	2068.58	-0.00035316	0.00128955	2598.58	-0.02180879	0	3128.58	0.06404674	0.07037327	3658.58	0.00578		4188.58	-0.02281338	0	
478.79	0.00371589	0.00134031	1008.79	0.00325688	0.00100946	1538.79	-0.00883988	0	2068.78	-0.00004623	0.00128954	2598.78	-0.02122145	0	3128.78	0.06410696	0.07035067	3658.78	0.00544506		4188.78	-0.02336489	0	
478.99	0.00374735	0.00133334	1008.99	0.0032145	0.00100373	1538.99	-0.00794368	0	2068.98	0.00010485	0.00128953	2598.98	-0.02109934	0	3128.98	0.06414988	0.07032809	3658.98	0.0048199		4188.98	-0.02453942	0	
479.19	0.00369934	0.0013264	1009.19	0.00300757	0.00099803	1539.19	-0.00796841	0	2069.18	0.00106922	0.00128952	2599.18	-0.0218766	0	3129.18	0.06416224	0.07030551	3659.18	0.00413668		4189.18	-0.02528635	0	
479.39	0.00252743	0.0013195	1009.39	0.00401801	0.00099237	1539.39	-0.00749559	0	2069.38	0.00201846	0.00128951	2599.38	-0.02120174	0	3129.38	0.06392457	0.07028293	3659.38	0.00363276		4189.38	-0.02579337	0	
479.59	0.00175077	0.00131263	1009.59	0.00435322	0.00098674	1539.59	-0.00697898	0	2069.58	0.00262333	0.00128951	2599.58	-0.01994257	0	3129.58	0.06376275	0.07026037	3659.58	0.00297893		4189.58	-0.02607012	0	
479.79	0.00177997	0.0013058	1009.79	0.00459823	0.00098114	1539.79	-0.00742764	0	2069.78	0.00292992	0.0012895	2599.78	-0.01883717	0	3129.78	0.06394535	0.07023781	3659.78	0.00304852		4189.78	-0.02662633	0	
479.99	0.00147349	0.00129901	1009.99	0.00529209	0.00097557	1539.99	-0.007342	0	2069.98	0.00256482	0.00128949	2599.98	-0.01927432	0	3129.98	0.06419046	0.07021525	3659.98	0.00301794		4189.98	-0.0272552	0	
480.19	0.00140802	0.00129225	1010.19	0.00552195	0.00097003	1540.19	-0.00742854	0	2070.18	0.00272285	0.00128948	2600.18	-0.01941859	0	3130.18	0.06456406	0.07019271	3660.18	0.00352122		4190.18	-0.02779274	0	
480.39	0.00100018	0.00128553	1010.39	0.00614208	0.00096453	1540.39	-0.0077782	0	2070.38	0.00200356	0.00128947	2600.38	-0.01929135	0	3130.38	0.06518149	0.07017017	3660.38	0.00232374		4190.38	-0.02777659	0	
480.59	0.00125105	0.00127884	1010.59	0.0065471	0.00095906	1540.59	-0.00742523	0	2070.58	0.0017944	0.00128947	2600.58	-0.01967182	0	3130.58	0.06606363	0.07014764	3660.58	0.00222933		4190.58	-0.02735993	0	
480.79	0.0016671	0.00127218	1010.79	0.00683915	0.00095361	1540.79	-0.00762747	0	2070.78	0.00135404	0.00128946	2600.78	-0.02013203	0	3130.78	0.06614649	0.07012512	3660.78	0.00132635		4190.78	-0.02726727	0	
480.99	0.00160169	0.00126556	1010.99	0.00632669	0.0009482	1540.99	-0.00757428	0	2070.98	0.00134308	0.00128945	2600.98	-0.02021374	0	3130.98	0.06651861	0.07010261	3660.98	0.00127532		4190.98	-0.02777819	0	
481.19	0.00135776	0.00125898	1011.19	0.00636792	0.00094282	1541.19	-0.00718924	0	2071.18	0.00076007	0.00128944	2601.18	-0.02059499	0	3131.18	0.06683564	0.0700801	3661.18	0.00100058		4191.18	-0.02733775	0	
481.39	0.00131252	0.00125243	1011.39	0.0061982	0.00093747	1541.39	-0.00792856	0	2071.38	0.00151142	0.00128943	2601.38	-0.02006214	0	3131.38	0.06769524	0.0700576	3661.38	0.0010781		4191.38	-0.02655706	0	
481.59	0.00140945	0.00124591	1011.59	0.00535722	0.00093215	1541.59	-0.00816808	0	2071.58	0.00151802	0.00128942	2601.58	-0.01926576	0	3131.58	0.06748849	0.0700351	3661.58	0.00209368		4191.58	-0.02555551	0	
481.79	0.00265675	0.00123943	1011.79	0.00413974	0.00092686	1541.79	-0.0083779	0	2071.78	0.00137174	0.00128942	2601.78	-0.0192646	0	3131.78	0.06753568	0.07001262	3661.78	0.0025312		4191.78	-0.02471768	0	
481.99	0.00302994	0.00123298	1011.99	0.0038242	0.0009216	1541.99	-0.0084914	0	2071.98	0.00000682	0.00128941	2601.98	-0.01978999	0	3131.98	0.06828112	0.06999014	3661.98	0.00242236		4191.98	-0.02470807	0	
482.19	0.00233474	0.00122656	1012.19	0.00370239	0.00091637	1542.19	-0.00831199	0	2072.18	0.00026075	0.0012894	2602.18	-0.02043269	0	3132.18	0.06830436	0.06996766	3662.18	0.00246141		4192.18	-0.02552513	0	
482.39	0.00191727	0.00122018	1012.39	0.0027328	0.00091117	1542.39	-0.00910589	0	2072.38	-0.00071061	0.00128939	2602.38	-0.02019801	0	3132.38	0.06712329	0.0699452	3662.38	0.00367046		4192.38	-0.02532523	0	
482.59	0.00165372	0.00121383	1012.59	0.00275192	0.000906	1542.59	-0.00811569	0	2072.58	-0.00044687	0.00128938	2602.58	-0.02074251	0	3132.58	0.06731078	0.06992274	3662.58	0.0038568		4192.58	-0.02494909	0	
482.79	0.00095603	0.00120752	1012.79	0.00279029	0.00090086	1542.79	-0.00829801	0	2072.78	0.00094151	0.00128938	2602.78	-0.02056708	0	3132.78	0.06818989	0.06990029	3662.78	0.00408864		4192.78	-0.02466302	0	
482.99	0.00123121	0.00120123	1012.99	0.00269776	0.00089575	1542.99	-0.00832433	0	2072.98	0.0013838	0.00128937	2602.98	-0.021033	0	3132.98	0.06864273	0.06987785	3662.98	0.00373938		4192.98	-0.02400087	0	
483.19	0.00181292	0.00119498	1013.19	0.0026778	0.00089067	1543.19	-0.00892997	0	2073.18	0.00224696	0.00128936	2603.18	-0.02151652	0	3133.18	0.0686376	0.06985541	3663.18	0.00386205		4193.18	-0.02435396	0	
483.39	0.00104965	0.00118876	1013.39	0.00286225	0.00088561	1543.39	-0.00891656	0	2073.38	0.00210411	0.00128935	2603.38	-0.02113743	0	3133.38	0.06849669	0.06983298	3663.38	0.00400354		4193.38	-0.02485558	0	
483.59	0.00018845	0.00118258	1013.59	0.00297145	0.00088059	1543.59	-0.00808105	0	2073.58	0.00181225	0.00128934	2603.58	-0.02083139	0	3133.58	0.0691003	0.06981056	3663.58	0.00375958		4193.58	-0.0250691	0	
483.79	-0.00030519	0.00117643	1013.79	0.00354708	0.00087559	1543.79	-0.00868242	0	2073.78	0.00204794	0.00128933	2603.78	-0.02095782	0	3133.78	0.07035217	0.06978815	3663.78	0.00449231		4193.78	-0.02468741	0	
483.99	-0.00012157	0.0011703	1013.99	0.00503393	0.00087062	1543.99	-0.00847666	0	2073.98	0.00261414	0.00128933	2603.98	-0.0208846	0	3133.98	0.07089617	0.06976574	3663.98	0.00385862		4193.98	-0.02567451	0	
484.19	-0.00036832	0.00116422	1014.19	0.00573773	0.00086568	1544.19	-0.00855534	0	2074.18	0.0027083	0.00128932	2604.18	-0.02104033	0	3134.18	0.07037888	0.06974334	3664.18	0.00447087		4194.18	-0.02682965	0	
484.39	-0.00065912	0.00115816	1014.39	0.00526822	0.00086077	1544.39	-0.00838628	0	2074.38	0.00256658	0.00128931	2604.38	-0.02226609	0	3134.38	0.06989055	0.06972095	3664.38	0.0032557		4194.38	-0.02738668	0	
484.59	-0.00087716	0.00115213	1014.59	0.00537363	0.00085589	1544.59	-0.00819022	0	2074.58	0.00294419	0.0012893	2604.58	-0.02208358	0	3134.58	0.06916507	0.06969856	3664.58	0.00284824		4194.58	-0.02700837	0	
484.79	0.00046094	0.00114614	1014.79	0.00559645	0.00085103	1544.79	-0.00924239	0	2074.78	0.00223827	0.00128929	2604.78	-0.0217153	0	3134.78	0.06873568	0.06967618	3664.78	0.00197917		4194.78	-0.02673041	0	
484.99	-0.00010364	0.00114017	1014.99	0.00618193	0.0008462	1544.99	-0.00922082	0	2074.98	0.00161588	0.00128929	2604.98	-0.02101415	0	3134.98	0.06809049	0.06965381	3664.98	0.00247363		4194.98	-0.02672018	0	
485.19	-0.00045456	0.00113424	1015.19	0.00631429	0.0008414	1545.19	-0.00938329	0	2075.18	0.00121643	0.00128928	2605.18	-0.01971186	0	3135.18	0.06859918	0.06963145	3665.18	0.00202649		4195.18	-0.02636434	0	
485.39	-0.00032254	0.00112834	1015.39	0.00712189	0.00083662	1545.39	-0.01007107	0	2075.38	0.00135628	0.00128927	2605.38	-0.01866768	0	3135.38	0.06798577	0.06960909	3665.38	0.00296565		4195.38	-0.0259074	0	
485.59	0.00024809	0.00112247	1015.59	0.00640642	0.00083188	1545.59	-0.00996048	0	2075.58	0.00030941	0.00128926	2605.58	-0.01854819	0	3135.58	0.06684988	0.06958674	3665.58	0.00294626		4195.58	-0.02553327	0	
485.79	0.00102208	0.00111663	1015.79	0.00553034	0.00082716	1545.79	-0.00946332	0	2075.78	-0.00039962	0.00128925	2605.78	-0.01853121	0	3135.78	0.06618653	0.0695644	3665.78	0.00241305		4195.78	-0.02511527	0	
485.99	0.00072277	0.00111082	1015.99	0.00636986	0.00082246	1545.99	-0.01025576	0	2075.98	-0.00058734	0.00128924	2605.98	-0.01847031	0	3135.98	0.06486475	0.06954206	3665.98	0.00150789		4195.98	-0.02503702	0	
486.19	0.00050031	0.00110504	1016.19	0.0060374	0.0008178	1546.19	-0.00976254	0	2076.18	-0.00010747	0.00128924	2606.18	-0.01890883	0	3136.18	0.06474419	0.06951973	3666.18	0.00033745		4196.18	-0.02543384	0	
486.39	0.00034464	0.00109929	1016.39	0.0053855	0.00081316	1546.39	-0.00999297	0	2076.38	-0.00020422	0.00128923	2606.38	-0.01928183	0	3136.38	0.06374073	0.06949741	3666.38	0.00074247		4196.38	-0.02418451	0	
486.59	-0.00030013	0.00109357	1016.59	0.00581283	0.00080854	1546.59	-0.00899069	0	2076.58	0.0013277	0.00128922	2606.58	-0.01910638	0	3136.58	0.06431396	0.0694751	3666.58	0.00115786		4196.58	-0.02435278	0	
486.79	-0.00068836	0.00108788	1016.79	0.00494328	0.00080395	1546.79	-0.00983028	0	2076.78	0.00220795	0.00128921	2606.78	-0.01892854	0	3136.78	0.06406537	0.06945279	3666.78	0.00195621		4196.78	-0.02377099	0	
486.99	-0.00075668	0.00108222	1016.99	0.0041948	0.00079939	1546.99	-0.0098476	0	2076.98	0.00121585	0.0012892	2606.98	-0.01943017	0	3136.98	0.06410187	0.06943049	3666.98	0.00198581		4196.98	-0.02423685	0	
487.19	-0.00154051	0.00107658	1017.19	0.00352631	0.00079485	1547.19	-0.00966458	0	2077.18	0.00141992	0.00128919	2607.18	-0.02004662	0	3137.18	0.064032	0.0694082	3667.18	0.00205841		4197.18	-0.02519319	0	
487.39	-0.00194507	0.00107098	1017.39	0.00426065	0.00079034	1547.39	-0.00957353	0	2077.38	0.00161154	0.00128919	2607.38	-0.02139276	0	3137.38	0.06403285	0.06938591	3667.38	0.00222204		4197.38	-0.02452404	0	
487.59	-0.00179417	0.00106541	1017.59	0.00414738	0.00078586	1547.59	-0.00837166	0	2077.58	0.00235986	0.00128918	2607.58	-0.02206074	0	3137.58	0.0639135	0.06936364	3667.58	0.00222905		4197.58	-0.02363463	0	
487.79	-0.00214099	0.00105987	1017.79	0.00421382	0.0007814	1547.79	-0.00885843	0	2077.78	0.00287589	0.00128917	2607.78	-0.02247816	0	3137.78	0.06462149	0.06934136	3667.78	0.00214808		4197.78	-0.02279739	0	
487.99	-0.00183695	0.00105435	1017.99	0.00487716	0.00077697	1547.99	-0.00865865	0	2077.98	0.00391377	0.00128916	2607.98	-0.02300191	0	3137.98	0.06454456	0.0693191	3667.98	0.00188105		4197.98	-0.02369291	0	
488.19	-0.00183054	0.00104887	1018.19	0.00435644	0.00077256	1548.19	-0.00890947	0	2078.18	0.00448436	0.00128915	2608.18	-0.02388528	0	3138.18	0.06476736	0.06929684	3668.18	0.00252822		4198.18	-0.0243088	0	
488.39	-0.0018302	0.00104341	1018.39	0.00390265	0.00076817	1548.39	-0.00871548	0	2078.38	0.00487579	0.00128915	2608.38	-0.02384321	0	3138.38	0.06486402	0.06927459	3668.38	0.00246972		4198.38	-0.02451971	0	
488.59	-0.00116512	0.00103798	1018.59	0.00407491	0.00076381	1548.59	-0.00925696	0	2078.58	0.005003	0.00128914	2608.58	-0.02374868	0	3138.58	0.06490859	0.06925235	3668.58	0.00236635		4198.58	-0.02415479	0	
488.79	-0.0007179	0.00103258	1018.79	0.00468993	0.00075948	1548.79	-0.00998634	0	2078.78	0.00459654	0.00128913	2608.78	-0.02400506	0	3138.78	0.06563565	0.06923012	3668.78	0.00249664		4198.78	-0.02435865	0	
488.99	-0.00226718	0.0010272	1018.99	0.00529238	0.00075517	1548.99	-0.00892551	0	2078.98	0.00484877	0.00128912	2608.98	-0.02531814	0	3138.98	0.06588577	0.06920789	3668.98	0.00288575		4198.98	-0.02440243	0	
489.19	-0.00204711	0.00102186	1019.19	0.00593329	0.00075089	1549.19	-0.0091056	0	2079.18	0.00464338	0.00128911	2609.18	-0.02479946	0	3139.18	0.06625611	0.06918567	3669.18	0.00224798		4199.18	-0.02456774	0	
489.39	-0.00253527	0.00101654	1019.39	0.00634976	0.00074662	1549.39	-0.00884841	0	2079.38	0.0041045	0.0012891	2609.38	-0.02538122	0	3139.38	0.06602075	0.06916345	3669.38	0.00219092		4199.38	-0.02390798	0	
489.59	-0.00158091	0.00101125	1019.59	0.00565999	0.00074239	1549.59	-0.00881422	0	2079.58	0.00389232	0.0012891	2609.58	-0.02499863	0	3139.58	0.06615617	0.06914125	3669.58	0.00190701		4199.58	-0.02383882	0	
489.79	-0.00091599	0.00100599	1019.79	0.00488973	0.00073818	1549.79	-0.00876649	0	2079.78	0.00355569	0.00128909	2609.78	-0.02493628	0	3139.78	0.06598749	0.06911905	3669.78	0.0011766		4199.78	-0.02394987	0	
489.99	-0.00109772	0.00100076	1019.99	0.00497445	0.00073399	1549.99	-0.00983664	0	2079.98	0.00405113	0.00128908	2609.98	-0.02527632	0	3139.98	0.06594344	0.06909685	3669.98	0.00083076		4199.98	-0.02436635	0	
490.19	-0.00088573	0.00099555	1020.19	0.00483929	0.00072982	1550.19	-0.00978074	0	2080.18	0.00346501	0.00128907	2610.18	-0.0256002	0	3140.18	0.06696485	0.06907467	3670.18	0.00108077		4200.18	-0.02504518	0	
490.39	-0.00146197	0.00099037	1020.39	0.00501128	0.00072568	1550.39	-0.01026933	0	2080.38	0.0026631	0.00128906	2610.38	-0.0253043	0	3140.38	0.06703128	0.06905249	3670.38	0.00227962		4200.38	-0.02535465	0	
490.59	-0.00132083	0.00098522	1020.59	0.00482986	0.00072156	1550.59	-0.01089336	0	2080.58	0.00178111	0.00128906	2610.58	-0.02449907	0	3140.58	0.06715519	0.06903032	3670.58	0.00330158		4200.58	-0.02614748	0	
490.79	-0.00072016	0.00098009	1020.79	0.00363488	0.00071747	1550.79	-0.01192588	0	2080.78	0.0008749	0.00128905	2610.78	-0.02460258	0	3140.78	0.0676059	0.06900816	3670.78	0.00333367		4200.78	-0.02647679	0	
490.99	-0.0004687	0.00097499	1020.99	0.00345241	0.0007134	1550.99	-0.01163711	0	2080.98	0.00040519	0.00128904	2610.98	-0.02463786	0	3140.98	0.06732226	0.068986	3670.98	0.00358355		4200.98	-0.02713411	0	
491.19	0.00026766	0.00096992	1021.19	0.00458719	0.00070935	1551.19	-0.01109657	0	2081.18	-0.00008231	0.00128903	2611.18	-0.0252823	0	3141.18	0.06775085	0.06896385	3671.18	0.003192		4201.18	-0.02754933	0	
491.39	0.00132285	0.00096487	1021.39	0.00467405	0.00070532	1551.39	-0.01120923	0	2081.38	-0.00012506	0.00128902	2611.38	-0.02531022	0	3141.38	0.06700341	0.06894171	3671.38	0.003237		4201.38	-0.02729718	0	
491.59	0.00202533	0.00095985	1021.59	0.00401669	0.00070132	1551.59	-0.01033117	0	2081.58	0.00006508	0.00128901	2611.58	-0.02423964	0	3141.58	0.06714477	0.06891957	3671.58	0.0031338		4201.58	-0.02736937	0	
491.79	0.00075155	0.00095486	1021.79	0.00484012	0.00069734	1551.79	-0.01122709	0	2081.78	0.0000813	0.00128901	2611.78	-0.02390975	0	3141.78	0.06746153	0.06889744	3671.78	0.00346319		4201.78	-0.02703525	0	
491.99	0.00121175	0.00094989	1021.99	0.00499417	0.00069338	1551.99	-0.01028298	0	2081.98	0.00045963	0.001289	2611.98	-0.02305402	0	3141.98	0.06684697	0.06887532	3671.98	0.00322211		4201.98	-0.02824128	0	
492.19	0.00131069	0.00094494	1022.19	0.00506248	0.00068945	1552.19	-0.0103432	0	2082.18	0.00113548	0.00128899	2612.18	-0.02256559	0	3142.18	0.06604641	0.06885321	3672.18	0.00288843		4202.18	-0.02871849	0	
492.39	0.00150289	0.00094003	1022.39	0.00543625	0.00068554	1552.39	-0.0096057	0	2082.38	0.00177585	0.00128898	2612.38	-0.02228985	0	3142.38	0.06518097	0.0688311	3672.38	0.00272627		4202.38	-0.02874829	0	
492.59	0.00135946	0.00093514	1022.59	0.00530367	0.00068165	1552.59	-0.00950629	0	2082.58	0.00271149	0.00128897	2612.58	-0.0222809	0	3142.58	0.06466281	0.068809	3672.58	0.00223734		4202.58	-0.02806507	0	
492.79	0.00085275	0.00093027	1022.79	0.00546781	0.00067778	1552.79	-0.00944707	0	2082.78	0.0033084	0.00128897	2612.78	-0.02144256	0	3142.78	0.06379053	0.06878691	3672.78	0.00208715		4202.78	-0.02738377	0	
492.99	0.00039659	0.00092543	1022.99	0.005668	0.00067393	1552.99	-0.00896048	0	2082.98	0.0035031	0.00128896	2612.98	-0.02178754	0	3142.98	0.06303649	0.06876482	3672.98	0.0022243		4202.98	-0.02728155	0	
493.19	0.0006585	0.00092061	1023.19	0.00615663	0.00067011	1553.19	-0.0095977	0	2083.18	0.00327725	0.00128895	2613.18	-0.02117976	0	3143.18	0.06236224	0.06874274	3673.18	0.00176498		4203.18	-0.02652267	0	
493.39	0.00073023	0.00091582	1023.39	0.00586686	0.00066631	1553.39	-0.00855648	0	2083.38	0.00343788	0.00128894	2613.38	-0.02157502	0	3143.38	0.06210449	0.06872067	3673.38	0.00189297		4203.38	-0.02574803	0	
493.59	0.00170152	0.00091106	1023.59	0.00523301	0.00066253	1553.59	-0.00855846	0	2083.58	0.00450611	0.00128893	2613.58	-0.02094982	0	3143.58	0.06170544	0.06869861	3673.58	0.00260764		4203.58	-0.02587683	0	
493.79	0.00172589	0.00090632	1023.79	0.00519948	0.00065877	1553.79	-0.00916086	0	2083.78	0.00451117	0.00128892	2613.78	-0.02137553	0	3143.78	0.0618709	0.06867655	3673.78	0.00295244		4203.78	-0.0259821	0	
493.99	0.00090018	0.0009016	1023.99	0.00474712	0.00065503	1553.99	-0.0093437	0	2083.98	0.00506094	0.00128892	2613.98	-0.02214245	0	3143.98	0.06132058	0.0686545	3673.98	0.00345409		4203.98	-0.02631044	0	
494.19	0.00014842	0.00089691	1024.19	0.00515479	0.00065131	1554.19	-0.00966533	0	2084.18	0.00467383	0.00128891	2614.18	-0.02305746	0	3144.18	0.06150164	0.06863246	3674.18	0.0042105		4204.18	-0.02649933	0	
494.39	0.00053872	0.00089224	1024.39	0.00530226	0.00064762	1554.39	-0.01030541	0	2084.38	0.00372105	0.0012889	2614.38	-0.02319492	0	3144.38	0.06142602	0.06861042	3674.38	0.00412084		4204.38	-0.02609449	0	
494.59	0.00082754	0.0008876	1024.59	0.00563932	0.00064394	1554.59	-0.01137556	0	2084.58	0.00327398	0.00128889	2614.58	-0.0236199	0	3144.58	0.06144785	0.06858839	3674.58	0.00443538		4204.58	-0.02651409	0	
494.79	0.00083847	0.00088298	1024.79	0.00542631	0.00064029	1554.79	-0.01142928	0	2084.78	0.00346127	0.00128888	2614.78	-0.02497607	0	3144.78	0.06197303	0.06856637	3674.78	0.00432039		4204.78	-0.02728099	0	
494.99	0.00059386	0.00087839	1024.99	0.00606105	0.00063665	1554.99	-0.01088539	0	2084.98	0.00246244	0.00128887	2614.98	-0.02515195	0	3144.98	0.06183012	0.06854435	3674.98	0.00352204		4204.98	-0.02731757	0	
495.19	0.0009863	0.00087382	1025.19	0.0062736	0.00063304	1555.19	-0.01080199	0	2085.18	0.0012641	0.00128887	2615.18	-0.02555243	0	3145.18	0.06293607	0.06852235	3675.18	0.00265239		4205.18	-0.02762656	0	
495.39	0.00078044	0.00086927	1025.39	0.00539731	0.00062945	1555.39	-0.01055194	0	2085.38	0.00112434	0.00128886	2615.38	-0.02447025	0	3145.38	0.06260913	0.06850034	3675.38	0.0019023		4205.38	-0.0274898	0	
495.59	0.00089808	0.00086475	1025.59	0.00585224	0.00062588	1555.59	-0.01037107	0	2085.58	0.00121612	0.00128885	2615.58	-0.02391345	0	3145.58	0.06363854	0.06847835	3675.58	0.00100331		4205.58	-0.02722852	0	
495.79	0.0002943	0.00086025	1025.79	0.00533525	0.00062232	1555.79	-0.01034598	0	2085.78	0.00065282	0.00128884	2615.78	-0.02437919	0	3145.78	0.06331191	0.06845636	3675.78	-0.00045122		4205.78	-0.02727687	0	
495.99	0.00040671	0.00085577	1025.99	0.00407685	0.00061879	1555.99	-0.00901583	0	2085.98	0.00055683	0.00128883	2615.98	-0.02355504	0	3145.98	0.06287459	0.06843438	3675.98	-0.00249783		4205.98	-0.02841914	0	
496.19	0.0002952	0.00085132	1026.19	0.00359195	0.00061528	1556.19	-0.00851956	0	2086.18	0.00067249	0.00128883	2616.18	-0.02381309	0	3146.18	0.06313626	0.06841241	3676.18	-0.00388586		4206.18	-0.02903452	0	
496.39	0.00052673	0.00084689	1026.39	0.00363143	0.00061179	1556.39	-0.00790815	0	2086.38	0.00045859	0.00128882	2616.38	-0.02331161	0	3146.38	0.06357305	0.06839045	3676.38	-0.00461258		4206.38	-0.02897195	0	
496.59	0.00007826	0.00084248	1026.59	0.00277311	0.00060832	1556.59	-0.00806794	0	2086.58	-0.00000583	0.00128881	2616.58	-0.02205862	0	3146.58	0.06416999	0.06836849	3676.58	-0.00464305		4206.58	-0.02866468	0	
496.79	0.00025534	0.0008381	1026.79	0.00322827	0.00060487	1556.79	-0.0075073	0	2086.78	-0.00053344	0.0012888	2616.78	-0.02181666	0	3146.78	0.0640245	0.06834654	3676.78	-0.00495075		4206.78	-0.02833315	0	
496.99	0.00024188	0.00083374	1026.99	0.0031896	0.00060143	1556.99	-0.00795515	0	2086.98	-0.00155934	0.00128879	2616.98	-0.02167827	0	3146.98	0.06416478	0.06832459	3676.98	-0.00431472		4206.98	-0.02814303	0	
497.19	-0.00018813	0.0008294	1027.19	0.00313244	0.00059802	1557.19	-0.00750767	0	2087.18	-0.00155297	0.00128878	2617.18	-0.02172946	0	3147.18	0.06472612	0.06830265	3677.18	-0.0040461		4207.18	-0.0275882	0	
497.39	-0.00078813	0.00082509	1027.39	0.00257826	0.00059463	1557.39	-0.00626491	0	2087.38	-0.00110179	0.00128878	2617.38	-0.02097306	0	3147.38	0.0656273	0.06828072	3677.38	-0.00305914		4207.38	-0.02798585	0	
497.59	-0.00223448	0.00082079	1027.59	0.00242627	0.00059125	1557.59	-0.0069473	0	2087.58	-0.00005383	0.00128877	2617.58	-0.01963721	0	3147.58	0.06572354	0.0682588	3677.58	-0.00155917		4207.58	-0.02684434	0	
497.79	-0.00359322	0.00081652	1027.79	0.00287548	0.0005879	1557.79	-0.00740309	0	2087.78	-0.00011713	0.00128876	2617.78	-0.0197999	0	3147.78	0.06532782	0.06823688	3677.78	-0.0005589		4207.78	-0.02635797	0	
497.99	-0.00493177	0.00081227	1027.99	0.00282423	0.00058456	1557.99	-0.00824811	0	2087.98	0.00036217	0.00128875	2617.98	-0.01936971	0	3147.98	0.06450362	0.06821497	3677.98	0.00065051		4207.98	-0.02633315	0	
498.19	-0.00555579	0.00080805	1028.19	0.0035463	0.00058125	1558.19	-0.00931227	0	2088.18	0.00056811	0.00128874	2618.18	-0.0191699	0	3148.18	0.06574977	0.06819307	3678.18	0.00181067		4208.18	-0.0262817	0	
498.39	-0.00524389	0.00080384	1028.39	0.00394129	0.00057795	1558.39	-0.01016173	0	2088.38	0.00067631	0.00128874	2618.38	-0.01925489	0	3148.38	0.06612301	0.06817118	3678.38	0.00241634		4208.38	-0.02519528	0	
498.59	-0.00645979	0.00079966	1028.59	0.00418501	0.00057467	1558.59	-0.0109949	0	2088.58	-0.00006174	0.00128873	2618.58	-0.01977004	0	3148.58	0.06584816	0.06814929	3678.58	0.00480221		4208.58	-0.02579014	0	
498.79	-0.00647545	0.0007955	1028.79	0.00331793	0.00057141	1558.79	-0.01075158	0	2088.78	-0.00037395	0.00128872	2618.78	-0.02058734	0	3148.78	0.06603036	0.06812741	3678.78	0.00515396		4208.78	-0.02624674	0	
498.99	-0.00680758	0.00079136	1028.99	0.00362261	0.00056816	1558.99	-0.01153171	0	2088.98	-0.00074737	0.00128871	2618.98	-0.02073696	0	3148.98	0.06635861	0.06810553	3678.98	0.0052281		4208.98	-0.02573392	0	
499.19	-0.00669645	0.00078724	1029.19	0.00359958	0.00056494	1559.19	-0.01230745	0	2089.18	-0.00055246	0.0012887	2619.18	-0.02095223	0	3149.18	0.06712582	0.06808367	3679.18	0.00539682		4209.18	-0.02517506	0	
499.39	-0.00648647	0.00078314	1029.39	0.00408493	0.00056174	1559.39	-0.01233011	0	2089.38	-0.00014051	0.00128869	2619.38	-0.0208848	0	3149.38	0.06656905	0.06806181	3679.38	0.00543684		4209.38	-0.02624802	0	
499.59	-0.00579538	0.00077907	1029.59	0.00446144	0.00055855	1559.59	-0.01293248	0	2089.58	-0.00060518	0.00128869	2619.58	-0.02175643	0	3149.58	0.06683696	0.06803995	3679.58	0.00461598		4209.58	-0.02644336	0	
499.79	-0.0057969	0.00077502	1029.79	0.00382652	0.00055538	1559.79	-0.01279783	0	2089.78	-0.000747	0.00128868	2619.78	-0.02258773	0	3149.78	0.06686576	0.06801811	3679.78	0.00321624		4209.78	-0.02693975	0	
499.99	-0.00538696	0.00077098	1029.99	0.00325293	0.00055223	1559.99	-0.01264241	0	2089.98	-0.00091077	0.00128867	2619.98	-0.0229746	0	3149.98	0.06644988	0.06799627	3679.98	0.00298916		4209.98	-0.02574446	0	
500.19	-0.00473598	0.00076697	1030.19	0.00369796	0.00054909	1560.19	-0.01242882	0	2090.18	-0.0012866	0.00128866	2620.18	-0.02402047	0	3150.18	0.06682218	0.06797444	3680.18	0.0021458		4210.18	-0.02547872	0	
500.39	-0.00363316	0.00076298	1030.39	0.00412071	0.00054598	1560.39	-0.01227263	0	2090.38	-0.0010976	0.00128865	2620.38	-0.02409353	0	3150.38	0.06615324	0.06795261	3680.38	0.00141157		4210.38	-0.02490803	0	
500.59	-0.00347276	0.00075901	1030.59	0.0036814	0.00054288	1560.59	-0.01140493	0	2090.58	-0.00230926	0.00128865	2620.58	-0.02322805	0	3150.58	0.06650173	0.06793079	3680.58	0.001283		4210.58	-0.02488451	0	
500.79	-0.00239121	0.00075506	1030.79	0.00379137	0.0005398	1560.79	-0.01111167	0	2090.78	-0.00175983	0.00128864	2620.78	-0.02375624	0	3150.78	0.06621527	0.06790898	3680.78	0.00023984		4210.78	-0.02506663	0	
500.99	-0.00263664	0.00075113	1030.99	0.00317782	0.00053674	1560.99	-0.01121369	0	2090.98	-0.00217464	0.00128863	2620.98	-0.02330558	0	3150.98	0.06564198	0.06788718	3680.98	0.00020641		4210.98	-0.02465767	0	
501.19	-0.00261652	0.00074722	1031.19	0.00371583	0.00053369	1561.19	-0.01077357	0	2091.18	-0.00171987	0.00128862	2621.18	-0.0228265	0	3151.18	0.06512887	0.06786538	3681.18	0.00007367		4211.18	-0.02502632	0	
501.39	-0.00252944	0.00074334	1031.39	0.00339222	0.00053066	1561.39	-0.01023404	0	2091.38	-0.00184613	0.00128861	2621.38	-0.02167509	0	3151.38	0.06482451	0.06784359	3681.38	-0.0006484		4211.38	-0.02495372	0	
501.59	-0.00273468	0.00073947	1031.59	0.00378384	0.00052765	1561.59	-0.01021504	0	2091.58	-0.00119861	0.0012886	2621.58	-0.02179905	0	3151.58	0.06391235	0.06782181	3681.58	-0.00082809		4211.58	-0.0240422	0	
501.79	-0.00275248	0.00073562	1031.79	0.00469591	0.00052466	1561.79	-0.00973949	0	2091.78	-0.00148659	0.0012886	2621.78	-0.02193487	0	3151.78	0.06298977	0.06780003	3681.78	-0.0010351		4211.78	-0.02508593	0	
501.99	-0.00208154	0.00073179	1031.99	0.0052547	0.00052168	1561.99	-0.01044464	0	2091.98	-0.00109836	0.00128859	2621.98	-0.02187724	0	3151.98	0.06285785	0.06777826	3681.98	-0.00083531		4211.98	-0.02578148	0	
502.19	-0.00131197	0.00072799	1032.19	0.00552177	0.00051872	1562.19	-0.00910811	0	2092.18	-0.00093266	0.00128858	2622.18	-0.02301026	0	3152.18	0.0633604	0.0677565	3682.18	-0.00053098		4212.18	-0.02721855	0	
502.39	-0.00129928	0.0007242	1032.39	0.00553364	0.00051578	1562.39	-0.00856486	0	2092.38	-0.0012478	0.00128857	2622.38	-0.02265713	0	3152.38	0.0626458	0.06773475	3682.38	-0.00079748		4212.38	-0.02765219	0	
502.59	-0.00187893	0.00072043	1032.59	0.00526471	0.00051285	1562.59	-0.00721677	0	2092.58	-0.00148868	0.00128856	2622.58	-0.02258205	0	3152.58	0.06219055	0.067713	3682.58	0.00038341		4212.58	-0.02864685	0	
502.79	-0.00164342	0.00071668	1032.79	0.00427105	0.00050994	1562.79	-0.00641549	0	2092.78	-0.00081025	0.00128855	2622.78	-0.0222002	0	3152.78	0.06288266	0.06769126	3682.78	0.00003669		4212.78	-0.02868196	0	
502.99	-0.00252675	0.00071295	1032.99	0.00528851	0.00050704	1562.99	-0.00765012	0	2092.98	0.00014804	0.00128855	2622.98	-0.02192075	0	3152.98	0.06363599	0.06766952	3682.98	0.00041701		4212.98	-0.02873485	0	
503.19	-0.00221344	0.00070924	1033.19	0.00523358	0.00050417	1563.19	-0.00829395	0	2093.18	0.00036148	0.00128854	2623.18	-0.02209725	0	3153.18	0.06419933	0.0676478	3683.18	0.00053861		4213.18	-0.02927439	0	
503.39	-0.00227162	0.00070555	1033.39	0.0054251	0.00050131	1563.39	-0.0079444	0	2093.38	0.0005052	0.00128853	2623.38	-0.02295451	0	3153.38	0.06450434	0.06762608	3683.38	0.00118896		4213.38	-0.03060085	0	
503.59	-0.00272141	0.00070188	1033.59	0.00539421	0.00049846	1563.59	-0.00827217	0	2093.58	0.00025079	0.00128852	2623.58	-0.02349454	0	3153.58	0.06563466	0.06760436	3683.58	0.00052079		4213.58	-0.02974344	0	
503.79	-0.00325052	0.00069823	1033.79	0.00473448	0.00049563	1563.79	-0.00893561	0	2093.78	0.00077671	0.00128851	2623.78	-0.02403654	0	3153.78	0.06586413	0.06758266	3683.78	0.00051837		4213.78	-0.02935962	0	
503.99	-0.00315145	0.00069459	1033.99	0.00408187	0.00049282	1563.99	-0.00975923	0	2093.98	0.00026574	0.00128851	2623.98	-0.02410016	0	3153.98	0.06499272	0.06756096	3683.98	0.00117839		4213.98	-0.02796935	0	
504.19	-0.00362425	0.00069098	1034.19	0.00399258	0.00049002	1564.19	-0.01028672	0	2094.18	0.00016418	0.0012885	2624.18	-0.02449258	0	3154.18	0.06451243	0.06753927	3684.18	0.0006345		4214.18	-0.02917928	0	
504.39	-0.00345567	0.00068739	1034.39	0.0038677	0.00048724	1564.39	-0.01066906	0	2094.38	0.00063819	0.00128849	2624.38	-0.0243662	0	3154.38	0.06351914	0.06751758	3684.38	0.000618		4214.38	-0.02896215	0	
504.59	-0.00381711	0.00068381	1034.59	0.00370669	0.00048448	1564.59	-0.01111425	0	2094.58	0.00033135	0.00128848	2624.58	-0.02413254	0	3154.58	0.06347436	0.0674959	3684.58	0.00022877		4214.58	-0.02863437	0	
504.79	-0.00340004	0.00068025	1034.79	0.00302536	0.00048173	1564.79	-0.01225253	0	2094.78	0.0009752	0.00128847	2624.78	-0.02498517	0	3154.78	0.06236525	0.06747423	3684.78	0.00014213		4214.78	-0.02801389	0	
504.99	-0.00394829	0.00067671	1034.99	0.00292669	0.000479	1564.99	-0.01324569	0	2094.98	0.00023193	0.00128846	2624.98	-0.02499572	0	3154.98	0.06093026	0.06745257	3684.98	0.00101416		4214.98	-0.02715058	0	
505.19	-0.00345941	0.00067319	1035.19	0.00351869	0.00047628	1565.19	-0.0136153	0	2095.18	0.0001174	0.00128846	2625.18	-0.0249015	0	3155.18	0.06057053	0.06743091	3685.18	0.00098284		4215.18	-0.02724907	0	
505.39	-0.00383278	0.00066969	1035.39	0.00364424	0.00047358	1565.39	-0.0129058	0	2095.38	-0.00019218	0.00128845	2625.38	-0.02546915	0	3155.38	0.06047428	0.06740926	3685.38	0.00137456		4215.38	-0.02740849	0	
505.59	-0.00333894	0.0006662	1035.59	0.00460771	0.00047089	1565.59	-0.01288659	0	2095.58	-0.00023134	0.00128844	2625.58	-0.02661311	0	3155.58	0.06019752	0.06738762	3685.58	0.00225422		4215.58	-0.02847843	0	
505.79	-0.00271281	0.00066274	1035.79	0.00421698	0.00046822	1565.79	-0.01283742	0	2095.78	-0.00070736	0.00128843	2625.78	-0.02681298	0	3155.78	0.05962291	0.06736598	3685.78	0.00208496		4215.78	-0.02908472	0	
505.99	-0.00185635	0.00065929	1035.99	0.00374049	0.00046556	1565.99	-0.01298115	0	2095.98	-0.00031209	0.00128842	2625.98	-0.02733131	0	3155.98	0.0602057	0.06734435	3685.98	0.00245304		4215.98	-0.02893543	0	
506.19	-0.00078974	0.00065586	1036.19	0.00409814	0.00046292	1566.19	-0.01152998	0	2096.18	-0.00000667	0.00128842	2626.18	-0.02679873	0	3156.18	0.06110361	0.06732273	3686.18	0.00322154		4216.18	-0.02968495	0	
506.39	-0.0001273	0.00065244	1036.39	0.00322737	0.00046029	1566.39	-0.00990872	0	2096.38	0.00082592	0.00128841	2626.38	-0.02552289	0	3156.38	0.06152022	0.06730111	3686.38	0.00365311		4216.38	-0.0285989	0	
506.59	0.00003078	0.00064905	1036.59	0.00245125	0.00045768	1566.59	-0.00871826	0	2096.58	0.00149595	0.0012884	2626.58	-0.02558973	0	3156.58	0.06258178	0.0672795	3686.58	0.00445041		4216.58	-0.02866708	0	
506.79	-0.00035274	0.00064567	1036.79	0.00212298	0.00045508	1566.79	-0.00902826	0	2096.78	0.00196145	0.00128839	2626.78	-0.02453661	0	3156.78	0.06381629	0.0672579	3686.78	0.00438254		4216.78	-0.02805392	0	
506.99	-0.0005262	0.00064231	1036.99	0.00247642	0.0004525	1566.99	-0.00919379	0	2096.98	0.00265577	0.00128838	2626.98	-0.02434835	0	3156.98	0.06448158	0.06723631	3686.98	0.00427109		4216.98	-0.02849294	0	
507.19	0.0001104	0.00063897	1037.19	0.00190393	0.00044993	1567.19	-0.00858115	0	2097.18	0.00277873	0.00128837	2627.18	-0.02497839	0	3157.18	0.06587992	0.06721472	3687.18	0.00377265		4217.18	-0.02829749	0	
507.39	0.00051101	0.00063565	1037.39	0.00222353	0.00044738	1567.39	-0.00836847	0	2097.38	0.00305526	0.00128837	2627.38	-0.02464176	0	3157.38	0.06621605	0.06719314	3687.38	0.00318736		4217.38	-0.02745889	0	
507.59	0.00082831	0.00063234	1037.59	0.00298068	0.00044484	1567.59	-0.00881308	0	2097.58	0.00278765	0.00128836	2627.58	-0.02461052	0	3157.58	0.06671069	0.06717156	3687.58	0.00228418		4217.58	-0.02718668	0	
507.79	0.00097427	0.00062905	1037.79	0.0022636	0.00044232	1567.79	-0.00958858	0	2097.78	0.00258151	0.00128835	2627.78	-0.0247389	0	3157.78	0.06625943	0.06715	3687.78	0.00183944		4217.78	-0.02737435	0	
507.99	0.00160268	0.00062577	1037.99	0.00207286	0.00043981	1567.99	-0.01065675	0	2097.98	0.00218873	0.00128834	2627.98	-0.02463628	0	3157.98	0.06546894	0.06712844	3687.98	0.00108344		4217.98	-0.02699775	0	
508.19	0.00162658	0.00062252	1038.19	0.00241857	0.00043731	1568.19	-0.01131363	0	2098.18	0.00158542	0.00128833	2628.18	-0.02470957	0	3158.18	0.06464434	0.06710688	3688.18	0.00027652		4218.18	-0.02709755	0	
508.39	0.00240158	0.00061928	1038.39	0.00308466	0.00043483	1568.39	-0.01177338	0	2098.38	0.00182213	0.00128833	2628.38	-0.02412374	0	3158.38	0.06482488	0.06708534	3688.38	-0.00034733		4218.38	-0.02633235	0	
508.59	0.00222232	0.00061606	1038.59	0.00289662	0.00043236	1568.59	-0.01192898	0	2098.58	0.00088781	0.00128832	2628.58	-0.02383922	0	3158.58	0.06459797	0.0670638	3688.58	-0.00091939		4218.58	-0.02587521	0	
508.79	0.00136601	0.00061285	1038.79	0.00277351	0.00042991	1568.79	-0.01286279	0	2098.78	0.0000617	0.00128831	2628.78	-0.02365341	0	3158.78	0.06360691	0.06704226	3688.78	-0.0002722		4218.78	-0.02572812	0	
508.99	0.00031559	0.00060966	1038.99	0.00318335	0.00042747	1568.99	-0.01359155	0	2098.98	-0.00019275	0.0012883	2628.98	-0.02355565	0	3158.98	0.06371623	0.06702074	3688.98	0.00009551		4218.98	-0.02640466	0	
509.19	-0.00038434	0.00060649	1039.19	0.00337711	0.00042504	1569.19	-0.01287652	0	2099.18	-0.00097733	0.00128829	2629.18	-0.02330785	0	3159.18	0.06408564	0.06699922	3689.18	0.00012334		4219.18	-0.02703303	0	
509.39	-0.00159602	0.00060333	1039.39	0.00342728	0.00042263	1569.39	-0.01267546	0	2099.38	-0.00163245	0.00128828	2629.38	-0.02348851	0	3159.38	0.06366251	0.06697771	3689.38	0.00033808		4219.38	-0.0279738	0	
509.59	-0.00166066	0.0006002	1039.59	0.0025154	0.00042023	1569.59	-0.01211559	0	2099.58	-0.00178753	0.00128828	2629.58	-0.02335741	0	3159.58	0.06399863	0.0669562	3689.58	0.00090868		4219.58	-0.02876745	0	
509.79	-0.00248237	0.00059707	1039.79	0.00093957	0.00041785	1569.79	-0.01225281	0	2099.78	-0.00141326	0.00128827	2629.78	-0.02396624	0	3159.78	0.06289641	0.0669347	3689.78	0.00103951		4219.78	-0.02938448	0	
509.99	-0.00302684	0.00059397	1039.99	0.00123826	0.00041548	1569.99	-0.01167859	0	2099.98	-0.00136823	0.00128826	2629.98	-0.02387297	0	3159.98	0.06364804	0.06691321	3689.98	0.00265009		4219.98	-0.03017038	0	
510.19	-0.00259545	0.00059088	1040.19	0.00154824	0.00041312	1570.19	-0.00991568	0	2100.18	-0.00042137	0.00128825	2630.18	-0.02429897	0	3160.18	0.06376202	0.06689173	3690.18	0.00262354		4220.18	-0.03101239	0	
510.39	-0.00372072	0.0005878	1040.39	0.00002616	0.00041077	1570.39	-0.00810731	0	2100.38	0.00088211	0.00128824	2630.38	-0.02484535	0	3160.38	0.06360688	0.06687025	3690.38	0.00344658		4220.38	-0.03138925	0	
510.59	-0.00481295	0.00058474	1040.59	-0.00007145	0.00040844	1570.59	-0.0076913	0	2100.58	0.00126093	0.00128824	2630.58	-0.0254586	0	3160.58	0.06368831	0.06684878	3690.58	0.00310904		4220.58	-0.03270381	0	
510.79	-0.00587985	0.0005817	1040.79	-0.00009709	0.00040613	1570.79	-0.00768538	0	2100.78	0.00264969	0.00128823	2630.78	-0.02487188	0	3160.78	0.06381808	0.06682732	3690.78	0.00269185		4220.78	-0.03221838	0	
510.99	-0.0057453	0.00057867	1040.99	-0.00069485	0.00040382	1570.99	-0.00670458	0	2100.98	0.00319054	0.00128822	2630.98	-0.02491919	0	3160.98	0.06389822	0.06680586	3690.98	0.00169262		4220.98	-0.03239156	0	
511.19	-0.00539211	0.00057566	1041.19	-0.00048904	0.00040153	1571.19	-0.00675725	0	2101.18	0.0039088	0.00128821	2631.18	-0.02478151	0	3161.18	0.06393523	0.06678441	3691.18	0.00050431		4221.18	-0.03153478	0	
511.39	-0.00522226	0.00057267	1041.39	-0.00039046	0.00039925	1571.39	-0.00666339	0	2101.38	0.00444692	0.0012882	2631.38	-0.02410852	0	3161.38	0.06279803	0.06676297	3691.38	-0.0000078		4221.38	-0.03097051	0	
511.59	-0.00412238	0.00056969	1041.59	-0.00039765	0.00039699	1571.59	-0.00677403	0	2101.58	0.00395748	0.00128819	2631.58	-0.02425416	0	3161.58	0.0618618	0.06674153	3691.58	-0.00007957		4221.58	-0.0307962	0	
511.79	-0.00349711	0.00056672	1041.79	-0.0016359	0.00039473	1571.79	-0.00718912	0	2101.78	0.00402971	0.00128819	2631.78	-0.02412635	0	3161.78	0.06107081	0.0667201	3691.78	-0.00076742		4221.78	-0.03087342	0	
511.99	-0.00211403	0.00056377	1041.99	-0.00099762	0.00039249	1571.99	-0.00743331	0	2101.98	0.00359549	0.00128818	2631.98	-0.02398999	0	3161.98	0.06058619	0.06669868	3691.98	-0.00088686		4221.98	-0.02999744	0	
512.19	-0.00183926	0.00056084	1042.19	-0.00012196	0.00039027	1572.19	-0.00767509	0	2102.18	0.00288243	0.00128817	2632.18	-0.02357946	0	3162.18	0.0604512	0.06667727	3692.18	-0.0008248		4222.18	-0.02913507	0	
512.39	-0.00057549	0.00055792	1042.39	0.00056764	0.00038805	1572.39	-0.00810228	0	2102.38	0.0028182	0.00128816	2632.38	-0.02412041	0	3162.38	0.06079474	0.06665586	3692.38	-0.00054924		4222.38	-0.02864137	0	
512.59	-0.00103978	0.00055502	1042.59	0.00042729	0.00038585	1572.59	-0.00929738	0	2102.58	0.00180739	0.00128815	2632.58	-0.02392803	0	3162.58	0.06040733	0.06663446	3692.58	-0.00018026		4222.58	-0.02825578	0	
512.79	-0.00100835	0.00055213	1042.79	0.00202963	0.00038366	1572.79	-0.0103832	0	2102.78	0.00116297	0.00128814	2632.78	-0.02410223	0	3162.78	0.06078176	0.06661306	3692.78	0.00017519		4222.78	-0.02752624	0	
512.99	-0.0010596	0.00054926	1042.99	0.00210226	0.00038148	1572.99	-0.01097989	0	2102.98	0.00033365	0.00128814	2632.98	-0.02411258	0	3162.98	0.06086955	0.06659167	3692.98	-0.00008346		4222.98	-0.02800977	0	
513.19	-0.00133544	0.0005464	1043.19	0.00206574	0.00037932	1573.19	-0.01134161	0	2103.18	-0.00045398	0.00128813	2633.18	-0.0234862	0	3163.18	0.06071271	0.06657029	3693.18	0.0003773		4223.18	-0.02797796	0	
513.39	-0.00183883	0.00054356	1043.39	0.00287993	0.00037717	1573.39	-0.01178359	0	2103.38	-0.00008664	0.00128812	2633.38	-0.02319226	0	3163.38	0.06099851	0.06654892	3693.38	0.00068568		4223.38	-0.02721427	0	
513.59	-0.00097551	0.00054073	1043.59	0.00290118	0.00037503	1573.59	-0.01203173	0	2103.58	0.00011737	0.00128811	2633.58	-0.02299833	0	3163.58	0.06156422	0.06652755	3693.58	0.00197987		4223.58	-0.02710172	0	
513.79	-0.00065576	0.00053791	1043.79	0.00369685	0.0003729	1573.79	-0.01199953	0	2103.78	-0.00053405	0.0012881	2633.78	-0.02397603	0	3163.78	0.06123488	0.06650619	3693.78	0.00223388		4223.78	-0.02736691	0	
513.99	-0.00074331	0.00053512	1043.99	0.00390771	0.00037078	1573.99	-0.01151404	0	2103.98	-0.00050852	0.0012881	2633.98	-0.02402246	0	3163.98	0.06277108	0.06648484	3693.98	0.00301102		4223.98	-0.02722332	0	
514.19	-0.00102616	0.00053233	1044.19	0.00408789	0.00036868	1574.19	-0.01077666	0	2104.18	0.00005106	0.00128809	2634.18	-0.02432045	0	3164.18	0.06345535	0.06646349	3694.18	0.00214355		4224.18	-0.02710263	0	
514.39	-0.00178612	0.00052956	1044.39	0.00473286	0.00036659	1574.39	-0.01112689	0	2104.38	0.000125	0.00128808	2634.38	-0.02456721	0	3164.38	0.064148	0.06644215	3694.38	0.00347069		4224.38	-0.02738782	0	
514.59	-0.00192337	0.00052681	1044.59	0.00453525	0.00036451	1574.59	-0.01117569	0	2104.58	-0.00045943	0.00128807	2634.58	-0.02388247	0	3164.58	0.06414568	0.06642082	3694.58	0.00255389		4224.58	-0.02666246	0	
514.79	-0.00245651	0.00052407	1044.79	0.00429381	0.00036244	1574.79	-0.01107322	0	2104.78	-0.00018408	0.00128806	2634.78	-0.02324505	0	3164.78	0.06438439	0.06639949	3694.78	0.00135991		4224.78	-0.02550899	0	
514.99	-0.00248767	0.00052134	1044.99	0.00409388	0.00036038	1574.99	-0.01100053	0	2104.98	-0.0006703	0.00128805	2634.98	-0.0223969	0	3164.98	0.0643238	0.06637817	3694.98	0.00057794		4224.98	-0.02523988	0	
515.19	-0.00269121	0.00051863	1045.19	0.00387459	0.00035834	1575.19	-0.01123707	0	2105.18	-0.00050047	0.00128805	2635.18	-0.02189178	0	3165.18	0.06426813	0.06635686	3695.18	-0.00023932		4225.18	-0.02482623	0	
515.39	-0.00340474	0.00051593	1045.39	0.00283241	0.0003563	1575.39	-0.010457	0	2105.38	0.0001749	0.00128804	2635.38	-0.02202865	0	3165.38	0.06390363	0.06633555	3695.38	0.00023235		4225.38	-0.02454884	0	
515.59	-0.00308902	0.00051324	1045.59	0.00284988	0.00035428	1575.59	-0.00959804	0	2105.58	-0.00038655	0.00128803	2635.58	-0.02133324	0	3165.58	0.06327128	0.06631426	3695.58	0.000481		4225.58	-0.02416089	0	
515.79	-0.00406894	0.00051057	1045.79	0.00200721	0.00035227	1575.79	-0.0094708	0	2105.78	-0.00097359	0.00128802	2635.78	-0.02178721	0	3165.78	0.06360031	0.06629296	3695.78	0.00000105		4225.78	-0.02454404	0	
515.99	-0.00488136	0.00050792	1045.99	0.00249806	0.00035027	1575.99	-0.00914357	0	2105.98	-0.00081281	0.00128801	2635.98	-0.02265087	0	3165.98	0.063851	0.06627168	3695.98	0.00011371		4225.98	-0.02458776	0	
516.19	-0.00519991	0.00050527	1046.19	0.00289378	0.00034828	1576.19	-0.00942383	0	2106.18	-0.00076506	0.00128801	2636.18	-0.02338367	0	3166.18	0.06308557	0.0662504	3696.18	0.00004776		4226.18	-0.02468129	0	
516.39	-0.00523246	0.00050264	1046.39	0.00285823	0.00034631	1576.39	-0.00931004	0	2106.38	-0.00056424	0.001288	2636.38	-0.02450049	0	3166.38	0.06251611	0.06622913	3696.38	-0.0002677		4226.38	-0.02513846	0	
516.59	-0.00603272	0.00050003	1046.59	0.00262004	0.00034434	1576.59	-0.01036995	0	2106.58	-0.00057449	0.00128799	2636.58	-0.02401073	0	3166.58	0.06186467	0.06620786	3696.58	-0.00034639		4226.58	-0.02535082	0	
516.79	-0.00600434	0.00049743	1046.79	0.00363531	0.00034239	1576.79	-0.01136648	0	2106.78	0.00002784	0.00128798	2636.78	-0.02438682	0	3166.78	0.06144363	0.06618661	3696.78	-0.00093258		4226.78	-0.0256775	0	
516.99	-0.00604963	0.00049484	1046.99	0.00297915	0.00034045	1576.99	-0.01171881	0	2106.98	0.00066378	0.00128797	2636.98	-0.02468165	0	3166.98	0.06033943	0.06616536	3696.98	-0.00089255		4226.98	-0.0266228	0	
517.19	-0.0059769	0.00049226	1047.19	0.00295235	0.00033851	1577.19	-0.01231659	0	2107.18	0.00065105	0.00128796	2637.18	-0.02540528	0	3167.18	0.06078197	0.06614411	3697.18	-0.00054556		4227.18	-0.02696779	0	
517.39	-0.00584296	0.0004897	1047.39	0.00337215	0.00033659	1577.39	-0.01160517	0	2107.38	0.00048189	0.00128796	2637.38	-0.0256262	0	3167.38	0.06174182	0.06612287	3697.38	0.00032451		4227.38	-0.02672669	0	
517.59	-0.00531314	0.00048715	1047.59	0.00324422	0.00033468	1577.59	-0.01186418	0	2107.58	-0.00011654	0.00128795	2637.58	-0.02659184	0	3167.58	0.06240237	0.06610164	3697.58	0.00076933		4227.58	-0.02716545	0	
517.79	-0.00517628	0.00048462	1047.79	0.00363034	0.00033278	1577.79	-0.01129345	0	2107.78	-0.00045792	0.00128794	2637.78	-0.02679197	0	3167.78	0.06208794	0.06608042	3697.78	0.00116691		4227.78	-0.02704034	0	
517.99	-0.00533133	0.0004821	1047.99	0.00279832	0.00033089	1577.99	-0.01162524	0	2107.98	0.00013049	0.00128793	2637.98	-0.02685265	0	3167.98	0.06278281	0.0660592	3697.98	0.00056006		4227.98	-0.02764535	0	
518.19	-0.00504817	0.00047959	1048.19	0.00295558	0.00032902	1578.19	-0.01165944	0	2108.18	-0.00086436	0.00128792	2638.18	-0.02700061	0	3168.18	0.06253217	0.06603799	3698.18	0.00010012		4228.18	-0.02798629	0	
518.39	-0.00497957	0.00047709	1048.39	0.00321168	0.00032715	1578.39	-0.01277025	0	2108.38	-0.00079443	0.00128792	2638.38	-0.0273188	0	3168.38	0.06212206	0.06601679	3698.38	0.00031347		4228.38	-0.02777332	0	
518.59	-0.00470607	0.00047461	1048.59	0.0022184	0.00032529	1578.59	-0.01265107	0	2108.58	-0.00058908	0.00128791	2638.58	-0.02672998	0	3168.58	0.06164882	0.06599559	3698.58	-0.00089512		4228.58	-0.02763803	0	
518.79	-0.0040509	0.00047214	1048.79	0.00248879	0.00032345	1578.79	-0.01307786	0	2108.78	-0.00020113	0.0012879	2638.78	-0.02677407	0	3168.78	0.06249871	0.0659744	3698.78	-0.00146335		4228.78	-0.02815095	0	
518.99	-0.00428044	0.00046968	1048.99	0.00297132	0.00032161	1578.99	-0.0128356	0	2108.98	-0.00076355	0.00128789	2638.98	-0.0257219	0	3168.98	0.06316885	0.06595322	3698.98	-0.00184897		4228.98	-0.02883462	0	
519.19	-0.00499209	0.00046724	1049.19	0.00251841	0.00031979	1579.19	-0.01147413	0	2109.18	-0.00068177	0.00128788	2639.18	-0.02593091	0	3169.18	0.06359269	0.06593204	3699.18	-0.00152418		4229.18	-0.028849	0	
519.39	-0.00514342	0.00046481	1049.39	0.00204541	0.00031797	1579.39	-0.01090476	0	2109.38	0.00008104	0.00128787	2639.38	-0.02538229	0	3169.38	0.06289174	0.06591088	3699.38	-0.00074075		4229.38	-0.02939608	0	
519.59	-0.00495982	0.00046239	1049.59	0.00211213	0.00031617	1579.59	-0.01062409	0	2109.58	-0.00073246	0.00128787	2639.58	-0.02355804	0	3169.58	0.06273403	0.06588971	3699.58	-0.00059562		4229.58	-0.02972158	0	
519.79	-0.00553144	0.00045998	1049.79	0.0015506	0.00031437	1579.79	-0.01114633	0	2109.78	-0.00102558	0.00128786	2639.78	-0.02323365	0	3169.78	0.06222185	0.06586856	3699.78	-0.00071412		4229.78	-0.03005072	0	
519.99	-0.00508462	0.00045759	1049.99	0.00183024	0.00031259	1579.99	-0.01098943	0	2109.98	-0.00012274	0.00128785	2639.98	-0.02348219	0	3169.98	0.0614496	0.06584741	3699.98	-0.00007215		4229.98	-0.02997148	0	
520.19	-0.004455	0.00045521	1050.19	0.00193849	0.00031082	1580.19	-0.0114603	0	2110.18	0.00000889	0.00128784	2640.18	-0.02283743	0	3170.18	0.06038545	0.06582627	3700.18	0.00023673		4230.18	-0.02956191	0	
520.39	-0.00428955	0.00045284	1050.39	0.00150597	0.00030905	1580.39	-0.01224579	0	2110.38	0.00015779	0.00128783	2640.38	-0.02260762	0	3170.38	0.05968986	0.06580513	3700.38	-0.00011338		4230.38	-0.02917944	0	
520.59	-0.00333388	0.00045049	1050.59	0.00064278	0.0003073	1580.59	-0.01297675	0	2110.58	0.00045454	0.00128783	2640.58	-0.02210428	0	3170.58	0.05955254	0.065784	3700.58	-0.00018234		4230.58	-0.02840289	0	
520.79	-0.0022387	0.00044814	1050.79	0.00096374	0.00030556	1580.79	-0.01371774	0	2110.78	0.00122869	0.00128782	2640.78	-0.02196547	0	3170.78	0.06032062	0.06576288	3700.78	-0.00018937		4230.78	-0.02834898	0	
520.99	-0.00096023	0.00044581	1050.99	0.00098995	0.00030382	1580.99	-0.01305937	0	2110.98	0.00078709	0.00128781	2640.98	-0.02268258	0	3170.98	0.06023036	0.06574177	3700.98	0.00049522		4230.98	-0.02795181	0	
521.19	-0.00094281	0.00044349	1051.19	0.00102217	0.0003021	1581.19	-0.01322392	0	2111.18	0.00026184	0.0012878	2641.18	-0.02269533	0	3171.18	0.06147557	0.06572066	3701.18	0.00067994		4231.18	-0.02860228	0	
521.39	-0.00157448	0.00044118	1051.39	0.0006647	0.00030038	1581.39	-0.01245222	0	2111.38	0.00049897	0.00128779	2641.38	-0.02251516	0	3171.38	0.06178719	0.06569956	3701.38	0.00074085		4231.38	-0.02862245	0	
521.59	-0.00174435	0.00043889	1051.59	0.00053539	0.00029868	1581.59	-0.01367297	0	2111.58	0.00039374	0.00128778	2641.58	-0.02298888	0	3171.58	0.06293305	0.06567846	3701.58	0.00036659		4231.58	-0.02890821	0	
521.79	-0.001739	0.0004366	1051.79	0.00034807	0.00029698	1581.79	-0.01356265	0	2111.78	0.0001677	0.00128778	2641.78	-0.02340492	0	3171.78	0.06326096	0.06565737	3701.78	-0.00012437		4231.78	-0.02860853	0	
521.99	-0.00223013	0.00043433	1051.99	-0.00033028	0.0002953	1581.99	-0.01369245	0	2111.98	-0.00026843	0.00128777	2641.98	-0.02430213	0	3171.98	0.06341281	0.06563629	3701.98	-0.00155599		4231.98	-0.02859339	0	
522.19	-0.00185309	0.00043207	1052.19	0.00029533	0.00029362	1582.19	-0.01384203	0	2112.18	-0.0004931	0.00128776	2642.18	-0.02471643	0	3172.18	0.06387996	0.06561522	3702.18	-0.00182435		4232.18	-0.02826412	0	
522.39	-0.0016883	0.00042982	1052.39	0.00129518	0.00029196	1582.39	-0.01354146	0	2112.38	0.00005827	0.00128775	2642.38	-0.0253105	0	3172.38	0.0642828	0.06559415	3702.38	-0.00167823		4232.38	-0.02864536	0	
522.59	-0.00158663	0.00042759	1052.59	0.00149589	0.0002903	1582.59	-0.01308922	0	2112.58	0.00045347	0.00128774	2642.58	-0.02516859	0	3172.58	0.06550812	0.06557309	3702.58	-0.00222216		4232.58	-0.02866536	0	
522.79	-0.00249149	0.00042536	1052.79	0.00181151	0.00028865	1582.79	-0.01241934	0	2112.78	0.00031435	0.00128773	2642.78	-0.02463863	0	3172.78	0.06727808	0.06555204	3702.78	-0.00157931		4232.78	-0.02876735	0	
522.99	-0.00407583	0.00042315	1052.99	0.00147802	0.00028702	1582.99	-0.01151663	0	2112.98	-0.00022797	0.00128773	2642.98	-0.02431183	0	3172.98	0.06752105	0.06553099	3702.98	-0.00165653		4232.98	-0.02859438	0	
523.19	-0.00489531	0.00042095	1053.19	0.00150847	0.00028539	1583.19	-0.01083631	0	2113.18	-0.00004683	0.00128772	2643.18	-0.02510938	0	3173.18	0.06769974	0.06550995	3703.18	-0.00101896		4233.18	-0.02859322	0	
523.39	-0.00538002	0.00041876	1053.39	0.00117736	0.00028377	1583.39	-0.01169046	0	2113.38	0.00072176	0.00128771	2643.38	-0.02434256	0	3173.38	0.06669958	0.06548892	3703.38	-0.00095312		4233.38	-0.02925503	0	
523.59	-0.00603107	0.00041658	1053.59	0.00204098	0.00028216	1583.59	-0.01167647	0	2113.58	-0.00031963	0.0012877	2643.58	-0.0238523	0	3173.58	0.06645066	0.06546789	3703.58	0.00000328		4233.58	-0.02952464	0	
523.79	-0.00687663	0.00041441	1053.79	0.00197647	0.00028056	1583.79	-0.01167487	0	2113.78	-0.00053461	0.00128769	2643.78	-0.02454873	0	3173.78	0.06539213	0.06544687	3703.78	0.00051423		4233.78	-0.02936067	0	
523.99	-0.00616479	0.00041225	1053.99	0.00179576	0.00027896	1583.99	-0.01128318	0	2113.98	-0.00050591	0.00128769	2643.98	-0.0252691	0	3173.98	0.06445029	0.06542586	3703.98	0.00155678		4233.98	-0.0294226	0	
524.19	-0.00633708	0.00041011	1054.19	0.00104684	0.00027738	1584.19	-0.0112822	0	2114.18	-0.00039845	0.00128768	2644.18	-0.02465314	0	3174.18	0.06346759	0.06540485	3704.18	0.00126077		4234.18	-0.02906032	0	
524.39	-0.00623516	0.00040797	1054.39	0.0006321	0.00027581	1584.39	-0.01214937	0	2114.38	-0.00063022	0.00128767	2644.38	-0.02442367	0	3174.38	0.06307815	0.06538385	3704.38	0.00125331		4234.38	-0.02837014	0	
524.59	-0.00591533	0.00040585	1054.59	0.00048366	0.00027424	1584.59	-0.01183081	0	2114.58	0.00070317	0.00128766	2644.58	-0.02420229	0	3174.58	0.06303391	0.06536286	3704.58	0.00096564		4234.58	-0.02789679	0	
524.79	-0.00603067	0.00040374	1054.79	0.00055676	0.00027269	1584.79	-0.01147461	0	2114.78	0.0013809	0.00128765	2644.78	-0.02446868	0	3174.78	0.06331115	0.06534187	3704.78	0.00100812		4234.78	-0.0280798	0	
524.99	-0.00629421	0.00040164	1054.99	-0.00000725	0.00027114	1584.99	-0.01124156	0	2114.98	0.00079087	0.00128764	2644.98	-0.02475917	0	3174.98	0.06273922	0.06532089	3704.98	0.00062348		4234.98	-0.02840857	0	
525.19	-0.00682945	0.00039955	1055.19	-0.00016601	0.0002696	1585.19	-0.01154611	0	2115.18	0.00068241	0.00128764	2645.18	-0.02474356	0	3175.18	0.06283143	0.06529992	3705.18	0.00052854		4235.18	-0.02881173	0	
525.39	-0.00671083	0.00039747	1055.39	-0.00033621	0.00026807	1585.39	-0.01119696	0	2115.38	0.00093083	0.00128763	2645.38	-0.02486321	0	3175.38	0.06246388	0.06527895	3705.38	-0.00074019		4235.38	-0.0282729	0	
525.59	-0.00578388	0.0003954	1055.59	0.00053995	0.00026655	1585.59	-0.0117732	0	2115.58	0.0011945	0.00128762	2645.58	-0.02420938	0	3175.58	0.06321724	0.06525799	3705.58	-0.00048826		4235.58	-0.02843777	0	
525.79	-0.00522114	0.00039334	1055.79	0.00013693	0.00026504	1585.79	-0.01080942	0	2115.78	0.00085757	0.00128761	2645.78	-0.02422927	0	3175.78	0.06302409	0.06523704	3705.78	-0.00134107		4235.78	-0.0270523	0	
525.99	-0.00474559	0.0003913	1055.99	0.00103702	0.00026353	1585.99	-0.00978825	0	2115.98	0.00142451	0.0012876	2645.98	-0.02385124	0	3175.98	0.06319145	0.06521609	3705.98	-0.002072		4235.98	-0.02640961	0	
526.19	-0.00402862	0.00038926	1056.19	0.00212351	0.00026204	1586.19	-0.0091163	0	2116.18	0.0022642	0.0012876	2646.18	-0.02411617	0	3176.18	0.06449098	0.06519515	3706.18	-0.00121628		4236.18	-0.02619551	0	
526.39	-0.00387571	0.00038724	1056.39	0.00305076	0.00026055	1586.39	-0.00882665	0	2116.38	0.00168631	0.00128759	2646.38	-0.02390406	0	3176.38	0.06446883	0.06517422	3706.38	-0.00142643		4236.38	-0.02599986	0	
526.59	-0.00389292	0.00038522	1056.59	0.00333085	0.00025907	1586.59	-0.00933213	0	2116.58	0.00188621	0.00128758	2646.58	-0.02389417	0	3176.58	0.06523062	0.06515329	3706.58	-0.00194783		4236.58	-0.02584951	0	
526.79	-0.00430423	0.00038322	1056.79	0.00341035	0.0002576	1586.79	-0.00929326	0	2116.78	0.00101044	0.00128757	2646.78	-0.02401576	0	3176.78	0.06500903	0.06513238	3706.78	-0.00101584		4236.78	-0.02580159	0	
526.99	-0.00363978	0.00038122	1056.99	0.00346775	0.00025614	1586.99	-0.00963258	0	2116.98	-0.00019225	0.00128756	2646.98	-0.02420198	0	3176.98	0.06451403	0.06511146	3706.98	-0.00127862		4236.98	-0.02598165	0	
527.19	-0.00372013	0.00037924	1057.19	0.00436116	0.00025469	1587.19	-0.00991887	0	2117.18	-0.00087893	0.00128755	2647.18	-0.0239504	0	3177.18	0.0639121	0.06509056	3707.18	-0.00113516		4237.18	-0.02611216	0	
527.39	-0.00343234	0.00037727	1057.39	0.00471712	0.00025324	1587.39	-0.01111233	0	2117.38	-0.00104133	0.00128755	2647.38	-0.02467959	0	3177.38	0.06320827	0.06506966	3707.38	0.00001502		4237.38	-0.02618088	0	
527.59	-0.00317772	0.0003753	1057.59	0.00492147	0.0002518	1587.59	-0.01078088	0	2117.58	-0.00235148	0.00128754	2647.58	-0.02486754	0	3177.58	0.06262668	0.06504877	3707.58	0.00047233		4237.58	-0.02709089	0	
527.79	-0.00250978	0.00037335	1057.79	0.00444183	0.00025037	1587.79	-0.01110935	0	2117.78	-0.00314796	0.00128753	2647.78	-0.02536968	0	3177.78	0.0615141	0.06502788	3707.78	0.00053866		4237.78	-0.02734434	0	
527.99	-0.00263426	0.00037141	1057.99	0.00406712	0.00024895	1587.99	-0.01147382	0	2117.98	-0.00330094	0.00128752	2647.98	-0.02517872	0	3177.98	0.06069125	0.065007	3707.98	0.00135325		4237.98	-0.02815606	0	
528.19	-0.0028823	0.00036948	1058.19	0.00332617	0.00024754	1588.19	-0.01232433	0	2118.18	-0.00462785	0.00128751	2648.18	-0.02539026	0	3178.18	0.05983603	0.06498613	3708.18	0.00100456		4238.18	-0.02889753	0	
528.39	-0.00325381	0.00036755	1058.39	0.00334611	0.00024614	1588.39	-0.01388293	0	2118.38	-0.00432744	0.00128751	2648.38	-0.02588216	0	3178.38	0.05977793	0.06496526	3708.38	0.00113325		4238.38	-0.02943523	0	
528.59	-0.00270848	0.00036564	1058.59	0.00297218	0.00024474	1588.59	-0.01394031	0	2118.58	-0.00330315	0.0012875	2648.58	-0.02621705	0	3178.58	0.05903232	0.0649444	3708.58	0.00045879		4238.58	-0.03018379	0	
528.79	-0.00289509	0.00036374	1058.79	0.00148434	0.00024335	1588.79	-0.01332521	0	2118.78	-0.00266998	0.00128749	2648.78	-0.02696327	0	3178.78	0.05869675	0.06492355	3708.78	0.0001708		4238.78	-0.03122332	0	
528.99	-0.00239936	0.00036184	1058.99	0.00125826	0.00024197	1588.99	-0.01412343	0	2118.98	-0.00270474	0.00128748	2648.98	-0.02722347	0	3178.98	0.05805523	0.06490271	3708.98	-0.00029687		4238.98	-0.03148958	0	
529.19	-0.0027641	0.00035996	1059.19	0.00136068	0.0002406	1589.19	-0.01340478	0	2119.18	-0.0014885	0.00128747	2649.18	-0.02768872	0	3179.18	0.05801681	0.06488187	3709.18	-0.00002064		4239.18	-0.03178403	0	
529.39	-0.00239263	0.00035809	1059.39	0.00068489	0.00023923	1589.39	-0.01246705	0	2119.38	0.00030889	0.00128746	2649.38	-0.02779356	0	3179.38	0.05862275	0.06486104	3709.38	-0.00127427		4239.38	-0.03216039	0	
529.59	-0.00234258	0.00035623	1059.59	0.00042757	0.00023787	1589.59	-0.01261751	0	2119.58	0.00109529	0.00128746	2649.58	-0.02754732	0	3179.58	0.05864358	0.06484021	3709.58	-0.0012869		4239.58	-0.03255258	0	
529.79	-0.00275868	0.00035437	1059.79	-0.00033214	0.00023652	1589.79	-0.01160717	0	2119.78	0.00067962	0.00128745	2649.78	-0.02766224	0	3179.78	0.05893686	0.06481939	3709.78	-0.00227583		4239.78	-0.03250214	0	
529.99	-0.00368985	0.00035253	1059.99	0.00000257	0.00023518	1589.99	-0.01095142	0	2119.98	0.00133816	0.00128744	2649.98	-0.02840741	0	3179.98	0.06014103	0.06479858	3709.98	-0.00304998		4239.98	-0.03247719	0	
530.19	-0.00339812	0.00035069	1060.19	0.0004126	0.00023385	1590.19	-0.01077124	0	2120.18	0.00144437	0.00128743	2650.18	-0.0289083	0	3180.18	0.06047344	0.06477778	3710.18	-0.00241001		4240.18	-0.03389134	0	
530.39	-0.00340316	0.00034887	1060.39	0.00117426	0.00023252	1590.39	-0.01132235	0	2120.38	0.00085238	0.00128742	2650.38	-0.02936418	0	3180.38	0.06085768	0.06475698	3710.38	-0.00280943		4240.38	-0.03377109	0	
530.59	-0.00321917	0.00034705	1060.59	0.00140937	0.0002312	1590.59	-0.0119578	0	2120.58	0.00123776	0.00128742	2650.58	-0.0300009	0	3180.58	0.06125172	0.06473619	3710.58	-0.00264854		4240.58	-0.03324848	0	
530.79	-0.00342739	0.00034525	1060.79	0.00169852	0.00022989	1590.79	-0.01189756	0	2120.78	0.00082401	0.00128741	2650.78	-0.02923371	0	3180.78	0.06057327	0.0647154	3710.78	-0.0019755		4240.78	-0.0325075	0	
530.99	-0.0034099	0.00034345	1060.99	0.00131416	0.00022859	1590.99	-0.01220384	0	2120.98	0.00051558	0.0012874	2650.98	-0.02903472	0	3180.98	0.06088269	0.06469462	3710.98	-0.00237421		4240.98	-0.03221719	0	
531.19	-0.00373494	0.00034166	1061.19	0.00143201	0.00022729	1591.19	-0.01215113	0	2121.18	0.00053575	0.00128739	2651.18	-0.02869924	0	3181.18	0.06150874	0.06467385	3711.18	-0.00162053		4241.18	-0.03094374	0	
531.39	-0.00323053	0.00033989	1061.39	0.00179936	0.000226	1591.39	-0.01219106	0	2121.38	0.00054435	0.00128738	2651.38	-0.02887176	0	3181.38	0.06247987	0.06465308	3711.38	-0.00152532		4241.38	-0.03092464	0	
531.59	-0.00360401	0.00033812	1061.59	0.00187828	0.00022472	1591.59	-0.01210973	0	2121.58	-0.00012617	0.00128737	2651.58	-0.02750773	0	3181.58	0.06167534	0.06463233	3711.58	-0.00131526		4241.58	-0.03191556	0	
531.79	-0.00403711	0.00033636	1061.79	0.00222012	0.00022344	1591.79	-0.0129743	0	2121.78	-0.0005625	0.00128737	2651.78	-0.0262357	0	3181.78	0.06167019	0.06461157	3711.78	-0.00108505		4241.78	-0.03150017	0	
531.99	-0.00446756	0.00033461	1061.99	0.00242689	0.00022217	1591.99	-0.01316107	0	2121.98	-0.00089372	0.00128736	2651.98	-0.02607361	0	3181.98	0.06060743	0.06459083	3711.98	-0.00060461		4241.98	-0.03142946	0	
532.19	-0.00369838	0.00033287	1062.19	0.00199771	0.00022091	1592.19	-0.01282145	0	2122.18	-0.00109981	0.00128735	2652.18	-0.02628936	0	3182.18	0.06045981	0.06457009	3712.18	-0.00076482		4242.18	-0.03116827	0	
532.39	-0.00290668	0.00033114	1062.39	0.00095828	0.00021966	1592.39	-0.01408234	0	2122.38	-0.00009206	0.00128734	2652.38	-0.02576788	0	3182.38	0.06016226	0.06454936	3712.38	-0.00048829		4242.38	-0.0314378	0	
532.59	-0.00265169	0.00032941	1062.59	-0.00015235	0.00021841	1592.59	-0.01426086	0	2122.58	0.00012396	0.00128733	2652.58	-0.02522823	0	3182.58	0.05965958	0.06452863	3712.58	-0.00055953		4242.58	-0.03104401	0	
532.79	-0.0033711	0.0003277	1062.79	0.00003853	0.00021717	1592.79	-0.01345648	0	2122.78	0.00019885	0.00128733	2652.78	-0.0256729	0	3182.78	0.05934933	0.06450791	3712.78	-0.00067816		4242.78	-0.03032807	0	
532.99	-0.00350136	0.00032599	1062.99	0.00045749	0.00021594	1592.99	-0.01397817	0	2122.98	-0.00059485	0.00128732	2652.98	-0.02656773	0	3182.98	0.05902539	0.0644872	3712.98	-0.00015539		4242.98	-0.02963998	0	
533.19	-0.0037995	0.0003243	1063.19	0.00075986	0.00021472	1593.19	-0.01295023	0	2123.18	0.00066973	0.00128731	2653.18	-0.02656678	0	3183.18	0.05932874	0.0644665	3713.18	0.0001324		4243.18	-0.0295223	0	
533.39	-0.00406853	0.00032261	1063.39	-0.0003819	0.0002135	1593.39	-0.0132919	0	2123.38	0.00000209	0.0012873	2653.38	-0.02621818	0	3183.38	0.0594773	0.0644458	3713.38	-0.00054385		4243.38	-0.02957603	0	
533.59	-0.00461451	0.00032093	1063.59	-0.00016422	0.00021229	1593.59	-0.01326229	0	2123.58	-0.00068038	0.00128729	2653.58	-0.02627394	0	3183.58	0.05888999	0.06442511	3713.58	-0.00127226		4243.58	-0.02929805	0	
533.79	-0.00523132	0.00031926	1063.79	0.00025956	0.00021108	1593.79	-0.01338908	0	2123.78	-0.00158995	0.00128728	2653.78	-0.02572591	0	3183.78	0.05896671	0.06440442	3713.78	-0.00174976		4243.78	-0.0292779	0	
533.99	-0.00586352	0.0003176	1063.99	0.00006976	0.00020988	1593.99	-0.01288533	0	2123.98	-0.00119927	0.00128728	2653.98	-0.0258578	0	3183.98	0.05924281	0.06438374	3713.98	-0.00183848		4243.98	-0.02909129	0	
534.19	-0.00610736	0.00031595	1064.19	0.00084333	0.00020869	1594.19	-0.01272139	0	2124.18	-0.00134048	0.00128727	2654.18	-0.02647484	0	3184.18	0.05905285	0.06436307	3714.18	-0.00155261		4244.18	-0.02960519	0	
534.39	-0.00665981	0.0003143	1064.39	0.00152309	0.00020751	1594.39	-0.01303533	0	2124.38	-0.00240175	0.00128726	2654.38	-0.02658985	0	3184.38	0.06003731	0.0643424	3714.38	-0.00182386		4244.38	-0.02679221	0	
534.59	-0.00663871	0.00031267	1064.59	0.00148973	0.00020633	1594.59	-0.01347491	0	2124.58	-0.00221325	0.00128725	2654.58	-0.02587415	0	3184.58	0.0598465	0.06432175	3714.58	-0.00157814		4244.58	-0.02571938	0	
534.79	-0.00670561	0.00031104	1064.79	0.00197203	0.00020516	1594.79	-0.01334743	0	2124.78	-0.00258411	0.00128724	2654.78	-0.0250458	0	3184.78	0.05958202	0.06430109	3714.78	-0.00196596		4244.78	-0.02608912	0	
534.99	-0.00649202	0.00030942	1064.99	0.00183052	0.000204	1594.99	-0.01340183	0	2124.98	-0.0028207	0.00128724	2654.98	-0.0253465	0	3184.98	0.06093115	0.06428045	3714.98	-0.00213466		4244.98	-0.02571346	0	
535.19	-0.00656634	0.00030781	1065.19	0.00248151	0.00020284	1595.19	-0.01349806	0	2125.18	-0.00281001	0.00128723	2655.18	-0.02542083	0	3185.18	0.0615661	0.06425981	3715.18	-0.00211575		4245.18	-0.02551249	0	
535.39	-0.00646703	0.00030621	1065.39	0.00247388	0.00020169	1595.39	-0.01364549	0	2125.38	-0.00256549	0.00128722	2655.38	-0.02511848	0	3185.38	0.06252341	0.06423918	3715.38	-0.00254751		4245.38	-0.02617519	0	
535.59	-0.00651651	0.00030462	1065.59	0.0014168	0.00020054	1595.59	-0.01366956	0	2125.58	-0.00184429	0.00128721	2655.58	-0.02513196	0	3185.58	0.06190907	0.06421855	3715.58	-0.00220009		4245.58	-0.02623319	0	
535.79	-0.00586549	0.00030303	1065.79	0.00093679	0.0001994	1595.79	-0.01375586	0	2125.78	-0.00150485	0.0012872	2655.78	-0.02466524	0	3185.78	0.06224452	0.06419793	3715.78	-0.00243926		4245.78	-0.02595301	0	
535.99	-0.00496997	0.00030146	1065.99	0.00009332	0.00019827	1595.99	-0.0127204	0	2125.98	-0.00127744	0.00128719	2655.98	-0.02564026	0	3185.98	0.06143554	0.06417732	3715.98	-0.0015905		4245.98	-0.02655888	0	
536.19	-0.00407054	0.00029989	1066.19	-0.0007056	0.00019715	1596.19	-0.01192241	0	2126.18	-0.00106075	0.00128719	2656.18	-0.02635664	0	3186.18	0.06158153	0.06415671	3716.18	-0.00132041		4246.18	-0.02784516	0	
536.39	-0.00327951	0.00029833	1066.39	-0.00172193	0.00019603	1596.39	-0.01250796	0	2126.38	-0.00093213	0.00128718	2656.38	-0.02665059	0	3186.38	0.06135036	0.06413611	3716.38	-0.00058735		4246.38	-0.02874857	0	
536.59	-0.00376087	0.00029677	1066.59	-0.00108932	0.00019492	1596.59	-0.01154686	0	2126.58	-0.0009263	0.00128717	2656.58	-0.02754997	0	3186.58	0.06143339	0.06411552	3716.58	-0.00044864		4246.58	-0.02839715	0	
536.79	-0.00397479	0.00029523	1066.79	-0.0003901	0.00019381	1596.79	-0.01153616	0	2126.78	-0.0008504	0.00128716	2656.78	-0.02835035	0	3186.78	0.06034023	0.06409494	3716.78	0.00002116		4246.78	-0.02868251	0	
536.99	-0.00326027	0.00029369	1066.99	-0.00124152	0.00019271	1596.99	-0.01210761	0	2126.98	-0.00019642	0.00128715	2656.98	-0.02880496	0	3186.98	0.05891475	0.06407436	3716.98	0.00154791		4246.98	-0.02980703	0	
537.19	-0.00328986	0.00029217	1067.19	-0.00144996	0.00019162	1597.19	-0.01144732	0	2127.18	0.0006184	0.00128714	2657.18	-0.02819778	0	3187.18	0.05860273	0.06405378	3717.18	0.00159916		4247.18	-0.03035116	0	
537.39	-0.00417567	0.00029065	1067.39	-0.00164662	0.00019053	1597.39	-0.01213089	0	2127.38	-0.00059106	0.00128714	2657.38	-0.02774891	0	3187.38	0.05850834	0.06403322	3717.38	0.00053191		4247.38	-0.03139437	0	
537.59	-0.00314119	0.00028913	1067.59	-0.00051869	0.00018945	1597.59	-0.01226824	0	2127.58	-0.0001034	0.00128713	2657.58	-0.02761332	0	3187.58	0.05715698	0.06401266	3717.58	-0.00022887		4247.58	-0.03231671	0	
537.79	-0.00312036	0.00028763	1067.79	-0.00009086	0.00018837	1597.79	-0.01318751	0	2127.78	-0.00004178	0.00128712	2657.78	-0.02655216	0	3187.78	0.05745465	0.06399211	3717.78	-0.00001244		4247.78	-0.03191013	0	
537.99	-0.00274857	0.00028613	1067.99	-0.00049535	0.0001873	1597.99	-0.01311668	0	2127.98	0.0000988	0.00128711	2657.98	-0.02654104	0	3187.98	0.0580964	0.06397156	3717.98	-0.00064769		4247.98	-0.03269099	0	
538.19	-0.0023138	0.00028464	1068.19	0.0004663	0.00018624	1598.19	-0.01366464	0	2128.18	-0.00094288	0.0012871	2658.18	-0.02643484	0	3188.18	0.05795317	0.06395102	3718.18	-0.00170879		4248.18	-0.0326232	0	
538.39	-0.00196143	0.00028316	1068.39	0.00020718	0.00018519	1598.39	-0.01446713	0	2128.38	-0.00133481	0.0012871	2658.38	-0.02587047	0	3188.38	0.0578046	0.06393049	3718.38	-0.0017957		4248.38	-0.03235178	0	
538.59	-0.00235238	0.00028169	1068.59	0.00025848	0.00018413	1598.59	-0.01460419	0	2128.58	-0.00092909	0.00128709	2658.58	-0.02546236	0	3188.58	0.05746526	0.06390996	3718.58	-0.00179453		4248.58	-0.03270171	0	
538.79	-0.00220513	0.00028022	1068.79	0.00082463	0.00018309	1598.79	-0.01413063	0	2128.78	-0.00119478	0.00128708	2658.78	-0.02542114	0	3188.78	0.05779392	0.06388944	3718.78	-0.00291949		4248.78	-0.03257334	0	
538.99	-0.00271013	0.00027877	1068.99	0.0004353	0.00018205	1598.99	-0.01402872	0	2128.98	-0.00109613	0.00128707	2658.98	-0.02520585	0	3188.98	0.05828417	0.06386893	3718.98	-0.00298532		4248.98	-0.03205827	0	
539.19	-0.00342468	0.00027731	1069.19	0.00025718	0.00018102	1599.19	-0.01492437	0	2129.18	-0.00179953	0.00128706	2659.18	-0.02519007	0	3189.18	0.05887982	0.06384842	3719.18	-0.00328265		4249.18	-0.03158035	0	
539.39	-0.00316088	0.00027587	1069.39	-0.00061553	0.00017999	1599.39	-0.01366087	0	2129.38	-0.00224653	0.00128705	2659.38	-0.02500407	0	3189.38	0.0594526	0.06382792	3719.38	-0.00322584		4249.38	-0.03149699	0	
539.59	-0.0028096	0.00027444	1069.59	-0.00146618	0.00017897	1599.59	-0.01347809	0	2129.58	-0.00212109	0.00128705	2659.58	-0.02508605	0	3189.58	0.05819434	0.06380743	3719.58	-0.0026284		4249.58	-0.03079929	0	
539.79	-0.00209265	0.00027301	1069.79	-0.00071851	0.00017795	1599.79	-0.01282308	0	2129.78	-0.00301961	0.00128704	2659.78	-0.02504719	0	3189.78	0.05884693	0.06378694	3719.78	-0.00226882		4249.78	-0.03059756	0	
539.99	-0.00202389	0.00027159	1069.99	-0.00119995	0.00017694	1599.99	-0.01094172	0	2129.98	-0.00293357	0.00128703	2659.98	-0.02577316	0	3189.98	0.05899679	0.06376646	3719.98	-0.00163734		4249.98	-0.0306976	0	
540.19	-0.00149864	0.00027017	1070.19	-0.00049732	0.00017594	1600.19	-0.01019103	0	2130.18	-0.00324978	0.00128702	2660.18	-0.02671944	0	3190.18	0.05921513	0.06374598	3720.18	-0.00144858		4250.18	-0.03115942	0	
540.39	-0.00114588	0.00026877	1070.39	0.00025595	0.00017494	1600.39	-0.01070045	0	2130.38	-0.00332463	0.00128701	2660.38	-0.02709199	0	3190.38	0.05969084	0.06372552	3720.38	-0.0012699		4250.38	-0.03009298	0	
540.59	-0.00188356	0.00026737	1070.59	0.00080151	0.00017395	1600.59	-0.01103628	0	2130.58	-0.00294561	0.00128701	2660.58	-0.02758198	0	3190.58	0.05945512	0.06370506	3720.58	-0.00146105		4250.58	-0.02917952	0	
540.79	-0.00224988	0.00026598	1070.79	0.00095914	0.00017296	1600.79	-0.01129642	0	2130.78	-0.00201313	0.001287	2660.78	-0.02741939	0	3190.78	0.05942365	0.0636846	3720.78	-0.00130377		4250.78	-0.02831413	0	
540.99	-0.00254538	0.0002646	1070.99	0.00138172	0.00017198	1600.99	-0.01098667	0	2130.98	-0.00062055	0.00128699	2660.98	-0.02741257	0	3190.98	0.05922616	0.06366415	3720.98	-0.00037665		4250.98	-0.02834136	0	
541.19	-0.00394259	0.00026322	1071.19	0.00180961	0.000171	1601.19	-0.0112413	0	2131.18	-0.0002239	0.00128698	2661.18	-0.02681821	0	3191.18	0.05981912	0.06364371	3721.18	-0.00120949		4251.18	-0.02801594	0	
541.39	-0.00377353	0.00026185	1071.39	0.00246348	0.00017003	1601.39	-0.01169381	0	2131.38	0.00042741	0.00128697	2661.38	-0.02683724	0	3191.38	0.06003012	0.06362328	3721.38	-0.00167709		4251.38	-0.02879889	0	
541.59	-0.00309276	0.00026049	1071.59	0.00229414	0.00016907	1601.59	-0.01219122	0	2131.58	0.00136958	0.00128696	2661.58	-0.02742625	0	3191.58	0.06018546	0.06360285	3721.58	-0.00185218		4251.58	-0.02909843	0	
541.79	-0.00348746	0.00025913	1071.79	0.00181106	0.00016811	1601.79	-0.01254804	0	2131.78	0.00150393	0.00128696	2661.78	-0.02738731	0	3191.78	0.06149808	0.06358243	3721.78	-0.002317		4251.78	-0.02848131	0	
541.99	-0.00402697	0.00025778	1071.99	0.00112427	0.00016716	1601.99	-0.01245233	0	2131.98	0.00205066	0.00128695	2661.98	-0.02740028	0	3191.98	0.06107848	0.06356202	3721.98	-0.00336608		4251.98	-0.02954461	0	
542.19	-0.00369721	0.00025644	1072.19	0.00068156	0.00016621	1602.19	-0.01243261	0	2132.18	0.00152115	0.00128694	2662.18	-0.02709658	0	3192.18	0.05937135	0.06354161	3722.18	-0.00359632		4252.18	-0.02982351	0	
542.39	-0.00499325	0.00025511	1072.39	-0.00045182	0.00016526	1602.39	-0.0119976	0	2132.38	0.00197946	0.00128693	2662.38	-0.02686085	0	3192.38	0.05879974	0.06352121	3722.38	-0.003172		4252.38	-0.0299225	0	
542.59	-0.00608744	0.00025378	1072.59	-0.00094335	0.00016433	1602.59	-0.01184551	0	2132.58	0.00213953	0.00128692	2662.58	-0.02665831	0	3192.58	0.05891372	0.06350081	3722.58	-0.00228548		4252.58	-0.02969096	0	
542.79	-0.00586602	0.00025246	1072.79	-0.00153049	0.00016339	1602.79	-0.01155605	0	2132.78	0.00192289	0.00128692	2662.78	-0.02678622	0	3192.78	0.05894378	0.06348042	3722.78	-0.00153142		4252.78	-0.0301864	0	
542.99	-0.00653697	0.00025115	1072.99	-0.00275521	0.00016247	1602.99	-0.01158955	0	2132.98	0.00130796	0.00128691	2662.98	-0.02608819	0	3192.98	0.05884047	0.06346004	3722.98	-0.00169375		4252.98	-0.03126728	0	
543.19	-0.00710349	0.00024984	1073.19	-0.00270242	0.00016154	1603.19	-0.01066394	0	2133.18	0.0001081	0.0012869	2663.18	-0.02596343	0	3193.18	0.0594383	0.06343966	3723.18	-0.00146476		4253.18	-0.03195136	0	
543.39	-0.00623284	0.00024854	1073.39	-0.00340528	0.00016063	1603.39	-0.00980075	0	2133.38	0.00015747	0.00128689	2663.38	-0.02553264	0	3193.38	0.05824505	0.0634193	3723.38	-0.00037464		4253.38	-0.03317909	0	
543.59	-0.00576725	0.00024725	1073.59	-0.0035799	0.00015972	1603.59	-0.00940695	0	2133.58	-0.00097211	0.00128688	2663.58	-0.02526056	0	3193.58	0.05818425	0.06339893	3723.58	-0.00017733		4253.58	-0.03350963	0	
543.79	-0.00558252	0.00024596	1073.79	-0.00360318	0.00015881	1603.79	-0.00882699	0	2133.78	-0.00183215	0.00128687	2663.78	-0.02513629	0	3193.78	0.05912554	0.06337858	3723.78	-0.00017353		4253.78	-0.03444743	0	
543.99	-0.00607737	0.00024468	1073.99	-0.00357528	0.00015791	1603.99	-0.0085547	0	2133.98	-0.00172624	0.00128687	2663.98	-0.02520308	0	3193.98	0.05934816	0.06335823	3723.98	0.00011758		4253.98	-0.03498778	0	
544.19	-0.00599151	0.00024341	1074.19	-0.00253918	0.00015701	1604.19	-0.00900083	0	2134.18	-0.00279537	0.00128686	2664.18	-0.02541158	0	3194.18	0.0593256	0.06333788	3724.18	-0.00011467		4254.18	-0.03507737	0	
544.39	-0.00507973	0.00024214	1074.39	-0.00112256	0.00015612	1604.39	-0.00997069	0	2134.38	-0.00309717	0.00128685	2664.38	-0.02585914	0	3194.38	0.05973651	0.06331755	3724.38	-0.00019998		4254.38	-0.03423882	0	
544.59	-0.0050905	0.00024088	1074.59	-0.00051091	0.00015524	1604.59	-0.01047386	0	2134.58	-0.00231476	0.00128684	2664.58	-0.02596533	0	3194.58	0.06013997	0.06329722	3724.58	0.00042464		4254.58	-0.03409732	0	
544.79	-0.004547	0.00023963	1074.79	0.00011028	0.00015436	1604.79	-0.01110507	0	2134.78	-0.00151826	0.00128683	2664.78	-0.02638851	0	3194.78	0.06075115	0.0632769	3724.78	0.00030667		4254.78	-0.03433702	0	
544.99	-0.00495109	0.00023838	1074.99	0.00072104	0.00015348	1604.99	-0.0117887	0	2134.98	-0.00109746	0.00128683	2664.98	-0.02674815	0	3194.98	0.05984477	0.06325658	3724.98	0.00059221		4254.98	-0.03415341	0	
545.19	-0.00518568	0.00023714	1075.19	0.00040171	0.00015261	1605.19	-0.01378226	0	2135.18	-0.00132248	0.00128682	2665.18	-0.02659835	0	3195.18	0.05964536	0.06323627	3725.18	-0.00045754		4255.18	-0.03388771	0	
545.39	-0.00433155	0.00023591	1075.39	0.00151569	0.00015174	1605.39	-0.01372035	0	2135.38	-0.00116172	0.00128681	2665.38	-0.02770518	0	3195.38	0.05939603	0.06321596	3725.38	-0.0008233		4255.38	-0.03352754	0	
545.59	-0.00435751	0.00023468	1075.59	0.00176433	0.00015088	1605.59	-0.01393613	0	2135.58	-0.00096338	0.0012868	2665.58	-0.02756149	0	3195.58	0.05933816	0.06319567	3725.58	-0.00142737		4255.58	-0.03241704	0	
545.79	-0.003525	0.00023346	1075.79	0.00139813	0.00015003	1605.79	-0.01403265	0	2135.78	-0.0009548	0.00128679	2665.78	-0.02713962	0	3195.78	0.05840099	0.06317538	3725.78	-0.0024541		4255.78	-0.03118907	0	
545.99	-0.00399547	0.00023224	1075.99	0.00092394	0.00014917	1605.99	-0.01402788	0	2135.98	-0.00121795	0.00128678	2665.98	-0.0277757	0	3195.98	0.05746466	0.06315509	3725.98	-0.00289982		4255.98	-0.03048932	0	
546.19	-0.00443468	0.00023103	1076.19	0.00037861	0.00014833	1606.19	-0.01407013	0	2136.18	-0.00154833	0.00128678	2666.18	-0.02791575	0	3196.18	0.05726768	0.06313482	3726.18	-0.00214263		4256.18	-0.03068624	0	
546.39	-0.00536297	0.00022983	1076.39	0.00028045	0.00014749	1606.39	-0.01398787	0	2136.38	-0.00050343	0.00128677	2666.38	-0.02744362	0	3196.38	0.05817804	0.06311454	3726.38	-0.00192559		4256.38	-0.03047208	0	
546.59	-0.00595611	0.00022864	1076.59	-0.00042258	0.00014665	1606.59	-0.01370533	0	2136.58	-0.00041957	0.00128676	2666.58	-0.0272785	0	3196.58	0.05868641	0.06309428	3726.58	-0.0015049		4256.58	-0.03027956	0	
546.79	-0.00659448	0.00022745	1076.79	-0.0005822	0.00014582	1606.79	-0.01356159	0	2136.78	-0.00080119	0.00128675	2666.78	-0.02641903	0	3196.78	0.05909931	0.06307402	3726.78	-0.00196126		4256.78	-0.03034884	0	
546.99	-0.00728655	0.00022626	1076.99	-0.00108524	0.00014499	1606.99	-0.01320108	0	2136.98	-0.00157033	0.00128674	2666.98	-0.02636048	0	3196.98	0.05900545	0.06305377	3726.98	-0.0030761		4256.98	-0.03117903	0	
547.19	-0.00778928	0.00022508	1077.19	-0.00097308	0.00014417	1607.19	-0.01268088	0	2137.18	-0.00201264	0.00128674	2667.18	-0.02548515	0	3197.18	0.05838043	0.06303353	3727.18	-0.00230839		4257.18	-0.03130357	0	
547.39	-0.00756531	0.00022391	1077.39	-0.00170586	0.00014335	1607.39	-0.01254587	0	2137.38	-0.0020033	0.00128673	2667.38	-0.0248242	0	3197.38	0.05784527	0.06301329	3727.38	-0.00193802		4257.38	-0.03157472	0	
547.59	-0.008379	0.00022275	1077.59	-0.0016916	0.00014253	1607.59	-0.01173489	0	2137.58	-0.00264632	0.00128672	2667.58	-0.02498963	0	3197.58	0.05887859	0.06299305	3727.58	-0.00199519		4257.58	-0.03118117	0	
547.79	-0.00819695	0.00022159	1077.79	-0.00185013	0.00014173	1607.79	-0.01103162	0	2137.78	-0.00234823	0.00128671	2667.78	-0.02487016	0	3197.78	0.05984962	0.06297283	3727.78	-0.00122421		4257.78	-0.03159754	0	
547.99	-0.00806822	0.00022044	1077.99	-0.00142481	0.00014092	1607.99	-0.0118303	0	2137.98	-0.00227641	0.0012867	2667.98	-0.02533621	0	3197.98	0.06010635	0.06295261	3727.98	-0.00095841		4257.98	-0.03113587	0	
548.19	-0.00660493	0.00021929	1078.19	-0.00096019	0.00014012	1608.19	-0.01145288	0	2138.18	-0.00283489	0.00128669	2668.18	-0.02672116	0	3198.18	0.06120344	0.0629324	3728.18	-0.00136575		4258.18	-0.03138464	0	
548.39	-0.00529519	0.00021815	1078.39	-0.00037079	0.00013933	1608.39	-0.01156022	0	2138.38	-0.00245309	0.00128669	2668.38	-0.02724506	0	3198.38	0.0621343	0.06291219	3728.38	-0.00150822		4258.38	-0.03200003	0	
548.59	-0.00474433	0.00021701	1078.59	-0.00042774	0.00013854	1608.59	-0.01220905	0	2138.58	-0.00224602	0.00128668	2668.58	-0.02722189	0	3198.58	0.06177065	0.06289199	3728.58	-0.00147157		4258.58	-0.03255862	0	
548.79	-0.00412069	0.00021588	1078.79	-0.00091639	0.00013775	1608.79	-0.0131994	0	2138.78	-0.00170674	0.00128667	2668.78	-0.02775752	0	3198.78	0.06161913	0.0628718	3728.78	-0.00233588		4258.78	-0.03194237	0	
548.99	-0.00376309	0.00021476	1078.99	-0.0007091	0.00013697	1608.99	-0.01335514	0	2138.98	-0.00166911	0.00128666	2668.98	-0.02767496	0	3198.98	0.06038999	0.06285161	3728.98	-0.00197706		4258.98	-0.03138162	0	
549.19	-0.00321147	0.00021364	1079.19	-0.00060643	0.00013619	1609.19	-0.01357711	0	2139.18	-0.001395	0.00128665	2669.18	-0.02727699	0	3199.18	0.05993809	0.06283143	3729.18	-0.001971		4259.18	-0.03087011	0	
549.39	-0.00187273	0.00021253	1079.39	-0.00055472	0.00013542	1609.39	-0.01326769	0	2139.38	-0.00152373	0.00128665	2669.38	-0.02761954	0	3199.38	0.05885772	0.06281126	3729.38	-0.00178239		4259.38	-0.02989936	0	
549.59	-0.00155055	0.00021143	1079.59	-0.0003596	0.00013465	1609.59	-0.01357987	0	2139.58	-0.00178516	0.00128664	2669.58	-0.02751293	0	3199.58	0.05772235	0.06279109	3729.58	-0.00178669		4259.58	-0.02919183	0	
549.79	-0.00144473	0.00021033	1079.79	-0.0011751	0.00013389	1609.79	-0.01348002	0	2139.78	-0.00253831	0.00128663	2669.78	-0.02785734	0	3199.78	0.05681942	0.06277093	3729.78	-0.00276032		4259.78	-0.02882134	0	
549.99	-0.00249652	0.00020923	1079.99	-0.00108245	0.00013313	1609.99	-0.01347739	0	2139.98	-0.00274396	0.00128662	2669.98	-0.02832016	0	3199.98	0.05613874	0.06275078	3729.98	-0.00242236		4259.98	-0.03001476	0	
550.19	-0.00306613	0.00020814	1080.19	-0.00056841	0.00013237	1610.19	-0.01272724	0	2140.18	-0.00214581	0.00128661	2670.18	-0.02729483	0	3200.18	0.05535284	0.06273063	3730.18	-0.00223848		4260.18	-0.03070308	0	
550.39	-0.00275142	0.00020706	1080.39	-0.00095903	0.00013162	1610.39	-0.01274766	0	2140.38	-0.0026626	0.0012866	2670.38	-0.02650688	0	3200.38	0.05507447	0.06271049	3730.38	-0.00374532		4260.38	-0.03041896	0	
550.59	-0.00361913	0.00020598	1080.59	-0.00080426	0.00013087	1610.59	-0.01313223	0	2140.58	-0.0035164	0.0012866	2670.58	-0.02619463	0	3200.58	0.05430453	0.06269035	3730.58	-0.00505339		4260.58	-0.03044864	0	
550.79	-0.00425685	0.00020491	1080.79	-0.00114858	0.00013013	1610.79	-0.01464374	0	2140.78	-0.00370153	0.00128659	2670.78	-0.02627821	0	3200.78	0.05428099	0.06267022	3730.78	-0.00564284		4260.78	-0.03147003	0	
550.99	-0.0042815	0.00020384	1080.99	-0.00040496	0.00012939	1610.99	-0.01402419	0	2140.98	-0.00374243	0.00128658	2670.98	-0.02669058	0	3200.98	0.05413375	0.0626501	3730.98	-0.0058349		4260.98	-0.03293385	0	
551.19	-0.00460343	0.00020278	1081.19	0.00012644	0.00012866	1611.19	-0.01336812	0	2141.18	-0.0035556	0.00128657	2671.18	-0.02666071	0	3201.18	0.05437761	0.06262999	3731.18	-0.00551935		4261.18	-0.03317841	0	
551.39	-0.00471345	0.00020173	1081.39	-0.00020934	0.00012793	1611.39	-0.01247464	0	2141.38	-0.00264759	0.00128656	2671.38	-0.02685465	0	3201.38	0.05512048	0.06260988	3731.38	-0.00482194		4261.38	-0.03336532	0	
551.59	-0.0037184	0.00020068	1081.59	-0.00026883	0.0001272	1611.59	-0.01204084	0	2141.58	-0.00291098	0.00128656	2671.58	-0.02728436	0	3201.58	0.05660257	0.06258977	3731.58	-0.00398303		4261.58	-0.03291735	0	
551.79	-0.00303428	0.00019963	1081.79	0.00012099	0.00012648	1611.79	-0.01194954	0	2141.78	-0.00352368	0.00128655	2671.78	-0.02798829	0	3201.78	0.05703577	0.06256968	3731.78	-0.00416997		4261.78	-0.03354564	0	
551.99	-0.00300763	0.0001986	1081.99	-0.00001444	0.00012576	1611.99	-0.01254976	0	2141.98	-0.00312575	0.00128654	2671.98	-0.02926568	0	3201.98	0.05728656	0.06254959	3731.98	-0.00375237		4261.98	-0.03328792	0	
552.19	-0.00248371	0.00019756	1082.19	-0.00013455	0.00012505	1612.19	-0.01188389	0	2142.18	-0.00315642	0.00128653	2672.18	-0.02947038	0	3202.18	0.05842221	0.06252951	3732.18	-0.00477737		4262.18	-0.03325964	0	
552.39	-0.00278566	0.00019653	1082.39	-0.00021056	0.00012434	1612.39	-0.01267195	0	2142.38	-0.00251452	0.00128652	2672.38	-0.02831518	0	3202.38	0.05878582	0.06250943	3732.38	-0.00458315		4262.38	-0.03368615	0	
552.59	-0.00206557	0.00019551	1082.59	-0.00035856	0.00012363	1612.59	-0.01313886	0	2142.58	-0.00223715	0.00128651	2672.58	-0.02847129	0	3202.58	0.05831878	0.06248936	3732.58	-0.00413389		4262.58	-0.03261214	0	
552.79	-0.00195799	0.00019449	1082.79	-0.00043552	0.00012293	1612.79	-0.01356548	0	2142.78	-0.00139453	0.00128651	2672.78	-0.02824286	0	3202.78	0.058893	0.0624693	3732.78	-0.00377331		4262.78	-0.03162452	0	
552.99	-0.00185308	0.00019348	1082.99	-0.00087825	0.00012223	1612.99	-0.01411344	0	2142.98	-0.00154146	0.0012865	2672.98	-0.02783431	0	3202.98	0.05823165	0.06244924	3732.98	-0.00319137		4262.98	-0.03102301	0	
553.19	-0.00265921	0.00019248	1083.19	-0.00087887	0.00012154	1613.19	-0.0142677	0	2143.18	-0.00149053	0.00128649	2673.18	-0.0280065	0	3203.18	0.05789807	0.06242919	3733.18	-0.00245955		4263.18	-0.0299971	0	
553.39	-0.00294643	0.00019147	1083.39	-0.00117184	0.00012085	1613.39	-0.0150428	0	2143.38	-0.00185984	0.00128648	2673.38	-0.02862261	0	3203.38	0.05688979	0.06240914	3733.38	-0.00202795		4263.38	-0.03009871	0	
553.59	-0.00444335	0.00019048	1083.59	-0.00038701	0.00012017	1613.59	-0.0157269	0	2143.58	-0.002286	0.00128647	2673.58	-0.02846234	0	3203.58	0.0563626	0.0623891	3733.58	-0.00181344		4263.58	-0.02999062	0	
553.79	-0.00500778	0.00018949	1083.79	-0.00057937	0.00011948	1613.79	-0.01473595	0	2143.78	-0.00225399	0.00128647	2673.78	-0.02833502	0	3203.78	0.05558636	0.06236907	3733.78	-0.00162656		4263.78	-0.03037904	0	
553.99	-0.00632602	0.0001885	1083.99	-0.00026515	0.00011881	1613.99	-0.01393432	0	2143.98	-0.00219156	0.00128646	2673.98	-0.02755954	0	3203.98	0.0545811	0.06234905	3733.98	-0.00097998		4263.98	-0.03094897	0	
554.19	-0.00704232	0.00018752	1084.19	0.00030909	0.00011813	1614.19	-0.0131026	0	2144.18	-0.00256485	0.00128645	2674.18	-0.02675306	0	3204.18	0.05430272	0.06232903	3734.18	-0.00138756		4264.18	-0.03057723	0	
554.39	-0.00768281	0.00018654	1084.39	-0.00031025	0.00011746	1614.39	-0.01324837	0	2144.38	-0.00295417	0.00128644	2674.38	-0.02670026	0	3204.38	0.0546172	0.06230902	3734.38	-0.00191256		4264.38	-0.03111491	0	
554.59	-0.00858688	0.00018557	1084.59	0.00078183	0.00011679	1614.59	-0.01326807	0	2144.58	-0.00287491	0.00128643	2674.58	-0.02634511	0	3204.58	0.05539858	0.06228901	3734.58	-0.00154945		4264.58	-0.0321073	0	
554.79	-0.00900059	0.00018461	1084.79	0.00047942	0.00011613	1614.79	-0.01313556	0	2144.78	-0.00331553	0.00128642	2674.78	-0.02571298	0	3204.78	0.05601914	0.06226901	3734.78	-0.00080424		4264.78	-0.03335273	0	
554.99	-0.0091765	0.00018365	1084.99	0.00125481	0.00011547	1614.99	-0.01191294	0	2144.98	-0.00339477	0.00128642	2674.98	-0.02578781	0	3204.98	0.0560928	0.06224902	3734.98	-0.00049908		4264.98	-0.03363059	0	
555.19	-0.00857831	0.00018269	1085.19	0.00078051	0.00011482	1615.19	-0.01145742	0	2145.18	-0.00442784	0.00128641	2675.18	-0.02599599	0	3205.18	0.05624499	0.06222903	3735.18	-0.00030138		4265.18	-0.03407023	0	
555.39	-0.00841484	0.00018174	1085.39	0.00002921	0.00011417	1615.39	-0.01118846	0	2145.38	-0.00429812	0.0012864	2675.38	-0.02588909	0	3205.38	0.05561197	0.06220905	3735.38	-0.00034859		4265.38	-0.03414094	0	
555.59	-0.00741148	0.0001808	1085.59	-0.00054434	0.00011352	1615.59	-0.01062865	0	2145.58	-0.00531923	0.00128639	2675.58	-0.02688189	0	3205.58	0.05599485	0.06218908	3735.58	-0.00098807		4265.58	-0.03452928	0	
555.79	-0.00708268	0.00017985	1085.79	-0.00100945	0.00011287	1615.79	-0.01088719	0	2145.78	-0.00573333	0.00128638	2675.78	-0.02835887	0	3205.78	0.05590646	0.06216911	3735.78	-0.00198424		4265.78	-0.03543035	0	
555.99	-0.00657103	0.00017892	1085.99	-0.00165183	0.00011223	1615.99	-0.01129523	0	2145.98	-0.00550407	0.00128638	2675.98	-0.02913472	0	3205.98	0.05649672	0.06214915	3735.98	-0.00278773		4265.98	-0.03506007	0	
556.19	-0.00560064	0.00017799	1086.19	-0.00200829	0.0001116	1616.19	-0.01234066	0	2146.18	-0.0046702	0.00128637	2676.18	-0.02909067	0	3206.18	0.05734942	0.06212919	3736.18	-0.00412854		4266.18	-0.0335363	0	
556.39	-0.00475445	0.00017706	1086.39	-0.00213599	0.00011096	1616.39	-0.01336173	0	2146.38	-0.00415076	0.00128636	2676.38	-0.02956064	0	3206.38	0.05711236	0.06210925	3736.38	-0.00471382		4266.38	-0.03322805	0	
556.59	-0.00409732	0.00017614	1086.59	-0.00233226	0.00011033	1616.59	-0.01379928	0	2146.58	-0.0030168	0.00128635	2676.58	-0.03007709	0	3206.58	0.05691816	0.0620893	3736.58	-0.00504242		4266.58	-0.03220418	0	
556.79	-0.00441915	0.00017522	1086.79	-0.00324102	0.00010971	1616.79	-0.01451737	0	2146.78	-0.00241552	0.00128634	2676.78	-0.03003837	0	3206.78	0.05708749	0.06206937	3736.78	-0.00547448		4266.78	-0.03176602	0	
556.99	-0.00471712	0.00017431	1086.99	-0.00351963	0.00010908	1616.99	-0.01539846	0	2146.98	-0.00273078	0.00128633	2676.98	-0.03017465	0	3206.98	0.0560278	0.06204944	3736.98	-0.00572156		4266.98	-0.0321756	0	
557.19	-0.00553428	0.00017341	1087.19	-0.00285982	0.00010847	1617.19	-0.01582699	0	2147.18	-0.00209016	0.00128633	2677.18	-0.03100036	0	3207.18	0.05516573	0.06202952	3737.18	-0.00563891		4267.18	-0.03228647	0	
557.39	-0.00510693	0.0001725	1087.39	-0.00324867	0.00010785	1617.39	-0.01564387	0	2147.38	-0.00306762	0.00128632	2677.38	-0.03110453	0	3207.38	0.05599556	0.0620096	3737.38	-0.00544913		4267.38	-0.03284052	0	
557.59	-0.00509568	0.00017161	1087.59	-0.00301295	0.00010724	1617.59	-0.01599067	0	2147.58	-0.00340861	0.00128631	2677.58	-0.03066623	0	3207.58	0.05652465	0.06198969	3737.58	-0.00492514		4267.58	-0.03299882	0	
557.79	-0.00488209	0.00017071	1087.79	-0.00304102	0.00010663	1617.79	-0.01530664	0	2147.78	-0.00336819	0.0012863	2677.78	-0.03027127	0	3207.78	0.0562936	0.06196979	3737.78	-0.00390789		4267.78	-0.03287377	0	
557.99	-0.00546971	0.00016982	1087.99	-0.00335079	0.00010602	1617.99	-0.0154471	0	2147.98	-0.00344837	0.00128629	2677.98	-0.02942693	0	3207.98	0.05663027	0.06194989	3737.98	-0.00320359		4267.98	-0.03280699	0	
558.19	-0.00521623	0.00016894	1088.19	-0.00300266	0.00010542	1618.19	-0.01582806	0	2148.18	-0.00326701	0.00128628	2678.18	-0.02935638	0	3208.18	0.05713417	0.06193	3738.18	-0.00290702		4268.18	-0.03301897	0	
558.39	-0.00532418	0.00016806	1088.39	-0.00297625	0.00010482	1618.39	-0.01607571	0	2148.38	-0.00309404	0.00128628	2678.38	-0.02933142	0	3208.38	0.05748683	0.06191012	3738.38	-0.00238148		4268.38	-0.03320932	0	
558.59	-0.00536503	0.00016719	1088.59	-0.00240759	0.00010423	1618.59	-0.01619631	0	2148.58	-0.00330742	0.00128627	2678.58	-0.02922404	0	3208.58	0.05789184	0.06189024	3738.58	-0.00220545		4268.58	-0.03326385	0	
558.79	-0.005435	0.00016632	1088.79	-0.00264349	0.00010364	1618.79	-0.01639217	0	2148.78	-0.00359513	0.00128626	2678.78	-0.02927051	0	3208.78	0.05762856	0.06187037	3738.78	-0.00244933		4268.78	-0.03315935	0	
558.99	-0.00553549	0.00016545	1088.99	-0.00228623	0.00010305	1618.99	-0.01613165	0	2148.98	-0.00310664	0.00128625	2678.98	-0.03010196	0	3208.98	0.05756045	0.0618505	3738.98	-0.00299099		4268.98	-0.03285765	0	
559.19	-0.00549374	0.00016459	1089.19	-0.00209532	0.00010247	1619.19	-0.01591895	0	2149.18	-0.00303017	0.00128624	2679.18	-0.03062402	0	3209.18	0.05748625	0.06183064	3739.18	-0.0037182		4269.18	-0.03322423	0	
559.39	-0.00616191	0.00016373	1089.39	-0.0018938	0.00010188	1619.39	-0.01530029	0	2149.38	-0.00214527	0.00128624	2679.38	-0.03182601	0	3209.38	0.05735871	0.06181079	3739.38	-0.00476697		4269.38	-0.03293257	0	
559.59	-0.00607913	0.00016288	1089.59	-0.00205331	0.00010131	1619.59	-0.01489051	0	2149.58	-0.00194643	0.00128623	2679.58	-0.03338344	0	3209.58	0.05776391	0.06179094	3739.58	-0.00555959		4269.58	-0.03280998	0	
559.79	-0.00616657	0.00016203	1089.79	-0.00175634	0.00010073	1619.79	-0.01522372	0	2149.78	-0.00143629	0.00128622	2679.78	-0.03467806	0	3209.78	0.05802749	0.0617711	3739.78	-0.0067364		4269.78	-0.03214047	0	
