# Supplementary material for: Functional development of a V3/glycan-specific broadly neutralizing antibody isolated from a case of HIV superinfection
Source: eLife. 2021 Jul 15;10:e68110. doi: 10.7554/eLife.68110 (PMC8376252; doi:10.7554/eLife.68110)
Supplement: Figure 2—source data 2. [file elife-68110-fig2-data2.zip › QA013.2 Dbl Ref BLI_2020.10.08/BG505.W6.C1 gp120 & QA013.765M.C1 gp120/Fit Data/F7Results.txt]

Conc1	6.25E-08	6.25E-08	6.25E-08	6.25E-08	6.25E-08	6.25E-08	6.25E-08	6.25E-08	
Start1	200	729.99	1259.99	1789.98	2319.98	2849.98	3379.98	3909.98	
Stop1	559.79	1089.79	1619.79	2149.78	2679.78	3209.78	3739.78	4269.78	
Kobs		0.0284532006153547	5.15317852526038E-05	3.18257452061361E-05	0.000117319035659413	0.0016056378177496		0.000117319035659413	
Error Kobs		0.00193323511513148	0.00235127916714561	0.000637906373477988	0.0421481251467872	2.40945670449912E-05		0.0421481251467872	
Koff		0	0	0	0	0		0	
Error Koff		0	0	0	0	0		0	
Time1	Data1	Fit1	Time2	Data2	Fit2	Time3	Data3	Fit3	Time4	Data4	Fit4	Time5	Data5	Fit5	Time6	Data6	Fit6	Time7	Data7	Fit7	Time8	Data8	Fit8	
200	-0.00543571		729.99	0.00311057	0	1259.99	0.00322414	0	1789.98	0.0033093	0	2319.98	0.00500869	0	2849.98	0.00265232	0	3379.98	0.010526		3909.98	0.00336249	0	
200.2	-0.00462677		730.19	0.00241715	0.00004712	1260.19	0.00362229	0	1790.18	0.00376352	0	2320.18	0.00488789	0	2850.18	0.00251081	0.00003089	3380.18	0.0104097		3910.18	0.00264276	0	
200.4	-0.00455799		730.39	0.00154154	0.00009106	1260.39	0.00374869	0	1790.38	0.00357767	0	2320.38	0.00532012	0	2850.38	0.00225787	0.00006176	3380.38	0.00923541		3910.38	0.00148102	0	
200.6	-0.00449702		730.59	0.00168636	0.00013202	1260.59	0.00396019	0	1790.58	0.00373139	0	2320.58	0.00573797	0	2850.58	0.00199221	0.00009262	3380.58	0.00926532		3910.58	0.00022881	0	
200.8	-0.00400351		730.79	0.00180816	0.00017023	1260.79	0.00423657	0	1790.78	0.00398172	0	2320.78	0.00539692	0	2850.78	0.00189894	0.00012346	3380.78	0.00839571		3910.78	-0.0010344	0	
201	-0.00337148		730.99	0.00249716	0.00020585	1260.99	0.00511874	0	1790.98	0.00373032	0	2320.98	0.0059764	0	2850.98	0.00118684	0.00015429	3380.98	0.0081382		3910.98	-0.00193992	0	
201.2	-0.00310807		731.19	0.00281461	0.00023907	1261.19	0.00525143	0	1791.18	0.00362489	0	2321.18	0.00545478	0	2851.18	0.00040606	0.00018511	3381.18	0.00775701		3911.18	-0.0027179	0	
201.4	-0.00251685		731.39	0.00310442	0.00027004	1261.39	0.00579009	0	1791.38	0.00290103	0	2321.38	0.00534275	0	2851.38	0.00011458	0.00021591	3381.38	0.00740697		3911.38	-0.00265607	0	
201.6	-0.00154734		731.59	0.00381281	0.00029892	1261.59	0.00625899	0	1791.58	0.00231054	0	2321.58	0.00563586	0	2851.58	-0.00006887	0.0002467	3381.58	0.005745		3911.58	-0.00283324	0	
201.8	-0.00098944		731.79	0.00438922	0.00032585	1261.79	0.00595063	0	1791.78	0.00216515	0	2321.78	0.00616869	0	2851.78	-0.00017426	0.00027747	3381.78	0.00462438		3911.78	-0.00269326	0	
202	-0.00041679		731.99	0.00477592	0.00035096	1261.99	0.00644915	0	1791.98	0.00230876	0	2321.98	0.00663495	0	2851.98	-0.00026402	0.00030823	3381.98	0.00361091		3911.98	-0.00179849	0	
202.2	-0.00002132		732.19	0.00483905	0.00037438	1262.19	0.00623093	0	1792.18	0.00208674	0	2322.18	0.00643316	0	2852.18	-0.00013812	0.00033898	3382.18	0.0032939		3912.18	-0.00122657	0	
202.4	-0.00006192		732.39	0.00463559	0.00039621	1262.39	0.00580237	0	1792.38	0.00180397	0	2322.38	0.00578863	0	2852.38	-0.00083002	0.00036971	3382.38	0.00300886		3912.38	-0.00079356	0	
202.6	0.00064478		732.59	0.0035619	0.00041657	1262.59	0.00622108	0	1792.58	0.00102972	0	2322.58	0.00639911	0	2852.58	-0.00058947	0.00040043	3382.58	0.00174286		3912.58	-0.00032469	0	
202.8	0.00049536		732.79	0.00407825	0.00043556	1262.79	0.00647594	0	1792.78	0.00090958	0	2322.78	0.00596695	0	2852.78	-0.00093826	0.00043114	3382.78	0.00114397		3912.78	-0.00062345	0	
203	0.00079089		732.99	0.00336412	0.00045326	1262.99	0.00718354	0	1792.98	0.0008604	0	2322.98	0.00635605	0	2852.98	-0.00065293	0.00046183	3382.98	0.00120678		3912.98	0.00005617	0	
203.2	0.00037303		733.19	0.0033487	0.00046977	1263.19	0.00731089	0	1793.18	0.00047599	0	2323.18	0.00583239	0	2853.18	-0.0006207	0.0004925	3383.18	0.00078947		3913.18	-0.00011965	0	
203.4	-0.00002168		733.39	0.00259119	0.00048516	1263.39	0.0086368	0	1793.38	0.00052211	0	2323.38	0.00471785	0	2853.38	-0.00094089	0.00052317	3383.38	0.00111609		3913.38	0.00058381	0	
203.6	-0.00003896		733.59	0.0025727	0.00049951	1263.59	0.00894369	0	1793.58	0.00026511	0	2323.58	0.00498411	0	2853.58	-0.00073882	0.00055382	3383.58	0.00197061		3913.58	0.00022559	0	
203.8	-0.0002417		733.79	0.00265175	0.0005129	1263.79	0.00928452	0	1793.78	-0.00008564	0	2323.78	0.00427146	0	2853.78	-0.00061766	0.00058445	3383.78	0.00359202		3913.78	0.00020153	0	
204	-0.00074662		733.99	0.00233286	0.00052538	1263.99	0.00825091	0	1793.98	0.00064377	0	2323.98	0.00418338	0	2853.98	-0.00040503	0.00061507	3383.98	0.00439314		3913.98	-0.00003011	0	
204.2	-0.0010253		734.19	0.00255487	0.00053701	1264.19	0.00730076	0	1794.18	0.00152382	0	2324.18	0.00373771	0	2854.18	-0.00042423	0.00064568	3384.18	0.00531548		3914.18	-0.00054401	0	
204.4	-0.00147041		734.39	0.00264388	0.00054786	1264.39	0.00650111	0	1794.38	0.00162786	0	2324.38	0.00413242	0	2854.38	-0.00094893	0.00067628	3384.38	0.00585645		3914.38	-0.0012622	0	
204.6	-0.00187866		734.59	0.003732	0.00055798	1264.59	0.00640934	0	1794.58	0.00152879	0	2324.58	0.00376616	0	2854.58	-0.00030568	0.00070686	3384.58	0.00809691		3914.58	-0.00234975	0	
204.8	-0.00128235		734.79	0.00467159	0.00056742	1264.79	0.00597565	0	1794.78	0.00159959	0	2324.78	0.00331032	0	2854.78	-0.00003971	0.00073742	3384.78	0.00858337		3914.78	-0.00329334	0	
205	-0.00159356		734.99	0.00508369	0.00057621	1264.99	0.00550345	0	1794.98	0.00131325	0	2324.98	0.00387706	0	2854.98	-0.00052112	0.00076797	3384.98	0.00971063		3914.98	-0.0042446	0	
205.2	-0.00153587		735.19	0.00540232	0.00058442	1265.19	0.0045711	0	1795.18	0.00127071	0	2325.18	0.00355851	0	2855.18	-0.00051281	0.00079851	3385.18	0.00858591		3915.18	-0.00436599	0	
205.4	-0.00134904		735.39	0.00594453	0.00059207	1265.39	0.00387964	0	1795.38	0.0010617	0	2325.38	0.00454265	0	2855.38	-0.00071501	0.00082904	3385.38	0.00736864		3915.38	-0.00434319	0	
205.6	-0.0008904		735.59	0.00669011	0.0005992	1265.59	0.00308262	0	1795.58	0.00046482	0	2325.58	0.00550553	0	2855.58	-0.00048397	0.00085955	3385.58	0.00612824		3915.58	-0.00503484	0	
205.8	-0.00157185		735.79	0.0066201	0.00060585	1265.79	0.00240874	0	1795.78	0.00022861	0	2325.78	0.00587152	0	2855.78	-0.00109176	0.00089004	3385.78	0.00584143		3915.78	-0.00544506	0	
206	-0.00085563		735.99	0.00631831	0.00061205	1265.99	0.0030878	0	1795.98	-0.00015877	0	2325.98	0.00600058	0	2855.98	-0.00113449	0.00092053	3385.98	0.00587943		3915.98	-0.0052588	0	
206.2	-0.00067154		736.19	0.00544027	0.00061783	1266.19	0.00278833	0	1796.18	-0.00094924	0	2326.18	0.00592774	0	2856.18	-0.00155088	0.000951	3386.18	0.00566083		3916.18	-0.00512574	0	
206.4	-0.00081324		736.39	0.00507727	0.00062323	1266.39	0.00320524	0	1796.38	-0.00076678	0	2326.38	0.00550409	0	2856.38	-0.00176081	0.00098145	3386.38	0.00525459		3916.38	-0.00538558	0	
206.6	-0.00106508		736.59	0.00361547	0.00062825	1266.59	0.00397892	0	1796.58	-0.0012845	0	2326.58	0.00650788	0	2856.58	-0.00149891	0.00101189	3386.58	0.0049058		3916.58	-0.00568252	0	
206.8	-0.00187071		736.79	0.00412066	0.00063294	1266.79	0.00416539	0	1796.78	-0.00126666	0	2326.78	0.00636567	0	2856.78	-0.0010848	0.00104232	3386.78	0.00465801		3916.78	-0.00579939	0	
207	-0.00178395		736.99	0.00367252	0.00063731	1266.99	0.0055762	0	1796.98	-0.00081688	0	2326.98	0.00558905	0	2856.98	-0.00092723	0.00107274	3386.98	0.00509806		3916.98	-0.00583469	0	
207.2	-0.00219209		737.19	0.00301434	0.00064139	1267.19	0.00649221	0	1797.18	-0.00169943	0	2327.18	0.00483303	0	2857.18	-0.00050752	0.00110314	3387.18	0.0047352		3917.18	-0.00610957	0	
207.4	-0.0023391		737.39	0.00186196	0.00064519	1267.39	0.00760107	0	1797.38	-0.00176053	0	2327.38	0.00485094	0	2857.38	-0.00035281	0.00113352	3387.38	0.00489675		3917.38	-0.00519759	0	
207.6	-0.00222841		737.59	0.00081732	0.00064874	1267.59	0.00801732	0	1797.58	-0.00293961	0	2327.58	0.00482032	0	2857.58	-0.00026772	0.00116389	3387.58	0.00482057		3917.58	-0.00560737	0	
207.8	-0.00250575		737.79	0.00086345	0.00065204	1267.79	0.00804787	0	1797.78	-0.00297481	0	2327.78	0.00376618	0	2857.78	-0.00005084	0.00119425	3387.78	0.00465388		3917.78	-0.00585745	0	
208	-0.00225845		737.99	0.0012946	0.00065512	1267.99	0.00759122	0	1797.98	-0.00241652	0	2327.98	0.00346169	0	2857.98	0.00070994	0.0012246	3387.98	0.00476834		3917.98	-0.00610848	0	
208.2	-0.0019117		738.19	0.00101505	0.000658	1268.19	0.00675534	0	1798.18	-0.00232263	0	2328.18	0.0037794	0	2858.18	0.00118494	0.00125493	3388.18	0.00406886		3918.18	-0.00613887	0	
208.4	-0.00178486		738.39	0.00078029	0.00066068	1268.39	0.00696243	0	1798.38	-0.00203875	0	2328.38	0.00384853	0	2858.38	0.00170755	0.00128525	3388.38	0.00429851		3918.38	-0.00580389	0	
208.6	-0.00218445		738.59	0.00102855	0.00066318	1268.59	0.00664142	0	1798.58	-0.00164065	0	2328.58	0.003625	0	2858.58	0.00255479	0.00131555	3388.58	0.00387275		3918.58	-0.00600284	0	
208.8	-0.00181016		738.79	0.00144366	0.00066551	1268.79	0.00533841	0	1798.78	-0.0013329	0	2328.78	0.00351146	0	2858.78	0.00197631	0.00134584	3388.78	0.00334592		3918.78	-0.00650521	0	
209	-0.00132158		738.99	0.00110657	0.00066768	1268.99	0.00467361	0	1798.98	-0.00095685	0	2328.98	0.0038313	0	2858.98	0.00209852	0.00137612	3388.98	0.00278058		3918.98	-0.00686907	0	
209.2	-0.00053703		739.19	0.00197941	0.0006697	1269.19	0.0040211	0	1799.18	-0.00148059	0	2329.18	0.00459263	0	2859.18	0.00179669	0.00140638	3389.18	0.00153894		3919.18	-0.00671269	0	
209.4	-0.00053693		739.39	0.0027331	0.00067159	1269.39	0.00362166	0	1799.38	-0.00104405	0	2329.38	0.00521989	0	2859.38	0.00078861	0.00143663	3389.38	0.00158861		3919.38	-0.00624824	0	
209.6	-0.00005941		739.59	0.00315899	0.00067336	1269.59	0.00303193	0	1799.58	-0.00137298	0	2329.58	0.00564777	0	2859.58	0.00076734	0.00146687	3389.58	0.00142308		3919.58	-0.0056498	0	
209.8	0.00008414		739.79	0.00366823	0.000675	1269.79	0.00267397	0	1799.78	-0.00144028	0	2329.78	0.00537872	0	2859.78	0.00002117	0.00149709	3389.78	0.00138287		3919.78	-0.00541791	0	
210	0.00106225		739.99	0.00404668	0.00067653	1269.99	0.00266664	0	1799.98	-0.00105679	0	2329.98	0.00594435	0	2859.98	-0.00015256	0.0015273	3389.98	0.0013636		3919.98	-0.00483524	0	
210.2	0.0004438		740.19	0.00317905	0.00067796	1270.19	0.00227855	0	1800.18	-0.00052046	0	2330.18	0.00557097	0	2860.18	-0.0005556	0.00155749	3390.18	0.00164932		3920.18	-0.00390293	0	
210.4	0.00049821		740.39	0.00318613	0.00067929	1270.39	0.00237368	0	1800.38	0.00085942	0	2330.38	0.00510589	0	2860.38	-0.00124608	0.00158767	3390.38	0.00199515		3920.38	-0.00451325	0	
210.6	0.00007838		740.59	0.00335776	0.00068053	1270.59	0.00263739	0	1800.58	0.00110447	0	2330.58	0.00458039	0	2860.58	-0.00117523	0.00161784	3390.58	0.00243639		3920.58	-0.0045327	0	
210.8	0.00002196		740.79	0.00328961	0.00068169	1270.79	0.00268969	0	1800.78	0.00100209	0	2330.78	0.00400248	0	2860.78	-0.00153739	0.00164799	3390.78	0.00335464		3920.78	-0.00470512	0	
211	-0.00058176		740.99	0.00331041	0.00068277	1270.99	0.00322086	0	1800.98	0.00129427	0	2330.98	0.00308811	0	2860.98	-0.00236918	0.00167813	3390.98	0.00402707		3920.98	-0.00512261	0	
211.2	-0.00040632		741.19	0.00345266	0.00068378	1271.19	0.00278509	0	1801.18	0.00028106	0	2331.18	0.00316536	0	2861.18	-0.00249201	0.00170826	3391.18	0.00440446		3921.18	-0.00494476	0	
211.4	-0.00072045		741.39	0.00319711	0.00068471	1271.39	0.0029894	0	1801.38	0.00049958	0	2331.38	0.00286058	0	2861.38	-0.00218384	0.00173837	3391.38	0.00488771		3921.38	-0.00545881	0	
211.6	-0.00120457		741.59	0.00325826	0.00068559	1271.59	0.00319402	0	1801.58	0.0004225	0	2331.58	0.00301951	0	2861.58	-0.00237392	0.00176847	3391.58	0.00504118		3921.58	-0.0073089	0	
211.8	-0.00204389		741.79	0.00420289	0.00068641	1271.79	0.00398196	0	1801.78	0.00117092	0	2331.78	0.00328847	0	2861.78	-0.00068267	0.00179855	3391.78	0.00494272		3921.78	-0.00733028	0	
212	-0.00215796		741.99	0.00424235	0.00068717	1271.99	0.00376111	0	1801.98	0.0018376	0	2331.98	0.00359382	0	2861.98	0.00036241	0.00182862	3391.98	0.00550988		3921.98	-0.00805123	0	
212.2	-0.00243052		742.19	0.00371477	0.00068788	1272.19	0.00413238	0	1802.18	0.00187481	0	2332.18	0.00391541	0	2862.18	0.0007409	0.00185868	3392.18	0.00551757		3922.18	-0.00784881	0	
212.4	-0.00334437		742.39	0.00407859	0.00068854	1272.39	0.00471202	0	1802.38	0.00214831	0	2332.38	0.00436944	0	2862.38	0.00079567	0.00188873	3392.38	0.00578488		3922.38	-0.00768761	0	
212.6	-0.00302167		742.59	0.00314291	0.00068916	1272.59	0.00490959	0	1802.58	0.00198361	0	2332.58	0.00407467	0	2862.58	0.00119568	0.00191876	3392.58	0.00595409		3922.58	-0.00816202	0	
212.8	-0.00228301		742.79	0.00263061	0.00068973	1272.79	0.00497087	0	1802.78	0.00133882	0	2332.78	0.00425503	0	2862.78	0.0017444	0.00194877	3392.78	0.00652295		3922.78	-0.00828638	0	
213	-0.00124047		742.99	0.00259823	0.00069027	1272.99	0.00534639	0	1802.98	0.00155434	0	2332.98	0.0046671	0	2862.98	0.00264744	0.00197878	3392.98	0.00584648		3922.98	-0.00715088	0	
213.2	-0.00129993		743.19	0.00326746	0.00069077	1273.19	0.00479046	0	1803.18	0.00118418	0	2333.18	0.00500735	0	2863.18	0.00215956	0.00200877	3393.18	0.00552339		3923.18	-0.00631033	0	
213.4	-0.00171651		743.39	0.00349384	0.00069123	1273.39	0.00527758	0	1803.38	0.00181025	0	2333.38	0.00505222	0	2863.38	0.00207887	0.00203874	3393.38	0.00422112		3923.38	-0.00563332	0	
213.6	-0.00088823		743.59	0.00327185	0.00069167	1273.59	0.00458844	0	1803.58	0.00140368	0	2333.58	0.00558767	0	2863.58	0.00245525	0.00206871	3393.58	0.00329124		3923.58	-0.00517114	0	
213.8	-0.00052134		743.79	0.00312618	0.00069208	1273.79	0.00516158	0	1803.78	0.00199349	0	2333.78	0.00499491	0	2863.78	0.00218977	0.00209865	3393.78	0.00302668		3923.78	-0.00475199	0	
214	-0.00022456		743.99	0.00227843	0.00069245	1273.99	0.00524483	0	1803.98	0.00184069	0	2333.98	0.00473788	0	2863.98	0.00114898	0.00212859	3393.98	0.0016035		3923.98	-0.00384416	0	
214.2	0.00044668		744.19	0.00112468	0.00069281	1274.19	0.00556207	0	1804.18	0.00212347	0	2334.18	0.00369731	0	2864.18	0.00111885	0.00215851	3394.18	0.00098314		3924.18	-0.00287636	0	
214.4	0.00121365		744.39	0.00152858	0.00069314	1274.39	0.00587565	0	1804.38	0.00223971	0	2334.38	0.00327896	0	2864.38	0.00004191	0.00218842	3394.38	0.00072992		3924.38	-0.00285708	0	
214.6	0.00030054		744.59	0.00142436	0.00069344	1274.59	0.00653131	0	1804.58	0.00135748	0	2334.58	0.00227212	0	2864.58	-0.00028225	0.00221831	3394.58	0.00078408		3924.58	-0.0024239	0	
214.8	-0.00001233		744.79	0.00153452	0.00069373	1274.79	0.00645865	0	1804.78	0.00102602	0	2334.78	0.00201738	0	2864.78	-0.00134009	0.0022482	3394.78	0.00099853		3924.78	-0.00288228	0	
215	-0.00044369		744.99	0.00200591	0.00069399	1274.99	0.00591175	0	1804.98	0.00118432	0	2334.98	0.00065026	0	2864.98	-0.00134193	0.00227806	3394.98	0.00080546		3924.98	-0.00302507	0	
215.2	-0.00050517		745.19	0.00263283	0.00069424	1275.19	0.00587845	0	1805.18	0.00071441	0	2335.18	0.00073928	0	2865.18	-0.00172805	0.00230792	3395.18	0.00056551		3925.18	-0.00378903	0	
215.4	-0.00131487		745.39	0.0029164	0.00069447	1275.39	0.00570155	0	1805.38	0.00070763	0	2335.38	0.00147653	0	2865.38	-0.00136943	0.00233776	3395.38	0.00057444		3925.38	-0.00570817	0	
215.6	-0.00218005		745.59	0.00339839	0.00069469	1275.59	0.00559571	0	1805.58	0.0000122	0	2335.58	0.00207731	0	2865.58	-0.00038718	0.00236759	3395.58	-0.00035635		3925.58	-0.00647853	0	
215.8	-0.00273141		745.79	0.00358866	0.00069489	1275.79	0.00598438	0	1805.78	-0.00023661	0	2335.78	0.00218493	0	2865.78	-0.00011056	0.0023974	3395.78	-0.00081619		3925.78	-0.00681947	0	
216	-0.00150559		745.99	0.00338004	0.00069508	1275.99	0.00517307	0	1805.98	-0.00025697	0	2335.98	0.0015689	0	2865.98	-0.00004376	0.0024272	3395.98	0.00020157		3925.98	-0.00787905	0	
216.2	-0.00110058		746.19	0.0027999	0.00069526	1276.19	0.00481473	0	1806.18	-0.0006901	0	2336.18	0.00150974	0	2866.18	0.00081594	0.00245699	3396.18	0.00001701		3926.18	-0.00803033	0	
216.4	-0.00063905		746.39	0.00233679	0.00069542	1276.39	0.0042916	0	1806.38	-0.00052569	0	2336.38	0.00185952	0	2866.38	0.00113846	0.00248676	3396.38	-0.00025518		3926.38	-0.00844082	0	
216.6	-0.00035596		746.59	0.0016748	0.00069557	1276.59	0.00346117	0	1806.58	-0.00057948	0	2336.58	0.00129001	0	2866.58	0.00142583	0.00251652	3396.58	0.00062833		3926.58	-0.00949191	0	
216.8	0.00004953		746.79	0.00191344	0.00069571	1276.79	0.00280857	0	1806.78	-0.00062562	0	2336.78	0.00150791	0	2866.78	0.00194428	0.00254626	3396.78	0.00102825		3926.78	-0.00930763	0	
217	0.00008341		746.99	0.00240743	0.00069585	1276.99	0.00210853	0	1806.98	-0.00124916	0	2336.98	0.00168648	0	2866.98	0.00191977	0.002576	3396.98	0.00054878		3926.98	-0.00883539	0	
217.2	-0.00028258		747.19	0.0024916	0.00069597	1277.19	0.00184774	0	1807.18	-0.00158159	0	2337.18	0.00241449	0	2867.18	0.00186789	0.00260572	3397.18	0.00032951		3927.18	-0.00859551	0	
217.4	-0.00006382		747.39	0.00193342	0.00069609	1277.39	0.00272535	0	1807.38	-0.00143832	0	2337.38	0.00399539	0	2867.38	0.00187322	0.00263542	3397.38	-0.00041013		3927.38	-0.00875173	0	
217.6	0.00084921		747.59	0.00137643	0.00069619	1277.59	0.00275139	0	1807.58	-0.0008693	0	2337.58	0.00490352	0	2867.58	0.00142884	0.00266511	3397.58	-0.00083138		3927.58	-0.00778982	0	
217.8	0.00009953		747.79	0.00113707	0.00069629	1277.79	0.00369627	0	1807.78	-0.00040448	0	2337.78	0.00466849	0	2867.78	0.00115765	0.00269479	3397.78	-0.00162795		3927.78	-0.00780716	0	
218	-0.00007007		747.99	0.00092724	0.00069639	1277.99	0.00321316	0	1807.98	-0.00094009	0	2337.98	0.00533352	0	2867.98	0.0008215	0.00272446	3397.98	-0.0017162		3927.98	-0.00725244	0	
218.2	-0.00016132		748.19	0.00035005	0.00069647	1278.19	0.00355926	0	1808.18	-0.00068397	0	2338.18	0.00515784	0	2868.18	0.00172795	0.00275411	3398.18	-0.00147056		3928.18	-0.00705601	0	
218.4	-0.00081058		748.39	0.00018504	0.00069655	1278.39	0.00361409	0	1808.38	-0.00066864	0	2338.38	0.00520955	0	2868.38	0.00124678	0.00278375	3398.38	-0.00116862		3928.38	-0.00639573	0	
218.6	-0.0024694		748.59	-0.00097829	0.00069663	1278.59	0.00504063	0	1808.58	0.0004867	0	2338.58	0.00460282	0	2868.58	0.00118801	0.00281337	3398.58	-0.00146231		3928.58	-0.00594327	0	
218.8	-0.00243593		748.79	0.00013053	0.0006967	1278.79	0.00526652	0	1808.78	0.00127897	0	2338.78	0.00474395	0	2868.78	0.00176931	0.00284299	3398.78	-0.00128362		3928.78	-0.0064473	0	
219	-0.00273074		748.99	0.00020295	0.00069677	1278.99	0.00522428	0	1808.98	0.0012002	0	2338.98	0.00416672	0	2868.98	0.00222754	0.00287258	3398.98	-0.00095229		3928.98	-0.00611667	0	
219.2	-0.00312578		749.19	0.00064901	0.00069683	1279.19	0.00589075	0	1809.18	0.00119119	0	2339.18	0.00425759	0	2869.18	0.00224497	0.00290217	3399.18	-0.00052938		3929.18	-0.00701363	0	
219.4	-0.00280924		749.39	0.00061192	0.00069689	1279.39	0.00553207	0	1809.38	0.00121408	0	2339.38	0.0047712	0	2869.38	0.00286105	0.00293174	3399.38	0.00032953		3929.38	-0.00678865	0	
219.6	-0.00309909		749.59	0.00102815	0.00069694	1279.59	0.0057351	0	1809.58	0.00097947	0	2339.58	0.00365198	0	2869.58	0.00303481	0.0029613	3399.58	-0.00054007		3929.58	-0.00687626	0	
219.8	-0.00165545		749.79	0.00150236	0.00069699	1279.79	0.00570607	0	1809.78	0.00166273	0	2339.78	0.00272793	0	2869.78	0.00254849	0.00299084	3399.78	-0.00011938		3929.78	-0.00697248	0	
220	-0.00056923		749.99	0.00174126	0.00069704	1279.99	0.00573491	0	1809.98	0.00117852	0	2339.98	0.00239381	0	2869.98	0.00268797	0.00302037	3399.98	0.00089307		3929.98	-0.00738322	0	
220.2	-0.00063504		750.19	0.00235259	0.00069708	1280.19	0.00507218	0	1810.18	0.00107787	0	2340.18	0.00169831	0	2870.18	0.00282691	0.00304989	3400.18	0.00014424		3930.18	-0.00882347	0	
220.4	-0.0009449		750.39	0.00237575	0.00069712	1280.39	0.00476589	0	1810.38	0.00036743	0	2340.38	0.00180631	0	2870.38	0.00198588	0.0030794	3400.38	0.00045178		3930.38	-0.00943168	0	
220.6	-0.00071602		750.59	0.00357779	0.00069716	1280.59	0.00386111	0	1810.58	-0.00024882	0	2340.58	0.00163763	0	2870.58	0.0016177	0.00310889	3400.58	0.00127203		3930.58	-0.01054522	0	
220.8	-0.0002466		750.79	0.00367703	0.00069719	1280.79	0.00408206	0	1810.78	-0.00141521	0	2340.78	0.00196988	0	2870.78	0.00158226	0.00313836	3400.78	0.00199948		3930.78	-0.0103859	0	
221	-0.00020468		750.99	0.00375786	0.00069722	1280.99	0.00390185	0	1810.98	-0.00214118	0	2340.98	0.00200003	0	2870.98	0.00069092	0.00316783	3400.98	0.00121787		3930.98	-0.01049368	0	
221.2	-0.0004498		751.19	0.00368075	0.00069725	1281.19	0.00432654	0	1811.18	-0.00215631	0	2341.18	0.00207704	0	2871.18	0.00006982	0.00319728	3401.18	0.00045436		3931.18	-0.01059507	0	
221.4	0.00005779		751.39	0.00331051	0.00069728	1281.39	0.00445	0	1811.38	-0.00205607	0	2341.38	0.00262338	0	2871.38	-0.00059075	0.00322672	3401.38	0.00029384		3931.38	-0.01054799	0	
221.6	0.00047672		751.59	0.00277648	0.00069731	1281.59	0.00385542	0	1811.58	-0.00214644	0	2341.58	0.00236681	0	2871.58	-0.00012328	0.00325614	3401.58	0.00027534		3931.58	-0.01014328	0	
221.8	-0.00023339		751.79	0.00264408	0.00069733	1281.79	0.00298673	0	1811.78	-0.00186317	0	2341.78	0.0025819	0	2871.78	-0.00010709	0.00328555	3401.78	0.00052739		3931.78	-0.01013309	0	
222	0.00002513		751.99	0.00198484	0.00069736	1281.99	0.00231057	0	1811.98	-0.00193855	0	2341.98	0.00241288	0	2871.98	0.00004311	0.00331495	3401.98	0.00154965		3931.98	-0.00959793	0	
222.2	-0.00021356		752.19	0.00106546	0.00069738	1282.19	0.00193706	0	1812.18	-0.00189004	0	2342.18	0.00237587	0	2872.18	0.00048059	0.00334433	3402.18	0.00108191		3932.18	-0.00945067	0	
222.4	-0.00011086		752.39	0.00083644	0.0006974	1282.39	0.00205115	0	1812.38	-0.00115127	0	2342.38	0.00251193	0	2872.38	0.00071962	0.00337371	3402.38	0.00057967		3932.38	-0.00931073	0	
222.6	-0.00052339		752.59	0.00013866	0.00069742	1282.59	0.00195578	0	1812.58	0.00013977	0	2342.58	0.00266256	0	2872.58	0.00083203	0.00340306	3402.58	0.00046937		3932.58	-0.00982945	0	
222.8	0.0002738		752.79	0.00104598	0.00069744	1282.79	0.00125541	0	1812.78	-0.00040328	0	2342.78	0.00323901	0	2872.78	0.00146297	0.00343241	3402.78	0.00089918		3932.78	-0.01007864	0	
223	0.00061947		752.99	0.00094894	0.00069745	1282.99	0.00065642	0	1812.98	-0.00178892	0	2342.98	0.0026942	0	2872.98	0.00207637	0.00346174	3402.98	0.00144476		3932.98	-0.01038445	0	
223.2	0.00069734		753.19	0.0002139	0.00069747	1283.19	0.00064119	0	1813.18	-0.00102245	0	2343.18	0.00203237	0	2873.18	0.00246553	0.00349106	3403.18	0.00214597		3933.18	-0.01098846	0	
223.4	0.00030399		753.39	-0.00026131	0.00069748	1283.39	0.00026778	0	1813.38	-0.00098011	0	2343.38	0.00146021	0	2873.38	0.00326794	0.00352036	3403.38	0.00237066		3933.38	-0.01101528	0	
223.6	0.00004403		753.59	-0.00012042	0.00069749	1283.59	0.00128571	0	1813.58	-0.00058441	0	2343.58	0.00094572	0	2873.58	0.00362594	0.00354965	3403.58	0.00228802		3933.58	-0.01130293	0	
223.8	0.00026512		753.79	0.00010872	0.00069751	1283.79	0.00100569	0	1813.78	-0.00026052	0	2343.78	0.00050009	0	2873.78	0.00378429	0.00357893	3403.78	0.00299664		3933.78	-0.0118159	0	
224	-0.00061299		753.99	0.00040628	0.00069752	1283.99	0.00163552	0	1813.98	-0.00103791	0	2343.98	0.00118514	0	2873.98	0.0036879	0.0036082	3403.98	0.00269982		3933.98	-0.01306832	0	
224.2	-0.00139534		754.19	0.00056735	0.00069753	1284.19	0.00112411	0	1814.18	-0.00134752	0	2344.18	0.00106787	0	2874.18	0.00396609	0.00363745	3404.18	0.00209773		3934.18	-0.01412372	0	
224.4	-0.00145313		754.39	0.00078069	0.00069754	1284.39	0.00123133	0	1814.38	-0.00213501	0	2344.38	0.00174203	0	2874.38	0.00353514	0.00366669	3404.38	0.00197306		3934.38	-0.01408395	0	
224.6	-0.00159606		754.59	0.00182567	0.00069755	1284.59	0.00172882	0	1814.58	-0.00167263	0	2344.58	0.00162912	0	2874.58	0.00346404	0.00369591	3404.58	0.00213478		3934.58	-0.01557822	0	
224.8	-0.00173769		754.79	0.0015143	0.00069756	1284.79	0.00233979	0	1814.78	-0.00112495	0	2344.78	0.00193325	0	2874.78	0.00316137	0.00372512	3404.78	0.00260859		3934.78	-0.01457146	0	
225	-0.00135863		754.99	0.00168695	0.00069756	1284.99	0.00285845	0	1814.98	-0.0007698	0	2344.98	0.0015531	0	2874.98	0.00233113	0.00375432	3404.98	0.00197193		3934.98	-0.01482826	0	
225.2	-0.00138896		755.19	0.00184299	0.00069757	1285.19	0.00385285	0	1815.18	-0.00001829	0	2345.18	0.0017043	0	2875.18	0.00255573	0.00378351	3405.18	0.00137192		3935.18	-0.01376086	0	
225.4	-0.00153569		755.39	0.00220204	0.00069758	1285.39	0.0040525	0	1815.38	0.00173845	0	2345.38	0.00212582	0	2875.38	0.00266199	0.00381268	3405.38	0.00085671		3935.38	-0.01250143	0	
225.6	-0.00143065		755.59	0.0020769	0.00069759	1285.59	0.00391312	0	1815.58	0.00138782	0	2345.58	0.00270115	0	2875.58	0.00247305	0.00384184	3405.58	0.00048934		3935.58	-0.0120194	0	
225.8	-0.00232494		755.79	0.00245479	0.00069759	1285.79	0.00360248	0	1815.78	0.00206488	0	2345.78	0.0023405	0	2875.78	0.00185232	0.00387098	3405.78	0.00026179		3935.78	-0.011615	0	
226	-0.00218433		755.99	0.0023423	0.0006976	1285.99	0.00399043	0	1815.98	0.00219285	0	2345.98	0.00139798	0	2875.98	0.0029517	0.00390012	3405.98	-0.00015189		3935.98	-0.01119586	0	
226.2	-0.00202155		756.19	0.00251244	0.0006976	1286.19	0.00392326	0	1816.18	0.00261685	0	2346.18	0.00174292	0	2876.18	0.00339361	0.00392923	3406.18	-0.00154485		3936.18	-0.01032167	0	
226.4	-0.00099871		756.39	0.00232212	0.00069761	1286.39	0.00430959	0	1816.38	0.00296475	0	2346.38	0.00065877	0	2876.38	0.00303584	0.00395834	3406.38	-0.00276542		3936.38	-0.01059262	0	
226.6	-0.00074549		756.59	0.00281008	0.00069761	1286.59	0.00344179	0	1816.58	0.00296426	0	2346.58	0.0008947	0	2876.58	0.00269438	0.00398743	3406.58	-0.00325879		3936.58	-0.00997987	0	
226.8	-0.0002349		756.79	0.00358457	0.00069762	1286.79	0.00376446	0	1816.78	0.00222964	0	2346.78	0.00033089	0	2876.78	0.00306339	0.00401651	3406.78	-0.00311576		3936.78	-0.00891704	0	
227	-0.0000885		756.99	0.00412646	0.00069762	1286.99	0.00359311	0	1816.98	0.00184227	0	2346.98	0.0000085	0	2876.98	0.00276188	0.00404558	3406.98	-0.00321388		3936.98	-0.00968632	0	
227.2	-0.00076671		757.19	0.00334493	0.00069762	1287.19	0.00360159	0	1817.18	0.00244362	0	2347.18	-0.00028585	0	2877.18	0.00301061	0.00407463	3407.18	-0.00335694		3937.18	-0.00966098	0	
227.4	-0.00036721		757.39	0.00267966	0.00069763	1287.39	0.0032898	0	1817.38	0.00219109	0	2347.38	-0.00120317	0	2877.38	0.00350648	0.00410367	3407.38	-0.00231216		3937.38	-0.0089554	0	
227.6	-0.00006918		757.59	0.00235954	0.00069763	1287.59	0.00343135	0	1817.58	0.00195647	0	2347.58	-0.00056611	0	2877.58	0.00303554	0.0041327	3407.58	-0.00196508		3937.58	-0.00833496	0	
227.8	-0.00019206		757.79	0.00231273	0.00069763	1287.79	0.00237913	0	1817.78	0.00125694	0	2347.78	-0.00072942	0	2877.78	0.00310025	0.00416171	3407.78	-0.00218584		3937.78	-0.00969301	0	
228	-0.00035391		757.99	0.00292113	0.00069764	1287.99	0.00197595	0	1817.98	0.0007552	0	2347.98	0.00075909	0	2877.98	0.00288721	0.00419071	3407.98	-0.0022109		3937.98	-0.01032799	0	
228.2	-0.00075033		758.19	0.00307262	0.00069764	1288.19	0.00175737	0	1818.18	-0.00052713	0	2348.18	0.00111513	0	2878.18	0.00145717	0.0042197	3408.18	-0.0017756		3938.18	-0.0106448	0	
228.4	-0.00094338		758.39	0.00348413	0.00069764	1288.39	0.00163963	0	1818.38	-0.0001979	0	2348.38	0.00161913	0	2878.38	0.00097477	0.00424868	3408.38	-0.00142577		3938.38	-0.01073946	0	
228.6	-0.00215104		758.59	0.00310025	0.00069764	1288.59	0.00114596	0	1818.58	0.00047782	0	2348.58	0.00198622	0	2878.58	0.00061446	0.00427764	3408.58	-0.00068976		3938.58	-0.01139227	0	
228.8	-0.0019372		758.79	0.00333886	0.00069765	1288.79	0.00074376	0	1818.78	0.00130053	0	2348.78	0.00266605	0	2878.78	0.0000926	0.00430659	3408.78	-0.00082031		3938.78	-0.01083223	0	
229	-0.00210622		758.99	0.00263412	0.00069765	1288.99	0.00132368	0	1818.98	0.00103481	0	2348.98	0.0030539	0	2878.98	-0.00013404	0.00433552	3408.98	-0.00097029		3938.98	-0.01181545	0	
229.2	-0.00296412		759.19	0.00326252	0.00069765	1289.19	0.00211026	0	1819.18	0.0014582	0	2349.18	0.00349901	0	2879.18	-0.00028978	0.00436444	3409.18	-0.00140484		3939.18	-0.01155566	0	
229.4	-0.00406764		759.39	0.00319397	0.00069765	1289.39	0.00172959	0	1819.38	0.0010327	0	2349.38	0.00386564	0	2879.38	-0.0005569	0.00439335	3409.38	-0.00232083		3939.38	-0.01134765	0	
229.6	-0.00473152		759.59	0.00285802	0.00069765	1289.59	0.00136353	0	1819.58	-0.00045963	0	2349.58	0.00378959	0	2879.58	-0.0005492	0.00442225	3409.58	-0.00281674		3939.58	-0.01048685	0	
229.8	-0.0053385		759.79	0.00270989	0.00069766	1289.79	0.00201032	0	1819.78	0.00029545	0	2349.78	0.003334	0	2879.78	-0.00003156	0.00445113	3409.78	-0.0025939		3939.78	-0.010504	0	
230	-0.00498055		759.99	0.00298512	0.00069766	1289.99	0.0027837	0	1819.98	0.00031691	0	2349.98	0.00264292	0	2879.98	0.00002215	0.00448	3409.98	-0.00256815		3939.98	-0.01009362	0	
230.2	-0.00466381		760.19	0.00364795	0.00069766	1290.19	0.00320022	0	1820.18	-0.00033667	0	2350.18	0.0027089	0	2880.18	0.00002282	0.00450886	3410.18	-0.00292309		3940.18	-0.01006217	0	
230.4	-0.00378252		760.39	0.00384263	0.00069766	1290.39	0.00327178	0	1820.38	-0.00080256	0	2350.38	0.0023936	0	2880.38	-0.00085129	0.0045377	3410.38	-0.00261048		3940.38	-0.01024147	0	
230.6	-0.00359266		760.59	0.00449674	0.00069766	1290.59	0.00327471	0	1820.58	-0.0004427	0	2350.58	0.00248238	0	2880.58	-0.00073853	0.00456653	3410.58	-0.00185451		3940.58	-0.00990883	0	
230.8	-0.00310855		760.79	0.00486566	0.00069766	1290.79	0.00399689	0	1820.78	-0.00025348	0	2350.78	0.00193675	0	2880.78	-0.00041767	0.00459535	3410.78	-0.00077553		3940.78	-0.0101081	0	
231	-0.00349319		760.99	0.00498472	0.00069766	1290.99	0.0046934	0	1820.98	0.00007113	0	2350.98	0.00253275	0	2880.98	-0.00088495	0.00462415	3410.98	-0.00087455		3940.98	-0.01159641	0	
231.2	-0.00348429		761.19	0.0045073	0.00069766	1291.19	0.00404002	0	1821.18	-0.0003938	0	2351.18	0.00173628	0	2881.18	-0.00059191	0.00465294	3411.18	-0.0006847		3941.18	-0.01238216	0	
231.4	-0.00339328		761.39	0.0040884	0.00069766	1291.39	0.00318998	0	1821.38	-0.0005595	0	2351.38	0.00077978	0	2881.38	0.00010509	0.00468172	3411.38	0.001181		3941.38	-0.0126132	0	
231.6	-0.00303715		761.59	0.00435712	0.00069766	1291.59	0.00284609	0	1821.58	-0.00005922	0	2351.58	0.00130119	0	2881.58	0.00032935	0.00471049	3411.58	0.00143643		3941.58	-0.01363077	0	
231.8	-0.00302595		761.79	0.0045866	0.00069767	1291.79	0.00266196	0	1821.78	0.00050504	0	2351.78	0.00084536	0	2881.78	0.00074823	0.00473924	3411.78	0.00174205		3941.78	-0.01396962	0	
232	-0.00356049		761.99	0.00410051	0.00069767	1291.99	0.00161373	0	1821.98	0.00089869	0	2351.98	0.00075122	0	2881.98	0.00077513	0.00476798	3411.98	0.00280796		3941.98	-0.01386826	0	
232.2	-0.00325787		762.19	0.00299773	0.00069767	1292.19	0.0010943	0	1822.18	0.00098047	0	2352.18	0.00016137	0	2882.18	0.00074722	0.0047967	3412.18	0.00293674		3942.18	-0.0136932	0	
232.4	-0.00362267		762.39	0.00270277	0.00069767	1292.39	-0.00018822	0	1822.38	0.00194461	0	2352.38	-0.00029655	0	2882.38	0.00145574	0.00482542	3412.38	0.00269496		3942.38	-0.01368095	0	
232.6	-0.00388698		762.59	0.00139163	0.00069767	1292.59	-0.00105624	0	1822.58	0.00208219	0	2352.58	-0.00014017	0	2882.58	0.00118079	0.00485412	3412.58	0.00271618		3942.58	-0.01373266	0	
232.8	-0.00372101		762.79	0.00121277	0.00069767	1292.79	-0.0008174	0	1822.78	0.00199987	0	2352.78	-0.00042226	0	2882.78	0.00195256	0.0048828	3412.78	0.00183066		3942.78	-0.01336699	0	
233	-0.00354485		762.99	0.00080535	0.00069767	1292.99	-0.00036086	0	1822.98	0.00157714	0	2352.98	0.00007468	0	2882.98	0.00252589	0.00491148	3412.98	0.00149955		3942.98	-0.01257509	0	
233.2	-0.00294672		763.19	0.00178865	0.00069767	1293.19	-0.00086331	0	1823.18	0.00142597	0	2353.18	-0.00009289	0	2883.18	0.00264026	0.00494014	3413.18	0.00054392		3943.18	-0.01131954	0	
233.4	-0.00386418		763.39	0.00173721	0.00069767	1293.39	-0.00133537	0	1823.38	0.00014484	0	2353.38	-0.00020967	0	2883.38	0.00341801	0.00496879	3413.38	0.00004024		3943.38	-0.01012266	0	
233.6	-0.00431209		763.59	0.00230943	0.00069767	1293.59	-0.00101749	0	1823.58	0.00005324	0	2353.58	-0.00041041	0	2883.58	0.00358563	0.00499742	3413.58	-0.00032385		3943.58	-0.00911298	0	
233.8	-0.00391287		763.79	0.00275321	0.00069767	1293.79	-0.00060975	0	1823.78	-0.00075453	0	2353.78	-0.00017551	0	2883.78	0.00330209	0.00502604	3413.78	0.00040954		3943.78	-0.00944283	0	
234	-0.00369242		763.99	0.00324737	0.00069767	1293.99	-0.0008776	0	1823.98	-0.00158232	0	2353.98	-0.00021609	0	2883.98	0.00289697	0.00505465	3413.98	0.000316		3943.98	-0.00852602	0	
234.2	-0.00339002		764.19	0.00396991	0.00069767	1294.19	-0.0015601	0	1824.18	-0.00236242	0	2354.18	0.00063544	0	2884.18	0.00336654	0.00508325	3414.18	-0.0008118		3944.18	-0.00836409	0	
234.4	-0.00266907		764.39	0.003985	0.00069767	1294.39	-0.00108699	0	1824.38	-0.00221667	0	2354.38	0.00083443	0	2884.38	0.00202287	0.00511183	3414.38	-0.00040512		3944.38	-0.00892586	0	
234.6	-0.00206743		764.59	0.00446159	0.00069767	1294.59	-0.0000187	0	1824.58	-0.0023063	0	2354.58	0.00105184	0	2884.58	0.00206651	0.0051404	3414.58	0.00027216		3944.58	-0.0095082	0	
234.8	-0.00130806		764.79	0.00517161	0.00069767	1294.79	0.00062764	0	1824.78	-0.00338598	0	2354.78	0.0021596	0	2884.78	0.00155655	0.00516896	3414.78	0.0000827		3944.78	-0.01047128	0	
235	-0.00187405		764.99	0.00494561	0.00069767	1294.99	0.00097284	0	1824.98	-0.00332991	0	2354.98	0.00305371	0	2884.98	0.00042544	0.0051975	3414.98	-0.00041946		3944.98	-0.01150414	0	
235.2	-0.00116632		765.19	0.00486129	0.00069767	1295.19	0.00086288	0	1825.18	-0.00321624	0	2355.18	0.00234687	0	2885.18	0.00054791	0.00522604	3415.18	0.00018128		3945.18	-0.01282902	0	
235.4	-0.00186682		765.39	0.00505357	0.00069767	1295.39	0.00191092	0	1825.38	-0.00238378	0	2355.38	0.00248496	0	2885.38	0.00038064	0.00525455	3415.38	0.0010323		3945.38	-0.01389734	0	
235.6	-0.00005325		765.59	0.00496356	0.00069767	1295.59	0.00263202	0	1825.58	-0.00136983	0	2355.58	0.00280218	0	2885.58	0.00018	0.00528306	3415.58	0.00014709		3945.58	-0.01440183	0	
235.8	0.00000898		765.79	0.00377308	0.00069767	1295.79	0.00271043	0	1825.78	-0.00178633	0	2355.78	0.00209106	0	2885.78	0.00035206	0.00531155	3415.78	0.00064337		3945.78	-0.01455984	0	
236	0.00075979		765.99	0.00272926	0.00069767	1295.99	0.00230273	0	1825.98	-0.00210764	0	2355.98	0.00126203	0	2885.98	0.00064341	0.00534003	3415.98	0.00099473		3945.98	-0.01465677	0	
236.2	0.00122853		766.19	0.00230781	0.00069767	1296.19	0.00199699	0	1826.18	-0.00205101	0	2356.18	0.00158021	0	2886.18	0.00071669	0.0053685	3416.18	-0.00007937		3946.18	-0.01432248	0	
236.4	0.0013418		766.39	0.00188457	0.00069767	1296.39	0.00226981	0	1826.38	-0.00155357	0	2356.38	0.00123229	0	2886.38	0.00085207	0.00539695	3416.38	-0.00014456		3946.38	-0.01455189	0	
236.6	0.00131521		766.59	0.00067047	0.00069767	1296.59	0.00286345	0	1826.58	-0.00123944	0	2356.58	0.00118134	0	2886.58	0.00090358	0.00542539	3416.58	0.00015831		3946.58	-0.01437605	0	
236.8	0.00115203		766.79	0.00110012	0.00069767	1296.79	0.0032779	0	1826.78	-0.00140039	0	2356.78	0.00039867	0	2886.78	0.00218463	0.00545382	3416.78	-0.00061246		3946.78	-0.01390564	0	
237	0.00131775		766.99	0.00172489	0.00069767	1296.99	0.0032925	0	1826.98	-0.00050227	0	2356.98	0.00098959	0	2886.98	0.00286664	0.00548224	3416.98	-0.00057965		3946.98	-0.01309687	0	
237.2	0.00026645		767.19	0.00150257	0.00069767	1297.19	0.00259423	0	1827.18	-0.00035208	0	2357.18	0.00016261	0	2887.18	0.00299466	0.00551064	3417.18	-0.00036392		3947.18	-0.01195591	0	
237.4	-0.00151452		767.39	0.00134213	0.00069767	1297.39	0.00282551	0	1827.38	-0.00073613	0	2357.38	-0.00017142	0	2887.38	0.0033011	0.00553903	3417.38	0.00077579		3947.38	-0.01121221	0	
237.6	-0.00245168		767.59	0.0007778	0.00069767	1297.59	0.00280538	0	1827.58	-0.00082701	0	2357.58	-0.00069859	0	2887.58	0.00287148	0.00556741	3417.58	-0.00003395		3947.58	-0.01005775	0	
237.8	-0.00268161		767.79	0.00033274	0.00069767	1297.79	0.00224825	0	1827.78	-0.00130974	0	2357.78	-0.00083438	0	2887.78	0.00225094	0.00559577	3417.78	0.00026359		3947.78	-0.00972108	0	
238	-0.00352968		767.99	0.00047792	0.00069767	1297.99	0.00226904	0	1827.98	-0.00044928	0	2357.98	-0.00061352	0	2887.98	0.00213675	0.00562412	3417.98	0.00018296		3947.98	-0.00871113	0	
238.2	-0.00375116		768.19	0.0005629	0.00069767	1298.19	0.00164225	0	1828.18	-0.00021235	0	2358.18	-0.00061382	0	2888.18	0.00181208	0.00565246	3418.18	0.0007643		3948.18	-0.00826394	0	
238.4	-0.00401196		768.39	0.00024967	0.00069767	1298.39	0.00118926	0	1828.38	0.00021302	0	2358.38	-0.00116958	0	2888.38	0.00158281	0.00568078	3418.38	0.0019771		3948.38	-0.00858194	0	
238.6	-0.00394001		768.59	0.00027567	0.00069767	1298.59	0.00105191	0	1828.58	-0.00020218	0	2358.58	-0.0012105	0	2888.58	0.00220757	0.0057091	3418.58	0.00265372		3948.58	-0.00882739	0	
238.8	-0.00446471		768.79	-0.00064195	0.00069768	1298.79	0.00044083	0	1828.78	0.00043364	0	2358.78	-0.00067398	0	2888.78	0.00155234	0.0057374	3418.78	0.00290752		3948.78	-0.01021276	0	
239	-0.00545705		768.99	-0.00081957	0.00069768	1298.99	0.00061543	0	1828.98	0.00159931	0	2358.98	-0.00127933	0	2888.98	0.00180074	0.00576568	3418.98	0.00358854		3948.98	-0.01047715	0	
239.2	-0.00566848		769.19	-0.00041788	0.00069768	1299.19	0.00170782	0	1829.18	0.00187511	0	2359.18	-0.00184456	0	2889.18	0.00179223	0.00579396	3419.18	0.00400708		3949.18	-0.010815	0	
239.4	-0.00542115		769.39	0.00063883	0.00069768	1299.39	0.00249107	0	1829.38	0.00153276	0	2359.38	-0.0020143	0	2889.38	0.00195741	0.00582222	3419.38	0.00405346		3949.38	-0.01160441	0	
239.6	-0.00434245		769.59	0.00048415	0.00069768	1299.59	0.00231966	0	1829.58	0.0008497	0	2359.58	-0.00208271	0	2889.58	0.00252975	0.00585047	3419.58	0.00350317		3949.58	-0.01184838	0	
239.8	-0.00480973		769.79	0.00012321	0.00069768	1299.79	0.00208642	0	1829.78	0.00016419	0	2359.78	-0.00260532	0	2889.78	0.00388633	0.0058787	3419.78	0.00432671		3949.78	-0.01222265	0	
240	-0.00368335		769.99	0.00006137	0.00069768	1299.99	0.00235804	0	1829.98	0.00029315	0	2359.98	-0.00357824	0	2889.98	0.00497002	0.00590693	3419.98	0.00279015		3949.98	-0.01201094	0	
240.2	-0.00354596		770.19	0.00045897	0.00069768	1300.19	0.00141353	0	1830.18	0.00060822	0	2360.18	-0.00322823	0	2890.18	0.00560957	0.00593514	3420.18	0.00157232		3950.18	-0.01281786	0	
240.4	-0.0024521		770.39	0.00017595	0.00069768	1300.39	0.00169985	0	1830.38	0.00116319	0	2360.38	-0.00358755	0	2890.38	0.00562894	0.00596333	3420.38	0.00116405		3950.38	-0.01358144	0	
240.6	-0.0021233		770.59	0.00016904	0.00069768	1300.59	0.00167426	0	1830.58	0.00103972	0	2360.58	-0.00327246	0	2890.58	0.00532958	0.00599152	3420.58	0.00011406		3950.58	-0.01366911	0	
240.8	-0.00269273		770.79	0.00093228	0.00069768	1300.79	0.00128568	0	1830.78	0.00107543	0	2360.78	-0.00334236	0	2890.78	0.00592434	0.00601969	3420.78	-0.000352		3950.78	-0.0131766	0	
241	-0.00301909		770.99	0.00115943	0.00069768	1300.99	0.0011275	0	1830.98	0.00179595	0	2360.98	-0.00245727	0	2890.98	0.00662566	0.00604785	3420.98	-0.0013756		3950.98	-0.01335418	0	
241.2	-0.00271792		771.19	0.0009481	0.00069768	1301.19	0.00083869	0	1831.18	0.00051084	0	2361.18	-0.0022911	0	2891.18	0.00677006	0.00607599	3421.18	-0.00210186		3951.18	-0.01292893	0	
241.4	-0.00263194		771.39	0.00118634	0.00069768	1301.39	0.00076436	0	1831.38	0.00026931	0	2361.38	-0.00237091	0	2891.38	0.0066479	0.00610413	3421.38	-0.00306177		3951.38	-0.01308923	0	
241.6	-0.00207954		771.59	0.0009977	0.00069768	1301.59	0.00017601	0	1831.58	0.00025324	0	2361.58	-0.00149713	0	2891.58	0.00624615	0.00613225	3421.58	-0.0044669		3951.58	-0.01241678	0	
241.8	-0.00173332		771.79	0.00152295	0.00069768	1301.79	-0.00032268	0	1831.78	0.00073844	0	2361.78	-0.00048075	0	2891.78	0.0056564	0.00616036	3421.78	-0.003942		3951.78	-0.01263033	0	
242	-0.00142882		771.99	0.0008657	0.00069768	1301.99	-0.00092256	0	1831.98	0.00116771	0	2361.98	-0.00087653	0	2891.98	0.0059872	0.00618845	3421.98	-0.00369583		3951.98	-0.0122925	0	
242.2	-0.00051579		772.19	0.00017165	0.00069768	1302.19	-0.00206297	0	1832.18	0.00152758	0	2362.18	-0.00058435	0	2892.18	0.00554796	0.00621653	3422.18	-0.00306856		3952.18	-0.01190163	0	
242.4	0.00008224		772.39	-0.0006595	0.00069768	1302.39	-0.00248184	0	1832.38	0.00090053	0	2362.38	-0.00059083	0	2892.38	0.00567371	0.0062446	3422.38	-0.00314003		3952.38	-0.01220499	0	
242.6	0.00027079		772.59	-0.00140435	0.00069768	1302.59	-0.00188701	0	1832.58	0.00055635	0	2362.58	-0.00002713	0	2892.58	0.00537744	0.00627266	3422.58	-0.00224477		3952.58	-0.01218391	0	
242.8	-0.00019516		772.79	-0.00191722	0.00069768	1302.79	-0.00173477	0	1832.78	0.0002602	0	2362.78	0.00086047	0	2892.78	0.00542284	0.0063007	3422.78	-0.00174725		3952.78	-0.0122481	0	
243	0.00009492		772.99	-0.00148614	0.00069768	1302.99	-0.00149593	0	1832.98	-0.00113754	0	2362.98	0.00075402	0	2892.98	0.00539176	0.00632874	3422.98	-0.00151676		3952.98	-0.01169012	0	
243.2	-0.00010898		773.19	-0.00041155	0.00069768	1303.19	-0.00061076	0	1833.18	-0.00170295	0	2363.18	0.00109608	0	2893.18	0.00530118	0.00635675	3423.18	-0.00111657		3953.18	-0.01209017	0	
243.4	-0.00021202		773.39	0.00037716	0.00069768	1303.39	-0.00000201	0	1833.38	-0.00255073	0	2363.38	0.00106291	0	2893.38	0.00582013	0.00638476	3423.38	-0.00082768		3953.38	-0.01256937	0	
243.6	-0.00108827		773.59	-0.00020892	0.00069768	1303.59	0.00029343	0	1833.58	-0.00273233	0	2363.58	0.00147292	0	2893.58	0.00547641	0.00641275	3423.58	-0.00121534		3953.58	-0.01278568	0	
243.8	-0.0005192		773.79	-0.00036187	0.00069768	1303.79	0.00097098	0	1833.78	-0.0020873	0	2363.78	0.00137837	0	2893.78	0.00615456	0.00644074	3423.78	-0.00120859		3953.78	-0.01294131	0	
244	-0.00023578		773.99	-0.0007763	0.00069768	1303.99	0.0012074	0	1833.98	-0.0018739	0	2363.98	0.00034677	0	2893.98	0.0056419	0.0064687	3423.98	-0.00230382		3953.98	-0.01342256	0	
244.2	-0.00134928		774.19	0.00030105	0.00069768	1304.19	0.00093095	0	1834.18	-0.00176839	0	2364.18	0.00064007	0	2894.18	0.00510179	0.00649666	3424.18	-0.00262836		3954.18	-0.01411588	0	
244.4	-0.00173043		774.39	0.00027331	0.00069768	1304.39	0.00182369	0	1834.38	-0.00162418	0	2364.38	0.00023724	0	2894.38	0.00501665	0.0065246	3424.38	-0.00293819		3954.38	-0.01411261	0	
244.6	-0.00280052		774.59	0.00069492	0.00069768	1304.59	0.00212408	0	1834.58	-0.00152685	0	2364.58	0.00040292	0	2894.58	0.00523573	0.00655253	3424.58	-0.00298726		3954.58	-0.01432432	0	
244.8	-0.00413579		774.79	0.00082684	0.00069768	1304.79	0.00231186	0	1834.78	-0.00158937	0	2364.78	0.00015528	0	2894.78	0.00664587	0.00658045	3424.78	-0.00328558		3954.78	-0.01451074	0	
245	-0.00454		774.99	0.00207727	0.00069768	1304.99	0.00261799	0	1834.98	-0.0013019	0	2364.98	0.0001661	0	2894.98	0.00733655	0.00660835	3424.98	-0.00468		3954.98	-0.01479798	0	
245.2	-0.00459961		775.19	0.00229452	0.00069768	1305.19	0.00269916	0	1835.18	-0.00064108	0	2365.18	0.00002738	0	2895.18	0.00735874	0.00663625	3425.18	-0.00534452		3955.18	-0.0143532	0	
245.4	-0.00570776		775.39	0.00335451	0.00069768	1305.39	0.00207339	0	1835.38	0.00030398	0	2365.38	-0.00049279	0	2895.38	0.00753209	0.00666413	3425.38	-0.00514379		3955.38	-0.01403156	0	
245.6	-0.00548456		775.59	0.00288453	0.00069768	1305.59	0.00211731	0	1835.58	0.00096683	0	2365.58	0.00033036	0	2895.58	0.00711386	0.00669199	3425.58	-0.00503314		3955.58	-0.013575	0	
245.8	-0.00519914		775.79	0.00274888	0.00069768	1305.79	0.0022419	0	1835.78	0.00122763	0	2365.78	-0.00032291	0	2895.78	0.00661572	0.00671985	3425.78	-0.00443836		3955.78	-0.0147432	0	
246	-0.00514343		775.99	0.0019578	0.00069768	1305.99	0.00216173	0	1835.98	0.00123853	0	2365.98	-0.00068275	0	2895.98	0.00666946	0.00674769	3425.98	-0.00441045		3955.98	-0.01399004	0	
246.2	-0.0041567		776.19	0.00160562	0.00069768	1306.19	0.00150983	0	1836.18	0.00153029	0	2366.18	0.00005	0	2896.18	0.00572305	0.00677552	3426.18	-0.00396565		3956.18	-0.01345807	0	
246.4	-0.0037005		776.39	0.00035398	0.00069768	1306.39	0.00151986	0	1836.38	-0.00000842	0	2366.38	0.00002093	0	2896.38	0.00513606	0.00680333	3426.38	-0.00405541		3956.38	-0.01338677	0	
246.6	-0.00380684		776.59	0.00067818	0.00069768	1306.59	0.00112393	0	1836.58	-0.00028914	0	2366.58	-0.00014944	0	2896.58	0.00453304	0.00683114	3426.58	-0.00357007		3956.58	-0.01387839	0	
246.8	-0.00408786		776.79	0.00061463	0.00069768	1306.79	0.0004121	0	1836.78	-0.00156964	0	2366.78	-0.00017503	0	2896.78	0.00478658	0.00685893	3426.78	-0.00371265		3956.78	-0.0149093	0	
247	-0.00318133		776.99	0.00061362	0.00069768	1306.99	-0.00080353	0	1836.98	-0.00257458	0	2366.98	-0.00050163	0	2896.98	0.00376027	0.00688671	3426.98	-0.00389333		3956.98	-0.01443071	0	
247.2	-0.0039845		777.19	0.00128691	0.00069768	1307.19	-0.00067506	0	1837.18	-0.00231825	0	2367.18	-0.00063885	0	2897.18	0.00302578	0.00691447	3427.18	-0.0044303		3957.18	-0.01500034	0	
247.4	-0.00363261		777.39	0.00066182	0.00069768	1307.39	-0.00024484	0	1837.38	-0.00211307	0	2367.38	-0.00081486	0	2897.38	0.00257199	0.00694223	3427.38	-0.00423912		3957.38	-0.01401803	0	
247.6	-0.00352028		777.59	-0.0002892	0.00069768	1307.59	-0.00006095	0	1837.58	-0.00213093	0	2367.58	-0.00055316	0	2897.58	0.0010326	0.00696997	3427.58	-0.00463291		3957.58	-0.01441542	0	
247.8	-0.00284128		777.79	-0.00074976	0.00069768	1307.79	0.00073117	0	1837.78	-0.00178451	0	2367.78	-0.00054922	0	2897.78	0.00146251	0.0069977	3427.78	-0.00473256		3957.78	-0.01420249	0	
248	-0.00277643		777.99	-0.00121886	0.00069768	1307.99	0.00099349	0	1837.98	-0.00192074	0	2367.98	-0.0015945	0	2897.98	0.00118906	0.00702541	3427.98	-0.0046852		3957.98	-0.01425674	0	
248.2	-0.00279458		778.19	-0.00033303	0.00069768	1308.19	0.00089832	0	1838.18	-0.00106407	0	2368.18	-0.00268539	0	2898.18	0.00164127	0.00705312	3428.18	-0.00440921		3958.18	-0.01450118	0	
248.4	-0.00205668		778.39	-0.00050879	0.00069768	1308.39	0.00127054	0	1838.38	-0.00094385	0	2368.38	-0.00335997	0	2898.38	0.00186931	0.00708081	3428.38	-0.00420751		3958.38	-0.01454949	0	
248.6	-0.00260055		778.59	-0.00023189	0.00069768	1308.59	0.00158472	0	1838.58	-0.00020113	0	2368.58	-0.00387889	0	2898.58	0.00265184	0.00710848	3428.58	-0.0034515		3958.58	-0.01469042	0	
248.8	-0.00267594		778.79	-0.00002682	0.00069768	1308.79	0.00123603	0	1838.78	0.00080791	0	2368.78	-0.00415556	0	2898.78	0.00408007	0.00713615	3428.78	-0.00326351		3958.78	-0.01456397	0	
249	-0.00312393		778.99	0.00088954	0.00069768	1308.99	0.00162621	0	1838.98	0.00226251	0	2368.98	-0.00468286	0	2898.98	0.00389428	0.0071638	3428.98	-0.00322333		3958.98	-0.01334516	0	
249.2	-0.00304148		779.19	0.00009337	0.00069768	1309.19	0.00155414	0	1839.18	0.00294495	0	2369.18	-0.00461319	0	2899.18	0.00455974	0.00719144	3429.18	-0.00270087		3959.18	-0.0129348	0	
249.4	-0.00349525		779.39	0.00133513	0.00069768	1309.39	0.00193286	0	1839.38	0.00327602	0	2369.38	-0.00457846	0	2899.38	0.00479725	0.00721907	3429.38	-0.00140003		3959.38	-0.0122828	0	
249.6	-0.00354389		779.59	0.00177896	0.00069768	1309.59	0.00325374	0	1839.58	0.00400942	0	2369.58	-0.00395782	0	2899.58	0.00429626	0.00724669	3429.58	-0.00146374		3959.58	-0.01275403	0	
249.8	-0.00391697		779.79	0.00219929	0.00069768	1309.79	0.0033636	0	1839.78	0.00362073	0	2369.78	-0.0042757	0	2899.78	0.00450533	0.00727429	3429.78	-0.00025203		3959.78	-0.01316418	0	
250	-0.00487897		779.99	0.00192516	0.00069768	1309.99	0.00362876	0	1839.98	0.00397954	0	2369.98	-0.00368579	0	2899.98	0.00428013	0.00730188	3429.98	-0.00017877		3959.98	-0.0126657	0	
250.2	-0.00452948		780.19	0.00114361	0.00069768	1310.19	0.00290534	0	1840.18	0.00388179	0	2370.18	-0.0036967	0	2900.18	0.00382658	0.00732946	3430.18	0.00040604		3960.18	-0.01317717	0	
250.4	-0.00466578		780.39	0.00156752	0.00069768	1310.39	0.00286514	0	1840.38	0.00302286	0	2370.38	-0.0034478	0	2900.38	0.00380187	0.00735702	3430.38	0.00065659		3960.38	-0.01385482	0	
250.6	-0.00506686		780.59	0.00235743	0.00069768	1310.59	0.00238478	0	1840.58	0.00263001	0	2370.58	-0.00356114	0	2900.58	0.00375521	0.00738458	3430.58	0.00054566		3960.58	-0.0150683	0	
250.8	-0.00526481		780.79	0.00230882	0.00069768	1310.79	0.00221433	0	1840.78	0.00136831	0	2370.78	-0.00292439	0	2900.78	0.00425414	0.00741212	3430.78	0.00011736		3960.78	-0.01487861	0	
251	-0.00438849		780.99	0.00257227	0.00069768	1310.99	0.00201762	0	1840.98	0.00091709	0	2370.98	-0.00242693	0	2900.98	0.00440144	0.00743965	3430.98	0.00004866		3960.98	-0.01396253	0	
251.2	-0.00506806		781.19	0.00332048	0.00069768	1311.19	0.00245755	0	1841.18	0.0010013	0	2371.18	-0.00209137	0	2901.18	0.00444161	0.00746716	3431.18	-0.0001926		3961.18	-0.01406747	0	
251.4	-0.00479446		781.39	0.00326608	0.00069768	1311.39	0.00232619	0	1841.38	0.00118746	0	2371.38	-0.00134881	0	2901.38	0.00545845	0.00749466	3431.38	-0.00062928		3961.38	-0.01282576	0	
251.6	-0.00508369		781.59	0.00263208	0.00069768	1311.59	0.00256199	0	1841.58	0.00017884	0	2371.58	-0.00087627	0	2901.58	0.00532407	0.00752216	3431.58	-0.00223897		3961.58	-0.01308907	0	
251.8	-0.00493191		781.79	0.00280088	0.00069768	1311.79	0.00331133	0	1841.78	0.00108448	0	2371.78	-0.00063056	0	2901.78	0.00626359	0.00754963	3431.78	-0.00331989		3961.78	-0.01245666	0	
252	-0.00447349		781.99	0.00306098	0.00069768	1311.99	0.00271798	0	1841.98	0.00072458	0	2371.98	-0.00070228	0	2901.98	0.00649323	0.0075771	3431.98	-0.00417813		3961.98	-0.01298477	0	
252.2	-0.00479992		782.19	0.00359978	0.00069768	1312.19	0.00136239	0	1842.18	0.000964	0	2372.18	-0.00102008	0	2902.18	0.00734837	0.00760455	3432.18	-0.00450138		3962.18	-0.01415413	0	
252.4	-0.0044918		782.39	0.00355933	0.00069768	1312.39	0.00081905	0	1842.38	0.00018795	0	2372.38	-0.00058141	0	2902.38	0.00813183	0.00763199	3432.38	-0.00493442		3962.38	-0.01433804	0	
252.6	-0.00499737		782.59	0.00289897	0.00069768	1312.59	-0.00022553	0	1842.58	-0.00010925	0	2372.58	-0.00055014	0	2902.58	0.00910526	0.00765942	3432.58	-0.00424708		3962.58	-0.01514331	0	
252.8	-0.00397396		782.79	0.00263204	0.00069768	1312.79	-0.00130502	0	1842.78	-0.00095753	0	2372.78	-0.00024301	0	2902.78	0.00905018	0.00768684	3432.78	-0.00468006		3962.78	-0.01544171	0	
253	-0.00405373		782.99	0.00271487	0.00069768	1312.99	-0.00119296	0	1842.98	-0.00175642	0	2372.98	-0.00002112	0	2902.98	0.00831825	0.00771424	3432.98	-0.00475324		3962.98	-0.01434403	0	
253.2	-0.00379393		783.19	0.00227579	0.00069768	1313.19	-0.00185984	0	1843.18	-0.00323889	0	2373.18	0.00027867	0	2903.18	0.00824101	0.00774163	3433.18	-0.00449781		3963.18	-0.01480665	0	
253.4	-0.00443143		783.39	0.00264991	0.00069768	1313.39	-0.00162068	0	1843.38	-0.00336396	0	2373.38	0.00045344	0	2903.38	0.00766968	0.00776901	3433.38	-0.00377624		3963.38	-0.01484423	0	
253.6	-0.00443988		783.59	0.00164424	0.00069768	1313.59	-0.00154987	0	1843.58	-0.00421523	0	2373.58	0.00030867	0	2903.58	0.00686276	0.00779638	3433.58	-0.00349903		3963.58	-0.01518335	0	
253.8	-0.00503239		783.79	0.00076819	0.00069768	1313.79	-0.00129706	0	1843.78	-0.00473809	0	2373.78	-0.00026742	0	2903.78	0.00557945	0.00782373	3433.78	-0.0026762		3963.78	-0.01482486	0	
254	-0.00523154		783.99	-0.00107673	0.00069768	1313.99	-0.00162321	0	1843.98	-0.00353427	0	2373.98	-0.00065622	0	2903.98	0.00401657	0.00785107	3433.98	-0.00226366		3963.98	-0.01517182	0	
254.2	-0.00507391		784.19	-0.00139537	0.00069768	1314.19	-0.00178329	0	1844.18	-0.00402117	0	2374.18	-0.00083967	0	2904.18	0.00257029	0.0078784	3434.18	-0.00136161		3964.18	-0.01515793	0	
254.4	-0.00462544		784.39	-0.00124892	0.00069768	1314.39	-0.00099883	0	1844.38	-0.00451788	0	2374.38	-0.00124899	0	2904.38	0.00188206	0.00790572	3434.38	-0.00117708		3964.38	-0.01524414	0	
254.6	-0.00426695		784.59	-0.00140921	0.00069768	1314.59	-0.00034921	0	1844.58	-0.00437128	0	2374.58	-0.00137233	0	2904.58	0.00012742	0.00793302	3434.58	-0.00084362		3964.58	-0.01468727	0	
254.8	-0.00394058		784.79	-0.00114944	0.00069768	1314.79	0.00106898	0	1844.78	-0.00423414	0	2374.78	-0.00170855	0	2904.78	0.00078201	0.00796032	3434.78	-0.00009829		3964.78	-0.0138078	0	
255	-0.00328233		784.99	-0.00114379	0.00069768	1314.99	0.00153381	0	1844.98	-0.00433144	0	2374.98	-0.00233433	0	2904.98	0.00119477	0.0079876	3434.98	0.00025608		3964.98	-0.0129688	0	
255.2	-0.00308799		785.19	-0.00020216	0.00069768	1315.19	0.00131526	0	1845.18	-0.00344736	0	2375.18	-0.00295836	0	2905.18	0.0001579	0.00801486	3435.18	-0.00032544		3965.18	-0.01353366	0	
255.4	-0.0021444		785.39	-0.00034467	0.00069768	1315.39	0.00135479	0	1845.38	-0.00306063	0	2375.38	-0.00281708	0	2905.38	0.00032555	0.00804212	3435.38	-0.00173269		3965.38	-0.01370547	0	
255.6	-0.00214774		785.59	-0.0004286	0.00069768	1315.59	0.00208677	0	1845.58	-0.00282987	0	2375.58	-0.00239412	0	2905.58	0.00098574	0.00806936	3435.58	-0.00216397		3965.58	-0.01408461	0	
255.8	-0.00256639		785.79	-0.00022299	0.00069768	1315.79	0.0020037	0	1845.78	-0.00176316	0	2375.78	-0.00222291	0	2905.78	0.00132131	0.00809659	3435.78	-0.0026317		3965.78	-0.01368706	0	
256	-0.00184419		785.99	0.00005248	0.00069768	1315.99	0.00089533	0	1845.98	-0.00167536	0	2375.98	-0.00253645	0	2905.98	0.00193873	0.00812381	3435.98	-0.00252278		3965.98	-0.01437704	0	
256.2	-0.00227288		786.19	-0.00005562	0.00069768	1316.19	0.00070858	0	1846.18	-0.00096617	0	2376.18	-0.00285548	0	2906.18	0.00278235	0.00815101	3436.18	-0.0025564		3966.18	-0.01524162	0	
256.4	-0.0016577		786.39	-0.00052115	0.00069768	1316.39	0.00112422	0	1846.38	-0.00067062	0	2376.38	-0.00314866	0	2906.38	0.00334584	0.00817821	3436.38	-0.00223382		3966.38	-0.01499752	0	
256.6	-0.00110194		786.59	-0.00043923	0.00069768	1316.59	0.0008735	0	1846.58	-0.00089018	0	2376.58	-0.00378677	0	2906.58	0.00418326	0.00820539	3436.58	-0.00171371		3966.58	-0.01596602	0	
256.8	0.00017361		786.79	0.00035934	0.00069768	1316.79	0.00088397	0	1846.78	-0.00089227	0	2376.78	-0.00386277	0	2906.78	0.00481214	0.00823256	3436.78	-0.00186858		3966.78	-0.01576415	0	
257	0.00031374		786.99	-0.000195	0.00069768	1316.99	0.00100214	0	1846.98	-0.00107385	0	2376.98	-0.00318377	0	2906.98	0.00600903	0.00825971	3436.98	-0.0019762		3966.98	-0.01543134	0	
257.2	0.00009051		787.19	-0.00059191	0.00069768	1317.19	0.00146021	0	1847.18	-0.00176463	0	2377.18	-0.00315776	0	2907.18	0.00669959	0.00828686	3437.18	-0.00176168		3967.18	-0.01596606	0	
257.4	-0.00040963		787.39	-0.00091513	0.00069768	1317.39	0.00106162	0	1847.38	-0.00090501	0	2377.38	-0.00253699	0	2907.38	0.00724118	0.00831399	3437.38	-0.00155688		3967.38	-0.01598503	0	
257.6	-0.00093326		787.59	-0.00179806	0.00069768	1317.59	0.00075568	0	1847.58	-0.00068799	0	2377.58	-0.00280523	0	2907.58	0.00677194	0.00834111	3437.58	-0.00180345		3967.58	-0.01606754	0	
257.8	-0.00157283		787.79	-0.00194188	0.00069768	1317.79	0.00143725	0	1847.78	-0.00017868	0	2377.78	-0.00324907	0	2907.78	0.00581992	0.00836822	3437.78	-0.00198052		3967.78	-0.01585025	0	
258	-0.0016945		787.99	-0.00192719	0.00069768	1317.99	0.00070359	0	1847.98	0.00002562	0	2377.98	-0.00336345	0	2907.98	0.00547803	0.00839531	3437.98	-0.00185478		3967.98	-0.01581144	0	
258.2	-0.0016593		788.19	-0.00087662	0.00069768	1318.19	0.00153917	0	1848.18	-0.00047822	0	2378.18	-0.00269132	0	2908.18	0.00526164	0.00842239	3438.18	-0.0017426		3968.18	-0.01533531	0	
258.4	-0.00206683		788.39	-0.0004633	0.00069768	1318.39	0.00228495	0	1848.38	-0.0007493	0	2378.38	-0.0027244	0	2908.38	0.00516771	0.00844946	3438.38	-0.00195058		3968.38	-0.01451122	0	
258.6	-0.00178388		788.59	-0.00021326	0.00069768	1318.59	0.00230293	0	1848.58	-0.0007702	0	2378.58	-0.00254005	0	2908.58	0.00470704	0.00847652	3438.58	-0.00158699		3968.58	-0.01451687	0	
258.8	-0.00187008		788.79	0.00043883	0.00069768	1318.79	0.00287662	0	1848.78	-0.0012274	0	2378.78	-0.00262899	0	2908.78	0.00596403	0.00850357	3438.78	-0.0015309		3968.78	-0.01503652	0	
259	-0.00128056		788.99	0.00019315	0.00069768	1318.99	0.00264652	0	1848.98	-0.00241361	0	2378.98	-0.00257829	0	2908.98	0.0051932	0.0085306	3438.98	-0.00206354		3968.98	-0.01503532	0	
259.2	-0.0010525		789.19	0.00056702	0.00069768	1319.19	0.00188128	0	1849.18	-0.00232797	0	2379.18	-0.00250053	0	2909.18	0.00403376	0.00855762	3439.18	-0.00271145		3969.18	-0.01550914	0	
259.4	-0.00136378		789.39	0.00079257	0.00069768	1319.39	0.0015045	0	1849.38	-0.00257468	0	2379.38	-0.00159713	0	2909.38	0.00433462	0.00858463	3439.38	-0.00334115		3969.38	-0.01490595	0	
259.6	-0.0026931		789.59	0.0005937	0.00069768	1319.59	0.00145397	0	1849.58	-0.0024982	0	2379.58	-0.00130395	0	2909.58	0.00509101	0.00861163	3439.58	-0.00294354		3969.58	-0.0143369	0	
259.8	-0.00245516		789.79	0.00125875	0.00069768	1319.79	0.00135817	0	1849.78	-0.00215373	0	2379.78	-0.00174151	0	2909.78	0.004356	0.00863861	3439.78	-0.00300834		3969.78	-0.01393413	0	
260	-0.00344661		789.99	0.00106825	0.00069768	1319.99	0.00079936	0	1849.98	-0.00168861	0	2379.98	-0.00230414	0	2909.98	0.00403578	0.00866558	3439.98	-0.00221827		3969.98	-0.01397023	0	
260.2	-0.00458464		790.19	0.00029562	0.00069768	1320.19	0.0013038	0	1850.18	-0.00113783	0	2380.18	-0.00234892	0	2910.18	0.00501091	0.00869254	3440.18	-0.00141702		3970.18	-0.01323859	0	
260.4	-0.00447311		790.39	-0.00018106	0.00069768	1320.39	0.00187781	0	1850.38	-0.00040096	0	2380.38	-0.00268641	0	2910.38	0.00570915	0.00871949	3440.38	-0.00039454		3970.38	-0.01284142	0	
260.6	-0.00410522		790.59	-0.00006238	0.00069768	1320.59	0.00274374	0	1850.58	-0.00058644	0	2380.58	-0.00214953	0	2910.58	0.00605702	0.00874643	3440.58	0.00005866		3970.58	-0.01259753	0	
260.8	-0.00335035		790.79	-0.00052075	0.00069768	1320.79	0.00307415	0	1850.78	-0.00086731	0	2380.78	-0.00107823	0	2910.78	0.00691176	0.00877335	3440.78	0.00084328		3970.78	-0.01225112	0	
261	-0.00354437		790.99	-0.00121435	0.00069768	1320.99	0.00337453	0	1850.98	-0.00101372	0	2380.98	-0.00015626	0	2910.98	0.00667052	0.00880026	3440.98	0.00120384		3970.98	-0.01276328	0	
261.2	-0.00407927		791.19	-0.00142679	0.00069768	1321.19	0.00316055	0	1851.18	-0.00098822	0	2381.18	-0.00026462	0	2911.18	0.0064197	0.00882716	3441.18	0.00172031		3971.18	-0.01341235	0	
261.4	-0.00400461		791.39	-0.0022793	0.00069768	1321.39	0.00286277	0	1851.38	-0.00022327	0	2381.38	-0.00025171	0	2911.38	0.0062199	0.00885405	3441.38	0.00166685		3971.38	-0.01453281	0	
261.6	-0.00417075		791.59	-0.00199433	0.00069768	1321.59	0.00292251	0	1851.58	0.00038494	0	2381.58	-0.00084266	0	2911.58	0.00497839	0.00888092	3441.58	0.00195987		3971.58	-0.01506886	0	
261.8	-0.00356993		791.79	-0.00134437	0.00069768	1321.79	0.00345616	0	1851.78	0.0002867	0	2381.78	-0.00144176	0	2911.78	0.00491641	0.00890779	3441.78	0.00136117		3971.78	-0.01572922	0	
262	-0.00307442		791.99	-0.00014514	0.00069768	1321.99	0.00289088	0	1851.98	0.00093736	0	2381.98	-0.00164731	0	2911.98	0.0049179	0.00893464	3441.98	0.00083885		3971.98	-0.01578593	0	
262.2	-0.00237786		792.19	-0.00008204	0.00069768	1322.19	0.00281533	0	1852.18	0.00099442	0	2382.18	-0.00141295	0	2912.18	0.00567719	0.00896147	3442.18	0.00123729		3972.18	-0.01588724	0	
262.4	-0.00197403		792.39	-0.00013551	0.00069768	1322.39	0.00298469	0	1852.38	0.00129508	0	2382.38	-0.00218014	0	2912.38	0.00571408	0.0089883	3442.38	-0.00005624		3972.38	-0.01619292	0	
262.6	-0.00128677		792.59	0.00035039	0.00069768	1322.59	0.00317656	0	1852.58	0.00102298	0	2382.58	-0.00233933	0	2912.58	0.00569454	0.00901511	3442.58	-0.00119508		3972.58	-0.01618887	0	
262.8	-0.00138874		792.79	0.00173053	0.00069768	1322.79	0.00326772	0	1852.78	0.0017104	0	2382.78	-0.00317263	0	2912.78	0.00494609	0.00904192	3442.78	-0.00260649		3972.78	-0.01600832	0	
263	-0.00127619		792.99	0.00167325	0.00069768	1322.99	0.00329385	0	1852.98	0.00145416	0	2382.98	-0.0046396	0	2912.98	0.00519493	0.00906871	3442.98	-0.00457617		3972.98	-0.01504914	0	
263.2	-0.00156727		793.19	0.00274143	0.00069768	1323.19	0.00183984	0	1853.18	0.00227565	0	2383.18	-0.00501658	0	2913.18	0.00547028	0.00909548	3443.18	-0.00594801		3973.18	-0.01469723	0	
263.4	-0.00131151		793.39	0.00371545	0.00069768	1323.39	0.00150613	0	1853.38	0.00227374	0	2383.38	-0.00483921	0	2913.38	0.00626469	0.00912225	3443.38	-0.00663248		3973.38	-0.01450558	0	
263.6	-0.0012315		793.59	0.00388866	0.00069768	1323.59	0.00122861	0	1853.58	0.00181421	0	2383.58	-0.00574362	0	2913.58	0.00688051	0.009149	3443.58	-0.00700828		3973.58	-0.01374385	0	
263.8	-0.00149079		793.79	0.00403131	0.00069768	1323.79	0.00069596	0	1853.78	0.00147969	0	2383.78	-0.00598381	0	2913.78	0.00694185	0.00917574	3443.78	-0.00722762		3973.78	-0.01272008	0	
264	-0.00300835		793.99	0.00334225	0.00069768	1323.99	-0.00037694	0	1853.98	0.0017356	0	2383.98	-0.00581515	0	2913.98	0.00749727	0.00920247	3443.98	-0.00683484		3973.98	-0.01205487	0	
264.2	-0.0029888		794.19	0.00335624	0.00069768	1324.19	-0.00001075	0	1854.18	0.00122137	0	2384.18	-0.00546521	0	2914.18	0.00779614	0.00922919	3444.18	-0.00667586		3974.18	-0.01087974	0	
264.4	-0.00316372		794.39	0.00305913	0.00069768	1324.39	0.00053349	0	1854.38	0.00072904	0	2384.38	-0.00508923	0	2914.38	0.00733147	0.00925589	3444.38	-0.00692857		3974.38	-0.01090287	0	
264.6	-0.00310534		794.59	0.00324066	0.00069768	1324.59	0.00071263	0	1854.58	-0.00019088	0	2384.58	-0.00473163	0	2914.58	0.00695783	0.00928259	3444.58	-0.00703122		3974.58	-0.01059119	0	
264.8	-0.00353619		794.79	0.00264369	0.00069768	1324.79	0.0004711	0	1854.78	-0.00063127	0	2384.78	-0.00466543	0	2914.78	0.00656775	0.00930927	3444.78	-0.00623919		3974.78	-0.01075791	0	
265	-0.00430905		794.99	0.00262432	0.00069768	1324.99	0.0002265	0	1854.98	-0.00085615	0	2384.98	-0.00474105	0	2914.98	0.00560158	0.00933594	3444.98	-0.00621729		3974.98	-0.01082945	0	
265.2	-0.00480003		795.19	0.00202457	0.00069768	1325.19	0.00022789	0	1855.18	-0.00125568	0	2385.18	-0.0039866	0	2915.18	0.00499188	0.00936259	3445.18	-0.00613199		3975.18	-0.01145196	0	
265.4	-0.00487353		795.39	0.00113684	0.00069768	1325.39	0.00063522	0	1855.38	-0.00047169	0	2385.38	-0.00396245	0	2915.38	0.00339956	0.00938924	3445.38	-0.005362		3975.38	-0.0117063	0	
265.6	-0.00524155		795.59	0.00113761	0.00069768	1325.59	-0.00012556	0	1855.58	-0.00043267	0	2385.58	-0.00358521	0	2915.58	0.0024231	0.00941587	3445.58	-0.0050337		3975.58	-0.01137093	0	
265.8	-0.00512357		795.79	0.0013715	0.00069768	1325.79	0.00039491	0	1855.78	-0.00093495	0	2385.78	-0.00382703	0	2915.78	0.00307722	0.00944249	3445.78	-0.00585369		3975.78	-0.01212806	0	
266	-0.00444749		795.99	0.0017439	0.00069768	1325.99	0.00041189	0	1855.98	-0.00091776	0	2385.98	-0.00385949	0	2915.98	0.00250328	0.0094691	3445.98	-0.00513181		3975.98	-0.01246182	0	
266.2	-0.00412218		796.19	0.00191511	0.00069768	1326.19	0.00093626	0	1856.18	-0.00158192	0	2386.18	-0.00320217	0	2916.18	0.00319213	0.00949569	3446.18	-0.00442834		3976.18	-0.01228567	0	
266.4	-0.00438021		796.39	0.00165054	0.00069768	1326.39	0.00241497	0	1856.38	-0.00034188	0	2386.38	-0.00296099	0	2916.38	0.00250775	0.00952228	3446.38	-0.00510615		3976.38	-0.01229949	0	
266.6	-0.00414069		796.59	0.002503	0.00069768	1326.59	0.00270761	0	1856.58	-0.00066831	0	2386.58	-0.00252271	0	2916.58	0.00232601	0.00954885	3446.58	-0.00445269		3976.58	-0.01213229	0	
266.8	-0.00387005		796.79	0.0034071	0.00069768	1326.79	0.00261288	0	1856.78	0.00016628	0	2386.78	-0.00331785	0	2916.78	0.00270397	0.00957541	3446.78	-0.00403244		3976.78	-0.0125108	0	
267	-0.00326735		796.99	0.00292148	0.00069768	1326.99	0.00260263	0	1856.98	0.00081274	0	2386.98	-0.00346889	0	2916.98	0.00373427	0.00960196	3446.98	-0.00399753		3976.98	-0.01251236	0	
267.2	-0.00226805		797.19	0.00262896	0.00069768	1327.19	0.00176273	0	1857.18	0.00090736	0	2387.18	-0.00252822	0	2917.18	0.00441838	0.00962849	3447.18	-0.00257456		3977.18	-0.01341403	0	
267.4	-0.0005799		797.39	0.00242872	0.00069768	1327.39	0.00187305	0	1857.38	0.00043672	0	2387.38	-0.00264215	0	2917.38	0.00524365	0.00965502	3447.38	-0.00183171		3977.38	-0.0141887	0	
267.6	-0.00031496		797.59	0.00221734	0.00069768	1327.59	0.00203728	0	1857.58	0.00002545	0	2387.58	-0.00350929	0	2917.58	0.00577432	0.00968153	3447.58	-0.00148249		3977.58	-0.01515888	0	
267.8	-0.00074629		797.79	0.00173728	0.00069768	1327.79	0.00185737	0	1857.78	0.00023148	0	2387.78	-0.00332673	0	2917.78	0.00622868	0.00970803	3447.78	-0.00097248		3977.78	-0.01633234	0	
268	-0.00034222		797.99	0.00195095	0.00069768	1327.99	0.0010116	0	1857.98	0.00041657	0	2387.98	-0.00336492	0	2917.98	0.00641645	0.00973452	3447.98	-0.00005074		3977.98	-0.01769139	0	
268.2	0.00000844		798.19	0.00157999	0.00069768	1328.19	0.00127732	0	1858.18	0.00033767	0	2388.18	-0.00427796	0	2918.18	0.00696561	0.00976099	3448.18	-0.00031602		3978.18	-0.01905908	0	
268.4	-0.00090297		798.39	0.00156533	0.00069768	1328.39	0.00121746	0	1858.38	0.00013086	0	2388.38	-0.00499866	0	2918.38	0.00749329	0.00978746	3448.38	-0.00075014		3978.38	-0.01974626	0	
268.6	-0.00161508		798.59	0.00104256	0.00069768	1328.59	0.00105986	0	1858.58	0.00030286	0	2388.58	-0.00502094	0	2918.58	0.008111	0.00981391	3448.58	-0.00124597		3978.58	-0.02028542	0	
268.8	-0.00192632		798.79	0.00001484	0.00069768	1328.79	0.00139582	0	1858.78	0.00035788	0	2388.78	-0.00488114	0	2918.78	0.00787866	0.00984035	3448.78	-0.00093516		3978.78	-0.02079563	0	
269	-0.00168073		798.99	0.00003019	0.00069768	1328.99	0.0014536	0	1858.98	-0.00029685	0	2388.98	-0.00521516	0	2918.98	0.00804766	0.00986678	3448.98	-0.00211384		3978.98	-0.02026099	0	
269.2	-0.00165901		799.19	-0.0014047	0.00069768	1329.19	0.00132474	0	1859.18	-0.00019141	0	2389.18	-0.00477139	0	2919.18	0.0073099	0.00989319	3449.18	-0.00210461		3979.18	-0.0207668	0	
269.4	-0.00065654		799.39	-0.00219291	0.00069768	1329.39	0.00057028	0	1859.38	0.00035105	0	2389.38	-0.00510037	0	2919.38	0.00632629	0.0099196	3449.38	-0.00258522		3979.38	-0.02009725	0	
269.6	-0.001191		799.59	-0.00227897	0.00069768	1329.59	-0.00001906	0	1859.58	-0.0004055	0	2389.58	-0.00488417	0	2919.58	0.0066795	0.00994599	3449.58	-0.00428892		3979.58	-0.01988652	0	
269.8	-0.00116869		799.79	-0.0020682	0.00069768	1329.79	0.00045375	0	1859.78	-0.00075249	0	2389.78	-0.00515391	0	2919.78	0.00748227	0.00997237	3449.78	-0.00512214		3979.78	-0.02046697	0	
270	-0.00066671		799.99	-0.00185182	0.00069768	1329.99	0.00048675	0	1859.98	-0.00129039	0	2389.98	-0.00430046	0	2919.98	0.00753705	0.00999874	3449.98	-0.00456661		3979.98	-0.01974012	0	
270.2	-0.00115342		800.19	-0.00184231	0.00069768	1330.19	0.00103226	0	1860.18	-0.0009708	0	2390.18	-0.00370665	0	2920.18	0.00887494	0.01002509	3450.18	-0.00500141		3980.18	-0.01784008	0	
270.4	-0.00135801		800.39	-0.00174072	0.00069768	1330.39	0.00103844	0	1860.38	-0.00142102	0	2390.38	-0.00303688	0	2920.38	0.00847308	0.01005144	3450.38	-0.00509755		3980.38	-0.01676932	0	
270.6	-0.00069503		800.59	-0.00093175	0.00069768	1330.59	-0.00021199	0	1860.58	-0.00214441	0	2390.58	-0.00265194	0	2920.58	0.00851875	0.01007777	3450.58	-0.00461735		3980.58	-0.01533828	0	
270.8	-0.00037577		800.79	0.00024985	0.00069768	1330.79	-0.00027212	0	1860.78	-0.00228547	0	2390.78	-0.00276748	0	2920.78	0.00890565	0.01010409	3450.78	-0.00532566		3980.78	-0.01421518	0	
271	-0.00048477		800.99	-0.00011241	0.00069768	1330.99	-0.00101201	0	1860.98	-0.00224884	0	2390.98	-0.00329794	0	2920.98	0.00929183	0.0101304	3450.98	-0.00581736		3980.98	-0.01384511	0	
271.2	0.00008257		801.19	-0.00088644	0.00069768	1331.19	-0.00114168	0	1861.18	-0.00364925	0	2391.18	-0.0028302	0	2921.18	0.00989279	0.01015669	3451.18	-0.00527935		3981.18	-0.01284099	0	
271.4	0.00066929		801.39	-0.00029777	0.00069768	1331.39	-0.00071994	0	1861.38	-0.00368952	0	2391.38	-0.00323835	0	2921.38	0.00976409	0.01018298	3451.38	-0.00495541		3981.38	-0.01227022	0	
271.6	0.00048725		801.59	-0.0003609	0.00069768	1331.59	0.00041218	0	1861.58	-0.00393534	0	2391.58	-0.00382597	0	2921.58	0.009584	0.01020925	3451.58	-0.00489477		3981.58	-0.01246025	0	
271.8	0.00003933		801.79	-0.00066208	0.00069768	1331.79	0.000653	0	1861.78	-0.0030869	0	2391.78	-0.00431317	0	2921.78	0.0093878	0.01023551	3451.78	-0.00422724		3981.78	-0.01258243	0	
272	0.00013673		801.99	-0.00101339	0.00069768	1331.99	0.00099662	0	1861.98	-0.0025462	0	2391.98	-0.00396502	0	2921.98	0.0092408	0.01026176	3451.98	-0.00381976		3981.98	-0.01336371	0	
272.2	-0.00023798		802.19	-0.00072138	0.00069768	1332.19	0.00121278	0	1862.18	-0.00281439	0	2392.18	-0.0042993	0	2922.18	0.00901958	0.010288	3452.18	-0.00353094		3982.18	-0.01445984	0	
272.4	-0.00120773		802.39	-0.000644	0.00069768	1332.39	0.00227651	0	1862.38	-0.00237774	0	2392.38	-0.00408496	0	2922.38	0.00864773	0.01031422	3452.38	-0.00338602		3982.38	-0.01456702	0	
272.6	-0.00116401		802.59	-0.0014254	0.00069768	1332.59	0.00263202	0	1862.58	-0.00112252	0	2392.58	-0.00327725	0	2922.58	0.00838804	0.01034043	3452.58	-0.00322537		3982.58	-0.01503956	0	
272.8	-0.00088288		802.79	-0.00178217	0.00069768	1332.79	0.00349113	0	1862.78	-0.00088445	0	2392.78	-0.00281063	0	2922.78	0.00771129	0.01036664	3452.78	-0.00237986		3982.78	-0.01468487	0	
273	-0.00035431		802.99	-0.00101072	0.00069768	1332.99	0.00352395	0	1862.98	-0.00028912	0	2392.98	-0.00265869	0	2922.98	0.00735298	0.01039283	3452.98	-0.00262673		3982.98	-0.01469321	0	
273.2	-0.0011707		803.19	-0.00152418	0.00069768	1333.19	0.00354907	0	1863.18	0.00034023	0	2393.18	-0.00230998	0	2923.18	0.00764286	0.010419	3453.18	-0.00139032		3983.18	-0.01530079	0	
273.4	-0.00150207		803.39	-0.00103393	0.00069768	1333.39	0.002838	0	1863.38	0.00047346	0	2393.38	-0.00143332	0	2923.38	0.00798606	0.01044517	3453.38	-0.00128299		3983.38	-0.01593165	0	
273.6	-0.00264722		803.59	-0.00039323	0.00069768	1333.59	0.00217143	0	1863.58	0.00027027	0	2393.58	-0.00079062	0	2923.58	0.00807773	0.01047132	3453.58	-0.00187259		3983.58	-0.01682628	0	
273.8	-0.00297765		803.79	0.00008688	0.00069768	1333.79	0.00183266	0	1863.78	-0.00034996	0	2393.78	-0.00047822	0	2923.78	0.00825272	0.01049746	3453.78	-0.00099968		3983.78	-0.01717341	0	
274	-0.00319022		803.99	0.00044911	0.00069768	1333.99	0.00199768	0	1863.98	-0.00042437	0	2393.98	0.00012236	0	2923.98	0.00853809	0.01052359	3453.98	-0.0005948		3983.98	-0.01676648	0	
274.2	-0.00339191		804.19	0.00140945	0.00069768	1334.19	0.00161755	0	1864.18	-0.00021624	0	2394.18	-0.00025772	0	2924.18	0.00912941	0.01054971	3454.18	-0.00106331		3984.18	-0.01694447	0	
274.4	-0.00335487		804.39	0.00148608	0.00069768	1334.39	0.00051547	0	1864.38	-0.00184154	0	2394.38	-0.00017803	0	2924.38	0.00871507	0.01057582	3454.38	-0.00146061		3984.38	-0.01675561	0	
274.6	-0.0023911		804.59	0.00188653	0.00069768	1334.59	-0.00044987	0	1864.58	-0.0019016	0	2394.58	-0.00086915	0	2924.58	0.00910225	0.01060191	3454.58	-0.00199517		3984.58	-0.01674355	0	
274.8	-0.00300843		804.79	0.00155962	0.00069768	1334.79	-0.00016527	0	1864.78	-0.00232847	0	2394.78	-0.0017695	0	2924.78	0.00954827	0.010628	3454.78	-0.00302517		3984.78	-0.01722621	0	
275	-0.00347071		804.99	0.00073376	0.00069768	1334.99	-0.00095228	0	1864.98	-0.00272891	0	2394.98	-0.00205777	0	2924.98	0.00946209	0.01065407	3454.98	-0.00321044		3984.98	-0.01783643	0	
275.2	-0.00290895		805.19	0.00017928	0.00069768	1335.19	-0.00101873	0	1865.18	-0.00348479	0	2395.18	-0.00181762	0	2925.18	0.00939681	0.01068013	3455.18	-0.00274177		3985.18	-0.01718796	0	
275.4	-0.00285898		805.39	0.00029577	0.00069768	1335.39	-0.00063653	0	1865.38	-0.00296257	0	2395.38	-0.00293053	0	2925.38	0.00891161	0.01070617	3455.38	-0.00265093		3985.38	-0.01802072	0	
275.6	-0.00274903		805.59	-0.00036431	0.00069768	1335.59	-0.00014356	0	1865.58	-0.0023883	0	2395.58	-0.00409859	0	2925.58	0.00858572	0.01073221	3455.58	-0.00239106		3985.58	-0.01868574	0	
275.8	-0.00280735		805.79	-0.00133886	0.00069768	1335.79	-0.00072932	0	1865.78	-0.00148329	0	2395.78	-0.00484526	0	2925.78	0.00840332	0.01075823	3455.78	-0.00225245		3985.78	-0.01884996	0	
276	-0.00206353		805.99	-0.00216524	0.00069768	1335.99	-0.00120197	0	1865.98	-0.0013739	0	2395.98	-0.00522649	0	2925.98	0.00791826	0.01078425	3455.98	-0.00222992		3985.98	-0.02007812	0	
276.2	-0.00208411		806.19	-0.00139126	0.00069768	1336.19	-0.0016193	0	1866.18	-0.00138861	0	2396.18	-0.00608563	0	2926.18	0.00733207	0.01081025	3456.18	-0.00208204		3986.18	-0.02015149	0	
276.4	-0.00181005		806.39	-0.00178615	0.00069768	1336.39	-0.00139225	0	1866.38	0.00075149	0	2396.38	-0.00574913	0	2926.38	0.00747455	0.01083623	3456.38	-0.00262705		3986.38	-0.02055661	0	
276.6	-0.00152866		806.59	-0.00212681	0.00069768	1336.59	-0.00218093	0	1866.58	0.00126439	0	2396.58	-0.00568197	0	2926.58	0.00717035	0.01086221	3456.58	-0.00246702		3986.58	-0.01984082	0	
276.8	-0.00152892		806.79	-0.00167328	0.00069768	1336.79	-0.00238654	0	1866.78	0.0021549	0	2396.78	-0.00583105	0	2926.78	0.00732971	0.01088818	3456.78	-0.00214265		3986.78	-0.0191458	0	
277	-0.00207735		806.99	-0.00016938	0.00069768	1336.99	-0.00304239	0	1866.98	0.00284995	0	2396.98	-0.00653732	0	2926.98	0.00800771	0.01091413	3456.98	-0.00286523		3986.98	-0.01954244	0	
277.2	-0.0028181		807.19	-0.0003033	0.00069768	1337.19	-0.00306563	0	1867.18	0.00268611	0	2397.18	-0.00621602	0	2927.18	0.00830423	0.01094007	3457.18	-0.00253713		3987.18	-0.01876576	0	
277.4	-0.0029854		807.39	0.00028498	0.00069768	1337.39	-0.00308759	0	1867.38	0.00247579	0	2397.38	-0.00541369	0	2927.38	0.00871399	0.010966	3457.38	-0.00349527		3987.38	-0.01910748	0	
277.6	-0.00284582		807.59	0.00061658	0.00069768	1337.59	-0.00333918	0	1867.58	0.00230276	0	2397.58	-0.00542446	0	2927.58	0.00823139	0.01099192	3457.58	-0.00485832		3987.58	-0.01870571	0	
277.8	-0.00270922		807.79	0.00119312	0.00069768	1337.79	-0.00323292	0	1867.78	0.00250681	0	2397.78	-0.00522103	0	2927.78	0.00870053	0.01101782	3457.78	-0.00450393		3987.78	-0.01812981	0	
278	-0.00227241		807.99	0.00203733	0.00069768	1337.99	-0.00209356	0	1867.98	0.00326177	0	2397.98	-0.00472881	0	2927.98	0.00924234	0.01104372	3457.98	-0.00453187		3987.98	-0.01807475	0	
278.2	-0.00259143		808.19	0.00228849	0.00069768	1338.19	-0.00179235	0	1868.18	0.0030677	0	2398.18	-0.00484739	0	2928.18	0.0094901	0.0110696	3458.18	-0.00469659		3988.18	-0.01780932	0	
278.4	-0.00222642		808.39	0.00131386	0.00069768	1338.39	-0.00105763	0	1868.38	0.00195683	0	2398.38	-0.00476036	0	2928.38	0.01044921	0.01109547	3458.38	-0.00433916		3988.38	-0.01783484	0	
278.6	-0.00072278		808.59	0.00169295	0.00069768	1338.59	-0.00099724	0	1868.58	0.00133407	0	2398.58	-0.00439079	0	2928.58	0.01039242	0.01112133	3458.58	-0.00437315		3988.58	-0.01797004	0	
278.8	-0.00130653		808.79	0.00114213	0.00069768	1338.79	-0.00032561	0	1868.78	0.00060878	0	2398.78	-0.0042257	0	2928.78	0.01025654	0.01114718	3458.78	-0.00381193		3988.78	-0.01769005	0	
279	-0.00170221		808.99	0.00110961	0.00069768	1338.99	0.00011109	0	1868.98	0.00009561	0	2398.98	-0.00372717	0	2928.98	0.01019126	0.01117301	3458.98	-0.00308502		3988.98	-0.01751111	0	
279.2	-0.00139194		809.19	0.00093421	0.00069768	1339.19	0.00098082	0	1869.18	-0.00102179	0	2399.18	-0.00377204	0	2929.18	0.01073668	0.01119884	3459.18	-0.00281503		3989.18	-0.01667873	0	
279.4	-0.0017314		809.39	0.00074417	0.00069768	1339.39	0.00250519	0	1869.38	-0.00134083	0	2399.38	-0.00370836	0	2929.38	0.00994403	0.01122465	3459.38	-0.00247213		3989.38	-0.01736337	0	
279.6	-0.00111347		809.59	0.00021605	0.00069768	1339.59	0.00257647	0	1869.58	-0.00117468	0	2399.58	-0.00396366	0	2929.58	0.01034108	0.01125045	3459.58	-0.00226252		3989.58	-0.01718187	0	
279.8	-0.00093916		809.79	-0.00058262	0.00069768	1339.79	0.00263279	0	1869.78	-0.00137604	0	2399.78	-0.00370146	0	2929.78	0.00978369	0.01127624	3459.78	-0.00332565		3989.78	-0.01772677	0	
280	-0.00041878		809.99	-0.0007506	0.00069768	1339.99	0.00256144	0	1869.98	-0.00189082	0	2399.98	-0.00451762	0	2929.98	0.00916176	0.01130202	3459.98	-0.00318995		3989.98	-0.01867128	0	
280.2	-0.00078571		810.19	-0.0007041	0.00069768	1340.19	0.00289211	0	1870.18	-0.00120499	0	2400.18	-0.00364195	0	2930.18	0.00910311	0.01132778	3460.18	-0.00351826		3990.18	-0.01853022	0	
280.4	-0.0011569		810.39	-0.00137019	0.00069768	1340.39	0.00304139	0	1870.38	-0.00041999	0	2400.38	-0.00348392	0	2930.38	0.00834115	0.01135354	3460.38	-0.00296698		3990.38	-0.01946753	0	
280.6	-0.00178849		810.59	-0.00221386	0.00069768	1340.59	0.00248281	0	1870.58	-0.00037475	0	2400.58	-0.00498581	0	2930.58	0.00809758	0.01137928	3460.58	-0.00278013		3990.58	-0.01910845	0	
280.8	-0.00300405		810.79	-0.00170906	0.00069768	1340.79	0.001776	0	1870.78	0.00022606	0	2400.78	-0.00559867	0	2930.78	0.00773915	0.01140501	3460.78	-0.00313521		3990.78	-0.01954413	0	
281	-0.00389171		810.99	-0.00146409	0.00069768	1340.99	0.0015041	0	1870.98	0.00004351	0	2400.98	-0.0059568	0	2930.98	0.00800253	0.01143073	3460.98	-0.00392289		3990.98	-0.01898798	0	
281.2	-0.00404549		811.19	-0.00220286	0.00069768	1341.19	0.00171068	0	1871.18	-0.0001613	0	2401.18	-0.0055917	0	2931.18	0.00780088	0.01145644	3461.18	-0.00454523		3991.18	-0.01912912	0	
281.4	-0.00413904		811.39	-0.00178229	0.00069768	1341.39	0.00144282	0	1871.38	0.00009508	0	2401.38	-0.00568076	0	2931.38	0.00832361	0.01148213	3461.38	-0.00538442		3991.38	-0.01951276	0	
281.6	-0.00429698		811.59	-0.00143919	0.00069768	1341.59	0.00104232	0	1871.58	0.00059852	0	2401.58	-0.00628821	0	2931.58	0.00784658	0.01150782	3461.58	-0.00513432		3991.58	-0.0197091	0	
281.8	-0.00436617		811.79	-0.00015147	0.00069768	1341.79	0.00061966	0	1871.78	0.0010173	0	2401.78	-0.00628777	0	2931.78	0.00811763	0.01153349	3461.78	-0.00487858		3991.78	-0.01918063	0	
282	-0.004105		811.99	-0.00004221	0.00069768	1341.99	0.00081197	0	1871.98	0.00131295	0	2401.98	-0.00627276	0	2931.98	0.00875527	0.01155915	3461.98	-0.00457489		3991.98	-0.01972552	0	
282.2	-0.00437793		812.19	-0.00122789	0.00069768	1342.19	0.0006754	0	1872.18	0.00136179	0	2402.18	-0.00685502	0	2932.18	0.00933579	0.0115848	3462.18	-0.00452563		3992.18	-0.01977297	0	
282.4	-0.00326659		812.39	-0.00133223	0.00069768	1342.39	0.00024207	0	1872.38	0.00038646	0	2402.38	-0.00661131	0	2932.38	0.01008429	0.01161044	3462.38	-0.00397943		3992.38	-0.02046017	0	
282.6	-0.00252386		812.59	-0.00080351	0.00069768	1342.59	-0.00032259	0	1872.58	0.00039038	0	2402.58	-0.00621932	0	2932.58	0.00984817	0.01163606	3462.58	-0.00457912		3992.58	-0.02044018	0	
282.8	-0.00203178		812.79	-0.00103668	0.00069768	1342.79	0.00010561	0	1872.78	0.0007421	0	2402.78	-0.0070524	0	2932.78	0.00939531	0.01166168	3462.78	-0.00408889		3992.78	-0.02011899	0	
283	-0.00177264		812.99	-0.00095875	0.00069768	1342.99	0.00015735	0	1872.98	0.00063864	0	2402.98	-0.00692608	0	2932.98	0.00958457	0.01168728	3462.98	-0.00371329		3992.98	-0.02000891	0	
283.2	-0.00150797		813.19	-0.00014113	0.00069768	1343.19	-0.0000007	0	1873.18	0.00005052	0	2403.18	-0.00645281	0	2933.18	0.00942953	0.01171287	3463.18	-0.0042196		3993.18	-0.02032948	0	
283.4	-0.00112776		813.39	0.00086996	0.00069768	1343.39	0.00031877	0	1873.38	0.00024959	0	2403.38	-0.00633844	0	2933.38	0.00910901	0.01173845	3463.38	-0.00419059		3993.38	-0.02111493	0	
283.6	-0.00121599		813.59	0.00129578	0.00069768	1343.59	0.00021987	0	1873.58	0.00079692	0	2403.58	-0.00656302	0	2933.58	0.00974894	0.01176402	3463.58	-0.00401386		3993.58	-0.02082739	0	
283.8	-0.00121944		813.79	0.00115507	0.00069768	1343.79	0.00043602	0	1873.78	0.0009516	0	2403.78	-0.00635353	0	2933.78	0.00947212	0.01178957	3463.78	-0.00433296		3993.78	-0.02088129	0	
284	-0.00073445		813.99	0.00176374	0.00069768	1343.99	0.00013015	0	1873.98	0.0008199	0	2403.98	-0.00653664	0	2933.98	0.00941644	0.01181512	3463.98	-0.00378178		3993.98	-0.02053496	0	
284.2	-0.00087155		814.19	0.00194734	0.00069768	1344.19	0.00057157	0	1874.18	0.00185052	0	2404.18	-0.00619892	0	2934.18	0.00947915	0.01184065	3464.18	-0.00306805		3994.18	-0.02006619	0	
284.4	-0.00103033		814.39	0.00237177	0.00069768	1344.39	0.00063596	0	1874.38	0.00172189	0	2404.38	-0.00688202	0	2934.38	0.00902019	0.01186617	3464.38	-0.00239414		3994.38	-0.01967168	0	
284.6	-0.00077288		814.59	0.0019767	0.00069768	1344.59	-0.00027331	0	1874.58	0.00161966	0	2404.58	-0.00712144	0	2934.58	0.00910123	0.01189168	3464.58	-0.00236969		3994.58	-0.01897998	0	
284.8	-0.00091612		814.79	0.00282059	0.00069768	1344.79	-0.00035075	0	1874.78	0.00165955	0	2404.78	-0.00666222	0	2934.78	0.00870523	0.01191718	3464.78	-0.00238518		3994.78	-0.01891249	0	
285	-0.00117226		814.99	0.00347201	0.00069768	1344.99	-0.00081063	0	1874.98	0.00079137	0	2404.98	-0.00603101	0	2934.98	0.00882612	0.01194267	3464.98	-0.00217534		3994.98	-0.01695323	0	
285.2	-0.00133441		815.19	0.00361305	0.00069768	1345.19	-0.00075315	0	1875.18	0.00021513	0	2405.18	-0.00534086	0	2935.18	0.00907894	0.01196814	3465.18	-0.00229567		3995.18	-0.01658411	0	
285.4	-0.00093514		815.39	0.00408634	0.00069768	1345.39	-0.00102302	0	1875.38	-0.00057027	0	2405.38	-0.00460905	0	2935.38	0.00959788	0.01199361	3465.38	-0.00217862		3995.38	-0.01656084	0	
285.6	-0.00191688		815.59	0.00398486	0.00069768	1345.59	-0.00041317	0	1875.58	-0.00166448	0	2405.58	-0.00523574	0	2935.58	0.00941475	0.01201906	3465.58	-0.00276124		3995.58	-0.01690659	0	
285.8	-0.00232294		815.79	0.00413678	0.00069768	1345.79	0.00007248	0	1875.78	-0.00255892	0	2405.78	-0.00518632	0	2935.78	0.00965683	0.0120445	3465.78	-0.00270287		3995.78	-0.01560571	0	
286	-0.00238391		815.99	0.00346733	0.00069768	1345.99	0.00050014	0	1875.98	-0.00265927	0	2405.98	-0.00508202	0	2935.98	0.00930522	0.01206993	3465.98	-0.00308137		3995.98	-0.01598611	0	
286.2	-0.00341698		816.19	0.00216243	0.00069768	1346.19	0.00050124	0	1876.18	-0.00324358	0	2406.18	-0.00490373	0	2936.18	0.00883423	0.01209535	3466.18	-0.00395612		3996.18	-0.01559039	0	
286.4	-0.00394119		816.39	0.00210777	0.00069768	1346.39	0.00041762	0	1876.38	-0.00415496	0	2406.38	-0.00491437	0	2936.38	0.00843657	0.01212075	3466.38	-0.00473753		3996.38	-0.01605987	0	
286.6	-0.00420076		816.59	0.00144224	0.00069768	1346.59	0.00026447	0	1876.58	-0.00342171	0	2406.58	-0.00482097	0	2936.58	0.00783989	0.01214615	3466.58	-0.00592899		3996.58	-0.01654874	0	
286.8	-0.00397626		816.79	0.00098731	0.00069768	1346.79	0.00053883	0	1876.78	-0.00409223	0	2406.78	-0.00514412	0	2936.78	0.00620287	0.01217153	3466.78	-0.00559869		3996.78	-0.01627495	0	
287	-0.00513736		816.99	0.00071479	0.00069768	1346.99	0.00034396	0	1876.98	-0.00506647	0	2406.98	-0.00530376	0	2936.98	0.00669734	0.0121969	3466.98	-0.00578928		3996.98	-0.01715319	0	
287.2	-0.00681124		817.19	0.00033155	0.00069768	1347.19	0.00023174	0	1877.18	-0.0049982	0	2407.18	-0.0048109	0	2937.18	0.00701467	0.01222226	3467.18	-0.00628075		3997.18	-0.01804791	0	
287.4	-0.00789945		817.39	0.00055692	0.00069768	1347.39	0.00037002	0	1877.38	-0.00495187	0	2407.38	-0.00478749	0	2937.38	0.0075321	0.01224761	3467.38	-0.00635828		3997.38	-0.01827629	0	
287.6	-0.00813516		817.59	0.00021512	0.00069768	1347.59	0.00048061	0	1877.58	-0.00427143	0	2407.58	-0.00440132	0	2937.58	0.00777278	0.01227295	3467.58	-0.0054618		3997.58	-0.01911433	0	
287.8	-0.00759874		817.79	0.00019692	0.00069768	1347.79	0.0003631	0	1877.78	-0.00340228	0	2407.78	-0.00368482	0	2937.78	0.00830218	0.01229827	3467.78	-0.00606486		3997.78	-0.01930305	0	
288	-0.00685946		817.99	0.00073217	0.00069768	1347.99	-0.00037133	0	1877.98	-0.00258063	0	2407.98	-0.00332569	0	2937.98	0.00815215	0.01232359	3467.98	-0.00575657		3997.98	-0.01971939	0	
288.2	-0.0063996		818.19	0.00038825	0.00069768	1348.19	-0.00007389	0	1878.18	-0.00140737	0	2408.18	-0.00372625	0	2938.18	0.00854609	0.01234889	3468.18	-0.00531866		3998.18	-0.02014468	0	
288.4	-0.00573277		818.39	0.00003752	0.00069768	1348.39	-0.00034347	0	1878.38	-0.00035613	0	2408.38	-0.00348101	0	2938.38	0.00786618	0.01237418	3468.38	-0.00590213		3998.38	-0.01967229	0	
288.6	-0.00510816		818.59	-0.00030477	0.00069768	1348.59	-0.00082567	0	1878.58	0.00026143	0	2408.58	-0.00311226	0	2938.58	0.00834974	0.01239946	3468.58	-0.00557053		3998.58	-0.02024291	0	
288.8	-0.00465484		818.79	0.00045955	0.00069768	1348.79	-0.00087304	0	1878.78	0.00115293	0	2408.78	-0.00296376	0	2938.78	0.00793118	0.01242473	3468.78	-0.00541826		3998.78	-0.02050272	0	
289	-0.00446034		818.99	0.00063084	0.00069768	1348.99	-0.00142991	0	1878.98	0.00048056	0	2408.98	-0.00198148	0	2938.98	0.00783394	0.01244999	3468.98	-0.00494214		3998.98	-0.02016217	0	
289.2	-0.00418793		819.19	0.0008801	0.00069768	1349.19	-0.00108351	0	1879.18	0.00017918	0	2409.18	-0.00128338	0	2939.18	0.00863777	0.01247523	3469.18	-0.00501901		3999.18	-0.02072646	0	
289.4	-0.003241		819.39	0.00114964	0.00069768	1349.39	-0.00115649	0	1879.38	0.00029613	0	2409.38	-0.00113153	0	2939.38	0.00810495	0.01250047	3469.38	-0.00522185		3999.38	-0.0206601	0	
289.6	-0.00350609		819.59	0.00124311	0.00069768	1349.59	-0.00037282	0	1879.58	0.00066862	0	2409.58	-0.00107979	0	2939.58	0.00795682	0.01252569	3469.58	-0.00509936		3999.58	-0.01914295	0	
289.8	-0.00337011		819.79	0.0009989	0.00069768	1349.79	0.00003144	0	1879.78	0.00107816	0	2409.78	-0.00067189	0	2939.78	0.00861753	0.0125509	3469.78	-0.00423977		3999.78	-0.01744334	0	
290	-0.00328278		819.99	0.00056336	0.00069768	1349.99	0.00019829	0	1879.98	0.00126749	0	2409.98	-0.00110355	0	2939.98	0.00802449	0.0125761	3469.98	-0.00486308		3999.98	-0.01711643	0	
290.2	-0.00346357		820.19	-0.000509	0.00069768	1350.19	0.00030407	0	1880.18	0.00128542	0	2410.18	-0.00096609	0	2940.18	0.00916868	0.01260129	3470.18	-0.0053377		4000.18	-0.01692058	0	
290.4	-0.00349569		820.39	-0.00005705	0.00069768	1350.39	0.00050392	0	1880.38	0.00095068	0	2410.38	-0.00131307	0	2940.38	0.00903724	0.01262647	3470.38	-0.00553755		4000.38	-0.0166804	0	
290.6	-0.0030798		820.59	-0.00025744	0.00069768	1350.59	0.00056127	0	1880.58	0.00090869	0	2410.58	-0.0014031	0	2940.58	0.00884232	0.01265163	3470.58	-0.00538572		4000.58	-0.0157477	0	
290.8	-0.00296572		820.79	-0.00012941	0.00069768	1350.79	0.00116063	0	1880.78	0.00053696	0	2410.78	-0.00198985	0	2940.78	0.00892601	0.01267679	3470.78	-0.00407191		4000.78	-0.01498655	0	
291	-0.0032755		820.99	0.00032055	0.00069768	1350.99	0.00106565	0	1880.98	0.00016271	0	2410.98	-0.00260996	0	2940.98	0.01054407	0.01270193	3470.98	-0.00369091		4000.98	-0.01493876	0	
291.2	-0.00388549		821.19	0.00001914	0.00069768	1351.19	0.00112096	0	1881.18	-0.00000773	0	2411.18	-0.00202183	0	2941.18	0.01084342	0.01272706	3471.18	-0.00285786		4001.18	-0.01524627	0	
291.4	-0.00394814		821.39	-0.00013169	0.00069768	1351.39	0.00086266	0	1881.38	0.00012288	0	2411.38	-0.00250434	0	2941.38	0.010849	0.01275218	3471.38	-0.0022007		4001.38	-0.016211	0	
291.6	-0.00312566		821.59	0.00012089	0.00069768	1351.59	0.00082183	0	1881.58	0.00053505	0	2411.58	-0.00275273	0	2941.58	0.01102555	0.01277729	3471.58	-0.00105645		4001.58	-0.01646748	0	
291.8	-0.00368116		821.79	0.00028353	0.00069768	1351.79	0.00012254	0	1881.78	0.00048779	0	2411.78	-0.00301822	0	2941.78	0.01110483	0.01280239	3471.78	-0.00072937		4001.78	-0.01678887	0	
292	-0.00311806		821.99	0.00052292	0.00069768	1351.99	-0.00075514	0	1881.98	0.00088137	0	2411.98	-0.00390902	0	2941.98	0.01078391	0.01282747	3471.98	-0.00073058		4001.98	-0.01677998	0	
292.2	-0.00352754		822.19	0.00067462	0.00069768	1352.19	-0.00093565	0	1882.18	0.00097083	0	2412.18	-0.00454854	0	2942.18	0.01046499	0.01285255	3472.18	-0.00055339		4002.18	-0.01749723	0	
292.4	-0.00337045		822.39	0.00066121	0.00069768	1352.39	-0.00084174	0	1882.38	0.00121031	0	2412.38	-0.00480013	0	2942.38	0.01014817	0.01287761	3472.38	-0.0007047		4002.38	-0.01758284	0	
292.6	-0.00375504		822.59	0.00135303	0.00069768	1352.59	-0.00095307	0	1882.58	0.00012165	0	2412.58	-0.00536373	0	2942.58	0.01133684	0.01290266	3472.58	-0.00107984		4002.58	-0.01874686	0	
292.8	-0.00480204		822.79	0.00199548	0.00069768	1352.79	-0.00143734	0	1882.78	0.00006702	0	2412.78	-0.00517115	0	2942.78	0.01071492	0.0129277	3472.78	-0.00134404		4002.78	-0.01941286	0	
293	-0.0056078		822.99	0.00197962	0.00069768	1352.99	-0.00226748	0	1882.98	-0.00103109	0	2412.98	-0.0045562	0	2942.98	0.01148494	0.01295273	3472.98	-0.00176432		4002.98	-0.02000455	0	
293.2	-0.00601015		823.19	0.00237539	0.00069768	1353.19	-0.00266253	0	1883.18	-0.00053478	0	2413.18	-0.00456713	0	2943.18	0.01184527	0.01297775	3473.18	-0.00248478		4003.18	-0.0204538	0	
293.4	-0.00558691		823.39	0.00273766	0.00069768	1353.39	-0.00349585	0	1883.38	-0.00052122	0	2413.38	-0.00467543	0	2943.38	0.01178573	0.01300276	3473.38	-0.00249788		4003.38	-0.01970284	0	
293.6	-0.00599494		823.59	0.00215328	0.00069768	1353.59	-0.00324847	0	1883.58	-0.00037058	0	2413.58	-0.00452243	0	2943.58	0.01241131	0.01302775	3473.58	-0.00293992		4003.58	-0.01991506	0	
293.8	-0.00651008		823.79	0.00138536	0.00069768	1353.79	-0.00332986	0	1883.78	-0.00047248	0	2413.78	-0.00512434	0	2943.78	0.01268844	0.01305273	3473.78	-0.00367351		4003.78	-0.02079778	0	
294	-0.00637922		823.99	0.00091179	0.00069768	1353.99	-0.00248236	0	1883.98	-0.00080023	0	2413.98	-0.00514187	0	2943.98	0.01160044	0.01307771	3473.98	-0.00445155		4003.98	-0.02137347	0	
294.2	-0.00599128		824.19	0.00092232	0.00069768	1354.19	-0.00228225	0	1884.18	-0.00049996	0	2414.18	-0.00544654	0	2944.18	0.01189459	0.01310267	3474.18	-0.00538095		4004.18	-0.02118509	0	
294.4	-0.00583489		824.39	0.00171605	0.00069768	1354.39	-0.00185287	0	1884.38	-0.00115481	0	2414.38	-0.00577393	0	2944.38	0.01089477	0.01312762	3474.38	-0.00609893		4004.38	-0.0199266	0	
294.6	-0.00537008		824.59	0.00132683	0.00069768	1354.59	-0.00080649	0	1884.58	-0.00090259	0	2414.58	-0.00644171	0	2944.58	0.01118814	0.01315256	3474.58	-0.00605193		4004.58	-0.01982073	0	
294.8	-0.00500262		824.79	0.0009551	0.00069768	1354.79	-0.00123373	0	1884.78	-0.00043667	0	2414.78	-0.00709749	0	2944.78	0.0109291	0.01317748	3474.78	-0.00628193		4004.78	-0.01976907	0	
295	-0.0053589		824.99	0.00081244	0.00069768	1354.99	-0.00130956	0	1884.98	-0.00035907	0	2414.98	-0.00682694	0	2944.98	0.01047765	0.0132024	3474.98	-0.00674384		4004.98	-0.01992792	0	
295.2	-0.00646534		825.19	-0.00017603	0.00069768	1355.19	-0.0012014	0	1885.18	0.00023494	0	2415.18	-0.00733448	0	2945.18	0.00983463	0.0132273	3475.18	-0.00604535		4005.18	-0.0209481	0	
295.4	-0.00657		825.39	-0.00023156	0.00069768	1355.39	-0.00155868	0	1885.38	0.00143566	0	2415.38	-0.00754977	0	2945.38	0.00885459	0.0132522	3475.38	-0.00664275		4005.38	-0.02149236	0	
295.6	-0.00713515		825.59	0.00014575	0.00069768	1355.59	-0.00233384	0	1885.58	0.00091051	0	2415.58	-0.00781765	0	2945.58	0.00803968	0.01327708	3475.58	-0.00694568		4005.58	-0.02060581	0	
295.8	-0.00711629		825.79	-0.00027835	0.00069768	1355.79	-0.00268744	0	1885.78	0.00038004	0	2415.78	-0.00723828	0	2945.78	0.00734766	0.01330195	3475.78	-0.00622334		4005.78	-0.02085669	0	
296	-0.00647689		825.99	-0.00012505	0.00069768	1355.99	-0.00218839	0	1885.98	0.00057398	0	2415.98	-0.00722067	0	2945.98	0.00692948	0.01332681	3475.98	-0.00639907		4005.98	-0.0203673	0	
296.2	-0.00643323		826.19	-0.00055207	0.00069768	1356.19	-0.00186142	0	1886.18	0.00047012	0	2416.18	-0.00749646	0	2946.18	0.00689411	0.01335166	3476.18	-0.00596308		4006.18	-0.02001414	0	
296.4	-0.00614883		826.39	-0.00033331	0.00069768	1356.39	-0.00129256	0	1886.38	0.00037854	0	2416.38	-0.00752656	0	2946.38	0.00698791	0.01337649	3476.38	-0.00613053		4006.38	-0.01938341	0	
296.6	-0.0060075		826.59	0.00003928	0.00069768	1356.59	-0.00191028	0	1886.58	-0.00023313	0	2416.58	-0.00819322	0	2946.58	0.00751864	0.01340132	3476.58	-0.00719777		4006.58	-0.01931944	0	
296.8	-0.00577294		826.79	0.0002414	0.00069768	1356.79	-0.00185501	0	1886.78	0.00051623	0	2416.78	-0.00810337	0	2946.78	0.00827241	0.01342613	3476.78	-0.0061267		4006.78	-0.01897356	0	
297	-0.0053011		826.99	0.00030487	0.00069768	1356.99	-0.00225574	0	1886.98	0.00043209	0	2416.98	-0.00789882	0	2946.98	0.00886591	0.01345094	3476.98	-0.0060243		4006.98	-0.01881288	0	
297.2	-0.00425452		827.19	0.00051344	0.00069768	1357.19	-0.00212182	0	1887.18	0.00090265	0	2417.18	-0.00751609	0	2947.18	0.00894269	0.01347573	3477.18	-0.00458244		4007.18	-0.01819009	0	
297.4	-0.00345293		827.39	0.00064444	0.00069768	1357.39	-0.00234105	0	1887.38	0.00012396	0	2417.38	-0.00749404	0	2947.38	0.00890861	0.01350051	3477.38	-0.00371739		4007.38	-0.01751637	0	
297.6	-0.00260835		827.59	-0.00005006	0.00069768	1357.59	-0.00109596	0	1887.58	0.00094362	0	2417.58	-0.00690731	0	2947.58	0.00850115	0.01352528	3477.58	-0.0035769		4007.58	-0.01780378	0	
297.8	-0.00141017		827.79	-0.00038909	0.00069768	1357.79	-0.00020975	0	1887.78	0.00023225	0	2417.78	-0.00677492	0	2947.78	0.00872946	0.01355004	3477.78	-0.00333337		4007.78	-0.01777399	0	
298	-0.00037944		827.99	0.00001977	0.00069768	1357.99	0.00085466	0	1887.98	0.00019496	0	2417.98	-0.00601214	0	2947.98	0.00879028	0.01357479	3477.98	-0.00292249		4007.98	-0.01740498	0	
298.2	0.0002998		828.19	0.00097205	0.00069768	1358.19	0.00122723	0	1888.18	0.00048639	0	2418.18	-0.00671223	0	2948.18	0.00973707	0.01359952	3478.18	-0.00305099		4008.18	-0.01663046	0	
298.4	0.00040012		828.39	0.00074782	0.00069768	1358.39	0.00189376	0	1888.38	0.0003158	0	2418.38	-0.00634759	0	2948.38	0.01017336	0.01362425	3478.38	-0.00309114		4008.38	-0.01720007	0	
298.6	0.00015407		828.59	0.00023172	0.00069768	1358.59	0.0018257	0	1888.58	0.00033848	0	2418.58	-0.00676655	0	2948.58	0.01062492	0.01364896	3478.58	-0.00264761		4008.58	-0.01790304	0	
298.8	-0.00057432		828.79	-0.00004341	0.00069768	1358.79	0.00119619	0	1888.78	0.00102419	0	2418.78	-0.0063684	0	2948.78	0.01028797	0.01367366	3478.78	-0.00288079		4008.78	-0.01773796	0	
299	-0.00162291		828.99	-0.00037924	0.00069768	1358.99	0.00096762	0	1888.98	0.00172246	0	2418.98	-0.00584562	0	2948.98	0.01087859	0.01369835	3478.98	-0.00241769		4008.98	-0.01875535	0	
299.2	-0.00205394		829.19	0.00067017	0.00069768	1359.19	0.00081548	0	1889.18	0.00176662	0	2419.18	-0.00646033	0	2949.18	0.01114896	0.01372303	3479.18	-0.00258902		4009.18	-0.01926186	0	
299.4	-0.00240329		829.39	0.00085254	0.00069768	1359.39	0.0005843	0	1889.38	0.00143184	0	2419.38	-0.0056085	0	2949.38	0.01080567	0.0137477	3479.38	-0.00318779		4009.38	-0.01940435	0	
299.6	-0.00210409		829.59	0.00077326	0.00069768	1359.59	-0.00036375	0	1889.58	0.00008547	0	2419.58	-0.00489052	0	2949.58	0.01122572	0.01377236	3479.58	-0.00283881		4009.58	-0.01908342	0	
299.8	-0.00223766		829.79	0.00072405	0.00069768	1359.79	-0.00031695	0	1889.78	0.00037209	0	2419.78	-0.00380307	0	2949.78	0.01084252	0.01379701	3479.78	-0.00240112		4009.78	-0.01910654	0	
300	-0.00193918		829.99	0.00075251	0.00069768	1359.99	-0.00023787	0	1889.98	0.00118209	0	2419.98	-0.00326703	0	2949.98	0.01058228	0.01382164	3479.98	-0.00343798		4009.98	-0.01904794	0	
300.2	-0.00170398		830.19	0.00061557	0.00069768	1360.19	-0.000659	0	1890.18	0.00165385	0	2420.18	-0.00313313	0	2950.18	0.01080229	0.01384626	3480.18	-0.00366064		4010.18	-0.01956091	0	
300.4	-0.00201859		830.39	0.0011806	0.00069768	1360.39	-0.00105014	0	1890.38	0.00170255	0	2420.38	-0.00238656	0	2950.38	0.01048579	0.01387088	3480.38	-0.00413377		4010.38	-0.01999095	0	
300.6	-0.00135793		830.59	0.0011648	0.00069768	1360.59	-0.00161637	0	1890.58	0.00217145	0	2420.58	-0.0024331	0	2950.58	0.0112618	0.01389548	3480.58	-0.00427961		4010.58	-0.02040911	0	
300.8	-0.00171512		830.79	0.00130305	0.00069768	1360.79	-0.00217706	0	1890.78	0.00241239	0	2420.78	-0.00193235	0	2950.78	0.01218949	0.01392007	3480.78	-0.0028381		4010.78	-0.02022204	0	
301	-0.00227381		830.99	0.00157819	0.00069768	1360.99	-0.00277264	0	1890.98	0.00216278	0	2420.98	-0.00183746	0	2950.98	0.01183818	0.01394465	3480.98	-0.00234208		4010.98	-0.02020491	0	
301.2	-0.00191828		831.19	0.00094608	0.00069768	1361.19	-0.00237448	0	1891.18	0.00216402	0	2421.18	-0.00104444	0	2951.18	0.01150263	0.01396922	3481.18	-0.0020177		4011.18	-0.01983585	0	
301.4	-0.00190475		831.39	0.0004243	0.00069768	1361.39	-0.00192165	0	1891.38	0.00122266	0	2421.38	-0.00144797	0	2951.38	0.01126715	0.01399377	3481.38	-0.00184418		4011.38	-0.01918041	0	
301.6	-0.00199091		831.59	0.00010815	0.00069768	1361.59	-0.0010317	0	1891.58	0.00137212	0	2421.58	-0.00219226	0	2951.58	0.01116138	0.01401832	3481.58	-0.0008418		4011.58	-0.01843872	0	
301.8	-0.00211063		831.79	0.00017153	0.00069768	1361.79	-0.00054444	0	1891.78	0.00136762	0	2421.78	-0.00292329	0	2951.78	0.01174844	0.01404286	3481.78	-0.00059554		4011.78	-0.01880159	0	
302	-0.00259218		831.99	0.0007036	0.00069768	1361.99	-0.00002881	0	1891.98	0.00121922	0	2421.98	-0.00416931	0	2951.98	0.01239133	0.01406738	3481.98	-0.00032414		4011.98	-0.01895932	0	
302.2	-0.00253671		832.19	0.00049072	0.00069768	1362.19	0.00014309	0	1892.18	0.00061072	0	2422.18	-0.00422614	0	2952.18	0.01244189	0.01409189	3482.18	-0.00113865		4012.18	-0.0190154	0	
302.4	-0.0024646		832.39	-0.00005459	0.00069768	1362.39	0.00048137	0	1892.38	0.00032765	0	2422.38	-0.00489301	0	2952.38	0.01265158	0.01411639	3482.38	-0.00046333		4012.38	-0.02010043	0	
302.6	-0.00198078		832.59	-0.000569	0.00069768	1362.59	0.00080419	0	1892.58	-0.00052698	0	2422.58	-0.00584872	0	2952.58	0.01322875	0.01414088	3482.58	-0.00064024		4012.58	-0.02023716	0	
302.8	-0.00243306		832.79	-0.00077403	0.00069768	1362.79	0.00175289	0	1892.78	-0.00037316	0	2422.78	-0.00556678	0	2952.78	0.01324527	0.01416536	3482.78	-0.00180591		4012.78	-0.02024704	0	
303	-0.00240093		832.99	-0.00023245	0.00069768	1362.99	0.00221955	0	1892.98	-0.00050413	0	2422.98	-0.00558357	0	2952.98	0.01342388	0.01418983	3482.98	-0.00259175		4012.98	-0.02092299	0	
303.2	-0.00174846		833.19	0.00026892	0.00069768	1363.19	0.00279521	0	1893.18	-0.00114567	0	2423.18	-0.00555315	0	2953.18	0.01378745	0.01421429	3483.18	-0.00303218		4013.18	-0.02036253	0	
303.4	-0.00151962		833.39	0.00012301	0.00069768	1363.39	0.0035651	0	1893.38	-0.00141941	0	2423.38	-0.00493419	0	2953.38	0.01314119	0.01423874	3483.38	-0.00277388		4013.38	-0.02025037	0	
303.6	0.00014163		833.59	0.00038608	0.00069768	1363.59	0.00307451	0	1893.58	-0.00103117	0	2423.58	-0.00458224	0	2953.58	0.0130598	0.01426317	3483.58	-0.00379734		4013.58	-0.02042702	0	
303.8	0.00003476		833.79	0.00044589	0.00069768	1363.79	0.00270243	0	1893.78	-0.00026128	0	2423.78	-0.00489788	0	2953.78	0.01279241	0.01428759	3483.78	-0.00481167		4013.78	-0.02116244	0	
304	0.00089808		833.99	0.00068925	0.00069768	1363.99	0.00274593	0	1893.98	-0.00021089	0	2423.98	-0.00472098	0	2953.98	0.01249968	0.01431201	3483.98	-0.00659117		4013.98	-0.02234433	0	
304.2	0.00114257		834.19	0.00126256	0.00069768	1364.19	0.00152443	0	1894.18	-0.00043611	0	2424.18	-0.00463435	0	2954.18	0.01245407	0.01433641	3484.18	-0.00659449		4014.18	-0.02317097	0	
304.4	0.00107055		834.39	0.00176625	0.00069768	1364.39	0.00082834	0	1894.38	0.00010965	0	2424.38	-0.00435667	0	2954.38	0.01263107	0.0143608	3484.38	-0.0064216		4014.38	-0.02300028	0	
304.6	0.00143099		834.59	0.00203255	0.00069768	1364.59	-0.00028818	0	1894.58	-0.00022074	0	2424.58	-0.00476793	0	2954.58	0.01235873	0.01438518	3484.58	-0.00558115		4014.58	-0.02339601	0	
304.8	0.00058696		834.79	0.00199802	0.00069768	1364.79	-0.00127702	0	1894.78	-0.00028563	0	2424.78	-0.0047773	0	2954.78	0.01229353	0.01440955	3484.78	-0.00538507		4014.78	-0.02290054	0	
305	0.00028955		834.99	0.00220833	0.00069768	1364.99	-0.00117981	0	1894.98	-0.00014985	0	2424.98	-0.00521341	0	2954.98	0.01196545	0.01443391	3484.98	-0.00547334		4014.98	-0.02228402	0	
305.2	-0.00072234		835.19	0.00148218	0.00069768	1365.19	-0.00053084	0	1895.18	0.00052472	0	2425.18	-0.00540944	0	2955.18	0.01151127	0.01445825	3485.18	-0.00562129		4015.18	-0.02184231	0	
305.4	-0.00090047		835.39	0.00128227	0.00069768	1365.39	0.00004025	0	1895.38	0.00041286	0	2425.38	-0.00626095	0	2955.38	0.01146636	0.01448259	3485.38	-0.00470503		4015.38	-0.0209808	0	
305.6	-0.0020151		835.59	0.00089915	0.00069768	1365.59	-0.00015858	0	1895.58	0.0011961	0	2425.58	-0.00777704	0	2955.58	0.01103672	0.01450691	3485.58	-0.00408098		4015.58	-0.02074952	0	
305.8	-0.0035106		835.79	0.00168861	0.00069768	1365.79	-0.00042793	0	1895.78	0.0009897	0	2425.78	-0.00713237	0	2955.78	0.01113725	0.01453123	3485.78	-0.00373378		4015.78	-0.02115409	0	
306	-0.00352801		835.99	0.00187931	0.00069768	1365.99	-0.00104342	0	1895.98	0.00035535	0	2425.98	-0.00792606	0	2955.98	0.01055266	0.01455553	3485.98	-0.00373276		4015.98	-0.02188726	0	
306.2	-0.00330639		836.19	0.00230763	0.00069768	1366.19	-0.00128904	0	1896.18	-0.00002251	0	2426.18	-0.00689306	0	2956.18	0.01034125	0.01457982	3486.18	-0.00353307		4016.18	-0.02202266	0	
306.4	-0.00292785		836.39	0.00305901	0.00069768	1366.39	-0.00059618	0	1896.38	0.00032581	0	2426.38	-0.00714988	0	2956.38	0.01008418	0.0146041	3486.38	-0.00312275		4016.38	-0.02150099	0	
306.6	-0.00294222		836.59	0.00287345	0.00069768	1366.59	0.00024794	0	1896.58	0.00022071	0	2426.58	-0.00685835	0	2956.58	0.00966958	0.01462837	3486.58	-0.00368475		4016.58	-0.02120993	0	
306.8	-0.00379093		836.79	0.00292161	0.00069768	1366.79	0.00032892	0	1896.78	0.00038807	0	2426.78	-0.00671327	0	2956.78	0.00870171	0.01465263	3486.78	-0.00354068		4016.78	-0.02083555	0	
307	-0.00346332		836.99	0.00321069	0.00069768	1366.99	0.00112975	0	1896.98	0.00074806	0	2426.98	-0.00647826	0	2956.98	0.00852763	0.01467688	3486.98	-0.00295663		4016.98	-0.02110601	0	
307.2	-0.00258117		837.19	0.00319517	0.00069768	1367.19	0.00104011	0	1897.18	0.00082656	0	2427.18	-0.00698168	0	2957.18	0.00845723	0.01470111	3487.18	-0.00274992		4017.18	-0.02058943	0	
307.4	-0.00283193		837.39	0.00354654	0.00069768	1367.39	0.00074989	0	1897.38	0.00078887	0	2427.38	-0.00643254	0	2957.38	0.0083633	0.01472534	3487.38	-0.00339232		4017.38	-0.02081883	0	
307.6	-0.00184875		837.59	0.00298005	0.00069768	1367.59	-0.00107029	0	1897.58	0.00132174	0	2427.58	-0.00614553	0	2957.58	0.00817472	0.01474955	3487.58	-0.00405776		4017.58	-0.02118893	0	
307.8	-0.00206999		837.79	0.00290676	0.00069768	1367.79	-0.00199263	0	1897.78	0.00131125	0	2427.78	-0.00583224	0	2957.78	0.00841089	0.01477376	3487.78	-0.00476728		4017.78	-0.02142871	0	
308	-0.00163998		837.99	0.00347415	0.00069768	1367.99	-0.00207595	0	1897.98	0.00140397	0	2427.98	-0.00536106	0	2957.98	0.00812557	0.01479795	3487.98	-0.00523345		4017.98	-0.02173123	0	
308.2	-0.0015122		838.19	0.00366988	0.00069768	1368.19	-0.00338196	0	1898.18	0.00147991	0	2428.18	-0.00491644	0	2958.18	0.00900371	0.01482213	3488.18	-0.00384669		4018.18	-0.02073163	0	
308.4	-0.00129266		838.39	0.00322817	0.00069768	1368.39	-0.00326541	0	1898.38	0.00190321	0	2428.38	-0.00509049	0	2958.38	0.01003402	0.0148463	3488.38	-0.00361528		4018.38	-0.0199358	0	
308.6	-0.00154144		838.59	0.00265755	0.00069768	1368.59	-0.00338968	0	1898.58	0.00148436	0	2428.58	-0.00464629	0	2958.58	0.00989597	0.01487046	3488.58	-0.00367203		4018.58	-0.01966211	0	
308.8	-0.00233844		838.79	0.00244085	0.00069768	1368.79	-0.00244284	0	1898.78	0.00188519	0	2428.78	-0.00441074	0	2958.78	0.01029782	0.01489461	3488.78	-0.00415287		4018.78	-0.02008968	0	
309	-0.0024842		838.99	0.00188993	0.00069768	1368.99	-0.00149133	0	1898.98	0.00181625	0	2428.98	-0.00516681	0	2958.98	0.0105968	0.01491875	3488.98	-0.00418827		4018.98	-0.01980883	0	
309.2	-0.00344013		839.19	0.00120785	0.00069768	1369.19	-0.00053368	0	1899.18	0.00227976	0	2429.18	-0.00467067	0	2959.18	0.01072257	0.01494288	3489.18	-0.00374235		4019.18	-0.02065619	0	
309.4	-0.00285449		839.39	0.00051873	0.00069768	1369.39	0.00008726	0	1899.38	0.0017729	0	2429.38	-0.00462919	0	2959.38	0.01088362	0.01496699	3489.38	-0.00370159		4019.38	-0.02051194	0	
309.6	-0.00451775		839.59	-0.00013981	0.00069768	1369.59	0.00052146	0	1899.58	0.0008756	0	2429.58	-0.00530667	0	2959.58	0.01124508	0.0149911	3489.58	-0.0026992		4019.58	-0.02096463	0	
309.8	-0.0050161		839.79	0.00059227	0.00069768	1369.79	0.00155357	0	1899.78	0.0004805	0	2429.78	-0.00480189	0	2959.78	0.01179287	0.01501519	3489.78	-0.0027112		4019.78	-0.02140957	0	
310	-0.0038539		839.99	0.00034726	0.00069768	1369.99	0.00152586	0	1899.98	0.00015738	0	2429.98	-0.00562965	0	2959.98	0.01109831	0.01503927	3489.98	-0.00244712		4019.98	-0.02256008	0	
310.2	-0.00413136		840.19	0.00059399	0.00069768	1370.19	0.00265916	0	1900.18	-0.00054723	0	2430.18	-0.00544457	0	2960.18	0.01162981	0.01506335	3490.18	-0.00216845		4020.18	-0.02202268	0	
310.4	-0.00390633		840.39	0.00124639	0.00069768	1370.39	0.00279408	0	1900.38	-0.00075443	0	2430.38	-0.00529856	0	2960.38	0.01089468	0.01508741	3490.38	-0.00254749		4020.38	-0.02151138	0	
310.6	-0.0039861		840.59	0.0007924	0.00069768	1370.59	0.00268965	0	1900.58	-0.00074681	0	2430.58	-0.00578484	0	2960.58	0.01050842	0.01511146	3490.58	-0.00161017		4020.58	-0.02219471	0	
310.8	-0.00437879		840.79	-0.00016942	0.00069768	1370.79	0.00279397	0	1900.78	-0.00083718	0	2430.78	-0.00578897	0	2960.78	0.01003696	0.0151355	3490.78	-0.00169304		4020.78	-0.02278708	0	
311	-0.00431209		840.99	-0.0003918	0.00069768	1370.99	0.00355144	0	1900.98	-0.00056038	0	2430.98	-0.0055451	0	2960.98	0.0099707	0.01515953	3490.98	-0.00202597		4020.98	-0.02307686	0	
311.2	-0.00423585		841.19	-0.00096128	0.00069768	1371.19	0.00175429	0	1901.18	-0.00108305	0	2431.18	-0.00480874	0	2961.18	0.00981509	0.01518354	3491.18	-0.00262596		4021.18	-0.02261345	0	
311.4	-0.00470715		841.39	-0.00082055	0.00069768	1371.39	0.00039184	0	1901.38	-0.00070449	0	2431.38	-0.00354531	0	2961.38	0.01060585	0.01520755	3491.38	-0.00384685		4021.38	-0.022494	0	
311.6	-0.00328925		841.59	-0.00187138	0.00069768	1371.59	-0.00118395	0	1901.58	-0.00072415	0	2431.58	-0.00362953	0	2961.58	0.00947145	0.01523155	3491.58	-0.00426523		4021.58	-0.02067812	0	
311.8	-0.00252186		841.79	-0.00158168	0.00069768	1371.79	-0.00124805	0	1901.78	-0.0000271	0	2431.78	-0.00408189	0	2961.78	0.01050639	0.01525553	3491.78	-0.00480389		4021.78	-0.0200271	0	
312	-0.00203029		841.99	-0.00154522	0.00069768	1371.99	-0.00131185	0	1901.98	0.00049293	0	2431.98	-0.00414489	0	2961.98	0.01088099	0.01527951	3491.98	-0.00479006		4021.98	-0.01930883	0	
312.2	-0.00212609		842.19	-0.00177136	0.00069768	1372.19	-0.00230901	0	1902.18	0.0008243	0	2432.18	-0.00362225	0	2962.18	0.012083	0.01530347	3492.18	-0.00412472		4022.18	-0.01815595	0	
312.4	-0.0021271		842.39	-0.0023684	0.00069768	1372.39	-0.00191631	0	1902.38	0.00077373	0	2432.38	-0.00407088	0	2962.38	0.01263357	0.01532742	3492.38	-0.00471654		4022.38	-0.01790243	0	
312.6	-0.00202384		842.59	-0.00214784	0.00069768	1372.59	-0.00231087	0	1902.58	0.00097692	0	2432.58	-0.00443916	0	2962.58	0.01194458	0.01535137	3492.58	-0.00512362		4022.58	-0.01873022	0	
312.8	-0.002416		842.79	-0.00244892	0.00069768	1372.79	-0.00228655	0	1902.78	0.00185669	0	2432.78	-0.00501284	0	2962.78	0.01219916	0.0153753	3492.78	-0.00538191		4022.78	-0.01878945	0	
313	-0.00178243		842.99	-0.00284223	0.00069768	1372.99	-0.00309565	0	1902.98	0.00297804	0	2432.98	-0.00493016	0	2962.98	0.01263069	0.01539922	3492.98	-0.00596024		4022.98	-0.01838562	0	
313.2	-0.00166702		843.19	-0.00305013	0.00069768	1373.19	-0.00316837	0	1903.18	0.00409084	0	2433.18	-0.00339253	0	2963.18	0.0124216	0.01542313	3493.18	-0.00625927		4023.18	-0.01859545	0	
313.4	-0.00115965		843.39	-0.00276019	0.00069768	1373.39	-0.00253888	0	1903.38	0.0042864	0	2433.38	-0.00356031	0	2963.38	0.0128158	0.01544702	3493.38	-0.00677237		4023.38	-0.01835573	0	
313.6	-0.00120638		843.59	-0.00141713	0.00069768	1373.59	-0.00202555	0	1903.58	0.00385257	0	2433.58	-0.00409452	0	2963.58	0.01284552	0.01547091	3493.58	-0.00643129		4023.58	-0.0187314	0	
313.8	-0.00048654		843.79	-0.00007861	0.00069768	1373.79	-0.00137728	0	1903.78	0.00400208	0	2433.78	-0.00388922	0	2963.78	0.01343928	0.01549479	3493.78	-0.00702263		4023.78	-0.01890532	0	
314	0.00019945		843.99	0.00069753	0.00069768	1373.99	-0.00168994	0	1903.98	0.00356882	0	2433.98	-0.00379262	0	2963.98	0.01322967	0.01551865	3493.98	-0.00602371		4023.98	-0.0196174	0	
314.2	0.00033924		844.19	0.00093062	0.00069768	1374.19	-0.00163379	0	1904.18	0.00369012	0	2434.18	-0.00341999	0	2964.18	0.01325047	0.01554251	3494.18	-0.00590934		4024.18	-0.01931732	0	
314.4	0.00066825		844.39	0.00254763	0.00069768	1374.39	-0.00224205	0	1904.38	0.00268049	0	2434.38	-0.00291829	0	2964.38	0.01274012	0.01556635	3494.38	-0.00608924		4024.38	-0.01979199	0	
314.6	0.00059878		844.59	0.00225593	0.00069768	1374.59	-0.00216916	0	1904.58	0.00295051	0	2434.58	-0.0022374	0	2964.58	0.01208256	0.01559019	3494.58	-0.00586159		4024.58	-0.02031941	0	
314.8	-0.00015075		844.79	0.00200502	0.00069768	1374.79	-0.00303552	0	1904.78	0.00280175	0	2434.78	-0.0020477	0	2964.78	0.0119475	0.01561401	3494.78	-0.00620661		4024.78	-0.02064639	0	
315	-0.00033277		844.99	0.00266894	0.00069768	1374.99	-0.00302566	0	1904.98	0.00164297	0	2434.98	-0.00284634	0	2964.98	0.01158144	0.01563782	3494.98	-0.00615877		4024.98	-0.01996187	0	
315.2	-0.00040531		845.19	0.00318137	0.00069768	1375.19	-0.00460792	0	1905.18	0.00087757	0	2435.18	-0.00262017	0	2965.18	0.01203107	0.01566162	3495.18	-0.00582706		4025.18	-0.01903679	0	
315.4	-0.00003436		845.39	0.00364125	0.00069768	1375.39	-0.00470158	0	1905.38	0.0007578	0	2435.38	-0.00411002	0	2965.38	0.01205609	0.01568541	3495.38	-0.00566356		4025.38	-0.01832242	0	
315.6	0.00062167		845.59	0.00206219	0.00069768	1375.59	-0.00434806	0	1905.58	-0.00169766	0	2435.58	-0.00543082	0	2965.58	0.01172953	0.01570919	3495.58	-0.00513588		4025.58	-0.01712046	0	
315.8	0.00000642		845.79	0.00222779	0.00069768	1375.79	-0.00382791	0	1905.78	-0.00162	0	2435.78	-0.00681488	0	2965.78	0.01247942	0.01573296	3495.78	-0.00361567		4025.78	-0.01813847	0	
316	-0.00095133		845.99	0.00175887	0.00069768	1375.99	-0.00335855	0	1905.98	-0.00229197	0	2435.98	-0.00708557	0	2965.98	0.01275814	0.01575672	3495.98	-0.00237882		4025.98	-0.01834076	0	
316.2	-0.00063943		846.19	0.00166071	0.00069768	1376.19	-0.00352904	0	1906.18	-0.00318377	0	2436.18	-0.00775643	0	2966.18	0.0135434	0.01578047	3496.18	-0.00124231		4026.18	-0.018292	0	
316.4	-0.00137022		846.39	0.00082701	0.00069768	1376.39	-0.00268756	0	1906.38	-0.00371641	0	2436.38	-0.00959196	0	2966.38	0.01275589	0.0158042	3496.38	-0.00114341		4026.38	-0.01849767	0	
316.6	-0.00104675		846.59	-0.00007774	0.00069768	1376.59	-0.00307201	0	1906.58	-0.00296032	0	2436.58	-0.01037357	0	2966.58	0.01205587	0.01582793	3496.58	-0.00111755		4026.58	-0.01817348	0	
316.8	-0.00171188		846.79	-0.00084845	0.00069768	1376.79	-0.00286025	0	1906.78	-0.00176788	0	2436.78	-0.0107709	0	2966.78	0.01284172	0.01585165	3496.78	-0.00124909		4026.78	-0.01794787	0	
317	-0.00133597		846.99	-0.00049337	0.00069768	1376.99	-0.00225542	0	1906.98	-0.00091933	0	2436.98	-0.01016371	0	2966.98	0.01272971	0.01587535	3496.98	-0.00249207		4026.98	-0.0178477	0	
317.2	-0.00169007		847.19	-0.0006476	0.00069768	1377.19	-0.0017846	0	1907.18	-0.00042055	0	2437.18	-0.00978429	0	2967.18	0.01258311	0.01589904	3497.18	-0.00287551		4027.18	-0.01722336	0	
317.4	-0.00196878		847.39	0.00054217	0.00069768	1377.39	-0.00097076	0	1907.38	-0.00036906	0	2437.38	-0.01020608	0	2967.38	0.01288588	0.01592273	3497.38	-0.00286706		4027.38	-0.01665878	0	
317.6	-0.00168853		847.59	0.00080816	0.00069768	1377.59	-0.00148215	0	1907.58	0.00033088	0	2437.58	-0.01041294	0	2967.58	0.01274557	0.0159464	3497.58	-0.00302801		4027.58	-0.01669394	0	
317.8	-0.00135778		847.79	0.00000762	0.00069768	1377.79	-0.00081626	0	1907.78	0.00102154	0	2437.78	-0.00984239	0	2967.78	0.01332155	0.01597006	3497.78	-0.00255565		4027.78	-0.01753134	0	
318	-0.00082662		847.99	-0.00024466	0.00069768	1377.99	-0.00143816	0	1907.98	0.00188648	0	2437.98	-0.00940058	0	2967.98	0.0133502	0.01599371	3497.98	-0.00221599		4027.98	-0.01763637	0	
318.2	-0.00102182		848.19	-0.00005337	0.00069768	1378.19	-0.00179042	0	1908.18	0.00230161	0	2438.18	-0.00939922	0	2968.18	0.01321359	0.01601735	3498.18	-0.00271035		4028.18	-0.01766988	0	
318.4	-0.0012584		848.39	0.00037342	0.00069768	1378.39	-0.00207231	0	1908.38	0.00279632	0	2438.38	-0.00906407	0	2968.38	0.01344395	0.01604098	3498.38	-0.0031446		4028.38	-0.01795286	0	
318.6	-0.00140361		848.59	0.00010651	0.00069768	1378.59	-0.00295423	0	1908.58	0.00386103	0	2438.58	-0.00861526	0	2968.58	0.01326526	0.0160646	3498.58	-0.00358787		4028.58	-0.01856692	0	
318.8	-0.00212609		848.79	0.00041517	0.00069768	1378.79	-0.00308152	0	1908.78	0.00369173	0	2438.78	-0.00897566	0	2968.78	0.01305721	0.01608821	3498.78	-0.00341126		4028.78	-0.0194003	0	
319	-0.00257443		848.99	0.00164582	0.00069768	1378.99	-0.00300756	0	1908.98	0.00335086	0	2438.98	-0.00959985	0	2968.98	0.01276348	0.0161118	3498.98	-0.00269044		4028.98	-0.01932121	0	
319.2	-0.00249155		849.19	0.00239683	0.00069768	1379.19	-0.00418586	0	1909.18	0.00385032	0	2439.18	-0.0093001	0	2969.18	0.01353117	0.01613539	3499.18	-0.00231157		4029.18	-0.01958962	0	
319.4	-0.00231023		849.39	0.00177826	0.00069768	1379.39	-0.00434364	0	1909.38	0.00295404	0	2439.38	-0.00995921	0	2969.38	0.01286953	0.01615896	3499.38	-0.00202227		4029.38	-0.02015658	0	
319.6	-0.00399686		849.59	0.00105864	0.00069768	1379.59	-0.00447819	0	1909.58	0.00182676	0	2439.58	-0.00948717	0	2969.58	0.0128964	0.01618253	3499.58	-0.00230485		4029.58	-0.0205722	0	
319.8	-0.00471286		849.79	0.00111218	0.00069768	1379.79	-0.0045435	0	1909.78	0.00283576	0	2439.78	-0.00995026	0	2969.78	0.0131068	0.01620608	3499.78	-0.00169731		4029.78	-0.02168025	0	
320	-0.00508909		849.99	0.00158657	0.00069768	1379.99	-0.00437445	0	1909.98	0.00213353	0	2439.98	-0.00911946	0	2969.98	0.01238615	0.01622963	3499.98	-0.00169521		4029.98	-0.02235545	0	
320.2	-0.00511704		850.19	0.00134659	0.00069768	1380.19	-0.00389407	0	1910.18	0.00175618	0	2440.18	-0.008936	0	2970.18	0.0119795	0.01625316	3500.18	-0.00234522		4030.18	-0.02312394	0	
320.4	-0.00618369		850.39	0.0011223	0.00069768	1380.39	-0.0033004	0	1910.38	0.0010986	0	2440.38	-0.00889638	0	2970.38	0.01133866	0.01627668	3500.38	-0.00274862		4030.38	-0.02330767	0	
320.6	-0.00507276		850.59	0.00113935	0.00069768	1380.59	-0.00299672	0	1910.58	0.00088531	0	2440.58	-0.00860248	0	2970.58	0.01159849	0.0163002	3500.58	-0.00314129		4030.58	-0.02360469	0	
320.8	-0.00493984		850.79	0.00182408	0.00069768	1380.79	-0.00295776	0	1910.78	0.00091284	0	2440.78	-0.00806796	0	2970.78	0.01171276	0.0163237	3500.78	-0.0042738		4030.78	-0.02448684	0	
321	-0.00442174		850.99	0.00170494	0.00069768	1380.99	-0.00281257	0	1910.98	0.00141102	0	2440.98	-0.00707436	0	2970.98	0.01133514	0.01634719	3500.98	-0.00494192		4030.98	-0.02434596	0	
321.2	-0.00471557		851.19	0.00165888	0.00069768	1381.19	-0.00254282	0	1911.18	0.00097467	0	2441.18	-0.00636878	0	2971.18	0.01108035	0.01637067	3501.18	-0.00527506		4031.18	-0.02391881	0	
321.4	-0.00405885		851.39	0.00138609	0.00069768	1381.39	-0.00253198	0	1911.38	0.00127231	0	2441.38	-0.00605837	0	2971.38	0.01106278	0.01639414	3501.38	-0.00539662		4031.38	-0.0241062	0	
321.6	-0.00278325		851.59	0.00095688	0.00069768	1381.59	-0.00243004	0	1911.58	0.00169861	0	2441.58	-0.00542316	0	2971.58	0.01091426	0.01641759	3501.58	-0.00555984		4031.58	-0.02509506	0	
321.8	-0.0014681		851.79	0.00073984	0.00069768	1381.79	-0.00106553	0	1911.78	0.00168767	0	2441.78	-0.00486775	0	2971.78	0.0112179	0.01644104	3501.78	-0.00487823		4031.78	-0.02501297	0	
322	-0.00050906		851.99	0.00118546	0.00069768	1381.99	-0.0008551	0	1911.98	0.00228754	0	2441.98	-0.00451977	0	2971.98	0.01168503	0.01646448	3501.98	-0.0054078		4031.98	-0.02521751	0	
322.2	0.000265		852.19	0.00181917	0.00069768	1382.19	-0.00057143	0	1912.18	0.00251029	0	2442.18	-0.00397277	0	2972.18	0.01231746	0.01648791	3502.18	-0.00602862		4032.18	-0.02483665	0	
322.4	0.00139802		852.39	0.00163425	0.00069768	1382.39	0.00007969	0	1912.38	0.00293986	0	2442.38	-0.0035819	0	2972.38	0.01277905	0.01651132	3502.38	-0.00578483		4032.38	-0.02447827	0	
322.6	0.00174299		852.59	0.00235701	0.00069768	1382.59	-0.00017418	0	1912.58	0.00244301	0	2442.58	-0.0038	0	2972.58	0.01301016	0.01653473	3502.58	-0.00551712		4032.58	-0.02375596	0	
322.8	0.00197825		852.79	0.00337389	0.00069768	1382.79	0.00109831	0	1912.78	0.00295576	0	2442.78	-0.00473991	0	2972.78	0.01267842	0.01655812	3502.78	-0.00441618		4032.78	-0.0227196	0	
323	0.00238567		852.99	0.00342473	0.00069768	1382.99	0.00001344	0	1912.98	0.00342612	0	2442.98	-0.00575899	0	2972.98	0.01376842	0.01658151	3502.98	-0.0037927		4032.98	-0.02074463	0	
323.2	0.00235691		853.19	0.00245439	0.00069768	1383.19	0.0001655	0	1913.18	0.00372177	0	2443.18	-0.00585418	0	2973.18	0.01410528	0.01660488	3503.18	-0.0044542		4033.18	-0.02035918	0	
323.4	0.00184941		853.39	0.00165805	0.00069768	1383.39	-0.00041151	0	1913.38	0.00257272	0	2443.38	-0.00609469	0	2973.38	0.01427293	0.01662824	3503.38	-0.00418965		4033.38	-0.01965908	0	
323.6	0.00066655		853.59	0.0017457	0.00069768	1383.59	-0.00119672	0	1913.58	0.00192661	0	2443.58	-0.00626087	0	2973.58	0.01440074	0.0166516	3503.58	-0.00397061		4033.58	-0.01821928	0	
323.8	0.00011933		853.79	0.00193457	0.00069768	1383.79	-0.00073012	0	1913.78	0.00101062	0	2443.78	-0.00701263	0	2973.78	0.01396175	0.01667494	3503.78	-0.00415355		4033.78	-0.01792035	0	
324	-0.00029145		853.99	0.00241855	0.00069768	1383.99	-0.0005556	0	1913.98	-0.00037721	0	2443.98	-0.00647425	0	2973.98	0.01349569	0.01669827	3503.98	-0.00374599		4033.98	-0.01781529	0	
324.2	-0.0012385		854.19	0.00144093	0.00069768	1384.19	-0.00064044	0	1914.18	-0.00090038	0	2444.18	-0.00647722	0	2974.18	0.0141881	0.01672159	3504.18	-0.00377154		4034.18	-0.01722408	0	
324.4	-0.00242967		854.39	0.00140514	0.00069768	1384.39	-0.00089345	0	1914.38	-0.00105279	0	2444.38	-0.0065718	0	2974.38	0.01481508	0.0167449	3504.38	-0.00235144		4034.38	-0.01667575	0	
324.6	-0.00248173		854.59	0.00124195	0.00069768	1384.59	-0.00074998	0	1914.58	-0.0006685	0	2444.58	-0.00686913	0	2974.58	0.01536964	0.0167682	3504.58	-0.00110488		4034.58	-0.01743376	0	
324.8	-0.00325667		854.79	0.00043931	0.00069768	1384.79	-0.00140131	0	1914.78	-0.00077223	0	2444.78	-0.00675066	0	2974.78	0.01510307	0.01679149	3504.78	-0.00098695		4034.78	-0.01772153	0	
325	-0.00377297		854.99	-0.00002159	0.00069768	1384.99	-0.00163765	0	1914.98	-0.00029645	0	2444.98	-0.00686228	0	2974.98	0.01480738	0.01681477	3504.98	-0.00032367		4034.98	-0.01767946	0	
325.2	-0.00481403		855.19	-0.00069906	0.00069768	1385.19	-0.00137747	0	1915.18	0.00025184	0	2445.18	-0.00617132	0	2975.18	0.0143142	0.01683803	3505.18	-0.00013295		4035.18	-0.01741052	0	
325.4	-0.00482009		855.39	-0.00067445	0.00069768	1385.39	-0.00176094	0	1915.38	0.00132671	0	2445.38	-0.00690969	0	2975.38	0.01400693	0.01686129	3505.38	-0.00007195		4035.38	-0.01865198	0	
325.6	-0.00525267		855.59	-0.00036897	0.00069768	1385.59	-0.00127879	0	1915.58	0.00188752	0	2445.58	-0.00653425	0	2975.58	0.01320417	0.01688454	3505.58	0.00030271		4035.58	-0.02004012	0	
325.8	-0.00495396		855.79	-0.00079858	0.00069768	1385.79	-0.00149289	0	1915.78	0.00298512	0	2445.78	-0.00588795	0	2975.78	0.01290661	0.01690777	3505.78	0.00006191		4035.78	-0.02115894	0	
326	-0.00510568		855.99	-0.00032161	0.00069768	1385.99	-0.00176487	0	1915.98	0.00373621	0	2445.98	-0.00566709	0	2975.98	0.01252048	0.016931	3505.98	-0.00127132		4035.98	-0.02304767	0	
326.2	-0.0049097		856.19	-0.00118094	0.00069768	1386.19	-0.0021873	0	1916.18	0.00385488	0	2446.18	-0.00599587	0	2976.18	0.01266491	0.01695422	3506.18	-0.00249084		4036.18	-0.02309517	0	
326.4	-0.00504727		856.39	-0.00087802	0.00069768	1386.39	-0.00155865	0	1916.38	0.00445953	0	2446.38	-0.00707001	0	2976.38	0.01150708	0.01697742	3506.38	-0.00250642		4036.38	-0.0232906	0	
326.6	-0.0044215		856.59	-0.00167584	0.00069768	1386.59	-0.00210149	0	1916.58	0.00512592	0	2446.58	-0.00860024	0	2976.58	0.01088183	0.01700061	3506.58	-0.00307459		4036.58	-0.02257271	0	
326.8	-0.00336052		856.79	-0.0020181	0.00069768	1386.79	-0.0017179	0	1916.78	0.00475748	0	2446.78	-0.01029673	0	2976.78	0.01018725	0.0170238	3506.78	-0.00369845		4036.78	-0.02241465	0	
327	-0.00292007		856.99	-0.00297597	0.00069768	1386.99	-0.00272193	0	1916.98	0.00437187	0	2446.98	-0.01073182	0	2976.98	0.01062681	0.01704697	3506.98	-0.0046818		4036.98	-0.02233599	0	
327.2	-0.00242988		857.19	-0.00306892	0.00069768	1387.19	-0.00257738	0	1917.18	0.0042336	0	2447.18	-0.01035525	0	2977.18	0.01012884	0.01707013	3507.18	-0.00548578		4037.18	-0.02246689	0	
327.4	-0.0015297		857.39	-0.00242544	0.00069768	1387.39	-0.00321101	0	1917.38	0.00328597	0	2447.38	-0.01077801	0	2977.38	0.00960879	0.01709329	3507.38	-0.00618537		4037.38	-0.02202617	0	
327.6	-0.00088492		857.59	-0.00158091	0.00069768	1387.59	-0.00313148	0	1917.58	0.00275483	0	2447.58	-0.0108302	0	2977.58	0.0094954	0.01711643	3507.58	-0.00640578		4037.58	-0.02086857	0	
327.8	-0.00083052		857.79	-0.00098299	0.00069768	1387.79	-0.00226619	0	1917.78	0.00268406	0	2447.78	-0.01014327	0	2977.78	0.0098109	0.01713956	3507.78	-0.007214		4037.78	-0.02074238	0	
328	-0.00039056		857.99	-0.0006335	0.00069768	1387.99	-0.00157982	0	1917.98	0.00277813	0	2447.98	-0.00931815	0	2977.98	0.01071823	0.01716268	3507.98	-0.00669842		4037.98	-0.019448	0	
328.2	-0.00063645		858.19	-0.00054977	0.00069768	1388.19	-0.0018394	0	1918.18	0.00343112	0	2448.18	-0.00979778	0	2978.18	0.01105072	0.01718579	3508.18	-0.00568517		4038.18	-0.01890938	0	
328.4	0.00007196		858.39	-0.00062379	0.00069768	1388.39	-0.00108608	0	1918.38	0.00273391	0	2448.38	-0.00938329	0	2978.38	0.01187556	0.01720889	3508.38	-0.0043395		4038.38	-0.01924724	0	
328.6	0.00082652		858.59	-0.00039917	0.00069768	1388.59	-0.0007234	0	1918.58	0.00237797	0	2448.58	-0.00905137	0	2978.58	0.0124929	0.01723198	3508.58	-0.00366792		4038.58	-0.01964231	0	
328.8	0.0008062		858.79	0.00010296	0.00069768	1388.79	-0.00083889	0	1918.78	0.0021383	0	2448.78	-0.00826656	0	2978.78	0.01262975	0.01725506	3508.78	-0.0037024		4038.78	-0.01971458	0	
329	0.00036637		858.99	0.00108316	0.00069768	1388.99	-0.00111908	0	1918.98	0.00294112	0	2448.98	-0.00732333	0	2978.98	0.01302542	0.01727813	3508.98	-0.00301732		4038.98	-0.01942933	0	
329.2	0.00003319		859.19	0.00080455	0.00069768	1389.19	-0.00083582	0	1919.18	0.00320653	0	2449.18	-0.0061274	0	2979.18	0.01304814	0.01730119	3509.18	-0.00202841		4039.18	-0.02011158	0	
329.4	-0.00052401		859.39	0.00134494	0.00069768	1389.39	-0.00148756	0	1919.38	0.00309826	0	2449.38	-0.00639364	0	2979.38	0.01385073	0.01732423	3509.38	-0.00225732		4039.38	-0.02087669	0	
329.6	-0.0010201		859.59	0.00127911	0.00069768	1389.59	-0.00160065	0	1919.58	0.00352422	0	2449.58	-0.00556315	0	2979.58	0.01382311	0.01734727	3509.58	-0.00175128		4039.58	-0.02124077	0	
329.8	-0.00111642		859.79	0.00133217	0.00069768	1389.79	-0.00206958	0	1919.78	0.00357725	0	2449.78	-0.00459744	0	2979.78	0.0140895	0.0173703	3509.78	-0.00179346		4039.78	-0.02172544	0	
330	-0.00180291		859.99	0.00079975	0.00069768	1389.99	-0.00201528	0	1919.98	0.00311886	0	2449.98	-0.00454425	0	2979.98	0.01398485	0.01739331	3509.98	-0.00305284		4039.98	-0.02179515	0	
330.2	-0.00192064		860.19	0.00094712	0.00069768	1390.19	-0.00274446	0	1920.18	0.00290588	0	2450.18	-0.00480122	0	2980.18	0.01412015	0.01741632	3510.18	-0.00270321		4040.18	-0.02197968	0	
330.4	-0.00188548		860.39	0.00138425	0.00069768	1390.39	-0.00289863	0	1920.38	0.00226671	0	2450.38	-0.00491676	0	2980.38	0.01374739	0.01743931	3510.38	-0.00283779		4040.38	-0.02219921	0	
330.6	-0.00136232		860.59	-0.00047752	0.00069768	1390.59	-0.00317684	0	1920.58	0.00090089	0	2450.58	-0.00572214	0	2980.58	0.01423025	0.0174623	3510.58	-0.0034931		4040.58	-0.02212274	0	
330.8	-0.00163075		860.79	-0.00082148	0.00069768	1390.79	-0.00407581	0	1920.78	-0.00008435	0	2450.78	-0.00538612	0	2980.78	0.01432344	0.01748527	3510.78	-0.00343746		4040.78	-0.02200813	0	
331	-0.002231		860.99	-0.00103183	0.00069768	1390.99	-0.00384222	0	1920.98	0.00060539	0	2450.98	-0.00421062	0	2980.98	0.01480993	0.01750824	3510.98	-0.00366006		4040.98	-0.02238081	0	
331.2	-0.00184413		861.19	-0.00101444	0.00069768	1391.19	-0.00390028	0	1921.18	0.00028858	0	2451.18	-0.00428331	0	2981.18	0.01438253	0.01753119	3511.18	-0.004496		4041.18	-0.02218606	0	
331.4	-0.00185894		861.39	-0.00109487	0.00069768	1391.39	-0.00358181	0	1921.38	-0.00040911	0	2451.38	-0.0038287	0	2981.38	0.01360591	0.01755413	3511.38	-0.00501225		4041.38	-0.02232235	0	
331.6	-0.00195864		861.59	-0.00036724	0.00069768	1391.59	-0.00284024	0	1921.58	-0.00038276	0	2451.58	-0.00376649	0	2981.58	0.01332739	0.01757707	3511.58	-0.00461529		4041.58	-0.02150672	0	
331.8	-0.00216091		861.79	0.00009625	0.00069768	1391.79	-0.00251761	0	1921.78	0.00031468	0	2451.78	-0.00325898	0	2981.78	0.01333788	0.01759999	3511.78	-0.00400506		4041.78	-0.02140554	0	
332	-0.00119051		861.99	0.00052507	0.00069768	1391.99	-0.00172515	0	1921.98	0.00053733	0	2451.98	-0.00333258	0	2981.98	0.01351154	0.0176229	3511.98	-0.00318841		4041.98	-0.02114848	0	
332.2	-0.00116475		862.19	0.00055581	0.00069768	1392.19	-0.00168013	0	1922.18	0.00090927	0	2452.18	-0.00383252	0	2982.18	0.01325993	0.0176458	3512.18	-0.00294613		4042.18	-0.02248196	0	
332.4	-0.00108192		862.39	0.00078567	0.00069768	1392.39	-0.00083779	0	1922.38	-0.00026512	0	2452.38	-0.00387854	0	2982.38	0.01326471	0.0176687	3512.38	-0.00373864		4042.38	-0.02335674	0	
332.6	-0.00249144		862.59	0.00137851	0.00069768	1392.59	-0.00086993	0	1922.58	0.00084216	0	2452.58	-0.00448738	0	2982.58	0.01278724	0.01769158	3512.58	-0.00334578		4042.58	-0.02393566	0	
332.8	-0.00270083		862.79	0.00219618	0.00069768	1392.79	-0.00062563	0	1922.78	0.00127042	0	2452.78	-0.00450742	0	2982.78	0.01275034	0.01771445	3512.78	-0.0039239		4042.78	-0.02477396	0	
333	-0.00325863		862.99	0.00237726	0.00069768	1392.99	-0.00142308	0	1922.98	0.00183191	0	2452.98	-0.00493534	0	2982.98	0.01258018	0.01773731	3512.98	-0.0039596		4042.98	-0.02464486	0	
333.2	-0.00312867		863.19	0.00171919	0.00069768	1393.19	-0.00183015	0	1923.18	0.00235214	0	2453.18	-0.00595393	0	2983.18	0.01202652	0.01776016	3513.18	-0.00371301		4043.18	-0.02463435	0	
333.4	-0.00355064		863.39	0.0023432	0.00069768	1393.39	-0.00259962	0	1923.38	0.00242879	0	2453.38	-0.00623196	0	2983.38	0.01281902	0.017783	3513.38	-0.00366453		4043.38	-0.02370979	0	
333.6	-0.00347184		863.59	0.00271297	0.00069768	1393.59	-0.00264482	0	1923.58	0.00303221	0	2453.58	-0.00664461	0	2983.58	0.01259818	0.01780583	3513.58	-0.00283688		4043.58	-0.02291275	0	
333.8	-0.00343339		863.79	0.0026011	0.00069768	1393.79	-0.00264696	0	1923.78	0.00223098	0	2453.78	-0.00698464	0	2983.78	0.01283614	0.01782865	3513.78	-0.00263685		4043.78	-0.02352354	0	
334	-0.00313567		863.99	0.0028248	0.00069768	1393.99	-0.00250494	0	1923.98	0.00164967	0	2453.98	-0.00685433	0	2983.98	0.01238462	0.01785145	3513.98	-0.00311928		4043.98	-0.02358749	0	
334.2	-0.00211292		864.19	0.00325036	0.00069768	1394.19	-0.0026506	0	1924.18	0.00066269	0	2454.18	-0.00697922	0	2984.18	0.01252336	0.01787425	3514.18	-0.00243081		4044.18	-0.02452577	0	
334.4	-0.00191828		864.39	0.00181206	0.00069768	1394.39	-0.00232442	0	1924.38	-0.0003717	0	2454.38	-0.00713108	0	2984.38	0.013254	0.01789704	3514.38	-0.00333752		4044.38	-0.02435066	0	
334.6	-0.0021334		864.59	-0.00010745	0.00069768	1394.59	-0.00205464	0	1924.58	-0.00117053	0	2454.58	-0.00691179	0	2984.58	0.01408612	0.01791982	3514.58	-0.00378673		4044.58	-0.02413288	0	
334.8	-0.00238585		864.79	0.00013141	0.00069768	1394.79	-0.00194692	0	1924.78	-0.00123864	0	2454.78	-0.00677258	0	2984.78	0.01456964	0.01794258	3514.78	-0.00282605		4044.78	-0.02357863	0	
335	-0.00250135		864.99	-0.0004965	0.00069768	1394.99	-0.0014278	0	1924.98	-0.00163331	0	2454.98	-0.00654669	0	2984.98	0.01516153	0.01796534	3514.98	-0.00303554		4044.98	-0.0239812	0	
335.2	-0.00203992		865.19	-0.00071133	0.00069768	1395.19	-0.00091289	0	1925.18	-0.00193228	0	2455.18	-0.00646316	0	2985.18	0.01427558	0.01798809	3515.18	-0.00385999		4045.18	-0.02365667	0	
335.4	-0.00187567		865.39	-0.00128724	0.00069768	1395.39	0.00016002	0	1925.38	-0.00125424	0	2455.38	-0.00511367	0	2985.38	0.01451539	0.01801082	3515.38	-0.00370106		4045.38	-0.02401248	0	
335.6	-0.00187079		865.59	-0.00076954	0.00069768	1395.59	0.00076979	0	1925.58	-0.00001884	0	2455.58	-0.00581056	0	2985.58	0.01521641	0.01803355	3515.58	-0.00384191		4045.58	-0.0238249	0	
335.8	-0.00194535		865.79	-0.00109185	0.00069768	1395.79	0.00134473	0	1925.78	0.00021183	0	2455.78	-0.00481095	0	2985.78	0.01542205	0.01805627	3515.78	-0.00373849		4045.78	-0.02370363	0	
336	-0.00201388		865.99	-0.00159688	0.00069768	1395.99	0.00166024	0	1925.98	0.00080775	0	2455.98	-0.00435347	0	2985.98	0.01655758	0.01807897	3515.98	-0.00473803		4045.98	-0.02401882	0	
336.2	-0.00321882		866.19	-0.00214934	0.00069768	1396.19	0.00180027	0	1926.18	0.00125841	0	2456.18	-0.0045047	0	2986.18	0.01568822	0.01810167	3516.18	-0.00516959		4046.18	-0.02543318	0	
336.4	-0.00314849		866.39	-0.00157634	0.00069768	1396.39	0.00132078	0	1926.38	0.00146624	0	2456.38	-0.00455681	0	2986.38	0.01506463	0.01812435	3516.38	-0.0055663		4046.38	-0.0252695	0	
336.6	-0.00394902		866.59	-0.00196179	0.00069768	1396.59	0.00048834	0	1926.58	0.00226429	0	2456.58	-0.00437456	0	2986.58	0.01461221	0.01814703	3516.58	-0.00527723		4046.58	-0.02550077	0	
336.8	-0.0036101		866.79	-0.00096452	0.00069768	1396.79	0.00006839	0	1926.78	0.0024778	0	2456.78	-0.00435879	0	2986.78	0.01470993	0.01816969	3516.78	-0.00580646		4046.78	-0.02543043	0	
337	-0.00359533		866.99	-0.00055135	0.00069768	1396.99	-0.00094149	0	1926.98	0.00251167	0	2456.98	-0.00563567	0	2986.98	0.01495686	0.01819234	3516.98	-0.00548624		4046.98	-0.02431446	0	
337.2	-0.0037499		867.19	0.00026114	0.00069768	1397.19	-0.00149766	0	1927.18	0.00224084	0	2457.18	-0.00576965	0	2987.18	0.01470804	0.01821499	3517.18	-0.00569809		4047.18	-0.02379149	0	
337.4	-0.00366412		867.39	0.00052153	0.00069768	1397.39	-0.00208416	0	1927.38	0.00166371	0	2457.38	-0.00602445	0	2987.38	0.01608273	0.01823762	3517.38	-0.00595719		4047.38	-0.02362336	0	
337.6	-0.00353278		867.59	0.00057541	0.00069768	1397.59	-0.00256309	0	1927.58	0.00102066	0	2457.58	-0.00706253	0	2987.58	0.01649085	0.01826025	3517.58	-0.00551643		4047.58	-0.02352432	0	
337.8	-0.00254843		867.79	0.00160514	0.00069768	1397.79	-0.00248891	0	1927.78	0.00019936	0	2457.78	-0.00727072	0	2987.78	0.01616782	0.01828286	3517.78	-0.00575421		4047.78	-0.02369577	0	
338	-0.00151728		867.99	0.00273454	0.00069768	1397.99	-0.00196254	0	1927.98	-0.00138622	0	2457.98	-0.00706913	0	2987.98	0.01611265	0.01830546	3517.98	-0.00512581		4047.98	-0.0230662	0	
338.2	-0.0012762		868.19	0.00273812	0.00069768	1398.19	-0.00246691	0	1928.18	-0.00264079	0	2458.18	-0.0074742	0	2988.18	0.01666407	0.01832805	3518.18	-0.00487999		4048.18	-0.02357147	0	
338.4	-0.00073795		868.39	0.00277297	0.00069768	1398.39	-0.0026477	0	1928.38	-0.00302057	0	2458.38	-0.00821302	0	2988.38	0.01752811	0.01835064	3518.38	-0.00484361		4048.38	-0.02267155	0	
338.6	-0.00045003		868.59	0.00269248	0.00069768	1398.59	-0.00214604	0	1928.58	-0.00359126	0	2458.58	-0.00792006	0	2988.58	0.01793362	0.01837321	3518.58	-0.00420389		4048.58	-0.0225696	0	
338.8	-0.0003825		868.79	0.00417372	0.00069768	1398.79	-0.001215	0	1928.78	-0.00315685	0	2458.78	-0.00863253	0	2988.78	0.01751595	0.01839577	3518.78	-0.00326379		4048.78	-0.02214796	0	
339	-0.00020063		868.99	0.00332423	0.00069768	1398.99	-0.00084595	0	1928.98	-0.0025085	0	2458.98	-0.00895613	0	2988.98	0.0168844	0.01841832	3518.98	-0.0041587		4048.98	-0.02211217	0	
339.2	-0.00050082		869.19	0.00431043	0.00069768	1399.19	-0.00008421	0	1929.18	-0.00231382	0	2459.18	-0.00890316	0	2989.18	0.01562511	0.01844086	3519.18	-0.0044654		4049.18	-0.0217885	0	
339.4	-0.00058664		869.39	0.00411218	0.00069768	1399.39	-0.00010011	0	1929.38	-0.00191248	0	2459.38	-0.00836469	0	2989.38	0.01598319	0.01846339	3519.38	-0.0037137		4049.38	-0.02133853	0	
339.6	-0.00083552		869.59	0.00422219	0.00069768	1399.59	0.00018511	0	1929.58	-0.00201636	0	2459.58	-0.0085617	0	2989.58	0.01631737	0.01848592	3519.58	-0.00369212		4049.58	-0.02062757	0	
339.8	-0.00049146		869.79	0.00359352	0.00069768	1399.79	0.00070636	0	1929.78	-0.00119772	0	2459.78	-0.00770747	0	2989.78	0.0156709	0.01850843	3519.78	-0.00313793		4049.78	-0.0211059	0	
340	-0.0006186		869.99	0.00379283	0.00069768	1399.99	-0.00029731	0	1929.98	0.00052306	0	2459.98	-0.00726288	0	2989.98	0.0153798	0.01853093	3519.98	-0.00323551		4049.98	-0.02185522	0	
340.2	-0.00050678		870.19	0.00378026	0.00069768	1400.19	0.00008539	0	1930.18	0.00186934	0	2460.18	-0.00631496	0	2990.18	0.01391118	0.01855342	3520.18	-0.00319575		4050.18	-0.02220265	0	
340.4	-0.00046197		870.39	0.00392087	0.00069768	1400.39	-0.00014111	0	1930.38	0.00286876	0	2460.38	-0.00470302	0	2990.38	0.01340333	0.0185759	3520.38	-0.00319604		4050.38	-0.02187376	0	
340.6	-0.00018913		870.59	0.00318895	0.00069768	1400.59	-0.00096813	0	1930.58	0.00339974	0	2460.58	-0.00433903	0	2990.58	0.01321412	0.01859837	3520.58	-0.00378062		4050.58	-0.02197596	0	
340.8	-0.00080691		870.79	0.00310582	0.00069768	1400.79	-0.0010155	0	1930.78	0.00341358	0	2460.78	-0.00497976	0	2990.78	0.01353065	0.01862083	3520.78	-0.00423812		4050.78	-0.02150324	0	
341	-0.00128746		870.99	0.00202601	0.00069768	1400.99	-0.00159984	0	1930.98	0.003446	0	2460.98	-0.00501607	0	2990.98	0.01340397	0.01864328	3520.98	-0.00389285		4050.98	-0.02097915	0	
341.2	-0.00222714		871.19	0.00090396	0.00069768	1401.19	-0.0019329	0	1931.18	0.00327161	0	2461.18	-0.00469004	0	2991.18	0.01310123	0.01866572	3521.18	-0.00509665		4051.18	-0.02112711	0	
341.4	-0.00169147		871.39	-0.00007121	0.00069768	1401.39	-0.00217618	0	1931.38	0.0036056	0	2461.38	-0.00584755	0	2991.38	0.01393742	0.01868815	3521.38	-0.0054299		4051.38	-0.02125984	0	
341.6	-0.0020383		871.59	0.00033535	0.00069768	1401.59	-0.00203435	0	1931.58	0.0024156	0	2461.58	-0.00639288	0	2991.58	0.01438976	0.01871056	3521.58	-0.00495917		4051.58	-0.02122333	0	
341.8	-0.00067342		871.79	0.00076634	0.00069768	1401.79	-0.00241176	0	1931.78	0.00211702	0	2461.78	-0.0062523	0	2991.78	0.01430739	0.01873297	3521.78	-0.004864		4051.78	-0.02055817	0	
342	0.00035156		871.99	0.00019332	0.00069768	1401.99	-0.00223979	0	1931.98	0.00072432	0	2461.98	-0.00598863	0	2991.98	0.01470075	0.01875537	3521.98	-0.00429156		4051.98	-0.02056555	0	
342.2	-0.00044324		872.19	0.00019424	0.00069768	1402.19	-0.00252873	0	1932.18	0.00094391	0	2462.18	-0.00661376	0	2992.18	0.01488422	0.01877776	3522.18	-0.00507883		4052.18	-0.02099845	0	
342.4	-0.00039956		872.39	-0.0001684	0.00069768	1402.39	-0.00193526	0	1932.38	0.00021756	0	2462.38	-0.00717135	0	2992.38	0.01524783	0.01880014	3522.38	-0.0051209		4052.38	-0.02117762	0	
342.6	-0.00009425		872.59	-0.00072983	0.00069768	1402.59	-0.00133519	0	1932.58	0.00008474	0	2462.58	-0.00682092	0	2992.58	0.01500303	0.01882251	3522.58	-0.00549645		4052.58	-0.02106978	0	
342.8	-0.00038274		872.79	-0.00057315	0.00069768	1402.79	-0.00054738	0	1932.78	0.00015902	0	2462.78	-0.00811115	0	2992.78	0.01518953	0.01884487	3522.78	-0.00483533		4052.78	-0.02016996	0	
343	-0.00055945		872.99	-0.00081524	0.00069768	1402.99	-0.00100006	0	1932.98	-0.00033532	0	2462.98	-0.00866719	0	2992.98	0.01525144	0.01886721	3522.98	-0.00476315		4052.98	-0.01964495	0	
343.2	-0.00073933		873.19	-0.00028446	0.00069768	1403.19	-0.00185834	0	1933.18	-0.0005315	0	2463.18	-0.00871206	0	2993.18	0.01557997	0.01888955	3523.18	-0.00392719		4053.18	-0.01943096	0	
343.4	0.00015967		873.39	-0.00064	0.00069768	1403.39	-0.00137897	0	1933.38	-0.00050124	0	2463.38	-0.00852567	0	2993.38	0.01608674	0.01891188	3523.38	-0.00314646		4053.38	-0.01974152	0	
343.6	-0.00003112		873.59	-0.00020099	0.00069768	1403.59	-0.00039778	0	1933.58	0.0001634	0	2463.58	-0.00889553	0	2993.58	0.01658391	0.0189342	3523.58	-0.0029312		4053.58	-0.02064309	0	
343.8	0.00084162		873.79	0.0002339	0.00069768	1403.79	-0.00080962	0	1933.78	0.00163189	0	2463.78	-0.00916957	0	2993.78	0.01677669	0.01895651	3523.78	-0.00321668		4053.78	-0.02140277	0	
344	0.00069459		873.99	0.00108485	0.00069768	1403.99	-0.00150136	0	1933.98	0.00234264	0	2463.98	-0.00792902	0	2993.98	0.01548809	0.0189788	3523.98	-0.00382134		4053.98	-0.02151406	0	
344.2	0.00052217		874.19	0.0005786	0.00069768	1404.19	-0.00132383	0	1934.18	0.00288243	0	2464.18	-0.00692924	0	2994.18	0.01563571	0.01900109	3524.18	-0.00496415		4054.18	-0.02157925	0	
344.4	0.00050617		874.39	0.00049932	0.00069768	1404.39	-0.00104487	0	1934.38	0.00331248	0	2464.38	-0.00628015	0	2994.38	0.01532135	0.01902337	3524.38	-0.00446279		4054.38	-0.02200608	0	
344.6	0.00050183		874.59	0.00010188	0.00069768	1404.59	-0.00150106	0	1934.58	0.00321277	0	2464.58	-0.00616576	0	2994.58	0.01566536	0.01904564	3524.58	-0.0050004		4054.58	-0.02210769	0	
344.8	-0.00041782		874.79	-0.00009326	0.00069768	1404.79	-0.00157946	0	1934.78	0.003221	0	2464.78	-0.00639661	0	2994.78	0.01525079	0.01906789	3524.78	-0.00534956		4054.78	-0.02218291	0	
345	-0.00116893		874.99	-0.00043823	0.00069768	1404.99	-0.00188824	0	1934.98	0.0024587	0	2464.98	-0.00623865	0	2994.98	0.01532899	0.01909014	3524.98	-0.00529554		4054.98	-0.02238423	0	
345.2	-0.00143972		875.19	-0.00048019	0.00069768	1405.19	-0.00192378	0	1935.18	0.00177238	0	2465.18	-0.00680069	0	2995.18	0.01536362	0.01911238	3525.18	-0.00554875		4055.18	-0.02267998	0	
345.4	-0.0014757		875.39	0.0002159	0.00069768	1405.39	-0.00265173	0	1935.38	0.00212684	0	2465.38	-0.00723108	0	2995.38	0.0155798	0.0191346	3525.38	-0.0054587		4055.38	-0.02265037	0	
345.6	-0.00178744		875.59	0.00050042	0.00069768	1405.59	-0.00259347	0	1935.58	0.00155447	0	2465.58	-0.00683758	0	2995.58	0.01642194	0.01915682	3525.58	-0.00483604		4055.58	-0.02237107	0	
345.8	-0.00127575		875.79	0.000799	0.00069768	1405.79	-0.00297685	0	1935.78	0.00117309	0	2465.78	-0.00660523	0	2995.78	0.01687092	0.01917903	3525.78	-0.00480524		4055.78	-0.02195699	0	
346	-0.0018073		875.99	0.00066159	0.00069768	1405.99	-0.00212558	0	1935.98	0.00047835	0	2465.98	-0.00612368	0	2995.98	0.01710396	0.01920122	3525.98	-0.00513904		4055.98	-0.02231352	0	
346.2	-0.00227823		876.19	0.0005708	0.00069768	1406.19	-0.00241584	0	1936.18	-0.00008139	0	2466.18	-0.00632622	0	2996.18	0.01746278	0.01922341	3526.18	-0.00601064		4056.18	-0.02290292	0	
346.4	-0.0019191		876.39	0.00056866	0.00069768	1406.39	-0.00151093	0	1936.38	-0.00084003	0	2466.38	-0.00595703	0	2996.38	0.0181964	0.01924559	3526.38	-0.00568617		4056.38	-0.02233541	0	
346.6	-0.00155579		876.59	0.00076475	0.00069768	1406.59	-0.00139927	0	1936.58	-0.00015526	0	2466.58	-0.005332	0	2996.58	0.01848132	0.01926775	3526.58	-0.00565576		4056.58	-0.0212529	0	
346.8	-0.00257336		876.79	0.00107549	0.00069768	1406.79	-0.00083146	0	1936.78	-0.00033454	0	2466.78	-0.00567296	0	2996.78	0.01918062	0.01928991	3526.78	-0.00392738		4056.78	-0.02148495	0	
347	-0.00249036		876.99	0.00078711	0.00069768	1406.99	-0.00104133	0	1936.98	-0.00009715	0	2466.98	-0.00552883	0	2996.98	0.01892627	0.01931206	3526.98	-0.00426985		4056.98	-0.02202185	0	
347.2	-0.00205825		877.19	0.00043133	0.00069768	1407.19	-0.00074397	0	1937.18	0.00029985	0	2467.18	-0.00593086	0	2997.18	0.01949588	0.01933419	3527.18	-0.00421625		4057.18	-0.02237164	0	
347.4	-0.00194051		877.39	0.00109381	0.00069768	1407.39	-0.00032051	0	1937.38	0.00039484	0	2467.38	-0.0058778	0	2997.38	0.01941169	0.01935632	3527.38	-0.00411498		4057.38	-0.02277464	0	
347.6	-0.0023825		877.59	0.00224707	0.00069768	1407.59	-0.00037724	0	1937.58	0.00113052	0	2467.58	-0.00587302	0	2997.58	0.01939749	0.01937844	3527.58	-0.00412978		4057.58	-0.02269788	0	
347.8	-0.00135008		877.79	0.00203072	0.00069768	1407.79	-0.00105731	0	1937.78	0.00189489	0	2467.78	-0.00574788	0	2997.78	0.01921093	0.01940054	3527.78	-0.00475989		4057.78	-0.02345969	0	
348	-0.00151955		877.99	0.00146583	0.00069768	1407.99	-0.00094552	0	1937.98	0.0021819	0	2467.98	-0.00532391	0	2997.98	0.0183179	0.01942264	3527.98	-0.00517562		4057.98	-0.02388896	0	
348.2	-0.00153561		878.19	0.00119881	0.00069768	1408.19	-0.00105243	0	1938.18	0.0029858	0	2468.18	-0.00539601	0	2998.18	0.01853692	0.01944473	3528.18	-0.00595225		4058.18	-0.02417024	0	
348.4	-0.00131001		878.39	0.00147642	0.00069768	1408.39	-0.00050148	0	1938.38	0.00299794	0	2468.38	-0.00568494	0	2998.38	0.01829422	0.0194668	3528.38	-0.00544844		4058.38	-0.024947	0	
348.6	-0.00104918		878.59	0.00133333	0.00069768	1408.59	-0.0003393	0	1938.58	0.00329436	0	2468.58	-0.00591848	0	2998.58	0.01821986	0.01948887	3528.58	-0.00563355		4058.58	-0.02540493	0	
348.8	-0.00067454		878.79	0.00107776	0.00069768	1408.79	-0.0005716	0	1938.78	0.00394557	0	2468.78	-0.00656422	0	2998.78	0.01790578	0.01951092	3528.78	-0.0056645		4058.78	-0.02484599	0	
349	-0.00139925		878.99	0.00065002	0.00069768	1408.99	-0.00073792	0	1938.98	0.00315253	0	2468.98	-0.00672898	0	2998.98	0.0187067	0.01953297	3528.98	-0.00457237		4058.98	-0.02551453	0	
349.2	-0.00152361		879.19	0.00046364	0.00069768	1409.19	-0.00102269	0	1939.18	0.00365667	0	2469.18	-0.00696776	0	2999.18	0.01875728	0.01955501	3529.18	-0.00417084		4059.18	-0.02485755	0	
349.4	-0.00190745		879.39	0.00018573	0.00069768	1409.39	-0.00129646	0	1939.38	0.00358443	0	2469.38	-0.00794655	0	2999.38	0.01803075	0.01957703	3529.38	-0.00390998		4059.38	-0.02499156	0	
349.6	-0.00142976		879.59	-0.00032546	0.00069768	1409.59	-0.00111899	0	1939.58	0.00310647	0	2469.58	-0.00803235	0	2999.58	0.01846903	0.01959905	3529.58	-0.00391642		4059.58	-0.02526626	0	
349.8	-0.00211967		879.79	-0.00017446	0.00069768	1409.79	-0.00169992	0	1939.78	0.00255332	0	2469.78	-0.00864504	0	2999.78	0.01913367	0.01962106	3529.78	-0.00394682		4059.78	-0.02506253	0	
350	-0.0021737		879.99	-0.0008136	0.00069768	1409.99	-0.002688	0	1939.98	0.00244105	0	2469.98	-0.00764636	0	2999.98	0.0190444	0.01964305	3529.98	-0.00406166		4059.98	-0.02472968	0	
350.2	-0.00199083		880.19	-0.00006977	0.00069768	1410.19	-0.00285374	0	1940.18	0.00251978	0	2470.18	-0.00733346	0	3000.18	0.0184384	0.01966504	3530.18	-0.00374823		4060.18	-0.0241306	0	
350.4	-0.00260227		880.39	0.00040811	0.00069768	1410.39	-0.00193433	0	1940.38	0.0025619	0	2470.38	-0.00659979	0	3000.38	0.01811819	0.01968702	3530.38	-0.00313987		4060.38	-0.02261175	0	
350.6	-0.00291552		880.59	-0.00001044	0.00069768	1410.59	-0.00214634	0	1940.58	0.00331284	0	2470.58	-0.00626057	0	3000.58	0.01829871	0.01970898	3530.58	-0.00229676		4060.58	-0.02194246	0	
350.8	-0.00282607		880.79	-0.00040039	0.00069768	1410.79	-0.00193367	0	1940.78	0.00319182	0	2470.78	-0.00635326	0	3000.78	0.01840537	0.01973094	3530.78	-0.00143903		4060.78	-0.02233251	0	
351	-0.00229838		880.99	-0.00048259	0.00069768	1410.99	-0.00197686	0	1940.98	0.00320896	0	2470.98	-0.00616372	0	3000.98	0.01780435	0.01975289	3530.98	-0.00203525		4060.98	-0.02128934	0	
351.2	-0.00231029		881.19	-0.00020829	0.00069768	1411.19	-0.00268013	0	1941.18	0.0030187	0	2471.18	-0.00631384	0	3001.18	0.01782781	0.01977482	3531.18	-0.00131039		4061.18	-0.01994505	0	
351.4	-0.00217489		881.39	0.00007687	0.00069768	1411.39	-0.00338158	0	1941.38	0.00398274	0	2471.38	-0.00625991	0	3001.38	0.01743226	0.01979675	3531.38	-0.00111666		4061.38	-0.01967423	0	
351.6	-0.00209446		881.59	-0.00018278	0.00069768	1411.59	-0.00307874	0	1941.58	0.00472627	0	2471.58	-0.00596755	0	3001.58	0.01725754	0.01981867	3531.58	-0.00084494		4061.58	-0.02037556	0	
351.8	-0.00173206		881.79	-0.00146234	0.00069768	1411.79	-0.00326114	0	1941.78	0.0050385	0	2471.78	-0.00521151	0	3001.78	0.01707809	0.01984057	3531.78	-0.00105664		4061.78	-0.02058922	0	
352	-0.00179964		881.99	-0.00101815	0.00069768	1411.99	-0.00380728	0	1941.98	0.00423043	0	2471.98	-0.00464882	0	3001.98	0.01713468	0.01986247	3531.98	-0.00214099		4061.98	-0.02073319	0	
352.2	-0.00131704		882.19	-0.00012279	0.00069768	1412.19	-0.00418208	0	1942.18	0.00461422	0	2472.18	-0.00440627	0	3002.18	0.01669856	0.01988436	3532.18	-0.00259132		4062.18	-0.02087983	0	
352.4	-0.00187617		882.39	0.00039917	0.00069768	1412.39	-0.00434239	0	1942.38	0.00329967	0	2472.38	-0.00519865	0	3002.38	0.01712981	0.01990623	3532.38	-0.00259494		4062.38	-0.02190802	0	
352.6	-0.00202195		882.59	0.00107	0.00069768	1412.59	-0.00432438	0	1942.58	0.00265754	0	2472.58	-0.00488771	0	3002.58	0.01717857	0.0199281	3532.58	-0.00309363		4062.58	-0.0222027	0	
352.8	-0.00219005		882.79	0.00134275	0.00069768	1412.79	-0.00512267	0	1942.78	0.00212697	0	2472.78	-0.00515536	0	3002.78	0.01729333	0.01994996	3532.78	-0.00329246		4062.78	-0.02309452	0	
353	-0.00339551		882.99	0.00224652	0.00069768	1412.99	-0.004528	0	1942.98	0.00099734	0	2472.98	-0.00501197	0	3002.98	0.01715511	0.01997181	3532.98	-0.00395116		4062.98	-0.02463052	0	
353.2	-0.00294487		883.19	0.00239386	0.00069768	1413.19	-0.00401763	0	1943.18	0.00054591	0	2473.18	-0.00588519	0	3003.18	0.01715204	0.01999364	3533.18	-0.00453516		4063.18	-0.02497756	0	
353.4	-0.00296029		883.39	0.00238806	0.00069768	1413.39	-0.00445562	0	1943.38	-0.00086158	0	2473.38	-0.00679391	0	3003.38	0.01750468	0.02001547	3533.38	-0.00477462		4063.38	-0.02634153	0	
353.6	-0.00384591		883.59	0.00239957	0.00069768	1413.59	-0.0046045	0	1943.58	-0.00100407	0	2473.58	-0.00703777	0	3003.58	0.01826813	0.02003729	3533.58	-0.00555387		4063.58	-0.02638474	0	
353.8	-0.00444773		883.79	0.00290335	0.00069768	1413.79	-0.00458166	0	1943.78	-0.00161597	0	2473.78	-0.00713314	0	3003.78	0.01884857	0.0200591	3533.78	-0.00573728		4063.78	-0.02568868	0	
354	-0.00394418		883.99	0.00295582	0.00069768	1413.99	-0.00503769	0	1943.98	-0.00236141	0	2473.98	-0.00672606	0	3003.98	0.01870714	0.0200809	3533.98	-0.00540605		4063.98	-0.02494023	0	
354.2	-0.00377703		884.19	0.0032062	0.00069768	1414.19	-0.00358622	0	1944.18	-0.00208601	0	2474.18	-0.00670845	0	3004.18	0.01832023	0.02010268	3534.18	-0.00504774		4064.18	-0.02417209	0	
354.4	-0.00292021		884.39	0.00170593	0.00069768	1414.39	-0.00241383	0	1944.38	-0.00229037	0	2474.38	-0.00651563	0	3004.38	0.01895769	0.02012446	3534.38	-0.00491673		4064.38	-0.02351284	0	
354.6	-0.00140661		884.59	0.00093248	0.00069768	1414.59	-0.00232028	0	1944.58	-0.00166859	0	2474.58	-0.00793331	0	3004.58	0.02019107	0.02014623	3534.58	-0.00404234		4064.58	-0.02290915	0	
354.8	-0.00120503		884.79	0.00031353	0.00069768	1414.79	-0.00192291	0	1944.78	-0.00140324	0	2474.78	-0.00828128	0	3004.78	0.02004273	0.02016799	3534.78	-0.00393718		4064.78	-0.02284204	0	
355	-0.00049886		884.99	0.00046201	0.00069768	1414.99	-0.00192741	0	1944.98	-0.00058516	0	2474.98	-0.00855233	0	3004.98	0.01900249	0.02018974	3534.98	-0.0041455		4064.98	-0.02232406	0	
355.2	-0.00105345		885.19	-0.00080488	0.00069768	1415.19	-0.0023737	0	1945.18	0.00009621	0	2475.18	-0.00908618	0	3005.18	0.01891988	0.02021148	3535.18	-0.00353891		4065.18	-0.02202124	0	
355.4	-0.00078197		885.39	-0.00170871	0.00069768	1415.39	-0.00259238	0	1945.38	0.00085968	0	2475.38	-0.0092201	0	3005.38	0.01929188	0.0202332	3535.38	-0.00364913		4065.38	-0.02263399	0	
355.6	-0.00106379		885.59	-0.00215292	0.00069768	1415.59	-0.00263151	0	1945.58	0.00160139	0	2475.58	-0.00905964	0	3005.58	0.01882086	0.02025492	3535.58	-0.00320103		4065.58	-0.02307852	0	
355.8	-0.00134247		885.79	-0.00293449	0.00069768	1415.79	-0.00318434	0	1945.78	0.00160814	0	2475.78	-0.00904314	0	3005.78	0.01803594	0.02027663	3535.78	-0.00355918		4065.78	-0.02260698	0	
356	-0.0018719		885.99	-0.00202711	0.00069768	1415.99	-0.00449739	0	1945.98	0.00160116	0	2475.98	-0.00958847	0	3005.98	0.0184597	0.02029833	3535.98	-0.00349986		4065.98	-0.02339962	0	
356.2	-0.00224917		886.19	-0.00229469	0.00069768	1416.19	-0.00477606	0	1946.18	0.00110683	0	2476.18	-0.01052546	0	3006.18	0.01835085	0.02032002	3536.18	-0.00266201		4066.18	-0.02337899	0	
356.4	-0.00382123		886.39	-0.00217445	0.00069768	1416.39	-0.00496195	0	1946.38	0.00020234	0	2476.38	-0.01093728	0	3006.38	0.01872362	0.0203417	3536.38	-0.00237258		4066.38	-0.02400712	0	
356.6	-0.00427397		886.59	-0.00201971	0.00069768	1416.59	-0.00470852	0	1946.58	-0.00024782	0	2476.58	-0.01038677	0	3006.58	0.01790705	0.02036337	3536.58	-0.00230304		4066.58	-0.02391914	0	
356.8	-0.00476577		886.79	-0.00133893	0.00069768	1416.79	-0.00500824	0	1946.78	0.0008875	0	2476.78	-0.01123121	0	3006.78	0.01771772	0.02038503	3536.78	-0.00204683		4066.78	-0.02367359	0	
357	-0.00587729		886.99	-0.0010767	0.00069768	1416.99	-0.00410563	0	1946.98	0.00087891	0	2476.98	-0.01137406	0	3006.98	0.01693759	0.02040668	3536.98	-0.00254257		4066.98	-0.02268851	0	
357.2	-0.0055511		887.19	-0.00111854	0.00069768	1417.19	-0.00387246	0	1947.18	0.00134266	0	2477.18	-0.01152901	0	3007.18	0.01724624	0.02042832	3537.18	-0.00258592		4067.18	-0.02260945	0	
357.4	-0.00566115		887.39	-0.00040369	0.00069768	1417.39	-0.00394702	0	1947.38	0.00070548	0	2477.38	-0.01093822	0	3007.38	0.01772792	0.02044995	3537.38	-0.00324208		4067.38	-0.0220996	0	
357.6	-0.00538473		887.59	-0.00033745	0.00069768	1417.59	-0.00383811	0	1947.58	0.00017751	0	2477.58	-0.0102842	0	3007.58	0.01705581	0.02047157	3537.58	-0.00322174		4067.58	-0.0210763	0	
357.8	-0.00369444		887.79	-0.00010616	0.00069768	1417.79	-0.00343937	0	1947.78	-0.00004286	0	2477.78	-0.00978726	0	3007.78	0.01760379	0.02049319	3537.78	-0.0033674		4067.78	-0.02084472	0	
358	-0.00235207		887.99	-0.00007505	0.00069768	1417.99	-0.00251407	0	1947.98	-0.00035992	0	2477.98	-0.00945437	0	3007.98	0.01713189	0.02051479	3537.98	-0.00231115		4067.98	-0.01985164	0	
358.2	-0.00209332		888.19	-0.0000775	0.00069768	1418.19	-0.00124497	0	1948.18	0.00002347	0	2478.18	-0.00790783	0	3008.18	0.01803685	0.02053638	3538.18	-0.00250691		4068.18	-0.01937457	0	
358.4	-0.00093928		888.39	-0.00020829	0.00069768	1418.39	-0.00052197	0	1948.38	0.00003195	0	2478.38	-0.00738149	0	3008.38	0.01883878	0.02055796	3538.38	-0.00276132		4068.38	-0.01904444	0	
358.6	-0.00030884		888.59	0.00000463	0.00069768	1418.59	-0.00125122	0	1948.58	0.00121398	0	2478.58	-0.00729442	0	3008.58	0.01844156	0.02057953	3538.58	-0.00269706		4068.58	-0.01986031	0	
358.8	-0.00002707		888.79	0.00024163	0.00069768	1418.79	-0.00119867	0	1948.78	0.00262202	0	2478.78	-0.00608117	0	3008.78	0.01768087	0.02060109	3538.78	-0.00378569		4068.78	-0.0205823	0	
359	-0.00016641		888.99	0.00073045	0.00069768	1418.99	-0.00173299	0	1948.98	0.00351805	0	2478.98	-0.00545847	0	3008.98	0.01737437	0.02062265	3538.98	-0.00403615		4068.98	-0.02181471	0	
359.2	-0.00131939		889.19	-0.00075217	0.00069768	1419.19	-0.00191386	0	1949.18	0.00338986	0	2479.18	-0.0055708	0	3009.18	0.01687641	0.02064419	3539.18	-0.00343005		4069.18	-0.02255461	0	
359.4	-0.00123294		889.39	-0.00067565	0.00069768	1419.39	-0.00237634	0	1949.38	0.0041604	0	2479.38	-0.00604504	0	3009.38	0.01609035	0.02066572	3539.38	-0.00322791		4069.38	-0.02346815	0	
359.6	-0.00110422		889.59	-0.00061535	0.00069768	1419.59	-0.00183185	0	1949.58	0.00467641	0	2479.58	-0.00650069	0	3009.58	0.014925	0.02068725	3539.58	-0.0029803		4069.58	-0.02425792	0	
359.8	-0.00133564		889.79	-0.00094636	0.00069768	1419.79	-0.00229204	0	1949.78	0.00452629	0	2479.78	-0.0072873	0	3009.78	0.01503402	0.02070876	3539.78	-0.00273989		4069.78	-0.02489413	0	
360	-0.0021741		889.99	0.00027783	0.00069768	1419.99	-0.00312272	0	1949.98	0.00366425	0	2479.98	-0.00753197	0	3009.98	0.0149991	0.02073026	3539.98	-0.0015132		4069.98	-0.02621374	0	
360.2	-0.00160186		890.19	0.00027693	0.00069768	1420.19	-0.00198781	0	1950.18	0.00262154	0	2480.18	-0.00782663	0	3010.18	0.01453633	0.02075176	3540.18	-0.00067109		4070.18	-0.02751582	0	
360.4	-0.00107542		890.39	0.00124186	0.00069768	1420.39	-0.00232398	0	1950.38	0.00266894	0	2480.38	-0.00811755	0	3010.38	0.01445908	0.02077324	3540.38	-0.0009432		4070.38	-0.02676778	0	
360.6	-0.00093955		890.59	0.00123978	0.00069768	1420.59	-0.00263666	0	1950.58	0.00216125	0	2480.58	-0.00806766	0	3010.58	0.01449907	0.02079472	3540.58	-0.00108185		4070.58	-0.02718019	0	
360.8	-0.00156164		890.79	0.0018447	0.00069768	1420.79	-0.00285699	0	1950.78	0.00196096	0	2480.78	-0.00840428	0	3010.78	0.01399481	0.02081618	3540.78	-0.00176265		4070.78	-0.02730425	0	
361	-0.00102481		890.99	0.00220792	0.00069768	1420.99	-0.00289926	0	1950.98	0.00164156	0	2480.98	-0.00766503	0	3010.98	0.01420958	0.02083764	3540.98	-0.00227547		4070.98	-0.02790414	0	
361.2	0.00016502		891.19	0.00334183	0.00069768	1421.19	-0.00223155	0	1951.18	0.00155786	0	2481.18	-0.00691231	0	3011.18	0.01502381	0.02085908	3541.18	-0.00288608		4071.18	-0.02877756	0	
361.4	0.00112223		891.39	0.00309971	0.00069768	1421.39	-0.00285084	0	1951.38	0.00112284	0	2481.38	-0.00602177	0	3011.38	0.01551948	0.02088052	3541.38	-0.00313088		4071.38	-0.02822393	0	
361.6	0.00221929		891.59	0.00320112	0.00069768	1421.59	-0.00321229	0	1951.58	0.00029844	0	2481.58	-0.0058262	0	3011.58	0.01607268	0.02090194	3541.58	-0.00327696		4071.58	-0.02796442	0	
361.8	0.00320293		891.79	0.00352276	0.00069768	1421.79	-0.0023723	0	1951.78	0.00106155	0	2481.78	-0.00569269	0	3011.78	0.01680795	0.02092336	3541.78	-0.0038299		4071.78	-0.02777846	0	
362	0.00283483		891.99	0.00361429	0.00069768	1421.99	-0.0011033	0	1951.98	0.00090132	0	2481.98	-0.00561252	0	3011.98	0.01683708	0.02094476	3541.98	-0.0034761		4071.98	-0.02693364	0	
362.2	0.00235778		892.19	0.00333755	0.00069768	1422.19	-0.00136804	0	1952.18	0.00108653	0	2482.18	-0.00434615	0	3012.18	0.01777506	0.02096616	3542.18	-0.00352613		4072.18	-0.02668989	0	
362.4	0.00250264		892.39	0.0025126	0.00069768	1422.39	-0.00106003	0	1952.38	0.002218	0	2482.38	-0.00458517	0	3012.38	0.01764934	0.02098755	3542.38	-0.00451596		4072.38	-0.02638271	0	
362.6	0.00201426		892.59	0.00243048	0.00069768	1422.59	-0.0008528	0	1952.58	0.00302665	0	2482.58	-0.00387625	0	3012.58	0.01763369	0.02100893	3542.58	-0.00471278		4072.58	-0.02651609	0	
362.8	0.00094099		892.79	0.00132162	0.00069768	1422.79	-0.00061141	0	1952.78	0.00347519	0	2482.78	-0.00395358	0	3012.78	0.01803833	0.02103029	3542.78	-0.00523571		4072.78	-0.02583212	0	
363	-0.00100727		892.99	0.00057288	0.00069768	1422.99	-0.00038689	0	1952.98	0.00382764	0	2482.98	-0.00416095	0	3012.98	0.01803414	0.02105165	3542.98	-0.00472492		4072.98	-0.02471843	0	
363.2	-0.00253984		893.19	-0.00068028	0.00069768	1423.19	-0.00014903	0	1953.18	0.00395945	0	2483.18	-0.00543255	0	3013.18	0.01743372	0.021073	3543.18	-0.00468161		4073.18	-0.02380684	0	
363.4	-0.003157		893.39	-0.0004385	0.00069768	1423.39	-0.00003244	0	1953.38	0.00417973	0	2483.38	-0.0064069	0	3013.38	0.01723749	0.02109434	3543.38	-0.00542632		4073.38	-0.02329954	0	
363.6	-0.00377971		893.59	-0.00103879	0.00069768	1423.59	0.00009782	0	1953.58	0.00379978	0	2483.58	-0.00721824	0	3013.58	0.01702621	0.02111567	3543.58	-0.00463932		4073.58	-0.02237437	0	
363.8	-0.00462972		893.79	-0.00037819	0.00069768	1423.79	-0.00036998	0	1953.78	0.00327492	0	2483.78	-0.00847231	0	3013.78	0.01667379	0.02113699	3543.78	-0.00421018		4073.78	-0.0220678	0	
364	-0.00480061		893.99	-0.00004724	0.00069768	1423.99	0.0001796	0	1953.98	0.0025347	0	2483.98	-0.00894417	0	3013.98	0.01629743	0.0211583	3543.98	-0.00354461		4073.98	-0.02176375	0	
364.2	-0.00438414		894.19	0.00039693	0.00069768	1424.19	0.00087484	0	1954.18	0.00207704	0	2484.18	-0.0088898	0	3014.18	0.01724459	0.0211796	3544.18	-0.00343349		4074.18	-0.02072372	0	
364.4	-0.00472319		894.39	0.00074724	0.00069768	1424.39	-0.00052883	0	1954.38	0.00098272	0	2484.38	-0.00950201	0	3014.38	0.01718173	0.02120089	3544.38	-0.00343953		4074.38	-0.0189109	0	
364.6	-0.00495123		894.59	0.00019278	0.00069768	1424.59	-0.00116561	0	1954.58	0.00048063	0	2484.58	-0.01010422	0	3014.58	0.01678573	0.02122217	3544.58	-0.00326365		4074.58	-0.01932408	0	
364.8	-0.00520934		894.79	0.00047922	0.00069768	1424.79	-0.00140556	0	1954.78	-0.00060955	0	2484.78	-0.00985478	0	3014.78	0.01660242	0.02124344	3544.78	-0.00337108		4074.78	-0.01860564	0	
365	-0.00372087		894.99	0.00126917	0.00069768	1424.99	-0.00234787	0	1954.98	0.00012622	0	2484.98	-0.00933231	0	3014.98	0.01712229	0.0212647	3544.98	-0.00307621		4074.98	-0.01806913	0	
365.2	-0.00339761		895.19	0.00104566	0.00069768	1425.19	-0.00164951	0	1955.18	0.00056617	0	2485.18	-0.00964977	0	3015.18	0.01648579	0.02128595	3545.18	-0.00364785		4075.18	-0.01791824	0	
365.4	-0.00289027		895.39	0.00035517	0.00069768	1425.39	-0.00221536	0	1955.38	0.00082839	0	2485.38	-0.00956509	0	3015.38	0.01558013	0.02130719	3545.38	-0.00295717		4075.38	-0.01833294	0	
365.6	-0.00137821		895.59	0.00029226	0.00069768	1425.59	-0.00252811	0	1955.58	0.00036857	0	2485.58	-0.00953808	0	3015.58	0.01583916	0.02132843	3545.58	-0.00302127		4075.58	-0.01854147	0	
365.8	-0.00060422		895.79	-0.00023822	0.00069768	1425.79	-0.00228247	0	1955.78	0.00089449	0	2485.78	-0.00897835	0	3015.78	0.01548472	0.02134965	3545.78	-0.00255309		4075.78	-0.01948237	0	
366	-0.00026492		895.99	0.00042417	0.00069768	1425.99	-0.00081659	0	1955.98	0.00056071	0	2485.98	-0.00974051	0	3015.98	0.01446371	0.02137086	3545.98	-0.00173845		4075.98	-0.02033207	0	
366.2	0.00052764		896.19	0.0000393	0.00069768	1426.19	-0.00132799	0	1956.18	0.00053363	0	2486.18	-0.0082275	0	3016.18	0.014042	0.02139207	3546.18	-0.00155504		4076.18	-0.0205253	0	
366.4	0.00026957		896.39	-0.00054729	0.00069768	1426.39	-0.00144207	0	1956.38	0.00071717	0	2486.38	-0.00748502	0	3016.38	0.01391997	0.02141326	3546.38	-0.00236472		4076.38	-0.02138393	0	
366.6	0.00026894		896.59	-0.00038104	0.00069768	1426.59	-0.00132107	0	1956.58	0.00127124	0	2486.58	-0.00704474	0	3016.58	0.01459711	0.02143444	3546.58	-0.00179677		4076.58	-0.0227593	0	
366.8	-0.00042644		896.79	-0.00093459	0.00069768	1426.79	-0.00172203	0	1956.78	0.00157499	0	2486.78	-0.00743138	0	3016.78	0.01510182	0.02145562	3546.78	-0.00210993		4076.78	-0.02391739	0	
367	-0.00072246		896.99	-0.00099077	0.00069768	1426.99	-0.00195967	0	1956.98	0.00190583	0	2486.98	-0.00784987	0	3016.98	0.01582608	0.02147678	3546.98	-0.00283278		4076.98	-0.02443583	0	
367.2	-0.00093697		897.19	-0.00080423	0.00069768	1427.19	-0.00216432	0	1957.18	0.00229629	0	2487.18	-0.00891706	0	3017.18	0.01652476	0.02149794	3547.18	-0.00343228		4077.18	-0.02630747	0	
367.4	0.00002979		897.39	0.00019543	0.00069768	1427.39	-0.00245825	0	1957.38	0.00297695	0	2487.38	-0.00872664	0	3017.38	0.01738477	0.02151909	3547.38	-0.00342376		4077.38	-0.02735495	0	
367.6	0.0002114		897.59	0.00098717	0.00069768	1427.59	-0.00267087	0	1957.58	0.00347383	0	2487.58	-0.00889358	0	3017.58	0.01760169	0.02154022	3547.58	-0.00221105		4077.58	-0.02703791	0	
367.8	-0.00041851		897.79	0.00225816	0.00069768	1427.79	-0.00169585	0	1957.78	0.00287512	0	2487.78	-0.0090512	0	3017.78	0.01792806	0.02156135	3547.78	-0.00301268		4077.78	-0.02725203	0	
368	-0.00065363		897.99	0.00201197	0.00069768	1427.99	-0.00132453	0	1957.98	0.0030057	0	2487.98	-0.00942694	0	3017.98	0.01844615	0.02158247	3547.98	-0.00285761		4077.98	-0.02733762	0	
368.2	-0.00142616		898.19	0.00330143	0.00069768	1428.19	-0.00197019	0	1958.18	0.00364308	0	2488.18	-0.00871407	0	3018.18	0.01892729	0.02160357	3548.18	-0.00250168		4078.18	-0.02624047	0	
368.4	-0.00144222		898.39	0.00335954	0.00069768	1428.39	-0.00333828	0	1958.38	0.00289606	0	2488.38	-0.0094574	0	3018.38	0.01828718	0.02162467	3548.38	-0.0026826		4078.38	-0.02602818	0	
368.6	-0.00122102		898.59	0.00356723	0.00069768	1428.59	-0.0035398	0	1958.58	0.00275478	0	2488.58	-0.00938575	0	3018.58	0.01836656	0.02164576	3548.58	-0.00329467		4078.58	-0.02551428	0	
368.8	-0.00159588		898.79	0.00397993	0.00069768	1428.79	-0.00345841	0	1958.78	0.0025359	0	2488.78	-0.00870058	0	3018.78	0.01861197	0.02166684	3548.78	-0.00326161		4078.78	-0.02440405	0	
369	-0.00116757		898.99	0.0039121	0.00069768	1428.99	-0.00324592	0	1958.98	0.00354918	0	2488.98	-0.00839058	0	3018.98	0.01716296	0.02168791	3548.98	-0.00243233		4078.98	-0.02323606	0	
369.2	-0.00153989		899.19	0.00275868	0.00069768	1429.19	-0.00276319	0	1959.18	0.00346272	0	2489.18	-0.00870067	0	3019.18	0.01621033	0.02170897	3549.18	-0.0026352		4079.18	-0.02271131	0	
369.4	-0.00042607		899.39	0.00256195	0.00069768	1429.39	-0.00298554	0	1959.38	0.00281457	0	2489.38	-0.00793581	0	3019.38	0.01576619	0.02173002	3549.38	-0.00108859		4079.38	-0.02232688	0	
369.6	0.00074505		899.59	0.00190056	0.00069768	1429.59	-0.00378946	0	1959.58	0.00223089	0	2489.58	-0.00820043	0	3019.58	0.01588587	0.02175106	3549.58	-0.00102105		4079.58	-0.02199904	0	
369.8	0.00074122		899.79	0.00127135	0.00069768	1429.79	-0.00386454	0	1959.78	0.00216353	0	2489.78	-0.00767157	0	3019.78	0.01509543	0.02177209	3549.78	-0.00068611		4079.78	-0.02237926	0	
370	0.00082595		899.99	0.00172458	0.00069768	1429.99	-0.00336893	0	1959.98	0.00232351	0	2489.98	-0.00808434	0	3019.98	0.01488557	0.02179311	3549.98	-0.00098849		4079.98	-0.02183081	0	
370.2	0.00044876		900.19	0.00017493	0.00069768	1430.19	-0.00452291	0	1960.18	0.0025022	0	2490.18	-0.00765913	0	3020.18	0.01499193	0.02181413	3550.18	-0.00164734		4080.18	-0.02234792	0	
370.4	0.00042881		900.39	-0.00121331	0.00069768	1430.39	-0.0044314	0	1960.38	0.00317751	0	2490.38	-0.00835734	0	3020.38	0.01512081	0.02183513	3550.38	-0.00207169		4080.38	-0.02304297	0	
370.6	0.00096317		900.59	-0.00185803	0.00069768	1430.59	-0.00470344	0	1960.58	0.00414376	0	2490.58	-0.00927977	0	3020.58	0.01631307	0.02185612	3550.58	-0.00290153		4080.58	-0.0238119	0	
370.8	0.00053472		900.79	-0.00241474	0.00069768	1430.79	-0.00505844	0	1960.78	0.00415981	0	2490.78	-0.01006206	0	3020.78	0.01642163	0.02187711	3550.78	-0.00384436		4080.78	-0.02338511	0	
371	0.00061025		900.99	-0.00228589	0.00069768	1430.99	-0.00479719	0	1960.98	0.00417446	0	2490.98	-0.01087567	0	3020.98	0.01689209	0.02189808	3550.98	-0.00415568		4080.98	-0.0238004	0	
371.2	0.00017036		901.19	-0.00221716	0.00069768	1431.19	-0.00493271	0	1961.18	0.00422929	0	2491.18	-0.01078492	0	3021.18	0.01741151	0.02191905	3551.18	-0.00388941		4081.18	-0.02476493	0	
371.4	0.00065449		901.39	-0.00141175	0.00069768	1431.39	-0.00408501	0	1961.38	0.00440187	0	2491.38	-0.0099201	0	3021.38	0.01719766	0.02194	3551.38	-0.00313026		4081.38	-0.02542558	0	
371.6	0.00029406		901.59	-0.00079458	0.00069768	1431.59	-0.00335571	0	1961.58	0.00362531	0	2491.58	-0.00944611	0	3021.58	0.01691679	0.02196095	3551.58	-0.00312191		4081.58	-0.02561999	0	
371.8	-0.00096559		901.79	-0.00070616	0.00069768	1431.79	-0.00233936	0	1961.78	0.00321367	0	2491.78	-0.00928695	0	3021.78	0.01713093	0.02198188	3551.78	-0.00383294		4081.78	-0.02734108	0	
372	-0.00136742		901.99	-0.0004455	0.00069768	1431.99	-0.00221178	0	1961.98	0.00357166	0	2491.98	-0.00948189	0	3021.98	0.0171488	0.02200281	3551.98	-0.00373427		4081.98	-0.02787326	0	
372.2	-0.00213315		902.19	0.00064642	0.00069768	1432.19	-0.00220076	0	1962.18	0.00349777	0	2492.18	-0.00867654	0	3022.18	0.017394	0.02202373	3552.18	-0.00443324		4082.18	-0.02767552	0	
372.4	-0.00230006		902.39	0.00101093	0.00069768	1432.39	-0.00206416	0	1962.38	0.00248953	0	2492.38	-0.00898688	0	3022.38	0.01629694	0.02204464	3552.38	-0.00517322		4082.38	-0.02865805	0	
372.6	-0.00216984		902.59	0.00122214	0.00069768	1432.59	-0.00111926	0	1962.58	0.00305391	0	2492.58	-0.00781487	0	3022.58	0.01633707	0.02206553	3552.58	-0.00504423		4082.58	-0.02789246	0	
372.8	-0.00185967		902.79	0.00137908	0.00069768	1432.79	-0.00106587	0	1962.78	0.0036756	0	2492.78	-0.00724626	0	3022.78	0.01618276	0.02208642	3552.78	-0.00467332		4082.78	-0.02716637	0	
373	-0.001498		902.99	0.0012579	0.00069768	1432.99	-0.00039166	0	1962.98	0.00353531	0	2492.98	-0.00674839	0	3022.98	0.01535945	0.0221073	3552.98	-0.00425235		4082.98	-0.02751348	0	
373.2	-0.00130556		903.19	0.00089424	0.00069768	1433.19	-0.00066699	0	1963.18	0.00323819	0	2493.18	-0.00681686	0	3023.18	0.0156534	0.02212817	3553.18	-0.00466989		4083.18	-0.02750423	0	
373.4	-0.00009752		903.39	0.0009966	0.00069768	1433.39	-0.00032083	0	1963.38	0.00322106	0	2493.38	-0.00627023	0	3023.38	0.01587835	0.02214903	3553.38	-0.00357799		4083.38	-0.02781077	0	
373.6	-0.00007174		903.59	0.00019375	0.00069768	1433.59	-0.00077919	0	1963.58	0.00322959	0	2493.58	-0.00655819	0	3023.58	0.01631557	0.02216988	3553.58	-0.00450103		4083.58	-0.02791344	0	
373.8	-0.00074557		903.79	-0.00046373	0.00069768	1433.79	0.00013313	0	1963.78	0.00357918	0	2493.78	-0.00691332	0	3023.78	0.01613501	0.02219073	3553.78	-0.00421934		4083.78	-0.02758099	0	
374	-0.00050952		903.99	-0.00144729	0.00069768	1433.99	0.00079233	0	1963.98	0.0039292	0	2493.98	-0.00775662	0	3023.98	0.01603073	0.02221156	3553.98	-0.00391343		4083.98	-0.0267214	0	
374.2	0.00025754		904.19	-0.00288567	0.00069768	1434.19	0.00076387	0	1964.18	0.00432901	0	2494.18	-0.00837262	0	3024.18	0.01622849	0.02223238	3554.18	-0.00433039		4084.18	-0.02584264	0	
374.4	0.00073958		904.39	-0.00359284	0.00069768	1434.39	0.00027745	0	1964.38	0.00508214	0	2494.38	-0.00846821	0	3024.38	0.01695116	0.02225319	3554.38	-0.00487301		4084.38	-0.0247292	0	
374.6	0.00074959		904.59	-0.00410311	0.00069768	1434.59	-0.00035759	0	1964.58	0.00521772	0	2494.58	-0.00924579	0	3024.58	0.01851563	0.022274	3554.58	-0.00490702		4084.58	-0.0244375	0	
374.8	0.00114647		904.79	-0.00352745	0.00069768	1434.79	0.00021476	0	1964.78	0.00540965	0	2494.78	-0.00983912	0	3024.78	0.01791381	0.02229479	3554.78	-0.0035007		4084.78	-0.02390058	0	
375	0.00105301		904.99	-0.00354198	0.00069768	1434.99	0.00069889	0	1964.98	0.00463014	0	2494.98	-0.0092652	0	3024.98	0.0182992	0.02231558	3554.98	-0.00242824		4084.98	-0.02437214	0	
375.2	0.0004499		905.19	-0.00289059	0.00069768	1435.19	-0.00038785	0	1965.18	0.00416501	0	2495.18	-0.009765	0	3025.18	0.01850381	0.02233635	3555.18	-0.00086838		4085.18	-0.02450343	0	
375.4	0.00167957		905.39	-0.00174099	0.00069768	1435.39	-0.00024321	0	1965.38	0.00393742	0	2495.38	-0.00986423	0	3025.38	0.01871521	0.02235712	3555.38	0.00026583		4085.38	-0.02522454	0	
375.6	0.00165654		905.59	-0.0017539	0.00069768	1435.59	-0.00149896	0	1965.58	0.00300836	0	2495.58	-0.01020714	0	3025.58	0.01993102	0.02237788	3555.58	-0.00011232		4085.58	-0.02515973	0	
375.8	0.00111996		905.79	-0.00100905	0.00069768	1435.79	-0.0015393	0	1965.78	0.00329165	0	2495.78	-0.01025708	0	3025.78	0.02060896	0.02239862	3555.78	0.00009159		4085.78	-0.02554005	0	
376	0.00134744		905.99	0.00004746	0.00069768	1435.99	-0.0014504	0	1965.98	0.00222651	0	2495.98	-0.01053107	0	3025.98	0.02004937	0.02241936	3555.98	0.00012973		4085.98	-0.02463503	0	
376.2	0.00153188		906.19	0.00076173	0.00069768	1436.19	-0.00172048	0	1966.18	0.00208026	0	2496.18	-0.01004479	0	3026.18	0.01941665	0.02244009	3556.18	-0.00093231		4086.18	-0.02366962	0	
376.4	0.00199344		906.39	0.00113292	0.00069768	1436.39	-0.00180387	0	1966.38	0.00194212	0	2496.38	-0.00935702	0	3026.38	0.01831016	0.02246081	3556.38	-0.00040319		4086.38	-0.02354743	0	
376.6	0.00252035		906.59	0.00103272	0.00069768	1436.59	-0.00211771	0	1966.58	0.00143535	0	2496.58	-0.00822206	0	3026.58	0.01834736	0.02248152	3556.58	-0.0002826		4086.58	-0.02298366	0	
376.8	0.00197525		906.79	0.00194173	0.00069768	1436.79	-0.00257327	0	1966.78	0.00129821	0	2496.78	-0.0085556	0	3026.78	0.01753399	0.02250222	3556.78	-0.00056772		4086.78	-0.02322904	0	
377	0.00096304		906.99	0.0018288	0.00069768	1436.99	-0.00236001	0	1966.98	0.00146488	0	2496.98	-0.00831981	0	3026.98	0.01630016	0.02252291	3556.98	-0.00134081		4086.98	-0.02344572	0	
377.2	0.00081581		907.19	0.00068233	0.00069768	1437.19	-0.0030141	0	1967.18	0.00241997	0	2497.18	-0.00856462	0	3027.18	0.0155047	0.02254359	3557.18	-0.0022369		4087.18	-0.02261874	0	
377.4	0.00113781		907.39	0.00061062	0.00069768	1437.39	-0.00193058	0	1967.38	0.00218495	0	2497.38	-0.00854203	0	3027.38	0.01489934	0.02256427	3557.38	-0.00198663		4087.38	-0.02283774	0	
377.6	0.00031967		907.59	-0.00050928	0.00069768	1437.59	-0.00154038	0	1967.58	0.00239726	0	2497.58	-0.00881149	0	3027.58	0.01395645	0.02258493	3557.58	-0.00301186		4087.58	-0.02286992	0	
377.8	0.00005177		907.79	-0.00085954	0.00069768	1437.79	-0.00105392	0	1967.78	0.00262137	0	2497.78	-0.00887624	0	3027.78	0.01294161	0.02260558	3557.78	-0.00308093		4087.78	-0.0233133	0	
378	0.00037074		907.99	-0.00162215	0.00069768	1437.99	-0.00136744	0	1967.98	0.00257538	0	2497.98	-0.00820605	0	3027.98	0.01282993	0.02262623	3557.98	-0.00406931		4087.98	-0.02341401	0	
378.2	0.00055538		908.19	-0.00150917	0.00069768	1438.19	-0.00179012	0	1968.18	0.00262929	0	2498.18	-0.00783676	0	3028.18	0.01364117	0.02264686	3558.18	-0.00556036		4088.18	-0.02368718	0	
378.4	0.00017992		908.39	-0.00139831	0.00069768	1438.39	-0.0020762	0	1968.38	0.00260646	0	2498.38	-0.00795657	0	3028.38	0.01421565	0.02266749	3558.38	-0.00637873		4088.38	-0.02494358	0	
378.6	-0.0000251		908.59	-0.00142106	0.00069768	1438.59	-0.00176874	0	1968.58	0.00218186	0	2498.58	-0.00873596	0	3028.58	0.01472388	0.0226881	3558.58	-0.00648652		4088.58	-0.02583531	0	
378.8	0.0000172		908.79	-0.00092831	0.00069768	1438.79	-0.00173302	0	1968.78	0.00176823	0	2498.78	-0.00899369	0	3028.78	0.01419122	0.02270871	3558.78	-0.00664602		4088.78	-0.02634055	0	
379	-0.00071965		908.99	-0.00106357	0.00069768	1438.99	-0.00246188	0	1968.98	0.00070564	0	2498.98	-0.00937954	0	3028.98	0.01507421	0.02272931	3558.98	-0.00709961		4088.98	-0.02687434	0	
379.2	-0.00084277		909.19	-0.00020683	0.00069768	1439.19	-0.00354156	0	1969.18	-0.00010236	0	2499.18	-0.0110377	0	3029.18	0.01598922	0.0227499	3559.18	-0.00729617		4089.18	-0.02710684	0	
379.4	-0.00053996		909.39	-0.00049195	0.00069768	1439.39	-0.00343134	0	1969.38	-0.0010229	0	2499.38	-0.0114651	0	3029.38	0.01691647	0.02277047	3559.38	-0.00837583		4089.38	-0.02757653	0	
379.6	-0.00091969		909.59	-0.00067257	0.00069768	1439.59	-0.00380151	0	1969.58	-0.00223463	0	2499.58	-0.01207862	0	3029.58	0.01763068	0.02279104	3559.58	-0.0094005		4089.58	-0.02742412	0	
379.8	-0.00084959		909.79	0.00014879	0.00069768	1439.79	-0.003306	0	1969.78	-0.00296494	0	2499.78	-0.01236358	0	3029.78	0.01783733	0.0228116	3559.78	-0.00958037		4089.78	-0.02730134	0	
379.99	-0.00084959		909.99	0.00014879	0.00069768	1439.99	-0.003306	0	1969.98	-0.00296494	0	2499.98	-0.01236358	0	3029.98	0.01783733	0.02283215	3559.98	-0.00958037		4089.98	-0.02730134	0	
380.19	0.000743		910.19	-0.00075096	0.00069372	1440.19	-0.00402798	0	1970.18	-0.00188053	0	2500.18	-0.01290703	0	3030.18	0.01931501	0.02282482	3560.18	-0.01037349		4090.18	-0.02710909	0	
380.39	0.00118359		910.39	-0.00120413	0.00068978	1440.39	-0.00500838	0	1970.38	-0.00153061	0	2500.38	-0.01326219	0	3030.38	0.02028292	0.0228175	3560.38	-0.01046999		4090.38	-0.02706078	0	
380.59	0.00244707		910.59	-0.00136373	0.00068587	1440.59	-0.00606788	0	1970.58	-0.00112771	0	2500.58	-0.01354825	0	3030.58	0.0210599	0.02281017	3560.58	-0.01047373		4090.58	-0.02669697	0	
380.79	0.00322436		910.79	-0.00159194	0.00068197	1440.79	-0.00718041	0	1970.78	-0.00129607	0	2500.78	-0.01395136	0	3030.78	0.02162526	0.02280285	3560.78	-0.01093564		4090.78	-0.02594178	0	
380.99	0.00334125		910.99	-0.00115505	0.0006781	1440.99	-0.00828713	0	1970.98	-0.00121464	0	2500.98	-0.0139697	0	3030.98	0.02235563	0.02279552	3560.98	-0.01107579		4090.98	-0.0255741	0	
381.19	0.00452532		911.19	-0.00095175	0.00067426	1441.19	-0.00878519	0	1971.18	-0.00067504	0	2501.18	-0.0146919	0	3031.18	0.02322341	0.0227882	3561.18	-0.01140648		4091.18	-0.02568128	0	
381.39	0.00515794		911.39	-0.00066573	0.00067043	1441.39	-0.00914736	0	1971.38	-0.00012144	0	2501.38	-0.01506004	0	3031.38	0.02357323	0.02278089	3561.38	-0.01144649		4091.38	-0.02511987	0	
381.59	0.00528376		911.59	-0.00105319	0.00066663	1441.59	-0.00846625	0	1971.58	-0.00024645	0	2501.58	-0.0149858	0	3031.58	0.02436991	0.02277357	3561.58	-0.01133775		4091.58	-0.02495123	0	
381.79	0.00544002		911.79	-0.00241831	0.00066284	1441.79	-0.00773116	0	1971.78	-0.00053799	0	2501.78	-0.0148011	0	3031.78	0.02466638	0.02276626	3561.78	-0.01143721		4091.78	-0.02440852	0	
381.99	0.00547807		911.99	-0.00258941	0.00065908	1441.99	-0.00684344	0	1971.98	-0.00043302	0	2501.98	-0.01480764	0	3031.98	0.02446775	0.02275895	3561.98	-0.01116879		4091.98	-0.02449747	0	
382.19	0.00545165		912.19	-0.00317558	0.00065534	1442.19	-0.00601753	0	1972.18	-0.00062376	0	2502.18	-0.01471906	0	3032.18	0.02359015	0.02275164	3562.18	-0.01062622		4092.18	-0.02347033	0	
382.39	0.00469577		912.39	-0.00311453	0.00065162	1442.39	-0.00601024	0	1972.38	-0.00078779	0	2502.38	-0.01472435	0	3032.38	0.02369677	0.02274434	3562.38	-0.01016395		4092.38	-0.0221137	0	
382.59	0.00514947		912.59	-0.00202245	0.00064793	1442.59	-0.00655783	0	1972.58	-0.00074486	0	2502.58	-0.01440987	0	3032.58	0.02248691	0.02273704	3562.58	-0.00998885		4092.58	-0.0215834	0	
382.79	0.00524697		912.79	-0.00141483	0.00064425	1442.79	-0.00619273	0	1972.78	-0.00101194	0	2502.78	-0.01420472	0	3032.78	0.02257662	0.02272974	3562.78	-0.01018564		4092.78	-0.02099004	0	
382.99	0.00570303		912.99	-0.00071696	0.00064059	1442.99	-0.00567466	0	1972.98	-0.00092889	0	2502.98	-0.01427134	0	3032.98	0.02178823	0.02272244	3562.98	-0.01034625		4092.98	-0.02135749	0	
383.19	0.00603936		913.19	-0.00092856	0.00063696	1443.19	-0.00575703	0	1973.18	-0.00057485	0	2503.18	-0.01428854	0	3033.18	0.02177991	0.02271514	3563.18	-0.01029656		4093.18	-0.02133654	0	
383.39	0.00571411		913.39	-0.00120104	0.00063334	1443.39	-0.00617918	0	1973.38	-0.00097365	0	2503.38	-0.0145255	0	3033.38	0.0218959	0.02270785	3563.38	-0.01065127		4093.38	-0.02116812	0	
383.59	0.00627185		913.59	-0.00166899	0.00062975	1443.59	-0.00558063	0	1973.58	-0.0006938	0	2503.58	-0.01441308	0	3033.58	0.02235165	0.02270056	3563.58	-0.01070911		4093.58	-0.0211115	0	
383.79	0.00655442		913.79	-0.00222403	0.00062618	1443.79	-0.00549019	0	1973.78	-0.00113026	0	2503.78	-0.01498656	0	3033.78	0.02314498	0.02269327	3563.78	-0.01081041		4093.78	-0.02173732	0	
383.99	0.00602202		913.99	-0.0037755	0.00062262	1443.99	-0.00488441	0	1973.98	-0.00042865	0	2503.98	-0.0152381	0	3033.98	0.02287959	0.02268598	3563.98	-0.01106337		4093.98	-0.02201393	0	
384.19	0.00621532		914.19	-0.00520178	0.00061909	1444.19	-0.00500432	0	1974.18	-0.00008864	0	2504.18	-0.01445759	0	3034.18	0.0235133	0.0226787	3564.18	-0.0105936		4094.18	-0.02201558	0	
384.39	0.00509044		914.39	-0.00511032	0.00061558	1444.39	-0.00457009	0	1974.38	-0.00057118	0	2504.38	-0.01450296	0	3034.38	0.02334505	0.02267142	3564.38	-0.01055898		4094.38	-0.02290802	0	
384.59	0.0051725		914.59	-0.00410775	0.00061208	1444.59	-0.00419878	0	1974.58	-0.00108356	0	2504.58	-0.01418459	0	3034.58	0.02372122	0.02266414	3564.58	-0.01113071		4094.58	-0.02268603	0	
384.79	0.00408898		914.79	-0.00390967	0.00060861	1444.79	-0.00495647	0	1974.78	-0.0018802	0	2504.78	-0.01402055	0	3034.78	0.02408553	0.02265686	3564.78	-0.01174093		4094.78	-0.023235	0	
384.99	0.00370897		914.99	-0.00263877	0.00060516	1444.99	-0.00509355	0	1974.98	-0.00186143	0	2504.98	-0.01356634	0	3034.98	0.02505884	0.02264959	3564.98	-0.01227146		4094.98	-0.02326715	0	
385.19	0.00348497		915.19	-0.00218309	0.00060172	1445.19	-0.00445905	0	1975.18	-0.00116021	0	2505.18	-0.01455049	0	3035.18	0.02551284	0.02264232	3565.18	-0.01246422		4095.18	-0.02353333	0	
385.39	0.00294689		915.39	-0.00163329	0.00059831	1445.39	-0.00416681	0	1975.38	-0.00058804	0	2505.38	-0.01448811	0	3035.38	0.02561503	0.02263505	3565.38	-0.01219771		4095.38	-0.02337996	0	
385.59	0.00245174		915.59	-0.00174435	0.00059491	1445.59	-0.00337324	0	1975.58	-0.00131084	0	2505.58	-0.01412003	0	3035.58	0.02573178	0.02262778	3565.58	-0.01146968		4095.58	-0.0245526	0	
385.79	0.00193224		915.79	-0.00214238	0.00059154	1445.79	-0.00389574	0	1975.78	-0.00079279	0	2505.78	-0.01473339	0	3035.78	0.02464225	0.02262051	3565.78	-0.01113499		4095.78	-0.02492389	0	
385.99	0.00158179		915.99	-0.00080458	0.00058818	1445.99	-0.00334922	0	1975.98	-0.00009043	0	2505.98	-0.01525004	0	3035.98	0.02357163	0.02261325	3565.98	-0.01082759		4095.98	-0.02504641	0	
386.19	0.00133617		916.19	-0.00056921	0.00058484	1446.19	-0.00369541	0	1976.18	-0.00024455	0	2506.18	-0.01633026	0	3036.18	0.02289514	0.02260599	3566.18	-0.00991509		4096.18	-0.02370825	0	
386.39	0.00082882		916.39	0.00026165	0.00058153	1446.39	-0.0042226	0	1976.38	0.00033426	0	2506.38	-0.01521236	0	3036.38	0.02324365	0.02259873	3566.38	-0.00907564		4096.38	-0.02424934	0	
386.59	0.00191701		916.59	0.000846	0.00057823	1446.59	-0.00459469	0	1976.58	0.00029155	0	2506.58	-0.01434077	0	3036.58	0.02237687	0.02259148	3566.58	-0.00824867		4096.58	-0.02294989	0	
386.79	0.00208421		916.79	0.00054081	0.00057494	1446.79	-0.00484312	0	1976.78	0.00046566	0	2506.78	-0.013745	0	3036.78	0.02193604	0.02258422	3566.78	-0.0078517		4096.78	-0.02281221	0	
386.99	0.00249294		916.99	0.00031966	0.00057168	1446.99	-0.00496964	0	1976.98	0.00114785	0	2506.98	-0.01381616	0	3036.98	0.02143751	0.02257697	3566.98	-0.00761193		4096.98	-0.02301419	0	
387.19	0.00332097		917.19	0.00013317	0.00056844	1447.19	-0.00529761	0	1977.18	0.00129494	0	2507.18	-0.01338851	0	3037.18	0.02161664	0.02256972	3567.18	-0.00702374		4097.18	-0.02234998	0	
387.39	0.0034986		917.39	-0.00098412	0.00056521	1447.39	-0.00533666	0	1977.38	0.00054744	0	2507.38	-0.0139143	0	3037.38	0.02236343	0.02256247	3567.38	-0.00656149		4097.38	-0.02292338	0	
387.59	0.00413648		917.59	-0.0020369	0.000562	1447.59	-0.0053987	0	1977.58	0.00061076	0	2507.58	-0.01355886	0	3037.58	0.02279236	0.02255523	3567.58	-0.00575103		4097.58	-0.02241108	0	
387.79	0.00532607		917.79	-0.00288873	0.00055882	1447.79	-0.00634038	0	1977.78	-0.00028555	0	2507.78	-0.01405353	0	3037.78	0.02332189	0.02254799	3567.78	-0.00507962		4097.78	-0.0228981	0	
387.99	0.00641146		917.99	-0.00303047	0.00055564	1447.99	-0.006681	0	1977.98	-0.00022683	0	2507.98	-0.01261682	0	3037.98	0.0227996	0.02254075	3567.98	-0.00535055		4097.98	-0.02258407	0	
388.19	0.00708162		918.19	-0.00282911	0.00055249	1448.19	-0.0065705	0	1978.18	-0.00085614	0	2508.18	-0.01287348	0	3038.18	0.02409546	0.02253351	3568.18	-0.00611017		4098.18	-0.0229922	0	
388.39	0.00696364		918.39	-0.00240357	0.00054936	1448.39	-0.00627069	0	1978.38	-0.00091319	0	2508.38	-0.01250935	0	3038.38	0.02472939	0.02252628	3568.38	-0.00757533		4098.38	-0.02352285	0	
388.59	0.00651367		918.59	-0.0022489	0.00054624	1448.59	-0.006255	0	1978.58	-0.00230568	0	2508.58	-0.01132023	0	3038.58	0.02547632	0.02251904	3568.58	-0.00789914		4098.58	-0.02293925	0	
388.79	0.00595258		918.79	-0.00246609	0.00054314	1448.79	-0.00686637	0	1978.78	-0.00284615	0	2508.78	-0.01114937	0	3038.78	0.02577551	0.02251181	3568.78	-0.00856874		4098.78	-0.02256253	0	
388.99	0.00561499		918.99	-0.00123192	0.00054006	1448.99	-0.00665363	0	1978.98	-0.00231391	0	2508.98	-0.01130668	0	3038.98	0.02565159	0.02250459	3568.98	-0.00969999		4098.98	-0.02232401	0	
389.19	0.00498793		919.19	-0.00139062	0.00053699	1449.19	-0.00710477	0	1979.18	-0.00204668	0	2509.18	-0.01191974	0	3039.18	0.0247822	0.02249736	3569.18	-0.00970404		4099.18	-0.02289943	0	
389.39	0.0052303		919.39	-0.00060609	0.00053395	1449.39	-0.00681737	0	1979.38	-0.00150111	0	2509.38	-0.01173723	0	3039.38	0.02323893	0.02249014	3569.38	-0.00999381		4099.38	-0.0239622	0	
389.59	0.00449361		919.59	-0.00063255	0.00053092	1449.59	-0.00628506	0	1979.58	-0.00146794	0	2509.58	-0.01207353	0	3039.58	0.02240597	0.02248292	3569.58	-0.00927368		4099.58	-0.02486594	0	
389.79	0.00386258		919.79	-0.00127608	0.0005279	1449.79	-0.00592895	0	1979.78	-0.00018382	0	2509.78	-0.01291695	0	3039.78	0.02123105	0.0224757	3569.78	-0.00958591		4099.78	-0.02513361	0	
389.99	0.00379472		919.99	-0.0008678	0.00052491	1449.99	-0.00446486	0	1979.98	0.00048809	0	2509.98	-0.01384767	0	3039.98	0.02043826	0.02246848	3569.98	-0.00954281		4099.98	-0.02508898	0	
390.19	0.00382661		920.19	-0.00093605	0.00052193	1450.19	-0.00413194	0	1980.18	0.00106249	0	2510.18	-0.01397504	0	3040.18	0.02045323	0.02246127	3570.18	-0.0084857		4100.18	-0.02494831	0	
390.39	0.00284181		920.39	-0.00121031	0.00051897	1450.39	-0.00399406	0	1980.38	0.00137132	0	2510.38	-0.01308116	0	3040.38	0.02055445	0.02245405	3570.38	-0.00766847		4100.38	-0.02488485	0	
390.59	0.00244462		920.59	-0.00110218	0.00051602	1450.59	-0.00391587	0	1980.58	0.0009029	0	2510.58	-0.01317542	0	3040.58	0.02064375	0.02244685	3570.58	-0.00719721		4100.58	-0.02420335	0	
390.79	0.00240902		920.79	-0.00119301	0.00051309	1450.79	-0.00361166	0	1980.78	0.00153034	0	2510.78	-0.01335983	0	3040.78	0.02001072	0.02243964	3570.78	-0.00614422		4100.78	-0.02528556	0	
390.99	0.00296323		920.99	-0.00109315	0.00051018	1450.99	-0.00298698	0	1980.98	0.0020046	0	2510.98	-0.01433154	0	3040.98	0.02088634	0.02243243	3570.98	-0.00580365		4100.98	-0.02528225	0	
391.19	0.00353252		921.19	-0.00115021	0.00050729	1451.19	-0.00298363	0	1981.18	0.00111749	0	2511.18	-0.01403757	0	3041.18	0.02136563	0.02242523	3571.18	-0.00526555		4101.18	-0.02485471	0	
391.39	0.00373095		921.39	-0.00185519	0.00050441	1451.39	-0.00351089	0	1981.38	0.00038585	0	2511.38	-0.01403714	0	3041.38	0.02189052	0.02241803	3571.38	-0.00468178		4101.38	-0.02556673	0	
391.59	0.00400831		921.59	-0.00249612	0.00050155	1451.59	-0.00508313	0	1981.58	0.00023741	0	2511.58	-0.01269692	0	3041.58	0.02222369	0.02241083	3571.58	-0.00471692		4101.58	-0.02495156	0	
391.79	0.00435737		921.79	-0.00237096	0.0004987	1451.79	-0.00590929	0	1981.78	-0.00077833	0	2511.78	-0.01199013	0	3041.78	0.02311088	0.02240364	3571.78	-0.00479593		4101.78	-0.02484639	0	
391.99	0.00439266		921.99	-0.00205279	0.00049587	1451.99	-0.00575403	0	1981.98	-0.00102	0	2511.98	-0.0109947	0	3041.98	0.02374037	0.02239644	3571.98	-0.00536942		4101.98	-0.02460029	0	
392.19	0.00430633		922.19	-0.00252059	0.00049306	1452.19	-0.0049602	0	1982.18	-0.00152514	0	2512.18	-0.01093281	0	3042.18	0.02483588	0.02238925	3572.18	-0.00605295		4102.18	-0.02415857	0	
392.39	0.0040724		922.39	-0.00236173	0.00049026	1452.39	-0.00543619	0	1982.38	-0.00136903	0	2512.38	-0.00991381	0	3042.38	0.02540947	0.02238206	3572.38	-0.00550088		4102.38	-0.02298458	0	
392.59	0.00390737		922.59	-0.00262502	0.00048748	1452.59	-0.0052872	0	1982.58	-0.00200914	0	2512.58	-0.00976494	0	3042.58	0.02558068	0.02237488	3572.58	-0.00549062		4102.58	-0.02234981	0	
392.79	0.00444547		922.79	-0.00272957	0.00048471	1452.79	-0.00586252	0	1982.78	-0.00169469	0	2512.78	-0.00980516	0	3042.78	0.02540789	0.02236769	3572.78	-0.00690789		4102.78	-0.02196128	0	
392.99	0.00500772		922.99	-0.00285091	0.00048196	1452.99	-0.00639626	0	1982.98	-0.00067905	0	2512.98	-0.009938	0	3042.98	0.02464464	0.02236051	3572.98	-0.00794896		4102.98	-0.02246511	0	
393.19	0.00604112		923.19	-0.00377542	0.00047923	1453.19	-0.00647954	0	1983.18	-0.00081965	0	2513.18	-0.0098658	0	3043.18	0.02454781	0.02235333	3573.18	-0.00717924		4103.18	-0.02145038	0	
393.39	0.00608795		923.39	-0.00352919	0.00047651	1453.39	-0.00537117	0	1983.38	0.00001176	0	2513.38	-0.00927154	0	3043.38	0.02393985	0.02234616	3573.38	-0.00769583		4103.38	-0.02138802	0	
393.59	0.00648482		923.59	-0.00446746	0.0004738	1453.59	-0.00498636	0	1983.58	0.00094104	0	2513.58	-0.00930435	0	3043.58	0.02478516	0.02233898	3573.58	-0.00765281		4103.58	-0.02051312	0	
393.79	0.00682197		923.79	-0.00476772	0.00047111	1453.79	-0.00414213	0	1983.78	0.00183715	0	2513.78	-0.00935505	0	3043.78	0.02358638	0.02233181	3573.78	-0.00786749		4103.78	-0.02062874	0	
393.99	0.00672851		923.99	-0.00486754	0.00046844	1453.99	-0.00401869	0	1983.98	0.00225264	0	2513.98	-0.00934672	0	3043.98	0.0235049	0.02232464	3573.98	-0.00710344		4103.98	-0.01967887	0	
394.19	0.00593163		924.19	-0.0051857	0.00046578	1454.19	-0.00400138	0	1984.18	0.00203398	0	2514.18	-0.00924732	0	3044.18	0.02380981	0.02231747	3574.18	-0.00704888		4104.18	-0.01943446	0	
394.39	0.00575072		924.39	-0.00464617	0.00046314	1454.39	-0.00393053	0	1984.38	0.00197096	0	2514.38	-0.00936546	0	3044.38	0.0236323	0.0223103	3574.38	-0.00688632		4104.38	-0.01931098	0	
394.59	0.00609605		924.59	-0.00363428	0.00046051	1454.59	-0.00424775	0	1984.58	0.00226284	0	2514.58	-0.00929605	0	3044.58	0.02411535	0.02230314	3574.58	-0.0067151		4104.58	-0.01922641	0	
394.79	0.00643197		924.79	-0.00374929	0.0004579	1454.79	-0.00443013	0	1984.78	0.00292467	0	2514.78	-0.00865915	0	3044.78	0.0239994	0.02229598	3574.78	-0.00620801		4104.78	-0.01943191	0	
394.99	0.00700684		924.99	-0.00379184	0.0004553	1454.99	-0.00539435	0	1984.98	0.00209082	0	2514.98	-0.00917986	0	3044.98	0.02381522	0.02228882	3574.98	-0.00670344		4104.98	-0.01908256	0	
395.19	0.00657672		925.19	-0.00366744	0.00045272	1455.19	-0.0057014	0	1985.18	0.00054356	0	2515.18	-0.0091031	0	3045.18	0.02283624	0.02228167	3575.18	-0.00625887		4105.18	-0.01923273	0	
395.39	0.0051926		925.39	-0.00342982	0.00045015	1455.39	-0.00706883	0	1985.38	0.00066147	0	2515.38	-0.00968782	0	3045.38	0.02298071	0.02227451	3575.38	-0.00662124		4105.38	-0.01980544	0	
395.59	0.00455503		925.59	-0.00360369	0.00044759	1455.59	-0.00724064	0	1985.58	0.0000007	0	2515.58	-0.00984342	0	3045.58	0.023464	0.02226736	3575.58	-0.00674942		4105.58	-0.01998317	0	
395.79	0.00349232		925.79	-0.00291465	0.00044505	1455.79	-0.00761551	0	1985.78	-0.00069615	0	2515.78	-0.008903	0	3045.78	0.02426526	0.02226021	3575.78	-0.00646605		4105.78	-0.01993676	0	
395.99	0.00346038		925.99	-0.00148444	0.00044253	1455.99	-0.00742934	0	1985.98	-0.00091517	0	2515.98	-0.00997762	0	3045.98	0.02451812	0.02225306	3575.98	-0.00723025		4105.98	-0.0207722	0	
396.19	0.00358244		926.19	-0.0005786	0.00044002	1456.19	-0.00741905	0	1986.18	-0.0015805	0	2516.18	-0.01074523	0	3046.18	0.02361467	0.02224592	3576.18	-0.00775711		4106.18	-0.02216499	0	
396.39	0.00349133		926.39	0.00031754	0.00043752	1456.39	-0.00717045	0	1986.38	-0.00169523	0	2516.38	-0.01130407	0	3046.38	0.02429755	0.02223877	3576.38	-0.00703935		4106.38	-0.02312353	0	
396.59	0.00410153		926.59	0.00042584	0.00043504	1456.59	-0.00650344	0	1986.58	-0.00209643	0	2516.58	-0.01256164	0	3046.58	0.02399025	0.02223163	3576.58	-0.00759706		4106.58	-0.0237864	0	
396.79	0.00391996		926.79	0.0001853	0.00043257	1456.79	-0.00581967	0	1986.78	-0.00255558	0	2516.78	-0.01306992	0	3046.78	0.0237681	0.0222245	3576.78	-0.00745145		4106.78	-0.02444878	0	
396.99	0.00385292		926.99	0.0004429	0.00043011	1456.99	-0.00497427	0	1986.98	-0.00191717	0	2516.98	-0.01402	0	3046.98	0.02442805	0.02221736	3576.98	-0.00600986		4106.98	-0.02451272	0	
397.19	0.00412847		927.19	0.00079395	0.00042767	1457.19	-0.00470648	0	1987.18	-0.00241166	0	2517.18	-0.0133689	0	3047.18	0.02489712	0.02221023	3577.18	-0.00548081		4107.18	-0.02382162	0	
397.39	0.00416149		927.39	0.00124845	0.00042525	1457.39	-0.00377823	0	1987.38	-0.00189663	0	2517.38	-0.01330155	0	3047.38	0.02403902	0.0222031	3577.38	-0.00551825		4107.38	-0.02429758	0	
397.59	0.00513895		927.59	0.00201804	0.00042283	1457.59	-0.00364255	0	1987.58	-0.00067816	0	2517.58	-0.01320237	0	3047.58	0.02464303	0.02219597	3577.58	-0.00497921		4107.58	-0.02389427	0	
397.79	0.00427822		927.79	0.00166877	0.00042043	1457.79	-0.00283133	0	1987.78	0.00011653	0	2517.78	-0.01254117	0	3047.78	0.02435531	0.02218884	3577.78	-0.0045715		4107.78	-0.02423246	0	
397.99	0.00389979		927.99	0.00142236	0.00041805	1457.99	-0.00293735	0	1987.98	0.00066927	0	2517.98	-0.011798	0	3047.98	0.0245772	0.02218172	3577.98	-0.00354031		4107.98	-0.02348207	0	
398.19	0.00404931		928.19	0.0014076	0.00041568	1458.19	-0.00210561	0	1988.18	0.00083303	0	2518.18	-0.01165472	0	3048.18	0.0242556	0.02217459	3578.18	-0.0041953		4108.18	-0.0235899	0	
398.39	0.00568096		928.39	0.00119087	0.00041332	1458.39	-0.0015034	0	1988.38	0.00193259	0	2518.38	-0.01058725	0	3048.38	0.02434549	0.02216747	3578.38	-0.00443535		4108.38	-0.02306776	0	
398.59	0.00520861		928.59	-0.00035433	0.00041097	1458.59	-0.00212155	0	1988.58	0.00214773	0	2518.58	-0.00965741	0	3048.58	0.02439125	0.02216036	3578.58	-0.00381441		4108.58	-0.0226422	0	
398.79	0.00496583		928.79	-0.00101667	0.00040864	1458.79	-0.00160588	0	1988.78	0.00208159	0	2518.78	-0.00913071	0	3048.78	0.02419877	0.02215324	3578.78	-0.00429576		4108.78	-0.02329078	0	
398.99	0.00491493		928.99	-0.00112122	0.00040632	1458.99	-0.00161638	0	1988.98	0.00202679	0	2518.98	-0.00999599	0	3048.98	0.02350992	0.02214613	3578.98	-0.00410244		4108.98	-0.02377681	0	
399.19	0.00370884		929.19	-0.00172558	0.00040402	1459.19	-0.00148266	0	1989.18	0.00261694	0	2519.18	-0.01101296	0	3049.18	0.02424314	0.02213902	3579.18	-0.00440818		4109.18	-0.02336876	0	
399.39	0.00217908		929.39	-0.002299	0.00040172	1459.39	-0.00271572	0	1989.38	0.00330283	0	2519.38	-0.01075355	0	3049.38	0.02460326	0.02213191	3579.38	-0.00488107		4109.38	-0.02291046	0	
399.59	0.00164808		929.59	-0.00188144	0.00039944	1459.59	-0.00253295	0	1989.58	0.00347605	0	2519.58	-0.00968985	0	3049.58	0.02425477	0.0221248	3579.58	-0.00522882		4109.58	-0.02327823	0	
399.79	0.00165621		929.79	-0.0012678	0.00039718	1459.79	-0.00282194	0	1989.78	0.00300931	0	2519.78	-0.00913721	0	3049.78	0.02429256	0.0221177	3579.78	-0.00593048		4109.78	-0.02330919	0	
399.99	0.00219075		929.99	-0.00103499	0.00039492	1459.99	-0.00280038	0	1989.98	0.00256681	0	2519.98	-0.00999553	0	3049.98	0.02351751	0.0221106	3579.98	-0.00708902		4109.98	-0.02363693	0	
400.19	0.00249546		930.19	-0.00116589	0.00039268	1460.19	-0.00279819	0	1990.18	0.00211071	0	2520.18	-0.01053527	0	3050.18	0.02341281	0.0221035	3580.18	-0.0066565		4110.18	-0.02410717	0	
400.39	0.00201469		930.39	-0.00106477	0.00039045	1460.39	-0.00266279	0	1990.38	0.00210395	0	2520.38	-0.01047407	0	3050.38	0.02390102	0.0220964	3580.38	-0.00596956		4110.38	-0.02334365	0	
400.59	0.00297908		930.59	-0.00123665	0.00038824	1460.59	-0.00310365	0	1990.58	0.00207579	0	2520.58	-0.01052808	0	3050.58	0.02340908	0.02208931	3580.58	-0.00599114		4110.58	-0.0225176	0	
400.79	0.00197645		930.79	-0.00187159	0.00038604	1460.79	-0.00393006	0	1990.78	0.00251309	0	2520.78	-0.01098752	0	3050.78	0.02342192	0.02208222	3580.78	-0.00580767		4110.78	-0.02209023	0	
400.99	0.00296075		930.99	-0.00125621	0.00038384	1460.99	-0.00438293	0	1990.98	0.00290225	0	2520.98	-0.0110247	0	3050.98	0.02415069	0.02207513	3580.98	-0.00587913		4110.98	-0.02187183	0	
401.19	0.00462104		931.19	-0.00062152	0.00038167	1461.19	-0.00534831	0	1991.18	0.0026278	0	2521.18	-0.01079459	0	3051.18	0.02320744	0.02206804	3581.18	-0.00637737		4111.18	-0.0222522	0	
401.39	0.00514892		931.39	-0.00032435	0.0003795	1461.39	-0.00459408	0	1991.38	0.00378542	0	2521.38	-0.01129713	0	3051.38	0.02263769	0.02206095	3581.38	-0.00529668		4111.38	-0.02234244	0	
401.59	0.00553395		931.59	0.00000935	0.00037735	1461.59	-0.00512235	0	1991.58	0.00483731	0	2521.58	-0.01091385	0	3051.58	0.02350434	0.02205387	3581.58	-0.00557849		4111.58	-0.02235858	0	
401.79	0.00565697		931.79	-0.00158368	0.00037521	1461.79	-0.00496089	0	1991.78	0.00446466	0	2521.78	-0.01062784	0	3051.78	0.02399	0.02204679	3581.78	-0.00558577		4111.78	-0.02259896	0	
401.99	0.00683737		931.99	-0.00152387	0.00037308	1461.99	-0.00513361	0	1991.98	0.00449609	0	2521.98	-0.01073067	0	3051.98	0.02374036	0.02203971	3581.98	-0.00509187		4111.98	-0.02251862	0	
402.19	0.00756799		932.19	-0.00278353	0.00037096	1462.19	-0.00553841	0	1992.18	0.00421468	0	2522.18	-0.01102089	0	3052.18	0.02300501	0.02203263	3582.18	-0.00610167		4112.18	-0.02250466	0	
402.39	0.00823578		932.39	-0.00387092	0.00036885	1462.39	-0.00577967	0	1992.38	0.00390712	0	2522.38	-0.01058787	0	3052.38	0.02345525	0.02202556	3582.38	-0.00718301		4112.38	-0.02311315	0	
402.59	0.0076424		932.59	-0.00479043	0.00036676	1462.59	-0.00501059	0	1992.58	0.00367816	0	2522.58	-0.0101853	0	3052.58	0.02346896	0.02201849	3582.58	-0.00705888		4112.58	-0.02392935	0	
402.79	0.0074629		932.79	-0.00519901	0.00036468	1462.79	-0.00431452	0	1992.78	0.00300818	0	2522.78	-0.01079608	0	3052.78	0.02378217	0.02201142	3582.78	-0.00772805		4112.78	-0.02411728	0	
402.99	0.00746265		932.99	-0.005928	0.00036261	1462.99	-0.00537657	0	1992.98	0.00283654	0	2522.98	-0.01172944	0	3052.98	0.02421056	0.02200435	3582.98	-0.00748116		4112.98	-0.02361807	0	
403.19	0.00630154		933.19	-0.00619059	0.00036055	1463.19	-0.00516555	0	1993.18	0.00203514	0	2523.18	-0.01204136	0	3053.18	0.02518443	0.02199729	3583.18	-0.00774973		4113.18	-0.02256363	0	
403.39	0.00548141		933.39	-0.00514364	0.00035851	1463.39	-0.00467786	0	1993.38	0.00122227	0	2523.38	-0.01150813	0	3053.38	0.0248791	0.02199022	3583.38	-0.00759072		4113.38	-0.02278497	0	
403.59	0.00540762		933.59	-0.00451883	0.00035647	1463.59	-0.00346474	0	1993.58	0.00033492	0	2523.58	-0.01015322	0	3053.58	0.02475494	0.02198316	3583.58	-0.00773753		4113.58	-0.02291231	0	
403.79	0.00628941		933.79	-0.00464356	0.00035445	1463.79	-0.00311991	0	1993.78	-0.00127711	0	2523.78	-0.00988603	0	3053.78	0.0249421	0.0219761	3583.78	-0.0070518		4113.78	-0.02231626	0	
403.99	0.00595851		933.99	-0.0048887	0.00035244	1463.99	-0.0024705	0	1993.98	-0.00181694	0	2523.98	-0.00937958	0	3053.98	0.02495406	0.02196905	3583.98	-0.00665219		4113.98	-0.02255367	0	
404.19	0.00510745		934.19	-0.00402063	0.00035044	1464.19	-0.00234069	0	1994.18	-0.00183269	0	2524.18	-0.00971716	0	3054.18	0.02515114	0.02196199	3584.18	-0.00553774		4114.18	-0.02228839	0	
404.39	0.00480802		934.39	-0.00465302	0.00034845	1464.39	-0.00253512	0	1994.38	-0.00238775	0	2524.38	-0.00926017	0	3054.38	0.02518402	0.02195494	3584.38	-0.00521977		4114.38	-0.02155763	0	
404.59	0.00557295		934.59	-0.00484229	0.00034647	1464.59	-0.00252953	0	1994.58	-0.0023485	0	2524.58	-0.01001459	0	3054.58	0.02553913	0.02194789	3584.58	-0.00528764		4114.58	-0.02101301	0	
404.79	0.00470904		934.79	-0.00480362	0.00034451	1464.79	-0.00184109	0	1994.78	-0.00213708	0	2524.78	-0.00967584	0	3054.78	0.02496778	0.02194085	3584.78	-0.00539944		4114.78	-0.02083442	0	
404.99	0.00571696		934.99	-0.00344636	0.00034255	1464.99	-0.00110592	0	1994.98	-0.00197444	0	2524.98	-0.0094689	0	3054.98	0.02435373	0.0219338	3584.98	-0.00442841		4114.98	-0.02123372	0	
405.19	0.00647649		935.19	-0.00300739	0.00034061	1465.19	-0.0015542	0	1995.18	-0.0010425	0	2525.18	-0.00943943	0	3055.18	0.02428756	0.02192676	3585.18	-0.003035		4115.18	-0.02181559	0	
405.39	0.00663555		935.39	-0.00312923	0.00033868	1465.39	-0.0006863	0	1995.38	0.00024488	0	2525.38	-0.00949119	0	3055.38	0.02456439	0.02191972	3585.38	-0.0028846		4115.38	-0.02183414	0	
405.59	0.00671743		935.59	-0.00265018	0.00033675	1465.59	-0.0013555	0	1995.58	0.00056261	0	2525.58	-0.00938649	0	3055.58	0.02531546	0.02191268	3585.58	-0.0028893		4115.58	-0.02246627	0	
405.79	0.00630118		935.79	-0.00287021	0.00033484	1465.79	-0.00161148	0	1995.78	0.00074436	0	2525.78	-0.0097573	0	3055.78	0.02537227	0.02190565	3585.78	-0.00323004		4115.78	-0.0226257	0	
405.99	0.00579151		935.99	-0.00188553	0.00033294	1465.99	-0.00174414	0	1995.98	0.00220151	0	2525.98	-0.0107103	0	3055.98	0.02458188	0.02189861	3585.98	-0.0039526		4115.98	-0.02226269	0	
406.19	0.00590952		936.19	-0.00178717	0.00033105	1466.19	-0.00245302	0	1996.18	0.00298083	0	2526.18	-0.01087111	0	3056.18	0.02435942	0.02189158	3586.18	-0.00527948		4116.18	-0.02236178	0	
406.39	0.00523484		936.39	-0.00174569	0.00032918	1466.39	-0.00289416	0	1996.38	0.00359392	0	2526.38	-0.01067033	0	3056.38	0.0243579	0.02188455	3586.38	-0.00606355		4116.38	-0.02285022	0	
406.59	0.00498454		936.59	-0.00187492	0.00032731	1466.59	-0.00263108	0	1996.58	0.00433656	0	2526.58	-0.00983904	0	3056.58	0.02327576	0.02187753	3586.58	-0.00612237		4116.58	-0.022536	0	
406.79	0.00448116		936.79	-0.00230069	0.00032545	1466.79	-0.00328628	0	1996.78	0.00391858	0	2526.78	-0.00985679	0	3056.78	0.0226126	0.0218705	3586.78	-0.00623249		4116.78	-0.02265055	0	
406.99	0.0041092		936.99	-0.00195464	0.0003236	1466.99	-0.00418684	0	1996.98	0.00366043	0	2526.98	-0.01021076	0	3056.98	0.02341072	0.02186348	3586.98	-0.00652582		4116.98	-0.02296128	0	
407.19	0.00368772		937.19	-0.00053044	0.00032177	1467.19	-0.00308018	0	1997.18	0.00370688	0	2527.18	-0.0101421	0	3057.18	0.02334331	0.02185646	3587.18	-0.00675769		4117.18	-0.02383264	0	
407.39	0.00374189		937.39	0.00019583	0.00031994	1467.39	-0.00251789	0	1997.38	0.00377052	0	2527.38	-0.01088237	0	3057.38	0.02270019	0.02184944	3587.38	-0.00681124		4117.38	-0.02426278	0	
407.59	0.00375092		937.59	-0.00041952	0.00031813	1467.59	-0.00171894	0	1997.58	0.00371665	0	2527.58	-0.0100431	0	3057.58	0.022508	0.02184243	3587.58	-0.00645722		4117.58	-0.02403939	0	
407.79	0.00470368		937.79	-0.00055741	0.00031632	1467.79	-0.00062457	0	1997.78	0.00269267	0	2527.78	-0.01066123	0	3057.78	0.02306604	0.02183541	3587.78	-0.00629016		4117.78	-0.02339865	0	
407.99	0.00458343		937.99	-0.00142309	0.00031453	1467.99	0.00038042	0	1997.98	0.00284335	0	2527.98	-0.01074317	0	3057.98	0.02391385	0.0218284	3587.98	-0.0062465		4117.98	-0.02410401	0	
408.19	0.00464694		938.19	-0.00133366	0.00031274	1468.19	0.0000432	0	1998.18	0.00205248	0	2528.18	-0.01107585	0	3058.18	0.02411605	0.02182139	3588.18	-0.00554377		4118.18	-0.02333457	0	
408.39	0.00543875		938.39	-0.0019747	0.00031097	1468.39	0.00012183	0	1998.38	0.00213258	0	2528.38	-0.01150522	0	3058.38	0.02455937	0.02181439	3588.38	-0.00578501		4118.38	-0.02268116	0	
408.59	0.00632218		938.59	-0.00159406	0.0003092	1468.59	0.00003937	0	1998.58	0.0025258	0	2528.58	-0.01200997	0	3058.58	0.0243117	0.02180738	3588.58	-0.0053737		4118.58	-0.02211665	0	
408.79	0.00662971		938.79	-0.00162406	0.00030745	1468.79	-0.00001661	0	1998.78	0.00274296	0	2528.78	-0.01149455	0	3058.78	0.02408569	0.02180038	3588.78	-0.0053309		4118.78	-0.0211844	0	
408.99	0.00756614		938.99	-0.00183994	0.0003057	1468.99	-0.000147	0	1998.98	0.00303982	0	2528.98	-0.01163288	0	3058.98	0.02429093	0.02179338	3588.98	-0.00418073		4118.98	-0.02057814	0	
409.19	0.00893334		939.19	-0.00229924	0.00030397	1469.19	-0.00004116	0	1999.18	0.00315964	0	2529.18	-0.01175494	0	3059.18	0.02521711	0.02178638	3589.18	-0.00376625		4119.18	-0.02064373	0	
409.39	0.00925911		939.39	-0.00244835	0.00030224	1469.39	0.00053591	0	1999.38	0.00281043	0	2529.38	-0.01245843	0	3059.38	0.02541054	0.02177939	3589.38	-0.00416186		4119.38	-0.02069777	0	
409.59	0.00911775		939.59	-0.00226748	0.00030053	1469.59	-0.00083616	0	1999.58	0.00241592	0	2529.58	-0.01299847	0	3059.58	0.02621062	0.0217724	3589.58	-0.00428657		4119.58	-0.01989344	0	
409.79	0.00861401		939.79	-0.00219544	0.00029882	1469.79	-0.00149262	0	1999.78	0.0026105	0	2529.78	-0.01279609	0	3059.78	0.02587635	0.02176541	3589.78	-0.00462766		4119.78	-0.01911756	0	
409.99	0.00828544		939.99	-0.00161987	0.00029713	1469.99	-0.00255179	0	1999.98	0.00337895	0	2529.98	-0.01297317	0	3059.98	0.02634284	0.02175842	3589.98	-0.00480089		4119.98	-0.01890606	0	
410.19	0.0084378		940.19	-0.00203217	0.00029544	1470.19	-0.00336175	0	2000.18	0.0029871	0	2530.18	-0.01243694	0	3060.18	0.02641741	0.02175143	3590.18	-0.00497079		4120.18	-0.01964956	0	
410.39	0.0073859		940.39	-0.00289689	0.00029376	1470.39	-0.00408217	0	2000.38	0.00185479	0	2530.38	-0.01165027	0	3060.38	0.02541486	0.02174445	3590.38	-0.00486269		4120.38	-0.02045662	0	
410.59	0.00743121		940.59	-0.00277368	0.0002921	1470.59	-0.00481658	0	2000.58	0.00094213	0	2530.58	-0.01086486	0	3060.58	0.02523327	0.02173747	3590.58	-0.00475348		4120.58	-0.02118606	0	
410.79	0.00743805		940.79	-0.00282201	0.00029044	1470.79	-0.00539775	0	2000.78	-0.00021155	0	2530.78	-0.01087866	0	3060.78	0.02541213	0.02173049	3590.78	-0.00400501		4120.78	-0.02279298	0	
410.99	0.00760604		940.99	-0.00260833	0.00028879	1470.99	-0.00561422	0	2000.98	-0.00070642	0	2530.98	-0.01041839	0	3060.98	0.02588614	0.02172351	3590.98	-0.00393104		4120.98	-0.02342462	0	
411.19	0.00734235		941.19	-0.00247799	0.00028715	1471.19	-0.00468348	0	2001.18	-0.00076961	0	2531.18	-0.01035225	0	3061.18	0.02438763	0.02171653	3591.18	-0.00408467		4121.18	-0.02368064	0	
411.39	0.00749677		941.39	-0.00326042	0.00028552	1471.39	-0.00455918	0	2001.38	-0.00075135	0	2531.38	-0.01016897	0	3061.38	0.02429555	0.02170956	3591.38	-0.00448995		4121.38	-0.0237967	0	
411.59	0.00716063		941.59	-0.00280398	0.0002839	1471.59	-0.00451324	0	2001.58	-0.00104167	0	2531.58	-0.00949859	0	3061.58	0.02431816	0.02170259	3591.58	-0.00477068		4121.58	-0.02441509	0	
411.79	0.00761242		941.79	-0.00264129	0.00028229	1471.79	-0.00357395	0	2001.78	-0.00039997	0	2531.78	-0.00947258	0	3061.78	0.02468292	0.02169562	3591.78	-0.00520154		4121.78	-0.02428347	0	
411.99	0.00640216		941.99	-0.00282809	0.00028069	1471.99	-0.00400638	0	2001.98	0.00071671	0	2531.98	-0.00900657	0	3061.98	0.02419918	0.02168866	3591.98	-0.00501153		4121.98	-0.02478865	0	
412.19	0.00556218		942.19	-0.00179983	0.0002791	1472.19	-0.00405667	0	2002.18	0.00064575	0	2532.18	-0.00916018	0	3062.18	0.02416133	0.02168169	3592.18	-0.00499578		4122.18	-0.0232876	0	
412.39	0.00542306		942.39	-0.00069754	0.00027751	1472.39	-0.00386898	0	2002.38	0.00191891	0	2532.38	-0.01011181	0	3062.38	0.02458117	0.02167473	3592.38	-0.0054118		4122.38	-0.02186154	0	
412.59	0.00582615		942.59	-0.0004313	0.00027594	1472.59	-0.00368363	0	2002.58	0.00258684	0	2532.58	-0.01053491	0	3062.58	0.0244866	0.02166777	3592.58	-0.00580784		4122.58	-0.02124504	0	
412.79	0.00520756		942.79	-0.00042139	0.00027437	1472.79	-0.00307236	0	2002.78	0.00363629	0	2532.78	-0.01136808	0	3062.78	0.02442867	0.02166082	3592.78	-0.00690872		4122.78	-0.01957888	0	
412.99	0.00488771		942.99	0.00074271	0.00027282	1472.99	-0.00190415	0	2002.98	0.00475219	0	2532.98	-0.01142257	0	3062.98	0.02435209	0.02165386	3592.98	-0.0066641		4122.98	-0.01925042	0	
413.19	0.00487773		943.19	0.00117524	0.00027127	1473.19	-0.00126484	0	2003.18	0.00564646	0	2533.18	-0.01157651	0	3063.18	0.02360405	0.02164691	3593.18	-0.0067347		4123.18	-0.01895195	0	
413.39	0.00412712		943.39	0.0019003	0.00026973	1473.39	-0.00111523	0	2003.38	0.0055635	0	2533.38	-0.01259167	0	3063.38	0.02422186	0.02163996	3593.38	-0.00749918		4123.38	-0.01886251	0	
413.59	0.00468073		943.59	0.00225318	0.0002682	1473.59	-0.00227712	0	2003.58	0.00526841	0	2533.58	-0.01270168	0	3063.58	0.02419388	0.02163301	3593.58	-0.00742997		4123.58	-0.01825664	0	
413.79	0.00407865		943.79	0.00230142	0.00026668	1473.79	-0.00242169	0	2003.78	0.00444543	0	2533.78	-0.01214411	0	3063.78	0.02417474	0.02162606	3593.78	-0.00689413		4123.78	-0.01831007	0	
413.99	0.00415324		943.99	0.00190567	0.00026516	1473.99	-0.00253976	0	2003.98	0.00434966	0	2533.98	-0.01314036	0	3063.98	0.02395833	0.02161912	3593.98	-0.0066525		4123.98	-0.01864181	0	
414.19	0.00569149		944.19	0.00134794	0.00026366	1474.19	-0.00223127	0	2004.18	0.00308506	0	2534.18	-0.0134032	0	3064.18	0.02302154	0.02161218	3594.18	-0.00656784		4124.18	-0.01870678	0	
414.39	0.00642636		944.39	0.00073955	0.00026216	1474.39	-0.00309047	0	2004.38	0.001899	0	2534.38	-0.0131813	0	3064.38	0.02289619	0.02160524	3594.38	-0.00621089		4124.38	-0.01978407	0	
414.59	0.0070804		944.59	0.00056431	0.00026067	1474.59	-0.00328065	0	2004.58	0.00130282	0	2534.58	-0.01277314	0	3064.58	0.02328261	0.0215983	3594.58	-0.00565397		4124.58	-0.01952518	0	
414.79	0.00786204		944.79	-0.00000376	0.0002592	1474.79	-0.00311911	0	2004.78	0.00058169	0	2534.78	-0.01236526	0	3064.78	0.02334153	0.02159137	3594.78	-0.00522692		4124.78	-0.02015278	0	
414.99	0.00838427		944.99	-0.00078123	0.00025772	1474.99	-0.00304629	0	2004.98	0.00021338	0	2534.98	-0.01197199	0	3064.98	0.02366058	0.02158444	3594.98	-0.00540245		4124.98	-0.02033526	0	
415.19	0.00788695		945.19	-0.00128093	0.00025626	1475.19	-0.00351431	0	2005.18	-0.00058555	0	2535.18	-0.01209729	0	3065.18	0.02297497	0.02157751	3595.18	-0.005191		4125.18	-0.01994645	0	
415.39	0.00822577		945.39	-0.00109289	0.00025481	1475.39	-0.00345889	0	2005.38	-0.00028977	0	2535.38	-0.0124269	0	3065.38	0.02398	0.02157058	3595.38	-0.00546849		4125.38	-0.02052262	0	
415.59	0.00739861		945.59	-0.00042896	0.00025336	1475.59	-0.0032607	0	2005.58	0.00009937	0	2535.58	-0.01274705	0	3065.58	0.02410459	0.02156365	3595.58	-0.00482296		4125.58	-0.02106815	0	
415.79	0.00693066		945.79	-0.00121428	0.00025192	1475.79	-0.00271063	0	2005.78	0.00084663	0	2535.78	-0.0120819	0	3065.78	0.02488777	0.02155673	3595.78	-0.00512283		4125.78	-0.02020767	0	
415.99	0.00629187		945.99	-0.00127108	0.0002505	1475.99	-0.00279324	0	2005.98	0.0009868	0	2535.98	-0.0117877	0	3065.98	0.02498514	0.02154981	3595.98	-0.00499336		4125.98	-0.01998207	0	
416.19	0.00646411		946.19	-0.0006157	0.00024907	1476.19	-0.00228621	0	2006.18	0.00137951	0	2536.18	-0.01152952	0	3066.18	0.02728049	0.02154289	3596.18	-0.00534928		4126.18	-0.01956489	0	
416.39	0.00655231		946.39	0.00034021	0.00024766	1476.39	-0.00171841	0	2006.38	0.00207361	0	2536.38	-0.0118111	0	3066.38	0.02769914	0.02153597	3596.38	-0.00575061		4126.38	-0.01998031	0	
416.59	0.00606759		946.59	-0.00010644	0.00024626	1476.59	-0.00157467	0	2006.58	0.00226338	0	2536.58	-0.01156933	0	3066.58	0.02727188	0.02152906	3596.58	-0.00686764		4126.58	-0.02025666	0	
416.79	0.0050272		946.79	-0.00000375	0.00024486	1476.79	-0.00208388	0	2006.78	0.00319403	0	2536.78	-0.01162246	0	3066.78	0.0271388	0.02152214	3596.78	-0.00693582		4126.78	-0.01966458	0	
416.99	0.00481566		946.99	0.00148953	0.00024347	1476.99	-0.00199712	0	2006.98	0.00321813	0	2536.98	-0.01103638	0	3066.98	0.0270834	0.02151523	3596.98	-0.00630699		4126.98	-0.01976127	0	
417.19	0.00450688		947.19	0.00165781	0.00024209	1477.19	-0.00153699	0	2007.18	0.00295523	0	2537.18	-0.01142619	0	3067.18	0.02664442	0.02150833	3597.18	-0.00613156		4127.18	-0.01907573	0	
417.39	0.00452365		947.39	0.00220735	0.00024071	1477.39	-0.00166029	0	2007.38	0.00263949	0	2537.38	-0.01225902	0	3067.38	0.02639992	0.02150142	3597.38	-0.00589214		4127.38	-0.01958809	0	
417.59	0.00511159		947.59	0.00186963	0.00023935	1477.59	-0.00248889	0	2007.58	0.00230792	0	2537.58	-0.01142863	0	3067.58	0.02575346	0.02149452	3597.58	-0.00565146		4127.58	-0.01938644	0	
417.79	0.00504189		947.79	0.00141605	0.00023799	1477.79	-0.00237088	0	2007.78	0.00158959	0	2537.78	-0.01127329	0	3067.78	0.02573388	0.02148762	3597.78	-0.00555167		4127.78	-0.01861144	0	
417.99	0.0052029		947.99	0.00111982	0.00023664	1477.99	-0.00272878	0	2007.98	0.0018804	0	2537.98	-0.0116921	0	3067.98	0.02495981	0.02148072	3597.98	-0.00591462		4127.98	-0.01854253	0	
418.19	0.00590297		948.19	0.00091576	0.0002353	1478.19	-0.00319384	0	2008.18	0.00051455	0	2538.18	-0.0117805	0	3068.18	0.0247777	0.02147382	3598.18	-0.00647205		4128.18	-0.01901168	0	
418.39	0.00502884		948.39	0.00071278	0.00023396	1478.39	-0.00298834	0	2008.38	0.00021617	0	2538.38	-0.01141822	0	3068.38	0.02575084	0.02146692	3598.38	-0.00606947		4128.38	-0.0196231	0	
418.59	0.00480281		948.59	0.00032469	0.00023263	1478.59	-0.00306209	0	2008.58	0.00061015	0	2538.58	-0.01053184	0	3068.58	0.02567485	0.02146003	3598.58	-0.00583434		4128.58	-0.01985173	0	
418.79	0.00521586		948.79	-0.00075743	0.00023131	1478.79	-0.00252237	0	2008.78	0.00035221	0	2538.78	-0.01074481	0	3068.78	0.02561924	0.02145314	3598.78	-0.00569064		4128.78	-0.02019628	0	
418.99	0.00474109		948.99	-0.00141842	0.00023	1478.99	-0.00255917	0	2008.98	0.00110532	0	2538.98	-0.01006757	0	3068.98	0.0259045	0.02144625	3598.98	-0.0048741		4128.98	-0.02012264	0	
419.19	0.00387719		949.19	-0.00150087	0.0002287	1479.19	-0.00229784	0	2009.18	0.00155984	0	2539.18	-0.00985709	0	3069.18	0.02531189	0.02143937	3599.18	-0.00464551		4129.18	-0.01951928	0	
419.39	0.00382278		949.39	-0.00173164	0.0002274	1479.39	-0.00179966	0	2009.38	0.00166654	0	2539.38	-0.00988907	0	3069.38	0.02648691	0.02143248	3599.38	-0.00534428		4129.38	-0.02050189	0	
419.59	0.00356878		949.59	-0.00165561	0.00022611	1479.59	-0.00165149	0	2009.58	0.00221235	0	2539.58	-0.00965799	0	3069.58	0.02652563	0.0214256	3599.58	-0.00479816		4129.58	-0.0206482	0	
419.79	0.00412565		949.79	-0.00125883	0.00022482	1479.79	-0.00133907	0	2009.78	0.00234974	0	2539.78	-0.00991602	0	3069.78	0.02590615	0.02141872	3599.78	-0.00490335		4129.78	-0.01981345	0	
419.99	0.00469269		949.99	-0.00125356	0.00022355	1479.99	-0.00074419	0	2009.98	0.00266526	0	2539.98	-0.01018425	0	3069.98	0.02551357	0.02141185	3599.98	-0.00462656		4129.98	-0.01987031	0	
420.19	0.00517983		950.19	-0.00089747	0.00022228	1480.19	-0.00115012	0	2010.18	0.00295657	0	2540.18	-0.0101329	0	3070.18	0.02552699	0.02140497	3600.18	-0.00480405		4130.18	-0.02014469	0	
420.39	0.00519248		950.39	-0.00084233	0.00022102	1480.39	-0.00067605	0	2010.38	0.00251282	0	2540.38	-0.01129723	0	3070.38	0.02496339	0.0213981	3600.38	-0.00600705		4130.38	-0.02039872	0	
420.59	0.00574543		950.59	-0.00125002	0.00021976	1480.59	-0.00044744	0	2010.58	0.00208149	0	2540.58	-0.01200321	0	3070.58	0.02460519	0.02139123	3600.58	-0.00675312		4130.58	-0.01988249	0	
420.79	0.00638161		950.79	-0.00032402	0.00021852	1480.79	-0.00164729	0	2010.78	0.00246505	0	2540.78	-0.01309478	0	3070.78	0.02473557	0.02138436	3600.78	-0.0063619		4130.78	-0.01925429	0	
420.99	0.00692381		950.99	0.00081068	0.00021728	1480.99	-0.00056186	0	2010.98	0.00273692	0	2540.98	-0.01341581	0	3070.98	0.02470346	0.02137749	3600.98	-0.0062501		4130.98	-0.01900587	0	
421.19	0.00689095		951.19	0.00098232	0.00021604	1481.19	-0.00047348	0	2011.18	0.00271375	0	2541.18	-0.0137408	0	3071.18	0.02395802	0.02137063	3601.18	-0.00648063		4131.18	-0.01892352	0	
421.39	0.00656704		951.39	0.00073082	0.00021482	1481.39	-0.00032237	0	2011.38	0.00226098	0	2541.38	-0.01408531	0	3071.38	0.02333716	0.02136377	3601.38	-0.00637513		4131.38	-0.01925405	0	
421.59	0.00598562		951.59	0.00033112	0.0002136	1481.59	-0.00076001	0	2011.58	0.00100526	0	2541.58	-0.01334524	0	3071.58	0.0242132	0.02135691	3601.58	-0.00680207		4131.58	-0.01903679	0	
421.79	0.00620715		951.79	0.00016528	0.00021239	1481.79	-0.00094521	0	2011.78	-0.00034335	0	2541.78	-0.01422567	0	3071.78	0.02427862	0.02135005	3601.78	-0.00672416		4131.78	-0.01890393	0	
421.99	0.006378		951.99	0.00020767	0.00021118	1481.99	-0.00211816	0	2011.98	-0.00094717	0	2541.98	-0.01426195	0	3071.98	0.02421217	0.0213432	3601.98	-0.00674053		4131.98	-0.01975716	0	
422.19	0.00701417		952.19	-0.00003371	0.00020998	1482.19	-0.0022432	0	2012.18	-0.0012419	0	2542.18	-0.01344234	0	3072.18	0.02429181	0.02133634	3602.18	-0.00643089		4132.18	-0.02176627	0	
422.39	0.00649493		952.39	-0.00078705	0.00020879	1482.39	-0.00267391	0	2012.38	-0.00051802	0	2542.38	-0.01246013	0	3072.38	0.02439447	0.02132949	3602.38	-0.00601045		4132.38	-0.02241751	0	
422.59	0.00715119		952.59	-0.0019244	0.00020761	1482.59	-0.00319962	0	2012.58	-0.00062255	0	2542.58	-0.01130659	0	3072.58	0.02309435	0.02132265	3602.58	-0.00500257		4132.58	-0.02283359	0	
422.79	0.00668081		952.79	-0.00301067	0.00020643	1482.79	-0.0027576	0	2012.78	-0.00116474	0	2542.78	-0.01009568	0	3072.78	0.02325768	0.0213158	3602.78	-0.00402142		4132.78	-0.02262537	0	
422.99	0.00613555		952.99	-0.00312322	0.00020526	1482.99	-0.00367918	0	2012.98	-0.0006857	0	2542.98	-0.00894403	0	3072.98	0.02407079	0.02130896	3602.98	-0.00265124		4132.98	-0.02301096	0	
423.19	0.00584406		953.19	-0.00311039	0.00020409	1483.19	-0.00391385	0	2013.18	-0.00037723	0	2543.18	-0.00777588	0	3073.18	0.02454159	0.02130211	3603.18	-0.00228055		4133.18	-0.02324897	0	
423.39	0.00572113		953.39	-0.00317684	0.00020294	1483.39	-0.00405468	0	2013.38	-0.00013075	0	2543.38	-0.00783594	0	3073.38	0.02540844	0.02129527	3603.38	-0.00180696		4133.38	-0.02362957	0	
423.59	0.00513357		953.59	-0.00313054	0.00020178	1483.59	-0.00340755	0	2013.58	0.00056976	0	2543.58	-0.00776852	0	3073.58	0.02539158	0.02128844	3603.58	-0.00098446		4133.58	-0.02312309	0	
423.79	0.00575856		953.79	-0.00238248	0.00020064	1483.79	-0.00255866	0	2013.78	0.00121559	0	2543.78	-0.0086845	0	3073.78	0.02474135	0.0212816	3603.78	-0.00083821		4133.78	-0.0220883	0	
423.99	0.00546243		953.99	-0.0020435	0.0001995	1483.99	-0.00292257	0	2013.98	0.00161318	0	2543.98	-0.00897418	0	3073.98	0.02568686	0.02127477	3603.98	-0.00129619		4133.98	-0.02145044	0	
424.19	0.00527572		954.19	-0.00195909	0.00019837	1484.19	-0.00314492	0	2014.18	0.00256734	0	2544.18	-0.00974778	0	3074.18	0.02553773	0.02126794	3604.18	-0.0017563		4134.18	-0.02169817	0	
424.39	0.00568581		954.39	-0.00083961	0.00019724	1484.39	-0.00265861	0	2014.38	0.00267133	0	2544.38	-0.01004721	0	3074.38	0.02674449	0.02126111	3604.38	-0.00266529		4134.38	-0.0217961	0	
424.59	0.00467126		954.59	0.00075624	0.00019612	1484.59	-0.00263967	0	2014.58	0.00318217	0	2544.58	-0.0111004	0	3074.58	0.0263432	0.02125428	3604.58	-0.00213523		4134.58	-0.02139133	0	
424.79	0.00446073		954.79	0.00178406	0.00019501	1484.79	-0.00374106	0	2014.78	0.0040191	0	2544.78	-0.01223089	0	3074.78	0.0266979	0.02124746	3604.78	-0.00222753		4134.78	-0.02126361	0	
424.99	0.00441154		954.99	0.00205121	0.0001939	1484.99	-0.00378284	0	2014.98	0.00436581	0	2544.98	-0.01198032	0	3074.98	0.02602169	0.02124064	3604.98	-0.00256043		4134.98	-0.02116762	0	
425.19	0.00409828		955.19	0.00210444	0.0001928	1485.19	-0.00531167	0	2015.18	0.00349369	0	2545.18	-0.01191979	0	3075.18	0.02561536	0.02123382	3605.18	-0.00358602		4135.18	-0.02046506	0	
425.39	0.00297209		955.39	0.00210025	0.00019171	1485.39	-0.00582859	0	2015.38	0.00273653	0	2545.38	-0.01290023	0	3075.38	0.02523471	0.021227	3605.38	-0.0034275		4135.38	-0.02054336	0	
425.59	0.00237835		955.59	0.00237733	0.00019062	1485.59	-0.0062467	0	2015.58	0.00251537	0	2545.58	-0.01291241	0	3075.58	0.02579213	0.02122018	3605.58	-0.00351234		4135.58	-0.02061278	0	
425.79	0.00344999		955.79	0.00254872	0.00018954	1485.79	-0.00642018	0	2015.78	0.00199314	0	2545.78	-0.01357293	0	3075.78	0.02550067	0.02121337	3605.78	-0.00394617		4135.78	-0.02007831	0	
425.99	0.00387007		955.99	0.00263835	0.00018846	1485.99	-0.00736987	0	2015.98	0.0015629	0	2545.98	-0.01279025	0	3075.98	0.02449557	0.02120656	3605.98	-0.00413457		4135.98	-0.02081951	0	
426.19	0.00428744		956.19	0.00202206	0.00018739	1486.19	-0.0070111	0	2016.18	0.00094846	0	2546.18	-0.01247711	0	3076.18	0.0246405	0.02119975	3606.18	-0.00482993		4136.18	-0.02096573	0	
426.39	0.00380843		956.39	0.00182378	0.00018633	1486.39	-0.00684651	0	2016.38	0.00021798	0	2546.38	-0.0127693	0	3076.38	0.02414564	0.02119294	3606.38	-0.00431097		4136.38	-0.02008557	0	
426.59	0.00430075		956.59	0.00226947	0.00018527	1486.59	-0.00519193	0	2016.58	0.00019502	0	2546.58	-0.01233997	0	3076.58	0.02360229	0.02118614	3606.58	-0.00350702		4136.58	-0.02002841	0	
426.79	0.00414016		956.79	0.00190564	0.00018422	1486.79	-0.00442011	0	2016.78	0.00077264	0	2546.78	-0.01221881	0	3076.78	0.02404434	0.02117934	3606.78	-0.00276968		4136.78	-0.02051011	0	
426.99	0.003852		956.99	0.00052298	0.00018318	1486.99	-0.00411363	0	2016.98	0.00130748	0	2546.98	-0.01178771	0	3076.98	0.02500356	0.02117254	3606.98	-0.00294228		4136.98	-0.02046675	0	
427.19	0.0038832		957.19	-0.00038291	0.00018214	1487.19	-0.00316575	0	2017.18	0.00287282	0	2547.18	-0.01193865	0	3077.18	0.024541	0.02116574	3607.18	-0.00327797		4137.18	-0.0205925	0	
427.39	0.00427626		957.39	-0.00091603	0.0001811	1487.39	-0.00260215	0	2017.38	0.0034476	0	2547.38	-0.01315551	0	3077.38	0.02500511	0.02115894	3607.38	-0.00390241		4137.38	-0.020919	0	
427.59	0.00442596		957.59	-0.00193013	0.00018008	1487.59	-0.00139883	0	2017.58	0.00374335	0	2547.58	-0.01343535	0	3077.58	0.0252041	0.02115215	3607.58	-0.00414545		4137.58	-0.02148949	0	
427.79	0.00500101		957.79	-0.00167649	0.00017905	1487.79	-0.00107577	0	2017.78	0.00412453	0	2547.78	-0.01472878	0	3077.78	0.0254002	0.02114536	3607.78	-0.00438792		4137.78	-0.02145941	0	
427.99	0.00435266		957.99	-0.00168024	0.00017804	1487.99	-0.00203308	0	2017.98	0.004238	0	2547.98	-0.01526274	0	3077.98	0.02593592	0.02113857	3607.98	-0.00460948		4137.98	-0.021375	0	
428.19	0.00482478		958.19	-0.0020501	0.00017703	1488.19	-0.00218974	0	2018.18	0.00406902	0	2548.18	-0.015158	0	3078.18	0.0249876	0.02113178	3608.18	-0.00452591		4138.18	-0.02275995	0	
428.39	0.00438797		958.39	-0.00041864	0.00017602	1488.39	-0.00324724	0	2018.38	0.00316768	0	2548.38	-0.01499853	0	3078.38	0.02508757	0.021125	3608.38	-0.00460651		4138.38	-0.02339767	0	
428.59	0.00389231		958.59	-0.00002771	0.00017503	1488.59	-0.00409087	0	2018.58	0.00314777	0	2548.58	-0.01539452	0	3078.58	0.02458978	0.02111821	3608.58	-0.00485018		4138.58	-0.02374217	0	
428.79	0.00478754		958.79	-0.00039306	0.00017403	1488.79	-0.00507414	0	2018.78	0.00275226	0	2548.78	-0.01516138	0	3078.78	0.02426844	0.02111143	3608.78	-0.00566824		4138.78	-0.02474633	0	
428.99	0.00402359		958.99	-0.00036972	0.00017304	1488.99	-0.00614003	0	2018.98	0.00247758	0	2548.98	-0.01402737	0	3078.98	0.02370119	0.02110465	3608.98	-0.00549827		4138.98	-0.02433856	0	
429.19	0.00378663		959.19	-0.0010437	0.00017206	1489.19	-0.00630877	0	2019.18	0.00272265	0	2549.18	-0.01355199	0	3079.18	0.0245575	0.02109788	3609.18	-0.00533227		4139.18	-0.02492663	0	
429.39	0.00301599		959.39	-0.00119035	0.00017109	1489.39	-0.00707488	0	2019.38	0.00286973	0	2549.38	-0.01353629	0	3079.38	0.02414214	0.0210911	3609.38	-0.00504796		4139.38	-0.0253007	0	
429.59	0.00303464		959.59	-0.00084251	0.00017012	1489.59	-0.00722537	0	2019.58	0.00239017	0	2549.58	-0.01296349	0	3079.58	0.02394059	0.02108433	3609.58	-0.00460066		4139.58	-0.02463423	0	
429.79	0.0040023		959.79	-0.00007392	0.00016915	1489.79	-0.00800181	0	2019.78	0.00177967	0	2549.78	-0.01291335	0	3079.78	0.02387978	0.02107756	3609.78	-0.00497186		4139.78	-0.02392973	0	
429.99	0.00392244		959.99	0.00025104	0.00016819	1489.99	-0.00750825	0	2019.98	0.00134983	0	2549.98	-0.01203272	0	3079.98	0.02361415	0.02107079	3609.98	-0.00439213		4139.98	-0.02422895	0	
430.19	0.00411992		960.19	0.00088323	0.00016724	1490.19	-0.00611845	0	2020.18	0.00126103	0	2550.18	-0.0114808	0	3080.18	0.02456971	0.02106403	3610.18	-0.00417776		4140.18	-0.02328052	0	
430.39	0.00424271		960.39	0.00122428	0.00016629	1490.39	-0.00435295	0	2020.38	0.0020489	0	2550.38	-0.01177795	0	3080.38	0.02347329	0.02105727	3610.38	-0.00345158		4140.38	-0.02302465	0	
430.59	0.00490727		960.59	0.00215106	0.00016534	1490.59	-0.0028616	0	2020.58	0.00339515	0	2550.58	-0.01156576	0	3080.58	0.02360967	0.02105051	3610.58	-0.00333812		4140.58	-0.02256383	0	
430.79	0.00401433		960.79	0.00186137	0.0001644	1490.79	-0.00303668	0	2020.78	0.00344465	0	2550.78	-0.01179582	0	3080.78	0.02382257	0.02104375	3610.78	-0.00263521		4140.78	-0.02134324	0	
430.99	0.00337102		960.99	0.00145305	0.00016347	1490.99	-0.00236553	0	2020.98	0.00324367	0	2550.98	-0.01153496	0	3080.98	0.02366561	0.02103699	3610.98	-0.00243684		4140.98	-0.02079184	0	
431.19	0.00440683		961.19	0.00164144	0.00016254	1491.19	-0.0012298	0	2021.18	0.00359275	0	2551.18	-0.0127306	0	3081.18	0.02338501	0.02103024	3611.18	-0.00164111		4141.18	-0.02046398	0	
431.39	0.00476725		961.39	0.00165322	0.00016162	1491.39	-0.00140458	0	2021.38	0.00354689	0	2551.38	-0.01335757	0	3081.38	0.02398269	0.02102348	3611.38	-0.00206024		4141.38	-0.01998532	0	
431.59	0.00389674		961.59	0.0014846	0.0001607	1491.59	-0.00140351	0	2021.58	0.0041026	0	2551.58	-0.01354548	0	3081.58	0.02339803	0.02101673	3611.58	-0.00193223		4141.58	-0.01912961	0	
431.79	0.00418703		961.79	0.00152976	0.00015979	1491.79	-0.00218312	0	2021.78	0.00351515	0	2551.78	-0.01405997	0	3081.78	0.02414363	0.02100998	3611.78	-0.00168881		4141.78	-0.01817885	0	
431.99	0.00387613		961.99	0.00163875	0.00015889	1491.99	-0.00226979	0	2021.98	0.00343195	0	2551.98	-0.01415901	0	3081.98	0.02318863	0.02100324	3611.98	-0.0015434		4141.98	-0.01768529	0	
432.19	0.00447645		962.19	0.00174293	0.00015798	1492.19	-0.00217393	0	2022.18	0.00271324	0	2552.18	-0.01485271	0	3082.18	0.02274545	0.0209965	3612.18	-0.00164237		4142.18	-0.01816325	0	
432.39	0.00408173		962.39	0.00217392	0.00015709	1492.39	-0.00337542	0	2022.38	0.00196454	0	2552.38	-0.01512625	0	3082.38	0.0229382	0.02098975	3612.38	-0.00170373		4142.38	-0.01867004	0	
432.59	0.00496655		962.59	0.00190445	0.0001562	1492.59	-0.00349849	0	2022.58	0.00183663	0	2552.58	-0.01494823	0	3082.58	0.02266951	0.02098301	3612.58	-0.00173523		4142.58	-0.01844652	0	
432.79	0.00512054		962.79	0.00074038	0.00015531	1492.79	-0.0033569	0	2022.78	0.00171296	0	2552.78	-0.01508359	0	3082.78	0.02220685	0.02097628	3612.78	-0.00166175		4142.78	-0.01914473	0	
432.99	0.00484593		962.99	-0.00016384	0.00015443	1492.99	-0.00321572	0	2022.98	0.00210471	0	2552.98	-0.01468421	0	3082.98	0.02339936	0.02096954	3612.98	-0.00156833		4142.98	-0.01940684	0	
433.19	0.00561001		963.19	-0.00192066	0.00015355	1493.19	-0.00302901	0	2023.18	0.00251121	0	2553.18	-0.01476396	0	3083.18	0.02296013	0.02096281	3613.18	-0.0020551		4143.18	-0.0202632	0	
433.39	0.00629248		963.39	-0.00133426	0.00015268	1493.39	-0.00350822	0	2023.38	0.00216028	0	2553.38	-0.01486516	0	3083.38	0.02208961	0.02095608	3613.38	-0.00232522		4143.38	-0.01979756	0	
433.59	0.00666972		963.59	-0.00125381	0.00015182	1493.59	-0.00388758	0	2023.58	0.00167782	0	2553.58	-0.01437868	0	3083.58	0.02183914	0.02094935	3613.58	-0.00239203		4143.58	-0.02028236	0	
433.79	0.00690629		963.79	-0.00102222	0.00015095	1493.79	-0.00331299	0	2023.78	0.00133491	0	2553.78	-0.01470789	0	3083.78	0.02237212	0.02094262	3613.78	-0.00328836		4143.78	-0.02126826	0	
433.99	0.00692105		963.99	-0.00221437	0.0001501	1493.99	-0.00213493	0	2023.98	0.00130049	0	2553.98	-0.01300282	0	3083.98	0.02224053	0.0209359	3613.98	-0.00308565		4143.98	-0.02197508	0	
434.19	0.00655069		964.19	-0.00222571	0.00014925	1494.19	-0.00148639	0	2024.18	0.00093101	0	2554.18	-0.01260872	0	3084.18	0.02207064	0.02092918	3614.18	-0.0032977		4144.18	-0.02228826	0	
434.39	0.00716832		964.39	-0.00183696	0.0001484	1494.39	-0.00118192	0	2024.38	0.00072518	0	2554.38	-0.01234345	0	3084.38	0.02152152	0.02092246	3614.38	-0.00346107		4144.38	-0.02290191	0	
434.59	0.0062885		964.59	-0.00086537	0.00014756	1494.59	-0.00210433	0	2024.58	0.00173454	0	2554.58	-0.01161188	0	3084.58	0.02259509	0.02091574	3614.58	-0.00306096		4144.58	-0.02315099	0	
434.79	0.00523398		964.79	-0.00078932	0.00014672	1494.79	-0.00185861	0	2024.78	0.00122953	0	2554.78	-0.01136923	0	3084.78	0.0229707	0.02090903	3614.78	-0.00322582		4144.78	-0.02277822	0	
434.99	0.00542083		964.99	-0.00060727	0.00014589	1494.99	-0.00116162	0	2024.98	0.00163713	0	2554.98	-0.01106384	0	3084.98	0.0230361	0.02090231	3614.98	-0.00375993		4144.98	-0.02327813	0	
435.19	0.00501716		965.19	-0.00067817	0.00014506	1495.19	-0.00164342	0	2025.18	0.00223554	0	2555.18	-0.01117791	0	3085.18	0.02351831	0.0208956	3615.18	-0.0040614		4145.18	-0.02266018	0	
435.39	0.00463576		965.39	0.00024401	0.00014424	1495.39	-0.00196318	0	2025.38	0.00232459	0	2555.38	-0.01184264	0	3085.38	0.0230984	0.02088889	3615.38	-0.00492697		4145.38	-0.02198178	0	
435.59	0.00367207		965.59	0.00110978	0.00014342	1495.59	-0.00242475	0	2025.58	0.00310115	0	2555.58	-0.01216316	0	3085.58	0.02304278	0.02088218	3615.58	-0.00547769		4145.58	-0.02137981	0	
435.79	0.00440653		965.79	0.00159214	0.0001426	1495.79	-0.00287598	0	2025.78	0.00335709	0	2555.78	-0.01310851	0	3085.78	0.02318599	0.02087548	3615.78	-0.00533748		4145.78	-0.02149424	0	
435.99	0.00375255		965.99	0.00182323	0.00014179	1495.99	-0.00251492	0	2025.98	0.00430304	0	2555.98	-0.01381346	0	3085.98	0.02219726	0.02086878	3615.98	-0.00599016		4145.98	-0.02095256	0	
436.19	0.0041454		966.19	0.00216287	0.00014099	1496.19	-0.00296306	0	2026.18	0.00395109	0	2556.18	-0.0146917	0	3086.18	0.02260663	0.02086208	3616.18	-0.00558152		4146.18	-0.02089777	0	
436.39	0.00493168		966.39	0.00196864	0.00014019	1496.39	-0.00342293	0	2026.38	0.00361359	0	2556.38	-0.01433606	0	3086.38	0.02242657	0.02085538	3616.38	-0.00491241		4146.38	-0.02090267	0	
436.59	0.00559346		966.59	0.00179685	0.00013939	1496.59	-0.00303381	0	2026.58	0.00342944	0	2556.58	-0.01392065	0	3086.58	0.0223144	0.02084868	3616.58	-0.00461154		4146.58	-0.02048518	0	
436.79	0.00584018		966.79	0.00120725	0.0001386	1496.79	-0.00271971	0	2026.78	0.00377431	0	2556.78	-0.01348371	0	3086.78	0.02235414	0.02084199	3616.78	-0.00484904		4146.78	-0.02058416	0	
436.99	0.00563209		966.99	0.00085488	0.00013782	1496.99	-0.00222653	0	2026.98	0.00376184	0	2556.98	-0.01398533	0	3086.98	0.02359262	0.0208353	3616.98	-0.00485461		4146.98	-0.02023205	0	
437.19	0.00618108		967.19	0.00114169	0.00013703	1497.19	-0.00212857	0	2027.18	0.00312615	0	2557.18	-0.01353647	0	3087.18	0.02300711	0.02082861	3617.18	-0.00417657		4147.18	-0.02081483	0	
437.39	0.00563378		967.39	0.00106592	0.00013626	1497.39	-0.0022125	0	2027.38	0.00266761	0	2557.38	-0.0129528	0	3087.38	0.02367718	0.02082192	3617.38	-0.00349487		4147.38	-0.02054005	0	
437.59	0.00519996		967.59	0.00018612	0.00013548	1497.59	-0.00216399	0	2027.58	0.00170633	0	2557.58	-0.01246433	0	3087.58	0.02374414	0.02081523	3617.58	-0.00357792		4147.58	-0.02141863	0	
437.79	0.00521427		967.79	-0.00077124	0.00013471	1497.79	-0.00119177	0	2027.78	0.00105581	0	2557.78	-0.01170883	0	3087.78	0.02377991	0.02080855	3617.78	-0.00283723		4147.78	-0.02247728	0	
437.99	0.00498304		967.99	-0.00167175	0.00013395	1497.99	-0.00097327	0	2027.98	0.0014224	0	2557.98	-0.01023164	0	3087.98	0.02439881	0.02080187	3617.98	-0.00167956		4147.98	-0.02288055	0	
438.19	0.00525908		968.19	-0.00151863	0.00013319	1498.19	-0.00122963	0	2028.18	0.00110473	0	2558.18	-0.00956145	0	3088.18	0.02435179	0.02079519	3618.18	-0.00098023		4148.18	-0.02295041	0	
438.39	0.00488937		968.39	-0.00202461	0.00013243	1498.39	-0.00099791	0	2028.38	0.00136015	0	2558.38	-0.00896633	0	3088.38	0.02526172	0.02078851	3618.38	-0.00082569		4148.38	-0.023356	0	
438.59	0.0047679		968.59	-0.00305181	0.00013168	1498.59	-0.00013793	0	2028.58	0.00243271	0	2558.58	-0.00953338	0	3088.58	0.02570065	0.02078184	3618.58	-0.00025738		4148.58	-0.0233336	0	
438.79	0.00462553		968.79	-0.00316355	0.00013094	1498.79	0.00052687	0	2028.78	0.00257371	0	2558.78	-0.00986707	0	3088.78	0.02638116	0.02077517	3618.78	-0.00111335		4148.78	-0.02323215	0	
438.99	0.00456647		968.99	-0.00260654	0.00013019	1498.99	0.00044223	0	2028.98	0.00291898	0	2558.98	-0.01050295	0	3088.98	0.02637889	0.0207685	3618.98	-0.00181969		4148.98	-0.02345879	0	
439.19	0.00417826		969.19	-0.00267749	0.00012945	1499.19	0.0004044	0	2029.18	0.00305232	0	2559.18	-0.01092388	0	3089.18	0.02639141	0.02076183	3619.18	-0.00220847		4149.18	-0.02268984	0	
439.39	0.00422049		969.39	-0.00186082	0.00012872	1499.39	0.00073576	0	2029.38	0.0025414	0	2559.38	-0.01208464	0	3089.38	0.02564424	0.02075516	3619.38	-0.00334201		4149.38	-0.02186277	0	
439.59	0.00446853		969.59	-0.00169813	0.00012799	1499.59	0.00007602	0	2029.58	0.0027184	0	2559.58	-0.01331023	0	3089.58	0.0257687	0.0207485	3619.58	-0.00420162		4149.58	-0.02147191	0	
439.79	0.00535417		969.79	-0.00141009	0.00012726	1499.79	-0.00009872	0	2029.78	0.00286345	0	2559.78	-0.01389037	0	3089.78	0.02487457	0.02074184	3619.78	-0.00418884		4149.78	-0.02097953	0	
439.99	0.00585816		969.99	-0.0013458	0.00012654	1499.99	-0.00044505	0	2029.98	0.00271971	0	2559.98	-0.01375186	0	3089.98	0.02412679	0.02073518	3619.98	-0.0046113		4149.98	-0.02021328	0	
440.19	0.00655862		970.19	-0.00145056	0.00012582	1500.19	-0.00087625	0	2030.18	0.00180515	0	2560.18	-0.01381724	0	3090.18	0.02379616	0.02072852	3620.18	-0.00401292		4150.18	-0.0200712	0	
440.39	0.00694408		970.39	-0.00180727	0.00012511	1500.39	-0.00135718	0	2030.38	0.00115765	0	2560.38	-0.01350499	0	3090.38	0.02283295	0.02072186	3620.38	-0.00356535		4150.38	-0.01977447	0	
440.59	0.00709789		970.59	-0.00157524	0.0001244	1500.59	-0.00177854	0	2030.58	0.00076499	0	2560.58	-0.01296578	0	3090.58	0.02264132	0.02071521	3620.58	-0.00408667		4150.58	-0.0208561	0	
440.79	0.00693943		970.79	-0.00167118	0.00012369	1500.79	-0.00226274	0	2030.78	0.0013323	0	2560.78	-0.01285465	0	3090.78	0.02231714	0.02070856	3620.78	-0.00391817		4150.78	-0.02007419	0	
440.99	0.00682123		970.99	-0.00151467	0.00012299	1500.99	-0.00237551	0	2030.98	0.0004445	0	2560.98	-0.01240399	0	3090.98	0.02230548	0.02070191	3620.98	-0.00301237		4150.98	-0.02002527	0	
441.19	0.00639335		971.19	-0.00074791	0.00012229	1501.19	-0.002651	0	2031.18	-0.00031738	0	2561.18	-0.01113056	0	3091.18	0.02192408	0.02069526	3621.18	-0.00206852		4151.18	-0.02127552	0	
441.39	0.00524719		971.39	-0.00139215	0.0001216	1501.39	-0.00198453	0	2031.38	-0.0000196	0	2561.38	-0.01112422	0	3091.38	0.02206177	0.02068862	3621.38	-0.00180129		4151.38	-0.02191863	0	
441.59	0.00543961		971.59	-0.00141764	0.00012091	1501.59	-0.0018902	0	2031.58	0.00050449	0	2561.58	-0.01214577	0	3091.58	0.02114627	0.02068198	3621.58	-0.00087544		4151.58	-0.0223872	0	
441.79	0.0055083		971.79	-0.00205501	0.00012022	1501.79	-0.0014461	0	2031.78	0.00117567	0	2561.78	-0.01179033	0	3091.78	0.02115612	0.02067533	3621.78	-0.0001807		4151.78	-0.02212547	0	
441.99	0.00528458		971.99	-0.00170151	0.00011954	1501.99	-0.00161417	0	2031.98	0.00152434	0	2561.98	-0.01144954	0	3091.98	0.02192123	0.0206687	3621.98	0.0002153		4151.98	-0.02137802	0	
442.19	0.00656659		972.19	-0.00175237	0.00011886	1502.19	-0.00198685	0	2032.18	0.00166631	0	2562.18	-0.01129283	0	3092.18	0.02220968	0.02066206	3622.18	0.0010491		4152.18	-0.02088426	0	
442.39	0.00554053		972.39	-0.00234408	0.00011819	1502.39	-0.00065466	0	2032.38	0.00164607	0	2562.38	-0.01254999	0	3092.38	0.02355284	0.02065543	3622.38	0.00114418		4152.38	-0.02167241	0	
442.59	0.00597928		972.59	-0.00201323	0.00011752	1502.59	-0.00014712	0	2032.58	0.00240646	0	2562.58	-0.01356417	0	3092.58	0.02354859	0.02064879	3622.58	0.00185171		4152.58	-0.02170754	0	
442.79	0.00474087		972.79	-0.00134511	0.00011685	1502.79	-0.00099344	0	2032.78	0.00294089	0	2562.78	-0.01373672	0	3092.78	0.02479096	0.02064216	3622.78	0.00045583		4152.78	-0.02186576	0	
442.99	0.00396838		972.99	-0.00034973	0.00011619	1502.99	-0.00078105	0	2032.98	0.00350105	0	2562.98	-0.01413313	0	3092.98	0.02434074	0.02063554	3622.98	-0.00039906		4152.98	-0.02053025	0	
443.19	0.00345467		973.19	-0.00047164	0.00011553	1503.19	-0.0008414	0	2033.18	0.00361679	0	2563.18	-0.01472691	0	3093.18	0.02446549	0.02062891	3623.18	-0.00119451		4153.18	-0.01979544	0	
443.39	0.0036488		973.39	0.00064426	0.00011487	1503.39	-0.00147383	0	2033.38	0.00355722	0	2563.38	-0.01595884	0	3093.38	0.02509728	0.02062229	3623.38	-0.00206666		4153.38	-0.01920243	0	
443.59	0.00397378		973.59	0.00087376	0.00011422	1503.59	-0.00229834	0	2033.58	0.00423064	0	2563.58	-0.01600372	0	3093.58	0.02604772	0.02061567	3623.58	-0.00268758		4153.58	-0.01887657	0	
443.79	0.00468791		973.79	0.00081457	0.00011357	1503.79	-0.00342143	0	2033.78	0.00499124	0	2563.78	-0.01591781	0	3093.78	0.02572326	0.02060905	3623.78	-0.0034733		4153.78	-0.01801571	0	
443.99	0.00431616		973.99	0.00188615	0.00011293	1503.99	-0.00400856	0	2033.98	0.00458508	0	2563.98	-0.01533098	0	3093.98	0.02563277	0.02060243	3623.98	-0.00476039		4153.98	-0.01718467	0	
444.19	0.00461124		974.19	0.00071658	0.00011229	1504.19	-0.00370278	0	2034.18	0.00360249	0	2564.18	-0.01497597	0	3094.18	0.02439421	0.02059581	3624.18	-0.00501429		4154.18	-0.016572	0	
444.39	0.00477253		974.39	0.00006313	0.00011165	1504.39	-0.00410839	0	2034.38	0.00282333	0	2564.38	-0.01364627	0	3094.38	0.02430803	0.0205892	3624.38	-0.00500758		4154.38	-0.01758091	0	
444.59	0.00524552		974.59	-0.00042085	0.00011102	1504.59	-0.00402584	0	2034.58	0.00292577	0	2564.58	-0.01323928	0	3094.58	0.02415908	0.02058259	3624.58	-0.00585412		4154.58	-0.01865757	0	
444.79	0.00540275		974.79	-0.00068817	0.00011039	1504.79	-0.00416508	0	2034.78	0.00312236	0	2564.78	-0.01267038	0	3094.78	0.02399217	0.02057598	3624.78	-0.00613963		4154.78	-0.01779787	0	
444.99	0.00586698		974.99	-0.00078019	0.00010976	1504.99	-0.00419564	0	2034.98	0.00230456	0	2564.98	-0.01207907	0	3094.98	0.02344961	0.02056938	3624.98	-0.00659985		4154.98	-0.01786283	0	
445.19	0.0054322		975.19	-0.00050082	0.00010914	1505.19	-0.00382033	0	2035.18	0.00260844	0	2565.18	-0.01254741	0	3095.18	0.02369789	0.02056277	3625.18	-0.00639419		4155.18	-0.01894858	0	
445.39	0.00600802		975.39	-0.00076056	0.00010852	1505.39	-0.00305783	0	2035.38	0.00250265	0	2565.38	-0.0131052	0	3095.38	0.02267468	0.02055617	3625.38	-0.00647281		4155.38	-0.02018873	0	
445.59	0.00562023		975.59	-0.00092491	0.0001079	1505.59	-0.00321147	0	2035.58	0.0023395	0	2565.58	-0.0134322	0	3095.58	0.02150976	0.02054957	3625.58	-0.00624574		4155.58	-0.02017854	0	
445.79	0.00563823		975.79	-0.00100283	0.00010729	1505.79	-0.00270382	0	2035.78	0.00155607	0	2565.78	-0.01194047	0	3095.78	0.02218408	0.02054297	3625.78	-0.00516978		4155.78	-0.02029122	0	
445.99	0.00597721		975.99	-0.00049049	0.00010668	1505.99	-0.00296099	0	2035.98	0.00121617	0	2565.98	-0.01027073	0	3095.98	0.02240769	0.02053638	3625.98	-0.00441761		4155.98	-0.02091178	0	
446.19	0.00612896		976.19	-0.00149519	0.00010608	1506.19	-0.00250069	0	2036.18	0.00149015	0	2566.18	-0.01061392	0	3096.18	0.02276659	0.02052978	3626.18	-0.00320417		4156.18	-0.02182882	0	
446.39	0.00504966		976.39	-0.00128994	0.00010547	1506.39	-0.0014985	0	2036.38	0.0015278	0	2566.38	-0.0108088	0	3096.38	0.02340245	0.02052319	3626.38	-0.00322414		4156.38	-0.02362158	0	
446.59	0.00506176		976.59	-0.00088072	0.00010488	1506.59	-0.0010354	0	2036.58	0.00233245	0	2566.58	-0.01056449	0	3096.58	0.02347363	0.0205166	3626.58	-0.00247624		4156.58	-0.02307803	0	
446.79	0.00429008		976.79	-0.00002922	0.00010428	1506.79	-0.00141819	0	2036.78	0.00280187	0	2566.78	-0.0104854	0	3096.78	0.02391173	0.02051001	3626.78	-0.00292645		4156.78	-0.02294128	0	
446.99	0.00334003		976.99	0.000515	0.00010369	1506.99	-0.00124033	0	2036.98	0.00272424	0	2566.98	-0.01043865	0	3096.98	0.02309724	0.02050343	3626.98	-0.00253875		4156.98	-0.02193904	0	
447.19	0.00281182		977.19	0.00048542	0.0001031	1507.19	-0.00120125	0	2037.18	0.00248964	0	2567.18	-0.01125056	0	3097.18	0.02337708	0.02049685	3627.18	-0.00279717		4157.18	-0.02156108	0	
447.39	0.00274875		977.39	0.00080052	0.00010251	1507.39	-0.0013233	0	2037.38	0.00320376	0	2567.38	-0.0116334	0	3097.38	0.02451559	0.02049026	3627.38	-0.0028995		4157.38	-0.02143952	0	
447.59	0.00284125		977.59	0.00018766	0.00010193	1507.59	-0.00146788	0	2037.58	0.0035238	0	2567.58	-0.01148948	0	3097.58	0.02519524	0.02048369	3627.58	-0.00333226		4157.58	-0.02033742	0	
447.79	0.00386281		977.79	0.00012661	0.00010135	1507.79	-0.00198837	0	2037.78	0.00335983	0	2567.78	-0.01245139	0	3097.78	0.02432954	0.02047711	3627.78	-0.00375627		4157.78	-0.01897593	0	
447.99	0.0037832		977.99	0.0003952	0.00010078	1507.99	-0.00096337	0	2037.98	0.0020385	0	2567.98	-0.0118653	0	3097.98	0.02384122	0.02047053	3627.98	-0.00387282		4157.98	-0.01827604	0	
448.19	0.00406094		978.19	-0.0011119	0.00010021	1508.19	-0.00136806	0	2038.18	0.00095002	0	2568.18	-0.01176125	0	3098.18	0.02253567	0.02046396	3628.18	-0.0030915		4158.18	-0.01869385	0	
448.39	0.0041092		978.39	-0.00199454	0.00009964	1508.39	-0.00184674	0	2038.38	0.00091865	0	2568.38	-0.01156851	0	3098.38	0.02267866	0.02045739	3628.38	-0.00296531		4158.38	-0.01945893	0	
448.59	0.00459428		978.59	-0.00217093	0.00009907	1508.59	-0.00163359	0	2038.58	0.00089787	0	2568.58	-0.01164036	0	3098.58	0.02262963	0.02045082	3628.58	-0.00249943		4158.58	-0.01900789	0	
448.79	0.00552025		978.79	-0.00243929	0.00009851	1508.79	-0.00175246	0	2038.78	0.00112684	0	2568.78	-0.01154729	0	3098.78	0.0223662	0.02044426	3628.78	-0.00308829		4158.78	-0.01934649	0	
448.99	0.00546035		978.99	-0.00294164	0.00009795	1508.99	-0.00177673	0	2038.98	0.00137934	0	2568.98	-0.01173403	0	3098.98	0.02176831	0.02043769	3628.98	-0.00286044		4158.98	-0.01911751	0	
449.19	0.00521087		979.19	-0.00231122	0.0000974	1509.19	-0.00102877	0	2039.18	0.00168653	0	2569.18	-0.01174028	0	3099.18	0.02177617	0.02043113	3629.18	-0.00173367		4159.18	-0.0196968	0	
449.39	0.00549858		979.39	-0.00223038	0.00009684	1509.39	-0.00080118	0	2039.38	0.00192721	0	2569.38	-0.01100805	0	3099.38	0.02088593	0.02042457	3629.38	-0.00174229		4159.38	-0.02052013	0	
449.59	0.00470131		979.59	-0.00257565	0.00009629	1509.59	-0.00093205	0	2039.58	0.00283485	0	2569.58	-0.01126868	0	3099.58	0.0212938	0.02041801	3629.58	-0.0013638		4159.58	-0.02003729	0	
449.79	0.00399812		979.79	-0.00263857	0.00009575	1509.79	-0.00109597	0	2039.78	0.00419304	0	2569.78	-0.0105671	0	3099.78	0.02228362	0.02041146	3629.78	-0.00031521		4159.78	-0.02057545	0	
449.99	0.00445517		979.99	-0.00254902	0.0000952	1509.99	-0.00083954	0	2039.98	0.00489939	0	2569.98	-0.00944651	0	3099.98	0.02216673	0.0204049	3629.98	-0.00086467		4159.98	-0.02131443	0	
450.19	0.00416939		980.19	-0.00246351	0.00009466	1510.19	-0.00100245	0	2040.18	0.0055305	0	2570.18	-0.01016862	0	3100.18	0.02301593	0.02039835	3630.18	-0.00106654		4160.18	-0.02189034	0	
450.39	0.00433932		980.39	-0.00135883	0.00009413	1510.39	-0.0009561	0	2040.38	0.006603	0	2570.38	-0.01047856	0	3100.38	0.02332039	0.0203918	3630.38	-0.0018148		4160.38	-0.02191173	0	
450.59	0.00432439		980.59	-0.00060536	0.00009359	1510.59	-0.00112401	0	2040.58	0.00707225	0	2570.58	-0.01013227	0	3100.58	0.02361438	0.02038525	3630.58	-0.00208282		4160.58	-0.02078518	0	
450.79	0.00383365		980.79	0.00025647	0.00009306	1510.79	-0.0021636	0	2040.78	0.00676104	0	2570.78	-0.01041649	0	3100.78	0.02341211	0.02037871	3630.78	-0.00315766		4160.78	-0.02067813	0	
450.99	0.00336726		980.99	-0.00034774	0.00009253	1510.99	-0.00187002	0	2040.98	0.00595354	0	2570.98	-0.01018602	0	3100.98	0.02305274	0.02037217	3630.98	-0.00360529		4160.98	-0.02034128	0	
451.19	0.00334434		981.19	0.00068756	0.00009201	1511.19	-0.00163906	0	2041.18	0.00558088	0	2571.18	-0.01085623	0	3101.18	0.02345698	0.02036562	3631.18	-0.00421872		4161.18	-0.01998855	0	
451.39	0.00440627		981.39	0.00015521	0.00009149	1511.39	-0.00192145	0	2041.38	0.00503172	0	2571.38	-0.01129534	0	3101.38	0.02380821	0.02035909	3631.38	-0.00491478		4161.38	-0.02043987	0	
451.59	0.00558356		981.59	0.00023545	0.00009097	1511.59	-0.0022425	0	2041.58	0.0043334	0	2571.58	-0.01117246	0	3101.58	0.02340405	0.02035255	3631.58	-0.00523954		4161.58	-0.01941672	0	
451.79	0.00606203		981.79	0.00037683	0.00009045	1511.79	-0.00200583	0	2041.78	0.00326705	0	2571.78	-0.0106807	0	3101.78	0.02233909	0.02034601	3631.78	-0.0056174		4161.78	-0.01898648	0	
451.99	0.00586244		981.99	-0.0000026	0.00008994	1511.99	-0.00101119	0	2041.98	0.00129667	0	2571.98	-0.00997449	0	3101.98	0.02287611	0.02033948	3631.98	-0.00572403		4161.98	-0.01917834	0	
452.19	0.00564862		982.19	-0.00044784	0.00008943	1512.19	-0.00227994	0	2042.18	0.00050731	0	2572.18	-0.00965426	0	3102.18	0.0226801	0.02033295	3632.18	-0.0062403		4162.18	-0.01962329	0	
452.39	0.00536046		982.39	-0.00137887	0.00008892	1512.39	-0.0015876	0	2042.38	0.0000351	0	2572.38	-0.00926552	0	3102.38	0.02256192	0.02032642	3632.38	-0.00532612		4162.38	-0.01929131	0	
452.59	0.00552044		982.59	-0.00185141	0.00008842	1512.59	-0.0013155	0	2042.58	-0.00103188	0	2572.58	-0.00889384	0	3102.58	0.02359765	0.0203199	3632.58	-0.00375024		4162.58	-0.01901059	0	
452.79	0.00518247		982.79	-0.00262532	0.00008791	1512.79	-0.0015326	0	2042.78	-0.00161706	0	2572.78	-0.00910696	0	3102.78	0.02345154	0.02031337	3632.78	-0.00403292		4162.78	-0.01959754	0	
452.99	0.00434834		982.99	-0.00317208	0.00008742	1512.99	-0.00133953	0	2042.98	-0.00125938	0	2572.98	-0.00964616	0	3102.98	0.02368053	0.02030685	3632.98	-0.00324867		4162.98	-0.01844232	0	
453.19	0.00398967		983.19	-0.00265203	0.00008692	1513.19	-0.00013916	0	2043.18	-0.00061216	0	2573.18	-0.0096098	0	3103.18	0.02382919	0.02030033	3633.18	-0.00234268		4163.18	-0.01849404	0	
453.39	0.00333065		983.39	-0.0028922	0.00008643	1513.39	0.00019261	0	2043.38	-0.00023925	0	2573.38	-0.0099546	0	3103.38	0.02415136	0.02029381	3633.38	-0.00188035		4163.38	-0.0191326	0	
453.59	0.00215818		983.59	-0.00283615	0.00008594	1513.59	0.00012864	0	2043.58	0.00055875	0	2573.58	-0.01088978	0	3103.58	0.02465664	0.0202873	3633.58	-0.00060571		4163.58	-0.0187659	0	
453.79	0.00181801		983.79	-0.0024823	0.00008545	1513.79	0.00067956	0	2043.78	0.00175869	0	2573.78	-0.01000198	0	3103.78	0.02441794	0.02028078	3633.78	0.0002395		4163.78	-0.02022777	0	
453.99	0.0020646		983.99	-0.00217282	0.00008496	1513.99	0.00032428	0	2043.98	0.00119317	0	2573.98	-0.01042293	0	3103.98	0.02353006	0.02027427	3633.98	0.00005815		4163.98	-0.02053154	0	
454.19	0.00132915		984.19	-0.00132541	0.00008448	1514.19	-0.0004733	0	2044.18	0.00196102	0	2574.18	-0.01200247	0	3104.18	0.02426721	0.02026776	3634.18	0.00013356		4164.18	-0.02063585	0	
454.39	0.00080636		984.39	-0.00009099	0.000084	1514.39	-0.00086649	0	2044.38	0.00228275	0	2574.38	-0.01281886	0	3104.38	0.0247659	0.02026125	3634.38	-0.00015421		4164.38	-0.0203313	0	
454.59	0.0015942		984.59	0.00020974	0.00008352	1514.59	-0.00218836	0	2044.58	0.00166139	0	2574.58	-0.01311344	0	3104.58	0.02520736	0.02025475	3634.58	-0.00016532		4164.58	-0.02046143	0	
454.79	0.001648		984.79	0.00040649	0.00008305	1514.79	-0.00254614	0	2044.78	0.00122082	0	2574.78	-0.01338107	0	3104.78	0.02509467	0.02024825	3634.78	-0.00026435		4164.78	-0.02050884	0	
454.99	0.00223119		984.99	0.00057458	0.00008258	1514.99	-0.00238116	0	2044.98	0.00146967	0	2574.98	-0.01239444	0	3104.98	0.02482103	0.02024174	3634.98	-0.00015722		4164.98	-0.0201992	0	
455.19	0.00281959		985.19	0.00133693	0.00008211	1515.19	-0.00276903	0	2045.18	0.00053902	0	2575.18	-0.01249295	0	3105.18	0.02435198	0.02023524	3635.18	-0.00058467		4165.18	-0.02001243	0	
455.39	0.0036017		985.39	0.00093625	0.00008165	1515.39	-0.00388173	0	2045.38	0.00023365	0	2575.38	-0.01218701	0	3105.38	0.02277293	0.02022875	3635.38	-0.00161045		4165.38	-0.01969378	0	
455.59	0.0042462		985.59	0.00092508	0.00008118	1515.59	-0.00344827	0	2045.58	-0.00001254	0	2575.58	-0.01185365	0	3105.58	0.02269123	0.02022225	3635.58	-0.00188851		4165.58	-0.01955091	0	
455.79	0.00442409		985.79	0.00069698	0.00008072	1515.79	-0.00334801	0	2045.78	-0.00055583	0	2575.78	-0.01168437	0	3105.78	0.0225446	0.02021576	3635.78	-0.00302717		4165.78	-0.01989329	0	
455.99	0.00448431		985.99	-0.00026715	0.00008026	1515.99	-0.00368536	0	2045.98	-0.00136239	0	2575.98	-0.01172998	0	3105.98	0.02270928	0.02020927	3635.98	-0.00367727		4165.98	-0.02015958	0	
456.19	0.00498094		986.19	-0.00121565	0.00007981	1516.19	-0.00441776	0	2046.18	-0.00149874	0	2576.18	-0.01169944	0	3106.18	0.02224633	0.02020278	3636.18	-0.00405661		4166.18	-0.02005405	0	
456.39	0.00503136		986.39	-0.00182543	0.00007935	1516.39	-0.00408099	0	2046.38	-0.0019946	0	2576.38	-0.01154955	0	3106.38	0.02191931	0.02019629	3636.38	-0.00343134		4166.38	-0.02057265	0	
456.59	0.00540062		986.59	-0.00200966	0.0000789	1516.59	-0.00453168	0	2046.58	-0.0028288	0	2576.58	-0.01208727	0	3106.58	0.02208816	0.02018981	3636.58	-0.00335159		4166.58	-0.02032317	0	
456.79	0.00568864		986.79	-0.00208052	0.00007846	1516.79	-0.00428866	0	2046.78	-0.00159268	0	2576.78	-0.01146005	0	3106.78	0.0208859	0.02018333	3636.78	-0.00337656		4166.78	-0.02082234	0	
456.99	0.00553578		986.99	-0.00212567	0.00007801	1516.99	-0.00467233	0	2046.98	-0.00034558	0	2576.98	-0.01148128	0	3106.98	0.02095261	0.02017685	3636.98	-0.00286731		4166.98	-0.02037017	0	
457.19	0.00511455		987.19	-0.00192408	0.00007757	1517.19	-0.00386477	0	2047.18	0.00099964	0	2577.18	-0.01047052	0	3107.18	0.02046393	0.02017037	3637.18	-0.00216678		4167.18	-0.02113738	0	
457.39	0.00429114		987.39	-0.00198487	0.00007713	1517.39	-0.00395351	0	2047.38	0.00183861	0	2577.38	-0.01070209	0	3107.38	0.02117357	0.02016389	3637.38	-0.00139518		4167.38	-0.02188002	0	
457.59	0.00380477		987.59	-0.00176858	0.00007669	1517.59	-0.00395383	0	2047.58	0.00289492	0	2577.58	-0.01140748	0	3107.58	0.02131315	0.02015742	3637.58	-0.00041894		4167.58	-0.02203697	0	
457.79	0.00345941		987.79	-0.00113194	0.00007626	1517.79	-0.00365567	0	2047.78	0.00355914	0	2577.78	-0.01185745	0	3107.78	0.0222106	0.02015095	3637.78	-0.00102157		4167.78	-0.02340638	0	
457.99	0.00185081		987.99	-0.00058583	0.00007582	1517.99	-0.00400635	0	2047.98	0.00316682	0	2577.98	-0.01356399	0	3107.98	0.02282441	0.02014448	3637.98	-0.00144293		4167.98	-0.0234367	0	
458.19	0.00149141		988.19	-0.00010496	0.00007539	1518.19	-0.00404457	0	2048.18	0.00332359	0	2578.18	-0.01403974	0	3108.18	0.02504002	0.02013801	3638.18	-0.00115424		4168.18	-0.02331478	0	
458.39	0.00143067		988.39	0.00008612	0.00007497	1518.39	-0.00420218	0	2048.38	0.00336073	0	2578.38	-0.01461366	0	3108.38	0.02593166	0.02013154	3638.38	-0.00151606		4168.38	-0.0227669	0	
458.59	0.00173798		988.59	-0.00065725	0.00007454	1518.59	-0.00455101	0	2048.58	0.003736	0	2578.58	-0.01500532	0	3108.58	0.02668763	0.02012508	3638.58	-0.00167161		4168.58	-0.02263371	0	
458.79	0.00128896		988.79	-0.00021415	0.00007412	1518.79	-0.00435946	0	2048.78	0.00485197	0	2578.78	-0.0146641	0	3108.78	0.02706527	0.02011862	3638.78	-0.00190683		4168.78	-0.02199076	0	
458.99	0.00198819		988.99	-0.00038728	0.0000737	1518.99	-0.00404878	0	2048.98	0.00491786	0	2578.98	-0.01497187	0	3108.98	0.02644526	0.02011216	3638.98	-0.00168542		4168.98	-0.02140829	0	
459.19	0.00173669		989.19	-0.0004388	0.00007328	1519.19	-0.00403403	0	2049.18	0.0037147	0	2579.18	-0.01529205	0	3109.18	0.02621054	0.0201057	3639.18	-0.00227015		4169.18	-0.02105406	0	
459.39	0.0018146		989.39	0.00010701	0.00007286	1519.39	-0.00469889	0	2049.38	0.00303011	0	2579.38	-0.0153657	0	3109.38	0.02567504	0.02009924	3639.38	-0.00233619		4169.38	-0.02082309	0	
459.59	0.00211099		989.59	-0.00033079	0.00007245	1519.59	-0.00397711	0	2049.58	0.00191984	0	2579.58	-0.01539085	0	3109.58	0.02587295	0.02009279	3639.58	-0.00281655		4169.58	-0.02098932	0	
459.79	0.00221899		989.79	0.00005484	0.00007204	1519.79	-0.0048193	0	2049.78	0.00214263	0	2579.78	-0.01513217	0	3109.78	0.02527078	0.02008634	3639.78	-0.00362256		4169.78	-0.02106037	0	
459.99	0.00253615		989.99	0.00016863	0.00007163	1519.99	-0.00492614	0	2049.98	0.00190442	0	2579.98	-0.01548714	0	3109.98	0.02507215	0.02007989	3639.98	-0.00434087		4169.98	-0.02113225	0	
460.19	0.00322154		990.19	0.00006515	0.00007122	1520.19	-0.00452885	0	2050.18	0.00171241	0	2580.18	-0.01562483	0	3110.18	0.02435161	0.02007344	3640.18	-0.00449089		4170.18	-0.02107152	0	
460.39	0.00275828		990.39	0.00056616	0.00007082	1520.39	-0.00459827	0	2050.38	0.00136306	0	2580.38	-0.0160482	0	3110.38	0.02373861	0.020067	3640.38	-0.00392483		4170.38	-0.02105219	0	
460.59	0.00279189		990.59	0.00013372	0.00007042	1520.59	-0.00477296	0	2050.58	0.00043195	0	2580.58	-0.01664381	0	3110.58	0.02249767	0.02006055	3640.58	-0.0030754		4170.58	-0.02000983	0	
460.79	0.00269714		990.79	-0.00013536	0.00007002	1520.79	-0.00496029	0	2050.78	0.00112367	0	2580.78	-0.01494484	0	3110.78	0.02237949	0.02005411	3640.78	-0.00257985		4170.78	-0.0202951	0	
460.99	0.00154365		990.99	0.00043658	0.00006962	1520.99	-0.00548429	0	2050.98	0.00045418	0	2580.98	-0.01481411	0	3110.98	0.02257977	0.02004767	3640.98	-0.00281272		4170.98	-0.02003092	0	
461.19	0.00134585		991.19	0.00056108	0.00006922	1521.19	-0.00461358	0	2051.18	0.00083961	0	2581.18	-0.01474769	0	3111.18	0.02213029	0.02004124	3641.18	-0.00336625		4171.18	-0.01989873	0	
461.39	0.00055197		991.39	0.00091573	0.00006883	1521.39	-0.00475867	0	2051.38	0.00092841	0	2581.38	-0.01573544	0	3111.38	0.02326006	0.0200348	3641.38	-0.00307301		4171.38	-0.02006243	0	
461.59	-0.0001499		991.59	0.00183357	0.00006844	1521.59	-0.00446966	0	2051.58	0.00144101	0	2581.58	-0.0160432	0	3111.58	0.02396424	0.02002837	3641.58	-0.00403895		4171.58	-0.01987056	0	
461.79	-0.001439		991.79	0.00207073	0.00006805	1521.79	-0.00370898	0	2051.78	0.00154341	0	2581.78	-0.01581097	0	3111.78	0.02427549	0.02002194	3641.78	-0.0052384		4171.78	-0.01942235	0	
461.99	-0.00205621		991.99	0.00196184	0.00006767	1521.99	-0.00321447	0	2051.98	0.00178495	0	2581.98	-0.01557175	0	3111.98	0.02487069	0.02001551	3641.98	-0.0053883		4171.98	-0.01900595	0	
462.19	-0.00128222		992.19	0.00146545	0.00006728	1522.19	-0.00321118	0	2052.18	0.00192749	0	2582.18	-0.01551246	0	3112.18	0.02617489	0.02000908	3642.18	-0.00564129		4172.18	-0.01849911	0	
462.39	-0.00138516		992.39	0.00129044	0.0000669	1522.39	-0.00288405	0	2052.38	0.00226303	0	2582.38	-0.01532804	0	3112.38	0.0264718	0.02000266	3642.38	-0.00635447		4172.38	-0.01900596	0	
462.59	-0.00006582		992.59	0.00088877	0.00006652	1522.59	-0.00299597	0	2052.58	0.00171502	0	2582.58	-0.0145616	0	3112.58	0.02652289	0.01999624	3642.58	-0.00635912		4172.58	-0.01939662	0	
462.79	0.00134173		992.79	0.00057183	0.00006614	1522.79	-0.00317961	0	2052.78	0.00171924	0	2582.78	-0.01403331	0	3112.78	0.02590278	0.01998982	3642.78	-0.00611786		4172.78	-0.01887087	0	
462.99	0.00300414		992.99	0.00044771	0.00006577	1522.99	-0.00305196	0	2052.98	0.00077167	0	2582.98	-0.01398769	0	3112.98	0.02471211	0.0199834	3642.98	-0.00596217		4172.98	-0.01907012	0	
463.19	0.00337391		993.19	0.00048697	0.0000654	1523.19	-0.00349665	0	2053.18	-0.00014981	0	2583.18	-0.01272844	0	3113.18	0.02495888	0.01997698	3643.18	-0.00583235		4173.18	-0.01901746	0	
463.39	0.00379723		993.39	0.00067221	0.00006502	1523.39	-0.00425563	0	2053.38	-0.00043463	0	2583.38	-0.01276851	0	3113.38	0.02494424	0.01997057	3643.38	-0.00568197		4173.38	-0.01958093	0	
463.59	0.00439163		993.59	0.00112005	0.00006466	1523.59	-0.00469707	0	2053.58	-0.00065784	0	2583.58	-0.0126398	0	3113.58	0.02387048	0.01996416	3643.58	-0.00584301		4173.58	-0.02060831	0	
463.79	0.00494261		993.79	0.0012719	0.00006429	1523.79	-0.00529499	0	2053.78	-0.00037834	0	2583.78	-0.01233642	0	3113.78	0.02419383	0.01995775	3643.78	-0.0052349		4173.78	-0.02119268	0	
463.99	0.0055566		993.99	0.00101823	0.00006392	1523.99	-0.00491853	0	2053.98	-0.00062241	0	2583.98	-0.01296718	0	3113.98	0.02437387	0.01995134	3643.98	-0.00435282		4173.98	-0.02183877	0	
464.19	0.00536616		994.19	0.00064437	0.00006356	1524.19	-0.00452561	0	2054.18	-0.00060929	0	2584.18	-0.01257243	0	3114.18	0.02479314	0.01994493	3644.18	-0.00306059		4174.18	-0.02214195	0	
464.39	0.0046834		994.39	0.00068806	0.0000632	1524.39	-0.00491201	0	2054.38	-0.00025105	0	2584.38	-0.0131428	0	3114.38	0.02459803	0.01993853	3644.38	-0.00231082		4174.38	-0.02259474	0	
464.59	0.00448994		994.59	-0.00040576	0.00006284	1524.59	-0.00534791	0	2054.58	-0.00065405	0	2584.58	-0.01289565	0	3114.58	0.02438434	0.01993213	3644.58	-0.00218928		4174.58	-0.0234145	0	
464.79	0.00379863		994.79	0.00036174	0.00006248	1524.79	-0.00484399	0	2054.78	0.00007429	0	2584.78	-0.01261067	0	3114.78	0.02371319	0.01992573	3644.78	-0.00239455		4174.78	-0.0242821	0	
464.99	0.00353913		994.99	0.00090583	0.00006213	1524.99	-0.00434237	0	2054.98	0.00003866	0	2584.98	-0.01343758	0	3114.98	0.02260558	0.01991933	3644.98	-0.00257248		4174.98	-0.02422204	0	
465.19	0.00370108		995.19	0.00122422	0.00006178	1525.19	-0.00374064	0	2055.18	0.00152794	0	2585.18	-0.01456116	0	3115.18	0.02305493	0.01991293	3645.18	-0.00260181		4175.18	-0.02345966	0	
465.39	0.00326866		995.39	0.00175609	0.00006143	1525.39	-0.0035511	0	2055.38	0.00237957	0	2585.38	-0.01454588	0	3115.38	0.02357373	0.01990654	3645.38	-0.00232014		4175.38	-0.02383969	0	
465.59	0.00221172		995.59	0.00216484	0.00006108	1525.59	-0.00284898	0	2055.58	0.00315462	0	2585.58	-0.01401841	0	3115.58	0.02379034	0.01990015	3645.58	-0.00341638		4175.58	-0.02343466	0	
465.79	0.00212634		995.79	0.00143952	0.00006073	1525.79	-0.00186203	0	2055.78	0.00387382	0	2585.78	-0.01464255	0	3115.78	0.02338073	0.01989376	3645.78	-0.00335274		4175.78	-0.02263337	0	
465.99	0.00187462		995.99	0.00145798	0.00006039	1525.99	-0.00209404	0	2055.98	0.00436651	0	2585.98	-0.01502296	0	3115.98	0.02386819	0.01988737	3645.98	-0.00335394		4175.98	-0.02260801	0	
466.19	0.00211328		996.19	0.00084834	0.00006004	1526.19	-0.00209044	0	2056.18	0.00396855	0	2586.18	-0.01504034	0	3116.18	0.02369014	0.01988099	3646.18	-0.00399027		4176.18	-0.02217541	0	
466.39	0.00204418		996.39	0.00018774	0.0000597	1526.39	-0.00234358	0	2056.38	0.00351061	0	2586.38	-0.0148215	0	3116.38	0.02238752	0.0198746	3646.38	-0.00399214		4176.38	-0.02209724	0	
466.59	0.00378836		996.59	-0.00054222	0.00005937	1526.59	-0.00327315	0	2056.58	0.00297735	0	2586.58	-0.01416873	0	3116.58	0.02253348	0.01986822	3646.58	-0.00359741		4176.58	-0.02107083	0	
466.79	0.00460077		996.79	-0.0012805	0.00005903	1526.79	-0.0034674	0	2056.78	0.00255211	0	2586.78	-0.01428468	0	3116.78	0.02146339	0.01986184	3646.78	-0.00404304		4176.78	-0.0206773	0	
466.99	0.00533516		996.99	-0.00192394	0.00005869	1526.99	-0.00359698	0	2056.98	0.00207876	0	2586.98	-0.01420289	0	3116.98	0.02101338	0.01985547	3646.98	-0.00470828		4176.98	-0.02040836	0	
467.19	0.00541075		997.19	-0.002928	0.00005836	1527.19	-0.00329413	0	2057.18	0.00112271	0	2587.18	-0.0133686	0	3117.18	0.02086273	0.01984909	3647.18	-0.00459449		4177.18	-0.02056209	0	
467.39	0.00561626		997.39	-0.00257095	0.00005803	1527.39	-0.00328524	0	2057.38	0.00122621	0	2587.38	-0.0138628	0	3117.38	0.02009672	0.01984272	3647.38	-0.00506307		4177.38	-0.02018286	0	
467.59	0.0057191		997.59	-0.00233173	0.0000577	1527.59	-0.00342043	0	2057.58	0.00022527	0	2587.58	-0.01306733	0	3117.58	0.01965876	0.01983635	3647.58	-0.00446539		4177.58	-0.02005294	0	
467.79	0.00689745		997.79	-0.00295139	0.00005737	1527.79	-0.00337607	0	2057.78	0.00050135	0	2587.78	-0.01156351	0	3117.78	0.02023418	0.01982998	3647.78	-0.00433785		4177.78	-0.02021053	0	
467.99	0.00731802		997.99	-0.00350855	0.00005705	1527.99	-0.00355351	0	2057.98	0.00084638	0	2587.98	-0.01183539	0	3117.98	0.0206434	0.01982361	3647.98	-0.0038155		4177.98	-0.0200528	0	
468.19	0.00656137		998.19	-0.00321505	0.00005672	1528.19	-0.00387094	0	2058.18	0.00139964	0	2588.18	-0.01180539	0	3118.18	0.02064828	0.01981725	3648.18	-0.00443393		4178.18	-0.02021032	0	
468.39	0.00618209		998.39	-0.00366034	0.0000564	1528.39	-0.00432694	0	2058.38	0.00201648	0	2588.38	-0.01190548	0	3118.38	0.02002565	0.01981088	3648.38	-0.00485289		4178.38	-0.0201615	0	
468.59	0.00645806		998.59	-0.00314236	0.00005608	1528.59	-0.00381659	0	2058.58	0.00203911	0	2588.58	-0.01152516	0	3118.58	0.01982299	0.01980452	3648.58	-0.0052951		4178.58	-0.01939338	0	
468.79	0.00647321		998.79	-0.00126721	0.00005576	1528.79	-0.00285116	0	2058.78	0.00281194	0	2588.78	-0.01202374	0	3118.78	0.01926184	0.01979816	3648.78	-0.00565029		4178.78	-0.01901832	0	
468.99	0.00642326		998.99	-0.0002025	0.00005545	1528.99	-0.00198921	0	2058.98	0.00319596	0	2588.98	-0.01226826	0	3118.98	0.0200754	0.01979181	3648.98	-0.00567606		4178.98	-0.01845801	0	
469.19	0.00482652		999.19	0.00043069	0.00005513	1529.19	-0.00110031	0	2059.18	0.0040081	0	2589.18	-0.01174276	0	3119.18	0.02173132	0.01978545	3649.18	-0.00576912		4179.18	-0.01869532	0	
469.39	0.00460448		999.39	-0.00010786	0.00005482	1529.39	-0.00100203	0	2059.38	0.00321044	0	2589.38	-0.0116745	0	3119.38	0.02232828	0.0197791	3649.38	-0.00620644		4179.38	-0.01906093	0	
469.59	0.00336473		999.59	0.00033591	0.00005451	1529.59	-0.0009434	0	2059.58	0.00398787	0	2589.58	-0.01229955	0	3119.58	0.02293059	0.01977275	3649.58	-0.00692804		4179.58	-0.01899902	0	
469.79	0.00363619		999.79	0.00026645	0.0000542	1529.79	-0.00074355	0	2059.78	0.00438428	0	2589.78	-0.01232361	0	3119.78	0.02297225	0.0197664	3649.78	-0.00706887		4179.78	-0.01773493	0	
469.99	0.00289549		999.99	0.00016801	0.00005389	1529.99	-0.00126619	0	2059.98	0.004042	0	2589.98	-0.01235293	0	3119.98	0.02401505	0.01976005	3649.98	-0.00719179		4179.98	-0.0180803	0	
470.19	0.00280767		1000.19	0.00015788	0.00005359	1530.19	-0.00157161	0	2060.18	0.00414313	0	2590.18	-0.01258171	0	3120.18	0.02458963	0.01975371	3650.18	-0.00779325		4180.18	-0.01877378	0	
470.39	0.00248477		1000.39	-0.00065422	0.00005328	1530.39	-0.00226113	0	2060.38	0.00443666	0	2590.38	-0.01236587	0	3120.38	0.0245464	0.01974737	3650.38	-0.00771897		4180.38	-0.01926078	0	
470.59	0.00300983		1000.59	-0.00158548	0.00005298	1530.59	-0.00246019	0	2060.58	0.00361633	0	2590.58	-0.01200166	0	3120.58	0.02536444	0.01974103	3650.58	-0.0080047		4180.58	-0.01981843	0	
470.79	0.00271729		1000.79	-0.00167199	0.00005268	1530.79	-0.00265319	0	2060.78	0.00267102	0	2590.78	-0.01216653	0	3120.78	0.0241192	0.01973469	3650.78	-0.00885664		4180.78	-0.02072646	0	
470.99	0.00185569		1000.99	-0.00233343	0.00005238	1530.99	-0.00297201	0	2060.98	0.0020831	0	2590.98	-0.01168277	0	3120.98	0.02362096	0.01972835	3650.98	-0.008975		4180.98	-0.02137697	0	
471.19	0.00151693		1001.19	-0.00253644	0.00005208	1531.19	-0.0034665	0	2061.18	0.00160741	0	2591.18	-0.01215802	0	3121.18	0.02235147	0.01972202	3651.18	-0.00850088		4181.18	-0.02188701	0	
471.39	0.00063594		1001.39	-0.00212077	0.00005179	1531.39	-0.00477656	0	2061.38	0.00158517	0	2591.38	-0.01268097	0	3121.38	0.02186279	0.01971569	3651.38	-0.00761494		4181.38	-0.02204287	0	
471.59	0.00023838		1001.59	-0.00252705	0.00005149	1531.59	-0.00546375	0	2061.58	0.0011036	0	2591.58	-0.01177599	0	3121.58	0.02219459	0.01970936	3651.58	-0.00741298		4181.58	-0.0230172	0	
471.79	0.00049488		1001.79	-0.00319098	0.0000512	1531.79	-0.00634985	0	2061.78	0.00198882	0	2591.78	-0.01223397	0	3121.78	0.02125542	0.01970303	3651.78	-0.00644464		4181.78	-0.02344219	0	
471.99	-0.00044362		1001.99	-0.00322888	0.00005091	1531.99	-0.00651182	0	2061.98	0.00166833	0	2591.98	-0.01377115	0	3121.98	0.02089836	0.0196967	3651.98	-0.00588028		4181.98	-0.02383509	0	
472.19	-0.00119567		1002.19	-0.00181215	0.00005062	1532.19	-0.00718222	0	2062.18	0.00165274	0	2592.18	-0.01404612	0	3122.18	0.02021175	0.01969038	3652.18	-0.00609057		4182.18	-0.02378123	0	
472.39	-0.00152373		1002.39	-0.00168906	0.00005033	1532.39	-0.0069898	0	2062.38	0.00154211	0	2592.38	-0.01381161	0	3122.38	0.02036916	0.01968405	3652.38	-0.00546414		4182.38	-0.02366184	0	
472.59	-0.00183864		1002.59	-0.00059616	0.00005005	1532.59	-0.00662934	0	2062.58	0.0012356	0	2592.58	-0.01382926	0	3122.58	0.020174	0.01967773	3652.58	-0.00480267		4182.58	-0.02349473	0	
472.79	-0.00234122		1002.79	0.00025746	0.00004976	1532.79	-0.00620149	0	2062.78	0.0011358	0	2592.78	-0.01464179	0	3122.78	0.02010252	0.01967142	3652.78	-0.00399073		4182.78	-0.02375221	0	
472.99	-0.0019933		1002.99	0.00088665	0.00004948	1532.99	-0.00484671	0	2062.98	0.00120003	0	2592.98	-0.01518989	0	3122.98	0.02045836	0.0196651	3652.98	-0.00341008		4182.98	-0.02410782	0	
473.19	-0.00223284		1003.19	0.00051671	0.0000492	1533.19	-0.00466522	0	2063.18	0.00041359	0	2593.18	-0.0142517	0	3123.18	0.02165315	0.01965879	3653.18	-0.00377064		4183.18	-0.0239634	0	
473.39	-0.00052868		1003.39	0.00012346	0.00004892	1533.39	-0.0043539	0	2063.38	0.00139475	0	2593.38	-0.01490526	0	3123.38	0.02219405	0.01965247	3653.38	-0.00423568		4183.38	-0.02325968	0	
473.59	-0.00009487		1003.59	0.00043739	0.00004864	1533.59	-0.00420561	0	2063.58	0.00194791	0	2593.58	-0.0138199	0	3123.58	0.02223746	0.01964616	3653.58	-0.00432878		4183.58	-0.02255089	0	
473.79	0.00136739		1003.79	-0.00020516	0.00004837	1533.79	-0.00411145	0	2063.78	0.00176231	0	2593.78	-0.01350092	0	3123.78	0.02208037	0.01963986	3653.78	-0.00451571		4183.78	-0.02180229	0	
473.99	0.00232505		1003.99	-0.00045177	0.00004809	1533.99	-0.00357364	0	2063.98	0.00225479	0	2593.98	-0.01414909	0	3123.98	0.02285772	0.01963355	3653.98	-0.00467654		4183.98	-0.02226475	0	
474.19	0.00357592		1004.19	-0.00076776	0.00004782	1534.19	-0.00418304	0	2064.18	0.00278685	0	2594.18	-0.0136861	0	3124.18	0.02290609	0.01962725	3654.18	-0.00402549		4184.18	-0.02247262	0	
474.39	0.00440454		1004.39	-0.00202755	0.00004755	1534.39	-0.00381244	0	2064.38	0.00292843	0	2594.38	-0.01334264	0	3124.38	0.02237985	0.01962095	3654.38	-0.00487069		4184.38	-0.02172863	0	
474.59	0.00512188		1004.59	-0.00244092	0.00004728	1534.59	-0.00299982	0	2064.58	0.00218755	0	2594.58	-0.01315074	0	3124.58	0.02207744	0.01961465	3654.58	-0.00465211		4184.58	-0.02169535	0	
474.79	0.00512201		1004.79	-0.00231891	0.00004701	1534.79	-0.00344822	0	2064.78	0.00251544	0	2594.78	-0.01300053	0	3124.78	0.02183788	0.01960835	3654.78	-0.00515956		4184.78	-0.02138076	0	
474.99	0.00509612		1004.99	-0.00260029	0.00004674	1534.99	-0.00353957	0	2064.98	0.0027334	0	2594.98	-0.01284052	0	3124.98	0.02240604	0.01960205	3654.98	-0.00554776		4184.98	-0.02118023	0	
475.19	0.00457911		1005.19	-0.00196697	0.00004648	1535.19	-0.00392665	0	2065.18	0.00295857	0	2595.18	-0.01401056	0	3125.18	0.02210252	0.01959576	3655.18	-0.00531375		4185.18	-0.02143142	0	
475.39	0.003853		1005.39	-0.0017584	0.00004622	1535.39	-0.00470442	0	2065.38	0.00271082	0	2595.38	-0.01408224	0	3125.38	0.02243106	0.01958947	3655.38	-0.00500193		4185.38	-0.02187036	0	
475.59	0.00269483		1005.59	-0.0015834	0.00004595	1535.59	-0.00452526	0	2065.58	0.00317747	0	2595.58	-0.01409891	0	3125.58	0.02294142	0.01958318	3655.58	-0.0053265		4185.58	-0.02131595	0	
475.79	0.00116051		1005.79	-0.00147309	0.00004569	1535.79	-0.00478007	0	2065.78	0.0039193	0	2595.78	-0.01441265	0	3125.78	0.02278304	0.01957689	3655.78	-0.00464218		4185.78	-0.02149917	0	
475.99	0.00002223		1005.99	-0.00031425	0.00004543	1535.99	-0.00441607	0	2065.98	0.00331234	0	2595.98	-0.0144978	0	3125.98	0.02315586	0.0195706	3655.98	-0.00497958		4185.98	-0.02263276	0	
476.19	-0.00124651		1006.19	0.00038389	0.00004518	1536.19	-0.00484876	0	2066.18	0.00287954	0	2596.18	-0.01499395	0	3126.18	0.02278788	0.01956432	3656.18	-0.00376322		4186.18	-0.02216508	0	
476.39	-0.00264182		1006.39	0.00012952	0.00004492	1536.39	-0.00548742	0	2066.38	0.00221746	0	2596.38	-0.01540377	0	3126.38	0.02303822	0.01955804	3656.38	-0.00363904		4186.38	-0.02260384	0	
476.59	-0.00365759		1006.59	0.00114437	0.00004466	1536.59	-0.00522306	0	2066.58	0.00165136	0	2596.58	-0.01615733	0	3126.58	0.02336296	0.01955176	3656.58	-0.00315028		4186.58	-0.02220669	0	
476.79	-0.00353918		1006.79	0.00229442	0.00004441	1536.79	-0.00485557	0	2066.78	0.0012039	0	2596.78	-0.01700476	0	3126.78	0.02311817	0.01954548	3656.78	-0.00266474		4186.78	-0.02169503	0	
476.99	-0.00263704		1006.99	0.00211309	0.00004416	1536.99	-0.0039495	0	2066.98	0.00121017	0	2596.98	-0.01653997	0	3126.98	0.02313782	0.01953921	3656.98	-0.00379093		4186.98	-0.0212169	0	
477.19	-0.00197721		1007.19	0.00195056	0.00004391	1537.19	-0.00401988	0	2067.18	0.00117961	0	2597.18	-0.0162787	0	3127.18	0.02338762	0.01953293	3657.18	-0.004611		4187.18	-0.02139999	0	
477.39	-0.00084691		1007.39	0.00129284	0.00004366	1537.39	-0.00373817	0	2067.38	0.00196833	0	2597.38	-0.01655816	0	3127.38	0.02307096	0.01952666	3657.38	-0.00528283		4187.38	-0.02145777	0	
477.59	0.00036617		1007.59	0.00119473	0.00004341	1537.59	-0.00356858	0	2067.58	0.00115728	0	2597.58	-0.01611245	0	3127.58	0.02217555	0.01952039	3657.58	-0.00497586		4187.58	-0.02050612	0	
477.79	0.0022573		1007.79	-0.00014953	0.00004317	1537.79	-0.00418011	0	2067.78	0.00108349	0	2597.78	-0.01625238	0	3127.78	0.02190261	0.01951412	3657.78	-0.00493254		4187.78	-0.02041847	0	
477.99	0.00407102		1007.99	-0.00082447	0.00004292	1537.99	-0.0036566	0	2067.98	0.00067263	0	2597.98	-0.01507391	0	3127.98	0.02218156	0.01950786	3657.98	-0.00481617		4187.98	-0.02021019	0	
478.19	0.00543328		1008.19	-0.0015014	0.00004268	1538.19	-0.0034762	0	2068.18	0.00048778	0	2598.18	-0.01442278	0	3128.18	0.02136994	0.01950159	3658.18	-0.00454975		4188.18	-0.02011795	0	
478.39	0.0062153		1008.39	-0.002639	0.00004243	1538.39	-0.00312535	0	2068.38	0.00019578	0	2598.38	-0.01376995	0	3128.38	0.01989994	0.01949533	3658.38	-0.00598532		4188.38	-0.02006317	0	
478.59	0.00656214		1008.59	-0.00360246	0.00004219	1538.59	-0.00253503	0	2068.58	-0.00013906	0	2598.58	-0.01286279	0	3128.58	0.01864912	0.01948907	3658.58	-0.00503512		4188.58	-0.02054791	0	
478.79	0.00660417		1008.79	-0.00345622	0.00004195	1538.79	-0.00315502	0	2068.78	-0.00009206	0	2598.78	-0.01258499	0	3128.78	0.01879614	0.01948282	3658.78	-0.00600015		4188.78	-0.02071391	0	
478.99	0.00630631		1008.99	-0.00333281	0.00004172	1538.99	-0.00298921	0	2068.98	0.00033702	0	2598.98	-0.0120688	0	3128.98	0.01908654	0.01947656	3658.98	-0.00644127		4188.98	-0.02093911	0	
479.19	0.00615065		1009.19	-0.00339817	0.00004148	1539.19	-0.00355534	0	2069.18	0.00061164	0	2599.18	-0.01280919	0	3129.18	0.01812691	0.01947031	3659.18	-0.00557682		4189.18	-0.02193055	0	
479.39	0.00536654		1009.39	-0.00361662	0.00004124	1539.39	-0.00484417	0	2069.38	0.00080516	0	2599.38	-0.01271699	0	3129.38	0.01792746	0.01946406	3659.38	-0.00559612		4189.38	-0.02261325	0	
479.59	0.00464153		1009.59	-0.0035221	0.00004101	1539.59	-0.00483566	0	2069.58	0.00116028	0	2599.58	-0.01220224	0	3129.58	0.01809543	0.01945781	3659.58	-0.00585009		4189.58	-0.02289883	0	
479.79	0.00362917		1009.79	-0.00300766	0.00004078	1539.79	-0.0052319	0	2069.78	0.00166966	0	2599.78	-0.01155942	0	3129.78	0.01809351	0.01945156	3659.78	-0.00504791		4189.78	-0.02454078	0	
479.99	0.00272766		1009.99	-0.00198576	0.00004055	1539.99	-0.00497107	0	2069.98	0.00172103	0	2599.98	-0.01233793	0	3129.98	0.01895004	0.01944531	3659.98	-0.00438812		4189.98	-0.02474388	0	
480.19	0.00175816		1010.19	-0.00183058	0.00004032	1540.19	-0.00548829	0	2070.18	0.00174654	0	2600.18	-0.01249354	0	3130.18	0.01899111	0.01943907	3660.18	-0.00317908		4190.18	-0.02489264	0	
480.39	0.00140304		1010.39	-0.00073403	0.00004009	1540.39	-0.00610268	0	2070.38	0.00098562	0	2600.38	-0.01315365	0	3130.38	0.02054407	0.01943283	3660.38	-0.00410722		4190.38	-0.02526208	0	
480.59	0.00125058		1010.59	0.00060473	0.00003986	1540.59	-0.00546999	0	2070.58	0.00122687	0	2600.58	-0.01351949	0	3130.58	0.02152117	0.01942659	3660.58	-0.00368811		4190.58	-0.02547533	0	
480.79	0.00220851		1010.79	0.00098629	0.00003963	1540.79	-0.0055438	0	2070.78	0.00119715	0	2600.78	-0.01353107	0	3130.78	0.02179541	0.01942035	3660.78	-0.0038568		4190.78	-0.02496274	0	
480.99	0.00293737		1010.99	0.00165675	0.00003941	1540.99	-0.00496789	0	2070.98	0.00161749	0	2600.98	-0.01387315	0	3130.98	0.02158449	0.01941412	3660.98	-0.00482891		4190.98	-0.02552731	0	
481.19	0.00297176		1011.19	0.00273957	0.00003918	1541.19	-0.00438382	0	2071.18	0.00103809	0	2601.18	-0.01452578	0	3131.18	0.02275929	0.01940788	3661.18	-0.00529546		4191.18	-0.02591229	0	
481.39	0.0031681		1011.39	0.00250028	0.00003896	1541.39	-0.00493767	0	2071.38	0.00103328	0	2601.38	-0.01389933	0	3131.38	0.02276115	0.01940165	3661.38	-0.00526106		4191.38	-0.02449238	0	
481.59	0.00388669		1011.59	0.00189538	0.00003874	1541.59	-0.00507602	0	2071.58	0.00101042	0	2601.58	-0.01315444	0	3131.58	0.02265714	0.01939542	3661.58	-0.00494675		4191.58	-0.0224758	0	
481.79	0.00396597		1011.79	0.00007393	0.00003852	1541.79	-0.00511626	0	2071.78	0.00094752	0	2601.78	-0.0126978	0	3131.78	0.02264338	0.01938919	3661.78	-0.00438813		4191.78	-0.02161361	0	
481.99	0.00444715		1011.99	0.00007249	0.0000383	1541.99	-0.00468846	0	2071.98	0.00086166	0	2601.98	-0.01174726	0	3131.98	0.0223234	0.01938297	3661.98	-0.00481986		4191.98	-0.02113963	0	
482.19	0.00437805		1012.19	0.00003407	0.00003809	1542.19	-0.00463081	0	2072.18	0.00109582	0	2602.18	-0.01148632	0	3132.18	0.02202856	0.01937675	3662.18	-0.00546344		4192.18	-0.02075592	0	
482.39	0.00412839		1012.39	-0.00112234	0.00003787	1542.39	-0.00581555	0	2072.38	0.00009244	0	2602.38	-0.00976096	0	3132.38	0.02080714	0.01937052	3662.38	-0.0059092		4192.38	-0.02023522	0	
482.59	0.00327231		1012.59	-0.00175018	0.00003765	1542.59	-0.00498525	0	2072.58	0.00064828	0	2602.58	-0.00940118	0	3132.58	0.02098208	0.0193643	3662.58	-0.00613666		4192.58	-0.01891552	0	
482.79	0.00278826		1012.79	-0.00196247	0.00003744	1542.79	-0.00506241	0	2072.78	0.00161321	0	2602.78	-0.00919299	0	3132.78	0.02144797	0.01935809	3662.78	-0.00651222		4192.78	-0.018311	0	
482.99	0.00260266		1012.99	-0.00288584	0.00003723	1542.99	-0.00525404	0	2072.98	0.0024837	0	2602.98	-0.00939858	0	3132.98	0.02145265	0.01935187	3662.98	-0.00656027		4192.98	-0.01834029	0	
483.19	0.0030669		1013.19	-0.00369938	0.00003702	1543.19	-0.00599852	0	2073.18	0.00297251	0	2603.18	-0.01044342	0	3133.18	0.02121707	0.01934566	3663.18	-0.00584136		4193.18	-0.01952268	0	
483.39	0.00224394		1013.39	-0.00404776	0.00003681	1543.39	-0.00656808	0	2073.38	0.0029516	0	2603.38	-0.01023442	0	3133.38	0.02209222	0.01933945	3663.38	-0.00612226		4193.38	-0.02051486	0	
483.59	0.0018806		1013.59	-0.00398973	0.0000366	1543.59	-0.00552247	0	2073.58	0.00296813	0	2603.58	-0.01027566	0	3133.58	0.02274907	0.01933324	3663.58	-0.00612011		4193.58	-0.02116207	0	
483.79	0.00142411		1013.79	-0.00354235	0.00003639	1543.79	-0.00568167	0	2073.78	0.0031115	0	2603.78	-0.01040574	0	3133.78	0.0239195	0.01932703	3663.78	-0.00604488		4193.78	-0.02188515	0	
483.99	0.00204952		1013.99	-0.00260356	0.00003618	1543.99	-0.00530747	0	2073.98	0.00326936	0	2603.98	-0.0108447	0	3133.98	0.02533558	0.01932082	3663.98	-0.00623781		4193.98	-0.02238079	0	
484.19	0.00277646		1014.19	-0.0022275	0.00003598	1544.19	-0.00528865	0	2074.18	0.00333775	0	2604.18	-0.01163871	0	3134.18	0.02598824	0.01931462	3664.18	-0.0064829		4194.18	-0.02343584	0	
484.39	0.00275782		1014.39	-0.00192459	0.00003577	1544.39	-0.0049656	0	2074.38	0.00322727	0	2604.38	-0.01382216	0	3134.38	0.02737892	0.01930842	3664.38	-0.00688066		4194.38	-0.02372392	0	
484.59	0.0027308		1014.59	-0.00130764	0.00003557	1544.59	-0.00454052	0	2074.58	0.00328032	0	2604.58	-0.01396749	0	3134.58	0.02676508	0.01930222	3664.58	-0.00675322		4194.58	-0.02375369	0	
484.79	0.0035138		1014.79	-0.00072072	0.00003537	1544.79	-0.00378748	0	2074.78	0.00318915	0	2604.78	-0.01464956	0	3134.78	0.02660734	0.01929602	3664.78	-0.00724618		4194.78	-0.02396747	0	
484.99	0.00228218		1014.99	0.00081171	0.00003517	1544.99	-0.00321135	0	2074.98	0.00271685	0	2604.98	-0.0159587	0	3134.98	0.02626257	0.01928983	3664.98	-0.00717117		4194.98	-0.02514719	0	
485.19	0.00145444		1015.19	0.00022291	0.00003497	1545.19	-0.00310459	0	2075.18	0.00274481	0	2605.18	-0.01554338	0	3135.18	0.02641171	0.01928363	3665.18	-0.00737787		4195.18	-0.02484632	0	
485.39	0.00146565		1015.39	-0.00021164	0.00003477	1545.39	-0.00362249	0	2075.38	0.00307517	0	2605.38	-0.01584264	0	3135.38	0.02515879	0.01927744	3665.38	-0.00633714		4195.38	-0.0239426	0	
485.59	0.00151361		1015.59	-0.00071981	0.00003457	1545.59	-0.00396663	0	2075.58	0.0023673	0	2605.58	-0.01609317	0	3135.58	0.02459351	0.01927125	3665.58	-0.00629472		4195.58	-0.02345948	0	
485.79	0.0015011		1015.79	-0.00130457	0.00003438	1545.79	-0.00369663	0	2075.78	0.00229746	0	2605.78	-0.01588418	0	3135.78	0.02366885	0.01926507	3665.78	-0.00620791		4195.78	-0.02361928	0	
485.99	0.00195252		1015.99	-0.0010495	0.00003418	1545.99	-0.00442427	0	2075.98	0.00192144	0	2605.98	-0.01571677	0	3135.98	0.02158772	0.01925888	3665.98	-0.00671228		4195.98	-0.02356799	0	
486.19	0.0012108		1016.19	-0.00107678	0.00003399	1546.19	-0.00422877	0	2076.18	0.002141	0	2606.18	-0.01557417	0	3136.18	0.02063371	0.0192527	3666.18	-0.00754452		4196.18	-0.02278186	0	
486.39	0.00073296		1016.39	-0.00210922	0.0000338	1546.39	-0.00531896	0	2076.38	0.0015861	0	2606.38	-0.01499902	0	3136.38	0.01882996	0.01924651	3666.38	-0.00744022		4196.38	-0.02167534	0	
486.59	0.00010037		1016.59	-0.00180123	0.0000336	1546.59	-0.00446836	0	2076.58	0.00274632	0	2606.58	-0.01550773	0	3136.58	0.0184356	0.01924033	3666.58	-0.00705107		4196.58	-0.02069611	0	
486.79	0.00007225		1016.79	-0.00289552	0.00003341	1546.79	-0.00526592	0	2076.78	0.00269877	0	2606.78	-0.01532694	0	3136.78	0.01780057	0.01923416	3666.78	-0.00612805		4196.78	-0.02081877	0	
486.99	-0.00065628		1016.99	-0.00349337	0.00003322	1546.99	-0.00534764	0	2076.98	0.00152644	0	2606.98	-0.01586435	0	3136.98	0.01758249	0.01922798	3666.98	-0.00616922		4196.98	-0.02063756	0	
487.19	-0.00120674		1017.19	-0.00406263	0.00003304	1547.19	-0.0053857	0	2077.18	0.00112273	0	2607.18	-0.0158502	0	3137.18	0.01757694	0.01922181	3667.18	-0.00505748		4197.18	-0.02133514	0	
487.39	-0.00108848		1017.39	-0.00343713	0.00003285	1547.39	-0.00537316	0	2077.38	0.00143585	0	2607.38	-0.01523919	0	3137.38	0.01762481	0.01921564	3667.38	-0.00470439		4197.38	-0.02133597	0	
487.59	-0.00081739		1017.59	-0.00339554	0.00003266	1547.59	-0.00475398	0	2077.58	0.00092681	0	2607.58	-0.016245	0	3137.58	0.01769756	0.01920947	3667.58	-0.00445704		4197.58	-0.02099639	0	
487.79	-0.00011144		1017.79	-0.00320717	0.00003248	1547.79	-0.00535589	0	2077.78	0.00139288	0	2607.78	-0.01639141	0	3137.78	0.0184926	0.0192033	3667.78	-0.00464168		4197.78	-0.02102603	0	
487.99	0.00035076		1017.99	-0.00166765	0.00003229	1547.99	-0.00517628	0	2077.98	0.00177837	0	2607.98	-0.01696246	0	3137.98	0.01947072	0.01919713	3667.98	-0.00458582		4197.98	-0.02153518	0	
488.19	0.00039287		1018.19	-0.00139863	0.00003211	1548.19	-0.00446016	0	2078.18	0.00213179	0	2608.18	-0.01796111	0	3138.18	0.02107142	0.01919097	3668.18	-0.004853		4198.18	-0.02167522	0	
488.39	0.00008085		1018.39	-0.00115749	0.00003193	1548.39	-0.00410119	0	2078.38	0.0027653	0	2608.38	-0.01850946	0	3138.38	0.02197957	0.01918481	3668.38	-0.00451883		4198.38	-0.02176714	0	
488.59	0.00046002		1018.59	-0.00052464	0.00003175	1548.59	-0.00376918	0	2078.58	0.00341459	0	2608.58	-0.01868895	0	3138.58	0.02237316	0.01917865	3668.58	-0.00506407		4198.58	-0.02190566	0	
488.79	0.00066323		1018.79	0.00052322	0.00003156	1548.79	-0.00332168	0	2078.78	0.00427904	0	2608.78	-0.01922127	0	3138.78	0.02319334	0.01917249	3668.78	-0.00582158		4198.78	-0.02280664	0	
488.99	-0.0009505		1018.99	0.00093184	0.00003139	1548.99	-0.00308598	0	2078.98	0.00416444	0	2608.98	-0.01988353	0	3138.98	0.02375951	0.01916633	3668.98	-0.00600181		4198.98	-0.02271274	0	
489.19	-0.00089945		1019.19	0.00032834	0.00003121	1549.19	-0.00299121	0	2079.18	0.00456204	0	2609.18	-0.01900794	0	3139.18	0.0241304	0.01916018	3669.18	-0.00638354		4199.18	-0.02301171	0	
489.39	-0.0007625		1019.39	0.00008963	0.00003103	1549.39	-0.00266729	0	2079.38	0.00434868	0	2609.38	-0.01936602	0	3139.38	0.02414382	0.01915403	3669.38	-0.00589161		4199.38	-0.02297002	0	
489.59	-0.00007073		1019.59	0.00005086	0.00003085	1549.59	-0.00350315	0	2079.58	0.00435156	0	2609.58	-0.01849849	0	3139.58	0.02416809	0.01914788	3669.58	-0.00566127		4199.58	-0.02267515	0	
489.79	-0.00006683		1019.79	-0.00065072	0.00003068	1549.79	-0.00350113	0	2079.78	0.00440407	0	2609.78	-0.01803792	0	3139.78	0.02305971	0.01914173	3669.78	-0.00610774		4199.78	-0.02286827	0	
489.99	-0.00069853		1019.99	-0.00163832	0.00003051	1549.99	-0.00420616	0	2079.98	0.00400015	0	2609.98	-0.01805702	0	3139.98	0.022565	0.01913558	3669.98	-0.00583478		4199.98	-0.02287925	0	
490.19	-0.00112968		1020.19	-0.00225143	0.00003033	1550.19	-0.00428326	0	2080.18	0.00391998	0	2610.18	-0.01771074	0	3140.18	0.02227415	0.01912944	3670.18	-0.00667209		4200.18	-0.02346815	0	
490.39	-0.00169878		1020.39	-0.0032158	0.00003016	1550.39	-0.0048892	0	2080.38	0.00302715	0	2610.38	-0.0170206	0	3140.38	0.02207947	0.0191233	3670.38	-0.00585081		4200.38	-0.02353343	0	
490.59	-0.00158255		1020.59	-0.0031881	0.00002999	1550.59	-0.00522493	0	2080.58	0.00252006	0	2610.58	-0.01653656	0	3140.58	0.0220267	0.01911716	3670.58	-0.00503708		4200.58	-0.02325105	0	
490.79	-0.000783		1020.79	-0.00410143	0.00002982	1550.79	-0.00563045	0	2080.78	0.00162061	0	2610.78	-0.01542152	0	3140.78	0.02227379	0.01911102	3670.78	-0.00474619		4200.78	-0.02339684	0	
490.99	-0.00077909		1020.99	-0.00364408	0.00002965	1550.99	-0.00574667	0	2080.98	0.00065836	0	2610.98	-0.01551354	0	3140.98	0.02135885	0.01910488	3670.98	-0.00434686		4200.98	-0.02373093	0	
491.19	0.00023076		1021.19	-0.00364834	0.00002948	1551.19	-0.00558333	0	2081.18	0.00072175	0	2611.18	-0.01555391	0	3141.18	0.02130741	0.01909875	3671.18	-0.00335292		4201.18	-0.02481896	0	
491.39	0.00127204		1021.39	-0.00270678	0.00002931	1551.39	-0.00572286	0	2081.38	0.00028756	0	2611.38	-0.01539641	0	3141.38	0.02094995	0.01909262	3671.38	-0.00325058		4201.38	-0.02473793	0	
491.59	0.00171719		1021.59	-0.00284698	0.00002915	1551.59	-0.00547094	0	2081.58	-0.00047451	0	2611.58	-0.01631124	0	3141.58	0.02156604	0.01908649	3671.58	-0.00313646		4201.58	-0.02498648	0	
491.79	0.00142218		1021.79	-0.00206058	0.00002898	1551.79	-0.00559627	0	2081.78	0.00091661	0	2611.78	-0.01643556	0	3141.78	0.02193764	0.01908036	3671.78	-0.00315392		4201.78	-0.02455607	0	
491.99	0.00169273		1021.99	-0.00117321	0.00002882	1551.99	-0.00505166	0	2081.98	0.00048577	0	2611.98	-0.01667791	0	3141.98	0.02203519	0.01907423	3671.98	-0.00351865		4201.98	-0.02474769	0	
492.19	0.00219154		1022.19	-0.00204928	0.00002865	1552.19	-0.00417484	0	2082.18	0.00157698	0	2612.18	-0.01675417	0	3142.18	0.02258285	0.01906811	3672.18	-0.00460932		4202.18	-0.02483876	0	
492.39	0.00246856		1022.39	-0.00168986	0.00002849	1552.39	-0.00335847	0	2082.38	0.00285669	0	2612.38	-0.01659411	0	3142.38	0.02231092	0.01906199	3672.38	-0.00567039		4202.38	-0.02470241	0	
492.59	0.00307312		1022.59	-0.00155471	0.00002833	1552.59	-0.00303889	0	2082.58	0.00354526	0	2612.58	-0.01674376	0	3142.58	0.02251316	0.01905587	3672.58	-0.00731756		4202.58	-0.02402286	0	
492.79	0.00301863		1022.79	-0.00073391	0.00002817	1552.79	-0.00267707	0	2082.78	0.00369784	0	2612.78	-0.01637292	0	3142.78	0.02121562	0.01904975	3672.78	-0.00827019		4202.78	-0.0236362	0	
492.99	0.00316667		1022.99	-0.00134329	0.00002801	1552.99	-0.00263376	0	2082.98	0.00396906	0	2612.98	-0.01618528	0	3142.98	0.02092521	0.01904363	3672.98	-0.00849498		4202.98	-0.02300377	0	
493.19	0.00353075		1023.19	-0.00149653	0.00002785	1553.19	-0.00267168	0	2083.18	0.00444392	0	2613.18	-0.01597308	0	3143.18	0.02060598	0.01903752	3673.18	-0.00839782		4203.18	-0.02279428	0	
493.39	0.00357122		1023.39	-0.00149341	0.00002769	1553.39	-0.00257552	0	2083.38	0.00486054	0	2613.38	-0.01570535	0	3143.38	0.01988842	0.01903141	3673.38	-0.00769946		4203.38	-0.02200757	0	
493.59	0.00432311		1023.59	-0.00116218	0.00002754	1553.59	-0.00383662	0	2083.58	0.00530261	0	2613.58	-0.01528553	0	3143.58	0.01896372	0.01902529	3673.58	-0.00768745		4203.58	-0.021974	0	
493.79	0.00317168		1023.79	-0.00173311	0.00002738	1553.79	-0.00441857	0	2083.78	0.00492955	0	2613.78	-0.01530977	0	3143.78	0.01840765	0.01901919	3673.78	-0.00770001		4203.78	-0.02304549	0	
493.99	0.00249638		1023.99	-0.00273007	0.00002722	1553.99	-0.00482458	0	2083.98	0.00448474	0	2613.98	-0.0154077	0	3143.98	0.01770408	0.01901308	3673.98	-0.0071137		4203.98	-0.02393984	0	
494.19	0.00155889		1024.19	-0.00288757	0.00002707	1554.19	-0.00510335	0	2084.18	0.0045154	0	2614.18	-0.0157236	0	3144.18	0.01687475	0.01900697	3674.18	-0.00593485		4204.18	-0.02554582	0	
494.39	0.00106336		1024.39	-0.0023171	0.00002692	1554.39	-0.00667086	0	2084.38	0.00365967	0	2614.38	-0.01505344	0	3144.38	0.01765192	0.01900087	3674.38	-0.00545028		4204.38	-0.02556315	0	
494.59	0.00155457		1024.59	-0.00130486	0.00002676	1554.59	-0.00780452	0	2084.58	0.00308644	0	2614.58	-0.01516448	0	3144.58	0.01732548	0.01899477	3674.58	-0.00461926		4204.58	-0.02549653	0	
494.79	0.00161706		1024.79	-0.00081938	0.00002661	1554.79	-0.00786549	0	2084.78	0.00307551	0	2614.78	-0.01545527	0	3144.78	0.01728805	0.01898867	3674.78	-0.00405592		4204.78	-0.02596655	0	
494.99	0.00106945		1024.99	0.00027304	0.00002646	1554.99	-0.00845565	0	2084.98	0.00178693	0	2614.98	-0.01569349	0	3144.98	0.01668206	0.01898258	3674.98	-0.0033188		4204.98	-0.02616022	0	
495.19	0.00060767		1025.19	0.00067474	0.00002631	1555.19	-0.00843455	0	2085.18	0.00143345	0	2615.18	-0.01591089	0	3145.18	0.01732132	0.01897648	3675.18	-0.00332387		4205.18	-0.02664747	0	
495.39	0.0003467		1025.39	0.00182198	0.00002616	1555.39	-0.00795486	0	2085.38	0.00130403	0	2615.38	-0.0152078	0	3145.38	0.01788587	0.01897039	3675.38	-0.00395991		4205.38	-0.02679572	0	
495.59	0.00049949		1025.59	0.00145743	0.00002601	1555.59	-0.00792605	0	2085.58	0.00155842	0	2615.58	-0.01562404	0	3145.58	0.01914474	0.0189643	3675.58	-0.00450278		4205.58	-0.02645928	0	
495.79	0.000081		1025.79	0.00142072	0.00002586	1555.79	-0.00730663	0	2085.78	0.00199448	0	2615.78	-0.01554286	0	3145.78	0.0199923	0.01895821	3675.78	-0.00561805		4205.78	-0.02542419	0	
495.99	0.00040377		1025.99	0.00078017	0.00002572	1555.99	-0.00648335	0	2085.98	0.00104033	0	2615.98	-0.01501972	0	3145.98	0.0202914	0.01895212	3675.98	-0.00753616		4205.98	-0.02602416	0	
496.19	0.00085315		1026.19	0.00008661	0.00002557	1556.19	-0.00520022	0	2086.18	0.00117295	0	2616.18	-0.01531873	0	3146.18	0.02146818	0.01894604	3676.18	-0.00974314		4206.18	-0.02674239	0	
496.39	0.0014888		1026.39	0.0006116	0.00002543	1556.39	-0.00430702	0	2086.38	0.00048478	0	2616.38	-0.01466302	0	3146.38	0.02190432	0.01893995	3676.38	-0.01045114		4206.38	-0.02690988	0	
496.59	0.00165821		1026.59	0.00055957	0.00002528	1556.59	-0.00434413	0	2086.58	-0.00015914	0	2616.58	-0.01434399	0	3146.58	0.02234686	0.01893387	3676.58	-0.01098387		4206.58	-0.02591303	0	
496.79	0.00151438		1026.79	0.00043706	0.00002514	1556.79	-0.00425828	0	2086.78	-0.00052921	0	2616.78	-0.01422914	0	3146.78	0.02152224	0.01892779	3676.78	-0.01143502		4206.78	-0.02489687	0	
496.99	0.00203046		1026.99	-0.00051759	0.000025	1556.99	-0.0037638	0	2086.98	-0.00082686	0	2616.98	-0.01408979	0	3146.98	0.02192702	0.01892172	3676.98	-0.01139455		4206.98	-0.02355279	0	
497.19	0.00153454		1027.19	-0.00010306	0.00002485	1557.19	-0.00262898	0	2087.18	-0.00101115	0	2617.18	-0.01433952	0	3147.18	0.02160962	0.01891564	3677.18	-0.01128791		4207.18	-0.02289074	0	
497.39	0.00123825		1027.39	-0.00009633	0.00002471	1557.39	-0.00215473	0	2087.38	-0.00071847	0	2617.38	-0.01329456	0	3147.38	0.02142237	0.01890957	3677.38	-0.00997524		4207.38	-0.02232443	0	
497.59	0.00102187		1027.59	-0.00034604	0.00002457	1557.59	-0.00251515	0	2087.58	-0.00111269	0	2617.58	-0.0131421	0	3147.58	0.02057215	0.0189035	3677.58	-0.00960234		4207.58	-0.02162651	0	
497.79	-0.00001872		1027.79	-0.00010556	0.00002443	1557.79	-0.0024541	0	2087.78	-0.001138	0	2617.78	-0.01318448	0	3147.78	0.02088541	0.01889743	3677.78	-0.0082219		4207.78	-0.02180901	0	
497.99	-0.00006475		1027.99	-0.00042507	0.0000243	1557.99	-0.00319035	0	2087.98	-0.0011877	0	2617.98	-0.01281507	0	3147.98	0.02007343	0.01889136	3677.98	-0.00700878		4207.98	-0.02167559	0	
498.19	-0.00077053		1028.19	0.00005167	0.00002416	1558.19	-0.00433344	0	2088.18	-0.00121554	0	2618.18	-0.01225867	0	3148.18	0.02123166	0.01888529	3678.18	-0.00565576		4208.18	-0.02169789	0	
498.39	-0.00073096		1028.39	0.00074719	0.00002402	1558.39	-0.00561979	0	2088.38	-0.00165904	0	2618.38	-0.0120038	0	3148.38	0.02168253	0.01887923	3678.38	-0.00562969		4208.38	-0.02048886	0	
498.59	-0.00123114		1028.59	0.00055088	0.00002388	1558.59	-0.00564956	0	2088.58	-0.00153297	0	2618.58	-0.01261312	0	3148.58	0.02146744	0.01887317	3678.58	-0.00353555		4208.58	-0.02047365	0	
498.79	-0.00179533		1028.79	-0.00020802	0.00002375	1558.79	-0.00600226	0	2088.78	-0.00129939	0	2618.78	-0.01353184	0	3148.78	0.02155556	0.01886711	3678.78	-0.00254514		4208.78	-0.02073998	0	
498.99	-0.001723		1028.99	0.00054063	0.00002361	1558.99	-0.00676014	0	2088.98	-0.00142122	0	2618.98	-0.01338676	0	3148.98	0.02217237	0.01886105	3678.98	-0.00175402		4208.98	-0.02069403	0	
499.19	-0.00138873		1029.19	0.00010034	0.00002348	1559.19	-0.00755478	0	2089.18	-0.00068468	0	2619.18	-0.01335455	0	3149.18	0.02342308	0.01885499	3679.18	-0.00215987		4209.18	-0.02108025	0	
499.39	-0.00133907		1029.39	0.00015748	0.00002335	1559.39	-0.00726905	0	2089.38	-0.00034888	0	2619.38	-0.0141679	0	3149.38	0.02443814	0.01884894	3679.38	-0.00265604		4209.38	-0.02168577	0	
499.59	-0.00071559		1029.59	-0.00061929	0.00002321	1559.59	-0.00732063	0	2089.58	-0.00116398	0	2619.58	-0.01455251	0	3149.58	0.0249817	0.01884289	3679.58	-0.00283331		4209.58	-0.02184535	0	
499.79	-0.00018352		1029.79	-0.00069195	0.00002308	1559.79	-0.00706866	0	2089.78	-0.00137312	0	2619.78	-0.01541026	0	3149.78	0.02584337	0.01883684	3679.78	-0.00375257		4209.78	-0.02184968	0	
499.99	0.00011734		1029.99	-0.00113066	0.00002295	1559.99	-0.00753948	0	2089.98	-0.0015717	0	2619.98	-0.01610791	0	3149.98	0.02499658	0.01883079	3679.98	-0.0042868		4209.98	-0.02158555	0	
500.19	0.00088071		1030.19	-0.00106052	0.00002282	1560.19	-0.00688809	0	2090.18	-0.00147117	0	2620.18	-0.01736979	0	3150.18	0.02494137	0.01882474	3680.18	-0.00476775		4210.18	-0.02174081	0	
500.39	0.00133907		1030.39	-0.0009752	0.00002269	1560.39	-0.00699304	0	2090.38	-0.001237	0	2620.38	-0.01631131	0	3150.38	0.02437838	0.0188187	3680.38	-0.00468772		4210.38	-0.02208653	0	
500.59	0.00152445		1030.59	-0.00122864	0.00002256	1560.59	-0.00679983	0	2090.58	-0.00156536	0	2620.58	-0.01632251	0	3150.58	0.02409787	0.01881266	3680.58	-0.00569305		4210.58	-0.02109222	0	
500.79	0.00271412		1030.79	-0.00083765	0.00002243	1560.79	-0.00699624	0	2090.78	-0.00202863	0	2620.78	-0.01626739	0	3150.78	0.02391485	0.01880662	3680.78	-0.00671169		4210.78	-0.02115375	0	
500.99	0.00286341		1030.99	-0.00115036	0.00002231	1560.99	-0.00610056	0	2090.98	-0.0023469	0	2620.98	-0.01606285	0	3150.98	0.02365987	0.01880058	3680.98	-0.00660357		4210.98	-0.02088437	0	
501.19	0.00329599		1031.19	-0.00052706	0.00002218	1561.19	-0.00611433	0	2091.18	-0.00269475	0	2621.18	-0.0153667	0	3151.18	0.02248492	0.01879454	3681.18	-0.00726875		4211.18	-0.02157144	0	
501.39	0.00266675		1031.39	-0.00091293	0.00002205	1561.39	-0.00605373	0	2091.38	-0.00296274	0	2621.38	-0.01451614	0	3151.38	0.0223802	0.01878851	3681.38	-0.00747361		4211.38	-0.02123615	0	
501.59	0.00286698		1031.59	-0.00091975	0.00002193	1561.59	-0.00593218	0	2091.58	-0.00246562	0	2621.58	-0.01478134	0	3151.58	0.0217443	0.01878248	3681.58	-0.00833861		4211.58	-0.02201203	0	
501.79	0.00279915		1031.79	-0.0002216	0.00002181	1561.79	-0.00605441	0	2091.78	-0.00207185	0	2621.78	-0.01402199	0	3151.78	0.02168909	0.01877644	3681.78	-0.00820511		4211.78	-0.02310976	0	
501.99	0.00321155		1031.99	-0.00066473	0.00002168	1561.99	-0.00704487	0	2091.98	-0.00130648	0	2621.98	-0.01376182	0	3151.98	0.02104576	0.01877042	3681.98	-0.00786704		4211.98	-0.02374386	0	
502.19	0.00345258		1032.19	-0.0012722	0.00002156	1562.19	-0.00628008	0	2092.18	-0.00120473	0	2622.18	-0.01374959	0	3152.18	0.02192511	0.01876439	3682.18	-0.00775885		4212.18	-0.024891	0	
502.39	0.00352405		1032.39	-0.00181736	0.00002144	1562.39	-0.00572454	0	2092.38	-0.00072351	0	2622.38	-0.0144296	0	3152.38	0.02187116	0.01875836	3682.38	-0.00784142		4212.38	-0.02560632	0	
502.59	0.00385795		1032.59	-0.00274279	0.00002131	1562.59	-0.00474743	0	2092.58	0.00030443	0	2622.58	-0.01437039	0	3152.58	0.02233133	0.01875234	3682.58	-0.00709979		4212.58	-0.02718582	0	
502.79	0.0037348		1032.79	-0.00332161	0.00002119	1562.79	-0.00459427	0	2092.78	0.00107407	0	2622.78	-0.01514876	0	3152.78	0.02300494	0.01874632	3682.78	-0.00679943		4212.78	-0.02779998	0	
502.99	0.00366485		1032.99	-0.00256034	0.00002107	1562.99	-0.00455445	0	2092.98	0.00196613	0	2622.98	-0.0151727	0	3152.98	0.02376824	0.0187403	3682.98	-0.00606564		4212.98	-0.02830291	0	
503.19	0.00381601		1033.19	-0.00343641	0.00002095	1563.19	-0.00424992	0	2093.18	0.00198059	0	2623.18	-0.01580942	0	3153.18	0.02363632	0.01873428	3683.18	-0.00603442		4213.18	-0.02860724	0	
503.39	0.00276163		1033.39	-0.00376754	0.00002083	1563.39	-0.00397089	0	2093.38	0.00178601	0	2623.38	-0.01699636	0	3153.38	0.02324872	0.01872827	3683.38	-0.00568051		4213.38	-0.02871467	0	
503.59	0.00254159		1033.59	-0.00405089	0.00002072	1563.59	-0.0036183	0	2093.58	0.00154549	0	2623.58	-0.0173852	0	3153.58	0.02297573	0.01872226	3683.58	-0.00562819		4213.58	-0.0276849	0	
503.79	0.00220094		1033.79	-0.0034926	0.0000206	1563.79	-0.00404414	0	2093.78	0.00182185	0	2623.78	-0.01850863	0	3153.78	0.02216086	0.01871625	3683.78	-0.00593407		4213.78	-0.02665096	0	
503.99	0.00159397		1033.99	-0.00329885	0.00002048	1563.99	-0.00443377	0	2093.98	0.00235916	0	2623.98	-0.01869388	0	3153.98	0.01995439	0.01871024	3683.98	-0.0060365		4213.98	-0.02575927	0	
504.19	0.00130782		1034.19	-0.00296977	0.00002037	1564.19	-0.00401318	0	2094.18	0.00221444	0	2624.18	-0.0187453	0	3154.18	0.01953781	0.01870423	3684.18	-0.00654636		4214.18	-0.02632253	0	
504.39	0.00080028		1034.39	-0.00305711	0.00002025	1564.39	-0.00429703	0	2094.38	0.00180515	0	2624.38	-0.01810477	0	3154.38	0.01920168	0.01869822	3684.38	-0.00627319		4214.38	-0.02561745	0	
504.59	0.00080426		1034.59	-0.00278995	0.00002014	1564.59	-0.00432092	0	2094.58	0.00067383	0	2624.58	-0.01885476	0	3154.58	0.01882883	0.01869222	3684.58	-0.00728785		4214.58	-0.02369514	0	
504.79	0.00127662		1034.79	-0.00226666	0.00002002	1564.79	-0.00492718	0	2094.78	-0.00024757	0	2624.78	-0.01891706	0	3154.78	0.01757089	0.01868622	3684.78	-0.00743665		4214.78	-0.02315177	0	
504.99	0.00058536		1034.99	-0.00228716	0.00001991	1564.99	-0.00580711	0	2094.98	-0.00038855	0	2624.98	-0.01869584	0	3154.98	0.0168009	0.01868022	3684.98	-0.00690425		4214.98	-0.02242919	0	
505.19	0.00039984		1035.19	-0.001822	0.00001979	1565.19	-0.0070676	0	2095.18	-0.00126349	0	2625.18	-0.01812618	0	3155.18	0.01551989	0.01867422	3685.18	-0.00734846		4215.18	-0.02188407	0	
505.39	-0.00110733		1035.39	-0.00227626	0.00001968	1565.39	-0.00717831	0	2095.38	-0.00137011	0	2625.38	-0.01848271	0	3155.38	0.01538893	0.01866822	3685.38	-0.00675449		4215.38	-0.02188792	0	
505.59	-0.0008377		1035.59	-0.00146209	0.00001957	1565.59	-0.00755835	0	2095.58	-0.0011672	0	2625.58	-0.01870785	0	3155.58	0.01523011	0.01866223	3685.58	-0.00604587		4215.58	-0.02329821	0	
505.79	-0.00126304		1035.79	-0.00174298	0.00001946	1565.79	-0.00797093	0	2095.78	-0.00157981	0	2625.78	-0.01801027	0	3155.78	0.01526417	0.01865624	3685.78	-0.00565366		4215.78	-0.02330255	0	
505.99	-0.00056257		1035.99	-0.00215558	0.00001935	1565.99	-0.0079674	0	2095.98	-0.00049535	0	2625.98	-0.01784498	0	3155.98	0.01622464	0.01865025	3685.98	-0.0049478		4215.98	-0.02415124	0	
506.19	-0.00018243		1036.19	-0.00213509	0.00001924	1566.19	-0.00718804	0	2096.18	-0.00015633	0	2626.18	-0.01671223	0	3156.18	0.01794507	0.01864426	3686.18	-0.00399783		4216.18	-0.0246484	0	
506.39	0.00066512		1036.39	-0.0019312	0.00001913	1566.39	-0.00623615	0	2096.38	0.00080204	0	2626.38	-0.01584496	0	3156.38	0.01952909	0.01863827	3686.38	-0.00309252		4216.38	-0.02508156	0	
506.59	0.00150705		1036.59	-0.00188784	0.00001902	1566.59	-0.00552113	0	2096.58	0.00129033	0	2626.58	-0.01482016	0	3156.58	0.0209951	0.01863229	3686.58	-0.00244728		4216.58	-0.02567279	0	
506.79	0.00133181		1036.79	-0.00219827	0.00001891	1566.79	-0.00576012	0	2096.78	0.00140142	0	2626.78	-0.01440429	0	3156.78	0.0214717	0.01862631	3686.78	-0.00147933		4216.78	-0.02573587	0	
506.99	0.00160134		1036.99	-0.00247676	0.00001881	1566.99	-0.00517774	0	2096.98	0.00248247	0	2626.98	-0.01399477	0	3156.98	0.02173045	0.01862033	3686.98	-0.00097029		4216.98	-0.02588642	0	
507.19	0.00181979		1037.19	-0.00318004	0.0000187	1567.19	-0.00535881	0	2097.18	0.00228005	0	2627.18	-0.01425774	0	3157.18	0.02211899	0.01861435	3687.18	-0.00103163		4217.18	-0.02556927	0	
507.39	0.00199649		1037.39	-0.00300291	0.00001859	1567.39	-0.00551999	0	2097.38	0.00185445	0	2627.38	-0.01410791	0	3157.38	0.0229632	0.01860837	3687.38	-0.00144288		4217.38	-0.02567333	0	
507.59	0.0024445		1037.59	-0.00219228	0.00001849	1567.59	-0.00512738	0	2097.58	0.00140178	0	2627.58	-0.01483981	0	3157.58	0.02289702	0.0186024	3687.58	-0.00238733		4217.58	-0.02522079	0	
507.79	0.00250907		1037.79	-0.00216892	0.00001838	1567.79	-0.00513077	0	2097.78	0.00115194	0	2627.78	-0.01462104	0	3157.78	0.02221004	0.01859642	3687.78	-0.00330059		4217.78	-0.02594088	0	
507.99	0.00255669		1037.99	-0.00240239	0.00001828	1567.99	-0.00583184	0	2097.98	0.0004951	0	2627.98	-0.01496826	0	3157.98	0.02187589	0.01859045	3687.98	-0.00439122		4217.98	-0.02588404	0	
508.19	0.00340321		1038.19	-0.00267456	0.00001818	1568.19	-0.00540627	0	2098.18	-0.00078388	0	2628.18	-0.01501666	0	3158.18	0.02213862	0.01858448	3688.18	-0.00532978		4218.18	-0.02612529	0	
508.39	0.00371222		1038.39	-0.00225707	0.00001807	1568.39	-0.00541411	0	2098.38	-0.00051884	0	2628.38	-0.0150392	0	3158.38	0.02204315	0.01857852	3688.38	-0.0059181		4218.38	-0.02518202	0	
508.59	0.00419727		1038.59	-0.00184502	0.00001797	1568.59	-0.00607944	0	2098.58	-0.000602	0	2628.58	-0.01567583	0	3158.58	0.02073584	0.01857255	3688.58	-0.0072563		4218.58	-0.0248261	0	
508.79	0.00418439		1038.79	-0.00195645	0.00001787	1568.79	-0.00714982	0	2098.78	-0.00113181	0	2628.78	-0.015629	0	3158.78	0.01886159	0.01856659	3688.78	-0.00719817		4218.78	-0.02502008	0	
508.99	0.00334377		1038.99	-0.00131524	0.00001777	1568.99	-0.00811092	0	2098.98	-0.00089339	0	2628.98	-0.01542384	0	3158.98	0.01905019	0.01856063	3688.98	-0.00680529		4218.98	-0.02537815	0	
509.19	0.00257528		1039.19	-0.00100156	0.00001767	1569.19	-0.00887342	0	2099.18	-0.00120334	0	2629.18	-0.01564442	0	3159.18	0.01824999	0.01855467	3689.18	-0.0065013		4219.18	-0.02530684	0	
509.39	0.00195403		1039.39	-0.00104262	0.00001757	1569.39	-0.00919601	0	2099.38	-0.00098794	0	2629.38	-0.01614471	0	3159.38	0.0186861	0.01854871	3689.38	-0.00594133		4219.38	-0.02655171	0	
509.59	0.00236132		1039.59	-0.00093757	0.00001747	1569.59	-0.00937557	0	2099.58	-0.00133859	0	2629.58	-0.01594633	0	3159.58	0.01876126	0.01854276	3689.58	-0.0054769		4219.58	-0.02742303	0	
509.79	0.00175848		1039.79	-0.00211019	0.00001737	1569.79	-0.00945786	0	2099.78	-0.00109152	0	2629.78	-0.01636013	0	3159.78	0.01885406	0.0185368	3689.78	-0.00522361		4219.78	-0.02769825	0	
509.99	0.00204072		1039.99	-0.00085908	0.00001727	1569.99	-0.00895988	0	2099.98	-0.0005331	0	2629.98	-0.01549033	0	3159.98	0.02012252	0.01853085	3689.98	-0.00392109		4219.98	-0.02894546	0	
510.19	0.00187263		1040.19	-0.00048398	0.00001717	1570.19	-0.00828019	0	2100.18	-0.00012759	0	2630.18	-0.01566901	0	3160.18	0.02133609	0.0185249	3690.18	-0.00336653		4220.18	-0.02938174	0	
510.39	0.00192221		1040.39	-0.00075744	0.00001707	1570.39	-0.0064	0	2100.38	0.00020456	0	2630.38	-0.01592373	0	3160.38	0.02210272	0.01851895	3690.38	-0.00289127		4220.38	-0.02959141	0	
510.59	0.00155221		1040.59	-0.00079831	0.00001698	1570.59	-0.00609163	0	2100.58	0.00064404	0	2630.58	-0.01593875	0	3160.58	0.022128	0.01851301	3690.58	-0.00318831		4220.58	-0.03046113	0	
510.79	0.0008746		1040.79	-0.00141309	0.00001688	1570.79	-0.00572063	0	2100.78	0.0019623	0	2630.78	-0.01639296	0	3160.78	0.022355	0.01850706	3690.78	-0.00283921		4220.78	-0.03007682	0	
510.99	0.0009638		1040.99	-0.00272029	0.00001678	1570.99	-0.0044622	0	2100.98	0.00281589	0	2630.98	-0.01723858	0	3160.98	0.02269216	0.01850112	3690.98	-0.00384877		4220.98	-0.03030945	0	
511.19	0.00110734		1041.19	-0.00288924	0.00001669	1571.19	-0.00395356	0	2101.18	0.00286472	0	2631.18	-0.01736661	0	3161.18	0.02299598	0.01849518	3691.18	-0.00482498		4221.18	-0.02998554	0	
511.39	0.00088627		1041.39	-0.00245013	0.00001659	1571.39	-0.00318084	0	2101.38	0.00277772	0	2631.38	-0.01809796	0	3161.38	0.02327921	0.01848924	3691.38	-0.00549272		4221.38	-0.03002621	0	
511.59	0.00094752		1041.59	-0.0027234	0.0000165	1571.59	-0.00288112	0	2101.58	0.0018985	0	2631.58	-0.01875404	0	3161.58	0.02240681	0.01848331	3691.58	-0.00626261		4221.58	-0.02906693	0	
511.79	0.00062608		1041.79	-0.00328466	0.00001641	1571.79	-0.00195627	0	2101.78	0.00206852	0	2631.78	-0.01866467	0	3161.78	0.02208081	0.01847737	3691.78	-0.00693537		4221.78	-0.028689	0	
511.99	0.00143822		1041.99	-0.00331974	0.00001631	1571.99	-0.00287055	0	2101.98	0.00144886	0	2631.98	-0.0193243	0	3161.98	0.0217021	0.01847144	3691.98	-0.00753427		4221.98	-0.02786375	0	
512.19	0.00126053		1042.19	-0.00349563	0.00001622	1572.19	-0.00256325	0	2102.18	0.00049246	0	2632.18	-0.01901773	0	3162.18	0.02165713	0.01846551	3692.18	-0.00750585		4222.18	-0.02732145	0	
512.39	0.0012134		1042.39	-0.00276539	0.00001613	1572.39	-0.00308601	0	2102.38	0.00151738	0	2632.38	-0.01910068	0	3162.38	0.02134597	0.01845958	3692.38	-0.0071354		4222.38	-0.02651212	0	
512.59	0.00049644		1042.59	-0.00318663	0.00001604	1572.59	-0.00451713	0	2102.58	0.00065871	0	2632.58	-0.01823274	0	3162.58	0.02069294	0.01845365	3692.58	-0.00732489		4222.58	-0.02665027	0	
512.79	0.00087639		1042.79	-0.00322451	0.00001595	1572.79	-0.00551262	0	2102.78	0.00017338	0	2632.78	-0.0177266	0	3162.78	0.02019935	0.01844773	3692.78	-0.00699125		4222.78	-0.02615123	0	
512.99	0.00108589		1042.99	-0.00286537	0.00001585	1572.99	-0.00594108	0	2102.98	-0.00002794	0	2632.98	-0.01748274	0	3162.98	0.02034667	0.0184418	3692.98	-0.0069679		4222.98	-0.0262581	0	
513.19	0.00101288		1043.19	-0.00278238	0.00001576	1573.19	-0.00739215	0	2103.18	-0.00109669	0	2633.18	-0.01714332	0	3163.18	0.02057136	0.01843588	3693.18	-0.00680015		4223.18	-0.02578677	0	
513.39	0.00241624		1043.39	-0.0031271	0.00001568	1573.39	-0.00782747	0	2103.38	-0.00152991	0	2633.38	-0.01605401	0	3163.38	0.02146848	0.01842996	3693.38	-0.00747716		4223.38	-0.02577088	0	
513.59	0.00321326		1043.59	-0.00357083	0.00001559	1573.59	-0.0079489	0	2103.58	-0.00250756	0	2633.58	-0.01574895	0	3163.58	0.02126659	0.01842405	3693.58	-0.00678935		4223.58	-0.02552323	0	
513.79	0.00354415		1043.79	-0.00301909	0.0000155	1573.79	-0.00788692	0	2103.78	-0.00370137	0	2633.78	-0.0156157	0	3163.78	0.0218411	0.01841813	3693.78	-0.00627435		4223.78	-0.02629841	0	
513.99	0.00346485		1043.99	-0.00202246	0.00001541	1573.99	-0.00721144	0	2103.98	-0.00313106	0	2633.98	-0.0149575	0	3163.98	0.02243254	0.01841222	3693.98	-0.00546985		4223.98	-0.02710585	0	
514.19	0.00280436		1044.19	-0.00212283	0.00001532	1574.19	-0.00684596	0	2104.18	-0.00300812	0	2634.18	-0.0152764	0	3164.18	0.02286319	0.0184063	3694.18	-0.00606702		4224.18	-0.02696281	0	
514.39	0.00255837		1044.39	-0.00137266	0.00001524	1574.39	-0.0064049	0	2104.38	-0.00292517	0	2634.38	-0.01565051	0	3164.38	0.02272293	0.01840039	3694.38	-0.00548974		4224.38	-0.0270878	0	
514.59	0.00279274		1044.59	-0.00126975	0.00001515	1574.59	-0.00667419	0	2104.58	-0.00297459	0	2634.58	-0.01494863	0	3164.58	0.02219905	0.01839449	3694.58	-0.00588923		4224.58	-0.02729439	0	
514.79	0.00195805		1044.79	-0.00147283	0.00001506	1574.79	-0.00590752	0	2104.78	-0.00283395	0	2634.78	-0.0150551	0	3164.78	0.02242076	0.01838858	3694.78	-0.00677612		4224.78	-0.02563413	0	
514.99	0.00206317		1044.99	-0.00170413	0.00001498	1574.99	-0.0055665	0	2104.98	-0.00237848	0	2634.98	-0.01440622	0	3164.98	0.02203492	0.01838268	3694.98	-0.0079732		4224.98	-0.02591331	0	
515.19	0.00132205		1045.19	-0.00092022	0.00001489	1575.19	-0.00489973	0	2105.18	-0.00147239	0	2635.18	-0.01444404	0	3165.18	0.02203865	0.01837677	3695.18	-0.00894179		4225.18	-0.02538348	0	
515.39	0.00050891		1045.39	-0.00162287	0.00001481	1575.39	-0.00473752	0	2105.38	-0.00041062	0	2635.38	-0.01555353	0	3165.38	0.02152343	0.01837087	3695.38	-0.00860917		4225.38	-0.02456575	0	
515.59	0.00044609		1045.59	-0.00171829	0.00001472	1575.59	-0.00426467	0	2105.58	-0.00049692	0	2635.58	-0.01490537	0	3165.58	0.02064082	0.01836498	3695.58	-0.00898197		4225.58	-0.02349225	0	
515.79	0.00000555		1045.79	-0.0017557	0.00001464	1575.79	-0.00373872	0	2105.78	0.00011236	0	2635.78	-0.01522154	0	3165.78	0.02016966	0.01835908	3695.78	-0.009049		4225.78	-0.02306165	0	
515.99	-0.00027403		1045.99	-0.00227685	0.00001456	1575.99	-0.00498501	0	2105.98	-0.00005091	0	2635.98	-0.01570878	0	3165.98	0.01963079	0.01835318	3695.98	-0.00951703		4225.98	-0.02278582	0	
516.19	-0.00081232		1046.19	-0.00232592	0.00001448	1576.19	-0.00492207	0	2106.18	0.00013269	0	2636.18	-0.01605055	0	3166.18	0.01942639	0.01834729	3696.18	-0.0085984		4226.18	-0.02263374	0	
516.39	-0.0011411		1046.39	-0.00215364	0.00001439	1576.39	-0.00524749	0	2106.38	0.00135264	0	2636.38	-0.01616406	0	3166.38	0.01858773	0.0183414	3696.38	-0.00824961		4226.38	-0.02318946	0	
516.59	-0.00187178		1046.59	-0.00267515	0.00001431	1576.59	-0.00591641	0	2106.58	0.00115911	0	2636.58	-0.01572714	0	3166.58	0.01792256	0.01833551	3696.58	-0.00835659		4226.58	-0.0242027	0	
516.79	-0.00159663		1046.79	-0.00246367	0.00001423	1576.79	-0.00690739	0	2106.78	0.00177426	0	2636.78	-0.0162346	0	3166.78	0.01772948	0.01832962	3696.78	-0.00864176		4226.78	-0.02416968	0	
516.99	-0.0019662		1046.99	-0.00290742	0.00001415	1576.99	-0.00645435	0	2106.98	0.00205714	0	2636.98	-0.01717061	0	3166.98	0.01781129	0.01832374	3696.98	-0.00877791		4226.98	-0.02450093	0	
517.19	-0.00181874		1047.19	-0.00291041	0.00001407	1577.19	-0.00712187	0	2107.18	0.00133577	0	2637.18	-0.01745169	0	3167.18	0.01906489	0.01831786	3697.18	-0.00846261		4227.18	-0.02445373	0	
517.39	-0.00064901		1047.39	-0.00324442	0.00001399	1577.39	-0.00646431	0	2107.38	0.00107384	0	2637.38	-0.0175273	0	3167.38	0.01995107	0.01831197	3697.38	-0.00742954		4227.38	-0.02518668	0	
517.59	-0.00096419		1047.59	-0.00334043	0.00001391	1577.59	-0.00584589	0	2107.58	-0.00035268	0	2637.58	-0.01893774	0	3167.58	0.02001863	0.0183061	3697.58	-0.00612544		4227.58	-0.0251773	0	
517.79	-0.0009701		1047.79	-0.00297433	0.00001383	1577.79	-0.00604195	0	2107.78	-0.00076924	0	2637.78	-0.01938258	0	3167.78	0.02045582	0.01830022	3697.78	-0.00480173		4227.78	-0.02603977	0	
517.99	-0.00188544		1047.99	-0.00281819	0.00001375	1577.99	-0.00572602	0	2107.98	0.00003429	0	2637.98	-0.02025554	0	3167.98	0.02110698	0.01829434	3697.98	-0.00533365		4227.98	-0.02666776	0	
518.19	-0.00152228		1048.19	-0.00280563	0.00001367	1578.19	-0.00598481	0	2108.18	-0.00043735	0	2638.18	-0.02129335	0	3168.18	0.02211868	0.01828847	3698.18	-0.00556982		4228.18	-0.02642223	0	
518.39	-0.00078232		1048.39	-0.00173723	0.0000136	1578.39	-0.00619634	0	2108.38	-0.00062776	0	2638.38	-0.02166112	0	3168.38	0.02205576	0.0182826	3698.38	-0.00613032		4228.38	-0.02592206	0	
518.59	-0.00057201		1048.59	-0.00154519	0.00001352	1578.59	-0.00656249	0	2108.58	-0.00115183	0	2638.58	-0.02126658	0	3168.58	0.02214698	0.01827673	3698.58	-0.00674899		4228.58	-0.02525704	0	
518.79	-0.0004022		1048.79	-0.0014416	0.00001344	1578.79	-0.00683902	0	2108.78	-0.00058007	0	2638.78	-0.02134512	0	3168.78	0.02285529	0.01827086	3698.78	-0.00756682		4228.78	-0.02481245	0	
518.99	-0.00018053		1048.99	-0.00143871	0.00001337	1578.99	-0.00689145	0	2108.98	-0.00040094	0	2638.98	-0.02114733	0	3168.98	0.02311417	0.01826499	3698.98	-0.00837944		4228.98	-0.02491303	0	
519.19	-0.0002856		1049.19	-0.00243464	0.00001329	1579.19	-0.00571242	0	2109.18	0.00019733	0	2639.18	-0.02200623	0	3169.18	0.02287314	0.01825913	3699.18	-0.00893262		4229.18	-0.02436228	0	
519.39	-0.00018871		1049.39	-0.00329173	0.00001322	1579.39	-0.00598844	0	2109.38	0.00112675	0	2639.38	-0.02124892	0	3169.38	0.02281336	0.01825326	3699.38	-0.00872212		4229.38	-0.02483329	0	
519.59	-0.00060587		1049.59	-0.00309029	0.00001314	1579.59	-0.00665976	0	2109.58	0.00099866	0	2639.58	-0.01915687	0	3169.58	0.02296758	0.0182474	3699.58	-0.00937619		4229.58	-0.02524495	0	
519.79	-0.00058608		1049.79	-0.00327908	0.00001307	1579.79	-0.00727888	0	2109.78	0.00082439	0	2639.78	-0.01833323	0	3169.78	0.02214287	0.01824154	3699.78	-0.00908057		4229.78	-0.02540819	0	
519.99	-0.0006508		1049.99	-0.00350037	0.00001299	1579.99	-0.00819775	0	2109.98	0.00126844	0	2639.98	-0.01827561	0	3169.98	0.02105456	0.01823569	3699.98	-0.00877147		4229.98	-0.02594258	0	
520.19	-0.00094162		1050.19	-0.0038011	0.00001292	1580.19	-0.00855794	0	2110.18	0.00234132	0	2640.18	-0.01772007	0	3170.18	0.02039532	0.01822983	3700.18	-0.00804733		4230.18	-0.02655747	0	
520.39	-0.00125764		1050.39	-0.00486778	0.00001284	1580.39	-0.00901189	0	2110.38	0.00271898	0	2640.38	-0.01705999	0	3170.38	0.01889666	0.01822398	3700.38	-0.00833846		4230.38	-0.02718596	0	
520.59	-0.00067552		1050.59	-0.00558629	0.00001277	1580.59	-0.00908992	0	2110.58	0.00274166	0	2640.58	-0.01565739	0	3170.58	0.01882715	0.01821813	3700.58	-0.00900888		4230.58	-0.02808109	0	
520.79	-0.00033443		1050.79	-0.0060707	0.0000127	1580.79	-0.00923916	0	2110.78	0.0036156	0	2640.78	-0.01476697	0	3170.78	0.01899147	0.01821228	3700.78	-0.00882476		4230.78	-0.02818826	0	
520.99	0.0001274		1050.99	-0.00634371	0.00001263	1580.99	-0.00835959	0	2110.98	0.00378741	0	2640.98	-0.01574764	0	3170.98	0.01927279	0.01820643	3700.98	-0.00813283		4230.98	-0.02772295	0	
521.19	0.00025643		1051.19	-0.00644936	0.00001256	1581.19	-0.00829005	0	2111.18	0.0038242	0	2641.18	-0.01551359	0	3171.18	0.01990831	0.01820059	3701.18	-0.00758553		4231.18	-0.02858967	0	
521.39	0.00060429		1051.39	-0.00632513	0.00001248	1581.39	-0.00730268	0	2111.38	0.00340676	0	2641.38	-0.01560787	0	3171.38	0.0204837	0.01819474	3701.38	-0.00687185		4231.38	-0.02861989	0	
521.59	0.00056281		1051.59	-0.00653514	0.00001241	1581.59	-0.00719032	0	2111.58	0.00270558	0	2641.58	-0.01684809	0	3171.58	0.02141673	0.0181889	3701.58	-0.00724187		4231.58	-0.02845128	0	
521.79	0.00042306		1051.79	-0.00626564	0.00001234	1581.79	-0.00750463	0	2111.78	0.00312609	0	2641.78	-0.01759238	0	3171.78	0.02207755	0.01818306	3701.78	-0.00751458		4231.78	-0.02892587	0	
521.99	0.00007865		1051.99	-0.00575152	0.00001227	1581.99	-0.00721626	0	2111.98	0.00268124	0	2641.98	-0.01908518	0	3171.98	0.0226332	0.01817722	3701.98	-0.00927965		4231.98	-0.0288762	0	
522.19	0.00100708		1052.19	-0.00456564	0.0000122	1582.19	-0.00697255	0	2112.18	0.00256894	0	2642.18	-0.02030433	0	3172.18	0.02443978	0.01817139	3702.18	-0.00962379		4232.18	-0.02748783	0	
522.39	0.00128152		1052.39	-0.00298372	0.00001213	1582.39	-0.00702544	0	2112.38	0.0024643	0	2642.38	-0.02037337	0	3172.38	0.02407178	0.01816555	3702.38	-0.01026717		4232.38	-0.02692739	0	
522.59	0.00124845		1052.59	-0.00257472	0.00001207	1582.59	-0.00669941	0	2112.58	0.00220172	0	2642.58	-0.02111656	0	3172.58	0.02488486	0.01815972	3702.58	-0.01028694		4232.58	-0.02617274	0	
522.79	0.00146327		1052.79	-0.00237705	0.000012	1582.79	-0.00583588	0	2112.78	0.0024055	0	2642.78	-0.021153	0	3172.78	0.02502627	0.01815389	3702.78	-0.01012217		4232.78	-0.02589749	0	
522.99	0.0005994		1052.99	-0.00200708	0.00001193	1582.99	-0.00511921	0	2112.98	0.00160594	0	2642.98	-0.02141781	0	3172.98	0.025046	0.01814806	3702.98	-0.01105944		4232.98	-0.0256605	0	
523.19	0.00017436		1053.19	-0.00252799	0.00001186	1583.19	-0.00492231	0	2113.18	0.00168896	0	2643.18	-0.02185531	0	3173.18	0.02494415	0.01814223	3703.18	-0.01051291		4233.18	-0.02538698	0	
523.39	-0.00070482		1053.39	-0.00193191	0.00001179	1583.39	-0.00630859	0	2113.38	0.00178931	0	2643.38	-0.02065463	0	3173.38	0.02450976	0.01813641	3703.38	-0.01039251		4233.38	-0.02564757	0	
523.59	-0.00104676		1053.59	-0.00180471	0.00001173	1583.59	-0.00682926	0	2113.58	0.00142468	0	2643.58	-0.01985292	0	3173.58	0.02312184	0.01813058	3703.58	-0.00922496		4233.58	-0.02568753	0	
523.79	-0.00094224		1053.79	-0.00175638	0.00001166	1583.79	-0.0071015	0	2113.78	0.00052913	0	2643.78	-0.02023998	0	3173.78	0.02170267	0.01812476	3703.78	-0.00817434		4233.78	-0.02593417	0	
523.99	0.00001359		1053.99	-0.00255776	0.00001159	1583.99	-0.00712128	0	2113.98	0.00111248	0	2643.98	-0.02052473	0	3173.98	0.02064378	0.01811894	3703.98	-0.00724168		4233.98	-0.02673966	0	
524.19	0.00089029		1054.19	-0.0038586	0.00001153	1584.19	-0.00764995	0	2114.18	0.00065087	0	2644.18	-0.01971917	0	3174.18	0.01980081	0.01811313	3704.18	-0.00675244		4234.18	-0.02678787	0	
524.39	0.00133264		1054.39	-0.00506881	0.00001146	1584.39	-0.00771839	0	2114.38	0.00013103	0	2644.38	-0.018927	0	3174.38	0.01842656	0.01810731	3704.38	-0.00648235		4234.38	-0.02663187	0	
524.59	0.00140756		1054.59	-0.00572069	0.0000114	1584.59	-0.00798966	0	2114.58	0.00015987	0	2644.58	-0.01753311	0	3174.58	0.01785946	0.0181015	3704.58	-0.00602631		4234.58	-0.02749902	0	
524.79	0.00048455		1054.79	-0.00687634	0.00001133	1584.79	-0.00755433	0	2114.78	0.00054549	0	2644.78	-0.01799079	0	3174.78	0.0180622	0.01809568	3704.78	-0.00520855		4234.78	-0.02690564	0	
524.99	0.00010609		1054.99	-0.00713227	0.00001127	1584.99	-0.00768527	0	2114.98	0.00020814	0	2644.98	-0.01855214	0	3174.98	0.0182574	0.01808987	3704.98	-0.00531403		4234.98	-0.02711751	0	
525.19	-0.00047092		1055.19	-0.00764845	0.0000112	1585.19	-0.00817926	0	2115.18	0.00026546	0	2645.18	-0.01822041	0	3175.18	0.01809995	0.01808407	3705.18	-0.0054051		4235.18	-0.02801922	0	
525.39	-0.00085142		1055.39	-0.00755186	0.00001114	1585.39	-0.00801492	0	2115.38	-0.00038944	0	2645.38	-0.01795219	0	3175.38	0.0180391	0.01807826	3705.38	-0.00638878		4235.38	-0.02739296	0	
525.59	-0.00152149		1055.59	-0.0074068	0.00001108	1585.59	-0.00812974	0	2115.58	-0.00064882	0	2645.58	-0.0181629	0	3175.58	0.01829697	0.01807246	3705.58	-0.00686868		4235.58	-0.02779368	0	
525.79	-0.00248277		1055.79	-0.00679086	0.00001102	1585.79	-0.0076155	0	2115.78	-0.00050063	0	2645.78	-0.01775113	0	3175.78	0.01820869	0.01806665	3705.78	-0.00789358		4235.78	-0.02740096	0	
525.99	-0.00277203		1055.99	-0.00572017	0.00001095	1585.99	-0.00685399	0	2115.98	-0.00011004	0	2645.98	-0.01728441	0	3175.98	0.01908876	0.01806085	3705.98	-0.00852826		4235.98	-0.02637593	0	
526.19	-0.00253121		1056.19	-0.00483495	0.00001089	1586.19	-0.00631693	0	2116.18	0.00030166	0	2646.18	-0.0166965	0	3176.18	0.02094794	0.01805505	3706.18	-0.00870339		4236.18	-0.02503745	0	
526.39	-0.00332925		1056.39	-0.00410044	0.00001083	1586.39	-0.00555535	0	2116.38	0.00027256	0	2646.38	-0.01642966	0	3176.38	0.02049677	0.01804926	3706.38	-0.00945833		4236.38	-0.02486555	0	
526.59	-0.00362846		1056.59	-0.00296322	0.00001077	1586.59	-0.0050147	0	2116.58	0.00084421	0	2646.58	-0.01676486	0	3176.58	0.0210726	0.01804346	3706.58	-0.01022972		4236.58	-0.02411516	0	
526.79	-0.00378337		1056.79	-0.00269364	0.00001071	1586.79	-0.0053462	0	2116.78	0.00037077	0	2646.78	-0.01625814	0	3176.78	0.02108677	0.01803767	3706.78	-0.01084638		4236.78	-0.02349128	0	
526.99	-0.00365738		1056.99	-0.00231467	0.00001065	1586.99	-0.00639228	0	2116.98	0.0001106	0	2646.98	-0.01614516	0	3176.98	0.02118464	0.01803188	3706.98	-0.01149322		4236.98	-0.02330406	0	
527.19	-0.00355771		1057.19	-0.00223383	0.00001059	1587.19	-0.00672925	0	2117.18	-0.00042946	0	2647.18	-0.0164048	0	3177.18	0.02081029	0.01802609	3707.18	-0.01079137		4237.18	-0.02276259	0	
527.39	-0.00312486		1057.39	-0.0017777	0.00001052	1587.39	-0.00704877	0	2117.38	-0.00037593	0	2647.38	-0.0168927	0	3177.38	0.02045501	0.0180203	3707.38	-0.00981863		4237.38	-0.02246654	0	
527.59	-0.00196784		1057.59	-0.00230818	0.00001047	1587.59	-0.00736912	0	2117.58	-0.00106775	0	2647.58	-0.01717863	0	3177.58	0.02021315	0.01801451	3707.58	-0.00855947		4237.58	-0.0239315	0	
527.79	-0.0008505		1057.79	-0.00253778	0.00001041	1587.79	-0.00829195	0	2117.78	-0.00189576	0	2647.78	-0.01767746	0	3177.78	0.02040972	0.01800873	3707.78	-0.00812796		4237.78	-0.02406435	0	
527.99	-0.00018982		1057.99	-0.00299935	0.00001035	1587.99	-0.0088753	0	2117.98	-0.00215126	0	2647.98	-0.01867629	0	3177.98	0.01990675	0.01800295	3707.98	-0.00687709		4237.98	-0.02448906	0	
528.19	0.00070462		1058.19	-0.00383254	0.00001029	1588.19	-0.00956223	0	2118.18	-0.00360322	0	2648.18	-0.01931709	0	3178.18	0.01943921	0.01799717	3708.18	-0.00580508		4238.18	-0.02575137	0	
528.39	0.00048769		1058.39	-0.00454579	0.00001023	1588.39	-0.01012912	0	2118.38	-0.00361247	0	2648.38	-0.01922875	0	3178.38	0.01930422	0.01799139	3708.38	-0.00546775		4238.38	-0.02663729	0	
528.59	0.00060086		1058.59	-0.00508097	0.00001017	1588.59	-0.01104113	0	2118.58	-0.00316686	0	2648.58	-0.01988002	0	3178.58	0.01914934	0.01798561	3708.58	-0.00513322		4238.58	-0.02763219	0	
528.79	0.00051374		1058.79	-0.00639317	0.00001011	1588.79	-0.01104568	0	2118.78	-0.00257503	0	2648.78	-0.02064971	0	3178.78	0.01943363	0.01797984	3708.78	-0.00519386		4238.78	-0.0282489	0	
528.99	0.0019651		1058.99	-0.00680865	0.00001006	1588.99	-0.01157873	0	2118.98	-0.00256015	0	2648.98	-0.02043493	0	3178.98	0.0185223	0.01797406	3708.98	-0.0055538		4238.98	-0.02831051	0	
529.19	0.00133108		1059.19	-0.00720271	0.00001	1589.19	-0.01210798	0	2119.18	-0.00186942	0	2649.18	-0.02028928	0	3179.18	0.01774685	0.01796829	3709.18	-0.00593133		4239.18	-0.0289721	0	
529.39	0.00119448		1059.39	-0.00718357	0.00000994	1589.39	-0.01111742	0	2119.38	-0.00130545	0	2649.38	-0.01963584	0	3179.38	0.0176971	0.01796252	3709.38	-0.00653698		4239.38	-0.02943494	0	
529.59	0.00135861		1059.59	-0.00776367	0.00000989	1589.59	-0.01017319	0	2119.58	-0.0002992	0	2649.58	-0.01986477	0	3179.58	0.01742075	0.01795676	3709.58	-0.00663424		4239.58	-0.02942602	0	
529.79	0.00125775		1059.79	-0.00718382	0.00000983	1589.79	-0.00872668	0	2119.78	0.00013756	0	2649.78	-0.01974104	0	3179.78	0.01769062	0.01795099	3709.78	-0.00726067		4239.78	-0.02905795	0	
529.99	0.00144087		1059.99	-0.00693359	0.00000977	1589.99	-0.00688957	0	2119.98	0.00037303	0	2649.98	-0.02002377	0	3179.98	0.01825744	0.01794523	3709.98	-0.00785985		4239.98	-0.02901784	0	
530.19	0.00163203		1060.19	-0.00628964	0.00000972	1590.19	-0.00628024	0	2120.18	0.00013139	0	2650.18	-0.01942338	0	3180.18	0.01872585	0.01793947	3710.18	-0.00830223		4240.18	-0.02974738	0	
530.39	0.00116023		1060.39	-0.00448148	0.00000966	1590.39	-0.00567983	0	2120.38	0.00046995	0	2650.38	-0.01963544	0	3180.38	0.01934751	0.01793371	3710.38	-0.00900453		4240.38	-0.03004096	0	
530.59	0.00134512		1060.59	-0.00381606	0.00000961	1590.59	-0.0063244	0	2120.58	0.0005152	0	2650.58	-0.0194097	0	3180.58	0.01943641	0.01792795	3710.58	-0.00929009		4240.58	-0.02943091	0	
530.79	0.00159624		1060.79	-0.00308819	0.00000955	1590.79	-0.0062946	0	2120.78	0.00051923	0	2650.78	-0.01832444	0	3180.78	0.01882463	0.01792219	3710.78	-0.01003713		4240.78	-0.02895068	0	
530.99	0.0014762		1060.99	-0.00217939	0.0000095	1590.99	-0.00650464	0	2120.98	0.00077935	0	2650.98	-0.01863297	0	3180.98	0.01872153	0.01791644	3710.98	-0.01002979		4240.98	-0.02838402	0	
531.19	0.00139975		1061.19	-0.00168578	0.00000945	1591.19	-0.00625962	0	2121.18	0.00039771	0	2651.18	-0.01848329	0	3181.18	0.01901657	0.01791068	3711.18	-0.0099814		4241.18	-0.02718235	0	
531.39	0.00160477		1061.39	-0.00139783	0.00000939	1591.39	-0.00666391	0	2121.38	0.00044617	0	2651.38	-0.01812786	0	3181.38	0.01956633	0.01790493	3711.38	-0.00970529		4241.38	-0.02680075	0	
531.59	0.00143354		1061.59	-0.00064656	0.00000934	1591.59	-0.00764682	0	2121.58	-0.00024232	0	2651.58	-0.01751754	0	3181.58	0.01930953	0.01789918	3711.58	-0.00951279		4241.58	-0.02725583	0	
531.79	0.0008868		1061.79	-0.00020581	0.00000929	1591.79	-0.00824052	0	2121.78	-0.00027181	0	2651.78	-0.01671157	0	3181.78	0.01886764	0.01789344	3711.78	-0.00924962		4241.78	-0.02658314	0	
531.99	0.00066495		1061.99	-0.00058532	0.00000923	1591.99	-0.00886221	0	2121.98	-0.0003396	0	2651.98	-0.01711035	0	3181.98	0.01834546	0.01788769	3711.98	-0.00858644		4241.98	-0.02718271	0	
532.19	0.00127689		1062.19	-0.00102982	0.00000918	1592.19	-0.00898802	0	2122.18	-0.00028798	0	2652.18	-0.01725642	0	3182.18	0.01911313	0.01788195	3712.18	-0.00817575		4242.18	-0.02770584	0	
532.39	0.00081809		1062.39	-0.00199315	0.00000913	1592.39	-0.01019656	0	2122.38	0.00041071	0	2652.38	-0.01677671	0	3182.38	0.01975703	0.01787621	3712.38	-0.00839218		4242.38	-0.02776521	0	
532.59	0.00050744		1062.59	-0.00289709	0.00000908	1592.59	-0.01127052	0	2122.58	0.00116368	0	2652.58	-0.01742771	0	3182.58	0.01965663	0.01787047	3712.58	-0.00756226		4242.58	-0.027448	0	
532.79	0.00114577		1062.79	-0.00345592	0.00000903	1592.79	-0.01147669	0	2122.78	0.00048959	0	2652.78	-0.01694636	0	3182.78	0.01998264	0.01786473	3712.78	-0.00781034		4242.78	-0.02712008	0	
532.99	0.00091576		1062.99	-0.00366298	0.00000897	1592.99	-0.01142997	0	2122.98	0.00054377	0	2652.98	-0.01750825	0	3182.98	0.01980268	0.01785899	3712.98	-0.00781176		4242.98	-0.02651394	0	
533.19	0.00093761		1063.19	-0.00369745	0.00000892	1593.19	-0.01114816	0	2123.18	0.00105358	0	2653.18	-0.01793354	0	3183.18	0.02008354	0.01785326	3713.18	-0.00777939		4243.18	-0.02786888	0	
533.39	0.00117767		1063.39	-0.0044281	0.00000887	1593.39	-0.00980258	0	2123.38	0.00054205	0	2653.38	-0.01863593	0	3183.38	0.02037742	0.01784753	3713.38	-0.0080546		4243.38	-0.02816971	0	
533.59	0.00130335		1063.59	-0.00501977	0.00000882	1593.59	-0.00893462	0	2123.58	0.00070654	0	2653.58	-0.02005356	0	3183.58	0.02039534	0.0178418	3713.58	-0.00819442		4243.58	-0.02833026	0	
533.79	0.00091253		1063.79	-0.00413221	0.00000877	1593.79	-0.00865347	0	2123.78	-0.00051796	0	2653.78	-0.02017652	0	3183.78	0.02062428	0.01783607	3713.78	-0.00830836		4243.78	-0.02885692	0	
533.99	-0.00018459		1063.99	-0.00475087	0.00000872	1593.99	-0.00814102	0	2123.98	-0.00056318	0	2653.98	-0.02056764	0	3183.98	0.02039178	0.01783034	3713.98	-0.00810152		4243.98	-0.02973675	0	
534.19	-0.00042027		1064.19	-0.00409604	0.00000867	1594.19	-0.00850886	0	2124.18	-0.00087049	0	2654.18	-0.02068995	0	3184.18	0.02089557	0.01782462	3714.18	-0.00825724		4244.18	-0.03009794	0	
534.39	-0.00124798		1064.39	-0.00389831	0.00000862	1594.39	-0.00841687	0	2124.38	-0.00087199	0	2654.38	-0.02103655	0	3184.38	0.02136401	0.01781889	3714.38	-0.00819978		4244.38	-0.02847635	0	
534.59	-0.00200332		1064.59	-0.00402279	0.00000858	1594.59	-0.00845617	0	2124.58	-0.00106629	0	2654.58	-0.02076872	0	3184.58	0.01976678	0.01781317	3714.58	-0.00782056		4244.58	-0.02792068	0	
534.79	-0.00262099		1064.79	-0.00313398	0.00000853	1594.79	-0.00795463	0	2124.78	-0.00070871	0	2654.78	-0.02030152	0	3184.78	0.01870202	0.01780745	3714.78	-0.00804264		4244.78	-0.0273512	0	
534.99	-0.00298152		1064.99	-0.00354339	0.00000848	1594.99	-0.00844605	0	2124.98	-0.00141628	0	2654.98	-0.02061552	0	3184.98	0.0196383	0.01780174	3714.98	-0.00773933		4244.98	-0.02636091	0	
535.19	-0.0027403		1065.19	-0.00358377	0.00000843	1595.19	-0.00984637	0	2125.18	-0.00196591	0	2655.18	-0.02051682	0	3185.18	0.01913513	0.01779602	3715.18	-0.00705524		4245.18	-0.02617644	0	
535.39	-0.00289047		1065.39	-0.00401456	0.00000838	1595.39	-0.01022453	0	2125.38	-0.00185978	0	2655.38	-0.02003045	0	3185.38	0.01888502	0.01779031	3715.38	-0.00695718		4245.38	-0.02583427	0	
535.59	-0.00315419		1065.59	-0.00410576	0.00000833	1595.59	-0.01096349	0	2125.58	-0.00215428	0	2655.58	-0.01960501	0	3185.58	0.01821776	0.01778459	3715.58	-0.00657688		4245.58	-0.02558232	0	
535.79	-0.00316685		1065.79	-0.00474255	0.00000829	1595.79	-0.01137695	0	2125.78	-0.00148402	0	2655.78	-0.01941942	0	3185.78	0.0180833	0.01777888	3715.78	-0.00677255		4245.78	-0.02595904	0	
535.99	-0.0028212		1065.99	-0.00629217	0.00000824	1595.99	-0.01125965	0	2125.98	-0.00145945	0	2655.98	-0.01972286	0	3185.98	0.01806078	0.01777318	3715.98	-0.00656015		4245.98	-0.02611673	0	
536.19	-0.00242051		1066.19	-0.00669735	0.00000819	1596.19	-0.01096288	0	2126.18	-0.00114458	0	2656.18	-0.02083809	0	3186.18	0.01867586	0.01776747	3716.18	-0.00583118		4246.18	-0.02657109	0	
536.39	-0.00289693		1066.39	-0.00788821	0.00000815	1596.39	-0.01169423	0	2126.38	-0.00077007	0	2656.38	-0.02031227	0	3186.38	0.01822421	0.01776176	3716.38	-0.00524867		4246.38	-0.02691118	0	
536.59	-0.00239894		1066.59	-0.00692677	0.0000081	1596.59	-0.01096371	0	2126.58	-0.00097581	0	2656.58	-0.02080244	0	3186.58	0.01838763	0.01775606	3716.58	-0.0050258		4246.58	-0.0263048	0	
536.79	-0.00163955		1066.79	-0.00624378	0.00000805	1596.79	-0.0105666	0	2126.78	-0.0017375	0	2656.78	-0.02073658	0	3186.78	0.01846274	0.01775036	3716.78	-0.00568747		4246.78	-0.0264126	0	
536.99	-0.001291		1066.99	-0.00646602	0.00000801	1596.99	-0.00977736	0	2126.98	-0.00037087	0	2656.98	-0.02110744	0	3186.98	0.01767236	0.01774466	3716.98	-0.00499832		4246.98	-0.02721062	0	
537.19	0.00001216		1067.19	-0.00566418	0.00000796	1597.19	-0.00867268	0	2127.18	-0.00055272	0	2657.18	-0.02123807	0	3187.18	0.01800649	0.01773896	3717.18	-0.0053925		4247.18	-0.02771245	0	
537.39	-0.00070239		1067.39	-0.00520443	0.00000792	1597.39	-0.00833126	0	2127.38	-0.00128585	0	2657.38	-0.02103482	0	3187.38	0.01826956	0.01773327	3717.38	-0.00557205		4247.38	-0.02794869	0	
537.59	-0.00040546		1067.59	-0.00441505	0.00000787	1597.59	-0.00827915	0	2127.58	-0.00066454	0	2657.58	-0.02117106	0	3187.58	0.01750866	0.01772757	3717.58	-0.0060442		4247.58	-0.0286728	0	
537.79	-0.00069267		1067.79	-0.00366805	0.00000783	1597.79	-0.00865572	0	2127.78	-0.00110728	0	2657.78	-0.02067952	0	3187.78	0.01800312	0.01772188	3717.78	-0.00672015		4247.78	-0.02829778	0	
537.99	-0.00085992		1067.99	-0.00434539	0.00000778	1597.99	-0.00840886	0	2127.98	-0.00043835	0	2657.98	-0.02007743	0	3187.98	0.0181969	0.01771619	3717.98	-0.00713478		4247.98	-0.02859553	0	
538.19	-0.00001724		1068.19	-0.00375033	0.00000774	1598.19	-0.00805596	0	2128.18	-0.00120884	0	2658.18	-0.020364	0	3188.18	0.01802965	0.0177105	3718.18	-0.0085876		4248.18	-0.0283094	0	
538.39	-0.00049348		1068.39	-0.00352229	0.0000077	1598.39	-0.00832841	0	2128.38	-0.00044652	0	2658.38	-0.02021689	0	3188.38	0.01701216	0.01770482	3718.38	-0.00823957		4248.38	-0.02833782	0	
538.59	-0.00077781		1068.59	-0.00329288	0.00000765	1598.59	-0.00832063	0	2128.58	0.00004929	0	2658.58	-0.02024947	0	3188.58	0.01630498	0.01769913	3718.58	-0.00787302		4248.58	-0.02893854	0	
538.79	-0.0005207		1068.79	-0.00400855	0.00000761	1598.79	-0.00877751	0	2128.78	-0.00019102	0	2658.78	-0.01963067	0	3188.78	0.0167532	0.01769345	3718.78	-0.00850226		4248.78	-0.02898405	0	
538.99	0.00005865		1068.99	-0.00468949	0.00000757	1598.99	-0.00926241	0	2128.98	-0.00057724	0	2658.98	-0.01940974	0	3188.98	0.01709507	0.01768777	3718.98	-0.00844929		4248.98	-0.02942584	0	
539.19	-0.0003352		1069.19	-0.00533478	0.00000752	1599.19	-0.01092489	0	2129.18	-0.00082452	0	2659.18	-0.01940491	0	3189.18	0.01662203	0.01768209	3719.18	-0.00872448		4249.18	-0.02956047	0	
539.39	-0.00001166		1069.39	-0.00608888	0.00000748	1599.39	-0.01011774	0	2129.38	-0.00140252	0	2659.38	-0.01991195	0	3189.38	0.01643606	0.01767641	3719.38	-0.0093701		4249.38	-0.02949725	0	
539.59	0.00008917		1069.59	-0.0064468	0.00000744	1599.59	-0.0109244	0	2129.58	-0.00197337	0	2659.58	-0.02059107	0	3189.58	0.01596943	0.01767074	3719.58	-0.00916177		4249.58	-0.03011179	0	
539.79	-0.00008986		1069.79	-0.00662191	0.0000074	1599.79	-0.01027401	0	2129.78	-0.002521	0	2659.78	-0.02057793	0	3189.78	0.016323	0.01766506	3719.78	-0.00897254		4249.78	-0.03020806	0	
539.99	-0.00033673		1069.99	-0.00804048	0.00000735	1599.99	-0.01008101	0	2129.98	-0.00253846	0	2659.98	-0.02029161	0	3189.98	0.01627404	0.01765939	3719.98	-0.00832236		4249.98	-0.03029159	0	
540.19	-0.00075587		1070.19	-0.00722812	0.00000731	1600.19	-0.00980427	0	2130.18	-0.00231985	0	2660.18	-0.02181784	0	3190.18	0.01659634	0.01765372	3720.18	-0.00779376		4250.18	-0.03085095	0	
540.39	-0.00158429		1070.39	-0.00607689	0.00000727	1600.39	-0.00985379	0	2130.38	-0.00284415	0	2660.38	-0.02143579	0	3190.38	0.01687051	0.01764805	3720.38	-0.00807913		4250.38	-0.03034481	0	
540.59	-0.00168926		1070.59	-0.00522623	0.00000723	1600.59	-0.00951842	0	2130.58	-0.00183419	0	2660.58	-0.02209703	0	3190.58	0.01766042	0.01764239	3720.58	-0.00807542		4250.58	-0.03002628	0	
540.79	-0.0021733		1070.79	-0.00530966	0.00000719	1600.79	-0.00943092	0	2130.78	-0.00149476	0	2660.78	-0.02166413	0	3190.78	0.01841418	0.01763672	3720.78	-0.00760724		4250.78	-0.02975311	0	
540.99	-0.00256829		1070.99	-0.00483361	0.00000715	1600.99	-0.00862114	0	2130.98	0.00003737	0	2660.98	-0.02169917	0	3190.98	0.01908608	0.01763106	3720.98	-0.00689789		4250.98	-0.02935576	0	
541.19	-0.00333108		1071.19	-0.00359206	0.00000711	1601.19	-0.00809929	0	2131.18	-0.00018507	0	2661.18	-0.02175158	0	3191.18	0.02010711	0.0176254	3721.18	-0.00773574		4251.18	-0.02847498	0	
541.39	-0.00351168		1071.39	-0.00360534	0.00000707	1601.39	-0.00765279	0	2131.38	0.00023112	0	2661.38	-0.0212435	0	3191.38	0.02036422	0.01761974	3721.38	-0.00796804		4251.38	-0.02856378	0	
541.59	-0.00380807		1071.59	-0.00397849	0.00000703	1601.59	-0.00737192	0	2131.58	0.00092279	0	2661.58	-0.02148717	0	3191.58	0.01998946	0.01761408	3721.58	-0.00888997		4251.58	-0.02771723	0	
541.79	-0.00332266		1071.79	-0.00314681	0.00000699	1601.79	-0.00742853	0	2131.78	0.00110003	0	2661.78	-0.02139519	0	3191.78	0.02101932	0.01760843	3721.78	-0.0092905		4251.78	-0.02631779	0	
541.99	-0.00335194		1071.99	-0.00373529	0.00000695	1601.99	-0.00685748	0	2131.98	0.00201019	0	2661.98	-0.0207404	0	3191.98	0.01984218	0.01760277	3721.98	-0.01032168		4251.98	-0.0260767	0	
542.19	-0.00247521		1072.19	-0.00305038	0.00000691	1602.19	-0.00746269	0	2132.18	0.00207094	0	2662.18	-0.02158031	0	3192.18	0.01857875	0.01759712	3722.18	-0.01090761		4252.18	-0.02568104	0	
542.39	-0.00200325		1072.39	-0.00335627	0.00000687	1602.39	-0.00802865	0	2132.38	0.00323062	0	2662.38	-0.02120825	0	3192.38	0.0172855	0.01759147	3722.38	-0.0104759		4252.38	-0.02576133	0	
542.59	-0.00144609		1072.59	-0.00393317	0.00000683	1602.59	-0.00861423	0	2132.58	0.00349553	0	2662.58	-0.02013305	0	3192.58	0.01762589	0.01758582	3722.58	-0.01006279		4252.58	-0.02514727	0	
542.79	-0.00070654		1072.79	-0.00514861	0.00000679	1602.79	-0.00964587	0	2132.78	0.00355492	0	2662.78	-0.0199256	0	3192.78	0.01796754	0.01758018	3722.78	-0.01022256		4252.78	-0.0250503	0	
542.99	-0.00081483		1072.99	-0.00542375	0.00000675	1602.99	-0.01027496	0	2132.98	0.00309755	0	2662.98	-0.01997007	0	3192.98	0.01763267	0.01757453	3722.98	-0.01031814		4252.98	-0.02583159	0	
543.19	-0.00101798		1073.19	-0.0062307	0.00000671	1603.19	-0.01110748	0	2133.18	0.00204396	0	2663.18	-0.02090956	0	3193.18	0.01795018	0.01756889	3723.18	-0.01021841		4253.18	-0.02603307	0	
543.39	-0.00011079		1073.39	-0.0065334	0.00000668	1603.39	-0.0110849	0	2133.38	0.00010385	0	2663.38	-0.02137706	0	3193.38	0.01726851	0.01756325	3723.38	-0.00943467		4253.38	-0.02665043	0	
543.59	-0.00031197		1073.59	-0.0064727	0.00000664	1603.59	-0.01105635	0	2133.58	-0.00017805	0	2663.58	-0.02031972	0	3193.58	0.01770632	0.01755761	3723.58	-0.00882567		4253.58	-0.02693773	0	
543.79	-0.00081517		1073.79	-0.00644163	0.0000066	1603.79	-0.01077085	0	2133.78	-0.00051558	0	2663.78	-0.01945634	0	3193.78	0.01837164	0.01755197	3723.78	-0.00910302		4253.78	-0.02747137	0	
543.99	-0.00183161		1073.99	-0.00650884	0.00000656	1603.99	-0.01132581	0	2133.98	0.00014183	0	2663.98	-0.02015971	0	3193.98	0.01903253	0.01754634	3723.98	-0.00889135		4253.98	-0.02839161	0	
544.19	-0.00287222		1074.19	-0.00580376	0.00000653	1604.19	-0.01128535	0	2134.18	-0.00052623	0	2664.18	-0.02157776	0	3194.18	0.01990087	0.0175407	3724.18	-0.00888391		4254.18	-0.0291952	0	
544.39	-0.00294972		1074.39	-0.00486977	0.00000649	1604.39	-0.01131244	0	2134.38	-0.00046417	0	2664.38	-0.02149908	0	3194.38	0.0205378	0.01753507	3724.38	-0.00869045		4254.38	-0.03010831	0	
544.59	-0.00343791		1074.59	-0.00516591	0.00000645	1604.59	-0.01086416	0	2134.58	0.00043452	0	2664.58	-0.02150303	0	3194.58	0.02175926	0.01752944	3724.58	-0.00763782		4254.58	-0.03020117	0	
544.79	-0.00348357		1074.79	-0.00489809	0.00000642	1604.79	-0.01019539	0	2134.78	0.00035323	0	2664.78	-0.02155675	0	3194.78	0.02249883	0.01752381	3724.78	-0.00762463		4254.78	-0.03051966	0	
544.99	-0.00407655		1074.99	-0.00389582	0.00000638	1604.99	-0.00910517	0	2134.98	0.00073068	0	2664.98	-0.02195203	0	3194.98	0.02274329	0.01751819	3724.98	-0.00780506		4254.98	-0.03054415	0	
545.19	-0.00371525		1075.19	-0.00381602	0.00000634	1605.19	-0.00902228	0	2135.18	0.0005233	0	2665.18	-0.02130147	0	3195.18	0.02270422	0.01751256	3725.18	-0.00853288		4255.18	-0.02992131	0	
545.39	-0.00372819		1075.39	-0.00348377	0.00000631	1605.39	-0.00731303	0	2135.38	0.00053369	0	2665.38	-0.02149305	0	3195.38	0.02197934	0.01750694	3725.38	-0.00911016		4255.38	-0.02966431	0	
545.59	-0.00379276		1075.59	-0.00338715	0.00000627	1605.59	-0.00709622	0	2135.58	0.00124593	0	2665.58	-0.02135132	0	3195.58	0.02089216	0.01750132	3725.58	-0.00905305		4255.58	-0.02891823	0	
545.79	-0.0026246		1075.79	-0.00268714	0.00000624	1605.79	-0.00685529	0	2135.78	0.00182088	0	2665.78	-0.0210563	0	3195.78	0.02020214	0.0174957	3725.78	-0.00943277		4255.78	-0.02808396	0	
545.99	-0.002241		1075.99	-0.00394658	0.0000062	1605.99	-0.00679336	0	2135.98	0.0020911	0	2665.98	-0.02107453	0	3195.98	0.01925707	0.01749008	3725.98	-0.01031731		4255.98	-0.0278798	0	
546.19	-0.00173733		1076.19	-0.00417436	0.00000616	1606.19	-0.00774658	0	2136.18	0.00189503	0	2666.18	-0.02140688	0	3196.18	0.01831186	0.01748447	3726.18	-0.00945952		4256.18	-0.02751227	0	
546.39	-0.00140779		1076.39	-0.0043192	0.00000613	1606.39	-0.00798135	0	2136.38	0.00266703	0	2666.38	-0.02024649	0	3196.38	0.01799237	0.01747885	3726.38	-0.00936143		4256.38	-0.02679205	0	
546.59	-0.00180259		1076.59	-0.00496218	0.00000609	1606.59	-0.00892149	0	2136.58	0.00288792	0	2666.58	-0.02035218	0	3196.58	0.01889537	0.01747324	3726.58	-0.00862063		4256.58	-0.02658534	0	
546.79	-0.00210378		1076.79	-0.00598875	0.00000606	1606.79	-0.0092634	0	2136.78	0.00253446	0	2666.78	-0.02038877	0	3196.78	0.01878794	0.01746763	3726.78	-0.00888896		4256.78	-0.02646963	0	
546.99	-0.00281275		1076.99	-0.00655942	0.00000603	1606.99	-0.0101377	0	2136.98	0.00143559	0	2666.98	-0.02033053	0	3196.98	0.01785154	0.01746202	3726.98	-0.00927078		4256.98	-0.02713179	0	
547.19	-0.00235412		1077.19	-0.00718786	0.00000599	1607.19	-0.0114601	0	2137.18	0.0002562	0	2667.18	-0.02034787	0	3197.18	0.01727488	0.01745641	3727.18	-0.00847586		4257.18	-0.02685654	0	
547.39	-0.00237538		1077.39	-0.00718341	0.00000596	1607.39	-0.01169071	0	2137.38	-0.00050366	0	2667.38	-0.01986334	0	3197.38	0.01673258	0.01745081	3727.38	-0.00859496		4257.38	-0.02679346	0	
547.59	-0.00295551		1077.59	-0.00686269	0.00000592	1607.59	-0.01125874	0	2137.58	-0.00025083	0	2667.58	-0.01999856	0	3197.58	0.01723609	0.01744521	3727.58	-0.00860131		4257.58	-0.02744514	0	
547.79	-0.00386374		1077.79	-0.00696734	0.00000589	1607.79	-0.01144775	0	2137.78	-0.00081465	0	2667.78	-0.02054236	0	3197.78	0.01807568	0.01743961	3727.78	-0.00855975		4257.78	-0.02767631	0	
547.99	-0.00459849		1077.99	-0.00677717	0.00000586	1607.99	-0.01132447	0	2137.98	-0.00132409	0	2667.98	-0.02165045	0	3197.98	0.01873924	0.01743401	3727.98	-0.00826095		4257.98	-0.02790307	0	
548.19	-0.00412952		1078.19	-0.00661618	0.00000582	1608.19	-0.01064708	0	2138.18	-0.00217515	0	2668.18	-0.02265354	0	3198.18	0.01983096	0.01742841	3728.18	-0.00839038		4258.18	-0.02832144	0	
548.39	-0.00335206		1078.39	-0.00601179	0.00000579	1608.39	-0.0098817	0	2138.38	-0.00153638	0	2668.38	-0.02231113	0	3198.38	0.0210223	0.01742281	3728.38	-0.00838073		4258.38	-0.02884832	0	
548.59	-0.00353324		1078.59	-0.00651732	0.00000576	1608.59	-0.00965963	0	2138.58	-0.00177436	0	2668.58	-0.02248885	0	3198.58	0.02164702	0.01741722	3728.58	-0.00835301		4258.58	-0.02898162	0	
548.79	-0.00264733		1078.79	-0.0061783	0.00000573	1608.79	-0.00954696	0	2138.78	-0.00107257	0	2668.78	-0.02326907	0	3198.78	0.02118112	0.01741163	3728.78	-0.00885895		4258.78	-0.02950382	0	
548.99	-0.00225903		1078.99	-0.00562969	0.00000569	1608.99	-0.00920953	0	2138.98	-0.00144796	0	2668.98	-0.02311595	0	3198.98	0.02118696	0.01740604	3728.98	-0.00957408		4258.98	-0.02919471	0	
549.19	-0.0013116		1079.19	-0.00571237	0.00000566	1609.19	-0.00905987	0	2139.18	-0.0006555	0	2669.18	-0.0225642	0	3199.18	0.02109284	0.01740045	3729.18	-0.00985299		4259.18	-0.02939639	0	
549.39	-0.00059469		1079.39	-0.00592336	0.00000563	1609.39	-0.00815402	0	2139.38	-0.00008267	0	2669.38	-0.02248246	0	3199.38	0.02022319	0.01739486	3729.38	-0.01016683		4259.38	-0.02881355	0	
549.59	0.00021336		1079.59	-0.00591248	0.0000056	1609.59	-0.00927155	0	2139.58	0.00042385	0	2669.58	-0.02173921	0	3199.58	0.01936103	0.01738928	3729.58	-0.0097402		4259.58	-0.02794795	0	
549.79	0.00058026		1079.79	-0.00640223	0.00000556	1609.79	-0.00886155	0	2139.78	0.00029294	0	2669.78	-0.02154626	0	3199.78	0.01923276	0.01738369	3729.78	-0.01059566		4259.78	-0.02708729	0	
549.99	0.00062156		1079.99	-0.00694926	0.00000553	1609.99	-0.00904856	0	2139.98	0.00059798	0	2669.98	-0.0214357	0	3199.98	0.01800919	0.01737811	3729.98	-0.01116219		4259.98	-0.02755423	0	
550.19	0.00000524		1080.19	-0.00642592	0.0000055	1610.19	-0.00936179	0	2140.18	0.00100424	0	2670.18	-0.02021967	0	3200.18	0.01656562	0.01737253	3730.18	-0.01117407		4260.18	-0.02747623	0	
550.39	0.00033529		1080.39	-0.00652708	0.00000547	1610.39	-0.00966237	0	2140.38	0.000703	0	2670.38	-0.01892095	0	3200.38	0.01570638	0.01736695	3730.38	-0.01180326		4260.38	-0.02707583	0	
550.59	-0.0004525		1080.59	-0.0059915	0.00000544	1610.59	-0.01092675	0	2140.58	-0.00034478	0	2670.58	-0.01913432	0	3200.58	0.01458741	0.01736138	3730.58	-0.01271175		4260.58	-0.02735667	0	
550.79	-0.00118641		1080.79	-0.00615882	0.00000541	1610.79	-0.01211044	0	2140.78	-0.00131768	0	2670.78	-0.01811801	0	3200.78	0.01317468	0.0173558	3730.78	-0.01309339		4260.78	-0.02797482	0	
550.99	-0.00122523		1080.99	-0.00504758	0.00000538	1610.99	-0.01306019	0	2140.98	-0.00145585	0	2670.98	-0.01803853	0	3200.98	0.01218359	0.01735023	3730.98	-0.01336177		4260.98	-0.02887025	0	
551.19	-0.0014087		1081.19	-0.00444357	0.00000535	1611.19	-0.01321368	0	2141.18	-0.00156783	0	2671.18	-0.0179163	0	3201.18	0.012326	0.01734466	3731.18	-0.01289052		4261.18	-0.02923761	0	
551.39	-0.00231506		1081.39	-0.00416173	0.00000532	1611.39	-0.01189088	0	2141.38	-0.00129882	0	2671.38	-0.01784614	0	3201.38	0.01309049	0.01733909	3731.38	-0.01236142		4261.38	-0.02974372	0	
551.59	-0.00277698		1081.59	-0.00402931	0.00000529	1611.59	-0.0105314	0	2141.58	-0.00182604	0	2671.58	-0.01876668	0	3201.58	0.01405647	0.01733352	3731.58	-0.01203675		4261.58	-0.03028168	0	
551.79	-0.00308801		1081.79	-0.00350924	0.00000526	1611.79	-0.01007618	0	2141.78	-0.00186493	0	2671.78	-0.01963468	0	3201.78	0.01486047	0.01732796	3731.78	-0.01283737		4261.78	-0.03030815	0	
551.99	-0.00293922		1081.99	-0.00329764	0.00000523	1611.99	-0.0091312	0	2141.98	-0.00178012	0	2671.98	-0.02076564	0	3201.98	0.01584656	0.01732239	3731.98	-0.01256713		4261.98	-0.03110409	0	
552.19	-0.00266636		1082.19	-0.00359174	0.0000052	1612.19	-0.00864298	0	2142.18	-0.00162966	0	2672.18	-0.02109696	0	3202.18	0.01725601	0.01731683	3732.18	-0.01337258		4262.18	-0.03200865	0	
552.39	-0.00295587		1082.39	-0.00436907	0.00000517	1612.39	-0.00882427	0	2142.38	-0.00111714	0	2672.38	-0.02088906	0	3202.38	0.01811502	0.01731127	3732.38	-0.01303235		4262.38	-0.0328169	0	
552.59	-0.00284312		1082.59	-0.00438077	0.00000514	1612.59	-0.00877745	0	2142.58	-0.00116612	0	2672.58	-0.02193624	0	3202.58	0.01782935	0.01730571	3732.58	-0.01239526		4262.58	-0.0329166	0	
552.79	-0.0020133		1082.79	-0.00386864	0.00000511	1612.79	-0.00849224	0	2142.78	-0.00074599	0	2672.78	-0.02246145	0	3202.78	0.01803081	0.01730016	3732.78	-0.0124557		4262.78	-0.03269451	0	
552.99	-0.00228924		1082.99	-0.00410282	0.00000508	1612.99	-0.0089925	0	2142.98	-0.0009559	0	2672.98	-0.02243281	0	3202.98	0.01803197	0.0172946	3732.98	-0.01302893		4262.98	-0.03243805	0	
553.19	-0.00254988		1083.19	-0.00434933	0.00000505	1613.19	-0.0091351	0	2143.18	-0.00017302	0	2673.18	-0.0224242	0	3203.18	0.01836858	0.01728905	3733.18	-0.0125146		4263.18	-0.03200809	0	
553.39	-0.00110735		1083.39	-0.00469285	0.00000502	1613.39	-0.00953916	0	2143.38	-0.00000218	0	2673.38	-0.02297385	0	3203.38	0.01767648	0.0172835	3733.38	-0.01199171		4263.38	-0.03055342	0	
553.59	-0.00094886		1083.59	-0.00450693	0.00000499	1613.59	-0.00981619	0	2143.58	0.00028086	0	2673.58	-0.0224075	0	3203.58	0.01719732	0.01727795	3733.58	-0.01185649		4263.58	-0.03015593	0	
553.79	-0.00043514		1083.79	-0.00564203	0.00000497	1613.79	-0.00938477	0	2143.78	0.0002323	0	2673.78	-0.02285929	0	3203.78	0.01623983	0.0172724	3733.78	-0.01182532		4263.78	-0.02965448	0	
553.99	-0.0003424		1083.99	-0.00547217	0.00000494	1613.99	-0.00964251	0	2143.98	0.00013616	0	2673.98	-0.02213978	0	3203.98	0.01507399	0.01726686	3733.98	-0.01173214		4263.98	-0.02980406	0	
554.19	-0.00058318		1084.19	-0.00543324	0.00000491	1614.19	-0.01027477	0	2144.18	-0.00071488	0	2674.18	-0.02165998	0	3204.18	0.01490701	0.01726131	3734.18	-0.01114666		4264.18	-0.02938423	0	
554.39	-0.00117906		1084.39	-0.00537053	0.00000488	1614.39	-0.01032667	0	2144.38	-0.00177124	0	2674.38	-0.02159827	0	3204.38	0.01528814	0.01725577	3734.38	-0.01083907		4264.38	-0.02869931	0	
554.59	-0.00152849		1084.59	-0.00442106	0.00000485	1614.59	-0.01121483	0	2144.58	-0.00227484	0	2674.58	-0.02100113	0	3204.58	0.01541082	0.01725023	3734.58	-0.01122688		4264.58	-0.02890668	0	
554.79	-0.00242108		1084.79	-0.00523356	0.00000483	1614.79	-0.01126102	0	2144.78	-0.00295088	0	2674.78	-0.01942512	0	3204.78	0.0156821	0.01724469	3734.78	-0.01071989		4264.78	-0.0298643	0	
554.99	-0.00252138		1084.99	-0.0042635	0.0000048	1614.99	-0.01070495	0	2144.98	-0.00291759	0	2674.98	-0.01915733	0	3204.98	0.0166587	0.01723915	3734.98	-0.01033121		4264.98	-0.02962253	0	
555.19	-0.00237525		1085.19	-0.0050565	0.00000477	1615.19	-0.01060377	0	2145.18	-0.00332781	0	2675.18	-0.01907245	0	3205.18	0.0174479	0.01723362	3735.18	-0.00977222		4265.18	-0.0297379	0	
555.39	-0.00266567		1085.39	-0.00571362	0.00000474	1615.39	-0.01010242	0	2145.38	-0.00373094	0	2675.38	-0.01962775	0	3205.38	0.01852019	0.01722809	3735.38	-0.0097739		4265.38	-0.03028852	0	
555.59	-0.00302322		1085.59	-0.00617217	0.00000472	1615.59	-0.00923498	0	2145.58	-0.00445144	0	2675.58	-0.02093426	0	3205.58	0.01918635	0.01722255	3735.58	-0.01029591		4265.58	-0.03067579	0	
555.79	-0.00305911		1085.79	-0.00607595	0.00000469	1615.79	-0.00950595	0	2145.78	-0.00497969	0	2675.78	-0.0208721	0	3205.78	0.01988025	0.01721702	3735.78	-0.010473		4265.78	-0.03179446	0	
555.99	-0.00304249		1085.99	-0.00620148	0.00000466	1615.99	-0.00956644	0	2145.98	-0.00491993	0	2675.98	-0.02164694	0	3205.98	0.02071674	0.0172115	3735.98	-0.00974648		4265.98	-0.0318256	0	
556.19	-0.0029852		1086.19	-0.00674906	0.00000464	1616.19	-0.01090699	0	2146.18	-0.0045084	0	2676.18	-0.02171937	0	3206.18	0.02138892	0.01720597	3736.18	-0.0104226		4266.18	-0.03067852	0	
556.39	-0.00330669		1086.39	-0.00586674	0.00000461	1616.39	-0.01183071	0	2146.38	-0.00439288	0	2676.38	-0.02219155	0	3206.38	0.02107055	0.01720045	3736.38	-0.01011487		4266.38	-0.02998195	0	
556.59	-0.00313081		1086.59	-0.00559609	0.00000459	1616.59	-0.01159108	0	2146.58	-0.00368965	0	2676.58	-0.02323432	0	3206.58	0.02085646	0.01719492	3736.58	-0.01038116		4266.58	-0.02907849	0	
556.79	-0.00365748		1086.79	-0.00605918	0.00000456	1616.79	-0.01197982	0	2146.78	-0.00300099	0	2676.78	-0.0233696	0	3206.78	0.02090451	0.0171894	3736.78	-0.01108474		4266.78	-0.02868507	0	
556.99	-0.00393785		1086.99	-0.00581498	0.00000453	1616.99	-0.01290354	0	2146.98	-0.00255299	0	2676.98	-0.02310094	0	3206.98	0.020292	0.01718388	3736.98	-0.01120237		4266.98	-0.02950963	0	
557.19	-0.00302779		1087.19	-0.00589184	0.00000451	1617.19	-0.01392268	0	2147.18	-0.00097712	0	2677.18	-0.02305672	0	3207.18	0.01990568	0.01717837	3737.18	-0.01075953		4267.18	-0.02939181	0	
557.39	-0.00098052		1087.39	-0.00648099	0.00000448	1617.39	-0.01393799	0	2147.38	-0.00070131	0	2677.38	-0.02333992	0	3207.38	0.01944933	0.01717285	3737.38	-0.01025303		4267.38	-0.02957421	0	
557.59	-0.00076414		1087.59	-0.00686435	0.00000446	1617.59	-0.01403971	0	2147.58	-0.00037904	0	2677.58	-0.0227743	0	3207.58	0.01897594	0.01716734	3737.58	-0.0099866		4267.58	-0.03030313	0	
557.79	-0.00024024		1087.79	-0.00760006	0.00000443	1617.79	-0.01413852	0	2147.78	-0.00126729	0	2677.78	-0.02284522	0	3207.78	0.0183254	0.01716182	3737.78	-0.00911177		4267.78	-0.03024099	0	
557.99	-0.00017815		1087.99	-0.00767075	0.00000441	1617.99	-0.01401678	0	2147.98	-0.00143523	0	2677.98	-0.02198205	0	3207.98	0.01845653	0.01715631	3737.98	-0.00844456		4267.98	-0.03095397	0	
558.19	-0.00009835		1088.19	-0.00798088	0.00000438	1618.19	-0.01409603	0	2148.18	-0.00158966	0	2678.18	-0.0217518	0	3208.18	0.01835913	0.01715081	3738.18	-0.00773324		4268.18	-0.0312119	0	
558.39	-0.0001402		1088.39	-0.00793552	0.00000436	1618.39	-0.01325872	0	2148.38	-0.00162685	0	2678.38	-0.02123146	0	3208.38	0.01827437	0.0171453	3738.38	-0.00757792		4268.38	-0.0310365	0	
558.59	0.00024941		1088.59	-0.00790984	0.00000433	1618.59	-0.01295999	0	2148.58	-0.00194806	0	2678.58	-0.02034423	0	3208.58	0.01763633	0.01713979	3738.58	-0.0076473		4268.58	-0.03156688	0	
558.79	-0.00029954		1088.79	-0.0079439	0.00000431	1618.79	-0.01223098	0	2148.78	-0.00228803	0	2678.78	-0.01979564	0	3208.78	0.01736959	0.01713429	3738.78	-0.00722784		4268.78	-0.03183794	0	
558.99	-0.00012423		1088.99	-0.00743749	0.00000428	1618.99	-0.01144311	0	2148.98	-0.00205605	0	2678.98	-0.02002502	0	3208.98	0.01732362	0.01712879	3738.98	-0.0065663		4268.98	-0.03148433	0	
559.19	-0.00008669		1089.19	-0.00759901	0.00000426	1619.19	-0.01047555	0	2149.18	-0.00190596	0	2679.18	-0.02021813	0	3209.18	0.01679763	0.01712329	3739.18	-0.00641885		4269.18	-0.03175313	0	
559.39	-0.00103016		1089.39	-0.00738036	0.00000423	1619.39	-0.00895941	0	2149.38	-0.00186716	0	2679.38	-0.02085315	0	3209.38	0.01700342	0.01711779	3739.38	-0.0063518		4269.38	-0.03176224	0	
559.59	-0.00168933		1089.59	-0.00706154	0.00000421	1619.59	-0.00775157	0	2149.58	-0.00182352	0	2679.58	-0.02128958	0	3209.58	0.01656981	0.0171123	3739.58	-0.00593457		4269.58	-0.03118382	0	
559.79	-0.00190886		1089.79	-0.00616643	0.00000419	1619.79	-0.00729857	0	2149.78	-0.00142929	0	2679.78	-0.02169091	0	3209.78	0.01645048	0.0171068	3739.78	-0.005955		4269.78	-0.03042508	0	
