# Supplementary material for: Functional development of a V3/glycan-specific broadly neutralizing antibody isolated from a case of HIV superinfection
Source: eLife. 2021 Jul 15;10:e68110. doi: 10.7554/eLife.68110 (PMC8376252; doi:10.7554/eLife.68110)
Supplement: Figure 2—source data 2. [file elife-68110-fig2-data2.zip › QA013.2 Dbl Ref BLI_2020.10.08/BG505.W6.C1 gp120 & QA013.765M.C1 gp120/Fit Data/C7Results.txt]

Conc1	5E-07	5E-07	5E-07	5E-07	5E-07	5E-07	5E-07	5E-07	
Start1	200	729.99	1259.99	1789.98	2319.98	2849.98	3379.98	3909.98	
Stop1	559.79	1089.79	1619.79	2149.78	2679.78	3209.78	3739.78	4269.78	
Kobs	0.0260845289641927	0.0284532006153547	5.15317852526038E-05	3.18257452061361E-05	0.000117319035659413	0.0016056378177496	0.00350840833571871	0.000117319035659413	
Error Kobs	0.000331115419416691	0.00193323511513148	0.00235127916714561	0.000637906373477988	0.0421481251467872	2.40945670449912E-05	0.000109651224730799	0.0421481251467872	
Koff	0	0	0	0	0	0	0	0	
Error Koff	0	0	0	0	0	0	0	0	
Time1	Data1	Fit1	Time2	Data2	Fit2	Time3	Data3	Fit3	Time4	Data4	Fit4	Time5	Data5	Fit5	Time6	Data6	Fit6	Time7	Data7	Fit7	Time8	Data8	Fit8	
200	0.00580132	0	729.99	0.0015597	0	1259.99	0.00008933	0	1789.98	0.00461265	0	2319.98	0.00501573	0	2849.98	0.01367802	0	3379.98	0.01214525	0	3909.98	0.00450438	0	
200.2	0.00600997	0.00012859	730.19	0.00239246	0.00535039	1260.19	0.00172748	0	1790.18	0.00548979	0.00000322	2320.18	0.00489025	0	2850.18	0.01357765	0.0002634	3380.18	0.01230692	0.00002174	3910.18	0.00404362	0	
200.4	0.00556775	0.00025648	730.39	0.00316334	0.00853267	1260.39	0.00237385	0	1790.38	0.00498543	0.00000643	2320.38	0.00542383	0	2850.38	0.01324951	0.00052644	3380.38	0.01278038	0.00004346	3910.38	0.0030423	0	
200.6	0.0064612	0.00038366	730.59	0.00425739	0.01042541	1260.59	0.00300235	0	1790.58	0.00476382	0.00000965	2320.58	0.00578094	0	2850.58	0.01266958	0.00078912	3380.58	0.01335416	0.00006514	3910.58	0.00195582	0	
200.8	0.00731771	0.00051014	730.79	0.00499488	0.01155117	1260.79	0.00369381	0	1790.78	0.00484262	0.00001286	2320.78	0.00463274	0	2850.78	0.01284225	0.00105143	3380.78	0.01326549	0.0000868	3910.78	0.00119411	0	
201	0.00822163	0.00063592	730.99	0.00620732	0.01222074	1260.99	0.00455789	0	1790.98	0.00484816	0.00001607	2320.98	0.00488095	0	2850.98	0.01305009	0.00131339	3380.98	0.01359178	0.00010843	3910.98	0.00001465	0	
201.2	0.00874961	0.00076102	731.19	0.0074154	0.01261899	1261.19	0.00383345	0	1791.18	0.00545485	0.00001928	2321.18	0.00392149	0	2851.18	0.01350959	0.00157498	3381.18	0.01355011	0.00013003	3911.18	-0.00067825	0	
201.4	0.00955283	0.00088543	731.39	0.00817458	0.01285585	1261.39	0.00390261	0	1791.38	0.0056097	0.00002249	2321.38	0.00362595	0	2851.38	0.0131392	0.00183621	3381.38	0.013364	0.00015161	3911.38	-0.00074896	0	
201.6	0.01083665	0.00100915	731.59	0.00902734	0.01299673	1261.59	0.00442907	0	1791.58	0.00571176	0.0000257	2321.58	0.00370394	0	2851.58	0.01330512	0.00209709	3381.58	0.01266301	0.00017315	3911.58	-0.00064475	0	
201.8	0.0105066	0.00113219	731.79	0.00991871	0.01308053	1261.79	0.00361707	0	1791.78	0.00558373	0.00002891	2321.78	0.00360374	0	2851.78	0.01349086	0.0023576	3381.78	0.01136653	0.00019467	3911.78	-0.00094366	0	
202	0.01058902	0.00125456	731.99	0.0105864	0.01313037	1261.99	0.00341393	0	1791.98	0.00585167	0.00003211	2321.98	0.00336535	0	2851.98	0.01352898	0.00261776	3381.98	0.0107311	0.00021616	3911.98	-0.00010813	0	
202.2	0.01103341	0.00137625	732.19	0.010877	0.01316001	1262.19	0.00288045	0	1792.18	0.00667842	0.00003531	2322.18	0.0032463	0	2852.18	0.01430485	0.00287756	3382.18	0.01063297	0.00023762	3912.18	0.00061853	0	
202.4	0.01085539	0.00149727	732.39	0.01051709	0.01317764	1262.39	0.00244652	0	1792.38	0.00642336	0.00003851	2322.38	0.00282661	0	2852.38	0.01449944	0.003137	3382.38	0.0105857	0.00025906	3912.38	0.00061355	0	
202.6	0.0114609	0.00161763	732.59	0.00955967	0.01318813	1262.59	0.00272587	0	1792.58	0.00619429	0.00004171	2322.58	0.00428489	0	2852.58	0.01472895	0.00339608	3382.58	0.01006455	0.00028047	3912.58	0.0010001	0	
202.8	0.01163118	0.00173733	732.79	0.00989034	0.01319436	1262.79	0.00333834	0	1792.78	0.00651252	0.00004491	2322.78	0.00402071	0	2852.78	0.01493197	0.00365481	3382.78	0.00997236	0.00030185	3912.78	0.00165953	0	
203	0.01156122	0.00185637	732.99	0.00908768	0.01319807	1262.99	0.00340674	0	1792.98	0.00700232	0.0000481	2322.98	0.00430113	0	2852.98	0.01579508	0.00391318	3382.98	0.01000074	0.0003232	3912.98	0.0019167	0	
203.2	0.01155802	0.00197475	733.19	0.00850179	0.01320028	1263.19	0.00320576	0	1793.18	0.00623372	0.0000513	2323.18	0.00390361	0	2853.18	0.01582042	0.00417119	3383.18	0.00917103	0.00034452	3913.18	0.00219736	0	
203.4	0.01031404	0.00209248	733.39	0.00832315	0.01320159	1263.39	0.00353833	0	1793.38	0.00637963	0.00005449	2323.38	0.00367353	0	2853.38	0.01673156	0.00442885	3383.38	0.00851134	0.00036582	3913.38	0.00331198	0	
203.6	0.01006695	0.00220957	733.59	0.00877405	0.01320237	1263.59	0.00340859	0	1793.58	0.00594131	0.00005768	2323.58	0.00347981	0	2853.58	0.01779909	0.00468616	3383.58	0.0093498	0.00038709	3913.58	0.00354284	0	
203.8	0.01085671	0.00232601	733.79	0.00916554	0.01320284	1263.79	0.00486199	0	1793.78	0.00624943	0.00006087	2323.78	0.00270388	0	2853.78	0.01869415	0.00494311	3383.78	0.0108762	0.00040833	3913.78	0.00372567	0	
204	0.00954027	0.00244181	733.99	0.00935434	0.01320311	1263.99	0.00501628	0	1793.98	0.00613222	0.00006406	2323.98	0.00279912	0	2853.98	0.01971119	0.0051997	3383.98	0.01166865	0.00042954	3913.98	0.00299372	0	
204.2	0.00962558	0.00255698	734.19	0.0098417	0.01320328	1264.19	0.00493538	0	1794.18	0.00685356	0.00006724	2324.18	0.00248854	0	2854.18	0.02027507	0.00545595	3384.18	0.01321878	0.00045073	3914.18	0.00257182	0	
204.4	0.00954186	0.00267151	734.39	0.0097517	0.01320337	1264.39	0.00437288	0	1794.38	0.00600305	0.00007043	2324.38	0.00330277	0	2854.38	0.0211575	0.00571184	3384.38	0.0153066	0.00047189	3914.38	0.00157703	0	
204.6	0.01077666	0.00278541	734.59	0.01061192	0.01320343	1264.59	0.00448181	0	1794.58	0.00530175	0.00007361	2324.58	0.00300803	0	2854.58	0.02243656	0.00596738	3384.58	0.01641754	0.00049302	3914.58	0.00015541	0	
204.8	0.01155843	0.00289869	734.79	0.0112769	0.01320347	1264.79	0.00428715	0	1794.78	0.00493007	0.00007679	2324.78	0.0021673	0	2854.78	0.02365749	0.00622256	3384.78	0.01700159	0.00051413	3914.78	-0.00055274	0	
205	0.01100818	0.00301134	734.99	0.01194051	0.01320349	1264.99	0.00325525	0	1794.98	0.0044233	0.00007997	2324.98	0.00310308	0	2854.98	0.02404779	0.0064774	3384.98	0.01812973	0.0005352	3914.98	-0.00184119	0	
205.2	0.01152454	0.00312337	735.19	0.01232163	0.0132035	1265.19	0.0018856	0	1795.18	0.00460258	0.00008315	2325.18	0.00299215	0	2855.18	0.02486079	0.00673188	3385.18	0.01747315	0.00055625	3915.18	-0.00134782	0	
205.4	0.01160692	0.00323479	735.39	0.0129125	0.01320351	1265.39	0.00217738	0	1795.38	0.00413261	0.00008632	2325.38	0.00410376	0	2855.38	0.0243357	0.00698602	3385.38	0.01691677	0.00057728	3915.38	-0.00154154	0	
205.6	0.01212252	0.00334559	735.59	0.0134537	0.01320351	1265.59	0.00262196	0	1795.58	0.00358569	0.0000895	2325.58	0.00512388	0	2855.58	0.02499693	0.0072398	3385.58	0.01603871	0.00059827	3915.58	-0.00184453	0	
205.8	0.01118268	0.00345579	735.79	0.01331585	0.01320351	1265.79	0.00178418	0	1795.78	0.00345037	0.00009267	2325.78	0.0052777	0	2855.78	0.02449873	0.00749324	3385.78	0.01545974	0.00061924	3915.78	-0.0025574	0	
206	0.01168837	0.00356538	735.99	0.01285148	0.01320352	1265.99	0.00228653	0	1795.98	0.00408214	0.00009584	2325.98	0.0056136	0	2855.98	0.02449744	0.00774632	3385.98	0.01587276	0.00064018	3915.98	-0.00243391	0	
206.2	0.01188566	0.00367436	736.19	0.01211099	0.01320352	1266.19	0.00246488	0	1796.18	0.00473317	0.00009901	2326.18	0.006064	0	2856.18	0.02442645	0.00799906	3386.18	0.01504021	0.00066109	3916.18	-0.00200614	0	
206.4	0.0110084	0.00378275	736.39	0.01186108	0.01320352	1266.39	0.00296328	0	1796.38	0.00462486	0.00010218	2326.38	0.00603406	0	2856.38	0.02453343	0.00825145	3386.38	0.01379895	0.00068198	3916.38	-0.00192926	0	
206.6	0.01108279	0.00389054	736.59	0.01088417	0.01320352	1266.59	0.00373908	0	1796.58	0.00493754	0.00010535	2326.58	0.00694929	0	2856.58	0.02448984	0.0085035	3386.58	0.01287249	0.00070284	3916.58	-0.00191512	0	
206.8	0.01057322	0.00399774	736.79	0.01088801	0.01320352	1266.79	0.00478315	0	1796.78	0.00588362	0.00010851	2326.78	0.00620435	0	2856.78	0.02526029	0.00875519	3386.78	0.01235024	0.00072368	3916.78	-0.00175491	0	
207	0.00989189	0.00410435	736.99	0.01028503	0.01320352	1266.99	0.0065026	0	1796.98	0.00709761	0.00011167	2326.98	0.00544607	0	2856.98	0.0258475	0.00900654	3386.98	0.01271964	0.00074448	3916.98	-0.00131481	0	
207.2	0.00960459	0.00421037	737.19	0.00991337	0.01320352	1267.19	0.0075663	0	1797.18	0.00678482	0.00011484	2327.18	0.00457225	0	2857.18	0.02615179	0.00925754	3387.18	0.01131438	0.00076526	3917.18	-0.00101828	0	
207.4	0.00928495	0.00431581	737.39	0.00972081	0.01320352	1267.39	0.00854123	0	1797.38	0.00763062	0.000118	2327.38	0.005225	0	2857.38	0.02718234	0.0095082	3387.38	0.0110945	0.00078601	3917.38	-0.0001772	0	
207.6	0.0093675	0.00442067	737.59	0.00878301	0.01320352	1267.59	0.0096286	0	1797.58	0.0073026	0.00012115	2327.58	0.00510762	0	2857.58	0.02772451	0.00975851	3387.58	0.01119128	0.00080674	3917.58	-0.00044169	0	
207.8	0.01057713	0.00452495	737.79	0.00874675	0.01320352	1267.79	0.00984915	0	1797.78	0.00775855	0.00012431	2327.78	0.00499692	0	2857.78	0.02794419	0.01000848	3387.78	0.01071995	0.00082744	3917.78	-0.00137633	0	
208	0.01048214	0.00462866	737.99	0.00861817	0.01320352	1267.99	0.00924798	0	1797.98	0.00786402	0.00012747	2327.98	0.00548882	0	2857.98	0.02843605	0.01025811	3387.98	0.0108117	0.00084811	3917.98	-0.00176999	0	
208.2	0.01162164	0.0047318	738.19	0.00827754	0.01320352	1268.19	0.00833276	0	1798.18	0.00806147	0.00013062	2328.18	0.00595941	0	2858.18	0.0288213	0.01050739	3388.18	0.0106921	0.00086875	3918.18	-0.00125688	0	
208.4	0.01226113	0.00483438	738.39	0.00848809	0.01320352	1268.39	0.00854679	0	1798.38	0.00770187	0.00013377	2328.38	0.00682135	0	2858.38	0.02993672	0.01075632	3388.38	0.01089551	0.00088937	3918.38	-0.00148456	0	
208.6	0.01234533	0.00493639	738.59	0.00949744	0.01320352	1268.59	0.00780818	0	1798.58	0.00669006	0.00013692	2328.58	0.00692649	0	2858.58	0.02999472	0.01100492	3388.58	0.01095179	0.00090996	3918.58	-0.00171839	0	
208.8	0.01285406	0.00503783	738.79	0.00983216	0.01320352	1268.79	0.00651656	0	1798.78	0.00590072	0.00014007	2328.78	0.00717252	0	2858.78	0.02910394	0.01125317	3388.78	0.01098158	0.00093053	3918.78	-0.00148481	0	
209	0.0133298	0.00513872	738.99	0.0100027	0.01320352	1268.99	0.00530607	0	1798.98	0.00568849	0.00014322	2328.98	0.00791158	0	2858.98	0.02916902	0.01150108	3388.98	0.01137036	0.00095107	3918.98	-0.00152527	0	
209.2	0.01478414	0.00523906	739.19	0.00990856	0.01320352	1269.19	0.00477858	0	1799.18	0.00503744	0.00014636	2329.18	0.00857044	0	2859.18	0.02881213	0.01174865	3389.18	0.01053877	0.00097158	3919.18	-0.00138298	0	
209.4	0.01447245	0.00533884	739.39	0.01056419	0.01320352	1269.39	0.00442798	0	1799.38	0.0047163	0.00014951	2329.38	0.00882556	0	2859.38	0.02840772	0.01199588	3389.38	0.01077894	0.00099207	3919.38	-0.00132374	0	
209.6	0.01581157	0.00543808	739.59	0.0102059	0.01320352	1269.59	0.00376863	0	1799.58	0.00408787	0.00015265	2329.58	0.00794021	0	2859.58	0.02808012	0.01224277	3389.58	0.01042389	0.00101253	3919.58	-0.0013811	0	
209.8	0.01622079	0.00553677	739.79	0.00986582	0.01320352	1269.79	0.00281811	0	1799.78	0.00411311	0.00015579	2329.78	0.00644006	0	2859.78	0.0273841	0.01248932	3389.78	0.01061379	0.00103296	3919.78	-0.00171891	0	
210	0.01651313	0.00563491	739.99	0.0098119	0.01320352	1269.99	0.00229611	0	1799.98	0.00441831	0.00015893	2329.98	0.00651888	0	2859.98	0.02734002	0.01273552	3389.98	0.01015229	0.00105336	3919.98	-0.00180516	0	
210.2	0.01644159	0.00573252	740.19	0.00950658	0.01320352	1270.19	0.00209504	0	1800.18	0.0049177	0.00016207	2330.18	0.00543822	0	2860.18	0.02686052	0.01298139	3390.18	0.00972876	0.00107374	3920.18	-0.00046725	0	
210.4	0.01644432	0.00582959	740.39	0.00966451	0.01320352	1270.39	0.00227235	0	1800.38	0.00531258	0.00016521	2330.38	0.00358702	0	2860.38	0.02689002	0.01322693	3390.38	0.00988929	0.0010941	3920.38	-0.00124806	0	
210.6	0.01595354	0.00592613	740.59	0.00945824	0.01320352	1270.59	0.00217288	0	1800.58	0.00560392	0.00016834	2330.58	0.00286547	0	2860.58	0.02750796	0.01347212	3390.58	0.01031023	0.00111442	3920.58	-0.00171293	0	
210.8	0.01564326	0.00602213	740.79	0.00920556	0.01320352	1270.79	0.00302114	0	1800.78	0.00564122	0.00017147	2330.78	0.0026757	0	2860.78	0.0283222	0.01371698	3390.78	0.01150673	0.00113472	3920.78	-0.0017513	0	
211	0.0144146	0.00611761	740.99	0.00877356	0.01320352	1270.99	0.00450472	0	1800.98	0.00631639	0.0001746	2330.98	0.00227012	0	2860.98	0.0291713	0.01396149	3390.98	0.01207428	0.001155	3920.98	-0.00143675	0	
211.2	0.01424739	0.00621256	741.19	0.00895144	0.01320352	1271.19	0.00423813	0	1801.18	0.00597662	0.00017773	2331.18	0.00248413	0	2861.18	0.02935142	0.01420568	3391.18	0.0117583	0.00117525	3921.18	-0.00155737	0	
211.4	0.01340656	0.00630699	741.39	0.00926724	0.01320352	1271.39	0.00533616	0	1801.38	0.00581022	0.00018086	2331.38	0.00292334	0	2861.38	0.03074041	0.01444952	3391.38	0.01304562	0.00119547	3921.38	-0.00182704	0	
211.6	0.01287351	0.0064009	741.59	0.00996546	0.01320352	1271.59	0.00544921	0	1801.58	0.00533731	0.00018399	2331.58	0.00287644	0	2861.58	0.03163445	0.01469303	3391.58	0.01298602	0.00121567	3921.58	-0.00222532	0	
211.8	0.01284295	0.0064943	741.79	0.01098478	0.01320352	1271.79	0.00548448	0	1801.78	0.00567499	0.00018711	2331.78	0.00364468	0	2861.78	0.03378483	0.01493621	3391.78	0.01312922	0.00123584	3921.78	-0.00226528	0	
212	0.01234429	0.00658718	741.99	0.01131098	0.01320352	1271.99	0.00542993	0	1801.98	0.00658448	0.00019024	2331.98	0.00420656	0	2861.98	0.03555866	0.01517905	3391.98	0.01360749	0.00125598	3921.98	-0.0020599	0	
212.2	0.01221042	0.00667955	742.19	0.01215059	0.01320352	1272.19	0.00503236	0	1802.18	0.00564708	0.00019336	2332.18	0.00399215	0	2862.18	0.0367675	0.01542156	3392.18	0.01405441	0.0012761	3922.18	-0.00188605	0	
212.4	0.01089826	0.00677141	742.39	0.01271163	0.01320352	1272.39	0.00527202	0	1802.38	0.00541781	0.00019648	2332.38	0.00507536	0	2862.38	0.03714819	0.01566373	3392.38	0.01473975	0.00129619	3922.38	-0.00215283	0	
212.6	0.01013427	0.00686277	742.59	0.01313375	0.01320352	1272.59	0.00427162	0	1802.58	0.00474471	0.0001996	2332.58	0.00557526	0	2862.58	0.03736036	0.01590557	3392.58	0.0157351	0.00131625	3922.58	-0.00217495	0	
212.8	0.0106508	0.00695362	742.79	0.01358374	0.01320352	1272.79	0.00442782	0	1802.78	0.00393266	0.00020272	2332.78	0.00610749	0	2862.78	0.03823064	0.01614707	3392.78	0.01509282	0.00133629	3922.78	-0.00224594	0	
213	0.01117152	0.00704398	742.99	0.01403987	0.01320352	1272.99	0.00473822	0	1802.98	0.00433106	0.00020583	2332.98	0.00649001	0	2862.98	0.038927	0.01638825	3392.98	0.01476742	0.00135631	3922.98	-0.00183741	0	
213.2	0.01078508	0.00713384	743.19	0.01409826	0.01320352	1273.19	0.00467892	0	1803.18	0.00372474	0.00020895	2333.18	0.00653638	0	2863.18	0.03884129	0.01662909	3393.18	0.01335519	0.0013763	3923.18	-0.00174928	0	
213.4	0.01028664	0.0072232	743.39	0.01448218	0.01320352	1273.39	0.00532282	0	1803.38	0.00416207	0.00021206	2333.38	0.00564879	0	2863.38	0.03939303	0.0168696	3393.38	0.0120966	0.00139626	3923.38	-0.00198205	0	
213.6	0.01136946	0.00731208	743.59	0.01398225	0.01320352	1273.59	0.00459889	0	1803.58	0.00409686	0.00021517	2333.58	0.00444972	0	2863.58	0.03995925	0.01710978	3393.58	0.01020583	0.00141619	3923.58	-0.00236578	0	
213.8	0.01209755	0.00740046	743.79	0.01357041	0.01320352	1273.79	0.00463894	0	1803.78	0.00517579	0.00021828	2333.78	0.00372165	0	2863.78	0.03973116	0.01734963	3393.78	0.00960575	0.0014361	3923.78	-0.00230761	0	
214	0.01293299	0.00748836	743.99	0.01290449	0.01320352	1273.99	0.00500652	0	1803.98	0.00527661	0.00022139	2333.98	0.00325134	0	2863.98	0.03929837	0.01758914	3393.98	0.00811273	0.00145599	3923.98	-0.0021629	0	
214.2	0.01418265	0.00757578	744.19	0.01226345	0.01320352	1274.19	0.00493516	0	1804.18	0.00579984	0.00022449	2334.18	0.00191087	0	2864.18	0.03967404	0.01782833	3394.18	0.00730449	0.00147585	3924.18	-0.00159829	0	
214.4	0.01458369	0.00766271	744.39	0.01185807	0.01320352	1274.39	0.00468014	0	1804.38	0.00585459	0.0002276	2334.38	0.00135085	0	2864.38	0.03960261	0.01806719	3394.38	0.00651815	0.00149568	3924.38	-0.00187565	0	
214.6	0.01449199	0.00774917	744.59	0.01082898	0.01320352	1274.59	0.00515393	0	1804.58	0.00563977	0.0002307	2334.58	0.00167261	0	2864.58	0.0399111	0.01830572	3394.58	0.00624642	0.00151549	3924.58	-0.00187234	0	
214.8	0.01500963	0.00783515	744.79	0.01060163	0.01320352	1274.79	0.00590081	0	1804.78	0.00555967	0.0002338	2334.78	0.00191114	0	2864.78	0.03950672	0.01854393	3394.78	0.00664914	0.00153527	3924.78	-0.0018642	0	
215	0.01531201	0.00792066	744.99	0.00993641	0.01320352	1274.99	0.00570137	0	1804.98	0.00615626	0.0002369	2334.98	0.00132185	0	2864.98	0.0397857	0.0187818	3394.98	0.00695057	0.00155503	3924.98	-0.00170772	0	
215.2	0.01587164	0.00800569	745.19	0.00965765	0.01320352	1275.19	0.00565202	0	1805.18	0.00615935	0.00024	2335.18	0.00142268	0	2865.18	0.03876772	0.01901935	3395.18	0.00724994	0.00157476	3925.18	-0.00192325	0	
215.4	0.01570139	0.00809026	745.39	0.00960016	0.01320352	1275.39	0.00590047	0	1805.38	0.00599541	0.0002431	2335.38	0.00252318	0	2865.38	0.03972262	0.01925657	3395.38	0.00772365	0.00159446	3925.38	-0.00291143	0	
215.6	0.01559318	0.00817437	745.59	0.01025799	0.01320352	1275.59	0.00511594	0	1805.58	0.00593578	0.00024619	2335.58	0.00262601	0	2865.58	0.04061873	0.01949346	3395.58	0.0075913	0.00161414	3925.58	-0.00330537	0	
215.8	0.01463106	0.00825801	745.79	0.00972411	0.01320352	1275.79	0.004925	0	1805.78	0.00511652	0.00024929	2335.78	0.00322715	0	2865.78	0.04141438	0.01973003	3395.78	0.00868968	0.0016338	3925.78	-0.00323985	0	
216	0.0154464	0.0083412	745.99	0.00951563	0.01320352	1275.99	0.0033184	0	1805.98	0.00530154	0.00025238	2335.98	0.00251845	0	2865.98	0.04104457	0.01996627	3395.98	0.01019932	0.00165343	3925.98	-0.00408654	0	
216.2	0.01483904	0.00842392	746.19	0.00961149	0.01320352	1276.19	0.00238953	0	1806.18	0.00417824	0.00025547	2336.18	0.00258366	0	2866.18	0.04120476	0.02020218	3396.18	0.0108772	0.00167303	3926.18	-0.00446046	0	
216.4	0.01437592	0.00850619	746.39	0.00929244	0.01320352	1276.39	0.00178517	0	1806.38	0.00481221	0.00025856	2336.38	0.00281763	0	2866.38	0.04112475	0.02043778	3396.38	0.01115568	0.00169261	3926.38	-0.00487112	0	
216.6	0.01412292	0.00858801	746.59	0.01019851	0.01320352	1276.59	0.00059616	0	1806.58	0.0052219	0.00026164	2336.58	0.00295751	0	2866.58	0.04064769	0.02067304	3396.58	0.01203177	0.00171216	3926.58	-0.00538396	0	
216.8	0.01404365	0.00866938	746.79	0.01045483	0.01320352	1276.79	0.00103359	0	1806.78	0.00502176	0.00026473	2336.78	0.00271973	0	2866.78	0.04148552	0.02090799	3396.78	0.01196447	0.00173169	3926.78	-0.00559466	0	
217	0.01355709	0.0087503	746.99	0.01077361	0.01320352	1276.99	0.00042407	0	1806.98	0.00546466	0.00026781	2336.98	0.00267495	0	2866.98	0.04129276	0.02114261	3396.98	0.01147655	0.00175119	3926.98	-0.00523553	0	
217.2	0.01318828	0.00883078	747.19	0.01150164	0.01320352	1277.19	0.00037086	0	1807.18	0.00484511	0.0002709	2337.18	0.00238179	0	2867.18	0.04087294	0.0213769	3397.18	0.01077398	0.00177067	3927.18	-0.00517797	0	
217.4	0.01317675	0.00891081	747.39	0.01122689	0.01320352	1277.39	0.00100039	0	1807.38	0.00537689	0.00027398	2337.38	0.00260452	0	2867.38	0.04098784	0.02161088	3397.38	0.01017496	0.00179012	3927.38	-0.00523629	0	
217.6	0.01403805	0.0089904	747.59	0.01122017	0.01320352	1277.59	0.00070453	0	1807.58	0.00613307	0.00027706	2337.58	0.00265249	0	2867.58	0.04136931	0.02184453	3397.58	0.01008552	0.00180955	3927.58	-0.0041653	0	
217.8	0.01420889	0.00906956	747.79	0.01135291	0.01320352	1277.79	0.00215282	0	1807.78	0.00708256	0.00028014	2337.78	0.00223965	0	2867.78	0.0406407	0.02207786	3397.78	0.01034182	0.00182895	3927.78	-0.00398248	0	
218	0.01462551	0.00914828	747.99	0.01144956	0.01320352	1277.99	0.00258355	0	1807.98	0.00732828	0.00028321	2337.98	0.00257565	0	2867.98	0.04091959	0.02231087	3397.98	0.01034598	0.00184832	3927.98	-0.00319908	0	
218.2	0.01462999	0.00922657	748.19	0.01110432	0.01320352	1278.19	0.00312992	0	1808.18	0.00744332	0.00028629	2338.18	0.00291798	0	2868.18	0.04158256	0.02254356	3398.18	0.00958676	0.00186768	3928.18	-0.00256563	0	
218.4	0.01428758	0.00930443	748.39	0.01092453	0.01320352	1278.39	0.00330468	0	1808.38	0.00738878	0.00028936	2338.38	0.00328159	0	2868.38	0.04155415	0.02277593	3398.38	0.00975861	0.001887	3928.38	-0.00163453	0	
218.6	0.01418078	0.00938186	748.59	0.00998931	0.01320352	1278.59	0.00520337	0	1808.58	0.00794524	0.00029243	2338.58	0.00276874	0	2868.58	0.04241323	0.02300798	3398.58	0.00921858	0.0019063	3928.58	-0.00136719	0	
218.8	0.01451855	0.00945886	748.79	0.01072328	0.01320352	1278.79	0.00582531	0	1808.78	0.00783852	0.0002955	2338.78	0.00320271	0	2868.78	0.04343725	0.0232397	3398.78	0.00942437	0.00192558	3928.78	-0.00116766	0	
219	0.0147358	0.00953544	748.99	0.00988564	0.01320352	1278.99	0.00618066	0	1808.98	0.00705247	0.00029857	2338.98	0.0036306	0	2868.98	0.04394733	0.02347111	3398.98	0.00971223	0.00194483	3928.98	-0.0013067	0	
219.2	0.01429666	0.0096116	749.19	0.00961358	0.01320352	1279.19	0.00714635	0	1809.18	0.00627436	0.00030164	2339.18	0.00382961	0	2869.18	0.0447857	0.02370221	3399.18	0.0093851	0.00196406	3929.18	-0.00210959	0	
219.4	0.01548715	0.00968734	749.39	0.00997964	0.01320352	1279.39	0.00688769	0	1809.38	0.00568163	0.0003047	2339.38	0.00517864	0	2869.38	0.04639623	0.02393298	3399.38	0.00986334	0.00198326	3929.38	-0.00219434	0	
219.6	0.0151368	0.00976266	749.59	0.01005568	0.01320352	1279.59	0.00686393	0	1809.58	0.00461606	0.00030777	2339.58	0.00433419	0	2869.58	0.04667193	0.02416344	3399.58	0.01030453	0.00200244	3929.58	-0.00233994	0	
219.8	0.0154323	0.00983757	749.79	0.00986042	0.01320352	1279.79	0.00615307	0	1809.78	0.00384449	0.00031083	2339.78	0.00441205	0	2869.78	0.04697318	0.02439357	3399.78	0.01137374	0.00202159	3929.78	-0.00190586	0	
220	0.01734911	0.00991207	749.99	0.00974256	0.01320352	1279.99	0.00581503	0	1809.98	0.00379099	0.00031389	2339.98	0.00463196	0	2869.98	0.04658524	0.0246234	3399.98	0.01227658	0.00204072	3929.98	-0.00308051	0	
220.2	0.01676642	0.00998616	750.19	0.0100495	0.01320352	1280.19	0.00583523	0	1810.18	0.00361426	0.00031695	2340.18	0.00528544	0	2870.18	0.04693903	0.0248529	3400.18	0.01189579	0.00205982	3930.18	-0.0036842	0	
220.4	0.01711813	0.01005984	750.39	0.01026136	0.01320352	1280.39	0.00531414	0	1810.38	0.00436683	0.00032001	2340.38	0.00524219	0	2870.38	0.04656803	0.02508209	3400.38	0.01267903	0.0020789	3930.38	-0.00422864	0	
220.6	0.01673258	0.01013311	750.59	0.01092501	0.01320352	1280.59	0.0045092	0	1810.58	0.00472684	0.00032306	2340.58	0.00547166	0	2870.58	0.04613026	0.02531096	3400.58	0.01336259	0.00209795	3930.58	-0.00529734	0	
220.8	0.01650883	0.01020599	750.79	0.01113594	0.01320352	1280.79	0.00501986	0	1810.78	0.00412847	0.00032612	2340.78	0.00500319	0	2870.78	0.04651742	0.02553952	3400.78	0.01437254	0.00211698	3930.78	-0.00575952	0	
221	0.01614533	0.01027846	750.99	0.01216052	0.01320352	1280.99	0.00471879	0	1810.98	0.00412829	0.00032917	2340.98	0.0045057	0	2870.98	0.04604352	0.02576777	3400.98	0.01392325	0.00213598	3930.98	-0.00594382	0	
221.2	0.01571159	0.01035053	751.19	0.01221495	0.01320352	1281.19	0.00459294	0	1811.18	0.00390472	0.00033222	2341.18	0.00410098	0	2871.18	0.04525975	0.0259957	3401.18	0.0138002	0.00215496	3931.18	-0.00553672	0	
221.4	0.01545451	0.01042221	751.39	0.01225086	0.01320352	1281.39	0.00479803	0	1811.38	0.00453543	0.00033527	2341.38	0.00409704	0	2871.38	0.0449166	0.02622331	3401.38	0.0134734	0.00217392	3931.38	-0.00508594	0	
221.6	0.01523935	0.01049349	751.59	0.01198585	0.01320352	1281.59	0.00462258	0	1811.58	0.00576716	0.00033832	2341.58	0.00365833	0	2871.58	0.04550077	0.02645062	3401.58	0.01348906	0.00219285	3931.58	-0.00467194	0	
221.8	0.01469986	0.01056438	751.79	0.01223665	0.01320352	1281.79	0.00458043	0	1811.78	0.00696353	0.00034137	2341.78	0.00382317	0	2871.78	0.04525072	0.02667761	3401.78	0.01292594	0.00221175	3931.78	-0.00401624	0	
222	0.01409681	0.01063488	751.99	0.01240364	0.01320352	1281.99	0.00365539	0	1811.98	0.00736844	0.00034441	2341.98	0.00345425	0	2871.98	0.04498969	0.02690428	3401.98	0.01287563	0.00223063	3931.98	-0.00350993	0	
222.2	0.01334572	0.010705	752.19	0.01222773	0.01320352	1282.19	0.00354688	0	1812.18	0.0070633	0.00034746	2342.18	0.00336755	0	2872.18	0.04453116	0.02713065	3402.18	0.0120105	0.00224949	3932.18	-0.00325162	0	
222.4	0.01378837	0.01077473	752.39	0.01231075	0.01320352	1282.39	0.00347347	0	1812.38	0.00823987	0.0003505	2342.38	0.00331547	0	2872.38	0.04501311	0.0273567	3402.38	0.01165032	0.00226832	3932.38	-0.00286223	0	
222.6	0.01315712	0.01084407	752.59	0.01168619	0.01320352	1282.59	0.00339504	0	1812.58	0.00877534	0.00035354	2342.58	0.00223857	0	2872.58	0.04489919	0.02758245	3402.58	0.01082166	0.00228713	3932.58	-0.00359033	0	
222.8	0.01353194	0.01091303	752.79	0.01206283	0.01320352	1282.79	0.0026426	0	1812.78	0.00775708	0.00035658	2342.78	0.00257353	0	2872.78	0.04553857	0.02780788	3402.78	0.01106166	0.00230592	3932.78	-0.00352667	0	
223	0.0135219	0.01098162	752.99	0.01160637	0.01320352	1282.99	0.00175928	0	1812.98	0.0071455	0.00035962	2342.98	0.00213382	0	2872.98	0.04579393	0.028033	3402.98	0.01089009	0.00232467	3932.98	-0.00423164	0	
223.2	0.01410784	0.01104982	753.19	0.01101103	0.01320352	1283.19	0.00158674	0	1813.18	0.00658183	0.00036265	2343.18	0.00137451	0	2873.18	0.04704668	0.02825781	3403.18	0.01113263	0.00234341	3933.18	-0.00465861	0	
223.4	0.01587498	0.01111766	753.39	0.01089745	0.01320352	1283.39	0.00075907	0	1813.38	0.00610498	0.00036569	2343.38	0.00040908	0	2873.38	0.04742591	0.02848231	3403.38	0.0116286	0.00236212	3933.38	-0.00476101	0	
223.6	0.01533556	0.01118511	753.59	0.01094268	0.01320352	1283.59	0.00072307	0	1813.58	0.00587357	0.00036872	2343.58	0.00005736	0	2873.58	0.04789448	0.02870651	3403.58	0.01175704	0.00238081	3933.58	-0.00469514	0	
223.8	0.01641918	0.0112522	753.79	0.01006527	0.01320352	1283.79	0.00041755	0	1813.78	0.00569869	0.00037175	2343.78	0.00030112	0	2873.78	0.04827128	0.02893039	3403.78	0.01261926	0.00239947	3933.78	-0.00449079	0	
224	0.01739039	0.01131892	753.99	0.0093546	0.01320352	1283.99	0.00086416	0	1813.98	0.00528654	0.00037478	2343.98	0.00134168	0	2873.98	0.048097	0.02915397	3403.98	0.01230759	0.00241811	3933.98	-0.00564225	0	
224.2	0.01664562	0.01138527	754.19	0.00974838	0.01320352	1284.19	0.00109661	0	1814.18	0.00516476	0.00037781	2344.18	0.00123079	0	2874.18	0.04929428	0.02937724	3404.18	0.01216569	0.00243672	3934.18	-0.00561666	0	
224.4	0.01652959	0.01145126	754.39	0.00959459	0.01320352	1284.39	0.00143646	0	1814.38	0.00510689	0.00038084	2344.38	0.00099728	0	2874.38	0.04963495	0.0296002	3404.38	0.01246603	0.00245531	3934.38	-0.00571762	0	
224.6	0.01606573	0.01151689	754.59	0.00960647	0.01320352	1284.59	0.0026343	0	1814.58	0.00518849	0.00038386	2344.58	0.00057161	0	2874.58	0.04931159	0.02982285	3404.58	0.01280926	0.00247388	3934.58	-0.00704076	0	
224.8	0.01578181	0.01158215	754.79	0.00982815	0.01320352	1284.79	0.00343244	0	1814.78	0.00543058	0.00038689	2344.78	0.0013531	0	2874.78	0.04959236	0.0300452	3404.78	0.01305163	0.00249242	3934.78	-0.00662368	0	
225	0.01596931	0.01164705	754.99	0.00970191	0.01320352	1284.99	0.00360659	0	1814.98	0.00574122	0.00038991	2344.98	0.00215641	0	2874.98	0.0492297	0.03026724	3404.98	0.01184188	0.00251094	3934.98	-0.00626909	0	
225.2	0.01592326	0.0117116	755.19	0.00955034	0.01320352	1285.19	0.00372344	0	1815.18	0.00634038	0.00039293	2345.18	0.00298862	0	2875.18	0.04967802	0.03048898	3405.18	0.0115305	0.00252944	3935.18	-0.00464547	0	
225.4	0.01551362	0.01177579	755.39	0.0103913	0.01320352	1285.39	0.0047523	0	1815.38	0.00773395	0.00039595	2345.38	0.00362513	0	2875.38	0.05020926	0.03071041	3405.38	0.01056747	0.00254791	3935.38	-0.00400157	0	
225.6	0.01553465	0.01183963	755.59	0.01022828	0.01320352	1285.59	0.00466898	0	1815.58	0.00852911	0.00039897	2345.58	0.00448451	0	2875.58	0.0507683	0.03093153	3405.58	0.01015292	0.00256635	3935.58	-0.00315656	0	
225.8	0.0154696	0.01190312	755.79	0.01154827	0.01320352	1285.79	0.00491476	0	1815.78	0.00941659	0.00040198	2345.78	0.00504027	0	2875.78	0.05059142	0.03115236	3405.78	0.00970703	0.00258477	3935.78	-0.00311315	0	
226	0.01540537	0.01196626	755.99	0.01170335	0.01320352	1285.99	0.00452863	0	1815.98	0.00990074	0.000405	2345.98	0.00391223	0	2875.98	0.05146436	0.03137287	3405.98	0.00964634	0.00260317	3935.98	-0.00333184	0	
226.2	0.0157764	0.01202906	756.19	0.01108477	0.01320352	1286.19	0.0044509	0	1816.18	0.00966729	0.00040801	2346.18	0.00368817	0	2876.18	0.05212499	0.03159309	3406.18	0.00891589	0.00262155	3936.18	-0.00285407	0	
226.4	0.01661086	0.0120915	756.39	0.01107897	0.01320352	1286.39	0.00467465	0	1816.38	0.01048053	0.00041102	2346.38	0.00294773	0	2876.38	0.05230492	0.031813	3406.38	0.00838558	0.0026399	3936.38	-0.00278671	0	
226.6	0.01649017	0.01215361	756.59	0.01105239	0.01320352	1286.59	0.00312052	0	1816.58	0.01067476	0.00041403	2346.58	0.00164883	0	2876.58	0.05152968	0.03203261	3406.58	0.00830162	0.00265823	3936.58	-0.00334723	0	
226.8	0.01703074	0.01221537	756.79	0.01119035	0.01320352	1286.79	0.00255956	0	1816.78	0.01067713	0.00041704	2346.78	0.00114252	0	2876.78	0.05259529	0.03225191	3406.78	0.00839958	0.00267653	3936.78	-0.00275648	0	
227	0.01723117	0.01227679	756.99	0.01116737	0.01320352	1286.99	0.00231055	0	1816.98	0.0109228	0.00042005	2346.98	-0.00024978	0	2876.98	0.05242775	0.03247092	3406.98	0.00839318	0.00269481	3936.98	-0.00352209	0	
227.2	0.01801807	0.01233788	757.19	0.01112068	0.01320352	1287.19	0.00250883	0	1817.18	0.0103559	0.00042306	2347.18	-0.00164463	0	2877.18	0.05315456	0.03268962	3407.18	0.00882976	0.00271307	3937.18	-0.00407401	0	
227.4	0.01880881	0.01239863	757.39	0.01114264	0.01320352	1287.39	0.00179082	0	1817.38	0.01032407	0.00042606	2347.38	-0.00260398	0	2877.38	0.05365611	0.03290802	3407.38	0.00949362	0.0027313	3937.38	-0.003435	0	
227.6	0.01818816	0.01245904	757.59	0.01122114	0.01320352	1287.59	0.00158475	0	1817.58	0.01023898	0.00042906	2347.58	-0.00191473	0	2877.58	0.0538433	0.03312612	3407.58	0.01014977	0.00274951	3937.58	-0.00310116	0	
227.8	0.01854628	0.01251913	757.79	0.01098392	0.01320352	1287.79	0.00181729	0	1817.78	0.00963493	0.00043206	2347.78	-0.00207597	0	2877.78	0.05421546	0.03334392	3407.78	0.01054579	0.0027677	3937.78	-0.00420102	0	
228	0.01880106	0.01257888	757.99	0.01129622	0.01320352	1287.99	0.00128932	0	1817.98	0.00887829	0.00043506	2347.98	-0.00141637	0	2877.98	0.05443388	0.03356142	3407.98	0.01072691	0.00278586	3937.98	-0.00518418	0	
228.2	0.01787545	0.0126383	758.19	0.01173362	0.01320352	1288.19	0.00130173	0	1818.18	0.00769918	0.00043806	2348.18	-0.00085737	0	2878.18	0.05424086	0.03377862	3408.18	0.01108545	0.002804	3938.18	-0.00470708	0	
228.4	0.01686997	0.0126974	758.39	0.01165425	0.01320352	1288.39	0.00098621	0	1818.38	0.00781174	0.00044106	2348.38	0.00023111	0	2878.38	0.05356617	0.03399553	3408.38	0.01135873	0.00282211	3938.38	-0.00494636	0	
228.6	0.01634625	0.01275617	758.59	0.01155307	0.01320352	1288.59	0.00078268	0	1818.58	0.00790884	0.00044405	2348.58	0.00123371	0	2878.58	0.05358839	0.03421213	3408.58	0.01166221	0.0028402	3938.58	-0.00596817	0	
228.8	0.01625	0.01281462	758.79	0.01258229	0.01320352	1288.79	-0.00009909	0	1818.78	0.00812812	0.00044705	2348.78	0.00279345	0	2878.78	0.05358686	0.03442844	3408.78	0.01180041	0.00285827	3938.78	-0.00576199	0	
229	0.01559073	0.01287275	758.99	0.01244203	0.01320352	1288.99	-0.0000338	0	1818.98	0.00785987	0.00045004	2348.98	0.00427218	0	2878.98	0.05346036	0.03464444	3408.98	0.01170819	0.00287632	3938.98	-0.00614565	0	
229.2	0.0145869	0.01293056	759.19	0.01282523	0.01320352	1289.19	0.00044717	0	1819.18	0.00834935	0.00045303	2349.18	0.00519075	0	2879.18	0.05437974	0.03486015	3409.18	0.01152031	0.00289434	3939.18	-0.00574756	0	
229.4	0.01377704	0.01298805	759.39	0.01273847	0.01320352	1289.39	0.00128753	0	1819.38	0.00797004	0.00045602	2349.38	0.00623832	0	2879.38	0.05504564	0.03507557	3409.38	0.01005833	0.00291234	3939.38	-0.00550718	0	
229.6	0.0126166	0.01304522	759.59	0.01240755	0.01320352	1289.59	0.00095442	0	1819.58	0.00760499	0.000459	2349.58	0.00694641	0	2879.58	0.05582408	0.03529069	3409.58	0.00932723	0.00293031	3939.58	-0.00464485	0	
229.8	0.01239579	0.01310208	759.79	0.0125113	0.01320352	1289.79	0.00114966	0	1819.78	0.00822596	0.00046199	2349.78	0.00681266	0	2879.78	0.05666369	0.03550551	3409.78	0.00895892	0.00294826	3939.78	-0.00517926	0	
230	0.01204658	0.01315863	759.99	0.01190136	0.01320352	1289.99	0.00124718	0	1819.98	0.00785251	0.00046497	2349.98	0.00564815	0	2879.98	0.0575264	0.03572003	3409.98	0.00912195	0.00296619	3939.98	-0.00515391	0	
230.2	0.01244869	0.01321486	760.19	0.01130811	0.01320352	1290.19	0.0023006	0	1820.18	0.00679472	0.00046796	2350.18	0.00583415	0	2880.18	0.05742139	0.03593426	3410.18	0.00826766	0.0029841	3940.18	-0.00540817	0	
230.4	0.01321375	0.01327079	760.39	0.01184975	0.01320352	1290.39	0.0027868	0	1820.38	0.00700381	0.00047094	2350.38	0.00579261	0	2880.38	0.05640306	0.0361482	3410.38	0.0080868	0.00300198	3940.38	-0.00578389	0	
230.6	0.01378336	0.01332641	760.59	0.0123936	0.01320352	1290.59	0.00254051	0	1820.58	0.00718499	0.00047392	2350.58	0.00480676	0	2880.58	0.05597794	0.03636184	3410.58	0.00782788	0.00301984	3940.58	-0.00562986	0	
230.8	0.01436324	0.01338172	760.79	0.01290065	0.01320352	1290.79	0.00288933	0	1820.78	0.00720881	0.0004769	2350.78	0.00375241	0	2880.78	0.05621917	0.03657518	3410.78	0.00824542	0.00303768	3940.78	-0.00581793	0	
231	0.01465044	0.01343673	760.99	0.01267553	0.01320352	1290.99	0.00460625	0	1820.98	0.00723925	0.00047987	2350.98	0.00349402	0	2880.98	0.05583667	0.03678824	3410.98	0.00819591	0.00305549	3940.98	-0.00617621	0	
231.2	0.01522552	0.01349144	761.19	0.01285259	0.01320352	1291.19	0.00473168	0	1821.18	0.00662988	0.00048285	2351.18	0.00233921	0	2881.18	0.05588337	0.037001	3411.18	0.00857574	0.00307328	3941.18	-0.00719882	0	
231.4	0.01553804	0.01354585	761.39	0.01329116	0.01320352	1291.39	0.00445369	0	1821.38	0.00636429	0.00048582	2351.38	0.00189321	0	2881.38	0.05610371	0.03721346	3411.38	0.00962606	0.00309105	3941.38	-0.00663115	0	
231.6	0.01603004	0.01359995	761.59	0.01403305	0.01320352	1291.59	0.00420253	0	1821.58	0.00684865	0.0004888	2351.58	0.00198105	0	2881.58	0.05565331	0.03742564	3411.58	0.01019888	0.00310879	3941.58	-0.00752424	0	
231.8	0.01688816	0.01365376	761.79	0.01438443	0.01320352	1291.79	0.00444822	0	1821.78	0.00724733	0.00049177	2351.78	0.00223116	0	2881.78	0.05608184	0.03763752	3411.78	0.01030756	0.00312651	3941.78	-0.00767594	0	
232	0.0168773	0.01370728	761.99	0.01417133	0.01320352	1291.99	0.00336088	0	1821.98	0.00757115	0.00049474	2351.98	0.00194014	0	2881.98	0.05546528	0.03784911	3411.98	0.01118936	0.00314421	3941.98	-0.00680835	0	
232.2	0.01625461	0.0137605	762.19	0.01375728	0.01320352	1292.19	0.00334745	0	1822.18	0.00714593	0.0004977	2352.18	0.00150244	0	2882.18	0.05518739	0.03806041	3412.18	0.01160394	0.00316188	3942.18	-0.00597955	0	
232.4	0.01522545	0.01381342	762.39	0.01434142	0.01320352	1292.39	0.002985	0	1822.38	0.00840037	0.00050067	2352.38	0.00064578	0	2882.38	0.05603626	0.03827142	3412.38	0.01220094	0.00317954	3942.38	-0.00556442	0	
232.6	0.01544693	0.01386606	762.59	0.01344973	0.01320352	1292.59	0.00274421	0	1822.58	0.00811704	0.00050363	2352.58	0.00051081	0	2882.58	0.0567042	0.03848213	3412.58	0.012583	0.00319717	3942.58	-0.00559474	0	
232.8	0.01492151	0.01391841	762.79	0.01376781	0.01320352	1292.79	0.0025422	0	1822.78	0.0081793	0.0005066	2352.78	-0.00012335	0	2882.78	0.05641018	0.03869256	3412.78	0.01322313	0.00321477	3942.78	-0.00469677	0	
233	0.01478929	0.01397046	762.99	0.01270448	0.01320352	1292.99	0.00330346	0	1822.98	0.00830765	0.00050956	2352.98	0.00087929	0	2882.98	0.0567551	0.0389027	3412.98	0.01266068	0.00323236	3942.98	-0.00369325	0	
233.2	0.01470634	0.01402224	763.19	0.01302736	0.01320352	1293.19	0.00284817	0	1823.18	0.00791661	0.00051252	2353.18	0.00088883	0	2883.18	0.05721974	0.03911255	3413.18	0.01247252	0.00324992	3943.18	-0.00327313	0	
233.4	0.01344623	0.01407372	763.39	0.01283179	0.01320352	1293.39	0.00298111	0	1823.38	0.00692563	0.00051548	2353.38	0.00123314	0	2883.38	0.05793715	0.03932211	3413.38	0.01232583	0.00326746	3943.38	-0.0022698	0	
233.6	0.01209085	0.01412493	763.59	0.01265683	0.01320352	1293.59	0.00251859	0	1823.58	0.00709353	0.00051844	2353.58	0.00101683	0	2883.58	0.05850042	0.03953138	3413.58	0.01264336	0.00328497	3943.58	-0.00228214	0	
233.8	0.012839	0.01417585	763.79	0.01320674	0.01320352	1293.79	0.00295207	0	1823.78	0.00620744	0.00052139	2353.78	0.00073042	0	2883.78	0.05881837	0.03974036	3413.78	0.01250739	0.00330247	3943.78	-0.00286932	0	
234	0.01274081	0.01422649	763.99	0.01311489	0.01320352	1293.99	0.00422542	0	1823.98	0.00549264	0.00052435	2353.98	0.001043	0	2883.98	0.05923051	0.03994906	3413.98	0.01198764	0.00331994	3943.98	-0.00281091	0	
234.2	0.01403733	0.01427686	764.19	0.01340102	0.01320352	1294.19	0.00441981	0	1824.18	0.004481	0.0005273	2354.18	0.00177431	0	2884.18	0.05946316	0.04015747	3414.18	0.01040098	0.00333738	3944.18	-0.00303649	0	
234.4	0.01466609	0.01432695	764.39	0.01356648	0.01320352	1294.39	0.00457669	0	1824.38	0.00457806	0.00053025	2354.38	0.00240169	0	2884.38	0.05919358	0.04036559	3414.38	0.010808	0.00335481	3944.38	-0.00335393	0	
234.6	0.01514691	0.01437676	764.59	0.01410927	0.01320352	1294.59	0.00492288	0	1824.58	0.00470425	0.0005332	2354.58	0.00246016	0	2884.58	0.05960923	0.04057342	3414.58	0.01058148	0.00337221	3944.58	-0.00389771	0	
234.8	0.01611029	0.0144263	764.79	0.01414431	0.01320352	1294.79	0.00554018	0	1824.78	0.0046182	0.00053615	2354.78	0.00317071	0	2884.78	0.05957214	0.04078097	3414.78	0.00967257	0.00338959	3944.78	-0.00523122	0	
235	0.0161705	0.01447556	764.99	0.0137032	0.01320352	1294.99	0.00587574	0	1824.98	0.00490539	0.00053909	2354.98	0.00422362	0	2884.98	0.0589379	0.04098823	3414.98	0.00866496	0.00340695	3944.98	-0.00605204	0	
235.2	0.01720579	0.01452456	765.19	0.01415929	0.01320352	1295.19	0.00581312	0	1825.18	0.00460628	0.00054204	2355.18	0.0042542	0	2885.18	0.05913833	0.04119521	3415.18	0.00913127	0.00342429	3945.18	-0.00732535	0	
235.4	0.01808653	0.01457328	765.39	0.01466792	0.01320352	1295.39	0.00681455	0	1825.38	0.00532408	0.00054498	2355.38	0.00515999	0	2885.38	0.05920695	0.0414019	3415.38	0.00961783	0.0034416	3945.38	-0.00776735	0	
235.6	0.01860152	0.01462174	765.59	0.01462389	0.01320352	1295.59	0.00696857	0	1825.58	0.00605432	0.00054793	2355.58	0.0060433	0	2885.58	0.05967044	0.04160831	3415.58	0.00922744	0.00345889	3945.58	-0.00838214	0	
235.8	0.01841036	0.01466993	765.79	0.01429648	0.01320352	1295.79	0.00689248	0	1825.78	0.00641601	0.00055087	2355.78	0.00528224	0	2885.78	0.05981307	0.04181444	3415.78	0.00958858	0.00347616	3945.78	-0.00854003	0	
236	0.01822873	0.01471786	765.99	0.01394082	0.01320352	1295.99	0.00648535	0	1825.98	0.00664204	0.00055381	2355.98	0.00429184	0	2885.98	0.05988129	0.04202028	3415.98	0.0104073	0.0034934	3945.98	-0.0082078	0	
236.2	0.01747063	0.01476552	766.19	0.01396657	0.01320352	1296.19	0.00647581	0	1826.18	0.0064334	0.00055674	2356.18	0.00417862	0	2886.18	0.06073642	0.04222583	3416.18	0.01094896	0.00351063	3946.18	-0.00804176	0	
236.4	0.01682782	0.01481292	766.39	0.01377442	0.01320352	1296.39	0.00665946	0	1826.38	0.0076057	0.00055968	2356.38	0.00340462	0	2886.38	0.06227126	0.04243111	3416.38	0.01141663	0.00352783	3946.38	-0.00799912	0	
236.6	0.01716341	0.01486006	766.59	0.01307805	0.01320352	1296.59	0.00693996	0	1826.58	0.00735736	0.00056262	2356.58	0.00282447	0	2886.58	0.06227529	0.0426361	3416.58	0.01208317	0.00354501	3946.58	-0.00748803	0	
236.8	0.01646239	0.01490694	766.79	0.01365895	0.01320352	1296.79	0.00670402	0	1826.78	0.00701926	0.00056555	2356.78	0.00165678	0	2886.78	0.06262772	0.04284081	3416.78	0.01184988	0.00356216	3946.78	-0.00726148	0	
237	0.01573655	0.01495356	766.99	0.01359541	0.01320352	1296.99	0.00702592	0	1826.98	0.00754483	0.00056848	2356.98	0.0020224	0	2886.98	0.06353012	0.04304524	3416.98	0.01190528	0.0035793	3946.98	-0.00665027	0	
237.2	0.01456633	0.01499993	767.19	0.01382924	0.01320352	1297.19	0.00602275	0	1827.18	0.00702813	0.00057141	2357.18	0.00084278	0	2887.18	0.06380998	0.04324938	3417.18	0.01245031	0.00359641	3947.18	-0.00691655	0	
237.4	0.01316862	0.01504604	767.39	0.01318785	0.01320352	1297.39	0.00654427	0	1827.38	0.00755936	0.00057434	2357.38	0.00028298	0	2887.38	0.06407742	0.04345325	3417.38	0.01297534	0.0036135	3947.38	-0.00587388	0	
237.6	0.01228944	0.0150919	767.59	0.01276537	0.01320352	1297.59	0.00614441	0	1827.58	0.00704004	0.00057727	2357.58	0.00000778	0	2887.58	0.06439458	0.04365683	3417.58	0.01290295	0.00363057	3947.58	-0.00575436	0	
237.8	0.01237659	0.0151375	767.79	0.01252098	0.01320352	1297.79	0.00595498	0	1827.78	0.00655785	0.00058019	2357.78	-0.00035949	0	2887.78	0.06412143	0.04386014	3417.78	0.01175625	0.00364761	3947.78	-0.0055753	0	
238	0.01242056	0.01518286	767.99	0.0114216	0.01320352	1297.99	0.00597688	0	1827.98	0.00710679	0.00058312	2357.98	-0.00075995	0	2887.98	0.06417622	0.04406316	3417.98	0.01105826	0.00366464	3947.98	-0.00503709	0	
238.2	0.01284383	0.01522796	768.19	0.01070257	0.01320352	1298.19	0.00515728	0	1828.18	0.00672161	0.00058604	2358.18	-0.00021875	0	2888.18	0.06388181	0.04426591	3418.18	0.01141178	0.00368164	3948.18	-0.0053363	0	
238.4	0.01263615	0.01527282	768.39	0.00961709	0.01320352	1298.39	0.00504365	0	1828.38	0.00760499	0.00058896	2358.38	0.00067119	0	2888.38	0.06349548	0.04446837	3418.38	0.01224093	0.00369862	3948.38	-0.00568631	0	
238.6	0.01251648	0.01531743	768.59	0.00960637	0.01320352	1298.59	0.004251	0	1828.58	0.00724904	0.00059188	2358.58	0.00029664	0	2888.58	0.06387962	0.04467056	3418.58	0.01160557	0.00371558	3948.58	-0.00623895	0	
238.8	0.01261218	0.0153618	768.79	0.00889448	0.01320352	1298.79	0.00383707	0	1828.78	0.00781	0.0005948	2358.78	0.00104874	0	2888.78	0.06361819	0.04487247	3418.78	0.0120574	0.00373251	3948.78	-0.00772239	0	
239	0.01222195	0.01540592	768.99	0.00840121	0.01320352	1298.99	0.0034305	0	1828.98	0.00779693	0.00059772	2358.98	0.00117779	0	2888.98	0.06394196	0.0450741	3418.98	0.0126959	0.00374943	3948.98	-0.00824611	0	
239.2	0.01257148	0.0154498	769.19	0.00808146	0.01320352	1299.19	0.00509009	0	1829.18	0.00727637	0.00060063	2359.18	0.00125519	0	2889.18	0.06413821	0.04527545	3419.18	0.01407836	0.00376632	3949.18	-0.00855162	0	
239.4	0.01287115	0.01549344	769.39	0.00849757	0.01320352	1299.39	0.005511	0	1829.38	0.00698571	0.00060355	2359.38	0.00141455	0	2889.38	0.06403941	0.04547653	3419.38	0.01452236	0.00378319	3949.38	-0.00877664	0	
239.6	0.01321267	0.01553684	769.59	0.00850351	0.01320352	1299.59	0.00524409	0	1829.58	0.0061632	0.00060646	2359.58	0.00131196	0	2889.58	0.06519337	0.04567733	3419.58	0.01443397	0.00380004	3949.58	-0.00884092	0	
239.8	0.01350966	0.01557999	769.79	0.00848514	0.01320352	1299.79	0.0046045	0	1829.78	0.00609773	0.00060937	2359.78	0.00029842	0	2889.78	0.06557041	0.04587785	3419.78	0.01495044	0.00381687	3949.78	-0.00920936	0	
240	0.01448563	0.01562292	769.99	0.0077051	0.01320352	1299.99	0.00446941	0	1829.98	0.00561087	0.00061228	2359.98	0.00040597	0	2889.98	0.06633447	0.0460781	3419.98	0.01458907	0.00383367	3949.98	-0.00918378	0	
240.2	0.01431	0.0156656	770.19	0.00846813	0.01320352	1300.19	0.00335434	0	1830.18	0.00501716	0.00061519	2360.18	0.00069638	0	2890.18	0.06794061	0.04627807	3420.18	0.01422006	0.00385046	3950.18	-0.00969755	0	
240.4	0.01519405	0.01570805	770.39	0.0083084	0.01320352	1300.39	0.00343075	0	1830.38	0.00597632	0.0006181	2360.38	0.00031658	0	2890.38	0.06835727	0.04647776	3420.38	0.01363942	0.00386722	3950.38	-0.00923108	0	
240.6	0.01573269	0.01575027	770.59	0.00921193	0.01320352	1300.59	0.00411373	0	1830.58	0.00601618	0.000621	2360.58	0.00072313	0	2890.58	0.06776233	0.04667718	3420.58	0.01282284	0.00388396	3950.58	-0.00794677	0	
240.8	0.01523151	0.01579226	770.79	0.00945921	0.01320352	1300.79	0.00407361	0	1830.78	0.00664112	0.00062391	2360.78	0.00108457	0	2890.78	0.06789947	0.04687633	3420.78	0.01176532	0.00390068	3950.78	-0.00756687	0	
241	0.01508596	0.01583401	770.99	0.01007824	0.01320352	1300.99	0.00498925	0	1830.98	0.00729478	0.00062681	2360.98	0.00136905	0	2890.98	0.06873242	0.0470752	3420.98	0.01185404	0.00391737	3950.98	-0.00688622	0	
241.2	0.01605782	0.01587554	771.19	0.00997842	0.01320352	1301.19	0.00546772	0	1831.18	0.00689708	0.00062971	2361.18	0.00117495	0	2891.18	0.06770645	0.0472738	3421.18	0.01134807	0.00393405	3951.18	-0.00651985	0	
241.4	0.0166416	0.01591683	771.39	0.01026255	0.01320352	1301.39	0.00622092	0	1831.38	0.00786681	0.00063261	2361.38	0.0011905	0	2891.38	0.06760554	0.04747213	3421.38	0.01122424	0.0039507	3951.38	-0.0060915	0	
241.6	0.01620979	0.0159579	771.59	0.01037546	0.01320352	1301.59	0.00560145	0	1831.58	0.00740294	0.00063551	2361.58	0.0018245	0	2891.58	0.06801632	0.04767018	3421.58	0.01051385	0.00396733	3951.58	-0.00593402	0	
241.8	0.01679019	0.01599875	771.79	0.01066946	0.01320352	1301.79	0.00544447	0	1831.78	0.00781815	0.0006384	2361.78	0.00207429	0	2891.78	0.06757311	0.04786796	3421.78	0.01018542	0.00398394	3951.78	-0.00558156	0	
242	0.0172894	0.01603937	771.99	0.01043058	0.01320352	1301.99	0.0053411	0	1831.98	0.00802667	0.0006413	2361.98	0.00181791	0	2891.98	0.06811795	0.04806546	3421.98	0.01046942	0.00400053	3951.98	-0.00529625	0	
242.2	0.01764299	0.01607976	772.19	0.01070546	0.01320352	1302.19	0.00491637	0	1832.18	0.00826722	0.00064419	2362.18	0.00273425	0	2892.18	0.06765747	0.0482627	3422.18	0.0114452	0.0040171	3952.18	-0.00588099	0	
242.4	0.01810339	0.01611994	772.39	0.01044797	0.01320352	1302.39	0.00452237	0	1832.38	0.00786944	0.00064708	2362.38	0.00267371	0	2892.38	0.06750018	0.04845966	3422.38	0.01176884	0.00403365	3952.38	-0.00580192	0	
242.6	0.01867433	0.01615989	772.59	0.01049443	0.01320352	1302.59	0.00439223	0	1832.58	0.0075996	0.00064997	2362.58	0.00197625	0	2892.58	0.06810761	0.04865636	3422.58	0.01244518	0.00405017	3952.58	-0.00618819	0	
242.8	0.01857203	0.01619962	772.79	0.01031546	0.01320352	1302.79	0.00495389	0	1832.78	0.00686219	0.00065286	2362.78	0.00206785	0	2892.78	0.0686903	0.04885278	3422.78	0.01267679	0.00406667	3952.78	-0.00735153	0	
243	0.01885277	0.01623914	772.99	0.01062655	0.01320352	1302.99	0.00460905	0	1832.98	0.00554814	0.00065575	2362.98	0.00197767	0	2892.98	0.06882069	0.04904893	3422.98	0.01218162	0.00408316	3952.98	-0.00688152	0	
243.2	0.01897529	0.01627843	773.19	0.01113971	0.01320352	1303.19	0.00501677	0	1833.18	0.00479314	0.00065864	2363.18	0.00216878	0	2893.18	0.06816666	0.04924481	3423.18	0.01240796	0.00409962	3953.18	-0.0071647	0	
243.4	0.01845924	0.01631752	773.39	0.01236101	0.01320352	1303.39	0.00466347	0	1833.38	0.00434883	0.00066152	2363.38	0.00158726	0	2893.38	0.06865842	0.04944042	3423.38	0.01222557	0.00411606	3953.38	-0.00717206	0	
243.6	0.01845621	0.01635638	773.59	0.01199751	0.01320352	1303.59	0.00390759	0	1833.58	0.00430815	0.00066441	2363.58	0.00087672	0	2893.58	0.06998632	0.04963577	3423.58	0.01147804	0.00413247	3953.58	-0.00734613	0	
243.8	0.01845124	0.01639503	773.79	0.0116113	0.01320352	1303.79	0.00289688	0	1833.78	0.004372	0.00066729	2363.78	0.00115023	0	2893.78	0.06981573	0.04983084	3423.78	0.01145339	0.00414887	3953.78	-0.0080238	0	
244	0.01835784	0.01643347	773.99	0.01168077	0.01320352	1303.99	0.00197288	0	1833.98	0.00432856	0.00067017	2363.98	0.001535	0	2893.98	0.06948496	0.05002565	3423.98	0.01105162	0.00416525	3953.98	-0.00744281	0	
244.2	0.01736958	0.0164717	774.19	0.01283083	0.01320352	1304.19	0.00067814	0	1834.18	0.00478626	0.00067305	2364.18	0.00231223	0	2894.18	0.06984887	0.05022018	3424.18	0.01073176	0.0041816	3954.18	-0.0076868	0	
244.4	0.01678212	0.01650972	774.39	0.01312563	0.01320352	1304.39	0.00164613	0	1834.38	0.00561412	0.00067592	2364.38	0.00193004	0	2894.38	0.0693252	0.05041445	3424.38	0.01043759	0.00419793	3954.38	-0.0072046	0	
244.6	0.01552832	0.01654753	774.59	0.01320164	0.01320352	1304.59	0.00268143	0	1834.58	0.0055224	0.0006788	2364.58	0.0019696	0	2894.58	0.06889993	0.05060845	3424.58	0.00991471	0.00421425	3954.58	-0.00719786	0	
244.8	0.01424925	0.01658513	774.79	0.01295576	0.01320352	1304.79	0.00313443	0	1834.78	0.00601619	0.00068168	2364.78	0.0019628	0	2894.78	0.06994919	0.05080219	3424.78	0.00971423	0.00423054	3954.78	-0.00801044	0	
245	0.01376048	0.01662253	774.99	0.01389149	0.01320352	1304.99	0.00373991	0	1834.98	0.00612214	0.00068455	2364.98	0.00226568	0	2894.98	0.07088047	0.05099566	3424.98	0.00970025	0.00424681	3954.98	-0.00790504	0	
245.2	0.01308253	0.01665972	775.19	0.01302458	0.01320352	1305.19	0.00442842	0	1835.18	0.0071575	0.00068742	2365.18	0.00208251	0	2895.18	0.07062406	0.05118886	3425.18	0.00937284	0.00426306	3955.18	-0.00756117	0	
245.4	0.0126213	0.0166967	775.39	0.01358251	0.01320352	1305.39	0.00398026	0	1835.38	0.00820466	0.00069029	2365.38	0.00207631	0	2895.38	0.07211254	0.05138179	3425.38	0.00970106	0.00427928	3955.38	-0.00732546	0	
245.6	0.01172628	0.01673348	775.59	0.01288762	0.01320352	1305.59	0.00404355	0	1835.58	0.00809106	0.00069316	2365.58	0.00252817	0	2895.58	0.07317605	0.05157446	3425.58	0.0101021	0.00429549	3955.58	-0.00687161	0	
245.8	0.01263437	0.01677006	775.79	0.0129856	0.01320352	1305.79	0.00483198	0	1835.78	0.00878286	0.00069603	2365.78	0.0023965	0	2895.78	0.07319654	0.05176687	3425.78	0.0109729	0.00431168	3955.78	-0.00793974	0	
246	0.01375537	0.01680644	775.99	0.01205945	0.01320352	1305.99	0.00511338	0	1835.98	0.00884111	0.00069889	2365.98	0.0020828	0	2895.98	0.07379107	0.05195901	3425.98	0.01107649	0.00432784	3955.98	-0.00852678	0	
246.2	0.01475462	0.01684262	776.19	0.01144563	0.01320352	1306.19	0.00475413	0	1836.18	0.00896329	0.00070176	2366.18	0.00244787	0	2896.18	0.07368169	0.05215088	3426.18	0.011385	0.00434399	3956.18	-0.00906567	0	
246.4	0.01539217	0.0168786	776.39	0.00967308	0.01320352	1306.39	0.00492965	0	1836.38	0.00842835	0.00070462	2366.38	0.00211703	0	2896.38	0.07408419	0.0523425	3426.38	0.0115158	0.00436011	3956.38	-0.00887262	0	
246.6	0.01608816	0.01691438	776.59	0.00952553	0.01320352	1306.59	0.00491948	0	1836.58	0.00910412	0.00070748	2366.58	0.00189593	0	2896.58	0.07414976	0.05253384	3426.58	0.01250712	0.00437621	3956.58	-0.00905613	0	
246.8	0.0166206	0.01694996	776.79	0.00902269	0.01320352	1306.79	0.00502865	0	1836.78	0.00823116	0.00071034	2366.78	0.00204169	0	2896.78	0.07419588	0.05272493	3426.78	0.01171872	0.00439229	3956.78	-0.00973499	0	
247	0.01722708	0.01698535	776.99	0.0086922	0.01320352	1306.99	0.00370094	0	1836.98	0.00821532	0.0007132	2366.98	0.00231767	0	2896.98	0.07298099	0.05291575	3426.98	0.01147738	0.00440835	3956.98	-0.0093564	0	
247.2	0.016427	0.01702055	777.19	0.00878929	0.01320352	1307.19	0.00421897	0	1837.18	0.00865493	0.00071606	2367.18	0.00193039	0	2897.18	0.07209479	0.05310631	3427.18	0.01123499	0.00442439	3957.18	-0.00908925	0	
247.4	0.01652275	0.01705555	777.39	0.00909584	0.01320352	1307.39	0.00465233	0	1837.38	0.00918137	0.00071891	2367.38	0.00171605	0	2897.38	0.07206628	0.0532966	3427.38	0.01224082	0.00444041	3957.38	-0.0077395	0	
247.6	0.01697948	0.01709036	777.59	0.0087551	0.01320352	1307.59	0.00420142	0	1837.58	0.00959189	0.00072177	2367.58	0.00198506	0	2897.58	0.07142498	0.05348664	3427.58	0.01171137	0.00445641	3957.58	-0.00728284	0	
247.8	0.01774769	0.01712497	777.79	0.00913961	0.01320352	1307.79	0.00438422	0	1837.78	0.00955593	0.00072462	2367.78	0.0028622	0	2897.78	0.07022567	0.05367641	3427.78	0.01234227	0.00447239	3957.78	-0.00691488	0	
248	0.01730056	0.0171594	777.99	0.00881104	0.01320352	1307.99	0.00451111	0	1837.98	0.00978598	0.00072747	2367.98	0.00249573	0	2897.98	0.06980352	0.05386592	3427.98	0.01235904	0.00448835	3957.98	-0.00590616	0	
248.2	0.01710056	0.01719364	778.19	0.00953314	0.01320352	1308.19	0.00440787	0	1838.18	0.01014353	0.00073032	2368.18	0.00162548	0	2898.18	0.06997896	0.05405517	3428.18	0.01213458	0.00450428	3958.18	-0.00699373	0	
248.4	0.0173311	0.01722769	778.39	0.0106295	0.01320352	1308.39	0.00464121	0	1838.38	0.01004831	0.00073317	2368.38	0.00053351	0	2898.38	0.06976578	0.05424416	3428.38	0.01192305	0.0045202	3958.38	-0.00688179	0	
248.6	0.01671953	0.01726155	778.59	0.01122211	0.01320352	1308.59	0.00474304	0	1838.58	0.00971811	0.00073602	2368.58	0.00041187	0	2898.58	0.07054161	0.05443289	3428.58	0.01143893	0.0045361	3958.58	-0.00728965	0	
248.8	0.01710254	0.01729522	778.79	0.01177635	0.01320352	1308.79	0.00442318	0	1838.78	0.01051939	0.00073886	2368.78	0.00055989	0	2898.78	0.07197666	0.05462136	3428.78	0.0111787	0.00455197	3958.78	-0.00770615	0	
249	0.01711031	0.01732871	778.99	0.01317222	0.01320352	1308.99	0.0046969	0	1838.98	0.01095974	0.00074171	2368.98	0.00041627	0	2898.98	0.07254505	0.05480957	3428.98	0.0107516	0.00456782	3958.98	-0.00662937	0	
249.2	0.01719183	0.01736202	779.19	0.01269558	0.01320352	1309.19	0.004914	0	1839.18	0.01134187	0.00074455	2369.18	0.000065	0	2899.18	0.07382246	0.05499752	3429.18	0.01061055	0.00458366	3959.18	-0.00701011	0	
249.4	0.01766016	0.01739514	779.39	0.01357666	0.01320352	1309.39	0.00492107	0	1839.38	0.01136387	0.00074739	2369.38	-0.00018093	0	2899.38	0.07480798	0.05518522	3429.38	0.01103984	0.00459947	3959.38	-0.00680848	0	
249.6	0.01758659	0.01742808	779.59	0.0138074	0.01320352	1309.59	0.00593909	0	1839.58	0.01124997	0.00075023	2369.58	-0.00021343	0	2899.58	0.07562693	0.05537265	3429.58	0.01032417	0.00461526	3959.58	-0.00786268	0	
249.8	0.01736716	0.01746084	779.79	0.01416779	0.01320352	1309.79	0.00637278	0	1839.78	0.0112065	0.00075307	2369.78	-0.00012583	0	2899.78	0.07626438	0.05555983	3429.78	0.0107352	0.00463104	3959.78	-0.00865815	0	
250	0.01727087	0.01749342	779.99	0.01330599	0.01320352	1309.99	0.00624304	0	1839.98	0.0106107	0.00075591	2369.98	0.0000985	0	2899.98	0.07612667	0.05574675	3429.98	0.01009111	0.00464679	3959.98	-0.00897855	0	
250.2	0.01754311	0.01752582	780.19	0.01254856	0.01320352	1310.19	0.00631806	0	1840.18	0.01026944	0.00075874	2370.18	0.00012983	0	2900.18	0.07571743	0.05593341	3430.18	0.01004735	0.00466252	3960.18	-0.00949349	0	
250.4	0.01701655	0.01755805	780.39	0.01241568	0.01320352	1310.39	0.00659313	0	1840.38	0.01043598	0.00076158	2370.38	-0.00014163	0	2900.38	0.07590467	0.05611981	3430.38	0.010237	0.00467823	3960.38	-0.00975616	0	
250.6	0.01742399	0.01759009	780.59	0.01292045	0.01320352	1310.59	0.00602228	0	1840.58	0.01034806	0.00076441	2370.58	0.00022397	0	2900.58	0.07511628	0.05630596	3430.58	0.01038775	0.00469392	3960.58	-0.01003285	0	
250.8	0.01778247	0.01762196	780.79	0.01266031	0.01320352	1310.79	0.00643055	0	1840.78	0.00907297	0.00076724	2370.78	0.00035873	0	2900.78	0.07495552	0.05649185	3430.78	0.00927376	0.00470959	3960.78	-0.01062281	0	
251	0.01783367	0.01765365	780.99	0.01302146	0.01320352	1310.99	0.00538021	0	1840.98	0.00916301	0.00077007	2370.98	-0.00015119	0	2900.98	0.07460013	0.05667749	3430.98	0.00976385	0.00472524	3960.98	-0.01001076	0	
251.2	0.01694517	0.01768517	781.19	0.01396984	0.01320352	1311.19	0.00639846	0	1841.18	0.00899243	0.0007729	2371.18	0.00002412	0	2901.18	0.07525932	0.05686287	3431.18	0.01032619	0.00474087	3961.18	-0.00939596	0	
251.4	0.01749979	0.01771652	781.39	0.01425181	0.01320352	1311.39	0.00660546	0	1841.38	0.00939888	0.00077573	2371.38	0.00014255	0	2901.38	0.07643476	0.05704799	3431.38	0.01108749	0.00475648	3961.38	-0.00824076	0	
251.6	0.01750243	0.01774769	781.59	0.01469836	0.01320352	1311.59	0.00591374	0	1841.58	0.00930941	0.00077855	2371.58	-0.00035504	0	2901.58	0.07601906	0.05723286	3431.58	0.01090927	0.00477207	3961.58	-0.00835395	0	
251.8	0.01775451	0.0177787	781.79	0.0148865	0.01320352	1311.79	0.00557773	0	1841.78	0.00981546	0.00078137	2371.78	-0.00019038	0	2901.78	0.07595876	0.05741748	3431.78	0.01157843	0.00478764	3961.78	-0.00734078	0	
252	0.01787566	0.01780953	781.99	0.01515154	0.01320352	1311.99	0.00482869	0	1841.98	0.00932138	0.0007842	2371.98	-0.00109325	0	2901.98	0.07617889	0.05760184	3431.98	0.01234608	0.00480319	3961.98	-0.0065603	0	
252.2	0.0184094	0.01784019	782.19	0.01700012	0.01320352	1312.19	0.00390279	0	1842.18	0.00930772	0.00078702	2372.18	-0.00143583	0	2902.18	0.07636175	0.05778595	3432.18	0.01240375	0.00481872	3962.18	-0.00747848	0	
252.4	0.01940048	0.01787068	782.39	0.01709126	0.01320352	1312.39	0.0028462	0	1842.38	0.00877752	0.00078984	2372.38	-0.00178186	0	2902.38	0.07655123	0.0579698	3432.38	0.01243446	0.00483423	3962.38	-0.00681718	0	
252.6	0.01932799	0.01790101	782.59	0.01634773	0.01320352	1312.59	0.00289048	0	1842.58	0.0086853	0.00079266	2372.58	-0.00132333	0	2902.58	0.0778563	0.0581534	3432.58	0.01282837	0.00484972	3962.58	-0.00804896	0	
252.8	0.01991096	0.01793117	782.79	0.01599172	0.01320352	1312.79	0.0030089	0	1842.78	0.00879572	0.00079547	2372.78	-0.00063965	0	2902.78	0.0773038	0.05833675	3432.78	0.01301059	0.00486519	3962.78	-0.00792249	0	
253	0.02018463	0.01796116	782.99	0.01606117	0.01320352	1312.99	0.00339453	0	1842.98	0.00813038	0.00079829	2372.98	-0.00011761	0	2902.98	0.07734904	0.05851985	3432.98	0.01309744	0.00488064	3962.98	-0.0077601	0	
253.2	0.02049168	0.01799099	783.19	0.015203	0.01320352	1313.19	0.00328158	0	1843.18	0.00762244	0.0008011	2373.18	0.00016911	0	2903.18	0.07760212	0.05870269	3433.18	0.01351923	0.00489607	3963.18	-0.00922067	0	
253.4	0.01976458	0.01802066	783.39	0.01487005	0.01320352	1313.39	0.00320351	0	1843.38	0.00762503	0.00080392	2373.38	0.00019732	0	2903.38	0.07757759	0.05888528	3433.38	0.01378187	0.00491148	3963.38	-0.00955949	0	
253.6	0.01910037	0.01805016	783.59	0.01406131	0.01320352	1313.59	0.00377866	0	1843.58	0.00740528	0.00080673	2373.58	0.00019123	0	2903.58	0.07719299	0.05906762	3433.58	0.01280872	0.00492687	3963.58	-0.0102471	0	
253.8	0.01866683	0.0180795	783.79	0.01270699	0.01320352	1313.79	0.00407704	0	1843.78	0.00726636	0.00080954	2373.78	0.00041352	0	2903.78	0.07641604	0.05924971	3433.78	0.01328889	0.00494223	3963.78	-0.01018491	0	
254	0.01871711	0.01810867	783.99	0.0107098	0.01320352	1313.99	0.00392102	0	1843.98	0.00760609	0.00081235	2373.98	0.0003206	0	2903.98	0.07481493	0.05943155	3433.98	0.01327208	0.00495758	3963.98	-0.01106057	0	
254.2	0.01825312	0.01813769	784.19	0.01027666	0.01320352	1314.19	0.00428843	0	1844.18	0.00794177	0.00081515	2374.18	0.00073951	0	2904.18	0.0733253	0.05961314	3434.18	0.01306122	0.00497291	3964.18	-0.01101544	0	
254.4	0.01765408	0.01816655	784.39	0.01010203	0.01320352	1314.39	0.00381355	0	1844.38	0.00830752	0.00081796	2374.38	0.00011932	0	2904.38	0.07268114	0.05979448	3434.38	0.0125915	0.00498822	3964.38	-0.01201652	0	
254.6	0.01792454	0.01819525	784.59	0.01000065	0.01320352	1314.59	0.00412478	0	1844.58	0.00848072	0.00082076	2374.58	0.00058704	0	2904.58	0.0718619	0.05997557	3434.58	0.01280613	0.00500351	3964.58	-0.01144918	0	
254.8	0.01753122	0.01822379	784.79	0.00991735	0.01320352	1314.79	0.00516081	0	1844.78	0.00845669	0.00082356	2374.78	0.00051969	0	2904.78	0.07244853	0.06015641	3434.78	0.01291735	0.00501878	3964.78	-0.01137061	0	
255	0.01736501	0.01825218	784.99	0.00994747	0.01320352	1314.99	0.00438999	0	1844.98	0.008711	0.00082637	2374.98	-0.00028609	0	2904.98	0.07358963	0.060337	3434.98	0.01319609	0.00503403	3964.98	-0.01045791	0	
255.2	0.01668309	0.0182804	785.19	0.01103654	0.01320352	1315.19	0.00470269	0	1845.18	0.00875436	0.00082917	2375.18	-0.00086401	0	2905.18	0.07350398	0.06051734	3435.18	0.01246799	0.00504926	3965.18	-0.01064571	0	
255.4	0.01711835	0.01830848	785.39	0.01127074	0.01320352	1315.39	0.00524772	0	1845.38	0.00920139	0.00083196	2375.38	-0.0015597	0	2905.38	0.07345169	0.06069744	3435.38	0.01178797	0.00506448	3965.38	-0.01009845	0	
255.6	0.01724383	0.0183364	785.59	0.01210071	0.01320352	1315.59	0.00541831	0	1845.58	0.00879835	0.00083476	2375.58	-0.00169412	0	2905.58	0.07349868	0.06087729	3435.58	0.01185929	0.00507967	3965.58	-0.00962406	0	
255.8	0.01632981	0.01836416	785.79	0.01208576	0.01320352	1315.79	0.00544011	0	1845.78	0.00913794	0.00083756	2375.78	-0.00130764	0	2905.78	0.07423171	0.06105688	3435.78	0.01130569	0.00509484	3965.78	-0.00793511	0	
256	0.01694563	0.01839177	785.99	0.01217933	0.01320352	1315.99	0.00482858	0	1845.98	0.00833406	0.00084035	2375.98	-0.00205622	0	2905.98	0.07450452	0.06123624	3435.98	0.01147591	0.00510999	3965.98	-0.00790789	0	
256.2	0.01727154	0.01841923	786.19	0.01211042	0.01320352	1316.19	0.00519651	0	1846.18	0.0086554	0.00084314	2376.18	-0.00218826	0	2906.18	0.07486937	0.06141534	3436.18	0.01107441	0.00512512	3966.18	-0.00884931	0	
256.4	0.01804995	0.01844654	786.39	0.01149723	0.01320352	1316.39	0.00551693	0	1846.38	0.00812531	0.00084594	2376.38	-0.00256689	0	2906.38	0.07546925	0.0615942	3436.38	0.01162604	0.00514024	3966.38	-0.00798084	0	
256.6	0.01820211	0.0184737	786.59	0.01055956	0.01320352	1316.59	0.00611773	0	1846.58	0.00768533	0.00084873	2376.58	-0.00247315	0	2906.58	0.07652599	0.06177281	3436.58	0.0120388	0.00515533	3966.58	-0.00804352	0	
256.8	0.01895063	0.01850071	786.79	0.01114153	0.01320352	1316.79	0.00655128	0	1846.78	0.00758061	0.00085151	2376.78	-0.00204541	0	2906.78	0.07710878	0.06195118	3436.78	0.01233241	0.0051704	3966.78	-0.00739237	0	
257	0.01937463	0.01852758	786.99	0.01080494	0.01320352	1316.99	0.00659326	0	1846.98	0.00758171	0.0008543	2376.98	-0.00218813	0	2906.98	0.07823427	0.0621293	3436.98	0.01164927	0.00518546	3966.98	-0.00766908	0	
257.2	0.01778028	0.01855429	787.19	0.01102695	0.01320352	1317.19	0.00680137	0	1847.18	0.00733475	0.00085709	2377.18	-0.00207227	0	2907.18	0.07917282	0.06230717	3437.18	0.01234681	0.00520049	3967.18	-0.00858858	0	
257.4	0.01727507	0.01858086	787.39	0.01136172	0.01320352	1317.39	0.00644498	0	1847.38	0.00810102	0.00085987	2377.38	-0.00199908	0	2907.38	0.07951077	0.0624848	3437.38	0.01249348	0.00521551	3967.38	-0.00825852	0	
257.6	0.01732357	0.01860728	787.59	0.01066801	0.01320352	1317.59	0.00669564	0	1847.58	0.00891865	0.00086265	2377.58	-0.00183541	0	2907.58	0.07885947	0.06266219	3437.58	0.01183223	0.0052305	3967.58	-0.00779955	0	
257.8	0.0169779	0.01863355	787.79	0.01049499	0.01320352	1317.79	0.00703412	0	1847.78	0.00902454	0.00086544	2377.78	-0.00116375	0	2907.78	0.07889754	0.06283933	3437.78	0.01195749	0.00524548	3967.78	-0.00739507	0	
258	0.01684557	0.01865969	787.99	0.01116557	0.01320352	1317.99	0.00663816	0	1847.98	0.00905824	0.00086822	2377.98	-0.00084031	0	2907.98	0.07892834	0.06301623	3437.98	0.01244628	0.00526044	3967.98	-0.00684901	0	
258.2	0.01695442	0.01868567	788.19	0.011564	0.01320352	1318.19	0.00708866	0	1848.18	0.00908951	0.00087099	2378.18	-0.00087832	0	2908.18	0.07854656	0.06319288	3438.18	0.01221963	0.00527537	3968.18	-0.00696701	0	
258.4	0.0169339	0.01871152	788.39	0.01114698	0.01320352	1318.39	0.00707256	0	1848.38	0.00862729	0.00087377	2378.38	-0.00046445	0	2908.38	0.07883723	0.06336929	3438.38	0.01169022	0.00529029	3968.38	-0.00700359	0	
258.6	0.016251	0.01873722	788.59	0.01145875	0.01320352	1318.59	0.00769376	0	1848.58	0.00873336	0.00087655	2378.58	0.000465	0	2908.58	0.07949079	0.06354546	3438.58	0.01203139	0.00530519	3968.58	-0.00654666	0	
258.8	0.01664088	0.01876278	788.79	0.01204333	0.01320352	1318.79	0.00660171	0	1848.78	0.008528	0.00087932	2378.78	0.00037507	0	2908.78	0.07983987	0.06372139	3438.78	0.01112985	0.00532007	3968.78	-0.00741812	0	
259	0.01734091	0.0187882	788.99	0.01219396	0.01320352	1318.99	0.00544526	0	1848.98	0.00719834	0.0008821	2378.98	0.00003994	0	2908.98	0.07960859	0.06389707	3438.98	0.01094244	0.00533493	3968.98	-0.00770008	0	
259.2	0.01731554	0.01881348	789.19	0.01316535	0.01320352	1319.19	0.00528424	0	1849.18	0.00750539	0.00088487	2379.18	0.00011479	0	2909.18	0.07769597	0.06407251	3439.18	0.00999761	0.00534977	3969.18	-0.00908814	0	
259.4	0.01779562	0.01883863	789.39	0.01323696	0.01320352	1319.39	0.0051927	0	1849.38	0.00715082	0.00088764	2379.38	0.0009247	0	2909.38	0.07795844	0.06424771	3439.38	0.00931173	0.0053646	3969.38	-0.008868	0	
259.6	0.01770971	0.01886363	789.59	0.01308135	0.01320352	1319.59	0.00525221	0	1849.58	0.00656854	0.00089041	2379.58	0.0014527	0	2909.58	0.07882837	0.06442267	3439.58	0.00972753	0.0053794	3969.58	-0.00950115	0	
259.8	0.01750519	0.0188885	789.79	0.0135027	0.01320352	1319.79	0.00418388	0	1849.78	0.00728871	0.00089317	2379.78	0.00203965	0	2909.78	0.07890888	0.06459739	3439.78	0.00915903	0.00539418	3969.78	-0.00953249	0	
260	0.01764721	0.01891322	789.99	0.01279502	0.01320352	1319.99	0.00350368	0	1849.98	0.00722989	0.00089594	2379.98	0.00091626	0	2909.98	0.07854484	0.06477187	3439.98	0.00993891	0.00540895	3969.98	-0.00958817	0	
260.2	0.01787485	0.01893782	790.19	0.0124865	0.01320352	1320.19	0.00381819	0	1850.18	0.00770136	0.0008987	2380.18	0.00024841	0	2910.18	0.07939431	0.06494611	3440.18	0.01067323	0.00542369	3970.18	-0.00982123	0	
260.4	0.01838521	0.01896228	790.39	0.01203934	0.01320352	1320.39	0.00381023	0	1850.38	0.00833209	0.00090147	2380.38	-0.00001367	0	2910.38	0.08016555	0.0651201	3440.38	0.01198111	0.00543842	3970.38	-0.00969543	0	
260.6	0.0182492	0.0189866	790.59	0.01122017	0.01320352	1320.59	0.00456823	0	1850.58	0.00860289	0.00090423	2380.58	0.00010999	0	2910.58	0.08058671	0.06529386	3440.58	0.01257788	0.00545313	3970.58	-0.00995795	0	
260.8	0.01868815	0.01901079	790.79	0.01131846	0.01320352	1320.79	0.00545734	0	1850.78	0.00954522	0.00090699	2380.78	0.00079147	0	2910.78	0.08087857	0.06546738	3440.78	0.0131984	0.00546782	3970.78	-0.01040616	0	
261	0.01830585	0.01903485	790.99	0.01086122	0.01320352	1320.99	0.00604803	0	1850.98	0.00994023	0.00090975	2380.98	0.00063303	0	2910.98	0.08049862	0.06564066	3440.98	0.0133574	0.00548249	3970.98	-0.01072365	0	
261.2	0.01761197	0.01905877	791.19	0.01072978	0.01320352	1321.19	0.00560962	0	1851.18	0.01032359	0.00091251	2381.18	0.0008546	0	2911.18	0.08039336	0.0658137	3441.18	0.01417486	0.00549714	3971.18	-0.01095288	0	
261.4	0.01889214	0.01908257	791.39	0.01060663	0.01320352	1321.39	0.00566197	0	1851.38	0.01098808	0.00091526	2381.38	0.00079741	0	2911.38	0.0805376	0.06598651	3441.38	0.01317281	0.00551177	3971.38	-0.01033328	0	
261.6	0.01905308	0.01910623	791.59	0.01028298	0.01320352	1321.59	0.00615546	0	1851.58	0.01208554	0.00091802	2381.58	0.00083865	0	2911.58	0.08022947	0.06615907	3441.58	0.01292922	0.00552638	3971.58	-0.01008381	0	
261.8	0.01936604	0.01912976	791.79	0.01024678	0.01320352	1321.79	0.00638593	0	1851.78	0.01163001	0.00092077	2381.78	0.00050826	0	2911.78	0.08126021	0.0663314	3441.78	0.0129099	0.00554098	3971.78	-0.00983699	0	
262	0.01998845	0.01915316	791.99	0.01066751	0.01320352	1321.99	0.00652692	0	1851.98	0.01236486	0.00092352	2381.98	0.00017415	0	2911.98	0.08154409	0.06650349	3441.98	0.01265892	0.00555555	3971.98	-0.00953107	0	
262.2	0.02086806	0.01917644	792.19	0.00955126	0.01320352	1322.19	0.00633717	0	1852.18	0.01248711	0.00092627	2382.18	0.00057021	0	2912.18	0.08171579	0.06667534	3442.18	0.01253586	0.00557011	3972.18	-0.00987408	0	
262.4	0.02073984	0.01919958	792.39	0.00928999	0.01320352	1322.39	0.00627208	0	1852.38	0.0129075	0.00092902	2382.38	0.00087736	0	2912.38	0.08200988	0.06684696	3442.38	0.01114723	0.00558464	3972.38	-0.00975094	0	
262.6	0.02016284	0.0192226	792.59	0.01026591	0.01320352	1322.59	0.00666869	0	1852.58	0.01251485	0.00093177	2382.58	0.00096169	0	2912.58	0.08167053	0.06701834	3442.58	0.01163657	0.00559916	3972.58	-0.00957167	0	
262.8	0.02124746	0.01924549	792.79	0.01214377	0.01320352	1322.79	0.00579488	0	1852.78	0.01226157	0.00093452	2382.78	0.00063214	0	2912.78	0.08093499	0.06718949	3442.78	0.01127099	0.00561366	3972.78	-0.00913813	0	
263	0.02072354	0.01926826	792.99	0.01220761	0.01320352	1322.99	0.00591745	0	1852.98	0.01149432	0.00093726	2382.98	0.00055913	0	2912.98	0.08087084	0.0673604	3442.98	0.01059331	0.00562814	3972.98	-0.00884147	0	
263.2	0.01952512	0.0192909	793.19	0.01308667	0.01320352	1323.19	0.00555977	0	1853.18	0.01216613	0.00094001	2383.18	0.00023472	0	2913.18	0.08072974	0.06753107	3443.18	0.01023072	0.00564261	3973.18	-0.00913539	0	
263.4	0.01999671	0.01931342	793.39	0.01400522	0.01320352	1323.39	0.00550751	0	1853.38	0.01203109	0.00094275	2383.38	0.00066324	0	2913.38	0.08217477	0.06770151	3443.38	0.01030486	0.00565705	3973.38	-0.00803246	0	
263.6	0.01967022	0.01933581	793.59	0.01466942	0.01320352	1323.59	0.0056755	0	1853.58	0.01084962	0.00094549	2383.58	0.00062714	0	2913.58	0.08324097	0.06787172	3443.58	0.0108152	0.00567147	3973.58	-0.00843978	0	
263.8	0.01852666	0.01935808	793.79	0.01547355	0.01320352	1323.79	0.0047886	0	1853.78	0.0106581	0.00094823	2383.78	0.00050342	0	2913.78	0.08382652	0.06804169	3443.78	0.0103519	0.00568588	3973.78	-0.00732169	0	
264	0.01733829	0.01938023	793.99	0.01486146	0.01320352	1323.99	0.00436954	0	1853.98	0.00990797	0.00095097	2383.98	0.00017076	0	2913.98	0.08409831	0.06821142	3443.98	0.01148358	0.00570027	3973.98	-0.00696537	0	
264.2	0.01722651	0.01940225	794.19	0.01520345	0.01320352	1324.19	0.00481267	0	1854.18	0.00942451	0.00095371	2384.18	0.00030096	0	2914.18	0.08446028	0.06838092	3444.18	0.01159207	0.00571464	3974.18	-0.00723867	0	
264.4	0.01739295	0.01942416	794.39	0.01541509	0.01320352	1324.39	0.00514772	0	1854.38	0.00953093	0.00095644	2384.38	0.00057138	0	2914.38	0.08424986	0.06855019	3444.38	0.01209279	0.00572899	3974.38	-0.00760108	0	
264.6	0.01710646	0.01944594	794.59	0.01568462	0.01320352	1324.59	0.00581465	0	1854.58	0.00847198	0.00095917	2384.58	0.00057949	0	2914.58	0.08412436	0.06871923	3444.58	0.01202947	0.00574332	3974.58	-0.00736556	0	
264.8	0.01731427	0.01946761	794.79	0.01542941	0.01320352	1324.79	0.00536111	0	1854.78	0.00791118	0.00096191	2384.78	0.00008978	0	2914.78	0.0835164	0.06888803	3444.78	0.01220204	0.00575763	3974.78	-0.0070541	0	
265	0.01732274	0.01948915	794.99	0.01589857	0.01320352	1324.99	0.00526764	0	1854.98	0.00764006	0.00096464	2384.98	-0.000941	0	2914.98	0.08368931	0.06905661	3444.98	0.01228515	0.00577193	3974.98	-0.00704935	0	
265.2	0.0166613	0.01951058	795.19	0.01507198	0.01320352	1325.19	0.00401889	0	1855.18	0.00694359	0.00096737	2385.18	-0.00134228	0	2915.18	0.08357027	0.06922494	3445.18	0.01177133	0.0057862	3975.18	-0.00730331	0	
265.4	0.01729462	0.01953189	795.39	0.01463444	0.01320352	1325.39	0.00408424	0	1855.38	0.00655774	0.0009701	2385.38	-0.00151954	0	2915.38	0.08339333	0.06939305	3445.38	0.01125222	0.00580046	3975.38	-0.00755459	0	
265.6	0.01703638	0.01955308	795.59	0.01400482	0.01320352	1325.59	0.00341403	0	1855.58	0.00643572	0.00097282	2385.58	-0.00142238	0	2915.58	0.08274604	0.06956093	3445.58	0.01135405	0.0058147	3975.58	-0.00764724	0	
265.8	0.01742774	0.01957415	795.79	0.01321266	0.01320352	1325.79	0.00387947	0	1855.78	0.00622387	0.00097555	2385.78	-0.0016264	0	2915.78	0.08302317	0.06972857	3445.78	0.01066228	0.00582892	3975.78	-0.00776314	0	
266	0.01786527	0.01959511	795.99	0.01333976	0.01320352	1325.99	0.00465517	0	1855.98	0.00677369	0.00097827	2385.98	-0.0016753	0	2915.98	0.08256719	0.06989599	3445.98	0.0107865	0.00584312	3975.98	-0.00826696	0	
266.2	0.01801183	0.01961596	796.19	0.01336552	0.01320352	1326.19	0.00459811	0	1856.18	0.00600742	0.000981	2386.18	-0.00042382	0	2916.18	0.08267588	0.07006317	3446.18	0.01110196	0.00585731	3976.18	-0.00829871	0	
266.4	0.0176067	0.01963669	796.39	0.01354791	0.01320352	1326.39	0.00599954	0	1856.38	0.00657321	0.00098372	2386.38	-0.00057762	0	2916.38	0.08239167	0.07023012	3446.38	0.0109041	0.00587147	3976.38	-0.00759891	0	
266.6	0.01760765	0.0196573	796.59	0.01447621	0.01320352	1326.59	0.00663689	0	1856.58	0.00631152	0.00098644	2386.58	0.00038253	0	2916.58	0.08295836	0.07039685	3446.58	0.01200215	0.00588562	3976.58	-0.00680274	0	
266.8	0.01783514	0.0196778	796.79	0.01472836	0.01320352	1326.79	0.00646758	0	1856.78	0.00743283	0.00098916	2386.78	0.00028144	0	2916.78	0.08347366	0.07056334	3446.78	0.01233111	0.00589975	3976.78	-0.00719887	0	
267	0.01748807	0.01969819	796.99	0.01387776	0.01320352	1326.99	0.00682214	0	1856.98	0.00797198	0.00099188	2386.98	0.00026158	0	2916.98	0.08442251	0.07072961	3446.98	0.01228849	0.00591386	3976.98	-0.00761853	0	
267.2	0.01767092	0.01971847	797.19	0.01383214	0.01320352	1327.19	0.00724366	0	1857.18	0.00888722	0.00099459	2387.18	0.000557	0	2917.18	0.08594949	0.07089564	3447.18	0.01383053	0.00592795	3977.18	-0.00801338	0	
267.4	0.0193857	0.01973864	797.39	0.01378277	0.01320352	1327.39	0.00680179	0	1857.38	0.00952371	0.00099731	2387.38	0.00134306	0	2917.38	0.08713757	0.07106145	3447.38	0.01421869	0.00594203	3977.38	-0.00871318	0	
267.6	0.01953808	0.01975869	797.59	0.01369365	0.01320352	1327.59	0.00692211	0	1857.58	0.00908772	0.00100002	2387.58	0.00104621	0	2917.58	0.08858667	0.07122703	3447.58	0.01424002	0.00595608	3977.58	-0.01000307	0	
267.8	0.01877516	0.01977864	797.79	0.01294418	0.01320352	1327.79	0.00673251	0	1857.78	0.01037829	0.00100273	2387.78	0.00105403	0	2917.78	0.08924643	0.07139238	3447.78	0.01483019	0.00597012	3977.78	-0.01066297	0	
268	0.01920196	0.01979847	797.99	0.01244457	0.01320352	1327.99	0.00660915	0	1857.98	0.01145717	0.00100544	2387.98	0.00091566	0	2917.98	0.08929446	0.07155751	3447.98	0.01517588	0.00598414	3977.98	-0.01165435	0	
268.2	0.01981285	0.0198182	798.19	0.01273995	0.01320352	1328.19	0.00686365	0	1858.18	0.01199237	0.00100815	2388.18	0.00023321	0	2918.18	0.09051078	0.0717224	3448.18	0.0146565	0.00599814	3978.18	-0.01265266	0	
268.4	0.01962758	0.01983781	798.39	0.01288604	0.01320352	1328.39	0.00689568	0	1858.38	0.01215828	0.00101086	2388.38	-0.00014208	0	2918.38	0.0903876	0.07188707	3448.38	0.01385186	0.00601213	3978.38	-0.01328504	0	
268.6	0.01863403	0.01985732	798.59	0.0123654	0.01320352	1328.59	0.00646931	0	1858.58	0.01173014	0.00101357	2388.58	-0.00061422	0	2918.58	0.09073165	0.07205152	3448.58	0.01317635	0.00602609	3978.58	-0.01359442	0	
268.8	0.0184952	0.01987673	798.79	0.01184721	0.01320352	1328.79	0.00612334	0	1858.78	0.01199532	0.00101627	2388.78	-0.00086883	0	2918.78	0.09069147	0.07221573	3448.78	0.01252255	0.00604004	3978.78	-0.0134047	0	
269	0.01877771	0.01989602	798.99	0.01162438	0.01320352	1328.99	0.00600819	0	1858.98	0.01172672	0.00101897	2388.98	-0.00171409	0	2918.98	0.09081261	0.07237972	3448.98	0.01168391	0.00605397	3978.98	-0.01373395	0	
269.2	0.0184296	0.01991521	799.19	0.01054951	0.01320352	1329.19	0.00522509	0	1859.18	0.01160421	0.00102168	2389.18	-0.00193793	0	2919.18	0.09011678	0.07254349	3449.18	0.01094821	0.00606788	3979.18	-0.01332219	0	
269.4	0.01966147	0.01993429	799.39	0.0102589	0.01320352	1329.39	0.00493787	0	1859.38	0.01186657	0.00102438	2389.38	-0.00165726	0	2919.38	0.08957034	0.07270703	3449.38	0.01004991	0.00608177	3979.38	-0.01256712	0	
269.6	0.01921191	0.01995327	799.59	0.00985972	0.01320352	1329.59	0.00455315	0	1859.58	0.0114967	0.00102708	2389.58	-0.00100555	0	2919.58	0.08872499	0.07287034	3449.58	0.00999973	0.00609565	3979.58	-0.01176571	0	
269.8	0.01901328	0.01997215	799.79	0.01035483	0.01320352	1329.79	0.00549034	0	1859.78	0.01158781	0.00102978	2389.78	-0.00112747	0	2919.78	0.08939601	0.07303343	3449.78	0.00908873	0.00610951	3979.78	-0.01221664	0	
270	0.01873828	0.01999092	799.99	0.01057787	0.01320352	1329.99	0.0052451	0	1859.98	0.01169095	0.00103247	2389.98	-0.00073766	0	2919.98	0.08893457	0.0731963	3449.98	0.00946076	0.00612335	3979.98	-0.01181138	0	
270.2	0.01886395	0.02000959	800.19	0.01094189	0.01320352	1330.19	0.0054261	0	1860.18	0.01178133	0.00103517	2390.18	0.00002447	0	2920.18	0.0892586	0.07335894	3450.18	0.00935651	0.00613717	3980.18	-0.01047093	0	
270.4	0.01942631	0.02002815	800.39	0.01098561	0.01320352	1330.39	0.00570542	0	1860.38	0.01145069	0.00103786	2390.38	-0.00005832	0	2920.38	0.08875321	0.07352135	3450.38	0.00939443	0.00615097	3980.38	-0.0085922	0	
270.6	0.02035063	0.02004661	800.59	0.01140651	0.01320352	1330.59	0.00467019	0	1860.58	0.01117792	0.00104056	2390.58	0.00054438	0	2920.58	0.08893053	0.07368355	3450.58	0.00931749	0.00616476	3980.58	-0.00772036	0	
270.8	0.02056043	0.02006498	800.79	0.01137454	0.01320352	1330.79	0.00504595	0	1860.78	0.01089369	0.00104325	2390.78	0.00041142	0	2920.78	0.08882241	0.07384552	3450.78	0.00980229	0.00617853	3980.78	-0.00747514	0	
271	0.02079596	0.02008324	800.99	0.01137538	0.01320352	1330.99	0.00457958	0	1860.98	0.01049077	0.00104594	2390.98	-0.00056135	0	2920.98	0.08939414	0.07400726	3450.98	0.00940119	0.00619228	3980.98	-0.00713933	0	
271.2	0.02152376	0.0201014	801.19	0.01052343	0.01320352	1331.19	0.00449728	0	1861.18	0.00941208	0.00104863	2391.18	-0.00090461	0	2921.18	0.09025855	0.07416879	3451.18	0.00979976	0.00620601	3981.18	-0.00688493	0	
271.4	0.02228007	0.02011946	801.39	0.01051204	0.01320352	1331.39	0.00417601	0	1861.38	0.00983577	0.00105131	2391.38	-0.00089484	0	2921.38	0.09017368	0.07433009	3451.38	0.01044847	0.00621972	3981.38	-0.00763046	0	
271.6	0.02250217	0.02013742	801.59	0.01054189	0.01320352	1331.59	0.00498799	0	1861.58	0.00977166	0.001054	2391.58	-0.00121452	0	2921.58	0.08995071	0.07449117	3451.58	0.01094498	0.00623342	3981.58	-0.00790662	0	
271.8	0.02213019	0.02015528	801.79	0.01047872	0.01320352	1331.79	0.00524361	0	1861.78	0.00962695	0.00105668	2391.78	-0.00206513	0	2921.78	0.08954441	0.07465203	3451.78	0.01166805	0.0062471	3981.78	-0.00860922	0	
272	0.02296575	0.02017304	801.99	0.01054254	0.01320352	1331.99	0.00530193	0	1861.98	0.00885701	0.00105937	2391.98	-0.00184771	0	2921.98	0.08975425	0.07481266	3451.98	0.01129764	0.00626076	3981.98	-0.00961384	0	
272.2	0.02298137	0.02019071	802.19	0.01092632	0.01320352	1332.19	0.00532083	0	1862.18	0.00776449	0.00106205	2392.18	-0.00193874	0	2922.18	0.09026566	0.07497308	3452.18	0.01186353	0.0062744	3982.18	-0.01085474	0	
272.4	0.02248283	0.02020828	802.39	0.01048249	0.01320352	1332.39	0.00550497	0	1862.38	0.00744496	0.00106473	2392.38	-0.00169778	0	2922.38	0.0894882	0.07513327	3452.38	0.01155804	0.00628803	3982.38	-0.01073916	0	
272.6	0.0221178	0.02022575	802.59	0.01033706	0.01320352	1332.59	0.00533312	0	1862.58	0.00825412	0.00106741	2392.58	-0.00135868	0	2922.58	0.08958358	0.07529325	3452.58	0.01242582	0.00630164	3982.58	-0.01110903	0	
272.8	0.02290744	0.02024313	802.79	0.0107557	0.01320352	1332.79	0.00608232	0	1862.78	0.00886667	0.00107009	2392.78	-0.00085569	0	2922.78	0.0892076	0.075453	3452.78	0.01273229	0.00631523	3982.78	-0.01013055	0	
273	0.02364964	0.02026041	802.99	0.01112632	0.01320352	1332.99	0.0060151	0	1862.98	0.00966629	0.00107276	2392.98	-0.00128446	0	2922.98	0.08889909	0.07561254	3452.98	0.01305496	0.0063288	3982.98	-0.01057431	0	
273.2	0.02384989	0.02027759	803.19	0.0113681	0.01320352	1333.19	0.0063015	0	1863.18	0.01015869	0.00107544	2393.18	-0.00050852	0	2923.18	0.09002037	0.07577185	3453.18	0.01375369	0.00634236	3983.18	-0.01074764	0	
273.4	0.02369296	0.02029468	803.39	0.01163696	0.01320352	1333.39	0.00580607	0	1863.38	0.01025013	0.00107811	2393.38	0.00024374	0	2923.38	0.08998213	0.07593095	3453.38	0.01397886	0.0063559	3983.38	-0.01134168	0	
273.6	0.02270742	0.02031168	803.59	0.01239566	0.01320352	1333.59	0.00568728	0	1863.58	0.01007636	0.00108078	2393.58	-0.00002435	0	2923.58	0.08982424	0.07608982	3453.58	0.01439955	0.00636942	3983.58	-0.01219874	0	
273.8	0.02215198	0.02032859	803.79	0.01292181	0.01320352	1333.79	0.00500413	0	1863.78	0.00996679	0.00108346	2393.78	-0.00013943	0	2923.78	0.08980043	0.07624848	3453.78	0.01392989	0.00638292	3983.78	-0.01266582	0	
274	0.02210575	0.0203454	803.99	0.01269417	0.01320352	1333.99	0.00538809	0	1863.98	0.00986571	0.00108613	2393.98	-0.00004232	0	2923.98	0.08916295	0.07640692	3453.98	0.01456549	0.00639641	3983.98	-0.01171129	0	
274.2	0.02263318	0.02036211	804.19	0.01256401	0.01320352	1334.19	0.00545542	0	1864.18	0.00951311	0.00108879	2394.18	-0.00085797	0	2924.18	0.08977455	0.07656514	3454.18	0.01469377	0.00640988	3984.18	-0.01076399	0	
274.4	0.02231233	0.02037874	804.39	0.01215696	0.01320352	1334.39	0.00538373	0	1864.38	0.00832637	0.00109146	2394.38	-0.0007405	0	2924.38	0.09004655	0.07672314	3454.38	0.01319803	0.00642333	3984.38	-0.00926987	0	
274.6	0.02267574	0.02039528	804.59	0.011521	0.01320352	1334.59	0.00520631	0	1864.58	0.00761706	0.00109413	2394.58	-0.00127511	0	2924.58	0.09133484	0.07688093	3454.58	0.01195736	0.00643676	3984.58	-0.00889798	0	
274.8	0.02169641	0.02041172	804.79	0.01030515	0.01320352	1334.79	0.00624796	0	1864.78	0.00649718	0.00109679	2394.78	-0.00175512	0	2924.78	0.09216076	0.0770385	3454.78	0.01138842	0.00645018	3984.78	-0.00968928	0	
275	0.02076286	0.02042807	804.99	0.00984918	0.01320352	1334.99	0.00534771	0	1864.98	0.0059765	0.00109945	2394.98	-0.00186254	0	2924.98	0.09207878	0.07719585	3454.98	0.01030356	0.00646358	3984.98	-0.00993153	0	
275.2	0.02114631	0.02044434	805.19	0.00892737	0.01320352	1335.19	0.00559965	0	1865.18	0.00542085	0.00110212	2395.18	-0.00233634	0	2925.18	0.09223546	0.07735298	3455.18	0.010656	0.00647696	3985.18	-0.00918042	0	
275.4	0.02072765	0.02046051	805.39	0.00894237	0.01320352	1335.39	0.00596473	0	1865.38	0.00580728	0.00110478	2395.38	-0.0024943	0	2925.38	0.09153989	0.0775099	3455.38	0.01019799	0.00649032	3985.38	-0.00984098	0	
275.6	0.02094322	0.0204766	805.59	0.00810217	0.01320352	1335.59	0.00660921	0	1865.58	0.00564505	0.00110743	2395.58	-0.00309941	0	2925.58	0.09117089	0.0776666	3455.58	0.00989788	0.00650367	3985.58	-0.00945681	0	
275.8	0.02048642	0.02049259	805.79	0.00774966	0.01320352	1335.79	0.00658938	0	1865.78	0.00535586	0.00111009	2395.78	-0.00402288	0	2925.78	0.09185882	0.07782309	3455.78	0.01020828	0.006517	3985.78	-0.00930627	0	
276	0.02088841	0.0205085	805.99	0.00667205	0.01320352	1335.99	0.00615103	0	1865.98	0.00566236	0.00111275	2395.98	-0.00350557	0	2925.98	0.09213687	0.07797936	3455.98	0.00991208	0.00653031	3985.98	-0.01006577	0	
276.2	0.02024855	0.02052433	806.19	0.00751309	0.01320352	1336.19	0.00618612	0	1866.18	0.00630675	0.0011154	2396.18	-0.00392852	0	2926.18	0.09177076	0.07813542	3456.18	0.01081727	0.00654361	3986.18	-0.00997225	0	
276.4	0.01960942	0.02054006	806.39	0.00774139	0.01320352	1336.39	0.00566973	0	1866.38	0.00834097	0.00111806	2396.38	-0.00367636	0	2926.38	0.0914837	0.07829126	3456.38	0.01066032	0.00655688	3986.38	-0.0093068	0	
276.6	0.02000188	0.02055571	806.59	0.00840417	0.01320352	1336.59	0.00465236	0	1866.58	0.00979276	0.00112071	2396.58	-0.00356149	0	2926.58	0.09203227	0.07844689	3456.58	0.01145108	0.00657015	3986.58	-0.0097894	0	
276.8	0.02062661	0.02057127	806.79	0.00895307	0.01320352	1336.79	0.00451582	0	1866.78	0.01057193	0.00112336	2396.78	-0.0037217	0	2926.78	0.09190927	0.0786023	3456.78	0.0111687	0.00658339	3986.78	-0.00961468	0	
277	0.01967741	0.02058675	806.99	0.01017798	0.01320352	1336.99	0.0034404	0	1866.98	0.01154625	0.00112601	2396.98	-0.00401379	0	2926.98	0.09282313	0.0787575	3456.98	0.01163457	0.00659662	3986.98	-0.0111436	0	
277.2	0.01892665	0.02060214	807.19	0.01104039	0.01320352	1337.19	0.0034389	0	1867.18	0.01203881	0.00112866	2397.18	-0.00303536	0	2927.18	0.09348062	0.07891248	3457.18	0.01155558	0.00660983	3987.18	-0.0110911	0	
277.4	0.01865939	0.02061744	807.39	0.01183287	0.01320352	1337.39	0.00325154	0	1867.38	0.01267427	0.0011313	2397.38	-0.00324962	0	2927.38	0.09229117	0.07906726	3457.38	0.01129802	0.00662302	3987.38	-0.01199238	0	
277.6	0.01856641	0.02063267	807.59	0.01221803	0.01320352	1337.59	0.00245277	0	1867.58	0.01283758	0.00113395	2397.58	-0.0039077	0	2927.58	0.09152465	0.07922181	3457.58	0.01105513	0.00663619	3987.58	-0.0119817	0	
277.8	0.01891884	0.02064781	807.79	0.01307962	0.01320352	1337.79	0.00222685	0	1867.78	0.01291391	0.00113659	2397.78	-0.00312077	0	2927.78	0.09103834	0.07937616	3457.78	0.01106376	0.00664935	3987.78	-0.01165543	0	
278	0.01879186	0.02066286	807.99	0.0135905	0.01320352	1337.99	0.00314866	0	1867.98	0.01348642	0.00113924	2397.98	-0.00227818	0	2927.98	0.09190307	0.07953029	3457.98	0.01082608	0.00666249	3987.98	-0.01151656	0	
278.2	0.01824897	0.02067783	808.19	0.01339469	0.01320352	1338.19	0.00299853	0	1868.18	0.01391335	0.00114188	2398.18	-0.00225085	0	2928.18	0.09329553	0.07968422	3458.18	0.01046518	0.00667562	3988.18	-0.01081573	0	
278.4	0.01745305	0.02069272	808.39	0.01283742	0.01320352	1338.39	0.00343328	0	1868.38	0.01338616	0.00114452	2398.38	-0.00171699	0	2928.38	0.09447283	0.07983792	3458.38	0.00978547	0.00668872	3988.38	-0.01103846	0	
278.6	0.01794392	0.02070753	808.59	0.01310815	0.01320352	1338.59	0.00311058	0	1868.58	0.01264716	0.00114716	2398.58	-0.00155143	0	2928.58	0.09526377	0.07999142	3458.58	0.0102741	0.00670181	3988.58	-0.01158942	0	
278.8	0.01796573	0.02072226	808.79	0.01291124	0.01320352	1338.79	0.00340923	0	1868.78	0.01204421	0.0011498	2398.78	-0.00065686	0	2928.78	0.09494716	0.08014471	3458.78	0.01069422	0.00671489	3988.78	-0.01240697	0	
279	0.01759531	0.02073691	808.99	0.01273547	0.01320352	1338.99	0.00347887	0	1868.98	0.01134472	0.00115243	2398.98	-0.00043102	0	2928.98	0.09438061	0.08029778	3458.98	0.01115293	0.00672794	3988.98	-0.0112189	0	
279.2	0.01772616	0.02075147	809.19	0.01185033	0.01320352	1339.19	0.00444265	0	1869.18	0.01052491	0.00115507	2399.18	-0.00138158	0	2929.18	0.09431402	0.08045065	3459.18	0.01202617	0.00674098	3989.18	-0.01075571	0	
279.4	0.01719562	0.02076596	809.39	0.01114465	0.01320352	1339.39	0.00559617	0	1869.38	0.009266	0.0011577	2399.38	-0.00102814	0	2929.38	0.09365132	0.0806033	3459.38	0.01212941	0.00675401	3989.38	-0.01061	0	
279.6	0.01716284	0.02078036	809.59	0.01053885	0.01320352	1339.59	0.00657693	0	1869.58	0.0090799	0.00116033	2399.58	-0.00114546	0	2929.58	0.09387429	0.08075575	3459.58	0.01305569	0.00676701	3989.58	-0.00966281	0	
279.8	0.01740182	0.02079469	809.79	0.01010923	0.01320352	1339.79	0.00649678	0	1869.78	0.00858567	0.00116296	2399.78	-0.00140573	0	2929.78	0.09341364	0.08090798	3459.78	0.01229065	0.00678	3989.78	-0.0094999	0	
280	0.01777186	0.02080894	809.99	0.00976218	0.01320352	1339.99	0.00651918	0	1869.98	0.00810603	0.00116559	2399.98	-0.0013072	0	2929.98	0.09304269	0.08106001	3459.98	0.01208313	0.00679297	3989.98	-0.00950837	0	
280.2	0.01716237	0.02082311	810.19	0.00962641	0.01320352	1340.19	0.00655978	0	1870.18	0.00817684	0.00116822	2400.18	-0.00119423	0	2930.18	0.09257093	0.08121182	3460.18	0.01258723	0.00680593	3990.18	-0.00954755	0	
280.4	0.01657883	0.0208372	810.39	0.00884361	0.01320352	1340.39	0.00633224	0	1870.38	0.00811781	0.00117085	2400.38	-0.00155522	0	2930.38	0.09225807	0.08136343	3460.38	0.01295689	0.00681887	3990.38	-0.01064524	0	
280.6	0.01706067	0.02085121	810.59	0.00860927	0.01320352	1340.59	0.00581172	0	1870.58	0.00819406	0.00117347	2400.58	-0.00245769	0	2930.58	0.09220436	0.08151483	3460.58	0.01293636	0.00683179	3990.58	-0.01137377	0	
280.8	0.01661913	0.02086515	810.79	0.00907569	0.01320352	1340.79	0.0064281	0	1870.78	0.00833438	0.0011761	2400.78	-0.00269565	0	2930.78	0.09151576	0.08166602	3460.78	0.01250695	0.00684469	3990.78	-0.01185092	0	
281	0.01607067	0.02087901	810.99	0.00976437	0.01320352	1340.99	0.00654871	0	1870.98	0.00860374	0.00117872	2400.98	-0.00272496	0	2930.98	0.09213251	0.081817	3460.98	0.01198367	0.00685758	3990.98	-0.01148783	0	
281.2	0.01653856	0.0208928	811.19	0.01006842	0.01320352	1341.19	0.00727643	0	1871.18	0.00961448	0.00118134	2401.18	-0.00193887	0	2931.18	0.09225009	0.08196777	3461.18	0.01124648	0.00687046	3991.18	-0.01090848	0	
281.4	0.01719099	0.0209065	811.39	0.01048988	0.01320352	1341.39	0.00701195	0	1871.38	0.00995352	0.00118396	2401.38	-0.00235705	0	2931.38	0.09207622	0.08211834	3461.38	0.01088218	0.00688331	3991.38	-0.01150644	0	
281.6	0.01711665	0.02092014	811.59	0.01130525	0.01320352	1341.59	0.00643831	0	1871.58	0.00977567	0.00118658	2401.58	-0.00250244	0	2931.58	0.09241292	0.0822687	3461.58	0.01033415	0.00689615	3991.58	-0.01081909	0	
281.8	0.01752247	0.0209337	811.79	0.01236828	0.01320352	1341.79	0.00658882	0	1871.78	0.0097757	0.0011892	2401.78	-0.00219705	0	2931.78	0.09312043	0.08241885	3461.78	0.0097095	0.00690897	3991.78	-0.01020966	0	
282	0.0181234	0.02094718	811.99	0.01210759	0.01320352	1341.99	0.00649075	0	1871.98	0.01086716	0.00119181	2401.98	-0.00151396	0	2931.98	0.09416659	0.08256879	3461.98	0.009385	0.00692178	3991.98	-0.0106206	0	
282.2	0.01816356	0.02096059	812.19	0.01122704	0.01320352	1342.19	0.0062699	0	1872.18	0.01143697	0.00119443	2402.18	-0.0017933	0	2932.18	0.09501119	0.08271853	3462.18	0.00972481	0.00693457	3992.18	-0.01083662	0	
282.4	0.0192001	0.02097392	812.39	0.01098702	0.01320352	1342.39	0.00566246	0	1872.38	0.01132678	0.00119704	2402.38	-0.00130992	0	2932.38	0.09594511	0.08286806	3462.38	0.00941784	0.00694734	3992.38	-0.01143209	0	
282.6	0.0202063	0.02098719	812.59	0.01159781	0.01320352	1342.59	0.00441795	0	1872.58	0.01171369	0.00119965	2402.58	-0.00022129	0	2932.58	0.09655885	0.08301739	3462.58	0.00921951	0.00696009	3992.58	-0.01201992	0	
282.8	0.02115997	0.02100038	812.79	0.01054307	0.01320352	1342.79	0.00476093	0	1872.78	0.01183783	0.00120227	2402.78	-0.00017303	0	2932.78	0.09622701	0.08316651	3462.78	0.00874417	0.00697283	3992.78	-0.01243751	0	
283	0.02082731	0.02101349	812.99	0.01021136	0.01320352	1342.99	0.00473914	0	1872.98	0.01188975	0.00120488	2402.98	-0.00035286	0	2932.98	0.09626273	0.08331543	3462.98	0.00957727	0.00698556	3992.98	-0.01241362	0	
283.2	0.0208804	0.02102654	813.19	0.01063765	0.01320352	1343.19	0.00525543	0	1873.18	0.01224462	0.00120748	2403.18	-0.00014466	0	2933.18	0.09631974	0.08346414	3463.18	0.01000282	0.00699826	3993.18	-0.01327692	0	
283.4	0.02088456	0.02103951	813.39	0.01111741	0.01320352	1343.39	0.00507858	0	1873.38	0.01185518	0.00121009	2403.38	-0.00022525	0	2933.38	0.09665661	0.08361264	3463.38	0.00991655	0.00701095	3993.38	-0.01348137	0	
283.6	0.02122016	0.02105241	813.59	0.01126053	0.01320352	1343.59	0.0049677	0	1873.58	0.01280497	0.0012127	2403.58	-0.00080228	0	2933.58	0.09725934	0.08376095	3463.58	0.01025886	0.00702363	3993.58	-0.01430369	0	
283.8	0.0229193	0.02106524	813.79	0.01090093	0.01320352	1343.79	0.00431938	0	1873.78	0.0136305	0.0012153	2403.78	-0.00086243	0	2933.78	0.09759001	0.08390904	3463.78	0.01016664	0.00703628	3993.78	-0.01506055	0	
284	0.02322819	0.021078	813.99	0.01100416	0.01320352	1343.99	0.00431098	0	1873.98	0.01329276	0.0012179	2403.98	-0.00069371	0	2933.98	0.09782743	0.08405694	3463.98	0.0118648	0.00704892	3993.98	-0.01508571	0	
284.2	0.0233049	0.02109069	814.19	0.01098033	0.01320352	1344.19	0.00437894	0	1874.18	0.01340855	0.00122051	2404.18	-0.00126441	0	2934.18	0.09780392	0.08420463	3464.18	0.01241812	0.00706155	3994.18	-0.01552396	0	
284.4	0.02360207	0.02110331	814.39	0.01124132	0.01320352	1344.39	0.00495968	0	1874.38	0.01330252	0.00122311	2404.38	-0.00191789	0	2934.38	0.09737446	0.08435211	3464.38	0.01355671	0.00707416	3994.38	-0.01580323	0	
284.6	0.02454034	0.02111586	814.59	0.01165085	0.01320352	1344.59	0.00489837	0	1874.58	0.01366697	0.0012257	2404.58	-0.00173792	0	2934.58	0.09730251	0.0844994	3464.58	0.01418717	0.00708675	3994.58	-0.01491374	0	
284.8	0.02478657	0.02112835	814.79	0.01261771	0.01320352	1344.79	0.004987	0	1874.78	0.01320003	0.0012283	2404.78	-0.00111309	0	2934.78	0.09762262	0.08464648	3464.78	0.01461615	0.00709932	3994.78	-0.01448663	0	
285	0.02481044	0.02114076	814.99	0.01384637	0.01320352	1344.99	0.00434709	0	1874.98	0.01163805	0.0012309	2404.98	-0.000814	0	2934.98	0.09699402	0.08479336	3464.98	0.01440168	0.00711188	3994.98	-0.01224159	0	
285.2	0.02436308	0.0211531	815.19	0.01405196	0.01320352	1345.19	0.00434267	0	1875.18	0.01135428	0.00123349	2405.18	-0.0005477	0	2935.18	0.09683329	0.08494003	3465.18	0.0146553	0.00712443	3995.18	-0.01149375	0	
285.4	0.02448547	0.02116538	815.39	0.01464414	0.01320352	1345.39	0.00416026	0	1875.38	0.01020009	0.00123609	2405.38	-0.000663	0	2935.38	0.09708676	0.08508651	3465.38	0.01503563	0.00713695	3995.38	-0.01075032	0	
285.6	0.02428237	0.02117759	815.59	0.01497183	0.01320352	1345.59	0.00460772	0	1875.58	0.00819019	0.00123868	2405.58	-0.00124217	0	2935.58	0.09700149	0.08523278	3465.58	0.01428111	0.00714946	3995.58	-0.01016291	0	
285.8	0.02401536	0.02118973	815.79	0.01440868	0.01320352	1345.79	0.005538	0	1875.78	0.00702481	0.00124127	2405.78	-0.00122523	0	2935.78	0.09634398	0.08537885	3465.78	0.01438463	0.00716196	3995.78	-0.00867133	0	
286	0.02430268	0.02120181	815.99	0.01437629	0.01320352	1345.99	0.00616315	0	1875.98	0.00739345	0.00124386	2405.98	-0.00096723	0	2935.98	0.09584792	0.08552472	3465.98	0.01401772	0.00717444	3995.98	-0.00881575	0	
286.2	0.02290233	0.02121382	816.19	0.01332726	0.01320352	1346.19	0.0053869	0	1876.18	0.00694496	0.00124645	2406.18	-0.00092234	0	2936.18	0.09585423	0.08567039	3466.18	0.01319682	0.0071869	3996.18	-0.00830496	0	
286.4	0.02226238	0.02122576	816.39	0.01288962	0.01320352	1346.39	0.00526034	0	1876.38	0.00585649	0.00124904	2406.38	-0.00028084	0	2936.38	0.09625308	0.08581586	3466.38	0.01192295	0.00719934	3996.38	-0.00760886	0	
286.6	0.02080528	0.02123764	816.59	0.01216501	0.01320352	1346.59	0.00460605	0	1876.58	0.00640629	0.00125162	2406.58	-0.00019273	0	2936.58	0.09611223	0.08596113	3466.58	0.01092218	0.00721177	3996.58	-0.00814963	0	
286.8	0.0203095	0.02124945	816.79	0.0113873	0.01320352	1346.79	0.00569695	0	1876.78	0.00587952	0.00125421	2406.78	-0.00097831	0	2936.78	0.09532974	0.0861062	3466.78	0.01040172	0.00722419	3996.78	-0.00795883	0	
287	0.01928848	0.0212612	816.99	0.011778	0.01320352	1346.99	0.006626	0	1876.98	0.00564919	0.00125679	2406.98	-0.00135688	0	2936.98	0.09602496	0.08625107	3466.98	0.01017035	0.00723658	3996.98	-0.00887054	0	
287.2	0.01846566	0.02127288	817.19	0.01134351	0.01320352	1347.19	0.00666818	0	1877.18	0.00514474	0.00125937	2407.18	-0.00124018	0	2937.18	0.09707604	0.08639574	3467.18	0.00959288	0.00724897	3997.18	-0.00948809	0	
287.4	0.01750251	0.0212845	817.39	0.01149858	0.01320352	1347.39	0.0058959	0	1877.38	0.00529091	0.00126195	2407.38	-0.00213693	0	2937.38	0.09785077	0.08654021	3467.38	0.00939367	0.00726133	3997.38	-0.00970036	0	
287.6	0.01821977	0.02129605	817.59	0.01124192	0.01320352	1347.59	0.00521375	0	1877.58	0.00582479	0.00126453	2407.58	-0.00277091	0	2937.58	0.09849975	0.08668448	3467.58	0.01018892	0.00727368	3997.58	-0.01079413	0	
287.8	0.01911068	0.02130755	817.79	0.01099743	0.01320352	1347.79	0.00482805	0	1877.78	0.00720127	0.00126711	2407.78	-0.00239402	0	2937.78	0.09997671	0.08682855	3467.78	0.01024179	0.00728602	3997.78	-0.01110571	0	
288	0.01891241	0.02131897	817.99	0.01093158	0.01320352	1347.99	0.00460177	0	1877.98	0.00710757	0.00126969	2407.98	-0.00228569	0	2937.98	0.10014737	0.08697243	3467.98	0.01086744	0.00729833	3997.98	-0.01128727	0	
288.2	0.01935288	0.02133034	818.19	0.01082173	0.01320352	1348.19	0.00445485	0	1878.18	0.00851234	0.00127226	2408.18	-0.00220241	0	2938.18	0.10005538	0.0871161	3468.18	0.01116947	0.00731063	3998.18	-0.01215123	0	
288.4	0.01980318	0.02134164	818.39	0.01051219	0.01320352	1348.39	0.00400344	0	1878.38	0.00974898	0.00127484	2408.38	-0.00133077	0	2938.38	0.09961801	0.08725958	3468.38	0.01164075	0.00732292	3998.38	-0.01317391	0	
288.6	0.020116	0.02135288	818.59	0.01119471	0.01320352	1348.59	0.00367968	0	1878.58	0.00958485	0.00127741	2408.58	-0.0005321	0	2938.58	0.10026757	0.08740286	3468.58	0.01218808	0.00733519	3998.58	-0.01387563	0	
288.8	0.01988651	0.02136406	818.79	0.01181449	0.01320352	1348.79	0.00271906	0	1878.78	0.00975756	0.00127998	2408.78	0.0002069	0	2938.78	0.09941801	0.08754595	3468.78	0.01214791	0.00734744	3998.78	-0.01440147	0	
289	0.020159	0.02137518	818.99	0.01251804	0.01320352	1348.99	0.00253513	0	1878.98	0.00959435	0.00128255	2408.98	0.00046418	0	2938.98	0.09814894	0.08768883	3468.98	0.01223827	0.00735968	3998.98	-0.01401819	0	
289.2	0.01977507	0.02138623	819.19	0.01259013	0.01320352	1349.19	0.00244404	0	1879.18	0.01006532	0.00128512	2409.18	0.00077113	0	2939.18	0.0990466	0.08783152	3469.18	0.01234298	0.00737191	3999.18	-0.01487621	0	
289.4	0.02008109	0.02139723	819.39	0.01338153	0.01320352	1349.39	0.00221037	0	1879.38	0.00963754	0.00128769	2409.38	0.00096929	0	2939.38	0.09881109	0.08797402	3469.38	0.01283142	0.00738411	3999.38	-0.01494865	0	
289.6	0.02023266	0.02140816	819.59	0.01339005	0.01320352	1349.59	0.00292321	0	1879.58	0.00895046	0.00129025	2409.58	0.00090286	0	2939.58	0.09762563	0.08811632	3469.58	0.01254156	0.0073963	3999.58	-0.01463886	0	
289.8	0.01973713	0.02141904	819.79	0.01378209	0.01320352	1349.79	0.00362232	0	1879.78	0.00904952	0.00129282	2409.78	0.00106024	0	2939.78	0.09732162	0.08825842	3469.78	0.0133866	0.00740848	3999.78	-0.01362104	0	
290	0.01957753	0.02142985	819.99	0.0140047	0.01320352	1349.99	0.00338806	0	1879.98	0.00888428	0.00129538	2409.98	0.00091102	0	2939.98	0.09696176	0.08840033	3469.98	0.01317316	0.00742064	3999.98	-0.01363138	0	
290.2	0.01872748	0.02144061	820.19	0.01290756	0.01320352	1350.19	0.00361246	0	1880.18	0.00881364	0.00129795	2410.18	0.0010491	0	2940.18	0.0977895	0.08854204	3470.18	0.0127101	0.00743278	4000.18	-0.01259765	0	
290.4	0.01795312	0.0214513	820.39	0.0126341	0.01320352	1350.39	0.00493249	0	1880.38	0.00833879	0.00130051	2410.38	0.00104435	0	2940.38	0.09806635	0.08868355	3470.38	0.01258414	0.00744491	4000.38	-0.01168051	0	
290.6	0.01757275	0.02146194	820.59	0.01277131	0.01320352	1350.59	0.0048114	0	1880.58	0.00873824	0.00130307	2410.58	0.00085179	0	2940.58	0.09804368	0.08882487	3470.58	0.01237546	0.00745702	4000.58	-0.01126731	0	
290.8	0.01801807	0.02147252	820.79	0.01351651	0.01320352	1350.79	0.00575058	0	1880.78	0.00802387	0.00130563	2410.78	0.00024092	0	2940.78	0.09788732	0.088966	3470.78	0.01274223	0.00746912	4000.78	-0.01055605	0	
291	0.01898406	0.02148304	820.99	0.01371668	0.01320352	1350.99	0.00615849	0	1880.98	0.00850143	0.00130818	2410.98	-0.00003838	0	2940.98	0.09918193	0.08910693	3470.98	0.01259321	0.0074812	4000.98	-0.01042415	0	
291.2	0.01847837	0.0214935	821.19	0.01338124	0.01320352	1351.19	0.00542966	0	1881.18	0.008111	0.00131074	2411.18	-0.00013958	0	2941.18	0.09924208	0.08924767	3471.18	0.01311864	0.00749326	4001.18	-0.00961903	0	
291.4	0.01888016	0.02150391	821.39	0.01384425	0.01320352	1351.39	0.00500574	0	1881.38	0.00894554	0.00131329	2411.38	-0.00142517	0	2941.38	0.09882755	0.08938821	3471.38	0.01356373	0.00750531	4001.38	-0.00966138	0	
291.6	0.01997112	0.02151426	821.59	0.01392357	0.01320352	1351.59	0.00453031	0	1881.58	0.00968616	0.00131585	2411.58	-0.00202197	0	2941.58	0.09925187	0.08952857	3471.58	0.01336627	0.00751735	4001.58	-0.01013167	0	
291.8	0.02002623	0.02152455	821.79	0.01362765	0.01320352	1351.79	0.00385366	0	1881.78	0.01118564	0.0013184	2411.78	-0.00164825	0	2941.78	0.09995306	0.08966872	3471.78	0.0136338	0.00752937	4001.78	-0.0101158	0	
292	0.02017974	0.02153478	821.99	0.01380489	0.01320352	1351.99	0.00327178	0	1881.98	0.01172911	0.00132095	2411.98	-0.00154094	0	2941.98	0.09975206	0.08980869	3471.98	0.01395239	0.00754137	4001.98	-0.01081423	0	
292.2	0.02030924	0.02154496	822.19	0.01414525	0.01320352	1352.19	0.0028326	0	1882.18	0.01268462	0.0013235	2412.18	-0.00176233	0	2942.18	0.09977639	0.08994846	3472.18	0.01427771	0.00755336	4002.18	-0.0118164	0	
292.4	0.02118562	0.02155508	822.39	0.01451662	0.01320352	1352.39	0.00294853	0	1882.38	0.01325404	0.00132605	2412.38	-0.00232905	0	2942.38	0.09983067	0.09008804	3472.38	0.01379608	0.00756533	4002.38	-0.01254009	0	
292.6	0.02135047	0.02156515	822.59	0.01495037	0.01320352	1352.59	0.00332939	0	1882.58	0.01302622	0.00132859	2412.58	-0.00235694	0	2942.58	0.10037662	0.09022743	3472.58	0.0137799	0.00757728	4002.58	-0.01322266	0	
292.8	0.0205029	0.02157516	822.79	0.01428965	0.01320352	1352.79	0.00204345	0	1882.78	0.01335685	0.00133114	2412.78	-0.00266844	0	2942.78	0.09989463	0.09036662	3472.78	0.013428	0.00758923	4002.78	-0.01340593	0	
293	0.02080108	0.02158512	822.99	0.01365768	0.01320352	1352.99	0.00125475	0	1882.98	0.01304695	0.00133368	2412.98	-0.00303813	0	2942.98	0.1005985	0.09050563	3472.98	0.0130901	0.00760115	4002.98	-0.01379325	0	
293.2	0.02003747	0.02159502	823.19	0.01318542	0.01320352	1353.19	0.0008403	0	1883.18	0.01291941	0.00133623	2413.18	-0.00317765	0	2943.18	0.10132069	0.09064444	3473.18	0.01231214	0.00761306	4003.18	-0.01477478	0	
293.4	0.02005563	0.02160487	823.39	0.01310623	0.01320352	1353.39	0.00061269	0	1883.38	0.01224071	0.00133877	2413.38	-0.00358896	0	2943.38	0.10099716	0.09078306	3473.38	0.01291105	0.00762496	4003.38	-0.01492375	0	
293.6	0.02027313	0.02161466	823.59	0.01215776	0.01320352	1353.59	0.00115141	0	1883.58	0.01200529	0.00134131	2413.58	-0.00350257	0	2943.58	0.10142016	0.09092149	3473.58	0.01365788	0.00763683	4003.58	-0.01543931	0	
293.8	0.01983754	0.0216244	823.79	0.01188334	0.01320352	1353.79	0.00145572	0	1883.78	0.01087918	0.00134385	2413.78	-0.00311475	0	2943.78	0.10231121	0.09105973	3473.78	0.01419469	0.0076487	4003.78	-0.01536193	0	
294	0.01919482	0.02163409	823.99	0.01102783	0.01320352	1353.99	0.00233781	0	1883.98	0.01064525	0.00134639	2413.98	-0.00238133	0	2943.98	0.10203045	0.09119778	3473.98	0.01451885	0.00766055	4003.98	-0.01487968	0	
294.2	0.01923454	0.02164372	824.19	0.01056111	0.01320352	1354.19	0.00335269	0	1884.18	0.01040571	0.00134892	2414.18	-0.00281713	0	2944.18	0.10249802	0.09133564	3474.18	0.01445311	0.00767238	4004.18	-0.01358243	0	
294.4	0.01893055	0.0216533	824.39	0.01053128	0.01320352	1354.39	0.00349367	0	1884.38	0.00965743	0.00135146	2414.38	-0.00243448	0	2944.38	0.10332543	0.09147332	3474.38	0.01395807	0.0076842	4004.38	-0.01273915	0	
294.6	0.01912941	0.02166282	824.59	0.01091045	0.01320352	1354.59	0.00297483	0	1884.58	0.01019242	0.00135399	2414.58	-0.00178767	0	2944.58	0.10355044	0.0916108	3474.58	0.01401046	0.007696	4004.58	-0.01266287	0	
294.8	0.01960923	0.0216723	824.79	0.01113976	0.01320352	1354.79	0.0033607	0	1884.78	0.01096903	0.00135653	2414.78	-0.00189156	0	2944.78	0.10348175	0.09174809	3474.78	0.01363904	0.00770779	4004.78	-0.01146921	0	
295	0.01939112	0.02168172	824.99	0.01087475	0.01320352	1354.99	0.00387466	0	1884.98	0.01132744	0.00135906	2414.98	-0.00110739	0	2944.98	0.10309328	0.09188519	3474.98	0.01270529	0.00771956	4004.98	-0.01134581	0	
295.2	0.01815669	0.02169109	825.19	0.01116811	0.01320352	1355.19	0.00377246	0	1885.18	0.01192014	0.00136159	2415.18	-0.00111822	0	2945.18	0.10307063	0.0920221	3475.18	0.01322536	0.00773132	4005.18	-0.01080563	0	
295.4	0.01858622	0.02170041	825.39	0.0118345	0.01320352	1355.39	0.00290463	0	1885.38	0.01217867	0.00136412	2415.38	-0.00090406	0	2945.38	0.10209394	0.09215883	3475.38	0.01273895	0.00774306	4005.38	-0.01093136	0	
295.6	0.01801403	0.02170968	825.59	0.01234455	0.01320352	1355.59	0.00243184	0	1885.58	0.01181525	0.00136664	2415.58	-0.00106083	0	2945.58	0.10260012	0.09229537	3475.58	0.01216494	0.00775479	4005.58	-0.01055722	0	
295.8	0.01816033	0.02171889	825.79	0.0122456	0.01320352	1355.79	0.00142639	0	1885.78	0.01164321	0.00136917	2415.78	-0.00021944	0	2945.78	0.10324685	0.09243172	3475.78	0.01239785	0.0077665	4005.78	-0.01066869	0	
296	0.01793527	0.02172806	825.99	0.0133623	0.01320352	1355.99	0.00134372	0	1885.98	0.01254655	0.0013717	2415.98	-0.00020476	0	2945.98	0.10278544	0.09256788	3475.98	0.01217328	0.00777819	4005.98	-0.01030156	0	
296.2	0.01771419	0.02173718	826.19	0.01297994	0.01320352	1356.19	0.00137595	0	1886.18	0.01282142	0.00137422	2416.18	-0.00091148	0	2946.18	0.10271373	0.09270385	3476.18	0.01198484	0.00778987	4006.18	-0.01008535	0	
296.4	0.01866674	0.02174624	826.39	0.01310222	0.01320352	1356.39	0.00164932	0	1886.38	0.01362677	0.00137674	2416.38	-0.00099011	0	2946.38	0.10253063	0.09283964	3476.38	0.01147584	0.00780154	4006.38	-0.01038172	0	
296.6	0.01835403	0.02175526	826.59	0.01262588	0.01320352	1356.59	0.00133807	0	1886.58	0.01302483	0.00137926	2416.58	-0.00104113	0	2946.58	0.10229027	0.09297524	3476.58	0.01074445	0.00781319	4006.58	-0.01070615	0	
296.8	0.01829146	0.02176422	826.79	0.01215576	0.01320352	1356.79	0.00076524	0	1886.78	0.01212799	0.00138178	2416.78	-0.00197214	0	2946.78	0.10244279	0.09311065	3476.78	0.01119963	0.00782483	4006.78	-0.01025091	0	
297	0.01929662	0.02177314	826.99	0.01230479	0.01320352	1356.99	0.0009942	0	1886.98	0.01174661	0.0013843	2416.98	-0.00179386	0	2946.98	0.10274155	0.09324588	3476.98	0.01142451	0.00783645	4006.98	-0.0104538	0	
297.2	0.01986012	0.02178201	827.19	0.01216482	0.01320352	1357.19	0.00172055	0	1887.18	0.01124926	0.00138682	2417.18	-0.00146521	0	2947.18	0.10277235	0.09338092	3477.18	0.01271158	0.00784805	4007.18	-0.01080947	0	
297.4	0.02032133	0.02179083	827.39	0.01202158	0.01320352	1357.39	0.00235208	0	1887.38	0.0101765	0.00138934	2417.38	-0.00206114	0	2947.38	0.1027516	0.09351577	3477.38	0.01413165	0.00785964	4007.38	-0.01096973	0	
297.6	0.02090639	0.0217996	827.59	0.0111781	0.01320352	1357.59	0.00342219	0	1887.58	0.01021029	0.00139185	2417.58	-0.00121426	0	2947.58	0.10301208	0.09365044	3477.58	0.0147518	0.00787122	4007.58	-0.01135189	0	
297.8	0.02109687	0.02180832	827.79	0.01088246	0.01320352	1357.79	0.0038635	0	1887.78	0.00944888	0.00139436	2417.78	-0.00092109	0	2947.78	0.10287029	0.09378493	3477.78	0.0151028	0.00788278	4007.78	-0.01059058	0	
298	0.02127169	0.02181699	827.99	0.0112818	0.01320352	1357.99	0.0049095	0	1887.98	0.00967892	0.00139688	2417.98	-0.00129506	0	2947.98	0.10254123	0.09391922	3477.98	0.01583408	0.00789433	4007.98	-0.00958701	0	
298.2	0.02185294	0.02182562	828.19	0.01155493	0.01320352	1358.19	0.005319	0	1888.18	0.00971877	0.00139939	2418.18	-0.00216657	0	2948.18	0.10373088	0.09405334	3478.18	0.01509864	0.00790586	4008.18	-0.00918606	0	
298.4	0.02168441	0.0218342	828.39	0.01143099	0.01320352	1358.39	0.00611065	0	1888.38	0.00971604	0.0014019	2418.38	-0.00152189	0	2948.38	0.10372086	0.09418727	3478.38	0.01460361	0.00791737	4008.38	-0.00996065	0	
298.6	0.0214643	0.02184273	828.59	0.01250361	0.01320352	1358.59	0.00614208	0	1888.58	0.0104026	0.00140441	2418.58	-0.0015132	0	2948.58	0.10320762	0.09432101	3478.58	0.01532935	0.00792887	4008.58	-0.01027017	0	
298.8	0.02093879	0.02185122	828.79	0.01232944	0.01320352	1358.79	0.00674201	0	1888.78	0.01051261	0.00140691	2418.78	-0.00180132	0	2948.78	0.10201136	0.09445457	3478.78	0.01504334	0.00794036	4008.78	-0.00921957	0	
299	0.02007444	0.02185965	828.99	0.01195844	0.01320352	1358.99	0.00679503	0	1888.98	0.01064984	0.00140942	2418.98	-0.00155361	0	2948.98	0.10207652	0.09458795	3478.98	0.01489334	0.00795183	4008.98	-0.00967963	0	
299.2	0.02044056	0.02186805	829.19	0.01339055	0.01320352	1359.19	0.00596456	0	1889.18	0.01081374	0.00141192	2419.18	-0.00207573	0	2949.18	0.10244841	0.09472114	3479.18	0.01468327	0.00796329	4009.18	-0.00963595	0	
299.4	0.0209446	0.02187639	829.39	0.01425358	0.01320352	1359.39	0.00515395	0	1889.38	0.00936349	0.00141443	2419.38	-0.00168925	0	2949.38	0.10181691	0.09485415	3479.38	0.01362929	0.00797473	4009.38	-0.01001387	0	
299.6	0.02071778	0.02188469	829.59	0.0145638	0.01320352	1359.59	0.00455942	0	1889.58	0.00877847	0.00141693	2419.58	-0.00180906	0	2949.58	0.10283523	0.09498698	3479.58	0.0138494	0.00798616	4009.58	-0.01069742	0	
299.8	0.02099931	0.02189295	829.79	0.01474821	0.01320352	1359.79	0.00338169	0	1889.78	0.00932064	0.00141943	2419.78	-0.00133533	0	2949.78	0.10290105	0.09511962	3479.78	0.01315813	0.00799757	4009.78	-0.01057412	0	
300	0.02098474	0.02190116	829.99	0.01534941	0.01320352	1359.99	0.00289157	0	1889.98	0.01006554	0.00142193	2419.98	-0.00083091	0	2949.98	0.10254437	0.09525208	3479.98	0.01259885	0.00800897	4009.98	-0.01155069	0	
300.2	0.02134898	0.02190932	830.19	0.01470101	0.01320352	1360.19	0.00234055	0	1890.18	0.00993667	0.00142443	2420.18	-0.00075749	0	2950.18	0.102413	0.09538436	3480.18	0.01242667	0.00802035	4010.18	-0.01239148	0	
300.4	0.02253241	0.02191744	830.39	0.01488946	0.01320352	1360.39	0.00160421	0	1890.38	0.00991966	0.00142693	2420.38	-0.00010491	0	2950.38	0.1027746	0.09551646	3480.38	0.01212858	0.00803172	4010.38	-0.01338746	0	
300.6	0.02312957	0.02192551	830.59	0.01474378	0.01320352	1360.59	0.00126802	0	1890.58	0.00913252	0.00142942	2420.58	0.00019364	0	2950.58	0.10299705	0.09564838	3480.58	0.01150441	0.00804307	4010.58	-0.01390898	0	
300.8	0.02312855	0.02193354	830.79	0.01426761	0.01320352	1360.79	0.00014301	0	1890.78	0.00930363	0.00143192	2420.78	0.00020434	0	2950.78	0.10420441	0.09578011	3480.78	0.01211021	0.00805441	4010.78	-0.0145451	0	
301	0.02257663	0.02194153	830.99	0.01395264	0.01320352	1360.99	-0.00000392	0	1890.98	0.0094537	0.00143441	2420.98	0.00066105	0	2950.98	0.10501901	0.09591166	3480.98	0.01250564	0.00806573	4010.98	-0.01455858	0	
301.2	0.02256476	0.02194947	831.19	0.01213575	0.01320352	1361.19	0.00018198	0	1891.18	0.00971945	0.0014369	2421.18	0.00126917	0	2951.18	0.10563671	0.09604303	3481.18	0.01268368	0.00807704	4011.18	-0.01515322	0	
301.4	0.02164186	0.02195737	831.39	0.0110436	0.01320352	1361.39	0.00079046	0	1891.38	0.01001921	0.00143939	2421.38	0.00073169	0	2951.38	0.10661114	0.09617422	3481.38	0.01303712	0.00808834	4011.38	-0.0149884	0	
301.6	0.02169183	0.02196522	831.59	0.01041839	0.01320352	1361.59	0.00117326	0	1891.58	0.01083675	0.00144188	2421.58	0.00030831	0	2951.58	0.10716596	0.09630523	3481.58	0.01359816	0.00809962	4011.58	-0.01423099	0	
301.8	0.02095862	0.02197303	831.79	0.0099136	0.01320352	1361.79	0.00134605	0	1891.78	0.01134777	0.00144437	2421.78	-0.00019431	0	2951.78	0.10805045	0.09643606	3481.78	0.01401709	0.00811088	4011.78	-0.0138337	0	
302	0.02097638	0.0219808	831.99	0.00988829	0.01320352	1361.99	0.0022189	0	1891.98	0.0111455	0.00144686	2421.98	-0.00164325	0	2951.98	0.10841346	0.09656671	3481.98	0.0146827	0.00812213	4011.98	-0.01352535	0	
302.2	0.02100744	0.02198853	832.19	0.00963471	0.01320352	1362.19	0.00295231	0	1892.18	0.0114637	0.00144934	2422.18	-0.00110114	0	2952.18	0.10877215	0.09669718	3482.18	0.01413008	0.00813337	4012.18	-0.0132198	0	
302.4	0.02106335	0.02199621	832.39	0.00985567	0.01320352	1362.39	0.00407745	0	1892.38	0.01152436	0.00145183	2422.38	-0.0010411	0	2952.38	0.108684	0.09682747	3482.38	0.01552918	0.00814459	4012.38	-0.01375279	0	
302.6	0.0212424	0.02200385	832.59	0.00990362	0.01320352	1362.59	0.00429292	0	1892.58	0.01177376	0.00145431	2422.58	-0.00088455	0	2952.58	0.10974715	0.09695758	3482.58	0.01536952	0.0081558	4012.58	-0.01295581	0	
302.8	0.02104411	0.02201145	832.79	0.01005808	0.01320352	1362.79	0.00494441	0	1892.78	0.01130003	0.00145679	2422.78	-0.0010872	0	2952.78	0.10970764	0.09708751	3482.78	0.0146939	0.00816699	4012.78	-0.01231006	0	
303	0.02110968	0.02201901	832.99	0.01054263	0.01320352	1362.99	0.00450896	0	1892.98	0.01103088	0.00145927	2422.98	-0.00071413	0	2952.98	0.10954833	0.09721726	3482.98	0.01350434	0.00817817	4012.98	-0.01281591	0	
303.2	0.02242188	0.02202652	833.19	0.01137998	0.01320352	1363.19	0.0044197	0	1893.18	0.01052054	0.00146175	2423.18	-0.00030653	0	2953.18	0.1093632	0.09734684	3483.18	0.0128732	0.00818933	4013.18	-0.01326094	0	
303.4	0.0225974	0.022034	833.39	0.01256765	0.01320352	1363.39	0.00488172	0	1893.38	0.0095918	0.00146423	2423.38	0.00086999	0	2953.38	0.10871238	0.09747623	3483.38	0.01322633	0.00820048	4013.38	-0.01378083	0	
303.6	0.02296841	0.02204143	833.59	0.0126598	0.01320352	1363.59	0.00438754	0	1893.58	0.01013363	0.00146671	2423.58	0.00081408	0	2953.58	0.10781676	0.09760545	3483.58	0.01328158	0.00821162	4013.58	-0.01474087	0	
303.8	0.02344026	0.02204883	833.79	0.01340763	0.01320352	1363.79	0.003858	0	1893.78	0.01046781	0.00146918	2423.78	0.0010134	0	2953.78	0.10765852	0.09773449	3483.78	0.01264719	0.00822274	4013.78	-0.01536437	0	
304	0.023784	0.02205618	833.99	0.01432995	0.01320352	1363.99	0.00404424	0	1893.98	0.01058289	0.00147166	2423.98	0.0024123	0	2953.98	0.10697989	0.09786335	3483.98	0.01251136	0.00823384	4013.98	-0.01623595	0	
304.2	0.02391474	0.02206349	834.19	0.01447881	0.01320352	1364.19	0.00294118	0	1894.18	0.01035667	0.00147413	2424.18	0.00298732	0	2954.18	0.10650209	0.09799203	3484.18	0.01258875	0.00824493	4014.18	-0.01581498	0	
304.4	0.02402727	0.02207076	834.39	0.01543701	0.01320352	1364.39	0.00253274	0	1894.38	0.01037442	0.0014766	2424.38	0.00375109	0	2954.38	0.10689048	0.09812054	3484.38	0.01226208	0.00825601	4014.38	-0.01612242	0	
304.6	0.02386141	0.02207799	834.59	0.01559783	0.01320352	1364.59	0.00252788	0	1894.58	0.0107284	0.00147907	2424.58	0.00350201	0	2954.58	0.10603292	0.09824887	3484.58	0.01242741	0.00826707	4014.58	-0.01664779	0	
304.8	0.02230569	0.02208518	834.79	0.01465849	0.01320352	1364.79	0.00253808	0	1894.78	0.01105084	0.00148154	2424.78	0.00295385	0	2954.78	0.10577501	0.09837703	3484.78	0.01310244	0.00827812	4014.78	-0.01635823	0	
305	0.02200551	0.02209233	834.99	0.01496094	0.01320352	1364.99	0.00320388	0	1894.98	0.01156452	0.00148401	2424.98	0.00264811	0	2954.98	0.10593026	0.098505	3484.98	0.01377202	0.00828916	4014.98	-0.01511056	0	
305.2	0.0209265	0.02209945	835.19	0.01421087	0.01320352	1365.19	0.00410444	0	1895.18	0.01236918	0.00148648	2425.18	0.00211227	0	2955.18	0.10549954	0.0986328	3485.18	0.01349312	0.00830018	4015.18	-0.01568056	0	
305.4	0.0205364	0.02210652	835.39	0.01325779	0.01320352	1365.39	0.00510713	0	1895.38	0.01285403	0.00148894	2425.38	0.00127441	0	2955.38	0.10612435	0.09876043	3485.38	0.01443391	0.00831118	4015.38	-0.01484184	0	
305.6	0.02011782	0.02211355	835.59	0.01244062	0.01320352	1365.59	0.0053725	0	1895.58	0.01324163	0.00149141	2425.58	-0.00050131	0	2955.58	0.10636408	0.09888788	3485.58	0.01472912	0.00832217	4015.58	-0.01425319	0	
305.8	0.01906939	0.02212055	835.79	0.01223265	0.01320352	1365.79	0.00546755	0	1895.78	0.01334146	0.00149387	2425.78	-0.00040998	0	2955.78	0.10679038	0.09901515	3485.78	0.01563595	0.00833315	4015.78	-0.01422746	0	
306	0.01935162	0.02212751	835.99	0.01235795	0.01320352	1365.99	0.00508699	0	1895.98	0.01251984	0.00149633	2425.98	-0.00177128	0	2955.98	0.10631296	0.09914225	3485.98	0.01584332	0.00834412	4015.98	-0.01377939	0	
306.2	0.01961243	0.02213443	836.19	0.01264613	0.01320352	1366.19	0.00533732	0	1896.18	0.01241519	0.0014988	2426.18	-0.00124655	0	2956.18	0.10683551	0.09926918	3486.18	0.01600735	0.00835506	4016.18	-0.01334768	0	
306.4	0.01969047	0.02214131	836.39	0.01372934	0.01320352	1366.39	0.00571367	0	1896.38	0.01255396	0.00150125	2426.38	-0.00155528	0	2956.38	0.10753603	0.09939592	3486.38	0.01580894	0.008366	4016.38	-0.01347047	0	
306.6	0.01954545	0.02214815	836.59	0.0133671	0.01320352	1366.59	0.00508774	0	1896.58	0.01302459	0.00150371	2426.58	-0.00176874	0	2956.58	0.10783119	0.0995225	3486.58	0.01508692	0.00837692	4016.58	-0.01310106	0	
306.8	0.01899197	0.02215496	836.79	0.01370021	0.01320352	1366.79	0.00450273	0	1896.78	0.01250041	0.00150617	2426.78	-0.00284255	0	2956.78	0.1070655	0.0996489	3486.78	0.01496255	0.00838783	4016.78	-0.01309435	0	
307	0.01850354	0.02216173	836.99	0.01316863	0.01320352	1366.99	0.00417602	0	1896.98	0.01198225	0.00150863	2426.98	-0.0028005	0	2956.98	0.10618603	0.09977513	3486.98	0.01432487	0.00839872	4016.98	-0.01394687	0	
307.2	0.01909989	0.02216846	837.19	0.01363034	0.01320352	1367.19	0.00463497	0	1897.18	0.01209113	0.00151108	2427.18	-0.00340756	0	2957.18	0.10706277	0.09990118	3487.18	0.01397017	0.0084096	4017.18	-0.01417047	0	
307.4	0.01859536	0.02217515	837.39	0.0141523	0.01320352	1367.39	0.00380633	0	1897.38	0.01201234	0.00151353	2427.38	-0.00285535	0	2957.38	0.10719755	0.10002706	3487.38	0.01310537	0.00842046	4017.38	-0.01474488	0	
307.6	0.01876893	0.02218181	837.59	0.01341645	0.01320352	1367.59	0.00262858	0	1897.58	0.01260628	0.00151599	2427.58	-0.00312239	0	2957.58	0.10743432	0.10015276	3487.58	0.01261228	0.00843131	4017.58	-0.01483539	0	
307.8	0.01910519	0.02218843	837.79	0.01414655	0.01320352	1367.79	0.00237465	0	1897.78	0.01214125	0.00151844	2427.78	-0.00198436	0	2957.78	0.10799813	0.1002783	3487.78	0.01253149	0.00844215	4017.78	-0.01467322	0	
308	0.01911078	0.02219501	837.99	0.01460321	0.01320352	1367.99	0.00217332	0	1897.98	0.01107409	0.00152089	2427.98	-0.00123756	0	2957.98	0.1081671	0.10040366	3487.98	0.01215643	0.00845297	4017.98	-0.01400662	0	
308.2	0.01926406	0.02220156	838.19	0.0145386	0.01320352	1368.19	0.00125911	0	1898.18	0.01033099	0.00152333	2428.18	-0.00054316	0	2958.18	0.10926425	0.10052884	3488.18	0.01232048	0.00846378	4018.18	-0.01322455	0	
308.4	0.02019106	0.02220807	838.39	0.01478168	0.01320352	1368.39	0.00193241	0	1898.38	0.01070608	0.00152578	2428.38	-0.00052636	0	2958.38	0.1091606	0.10065386	3488.38	0.01189406	0.00847457	4018.38	-0.01279326	0	
308.6	0.02044963	0.02221455	838.59	0.01375692	0.01320352	1368.59	0.00253244	0	1898.58	0.01132741	0.00152823	2428.58	-0.00025534	0	2958.58	0.10828504	0.1007787	3488.58	0.01266582	0.00848535	4018.58	-0.01192677	0	
308.8	0.02013885	0.02222099	838.79	0.01358282	0.01320352	1368.79	0.00327151	0	1898.78	0.01139425	0.00153067	2428.78	0.00010404	0	2958.78	0.10886341	0.10090337	3488.78	0.01265421	0.00849612	4018.78	-0.01233657	0	
309	0.02070802	0.02222739	838.99	0.01350222	0.01320352	1368.99	0.00397467	0	1898.98	0.01256414	0.00153312	2428.98	0.00013818	0	2958.98	0.10937928	0.10102787	3488.98	0.01255581	0.00850687	4018.98	-0.01211191	0	
309.2	0.01954698	0.02223376	839.19	0.01207785	0.01320352	1369.19	0.00515054	0	1899.18	0.01277905	0.00153556	2429.18	-0.00004371	0	2959.18	0.1091003	0.1011522	3489.18	0.01222842	0.00851761	4019.18	-0.01318616	0	
309.4	0.0201818	0.0222401	839.39	0.01117519	0.01320352	1369.39	0.00582874	0	1899.38	0.01256521	0.001538	2429.38	0.00072478	0	2959.38	0.10953195	0.10127636	3489.38	0.0125507	0.00852834	4019.38	-0.01256607	0	
309.6	0.01960473	0.0222464	839.59	0.01113934	0.01320352	1369.59	0.00569889	0	1899.58	0.01214364	0.00154044	2429.58	-0.00059216	0	2959.58	0.10946607	0.10140034	3489.58	0.01372957	0.00853905	4019.58	-0.0128194	0	
309.8	0.0199415	0.02225266	839.79	0.01107774	0.01320352	1369.79	0.00653461	0	1899.78	0.01183254	0.00154288	2429.78	-0.00068037	0	2959.78	0.10914366	0.10152416	3489.78	0.01409289	0.00854974	4019.78	-0.01297695	0	
310	0.02036385	0.0222589	839.99	0.01094051	0.01320352	1369.99	0.00635795	0	1899.98	0.01106392	0.00154531	2429.98	-0.00096122	0	2959.98	0.10890113	0.1016478	3489.98	0.01358441	0.00856043	4019.98	-0.01393662	0	
310.2	0.020792	0.02226509	840.19	0.0110318	0.01320352	1370.19	0.00600753	0	1900.18	0.01052629	0.00154775	2430.18	-0.00107726	0	2960.18	0.10900171	0.10177128	3490.18	0.01428453	0.0085711	4020.18	-0.0144001	0	
310.4	0.02087022	0.02227125	840.39	0.01175046	0.01320352	1370.39	0.00554896	0	1900.38	0.01101945	0.00155018	2430.38	-0.00145805	0	2960.38	0.10864232	0.10189458	3490.38	0.01440079	0.00858175	4020.38	-0.01402541	0	
310.6	0.02060702	0.02227738	840.59	0.01101562	0.01320352	1370.59	0.00468986	0	1900.58	0.01183749	0.00155262	2430.58	-0.00173894	0	2960.58	0.10837645	0.10201772	3490.58	0.01504071	0.00859239	4020.58	-0.01468324	0	
310.8	0.02032909	0.02228348	840.79	0.0109111	0.01320352	1370.79	0.00480399	0	1900.78	0.01103975	0.00155505	2430.78	-0.00182523	0	2960.78	0.1079174	0.10214068	3490.78	0.0144869	0.00860302	4020.78	-0.01507144	0	
311	0.02014717	0.02228954	840.99	0.01083193	0.01320352	1370.99	0.00429891	0	1900.98	0.01043926	0.00155748	2430.98	-0.00175542	0	2960.98	0.10756756	0.10226348	3490.98	0.01438108	0.00861363	4020.98	-0.01622934	0	
311.2	0.02099797	0.02229557	841.19	0.01076384	0.01320352	1371.19	0.00298714	0	1901.18	0.01037526	0.00155991	2431.18	-0.00183748	0	2961.18	0.10834889	0.10238611	3491.18	0.01441961	0.00862423	4021.18	-0.01627532	0	
311.4	0.02101767	0.02230156	841.39	0.01092643	0.01320352	1371.39	0.00146739	0	1901.38	0.0108004	0.00156234	2431.38	-0.00027455	0	2961.38	0.10902715	0.10250857	3491.38	0.01454783	0.00863482	4021.38	-0.01676847	0	
311.6	0.02236998	0.02230753	841.59	0.0108714	0.01320352	1371.59	0.0004008	0	1901.58	0.01017274	0.00156477	2431.58	-0.00059247	0	2961.58	0.1088365	0.10263086	3491.58	0.01462016	0.00864539	4021.58	-0.01584208	0	
311.8	0.02329406	0.02231345	841.79	0.0114654	0.01320352	1371.79	0.00027726	0	1901.78	0.01003322	0.00156719	2431.78	-0.000803	0	2961.78	0.10940765	0.10275298	3491.78	0.01440305	0.00865595	4021.78	-0.01513334	0	
312	0.02377681	0.02231935	841.99	0.01140465	0.01320352	1371.99	-0.00041355	0	1901.98	0.00954495	0.00156962	2431.98	-0.00105895	0	2961.98	0.1101271	0.10287493	3491.98	0.01388102	0.0086665	4021.98	-0.01423173	0	
312.2	0.02433775	0.02232522	842.19	0.01160873	0.01320352	1372.19	-0.00071456	0	1902.18	0.00981161	0.00157204	2432.18	-0.00022718	0	2962.18	0.11099344	0.10299672	3492.18	0.01400014	0.00867703	4022.18	-0.01369653	0	
312.4	0.0248509	0.02233105	842.39	0.01128509	0.01320352	1372.39	-0.00050325	0	1902.38	0.01000951	0.00157446	2432.38	-0.00073229	0	2962.38	0.11089941	0.10311833	3492.38	0.0132876	0.00868755	4022.38	-0.012725	0	
312.6	0.02441216	0.02233685	842.59	0.0111354	0.01320352	1372.59	-0.00019513	0	1902.58	0.01010603	0.00157688	2432.58	-0.00103727	0	2962.58	0.11033143	0.10323978	3492.58	0.01349709	0.00869805	4022.58	-0.01290668	0	
312.8	0.02452028	0.02234262	842.79	0.01166202	0.01320352	1372.79	0.00034833	0	1902.78	0.01049496	0.0015793	2432.78	-0.00177826	0	2962.78	0.11068214	0.10336107	3492.78	0.01233318	0.00870855	4022.78	-0.01341354	0	
313	0.02416951	0.02234835	842.99	0.01086891	0.01320352	1372.99	0.00102233	0	1902.98	0.01135448	0.00158172	2432.98	-0.00247253	0	2962.98	0.1106401	0.10348218	3492.98	0.01193408	0.00871902	4022.98	-0.01274414	0	
313.2	0.02355913	0.02235406	843.19	0.01050983	0.01320352	1373.19	0.00161865	0	1903.18	0.0120124	0.00158414	2433.18	-0.00256313	0	2963.18	0.11093683	0.10360313	3493.18	0.01107533	0.00872949	4023.18	-0.01267489	0	
313.4	0.02297657	0.02235973	843.39	0.01120251	0.01320352	1373.39	0.00226047	0	1903.38	0.012683	0.00158656	2433.38	-0.00227187	0	2963.38	0.11103156	0.10372392	3493.38	0.01108711	0.00873994	4023.38	-0.01226213	0	
313.6	0.02254321	0.02236537	843.59	0.01156429	0.01320352	1373.59	0.0028538	0	1903.58	0.01254801	0.00158897	2433.58	-0.00316101	0	2963.58	0.11084178	0.10384453	3493.58	0.01135605	0.00875038	4023.58	-0.01267377	0	
313.8	0.02244732	0.02237098	843.79	0.01182354	0.01320352	1373.79	0.00326852	0	1903.78	0.01296937	0.00159139	2433.78	-0.0023765	0	2963.78	0.11158924	0.10396498	3493.78	0.01084906	0.0087608	4023.78	-0.0129426	0	
314	0.02205659	0.02237656	843.99	0.01252688	0.01320352	1373.99	0.00292638	0	1903.98	0.01333009	0.0015938	2433.98	-0.00145764	0	2963.98	0.11137419	0.10408527	3493.98	0.01163309	0.00877121	4023.98	-0.01368991	0	
314.2	0.0218942	0.02238211	844.19	0.01276124	0.01320352	1374.19	0.00279578	0	1904.18	0.0133986	0.00159621	2434.18	-0.00105451	0	2964.18	0.11149299	0.10420539	3494.18	0.01231237	0.00878161	4024.18	-0.01330372	0	
314.4	0.0217213	0.02238763	844.39	0.01342344	0.01320352	1374.39	0.00266159	0	1904.38	0.01364602	0.00159862	2434.38	-0.00064525	0	2964.38	0.11127054	0.10432534	3494.38	0.01199167	0.00879199	4024.38	-0.01298333	0	
314.6	0.02107415	0.02239312	844.59	0.01331654	0.01320352	1374.59	0.00275632	0	1904.58	0.01427839	0.00160103	2434.58	0.00027298	0	2964.58	0.11037147	0.10444513	3494.58	0.01218682	0.00880236	4024.58	-0.01333881	0	
314.8	0.02061614	0.02239858	844.79	0.0132768	0.01320352	1374.79	0.00257463	0	1904.78	0.01389643	0.00160344	2434.78	0.00004621	0	2964.78	0.11055986	0.10456475	3494.78	0.01246972	0.00881271	4024.78	-0.01417439	0	
315	0.02033298	0.02240401	844.99	0.01389436	0.01320352	1374.99	0.0022766	0	1904.98	0.01369194	0.00160584	2434.98	-0.00046173	0	2964.98	0.11035153	0.10468421	3494.98	0.01354893	0.00882306	4024.98	-0.01483683	0	
315.2	0.02033167	0.02240941	845.19	0.01443288	0.01320352	1375.19	0.0014386	0	1905.18	0.01396808	0.00160825	2435.18	-0.00012749	0	2965.18	0.11107819	0.10480351	3495.18	0.01431414	0.00883339	4025.18	-0.01436402	0	
315.4	0.0204022	0.02241478	845.39	0.01562372	0.01320352	1375.39	0.00151183	0	1905.38	0.01402021	0.00161065	2435.38	-0.0002857	0	2965.38	0.11126565	0.10492264	3495.38	0.01441471	0.0088437	4025.38	-0.01466606	0	
315.6	0.02110774	0.02242012	845.59	0.01447377	0.01320352	1375.59	0.00145055	0	1905.58	0.01233329	0.00161306	2435.58	-0.00134588	0	2965.58	0.11202997	0.10504161	3495.58	0.01386119	0.00885401	4025.58	-0.01379329	0	
315.8	0.02038392	0.02242543	845.79	0.01427904	0.01320352	1375.79	0.00231891	0	1905.78	0.01217519	0.00161546	2435.78	-0.00203211	0	2965.78	0.11306455	0.10516041	3495.78	0.01452012	0.0088643	4025.78	-0.0137877	0	
316	0.02063068	0.02243071	845.99	0.01437623	0.01320352	1375.99	0.00248232	0	1905.98	0.01135835	0.00161786	2435.98	-0.00260921	0	2965.98	0.1145797	0.10527905	3495.98	0.01490102	0.00887457	4025.98	-0.01427772	0	
316.2	0.02091312	0.02243596	846.19	0.01430348	0.01320352	1376.19	0.00286683	0	1906.18	0.01041289	0.00162026	2436.18	-0.00281181	0	2966.18	0.11535923	0.10539752	3496.18	0.01509033	0.00888483	4026.18	-0.01400879	0	
316.4	0.0208973	0.02244118	846.39	0.01320099	0.01320352	1376.39	0.0036831	0	1906.38	0.01000092	0.00162265	2436.38	-0.00421638	0	2966.38	0.11487726	0.10551584	3496.38	0.01545436	0.00889508	4026.38	-0.01306942	0	
316.6	0.02139667	0.02244638	846.59	0.01290131	0.01320352	1376.59	0.00459694	0	1906.58	0.00998179	0.00162505	2436.58	-0.00481768	0	2966.58	0.11472904	0.10563399	3496.58	0.01590953	0.00890532	4026.58	-0.01315516	0	
316.8	0.02150817	0.02245154	846.79	0.01312826	0.01320352	1376.79	0.00522544	0	1906.78	0.01062244	0.00162745	2436.78	-0.00515832	0	2966.78	0.11552936	0.10575197	3496.78	0.01522147	0.00891554	4026.78	-0.01277634	0	
317	0.02160724	0.02245668	846.99	0.0124674	0.01320352	1376.99	0.00599154	0	1906.98	0.01104377	0.00162984	2436.98	-0.00534511	0	2966.98	0.11551358	0.1058698	3496.98	0.01482046	0.00892575	4026.98	-0.01251099	0	
317.2	0.0216504	0.02246179	847.19	0.0128039	0.01320352	1377.19	0.00566736	0	1907.18	0.01225644	0.00163223	2437.18	-0.00498506	0	2967.18	0.11553792	0.10598746	3497.18	0.01453894	0.00893595	4027.18	-0.01169288	0	
317.4	0.0218554	0.02246687	847.39	0.01316657	0.01320352	1377.39	0.00589925	0	1907.38	0.01232066	0.00163463	2437.38	-0.00528708	0	2967.38	0.11539152	0.10610496	3497.38	0.01486967	0.00894613	4027.38	-0.01175913	0	
317.6	0.02256758	0.02247192	847.59	0.01302841	0.01320352	1377.59	0.0056658	0	1907.58	0.01275668	0.00163702	2437.58	-0.00490871	0	2967.58	0.11522055	0.1062223	3497.58	0.01457298	0.0089563	4027.58	-0.01148983	0	
317.8	0.02307324	0.02247695	847.79	0.01248858	0.01320352	1377.79	0.00560952	0	1907.78	0.01442723	0.00163941	2437.78	-0.00456744	0	2967.78	0.11562719	0.10633948	3497.78	0.01407504	0.00896646	4027.78	-0.01151721	0	
318	0.02341635	0.02248195	847.99	0.01232035	0.01320352	1377.99	0.00526163	0	1907.98	0.01489664	0.00164179	2437.98	-0.00409572	0	2967.98	0.11523576	0.1064565	3497.98	0.01388758	0.00897661	4027.98	-0.01130384	0	
318.2	0.0234483	0.02248692	848.19	0.01213119	0.01320352	1378.19	0.00447711	0	1908.18	0.01448707	0.00164418	2438.18	-0.00448305	0	2968.18	0.11498519	0.10657335	3498.18	0.01339467	0.00898674	4028.18	-0.01119772	0	
318.4	0.0233191	0.02249186	848.39	0.01189756	0.01320352	1378.39	0.00359928	0	1908.38	0.01452727	0.00164657	2438.38	-0.00487896	0	2968.38	0.11469224	0.10669005	3498.38	0.01283855	0.00899685	4028.38	-0.01135276	0	
318.6	0.02299413	0.02249678	848.59	0.01216705	0.01320352	1378.59	0.00255881	0	1908.58	0.01517099	0.00164895	2438.58	-0.00512995	0	2968.58	0.1141825	0.10680658	3498.58	0.01340727	0.00900696	4028.58	-0.01226701	0	
318.8	0.02277796	0.02250166	848.79	0.01206146	0.01320352	1378.79	0.00180095	0	1908.78	0.01481023	0.00165134	2438.78	-0.00545292	0	2968.78	0.11430097	0.10692295	3498.78	0.01293153	0.00901705	4028.78	-0.01275849	0	
319	0.0219623	0.02250653	848.99	0.0130004	0.01320352	1378.99	0.00160173	0	1908.98	0.01492899	0.00165372	2438.98	-0.00580182	0	2968.98	0.11341623	0.10703917	3498.98	0.01358901	0.00902713	4028.98	-0.01218461	0	
319.2	0.02164663	0.02251136	849.19	0.0132384	0.01320352	1379.19	0.00022041	0	1909.18	0.01463691	0.0016561	2439.18	-0.00534744	0	2969.18	0.11373498	0.10715522	3499.18	0.01307704	0.00903719	4029.18	-0.01198587	0	
319.4	0.02184262	0.02251617	849.39	0.01281924	0.01320352	1379.39	-0.0002717	0	1909.38	0.01302099	0.00165848	2439.38	-0.00569135	0	2969.38	0.11394174	0.10727111	3499.38	0.01244734	0.00904725	4029.38	-0.01291157	0	
319.6	0.02084794	0.02252095	849.59	0.01160134	0.01320352	1379.59	-0.00066108	0	1909.58	0.01205782	0.00166086	2439.58	-0.00518068	0	2969.58	0.11439555	0.10738685	3499.58	0.01242151	0.00905729	4029.58	-0.01225923	0	
319.8	0.01993383	0.02252571	849.79	0.01139493	0.01320352	1379.79	-0.00046163	0	1909.78	0.01227753	0.00166324	2439.78	-0.00539448	0	2969.78	0.11469394	0.10750242	3499.78	0.01222995	0.00906731	4029.78	-0.01303704	0	
320	0.02028798	0.02253044	849.99	0.01251289	0.01320352	1379.99	-0.00063866	0	1909.98	0.0120364	0.00166561	2439.98	-0.00457514	0	2969.98	0.11453713	0.10761784	3499.98	0.01204455	0.00907733	4029.98	-0.01360701	0	
320.2	0.01971626	0.02253514	850.19	0.01244996	0.01320352	1380.19	-0.0006689	0	1910.18	0.01207048	0.00166799	2440.18	-0.00316402	0	2970.18	0.11373838	0.10773309	3500.18	0.01222773	0.00908733	4030.18	-0.01282783	0	
320.4	0.01876403	0.02253982	850.39	0.01199118	0.01320352	1380.39	0.00052968	0	1910.38	0.01176664	0.00167036	2440.38	-0.00243306	0	2970.38	0.11324172	0.10784819	3500.38	0.01250305	0.00909732	4030.38	-0.01272464	0	
320.6	0.01924715	0.02254447	850.59	0.01243358	0.01320352	1380.59	0.0012657	0	1910.58	0.01153759	0.00167273	2440.58	-0.00148046	0	2970.58	0.11383291	0.10796313	3500.58	0.01253928	0.00910729	4030.58	-0.01327792	0	
320.8	0.0192069	0.0225491	850.79	0.01290107	0.01320352	1380.79	0.00200323	0	1910.78	0.01240335	0.0016751	2440.78	-0.00070653	0	2970.78	0.11328838	0.10807791	3500.78	0.01203706	0.00911725	4030.78	-0.01388246	0	
321	0.01996181	0.0225537	850.99	0.01291643	0.01320352	1380.99	0.00220714	0	1910.98	0.01259894	0.00167747	2440.98	-0.00013147	0	2970.98	0.112711	0.10819253	3500.98	0.01230655	0.0091272	4030.98	-0.01426559	0	
321.2	0.01992737	0.02255827	851.19	0.01368857	0.01320352	1381.19	0.00231928	0	1911.18	0.01271847	0.00167984	2441.18	0.00078457	0	2971.18	0.11210633	0.108307	3501.18	0.01291511	0.00913714	4031.18	-0.01403896	0	
321.4	0.02023374	0.02256282	851.39	0.01316955	0.01320352	1381.39	0.00308309	0	1911.38	0.01301858	0.00168221	2441.38	0.0012103	0	2971.38	0.11253505	0.10842131	3501.38	0.01297622	0.00914706	4031.38	-0.01436207	0	
321.6	0.02129072	0.02256735	851.59	0.0133232	0.01320352	1381.59	0.00410553	0	1911.58	0.01412117	0.00168458	2441.58	0.00201945	0	2971.58	0.11262362	0.10853546	3501.58	0.01333994	0.00915697	4031.58	-0.01493223	0	
321.8	0.0225859	0.02257185	851.79	0.01294226	0.01320352	1381.79	0.00537965	0	1911.78	0.01436579	0.00168694	2441.78	0.00170713	0	2971.78	0.11288905	0.10864945	3501.78	0.01360968	0.00916687	4031.78	-0.01554641	0	
322	0.02320386	0.02257633	851.99	0.01331289	0.01320352	1381.99	0.00536495	0	1911.98	0.01367897	0.00168931	2441.98	0.00101152	0	2971.98	0.11346092	0.10876329	3501.98	0.01375938	0.00917675	4031.98	-0.01649086	0	
322.2	0.02392561	0.02258078	852.19	0.01320783	0.01320352	1382.19	0.00470588	0	1912.18	0.01295184	0.00169167	2442.18	0.00050296	0	2972.18	0.11426761	0.10887697	3502.18	0.01453827	0.00918663	4032.18	-0.01754555	0	
322.4	0.0247781	0.0225852	852.39	0.01299791	0.01320352	1382.39	0.00509196	0	1912.38	0.01336026	0.00169403	2442.38	0.00034971	0	2972.38	0.11527281	0.10899049	3502.38	0.01490066	0.00919648	4032.38	-0.01753494	0	
322.6	0.02541848	0.02258961	852.59	0.01368795	0.01320352	1382.59	0.00439447	0	1912.58	0.01281549	0.00169639	2442.58	-0.00043197	0	2972.58	0.11577127	0.10910386	3502.58	0.01523506	0.00920633	4032.58	-0.01696508	0	
322.8	0.02597766	0.02259398	852.79	0.01330446	0.01320352	1382.79	0.00504972	0	1912.78	0.0127899	0.00169875	2442.78	-0.0013374	0	2972.78	0.1161094	0.10921707	3502.78	0.0153341	0.00921616	4032.78	-0.0157953	0	
323	0.02596573	0.02259834	852.99	0.01330343	0.01320352	1382.99	0.00466003	0	1912.98	0.01236535	0.00170111	2442.98	-0.00250142	0	2972.98	0.11668526	0.10933012	3502.98	0.01602666	0.00922599	4032.98	-0.01547604	0	
323.2	0.02680969	0.02260267	853.19	0.01211683	0.01320352	1383.19	0.00387185	0	1913.18	0.011955	0.00170347	2443.18	-0.00300487	0	2973.18	0.11788237	0.10944302	3503.18	0.01521385	0.00923579	4033.18	-0.01475027	0	
323.4	0.02650365	0.02260698	853.39	0.01120848	0.01320352	1383.39	0.00347985	0	1913.38	0.01100265	0.00170582	2443.38	-0.00342896	0	2973.38	0.11868681	0.10955577	3503.38	0.01553312	0.00924559	4033.38	-0.01451563	0	
323.6	0.02546833	0.02261126	853.59	0.01142081	0.01320352	1383.59	0.00306705	0	1913.58	0.01135732	0.00170818	2443.58	-0.00294806	0	2973.58	0.11859331	0.10966835	3503.58	0.01568147	0.00925537	4033.58	-0.01315304	0	
323.8	0.02460318	0.02261552	853.79	0.01186066	0.01320352	1383.79	0.00408359	0	1913.78	0.01100747	0.00171053	2443.78	-0.00312527	0	2973.78	0.1179308	0.10978079	3503.78	0.01501087	0.00926514	4033.78	-0.01330504	0	
324	0.02452486	0.02261975	853.99	0.01284117	0.01320352	1383.99	0.00389267	0	1913.98	0.01069551	0.00171288	2443.98	-0.00231212	0	2973.98	0.11745563	0.10989307	3503.98	0.01508589	0.0092749	4033.98	-0.01229724	0	
324.2	0.02377493	0.02262397	854.19	0.01188376	0.01320352	1384.19	0.00375371	0	1914.18	0.01045488	0.00171524	2444.18	-0.00210022	0	2974.18	0.11747809	0.11000519	3504.18	0.01543294	0.00928465	4034.18	-0.01129985	0	
324.4	0.02285613	0.02262815	854.39	0.01156123	0.01320352	1384.39	0.00349369	0	1914.38	0.0106224	0.00171759	2444.38	-0.00222426	0	2974.38	0.11805957	0.11011716	3504.38	0.01526136	0.00929438	4034.38	-0.01111756	0	
324.6	0.02299361	0.02263232	854.59	0.01202447	0.01320352	1384.59	0.00319346	0	1914.58	0.01136892	0.00171993	2444.58	-0.00253261	0	2974.58	0.11814562	0.11022898	3504.58	0.0160498	0.0093041	4034.58	-0.01134104	0	
324.8	0.02204275	0.02263646	854.79	0.01201554	0.01320352	1384.79	0.00283254	0	1914.78	0.01202518	0.00172228	2444.78	-0.00267424	0	2974.78	0.11716604	0.11034064	3504.78	0.01662357	0.00931381	4034.78	-0.01107441	0	
325	0.02129299	0.02264058	854.99	0.01214003	0.01320352	1384.99	0.00224788	0	1914.98	0.01242236	0.00172463	2444.98	-0.00281105	0	2974.98	0.11693079	0.11045215	3504.98	0.0178073	0.0093235	4034.98	-0.01091295	0	
325.2	0.020275	0.02264468	855.19	0.01207233	0.01320352	1385.19	0.0028368	0	1915.18	0.01309556	0.00172697	2445.18	-0.00230225	0	2975.18	0.11653642	0.1105635	3505.18	0.01854138	0.00933318	4035.18	-0.00998316	0	
325.4	0.02063897	0.02264876	855.39	0.01138642	0.01320352	1385.39	0.00291419	0	1915.38	0.01407579	0.00172932	2445.38	-0.00338989	0	2975.38	0.11666929	0.1106747	3505.38	0.01783792	0.00934285	4035.38	-0.01049246	0	
325.6	0.02090967	0.02265281	855.59	0.01169864	0.01320352	1385.59	0.00287362	0	1915.58	0.01476555	0.00173166	2445.58	-0.00372676	0	2975.58	0.11617689	0.11078575	3505.58	0.01825918	0.00935251	4035.58	-0.0117839	0	
325.8	0.02089241	0.02265684	855.79	0.01124506	0.01320352	1385.79	0.00241127	0	1915.78	0.01492284	0.001734	2445.78	-0.00350828	0	2975.78	0.11648568	0.11089665	3505.78	0.01816551	0.00936215	4035.78	-0.01270826	0	
326	0.02002396	0.02266085	855.99	0.01121813	0.01320352	1385.99	0.00178429	0	1915.98	0.01525482	0.00173634	2445.98	-0.00382151	0	2975.98	0.11685266	0.11100739	3505.98	0.01752682	0.00937179	4035.98	-0.01368441	0	
326.2	0.01992518	0.02266484	856.19	0.01050614	0.01320352	1386.19	0.00165439	0	1916.18	0.01530695	0.00173868	2446.18	-0.00358302	0	2976.18	0.11701562	0.11111798	3506.18	0.01774049	0.00938141	4036.18	-0.01368096	0	
326.4	0.01922012	0.0226688	856.39	0.01037607	0.01320352	1386.39	0.00205632	0	1916.38	0.01628144	0.00174102	2446.38	-0.00365194	0	2976.38	0.11638447	0.11122842	3506.38	0.01706624	0.00939101	4036.38	-0.0137388	0	
326.6	0.01978786	0.02267274	856.59	0.00994798	0.01320352	1386.59	0.0009426	0	1916.58	0.01630098	0.00174336	2446.58	-0.00461217	0	2976.58	0.11705729	0.11133871	3506.58	0.0168062	0.00940061	4036.58	-0.01361807	0	
326.8	0.0198755	0.02267666	856.79	0.00975154	0.01320352	1386.79	0.00089968	0	1916.78	0.01563531	0.00174569	2446.78	-0.00544553	0	2976.78	0.11699237	0.11144884	3506.78	0.01658277	0.00941019	4036.78	-0.01396332	0	
327	0.0201745	0.02268056	856.99	0.00980517	0.01320352	1386.99	0.00049279	0	1916.98	0.01494454	0.00174803	2446.98	-0.00574386	0	2976.98	0.11720198	0.11155882	3506.98	0.01583446	0.00941976	4036.98	-0.01377829	0	
327.2	0.02055225	0.02268444	857.19	0.00919813	0.01320352	1387.19	0.00023938	0	1917.18	0.01512384	0.00175036	2447.18	-0.00579087	0	2977.18	0.11695617	0.11166865	3507.18	0.01543596	0.00942932	4037.18	-0.01247967	0	
327.4	0.020619	0.0226883	857.39	0.00971862	0.01320352	1387.39	0.00093908	0	1917.38	0.01440813	0.00175269	2447.38	-0.00562858	0	2977.38	0.11688055	0.11177833	3507.38	0.01485348	0.00943886	4037.38	-0.01247078	0	
327.6	0.02165948	0.02269213	857.59	0.01107813	0.01320352	1387.59	0.00151372	0	1917.58	0.01417482	0.00175502	2447.58	-0.00560521	0	2977.58	0.11628921	0.11188786	3507.58	0.0143394	0.0094484	4037.58	-0.0118487	0	
327.8	0.0214618	0.02269595	857.79	0.01126467	0.01320352	1387.79	0.00274151	0	1917.78	0.01302118	0.00175735	2447.78	-0.00577985	0	2977.78	0.11538539	0.11199724	3507.78	0.01377714	0.00945792	4037.78	-0.01132123	0	
328	0.02207857	0.02269974	857.99	0.011888	0.01320352	1387.99	0.00270598	0	1917.98	0.01262053	0.00175968	2447.98	-0.00528613	0	2977.98	0.11579404	0.11210647	3507.98	0.0132043	0.00946743	4037.98	-0.01018483	0	
328.2	0.02216005	0.02270352	858.19	0.01189376	0.01320352	1388.19	0.00238345	0	1918.18	0.01239858	0.00176201	2448.18	-0.00530518	0	2978.18	0.11588238	0.11221555	3508.18	0.01383187	0.00947692	4038.18	-0.01037718	0	
328.4	0.02245172	0.02270727	858.39	0.01263369	0.01320352	1388.39	0.00252006	0	1918.38	0.01171471	0.00176433	2448.38	-0.00484753	0	2978.38	0.11661161	0.11232447	3508.38	0.01377063	0.00948641	4038.38	-0.0105401	0	
328.6	0.02266167	0.022711	858.59	0.01314333	0.01320352	1388.59	0.00302296	0	1918.58	0.01095086	0.00176666	2448.58	-0.00525627	0	2978.58	0.11669343	0.11243325	3508.58	0.01400673	0.00949588	4038.58	-0.01063685	0	
328.8	0.02286528	0.02271471	858.79	0.01329795	0.01320352	1388.79	0.00336826	0	1918.78	0.01095689	0.00176898	2448.78	-0.00499771	0	2978.78	0.11668036	0.11254188	3508.78	0.01429092	0.00950534	4038.78	-0.0106585	0	
329	0.02308267	0.0227184	858.99	0.0136376	0.01320352	1388.99	0.00377248	0	1918.98	0.01184396	0.00177131	2448.98	-0.00400711	0	2978.98	0.11702062	0.11265036	3508.98	0.01464853	0.00951478	4038.98	-0.01041602	0	
329.2	0.02362931	0.02272207	859.19	0.01352599	0.01320352	1389.19	0.00410271	0	1919.18	0.01210447	0.00177363	2449.18	-0.00329311	0	2979.18	0.1170834	0.11275869	3509.18	0.01470458	0.00952422	4039.18	-0.01096034	0	
329.4	0.02355325	0.02272572	859.39	0.01416252	0.01320352	1389.39	0.00366022	0	1919.38	0.01174396	0.00177595	2449.38	-0.00380339	0	2979.38	0.11733765	0.11286687	3509.38	0.01441874	0.00953364	4039.38	-0.01223643	0	
329.6	0.02297866	0.02272935	859.59	0.01484196	0.01320352	1389.59	0.00389851	0	1919.58	0.01250584	0.00177827	2449.58	-0.00266749	0	2979.58	0.11705663	0.1129749	3509.58	0.01542128	0.00954305	4039.58	-0.01257583	0	
329.8	0.02217661	0.02273296	859.79	0.01531966	0.01320352	1389.79	0.0044429	0	1919.78	0.0129298	0.00178059	2449.78	-0.00144516	0	2979.78	0.11767376	0.11308278	3509.78	0.01613726	0.00955245	4039.78	-0.0133444	0	
330	0.02063366	0.02273655	859.99	0.01439977	0.01320352	1389.99	0.00509534	0	1919.98	0.01320701	0.0017829	2449.98	-0.00149732	0	2979.98	0.11690195	0.11319051	3509.98	0.01489625	0.00956184	4039.98	-0.01398986	0	
330.2	0.02020195	0.02274012	860.19	0.01472243	0.01320352	1390.19	0.00523204	0	1920.18	0.01369979	0.00178522	2450.18	-0.00118609	0	2980.18	0.11701466	0.1132981	3510.18	0.01542663	0.00957121	4040.18	-0.0145693	0	
330.4	0.01954877	0.02274367	860.39	0.01499915	0.01320352	1390.39	0.00448807	0	1920.38	0.01412426	0.00178753	2450.38	-0.00048538	0	2980.38	0.1172695	0.11340553	3510.38	0.01513633	0.00958057	4040.38	-0.01567204	0	
330.6	0.02053923	0.0227472	860.59	0.01474359	0.01320352	1390.59	0.00388125	0	1920.58	0.01385793	0.00178985	2450.58	-0.00139789	0	2980.58	0.11815219	0.11351282	3510.58	0.01505065	0.00958992	4040.58	-0.01576599	0	
330.8	0.02027503	0.02275071	860.79	0.0153623	0.01320352	1390.79	0.00326781	0	1920.78	0.01311463	0.00179216	2450.78	-0.0009174	0	2980.78	0.11842355	0.11361997	3510.78	0.01496224	0.00959926	4040.78	-0.0160557	0	
331	0.02145066	0.0227542	860.99	0.01536084	0.01320352	1390.99	0.00378365	0	1920.98	0.01428459	0.00179447	2450.98	-0.00067628	0	2980.98	0.11872026	0.11372696	3510.98	0.01449238	0.00960858	4040.98	-0.01616373	0	
331.2	0.0220166	0.02275768	861.19	0.01457611	0.01320352	1391.19	0.00408738	0	1921.18	0.01416539	0.00179678	2451.18	-0.00128588	0	2981.18	0.11844847	0.11383381	3511.18	0.01387606	0.0096179	4041.18	-0.01553489	0	
331.4	0.02276981	0.02276113	861.39	0.01399607	0.01320352	1391.39	0.00469718	0	1921.38	0.01371516	0.00179909	2451.38	-0.00101829	0	2981.38	0.11833126	0.11394051	3511.38	0.01362513	0.0096272	4041.38	-0.01582707	0	
331.6	0.02370374	0.02276457	861.59	0.01470718	0.01320352	1391.59	0.00443345	0	1921.58	0.0136838	0.00180139	2451.58	-0.00106355	0	2981.58	0.1183311	0.11404706	3511.58	0.01416046	0.00963649	4041.58	-0.01540801	0	
331.8	0.02343601	0.02276798	861.79	0.0134704	0.01320352	1391.79	0.00494079	0	1921.78	0.01313445	0.0018037	2451.78	-0.00096108	0	2981.78	0.11858798	0.11415346	3511.78	0.01476541	0.00964577	4041.78	-0.01490143	0	
332	0.02415416	0.02277138	861.99	0.01361851	0.01320352	1391.99	0.00512414	0	1921.98	0.01334536	0.00180601	2451.98	-0.00066517	0	2981.98	0.1191212	0.11425972	3511.98	0.0148989	0.00965503	4041.98	-0.01495889	0	
332.2	0.02456881	0.02277476	862.19	0.01330198	0.01320352	1392.19	0.00503531	0	1922.18	0.01362545	0.00180831	2452.18	-0.00071922	0	2982.18	0.11918097	0.11436584	3512.18	0.01526288	0.00966428	4042.18	-0.01574467	0	
332.4	0.02551888	0.02277812	862.39	0.0135135	0.01320352	1392.39	0.00554199	0	1922.38	0.01305887	0.00181061	2452.38	-0.00105842	0	2982.38	0.11924159	0.1144718	3512.38	0.01546333	0.00967353	4042.38	-0.01554063	0	
332.6	0.02540777	0.02278146	862.59	0.01340701	0.01320352	1392.59	0.00507573	0	1922.58	0.01363358	0.00181291	2452.58	-0.00144625	0	2982.58	0.1190174	0.11457763	3512.58	0.01550664	0.00968275	4042.58	-0.01584344	0	
332.8	0.0258216	0.02278478	862.79	0.01324736	0.01320352	1392.79	0.00545087	0	1922.78	0.01493164	0.00181522	2452.78	-0.00108512	0	2982.78	0.11890857	0.1146833	3512.78	0.01610839	0.00969197	4042.78	-0.01595215	0	
333	0.02561178	0.02278809	862.99	0.01373574	0.01320352	1392.99	0.0045147	0	1922.98	0.01546012	0.00181751	2452.98	-0.0011686	0	2982.98	0.11877146	0.11478883	3512.98	0.01670764	0.00970118	4042.98	-0.01575996	0	
333.2	0.02568792	0.02279138	863.19	0.01321	0.01320352	1393.19	0.00328488	0	1923.18	0.01473839	0.00181981	2453.18	-0.0020355	0	2983.18	0.11898143	0.11489422	3513.18	0.01729958	0.00971037	4043.18	-0.01573167	0	
333.4	0.0251043	0.02279465	863.39	0.01435664	0.01320352	1393.39	0.00373269	0	1923.38	0.01415287	0.00182211	2453.38	-0.00271954	0	2983.38	0.11987546	0.11499946	3513.38	0.0176113	0.00971955	4043.38	-0.01549186	0	
333.6	0.02506038	0.0227979	863.59	0.01520111	0.01320352	1393.59	0.00350479	0	1923.58	0.01464308	0.00182441	2453.58	-0.00247044	0	2983.58	0.12000723	0.11510455	3513.58	0.01768478	0.00972872	4043.58	-0.01507573	0	
333.8	0.02351058	0.02280113	863.79	0.01485284	0.01320352	1393.79	0.00305337	0	1923.78	0.01454154	0.0018267	2453.78	-0.00237445	0	2983.78	0.12045554	0.1152095	3513.78	0.01684913	0.00973788	4043.78	-0.01647276	0	
334	0.02235312	0.02280434	863.99	0.01458891	0.01320352	1393.99	0.00341798	0	1923.98	0.01381842	0.00182899	2453.98	-0.00243019	0	2983.98	0.12040471	0.11531431	3513.98	0.01566119	0.00974703	4043.98	-0.01670319	0	
334.2	0.02243823	0.02280754	864.19	0.01511639	0.01320352	1394.19	0.00300621	0	1924.18	0.01327114	0.00183129	2454.18	-0.00205744	0	2984.18	0.12119849	0.11541897	3514.18	0.01607851	0.00975616	4044.18	-0.01639526	0	
334.4	0.0221987	0.02281072	864.39	0.0144396	0.01320352	1394.39	0.00312115	0	1924.38	0.01285275	0.00183358	2454.38	-0.00171415	0	2984.38	0.12203721	0.11552349	3514.38	0.0151422	0.00976528	4044.38	-0.01609781	0	
334.6	0.02218906	0.02281388	864.59	0.01357199	0.01320352	1394.59	0.00334964	0	1924.58	0.0124937	0.00183587	2454.58	-0.00216007	0	2984.58	0.12309218	0.11562786	3514.58	0.01453242	0.0097744	4044.58	-0.01683066	0	
334.8	0.02177294	0.02281703	864.79	0.01388747	0.01320352	1394.79	0.00354797	0	1924.78	0.01242582	0.00183816	2454.78	-0.00169216	0	2984.78	0.12411612	0.11573209	3514.78	0.0147917	0.00978349	4044.78	-0.01723899	0	
335	0.02172427	0.02282016	864.99	0.01300189	0.01320352	1394.99	0.00479614	0	1924.98	0.01266977	0.00184044	2454.98	-0.00144422	0	2984.98	0.12459408	0.11583618	3514.98	0.01386976	0.00979258	4044.98	-0.01708436	0	
335.2	0.02081433	0.02282327	865.19	0.01206331	0.01320352	1395.19	0.0053985	0	1925.18	0.01229835	0.00184273	2455.18	-0.00139326	0	2985.18	0.12395881	0.11594012	3515.18	0.01272183	0.00980166	4045.18	-0.01625757	0	
335.4	0.02054624	0.02282636	865.39	0.01115066	0.01320352	1395.39	0.00551436	0	1925.38	0.01249705	0.00184502	2455.38	-0.0005447	0	2985.38	0.12450131	0.11604392	3515.38	0.01337193	0.00981072	4045.38	-0.0160786	0	
335.6	0.02099503	0.02282944	865.59	0.01141695	0.01320352	1395.59	0.00621373	0	1925.58	0.01290475	0.0018473	2455.58	-0.00055638	0	2985.58	0.12517355	0.11614758	3515.58	0.01356117	0.00981977	4045.58	-0.01623883	0	
335.8	0.02080013	0.0228325	865.79	0.0099695	0.01320352	1395.79	0.00674817	0	1925.78	0.01309882	0.00184958	2455.78	0.00032925	0	2985.78	0.12499511	0.11625109	3515.78	0.01364577	0.00982881	4045.78	-0.01565289	0	
336	0.01979763	0.02283554	865.99	0.00999481	0.01320352	1395.99	0.00665918	0	1925.98	0.01475922	0.00185186	2455.98	0.00037595	0	2985.98	0.12450608	0.11635446	3515.98	0.01276207	0.00983784	4045.98	-0.01595504	0	
336.2	0.02035556	0.02283856	866.19	0.00936682	0.01320352	1396.19	0.0061213	0	1926.18	0.01591874	0.00185415	2456.18	-0.00021633	0	2986.18	0.12336049	0.11645769	3516.18	0.01294483	0.00984686	4046.18	-0.0163403	0	
336.4	0.0211357	0.02284157	866.39	0.00975974	0.01320352	1396.39	0.00533958	0	1926.38	0.01598305	0.00185642	2456.38	-0.00051398	0	2986.38	0.12234277	0.11656078	3516.38	0.01305454	0.00985586	4046.38	-0.01529404	0	
336.6	0.02142078	0.02284457	866.59	0.01008068	0.01320352	1396.59	0.00416722	0	1926.58	0.01642262	0.0018587	2456.58	-0.00025168	0	2986.58	0.12116367	0.11666373	3516.58	0.01315042	0.00986486	4046.58	-0.01516515	0	
336.8	0.02158014	0.02284754	866.79	0.01116602	0.01320352	1396.79	0.00351764	0	1926.78	0.01609884	0.00186098	2456.78	-0.00070456	0	2986.78	0.12083346	0.11676653	3516.78	0.01342087	0.00987384	4046.78	-0.01488307	0	
337	0.02177064	0.0228505	866.99	0.01246664	0.01320352	1396.99	0.00261679	0	1926.98	0.01489076	0.00186326	2456.98	-0.00167967	0	2986.98	0.12094155	0.11686919	3516.98	0.01454361	0.00988281	4046.98	-0.01404329	0	
337.2	0.02165403	0.02285345	867.19	0.01315477	0.01320352	1397.19	0.00215602	0	1927.18	0.01335985	0.00186553	2457.18	-0.00209031	0	2987.18	0.12027303	0.11697172	3517.18	0.01419243	0.00989177	4047.18	-0.01426334	0	
337.4	0.02199657	0.02285637	867.39	0.01473137	0.01320352	1397.39	0.00291981	0	1927.38	0.01279686	0.00186781	2457.38	-0.00257977	0	2987.38	0.12031561	0.1170741	3517.38	0.01336424	0.00990072	4047.38	-0.01477675	0	
337.6	0.02240737	0.02285929	867.59	0.01562449	0.01320352	1397.59	0.00231961	0	1927.58	0.01232738	0.00187008	2457.58	-0.00332099	0	2987.58	0.1205716	0.11717633	3517.58	0.014026	0.00990965	4047.58	-0.01518825	0	
337.8	0.02267734	0.02286218	867.79	0.01541932	0.01320352	1397.79	0.00212798	0	1927.78	0.01172866	0.00187235	2457.78	-0.00465068	0	2987.78	0.11988793	0.11727843	3517.78	0.01412573	0.00991857	4047.78	-0.01560986	0	
338	0.023334	0.02286506	867.99	0.01624337	0.01320352	1397.99	0.00251186	0	1927.98	0.00975432	0.00187462	2457.98	-0.00518671	0	2987.98	0.12033448	0.11738039	3517.98	0.01530984	0.00992749	4047.98	-0.01532627	0	
338.2	0.02350505	0.02286792	868.19	0.01653848	0.01320352	1398.19	0.00197051	0	1928.18	0.00846825	0.00187689	2458.18	-0.00536925	0	2988.18	0.12054151	0.11748221	3518.18	0.01622971	0.00993639	4048.18	-0.01512026	0	
338.4	0.02358964	0.02287077	868.39	0.01597311	0.01320352	1398.39	0.00253696	0	1928.38	0.00804746	0.00187916	2458.38	-0.00598382	0	2988.38	0.12130584	0.11758389	3518.38	0.01659038	0.00994528	4048.38	-0.01539024	0	
338.6	0.02318172	0.0228736	868.59	0.01569805	0.01320352	1398.59	0.00312239	0	1928.58	0.00819997	0.00188142	2458.58	-0.00603472	0	2988.58	0.12263816	0.11768542	3518.58	0.01723786	0.00995416	4048.58	-0.01583899	0	
338.8	0.02288845	0.02287642	868.79	0.01675836	0.01320352	1398.79	0.00369552	0	1928.78	0.00900006	0.00188369	2458.78	-0.00568167	0	2988.78	0.12313968	0.11778682	3518.78	0.01760987	0.00996302	4048.78	-0.01540425	0	
339	0.02213471	0.02287922	868.99	0.01553469	0.01320352	1398.99	0.00385685	0	1928.98	0.00974195	0.00188595	2458.98	-0.00519636	0	2988.98	0.12325476	0.11788808	3518.98	0.0167444	0.00997188	4048.98	-0.01477285	0	
339.2	0.02108233	0.02288201	869.19	0.01499804	0.01320352	1399.19	0.00430374	0	1929.18	0.01010759	0.00188822	2459.18	-0.00510881	0	2989.18	0.12288915	0.1179892	3519.18	0.01726671	0.00998072	4049.18	-0.01440881	0	
339.4	0.02100954	0.02288478	869.39	0.01474316	0.01320352	1399.39	0.00453001	0	1929.38	0.01043908	0.00189048	2459.38	-0.00430606	0	2989.38	0.12365194	0.11809018	3519.38	0.01863893	0.00998955	4049.38	-0.01393356	0	
339.6	0.02142149	0.02288753	869.59	0.0141968	0.01320352	1399.59	0.00480995	0	1929.58	0.01122498	0.00189274	2459.58	-0.00330665	0	2989.58	0.12407406	0.11819102	3519.58	0.01882907	0.00999837	4049.58	-0.01394573	0	
339.8	0.02079028	0.02289027	869.79	0.01266758	0.01320352	1399.79	0.00482989	0	1929.78	0.01272315	0.001895	2459.78	-0.00298269	0	2989.78	0.12345907	0.11829172	3519.78	0.01878687	0.01000718	4049.78	-0.01416097	0	
340	0.02059334	0.022893	869.99	0.01245631	0.01320352	1399.99	0.0043948	0	1929.98	0.01467888	0.00189726	2459.98	-0.00320902	0	2989.98	0.12334496	0.11839228	3519.98	0.0176085	0.01001598	4049.98	-0.01451348	0	
340.2	0.0210837	0.02289571	870.19	0.01183754	0.01320352	1400.19	0.00405625	0	1930.18	0.01526787	0.00189952	2460.18	-0.00268028	0	2990.18	0.12319197	0.11849271	3520.18	0.0172003	0.01002477	4050.18	-0.01417715	0	
340.4	0.0209849	0.0228984	870.39	0.01226483	0.01320352	1400.39	0.00346931	0	1930.38	0.01555117	0.00190178	2460.38	-0.00139945	0	2990.38	0.12270746	0.11859299	3520.38	0.01681139	0.01003354	4050.38	-0.01399575	0	
340.6	0.02148851	0.02290108	870.59	0.01221851	0.01320352	1400.59	0.0026805	0	1930.58	0.0156701	0.00190403	2460.58	-0.00140896	0	2990.58	0.12213012	0.11869314	3520.58	0.01638292	0.01004231	4050.58	-0.01404209	0	
340.8	0.02079022	0.02290375	870.79	0.01205746	0.01320352	1400.79	0.00346525	0	1930.78	0.01484939	0.00190628	2460.78	-0.00212988	0	2990.78	0.1220071	0.11879315	3520.78	0.01544295	0.01005106	4050.78	-0.01446013	0	
341	0.02028743	0.0229064	870.99	0.01200769	0.01320352	1400.99	0.00365789	0	1930.98	0.01532098	0.00190854	2460.98	-0.00225892	0	2990.98	0.12157876	0.11889302	3520.98	0.01558816	0.0100598	4050.98	-0.01371746	0	
341.2	0.0202349	0.02290904	871.19	0.01154139	0.01320352	1401.19	0.00330708	0	1931.18	0.01507483	0.00191079	2461.18	-0.00191126	0	2991.18	0.12072297	0.11899276	3521.18	0.01428197	0.01006853	4051.18	-0.01403737	0	
341.4	0.02168385	0.02291166	871.39	0.01219009	0.01320352	1401.39	0.00353089	0	1931.38	0.0146414	0.00191304	2461.38	-0.00285088	0	2991.38	0.1217941	0.11909236	3521.38	0.01474474	0.01007725	4051.38	-0.0138407	0	
341.6	0.02237333	0.02291426	871.59	0.01282233	0.01320352	1401.59	0.00359028	0	1931.58	0.01396812	0.00191529	2461.58	-0.00289811	0	2991.58	0.12231206	0.11919182	3521.58	0.01583774	0.01008595	4051.58	-0.01390388	0	
341.8	0.02335309	0.02291686	871.79	0.01279167	0.01320352	1401.79	0.00308092	0	1931.78	0.01326928	0.00191754	2461.78	-0.00288371	0	2991.78	0.12234847	0.11929114	3521.78	0.01555227	0.01009465	4051.78	-0.01346037	0	
342	0.02445908	0.02291944	871.99	0.01369375	0.01320352	1401.99	0.00325365	0	1931.98	0.01164409	0.00191979	2461.98	-0.0018001	0	2991.98	0.12333303	0.11939033	3521.98	0.01601528	0.01010334	4051.98	-0.01396277	0	
342.2	0.02429929	0.022922	872.19	0.0134283	0.01320352	1402.19	0.00346122	0	1932.18	0.01159635	0.00192203	2462.18	-0.00171944	0	2992.18	0.12403432	0.11948938	3522.18	0.01513481	0.01011201	4052.18	-0.01423403	0	
342.4	0.02456602	0.02292455	872.39	0.01349997	0.01320352	1402.39	0.00367246	0	1932.38	0.01167711	0.00192428	2462.38	-0.00200261	0	2992.38	0.12483011	0.11958829	3522.38	0.01464676	0.01012067	4052.38	-0.01423359	0	
342.6	0.02514038	0.02292709	872.59	0.01338798	0.01320352	1402.59	0.00351937	0	1932.58	0.01206582	0.00192652	2462.58	-0.00154019	0	2992.58	0.12546102	0.11968707	3522.58	0.01415461	0.01012932	4052.58	-0.01316692	0	
342.8	0.0249461	0.02292961	872.79	0.01311049	0.01320352	1402.79	0.00324222	0	1932.78	0.01240876	0.00192877	2462.78	-0.00234782	0	2992.78	0.12565161	0.11978571	3522.78	0.0142486	0.01013796	4052.78	-0.01309696	0	
343	0.02495408	0.02293212	872.99	0.01249924	0.01320352	1402.99	0.0033814	0	1932.98	0.01202686	0.00193101	2462.98	-0.00257104	0	2992.98	0.12497809	0.11988422	3522.98	0.0145305	0.01014659	4052.98	-0.01241235	0	
343.2	0.02458305	0.02293461	873.19	0.01333814	0.01320352	1403.19	0.00276156	0	1933.18	0.011783	0.00193325	2463.18	-0.00288031	0	2993.18	0.12553758	0.11998259	3523.18	0.01540365	0.01015521	4053.18	-0.01238536	0	
343.4	0.02496267	0.0229371	873.39	0.01363226	0.01320352	1403.39	0.00330076	0	1933.38	0.01185763	0.00193549	2463.38	-0.00282748	0	2993.38	0.12578675	0.12008083	3523.38	0.01582862	0.01016381	4053.38	-0.01199352	0	
343.6	0.02449432	0.02293956	873.59	0.01328251	0.01320352	1403.59	0.00382009	0	1933.58	0.01236756	0.00193773	2463.58	-0.00313086	0	2993.58	0.1258558	0.12017893	3523.58	0.01562869	0.01017241	4053.58	-0.01266291	0	
343.8	0.02388266	0.02294202	873.79	0.0130923	0.01320352	1403.79	0.00400721	0	1933.78	0.01304646	0.00193996	2463.78	-0.00378049	0	2993.78	0.12546732	0.12027689	3523.78	0.01507032	0.01018099	4053.78	-0.01371511	0	
344	0.02345836	0.02294446	873.99	0.01361338	0.01320352	1403.99	0.0036165	0	1933.98	0.01340524	0.0019422	2463.98	-0.00345072	0	2993.98	0.12523317	0.12037472	3523.98	0.0142492	0.01018957	4053.98	-0.01380926	0	
344.2	0.02270707	0.02294688	874.19	0.0125553	0.01320352	1404.19	0.003869	0	1934.18	0.01302861	0.00194443	2464.18	-0.00384617	0	2994.18	0.12532365	0.12047242	3524.18	0.01414473	0.01019813	4054.18	-0.01407759	0	
344.4	0.02215698	0.0229493	874.39	0.01204828	0.01320352	1404.39	0.00354858	0	1934.38	0.01319047	0.00194667	2464.38	-0.00402531	0	2994.38	0.12423604	0.12056998	3524.38	0.01450362	0.01020668	4054.38	-0.01484621	0	
344.6	0.02196822	0.0229517	874.59	0.0106125	0.01320352	1404.59	0.00357127	0	1934.58	0.01353501	0.0019489	2464.58	-0.00476266	0	2994.58	0.12381194	0.12066741	3524.58	0.01395853	0.01021522	4054.58	-0.01530146	0	
344.8	0.02149253	0.02295409	874.79	0.01037787	0.01320352	1404.79	0.00414937	0	1934.78	0.01368502	0.00195113	2464.78	-0.00497286	0	2994.78	0.12341329	0.1207647	3524.78	0.01404847	0.01022375	4054.78	-0.0160141	0	
345	0.02105286	0.02295646	874.99	0.01095117	0.01320352	1404.99	0.0034857	0	1934.98	0.01328515	0.00195336	2464.98	-0.00482959	0	2994.98	0.12332427	0.12086186	3524.98	0.01449131	0.01023227	4054.98	-0.01574617	0	
345.2	0.02144915	0.02295882	875.19	0.01065292	0.01320352	1405.19	0.00290324	0	1935.18	0.01251348	0.00195559	2465.18	-0.00499138	0	2995.18	0.12379336	0.12095888	3525.18	0.01496233	0.01024077	4055.18	-0.01669515	0	
345.4	0.0212866	0.02296117	875.39	0.01158191	0.01320352	1405.39	0.00231774	0	1935.38	0.0119511	0.00195782	2465.38	-0.00529928	0	2995.38	0.12484255	0.12105577	3525.38	0.01517483	0.01024927	4055.38	-0.01749222	0	
345.6	0.02087446	0.0229635	875.59	0.01179069	0.01320352	1405.59	0.00248342	0	1935.58	0.01211098	0.00196005	2465.58	-0.00430451	0	2995.58	0.12505469	0.12115253	3525.58	0.01568058	0.01025775	4055.58	-0.01795222	0	
345.8	0.02116698	0.02296583	875.79	0.01214789	0.01320352	1405.79	0.00207724	0	1935.78	0.01174015	0.00196227	2465.78	-0.00384714	0	2995.78	0.12606671	0.12124916	3525.78	0.01575369	0.01026623	4055.78	-0.01762513	0	
346	0.02146771	0.02296814	875.99	0.01230228	0.01320352	1405.99	0.00267272	0	1935.98	0.01064494	0.0019645	2465.98	-0.00294477	0	2995.98	0.12710045	0.12134565	3525.98	0.01567065	0.01027469	4055.98	-0.01848987	0	
346.2	0.02175742	0.02297043	876.19	0.01173791	0.01320352	1406.19	0.00300202	0	1936.18	0.01042964	0.00196672	2466.18	-0.0028111	0	2996.18	0.12829935	0.12144201	3526.18	0.01501436	0.01028314	4056.18	-0.01857494	0	
346.4	0.02181076	0.02297272	876.39	0.01232852	0.01320352	1406.39	0.00358048	0	1936.38	0.01005552	0.00196895	2466.38	-0.00249466	0	2996.38	0.12931586	0.12153823	3526.38	0.01573669	0.01029158	4056.38	-0.01796001	0	
346.6	0.02252631	0.02297499	876.59	0.01245482	0.01320352	1406.59	0.00427659	0	1936.58	0.01025294	0.00197117	2466.58	-0.00246076	0	2996.58	0.12936956	0.12163433	3526.58	0.01593008	0.01030001	4056.58	-0.01712662	0	
346.8	0.02218809	0.02297725	876.79	0.013303	0.01320352	1406.79	0.00524611	0	1936.78	0.0106676	0.00197339	2466.78	-0.0022217	0	2996.78	0.13010626	0.12173029	3526.78	0.01752532	0.01030843	4056.78	-0.01782756	0	
347	0.02250431	0.02297949	876.99	0.01455387	0.01320352	1406.99	0.00596622	0	1936.98	0.01071173	0.00197561	2466.98	-0.00157919	0	2996.98	0.12986707	0.12182612	3526.98	0.01746837	0.01031684	4056.98	-0.01754508	0	
347.2	0.02245523	0.02298173	877.19	0.01528929	0.01320352	1407.19	0.00605887	0	1937.18	0.01094346	0.00197782	2467.18	-0.00166343	0	2997.18	0.13058737	0.12192182	3527.18	0.01773624	0.01032524	4057.18	-0.01751241	0	
347.4	0.02278011	0.02298395	877.39	0.01531086	0.01320352	1407.39	0.00682573	0	1937.38	0.01116037	0.00198004	2467.38	-0.00164349	0	2997.38	0.12961464	0.12201738	3527.38	0.01835585	0.01033362	4057.38	-0.01724304	0	
347.6	0.0229247	0.02298616	877.59	0.01607418	0.01320352	1407.59	0.00684723	0	1937.58	0.01184259	0.00198226	2467.58	-0.0014932	0	2997.58	0.12939872	0.12211282	3527.58	0.01839679	0.010342	4057.58	-0.017088	0	
347.8	0.02350957	0.02298836	877.79	0.01621382	0.01320352	1407.79	0.00666515	0	1937.78	0.0125869	0.00198447	2467.78	-0.0017942	0	2997.78	0.12847088	0.12220812	3527.78	0.01833303	0.01035036	4057.78	-0.01766222	0	
348	0.02385227	0.02299054	877.99	0.01535329	0.01320352	1407.99	0.00687148	0	1937.98	0.01299746	0.00198669	2467.98	-0.0030122	0	2997.98	0.12825472	0.12230329	3527.98	0.01795881	0.01035872	4057.98	-0.01731401	0	
348.2	0.02366302	0.02299272	878.19	0.01465257	0.01320352	1408.19	0.00670426	0	1938.18	0.01331374	0.0019889	2468.18	-0.00372254	0	2998.18	0.12749607	0.12239833	3528.18	0.01718596	0.01036706	4058.18	-0.01720833	0	
348.4	0.02377245	0.02299488	878.39	0.01466104	0.01320352	1408.39	0.00654581	0	1938.38	0.01341733	0.00199111	2468.38	-0.00417579	0	2998.38	0.1272747	0.12249324	3528.38	0.01681789	0.01037539	4058.38	-0.01789148	0	
348.6	0.02477105	0.02299703	878.59	0.01413478	0.01320352	1408.59	0.00579992	0	1938.58	0.01388429	0.00199332	2468.58	-0.00415827	0	2998.58	0.12665477	0.12258802	3528.58	0.01581535	0.01038371	4058.58	-0.01772319	0	
348.8	0.02566343	0.02299917	878.79	0.01448069	0.01320352	1408.79	0.00489002	0	1938.78	0.01430164	0.00199553	2468.78	-0.00451629	0	2998.78	0.12604965	0.12268267	3528.78	0.01506707	0.01039203	4058.78	-0.01708864	0	
349	0.02519349	0.02300129	878.99	0.01408562	0.01320352	1408.99	0.00351301	0	1938.98	0.01330254	0.00199774	2468.98	-0.00494275	0	2998.98	0.12721327	0.12277719	3528.98	0.01414595	0.01040033	4058.98	-0.01694614	0	
349.2	0.02440342	0.02300341	879.19	0.01344703	0.01320352	1409.19	0.00209045	0	1939.18	0.01357023	0.00199994	2469.18	-0.00487685	0	2999.18	0.1278537	0.12287158	3529.18	0.01358754	0.01040861	4059.18	-0.0172276	0	
349.4	0.02336199	0.02300551	879.39	0.01392711	0.01320352	1409.39	0.00127267	0	1939.38	0.01297011	0.00200215	2469.38	-0.00492535	0	2999.38	0.12736696	0.12296583	3529.38	0.01317759	0.01041689	4059.38	-0.01673677	0	
349.6	0.02346658	0.0230076	879.59	0.01405634	0.01320352	1409.59	0.00175193	0	1939.58	0.01204667	0.00200435	2469.58	-0.00457337	0	2999.58	0.12735029	0.12305996	3529.58	0.01349431	0.01042516	4059.58	-0.01676402	0	
349.8	0.02334033	0.02300968	879.79	0.01387873	0.01320352	1409.79	0.00082437	0	1939.78	0.01154793	0.00200656	2469.78	-0.00458924	0	2999.78	0.12808363	0.12315396	3529.78	0.01276745	0.01043342	4059.78	-0.01639665	0	
350	0.02303985	0.02301175	879.99	0.01346874	0.01320352	1409.99	0.00049922	0	1939.98	0.01045974	0.00200876	2469.98	-0.0039023	0	2999.98	0.12851138	0.12324783	3529.98	0.01234473	0.01044167	4059.98	-0.01679321	0	
350.2	0.02294418	0.02301381	880.19	0.01447583	0.01320352	1410.19	0.00059124	0	1940.18	0.01029107	0.00201096	2470.18	-0.00344582	0	3000.18	0.12840185	0.12334157	3530.18	0.01299242	0.0104499	4060.18	-0.01637058	0	
350.4	0.02180925	0.02301585	880.39	0.01474463	0.01320352	1410.39	0.00157692	0	1940.38	0.00997831	0.00201316	2470.38	-0.00307359	0	3000.38	0.12846361	0.12343518	3530.38	0.01344579	0.01045813	4060.38	-0.01610966	0	
350.6	0.02206783	0.02301789	880.59	0.01464276	0.01320352	1410.59	0.00183374	0	1940.58	0.01069678	0.00201536	2470.58	-0.00226866	0	3000.58	0.12887952	0.12352867	3530.58	0.01457536	0.01046634	4060.58	-0.01534488	0	
350.8	0.02173321	0.02301991	880.79	0.01459984	0.01320352	1410.79	0.00227013	0	1940.78	0.01133438	0.00201756	2470.78	-0.0018426	0	3000.78	0.12927607	0.12362202	3530.78	0.0155798	0.01047454	4060.78	-0.01568155	0	
351	0.0212921	0.02302192	880.99	0.01505288	0.01320352	1410.99	0.00251371	0	1940.98	0.01138235	0.00201976	2470.98	-0.00250264	0	3000.98	0.12882362	0.12371525	3530.98	0.015265	0.01048274	4060.98	-0.01601209	0	
351.2	0.02130355	0.02302392	881.19	0.01558432	0.01320352	1411.19	0.00229976	0	1941.18	0.01102553	0.00202195	2471.18	-0.00283005	0	3001.18	0.12862709	0.12380834	3531.18	0.01650492	0.01049092	4061.18	-0.01583366	0	
351.4	0.0215783	0.02302591	881.39	0.01556729	0.01320352	1411.39	0.00247495	0	1941.38	0.01201859	0.00202415	2471.38	-0.00347608	0	3001.38	0.12798909	0.12390131	3531.38	0.01659454	0.01049909	4061.38	-0.0159959	0	
351.6	0.02168308	0.02302789	881.59	0.0157358	0.01320352	1411.59	0.00307203	0	1941.58	0.01352789	0.00202634	2471.58	-0.00370356	0	3001.58	0.12841028	0.12399415	3531.58	0.01736684	0.01050725	4061.58	-0.01659996	0	
351.8	0.02208642	0.02302986	881.79	0.01459765	0.01320352	1411.79	0.00335617	0	1941.78	0.01385495	0.00202853	2471.78	-0.00456945	0	3001.78	0.12794217	0.12408686	3531.78	0.01722192	0.01051541	4061.78	-0.01692413	0	
352	0.02185209	0.02303182	881.99	0.0145216	0.01320352	1411.99	0.0035112	0	1941.98	0.01273576	0.00203072	2471.98	-0.00496906	0	3001.98	0.12928106	0.12417945	3531.98	0.01608252	0.01052355	4061.98	-0.01748423	0	
352.2	0.02182036	0.02303376	882.19	0.01499389	0.01320352	1412.19	0.00402385	0	1942.18	0.01300214	0.00203291	2472.18	-0.00477874	0	3002.18	0.12922519	0.12427191	3532.18	0.01556768	0.01053168	4062.18	-0.01785045	0	
352.4	0.02181261	0.0230357	882.39	0.01493671	0.01320352	1412.39	0.00435668	0	1942.38	0.01294619	0.0020351	2472.38	-0.00498169	0	3002.38	0.12968805	0.12436424	3532.38	0.0149363	0.0105398	4062.38	-0.0180719	0	
352.6	0.02180476	0.02303763	882.59	0.01498038	0.01320352	1412.59	0.00433181	0	1942.58	0.01327508	0.00203729	2472.58	-0.00355224	0	3002.58	0.12886568	0.12445644	3532.58	0.01387333	0.0105479	4062.58	-0.01752896	0	
352.8	0.02167106	0.02303954	882.79	0.01445341	0.01320352	1412.79	0.00359009	0	1942.78	0.01320599	0.00203948	2472.78	-0.00276023	0	3002.78	0.12960935	0.12454852	3532.78	0.01301133	0.010556	4062.78	-0.01793204	0	
353	0.02088532	0.02304144	882.99	0.01479318	0.01320352	1412.99	0.00406785	0	1942.98	0.01255613	0.00204166	2472.98	-0.00238147	0	3002.98	0.1301674	0.12464047	3532.98	0.01227663	0.01056409	4062.98	-0.01876264	0	
353.2	0.02108928	0.02304334	883.19	0.01502721	0.01320352	1413.19	0.00488235	0	1943.18	0.01246653	0.00204385	2473.18	-0.00218452	0	3003.18	0.12964942	0.12473229	3533.18	0.01217736	0.01057217	4063.18	-0.01935918	0	
353.4	0.02123583	0.02304522	883.39	0.01518066	0.01320352	1413.39	0.0047017	0	1943.38	0.01162604	0.00204603	2473.38	-0.00272658	0	3003.38	0.12963382	0.12482399	3533.38	0.01240599	0.01058023	4063.38	-0.01942113	0	
353.6	0.02148068	0.02304709	883.59	0.01502915	0.01320352	1413.59	0.0044952	0	1943.58	0.01108634	0.00204821	2473.58	-0.00257596	0	3003.58	0.13052387	0.12491556	3533.58	0.01205613	0.01058829	4063.58	-0.01994811	0	
353.8	0.02145899	0.02304896	883.79	0.01510749	0.01320352	1413.79	0.00328743	0	1943.78	0.01099495	0.0020504	2473.78	-0.00255986	0	3003.78	0.13087789	0.12500701	3533.78	0.01201043	0.01059634	4063.78	-0.0198913	0	
354	0.02119012	0.02305081	883.99	0.01563104	0.01320352	1413.99	0.00257594	0	1943.98	0.00975377	0.00205258	2473.98	-0.00221025	0	3003.98	0.13098922	0.12509832	3533.98	0.01266437	0.01060437	4063.98	-0.01895951	0	
354.2	0.02168775	0.02305265	884.19	0.01571008	0.01320352	1414.19	0.00315808	0	1944.18	0.00997801	0.00205475	2474.18	-0.00166652	0	3004.18	0.13089901	0.12518952	3534.18	0.01322299	0.0106124	4064.18	-0.01796123	0	
354.4	0.02236756	0.02305448	884.39	0.01384783	0.01320352	1414.39	0.00358417	0	1944.38	0.00982582	0.00205693	2474.38	-0.00189146	0	3004.38	0.13155959	0.12528058	3534.38	0.0134514	0.01062041	4064.38	-0.01714432	0	
354.6	0.02373254	0.02305631	884.59	0.013153	0.01320352	1414.59	0.00361143	0	1944.58	0.01061541	0.00205911	2474.58	-0.00302468	0	3004.58	0.13273778	0.12537153	3534.58	0.01499064	0.01062842	4064.58	-0.01694172	0	
354.8	0.02335374	0.02305812	884.79	0.01274267	0.01320352	1414.79	0.00377324	0	1944.78	0.01067231	0.00206129	2474.78	-0.00423752	0	3004.78	0.13177378	0.12546234	3534.78	0.01545825	0.01063641	4064.78	-0.01764996	0	
355	0.02393992	0.02305992	884.99	0.01364859	0.01320352	1414.99	0.00323092	0	1944.98	0.01097779	0.00206346	2474.98	-0.00493407	0	3004.98	0.13160285	0.12555304	3534.98	0.01579318	0.0106444	4064.98	-0.01709292	0	
355.2	0.02415915	0.02306171	885.19	0.01296862	0.01320352	1415.19	0.00259485	0	1945.18	0.01141458	0.00206563	2475.18	-0.00530385	0	3005.18	0.13108946	0.1256436	3535.18	0.01657258	0.01065237	4065.18	-0.01647681	0	
355.4	0.0246134	0.02306349	885.39	0.01277192	0.01320352	1415.39	0.00252906	0	1945.38	0.01215545	0.00206781	2475.38	-0.00609878	0	3005.38	0.13162271	0.12573405	3535.38	0.01621112	0.01066033	4065.38	-0.01605708	0	
355.6	0.02452401	0.02306527	885.59	0.01259933	0.01320352	1415.59	0.00275368	0	1945.58	0.0132813	0.00206998	2475.58	-0.0061205	0	3005.58	0.13183905	0.12582436	3535.58	0.01758505	0.01066829	4065.58	-0.016062	0	
355.8	0.02525374	0.02306703	885.79	0.01222366	0.01320352	1415.79	0.00290103	0	1945.78	0.01285666	0.00207215	2475.78	-0.00625427	0	3005.78	0.13159157	0.12591456	3535.78	0.0168256	0.01067623	4065.78	-0.01531232	0	
356	0.02424931	0.02306878	885.99	0.01316028	0.01320352	1415.99	0.00310119	0	1945.98	0.01263957	0.00207432	2475.98	-0.00606212	0	3005.98	0.13183345	0.12600463	3535.98	0.0169505	0.01068416	4065.98	-0.01610045	0	
356.2	0.02349595	0.02307053	886.19	0.01293887	0.01320352	1416.19	0.00373962	0	1946.18	0.0134917	0.00207649	2476.18	-0.00624669	0	3006.18	0.13087649	0.12609457	3536.18	0.01735146	0.01069208	4066.18	-0.01560667	0	
356.4	0.02213921	0.02307226	886.39	0.0128499	0.01320352	1416.39	0.00363941	0	1946.38	0.0133954	0.00207865	2476.38	-0.00625814	0	3006.38	0.13039794	0.12618439	3536.38	0.01671445	0.0107	4066.38	-0.01517923	0	
356.6	0.02144101	0.02307398	886.59	0.01277959	0.01320352	1416.59	0.00366162	0	1946.58	0.01278568	0.00208082	2476.58	-0.00512106	0	3006.58	0.1298737	0.12627409	3536.58	0.01659434	0.0107079	4066.58	-0.01550347	0	
356.8	0.02124227	0.0230757	886.79	0.01290815	0.01320352	1416.79	0.00282642	0	1946.78	0.01290582	0.00208298	2476.78	-0.0050726	0	3006.78	0.13025746	0.12636367	3536.78	0.01638418	0.01071579	4066.78	-0.0153476	0	
357	0.02054589	0.0230774	886.99	0.01353256	0.01320352	1416.99	0.00400457	0	1946.98	0.01312641	0.00208515	2476.98	-0.00584334	0	3006.98	0.13010229	0.12645312	3536.98	0.01600049	0.01072367	4066.98	-0.01483842	0	
357.2	0.02033612	0.0230791	887.19	0.01390594	0.01320352	1417.19	0.00395251	0	1947.18	0.01343411	0.00208731	2477.18	-0.00586824	0	3007.18	0.13074587	0.12654245	3537.18	0.0161267	0.01073154	4067.18	-0.01507926	0	
357.4	0.02014168	0.02308079	887.39	0.01405103	0.01320352	1417.39	0.00344528	0	1947.38	0.01272327	0.00208947	2477.38	-0.0056404	0	3007.38	0.1310397	0.12663165	3537.38	0.01561636	0.0107394	4067.38	-0.01478127	0	
357.6	0.02022112	0.02308246	887.59	0.01351225	0.01320352	1417.59	0.00240491	0	1947.58	0.01199999	0.00209163	2477.58	-0.00492425	0	3007.58	0.13064115	0.12672073	3537.58	0.01514345	0.01074725	4067.58	-0.01525221	0	
357.8	0.02055555	0.02308413	887.79	0.01424304	0.01320352	1417.79	0.00243843	0	1947.78	0.01155915	0.00209379	2477.78	-0.00442853	0	3007.78	0.13081538	0.12680969	3537.78	0.01533942	0.01075509	4067.78	-0.01542526	0	
358	0.02017351	0.02308579	887.99	0.01368965	0.01320352	1417.99	0.00256994	0	1947.98	0.01177119	0.00209595	2477.98	-0.00463986	0	3007.98	0.13030316	0.12689853	3537.98	0.01491547	0.01076292	4067.98	-0.01448737	0	
358.2	0.02014459	0.02308744	888.19	0.01276762	0.01320352	1418.19	0.00339977	0	1948.18	0.01211681	0.00209811	2478.18	-0.00366883	0	3008.18	0.13038492	0.12698725	3538.18	0.01457398	0.01077074	4068.18	-0.01466004	0	
358.4	0.02064706	0.02308908	888.39	0.01190602	0.01320352	1418.39	0.00376677	0	1948.38	0.01181086	0.00210026	2478.38	-0.00398371	0	3008.38	0.13080176	0.12707584	3538.38	0.01460093	0.01077855	4068.38	-0.0148076	0	
358.6	0.02063284	0.02309071	888.59	0.01187284	0.01320352	1418.59	0.00382132	0	1948.58	0.01212348	0.00210242	2478.58	-0.00417688	0	3008.58	0.13080185	0.12716431	3538.58	0.01479925	0.01078635	4068.58	-0.01610964	0	
358.8	0.01992537	0.02309234	888.79	0.01201704	0.01320352	1418.79	0.00388107	0	1948.78	0.01237375	0.00210457	2478.78	-0.00368897	0	3008.78	0.13009675	0.12725266	3538.78	0.01376722	0.01079414	4068.78	-0.01650238	0	
359	0.02030091	0.02309395	888.99	0.01259253	0.01320352	1418.99	0.00331638	0	1948.98	0.01287939	0.00210672	2478.98	-0.0035414	0	3008.98	0.13027854	0.12734089	3538.98	0.01356665	0.01080192	4068.98	-0.01674571	0	
359.2	0.0198741	0.02309556	889.19	0.01144012	0.01320352	1419.19	0.00313312	0	1949.18	0.01283435	0.00210888	2479.18	-0.00401682	0	3009.18	0.12939586	0.12742899	3539.18	0.01320849	0.01080969	4069.18	-0.01736762	0	
359.4	0.02013599	0.02309715	889.39	0.01208907	0.01320352	1419.39	0.00418371	0	1949.38	0.01364098	0.00211103	2479.38	-0.00387698	0	3009.38	0.12907456	0.12751698	3539.38	0.01360858	0.01081745	4069.38	-0.01759298	0	
359.6	0.02118394	0.02309874	889.59	0.01194487	0.01320352	1419.59	0.00495927	0	1949.58	0.0147305	0.00211318	2479.58	-0.00343755	0	3009.58	0.12843165	0.12760484	3539.58	0.01465586	0.0108252	4069.58	-0.0181324	0	
359.8	0.02225548	0.02310032	889.79	0.01205447	0.01320352	1419.79	0.00441005	0	1949.78	0.01411995	0.00211532	2479.78	-0.00364918	0	3009.78	0.12842428	0.12769258	3539.78	0.01440355	0.01083294	4069.78	-0.01820947	0	
360	0.02152625	0.02310189	889.99	0.01274014	0.01320352	1419.99	0.00425734	0	1949.98	0.01380271	0.00211747	2479.98	-0.00364128	0	3009.98	0.12852705	0.1277802	3539.98	0.01546772	0.01084067	4069.98	-0.01940097	0	
360.2	0.02182661	0.02310345	890.19	0.01312451	0.01320352	1420.19	0.00480359	0	1950.18	0.01325875	0.00211962	2480.18	-0.00398671	0	3010.18	0.12901988	0.12786771	3540.18	0.0155675	0.01084839	4070.18	-0.01973121	0	
360.4	0.02301801	0.023105	890.39	0.01323494	0.01320352	1420.39	0.00454236	0	1950.38	0.01264092	0.00212176	2480.38	-0.00397962	0	3010.38	0.13012921	0.12795509	3540.38	0.01532217	0.0108561	4070.38	-0.01910166	0	
360.6	0.02340273	0.02310655	890.59	0.01349403	0.01320352	1420.59	0.00425842	0	1950.58	0.01252561	0.00212391	2480.58	-0.00369256	0	3010.58	0.13077156	0.12804235	3540.58	0.01544922	0.0108638	4070.58	-0.01999936	0	
360.8	0.02367049	0.02310808	890.79	0.01467543	0.01320352	1420.79	0.00375646	0	1950.78	0.01212972	0.00212605	2480.78	-0.00365493	0	3010.78	0.1308033	0.12812949	3540.78	0.01552556	0.01087149	4070.78	-0.01932444	0	
361	0.02384754	0.02310961	890.99	0.01548257	0.01320352	1420.99	0.00479233	0	1950.98	0.01263934	0.00212819	2480.98	-0.00367554	0	3010.98	0.13148489	0.12821651	3540.98	0.01568376	0.01087917	4070.98	-0.01915778	0	
361.2	0.02534299	0.02311113	891.19	0.01631923	0.01320352	1421.19	0.00514436	0	1951.18	0.01342019	0.00213033	2481.18	-0.00254276	0	3011.18	0.13191865	0.12830341	3541.18	0.01570173	0.01088684	4071.18	-0.01958282	0	
361.4	0.02572603	0.02311264	891.39	0.0163416	0.01320352	1421.39	0.00475116	0	1951.38	0.01311586	0.00213247	2481.38	-0.00195721	0	3011.38	0.13194673	0.12839019	3541.38	0.01596548	0.0108945	4071.38	-0.01896512	0	
361.6	0.02650115	0.02311414	891.59	0.01579922	0.01320352	1421.59	0.00367013	0	1951.58	0.01319409	0.00213461	2481.58	-0.00179175	0	3011.58	0.13239364	0.12847685	3541.58	0.01664198	0.01090215	4071.58	-0.01805574	0	
361.8	0.02674141	0.02311563	891.79	0.01639328	0.01320352	1421.79	0.00479727	0	1951.78	0.01405031	0.00213675	2481.78	-0.00135916	0	3011.78	0.13282137	0.12856339	3541.78	0.01689908	0.01090979	4071.78	-0.01779544	0	
362	0.02583013	0.02311712	891.99	0.0153948	0.01320352	1421.99	0.00475101	0	1951.98	0.0149738	0.00213889	2481.98	-0.00220011	0	3011.98	0.13259947	0.12864982	3541.98	0.01690097	0.01091742	4071.98	-0.01702734	0	
362.2	0.02545009	0.0231186	892.19	0.01500345	0.01320352	1422.19	0.00487429	0	1952.18	0.01488851	0.00214102	2482.18	-0.00204342	0	3012.18	0.13294453	0.12873612	3542.18	0.0168441	0.01092504	4072.18	-0.01658177	0	
362.4	0.02574343	0.02312007	892.39	0.01453246	0.01320352	1422.39	0.005107	0	1952.38	0.01500098	0.00214316	2482.38	-0.00231894	0	3012.38	0.1331347	0.12882231	3542.38	0.0160813	0.01093265	4072.38	-0.01648393	0	
362.6	0.02446511	0.02312153	892.59	0.01452918	0.01320352	1422.59	0.00497322	0	1952.58	0.01520701	0.00214529	2482.58	-0.00240214	0	3012.58	0.13338244	0.12890837	3542.58	0.01587314	0.01094025	4072.58	-0.01653708	0	
362.8	0.02305948	0.02312298	892.79	0.01386058	0.01320352	1422.79	0.00475768	0	1952.78	0.01625879	0.00214742	2482.78	-0.00253794	0	3012.78	0.13306618	0.12899432	3542.78	0.01503201	0.01094785	4072.78	-0.01648841	0	
363	0.02264702	0.02312443	892.99	0.01316152	0.01320352	1422.99	0.00430772	0	1952.98	0.01679181	0.00214955	2482.98	-0.00295549	0	3012.98	0.13268038	0.12908015	3542.98	0.01499766	0.01095543	4072.98	-0.01587181	0	
363.2	0.02234831	0.02312586	893.19	0.01246299	0.01320352	1423.19	0.00393486	0	1953.18	0.01731988	0.00215168	2483.18	-0.00342856	0	3013.18	0.13217166	0.12916586	3543.18	0.01436744	0.010963	4073.18	-0.01583746	0	
363.4	0.02258131	0.02312729	893.39	0.01318117	0.01320352	1423.39	0.00421422	0	1953.38	0.01797465	0.00215381	2483.38	-0.00299662	0	3013.38	0.13222866	0.12925146	3543.38	0.01475087	0.01097056	4073.38	-0.01655075	0	
363.6	0.02299496	0.02312872	893.59	0.01331323	0.01320352	1423.59	0.003793	0	1953.58	0.0173916	0.00215594	2483.58	-0.00278498	0	3013.58	0.13266087	0.12933693	3543.58	0.01496181	0.01097811	4073.58	-0.01665502	0	
363.8	0.02191446	0.02313013	893.79	0.01361267	0.01320352	1423.79	0.0036043	0	1953.78	0.01617143	0.00215807	2483.78	-0.0032355	0	3013.78	0.13241983	0.12942229	3543.78	0.01534716	0.01098565	4073.78	-0.01714915	0	
364	0.02166528	0.02313154	893.99	0.01446099	0.01320352	1423.99	0.004258	0	1953.98	0.015874	0.00216019	2483.98	-0.00306515	0	3013.98	0.13258819	0.12950753	3543.98	0.01528077	0.01099318	4073.98	-0.01728136	0	
364.2	0.02148909	0.02313293	894.19	0.01497529	0.01320352	1424.19	0.00473752	0	1954.18	0.01540466	0.00216232	2484.18	-0.00306074	0	3014.18	0.13374482	0.12959265	3544.18	0.01504507	0.01100071	4074.18	-0.0170995	0	
364.4	0.02188263	0.02313432	894.39	0.01512469	0.01320352	1424.39	0.0039559	0	1954.38	0.01427004	0.00216444	2484.38	-0.00298845	0	3014.38	0.13454803	0.12967766	3544.38	0.01454707	0.01100822	4074.38	-0.01677938	0	
364.6	0.02165919	0.02313571	894.59	0.01580861	0.01320352	1424.59	0.00397163	0	1954.58	0.01373155	0.00216656	2484.58	-0.00361879	0	3014.58	0.13429577	0.12976255	3544.58	0.01442788	0.01101572	4074.58	-0.01668598	0	
364.8	0.02131265	0.02313708	894.79	0.01631759	0.01320352	1424.79	0.00356862	0	1954.78	0.01236178	0.00216868	2484.78	-0.00336342	0	3014.78	0.13429095	0.12984732	3544.78	0.01452799	0.01102322	4074.78	-0.01593119	0	
365	0.02227472	0.02313845	894.99	0.01713217	0.01320352	1424.99	0.00409138	0	1954.98	0.01226058	0.0021708	2484.98	-0.00292708	0	3014.98	0.13540956	0.12993198	3544.98	0.01487648	0.0110307	4074.98	-0.01539767	0	
365.2	0.02298315	0.02313981	895.19	0.01691449	0.01320352	1425.19	0.00409397	0	1955.18	0.01209841	0.00217292	2485.18	-0.00321348	0	3015.18	0.13527117	0.13001652	3545.18	0.01453833	0.01103817	4075.18	-0.01562925	0	
365.4	0.02279339	0.02314116	895.39	0.01654973	0.01320352	1425.39	0.00336939	0	1955.38	0.01148007	0.00217504	2485.38	-0.00374288	0	3015.38	0.13528582	0.13010094	3545.38	0.01544884	0.01104564	4075.38	-0.01591798	0	
365.6	0.02427576	0.02314251	895.59	0.01570416	0.01320352	1425.59	0.00278028	0	1955.58	0.01120666	0.00217716	2485.58	-0.00428468	0	3015.58	0.13553261	0.13018525	3545.58	0.01593726	0.01105309	4075.58	-0.01557327	0	
365.8	0.02414053	0.02314385	895.79	0.01537118	0.01320352	1425.79	0.00333008	0	1955.78	0.01139099	0.00217928	2485.78	-0.00454275	0	3015.78	0.13503749	0.13026944	3545.78	0.01635583	0.01106054	4075.78	-0.0167906	0	
366	0.02408981	0.02314518	895.99	0.01449326	0.01320352	1425.99	0.00377573	0	1955.98	0.01107639	0.00218139	2485.98	-0.00573198	0	3015.98	0.13392888	0.13035351	3545.98	0.01654061	0.01106797	4075.98	-0.01654945	0	
366.2	0.02413381	0.0231465	896.19	0.01372542	0.01320352	1426.19	0.00391819	0	1956.18	0.01025404	0.0021835	2486.18	-0.0046763	0	3016.18	0.13303614	0.13043747	3546.18	0.01603842	0.0110754	4076.18	-0.01619943	0	
366.4	0.02315311	0.02314782	896.39	0.01347611	0.01320352	1426.39	0.00364548	0	1956.38	0.01005162	0.00218562	2486.38	-0.00378357	0	3016.38	0.13309645	0.13052131	3546.38	0.01558078	0.01108281	4076.38	-0.01686327	0	
366.6	0.0219389	0.02314913	896.59	0.01313776	0.01320352	1426.59	0.00341146	0	1956.58	0.01090074	0.00218773	2486.58	-0.00326999	0	3016.58	0.13391543	0.13060504	3546.58	0.01608024	0.01109022	4076.58	-0.01728162	0	
366.8	0.02144403	0.02315043	896.79	0.01204432	0.01320352	1426.79	0.0026768	0	1956.78	0.01231621	0.00218984	2486.78	-0.00314026	0	3016.78	0.13373886	0.13068865	3546.78	0.01571782	0.01109762	4076.78	-0.01841147	0	
367	0.02181706	0.02315172	896.99	0.01180263	0.01320352	1426.99	0.00205055	0	1956.98	0.01280217	0.00219195	2486.98	-0.00376425	0	3016.98	0.13382616	0.13077215	3546.98	0.01482142	0.01110501	4076.98	-0.01867914	0	
367.2	0.02156115	0.02315301	897.19	0.01188956	0.01320352	1427.19	0.00165148	0	1957.18	0.01367955	0.00219406	2487.18	-0.00336717	0	3017.18	0.13401217	0.13085554	3547.18	0.01456231	0.01111238	4077.18	-0.01987816	0	
367.4	0.02213023	0.02315429	897.39	0.01243503	0.01320352	1427.39	0.0017328	0	1957.38	0.01486453	0.00219617	2487.38	-0.00260997	0	3017.38	0.1346091	0.1309388	3547.38	0.01486885	0.01111975	4077.38	-0.02007631	0	
367.6	0.02174684	0.02315556	897.59	0.01271367	0.01320352	1427.59	0.00157467	0	1957.58	0.01535922	0.00219827	2487.58	-0.00253009	0	3017.58	0.13394774	0.13102196	3547.58	0.01507339	0.01112711	4077.58	-0.01961262	0	
367.8	0.02106578	0.02315683	897.79	0.01270817	0.01320352	1427.79	0.00226285	0	1957.78	0.01540189	0.00220038	2487.78	-0.00280242	0	3017.78	0.13341738	0.13110499	3547.78	0.0151958	0.01113446	4077.78	-0.01957589	0	
368	0.02110595	0.02315809	897.99	0.01347731	0.01320352	1427.99	0.00219426	0	1957.98	0.01633189	0.00220248	2487.98	-0.00256908	0	3017.98	0.1339519	0.13118792	3547.98	0.0145155	0.0111418	4077.98	-0.0189936	0	
368.2	0.02021625	0.02315934	898.19	0.01441655	0.01320352	1428.19	0.00188829	0	1958.18	0.01597469	0.00220458	2488.18	-0.00248585	0	3018.18	0.13449064	0.13127073	3548.18	0.01489971	0.01114913	4078.18	-0.01836794	0	
368.4	0.02082565	0.02316059	898.39	0.01465787	0.01320352	1428.39	0.00071906	0	1958.38	0.01429766	0.00220669	2488.38	-0.00234719	0	3018.38	0.13393195	0.13135343	3548.38	0.01447361	0.01115645	4078.38	-0.01788104	0	
368.6	0.02171512	0.02316183	898.59	0.01473932	0.01320352	1428.59	0.00039865	0	1958.58	0.01398628	0.00220879	2488.58	-0.00240835	0	3018.58	0.1333852	0.13143601	3548.58	0.01487756	0.01116376	4078.58	-0.01677432	0	
368.8	0.02228829	0.02316306	898.79	0.01502928	0.01320352	1428.79	0.00013676	0	1958.78	0.01310539	0.00221089	2488.78	-0.00162772	0	3018.78	0.1339156	0.13151848	3548.78	0.0152374	0.01117106	4078.78	-0.0167614	0	
369	0.02274933	0.02316428	898.99	0.01547649	0.01320352	1428.99	0.00111436	0	1958.98	0.01328879	0.00221299	2488.98	-0.00123929	0	3018.98	0.13375728	0.13160083	3548.98	0.01599377	0.01117836	4078.98	-0.01659416	0	
369.2	0.02301017	0.0231655	899.19	0.015379	0.01320352	1429.19	0.00152233	0	1959.18	0.01327566	0.00221508	2489.18	-0.00164334	0	3019.18	0.13349443	0.13168307	3549.18	0.01579978	0.01118564	4079.18	-0.01653864	0	
369.4	0.02341343	0.02316671	899.39	0.01637287	0.01320352	1429.39	0.00161169	0	1959.38	0.01287649	0.00221718	2489.38	-0.00116027	0	3019.38	0.13323302	0.1317652	3549.38	0.01727373	0.01119291	4079.38	-0.0159887	0	
369.6	0.02403607	0.02316792	899.59	0.01612472	0.01320352	1429.59	0.00195329	0	1959.58	0.01261453	0.00221928	2489.58	-0.00167978	0	3019.58	0.13294118	0.13184722	3549.58	0.01811319	0.01120018	4079.58	-0.01600649	0	
369.8	0.02431027	0.02316911	899.79	0.01508102	0.01320352	1429.79	0.00249289	0	1959.78	0.01286068	0.00222137	2489.78	-0.00122447	0	3019.78	0.13194421	0.13192912	3549.78	0.01856613	0.01120743	4079.78	-0.01655271	0	
370	0.02479668	0.02317031	899.99	0.01470865	0.01320352	1429.99	0.00381812	0	1959.98	0.01275717	0.00222347	2489.98	-0.00143882	0	3019.98	0.13176231	0.13201091	3549.98	0.0180171	0.01121468	4079.98	-0.01592935	0	
370.2	0.02435216	0.02317149	900.19	0.01393202	0.01320352	1430.19	0.00350011	0	1960.18	0.01267036	0.00222556	2490.18	-0.00100198	0	3020.18	0.13181252	0.13209259	3550.18	0.01817409	0.01122191	4080.18	-0.0161461	0	
370.4	0.02429251	0.02317267	900.39	0.01430535	0.01320352	1430.39	0.00366924	0	1960.38	0.01385374	0.00222765	2490.38	-0.00183985	0	3020.38	0.13271523	0.13217415	3550.38	0.01808234	0.01122914	4080.38	-0.01728817	0	
370.6	0.02376728	0.02317384	900.59	0.01418649	0.01320352	1430.59	0.00356768	0	1960.58	0.01527667	0.00222974	2490.58	-0.00239475	0	3020.58	0.13422639	0.13225561	3550.58	0.01786735	0.01123636	4080.58	-0.01848852	0	
370.8	0.02353967	0.02317501	900.79	0.01372923	0.01320352	1430.79	0.00253763	0	1960.78	0.01663885	0.00223183	2490.78	-0.00358208	0	3020.78	0.13423213	0.13233695	3550.78	0.01697193	0.01124356	4080.78	-0.01853362	0	
371	0.02443803	0.02317617	900.99	0.01397817	0.01320352	1430.99	0.00259131	0	1960.98	0.01721457	0.00223392	2490.98	-0.0049885	0	3020.98	0.13492498	0.13241817	3550.98	0.01668571	0.01125076	4080.98	-0.0183883	0	
371.2	0.0240907	0.02317732	901.19	0.01378929	0.01320352	1431.19	0.00191418	0	1961.18	0.01775223	0.00223601	2491.18	-0.00541056	0	3021.18	0.13531594	0.13249929	3551.18	0.01650213	0.01125795	4081.18	-0.01913985	0	
371.4	0.02442251	0.02317847	901.39	0.01402348	0.01320352	1431.39	0.00175648	0	1961.38	0.01825753	0.00223809	2491.38	-0.00567681	0	3021.38	0.13508886	0.1325803	3551.38	0.01584952	0.01126513	4081.38	-0.01989515	0	
371.6	0.02434905	0.02317961	901.59	0.01446648	0.01320352	1431.59	0.00167077	0	1961.58	0.01761642	0.00224018	2491.58	-0.00545458	0	3021.58	0.13425387	0.13266119	3551.58	0.01530533	0.0112723	4081.58	-0.02002134	0	
371.8	0.02361035	0.02318074	901.79	0.01471388	0.01320352	1431.79	0.00253001	0	1961.78	0.01679932	0.00224226	2491.78	-0.0054062	0	3021.78	0.13417303	0.13274197	3551.78	0.01512069	0.01127946	4081.78	-0.02081026	0	
372	0.02310211	0.02318187	901.99	0.01492704	0.01320352	1431.99	0.00259936	0	1961.98	0.01645246	0.00224434	2491.98	-0.00539353	0	3021.98	0.13435144	0.13282264	3551.98	0.0149844	0.01128662	4081.98	-0.0208532	0	
372.2	0.02233819	0.02318299	902.19	0.0152673	0.01320352	1432.19	0.00308835	0	1962.18	0.01564329	0.00224643	2492.18	-0.00528535	0	3022.18	0.13452515	0.1329032	3552.18	0.01468495	0.01129376	4082.18	-0.02092631	0	
372.4	0.02286454	0.02318411	902.39	0.01528473	0.01320352	1432.39	0.00330393	0	1962.38	0.01500614	0.00224851	2492.38	-0.00513095	0	3022.38	0.13345819	0.13298365	3552.38	0.01488307	0.01130089	4082.38	-0.02171384	0	
372.6	0.02359041	0.02318522	902.59	0.01499884	0.01320352	1432.59	0.00375439	0	1962.58	0.01480981	0.00225059	2492.58	-0.0049047	0	3022.58	0.13353928	0.13306399	3552.58	0.01537686	0.01130802	4082.58	-0.02112548	0	
372.8	0.02387576	0.02318632	902.79	0.01509119	0.01320352	1432.79	0.00421891	0	1962.78	0.01431967	0.00225267	2492.78	-0.00452985	0	3022.78	0.13314746	0.13314422	3552.78	0.01553906	0.01131513	4082.78	-0.02091795	0	
373	0.02374222	0.02318742	902.99	0.01416482	0.01320352	1432.99	0.00493335	0	1962.98	0.014312	0.00225474	2492.98	-0.00411351	0	3022.98	0.13282981	0.13322434	3552.98	0.01572313	0.01132224	4082.98	-0.02100855	0	
373.2	0.02430919	0.02318851	903.19	0.01388041	0.01320352	1433.19	0.00479712	0	1963.18	0.01422081	0.00225682	2493.18	-0.00457385	0	3023.18	0.1337677	0.13330434	3553.18	0.01569288	0.01132933	4083.18	-0.0199982	0	
373.4	0.02478558	0.02318959	903.39	0.01312018	0.01320352	1433.39	0.00493117	0	1963.38	0.01426635	0.0022589	2493.38	-0.00405928	0	3023.38	0.13381641	0.13338424	3553.38	0.01709539	0.01133642	4083.38	-0.01992166	0	
373.6	0.02512058	0.02319067	903.59	0.01165377	0.01320352	1433.59	0.00491658	0	1963.58	0.01418439	0.00226097	2493.58	-0.00370009	0	3023.58	0.13426353	0.13346403	3553.58	0.01641797	0.0113435	4083.58	-0.01981438	0	
373.8	0.02494833	0.02319174	903.79	0.01063836	0.01320352	1433.79	0.00522726	0	1963.78	0.0146893	0.00226305	2493.78	-0.00338577	0	3023.78	0.13422083	0.1335437	3553.78	0.01565223	0.01135057	4083.78	-0.01995159	0	
374	0.02489245	0.02319281	903.99	0.01058779	0.01320352	1433.99	0.00655518	0	1963.98	0.01475692	0.00226512	2493.98	-0.00387931	0	3023.98	0.13463154	0.13362327	3553.98	0.01605004	0.01135763	4083.98	-0.0193232	0	
374.2	0.02472444	0.02319387	904.19	0.01005973	0.01320352	1434.19	0.00612089	0	1964.18	0.01516625	0.00226719	2494.18	-0.00440145	0	3024.18	0.13508712	0.13370273	3554.18	0.01633005	0.01136468	4084.18	-0.01939925	0	
374.4	0.02471012	0.02319493	904.39	0.01107316	0.01320352	1434.39	0.00610598	0	1964.38	0.01676737	0.00226926	2494.38	-0.00444323	0	3024.38	0.13655881	0.13378208	3554.38	0.0162173	0.01137172	4084.38	-0.02049901	0	
374.6	0.02378322	0.02319598	904.59	0.01139618	0.01320352	1434.59	0.00542884	0	1964.58	0.01675649	0.00227133	2494.58	-0.00516938	0	3024.58	0.13828719	0.13386132	3554.58	0.01647745	0.01137876	4084.58	-0.02058985	0	
374.8	0.02463877	0.02319702	904.79	0.01195323	0.01320352	1434.79	0.00571001	0	1964.78	0.01748197	0.0022734	2494.78	-0.00612168	0	3024.78	0.1387018	0.13394045	3554.78	0.01747054	0.01138578	4084.78	-0.01963712	0	
375	0.02535542	0.02319806	904.99	0.01259338	0.01320352	1434.99	0.00607318	0	1964.98	0.01734206	0.00227547	2494.98	-0.00617303	0	3024.98	0.13928535	0.13401947	3554.98	0.01792002	0.01139279	4084.98	-0.01966914	0	
375.2	0.02490651	0.02319909	905.19	0.01380487	0.01320352	1435.19	0.0050663	0	1965.18	0.01698219	0.00227753	2495.18	-0.00595921	0	3025.18	0.13906744	0.13409838	3555.18	0.01791855	0.0113998	4085.18	-0.01951524	0	
375.4	0.02548535	0.02320012	905.39	0.01528958	0.01320352	1435.39	0.00513202	0	1965.38	0.01666839	0.0022796	2495.38	-0.00580522	0	3025.38	0.13964711	0.13417718	3555.38	0.01795165	0.0114068	4085.38	-0.01909568	0	
375.6	0.0258064	0.02320114	905.59	0.01626313	0.01320352	1435.59	0.00500968	0	1965.58	0.01603396	0.00228166	2495.58	-0.0052881	0	3025.58	0.14066743	0.13425588	3555.58	0.01803951	0.01141378	4085.58	-0.01873167	0	
375.8	0.02469375	0.02320216	905.79	0.01662367	0.01320352	1435.79	0.00504917	0	1965.78	0.01591082	0.00228372	2495.78	-0.00565188	0	3025.78	0.14093423	0.13433447	3555.78	0.01826005	0.01142076	4085.78	-0.01849437	0	
376	0.02520368	0.02320317	905.99	0.01749888	0.01320352	1435.99	0.00534252	0	1965.98	0.01538608	0.00228579	2495.98	-0.00632484	0	3025.98	0.14110473	0.13441294	3555.98	0.01810441	0.01142773	4085.98	-0.0176787	0	
376.2	0.02526501	0.02320417	906.19	0.01787629	0.01320352	1436.19	0.00491437	0	1966.18	0.01537903	0.00228785	2496.18	-0.00568631	0	3026.18	0.14196114	0.13449131	3556.18	0.01691569	0.01143469	4086.18	-0.0167853	0	
376.4	0.02573043	0.02320517	906.39	0.01791962	0.01320352	1436.39	0.0043557	0	1966.38	0.01486852	0.00228991	2496.38	-0.00555471	0	3026.38	0.14101365	0.13456958	3556.38	0.01697017	0.01144164	4086.38	-0.01584189	0	
376.6	0.02645599	0.02320616	906.59	0.01731218	0.01320352	1436.59	0.0035914	0	1966.58	0.01374927	0.00229197	2496.58	-0.00507424	0	3026.58	0.14098762	0.13464773	3556.58	0.01622737	0.01144859	4086.58	-0.01496107	0	
376.8	0.0259167	0.02320715	906.79	0.01654929	0.01320352	1436.79	0.00332339	0	1966.78	0.01343332	0.00229402	2496.78	-0.00526892	0	3026.78	0.13996885	0.13472578	3556.78	0.01597474	0.01145552	4086.78	-0.01444263	0	
377	0.02516845	0.02320813	906.99	0.01534828	0.01320352	1436.99	0.00318908	0	1966.98	0.01386508	0.00229608	2496.98	-0.00508426	0	3026.98	0.13985985	0.13480372	3556.98	0.01603919	0.01146244	4086.98	-0.0142611	0	
377.2	0.02493986	0.02320911	907.19	0.01373193	0.01320352	1437.19	0.00305861	0	1967.18	0.01430101	0.00229814	2497.18	-0.00511768	0	3027.18	0.13956284	0.13488155	3557.18	0.0154358	0.01146936	4087.18	-0.01330784	0	
377.4	0.02499637	0.02321008	907.39	0.01249626	0.01320352	1437.39	0.00322565	0	1967.38	0.01403434	0.00230019	2497.38	-0.0039096	0	3027.38	0.13871256	0.13495928	3557.38	0.01579703	0.01147627	4087.38	-0.01370422	0	
377.6	0.02410108	0.02321105	907.59	0.01170285	0.01320352	1437.59	0.00275235	0	1967.58	0.01395779	0.00230225	2497.58	-0.0037229	0	3027.58	0.13752104	0.1350369	3557.58	0.01432019	0.01148316	4087.58	-0.01443466	0	
377.8	0.02336983	0.02321201	907.79	0.0109187	0.01320352	1437.79	0.00319624	0	1967.78	0.01383526	0.0023043	2497.78	-0.00387341	0	3027.78	0.13664789	0.13511441	3557.78	0.01412389	0.01149005	4087.78	-0.01580623	0	
378	0.02313774	0.02321297	907.99	0.01043724	0.01320352	1437.99	0.00348808	0	1967.98	0.01357839	0.00230635	2497.98	-0.00381176	0	3027.98	0.13630434	0.13519181	3557.98	0.01433047	0.01149693	4087.98	-0.01630032	0	
378.2	0.02273986	0.02321392	908.19	0.01023427	0.01320352	1438.19	0.00317169	0	1968.18	0.0136845	0.0023084	2498.18	-0.00384802	0	3028.18	0.13646912	0.13526911	3558.18	0.01357212	0.0115038	4088.18	-0.01733349	0	
378.4	0.0223287	0.02321486	908.39	0.01066102	0.01320352	1438.39	0.00327787	0	1968.38	0.01401803	0.00231045	2498.38	-0.00378222	0	3028.38	0.1364111	0.1353463	3558.38	0.01347812	0.01151066	4088.38	-0.01876134	0	
378.6	0.02207902	0.0232158	908.59	0.0110049	0.01320352	1438.59	0.00343215	0	1968.58	0.01346829	0.0023125	2498.58	-0.00471799	0	3028.58	0.13625728	0.13542339	3558.58	0.01353836	0.01151752	4088.58	-0.01883485	0	
378.8	0.02217355	0.02321674	908.79	0.01158365	0.01320352	1438.79	0.00398869	0	1968.78	0.01388185	0.00231455	2498.78	-0.004897	0	3028.78	0.13554207	0.13550037	3558.78	0.01336131	0.01152436	4088.78	-0.01915846	0	
379	0.02181799	0.02321767	908.99	0.01221652	0.01320352	1438.99	0.00363317	0	1968.98	0.01348199	0.00231659	2498.98	-0.00492925	0	3028.98	0.1349969	0.13557724	3558.98	0.0128246	0.0115312	4088.98	-0.01956341	0	
379.2	0.02168816	0.02321859	909.19	0.0133491	0.01320352	1439.19	0.00319333	0	1969.18	0.01292131	0.00231864	2499.18	-0.00566302	0	3029.18	0.13481202	0.13565401	3559.18	0.01272418	0.01153802	4089.18	-0.01985944	0	
379.4	0.02146442	0.02321951	909.39	0.01361253	0.01320352	1439.39	0.00311423	0	1969.38	0.01264278	0.00232068	2499.38	-0.00632599	0	3029.38	0.13501007	0.13573067	3559.38	0.01199376	0.01154484	4089.38	-0.02038952	0	
379.6	0.02123655	0.02322043	909.59	0.01410734	0.01320352	1439.59	0.00292482	0	1969.58	0.01221405	0.00232273	2499.58	-0.00640035	0	3029.58	0.13463998	0.13580723	3559.58	0.0113469	0.01155165	4089.58	-0.02098076	0	
379.8	0.0211769	0.02322134	909.79	0.01473488	0.01320352	1439.79	0.00264083	0	1969.78	0.0119184	0.00232477	2499.78	-0.00693154	0	3029.78	0.13420506	0.13588368	3559.78	0.01104008	0.01155845	4089.78	-0.0206304	0	
379.99	0.0211769	0.02322224	909.99	0.01473488	0.01320352	1439.99	0.00264083	0	1969.98	0.0119184	0.00232681	2499.98	-0.00693154	0	3029.98	0.13420506	0.13596003	3559.98	0.01104008	0.01156524	4089.98	-0.0206304	0	
380.19	0.02219472	0.0231014	910.19	0.01432725	0.01312859	1440.19	0.00250064	0	1970.18	0.01270492	0.0023268	2500.18	-0.00780687	0	3030.18	0.13560603	0.13591638	3560.18	0.01052323	0.01155713	4090.18	-0.02056751	0	
380.39	0.02212387	0.0229812	910.39	0.01409848	0.0130541	1440.39	0.00263133	0	1970.38	0.01340664	0.00232678	2500.38	-0.00828157	0	3030.38	0.13603066	0.13587274	3560.38	0.01018255	0.01154902	4090.38	-0.02066847	0	
380.59	0.02240131	0.02286162	910.59	0.01363831	0.01298002	1440.59	0.00296275	0	1970.58	0.01357918	0.00232677	2500.58	-0.00889999	0	3030.58	0.13677502	0.13582911	3560.58	0.00970488	0.01154092	4090.58	-0.0206368	0	
380.79	0.02242093	0.02274266	910.79	0.01330211	0.01290637	1440.79	0.00274928	0	1970.78	0.01312537	0.00232675	2500.78	-0.00973069	0	3030.78	0.13719534	0.1357855	3560.78	0.00905104	0.01153283	4090.78	-0.02017996	0	
380.99	0.022385	0.02262433	910.99	0.01378947	0.01283313	1440.99	0.00259451	0	1970.98	0.01255839	0.00232674	2500.98	-0.01051775	0	3030.98	0.13794645	0.1357419	3560.98	0.00881968	0.01152474	4090.98	-0.02014723	0	
381.19	0.02240438	0.0225066	911.19	0.01336245	0.01276031	1441.19	0.00265722	0	1971.18	0.01281591	0.00232672	2501.18	-0.01110302	0	3031.18	0.13786778	0.13569832	3561.18	0.00898127	0.01151665	4091.18	-0.02035072	0	
381.39	0.02207257	0.0223895	911.39	0.01370427	0.0126879	1441.39	0.00250469	0	1971.38	0.0128418	0.00232671	2501.38	-0.01136465	0	3031.38	0.13779412	0.13565475	3561.38	0.0091459	0.01150857	4091.38	-0.01966091	0	
381.59	0.02164517	0.022273	911.59	0.01368683	0.0126159	1441.59	0.00285214	0	1971.58	0.01283443	0.00232669	2501.58	-0.01228685	0	3031.58	0.13813474	0.13561119	3561.58	0.00924026	0.0115005	4091.58	-0.0192546	0	
381.79	0.02127558	0.0221571	911.79	0.01301767	0.01254431	1441.79	0.00350312	0	1971.78	0.01271643	0.00232668	2501.78	-0.01255358	0	3031.78	0.13826793	0.13556765	3561.78	0.00862815	0.01149244	4091.78	-0.01885707	0	
381.99	0.02113883	0.02204181	911.99	0.01303491	0.01247313	1441.99	0.00454226	0	1971.98	0.01238938	0.00232666	2501.98	-0.01247765	0	3031.98	0.13752022	0.13552412	3561.98	0.00879813	0.01148437	4091.98	-0.01892462	0	
382.19	0.02111248	0.02192712	912.19	0.01224936	0.01240235	1442.19	0.00493607	0	1972.18	0.01172593	0.00232665	2502.18	-0.01228064	0	3032.18	0.13649863	0.13548061	3562.18	0.00916488	0.01147632	4092.18	-0.01870077	0	
382.39	0.02046265	0.02181303	912.39	0.01258732	0.01233198	1442.39	0.00573657	0	1972.38	0.01012565	0.00232663	2502.38	-0.01257407	0	3032.38	0.13605453	0.13543711	3562.38	0.00913474	0.01146827	4092.38	-0.01860781	0	
382.59	0.01965985	0.02169953	912.59	0.0131181	0.012262	1442.59	0.00524511	0	1972.58	0.00929835	0.00232662	2502.58	-0.01217087	0	3032.58	0.13482894	0.13539363	3562.58	0.00892745	0.01146022	4092.58	-0.01856482	0	
382.79	0.01944958	0.02158662	912.79	0.01374637	0.01219242	1442.79	0.00571351	0	1972.78	0.00829172	0.0023266	2502.78	-0.01177869	0	3032.78	0.13501573	0.13535015	3562.78	0.00884367	0.01145219	4092.78	-0.01889697	0	
382.99	0.02008868	0.0214743	912.99	0.01478453	0.01212323	1442.99	0.00580374	0	1972.98	0.00778486	0.00232659	2502.98	-0.01145313	0	3032.98	0.13515916	0.1353067	3562.98	0.00794032	0.01144415	4092.98	-0.02000343	0	
383.19	0.01975853	0.02136256	913.19	0.01389912	0.01205444	1443.19	0.00472794	0	1973.18	0.00821849	0.00232657	2503.18	-0.0114686	0	3033.18	0.13476248	0.13526325	3563.18	0.00750763	0.01143613	4093.18	-0.02022371	0	
383.39	0.01942042	0.0212514	913.39	0.01377509	0.01198604	1443.39	0.00408623	0	1973.38	0.00815998	0.00232656	2503.38	-0.01164584	0	3033.38	0.13446504	0.13521982	3563.38	0.00697326	0.0114281	4093.38	-0.02053755	0	
383.59	0.01947471	0.02114082	913.59	0.01332069	0.01191802	1443.59	0.00390629	0	1973.58	0.00842863	0.00232654	2503.58	-0.01115525	0	3033.58	0.13548381	0.13517641	3563.58	0.00613439	0.01142009	4093.58	-0.0206439	0	
383.79	0.01973428	0.02103082	913.79	0.01270084	0.01185039	1443.79	0.00365796	0	1973.78	0.00845791	0.00232653	2503.78	-0.01072783	0	3033.78	0.13532723	0.135133	3563.78	0.00526759	0.01141208	4093.78	-0.02131018	0	
383.99	0.01906817	0.02092139	913.99	0.01188412	0.01178315	1443.99	0.00417916	0	1973.98	0.00883567	0.00232651	2503.98	-0.01111491	0	3033.98	0.13461387	0.13508962	3563.98	0.00502666	0.01140407	4093.98	-0.02153353	0	
384.19	0.01913858	0.02081253	914.19	0.01108096	0.01171629	1444.19	0.00418298	0	1974.18	0.00977744	0.0023265	2504.18	-0.01067	0	3034.18	0.13456712	0.13504624	3564.18	0.00506684	0.01139607	4094.18	-0.02109797	0	
384.39	0.01775994	0.02070424	914.39	0.0109616	0.0116498	1444.39	0.00493178	0	1974.38	0.00967106	0.00232648	2504.38	-0.01065037	0	3034.38	0.13452723	0.13500288	3564.38	0.00440972	0.01138808	4094.38	-0.02084814	0	
384.59	0.01757393	0.0205965	914.59	0.01159072	0.0115837	1444.59	0.00547145	0	1974.58	0.00889887	0.00232647	2504.58	-0.0104897	0	3034.58	0.13444765	0.13495954	3564.58	0.00428659	0.01138009	4094.58	-0.02042062	0	
384.79	0.01706997	0.02048933	914.79	0.01159724	0.01151796	1444.79	0.00442927	0	1974.78	0.00836089	0.00232645	2504.78	-0.01077954	0	3034.78	0.13384456	0.1349162	3564.78	0.00443136	0.01137211	4094.78	-0.01999294	0	
384.99	0.01697609	0.02038272	914.99	0.01236232	0.01145261	1444.99	0.00468157	0	1974.98	0.0083597	0.00232644	2504.98	-0.01081684	0	3034.98	0.13353439	0.13487289	3564.98	0.00527984	0.01136413	4094.98	-0.01992486	0	
385.19	0.01645376	0.02027666	915.19	0.01188751	0.01138762	1445.19	0.0050478	0	1975.18	0.00886983	0.00232643	2505.18	-0.0117093	0	3035.18	0.13300069	0.13482958	3565.18	0.00619545	0.01135616	4095.18	-0.01929483	0	
385.39	0.01552611	0.02017116	915.39	0.01273681	0.011323	1445.39	0.00481892	0	1975.38	0.00928527	0.00232641	2505.38	-0.01199572	0	3035.38	0.13236525	0.13478629	3565.38	0.00691889	0.0113482	4095.38	-0.01810701	0	
385.59	0.01524891	0.0200662	915.59	0.01280656	0.01125875	1445.59	0.00536724	0	1975.58	0.00913839	0.0023264	2505.58	-0.01275129	0	3035.58	0.13191478	0.13474301	3565.58	0.00730554	0.01134024	4095.58	-0.01830128	0	
385.79	0.01535199	0.01996179	915.79	0.0122842	0.01119486	1445.79	0.00499384	0	1975.78	0.00945475	0.00232638	2505.78	-0.01316781	0	3035.78	0.13079891	0.13469975	3565.78	0.00743807	0.01133228	4095.78	-0.01888057	0	
385.99	0.01568783	0.01985792	915.99	0.0133679	0.01113133	1445.99	0.00558115	0	1975.98	0.00893097	0.00232637	2505.98	-0.01326909	0	3035.98	0.12950909	0.1346565	3565.98	0.00848026	0.01132433	4095.98	-0.01939987	0	
386.19	0.01546577	0.0197546	916.19	0.01271261	0.01106817	1446.19	0.00500882	0	1976.18	0.00811729	0.00232635	2506.18	-0.01351802	0	3036.18	0.12907983	0.13461327	3566.18	0.00901124	0.01131639	4096.18	-0.01887569	0	
386.39	0.01558179	0.01965181	916.39	0.01373568	0.01100536	1446.39	0.00484003	0	1976.38	0.00792752	0.00232634	2506.38	-0.01271421	0	3036.38	0.12850937	0.13457005	3566.38	0.00932549	0.01130845	4096.38	-0.01915685	0	
386.59	0.01592817	0.01954955	916.59	0.01380806	0.01094291	1446.59	0.00382746	0	1976.58	0.0082502	0.00232632	2506.58	-0.01185292	0	3036.58	0.12819648	0.13452684	3566.58	0.00987291	0.01130052	4096.58	-0.0187504	0	
386.79	0.01630279	0.01944783	916.79	0.01403664	0.01088082	1446.79	0.00323388	0	1976.78	0.00873547	0.00232631	2506.78	-0.01162336	0	3036.78	0.12824194	0.13448365	3566.78	0.00986661	0.01129259	4096.78	-0.01871444	0	
386.99	0.01684368	0.01934664	916.99	0.01321961	0.01081908	1446.99	0.00297695	0	1976.98	0.00943931	0.00232629	2506.98	-0.01177018	0	3036.98	0.12886588	0.13444047	3566.98	0.00972137	0.01128467	4096.98	-0.01940755	0	
387.19	0.01686375	0.01924597	917.19	0.01228007	0.01075768	1447.19	0.00265403	0	1977.18	0.00959417	0.00232628	2507.18	-0.01013415	0	3037.18	0.12923127	0.1343973	3567.18	0.01031857	0.01127676	4097.18	-0.01917571	0	
387.39	0.01690042	0.01914583	917.39	0.01134884	0.01069664	1447.39	0.00273423	0	1977.38	0.00899014	0.00232626	2507.38	-0.01048609	0	3037.38	0.12997238	0.13435415	3567.38	0.00996408	0.01126885	4097.38	-0.02039895	0	
387.59	0.01672081	0.0190462	917.59	0.0107396	0.01063594	1447.59	0.00270057	0	1977.58	0.00919642	0.00232625	2507.58	-0.01003913	0	3037.58	0.13082551	0.13431101	3567.58	0.0094887	0.01126094	4097.58	-0.02092425	0	
387.79	0.01696499	0.0189471	917.79	0.00963742	0.01057559	1447.79	0.00256073	0	1977.78	0.00911462	0.00232623	2507.78	-0.01058634	0	3037.78	0.13102746	0.13426789	3567.78	0.0091591	0.01125304	4097.78	-0.02135096	0	
387.99	0.01637734	0.01884851	917.99	0.0095759	0.01051558	1447.99	0.00285225	0	1977.98	0.00979056	0.00232622	2507.98	-0.01030337	0	3037.98	0.13080483	0.13422478	3567.98	0.00850856	0.01124515	4097.98	-0.02049829	0	
388.19	0.01632973	0.01875044	918.19	0.0098551	0.01045591	1448.19	0.00260506	0	1978.18	0.01004621	0.0023262	2508.18	-0.01069624	0	3038.18	0.13125235	0.13418168	3568.18	0.0078047	0.01123726	4098.18	-0.02031102	0	
388.39	0.01593843	0.01865287	918.39	0.01036692	0.01039657	1448.39	0.0032047	0	1978.38	0.00976806	0.00232619	2508.38	-0.01026761	0	3038.38	0.13153495	0.1341386	3568.38	0.0065245	0.01122938	4098.38	-0.02026488	0	
388.59	0.01571797	0.01855582	918.59	0.01092588	0.01033758	1448.59	0.00385584	0	1978.58	0.00930922	0.00232617	2508.58	-0.01026797	0	3038.58	0.13069539	0.13409553	3568.58	0.00658987	0.0112215	4098.58	-0.0204064	0	
388.79	0.0154896	0.01845926	918.79	0.0105081	0.01027892	1448.79	0.00372519	0	1978.78	0.00862917	0.00232616	2508.78	-0.0109063	0	3038.78	0.13060395	0.13405247	3568.78	0.00626605	0.01121363	4098.78	-0.02027026	0	
388.99	0.01488571	0.01836321	918.99	0.01147135	0.01022059	1448.99	0.00377614	0	1978.98	0.00888427	0.00232614	2508.98	-0.01095159	0	3038.98	0.13026915	0.13400943	3568.98	0.00609819	0.01120577	4098.98	-0.02070402	0	
389.19	0.01401846	0.01826767	919.19	0.01186068	0.0101626	1449.19	0.00299397	0	1979.18	0.00849674	0.00232613	2509.18	-0.01104556	0	3039.18	0.13024472	0.13396641	3569.18	0.00651948	0.01119791	4099.18	-0.02010123	0	
389.39	0.01324072	0.01817261	919.39	0.01293447	0.01010493	1449.39	0.00287923	0	1979.38	0.00899455	0.00232611	2509.38	-0.01044133	0	3039.38	0.12872043	0.13392339	3569.38	0.00647034	0.01119005	4099.38	-0.02057799	0	
389.59	0.01324517	0.01807805	919.59	0.01309188	0.01004759	1449.59	0.00306367	0	1979.58	0.00907409	0.0023261	2509.58	-0.01095799	0	3039.58	0.12836765	0.13388039	3569.58	0.00723728	0.0111822	4099.58	-0.02078787	0	
389.79	0.01279332	0.01798399	919.79	0.0131625	0.00999057	1449.79	0.00229415	0	1979.78	0.01049477	0.00232608	2509.78	-0.01192597	0	3039.78	0.12754687	0.13383741	3569.78	0.00761887	0.01117436	4099.78	-0.02123412	0	
389.99	0.01246443	0.01789041	919.99	0.01415441	0.00993388	1449.99	0.00299735	0	1979.98	0.00988027	0.00232607	2509.98	-0.01188988	0	3039.98	0.12658715	0.13379444	3569.98	0.00857862	0.01116652	4099.98	-0.02112779	0	
390.19	0.01288068	0.01779732	920.19	0.01344252	0.00987751	1450.19	0.00318104	0	1980.18	0.01010458	0.00232605	2510.18	-0.01109256	0	3040.18	0.12569963	0.13375148	3570.18	0.00903457	0.01115869	4100.18	-0.02132216	0	
390.39	0.01300163	0.01770472	920.39	0.01372629	0.00982146	1450.39	0.00293703	0	1980.38	0.01076346	0.00232604	2510.38	-0.01086962	0	3040.38	0.12551953	0.13370853	3570.38	0.00976848	0.01115086	4100.38	-0.0222934	0	
390.59	0.01301536	0.01761259	920.59	0.0134001	0.00976573	1450.59	0.00221822	0	1980.58	0.01027879	0.00232603	2510.58	-0.01079344	0	3040.58	0.12578248	0.1336656	3570.58	0.0103871	0.01114304	4100.58	-0.02245114	0	
390.79	0.0133609	0.01752095	920.79	0.01308446	0.00971031	1450.79	0.00244839	0	1980.78	0.01097737	0.00232601	2510.78	-0.01037354	0	3040.78	0.12518552	0.13362269	3570.78	0.01088679	0.01113522	4100.78	-0.02288911	0	
390.99	0.01418823	0.01742978	920.99	0.01239684	0.00965521	1450.99	0.00286207	0	1980.98	0.0108846	0.002326	2510.98	-0.01040971	0	3040.98	0.12589269	0.13357978	3570.98	0.01165964	0.01112741	4100.98	-0.02357048	0	
391.19	0.01440364	0.01733909	921.19	0.01283992	0.00960043	1451.19	0.00294376	0	1981.18	0.01020819	0.00232598	2511.18	-0.01028892	0	3041.18	0.12605559	0.13353689	3571.18	0.01213101	0.01111961	4101.18	-0.02304826	0	
391.39	0.01485535	0.01724887	921.39	0.0123704	0.00954595	1451.39	0.0023218	0	1981.38	0.00934774	0.00232597	2511.38	-0.01200917	0	3041.38	0.12700652	0.13349402	3571.38	0.01153072	0.01111181	4101.38	-0.02333503	0	
391.59	0.01497957	0.01715912	921.59	0.01226648	0.00949178	1451.59	0.00145758	0	1981.58	0.00918918	0.00232595	2511.58	-0.01119829	0	3041.58	0.12703872	0.13345116	3571.58	0.01134584	0.01110401	4101.58	-0.02239625	0	
391.79	0.01506328	0.01706983	921.79	0.01215322	0.00943792	1451.79	0.00107895	0	1981.78	0.00846864	0.00232594	2511.78	-0.01094775	0	3041.78	0.12720301	0.13340831	3571.78	0.01092338	0.01109622	4101.78	-0.02211789	0	
391.99	0.01513183	0.01698101	921.99	0.01256335	0.00938436	1451.99	0.00121471	0	1981.98	0.00827525	0.00232592	2511.98	-0.01058334	0	3041.98	0.12663501	0.13336547	3571.98	0.01078052	0.01108844	4101.98	-0.02187858	0	
392.19	0.01577065	0.01689266	922.19	0.01269159	0.00933111	1452.19	0.00211466	0	1982.18	0.00797864	0.00232591	2512.18	-0.01108222	0	3042.18	0.12632685	0.13332265	3572.18	0.01043457	0.01108066	4102.18	-0.02117773	0	
392.39	0.01482768	0.01680476	922.39	0.01236351	0.00927816	1452.39	0.00255867	0	1982.38	0.00752977	0.00232589	2512.38	-0.01043783	0	3042.38	0.1263086	0.13327985	3572.38	0.01080105	0.01107289	4102.38	-0.02026241	0	
392.59	0.0144618	0.01671732	922.59	0.01223838	0.00922551	1452.59	0.00293541	0	1982.58	0.00689279	0.00232588	2512.58	-0.01102364	0	3042.58	0.12619363	0.13323705	3572.58	0.01075985	0.01106512	4102.58	-0.01956377	0	
392.79	0.01439428	0.01663033	922.79	0.01181478	0.00917316	1452.79	0.00218073	0	1982.78	0.0061967	0.00232586	2512.78	-0.01052913	0	3042.78	0.12610355	0.13319427	3572.78	0.01030053	0.01105736	4102.78	-0.01984692	0	
392.99	0.01419233	0.0165438	922.99	0.0119698	0.00912111	1452.99	0.00146383	0	1982.98	0.0075164	0.00232585	2512.98	-0.0103894	0	3042.98	0.1257572	0.13315151	3572.98	0.00966844	0.01104961	4102.98	-0.01958781	0	
393.19	0.01416927	0.01645772	923.19	0.01101314	0.00906935	1453.19	0.00151946	0	1983.18	0.00720101	0.00232583	2513.18	-0.01003312	0	3043.18	0.12630415	0.13310876	3573.18	0.01029205	0.01104186	4103.18	-0.01866526	0	
393.39	0.01347438	0.01637208	923.39	0.01070374	0.00901789	1453.39	0.00226632	0	1983.38	0.00850704	0.00232582	2513.38	-0.01012554	0	3043.38	0.12572572	0.13306602	3573.38	0.00955963	0.01103411	4103.38	-0.0186767	0	
393.59	0.01373176	0.01628689	923.59	0.00991368	0.00896672	1453.59	0.00240835	0	1983.58	0.00887891	0.0023258	2513.58	-0.01035174	0	3043.58	0.12634606	0.1330233	3573.58	0.01004291	0.01102637	4103.58	-0.017767	0	
393.79	0.01316416	0.01620215	923.79	0.00946377	0.00891584	1453.79	0.00239897	0	1983.78	0.00992848	0.00232579	2513.78	-0.01073561	0	3043.78	0.12555393	0.13298058	3573.78	0.01003479	0.01101864	4103.78	-0.01874311	0	
393.99	0.01320321	0.01611784	923.99	0.00875831	0.00886524	1453.99	0.00249426	0	1983.98	0.0095665	0.00232577	2513.98	-0.01002279	0	3043.98	0.1252952	0.13293789	3573.98	0.01030999	0.01101091	4103.98	-0.01836605	0	
394.19	0.01351375	0.01603398	924.19	0.00796507	0.00881494	1454.19	0.0033438	0	1984.18	0.00957205	0.00232576	2514.18	-0.00921797	0	3044.18	0.12531152	0.1328952	3574.18	0.00956406	0.01100318	4104.18	-0.01874462	0	
394.39	0.01319186	0.01595055	924.39	0.00847921	0.00876492	1454.39	0.00320676	0	1984.38	0.01035325	0.00232574	2514.38	-0.00909806	0	3044.38	0.12587828	0.13285253	3574.38	0.00947635	0.01099547	4104.38	-0.01871868	0	
394.59	0.01361397	0.01586755	924.59	0.00947703	0.00871518	1454.59	0.0023616	0	1984.58	0.01010216	0.00232573	2514.58	-0.00848428	0	3044.58	0.12532054	0.13280988	3574.58	0.00926555	0.01098775	4104.58	-0.01766912	0	
394.79	0.01375754	0.01578499	924.79	0.00934382	0.00866573	1454.79	0.00256196	0	1984.78	0.01101738	0.00232571	2514.78	-0.00730063	0	3044.78	0.1247623	0.13276724	3574.78	0.00882499	0.01098005	4104.78	-0.01792425	0	
394.99	0.01478906	0.01570285	924.99	0.00962538	0.00861655	1454.99	0.00143761	0	1984.98	0.01048962	0.0023257	2514.98	-0.00801976	0	3044.98	0.12525214	0.13272461	3574.98	0.00874327	0.01097235	4104.98	-0.01829999	0	
395.19	0.0148752	0.01562114	925.19	0.01012836	0.00856766	1455.19	0.00093497	0	1985.18	0.00930807	0.00232568	2515.18	-0.00816308	0	3045.18	0.12489263	0.13268199	3575.18	0.00825074	0.01096465	4105.18	-0.0182762	0	
395.39	0.01462905	0.01553986	925.39	0.01084442	0.00851904	1455.39	-0.00006989	0	1985.38	0.0091476	0.00232567	2515.38	-0.00869589	0	3045.38	0.12458668	0.13263939	3575.38	0.00798213	0.01095696	4105.38	-0.01903505	0	
395.59	0.01430241	0.015459	925.59	0.0115339	0.0084707	1455.59	0.0000147	0	1985.58	0.00838127	0.00232566	2515.58	-0.00812156	0	3045.58	0.12435996	0.13259681	3575.58	0.00790419	0.01094927	4105.58	-0.01980122	0	
395.79	0.01370182	0.01537857	925.79	0.01234936	0.00842263	1455.79	-0.00001847	0	1985.78	0.00752779	0.00232564	2515.78	-0.00761688	0	3045.78	0.12470432	0.13255423	3575.78	0.00805114	0.01094159	4105.78	-0.02035186	0	
395.99	0.01343424	0.01529855	925.99	0.01340209	0.00837484	1455.99	0.00057022	0	1985.98	0.0081548	0.00232563	2515.98	-0.00882562	0	3045.98	0.12452636	0.13251167	3575.98	0.00760311	0.01093392	4105.98	-0.0208578	0	
396.19	0.01355737	0.01521894	926.19	0.0144777	0.00832732	1456.19	0.00045895	0	1986.18	0.00774571	0.00232561	2516.18	-0.00921868	0	3046.18	0.12427743	0.13246913	3576.18	0.00733592	0.01092625	4106.18	-0.02086412	0	
396.39	0.0130951	0.01513975	926.39	0.01438673	0.00828006	1456.39	0.00003113	0	1986.38	0.00710373	0.0023256	2516.38	-0.00984773	0	3046.38	0.12412787	0.13242659	3576.38	0.00760185	0.01091858	4106.38	-0.02136235	0	
396.59	0.01354496	0.01506098	926.59	0.01431948	0.00823308	1456.59	0.00019908	0	1986.58	0.00656165	0.00232558	2516.58	-0.01063243	0	3046.58	0.12427818	0.13238407	3576.58	0.00756217	0.01091092	4106.58	-0.02202117	0	
396.79	0.01293354	0.01498261	926.79	0.01368439	0.00818636	1456.79	0.00061784	0	1986.78	0.00658233	0.00232557	2516.78	-0.01068744	0	3046.78	0.12410259	0.13234157	3576.78	0.00760546	0.01090327	4106.78	-0.02235289	0	
396.99	0.01228408	0.01490465	926.99	0.01324971	0.00813991	1456.99	0.00094306	0	1986.98	0.00747653	0.00232555	2516.98	-0.01192643	0	3046.98	0.12435318	0.13229908	3576.98	0.00828023	0.01089562	4106.98	-0.02164991	0	
397.19	0.01166672	0.0148271	927.19	0.01229497	0.00809372	1457.19	0.00123294	0	1987.18	0.00680567	0.00232554	2517.18	-0.01171336	0	3047.18	0.12448757	0.1322566	3577.18	0.00799984	0.01088798	4107.18	-0.02136329	0	
397.39	0.01188426	0.01474995	927.39	0.01207389	0.00804779	1457.39	0.00193258	0	1987.38	0.00672795	0.00232552	2517.38	-0.01205221	0	3047.38	0.12451998	0.13221413	3577.38	0.00733856	0.01088034	4107.38	-0.02118358	0	
397.59	0.01240481	0.0146732	927.59	0.01168196	0.00800212	1457.59	0.00277697	0	1987.58	0.0063674	0.00232551	2517.58	-0.01229257	0	3047.58	0.12564805	0.13217168	3577.58	0.00771398	0.01087271	4107.58	-0.02105226	0	
397.79	0.01190886	0.01459685	927.79	0.01115309	0.00795672	1457.79	0.00312792	0	1987.78	0.0066916	0.00232549	2517.78	-0.01280056	0	3047.78	0.12561907	0.13212925	3577.78	0.00742852	0.01086509	4107.78	-0.02131898	0	
397.99	0.01167087	0.0145209	927.99	0.01071632	0.00791157	1457.99	0.00384611	0	1987.98	0.00644722	0.00232548	2517.98	-0.01221091	0	3047.98	0.12580089	0.13208682	3577.98	0.00808924	0.01085746	4107.98	-0.02002557	0	
398.19	0.01172618	0.01444534	928.19	0.01105192	0.00786667	1458.19	0.00522737	0	1988.18	0.00613074	0.00232546	2518.18	-0.01181232	0	3048.18	0.12539367	0.13204441	3578.18	0.00851174	0.01084985	4108.18	-0.01959442	0	
398.39	0.0126867	0.01437018	928.39	0.01098794	0.00782203	1458.39	0.00557607	0	1988.38	0.00740857	0.00232545	2518.38	-0.01061383	0	3048.38	0.12514177	0.13200202	3578.38	0.00869744	0.01084224	4108.38	-0.0191806	0	
398.59	0.01284754	0.0142954	928.59	0.01083482	0.00777765	1458.59	0.00448174	0	1988.58	0.00647733	0.00232543	2518.58	-0.01006973	0	3048.58	0.12538499	0.13195963	3578.58	0.00907552	0.01083463	4108.58	-0.01854661	0	
398.79	0.01268695	0.01422102	928.79	0.01030389	0.00773351	1458.79	0.00535068	0	1988.78	0.00636402	0.00232542	2518.78	-0.00959863	0	3048.78	0.12612168	0.13191727	3578.78	0.00908994	0.01082703	4108.78	-0.01925562	0	
398.99	0.01381192	0.01414702	928.99	0.01035488	0.00768963	1458.99	0.00544492	0	1988.98	0.0063426	0.0023254	2518.98	-0.0105687	0	3048.98	0.12590056	0.13187491	3578.98	0.0093032	0.01081944	4108.98	-0.01947898	0	
399.19	0.01288786	0.01407341	929.19	0.01094761	0.00764599	1459.19	0.00624359	0	1989.18	0.00626629	0.00232539	2519.18	-0.0110831	0	3049.18	0.12595102	0.13183257	3579.18	0.00850325	0.01081185	4109.18	-0.01950768	0	
399.39	0.01297423	0.01400018	929.39	0.01152181	0.00760261	1459.39	0.00591973	0	1989.38	0.00716767	0.00232537	2519.38	-0.01092511	0	3049.38	0.12576633	0.13179024	3579.38	0.00904631	0.01080427	4109.38	-0.01981055	0	
399.59	0.01306139	0.01392734	929.59	0.01199426	0.00755947	1459.59	0.00580205	0	1989.58	0.00731219	0.00232536	2519.58	-0.01041601	0	3049.58	0.1255597	0.13174792	3579.58	0.00800745	0.01079669	4109.58	-0.01967252	0	
399.79	0.01376385	0.01385487	929.79	0.01294948	0.00751657	1459.79	0.00522532	0	1989.78	0.00784444	0.00232534	2519.78	-0.00989603	0	3049.78	0.12592322	0.13170562	3579.78	0.00773305	0.01078911	4109.78	-0.01974853	0	
399.99	0.01429516	0.01378278	929.99	0.01366695	0.00747392	1459.99	0.00525085	0	1989.98	0.00863425	0.00232533	2519.98	-0.01099974	0	3049.98	0.12619348	0.13166334	3579.98	0.00718516	0.01078155	4109.98	-0.01998777	0	
400.19	0.01557282	0.01371106	930.19	0.01367624	0.00743151	1460.19	0.00409278	0	1990.18	0.00846157	0.00232531	2520.18	-0.0109368	0	3050.18	0.12684011	0.13162106	3580.18	0.0079133	0.01077398	4110.18	-0.0197283	0	
400.39	0.01559221	0.01363972	930.39	0.0132132	0.00738934	1460.39	0.00369553	0	1990.38	0.00912105	0.0023253	2520.38	-0.01125368	0	3050.38	0.12682186	0.1315788	3580.38	0.00845303	0.01076643	4110.38	-0.01981475	0	
400.59	0.01586422	0.01356874	930.59	0.01279774	0.00734741	1460.59	0.00368673	0	1990.58	0.00980596	0.00232529	2520.58	-0.01171419	0	3050.58	0.12664294	0.13153656	3580.58	0.00968256	0.01075887	4110.58	-0.0192627	0	
400.79	0.01439507	0.01349814	930.79	0.01232359	0.00730571	1460.79	0.00314028	0	1990.78	0.01082664	0.00232527	2520.78	-0.01231761	0	3050.78	0.12585867	0.13149432	3580.78	0.00880523	0.01075133	4110.78	-0.01835842	0	
400.99	0.01489675	0.01342791	930.99	0.01193936	0.00726426	1460.99	0.0021478	0	1990.98	0.01050766	0.00232526	2520.98	-0.01308938	0	3050.98	0.12578262	0.1314521	3580.98	0.00802204	0.01074379	4110.98	-0.01848846	0	
401.19	0.01581271	0.01335804	931.19	0.01232206	0.00722304	1461.19	0.00198889	0	1991.18	0.01099778	0.00232524	2521.18	-0.01254139	0	3051.18	0.12499167	0.1314099	3581.18	0.0072453	0.01073625	4111.18	-0.01902365	0	
401.39	0.01622979	0.01328853	931.39	0.01291208	0.00718205	1461.39	0.00194334	0	1991.38	0.01119577	0.00232523	2521.38	-0.0131382	0	3051.38	0.12378003	0.1313677	3581.38	0.00791474	0.01072872	4111.38	-0.01902091	0	
401.59	0.01552957	0.01321939	931.59	0.01282508	0.0071413	1461.59	0.00153453	0	1991.58	0.01140784	0.00232521	2521.58	-0.01354093	0	3051.58	0.12354058	0.13132552	3581.58	0.00803306	0.01072119	4111.58	-0.01867897	0	
401.79	0.01502987	0.0131506	931.79	0.01244081	0.00710077	1461.79	0.00126356	0	1991.78	0.0113503	0.0023252	2521.78	-0.01278308	0	3051.78	0.1225348	0.13128336	3581.78	0.00858766	0.01071367	4111.78	-0.01811382	0	
401.99	0.015061	0.01308217	931.99	0.01217622	0.00706048	1461.99	0.00145924	0	1991.98	0.01133843	0.00232518	2521.98	-0.01265611	0	3051.98	0.12188762	0.13124121	3581.98	0.00969944	0.01070616	4111.98	-0.01832486	0	
402.19	0.01515333	0.0130141	932.19	0.01161866	0.00702041	1462.19	0.00106264	0	1992.18	0.01149849	0.00232517	2522.18	-0.01275333	0	3052.18	0.12073483	0.13119907	3582.18	0.00956505	0.01069865	4112.18	-0.01862828	0	
402.39	0.01517095	0.01294639	932.39	0.01099312	0.00698058	1462.39	0.00068697	0	1992.38	0.01172879	0.00232515	2522.38	-0.0120644	0	3052.38	0.12120301	0.13115694	3582.38	0.00894309	0.01069114	4112.38	-0.01961565	0	
402.59	0.01406006	0.01287902	932.59	0.01097639	0.00694097	1462.59	0.00111869	0	1992.58	0.01089082	0.00232514	2522.58	-0.01230718	0	3052.58	0.12167313	0.13111483	3582.58	0.00916947	0.01068365	4112.58	-0.02006759	0	
402.79	0.01358778	0.01281201	932.79	0.01103405	0.00690158	1462.79	0.00215079	0	1992.78	0.01088434	0.00232512	2522.78	-0.01222246	0	3052.78	0.12163071	0.13107273	3582.78	0.00867339	0.01067615	4112.78	-0.02064275	0	
402.99	0.01395729	0.01274534	932.99	0.01045591	0.00686242	1462.99	0.00193819	0	1992.98	0.01100771	0.00232511	2522.98	-0.01249576	0	3052.98	0.12116255	0.13103065	3582.98	0.00861599	0.01066866	4112.98	-0.02023599	0	
403.19	0.01356657	0.01267903	933.19	0.01016033	0.00682348	1463.19	0.00252016	0	1993.18	0.01037143	0.00232509	2523.18	-0.01313252	0	3053.18	0.12232775	0.13098858	3583.18	0.00843712	0.01066118	4113.18	-0.02060655	0	
403.39	0.0136357	0.01261305	933.39	0.01029816	0.00678476	1463.39	0.00286824	0	1993.38	0.0095945	0.00232508	2523.38	-0.01240758	0	3053.38	0.12258658	0.13094652	3583.38	0.00847399	0.0106537	4113.38	-0.02041847	0	
403.59	0.01332552	0.01254742	933.59	0.01108945	0.00674626	1463.59	0.00368047	0	1993.58	0.00935219	0.00232506	2523.58	-0.01224105	0	3053.58	0.1228195	0.13090448	3583.58	0.00769476	0.01064623	4113.58	-0.02076451	0	
403.79	0.01466352	0.01248214	933.79	0.01075762	0.00670797	1463.79	0.00411721	0	1993.78	0.00900075	0.00232505	2523.78	-0.01165769	0	3053.78	0.12378442	0.13086245	3583.78	0.0079771	0.01063876	4113.78	-0.02086456	0	
403.99	0.01446351	0.01241719	933.99	0.01063476	0.00666991	1463.99	0.00442031	0	1993.98	0.00886763	0.00232503	2523.98	-0.01157728	0	3053.98	0.12493917	0.13082043	3583.98	0.00739729	0.0106313	4113.98	-0.02136616	0	
404.19	0.01484048	0.01235258	934.19	0.0108102	0.00663206	1464.19	0.0043049	0	1994.18	0.0091674	0.00232502	2524.18	-0.01180796	0	3054.18	0.12531125	0.13077843	3584.18	0.00706173	0.01062384	4114.18	-0.02092248	0	
404.39	0.01435228	0.0122883	934.39	0.00966313	0.00659443	1464.39	0.00432802	0	1994.38	0.00854793	0.002325	2524.38	-0.01217815	0	3054.38	0.12565412	0.13073644	3584.38	0.00687516	0.01061639	4114.38	-0.02093437	0	
404.59	0.01442357	0.01222436	934.59	0.00950435	0.00655701	1464.59	0.00392843	0	1994.58	0.00822248	0.00232499	2524.58	-0.01307354	0	3054.58	0.12598451	0.13069446	3584.58	0.00646458	0.01060894	4114.58	-0.02031836	0	
404.79	0.01364335	0.01216075	934.79	0.00945841	0.0065198	1464.79	0.0038062	0	1994.78	0.00755677	0.00232497	2524.78	-0.01258814	0	3054.78	0.12635811	0.1306525	3584.78	0.00520875	0.0106015	4114.78	-0.01957599	0	
404.99	0.0143341	0.01209748	934.99	0.00969642	0.0064828	1464.99	0.00345859	0	1994.98	0.00746317	0.00232496	2524.98	-0.01220711	0	3054.98	0.12615405	0.13061055	3584.98	0.00557449	0.01059407	4114.98	-0.01963002	0	
405.19	0.01390163	0.01203453	935.19	0.01012852	0.00644602	1465.19	0.00307519	0	1995.18	0.0080155	0.00232494	2525.18	-0.01214556	0	3055.18	0.12587626	0.13056861	3585.18	0.00700925	0.01058663	4115.18	-0.01918014	0	
405.39	0.01352153	0.01197191	935.39	0.00988189	0.00640944	1465.39	0.00278224	0	1995.38	0.00830968	0.00232493	2525.38	-0.0123033	0	3055.38	0.12559238	0.13052669	3585.38	0.00710177	0.01057921	4115.38	-0.01825708	0	
405.59	0.01310525	0.01190962	935.59	0.00875953	0.00637307	1465.59	0.00223274	0	1995.58	0.00833995	0.00232492	2525.58	-0.01181266	0	3055.58	0.12597575	0.13048478	3585.58	0.00777463	0.01057179	4115.58	-0.01823544	0	
405.79	0.01290526	0.01184765	935.79	0.00893152	0.00633691	1465.79	0.00140937	0	1995.78	0.00844949	0.0023249	2525.78	-0.01105351	0	3055.78	0.12546981	0.13044289	3585.78	0.00749556	0.01056437	4115.78	-0.01846917	0	
405.99	0.01245976	0.011786	935.99	0.00966066	0.00630095	1465.99	0.00150962	0	1995.98	0.00923473	0.00232489	2525.98	-0.01180196	0	3055.98	0.1249675	0.130401	3585.98	0.00769662	0.01055696	4115.98	-0.01913224	0	
406.19	0.01265625	0.01172467	936.19	0.01007177	0.00626519	1466.19	0.00109503	0	1996.18	0.01001147	0.00232487	2526.18	-0.01184523	0	3056.18	0.12482761	0.13035914	3586.18	0.00788944	0.01054956	4116.18	-0.01939396	0	
406.39	0.01216924	0.01166367	936.39	0.01047196	0.00622964	1466.39	0.00072498	0	1996.38	0.00992027	0.00232486	2526.38	-0.01152505	0	3056.38	0.12472994	0.13031728	3586.38	0.00778927	0.01054216	4116.38	-0.01947243	0	
406.59	0.01182105	0.01160298	936.59	0.01058157	0.00619429	1466.59	0.001276	0	1996.58	0.00991567	0.00232484	2526.58	-0.01140317	0	3056.58	0.12369392	0.13027544	3586.58	0.00802378	0.01053476	4116.58	-0.01948821	0	
406.79	0.011637	0.0115426	936.79	0.01067194	0.00615914	1466.79	0.00105112	0	1996.78	0.01008899	0.00232483	2526.78	-0.01056097	0	3056.78	0.12331286	0.13023361	3586.78	0.00855046	0.01052737	4116.78	-0.02009412	0	
406.99	0.01146884	0.01148254	936.99	0.01024829	0.00612419	1466.99	0.00034942	0	1996.98	0.00977999	0.00232481	2526.98	-0.0113064	0	3056.98	0.12365078	0.1301918	3586.98	0.00923934	0.01051999	4116.98	-0.02017312	0	
407.19	0.01126416	0.0114228	937.19	0.01079619	0.00608944	1467.19	0.00150851	0	1997.18	0.00996798	0.0023248	2527.18	-0.01321587	0	3057.18	0.12343617	0.13014999	3587.18	0.00981951	0.01051261	4117.18	-0.02097669	0	
407.39	0.011191	0.01136336	937.39	0.01202522	0.00605489	1467.39	0.00265322	0	1997.38	0.00989004	0.00232478	2527.38	-0.01404537	0	3057.38	0.12288156	0.13010821	3587.38	0.00950986	0.01050524	4117.38	-0.02117844	0	
407.59	0.01171555	0.01130423	937.59	0.01241923	0.00602053	1467.59	0.0038642	0	1997.58	0.01056488	0.00232477	2527.58	-0.01420271	0	3057.58	0.12230286	0.13006643	3587.58	0.00926671	0.01049787	4117.58	-0.02176779	0	
407.79	0.0123113	0.01124541	937.79	0.01261968	0.00598636	1467.79	0.00425203	0	1997.78	0.00985758	0.00232475	2527.78	-0.0137861	0	3057.78	0.12242079	0.13002467	3587.78	0.00854545	0.0104905	4117.78	-0.02198843	0	
407.99	0.01247154	0.0111869	937.99	0.01277485	0.00595239	1467.99	0.00510136	0	1997.98	0.0096911	0.00232474	2527.98	-0.0138507	0	3057.98	0.12253477	0.12998292	3587.98	0.00821531	0.01048314	4117.98	-0.02264465	0	
408.19	0.01331768	0.01112869	938.19	0.01297186	0.00591862	1468.19	0.00525033	0	1998.18	0.00945493	0.00232472	2528.18	-0.01413821	0	3058.18	0.12232975	0.12994119	3588.18	0.00804907	0.01047579	4118.18	-0.02197134	0	
408.39	0.01353746	0.01107078	938.39	0.01206731	0.00588503	1468.39	0.0053211	0	1998.38	0.00944964	0.00232471	2528.38	-0.01422283	0	3058.38	0.12288707	0.12989947	3588.38	0.0079963	0.01046844	4118.38	-0.02222706	0	
408.59	0.01361512	0.01101318	938.59	0.01257808	0.00585164	1468.59	0.00479945	0	1998.58	0.00894922	0.00232469	2528.58	-0.0141989	0	3058.58	0.12241574	0.12985776	3588.58	0.00805418	0.0104611	4118.58	-0.02136532	0	
408.79	0.01346573	0.01095587	938.79	0.01187443	0.00581843	1468.79	0.00571829	0	1998.78	0.00896113	0.00232468	2528.78	-0.01410522	0	3058.78	0.12256174	0.12981607	3588.78	0.0078862	0.01045376	4118.78	-0.02041223	0	
408.99	0.01364947	0.01089887	938.99	0.01155054	0.00578542	1468.99	0.00603464	0	1998.98	0.00958099	0.00232466	2528.98	-0.01438877	0	3058.98	0.12236235	0.12977438	3588.98	0.00751884	0.01044643	4118.98	-0.02015439	0	
409.19	0.01407119	0.01084216	939.19	0.01085258	0.00575259	1469.19	0.00631136	0	1999.18	0.00944895	0.00232465	2529.18	-0.0138149	0	3059.18	0.12274188	0.12973272	3589.18	0.00754687	0.0104391	4119.18	-0.0203881	0	
409.39	0.01415715	0.01078574	939.39	0.01012947	0.00571994	1469.39	0.00689435	0	1999.38	0.00945888	0.00232463	2529.38	-0.01331889	0	3059.38	0.12250846	0.12969106	3589.38	0.00768273	0.01043178	4119.38	-0.02047416	0	
409.59	0.01420777	0.01072962	939.59	0.00999612	0.00568749	1469.59	0.00604321	0	1999.58	0.00847775	0.00232462	2529.58	-0.01350326	0	3059.58	0.12232158	0.12964942	3589.58	0.00772173	0.01042446	4119.58	-0.02044453	0	
409.79	0.01394867	0.01067379	939.79	0.01056188	0.00565521	1469.79	0.00562561	0	1999.78	0.00789992	0.0023246	2529.78	-0.01340351	0	3059.78	0.12234054	0.1296078	3589.78	0.00722878	0.01041715	4119.78	-0.02055052	0	
409.99	0.01372462	0.01061825	939.99	0.01105598	0.00562312	1469.99	0.00573138	0	1999.98	0.00802204	0.00232459	2529.98	-0.01317657	0	3059.98	0.12231961	0.12956618	3589.98	0.0079651	0.01040984	4119.98	-0.0205008	0	
410.19	0.01362843	0.010563	940.19	0.01058077	0.00559121	1470.19	0.00512038	0	2000.18	0.00726015	0.00232457	2530.18	-0.01289234	0	3060.18	0.12224176	0.12952458	3590.18	0.00795619	0.01040254	4120.18	-0.02031782	0	
410.39	0.01291305	0.01050804	940.39	0.00998268	0.00555949	1470.39	0.00430455	0	2000.38	0.00629261	0.00232456	2530.38	-0.01287605	0	3060.38	0.12184665	0.12948299	3590.38	0.00740553	0.01039525	4120.38	-0.02034417	0	
410.59	0.01291066	0.01045336	940.59	0.00973263	0.00552794	1470.59	0.00399363	0	2000.58	0.00601679	0.00232455	2530.58	-0.01253327	0	3060.58	0.12217503	0.12944142	3590.58	0.00748362	0.01038795	4120.58	-0.02139978	0	
410.79	0.01256016	0.01039897	940.79	0.00923092	0.00549657	1470.79	0.00327296	0	2000.78	0.00509427	0.00232453	2530.78	-0.01192713	0	3060.78	0.12244948	0.12939986	3590.78	0.00857774	0.01038067	4120.78	-0.02252654	0	
410.99	0.01241539	0.01034486	940.99	0.00928504	0.00546538	1470.99	0.00270811	0	2000.98	0.00471953	0.00232452	2530.98	-0.01297278	0	3060.98	0.1229109	0.12935831	3590.98	0.00895253	0.01037339	4120.98	-0.02308185	0	
411.19	0.01192612	0.01029103	941.19	0.00977816	0.00543437	1471.19	0.00423427	0	2001.18	0.00489201	0.0023245	2531.18	-0.01410887	0	3061.18	0.12182251	0.12931678	3591.18	0.00951653	0.01036611	4121.18	-0.02311235	0	
411.39	0.01245497	0.01023749	941.39	0.00989322	0.00540353	1471.39	0.00439617	0	2001.38	0.004555	0.00232449	2531.38	-0.01333428	0	3061.38	0.12227787	0.12927526	3591.38	0.00864826	0.01035884	4121.38	-0.02248591	0	
411.59	0.01192521	0.01018422	941.59	0.01029839	0.00537287	1471.59	0.00418988	0	2001.58	0.00473517	0.00232447	2531.58	-0.01230344	0	3061.58	0.12130825	0.12923375	3591.58	0.0079408	0.01035157	4121.58	-0.02280757	0	
411.79	0.01165285	0.01013122	941.79	0.01058949	0.00534238	1471.79	0.00417498	0	2001.78	0.00571352	0.00232446	2531.78	-0.01139263	0	3061.78	0.12133727	0.12919226	3591.78	0.00794007	0.01034431	4121.78	-0.02247953	0	
411.99	0.01156663	0.01007851	941.99	0.01016702	0.00531207	1471.99	0.00364259	0	2001.98	0.00681086	0.00232444	2531.98	-0.01099055	0	3061.98	0.12097267	0.12915078	3591.98	0.00907745	0.01033706	4121.98	-0.02211649	0	
412.19	0.0112694	0.01002607	942.19	0.01084786	0.00528192	1472.19	0.00319604	0	2002.18	0.00756653	0.00232443	2532.18	-0.01049101	0	3062.18	0.12112119	0.12910931	3592.18	0.00920396	0.01032981	4122.18	-0.02120177	0	
412.39	0.01144137	0.0099739	942.39	0.01171497	0.00525195	1472.39	0.0031283	0	2002.38	0.00836776	0.00232441	2532.38	-0.01105749	0	3062.38	0.12097748	0.12906785	3592.38	0.00908713	0.01032256	4122.38	-0.02002493	0	
412.59	0.01129256	0.009922	942.59	0.01193726	0.00522215	1472.59	0.00309162	0	2002.58	0.0087339	0.0023244	2532.58	-0.01131112	0	3062.58	0.12000664	0.12902641	3592.58	0.00926537	0.01031532	4122.58	-0.01967517	0	
412.79	0.01037484	0.00987037	942.79	0.01167025	0.00519252	1472.79	0.00352322	0	2002.78	0.00987865	0.00232438	2532.78	-0.01166919	0	3062.78	0.11960497	0.12898499	3592.78	0.0084516	0.01030808	4122.78	-0.018833	0	
412.99	0.0104853	0.00981901	942.99	0.01303817	0.00516305	1472.99	0.00315506	0	2002.98	0.01092637	0.00232437	2532.98	-0.01105599	0	3062.98	0.11945949	0.12894357	3592.98	0.00860189	0.01030085	4122.98	-0.01876715	0	
413.19	0.01041888	0.00976792	943.19	0.0131884	0.00513375	1473.19	0.00317899	0	2003.18	0.01170462	0.00232435	2533.18	-0.01049177	0	3063.18	0.11924273	0.12890217	3593.18	0.00895031	0.01029363	4123.18	-0.01905718	0	
413.39	0.01002262	0.0097171	943.39	0.01338875	0.00510462	1473.39	0.00365815	0	2003.38	0.01213606	0.00232434	2533.38	-0.01168376	0	3063.38	0.11949113	0.12886078	3593.38	0.00846011	0.01028641	4123.38	-0.01945206	0	
413.59	0.0110742	0.00966654	943.59	0.01381476	0.00507566	1473.59	0.00321956	0	2003.58	0.01201667	0.00232432	2533.58	-0.01240855	0	3063.58	0.1201384	0.12881941	3593.58	0.00804113	0.01027919	4123.58	-0.01989966	0	
413.79	0.01112561	0.00961624	943.79	0.01375372	0.00504685	1473.79	0.0033026	0	2003.78	0.0112127	0.00232431	2533.78	-0.01232409	0	3063.78	0.12095933	0.12877805	3593.78	0.00820653	0.01027198	4123.78	-0.02037777	0	
413.99	0.01099758	0.0095662	943.99	0.01313241	0.00501822	1473.99	0.00353711	0	2003.98	0.01130426	0.00232429	2533.98	-0.01277106	0	3063.98	0.12104519	0.1287367	3593.98	0.00879482	0.01026478	4123.98	-0.02041108	0	
414.19	0.01211418	0.00951643	944.19	0.012138	0.00498974	1474.19	0.00397069	0	2004.18	0.01066572	0.00232428	2534.18	-0.01331597	0	3064.18	0.12085067	0.12869537	3594.18	0.00878292	0.01025758	4124.18	-0.0205675	0	
414.39	0.01332186	0.00946691	944.39	0.01139092	0.00496143	1474.39	0.00399679	0	2004.38	0.01013848	0.00232426	2534.38	-0.01397621	0	3064.38	0.12123352	0.12865405	3594.38	0.00847063	0.01025038	4124.38	-0.02184935	0	
414.59	0.0135977	0.00941765	944.59	0.01080661	0.00493327	1474.59	0.00443377	0	2004.58	0.00891075	0.00232425	2534.58	-0.01366283	0	3064.58	0.12213035	0.12861274	3594.58	0.0091994	0.01024319	4124.58	-0.02187344	0	
414.79	0.01373491	0.00936865	944.79	0.01011253	0.00490528	1474.79	0.00452026	0	2004.78	0.0079865	0.00232423	2534.78	-0.01339011	0	3064.78	0.1224843	0.12857145	3594.78	0.0094749	0.01023601	4124.78	-0.0222297	0	
414.99	0.01423506	0.0093199	944.99	0.00940565	0.00487744	1474.99	0.00517366	0	2004.98	0.00795263	0.00232422	2534.98	-0.0141157	0	3064.98	0.12302127	0.12853016	3594.98	0.00964208	0.01022883	4124.98	-0.02204197	0	
415.19	0.01320339	0.0092714	945.19	0.00884717	0.00484977	1475.19	0.00553176	0	2005.18	0.00770417	0.0023242	2535.18	-0.01441239	0	3065.18	0.1230265	0.1284889	3595.18	0.01019992	0.01022165	4125.18	-0.02091206	0	
415.39	0.01307445	0.00922316	945.39	0.00840534	0.00482225	1475.39	0.00508321	0	2005.38	0.00812193	0.00232419	2535.38	-0.01432651	0	3065.38	0.12375133	0.12844764	3595.38	0.00982797	0.01021448	4125.38	-0.01999544	0	
415.59	0.0123272	0.00917517	945.59	0.00821586	0.00479488	1475.59	0.00544162	0	2005.58	0.00928127	0.00232418	2535.58	-0.01394452	0	3065.58	0.12318731	0.1284064	3595.58	0.00972035	0.01020732	4125.58	-0.02065652	0	
415.79	0.01174017	0.00912743	945.79	0.00834995	0.00476767	1475.79	0.00482103	0	2005.78	0.00998766	0.00232416	2535.78	-0.01286704	0	3065.78	0.12396411	0.12836517	3595.78	0.0101303	0.01020016	4125.78	-0.01971399	0	
415.99	0.01157242	0.00907994	945.99	0.0084597	0.00474062	1475.99	0.00429247	0	2005.98	0.00979719	0.00232415	2535.98	-0.0126971	0	3065.98	0.12323782	0.12832396	3595.98	0.01135117	0.010193	4125.98	-0.01911479	0	
416.19	0.01154419	0.00903269	946.19	0.00947154	0.00471372	1476.19	0.00464973	0	2006.18	0.0096646	0.00232413	2536.18	-0.01260035	0	3066.18	0.12376915	0.12828275	3596.18	0.01078425	0.01018585	4126.18	-0.01880666	0	
416.39	0.01174736	0.00898569	946.39	0.0102496	0.00468697	1476.39	0.00437098	0	2006.38	0.00921652	0.00232412	2536.38	-0.01306882	0	3066.38	0.12310629	0.12824157	3596.38	0.01050926	0.01017871	4126.38	-0.01885596	0	
416.59	0.01118436	0.00893894	946.59	0.00985607	0.00466038	1476.59	0.0035724	0	2006.58	0.00939552	0.0023241	2536.58	-0.01302328	0	3066.58	0.12181612	0.12820039	3596.58	0.00995022	0.01017157	4126.58	-0.01910057	0	
416.79	0.01028363	0.00889242	946.79	0.01046798	0.00463393	1476.79	0.00229219	0	2006.78	0.00930662	0.00232409	2536.78	-0.01261445	0	3066.78	0.12133486	0.12815923	3596.78	0.00891683	0.01016443	4126.78	-0.01861712	0	
416.99	0.01042036	0.00884615	946.99	0.01241545	0.00460764	1476.99	0.00186348	0	2006.98	0.00969455	0.00232407	2536.98	-0.01218527	0	3066.98	0.12090133	0.12811808	3596.98	0.00910592	0.0101573	4126.98	-0.01909012	0	
417.19	0.00990446	0.00880012	947.19	0.0123837	0.00458149	1477.19	0.00241636	0	2007.18	0.00940804	0.00232406	2537.18	-0.01256265	0	3067.18	0.12084784	0.12807694	3597.18	0.00805166	0.01015018	4127.18	-0.01919219	0	
417.39	0.01034666	0.00875433	947.39	0.01249752	0.00455549	1477.39	0.0026175	0	2007.38	0.00991493	0.00232404	2537.38	-0.01301024	0	3067.38	0.12021347	0.12803582	3597.38	0.00729795	0.01014306	4127.38	-0.0201134	0	
417.59	0.01134947	0.00870878	947.59	0.01251313	0.00452964	1477.59	0.0021296	0	2007.58	0.00914958	0.00232403	2537.58	-0.01258332	0	3067.58	0.11999347	0.12799471	3597.58	0.00691776	0.01013594	4127.58	-0.02030529	0	
417.79	0.01195333	0.00866347	947.79	0.01288579	0.00450394	1477.79	0.00233737	0	2007.78	0.0088198	0.00232401	2537.78	-0.0126503	0	3067.78	0.1201026	0.12795362	3597.78	0.00652602	0.01012884	4127.78	-0.02028256	0	
417.99	0.01202211	0.00861839	947.99	0.0129334	0.00447838	1477.99	0.0019448	0	2007.98	0.00916399	0.002324	2537.98	-0.01282519	0	3067.98	0.11945914	0.12791253	3597.98	0.00576863	0.01012173	4127.98	-0.02033823	0	
418.19	0.01310736	0.00857354	948.19	0.01275032	0.00445297	1478.19	0.00143976	0	2008.18	0.00763367	0.00232398	2538.18	-0.01292523	0	3068.18	0.11898954	0.12787146	3598.18	0.00486687	0.01011463	4128.18	-0.02083734	0	
418.39	0.01285291	0.00852893	948.39	0.01216692	0.0044277	1478.39	0.00168101	0	2008.38	0.00742825	0.00232397	2538.38	-0.01284506	0	3068.38	0.11957135	0.12783041	3598.38	0.00506117	0.01010754	4128.38	-0.02153524	0	
418.59	0.01239694	0.00848455	948.59	0.01207192	0.00440258	1478.59	0.00177393	0	2008.58	0.00737669	0.00232395	2538.58	-0.01241766	0	3068.58	0.12065953	0.12778936	3598.58	0.00510352	0.01010045	4128.58	-0.02132761	0	
418.79	0.01223203	0.00844041	948.79	0.01154588	0.00437759	1478.79	0.00154256	0	2008.78	0.0082924	0.00232394	2538.78	-0.01230915	0	3068.78	0.12112992	0.12774833	3598.78	0.00483385	0.01009336	4128.78	-0.02105256	0	
418.99	0.01187551	0.00839649	948.99	0.01075714	0.00435275	1478.99	0.00153233	0	2008.98	0.00920877	0.00232392	2538.98	-0.01210159	0	3068.98	0.12151602	0.12770732	3598.98	0.00596382	0.01008628	4128.98	-0.02078434	0	
419.19	0.01052098	0.0083528	949.19	0.01061916	0.00432805	1479.19	0.00154305	0	2009.18	0.00982974	0.00232391	2539.18	-0.01217795	0	3069.18	0.12191756	0.12766631	3599.18	0.00642654	0.01007921	4129.18	-0.02031128	0	
419.39	0.01130211	0.00830934	949.39	0.01014251	0.00430349	1479.39	0.00101313	0	2009.38	0.00963253	0.00232389	2539.38	-0.0114516	0	3069.38	0.1224125	0.12762532	3599.38	0.00565105	0.01007214	4129.38	-0.02121053	0	
419.59	0.01133396	0.0082661	949.59	0.01030751	0.00427907	1479.59	0.00053379	0	2009.58	0.00973498	0.00232388	2539.58	-0.01063087	0	3069.58	0.1224824	0.12758435	3599.58	0.0057588	0.01006507	4129.58	-0.02163539	0	
419.79	0.01101094	0.00822309	949.79	0.01123811	0.00425479	1479.79	-0.00008158	0	2009.78	0.00909917	0.00232386	2539.78	-0.01106569	0	3069.78	0.12208008	0.12754338	3599.78	0.00655282	0.01005801	4129.78	-0.021159	0	
419.99	0.01144494	0.0081803	949.99	0.01144453	0.00423065	1479.99	-0.0001187	0	2009.98	0.00885211	0.00232385	2539.98	-0.01223327	0	3069.98	0.12175773	0.12750243	3599.98	0.00690381	0.01005096	4129.98	-0.02044998	0	
420.19	0.01143751	0.00813774	950.19	0.0116465	0.00420664	1480.19	0.00046213	0	2010.18	0.00839264	0.00232384	2540.18	-0.01275965	0	3070.18	0.12167808	0.12746149	3600.18	0.006437	0.01004391	4130.18	-0.02062342	0	
420.39	0.01141718	0.00809539	950.39	0.01151326	0.00418277	1480.39	0.00009404	0	2010.38	0.00751455	0.00232382	2540.38	-0.0135917	0	3070.38	0.12111583	0.12742057	3600.38	0.00530864	0.01003686	4130.38	-0.02027655	0	
420.59	0.01178849	0.00805327	950.59	0.01117135	0.00415904	1480.59	0.00069077	0	2010.58	0.00745367	0.00232381	2540.58	-0.01393432	0	3070.58	0.12063489	0.12737966	3600.58	0.00416117	0.01002982	4130.58	-0.02005347	0	
420.79	0.01162835	0.00801137	950.79	0.01158698	0.00413544	1480.79	0.00029463	0	2010.78	0.00688137	0.00232379	2540.78	-0.01444256	0	3070.78	0.12092455	0.12733876	3600.78	0.0038427	0.01002279	4130.78	-0.01972369	0	
420.99	0.01209122	0.00796968	950.99	0.01283441	0.00411197	1480.99	0.00105501	0	2010.98	0.00698693	0.00232378	2540.98	-0.01448625	0	3070.98	0.12076046	0.12729787	3600.98	0.00378072	0.01001576	4130.98	-0.01993454	0	
421.19	0.01197558	0.00792821	951.19	0.01257989	0.00408864	1481.19	0.00143537	0	2011.18	0.00676553	0.00232376	2541.18	-0.01458545	0	3071.18	0.1206481	0.127257	3601.18	0.00311999	0.01000873	4131.18	-0.01975462	0	
421.39	0.01241524	0.00788696	951.39	0.01254888	0.00406544	1481.39	0.00213049	0	2011.38	0.0079065	0.00232375	2541.38	-0.01504211	0	3071.38	0.1205097	0.12721614	3601.38	0.00280185	0.01000171	4131.38	-0.02026208	0	
421.59	0.01261548	0.00784592	951.59	0.01223427	0.00404237	1481.59	0.00257304	0	2011.58	0.00724	0.00232373	2541.58	-0.01479668	0	3071.58	0.12112591	0.12717529	3601.58	0.00242648	0.00999469	4131.58	-0.02021332	0	
421.79	0.01246827	0.0078051	951.79	0.01271595	0.00401943	1481.79	0.00295384	0	2011.78	0.00650946	0.00232372	2541.78	-0.01561947	0	3071.78	0.12203916	0.12713446	3601.78	0.00289706	0.00998768	4131.78	-0.02023255	0	
421.99	0.01261773	0.00776448	951.99	0.01218071	0.00399662	1481.99	0.0023893	0	2011.98	0.00604153	0.0023237	2541.98	-0.01544961	0	3071.98	0.12143161	0.12709364	3601.98	0.00255763	0.00998068	4131.98	-0.02035869	0	
422.19	0.01332084	0.00772408	952.19	0.01159101	0.00397394	1482.19	0.00252147	0	2012.18	0.00571553	0.00232369	2542.18	-0.01520684	0	3072.18	0.12131725	0.12705283	3602.18	0.00277339	0.00997368	4132.18	-0.02216258	0	
422.39	0.01227892	0.00768389	952.39	0.01106942	0.00395139	1482.39	0.00234169	0	2012.38	0.00735357	0.00232367	2542.38	-0.01461195	0	3072.38	0.12177729	0.12701204	3602.38	0.00320297	0.00996668	4132.38	-0.02259435	0	
422.59	0.01163696	0.00764391	952.59	0.01021746	0.00392897	1482.59	0.00244227	0	2012.58	0.00777962	0.00232366	2542.58	-0.01403515	0	3072.58	0.1209331	0.12697126	3602.58	0.00361508	0.00995969	4132.58	-0.02197535	0	
422.79	0.01091836	0.00760414	952.79	0.00936291	0.00390667	1482.79	0.00229333	0	2012.78	0.00833784	0.00232364	2542.78	-0.01300188	0	3072.78	0.12038795	0.12693049	3602.78	0.00414196	0.0099527	4132.78	-0.02143718	0	
422.99	0.01031707	0.00756457	952.99	0.0089242	0.00388451	1482.99	0.00171157	0	2012.98	0.00824811	0.00232363	2542.98	-0.01261068	0	3072.98	0.12041898	0.12688974	3602.98	0.00551262	0.00994572	4132.98	-0.02176753	0	
423.19	0.01019511	0.00752521	953.19	0.00859369	0.00386246	1483.19	0.00160915	0	2013.18	0.00849907	0.00232361	2543.18	-0.01226488	0	3073.18	0.12018478	0.126849	3603.18	0.00640043	0.00993875	4133.18	-0.02146613	0	
423.39	0.01063119	0.00748605	953.39	0.00812699	0.00384055	1483.39	0.00142812	0	2013.38	0.00813379	0.0023236	2543.38	-0.01170349	0	3073.38	0.12044468	0.12680827	3603.38	0.00681768	0.00993178	4133.38	-0.02228936	0	
423.59	0.01048113	0.0074471	953.59	0.00823166	0.00381875	1483.59	0.00146922	0	2013.58	0.00811492	0.00232358	2543.58	-0.01215196	0	3073.58	0.12019429	0.12676755	3603.58	0.0078868	0.00992481	4133.58	-0.0216949	0	
423.79	0.01037716	0.00740835	953.79	0.00905741	0.00379708	1483.79	0.001993	0	2013.78	0.0083828	0.00232357	2543.78	-0.0128465	0	3073.78	0.11995927	0.12672685	3603.78	0.00850704	0.00991785	4133.78	-0.02114118	0	
423.99	0.00994199	0.0073698	953.99	0.0093679	0.00377554	1483.99	0.00148274	0	2013.98	0.00814812	0.00232355	2543.98	-0.01320346	0	3073.98	0.120198	0.12668616	3603.98	0.00853467	0.00991089	4133.98	-0.01966496	0	
424.19	0.00990566	0.00733146	954.19	0.00928261	0.00375411	1484.19	0.00180286	0	2014.18	0.00805394	0.00232354	2544.18	-0.0131343	0	3074.18	0.12006639	0.12664549	3604.18	0.00879992	0.00990394	4134.18	-0.01983138	0	
424.39	0.00987281	0.00729331	954.39	0.00999982	0.00373281	1484.39	0.00194973	0	2014.38	0.00735623	0.00232352	2544.38	-0.0134025	0	3074.38	0.12015491	0.12660482	3604.38	0.00877553	0.00989699	4134.38	-0.01953624	0	
424.59	0.0095779	0.00725536	954.59	0.01094984	0.00371163	1484.59	0.00231279	0	2014.58	0.00773902	0.00232351	2544.58	-0.01344061	0	3074.58	0.12012624	0.12656417	3604.58	0.01007117	0.00989005	4134.58	-0.01943886	0	
424.79	0.00960131	0.00721761	954.79	0.01165811	0.00369057	1484.79	0.0011735	0	2014.78	0.00758705	0.00232349	2544.78	-0.0141245	0	3074.78	0.12080949	0.12652354	3604.78	0.01095595	0.00988311	4134.78	-0.01887724	0	
424.99	0.00985648	0.00718005	954.99	0.01227176	0.00366962	1484.99	0.00111847	0	2014.98	0.00761952	0.00232348	2544.98	-0.01324418	0	3074.98	0.12058427	0.12648291	3604.98	0.01097302	0.00987618	4134.98	-0.01940113	0	
425.19	0.00941559	0.00714269	955.19	0.01186792	0.0036488	1485.19	0.00154707	0	2015.18	0.00740483	0.00232347	2545.18	-0.0122264	0	3075.18	0.12048712	0.1264423	3605.18	0.01030232	0.00986925	4135.18	-0.01879168	0	
425.39	0.00924276	0.00710552	955.39	0.01188169	0.0036281	1485.39	0.00149706	0	2015.38	0.0069129	0.00232345	2545.38	-0.01267119	0	3075.38	0.12099396	0.12640171	3605.38	0.01079282	0.00986233	4135.38	-0.01834498	0	
425.59	0.0092757	0.00706855	955.59	0.01203589	0.00360751	1485.59	0.00149967	0	2015.58	0.00599979	0.00232344	2545.58	-0.01213491	0	3075.58	0.12140025	0.12636112	3605.58	0.01080745	0.00985541	4135.58	-0.01845564	0	
425.79	0.00978036	0.00703177	955.79	0.01249487	0.00358704	1485.79	0.00054831	0	2015.78	0.00569636	0.00232342	2545.78	-0.01310053	0	3075.78	0.1208569	0.12632055	3605.78	0.01078764	0.0098485	4135.78	-0.01878542	0	
425.99	0.01047498	0.00699518	955.99	0.01255374	0.00356668	1485.99	-0.00066986	0	2015.98	0.00584442	0.00232341	2545.98	-0.01308019	0	3075.98	0.11974328	0.12627999	3605.98	0.0098378	0.00984159	4135.98	-0.01915897	0	
426.19	0.01006825	0.00695879	956.19	0.01253312	0.00354644	1486.19	-0.00105796	0	2016.18	0.00535399	0.00232339	2546.18	-0.01352273	0	3076.18	0.12019701	0.12623945	3606.18	0.00884483	0.00983469	4136.18	-0.01953703	0	
426.39	0.00869991	0.00692258	956.39	0.01240662	0.00352632	1486.39	-0.00079075	0	2016.38	0.00584285	0.00232338	2546.38	-0.01425117	0	3076.38	0.11976314	0.12619891	3606.38	0.00843533	0.00982779	4136.38	-0.01851153	0	
426.59	0.00874437	0.00688656	956.59	0.01273018	0.00350631	1486.59	0.00049266	0	2016.58	0.00530689	0.00232336	2546.58	-0.01484308	0	3076.58	0.11844711	0.12615839	3606.58	0.00803575	0.0098209	4136.58	-0.01815371	0	
426.79	0.00870639	0.00685072	956.79	0.01235867	0.00348641	1486.79	0.00079279	0	2016.78	0.0055928	0.00232335	2546.78	-0.01533191	0	3076.78	0.11781513	0.12611789	3606.78	0.00725604	0.00981401	4136.78	-0.01821154	0	
426.99	0.008706	0.00681508	956.99	0.01140762	0.00346663	1486.99	0.00030299	0	2016.98	0.00626023	0.00232333	2546.98	-0.01576527	0	3076.98	0.11865935	0.12607739	3606.98	0.00716914	0.00980712	4136.98	-0.01767643	0	
427.19	0.00887241	0.00677962	957.19	0.01091952	0.00344696	1487.19	0.00095166	0	2017.18	0.00781149	0.00232332	2547.18	-0.01626154	0	3077.18	0.11808505	0.12603691	3607.18	0.00690768	0.00980024	4137.18	-0.01772998	0	
427.39	0.00987857	0.00674434	957.39	0.01086468	0.0034274	1487.39	0.00137826	0	2017.38	0.00789478	0.0023233	2547.38	-0.01686631	0	3077.38	0.11886916	0.12599645	3607.38	0.00617287	0.00979337	4137.38	-0.01836703	0	
427.59	0.01068958	0.00670925	957.59	0.01001821	0.00340795	1487.59	0.00086618	0	2017.58	0.00780063	0.00232329	2547.58	-0.0178112	0	3077.58	0.11879002	0.12595599	3607.58	0.00635626	0.0097865	4137.58	-0.01878016	0	
427.79	0.0099935	0.00667434	957.79	0.01042262	0.00338861	1487.79	0.00106105	0	2017.78	0.00814512	0.00232327	2547.78	-0.01776734	0	3077.78	0.11899151	0.12591555	3607.78	0.00690439	0.00977964	4137.78	-0.01893458	0	
427.99	0.00947445	0.00663961	957.99	0.01023745	0.00336938	1487.99	-0.00006149	0	2017.98	0.00762336	0.00232326	2547.98	-0.01841673	0	3077.98	0.11892482	0.12587512	3607.98	0.00714353	0.00977278	4137.98	-0.01842665	0	
428.19	0.01040631	0.00660506	958.19	0.01027446	0.00335026	1488.19	0.00043404	0	2018.18	0.00772117	0.00232324	2548.18	-0.01691445	0	3078.18	0.11895594	0.12583471	3608.18	0.00738925	0.00976592	4138.18	-0.0200883	0	
428.39	0.01018029	0.00657069	958.39	0.01118527	0.00333125	1488.39	0.00051981	0	2018.38	0.00745322	0.00232323	2548.38	-0.0169783	0	3078.38	0.11866193	0.1257943	3608.38	0.00788728	0.00975907	4138.38	-0.02106239	0	
428.59	0.01014681	0.0065365	958.59	0.01112461	0.00331235	1488.59	0.00052808	0	2018.58	0.00824407	0.00232321	2548.58	-0.01635333	0	3078.58	0.11878754	0.12575391	3608.58	0.0087533	0.00975223	4138.58	-0.02135724	0	
428.79	0.01109213	0.00650249	958.79	0.00994878	0.00329355	1488.79	0.00039031	0	2018.78	0.00684227	0.0023232	2548.78	-0.0156458	0	3078.78	0.11871145	0.12571354	3608.78	0.00833636	0.00974538	4138.78	-0.02204515	0	
428.99	0.01041896	0.00646866	958.99	0.00958785	0.00327486	1488.99	0.00105533	0	2018.98	0.00625107	0.00232318	2548.98	-0.01371768	0	3078.98	0.1180345	0.12567317	3608.98	0.00797772	0.00973855	4138.98	-0.02207854	0	
429.19	0.01019353	0.006435	959.19	0.00827576	0.00325628	1489.19	0.0020679	0	2019.18	0.00628663	0.00232317	2549.18	-0.01263582	0	3079.18	0.11846039	0.12563282	3609.18	0.00796146	0.00973172	4139.18	-0.02216817	0	
429.39	0.01039489	0.00640151	959.39	0.00818657	0.0032378	1489.39	0.00104851	0	2019.38	0.00621867	0.00232315	2549.38	-0.01238629	0	3079.38	0.11877302	0.12559249	3609.38	0.00900101	0.00972489	4139.38	-0.022329	0	
429.59	0.01048388	0.0063682	959.59	0.00843868	0.00321943	1489.59	0.00134507	0	2019.58	0.00602734	0.00232314	2549.58	-0.01206257	0	3079.58	0.11851034	0.12555216	3609.58	0.00957368	0.00971807	4139.58	-0.02260481	0	
429.79	0.01018592	0.00633507	959.79	0.00830011	0.00320116	1489.79	0.00062347	0	2019.78	0.00564032	0.00232313	2549.78	-0.01267115	0	3079.78	0.11845777	0.12551185	3609.78	0.00935142	0.00971125	4139.78	-0.02259215	0	
429.99	0.00992351	0.00630211	959.99	0.00881134	0.003183	1489.99	0.00135891	0	2019.98	0.00599805	0.00232311	2549.98	-0.01203029	0	3079.98	0.11910132	0.12547155	3609.98	0.00977076	0.00970444	4139.98	-0.02211801	0	
430.19	0.01002043	0.00626931	960.19	0.00902386	0.00316494	1490.19	0.00274651	0	2020.18	0.00583304	0.0023231	2550.18	-0.01164492	0	3080.18	0.1198018	0.12543127	3610.18	0.00934052	0.00969764	4140.18	-0.02200704	0	
430.39	0.00996323	0.00623669	960.39	0.00912856	0.00314698	1490.39	0.00417553	0	2020.38	0.00667886	0.00232308	2550.38	-0.01228942	0	3080.38	0.119396	0.12539099	3610.38	0.00900126	0.00969083	4140.38	-0.02204711	0	
430.59	0.01036088	0.00620424	960.59	0.00950469	0.00312912	1490.59	0.00471337	0	2020.58	0.00718499	0.00232307	2550.58	-0.01222314	0	3080.58	0.11949426	0.12535073	3610.58	0.00873209	0.00968404	4140.58	-0.02203585	0	
430.79	0.00978118	0.00617196	960.79	0.00868158	0.00311136	1490.79	0.00448544	0	2020.78	0.00735901	0.00232305	2550.78	-0.01253991	0	3080.78	0.11980226	0.12531048	3610.78	0.00872942	0.00967724	4140.78	-0.0215747	0	
430.99	0.00928705	0.00613984	960.99	0.00893852	0.00309371	1490.99	0.00390071	0	2020.98	0.00737768	0.00232304	2550.98	-0.01296305	0	3080.98	0.12054532	0.12527025	3610.98	0.00952555	0.00967045	4140.98	-0.02106596	0	
431.19	0.00944931	0.0061079	961.19	0.0094361	0.00307615	1491.19	0.00404283	0	2021.18	0.00731515	0.00232302	2551.18	-0.01372886	0	3081.18	0.11986032	0.12523003	3611.18	0.00974517	0.00966367	4141.18	-0.02127533	0	
431.39	0.01042967	0.00607611	961.39	0.00882293	0.0030587	1491.39	0.00324074	0	2021.38	0.00685207	0.00232301	2551.38	-0.01401606	0	3081.38	0.12033486	0.12518982	3611.38	0.00937871	0.00965689	4141.38	-0.02134571	0	
431.59	0.00951213	0.0060445	961.59	0.00847728	0.00304134	1491.59	0.00260352	0	2021.58	0.0070167	0.00232299	2551.58	-0.01446658	0	3081.58	0.11920516	0.12514963	3611.58	0.00960886	0.00965012	4141.58	-0.02131126	0	
431.79	0.0093216	0.00601305	961.79	0.00910944	0.00302408	1491.79	0.00244572	0	2021.78	0.0069266	0.00232298	2551.78	-0.01469012	0	3081.78	0.11906567	0.12510944	3611.78	0.00947078	0.00964335	4141.78	-0.02097399	0	
431.99	0.0091633	0.00598176	961.99	0.01004966	0.00300692	1491.99	0.00201956	0	2021.98	0.00677066	0.00232296	2551.98	-0.01538225	0	3081.98	0.11840981	0.12506927	3611.98	0.00867931	0.00963659	4141.98	-0.02083927	0	
432.19	0.00965509	0.00595063	962.19	0.01071326	0.00298986	1492.19	0.00273253	0	2022.18	0.00715987	0.00232295	2552.18	-0.01586697	0	3082.18	0.11776237	0.12502912	3612.18	0.00778548	0.00962983	4142.18	-0.02197173	0	
432.39	0.00889382	0.00591967	962.39	0.01140553	0.00297289	1492.39	0.00179144	0	2022.38	0.00673028	0.00232293	2552.38	-0.01765666	0	3082.38	0.11708587	0.12498897	3612.38	0.00734187	0.00962307	4142.38	-0.02243028	0	
432.59	0.00950166	0.00588887	962.59	0.01153655	0.00295602	1492.59	0.00133215	0	2022.58	0.00583583	0.00232292	2552.58	-0.01825413	0	3082.58	0.11622693	0.12494884	3612.58	0.00649314	0.00961632	4142.58	-0.02187649	0	
432.79	0.00949007	0.00585823	962.79	0.01098628	0.00293925	1492.79	0.00094247	0	2022.78	0.00497854	0.0023229	2552.78	-0.01812849	0	3082.78	0.11503356	0.12490872	3612.78	0.00534977	0.00960958	4142.78	-0.02258031	0	
432.99	0.00855999	0.00582775	962.99	0.01090203	0.00292257	1492.99	0.00103002	0	2022.98	0.0052609	0.00232289	2552.98	-0.01814197	0	3082.98	0.11487885	0.12486862	3612.98	0.00516018	0.00960284	4142.98	-0.02253937	0	
433.19	0.00920127	0.00579742	963.19	0.00967964	0.00290599	1493.19	0.00110921	0	2023.18	0.00554359	0.00232287	2553.18	-0.01841585	0	3083.18	0.11520581	0.12482853	3613.18	0.00486064	0.0095961	4143.18	-0.02241484	0	
433.39	0.00909996	0.00576726	963.39	0.01039314	0.0028895	1493.39	0.00074064	0	2023.38	0.00572898	0.00232286	2553.38	-0.01862129	0	3083.38	0.11434989	0.12478845	3613.38	0.00501163	0.00958937	4143.38	-0.02227758	0	
433.59	0.00919289	0.00573725	963.59	0.01002712	0.0028731	1493.59	0.0006756	0	2023.58	0.00540237	0.00232284	2553.58	-0.01905701	0	3083.58	0.11446835	0.12474838	3613.58	0.00505249	0.00958264	4143.58	-0.02250587	0	
433.79	0.00889766	0.00570739	963.79	0.00945109	0.0028568	1493.79	0.0009755	0	2023.78	0.00566436	0.00232283	2553.78	-0.01888312	0	3083.78	0.11529646	0.12470833	3613.78	0.0036734	0.00957592	4143.78	-0.02349961	0	
433.99	0.01002791	0.0056777	963.99	0.00865047	0.00284059	1493.99	0.0016686	0	2023.98	0.00696107	0.00232281	2553.98	-0.0171535	0	3083.98	0.11572679	0.12466829	3613.98	0.00417381	0.0095692	4143.98	-0.02361726	0	
434.19	0.0101279	0.00564815	964.19	0.00776177	0.00282447	1494.19	0.00230407	0	2024.18	0.00684471	0.0023228	2554.18	-0.01689417	0	3084.18	0.11639369	0.12462826	3614.18	0.00349872	0.00956249	4144.18	-0.02431714	0	
434.39	0.00984402	0.00561876	964.39	0.00787298	0.00280844	1494.39	0.00227845	0	2024.38	0.00730837	0.00232279	2554.38	-0.01662135	0	3084.38	0.11692498	0.12458824	3614.38	0.00379446	0.00955579	4144.38	-0.02440424	0	
434.59	0.00934751	0.00558953	964.59	0.00842494	0.0027925	1494.59	0.0015816	0	2024.58	0.00755646	0.00232277	2554.58	-0.0157906	0	3084.58	0.11765696	0.12454824	3614.58	0.00461559	0.00954908	4144.58	-0.02472608	0	
434.79	0.0087692	0.00556044	964.79	0.00833299	0.00277666	1494.79	0.00146142	0	2024.78	0.00663943	0.00232276	2554.78	-0.01554848	0	3084.78	0.11820958	0.12450825	3614.78	0.00534803	0.00954238	4144.78	-0.02443147	0	
434.99	0.0094765	0.00553151	964.99	0.00856769	0.0027609	1494.99	0.00109052	0	2024.98	0.00682361	0.00232274	2554.98	-0.01555437	0	3084.98	0.11802553	0.12446827	3614.98	0.00501492	0.00953569	4144.98	-0.02461273	0	
435.19	0.00927347	0.00550273	965.19	0.00772694	0.00274523	1495.19	0.00054404	0	2025.18	0.00702275	0.00232273	2555.18	-0.0150443	0	3085.18	0.11785239	0.12442831	3615.18	0.00457815	0.009529	4145.18	-0.02490923	0	
435.39	0.00914049	0.0054741	965.39	0.00764881	0.00272966	1495.39	0.00002279	0	2025.38	0.00724069	0.00232271	2555.38	-0.01519931	0	3085.38	0.1173308	0.12438836	3615.38	0.00462928	0.00952232	4145.38	-0.02417668	0	
435.59	0.00880842	0.00544561	965.59	0.00839075	0.00271417	1495.59	-0.00042325	0	2025.58	0.00831016	0.0023227	2555.58	-0.01555607	0	3085.58	0.11660399	0.12434842	3615.58	0.00499074	0.00951564	4145.58	-0.02361706	0	
435.79	0.00943496	0.00541728	965.79	0.00928337	0.00269877	1495.79	-0.00133973	0	2025.78	0.00845807	0.00232268	2555.78	-0.01665694	0	3085.78	0.11660936	0.1243085	3615.78	0.00523959	0.00950896	4145.78	-0.0235309	0	
435.99	0.00834993	0.00538909	965.99	0.01059058	0.00268345	1495.99	-0.00142358	0	2025.98	0.00855803	0.00232267	2555.98	-0.0165204	0	3085.98	0.11613112	0.12426858	3615.98	0.00501096	0.00950229	4145.98	-0.02336655	0	
436.19	0.00814943	0.00536105	966.19	0.01134312	0.00266822	1496.19	-0.00121404	0	2026.18	0.00836568	0.00232265	2556.18	-0.01671955	0	3086.18	0.11642442	0.12422868	3616.18	0.00557841	0.00949563	4146.18	-0.0239941	0	
436.39	0.0083007	0.00533315	966.39	0.01161456	0.00265308	1496.39	-0.00201106	0	2026.38	0.00777221	0.00232264	2556.38	-0.01673578	0	3086.38	0.1160514	0.1241888	3616.38	0.00574216	0.00948897	4146.38	-0.02420377	0	
436.59	0.00950734	0.0053054	966.59	0.01206055	0.00263803	1496.59	-0.00189914	0	2026.58	0.00697625	0.00232262	2556.58	-0.01577505	0	3086.58	0.11577457	0.12414892	3616.58	0.00541321	0.00948231	4146.58	-0.02407973	0	
436.79	0.00997649	0.0052778	966.79	0.01205485	0.00262306	1496.79	-0.00086062	0	2026.78	0.00738962	0.00232261	2556.78	-0.01456245	0	3086.78	0.11507674	0.12410906	3616.78	0.00541795	0.00947566	4146.78	-0.02363503	0	
436.99	0.00952358	0.00525034	966.99	0.01207248	0.00260818	1496.99	0.00004394	0	2026.98	0.00658614	0.00232259	2556.98	-0.01475715	0	3086.98	0.11586769	0.12406921	3616.98	0.00599052	0.00946901	4146.98	-0.02372267	0	
437.19	0.01030609	0.00522302	967.19	0.01186703	0.00259338	1497.19	0.00124343	0	2027.18	0.00638221	0.00232258	2557.18	-0.01398256	0	3087.18	0.11608068	0.12402938	3617.18	0.00571147	0.00946237	4147.18	-0.02346454	0	
437.39	0.01013565	0.00519584	967.39	0.01163937	0.00257866	1497.39	0.00149279	0	2027.38	0.0057735	0.00232256	2557.38	-0.01347887	0	3087.38	0.11630493	0.12398955	3617.38	0.00567374	0.00945574	4147.38	-0.02341851	0	
437.59	0.01048703	0.0051688	967.59	0.0107422	0.00256403	1497.59	0.0012556	0	2027.58	0.00477262	0.00232255	2557.58	-0.01324326	0	3087.58	0.11736213	0.12394974	3617.58	0.00521557	0.0094491	4147.58	-0.02387092	0	
437.79	0.01054016	0.00514191	967.79	0.00958767	0.00254948	1497.79	0.00213242	0	2027.78	0.0044559	0.00232253	2557.78	-0.01201976	0	3087.78	0.11789179	0.12390995	3617.78	0.00507546	0.00944248	4147.78	-0.02425829	0	
437.99	0.01028941	0.00511515	967.99	0.00916492	0.00253501	1497.99	0.0030268	0	2027.98	0.00481601	0.00232252	2557.98	-0.01126124	0	3087.98	0.11863835	0.12387016	3617.98	0.00569139	0.00943585	4147.98	-0.02354505	0	
438.19	0.01043478	0.00508854	968.19	0.00891737	0.00252063	1498.19	0.0033154	0	2028.18	0.00405997	0.0023225	2558.18	-0.01098685	0	3088.18	0.11916248	0.12383039	3618.18	0.00645763	0.00942923	4148.18	-0.02268977	0	
438.39	0.00982993	0.00506206	968.39	0.00921209	0.00250632	1498.39	0.0031342	0	2028.38	0.00368547	0.00232249	2558.38	-0.01083917	0	3088.38	0.11879908	0.12379063	3618.38	0.00729748	0.00942262	4148.38	-0.02316439	0	
438.59	0.01048629	0.00503572	968.59	0.00880574	0.0024921	1498.59	0.00317583	0	2028.58	0.00362295	0.00232247	2558.58	-0.01120627	0	3088.58	0.11842334	0.12375089	3618.58	0.00807943	0.00941601	4148.58	-0.023349	0	
438.79	0.01023251	0.00500952	968.79	0.00845276	0.00247796	1498.79	0.00337824	0	2028.78	0.00413656	0.00232246	2558.78	-0.01162801	0	3088.78	0.11845731	0.12371115	3618.78	0.00755257	0.00940941	4148.78	-0.02331719	0	
438.99	0.01033967	0.00498345	968.99	0.00833645	0.0024639	1498.99	0.00325827	0	2028.98	0.00407941	0.00232245	2558.98	-0.01248555	0	3088.98	0.11739526	0.12367143	3618.98	0.00645928	0.00940281	4148.98	-0.023751	0	
439.19	0.00977566	0.00495752	969.19	0.00808523	0.00244992	1499.19	0.00275605	0	2029.18	0.00398303	0.00232243	2559.18	-0.01309221	0	3089.18	0.11670628	0.12363172	3619.18	0.00687021	0.00939621	4149.18	-0.0233154	0	
439.39	0.0097802	0.00493173	969.39	0.00838833	0.00243601	1499.39	0.00248267	0	2029.38	0.00427751	0.00232242	2559.38	-0.0137844	0	3089.38	0.11654583	0.12359203	3619.38	0.00662408	0.00938962	4149.38	-0.02281369	0	
439.59	0.00936468	0.00490607	969.59	0.00871709	0.00242219	1499.59	0.00124987	0	2029.58	0.00524355	0.0023224	2559.58	-0.01490423	0	3089.58	0.11691686	0.12355235	3619.58	0.00647477	0.00938303	4149.58	-0.02287976	0	
439.79	0.00971771	0.00488054	969.79	0.00924426	0.00240845	1499.79	0.00153333	0	2029.78	0.00478918	0.00232239	2559.78	-0.01509955	0	3089.78	0.1157867	0.12351268	3619.78	0.00692346	0.00937645	4149.78	-0.02264768	0	
439.99	0.00859751	0.00485514	969.99	0.00921697	0.00239478	1499.99	0.00156549	0	2029.98	0.0048727	0.00232237	2559.98	-0.01492315	0	3089.98	0.11529909	0.12347302	3619.98	0.00710008	0.00936987	4149.98	-0.02249248	0	
440.19	0.00860455	0.00482988	970.19	0.00887375	0.00238119	1500.19	0.00206389	0	2030.18	0.00513404	0.00232236	2560.18	-0.01563754	0	3090.18	0.11509238	0.12343338	3620.18	0.00732424	0.0093633	4150.18	-0.02216094	0	
440.39	0.00920611	0.00480475	970.39	0.00823078	0.00236768	1500.39	0.00203374	0	2030.38	0.00588929	0.00232234	2560.38	-0.01566977	0	3090.38	0.11366227	0.12339374	3620.38	0.00721469	0.00935673	4150.38	-0.02145409	0	
440.59	0.00935839	0.00477975	970.59	0.00830652	0.00235424	1500.59	0.00301052	0	2030.58	0.00563002	0.00232233	2560.58	-0.01487144	0	3090.58	0.11281496	0.12335413	3620.58	0.00697531	0.00935017	4150.58	-0.0220387	0	
440.79	0.00894682	0.00475488	970.79	0.0084195	0.00234088	1500.79	0.00348046	0	2030.78	0.00652651	0.00232231	2560.78	-0.0142486	0	3090.78	0.11211713	0.12331452	3620.78	0.00732616	0.00934361	4150.78	-0.02139288	0	
440.99	0.00844332	0.00473014	970.99	0.00783471	0.0023276	1500.99	0.00303354	0	2030.98	0.00647972	0.0023223	2560.98	-0.01368566	0	3090.98	0.11250347	0.12327493	3620.98	0.00753894	0.00933706	4150.98	-0.02252001	0	
441.19	0.009016	0.00470552	971.19	0.00839326	0.00231439	1501.19	0.00287019	0	2031.18	0.00633252	0.00232228	2561.18	-0.01287058	0	3091.18	0.11317289	0.12323535	3621.18	0.00674959	0.00933051	4151.18	-0.02186849	0	
441.39	0.00834215	0.00468104	971.39	0.0082581	0.00230126	1501.39	0.00259818	0	2031.38	0.00591855	0.00232227	2561.38	-0.01232726	0	3091.38	0.11350357	0.12319578	3621.38	0.00659384	0.00932396	4151.38	-0.02227649	0	
441.59	0.00769832	0.00465668	971.59	0.00847001	0.0022882	1501.59	0.00193134	0	2031.58	0.00646358	0.00232225	2561.58	-0.01276191	0	3091.58	0.11325021	0.12315622	3621.58	0.0067674	0.00931742	4151.58	-0.02242473	0	
441.79	0.00754476	0.00463245	971.79	0.0077834	0.00227522	1501.79	0.00194782	0	2031.78	0.0070389	0.00232224	2561.78	-0.01295288	0	3091.78	0.11307889	0.12311668	3621.78	0.00743374	0.00931089	4151.78	-0.02160822	0	
441.99	0.00744189	0.00460835	971.99	0.00845116	0.00226231	1501.99	0.00213062	0	2031.98	0.0071889	0.00232222	2561.98	-0.01272567	0	3091.98	0.11344345	0.12307715	3621.98	0.00827392	0.00930436	4151.98	-0.02045136	0	
442.19	0.00857275	0.00458437	972.19	0.00776366	0.00224947	1502.19	0.00080622	0	2032.18	0.00731137	0.00232221	2562.18	-0.01250097	0	3092.18	0.11359953	0.12303763	3622.18	0.00904722	0.00929783	4152.18	-0.02027159	0	
442.39	0.00823538	0.00456052	972.39	0.00698389	0.0022367	1502.39	0.00084085	0	2032.38	0.00750041	0.00232219	2562.38	-0.01313217	0	3092.38	0.11426609	0.12299813	3622.38	0.00917738	0.00929131	4152.38	-0.02136021	0	
442.59	0.00878565	0.00453679	972.59	0.0070227	0.00222401	1502.59	0.00029307	0	2032.58	0.00769973	0.00232218	2562.58	-0.01346302	0	3092.58	0.11464518	0.12295864	3622.58	0.00941493	0.00928479	4152.58	-0.02122576	0	
442.79	0.00799802	0.00451318	972.79	0.00702321	0.00221139	1502.79	0.00006073	0	2032.78	0.00802013	0.00232216	2562.78	-0.01434786	0	3092.78	0.11611845	0.12291916	3622.78	0.00833086	0.00927828	4152.78	-0.02106746	0	
442.99	0.00854849	0.0044897	972.99	0.00771631	0.00219884	1502.99	0.00043575	0	2032.98	0.00740688	0.00232215	2562.98	-0.01539355	0	3092.98	0.11600886	0.12287969	3622.98	0.0076452	0.00927177	4152.98	-0.02093223	0	
443.19	0.00874961	0.00446633	973.19	0.0081918	0.00218637	1503.19	0.00026233	0	2033.18	0.0073817	0.00232213	2563.18	-0.01572203	0	3093.18	0.11711084	0.12284024	3623.18	0.00780681	0.00926527	4153.18	-0.02132421	0	
443.39	0.00834014	0.00444309	973.39	0.00850988	0.00217396	1503.39	-0.00012596	0	2033.38	0.00723411	0.00232212	2563.38	-0.01685243	0	3093.38	0.11789023	0.1228008	3623.38	0.00648264	0.00925877	4153.38	-0.02100596	0	
443.59	0.00824713	0.00441998	973.59	0.0086848	0.00216162	1503.59	-0.00002902	0	2033.58	0.00786318	0.00232211	2563.58	-0.01779073	0	3093.58	0.11810839	0.12276137	3623.58	0.00567364	0.00925227	4153.58	-0.02101275	0	
443.79	0.00903629	0.00439698	973.79	0.00860902	0.00214936	1503.79	0.00103921	0	2033.78	0.00767294	0.00232209	2563.78	-0.01875242	0	3093.78	0.11757205	0.12272195	3623.78	0.00627527	0.00924578	4153.78	-0.02010095	0	
443.99	0.00772457	0.0043741	973.99	0.00988802	0.00213716	1503.99	0.00111105	0	2033.98	0.00766278	0.00232208	2563.98	-0.01905338	0	3093.98	0.11734264	0.12268255	3623.98	0.00583837	0.0092393	4153.98	-0.01980083	0	
444.19	0.00798618	0.00435134	974.19	0.00994421	0.00212503	1504.19	0.00269056	0	2034.18	0.00741531	0.00232206	2564.18	-0.01921698	0	3094.18	0.11639391	0.12264316	3624.18	0.00586259	0.00923282	4154.18	-0.01913393	0	
444.39	0.00853942	0.0043287	974.39	0.01001734	0.00211298	1504.39	0.00333083	0	2034.38	0.00745196	0.00232205	2564.38	-0.01754628	0	3094.38	0.11650156	0.12260378	3624.38	0.00649687	0.00922634	4154.38	-0.0203182	0	
444.59	0.00816721	0.00430617	974.59	0.01017539	0.00210099	1504.59	0.00353672	0	2034.58	0.00707278	0.00232203	2564.58	-0.01728028	0	3094.58	0.11621783	0.12256442	3624.58	0.00698874	0.00921987	4154.58	-0.02136494	0	
444.79	0.00812778	0.00428377	974.79	0.01013248	0.00208906	1504.79	0.00350059	0	2034.78	0.00775152	0.00232202	2564.78	-0.01647256	0	3094.78	0.1166324	0.12252506	3624.78	0.0071369	0.0092134	4154.78	-0.02078604	0	
444.99	0.00846699	0.00426148	974.99	0.0103633	0.00207721	1504.99	0.00300423	0	2034.98	0.00719785	0.002322	2564.98	-0.01645802	0	3094.98	0.11673314	0.12248572	3624.98	0.00678736	0.00920694	4154.98	-0.02107728	0	
445.19	0.00840248	0.0042393	975.19	0.01099574	0.00206542	1505.19	0.00286322	0	2035.18	0.00708403	0.00232199	2565.18	-0.01629272	0	3095.18	0.11686352	0.1224464	3625.18	0.00716774	0.00920048	4155.18	-0.02049203	0	
445.39	0.00776185	0.00421724	975.39	0.01049051	0.0020537	1505.39	0.00357572	0	2035.38	0.00713346	0.00232197	2565.38	-0.01622247	0	3095.38	0.11602006	0.12240708	3625.38	0.00758866	0.00919403	4155.38	-0.02153396	0	
445.59	0.00699329	0.0041953	975.59	0.01049975	0.00204205	1505.59	0.0025136	0	2035.58	0.00740833	0.00232196	2565.58	-0.01646009	0	3095.58	0.11457766	0.12236778	3625.58	0.00818015	0.00918758	4155.58	-0.02074531	0	
445.79	0.00706495	0.00417347	975.79	0.00974989	0.00203046	1505.79	0.0023923	0	2035.78	0.00725044	0.00232194	2565.78	-0.01563658	0	3095.78	0.11458512	0.12232849	3625.78	0.00955866	0.00918114	4155.78	-0.02055073	0	
445.99	0.0070362	0.00415176	975.99	0.00905896	0.00201894	1505.99	0.00222651	0	2035.98	0.00733409	0.00232193	2565.98	-0.01426479	0	3095.98	0.11473322	0.12228921	3625.98	0.0094362	0.0091747	4155.98	-0.02153751	0	
446.19	0.00714466	0.00413015	976.19	0.00754615	0.00200748	1506.19	0.00106301	0	2036.18	0.00744455	0.00232191	2566.18	-0.01412949	0	3096.18	0.11504439	0.12224995	3626.18	0.00948381	0.00916826	4156.18	-0.02200992	0	
446.39	0.00714594	0.00410866	976.39	0.00649147	0.00199609	1506.39	0.00111882	0	2036.38	0.00735429	0.0023219	2566.38	-0.01385264	0	3096.38	0.11499686	0.1222107	3626.38	0.0091052	0.00916183	4156.38	-0.02295696	0	
446.59	0.00681946	0.00408728	976.59	0.00696894	0.00198476	1506.59	0.00055756	0	2036.58	0.00708767	0.00232188	2566.58	-0.01412635	0	3096.58	0.11432795	0.12217146	3626.58	0.00947821	0.0091554	4156.58	-0.02297952	0	
446.79	0.00704806	0.00406602	976.79	0.00721144	0.0019735	1506.79	0.00024912	0	2036.78	0.00756562	0.00232187	2566.78	-0.01436495	0	3096.78	0.11463304	0.12213223	3626.78	0.00911385	0.00914898	4156.78	-0.02322794	0	
446.99	0.00703642	0.00404486	976.99	0.00761123	0.0019623	1506.99	0.00058737	0	2036.98	0.00680102	0.00232185	2566.98	-0.0140652	0	3096.98	0.1134023	0.12209302	3626.98	0.0089509	0.00914256	4156.98	-0.02312224	0	
447.19	0.00650168	0.00402381	977.19	0.00713049	0.00195117	1507.19	0.00073132	0	2037.18	0.00618944	0.00232184	2567.18	-0.01420629	0	3097.18	0.11323275	0.12205382	3627.18	0.00884254	0.00913615	4157.18	-0.02289583	0	
447.39	0.00678647	0.00400288	977.39	0.00681296	0.0019401	1507.39	0.00077745	0	2037.38	0.00667875	0.00232182	2567.38	-0.01610094	0	3097.38	0.11332153	0.12201463	3627.38	0.00770372	0.00912974	4157.38	-0.02231185	0	
447.59	0.00698159	0.00398205	977.59	0.00684383	0.00192909	1507.59	0.00132094	0	2037.58	0.00683936	0.00232181	2567.58	-0.01613981	0	3097.58	0.11407703	0.12197545	3627.58	0.00779755	0.00912334	4157.58	-0.02184881	0	
447.79	0.00716383	0.00396133	977.79	0.00740482	0.00191814	1507.79	0.00158632	0	2037.78	0.00652886	0.00232179	2567.78	-0.01713868	0	3097.78	0.11322652	0.12193629	3627.78	0.00841825	0.00911694	4157.78	-0.02070853	0	
447.99	0.00684918	0.00394072	977.99	0.00802508	0.00190726	1507.99	0.00225318	0	2037.98	0.00552748	0.00232178	2567.98	-0.01640227	0	3097.98	0.11260219	0.12189714	3627.98	0.0077337	0.00911054	4157.98	-0.02049055	0	
448.19	0.00653893	0.00392021	978.19	0.00744898	0.00189643	1508.19	0.00276284	0	2038.18	0.00459221	0.00232177	2568.18	-0.01690229	0	3098.18	0.11246726	0.121858	3628.18	0.00842996	0.00910415	4158.18	-0.02074372	0	
448.39	0.00602739	0.00389981	978.39	0.00657007	0.00188567	1508.39	0.00238327	0	2038.38	0.00390413	0.00232175	2568.38	-0.01641849	0	3098.38	0.11288416	0.12181888	3628.38	0.00865039	0.00909777	4158.38	-0.02148701	0	
448.59	0.00567439	0.00387952	978.59	0.0069995	0.00187497	1508.59	0.00171318	0	2038.58	0.00353696	0.00232174	2568.58	-0.01746789	0	3098.58	0.11253551	0.12177976	3628.58	0.00914186	0.00909139	4158.58	-0.02060959	0	
448.79	0.00581895	0.00385933	978.79	0.00693264	0.00186433	1508.79	0.00170799	0	2038.78	0.0035038	0.00232172	2568.78	-0.01754423	0	3098.78	0.11238722	0.12174066	3628.78	0.00852653	0.00908501	4158.78	-0.02025162	0	
448.99	0.00555147	0.00383925	978.99	0.00664669	0.00185375	1508.99	0.0006362	0	2038.98	0.00390799	0.00232171	2568.98	-0.01786278	0	3098.98	0.11252475	0.12170157	3628.98	0.00852728	0.00907864	4158.98	-0.02003761	0	
449.19	0.00486562	0.00381928	979.19	0.00564765	0.00184323	1509.19	0.00013317	0	2039.18	0.00426311	0.00232169	2569.18	-0.01790775	0	3099.18	0.11239088	0.1216625	3629.18	0.00819099	0.00907227	4159.18	-0.01976765	0	
449.39	0.00451762	0.0037994	979.39	0.00467966	0.00183277	1509.39	0.00011694	0	2039.38	0.00428939	0.00232168	2569.38	-0.0177894	0	3099.38	0.11195915	0.12162344	3629.38	0.00765179	0.0090659	4159.38	-0.02075369	0	
449.59	0.00509369	0.00377963	979.59	0.00483501	0.00182237	1509.59	-0.00138307	0	2039.58	0.00438589	0.00232166	2569.58	-0.01769038	0	3099.58	0.11219828	0.12158438	3629.58	0.00749588	0.00905955	4159.58	-0.0203302	0	
449.79	0.00506316	0.00375997	979.79	0.00374879	0.00181203	1509.79	-0.00126079	0	2039.78	0.00563615	0.00232165	2569.78	-0.01698914	0	3099.78	0.11377743	0.12154535	3629.78	0.00723066	0.00905319	4159.78	-0.02146652	0	
449.99	0.00558728	0.0037404	979.99	0.00369311	0.00180175	1509.99	-0.00163038	0	2039.98	0.00633721	0.00232163	2569.98	-0.01608764	0	3099.98	0.11359486	0.12150632	3629.98	0.00597479	0.00904684	4159.98	-0.0229794	0	
450.19	0.00581618	0.00372094	980.19	0.00461646	0.00179153	1510.19	-0.00290535	0	2040.18	0.00631251	0.00232162	2570.18	-0.01541595	0	3100.18	0.11368538	0.12146731	3630.18	0.00562722	0.00904049	4160.18	-0.02319105	0	
450.39	0.00663599	0.00370158	980.39	0.00496987	0.00178136	1510.39	-0.00312419	0	2040.38	0.00713772	0.0023216	2570.38	-0.01549071	0	3100.38	0.11350516	0.12142831	3630.38	0.00499168	0.00903415	4160.38	-0.02460122	0	
450.59	0.00732605	0.00368232	980.59	0.00642135	0.00177125	1510.59	-0.00336566	0	2040.58	0.00724308	0.00232159	2570.58	-0.01500207	0	3100.58	0.11347573	0.12138932	3630.58	0.00494946	0.00902782	4160.58	-0.02387785	0	
450.79	0.00828649	0.00366316	980.79	0.00687127	0.0017612	1510.79	-0.00399844	0	2040.78	0.0074027	0.00232157	2570.78	-0.01485895	0	3100.78	0.11403536	0.12135035	3630.78	0.00434978	0.00902148	4160.78	-0.02383209	0	
450.99	0.00859582	0.0036441	980.99	0.00692364	0.00175121	1510.99	-0.00369169	0	2040.98	0.00670029	0.00232156	2570.98	-0.01449663	0	3100.98	0.11439499	0.12131138	3630.98	0.00368227	0.00901516	4160.98	-0.02360588	0	
451.19	0.00842375	0.00362514	981.19	0.00702393	0.00174127	1511.19	-0.00273285	0	2041.18	0.00602134	0.00232154	2571.18	-0.01514351	0	3101.18	0.11511333	0.12127243	3631.18	0.00360553	0.00900883	4161.18	-0.02366287	0	
451.39	0.0096148	0.00360627	981.39	0.0075618	0.00173139	1511.39	-0.00257705	0	2041.38	0.0060481	0.00232153	2571.38	-0.01557332	0	3101.38	0.11536544	0.1212335	3631.38	0.0036971	0.00900251	4161.38	-0.02398053	0	
451.59	0.00961873	0.00358751	981.59	0.00805815	0.00172157	1511.59	-0.00207826	0	2041.58	0.00529474	0.00232151	2571.58	-0.0147571	0	3101.58	0.11520473	0.12119457	3631.58	0.00375422	0.0089962	4161.58	-0.0234184	0	
451.79	0.00931608	0.00356884	981.79	0.0080423	0.0017118	1511.79	-0.0003731	0	2041.78	0.00448172	0.0023215	2571.78	-0.01444973	0	3101.78	0.11440038	0.12115566	3631.78	0.00344505	0.00898989	4161.78	-0.02397328	0	
451.99	0.00844441	0.00355027	981.99	0.00755636	0.00170208	1511.99	0.00076505	0	2041.98	0.00308134	0.00232148	2571.98	-0.01371622	0	3101.98	0.11456869	0.12111676	3631.98	0.00359886	0.00898358	4161.98	-0.02403504	0	
452.19	0.00730209	0.0035318	982.19	0.00792121	0.00169242	1512.19	0.00100095	0	2042.18	0.00224488	0.00232147	2572.18	-0.01420978	0	3102.18	0.11487811	0.12107787	3632.18	0.00334282	0.00897728	4162.18	-0.02449023	0	
452.39	0.0071975	0.00351342	982.39	0.00747777	0.00168282	1512.39	0.00108661	0	2042.38	0.00148071	0.00232145	2572.38	-0.01377588	0	3102.38	0.11490175	0.12103899	3632.38	0.00420233	0.00897098	4162.38	-0.0239009	0	
452.59	0.00753631	0.00349514	982.59	0.00767205	0.00167327	1512.59	0.00096261	0	2042.58	0.00163974	0.00232144	2572.58	-0.0139743	0	3102.58	0.11490224	0.12100013	3632.58	0.00518564	0.00896469	4162.58	-0.02288295	0	
452.79	0.00701518	0.00347695	982.79	0.00744321	0.00166378	1512.79	0.00077432	0	2042.78	0.00212411	0.00232143	2572.78	-0.0139023	0	3102.78	0.11471753	0.12096128	3632.78	0.00538239	0.0089584	4162.78	-0.02373017	0	
452.99	0.00599007	0.00345886	982.99	0.00658239	0.00165434	1512.99	0.00080224	0	2042.98	0.0032484	0.00232141	2572.98	-0.01492638	0	3102.98	0.11476009	0.12092244	3632.98	0.0054543	0.00895212	4162.98	-0.02306634	0	
453.19	0.00536712	0.00344086	983.19	0.00559706	0.00164495	1513.19	0.00153881	0	2043.18	0.00361771	0.0023214	2573.18	-0.01539055	0	3103.18	0.11482237	0.12088362	3633.18	0.00539143	0.00894584	4163.18	-0.02300294	0	
453.39	0.00488427	0.00342296	983.39	0.00542036	0.00163561	1513.39	0.00198185	0	2043.38	0.00410757	0.00232138	2573.38	-0.01572227	0	3103.38	0.11521528	0.12084481	3633.38	0.00639169	0.00893957	4163.38	-0.0226733	0	
453.59	0.00476876	0.00340515	983.59	0.00555215	0.00162633	1513.59	0.00135614	0	2043.58	0.00505925	0.00232137	2573.58	-0.01609171	0	3103.58	0.11624929	0.12080601	3633.58	0.0069757	0.00893329	4163.58	-0.02247163	0	
453.79	0.00448761	0.00338743	983.79	0.00483462	0.0016171	1513.79	0.00170688	0	2043.78	0.00703202	0.00232135	2573.78	-0.01557145	0	3103.78	0.11569909	0.12076722	3633.78	0.00736256	0.00892703	4163.78	-0.023631	0	
453.99	0.00465684	0.00336981	983.99	0.00572847	0.00160793	1513.99	0.0013106	0	2043.98	0.00697024	0.00232134	2573.98	-0.01556988	0	3103.98	0.1144882	0.12072844	3633.98	0.00753768	0.00892077	4163.98	-0.02398322	0	
454.19	0.00401768	0.00335227	984.19	0.00642834	0.0015988	1514.19	0.00056392	0	2044.18	0.00719252	0.00232132	2574.18	-0.01601499	0	3104.18	0.1148222	0.12068968	3634.18	0.00833558	0.00891451	4164.18	-0.02368918	0	
454.39	0.00475969	0.00333483	984.39	0.00634363	0.00158973	1514.39	0.00030696	0	2044.38	0.00793774	0.00232131	2574.38	-0.01704864	0	3104.38	0.11522261	0.12065093	3634.38	0.00875109	0.00890826	4164.38	-0.0239729	0	
454.59	0.00515635	0.00331748	984.59	0.00702528	0.00158071	1514.59	-0.00098213	0	2044.58	0.00753957	0.00232129	2574.58	-0.01703755	0	3104.58	0.11494135	0.12061219	3634.58	0.00854664	0.00890201	4164.58	-0.02326972	0	
454.79	0.00452278	0.00330021	984.79	0.00687823	0.00157174	1514.79	-0.0016282	0	2044.78	0.0075013	0.00232128	2574.78	-0.0173743	0	3104.78	0.11530765	0.12057346	3634.78	0.009112	0.00889576	4164.78	-0.023282	0	
454.99	0.00497289	0.00328304	984.99	0.00726671	0.00156282	1514.99	-0.00137584	0	2044.98	0.00714267	0.00232126	2574.98	-0.01667379	0	3104.98	0.11530945	0.12053475	3634.98	0.00926479	0.00888952	4164.98	-0.02375082	0	
455.19	0.00467977	0.00326596	985.19	0.00734442	0.00155395	1515.19	-0.00046763	0	2045.18	0.0061176	0.00232125	2575.18	-0.01651599	0	3105.18	0.11437975	0.12049605	3635.18	0.00874581	0.00888329	4165.18	-0.02347647	0	
455.39	0.005484	0.00324897	985.39	0.0075947	0.00154514	1515.39	-0.00106531	0	2045.38	0.00624789	0.00232123	2575.38	-0.01606965	0	3105.38	0.11282628	0.12045736	3635.38	0.00803393	0.00887706	4165.38	-0.02297505	0	
455.59	0.0052402	0.00323206	985.59	0.00728004	0.00153637	1515.59	-0.00045113	0	2045.58	0.0053269	0.00232122	2575.58	-0.01567491	0	3105.58	0.11256714	0.12041869	3635.58	0.00796714	0.00887083	4165.58	-0.02295836	0	
455.79	0.00523641	0.00321524	985.79	0.0073835	0.00152765	1515.79	-0.0002384	0	2045.78	0.00501837	0.0023212	2575.78	-0.0153207	0	3105.78	0.11276958	0.12038002	3635.78	0.0072764	0.00886461	4165.78	-0.02328789	0	
455.99	0.0054266	0.00319851	985.99	0.00690035	0.00151898	1515.99	-0.00067812	0	2045.98	0.00387939	0.00232119	2575.98	-0.01528045	0	3105.98	0.11244031	0.12034137	3635.98	0.00660755	0.00885839	4165.98	-0.02263937	0	
456.19	0.00566807	0.00318187	986.19	0.00741997	0.00151036	1516.19	-0.00065055	0	2046.18	0.00325714	0.00232117	2576.18	-0.01547745	0	3106.18	0.11201947	0.12030273	3636.18	0.00548941	0.00885218	4166.18	-0.02219713	0	
456.39	0.00675175	0.00316531	986.39	0.00738806	0.00150179	1516.39	-0.00070725	0	2046.38	0.0018978	0.00232116	2576.38	-0.01509624	0	3106.38	0.11166662	0.12026411	3636.38	0.00629814	0.00884597	4166.38	-0.02239943	0	
456.59	0.00667571	0.00314884	986.59	0.00753775	0.00149327	1516.59	-0.00070828	0	2046.58	0.00146383	0.00232114	2576.58	-0.01571255	0	3106.58	0.1112706	0.12022549	3636.58	0.00567267	0.00883976	4166.58	-0.02292655	0	
456.79	0.00660507	0.00313246	986.79	0.00831856	0.0014848	1516.79	-0.00106367	0	2046.78	0.00251265	0.00232113	2576.78	-0.01510682	0	3106.78	0.11097118	0.12018689	3636.78	0.0053267	0.00883356	4166.78	-0.02351097	0	
456.99	0.00601639	0.00311616	986.99	0.00780977	0.00147637	1516.99	-0.00137615	0	2046.98	0.00332637	0.00232112	2576.98	-0.01525281	0	3106.98	0.11110683	0.1201483	3636.98	0.00457615	0.00882737	4166.98	-0.0227202	0	
457.19	0.00619545	0.00309995	987.19	0.00668224	0.00146799	1517.19	-0.00146829	0	2047.18	0.00437181	0.0023211	2577.18	-0.01460101	0	3107.18	0.11154491	0.12010972	3637.18	0.00457102	0.00882117	4167.18	-0.02245138	0	
457.39	0.00583359	0.00308382	987.39	0.00687134	0.00145966	1517.39	-0.00118944	0	2047.38	0.00476046	0.00232109	2577.38	-0.01494369	0	3107.38	0.11102905	0.12007116	3637.38	0.00530859	0.00881499	4167.38	-0.02169743	0	
457.59	0.00654608	0.00306777	987.59	0.00688055	0.00145138	1517.59	-0.00150001	0	2047.58	0.00524673	0.00232107	2577.58	-0.01512014	0	3107.58	0.11098713	0.12003261	3637.58	0.00549626	0.0088088	4167.58	-0.0218134	0	
457.79	0.00670136	0.00305181	987.79	0.00690513	0.00144314	1517.79	-0.00063611	0	2047.78	0.0061172	0.00232106	2577.78	-0.01504644	0	3107.78	0.11125787	0.11999407	3637.78	0.00562251	0.00880263	4167.78	-0.0227716	0	
457.99	0.00535779	0.00303593	987.99	0.00623271	0.00143496	1517.99	0.00017642	0	2047.98	0.00610347	0.00232104	2577.98	-0.01526718	0	3107.98	0.11199417	0.11995554	3637.98	0.00553747	0.00879645	4167.98	-0.02311333	0	
458.19	0.00512891	0.00302013	988.19	0.00615232	0.00142681	1518.19	0.00005011	0	2048.18	0.0064785	0.00232103	2578.18	-0.01554013	0	3108.18	0.11323433	0.11991703	3638.18	0.00631895	0.00879028	4168.18	-0.02346705	0	
458.39	0.00620953	0.00300442	988.39	0.00601519	0.00141872	1518.39	-0.00054046	0	2048.38	0.00691434	0.00232101	2578.38	-0.01596806	0	3108.38	0.11382564	0.11987852	3638.38	0.00588221	0.00878411	4168.38	-0.02385189	0	
458.59	0.00622586	0.00298878	988.59	0.0056111	0.00141067	1518.59	-0.00072956	0	2048.58	0.00665599	0.002321	2578.58	-0.01575206	0	3108.58	0.11399105	0.11984003	3638.58	0.00585984	0.00877795	4168.58	-0.02383059	0	
458.79	0.00614233	0.00297323	988.79	0.00573964	0.00140266	1518.79	0.00006118	0	2048.78	0.00734082	0.00232098	2578.78	-0.01558303	0	3108.78	0.11427928	0.11980156	3638.78	0.00637101	0.0087718	4168.78	-0.02388046	0	
458.99	0.00692879	0.00295776	988.99	0.00574017	0.0013947	1518.99	0.00045229	0	2048.98	0.00681885	0.00232097	2578.98	-0.01535804	0	3108.98	0.11406584	0.11976309	3638.98	0.00625371	0.00876564	4168.98	-0.02387082	0	
459.19	0.00608279	0.00294237	989.19	0.00558737	0.00138679	1519.19	0.00115816	0	2049.18	0.00661271	0.00232095	2579.18	-0.01531935	0	3109.18	0.11305248	0.11972464	3639.18	0.00546184	0.00875949	4169.18	-0.02225116	0	
459.39	0.00527752	0.00292706	989.39	0.00621802	0.00137892	1519.39	0.00067593	0	2049.38	0.00663278	0.00232094	2579.38	-0.01477414	0	3109.38	0.11176454	0.1196862	3639.38	0.00629257	0.00875335	4169.38	-0.02215374	0	
459.59	0.00494084	0.00291183	989.59	0.00672845	0.00137109	1519.59	0.00078444	0	2049.58	0.00588398	0.00232092	2579.58	-0.01487773	0	3109.58	0.11162257	0.11964777	3639.58	0.00640771	0.00874721	4169.58	-0.02191016	0	
459.79	0.00546211	0.00289668	989.79	0.00716486	0.00136331	1519.79	0.00007789	0	2049.78	0.0061136	0.00232091	2579.78	-0.01485645	0	3109.78	0.11135736	0.11960935	3639.78	0.0057199	0.00874107	4169.78	-0.02147207	0	
459.99	0.00545339	0.00288161	989.99	0.0082473	0.00135558	1519.99	0.00022515	0	2049.98	0.00463551	0.00232089	2579.98	-0.01483492	0	3109.98	0.11064706	0.11957095	3639.98	0.00481677	0.00873494	4169.98	-0.02169646	0	
460.19	0.00479178	0.00286661	990.19	0.00886707	0.00134788	1520.19	-0.00004565	0	2050.18	0.00399201	0.00232088	2580.18	-0.01488332	0	3110.18	0.11058446	0.11953256	3640.18	0.00460119	0.00872882	4170.18	-0.02153219	0	
460.39	0.00451613	0.0028517	990.39	0.00974996	0.00134024	1520.39	-0.00078493	0	2050.38	0.00310969	0.00232086	2580.38	-0.01580246	0	3110.38	0.11023833	0.11949418	3640.38	0.00480787	0.00872269	4170.38	-0.02185261	0	
460.59	0.00354055	0.00283686	990.59	0.00976559	0.00133263	1520.59	-0.00168892	0	2050.58	0.00305253	0.00232085	2580.58	-0.01656009	0	3110.58	0.11004843	0.11945581	3640.58	0.0044388	0.00871658	4170.58	-0.02186663	0	
460.79	0.00339365	0.0028221	990.79	0.00973033	0.00132507	1520.79	-0.00273704	0	2050.78	0.00412783	0.00232083	2580.78	-0.01591203	0	3110.78	0.1107199	0.11941746	3640.78	0.00417543	0.00871046	4170.78	-0.02179764	0	
460.99	0.00206659	0.00280741	990.99	0.0095659	0.00131755	1520.99	-0.0035471	0	2050.98	0.00371968	0.00232082	2580.98	-0.01688139	0	3110.98	0.11056743	0.11937912	3640.98	0.00370838	0.00870435	4170.98	-0.02173836	0	
461.19	0.0024851	0.00279281	991.19	0.00867667	0.00131007	1521.19	-0.00345743	0	2051.18	0.00384909	0.0023208	2581.18	-0.01738547	0	3111.18	0.10962887	0.11934079	3641.18	0.0033147	0.00869825	4171.18	-0.02095304	0	
461.39	0.00234753	0.00277827	991.39	0.00900606	0.00130264	1521.39	-0.00344989	0	2051.38	0.00336442	0.00232079	2581.38	-0.01886248	0	3111.38	0.10973359	0.11930247	3641.38	0.00371316	0.00869214	4171.38	-0.02080282	0	
461.59	0.00247721	0.00276382	991.59	0.00887518	0.00129525	1521.59	-0.00318283	0	2051.58	0.00373323	0.00232078	2581.58	-0.01890877	0	3111.58	0.1104455	0.11926416	3641.58	0.00292221	0.00868605	4171.58	-0.02108812	0	
461.79	0.00156495	0.00274944	991.79	0.00788372	0.0012879	1521.79	-0.00190781	0	2051.78	0.00357569	0.00232076	2581.78	-0.01859544	0	3111.78	0.11123502	0.11922587	3641.78	0.00211074	0.00867996	4171.78	-0.02143392	0	
461.99	0.0014223	0.00273513	991.99	0.00721893	0.00128059	1521.99	-0.00176084	0	2051.98	0.00367199	0.00232075	2581.98	-0.01841414	0	3111.98	0.11227943	0.11918759	3641.98	0.00194465	0.00867387	4171.98	-0.02164167	0	
462.19	0.00302167	0.0027209	992.19	0.00724014	0.00127332	1522.19	-0.00161895	0	2052.18	0.00330721	0.00232073	2582.18	-0.01855026	0	3112.18	0.11351849	0.11914932	3642.18	0.00221319	0.00866778	4172.18	-0.02125671	0	
462.39	0.0033519	0.00270674	992.39	0.00667229	0.0012661	1522.39	-0.00154064	0	2052.38	0.00346114	0.00232072	2582.38	-0.01761681	0	3112.38	0.11390827	0.11911107	3642.38	0.0017716	0.0086617	4172.38	-0.0215685	0	
462.59	0.0033656	0.00269266	992.59	0.00590474	0.00125891	1522.59	-0.0010455	0	2052.58	0.00301794	0.0023207	2582.58	-0.01689066	0	3112.58	0.11378085	0.11907282	3642.58	0.00237963	0.00865563	4172.58	-0.02265426	0	
462.79	0.0044794	0.00267865	992.79	0.00583684	0.00125177	1522.79	-0.00068464	0	2052.78	0.00330302	0.00232069	2582.78	-0.01606849	0	3112.78	0.11344874	0.11903459	3642.78	0.00321653	0.00864956	4172.78	-0.02288772	0	
462.99	0.00539674	0.00266471	992.99	0.00523973	0.00124467	1522.99	-0.00044991	0	2052.98	0.0024126	0.00232067	2582.98	-0.01604922	0	3112.98	0.11324796	0.11899637	3642.98	0.00326492	0.00864349	4172.98	-0.02316418	0	
463.19	0.00498842	0.00265084	993.19	0.00556241	0.0012376	1523.19	0.00019091	0	2053.18	0.002778	0.00232066	2583.18	-0.01481689	0	3113.18	0.11271072	0.11895816	3643.18	0.00397666	0.00863743	4173.18	-0.02322879	0	
463.39	0.00502255	0.00263705	993.39	0.00593233	0.00123058	1523.39	0.0002117	0	2053.38	0.0027451	0.00232064	2583.38	-0.01439238	0	3113.38	0.11236346	0.11891997	3643.38	0.00485554	0.00863137	4173.38	-0.02368197	0	
463.59	0.00631831	0.00262333	993.59	0.00684591	0.0012236	1523.59	0.00023324	0	2053.58	0.00285797	0.00232063	2583.58	-0.01522464	0	3113.58	0.11304085	0.11888179	3643.58	0.00534391	0.00862531	4173.58	-0.02385316	0	
463.79	0.00711095	0.00260968	993.79	0.0071167	0.00121665	1523.79	0.00035684	0	2053.78	0.00304121	0.00232061	2583.78	-0.01500409	0	3113.78	0.11316482	0.11884362	3643.78	0.00598012	0.00861926	4173.78	-0.02344429	0	
463.99	0.00678816	0.0025961	993.99	0.00796425	0.00120975	1523.99	0.00053177	0	2053.98	0.00298432	0.0023206	2583.98	-0.01555646	0	3113.98	0.11309088	0.11880546	3643.98	0.00621396	0.00861322	4173.98	-0.02327737	0	
464.19	0.00659184	0.00258259	994.19	0.00781676	0.00120289	1524.19	0.00095975	0	2054.18	0.00379157	0.00232058	2584.18	-0.01601324	0	3114.18	0.11296777	0.11876731	3644.18	0.00715627	0.00860718	4174.18	-0.02301496	0	
464.39	0.00692761	0.00256915	994.39	0.00876872	0.00119606	1524.39	0.00035185	0	2054.38	0.00446072	0.00232057	2584.38	-0.01714314	0	3114.38	0.11214862	0.11872918	3644.38	0.00726879	0.00860114	4174.38	-0.0233417	0	
464.59	0.00712699	0.00255578	994.59	0.00850066	0.00118927	1524.59	0.00015451	0	2054.58	0.0045882	0.00232055	2584.58	-0.01768597	0	3114.58	0.11210261	0.11869106	3644.58	0.00709615	0.0085951	4174.58	-0.02344102	0	
464.79	0.00741658	0.00254249	994.79	0.0090487	0.00118252	1524.79	0.00065394	0	2054.78	0.00533654	0.00232054	2584.78	-0.01761435	0	3114.78	0.11137596	0.11865295	3644.78	0.0067891	0.00858908	4174.78	-0.02359983	0	
464.99	0.00745141	0.00252926	994.99	0.00960666	0.00117581	1524.99	0.00001278	0	2054.98	0.00550111	0.00232052	2584.98	-0.01828438	0	3114.98	0.11006851	0.11861485	3644.98	0.00697428	0.00858305	4174.98	-0.02283486	0	
465.19	0.0081675	0.0025161	995.19	0.00909393	0.00116914	1525.19	-0.00026639	0	2055.18	0.00658331	0.00232051	2585.18	-0.01872258	0	3115.18	0.10974544	0.11857677	3645.18	0.00697572	0.00857703	4175.18	-0.02181014	0	
465.39	0.00754087	0.002503	995.39	0.00920144	0.00116251	1525.39	-0.00047666	0	2055.38	0.00696141	0.00232049	2585.38	-0.0185333	0	3115.38	0.10984719	0.1185387	3645.38	0.00673016	0.00857101	4175.38	-0.0216783	0	
465.59	0.0069975	0.00248998	995.59	0.00927768	0.00115591	1525.59	0.00025214	0	2055.58	0.00740264	0.00232048	2585.58	-0.01746922	0	3115.58	0.10886693	0.11850064	3645.58	0.00555639	0.008565	4175.58	-0.02071955	0	
465.79	0.00647286	0.00247702	995.79	0.00899614	0.00114935	1525.79	0.00007477	0	2055.78	0.00674332	0.00232047	2585.78	-0.01713042	0	3115.78	0.10881891	0.11846259	3645.78	0.00567607	0.00855899	4175.78	-0.02043163	0	
465.99	0.00638494	0.00246413	995.99	0.0085759	0.00114283	1525.99	-0.00059724	0	2055.98	0.00710749	0.00232045	2585.98	-0.01735323	0	3115.98	0.10957809	0.11842455	3645.98	0.00545501	0.00855299	4175.98	-0.02033978	0	
466.19	0.00628131	0.00245131	996.19	0.00740238	0.00113635	1526.19	-0.00057558	0	2056.18	0.00658683	0.00232044	2586.18	-0.01688702	0	3116.18	0.10952694	0.11838653	3646.18	0.00452711	0.00854699	4176.18	-0.01961885	0	
466.39	0.00517297	0.00243856	996.39	0.00729867	0.0011299	1526.39	-0.00158282	0	2056.38	0.00615994	0.00232042	2586.38	-0.01623238	0	3116.38	0.10894342	0.11834852	3646.38	0.00452966	0.008541	4176.38	-0.02069127	0	
466.59	0.00554068	0.00242587	996.59	0.0064981	0.00112349	1526.59	-0.00290126	0	2056.58	0.00550146	0.00232041	2586.58	-0.01589734	0	3116.58	0.10894869	0.11831052	3646.58	0.0055936	0.00853501	4176.58	-0.02171012	0	
466.79	0.00616629	0.00241325	996.79	0.00585872	0.00111711	1526.79	-0.00321405	0	2056.78	0.00481011	0.00232039	2586.78	-0.01550097	0	3116.78	0.10916856	0.11827253	3646.78	0.00605834	0.00852902	4176.78	-0.02170118	0	
466.99	0.00603932	0.00240069	996.99	0.00524005	0.00111077	1526.99	-0.003172	0	2056.98	0.00388029	0.00232038	2586.98	-0.01620842	0	3116.98	0.10940533	0.11823456	3646.98	0.00573583	0.00852304	4176.98	-0.02234732	0	
467.19	0.00527957	0.0023882	997.19	0.00512195	0.00110447	1527.19	-0.00309508	0	2057.18	0.00383585	0.00232036	2587.18	-0.01569625	0	3117.18	0.1097469	0.1181966	3647.18	0.00627546	0.00851706	4177.18	-0.02257605	0	
467.39	0.0053929	0.00237577	997.39	0.00493065	0.0010982	1527.39	-0.00304375	0	2057.38	0.00410683	0.00232035	2587.38	-0.01635099	0	3117.38	0.11020717	0.11815865	3647.38	0.00545274	0.00851108	4177.38	-0.02188563	0	
467.59	0.00553429	0.00236341	997.59	0.00485223	0.00109197	1527.59	-0.00334417	0	2057.58	0.00435747	0.00232033	2587.58	-0.01671432	0	3117.58	0.11050675	0.11812071	3647.58	0.00527611	0.00850511	4177.58	-0.02218742	0	
467.79	0.0057477	0.00235111	997.79	0.0041425	0.00108577	1527.79	-0.003009	0	2057.78	0.00506131	0.00232032	2587.78	-0.01584898	0	3117.78	0.11050864	0.11808278	3647.78	0.00462429	0.00849915	4177.78	-0.02191881	0	
467.99	0.00560143	0.00233888	997.99	0.00429292	0.00107961	1527.99	-0.00238067	0	2057.98	0.0060412	0.0023203	2587.98	-0.01610396	0	3117.98	0.11061082	0.11804487	3647.98	0.00433196	0.00849319	4177.98	-0.0218423	0	
468.19	0.00580061	0.00232671	998.19	0.00498031	0.00107349	1528.19	-0.00217081	0	2058.18	0.00672779	0.00232029	2588.18	-0.0165442	0	3118.18	0.11072766	0.11800697	3648.18	0.00376746	0.00848723	4178.18	-0.02241948	0	
468.39	0.00572568	0.0023146	998.39	0.00521796	0.00106739	1528.39	-0.00269879	0	2058.38	0.00694921	0.00232027	2588.38	-0.01674019	0	3118.38	0.11068903	0.11796908	3648.38	0.00309518	0.00848128	4178.38	-0.02194858	0	
468.59	0.00603005	0.00230256	998.59	0.00568977	0.00106134	1528.59	-0.00157195	0	2058.58	0.00703038	0.00232026	2588.58	-0.01654399	0	3118.58	0.11037173	0.1179312	3648.58	0.00245939	0.00847533	4178.58	-0.02078083	0	
468.79	0.00595187	0.00229058	998.79	0.00674771	0.00105531	1528.79	-0.00090669	0	2058.78	0.00792761	0.00232024	2588.78	-0.016053	0	3118.78	0.10990433	0.11789334	3648.78	0.00181341	0.00846938	4178.78	-0.02092867	0	
468.99	0.00585875	0.00227866	998.99	0.00788658	0.00104933	1528.99	-0.00077204	0	2058.98	0.00859642	0.00232023	2588.98	-0.0163531	0	3118.98	0.11021531	0.11785549	3648.98	0.0016104	0.00846344	4178.98	-0.01990503	0	
469.19	0.00512679	0.0022668	999.19	0.0075862	0.00104337	1529.19	-0.00019708	0	2059.18	0.00933347	0.00232021	2589.18	-0.0156862	0	3119.18	0.11004353	0.11781764	3649.18	0.00090398	0.0084575	4179.18	-0.01991968	0	
469.39	0.00509345	0.00225501	999.39	0.00669614	0.00103745	1529.39	-0.00020744	0	2059.38	0.00890741	0.0023202	2589.38	-0.01602652	0	3119.38	0.10970832	0.11777982	3649.38	-0.00040622	0.00845157	4179.38	-0.0200201	0	
469.59	0.00464428	0.00224327	999.59	0.00673796	0.00103156	1529.59	-0.00010364	0	2059.58	0.00898916	0.00232018	2589.58	-0.01699803	0	3119.58	0.10927423	0.117742	3649.58	-0.00178389	0.00844564	4179.58	-0.019385	0	
469.79	0.00441485	0.0022316	999.79	0.00636667	0.00102571	1529.79	-0.00016651	0	2059.78	0.00843511	0.00232017	2589.78	-0.01727416	0	3119.78	0.10936507	0.1177042	3649.78	-0.00186085	0.00843972	4179.78	-0.01874902	0	
469.99	0.00453807	0.00221999	999.99	0.00610075	0.00101989	1529.99	0.00052705	0	2059.98	0.00834746	0.00232015	2589.98	-0.01795752	0	3119.98	0.11018532	0.1176664	3649.98	-0.00199585	0.0084338	4179.98	-0.01852237	0	
470.19	0.00470307	0.00220844	1000.19	0.00674391	0.0010141	1530.19	0.00020662	0	2060.18	0.00767658	0.00232014	2590.18	-0.01829528	0	3120.18	0.11024969	0.11762862	3650.18	-0.00216633	0.00842788	4180.18	-0.01841061	0	
470.39	0.00430626	0.00219695	1000.39	0.00728116	0.00100835	1530.39	-0.00057944	0	2060.38	0.0073283	0.00232013	2590.38	-0.01759485	0	3120.38	0.11001603	0.11759086	3650.38	-0.00129106	0.00842197	4180.38	-0.01992791	0	
470.59	0.00507339	0.00218552	1000.59	0.00638159	0.00100263	1530.59	-0.00086017	0	2060.58	0.00687924	0.00232011	2590.58	-0.01694208	0	3120.58	0.11048581	0.1175531	3650.58	-0.00031085	0.00841606	4180.58	-0.02027494	0	
470.79	0.00515764	0.00217414	1000.79	0.0067399	0.00099694	1530.79	-0.00023926	0	2060.78	0.00645898	0.0023201	2590.78	-0.01670867	0	3120.78	0.11040755	0.11751536	3650.78	0.00008257	0.00841016	4180.78	-0.02018368	0	
470.99	0.00483404	0.00216283	1000.99	0.00647366	0.00099128	1530.99	-0.00023614	0	2060.98	0.00573971	0.00232008	2590.98	-0.01654494	0	3120.98	0.11044459	0.11747763	3650.98	0.00028366	0.00840426	4180.98	-0.02132648	0	
471.19	0.00420832	0.00215158	1001.19	0.00621336	0.00098566	1531.19	-0.00083689	0	2061.18	0.00533189	0.00232007	2591.18	-0.01616875	0	3121.18	0.10989322	0.11743991	3651.18	0.0006234	0.00839837	4181.18	-0.02161065	0	
471.39	0.00465007	0.00214038	1001.39	0.00673066	0.00098006	1531.39	-0.00153475	0	2061.38	0.00487883	0.00232005	2591.38	-0.0160199	0	3121.38	0.11005416	0.1174022	3651.38	0.00071827	0.00839248	4181.38	-0.02194212	0	
471.59	0.0048115	0.00212924	1001.59	0.0059092	0.0009745	1531.59	-0.00227539	0	2061.58	0.00467851	0.00232004	2591.58	-0.01539834	0	3121.58	0.1100872	0.1173645	3651.58	0.00097778	0.00838659	4181.58	-0.02241645	0	
471.79	0.0045775	0.00211817	1001.79	0.0057872	0.00096897	1531.79	-0.00256174	0	2061.78	0.00472879	0.00232002	2591.78	-0.01529943	0	3121.78	0.11029991	0.11732682	3651.78	0.00153592	0.00838071	4181.78	-0.02287815	0	
471.99	0.00413697	0.00210714	1001.99	0.00604455	0.00096347	1531.99	-0.00308658	0	2061.98	0.00466215	0.00232001	2591.98	-0.01578633	0	3121.98	0.10989196	0.11728915	3651.98	0.0016064	0.00837483	4181.98	-0.02297268	0	
472.19	0.00373288	0.00209618	1002.19	0.00694119	0.00095801	1532.19	-0.00411375	0	2062.18	0.00458912	0.00231999	2592.18	-0.01604329	0	3122.18	0.1100103	0.11725149	3652.18	0.00166038	0.00836895	4182.18	-0.02340064	0	
472.39	0.00395695	0.00208527	1002.39	0.00646854	0.00095257	1532.39	-0.0045911	0	2062.38	0.00426796	0.00231998	2592.38	-0.01589059	0	3122.38	0.10913139	0.11721385	3652.38	0.00175404	0.00836308	4182.38	-0.02319154	0	
472.59	0.00411028	0.00207442	1002.59	0.00670872	0.00094716	1532.59	-0.00474651	0	2062.58	0.00453771	0.00231996	2592.58	-0.0156209	0	3122.58	0.10880799	0.11717621	3652.58	0.00234953	0.00835722	4182.58	-0.02280965	0	
472.79	0.00364568	0.00206363	1002.79	0.00667081	0.00094179	1532.79	-0.00501414	0	2062.78	0.00469934	0.00231995	2592.78	-0.01613029	0	3122.78	0.1084909	0.11713859	3652.78	0.0030311	0.00835136	4182.78	-0.02361958	0	
472.99	0.0039567	0.00205289	1002.99	0.00686751	0.00093645	1532.99	-0.004701	0	2062.98	0.00471832	0.00231993	2592.98	-0.01675747	0	3122.98	0.10847726	0.11710098	3652.98	0.0035612	0.0083455	4182.98	-0.02436858	0	
473.19	0.00361688	0.00204221	1003.19	0.0053709	0.00093113	1533.19	-0.00484536	0	2063.18	0.00461747	0.00231992	2593.18	-0.01682234	0	3123.18	0.10872143	0.11706338	3653.18	0.0030905	0.00833964	4183.18	-0.02508423	0	
473.39	0.00363309	0.00203158	1003.39	0.0049126	0.00092585	1533.39	-0.00505436	0	2063.38	0.00506867	0.0023199	2593.38	-0.01840264	0	3123.38	0.10831049	0.11702579	3653.38	0.00259449	0.00833379	4183.38	-0.02499296	0	
473.59	0.00333267	0.00202101	1003.59	0.00507305	0.00092059	1533.59	-0.00500565	0	2063.58	0.00530819	0.00231989	2593.58	-0.01836982	0	3123.58	0.10818957	0.11698822	3653.58	0.002429	0.00832795	4183.58	-0.02497172	0	
473.79	0.00383527	0.0020105	1003.79	0.00515713	0.00091537	1533.79	-0.00521958	0	2063.78	0.00563165	0.00231987	2593.78	-0.01863636	0	3123.78	0.10856686	0.11695066	3653.78	0.00377377	0.00832211	4183.78	-0.02496814	0	
473.99	0.00501246	0.00200003	1003.99	0.0058396	0.00091018	1533.99	-0.00488293	0	2063.98	0.006787	0.00231986	2593.98	-0.01933394	0	3123.98	0.10933209	0.11691311	3653.98	0.00421628	0.00831627	4183.98	-0.02542029	0	
474.19	0.00518994	0.00198963	1004.19	0.00649406	0.00090501	1534.19	-0.00553204	0	2064.18	0.00693567	0.00231984	2594.18	-0.01906763	0	3124.18	0.10923401	0.11687557	3654.18	0.0049737	0.00831044	4184.18	-0.02578445	0	
474.39	0.00564925	0.00197928	1004.39	0.00599555	0.00089988	1534.39	-0.00516066	0	2064.38	0.00674688	0.00231983	2594.38	-0.01795467	0	3124.38	0.10873601	0.11683804	3654.38	0.0055228	0.00830461	4184.38	-0.02616727	0	
474.59	0.00598842	0.00196898	1004.59	0.00635837	0.00089477	1534.59	-0.00448756	0	2064.58	0.00653177	0.00231982	2594.58	-0.01804403	0	3124.58	0.10835191	0.11680053	3654.58	0.00666327	0.00829878	4184.58	-0.0256491	0	
474.79	0.00528844	0.00195873	1004.79	0.00783418	0.00088969	1534.79	-0.00411715	0	2064.78	0.00708136	0.0023198	2594.78	-0.01787102	0	3124.78	0.10815927	0.11676303	3654.78	0.00673376	0.00829296	4184.78	-0.02550211	0	
474.99	0.00516161	0.00194854	1004.99	0.00783999	0.00088464	1534.99	-0.00417122	0	2064.98	0.00623575	0.00231979	2594.98	-0.01736355	0	3124.98	0.10836368	0.11672554	3654.98	0.00632872	0.00828714	4184.98	-0.02534439	0	
475.19	0.00446093	0.0019384	1005.19	0.00846585	0.00087962	1535.19	-0.00350376	0	2065.18	0.00564206	0.00231977	2595.18	-0.01779801	0	3125.18	0.10803097	0.11668806	3655.18	0.00534315	0.00828133	4185.18	-0.02450906	0	
475.39	0.00410838	0.00192831	1005.39	0.00897016	0.00087463	1535.39	-0.00332176	0	2065.38	0.00481545	0.00231976	2595.38	-0.01807608	0	3125.38	0.10887022	0.11665059	3655.38	0.00426039	0.00827552	4185.38	-0.02411014	0	
475.59	0.00269047	0.00191828	1005.59	0.00898661	0.00086967	1535.59	-0.00252917	0	2065.58	0.00527776	0.00231974	2595.58	-0.01810651	0	3125.58	0.10885363	0.11661314	3655.58	0.00275952	0.00826972	4185.58	-0.0229554	0	
475.79	0.00129976	0.0019083	1005.79	0.00954363	0.00086473	1535.79	-0.00210611	0	2065.78	0.00514585	0.00231973	2595.78	-0.01802448	0	3125.78	0.10911241	0.1165757	3655.78	0.00186951	0.00826392	4185.78	-0.02233303	0	
475.99	0.00123237	0.00189837	1005.99	0.01034473	0.00085983	1535.99	-0.0019566	0	2065.98	0.00460809	0.00231971	2595.98	-0.01788063	0	3125.98	0.10843495	0.11653827	3655.98	0.00083285	0.00825812	4185.98	-0.02233584	0	
476.19	0.00139612	0.00188849	1006.19	0.01045344	0.00085495	1536.19	-0.0019764	0	2066.18	0.0038928	0.0023197	2596.18	-0.01797568	0	3126.18	0.10840101	0.11650085	3656.18	0.00108136	0.00825233	4186.18	-0.02196982	0	
476.39	0.00133679	0.00187867	1006.39	0.00996066	0.0008501	1536.39	-0.00228997	0	2066.38	0.00314641	0.00231968	2596.38	-0.0183683	0	3126.38	0.10822113	0.11646345	3656.38	0.00097841	0.00824654	4186.38	-0.02142342	0	
476.59	0.00138132	0.00186889	1006.59	0.01024703	0.00084527	1536.59	-0.00184605	0	2066.58	0.00288734	0.00231967	2596.58	-0.01854118	0	3126.58	0.10895969	0.11642605	3656.58	0.00174289	0.00824075	4186.58	-0.02046006	0	
476.79	0.00144336	0.00185917	1006.79	0.01068955	0.00084048	1536.79	-0.0015597	0	2066.78	0.0026322	0.00231965	2596.78	-0.0193488	0	3126.78	0.10852118	0.11638867	3656.78	0.00225027	0.00823497	4186.78	-0.02064772	0	
476.99	0.00221419	0.00184949	1006.99	0.01079751	0.00083571	1536.99	-0.00084112	0	2066.98	0.00254848	0.00231964	2596.98	-0.01949081	0	3126.98	0.10855499	0.1163513	3656.98	0.00158084	0.0082292	4186.98	-0.02072046	0	
477.19	0.0031718	0.00183987	1007.19	0.00967297	0.00083096	1537.19	-0.00089491	0	2067.18	0.00285232	0.00231962	2597.18	-0.01943271	0	3127.18	0.10830672	0.11631394	3657.18	0.00149762	0.00822343	4187.18	-0.0202974	0	
477.39	0.00371096	0.00183029	1007.39	0.00906348	0.00082625	1537.39	-0.00064983	0	2067.38	0.00263585	0.00231961	2597.38	-0.02022055	0	3127.38	0.10836476	0.1162766	3657.38	0.00191452	0.00821766	4187.38	-0.02073782	0	
477.59	0.00437185	0.00182077	1007.59	0.00822985	0.00082156	1537.59	-0.00036486	0	2067.58	0.00273293	0.00231959	2597.58	-0.02048977	0	3127.58	0.10862801	0.11623926	3657.58	0.00267823	0.00821189	4187.58	-0.02062558	0	
477.79	0.00531296	0.0018113	1007.79	0.00782957	0.0008169	1537.79	-0.00111263	0	2067.78	0.00365337	0.00231958	2597.78	-0.02056302	0	3127.78	0.1090938	0.11620194	3657.78	0.00394362	0.00820613	4187.78	-0.02058166	0	
477.99	0.0068557	0.00180187	1007.99	0.00737772	0.00081226	1537.99	-0.00110507	0	2067.98	0.00354867	0.00231956	2597.98	-0.01990702	0	3127.98	0.1090268	0.11616463	3657.98	0.00403921	0.00820038	4187.98	-0.02113272	0	
478.19	0.00638973	0.0017925	1008.19	0.00678006	0.00080765	1538.19	-0.00108097	0	2068.18	0.00296203	0.00231955	2598.18	-0.02005439	0	3128.18	0.10846412	0.11612733	3658.18	0.00483686	0.00819463	4188.18	-0.02151615	0	
478.39	0.00652153	0.00178317	1008.39	0.00584492	0.00080307	1538.39	-0.00200959	0	2068.38	0.00178871	0.00231953	2598.38	-0.01988175	0	3128.38	0.10722745	0.11609005	3658.38	0.00438792	0.00818888	4188.38	-0.02220118	0	
478.59	0.0062366	0.00177389	1008.59	0.00590515	0.00079851	1538.59	-0.00192373	0	2068.58	0.00236368	0.00231952	2598.58	-0.01944887	0	3128.58	0.1064306	0.11605278	3658.58	0.00501465	0.00818313	4188.58	-0.0229013	0	
478.79	0.00572239	0.00176466	1008.79	0.00610465	0.00079398	1538.79	-0.00208821	0	2068.78	0.00275591	0.00231951	2598.78	-0.01887796	0	3128.78	0.10725655	0.11601551	3658.78	0.0043472	0.00817739	4188.78	-0.02403447	0	
478.99	0.00513133	0.00175548	1008.99	0.005615	0.00078948	1538.99	-0.00163932	0	2068.98	0.00301223	0.00231949	2598.98	-0.01808865	0	3128.98	0.10733276	0.11597826	3658.98	0.00320974	0.00817166	4188.98	-0.02378249	0	
479.19	0.00398621	0.00174634	1009.19	0.00594215	0.000785	1539.19	-0.00119924	0	2069.18	0.00299892	0.00231948	2599.18	-0.01867188	0	3129.18	0.10707283	0.11594103	3659.18	0.00247143	0.00816593	4189.18	-0.02442616	0	
479.39	0.00277448	0.00173726	1009.39	0.00652879	0.00078054	1539.39	-0.00180511	0	2069.38	0.00300739	0.00231946	2599.38	-0.01890176	0	3129.38	0.10760446	0.1159038	3659.38	0.00161233	0.0081602	4189.38	-0.02496524	0	
479.59	0.00198152	0.00172822	1009.59	0.00719497	0.00077611	1539.59	-0.00162603	0	2069.58	0.00285393	0.00231945	2599.58	-0.01819941	0	3129.58	0.10751582	0.11586659	3659.58	-0.00009271	0.00815447	4189.58	-0.02468071	0	
479.79	0.00142353	0.00171923	1009.79	0.00763687	0.00077171	1539.79	-0.00239751	0	2069.78	0.00246186	0.00231943	2599.78	-0.01739988	0	3129.78	0.10754178	0.11582938	3659.78	-0.00007088	0.00814875	4189.78	-0.02482581	0	
479.99	0.0010988	0.00171028	1009.99	0.008282	0.00076733	1539.99	-0.00295454	0	2069.98	0.00189348	0.00231942	2599.98	-0.01749846	0	3129.98	0.10700191	0.11579219	3659.98	-0.00020273	0.00814304	4189.98	-0.0246796	0	
480.19	0.00087781	0.00170138	1010.19	0.00813776	0.00076298	1540.19	-0.00318165	0	2070.18	0.00188456	0.0023194	2600.18	-0.01769382	0	3130.18	0.10733758	0.11575502	3660.18	0.00047672	0.00813733	4190.18	-0.02413173	0	
480.39	0.0002002	0.00169253	1010.39	0.00894441	0.00075865	1540.39	-0.00349775	0	2070.38	0.00144974	0.00231939	2600.38	-0.01795896	0	3130.38	0.10805795	0.11571785	3660.38	-0.00003493	0.00813162	4190.38	-0.02372941	0	
480.59	0.00017261	0.00168372	1010.59	0.009452	0.00075434	1540.59	-0.00364698	0	2070.58	0.00153153	0.00231937	2600.58	-0.01783371	0	3130.58	0.10816973	0.1156807	3660.58	0.00010578	0.00812591	4190.58	-0.02319533	0	
480.79	0.0007252	0.00167496	1010.79	0.00993767	0.00075006	1540.79	-0.00397218	0	2070.78	0.00217993	0.00231936	2600.78	-0.01734869	0	3130.78	0.10881065	0.11564355	3660.78	-0.00004445	0.00812021	4190.78	-0.02294179	0	
480.99	0.00250468	0.00166625	1010.99	0.00975254	0.00074581	1540.99	-0.00375557	0	2070.98	0.00179958	0.00231934	2600.98	-0.01701958	0	3130.98	0.10900639	0.11560642	3660.98	-0.00035221	0.00811452	4190.98	-0.02345614	0	
481.19	0.00287022	0.00165758	1011.19	0.00895488	0.00074157	1541.19	-0.00361886	0	2071.18	0.0018101	0.00231933	2601.18	-0.0165698	0	3131.18	0.10927265	0.1155693	3661.18	-0.00010005	0.00810883	4191.18	-0.02305415	0	
481.39	0.00275324	0.00164895	1011.39	0.00860929	0.00073737	1541.39	-0.00394189	0	2071.38	0.00190966	0.00231931	2601.38	-0.01581544	0	3131.38	0.10995019	0.1155322	3661.38	0.00043014	0.00810314	4191.38	-0.02243323	0	
481.59	0.003484	0.00164037	1011.59	0.00765681	0.00073318	1541.59	-0.00409337	0	2071.58	0.00295648	0.0023193	2601.58	-0.0143157	0	3131.58	0.10988298	0.1154951	3661.58	0.00089443	0.00809746	4191.58	-0.02122921	0	
481.79	0.00471321	0.00163184	1011.79	0.00667496	0.00072902	1541.79	-0.00473293	0	2071.78	0.0035511	0.00231928	2601.78	-0.01366614	0	3131.78	0.11015344	0.11545802	3661.78	0.00200257	0.00809178	4191.78	-0.0210783	0	
481.99	0.00510714	0.00162334	1011.99	0.00600809	0.00072488	1541.99	-0.00484792	0	2071.98	0.00274286	0.00231927	2601.98	-0.01337663	0	3131.98	0.10958537	0.11542095	3661.98	0.00194004	0.0080861	4191.98	-0.02140143	0	
482.19	0.00462259	0.0016149	1012.19	0.00542673	0.00072077	1542.19	-0.00484033	0	2072.18	0.00287128	0.00231925	2602.18	-0.01401136	0	3132.18	0.10994186	0.11538389	3662.18	0.00161237	0.00808043	4192.18	-0.02181814	0	
482.39	0.00528978	0.00160649	1012.39	0.00488256	0.00071668	1542.39	-0.00606784	0	2072.38	0.00271658	0.00231924	2602.38	-0.01301499	0	3132.38	0.10903288	0.11534684	3662.38	0.00207531	0.00807476	4192.38	-0.02266691	0	
482.59	0.00603255	0.00159814	1012.59	0.004848	0.00071261	1542.59	-0.00452531	0	2072.58	0.00350432	0.00231922	2602.58	-0.01289227	0	3132.58	0.1096785	0.11530981	3662.58	0.00253419	0.0080691	4192.58	-0.02248103	0	
482.79	0.0064715	0.00158982	1012.79	0.00470725	0.00070857	1542.79	-0.00442592	0	2072.78	0.00476001	0.00231921	2602.78	-0.01294642	0	3132.78	0.110501	0.11527279	3662.78	0.00307014	0.00806344	4192.78	-0.02293713	0	
482.99	0.00727145	0.00158155	1012.99	0.004698	0.00070455	1542.99	-0.00448245	0	2072.98	0.00588335	0.0023192	2602.98	-0.01303013	0	3132.98	0.11073387	0.11523577	3662.98	0.00253249	0.00805778	4192.98	-0.02298655	0	
483.19	0.00782357	0.00157332	1013.19	0.00448657	0.00070055	1543.19	-0.004747	0	2073.18	0.00617957	0.00231918	2603.18	-0.01406968	0	3133.18	0.11068927	0.11519878	3663.18	0.00321718	0.00805213	4193.18	-0.02420368	0	
483.39	0.0071737	0.00156513	1013.39	0.00438926	0.00069658	1543.39	-0.00475154	0	2073.38	0.0056184	0.00231917	2603.38	-0.01458938	0	3133.38	0.11169853	0.11516179	3663.38	0.002756	0.00804648	4193.38	-0.02468512	0	
483.59	0.00593003	0.00155699	1013.59	0.00479108	0.00069262	1543.59	-0.00416208	0	2073.58	0.00460369	0.00231915	2603.58	-0.01492305	0	3133.58	0.11149904	0.11512481	3663.58	0.00253599	0.00804084	4193.58	-0.02464378	0	
483.79	0.00564867	0.00154889	1013.79	0.00500045	0.00068869	1543.79	-0.0036336	0	2073.78	0.00452277	0.00231914	2603.78	-0.01566683	0	3133.78	0.1113818	0.11508785	3663.78	0.00303107	0.0080352	4193.78	-0.02466064	0	
483.99	0.00547953	0.00154083	1013.99	0.00540218	0.00068479	1543.99	-0.00265969	0	2073.98	0.00434967	0.00231912	2603.98	-0.01605378	0	3133.98	0.11133871	0.1150509	3663.98	0.0032399	0.00802956	4193.98	-0.0244855	0	
484.19	0.00539247	0.00153281	1014.19	0.00641329	0.0006809	1544.19	-0.00207878	0	2074.18	0.00398915	0.00231911	2604.18	-0.0174765	0	3134.18	0.112268	0.11501396	3664.18	0.0031925	0.00802393	4194.18	-0.02545554	0	
484.39	0.00430749	0.00152483	1014.39	0.00647602	0.00067704	1544.39	-0.00164722	0	2074.38	0.00293462	0.00231909	2604.38	-0.01806145	0	3134.38	0.1128632	0.11497703	3664.38	0.00322625	0.0080183	4194.38	-0.0264761	0	
484.59	0.0043884	0.0015169	1014.59	0.00729499	0.00067319	1544.59	-0.00172909	0	2074.58	0.0026648	0.00231908	2604.58	-0.01805277	0	3134.58	0.11195495	0.11494011	3664.58	0.00248109	0.00801267	4194.58	-0.0265938	0	
484.79	0.00492001	0.00150901	1014.79	0.00839165	0.00066937	1544.79	-0.00184931	0	2074.78	0.00222341	0.00231906	2604.78	-0.0172405	0	3134.78	0.11172742	0.11490321	3664.78	0.00270031	0.00800705	4194.78	-0.02641548	0	
484.99	0.00380857	0.00150115	1014.99	0.00873184	0.00066558	1544.99	-0.00150593	0	2074.98	0.00164955	0.00231905	2604.98	-0.01755294	0	3134.98	0.11015574	0.11486631	3664.98	0.00222612	0.00800144	4194.98	-0.02722157	0	
485.19	0.0022187	0.00149334	1015.19	0.00820049	0.0006618	1545.19	-0.0014977	0	2075.18	0.00164903	0.00231903	2605.18	-0.01633839	0	3135.18	0.10927519	0.11482943	3665.18	0.00169166	0.00799583	4195.18	-0.02624739	0	
485.39	0.00169287	0.00148557	1015.39	0.00807542	0.00065804	1545.39	-0.00163561	0	2075.38	0.00182181	0.00231902	2605.38	-0.01535767	0	3135.38	0.10847095	0.11479256	3665.38	0.00246103	0.00799022	4195.38	-0.02592592	0	
485.59	0.0014795	0.00147784	1015.59	0.00829078	0.00065431	1545.59	-0.00168849	0	2075.58	0.00190639	0.002319	2605.58	-0.01537123	0	3135.58	0.10782461	0.11475571	3665.58	0.00266181	0.00798461	4195.58	-0.02494865	0	
485.79	0.00127539	0.00147015	1015.79	0.00749066	0.0006506	1545.79	-0.00138277	0	2075.78	0.00233151	0.00231899	2605.78	-0.01527313	0	3135.78	0.10690432	0.11471886	3665.78	0.00266175	0.00797901	4195.78	-0.02509407	0	
485.99	0.00092997	0.0014625	1015.99	0.00758347	0.0006469	1545.99	-0.00200551	0	2075.98	0.00218806	0.00231897	2605.98	-0.01534536	0	3135.98	0.10538558	0.11468203	3665.98	0.00188124	0.00797341	4195.98	-0.0257366	0	
486.19	0.00097218	0.00145489	1016.19	0.00770535	0.00064323	1546.19	-0.00238071	0	2076.18	0.00311954	0.00231896	2606.18	-0.01579542	0	3136.18	0.10576006	0.11464521	3666.18	0.00154014	0.00796782	4196.18	-0.02516753	0	
486.39	0.00159423	0.00144732	1016.39	0.0073841	0.00063958	1546.39	-0.00346682	0	2076.38	0.00399429	0.00231894	2606.38	-0.0155275	0	3136.38	0.10453844	0.1146084	3666.38	0.00221957	0.00796223	4196.38	-0.0244304	0	
486.59	0.00177872	0.00143979	1016.59	0.00790312	0.00063595	1546.59	-0.00317249	0	2076.58	0.00530573	0.00231893	2606.58	-0.01583783	0	3136.58	0.10509025	0.1145716	3666.58	0.00237735	0.00795665	4196.58	-0.02378629	0	
486.79	0.00246524	0.0014323	1016.79	0.00716524	0.00063235	1546.79	-0.00463499	0	2076.78	0.00705662	0.00231891	2606.78	-0.01594254	0	3136.78	0.10565531	0.11453481	3666.78	0.00284693	0.00795107	4196.78	-0.02400324	0	
486.99	0.00240428	0.00142485	1016.99	0.00615518	0.00062876	1546.99	-0.0048239	0	2076.98	0.00695259	0.0023189	2606.98	-0.01651923	0	3136.98	0.10554929	0.11449804	3666.98	0.00215429	0.00794549	4196.98	-0.02393014	0	
487.19	0.00222751	0.00141743	1017.19	0.00560102	0.00062519	1547.19	-0.00450815	0	2077.18	0.00703629	0.00231889	2607.18	-0.0168716	0	3137.18	0.10528917	0.11446128	3667.18	0.00282655	0.00793992	4197.18	-0.02362766	0	
487.39	0.00275069	0.00141006	1017.39	0.00596655	0.00062164	1547.39	-0.00466785	0	2077.38	0.00724814	0.00231887	2607.38	-0.01766977	0	3137.38	0.10558953	0.11442453	3667.38	0.00280556	0.00793435	4197.38	-0.02264846	0	
487.59	0.00304425	0.00140272	1017.59	0.00534209	0.00061811	1547.59	-0.00413115	0	2077.58	0.00670722	0.00231886	2607.58	-0.01876314	0	3137.58	0.10533965	0.11438779	3667.58	0.0036779	0.00792878	4197.58	-0.02218008	0	
487.79	0.00404986	0.00139542	1017.79	0.00463966	0.00061461	1547.79	-0.00426555	0	2077.78	0.00660535	0.00231884	2607.78	-0.01938372	0	3137.78	0.10626262	0.11435106	3667.78	0.00359697	0.00792322	4197.78	-0.02166212	0	
487.99	0.00398852	0.00138816	1017.99	0.00534754	0.00061112	1547.99	-0.00428309	0	2077.98	0.00625573	0.00231883	2607.98	-0.02060873	0	3137.98	0.10705246	0.11431434	3667.98	0.00408908	0.00791766	4197.98	-0.0223461	0	
488.19	0.00351151	0.00138094	1018.19	0.00513679	0.00060765	1548.19	-0.00482948	0	2078.18	0.00603733	0.00231881	2608.18	-0.02203316	0	3138.18	0.10831501	0.11427764	3668.18	0.00388284	0.00791211	4198.18	-0.02330701	0	
488.39	0.00256207	0.00137375	1018.39	0.00457325	0.0006042	1548.39	-0.00495149	0	2078.38	0.00612604	0.0023188	2608.38	-0.02183793	0	3138.38	0.1083656	0.11424095	3668.38	0.00489579	0.00790656	4198.38	-0.02388116	0	
488.59	0.00255901	0.00136661	1018.59	0.00541313	0.00060078	1548.59	-0.00594836	0	2078.58	0.00655827	0.00231878	2608.58	-0.02259672	0	3138.58	0.10745713	0.11420427	3668.58	0.00397287	0.00790101	4198.58	-0.02408439	0	
488.79	0.00212328	0.0013595	1018.79	0.0059734	0.00059737	1548.79	-0.00646966	0	2078.78	0.00575789	0.00231877	2608.78	-0.02285443	0	3138.78	0.10746748	0.1141676	3668.78	0.00354065	0.00789547	4198.78	-0.02433915	0	
488.99	-0.00001192	0.00135242	1018.99	0.00602125	0.00059398	1548.99	-0.00585245	0	2078.98	0.00561586	0.00231875	2608.98	-0.02430236	0	3138.98	0.10683119	0.11413094	3668.98	0.00315805	0.00788993	4198.98	-0.02534402	0	
489.19	-0.00019228	0.00134538	1019.19	0.00597313	0.00059061	1549.19	-0.00536804	0	2079.18	0.00518361	0.00231874	2609.18	-0.02320652	0	3139.18	0.10703948	0.1140943	3669.18	0.00302188	0.0078844	4199.18	-0.02510571	0	
489.39	-0.0005619	0.00133838	1019.39	0.00640781	0.00058725	1549.39	-0.00539603	0	2079.38	0.00522489	0.00231872	2609.38	-0.02378751	0	3139.38	0.10743255	0.11405767	3669.38	0.00372037	0.00787887	4199.38	-0.02510546	0	
489.59	-0.00008848	0.00133142	1019.59	0.00704248	0.00058392	1549.59	-0.00553238	0	2079.58	0.00541994	0.00231871	2609.58	-0.0237223	0	3139.58	0.10813823	0.11402104	3669.58	0.0034186	0.00787334	4199.58	-0.02441385	0	
489.79	0.00035667	0.00132449	1019.79	0.00692356	0.00058061	1549.79	-0.00492315	0	2079.78	0.00491606	0.00231869	2609.78	-0.02346159	0	3139.78	0.10799319	0.11398444	3669.78	0.00325098	0.00786782	4199.78	-0.02519182	0	
489.99	0.00033983	0.0013176	1019.99	0.00721573	0.00057731	1549.99	-0.00578447	0	2079.98	0.00525592	0.00231868	2609.98	-0.02387629	0	3139.98	0.10792783	0.11394784	3669.98	0.00384099	0.0078623	4199.98	-0.02545828	0	
490.19	0.0008513	0.00131074	1020.19	0.00703113	0.00057404	1550.19	-0.00569338	0	2080.18	0.00549144	0.00231866	2610.18	-0.02379831	0	3140.18	0.10859986	0.11391125	3670.18	0.00413623	0.00785679	4200.18	-0.0256041	0	
490.39	0.0010556	0.00130392	1020.39	0.00678315	0.00057078	1550.39	-0.00505626	0	2080.38	0.00610945	0.00231865	2610.38	-0.02358516	0	3140.38	0.10881148	0.11387468	3670.38	0.00466524	0.00785127	4200.38	-0.02622281	0	
490.59	0.00146677	0.00129714	1020.59	0.0072602	0.00056754	1550.59	-0.00419373	0	2080.58	0.00608139	0.00231863	2610.58	-0.02340852	0	3140.58	0.10940534	0.11383812	3670.58	0.00442562	0.00784577	4200.58	-0.02599586	0	
490.79	0.0025672	0.00129039	1020.79	0.00626991	0.00056432	1550.79	-0.0038881	0	2080.78	0.00594446	0.00231862	2610.78	-0.02296589	0	3140.78	0.10982035	0.11380156	3670.78	0.00411821	0.00784026	4200.78	-0.02621291	0	
490.99	0.00311534	0.00128368	1020.99	0.00632646	0.00056112	1550.99	-0.00238974	0	2080.98	0.00464533	0.0023186	2610.98	-0.02283609	0	3140.98	0.10901741	0.11376503	3670.98	0.00390405	0.00783476	4200.98	-0.02651105	0	
491.19	0.00442182	0.001277	1021.19	0.00698713	0.00055794	1551.19	-0.0014244	0	2081.18	0.00437902	0.00231859	2611.18	-0.02247953	0	3141.18	0.10905815	0.1137285	3671.18	0.00424926	0.00782927	4201.18	-0.02680427	0	
491.39	0.00600552	0.00127035	1021.39	0.00665384	0.00055477	1551.39	-0.00166778	0	2081.38	0.00377347	0.00231858	2611.38	-0.02242354	0	3141.38	0.10915854	0.11369198	3671.38	0.00439172	0.00782378	4201.38	-0.02735118	0	
491.59	0.00608216	0.00126374	1021.59	0.00523299	0.00055162	1551.59	-0.00166854	0	2081.58	0.00256879	0.00231856	2611.58	-0.02193689	0	3141.58	0.11039824	0.11365548	3671.58	0.00435029	0.00781829	4201.58	-0.02718957	0	
491.79	0.00586401	0.00125717	1021.79	0.00525841	0.00054849	1551.79	-0.00222339	0	2081.78	0.00261264	0.00231855	2611.78	-0.02217857	0	3141.78	0.11088334	0.11361899	3671.78	0.00470211	0.00781281	4201.78	-0.02657973	0	
491.99	0.00523305	0.00125062	1021.99	0.00527006	0.00054538	1551.99	-0.00233063	0	2081.98	0.00265592	0.00231853	2611.98	-0.02207991	0	3141.98	0.11087159	0.11358251	3671.98	0.00480388	0.00780733	4201.98	-0.02726638	0	
492.19	0.00471242	0.00124412	1022.19	0.00455188	0.00054228	1552.19	-0.00264683	0	2082.18	0.00388258	0.00231852	2612.18	-0.02138623	0	3142.18	0.11117252	0.11354604	3672.18	0.00431451	0.00780185	4202.18	-0.02693023	0	
492.39	0.00392137	0.00123764	1022.39	0.00453642	0.00053921	1552.39	-0.00255838	0	2082.38	0.00461826	0.0023185	2612.38	-0.02069489	0	3142.38	0.11042176	0.11350958	3672.38	0.00419327	0.00779638	4202.38	-0.02708863	0	
492.59	0.00418685	0.0012312	1022.59	0.00456076	0.00053615	1552.59	-0.00302551	0	2082.58	0.005026	0.00231849	2612.58	-0.02073946	0	3142.58	0.10966151	0.11347314	3672.58	0.00258372	0.00779091	4202.58	-0.02630041	0	
492.79	0.00381893	0.0012248	1022.79	0.00525825	0.0005331	1552.79	-0.00359238	0	2082.78	0.00483143	0.00231847	2612.78	-0.02042596	0	3142.78	0.10875797	0.1134367	3672.78	0.00239887	0.00778544	4202.78	-0.02583013	0	
492.99	0.00298307	0.00121842	1022.99	0.00494216	0.00053008	1552.99	-0.00340965	0	2082.98	0.00510322	0.00231846	2612.98	-0.02063117	0	3142.98	0.10835799	0.11340028	3672.98	0.00262625	0.00777998	4202.98	-0.02545403	0	
493.19	0.00358846	0.00121208	1023.19	0.00508698	0.00052707	1553.19	-0.00392405	0	2083.18	0.00532586	0.00231844	2613.18	-0.02012574	0	3143.18	0.10860129	0.11336387	3673.18	0.00192932	0.00777452	4203.18	-0.02426112	0	
493.39	0.00346234	0.00120578	1023.39	0.00536512	0.00052408	1553.39	-0.0046515	0	2083.38	0.00569151	0.00231843	2613.38	-0.02102726	0	3143.38	0.10817436	0.11332747	3673.38	0.00179786	0.00776907	4203.38	-0.02362761	0	
493.59	0.00433454	0.0011995	1023.59	0.0058259	0.00052111	1553.59	-0.00377886	0	2083.58	0.00613744	0.00231841	2613.58	-0.01999226	0	3143.58	0.10765685	0.11329109	3673.58	0.00122339	0.00776362	4203.58	-0.02329381	0	
493.79	0.00364374	0.00119326	1023.79	0.00577533	0.00051815	1553.79	-0.00415578	0	2083.78	0.00596393	0.0023184	2613.78	-0.02054901	0	3143.78	0.10713106	0.11325471	3673.78	0.00140887	0.00775818	4203.78	-0.02369794	0	
493.99	0.00291131	0.00118705	1023.99	0.00469061	0.00051521	1553.99	-0.0043684	0	2083.98	0.00720964	0.00231838	2613.98	-0.02063946	0	3143.98	0.10623956	0.11321835	3673.98	0.00196444	0.00775273	4203.98	-0.02379438	0	
494.19	0.00294622	0.00118088	1024.19	0.00433248	0.00051229	1554.19	-0.00422178	0	2084.18	0.00762657	0.00231837	2614.18	-0.02165146	0	3144.18	0.1061733	0.113182	3674.18	0.00186449	0.0077473	4204.18	-0.02501971	0	
494.39	0.00242989	0.00117473	1024.39	0.00486925	0.00050938	1554.39	-0.00407738	0	2084.38	0.00740406	0.00231835	2614.38	-0.02164799	0	3144.38	0.10630141	0.11314566	3674.38	0.00210148	0.00774186	4204.38	-0.02487137	0	
494.59	0.00291824	0.00116862	1024.59	0.00504451	0.00050649	1554.59	-0.00461653	0	2084.58	0.00699461	0.00231834	2614.58	-0.02176034	0	3144.58	0.10551601	0.11310933	3674.58	0.00197787	0.00773643	4204.58	-0.02476745	0	
494.79	0.00303062	0.00116254	1024.79	0.00507386	0.00050361	1554.79	-0.00436471	0	2084.78	0.00715011	0.00231832	2614.78	-0.02199182	0	3144.78	0.10492256	0.11307301	3674.78	0.00197185	0.00773101	4204.78	-0.02590576	0	
494.99	0.00254619	0.00115649	1024.99	0.00596849	0.00050076	1554.99	-0.003743	0	2084.98	0.00627273	0.00231831	2614.98	-0.02226438	0	3144.98	0.10413399	0.11303671	3674.98	0.00243638	0.00772558	4204.98	-0.02686797	0	
495.19	0.0021506	0.00115047	1025.19	0.0059056	0.00049792	1555.19	-0.00403447	0	2085.18	0.00594762	0.00231829	2615.18	-0.02238349	0	3145.18	0.1045347	0.11300041	3675.18	0.00249725	0.00772016	4205.18	-0.02775666	0	
495.39	0.00234163	0.00114449	1025.39	0.00575509	0.00049509	1555.39	-0.00385424	0	2085.38	0.00573884	0.00231828	2615.38	-0.02165602	0	3145.38	0.10474794	0.11296413	3675.38	0.00182174	0.00771475	4205.38	-0.02829305	0	
495.59	0.00229106	0.00113853	1025.59	0.00555417	0.00049228	1555.59	-0.00430516	0	2085.58	0.00643218	0.00231827	2615.58	-0.02146419	0	3145.58	0.10639244	0.11292786	3675.58	0.00133122	0.00770934	4205.58	-0.02756826	0	
495.79	0.00165776	0.00113261	1025.79	0.00556646	0.00048949	1555.79	-0.00388415	0	2085.78	0.00654616	0.00231825	2615.78	-0.02140041	0	3145.78	0.10611275	0.1128916	3675.78	0.0013556	0.00770393	4205.78	-0.02775322	0	
495.99	0.00102874	0.00112671	1025.99	0.00499921	0.00048671	1555.99	-0.00318882	0	2085.98	0.00656274	0.00231824	2615.98	-0.0209046	0	3145.98	0.10594711	0.11285535	3675.98	0.00020317	0.00769853	4205.98	-0.02819584	0	
496.19	0.00072636	0.00112085	1026.19	0.00475392	0.00048395	1556.19	-0.00271074	0	2086.18	0.00618536	0.00231822	2616.18	-0.02122884	0	3146.18	0.10585146	0.11281912	3676.18	-0.00084928	0.00769313	4206.18	-0.02852961	0	
496.39	0.00111779	0.00111502	1026.39	0.0050658	0.0004812	1556.39	-0.00239153	0	2086.38	0.00598617	0.00231821	2616.38	-0.02053541	0	3146.38	0.10508024	0.1127829	3676.38	-0.00089812	0.00768773	4206.38	-0.02841152	0	
496.59	0.00172234	0.00110922	1026.59	0.00561512	0.00047847	1556.59	-0.00258085	0	2086.58	0.00591421	0.00231819	2616.58	-0.0201738	0	3146.58	0.10525895	0.11274668	3676.58	-0.00061703	0.00768234	4206.58	-0.02741116	0	
496.79	0.00185758	0.00110345	1026.79	0.00564139	0.00047576	1556.79	-0.00281463	0	2086.78	0.00547952	0.00231818	2616.78	-0.02032945	0	3146.78	0.10488699	0.11271048	3676.78	-0.0001562	0.00767695	4206.78	-0.02762001	0	
496.99	0.00184462	0.0010977	1026.99	0.00555242	0.00047306	1556.99	-0.00243241	0	2086.98	0.00448493	0.00231816	2616.98	-0.02016644	0	3146.98	0.10484067	0.1126743	3676.98	-0.00060411	0.00767156	4206.98	-0.02736278	0	
497.19	0.00237551	0.00109199	1027.19	0.00636924	0.00047037	1557.19	-0.00206367	0	2087.18	0.00380294	0.00231815	2617.18	-0.01997509	0	3147.18	0.105058	0.11263812	3677.18	-0.00044683	0.00766618	4207.18	-0.02665071	0	
497.39	0.00237521	0.00108631	1027.39	0.00629492	0.0004677	1557.39	-0.00128366	0	2087.38	0.00358171	0.00231813	2617.38	-0.01902548	0	3147.38	0.10516754	0.11260195	3677.38	0.00058015	0.0076608	4207.38	-0.02671488	0	
497.59	0.00242805	0.00108066	1027.59	0.005971	0.00046505	1557.59	-0.00084721	0	2087.58	0.00327357	0.00231812	2617.58	-0.01797754	0	3147.58	0.10517609	0.1125658	3677.58	0.00102123	0.00765543	4207.58	-0.02562202	0	
497.79	0.00131457	0.00107503	1027.79	0.00579545	0.00046241	1557.79	-0.00177372	0	2087.78	0.00293853	0.0023181	2617.78	-0.01879064	0	3147.78	0.10583847	0.11252966	3677.78	0.00142615	0.00765006	4207.78	-0.02435327	0	
497.99	0.00121572	0.00106944	1027.99	0.00516012	0.00045979	1557.99	-0.00277468	0	2087.98	0.00349101	0.00231809	2617.98	-0.01873795	0	3147.98	0.10559023	0.11249353	3677.98	0.00226868	0.0076447	4207.98	-0.0234877	0	
498.19	0.00113514	0.00106388	1028.19	0.00565425	0.00045718	1558.19	-0.00362131	0	2088.18	0.00299662	0.00231807	2618.18	-0.01840974	0	3148.18	0.10686027	0.11245741	3678.18	0.00256998	0.00763933	4208.18	-0.0234166	0	
498.39	0.00084723	0.00105834	1028.39	0.00608058	0.00045458	1558.39	-0.00441808	0	2088.38	0.00223045	0.00231806	2618.38	-0.01768429	0	3148.38	0.10688983	0.1124213	3678.38	0.00272788	0.00763397	4208.38	-0.02254011	0	
498.59	0.00042152	0.00105283	1028.59	0.00543583	0.000452	1558.59	-0.00513927	0	2088.58	0.00233078	0.00231804	2618.58	-0.01830699	0	3148.58	0.10683295	0.1123852	3678.58	0.0036686	0.00762862	4208.58	-0.02233073	0	
498.79	-0.0001631	0.00104736	1028.79	0.00453065	0.00044944	1558.79	-0.00508634	0	2088.78	0.00219399	0.00231803	2618.78	-0.01886412	0	3148.78	0.1076107	0.11234912	3678.78	0.00444594	0.00762327	4208.78	-0.02280059	0	
498.99	-0.00033809	0.00104191	1028.99	0.00492259	0.00044689	1558.99	-0.0058899	0	2088.98	0.00250638	0.00231801	2618.98	-0.01834994	0	3148.98	0.10833475	0.11231305	3678.98	0.00505915	0.00761792	4208.98	-0.02277772	0	
499.19	-0.00016929	0.00103648	1029.19	0.00474252	0.00044435	1559.19	-0.0064295	0	2089.18	0.00292226	0.002318	2619.18	-0.01856715	0	3149.18	0.10956295	0.11227699	3679.18	0.00468105	0.00761258	4209.18	-0.02250168	0	
499.39	0.00008095	0.00103109	1029.39	0.00489844	0.00044183	1559.39	-0.00610597	0	2089.38	0.00347831	0.00231799	2619.38	-0.01884114	0	3149.38	0.11012277	0.11224094	3679.38	0.00413134	0.00760724	4209.38	-0.02299344	0	
499.59	0.00007506	0.00102573	1029.59	0.00467	0.00043932	1559.59	-0.00679276	0	2089.58	0.00345876	0.00231797	2619.58	-0.01911942	0	3149.58	0.11079455	0.1122049	3679.58	0.00387272	0.0076019	4209.58	-0.02273447	0	
499.79	-0.00058704	0.00102039	1029.79	0.00446161	0.00043683	1559.79	-0.0064289	0	2089.78	0.00358237	0.00231796	2619.78	-0.0194126	0	3149.78	0.10990949	0.11216887	3679.78	0.00293026	0.00759657	4209.78	-0.02318612	0	
499.99	-0.00009762	0.00101508	1029.99	0.00421912	0.00043435	1559.99	-0.0070074	0	2089.98	0.00363711	0.00231794	2619.98	-0.02052187	0	3149.98	0.10909839	0.11213286	3679.98	0.00236083	0.00759124	4209.98	-0.02194423	0	
500.19	-0.0003539	0.0010098	1030.19	0.00464881	0.00043189	1560.19	-0.00661301	0	2090.18	0.00290832	0.00231793	2620.18	-0.02150925	0	3150.18	0.10911257	0.11209685	3680.18	0.00178966	0.00758592	4210.18	-0.02214682	0	
500.39	0.00072452	0.00100454	1030.39	0.00516654	0.00042944	1560.39	-0.00690376	0	2090.38	0.00397743	0.00231791	2620.38	-0.02088096	0	3150.38	0.1083915	0.11206086	3680.38	0.00184954	0.0075806	4210.38	-0.02254668	0	
500.59	0.00074283	0.00099932	1030.59	0.00564953	0.000427	1560.59	-0.00638138	0	2090.58	0.00327345	0.0023179	2620.58	-0.02112215	0	3150.58	0.10821412	0.11202488	3680.58	0.00215274	0.00757528	4210.58	-0.02260179	0	
500.79	0.00098234	0.00099412	1030.79	0.00621622	0.00042458	1560.79	-0.00576973	0	2090.78	0.00288156	0.00231788	2620.78	-0.02060846	0	3150.78	0.10788066	0.11198891	3680.78	0.00105958	0.00756996	4210.78	-0.02340971	0	
500.99	0.0005946	0.00098894	1030.99	0.00670432	0.00042217	1560.99	-0.00519594	0	2090.98	0.00232971	0.00231787	2620.98	-0.02007909	0	3150.98	0.10690836	0.11195296	3680.98	0.00055683	0.00756466	4210.98	-0.02396171	0	
501.19	0.00097744	0.0009838	1031.19	0.00738269	0.00041977	1561.19	-0.00456675	0	2091.18	0.00176002	0.00231785	2621.18	-0.01940667	0	3151.18	0.1065905	0.11191701	3681.18	0.00060093	0.00755935	4211.18	-0.02452478	0	
501.39	0.00082908	0.00097868	1031.39	0.00703079	0.00041739	1561.39	-0.00400881	0	2091.38	0.00118789	0.00231784	2621.38	-0.01874462	0	3151.38	0.10661263	0.11188108	3681.38	0.00109441	0.00755405	4211.38	-0.02487577	0	
501.59	0.00050867	0.00097359	1031.59	0.00800203	0.00041502	1561.59	-0.00380165	0	2091.58	0.00163085	0.00231782	2621.58	-0.01903122	0	3151.58	0.10572441	0.11184516	3681.58	0.00033813	0.00754875	4211.58	-0.0246469	0	
501.79	0.00060447	0.00096852	1031.79	0.00875441	0.00041267	1561.79	-0.0036591	0	2091.78	0.0018707	0.00231781	2621.78	-0.0184363	0	3151.78	0.10621813	0.11180925	3681.78	-0.00003654	0.00754345	4211.78	-0.02517266	0	
501.99	0.0011521	0.00096348	1031.99	0.00898413	0.00041032	1561.99	-0.00394957	0	2091.98	0.00229786	0.00231779	2621.98	-0.01842547	0	3151.98	0.10573126	0.11177335	3681.98	0.00038502	0.00753816	4211.98	-0.026178	0	
502.19	0.00190162	0.00095847	1032.19	0.00976928	0.000408	1562.19	-0.00325481	0	2092.18	0.00242118	0.00231778	2622.18	-0.0177947	0	3152.18	0.10660899	0.11173746	3682.18	0.00070948	0.00753287	4212.18	-0.02762386	0	
502.39	0.00232308	0.00095348	1032.39	0.0096564	0.00040568	1562.39	-0.00310589	0	2092.38	0.002581	0.00231776	2622.38	-0.01835555	0	3152.38	0.10706859	0.11170158	3682.38	0.00089845	0.00752759	4212.38	-0.02830987	0	
502.59	0.00246404	0.00094852	1032.59	0.00913692	0.00040338	1562.59	-0.00235119	0	2092.58	0.00296271	0.00231775	2622.58	-0.01818717	0	3152.58	0.10763467	0.11166572	3682.58	0.00220497	0.00752231	4212.58	-0.0290356	0	
502.79	0.00282115	0.00094358	1032.79	0.00930673	0.00040109	1562.79	-0.00206769	0	2092.78	0.00378085	0.00231773	2622.78	-0.01849671	0	3152.78	0.10829987	0.11162986	3682.78	0.00243912	0.00751703	4212.78	-0.02923687	0	
502.99	0.00371795	0.00093867	1032.99	0.00985745	0.00039881	1562.99	-0.00264894	0	2092.98	0.00502233	0.00231772	2622.98	-0.01857355	0	3152.98	0.10824454	0.11159402	3682.98	0.00320307	0.00751176	4212.98	-0.02915806	0	
503.19	0.00373297	0.00093379	1033.19	0.00991341	0.00039655	1563.19	-0.00227864	0	2093.18	0.00523701	0.0023177	2623.18	-0.01985274	0	3153.18	0.10791264	0.11155819	3683.18	0.00378026	0.00750649	4213.18	-0.02986777	0	
503.39	0.00326013	0.00092893	1033.39	0.00963381	0.0003943	1563.39	-0.00202177	0	2093.38	0.00554567	0.00231769	2623.38	-0.02102223	0	3153.38	0.10794359	0.11152237	3683.38	0.00320956	0.00750123	4213.38	-0.0301831	0	
503.59	0.00298149	0.0009241	1033.59	0.00930163	0.00039206	1563.59	-0.0023103	0	2093.58	0.00545529	0.00231768	2623.58	-0.02168608	0	3153.58	0.10805722	0.11148657	3683.58	0.00297665	0.00749597	4213.58	-0.02968979	0	
503.79	0.00256514	0.00091929	1033.79	0.00902285	0.00038984	1563.79	-0.00316095	0	2093.78	0.00570343	0.00231766	2623.78	-0.02275071	0	3153.78	0.10719948	0.11145077	3683.78	0.00288263	0.00749071	4213.78	-0.02920633	0	
503.99	0.00263815	0.00091451	1033.99	0.00858336	0.00038763	1563.99	-0.00441409	0	2093.98	0.00503801	0.00231765	2623.98	-0.02307452	0	3153.98	0.10700363	0.11141499	3683.98	0.00306955	0.00748545	4213.98	-0.02801807	0	
504.19	0.00194498	0.00090975	1034.19	0.00773854	0.00038543	1564.19	-0.00445744	0	2094.18	0.00433701	0.00231763	2624.18	-0.02348586	0	3154.18	0.10689529	0.11137921	3684.18	0.00296227	0.0074802	4214.18	-0.02860286	0	
504.39	0.00233909	0.00090501	1034.39	0.00740943	0.00038324	1564.39	-0.00536166	0	2094.38	0.00392783	0.00231762	2624.38	-0.02325401	0	3154.38	0.10659794	0.11134345	3684.38	0.00331111	0.00747496	4214.38	-0.02794568	0	
504.59	0.00204593	0.0009003	1034.59	0.00771288	0.00038106	1564.59	-0.00536085	0	2094.58	0.00295517	0.0023176	2624.58	-0.02325179	0	3154.58	0.10612267	0.1113077	3684.58	0.00282941	0.00746971	4214.58	-0.02652824	0	
504.79	0.00238747	0.00089562	1034.79	0.00766675	0.0003789	1564.79	-0.00548576	0	2094.78	0.00214402	0.00231759	2624.78	-0.02355847	0	3154.78	0.10519482	0.11127196	3684.78	0.00213609	0.00746447	4214.78	-0.02636733	0	
504.99	0.00195722	0.00089096	1034.99	0.00667908	0.00037675	1564.99	-0.00619699	0	2094.98	0.00201098	0.00231757	2624.98	-0.02405006	0	3154.98	0.10410392	0.11123624	3684.98	0.00223971	0.00745924	4214.98	-0.02575251	0	
505.19	0.00205982	0.00088632	1035.19	0.00675989	0.00037461	1565.19	-0.00638491	0	2095.18	0.00117343	0.00231756	2625.18	-0.02332786	0	3155.18	0.10334691	0.11120052	3685.18	0.00244365	0.007454	4215.18	-0.02558788	0	
505.39	0.00158447	0.00088171	1035.39	0.00594859	0.00037249	1565.39	-0.00650294	0	2095.38	0.00040315	0.00231754	2625.38	-0.02348472	0	3155.38	0.10330235	0.11116482	3685.38	0.0032789	0.00744878	4215.38	-0.02570356	0	
505.59	0.00125302	0.00087712	1035.59	0.00637174	0.00037038	1565.59	-0.006991	0	2095.58	0.00077215	0.00231753	2625.58	-0.02368932	0	3155.58	0.1028085	0.11112913	3685.58	0.00357539	0.00744355	4215.58	-0.02595166	0	
505.79	0.00199505	0.00087256	1035.79	0.00555951	0.00036827	1565.79	-0.00729491	0	2095.78	0.00063639	0.00231751	2625.78	-0.0230105	0	3155.78	0.10250573	0.11109345	3685.78	0.00357297	0.00743833	4215.78	-0.02544569	0	
505.99	0.00245705	0.00086802	1035.99	0.00508558	0.00036618	1565.99	-0.00734021	0	2095.98	0.00117679	0.0023175	2625.98	-0.02339033	0	3155.98	0.10283767	0.11105778	3685.98	0.0043743	0.00743311	4215.98	-0.02578334	0	
506.19	0.00304559	0.0008635	1036.19	0.00474305	0.00036411	1566.19	-0.00701621	0	2096.18	0.0018349	0.00231748	2626.18	-0.02239582	0	3156.18	0.10355638	0.11102212	3686.18	0.00465097	0.0074279	4216.18	-0.02557321	0	
506.39	0.00370946	0.00085901	1036.39	0.00435098	0.00036204	1566.39	-0.00600086	0	2096.38	0.00219212	0.00231747	2626.38	-0.02199329	0	3156.38	0.10393998	0.11098647	3686.38	0.00481541	0.00742269	4216.38	-0.02495287	0	
506.59	0.00405276	0.00085454	1036.59	0.00392033	0.00035999	1566.59	-0.00547776	0	2096.58	0.00270933	0.00231745	2626.58	-0.0212726	0	3156.58	0.10405487	0.11095084	3686.58	0.00542555	0.00741748	4216.58	-0.02463001	0	
506.79	0.0042522	0.00085009	1036.79	0.00382381	0.00035794	1566.79	-0.00585031	0	2096.78	0.00297033	0.00231744	2626.78	-0.02117748	0	3156.78	0.10400188	0.11091521	3686.78	0.00585329	0.00741228	4216.78	-0.0242564	0	
506.99	0.00453967	0.00084567	1036.99	0.00308648	0.00035591	1566.99	-0.00532245	0	2096.98	0.00361358	0.00231742	2626.98	-0.02107923	0	3156.98	0.10429957	0.1108796	3686.98	0.00567339	0.00740708	4216.98	-0.0246685	0	
507.19	0.00461337	0.00084127	1037.19	0.00322148	0.00035389	1567.19	-0.00490437	0	2097.18	0.00376443	0.00231741	2627.18	-0.0216667	0	3157.18	0.10451326	0.110844	3687.18	0.00491419	0.00740188	4217.18	-0.02496773	0	
507.39	0.00463582	0.00083689	1037.39	0.00337914	0.00035188	1567.39	-0.00473918	0	2097.38	0.00352861	0.00231739	2627.38	-0.02169713	0	3157.38	0.10530435	0.11080841	3687.38	0.00416555	0.00739669	4217.38	-0.0242424	0	
507.59	0.00442587	0.00083254	1037.59	0.00404678	0.00034989	1567.59	-0.00513666	0	2097.58	0.00330285	0.00231738	2627.58	-0.0221567	0	3157.58	0.10576247	0.11077283	3687.58	0.00436756	0.0073915	4217.58	-0.02472848	0	
507.79	0.00378601	0.00082821	1037.79	0.00311926	0.0003479	1567.79	-0.0055259	0	2097.78	0.00261675	0.00231737	2627.78	-0.02180966	0	3157.78	0.10559232	0.11073727	3687.78	0.00383963	0.00738632	4217.78	-0.02553071	0	
507.99	0.00372572	0.0008239	1037.99	0.00324337	0.00034593	1567.99	-0.0059781	0	2097.98	0.00200296	0.00231735	2627.98	-0.02155466	0	3157.98	0.1066873	0.11070171	3687.98	0.00305619	0.00738114	4217.98	-0.02632705	0	
508.19	0.00436492	0.00081961	1038.19	0.00284066	0.00034396	1568.19	-0.00599841	0	2098.18	0.00156829	0.00231734	2628.18	-0.02140918	0	3158.18	0.10700576	0.11066617	3688.18	0.00255604	0.00737596	4218.18	-0.0271526	0	
508.39	0.00389608	0.00081535	1038.39	0.00348666	0.00034201	1568.39	-0.0059235	0	2098.38	0.00121344	0.00231732	2628.38	-0.02086936	0	3158.38	0.10727681	0.11063064	3688.38	0.00236678	0.00737079	4218.38	-0.02670265	0	
508.59	0.00392235	0.0008111	1038.59	0.00398711	0.00034007	1568.59	-0.00646068	0	2098.58	0.00075906	0.00231731	2628.58	-0.02063984	0	3158.58	0.10673073	0.11059511	3688.58	0.00110995	0.00736562	4218.58	-0.02706289	0	
508.79	0.00361949	0.00080688	1038.79	0.00428942	0.00033814	1568.79	-0.00681228	0	2098.78	0.00042144	0.00231729	2628.78	-0.02107586	0	3158.78	0.1060703	0.1105596	3688.78	0.00133801	0.00736045	4218.78	-0.02718827	0	
508.99	0.00282669	0.00080268	1038.99	0.00419505	0.00033622	1568.99	-0.00714351	0	2098.98	0.00050718	0.00231728	2628.98	-0.0210593	0	3158.98	0.10645688	0.11052411	3688.98	0.0014517	0.00735529	4218.98	-0.0275389	0	
509.19	0.00254073	0.00079851	1039.19	0.00506361	0.00033432	1569.19	-0.00715894	0	2099.18	-0.00054215	0.00231726	2629.18	-0.02077885	0	3159.18	0.10535777	0.11048862	3689.18	0.00161324	0.00735013	4219.18	-0.02848035	0	
509.39	0.00153645	0.00079435	1039.39	0.00589209	0.00033242	1569.39	-0.00753983	0	2099.38	-0.0008878	0.00231725	2629.38	-0.02062043	0	3159.38	0.10581788	0.11045315	3689.38	0.00210165	0.00734497	4219.38	-0.0290033	0	
509.59	0.00119744	0.00079022	1039.59	0.00629346	0.00033053	1569.59	-0.00755308	0	2099.58	-0.000842	0.00231723	2629.58	-0.02054242	0	3159.58	0.10597976	0.11041768	3689.58	0.00249443	0.00733982	4219.58	-0.02881004	0	
509.79	0.00140158	0.00078611	1039.79	0.00525557	0.00032866	1569.79	-0.00697797	0	2099.78	-0.00085991	0.00231722	2629.78	-0.02101813	0	3159.78	0.10485701	0.11038223	3689.78	0.00266378	0.00733467	4219.78	-0.02836205	0	
509.99	0.00135791	0.00078202	1039.99	0.00580043	0.00032679	1569.99	-0.00618975	0	2099.98	-0.00018782	0.0023172	2629.98	-0.02038892	0	3159.98	0.10623686	0.11034679	3689.98	0.00314121	0.00732953	4219.98	-0.02908286	0	
510.19	0.00135207	0.00077795	1040.19	0.00600627	0.00032494	1570.19	-0.00508877	0	2100.18	0.00056245	0.00231719	2630.18	-0.02020724	0	3160.18	0.10574263	0.11031136	3690.18	0.00245628	0.00732439	4220.18	-0.0286995	0	
510.39	0.00152544	0.0007739	1040.39	0.00551512	0.00032309	1570.39	-0.00347072	0	2100.38	0.00146248	0.00231717	2630.38	-0.02023829	0	3160.38	0.10604914	0.11027594	3690.38	0.00360988	0.00731925	4220.38	-0.02872828	0	
510.59	0.00145056	0.00076987	1040.59	0.00562544	0.00032126	1570.59	-0.00366175	0	2100.58	0.00283938	0.00231716	2630.58	-0.02035574	0	3160.58	0.10616551	0.11024053	3690.58	0.00365009	0.00731411	4220.58	-0.02860354	0	
510.79	0.00129184	0.00076587	1040.79	0.00570338	0.00031944	1570.79	-0.00355257	0	2100.78	0.00428074	0.00231714	2630.78	-0.02048231	0	3160.78	0.10630195	0.11020514	3690.78	0.00384287	0.00730898	4220.78	-0.02818976	0	
510.99	0.00165563	0.00076188	1040.99	0.00458288	0.00031762	1570.99	-0.00263411	0	2100.98	0.00577733	0.00231713	2630.98	-0.0209496	0	3160.98	0.10622208	0.11016975	3690.98	0.00271522	0.00730386	4220.98	-0.0281226	0	
511.19	0.0021261	0.00075792	1041.19	0.00448572	0.00031582	1571.19	-0.00234062	0	2101.18	0.00681782	0.00231711	2631.18	-0.02132923	0	3161.18	0.10604351	0.11013438	3691.18	0.00213191	0.00729873	4221.18	-0.02743727	0	
511.39	0.00167621	0.00075397	1041.39	0.00442419	0.00031403	1571.39	-0.00201478	0	2101.38	0.00742222	0.0023171	2631.38	-0.02179577	0	3161.38	0.10642192	0.11009902	3691.38	0.00203834	0.00729361	4221.38	-0.02728483	0	
511.59	0.00156153	0.00075005	1041.59	0.00417932	0.00031225	1571.59	-0.00179078	0	2101.58	0.00857519	0.00231709	2631.58	-0.02235505	0	3161.58	0.10602093	0.11006367	3691.58	0.00107316	0.0072885	4221.58	-0.02758792	0	
511.79	0.00107418	0.00074615	1041.79	0.00315235	0.00031048	1571.79	-0.00167446	0	2101.78	0.00878744	0.00231707	2631.78	-0.02215995	0	3161.78	0.10546202	0.11002833	3691.78	0.00042063	0.00728339	4221.78	-0.02847209	0	
511.99	0.00190792	0.00074227	1041.99	0.00371546	0.00030871	1571.99	-0.00209097	0	2101.98	0.00875406	0.00231706	2631.98	-0.02231515	0	3161.98	0.10537018	0.109993	3691.98	0.00015229	0.00727828	4221.98	-0.02840014	0	
512.19	0.00151712	0.0007384	1042.19	0.00345669	0.00030696	1572.19	-0.00251849	0	2102.18	0.00805473	0.00231704	2632.18	-0.02156247	0	3162.18	0.10531745	0.10995769	3692.18	0.00035936	0.00727317	4222.18	-0.02863242	0	
512.39	0.00103096	0.00073456	1042.39	0.0041463	0.00030522	1572.39	-0.0032575	0	2102.38	0.0083858	0.00231703	2632.38	-0.02193713	0	3162.38	0.1050467	0.10992238	3692.38	0.00065951	0.00726807	4222.38	-0.02770636	0	
512.59	0.00091349	0.00073074	1042.59	0.00442772	0.00030349	1572.59	-0.00503919	0	2102.58	0.00713906	0.00231701	2632.58	-0.02130929	0	3162.58	0.10543554	0.10988709	3692.58	0.00022408	0.00726297	4222.58	-0.02850373	0	
512.79	0.00100228	0.00072694	1042.79	0.0052589	0.00030177	1572.79	-0.00578051	0	2102.78	0.0070574	0.002317	2632.78	-0.02136032	0	3162.78	0.10547436	0.10985181	3692.78	0.00088228	0.00725788	4222.78	-0.02810953	0	
512.99	0.00106985	0.00072315	1042.99	0.00535483	0.00030005	1572.99	-0.00604746	0	2102.98	0.00588926	0.00231698	2632.98	-0.02107079	0	3162.98	0.10546408	0.10981653	3692.98	0.0008597	0.00725279	4222.98	-0.02857177	0	
513.19	0.00101129	0.00071939	1043.19	0.00612431	0.00029835	1573.19	-0.00724854	0	2103.18	0.00401279	0.00231697	2633.18	-0.02032164	0	3163.18	0.10486862	0.10978128	3693.18	0.00061457	0.0072477	4223.18	-0.02878788	0	
513.39	0.00105637	0.00071565	1043.39	0.00681322	0.00029666	1573.39	-0.0078388	0	2103.38	0.00335873	0.00231695	2633.38	-0.01962855	0	3163.38	0.10620979	0.10974603	3693.38	0.0011113	0.00724262	4223.38	-0.02833485	0	
513.59	0.00149827	0.00071192	1043.59	0.00685626	0.00029498	1573.59	-0.00790612	0	2103.58	0.00218351	0.00231694	2633.58	-0.01928221	0	3163.58	0.10634171	0.10971079	3693.58	0.00217953	0.00723754	4223.58	-0.0279298	0	
513.79	0.00194177	0.00070822	1043.79	0.00632504	0.0002933	1573.79	-0.00795897	0	2103.78	0.000629	0.00231692	2633.78	-0.01984058	0	3163.78	0.1062188	0.10967556	3693.78	0.00254183	0.00723246	4223.78	-0.02765261	0	
513.99	0.00184228	0.00070454	1043.99	0.00673465	0.00029164	1573.99	-0.00792964	0	2103.98	0.00109204	0.00231691	2633.98	-0.01899093	0	3163.98	0.10770709	0.10964035	3693.98	0.00284329	0.00722739	4223.98	-0.02778281	0	
514.19	0.0008148	0.00070087	1044.19	0.0067242	0.00028998	1574.19	-0.00701386	0	2104.18	0.0008452	0.00231689	2634.18	-0.01959169	0	3164.18	0.10772629	0.10960515	3694.18	0.00251886	0.00722232	4224.18	-0.02772238	0	
514.39	0.00044408	0.00069722	1044.39	0.00678814	0.00028834	1574.39	-0.0075904	0	2104.38	0.00069623	0.00231688	2634.38	-0.02029393	0	3164.38	0.10790792	0.10956996	3694.38	0.00430659	0.00721725	4224.38	-0.02742853	0	
514.59	0.00040293	0.00069359	1044.59	0.00655346	0.0002867	1574.59	-0.00804176	0	2104.58	0.00108711	0.00231686	2634.58	-0.02054145	0	3164.58	0.10789321	0.10953478	3694.58	0.00437138	0.00721219	4224.58	-0.02670499	0	
514.79	0.00001499	0.00068999	1044.79	0.00569252	0.00028507	1574.79	-0.00718955	0	2104.78	0.00082378	0.00231685	2634.78	-0.02016845	0	3164.78	0.10817115	0.10949961	3694.78	0.00391062	0.00720713	4224.78	-0.02553418	0	
514.99	0.00042592	0.0006864	1044.99	0.00495005	0.00028346	1574.99	-0.00669565	0	2104.98	0.00144696	0.00231683	2634.98	-0.01976821	0	3164.98	0.10760437	0.10946445	3694.98	0.00303544	0.00720207	4224.98	-0.02529137	0	
515.19	0.0000363	0.00068282	1045.19	0.00469762	0.00028185	1575.19	-0.00561955	0	2105.18	0.00199837	0.00231682	2635.18	-0.0199081	0	3165.18	0.10778798	0.1094293	3695.18	0.00195363	0.00719702	4225.18	-0.02461545	0	
515.39	-0.00015823	0.00067927	1045.39	0.00448088	0.00028025	1575.39	-0.00455219	0	2105.38	0.00269348	0.00231681	2635.38	-0.02020746	0	3165.38	0.10755029	0.10939417	3695.38	0.00174834	0.00719197	4225.38	-0.02407666	0	
515.59	-0.00014141	0.00067574	1045.59	0.00520188	0.00027866	1575.59	-0.0036285	0	2105.58	0.00330101	0.00231679	2635.58	-0.01954777	0	3165.58	0.10571436	0.10935904	3695.58	0.00108295	0.00718693	4225.58	-0.02389552	0	
515.79	-0.00042489	0.00067222	1045.79	0.00499818	0.00027708	1575.79	-0.00263308	0	2105.78	0.00332551	0.00231678	2635.78	-0.0195896	0	3165.78	0.10501795	0.10932393	3695.78	0.00083534	0.00718189	4225.78	-0.02441694	0	
515.99	0.00005257	0.00066872	1045.99	0.00524862	0.0002755	1575.99	-0.00266751	0	2105.98	0.00301775	0.00231676	2635.98	-0.02039821	0	3165.98	0.10492667	0.10928883	3695.98	0.00027447	0.00717685	4225.98	-0.02378042	0	
516.19	-0.00003926	0.00066524	1046.19	0.00592651	0.00027394	1576.19	-0.00223659	0	2106.18	0.00368276	0.00231675	2636.18	-0.02093475	0	3166.18	0.10558652	0.10925374	3696.18	0.00044678	0.00717182	4226.18	-0.02405147	0	
516.39	0.00018867	0.00066178	1046.39	0.00589961	0.00027239	1576.39	-0.00257104	0	2106.38	0.00519099	0.00231673	2636.38	-0.02185482	0	3166.38	0.10539715	0.10921866	3696.38	0.00015498	0.00716679	4226.38	-0.02433978	0	
516.59	-0.00008771	0.00065834	1046.59	0.00487891	0.00027084	1576.59	-0.00313245	0	2106.58	0.00499652	0.00231672	2636.58	-0.02116299	0	3166.58	0.10493919	0.10918359	3696.58	-0.00037455	0.00716176	4226.58	-0.0250951	0	
516.79	0.00008648	0.00065491	1046.79	0.00527717	0.0002693	1576.79	-0.00364118	0	2106.78	0.00564576	0.0023167	2636.78	-0.02122109	0	3166.78	0.10472376	0.10914854	3696.78	-0.00076057	0.00715674	4226.78	-0.02544822	0	
516.99	0.0006558	0.0006515	1046.99	0.00516501	0.00026778	1576.99	-0.00325861	0	2106.98	0.00540842	0.00231669	2636.98	-0.02129963	0	3166.98	0.10420604	0.10911349	3696.98	-0.00132418	0.00715172	4226.98	-0.02568433	0	
517.19	0.000882	0.00064811	1047.19	0.00558828	0.00026626	1577.19	-0.0039251	0	2107.18	0.00426075	0.00231667	2637.18	-0.02168004	0	3167.18	0.1043391	0.10907846	3697.18	-0.00113611	0.0071467	4227.18	-0.02658119	0	
517.39	0.00087123	0.00064474	1047.39	0.00561246	0.00026475	1577.39	-0.00400919	0	2107.38	0.00367523	0.00231666	2637.38	-0.02212389	0	3167.38	0.10479254	0.10904344	3697.38	-0.0001052	0.00714169	4227.38	-0.02711136	0	
517.59	0.00068075	0.00064139	1047.59	0.00553789	0.00026324	1577.59	-0.00411582	0	2107.58	0.00264272	0.00231664	2637.58	-0.02228236	0	3167.58	0.10483545	0.10900843	3697.58	0.00052172	0.00713668	4227.58	-0.02741622	0	
517.79	0.00060542	0.00063805	1047.79	0.00472653	0.00026175	1577.79	-0.00477547	0	2107.78	0.00250828	0.00231663	2637.78	-0.02302547	0	3167.78	0.10417322	0.10897343	3697.78	0.00040491	0.00713167	4227.78	-0.02715263	0	
517.99	-0.00021353	0.00063473	1047.99	0.00425182	0.00026026	1577.99	-0.00545897	0	2107.98	0.00309108	0.00231661	2637.98	-0.02348347	0	3167.98	0.10484398	0.10893844	3697.98	-0.00003242	0.00712667	4227.98	-0.02765161	0	
518.19	-0.00096545	0.00063143	1048.19	0.00412984	0.00025879	1578.19	-0.00537011	0	2108.18	0.00224614	0.0023166	2638.18	-0.02458061	0	3168.18	0.10489613	0.10890346	3698.18	-0.0007603	0.00712167	4228.18	-0.02823641	0	
518.39	-0.00075748	0.00062814	1048.39	0.00493573	0.00025732	1578.39	-0.00677071	0	2108.38	0.00214892	0.00231658	2638.38	-0.02514094	0	3168.38	0.10436552	0.10886849	3698.38	-0.0007075	0.00711667	4228.38	-0.02797378	0	
518.59	-0.00025585	0.00062487	1048.59	0.00495526	0.00025586	1578.59	-0.00678041	0	2108.58	0.0014722	0.00231657	2638.58	-0.02507948	0	3168.58	0.10442038	0.10883354	3698.58	-0.00146647	0.00711168	4228.58	-0.02793995	0	
518.79	-0.00088901	0.00062162	1048.79	0.00524911	0.00025441	1578.79	-0.00717987	0	2108.78	0.0013544	0.00231655	2638.78	-0.02452964	0	3168.78	0.10507241	0.10879859	3698.78	-0.00224187	0.00710669	4228.78	-0.02807546	0	
518.99	-0.00124188	0.00061839	1048.99	0.00623088	0.00025296	1578.99	-0.00715348	0	2108.98	0.00105272	0.00231654	2638.98	-0.02411432	0	3168.98	0.10469086	0.10876366	3698.98	-0.002043	0.00710171	4228.98	-0.02849992	0	
519.19	-0.00190654	0.00061517	1049.19	0.00611824	0.00025153	1579.19	-0.00637665	0	2109.18	0.00049432	0.00231652	2639.18	-0.02429079	0	3169.18	0.10517892	0.10872874	3699.18	-0.00292088	0.00709673	4229.18	-0.0280273	0	
519.39	-0.00214913	0.00061197	1049.39	0.00604868	0.0002501	1579.39	-0.00613495	0	2109.38	0.0012038	0.00231651	2639.38	-0.02361978	0	3169.38	0.10436889	0.10869383	3699.38	-0.00229383	0.00709175	4229.38	-0.02858906	0	
519.59	-0.00192015	0.00060879	1049.59	0.00583737	0.00024868	1579.59	-0.00645318	0	2109.58	0.00133378	0.0023165	2639.58	-0.02240797	0	3169.58	0.10339426	0.10865893	3699.58	-0.00229201	0.00708677	4229.58	-0.02891965	0	
519.79	-0.00199239	0.00060562	1049.79	0.00576186	0.00024727	1579.79	-0.00650312	0	2109.78	0.00094981	0.00231648	2639.78	-0.02225937	0	3169.78	0.10366295	0.10862404	3699.78	-0.00184952	0.0070818	4229.78	-0.0285696	0	
519.99	-0.00169224	0.00060247	1049.99	0.00546583	0.00024587	1579.99	-0.00683596	0	2109.98	0.00211461	0.00231647	2639.98	-0.02297437	0	3169.98	0.10371628	0.10858917	3699.98	-0.00082946	0.00707684	4229.98	-0.02819144	0	
520.19	-0.00128456	0.00059933	1050.19	0.00526875	0.00024447	1580.19	-0.00669713	0	2110.18	0.00363473	0.00231645	2640.18	-0.02249764	0	3170.18	0.10433315	0.1085543	3700.18	0.00016114	0.00707187	4230.18	-0.02823775	0	
520.39	-0.00087152	0.00059621	1050.39	0.0035188	0.00024308	1580.39	-0.00742891	0	2110.38	0.00417952	0.00231644	2640.38	-0.0220843	0	3170.38	0.10351261	0.10851945	3700.38	0.00048883	0.00706691	4230.38	-0.02828499	0	
520.59	0.00018308	0.00059311	1050.59	0.00262517	0.00024171	1580.59	-0.00787234	0	2110.58	0.00425082	0.00231642	2640.58	-0.02057562	0	3170.58	0.10331742	0.1084846	3700.58	0.0010556	0.00706196	4230.58	-0.02785313	0	
520.79	0.00100271	0.00059002	1050.79	0.00251111	0.00024033	1580.79	-0.00821349	0	2110.78	0.00452234	0.00231641	2640.78	-0.01948561	0	3170.78	0.10359158	0.10844977	3700.78	0.00117266	0.007057	4230.78	-0.02822986	0	
520.99	0.001919	0.00058695	1050.99	0.0019367	0.00023897	1580.99	-0.00713387	0	2110.98	0.00447658	0.00231639	2640.98	-0.01991096	0	3170.98	0.10297404	0.10841495	3700.98	0.00126811	0.00705205	4230.98	-0.028173	0	
521.19	0.00120976	0.0005839	1051.19	0.00131367	0.00023761	1581.19	-0.00762752	0	2111.18	0.00449386	0.00231638	2641.18	-0.01968213	0	3171.18	0.10326681	0.10838014	3701.18	0.0023332	0.00704711	4231.18	-0.02915164	0	
521.39	0.00150781	0.00058086	1051.39	0.00027544	0.00023627	1581.39	-0.0070957	0	2111.38	0.00447611	0.00231636	2641.38	-0.01970942	0	3171.38	0.10384937	0.10834534	3701.38	0.00265666	0.00704216	4231.38	-0.02878064	0	
521.59	0.00190122	0.00057784	1051.59	-0.00037037	0.00023492	1581.59	-0.0068728	0	2111.58	0.00478792	0.00231635	2641.58	-0.01990447	0	3171.58	0.10437162	0.10831056	3701.58	0.00208592	0.00703722	4231.58	-0.02851565	0	
521.79	0.00189312	0.00057483	1051.79	-0.00134474	0.00023359	1581.79	-0.00740667	0	2111.78	0.00477712	0.00231633	2641.78	-0.02012044	0	3171.78	0.10390104	0.10827578	3701.78	0.00197711	0.00703229	4231.78	-0.02821591	0	
521.99	0.00181776	0.00057184	1051.99	-0.00180284	0.00023227	1581.99	-0.0073743	0	2111.98	0.00447104	0.00231632	2641.98	-0.02061812	0	3171.98	0.10467703	0.10824102	3701.98	0.00078513	0.00702735	4231.98	-0.02893228	0	
522.19	0.00257292	0.00056887	1052.19	-0.00167346	0.00023095	1582.19	-0.00659059	0	2112.18	0.00404363	0.0023163	2642.18	-0.02149427	0	3172.18	0.10501416	0.10820626	3702.18	0.00030603	0.00702242	4232.18	-0.02882751	0	
522.39	0.00360249	0.00056591	1052.39	-0.000238	0.00022964	1582.39	-0.00658023	0	2112.38	0.00438112	0.00231629	2642.38	-0.02193461	0	3172.38	0.10492376	0.10817152	3702.38	-0.00015604	0.0070175	4232.38	-0.0289971	0	
522.59	0.00306113	0.00056296	1052.59	0.00005188	0.00022833	1582.59	-0.00570949	0	2112.58	0.0040707	0.00231627	2642.58	-0.02227945	0	3172.58	0.10554807	0.10813679	3702.58	-0.00024777	0.00701258	4232.58	-0.02905243	0	
522.79	0.00152141	0.00056003	1052.79	0.00050138	0.00022704	1582.79	-0.00466432	0	2112.78	0.00409529	0.00231626	2642.78	-0.02211222	0	3172.78	0.10597228	0.10810207	3702.78	-0.00009075	0.00700766	4232.78	-0.02921701	0	
522.99	0.0010801	0.00055712	1052.99	0.00123899	0.00022575	1582.99	-0.00385897	0	2112.98	0.00321036	0.00231624	2642.98	-0.0220495	0	3172.98	0.10582548	0.10806736	3702.98	-0.00080205	0.00700274	4232.98	-0.02855898	0	
523.19	0.00053023	0.00055422	1053.19	0.0014477	0.00022447	1583.19	-0.00364598	0	2113.18	0.00259658	0.00231623	2643.18	-0.02266758	0	3173.18	0.10611364	0.10803266	3703.18	-0.00055973	0.00699783	4233.18	-0.02811686	0	
523.39	-0.00007062	0.00055134	1053.39	0.00129178	0.0002232	1583.39	-0.00389956	0	2113.38	0.00292839	0.00231622	2643.38	-0.02235349	0	3173.38	0.10524986	0.10799797	3703.38	-0.00018493	0.00699292	4233.38	-0.0280698	0	
523.59	-0.00037599	0.00054847	1053.59	0.00175233	0.00022193	1583.59	-0.00439136	0	2113.58	0.0020819	0.0023162	2643.58	-0.02269934	0	3173.58	0.10463647	0.1079633	3703.58	0.00011181	0.00698802	4233.58	-0.02792604	0	
523.79	-0.00110752	0.00054561	1053.79	0.00265144	0.00022067	1583.79	-0.00406889	0	2113.78	0.00165982	0.00231619	2643.78	-0.02362654	0	3173.78	0.10438971	0.10792863	3703.78	0.00095597	0.00698311	4233.78	-0.02724199	0	
523.99	-0.00142286	0.00054277	1053.99	0.00235674	0.00021942	1583.99	-0.00372041	0	2113.98	0.00276338	0.00231617	2643.98	-0.02433317	0	3173.98	0.10422837	0.10789398	3703.98	0.0009938	0.00697822	4233.98	-0.02752083	0	
524.19	-0.00071682	0.00053995	1054.19	0.00286615	0.00021817	1584.19	-0.00403644	0	2114.18	0.00254142	0.00231616	2644.18	-0.02424441	0	3174.18	0.10426691	0.10785934	3704.18	0.0008998	0.00697332	4234.18	-0.02772008	0	
524.39	-0.00062419	0.00053714	1054.39	0.00257639	0.00021693	1584.39	-0.0042954	0	2114.38	0.00222272	0.00231614	2644.38	-0.02363612	0	3174.38	0.10373718	0.10782471	3704.38	0.00046209	0.00696843	4234.38	-0.02765269	0	
524.59	-0.00083448	0.00053435	1054.59	0.00297129	0.0002157	1584.59	-0.00424318	0	2114.58	0.00326817	0.00231613	2644.58	-0.02303349	0	3174.58	0.10363014	0.10779009	3704.58	0.00072938	0.00696354	4234.58	-0.02771979	0	
524.79	-0.00148447	0.00053157	1054.79	0.00270359	0.00021448	1584.79	-0.00387512	0	2114.78	0.00363596	0.00231611	2644.78	-0.02339116	0	3174.78	0.1029622	0.10775548	3704.78	0.00017123	0.00695866	4234.78	-0.02845576	0	
524.99	-0.00165092	0.0005288	1054.99	0.0027328	0.00021326	1584.99	-0.00433949	0	2114.98	0.00382509	0.0023161	2644.98	-0.02434848	0	3174.98	0.10307371	0.10772088	3704.98	-0.00019469	0.00695378	4234.98	-0.02891405	0	
525.19	-0.00218584	0.00052605	1055.19	0.00269602	0.00021205	1585.19	-0.00445332	0	2115.18	0.00435622	0.00231608	2645.18	-0.02380485	0	3175.18	0.10367113	0.1076863	3705.18	0.0003095	0.0069489	4235.18	-0.02824853	0	
525.39	-0.00144375	0.00052331	1055.39	0.0029238	0.00021085	1585.39	-0.00431224	0	2115.38	0.00430067	0.00231607	2645.38	-0.02343714	0	3175.38	0.10426433	0.10765172	3705.38	-0.00009666	0.00694403	4235.38	-0.02761261	0	
525.59	-0.00106644	0.00052059	1055.59	0.00314053	0.00020965	1585.59	-0.00498907	0	2115.58	0.00458823	0.00231605	2645.58	-0.02294264	0	3175.58	0.10350161	0.10761716	3705.58	-0.0003808	0.00693915	4235.58	-0.02780133	0	
525.79	-0.00121107	0.00051788	1055.79	0.00258573	0.00020846	1585.79	-0.00542061	0	2115.78	0.00448727	0.00231604	2645.78	-0.02253384	0	3175.78	0.10299238	0.1075826	3705.78	-0.00059912	0.00693429	4235.78	-0.02751247	0	
525.99	-0.00073292	0.00051518	1055.99	0.00319843	0.00020728	1585.99	-0.00430741	0	2115.98	0.00568808	0.00231602	2645.98	-0.02200824	0	3175.98	0.10313921	0.10754806	3705.98	-0.00151597	0.00692942	4235.98	-0.02708973	0	
526.19	-0.00028877	0.0005125	1056.19	0.00339909	0.0002061	1586.19	-0.00397578	0	2116.18	0.00642785	0.00231601	2646.18	-0.02234222	0	3176.18	0.10410485	0.10751353	3706.18	-0.00080489	0.00692456	4236.18	-0.02637506	0	
526.39	-0.00058758	0.00050984	1056.39	0.00407394	0.00020493	1586.39	-0.00394426	0	2116.38	0.00718947	0.00231599	2646.38	-0.02260977	0	3176.38	0.10361022	0.10747901	3706.38	-0.00182334	0.00691971	4236.38	-0.02623892	0	
526.59	-0.00148122	0.00050718	1056.59	0.00434438	0.00020377	1586.59	-0.00391559	0	2116.58	0.00719527	0.00231598	2646.58	-0.02233798	0	3176.58	0.10354352	0.1074445	3706.58	-0.00159811	0.00691485	4236.58	-0.02600616	0	
526.79	-0.00177294	0.00050454	1056.79	0.00463489	0.00020262	1586.79	-0.00470424	0	2116.78	0.00636541	0.00231596	2646.78	-0.02152468	0	3176.78	0.10338657	0.10741	3706.78	-0.00180301	0.00691	4236.78	-0.02571789	0	
526.99	-0.0013001	0.00050192	1056.99	0.00468337	0.00020147	1586.99	-0.00567858	0	2116.98	0.00575746	0.00231595	2646.98	-0.02131412	0	3176.98	0.10324646	0.10737552	3706.98	-0.00194381	0.00690515	4236.98	-0.02577069	0	
527.19	-0.00141356	0.00049931	1057.19	0.00504625	0.00020032	1587.19	-0.00653405	0	2117.18	0.00423095	0.00231594	2647.18	-0.02175025	0	3177.18	0.10282979	0.10734104	3707.18	-0.0015782	0.00690031	4237.18	-0.02520685	0	
527.39	-0.00082348	0.00049671	1057.39	0.00474639	0.00019919	1587.39	-0.00716982	0	2117.38	0.00385891	0.00231592	2647.38	-0.02282009	0	3177.38	0.10268174	0.10730657	3707.38	-0.00121341	0.00689547	4237.38	-0.02441219	0	
527.59	-0.00085676	0.00049413	1057.59	0.00380139	0.00019806	1587.59	-0.00746887	0	2117.58	0.00294009	0.00231591	2647.58	-0.02331878	0	3177.58	0.10266855	0.10727212	3707.58	-0.00088869	0.00689063	4237.58	-0.02578222	0	
527.79	-0.0002536	0.00049155	1057.79	0.00335032	0.00019693	1587.79	-0.00699238	0	2117.78	0.00216509	0.00231589	2647.78	-0.02362656	0	3177.78	0.10343509	0.10723768	3707.78	-0.00015705	0.0068858	4237.78	-0.02555712	0	
527.99	-0.00060507	0.000489	1057.99	0.00301732	0.00019581	1587.99	-0.00736958	0	2117.98	0.00156508	0.00231588	2647.98	-0.02409195	0	3177.98	0.10387863	0.10720325	3707.98	0.00057771	0.00688097	4237.98	-0.02625804	0	
528.19	0.00030749	0.00048645	1058.19	0.00292038	0.0001947	1588.19	-0.00758685	0	2118.18	0.00050903	0.00231586	2648.18	-0.02404579	0	3178.18	0.10314482	0.10716883	3708.18	0.00110838	0.00687614	4238.18	-0.02748853	0	
528.39	-0.00013606	0.00048392	1058.39	0.00263857	0.0001936	1588.39	-0.00737953	0	2118.38	0.00002301	0.00231585	2648.38	-0.0239259	0	3178.38	0.10313077	0.10713442	3708.38	0.00108045	0.00687132	4238.38	-0.02830437	0	
528.59	0.0004169	0.0004814	1058.59	0.00232118	0.0001925	1588.59	-0.00779274	0	2118.58	0.00030897	0.00231583	2648.58	-0.02444591	0	3178.58	0.10290283	0.10710002	3708.58	0.00135984	0.0068665	4238.58	-0.02914012	0	
528.79	0.00050438	0.0004789	1058.79	0.00153108	0.00019141	1588.79	-0.00754751	0	2118.78	0.00063757	0.00231582	2648.78	-0.02481287	0	3178.78	0.10256286	0.10706563	3708.78	0.00050845	0.00686168	4238.78	-0.03020045	0	
528.99	0.00147096	0.00047641	1058.99	0.00096584	0.00019032	1588.99	-0.00754315	0	2118.98	0.00079597	0.0023158	2648.98	-0.02480961	0	3178.98	0.10271583	0.10703126	3708.98	0.00058694	0.00685687	4238.98	-0.02975989	0	
529.19	0.00102711	0.00047393	1059.19	0.00144271	0.00018924	1589.19	-0.00705604	0	2119.18	0.00162271	0.00231579	2649.18	-0.02407616	0	3179.18	0.10220858	0.10699689	3709.18	0.00072657	0.00685206	4239.18	-0.03035017	0	
529.39	0.00123466	0.00047146	1059.39	0.00163491	0.00018817	1589.39	-0.00672939	0	2119.38	0.00228008	0.00231577	2649.38	-0.02435888	0	3179.38	0.10216525	0.10696254	3709.38	-0.00004577	0.00684726	4239.38	-0.03032544	0	
529.59	0.00151622	0.00046901	1059.59	0.00094563	0.0001871	1589.59	-0.00681683	0	2119.58	0.00288936	0.00231576	2649.58	-0.02436928	0	3179.58	0.10108742	0.10692819	3709.58	-0.00061766	0.00684245	4239.58	-0.02980254	0	
529.79	0.00044746	0.00046657	1059.79	0.00073382	0.00018604	1589.79	-0.00630272	0	2119.78	0.00343663	0.00231574	2649.78	-0.02420404	0	3179.78	0.10100911	0.10689386	3709.78	-0.00108593	0.00683765	4239.78	-0.02994488	0	
529.99	-0.00016903	0.00046414	1059.99	0.00147148	0.00018498	1589.99	-0.00502478	0	2119.98	0.00429824	0.00231573	2649.98	-0.02457391	0	3179.98	0.10179851	0.10685954	3709.98	-0.00137142	0.00683286	4239.98	-0.02989947	0	
530.19	-0.00050056	0.00046172	1060.19	0.00155151	0.00018393	1590.19	-0.00509743	0	2120.18	0.0042471	0.00231571	2650.18	-0.02447952	0	3180.18	0.10285562	0.10682523	3710.18	-0.00134121	0.00682806	4240.18	-0.03091838	0	
530.39	-0.00133019	0.00045932	1060.39	0.00288351	0.00018289	1590.39	-0.00576118	0	2120.38	0.00454365	0.0023157	2650.38	-0.02511696	0	3180.38	0.10280022	0.10679093	3710.38	-0.00287542	0.00682327	4240.38	-0.03119592	0	
530.59	-0.00115957	0.00045693	1060.59	0.00309401	0.00018185	1590.59	-0.00651584	0	2120.58	0.00463894	0.00231568	2650.58	-0.02442251	0	3180.58	0.10244903	0.10675664	3710.58	-0.00263542	0.00681849	4240.58	-0.03110715	0	
530.79	-0.00108374	0.00045455	1060.79	0.00389883	0.00018082	1590.79	-0.00672749	0	2120.78	0.00444577	0.00231567	2650.78	-0.02384743	0	3180.78	0.10144013	0.10672237	3710.78	-0.00341133	0.00681371	4240.78	-0.03113051	0	
530.99	-0.00110187	0.00045219	1060.99	0.00368125	0.00017979	1590.99	-0.00664372	0	2120.98	0.00464404	0.00231566	2650.98	-0.0245441	0	3180.98	0.10155883	0.1066881	3710.98	-0.00376418	0.00680893	4240.98	-0.03140697	0	
531.19	-0.00064689	0.00044984	1061.19	0.003626	0.00017877	1591.19	-0.00650924	0	2121.18	0.00420063	0.00231564	2651.18	-0.024245	0	3181.18	0.10289638	0.10665385	3711.18	-0.00318337	0.00680415	4241.18	-0.03022578	0	
531.39	-0.0002811	0.0004475	1061.39	0.00352261	0.00017776	1591.39	-0.00683598	0	2121.38	0.00390393	0.00231563	2651.38	-0.02424153	0	3181.38	0.10383164	0.1066196	3711.38	-0.00292472	0.00679938	4241.38	-0.03008908	0	
531.59	-0.00100369	0.00044517	1061.59	0.00364674	0.00017675	1591.59	-0.00743357	0	2121.58	0.00354664	0.00231561	2651.58	-0.02333332	0	3181.58	0.1046666	0.10658537	3711.58	-0.00318451	0.00679461	4241.58	-0.03103015	0	
531.79	-0.00075319	0.00044285	1061.79	0.00435718	0.00017575	1591.79	-0.0077883	0	2121.78	0.00277509	0.0023156	2651.78	-0.02258244	0	3181.78	0.10425149	0.10655115	3711.78	-0.00216045	0.00678984	4241.78	-0.03083291	0	
531.99	-0.00118513	0.00044055	1061.99	0.00445638	0.00017475	1591.99	-0.00838109	0	2121.98	0.00279161	0.00231558	2651.98	-0.02241765	0	3181.98	0.10360595	0.10651694	3711.98	-0.00185675	0.00678508	4241.98	-0.03123244	0	
532.19	-0.00086193	0.00043825	1062.19	0.00487999	0.00017376	1592.19	-0.00843154	0	2122.18	0.0030662	0.00231557	2652.18	-0.02233744	0	3182.18	0.10303488	0.10648274	3712.18	-0.00215939	0.00678032	4242.18	-0.03152056	0	
532.39	-0.00063693	0.00043597	1062.39	0.00425293	0.00017277	1592.39	-0.00853584	0	2122.38	0.00297775	0.00231555	2652.38	-0.0218343	0	3182.38	0.10360227	0.10644855	3712.38	-0.00177995	0.00677556	4242.38	-0.03186215	0	
532.59	-0.000774	0.00043371	1062.59	0.00339287	0.00017179	1592.59	-0.0089472	0	2122.58	0.00377913	0.00231554	2652.58	-0.02188303	0	3182.58	0.10320022	0.10641437	3712.58	-0.00119114	0.00677081	4242.58	-0.03160009	0	
532.79	-0.00079112	0.00043145	1062.79	0.00326565	0.00017082	1592.79	-0.00744645	0	2122.78	0.0039153	0.00231552	2652.78	-0.02194864	0	3182.78	0.10318483	0.1063802	3712.78	-0.00130211	0.00676606	4242.78	-0.03107895	0	
532.99	-0.00080859	0.0004292	1062.99	0.00278863	0.00016985	1592.99	-0.00723138	0	2122.98	0.00353278	0.00231551	2652.98	-0.02225611	0	3182.98	0.10267524	0.10634604	3712.98	-0.00061316	0.00676132	4242.98	-0.03059765	0	
533.19	-0.00046095	0.00042697	1063.19	0.00275504	0.00016888	1593.19	-0.00723081	0	2123.18	0.00395635	0.00231549	2653.18	-0.02267513	0	3183.18	0.10226504	0.1063119	3713.18	-0.00013086	0.00675657	4243.18	-0.03117753	0	
533.39	-0.00047413	0.00042475	1063.39	0.00139966	0.00016793	1593.39	-0.00659289	0	2123.38	0.0033697	0.00231548	2653.38	-0.0233395	0	3183.38	0.10294157	0.10627777	3713.38	-0.00044422	0.00675183	4243.38	-0.02981179	0	
533.59	-0.00024188	0.00042254	1063.59	0.00038462	0.00016697	1593.59	-0.00687887	0	2123.58	0.0034321	0.00231546	2653.58	-0.02366364	0	3183.58	0.10278212	0.10624364	3713.58	-0.00026111	0.0067471	4243.58	-0.02926667	0	
533.79	-0.00076767	0.00042034	1063.79	0.00064692	0.00016602	1593.79	-0.00665256	0	2123.78	0.00338116	0.00231545	2653.78	-0.02355197	0	3183.78	0.10294191	0.10620953	3713.78	0.00040031	0.00674237	4243.78	-0.02915878	0	
533.99	-0.00112132	0.00041815	1063.99	0.00026672	0.00016508	1593.99	-0.00557846	0	2123.98	0.00283596	0.00231543	2653.98	-0.02429781	0	3183.98	0.10318531	0.10617543	3713.98	0.00048531	0.00673764	4243.98	-0.02893697	0	
534.19	-0.00117444	0.00041598	1064.19	-0.00004128	0.00016415	1594.19	-0.00564857	0	2124.18	0.00171677	0.00231542	2654.18	-0.02485457	0	3184.18	0.10334066	0.10614134	3714.18	0.00009442	0.00673291	4244.18	-0.02913848	0	
534.39	-0.00141877	0.00041381	1064.39	0.00034977	0.00016321	1594.39	-0.00569778	0	2124.38	0.00032214	0.0023154	2654.38	-0.02594166	0	3184.38	0.10309997	0.10610726	3714.38	0.00004627	0.00672819	4244.38	-0.02739066	0	
534.59	-0.00092387	0.00041166	1064.59	-0.00046041	0.00016229	1594.59	-0.00561776	0	2124.58	-0.00026226	0.00231539	2654.58	-0.02568102	0	3184.58	0.10244528	0.10607319	3714.58	0.00032181	0.00672347	4244.58	-0.02731161	0	
534.79	-0.00167936	0.00040952	1064.79	0.00015527	0.00016137	1594.79	-0.00557682	0	2124.78	-0.00091388	0.00231538	2654.78	-0.02581937	0	3184.78	0.10238103	0.10603913	3714.78	-0.00070887	0.00671875	4244.78	-0.02776074	0	
534.99	-0.00219279	0.00040739	1064.99	-0.00111755	0.00016045	1594.99	-0.00578722	0	2124.98	-0.00180463	0.00231536	2654.98	-0.02546633	0	3184.98	0.10404478	0.10600509	3714.98	-0.00119308	0.00671404	4244.98	-0.02774576	0	
535.19	-0.00214754	0.00040527	1065.19	-0.00102705	0.00015954	1595.19	-0.00658148	0	2125.18	-0.00240335	0.00231535	2655.18	-0.02504985	0	3185.18	0.10457748	0.10597105	3715.18	-0.0012442	0.00670933	4245.18	-0.02820883	0	
535.39	-0.00241328	0.00040316	1065.39	-0.00059259	0.00015864	1595.39	-0.00796761	0	2125.38	-0.00313571	0.00231533	2655.38	-0.0250139	0	3185.38	0.1046542	0.10593703	3715.38	-0.00190083	0.00670462	4245.38	-0.02884698	0	
535.59	-0.00277848	0.00040106	1065.59	-0.00044578	0.00015774	1595.59	-0.00880432	0	2125.58	-0.00246887	0.00231532	2655.58	-0.02453121	0	3185.58	0.10484953	0.10590301	3715.58	-0.00173261	0.00669992	4245.58	-0.02899181	0	
535.79	-0.00267906	0.00039897	1065.79	-0.00051295	0.00015684	1595.79	-0.00937203	0	2125.78	-0.0020109	0.0023153	2655.78	-0.0240963	0	3185.78	0.10356436	0.10586901	3715.78	-0.00171174	0.00669522	4245.78	-0.02930518	0	
535.99	-0.00239047	0.0003969	1065.99	-0.0006879	0.00015595	1595.99	-0.00947452	0	2125.98	-0.00069717	0.00231529	2655.98	-0.02353293	0	3185.98	0.10313189	0.10583502	3715.98	-0.00209129	0.00669053	4245.98	-0.02966719	0	
536.19	-0.00214241	0.00039483	1066.19	-0.00012184	0.00015507	1596.19	-0.00894765	0	2126.18	-0.0000344	0.00231527	2656.18	-0.02407609	0	3186.18	0.10309403	0.10580104	3716.18	-0.002113	0.00668583	4246.18	-0.03008889	0	
536.39	-0.00221703	0.00039278	1066.39	-0.00169429	0.00015419	1596.39	-0.00898647	0	2126.38	0.00048844	0.00231526	2656.38	-0.02321442	0	3186.38	0.10280003	0.10576707	3716.38	-0.00142248	0.00668114	4246.38	-0.03068498	0	
536.59	-0.00251757	0.00039073	1066.59	-0.00073242	0.00015331	1596.59	-0.00874574	0	2126.58	0.00121762	0.00231524	2656.58	-0.02332571	0	3186.58	0.10279379	0.10573311	3716.58	-0.00148667	0.00667646	4246.58	-0.03017433	0	
536.79	-0.0020762	0.0003887	1066.79	0.00025781	0.00015244	1596.79	-0.00842041	0	2126.78	0.0010776	0.00231523	2656.78	-0.02320451	0	3186.78	0.10214002	0.10569916	3716.78	-0.00124319	0.00667177	4246.78	-0.03013131	0	
536.99	-0.00121194	0.00038668	1066.99	0.00020032	0.00015158	1596.99	-0.0090115	0	2126.98	0.0023495	0.00231521	2656.98	-0.02301105	0	3186.98	0.10089046	0.10566522	3716.98	-0.00015955	0.00666709	4246.98	-0.03035712	0	
537.19	0.00014652	0.00038467	1067.19	0.00057223	0.00015072	1597.19	-0.00857542	0	2127.18	0.00320189	0.0023152	2657.18	-0.02294347	0	3187.18	0.10127306	0.10563129	3717.18	0.00069366	0.00666242	4247.18	-0.03040713	0	
537.39	-0.00068383	0.00038267	1067.39	0.00133221	0.00014986	1597.39	-0.00920426	0	2127.38	0.00329338	0.00231518	2657.38	-0.02246786	0	3187.38	0.10181806	0.10559738	3717.38	0.00028904	0.00665774	4247.38	-0.03012697	0	
537.59	0.0004065	0.00038067	1067.59	0.00277084	0.00014901	1597.59	-0.00968013	0	2127.58	0.00417511	0.00231517	2657.58	-0.02182433	0	3187.58	0.10094794	0.10556347	3717.58	0.00063004	0.00665307	4247.58	-0.02997018	0	
537.79	0.00033253	0.00037869	1067.79	0.00356727	0.00014816	1597.79	-0.0098263	0	2127.78	0.00379838	0.00231515	2657.78	-0.02133579	0	3187.78	0.10101746	0.10552958	3717.78	0.0013167	0.00664841	4247.78	-0.02895702	0	
537.99	0.00002701	0.00037672	1067.99	0.00303901	0.00014732	1597.99	-0.00912152	0	2127.98	0.00294167	0.00231514	2657.98	-0.02128891	0	3187.98	0.10176637	0.1054957	3717.98	0.0002979	0.00664374	4247.98	-0.02879597	0	
538.19	0.00022217	0.00037476	1068.19	0.00308365	0.00014649	1598.19	-0.00939029	0	2128.18	0.00163512	0.00231512	2658.18	-0.0220099	0	3188.18	0.10154421	0.10546182	3718.18	-0.00060166	0.00663908	4248.18	-0.02812647	0	
538.39	0.0001205	0.00037281	1068.39	0.00309998	0.00014566	1598.39	-0.00917578	0	2128.38	0.00133839	0.00231511	2658.38	-0.02199586	0	3188.38	0.10110414	0.10542796	3718.38	-0.00075016	0.00663443	4248.38	-0.02797294	0	
538.59	-0.00047162	0.00037087	1068.59	0.00334638	0.00014483	1598.59	-0.00880107	0	2128.58	0.00120046	0.0023151	2658.58	-0.02145074	0	3188.58	0.10033508	0.10539411	3718.58	-0.00105346	0.00662977	4248.58	-0.02824337	0	
538.79	-0.00102611	0.00036894	1068.79	0.00341203	0.00014401	1598.79	-0.00840254	0	2128.78	0.00073367	0.00231508	2658.78	-0.02196335	0	3188.78	0.10041438	0.10536027	3718.78	-0.00240749	0.00662512	4248.78	-0.02836859	0	
538.99	-0.00064738	0.00036702	1068.99	0.00255533	0.00014319	1598.99	-0.00819643	0	2128.98	-0.00012779	0.00231507	2658.98	-0.02175354	0	3188.98	0.10041375	0.10532644	3718.98	-0.00264196	0.00662048	4248.98	-0.02806299	0	
539.19	-0.00080502	0.00036511	1069.19	0.00263752	0.00014238	1599.19	-0.00881529	0	2129.18	-0.00000642	0.00231505	2659.18	-0.02308776	0	3189.18	0.10038346	0.10529263	3719.18	-0.00306619	0.00661583	4249.18	-0.0280913	0	
539.39	-0.00016962	0.00036321	1069.39	0.00205829	0.00014157	1599.39	-0.00799119	0	2129.38	-0.00058865	0.00231504	2659.38	-0.02371267	0	3189.38	0.10081989	0.10525882	3719.38	-0.0026136	0.00661119	4249.38	-0.02785696	0	
539.59	-0.00027265	0.00036132	1069.59	0.00198503	0.00014077	1599.59	-0.00749817	0	2129.58	-0.00029246	0.00231502	2659.58	-0.02400692	0	3189.58	0.09972168	0.10522502	3719.58	-0.00253188	0.00660655	4249.58	-0.02746478	0	
539.79	-0.00057465	0.00035944	1069.79	0.00202734	0.00013997	1599.79	-0.00733768	0	2129.78	-0.00035471	0.00231501	2659.78	-0.02404577	0	3189.78	0.09958338	0.10519124	3719.78	-0.00285868	0.00660192	4249.78	-0.02788168	0	
539.99	-0.00069235	0.00035757	1069.99	0.00142932	0.00013917	1599.99	-0.00637195	0	2129.98	0.00020703	0.00231499	2659.98	-0.02433022	0	3189.98	0.09970372	0.10515746	3719.98	-0.0023144	0.00659729	4249.98	-0.02858365	0	
540.19	-0.00065561	0.00035571	1070.19	0.00132016	0.00013838	1600.19	-0.00592374	0	2130.18	-0.00017227	0.00231498	2660.18	-0.02576411	0	3190.18	0.09994538	0.1051237	3720.18	-0.00175836	0.00659266	4250.18	-0.02919448	0	
540.39	-0.00145227	0.00035386	1070.39	0.00149455	0.0001376	1600.39	-0.00666175	0	2130.38	-0.00021062	0.00231496	2660.38	-0.02635597	0	3190.38	0.09980044	0.10508995	3720.38	-0.00073064	0.00658804	4250.38	-0.02928398	0	
540.59	-0.00163117	0.00035202	1070.59	0.0029976	0.00013682	1600.59	-0.0073833	0	2130.58	0.00052456	0.00231495	2660.58	-0.0268136	0	3190.58	0.09983383	0.10505621	3720.58	-0.00051244	0.00658342	4250.58	-0.02900882	0	
540.79	-0.00183823	0.00035019	1070.79	0.00303569	0.00013604	1600.79	-0.00773783	0	2130.78	0.00105893	0.00231493	2660.78	-0.02677281	0	3190.78	0.09961485	0.10502248	3720.78	0.00064732	0.0065788	4250.78	-0.02942473	0	
540.99	-0.00181741	0.00034837	1070.99	0.00314615	0.00013527	1600.99	-0.00793244	0	2130.98	0.00249956	0.00231492	2660.98	-0.02689071	0	3190.98	0.10038087	0.10498876	3720.98	0.00170802	0.00657418	4250.98	-0.02924181	0	
541.19	-0.00201139	0.00034655	1071.19	0.00394209	0.0001345	1601.19	-0.00880601	0	2131.18	0.00313043	0.0023149	2661.18	-0.02641325	0	3191.18	0.10101242	0.10495505	3721.18	0.00144683	0.00656957	4251.18	-0.02949091	0	
541.39	-0.00203739	0.00034475	1071.39	0.00423017	0.00013374	1601.39	-0.00945885	0	2131.38	0.00398536	0.00231489	2661.38	-0.0260301	0	3191.38	0.1011558	0.10492135	3721.38	0.00095898	0.00656496	4251.38	-0.02949956	0	
541.59	-0.0017373	0.00034296	1071.59	0.00430987	0.00013298	1601.59	-0.00955371	0	2131.58	0.00426291	0.00231487	2661.58	-0.02583625	0	3191.58	0.10125932	0.10488766	3721.58	0.00141211	0.00656036	4251.58	-0.02903088	0	
541.79	-0.00198921	0.00034117	1071.79	0.00381831	0.00013223	1601.79	-0.00976066	0	2131.78	0.00372934	0.00231486	2661.78	-0.02636656	0	3191.78	0.10225805	0.10485398	3721.78	0.00126372	0.00655576	4251.78	-0.02836336	0	
541.99	-0.0024293	0.0003394	1071.99	0.00302814	0.00013148	1601.99	-0.00947693	0	2131.98	0.00380663	0.00231484	2661.98	-0.02590596	0	3191.98	0.10177634	0.10482032	3721.98	-0.00026411	0.00655116	4251.98	-0.02813498	0	
542.19	-0.00187391	0.00033763	1072.19	0.00288285	0.00013073	1602.19	-0.01000822	0	2132.18	0.00333723	0.00231483	2662.18	-0.02586873	0	3192.18	0.10009788	0.10478666	3722.18	-0.00061768	0.00654656	4252.18	-0.02821395	0	
542.39	-0.0020507	0.00033587	1072.39	0.00276764	0.00012999	1602.39	-0.00929582	0	2132.38	0.00371659	0.00231482	2662.38	-0.02532146	0	3192.38	0.09920671	0.10475302	3722.38	-0.00025153	0.00654197	4252.38	-0.02897542	0	
542.59	-0.00263032	0.00033413	1072.59	0.00251215	0.00012925	1602.59	-0.00905824	0	2132.58	0.00361605	0.0023148	2662.58	-0.02441548	0	3192.58	0.09908515	0.10471938	3722.58	0.00048338	0.00653738	4252.58	-0.02814571	0	
542.79	-0.00209522	0.00033239	1072.79	0.00193134	0.00012852	1602.79	-0.00859929	0	2132.78	0.00363715	0.00231479	2662.78	-0.02459927	0	3192.78	0.09995232	0.10468576	3722.78	-0.00043	0.0065328	4252.78	-0.02839482	0	
542.99	-0.00208189	0.00033066	1072.99	0.00125716	0.00012779	1602.99	-0.00812551	0	2132.98	0.00285478	0.00231477	2662.98	-0.0239819	0	3192.98	0.10012357	0.10465215	3722.98	-0.000765	0.00652822	4252.98	-0.02892421	0	
543.19	-0.00193811	0.00032894	1073.19	0.00037723	0.00012706	1603.19	-0.00705079	0	2133.18	0.00225059	0.00231476	2663.18	-0.02475839	0	3193.18	0.10110089	0.10461855	3723.18	-0.00139613	0.00652364	4253.18	-0.02967028	0	
543.39	-0.00134489	0.00032723	1073.39	-0.00034574	0.00012634	1603.39	-0.0059293	0	2133.38	0.00147571	0.00231474	2663.38	-0.02422334	0	3193.38	0.10111773	0.10458496	3723.38	-0.00048928	0.00651906	4253.38	-0.03063956	0	
543.59	-0.00141938	0.00032552	1073.59	-0.00032153	0.00012562	1603.59	-0.00576067	0	2133.58	0.00086437	0.00231473	2663.58	-0.0234466	0	3193.58	0.1003965	0.10455138	3723.58	-0.00020262	0.00651449	4253.58	-0.03133624	0	
543.79	-0.0018284	0.00032383	1073.79	-0.00054544	0.00012491	1603.79	-0.00520435	0	2133.78	0.00100907	0.00231471	2663.78	-0.02316172	0	3193.78	0.10110516	0.10451781	3723.78	-0.00064947	0.00650992	4253.78	-0.03193853	0	
543.99	-0.00233436	0.00032215	1073.99	-0.00074871	0.0001242	1603.99	-0.00460186	0	2133.98	0.00083773	0.0023147	2663.98	-0.02393155	0	3193.98	0.10078418	0.10448425	3723.98	0.00010128	0.00650535	4253.98	-0.03297017	0	
544.19	-0.00257308	0.00032047	1074.19	0.00018524	0.0001235	1604.19	-0.00469062	0	2134.18	0.00013959	0.00231468	2664.18	-0.02428899	0	3194.18	0.10081396	0.1044507	3724.18	-0.00005085	0.00650079	4254.18	-0.03364389	0	
544.39	-0.00304393	0.0003188	1074.39	0.00168567	0.0001228	1604.39	-0.00561834	0	2134.38	0.00058996	0.00231467	2664.38	-0.02511663	0	3194.38	0.10100204	0.10441717	3724.38	-0.00007175	0.00649623	4254.38	-0.03402435	0	
544.59	-0.00316398	0.00031714	1074.59	0.00142438	0.0001221	1604.59	-0.00544215	0	2134.58	0.00117728	0.00231465	2664.58	-0.02460497	0	3194.58	0.10155085	0.10438364	3724.58	-0.00049142	0.00649167	4254.58	-0.03392994	0	
544.79	-0.00342351	0.00031549	1074.79	0.00127039	0.00012141	1604.79	-0.00492079	0	2134.78	0.00189589	0.00231464	2664.78	-0.02537557	0	3194.78	0.10212606	0.10435012	3724.78	-0.00089313	0.00648712	4254.78	-0.03409735	0	
544.99	-0.00422218	0.00031385	1074.99	0.00228105	0.00012072	1604.99	-0.00497711	0	2134.98	0.0022722	0.00231462	2664.98	-0.02527265	0	3194.98	0.10158339	0.10431662	3724.98	-0.00140365	0.00648257	4254.98	-0.03349305	0	
545.19	-0.00317055	0.00031222	1075.19	0.00251606	0.00012003	1605.19	-0.00604664	0	2135.18	0.00335672	0.00231461	2665.18	-0.02521528	0	3195.18	0.10059735	0.10428313	3725.18	-0.00286866	0.00647802	4255.18	-0.03279604	0	
545.39	-0.00302591	0.00031059	1075.39	0.00263835	0.00011935	1605.39	-0.00507541	0	2135.38	0.00360087	0.00231459	2665.38	-0.02582796	0	3195.38	0.10062409	0.10424964	3725.38	-0.00295548	0.00647348	4255.38	-0.0319313	0	
545.59	-0.00289102	0.00030898	1075.59	0.00309847	0.00011867	1605.59	-0.00562257	0	2135.58	0.00365035	0.00231458	2665.58	-0.02582842	0	3195.58	0.09949481	0.10421617	3725.58	-0.00289237	0.00646894	4255.58	-0.0310998	0	
545.79	-0.00221016	0.00030737	1075.79	0.00311901	0.000118	1605.79	-0.00588218	0	2135.78	0.00437832	0.00231456	2665.78	-0.02578017	0	3195.78	0.09899314	0.10418271	3725.78	-0.0036467	0.0064644	4255.78	-0.0301219	0	
545.99	-0.00230752	0.00030577	1075.99	0.00323813	0.00011733	1605.99	-0.00633481	0	2135.98	0.0049723	0.00231455	2665.98	-0.0253693	0	3195.98	0.09823971	0.10414926	3725.98	-0.00423704	0.00645986	4255.98	-0.02925122	0	
546.19	-0.00265943	0.00030418	1076.19	0.00285238	0.00011667	1606.19	-0.00697219	0	2136.18	0.00476792	0.00231454	2666.18	-0.02531379	0	3196.18	0.09838097	0.10411582	3726.18	-0.0028317	0.00645533	4256.18	-0.02985783	0	
546.39	-0.00343831	0.0003026	1076.39	0.00254647	0.000116	1606.39	-0.00660537	0	2136.38	0.00589523	0.00231452	2666.38	-0.02452153	0	3196.38	0.09878943	0.10408239	3726.38	-0.0019758	0.00645081	4256.38	-0.02953696	0	
546.59	-0.0038373	0.00030102	1076.59	0.002352	0.00011535	1606.59	-0.00693728	0	2136.58	0.00555494	0.00231451	2666.58	-0.02387944	0	3196.58	0.09988122	0.10404897	3726.58	-0.00114093	0.00644628	4256.58	-0.02867847	0	
546.79	-0.00350562	0.00029946	1076.79	0.00204964	0.00011469	1606.79	-0.00608423	0	2136.78	0.00478849	0.00231449	2666.78	-0.02363596	0	3196.78	0.10069678	0.10401556	3726.78	-0.00095311	0.00644176	4256.78	-0.02923561	0	
546.99	-0.00386936	0.0002979	1076.99	0.00122722	0.00011404	1606.99	-0.00605236	0	2136.98	0.00368448	0.00231448	2666.98	-0.02365587	0	3196.98	0.10060347	0.10398217	3726.98	-0.00116484	0.00643724	4256.98	-0.02999082	0	
547.19	-0.00370642	0.00029635	1077.19	0.00083248	0.00011339	1607.19	-0.00637609	0	2137.18	0.00257688	0.00231446	2667.18	-0.02370282	0	3197.18	0.1011939	0.10394878	3727.18	-0.00022399	0.00643273	4257.18	-0.02965574	0	
547.39	-0.00355081	0.00029481	1077.39	0.00126175	0.00011275	1607.39	-0.00661955	0	2137.38	0.00221361	0.00231445	2667.38	-0.0230378	0	3197.38	0.1009981	0.10391541	3727.38	0.00094436	0.00642821	4257.38	-0.02969601	0	
547.59	-0.00360433	0.00029327	1077.59	0.00152259	0.00011211	1607.59	-0.00617473	0	2137.58	0.00146445	0.00231443	2667.58	-0.02289648	0	3197.58	0.10133159	0.10388204	3727.58	0.00064429	0.0064237	4257.58	-0.03018869	0	
547.79	-0.00460444	0.00029175	1077.79	0.00184231	0.00011147	1607.79	-0.00561442	0	2137.78	0.00218998	0.00231442	2667.78	-0.02266785	0	3197.78	0.10217781	0.10384869	3727.78	0.00092622	0.0064192	4257.78	-0.03064574	0	
547.99	-0.00461843	0.00029023	1077.99	0.00262043	0.00011084	1607.99	-0.00693618	0	2137.98	0.00149716	0.0023144	2667.98	-0.02331331	0	3197.98	0.10238181	0.10381534	3727.98	0.00136008	0.0064147	4257.98	-0.0310979	0	
548.19	-0.0032301	0.00028872	1078.19	0.0034893	0.00011021	1608.19	-0.00685559	0	2138.18	0.00114774	0.00231439	2668.18	-0.02412008	0	3198.18	0.10329824	0.10378201	3728.18	0.00104206	0.0064102	4258.18	-0.03144267	0	
548.39	-0.00323846	0.00028721	1078.39	0.00381212	0.00010959	1608.39	-0.00727881	0	2138.38	0.0011181	0.00231437	2668.38	-0.02449492	0	3198.38	0.10420863	0.10374869	3728.38	0.00038297	0.0064057	4258.38	-0.03215915	0	
548.59	-0.00330213	0.00028572	1078.59	0.00366175	0.00010897	1608.59	-0.00760076	0	2138.58	0.00055831	0.00231436	2668.58	-0.02442591	0	3198.58	0.10389193	0.10371538	3728.58	0.00004292	0.00640121	4258.58	-0.03257685	0	
548.79	-0.00298027	0.00028423	1078.79	0.00394908	0.00010835	1608.79	-0.00793024	0	2138.78	0.00068661	0.00231434	2668.78	-0.02551452	0	3198.78	0.10302911	0.10368208	3728.78	-0.00088554	0.00639672	4258.78	-0.03233003	0	
548.99	-0.00254063	0.00028275	1078.99	0.00388387	0.00010773	1608.99	-0.00847491	0	2138.98	0.00061148	0.00231433	2668.98	-0.02486091	0	3198.98	0.10219026	0.10364879	3728.98	-0.00210482	0.00639223	4258.98	-0.03236166	0	
549.19	-0.00076378	0.00028128	1079.19	0.00368509	0.00010712	1609.19	-0.00911674	0	2139.18	0.00160032	0.00231431	2669.18	-0.02500036	0	3199.18	0.10155951	0.10361551	3729.18	-0.00296374	0.00638775	4259.18	-0.03207299	0	
549.39	0.00002506	0.00027982	1079.39	0.00329901	0.00010651	1609.39	-0.0089813	0	2139.38	0.00117419	0.0023143	2669.38	-0.02522119	0	3199.38	0.10068261	0.10358224	3729.38	-0.00292545	0.00638327	4259.38	-0.03176545	0	
549.59	0.00116295	0.00027836	1079.59	0.00306608	0.00010591	1609.59	-0.0101986	0	2139.58	0.0017824	0.00231428	2669.58	-0.02603999	0	3199.58	0.09900102	0.10354898	3729.58	-0.00328278	0.00637879	4259.58	-0.03101298	0	
549.79	0.00128529	0.00027692	1079.79	0.00276612	0.00010531	1609.79	-0.00987691	0	2139.78	0.0023929	0.00231427	2669.78	-0.02691642	0	3199.78	0.09871501	0.10351574	3729.78	-0.00400266	0.00637431	4259.78	-0.03054537	0	
549.99	0.00084549	0.00027547	1079.99	0.00170654	0.00010471	1609.99	-0.0100192	0	2139.98	0.00226273	0.00231426	2669.98	-0.02750771	0	3199.98	0.09754776	0.1034825	3729.98	-0.00400147	0.00636984	4259.98	-0.03088138	0	
550.19	0.00089836	0.00027404	1080.19	0.00059556	0.00010412	1610.19	-0.00972232	0	2140.18	0.00234111	0.00231424	2670.18	-0.0270844	0	3200.18	0.0971467	0.10344927	3730.18	-0.00329481	0.00636537	4260.18	-0.03150996	0	
550.39	0.00148608	0.00027262	1080.39	0.00003303	0.00010353	1610.39	-0.00934926	0	2140.38	0.00240464	0.00231423	2670.38	-0.02621279	0	3200.38	0.09615092	0.10341606	3730.38	-0.00377617	0.00636091	4260.38	-0.0314498	0	
550.59	0.00105632	0.0002712	1080.59	0.00035626	0.00010294	1610.59	-0.0096247	0	2140.58	0.00137832	0.00231421	2670.58	-0.02639994	0	3200.58	0.0954728	0.10338285	3730.58	-0.00422316	0.00635645	4260.58	-0.03121162	0	
550.79	0.00098478	0.00026979	1080.79	-0.00072502	0.00010235	1610.79	-0.01007615	0	2140.78	0.00035789	0.0023142	2670.78	-0.02617576	0	3200.78	0.09525505	0.10334966	3730.78	-0.00415851	0.00635199	4260.78	-0.03152269	0	
550.99	0.00048251	0.00026838	1080.99	-0.00084333	0.00010177	1610.99	-0.01012364	0	2140.98	-0.00063202	0.00231418	2670.98	-0.02612304	0	3200.98	0.09520793	0.10331648	3730.98	-0.00480081	0.00634753	4260.98	-0.03197791	0	
551.19	-0.00004047	0.00026699	1081.19	-0.00052714	0.0001012	1611.19	-0.00917759	0	2141.18	-0.00044638	0.00231417	2671.18	-0.02557692	0	3201.18	0.09625432	0.1032833	3731.18	-0.00399859	0.00634308	4261.18	-0.03211284	0	
551.39	-0.00080376	0.0002656	1081.39	-0.00051838	0.00010062	1611.39	-0.00862704	0	2141.38	-0.00026232	0.00231415	2671.38	-0.02571434	0	3201.38	0.09670478	0.10325014	3731.38	-0.00364012	0.00633863	4261.38	-0.03222102	0	
551.59	-0.0007925	0.00026421	1081.59	-0.00047874	0.00010005	1611.59	-0.00796705	0	2141.58	-0.00041669	0.00231414	2671.58	-0.02572883	0	3201.58	0.09783651	0.10321699	3731.58	-0.00406136	0.00633419	4261.58	-0.03221193	0	
551.79	-0.00150486	0.00026284	1081.79	0.00047541	0.00009948	1611.79	-0.0075814	0	2141.78	0.00004593	0.00231412	2671.78	-0.02611574	0	3201.78	0.09785846	0.10318385	3731.78	-0.0041322	0.00632974	4261.78	-0.03176014	0	
551.99	-0.00086555	0.00026147	1081.99	0.00051953	0.00009892	1611.99	-0.00743291	0	2141.98	-0.00023522	0.00231411	2671.98	-0.02686731	0	3201.98	0.09801967	0.10315072	3731.98	-0.00384024	0.0063253	4261.98	-0.0318853	0	
552.19	-0.00117216	0.00026011	1082.19	0.00043125	0.00009836	1612.19	-0.00678784	0	2142.18	-0.00012455	0.00231409	2672.18	-0.02674533	0	3202.18	0.09867258	0.1031176	3732.18	-0.00421057	0.00632087	4262.18	-0.03183087	0	
552.39	-0.00250666	0.00025876	1082.39	0.00069774	0.0000978	1612.39	-0.00810978	0	2142.38	-0.00017679	0.00231408	2672.38	-0.02595942	0	3202.38	0.09936737	0.10308449	3732.38	-0.00386935	0.00631643	4262.38	-0.03265763	0	
552.59	-0.00213085	0.00025741	1082.59	0.00182854	0.00009724	1612.59	-0.00820053	0	2142.58	0.00035306	0.00231406	2672.58	-0.0266633	0	3202.58	0.09906275	0.1030514	3732.58	-0.00313094	0.006312	4262.58	-0.03257956	0	
552.79	-0.00150894	0.00025607	1082.79	0.00236585	0.00009669	1612.79	-0.00780222	0	2142.78	0.0010513	0.00231405	2672.78	-0.02659424	0	3202.78	0.09934964	0.10301831	3732.78	-0.00358995	0.00630757	4262.78	-0.0318759	0	
552.99	-0.00156024	0.00025474	1082.99	0.00232351	0.00009614	1612.99	-0.0082892	0	2142.98	0.00196943	0.00231403	2672.98	-0.02643082	0	3202.98	0.09918469	0.10298523	3732.98	-0.00421655	0.00630315	4262.98	-0.03169458	0	
553.19	-0.00153609	0.00025341	1083.19	0.00284755	0.0000956	1613.19	-0.00831602	0	2143.18	0.00212594	0.00231402	2673.18	-0.02663157	0	3203.18	0.09920988	0.10295217	3733.18	-0.00355968	0.00629873	4263.18	-0.03141376	0	
553.39	-0.00125351	0.0002521	1083.39	0.00226281	0.00009505	1613.39	-0.00900422	0	2143.38	0.00210856	0.002314	2673.38	-0.02787225	0	3203.38	0.09910032	0.10291911	3733.38	-0.00340736	0.00629431	4263.38	-0.03079255	0	
553.59	-0.00207237	0.00025078	1083.59	0.0030632	0.00009452	1613.59	-0.00976344	0	2143.58	0.00311642	0.00231399	2673.58	-0.02856228	0	3203.58	0.09922274	0.10288607	3733.58	-0.00316723	0.0062899	4263.58	-0.03046091	0	
553.79	-0.00242956	0.00024948	1083.79	0.00336189	0.00009398	1613.79	-0.00913071	0	2143.78	0.00405361	0.00231398	2673.78	-0.02887829	0	3203.78	0.09868799	0.10285303	3733.78	-0.00286771	0.00628548	4263.78	-0.03133102	0	
553.99	-0.00258619	0.00024818	1083.99	0.0030919	0.00009345	1613.99	-0.00878709	0	2143.98	0.00408297	0.00231396	2673.98	-0.02827752	0	3203.98	0.09714428	0.10282001	3733.98	-0.00246904	0.00628107	4263.98	-0.03185067	0	
554.19	-0.00224676	0.00024689	1084.19	0.00401474	0.00009292	1614.19	-0.0086572	0	2144.18	0.00428228	0.00231395	2674.18	-0.02770778	0	3204.18	0.09699178	0.10278699	3734.18	-0.0021852	0.00627667	4264.18	-0.03192195	0	
554.39	-0.00322473	0.0002456	1084.39	0.00382528	0.00009239	1614.39	-0.00873713	0	2144.38	0.00364112	0.00231393	2674.38	-0.02765658	0	3204.38	0.09658534	0.10275399	3734.38	-0.00219671	0.00627227	4264.38	-0.03185494	0	
554.59	-0.00397186	0.00024433	1084.59	0.0044366	0.00009186	1614.59	-0.00926367	0	2144.58	0.00336218	0.00231392	2674.58	-0.02703398	0	3204.58	0.09688653	0.102721	3734.58	-0.00161625	0.00626787	4264.58	-0.03109318	0	
554.79	-0.004187	0.00024306	1084.79	0.00399802	0.00009134	1614.79	-0.00968567	0	2144.78	0.00262207	0.0023139	2674.78	-0.02599031	0	3204.78	0.09719406	0.10268802	3734.78	-0.00119003	0.00626347	4264.78	-0.03141353	0	
554.99	-0.00437888	0.00024179	1084.99	0.00463432	0.00009082	1614.99	-0.0088524	0	2144.98	0.00275698	0.00231389	2674.98	-0.02513621	0	3204.98	0.09771923	0.10265505	3734.98	-0.00148769	0.00625908	4264.98	-0.03120987	0	
555.19	-0.00402349	0.00024053	1085.19	0.00439744	0.00009031	1615.19	-0.00915158	0	2145.18	0.00208396	0.00231387	2675.18	-0.02445846	0	3205.18	0.09814843	0.10262209	3735.18	-0.00063664	0.00625469	4265.18	-0.03076002	0	
555.39	-0.00404168	0.00023928	1085.39	0.00386897	0.0000898	1615.39	-0.00969628	0	2145.38	0.00143291	0.00231386	2675.38	-0.02458194	0	3205.38	0.09824874	0.10258914	3735.38	-0.0009279	0.0062503	4265.38	-0.03046364	0	
555.59	-0.00333321	0.00023804	1085.59	0.00371382	0.00008929	1615.59	-0.00899871	0	2145.58	0.00061418	0.00231384	2675.58	-0.02452385	0	3205.58	0.09864951	0.1025562	3735.58	-0.00168373	0.00624592	4265.58	-0.03051595	0	
555.79	-0.00304725	0.0002368	1085.79	0.00304609	0.00008878	1615.79	-0.00869895	0	2145.78	0.00033418	0.00231383	2675.78	-0.02433393	0	3205.78	0.09863269	0.10252327	3735.78	-0.00212599	0.00624153	4265.78	-0.03095251	0	
555.99	-0.00265826	0.00023557	1085.99	0.00216844	0.00008828	1615.99	-0.00885489	0	2145.98	0.00022283	0.00231381	2675.98	-0.02483005	0	3205.98	0.09927083	0.10249035	3735.98	-0.00222992	0.00623716	4265.98	-0.03083351	0	
556.19	-0.00229091	0.00023434	1086.19	0.00185666	0.00008778	1616.19	-0.00993705	0	2146.18	0.00114797	0.0023138	2676.18	-0.02480763	0	3206.18	0.09989577	0.10245745	3736.18	-0.00247648	0.00623278	4266.18	-0.02974463	0	
556.39	-0.00188459	0.00023312	1086.39	0.00243617	0.00008728	1616.39	-0.01082592	0	2146.38	0.00172471	0.00231378	2676.38	-0.02499766	0	3206.38	0.10039448	0.10242455	3736.38	-0.00212928	0.00622841	4266.38	-0.0300585	0	
556.59	-0.00151179	0.00023191	1086.59	0.00208153	0.00008678	1616.59	-0.00969298	0	2146.58	0.00283543	0.00231377	2676.58	-0.02570859	0	3206.58	0.09950281	0.10239166	3736.58	-0.00212065	0.00622404	4266.58	-0.02942725	0	
556.79	-0.0019187	0.0002307	1086.79	0.00124236	0.00008629	1616.79	-0.01006212	0	2146.78	0.00287269	0.00231375	2676.78	-0.02569886	0	3206.78	0.09912273	0.10235879	3736.78	-0.00298576	0.00621967	4266.78	-0.0295046	0	
556.99	-0.0022649	0.0002295	1086.99	0.00058801	0.0000858	1616.99	-0.01019936	0	2146.98	0.00340084	0.00231374	2676.98	-0.02577976	0	3206.98	0.09903207	0.10232592	3736.98	-0.00382099	0.00621531	4266.98	-0.03014611	0	
557.19	-0.00217731	0.00022831	1087.19	0.0003654	0.00008531	1617.19	-0.01002065	0	2147.18	0.00394664	0.00231373	2677.18	-0.02579495	0	3207.18	0.09908534	0.10229307	3737.18	-0.00325307	0.00621095	4267.18	-0.03114799	0	
557.39	-0.00147839	0.00022712	1087.39	0.00002095	0.00008483	1617.39	-0.00984355	0	2147.38	0.00394964	0.00231371	2677.38	-0.02586655	0	3207.38	0.09997117	0.10226022	3737.38	-0.00358719	0.0062066	4267.38	-0.03170249	0	
557.59	-0.00173154	0.00022594	1087.59	-0.00004058	0.00008435	1617.59	-0.0101388	0	2147.58	0.00389082	0.0023137	2677.58	-0.02589976	0	3207.58	0.09993817	0.10222739	3737.58	-0.00251363	0.00620224	4267.58	-0.03262082	0	
557.79	-0.00130809	0.00022476	1087.79	-0.00043589	0.00008387	1617.79	-0.00916827	0	2147.78	0.00384078	0.00231368	2677.78	-0.02600557	0	3207.78	0.09901701	0.10219457	3737.78	-0.00179089	0.00619789	4267.78	-0.03373732	0	
557.99	-0.00139664	0.00022359	1087.99	-0.00091788	0.00008339	1617.99	-0.0087231	0	2147.98	0.00332659	0.00231367	2677.98	-0.02561557	0	3207.98	0.09841445	0.10216176	3737.98	-0.00123547	0.00619354	4267.98	-0.03402967	0	
558.19	-0.00154942	0.00022243	1088.19	-0.00078481	0.00008292	1618.19	-0.00894049	0	2148.18	0.00316097	0.00231365	2678.18	-0.02570325	0	3208.18	0.09874914	0.10212895	3738.18	-0.00091266	0.0061892	4268.18	-0.03396393	0	
558.39	-0.00212013	0.00022127	1088.39	-0.00089285	0.00008245	1618.39	-0.00914098	0	2148.38	0.0025964	0.00231364	2678.38	-0.02544726	0	3208.38	0.09884802	0.10209616	3738.38	-0.00040511	0.00618486	4268.38	-0.03358335	0	
558.59	-0.00189329	0.00022012	1088.59	-0.00016426	0.00008198	1618.59	-0.00959522	0	2148.58	0.00231151	0.00231362	2678.58	-0.02476932	0	3208.58	0.09885234	0.10206338	3738.58	-0.00017351	0.00618052	4268.58	-0.03315112	0	
558.79	-0.00201651	0.00021897	1088.79	0.00027397	0.00008152	1618.79	-0.01011115	0	2148.78	0.00147906	0.00231361	2678.78	-0.0243417	0	3208.78	0.09894783	0.10203061	3738.78	-0.00076778	0.00617618	4268.78	-0.03299811	0	
558.99	-0.00167756	0.00021783	1088.99	0.00089569	0.00008105	1618.99	-0.01044097	0	2148.98	0.00072591	0.00231359	2678.98	-0.02403392	0	3208.98	0.09927021	0.10199785	3738.98	-0.00087293	0.00617185	4268.98	-0.03219935	0	
559.19	-0.00152111	0.0002167	1089.19	0.00118	0.00008059	1619.19	-0.0113469	0	2149.18	-0.00049559	0.00231358	2679.18	-0.02404101	0	3209.18	0.09933257	0.1019651	3739.18	-0.00082763	0.00616752	4269.18	-0.03182968	0	
559.39	-0.00203879	0.00021557	1089.39	0.00173704	0.00008014	1619.39	-0.01127131	0	2149.38	-0.00083039	0.00231356	2679.38	-0.02452148	0	3209.38	0.09969618	0.10193237	3739.38	-0.00168267	0.0061632	4269.38	-0.03129415	0	
559.59	-0.00205302	0.00021445	1089.59	0.00221045	0.00007968	1619.59	-0.01151962	0	2149.58	-0.00176625	0.00231355	2679.58	-0.02507334	0	3209.58	0.10009218	0.10189964	3739.58	-0.0020318	0.00615887	4269.58	-0.03031717	0	
559.79	-0.00204362	0.00021334	1089.79	0.00281726	0.00007923	1619.79	-0.01215148	0	2149.78	-0.00183007	0.00231353	2679.78	-0.02540564	0	3209.78	0.10049315	0.10186692	3739.78	-0.00271077	0.00615455	4269.78	-0.02908255	0	
