# Supplementary material for: Functional development of a V3/glycan-specific broadly neutralizing antibody isolated from a case of HIV superinfection
Source: eLife. 2021 Jul 15;10:e68110. doi: 10.7554/eLife.68110 (PMC8376252; doi:10.7554/eLife.68110)
Supplement: Figure 2—source data 2. [file elife-68110-fig2-data2.zip › QA013.2 Dbl Ref BLI_2020.10.08/BG505.W6.C1 gp120 & QA013.765M.C1 gp120/RawData0.xls]

A7		B7		C7		D7		E7		F7		G7		H7		A8		B8		C8		D8		E8		F8		G8		H8
0	0	0	0	0	0	0	0	0	0	0	0	0	0	0	0	0	0	0	0	0	0	0	0	0	0	0	0	0	0	0	0
0.2	0.0012812	0.2	-0.0055517	0.2	0.00116012	0.2	0.00300632	0.2	0.00894485	0.2	0.0051837	0.2	0.0022117	0.2	-0.00050747	0.2	0.00324447	0.2	0.00636089	0.2	0.0034331	0.2	-0.00149104	0.2	0.00307277	0.2	-0.00135252	0.2	-0.003525	0.2	0.00087953
0.4	-0.00044293	0.4	-0.00809904	0.4	-0.00442424	0.4	0.00455156	0.4	0.01108747	0.4	0.00355894	0.4	0.00241556	0.4	0.00256793	0.4	0.00689259	0.4	0.00364976	0.4	0.00428075	0.4	-0.00060827	0.4	-0.0002199	0.4	0.00405542	0.4	-0.00113274	0.4	0.00466054
0.6	0.0026598	0.6	-0.00299925	0.6	-0.00078884	0.6	0.00276627	0.6	0.01600174	0.6	0.00470033	0.6	0.00116234	0.6	0.00482064	0.6	0.00959492	0.6	0.00444474	0.6	0.00343526	0.6	-0.001825	0.6	-0.00017635	0.6	0.00375945	0.6	0.00168619	0.6	0.00529185
0.8	-0.00169791	0.8	-0.00304801	0.8	0.00395365	0.8	0.00460751	0.8	0.01671889	0.8	0.00640868	0.8	0.00526458	0.8	0.00496193	0.8	0.00791968	0.8	0.00974654	0.8	0.00638913	0.8	-0.00107961	0.8	0.0009642	0.8	0.00481843	0.8	0.0038203	0.8	0.00589902
1	0.00152508	1	0.00149528	1	0.00292829	1	0.00654355	1	0.01011928	1	0.00203846	1	0.00460545	1	0.00639237	1	0.01284053	1	0.00175449	1	0.00895958	1	0.0016261	1	0.00507066	1	0.00255379	1	0.00164835	1	0.01092328
1.2	0.00449104	1.2	-0.00087478	1.2	0.0036368	1.2	0.01121524	1.2	0.01127685	1.2	0.00544908	1.2	0.00243756	1.2	0.00404731	1.2	0.00978912	1.2	0.00998075	1.2	0.0071517	1.2	0.00423169	1.2	0.00547697	1.2	0.00378559	1.2	-0.00166762	1.2	0.00830791
1.4	0.00086311	1.4	-0.00087188	1.4	0.00709435	1.4	0.00716454	1.4	0.01633419	1.4	0.00460244	1.4	0.00283878	1.4	0.00131809	1.4	0.00792952	1.4	0.00846864	1.4	0.00592707	1.4	0.00374988	1.4	0.00317156	1.4	0.00722139	1.4	-0.00078048	1.4	0.00699151
1.6	0.0058562	1.6	-0.00077154	1.6	0.00468467	1.6	0.0092017	1.6	0.01219464	1.6	0.00342881	1.6	0.00607802	1.6	0.01115935	1.6	0.00952475	1.6	0.00832306	1.6	0.00497366	1.6	0.00336734	1.6	0.00586072	1.6	0.00851776	1.6	0.00642545	1.6	0.0049355
1.8	0.00439011	1.8	0.00476518	1.8	0.0029896	1.8	0.00945883	1.8	0.01458893	1.8	0.00564815	1.8	0.00041145	1.8	0.00736297	1.8	0.01080119	1.8	0.01092961	1.8	0.00917468	1.8	0.00208765	1.8	0.00527551	1.8	0.0087346	1.8	0.00500463	1.8	0.01002997
2	0.00794991	2	0.0066814	2	0.0013862	2	0.01207616	2	0.01499418	2	0.00345088	2	0.00497795	2	0.00836346	2	0.00845183	2	0.01238976	2	0.00937163	2	0.00338869	2	0.00828208	2	0.00797936	2	0.0031339	2	0.00626932
2.2	0.00803384	2.2	-0.00156316	2.2	0.00180765	2.2	0.0113363	2.2	0.01346419	2.2	0.00963401	2.2	0.00390292	2.2	-0.00059112	2.2	0.01332294	2.2	0.00972395	2.2	0.00524905	2.2	0.00014117	2.2	0.00951802	2.2	0.00849775	2.2	0.00034201	2.2	0.01113637
2.4	0.00544219	2.4	0.00686124	2.4	0.00085527	2.4	0.00772122	2.4	0.01252301	2.4	0.00487649	2.4	0.00679449	2.4	0.01038567	2.4	0.00916639	2.4	0.00953875	2.4	0.01175944	2.4	0.00631305	2.4	0.00906737	2.4	0.0068592	2.4	0.00772103	2.4	0.01105943
2.6	0.00324246	2.6	0.00741364	2.6	0.00878218	2.6	0.00881613	2.6	0.01607665	2.6	0.0058429	2.6	0.00385444	2.6	0.00583542	2.6	0.01452852	2.6	0.0063923	2.6	0.01166241	2.6	0.00715481	2.6	0.00669259	2.6	0.00904934	2.6	0.00505003	2.6	0.00788103
2.8	0.00412089	2.8	0.00424446	2.8	0.00556093	2.8	0.0091873	2.8	0.01158412	2.8	0.00575001	2.8	0.00670824	2.8	0.00722037	2.8	0.0091954	2.8	0.01171437	2.8	0.00645465	2.8	0.00802092	2.8	0.00825042	2.8	0.01117058	2.8	0.00344796	2.8	0.01324615
3	0.00629027	3	-0.00093103	3	0.00740919	3	0.01218317	3	0.01436467	3	0.0053502	3	0.00193967	3	0.00980137	3	0.01325686	3	0.00962576	3	0.01215314	3	0.00565797	3	0.01151187	3	0.010958	3	0.00503597	3	0.01073713
3.2	0.0057525	3.2	0.00439073	3.2	0.00487448	3.2	0.01125531	3.2	0.01399417	3.2	0.00267014	3.2	0.00499506	3.2	0.00951772	3.2	0.01262421	3.2	0.00591647	3.2	0.01195998	3.2	0.0043521	3.2	0.01278501	3.2	0.00738155	3.2	0.00588921	3.2	0.0128509
3.4	0.0061684	3.4	0.002351	3.4	0.00343559	3.4	0.00924335	3.4	0.01643007	3.4	0.00336138	3.4	0.00632688	3.4	0.01188595	3.4	0.00917773	3.4	0.00996152	3.4	0.01328768	3.4	0.00643953	3.4	0.00916762	3.4	0.00858696	3.4	0.00707454	3.4	0.01439065
3.6	0.00926447	3.6	0.00475374	3.6	0.00718657	3.6	0.01289948	3.6	0.01378222	3.6	0.00504621	3.6	0.00084875	3.6	0.00500454	3.6	0.0156212	3.6	0.0128194	3.6	0.01507768	3.6	0.00598333	3.6	0.00812638	3.6	0.0064255	3.6	0.00713561	3.6	0.00974349
3.8	0.00672235	3.8	0.00443341	3.8	0.00911219	3.8	0.01368326	3.8	0.01252597	3.8	0.00414411	3.8	0.00638583	3.8	0.0067432	3.8	0.0109115	3.8	0.01143616	3.8	0.00859953	3.8	0.00540936	3.8	0.00938686	3.8	0.01222353	3.8	0.00564262	3.8	0.01404002
4	0.01000549	4	0.0003106	4	0.00882966	4	0.01496178	4	0.0133491	4	0.00409946	4	0.00674745	4	0.00763608	4	0.01465138	4	0.00799269	4	0.01209122	4	0.00955895	4	0.00944401	4	0.01308143	4	0.00824409	4	0.01215693
4.2	0.00726338	4.2	-0.00222704	4.2	0.00618535	4.2	0.01026042	4.2	0.01716489	4.2	0.00781712	4.2	0.00770639	4.2	0.00974724	4.2	0.01518606	4.2	0.00947557	4.2	0.01038759	4.2	0.01053631	4.2	0.00845384	4.2	0.01055225	4.2	0.00536434	4.2	0.01315605
4.4	0.00559033	4.4	-0.00008007	4.4	0.00525485	4.4	0.00937839	4.4	0.01413104	4.4	0.00479945	4.4	0.00778235	4.4	0.00777589	4.4	0.01566066	4.4	0.010084	4.4	0.01063749	4.4	0.0065511	4.4	0.01137997	4.4	0.01129956	4.4	0.00891846	4.4	0.0103375
4.6	0.00686275	4.6	0.00565526	4.6	0.00693837	4.6	0.0074985	4.6	0.01661987	4.6	0.00831365	4.6	0.00828534	4.6	0.0093412	4.6	0.01838651	4.6	0.01273917	4.6	0.009139	4.6	0.00399574	4.6	0.01204653	4.6	0.00465424	4.6	0.00775638	4.6	0.01324687
4.8	0.00849218	4.8	0.00447028	4.8	0.00625774	4.8	0.01052855	4.8	0.01175047	4.8	0.00884671	4.8	0.0097997	4.8	0.01127641	4.8	0.01482654	4.8	0.00807471	4.8	0.01123934	4.8	0.00692194	4.8	0.0129593	4.8	0.00366478	4.8	0.00955715	4.8	0.01340562
5	0.01172467	5	0.00357715	5	0.00286962	5	0.00878923	5	0.01689469	5	0.00441371	5	0.00810844	5	0.00734334	5	0.0158071	5	0.0130995	5	0.01066582	5	0.00957533	5	0.01244996	5	0.01696534	5	0.01114477	5	0.01086571
5.2	0.00818539	5.2	0.00640336	5.2	0.00749937	5.2	0.01268051	5.2	0.01661992	5.2	0.00550754	5.2	0.00091566	5.2	0.00609884	5.2	0.01554053	5.2	0.01428275	5.2	0.01382594	5.2	0.0058705	5.2	0.01191146	5.2	0.01458938	5.2	0.00889126	5.2	0.00844005
5.4	0.00844951	5.4	0.00202622	5.4	0.00531039	5.4	0.01000673	5.4	0.01750624	5.4	0.01433244	5.4	0.0032412	5.4	0.01178215	5.4	0.019599	5.4	0.01348069	5.4	0.00953788	5.4	0.00925689	5.4	0.01249786	5.4	0.01176498	5.4	0.0087269	5.4	0.01153088
5.6	0.01469931	5.6	0.00572054	5.6	0.00017742	5.6	0.01583346	5.6	0.01581682	5.6	0.00615117	5.6	0.00606227	5.6	0.0108766	5.6	0.01801072	5.6	0.01496771	5.6	0.01384916	5.6	0.01056657	5.6	0.00846405	5.6	0.01045288	5.6	0.00758207	5.6	0.01391631
5.8	0.00763344	5.8	0.00148987	5.8	0.01032279	5.8	0.01419585	5.8	0.01237906	5.8	0.00855687	5.8	0.00748349	5.8	0.01219289	5.8	0.01123428	5.8	0.00724848	5.8	0.01047211	5.8	0.00818653	5.8	0.01209612	5.8	0.01351984	5.8	0.00943753	5.8	0.01431596
6	0.00897835	6	0.00576311	6	0.00953173	6	0.01005748	6	0.01742731	6	0.00595317	6	0.00224864	6	0.00825556	6	0.01301981	6	0.01362942	6	0.01974522	6	0.01042413	6	0.01332552	6	0.01059523	6	0.00435617	6	0.01401035
6.2	0.00983401	6.2	0.00510927	6.2	0.00492871	6.2	0.01270921	6.2	0.01421913	6.2	0.00627573	6.2	0.00257203	6.2	0.00860882	6.2	0.01799657	6.2	0.01241471	6.2	0.01321599	6.2	0.00984468	6.2	0.01066317	6.2	0.01591723	6.2	0.00672154	6.2	0.01578748
6.4	0.00249874	6.4	0.00445963	6.4	0.00898183	6.4	0.01750146	6.4	0.01190392	6.4	0.01051382	6.4	0.00904122	6.4	0.00590906	6.4	0.01780083	6.4	0.0149362	6.4	0.01229323	6.4	0.00807108	6.4	0.01174584	6.4	0.00661121	6.4	0.00844452	6.4	0.01450924
6.6	0.01045763	6.6	0.00374361	6.6	0.00976164	6.6	0.00899704	6.6	0.01491331	6.6	0.00423305	6.6	0.00615736	6.6	0.00950503	6.6	0.01725689	6.6	0.01080341	6.6	0.01179154	6.6	0.01133039	6.6	0.01658136	6.6	0.01323534	6.6	0.0086639	6.6	0.01186849
6.8	0.00355549	6.8	0.00022157	6.8	0.00645779	6.8	0.00930588	6.8	0.01473882	6.8	0.00277879	6.8	0.00221031	6.8	0.01190121	6.8	0.01517849	6.8	0.01657289	6.8	0.01119047	6.8	0.00574421	6.8	0.01281747	6.8	0.01007022	6.8	0.0114185	6.8	0.00999136
7	0.00944573	7	0.00822497	7	0.00574821	7	0.01080394	7	0.01243616	7	0.00649845	7	0.00753171	7	0.00746799	7	0.0191223	7	0.01298695	7	0.01653881	7	0.00951458	7	0.0101416	7	0.01391091	7	0.00949471	7	0.01040632
7.2	0.0118696	7.2	0.00233104	7.2	0.00141536	7.2	0.0146234	7.2	0.0146515	7.2	0.00679751	7.2	0.00687603	7.2	0.0078015	7.2	0.02263681	7.2	0.01750154	7.2	0.01000036	7.2	0.01046627	7.2	0.01236479	7.2	0.01119065	7.2	0.00902026	7.2	0.0148843
7.4	0.00963215	7.4	0.00137674	7.4	0.00648755	7.4	0.01647648	7.4	0.0111527	7.4	0.002988	7.4	0.00686315	7.4	0.00988806	7.4	0.01717027	7.4	0.01661601	7.4	0.01262215	7.4	0.0089642	7.4	0.01568732	7.4	0.00718328	7.4	0.01543934	7.4	0.01204428
7.6	0.00636721	7.6	0.0036092	7.6	0.00682324	7.6	0.00784361	7.6	0.01810159	7.6	0.01031165	7.6	0.006491	7.6	0.01317489	7.6	0.0145136	7.6	0.01340698	7.6	0.01357735	7.6	0.01097101	7.6	0.01654357	7.6	0.01608054	7.6	0.0107611	7.6	0.0131681
7.8	0.00369189	7.8	0.00283691	7.8	0.00589959	7.8	0.01070496	7.8	0.0105241	7.8	0.00854704	7.8	0.00709643	7.8	0.00942329	7.8	0.01860644	7.8	0.01812494	7.8	0.00905333	7.8	0.01331203	7.8	0.01161845	7.8	0.01000578	7.8	0.01243428	7.8	0.01359759
8	0.0037162	8	0.0015769	8	0.00567359	8	0.0113806	8	0.01499379	8	0.00505213	8	0.00716249	8	0.01017472	8	0.01795311	8	0.01786631	8	0.00861578	8	0.01144037	8	0.01504634	8	0.01397576	8	0.00839793	8	0.01526513
8.2	0.00724175	8.2	0.00402792	8.2	0.00199953	8.2	0.01172454	8.2	0.01486696	8.2	0.00526449	8.2	0.00578974	8.2	0.00786604	8.2	0.01788912	8.2	0.00621383	8.2	0.0114232	8.2	0.00823957	8.2	0.01239918	8.2	0.01255793	8.2	0.00790002	8.2	0.01552138
8.4	0.0077465	8.4	0.00456213	8.4	0.00106251	8.4	0.01245899	8.4	0.01397784	8.4	0.00712281	8.4	0.00626743	8.4	0.00796616	8.4	0.01836406	8.4	0.0177523	8.4	0.01501022	8.4	0.01192421	8.4	0.01495199	8.4	0.01119103	8.4	0.00889265	8.4	0.01585581
8.6	0.00938398	8.6	0.00742682	8.6	0.00269728	8.6	0.01372391	8.6	0.01104891	8.6	0.00835776	8.6	0.00476589	8.6	0.01203969	8.6	0.02078235	8.6	0.01808661	8.6	0.01485659	8.6	0.00908973	8.6	0.01604478	8.6	0.0193603	8.6	0.01569029	8.6	0.01131634
8.8	0.01003769	8.8	0.00769045	8.8	0.00276372	8.8	0.00926908	8.8	0.01518149	8.8	0.00724424	8.8	0.0046592	8.8	0.01313095	8.8	0.0177058	8.8	0.02090777	8.8	0.01348225	8.8	0.01056997	8.8	0.01273643	8.8	0.01414103	8.8	0.00836326	8.8	0.01502386
9	0.00610803	9	0.00694593	9	0.00452447	9	0.01331901	9	0.01398865	9	0.00840399	9	0.00785571	9	0.01353523	9	0.01884457	9	0.01642255	9	0.01632941	9	0.01166561	9	0.01127263	9	0.01361553	9	0.00932082	9	0.01334946
9.2	0.00586164	9.2	0.00354805	9.2	0.00604862	9.2	0.01283891	9.2	0.00981512	9.2	0.00842533	9.2	0.01138122	9.2	0.01248948	9.2	0.0211063	9.2	0.01786619	9.2	0.01370048	9.2	0.01295419	9.2	0.01628527	9.2	0.01697037	9.2	0.01441101	9.2	0.01327063
9.4	0.00930099	9.4	0.00242313	9.4	0.00315476	9.4	0.01564172	9.4	0.01361958	9.4	0.00313483	9.4	0.00290119	9.4	0.01192306	9.4	0.01788037	9.4	0.01359167	9.4	0.01428815	9.4	0.01335529	9.4	0.01742027	9.4	0.01741645	9.4	0.00969998	9.4	0.01298004
9.6	0.0033573	9.6	0.00676905	9.6	0.00246757	9.6	0.01556456	9.6	0.01375978	9.6	0.01024249	9.6	0.00742451	9.6	0.00806933	9.6	0.0130404	9.6	0.01783176	9.6	0.01713864	9.6	0.01322338	9.6	0.01394418	9.6	0.01557903	9.6	0.01250641	9.6	0.01043665
9.8	0.00690302	9.8	0.0041434	9.8	0.0062637	9.8	0.01353252	9.8	0.01632243	9.8	0.00715002	9.8	0.00331913	9.8	0.00738818	9.8	0.0160875	9.8	0.01691961	9.8	0.01332732	9.8	0.01303236	9.8	0.01252097	9.8	0.01591432	9.8	0.00810055	9.8	0.01407256
10	0.01277482	10	0.00155974	10	0.00591886	10	0.01268685	10	0.01427243	10	0.00530613	10	0.00733268	10	0.00874927	10	0.01608452	10	0.01402355	10	0.0114903	10	0.01063567	10	0.01298677	10	0.01513264	10	0.01237454	10	0.01446208
10.2	0.00375728	10.2	0.00294989	10.2	0.00572586	10.2	0.01372277	10.2	0.01294185	10.2	0.00931222	10.2	0.00426053	10.2	0.01444349	10.2	0.01801634	10.2	0.01464151	10.2	0.01340235	10.2	0.01218328	10.2	0.01261565	10.2	0.01828952	10.2	0.01218954	10.2	0.01651668
10.4	0.00638733	10.4	-0.00229389	10.4	0.00452749	10.4	0.01357881	10.4	0.00909307	10.4	0.00783962	10.4	0.00429306	10.4	0.01473549	10.4	0.01552252	10.4	0.01286801	10.4	0.02015093	10.4	0.0163764	10.4	0.02186932	10.4	0.0162014	10.4	0.01056766	10.4	0.01391755
10.6	0.00947922	10.6	0.00312303	10.6	0.00582868	10.6	0.01206337	10.6	0.01584341	10.6	0.00050973	10.6	0.00439667	10.6	0.0096426	10.6	0.01778849	10.6	0.01722924	10.6	0.01347219	10.6	0.01324803	10.6	0.0188203	10.6	0.01536823	10.6	0.01335761	10.6	0.01057513
10.8	0.00454865	10.8	0.00232754	10.8	0.00355264	10.8	0.01430359	10.8	0.01444151	10.8	0.00318327	10.8	0.0065137	10.8	0.01355128	10.8	0.01772361	10.8	0.01181623	10.8	0.01381111	10.8	0.01256929	10.8	0.01680908	10.8	0.01264091	10.8	0.00582471	10.8	0.01615002
11	0.00961659	11	0.00202892	11	0.00568407	11	0.01449404	11	0.00876068	11	0.00718212	11	0.00824831	11	0.01131056	11	0.01399661	11	0.01849972	11	0.0142172	11	0.00964053	11	0.01796623	11	0.01497004	11	0.01358081	11	0.01319017
11.2	0.00531424	11.2	0.00539462	11.2	0.00331257	11.2	0.01229889	11.2	0.01444459	11.2	0.0048996	11.2	0.00319657	11.2	0.00923191	11.2	0.01958747	11.2	0.01094436	11.2	0.01369924	11.2	0.01244253	11.2	0.01658455	11.2	0.01904304	11.2	0.01490313	11.2	0.01583652
11.4	0.00771668	11.4	0.00900435	11.4	0.0014773	11.4	0.01524959	11.4	0.01396946	11.4	0.00819797	11.4	0.00429326	11.4	0.01288624	11.4	0.01996433	11.4	0.01361242	11.4	0.014994	11.4	0.00961869	11.4	0.02134062	11.4	0.01437261	11.4	0.010288	11.4	0.01694719
11.6	0.0086145	11.6	0.00480749	11.6	0.00517813	11.6	0.00794006	11.6	0.01385252	11.6	0.00711185	11.6	0.00248557	11.6	0.00901179	11.6	0.01893552	11.6	0.01872949	11.6	0.01558772	11.6	0.01429785	11.6	0.0146635	11.6	0.01444518	11.6	0.01180268	11.6	0.01646389
11.8	0.00416962	11.8	0.00163689	11.8	0.00004516	11.8	0.01065971	11.8	0.01248921	11.8	0.0095183	11.8	0.00839431	11.8	0.0104873	11.8	0.02402405	11.8	0.01888751	11.8	0.02005843	11.8	0.00873244	11.8	0.01814698	11.8	0.01645545	11.8	0.00882094	11.8	0.01418772
12	0.00989699	12	0.00824461	12	0.00624751	12	0.01697517	12	0.01143402	12	0.00431714	12	0.00270551	12	0.01006038	12	0.01881811	12	0.01723682	12	0.01091228	12	0.01414853	12	0.01539224	12	0.01532044	12	0.01237788	12	0.01576346
12.2	0.00683469	12.2	0.00433135	12.2	-0.00161958	12.2	0.01659418	12.2	0.0099442	12.2	0.00854442	12.2	0.00409427	12.2	0.00754242	12.2	0.02140551	12.2	0.01795412	12.2	0.01380726	12.2	0.01310402	12.2	0.01330369	12.2	0.01648244	12.2	0.01369025	12.2	0.01502241
12.4	0.00894681	12.4	0.00409177	12.4	0.00628137	12.4	0.01070071	12.4	0.01404453	12.4	0.00238759	12.4	0.00498113	12.4	0.00981761	12.4	0.01714837	12.4	0.01747531	12.4	0.0135734	12.4	0.00716884	12.4	0.01641351	12.4	0.01715238	12.4	0.00980491	12.4	0.01679576
12.6	0.0067316	12.6	0.00288193	12.6	0.0040123	12.6	0.01226404	12.6	0.01113353	12.6	0.00412663	12.6	0.00406225	12.6	0.01073004	12.6	0.02230715	12.6	0.01923363	12.6	0.01210137	12.6	0.00862865	12.6	0.01062575	12.6	0.01689697	12.6	0.01272492	12.6	0.01210209
12.8	0.0103047	12.8	0.00210976	12.8	0.00464728	12.8	0.01340068	12.8	0.01607227	12.8	0.0011002	12.8	0.00168814	12.8	0.01006717	12.8	0.02027544	12.8	0.01334423	12.8	0.0157938	12.8	0.01436064	12.8	0.01463315	12.8	0.01241687	12.8	0.01123737	12.8	0.0107791
13	0.01318184	13	0.00247474	13	0.00351542	13	0.01198888	13	0.00662902	13	0.0058761	13	0.00482969	13	0.01193232	13	0.02727274	13	0.01713317	13	0.01317461	13	0.01119623	13	0.01807195	13	0.01787249	13	0.01231829	13	0.01725145
13.2	0.0062746	13.2	0.00640751	13.2	0.00676258	13.2	0.01462532	13.2	0.01196102	13.2	0.00373966	13.2	0.0016779	13.2	0.01281015	13.2	0.02416527	13.2	0.02094247	13.2	0.01769116	13.2	0.01370986	13.2	0.01695456	13.2	0.01761265	13.2	0.01502737	13.2	0.01243029
13.4	0.00726604	13.4	0.00256796	13.4	0.00329523	13.4	0.01210731	13.4	0.00999462	13.4	0.00471161	13.4	0.00463405	13.4	0.01029499	13.4	0.01827092	13.4	0.02036451	13.4	0.01408897	13.4	0.01321383	13.4	0.01796335	13.4	0.0126259	13.4	0.01145217	13.4	0.0148944
13.6	0.00724402	13.6	0.00352199	13.6	0.00579416	13.6	0.01340442	13.6	0.01167185	13.6	0.00376432	13.6	0.00108816	13.6	0.00833767	13.6	0.02311094	13.6	0.01917679	13.6	0.01811967	13.6	0.0080672	13.6	0.01340567	13.6	0.01484025	13.6	0.00974789	13.6	0.02144867
13.8	0.00495604	13.8	0.00587121	13.8	-0.00006527	13.8	0.01225076	13.8	0.01131864	13.8	0.00262867	13.8	0.00297802	13.8	0.00647116	13.8	0.0161573	13.8	0.01823096	13.8	0.01869639	13.8	0.00828494	13.8	0.01788909	13.8	0.01549242	13.8	0.0114615	13.8	0.01427684
14	0.00626291	14	0.0039964	14	0.00780006	14	0.01538796	14	0.00830956	14	0.00590675	14	0.00647447	14	0.00950208	14	0.02028769	14	0.0181178	14	0.01798779	14	0.01134071	14	0.01470575	14	0.0181108	14	0.01238372	14	0.01624113
14.2	0.00876886	14.2	0.00355997	14.2	0.00199518	14.2	0.01747611	14.2	0.01188966	14.2	0.00597501	14.2	0.00535805	14.2	0.00833677	14.2	0.0256831	14.2	0.01915598	14.2	0.01353083	14.2	0.01257086	14.2	0.01364632	14.2	0.0181944	14.2	0.01018839	14.2	0.01676439
14.4	0.00476099	14.4	0.00337531	14.4	-0.00016484	14.4	0.01245193	14.4	0.01255692	14.4	0.00849206	14.4	0.00042959	14.4	0.01292644	14.4	0.02361892	14.4	0.01604665	14.4	0.01982957	14.4	0.01054784	14.4	0.01585248	14.4	0.01768491	14.4	0.01550546	14.4	0.01898851
14.6	0.00921213	14.6	0.00393825	14.6	0.00446504	14.6	0.01503664	14.6	0.01323873	14.6	0.00589117	14.6	0.0063955	14.6	0.01067535	14.6	0.02120835	14.6	0.01786903	14.6	0.01701897	14.6	0.01190397	14.6	0.01685814	14.6	0.01619078	14.6	0.01078284	14.6	0.0175155
14.8	0.00282031	14.8	0.00382546	14.8	0.00408448	14.8	0.01799407	14.8	0.01087843	14.8	0.00592586	14.8	0.00697338	14.8	0.00658215	14.8	0.01660108	14.8	0.01734618	14.8	0.01399975	14.8	0.01867863	14.8	0.01620348	14.8	0.01641113	14.8	0.01258895	14.8	0.01570847
15	0.00306666	15	0.00659329	15	0.00535272	15	0.01242537	15	0.00440554	15	0.00339436	15	0.00429092	15	0.01370806	15	0.01967118	15	0.01417756	15	0.01648665	15	0.01417644	15	0.01583298	15	0.02100844	15	0.0111994	15	0.01092471
15.2	0.0042556	15.2	0.00487377	15.2	0.00206351	15.2	0.01051878	15.2	0.01349626	15.2	0.00657041	15.2	0.00549732	15.2	0.01507383	15.2	0.01930061	15.2	0.01858325	15.2	0.01728603	15.2	0.01774863	15.2	0.02064104	15.2	0.0183003	15.2	0.01607125	15.2	0.0176343
15.4	0.00622511	15.4	0.00589866	15.4	-0.00031783	15.4	0.012613	15.4	0.01285483	15.4	0.00436445	15.4	0.00241517	15.4	0.0136219	15.4	0.0209799	15.4	0.01274809	15.4	0.0172779	15.4	0.01072921	15.4	0.01856438	15.4	0.0178664	15.4	0.01247116	15.4	0.01737349
15.6	0.0040654	15.6	0.00284316	15.6	0.00560086	15.6	0.01389713	15.6	0.0114596	15.6	0.0045953	15.6	0.00370898	15.6	0.01341652	15.6	0.02001797	15.6	0.01941784	15.6	0.01491506	15.6	0.01236123	15.6	0.01702651	15.6	0.01982801	15.6	0.01190877	15.6	0.01414806
15.8	0.00572712	15.8	0.00320411	15.8	0.00308376	15.8	0.01393019	15.8	0.00888134	15.8	0.00384106	15.8	0.00214604	15.8	0.01100169	15.8	0.02153649	15.8	0.0162003	15.8	0.01774948	15.8	0.0147838	15.8	0.01418393	15.8	0.0158443	15.8	0.01403354	15.8	0.01920127
16	0.01022207	16	-0.00104675	16	0.0038859	16	0.01332294	16	0.01132675	16	0.0064743	16	0.00146404	16	0.00808865	16	0.0207822	16	0.01793986	16	0.01652326	16	0.01653969	16	0.01322816	16	0.01417559	16	0.01058886	16	0.01307612
16.2	0.00834536	16.2	0.00241814	16.2	0.0034321	16.2	0.00989796	16.2	0.01215857	16.2	0.00330927	16.2	0.00193327	16.2	0.01153544	16.2	0.02533208	16.2	0.01509189	16.2	0.01904689	16.2	0.01418129	16.2	0.01787003	16.2	0.01705225	16.2	0.01411341	16.2	0.01508078
16.4	0.007825	16.4	0.00447725	16.4	0.00529773	16.4	0.01236348	16.4	0.00901522	16.4	0.00323846	16.4	0.00090036	16.4	0.00860506	16.4	0.02007635	16.4	0.01871397	16.4	0.01262952	16.4	0.013169	16.4	0.02038863	16.4	0.01916358	16.4	0.01493537	16.4	0.01309696
16.6	0.00780003	16.6	0.00793965	16.6	0.00074432	16.6	0.01299358	16.6	0.01017157	16.6	0.00714287	16.6	0.00254981	16.6	0.00939998	16.6	0.02194362	16.6	0.02317222	16.6	0.01927543	16.6	0.01515746	16.6	0.01849066	16.6	0.01578306	16.6	0.00991513	16.6	0.01150863
16.8	0.00718088	16.8	0.00228264	16.8	0.00226056	16.8	0.01188618	16.8	0.0115143	16.8	0.00464015	16.8	0.00553283	16.8	0.0070139	16.8	0.02380943	16.8	0.0231355	16.8	0.01501975	16.8	0.01173266	16.8	0.01524262	16.8	0.01614664	16.8	0.010093	16.8	0.01304711
17	0.00775757	17	-0.00048473	17	0.00307944	17	0.01277538	17	0.01006843	17	0.00125544	17	0.00153983	17	0.0094345	17	0.02247687	17	0.01490049	17	0.01640326	17	0.01601407	17	0.0208446	17	0.02217856	17	0.01060257	17	0.01653215
17.2	0.00880627	17.2	-0.0008809	17.2	0.00259146	17.2	0.01488157	17.2	0.01017614	17.2	0.00493724	17.2	0.00271405	17.2	0.01273722	17.2	0.02125607	17.2	0.01598873	17.2	0.01467177	17.2	0.01498844	17.2	0.01881558	17.2	0.01525256	17.2	0.0133317	17.2	0.01703533
17.4	0.00057357	17.4	0.00407234	17.4	0.00074441	17.4	0.00953174	17.4	0.00681483	17.4	0.00246496	17.4	0.00512571	17.4	0.01321802	17.4	0.02300746	17.4	0.01780063	17.4	0.01464872	17.4	0.01487528	17.4	0.01502439	17.4	0.01699075	17.4	0.01280977	17.4	0.01469535
17.6	0.00701635	17.6	0.00475254	17.6	0.00157115	17.6	0.0113163	17.6	0.01332735	17.6	0.0017825	17.6	0.0072297	17.6	0.00820978	17.6	0.02405994	17.6	0.01961765	17.6	0.0170886	17.6	0.01519956	17.6	0.01718586	17.6	0.02107228	17.6	0.01210037	17.6	0.0144064
17.8	0.00832244	17.8	0.00701694	17.8	-0.00075373	17.8	0.0144746	17.8	0.00897316	17.8	0.00560094	17.8	0.00728642	17.8	0.00232167	17.8	0.01771739	17.8	0.01929505	17.8	0.023424	17.8	0.0148742	17.8	0.01490161	17.8	0.02084059	17.8	0.01223742	17.8	0.01334746
18	0.00443267	18	0.00126738	18	0.00234864	18	0.0111305	18	0.00971559	18	0.00379809	18	0.00190449	18	0.01011707	18	0.02358857	18	0.01576346	18	0.01816365	18	0.01570673	18	0.01991829	18	0.01935278	18	0.01265032	18	0.01284943
18.2	0.00761966	18.2	0.00412048	18.2	0.00144025	18.2	0.00969747	18.2	0.01116602	18.2	0.00350953	18.2	-0.002196	18.2	0.01131188	18.2	0.02158718	18.2	0.02249517	18.2	0.0146518	18.2	0.01317581	18.2	0.00960666	18.2	0.01597642	18.2	0.01835352	18.2	0.01584608
18.4	0.00560698	18.4	0.00822125	18.4	-0.00246566	18.4	0.01655698	18.4	0.01345178	18.4	0.00745084	18.4	0.00390707	18.4	0.01159981	18.4	0.02604344	18.4	0.01925793	18.4	0.01578352	18.4	0.01243865	18.4	0.01498094	18.4	0.01708298	18.4	0.00867067	18.4	0.01405526
18.6	0.00838108	18.6	0.00525513	18.6	0.00166123	18.6	0.01149875	18.6	0.01340051	18.6	0.00191015	18.6	0.00597121	18.6	0.00656239	18.6	0.02351289	18.6	0.02258324	18.6	0.01829664	18.6	0.00926249	18.6	0.01762154	18.6	0.02114579	18.6	0.01668668	18.6	0.01415964
18.8	0.00694341	18.8	0.00285147	18.8	0.0027079	18.8	0.01325369	18.8	0.00457947	18.8	0.00484607	18.8	0.00268844	18.8	0.00826232	18.8	0.02455174	18.8	0.0248272	18.8	0.01217655	18.8	0.01211134	18.8	0.01574446	18.8	0.01609048	18.8	0.00897144	18.8	0.01429385
19	0.00558518	19	0.00306871	19	0.00319188	19	0.0116157	19	0.00743215	19	0.00219883	19	0.00623573	19	0.01015887	19	0.02268446	19	0.01728827	19	0.01552249	19	0.01750839	19	0.02189135	19	0.01731953	19	0.01508093	19	0.01698802
19.2	0.00435927	19.2	0.00266632	19.2	0.00381743	19.2	0.01551985	19.2	0.00745955	19.2	0.00283949	19.2	0.00140431	19.2	0.00961383	19.2	0.01883681	19.2	0.02042176	19.2	0.01643112	19.2	0.01730785	19.2	0.01936335	19.2	0.01937421	19.2	0.01297511	19.2	0.01462326
19.4	0.00669136	19.4	0.00389374	19.4	0.00406447	19.4	0.01897728	19.4	0.00697105	19.4	0.00556416	19.4	0.00246959	19.4	0.00997553	19.4	0.01997443	19.4	0.0238843	19.4	0.01675019	19.4	0.01366139	19.4	0.02427975	19.4	0.01792607	19.4	0.01278382	19.4	0.01471621
19.6	0.00465662	19.6	0.00923832	19.6	0.00034167	19.6	0.01537802	19.6	0.00225783	19.6	0.00304258	19.6	0.00320255	19.6	0.01236318	19.6	0.02285053	19.6	0.02014988	19.6	0.02028348	19.6	0.01567125	19.6	0.01723125	19.6	0.01947169	19.6	0.01490527	19.6	0.02011457
19.8	0.00821034	19.8	0.00341053	19.8	0.0051307	19.8	0.01244129	19.8	0.00907427	19.8	0.00431439	19.8	-0.00212788	19.8	0.01434567	19.8	0.0240736	19.8	0.02270952	19.8	0.01361396	19.8	0.01698963	19.8	0.01713595	19.8	0.016643	19.8	0.01749689	19.8	0.01471045
20	0.00336566	20	0.00344375	20	-0.00380953	20	0.01320515	20	0.00664342	20	0.00055524	20	0.00006244	20	0.01010841	20	0.0249436	20	0.01986308	20	0.01566966	20	0.00821905	20	0.02265784	20	0.01610138	20	0.01386394	20	0.01815597
20.2	0.00830145	20.2	0.00759915	20.2	-0.00068805	20.2	0.01317783	20.2	0.00949436	20.2	0.0038313	20.2	0.00414223	20.2	0.00877612	20.2	0.02283829	20.2	0.01836068	20.2	0.01197723	20.2	0.01629402	20.2	0.01919835	20.2	0.01791368	20.2	0.0101522	20.2	0.01988216
20.4	0.00402164	20.4	0.00510225	20.4	0.00255247	20.4	0.01429606	20.4	0.00764072	20.4	0.00554075	20.4	-0.00009914	20.4	0.0114851	20.4	0.02399524	20.4	0.02205908	20.4	0.01841287	20.4	0.02107707	20.4	0.01863877	20.4	0.01700557	20.4	0.01369591	20.4	0.01653185
20.6	0.00338991	20.6	0.00681622	20.6	0.00131889	20.6	0.01648814	20.6	0.00742687	20.6	0.00183264	20.6	0.00032683	20.6	0.01226323	20.6	0.02622471	20.6	0.01971572	20.6	0.01918657	20.6	0.01643875	20.6	0.02065891	20.6	0.01964596	20.6	0.01382038	20.6	0.01660861
20.8	0.0088709	20.8	0.00541704	20.8	-0.00317688	20.8	0.01581893	20.8	0.00946059	20.8	-0.000787	20.8	-0.0007672	20.8	0.01007562	20.8	0.01995402	20.8	0.0157842	20.8	0.01862705	20.8	0.01500027	20.8	0.02097844	20.8	0.01841523	20.8	0.01551313	20.8	0.01428129
21	0.00773524	21	0.00253907	21	0.0003742	21	0.01119115	21	0.0105938	21	-0.0009062	21	0.00321807	21	0.0105062	21	0.02422274	21	0.02286783	21	0.01738853	21	0.01764851	21	0.01739832	21	0.01492114	21	0.01239501	21	0.01685314
21.2	0.00326272	21.2	0.00755443	21.2	0.00227376	21.2	0.012407	21.2	0.00632815	21.2	0.0031399	21.2	0.00051782	21.2	0.01250116	21.2	0.02524284	21.2	0.01918002	21.2	0.01587789	21.2	0.01376893	21.2	0.01982804	21.2	0.01803869	21.2	0.01456779	21.2	0.01350859
21.4	0.00417379	21.4	0.00663471	21.4	0.00122919	21.4	0.01572154	21.4	0.00524422	21.4	0.00305382	21.4	-0.00039152	21.4	0.00461705	21.4	0.0227163	21.4	0.01826891	21.4	0.01683662	21.4	0.01465278	21.4	0.01519109	21.4	0.01770959	21.4	0.01242002	21.4	0.01298559
21.6	0.01239401	21.6	-0.00035328	21.6	0.00091689	21.6	0.01487614	21.6	0.00837426	21.6	0.00389394	21.6	0.00085923	21.6	0.01052761	21.6	0.02828353	21.6	0.02077127	21.6	0.01814534	21.6	0.01191791	21.6	0.01948936	21.6	0.02149816	21.6	0.01665014	21.6	0.01967296
21.8	0.00413787	21.8	0.00499126	21.8	-0.00118082	21.8	0.01297273	21.8	0.00667891	21.8	0.00508621	21.8	-0.00086129	21.8	0.00714079	21.81	0.02154214	21.81	0.02234418	21.81	0.01674389	21.81	0.01425268	21.81	0.01326969	21.81	0.02251022	21.81	0.01569457	21.81	0.01584456
22	0.00478858	22	-0.00097132	22	0.00631069	22	0.01470105	22	0.00872438	22	-0.00003966	22	0.00574781	22	0.01112261	22	0.02256072	22	0.0196456	22	0.01972362	22	0.01812261	22	0.0126394	22	0.01960395	22	0.01346744	22	0.01491696
22.2	0.01094349	22.2	-0.00282787	22.2	-0.00599468	22.2	0.01450779	22.2	0.00821142	22.2	0.00135986	22.2	-0.00014926	22.2	0.0077853	22.2	0.01819817	22.2	0.01745077	22.2	0.01763887	22.2	0.01520471	22.2	0.01565153	22.2	0.02504666	22.2	0.0139272	22.2	0.01588665
22.4	0.00669113	22.4	0.00849173	22.4	-0.00365253	22.4	0.00987789	22.4	0.00297289	22.4	0.00601412	22.4	0.00141202	22.4	0.00884964	22.4	0.02310648	22.4	0.02336672	22.4	0.01767869	22.4	0.01524143	22.4	0.02051231	22.4	0.01797133	22.4	0.01342069	22.4	0.01895467
22.6	0.00012692	22.6	0.00417815	22.6	-0.00128796	22.6	0.01500179	22.6	0.00641898	22.6	0.00004061	22.6	-0.00318719	22.6	0.00941615	22.6	0.02376818	22.6	0.02110726	22.6	0.01764349	22.6	0.01586379	22.6	0.02290845	22.6	0.0196522	22.6	0.01058417	22.6	0.01645063
22.8	0.00693033	22.8	-0.00059726	22.8	0.00154611	22.8	0.01387299	22.8	0.00877311	22.8	0.00285747	22.8	0.00225814	22.8	0.01171919	22.8	0.02304834	22.8	0.01727148	22.8	0.01225752	22.8	0.01688087	22.8	0.01700433	22.8	0.0222138	22.8	0.01186264	22.8	0.0161171
23	0.00405862	23	-0.00134151	23	0.00014337	23	0.01069859	23	0.00877349	23	0.00109061	23	0.00401252	23	0.00942941	23	0.02021252	23	0.02306201	23	0.01781972	23	0.01659234	23	0.02086424	23	0.02223747	23	0.01277429	23	0.0166418
23.2	0.0077175	23.2	0.00433168	23.2	0.00122002	23.2	0.01020934	23.2	0.00827091	23.2	0.00233991	23.2	0.00160396	23.2	0.00751792	23.2	0.02711255	23.2	0.02172697	23.2	0.0228216	23.2	0.01961591	23.2	0.01805415	23.2	0.01987614	23.2	0.01186603	23.2	0.01643201
23.4	0.00782613	23.4	0.00002636	23.4	0.00296601	23.4	0.01419748	23.4	0.00768648	23.4	0.00175426	23.4	-0.00296711	23.4	0.01351463	23.4	0.02497216	23.4	0.02234346	23.4	0.01671735	23.4	0.01831044	23.4	0.01630207	23.4	0.02035217	23.4	0.01596894	23.4	0.01733087
23.6	0.00783907	23.6	0.00197413	23.6	-0.00267912	23.6	0.01409225	23.6	0.00699787	23.6	-0.0010965	23.6	-0.00517013	23.6	0.00556456	23.6	0.02705367	23.6	0.02067696	23.6	0.017351	23.6	0.01492567	23.6	0.0198973	23.6	0.02634606	23.6	0.01677682	23.6	0.01588988
23.8	0.00313954	23.8	0.00155259	23.8	-0.00289371	23.8	0.0150055	23.8	0.01169186	23.8	-0.00066892	23.8	-0.00232701	23.8	0.00840987	23.8	0.02141477	23.8	0.0229144	23.8	0.01879012	23.8	0.02286508	23.8	0.01967358	23.8	0.02116412	23.8	0.01587671	23.8	0.01464656
24	0.00745767	24	0.00395857	24	-0.00171293	24	0.0168127	24	0.00456217	24	0.00366952	24	0.00106388	24	0.00908151	24	0.0238864	24	0.01834402	24	0.0171227	24	0.01505788	24	0.0195727	24	0.0221009	24	0.01196083	24	0.01275622
24.2	0.00974044	24.2	-0.00025127	24.2	0.00275089	24.2	0.01812338	24.2	0.00809337	24.2	0.00029472	24.2	0.00033805	24.2	0.00741746	24.2	0.02590712	24.2	0.02157403	24.2	0.01851187	24.2	0.01792516	24.2	0.01910334	24.2	0.01996957	24.2	0.01642333	24.2	0.01667759
24.4	0.00437192	24.4	0.00188674	24.4	0.00192756	24.4	0.01588982	24.4	0.00944179	24.4	0.00333927	24.4	0.00269857	24.4	0.0089582	24.4	0.02296174	24.4	0.01747314	24.4	0.01848725	24.4	0.01494838	24.4	0.02121959	24.4	0.02126142	24.4	0.01772317	24.4	0.01539169
24.6	0.0069843	24.6	0.00517834	24.6	-0.00190368	24.6	0.01271207	24.6	0.01242966	24.6	-0.00075599	24.6	0.00195657	24.6	0.00919553	24.6	0.01971661	24.6	0.02361274	24.6	0.01773772	24.6	0.01331687	24.6	0.01380109	24.6	0.01940051	24.6	0.01016959	24.6	0.01631338
24.8	0.00350349	24.8	0.0001714	24.8	0.00049627	24.8	0.01706531	24.8	0.00912365	24.8	0.00643837	24.8	-0.00502311	24.8	0.01159343	24.8	0.02921922	24.8	0.02364729	24.8	0.01555818	24.8	0.01365525	24.8	0.02063155	24.8	0.02126794	24.8	0.01177302	24.8	0.01732136
25	0.00783583	25	0.0052462	25	-0.00302986	25	0.01524597	25	0.00541687	25	-0.00055872	25	-0.00296443	25	0.00345714	25	0.02395847	25	0.01922352	25	0.01533892	25	0.01885885	25	0.01948161	25	0.02031273	25	0.00872646	25	0.01401184
25.2	0.00551114	25.2	-0.00116926	25.2	-0.00033776	25.2	0.01363706	25.2	0.00496931	25.2	-0.00129646	25.2	-0.00538545	25.2	0.00817311	25.2	0.02664136	25.2	0.01937701	25.2	0.01633053	25.2	0.01738274	25.2	0.02120958	25.2	0.0201209	25.2	0.01777024	25.2	0.01375566
25.4	0.00748712	25.4	0.0064379	25.4	0.00031874	25.4	0.0124948	25.4	0.01106879	25.4	-0.00078344	25.4	0.00226698	25.4	0.00964543	25.4	0.02643583	25.4	0.0220694	25.4	0.01627647	25.4	0.01946479	25.4	0.01846133	25.4	0.02156688	25.4	0.01506057	25.4	0.01305749
25.6	0.00467049	25.6	0.00292405	25.6	-0.00044078	25.6	0.01574197	25.6	0.00738064	25.6	-0.00104814	25.6	-0.00021752	25.6	0.00964829	25.6	0.02312654	25.6	0.01872832	25.6	0.01369324	25.6	0.01858719	25.6	0.02154738	25.6	0.02140875	25.6	0.01120594	25.6	0.01483844
25.8	0.00837705	25.8	0.00425033	25.8	-0.00277162	25.8	0.01339091	25.8	0.00488967	25.8	0.00049404	25.8	0.00296598	25.8	0.00623024	25.8	0.02394673	25.8	0.02292164	25.8	0.01465712	25.8	0.01675742	25.8	0.01534198	25.8	0.0152949	25.8	0.00921024	25.8	0.0170218
26	0.00310083	26	0.00495838	26	-0.0009295	26	0.01142943	26	0.00902709	26	-0.00017804	26	-0.00332338	26	0.00773124	26	0.0295072	26	0.01856727	26	0.01916632	26	0.01962004	26	0.01856572	26	0.02574778	26	0.0108764	26	0.01585593
26.2	0.00669556	26.2	0.00371283	26.2	0.00171257	26.2	0.01476694	26.2	0.00231951	26.2	0.00145579	26.2	0.00266215	26.2	0.0103835	26.2	0.02638776	26.2	0.02358453	26.2	0.01884981	26.2	0.01844399	26.2	0.01823578	26.2	0.02189927	26.2	0.01294548	26.2	0.01036726
26.4	0.00371715	26.4	0.00150133	26.4	-0.00032723	26.4	0.01419119	26.4	0.00728598	26.4	0.00164623	26.4	-0.00319805	26.4	0.00639752	26.4	0.02626939	26.4	0.01944029	26.4	0.01548204	26.4	0.01904885	26.4	0.0174034	26.4	0.01953493	26.4	0.01727963	26.4	0.01413905
26.6	0.00475187	26.6	0.00354335	26.6	-0.00369938	26.6	0.0157298	26.6	0.00698012	26.6	0.00152833	26.6	0.00676496	26.6	0.00570544	26.6	0.02637558	26.6	0.01927254	26.6	0.01764583	26.6	0.01837597	26.6	0.021934	26.6	0.01620762	26.6	0.01494339	26.6	0.01405222
26.8	0.0045337	26.8	0.00356594	26.8	0.00275327	26.8	0.01693361	26.8	0.00726941	26.8	0.00644519	26.8	-0.00738005	26.8	0.00824931	26.8	0.02214006	26.8	0.01749634	26.8	0.01985401	26.8	0.01854229	26.8	0.02086777	26.8	0.01977847	26.8	0.01312515	26.8	0.01681494
27	0.00714851	27	0.00488144	27	-0.00145901	27	0.01252671	27	0.0071783	27	0.00431551	27	-0.00410181	27	0.00822598	27	0.02200397	27	0.02087196	27	0.01559037	27	0.01754726	27	0.01810732	27	0.02161146	27	0.01557852	27	0.01708861
27.2	0.01072103	27.2	0.00633242	27.2	0.00022406	27.2	0.01151736	27.2	0.00896331	27.2	0.00102019	27.2	-0.00442551	27.2	0.01021996	27.2	0.02509325	27.2	0.01989043	27.2	0.01664284	27.2	0.01867144	27.2	0.01871821	27.2	0.01782572	27.2	0.01618005	27.2	0.0182689
27.4	0.01155888	27.4	0.00098123	27.4	-0.0061238	27.4	0.01191662	27.4	0.01012683	27.4	0.00187474	27.4	-0.0006401	27.4	0.00524925	27.4	0.02608549	27.4	0.01846226	27.4	0.0175468	27.4	0.01575185	27.4	0.01871817	27.4	0.02009252	27.4	0.01613225	27.4	0.01799007
27.6	0.00649482	27.6	0.00228791	27.6	0.000649	27.6	0.01003676	27.6	0.00966402	27.6	-0.00161647	27.6	-0.00382692	27.6	0.01310193	27.6	0.02707385	27.6	0.02760807	27.6	0.01967364	27.6	0.01684183	27.6	0.0170456	27.6	0.01959324	27.6	0.01432963	27.6	0.01905328
27.8	0.00618012	27.8	0.00369527	27.8	-0.00031496	27.8	0.01343826	27.8	0.00675847	27.8	-0.00208087	27.8	0.00154981	27.8	0.00800734	27.8	0.02513103	27.8	0.02123764	27.8	0.02098255	27.8	0.01775742	27.8	0.01764396	27.8	0.01926436	27.8	0.01768027	27.8	0.01683381
28	0.00101551	28	0.00158852	28	-0.00120338	28	0.01353646	28	0.00592519	28	-0.004036	28	-0.00301024	28	0.00793867	28	0.02427974	28	0.02074556	28	0.01771658	28	0.01694799	28	0.02179568	28	0.01945433	28	0.01701061	28	0.01295325
28.2	0.00234261	28.2	0.00020604	28.2	-0.00122853	28.2	0.01157578	28.2	0.00361327	28.2	0.0025838	28.2	-0.00063334	28.2	0.00675037	28.2	0.024996	28.2	0.01880072	28.2	0.01888552	28.2	0.01699677	28.2	0.02053763	28.2	0.02524494	28.2	0.01723911	28.2	0.01612876
28.4	0.0082277	28.4	0.00124172	28.4	-0.00193142	28.4	0.01530304	28.4	0.00800954	28.4	0.00562391	28.4	-0.00097181	28.4	0.01074798	28.4	0.02474244	28.4	0.01676504	28.4	0.01504971	28.4	0.01485844	28.4	0.02394234	28.4	0.02238544	28.4	0.01443968	28.4	0.01350633
28.6	0.0052108	28.6	0.00118313	28.6	0.00240681	28.6	0.00907686	28.6	0.00485545	28.6	-0.00013876	28.6	-0.0039885	28.6	0.00522415	28.6	0.02581996	28.6	0.01648045	28.6	0.01535185	28.6	0.01709154	28.6	0.02186307	28.6	0.02062744	28.6	0.01239895	28.6	0.01691282
28.8	0.00651689	28.8	-0.00227285	28.8	0.00143694	28.8	0.01584672	28.8	0.00655243	28.8	-0.00294872	28.8	-0.00558101	28.8	0.00591927	28.8	0.0232972	28.8	0.01825372	28.8	0.01644454	28.8	0.01986753	28.8	0.01754036	28.8	0.02233836	28.8	0.01528193	28.8	0.01403712
29	0.00300538	29	0.00280653	29	-0.00060599	29	0.01369332	29	0.00748715	29	-0.00140961	29	-0.00601189	29	0.00691007	29	0.03112099	29	0.02194747	29	0.01756877	29	0.01863972	29	0.01833935	29	0.02274895	29	0.01426738	29	0.0163684
29.2	0.00627102	29.2	-0.00080363	29.2	-0.00447972	29.2	0.01031024	29.2	0.00876553	29.2	-0.00146521	29.2	-0.00456094	29.2	0.00847782	29.2	0.02534536	29.2	0.02083704	29.2	0.01943389	29.2	0.01769841	29.2	0.02189854	29.2	0.01798858	29.2	0.01298333	29.2	0.01437832
29.4	0.00709142	29.4	0.00144976	29.4	-0.00021385	29.4	0.01518898	29.4	0.00150922	29.4	0.00003747	29.4	-0.00429753	29.4	0.00420602	29.4	0.02448102	29.4	0.0251636	29.4	0.02099852	29.4	0.01865138	29.4	0.02121777	29.4	0.02137734	29.4	0.01620738	29.4	0.01634661
29.6	0.00562615	29.6	0.00120381	29.6	0.00272279	29.6	0.01620105	29.6	0.0050186	29.6	0.00016809	29.6	-0.0010105	29.6	0.00880779	29.6	0.02187535	29.6	0.02184284	29.6	0.02050486	29.6	0.02046906	29.6	0.01957211	29.6	0.0228407	29.6	0.01616556	29.6	0.01637938
29.8	0.0039389	29.8	0.00295026	29.8	-0.00181753	29.8	0.01446332	29.8	0.00302545	29.8	-0.00205002	29.8	-0.00327343	29.8	0.00720113	29.8	0.02635607	29.8	0.02071557	29.8	0.01760403	29.8	0.0200441	29.8	0.01949769	29.8	0.02270628	29.8	0.01580202	29.8	0.01882098
30	-4.261422	30	-4.198602	30	-4.306812	30	-4.28195	30	-4.252695	30	-4.123945	30	-4.133626	30	-3.885381	30	-3.927672	30	-3.906686	30	-3.896186	30	-3.841912	30	-3.769475	30	-3.800424	30	-3.754958	30	-3.694699
30.2	-4.548259	30.2	-4.550659	30.2	-4.6123	30.2	-4.577962	30.2	-4.540751	30.2	-4.506134	30.2	-4.438633	30.2	-4.246143	30.2	-4.336498	30.2	-4.368192	30.2	-4.282446	30.2	-4.29996	30.2	-4.215632	30.2	-4.244446	30.2	-4.205466	30.2	-4.136131
30.4	-4.722844	30.4	-4.762829	30.4	-4.801662	30.4	-4.762328	30.4	-4.71883	30.4	-4.733343	30.4	-4.621948	30.4	-4.451249	30.4	-4.549392	30.4	-4.598222	30.4	-4.486886	30.4	-4.505091	30.4	-4.434144	30.4	-4.451126	30.4	-4.423478	30.4	-4.344969
30.6	-4.849866	30.6	-4.906332	30.6	-4.927555	30.6	-4.890385	30.6	-4.841856	30.6	-4.886117	30.6	-4.753078	30.6	-4.592	30.6	-4.688037	30.6	-4.736153	30.6	-4.61304	30.6	-4.633511	30.6	-4.575796	30.6	-4.596327	30.6	-4.559945	30.6	-4.480864
30.8	-4.946773	30.8	-5.0105	30.8	-5.026293	30.8	-4.989407	30.8	-4.936631	30.8	-4.987236	30.8	-4.854882	30.8	-4.696132	30.8	-4.792076	30.8	-4.846391	30.8	-4.71151	30.8	-4.748182	30.8	-4.67844	30.8	-4.701121	30.8	-4.660997	30.8	-4.584234
31	-5.028731	31	-5.097225	31	-5.108382	31	-5.065545	31	-5.014038	31	-5.075702	31	-4.926125	31	-4.776938	31	-4.878544	31	-4.932222	31	-4.794323	31	-4.824356	31	-4.764103	31	-4.783308	31	-4.74075	31	-4.664699
31.2	-5.09659	31.2	-5.174477	31.2	-5.178428	31.2	-5.131949	31.2	-5.084774	31.2	-5.157119	31.2	-4.995639	31.2	-4.848185	31.2	-4.951136	31.2	-4.99735	31.2	-4.858402	31.2	-4.889132	31.2	-4.827347	31.2	-4.849803	31.2	-4.813144	31.2	-4.721652
31.4	-5.154442	31.4	-5.239565	31.4	-5.236001	31.4	-5.188081	31.4	-5.136062	31.4	-5.211404	31.4	-5.055123	31.4	-4.907521	31.4	-5.0049	31.4	-5.063303	31.4	-4.90814	31.4	-4.942303	31.4	-4.886976	31.4	-4.903636	31.4	-4.871439	31.4	-4.784981
31.6	-5.201534	31.6	-5.290022	31.6	-5.287098	31.6	-5.243216	31.6	-5.187334	31.6	-5.264593	31.6	-5.11112	31.6	-4.959676	31.6	-5.049789	31.6	-5.113783	31.6	-4.958328	31.6	-4.992296	31.6	-4.933708	31.6	-4.953386	31.6	-4.920415	31.6	-4.824502
31.8	-5.253191	31.8	-5.346522	31.8	-5.333409	31.8	-5.291946	31.8	-5.238216	31.8	-5.316605	31.8	-5.15136	31.8	-5.013811	31.8	-5.095942	31.8	-5.152379	31.8	-4.997087	31.8	-5.028134	31.8	-4.974208	31.8	-4.998898	31.8	-4.959059	31.8	-4.868075
32	-5.293644	32	-5.387334	32	-5.373658	32	-5.331182	32	-5.267655	32	-5.354825	32	-5.195595	32	-5.051268	32	-5.132087	32	-5.193606	32	-5.034546	32	-5.064746	32	-5.014121	32	-5.028219	32	-4.996825	32	-4.896293
32.2	-5.333441	32.2	-5.426052	32.2	-5.406552	32.2	-5.365619	32.2	-5.308666	32.2	-5.394424	32.2	-5.232199	32.2	-5.089223	32.2	-5.164231	32.2	-5.222366	32.2	-5.062493	32.2	-5.106021	32.2	-5.047482	32.2	-5.063516	32.2	-5.031859	32.2	-4.941471
32.4	-5.366642	32.4	-5.460303	32.4	-5.445893	32.4	-5.396129	32.4	-5.338373	32.4	-5.431416	32.4	-5.263788	32.4	-5.127189	32.4	-5.201839	32.4	-5.258932	32.4	-5.098618	32.4	-5.130834	32.4	-5.07905	32.4	-5.097465	32.4	-5.057175	32.4	-4.967145
32.6	-5.398122	32.6	-5.489529	32.6	-5.474415	32.6	-5.433824	32.6	-5.366157	32.6	-5.46117	32.6	-5.297616	32.6	-5.156095	32.6	-5.226546	32.6	-5.290694	32.6	-5.122887	32.6	-5.159476	32.6	-5.106412	32.6	-5.126436	32.6	-5.085577	32.6	-4.990891
32.8	-5.423128	32.8	-5.522488	32.8	-5.505571	32.8	-5.460109	32.8	-5.401758	32.8	-5.4961	32.8	-5.320371	32.8	-5.183202	32.8	-5.248842	32.8	-5.317092	32.8	-5.148637	32.8	-5.180646	32.8	-5.128991	32.8	-5.149181	32.8	-5.111869	32.8	-5.018392
33	-5.44871	33	-5.547803	33	-5.532582	33	-5.479256	33	-5.421665	33	-5.517412	33	-5.352698	33	-5.211836	33	-5.277097	33	-5.341275	33	-5.170413	33	-5.202228	33	-5.156701	33	-5.172729	33	-5.137701	33	-5.038263
33.2	-5.476127	33.2	-5.576395	33.2	-5.559226	33.2	-5.512592	33.2	-5.445484	33.2	-5.542436	33.2	-5.380403	33.2	-5.236957	33.2	-5.297986	33.2	-5.361748	33.2	-5.185751	33.2	-5.225245	33.2	-5.179869	33.2	-5.189068	33.2	-5.157336	33.2	-5.055237
33.4	-5.495269	33.4	-5.605728	33.4	-5.578035	33.4	-5.530293	33.4	-5.469183	33.4	-5.57163	33.4	-5.398757	33.4	-5.259854	33.4	-5.31818	33.4	-5.383741	33.4	-5.209743	33.4	-5.245718	33.4	-5.19549	33.4	-5.212654	33.4	-5.176078	33.4	-5.074634
33.6	-5.527338	33.6	-5.622325	33.6	-5.602323	33.6	-5.552771	33.6	-5.487659	33.6	-5.588185	33.6	-5.421385	33.6	-5.2844	33.6	-5.339125	33.6	-5.403463	33.6	-5.228195	33.6	-5.266334	33.6	-5.218144	33.6	-5.22936	33.6	-5.196575	33.6	-5.092831
33.8	-5.540896	33.8	-5.647582	33.8	-5.620065	33.8	-5.566595	33.8	-5.507306	33.8	-5.611462	33.8	-5.438964	33.8	-5.301678	33.8	-5.354251	33.8	-5.41887	33.8	-5.245777	33.8	-5.282228	33.8	-5.22889	33.8	-5.251659	33.8	-5.21197	33.8	-5.113377
34	-5.558969	34	-5.669425	34	-5.642113	34	-5.590039	34	-5.52661	34	-5.62711	34	-5.459695	34	-5.322729	34	-5.372841	34	-5.436486	34	-5.260362	34	-5.293925	34	-5.24928	34	-5.26695	34	-5.228452	34	-5.130388
34.2	-5.576568	34.2	-5.683837	34.2	-5.659922	34.2	-5.608375	34.2	-5.541205	34.2	-5.650747	34.2	-5.479751	34.2	-5.339297	34.2	-5.387005	34.2	-5.447801	34.2	-5.272372	34.2	-5.309312	34.2	-5.261797	34.2	-5.279671	34.2	-5.24076	34.2	-5.144742
34.4	-5.596514	34.4	-5.700695	34.4	-5.673612	34.4	-5.621306	34.4	-5.559071	34.4	-5.660245	34.4	-5.496033	34.4	-5.35071	34.4	-5.407402	34.4	-5.468174	34.4	-5.290561	34.4	-5.325567	34.4	-5.276922	34.4	-5.294824	34.4	-5.252215	34.4	-5.157916
34.6	-5.60817	34.6	-5.716289	34.6	-5.685907	34.6	-5.636722	34.6	-5.569441	34.6	-5.673583	34.6	-5.505301	34.6	-5.361891	34.6	-5.414332	34.6	-5.479293	34.6	-5.293983	34.6	-5.336084	34.6	-5.291334	34.6	-5.305212	34.6	-5.27391	34.6	-5.166991
34.8	-5.620892	34.8	-5.723958	34.8	-5.693292	34.8	-5.644988	34.8	-5.583267	34.8	-5.683673	34.8	-5.51592	34.8	-5.379717	34.8	-5.425524	34.8	-5.488985	34.8	-5.307071	34.8	-5.342219	34.8	-5.296166	34.8	-5.318557	34.8	-5.279785	34.8	-5.174601
35	-0.9938526	35	-1.029414	35	-1.079141	35	-1.04947	35	-1.062875	35	-1.06243	35	-1.032677	35	-0.9864672	35	-0.8607591	35	-0.9020086	35	-0.9059644	35	-0.88174	35	-0.8687639	35	-0.8698069	35	-0.8649781	35	-0.8460499
35.2	-0.9484397	35.2	-0.9830204	35.2	-1.030957	35.2	-1.01089	35.2	-1.020992	35.2	-1.020949	35.2	-0.986578	35.2	-0.9508134	35.2	-0.8334839	35.2	-0.8741461	35.2	-0.8749959	35.2	-0.8719277	35.2	-0.8323512	35.2	-0.8443497	35.2	-0.8403282	35.2	-0.8230625
35.4	-0.9030502	35.4	-0.9394862	35.4	-0.9899021	35.4	-0.961902	35.4	-0.9752327	35.4	-0.9781862	35.4	-0.94584	35.4	-0.9092196	35.4	-0.7887612	35.4	-0.8264568	35.4	-0.8287959	35.4	-0.8319327	35.4	-0.7913846	35.4	-0.8051667	35.4	-0.7990702	35.4	-0.778874
35.6	-0.8652061	35.6	-0.9001014	35.6	-0.9570786	35.6	-0.9310442	35.6	-0.9376254	35.6	-0.9419104	35.6	-0.9141377	35.6	-0.8762361	35.6	-0.7473958	35.6	-0.7852527	35.6	-0.7866427	35.6	-0.7885557	35.6	-0.7573086	35.6	-0.7727401	35.6	-0.755389	35.6	-0.7420111
35.8	-0.8416902	35.8	-0.8765151	35.8	-0.9202392	35.8	-0.8938634	35.8	-0.9149457	35.8	-0.911742	35.8	-0.8855283	35.8	-0.8461443	35.8	-0.7188308	35.8	-0.7535821	35.8	-0.7622429	35.8	-0.7612438	35.8	-0.726148	35.8	-0.7402354	35.8	-0.7268363	35.8	-0.7103592
36	-0.8108385	36	-0.8511533	36	-0.8970805	36	-0.8714265	36	-0.8930232	36	-0.8885717	36	-0.858768	36	-0.8205314	36	-0.6917443	36	-0.7281065	36	-0.7356715	36	-0.7347417	36	-0.6992554	36	-0.7138272	36	-0.7026752	36	-0.6863493
36.2	-0.793265	36.2	-0.8299217	36.2	-0.8704234	36.2	-0.8495799	36.2	-0.868798	36.2	-0.8620563	36.2	-0.8369458	36.2	-0.8011208	36.2	-0.6696222	36.2	-0.7053917	36.2	-0.7104396	36.2	-0.710454	36.2	-0.6751457	36.2	-0.6915683	36.2	-0.6846306	36.2	-0.6624086
36.4	-0.7764079	36.4	-0.8111719	36.4	-0.8576978	36.4	-0.8310889	36.4	-0.8516295	36.4	-0.8453953	36.4	-0.8248976	36.4	-0.7816316	36.4	-0.6536963	36.4	-0.6896102	36.4	-0.6915419	36.4	-0.6918952	36.4	-0.6633263	36.4	-0.6735109	36.4	-0.6637442	36.4	-0.6468112
36.6	-0.7604741	36.6	-0.7955076	36.6	-0.8420321	36.6	-0.8145988	36.6	-0.837885	36.6	-0.8280503	36.6	-0.8077317	36.6	-0.7652587	36.6	-0.6314831	36.6	-0.6665032	36.6	-0.6721411	36.6	-0.6727889	36.6	-0.6413121	36.6	-0.6545614	36.6	-0.6455774	36.6	-0.6313927
36.8	-0.7446249	36.8	-0.7807246	36.8	-0.824347	36.8	-0.7955624	36.8	-0.8252318	36.8	-0.8086905	36.8	-0.7941476	36.8	-0.7492298	36.8	-0.6205642	36.8	-0.6561928	36.8	-0.6558006	36.8	-0.6556737	36.8	-0.6275449	36.8	-0.6377834	36.8	-0.6314316	36.8	-0.6148719
37	-0.7348191	37	-0.7667866	37	-0.8115736	37	-0.7874765	37	-0.8043668	37	-0.7964423	37	-0.7809259	37	-0.7382925	37	-0.6032454	37	-0.6434668	37	-0.6430305	37	-0.6451144	37	-0.6117554	37	-0.6298885	37	-0.6249472	37	-0.6047251
37.2	-0.7180752	37.2	-0.7578332	37.2	-0.7987418	37.2	-0.775713	37.2	-0.8013783	37.2	-0.7824447	37.2	-0.7713203	37.2	-0.7250633	37.2	-0.5924806	37.2	-0.62729	37.2	-0.6337836	37.2	-0.6322904	37.2	-0.6039935	37.2	-0.6134588	37.2	-0.6077673	37.2	-0.5932184
37.4	-0.7074156	37.4	-0.7465025	37.4	-0.7869296	37.4	-0.7648622	37.4	-0.7853996	37.4	-0.773366	37.4	-0.7576195	37.4	-0.7189646	37.4	-0.5833073	37.4	-0.6139029	37.4	-0.6212832	37.4	-0.6187904	37.4	-0.5941847	37.4	-0.6028505	37.4	-0.5950758	37.4	-0.5816277
37.6	-0.6983072	37.6	-0.7344527	37.6	-0.7770767	37.6	-0.7507297	37.6	-0.7802608	37.6	-0.7664784	37.6	-0.7495489	37.6	-0.7099315	37.6	-0.5737038	37.6	-0.6067464	37.6	-0.6108016	37.6	-0.6113728	37.6	-0.5828243	37.6	-0.5961353	37.6	-0.585699	37.6	-0.5692303
37.8	-0.685279	37.8	-0.7270135	37.8	-0.7672829	37.8	-0.7445887	37.8	-0.7674735	37.8	-0.7554038	37.8	-0.7411179	37.8	-0.6994061	37.8	-0.566071	37.8	-0.5985463	37.8	-0.6036929	37.8	-0.6026014	37.8	-0.573892	37.8	-0.5842062	37.8	-0.5762772	37.8	-0.5579445
38	-0.6837819	38	-0.7215294	38	-0.7532513	38	-0.7353833	38	-0.7581489	38	-0.7469988	38	-0.7300358	38	-0.6917865	38	-0.5549411	38	-0.5908107	38	-0.5924956	38	-0.5873095	38	-0.5610557	38	-0.573729	38	-0.570477	38	-0.5530781
38.2	-0.6764362	38.2	-0.7108113	38.2	-0.7513504	38.2	-0.7300312	38.2	-0.7510135	38.2	-0.738163	38.2	-0.7205555	38.2	-0.6842698	38.2	-0.5428248	38.2	-0.5853517	38.2	-0.584397	38.2	-0.5840554	38.2	-0.5542163	38.2	-0.5637609	38.2	-0.559312	38.2	-0.5454398
38.4	-0.6608912	38.4	-0.70308	38.4	-0.7413869	38.4	-0.7210262	38.4	-0.7502805	38.4	-0.728675	38.4	-0.7150575	38.4	-0.6753004	38.4	-0.5388843	38.4	-0.5753559	38.4	-0.5775349	38.4	-0.5726318	38.4	-0.5454031	38.4	-0.5581678	38.4	-0.5510123	38.4	-0.5338418
38.6	-0.6594885	38.6	-0.6974114	38.6	-0.7386522	38.6	-0.7139665	38.6	-0.7360395	38.6	-0.722805	38.6	-0.7026876	38.6	-0.6686097	38.6	-0.5343535	38.6	-0.568633	38.6	-0.5700217	38.6	-0.5636132	38.6	-0.5389097	38.6	-0.5507114	38.6	-0.5480753	38.6	-0.5264086
38.8	-0.6507791	38.8	-0.6867963	38.8	-0.7298309	38.8	-0.6992154	38.8	-0.729375	38.8	-0.7165009	38.8	-0.6994342	38.8	-0.6642378	38.8	-0.5230645	38.8	-0.5605226	38.8	-0.5623579	38.8	-0.5601614	38.8	-0.5340611	38.8	-0.5443406	38.8	-0.5350173	38.8	-0.5150728
39	-0.6471493	39	-0.6803973	39	-0.7230802	39	-0.695893	39	-0.7233599	39	-0.7040637	39	-0.694701	39	-0.6570522	39.01	-0.5186349	39.01	-0.5478154	39.01	-0.5548679	39.01	-0.5576968	39.01	-0.5248685	39.01	-0.5343819	39.01	-0.5321639	39.01	-0.5091956
39.2	-0.6416349	39.2	-0.679479	39.2	-0.7143346	39.2	-0.6934683	39.2	-0.7170707	39.2	-0.7039233	39.2	-0.6908536	39.2	-0.6503593	39.2	-0.5146932	39.2	-0.5456074	39.2	-0.5476559	39.2	-0.544264	39.2	-0.5194576	39.2	-0.5317309	39.2	-0.5190061	39.2	-0.5106195
39.4	-0.6332763	39.4	-0.6710286	39.4	-0.710223	39.4	-0.6819217	39.4	-0.7138814	39.4	-0.6980675	39.4	-0.6810982	39.4	-0.6479666	39.4	-0.5024239	39.4	-0.5413576	39.4	-0.5462383	39.4	-0.5434741	39.4	-0.5151207	39.4	-0.5246801	39.4	-0.518636	39.4	-0.5064971
39.6	-0.632843	39.6	-0.667387	39.6	-0.7072894	39.6	-0.6831198	39.6	-0.7110288	39.6	-0.6906039	39.6	-0.6835337	39.6	-0.6441382	39.6	-0.5033801	39.6	-0.535363	39.6	-0.5422679	39.6	-0.5396509	39.6	-0.51335	39.6	-0.5226423	39.6	-0.514343	39.6	-0.5002522
39.8	-0.6295195	39.8	-0.6652005	39.8	-0.7041025	39.8	-0.6796436	39.8	-0.702845	39.8	-0.6905186	39.8	-0.6764166	39.8	-0.6370597	39.8	-0.4972172	39.8	-0.5333178	39.8	-0.5372534	39.8	-0.5377111	39.8	-0.5048933	39.8	-0.5196142	39.8	-0.5134696	39.8	-0.4949256
40	-4.738327	40	-4.811133	40	-4.848052	40	-4.79143	40	-4.786144	40	-4.821388	40	-4.665297	40	-4.546848	40	-4.530466	40	-4.461286	40	-4.425252	40	-4.428763	40	-4.314449	40	-4.384889	40	-4.329444	40	-4.262816
40.2	-5.017962	40.2	-5.126313	40.2	-5.143467	40.2	-5.084229	40.2	-5.066355	40.2	-5.116888	40.2	-4.962059	40.2	-4.838112	40.2	-4.813214	40.2	-4.842518	40.2	-4.741386	40.2	-4.758865	40.2	-4.673532	40.2	-4.714508	40.2	-4.672829	40.2	-4.593215
40.4	-5.156206	40.4	-5.27482	40.4	-5.27894	40.4	-5.219054	40.4	-5.194774	40.4	-5.24632	40.4	-5.097655	40.4	-4.971495	40.4	-4.930354	40.4	-4.991059	40.4	-4.864172	40.4	-4.882231	40.4	-4.813912	40.4	-4.843096	40.4	-4.805562	40.4	-4.718937
40.6	-5.242035	40.6	-5.355199	40.6	-5.361204	40.6	-5.301551	40.6	-5.273092	40.6	-5.331505	40.6	-5.178935	40.6	-5.053201	40.6	-5.007656	40.6	-5.075301	40.6	-4.935072	40.6	-4.96646	40.6	-4.895087	40.6	-4.920141	40.6	-4.881708	40.6	-4.792469
40.8	-5.286867	40.8	-5.408783	40.8	-5.408601	40.8	-5.354384	40.8	-5.320838	40.8	-5.387771	40.8	-5.227475	40.8	-5.103313	40.8	-5.061087	40.8	-5.129311	40.8	-4.992009	40.8	-5.015997	40.8	-4.9501	40.8	-4.974088	40.8	-4.940466	40.8	-4.841984
41	-5.33431	41	-5.455492	41	-5.451275	41	-5.402705	41	-5.368163	41	-5.429455	41	-5.272121	41	-5.14835	41	-5.099306	41	-5.170956	41	-5.028543	41	-5.057331	41	-4.991622	41	-5.021528	41	-4.979249	41	-4.884772
41.2	-5.375961	41.2	-5.496894	41.2	-5.491909	41.2	-5.435872	41.2	-5.396981	41.2	-5.47054	41.2	-5.308441	41.2	-5.184206	41.2	-5.135031	41.2	-5.212385	41.2	-5.062964	41.2	-5.090991	41.2	-5.025805	41.2	-5.052563	41.2	-5.013755	41.2	-4.914727
41.4	-5.403827	41.4	-5.52537	41.4	-5.520863	41.4	-5.468062	41.4	-5.43281	41.4	-5.497335	41.4	-5.341119	41.4	-5.216021	41.4	-5.1637	41.4	-5.241516	41.4	-5.094288	41.4	-5.121507	41.4	-5.053723	41.4	-5.082052	41.4	-5.045055	41.4	-4.943381
41.6	-5.433129	41.6	-5.555283	41.6	-5.548662	41.6	-5.496049	41.6	-5.458797	41.6	-5.523018	41.6	-5.36997	41.6	-5.242859	41.6	-5.187408	41.6	-5.269495	41.6	-5.116986	41.6	-5.141543	41.6	-5.081915	41.6	-5.10729	41.6	-5.062684	41.6	-4.968765
41.8	-5.453911	41.8	-5.581469	41.8	-5.573664	41.8	-5.51865	41.8	-5.476301	41.8	-5.548165	41.8	-5.390994	41.8	-5.263144	41.8	-5.210104	41.8	-5.291314	41.8	-5.136922	41.8	-5.164075	41.8	-5.104338	41.8	-5.125912	41.8	-5.095729	41.8	-4.988141
42	-5.474313	42	-5.604002	42	-5.594929	42	-5.541144	42	-5.50061	42	-5.568463	42	-5.410199	42	-5.285209	42	-5.231198	42	-5.310439	42	-5.153906	42	-5.180036	42	-5.12174	42	-5.145665	42	-5.109963	42	-5.008579
42.2	-5.493212	42.2	-5.619712	42.2	-5.612669	42.2	-5.556041	42.2	-5.516061	42.2	-5.584591	42.2	-5.427999	42.2	-5.303788	42.2	-5.246224	42.2	-5.324684	42.2	-5.173339	42.2	-5.198457	42.2	-5.138887	42.2	-5.164193	42.2	-5.129467	42.2	-5.028481
42.4	-5.512351	42.4	-5.645176	42.4	-5.634713	42.4	-5.573411	42.4	-5.538861	42.4	-5.602967	42.4	-5.451293	42.4	-5.318425	42.4	-5.269893	42.4	-5.346072	42.4	-5.190406	42.4	-5.215734	42.4	-5.1567	42.4	-5.18181	42.4	-5.145444	42.4	-5.042893
42.6	-5.528969	42.6	-5.659235	42.6	-5.652055	42.6	-5.59085	42.6	-5.551601	42.6	-5.618923	42.6	-5.461835	42.6	-5.337399	42.6	-5.274351	42.6	-5.357273	42.6	-5.203008	42.6	-5.229642	42.6	-5.168213	42.6	-5.194528	42.6	-5.155478	42.6	-5.054515
42.8	-5.54398	42.8	-5.673138	42.8	-5.663488	42.8	-5.603959	42.8	-5.560633	42.8	-5.634221	42.8	-5.478956	42.8	-5.347011	42.8	-5.293776	42.8	-5.372944	42.8	-5.217316	42.8	-5.245683	42.8	-5.185462	42.8	-5.20732	42.8	-5.173031	42.8	-5.07001
43	-5.55533	43	-5.691806	43	-5.676553	43	-5.617897	43	-5.581778	43	-5.647072	43	-5.491816	43	-5.358797	43	-5.304986	43	-5.392216	43	-5.224491	43	-5.251236	43	-5.198556	43	-5.221784	43	-5.179822	43	-5.077208
43.2	-5.567322	43.2	-5.699463	43.2	-5.692159	43.2	-5.629113	43.2	-5.591526	43.2	-5.66102	43.2	-5.504292	43.2	-5.377276	43.2	-5.321037	43.2	-5.400084	43.2	-5.23789	43.2	-5.266566	43.2	-5.210166	43.2	-5.229783	43.2	-5.195124	43.2	-5.096024
43.4	-5.581433	43.4	-5.710729	43.4	-5.706073	43.4	-5.644461	43.4	-5.607964	43.4	-5.676144	43.4	-5.51664	43.4	-5.385264	43.4	-5.328762	43.4	-5.411412	43.4	-5.251012	43.4	-5.279331	43.4	-5.221051	43.4	-5.245534	43.4	-5.20808	43.4	-5.10252
43.6	-5.594173	43.6	-5.726959	43.6	-5.716957	43.6	-5.658474	43.6	-5.608411	43.6	-5.685076	43.6	-5.522499	43.6	-5.396719	43.6	-5.335903	43.6	-5.420129	43.6	-5.260241	43.6	-5.28847	43.6	-5.23089	43.6	-5.257745	43.6	-5.215788	43.6	-5.112903
43.8	-5.603393	43.8	-5.735802	43.8	-5.725836	43.8	-5.664584	43.8	-5.622271	43.8	-5.694305	43.8	-5.53654	43.8	-5.408185	43.8	-5.352177	43.8	-5.43165	43.8	-5.267601	43.8	-5.296593	43.8	-5.243482	43.8	-5.261107	43.8	-5.224556	43.8	-5.120972
44	-5.619316	44	-5.74578	44	-5.732933	44	-5.675622	44	-5.63306	44	-5.706922	44	-5.547064	44	-5.413568	44	-5.362196	44	-5.443323	44	-5.279516	44	-5.306828	44	-5.252458	44	-5.272779	44	-5.231888	44	-5.130966
44.2	-5.628415	44.2	-5.756776	44.2	-5.746941	44.2	-5.683214	44.2	-5.642794	44.2	-5.720488	44.2	-5.556238	44.2	-5.426322	44.2	-5.365063	44.2	-5.449479	44.2	-5.283866	44.2	-5.315225	44.2	-5.253776	44.2	-5.28001	44.2	-5.241958	44.2	-5.137569
44.4	-5.63304	44.4	-5.763193	44.4	-5.749113	44.4	-5.693655	44.4	-5.652602	44.4	-5.724557	44.4	-5.563334	44.4	-5.4364	44.4	-5.376261	44.4	-5.456986	44.4	-5.295691	44.4	-5.326254	44.4	-5.262268	44.4	-5.287385	44.4	-5.247582	44.4	-5.144909
44.6	-5.639382	44.6	-5.771588	44.6	-5.759517	44.6	-5.702288	44.6	-5.661357	44.6	-5.734167	44.6	-5.574224	44.6	-5.439276	44.6	-5.384159	44.6	-5.464097	44.6	-5.300118	44.6	-5.330801	44.6	-5.272316	44.6	-5.296216	44.6	-5.253888	44.6	-5.151863
44.8	-5.648067	44.8	-5.778612	44.8	-5.767369	44.8	-5.705152	44.8	-5.664973	44.8	-5.737052	44.8	-5.5739	44.8	-5.444274	44.8	-5.389387	44.8	-5.469965	44.8	-5.305084	44.8	-5.333528	44.8	-5.276719	44.8	-5.29996	44.8	-5.261446	44.8	-5.158477
45	-0.9101065	45	-0.9623479	45	-1.037338	45	-0.9985953	45	-1.037797	45	-1.004721	45	-0.9855515	45	-0.9490897	45	-0.7770542	45	-0.8350387	45	-0.8583347	45	-0.8396526	45	-0.7938745	45	-0.7944773	45	-0.8060596	45	-0.7833028
45.2	-0.8759435	45.2	-0.9255717	45.2	-0.9958439	45.2	-0.9644075	45.2	-0.994302	45.2	-0.958324	45.2	-0.9407768	45.2	-0.907601	45.2	-0.7415673	45.2	-0.8049511	45.2	-0.8388555	45.2	-0.8129472	45.2	-0.7618473	45.2	-0.7854335	45.2	-0.7763114	45.2	-0.7665341
45.4	-0.8303739	45.4	-0.8800389	45.4	-0.9500999	45.4	-0.9211583	45.4	-0.9544374	45.4	-0.913538	45.4	-0.905584	45.4	-0.8660658	45.4	-0.7013757	45.4	-0.7566614	45.4	-0.7910624	45.4	-0.7749115	45.4	-0.7198341	45.4	-0.7532136	45.4	-0.7372353	45.4	-0.7180272
45.6	-0.7943381	45.6	-0.8433066	45.6	-0.9126582	45.6	-0.8832969	45.6	-0.9227299	45.6	-0.8827684	45.6	-0.8692022	45.6	-0.8343779	45.6	-0.6626738	45.6	-0.7278042	45.6	-0.7481462	45.6	-0.7406226	45.6	-0.6813284	45.6	-0.7205742	45.6	-0.6965176	45.6	-0.6885854
45.8	-0.7649845	45.8	-0.8169277	45.8	-0.884227	45.8	-0.8540609	45.8	-0.8883108	45.8	-0.8557038	45.8	-0.841253	45.8	-0.8066183	45.8	-0.6302658	45.8	-0.6972431	45.8	-0.7233828	45.8	-0.7087612	45.8	-0.6600563	45.8	-0.6907074	45.8	-0.6779768	45.8	-0.6560808
46	-0.7423714	46	-0.7890375	46	-0.8594152	46	-0.8258254	46	-0.8727772	46	-0.8300295	46	-0.8216855	46	-0.7855988	46	-0.6064902	46	-0.6643828	46	-0.6994467	46	-0.6866511	46	-0.6360163	46	-0.6626558	46	-0.647703	46	-0.6406315
46.2	-0.7211231	46.2	-0.775212	46.2	-0.8411325	46.2	-0.8064675	46.2	-0.8512655	46.2	-0.8061141	46.2	-0.8035398	46.2	-0.7669576	46.2	-0.5886651	46.2	-0.6493148	46.2	-0.6789736	46.2	-0.6668366	46.2	-0.6153851	46.2	-0.6428845	46.2	-0.6272906	46.2	-0.6184951
46.4	-0.7042862	46.4	-0.7485816	46.4	-0.8221808	46.4	-0.7873749	46.4	-0.8316167	46.4	-0.7918228	46.4	-0.7828535	46.4	-0.7507859	46.4	-0.5668095	46.4	-0.6254857	46.4	-0.660867	46.4	-0.6486219	46.4	-0.5971622	46.4	-0.6216196	46.4	-0.6118361	46.4	-0.5931908
46.6	-0.6910719	46.6	-0.7347347	46.6	-0.8025705	46.6	-0.7767408	46.6	-0.8161874	46.6	-0.7720152	46.6	-0.772649	46.6	-0.730587	46.6	-0.55583	46.6	-0.6127402	46.6	-0.646585	46.6	-0.6284201	46.6	-0.585136	46.6	-0.6068629	46.6	-0.598455	46.6	-0.5783491
46.8	-0.6747974	46.8	-0.7257239	46.8	-0.7907257	46.8	-0.7592211	46.8	-0.8024868	46.8	-0.7603896	46.8	-0.7568738	46.8	-0.727291	46.8	-0.5448396	46.8	-0.5973017	46.8	-0.6301212	46.8	-0.6187729	46.8	-0.5687832	46.8	-0.5926818	46.8	-0.5809261	46.8	-0.5634309
47	-0.6642297	47	-0.7094807	47	-0.7792923	47	-0.7484916	47	-0.7935269	47	-0.7476954	47	-0.7447261	47	-0.7051502	47	-0.5275891	47	-0.5895888	47	-0.6169491	47	-0.6084205	47	-0.5576605	47	-0.5819516	47	-0.5677563	47	-0.5515872
47.2	-0.647218	47.2	-0.7016754	47.2	-0.7662126	47.2	-0.7407652	47.2	-0.7820254	47.2	-0.732732	47.2	-0.7355915	47.2	-0.7021853	47.2	-0.5186584	47.2	-0.5704787	47.2	-0.6054168	47.2	-0.5941554	47.2	-0.5457087	47.2	-0.5672054	47.2	-0.560817	47.2	-0.5410717
47.4	-0.641362	47.4	-0.6929772	47.4	-0.7567877	47.4	-0.7299071	47.4	-0.7725529	47.4	-0.7270187	47.4	-0.722061	47.4	-0.6869521	47.4	-0.5027515	47.4	-0.5625995	47.4	-0.592876	47.4	-0.5799063	47.4	-0.5321848	47.4	-0.5566232	47.4	-0.5487607	47.4	-0.526805
47.6	-0.6312508	47.6	-0.6817762	47.6	-0.7466772	47.6	-0.7126876	47.6	-0.7659378	47.6	-0.7147211	47.6	-0.7133192	47.6	-0.6788443	47.6	-0.4959436	47.6	-0.5569695	47.6	-0.5839604	47.6	-0.5672233	47.6	-0.5256196	47.6	-0.549144	47.6	-0.5357799	47.6	-0.5240499
47.8	-0.6220998	47.8	-0.6685899	47.8	-0.7363418	47.8	-0.704963	47.8	-0.752767	47.8	-0.7020802	47.8	-0.7050398	47.8	-0.676467	47.8	-0.4899334	47.8	-0.5487224	47.8	-0.5737638	47.8	-0.5616332	47.8	-0.5158456	47.8	-0.5402316	47.8	-0.5322682	47.8	-0.5181311
48	-0.6157323	48	-0.6674999	48	-0.7303095	48	-0.6983176	48	-0.747718	48	-0.6967366	48	-0.6949457	48	-0.6638134	48	-0.4815684	48	-0.5344541	48	-0.5669346	48	-0.5480976	48	-0.5091506	48	-0.5394372	48	-0.5236626	48	-0.5023174
48.2	-0.6067126	48.2	-0.6569353	48.2	-0.7205141	48.2	-0.6900969	48.2	-0.7357918	48.2	-0.6928737	48.2	-0.6831544	48.2	-0.6571971	48.2	-0.4677526	48.2	-0.5314556	48.2	-0.5606996	48.2	-0.5433978	48.2	-0.4976779	48.2	-0.5227559	48.2	-0.5173899	48.2	-0.4994841
48.4	-0.5987325	48.4	-0.6538299	48.4	-0.7119562	48.4	-0.6817235	48.4	-0.7277855	48.4	-0.6824052	48.4	-0.6806847	48.4	-0.6435454	48.4	-0.4615432	48.4	-0.5194612	48.4	-0.5500975	48.4	-0.5415268	48.4	-0.4984001	48.4	-0.5171455	48.4	-0.5010625	48.4	-0.488915
48.6	-0.589407	48.6	-0.6413507	48.6	-0.7085928	48.6	-0.6766449	48.6	-0.7232037	48.6	-0.6736628	48.6	-0.678002	48.6	-0.6439582	48.6	-0.4580126	48.6	-0.5108584	48.6	-0.5424424	48.6	-0.5369283	48.6	-0.4874002	48.6	-0.5046471	48.6	-0.4998882	48.6	-0.4830656
48.8	-0.5837753	48.8	-0.6389208	48.8	-0.7009081	48.8	-0.665028	48.8	-0.7139874	48.8	-0.6701507	48.8	-0.6677759	48.8	-0.6327712	48.8	-0.4487049	48.8	-0.5067854	48.8	-0.5334693	48.8	-0.5250086	48.8	-0.4821135	48.8	-0.5030147	48.8	-0.492661	48.8	-0.4755318
49	-0.5750608	49	-0.6251357	49	-0.6924607	49	-0.6610706	49	-0.7075644	49	-0.6612217	49	-0.6615092	49	-0.633033	49	-0.4436229	49	-0.4982775	49	-0.5317225	49	-0.519167	49	-0.4775044	49	-0.4938188	49	-0.4868777	49	-0.4695526
49.2	-0.5730669	49.2	-0.6199445	49.2	-0.6883588	49.2	-0.6549664	49.2	-0.7066744	49.2	-0.6570048	49.2	-0.6609917	49.2	-0.6243759	49.2	-0.4391188	49.2	-0.4907016	49.2	-0.5216118	49.2	-0.5099296	49.2	-0.4733764	49.2	-0.4849319	49.2	-0.4820717	49.2	-0.4686043
49.4	-0.5677884	49.4	-0.6153515	49.4	-0.683068	49.4	-0.6503068	49.4	-0.700309	49.4	-0.6507239	49.4	-0.6509405	49.4	-0.622319	49.4	-0.4347087	49.4	-0.493007	49.4	-0.5205483	49.4	-0.5093327	49.4	-0.4680086	49.4	-0.4864556	49.4	-0.4731919	49.4	-0.4607544
49.6	-0.564667	49.6	-0.6147001	49.6	-0.6767304	49.6	-0.6479695	49.6	-0.6925227	49.6	-0.6493438	49.6	-0.6509619	49.6	-0.6186626	49.6	-0.4304529	49.6	-0.484062	49.6	-0.5176722	49.6	-0.5019997	49.6	-0.46302	49.6	-0.480563	49.6	-0.4740099	49.6	-0.4580885
49.8	-0.561537	49.8	-0.6071897	49.8	-0.6737995	49.8	-0.6444698	49.8	-0.6903954	49.8	-0.6416712	49.8	-0.644824	49.8	-0.6112242	49.81	-0.4272183	49.81	-0.4797341	49.81	-0.5127137	49.81	-0.4959204	49.81	-0.4544632	49.81	-0.4741905	49.81	-0.4711148	49.81	-0.454294
50	-4.75156	50	-4.825191	50	-4.885092	50	-4.832288	50	-4.819297	50	-4.831299	50	-4.717257	50	-4.599927	50.01	-4.510723	50.01	-4.525464	50.01	-4.454966	50.01	-4.463763	50.01	-4.329794	50.01	-4.403404	50.01	-4.348139	50.01	-4.286795
50.2	-5.021585	50.2	-5.13097	50.2	-5.163594	50.2	-5.119716	50.2	-5.090868	50.2	-5.118973	50.2	-4.984679	50.2	-4.871037	50.21	-4.765436	50.21	-4.845458	50.21	-4.737069	50.21	-4.75167	50.21	-4.658813	50.21	-4.700699	50.21	-4.65804	50.21	-4.581859
50.4	-5.140227	50.4	-5.259381	50.4	-5.283818	50.4	-5.229693	50.4	-5.206072	50.4	-5.243954	50.4	-5.105364	50.4	-4.982182	50.4	-4.88071	50.4	-4.964027	50.4	-4.848372	50.4	-4.871644	50.4	-4.778653	50.4	-4.813842	50.4	-4.778103	50.4	-4.690721
50.6	-5.210032	50.6	-5.336328	50.6	-5.364421	50.6	-5.298263	50.6	-5.283634	50.6	-5.31554	50.6	-5.173429	50.6	-5.063119	50.6	-4.948137	50.6	-5.033382	50.6	-4.918634	50.6	-4.935061	50.6	-4.848722	50.6	-4.886436	50.6	-4.844586	50.6	-4.760504
50.8	-5.257379	50.8	-5.393685	50.8	-5.410392	50.8	-5.360851	50.8	-5.330643	50.8	-5.367676	50.8	-5.226039	50.8	-5.109758	50.81	-4.989208	50.81	-5.086596	50.81	-4.96627	50.81	-4.982008	50.81	-4.90113	50.81	-4.933701	50.81	-4.900723	50.81	-4.812061
51	-5.296193	51	-5.429923	51	-5.455649	51	-5.390448	51	-5.363891	51	-5.404827	51	-5.26738	51	-5.147555	51.01	-5.036256	51.01	-5.126141	51.01	-4.998704	51.01	-5.027228	51.01	-4.940007	51.01	-4.976973	51.01	-4.934752	51.01	-4.842291
51.2	-5.333838	51.2	-5.462317	51.2	-5.487414	51.2	-5.426015	51.2	-5.400805	51.2	-5.442002	51.2	-5.296067	51.2	-5.177253	51.21	-5.061836	51.21	-5.159413	51.21	-5.032876	51.21	-5.055783	51.21	-4.974879	51.21	-5.005222	51.21	-4.964699	51.21	-4.870514
51.4	-5.362074	51.4	-5.49346	51.4	-5.511992	51.4	-5.452268	51.4	-5.43237	51.4	-5.470276	51.4	-5.323689	51.4	-5.204868	51.41	-5.085718	51.41	-5.186479	51.41	-5.05963	51.41	-5.078072	51.41	-5.002253	51.41	-5.033977	51.41	-4.993518	51.41	-4.896945
51.6	-5.382423	51.6	-5.520746	51.6	-5.533239	51.6	-5.47698	51.6	-5.45243	51.6	-5.490491	51.6	-5.347939	51.6	-5.225331	51.61	-5.110792	51.61	-5.211333	51.61	-5.07556	51.61	-5.10261	51.61	-5.023557	51.61	-5.057709	51.61	-5.014125	51.61	-4.917805
51.8	-5.397284	51.8	-5.541038	51.8	-5.557104	51.8	-5.496715	51.8	-5.47558	51.8	-5.510545	51.8	-5.368493	51.8	-5.244983	51.81	-5.132376	51.81	-5.229295	51.81	-5.096295	51.81	-5.120718	51.81	-5.044055	51.81	-5.072081	51.81	-5.031486	51.81	-4.934433
52	-5.422191	52	-5.561361	52	-5.580711	52	-5.518398	52	-5.495154	52	-5.527392	52	-5.389632	52	-5.26743	52	-5.149862	52	-5.252768	52	-5.109283	52	-5.141001	52	-5.056697	52	-5.091311	52	-5.054458	52	-4.956102
52.2	-5.437212	52.2	-5.578611	52.2	-5.596406	52.2	-5.52992	52.2	-5.50968	52.2	-5.547358	52.2	-5.402283	52.2	-5.277274	52.21	-5.163244	52.21	-5.265266	52.21	-5.129115	52.21	-5.148584	52.21	-5.073177	52.21	-5.107439	52.21	-5.069772	52.21	-4.966453
52.4	-5.455352	52.4	-5.59383	52.4	-5.608095	52.4	-5.544584	52.4	-5.523711	52.4	-5.561248	52.4	-5.421498	52.4	-5.294515	52.4	-5.178603	52.4	-5.276978	52.4	-5.146296	52.4	-5.168546	52.4	-5.090437	52.4	-5.124402	52.4	-5.080908	52.4	-4.979692
52.6	-5.472365	52.6	-5.600844	52.6	-5.61845	52.6	-5.561705	52.6	-5.539186	52.6	-5.572723	52.6	-5.432465	52.6	-5.309577	52.61	-5.19167	52.61	-5.290081	52.61	-5.152135	52.61	-5.1805	52.61	-5.09877	52.61	-5.133107	52.61	-5.086086	52.61	-4.990366
52.8	-5.478882	52.8	-5.623518	52.8	-5.639149	52.8	-5.573717	52.8	-5.547844	52.8	-5.585749	52.8	-5.447313	52.8	-5.319502	52.81	-5.200784	52.81	-5.30351	52.81	-5.168052	52.81	-5.191974	52.81	-5.113276	52.81	-5.145222	52.81	-5.104523	52.81	-5.006786
53	-5.4943	53	-5.636761	53	-5.648442	53	-5.580131	53	-5.56029	53	-5.59904	53	-5.455616	53	-5.327497	53.01	-5.211435	53.01	-5.314142	53.01	-5.177798	53.01	-5.19986	53.01	-5.124928	53.01	-5.159329	53.01	-5.117883	53.01	-5.014074
53.2	-5.505226	53.2	-5.642359	53.2	-5.661178	53.2	-5.599239	53.2	-5.570542	53.2	-5.608542	53.2	-5.464075	53.2	-5.34092	53.21	-5.224245	53.21	-5.324346	53.21	-5.186416	53.21	-5.20961	53.21	-5.134226	53.21	-5.16539	53.21	-5.126533	53.21	-5.021921
53.4	-5.512919	53.4	-5.653394	53.4	-5.671245	53.4	-5.603722	53.4	-5.584466	53.4	-5.616995	53.4	-5.477639	53.4	-5.351429	53.4	-5.236606	53.4	-5.331454	53.4	-5.196549	53.4	-5.22577	53.4	-5.140202	53.4	-5.172444	53.4	-5.138829	53.4	-5.040206
53.6	-5.525388	53.6	-5.662245	53.6	-5.67672	53.6	-5.612783	53.6	-5.589375	53.6	-5.632749	53.6	-5.487659	53.6	-5.36184	53.61	-5.243339	53.61	-5.342463	53.61	-5.20089	53.61	-5.228701	53.61	-5.152522	53.61	-5.187529	53.61	-5.141694	53.61	-5.042162
53.8	-5.533529	53.8	-5.673404	53.8	-5.689682	53.8	-5.621883	53.8	-5.599938	53.8	-5.638618	53.8	-5.495009	53.8	-5.371841	53.81	-5.253202	53.81	-5.34913	53.81	-5.210243	53.81	-5.230813	53.81	-5.159844	53.81	-5.194848	53.81	-5.150129	53.81	-5.048566
54	-5.541247	54	-5.683157	54	-5.695784	54	-5.636609	54	-5.609501	54	-5.644789	54	-5.503796	54	-5.381199	54.01	-5.261876	54.01	-5.353123	54.01	-5.222683	54.01	-5.245324	54.01	-5.170248	54.01	-5.198637	54.01	-5.160312	54.01	-5.06054
54.2	-5.549553	54.2	-5.691269	54.2	-5.701753	54.2	-5.637149	54.2	-5.614073	54.2	-5.656179	54.2	-5.515975	54.2	-5.388908	54.21	-5.266684	54.21	-5.367153	54.21	-5.236516	54.21	-5.250092	54.21	-5.172802	54.21	-5.2149	54.21	-5.162318	54.21	-5.063659
54.4	-5.557868	54.4	-5.698557	54.4	-5.710292	54.4	-5.645884	54.4	-5.621623	54.4	-5.666055	54.4	-5.520555	54.4	-5.394139	54.41	-5.274204	54.41	-5.372176	54.41	-5.235062	54.41	-5.260011	54.41	-5.182395	54.41	-5.215133	54.41	-5.177898	54.41	-5.07167
54.6	-5.565875	54.6	-5.707016	54.6	-5.717668	54.6	-5.656161	54.6	-5.630514	54.6	-5.668134	54.6	-5.525151	54.6	-5.397994	54.61	-5.283267	54.61	-5.37602	54.61	-5.238623	54.61	-5.266901	54.61	-5.185263	54.61	-5.219504	54.61	-5.181221	54.61	-5.079536
54.8	-5.571981	54.8	-5.714769	54.8	-5.723432	54.8	-5.659641	54.8	-5.632549	54.8	-5.672923	54.8	-5.531541	54.8	-5.402628	54.81	-5.285995	54.81	-5.384621	54.81	-5.243982	54.81	-5.272609	54.81	-5.192895	54.81	-5.225929	54.81	-5.183967	54.81	-5.08021
55	-0.7881653	55	-0.8581041	55	-0.954146	55	-0.9120049	55	-0.9778039	55	-0.9141651	55	-0.9006123	55	-0.8792492	55.01	-0.6497083	55.01	-0.7340988	55.01	-0.7923801	55.01	-0.7550348	55.01	-0.7010995	55.01	-0.7159649	55.01	-0.7176358	55.01	-0.6979534
55.2	-0.7490315	55.2	-0.8284709	55.2	-0.9156798	55.2	-0.8838898	55.2	-0.9403239	55.2	-0.8729169	55.2	-0.8654621	55.2	-0.8401603	55.21	-0.6231569	55.21	-0.7030963	55.21	-0.7585041	55.21	-0.741506	55.21	-0.6700383	55.21	-0.7005903	55.21	-0.6917363	55.21	-0.6709403
55.4	-0.7084275	55.4	-0.7893726	55.4	-0.8751364	55.4	-0.8401606	55.4	-0.8931926	55.4	-0.829873	55.4	-0.8223755	55.4	-0.8011388	55.4	-0.5863217	55.4	-0.6667953	55.4	-0.7195985	55.4	-0.701881	55.4	-0.632232	55.4	-0.659311	55.4	-0.6469207	55.4	-0.6372091
55.6	-0.6750188	55.6	-0.7460907	55.6	-0.8370834	55.6	-0.8031839	55.6	-0.8634893	55.6	-0.7936559	55.6	-0.7955675	55.6	-0.7689288	55.61	-0.5496416	55.61	-0.6262847	55.61	-0.6843377	55.61	-0.6716915	55.61	-0.5989929	55.61	-0.6285048	55.61	-0.6165115	55.61	-0.6017962
55.8	-0.6519871	55.8	-0.7143037	55.8	-0.8108262	55.8	-0.779954	55.8	-0.8358388	55.8	-0.7642478	55.8	-0.7671021	55.8	-0.7419755	55.8	-0.5251209	55.8	-0.5987024	55.8	-0.6541242	55.8	-0.6398293	55.8	-0.5715562	55.8	-0.6029794	55.8	-0.5920423	55.8	-0.5795803
56	-0.6294746	56	-0.6977519	56	-0.789642	56	-0.7480791	56	-0.8092722	56	-0.7376833	56	-0.7420645	56	-0.7161185	56.01	-0.4968772	56.01	-0.5744929	56.01	-0.6321309	56.01	-0.6133751	56.01	-0.5513655	56.01	-0.579556	56.01	-0.5636207	56.01	-0.5524553
56.2	-0.6118449	56.2	-0.677587	56.2	-0.7692384	56.2	-0.7288441	56.2	-0.7929643	56.2	-0.720732	56.2	-0.7223886	56.2	-0.6984216	56.2	-0.481767	56.2	-0.5552363	56.2	-0.6089532	56.2	-0.5947096	56.2	-0.5323558	56.2	-0.5580149	56.2	-0.5491374	56.2	-0.5351596
56.4	-0.5958116	56.4	-0.6569455	56.4	-0.7499982	56.4	-0.7131612	56.4	-0.7735826	56.4	-0.7008777	56.4	-0.7098131	56.4	-0.680178	56.41	-0.4590805	56.41	-0.5391333	56.41	-0.5924325	56.41	-0.5736562	56.41	-0.5139077	56.41	-0.5437612	56.41	-0.5306929	56.41	-0.5118657
56.6	-0.575323	56.6	-0.6419533	56.6	-0.7350528	56.6	-0.7010394	56.6	-0.7626843	56.6	-0.6842284	56.6	-0.6902428	56.6	-0.6627977	56.6	-0.4511307	56.6	-0.5255443	56.6	-0.5765409	56.6	-0.5586807	56.6	-0.4997509	56.6	-0.5236292	56.6	-0.5182338	56.6	-0.4993402
56.8	-0.5621415	56.8	-0.6279789	56.8	-0.7254739	56.8	-0.6833197	56.8	-0.7465708	56.8	-0.6710404	56.8	-0.6768753	56.8	-0.6539506	56.81	-0.4288247	56.81	-0.506296	56.81	-0.5620062	56.81	-0.5478525	56.81	-0.4853112	56.81	-0.5112229	56.81	-0.5049757	56.81	-0.4814571
57	-0.5530735	57	-0.6174017	57	-0.7060307	57	-0.6743589	57	-0.7351133	57	-0.6583095	57	-0.6673886	57	-0.6437131	57.01	-0.4147341	57.01	-0.4949635	57.01	-0.5551217	57.01	-0.52951	57.01	-0.4716415	57.01	-0.5013627	57.01	-0.4922086	57.01	-0.4750633
57.2	-0.5384626	57.2	-0.6076348	57.2	-0.7015715	57.2	-0.6589234	57.2	-0.7219279	57.2	-0.6471867	57.2	-0.6560597	57.2	-0.6345856	57.21	-0.4064156	57.21	-0.4844556	57.21	-0.5420113	57.21	-0.5258335	57.21	-0.4658704	57.21	-0.4883658	57.21	-0.4790611	57.21	-0.4669847
57.4	-0.52635	57.4	-0.5962823	57.4	-0.6872233	57.4	-0.6491628	57.4	-0.7159433	57.4	-0.6370122	57.4	-0.6452836	57.4	-0.6212099	57.41	-0.3957642	57.41	-0.4701613	57.41	-0.5308657	57.41	-0.5141799	57.41	-0.4535869	57.41	-0.4810458	57.41	-0.4704111	57.41	-0.4565652
57.6	-0.5229527	57.6	-0.5862958	57.6	-0.6787555	57.6	-0.6400886	57.6	-0.7059161	57.6	-0.6289935	57.6	-0.6349356	57.6	-0.6066418	57.61	-0.3898253	57.61	-0.4679805	57.61	-0.520227	57.61	-0.5024017	57.61	-0.4438746	57.61	-0.4662464	57.61	-0.4607108	57.61	-0.4410895
57.8	-0.5103273	57.8	-0.5795786	57.8	-0.6643265	57.8	-0.6287724	57.8	-0.7019476	57.8	-0.6181045	57.8	-0.6228499	57.8	-0.6036698	57.8	-0.3762209	57.8	-0.4559368	57.8	-0.5142251	57.8	-0.4947588	57.8	-0.4352118	57.8	-0.4575914	57.8	-0.4501104	57.8	-0.4342694
58	-0.5050745	58	-0.5670143	58	-0.6584406	58	-0.6171024	58	-0.6872597	58	-0.6105978	58	-0.6258954	58	-0.5941171	58.01	-0.3735517	58.01	-0.4514094	58.01	-0.5085231	58.01	-0.4892536	58.01	-0.42892	58.01	-0.4501393	58.01	-0.4414283	58.01	-0.4279417
58.2	-0.4971516	58.2	-0.5594491	58.2	-0.6549792	58.2	-0.6164437	58.2	-0.6846773	58.2	-0.5988468	58.2	-0.6073582	58.2	-0.5889106	58.21	-0.3630272	58.21	-0.4409445	58.21	-0.4948255	58.21	-0.4795111	58.21	-0.418003	58.21	-0.4445519	58.21	-0.4333545	58.21	-0.4192511
58.4	-0.4858581	58.4	-0.5521322	58.4	-0.6426153	58.4	-0.6054985	58.4	-0.6721162	58.4	-0.5952653	58.4	-0.6051035	58.4	-0.5818394	58.41	-0.3551366	58.41	-0.4338225	58.41	-0.4873305	58.41	-0.4747065	58.41	-0.4134242	58.41	-0.4397827	58.41	-0.4252993	58.41	-0.4107746
58.6	-0.4881655	58.6	-0.5469864	58.6	-0.6354419	58.6	-0.5944622	58.6	-0.6620147	58.6	-0.5879244	58.6	-0.6044216	58.6	-0.5781303	58.6	-0.3475959	58.6	-0.4293117	58.6	-0.4809455	58.6	-0.4638299	58.6	-0.4097026	58.6	-0.4345702	58.6	-0.422984	58.6	-0.4049677
58.8	-0.47748	58.8	-0.5415881	58.8	-0.6305708	58.8	-0.5933447	58.8	-0.6562612	58.8	-0.581982	58.8	-0.5932339	58.8	-0.5666943	58.81	-0.340092	58.81	-0.4169167	58.81	-0.4815395	58.81	-0.4588914	58.81	-0.3994138	58.81	-0.4276173	58.81	-0.4175929	58.81	-0.4008678
59	-0.4708056	59	-0.5370184	59	-0.6260036	59	-0.5846194	59	-0.6572049	59	-0.5733413	59	-0.5884303	59	-0.5599082	59.01	-0.3356248	59.01	-0.4120977	59.01	-0.4716106	59.01	-0.4509161	59.01	-0.3983316	59.01	-0.4154944	59.01	-0.4053268	59.01	-0.3940476
59.2	-0.465388	59.2	-0.5283704	59.2	-0.617814	59.2	-0.5785458	59.2	-0.6472687	59.2	-0.5716317	59.2	-0.5827462	59.2	-0.5547096	59.21	-0.3324296	59.21	-0.4088947	59.21	-0.4650508	59.21	-0.4452774	59.21	-0.3874353	59.21	-0.4147723	59.21	-0.4030629	59.21	-0.3893775
59.4	-0.4648203	59.4	-0.5239286	59.4	-0.6126241	59.4	-0.578292	59.4	-0.6425449	59.4	-0.5671127	59.4	-0.5771593	59.4	-0.553697	59.41	-0.3286718	59.41	-0.4021524	59.41	-0.4616881	59.41	-0.4390894	59.41	-0.3839822	59.41	-0.410519	59.41	-0.398415	59.41	-0.3835243
59.6	-0.4622108	59.6	-0.5181016	59.6	-0.6098679	59.6	-0.572356	59.6	-0.6376246	59.6	-0.5578702	59.6	-0.5718372	59.6	-0.5430831	59.61	-0.3231013	59.61	-0.3963727	59.61	-0.4542581	59.61	-0.4344149	59.61	-0.3783137	59.61	-0.4047004	59.61	-0.3948201	59.61	-0.3802205
59.8	-0.4576132	59.8	-0.5169513	59.8	-0.6064854	59.8	-0.5701404	59.8	-0.6357613	59.8	-0.554998	59.8	-0.566156	59.8	-0.5454349	59.81	-0.3173684	59.81	-0.3967533	59.81	-0.4547509	59.81	-0.4304023	59.81	-0.3745962	59.81	-0.4043234	59.81	-0.3922287	59.81	-0.3761038
60	-0.3814891	60	-0.4362983	60	-0.5315324	60	-0.4924403	60	-0.5672512	60	-0.48737	60	-0.5100428	60	-0.490314	60.01	-0.2730681	60.01	-0.347642	60.01	-0.4067572	60.01	-0.3870288	60.01	-0.3328117	60.01	-0.3501444	60.01	-0.3570684	60.01	-0.3406271
60.2	-0.3789726	60.2	-0.4367436	60.2	-0.5278299	60.2	-0.4912969	60.2	-0.5641696	60.2	-0.477586	60.2	-0.5048161	60.2	-0.4819106	60.2	-0.2722994	60.2	-0.345039	60.2	-0.4030361	60.2	-0.3843276	60.2	-0.3337348	60.2	-0.3549171	60.2	-0.3483542	60.2	-0.3353162
60.4	-0.373647	60.4	-0.4368815	60.4	-0.5246922	60.4	-0.486583	60.4	-0.5556119	60.4	-0.474378	60.4	-0.497615	60.4	-0.4752283	60.41	-0.267073	60.41	-0.3369229	60.41	-0.3984278	60.41	-0.3832792	60.41	-0.3267155	60.41	-0.3473263	60.41	-0.3504886	60.41	-0.3318468
60.6	-0.3718431	60.6	-0.4299499	60.6	-0.5224692	60.6	-0.482477	60.6	-0.5582166	60.6	-0.4677838	60.6	-0.4990405	60.6	-0.4786406	60.6	-0.2650472	60.6	-0.3376499	60.6	-0.4012244	60.6	-0.3794507	60.6	-0.330676	60.6	-0.3475814	60.6	-0.3509053	60.6	-0.3293087
60.8	-0.3698133	60.8	-0.4293181	60.8	-0.5173137	60.8	-0.4806156	60.8	-0.5543995	60.8	-0.4692283	60.8	-0.4943255	60.8	-0.4687158	60.8	-0.2673162	60.8	-0.3327126	60.8	-0.3941177	60.8	-0.3773305	60.8	-0.3234814	60.8	-0.3498587	60.8	-0.3444295	60.8	-0.3301137
61	-0.3647748	61	-0.4255074	61	-0.517729	61	-0.4817014	61	-0.5534681	61	-0.4621516	61	-0.4904555	61	-0.4662221	61.01	-0.2605979	61.01	-0.3317749	61.01	-0.3956982	61.01	-0.3708109	61.01	-0.3240467	61.01	-0.342949	61.01	-0.3412245	61.01	-0.3257056
61.2	-0.3644154	61.2	-0.422137	61.2	-0.5077726	61.2	-0.4755235	61.2	-0.5505521	61.2	-0.4607953	61.2	-0.4877971	61.2	-0.4695575	61.21	-0.2613658	61.21	-0.3314014	61.21	-0.3915443	61.21	-0.3758113	61.21	-0.3225085	61.21	-0.3397444	61.21	-0.342238	61.21	-0.3184345
61.4	-0.3625333	61.4	-0.4152666	61.4	-0.5139895	61.4	-0.4683672	61.4	-0.547026	61.4	-0.4665007	61.4	-0.4900741	61.4	-0.4658518	61.4	-0.2556588	61.4	-0.328671	61.4	-0.3863089	61.4	-0.363268	61.4	-0.3186082	61.4	-0.3361908	61.4	-0.3402968	61.4	-0.3200783
61.6	-0.3610214	61.6	-0.4182815	61.6	-0.5044348	61.6	-0.473819	61.6	-0.5437417	61.6	-0.4626671	61.6	-0.4810627	61.6	-0.4611367	61.6	-0.2516543	61.6	-0.3306974	61.6	-0.3881151	61.6	-0.3659847	61.6	-0.3137521	61.6	-0.3321441	61.6	-0.3339223	61.6	-0.3239098
61.8	-0.3612342	61.8	-0.4150543	61.8	-0.5018611	61.8	-0.4675935	61.8	-0.5381376	61.8	-0.4526923	61.8	-0.4817951	61.8	-0.4553502	61.81	-0.2493478	61.81	-0.3259004	61.81	-0.3839826	61.81	-0.3664776	61.81	-0.3117299	61.81	-0.3303113	61.81	-0.3364437	61.81	-0.3159745
62	-0.3557684	62	-0.41709	62	-0.4976254	62	-0.4656278	62	-0.5413888	62	-0.4556379	62	-0.4789358	62	-0.4643857	62.01	-0.2518321	62.01	-0.322078	62.01	-0.3796365	62.01	-0.3633177	62.01	-0.3080426	62.01	-0.3329409	62.01	-0.3322755	62.01	-0.3089584
62.2	-0.3534309	62.2	-0.4118602	62.2	-0.501651	62.2	-0.4628112	62.2	-0.5394401	62.2	-0.4538463	62.2	-0.4766893	62.2	-0.4556343	62.21	-0.2465005	62.21	-0.322321	62.21	-0.3837444	62.21	-0.3612556	62.21	-0.3125709	62.21	-0.3306696	62.21	-0.3311544	62.21	-0.3092919
62.4	-0.3472753	62.4	-0.4084269	62.4	-0.4953047	62.4	-0.4607376	62.4	-0.5341894	62.4	-0.4503179	62.4	-0.4736699	62.4	-0.4517027	62.41	-0.248828	62.41	-0.3198075	62.41	-0.3768952	62.41	-0.3584885	62.41	-0.3045084	62.41	-0.327575	62.41	-0.3220401	62.41	-0.3113711
62.6	-0.3557319	62.6	-0.4039786	62.6	-0.4979294	62.6	-0.4585701	62.6	-0.5354218	62.6	-0.4413136	62.6	-0.4714732	62.6	-0.454138	62.6	-0.2459199	62.6	-0.3142842	62.6	-0.3764768	62.6	-0.353875	62.6	-0.3073839	62.6	-0.3259447	62.6	-0.321101	62.6	-0.3106777
62.8	-0.3492056	62.8	-0.4037923	62.8	-0.4953557	62.8	-0.4550441	62.8	-0.53187	62.8	-0.4470462	62.8	-0.4718855	62.8	-0.4530939	62.8	-0.2418756	62.8	-0.3143728	62.8	-0.3761722	62.8	-0.3527785	62.8	-0.3005459	62.8	-0.3220494	62.8	-0.326886	62.8	-0.3062207
63	-0.3435214	63	-0.4034666	63	-0.4915642	63	-0.4561749	63	-0.529662	63	-0.4437527	63	-0.4694279	63	-0.4494805	63.01	-0.2354372	63.01	-0.3100949	63.01	-0.372675	63.01	-0.3510308	63.01	-0.3004243	63.01	-0.3198434	63.01	-0.3155705	63.01	-0.3041689
63.2	-0.3428738	63.2	-0.4021089	63.2	-0.4934099	63.2	-0.4510015	63.2	-0.5336488	63.2	-0.4404216	63.2	-0.4687687	63.2	-0.4485196	63.2	-0.2338842	63.2	-0.3141328	63.2	-0.3686102	63.2	-0.3472931	63.2	-0.29919	63.2	-0.3192181	63.2	-0.3161368	63.2	-0.303739
63.4	-0.3436939	63.4	-0.3936696	63.4	-0.4908274	63.4	-0.4542794	63.4	-0.5297154	63.4	-0.4394158	63.4	-0.4658514	63.4	-0.4450103	63.41	-0.2392531	63.41	-0.3086012	63.41	-0.3700077	63.41	-0.3511876	63.41	-0.2996531	63.41	-0.3219486	63.41	-0.3170918	63.41	-0.3029826
63.6	-0.3400141	63.6	-0.3954389	63.6	-0.4879313	63.6	-0.4489748	63.6	-0.5221155	63.6	-0.4392225	63.6	-0.4643467	63.6	-0.4424461	63.6	-0.2329881	63.6	-0.310939	63.6	-0.3666659	63.6	-0.3449547	63.6	-0.2982041	63.6	-0.3153223	63.6	-0.3156695	63.6	-0.2968215
63.8	-0.340077	63.8	-0.39922	63.8	-0.4847114	63.8	-0.4463999	63.8	-0.519863	63.8	-0.4409197	63.8	-0.4627325	63.8	-0.4394184	63.81	-0.2356617	63.81	-0.3091352	63.81	-0.3653509	63.81	-0.3471527	63.81	-0.2925897	63.81	-0.3128114	63.81	-0.3116948	63.81	-0.3000553
64	-0.3361338	64	-0.3931273	64	-0.4820144	64	-0.4503308	64	-0.5175598	64	-0.4324872	64	-0.4581431	64	-0.4390745	64.01	-0.2311358	64.01	-0.3068442	64.01	-0.3639062	64.01	-0.345707	64.01	-0.291514	64.01	-0.3144272	64.01	-0.3117585	64.01	-0.2902881
64.2	-0.3347956	64.2	-0.3902321	64.2	-0.4803067	64.2	-0.4413933	64.2	-0.5223618	64.2	-0.4349716	64.2	-0.457904	64.2	-0.4318522	64.2	-0.2321485	64.2	-0.3049028	64.2	-0.3624086	64.2	-0.3411427	64.2	-0.292619	64.2	-0.3077925	64.2	-0.3088125	64.2	-0.2924843
64.4	-0.3351784	64.4	-0.392717	64.4	-0.4791158	64.4	-0.4429884	64.4	-0.5167057	64.4	-0.4292532	64.4	-0.4575216	64.4	-0.4360135	64.41	-0.2285594	64.41	-0.3013875	64.41	-0.3619946	64.41	-0.3399823	64.41	-0.2893759	64.41	-0.3059657	64.41	-0.3085632	64.41	-0.2946143
64.6	-0.3334351	64.6	-0.3898471	64.6	-0.4773871	64.6	-0.4407644	64.6	-0.5227046	64.6	-0.4286401	64.6	-0.454947	64.6	-0.4372041	64.61	-0.2250838	64.61	-0.2962883	64.61	-0.3587943	64.61	-0.3425816	64.61	-0.2829394	64.61	-0.3085639	64.61	-0.3070007	64.61	-0.2911586
64.8	-0.3362001	64.8	-0.3854779	64.8	-0.4755693	64.8	-0.4376782	64.8	-0.5151025	64.8	-0.4236494	64.8	-0.4533249	64.8	-0.4370618	64.81	-0.2247804	64.81	-0.2992319	64.81	-0.3556859	64.81	-0.3350736	64.81	-0.2842368	64.81	-0.3065327	64.81	-0.3040806	64.81	-0.2884625
65	-0.3317241	65	-0.3858998	65	-0.479385	65	-0.4406531	65	-0.5075368	65	-0.4247677	65	-0.4533423	65	-0.433568	65	-0.2263309	65	-0.2996529	65	-0.3551483	65	-0.3310742	65	-0.2849023	65	-0.3025387	65	-0.2965724	65	-0.2884504
65.2	-0.3291665	65.2	-0.3907407	65.2	-0.4726811	65.2	-0.4344184	65.2	-0.5124871	65.2	-0.4291	65.2	-0.4536692	65.2	-0.4271864	65.21	-0.2192939	65.21	-0.2937113	65.21	-0.3499507	65.21	-0.3379961	65.21	-0.2794188	65.21	-0.3097758	65.21	-0.2974097	65.21	-0.2839164
65.4	-0.3285701	65.4	-0.383706	65.4	-0.4724621	65.4	-0.4352837	65.4	-0.5083385	65.4	-0.4192144	65.4	-0.4489321	65.4	-0.4286657	65.41	-0.2205406	65.41	-0.296403	65.41	-0.3536368	65.41	-0.3307404	65.41	-0.281705	65.41	-0.2999565	65.41	-0.2971941	65.41	-0.283084
65.6	-0.323121	65.6	-0.3811314	65.6	-0.4754192	65.6	-0.43888	65.6	-0.5105758	65.6	-0.423703	65.6	-0.446358	65.6	-0.4252332	65.61	-0.2198435	65.61	-0.2976706	65.61	-0.350183	65.61	-0.3375903	65.61	-0.2756976	65.61	-0.3027856	65.61	-0.2971409	65.61	-0.2824697
65.8	-0.3209152	65.8	-0.378733	65.8	-0.4684408	65.8	-0.4282027	65.8	-0.5067883	65.8	-0.4208191	65.8	-0.4438887	65.8	-0.4235752	65.81	-0.2193405	65.81	-0.2856871	65.81	-0.3493629	65.81	-0.3329896	65.81	-0.2783182	65.81	-0.2951768	65.81	-0.2985806	65.81	-0.2807679
66	-0.3212689	66	-0.3788206	66	-0.4666281	66	-0.4340279	66	-0.5034818	66	-0.4228221	66	-0.440944	66	-0.4236655	66	-0.2144061	66	-0.288507	66	-0.346955	66	-0.3252288	66	-0.2764713	66	-0.300293	66	-0.2933293	66	-0.2800891
66.2	-0.318685	66.2	-0.3756396	66.2	-0.4599579	66.2	-0.4310687	66.2	-0.5032438	66.2	-0.4157963	66.2	-0.4380108	66.2	-0.4236936	66.21	-0.212413	66.21	-0.2852761	66.21	-0.3494356	66.21	-0.3293687	66.21	-0.2765098	66.21	-0.2948613	66.21	-0.2983794	66.21	-0.2815024
66.4	-0.3222237	66.4	-0.3767257	66.4	-0.4618623	66.4	-0.4280757	66.4	-0.5041736	66.4	-0.4122824	66.4	-0.4407413	66.4	-0.4197093	66.41	-0.2119029	66.41	-0.2861883	66.41	-0.3441923	66.41	-0.3233601	66.41	-0.2767932	66.41	-0.2946476	66.41	-0.2895018	66.41	-0.2799835
66.6	-0.3214841	66.6	-0.3717358	66.6	-0.4673403	66.6	-0.425783	66.6	-0.4996664	66.6	-0.4143639	66.6	-0.4401053	66.6	-0.4208007	66.61	-0.2085091	66.61	-0.2845172	66.61	-0.341984	66.61	-0.3221649	66.61	-0.2721809	66.61	-0.2929102	66.61	-0.289456	66.61	-0.2752234
66.8	-0.31885	66.8	-0.3744014	66.8	-0.4644822	66.8	-0.4270477	66.8	-0.4991222	66.8	-0.4120712	66.8	-0.4386855	66.8	-0.4175118	66.81	-0.2099227	66.81	-0.2781592	66.81	-0.3442457	66.81	-0.3288304	66.81	-0.273927	66.81	-0.2901388	66.81	-0.2928794	66.81	-0.2762669
67	-0.3158731	67	-0.3727838	67	-0.4593377	67	-0.4262024	67	-0.4980773	67	-0.4109169	67	-0.4350167	67	-0.4150822	67.01	-0.2093857	67.01	-0.2785713	67.01	-0.3388342	67.01	-0.3213078	67.01	-0.2684578	67.01	-0.2919747	67.01	-0.287331	67.01	-0.275654
67.2	-0.3195525	67.2	-0.3680187	67.2	-0.4562811	67.2	-0.4233795	67.2	-0.4988137	67.2	-0.4107836	67.2	-0.4358026	67.2	-0.4132538	67.21	-0.2030268	67.21	-0.2825093	67.21	-0.3404837	67.21	-0.3198786	67.21	-0.2676007	67.21	-0.2866978	67.21	-0.2886925	67.21	-0.2766836
67.4	-0.3163206	67.4	-0.3706364	67.4	-0.4582481	67.4	-0.4229304	67.4	-0.4923402	67.4	-0.4091752	67.4	-0.4310236	67.4	-0.4143786	67.41	-0.2002252	67.41	-0.2816154	67.41	-0.3393823	67.41	-0.3204554	67.41	-0.2699034	67.41	-0.2890057	67.41	-0.2848914	67.41	-0.2724754
67.6	-0.3131154	67.6	-0.3693152	67.6	-0.4555954	67.6	-0.4190006	67.6	-0.4968266	67.6	-0.408444	67.6	-0.4334663	67.6	-0.4153358	67.61	-0.2046696	67.61	-0.2812499	67.61	-0.3385886	67.61	-0.3182283	67.61	-0.2610951	67.61	-0.2880941	67.61	-0.284501	67.61	-0.2701452
67.8	-0.3120573	67.8	-0.3669069	67.8	-0.4552788	67.8	-0.4200462	67.8	-0.4960413	67.8	-0.4055634	67.8	-0.4315591	67.8	-0.406872	67.81	-0.2030399	67.81	-0.2774442	67.81	-0.3358057	67.81	-0.3168919	67.81	-0.2640539	67.81	-0.2801953	67.81	-0.2816605	67.81	-0.2642929
68	-0.3123496	68	-0.3670799	68	-0.4499037	68	-0.4235029	68	-0.4892173	68	-0.4046677	68	-0.4302347	68	-0.4091378	68.01	-0.200238	68.01	-0.2729948	68.01	-0.3313764	68.01	-0.3174041	68.01	-0.2648822	68.01	-0.2841637	68.01	-0.2805958	68.01	-0.2672734
68.2	-0.3043824	68.2	-0.3649148	68.2	-0.4516656	68.2	-0.416465	68.2	-0.4890018	68.2	-0.4002565	68.2	-0.4292932	68.2	-0.4071521	68.21	-0.1996947	68.21	-0.2740289	68.21	-0.3306295	68.21	-0.320619	68.21	-0.2634059	68.21	-0.2854747	68.21	-0.2833968	68.21	-0.2692941
68.4	-0.3034606	68.4	-0.3632838	68.4	-0.4511328	68.4	-0.4153278	68.4	-0.4889032	68.4	-0.4024554	68.4	-0.4307252	68.4	-0.4057631	68.41	-0.2043105	68.41	-0.2777146	68.41	-0.3322224	68.41	-0.314479	68.41	-0.2622614	68.41	-0.2785673	68.41	-0.2799562	68.41	-0.2626385
68.6	-0.3043627	68.6	-0.3619031	68.6	-0.4498041	68.6	-0.4167112	68.6	-0.4874597	68.6	-0.3975924	68.6	-0.4263313	68.6	-0.4023707	68.61	-0.1988515	68.61	-0.2681335	68.61	-0.3276639	68.61	-0.3126384	68.61	-0.254844	68.61	-0.2797443	68.61	-0.2794524	68.61	-0.2641287
68.8	-0.3085586	68.8	-0.3642793	68.8	-0.4505036	68.8	-0.4159957	68.8	-0.4873823	68.8	-0.3991149	68.8	-0.4302263	68.8	-0.401691	68.81	-0.1994604	68.81	-0.2704673	68.81	-0.3304138	68.81	-0.3077777	68.81	-0.2586719	68.81	-0.2767013	68.81	-0.2740091	68.81	-0.260864
69	-0.303889	69	-0.3615589	69	-0.4487344	69	-0.4144255	69	-0.4867944	69	-0.3971351	69	-0.4229806	69	-0.4033304	69.01	-0.1971989	69.01	-0.2701513	69.01	-0.3314421	69.01	-0.3084175	69.01	-0.2568575	69.01	-0.2818471	69.01	-0.2734625	69.01	-0.2604793
69.2	-0.3004217	69.2	-0.3572049	69.2	-0.448684	69.2	-0.4096256	69.2	-0.4824673	69.2	-0.3916171	69.2	-0.4222871	69.2	-0.4007499	69.21	-0.1991873	69.21	-0.2741199	69.21	-0.3267658	69.21	-0.3087101	69.21	-0.2543671	69.21	-0.2741013	69.21	-0.274601	69.21	-0.2624461
69.4	-0.2992316	69.4	-0.363394	69.4	-0.449025	69.4	-0.4109899	69.4	-0.4840665	69.4	-0.3953792	69.4	-0.4278061	69.4	-0.4040491	69.41	-0.1972218	69.41	-0.2675881	69.41	-0.3279502	69.41	-0.3069834	69.41	-0.2555898	69.41	-0.2741508	69.41	-0.2717828	69.41	-0.2594005
69.6	-0.2989682	69.6	-0.3543865	69.6	-0.448119	69.6	-0.4108473	69.6	-0.484221	69.6	-0.3949272	69.6	-0.4208424	69.6	-0.400907	69.61	-0.1932519	69.61	-0.2657975	69.61	-0.3285149	69.61	-0.308091	69.61	-0.2540768	69.61	-0.2772486	69.61	-0.2752807	69.61	-0.2632207
69.8	-0.2955651	69.8	-0.3573218	69.8	-0.4416403	69.8	-0.4031983	69.8	-0.4791515	69.8	-0.3910649	69.8	-0.4195961	69.8	-0.396284	69.81	-0.1896768	69.81	-0.2648405	69.81	-0.3221541	69.81	-0.2990684	69.81	-0.2544237	69.81	-0.2719892	69.81	-0.2701328	69.81	-0.2592774
70	-0.2979426	70	-0.3544106	70	-0.4416415	70	-0.4127127	70	-0.4791068	70	-0.386999	70	-0.4120521	70	-0.4018119	70.01	-0.1887297	70.01	-0.2624627	70.01	-0.3259822	70.01	-0.304304	70.01	-0.2556343	70.01	-0.2657538	70.01	-0.26673	70.01	-0.2627988
70.2	-0.2944039	70.2	-0.3564995	70.2	-0.4443389	70.2	-0.4025042	70.2	-0.4776474	70.2	-0.389792	70.2	-0.4149351	70.2	-0.393405	70.21	-0.1906529	70.21	-0.2614127	70.21	-0.3238483	70.21	-0.3022851	70.21	-0.2492583	70.21	-0.2695707	70.21	-0.271507	70.21	-0.2514863
70.4	-0.2953735	70.4	-0.3524502	70.4	-0.4395434	70.4	-0.4058212	70.4	-0.4781172	70.4	-0.3881126	70.4	-0.4145076	70.4	-0.3938546	70.41	-0.1854436	70.41	-0.260123	70.41	-0.3243405	70.41	-0.3023162	70.41	-0.2530627	70.41	-0.2712344	70.41	-0.2682344	70.41	-0.2521926
70.6	-0.2975775	70.6	-0.352971	70.6	-0.4393927	70.6	-0.3982187	70.6	-0.4776924	70.6	-0.3904598	70.6	-0.414239	70.6	-0.3975687	70.61	-0.1895607	70.61	-0.2571388	70.61	-0.3186862	70.61	-0.3083809	70.61	-0.2513267	70.61	-0.2678738	70.61	-0.2633028	70.61	-0.2554276
70.8	-0.291844	70.8	-0.3513668	70.8	-0.4378137	70.8	-0.4051852	70.8	-0.4797902	70.8	-0.3840572	70.8	-0.4147696	70.8	-0.3942626	70.81	-0.1876595	70.81	-0.2624708	70.81	-0.3201871	70.81	-0.3003531	70.81	-0.2477307	70.81	-0.2682302	70.81	-0.2661935	70.81	-0.2540716
71	-0.2946077	71	-0.346625	71	-0.4312105	71	-0.4029101	71	-0.4742427	71	-0.3845086	71	-0.41372	71	-0.3949106	71.01	-0.1859587	71.01	-0.2555407	71.01	-0.3163115	71.01	-0.2974182	71.01	-0.2464765	71.01	-0.2633651	71.01	-0.2660408	71.01	-0.2481165
71.2	-0.2916799	71.2	-0.3509273	71.2	-0.4334608	71.2	-0.3984438	71.2	-0.4723246	71.2	-0.3801505	71.2	-0.4160746	71.2	-0.3900816	71.21	-0.1843527	71.21	-0.2551649	71.21	-0.314649	71.21	-0.3008564	71.21	-0.2427944	71.21	-0.2639402	71.21	-0.2621324	71.21	-0.2457504
71.4	-0.2849422	71.4	-0.3472326	71.4	-0.4352298	71.4	-0.4005677	71.4	-0.4748944	71.4	-0.3773878	71.4	-0.412289	71.4	-0.389578	71.41	-0.1801352	71.41	-0.2560614	71.41	-0.3158437	71.41	-0.2971747	71.41	-0.239558	71.41	-0.2659952	71.41	-0.2615978	71.41	-0.2503959
71.6	-0.2858602	71.6	-0.3435024	71.6	-0.4339764	71.6	-0.396927	71.6	-0.4696678	71.6	-0.3815862	71.6	-0.4068968	71.6	-0.3870988	71.61	-0.1826358	71.61	-0.2531613	71.61	-0.3172033	71.61	-0.2977383	71.61	-0.2436416	71.61	-0.2622727	71.61	-0.258302	71.61	-0.2434502
71.8	-0.2851439	71.8	-0.3471445	71.8	-0.4314799	71.8	-0.3935002	71.8	-0.470449	71.8	-0.3786109	71.8	-0.4091689	71.8	-0.3880991	71.81	-0.1829009	71.81	-0.2523433	71.81	-0.3136885	71.81	-0.2979197	71.81	-0.24346	71.81	-0.2619567	71.81	-0.2589651	71.81	-0.2474778
72	-0.2904029	72	-0.3403957	72	-0.427826	72	-0.3967076	72	-0.4658556	72	-0.3794772	72	-0.4059574	72	-0.3893313	72.01	-0.1817528	72.01	-0.2497482	72.01	-0.3127502	72.01	-0.2929433	72.01	-0.2392948	72.01	-0.2600787	72.01	-0.2644005	72.01	-0.2490084
72.2	-0.2875192	72.2	-0.3402864	72.2	-0.4274685	72.2	-0.3976211	72.2	-0.4668179	72.2	-0.3788587	72.2	-0.410273	72.2	-0.3909327	72.21	-0.1776686	72.21	-0.2488557	72.21	-0.3115217	72.21	-0.2968678	72.21	-0.2363211	72.21	-0.2625005	72.21	-0.2574521	72.21	-0.2398771
72.4	-0.2867332	72.4	-0.339933	72.4	-0.4282615	72.4	-0.3931301	72.4	-0.4638545	72.4	-0.3774273	72.4	-0.4047387	72.4	-0.3885166	72.41	-0.1802108	72.41	-0.2523615	72.41	-0.3102589	72.41	-0.2944289	72.41	-0.2327132	72.41	-0.2612279	72.41	-0.2533781	72.41	-0.2453638
72.6	-0.2835927	72.6	-0.3437571	72.6	-0.424475	72.6	-0.3943597	72.6	-0.4641753	72.6	-0.375948	72.6	-0.4061179	72.6	-0.3846792	72.61	-0.1808787	72.61	-0.2519857	72.61	-0.3088034	72.61	-0.2937871	72.61	-0.2354645	72.61	-0.2543271	72.61	-0.2525355	72.61	-0.2423505
72.8	-0.2808592	72.8	-0.3385533	72.8	-0.4280931	72.8	-0.3920223	72.8	-0.4668875	72.8	-0.3739406	72.8	-0.4004228	72.8	-0.379735	72.81	-0.1745704	72.81	-0.2447464	72.81	-0.3069177	72.81	-0.2865621	72.81	-0.234721	72.81	-0.2600058	72.81	-0.2568506	72.81	-0.2380036
73	-0.2822262	73	-0.338524	73	-0.4267259	73	-0.3935898	73	-0.4678939	73	-0.3735589	73	-0.4028463	73	-0.3818609	73.01	-0.1765191	73.01	-0.2470259	73.01	-0.3119592	73.01	-0.2908942	73.01	-0.2352162	73.01	-0.2562762	73.01	-0.2536872	73.01	-0.2404821
73.2	-0.2824753	73.2	-0.3402794	73.2	-0.4241917	73.2	-0.3914843	73.2	-0.4627656	73.2	-0.3739146	73.2	-0.4046712	73.2	-0.381196	73.21	-0.1692197	73.21	-0.2500064	73.21	-0.3041798	73.21	-0.2897949	73.21	-0.2331942	73.21	-0.2560375	73.21	-0.2525985	73.21	-0.2429195
73.4	-0.2795068	73.4	-0.3431387	73.4	-0.4253683	73.4	-0.3923582	73.4	-0.4595556	73.4	-0.3742245	73.4	-0.400639	73.4	-0.3759868	73.41	-0.1750432	73.41	-0.2458808	73.41	-0.3090705	73.41	-0.2832308	73.41	-0.2331511	73.41	-0.2486725	73.41	-0.2520273	73.41	-0.2405996
73.6	-0.2789231	73.6	-0.3396463	73.6	-0.4212812	73.6	-0.3908792	73.6	-0.4607414	73.6	-0.3692362	73.6	-0.3997249	73.6	-0.373381	73.61	-0.1744135	73.61	-0.2451351	73.61	-0.3053116	73.61	-0.2844354	73.61	-0.2333707	73.61	-0.2513898	73.61	-0.2479504	73.61	-0.2385783
73.8	-0.2742805	73.8	-0.3352206	73.8	-0.4253461	73.8	-0.3884791	73.8	-0.4593037	73.8	-0.3684926	73.8	-0.398779	73.8	-0.3805757	73.81	-0.1696855	73.81	-0.2469931	73.81	-0.301249	73.81	-0.2799552	73.81	-0.2329866	73.81	-0.2527594	73.81	-0.2447047	73.81	-0.238242
74	-0.2754567	74	-0.3321021	74	-0.4206294	74	-0.3871419	74	-0.4546993	74	-0.366406	74	-0.3971994	74	-0.3768446	74.01	-0.1716019	74.01	-0.2433984	74.01	-0.3029974	74.01	-0.2817959	74.01	-0.2323691	74.01	-0.25263	74.01	-0.2472565	74.01	-0.2366301
74.2	-0.2799747	74.2	-0.3354266	74.2	-0.420044	74.2	-0.388475	74.2	-0.4588052	74.2	-0.3693627	74.2	-0.3978351	74.2	-0.3779178	74.21	-0.1682458	74.21	-0.2441815	74.21	-0.3074442	74.21	-0.2805084	74.21	-0.2245945	74.21	-0.2528967	74.21	-0.2471387	74.21	-0.2323258
74.4	-0.2784115	74.4	-0.3357608	74.4	-0.4151285	74.4	-0.3837982	74.4	-0.4571783	74.4	-0.3656704	74.4	-0.3940667	74.4	-0.3739406	74.41	-0.1644152	74.41	-0.243847	74.41	-0.3019366	74.41	-0.283558	74.41	-0.2262345	74.41	-0.2507973	74.41	-0.2459984	74.41	-0.2360449
74.6	-0.2758267	74.6	-0.3347224	74.6	-0.4188483	74.6	-0.3828664	74.6	-0.4546207	74.6	-0.3682266	74.6	-0.3971981	74.6	-0.3729509	74.61	-0.1659023	74.61	-0.2389436	74.61	-0.2983483	74.61	-0.2841449	74.61	-0.2340417	74.61	-0.2405778	74.61	-0.2450271	74.61	-0.2322593
74.8	-0.2716832	74.8	-0.3327712	74.8	-0.4183435	74.8	-0.3846367	74.8	-0.4546917	74.8	-0.3644295	74.8	-0.4007749	74.8	-0.3716411	74.81	-0.1654232	74.81	-0.2440546	74.81	-0.297977	74.81	-0.2881011	74.81	-0.2299841	74.81	-0.2441433	74.81	-0.2432385	74.81	-0.2403203
75	-0.277567	75	-0.3322465	75	-0.4176211	75	-0.3830553	75	-0.4546039	75	-0.3630615	75	-0.3915308	75	-0.3732134	75.01	-0.1661579	75.01	-0.241079	75.01	-0.2927829	75.01	-0.2791038	75.01	-0.2280321	75.01	-0.2522504	75.01	-0.2499397	75.01	-0.2328594
75.2	-0.2784514	75.2	-0.3292537	75.2	-0.4151365	75.2	-0.3827368	75.2	-0.4539466	75.2	-0.3650545	75.2	-0.3950545	75.2	-0.3716022	75.21	-0.1593531	75.21	-0.2412542	75.21	-0.2967781	75.21	-0.275853	75.21	-0.2266386	75.21	-0.2463245	75.21	-0.2416684	75.21	-0.2328403
75.4	-0.2711354	75.4	-0.3280724	75.4	-0.4149519	75.4	-0.3842649	75.4	-0.4565517	75.4	-0.3626469	75.4	-0.3937898	75.4	-0.3710053	75.41	-0.1658592	75.41	-0.2367945	75.41	-0.2960271	75.41	-0.2819302	75.41	-0.2208116	75.41	-0.2444407	75.41	-0.2427539	75.41	-0.2281589
75.6	-0.27239	75.6	-0.3305334	75.6	-0.4131803	75.6	-0.3818337	75.6	-0.450064	75.6	-0.3637145	75.6	-0.3909069	75.6	-0.3698584	75.61	-0.1604797	75.61	-0.2347016	75.61	-0.2962315	75.61	-0.2741247	75.61	-0.2182444	75.61	-0.2446381	75.61	-0.2423673	75.61	-0.2294577
75.8	-0.2679937	75.8	-0.3307811	75.8	-0.4164329	75.8	-0.3757476	75.8	-0.4510093	75.8	-0.3610103	75.8	-0.39134	75.8	-0.3707919	75.81	-0.1616763	75.81	-0.2326202	75.81	-0.2930056	75.81	-0.2777279	75.81	-0.2204557	75.81	-0.2486054	75.81	-0.2432211	75.81	-0.2250482
76	-0.2696792	76	-0.3262012	76	-0.4140216	76	-0.3801108	76	-0.449287	76	-0.358558	76	-0.386065	76	-0.3667158	76.01	-0.1615937	76.01	-0.2348603	76.01	-0.2956973	76.01	-0.2731249	76.01	-0.2251922	76.01	-0.2389504	76.01	-0.240878	76.01	-0.22528
76.2	-0.2689112	76.2	-0.3280903	76.2	-0.4092134	76.2	-0.381465	76.2	-0.4513133	76.2	-0.3618833	76.2	-0.388044	76.2	-0.3650986	76.21	-0.1628345	76.21	-0.2340433	76.21	-0.2943643	76.21	-0.2755207	76.21	-0.224773	76.21	-0.2413577	76.21	-0.235782	76.21	-0.2282966
76.4	-0.2721003	76.4	-0.3268395	76.4	-0.4109398	76.4	-0.3749034	76.4	-0.446855	76.4	-0.3587141	76.4	-0.3900208	76.4	-0.3660641	76.41	-0.1577507	76.41	-0.2320582	76.41	-0.2952525	76.41	-0.2717791	76.41	-0.2192532	76.41	-0.241313	76.41	-0.2383219	76.41	-0.2239033
76.6	-0.2730648	76.6	-0.3223943	76.6	-0.410916	76.6	-0.3778377	76.6	-0.4464742	76.6	-0.3560411	76.6	-0.3843093	76.6	-0.3624229	76.61	-0.161644	76.61	-0.2300639	76.61	-0.2886162	76.61	-0.2745144	76.61	-0.2118793	76.61	-0.2372552	76.61	-0.2343229	76.61	-0.2227392
76.8	-0.266182	76.8	-0.3213505	76.8	-0.4098633	76.8	-0.3799535	76.8	-0.4431172	76.8	-0.3564338	76.8	-0.3850732	76.8	-0.3676236	76.81	-0.1598729	76.81	-0.2279037	76.81	-0.292058	76.81	-0.2741657	76.81	-0.2201573	76.81	-0.2412352	76.81	-0.2380065	76.81	-0.2248595
77	-0.2690095	77	-0.3218611	77	-0.4097313	77	-0.3799905	77	-0.4432492	77	-0.3587098	77	-0.38588	77	-0.3671951	77.01	-0.1593218	77.01	-0.2326293	77.01	-0.2929917	77.01	-0.2711134	77.01	-0.218058	77.01	-0.2384266	77.01	-0.2371591	77.01	-0.2216191
77.2	-0.2717608	77.2	-0.3206809	77.2	-0.410112	77.2	-0.3828348	77.2	-0.4467816	77.2	-0.3559997	77.2	-0.3807576	77.2	-0.3642815	77.21	-0.1540312	77.21	-0.2312589	77.21	-0.2865837	77.21	-0.2728972	77.21	-0.2164253	77.21	-0.2396826	77.21	-0.2309665	77.21	-0.224315
77.4	-0.2659773	77.4	-0.3212124	77.4	-0.4065255	77.4	-0.3776129	77.4	-0.4468268	77.4	-0.3550214	77.4	-0.3840899	77.4	-0.3617019	77.41	-0.1563345	77.41	-0.2276668	77.41	-0.2859512	77.41	-0.2656167	77.41	-0.2161361	77.41	-0.2368659	77.41	-0.2348824	77.41	-0.2250136
77.6	-0.2627485	77.6	-0.3196864	77.6	-0.4059448	77.6	-0.375357	77.6	-0.4506701	77.6	-0.3528159	77.6	-0.3799251	77.6	-0.3631952	77.61	-0.1530654	77.61	-0.2263941	77.61	-0.2880331	77.61	-0.2708458	77.61	-0.2123958	77.61	-0.2371056	77.61	-0.2365067	77.61	-0.2194259
77.8	-0.2612011	77.8	-0.3176354	77.8	-0.4040878	77.8	-0.371345	77.8	-0.4409486	77.8	-0.3525451	77.8	-0.378991	77.8	-0.3601579	77.81	-0.1512035	77.81	-0.2267806	77.81	-0.2845293	77.81	-0.2688623	77.81	-0.214452	77.81	-0.2355132	77.81	-0.2303973	77.81	-0.2210072
78	-0.2671923	78	-0.3197899	78	-0.4068841	78	-0.3737057	78	-0.4425966	78	-0.3471166	78	-0.3791233	78	-0.360103	78.01	-0.1597318	78.01	-0.2235215	78.01	-0.2830355	78.01	-0.2667296	78.01	-0.2141743	78.01	-0.2345708	78.01	-0.2334063	78.01	-0.2203182
78.2	-0.2621311	78.2	-0.3182593	78.2	-0.3998174	78.2	-0.3687027	78.2	-0.4405384	78.2	-0.3493531	78.2	-0.3813238	78.2	-0.3594364	78.21	-0.1496815	78.21	-0.2242648	78.21	-0.2874346	78.21	-0.2647755	78.21	-0.2161051	78.21	-0.2347615	78.21	-0.2326057	78.21	-0.2205115
78.4	-0.2633584	78.4	-0.3167421	78.4	-0.4012142	78.4	-0.3661098	78.4	-0.4412463	78.4	-0.350581	78.4	-0.3797857	78.4	-0.3615545	78.41	-0.151753	78.41	-0.2262896	78.41	-0.283575	78.41	-0.2682983	78.41	-0.2125295	78.41	-0.2341761	78.41	-0.2272145	78.41	-0.2173736
78.6	-0.2612586	78.6	-0.3128828	78.6	-0.404911	78.6	-0.370376	78.6	-0.4377631	78.6	-0.3485695	78.6	-0.378341	78.6	-0.3576442	78.61	-0.1514995	78.61	-0.2229185	78.61	-0.2866876	78.61	-0.2692449	78.61	-0.2124076	78.61	-0.2348282	78.61	-0.2268551	78.61	-0.2161882
78.8	-0.2585924	78.8	-0.317982	78.8	-0.4025422	78.8	-0.3731653	78.8	-0.4429727	78.8	-0.3492309	78.8	-0.3748181	78.8	-0.3628167	78.8	-0.1502098	78.8	-0.2224292	78.8	-0.2821934	78.8	-0.2636285	78.8	-0.2110863	78.8	-0.2283312	78.8	-0.2281512	78.8	-0.215072
79	-0.2596286	79	-0.3148485	79	-0.3969544	79	-0.3706545	79	-0.4407421	79	-0.3475715	79	-0.3780814	79	-0.3576499	79.01	-0.1445447	79.01	-0.2201933	79.01	-0.2796886	79.01	-0.2634529	79.01	-0.2068162	79.01	-0.2293041	79.01	-0.2287364	79.01	-0.2175687
79.2	-0.2616493	79.2	-0.3129849	79.2	-0.4023981	79.2	-0.3687312	79.2	-0.4346712	79.2	-0.3480214	79.2	-0.3727493	79.2	-0.3564846	79.21	-0.1463787	79.21	-0.2178074	79.21	-0.2841312	79.21	-0.2689314	79.21	-0.2107044	79.21	-0.2311021	79.21	-0.2265458	79.21	-0.2173884
79.4	-0.2600107	79.4	-0.3144304	79.4	-0.3975652	79.4	-0.3679102	79.4	-0.4409154	79.4	-0.34611	79.4	-0.3747573	79.4	-0.3582432	79.4	-0.1489317	79.4	-0.2188671	79.4	-0.2838111	79.4	-0.2646959	79.4	-0.2110955	79.4	-0.2298201	79.4	-0.2258654	79.4	-0.2194024
79.6	-0.2545336	79.6	-0.311986	79.6	-0.3975062	79.6	-0.3669771	79.6	-0.437951	79.6	-0.3464574	79.6	-0.3760087	79.6	-0.3522398	79.61	-0.1432492	79.61	-0.219536	79.61	-0.2765538	79.61	-0.2606426	79.61	-0.2105482	79.61	-0.2274626	79.61	-0.2254232	79.61	-0.2190103
79.8	-0.2556766	79.8	-0.3106049	79.8	-0.3960189	79.8	-0.3690866	79.8	-0.4387346	79.8	-0.3464337	79.8	-0.3717076	79.8	-0.3492171	79.81	-0.1468345	79.81	-0.2261011	79.81	-0.2779585	79.81	-0.2630511	79.81	-0.2084287	79.81	-0.2270559	79.81	-0.2202418	79.81	-0.2123174
80	-0.2522899	80	-0.3115491	80	-0.3961278	80	-0.3659871	80	-0.433903	80	-0.3468323	80	-0.3713474	80	-0.3489158	80.01	-0.1467771	80.01	-0.2186967	80.01	-0.2741309	80.01	-0.263543	80.01	-0.2094279	80.01	-0.2286974	80.01	-0.2252454	80.01	-0.2136236
80.2	-0.2536134	80.2	-0.3137507	80.2	-0.3932375	80.2	-0.3620479	80.2	-0.4344813	80.2	-0.3464525	80.2	-0.372289	80.2	-0.3511568	80.21	-0.1455788	80.21	-0.2240624	80.21	-0.2786635	80.21	-0.2634116	80.21	-0.2059282	80.21	-0.2257264	80.21	-0.2201294	80.21	-0.2097201
80.4	-0.2536971	80.4	-0.3072402	80.4	-0.3926572	80.4	-0.3675114	80.4	-0.433607	80.4	-0.3388248	80.4	-0.3716734	80.4	-0.351355	80.41	-0.1427179	80.41	-0.2192948	80.41	-0.275772	80.41	-0.2620126	80.41	-0.2028094	80.41	-0.221254	80.41	-0.2227684	80.41	-0.2110177
80.6	-0.2548574	80.6	-0.3100594	80.6	-0.398463	80.6	-0.3626098	80.6	-0.4345455	80.6	-0.3418468	80.6	-0.3678327	80.6	-0.3535233	80.61	-0.1441864	80.61	-0.2170966	80.61	-0.2735052	80.61	-0.2572726	80.61	-0.201766	80.61	-0.2212808	80.61	-0.2236225	80.61	-0.2130574
80.8	-0.2551506	80.8	-0.3079611	80.8	-0.395485	80.8	-0.3635344	80.8	-0.4352064	80.8	-0.3399222	80.8	-0.3709171	80.8	-0.3503355	80.81	-0.1413592	80.81	-0.2115189	80.81	-0.2798327	80.81	-0.2593437	80.81	-0.2054179	80.81	-0.2250724	80.81	-0.2209345	80.81	-0.2119008
81	-0.2488955	81	-0.3124591	81	-0.3890884	81	-0.3573904	81	-0.4313092	81	-0.338536	81	-0.3678492	81	-0.3508947	81.01	-0.1428087	81.01	-0.2175726	81.01	-0.2754532	81.01	-0.2568918	81.01	-0.2006783	81.01	-0.2223538	81.01	-0.2218112	81.01	-0.2080832
81.2	-0.2500727	81.2	-0.3108614	81.2	-0.3888291	81.2	-0.3584866	81.2	-0.4277285	81.2	-0.3399209	81.2	-0.3686841	81.2	-0.3519083	81.21	-0.1398923	81.21	-0.2068241	81.21	-0.2762493	81.21	-0.2575331	81.21	-0.2062308	81.21	-0.2246457	81.21	-0.2185722	81.21	-0.2067538
81.4	-0.2501673	81.4	-0.3089929	81.4	-0.3889366	81.4	-0.3590388	81.4	-0.4327883	81.4	-0.3400082	81.4	-0.369698	81.4	-0.3513547	81.41	-0.1378042	81.41	-0.2122618	81.41	-0.2766525	81.41	-0.2593939	81.41	-0.202969	81.41	-0.2203943	81.41	-0.2212689	81.41	-0.2112624
81.6	-0.2535178	81.6	-0.3089381	81.6	-0.3901353	81.6	-0.3619096	81.6	-0.4294425	81.6	-0.3376947	81.6	-0.3665811	81.6	-0.3457427	81.61	-0.1371775	81.61	-0.216192	81.61	-0.2703775	81.61	-0.2527353	81.61	-0.1991214	81.61	-0.2194361	81.61	-0.2150525	81.61	-0.2076491
81.8	-0.2477035	81.8	-0.3065193	81.8	-0.3910747	81.8	-0.3591569	81.8	-0.4290831	81.8	-0.3371527	81.8	-0.3688138	81.8	-0.3527657	81.81	-0.137418	81.81	-0.2161182	81.81	-0.26949	81.81	-0.2547874	81.81	-0.1993636	81.81	-0.2214615	81.81	-0.2219674	81.81	-0.2081659
82	-0.2456402	82	-0.3015479	82	-0.3894954	82	-0.3550353	82	-0.4243883	82	-0.3363006	82	-0.3686379	82	-0.33834	82.01	-0.1385027	82.01	-0.2150241	82.01	-0.2698172	82.01	-0.2554929	82.01	-0.2008944	82.01	-0.2201487	82.01	-0.2202143	82.01	-0.2057213
82.2	-0.2532378	82.2	-0.3051419	82.2	-0.3907967	82.2	-0.3558521	82.2	-0.4271786	82.2	-0.3321671	82.2	-0.366698	82.2	-0.3457485	82.21	-0.1360137	82.21	-0.2112035	82.21	-0.2670941	82.21	-0.2483982	82.21	-0.1951856	82.21	-0.2179767	82.21	-0.2126475	82.21	-0.2048981
82.4	-0.2444729	82.4	-0.30266	82.4	-0.3938091	82.4	-0.3603674	82.4	-0.4317849	82.4	-0.3317363	82.4	-0.3625163	82.4	-0.3460874	82.41	-0.1346223	82.41	-0.2125687	82.41	-0.2679712	82.41	-0.2547192	82.41	-0.1981689	82.41	-0.217985	82.41	-0.2141088	82.41	-0.2116774
82.6	-0.2445088	82.6	-0.2997755	82.6	-0.3896738	82.6	-0.3572884	82.6	-0.4275025	82.6	-0.3351404	82.6	-0.3607571	82.6	-0.3400367	82.61	-0.1382526	82.61	-0.2123657	82.61	-0.2689745	82.61	-0.2538517	82.61	-0.1993085	82.61	-0.2154207	82.61	-0.2157911	82.61	-0.2027857
82.8	-0.2465173	82.8	-0.302643	82.8	-0.3860618	82.8	-0.3522806	82.8	-0.4237125	82.8	-0.3324056	82.8	-0.3622273	82.8	-0.3447895	82.81	-0.133958	82.81	-0.2035918	82.81	-0.2727239	82.81	-0.2517169	82.81	-0.1992068	82.81	-0.2150441	82.81	-0.2158015	82.81	-0.2030334
83	-0.2462301	83	-0.3009373	83	-0.3854472	83	-0.3562576	83	-0.4253299	83	-0.3336576	83	-0.3632199	83	-0.3421152	83.01	-0.133711	83.01	-0.2113266	83.01	-0.2662303	83.01	-0.247605	83.01	-0.1929061	83.01	-0.214732	83.01	-0.2122253	83.01	-0.206614
83.2	-0.2459189	83.2	-0.3012505	83.2	-0.3844215	83.2	-0.3462635	83.2	-0.4251513	83.2	-0.3315117	83.2	-0.3637483	83.2	-0.3427275	83.21	-0.1354791	83.21	-0.2061511	83.21	-0.2688484	83.21	-0.2439194	83.21	-0.1957742	83.21	-0.2136831	83.21	-0.2125055	83.21	-0.202819
83.4	-0.2415771	83.4	-0.2959087	83.4	-0.380999	83.4	-0.3513197	83.4	-0.4222576	83.4	-0.3302844	83.4	-0.362804	83.4	-0.3488888	83.41	-0.1282757	83.41	-0.2114901	83.41	-0.2709662	83.41	-0.2497668	83.41	-0.1910737	83.41	-0.2125154	83.41	-0.2063206	83.41	-0.2013755
83.6	-0.2393373	83.6	-0.3035363	83.6	-0.3803992	83.6	-0.3528824	83.6	-0.4219966	83.6	-0.3304347	83.6	-0.3601375	83.6	-0.3436628	83.61	-0.1347673	83.61	-0.2092044	83.61	-0.2687407	83.61	-0.2501676	83.61	-0.1917393	83.61	-0.2112429	83.61	-0.2093104	83.61	-0.202645
83.8	-0.2422438	83.8	-0.2987627	83.8	-0.3870697	83.8	-0.3551997	83.8	-0.4232163	83.8	-0.3293276	83.8	-0.3587413	83.8	-0.3438207	83.81	-0.1304817	83.81	-0.2057061	83.81	-0.2625437	83.81	-0.2500521	83.81	-0.1952954	83.81	-0.2106499	83.81	-0.2124693	83.81	-0.1999721
84	-0.2436177	84	-0.3001758	84	-0.3833783	84	-0.350216	84	-0.4190357	84	-0.3299063	84	-0.3582237	84	-0.3362158	84.01	-0.1312041	84.01	-0.2026783	84.01	-0.2629105	84.01	-0.2462683	84.01	-0.1896017	84.01	-0.2111148	84.01	-0.2060537	84.01	-0.2016223
84.2	-0.241995	84.2	-0.2988333	84.2	-0.3829291	84.2	-0.3473433	84.2	-0.4230687	84.2	-0.3255849	84.2	-0.3552977	84.2	-0.3375167	84.21	-0.126598	84.21	-0.203789	84.21	-0.2603204	84.21	-0.2475097	84.21	-0.1885965	84.21	-0.2113346	84.21	-0.2046717	84.21	-0.1986985
84.4	-0.2430597	84.4	-0.2950157	84.4	-0.3796181	84.4	-0.351938	84.4	-0.4173063	84.4	-0.3294843	84.4	-0.3606882	84.4	-0.3385596	84.41	-0.1290769	84.41	-0.2049333	84.41	-0.2605041	84.41	-0.2457623	84.41	-0.189572	84.41	-0.2117256	84.41	-0.2049946	84.41	-0.2004996
84.6	-0.2398299	84.6	-0.3016111	84.6	-0.3763945	84.6	-0.3497845	84.6	-0.4156067	84.6	-0.3276487	84.6	-0.3560686	84.6	-0.3397776	84.61	-0.1243007	84.61	-0.202406	84.61	-0.2665749	84.61	-0.23755	84.61	-0.1924739	84.61	-0.2122739	84.61	-0.2069249	84.61	-0.1953549
84.8	-0.2428263	84.8	-0.2998646	84.8	-0.3858718	84.8	-0.3494306	84.8	-0.4140824	84.8	-0.3214929	84.8	-0.3572346	84.8	-0.3414747	84.81	-0.1265075	84.81	-0.2014457	84.81	-0.2572435	84.81	-0.2443029	84.81	-0.1851701	84.81	-0.2115572	84.81	-0.2097742	84.81	-0.1970161
85	-0.2377024	85	-0.2974978	85	-0.3784683	85	-0.3493971	85	-0.4155726	85	-0.3271587	85	-0.3531257	85	-0.3305606	85.01	-0.1307081	85.01	-0.2061595	85.01	-0.2592151	85.01	-0.244297	85.01	-0.1935622	85.01	-0.2113723	85.01	-0.206551	85.01	-0.196649
85.2	-0.2375409	85.2	-0.2991209	85.2	-0.3800791	85.2	-0.349493	85.2	-0.4118242	85.2	-0.3271449	85.2	-0.3531808	85.2	-0.3378902	85.21	-0.1245022	85.21	-0.203961	85.21	-0.2648223	85.21	-0.2418285	85.21	-0.187944	85.21	-0.2113974	85.21	-0.2037704	85.21	-0.196705
85.4	-0.2405692	85.4	-0.2947018	85.4	-0.3759048	85.4	-0.3459111	85.4	-0.415149	85.4	-0.321387	85.4	-0.3535134	85.4	-0.3306271	85.41	-0.1249119	85.41	-0.1994987	85.41	-0.2643031	85.41	-0.2384483	85.41	-0.1905034	85.41	-0.2058589	85.41	-0.204898	85.41	-0.1970005
85.6	-0.2356034	85.6	-0.2926096	85.6	-0.3825335	85.6	-0.3483498	85.6	-0.4192415	85.6	-0.3165078	85.6	-0.3552748	85.6	-0.3357188	85.61	-0.1276373	85.61	-0.1984362	85.61	-0.2564461	85.61	-0.2415708	85.61	-0.1876769	85.61	-0.2090297	85.61	-0.2057673	85.61	-0.1979728
85.8	-0.2380686	85.8	-0.2941277	85.8	-0.3768051	85.8	-0.3479866	85.8	-0.4148136	85.8	-0.3261414	85.8	-0.355455	85.8	-0.3323117	85.81	-0.1222467	85.81	-0.2005514	85.81	-0.2596321	85.81	-0.2445812	85.81	-0.1859378	85.81	-0.206007	85.81	-0.2046166	85.81	-0.1937978
86	-0.2393087	86	-0.291137	86	-0.3794292	86	-0.3404454	86	-0.4190588	86	-0.3208715	86	-0.3535894	86	-0.3312343	86.01	-0.1257791	86.01	-0.2000913	86.01	-0.2561931	86.01	-0.2412659	86.01	-0.185827	86.01	-0.2025254	86.01	-0.2028103	86.01	-0.1932596
86.2	-0.2364648	86.2	-0.2948979	86.2	-0.3822517	86.2	-0.3442595	86.2	-0.4132568	86.2	-0.3184348	86.2	-0.3485586	86.2	-0.3322178	86.21	-0.1213201	86.21	-0.1994702	86.21	-0.257003	86.21	-0.2396109	86.21	-0.1901313	86.21	-0.2046067	86.21	-0.2059633	86.21	-0.1930758
86.4	-0.236673	86.4	-0.2899051	86.4	-0.3779036	86.4	-0.3413893	86.4	-0.4122768	86.4	-0.3245249	86.4	-0.3466948	86.4	-0.3336429	86.41	-0.1224704	86.41	-0.1987907	86.41	-0.2571039	86.41	-0.2397473	86.41	-0.1862685	86.41	-0.207736	86.41	-0.2005499	86.41	-0.1910393
86.6	-0.2340995	86.6	-0.2905302	86.6	-0.3794604	86.6	-0.3415186	86.6	-0.4088117	86.6	-0.3190699	86.6	-0.3547939	86.6	-0.329255	86.61	-0.1234407	86.61	-0.1970021	86.61	-0.2562354	86.61	-0.2422241	86.61	-0.1818988	86.61	-0.203114	86.61	-0.1984741	86.61	-0.1903829
86.8	-0.2346062	86.8	-0.2886144	86.8	-0.3755868	86.8	-0.3415894	86.8	-0.4100675	86.8	-0.3230267	86.8	-0.3497373	86.8	-0.3293464	86.81	-0.1243096	86.81	-0.1932523	86.81	-0.2558547	86.81	-0.2351862	86.81	-0.1865603	86.81	-0.2025364	86.81	-0.2015636	86.81	-0.1906645
87	-0.2346579	87	-0.291214	87	-0.3731505	87	-0.3446954	87	-0.412315	87	-0.3183228	87	-0.3496469	87	-0.3339215	87.01	-0.127092	87.01	-0.1965196	87.01	-0.2518201	87.01	-0.2366933	87.01	-0.1842922	87.01	-0.2078859	87.01	-0.1999577	87.01	-0.1897714
87.2	-0.2314481	87.2	-0.2900453	87.2	-0.3715231	87.2	-0.345256	87.2	-0.4092765	87.2	-0.3184337	87.2	-0.3486106	87.2	-0.3304142	87.21	-0.1221164	87.21	-0.1951069	87.21	-0.2534448	87.21	-0.2389542	87.21	-0.1821885	87.21	-0.2032938	87.21	-0.1965423	87.21	-0.1886916
87.4	-0.2312866	87.4	-0.283383	87.4	-0.3678564	87.4	-0.3446143	87.4	-0.40976	87.4	-0.320144	87.4	-0.3459538	87.4	-0.33512	87.4	-0.1192335	87.4	-0.1972239	87.4	-0.2556851	87.4	-0.2420042	87.4	-0.1864936	87.4	-0.1996192	87.4	-0.2006395	87.4	-0.1912829
87.6	-0.2276723	87.6	-0.2863239	87.6	-0.3740877	87.6	-0.3390913	87.6	-0.4090117	87.6	-0.3209784	87.6	-0.350384	87.6	-0.3289816	87.61	-0.1260502	87.61	-0.1983115	87.61	-0.254521	87.61	-0.241198	87.61	-0.1812813	87.61	-0.2004233	87.61	-0.1964056	87.61	-0.1853537
87.8	-0.235267	87.8	-0.2865367	87.8	-0.3696114	87.8	-0.3433533	87.8	-0.4121137	87.8	-0.3210087	87.8	-0.3490109	87.8	-0.3273313	87.81	-0.1212583	87.81	-0.1948051	87.81	-0.2516739	87.81	-0.2323031	87.81	-0.1791023	87.81	-0.1985291	87.81	-0.1978294	87.81	-0.1904142
88	-0.22797	88	-0.2861093	88	-0.3713677	88	-0.3405637	88	-0.414658	88	-0.3168486	88	-0.3526281	88	-0.3307828	88.01	-0.1228187	88.01	-0.1919332	88.01	-0.2539727	88.01	-0.2307153	88.01	-0.1808847	88.01	-0.2012524	88.01	-0.1963968	88.01	-0.1891976
88.2	-0.2294511	88.2	-0.2828013	88.2	-0.3705496	88.2	-0.3401571	88.2	-0.4085479	88.2	-0.3182985	88.2	-0.3464358	88.2	-0.3302536	88.21	-0.1179604	88.21	-0.1911336	88.21	-0.2551994	88.21	-0.2375763	88.21	-0.1770982	88.21	-0.2030628	88.21	-0.194639	88.21	-0.1884758
88.4	-0.2253397	88.4	-0.2814505	88.4	-0.3710874	88.4	-0.3407166	88.4	-0.4105632	88.4	-0.3192104	88.4	-0.3449558	88.4	-0.3289244	88.41	-0.1187049	88.41	-0.189429	88.41	-0.2504139	88.41	-0.2347058	88.41	-0.179041	88.41	-0.2014671	88.41	-0.1928424	88.41	-0.1886293
88.6	-0.2301685	88.6	-0.2868879	88.6	-0.3721791	88.6	-0.3406728	88.6	-0.4069279	88.6	-0.3181367	88.6	-0.3429737	88.6	-0.3270824	88.61	-0.1191171	88.61	-0.1923842	88.61	-0.2503256	88.61	-0.2319666	88.61	-0.1742191	88.61	-0.1978972	88.61	-0.1999777	88.61	-0.1887472
88.8	-0.2273824	88.8	-0.2874415	88.8	-0.3673503	88.8	-0.3405817	88.8	-0.4085193	88.8	-0.3092096	88.8	-0.3443224	88.8	-0.3279974	88.81	-0.1129005	88.81	-0.1880991	88.81	-0.2521155	88.81	-0.2357707	88.81	-0.1823143	88.81	-0.193877	88.81	-0.194942	88.81	-0.1877965
89	-0.2301986	89	-0.286856	89	-0.3674113	89	-0.3402006	89	-0.4044394	89	-0.3108044	89	-0.3438959	89	-0.3254233	89.01	-0.1195671	89.01	-0.1932952	89.01	-0.2507366	89.01	-0.2372443	89.01	-0.1796692	89.01	-0.1977835	89.01	-0.1932028	89.01	-0.1847724
89.2	-0.2336902	89.2	-0.284748	89.2	-0.3677402	89.2	-0.3364854	89.2	-0.4047186	89.2	-0.3117149	89.2	-0.3458382	89.2	-0.3224269	89.21	-0.1156719	89.21	-0.189714	89.21	-0.2488188	89.21	-0.2331102	89.21	-0.1795488	89.21	-0.1962081	89.21	-0.1934107	89.21	-0.1858451
89.4	-0.2251138	89.4	-0.2834632	89.4	-0.3684364	89.4	-0.3391869	89.4	-0.4056718	89.4	-0.3120746	89.4	-0.3448381	89.4	-0.322283	89.41	-0.1129059	89.41	-0.1905341	89.41	-0.2491782	89.41	-0.2312846	89.41	-0.1736131	89.41	-0.1975347	89.41	-0.1937319	89.41	-0.1872379
89.6	-0.2267365	89.6	-0.2803349	89.6	-0.3700114	89.6	-0.3370792	89.6	-0.4041404	89.6	-0.312683	89.6	-0.340385	89.6	-0.3236296	89.61	-0.1163156	89.61	-0.1900294	89.61	-0.2465901	89.61	-0.2294645	89.61	-0.1746947	89.61	-0.195998	89.61	-0.1937001	89.61	-0.1870271
89.8	-0.2260791	89.8	-0.2836527	89.8	-0.3655517	89.8	-0.3387893	89.8	-0.4030338	89.8	-0.3125975	89.8	-0.3416047	89.8	-0.3187368	89.81	-0.1118549	89.81	-0.1901104	89.81	-0.2467403	89.81	-0.2293389	89.81	-0.1723997	89.81	-0.1934856	89.81	-0.1937061	89.81	-0.1859998
90	-0.2385099	90	-0.2986474	90	-0.3718579	90	-0.3430563	90	-0.4155552	90	-0.3250132	90	-0.3439826	90	-0.321651	90.01	-0.1071947	90.01	-0.1816732	90.01	-0.2462008	90.01	-0.2267179	90.01	-0.1712751	90.01	-0.1927808	90.01	-0.1875218	90.01	-0.1776618
90.2	-0.23277	90.2	-0.2889259	90.2	-0.3779612	90.2	-0.3542119	90.2	-0.4147579	90.2	-0.3241115	90.2	-0.343455	90.2	-0.3210415	90.2	-0.1050732	90.2	-0.1845094	90.2	-0.2466118	90.2	-0.2226333	90.2	-0.1725893	90.2	-0.1880699	90.2	-0.1854046	90.2	-0.1810321
90.4	-0.2367834	90.4	-0.2887792	90.4	-0.3729304	90.4	-0.3482237	90.4	-0.4099726	90.4	-0.3256508	90.4	-0.3391864	90.4	-0.3168643	90.41	-0.1097083	90.41	-0.1889684	90.41	-0.2441725	90.41	-0.2240945	90.41	-0.1720833	90.41	-0.190073	90.41	-0.1837442	90.41	-0.1815425
90.6	-0.2303642	90.6	-0.2901366	90.6	-0.373275	90.6	-0.3417561	90.6	-0.4166571	90.6	-0.3195412	90.6	-0.3435624	90.6	-0.3139764	90.6	-0.1061547	90.6	-0.1828249	90.6	-0.2382007	90.6	-0.2245864	90.6	-0.1691356	90.6	-0.1956698	90.6	-0.1879108	90.6	-0.1827262
90.8	-0.2267932	90.8	-0.2893021	90.8	-0.3752442	90.8	-0.3452205	90.8	-0.4101979	90.8	-0.3133347	90.8	-0.3371379	90.8	-0.3113205	90.8	-0.1113717	90.8	-0.1811086	90.8	-0.2416209	90.8	-0.2248338	90.8	-0.1694559	90.8	-0.1901406	90.8	-0.1873073	90.8	-0.1788435
91	-0.2255006	91	-0.2780386	91	-0.361984	91	-0.3318447	91	-0.4025453	91	-0.3181413	91	-0.3343956	91	-0.312263	91.01	-0.1095667	91.01	-0.1815778	91.01	-0.2467714	91.01	-0.2257223	91.01	-0.1720516	91.01	-0.1894791	91.01	-0.1857268	91.01	-0.1729441
91.2	-0.2169662	91.2	-0.2762242	91.2	-0.3665067	91.2	-0.3351812	91.2	-0.401703	91.2	-0.3075119	91.2	-0.3365526	91.2	-0.3116547	91.2	-0.1116422	91.2	-0.1871785	91.2	-0.2386834	91.2	-0.2277079	91.2	-0.1678467	91.2	-0.1906035	91.2	-0.1860705	91.2	-0.1764638
91.4	-0.2159832	91.4	-0.2687402	91.4	-0.3579563	91.4	-0.330916	91.4	-0.3930935	91.4	-0.3055464	91.4	-0.327424	91.4	-0.30851	91.4	-0.1062075	91.4	-0.1813675	91.4	-0.2401565	91.4	-0.2257356	91.4	-0.171505	91.4	-0.1910501	91.4	-0.1817605	91.4	-0.1774738
91.6	-0.2100609	91.6	-0.2675529	91.6	-0.358075	91.6	-0.3242775	91.6	-0.3939655	91.6	-0.3006845	91.6	-0.3221015	91.6	-0.3094603	91.61	-0.1087258	91.61	-0.1791339	91.61	-0.2433567	91.61	-0.2211194	91.61	-0.1650164	91.61	-0.188363	91.61	-0.1853466	91.61	-0.1778228
91.8	-0.2090673	91.8	-0.2605985	91.8	-0.3471232	91.8	-0.3226807	91.8	-0.3875612	91.8	-0.2985719	91.8	-0.3164954	91.8	-0.3095482	91.8	-0.1040112	91.8	-0.1817541	91.8	-0.2413995	91.8	-0.2263907	91.8	-0.1631201	91.8	-0.1891392	91.8	-0.1824744	91.8	-0.1758427
92	-0.1969354	92	-0.251847	92	-0.3449625	92	-0.3141408	92	-0.3848585	92	-0.289738	92	-0.3098666	92	-0.3107158	92.01	-0.1055173	92.01	-0.1811561	92.01	-0.2363139	92.01	-0.2224393	92.01	-0.1669578	92.01	-0.1870169	92.01	-0.1775438	92.01	-0.178799
92.2	-0.192951	92.2	-0.2539104	92.2	-0.3380083	92.2	-0.3079672	92.2	-0.3757717	92.2	-0.2858918	92.2	-0.3029656	92.2	-0.3050516	92.2	-0.1095915	92.2	-0.1853914	92.2	-0.2337853	92.2	-0.2257555	92.2	-0.1670311	92.2	-0.1883006	92.2	-0.1846076	92.2	-0.1757078
92.4	-0.19025	92.4	-0.246976	92.4	-0.3303816	92.4	-0.3077452	92.4	-0.375194	92.4	-0.2762877	92.4	-0.3013263	92.4	-0.3099471	92.4	-0.1072678	92.4	-0.1786064	92.4	-0.2369291	92.4	-0.222679	92.4	-0.1665651	92.4	-0.1862595	92.4	-0.1871608	92.4	-0.1774465
92.6	-0.1844494	92.6	-0.2399236	92.6	-0.3263705	92.6	-0.2977689	92.6	-0.3667745	92.6	-0.2720953	92.6	-0.2939067	92.6	-0.3047052	92.6	-0.1034868	92.6	-0.1801821	92.6	-0.2363474	92.6	-0.2234608	92.6	-0.1621867	92.6	-0.1853504	92.6	-0.1810377	92.6	-0.177276
92.8	-0.1792866	92.8	-0.2319565	92.8	-0.3244855	92.8	-0.2985627	92.8	-0.3605427	92.8	-0.2696559	92.8	-0.2887009	92.8	-0.3039469	92.8	-0.1008496	92.8	-0.1770322	92.8	-0.2369119	92.8	-0.2226057	92.8	-0.1664269	92.8	-0.1857058	92.8	-0.179552	92.8	-0.1750095
93	-0.1753613	93	-0.2268264	93	-0.3150214	93	-0.2902732	93	-0.3520467	93	-0.2639335	93	-0.2860178	93	-0.3061365	93	-0.1050236	93	-0.1750591	93	-0.2378586	93	-0.2207269	93	-0.167065	93	-0.1852052	93	-0.1828192	93	-0.1787764
93.2	-0.1634625	93.2	-0.2200281	93.2	-0.3105969	93.2	-0.285776	93.2	-0.3478632	93.2	-0.253456	93.2	-0.2809642	93.2	-0.3028023	93.2	-0.1028845	93.2	-0.1794686	93.2	-0.2367754	93.2	-0.2238394	93.2	-0.1641484	93.2	-0.1851529	93.2	-0.1742083	93.2	-0.1705925
93.4	-0.1541515	93.4	-0.214406	93.4	-0.300828	93.4	-0.2725772	93.4	-0.3377496	93.4	-0.2518591	93.4	-0.273529	93.4	-0.3038132	93.4	-0.09920326	93.4	-0.1749952	93.4	-0.2352402	93.4	-0.2185532	93.4	-0.1626065	93.4	-0.1820999	93.4	-0.1783053	93.4	-0.1759872
93.6	-0.1555792	93.6	-0.2110088	93.6	-0.2996127	93.6	-0.2665157	93.6	-0.3358126	93.6	-0.2433573	93.6	-0.2634678	93.6	-0.3031125	93.6	-0.1026674	93.6	-0.174254	93.6	-0.2335163	93.6	-0.2165685	93.6	-0.1633455	93.6	-0.1800648	93.6	-0.1807462	93.6	-0.165403
93.8	-0.1484415	93.8	-0.2074449	93.8	-0.2944055	93.8	-0.2637254	93.8	-0.3319981	93.8	-0.2430356	93.8	-0.2647285	93.8	-0.300723	93.8	-0.09999916	93.8	-0.1768219	93.8	-0.2344114	93.8	-0.2182706	93.8	-0.1633322	93.8	-0.1857394	93.8	-0.1820992	93.8	-0.1735815
94	-0.1417243	94	-0.2019458	94	-0.2917143	94	-0.2604316	94	-0.3335686	94	-0.2343113	94	-0.2584273	94	-0.3089618	94	-0.1035808	94	-0.1757891	94	-0.2330405	94	-0.2141288	94	-0.1607234	94	-0.1827	94	-0.1808899	94	-0.1673484
94.2	-0.1314361	94.2	-0.1910978	94.2	-0.2786054	94.2	-0.2563974	94.2	-0.3252899	94.2	-0.2321098	94.2	-0.2531975	94.2	-0.3012112	94.2	-0.1046176	94.2	-0.1721495	94.2	-0.2340811	94.2	-0.2139149	94.2	-0.1600896	94.2	-0.1831181	94.2	-0.174547	94.2	-0.1712817
94.4	-0.1312761	94.4	-0.1873414	94.4	-0.2764436	94.4	-0.2462087	94.4	-0.3125643	94.4	-0.2285922	94.4	-0.2439072	94.4	-0.3001881	94.4	-0.09801657	94.4	-0.1749653	94.4	-0.2349652	94.4	-0.216941	94.4	-0.162186	94.4	-0.183249	94.4	-0.1778402	94.4	-0.1700458
94.6	-0.1294971	94.6	-0.1769571	94.6	-0.2750278	94.6	-0.2437869	94.6	-0.3103958	94.6	-0.220365	94.6	-0.2385115	94.6	-0.3039727	94.6	-0.09626686	94.6	-0.1686031	94.6	-0.2302817	94.6	-0.2226799	94.6	-0.1605647	94.6	-0.1820061	94.6	-0.1794624	94.6	-0.1707765
94.8	-0.1241999	94.8	-0.1732954	94.8	-0.2697158	94.8	-0.2382404	94.8	-0.3093217	94.8	-0.2103937	94.8	-0.2352753	94.8	-0.3029929	94.81	-0.09436929	94.81	-0.1748159	94.81	-0.2290359	94.81	-0.2213306	94.81	-0.1600225	94.81	-0.1815213	94.81	-0.1759284	94.81	-0.1705844
95	-0.1163589	95	-0.1695555	95	-0.254051	95	-0.2309944	95	-0.301027	95	-0.2093931	95	-0.2296353	95	-0.3006975	95.01	-0.09376542	95.01	-0.1721538	95.01	-0.2353703	95.01	-0.2182001	95.01	-0.1553492	95.01	-0.1847674	95.01	-0.1739634	95.01	-0.1723746
95.2	-0.1110655	95.2	-0.1646616	95.2	-0.2522093	95.2	-0.2237139	95.2	-0.2951803	95.2	-0.2001514	95.2	-0.2220236	95.2	-0.302721	95.2	-0.09720589	95.2	-0.1720512	95.2	-0.2311814	95.2	-0.2122715	95.2	-0.1584781	95.2	-0.183853	95.2	-0.1739369	95.2	-0.1658664
95.4	-0.1053083	95.4	-0.1589437	95.4	-0.2484507	95.4	-0.2263045	95.4	-0.2872074	95.4	-0.198167	95.4	-0.2107946	95.4	-0.3064036	95.41	-0.09489574	95.41	-0.1717654	95.41	-0.2311554	95.41	-0.2141945	95.41	-0.159994	95.41	-0.1775381	95.41	-0.1740105	95.41	-0.1674025
95.6	-0.09987891	95.6	-0.1544705	95.6	-0.2447533	95.6	-0.2135436	95.6	-0.2864035	95.6	-0.1927402	95.6	-0.2121029	95.6	-0.3045321	95.61	-0.09778025	95.61	-0.1698137	95.61	-0.2347359	95.61	-0.2106448	95.61	-0.1566468	95.61	-0.1780565	95.61	-0.1750281	95.61	-0.1676591
95.8	-0.08837793	95.8	-0.1456418	95.8	-0.2340987	95.8	-0.212033	95.8	-0.2775871	95.8	-0.1864464	95.8	-0.2075967	95.8	-0.3002945	95.8	-0.1017141	95.8	-0.1790536	95.8	-0.2287295	95.8	-0.212226	95.8	-0.1554206	95.8	-0.1787448	95.8	-0.1764368	95.8	-0.1667818
96	-0.08539583	96	-0.1427421	96	-0.232576	96	-0.2001996	96	-0.2700211	96	-0.1869961	96	-0.2012782	96	-0.2967327	96	-0.09642307	96	-0.1755439	96	-0.2267105	96	-0.2101951	96	-0.1559501	96	-0.1806931	96	-0.17757	96	-0.1673105
96.2	-0.08203366	96.2	-0.1386289	96.2	-0.2264678	96.2	-0.2008065	96.2	-0.2688849	96.2	-0.1810643	96.2	-0.1953024	96.2	-0.2971715	96.2	-0.09320577	96.2	-0.1727714	96.2	-0.2276506	96.2	-0.2158716	96.2	-0.1555439	96.2	-0.1757385	96.2	-0.1715142	96.2	-0.1658072
96.4	-0.075967	96.4	-0.1289487	96.4	-0.2270673	96.4	-0.1896753	96.4	-0.2599618	96.4	-0.1676479	96.4	-0.1885262	96.4	-0.2984784	96.4	-0.09592145	96.4	-0.16872	96.4	-0.2292861	96.4	-0.2138505	96.4	-0.1562785	96.4	-0.1805447	96.4	-0.1697111	96.4	-0.1669521
96.6	-0.06568471	96.6	-0.1226011	96.6	-0.2139812	96.6	-0.1898215	96.6	-0.2525097	96.6	-0.1637531	96.6	-0.1811055	96.6	-0.2962829	96.6	-0.08980579	96.6	-0.1655498	96.6	-0.230568	96.6	-0.2147576	96.6	-0.1561268	96.6	-0.1750674	96.6	-0.1708768	96.6	-0.1672044
96.8	-0.05951084	96.8	-0.1157235	96.8	-0.2098282	96.8	-0.1821196	96.8	-0.2532995	96.8	-0.1601589	96.8	-0.1742271	96.8	-0.3026806	96.8	-0.09266732	96.8	-0.1693999	96.8	-0.2274989	96.8	-0.21163	96.8	-0.1549515	96.8	-0.1781279	96.8	-0.1692374	96.8	-0.1676847
97	-0.05859032	97	-0.1062989	97	-0.2020426	97	-0.1796403	97	-0.243781	97	-0.155522	97	-0.1689803	97	-0.3003261	97	-0.08876046	97	-0.1684567	97	-0.2304278	97	-0.2079806	97	-0.1540799	97	-0.176081	97	-0.1718562	97	-0.1652269
97.2	-0.0529505	97.2	-0.1055237	97.2	-0.2007211	97.2	-0.1687544	97.2	-0.2445446	97.2	-0.1517312	97.2	-0.1660258	97.2	-0.3003115	97.2	-0.09632944	97.2	-0.1660461	97.2	-0.2304089	97.2	-0.2097247	97.2	-0.1557021	97.2	-0.175752	97.2	-0.1752849	97.2	-0.165778
97.4	-0.04577561	97.4	-0.1010139	97.4	-0.1917626	97.4	-0.1637495	97.4	-0.2356384	97.4	-0.1472174	97.4	-0.1648233	97.4	-0.291059	97.4	-0.09315515	97.4	-0.1691382	97.4	-0.2281566	97.4	-0.2079211	97.4	-0.1536926	97.4	-0.1748969	97.4	-0.1703178	97.4	-0.1632997
97.6	-0.03879593	97.6	-0.09574614	97.6	-0.1889817	97.6	-0.1600383	97.6	-0.2281897	97.6	-0.1393348	97.6	-0.1560843	97.6	-0.2939683	97.61	-0.09298287	97.61	-0.1656208	97.61	-0.2234497	97.61	-0.2089162	97.61	-0.1541139	97.61	-0.1751463	97.61	-0.1708094	97.61	-0.1587084
97.8	-0.03622651	97.8	-0.09143221	97.8	-0.1842969	97.8	-0.1596988	97.8	-0.2226305	97.8	-0.1354773	97.8	-0.1454689	97.8	-0.2912195	97.8	-0.09002421	97.8	-0.1665508	97.8	-0.2230918	97.8	-0.2076662	97.8	-0.1536639	97.8	-0.1753892	97.8	-0.1723229	97.8	-0.1599973
98	-0.03039999	98	-0.08429158	98	-0.1741833	98	-0.1509528	98	-0.2185441	98	-0.1244742	98	-0.1431761	98	-0.2959384	98.01	-0.09445581	98.01	-0.1646043	98.01	-0.2242958	98.01	-0.2122961	98.01	-0.1536742	98.01	-0.1732095	98.01	-0.1694078	98.01	-0.16399
98.2	-0.0229129	98.2	-0.07576215	98.2	-0.1717855	98.2	-0.1467017	98.2	-0.2137668	98.2	-0.1200179	98.2	-0.1393697	98.2	-0.2928862	98.2	-0.09074731	98.2	-0.1662335	98.2	-0.2214966	98.2	-0.2116758	98.2	-0.1546888	98.2	-0.1771849	98.2	-0.1724692	98.2	-0.1640934
98.4	-0.01738423	98.4	-0.06916108	98.4	-0.1656177	98.4	-0.1429671	98.4	-0.2078001	98.4	-0.120653	98.4	-0.1344216	98.4	-0.2945308	98.4	-0.08791381	98.4	-0.168102	98.4	-0.2225031	98.4	-0.2103882	98.4	-0.1544642	98.4	-0.1749379	98.4	-0.1674403	98.4	-0.1683456
98.6	-0.01143743	98.6	-0.06344658	98.6	-0.158146	98.6	-0.1306774	98.6	-0.2057959	98.6	-0.1115996	98.6	-0.1289014	98.6	-0.2956769	98.6	-0.08917849	98.6	-0.1654432	98.6	-0.2275129	98.6	-0.202914	98.6	-0.1512377	98.6	-0.1747031	98.6	-0.1693788	98.6	-0.1601608
98.8	-0.00835582	98.8	-0.05881915	98.8	-0.1557054	98.8	-0.1270289	98.8	-0.1976625	98.8	-0.1043624	98.8	-0.1187975	98.8	-0.2919629	98.8	-0.08974163	98.8	-0.1646308	98.8	-0.2244383	98.8	-0.2104251	98.8	-0.1495255	98.8	-0.175301	98.8	-0.1714263	98.8	-0.1581141
99	0.00168786	99	-0.05860868	99	-0.1500761	99	-0.1233232	99	-0.1918047	99	-0.09680242	99	-0.1210051	99	-0.2914917	99	-0.08872563	99	-0.1662828	99	-0.2217336	99	-0.2088471	99	-0.1491796	99	-0.1748133	99	-0.1675969	99	-0.1652468
99.2	0.00023742	99.2	-0.0527412	99.2	-0.1428213	99.2	-0.1208518	99.2	-0.1813015	99.2	-0.09381232	99.2	-0.1075096	99.2	-0.2931402	99.2	-0.08621392	99.2	-0.1644716	99.2	-0.220345	99.2	-0.203594	99.2	-0.1496658	99.2	-0.1751257	99.2	-0.1625223	99.2	-0.1647556
99.4	0.00825584	99.4	-0.04524625	99.4	-0.1365084	99.4	-0.1100971	99.4	-0.1783277	99.4	-0.08626103	99.4	-0.1010053	99.4	-0.2917332	99.4	-0.08896906	99.4	-0.1646486	99.4	-0.2215612	99.4	-0.2058761	99.4	-0.1503195	99.4	-0.1702917	99.4	-0.1707617	99.4	-0.1637095
99.6	0.01470939	99.6	-0.03522055	99.6	-0.1320472	99.6	-0.1057699	99.6	-0.1764766	99.6	-0.08324518	99.6	-0.1002677	99.6	-0.2913274	99.6	-0.0871672	99.6	-0.1642212	99.6	-0.2200099	99.6	-0.2070004	99.6	-0.1494426	99.6	-0.1702537	99.6	-0.1636601	99.6	-0.1596248
99.8	0.01616182	99.8	-0.028461	99.8	-0.1256598	99.8	-0.0993449	99.8	-0.1717185	99.8	-0.07727556	99.8	-0.09506299	99.8	-0.2893404	99.81	-0.08485212	99.81	-0.161654	99.81	-0.2246839	99.81	-0.2052862	99.81	-0.1508681	99.81	-0.17316	99.81	-0.1645501	99.81	-0.1555082
100	0.03134279	100	-0.02954379	100	-0.117423	100	-0.09475835	100	-0.1633109	100	-0.07258268	100	-0.09203462	100	-0.2901673	100	-0.08744612	100	-0.1636947	100	-0.2200065	100	-0.2070294	100	-0.1514067	100	-0.1697357	100	-0.1594077	100	-0.1573049
100.2	0.03323763	100.2	-0.01621963	100.2	-0.1191844	100.2	-0.09144587	100.2	-0.1572183	100.2	-0.06536263	100.2	-0.07959535	100.2	-0.28836	100.2	-0.08750235	100.2	-0.1623384	100.2	-0.2224493	100.2	-0.2020213	100.2	-0.1498755	100.2	-0.1678954	100.2	-0.1637249	100.2	-0.1611012
100.4	0.03955583	100.4	-0.01492057	100.4	-0.1064558	100.4	-0.08533676	100.4	-0.1551228	100.4	-0.06106968	100.4	-0.08033393	100.4	-0.2911306	100.4	-0.08492815	100.4	-0.1597633	100.4	-0.2232574	100.4	-0.2074544	100.4	-0.1508877	100.4	-0.1661743	100.4	-0.1647649	100.4	-0.1569668
100.6	0.04632861	100.6	-0.00865126	100.6	-0.1061958	100.6	-0.08583921	100.6	-0.1490887	100.6	-0.06106624	100.6	-0.07235179	100.6	-0.2904278	100.61	-0.08726586	100.61	-0.1625688	100.61	-0.2190735	100.61	-0.2022195	100.61	-0.1479852	100.61	-0.1690642	100.61	-0.1650767	100.61	-0.1569616
100.8	0.0523138	100.8	-0.00227803	100.8	-0.09681127	100.8	-0.07543389	100.8	-0.1440509	100.8	-0.0541743	100.8	-0.07226571	100.8	-0.2874559	100.8	-0.0844662	100.8	-0.161644	100.8	-0.2196563	100.8	-0.206229	100.8	-0.1476163	100.8	-0.1654327	100.8	-0.164886	100.8	-0.1575189
101	0.05591737	101	-0.00060039	101	-0.09629301	101	-0.06867975	101	-0.1401372	101	-0.04808599	101	-0.06174086	101	-0.2841736	101.01	-0.08642205	101.01	-0.1584488	101.01	-0.2164691	101.01	-0.2038769	101.01	-0.1478202	101.01	-0.1658718	101.01	-0.1649497	101.01	-0.159248
101.2	0.06231675	101.2	0.0065315	101.2	-0.08539843	101.2	-0.06320556	101.2	-0.1292594	101.2	-0.0420647	101.2	-0.05616392	101.2	-0.2922286	101.2	-0.0884688	101.2	-0.1607526	101.2	-0.2193218	101.2	-0.2001594	101.2	-0.1454138	101.2	-0.1669537	101.2	-0.1611949	101.2	-0.1562789
101.4	0.06386315	101.4	0.01148119	101.4	-0.08527276	101.4	-0.0558501	101.4	-0.1258163	101.4	-0.03362414	101.4	-0.04686857	101.4	-0.2858855	101.41	-0.08688068	101.41	-0.1567332	101.41	-0.2207363	101.41	-0.2018201	101.41	-0.145175	101.41	-0.1666481	101.41	-0.1657836	101.41	-0.1568597
101.6	0.06941736	101.6	0.01686225	101.6	-0.07285804	101.6	-0.05084875	101.6	-0.126923	101.6	-0.02944689	101.6	-0.04384126	101.6	-0.2892833	101.61	-0.08131279	101.61	-0.1581417	101.61	-0.2154347	101.61	-0.1973435	101.61	-0.1443517	101.61	-0.1690668	101.61	-0.1656225	101.61	-0.1545818
101.8	0.07637876	101.8	0.02019779	101.8	-0.071496	101.8	-0.04664575	101.8	-0.1153539	101.8	-0.0265556	101.8	-0.03693769	101.8	-0.2863122	101.8	-0.08724355	101.8	-0.1615651	101.8	-0.212796	101.8	-0.2003924	101.8	-0.1466539	101.8	-0.1659537	101.8	-0.1598735	101.8	-0.1581834
102	0.08120161	102	0.02955778	102	-0.06835219	102	-0.04395459	102	-0.1123061	102	-0.01888906	102	-0.03067224	102	-0.288588	102.01	-0.0775289	102.01	-0.1531842	102.01	-0.2158024	102.01	-0.1965298	102.01	-0.1482869	102.01	-0.166651	102.01	-0.1581627	102.01	-0.1553254
102.2	0.08389528	102.2	0.03242503	102.2	-0.0581647	102.2	-0.03892539	102.2	-0.1086779	102.2	-0.01652348	102.2	-0.02942991	102.2	-0.2903966	102.2	-0.08001845	102.2	-0.1585884	102.2	-0.2146511	102.2	-0.199931	102.2	-0.1426688	102.2	-0.1639511	102.2	-0.1659788	102.2	-0.1516388
102.4	0.09262452	102.4	0.04574218	102.4	-0.05934022	102.4	-0.03235654	102.4	-0.1014477	102.4	-0.01050504	102.4	-0.01976581	102.4	-0.2842031	102.4	-0.08475171	102.4	-0.161849	102.4	-0.2138483	102.4	-0.19651	102.4	-0.1411019	102.4	-0.1643629	102.4	-0.1627005	102.4	-0.1551154
102.6	0.09837586	102.6	0.04636774	102.6	-0.05214903	102.6	-0.02427389	102.6	-0.09475862	102.6	-0.01014061	102.6	-0.01882448	102.6	-0.2810676	102.6	-0.08345453	102.6	-0.1545308	102.6	-0.2163006	102.6	-0.1970122	102.6	-0.1473407	102.6	-0.1660608	102.6	-0.1641526	102.6	-0.1497841
102.8	0.1032091	102.8	0.05588476	102.8	-0.04566173	102.8	-0.02166874	102.8	-0.09085481	102.8	-0.00046365	102.8	-0.01276812	102.8	-0.2856773	102.8	-0.08282432	102.8	-0.1562653	102.8	-0.2128295	102.8	-0.1961438	102.8	-0.1439116	102.8	-0.1656994	102.8	-0.1624804	102.8	-0.1536777
103	0.1087776	103	0.05317381	103	-0.04063942	103	-0.01355538	103	-0.0822054	103	0.00666395	103	-0.00639846	103	-0.2812069	103.01	-0.08148959	103.01	-0.1582694	103.01	-0.214014	103.01	-0.1995093	103.01	-0.1428712	103.01	-0.1686927	103.01	-0.1627281	103.01	-0.1560335
103.2	0.1114827	103.2	0.06316178	103.2	-0.03406489	103.2	-0.00986124	103.2	-0.0755982	103.2	0.00868304	103.2	-0.00751735	103.2	-0.2872721	103.2	-0.07988115	103.2	-0.1544611	103.2	-0.2136368	103.2	-0.197785	103.2	-0.1416826	103.2	-0.1632532	103.2	-0.1575019	103.2	-0.1557775
103.4	0.1188947	103.4	0.06630083	103.4	-0.0282976	103.4	-0.0088792	103.4	-0.07322516	103.4	0.01653909	103.4	0.00113478	103.4	-0.2797466	103.4	-0.08182241	103.4	-0.1542851	103.4	-0.2139096	103.4	-0.1969972	103.4	-0.1365932	103.4	-0.1602111	103.4	-0.160532	103.4	-0.1579913
103.6	0.1221599	103.6	0.07074031	103.6	-0.02404623	103.6	0.0006005	103.6	-0.06399803	103.6	0.02084414	103.6	0.00543722	103.6	-0.2859934	103.6	-0.08009461	103.6	-0.1571123	103.6	-0.2111664	103.6	-0.1946977	103.6	-0.1375104	103.6	-0.1637188	103.6	-0.1588424	103.6	-0.1513696
103.8	0.1304829	103.8	0.07614885	103.8	-0.01786028	103.8	0.0044627	103.8	-0.06855594	103.8	0.02840264	103.8	0.00834595	103.8	-0.2811961	103.8	-0.07643297	103.8	-0.1499976	103.8	-0.2133783	103.8	-0.1969647	103.8	-0.1423061	103.8	-0.1611175	103.8	-0.1590776	103.8	-0.1514671
104	0.1353583	104	0.08169396	104	-0.01122124	104	0.00606594	104	-0.05836162	104	0.02691197	104	0.01520657	104	-0.2882722	104	-0.07660836	104	-0.1532836	104	-0.2123716	104	-0.1944428	104	-0.1396717	104	-0.1602702	104	-0.1637546	104	-0.1490343
104.2	0.1384355	104.2	0.08573594	104.2	-0.00532312	104.2	0.01245905	104.2	-0.05358085	104.2	0.03725426	104.2	0.02622261	104.2	-0.2840874	104.2	-0.08081154	104.2	-0.1515468	104.2	-0.2123112	104.2	-0.1962807	104.2	-0.1397832	104.2	-0.1632605	104.2	-0.1562044	104.2	-0.1535821
104.4	0.1434116	104.4	0.09436729	104.4	-0.0009704	104.4	0.01917495	104.4	-0.05073138	104.4	0.04063008	104.4	0.02999692	104.4	-0.2804339	104.4	-0.07483339	104.4	-0.1530491	104.4	-0.2097993	104.4	-0.1964455	104.4	-0.1412692	104.4	-0.1606146	104.4	-0.1598392	104.4	-0.15384
104.6	0.148822	104.6	0.09398352	104.6	0.0000398	104.6	0.02423882	104.6	-0.04773618	104.6	0.04414102	104.6	0.03774666	104.6	-0.2797817	104.6	-0.07354811	104.6	-0.1578443	104.6	-0.2106086	104.6	-0.1943775	104.6	-0.136672	104.6	-0.1560622	104.6	-0.158007	104.6	-0.1489008
104.8	0.1544871	104.8	0.1010134	104.8	0.00444239	104.8	0.03085539	104.8	-0.04144261	104.8	0.05238821	104.8	0.03561541	104.8	-0.2808868	104.8	-0.07516307	104.8	-0.1492392	104.8	-0.2117755	104.8	-0.1942447	104.8	-0.1386723	104.8	-0.1598188	104.8	-0.1573507	104.8	-0.1533426
105	0.1567524	105	0.1108583	105	0.01599918	105	0.03474136	105	-0.03116446	105	0.0564757	105	0.04283822	105	-0.2748785	105.01	-0.07836019	105.01	-0.1551648	105.01	-0.2085107	105.01	-0.1984304	105.01	-0.1357712	105.01	-0.162396	105.01	-0.1541581	105.01	-0.1486305
105.2	0.1671348	105.2	0.1166777	105.2	0.01370877	105.2	0.0417622	105.2	-0.03172402	105.2	0.05930404	105.2	0.04823419	105.2	-0.2804441	105.21	-0.081517	105.21	-0.1541297	105.21	-0.209215	105.21	-0.1973317	105.21	-0.1381906	105.21	-0.1601707	105.21	-0.1559362	105.21	-0.1520247
105.4	0.1719867	105.4	0.1172277	105.4	0.01863481	105.4	0.0476567	105.4	-0.0274386	105.4	0.06598469	105.4	0.05558956	105.4	-0.2782967	105.41	-0.07610266	105.41	-0.1473296	105.41	-0.2072669	105.41	-0.1936719	105.41	-0.1366091	105.41	-0.1635437	105.41	-0.1552643	105.41	-0.1485291
105.6	0.1759761	105.6	0.1240799	105.6	0.02825416	105.6	0.04684292	105.6	-0.02373903	105.6	0.07138912	105.6	0.06334826	105.6	-0.2839516	105.61	-0.07538312	105.61	-0.149746	105.61	-0.2126403	105.61	-0.1936423	105.61	-0.1352112	105.61	-0.1586269	105.61	-0.1549625	105.61	-0.1474144
105.8	0.1782422	105.8	0.1286887	105.8	0.03297222	105.8	0.05296965	105.8	-0.01868146	105.8	0.07340949	105.8	0.06402183	105.8	-0.2766598	105.82	-0.07114141	105.82	-0.14787	105.82	-0.2095529	105.82	-0.1938796	105.82	-0.136843	105.82	-0.1543173	105.82	-0.1557415	105.82	-0.1457051
106	0.1880479	106	0.1358601	106	0.03547812	106	0.0572539	106	-0.01406633	106	0.0804242	106	0.06913521	106	-0.2779231	106.01	-0.07211216	106.01	-0.149689	106.01	-0.2075089	106.01	-0.1966308	106.01	-0.1367914	106.01	-0.1593715	106.01	-0.1555685	106.01	-0.146991
106.2	0.1896918	106.2	0.1403523	106.2	0.04104801	106.2	0.06555015	106.2	-0.00691111	106.2	0.08763259	106.2	0.07326917	106.2	-0.2778986	106.2	-0.0702976	106.2	-0.1504525	106.2	-0.2084146	106.2	-0.189089	106.2	-0.1372055	106.2	-0.1610638	106.2	-0.1541703	106.2	-0.150567
106.4	0.1940403	106.4	0.145483	106.4	0.04818891	106.4	0.07124024	106.4	-0.00139843	106.4	0.08673277	106.4	0.07322778	106.4	-0.281861	106.41	-0.07580485	106.41	-0.1479381	106.41	-0.207266	106.41	-0.1946089	106.41	-0.1391862	106.41	-0.1573902	106.41	-0.1527524	106.41	-0.1500112
106.6	0.1999861	106.6	0.1494832	106.6	0.05014513	106.6	0.07302765	106.6	0.00931567	106.6	0.09367541	106.6	0.08497291	106.6	-0.2821501	106.61	-0.07616302	106.61	-0.1539553	106.61	-0.2104251	106.61	-0.1941387	106.61	-0.1388999	106.61	-0.1565097	106.61	-0.1510184	106.61	-0.1478053
106.8	0.2054613	106.8	0.1552625	106.8	0.05844488	106.8	0.08067296	106.8	0.0081701	106.8	0.1020558	106.8	0.08499844	106.8	-0.2781109	106.8	-0.07814784	106.8	-0.1473207	106.8	-0.2110228	106.8	-0.1915551	106.8	-0.1379468	106.8	-0.1592441	106.8	-0.1466326	106.8	-0.1474813
107	0.2112401	107	0.1591654	107	0.06165578	107	0.08322009	107	0.01614724	107	0.1027448	107	0.09150974	107	-0.2755016	107	-0.06889502	107	-0.1464552	107	-0.2050132	107	-0.1884329	107	-0.1345545	107	-0.153835	107	-0.1507536	107	-0.1454987
107.2	0.2145	107.2	0.1655989	107.2	0.06448235	107.2	0.08626889	107.2	0.01693501	107.2	0.1076221	107.2	0.09943312	107.2	-0.2779652	107.2	-0.07858495	107.2	-0.1541431	107.2	-0.2069342	107.2	-0.1897156	107.2	-0.1346405	107.2	-0.1566481	107.2	-0.1502676	107.2	-0.143787
107.4	0.2255386	107.4	0.1702197	107.4	0.06216576	107.4	0.08842562	107.4	0.02457653	107.4	0.1138505	107.4	0.1065248	107.4	-0.2781434	107.41	-0.07269073	107.41	-0.146307	107.41	-0.2083233	107.41	-0.1918457	107.41	-0.1331182	107.41	-0.1497832	107.41	-0.1498801	107.41	-0.1528689
107.6	0.2265111	107.6	0.1775857	107.6	0.07549283	107.6	0.09907354	107.6	0.02572485	107.6	0.1144405	107.6	0.1067538	107.6	-0.2734164	107.61	-0.07274073	107.61	-0.1473904	107.61	-0.2076106	107.61	-0.1900819	107.61	-0.1315138	107.61	-0.154678	107.61	-0.1501654	107.61	-0.1502456
107.8	0.232314	107.8	0.1821576	107.8	0.08310179	107.8	0.09978295	107.8	0.02984297	107.8	0.1226985	107.8	0.111749	107.8	-0.2778225	107.81	-0.07215646	107.81	-0.1494579	107.81	-0.2068559	107.81	-0.1931266	107.81	-0.1349736	107.81	-0.15692	107.81	-0.1536549	107.81	-0.1434724
108	0.2373638	108	0.1897359	108	0.08635079	108	0.1086322	108	0.03415256	108	0.1293516	108	0.1171694	108	-0.2753263	108.01	-0.07696406	108.01	-0.1474326	108.01	-0.2065189	108.01	-0.1867849	108.01	-0.131555	108.01	-0.1543439	108.01	-0.1498511	108.01	-0.1462835
108.2	0.2407253	108.2	0.1887843	108.2	0.08984599	108.2	0.1129668	108.2	0.03977399	108.2	0.1327755	108.2	0.1217388	108.2	-0.2742991	108.2	-0.07659884	108.2	-0.1475562	108.2	-0.2043718	108.2	-0.1848731	108.2	-0.1351218	108.2	-0.1525572	108.2	-0.145928	108.2	-0.1419196
108.4	0.2437927	108.4	0.1968597	108.4	0.09208852	108.4	0.1193991	108.4	0.04336632	108.4	0.1374556	108.4	0.1285809	108.4	-0.2766032	108.4	-0.06869756	108.4	-0.1461346	108.4	-0.2047891	108.4	-0.1900942	108.4	-0.1334999	108.4	-0.1526627	108.4	-0.1489655	108.4	-0.1418654
108.6	0.2495836	108.6	0.2018365	108.6	0.1012053	108.6	0.1222467	108.6	0.05131121	108.6	0.1400487	108.6	0.1308111	108.6	-0.2768396	108.61	-0.0681814	108.61	-0.1450343	108.61	-0.203261	108.61	-0.1856924	108.61	-0.132407	108.61	-0.1516044	108.61	-0.1475602	108.61	-0.1427471
108.8	0.2500415	108.8	0.2025099	108.8	0.1053687	108.8	0.1243311	108.8	0.05769226	108.8	0.1468629	108.8	0.1388636	108.8	-0.2753389	108.8	-0.06691413	108.8	-0.150056	108.8	-0.2048106	108.8	-0.1854505	108.8	-0.1334288	108.8	-0.154651	108.8	-0.1514986	108.8	-0.1428941
109	0.2578236	109	0.2090023	109	0.1065261	109	0.1257266	109	0.06017967	109	0.1536283	109	0.1419079	109	-0.271836	109.01	-0.06934953	109.01	-0.1387085	109.01	-0.2065813	109.01	-0.1839575	109.01	-0.133608	109.01	-0.1527937	109.01	-0.1469031	109.01	-0.1501286
109.2	0.2664129	109.2	0.2173657	109.2	0.1145739	109.2	0.1334792	109.2	0.06635409	109.2	0.1623986	109.2	0.1477902	109.2	-0.2709295	109.2	-0.06402386	109.2	-0.1448008	109.2	-0.2009591	109.2	-0.1870423	109.2	-0.1306226	109.2	-0.1581396	109.2	-0.1440252	109.2	-0.1448064
109.4	0.265471	109.4	0.2209284	109.4	0.1168711	109.4	0.1392864	109.4	0.06929012	109.4	0.1638725	109.4	0.1498793	109.4	-0.2742046	109.4	-0.06699052	109.4	-0.1466439	109.4	-0.2050496	109.4	-0.1843087	109.4	-0.1321361	109.4	-0.1531161	109.4	-0.150647	109.4	-0.1392746
109.6	0.2772079	109.6	0.2236613	109.6	0.125745	109.6	0.1477839	109.6	0.07213429	109.6	0.1682568	109.6	0.1565051	109.6	-0.2689445	109.61	-0.06550098	109.61	-0.1461284	109.61	-0.2009798	109.61	-0.1854364	109.61	-0.1319599	109.61	-0.1537792	109.61	-0.1494196	109.61	-0.1391173
109.8	0.2791537	109.8	0.2260352	109.8	0.1272645	109.8	0.1498951	109.8	0.08264517	109.8	0.1703841	109.8	0.1628734	109.8	-0.2737733	109.81	-0.06904048	109.81	-0.143661	109.81	-0.2023086	109.81	-0.183875	109.81	-0.1311993	109.81	-0.1529851	109.81	-0.1512089	109.81	-0.1422565
110	0.2817073	110	0.2300605	110	0.1316776	110	0.1517045	110	0.08023821	110	0.1733947	110	0.1620276	110	-0.2696996	110.01	-0.07406517	110.01	-0.1450132	110.01	-0.2020623	110.01	-0.1886642	110.01	-0.1310374	110.01	-0.1526694	110.01	-0.143556	110.01	-0.1422664
110.2	0.2871903	110.2	0.2399183	110.2	0.1360803	110.2	0.1578925	110.2	0.08800824	110.2	0.1793564	110.2	0.1638966	110.2	-0.2758614	110.21	-0.07077226	110.21	-0.1419919	110.21	-0.1998189	110.21	-0.1855268	110.21	-0.1264888	110.21	-0.1501132	110.21	-0.1508367	110.21	-0.1381393
110.4	0.293802	110.4	0.2412707	110.4	0.1370587	110.4	0.1626581	110.4	0.08913457	110.4	0.1850746	110.4	0.1740908	110.4	-0.2730764	110.41	-0.06848751	110.41	-0.1424759	110.41	-0.2027356	110.41	-0.1878776	110.41	-0.1332788	110.41	-0.1540073	110.41	-0.1433063	110.41	-0.1426964
110.6	0.2974755	110.6	0.2520899	110.6	0.1461908	110.6	0.1673381	110.6	0.09717286	110.6	0.1874314	110.6	0.1765758	110.6	-0.2723447	110.6	-0.06489529	110.6	-0.1408157	110.6	-0.2013018	110.6	-0.1856214	110.6	-0.1297076	110.6	-0.1524883	110.6	-0.1457331	110.6	-0.1451608
110.8	0.3013285	110.8	0.2514185	110.8	0.149515	110.8	0.1692433	110.8	0.1050301	110.8	0.1929247	110.8	0.1834481	110.8	-0.2653162	110.81	-0.06791029	110.81	-0.14568	110.81	-0.2002113	110.81	-0.1813547	110.81	-0.1273313	110.81	-0.1489663	110.81	-0.1439888	110.81	-0.1395441
111	0.3071949	111	0.2598381	111	0.1514451	111	0.1746986	111	0.1055668	111	0.1977363	111	0.1870445	111	-0.2719719	111.01	-0.06869163	111.01	-0.1430917	111.01	-0.2013186	111.01	-0.1856339	111.01	-0.1274727	111.01	-0.148381	111.01	-0.1457251	111.01	-0.1449118
111.2	0.3122106	111.2	0.2616096	111.2	0.158649	111.2	0.1799162	111.2	0.1100516	111.2	0.1997295	111.2	0.1893567	111.2	-0.268795	111.21	-0.06841496	111.21	-0.1419802	111.21	-0.1974003	111.21	-0.1839976	111.21	-0.1274433	111.21	-0.1462176	111.21	-0.1475208	111.21	-0.145407
111.4	0.3149374	111.4	0.2655558	111.4	0.163381	111.4	0.1863672	111.4	0.1178333	111.4	0.2022961	111.4	0.1983006	111.4	-0.2730244	111.4	-0.06726249	111.4	-0.1416022	111.4	-0.1986416	111.4	-0.1842262	111.4	-0.1276505	111.4	-0.1463119	111.4	-0.1463496	111.4	-0.1402989
111.6	0.3197058	111.6	0.2686637	111.6	0.1656953	111.6	0.1875423	111.6	0.1150251	111.6	0.2087734	111.6	0.1980965	111.6	-0.2682714	111.6	-0.06895988	111.6	-0.1426331	111.6	-0.2020007	111.6	-0.1874134	111.6	-0.1298112	111.6	-0.1435269	111.6	-0.146129	111.6	-0.1429021
111.8	0.3233298	111.8	0.2740437	111.8	0.1773838	111.8	0.1858718	111.8	0.1225724	111.8	0.2124565	111.8	0.2075176	111.8	-0.2704173	111.81	-0.06355029	111.81	-0.1420792	111.81	-0.198504	111.81	-0.180115	111.81	-0.1242599	111.81	-0.1442599	111.81	-0.1479955	111.81	-0.1352705
112	0.3278798	112	0.2791521	112	0.1769448	112	0.1989178	112	0.1295579	112	0.2209129	112	0.2099506	112	-0.2699772	112.01	-0.06663874	112.01	-0.1433597	112.01	-0.202348	112.01	-0.1824743	112.01	-0.1220947	112.01	-0.1481865	112.01	-0.1435539	112.01	-0.137772
112.2	0.3319467	112.2	0.2845689	112.2	0.1801358	112.2	0.2003189	112.2	0.132596	112.2	0.2215588	112.2	0.2108051	112.2	-0.2695252	112.21	-0.06293652	112.21	-0.1384007	112.21	-0.2003731	112.21	-0.180303	112.21	-0.1273464	112.21	-0.1463062	112.21	-0.1414966	112.21	-0.1421446
112.4	0.342869	112.4	0.2887509	112.4	0.1831254	112.4	0.2073639	112.4	0.134073	112.4	0.2280791	112.4	0.2210042	112.4	-0.2652196	112.4	-0.06279983	112.4	-0.13826	112.4	-0.1963265	112.4	-0.1807256	112.4	-0.1277282	112.4	-0.1481005	112.4	-0.1425222	112.4	-0.1376954
112.6	0.3404964	112.6	0.2981147	112.6	0.1870977	112.6	0.2088511	112.6	0.1395229	112.6	0.2344663	112.6	0.2205483	112.6	-0.2692512	112.61	-0.06250283	112.61	-0.1386885	112.61	-0.1984579	112.61	-0.178545	112.61	-0.1259895	112.61	-0.1473948	112.61	-0.1415116	112.61	-0.1377976
112.8	0.344799	112.8	0.3015486	112.8	0.1899874	112.8	0.2164613	112.8	0.1451375	112.8	0.2353829	112.8	0.2243097	112.8	-0.2707247	112.81	-0.06276263	112.81	-0.142287	112.81	-0.1977041	112.81	-0.1739856	112.81	-0.1228047	112.81	-0.1512637	112.81	-0.1391174	112.81	-0.1409733
113	0.3533279	113	0.3037069	113	0.1973784	113	0.2215225	113	0.1476272	113	0.2402072	113	0.2293338	113	-0.2663646	113	-0.06400374	113	-0.1417104	113	-0.1980517	113	-0.179957	113	-0.1284444	113	-0.1407298	113	-0.1389474	113	-0.1409242
113.2	0.3540301	113.2	0.3075337	113.2	0.202698	113.2	0.2242285	113.2	0.1518683	113.2	0.2470004	113.2	0.2348947	113.2	-0.2661954	113.21	-0.0642596	113.21	-0.1372968	113.21	-0.1959718	113.21	-0.1777211	113.21	-0.1280088	113.21	-0.1435988	113.21	-0.1352922	113.21	-0.1375415
113.4	0.3605185	113.4	0.3131858	113.4	0.2100206	113.4	0.2295075	113.4	0.156959	113.4	0.248767	113.4	0.2377441	113.4	-0.2674076	113.41	-0.06186522	113.41	-0.1357435	113.41	-0.1965563	113.41	-0.1755702	113.41	-0.1212193	113.41	-0.1499949	113.41	-0.1391429	113.41	-0.1353554
113.6	0.362283	113.6	0.3152672	113.6	0.2127959	113.6	0.2326531	113.6	0.1615625	113.6	0.2547753	113.6	0.2417778	113.6	-0.2678395	113.61	-0.06024034	113.61	-0.1369857	113.61	-0.1978238	113.61	-0.1804426	113.61	-0.1246888	113.61	-0.1474534	113.61	-0.1419345	113.61	-0.132627
113.8	0.3714404	113.8	0.3209158	113.8	0.2162825	113.8	0.2349804	113.8	0.1694377	113.8	0.2572552	113.8	0.2469572	113.8	-0.2660949	113.81	-0.06013867	113.81	-0.1368873	113.81	-0.1963016	113.81	-0.1781936	113.81	-0.1218365	113.81	-0.1427267	113.81	-0.1446513	113.81	-0.1330554
114	0.3757506	114	0.3264249	114	0.2222913	114	0.2369734	114	0.168585	114	0.2609332	114	0.2490034	114	-0.26301	114.01	-0.0609583	114.01	-0.1377847	114.01	-0.1959704	114.01	-0.1813399	114.01	-0.1184434	114.01	-0.1467294	114.01	-0.1394819	114.01	-0.1358038
114.2	0.3839876	114.2	0.3295743	114.2	0.2240382	114.2	0.2438906	114.2	0.1748458	114.2	0.2714859	114.2	0.2524196	114.2	-0.27085	114.21	-0.06001453	114.21	-0.140136	114.21	-0.1940845	114.21	-0.1785379	114.21	-0.1216657	114.21	-0.1468524	114.21	-0.1392977	114.21	-0.1367934
114.4	0.382509	114.4	0.3325994	114.4	0.2284717	114.4	0.2498206	114.4	0.1785999	114.4	0.2685309	114.4	0.2614044	114.4	-0.262196	114.41	-0.06267376	114.41	-0.1396303	114.41	-0.1975555	114.41	-0.1816152	114.41	-0.1225737	114.41	-0.1426916	114.41	-0.1442278	114.41	-0.1376957
114.6	0.3862776	114.6	0.3357802	114.6	0.2345007	114.6	0.2520132	114.6	0.1780583	114.6	0.2702634	114.6	0.2662595	114.6	-0.2665951	114.61	-0.05821193	114.61	-0.1353939	114.61	-0.1943225	114.61	-0.1804351	114.61	-0.1224724	114.61	-0.1437886	114.61	-0.1357498	114.61	-0.1312129
114.8	0.3960791	114.8	0.3445646	114.8	0.2353188	114.8	0.2580155	114.8	0.1836532	114.8	0.2813664	114.8	0.2698286	114.8	-0.2655751	114.8	-0.0600775	114.8	-0.1397914	114.8	-0.1940584	114.8	-0.179985	114.8	-0.1257032	114.8	-0.1430326	114.8	-0.1388958	114.8	-0.1326459
115	0.3963848	115	0.3449788	115	0.2363865	115	0.2633907	115	0.1889352	115	0.2864291	115	0.2683707	115	-0.2669491	115.01	-0.06289097	115.01	-0.1327237	115.01	-0.1939301	115.01	-0.1727147	115.01	-0.1222171	115.01	-0.1408131	115.01	-0.1382848	115.01	-0.1379376
115.2	0.3963236	115.2	0.3516344	115.2	0.2406427	115.2	0.2664179	115.2	0.1899893	115.2	0.2885265	115.2	0.276993	115.2	-0.2624418	115.21	-0.05843168	115.21	-0.1385669	115.21	-0.1914911	115.21	-0.1786173	115.21	-0.1208967	115.21	-0.1422798	115.21	-0.1387126	115.21	-0.1333335
115.4	0.4049008	115.4	0.351424	115.4	0.2475263	115.4	0.2673307	115.4	0.197004	115.4	0.2909212	115.4	0.2803246	115.4	-0.2644855	115.41	-0.06087996	115.41	-0.1367375	115.41	-0.1957535	115.41	-0.1813148	115.41	-0.1211699	115.41	-0.1445065	115.41	-0.1381896	115.41	-0.1370069
115.6	0.4051089	115.6	0.3642541	115.6	0.2494047	115.6	0.2751668	115.6	0.2020287	115.6	0.2939153	115.6	0.2796893	115.6	-0.2648275	115.61	-0.06045938	115.61	-0.13656	115.61	-0.19224	115.61	-0.182317	115.61	-0.121597	115.61	-0.145543	115.61	-0.1347059	115.61	-0.1358582
115.8	0.4094588	115.8	0.3654152	115.8	0.2556499	115.8	0.2721986	115.8	0.2038449	115.8	0.2979233	115.8	0.2911105	115.8	-0.2622791	115.81	-0.05687264	115.81	-0.1358318	115.81	-0.1932824	115.81	-0.1811064	115.81	-0.1208829	115.81	-0.1397718	115.81	-0.1380894	115.81	-0.1370065
116	0.4185412	116	0.3672708	116	0.2570475	116	0.2789553	116	0.2091456	116	0.3034028	116	0.2921708	116	-0.2645766	116.01	-0.06177114	116.01	-0.1336979	116.01	-0.193353	116.01	-0.1776622	116.01	-0.1220477	116.01	-0.1396532	116.01	-0.1339023	116.01	-0.1343144
116.2	0.4201094	116.2	0.3690506	116.2	0.2628844	116.2	0.2814746	116.2	0.2112501	116.2	0.3043439	116.2	0.2914108	116.2	-0.2632188	116.21	-0.06276162	116.21	-0.1324257	116.21	-0.1923904	116.21	-0.1782797	116.21	-0.1191578	116.21	-0.1440973	116.21	-0.1363093	116.21	-0.1297494
116.4	0.4223867	116.4	0.3736388	116.4	0.2713032	116.4	0.2886097	116.4	0.2191783	116.4	0.3123274	116.4	0.2994184	116.4	-0.2588101	116.41	-0.05650145	116.41	-0.1332853	116.41	-0.1923631	116.41	-0.1731611	116.41	-0.1178161	116.41	-0.140585	116.41	-0.1376667	116.41	-0.1342611
116.6	0.4268719	116.6	0.3817953	116.6	0.2738321	116.6	0.291637	116.6	0.2243297	116.6	0.31496	116.6	0.3057402	116.6	-0.2592368	116.61	-0.05981774	116.61	-0.1366534	116.61	-0.1918577	116.61	-0.1759709	116.61	-0.1222049	116.61	-0.1403706	116.61	-0.1363244	116.61	-0.1297096
116.8	0.4250682	116.8	0.3874919	116.8	0.2766965	116.8	0.2968707	116.8	0.2228774	116.8	0.3184293	116.8	0.3080347	116.8	-0.2607593	116.81	-0.0542249	116.81	-0.13284	116.81	-0.1949283	116.81	-0.1796853	116.81	-0.1204492	116.81	-0.1403501	116.81	-0.1357935	116.81	-0.1343312
117	0.438559	117	0.3848455	117	0.2826317	117	0.2960717	117	0.2271177	117	0.3242148	117	0.3131245	117	-0.2668975	117.01	-0.06006416	117.01	-0.1322919	117.01	-0.1918046	117.01	-0.1727495	117.01	-0.1176667	117.01	-0.1426004	117.01	-0.1348129	117.01	-0.133183
117.2	0.4438269	117.2	0.3918791	117.2	0.2892476	117.2	0.3029867	117.2	0.2309845	117.2	0.3304858	117.2	0.319502	117.2	-0.2611061	117.21	-0.05407378	117.21	-0.1336517	117.21	-0.1918749	117.21	-0.1756871	117.21	-0.116399	117.21	-0.1406278	117.21	-0.1320747	117.21	-0.1309575
117.4	0.443613	117.4	0.3987574	117.4	0.2893161	117.4	0.3058502	117.4	0.2353838	117.4	0.3279628	117.4	0.3169652	117.4	-0.2631196	117.41	-0.05862183	117.41	-0.1293572	117.41	-0.1920354	117.41	-0.1697154	117.41	-0.1151847	117.41	-0.1411409	117.41	-0.1359021	117.41	-0.1339516
117.6	0.4457557	117.6	0.3987131	117.6	0.2926127	117.6	0.3132761	117.6	0.2419773	117.6	0.3360779	117.6	0.3216956	117.6	-0.2598596	117.61	-0.05884268	117.61	-0.1338186	117.61	-0.1874525	117.61	-0.174311	117.61	-0.1187166	117.61	-0.1366192	117.61	-0.1356161	117.61	-0.1302597
117.8	0.4522271	117.8	0.4008088	117.8	0.3005204	117.8	0.3161252	117.8	0.2441524	117.8	0.3358195	117.8	0.3267927	117.8	-0.2598734	117.81	-0.05597872	117.81	-0.1327276	117.81	-0.1872486	117.81	-0.1765036	117.81	-0.1203409	117.81	-0.1385745	117.81	-0.13829	117.81	-0.1272694
118	0.4576053	118	0.4065696	118	0.3001013	118	0.3169024	118	0.2500819	118	0.3427377	118	0.3328959	118	-0.2561277	118.01	-0.05657236	118.01	-0.1328122	118.01	-0.1909254	118.01	-0.1716954	118.01	-0.1205557	118.01	-0.1408649	118.01	-0.1288846	118.01	-0.1325708
118.2	0.4560753	118.2	0.4142963	118.2	0.3048749	118.2	0.3200468	118.2	0.2505761	118.2	0.3418702	118.2	0.3362805	118.2	-0.2590423	118.21	-0.05531659	118.21	-0.13109	118.21	-0.1875438	118.21	-0.1708735	118.21	-0.1166813	118.21	-0.1378677	118.21	-0.1316671	118.21	-0.1297696
118.4	0.4581297	118.4	0.414856	118.4	0.3073289	118.4	0.3283724	118.4	0.2571512	118.4	0.3477369	118.4	0.341258	118.4	-0.2603146	118.41	-0.0554481	118.41	-0.1373858	118.41	-0.1883244	118.41	-0.172491	118.41	-0.116356	118.41	-0.1382105	118.41	-0.1350503	118.41	-0.133847
118.6	0.4713435	118.6	0.42293	118.6	0.3076064	118.6	0.3331247	118.6	0.2590402	118.6	0.3563614	118.6	0.3431718	118.6	-0.2565096	118.61	-0.05335309	118.61	-0.1304691	118.61	-0.1889104	118.61	-0.1725596	118.61	-0.1206651	118.61	-0.1369429	118.61	-0.1332562	118.61	-0.1285077
118.8	0.4701335	118.8	0.424367	118.8	0.3152393	118.8	0.3295446	118.8	0.2623207	118.8	0.3561368	118.8	0.3473995	118.8	-0.2595745	118.81	-0.05799268	118.81	-0.1297508	118.81	-0.1865109	118.81	-0.1761889	118.81	-0.1145893	118.81	-0.1398373	118.81	-0.1344188	118.81	-0.1324038
119	0.4718665	119	0.4251883	119	0.3192606	119	0.3337239	119	0.2691627	119	0.3581738	119	0.3512838	119	-0.256937	119.01	-0.04922636	119.01	-0.1327773	119.01	-0.187494	119.01	-0.1711724	119.01	-0.1149212	119.01	-0.1384858	119.01	-0.1336838	119.01	-0.1302274
119.2	0.4716671	119.2	0.431576	119.2	0.3189784	119.2	0.338309	119.2	0.2659455	119.2	0.365577	119.2	0.3509156	119.2	-0.2573179	119.21	-0.05555303	119.21	-0.1335778	119.21	-0.1854579	119.21	-0.1707229	119.21	-0.1096005	119.21	-0.1334074	119.21	-0.1307064	119.21	-0.1239765
119.4	0.4819599	119.4	0.435124	119.4	0.322589	119.4	0.3460402	119.4	0.276429	119.4	0.3700234	119.4	0.3566232	119.4	-0.2538134	119.41	-0.05388158	119.41	-0.1324147	119.41	-0.1881782	119.41	-0.1719024	119.41	-0.1169158	119.41	-0.1375782	119.41	-0.1331049	119.41	-0.1277764
119.6	0.4860735	119.6	0.4350128	119.6	0.3298889	119.6	0.3503445	119.6	0.2774234	119.6	0.3792255	119.6	0.3574999	119.6	-0.2596286	119.61	-0.05592694	119.61	-0.1319838	119.61	-0.1856183	119.61	-0.1751115	119.61	-0.1106619	119.61	-0.132098	119.61	-0.1307989	119.61	-0.1267715
119.8	0.4867584	119.8	0.4453147	119.8	0.3364078	119.8	0.3524021	119.8	0.2849659	119.8	0.3785626	119.8	0.361246	119.8	-0.25858	119.81	-0.05036541	119.81	-0.1326989	119.81	-0.184027	119.81	-0.1678951	119.81	-0.1148025	119.81	-0.1340287	119.81	-0.130228	119.81	-0.120386
120	0.4869074	120	0.450021	120	0.336327	120	0.3562953	120	0.2848239	120	0.3797233	120	0.3730958	120	-0.2600263	120.01	-0.04820377	120.01	-0.1243717	120.01	-0.184433	120.01	-0.1687347	120.01	-0.1193814	120.01	-0.1334375	120.01	-0.1307717	120.01	-0.1273531
120.2	0.4959397	120.2	0.4515217	120.2	0.3395768	120.2	0.3541844	120.2	0.2903037	120.2	0.378396	120.2	0.3679257	120.2	-0.254785	120.21	-0.0510537	120.21	-0.1259001	120.21	-0.1886379	120.21	-0.1703698	120.21	-0.1120197	120.21	-0.1366414	120.21	-0.1322179	120.21	-0.1231241
120.4	0.4980292	120.4	0.4545344	120.4	0.3447077	120.4	0.3633778	120.4	0.2875153	120.4	0.3874893	120.4	0.3683618	120.4	-0.2557942	120.41	-0.05288909	120.41	-0.1303318	120.41	-0.1870935	120.41	-0.1697733	120.41	-0.1135526	120.41	-0.1369692	120.41	-0.1301031	120.41	-0.1172965
120.6	0.5001469	120.6	0.4563736	120.6	0.3497554	120.6	0.3663518	120.6	0.291658	120.6	0.3877816	120.6	0.3784313	120.6	-0.2564661	120.61	-0.04959197	120.61	-0.1325269	120.61	-0.1896647	120.61	-0.1661395	120.61	-0.1174524	120.61	-0.1380573	120.61	-0.131435	120.61	-0.1265766
120.8	0.5075625	120.8	0.4609097	120.8	0.3522611	120.8	0.3738948	120.8	0.2948432	120.8	0.3944135	120.8	0.3841278	120.8	-0.2589885	120.81	-0.05225641	120.81	-0.1252879	120.81	-0.1825951	120.81	-0.1700249	120.81	-0.1109102	120.81	-0.1344065	120.81	-0.1294591	120.81	-0.1266077
121	0.5064196	121	0.4711735	121	0.3558958	121	0.3674901	121	0.3052678	121	0.3948313	121	0.3896618	121	-0.2542239	121.01	-0.05673171	121.01	-0.1254972	121.01	-0.1846077	121.01	-0.1701941	121.01	-0.1118249	121.01	-0.1363125	121.01	-0.1272664	121.01	-0.1231789
121.2	0.5139164	121.2	0.4726661	121.2	0.3611813	121.2	0.3773416	121.2	0.3018303	121.2	0.4051305	121.2	0.3864425	121.2	-0.2588934	121.21	-0.04950335	121.21	-0.1225972	121.21	-0.1849303	121.21	-0.1659223	121.21	-0.1059411	121.21	-0.1364399	121.21	-0.1307974	121.21	-0.1210715
121.4	0.5157551	121.4	0.4723168	121.4	0.3640856	121.4	0.3827098	121.4	0.3135869	121.4	0.4082617	121.4	0.3977005	121.4	-0.2517797	121.41	-0.0498216	121.41	-0.1254743	121.41	-0.1848012	121.41	-0.168453	121.41	-0.1081959	121.41	-0.1367158	121.41	-0.1261705	121.41	-0.1259492
121.6	0.5194701	121.6	0.4731854	121.6	0.3660207	121.6	0.3796925	121.6	0.3118267	121.6	0.4097779	121.6	0.398193	121.6	-0.2592669	121.61	-0.04956743	121.61	-0.1215673	121.61	-0.1854792	121.61	-0.1685702	121.61	-0.1119639	121.61	-0.1336213	121.61	-0.125749	121.61	-0.1220737
121.8	0.5202268	121.8	0.4815844	121.8	0.3679115	121.8	0.3860542	121.8	0.3146864	121.8	0.4095148	121.8	0.4035431	121.8	-0.2554852	121.81	-0.0476032	121.81	-0.1264848	121.81	-0.183761	121.81	-0.1663278	121.81	-0.1113273	121.81	-0.1325464	121.81	-0.1293268	121.81	-0.1269027
122	0.531348	122	0.4855734	122	0.3721595	122	0.3935638	122	0.3145226	122	0.4177323	122	0.4068812	122	-0.2536504	122.01	-0.04854701	122.01	-0.1288338	122.01	-0.1835898	122.01	-0.1711648	122.01	-0.1089491	122.01	-0.1322553	122.01	-0.1272882	122.01	-0.1276845
122.2	0.5287175	122.2	0.483348	122.2	0.3715806	122.2	0.3917877	122.2	0.3165656	122.2	0.4175593	122.2	0.4047417	122.2	-0.257893	122.21	-0.04931745	122.21	-0.1278342	122.21	-0.1831774	122.21	-0.1660683	122.21	-0.1130089	122.21	-0.135009	122.21	-0.1244829	122.21	-0.1278883
122.4	0.5349351	122.4	0.495661	122.4	0.3794222	122.4	0.4001058	122.4	0.3233146	122.4	0.4229522	122.4	0.4115715	122.4	-0.2520955	122.41	-0.05039592	122.41	-0.122244	122.41	-0.1845239	122.41	-0.1639691	122.41	-0.1084448	122.41	-0.1347568	122.41	-0.1302894	122.41	-0.1258406
122.6	0.5352921	122.6	0.4954451	122.6	0.3842345	122.6	0.4025232	122.6	0.3268848	122.6	0.4231715	122.6	0.4141674	122.6	-0.2514636	122.61	-0.05339852	122.61	-0.1248942	122.61	-0.1812151	122.61	-0.1671901	122.61	-0.1044794	122.61	-0.1271204	122.61	-0.1273849	122.61	-0.1241321
122.8	0.5383247	122.8	0.4985033	122.8	0.3855301	122.8	0.4008738	122.8	0.3302923	122.8	0.4277681	122.8	0.4189363	122.8	-0.2531356	122.81	-0.05331639	122.81	-0.1193481	122.81	-0.1853319	122.81	-0.1674932	122.81	-0.1041726	122.81	-0.1304547	122.81	-0.1227205	122.81	-0.1253872
123	0.5480519	123	0.502417	123	0.3892638	123	0.4025709	123	0.3316129	123	0.4301499	123	0.4213437	123	-0.2534121	123.01	-0.04852948	123.01	-0.1205015	123.01	-0.1839388	123.01	-0.1729148	123.01	-0.1077608	123.01	-0.1255675	123.01	-0.1272717	123.01	-0.1260429
123.2	0.5455585	123.2	0.502255	123.2	0.3932154	123.2	0.4076768	123.2	0.3369797	123.2	0.4368531	123.2	0.425184	123.2	-0.2501576	123.21	-0.04885451	123.21	-0.1236276	123.21	-0.1821155	123.21	-0.169042	123.21	-0.1094812	123.21	-0.131582	123.21	-0.127229	123.21	-0.1273935
123.4	0.5474324	123.4	0.50598	123.4	0.396713	123.4	0.415704	123.4	0.3423122	123.4	0.4397982	123.4	0.4283932	123.4	-0.2514846	123.41	-0.05346047	123.41	-0.1169641	123.41	-0.1843	123.41	-0.167776	123.41	-0.1105287	123.41	-0.1282225	123.41	-0.1270982	123.41	-0.1212718
123.6	0.5561494	123.6	0.5100802	123.6	0.3970675	123.6	0.4157865	123.6	0.347451	123.6	0.4346946	123.6	0.4247975	123.6	-0.2535234	123.61	-0.04214001	123.61	-0.1256011	123.61	-0.1817837	123.61	-0.1685469	123.61	-0.1070863	123.61	-0.1281607	123.61	-0.1284258	123.61	-0.124671
123.8	0.5639492	123.8	0.5127303	123.8	0.4041762	123.8	0.4170471	123.8	0.3430181	123.8	0.4461211	123.8	0.4351328	123.8	-0.2490693	123.81	-0.0440319	123.81	-0.1240693	123.81	-0.1826736	123.81	-0.1630115	123.81	-0.108185	123.81	-0.129383	123.81	-0.1264379	123.81	-0.1229728
124	0.5623228	124	0.515462	124	0.4020244	124	0.4272719	124	0.3510645	124	0.4489313	124	0.4387144	124	-0.2530008	124.01	-0.0494095	124.01	-0.1256662	124.01	-0.1802429	124.01	-0.1609159	124.01	-0.1086446	124.01	-0.1325312	124.01	-0.1245322	124.01	-0.1208818
124.2	0.566286	124.2	0.5216046	124.2	0.4074926	124.2	0.4307924	124.2	0.351039	124.2	0.4550012	124.2	0.4420401	124.2	-0.2509712	124.21	-0.0477344	124.21	-0.1230283	124.21	-0.1842727	124.21	-0.1664152	124.21	-0.1053314	124.21	-0.1303067	124.21	-0.1248374	124.21	-0.1212781
124.4	0.5721779	124.4	0.5250354	124.4	0.4139173	124.4	0.4283374	124.4	0.3570122	124.4	0.4561218	124.4	0.4449615	124.4	-0.2558819	124.41	-0.04732225	124.41	-0.1182565	124.41	-0.1801746	124.41	-0.1654916	124.41	-0.1095097	124.41	-0.1253478	124.41	-0.1244484	124.41	-0.1212214
124.6	0.5727057	124.6	0.529681	124.6	0.4177715	124.6	0.4325058	124.6	0.3604647	124.6	0.4595781	124.6	0.4493632	124.6	-0.2501657	124.61	-0.04381807	124.61	-0.1190467	124.61	-0.1777616	124.61	-0.1645707	124.61	-0.1054705	124.61	-0.1308024	124.61	-0.1236106	124.61	-0.1182685
124.8	0.5767457	124.8	0.5340577	124.8	0.4179782	124.8	0.4381727	124.8	0.3612697	124.8	0.4612908	124.8	0.4464539	124.8	-0.2481025	124.81	-0.04571917	124.81	-0.1237653	124.81	-0.177966	124.81	-0.1653699	124.81	-0.1046425	124.81	-0.1243439	124.81	-0.1286328	124.81	-0.1192461
125	0.5739882	125	0.5324051	125	0.4247532	125	0.4392295	125	0.3680495	125	0.4614491	125	0.454405	125	-0.2493117	125.01	-0.04966298	125.01	-0.1233399	125.01	-0.1809005	125.01	-0.1646415	125.01	-0.1054476	125.01	-0.1286373	125.01	-0.1255329	125.01	-0.118015
125.2	0.5862236	125.2	0.5366184	125.2	0.425954	125.2	0.4407514	125.2	0.369695	125.2	0.4648103	125.2	0.4593972	125.2	-0.2462143	125.21	-0.04153513	125.21	-0.120956	125.21	-0.1779434	125.21	-0.1695999	125.21	-0.1047437	125.21	-0.1274841	125.21	-0.1214227	125.21	-0.1238294
125.4	0.585284	125.4	0.5383731	125.4	0.4289311	125.4	0.4485214	125.4	0.3745614	125.4	0.4734724	125.4	0.4564913	125.4	-0.2457162	125.41	-0.04410874	125.41	-0.1207501	125.41	-0.1751463	125.41	-0.160336	125.41	-0.1038924	125.41	-0.1301374	125.41	-0.1241139	125.41	-0.121856
125.6	0.5870824	125.6	0.5439706	125.6	0.4311073	125.6	0.4523725	125.6	0.3788781	125.6	0.4756477	125.6	0.4611248	125.6	-0.2477709	125.61	-0.04546282	125.61	-0.1201383	125.61	-0.1784579	125.61	-0.1626722	125.61	-0.1080482	125.61	-0.1281949	125.61	-0.1206113	125.61	-0.1223324
125.8	0.5901949	125.8	0.5461048	125.8	0.4366964	125.8	0.4495545	125.8	0.3806546	125.8	0.4780077	125.8	0.4633807	125.8	-0.2509822	125.81	-0.04384388	125.81	-0.1186228	125.81	-0.1811079	125.81	-0.1640067	125.81	-0.1023028	125.81	-0.1287429	125.81	-0.1223837	125.81	-0.1202445
126	0.589264	126	0.5485568	126	0.4358017	126	0.4579889	126	0.3843241	126	0.4807988	126	0.4643598	126	-0.2538574	126.01	-0.04382771	126.01	-0.1187799	126.01	-0.179386	126.01	-0.15728	126.01	-0.1069143	126.01	-0.1269127	126.01	-0.1243778	126.01	-0.1160696
126.2	0.5957444	126.2	0.5610016	126.2	0.440339	126.2	0.4576563	126.2	0.3865969	126.2	0.4808388	126.2	0.4736828	126.2	-0.250078	126.21	-0.0420877	126.21	-0.1193762	126.21	-0.1737916	126.21	-0.1663693	126.21	-0.1045493	126.21	-0.1260743	126.21	-0.1217944	126.21	-0.1232283
126.4	0.6006044	126.4	0.5561922	126.4	0.4458381	126.4	0.4600625	126.4	0.3901286	126.4	0.4867386	126.4	0.476491	126.4	-0.2530137	126.41	-0.04116361	126.41	-0.1200453	126.41	-0.1769714	126.41	-0.1599382	126.41	-0.1059913	126.41	-0.1277843	126.41	-0.1204574	126.41	-0.1186341
126.6	0.6029047	126.6	0.5596589	126.6	0.4458224	126.6	0.4692088	126.6	0.3903359	126.6	0.4834093	126.6	0.4739288	126.6	-0.2477387	126.61	-0.04777853	126.61	-0.116838	126.61	-0.176798	126.61	-0.1627812	126.61	-0.109455	126.61	-0.1254339	126.61	-0.1205513	126.61	-0.1212071
126.8	0.6024513	126.8	0.5644464	126.8	0.4493712	126.8	0.4668266	126.8	0.3983172	126.8	0.4947071	126.8	0.4796174	126.8	-0.2432657	126.81	-0.04420364	126.81	-0.1199246	126.81	-0.1784593	126.81	-0.1602486	126.81	-0.1045061	126.81	-0.1262227	126.81	-0.1246566	126.81	-0.1197921
127	0.610923	127	0.5652275	127	0.4489351	127	0.468373	127	0.3953467	127	0.495953	127	0.481578	127	-0.2491329	127.01	-0.04063002	127.01	-0.1177173	127.01	-0.1744519	127.01	-0.1575144	127.01	-0.1048589	127.01	-0.1260199	127.01	-0.1222394	127.01	-0.1176726
127.2	0.6143619	127.2	0.5715904	127.2	0.460007	127.2	0.4729531	127.2	0.3976451	127.2	0.4978079	127.2	0.489327	127.2	-0.2476436	127.21	-0.04367429	127.21	-0.1168187	127.21	-0.1721131	127.21	-0.1589189	127.21	-0.1030537	127.21	-0.1261284	127.21	-0.1190994	127.21	-0.1216754
127.4	0.6177723	127.4	0.5738159	127.4	0.4613846	127.4	0.474021	127.4	0.3980332	127.4	0.4970703	127.4	0.490885	127.4	-0.2473512	127.41	-0.03713841	127.41	-0.1167864	127.41	-0.1708435	127.41	-0.1592968	127.41	-0.1046191	127.41	-0.1247845	127.41	-0.1243407	127.41	-0.1196956
127.6	0.6132064	127.6	0.578676	127.6	0.4635344	127.6	0.4796641	127.6	0.4030987	127.6	0.5062772	127.6	0.4941073	127.6	-0.2462731	127.61	-0.04184242	127.61	-0.1163678	127.61	-0.1724933	127.61	-0.1569798	127.61	-0.1048082	127.61	-0.1289388	127.61	-0.1205607	127.61	-0.1154132
127.8	0.6230235	127.8	0.5763942	127.8	0.4605129	127.8	0.4776717	127.8	0.4074328	127.8	0.504365	127.8	0.4943775	127.8	-0.245727	127.8	-0.04426699	127.8	-0.1177927	127.8	-0.1709541	127.8	-0.1616991	127.8	-0.1045289	127.8	-0.1218769	127.8	-0.1229657	127.8	-0.1181104
128	0.6256784	128	0.5828484	128	0.4686583	128	0.4811196	128	0.4117849	128	0.5106949	128	0.4977286	128	-0.2489342	128.01	-0.04056717	128.01	-0.1203257	128.01	-0.1693214	128.01	-0.1563967	128.01	-0.09854446	128.01	-0.1278087	128.01	-0.1196272	128.01	-0.1202729
128.2	0.6293226	128.2	0.5828285	128.2	0.4678229	128.2	0.4861681	128.2	0.4113864	128.2	0.512983	128.2	0.5018207	128.2	-0.2472741	128.21	-0.04043177	128.21	-0.1128635	128.21	-0.1764939	128.21	-0.1581863	128.21	-0.09923558	128.21	-0.1213235	128.21	-0.1171808	128.21	-0.1160424
128.4	0.626909	128.4	0.5873929	128.4	0.4703606	128.4	0.488741	128.4	0.4158464	128.4	0.5170199	128.4	0.5053265	128.4	-0.2479143	128.41	-0.03780914	128.41	-0.1139964	128.41	-0.1718178	128.41	-0.1614138	128.41	-0.1047524	128.41	-0.124931	128.41	-0.1189704	128.41	-0.1166638
128.6	0.6329251	128.6	0.5895857	128.6	0.4731831	128.6	0.4938608	128.6	0.4181199	128.6	0.5226462	128.6	0.5049908	128.6	-0.2474687	128.61	-0.03882494	128.61	-0.1185803	128.61	-0.1725675	128.61	-0.1596189	128.61	-0.1057613	128.61	-0.1272036	128.61	-0.121464	128.61	-0.1179286
128.8	0.6373025	128.8	0.5945928	128.8	0.4820015	128.8	0.4986711	128.8	0.4187206	128.8	0.5214654	128.8	0.5091667	128.8	-0.2431182	128.81	-0.0379141	128.81	-0.1140848	128.81	-0.1726722	128.81	-0.1540429	128.81	-0.101466	128.81	-0.1274332	128.81	-0.1159391	128.81	-0.1202313
129	0.641641	129	0.59448	129	0.4830207	129	0.4972867	129	0.4217409	129	0.5251713	129	0.5142655	129	-0.2490363	129.01	-0.0399837	129.01	-0.1180453	129.01	-0.1748574	129.01	-0.1597804	129.01	-0.1027266	129.01	-0.1254594	129.01	-0.1163472	129.01	-0.1126125
129.2	0.6416782	129.2	0.6019996	129.2	0.4825191	129.2	0.4995419	129.2	0.423279	129.2	0.526264	129.2	0.5146099	129.2	-0.2466256	129.21	-0.04072994	129.21	-0.1152845	129.21	-0.1727423	129.21	-0.1608077	129.21	-0.1030662	129.21	-0.1228473	129.21	-0.1234058	129.21	-0.1134194
129.4	0.6449036	129.4	0.5938682	129.4	0.4878682	129.4	0.5014558	129.4	0.4338898	129.4	0.531331	129.4	0.5176592	129.4	-0.239061	129.41	-0.04283793	129.41	-0.1175288	129.41	-0.1708396	129.41	-0.1597844	129.41	-0.1018525	129.41	-0.1240043	129.41	-0.1221118	129.41	-0.1197415
129.6	0.6451428	129.6	0.6012695	129.6	0.4912575	129.6	0.5098777	129.6	0.4360591	129.6	0.532469	129.6	0.5216689	129.6	-0.242082	129.61	-0.03647051	129.61	-0.1133837	129.61	-0.1731407	129.61	-0.1586593	129.61	-0.09994052	129.61	-0.1216746	129.61	-0.1154043	129.61	-0.114017
129.8	0.6488163	129.8	0.6084859	129.8	0.4893458	129.8	0.510041	129.8	0.4387915	129.8	0.537055	129.8	0.5242071	129.8	-0.2481996	129.81	-0.04106946	129.81	-0.1147186	129.81	-0.1737585	129.81	-0.1531157	129.81	-0.09971533	129.81	-0.1206192	129.81	-0.1213423	129.81	-0.115016
130	0.6511937	130	0.6109185	130	0.4927161	130	0.5159518	130	0.4369757	130	0.5433959	130	0.5222002	130	-0.2411898	130.01	-0.03827274	130.01	-0.1123282	130.01	-0.1702545	130.01	-0.1562627	130.01	-0.1013371	130.01	-0.1249916	130.01	-0.1179632	130.01	-0.1184503
130.2	0.6579884	130.2	0.6130084	130.2	0.5015971	130.2	0.5186481	130.2	0.441447	130.2	0.5411013	130.2	0.5296691	130.2	-0.2438759	130.21	-0.04432351	130.21	-0.1160094	130.21	-0.1757261	130.21	-0.160531	130.21	-0.10143	130.21	-0.1249259	130.21	-0.1188063	130.21	-0.1129587
130.4	0.6578955	130.4	0.6153076	130.4	0.4998998	130.4	0.5162063	130.4	0.4453034	130.4	0.5458106	130.4	0.5286832	130.4	-0.2454585	130.41	-0.0358265	130.41	-0.1115142	130.41	-0.1712068	130.41	-0.1508979	130.41	-0.09490666	130.41	-0.12241	130.41	-0.1177819	130.41	-0.1158209
130.6	0.6629437	130.6	0.6205522	130.6	0.5032545	130.6	0.5189294	130.6	0.4462789	130.6	0.5466482	130.6	0.5348106	130.6	-0.2460892	130.61	-0.03392293	130.61	-0.1132577	130.61	-0.1700138	130.61	-0.1598071	130.61	-0.09835624	130.61	-0.1195425	130.61	-0.1154164	130.61	-0.108699
130.8	0.662718	130.8	0.6183084	130.8	0.5041861	130.8	0.5273284	130.8	0.4520229	130.8	0.5497723	130.8	0.5369459	130.8	-0.2435715	130.81	-0.03606557	130.81	-0.1140151	130.81	-0.173006	130.81	-0.1557277	130.81	-0.1008343	130.81	-0.123237	130.81	-0.1148332	130.81	-0.1118514
131	0.6664619	131	0.626342	131	0.5132013	131	0.5218846	131	0.4532663	131	0.5548019	131	0.5362108	131	-0.2458587	131.01	-0.0340097	131.01	-0.1129796	131.01	-0.1679473	131.01	-0.1547506	131.01	-0.1022081	131.01	-0.1180471	131.01	-0.1165247	131.01	-0.1133411
131.2	0.6685045	131.2	0.6283113	131.2	0.5121027	131.2	0.530634	131.2	0.4537476	131.2	0.555365	131.2	0.538546	131.2	-0.2423475	131.2	-0.03799069	131.2	-0.1132461	131.2	-0.1716317	131.2	-0.152963	131.2	-0.09981292	131.2	-0.1211493	131.2	-0.1153056	131.2	-0.1104293
131.4	0.6750503	131.4	0.6251839	131.4	0.515144	131.4	0.5411882	131.4	0.4583154	131.4	0.5613685	131.4	0.5418992	131.4	-0.2390713	131.41	-0.03755287	131.41	-0.1156255	131.41	-0.1694119	131.41	-0.1559045	131.41	-0.09656566	131.41	-0.1173546	131.41	-0.1119831	131.41	-0.1120472
131.6	0.6792542	131.6	0.6320841	131.6	0.5170544	131.6	0.5385743	131.6	0.4625606	131.6	0.5589194	131.6	0.5464579	131.6	-0.2439535	131.61	-0.0339531	131.61	-0.1130342	131.61	-0.1696762	131.61	-0.1554967	131.61	-0.09608095	131.61	-0.1195117	131.61	-0.1151285	131.61	-0.1128058
131.8	0.6806518	131.8	0.6369372	131.8	0.5223744	131.8	0.5417579	131.8	0.4671918	131.8	0.5608221	131.8	0.5460229	131.8	-0.2412003	131.81	-0.03304832	131.81	-0.1112019	131.81	-0.1689752	131.81	-0.1523382	131.81	-0.09845113	131.81	-0.1222765	131.81	-0.1199413	131.81	-0.1180182
132	0.6837167	132	0.6389124	132	0.525019	132	0.541226	132	0.462283	132	0.5664412	132	0.5545577	132	-0.2417224	132.01	-0.03216274	132.01	-0.1119578	132.01	-0.171821	132.01	-0.1503475	132.01	-0.09728799	132.01	-0.119082	132.01	-0.1168828	132.01	-0.1136846
132.2	0.684716	132.2	0.6430614	132.2	0.5263672	132.2	0.5458117	132.2	0.4751082	132.2	0.5691504	132.2	0.5597603	132.2	-0.2430822	132.21	-0.03398997	132.21	-0.1076752	132.21	-0.1716153	132.21	-0.1529623	132.21	-0.09706147	132.21	-0.1185519	132.21	-0.1121668	132.21	-0.1151235
132.4	0.6830435	132.4	0.6391554	132.4	0.527563	132.4	0.5473983	132.4	0.4734803	132.4	0.5721633	132.4	0.5574815	132.4	-0.2429309	132.41	-0.03614746	132.41	-0.1114962	132.41	-0.1678312	132.41	-0.1508014	132.41	-0.1000998	132.41	-0.11564	132.41	-0.1145538	132.41	-0.1116467
132.6	0.6874505	132.6	0.6483508	132.6	0.5327475	132.6	0.5464652	132.6	0.4800386	132.6	0.5743063	132.6	0.559199	132.6	-0.2451376	132.61	-0.03651957	132.61	-0.1153205	132.61	-0.1642435	132.61	-0.1575036	132.61	-0.09657673	132.61	-0.120501	132.61	-0.1133965	132.61	-0.1130713
132.8	0.6929739	132.8	0.649951	132.8	0.5308282	132.8	0.5486338	132.8	0.4745483	132.8	0.5801924	132.8	0.5616791	132.8	-0.2420899	132.81	-0.03395779	132.81	-0.1126338	132.81	-0.1711225	132.81	-0.1514212	132.81	-0.09626823	132.81	-0.1207642	132.81	-0.1204185	132.81	-0.1102789
133	0.691389	133	0.6500373	133	0.5349567	133	0.5496262	133	0.4802082	133	0.5824543	133	0.5628239	133	-0.2442854	133.01	-0.03385291	133.01	-0.109364	133.01	-0.1693318	133.01	-0.1524786	133.01	-0.09804307	133.01	-0.1186356	133.01	-0.1176241	133.01	-0.1096297
133.2	0.6965472	133.2	0.6522418	133.2	0.5397398	133.2	0.5555316	133.2	0.4837477	133.2	0.583514	133.2	0.5715328	133.2	-0.2399334	133.21	-0.03158474	133.21	-0.1088545	133.21	-0.1656698	133.21	-0.1499723	133.21	-0.09628015	133.21	-0.1186764	133.21	-0.1148028	133.21	-0.1110326
133.4	0.6971546	133.4	0.6582549	133.4	0.5399092	133.4	0.5537693	133.4	0.4829751	133.4	0.5881225	133.4	0.5699089	133.4	-0.2436185	133.41	-0.03338881	133.41	-0.1047407	133.41	-0.168329	133.41	-0.1557293	133.41	-0.09581063	133.41	-0.1191785	133.41	-0.1145655	133.41	-0.1150554
133.6	0.7056662	133.6	0.6607006	133.6	0.5398433	133.6	0.5607969	133.6	0.4843574	133.6	0.5861849	133.6	0.576423	133.6	-0.2387283	133.61	-0.03507659	133.61	-0.1105413	133.61	-0.1701813	133.61	-0.1575315	133.61	-0.09413444	133.61	-0.1211089	133.61	-0.1157	133.61	-0.1110427
133.8	0.699589	133.8	0.6619321	133.8	0.543901	133.8	0.5609114	133.8	0.4883033	133.8	0.593441	133.8	0.575081	133.8	-0.2382764	133.81	-0.0307004	133.81	-0.1110854	133.81	-0.1725631	133.81	-0.1560924	133.81	-0.09619103	133.81	-0.1164991	133.81	-0.1105851	133.81	-0.1091903
134	0.7074513	134	0.6652136	134	0.5445431	134	0.560015	134	0.4838687	134	0.58917	134	0.5792263	134	-0.2405881	134.01	-0.03497258	134.01	-0.1118342	134.01	-0.1696362	134.01	-0.1528987	134.01	-0.09714037	134.01	-0.1153525	134.01	-0.1104243	134.01	-0.1110659
134.2	0.7122759	134.2	0.6671031	134.2	0.5530945	134.2	0.5652617	134.2	0.4901482	134.2	0.5950497	134.2	0.58522	134.2	-0.2333742	134.21	-0.03414015	134.21	-0.1115599	134.21	-0.165758	134.21	-0.1515427	134.21	-0.09745934	134.21	-0.1171647	134.21	-0.1126389	134.21	-0.1091437
134.4	0.7088577	134.4	0.6673841	134.4	0.548892	134.4	0.5702778	134.4	0.4924054	134.4	0.5966289	134.4	0.5835565	134.4	-0.2375019	134.4	-0.03245839	134.4	-0.1103535	134.4	-0.1685906	134.4	-0.1504584	134.4	-0.09721763	134.4	-0.112248	134.4	-0.1074734	134.4	-0.1092874
134.6	0.7141474	134.6	0.6702769	134.6	0.5553912	134.6	0.5696488	134.6	0.4978338	134.6	0.5980223	134.6	0.5908679	134.6	-0.2386507	134.61	-0.03394811	134.61	-0.107112	134.61	-0.1634931	134.61	-0.1571761	134.61	-0.09841877	134.61	-0.1127939	134.61	-0.1082299	134.61	-0.1109884
134.8	0.7151551	134.8	0.673483	134.8	0.5583199	134.8	0.5749831	134.8	0.5015097	134.8	0.5989735	134.8	0.58598	134.8	-0.2379896	134.81	-0.03091121	134.81	-0.1064912	134.81	-0.1687699	134.81	-0.1487579	134.81	-0.09552521	134.81	-0.1153763	134.81	-0.1108438	134.81	-0.1050573
135	0.721567	135	0.675924	135	0.5586758	135	0.5777973	135	0.5006716	135	0.6098438	135	0.591751	135	-0.2379363	135.01	-0.02937044	135.01	-0.1101725	135.01	-0.1613515	135.01	-0.151829	135.01	-0.09138191	135.01	-0.1145838	135.01	-0.1108961	135.01	-0.1078682
135.2	0.7197633	135.2	0.6771227	135.2	0.5603029	135.2	0.5766147	135.2	0.5060228	135.2	0.6097571	135.2	0.5911133	135.2	-0.2403125	135.21	-0.03373466	135.21	-0.1072156	135.21	-0.1627562	135.21	-0.1559511	135.21	-0.09202646	135.21	-0.1143261	135.21	-0.110729	135.21	-0.1088587
135.4	0.7255431	135.4	0.6831964	135.4	0.5687181	135.4	0.5827194	135.4	0.5054638	135.4	0.610038	135.4	0.5942175	135.4	-0.2381645	135.41	-0.02890266	135.41	-0.1094215	135.41	-0.1629311	135.41	-0.1505612	135.41	-0.09300366	135.41	-0.114248	135.41	-0.1105791	135.41	-0.1116149
135.6	0.7275869	135.6	0.6895624	135.6	0.5695217	135.6	0.5853974	135.6	0.5070569	135.6	0.6102142	135.6	0.5980875	135.6	-0.2373936	135.61	-0.02985793	135.61	-0.1073906	135.61	-0.1676616	135.61	-0.1498334	135.61	-0.091359	135.61	-0.1154816	135.61	-0.1091802	135.61	-0.103344
135.8	0.7333298	135.8	0.6877337	135.8	0.5696701	135.8	0.5894979	135.8	0.5151665	135.8	0.6138406	135.8	0.5996941	135.8	-0.238169	135.81	-0.03131242	135.81	-0.1071881	135.81	-0.1628273	135.81	-0.1458754	135.81	-0.09174976	135.81	-0.1155471	135.81	-0.1081334	135.81	-0.1046928
136	0.7275047	136	0.6906499	136	0.5732106	136	0.5874863	136	0.5141934	136	0.6177206	136	0.6022243	136	-0.2416996	136	-0.02931447	136	-0.104063	136	-0.1635265	136	-0.1483808	136	-0.0966429	136	-0.1147674	136	-0.1136001	136	-0.1102087
136.2	0.7367617	136.2	0.6934857	136.2	0.5754875	136.2	0.5980009	136.2	0.5178927	136.2	0.6190513	136.2	0.6082318	136.2	-0.2402061	136.21	-0.026008	136.21	-0.105714	136.21	-0.1667367	136.21	-0.1452049	136.21	-0.09602423	136.21	-0.1127107	136.21	-0.1094816	136.21	-0.1078304
136.4	0.7390462	136.4	0.6924944	136.4	0.5779324	136.4	0.5942747	136.4	0.5156505	136.4	0.6188102	136.4	0.607579	136.4	-0.2379595	136.41	-0.02983559	136.41	-0.1043696	136.41	-0.1644559	136.41	-0.149705	136.41	-0.09122102	136.41	-0.1132339	136.41	-0.1137167	136.41	-0.1070955
136.6	0.7399653	136.6	0.6995061	136.6	0.580633	136.6	0.5927287	136.6	0.5248894	136.6	0.627408	136.6	0.6072443	136.6	-0.2313831	136.61	-0.03135458	136.61	-0.1084997	136.61	-0.1658174	136.61	-0.1475384	136.61	-0.09382341	136.61	-0.1116492	136.61	-0.1027697	136.61	-0.1054187
136.8	0.7409869	136.8	0.6982995	136.8	0.5794798	136.8	0.5976051	136.8	0.5267519	136.8	0.623709	136.8	0.6123451	136.8	-0.2363712	136.8	-0.03098034	136.8	-0.1114549	136.8	-0.1587019	136.8	-0.1481803	136.8	-0.09202691	136.8	-0.1136737	136.8	-0.1082107	136.8	-0.1076839
137	0.7439533	137	0.7003097	137	0.5836183	137	0.6022486	137	0.5211996	137	0.6303165	137	0.6113274	137	-0.239979	137.01	-0.02997943	137.01	-0.1075878	137.01	-0.1622646	137.01	-0.1487948	137.01	-0.09149306	137.01	-0.1167083	137.01	-0.1049944	137.01	-0.1132644
137.2	0.7481965	137.2	0.7058909	137.2	0.5857051	137.2	0.6021256	137.2	0.5281458	137.2	0.6304556	137.2	0.6160042	137.2	-0.2382094	137.21	-0.02566825	137.21	-0.108103	137.21	-0.1656933	137.21	-0.1516747	137.21	-0.09066582	137.21	-0.1127597	137.21	-0.1079118	137.21	-0.1099071
137.4	0.7539255	137.4	0.7024428	137.4	0.5906931	137.4	0.6009863	137.4	0.5320359	137.4	0.6331603	137.4	0.6186149	137.4	-0.2358998	137.4	-0.03188853	137.4	-0.1043909	137.4	-0.1613779	137.4	-0.1460683	137.4	-0.0932578	137.4	-0.1155566	137.4	-0.1034755	137.4	-0.1078851
137.6	0.7495686	137.6	0.7102774	137.6	0.5916224	137.6	0.6128473	137.6	0.5313851	137.6	0.638194	137.6	0.6164258	137.6	-0.2395655	137.61	-0.02737661	137.61	-0.1019418	137.61	-0.1677155	137.61	-0.1446645	137.61	-0.09323648	137.61	-0.1082761	137.61	-0.1047327	137.61	-0.1039633
137.8	0.7506706	137.8	0.7099183	137.8	0.5933036	137.8	0.6118115	137.8	0.5389685	137.8	0.6372541	137.8	0.6283662	137.8	-0.2352138	137.81	-0.0289053	137.81	-0.106119	137.81	-0.1640046	137.81	-0.1474305	137.81	-0.09060862	137.81	-0.1086645	137.81	-0.1064558	137.81	-0.1078556
138	0.7603422	138	0.7137075	138	0.5961381	138	0.6141581	138	0.5351852	138	0.6397108	138	0.6248991	138	-0.2326537	138.01	-0.02758372	138.01	-0.1036173	138.01	-0.1642418	138.01	-0.1458902	138.01	-0.09095667	138.01	-0.106636	138.01	-0.1092575	138.01	-0.1021311
138.2	0.7595954	138.2	0.7166696	138.2	0.5985772	138.2	0.6151872	138.2	0.537406	138.2	0.6431729	138.2	0.6269391	138.2	-0.2363026	138.21	-0.0301776	138.21	-0.1076762	138.21	-0.1666583	138.21	-0.1458327	138.21	-0.09689989	138.21	-0.1096389	138.21	-0.1086492	138.21	-0.104684
138.4	0.7610711	138.4	0.7174426	138.4	0.5966488	138.4	0.6163488	138.4	0.5429323	138.4	0.642333	138.4	0.6299886	138.4	-0.2354951	138.4	-0.02779733	138.4	-0.1060175	138.4	-0.163011	138.4	-0.1440123	138.4	-0.09338278	138.4	-0.1099993	138.4	-0.1036444	138.4	-0.1060604
138.6	0.7612869	138.6	0.7209026	138.6	0.5971135	138.6	0.6205635	138.6	0.5442415	138.6	0.6558639	138.6	0.6299956	138.6	-0.2324773	138.61	-0.02682548	138.61	-0.09730327	138.61	-0.1601332	138.61	-0.1460848	138.61	-0.08744407	138.61	-0.1103437	138.61	-0.1058314	138.61	-0.1043008
138.8	0.7699236	138.8	0.7229615	138.8	0.6045863	138.8	0.622201	138.8	0.5467194	138.8	0.6456677	138.8	0.6311538	138.8	-0.2367721	138.81	-0.02582823	138.81	-0.1019263	138.81	-0.1642521	138.81	-0.1406837	138.81	-0.08788384	138.81	-0.1095799	138.81	-0.1021436	138.81	-0.109073
139	0.7673871	139	0.7228733	139	0.6046215	139	0.6220549	139	0.5477492	139	0.6518001	139	0.6393502	139	-0.2373703	139	-0.02512632	139	-0.09616502	139	-0.1642098	139	-0.1472742	139	-0.09024874	139	-0.1122254	139	-0.1018463	139	-0.1019792
139.2	0.7680624	139.2	0.7254032	139.2	0.6039824	139.2	0.624717	139.2	0.550985	139.2	0.6562458	139.2	0.6387176	139.2	-0.2370299	139.2	-0.02663603	139.2	-0.1040576	139.2	-0.1637933	139.2	-0.1436927	139.2	-0.08811563	139.2	-0.1118734	139.2	-0.1041131	139.2	-0.1075837
139.4	0.767893	139.4	0.7255168	139.4	0.6092579	139.4	0.6304489	139.4	0.5492158	139.4	0.6568116	139.4	0.6393784	139.4	-0.2321305	139.4	-0.02224921	139.4	-0.1033993	139.4	-0.1602366	139.4	-0.1450541	139.4	-0.08744503	139.4	-0.1098716	139.4	-0.1027921	139.4	-0.1091974
139.6	0.7753902	139.6	0.7362157	139.6	0.6142536	139.6	0.6293379	139.6	0.550965	139.6	0.6598942	139.6	0.6424909	139.6	-0.2335582	139.62	-0.02650177	139.62	-0.1026188	139.62	-0.1606417	139.62	-0.142207	139.62	-0.08724969	139.62	-0.110232	139.62	-0.1049677	139.62	-0.1064995
139.8	0.7813762	139.8	0.7347463	139.8	0.6150539	139.8	0.632404	139.8	0.5545822	139.8	0.6556087	139.8	0.6450878	139.8	-0.2312427	139.8	-0.02754091	139.8	-0.1038327	139.8	-0.1623491	139.8	-0.1431621	139.8	-0.08686815	139.8	-0.1093696	139.8	-0.1050091	139.8	-0.1021339
140	0.782448	140	0.7378111	140	0.6185762	140	0.6290404	140	0.5574036	140	0.6624383	140	0.6459432	140	-0.2349021	140.01	-0.03087838	140.01	-0.0999108	140.01	-0.1587608	140.01	-0.1482932	140.01	-0.08961393	140.01	-0.1092487	140.01	-0.105698	140.01	-0.1036556
140.2	0.7806598	140.2	0.7370411	140.2	0.6254461	140.2	0.6380427	140.2	0.5563084	140.2	0.6638287	140.2	0.6477926	140.2	-0.2298584	140.21	-0.0272784	140.21	-0.09814511	140.21	-0.1573764	140.21	-0.1422161	140.21	-0.08613545	140.21	-0.1060808	140.21	-0.1049934	140.21	-0.1034196
140.4	0.7862623	140.4	0.7430987	140.4	0.6228964	140.4	0.6394825	140.4	0.5627289	140.4	0.6639042	140.4	0.6514639	140.4	-0.2314514	140.41	-0.02442317	140.41	-0.09917897	140.41	-0.1584897	140.41	-0.1442433	140.41	-0.0925012	140.41	-0.1090341	140.41	-0.1031386	140.41	-0.10799
140.6	0.7853369	140.6	0.743902	140.6	0.6218956	140.6	0.6427618	140.6	0.5639921	140.6	0.6727054	140.6	0.649949	140.6	-0.2359541	140.61	-0.02549448	140.61	-0.1009939	140.61	-0.1604663	140.61	-0.1391858	140.61	-0.08609795	140.61	-0.1129063	140.61	-0.1001182	140.61	-0.1010162
140.8	0.7863248	140.8	0.7471906	140.8	0.6252936	140.8	0.642788	140.8	0.5642211	140.8	0.6687287	140.8	0.6548851	140.8	-0.2344754	140.81	-0.02624192	140.81	-0.1051445	140.81	-0.1549125	140.81	-0.1440983	140.81	-0.09004696	140.81	-0.1104456	140.81	-0.1047315	140.81	-0.1009401
141	0.788318	141	0.7511241	141	0.6233411	141	0.6460616	141	0.5687554	141	0.671789	141	0.6592508	141	-0.2325109	141.01	-0.02407987	141.01	-0.09700637	141.01	-0.1544954	141.01	-0.1473359	141.01	-0.08955149	141.01	-0.109496	141.01	-0.1026224	141.01	-0.1042547
141.2	0.7923741	141.2	0.7482346	141.2	0.628912	141.2	0.6462612	141.2	0.5695254	141.2	0.6718355	141.2	0.6564919	141.2	-0.2312559	141.21	-0.02260971	141.21	-0.09889015	141.21	-0.1598358	141.21	-0.141849	141.21	-0.08463895	141.21	-0.1067073	141.21	-0.1080833	141.21	-0.1029169
141.4	0.7894948	141.4	0.7532957	141.4	0.6324058	141.4	0.6479602	141.4	0.5742315	141.4	0.6778068	141.4	0.663955	141.4	-0.232326	141.41	-0.02348949	141.41	-0.09597412	141.41	-0.159796	141.41	-0.1427611	141.41	-0.08736423	141.41	-0.1048046	141.41	-0.1021551	141.41	-0.09874953
141.6	0.7960172	141.6	0.7516663	141.6	0.6271961	141.6	0.6508824	141.6	0.5740024	141.6	0.6765382	141.6	0.6660426	141.6	-0.2328483	141.61	-0.02440358	141.61	-0.1008302	141.61	-0.1533082	141.61	-0.1374321	141.61	-0.08542258	141.61	-0.1079792	141.61	-0.1005876	141.61	-0.1026762
141.8	0.7976367	141.8	0.7585398	141.8	0.6379514	141.8	0.650646	141.8	0.574852	141.8	0.6843321	141.8	0.6649102	141.8	-0.2330274	141.81	-0.02370214	141.81	-0.1016183	141.81	-0.1566526	141.81	-0.1423011	141.81	-0.08450719	141.81	-0.105763	141.81	-0.1020944	141.81	-0.1031474
142	0.8012784	142	0.7578849	142	0.6372209	142	0.6485684	142	0.5839731	142	0.68226	142	0.6656496	142	-0.2280065	142.01	-0.02368106	142.01	-0.09897554	142.01	-0.1624568	142.01	-0.1415019	142.01	-0.08432207	142.01	-0.1068001	142.01	-0.09698765	142.01	-0.09706789
142.2	0.8005956	142.2	0.7567328	142.2	0.6456901	142.2	0.6518155	142.2	0.5819789	142.2	0.6873188	142.2	0.6670739	142.2	-0.2288293	142.21	-0.02698365	142.21	-0.1015593	142.21	-0.156635	142.21	-0.1412907	142.21	-0.08858944	142.21	-0.106969	142.21	-0.1023638	142.21	-0.09902076
142.4	0.8090822	142.4	0.7606179	142.4	0.6417364	142.4	0.659795	142.4	0.5800959	142.4	0.6886243	142.4	0.6725553	142.4	-0.2261776	142.41	-0.01898829	142.41	-0.09658094	142.41	-0.1583293	142.41	-0.1383757	142.41	-0.0852995	142.41	-0.1060052	142.41	-0.1044418	142.41	-0.1019866
142.6	0.8086542	142.6	0.7667534	142.6	0.643095	142.6	0.6628503	142.6	0.5851591	142.6	0.6891882	142.6	0.6732104	142.6	-0.232972	142.61	-0.02082831	142.61	-0.09954528	142.61	-0.1540364	142.61	-0.1379338	142.61	-0.08456973	142.61	-0.1077175	142.61	-0.1051466	142.61	-0.1031519
142.8	0.8077629	142.8	0.7689728	142.8	0.6460758	142.8	0.6640083	142.8	0.5883754	142.8	0.6884463	142.8	0.6765424	142.8	-0.2313746	142.81	-0.02474248	142.81	-0.09629124	142.81	-0.1533298	142.81	-0.1453342	142.81	-0.08431513	142.81	-0.1049383	142.81	-0.1003683	142.81	-0.09580056
143	0.8102514	143	0.7710516	143	0.6475196	143	0.661087	143	0.5901713	143	0.6889207	143	0.6797448	143	-0.2291268	143.01	-0.02135954	143.01	-0.1023172	143.01	-0.155075	143.01	-0.1429799	143.01	-0.08758041	143.01	-0.105389	143.01	-0.1056724	143.01	-0.1016421
143.2	0.8156611	143.2	0.7682861	143.2	0.6487209	143.2	0.6696888	143.2	0.588726	143.2	0.7000721	143.2	0.6784982	143.2	-0.2281529	143.21	-0.01940428	143.21	-0.0952598	143.21	-0.1574293	143.21	-0.1426388	143.21	-0.0840346	143.21	-0.1089945	143.21	-0.1003345	143.21	-0.0990324
143.4	0.8103307	143.4	0.7729713	143.4	0.6564572	143.4	0.6730646	143.4	0.5937899	143.4	0.6947042	143.4	0.6839287	143.4	-0.2279431	143.41	-0.01742768	143.41	-0.09707249	143.41	-0.1520067	143.41	-0.1427737	143.41	-0.08337005	143.41	-0.1071416	143.41	-0.1048375	143.41	-0.1034919
143.6	0.8200033	143.6	0.7725522	143.6	0.6532212	143.6	0.6700908	143.6	0.6024928	143.6	0.6972231	143.6	0.682097	143.6	-0.236952	143.6	-0.01834469	143.6	-0.0964882	143.6	-0.1540983	143.6	-0.1383533	143.6	-0.08982714	143.6	-0.1037286	143.6	-0.104098	143.6	-0.09856392
143.8	0.8177842	143.8	0.7710491	143.8	0.6636096	143.8	0.6784186	143.8	0.5960501	143.8	0.7005727	143.8	0.6817715	143.8	-0.2274418	143.81	-0.01671295	143.81	-0.09350219	143.81	-0.1538604	143.81	-0.1417203	143.81	-0.08406258	143.81	-0.1050497	143.81	-0.09814563	143.81	-0.09802695
144	0.8247489	144	0.7789054	144	0.6593117	144	0.6691791	144	0.5964209	144	0.7020733	144	0.6874455	144	-0.2289138	144	-0.02270153	144	-0.0986753	144	-0.1562878	144	-0.1417186	144	-0.08227116	144	-0.1063924	144	-0.1029132	144	-0.09695832
144.2	0.8217705	144.2	0.7776589	144.2	0.6624231	144.2	0.6760391	144.2	0.6019876	144.2	0.7064185	144.2	0.6907871	144.2	-0.228895	144.21	-0.02151612	144.21	-0.09539193	144.21	-0.1494949	144.21	-0.1416252	144.21	-0.08423213	144.21	-0.1054924	144.21	-0.1017113	144.21	-0.1006237
144.4	0.8245867	144.4	0.7818923	144.4	0.6643427	144.4	0.6749361	144.4	0.6063228	144.4	0.7069718	144.4	0.6916821	144.4	-0.2275824	144.41	-0.02082662	144.41	-0.09515844	144.41	-0.1541978	144.41	-0.1382023	144.41	-0.07646053	144.41	-0.1049368	144.41	-0.09727507	144.41	-0.09716967
144.6	0.8276617	144.6	0.7826794	144.6	0.6641916	144.6	0.6818638	144.6	0.6018582	144.6	0.7062476	144.6	0.6952181	144.6	-0.2299351	144.61	-0.01726482	144.61	-0.09664528	144.61	-0.1572922	144.61	-0.1363693	144.61	-0.07973658	144.61	-0.103483	144.61	-0.1026814	144.61	-0.09991708
144.8	0.8257223	144.8	0.7821624	144.8	0.6690632	144.8	0.6817983	144.8	0.6048208	144.8	0.7122816	144.8	0.6947659	144.8	-0.2279849	144.81	-0.01898259	144.81	-0.09646444	144.81	-0.1522849	144.81	-0.143554	144.81	-0.08379856	144.81	-0.1041915	144.81	-0.1003131	144.81	-0.1008886
145	0.8341549	145	0.7891071	145	0.6640756	145	0.6831697	145	0.6078525	145	0.7177342	145	0.6990238	145	-0.2297321	145.01	-0.02143296	145.01	-0.09503266	145.01	-0.1533306	145.01	-0.1341938	145.01	-0.08419372	145.01	-0.1058067	145.01	-0.09859908	145.01	-0.09808347
145.21	0.8333781	145.21	0.7857962	145.21	0.6707029	145.21	0.6877177	145.21	0.610414	145.21	0.7190356	145.21	0.6964571	145.21	-0.2241965	145.21	-0.02012065	145.21	-0.09779963	145.21	-0.1559583	145.21	-0.1408134	145.21	-0.0852609	145.21	-0.103797	145.21	-0.1012237	145.21	-0.09991937
145.4	0.8384351	145.4	0.7903695	145.4	0.6702563	145.4	0.6902459	145.4	0.6145264	145.4	0.7181183	145.4	0.6980221	145.4	-0.2286044	145.41	-0.02020846	145.41	-0.09372675	145.41	-0.1486699	145.41	-0.1372552	145.41	-0.08561824	145.41	-0.1040791	145.41	-0.09606891	145.41	-0.09650224
145.6	0.8352293	145.6	0.7945216	145.6	0.6732749	145.6	0.6884785	145.6	0.6141915	145.6	0.7200969	145.6	0.7023592	145.6	-0.230077	145.61	-0.01800649	145.61	-0.09578165	145.61	-0.1562804	145.61	-0.1415964	145.61	-0.08165281	145.61	-0.1023706	145.61	-0.09805389	145.61	-0.09956969
145.8	0.8374752	145.8	0.79366	145.8	0.6749195	145.8	0.6922407	145.8	0.6166421	145.8	0.7222164	145.8	0.7008247	145.8	-0.2276274	145.81	-0.01891995	145.81	-0.09425695	145.81	-0.154807	145.81	-0.1387216	145.81	-0.07810795	145.81	-0.1029698	145.81	-0.09809585	145.81	-0.1001723
146	0.8384416	146	0.8013216	146	0.6832669	146	0.6939452	146	0.6145136	146	0.720066	146	0.7082435	146	-0.2274261	146.01	-0.01871401	146.01	-0.09575924	146.01	-0.1528009	146.01	-0.137794	146.01	-0.08021235	146.01	-0.100768	146.01	-0.09880801	146.01	-0.09915049
146.2	0.8420262	146.2	0.7980543	146.2	0.6793777	146.2	0.6953135	146.2	0.6152049	146.2	0.7240815	146.2	0.7105415	146.2	-0.229779	146.21	-0.01660123	146.21	-0.08714341	146.21	-0.1517087	146.21	-0.1368416	146.21	-0.08431295	146.21	-0.1027114	146.21	-0.09941375	146.21	-0.09250509
146.4	0.8421308	146.4	0.7991549	146.4	0.6821001	146.4	0.6941593	146.4	0.621534	146.4	0.7227497	146.4	0.7098856	146.4	-0.2310244	146.41	-0.01779436	146.41	-0.09297203	146.41	-0.1513218	146.41	-0.1395053	146.41	-0.08137846	146.41	-0.1043776	146.41	-0.1019473	146.41	-0.09607393
146.6	0.8454733	146.6	0.7998623	146.6	0.6895565	146.6	0.69915	146.6	0.6235064	146.6	0.7309428	146.6	0.7140442	146.6	-0.229041	146.6	-0.01834938	146.6	-0.0982355	146.6	-0.1557701	146.6	-0.1374868	146.6	-0.07726375	146.6	-0.1036866	146.6	-0.09511586	146.6	-0.09338617
146.8	0.8439529	146.8	0.8038993	146.8	0.6851791	146.8	0.7006733	146.8	0.6298857	146.8	0.7299957	146.8	0.7112221	146.8	-0.2257165	146.81	-0.01826677	146.81	-0.09385315	146.81	-0.1529063	146.81	-0.1371206	146.81	-0.08044105	146.81	-0.09826759	146.81	-0.09240231	146.81	-0.09597047
147	0.8453175	147	0.8093965	147	0.6879881	147	0.7047808	147	0.6240625	147	0.7298224	147	0.715957	147	-0.2265047	147.01	-0.02049412	147.01	-0.09936487	147.01	-0.1518251	147.01	-0.1352331	147.01	-0.07799733	147.01	-0.09905858	147.01	-0.095254	147.01	-0.09573165
147.2	0.8502586	147.2	0.8092565	147.2	0.6908326	147.2	0.7031143	147.2	0.6280748	147.2	0.7321468	147.2	0.7148303	147.2	-0.2242523	147.21	-0.01431393	147.21	-0.09836678	147.21	-0.1531502	147.21	-0.1362915	147.21	-0.07805697	147.21	-0.1039107	147.21	-0.09348314	147.21	-0.09415947
147.4	0.8522219	147.4	0.8146564	147.4	0.6874495	147.4	0.7101172	147.4	0.6274131	147.4	0.7358689	147.4	0.7159248	147.4	-0.220978	147.41	-0.02101814	147.41	-0.09310564	147.41	-0.1531219	147.41	-0.1322159	147.41	-0.07813898	147.41	-0.1017908	147.41	-0.08912279	147.41	-0.09762485
147.6	0.85463	147.6	0.8109143	147.6	0.6946162	147.6	0.7060068	147.6	0.6287678	147.6	0.7375381	147.6	0.7163888	147.6	-0.2226553	147.61	-0.01711057	147.61	-0.09152166	147.61	-0.1493228	147.61	-0.1353204	147.61	-0.0765609	147.61	-0.1049775	147.61	-0.08911758	147.61	-0.09912065
147.8	0.8496056	147.8	0.813315	147.8	0.6911333	147.8	0.7126186	147.8	0.6343804	147.8	0.737449	147.8	0.7227018	147.8	-0.2277806	147.81	-0.01549468	147.81	-0.09254217	147.81	-0.1525268	147.81	-0.1394644	147.81	-0.07948051	147.81	-0.09937567	147.81	-0.09533828	147.81	-0.09455223
148	0.8594286	148	0.8176562	148	0.6938826	148	0.7098505	148	0.632735	148	0.7440795	148	0.7245229	148	-0.2262001	148.01	-0.01221434	148.01	-0.09509059	148.01	-0.1493052	148.01	-0.1412679	148.01	-0.08042002	148.01	-0.1018552	148.01	-0.09396772	148.01	-0.09337564
148.2	0.8583072	148.2	0.8194047	148.2	0.6977242	148.2	0.7118537	148.2	0.6346045	148.2	0.7422972	148.2	0.7283278	148.2	-0.2237446	148.21	-0.01406447	148.21	-0.0883763	148.21	-0.1529614	148.21	-0.1349923	148.21	-0.08165526	148.21	-0.1013727	148.21	-0.09550113	148.21	-0.09488749
148.4	0.8663965	148.4	0.8189665	148.4	0.6985412	148.4	0.7141092	148.4	0.6370178	148.4	0.7436471	148.4	0.7287683	148.4	-0.2248455	148.41	-0.01406508	148.41	-0.09646592	148.41	-0.150061	148.41	-0.1343559	148.41	-0.076184	148.41	-0.101026	148.41	-0.09664172	148.41	-0.1011404
148.6	0.8656161	148.6	0.8206965	148.6	0.7045935	148.6	0.7181038	148.6	0.6351327	148.6	0.7451269	148.6	0.7308673	148.6	-0.2257535	148.6	-0.0150502	148.6	-0.08853873	148.6	-0.1477665	148.6	-0.1401465	148.6	-0.07803406	148.6	-0.09833026	148.6	-0.09448729	148.6	-0.09652073
148.8	0.861445	148.8	0.8225517	148.8	0.7013865	148.8	0.7191176	148.8	0.6423173	148.8	0.7478237	148.8	0.7307103	148.8	-0.2262085	148.81	-0.01561771	148.81	-0.0925893	148.81	-0.1495942	148.81	-0.1351056	148.81	-0.07473123	148.81	-0.09883744	148.81	-0.09733077	148.81	-0.09409571
149	0.866519	149	0.8237281	149	0.7052917	149	0.718973	149	0.6374335	149	0.7550779	149	0.7303938	149	-0.2265318	149.01	-0.01386588	149.01	-0.08979999	149.01	-0.1516048	149.01	-0.1324477	149.01	-0.07588308	149.01	-0.09945001	149.01	-0.09628525	149.01	-0.09457885
149.2	0.8665316	149.2	0.8285523	149.2	0.7081617	149.2	0.7261307	149.2	0.642319	149.2	0.7508685	149.2	0.7376752	149.2	-0.2256367	149.21	-0.01544527	149.21	-0.090552	149.21	-0.1487907	149.21	-0.1333937	149.21	-0.073364	149.21	-0.1002002	149.21	-0.09902101	149.21	-0.09406162
149.4	0.8738744	149.4	0.8298526	149.4	0.7088772	149.4	0.7226579	149.4	0.6455979	149.4	0.750914	149.4	0.7345871	149.4	-0.2239361	149.4	-0.01311439	149.4	-0.09237066	149.4	-0.1518653	149.4	-0.130374	149.4	-0.08104181	149.4	-0.09592208	149.4	-0.09326182	149.4	-0.09562464
149.6	0.8690042	149.6	0.8301131	149.6	0.7086628	149.6	0.7239935	149.6	0.6468813	149.6	0.7577131	149.6	0.7384735	149.6	-0.2235971	149.61	-0.01219911	149.61	-0.09173236	149.61	-0.1475818	149.61	-0.1337034	149.61	-0.07462878	149.61	-0.09354052	149.61	-0.09008992	149.61	-0.09217394
149.8	0.872806	149.8	0.8301056	149.8	0.7113739	149.8	0.7242642	149.8	0.6497204	149.8	0.7540151	149.8	0.7429413	149.8	-0.2189922	149.8	-0.01424576	149.8	-0.08739651	149.8	-0.1460492	149.8	-0.1303003	149.8	-0.08037882	149.8	-0.09771515	149.8	-0.09220108	149.8	-0.09493183
150	0.8766356	150	0.8287145	150	0.7153236	150	0.7262095	150	0.6480587	150	0.7572628	150	0.7397741	150	-0.2205206	150.01	-0.01119319	150.01	-0.08728269	150.01	-0.1469748	150.01	-0.1329103	150.01	-0.07693099	150.01	-0.09813397	150.01	-0.09465393	150.01	-0.09426351
150.2	0.8770779	150.2	0.837027	150.2	0.7117844	150.2	0.7328013	150.2	0.6534869	150.2	0.7571357	150.2	0.7446082	150.2	-0.2210904	150.21	-0.01583736	150.21	-0.09012443	150.21	-0.147223	150.21	-0.1306979	150.21	-0.07324692	150.21	-0.09408553	150.21	-0.09371217	150.21	-0.09541681
150.4	0.8769962	150.4	0.8373569	150.4	0.7183618	150.4	0.7350326	150.4	0.6530925	150.4	0.7622306	150.4	0.747458	150.4	-0.2235408	150.41	-0.00901289	150.41	-0.08859407	150.41	-0.1441811	150.41	-0.1321729	150.41	-0.07053815	150.41	-0.09568297	150.41	-0.09005619	150.41	-0.09443557
150.6	0.8856055	150.6	0.8386074	150.6	0.717927	150.6	0.7337351	150.6	0.6557609	150.6	0.7623842	150.6	0.7487843	150.6	-0.218774	150.61	-0.01322764	150.61	-0.09052054	150.61	-0.1483616	150.61	-0.1354358	150.61	-0.0762844	150.61	-0.09397279	150.61	-0.09224589	150.61	-0.09173592
150.8	0.8797886	150.8	0.8409735	150.8	0.7196087	150.8	0.7331389	150.8	0.6551723	150.8	0.7614182	150.8	0.7474095	150.8	-0.2212717	150.81	-0.00947158	150.81	-0.08780908	150.81	-0.1422541	150.81	-0.1349123	150.81	-0.07564937	150.81	-0.09977589	150.81	-0.09353596	150.81	-0.09762738
151	0.8838894	151	0.8438483	151	0.7217284	151	0.7366848	151	0.6575788	151	0.7651144	151	0.7526523	151	-0.2233475	151.01	-0.00782649	151.01	-0.09013811	151.01	-0.1464985	151.01	-0.1304366	151.01	-0.07558687	151.01	-0.095952	151.01	-0.09254547	151.01	-0.09318375
151.2	0.8848337	151.2	0.8409752	151.2	0.7234002	151.2	0.7365141	151.2	0.6617302	151.2	0.7704583	151.2	0.7472275	151.2	-0.2208878	151.2	-0.01584209	151.2	-0.08733593	151.2	-0.1454918	151.2	-0.1321496	151.2	-0.07556401	151.2	-0.09389386	151.2	-0.09551078	151.2	-0.09188587
151.4	0.8872455	151.4	0.8431842	151.4	0.7256803	151.4	0.7435587	151.4	0.6673218	151.4	0.7710137	151.4	0.7535676	151.4	-0.2214124	151.4	-0.01123797	151.4	-0.0874981	151.4	-0.1439758	151.4	-0.1303859	151.4	-0.06842081	151.4	-0.0978726	151.4	-0.09235636	151.4	-0.09193449
151.6	0.8851689	151.6	0.8491101	151.6	0.7257385	151.6	0.7414131	151.6	0.6687702	151.6	0.7676724	151.6	0.7540755	151.6	-0.2167919	151.6	-0.01263862	151.6	-0.09191642	151.6	-0.1456186	151.6	-0.1311422	151.6	-0.0758381	151.6	-0.09849879	151.6	-0.09587215	151.6	-0.09331513
151.8	0.886649	151.8	0.8502669	151.8	0.72474	151.8	0.7417626	151.8	0.6672368	151.8	0.7694521	151.8	0.7581666	151.8	-0.2213787	151.8	-0.01327903	151.8	-0.08631904	151.8	-0.144242	151.8	-0.131441	151.8	-0.07159171	151.8	-0.09578812	151.8	-0.09151161	151.8	-0.09963087
152	0.8876915	152	0.8515828	152	0.7274956	152	0.7435683	152	0.6680884	152	0.7759586	152	0.7552269	152	-0.2221426	152.01	-0.00819002	152.01	-0.09158329	152.01	-0.1468466	152.01	-0.1288123	152.01	-0.07837535	152.01	-0.09965131	152.01	-0.09148974	152.01	-0.09093153
152.2	0.8917893	152.2	0.8495613	152.2	0.7332953	152.2	0.7475349	152.2	0.666451	152.2	0.7741577	152.2	0.7575228	152.2	-0.2240673	152.2	-0.00822394	152.2	-0.0870875	152.2	-0.1456246	152.2	-0.137626	152.2	-0.07458923	152.2	-0.09575666	152.2	-0.09003589	152.2	-0.09145906
152.4	0.8940406	152.4	0.8527508	152.4	0.7295977	152.4	0.7453325	152.4	0.6726034	152.4	0.7797769	152.4	0.7612904	152.4	-0.2218367	152.41	-0.01489915	152.41	-0.08828959	152.41	-0.1428218	152.41	-0.128862	152.41	-0.0765228	152.41	-0.0966116	152.41	-0.08938248	152.41	-0.09366854
152.6	0.901764	152.6	0.8521283	152.6	0.7341647	152.6	0.7514855	152.6	0.6737616	152.6	0.7796024	152.6	0.7636918	152.6	-0.2197156	152.61	-0.00778473	152.61	-0.08069192	152.61	-0.1477301	152.61	-0.1295412	152.61	-0.07220495	152.61	-0.09000103	152.61	-0.09259781	152.61	-0.09368217
152.8	0.9043409	152.8	0.8624734	152.8	0.736181	152.8	0.753123	152.8	0.6723647	152.8	0.7810151	152.8	0.7634171	152.8	-0.2198162	152.8	-0.01189656	152.8	-0.08195928	152.8	-0.1452721	152.8	-0.1292908	152.8	-0.07243429	152.8	-0.09472135	152.8	-0.0917468	152.8	-0.09241472
153	0.9015306	153	0.8635249	153	0.7374713	153	0.7504947	153	0.6745188	153	0.785652	153	0.7671827	153	-0.2175376	153.01	-0.00919142	153.01	-0.08513004	153.01	-0.1456809	153.01	-0.1301797	153.01	-0.06815085	153.01	-0.09958708	153.01	-0.0921652	153.01	-0.09567722
153.2	0.9028517	153.2	0.8624195	153.2	0.7401286	153.2	0.7540315	153.2	0.6765262	153.2	0.7833217	153.2	0.7674316	153.2	-0.2161429	153.21	-0.0069757	153.21	-0.08651023	153.21	-0.1423261	153.21	-0.1267637	153.21	-0.07289161	153.21	-0.09179373	153.21	-0.08946546	153.21	-0.09595493
153.4	0.9006014	153.4	0.8629075	153.4	0.7367834	153.4	0.7561298	153.4	0.6747271	153.4	0.7847966	153.4	0.771649	153.4	-0.2180979	153.41	-0.00728581	153.41	-0.09096538	153.41	-0.1459634	153.41	-0.1343677	153.41	-0.07362864	153.41	-0.09472249	153.41	-0.08715738	153.41	-0.09033131
153.6	0.9084831	153.6	0.8612106	153.6	0.7421054	153.6	0.7623426	153.6	0.6821086	153.6	0.7892413	153.6	0.7639588	153.6	-0.2180197	153.61	-0.00801349	153.61	-0.08804765	153.61	-0.1501938	153.61	-0.1278742	153.61	-0.07477789	153.61	-0.09108904	153.61	-0.09010082	153.61	-0.0868274
153.8	0.9062057	153.8	0.8634359	153.8	0.7434585	153.8	0.7613239	153.8	0.6867769	153.8	0.7915263	153.8	0.7703779	153.8	-0.2170797	153.8	-0.0096567	153.8	-0.09066249	153.8	-0.1422802	153.8	-0.133515	153.8	-0.06931797	153.8	-0.09540226	153.8	-0.08875172	153.8	-0.09247837
154	0.9059175	154	0.8677976	154	0.7428122	154	0.7605919	154	0.6806896	154	0.7931344	154	0.767727	154	-0.216514	154.01	-0.00920467	154.01	-0.0842668	154.01	-0.1431076	154.01	-0.1311693	154.01	-0.07035425	154.01	-0.09630717	154.01	-0.0897847	154.01	-0.0932986
154.2	0.9130454	154.2	0.8722576	154.2	0.7439262	154.2	0.758503	154.2	0.6862964	154.2	0.7897878	154.2	0.7792082	154.2	-0.2187831	154.21	-0.00623741	154.21	-0.08641699	154.21	-0.1459373	154.21	-0.1293307	154.21	-0.07178659	154.21	-0.09591656	154.21	-0.08605048	154.21	-0.09052441
154.4	0.911167	154.4	0.869128	154.4	0.7484719	154.4	0.7608247	154.4	0.6849759	154.4	0.7937343	154.4	0.77858	154.4	-0.221682	154.41	-0.01321836	154.41	-0.08724838	154.41	-0.1463322	154.41	-0.1320438	154.41	-0.07019627	154.41	-0.09397213	154.41	-0.08718948	154.41	-0.08785721
154.6	0.9129571	154.6	0.8706431	154.6	0.7527072	154.6	0.7648333	154.6	0.6823779	154.6	0.7956216	154.6	0.7793534	154.6	-0.2178766	154.61	-0.01321521	154.61	-0.08422594	154.61	-0.1413398	154.61	-0.1264026	154.61	-0.06901559	154.61	-0.09555053	154.61	-0.09080097	154.61	-0.08700205
154.8	0.9190162	154.8	0.8725467	154.8	0.747945	154.8	0.7657267	154.8	0.6848405	154.8	0.7926005	154.8	0.781397	154.8	-0.2210949	154.81	-0.0106546	154.81	-0.08524727	154.81	-0.1467913	154.81	-0.1344325	154.81	-0.07353567	154.81	-0.09333885	154.81	-0.08790954	154.81	-0.09105973
155	0.915456	155	0.8801668	155	0.7543343	155	0.7674472	155	0.6915981	155	0.7985293	155	0.7822832	155	-0.2183802	155	-0.01343047	155	-0.0848438	155	-0.1436753	155	-0.1296611	155	-0.06761949	155	-0.09456271	155	-0.0849805	155	-0.0897252
155.2	0.9187917	155.2	0.8722517	155.2	0.7531562	155.2	0.7675982	155.2	0.6888991	155.2	0.7933724	155.2	0.7828864	155.2	-0.2167171	155.2	-0.01238706	155.2	-0.08633699	155.2	-0.1418955	155.2	-0.1294351	155.2	-0.06616694	155.2	-0.09275869	155.2	-0.08856986	155.2	-0.08874393
155.4	0.9209512	155.4	0.8818308	155.4	0.7548961	155.4	0.7666701	155.4	0.6918207	155.4	0.8060592	155.4	0.7860333	155.4	-0.2147123	155.41	-0.01009281	155.41	-0.07999226	155.41	-0.1438363	155.41	-0.1287982	155.41	-0.071421	155.41	-0.09395771	155.41	-0.08464555	155.41	-0.08888064
155.6	0.9174986	155.6	0.8788281	155.6	0.7496932	155.6	0.7744523	155.6	0.6960157	155.6	0.8035948	155.6	0.784761	155.6	-0.2162222	155.6	-0.00966252	155.6	-0.08553005	155.6	-0.1396317	155.6	-0.1305056	155.6	-0.06987195	155.6	-0.0927857	155.6	-0.08964477	155.6	-0.09058235
155.8	0.9223132	155.8	0.882829	155.8	0.7600513	155.8	0.7771841	155.8	0.6982718	155.8	0.8025391	155.8	0.7862882	155.8	-0.2218965	155.81	-0.00712373	155.81	-0.08406664	155.81	-0.1451375	155.81	-0.1334936	155.81	-0.07042972	155.81	-0.09391081	155.81	-0.08891245	155.81	-0.0877356
156	0.9272393	156	0.8842903	156	0.7613849	156	0.7794721	156	0.6950409	156	0.804882	156	0.78585	156	-0.2174845	156.01	-0.00723727	156.01	-0.08456764	156.01	-0.1462733	156.01	-0.1224638	156.01	-0.06826502	156.01	-0.0911407	156.01	-0.08538273	156.01	-0.09204556
156.2	0.9243315	156.2	0.8838529	156.2	0.7594771	156.2	0.7756891	156.2	0.7016357	156.2	0.8063179	156.2	0.7906021	156.2	-0.2152055	156.21	-0.00893615	156.21	-0.08032188	156.21	-0.1404881	156.21	-0.1271046	156.21	-0.07112387	156.21	-0.09210875	156.21	-0.08900084	156.21	-0.0894744
156.4	0.9261367	156.4	0.8866895	156.4	0.7602168	156.4	0.7777161	156.4	0.6998008	156.4	0.8105748	156.4	0.7912414	156.4	-0.2209166	156.41	-0.00340219	156.41	-0.08595487	156.41	-0.1360143	156.41	-0.1242574	156.41	-0.07212082	156.41	-0.09111188	156.41	-0.08800169	156.41	-0.09133204
156.6	0.930589	156.6	0.8891932	156.6	0.7626019	156.6	0.7772023	156.6	0.6997678	156.6	0.8120089	156.6	0.7938691	156.6	-0.2142035	156.61	-0.0098229	156.61	-0.08258297	156.61	-0.1413243	156.61	-0.1283182	156.61	-0.07173903	156.61	-0.09121071	156.61	-0.08887963	156.61	-0.09056586
156.8	0.9309875	156.8	0.8860996	156.8	0.7641447	156.8	0.7853158	156.8	0.702046	156.8	0.8148398	156.8	0.7925087	156.8	-0.2168863	156.81	-0.00897069	156.81	-0.08652137	156.81	-0.1426856	156.81	-0.1234653	156.81	-0.06638313	156.81	-0.08617267	156.81	-0.08904137	156.81	-0.08588842
157	0.9350463	157	0.894849	157	0.7670966	157	0.7779679	157	0.7030452	157	0.812744	157	0.7979923	157	-0.214717	157	-0.00916691	157	-0.08388922	157	-0.1362582	157	-0.1266191	157	-0.06944781	157	-0.09389983	157	-0.0841049	157	-0.08756461
157.2	0.932287	157.2	0.894214	157.2	0.7705299	157.2	0.7801177	157.2	0.7086754	157.2	0.8147886	157.2	0.7961569	157.2	-0.2191892	157.21	-0.00830337	157.21	-0.08342131	157.21	-0.1383126	157.21	-0.1278909	157.21	-0.06812838	157.21	-0.09251362	157.21	-0.087246	157.21	-0.08684576
157.4	0.9342388	157.4	0.8920698	157.4	0.7698249	157.4	0.7878611	157.4	0.7076589	157.4	0.8180972	157.4	0.8003801	157.4	-0.2160326	157.4	-0.00321062	157.4	-0.08355928	157.4	-0.1429508	157.4	-0.1298084	157.4	-0.06751278	157.4	-0.08848797	157.4	-0.08498237	157.4	-0.08206038
157.6	0.9411174	157.6	0.8946217	157.6	0.7767236	157.6	0.7873914	157.6	0.7063628	157.6	0.8185742	157.6	0.8037626	157.6	-0.2179112	157.61	-0.00881498	157.61	-0.08384887	157.61	-0.1421517	157.61	-0.1269878	157.61	-0.06736616	157.61	-0.09112494	157.61	-0.08374051	157.61	-0.08864668
157.8	0.9380205	157.8	0.8978429	157.8	0.7717982	157.8	0.7938638	157.8	0.7071691	157.8	0.8225855	157.8	0.8052773	157.8	-0.2178558	157.8	-0.00859	157.8	-0.08206964	157.8	-0.1382719	157.8	-0.1259008	157.8	-0.0682667	157.8	-0.08743935	157.8	-0.08706287	157.8	-0.08589244
158	0.940822	158	0.9006675	158	0.7749699	158	0.7920517	158	0.7105663	158	0.826493	158	0.8059801	158	-0.2184972	158.01	-0.00777753	158.01	-0.08409544	158.01	-0.1413259	158.01	-0.1287225	158.01	-0.07133832	158.01	-0.08924809	158.01	-0.08560815	158.01	-0.08985256
158.2	0.9363421	158.2	0.9069176	158.2	0.7750826	158.2	0.7920225	158.2	0.7093459	158.2	0.8223398	158.2	0.8062433	158.2	-0.2151997	158.2	-0.00631172	158.2	-0.08255745	158.2	-0.1395743	158.2	-0.1190363	158.2	-0.06842517	158.2	-0.08916628	158.2	-0.08672518	158.2	-0.08578903
158.4	0.9424899	158.4	0.8969999	158.4	0.7774215	158.4	0.7982346	158.4	0.7207363	158.4	0.8256983	158.4	0.8055767	158.4	-0.2135213	158.41	-0.00706997	158.41	-0.08271923	158.41	-0.1387971	158.41	-0.126728	158.41	-0.07149731	158.41	-0.09221026	158.41	-0.08636199	158.41	-0.08833656
158.6	0.9411443	158.6	0.9052883	158.6	0.778728	158.6	0.7973228	158.6	0.7150737	158.6	0.8225314	158.6	0.806986	158.6	-0.2125037	158.6	-0.00735955	158.6	-0.07780541	158.6	-0.1407667	158.6	-0.1236906	158.6	-0.06503233	158.6	-0.09028013	158.6	-0.08466029	158.6	-0.0850013
158.8	0.9451797	158.8	0.9040373	158.8	0.7808177	158.8	0.7940649	158.8	0.719362	158.8	0.8259126	158.8	0.8071723	158.8	-0.2182763	158.8	-0.00449778	158.8	-0.08535642	158.8	-0.139688	158.8	-0.1242632	158.8	-0.06611568	158.8	-0.09229717	158.8	-0.08541932	158.8	-0.0873179
159	0.9399011	159	0.9047973	159	0.7811044	159	0.7980477	159	0.7173743	159	0.8311452	159	0.8100752	159	-0.2177469	159.01	-0.00213224	159.01	-0.07875238	159.01	-0.1416066	159.01	-0.1218118	159.01	-0.06250535	159.01	-0.09044958	159.01	-0.08107007	159.01	-0.08496968
159.2	0.9503759	159.2	0.9056174	159.2	0.7754924	159.2	0.8012818	159.2	0.7229782	159.2	0.8271562	159.2	0.8088466	159.2	-0.2135575	159.2	-0.00356451	159.2	-0.0864931	159.2	-0.1371765	159.2	-0.1244305	159.2	-0.06639553	159.2	-0.08439142	159.2	-0.08228952	159.2	-0.08951055
159.4	0.9498714	159.4	0.9065279	159.4	0.7829769	159.4	0.802539	159.4	0.7241147	159.4	0.8264156	159.4	0.8123621	159.4	-0.2133544	159.4	-0.00597753	159.4	-0.07922783	159.4	-0.1409752	159.4	-0.1225065	159.4	-0.06213509	159.4	-0.08895582	159.4	-0.08870422	159.4	-0.08856304
159.6	0.9535939	159.6	0.9114982	159.6	0.7840087	159.6	0.8014411	159.6	0.7218985	159.6	0.8315212	159.6	0.8165652	159.6	-0.2145952	159.6	-0.00931825	159.6	-0.07619467	159.6	-0.1389423	159.6	-0.1242164	159.6	-0.06627283	159.6	-0.09111923	159.6	-0.08398035	159.6	-0.0863821
159.8	0.9538644	159.8	0.9144226	159.8	0.7871276	159.8	0.7999451	159.8	0.7217	159.8	0.8318952	159.8	0.8139233	159.8	-0.2177614	159.81	-0.00601906	159.81	-0.07893649	159.81	-0.1389834	159.81	-0.1227363	159.81	-0.06496043	159.81	-0.08736014	159.81	-0.08312715	159.81	-0.08203151
160	0.9547219	160	0.9114353	160	0.7900947	160	0.8052902	160	0.7238522	160	0.8337674	160	0.8169163	160	-0.2165074	160.01	-0.00809235	160.01	-0.08009016	160.01	-0.1361427	160.01	-0.1266582	160.01	-0.0650103	160.01	-0.08248537	160.01	-0.08595811	160.01	-0.08772676
160.2	0.9537225	160.2	0.9144077	160.2	0.7858531	160.2	0.8057275	160.2	0.7242044	160.2	0.8347799	160.2	0.8192148	160.2	-0.2097612	160.2	-0.00400268	160.2	-0.0800636	160.2	-0.1375638	160.2	-0.1218237	160.2	-0.06696247	160.2	-0.08571975	160.2	-0.08289927	160.2	-0.08479154
160.4	0.9597757	160.4	0.9164292	160.4	0.7921963	160.4	0.8116111	160.4	0.7276977	160.4	0.8376126	160.4	0.8211337	160.4	-0.2189421	160.41	-0.00484688	160.41	-0.0843785	160.41	-0.1368846	160.41	-0.1239536	160.41	-0.06625479	160.41	-0.08357868	160.41	-0.08477452	160.41	-0.08817645
160.6	0.9588246	160.6	0.9144046	160.6	0.7909845	160.6	0.8118934	160.6	0.729161	160.6	0.8376008	160.6	0.8232347	160.6	-0.2115241	160.6	-0.00071216	160.6	-0.08016637	160.6	-0.1403293	160.6	-0.1249797	160.6	-0.06423429	160.6	-0.08533596	160.6	-0.08054962	160.6	-0.08613316
160.8	0.9591625	160.8	0.923409	160.8	0.7935798	160.8	0.8131167	160.8	0.7304575	160.8	0.8404171	160.8	0.8250736	160.8	-0.2198993	160.8	-0.00098053	160.8	-0.07618839	160.8	-0.1378099	160.8	-0.1225517	160.8	-0.0662106	160.8	-0.08817116	160.8	-0.08151518	160.8	-0.08489604
161	0.9608607	161	0.9211536	161	0.7955788	161	0.8138434	161	0.7341561	161	0.8440722	161	0.8251141	161	-0.2112473	161.01	-0.00606459	161.01	-0.08128247	161.01	-0.1383348	161.01	-0.1224761	161.01	-0.06163622	161.01	-0.08526229	161.01	-0.08405741	161.01	-0.08240464
161.2	0.962382	161.2	0.922363	161.2	0.7944207	161.2	0.8110449	161.2	0.7337606	161.2	0.8452395	161.2	0.8226879	161.2	-0.2101275	161.21	-0.00480397	161.21	-0.07539009	161.21	-0.1399354	161.21	-0.1251661	161.21	-0.06430531	161.21	-0.0868698	161.21	-0.08078706	161.21	-0.08282636
161.4	0.9608052	161.4	0.9252757	161.4	0.7994159	161.4	0.8143104	161.4	0.7361002	161.4	0.8427321	161.4	0.8233553	161.4	-0.2132627	161.4	-0.00020085	161.4	-0.07856583	161.4	-0.1366376	161.4	-0.1198808	161.4	-0.06406678	161.4	-0.08651909	161.4	-0.08358054	161.4	-0.08504101
161.6	0.9621784	161.6	0.9236004	161.6	0.8012497	161.6	0.8188775	161.6	0.7335967	161.6	0.8464558	161.6	0.8298142	161.6	-0.2069277	161.61	0.00150016	161.61	-0.07759605	161.61	-0.1341629	161.61	-0.1228981	161.61	-0.06519458	161.61	-0.08441824	161.61	-0.07870527	161.61	-0.08489497
161.8	0.9682468	161.8	0.925256	161.8	0.7980513	161.8	0.8181843	161.8	0.7398418	161.8	0.8479125	161.8	0.828142	161.8	-0.2095942	161.8	-0.00219319	161.8	-0.07241507	161.8	-0.133342	161.8	-0.1208449	161.8	-0.05993998	161.8	-0.08440427	161.8	-0.07810808	161.8	-0.08384164
162	0.9664462	162	0.9278167	162	0.8046986	162	0.818513	162	0.7398933	162	0.8470349	162	0.8333042	162	-0.2138709	162.01	-0.0009792	162.01	-0.07936638	162.01	-0.1346808	162.01	-0.1210273	162.01	-0.0643544	162.01	-0.08574285	162.01	-0.08114702	162.01	-0.08369061
162.2	0.9688706	162.2	0.9321299	162.2	0.8018882	162.2	0.8235604	162.2	0.7419951	162.2	0.8550883	162.2	0.8295173	162.2	-0.2128894	162.2	0.00118461	162.2	-0.07789604	162.2	-0.1349597	162.2	-0.1225497	162.2	-0.067669	162.2	-0.08865277	162.2	-0.08160567	162.2	-0.08317079
162.4	0.9674801	162.4	0.931761	162.4	0.8061829	162.4	0.8249788	162.4	0.7425946	162.4	0.8579322	162.4	0.8315693	162.4	-0.2155942	162.41	-0.00092357	162.41	-0.07766604	162.41	-0.134042	162.41	-0.1228936	162.41	-0.0645351	162.41	-0.08969035	162.41	-0.07821353	162.41	-0.07893863
162.6	0.9724841	162.6	0.9319177	162.6	0.8044281	162.6	0.8212491	162.6	0.7419158	162.6	0.8493681	162.6	0.8338103	162.6	-0.2075954	162.6	-0.00155889	162.6	-0.07272907	162.6	-0.1358098	162.6	-0.1182644	162.6	-0.06321277	162.6	-0.08883875	162.6	-0.08263898	162.6	-0.08192018
162.8	0.971253	162.8	0.9326032	162.8	0.8052371	162.8	0.8209851	162.8	0.7476608	162.8	0.8546656	162.8	0.8335277	162.8	-0.2124332	162.8	-0.00109859	162.8	-0.07638471	162.8	-0.134634	162.8	-0.1193724	162.8	-0.0667209	162.8	-0.08598069	162.8	-0.08270932	162.8	-0.08243382
163	0.9722439	163	0.9324215	163	0.8071193	163	0.8235384	163	0.7454963	163	0.8560975	163	0.8346957	163	-0.2139337	163	-0.00056638	163	-0.07693331	163	-0.1339477	163	-0.119915	163	-0.0621877	163	-0.08649506	163	-0.08016042	163	-0.08023483
163.2	0.976016	163.2	0.9371392	163.2	0.8126764	163.2	0.826111	163.2	0.7501107	163.2	0.8544333	163.2	0.8323753	163.2	-0.2100113	163.2	0.0037841	163.2	-0.07740416	163.2	-0.1355651	163.2	-0.1179226	163.2	-0.06378868	163.2	-0.08356764	163.2	-0.07857963	163.2	-0.0821435
163.4	0.9814573	163.4	0.9381966	163.4	0.8122587	163.4	0.8293415	163.4	0.7497369	163.4	0.8567039	163.4	0.8369135	163.4	-0.2100655	163.41	0.00271672	163.41	-0.07639512	163.41	-0.1333483	163.41	-0.1221253	163.41	-0.06109134	163.41	-0.08416129	163.41	-0.08245943	163.41	-0.08406328
163.6	0.978213	163.6	0.9394485	163.6	0.8117939	163.6	0.8266471	163.6	0.7484936	163.6	0.8572185	163.6	0.8415683	163.6	-0.2144866	163.6	-0.00013404	163.6	-0.07998216	163.6	-0.1362461	163.6	-0.1176032	163.6	-0.06602327	163.6	-0.08423341	163.6	-0.08533158	163.6	-0.08518995
163.8	0.9753979	163.8	0.9373221	163.8	0.81537	163.8	0.831798	163.8	0.7476558	163.8	0.8637464	163.8	0.8429124	163.8	-0.2138868	163.8	0.00122854	163.8	-0.07640632	163.8	-0.1363115	163.8	-0.1191678	163.8	-0.0618155	163.8	-0.08578929	163.8	-0.08145789	163.8	-0.08832783
164	0.9792933	164	0.9406003	164	0.8118542	164	0.8306476	164	0.7542075	164	0.8673311	164	0.8429785	164	-0.2107019	164	0.00434791	164	-0.07687392	164	-0.1334994	164	-0.1203147	164	-0.06370442	164	-0.0857906	164	-0.0778853	164	-0.08227168
164.2	0.9817564	164.2	0.9401805	164.2	0.8150306	164.2	0.8333582	164.2	0.7498974	164.2	0.8601393	164.2	0.8433909	164.2	-0.2085133	164.2	0.00472413	164.2	-0.07552181	164.2	-0.132334	164.2	-0.1172644	164.2	-0.06027971	164.2	-0.08428706	164.2	-0.07933282	164.2	-0.08088668
164.4	0.979955	164.4	0.9441639	164.4	0.8173087	164.4	0.8363181	164.4	0.7513017	164.4	0.8665316	164.4	0.8409263	164.4	-0.2032335	164.4	0.00014828	164.4	-0.08044421	164.4	-0.1317132	164.4	-0.1168024	164.4	-0.06316593	164.4	-0.08590617	164.4	-0.07761282	164.4	-0.08135959
164.6	0.9832804	164.6	0.9416961	164.6	0.8197448	164.6	0.8379626	164.6	0.7543454	164.6	0.8673962	164.6	0.8477655	164.6	-0.2066574	164.6	0.00162618	164.6	-0.07924265	164.6	-0.1326383	164.6	-0.1204418	164.6	-0.06732056	164.6	-0.08499489	164.6	-0.07905876	164.6	-0.08220361
164.8	0.9842551	164.8	0.9446528	164.8	0.8186563	164.8	0.835409	164.8	0.7578527	164.8	0.8667162	164.8	0.8477933	164.8	-0.2045159	164.81	0.00302975	164.81	-0.07956123	164.81	-0.1327362	164.81	-0.1185885	164.81	-0.06218661	164.81	-0.08050238	164.81	-0.07576435	164.81	-0.07896695
165	0.9891469	165	0.9495724	165	0.8206887	165	0.8371615	165	0.7592015	165	0.86791	165	0.8468313	165	-0.2074405	165	0.0028517	165	-0.07070738	165	-0.1313805	165	-0.1162514	165	-0.06654862	165	-0.08541521	165	-0.07857924	165	-0.07989357
165.2	0.9838529	165.2	0.9462779	165.2	0.8213383	165.2	0.8410656	165.2	0.7584274	165.2	0.8689068	165.2	0.8479692	165.2	-0.2085712	165.21	0.00318539	165.21	-0.07423866	165.21	-0.1353727	165.21	-0.1173315	165.21	-0.0595044	165.21	-0.0810931	165.21	-0.07821254	165.21	-0.0794582
165.4	0.9931962	165.4	0.9475001	165.4	0.8257506	165.4	0.8401656	165.4	0.7612915	165.4	0.8726366	165.4	0.8535587	165.4	-0.2050816	165.41	0.00328239	165.41	-0.07253487	165.41	-0.1303496	165.41	-0.1196879	165.41	-0.0620334	165.41	-0.07941636	165.41	-0.07825284	165.41	-0.07890914
165.6	0.9903632	165.6	0.9522805	165.6	0.8228716	165.6	0.8397579	165.6	0.7636446	165.6	0.8738383	165.6	0.8534318	165.6	-0.2087667	165.6	0.00159064	165.6	-0.07474552	165.6	-0.1325427	165.6	-0.1179691	165.6	-0.06374941	165.6	-0.08414258	165.6	-0.07603891	165.6	-0.08386533
165.8	0.991685	165.8	0.9492192	165.8	0.8282564	165.8	0.8419359	165.8	0.7645118	165.8	0.871439	165.8	0.8545511	165.8	-0.2137263	165.81	0.00259998	165.81	-0.07605286	165.81	-0.1334299	165.81	-0.1148379	165.81	-0.06037331	165.81	-0.08540896	165.81	-0.07597136	165.81	-0.07658665
166	0.9920289	166	0.9539948	166	0.830068	166	0.8436196	166	0.7679231	166	0.8739498	166	0.8589748	166	-0.2067199	166.01	0.00069796	166.01	-0.07091258	166.01	-0.1340155	166.01	-0.11644	166.01	-0.06055261	166.01	-0.08224966	166.01	-0.07848575	166.01	-0.07921986
166.2	0.9933013	166.2	0.9536152	166.2	0.8293836	166.2	0.8412532	166.2	0.76407	166.2	0.8763072	166.2	0.8560382	166.2	-0.2103967	166.21	0.00348969	166.21	-0.07454368	166.21	-0.1295397	166.21	-0.1162312	166.21	-0.05647432	166.21	-0.07996822	166.21	-0.07628615	166.21	-0.08398926
166.4	0.9973316	166.4	0.9519488	166.4	0.8315132	166.4	0.8480037	166.4	0.7650613	166.4	0.873027	166.4	0.8560612	166.4	-0.2081268	166.4	0.00065563	166.4	-0.07579336	166.4	-0.1344628	166.4	-0.1184942	166.4	-0.06069463	166.4	-0.08293062	166.4	-0.07707223	166.4	-0.08029038
166.6	0.9989717	166.6	0.9561566	166.6	0.8278045	166.6	0.8474018	166.6	0.7737846	166.6	0.8760838	166.6	0.8584538	166.6	-0.2092677	166.6	-0.00117077	166.6	-0.07718545	166.6	-0.1281625	166.6	-0.109273	166.6	-0.05981385	166.6	-0.07875925	166.6	-0.08092812	166.6	-0.07984795
166.8	0.9967863	166.8	0.9629083	166.8	0.8347368	166.8	0.8503736	166.8	0.7698221	166.8	0.8796418	166.8	0.8577121	166.8	-0.2067983	166.8	0.00102774	166.8	-0.07499386	166.8	-0.129649	166.8	-0.1160206	166.8	-0.06088036	166.8	-0.08396153	166.8	-0.07767555	166.8	-0.08026953
167	0.9934394	167	0.9602872	167	0.835233	167	0.8518644	167	0.7695469	167	0.8787234	167	0.8573717	167	-0.2025668	167	0.00194434	167	-0.0706045	167	-0.1322863	167	-0.1120519	167	-0.06294169	167	-0.082191	167	-0.07956079	167	-0.07908202
167.2	1.000117	167.2	0.9617392	167.2	0.8340379	167.2	0.8504964	167.2	0.7722825	167.2	0.8785618	167.2	0.8623329	167.2	-0.2116132	167.2	0.0044759	167.2	-0.07189791	167.2	-0.1346363	167.2	-0.1139596	167.2	-0.06188078	167.2	-0.0816612	167.2	-0.07752465	167.2	-0.08171273
167.4	1.004303	167.4	0.9622619	167.4	0.8391997	167.4	0.8527921	167.4	0.7689857	167.4	0.8806019	167.4	0.868044	167.4	-0.2039558	167.41	0.00309234	167.41	-0.06894258	167.41	-0.1352565	167.41	-0.1145185	167.41	-0.05901145	167.41	-0.08047174	167.41	-0.07409286	167.41	-0.07879024
167.6	1.004609	167.6	0.9643579	167.6	0.837322	167.6	0.8549847	167.6	0.7727133	167.6	0.8866662	167.6	0.8627889	167.6	-0.2081329	167.61	0.0036385	167.61	-0.0723661	167.61	-0.1317597	167.61	-0.1177917	167.61	-0.06018263	167.61	-0.07797924	167.61	-0.07578705	167.61	-0.07941003
167.8	1.005294	167.8	0.9631772	167.8	0.8409519	167.8	0.8537806	167.8	0.7746699	167.8	0.8810948	167.8	0.8678269	167.8	-0.2054569	167.81	0.0055328	167.81	-0.0736222	167.81	-0.1324848	167.81	-0.1167605	167.81	-0.06070966	167.81	-0.08115185	167.81	-0.07459468	167.81	-0.08076856
168	1.004791	168	0.9644589	168	0.8405925	168	0.8563001	168	0.7785626	168	0.8875028	168	0.8695369	168	-0.2078465	168.01	0.00117323	168.01	-0.07349227	168.01	-0.1292375	168.01	-0.1156739	168.01	-0.06010247	168.01	-0.07945758	168.01	-0.07632487	168.01	-0.08073546
168.2	1.007901	168.2	0.967838	168.2	0.8416575	168.2	0.8566241	168.2	0.7775335	168.2	0.8893165	168.2	0.8705934	168.2	-0.2070339	168.2	0.00070304	168.2	-0.07028645	168.2	-0.1304866	168.2	-0.1124476	168.2	-0.05835344	168.2	-0.0784077	168.2	-0.07538453	168.2	-0.08132292
168.4	1.010267	168.4	0.969795	168.4	0.8408398	168.4	0.8566126	168.4	0.7789108	168.4	0.8887141	168.4	0.8637933	168.4	-0.2115743	168.41	0.00558544	168.41	-0.07187727	168.41	-0.1257482	168.41	-0.1140017	168.41	-0.05589734	168.41	-0.07687256	168.41	-0.07946326	168.41	-0.08047339
168.6	1.010103	168.6	0.9675214	168.6	0.8406621	168.6	0.8587567	168.6	0.7790025	168.6	0.8946716	168.6	0.8705426	168.6	-0.2030642	168.6	0.00130095	168.6	-0.06854509	168.6	-0.1312949	168.6	-0.1132988	168.6	-0.05984093	168.6	-0.07990056	168.6	-0.07869528	168.6	-0.07556923
168.8	1.011628	168.8	0.9729183	168.8	0.8439685	168.8	0.8522698	168.8	0.783074	168.8	0.8932983	168.8	0.866879	168.8	-0.2086765	168.81	0.00246192	168.81	-0.07474464	168.81	-0.1271649	168.81	-0.1151746	168.81	-0.05376502	168.81	-0.08199677	168.81	-0.07821062	168.81	-0.08125652
169	1.012804	169	0.9682826	169	0.8472592	169	0.8567148	169	0.7793764	169	0.8913625	169	0.8751233	169	-0.203573	169	0.00433014	169	-0.06789397	169	-0.1352468	169	-0.1145666	169	-0.05779283	169	-0.07854058	169	-0.07322989	169	-0.08063912
169.2	1.010963	169.2	0.9731503	169.2	0.8456336	169.2	0.8637001	169.2	0.7844779	169.2	0.891769	169.2	0.8760981	169.2	-0.2096937	169.21	0.00639085	169.21	-0.06972671	169.21	-0.1273111	169.21	-0.1145182	169.21	-0.05263615	169.21	-0.07758947	169.21	-0.0746516	169.21	-0.08272065
169.4	1.015233	169.4	0.9732847	169.4	0.8515164	169.4	0.8628896	169.4	0.7794313	169.4	0.8970004	169.4	0.875587	169.4	-0.2044008	169.4	0.00431122	169.4	-0.07188988	169.4	-0.127345	169.4	-0.1148937	169.4	-0.05694077	169.4	-0.07971308	169.4	-0.06903288	169.4	-0.07383565
169.6	1.015809	169.6	0.9716944	169.6	0.8528351	169.6	0.864558	169.6	0.7861788	169.6	0.9001843	169.6	0.8750397	169.6	-0.2091274	169.61	0.00761369	169.61	-0.07208156	169.61	-0.1235491	169.61	-0.1145521	169.61	-0.06223151	169.61	-0.07769533	169.61	-0.07332441	169.61	-0.07811259
169.8	1.014953	169.8	0.9761112	169.8	0.8517784	169.8	0.8666813	169.8	0.7868021	169.8	0.8971781	169.8	0.8788015	169.8	-0.2053021	169.81	0.00726767	169.81	-0.07174968	169.81	-0.1275661	169.81	-0.1140136	169.81	-0.05641151	169.81	-0.07687195	169.81	-0.07233671	169.81	-0.07689857
170	1.0445	170	1.00718	170	0.8856875	170	0.9022812	170	0.8203284	170	0.9354972	170	0.9049675	170	-0.2117731	170.01	0.00764982	170.01	-0.06919304	170.01	-0.1253896	170.01	-0.1144257	170.01	-0.05687132	170.01	-0.08370853	170.01	-0.07581232	170.01	-0.07970975
170.2	1.051149	170.2	1.008692	170.2	0.8886026	170.2	0.9054272	170.2	0.824517	170.2	0.9367869	170.2	0.905513	170.2	-0.207926	170.21	0.00704287	170.21	-0.06843238	170.21	-0.1257392	170.21	-0.1071755	170.21	-0.05441862	170.21	-0.07878786	170.21	-0.07181384	170.21	-0.07835229
170.4	1.052217	170.4	1.009407	170.4	0.8902956	170.4	0.9064772	170.4	0.8281162	170.4	0.9459292	170.4	0.9098945	170.4	-0.2102923	170.4	0.00480254	170.4	-0.06841794	170.4	-0.1281933	170.4	-0.1072246	170.4	-0.05355826	170.4	-0.07728707	170.4	-0.07445396	170.4	-0.07483935
170.6	1.054751	170.6	1.010076	170.6	0.8915569	170.6	0.9085994	170.6	0.8239397	170.6	0.9395816	170.6	0.9103231	170.6	-0.2144269	170.6	0.01087389	170.6	-0.06586643	170.6	-0.1248289	170.6	-0.1063177	170.6	-0.05470699	170.6	-0.07787125	170.6	-0.07264303	170.6	-0.07418161
170.8	1.054081	170.8	1.015858	170.8	0.8916796	170.8	0.9086895	170.8	0.8326983	170.8	0.9485287	170.8	0.9086369	170.8	-0.209576	170.81	0.00676014	170.81	-0.06498315	170.81	-0.1313034	170.81	-0.1125784	170.81	-0.05488333	170.81	-0.07605693	170.81	-0.06951302	170.81	-0.07341046
171	1.061509	171	1.018034	171	0.8903305	171	0.9104068	171	0.8296888	171	0.9423094	171	0.9130079	171	-0.2100891	171.01	0.00724233	171.01	-0.06860835	171.01	-0.1253438	171.01	-0.1132932	171.01	-0.05296381	171.01	-0.0809512	171.01	-0.06960747	171.01	-0.07038337
171.2	1.053867	171.2	1.016672	171.2	0.891925	171.2	0.9128092	171.2	0.8294459	171.2	0.9451529	171.2	0.9127835	171.2	-0.2090153	171.2	0.0037719	171.2	-0.06943737	171.2	-0.1261023	171.2	-0.1133548	171.2	-0.05208721	171.2	-0.07670088	171.2	-0.07107905	171.2	-0.07369777
171.4	1.059221	171.4	1.015345	171.4	0.8950868	171.4	0.907603	171.4	0.8314852	171.4	0.9459488	171.4	0.9173052	171.4	-0.2121361	171.4	0.01182722	171.4	-0.06836423	171.4	-0.1256223	171.4	-0.1119981	171.4	-0.05304752	171.4	-0.07782111	171.4	-0.07392855	171.4	-0.07364861
171.6	1.058025	171.6	1.019093	171.6	0.8931063	171.6	0.9140707	171.6	0.8323171	171.6	0.9450082	171.6	0.9132859	171.6	-0.2047449	171.61	0.01190399	171.61	-0.07196072	171.61	-0.125058	171.61	-0.111738	171.61	-0.05346184	171.61	-0.07570939	171.61	-0.06965174	171.61	-0.07289716
171.8	1.053835	171.8	1.018073	171.8	0.8975824	171.8	0.9116085	171.8	0.836324	171.8	0.9455311	171.8	0.9160826	171.8	-0.2043973	171.8	0.00830482	171.8	-0.0697705	171.8	-0.1217039	171.8	-0.1107946	171.8	-0.05546739	171.8	-0.07031763	171.8	-0.07199017	171.8	-0.07293373
172	1.059915	172	1.017071	172	0.8970743	172	0.9161504	172	0.8327821	172	0.9439272	172	0.9114059	172	-0.2055463	172.01	0.00708888	172.01	-0.06914227	172.01	-0.127288	172.01	-0.1125066	172.01	-0.05765792	172.01	-0.07447427	172.01	-0.07073454	172.01	-0.07546328
172.2	1.057303	172.2	1.015093	172.2	0.8932086	172.2	0.9093378	172.2	0.8346838	172.2	0.9470211	172.2	0.9123271	172.2	-0.204039	172.21	0.00568556	172.21	-0.06578975	172.21	-0.1281527	172.21	-0.1118236	172.21	-0.05418191	172.21	-0.0768405	172.21	-0.07058744	172.21	-0.07270263
172.4	1.058484	172.4	1.021187	172.4	0.8977258	172.4	0.9110344	172.4	0.8331839	172.4	0.9463241	172.4	0.916849	172.4	-0.2027247	172.41	0.01172904	172.41	-0.06188177	172.41	-0.12482	172.41	-0.1072331	172.41	-0.05533145	172.41	-0.07203323	172.41	-0.07355966	172.41	-0.07563059
172.6	1.056076	172.6	1.021355	172.6	0.8955845	172.6	0.9104353	172.6	0.8350814	172.6	0.9472177	172.6	0.9184269	172.6	-0.2001499	172.61	0.00797505	172.61	-0.06735219	172.61	-0.1266073	172.61	-0.1082936	172.61	-0.0518741	172.61	-0.07357129	172.61	-0.07281864	172.61	-0.07749829
172.8	1.060737	172.8	1.015079	172.8	0.8948964	172.8	0.9163846	172.8	0.8376622	172.8	0.9512697	172.8	0.9167979	172.8	-0.2056962	172.81	0.01199624	172.81	-0.06671404	172.81	-0.1233131	172.81	-0.1042541	172.81	-0.0557037	172.81	-0.07231198	172.81	-0.07062765	172.81	-0.07725164
173	1.064616	173	1.02042	173	0.8956314	173	0.9134507	173	0.8340102	173	0.9501942	173	0.9196425	173	-0.2045982	173.01	0.0122442	173.01	-0.06659501	173.01	-0.1260609	173.01	-0.1110288	173.01	-0.05269275	173.01	-0.07847893	173.01	-0.07366392	173.01	-0.0737827
173.2	1.058142	173.2	1.018044	173.2	0.8994481	173.2	0.9150426	173.2	0.8392119	173.2	0.9478549	173.2	0.9168175	173.2	-0.2092406	173.2	0.01019858	173.2	-0.06654923	173.2	-0.1222573	173.2	-0.1114293	173.2	-0.04981935	173.2	-0.07414065	173.2	-0.06775106	173.2	-0.07593203
173.4	1.061364	173.4	1.017301	173.4	0.8993934	173.4	0.9148859	173.4	0.8311036	173.4	0.9530345	173.4	0.9196832	173.4	-0.2092207	173.41	0.01460553	173.41	-0.06785753	173.41	-0.1225244	173.41	-0.1063581	173.41	-0.05156344	173.41	-0.06797516	173.41	-0.06721068	173.41	-0.06960454
173.6	1.061587	173.6	1.018255	173.6	0.8987359	173.6	0.9162834	173.6	0.8393443	173.6	0.9458964	173.6	0.9158463	173.6	-0.2033305	173.61	0.00755289	173.61	-0.07163566	173.61	-0.124541	173.61	-0.1048322	173.61	-0.05372091	173.61	-0.07208458	173.61	-0.07180021	173.61	-0.07811742
173.8	1.063397	173.8	1.021757	173.8	0.9043656	173.8	0.9113643	173.8	0.8361673	173.8	0.9484942	173.8	0.9189352	173.8	-0.2032746	173.81	0.01129152	173.81	-0.06862796	173.81	-0.1251676	173.81	-0.1058493	173.81	-0.05781285	173.81	-0.07377286	173.81	-0.07172908	173.81	-0.06989709
174	1.062298	174	1.020727	174	0.8994898	174	0.9162356	174	0.837988	174	0.9475907	174	0.9173271	174	-0.2044093	174	0.007551	174	-0.06752025	174	-0.1235076	174	-0.1099236	174	-0.05531087	174	-0.07227904	174	-0.06822363	174	-0.0751576
174.2	1.059705	174.2	1.018708	174.2	0.9000309	174.2	0.9163918	174.2	0.8372471	174.2	0.9505593	174.2	0.9139384	174.2	-0.2009019	174.21	0.0102046	174.21	-0.06565806	174.21	-0.1200211	174.21	-0.1057558	174.21	-0.0499837	174.21	-0.07296457	174.21	-0.06862497	174.21	-0.0739245
174.4	1.062649	174.4	1.01836	174.4	0.9029351	174.4	0.9156364	174.4	0.8378432	174.4	0.9525647	174.4	0.921329	174.4	-0.2062148	174.41	0.01041892	174.41	-0.06853757	174.41	-0.1236737	174.41	-0.1094923	174.41	-0.04648875	174.41	-0.07109196	174.41	-0.07078037	174.41	-0.07325344
174.6	1.06006	174.6	1.023104	174.6	0.8960651	174.6	0.9160645	174.6	0.8325486	174.6	0.9530358	174.6	0.9181934	174.6	-0.1991329	174.61	0.01187308	174.61	-0.06232847	174.61	-0.125964	174.61	-0.1087811	174.61	-0.05489407	174.61	-0.07487914	174.61	-0.06874117	174.61	-0.07009386
174.8	1.064267	174.8	1.017473	174.8	0.8997638	174.8	0.9116233	174.8	0.8351772	174.8	0.9521179	174.8	0.9156821	174.8	-0.2078385	174.8	0.01191308	174.8	-0.06572611	174.8	-0.1237961	174.8	-0.1082682	174.8	-0.05304179	174.8	-0.07794046	174.8	-0.06817245	174.8	-0.07124788
175	1.059857	175	1.023677	175	0.9031563	175	0.918244	175	0.835992	175	0.9496977	175	0.9232132	175	-0.2031169	175	0.0068225	175	-0.06026647	175	-0.1223061	175	-0.1068696	175	-0.04968219	175	-0.07327873	175	-0.0698583	175	-0.07044116
175.2	1.062957	175.2	1.026879	175.2	0.9021794	175.2	0.9148141	175.2	0.8355148	175.2	0.9508052	175.2	0.9199022	175.2	-0.2047901	175.2	0.00941243	175.2	-0.06195206	175.2	-0.1267288	175.2	-0.1029778	175.2	-0.05220012	175.2	-0.07720882	175.2	-0.0688564	175.2	-0.07031741
175.4	1.066159	175.4	1.024499	175.4	0.9013668	175.4	0.9214676	175.4	0.8365203	175.4	0.949082	175.4	0.9199842	175.4	-0.2044976	175.41	0.01212898	175.41	-0.06789182	175.41	-0.1193947	175.41	-0.1099365	175.41	-0.05464027	175.41	-0.07446285	175.41	-0.06616984	175.41	-0.07266068
175.6	1.066759	175.6	1.02327	175.6	0.9027805	175.6	0.9166916	175.6	0.8398937	175.6	0.9499331	175.6	0.923162	175.6	-0.201491	175.61	0.01570321	175.61	-0.06389574	175.61	-0.1213714	175.61	-0.1060913	175.61	-0.05447287	175.61	-0.07378092	175.61	-0.0658477	175.61	-0.07131066
175.8	1.060924	175.8	1.022754	175.8	0.8987392	175.8	0.9160982	175.8	0.8407733	175.8	0.9591818	175.8	0.9208288	175.8	-0.199242	175.81	0.01117609	175.81	-0.0642236	175.81	-0.1244249	175.81	-0.1020711	175.81	-0.05094427	175.81	-0.07116284	175.81	-0.06253206	175.81	-0.07896764
176	1.064319	176	1.026991	176	0.9037996	176	0.9177014	176	0.8395423	176	0.9555629	176	0.9204463	176	-0.200411	176.01	0.01502483	176.01	-0.0682874	176.01	-0.1214724	176.01	-0.1066827	176.01	-0.04590433	176.01	-0.06959032	176.01	-0.0623255	176.01	-0.07121652
176.2	1.065256	176.2	1.025209	176.2	0.9050476	176.2	0.916094	176.2	0.8342888	176.2	0.9539763	176.2	0.9199348	176.2	-0.202316	176.21	0.01033429	176.21	-0.06390192	176.21	-0.1219404	176.21	-0.1111897	176.21	-0.05107027	176.21	-0.07060092	176.21	-0.06645284	176.21	-0.07135987
176.4	1.064153	176.4	1.024233	176.4	0.9034636	176.4	0.916962	176.4	0.8403902	176.4	0.9539326	176.4	0.9229208	176.4	-0.1996037	176.41	0.01468671	176.41	-0.06310204	176.41	-0.1237997	176.41	-0.1088548	176.41	-0.04964976	176.41	-0.07141265	176.41	-0.06853957	176.41	-0.07193702
176.6	1.065949	176.6	1.028639	176.6	0.8989909	176.6	0.9186912	176.6	0.8342478	176.6	0.9562881	176.6	0.9244854	176.6	-0.2013953	176.61	0.01266954	176.61	-0.06407593	176.61	-0.1243529	176.61	-0.1069048	176.61	-0.05187938	176.61	-0.07046872	176.61	-0.0605905	176.61	-0.07626393
176.8	1.06146	176.8	1.020384	176.8	0.9046153	176.8	0.9171739	176.8	0.8374628	176.8	0.9564071	176.8	0.9264531	176.8	-0.1949296	176.81	0.0125281	176.81	-0.06088985	176.81	-0.1227173	176.81	-0.1034633	176.81	-0.05001186	176.81	-0.07066877	176.81	-0.06709535	176.81	-0.07235207
177	1.069189	177	1.02907	177	0.9010955	177	0.9144987	177	0.8420092	177	0.9575896	177	0.9206921	177	-0.1991093	177.01	0.01469745	177.01	-0.06399103	177.01	-0.1222522	177.01	-0.1030565	177.01	-0.04950244	177.01	-0.07316807	177.01	-0.0649979	177.01	-0.0707611
177.2	1.067466	177.2	1.026751	177.2	0.8989873	177.2	0.9235348	177.2	0.8408959	177.2	0.9533325	177.2	0.9235475	177.2	-0.1983559	177.21	0.01488078	177.21	-0.0648628	177.21	-0.1207909	177.21	-0.1049624	177.21	-0.0539403	177.21	-0.07226797	177.21	-0.06810185	177.21	-0.06903067
177.4	1.065106	177.4	1.024647	177.4	0.9052321	177.4	0.9173814	177.4	0.8393573	177.4	0.9531164	177.4	0.9226025	177.4	-0.2007403	177.4	0.01052396	177.4	-0.0612362	177.4	-0.1196017	177.4	-0.102227	177.4	-0.05199503	177.4	-0.06958784	177.4	-0.06620988	177.4	-0.07460726
177.6	1.064795	177.6	1.026471	177.6	0.9040419	177.6	0.9195885	177.6	0.844496	177.6	0.956921	177.6	0.9246867	177.6	-0.198243	177.61	0.01795624	177.61	-0.06223295	177.61	-0.1217971	177.61	-0.1039006	177.61	-0.04745158	177.61	-0.07214168	177.61	-0.06252795	177.61	-0.07283906
177.8	1.063122	177.8	1.028052	177.8	0.9056788	177.8	0.9198626	177.8	0.8378656	177.8	0.956113	177.8	0.921513	177.8	-0.2004857	177.81	0.01565562	177.81	-0.0671241	177.81	-0.1211893	177.81	-0.1041949	177.81	-0.04998631	177.81	-0.07329244	177.81	-0.06179908	177.81	-0.07215481
178	1.066779	178	1.027152	178	0.9025467	178	0.9196126	178	0.8425319	178	0.958476	178	0.9229046	178	-0.1983011	178	0.01691361	178	-0.06348614	178	-0.124619	178	-0.1027464	178	-0.04765178	178	-0.07042621	178	-0.06810108	178	-0.06800115
178.2	1.067861	178.2	1.027554	178.2	0.9026076	178.2	0.9169694	178.2	0.8426546	178.2	0.9534871	178.2	0.9225474	178.2	-0.195756	178.21	0.01111546	178.21	-0.06137062	178.21	-0.1236151	178.21	-0.1037782	178.21	-0.04755642	178.21	-0.06954511	178.21	-0.06594477	178.21	-0.06966859
178.4	1.06625	178.4	1.029266	178.4	0.9037566	178.4	0.9243608	178.4	0.8403474	178.4	0.9627762	178.4	0.919397	178.4	-0.1998462	178.4	0.01823224	178.4	-0.06350186	178.4	-0.1200617	178.4	-0.1014023	178.4	-0.04576644	178.4	-0.06702256	178.4	-0.06774193	178.4	-0.06849688
178.6	1.063424	178.6	1.030454	178.6	0.9025854	178.6	0.9153987	178.6	0.8425857	178.6	0.9536828	178.6	0.9249481	178.6	-0.1960241	178.61	0.00740408	178.61	-0.06588886	178.61	-0.1178133	178.61	-0.1043538	178.61	-0.04460788	178.61	-0.0712258	178.61	-0.06698871	178.61	-0.06982306
178.8	1.066862	178.8	1.028583	178.8	0.9030256	178.8	0.9187783	178.8	0.8459967	178.8	0.9563586	178.8	0.9247538	178.8	-0.2024673	178.8	0.01578186	178.8	-0.0610483	178.8	-0.1232985	178.8	-0.104678	178.8	-0.04996672	178.8	-0.0734361	178.8	-0.06502257	178.8	-0.07310724
179	1.069731	179	1.02725	179	0.9085304	179	0.9228603	179	0.8441558	179	0.9612159	179	0.9200847	179	-0.1977222	179	0.01403195	179	-0.0621994	179	-0.1213851	179	-0.1011723	179	-0.05190868	179	-0.06615439	179	-0.06828096	179	-0.0687914
179.2	1.06692	179.2	1.025833	179.2	0.908022	179.2	0.9168451	179.2	0.8428891	179.2	0.9571074	179.2	0.9223641	179.2	-0.1977882	179.21	0.0159103	179.21	-0.06217112	179.21	-0.117648	179.21	-0.1074374	179.21	-0.04760971	179.21	-0.06715201	179.21	-0.06277096	179.21	-0.07056367
179.4	1.067077	179.4	1.027129	179.4	0.9094865	179.4	0.921074	179.4	0.843883	179.4	0.9539232	179.4	0.9219361	179.4	-0.1991786	179.41	0.01576566	179.41	-0.06194787	179.41	-0.1170485	179.41	-0.1013121	179.41	-0.04504433	179.41	-0.06749018	179.41	-0.06341854	179.41	-0.06551747
179.6	1.06512	179.6	1.029172	179.6	0.9067262	179.6	0.924842	179.6	0.8405454	179.6	0.9537135	179.6	0.925913	179.6	-0.1994223	179.6	0.01284077	179.6	-0.06194802	179.6	-0.1223802	179.6	-0.1040381	179.6	-0.04887623	179.6	-0.06723755	179.6	-0.06341111	179.6	-0.06748706
179.8	1.065165	179.8	1.027577	179.8	0.9024895	179.8	0.9206888	179.8	0.8433644	179.8	0.9543489	179.8	0.925014	179.8	-0.2001071	179.81	0.01543734	179.81	-0.05834498	179.81	-0.1168188	179.81	-0.1005443	179.81	-0.04489435	179.81	-0.06816845	179.81	-0.06648159	179.81	-0.06740677
180	1.06952	180	1.029194	180	0.9080511	180	0.9248366	180	0.8407525	180	0.9534042	180	0.9249827	180	-0.2005385	180	0.0155721	180	-0.06033406	180	-0.1171746	180	-0.09894091	180	-0.04358124	180	-0.06945623	180	-0.06406189	180	-0.06953818
180.2	1.062435	180.2	1.027007	180.2	0.9085525	180.2	0.9207451	180.2	0.8451182	180.2	0.961081	180.2	0.9281828	180.2	-0.1998206	180.21	0.01154371	180.21	-0.05814124	180.21	-0.1192968	180.21	-0.1043814	180.21	-0.05071951	180.21	-0.06953864	180.21	-0.06226089	180.21	-0.06952375
180.4	1.071446	180.4	1.023902	180.4	0.9093632	180.4	0.9255083	180.4	0.8383746	180.4	0.9575201	180.4	0.9268351	180.4	-0.2013653	180.41	0.01454641	180.41	-0.06068735	180.41	-0.1184824	180.41	-0.1044689	180.41	-0.04649529	180.41	-0.06721117	180.41	-0.06035436	180.41	-0.06821938
180.6	1.062541	180.6	1.030562	180.6	0.9030612	180.6	0.9196693	180.6	0.8447906	180.6	0.955157	180.6	0.9246167	180.6	-0.1945562	180.6	0.01345892	180.6	-0.06041719	180.6	-0.1190571	180.6	-0.1013643	180.6	-0.04728805	180.6	-0.06693308	180.6	-0.05862896	180.6	-0.0653718
180.8	1.069465	180.8	1.026922	180.8	0.904049	180.8	0.9197798	180.8	0.8486294	180.8	0.9577414	180.8	0.927029	180.8	-0.1986068	180.8	0.0147935	180.8	-0.05870477	180.8	-0.1128386	180.8	-0.1048734	180.8	-0.04720801	180.8	-0.06478515	180.8	-0.06381865	180.8	-0.06840732
181	1.065918	181	1.029892	181	0.9088995	181	0.921463	181	0.8428146	181	0.9587034	181	0.9277995	181	-0.1972492	181.01	0.01917547	181.01	-0.0614875	181.01	-0.1196893	181.01	-0.1039148	181.01	-0.04940372	181.01	-0.06716272	181.01	-0.06015954	181.01	-0.06889517
181.2	1.062774	181.2	1.029803	181.2	0.9035897	181.2	0.9192917	181.2	0.8424535	181.2	0.9563801	181.2	0.923946	181.2	-0.1980018	181.21	0.01641144	181.21	-0.05531745	181.21	-0.1179762	181.21	-0.09836993	181.21	-0.04548664	181.21	-0.06764816	181.21	-0.06392454	181.21	-0.07390971
181.4	1.063918	181.4	1.026751	181.4	0.910238	181.4	0.9197772	181.4	0.8403462	181.4	0.9568825	181.4	0.926143	181.4	-0.1958363	181.4	0.01563469	181.4	-0.06000854	181.4	-0.1195037	181.4	-0.1063217	181.4	-0.04096011	181.4	-0.06630702	181.4	-0.06635192	181.4	-0.06882169
181.6	1.06553	181.6	1.026721	181.6	0.9076419	181.6	0.9249913	181.6	0.8423985	181.6	0.9575947	181.6	0.9311372	181.6	-0.1945285	181.61	0.01698616	181.61	-0.06039573	181.61	-0.1175105	181.61	-0.1006928	181.61	-0.04906458	181.61	-0.07284402	181.61	-0.06182531	181.61	-0.06759986
181.8	1.067262	181.8	1.031007	181.8	0.9093937	181.8	0.9235149	181.8	0.8442751	181.8	0.9552726	181.8	0.9248508	181.8	-0.2002076	181.81	0.013323	181.81	-0.05694351	181.81	-0.1142027	181.81	-0.0993674	181.81	-0.04102474	181.81	-0.06520971	181.81	-0.06311586	181.81	-0.07071284
182	1.070351	182	1.02847	182	0.9093929	182	0.9226878	182	0.8446288	182	0.9573215	182	0.9280015	182	-0.1956943	182	0.01622395	182	-0.0616483	182	-0.1108562	182	-0.1001987	182	-0.04572175	182	-0.06701823	182	-0.06088076	182	-0.06666221
182.2	1.067385	182.2	1.031525	182.2	0.9068862	182.2	0.9273004	182.2	0.8486246	182.2	0.9590859	182.2	0.9318262	182.2	-0.1971256	182.2	0.02157663	182.2	-0.05933382	182.2	-0.1175608	182.2	-0.1037069	182.2	-0.04218432	182.2	-0.06595333	182.2	-0.06413318	182.2	-0.06586678
182.4	1.068036	182.4	1.029515	182.4	0.9117514	182.4	0.9219292	182.4	0.8460998	182.4	0.9600382	182.4	0.9327464	182.4	-0.1959178	182.4	0.0199493	182.4	-0.05748133	182.4	-0.1192181	182.4	-0.101311	182.4	-0.04782813	182.4	-0.06713122	182.4	-0.06030555	182.4	-0.06888659
182.6	1.071621	182.6	1.028771	182.6	0.9080067	182.6	0.9255415	182.6	0.8439255	182.6	0.9600184	182.6	0.933101	182.6	-0.1962443	182.6	0.02362875	182.6	-0.05522619	182.6	-0.1140758	182.6	-0.09890522	182.6	-0.04586675	182.6	-0.06310295	182.6	-0.06256676	182.6	-0.06877244
182.8	1.069004	182.8	1.031062	182.8	0.9131743	182.8	0.9252124	182.8	0.8498126	182.8	0.9613591	182.8	0.9295079	182.8	-0.1943443	182.81	0.01795773	182.81	-0.05777485	182.81	-0.1162071	182.81	-0.09603305	182.81	-0.04215878	182.81	-0.0721309	182.81	-0.05931271	182.81	-0.0651751
183	1.074421	183	1.034202	183	0.907772	183	0.9231082	183	0.8489906	183	0.957194	183	0.929251	183	-0.1955659	183.01	0.01919455	183.01	-0.05702717	183.01	-0.112406	183.01	-0.09676891	183.01	-0.04424484	183.01	-0.06884119	183.01	-0.05962149	183.01	-0.06756512
183.2	1.07379	183.2	1.030421	183.2	0.9085527	183.2	0.9253212	183.2	0.8435762	183.2	0.9607035	183.2	0.9306161	183.2	-0.195851	183.2	0.01486448	183.2	-0.05581654	183.2	-0.1143735	183.2	-0.09950493	183.2	-0.0427912	183.2	-0.06790913	183.2	-0.05918526	183.2	-0.07212658
183.4	1.06984	183.4	1.030381	183.4	0.9081654	183.4	0.9233427	183.4	0.8478506	183.4	0.961955	183.4	0.9286395	183.4	-0.1976248	183.41	0.02592715	183.41	-0.05341975	183.41	-0.1181813	183.41	-0.102326	183.41	-0.04771053	183.41	-0.06527351	183.41	-0.0634266	183.41	-0.06920529
183.6	1.071955	183.6	1.033037	183.6	0.9087664	183.6	0.9229447	183.6	0.8451518	183.6	0.9563553	183.6	0.9267146	183.6	-0.1979246	183.61	0.01794509	183.61	-0.05852448	183.61	-0.1118963	183.61	-0.09712058	183.61	-0.04148238	183.61	-0.06699113	183.61	-0.05902738	183.61	-0.06687857
183.8	1.070499	183.8	1.030118	183.8	0.9089636	183.8	0.923892	183.8	0.8484465	183.8	0.9592577	183.8	0.9277446	183.8	-0.1944442	183.8	0.01685861	183.8	-0.05274441	183.8	-0.1170046	183.8	-0.09874074	183.8	-0.04225428	183.8	-0.06592737	183.8	-0.0623886	183.8	-0.06666633
184	1.068958	184	1.032393	184	0.9123453	184	0.9277281	184	0.8462878	184	0.9574127	184	0.9305575	184	-0.1983114	184	0.01830089	184	-0.05700539	184	-0.1162813	184	-0.09910503	184	-0.04247653	184	-0.06129584	184	-0.05676944	184	-0.06224396
184.2	1.071225	184.2	1.028961	184.2	0.9144555	184.2	0.923884	184.2	0.8438321	184.2	0.9602913	184.2	0.9266828	184.2	-0.1978579	184.21	0.02582468	184.21	-0.05195626	184.21	-0.118053	184.21	-0.1024573	184.21	-0.04260356	184.21	-0.06337176	184.21	-0.06107865	184.21	-0.06433404
184.4	1.074682	184.4	1.031681	184.4	0.9089694	184.4	0.9271329	184.4	0.842159	184.4	0.9561533	184.4	0.9297198	184.4	-0.1933178	184.41	0.01833163	184.41	-0.05685287	184.41	-0.1153504	184.41	-0.09953627	184.41	-0.04567292	184.41	-0.06400501	184.41	-0.06136273	184.41	-0.06889919
184.6	1.067368	184.6	1.032528	184.6	0.912089	184.6	0.9267572	184.6	0.8471767	184.6	0.9637129	184.6	0.9269617	184.6	-0.1951694	184.61	0.01930974	184.61	-0.05813752	184.61	-0.1149738	184.61	-0.1013319	184.61	-0.04536968	184.61	-0.06631799	184.61	-0.06140683	184.61	-0.06506314
184.8	1.072611	184.8	1.032039	184.8	0.9106263	184.8	0.9239605	184.8	0.8470703	184.8	0.9581397	184.8	0.930158	184.8	-0.1960292	184.8	0.02210206	184.8	-0.05447226	184.8	-0.1140269	184.8	-0.1004143	184.8	-0.04351466	184.8	-0.06437352	184.8	-0.05851391	184.8	-0.0673931
185	1.07385	185	1.029822	185	0.9137768	185	0.928961	185	0.8485915	185	0.9565606	185	0.9290677	185	-0.1966053	185	0.0179783	185	-0.05645181	185	-0.1131844	185	-0.0983501	185	-0.04210007	185	-0.0613869	185	-0.05716721	185	-0.065283
185.2	1.073305	185.2	1.033655	185.2	0.9107193	185.2	0.9292697	185.2	0.8448409	185.2	0.9645925	185.2	0.9236256	185.2	-0.1979527	185.2	0.01835721	185.2	-0.05970466	185.2	-0.1112727	185.2	-0.09807442	185.2	-0.04015544	185.2	-0.06302443	185.2	-0.0588018	185.2	-0.06721222
185.4	1.07111	185.4	1.033916	185.4	0.9099994	185.4	0.9288177	185.4	0.8477721	185.4	0.961365	185.4	0.9340671	185.4	-0.1957465	185.41	0.02105604	185.41	-0.05637596	185.41	-0.1138498	185.41	-0.09999219	185.41	-0.04037622	185.41	-0.06341352	185.41	-0.06142034	185.41	-0.06260046
185.6	1.074219	185.6	1.029431	185.6	0.9106351	185.6	0.9254013	185.6	0.8493394	185.6	0.9631312	185.6	0.929069	185.6	-0.1928426	185.6	0.01581053	185.6	-0.05195902	185.6	-0.1192464	185.6	-0.09285958	185.6	-0.040296	185.6	-0.06130914	185.6	-0.06236995	185.6	-0.06237278
185.8	1.07111	185.8	1.03305	185.8	0.9117405	185.8	0.9282933	185.8	0.8492224	185.8	0.9611661	185.8	0.9302167	185.8	-0.1972453	185.8	0.02186263	185.8	-0.05317387	185.8	-0.1138662	185.8	-0.09392028	185.8	-0.04392534	185.8	-0.06316565	185.8	-0.05567703	185.8	-0.06661486
186	1.067247	186	1.035778	186	0.9143095	186	0.9294424	186	0.8469131	186	0.9613326	186	0.9298852	186	-0.1936511	186.01	0.02384618	186.01	-0.05525693	186.01	-0.11534	186.01	-0.09888931	186.01	-0.04371236	186.01	-0.06975714	186.01	-0.06282648	186.01	-0.06708085
186.2	1.072666	186.2	1.032114	186.2	0.9094908	186.2	0.9268676	186.2	0.8536718	186.2	0.9634598	186.2	0.9344397	186.2	-0.1928542	186.21	0.02136814	186.21	-0.05659646	186.21	-0.1143556	186.21	-0.09977601	186.21	-0.03837755	186.21	-0.06535902	186.21	-0.05725754	186.21	-0.06446066
186.4	1.071047	186.4	1.033764	186.4	0.9102897	186.4	0.928823	186.4	0.8425138	186.4	0.9600446	186.4	0.9345756	186.4	-0.1950109	186.4	0.02325808	186.4	-0.05450053	186.4	-0.1133092	186.4	-0.09734636	186.4	-0.03917734	186.4	-0.06011259	186.4	-0.0596365	186.4	-0.0634111
186.6	1.072125	186.6	1.038421	186.6	0.9081494	186.6	0.9274831	186.6	0.8453087	186.6	0.9623687	186.6	0.9320526	186.6	-0.1992534	186.6	0.0215866	186.6	-0.05276731	186.6	-0.1144955	186.6	-0.09274037	186.6	-0.04040591	186.6	-0.05952349	186.6	-0.0581499	186.6	-0.06626614
186.8	1.078119	186.8	1.032993	186.8	0.9125354	186.8	0.9272812	186.8	0.8469496	186.8	0.9598629	186.8	0.931568	186.8	-0.1954812	186.8	0.02039993	186.8	-0.05148099	186.8	-0.1153099	186.8	-0.09844525	186.8	-0.04067539	186.8	-0.06134469	186.8	-0.06036359	186.8	-0.06621854
187	1.073421	187	1.036669	187	0.9111182	187	0.9312634	187	0.8514783	187	0.963243	187	0.932226	187	-0.1955956	187	0.02522119	187	-0.05763888	187	-0.1140414	187	-0.09222616	187	-0.03883992	187	-0.06368468	187	-0.05922303	187	-0.06536376
187.2	1.072187	187.2	1.032804	187.2	0.9122362	187.2	0.9265761	187.2	0.8547009	187.2	0.960817	187.2	0.9323139	187.2	-0.1924851	187.21	0.02152484	187.21	-0.05223029	187.21	-0.113536	187.21	-0.09791196	187.21	-0.03802294	187.21	-0.06176554	187.21	-0.05727375	187.21	-0.06389369
187.4	1.071778	187.4	1.035329	187.4	0.9135425	187.4	0.9307906	187.4	0.8470039	187.4	0.9607949	187.4	0.9315012	187.4	-0.1916076	187.4	0.02541252	187.4	-0.05009481	187.4	-0.1111826	187.4	-0.09511249	187.4	-0.03758714	187.4	-0.05999735	187.4	-0.05611229	187.4	-0.05737553
187.6	1.073339	187.6	1.035625	187.6	0.9132168	187.6	0.9335778	187.6	0.8481387	187.6	0.9635723	187.6	0.9302712	187.6	-0.1929506	187.61	0.02163132	187.61	-0.05203791	187.61	-0.108425	187.61	-0.09535775	187.61	-0.04236824	187.61	-0.06399829	187.61	-0.05978892	187.61	-0.0651824
187.8	1.078568	187.8	1.033931	187.8	0.9154593	187.8	0.925645	187.8	0.8512871	187.8	0.9642502	187.8	0.9327123	187.8	-0.1926376	187.8	0.02545289	187.8	-0.05585673	187.8	-0.1114568	187.8	-0.09195934	187.8	-0.03927389	187.8	-0.06077185	187.8	-0.05793712	187.8	-0.06341736
188	1.071684	188	1.033542	188	0.9114515	188	0.9275063	188	0.847047	188	0.9669063	188	0.9289712	188	-0.1901485	188	0.02448126	188	-0.05009956	188	-0.1149155	188	-0.09606884	188	-0.03838121	188	-0.06482829	188	-0.05898528	188	-0.06791843
188.2	1.077613	188.2	1.037312	188.2	0.9120978	188.2	0.930914	188.2	0.8471164	188.2	0.9650882	188.2	0.9322037	188.2	-0.1950755	188.2	0.02279807	188.2	-0.05022391	188.2	-0.1084273	188.2	-0.09606964	188.2	-0.03904413	188.2	-0.06222369	188.2	-0.06245316	188.2	-0.06586967
188.4	1.078534	188.4	1.03584	188.4	0.9122545	188.4	0.9297421	188.4	0.848123	188.4	0.9633424	188.4	0.9352821	188.4	-0.1892053	188.41	0.02121131	188.41	-0.05091979	188.41	-0.1050536	188.41	-0.09444658	188.41	-0.03990576	188.41	-0.0620262	188.41	-0.0577268	188.41	-0.06596947
188.6	1.072991	188.6	1.03143	188.6	0.9161128	188.6	0.9307401	188.6	0.8465237	188.6	0.9648498	188.6	0.9338598	188.6	-0.1907101	188.6	0.01771995	188.6	-0.05059623	188.6	-0.1127105	188.6	-0.09428401	188.6	-0.03710511	188.6	-0.06230162	188.6	-0.05670324	188.6	-0.06349834
188.8	1.078363	188.8	1.038185	188.8	0.9183351	188.8	0.9305429	188.8	0.8514504	188.8	0.9638148	188.8	0.9354699	188.8	-0.1932381	188.8	0.02189811	188.8	-0.05104313	188.8	-0.112349	188.8	-0.09140186	188.8	-0.04010955	188.8	-0.0640495	188.8	-0.05697503	188.8	-0.0660963
189	1.073357	189	1.035247	189	0.9185356	189	0.9344049	189	0.8492436	189	0.9647183	189	0.9334389	189	-0.1934856	189	0.02425212	189	-0.05053451	189	-0.1108595	189	-0.09612522	189	-0.03929178	189	-0.05875132	189	-0.05636492	189	-0.06140125
189.2	1.072788	189.2	1.037358	189.2	0.9155815	189.2	0.9325797	189.2	0.8578478	189.2	0.9676881	189.2	0.9325272	189.2	-0.19155	189.2	0.02386729	189.2	-0.04790577	189.2	-0.1094223	189.2	-0.09518784	189.2	-0.03652225	189.2	-0.05965887	189.2	-0.05439122	189.2	-0.05826705
189.4	1.077391	189.4	1.03465	189.4	0.91571	189.4	0.9260264	189.4	0.8517489	189.4	0.9673879	189.4	0.9382814	189.4	-0.1891871	189.41	0.02592116	189.41	-0.04737326	189.41	-0.1110862	189.41	-0.09710339	189.41	-0.03958939	189.41	-0.05722152	189.41	-0.0545311	189.41	-0.06062095
189.6	1.07529	189.6	1.03472	189.6	0.914731	189.6	0.9309798	189.6	0.8530934	189.6	0.9657214	189.6	0.9284606	189.6	-0.1869104	189.6	0.02816785	189.6	-0.0541054	189.6	-0.1103382	189.6	-0.09671529	189.6	-0.03675736	189.6	-0.06373872	189.6	-0.05619551	189.6	-0.06363875
189.8	1.079864	189.8	1.036545	189.8	0.915758	189.8	0.93078	189.8	0.8480627	189.8	0.9673038	189.8	0.9362519	189.8	-0.1882012	189.8	0.02544419	189.8	-0.05331231	189.8	-0.1130842	189.8	-0.09488124	189.8	-0.03487503	189.8	-0.06063404	189.8	-0.06160951	189.8	-0.06506374
190	1.074265	190	1.034568	190	0.9146729	190	0.9337111	190	0.8503848	190	0.9627091	190	0.933311	190	-0.1926331	190	0.02347511	190	-0.05048303	190	-0.1102989	190	-0.09389134	190	-0.03671698	190	-0.06068985	190	-0.05631169	190	-0.06348513
190.2	1.07701	190.2	1.037625	190.2	0.9146365	190.2	0.9302344	190.2	0.8543143	190.2	0.9638528	190.2	0.9332003	190.2	-0.1916066	190.2	0.02367579	190.2	-0.05289716	190.2	-0.1108125	190.2	-0.09194541	190.2	-0.04212921	190.2	-0.06425817	190.2	-0.05473792	190.2	-0.063008
190.4	1.076853	190.4	1.03832	190.4	0.9175337	190.4	0.927351	190.4	0.8502337	190.4	0.9667925	190.4	0.9324382	190.4	-0.1906811	190.41	0.02478052	190.41	-0.05487339	190.41	-0.1124858	190.41	-0.08996212	190.41	-0.04087244	190.41	-0.05587019	190.41	-0.05658733	190.41	-0.06313086
190.6	1.076711	190.6	1.034781	190.6	0.9119399	190.6	0.9263803	190.6	0.8546635	190.6	0.9705359	190.6	0.9338798	190.6	-0.1867263	190.61	0.02612918	190.61	-0.04992175	190.61	-0.1070316	190.61	-0.0959489	190.61	-0.04054431	190.61	-0.05888321	190.61	-0.05384663	190.61	-0.06216393
190.8	1.07315	190.8	1.03909	190.8	0.9156865	190.8	0.9286432	190.8	0.8485774	190.8	0.9701439	190.8	0.9357671	190.8	-0.1854948	190.8	0.02963648	190.8	-0.0499626	190.8	-0.1126323	190.8	-0.09641051	190.8	-0.03241085	190.8	-0.0612682	190.8	-0.05782764	190.8	-0.06448353
191	1.076662	191	1.035123	191	0.9159319	191	0.9286098	191	0.8554627	191	0.9668787	191	0.9370727	191	-0.1945764	191.01	0.02675879	191.01	-0.0485573	191.01	-0.1089199	191.01	-0.09368882	191.01	-0.0336507	191.01	-0.06113502	191.01	-0.05209437	191.01	-0.05914631
191.2	1.079286	191.2	1.037953	191.2	0.9201462	191.2	0.9335459	191.2	0.8490188	191.2	0.9659103	191.2	0.9344969	191.2	-0.1901947	191.21	0.02698428	191.21	-0.04931389	191.21	-0.1071369	191.21	-0.0875503	191.21	-0.03448669	191.21	-0.06249808	191.21	-0.0519818	191.21	-0.06299244
191.4	1.075604	191.4	1.038149	191.4	0.915768	191.4	0.9311832	191.4	0.853035	191.4	0.9696886	191.4	0.9352603	191.4	-0.1867715	191.4	0.02597769	191.4	-0.04623883	191.4	-0.1039372	191.4	-0.09543144	191.4	-0.0374225	191.4	-0.05865195	191.4	-0.05347732	191.4	-0.06095173
191.6	1.077528	191.6	1.039961	191.6	0.914905	191.6	0.9312183	191.6	0.8503774	191.6	0.9677247	191.6	0.9360147	191.6	-0.1906108	191.6	0.02386023	191.6	-0.04834445	191.6	-0.1085201	191.6	-0.09141221	191.6	-0.03733741	191.6	-0.05831125	191.6	-0.05379029	191.6	-0.06406205
191.8	1.071152	191.8	1.036997	191.8	0.9151125	191.8	0.9319498	191.8	0.8497392	191.8	0.9639759	191.8	0.9323928	191.8	-0.1912473	191.8	0.02953001	191.8	-0.04698249	191.8	-0.1043454	191.8	-0.09418225	191.8	-0.03623968	191.8	-0.05687183	191.8	-0.05621772	191.8	-0.06375055
192	1.073864	192	1.042145	192	0.9109545	192	0.926506	192	0.851812	192	0.9664541	192	0.9347188	192	-0.1893966	192.01	0.02455847	192.01	-0.04927465	192.01	-0.1098264	192.01	-0.09278584	192.01	-0.03511415	192.01	-0.05734021	192.01	-0.05200528	192.01	-0.06103257
192.2	1.073692	192.2	1.042711	192.2	0.9178274	192.2	0.9329952	192.2	0.8557867	192.2	0.9690197	192.2	0.9355062	192.2	-0.1870422	192.21	0.02708704	192.21	-0.05079127	192.21	-0.1071032	192.21	-0.09602904	192.21	-0.04135261	192.21	-0.05540218	192.21	-0.05163249	192.21	-0.06172617
192.4	1.07566	192.4	1.039934	192.4	0.9148412	192.4	0.9295237	192.4	0.8543797	192.4	0.9698936	192.4	0.9340907	192.4	-0.1868214	192.4	0.02598467	192.4	-0.05145721	192.4	-0.1115459	192.4	-0.09421063	192.4	-0.03806503	192.4	-0.05732743	192.4	-0.05184783	192.4	-0.06088998
192.6	1.074183	192.6	1.036867	192.6	0.9160674	192.6	0.9272961	192.6	0.8529968	192.6	0.9693754	192.6	0.9306058	192.6	-0.1892342	192.61	0.02031221	192.61	-0.05100358	192.61	-0.1113437	192.61	-0.0921386	192.61	-0.03651952	192.61	-0.05434156	192.61	-0.05132136	192.61	-0.0648903
192.8	1.078877	192.8	1.03744	192.8	0.9162358	192.8	0.9339362	192.8	0.8544748	192.8	0.9657511	192.8	0.9340318	192.8	-0.1896837	192.81	0.0258227	192.81	-0.04863646	192.81	-0.1075254	192.81	-0.08780321	192.81	-0.03303126	192.81	-0.05619146	192.81	-0.0546598	192.81	-0.06109299
193	1.076642	193	1.03927	193	0.9159599	193	0.9343863	193	0.8545444	193	0.9667233	193	0.933129	193	-0.1866716	193	0.03055673	193	-0.0517157	193	-0.108999	193	-0.09301866	193	-0.03565871	193	-0.06093185	193	-0.05527027	193	-0.06056206
193.2	1.078724	193.2	1.037459	193.2	0.9216495	193.2	0.9347003	193.2	0.8530902	193.2	0.9714957	193.2	0.9402711	193.2	-0.1871686	193.2	0.02996103	193.2	-0.04775091	193.2	-0.1051583	193.2	-0.09116969	193.2	-0.0357293	193.2	-0.05531372	193.2	-0.05511659	193.2	-0.05889541
193.4	1.073869	193.4	1.036254	193.4	0.918524	193.4	0.9328427	193.4	0.85439	193.4	0.9700738	193.4	0.9340909	193.4	-0.1896195	193.4	0.02566901	193.4	-0.04788023	193.4	-0.1072865	193.4	-0.09251364	193.4	-0.03504976	193.4	-0.05430944	193.4	-0.05116506	193.4	-0.06010331
193.6	1.0747	193.6	1.036704	193.6	0.9162611	193.6	0.9363446	193.6	0.8501429	193.6	0.9659997	193.6	0.936573	193.6	-0.1862758	193.6	0.03323386	193.6	-0.04385921	193.6	-0.1042177	193.6	-0.09583632	193.6	-0.03638998	193.6	-0.05755214	193.6	-0.05079246	193.6	-0.06201549
193.8	1.078009	193.8	1.038868	193.8	0.9176168	193.8	0.9362437	193.8	0.8553787	193.8	0.9680141	193.8	0.9306359	193.8	-0.187168	193.81	0.03125675	193.81	-0.04502048	193.81	-0.1026054	193.81	-0.09076805	193.81	-0.03383967	193.81	-0.05567915	193.81	-0.05860976	193.81	-0.06278334
194	1.081799	194	1.037764	194	0.9206585	194	0.9358596	194	0.8570268	194	0.9701397	194	0.9329422	194	-0.1902829	194	0.02370086	194	-0.04566	194	-0.1060985	194	-0.08807214	194	-0.03427553	194	-0.05816761	194	-0.05006348	194	-0.05917508
194.2	1.07972	194.2	1.039436	194.2	0.915117	194.2	0.934821	194.2	0.8568066	194.2	0.9717697	194.2	0.9371212	194.2	-0.1937078	194.2	0.03118544	194.2	-0.04606741	194.2	-0.1012892	194.2	-0.09058774	194.2	-0.03095961	194.2	-0.05482728	194.2	-0.04877808	194.2	-0.06382988
194.4	1.075636	194.4	1.037057	194.4	0.9189845	194.4	0.9326586	194.4	0.8566399	194.4	0.9685817	194.4	0.9356831	194.4	-0.1903865	194.4	0.03412899	194.4	-0.04231699	194.4	-0.1056428	194.4	-0.08754678	194.4	-0.03426726	194.4	-0.05641416	194.4	-0.04895521	194.4	-0.06016884
194.6	1.077185	194.6	1.041337	194.6	0.9221504	194.6	0.9364622	194.6	0.8551402	194.6	0.9686423	194.6	0.9407069	194.6	-0.1891552	194.6	0.0317741	194.6	-0.04468263	194.6	-0.1086316	194.6	-0.09038889	194.6	-0.03624856	194.6	-0.05842891	194.6	-0.05640849	194.6	-0.06061747
194.8	1.075505	194.8	1.042099	194.8	0.9236965	194.8	0.9370048	194.8	0.8549076	194.8	0.9701349	194.8	0.9345444	194.8	-0.1862874	194.8	0.03131772	194.8	-0.04539658	194.8	-0.1012662	194.8	-0.08987143	194.8	-0.03642117	194.8	-0.0518426	194.8	-0.05278113	194.8	-0.05794373
195	1.079537	195	1.036997	195	0.9149801	195	0.9356447	195	0.8565801	195	0.9696326	195	0.9402106	195	-0.1848501	195	0.03629134	195	-0.04433621	195	-0.1042595	195	-0.08831301	195	-0.03170551	195	-0.0549031	195	-0.04611121	195	-0.0590797
195.2	1.077404	195.2	1.043507	195.2	0.9162656	195.2	0.9399307	195.2	0.8559499	195.2	0.9696348	195.2	0.939553	195.2	-0.1899536	195.2	0.03268374	195.2	-0.05216326	195.2	-0.1032377	195.2	-0.0863989	195.2	-0.03471131	195.2	-0.05132927	195.2	-0.05218566	195.2	-0.06040471
195.4	1.080994	195.4	1.039343	195.4	0.9169039	195.4	0.9367982	195.4	0.8546188	195.4	0.9688368	195.4	0.9345403	195.4	-0.1863481	195.41	0.03725348	195.41	-0.04589408	195.41	-0.1041411	195.41	-0.08843484	195.41	-0.03416408	195.41	-0.05331428	195.41	-0.04769738	195.41	-0.061336
195.6	1.082084	195.6	1.038716	195.6	0.9201662	195.6	0.934811	195.6	0.8549102	195.6	0.9721646	195.6	0.9379298	195.6	-0.1891828	195.6	0.03176898	195.6	-0.04506442	195.6	-0.1061375	195.6	-0.08935832	195.6	-0.02880337	195.6	-0.05612199	195.6	-0.04994951	195.6	-0.05830488
195.8	1.082782	195.8	1.040026	195.8	0.917738	195.8	0.933975	195.8	0.855014	195.8	0.9759811	195.8	0.9394634	195.8	-0.1823803	195.8	0.02974468	195.8	-0.04630689	195.8	-0.1050773	195.8	-0.08840792	195.8	-0.03128992	195.8	-0.05744307	195.8	-0.04978018	195.8	-0.05805297
196	1.080695	196	1.041878	196	0.9175124	196	0.9338772	196	0.8565727	196	0.9711748	196	0.936568	196	-0.1860165	196	0.02768789	196	-0.04438376	196	-0.1057316	196	-0.08850738	196	-0.03497214	196	-0.05765034	196	-0.05321179	196	-0.06119131
196.2	1.082036	196.2	1.042831	196.2	0.9207134	196.2	0.9416726	196.2	0.8532698	196.2	0.9675683	196.2	0.9385453	196.2	-0.1871608	196.2	0.02811439	196.2	-0.04374693	196.2	-0.1068508	196.2	-0.08882599	196.2	-0.0302098	196.2	-0.05364664	196.2	-0.0479847	196.2	-0.06187308
196.4	1.080967	196.4	1.042181	196.4	0.9208674	196.4	0.939952	196.4	0.8589543	196.4	0.9708031	196.4	0.9399087	196.4	-0.185499	196.4	0.03223692	196.4	-0.04563567	196.4	-0.1010927	196.4	-0.09068781	196.4	-0.0322114	196.4	-0.05103197	196.4	-0.05535588	196.4	-0.05965256
196.6	1.079698	196.6	1.03527	196.6	0.9186102	196.6	0.9421043	196.6	0.8556195	196.6	0.9715391	196.6	0.9371816	196.6	-0.1872702	196.6	0.02848766	196.6	-0.04521284	196.6	-0.1028105	196.6	-0.0917107	196.6	-0.0343612	196.6	-0.05125685	196.6	-0.04836117	196.6	-0.05882125
196.8	1.080475	196.8	1.039788	196.8	0.9210041	196.8	0.940855	196.8	0.8542719	196.8	0.9670738	196.8	0.9376687	196.8	-0.1866332	196.8	0.03514927	196.8	-0.04165539	196.8	-0.1055461	196.8	-0.08929022	196.8	-0.02719488	196.8	-0.0599925	196.8	-0.0513295	196.8	-0.05765297
197	1.082175	197	1.038598	197	0.9213749	197	0.9363796	197	0.8493668	197	0.9748938	197	0.9356174	197	-0.1852436	197	0.03576078	197	-0.04575748	197	-0.1081238	197	-0.0863652	197	-0.03365272	197	-0.05202299	197	-0.04787738	197	-0.05704044
197.2	1.079201	197.2	1.040166	197.2	0.9209279	197.2	0.9346785	197.2	0.8512094	197.2	0.9714817	197.2	0.9405382	197.2	-0.1874609	197.21	0.03566999	197.21	-0.04650019	197.21	-0.102612	197.21	-0.0881315	197.21	-0.03093779	197.21	-0.05445332	197.21	-0.04704527	197.21	-0.05945282
197.4	1.083071	197.4	1.041847	197.4	0.9170334	197.4	0.9362963	197.4	0.8542459	197.4	0.9703678	197.4	0.9382021	197.4	-0.1853753	197.41	0.03643524	197.41	-0.04634059	197.41	-0.1030359	197.41	-0.08902444	197.41	-0.03089996	197.41	-0.05127394	197.41	-0.04886666	197.41	-0.05427471
197.6	1.08094	197.6	1.0403	197.6	0.9192652	197.6	0.9399625	197.6	0.8580279	197.6	0.9755156	197.6	0.9386863	197.6	-0.1898096	197.61	0.03122837	197.61	-0.04879449	197.61	-0.1027356	197.61	-0.08951747	197.61	-0.02981241	197.61	-0.0532221	197.61	-0.04804326	197.61	-0.05787787
197.8	1.076637	197.8	1.038177	197.8	0.9188346	197.8	0.9329062	197.8	0.8606796	197.8	0.9746091	197.8	0.9382379	197.8	-0.1877959	197.8	0.03823607	197.8	-0.03932996	197.8	-0.1043946	197.8	-0.08361632	197.8	-0.03373602	197.8	-0.05234577	197.8	-0.04922225	197.8	-0.05905723
198	1.087134	198	1.043622	198	0.9243908	198	0.9344988	198	0.852398	198	0.9724112	198	0.9342613	198	-0.1843378	198	0.02906599	198	-0.04413156	198	-0.1027219	198	-0.08915298	198	-0.03088486	198	-0.05438111	198	-0.04561409	198	-0.05965288
198.2	1.079235	198.2	1.040635	198.2	0.9196923	198.2	0.9383688	198.2	0.8609575	198.2	0.9719467	198.2	0.9384244	198.2	-0.1863114	198.21	0.03433023	198.21	-0.04327381	198.21	-0.1047824	198.21	-0.08886512	198.21	-0.02863807	198.21	-0.05249962	198.21	-0.04917794	198.21	-0.0556543
198.4	1.083619	198.4	1.042524	198.4	0.9228116	198.4	0.9345403	198.4	0.8573883	198.4	0.9729639	198.4	0.9403915	198.4	-0.1849779	198.4	0.03377592	198.4	-0.04566212	198.4	-0.1050759	198.4	-0.09147377	198.4	-0.03124006	198.4	-0.0562387	198.4	-0.04859168	198.4	-0.05676785
198.6	1.077511	198.6	1.043574	198.6	0.923251	198.6	0.9378399	198.6	0.8619941	198.6	0.9690638	198.6	0.9414886	198.6	-0.1864711	198.61	0.03293673	198.61	-0.04884236	198.61	-0.104908	198.61	-0.08650307	198.61	-0.03054745	198.61	-0.05223609	198.61	-0.04804143	198.61	-0.05401681
198.8	1.08205	198.8	1.039128	198.8	0.9247643	198.8	0.9357584	198.8	0.8578699	198.8	0.9722835	198.8	0.9418728	198.8	-0.1857051	198.81	0.03824455	198.81	-0.04676179	198.81	-0.1053208	198.81	-0.08494775	198.81	-0.03200043	198.81	-0.04953415	198.81	-0.04613092	198.81	-0.05866505
199	1.088033	199	1.043274	199	0.9239929	199	0.9308966	199	0.8567135	199	0.9725561	199	0.9409256	199	-0.1855228	199.01	0.03086009	199.01	-0.0408976	199.01	-0.1018964	199.01	-0.08713334	199.01	-0.02803216	199.01	-0.04908089	199.01	-0.0487747	199.01	-0.05747779
199.2	1.079825	199.2	1.047528	199.2	0.9248528	199.2	0.935136	199.2	0.8610717	199.2	0.9727334	199.2	0.9399473	199.2	-0.1848031	199.2	0.03614927	199.2	-0.04121041	199.2	-0.1019844	199.2	-0.08826488	199.2	-0.02931384	199.2	-0.04981744	199.2	-0.04421866	199.2	-0.05459002
199.4	1.083168	199.4	1.043558	199.4	0.9217631	199.4	0.9431725	199.4	0.8622108	199.4	0.9755806	199.4	0.9407797	199.4	-0.1858174	199.41	0.03514651	199.41	-0.04593846	199.41	-0.1028425	199.41	-0.08027422	199.41	-0.03210329	199.41	-0.05359573	199.41	-0.04817735	199.41	-0.05862663
199.6	1.08121	199.6	1.04513	199.6	0.9262501	199.6	0.9391003	199.6	0.86128	199.6	0.9783366	199.6	0.9391017	199.6	-0.1850545	199.6	0.03384422	199.6	-0.04447612	199.6	-0.09773607	199.6	-0.08512925	199.6	-0.03080397	199.6	-0.05414667	199.6	-0.05230094	199.6	-0.0587023
199.8	1.084218	199.8	1.043754	199.8	0.9223937	199.8	0.9380776	199.8	0.8601879	199.8	0.973994	199.8	0.9411829	199.8	-0.1845076	199.81	0.03472083	199.81	-0.04400675	199.81	-0.09901945	199.81	-0.08525807	199.81	-0.02712065	199.81	-0.05496002	199.81	-0.04902362	199.81	-0.05286327
200	1.0684	200	1.02398	200	0.9045813	200	0.9252571	200	0.8429477	200	0.9569638	200	0.9383988	200	-0.1876008	200.01	0.01569404	200.01	-0.06256978	200.01	-0.1163686	200.01	-0.101031	200.01	-0.04802335	200.01	-0.06481599	200.01	-0.05273322	200.01	-0.06025793
200.2	1.072807	200.2	1.025392	200.2	0.9104384	200.2	0.9261686	200.2	0.8452246	200.2	0.96071	200.2	0.9365299	200.2	-0.1853846	200.2	0.01576553	200.2	-0.05794489	200.2	-0.1185033	200.2	-0.09993358	200.2	-0.04706848	200.2	-0.06433498	200.2	-0.04880014	200.2	-0.06248488
200.4	1.072654	200.4	1.028924	200.4	0.9100601	200.4	0.9248013	200.4	0.851185	200.4	0.9589159	200.4	0.9385316	200.4	-0.1898541	200.4	0.01977483	200.4	-0.05711096	200.4	-0.1125547	200.4	-0.09289378	200.4	-0.04265421	200.4	-0.06275943	200.4	-0.05358842	200.4	-0.05814549
200.6	1.074476	200.6	1.031816	200.6	0.9108281	200.6	0.9333904	200.6	0.8442979	200.6	0.9636115	200.6	0.9411306	200.6	-0.189263	200.61	0.02490356	200.61	-0.05595352	200.61	-0.1127805	200.61	-0.09415784	200.61	-0.03992391	200.61	-0.06029504	200.61	-0.05238168	200.61	-0.06072516
200.8	1.080026	200.8	1.032073	200.8	0.9085689	200.8	0.9282847	200.8	0.8463899	200.8	0.9614273	200.8	0.9401361	200.8	-0.1824469	200.81	0.03080654	200.81	-0.04955263	200.81	-0.1150962	200.81	-0.09215627	200.81	-0.03971018	200.81	-0.06021214	200.81	-0.04580694	200.81	-0.05424243
201	1.080972	201	1.03665	201	0.9135709	201	0.9270527	201	0.8491466	201	0.9619428	201	0.9369232	201	-0.1840414	201	0.03358663	201	-0.04959941	201	-0.1085048	201	-0.0939866	201	-0.03631469	201	-0.0568913	201	-0.04207152	201	-0.05504866
201.2	1.088397	201.2	1.039186	201.2	0.9115057	201.2	0.9317897	201.2	0.8469031	201.2	0.9692668	201.2	0.9424519	201.2	-0.1800501	201.2	0.03668023	201.2	-0.04583732	201.2	-0.1082993	201.2	-0.09189878	201.2	-0.0368906	201.2	-0.06119592	201.2	-0.04539599	201.2	-0.05706259
201.4	1.091987	201.4	1.040178	201.4	0.919251	201.4	0.9320867	201.4	0.8494166	201.4	0.9666364	201.4	0.94101	201.4	-0.1827925	201.41	0.04135995	201.41	-0.0471374	201.41	-0.1075442	201.41	-0.09109028	201.41	-0.03458007	201.41	-0.06040907	201.41	-0.04684758	201.41	-0.05453194
201.6	1.094716	201.6	1.042284	201.6	0.9192612	201.6	0.9316151	201.6	0.8513429	201.6	0.9642625	201.6	0.9448057	201.6	-0.1853649	201.61	0.04146655	201.61	-0.03896474	201.61	-0.1039994	201.61	-0.08835019	201.61	-0.04275637	201.61	-0.05888664	201.61	-0.04626057	201.61	-0.05207545
201.8	1.100877	201.8	1.042808	201.8	0.918134	201.8	0.9383569	201.8	0.852545	201.8	0.9666374	201.8	0.9464763	201.8	-0.1795745	201.8	0.04706634	201.8	-0.04096533	201.8	-0.1015838	201.8	-0.08767323	201.8	-0.03374596	201.8	-0.05709483	201.8	-0.0414445	201.8	-0.05599107
202	1.103877	202	1.050419	202	0.9244946	202	0.9317237	202	0.8560575	202	0.964808	202	0.9383891	202	-0.1839309	202	0.05389703	202	-0.03850846	202	-0.1003717	202	-0.08943554	202	-0.03144301	202	-0.05955042	202	-0.04313866	202	-0.04919558
202.2	1.107321	202.2	1.047801	202.2	0.9244401	202.2	0.9333175	202.2	0.8563951	202.2	0.9656953	202.2	0.9453772	202.2	-0.1814939	202.21	0.05240699	202.21	-0.03580159	202.21	-0.1034196	202.21	-0.08846639	202.21	-0.0322211	202.21	-0.05359655	202.21	-0.04926562	202.21	-0.05391004
202.4	1.109215	202.4	1.052313	202.4	0.931454	202.4	0.9258786	202.4	0.8526675	202.4	0.9678452	202.4	0.9407468	202.4	-0.1850809	202.41	0.05719851	202.41	-0.03967077	202.41	-0.1033918	202.41	-0.08881459	202.41	-0.03238966	202.41	-0.05503086	202.41	-0.04199209	202.41	-0.05095008
202.6	1.113243	202.6	1.052614	202.6	0.9193756	202.6	0.9353389	202.6	0.851288	202.6	0.9701529	202.6	0.9457356	202.6	-0.1844614	202.6	0.06070599	202.6	-0.03655375	202.6	-0.1013206	202.6	-0.08630518	202.6	-0.03143319	202.6	-0.05626822	202.6	-0.04548096	202.6	-0.05108524
202.8	1.111225	202.8	1.05013	202.8	0.9231857	202.8	0.9357663	202.8	0.8505438	202.8	0.972013	202.8	0.9432435	202.8	-0.1771096	202.8	0.06228918	202.8	-0.03754099	202.8	-0.101745	202.8	-0.08749685	202.8	-0.03191958	202.8	-0.05448399	202.8	-0.04276136	202.8	-0.04780708
203	1.119637	203	1.053856	203	0.9243443	203	0.9406403	203	0.8551611	203	0.9696653	203	0.946252	203	-0.1803653	203	0.06416375	203	-0.03533007	203	-0.0985767	203	-0.09007831	203	-0.03351594	203	-0.05483513	203	-0.04580723	203	-0.05064987
203.2	1.121244	203.2	1.051691	203.2	0.9213851	203.2	0.9313216	203.2	0.8586553	203.2	0.9712749	203.2	0.9429955	203.2	-0.1830072	203.21	0.06224123	203.21	-0.03590104	203.21	-0.1005686	203.21	-0.08467957	203.21	-0.03191221	203.21	-0.05373498	203.21	-0.03935355	203.21	-0.04758257
203.4	1.11952	203.4	1.049697	203.4	0.9233904	203.4	0.935526	203.4	0.8564683	203.4	0.9727149	203.4	0.9459203	203.4	-0.1809735	203.4	0.06484973	203.4	-0.03886249	203.4	-0.09823006	203.4	-0.08777656	203.4	-0.03084089	203.4	-0.05340524	203.4	-0.03940536	203.4	-0.0497421
203.6	1.120456	203.6	1.051834	203.6	0.9222263	203.6	0.9354961	203.6	0.8541133	203.6	0.9735107	203.6	0.9428519	203.6	-0.1728519	203.61	0.0688855	203.61	-0.03631885	203.61	-0.09685782	203.61	-0.08566921	203.61	-0.03055519	203.61	-0.05495911	203.61	-0.04668881	203.61	-0.05033058
203.8	1.124608	203.8	1.052529	203.8	0.9311699	203.8	0.9389302	203.8	0.8550243	203.8	0.969165	203.8	0.9442638	203.8	-0.1772437	203.8	0.0717767	203.8	-0.0320646	203.8	-0.0976617	203.8	-0.08743084	203.8	-0.03146297	203.8	-0.05310087	203.8	-0.04170252	203.8	-0.0447628
204	1.126577	204	1.054642	204	0.9272781	204	0.9308717	204	0.8581818	204	0.9724785	204	0.9437823	204	-0.1778761	204	0.06608633	204	-0.03157616	204	-0.09818871	204	-0.0821207	204	-0.03212952	204	-0.04973073	204	-0.03915112	204	-0.04723304
204.2	1.129346	204.2	1.059065	204.2	0.9264418	204.2	0.9402629	204.2	0.8528382	204.2	0.9718907	204.2	0.9425847	204.2	-0.1759733	204.2	0.06679454	204.2	-0.02685101	204.2	-0.09406725	204.2	-0.08258105	204.2	-0.03212501	204.2	-0.05346937	204.2	-0.04264381	204.2	-0.0483235
204.4	1.129864	204.4	1.061365	204.4	0.9278122	204.4	0.9425274	204.4	0.8566128	204.4	0.9675243	204.4	0.9480504	204.4	-0.1796221	204.4	0.07466152	204.4	-0.03087824	204.4	-0.09664679	204.4	-0.0826897	204.4	-0.03093601	204.4	-0.05403108	204.4	-0.04296326	204.4	-0.04541069
204.6	1.130777	204.6	1.062488	204.6	0.9302666	204.6	0.9399465	204.6	0.8565544	204.6	0.974554	204.6	0.9482729	204.6	-0.1727965	204.6	0.07077242	204.6	-0.03238579	204.6	-0.09595221	204.6	-0.08585876	204.6	-0.02451038	204.6	-0.04966797	204.6	-0.04153344	204.6	-0.04847135
204.8	1.128458	204.8	1.061378	204.8	0.9285749	204.8	0.9446455	204.8	0.8568413	204.8	0.9735087	204.8	0.9415798	204.8	-0.177378	204.8	0.06965541	204.8	-0.03066602	204.8	-0.09256234	204.8	-0.08128327	204.8	-0.03201886	204.8	-0.05307825	204.8	-0.03778246	204.8	-0.04506011
205	1.127388	205	1.062182	205	0.9278888	205	0.9377908	205	0.8606668	205	0.9680021	205	0.9498998	205	-0.1773071	205.02	0.07503165	205.02	-0.02364793	205.02	-0.09444402	205.02	-0.081646	205.02	-0.02908165	205.02	-0.04631414	205.02	-0.04213684	205.02	-0.04314036
205.2	1.131252	205.2	1.058966	205.2	0.9305635	205.2	0.9408724	205.2	0.8563557	205.2	0.9725842	205.2	0.949416	205.2	-0.1758667	205.21	0.0745733	205.21	-0.02645133	205.21	-0.09586135	205.21	-0.08195496	205.21	-0.02623882	205.21	-0.05206065	205.21	-0.03939838	205.21	-0.04811769
205.4	1.134773	205.4	1.065954	205.4	0.9318177	205.4	0.9419248	205.4	0.8587545	205.4	0.9710521	205.4	0.9407572	205.4	-0.1782682	205.4	0.07496949	205.4	-0.02608217	205.4	-0.0955684	205.4	-0.0801108	205.4	-0.0273101	205.4	-0.05091541	205.4	-0.04113593	205.4	-0.04423674
205.6	1.140105	205.6	1.063541	205.6	0.9328934	205.6	0.9429832	205.6	0.8586481	205.6	0.971988	205.6	0.9472038	205.6	-0.1734241	205.61	0.07377837	205.61	-0.02525559	205.61	-0.094403	205.61	-0.08173062	205.61	-0.0279782	205.61	-0.04805756	205.61	-0.03932699	205.61	-0.04079919
205.8	1.139663	205.8	1.065915	205.8	0.9294697	205.8	0.9361453	205.8	0.8601163	205.8	0.9762964	205.8	0.9510562	205.8	-0.175568	205.8	0.07788337	205.8	-0.02279494	205.8	-0.08965745	205.8	-0.08376063	205.8	-0.02806542	205.8	-0.0536024	205.8	-0.04173306	205.8	-0.04795219
206	1.1375	206	1.062604	206	0.9325579	206	0.9417688	206	0.8590959	206	0.9723606	206	0.9487387	206	-0.1738052	206	0.07581772	206	-0.02489469	206	-0.09554359	206	-0.0842608	206	-0.03089217	206	-0.04784849	206	-0.03767578	206	-0.04251326
206.2	1.141235	206.2	1.068861	206.2	0.9325783	206.2	0.940548	206.2	0.8585895	206.2	0.9775918	206.2	0.9499874	206.2	-0.1764251	206.2	0.07960021	206.2	-0.03031445	206.2	-0.08933517	206.2	-0.08220261	206.2	-0.02816319	206.2	-0.04887614	206.2	-0.04092789	206.2	-0.04266293
206.4	1.136275	206.4	1.064889	206.4	0.9327199	206.4	0.9451565	206.4	0.8624915	206.4	0.9747292	206.4	0.9478891	206.4	-0.1727087	206.4	0.07852928	206.4	-0.02467469	206.4	-0.09380986	206.4	-0.07770015	206.4	-0.02913848	206.4	-0.04658702	206.4	-0.03522544	206.4	-0.04424614
206.6	1.142258	206.6	1.070442	206.6	0.9317304	206.6	0.9435643	206.6	0.8601357	206.6	0.9795693	206.6	0.9484739	206.6	-0.1733925	206.6	0.07624042	206.6	-0.02365872	206.6	-0.08996198	206.6	-0.08074733	206.6	-0.0281136	206.6	-0.04649102	206.6	-0.03633994	206.6	-0.04177875
206.8	1.140163	206.8	1.068145	206.8	0.9352499	206.8	0.9435099	206.8	0.8622134	206.8	0.9715893	206.8	0.9474732	206.8	-0.1747434	206.81	0.07645543	206.81	-0.02411903	206.81	-0.08599611	206.81	-0.07856427	206.81	-0.03051609	206.81	-0.05149303	206.81	-0.03361702	206.81	-0.05038612
207	1.142215	207	1.064787	207	0.9352134	207	0.9433923	207	0.8599675	207	0.9736174	207	0.9485653	207	-0.176401	207	0.07933187	207	-0.02569288	207	-0.09467533	207	-0.07450515	207	-0.024938	207	-0.04832349	207	-0.03881853	207	-0.04173649
207.2	1.146021	207.2	1.064993	207.2	0.9346121	207.2	0.9422504	207.2	0.8610668	207.2	0.974522	207.2	0.9488551	207.2	-0.1750453	207.2	0.0804349	207.2	-0.02037897	207.2	-0.08850879	207.2	-0.07770235	207.2	-0.028745	207.2	-0.0496701	207.2	-0.03731454	207.2	-0.04927697
207.4	1.145353	207.4	1.074535	207.4	0.9365274	207.4	0.9440512	207.4	0.8648699	207.4	0.9750772	207.4	0.9494955	207.4	-0.1740523	207.4	0.0836544	207.4	-0.02609598	207.4	-0.09113985	207.4	-0.07209937	207.4	-0.02626642	207.4	-0.04806354	207.4	-0.04210318	207.4	-0.0417993
207.6	1.150787	207.6	1.066331	207.6	0.9314824	207.6	0.9455345	207.6	0.8634555	207.6	0.9765527	207.6	0.9473311	207.6	-0.1751221	207.6	0.07600389	207.6	-0.02686248	207.6	-0.09062496	207.6	-0.07608176	207.6	-0.02573283	207.6	-0.04625107	207.6	-0.0373992	207.6	-0.04721466
207.8	1.149887	207.8	1.065286	207.8	0.9330693	207.8	0.9429943	207.8	0.8598627	207.8	0.9799362	207.8	0.9494632	207.8	-0.1753327	207.81	0.07985839	207.81	-0.02400497	207.81	-0.09193502	207.81	-0.07956643	207.81	-0.02220497	207.81	-0.05233027	207.81	-0.04193658	207.81	-0.04598322
208	1.148218	208	1.069294	208	0.9342484	208	0.9495909	208	0.8639188	208	0.9720554	208	0.9501544	208	-0.1709288	208	0.0811574	208	-0.02414672	208	-0.0907383	208	-0.07993682	208	-0.02435069	208	-0.04678107	208	-0.03400167	208	-0.04414524
208.2	1.146428	208.2	1.072633	208.2	0.934043	208.2	0.9474601	208.2	0.8583754	208.2	0.9758602	208.2	0.9500428	208.2	-0.1713173	208.2	0.07902946	208.2	-0.01953846	208.2	-0.09306391	208.2	-0.07655778	208.2	-0.02428485	208.2	-0.04786062	208.2	-0.03361751	208.2	-0.04699408
208.4	1.15202	208.4	1.068567	208.4	0.9406613	208.4	0.9433107	208.4	0.85571	208.4	0.9773904	208.4	0.948814	208.4	-0.1730511	208.4	0.08339126	208.4	-0.02131219	208.4	-0.08768922	208.4	-0.07850649	208.4	-0.02410255	208.4	-0.04442594	208.4	-0.03874359	208.4	-0.04417173
208.6	1.152751	208.6	1.070896	208.6	0.9370006	208.6	0.9469386	208.6	0.8621027	208.6	0.976298	208.6	0.9550568	208.6	-0.1769275	208.61	0.08312226	208.61	-0.02027294	208.61	-0.0858499	208.61	-0.0744336	208.61	-0.02230267	208.61	-0.04736642	208.61	-0.03627397	208.61	-0.04504686
208.8	1.150397	208.8	1.069877	208.8	0.9373491	208.8	0.9505126	208.8	0.855329	208.8	0.9782081	208.8	0.9510738	208.8	-0.1751703	208.81	0.08197249	208.81	-0.02009577	208.81	-0.08762508	208.81	-0.07745036	208.81	-0.02365362	208.81	-0.04890745	208.81	-0.03871005	208.81	-0.04537391
209	1.148794	209	1.073875	209	0.9392511	209	0.9487184	209	0.8628654	209	0.9761115	209	0.9504532	209	-0.1729658	209	0.08317434	209	-0.01907428	209	-0.08832029	209	-0.08010317	209	-0.02403528	209	-0.04811688	209	-0.03750304	209	-0.04049874
209.2	1.143839	209.2	1.069978	209.2	0.9378465	209.2	0.9499192	209.2	0.8644131	209.2	0.9781627	209.2	0.9504789	209.2	-0.1720209	209.21	0.08739407	209.21	-0.02100836	209.21	-0.0928352	209.21	-0.07914327	209.21	-0.02509836	209.21	-0.04725638	209.21	-0.03769464	209.21	-0.04295594
209.4	1.148945	209.4	1.073345	209.4	0.9377669	209.4	0.9458864	209.4	0.8600078	209.4	0.9742917	209.4	0.9548277	209.4	-0.1733428	209.4	0.08478156	209.4	-0.01894618	209.4	-0.09191554	209.4	-0.07627218	209.4	-0.02175984	209.4	-0.04820259	209.4	-0.03642232	209.4	-0.04265022
209.6	1.153782	209.6	1.076932	209.6	0.9389892	209.6	0.9485897	209.6	0.861105	209.6	0.9737053	209.6	0.9540585	209.6	-0.1766376	209.61	0.08659925	209.61	-0.02141246	209.61	-0.09449651	209.61	-0.07387965	209.61	-0.02694712	209.61	-0.04600176	209.61	-0.03398637	209.61	-0.04311975
209.8	1.149904	209.8	1.072917	209.8	0.9380456	209.8	0.9435746	209.8	0.8623586	209.8	0.9791468	209.8	0.9507288	209.8	-0.1723249	209.8	0.08336156	209.8	-0.02027989	209.8	-0.08770563	209.8	-0.07674506	209.8	-0.02045528	209.8	-0.04777203	209.8	-0.03650983	209.8	-0.04318858
210	1.157262	210	1.070979	210	0.9376661	210	0.951412	210	0.8670156	210	0.9752149	210	0.9555372	210	-0.1724888	210	0.08708782	210	-0.01934285	210	-0.08916128	210	-0.07721257	210	-0.02349092	210	-0.04754746	210	-0.03431743	210	-0.04001806
210.2	1.153827	210.2	1.075787	210.2	0.93865	210.2	0.9465841	210.2	0.8657969	210.2	0.9774386	210.2	0.9564227	210.2	-0.1698648	210.2	0.08476082	210.2	-0.02000588	210.2	-0.08944236	210.2	-0.06947345	210.2	-0.02163463	210.2	-0.04389128	210.2	-0.03356115	210.2	-0.0440991
210.4	1.159779	210.4	1.07484	210.4	0.937367	210.4	0.9512708	210.4	0.8610474	210.4	0.983839	210.4	0.9537129	210.4	-0.1727744	210.4	0.08639965	210.4	-0.0166197	210.4	-0.08875121	210.4	-0.07323576	210.4	-0.02175761	210.4	-0.0445358	210.4	-0.0336032	210.4	-0.04111457
210.6	1.153121	210.6	1.078835	210.6	0.9412693	210.6	0.9413171	210.6	0.8671508	210.6	0.9805112	210.6	0.9525718	210.6	-0.1743329	210.6	0.08890447	210.6	-0.01580447	210.6	-0.08934706	210.6	-0.07576613	210.6	-0.02473381	210.6	-0.04333428	210.6	-0.03246143	210.6	-0.03736311
210.8	1.154542	210.8	1.074853	210.8	0.9398668	210.8	0.9459701	210.8	0.8663393	210.8	0.9794371	210.8	0.9499138	210.8	-0.1742217	210.8	0.0857833	210.8	-0.01591821	210.8	-0.08779978	210.8	-0.07488766	210.8	-0.02263693	210.8	-0.04647911	210.8	-0.03288468	210.8	-0.03877425
211	1.154479	211	1.074613	211	0.9356244	211	0.9494308	211	0.8626974	211	0.9780777	211	0.9578229	211	-0.1667634	211	0.08963497	211	-0.01625434	211	-0.08984543	211	-0.07453968	211	-0.02108241	211	-0.04404997	211	-0.03637845	211	-0.03947302
211.2	1.161238	211.2	1.073351	211.2	0.9399843	211.2	0.9449694	211.2	0.8663356	211.2	0.9799411	211.2	0.9540898	211.2	-0.1718486	211.2	0.08792933	211.2	-0.01941915	211.2	-0.08565129	211.2	-0.07965477	211.2	-0.02478706	211.2	-0.04167149	211.2	-0.03509811	211.2	-0.04166104
211.4	1.160663	211.4	1.07199	211.4	0.9404509	211.4	0.950761	211.4	0.863212	211.4	0.9785174	211.4	0.9527221	211.4	-0.1736202	211.4	0.08821224	211.4	-0.01995411	211.4	-0.09061255	211.4	-0.0721429	211.4	-0.02024136	211.4	-0.04176535	211.4	-0.03907593	211.4	-0.0385406
211.6	1.155387	211.6	1.073922	211.6	0.9372448	211.6	0.9487388	211.6	0.862703	211.6	0.9816874	211.6	0.952442	211.6	-0.1690546	211.61	0.08941765	211.61	-0.01574841	211.61	-0.08997492	211.61	-0.07368547	211.61	-0.01911854	211.61	-0.04503338	211.61	-0.02896387	211.61	-0.04213812
211.8	1.155962	211.8	1.080532	211.8	0.9368504	211.8	0.9494279	211.8	0.8587311	211.8	0.9790022	211.8	0.9506142	211.8	-0.1687178	211.81	0.09101583	211.81	-0.01331423	211.81	-0.08914702	211.81	-0.07245323	211.81	-0.0204794	211.81	-0.0452325	211.81	-0.03368193	211.81	-0.04047341
212	1.158016	212	1.077901	212	0.9403942	212	0.9485357	212	0.8609473	212	0.9821441	212	0.9583382	212	-0.1698276	212	0.08909648	212	-0.01553335	212	-0.08793733	212	-0.07397302	212	-0.01896456	212	-0.04154337	212	-0.03308345	212	-0.04162885
212.2	1.161234	212.2	1.07896	212.2	0.9373182	212.2	0.951176	212.2	0.8623178	212.2	0.9820612	212.2	0.9580528	212.2	-0.1667849	212.2	0.09004228	212.2	-0.01791084	212.2	-0.08712754	212.2	-0.06748547	212.2	-0.01754115	212.2	-0.04464402	212.2	-0.034762	212.2	-0.03522469
212.4	1.164362	212.4	1.079838	212.4	0.9374878	212.4	0.9513137	212.4	0.8701728	212.4	0.9800889	212.4	0.9559266	212.4	-0.1672384	212.4	0.09059301	212.4	-0.01674704	212.4	-0.08815112	212.4	-0.0730815	212.4	-0.02095477	212.4	-0.04357464	212.4	-0.03328689	212.4	-0.0437686
212.6	1.159935	212.6	1.077787	212.6	0.9472835	212.6	0.9492655	212.6	0.8631713	212.6	0.9855705	212.6	0.9573528	212.6	-0.1683533	212.6	0.09342902	212.6	-0.01265482	212.6	-0.0869079	212.6	-0.07400968	212.6	-0.02172547	212.6	-0.04224556	212.6	-0.02716516	212.6	-0.04457461
212.8	1.163943	212.8	1.078343	212.8	0.939464	212.8	0.9527728	212.8	0.8628901	212.8	0.9773634	212.8	0.9534587	212.8	-0.1696828	212.8	0.09260119	212.8	-0.01356811	212.8	-0.08231209	212.8	-0.06943391	212.8	-0.02068803	212.8	-0.04300762	212.8	-0.03457874	212.8	-0.0411195
213	1.163839	213	1.080281	213	0.9424273	213	0.9512959	213	0.8639688	213	0.9812458	213	0.9548067	213	-0.1737154	213	0.08798134	213	-0.01621225	213	-0.08520041	213	-0.07323022	213	-0.02226283	213	-0.04455736	213	-0.03570158	213	-0.04084349
213.2	1.164138	213.2	1.076007	213.2	0.9391051	213.2	0.9506053	213.2	0.8646495	213.2	0.981849	213.2	0.9549296	213.2	-0.1662784	213.2	0.08937017	213.2	-0.01479448	213.2	-0.08373512	213.2	-0.0719245	213.2	-0.02161011	213.2	-0.04022954	213.2	-0.02879966	213.2	-0.03950836
213.4	1.164579	213.4	1.081428	213.4	0.9403812	213.4	0.9553178	213.4	0.8621919	213.4	0.9816363	213.4	0.9548233	213.4	-0.1700939	213.41	0.09119271	213.41	-0.01597466	213.41	-0.08804481	213.41	-0.0763705	213.41	-0.02076626	213.41	-0.04163672	213.41	-0.03668284	213.41	-0.04057617
213.6	1.167603	213.6	1.08056	213.6	0.9402329	213.6	0.9484536	213.6	0.864922	213.6	0.9807343	213.6	0.9520842	213.6	-0.1684619	213.6	0.09360995	213.6	-0.01470672	213.6	-0.08383269	213.6	-0.07451247	213.6	-0.01766606	213.6	-0.04173473	213.6	-0.03092321	213.6	-0.03727783
213.8	1.164344	213.8	1.080532	213.8	0.9413103	213.8	0.9492767	213.8	0.8610325	213.8	0.9817849	213.8	0.9540832	213.8	-0.1692396	213.8	0.09467684	213.8	-0.01502928	213.8	-0.08561692	213.8	-0.07409111	213.8	-0.02354934	213.8	-0.04704379	213.8	-0.03004773	213.8	-0.03837871
214	1.16696	214	1.074495	214	0.9398211	214	0.9528679	214	0.8657651	214	0.9810221	214	0.9580287	214	-0.1689555	214	0.0939931	214	-0.01550678	214	-0.08328338	214	-0.07394927	214	-0.02077265	214	-0.04273663	214	-0.03016113	214	-0.03845743
214.2	1.166392	214.2	1.083948	214.2	0.937902	214.2	0.9507664	214.2	0.8626047	214.2	0.9818645	214.2	0.9557823	214.2	-0.1695803	214.2	0.09747807	214.2	-0.01524776	214.2	-0.0824369	214.2	-0.07184955	214.2	-0.0211205	214.2	-0.04446192	214.2	-0.03143464	214.2	-0.03866149
214.4	1.16354	214.4	1.080029	214.4	0.9420144	214.4	0.9496621	214.4	0.861936	214.4	0.9796103	214.4	0.9578795	214.4	-0.1706547	214.4	0.0968133	214.4	-0.01809621	214.4	-0.08481462	214.4	-0.07059015	214.4	-0.01902987	214.4	-0.0431379	214.4	-0.03073533	214.4	-0.03512771
214.6	1.171047	214.6	1.082221	214.6	0.9423614	214.6	0.9568782	214.6	0.8639016	214.6	0.9816682	214.6	0.9545359	214.6	-0.1678158	214.6	0.09494925	214.6	-0.01215945	214.6	-0.08777828	214.6	-0.07032734	214.6	-0.0154096	214.6	-0.04252998	214.6	-0.03116906	214.6	-0.03730039
214.8	1.168552	214.8	1.07869	214.8	0.9432158	214.8	0.9517134	214.8	0.8639445	214.8	0.9770039	214.8	0.9584983	214.8	-0.165808	214.81	0.09251405	214.81	-0.01496532	214.81	-0.08296795	214.81	-0.06947225	214.81	-0.02071444	214.81	-0.04490541	214.81	-0.02810942	214.81	-0.03544118
215	1.168238	215	1.082002	215	0.944303	215	0.9501129	215	0.86467	215	0.9796391	215	0.9541856	215	-0.1674552	215	0.09233645	215	-0.01500693	215	-0.08450339	215	-0.07121379	215	-0.02561678	215	-0.04374095	215	-0.0297404	215	-0.03988408
215.2	1.171047	215.2	1.080008	215.2	0.9465721	215.2	0.9518532	215.2	0.8660382	215.2	0.9828696	215.2	0.9525823	215.2	-0.1651263	215.21	0.09358499	215.21	-0.01293947	215.21	-0.08505266	215.21	-0.06976321	215.21	-0.01937242	215.21	-0.04294144	215.21	-0.024181	215.21	-0.03619537
215.4	1.170302	215.4	1.080244	215.4	0.9453172	215.4	0.9500651	215.4	0.8660545	215.4	0.9848467	215.4	0.9561735	215.4	-0.1705983	215.4	0.09183139	215.4	-0.01412615	215.4	-0.08693116	215.4	-0.06617712	215.4	-0.01719084	215.4	-0.04249972	215.4	-0.02625719	215.4	-0.03493048
215.6	1.168701	215.6	1.080214	215.6	0.9468839	215.6	0.952388	215.6	0.8675077	215.6	0.9807777	215.6	0.9561579	215.6	-0.1663094	215.6	0.1014011	215.6	-0.0119725	215.6	-0.0867396	215.6	-0.07286524	215.6	-0.0182964	215.6	-0.04087325	215.6	-0.02630035	215.6	-0.03754009
215.8	1.173016	215.8	1.08339	215.8	0.9447657	215.8	0.9584757	215.8	0.8685926	215.8	0.983862	215.8	0.9524232	215.8	-0.1681313	215.8	0.09529402	215.8	-0.01661836	215.8	-0.08393683	215.8	-0.07098001	215.8	-0.02065594	215.8	-0.04076869	215.8	-0.03171773	215.8	-0.03820364
216	1.167651	216	1.078034	216	0.9435962	216	0.9547753	216	0.8681353	216	0.9781848	216	0.9582551	216	-0.1678181	216	0.09422366	216	-0.01466994	216	-0.08210973	216	-0.0725107	216	-0.0211598	216	-0.04535536	216	-0.03383294	216	-0.03731847
216.2	1.170732	216.2	1.086759	216.2	0.9448304	216.2	0.9520276	216.2	0.8651129	216.2	0.9817339	216.2	0.959558	216.2	-0.1653874	216.21	0.09598438	216.21	-0.01496785	216.21	-0.08298798	216.21	-0.06765598	216.21	-0.01827976	216.21	-0.04116814	216.21	-0.03103234	216.21	-0.04292952
216.4	1.169535	216.4	1.085397	216.4	0.9465086	216.4	0.9556317	216.4	0.8694062	216.4	0.9802793	216.4	0.9575858	216.4	-0.1661914	216.4	0.09581757	216.4	-0.00908038	216.4	-0.08497398	216.4	-0.06593759	216.4	-0.01855979	216.4	-0.03828295	216.4	-0.02800306	216.4	-0.03714637
216.6	1.173952	216.6	1.084634	216.6	0.9463928	216.6	0.9552464	216.6	0.8691594	216.6	0.9877238	216.6	0.9562913	216.6	-0.1676104	216.6	0.09460079	216.6	-0.01213557	216.6	-0.08269951	216.6	-0.06684663	216.6	-0.01745832	216.6	-0.04081211	216.6	-0.0276038	216.6	-0.03686793
216.8	1.170844	216.8	1.087199	216.8	0.9441336	216.8	0.9554543	216.8	0.8661343	216.8	0.9837633	216.8	0.9553237	216.8	-0.166066	216.8	0.09606533	216.8	-0.01518821	216.8	-0.08505227	216.8	-0.0702823	216.8	-0.01946217	216.8	-0.04079428	216.8	-0.03170105	216.8	-0.03567745
217	1.167479	217	1.087246	217	0.9459335	217	0.9577039	217	0.8650811	217	0.986163	217	0.9528478	217	-0.1652413	217	0.09818258	217	-0.01334223	217	-0.08185868	217	-0.06913455	217	-0.01849728	217	-0.04085554	217	-0.03114845	217	-0.04040011
217.2	1.170972	217.2	1.082522	217.2	0.94214	217.2	0.9520277	217.2	0.868696	217.2	0.9830332	217.2	0.956861	217.2	-0.1665133	217.2	0.09360299	217.2	-0.00881551	217.2	-0.08437324	217.2	-0.06760817	217.2	-0.01785688	217.2	-0.04295915	217.2	-0.0281892	217.2	-0.03615266
217.4	1.178466	217.4	1.087801	217.4	0.9423698	217.4	0.9541308	217.4	0.8679563	217.4	0.9871866	217.4	0.9584054	217.4	-0.1661904	217.4	0.1011494	217.4	-0.01214564	217.4	-0.08310473	217.4	-0.06456567	217.4	-0.02095526	217.4	-0.04257707	217.4	-0.02979101	217.4	-0.03781261
217.6	1.176493	217.6	1.081169	217.6	0.9449892	217.6	0.9552686	217.6	0.8653113	217.6	0.9897304	217.6	0.9578618	217.6	-0.1649301	217.6	0.09473047	217.6	-0.01062083	217.6	-0.08589895	217.6	-0.07137805	217.6	-0.01498971	217.6	-0.04653895	217.6	-0.02832907	217.6	-0.03691762
217.8	1.169948	217.8	1.086281	217.8	0.9519933	217.8	0.9593101	217.8	0.8660467	217.8	0.9881795	217.8	0.9588863	217.8	-0.1679109	217.8	0.1006377	217.8	-0.00838586	217.8	-0.0835244	217.8	-0.06897304	217.8	-0.0198307	217.8	-0.04100518	217.8	-0.02768313	217.8	-0.03273183
218	1.174418	218	1.08683	218	0.941137	218	0.956215	218	0.8724525	218	0.9841267	218	0.9616206	218	-0.1651537	218	0.09745432	218	-0.00833651	218	-0.08257653	218	-0.07099941	218	-0.02038621	218	-0.03760787	218	-0.02952938	218	-0.0403158
218.2	1.175632	218.2	1.082589	218.2	0.9487385	218.2	0.9575134	218.2	0.8656778	218.2	0.9820899	218.2	0.9581504	218.2	-0.1637028	218.2	0.09574829	218.2	-0.01237409	218.2	-0.08178196	218.2	-0.06642149	218.2	-0.01733851	218.2	-0.03742304	218.2	-0.02909229	218.2	-0.03292168
218.4	1.179712	218.4	1.089071	218.4	0.9450734	218.4	0.9592795	218.4	0.86762	218.4	0.986945	218.4	0.9594635	218.4	-0.1653147	218.4	0.09322464	218.4	-0.01208698	218.4	-0.08341327	218.4	-0.06965786	218.4	-0.01935119	218.4	-0.03883523	218.4	-0.02779852	218.4	-0.04000095
218.6	1.182508	218.6	1.085862	218.6	0.9453951	218.6	0.9618798	218.6	0.8727324	218.6	0.9859754	218.6	0.9586278	218.6	-0.1675669	218.61	0.0972053	218.61	-0.01062831	218.61	-0.08271939	218.61	-0.06719638	218.61	-0.01552083	218.61	-0.03713715	218.61	-0.02629908	218.61	-0.03505709
218.8	1.174986	218.8	1.08548	218.8	0.9469833	218.8	0.96243	218.8	0.8680251	218.8	0.9847611	218.8	0.9567592	218.8	-0.1624177	218.81	0.1001883	218.81	-0.01195936	218.81	-0.08403566	218.81	-0.06701279	218.81	-0.01998277	218.81	-0.03863719	218.81	-0.02769159	218.81	-0.03489016
219	1.175489	219	1.087207	219	0.946384	219	0.9575223	219	0.8672975	219	0.9841937	219	0.9581314	219	-0.1647853	219.01	0.09880527	219.01	-0.0065135	219.01	-0.08680031	219.01	-0.06733701	219.01	-0.01671555	219.01	-0.04023627	219.01	-0.02070669	219.01	-0.03718339
219.2	1.177052	219.2	1.091048	219.2	0.9437545	219.2	0.9535547	219.2	0.872778	219.2	0.9857109	219.2	0.9590201	219.2	-0.1650929	219.2	0.1018711	219.2	-0.01122326	219.2	-0.08235212	219.2	-0.06587839	219.2	-0.01871317	219.2	-0.03644525	219.2	-0.02777549	219.2	-0.03261312
219.4	1.177925	219.4	1.088745	219.4	0.9496103	219.4	0.9568975	219.4	0.8670936	219.4	0.9855609	219.4	0.9574874	219.4	-0.1661915	219.41	0.1020723	219.41	-0.00558344	219.41	-0.07989104	219.41	-0.06519407	219.41	-0.02178287	219.41	-0.03485522	219.41	-0.02819346	219.41	-0.03815481
219.6	1.179946	219.6	1.08797	219.6	0.9474168	219.6	0.9622189	219.6	0.8677006	219.6	0.9803765	219.6	0.9617884	219.6	-0.161569	219.61	0.09957183	219.61	-0.006436	219.61	-0.08196455	219.61	-0.0659317	219.61	-0.01485404	219.61	-0.04094539	219.61	-0.03298406	219.61	-0.03644802
219.8	1.182056	219.8	1.089962	219.8	0.9508806	219.8	0.9565339	219.8	0.8642337	219.8	0.9895564	219.8	0.9600721	219.8	-0.1673409	219.81	0.1029296	219.81	-0.00778717	219.81	-0.08137419	219.81	-0.06531912	219.81	-0.01717628	219.81	-0.03835376	219.81	-0.02444226	219.81	-0.03751883
220	1.18025	220	1.087018	220	0.9483938	220	0.9581934	220	0.8666534	220	0.9864661	220	0.9597017	220	-0.1671024	220.01	0.1007631	220.01	-0.00640763	220.01	-0.08024911	220.01	-0.06328616	220.01	-0.01503516	220.01	-0.03983162	220.01	-0.02813146	220.01	-0.03872227
220.2	1.180475	220.2	1.08694	220.2	0.9519342	220.2	0.9547458	220.2	0.8637692	220.2	0.9858017	220.2	0.9569304	220.2	-0.164759	220.2	0.1000789	220.2	-0.00579534	220.2	-0.08043263	220.2	-0.06571867	220.2	-0.01479276	220.2	-0.03972803	220.2	-0.02685482	220.2	-0.03654712
220.4	1.179256	220.4	1.086244	220.4	0.9525095	220.4	0.9628704	220.4	0.8672762	220.4	0.9855748	220.4	0.9590802	220.4	-0.1638673	220.4	0.1017382	220.4	-0.00965242	220.4	-0.08223388	220.4	-0.0645239	220.4	-0.01559701	220.4	-0.04155996	220.4	-0.02432232	220.4	-0.04086186
220.6	1.178513	220.6	1.090441	220.6	0.9507741	220.6	0.960708	220.6	0.8732598	220.6	0.9896363	220.6	0.9658795	220.6	-0.1699169	220.6	0.1035701	220.6	-0.00715358	220.6	-0.08001527	220.6	-0.06266414	220.6	-0.01930733	220.6	-0.04078624	220.6	-0.02786472	220.6	-0.03590633
220.8	1.185252	220.8	1.092427	220.8	0.9485869	220.8	0.9636728	220.8	0.8668041	220.8	0.9861441	220.8	0.9593945	220.8	-0.1649089	220.81	0.1024332	220.81	-0.0070183	220.81	-0.08309829	220.81	-0.0649849	220.81	-0.01509698	220.81	-0.039494	220.81	-0.02925679	220.81	-0.0357715
221	1.180735	221	1.092792	221	0.9499282	221	0.9611925	221	0.8737385	221	0.9871681	221	0.96136	221	-0.168469	221.01	0.1019516	221.01	-0.00612973	221.01	-0.08260939	221.01	-0.06298032	221.01	-0.01626489	221.01	-0.03757555	221.01	-0.02340722	221.01	-0.03627951
221.2	1.176946	221.2	1.08616	221.2	0.9536304	221.2	0.9596785	221.2	0.8645988	221.2	0.9893186	221.2	0.9616175	221.2	-0.1640429	221.21	0.09922034	221.21	-0.00827777	221.21	-0.08243567	221.21	-0.06486017	221.21	-0.01954277	221.21	-0.03294712	221.21	-0.02493772	221.21	-0.03073792
221.4	1.18287	221.4	1.090428	221.4	0.9481149	221.4	0.9639089	221.4	0.8704539	221.4	0.9887599	221.4	0.9624828	221.4	-0.1594611	221.41	0.09673406	221.41	-0.00955762	221.41	-0.07582463	221.41	-0.07035918	221.41	-0.01380297	221.41	-0.03537215	221.41	-0.02596436	221.41	-0.03462193
221.6	1.187932	221.6	1.08849	221.6	0.9494836	221.6	0.9577025	221.6	0.8705739	221.6	0.9868406	221.6	0.9636241	221.6	-0.1681813	221.61	0.1038711	221.61	-0.01025796	221.61	-0.0799484	221.61	-0.06655407	221.61	-0.01671139	221.61	-0.03969806	221.61	-0.03109709	221.61	-0.03399898
221.8	1.179377	221.8	1.089	221.8	0.9483933	221.8	0.9602805	221.8	0.8700733	221.8	0.9854401	221.8	0.9632941	221.8	-0.1626752	221.81	0.1041899	221.81	-0.00413012	221.81	-0.08267058	221.81	-0.06846361	221.81	-0.017601	221.81	-0.03238259	221.81	-0.02612648	221.81	-0.03469834
222	1.182124	222	1.093475	222	0.9488029	222	0.9577376	222	0.8674282	222	0.9890488	222	0.9619273	222	-0.1574888	222.01	0.1037839	222.01	-0.00483312	222.01	-0.07412232	222.01	-0.07033235	222.01	-0.01189533	222.01	-0.03987702	222.01	-0.02316199	222.01	-0.03222207
222.2	1.184085	222.2	1.091032	222.2	0.9487433	222.2	0.9581466	222.2	0.8691511	222.2	0.9882854	222.2	0.9601962	222.2	-0.1637122	222.2	0.1021525	222.2	-0.00587979	222.2	-0.07787666	222.2	-0.06068206	222.2	-0.01059708	222.2	-0.03391076	222.2	-0.02688644	222.2	-0.03215744
222.4	1.185211	222.4	1.088647	222.4	0.9462599	222.4	0.9619161	222.4	0.8724548	222.4	0.9875538	222.4	0.9629557	222.4	-0.1632116	222.41	0.1029813	222.41	-0.00529373	222.41	-0.07716756	222.41	-0.06768981	222.41	-0.01842882	222.41	-0.04102667	222.41	-0.02739325	222.41	-0.03161864
222.6	1.188718	222.6	1.095634	222.6	0.9480138	222.6	0.9616713	222.6	0.8672491	222.6	0.9908257	222.6	0.9599954	222.6	-0.1614566	222.6	0.1021406	222.6	-0.00752263	222.6	-0.07978702	222.6	-0.06524748	222.6	-0.01915896	222.6	-0.03516007	222.6	-0.02882769	222.6	-0.03391402
222.8	1.182278	222.8	1.094695	222.8	0.948636	222.8	0.9617254	222.8	0.8698707	222.8	0.9910777	222.8	0.9604692	222.8	-0.1590135	222.8	0.10071	222.8	-0.00360368	222.8	-0.08394856	222.8	-0.06651791	222.8	-0.0181336	222.8	-0.03780429	222.8	-0.02485181	222.8	-0.03339172
223	1.182405	223	1.091773	223	0.9497775	223	0.9589912	223	0.8757595	223	0.9887618	223	0.9537579	223	-0.1629078	223.01	0.1006738	223.01	-0.00412845	223.01	-0.07653854	223.01	-0.06627519	223.01	-0.02008271	223.01	-0.03535397	223.01	-0.02394083	223.01	-0.03103795
223.2	1.183275	223.2	1.092642	223.2	0.9531575	223.2	0.9604787	223.2	0.8681861	223.2	0.9891943	223.2	0.9619607	223.2	-0.158832	223.2	0.1078561	223.2	-0.00684391	223.2	-0.07891305	223.2	-0.06303772	223.2	-0.01028018	223.2	-0.04230402	223.2	-0.02555545	223.2	-0.02827995
223.4	1.18883	223.4	1.09525	223.4	0.9517749	223.4	0.96416	223.4	0.8671493	223.4	0.9860412	223.4	0.9668076	223.4	-0.163288	223.41	0.1014348	223.41	-0.00000828	223.41	-0.07565925	223.41	-0.06767447	223.41	-0.01664563	223.41	-0.0376735	223.41	-0.02239841	223.41	-0.03125229
223.6	1.190476	223.6	1.096211	223.6	0.954042	223.6	0.964207	223.6	0.8721258	223.6	0.9904054	223.6	0.9613242	223.6	-0.1594717	223.61	0.1034732	223.61	-0.00354065	223.61	-0.07925188	223.61	-0.06575431	223.61	-0.01222188	223.61	-0.03362539	223.61	-0.02521182	223.61	-0.03551838
223.8	1.184698	223.8	1.089208	223.8	0.9509811	223.8	0.9639357	223.8	0.8755232	223.8	0.9923491	223.8	0.9628834	223.8	-0.161213	223.81	0.1076301	223.81	-0.00392836	223.81	-0.0784158	223.81	-0.06842477	223.81	-0.01966034	223.81	-0.03769695	223.81	-0.02571717	223.81	-0.03423247
224	1.182746	224	1.095096	224	0.9505501	224	0.9577417	224	0.8728978	224	0.9878734	224	0.959094	224	-0.1648358	224	0.1024915	224	-0.00498806	224	-0.0829432	224	-0.06533591	224	-0.01372511	224	-0.03386864	224	-0.02726261	224	-0.0328688
224.2	1.189283	224.2	1.093947	224.2	0.955222	224.2	0.9637918	224.2	0.8669885	224.2	0.9917301	224.2	0.962377	224.2	-0.1637919	224.21	0.1073079	224.21	-0.00623944	224.21	-0.07594374	224.21	-0.06782151	224.21	-0.01436826	224.21	-0.03232638	224.21	-0.02579519	224.21	-0.02925565
224.4	1.193533	224.4	1.097234	224.4	0.9475176	224.4	0.9621051	224.4	0.8695049	224.4	0.9900476	224.4	0.9604706	224.4	-0.1596577	224.41	0.106309	224.41	-0.00611392	224.41	-0.07791056	224.41	-0.0665217	224.41	-0.01514837	224.41	-0.03579368	224.41	-0.0225397	224.41	-0.0327113
224.6	1.188065	224.6	1.096175	224.6	0.9540918	224.6	0.9628599	224.6	0.8708521	224.6	0.9882121	224.6	0.9597489	224.6	-0.1600769	224.61	0.1077444	224.61	-0.00621483	224.61	-0.08018821	224.61	-0.05805157	224.61	-0.01212129	224.61	-0.03620372	224.61	-0.0208622	224.61	-0.03057108
224.8	1.191608	224.8	1.089967	224.8	0.9550163	224.8	0.9618547	224.8	0.8720711	224.8	0.9882173	224.8	0.9630424	224.8	-0.1627625	224.81	0.1040344	224.81	-0.00487944	224.81	-0.07769945	224.81	-0.06739892	224.81	-0.01159604	224.81	-0.03698927	224.81	-0.02379116	224.81	-0.0366253
225	1.183165	225	1.094264	225	0.951402	225	0.9635385	225	0.8720625	225	0.9839641	225	0.963119	225	-0.1620817	225.01	0.1082993	225.01	-0.00731294	225.01	-0.07921447	225.01	-0.06211875	225.01	-0.01324744	225.01	-0.03178732	225.01	-0.02416047	225.01	-0.03004776
225.2	1.189943	225.2	1.091857	225.2	0.9494006	225.2	0.9624152	225.2	0.8706579	225.2	0.9894086	225.2	0.962392	225.2	-0.1594676	225.21	0.1043784	225.21	-0.00645251	225.21	-0.08287429	225.21	-0.06515086	225.21	-0.01023898	225.21	-0.03376475	225.21	-0.02099745	225.21	-0.03033614
225.4	1.188874	225.4	1.091721	225.4	0.9502059	225.4	0.9629496	225.4	0.8712679	225.4	0.9888426	225.4	0.9646665	225.4	-0.1617311	225.41	0.1062388	225.41	-0.00279007	225.41	-0.07251022	225.41	-0.06372327	225.41	-0.0163755	225.41	-0.04031131	225.41	-0.02516563	225.41	-0.03173294
225.6	1.189837	225.6	1.096846	225.6	0.9553483	225.6	0.9610742	225.6	0.8706243	225.6	0.9883645	225.6	0.9647591	225.6	-0.1638676	225.61	0.106903	225.61	-0.00416082	225.61	-0.07853908	225.61	-0.05510692	225.61	-0.0120023	225.61	-0.03124104	225.61	-0.02295042	225.61	-0.03358419
225.8	1.188954	225.8	1.095607	225.8	0.9518593	225.8	0.9615704	225.8	0.8717852	225.8	0.992996	225.8	0.9660893	225.8	-0.16047	225.81	0.1061428	225.81	-0.00514502	225.81	-0.07588369	225.81	-0.06710053	225.81	-0.01778044	225.81	-0.03297328	225.81	-0.02828561	225.81	-0.03220988
226	1.185613	226	1.094761	226	0.9523906	226	0.9653112	226	0.8723551	226	0.9903021	226	0.9632309	226	-0.1593376	226.01	0.1044807	226.01	-0.00021963	226.01	-0.07470997	226.01	-0.06243372	226.01	-0.01291401	226.01	-0.03875529	226.01	-0.02621309	226.01	-0.03434505
226.2	1.190586	226.2	1.090011	226.2	0.9510567	226.2	0.964114	226.2	0.8715605	226.2	0.9930472	226.2	0.9627913	226.2	-0.1613903	226.21	0.1097986	226.21	-0.00527895	226.21	-0.08036529	226.21	-0.06110142	226.21	-0.01233128	226.21	-0.03680656	226.21	-0.02462464	226.21	-0.03087468
226.4	1.190394	226.4	1.100808	226.4	0.9566964	226.4	0.9653347	226.4	0.8715662	226.4	0.9911684	226.4	0.9619038	226.4	-0.1613209	226.41	0.1112684	226.41	-0.00338796	226.41	-0.07570418	226.41	-0.0568558	226.41	-0.01310493	226.41	-0.02904534	226.41	-0.02088774	226.41	-0.03168136
226.6	1.190161	226.6	1.098569	226.6	0.9555545	226.6	0.9619051	226.6	0.8748535	226.6	0.9915362	226.6	0.9642822	226.6	-0.1618379	226.61	0.1109824	226.61	0.00360808	226.61	-0.07639359	226.61	-0.06397747	226.61	-0.01512405	226.61	-0.03443754	226.61	-0.02407843	226.61	-0.02941061
226.8	1.196369	226.8	1.093155	226.8	0.9554183	226.8	0.9716885	226.8	0.8715153	226.8	0.990439	226.8	0.9666931	226.8	-0.1620012	226.81	0.1082896	226.81	-0.00685512	226.81	-0.07688397	226.81	-0.06118057	226.81	-0.01028414	226.81	-0.03363728	226.81	-0.02092478	226.81	-0.03247144
227	1.1904	227	1.099927	227	0.9567869	227	0.9638284	227	0.8724847	227	0.9894597	227	0.9640447	227	-0.1581282	227.01	0.103298	227.01	-0.00115248	227.01	-0.0763118	227.01	-0.0625126	227.01	-0.01825436	227.01	-0.03199873	227.01	-0.02198447	227.01	-0.03479579
227.2	1.195094	227.2	1.096124	227.2	0.9539083	227.2	0.9627534	227.2	0.8713821	227.2	0.9897233	227.2	0.963734	227.2	-0.1580573	227.21	0.1095042	227.21	0.00039899	227.21	-0.0762149	227.21	-0.06103315	227.21	-0.01297495	227.21	-0.03205229	227.21	-0.02203047	227.21	-0.03064798
227.4	1.196498	227.4	1.0977	227.4	0.9558663	227.4	0.9666822	227.4	0.8719866	227.4	0.9921318	227.4	0.9622716	227.4	-0.1654241	227.41	0.1081132	227.41	-0.00424144	227.41	-0.07884215	227.41	-0.061997	227.41	-0.00987507	227.41	-0.03346096	227.41	-0.02506451	227.41	-0.03127598
227.6	1.196955	227.6	1.100957	227.6	0.9574729	227.6	0.9626907	227.6	0.8687324	227.6	0.9934438	227.6	0.9656053	227.6	-0.1618052	227.61	0.1074562	227.61	-0.00366853	227.61	-0.07582007	227.61	-0.05927974	227.61	-0.01518205	227.61	-0.03090742	227.61	-0.02230926	227.61	-0.0320624
227.8	1.19343	227.8	1.096325	227.8	0.9564958	227.8	0.9668532	227.8	0.8712075	227.8	0.9935826	227.8	0.9658454	227.8	-0.1629228	227.81	0.1097956	227.81	-0.00209477	227.81	-0.07773957	227.81	-0.06256406	227.81	-0.01335542	227.81	-0.03963381	227.81	-0.02482877	227.81	-0.03491689
228	1.199862	228	1.098926	228	0.9544758	228	0.9653516	228	0.8732527	228	0.9910003	228	0.9623685	228	-0.162272	228.01	0.1106139	228.01	-0.00348379	228.01	-0.0737594	228.01	-0.0575412	228.01	-0.01248452	228.01	-0.03522836	228.01	-0.02891541	228.01	-0.03057584
228.2	1.1946	228.2	1.102865	228.2	0.9549711	228.2	0.9637501	228.2	0.8712972	228.2	0.991209	228.2	0.9644685	228.2	-0.16226	228.21	0.1094748	228.21	-0.00210256	228.21	-0.07898393	228.21	-0.06264349	228.21	-0.00823783	228.21	-0.03526199	228.21	-0.02367265	228.21	-0.03246171
228.4	1.195063	228.4	1.103567	228.4	0.9578744	228.4	0.9674702	228.4	0.8718075	228.4	0.9925586	228.4	0.964671	228.4	-0.1580303	228.41	0.1066685	228.41	-0.0025231	228.41	-0.07623676	228.41	-0.0628906	228.41	-0.00795983	228.41	-0.03038583	228.41	-0.0250745	228.41	-0.03131612
228.6	1.190846	228.6	1.092844	228.6	0.957583	228.6	0.9676284	228.6	0.8704829	228.6	0.9934886	228.6	0.9657573	228.6	-0.1566373	228.61	0.1083739	228.61	-0.00223193	228.61	-0.07498731	228.61	-0.06132808	228.61	-0.0096032	228.61	-0.03348399	228.61	-0.02355712	228.61	-0.02919901
228.8	1.193112	228.8	1.09713	228.8	0.9556823	228.8	0.9654735	228.8	0.8756845	228.8	0.9919038	228.8	0.9632255	228.8	-0.1603031	228.81	0.1093463	228.81	-0.00661955	228.81	-0.07650027	228.81	-0.06275689	228.81	-0.00888991	228.81	-0.03045486	228.81	-0.01949979	228.81	-0.03141173
229	1.198392	229	1.099455	229	0.9573643	229	0.9697998	229	0.8789568	229	0.9903559	229	0.9690291	229	-0.1617889	229.01	0.1119399	229.01	-0.00188708	229.01	-0.07483651	229.01	-0.05892454	229.01	-0.01359909	229.01	-0.03248129	229.01	-0.01943774	229.01	-0.03249703
229.2	1.19668	229.2	1.100921	229.2	0.9499919	229.2	0.9667503	229.2	0.8765423	229.2	0.9964778	229.2	0.9646345	229.2	-0.1591302	229.21	0.1062766	229.21	-0.00150917	229.21	-0.07897153	229.21	-0.06046965	229.21	-0.01036769	229.21	-0.03455733	229.21	-0.02439107	229.21	-0.03159287
229.4	1.198882	229.4	1.095714	229.4	0.9567598	229.4	0.960848	229.4	0.8758193	229.4	0.9904255	229.4	0.9598526	229.4	-0.1541735	229.41	0.1152035	229.41	-0.00086197	229.41	-0.07531314	229.41	-0.06185216	229.41	-0.01349744	229.41	-0.03339188	229.41	-0.02084057	229.41	-0.03282644
229.6	1.194893	229.6	1.103819	229.6	0.959555	229.6	0.9638026	229.6	0.8747705	229.6	0.9923857	229.6	0.9652132	229.6	-0.1594416	229.61	0.1078894	229.61	-0.00146363	229.61	-0.07275353	229.61	-0.06333082	229.61	-0.00919709	229.61	-0.03004374	229.61	-0.02281661	229.61	-0.03030395
229.8	1.198394	229.8	1.100046	229.8	0.9594368	229.8	0.9660259	229.8	0.8768293	229.8	0.9939784	229.8	0.9656314	229.8	-0.157451	229.81	0.1124157	229.81	-0.00272102	229.81	-0.07687625	229.81	-0.05790086	229.81	-0.0143401	229.81	-0.03027939	229.81	-0.01836168	229.81	-0.03544758
230	1.201555	230	1.098236	230	0.9526317	230	0.9635163	230	0.873169	230	0.9929435	230	0.9715464	230	-0.1518619	230.01	0.1102143	230.01	-0.00169319	230.01	-0.07342216	230.01	-0.06077236	230.01	-0.01108617	230.01	-0.03213095	230.01	-0.01941165	230.01	-0.02959045
230.2	1.197852	230.2	1.101901	230.2	0.9557405	230.2	0.9673076	230.2	0.8750675	230.2	0.99616	230.2	0.9657936	230.2	-0.1579081	230.21	0.1161513	230.21	-0.00102751	230.21	-0.07290879	230.21	-0.05766784	230.21	-0.01456466	230.21	-0.02708458	230.21	-0.02032937	230.21	-0.03278495
230.4	1.19846	230.4	1.09885	230.4	0.9576535	230.4	0.9691539	230.4	0.8764781	230.4	0.9912474	230.4	0.9626671	230.4	-0.1559595	230.41	0.116415	230.41	0.00058285	230.41	-0.07443698	230.41	-0.06035006	230.41	-0.01132358	230.41	-0.03115938	230.41	-0.02373661	230.41	-0.02547187
230.6	1.199761	230.6	1.097341	230.6	0.9533649	230.6	0.9664797	230.6	0.8751522	230.6	0.9976314	230.6	0.9650268	230.6	-0.1598807	230.61	0.1103329	230.61	-0.00121084	230.61	-0.07316076	230.61	-0.05853719	230.61	-0.01246368	230.61	-0.03100005	230.61	-0.01780461	230.61	-0.02937876
230.8	1.198519	230.8	1.102557	230.8	0.953724	230.8	0.9681176	230.8	0.8786805	230.8	0.996174	230.8	0.9683512	230.8	-0.1565926	230.81	0.1116452	230.81	-0.00408	230.81	-0.07470904	230.81	-0.06151011	230.81	-0.0110123	230.81	-0.02865301	230.81	-0.01599468	230.81	-0.03202607
231	1.200546	231	1.101116	231	0.959335	231	0.9656575	231	0.8761973	231	0.9923278	231	0.9632883	231	-0.1607804	231.01	0.1090687	231.01	-0.00252305	231.01	-0.07089031	231.01	-0.05866629	231.01	-0.0118937	231.01	-0.02964622	231.01	-0.01852502	231.01	-0.03256347
231.2	1.202295	231.2	1.104233	231.2	0.9594104	231.2	0.9693862	231.2	0.8704914	231.2	0.9915162	231.2	0.9650178	231.2	-0.1589809	231.21	0.114907	231.21	-0.00161023	231.21	-0.07075121	231.21	-0.06245986	231.21	-0.01553562	231.21	-0.02902163	231.21	-0.0237917	231.21	-0.03179964
231.4	1.200601	231.4	1.101674	231.4	0.9557431	231.4	0.9670495	231.4	0.878788	231.4	0.9953851	231.4	0.964586	231.4	-0.1549412	231.41	0.1188999	231.41	0.00247706	231.41	-0.07227302	231.41	-0.05876091	231.41	-0.01087188	231.41	-0.03110668	231.41	-0.0219909	231.41	-0.02989672
231.6	1.202107	231.6	1.10676	231.6	0.9624877	231.6	0.9705351	231.6	0.8750851	231.6	0.9932931	231.6	0.9679601	231.6	-0.158103	231.61	0.1169538	231.61	0.00139589	231.61	-0.07702788	231.61	-0.06103395	231.61	-0.00865815	231.61	-0.03083961	231.61	-0.0264153	231.61	-0.0242912
231.8	1.197072	231.8	1.104533	231.8	0.9584547	231.8	0.9696314	231.8	0.8751273	231.8	0.9938219	231.8	0.9666474	231.8	-0.1582051	231.81	0.1123649	231.81	0.00337073	231.81	-0.07373708	231.81	-0.05788742	231.81	-0.01286129	231.81	-0.03196177	231.81	-0.01984274	231.81	-0.02841922
232	1.20269	232	1.107842	232	0.9633592	232	0.9713598	232	0.8744344	232	0.9938533	232	0.9684976	232	-0.15693	232.01	0.1152596	232.01	0.00285083	232.01	-0.07409864	232.01	-0.0559264	232.01	-0.01206022	232.01	-0.02879792	232.01	-0.01893739	232.01	-0.02702259
232.2	1.205065	232.2	1.102538	232.2	0.9585531	232.2	0.9726861	232.2	0.8708468	232.2	0.9958923	232.2	0.9669386	232.2	-0.1573711	232.21	0.1117341	232.21	0.00071945	232.21	-0.07058827	232.21	-0.06251126	232.21	-0.01317915	232.21	-0.02991237	232.21	-0.0162145	232.21	-0.02942225
232.4	1.199575	232.4	1.104409	232.4	0.9609753	232.4	0.9674162	232.4	0.8716919	232.4	0.992088	232.4	0.966562	232.4	-0.152671	232.41	0.1164735	232.41	0.00438202	232.41	-0.0726697	232.41	-0.05752942	232.41	-0.01258291	232.41	-0.03117362	232.41	-0.02112377	232.41	-0.03021751
232.6	1.200696	232.6	1.101997	232.6	0.9579801	232.6	0.9675668	232.6	0.878058	232.6	0.9940464	232.6	0.9675339	232.6	-0.1531034	232.61	0.1180547	232.61	0.00680219	232.61	-0.07306356	232.61	-0.0561443	232.61	-0.01185491	232.61	-0.02742238	232.61	-0.02119283	232.61	-0.02776046
232.8	1.200747	232.8	1.102428	232.8	0.9573854	232.8	0.9657473	232.8	0.8740975	232.8	0.9905009	232.8	0.9683012	232.8	-0.1553528	232.8	0.1172902	232.8	0.00304656	232.8	-0.07161722	232.8	-0.05852956	232.8	-0.00941868	232.8	-0.02885713	232.8	-0.02224873	232.8	-0.02931441
233	1.199101	233	1.103671	233	0.9601349	233	0.9726954	233	0.8757555	233	0.997799	233	0.9703388	233	-0.1551198	233.01	0.1118195	233.01	0.00275534	233.01	-0.07381088	233.01	-0.05866832	233.01	-0.01170536	233.01	-0.02962195	233.01	-0.01958078	233.01	-0.02795038
233.2	1.201375	233.2	1.106927	233.2	0.9610269	233.2	0.9663073	233.2	0.8793701	233.2	0.992751	233.2	0.9707575	233.2	-0.1562941	233.21	0.1183979	233.21	0.00551051	233.21	-0.07287998	233.21	-0.05740265	233.21	-0.00844645	233.21	-0.0322471	233.21	-0.02154329	233.21	-0.03005938
233.4	1.203635	233.4	1.10066	233.4	0.9547215	233.4	0.9719645	233.4	0.8778471	233.4	0.9947546	233.4	0.9674771	233.4	-0.158547	233.41	0.1188247	233.41	0.00111452	233.41	-0.07104081	233.41	-0.05791255	233.41	-0.00983155	233.41	-0.03194539	233.41	-0.01843731	233.41	-0.02428876
233.6	1.204651	233.6	1.103593	233.6	0.9573577	233.6	0.9711403	233.6	0.8770401	233.6	0.9935289	233.6	0.9653202	233.6	-0.1536413	233.63	0.1155197	233.63	-0.00123159	233.63	-0.06985985	233.63	-0.05595888	233.63	-0.00858716	233.63	-0.02667698	233.63	-0.01272832	233.63	-0.02985087
233.8	1.203849	233.8	1.099759	233.8	0.9587147	233.8	0.9674862	233.8	0.8762281	233.8	0.9980316	233.8	0.9685496	233.8	-0.1559541	233.81	0.1195965	233.81	0.00245344	233.81	-0.06673574	233.81	-0.05653952	233.81	-0.01068304	233.81	-0.03058228	233.81	-0.01883179	233.81	-0.03025841
234	1.200774	234	1.103353	234	0.9596496	234	0.9652601	234	0.8777141	234	0.9949526	234	0.9688137	234	-0.1533739	234.01	0.1170546	234.01	0.00395702	234.01	-0.06776655	234.01	-0.05609229	234.01	-0.00607492	234.01	-0.03018915	234.01	-0.01709775	234.01	-0.02096818
234.2	1.202017	234.2	1.102874	234.2	0.95915	234.2	0.9702854	234.2	0.8747979	234.2	0.9912633	234.2	0.9659376	234.2	-0.1558928	234.21	0.1157432	234.21	0.00599455	234.21	-0.07227565	234.21	-0.05754927	234.21	-0.00452737	234.21	-0.02845334	234.21	-0.01442279	234.21	-0.03117822
234.4	1.202907	234.4	1.104382	234.4	0.9585192	234.4	0.9739868	234.4	0.8753489	234.4	0.9962177	234.4	0.9696853	234.4	-0.1546853	234.41	0.1191403	234.41	0.00177094	234.41	-0.0755421	234.41	-0.05726084	234.41	-0.0048883	234.41	-0.02390507	234.41	-0.01466605	234.41	-0.02389656
234.6	1.203917	234.6	1.107782	234.6	0.9575422	234.6	0.973972	234.6	0.8828672	234.6	0.9919681	234.6	0.9652526	234.6	-0.1557506	234.61	0.1108071	234.61	0.00163047	234.61	-0.07109547	234.61	-0.05757881	234.61	-0.00908449	234.61	-0.03305706	234.61	-0.01752972	234.61	-0.02700612
234.8	1.206335	234.8	1.105693	234.8	0.9599366	234.8	0.9724203	234.8	0.8761879	234.8	0.9961558	234.8	0.963653	234.8	-0.1589914	234.81	0.111839	234.81	0.00373324	234.81	-0.06938414	234.81	-0.05507983	234.81	-0.00682889	234.81	-0.02753829	234.81	-0.01737081	234.81	-0.02471026
235	1.202287	235	1.103919	235	0.9593691	235	0.9718131	235	0.8775418	235	0.9927542	235	0.9702633	235	-0.153329	235.01	0.1165663	235.01	0.0027848	235.01	-0.06859035	235.01	-0.05860198	235.01	-0.01096145	235.01	-0.03368118	235.01	-0.01775558	235.01	-0.02937821
235.2	1.204328	235.2	1.106618	235.2	0.9619352	235.2	0.9680423	235.2	0.8747552	235.2	0.9950455	235.2	0.9636308	235.2	-0.1539196	235.21	0.1174905	235.21	0.00162726	235.21	-0.07037697	235.21	-0.05670686	235.21	-0.0103563	235.21	-0.02693829	235.21	-0.01490857	235.21	-0.03416326
235.4	1.210751	235.4	1.105713	235.4	0.9607973	235.4	0.9695187	235.4	0.8773919	235.4	0.9996778	235.4	0.9678752	235.4	-0.1579935	235.41	0.115574	235.41	0.00175544	235.41	-0.07728674	235.41	-0.05727227	235.41	-0.01276774	235.41	-0.02913988	235.41	-0.02079598	235.41	-0.02865839
235.6	1.205546	235.6	1.108914	235.6	0.9620165	235.6	0.9721145	235.6	0.8784087	235.6	0.9974537	235.6	0.966454	235.6	-0.1550771	235.61	0.1187598	235.61	0.00250971	235.61	-0.07343713	235.61	-0.05497883	235.61	-0.00647406	235.61	-0.02871429	235.61	-0.01572542	235.61	-0.02409074
235.8	1.209129	235.8	1.105435	235.8	0.9604258	235.8	0.9740545	235.8	0.8820519	235.8	0.9961793	235.8	0.9701502	235.8	-0.15465	235.81	0.1151889	235.81	0.0069186	235.81	-0.07086777	235.81	-0.05680411	235.81	-0.01068863	235.81	-0.02836339	235.81	-0.01632808	235.81	-0.02420706
236	1.204758	236	1.105036	236	0.9671707	236	0.9718108	236	0.8693612	236	0.9963807	236	0.9659678	236	-0.158334	236.01	0.1178296	236.01	0.00316302	236.01	-0.0688045	236.01	-0.0579911	236.01	-0.00898664	236.01	-0.03035597	236.01	-0.01825965	236.01	-0.02530157
236.2	1.204515	236.2	1.108817	236.2	0.9609609	236.2	0.9739361	236.2	0.8783139	236.2	1.00083	236.2	0.969166	236.2	-0.1549816	236.21	0.119688	236.21	0.00201513	236.21	-0.06998467	236.21	-0.05562153	236.21	-0.01051797	236.21	-0.02992345	236.21	-0.01815856	236.21	-0.02563981
236.4	1.207556	236.4	1.106483	236.4	0.95839	236.4	0.9725612	236.4	0.878794	236.4	0.9979265	236.4	0.9685237	236.4	-0.1548654	236.41	0.1167253	236.41	0.00204863	236.41	-0.07294956	236.41	-0.0562009	236.41	-0.01188498	236.41	-0.0309622	236.41	-0.01655499	236.41	-0.02465477
236.6	1.206756	236.6	1.105687	236.6	0.960403	236.6	0.9716278	236.6	0.8800969	236.6	0.9971825	236.6	0.9703739	236.6	-0.1560087	236.61	0.1223684	236.61	0.00460338	236.61	-0.0718297	236.61	-0.05446072	236.61	-0.01163741	236.61	-0.02497895	236.61	-0.01713412	236.61	-0.0255383
236.8	1.205334	236.8	1.107837	236.8	0.963061	236.8	0.9735303	236.8	0.8780077	236.8	0.9939947	236.8	0.9705384	236.8	-0.151614	236.81	0.120393	236.81	0.00103934	236.81	-0.06582201	236.81	-0.05585911	236.81	-0.00735661	236.81	-0.02717391	236.81	-0.01593412	236.81	-0.02614182
237	1.208858	237	1.108746	237	0.9620011	237	0.971883	237	0.8809783	237	0.9995211	237	0.9720249	237	-0.1532824	237.01	0.1218265	237.01	0.00245573	237.01	-0.07376819	237.01	-0.05800498	237.01	-0.00650998	237.01	-0.03304963	237.01	-0.01588971	237.01	-0.02572227
237.2	1.206019	237.2	1.109367	237.2	0.9619524	237.2	0.9765033	237.2	0.8832669	237.2	0.9991158	237.2	0.968552	237.2	-0.1500672	237.21	0.1176773	237.21	0.00445632	237.21	-0.06949608	237.21	-0.0576076	237.21	-0.00578666	237.21	-0.02825614	237.21	-0.01369313	237.21	-0.02663625
237.4	1.210377	237.4	1.108734	237.4	0.9577552	237.4	0.9760308	237.4	0.8738228	237.4	1.006993	237.4	0.9682593	237.4	-0.1553081	237.41	0.1217948	237.41	0.00563804	237.41	-0.06635195	237.41	-0.05737511	237.41	-0.00363288	237.41	-0.03227897	237.41	-0.01521946	237.41	-0.02524748
237.6	1.210188	237.6	1.108327	237.6	0.9608358	237.6	0.9725172	237.6	0.87871	237.6	0.999164	237.6	0.9721314	237.6	-0.1506625	237.61	0.1172984	237.61	0.0078512	237.61	-0.07521528	237.61	-0.05594319	237.61	-0.00765745	237.61	-0.026033	237.61	-0.01544824	237.61	-0.02878919
237.8	1.209269	237.8	1.105303	237.8	0.9596489	237.8	0.9695972	237.8	0.8830855	237.8	0.9992155	237.8	0.9702812	237.8	-0.1555356	237.81	0.1154254	237.81	0.00244654	237.81	-0.06921587	237.81	-0.05334283	237.81	-0.00841674	237.81	-0.02573379	237.81	-0.01248282	237.81	-0.02745927
238	1.208338	238	1.107949	238	0.9594881	238	0.9738795	238	0.8841733	238	1.0006	238	0.9694	238	-0.1530958	238	0.1211004	238	0.00672847	238	-0.06968638	238	-0.05433956	238	-0.00951198	238	-0.02808529	238	-0.01386103	238	-0.03267763
238.2	1.209166	238.2	1.109084	238.2	0.9614439	238.2	0.9696944	238.2	0.8783851	238.2	1.000257	238.2	0.9723265	238.2	-0.1561703	238.21	0.1172167	238.21	0.00363193	238.21	-0.07352146	238.21	-0.05816826	238.21	-0.00931004	238.21	-0.02832952	238.21	-0.01536547	238.21	-0.02824238
238.4	1.208803	238.4	1.106333	238.4	0.9628471	238.4	0.9777877	238.4	0.881209	238.4	0.9945042	238.4	0.9731996	238.4	-0.1526339	238.41	0.1201354	238.41	0.00690305	238.41	-0.06914479	238.41	-0.05752822	238.41	-0.00451515	238.41	-0.02574056	238.41	-0.01472942	238.41	-0.02743754
238.6	1.20825	238.6	1.110694	238.6	0.9569544	238.6	0.9761109	238.6	0.8812144	238.6	0.9984321	238.6	0.9688954	238.6	-0.1521954	238.61	0.1212887	238.61	0.00688769	238.61	-0.06896365	238.61	-0.054318	238.61	-0.0027534	238.61	-0.02449594	238.61	-0.01448731	238.61	-0.02789468
238.8	1.211296	238.8	1.111688	238.8	0.9643734	238.8	0.9737812	238.8	0.8793646	238.8	0.9971803	238.8	0.9713722	238.8	-0.1512154	238.81	0.1188225	238.81	0.00694556	238.81	-0.06964193	238.81	-0.05245752	238.81	-0.00513475	238.81	-0.03013001	238.81	-0.01491573	238.81	-0.03012218
239	1.211003	239	1.112038	239	0.9677416	239	0.9756813	239	0.8785123	239	0.9949114	239	0.9728116	239	-0.1553483	239.01	0.1186239	239.01	0.00656952	239.01	-0.06913465	239.01	-0.05672863	239.01	-0.00595517	239.01	-0.02564099	239.01	-0.01269618	239.01	-0.02968426
239.2	1.211444	239.2	1.109829	239.2	0.9632211	239.2	0.9745735	239.2	0.8794876	239.2	1.003897	239.2	0.9710376	239.2	-0.1547073	239.21	0.119102	239.21	0.0094804	239.21	-0.06703874	239.21	-0.05187676	239.21	-0.00764156	239.21	-0.02392414	239.21	-0.01503203	239.21	-0.02795456
239.4	1.215837	239.4	1.106431	239.4	0.9640789	239.4	0.9762373	239.4	0.8810521	239.4	0.9994029	239.4	0.9714417	239.4	-0.1498906	239.41	0.1187887	239.41	0.00671439	239.41	-0.06633787	239.41	-0.05274197	239.41	-0.0034052	239.41	-0.0278887	239.41	-0.01704982	239.41	-0.02444785
239.6	1.210554	239.6	1.112128	239.6	0.9635258	239.6	0.9736426	239.6	0.8815086	239.6	0.9988401	239.6	0.9732373	239.6	-0.1561294	239.61	0.1230401	239.61	0.0024229	239.61	-0.06959736	239.61	-0.05301086	239.61	-0.01184507	239.61	-0.02534484	239.61	-0.01670574	239.61	-0.02420316
239.8	1.208969	239.8	1.111683	239.8	0.9609963	239.8	0.9782122	239.8	0.8779736	239.8	0.9955143	239.8	0.971414	239.8	-0.1520727	239.81	0.121849	239.81	0.01045049	239.81	-0.06969484	239.81	-0.05188927	239.81	-0.00433913	239.81	-0.02619742	239.81	-0.01186323	239.81	-0.02768475
240	1.208629	240	1.1095	240	0.9621219	240	0.9742268	240	0.8819354	240	0.9983262	240	0.9710422	240	-0.1499686	240.01	0.1219554	240.01	0.00969139	240.01	-0.06539975	240.01	-0.05661579	240.01	-0.0062937	240.01	-0.02989256	240.01	-0.01457453	240.01	-0.02639208
240.2	1.214531	240.2	1.108789	240.2	0.9618517	240.2	0.9759029	240.2	0.8799856	240.2	1.000601	240.2	0.96915	240.2	-0.1511328	240.2	0.1189121	240.2	0.00957719	240.2	-0.06790605	240.2	-0.05676407	240.2	-0.0038948	240.2	-0.02377827	240.2	-0.01116938	240.2	-0.02671479
240.4	1.216304	240.4	1.106953	240.4	0.9613143	240.4	0.973393	240.4	0.8764037	240.4	1.000206	240.4	0.9703341	240.4	-0.1522459	240.41	0.1230591	240.41	0.01190352	240.41	-0.06919097	240.41	-0.05421768	240.41	-0.00500066	240.41	-0.02581711	240.41	-0.01349116	240.41	-0.02601397
240.6	1.212107	240.6	1.111497	240.6	0.9660861	240.6	0.9751093	240.6	0.8797423	240.6	0.9990342	240.6	0.972045	240.6	-0.1537239	240.61	0.1259545	240.61	0.008412	240.61	-0.0673536	240.61	-0.05214669	240.61	-0.00343757	240.61	-0.02518574	240.61	-0.01436734	240.61	-0.02836772
240.8	1.213661	240.8	1.113348	240.8	0.9656002	240.8	0.975221	240.8	0.8818487	240.8	1.000044	240.8	0.9715927	240.8	-0.1492886	240.8	0.1223526	240.8	0.00780404	240.8	-0.07125283	240.8	-0.05619626	240.8	-0.0092632	240.8	-0.02907046	240.8	-0.01464657	240.8	-0.02508146
241	1.213806	241	1.110989	241	0.9632356	241	0.9767311	241	0.8805248	241	0.9985287	241	0.9721466	241	-0.1508744	241.01	0.1225781	241.01	0.00922301	241.01	-0.07036529	241.01	-0.05199864	241.01	-0.00167089	241.01	-0.02624159	241.01	-0.01542345	241.01	-0.02203673
241.2	1.218294	241.2	1.116076	241.2	0.9667566	241.2	0.9776587	241.2	0.878413	241.2	1.003313	241.2	0.9749798	241.2	-0.1520734	241.21	0.1194025	241.21	0.0082561	241.21	-0.06758939	241.21	-0.04673839	241.21	-0.00187693	241.21	-0.02502888	241.21	-0.01591446	241.21	-0.02132244
241.4	1.213248	241.4	1.113489	241.4	0.9690612	241.4	0.9796295	241.4	0.8787323	241.4	0.999702	241.4	0.9685695	241.4	-0.1492514	241.41	0.1210898	241.41	0.0085895	241.41	-0.06886766	241.41	-0.0546621	241.41	-0.00300106	241.41	-0.02265252	241.41	-0.01055611	241.41	-0.02638315
241.6	1.213906	241.6	1.106774	241.6	0.9637998	241.6	0.9787936	241.6	0.8796364	241.6	1.000395	241.6	0.9745879	241.6	-0.151746	241.61	0.1235471	241.61	0.00747751	241.61	-0.0682876	241.61	-0.05457721	241.61	-0.00965937	241.61	-0.02825309	241.61	-0.01565497	241.61	-0.0246617
241.8	1.21251	241.8	1.11175	241.8	0.9664584	241.8	0.9791481	241.8	0.880414	241.8	1.002809	241.8	0.9735792	241.8	-0.1513521	241.81	0.1225615	241.81	0.00815951	241.81	-0.06536052	241.81	-0.05363074	241.81	-0.00816447	241.81	-0.02599263	241.81	-0.01515314	241.81	-0.01859559
242	1.215498	242	1.110951	242	0.9665402	242	0.9753251	242	0.8763546	242	0.9989265	242	0.9707923	242	-0.1488182	242.01	0.1229378	242.01	0.00717293	242.01	-0.06678608	242.01	-0.04906637	242.01	-0.00358381	242.01	-0.02559987	242.01	-0.01714307	242.01	-0.02752206
242.2	1.215172	242.2	1.111926	242.2	0.9669304	242.2	0.9737734	242.2	0.8811343	242.2	0.999087	242.2	0.9761371	242.2	-0.1513414	242.21	0.1216176	242.21	0.005699	242.21	-0.06550032	242.21	-0.04977736	242.21	-0.00177301	242.21	-0.02754145	242.21	-0.01194414	242.21	-0.02320937
242.4	1.218241	242.4	1.114957	242.4	0.9681932	242.4	0.9720962	242.4	0.8853933	242.4	0.9983843	242.4	0.9753016	242.4	-0.1540357	242.41	0.1210412	242.41	0.00973169	242.41	-0.06389666	242.41	-0.05182417	242.41	-0.00432996	242.41	-0.02487542	242.41	-0.01277992	242.41	-0.02735761
242.6	1.213463	242.6	1.114317	242.6	0.9645828	242.6	0.9800047	242.6	0.8849478	242.6	0.9979797	242.6	0.9699304	242.6	-0.1512821	242.61	0.1255468	242.61	0.00739605	242.61	-0.06799302	242.61	-0.04928415	242.61	-0.00520143	242.61	-0.02390864	242.61	-0.01559356	242.61	-0.02511867
242.8	1.214276	242.8	1.109337	242.8	0.9667992	242.8	0.9793146	242.8	0.8802997	242.8	1.002829	242.8	0.9750236	242.8	-0.1520569	242.8	0.1243844	242.8	0.01038043	242.8	-0.06755963	242.8	-0.0531428	242.8	0.0008312	242.8	-0.02724426	242.8	-0.01467402	242.8	-0.02093527
243	1.214071	243	1.112382	243	0.9675301	243	0.9759001	243	0.8834508	243	1.001814	243	0.9742786	243	-0.1505014	243	0.1200455	243	0.00940729	243	-0.06742379	243	-0.05698466	243	-0.00227771	243	-0.0290576	243	-0.01758041	243	-0.02008816
243.2	1.218781	243.2	1.111408	243.2	0.9649695	243.2	0.9782289	243.2	0.880031	243.2	1.001214	243.2	0.9748259	243.2	-0.1482219	243.21	0.1218039	243.21	0.00720675	243.21	-0.06859493	243.21	-0.05594522	243.21	-0.0058721	243.21	-0.02338115	243.21	-0.01118885	243.21	-0.02372392
243.4	1.213157	243.4	1.110526	243.4	0.9657657	243.4	0.9811096	243.4	0.8819354	243.4	1.006869	243.4	0.9756325	243.4	-0.1485853	243.4	0.1231756	243.4	0.0117189	243.4	-0.06447417	243.4	-0.05269659	243.4	-0.00795829	243.4	-0.02625819	243.4	-0.01231568	243.4	-0.0217134
243.6	1.219161	243.6	1.109892	243.6	0.9691476	243.6	0.9722751	243.6	0.8772599	243.6	0.99866	243.6	0.9737921	243.6	-0.1551634	243.61	0.1184618	243.61	0.01309762	243.61	-0.06994537	243.61	-0.05421855	243.61	-0.00377365	243.61	-0.02373343	243.61	-0.0127401	243.61	-0.02379248
243.8	1.221499	243.8	1.114967	243.8	0.9672192	243.8	0.9787772	243.8	0.8780869	243.8	1.003241	243.8	0.976675	243.8	-0.1502012	243.81	0.1231647	243.81	0.00624223	243.81	-0.06810312	243.81	-0.05070229	243.81	-0.00534146	243.81	-0.02417299	243.81	-0.00982674	243.81	-0.01465187
244	1.219929	244	1.110708	244	0.9689874	244	0.980345	244	0.8849441	244	0.9987025	244	0.9745244	244	-0.1487547	244.01	0.1244176	244.01	0.01038344	244.01	-0.06458543	244.01	-0.05453857	244.01	-0.00550021	244.01	-0.02433651	244.01	-0.01593941	244.01	-0.01686119
244.2	1.21631	244.2	1.118702	244.2	0.9630579	244.2	0.9783611	244.2	0.8843865	244.2	1.000463	244.2	0.978635	244.2	-0.1479052	244.21	0.1266306	244.21	0.01137591	244.21	-0.07040622	244.21	-0.05369735	244.21	-0.00220105	244.21	-0.02119487	244.21	-0.01043213	244.21	-0.02053715
244.4	1.223057	244.4	1.108325	244.4	0.9655782	244.4	0.9782022	244.4	0.8807597	244.4	1.00347	244.4	0.9742355	244.4	-0.1458786	244.4	0.1209175	244.4	0.01372296	244.4	-0.06778536	244.4	-0.04836559	244.4	-0.00543083	244.4	-0.01831743	244.4	-0.01714667	244.4	-0.02202639
244.6	1.224537	244.6	1.11632	244.6	0.9653718	244.6	0.9783669	244.6	0.8832599	244.6	1.002391	244.6	0.9749928	244.6	-0.1502497	244.6	0.1213102	244.6	0.00435794	244.6	-0.06334049	244.6	-0.04817954	244.6	-0.00336444	244.6	-0.02476074	244.6	-0.01420892	244.6	-0.02677104
244.8	1.220868	244.8	1.115898	244.8	0.9661959	244.8	0.9818614	244.8	0.8867695	244.8	1.003995	244.8	0.9712309	244.8	-0.1485531	244.8	0.1208045	244.8	0.00990072	244.8	-0.06638204	244.8	-0.05021793	244.8	-0.00566282	244.8	-0.0247506	244.8	-0.00705711	244.8	-0.02171108
245	1.216421	245	1.114116	245	0.9632249	245	0.9799907	245	0.8867897	245	1.000545	245	0.9721344	245	-0.1517162	245.01	0.1264145	245.01	0.00756956	245.01	-0.06590845	245.01	-0.04993473	245.01	-0.00412401	245.01	-0.02169742	245.01	-0.01204595	245.01	-0.02755892
245.2	1.218081	245.2	1.115463	245.2	0.9658573	245.2	0.9787562	245.2	0.8851674	245.2	1.005645	245.2	0.9745273	245.2	-0.1464228	245.21	0.1262417	245.21	0.00993655	245.21	-0.06469431	245.21	-0.05504621	245.21	-0.00929721	245.21	-0.022414	245.21	-0.01624343	245.21	-0.02329909
245.4	1.217735	245.4	1.114282	245.4	0.9720739	245.4	0.9858189	245.4	0.8868042	245.4	1.007298	245.4	0.9716136	245.4	-0.14818	245.41	0.1274498	245.41	0.01234924	245.41	-0.06413544	245.41	-0.04874893	245.41	-0.00483164	245.41	-0.01956607	245.41	-0.01300926	245.41	-0.01807509
245.6	1.222676	245.6	1.11332	245.6	0.9696893	245.6	0.9826514	245.6	0.8842807	245.6	1.002037	245.6	0.9741795	245.6	-0.1507915	245.6	0.1271428	245.6	0.00854905	245.6	-0.05907502	245.6	-0.04930789	245.6	-0.00440667	245.6	-0.02448129	245.6	-0.01238137	245.6	-0.02311227
245.8	1.220272	245.8	1.11429	245.8	0.9690496	245.8	0.9775648	245.8	0.8872173	245.8	1.00112	245.8	0.9716555	245.8	-0.1438107	245.8	0.1252093	245.8	0.01062341	245.8	-0.06490491	245.8	-0.05389614	245.8	-0.00391042	245.8	-0.02152567	245.8	-0.0057056	245.8	-0.02611036
246	1.220867	246	1.116897	246	0.9674973	246	0.9811323	246	0.8779221	246	1.000813	246	0.9776931	246	-0.1481086	246.01	0.1251358	246.01	0.012609	246.01	-0.06312767	246.01	-0.04775075	246.01	-0.00198548	246.01	-0.0222981	246.01	-0.01038633	246.01	-0.02247378
246.2	1.220624	246.2	1.113155	246.2	0.9680201	246.2	0.9796231	246.2	0.885065	246.2	1.007664	246.2	0.9751123	246.2	-0.1457603	246.21	0.1214683	246.21	0.01055259	246.21	-0.06478134	246.21	-0.04829442	246.21	-0.00393473	246.21	-0.01971217	246.21	-0.00743169	246.21	-0.02142558
246.4	1.220017	246.4	1.116777	246.4	0.96904	246.4	0.9793544	246.4	0.8775851	246.4	1.001877	246.4	0.9783011	246.4	-0.1463562	246.41	0.1263745	246.41	0.01592392	246.41	-0.06201232	246.41	-0.05000383	246.41	-0.00290957	246.41	-0.0226297	246.41	-0.01338448	246.41	-0.02264147
246.6	1.224993	246.6	1.116553	246.6	0.9665939	246.6	0.9794446	246.6	0.8816065	246.6	1.001284	246.6	0.9733158	246.6	-0.14759	246.6	0.1208054	246.6	0.01208268	246.6	-0.06816082	246.6	-0.05213961	246.6	-0.00267417	246.6	-0.02361169	246.6	-0.00940574	246.6	-0.02080973
246.8	1.218359	246.8	1.116668	246.8	0.9731353	246.8	0.9817619	246.8	0.8782316	246.8	1.003059	246.8	0.9735271	246.8	-0.1518135	246.81	0.1274847	246.81	0.0093041	246.81	-0.06323399	246.81	-0.05070921	246.81	-0.00661658	246.81	-0.02208192	246.81	-0.00965834	246.81	-0.02560585
247	1.216389	247	1.117273	247	0.9684176	247	0.9823085	247	0.8815753	247	1.006026	247	0.9793611	247	-0.1463014	247	0.1291037	247	0.01329911	247	-0.06611346	247	-0.04917114	247	-0.00278532	247	-0.020479	247	-0.01210923	247	-0.02047844
247.2	1.217509	247.2	1.117401	247.2	0.9705712	247.2	0.9813707	247.2	0.8786452	247.2	1.002531	247.2	0.9738777	247.2	-0.1491005	247.21	0.1275225	247.21	0.01383542	247.21	-0.06615398	247.21	-0.05027135	247.21	-0.00267581	247.21	-0.01844872	247.21	-0.01552867	247.21	-0.01816176
247.4	1.219554	247.4	1.112478	247.4	0.9679272	247.4	0.9760345	247.4	0.8811733	247.4	1.004011	247.4	0.9767899	247.4	-0.1496655	247.41	0.1220139	247.41	0.01198398	247.41	-0.06336802	247.41	-0.05007519	247.41	-0.00494395	247.41	-0.02385464	247.41	-0.01234249	247.41	-0.02057113
247.6	1.219707	247.6	1.113714	247.6	0.9693545	247.6	0.9843689	247.6	0.884015	247.6	1.002028	247.6	0.976375	247.6	-0.1478383	247.61	0.1292145	247.61	0.01227236	247.61	-0.06835264	247.61	-0.05059999	247.61	-0.0050373	247.61	-0.02161663	247.61	-0.01244571	247.61	-0.019625
247.8	1.223606	247.8	1.121811	247.8	0.9694044	247.8	0.9814216	247.8	0.8858911	247.8	1.003314	247.8	0.9792746	247.8	-0.1423034	247.81	0.1287109	247.81	0.01083145	247.81	-0.06197217	247.81	-0.04890629	247.81	-0.0025438	247.81	-0.01707696	247.81	-0.01285996	247.81	-0.01686233
248	1.223376	248	1.115536	248	0.9614786	248	0.9812979	248	0.8870482	248	1.004825	248	0.9758744	248	-0.1498755	248.01	0.1302552	248.01	0.0107386	248.01	-0.06402411	248.01	-0.05204644	248.01	-0.00551849	248.01	-0.0248782	248.01	-0.01319738	248.01	-0.016702
248.2	1.225871	248.2	1.118487	248.2	0.9688046	248.2	0.9802493	248.2	0.8842562	248.2	1.004317	248.2	0.9727585	248.2	-0.1464131	248.21	0.1294833	248.21	0.01016383	248.21	-0.06975842	248.21	-0.04820705	248.21	-0.00201957	248.21	-0.02246863	248.21	-0.00833105	248.21	-0.02573203
248.4	1.223758	248.4	1.119074	248.4	0.9698638	248.4	0.9818165	248.4	0.8852544	248.4	1.002109	248.4	0.9728978	248.4	-0.1473374	248.41	0.1262517	248.41	0.01255905	248.41	-0.06643569	248.41	-0.05375449	248.41	-0.00370354	248.41	-0.01912082	248.41	-0.01216066	248.41	-0.02089437
248.6	1.220531	248.6	1.118643	248.6	0.9692026	248.6	0.9798269	248.6	0.8802683	248.6	1.006317	248.6	0.9795964	248.6	-0.1468318	248.61	0.1285846	248.61	0.01231934	248.61	-0.06323855	248.61	-0.04880872	248.61	-0.00162544	248.61	-0.0156663	248.61	-0.01262195	248.61	-0.01971435
248.8	1.224944	248.8	1.115604	248.8	0.9656259	248.8	0.9796194	248.8	0.8844324	248.8	1.003651	248.8	0.9760186	248.8	-0.1473342	248.81	0.1293744	248.81	0.01152504	248.81	-0.05985015	248.81	-0.04707566	248.81	-0.00101113	248.81	-0.02376804	248.81	-0.01187278	248.81	-0.01905052
249	1.223089	249	1.117677	249	0.9691363	249	0.9798359	249	0.8781003	249	1.000305	249	0.9724858	249	-0.1455279	249.01	0.1287148	249.01	0.01460608	249.01	-0.06611472	249.01	-0.04383315	249.01	0.00102649	249.01	-0.02289934	249.01	-0.01128865	249.01	-0.02402748
249.2	1.223345	249.2	1.119938	249.2	0.9725901	249.2	0.9840612	249.2	0.8845432	249.2	1.004249	249.2	0.975529	249.2	-0.150127	249.22	0.1248749	249.22	0.01114249	249.22	-0.06655717	249.22	-0.05051791	249.22	-0.00262269	249.22	-0.02343628	249.22	-0.00677376	249.22	-0.01779581
249.4	1.223708	249.4	1.120538	249.4	0.9678121	249.4	0.9831905	249.4	0.884396	249.4	1.002491	249.4	0.9778879	249.4	-0.1502316	249.4	0.1256736	249.4	0.01141733	249.4	-0.06267387	249.4	-0.04879777	249.4	-0.00030009	249.4	-0.01782707	249.4	-0.00769683	249.4	-0.02193605
249.6	1.224521	249.6	1.119851	249.6	0.9702317	249.6	0.9860085	249.6	0.8820774	249.6	1.008014	249.6	0.9751691	249.6	-0.1487292	249.61	0.1316716	249.61	0.00980185	249.61	-0.06615616	249.61	-0.04467571	249.61	0.0007966	249.61	-0.02067384	249.61	-0.00802795	249.61	-0.01693441
249.8	1.225132	249.8	1.120247	249.8	0.9693316	249.8	0.9771046	249.8	0.8850931	249.8	1.011468	249.8	0.9795758	249.8	-0.1433138	249.81	0.1299481	249.81	0.01741962	249.81	-0.06447225	249.81	-0.05080785	249.81	-0.00436649	249.81	-0.0215267	249.81	-0.00948526	249.81	-0.02155551
250	1.221847	250	1.121184	250	0.9726688	250	0.982553	250	0.88357	250	1.004494	250	0.9759736	250	-0.1476688	250.01	0.1273982	250.01	0.014007	250.01	-0.06627745	250.01	-0.04811511	250.01	-0.00940079	250.01	-0.0167636	250.01	-0.00977487	250.01	-0.02191674
250.2	1.22364	250.2	1.117831	250.2	0.972463	250.2	0.9818496	250.2	0.8859496	250.2	1.005883	250.2	0.9759364	250.2	-0.1484647	250.21	0.1323161	250.21	0.0146605	250.21	-0.06502913	250.21	-0.04477217	250.21	0.00152637	250.21	-0.01889933	250.21	-0.01079828	250.21	-0.02121586
250.4	1.225252	250.4	1.120794	250.4	0.9737682	250.4	0.9760435	250.4	0.8837336	250.4	1.004555	250.4	0.9796351	250.4	-0.1425793	250.41	0.1295468	250.41	0.01350903	250.41	-0.06499107	250.41	-0.0503272	250.41	-0.00317348	250.41	-0.01767864	250.41	-0.01320419	250.41	-0.02349625
250.6	1.227869	250.6	1.119494	250.6	0.9704803	250.6	0.9832773	250.6	0.8845745	250.6	1.006672	250.6	0.978709	250.6	-0.1472302	250.61	0.1304845	250.61	0.00901104	250.61	-0.06469074	250.61	-0.04627078	250.61	-0.00390625	250.61	-0.01625786	250.61	-0.01161845	250.61	-0.01766857
250.8	1.223047	250.8	1.11516	250.8	0.9707137	250.8	0.9825776	250.8	0.8898457	250.8	1.004968	250.8	0.9764141	250.8	-0.1427279	250.81	0.1257803	250.81	0.01223174	250.81	-0.06351072	250.81	-0.04501612	250.81	-0.00218933	250.81	-0.02158221	250.81	-0.00731419	250.81	-0.02124514
251	1.227825	251	1.121519	251	0.9719179	251	0.9836628	251	0.886853	251	1.003446	251	0.9767745	251	-0.144594	251.01	0.1298787	251.01	0.01476922	251.01	-0.05718007	251.01	-0.04937055	251.01	-0.00394158	251.01	-0.01686466	251.01	-0.00841341	251.01	-0.01279266
251.2	1.225168	251.2	1.116306	251.2	0.9718081	251.2	0.984593	251.2	0.8881655	251.2	1.004279	251.2	0.9777241	251.2	-0.1458543	251.21	0.129284	251.21	0.01197685	251.21	-0.06141842	251.21	-0.04462001	251.21	0.00010211	251.21	-0.01663632	251.21	-0.00584924	251.21	-0.02236498
251.4	1.226908	251.4	1.122112	251.4	0.9748208	251.4	0.9872789	251.4	0.8831181	251.4	1.003988	251.4	0.9757128	251.4	-0.1470343	251.41	0.1330779	251.41	0.010279	251.41	-0.05621787	251.41	-0.05287885	251.41	-0.0017594	251.41	-0.01832171	251.41	-0.00768086	251.41	-0.01947567
251.6	1.230799	251.6	1.117916	251.6	0.9731811	251.6	0.9807482	251.6	0.8869112	251.6	1.00517	251.6	0.9824843	251.6	-0.1424228	251.6	0.1283402	251.6	0.01799564	251.6	-0.06422663	251.6	-0.04649913	251.6	0.00076588	251.6	-0.02302541	251.6	-0.00817896	251.6	-0.02010353
251.8	1.224437	251.8	1.119593	251.8	0.9724095	251.8	0.9793158	251.8	0.88379	251.8	1.0018	251.8	0.9787912	251.8	-0.1461809	251.81	0.128007	251.81	0.01561633	251.81	-0.0657225	251.81	-0.04367856	251.81	-0.0026125	251.81	-0.0171925	251.81	-0.00579582	251.81	-0.01344815
252	1.231913	252	1.119645	252	0.9725109	252	0.9867069	252	0.8872377	252	1.004095	252	0.9747024	252	-0.147243	252.01	0.1304806	252.01	0.01701495	252.01	-0.06291467	252.01	-0.04533692	252.01	0.00145137	252.01	-0.02197518	252.01	-0.01000021	252.01	-0.01955787
252.2	1.229148	252.2	1.119015	252.2	0.9705983	252.2	0.9825063	252.2	0.8870179	252.2	1.008304	252.2	0.9806851	252.2	-0.1458357	252.21	0.1260085	252.21	0.01220144	252.21	-0.06218021	252.21	-0.04651015	252.21	0.00277453	252.21	-0.02262086	252.21	-0.00900449	252.21	-0.0205556
252.4	1.226081	252.4	1.121194	252.4	0.9772258	252.4	0.9835582	252.4	0.8876404	252.4	1.000703	252.4	0.981778	252.4	-0.1492632	252.41	0.1286437	252.41	0.01050092	252.41	-0.0621662	252.41	-0.05089666	252.41	-0.0017124	252.41	-0.01905399	252.41	-0.00778834	252.41	-0.018421
252.6	1.228518	252.6	1.122126	252.6	0.9719298	252.6	0.9893922	252.6	0.887119	252.6	1.005458	252.6	0.9841846	252.6	-0.147376	252.6	0.1283854	252.6	0.01713254	252.6	-0.06258752	252.6	-0.04701062	252.6	0.00080367	252.6	-0.01923225	252.6	-0.00290123	252.6	-0.01879258
252.8	1.226746	252.8	1.12545	252.8	0.9732566	252.8	0.9845002	252.8	0.8838446	252.8	1.005728	252.8	0.9732407	252.8	-0.1418076	252.81	0.1352149	252.81	0.01222507	252.81	-0.06175179	252.81	-0.04868925	252.81	0.00418464	252.81	-0.01975683	252.81	-0.01054834	252.81	-0.01630291
253	1.231569	253	1.123019	253	0.9691526	253	0.9782134	253	0.8836715	253	1.003011	253	0.9770933	253	-0.1400867	253	0.133622	253	0.01754441	253	-0.06639825	253	-0.05111722	253	-0.00236091	253	-0.01865322	253	-0.01150717	253	-0.0209113
253.2	1.229044	253.2	1.121575	253.2	0.9763454	253.2	0.98504	253.2	0.8846095	253.2	1.000672	253.2	0.9766805	253.2	-0.1432517	253.21	0.1305306	253.21	0.01624169	253.21	-0.06229374	253.21	-0.04465619	253.21	0.00313206	253.21	-0.01871922	253.21	-0.00759812	253.21	-0.0146208
253.4	1.229229	253.4	1.12354	253.4	0.9747727	253.4	0.9833933	253.4	0.8893188	253.4	1.005032	253.4	0.9817142	253.4	-0.1468996	253.41	0.1297129	253.41	0.01116144	253.41	-0.06115415	253.41	-0.0453232	253.41	-0.00224715	253.41	-0.01608192	253.41	-0.00941811	253.41	-0.01838315
253.6	1.231432	253.6	1.119658	253.6	0.9746721	253.6	0.9859296	253.6	0.8884513	253.6	1.005875	253.6	0.9803836	253.6	-0.142884	253.6	0.1326324	253.6	0.0143794	253.6	-0.06200341	253.6	-0.04359356	253.6	-0.0011728	253.6	-0.01628938	253.6	-0.00752301	253.6	-0.01783149
253.8	1.227979	253.8	1.12084	253.8	0.974747	253.8	0.9860524	253.8	0.886519	253.8	1.008192	253.8	0.9773334	253.8	-0.1466775	253.8	0.1311457	253.8	0.01600091	253.8	-0.06682992	253.8	-0.04514597	253.8	0.00002577	253.8	-0.01867645	253.8	-0.00426543	253.8	-0.01792503
254	1.227331	254	1.122365	254	0.9734988	254	0.985971	254	0.8843964	254	1.007238	254	0.9743469	254	-0.1454983	254.01	0.1333009	254.01	0.01483667	254.01	-0.06233501	254.01	-0.04422852	254.01	0.00133869	254.01	-0.01823135	254.01	-0.01052458	254.01	-0.02021213
254.2	1.229116	254.2	1.119871	254.2	0.9724503	254.2	0.9840785	254.2	0.8869265	254.2	1.007783	254.2	0.9785609	254.2	-0.1446729	254.2	0.1336972	254.2	0.01520859	254.2	-0.06068924	254.2	-0.04397598	254.2	0.00015952	254.2	-0.01767832	254.2	-0.00599593	254.2	-0.01423806
254.4	1.228792	254.4	1.123039	254.4	0.9712274	254.4	0.9896668	254.4	0.8851961	254.4	1.009053	254.4	0.9746206	254.4	-0.1418631	254.41	0.1320837	254.41	0.01383974	254.41	-0.06120322	254.41	-0.04466402	254.41	-0.00381765	254.41	-0.01977203	254.41	-0.00884002	254.41	-0.0165599
254.6	1.22956	254.6	1.121369	254.6	0.9752074	254.6	0.9837459	254.6	0.885063	254.6	1.007531	254.6	0.9768112	254.6	-0.1421084	254.6	0.1307071	254.6	0.00766662	254.6	-0.06156431	254.6	-0.0434718	254.6	0.00264015	254.6	-0.01923987	254.6	-0.00536268	254.6	-0.01413351
254.8	1.226485	254.8	1.122032	254.8	0.9785917	254.8	0.9872101	254.8	0.8885044	254.8	1.009147	254.8	0.9807604	254.8	-0.1423981	254.81	0.1325122	254.81	0.01704718	254.81	-0.06151121	254.81	-0.04477889	254.81	0.00099373	254.81	-0.00982696	254.81	-0.00621171	254.81	-0.01957097
255	1.231934	255	1.121687	255	0.9714893	255	0.9846984	255	0.8865047	255	1.00729	255	0.9773537	255	-0.1397319	255.01	0.1291824	255.01	0.01745243	255.01	-0.06178438	255.01	-0.04568541	255.01	-0.00005845	255.01	-0.02032545	255.01	-0.00316367	255.01	-0.01710099
255.2	1.225893	255.2	1.123198	255.2	0.9769988	255.2	0.9878801	255.2	0.885403	255.2	1.005215	255.2	0.9810193	255.2	-0.1422115	255.2	0.131469	255.2	0.01692683	255.2	-0.05605981	255.2	-0.04399301	255.2	0.00207904	255.2	-0.02099713	255.2	-0.01310886	255.2	-0.01944122
255.4	1.228464	255.4	1.121401	255.4	0.970737	255.4	0.9875361	255.4	0.8863295	255.4	1.005583	255.4	0.9825305	255.4	-0.1450997	255.4	0.1290147	255.4	0.01765715	255.4	-0.0614054	255.4	-0.04606437	255.4	0.00409167	255.4	-0.01613508	255.4	-0.00526108	255.4	-0.01408628
255.6	1.230111	255.6	1.12062	255.6	0.9744176	255.6	0.9840261	255.6	0.8839516	255.6	1.00732	255.6	0.9812133	255.6	-0.1421857	255.61	0.1331462	255.61	0.01641385	255.61	-0.06509139	255.61	-0.0459407	255.61	-0.00109482	255.61	-0.01750585	255.61	-0.00486247	255.61	-0.01949394
255.8	1.228796	255.8	1.122097	255.8	0.9734286	255.8	0.9923219	255.8	0.8901224	255.8	1.01058	255.8	0.9797784	255.8	-0.1423048	255.81	0.1321566	255.81	0.02113792	255.81	-0.05541983	255.81	-0.04622411	255.81	0.0045321	255.81	-0.0174005	255.81	-0.00596222	255.81	-0.01376437
256	1.228187	256	1.122954	256	0.9775209	256	0.982641	256	0.8923955	256	1.008929	256	0.9765183	256	-0.1410394	256.01	0.1323116	256.01	0.01927624	256.01	-0.06106541	256.01	-0.0464491	256.01	0.00350708	256.01	-0.02224919	256.01	-0.00105968	256.01	-0.01776329
256.2	1.229409	256.2	1.130077	256.2	0.9742473	256.2	0.9871241	256.2	0.8890164	256.2	1.007475	256.2	0.9865265	256.2	-0.1416906	256.21	0.1324344	256.21	0.01953956	256.21	-0.06161624	256.21	-0.04284892	256.21	-0.00023196	256.21	-0.01810759	256.21	-0.00857564	256.21	-0.01344298
256.4	1.227658	256.4	1.120915	256.4	0.9734091	256.4	0.9878084	256.4	0.8870757	256.4	1.005387	256.4	0.9789938	256.4	-0.1471348	256.41	0.1327365	256.41	0.02185475	256.41	-0.05802573	256.41	-0.04887183	256.41	0.00110249	256.41	-0.02113798	256.41	-0.00008849	256.41	-0.01793986
256.6	1.229465	256.6	1.125663	256.6	0.9765162	256.6	0.9869888	256.6	0.8884515	256.6	1.007904	256.6	0.9745492	256.6	-0.1442021	256.61	0.1363615	256.61	0.01195988	256.61	-0.05931241	256.61	-0.04735342	256.61	-0.00148167	256.61	-0.0209824	256.61	-0.00441268	256.61	-0.01879059
256.8	1.232342	256.8	1.122732	256.8	0.973645	256.8	0.9882299	256.8	0.888344	256.8	1.009197	256.8	0.9806532	256.8	-0.1449217	256.81	0.1315602	256.81	0.01838783	256.81	-0.06064624	256.81	-0.04551297	256.81	0.00473065	256.81	-0.01906706	256.81	-0.0054732	256.81	-0.01258411
257	1.231932	257	1.122349	257	0.9758487	257	0.9880071	257	0.8862746	257	1.012598	257	0.978036	257	-0.1454335	257.01	0.1340716	257.01	0.01811275	257.01	-0.05796654	257.01	-0.04618148	257.01	0.00055242	257.01	-0.01655314	257.01	-0.00217957	257.01	-0.0171082
257.2	1.23115	257.2	1.12489	257.2	0.9763651	257.2	0.9887613	257.2	0.8848005	257.2	1.012682	257.2	0.9824764	257.2	-0.1415116	257.2	0.1335924	257.2	0.01978788	257.2	-0.0599414	257.2	-0.04475591	257.2	0.00445976	257.2	-0.01447584	257.2	-0.00987105	257.2	-0.01648186
257.4	1.234163	257.4	1.119585	257.4	0.9745269	257.4	0.985303	257.4	0.8883576	257.4	1.006961	257.4	0.9823968	257.4	-0.1441301	257.41	0.1358801	257.41	0.01604777	257.41	-0.06005988	257.41	-0.04765503	257.41	0.00045084	257.41	-0.01418302	257.41	-0.0055043	257.41	-0.02224297
257.6	1.229701	257.6	1.128692	257.6	0.9725571	257.6	0.9882534	257.6	0.8932256	257.6	1.009814	257.6	0.9790758	257.6	-0.1409849	257.6	0.1318476	257.6	0.02103738	257.6	-0.06091552	257.6	-0.04724704	257.6	0.00309125	257.6	-0.02027854	257.6	-0.0077081	257.6	-0.01677958
257.8	1.233574	257.8	1.123612	257.8	0.9781486	257.8	0.9885707	257.8	0.8909814	257.8	1.008327	257.8	0.9771633	257.8	-0.1425684	257.8	0.1364871	257.8	0.01720818	257.8	-0.06322684	257.8	-0.04142458	257.8	0.00123668	257.8	-0.01872946	257.8	-0.00370231	257.8	-0.01242873
258	1.232298	258	1.124008	258	0.9779812	258	0.9853236	258	0.88789	258	1.008047	258	0.9805385	258	-0.1433442	258.01	0.1348252	258.01	0.01213551	258.01	-0.05900205	258.01	-0.03804041	258.01	-0.00019391	258.01	-0.01445538	258.01	-0.00301578	258.01	-0.01641551
258.2	1.234608	258.2	1.127316	258.2	0.9760506	258.2	0.9869989	258.2	0.8878816	258.2	1.015491	258.2	0.9834763	258.2	-0.143125	258.21	0.1369553	258.21	0.02128739	258.21	-0.05680612	258.21	-0.04249325	258.21	0.0025475	258.21	-0.01826366	258.21	-0.00827525	258.21	-0.0148787
258.4	1.230516	258.4	1.129271	258.4	0.9742955	258.4	0.9908244	258.4	0.89092	258.4	1.010507	258.4	0.9822577	258.4	-0.140717	258.41	0.134008	258.41	0.0209711	258.41	-0.05688285	258.41	-0.04006881	258.41	-0.0022483	258.41	-0.01974204	258.41	-0.00567965	258.41	-0.01543526
258.6	1.232734	258.6	1.117974	258.6	0.9744396	258.6	0.9882045	258.6	0.8868532	258.6	1.015007	258.6	0.9852095	258.6	-0.1404747	258.61	0.1383984	258.61	0.01684986	258.61	-0.06023538	258.61	-0.04602118	258.61	0.00190818	258.61	-0.01972013	258.61	-0.00404245	258.61	-0.01835057
258.8	1.228281	258.8	1.127421	258.8	0.9731777	258.8	0.9878948	258.8	0.8883426	258.8	1.007172	258.8	0.9783049	258.8	-0.137376	258.8	0.1357969	258.8	0.02079321	258.8	-0.05657665	258.8	-0.04001397	258.8	0.00130021	258.8	-0.01754391	258.8	-0.00351877	258.8	-0.01444148
259	1.233799	259	1.126987	259	0.9731427	259	0.9891574	259	0.8908751	259	1.00513	259	0.9812233	259	-0.1378953	259.01	0.1360455	259.01	0.02185737	259.01	-0.05688424	259.01	-0.04633385	259.01	0.00045636	259.01	-0.01649835	259.01	-0.00650794	259.01	-0.0146332
259.2	1.232579	259.2	1.128549	259.2	0.9842426	259.2	0.9888819	259.2	0.8937932	259.2	1.006282	259.2	0.9784247	259.2	-0.1432549	259.2	0.1350623	259.2	0.02158622	259.2	-0.06053082	259.2	-0.04308815	259.2	0.00739629	259.2	-0.0159132	259.2	-0.00648648	259.2	-0.01242931
259.4	1.232922	259.4	1.127937	259.4	0.977232	259.4	0.9936265	259.4	0.8929077	259.4	1.011181	259.4	0.9804398	259.4	-0.1394206	259.41	0.1354444	259.41	0.02335793	259.41	-0.05826377	259.41	-0.04528013	259.41	0.00188282	259.41	-0.01649131	259.41	-0.00724251	259.41	-0.01314588
259.6	1.236578	259.6	1.120807	259.6	0.9756595	259.6	0.9916191	259.6	0.8926494	259.6	1.011596	259.6	0.9829367	259.6	-0.1399947	259.6	0.1328243	259.6	0.0118515	259.6	-0.05899913	259.6	-0.04210231	259.6	0.00186183	259.6	-0.020415	259.6	-0.003016	259.6	-0.01406996
259.8	1.238035	259.8	1.128828	259.8	0.9762713	259.8	0.9894105	259.8	0.8899623	259.8	1.00818	259.8	0.9843121	259.8	-0.1456449	259.81	0.1333719	259.81	0.01880979	259.81	-0.06005676	259.81	-0.04616927	259.81	0.00493849	259.81	-0.01480003	259.81	-0.00176798	259.81	-0.01506777
260	1.237738	260	1.123252	260	0.9698929	260	0.9827254	260	0.8949673	260	1.011043	260	0.9822087	260	-0.143659	260.01	0.1323555	260.01	0.02007434	260.01	-0.05932005	260.01	-0.04280734	260.01	0.00203778	260.01	-0.01355883	260.01	-0.00535236	260.01	-0.01371688
260.2	1.234785	260.2	1.127102	260.2	0.9781012	260.2	0.9879273	260.2	0.8867871	260.2	1.009656	260.2	0.9881257	260.2	-0.1409419	260.2	0.1364897	260.2	0.0241551	260.2	-0.05871915	260.2	-0.04350702	260.2	-0.00212188	260.2	-0.01959684	260.2	-0.0025294	260.2	-0.01975212
260.4	1.235833	260.4	1.130346	260.4	0.9777514	260.4	0.9922404	260.4	0.892382	260.4	1.012605	260.4	0.9820216	260.4	-0.1398517	260.4	0.1369216	260.4	0.02181894	260.4	-0.05597527	260.4	-0.04496433	260.4	0.00288873	260.4	-0.01457447	260.4	-0.00641072	260.4	-0.0113004
260.6	1.23271	260.6	1.124502	260.6	0.98033	260.6	0.9893125	260.6	0.8897564	260.6	1.011086	260.6	0.9870446	260.6	-0.1385702	260.6	0.1373442	260.6	0.02171143	260.6	-0.06618752	260.6	-0.04114361	260.6	0.00219145	260.6	-0.01213443	260.6	-0.00056844	260.6	-0.01418845
260.8	1.23742	260.8	1.125808	260.8	0.9739941	260.8	0.9882045	260.8	0.8893983	260.8	1.01393	260.8	0.9805124	260.8	-0.136375	260.81	0.1371853	260.81	0.02280469	260.81	-0.05981613	260.81	-0.04379957	260.81	0.00400295	260.81	-0.01196711	260.81	-0.00210476	260.81	-0.01254476
261	1.235843	261	1.128696	261	0.9778139	261	0.988365	261	0.8932354	261	1.011461	261	0.9826126	261	-0.1374092	261	0.1359023	261	0.0194716	261	-0.05832557	261	-0.03530328	261	-0.00142172	261	-0.01282682	261	-0.00448187	261	-0.0153681
261.2	1.233582	261.2	1.128023	261.2	0.9794456	261.2	0.9892986	261.2	0.8880165	261.2	1.008117	261.2	0.9841022	261.2	-0.1435547	261.21	0.1375129	261.21	0.01959821	261.21	-0.05633551	261.21	-0.04248522	261.21	0.00806915	261.21	-0.01111068	261.21	-0.00033784	261.21	-0.01389777
261.4	1.235228	261.4	1.124092	261.4	0.9720506	261.4	0.9896033	261.4	0.8888179	261.4	1.009335	261.4	0.9831806	261.4	-0.1396207	261.4	0.1359749	261.4	0.02013843	261.4	-0.06047433	261.4	-0.04133307	261.4	0.00511878	261.4	-0.01634227	261.4	-0.00183979	261.4	-0.01401508
261.6	1.239043	261.6	1.131157	261.6	0.9804918	261.6	0.9905812	261.6	0.8925827	261.6	1.015429	261.6	0.9854258	261.6	-0.1397092	261.61	0.1399025	261.61	0.0216985	261.61	-0.05439753	261.61	-0.04180196	261.61	0.00371036	261.61	-0.01509319	261.61	-0.0057677	261.61	-0.01595155
261.8	1.236808	261.8	1.126615	261.8	0.9796478	261.8	0.9872779	261.8	0.8909296	261.8	1.007881	261.8	0.9832403	261.8	-0.1377271	261.81	0.1392373	261.81	0.02495924	261.81	-0.05780496	261.81	-0.04359014	261.81	0.00448503	261.81	-0.01096937	261.81	-0.00501995	261.81	-0.01702411
262	1.234143	262	1.126245	262	0.980947	262	0.9875824	262	0.8896741	262	1.012318	262	0.9813459	262	-0.1397065	262	0.1382088	262	0.0193479	262	-0.05919168	262	-0.0421445	262	0.00489058	262	-0.01776243	262	-0.00038513	262	-0.0097014
262.2	1.240286	262.2	1.129037	262.2	0.9781886	262.2	0.9919761	262.2	0.8919689	262.2	1.013915	262.2	0.978586	262.2	-0.1419845	262.21	0.1315462	262.21	0.02164201	262.21	-0.06098696	262.21	-0.04083562	262.21	0.00529556	262.21	-0.01538488	262.21	-0.00422087	262.21	-0.01302879
262.4	1.23622	262.4	1.129722	262.4	0.9784927	262.4	0.994145	262.4	0.8925315	262.4	1.013834	262.4	0.9862535	262.4	-0.1392959	262.41	0.138989	262.41	0.0221869	262.41	-0.05693858	262.41	-0.04171477	262.41	0.00624743	262.41	-0.01528018	262.41	-0.00300571	262.41	-0.01054714
262.6	1.238859	262.6	1.135196	262.6	0.9794004	262.6	0.9913042	262.6	0.8938954	262.6	1.011545	262.6	0.985464	262.6	-0.1411914	262.6	0.1372964	262.6	0.02305291	262.6	-0.06351271	262.6	-0.04278664	262.6	0.00122753	262.6	-0.01403711	262.6	-0.00215427	262.6	-0.01454616
262.8	1.235283	262.8	1.133146	262.8	0.9816914	262.8	0.9936589	262.8	0.8952997	262.8	1.009826	262.8	0.9823239	262.8	-0.1407944	262.81	0.1334904	262.81	0.02290494	262.81	-0.05361798	262.81	-0.03897386	262.81	0.0073304	262.81	-0.01425642	262.81	-0.00468835	262.81	-0.01528879
263	1.234854	263	1.129989	263	0.9773369	263	0.9888964	263	0.8914374	263	1.010857	263	0.9825983	263	-0.1382945	263	0.1391541	263	0.02153892	263	-0.05723342	263	-0.04079229	263	0.00093195	263	-0.01272126	263	-0.00790319	263	-0.00839346
263.2	1.238876	263.2	1.129609	263.2	0.9771775	263.2	0.9887394	263.2	0.8876329	263.2	1.010775	263.2	0.9855373	263.2	-0.1394631	263.2	0.1383242	263.2	0.02195535	263.2	-0.05862951	263.2	-0.04513726	263.2	0.00176707	263.2	-0.01267406	263.2	-0.00189148	263.2	-0.00962448
263.4	1.24211	263.4	1.131711	263.4	0.9812363	263.4	0.9904526	263.4	0.8931935	263.4	1.014673	263.4	0.9859112	263.4	-0.1343927	263.41	0.1339977	263.41	0.02374358	263.41	-0.05658973	263.41	-0.04156699	263.41	0.00921258	263.41	-0.01318138	263.41	-0.00484731	263.41	-0.01087902
263.6	1.240758	263.6	1.129214	263.6	0.9773818	263.6	0.9930398	263.6	0.8891178	263.6	1.01235	263.6	0.9845592	263.6	-0.1426069	263.61	0.1346483	263.61	0.02268223	263.61	-0.0574506	263.61	-0.04367157	263.61	0.00805895	263.61	-0.01349653	263.61	-0.00287679	263.61	-0.01150983
263.8	1.236418	263.8	1.131336	263.8	0.9771469	263.8	0.9945194	263.8	0.8894504	263.8	1.012227	263.8	0.9874821	263.8	-0.1417477	263.81	0.1372725	263.81	0.01976239	263.81	-0.0556632	263.81	-0.03983066	263.81	0.00566976	263.81	-0.01156822	263.81	-0.00066643	263.81	-0.01229267
264	1.240435	264	1.131637	264	0.979539	264	0.9906706	264	0.8937088	264	1.014283	264	0.9846833	264	-0.140366	264.01	0.1403219	264.01	0.02347572	264.01	-0.05701718	264.01	-0.0414406	264.01	0.00604343	264.01	-0.00955877	264.01	0.00134653	264.01	-0.0120947
264.2	1.239165	264.2	1.126325	264.2	0.9758685	264.2	0.990013	264.2	0.893859	264.2	1.014357	264.2	0.982819	264.2	-0.1385463	264.2	0.1409298	264.2	0.01965445	264.2	-0.05162175	264.2	-0.04196555	264.2	0.00165316	264.2	-0.01279755	264.2	-0.00312508	264.2	-0.01484805
264.4	1.237426	264.4	1.128155	264.4	0.9775909	264.4	0.9901514	264.4	0.8958669	264.4	1.013972	264.4	0.983183	264.4	-0.1409202	264.41	0.1423874	264.41	0.02474284	264.41	-0.05647254	264.41	-0.0372346	264.41	0.00489478	264.41	-0.01217879	264.41	0.00103275	264.41	-0.01681136
264.6	1.241171	264.6	1.130549	264.6	0.9826911	264.6	0.9919503	264.6	0.8927236	264.6	1.012283	264.6	0.9857273	264.6	-0.1397914	264.61	0.1419642	264.61	0.02113903	264.61	-0.05930846	264.61	-0.03912274	264.61	0.01100988	264.61	-0.01389249	264.61	0.00092337	264.61	-0.01432331
264.8	1.243598	264.8	1.132015	264.8	0.9750943	264.8	0.9903331	264.8	0.890397	264.8	1.014884	264.8	0.9820296	264.8	-0.1386076	264.81	0.1371794	264.81	0.01985422	264.81	-0.05515662	264.81	-0.0404641	264.81	0.00207921	264.81	-0.01620176	264.81	-0.00482008	264.81	-0.01479651
265	1.239889	265	1.130492	265	0.9799092	265	0.9884954	265	0.8933194	265	1.013029	265	0.9830741	265	-0.1354706	265	0.1401949	265	0.02246567	265	-0.05817366	265	-0.04160634	265	0.01023772	265	-0.01649054	265	0.00202155	265	-0.01166617
265.2	1.242122	265.2	1.128903	265.2	0.9824912	265.2	0.9904397	265.2	0.8923538	265.2	1.014717	265.2	0.982604	265.2	-0.1419558	265.2	0.1370472	265.2	0.02393615	265.2	-0.06073255	265.2	-0.04326457	265.2	0.00568746	265.2	-0.01083805	265.2	-0.00217395	265.2	-0.01348881
265.4	1.242213	265.4	1.131152	265.4	0.9788091	265.4	0.9911557	265.4	0.8922088	265.4	1.012249	265.4	0.9812231	265.4	-0.1372073	265.41	0.1382218	265.41	0.02553955	265.41	-0.05508523	265.41	-0.03795645	265.41	0.00792356	265.41	-0.01090859	265.41	-0.0010907	265.41	-0.01514479
265.6	1.239055	265.6	1.127906	265.6	0.9821785	265.6	0.9841449	265.6	0.8897579	265.6	1.012862	265.6	0.9838942	265.6	-0.1372655	265.6	0.1410172	265.6	0.02174041	265.6	-0.05233056	265.6	-0.04145082	265.6	0.00579499	265.6	-0.0109005	265.6	-0.0034288	265.6	-0.01555875
265.8	1.238352	265.8	1.135086	265.8	0.9805755	265.8	0.991381	265.8	0.8956179	265.8	1.011041	265.8	0.9808778	265.8	-0.140302	265.81	0.137253	265.81	0.02417361	265.81	-0.05602207	265.81	-0.03826744	265.81	0.0029482	265.81	-0.01190622	265.81	0.00094447	265.81	-0.01167317
266	1.238976	266	1.133328	266	0.9811147	266	0.9921639	266	0.8900285	266	1.013582	266	0.9881355	266	-0.1388665	266	0.1409197	266	0.02194471	266	-0.05710803	266	-0.04338967	266	0.01153481	266	-0.0116427	266	0.00200033	266	-0.01282852
266.2	1.242847	266.2	1.128615	266.2	0.9797661	266.2	0.9896479	266.2	0.8882214	266.2	1.009923	266.2	0.9876718	266.2	-0.1382226	266.21	0.1382074	266.21	0.02113996	266.21	-0.05674719	266.21	-0.0445347	266.21	0.00642136	266.21	-0.01239923	266.21	0.00022894	266.21	-0.01261084
266.4	1.239282	266.4	1.129011	266.4	0.9820618	266.4	0.9907424	266.4	0.8967441	266.4	1.016675	266.4	0.9884456	266.4	-0.1366363	266.41	0.1396911	266.41	0.02444886	266.41	-0.05357948	266.41	-0.03592454	266.41	0.00598769	266.41	-0.01153593	266.41	-0.00025576	266.41	-0.01408533
266.6	1.241453	266.6	1.133629	266.6	0.9789175	266.6	0.9949713	266.6	0.8965137	266.6	1.010947	266.6	0.9875656	266.6	-0.1377857	266.6	0.1367895	266.6	0.02197917	266.6	-0.05726894	266.6	-0.03658956	266.6	0.00818624	266.6	-0.01340589	266.6	0.0014599	266.6	-0.01283123
266.8	1.243722	266.8	1.131476	266.8	0.9811766	266.8	0.99516	266.8	0.8913463	266.8	1.01523	266.8	0.9901497	266.8	-0.1367131	266.8	0.1412627	266.8	0.0242449	266.8	-0.05584747	266.8	-0.03920626	266.8	0.00215448	266.8	-0.01171226	266.8	0.00193836	266.8	-0.01197284
267	1.241003	267	1.12964	267	0.9814211	267	0.9880263	267	0.8907415	267	1.017417	267	0.9844334	267	-0.1357485	267	0.140399	267	0.02261908	267	-0.05147817	267	-0.03987521	267	0.00587504	267	-0.01362716	267	-0.00150011	267	-0.01250289
267.2	1.239971	267.2	1.134377	267.2	0.98001	267.2	0.9903785	267.2	0.8952628	267.2	1.011973	267.2	0.9851706	267.2	-0.1406016	267.21	0.1440564	267.21	0.02818899	267.21	-0.05732428	267.21	-0.03719954	267.21	0.00405439	267.21	-0.01093149	267.21	-0.00250361	267.21	-0.00752504
267.4	1.24669	267.4	1.129666	267.4	0.9770176	267.4	0.9914724	267.4	0.8899527	267.4	1.016896	267.4	0.9836969	267.4	-0.1389889	267.41	0.1380682	267.41	0.0259429	267.41	-0.05622702	267.41	-0.03873629	267.41	0.00467419	267.41	-0.01210638	267.41	-0.00082219	267.41	-0.0160513
267.6	1.242156	267.6	1.134736	267.6	0.9843451	267.6	0.9928064	267.6	0.8943325	267.6	1.016033	267.6	0.9863845	267.6	-0.137835	267.61	0.1430961	267.61	0.0237855	267.61	-0.05425839	267.61	-0.04149685	267.61	0.00503773	267.61	-0.01314011	267.61	-0.00323055	267.61	-0.01168157
267.8	1.242427	267.8	1.131709	267.8	0.9783775	267.8	0.9904255	267.8	0.8924996	267.8	1.013918	267.8	0.9857081	267.8	-0.1395788	267.81	0.1396096	267.81	0.01944228	267.81	-0.05680764	267.81	-0.03783056	267.81	0.00353031	267.81	-0.01624313	267.81	0.00128829	267.81	-0.01222285
268	1.240957	268	1.12915	268	0.9833304	268	0.995487	268	0.8932307	268	1.013411	268	0.9870703	268	-0.1380465	268	0.1405168	268	0.02226114	268	-0.05511632	268	-0.03785136	268	0.00742359	268	-0.01377451	268	0.00053811	268	-0.01703946
268.2	1.242205	268.2	1.134089	268.2	0.9835756	268.2	0.9905551	268.2	0.8907505	268.2	1.013905	268.2	0.9868711	268.2	-0.1383882	268.2	0.1383884	268.2	0.02556849	268.2	-0.05702331	268.2	-0.0377109	268.2	0.00629346	268.2	-0.00978346	268.2	0.00284753	268.2	-0.01052124
268.4	1.241941	268.4	1.132624	268.4	0.9793615	268.4	0.9985321	268.4	0.8932469	268.4	1.016146	268.4	0.9846594	268.4	-0.1412383	268.41	0.140183	268.41	0.03060729	268.41	-0.05454255	268.41	-0.04058206	268.41	0.00378593	268.41	-0.01514887	268.41	0.00087478	268.41	-0.01225564
268.6	1.244334	268.6	1.130366	268.6	0.981171	268.6	0.9941497	268.6	0.8979723	268.6	1.018162	268.6	0.9887935	268.6	-0.1357971	268.61	0.1411185	268.61	0.0294854	268.61	-0.05437166	268.61	-0.03859204	268.61	0.0003559	268.61	-0.01117638	268.61	-0.00031333	268.61	-0.01036405
268.8	1.245561	268.8	1.131996	268.8	0.9856523	268.8	0.9918897	268.8	0.895452	268.8	1.015119	268.8	0.9848998	268.8	-0.135658	268.8	0.1382186	268.8	0.02836248	268.8	-0.05587912	268.8	-0.03512046	268.8	0.0085558	268.8	-0.01424729	268.8	-0.00178273	268.8	-0.00823125
269	1.246003	269	1.127622	269	0.9844236	269	0.9934207	269	0.8928276	269	1.013521	269	0.9869989	269	-0.1400351	269	0.1437241	269	0.02328352	269	-0.05336547	269	-0.04103293	269	0.00721609	269	-0.01735248	269	0.00115667	269	-0.01267108
269.2	1.243049	269.2	1.135906	269.2	0.9849938	269.2	0.9938387	269.2	0.8902817	269.2	1.012165	269.2	0.9879991	269.2	-0.1370557	269.2	0.140387	269.2	0.0239677	269.2	-0.05428397	269.2	-0.03580754	269.2	0.00694268	269.2	-0.01589781	269.2	0.00108909	269.2	-0.01169248
269.4	1.243288	269.4	1.137826	269.4	0.9787366	269.4	0.992974	269.4	0.8945832	269.4	1.010397	269.4	0.9894027	269.4	-0.1343952	269.41	0.1465553	269.41	0.02509447	269.41	-0.05240594	269.41	-0.03756822	269.41	0.00648536	269.41	-0.0101461	269.41	0.00504243	269.41	-0.01181124
269.6	1.246392	269.6	1.133301	269.6	0.9860602	269.6	0.991604	269.6	0.8964678	269.6	1.015685	269.6	0.9856533	269.6	-0.1326941	269.6	0.1409473	269.6	0.02191575	269.6	-0.05163716	269.6	-0.03828342	269.6	0.00462092	269.6	-0.01471469	269.6	0.00031895	269.6	-0.01307522
269.8	1.246134	269.8	1.138132	269.8	0.9858376	269.8	0.9972836	269.8	0.8962796	269.8	1.019259	269.8	0.9861327	269.8	-0.137342	269.81	0.1423188	269.81	0.02457981	269.81	-0.05497324	269.81	-0.0420567	269.81	0.00662173	269.81	-0.01100606	269.81	-0.00127229	269.81	-0.01054594
270	1.243258	270	1.13453	270	0.9829156	270	0.9942551	270	0.8942343	270	1.013552	270	0.9868488	270	-0.1391111	270	0.1434146	270	0.02499438	270	-0.04972198	270	-0.03593741	270	0.00475305	270	-0.00886507	270	0.0021938	270	-0.01157088
270.2	1.244215	270.2	1.1308	270.2	0.9801444	270.2	0.9932364	270.2	0.890884	270.2	1.015044	270.2	0.9883644	270.2	-0.1332257	270.2	0.1397403	270.2	0.02553871	270.2	-0.05517399	270.2	-0.03733245	270.2	0.00681072	270.2	-0.01224533	270.2	-0.00184209	270.2	-0.01264116
270.4	1.241756	270.4	1.131284	270.4	0.9781476	270.4	0.9997463	270.4	0.8949694	270.4	1.014643	270.4	0.9809336	270.4	-0.1394833	270.41	0.1472109	270.41	0.02647202	270.41	-0.05303656	270.41	-0.0400019	270.41	0.00731481	270.41	-0.01326718	270.41	-0.00123408	270.41	-0.00612159
270.6	1.243877	270.6	1.135181	270.6	0.9843634	270.6	0.994143	270.6	0.8960747	270.6	1.017945	270.6	0.9853175	270.6	-0.1363227	270.61	0.1405832	270.61	0.02323841	270.61	-0.06065856	270.61	-0.03946812	270.61	0.00791785	270.61	-0.01658347	270.61	-0.00116584	270.61	-0.00698564
270.8	1.249534	270.8	1.134452	270.8	0.9817212	270.8	0.9974757	270.8	0.8949307	270.8	1.015486	270.8	0.9930776	270.8	-0.1372211	270.81	0.1417139	270.81	0.02449554	270.81	-0.05617171	270.81	-0.0395591	270.81	0.00517778	270.81	-0.01271827	270.81	-0.00047385	270.81	-0.00691829
271	1.248806	271	1.136372	271	0.9851629	271	0.9978363	271	0.8955507	271	1.015501	271	0.9880841	271	-0.1346328	271.01	0.1412583	271.01	0.02743419	271.01	-0.05403182	271.01	-0.03668371	271.01	0.00384609	271.01	-0.01186437	271.01	0.00510023	271.01	-0.01018229
271.2	1.243592	271.2	1.129929	271.2	0.9815568	271.2	0.9919252	271.2	0.8953135	271.2	1.014846	271.2	0.9892159	271.2	-0.1371854	271.21	0.1420076	271.21	0.02593452	271.21	-0.05389451	271.21	-0.03723762	271.21	-0.00053095	271.21	-0.01209734	271.21	0.00050183	271.21	-0.00732121
271.4	1.248823	271.4	1.13369	271.4	0.9871441	271.4	0.9962588	271.4	0.8913119	271.4	1.013023	271.4	0.9844472	271.4	-0.1322984	271.41	0.1458476	271.41	0.02230347	271.41	-0.04960087	271.41	-0.03804165	271.41	0.00736563	271.41	-0.01043801	271.41	0.00139682	271.41	-0.01246804
271.6	1.242596	271.6	1.131284	271.6	0.9820405	271.6	0.9986344	271.6	0.8912158	271.6	1.02107	271.6	0.9819358	271.6	-0.1387205	271.61	0.1470176	271.61	0.0308381	271.61	-0.05801074	271.61	-0.03710578	271.61	0.00463788	271.61	-0.01363454	271.61	0.00187749	271.61	-0.01438307
271.8	1.244232	271.8	1.138009	271.8	0.9864864	271.8	1.003019	271.8	0.8910803	271.8	1.017547	271.8	0.986995	271.8	-0.1354537	271.81	0.1436557	271.81	0.02260789	271.81	-0.0556012	271.81	-0.03531485	271.81	0.0080261	271.81	-0.01062188	271.81	0.00241076	271.81	-0.00752029
272	1.243885	272	1.138589	272	0.9835561	272	0.9968732	272	0.891989	272	1.013294	272	0.9861535	272	-0.1376967	272.01	0.1436084	272.01	0.02119596	272.01	-0.05685679	272.01	-0.03520916	272.01	0.0070719	272.01	-0.00745151	272.01	0.00030903	272.01	-0.00560209
272.2	1.245696	272.2	1.134484	272.2	0.9863197	272.2	0.9974502	272.2	0.8938507	272.2	1.018699	272.2	0.9903738	272.2	-0.1367368	272.2	0.1408572	272.2	0.02445487	272.2	-0.05397233	272.2	-0.0338467	272.2	0.00911589	272.2	-0.01383211	272.2	0.00382712	272.2	-0.01239186
272.4	1.242108	272.4	1.138239	272.4	0.9873113	272.4	0.9954442	272.4	0.8969047	272.4	1.018679	272.4	0.9864275	272.4	-0.138431	272.4	0.1353303	272.4	0.02746167	272.4	-0.05588245	272.4	-0.03255412	272.4	0.01211986	272.4	-0.01079497	272.4	0.00641056	272.4	-0.01300503
272.6	1.244125	272.6	1.133425	272.6	0.9782436	272.6	0.9973847	272.6	0.8974358	272.6	1.016415	272.6	0.9889802	272.6	-0.1360223	272.6	0.1404419	272.6	0.02660848	272.6	-0.05209471	272.6	-0.04137039	272.6	0.00203228	272.6	-0.00732211	272.6	0.00236431	272.6	-0.00800201
272.8	1.247976	272.8	1.135988	272.8	0.988178	272.8	0.9981986	272.8	0.8967782	272.8	1.018183	272.8	0.9887112	272.8	-0.1328604	272.81	0.1434552	272.81	0.02605159	272.81	-0.05415341	272.81	-0.03655361	272.81	0.00850608	272.81	-0.01157715	272.81	0.00413356	272.81	-0.01137856
273	1.249505	273	1.133074	273	0.9844775	273	0.9985637	273	0.8985987	273	1.018044	273	0.9905817	273	-0.1412133	273.01	0.1461074	273.01	0.02694018	273.01	-0.05592473	273.01	-0.03182286	273.01	0.00595287	273.01	-0.00925346	273.01	0.00241433	273.01	-0.00761135
273.2	1.245811	273.2	1.132718	273.2	0.9874414	273.2	0.99212	273.2	0.898959	273.2	1.018936	273.2	0.9845552	273.2	-0.1353443	273.21	0.1423938	273.21	0.02930247	273.21	-0.05573478	273.21	-0.04166029	273.21	0.00870654	273.21	-0.01334726	273.21	0.00592163	273.21	-0.01083276
273.4	1.248931	273.4	1.133581	273.4	0.986049	273.4	0.9958425	273.4	0.8975063	273.4	1.014746	273.4	0.9856908	273.4	-0.1409143	273.4	0.1395768	273.4	0.02081832	273.4	-0.05253333	273.4	-0.0362218	273.4	0.00655805	273.4	-0.00801471	273.4	-0.00003916	273.4	-0.01087743
273.6	1.246371	273.6	1.1343	273.6	0.9844227	273.6	0.9971997	273.6	0.8959588	273.6	1.016284	273.6	0.9921116	273.6	-0.1401643	273.6	0.1447399	273.6	0.02897966	273.6	-0.0546799	273.6	-0.03609379	273.6	0.00879273	273.6	-0.00863607	273.6	0.0044272	273.6	-0.01641476
273.8	1.248043	273.8	1.138397	273.8	0.9890953	273.8	1.000317	273.8	0.8975931	273.8	1.015565	273.8	0.994298	273.8	-0.1349662	273.81	0.1432816	273.81	0.03054757	273.81	-0.05400512	273.81	-0.03725068	273.81	0.00417205	273.81	-0.01085509	273.81	0.0045599	273.81	-0.00727706
274	1.24577	274	1.140511	274	0.9854758	274	0.9970632	274	0.8985738	274	1.017709	274	0.9895059	274	-0.1346754	274.01	0.1454833	274.01	0.02837611	274.01	-0.05045504	274.01	-0.0401353	274.01	0.00512373	274.01	-0.00723126	274.01	0.00285906	274.01	-0.00700218
274.2	1.250259	274.2	1.13987	274.2	0.986328	274.2	0.9944022	274.2	0.9009782	274.2	1.012088	274.2	0.9881021	274.2	-0.1350826	274.2	0.1492207	274.2	0.02786134	274.2	-0.04966537	274.2	-0.03385016	274.2	0.00540303	274.2	-0.00782923	274.2	0.00196091	274.2	-0.00484803
274.4	1.247187	274.4	1.139362	274.4	0.9853005	274.4	0.9959953	274.4	0.8973655	274.4	1.019664	274.4	0.9905925	274.4	-0.1297685	274.4	0.1463491	274.4	0.02816545	274.4	-0.05606472	274.4	-0.0401478	274.4	0.00838145	274.4	-0.00864019	274.4	0.00403496	274.4	-0.00596512
274.6	1.248339	274.6	1.14147	274.6	0.9862718	274.6	0.998814	274.6	0.8955694	274.6	1.017913	274.6	0.9876332	274.6	-0.1354917	274.6	0.1444129	274.6	0.02492075	274.6	-0.05673053	274.6	-0.03515115	274.6	0.00511455	274.6	-0.00548209	274.6	0.00448922	274.6	-0.00893814
274.8	1.248946	274.8	1.135259	274.8	0.9856313	274.8	0.9991142	274.8	0.8914264	274.8	1.015967	274.8	0.9904892	274.8	-0.1371709	274.81	0.141803	274.81	0.02945554	274.81	-0.05033128	274.81	-0.03407006	274.81	0.0083359	274.81	-0.00652313	274.81	0.00341279	274.81	-0.00786108
275	1.247049	275	1.138538	275	0.9880352	275	0.9961198	275	0.8931901	275	1.015739	275	0.9894294	275	-0.1348051	275.01	0.1458098	275.01	0.01986871	275.01	-0.05120344	275.01	-0.03441945	275.01	0.00952596	275.01	-0.00693623	275.01	0.00449291	275.01	-0.01341039
275.2	1.255089	275.2	1.135675	275.2	0.9873086	275.2	1.002479	275.2	0.8966621	275.2	1.021769	275.2	0.9877443	275.2	-0.1308685	275.21	0.1466227	275.21	0.0317167	275.21	-0.05100882	275.21	-0.03713328	275.21	0.00638104	275.21	-0.01077771	275.21	0.00411726	275.21	-0.00793283
275.4	1.245548	275.4	1.137421	275.4	0.9903152	275.4	1.000473	275.4	0.896884	275.4	1.01714	275.4	0.9892402	275.4	-0.1356735	275.4	0.1462472	275.4	0.02767601	275.4	-0.0472227	275.4	-0.03680079	275.4	0.00908604	275.4	-0.00976443	275.4	0.00082421	275.4	-0.00687713
275.6	1.249168	275.6	1.137563	275.6	0.9881181	275.6	1.000966	275.6	0.8954742	275.6	1.020953	275.6	0.9876722	275.6	-0.1348486	275.6	0.1454981	275.6	0.02375229	275.6	-0.05292543	275.6	-0.04066059	275.6	0.00725584	275.6	-0.00550247	275.6	0.00515391	275.6	-0.00875996
275.8	1.249079	275.8	1.134359	275.8	0.986252	275.8	0.9939322	275.8	0.8990137	275.8	1.018157	275.8	0.9900795	275.8	-0.1399872	275.81	0.1440703	275.81	0.02432983	275.81	-0.04896148	275.81	-0.03593725	275.81	0.00946316	275.81	-0.0071363	275.81	0.00185933	275.81	-0.00856402
276	1.250126	276	1.137908	276	0.9895504	276	0.9974185	276	0.8964522	276	1.017702	276	0.9882244	276	-0.1354055	276.01	0.1434409	276.01	0.02574399	276.01	-0.04784581	276.01	-0.03744045	276.01	0.00951774	276.01	-0.00968156	276.01	0.00508472	276.01	-0.00723402
276.2	1.251214	276.2	1.13866	276.2	0.9810823	276.2	0.99775	276.2	0.8952865	276.2	1.014117	276.2	0.9902087	276.2	-0.1326584	276.21	0.1463465	276.21	0.02783543	276.21	-0.05160717	276.21	-0.03641719	276.21	0.00827222	276.21	-0.01054319	276.21	0.00388981	276.21	-0.00401675
276.4	1.254526	276.4	1.136317	276.4	0.985003	276.4	0.9982822	276.4	0.899294	276.4	1.016913	276.4	0.9892868	276.4	-0.135263	276.41	0.1468542	276.41	0.02936669	276.41	-0.05156219	276.41	-0.03258509	276.41	0.00520416	276.41	-0.00959455	276.41	0.00382468	276.41	-0.00643458
276.6	1.251595	276.6	1.140431	276.6	0.9883155	276.6	0.9998787	276.6	0.8979887	276.6	1.016839	276.6	0.9893503	276.6	-0.1305515	276.61	0.1494797	276.61	0.03165212	276.61	-0.05369857	276.61	-0.03613702	276.61	0.0084866	276.61	-0.00556415	276.61	0.004998	276.61	-0.01377573
276.8	1.247499	276.8	1.138828	276.8	0.9891741	276.8	0.9992129	276.8	0.8969432	276.8	1.018022	276.8	0.992248	276.8	-0.1384891	276.8	0.1500479	276.8	0.02506104	276.8	-0.04611635	276.8	-0.03906086	276.8	0.00644816	276.8	-0.00863164	276.8	0.00512941	276.8	-0.00935749
277	1.251882	277	1.131369	277	0.9879272	277	0.9988173	277	0.8984575	277	1.014824	277	0.9903294	277	-0.137413	277.01	0.1437	277.01	0.02382944	277.01	-0.04799516	277.01	-0.03233908	277.01	0.00753003	277.01	-0.0073219	277.01	0.00334833	277.01	-0.00595125
277.2	1.251412	277.2	1.141325	277.2	0.9857924	277.2	0.9979355	277.2	0.8991882	277.2	1.01822	277.2	0.9881013	277.2	-0.1335562	277.21	0.1427858	277.21	0.02940387	277.21	-0.05100481	277.21	-0.03659748	277.21	0.00888731	277.21	-0.00887742	277.21	0.00680425	277.21	-0.01014382
277.4	1.25375	277.4	1.139885	277.4	0.9864896	277.4	0.9942264	277.4	0.8974039	277.4	1.020199	277.4	0.9895113	277.4	-0.1313958	277.41	0.1454647	277.41	0.02632235	277.41	-0.0526058	277.41	-0.03445673	277.41	0.0111745	277.41	-0.00924775	277.41	0.00298859	277.41	-0.00353268
277.6	1.254483	277.6	1.136413	277.6	0.9858595	277.6	0.997907	277.6	0.9004674	277.6	1.023497	277.6	0.9888243	277.6	-0.1289864	277.6	0.1489411	277.6	0.03098831	277.6	-0.05315199	277.6	-0.03308547	277.6	0.01162579	277.6	-0.01117483	277.6	0.00478455	277.6	-0.00797787
277.8	1.249293	277.8	1.13803	277.8	0.9870265	277.8	1.003086	277.8	0.9013864	277.8	1.020325	277.8	0.9913259	277.8	-0.131708	277.81	0.1423138	277.81	0.03373166	277.81	-0.05217981	277.81	-0.0350473	277.81	0.00984976	277.81	-0.0107231	277.81	0.00510409	277.81	-0.00845677
278	1.256253	278	1.140903	278	0.9862512	278	1.001168	278	0.8992203	278	1.014622	278	0.9922867	278	-0.1309446	278	0.1434052	278	0.02964777	278	-0.04741291	278	-0.03228295	278	0.01349878	278	-0.0087296	278	0.0034552	278	-0.0070062
278.2	1.253724	278.2	1.135956	278.2	0.9862867	278.2	1.00347	278.2	0.9016721	278.2	1.017749	278.2	0.9864811	278.2	-0.1381411	278.21	0.1404884	278.21	0.03024551	278.21	-0.04865708	278.21	-0.03153188	278.21	0.01089111	278.21	-0.00873743	278.21	0.00296822	278.21	-0.00808217
278.4	1.252954	278.4	1.139617	278.4	0.9926187	278.4	1.001498	278.4	0.8973072	278.4	1.016175	278.4	0.9952654	278.4	-0.1274014	278.4	0.145442	278.4	0.02762753	278.4	-0.05273316	278.4	-0.03326257	278.4	0.00885223	278.4	-0.00937103	278.4	0.00777343	278.4	-0.00311828
278.6	1.254269	278.6	1.135245	278.6	0.9845454	278.6	1.0028	278.6	0.895663	278.6	1.01753	278.6	0.9892985	278.6	-0.1305858	278.61	0.1432255	278.61	0.02914686	278.61	-0.04834141	278.61	-0.03189692	278.61	0.01246119	278.61	-0.01098568	278.61	0.00572299	278.61	-0.00933465
278.8	1.255931	278.8	1.139768	278.8	0.9816768	278.8	1.001597	278.8	0.9019059	278.8	1.02241	278.8	0.9918774	278.8	-0.130732	278.81	0.1525041	278.81	0.02827677	278.81	-0.04664854	278.81	-0.0344072	278.81	0.01272741	278.81	-0.00323908	278.81	0.00874567	278.81	-0.00684789
279	1.251205	279	1.139409	279	0.9888495	279	1.000085	279	0.9005305	279	1.020166	279	0.9917287	279	-0.1326812	279.01	0.1462624	279.01	0.03159442	279.01	-0.05107499	279.01	-0.03271501	279.01	0.0097433	279.01	-0.00773132	279.01	0.00876472	279.01	-0.00148409
279.2	1.250779	279.2	1.141905	279.2	0.9895003	279.2	1.000113	279.2	0.8958365	279.2	1.021784	279.2	0.9911328	279.2	-0.1306541	279.21	0.144384	279.21	0.02805283	279.21	-0.05238265	279.21	-0.03368687	279.21	0.01094494	279.21	-0.00711073	279.21	0.00453426	279.21	-0.00614272
279.4	1.256834	279.4	1.139059	279.4	0.9853291	279.4	0.9974819	279.4	0.8956782	279.4	1.019795	279.4	0.9861211	279.4	-0.1292938	279.4	0.1464539	279.4	0.03092998	279.4	-0.04725588	279.4	-0.03158116	279.4	0.01260611	279.4	-0.00995428	279.4	0.00496697	279.4	-0.00291156
279.6	1.25459	279.6	1.138988	279.6	0.9882751	279.6	0.9989372	279.6	0.8975851	279.6	1.020932	279.6	0.9954145	279.6	-0.1319022	279.6	0.145147	279.6	0.02802661	279.6	-0.04792764	279.6	-0.03485589	279.6	0.00579739	279.6	-0.00924417	279.6	0.005957	279.6	-0.00787836
279.8	1.253636	279.8	1.140842	279.8	0.9852855	279.8	1.001461	279.8	0.9022021	279.8	1.020505	279.8	0.991875	279.8	-0.1300502	279.81	0.1487051	279.81	0.03025414	279.81	-0.0451247	279.81	-0.03100771	279.81	0.0105637	279.81	-0.0073333	279.81	-0.00051769	279.81	-0.00648766
280	1.252972	280	1.139945	280	0.9871762	280	0.9995465	280	0.8980425	280	1.018751	280	0.9889987	280	-0.1323258	280	0.1478017	280	0.02951389	280	-0.0473992	280	-0.03131279	280	0.01186612	280	-0.00764458	280	0.00849625	280	-0.00730661
280.2	1.253247	280.2	1.144532	280.2	0.9907332	280.2	1.000091	280.2	0.8963175	280.2	1.024772	280.2	0.9902374	280.2	-0.1320477	280.21	0.1499397	280.21	0.03251528	280.21	-0.04924597	280.21	-0.03655809	280.21	0.01191379	280.21	-0.01308575	280.21	0.00775426	280.21	-0.00531217
280.4	1.255519	280.4	1.142848	280.4	0.9871657	280.4	1.004578	280.4	0.9036567	280.4	1.021845	280.4	0.9880735	280.4	-0.13422	280.4	0.1480711	280.4	0.03343258	280.4	-0.05192609	280.4	-0.03161629	280.4	0.01172811	280.4	-0.00489208	280.4	0.00266044	280.4	-0.00385497
280.6	1.256784	280.6	1.141563	280.6	0.9884285	280.6	0.9998735	280.6	0.8993439	280.6	1.0163	280.6	0.992678	280.6	-0.1261315	280.6	0.1437731	280.6	0.03126561	280.6	-0.04897885	280.6	-0.03378821	280.6	0.00633531	280.6	-0.00664715	280.6	0.00904969	280.6	-0.00688332
280.8	1.251228	280.8	1.138753	280.8	0.9886884	280.8	1.002739	280.8	0.8999376	280.8	1.018677	280.8	0.9909312	280.8	-0.1288967	280.8	0.1503206	280.8	0.02971788	280.8	-0.04462671	280.8	-0.02971261	280.8	0.01300216	280.8	-0.00994312	280.8	0.00545355	280.8	-0.009018
281	1.252153	281	1.140721	281	0.9879019	281	0.9984708	281	0.9006195	281	1.025375	281	0.9904584	281	-0.1341325	281.01	0.1474522	281.01	0.03265833	281.01	-0.04745393	281.01	-0.03805748	281.01	0.00820051	281.01	-0.00811071	281.01	0.00558156	281.01	-0.00723467
281.2	1.256818	281.2	1.142913	281.2	0.9896559	281.2	1.000227	281.2	0.9035002	281.2	1.021274	281.2	0.9906576	281.2	-0.1289889	281.2	0.1499356	281.2	0.02375952	281.2	-0.04578928	281.2	-0.03376473	281.2	0.00787496	281.2	-0.00391342	281.2	0.00858338	281.2	-0.00426558
281.4	1.249262	281.4	1.142874	281.4	0.989833	281.4	1.000819	281.4	0.9006374	281.4	1.021622	281.4	0.9900985	281.4	-0.1308201	281.41	0.1484534	281.41	0.0315688	281.41	-0.04961362	281.41	-0.03110593	281.41	0.01216599	281.41	-0.00899586	281.41	0.0067686	281.41	-0.00678545
281.6	1.253135	281.6	1.14255	281.6	0.990292	281.6	0.999137	281.6	0.8998916	281.6	1.017016	281.6	0.9863451	281.6	-0.1293646	281.6	0.149894	281.6	0.0286239	281.6	-0.04911359	281.6	-0.03382685	281.6	0.00997608	281.6	-0.00381076	281.6	0.00621665	281.6	-0.00280137
281.8	1.253154	281.8	1.139684	281.8	0.9899639	281.8	1.00298	281.8	0.8971868	281.8	1.024061	281.8	0.9926239	281.8	-0.1280991	281.8	0.1491875	281.8	0.03218801	281.8	-0.04407002	281.8	-0.03007409	281.8	0.01374649	281.8	-0.00571441	281.8	0.0060565	281.8	-0.00599657
282	1.254265	282	1.143324	282	0.9864403	282	1.001297	282	0.9001788	282	1.018363	282	0.9930062	282	-0.1237889	282	0.1476392	282	0.0327315	282	-0.04829093	282	-0.03359265	282	0.01174876	282	-0.00710441	282	0.00283164	282	-0.00463666
282.2	1.252443	282.2	1.141171	282.2	0.990909	282.2	1.004803	282.2	0.8989781	282.2	1.02136	282.2	0.9895489	282.2	-0.1279272	282.2	0.1449666	282.2	0.03487905	282.2	-0.04931627	282.2	-0.0340417	282.2	0.01032349	282.2	-0.00412341	282.2	0.00701926	282.2	-0.00781019
282.4	1.253387	282.4	1.14399	282.4	0.9914708	282.4	1.001128	282.4	0.8976099	282.4	1.021074	282.4	0.9994212	282.4	-0.1330883	282.4	0.1474376	282.4	0.03170405	282.4	-0.05057913	282.4	-0.03288725	282.4	0.00918018	282.4	-0.00499011	282.4	0.00911861	282.4	-0.00571958
282.6	1.255103	282.6	1.144596	282.6	0.9923605	282.6	1.001096	282.6	0.9003902	282.6	1.017472	282.6	0.9974682	282.6	-0.1317055	282.6	0.1527074	282.6	0.02869466	282.6	-0.04547301	282.6	-0.0288558	282.6	0.0124254	282.6	-0.00581456	282.6	0.00856389	282.6	-0.0042464
282.8	1.254565	282.8	1.144638	282.8	0.9885225	282.8	1.004504	282.8	0.8989659	282.8	1.026572	282.8	0.9922316	282.8	-0.1299183	282.8	0.1531861	282.8	0.03022163	282.8	-0.04898338	282.8	-0.03523289	282.8	0.01100776	282.8	-0.00487326	282.8	0.0048398	282.8	-0.00260591
283	1.254581	283	1.142853	283	0.9873117	283	1.008061	283	0.8959957	283	1.023364	283	0.9932387	283	-0.128794	283.01	0.1499881	283.01	0.02955757	283.01	-0.04971831	283.01	-0.03242941	283.01	0.01310674	283.01	-0.00699543	283.01	0.00893005	283.01	-0.00461667
283.2	1.253663	283.2	1.142332	283.2	0.9922269	283.2	1.006947	283.2	0.9012147	283.2	1.023505	283.2	0.9933313	283.2	-0.1331579	283.21	0.1477389	283.21	0.03436523	283.21	-0.04854254	283.21	-0.03283605	283.21	0.01010792	283.21	-0.0058855	283.21	0.00844895	283.21	-0.00671546
283.4	1.255815	283.4	1.140574	283.4	0.9893319	283.4	0.9981402	283.4	0.9009644	283.4	1.023401	283.4	0.9923714	283.4	-0.1313876	283.4	0.1458396	283.4	0.03329284	283.4	-0.0507676	283.4	-0.03431635	283.4	0.00744112	283.4	-0.00265451	283.4	0.00627154	283.4	-0.00601667
283.6	1.257823	283.6	1.144923	283.6	0.9937434	283.6	1.002085	283.6	0.9042234	283.6	1.023756	283.6	0.9949088	283.6	-0.1341754	283.6	0.1513971	283.6	0.03085171	283.6	-0.05055027	283.6	-0.0325494	283.6	0.01406137	283.6	-0.00552733	283.6	0.01129951	283.6	-0.00671363
283.8	1.257903	283.8	1.138192	283.8	0.9898841	283.8	1.004204	283.8	0.9044362	283.8	1.0194	283.8	0.9955251	283.8	-0.1328411	283.81	0.155073	283.81	0.03201281	283.81	-0.04642073	283.81	-0.03486452	283.81	0.00688498	283.81	-0.00459545	283.81	0.00730695	283.81	-0.00012491
284	1.258145	284	1.143381	284	0.9874729	284	1.006063	284	0.901768	284	1.021565	284	0.9940904	284	-0.1319425	284.01	0.1498096	284.01	0.0332555	284.01	-0.04725964	284.01	-0.0317986	284.01	0.01534864	284.01	-0.00493067	284.01	0.00955285	284.01	-0.00883593
284.2	1.258492	284.2	1.138448	284.2	0.9916867	284.2	1.001983	284.2	0.8984896	284.2	1.021179	284.2	0.9946345	284.2	-0.1304153	284.21	0.1479733	284.21	0.03421819	284.21	-0.04899967	284.21	-0.03299052	284.21	0.01367531	284.21	-0.00761212	284.21	0.0077187	284.21	-0.00268679
284.4	1.255838	284.4	1.14205	284.4	0.9895486	284.4	1.004133	284.4	0.9003104	284.4	1.02349	284.4	0.9981774	284.4	-0.1306627	284.4	0.1527146	284.4	0.03308829	284.4	-0.04879916	284.4	-0.03754895	284.4	0.01481378	284.4	-0.00619837	284.4	0.01098743	284.4	-0.00602756
284.6	1.259385	284.6	1.148573	284.6	0.9954112	284.6	1.002814	284.6	0.9035031	284.6	1.026311	284.6	0.9915744	284.6	-0.129371	284.61	0.1508579	284.61	0.02968641	284.61	-0.04855337	284.61	-0.03411565	284.61	0.01520677	284.61	-0.00501487	284.61	0.00752786	284.61	-0.0032288
284.8	1.256758	284.8	1.137395	284.8	0.9949005	284.8	1.003378	284.8	0.9040583	284.8	1.022634	284.8	0.9953402	284.8	-0.1251635	284.8	0.1459897	284.8	0.02687628	284.8	-0.04668142	284.8	-0.03413251	284.8	0.01267305	284.8	-0.00422978	284.8	0.00818153	284.8	-0.00818541
285	1.257712	285	1.145947	285	0.991705	285	1.006012	285	0.8998231	285	1.01926	285	0.9910106	285	-0.1303668	285	0.1519452	285	0.03643419	285	-0.05164884	285	-0.03039434	285	0.0100871	285	-0.00151419	285	0.01068385	285	-0.00462392
285.2	1.256755	285.2	1.14551	285.2	0.9918059	285.2	1.002192	285.2	0.9049863	285.2	1.023528	285.2	0.996793	285.2	-0.1319648	285.2	0.1434485	285.2	0.03545834	285.2	-0.05166358	285.2	-0.03045388	285.2	0.01565742	285.2	-0.0061585	285.2	0.00460764	285.2	-0.00208763
285.4	1.255128	285.4	1.145844	285.4	0.9955657	285.4	1.001292	285.4	0.8994376	285.4	1.020952	285.4	0.9952926	285.4	-0.1257105	285.41	0.1507409	285.41	0.02986495	285.41	-0.05118398	285.41	-0.03308181	285.41	0.01092834	285.41	-0.00080189	285.41	0.00470639	285.41	0.00244765
285.6	1.256901	285.6	1.144811	285.6	0.9941645	285.6	1.004427	285.6	0.9016938	285.6	1.02408	285.6	0.9943807	285.6	-0.1312521	285.61	0.1471914	285.61	0.03265129	285.61	-0.0509446	285.61	-0.03354244	285.61	0.01084432	285.61	-0.00674522	285.61	0.00876553	285.61	0.00083215
285.8	1.25739	285.8	1.144915	285.8	0.9878961	285.8	1.005076	285.8	0.9045544	285.8	1.02351	285.8	0.9918669	285.8	-0.1293827	285.8	0.1524016	285.8	0.03470669	285.8	-0.0477577	285.8	-0.03450351	285.8	0.01331462	285.8	-0.00686644	285.8	0.01313407	285.8	-0.00271707
286	1.261642	286	1.142703	286	0.9942786	286	1.004764	286	0.9024373	286	1.023344	286	0.9931201	286	-0.1308708	286.01	0.1518422	286.01	0.03448259	286.01	-0.05035008	286.01	-0.02800802	286.01	0.01161998	286.01	-0.00614789	286.01	0.00768787	286.01	-0.00606836
286.2	1.259032	286.2	1.142051	286.2	0.9927436	286.2	1.004469	286.2	0.9011127	286.2	1.026249	286.2	0.9916415	286.2	-0.1287818	286.21	0.1495208	286.21	0.03039094	286.21	-0.04780062	286.21	-0.02928497	286.21	0.01257244	286.21	-0.00206403	286.21	0.01295517	286.21	-0.00371502
286.4	1.258923	286.4	1.145317	286.4	0.9916282	286.4	1.001826	286.4	0.8979695	286.4	1.02328	286.4	0.9912981	286.4	-0.1276295	286.4	0.1522511	286.4	0.03487483	286.4	-0.04914264	286.4	-0.03161101	286.4	0.01019274	286.4	-0.00364366	286.4	0.00932114	286.4	-0.00505993
286.6	1.257086	286.6	1.143535	286.6	0.9912273	286.6	1.006368	286.6	0.9028605	286.6	1.020601	286.6	0.993813	286.6	-0.1292901	286.6	0.1525531	286.6	0.02955438	286.6	-0.04630941	286.6	-0.02950105	286.6	0.01269607	286.6	-0.00358953	286.6	0.01233053	286.6	-0.00666104
286.8	1.261568	286.8	1.142525	286.8	0.9938084	286.8	1.002975	286.8	0.8991109	286.8	1.021727	286.8	0.9942388	286.8	-0.1271114	286.81	0.1452978	286.81	0.03133386	286.81	-0.05029981	286.81	-0.02872994	286.81	0.01264966	286.81	-0.00402048	286.81	0.007995	286.81	-0.00752394
287	1.262461	287	1.144911	287	0.9920247	287	1.004528	287	0.9008681	287	1.023954	287	0.9923141	287	-0.1274318	287	0.1496433	287	0.0284707	287	-0.04822586	287	-0.02923783	287	0.01177668	287	-0.00557727	287	0.01274196	287	-0.00323759
287.2	1.2601	287.2	1.148268	287.2	0.9942598	287.2	1.007631	287.2	0.9044901	287.2	1.024407	287.2	0.9883057	287.2	-0.1263458	287.2	0.1542831	287.2	0.03738032	287.2	-0.04897251	287.2	-0.03497301	287.2	0.00978192	287.2	-0.00308866	287.2	0.01472776	287.2	-0.00480442
287.4	1.257273	287.4	1.143514	287.4	0.9910802	287.4	1.003839	287.4	0.9007846	287.4	1.018895	287.4	0.9946101	287.4	-0.1285148	287.4	0.1519763	287.4	0.03264757	287.4	-0.04672949	287.4	-0.02793248	287.4	0.01650494	287.4	0.00112015	287.4	0.0110416	287.4	-0.00654746
287.6	1.259552	287.6	1.145117	287.6	0.9893247	287.6	1.006232	287.6	0.9002503	287.6	1.025424	287.6	0.9993395	287.6	-0.1304687	287.6	0.1452514	287.6	0.03205451	287.6	-0.04747221	287.6	-0.02895808	287.6	0.0114773	287.6	-0.00404716	287.6	0.0081946	287.6	-0.00791948
287.8	1.257399	287.8	1.143256	287.8	0.9931407	287.8	1.005185	287.8	0.9023432	287.8	1.022491	287.8	0.9939053	287.8	-0.1304153	287.81	0.1493097	287.81	0.03326129	287.81	-0.04596986	287.81	-0.02686032	287.81	0.00914862	287.81	-0.00019626	287.81	0.01303057	287.81	-0.00331085
288	1.256802	288	1.146648	288	0.9898536	288	1.002034	288	0.9027154	288	1.019495	288	0.9935966	288	-0.1273202	288	0.1482751	288	0.03129098	288	-0.04773534	288	-0.02891465	288	0.0100229	288	-0.00757958	288	0.00482434	288	-0.00904138
288.2	1.262397	288.2	1.146044	288.2	0.9933757	288.2	1.00906	288.2	0.8987575	288.2	1.024494	288.2	0.9970254	288.2	-0.1258029	288.21	0.1490598	288.21	0.03443622	288.21	-0.04910179	288.21	-0.03038511	288.21	0.00960656	288.21	-0.00422999	288.21	0.00908594	288.21	-0.00355097
288.4	1.263476	288.4	1.146205	288.4	0.9902772	288.4	1.005112	288.4	0.9025764	288.4	1.02551	288.4	0.9967657	288.4	-0.1280533	288.41	0.147774	288.41	0.03401344	288.41	-0.0475951	288.41	-0.03144427	288.41	0.01297395	288.41	-0.00102535	288.41	0.00865041	288.41	-0.00283791
288.6	1.258728	288.6	1.145594	288.6	0.9975457	288.6	1.004065	288.6	0.9035041	288.6	1.021087	288.6	0.9963073	288.6	-0.1282227	288.6	0.1509175	288.6	0.03180814	288.6	-0.04757834	288.6	-0.0311086	288.6	0.01110204	288.6	-0.00159809	288.6	0.00961229	288.6	-0.00371955
288.8	1.261316	288.8	1.146536	288.8	0.9953763	288.8	1.005001	288.8	0.9036922	288.8	1.021076	288.8	0.9935625	288.8	-0.1279689	288.81	0.1542549	288.81	0.03690063	288.81	-0.0455425	288.81	-0.02478341	288.81	0.01598722	288.81	0.00147855	288.81	0.01101936	288.81	-0.00397924
289	1.264073	289	1.143678	289	0.9921123	289	1.005627	289	0.9010481	289	1.021192	289	0.9961403	289	-0.1247061	289	0.1535365	289	0.035975	289	-0.04398661	289	-0.02827961	289	0.0197004	289	-0.00337286	289	0.01019168	289	-0.00237625
289.2	1.261966	289.2	1.147809	289.2	0.9940155	289.2	1.004639	289.2	0.8996037	289.2	1.023754	289.2	0.9898754	289.2	-0.1255926	289.2	0.1546078	289.2	0.0394711	289.2	-0.04557802	289.2	-0.02772431	289.2	0.01145668	289.2	-0.00663549	289.2	0.00891071	289.2	-0.00159626
289.4	1.262905	289.4	1.149259	289.4	0.9947513	289.4	1.004686	289.4	0.9011357	289.4	1.02766	289.4	0.9990973	289.4	-0.1307551	289.4	0.1508237	289.4	0.03096168	289.4	-0.04731844	289.4	-0.03289904	289.4	0.01648802	289.4	-0.00453837	289.4	0.00684419	289.4	0.00179543
289.6	1.262339	289.6	1.145687	289.6	0.9899066	289.6	1.004539	289.6	0.9030883	289.6	1.023197	289.6	0.9927684	289.6	-0.1268252	289.61	0.1506756	289.61	0.03198221	289.61	-0.04519411	289.61	-0.0278032	289.61	0.02124398	289.61	-0.00163022	289.61	0.00820584	289.61	-0.00387726
289.8	1.260908	289.8	1.14998	289.8	0.9924586	289.8	1.004804	289.8	0.9052582	289.8	1.024542	289.8	0.998367	289.8	-0.1285791	289.8	0.1512259	289.8	0.03617216	289.8	-0.04233823	289.8	-0.0288247	289.8	0.01747722	289.8	-0.00145542	289.8	0.0128406	289.8	-0.00200663
290	1.263906	290	1.147987	290	0.9933085	290	1.009962	290	0.9047582	290	1.023475	290	0.9938744	290	-0.1278841	290	0.1565876	290	0.03026646	290	-0.04664483	290	-0.02539482	290	0.0135291	290	-0.00115515	290	0.01416586	290	-0.00388485
290.2	1.260694	290.2	1.143681	290.2	0.9955124	290.2	1.007227	290.2	0.9074322	290.2	1.023375	290.2	0.9940834	290.2	-0.1290196	290.2	0.1564852	290.2	0.03388697	290.2	-0.04135726	290.2	-0.03516728	290.2	0.01153149	290.2	-0.00284873	290.2	0.00977897	290.2	-0.0024214
290.4	1.263831	290.4	1.145695	290.4	0.993291	290.4	1.003376	290.4	0.9049734	290.4	1.027627	290.4	0.9966452	290.4	-0.1252381	290.4	0.1499933	290.4	0.03627997	290.4	-0.04804921	290.4	-0.03086936	290.4	0.01183181	290.4	-0.00495097	290.4	0.00779823	290.4	-0.00557065
290.6	1.261001	290.6	1.139929	290.6	0.9915153	290.6	1.005909	290.6	0.9005814	290.6	1.022505	290.6	0.9980587	290.6	-0.1232319	290.6	0.1577782	290.6	0.03406937	290.6	-0.04460755	290.6	-0.02819673	290.6	0.01244733	290.6	-0.00400245	290.6	0.00625538	290.6	0.00074163
290.8	1.265229	290.8	1.150231	290.8	0.9935993	290.8	1.001377	290.8	0.9070857	290.8	1.025009	290.8	0.9953803	290.8	-0.1295251	290.81	0.1486428	290.81	0.03089035	290.81	-0.04531281	290.81	-0.02529262	290.81	0.01931577	290.81	-0.00015463	290.81	0.01015945	290.81	-0.00523312
291	1.263375	291	1.146076	291	0.9925173	291	1.006996	291	0.9042565	291	1.024659	291	0.9942498	291	-0.1259859	291	0.1525368	291	0.03492879	291	-0.04301378	291	-0.02611673	291	0.01869288	291	-0.00212695	291	0.01074098	291	-0.00328386
291.2	1.261806	291.2	1.146472	291.2	0.9973988	291.2	1.004779	291.2	0.9080397	291.2	1.028276	291.2	1.001209	291.2	-0.1266847	291.21	0.1543769	291.21	0.0374154	291.21	-0.04476395	291.21	-0.02850478	291.21	0.01539937	291.21	-0.00325832	291.21	0.01208765	291.21	0.00008324
291.4	1.266158	291.4	1.144592	291.4	0.9937268	291.4	1.007595	291.4	0.9071431	291.4	1.023443	291.4	0.9915817	291.4	-0.1240137	291.4	0.1501427	291.4	0.03525451	291.4	-0.04567386	291.4	-0.02918164	291.4	0.01616612	291.4	0.00004455	291.4	0.01308864	291.4	-0.00178282
291.6	1.268793	291.6	1.14283	291.6	0.9939003	291.6	1.009477	291.6	0.9044366	291.6	1.026877	291.6	0.9954137	291.6	-0.1247352	291.6	0.155882	291.6	0.03252613	291.6	-0.04480483	291.6	-0.02848059	291.6	0.01766925	291.6	-0.00389234	291.6	0.01200411	291.6	-0.00669471
291.8	1.264592	291.8	1.146739	291.8	0.9923583	291.8	1.01114	291.8	0.9074428	291.8	1.02476	291.8	0.9949933	291.8	-0.1266281	291.8	0.1584968	291.8	0.03418108	291.8	-0.04437734	291.8	-0.02994212	291.8	0.01748313	291.8	-0.0034937	291.8	0.01641035	291.8	-0.00121238
292	1.257678	292	1.147188	292	0.9934875	292	1.006362	292	0.9014721	292	1.026027	292	0.9963719	292	-0.1312082	292	0.1481771	292	0.03732969	292	-0.04484871	292	-0.028286	292	0.01443982	292	-0.0012496	292	0.00880124	292	-0.00490021
292.2	1.264665	292.2	1.14599	292.2	0.9934188	292.2	1.009914	292.2	0.9029538	292.2	1.02469	292.2	0.9942005	292.2	-0.1261422	292.2	0.1544685	292.2	0.03395155	292.2	-0.0433322	292.2	-0.03095696	292.2	0.01195548	292.2	-0.00072777	292.2	0.0113403	292.2	0.00065799
292.4	1.268893	292.4	1.146916	292.4	0.9936183	292.4	1.010446	292.4	0.9003322	292.4	1.024666	292.4	0.9973213	292.4	-0.1357301	292.41	0.1568768	292.41	0.03660621	292.41	-0.04804401	292.41	-0.02465663	292.41	0.01695861	292.41	-0.00038126	292.41	0.01262634	292.41	-0.0051104
292.6	1.264506	292.6	1.156568	292.6	0.9967201	292.6	1.004771	292.6	0.9086279	292.6	1.02513	292.6	0.9958847	292.6	-0.1290025	292.6	0.1548294	292.6	0.03397	292.6	-0.04517907	292.6	-0.02697987	292.6	0.01812678	292.6	0.00072421	292.6	0.01058283	292.6	-0.00217478
292.8	1.264697	292.8	1.150797	292.8	0.9952596	292.8	1.004979	292.8	0.9056731	292.8	1.02436	292.8	0.9970893	292.8	-0.126012	292.8	0.1622742	292.8	0.03628413	292.8	-0.04574861	292.8	-0.03086022	292.8	0.01489856	292.8	0.00110262	292.8	0.01230855	292.8	0.00011301
293	1.264597	293	1.150618	293	0.9909585	293	1.011755	293	0.9073361	293	1.02541	293	0.9995195	293	-0.1304624	293	0.1534515	293	0.03201902	293	-0.04333788	293	-0.02982229	293	0.01356574	293	-0.00007954	293	0.01004724	293	-0.00875113
293.2	1.262336	293.2	1.155706	293.2	0.9963786	293.2	1.006192	293.2	0.9084545	293.2	1.027087	293.2	0.9955361	293.2	-0.1257475	293.2	0.1529338	293.2	0.0405218	293.2	-0.04571121	293.2	-0.02835163	293.2	0.01192068	293.2	0.00327443	293.2	0.01036134	293.2	0.00063478
293.4	1.260886	293.4	1.149872	293.4	0.9929368	293.4	1.006772	293.4	0.907064	293.4	1.025592	293.4	0.9965744	293.4	-0.1274058	293.4	0.1526302	293.4	0.03343806	293.4	-0.04447116	293.4	-0.02990889	293.4	0.02003986	293.4	-0.00001954	293.4	0.00833475	293.4	-0.00456134
293.6	1.264542	293.6	1.146465	293.6	0.9957699	293.6	1.008772	293.6	0.9017981	293.6	1.024558	293.6	1.001474	293.6	-0.1257007	293.61	0.150284	293.61	0.03759434	293.61	-0.0430002	293.61	-0.02760693	293.61	0.01861972	293.61	0.00032652	293.61	0.01318695	293.61	-0.00074261
293.8	1.267812	293.8	1.150029	293.8	0.9928417	293.8	1.007324	293.8	0.9056119	293.8	1.029315	293.8	0.9920592	293.8	-0.1246342	293.8	0.1571978	293.8	0.0347197	293.8	-0.04398158	293.8	-0.03210022	293.8	0.01740567	293.8	0.00154095	293.8	0.01086769	293.8	0.00159914
294	1.263366	294	1.149104	294	0.9933877	294	1.008285	294	0.9086317	294	1.024399	294	0.9991776	294	-0.1243752	294.01	0.156285	294.01	0.03444858	294.01	-0.04545388	294.01	-0.02503913	294.01	0.02059485	294.01	0.0074048	294.01	0.01473408	294.01	0.0001032
294.2	1.262517	294.2	1.152778	294.2	0.99879	294.2	1.011248	294.2	0.9017274	294.2	1.026423	294.2	0.9987831	294.2	-0.1256723	294.2	0.1554564	294.2	0.03523841	294.2	-0.04251491	294.2	-0.02525275	294.2	0.02021278	294.2	0.00364448	294.2	0.01529384	294.2	-0.00030728
294.4	1.264558	294.4	1.150574	294.4	0.9919509	294.4	1.012049	294.4	0.9056134	294.4	1.020265	294.4	0.9973031	294.4	-0.1202046	294.4	0.1561176	294.4	0.03576688	294.4	-0.04384388	294.4	-0.02778881	294.4	0.01667306	294.4	-0.00287906	294.4	0.01501155	294.4	-0.00123709
294.6	1.26094	294.6	1.148966	294.6	0.9937198	294.6	1.008465	294.6	0.9043246	294.6	1.023221	294.6	0.9960325	294.6	-0.1244881	294.6	0.155976	294.6	0.03828229	294.6	-0.04075497	294.6	-0.02801462	294.6	0.0166991	294.6	-0.00030354	294.6	0.01453356	294.6	-0.00030822
294.8	1.261293	294.8	1.151774	294.8	0.9997169	294.8	1.005943	294.8	0.9063513	294.8	1.026469	294.8	0.9983732	294.8	-0.1292913	294.8	0.1533669	294.8	0.03898638	294.8	-0.04224033	294.8	-0.02868603	294.8	0.01712947	294.8	-0.00092642	294.8	0.01372611	294.8	0.00019875
295	1.260323	295	1.14705	295	0.9937402	295	1.004018	295	0.9030561	295	1.025884	295	0.9969972	295	-0.1237794	295.01	0.154697	295.01	0.0385212	295.01	-0.04027149	295.01	-0.03279841	295.01	0.01886532	295.01	-0.00465178	295.01	0.01518385	295.01	0.00095957
295.2	1.263986	295.2	1.153567	295.2	0.9969545	295.2	1.012206	295.2	0.9081423	295.2	1.024479	295.2	0.9964275	295.2	-0.1257244	295.21	0.155812	295.21	0.03626091	295.21	-0.04579474	295.21	-0.02198084	295.21	0.01910323	295.21	-0.00190295	295.21	0.00964434	295.21	-0.00159568
295.4	1.264622	295.4	1.146083	295.4	0.9971316	295.4	1.010122	295.4	0.9028511	295.4	1.025903	295.4	0.9994691	295.4	-0.1244406	295.4	0.1565578	295.4	0.03834656	295.4	-0.04686723	295.4	-0.02792775	295.4	0.01467224	295.4	0.00124952	295.4	0.0110833	295.4	0.00030844
295.6	1.264543	295.6	1.147237	295.6	0.9969575	295.6	1.011727	295.6	0.9045452	295.6	1.030532	295.6	1.001904	295.6	-0.1256901	295.6	0.1508557	295.6	0.03211161	295.6	-0.04195385	295.6	-0.02727137	295.6	0.01538811	295.6	0.00283142	295.6	0.01842466	295.6	-0.00488387
295.8	1.269049	295.8	1.151982	295.8	0.9946249	295.8	1.012136	295.8	0.9085734	295.8	1.028069	295.8	1.00005	295.8	-0.1250471	295.8	0.1570811	295.8	0.0362634	295.8	-0.0423706	295.8	-0.02540515	295.8	0.01647288	295.8	-0.00075391	295.8	0.01484661	295.8	-0.00212652
296	1.265365	296	1.151025	296	0.9995425	296	1.01061	296	0.9050678	296	1.023557	296	0.9989721	296	-0.1256726	296	0.1568634	296	0.03888995	296	-0.0423537	296	-0.02892075	296	0.01740443	296	-0.00027851	296	0.01129967	296	-0.00167146
296.2	1.267992	296.2	1.155389	296.2	0.9985063	296.2	1.011541	296.2	0.9017167	296.2	1.029134	296.2	1.000375	296.2	-0.1221862	296.21	0.1568341	296.21	0.04181848	296.21	-0.04172936	296.21	-0.0234901	296.21	0.01399825	296.21	0.00217443	296.21	0.01495628	296.21	-0.00492958
296.4	1.264785	296.4	1.150887	296.4	0.9958789	296.4	1.010739	296.4	0.9053045	296.4	1.026971	296.4	1.001888	296.4	-0.1242487	296.41	0.1610805	296.41	0.03630027	296.41	-0.04308256	296.41	-0.02438507	296.41	0.01674459	296.41	0.00149834	296.41	0.01510213	296.41	-0.00442255
296.6	1.265273	296.6	1.155825	296.6	0.9952659	296.6	1.010929	296.6	0.9096671	296.6	1.026738	296.6	0.9928854	296.6	-0.125671	296.6	0.1596086	296.6	0.03875913	296.6	-0.04341017	296.6	-0.02368333	296.6	0.01673633	296.6	0.00453472	296.6	0.01200056	296.6	-0.00314872
296.8	1.27263	296.8	1.152571	296.8	0.9938089	296.8	1.013787	296.8	0.904744	296.8	1.027808	296.8	0.9975668	296.8	-0.1178786	296.8	0.1529586	296.8	0.03359151	296.8	-0.04447496	296.8	-0.02862604	296.8	0.01254805	296.8	0.00366784	296.8	0.01256568	296.8	-0.00092488
297	1.269138	297	1.155857	297	0.9930492	297	1.007215	297	0.9050497	297	1.027165	297	1.004061	297	-0.1252119	297	0.1542116	297	0.04346312	297	-0.04420061	297	-0.02480257	297	0.02166509	297	0.00634045	297	0.00726058	297	0.00243844
297.2	1.269089	297.2	1.148634	297.2	1.000179	297.2	1.008412	297.2	0.9049627	297.2	1.030824	297.2	1.001049	297.2	-0.1284926	297.21	0.1496963	297.21	0.0350288	297.21	-0.04229389	297.21	-0.0253097	297.21	0.01470642	297.21	-0.00093524	297.21	0.0129974	297.21	-0.00100737
297.4	1.271072	297.4	1.149909	297.4	1.000014	297.4	1.008619	297.4	0.9053994	297.4	1.027457	297.4	1.002281	297.4	-0.1262393	297.41	0.158336	297.41	0.03694788	297.41	-0.03567418	297.41	-0.02816521	297.41	0.02019523	297.41	0.00077438	297.41	0.01593218	297.41	-0.00132521
297.6	1.267675	297.6	1.150387	297.6	0.9981787	297.6	1.007928	297.6	0.9055278	297.6	1.030115	297.6	0.9964566	297.6	-0.1265659	297.6	0.1542669	297.6	0.03512123	297.6	-0.04068675	297.6	-0.03150249	297.6	0.01734852	297.6	-0.00036199	297.6	0.01557564	297.6	0.00248635
297.8	1.271033	297.8	1.150888	297.8	0.9934093	297.8	1.01036	297.8	0.9055269	297.8	1.029591	297.8	0.9964185	297.8	-0.1253882	297.81	0.1575003	297.81	0.0396222	297.81	-0.04150433	297.81	-0.0208625	297.81	0.01999267	297.81	0.00118894	297.81	0.00755068	297.81	0.00204748
298	1.267507	298	1.151227	298	0.9988111	298	1.010908	298	0.9055693	298	1.027923	298	0.996191	298	-0.1243657	298	0.1536318	298	0.04265422	298	-0.04211035	298	-0.02497774	298	0.02050732	298	-0.00075878	298	0.0130349	298	0.00305023
298.2	1.264665	298.2	1.151523	298.2	1.000307	298.2	1.011099	298.2	0.9080591	298.2	1.025808	298.2	0.9988427	298.2	-0.1240035	298.21	0.1562296	298.21	0.03892629	298.21	-0.04388744	298.21	-0.02588137	298.21	0.01806074	298.21	0.00075127	298.21	0.0157035	298.21	0.00390345
298.4	1.27093	298.4	1.155412	298.4	0.9941978	298.4	1.009532	298.4	0.9053494	298.4	1.030078	298.4	1.000359	298.4	-0.1230826	298.4	0.1591526	298.4	0.0407787	298.4	-0.04047227	298.4	-0.02949835	298.4	0.01635239	298.4	0.00171869	298.4	0.01751298	298.4	0.00413177
298.6	1.271593	298.6	1.147846	298.6	1.001498	298.6	1.011345	298.6	0.9058431	298.6	1.028777	298.6	0.9986074	298.6	-0.1184676	298.61	0.1555852	298.61	0.0398546	298.61	-0.0413749	298.61	-0.02663491	298.61	0.01974955	298.61	0.002827	298.61	0.02037698	298.61	0.00539165
298.8	1.270715	298.8	1.15483	298.8	1.000999	298.8	1.007174	298.8	0.9050351	298.8	1.027099	298.8	1.003243	298.8	-0.1194841	298.8	0.1587332	298.8	0.04035548	298.8	-0.0433539	298.8	-0.02438122	298.8	0.01319714	298.8	-0.00320442	298.8	0.01255335	298.8	0.00110133
299	1.273477	299	1.149754	299	0.9947222	299	1.013483	299	0.9093235	299	1.032102	299	0.9990628	299	-0.1275347	299.01	0.1587289	299.01	0.0424584	299.01	-0.04420336	299.01	-0.02617013	299.01	0.01862609	299.01	-0.00211179	299.01	0.01445248	299.01	-0.00265491
299.2	1.265257	299.2	1.155295	299.2	0.9966993	299.2	1.013017	299.2	0.9086996	299.2	1.031692	299.2	1.004482	299.2	-0.1235107	299.21	0.1608198	299.21	0.03624522	299.21	-0.03901924	299.21	-0.03364182	299.21	0.02612695	299.21	-0.00227663	299.21	0.0139594	299.21	-0.00309022
299.4	1.269338	299.4	1.149226	299.4	0.9983584	299.4	1.011719	299.4	0.9094577	299.4	1.028885	299.4	0.998485	299.4	-0.1259919	299.4	0.1567793	299.4	0.03659012	299.4	-0.04158593	299.4	-0.02223179	299.4	0.01963639	299.4	-0.00283123	299.4	0.02077665	299.4	-0.00227446
299.6	1.267754	299.6	1.152377	299.6	0.9999743	299.6	1.009626	299.6	0.9103789	299.6	1.027948	299.6	1.000291	299.6	-0.1248524	299.6	0.1609027	299.6	0.03715228	299.6	-0.03963216	299.6	-0.0249288	299.6	0.01558627	299.6	0.00052265	299.6	0.01372934	299.6	0.00237814
299.8	1.2708	299.8	1.154058	299.8	0.9981455	299.8	1.010996	299.8	0.9058978	299.8	1.027834	299.8	1.00128	299.8	-0.1236114	299.8	0.1609139	299.8	0.04248083	299.8	-0.04211345	299.8	-0.02514049	299.8	0.01920364	299.8	0.00528105	299.8	0.01542164	299.8	0.00103242
300	1.269437	300	1.153377	300	0.9994456	300	1.010406	300	0.9094118	300	1.027366	300	0.99988	300	-0.1231227	300.01	0.1562305	300.01	0.04009308	300.01	-0.0428444	300.01	-0.02539095	300.01	0.01567461	300.01	-0.0015518	300.01	0.01670686	300.01	-0.00136287
300.2	1.272146	300.2	1.154847	300.2	0.9984504	300.2	1.014949	300.2	0.9107224	300.2	1.029315	300.2	1.001798	300.2	-0.1221064	300.21	0.1584039	300.21	0.03903482	300.21	-0.04464691	300.21	-0.02779887	300.21	0.01940417	300.21	-0.00013952	300.21	0.01280758	300.21	-0.0012116
300.4	1.265106	300.4	1.155257	300.4	0.9982973	300.4	1.006296	300.4	0.9111974	300.4	1.028826	300.4	0.9988509	300.4	-0.124465	300.4	0.1600109	300.4	0.04077316	300.4	-0.04474209	300.4	-0.02392395	300.4	0.0153302	300.4	0.00005581	300.4	0.01226293	300.4	-0.00181335
300.6	1.269981	300.6	1.15887	300.6	1.002063	300.6	1.011138	300.6	0.9047058	300.6	1.030068	300.6	1.000666	300.6	-0.1240941	300.6	0.1579359	300.6	0.03852006	300.6	-0.03932767	300.6	-0.02378097	300.6	0.01648563	300.6	0.00033541	300.6	0.01805958	300.6	0.00026145
300.8	1.269064	300.8	1.153045	300.8	1.000745	300.8	1.01122	300.8	0.9099441	300.8	1.032216	300.8	1.000066	300.8	-0.1253512	300.8	0.1560235	300.8	0.03669256	300.8	-0.0418279	300.8	-0.02641049	300.8	0.01571648	300.8	0.00390681	300.8	0.01344455	300.8	0.00464048
301	1.273619	301	1.15268	301	0.9997346	301	1.014682	301	0.9084876	301	1.027993	301	1.004726	301	-0.1259556	301.01	0.1603194	301.01	0.03576182	301.01	-0.04129954	301.01	-0.01868314	301.01	0.01587566	301.01	0.00231234	301.01	0.01218653	301.01	0.00448262
301.2	1.27396	301.2	1.150843	301.2	0.9997435	301.2	1.009919	301.2	0.9113353	301.2	1.028695	301.2	1.002833	301.2	-0.1273016	301.2	0.1577799	301.2	0.04376595	301.2	-0.0375184	301.2	-0.02736444	301.2	0.01677602	301.2	0.00318681	301.2	0.01613462	301.2	-0.00232087
301.4	1.27407	301.4	1.146073	301.4	0.9998615	301.4	1.015795	301.4	0.906472	301.4	1.033667	301.4	1.003452	301.4	-0.1238934	301.4	0.1568387	301.4	0.03810664	301.4	-0.03910399	301.4	-0.02425192	301.4	0.02045541	301.4	-0.00062261	301.4	0.02139668	301.4	0.00268786
301.6	1.268946	301.6	1.156167	301.6	1.000064	301.6	1.015707	301.6	0.9089798	301.6	1.025504	301.6	0.9996536	301.6	-0.118661	301.6	0.159307	301.6	0.03989178	301.6	-0.0447115	301.6	-0.02261119	301.6	0.02081844	301.6	0.00297004	301.6	0.01718828	301.6	0.00308456
301.8	1.268931	301.8	1.154291	301.8	0.9998112	301.8	1.011671	301.8	0.9085959	301.8	1.029652	301.8	0.998091	301.8	-0.1244774	301.81	0.1631477	301.81	0.03680044	301.81	-0.04033773	301.81	-0.02642993	301.81	0.02108246	301.81	-0.00147723	301.81	0.01952902	301.81	0.00211519
302	1.27266	302	1.155338	302	0.9994707	302	1.010303	302	0.9088342	302	1.029836	302	1.003294	302	-0.1204202	302	0.1565287	302	0.04282682	302	-0.04349789	302	-0.02557729	302	0.02244955	302	0.00179563	302	0.01664683	302	0.00183919
302.2	1.274606	302.2	1.153562	302.2	0.9986879	302.2	1.008535	302.2	0.9104726	302.2	1.026672	302.2	0.9985873	302.2	-0.1269802	302.21	0.15334	302.21	0.04092775	302.21	-0.03998057	302.21	-0.02441837	302.21	0.02523702	302.21	0.00242257	302.21	0.0179308	302.21	0.0001694
302.4	1.273891	302.4	1.153894	302.4	0.9953786	302.4	1.009494	302.4	0.9123954	302.4	1.030049	302.4	1.002769	302.4	-0.1232212	302.4	0.1606946	302.4	0.03867839	302.4	-0.03429429	302.4	-0.02203233	302.4	0.0204649	302.4	0.00256868	302.4	0.01362183	302.4	0.00621785
302.6	1.274969	302.6	1.151032	302.6	0.9952427	302.6	1.011875	302.6	0.9074851	302.6	1.029689	302.6	1.000889	302.6	-0.1165161	302.6	0.1582743	302.6	0.03391877	302.6	-0.04141267	302.6	-0.02399991	302.6	0.0194159	302.6	0.0013061	302.6	0.01291462	302.6	0.00076256
302.8	1.266551	302.8	1.153869	302.8	1.004322	302.8	1.017724	302.8	0.9083833	302.8	1.029377	302.8	0.9968743	302.8	-0.1198606	302.81	0.1612742	302.81	0.04075542	302.81	-0.03975587	302.81	-0.02801565	302.81	0.02141499	302.81	-0.00221634	302.81	0.01889856	302.81	0.00035857
303	1.274125	303	1.152749	303	1.002956	303	1.012606	303	0.9082288	303	1.02858	303	1.003739	303	-0.1230944	303.01	0.1586643	303.01	0.04117979	303.01	-0.04034801	303.01	-0.02181709	303.01	0.02114887	303.01	0.00332646	303.01	0.01427165	303.01	0.00617735
303.2	1.272601	303.2	1.15958	303.2	1.000349	303.2	1.013813	303.2	0.9045524	303.2	1.028425	303.2	1.001758	303.2	-0.1235074	303.2	0.1644234	303.2	0.0414985	303.2	-0.03954287	303.2	-0.02452558	303.2	0.02225381	303.2	0.00357795	303.2	0.01961871	303.2	0.00254191
303.4	1.269104	303.4	1.158289	303.4	1.001361	303.4	1.012884	303.4	0.9107616	303.4	1.031495	303.4	1.00213	303.4	-0.1210859	303.41	0.1616602	303.41	0.03792011	303.41	-0.04252836	303.41	-0.02514309	303.41	0.01774681	303.41	0.00523936	303.41	0.02137543	303.41	0.00485002
303.6	1.272932	303.6	1.159403	303.6	1.001573	303.6	1.013157	303.6	0.9081225	303.6	1.035049	303.6	1.004827	303.6	-0.1227989	303.61	0.1571103	303.61	0.04168275	303.61	-0.03760779	303.61	-0.02356871	303.61	0.0223309	303.61	0.00080299	303.61	0.0162129	303.61	-0.00057829
303.8	1.269505	303.8	1.156528	303.8	1.002134	303.8	1.009818	303.8	0.9068078	303.8	1.033617	303.8	1.003406	303.8	-0.1251707	303.8	0.160547	303.8	0.03981699	303.8	-0.04542156	303.8	-0.02280076	303.8	0.01994597	303.8	0.00319038	303.8	0.01171482	303.8	0.00422669
[truncated: 19,980 more rows]
