# Supplementary material for: Functional development of a V3/glycan-specific broadly neutralizing antibody isolated from a case of HIV superinfection
Source: eLife. 2021 Jul 15;10:e68110. doi: 10.7554/eLife.68110 (PMC8376252; doi:10.7554/eLife.68110)
Supplement: Figure 2—source data 2. [file elife-68110-fig2-data2.zip › QA013.2 Dbl Ref BLI_2020.10.08/BG505 N332 SOSIP trimer & QA013.70.H12 gp120/Fit Data/C9Results.txt]

Conc1	1.25E-07	1.25E-07	1.25E-07	1.25E-07	5E-07	5E-07	5E-07	5E-07	
Start1	199.99	729.99	1259.98	1789.99	2319.98	2850.01	3380	3910	
Stop1	559.79	1089.79	1619.78	2149.79	2679.78	3209.81	3739.8	4269.8	
Kobs	0.000233928758237836	0.000569155877881431	0.000556784360859241	6.53740847446028E-05	0.019563531321375		0.0474513134272983	5.47454588463299E-05	
Error Kobs	1.53214178398139E-05	2.07534344047568E-05	2.20441336550414E-05	0	0.000320297772718208		0.00276644438459596	0	
Koff	0	0	0	0	0		0	0	
Error Koff	0	0	0	0	0		0	0	
Time1	Data1	Fit1	Time2	Data2	Fit2	Time3	Data3	Fit3	Time4	Data4	Fit4	Time5	Data5	Fit5	Time6	Data6	Fit6	Time7	Data7	Fit7	Time8	Data8	Fit8	
199.99	0.01094848	0	729.99	0.003745	0	1259.98	0.00267903	0	1789.99	-0.00217289	0	2319.98	0.00625363	0	2850.01	-0.00507427		3380	0.00746048	0	3910	-0.00147736	0	
200.19	0.01035915	0.00080527	730.19	0.00308241	0.00008326	1260.18	0.00223031	0.0001118	1790.19	-0.00218313	0	2320.18	0.00551476	0.00019763	2850.21	-0.00511212		3380.2	0.00842448	0.00100492	3910.2	-0.00047923	0	
200.39	0.01010323	0.00160891	730.39	0.00251697	0.00016649	1260.38	0.00210617	0.00022356	1790.39	-0.0020583	0	2320.38	0.00482496	0.00039384	2850.41	-0.00563872		3380.4	0.00940598	0.00192792	3910.4	0.00038169	0	
200.59	0.00972321	0.00241091	730.59	0.00277654	0.00024969	1260.58	0.00196459	0.00033526	1790.59	-0.00224284	0	2320.58	0.0047619	0.00058864	2850.61	-0.0062704		3380.6	0.01020361	0.00277567	3910.6	0.00134113	0	
200.79	0.00928131	0.0032113	730.79	0.00329725	0.00033287	1260.78	0.00159712	0.00044691	1790.79	-0.00193556	0	2320.78	0.00488036	0.00078205	2850.81	-0.00632418		3380.8	0.01049345	0.0035543	3910.8	0.00210571	0	
200.99	0.00926129	0.00401006	730.99	0.00255182	0.00041601	1260.98	0.00106264	0.00055851	1790.99	-0.0015902	0	2320.98	0.0046327	0.00097406	2851.01	-0.00600256		3381	0.01130164	0.00426947	3911	0.00285162	0	
201.19	0.00884339	0.00480719	731.19	0.00320145	0.00049913	1261.18	0.00055495	0.00067006	1791.19	-0.0017035	0	2321.18	0.00512234	0.00116469	2851.21	-0.00614543		3381.2	0.01154138	0.00492632	3911.2	0.00299471	0	
201.39	0.00866832	0.00560272	731.39	0.00287747	0.00058222	1261.38	0.00092983	0.00078156	1791.39	-0.00149691	0	2321.38	0.00535448	0.00135395	2851.41	-0.0064445		3381.4	0.01160926	0.00552963	3911.4	0.00324788	0	
201.59	0.00920038	0.00639663	731.59	0.0019605	0.00066528	1261.58	0.00061282	0.00089301	1791.59	-0.00138605	0	2321.58	0.00552631	0.00154185	2851.61	-0.00613796		3381.6	0.01105618	0.00608375	3911.6	0.00307975	0	
201.79	0.00968152	0.00718893	731.79	0.0017332	0.00074831	1261.78	0.00027304	0.0010044	1791.79	-0.00120416	0	2321.78	0.00549109	0.00172841	2851.81	-0.00625588		3381.8	0.01080708	0.0065927	3911.8	0.00264834	0	
201.99	0.01102413	0.00797962	731.99	0.00169343	0.00083131	1261.98	-0.00039518	0.00111575	1791.99	-0.00123303	0	2321.98	0.00662264	0.00191362	2852.01	-0.00653366		3382	0.01061824	0.00706016	3912	0.00220729	0	
202.19	0.01254135	0.00876871	732.19	0.00184871	0.00091429	1262.18	0.00012911	0.00122705	1792.19	-0.00137202	0	2322.18	0.00716466	0.0020975	2852.21	-0.00700671		3382.2	0.01075254	0.00748951	3912.2	0.00104105	0	
202.39	0.01364432	0.00955621	732.39	0.00111853	0.00099723	1262.38	0.00005898	0.00133829	1792.39	-0.00178245	0	2322.38	0.00767535	0.00228006	2852.41	-0.0075644		3382.4	0.01028969	0.00788386	3912.4	-0.00011195	0	
202.59	0.01397817	0.0103421	732.59	0.00147336	0.00108015	1262.58	0.00031748	0.00144949	1792.59	-0.0021759	0	2322.58	0.00775371	0.00246131	2852.61	-0.00788738		3382.6	0.01100994	0.00824606	3912.6	-0.00076147	0	
202.79	0.01479482	0.0111264	732.79	0.00150815	0.00116304	1262.78	0.0006497	0.00156063	1792.79	-0.00212941	0	2322.78	0.00830848	0.00264125	2852.81	-0.00796736		3382.8	0.00970337	0.00857873	3912.8	-0.00124333	0	
202.99	0.01679624	0.01190911	732.99	0.00226148	0.0012459	1262.98	0.00085207	0.00167173	1792.99	-0.00293802	0	2322.98	0.00848576	0.00281991	2853.01	-0.00796055		3383	0.01035937	0.00888427	3913	-0.0010492	0	
203.19	0.01857019	0.01269024	733.19	0.00219647	0.00132873	1263.18	0.00016501	0.00178277	1793.19	-0.00274888	0	2323.18	0.00918433	0.00299728	2853.21	-0.00743244		3383.2	0.01034644	0.00916491	3913.2	-0.00056511	0	
203.39	0.02055208	0.01346978	733.39	0.00240002	0.00141154	1263.38	0.00069929	0.00189376	1793.39	-0.00256515	0	2323.38	0.00957658	0.00317337	2853.41	-0.00814153		3383.4	0.01022711	0.00942268	3913.4	-0.00102409	0	
203.59	0.02213667	0.01424774	733.59	0.00246147	0.00149431	1263.58	0.00050135	0.00200471	1793.59	-0.00183796	0	2323.58	0.00911256	0.0033482	2853.61	-0.00872293		3383.6	0.01079008	0.00965942	3913.6	-0.00089224	0	
203.79	0.0234562	0.01502412	733.79	0.00333409	0.00157706	1263.78	0.00184148	0.0021156	1793.79	-0.00295576	0	2323.78	0.00832774	0.00352178	2853.81	-0.0084539		3383.8	0.01159201	0.00987687	3913.8	-0.00074195	0	
203.99	0.02454705	0.01579893	733.99	0.00286545	0.00165978	1263.98	0.00179859	0.00222644	1793.99	-0.00341796	0	2323.98	0.00816948	0.0036941	2854.01	-0.00753341		3384	0.01207434	0.01007659	3914	-0.00027878	0	
204.19	0.02692545	0.01657216	734.19	0.00288628	0.00174247	1264.18	0.00201906	0.00233723	1794.19	-0.00320633	0	2324.18	0.00757207	0.00386519	2854.21	-0.00818314		3384.2	0.01272124	0.01026003	3914.2	0.00028967	0	
204.39	0.02888673	0.01734383	734.39	0.00275404	0.00182513	1264.38	0.00298446	0.00244797	1794.39	-0.00301533	0	2324.38	0.00760044	0.00403505	2854.41	-0.00863149		3384.4	0.01254389	0.01042851	3914.4	0.00062254	0	
204.59	0.02955292	0.01811394	734.59	0.00374196	0.00190777	1264.58	0.0031569	0.00255866	1794.59	-0.00320751	0	2324.58	0.00794459	0.00420369	2854.61	-0.00815097		3384.6	0.01258727	0.01058326	3914.6	0.00029151	0	
204.79	0.03030252	0.01888248	734.79	0.0038742	0.00199037	1264.78	0.00284941	0.0026693	1794.79	-0.00274442	0	2324.78	0.00772603	0.00437111	2854.81	-0.00780573		3384.8	0.01193044	0.01072539	3914.8	0.00042657	0	
204.99	0.03118336	0.01964947	734.99	0.0028408	0.00207295	1264.98	0.00393698	0.00277989	1794.99	-0.00286168	0	2324.98	0.00698027	0.00453734	2855.01	-0.00764745		3385	0.01163762	0.01085593	3915	0.00001963	0	
205.19	0.03210762	0.0204149	735.19	0.00341024	0.0021555	1265.18	0.00499816	0.00289044	1795.19	-0.00308438	0	2325.18	0.00743477	0.00470237	2855.21	-0.0079023		3385.2	0.01070218	0.01097584	3915.2	-0.0003971	0	
205.39	0.0333805	0.02117878	735.39	0.00241196	0.00223802	1265.38	0.00655317	0.00300092	1795.39	-0.00311973	0	2325.38	0.00744748	0.00486621	2855.41	-0.00786017		3385.4	0.01064062	0.01108596	3915.4	-0.00051361	0	
205.59	0.03426948	0.02194111	735.59	0.00092714	0.00232051	1265.58	0.00663622	0.00311136	1795.59	-0.00438882	0	2325.58	0.00768593	0.00502888	2855.61	-0.0073389		3385.6	0.01042851	0.01118711	3915.6	-0.00065543	0	
205.79	0.03436436	0.02270189	735.79	0.00130827	0.00240297	1265.78	0.00723755	0.00322175	1795.79	-0.0045687	0	2325.78	0.00769331	0.00519037	2855.81	-0.0073827		3385.8	0.01076868	0.01128002	3915.8	-0.00063398	0	
205.99	0.0352175	0.02346113	735.99	0.00145052	0.00248541	1265.98	0.00821304	0.00333209	1795.99	-0.00430588	0	2325.98	0.00894543	0.00535071	2856.01	-0.00785816		3386	0.00986228	0.01136535	3916	-0.00112241	0	
206.19	0.03482435	0.02421884	736.19	0.00151115	0.00256782	1266.18	0.00902454	0.00344238	1796.19	-0.00421522	0	2326.18	0.00828673	0.00550989	2856.21	-0.0072342		3386.2	0.00931358	0.01144372	3916.2	-0.00235423	0	
206.39	0.03506104	0.024975	736.39	0.00037941	0.0026502	1266.38	0.00834775	0.00355262	1796.39	-0.0035164	0	2326.38	0.00884064	0.00566794	2856.41	-0.00752321		3386.4	0.00881638	0.0115157	3916.4	-0.00326233	0	
206.59	0.03501632	0.02572963	736.59	0.00046282	0.00273255	1266.58	0.0075399	0.00366281	1796.59	-0.00308211	0	2326.58	0.00982803	0.00582484	2856.61	-0.00691656		3386.6	0.00867971	0.01158182	3916.6	-0.00322438	0	
206.79	0.03687534	0.02648274	736.79	0.00090837	0.00281487	1266.78	0.00623227	0.00377295	1796.79	-0.00304418	0	2326.78	0.010371	0.00598062	2856.81	-0.00696406		3386.8	0.00734741	0.01164254	3916.8	-0.00315358	0	
206.99	0.03778438	0.02723431	736.99	0.00106882	0.00289717	1266.98	0.00501383	0.00388304	1796.99	-0.00395655	0	2326.98	0.01003636	0.00613528	2857.01	-0.00682807		3387	0.00712513	0.01169832	3917	-0.00277415	0	
207.19	0.03850337	0.02798436	737.19	0.00131577	0.00297943	1267.18	0.00442019	0.00399308	1797.19	-0.00285112	0	2327.18	0.01081035	0.00628883	2857.21	-0.00778307		3387.2	0.00621097	0.01174955	3917.2	-0.0027755	0	
207.39	0.03911534	0.0287329	737.39	0.00148524	0.00306167	1267.38	0.00426508	0.00410307	1797.39	-0.00262462	0	2327.38	0.01106803	0.00644127	2857.41	-0.00884592		3387.4	0.0063045	0.0117966	3917.4	-0.00365039	0	
207.59	0.039325	0.02947991	737.59	0.0018254	0.00314388	1267.58	0.0035027	0.00421301	1797.59	-0.00299221	0	2327.58	0.0105709	0.00659262	2857.61	-0.00900064		3387.6	0.00600824	0.01183981	3917.6	-0.00289388	0	
207.79	0.04016988	0.03022541	737.79	0.00267109	0.00322606	1267.78	0.00333194	0.0043229	1797.79	-0.00399436	0	2327.78	0.01133345	0.00674288	2857.81	-0.00809893		3387.8	0.00610031	0.01187951	3917.8	-0.00280696	0	
207.99	0.04103373	0.0309694	737.99	0.00277529	0.00330821	1267.98	0.00343052	0.00443273	1797.99	-0.00371078	0	2327.98	0.01127131	0.00689206	2858.01	-0.00794664		3388	0.00604512	0.01191596	3918	-0.00220585	0	
208.19	0.04226916	0.03171188	738.19	0.00293915	0.00339034	1268.18	0.0028108	0.00454252	1798.19	-0.00339939	0	2328.18	0.011664	0.00704017	2858.21	-0.0087318		3388.2	0.0058281	0.01194945	3918.2	-0.0013219	0	
208.39	0.0435656	0.03245285	738.39	0.00305596	0.00347244	1268.38	0.00380206	0.00465226	1798.39	-0.00333723	0	2328.38	0.01148845	0.00718722	2858.41	-0.00837607		3388.4	0.00580849	0.0119802	3918.4	-0.00186084	0	
208.59	0.04498831	0.03319232	738.59	0.00393188	0.00355451	1268.58	0.00393642	0.00476195	1798.59	-0.00397367	0	2328.58	0.01092124	0.00733321	2858.61	-0.00800247		3388.6	0.00622458	0.01200845	3918.6	-0.00236868	0	
208.79	0.04720904	0.03393029	738.79	0.00380076	0.00363655	1268.78	0.00455941	0.00487159	1798.79	-0.00420468	0	2328.78	0.01046984	0.00747815	2858.81	-0.00749857		3388.8	0.00662283	0.0120344	3918.8	-0.00198136	0	
208.99	0.04917414	0.03466677	738.99	0.00358317	0.00371856	1268.98	0.00639277	0.00498118	1798.99	-0.0041274	0	2328.98	0.01090057	0.00762205	2859.01	-0.00728752		3389	0.00761602	0.01205822	3919	-0.0023849	0	
209.19	0.05135985	0.03540175	739.19	0.00355845	0.00380054	1269.18	0.00750022	0.00509072	1799.19	-0.00434444	0	2329.18	0.01097044	0.00776491	2859.21	-0.00652057		3389.2	0.00891606	0.01208011	3919.2	-0.00242347	0	
209.39	0.05267717	0.03613524	739.39	0.00308858	0.0038825	1269.38	0.00864487	0.00520021	1799.39	-0.00510298	0	2329.38	0.01095864	0.00790675	2859.41	-0.00647209		3389.4	0.00991546	0.01210021	3919.4	-0.00162339	0	
209.59	0.05261489	0.03686725	739.59	0.00257432	0.00396443	1269.58	0.00981767	0.00530965	1799.59	-0.00512399	0	2329.58	0.01042641	0.00804757	2859.61	-0.006489		3389.6	0.01026994	0.01211868	3919.6	-0.00146834	0	
209.79	0.05367178	0.03759777	739.79	0.00297452	0.00404633	1269.78	0.01065348	0.00541904	1799.79	-0.00463788	0	2329.78	0.0108724	0.00818737	2859.81	-0.0060529		3389.8	0.00969211	0.01213564	3919.8	-0.00112714	0	
209.99	0.05427772	0.03832681	739.99	0.00295953	0.0041282	1269.98	0.01154328	0.00552838	1799.99	-0.00364022	0	2329.98	0.01166272	0.00832618	2860.01	-0.00617791		3390	0.00897453	0.01215121	3920	-0.00074966	0	
210.19	0.05467951	0.03905437	740.19	0.00311714	0.00421005	1270.18	0.01146808	0.00563768	1800.19	-0.00351181	0	2330.18	0.0110145	0.00846398	2860.21	-0.00572734		3390.2	0.00931427	0.01216552	3920.2	-0.00019617	0	
210.39	0.05571463	0.03978046	740.39	0.00243846	0.00429186	1270.38	0.01101139	0.00574692	1800.39	-0.0027558	0	2330.38	0.01167372	0.0086008	2860.41	-0.0066148		3390.4	0.00957644	0.01217866	3920.4	0.00108727	0	
210.59	0.0568232	0.04050507	740.59	0.00275669	0.00437365	1270.58	0.01049008	0.00585611	1800.59	-0.00335547	0	2330.58	0.01168036	0.00873663	2860.61	-0.0061069		3390.6	0.00980579	0.01219073	3920.6	0.00113946	0	
210.79	0.05758542	0.04122822	740.79	0.00331362	0.00445541	1270.78	0.00958313	0.00596525	1800.79	-0.0031782	0	2330.78	0.0124761	0.00887149	2860.81	-0.00704658		3390.8	0.00937775	0.01220181	3920.8	0.00061011	0	
210.99	0.05722102	0.0419499	740.99	0.0024419	0.00453714	1270.98	0.00840026	0.00607434	1800.99	-0.00380067	0	2330.98	0.01211736	0.00900537	2861.01	-0.0082436		3391	0.00931359	0.01221199	3921	0.00098823	0	
211.19	0.05829384	0.04267012	741.19	0.00178689	0.00461885	1271.18	0.00860875	0.00618339	1801.19	-0.00290236	0	2331.18	0.01296123	0.0091383	2861.21	-0.00910219		3391.2	0.00960443	0.01222134	3921.2	0.00135107	0	
211.39	0.05846612	0.04338887	741.39	0.00181526	0.00470052	1271.38	0.00805449	0.00629238	1801.39	-0.00293881	0	2331.38	0.01311071	0.00927027	2861.41	-0.00872964		3391.4	0.00946489	0.01222993	3921.4	0.00178166	0	
211.59	0.05910689	0.04410617	741.59	0.00211446	0.00478217	1271.58	0.00722908	0.00640133	1801.59	-0.00289458	0	2331.58	0.01326558	0.00940129	2861.61	-0.00849368		3391.6	0.00958572	0.01223782	3921.6	0.00242247	0	
211.79	0.05910856	0.04482201	741.79	0.00238903	0.00486379	1271.78	0.00681182	0.00651022	1801.79	-0.00286632	0	2331.78	0.013917	0.00953137	2861.81	-0.00761419		3391.8	0.0101433	0.01224507	3921.8	0.00204515	0	
211.99	0.06020303	0.04553641	741.99	0.00223873	0.00494538	1271.98	0.00668272	0.00661907	1801.99	-0.00259525	0	2331.98	0.0136213	0.00966052	2862.01	-0.00788596		3392	0.01079052	0.01225172	3922	0.00168493	0	
212.19	0.06156676	0.04624935	742.19	0.00238562	0.00502695	1272.18	0.00544961	0.00672786	1802.19	-0.00226646	0	2332.18	0.01398248	0.00978873	2862.21	-0.00769797		3392.2	0.01094483	0.01225783	3922.2	0.00137932	0	
212.39	0.06376669	0.04696085	742.39	0.00321185	0.00510848	1272.38	0.00595658	0.00683661	1802.39	-0.00133682	0	2332.38	0.01374499	0.00991603	2862.41	-0.00773373		3392.4	0.01141361	0.01226345	3922.4	0.00057471	0	
212.59	0.0654607	0.04767091	742.59	0.00305361	0.00518999	1272.58	0.00556976	0.0069453	1802.59	-0.00136273	0	2332.58	0.01328278	0.01004241	2862.61	-0.00721389		3392.6	0.01201885	0.0122686	3922.6	0.00022627	0	
212.79	0.06691224	0.04837952	742.79	0.00319207	0.00527147	1272.78	0.00602994	0.00705395	1802.79	-0.00149525	0	2332.78	0.01323987	0.01016789	2862.81	-0.00715202		3392.8	0.01221511	0.01227334	3922.8	-0.00040654	0	
212.99	0.06811198	0.0490867	742.99	0.0037052	0.00535292	1272.98	0.00691719	0.00716255	1802.99	-0.00124893	0	2332.98	0.01280333	0.01029246	2863.01	-0.00787957		3393	0.0124053	0.01227769	3923	-0.00153533	0	
213.19	0.06970817	0.04979245	743.19	0.00390227	0.00543435	1273.18	0.00756332	0.0072711	1803.19	-0.00125731	0	2333.18	0.01253524	0.01041614	2863.21	-0.00767185		3393.2	0.01212014	0.01228169	3923.2	-0.00247872	0	
213.39	0.07035593	0.05049677	743.39	0.00387119	0.00551574	1273.38	0.00759254	0.0073796	1803.39	-0.00146534	0	2333.38	0.01323872	0.01053892	2863.41	-0.00772205		3393.4	0.01116407	0.01228535	3923.4	-0.00278142	0	
213.59	0.07078008	0.05119965	743.59	0.00431605	0.00559711	1273.58	0.00788211	0.00748805	1803.59	-0.0013889	0	2333.58	0.01383437	0.01066083	2863.61	-0.00754437		3393.6	0.01095244	0.01228873	3923.6	-0.00418436	0	
213.79	0.07267468	0.05190112	743.79	0.00465328	0.00567845	1273.78	0.0078742	0.00759645	1803.79	-0.00188593	0	2333.78	0.01452426	0.01078186	2863.81	-0.00740888		3393.8	0.00975313	0.01229182	3923.8	-0.00387487	0	
213.99	0.07328765	0.05260115	743.99	0.00519751	0.00575977	1273.98	0.00866294	0.0077048	1803.99	-0.00164483	0	2333.98	0.01413961	0.01090202	2864.01	-0.00735349		3394	0.00925659	0.01229466	3924	-0.00354861	0	
214.19	0.07411914	0.05329978	744.19	0.00590966	0.00584105	1274.18	0.00853343	0.0078131	1804.19	-0.00176689	0	2334.18	0.01375312	0.01102132	2864.21	-0.00746631		3394.2	0.00822125	0.01229728	3924.2	-0.003583	0	
214.39	0.0746388	0.05399698	744.39	0.00561808	0.00592231	1274.38	0.00779346	0.00792136	1804.39	-0.00204457	0	2334.38	0.01412265	0.01113976	2864.41	-0.00787925		3394.4	0.00794051	0.01229967	3924.4	-0.00328473	0	
214.59	0.07528986	0.05469277	744.59	0.00588419	0.00600354	1274.58	0.00703098	0.00802956	1804.59	-0.00324121	0	2334.58	0.01490476	0.01125735	2864.61	-0.00798464		3394.6	0.00832419	0.01230188	3924.6	-0.00375937	0	
214.79	0.07570696	0.05538715	744.79	0.0059127	0.00608474	1274.78	0.0061514	0.00813772	1804.79	-0.00374916	0	2334.78	0.0155202	0.01137409	2864.81	-0.00872582		3394.8	0.0075266	0.0123039	3924.8	-0.00423013	0	
214.99	0.07667064	0.05608012	744.99	0.00428589	0.00616591	1274.98	0.00514073	0.00824582	1804.99	-0.00451618	0	2334.98	0.01555448	0.01149	2865.01	-0.00851731		3395	0.00772838	0.01230576	3925	-0.00339395	0	
215.19	0.07773566	0.05677169	745.19	0.00399914	0.00624706	1275.18	0.00585776	0.00835388	1805.19	-0.00392305	0	2335.18	0.01658933	0.01160507	2865.21	-0.00727886		3395.2	0.00775797	0.01230747	3925.2	-0.00261648	0	
215.39	0.07758913	0.05746185	745.39	0.00453156	0.00632817	1275.38	0.00562959	0.00846189	1805.39	-0.0044049	0	2335.38	0.01719491	0.01171931	2865.41	-0.00671921		3395.4	0.00717783	0.01230903	3925.4	-0.00169872	0	
215.59	0.07791642	0.05815062	745.59	0.0048059	0.00640926	1275.58	0.00531365	0.00856984	1805.59	-0.00495907	0	2335.58	0.01735689	0.01183274	2865.61	-0.0063942		3395.6	0.00789767	0.01231047	3925.6	-0.00164073	0	
215.79	0.07783765	0.05883799	745.79	0.00474129	0.00649033	1275.78	0.00527538	0.00867775	1805.79	-0.00506413	0	2335.78	0.01741883	0.01194535	2865.81	-0.00630977		3395.8	0.0080903	0.0123118	3925.8	-0.00153369	0	
215.99	0.07953371	0.05952396	745.99	0.00487764	0.00657136	1275.98	0.00509794	0.00878561	1805.99	-0.00471102	0	2335.98	0.01784039	0.01205715	2866.01	-0.00664499		3396	0.00832496	0.01231301	3926	-0.00156735	0	
216.19	0.08050385	0.06020855	746.19	0.00527602	0.00665237	1276.18	0.00496552	0.00889343	1806.19	-0.00482119	0	2336.18	0.01797251	0.01216815	2866.21	-0.00648056		3396.2	0.00853496	0.01231413	3926.2	-0.00043526	0	
216.39	0.0807509	0.06089175	746.39	0.00515604	0.00673335	1276.38	0.00590541	0.00900119	1806.39	-0.00412017	0	2336.38	0.01786452	0.01227835	2866.41	-0.00713461		3396.4	0.00961334	0.01231515	3926.4	-0.00011412	0	
216.59	0.08137924	0.06157356	746.59	0.00483589	0.0068143	1276.58	0.00672955	0.0091089	1806.59	-0.00433334	0	2336.58	0.0170436	0.01238775	2866.61	-0.00743088		3396.6	0.01004545	0.01231609	3926.6	-0.00013358	0	
216.79	0.08168625	0.06225399	746.79	0.00562365	0.00689522	1276.78	0.00720744	0.00921657	1806.79	-0.00494286	0	2336.78	0.01646761	0.01249638	2866.81	-0.00707637		3396.8	0.01013224	0.01231696	3926.8	-0.00010809	0	
216.99	0.08257022	0.06293304	746.99	0.00576459	0.00697612	1276.98	0.00739702	0.00932418	1806.99	-0.00525975	0	2336.98	0.01651755	0.01260422	2867.01	-0.00704725		3397	0.01116153	0.01231775	3927	0.00019473	0	
217.19	0.08306749	0.06361071	747.19	0.00594551	0.00705698	1277.18	0.00741675	0.00943175	1807.19	-0.00587155	0	2337.18	0.01744641	0.01271128	2867.21	-0.00669141		3397.2	0.01183706	0.01231848	3927.2	-0.0001415	0	
217.39	0.0833657	0.06428701	747.39	0.00684402	0.00713782	1277.38	0.0077464	0.00953927	1807.39	-0.00596648	0	2337.38	0.01716346	0.01281758	2867.41	-0.00598896		3397.4	0.01164156	0.01231915	3927.4	-0.00066011	0	
217.59	0.08407196	0.06496193	747.59	0.0073403	0.00721864	1277.58	0.00863006	0.00964674	1807.59	-0.00566501	0	2337.58	0.0169207	0.01292312	2867.61	-0.00614795		3397.6	0.01148523	0.01231977	3927.6	-0.00108834	0	
217.79	0.08455274	0.06563549	747.79	0.00744923	0.00729942	1277.78	0.00894212	0.00975416	1807.79	-0.00553377	0	2337.78	0.01585872	0.01302789	2867.81	-0.00614615		3397.8	0.01014064	0.01232033	3927.8	-0.0005887	0	
217.99	0.08551333	0.06630769	747.99	0.00805082	0.00738018	1277.98	0.00884985	0.00986153	1807.99	-0.00477867	0	2337.98	0.01541035	0.01313191	2868.01	-0.00635697		3398	0.00959727	0.01232085	3928	-0.00058512	0	
218.19	0.08657035	0.06697852	748.19	0.00884407	0.00746091	1278.18	0.00856333	0.00996885	1808.19	-0.00412757	0	2338.18	0.01531895	0.01323519	2868.21	-0.00679505		3398.2	0.00911247	0.01232133	3928.2	-0.00113783	0	
218.39	0.08759663	0.06764799	748.39	0.00857702	0.00754161	1278.38	0.00821512	0.01007612	1808.39	-0.004285	0	2338.38	0.01519735	0.01333772	2868.41	-0.007015		3398.4	0.00964476	0.01232176	3928.4	-0.00131492	0	
218.59	0.08946566	0.0683161	748.59	0.00859481	0.00762228	1278.58	0.00789791	0.01018335	1808.59	-0.00364488	0	2338.58	0.01496832	0.01343952	2868.61	-0.00694586		3398.6	0.00989334	0.01232217	3928.6	-0.00134528	0	
218.79	0.0898813	0.06898286	748.79	0.00837274	0.00770293	1278.78	0.00792435	0.01029052	1808.79	-0.00327345	0	2338.78	0.01430658	0.01354058	2868.81	-0.00691729		3398.8	0.00935862	0.01232254	3928.8	-0.00218008	0	
218.99	0.09091543	0.06964827	748.99	0.00819098	0.00778355	1278.98	0.00790549	0.01039765	1808.99	-0.00300076	0	2338.98	0.01483883	0.01364092	2869.01	-0.00624999		3399	0.00908632	0.01232287	3929	-0.00210783	0	
219.19	0.09141229	0.07031232	749.19	0.00893609	0.00786414	1279.18	0.0086832	0.01050473	1809.19	-0.00320023	0	2339.18	0.01486659	0.01374054	2869.21	-0.00619837		3399.2	0.00785447	0.01232319	3929.2	-0.00182641	0	
219.39	0.09204795	0.07097503	749.39	0.00888382	0.0079447	1279.38	0.00981404	0.01061176	1809.39	-0.00395449	0	2339.38	0.01522136	0.01383944	2869.41	-0.00618735		3399.4	0.00690175	0.01232347	3929.4	-0.00206957	0	
219.59	0.09352508	0.0716364	749.59	0.00914859	0.00802524	1279.58	0.01004602	0.01071874	1809.59	-0.00380515	0	2339.58	0.01486611	0.01393763	2869.61	-0.00637928		3399.6	0.00661112	0.01232374	3929.6	-0.00254813	0	
219.79	0.09484339	0.07229643	749.79	0.00914624	0.00810575	1279.78	0.01066849	0.01082568	1809.79	-0.00350681	0	2339.78	0.01538902	0.01403512	2869.81	-0.00638391		3399.8	0.00592692	0.01232398	3929.8	-0.002607	0	
219.99	0.09623885	0.07295512	749.99	0.00982606	0.00818623	1279.98	0.0110931	0.01093256	1809.99	-0.00323736	0	2339.98	0.01572691	0.0141319	2870.01	-0.0062139		3400	0.00648814	0.0123242	3930	-0.00321704	0	
220.19	0.09618578	0.07361247	750.19	0.0099661	0.00826668	1280.18	0.01139124	0.0110394	1810.19	-0.00387263	0	2340.18	0.01619178	0.01422799	2870.21	-0.00613935		3400.2	0.00772375	0.0123244	3930.2	-0.00300609	0	
220.39	0.09684163	0.07426849	750.39	0.0103484	0.0083471	1280.38	0.01221759	0.01114618	1810.39	-0.00347792	0	2340.38	0.01600984	0.01432339	2870.41	-0.00710126		3400.4	0.0088038	0.01232459	3930.4	-0.00377789	0	
220.59	0.09705736	0.07492318	750.59	0.01098963	0.0084275	1280.58	0.012292	0.01125292	1810.59	-0.00347235	0	2340.58	0.01539429	0.0144181	2870.61	-0.00773698		3400.6	0.0088485	0.01232476	3930.6	-0.00440889	0	
220.79	0.09733921	0.07557654	750.79	0.01131402	0.00850787	1280.78	0.01252596	0.01135961	1810.79	-0.00393622	0	2340.78	0.0150285	0.01451214	2870.81	-0.00705303		3400.8	0.00962423	0.01232492	3930.8	-0.00421704	0	
220.99	0.09806482	0.07622858	750.99	0.01147808	0.00858821	1280.98	0.01399593	0.01146625	1810.99	-0.00412833	0	2340.98	0.01551672	0.01460549	2871.01	-0.00830799		3401	0.01023989	0.01232506	3931	-0.00466305	0	
221.19	0.09870184	0.0768793	751.19	0.01198193	0.00866853	1281.18	0.01501148	0.01157285	1811.19	-0.00394365	0	2341.18	0.01526868	0.01469818	2871.21	-0.00839365		3401.2	0.01046188	0.0123252	3931.2	-0.00526523	0	
221.39	0.09934537	0.07752869	751.39	0.01217399	0.00874882	1281.38	0.01644459	0.01167939	1811.39	-0.00297483	0	2341.38	0.01443793	0.0147902	2871.41	-0.00812492		3401.4	0.01042178	0.01232532	3931.4	-0.00460826	0	
221.59	0.10012918	0.07817677	751.59	0.01156839	0.00882908	1281.58	0.01708355	0.01178589	1811.59	-0.00321133	0	2341.58	0.01413787	0.01488156	2871.61	-0.00860526		3401.6	0.01069951	0.01232543	3931.6	-0.00412498	0	
221.79	0.10084923	0.07882354	751.79	0.01101383	0.00890931	1281.78	0.01757551	0.01189234	1811.79	-0.00260312	0	2341.78	0.01330693	0.01497226	2871.81	-0.00875132		3401.8	0.0107991	0.01232553	3931.8	-0.00320642	0	
221.99	0.10236059	0.07946899	751.99	0.01089502	0.00898951	1281.98	0.01800012	0.01199874	1811.99	-0.00186265	0	2341.98	0.01343358	0.01506232	2872.01	-0.00922053		3402	0.01090606	0.01232563	3932	-0.00320594	0	
222.19	0.10326376	0.08011314	752.19	0.01020366	0.00906969	1282.18	0.01805009	0.01210509	1812.19	-0.00149747	0	2342.18	0.01353103	0.01515172	2872.21	-0.0089279		3402.2	0.01090038	0.01232572	3932.2	-0.00272677	0	
222.39	0.10363256	0.08075598	752.39	0.00902898	0.00914984	1282.38	0.01776838	0.01221139	1812.39	-0.00065257	0	2342.38	0.0142817	0.01524048	2872.41	-0.00901859		3402.4	0.01133039	0.0123258	3932.4	-0.00180801	0	
222.59	0.10491185	0.08139752	752.59	0.00879151	0.00922996	1282.58	0.01706919	0.01231765	1812.59	0.00018252	0	2342.58	0.0144832	0.01532861	2872.61	-0.0088742		3402.6	0.01121828	0.01232587	3932.6	-0.00095581	0	
222.79	0.10511793	0.08203775	752.79	0.00828031	0.00931006	1282.78	0.01657891	0.01242385	1812.79	0.00034424	0	2342.78	0.01550324	0.0154161	2872.81	-0.0089145		3402.8	0.01079197	0.01232594	3932.8	-0.00042295	0	
222.99	0.10611692	0.08267669	752.99	0.008513	0.00939013	1282.98	0.0159389	0.01253001	1812.99	0.0004468	0	2342.98	0.01666587	0.01550296	2873.01	-0.00786427		3403	0.01077577	0.012326	3933	-0.00028869	0	
223.19	0.10597774	0.08331433	753.19	0.00840607	0.00947017	1283.18	0.01595409	0.01263612	1813.19	-0.00023907	0	2343.18	0.01676471	0.0155892	2873.21	-0.00738355		3403.2	0.0099133	0.01232606	3933.2	0.0003387	0	
223.39	0.10697826	0.08395068	753.39	0.00791509	0.00955018	1283.38	0.01614818	0.01274218	1813.39	-0.00028118	0	2343.38	0.01838739	0.01567482	2873.41	-0.00664109		3403.4	0.00961764	0.01232611	3933.4	0.00042639	0	
223.59	0.10777294	0.08458574	753.59	0.00839807	0.00963017	1283.58	0.01526934	0.0128482	1813.59	-0.00081016	0	2343.58	0.01912923	0.01575982	2873.61	-0.00607148		3403.6	0.00990316	0.01232616	3933.6	0.00066458	0	
223.79	0.10815924	0.08521951	753.79	0.0090212	0.00971012	1283.78	0.01536919	0.01295416	1813.79	-0.00213427	0	2343.78	0.01966976	0.01584421	2873.81	-0.00561279		3403.8	0.00986172	0.0123262	3933.8	0.00095251	0	
223.99	0.10848821	0.085852	753.99	0.00981933	0.00979005	1283.98	0.01443691	0.01306008	1813.99	-0.00320723	0	2343.98	0.01976123	0.015928	2874.01	-0.00519347		3404	0.01027875	0.01232624	3934	0.00096884	0	
224.19	0.10863633	0.0864832	754.19	0.01025806	0.00986996	1284.18	0.01432026	0.01316595	1814.19	-0.00393834	0	2344.18	0.01994085	0.01601118	2874.21	-0.00502921		3404.2	0.01088634	0.01232628	3934.2	0.00054409	0	
224.39	0.10880798	0.08711313	754.39	0.01048284	0.00994983	1284.38	0.01347217	0.01327177	1814.39	-0.00381699	0	2344.38	0.01916705	0.01609377	2874.41	-0.00506165		3404.4	0.01159512	0.01232631	3934.4	0.00004158	0	
224.59	0.10887232	0.08774177	754.59	0.01081097	0.01002968	1284.58	0.01266665	0.01337754	1814.59	-0.0036505	0	2344.58	0.01827656	0.01617576	2874.61	-0.00477478		3404.6	0.01158821	0.01232634	3934.6	-0.0005142	0	
224.79	0.11009455	0.08836915	754.79	0.01174871	0.0101095	1284.78	0.01286451	0.01348327	1814.79	-0.00396542	0	2344.78	0.01804312	0.01625717	2874.81	-0.00400929		3404.8	0.01198203	0.01232637	3934.8	-0.00043844	0	
224.99	0.11059042	0.08899525	754.99	0.01168266	0.01018929	1284.98	0.01426165	0.01358894	1814.99	-0.0039732	0	2344.98	0.01817129	0.01633799	2875.01	-0.00473778		3405	0.01205482	0.0123264	3935	-0.00054254	0	
225.19	0.11112914	0.08962008	755.19	0.01183478	0.01026906	1285.18	0.01404659	0.01369457	1815.19	-0.00457116	0	2345.18	0.01745154	0.01641822	2875.21	-0.00499692		3405.2	0.01281853	0.01232642	3935.2	0.00024343	0	
225.39	0.11169216	0.09024364	755.39	0.01170376	0.0103488	1285.38	0.01511781	0.01380015	1815.39	-0.00509419	0	2345.38	0.01583482	0.01649789	2875.41	-0.0044698		3405.4	0.01371504	0.01232645	3935.4	0.00108078	0	
225.59	0.11266713	0.09086594	755.59	0.01212149	0.01042851	1285.58	0.01522948	0.01390569	1815.59	-0.00515843	0	2345.58	0.01539555	0.01657698	2875.61	-0.0042501		3405.6	0.01409009	0.01232647	3935.6	0.00085123	0	
225.79	0.1132592	0.09148698	755.79	0.01184587	0.01050819	1285.78	0.01579023	0.01401117	1815.79	-0.00457455	0	2345.78	0.01534268	0.0166555	2875.81	-0.00420997		3405.8	0.01350042	0.01232648	3935.8	0.0008554	0	
225.99	0.11407577	0.09210676	755.99	0.01137065	0.01058785	1285.98	0.01527697	0.01411661	1815.99	-0.00480169	0	2345.98	0.01552867	0.01673345	2876.01	-0.00496464		3406	0.01357267	0.0123265	3936	0.00028704	0	
226.19	0.11455658	0.09272528	756.19	0.01101192	0.01066748	1286.18	0.01499718	0.014222	1816.19	-0.00443984	0	2346.18	0.01646359	0.01681085	2876.21	-0.00508678		3406.2	0.01328048	0.01232652	3936.2	0.00118613	0	
226.39	0.11461408	0.09334255	756.39	0.01061858	0.01074708	1286.38	0.01486207	0.01432734	1816.39	-0.00376584	0	2346.38	0.01628435	0.01688769	2876.41	-0.00569247		3406.4	0.01314323	0.01232653	3936.4	0.00118882	0	
226.59	0.11519861	0.09395857	756.59	0.01038176	0.01082666	1286.58	0.0141156	0.01443263	1816.59	-0.00297368	0	2346.58	0.01603701	0.01696398	2876.61	-0.00629525		3406.6	0.01232368	0.01232655	3936.6	0.00080896	0	
226.79	0.11589632	0.09457334	756.79	0.00981617	0.01090621	1286.78	0.01451892	0.01453788	1816.79	-0.00215912	0	2346.78	0.01680643	0.01703972	2876.81	-0.00720206		3406.8	0.01164946	0.01232656	3936.8	0.00015869	0	
226.99	0.11636424	0.09518686	756.99	0.01116084	0.01098573	1286.98	0.01485635	0.01464308	1816.99	-0.00222929	0	2346.98	0.0170698	0.01711492	2877.01	-0.00763027		3407	0.01103152	0.01232657	3937	-0.00044736	0	
227.19	0.11687377	0.09579914	757.19	0.01027339	0.01106522	1287.18	0.01582254	0.01474823	1817.19	-0.00287753	0	2347.18	0.01690564	0.01718957	2877.21	-0.00789582		3407.2	0.00959991	0.01232658	3937.2	-0.00040616	0	
227.39	0.11700182	0.09641018	757.39	0.01074741	0.01114468	1287.38	0.01650063	0.01485333	1817.39	-0.00268024	0	2347.38	0.01717885	0.01726369	2877.41	-0.00780738		3407.4	0.00874354	0.01232659	3937.4	-0.00037912	0	
227.59	0.11762289	0.09701997	757.59	0.01102065	0.01122412	1287.58	0.01717969	0.01495838	1817.59	-0.00339111	0	2347.58	0.01688383	0.01733728	2877.61	-0.00773453		3407.6	0.00887113	0.0123266	3937.6	0.0003485	0	
227.79	0.11778019	0.09762853	757.79	0.01108565	0.01130353	1287.78	0.01800306	0.01506339	1817.79	-0.00342386	0	2347.78	0.01708885	0.01741034	2877.81	-0.00820585		3407.8	0.00864019	0.01232661	3937.8	0.00035214	0	
227.99	0.11933665	0.09823586	757.99	0.01069902	0.01138292	1287.98	0.01743291	0.01516835	1817.99	-0.00416209	0	2347.98	0.0177466	0.01748287	2878.01	-0.00787563		3408	0.00853891	0.01232661	3938	0.00070555	0	
228.19	0.12025463	0.09884196	758.19	0.01127039	0.01146228	1288.18	0.01775931	0.01527326	1818.19	-0.0037754	0	2348.18	0.01717174	0.01755488	2878.21	-0.00781194		3408.2	0.00942817	0.01232662	3938.2	0.00074818	0	
228.39	0.12059853	0.09944682	758.39	0.01192519	0.0115416	1288.38	0.01686889	0.01537812	1818.39	-0.00399358	0	2348.38	0.01687679	0.01762638	2878.41	-0.00672995		3408.4	0.01003856	0.01232663	3938.4	0.00098749	0	
228.59	0.12205711	0.10005046	758.59	0.0131912	0.01162091	1288.58	0.01701651	0.01548294	1818.59	-0.00450036	0	2348.58	0.01657473	0.01769736	2878.61	-0.00593291		3408.6	0.01009983	0.01232663	3938.6	0.00112079	0	
228.79	0.12322644	0.10065288	758.79	0.01393769	0.01170018	1288.78	0.01842772	0.01558771	1818.79	-0.00473753	0	2348.78	0.0173364	0.01776783	2878.81	-0.00585307		3408.8	0.01073493	0.01232664	3938.8	0.00107764	0	
228.99	0.12348581	0.10125408	758.99	0.01359804	0.01177943	1288.98	0.01952168	0.01569243	1818.99	-0.00509542	0	2348.98	0.01725736	0.01783779	2879.01	-0.00566482		3409	0.0110265	0.01232664	3939	0.00098949	0	
229.19	0.12461915	0.10185405	759.19	0.01435546	0.01185865	1289.18	0.01987157	0.0157971	1819.19	-0.00545246	0	2349.18	0.01756326	0.01790725	2879.21	-0.00496719		3409.2	0.01224394	0.01232665	3939.2	0.00154413	0	
229.39	0.12627895	0.10245281	759.39	0.01500216	0.01193785	1289.38	0.02123784	0.01590173	1819.39	-0.00549682	0	2349.38	0.0173089	0.01797622	2879.41	-0.00308239		3409.4	0.01207627	0.01232665	3939.4	0.00134891	0	
229.59	0.12753743	0.10305036	759.59	0.01539481	0.01201701	1289.58	0.02124657	0.01600631	1819.59	-0.00550737	0	2349.58	0.01793026	0.01804468	2879.61	-0.00263893		3409.6	0.01197449	0.01232665	3939.6	0.00045583	0	
229.79	0.12912297	0.10364669	759.79	0.01517397	0.01209615	1289.78	0.02104087	0.01611084	1819.79	-0.00590855	0	2349.78	0.01806252	0.01811266	2879.81	-0.00327516		3409.8	0.01175065	0.01232666	3939.8	0.00034666	0	
229.99	0.1292745	0.10424182	759.99	0.01448181	0.01217526	1289.98	0.02114653	0.01621532	1819.99	-0.00545608	0	2349.98	0.01876126	0.01818015	2880.01	-0.00322189		3410	0.01229435	0.01232666	3940	-0.00016991	0	
230.19	0.12982707	0.10483574	760.19	0.01466135	0.01225435	1290.18	0.02109105	0.01631975	1820.19	-0.00547579	0	2350.18	0.01861726	0.01824715	2880.21	-0.00247824		3410.2	0.01192042	0.01232666	3940.2	-0.00018609	0	
230.39	0.12973356	0.10542845	760.39	0.01457282	0.01233341	1290.38	0.02087878	0.01642414	1820.39	-0.00520098	0	2350.38	0.01751461	0.01831367	2880.41	-0.0030892		3410.4	0.01190029	0.01232667	3940.4	-0.00075809	0	
230.59	0.13058691	0.10601997	760.59	0.01413273	0.01241244	1290.58	0.0208494	0.01652848	1820.59	-0.0042253	0	2350.58	0.01840787	0.01837971	2880.61	-0.0033307		3410.6	0.0111014	0.01232667	3940.6	-0.00206077	0	
230.79	0.13216295	0.10661028	760.79	0.01383254	0.01249144	1290.78	0.02110561	0.01663278	1820.79	-0.00404935	0	2350.78	0.0195361	0.01844528	2880.81	-0.00389818		3410.8	0.01119605	0.01232667	3940.8	-0.00226248	0	
230.99	0.1328156	0.1071994	760.99	0.01400913	0.01257042	1290.98	0.02031167	0.01673702	1820.99	-0.00401764	0	2350.98	0.01900684	0.01851038	2881.01	-0.00324115		3411	0.01127129	0.01232667	3941	-0.00181906	0	
231.19	0.13279544	0.10778732	761.19	0.01336266	0.01264937	1291.18	0.02044244	0.01684122	1821.19	-0.00303346	0	2351.18	0.01769283	0.01857501	2881.21	-0.0027945		3411.2	0.01141707	0.01232668	3941.2	-0.00241545	0	
231.39	0.13278771	0.10837405	761.39	0.01351625	0.01272829	1291.38	0.01995569	0.01694537	1821.39	-0.00259525	0	2351.38	0.01739209	0.01863917	2881.41	-0.00318011		3411.4	0.01142771	0.01232668	3941.4	-0.0018575	0	
231.59	0.13404357	0.10895959	761.59	0.01286251	0.01280719	1291.58	0.01935744	0.01704948	1821.59	-0.0022497	0	2351.58	0.01826159	0.01870287	2881.61	-0.00431169		3411.6	0.01227181	0.01232668	3941.6	-0.00116004	0	
231.79	0.13418517	0.10954394	761.79	0.0119552	0.01288605	1291.78	0.01899637	0.01715353	1821.79	-0.0027788	0	2351.78	0.01864224	0.01876612	2881.81	-0.00481961		3411.8	0.01251142	0.01232668	3941.8	-0.00164893	0	
231.99	0.13557705	0.11012711	761.99	0.01221909	0.0129649	1291.98	0.01769794	0.01725754	1821.99	-0.00388856	0	2351.98	0.01863127	0.01882891	2882.01	-0.00440017		3412	0.01375858	0.01232668	3942	-0.00123928	0	
232.19	0.1357211	0.1107091	762.19	0.01372885	0.01304371	1292.18	0.01718407	0.0173615	1822.19	-0.00387176	0	2352.18	0.01774259	0.01889125	2882.21	-0.00421889		3412.2	0.0145882	0.01232668	3942.2	-0.00117239	0	
232.39	0.13618857	0.11128991	762.39	0.01398616	0.0131225	1292.38	0.01608577	0.01746542	1822.39	-0.00435985	0	2352.38	0.01754081	0.01895314	2882.41	-0.00371334		3412.4	0.01555725	0.01232668	3942.4	-0.00065172	0	
232.59	0.13644044	0.11186953	762.59	0.01332971	0.01320126	1292.58	0.01590974	0.01756929	1822.59	-0.00465237	0	2352.58	0.01770664	0.01901459	2882.61	-0.00457779		3412.6	0.01606261	0.01232668	3942.6	0.00018175	0	
232.79	0.13723358	0.11244799	762.79	0.01296139	0.01327999	1292.78	0.0163954	0.01767311	1822.79	-0.00457464	0	2352.78	0.01755631	0.0190756	2882.81	-0.00490382		3412.8	0.01704596	0.01232669	3942.8	0.00068846	0	
232.99	0.13760008	0.11302527	762.99	0.01358765	0.0133587	1292.98	0.01641679	0.01777688	1822.99	-0.00445003	0	2352.98	0.01761559	0.01913617	2883.01	-0.0043223		3413	0.01739523	0.01232669	3943	0.00107684	0	
233.19	0.13808303	0.11360138	763.19	0.01438132	0.01343738	1293.18	0.01628604	0.01788061	1823.19	-0.00407851	0	2353.18	0.01869308	0.0191963	2883.21	-0.00371598		3413.2	0.01773852	0.01232669	3943.2	0.00125283	0	
233.39	0.13807778	0.11417632	763.39	0.01424259	0.01351603	1293.38	0.01711337	0.01798428	1823.39	-0.00467152	0	2353.38	0.01851908	0.019256	2883.41	-0.00412967		3413.4	0.01666009	0.01232669	3943.4	0.00065746	0	
233.59	0.13874413	0.1147501	763.59	0.01415509	0.01359466	1293.58	0.01664011	0.01808792	1823.59	-0.00505882	0	2353.58	0.01874393	0.01931527	2883.61	-0.00426485		3413.6	0.01649274	0.01232669	3943.6	0.00144522	0	
233.79	0.13895081	0.11532271	763.79	0.01451976	0.01367325	1293.78	0.01635515	0.0181915	1823.79	-0.00486502	0	2353.78	0.01886143	0.01937412	2883.81	-0.00438353		3413.8	0.0158932	0.01232669	3943.8	0.00076288	0	
233.99	0.13765852	0.11589416	763.99	0.01462974	0.01375183	1293.98	0.01754483	0.01829504	1823.99	-0.00437985	0	2353.98	0.01879825	0.01943254	2884.01	-0.00411201		3414	0.01539621	0.01232669	3944	0.00083298	0	
234.19	0.1385529	0.11646446	764.19	0.01481756	0.01383037	1294.18	0.01799476	0.01839853	1824.19	-0.00444838	0	2354.18	0.0183056	0.01949054	2884.21	-0.00379368		3414.2	0.01452796	0.01232669	3944.2	0.00031972	0	
234.39	0.13882597	0.11703359	764.39	0.01480625	0.01390889	1294.38	0.01902115	0.01850197	1824.39	-0.00476717	0	2354.38	0.01874172	0.01954813	2884.41	-0.00418703		3414.4	0.01397288	0.01232669	3944.4	-0.0003297	0	
234.59	0.13975935	0.11760158	764.59	0.01470653	0.01398738	1294.58	0.02046072	0.01860537	1824.59	-0.004005	0	2354.58	0.01913503	0.0196053	2884.61	-0.00364423		3414.6	0.01287938	0.01232669	3944.6	-0.00114677	0	
234.79	0.13990292	0.11816841	764.79	0.01501482	0.01406584	1294.78	0.02071926	0.01870872	1824.79	-0.00447096	0	2354.78	0.01941984	0.01966206	2884.81	-0.00335343		3414.8	0.01284907	0.01232669	3944.8	-0.00040522	0	
234.99	0.1402124	0.11873409	764.99	0.01494793	0.01414428	1294.98	0.02174812	0.01881202	1824.99	-0.00405022	0	2354.98	0.01897222	0.01971842	2885.01	-0.00253617		3415	0.0116071	0.01232669	3945	-0.00104724	0	
235.19	0.14020658	0.11929863	765.19	0.01465487	0.01422269	1295.18	0.0229396	0.01891528	1825.19	-0.00407035	0	2355.18	0.01884465	0.01977437	2885.21	-0.003234		3415.2	0.01034381	0.01232669	3945.2	-0.00204675	0	
235.39	0.14108538	0.11986202	765.39	0.01360851	0.01430107	1295.38	0.02348845	0.01901849	1825.39	-0.00515977	0	2355.38	0.01878707	0.01982991	2885.41	-0.0035053		3415.4	0.00942206	0.01232669	3945.4	-0.00190756	0	
235.59	0.141271	0.12042427	765.59	0.01336007	0.01437943	1295.58	0.0241959	0.01912165	1825.59	-0.00580409	0	2355.58	0.01886615	0.01988506	2885.61	-0.00360489		3415.6	0.00894516	0.01232669	3945.6	-0.00274603	0	
235.79	0.1409064	0.12098538	765.79	0.0134565	0.01445776	1295.78	0.02400935	0.01922476	1825.79	-0.00604416	0	2355.78	0.01830499	0.01993981	2885.81	-0.00327651		3415.8	0.00927942	0.01232669	3945.8	-0.00368719	0	
235.99	0.14199511	0.12154535	765.99	0.01462041	0.01453606	1295.98	0.02384387	0.01932783	1825.99	-0.00595362	0	2355.98	0.01738273	0.01999417	2886.01	-0.00284722		3416	0.00952695	0.01232669	3946	-0.00414293	0	
236.19	0.14269896	0.12210418	766.19	0.01502201	0.01461434	1296.18	0.02338955	0.01943085	1826.19	-0.00605438	0	2356.18	0.0167386	0.02004814	2886.21	-0.00283943		3416.2	0.00956853	0.01232669	3946.2	-0.00421734	0	
236.39	0.14330467	0.12266189	766.39	0.01497101	0.01469259	1296.38	0.02287054	0.01953383	1826.39	-0.005987	0	2356.38	0.01666732	0.02010172	2886.41	-0.00297157		3416.4	0.01007568	0.01232669	3946.4	-0.0039798	0	
236.59	0.14407357	0.12321846	766.59	0.01431759	0.01477081	1296.58	0.02193118	0.01963676	1826.59	-0.00577327	0	2356.58	0.01742518	0.02015491	2886.61	-0.00348431		3416.6	0.01030565	0.01232669	3946.6	-0.00380263	0	
236.79	0.14496391	0.1237739	766.79	0.01598232	0.014849	1296.78	0.02153215	0.01973964	1826.79	-0.0052487	0	2356.78	0.01721588	0.02020773	2886.81	-0.00247177		3416.8	0.01139871	0.01232669	3946.8	-0.00356295	0	
236.99	0.14557226	0.12432822	766.99	0.01735784	0.01492717	1296.98	0.02075156	0.01984247	1826.99	-0.00447612	0	2356.98	0.01815129	0.02026016	2887.01	-0.00242538		3417	0.0120209	0.01232669	3947	-0.004375	0	
237.19	0.14599661	0.12488141	767.19	0.01767085	0.01500531	1297.18	0.02040606	0.01994526	1827.19	-0.00464626	0	2357.18	0.01856115	0.02031222	2887.21	-0.00297849		3417.2	0.0122371	0.0123267	3947.2	-0.00455754	0	
237.39	0.14693385	0.12543348	767.39	0.01741269	0.01508343	1297.38	0.02046378	0.020048	1827.39	-0.00524989	0	2357.38	0.01862399	0.0203639	2887.41	-0.00391043		3417.4	0.01213178	0.0123267	3947.4	-0.00372833	0	
237.59	0.14818806	0.12598444	767.59	0.01868091	0.01516152	1297.58	0.01983324	0.02015069	1827.59	-0.00519019	0	2357.58	0.01929622	0.02041521	2887.61	-0.00374118		3417.6	0.01266982	0.0123267	3947.6	-0.0026162	0	
237.79	0.14882629	0.12653427	767.79	0.01854552	0.01523958	1297.78	0.01933727	0.02025334	1827.79	-0.00442584	0	2357.78	0.01891925	0.02046615	2887.81	-0.00461385		3417.8	0.01274603	0.0123267	3947.8	-0.00320035	0	
237.99	0.14969586	0.12708299	767.99	0.01842908	0.01531761	1297.98	0.02061628	0.02035594	1827.99	-0.00438308	0	2357.98	0.0184898	0.02051673	2888.01	-0.00471065		3418	0.01296473	0.0123267	3948	-0.00179968	0	
238.19	0.15149326	0.1276306	768.19	0.01810374	0.01539562	1298.18	0.02048872	0.0204585	1828.19	-0.00434536	0	2358.18	0.01902357	0.02056694	2888.21	-0.00438385		3418.2	0.01263936	0.0123267	3948.2	-0.00121328	0	
238.39	0.15275859	0.1281771	768.39	0.01825582	0.0154736	1298.38	0.02131708	0.020561	1828.39	-0.00501549	0	2358.38	0.01972651	0.02061679	2888.41	-0.00480412		3418.4	0.01260672	0.0123267	3948.4	-0.00011859	0	
238.59	0.15338662	0.12872249	768.59	0.01771151	0.01555156	1298.58	0.02146367	0.02066346	1828.59	-0.00473407	0	2358.58	0.02038436	0.02066629	2888.61	-0.00402815		3418.6	0.01226905	0.0123267	3948.6	0.00044596	0	
238.79	0.15405882	0.12926677	768.79	0.01724559	0.01562948	1298.78	0.02181553	0.02076588	1828.79	-0.00528422	0	2358.78	0.02191183	0.02071543	2888.81	-0.00386672		3418.8	0.01205462	0.0123267	3948.8	0.00088873	0	
238.99	0.15487354	0.12980995	768.99	0.01617862	0.01570738	1298.98	0.02345711	0.02086825	1828.99	-0.00521684	0	2358.98	0.02184609	0.02076421	2889.01	-0.00362161		3419	0.01115021	0.0123267	3949	0.00137212	0	
239.19	0.15534519	0.13035203	769.19	0.01577941	0.01578526	1299.18	0.0232228	0.02097057	1829.19	-0.00539637	0	2359.18	0.02243083	0.02081265	2889.21	-0.0039576		3419.2	0.01069065	0.0123267	3949.2	0.00178341	0	
239.39	0.15571055	0.13089301	769.39	0.01566629	0.01586311	1299.38	0.02388797	0.02107284	1829.39	-0.00533401	0	2359.38	0.02191167	0.02086073	2889.41	-0.00312855		3419.4	0.01013441	0.0123267	3949.4	0.00194094	0	
239.59	0.15553356	0.1314329	769.59	0.01536684	0.01594093	1299.58	0.02424738	0.02117507	1829.59	-0.0052448	0	2359.58	0.02242739	0.02090848	2889.61	-0.00252757		3419.6	0.01022796	0.0123267	3949.6	0.00172302	0	
239.79	0.15562508	0.13197169	769.79	0.01587932	0.01601872	1299.78	0.02407911	0.02127725	1829.79	-0.00486642	0	2359.78	0.02194977	0.02095587	2889.81	-0.00226629		3419.8	0.01063297	0.0123267	3949.8	0.0016528	0	
239.99	0.15658901	0.13250938	769.99	0.01630404	0.01609649	1299.98	0.02391546	0.02137939	1829.99	-0.00515886	0	2359.98	0.02205129	0.02100293	2890.01	-0.00121054		3420	0.00996988	0.0123267	3950	0.00159977	0	
240.19	0.15754112	0.13304599	770.19	0.01695156	0.01617423	1300.18	0.02315157	0.02148148	1830.19	-0.00513528	0	2360.18	0.0219794	0.02104965	2890.21	-0.00102185		3420.2	0.01049821	0.0123267	3950.2	0.00170479	0	
240.39	0.15792258	0.13358151	770.39	0.01723843	0.01625194	1300.38	0.02344108	0.02158352	1830.39	-0.0048112	0	2360.38	0.02279481	0.02109603	2890.41	-0.00026883		3420.4	0.01034146	0.0123267	3950.4	0.00110763	0	
240.59	0.15881288	0.13411594	770.59	0.01700124	0.01632963	1300.58	0.02228688	0.02168552	1830.59	-0.00369909	0	2360.58	0.02306964	0.02114208	2890.61	0.00005843		3420.6	0.01043363	0.0123267	3950.6	0.00038259	0	
240.79	0.15973983	0.13464929	770.79	0.01774761	0.01640729	1300.78	0.02306782	0.02178747	1830.79	-0.00314047	0	2360.78	0.02232068	0.0211878	2890.81	0.00048514		3420.8	0.01074279	0.0123267	3950.8	-0.0005365	0	
240.99	0.16017596	0.13518156	770.99	0.01784014	0.01648493	1300.98	0.0233799	0.02188937	1830.99	-0.00268123	0	2360.98	0.0219932	0.0212332	2891.01	0.00027915		3421	0.01102005	0.0123267	3951	-0.00131206	0	
241.19	0.15977073	0.13571274	771.19	0.01767074	0.01656253	1301.18	0.02409509	0.02199123	1831.19	-0.00182997	0	2361.18	0.02166158	0.02127826	2891.21	-0.00008936		3421.2	0.01106426	0.0123267	3951.2	-0.00170542	0	
241.39	0.16059996	0.13624285	771.39	0.01798505	0.01664011	1301.38	0.02489531	0.02209304	1831.39	-0.00123199	0	2361.38	0.02159462	0.021323	2891.41	-0.00091436		3421.4	0.01135516	0.0123267	3951.4	-0.001665	0	
241.59	0.16125404	0.13677189	771.59	0.01878319	0.01671767	1301.58	0.02528735	0.0221948	1831.59	-0.00062725	0	2361.58	0.02115306	0.02136742	2891.61	-0.00185813		3421.6	0.01212139	0.0123267	3951.6	-0.00167817	0	
241.79	0.16151241	0.13729986	771.79	0.01802045	0.0167952	1301.78	0.02546496	0.02229652	1831.79	0.0000108	0	2361.78	0.01998956	0.02141152	2891.81	-0.00267108		3421.8	0.01220085	0.0123267	3951.8	-0.00226391	0	
241.99	0.1620823	0.13782675	771.99	0.01864271	0.0168727	1301.98	0.02676938	0.0223982	1831.99	0.00009191	0	2361.98	0.02032797	0.02145531	2892.01	-0.00253558		3422	0.01270171	0.0123267	3952	-0.00179505	0	
242.19	0.16274429	0.13835257	772.19	0.01829975	0.01695017	1302.18	0.02658959	0.02249982	1832.19	0.00021597	0	2362.18	0.02041881	0.02149877	2892.21	-0.00310939		3422.2	0.01224194	0.0123267	3952.2	-0.00210837	0	
242.39	0.16292454	0.13887733	772.39	0.01813297	0.01702762	1302.38	0.02701116	0.0226014	1832.39	-0.00021735	0	2362.38	0.02044634	0.02154193	2892.41	-0.00347977		3422.4	0.012073	0.0123267	3952.4	-0.00224662	0	
242.59	0.16323093	0.13940103	772.59	0.0180054	0.01710504	1302.58	0.02711115	0.02270294	1832.59	-0.00069413	0	2362.58	0.02061292	0.02158478	2892.61	-0.00334842		3422.6	0.01250133	0.0123267	3952.6	-0.00304282	0	
242.79	0.16379055	0.13992366	772.79	0.01833983	0.01718244	1302.78	0.0269521	0.02280442	1832.79	-0.00086444	0	2362.78	0.02081849	0.02162732	2892.81	-0.00394544		3422.8	0.01298523	0.0123267	3952.8	-0.00268426	0	
242.99	0.16395697	0.14044523	772.99	0.01914958	0.0172598	1302.98	0.02720338	0.02290587	1832.99	-0.00121375	0	2362.98	0.02132753	0.02166955	2893.01	-0.00414266		3423	0.01284999	0.0123267	3953	-0.00124549	0	
243.19	0.16429001	0.14096575	773.19	0.01955609	0.01733715	1303.18	0.02668426	0.02300726	1833.19	-0.0020951	0	2363.18	0.02171156	0.02171148	2893.21	-0.00380737		3423.2	0.01293355	0.0123267	3953.2	-0.00073102	0	
243.39	0.16458381	0.14148521	773.39	0.01997224	0.01741446	1303.38	0.02660176	0.02310861	1833.39	-0.00313117	0	2363.38	0.0214209	0.02175311	2893.41	-0.00337015		3423.4	0.01311287	0.0123267	3953.4	-0.00035271	0	
243.59	0.16537287	0.14200362	773.59	0.02013581	0.01749175	1303.58	0.02544579	0.02320991	1833.59	-0.00453618	0	2363.58	0.02171956	0.02179444	2893.61	-0.00344632		3423.6	0.01379912	0.0123267	3953.6	-0.00051973	0	
243.79	0.1661388	0.14252098	773.79	0.02086067	0.01756901	1303.78	0.02526915	0.02331117	1833.79	-0.00503596	0	2363.78	0.02204344	0.02183547	2893.81	-0.00374519		3423.8	0.01395952	0.0123267	3953.8	-0.000561	0	
243.99	0.16763514	0.14303728	773.99	0.02152518	0.01764625	1303.98	0.02526646	0.02341238	1833.99	-0.00554671	0	2363.98	0.02275363	0.02187621	2894.01	-0.0036103		3424	0.01378747	0.0123267	3954	-0.00069269	0	
244.19	0.16891092	0.14355254	774.19	0.02209609	0.01772346	1304.18	0.02508538	0.02351355	1834.19	-0.00640992	0	2364.18	0.02343475	0.02191665	2894.21	-0.00401438		3424.2	0.01440168	0.0123267	3954.2	-0.00108884	0	
244.39	0.1694147	0.14406676	774.39	0.02132406	0.01780064	1304.38	0.0257741	0.02361467	1834.39	-0.00623631	0	2364.38	0.02443603	0.02195681	2894.41	-0.00305214		3424.4	0.01370624	0.0123267	3954.4	-0.00179853	0	
244.59	0.17074011	0.14457993	774.59	0.02133756	0.0178778	1304.58	0.02579326	0.02371574	1834.59	-0.00575303	0	2364.58	0.02379048	0.02199667	2894.61	-0.00306785		3424.6	0.01345156	0.0123267	3954.6	-0.00234835	0	
244.79	0.17060951	0.14509207	774.79	0.02077148	0.01795493	1304.78	0.02684189	0.02381677	1834.79	-0.0060712	0	2364.78	0.02321999	0.02203625	2894.81	-0.00278686		3424.8	0.0133797	0.0123267	3954.8	-0.0022574	0	
244.99	0.17074145	0.14560316	774.99	0.02082582	0.01803203	1304.98	0.02736229	0.02391775	1834.99	-0.00567237	0	2364.98	0.02280193	0.02207555	2895.01	-0.0025965		3425	0.01315618	0.0123267	3955	-0.00147451	0	
245.19	0.17112194	0.14611322	775.19	0.0203711	0.01810911	1305.18	0.02757327	0.02401869	1835.19	-0.00528563	0	2365.18	0.02304696	0.02211456	2895.21	-0.00365461		3425.2	0.01240335	0.0123267	3955.2	-0.00166021	0	
245.39	0.17219427	0.14662224	775.39	0.0206643	0.01818616	1305.38	0.02854542	0.02411958	1835.39	-0.0056517	0	2365.38	0.02263759	0.02215329	2895.41	-0.00474668		3425.4	0.0125555	0.0123267	3955.4	-0.00136205	0	
245.59	0.17219691	0.14713024	775.59	0.0206364	0.01826318	1305.58	0.02832852	0.02422042	1835.59	-0.00535434	0	2365.58	0.02199594	0.02219174	2895.61	-0.00439369		3425.6	0.01232513	0.0123267	3955.6	-0.00158329	0	
245.79	0.1714652	0.1476372	775.79	0.02025821	0.01834018	1305.78	0.02864622	0.02432122	1835.79	-0.00527467	0	2365.78	0.02178761	0.02222992	2895.81	-0.00410217		3425.8	0.01192398	0.0123267	3955.8	-0.00101707	0	
245.99	0.17155327	0.14814313	775.99	0.02034929	0.01841715	1305.98	0.02891778	0.02442197	1835.99	-0.00461587	0	2365.98	0.02174375	0.02226782	2896.01	-0.00379308		3426	0.0114093	0.0123267	3956	-0.00077677	0	
246.19	0.17110101	0.14864804	776.19	0.01978427	0.0184941	1306.18	0.02915986	0.02452268	1836.19	-0.00512076	0	2366.18	0.02109149	0.02230546	2896.21	-0.00370091		3426.2	0.01045473	0.0123267	3956.2	-0.00104705	0	
246.39	0.17047386	0.14915193	776.39	0.0196097	0.01857102	1306.38	0.02909969	0.02462334	1836.39	-0.00532683	0	2366.38	0.02144224	0.02234282	2896.41	-0.00388493		3426.4	0.00955304	0.0123267	3956.4	-0.0007498	0	
246.59	0.17052475	0.14965479	776.59	0.01982201	0.01864791	1306.58	0.02888829	0.02472395	1836.59	-0.00537045	0	2366.58	0.02207689	0.02237991	2896.61	-0.00382482		3426.6	0.00999066	0.0123267	3956.6	-0.00144068	0	
246.79	0.17042728	0.15015663	776.79	0.02029031	0.01872478	1306.78	0.02867651	0.02482452	1836.79	-0.00437995	0	2366.78	0.02183901	0.02241673	2896.81	-0.00352787		3426.8	0.01039999	0.0123267	3956.8	-0.00052905	0	
246.99	0.17037674	0.15065746	776.99	0.02074534	0.01880161	1306.98	0.02921126	0.02492505	1836.99	-0.00515791	0	2366.98	0.02190116	0.02245329	2897.01	-0.0033718		3427	0.00986964	0.0123267	3957	0.00033862	0	
247.19	0.17043558	0.15115727	777.19	0.02069001	0.01887843	1307.18	0.02891717	0.02502553	1837.19	-0.00534672	0	2367.18	0.02055893	0.02248959	2897.21	-0.00288007		3427.2	0.009904	0.0123267	3957.2	0.00030699	0	
247.39	0.17144869	0.15165607	777.39	0.02015084	0.01895521	1307.38	0.0280866	0.02512596	1837.39	-0.00449309	0	2367.38	0.02067642	0.02252563	2897.41	-0.0034989		3427.4	0.01093912	0.0123267	3957.4	-0.00041472	0	
247.59	0.17219482	0.15215385	777.59	0.02071014	0.01903198	1307.58	0.02798063	0.02522635	1837.59	-0.00487586	0	2367.58	0.02092944	0.02256141	2897.61	-0.00356689		3427.6	0.01165421	0.0123267	3957.6	-0.00122576	0	
247.79	0.17245395	0.15265063	777.79	0.02081028	0.01910871	1307.78	0.02853049	0.02532669	1837.79	-0.00494441	0	2367.78	0.02253497	0.02259693	2897.81	-0.00352876		3427.8	0.01205747	0.0123267	3957.8	-0.00185992	0	
247.99	0.17287725	0.1531464	777.99	0.0210464	0.01918542	1307.98	0.02893475	0.02542698	1837.99	-0.00546247	0	2367.98	0.0231721	0.0226322	2898.01	-0.00380272		3428	0.01266652	0.0123267	3958	-0.00214418	0	
248.19	0.17348128	0.15364117	778.19	0.0217611	0.0192621	1308.18	0.02880319	0.02552723	1838.19	-0.00520376	0	2368.18	0.02441862	0.02266721	2898.21	-0.0034072		3428.2	0.01294072	0.0123267	3958.2	-0.0023672	0	
248.39	0.17485661	0.15413493	778.39	0.02182335	0.01933875	1308.38	0.03006368	0.02562744	1838.39	-0.00419135	0	2368.38	0.02411268	0.02270197	2898.41	-0.00227266		3428.4	0.0131585	0.0123267	3958.4	-0.00239554	0	
248.59	0.17551055	0.15462769	778.59	0.02203558	0.01941538	1308.58	0.02981105	0.0257276	1838.59	-0.005048	0	2368.58	0.02308667	0.02273648	2898.61	-0.00199842		3428.6	0.01332981	0.0123267	3958.6	-0.00194146	0	
248.79	0.1760396	0.15511945	778.79	0.02197453	0.01949199	1308.78	0.02936813	0.02582771	1838.79	-0.00524419	0	2368.78	0.02229097	0.02277075	2898.81	-0.00160346		3428.8	0.01339179	0.0123267	3958.8	-0.00176367	0	
248.99	0.17739615	0.15561021	778.99	0.02200286	0.01956856	1308.98	0.02929628	0.02592778	1838.99	-0.00531808	0	2368.98	0.02252809	0.02280476	2899.01	-0.00237475		3429	0.01267186	0.0123267	3959	-0.00101464	0	
249.19	0.17784303	0.15609998	779.19	0.02185025	0.01964511	1309.18	0.028989	0.0260278	1839.19	-0.00560548	0	2369.18	0.02228869	0.02283854	2899.21	-0.00286046		3429.2	0.01277945	0.0123267	3959.2	-0.00148291	0	
249.39	0.17810161	0.15658876	779.39	0.02164628	0.01972164	1309.38	0.02875447	0.02612778	1839.39	-0.00617289	0	2369.38	0.02171301	0.02287207	2899.41	-0.00250588		3429.4	0.01289206	0.0123267	3959.4	-0.00101719	0	
249.59	0.17810401	0.15707654	779.59	0.02031212	0.01979814	1309.58	0.02880598	0.02622771	1839.59	-0.00616436	0	2369.58	0.02128544	0.02290535	2899.61	-0.00185513		3429.6	0.01234411	0.0123267	3959.6	-0.00126021	0	
249.79	0.17729585	0.15756334	779.79	0.02030606	0.01987461	1309.78	0.02872438	0.0263276	1839.79	-0.00673564	0	2369.78	0.02117816	0.0229384	2899.81	-0.00188189		3429.8	0.01143931	0.0123267	3959.8	-0.00003543	0	
249.99	0.17741576	0.15804915	779.99	0.02039115	0.01995105	1309.98	0.02900237	0.02642744	1839.99	-0.0061816	0	2369.98	0.02134981	0.02297122	2900.01	-0.00208709		3430	0.01098613	0.0123267	3960	-0.00058344	0	
250.19	0.17706718	0.15853397	780.19	0.01968427	0.02002747	1310.18	0.02965557	0.02652723	1840.19	-0.006811	0	2370.18	0.02221056	0.02300379	2900.21	-0.0017132		3430.2	0.01078131	0.0123267	3960.2	-0.00075375	0	
250.39	0.17743355	0.15901781	780.39	0.01911789	0.02010386	1310.38	0.02949685	0.02662698	1840.39	-0.00650156	0	2370.38	0.02218227	0.02303614	2900.41	-0.00170036		3430.4	0.00956017	0.0123267	3960.4	-0.0008362	0	
250.59	0.17753877	0.15950067	780.59	0.01921506	0.02018023	1310.58	0.02961651	0.02672669	1840.59	-0.00643459	0	2370.58	0.0218916	0.02306825	2900.61	-0.00216507		3430.6	0.01046383	0.0123267	3960.6	-0.00064648	0	
250.79	0.17912762	0.15998255	780.79	0.01942363	0.02025657	1310.78	0.02990429	0.02682635	1840.79	-0.00609271	0	2370.78	0.02123381	0.02310013	2900.81	-0.00223175		3430.8	0.01016847	0.0123267	3960.8	0.00096065	0	
250.99	0.17903201	0.16046346	780.99	0.01888636	0.02033289	1310.98	0.0296813	0.02692596	1840.99	-0.00713794	0	2370.98	0.0204451	0.02313178	2901.01	-0.00338966		3431	0.00932418	0.0123267	3961	0.00061855	0	
251.19	0.17997125	0.16094339	781.19	0.0185902	0.02040917	1311.18	0.02966616	0.02702553	1841.19	-0.00737583	0	2371.18	0.02073761	0.0231632	2901.21	-0.00350168		3431.2	0.0093781	0.0123267	3961.2	0.00035456	0	
251.39	0.18137408	0.16142234	781.39	0.01862191	0.02048544	1311.38	0.02916071	0.02712505	1841.39	-0.00752129	0	2371.38	0.02116714	0.0231944	2901.41	-0.00428102		3431.4	0.01031201	0.0123267	3961.4	-0.00053752	0	
251.59	0.18166582	0.16190033	781.59	0.01864931	0.02056167	1311.58	0.02923208	0.02722453	1841.59	-0.00849135	0	2371.58	0.02125995	0.02322537	2901.61	-0.0047659		3431.6	0.00999203	0.0123267	3961.6	-0.00143614	0	
251.79	0.1817404	0.16237734	781.79	0.01960734	0.02063788	1311.78	0.0290107	0.02732397	1841.79	-0.00848469	0	2371.78	0.02196261	0.02325612	2901.81	-0.0045189		3431.8	0.00963696	0.0123267	3961.8	-0.00167627	0	
251.99	0.18312305	0.16285339	781.99	0.02086719	0.02071407	1311.98	0.02899749	0.02742335	1841.99	-0.00792232	0	2371.98	0.02199038	0.02328665	2902.01	-0.00507552		3432	0.01043777	0.0123267	3962	-0.00196968	0	
252.19	0.18446407	0.16332848	782.19	0.02221885	0.02079022	1312.18	0.02966856	0.0275227	1842.19	-0.00758141	0	2372.18	0.02233709	0.02331696	2902.21	-0.00466148		3432.2	0.0099902	0.0123267	3962.2	-0.00160792	0	
252.39	0.18602787	0.1638026	782.39	0.02217647	0.02086636	1312.38	0.03022806	0.02762199	1842.39	-0.00784188	0	2372.38	0.02191286	0.02334705	2902.41	-0.00421481		3432.4	0.01098997	0.0123267	3962.4	-0.00153495	0	
252.59	0.18671287	0.16427576	782.59	0.0226286	0.02094246	1312.58	0.02879311	0.02772125	1842.59	-0.00840401	0	2372.58	0.02155892	0.02337693	2902.61	-0.00428689		3432.6	0.0109682	0.0123267	3962.6	-0.0015539	0	
252.79	0.18698641	0.16474796	782.79	0.02285282	0.02101854	1312.78	0.02841903	0.02782045	1842.79	-0.00761369	0	2372.78	0.02188894	0.02340659	2902.81	-0.00459872		3432.8	0.01164118	0.0123267	3962.8	-0.00158249	0	
252.99	0.18669972	0.1652192	782.99	0.02318355	0.02109459	1312.98	0.0290007	0.02791962	1842.99	-0.00753707	0	2372.98	0.02283139	0.02343604	2903.01	-0.00520914		3433	0.01190718	0.0123267	3963	-0.00189793	0	
253.19	0.18793028	0.16568948	783.19	0.02361437	0.02117062	1313.18	0.0286922	0.02801873	1843.19	-0.00723674	0	2373.18	0.02224333	0.02346528	2903.21	-0.00516033		3433.2	0.01283598	0.0123267	3963.2	-0.00264734	0	
253.39	0.18785941	0.16615882	783.39	0.0234801	0.02124662	1313.38	0.02871263	0.02811781	1843.39	-0.00734942	0	2373.38	0.02315141	0.0234943	2903.41	-0.00548767		3433.4	0.01288731	0.0123267	3963.4	-0.00239003	0	
253.59	0.18729925	0.1666272	783.59	0.0232533	0.0213226	1313.58	0.02980963	0.02821683	1843.59	-0.00626484	0	2373.58	0.02317632	0.02352312	2903.61	-0.00500643		3433.6	0.01295868	0.0123267	3963.6	-0.00206788	0	
253.79	0.18609263	0.16709463	783.79	0.02433931	0.02139854	1313.78	0.03004509	0.02831582	1843.79	-0.00588227	0	2373.78	0.0237997	0.02355173	2903.81	-0.00420473		3433.8	0.01309146	0.0123267	3963.8	-0.00168083	0	
253.99	0.18653112	0.16756112	783.99	0.02410946	0.02147447	1313.98	0.03043743	0.02841475	1843.99	-0.00517834	0	2373.98	0.02435333	0.02358014	2904.01	-0.00345671		3434	0.01384864	0.0123267	3964	-0.00133239	0	
254.19	0.18695229	0.16802665	784.19	0.0236711	0.02155036	1314.18	0.03043315	0.02851365	1844.19	-0.00542323	0	2374.18	0.02456913	0.02360834	2904.21	-0.00288168		3434.2	0.01408555	0.0123267	3964.2	-0.00078457	0	
254.39	0.18783403	0.16849125	784.39	0.02363533	0.02162624	1314.38	0.03085728	0.02861249	1844.39	-0.00615586	0	2374.38	0.02358841	0.02363634	2904.41	-0.0026465		3434.4	0.01397853	0.0123267	3964.4	-0.0010392	0	
254.59	0.18841219	0.1689549	784.59	0.02382001	0.02170208	1314.58	0.03141167	0.0287113	1844.59	-0.00589202	0	2374.58	0.02380411	0.02366414	2904.61	-0.00275359		3434.6	0.01524749	0.0123267	3964.6	-0.00066391	0	
254.79	0.18900362	0.16941761	784.79	0.0244442	0.0217779	1314.78	0.03189712	0.02881006	1844.79	-0.00593292	0	2374.78	0.02380494	0.02369174	2904.81	-0.00275002		3434.8	0.01545783	0.0123267	3964.8	-0.00045714	0	
254.99	0.18808133	0.16987939	784.99	0.0245324	0.02185369	1314.98	0.03189168	0.02890877	1844.99	-0.00612411	0	2374.98	0.02353767	0.02371914	2905.01	-0.00290974		3435	0.0154598	0.0123267	3965	-0.00115632	0	
255.19	0.18876275	0.17034023	785.19	0.02474694	0.02192946	1315.18	0.03208751	0.02900744	1845.19	-0.00643724	0	2375.18	0.02346831	0.02374634	2905.21	-0.00232861		3435.2	0.01534287	0.0123267	3965.2	-0.0013631	0	
255.39	0.18858262	0.17080013	785.39	0.02468747	0.0220052	1315.38	0.03221302	0.02910606	1845.39	-0.00625613	0	2375.38	0.02255682	0.02377335	2905.41	-0.00290603		3435.4	0.01521075	0.0123267	3965.4	-0.00271105	0	
255.59	0.18763887	0.1712591	785.59	0.0238913	0.02208091	1315.58	0.03263771	0.02920464	1845.59	-0.00664433	0	2375.58	0.02131884	0.02380016	2905.61	-0.0032206		3435.6	0.01440137	0.0123267	3965.6	-0.00323888	0	
255.79	0.18795059	0.17171714	785.79	0.02512003	0.0221566	1315.78	0.0328465	0.02930317	1845.79	-0.00663319	0	2375.78	0.02093768	0.02382678	2905.81	-0.00273588		3435.8	0.01421646	0.0123267	3965.8	-0.00279912	0	
255.99	0.18836568	0.17217426	785.99	0.02522327	0.02223227	1315.98	0.03280186	0.02940166	1845.99	-0.00644711	0	2375.98	0.02126076	0.02385321	2906.01	-0.0026095		3436	0.0145759	0.0123267	3966	-0.00297686	0	
256.19	0.18835706	0.17263044	786.19	0.02490768	0.0223079	1316.18	0.03355765	0.0295001	1846.19	-0.0068489	0	2376.18	0.02125892	0.02387945	2906.21	-0.00277641		3436.2	0.01456409	0.0123267	3966.2	-0.00264764	0	
256.39	0.18944221	0.1730857	786.39	0.02486905	0.02238351	1316.38	0.03298286	0.0295985	1846.39	-0.00666744	0	2376.38	0.02143422	0.0239055	2906.41	-0.00305629		3436.4	0.01515446	0.0123267	3966.4	-0.00333266	0	
256.59	0.18925227	0.17354004	786.59	0.02501757	0.0224591	1316.58	0.03253552	0.02969686	1846.59	-0.006871	0	2376.58	0.0214199	0.02393136	2906.61	-0.00291353		3436.6	0.01466192	0.0123267	3966.6	-0.00394099	0	
256.79	0.18889617	0.17399345	786.79	0.02502953	0.02253466	1316.78	0.03304893	0.02979517	1846.79	-0.00685135	0	2376.78	0.02162521	0.02395704	2906.81	-0.00330002		3436.8	0.01443339	0.0123267	3966.8	-0.00403693	0	
256.99	0.18917965	0.17444595	786.99	0.0258143	0.02261019	1316.98	0.03341738	0.02989343	1846.99	-0.00625901	0	2376.98	0.02179822	0.02398253	2907.01	-0.00393098		3437	0.01390658	0.0123267	3967	-0.0041953	0	
257.19	0.18965857	0.17489753	787.19	0.02555846	0.0226857	1317.18	0.0333426	0.02999165	1847.19	-0.00611164	0	2377.18	0.0211207	0.02400785	2907.21	-0.00343962		3437.2	0.01318011	0.0123267	3967.2	-0.0033625	0	
257.39	0.18907439	0.17534819	787.39	0.02542109	0.02276118	1317.38	0.03348024	0.03008983	1847.39	-0.00595337	0	2377.38	0.02167468	0.02403297	2907.41	-0.00299115		3437.4	0.01202495	0.0123267	3967.4	-0.00342734	0	
257.59	0.18929711	0.17579795	787.59	0.02570048	0.02283664	1317.58	0.03414793	0.03018796	1847.59	-0.00554248	0	2377.58	0.02165368	0.02405792	2907.61	-0.00236215		3437.6	0.0113866	0.0123267	3967.6	-0.00289642	0	
257.79	0.18969005	0.17624678	787.79	0.02549616	0.02291207	1317.78	0.03433561	0.03028605	1847.79	-0.00603811	0	2377.78	0.02231552	0.02408269	2907.81	-0.00259107		3437.8	0.01064647	0.0123267	3967.8	-0.00277512	0	
257.99	0.19178761	0.17669471	787.99	0.02614834	0.02298747	1317.98	0.03469128	0.03038409	1847.99	-0.00616779	0	2377.98	0.02199245	0.02410728	2908.01	-0.00248314		3438	0.01051282	0.0123267	3968	-0.00225003	0	
258.19	0.1937327	0.17714173	788.19	0.02624243	0.02306285	1318.18	0.03496532	0.03048209	1848.19	-0.00666975	0	2378.18	0.02240249	0.02413169	2908.21	-0.00300054		3438.2	0.01077408	0.0123267	3968.2	-0.00218475	0	
258.39	0.19472432	0.17758785	788.39	0.02616142	0.0231382	1318.38	0.03573263	0.03058004	1848.39	-0.00672806	0	2378.38	0.02240901	0.02415593	2908.41	-0.00314969		3438.4	0.01089767	0.0123267	3968.4	-0.00253511	0	
258.59	0.19591113	0.17803305	788.59	0.02666602	0.02321353	1318.58	0.03636022	0.03067795	1848.59	-0.00564707	0	2378.58	0.02354743	0.02418	2908.61	-0.0028319		3438.6	0.01129057	0.0123267	3968.6	-0.0019265	0	
258.79	0.19609446	0.17847736	788.79	0.0266287	0.02328883	1318.78	0.03694137	0.03077582	1848.79	-0.00556142	0	2378.78	0.02473895	0.02420389	2908.81	-0.00372262		3438.8	0.01140685	0.0123267	3968.8	-0.00221025	0	
258.99	0.1971266	0.17892077	788.99	0.02633799	0.0233641	1318.98	0.03636779	0.03087364	1848.99	-0.00471422	0	2378.98	0.02452909	0.02422761	2909.01	-0.00369972		3439	0.01094575	0.0123267	3969	-0.00218782	0	
259.19	0.19751157	0.17936327	789.19	0.02567715	0.02343935	1319.18	0.037067	0.03097141	1849.19	-0.00397942	0	2379.18	0.0243362	0.02425116	2909.21	-0.00407047		3439.2	0.01059384	0.0123267	3969.2	-0.00279294	0	
259.39	0.19719216	0.17980488	789.39	0.02423395	0.02351457	1319.38	0.03651743	0.03106914	1849.39	-0.00360652	0	2379.38	0.0238769	0.02427454	2909.41	-0.00431798		3439.4	0.01061677	0.0123267	3969.4	-0.00329477	0	
259.59	0.19726731	0.1802456	789.59	0.02419946	0.02358977	1319.58	0.03576955	0.03116683	1849.59	-0.00362356	0	2379.58	0.0232831	0.02429775	2909.61	-0.00453295		3439.6	0.01100418	0.0123267	3969.6	-0.00311203	0	
259.79	0.19830544	0.18068542	789.79	0.02396685	0.02366494	1319.78	0.03487116	0.03126447	1849.79	-0.00339416	0	2379.78	0.02307554	0.0243208	2909.81	-0.00310102		3439.8	0.01188737	0.0123267	3969.8	-0.00329816	0	
259.99	0.19873726	0.18112435	789.99	0.02363325	0.02374009	1319.98	0.03430445	0.03136207	1849.99	-0.00349738	0	2379.98	0.02316338	0.02434367	2910.01	-0.00348666		3440	0.01227267	0.0123267	3970	-0.00312824	0	
260.19	0.19949536	0.18156239	790.19	0.02386748	0.02381521	1320.18	0.03456615	0.03145962	1850.19	-0.00371901	0	2380.18	0.02341217	0.02436639	2910.21	-0.0038294		3440.2	0.01327532	0.0123267	3970.2	-0.00310916	0	
260.39	0.20044641	0.18199954	790.39	0.02366645	0.0238903	1320.38	0.03348336	0.03155713	1850.39	-0.00378467	0	2380.38	0.02365022	0.02438894	2910.41	-0.00370043		3440.4	0.01327974	0.0123267	3970.4	-0.00364847	0	
260.59	0.1997391	0.1824358	790.59	0.02325606	0.02396537	1320.58	0.03324432	0.03165459	1850.59	-0.0044905	0	2380.58	0.02315477	0.02441133	2910.61	-0.00290057		3440.6	0.01346782	0.0123267	3970.6	-0.00333646	0	
260.79	0.19922797	0.18287118	790.79	0.02373735	0.02404042	1320.78	0.03312943	0.03175202	1850.79	-0.00432675	0	2380.78	0.02300948	0.02443356	2910.81	-0.00307928		3440.8	0.01372074	0.0123267	3970.8	-0.00292009	0	
260.99	0.19844265	0.18330568	790.99	0.02358058	0.02411543	1320.98	0.032753	0.03184939	1850.99	-0.00403835	0	2380.98	0.02248541	0.02445563	2911.01	-0.00322727		3441	0.01364468	0.0123267	3971	-0.00242608	0	
261.19	0.19800988	0.1837393	791.19	0.02330512	0.02419042	1321.18	0.0323488	0.03194672	1851.19	-0.0054499	0	2381.18	0.02233533	0.02447754	2911.21	-0.00278342		3441.2	0.01335507	0.0123267	3971.2	-0.00253599	0	
261.39	0.19944705	0.18417203	791.39	0.02416297	0.02426539	1321.38	0.03234054	0.03204401	1851.39	-0.00609795	0	2381.38	0.02265549	0.0244993	2911.41	-0.00380027		3441.4	0.01313669	0.0123267	3971.4	-0.00309502	0	
261.59	0.20003149	0.18460389	791.59	0.02528917	0.02434033	1321.58	0.03186908	0.03214125	1851.59	-0.00589487	0	2381.58	0.02337306	0.02452089	2911.61	-0.00403597		3441.6	0.01277675	0.0123267	3971.6	-0.00274814	0	
261.79	0.20027338	0.18503488	791.79	0.02525166	0.02441524	1321.78	0.03210771	0.03223845	1851.79	-0.00575231	0	2381.78	0.0233463	0.02454233	2911.81	-0.00460144		3441.8	0.01173106	0.0123267	3971.8	-0.00244624	0	
261.99	0.20113948	0.18546499	791.99	0.02614458	0.02449013	1321.98	0.03280806	0.03233561	1851.99	-0.00619875	0	2381.98	0.02319789	0.02456362	2912.01	-0.00456457		3442	0.0116805	0.0123267	3972	-0.00266663	0	
262.19	0.20167318	0.18589423	792.19	0.02559025	0.02456499	1322.18	0.0330584	0.03243272	1852.19	-0.0062432	0	2382.18	0.02362018	0.02458476	2912.21	-0.00472228		3442.2	0.01204433	0.0123267	3972.2	-0.00229717	0	
262.39	0.20189	0.18632259	792.39	0.02669363	0.02463983	1322.38	0.03384458	0.03252979	1852.39	-0.00606783	0	2382.38	0.02320582	0.02460574	2912.41	-0.00456764		3442.4	0.0114728	0.0123267	3972.4	-0.00320479	0	
262.59	0.20262396	0.18675009	792.59	0.02702072	0.02471464	1322.58	0.0347522	0.03262681	1852.59	-0.00578536	0	2382.58	0.0230921	0.02462657	2912.61	-0.00404811		3442.6	0.01125591	0.0123267	3972.6	-0.00394865	0	
262.79	0.20327842	0.18717673	792.79	0.02710518	0.02478943	1322.78	0.03536505	0.03272379	1852.79	-0.00503434	0	2382.78	0.02277558	0.02464726	2912.81	-0.00427406		3442.8	0.01050128	0.0123267	3972.8	-0.00401119	0	
262.99	0.20346525	0.18760249	792.99	0.02725464	0.02486419	1322.98	0.03514248	0.03282072	1852.99	-0.00425777	0	2382.98	0.0215189	0.02466779	2913.01	-0.00413314		3443	0.01051481	0.0123267	3973	-0.00471121	0	
263.19	0.20262064	0.1880274	793.19	0.02694606	0.02493892	1323.18	0.03550739	0.03291761	1853.19	-0.00372771	0	2383.18	0.02095728	0.02468818	2913.21	-0.00392398		3443.2	0.01024987	0.0123267	3973.2	-0.00486051	0	
263.39	0.20266683	0.18845144	793.39	0.02648925	0.02501363	1323.38	0.03543323	0.03301446	1853.39	-0.00447522	0	2383.38	0.01959569	0.02470842	2913.41	-0.00355778		3443.4	0.00974953	0.0123267	3973.4	-0.00567759	0	
263.59	0.20380477	0.18887462	793.59	0.0275509	0.02508832	1323.58	0.03571887	0.03311126	1853.59	-0.00463199	0	2383.58	0.01859682	0.02472851	2913.61	-0.0030178		3443.6	0.01027224	0.0123267	3973.6	-0.00604223	0	
263.79	0.20429612	0.18929695	793.79	0.02776974	0.02516297	1323.78	0.03516036	0.03320802	1853.79	-0.00518047	0	2383.78	0.01800712	0.02474846	2913.81	-0.00230169		3443.8	0.01022331	0.0123267	3973.8	-0.00694117	0	
263.99	0.20426312	0.18971842	793.99	0.02833569	0.02523761	1323.98	0.03584371	0.03330474	1853.99	-0.00574808	0	2383.98	0.01820898	0.02476827	2914.01	-0.00270979		3444	0.01038054	0.0123267	3974	-0.00670296	0	
264.19	0.2047533	0.19013903	794.19	0.02855621	0.02531221	1324.18	0.03657509	0.03340141	1854.19	-0.00550355	0	2384.18	0.01854908	0.02478793	2914.21	-0.00198545		3444.2	0.01150375	0.0123267	3974.2	-0.00705139	0	
264.39	0.20508345	0.19055879	794.39	0.02856001	0.02538679	1324.38	0.03590595	0.03349803	1854.39	-0.00661001	0	2384.38	0.01860103	0.02480746	2914.41	-0.0020438		3444.4	0.01221358	0.0123267	3974.4	-0.00672323	0	
264.59	0.20454818	0.19097771	794.59	0.02830465	0.02546135	1324.58	0.03669434	0.03359462	1854.59	-0.00707049	0	2384.58	0.01802205	0.02482684	2914.61	-0.00257521		3444.6	0.0126255	0.0123267	3974.6	-0.00616701	0	
264.79	0.2047214	0.19139577	794.79	0.02879714	0.02553588	1324.78	0.03714521	0.03369116	1854.79	-0.00738357	0	2384.78	0.01893597	0.02484608	2914.81	-0.00304397		3444.8	0.01238158	0.0123267	3974.8	-0.00613059	0	
264.99	0.20523402	0.19181298	794.99	0.02882702	0.02561038	1324.98	0.03664568	0.03378765	1854.99	-0.0070743	0	2384.98	0.01931629	0.02486519	2915.01	-0.00348126		3445	0.01252556	0.0123267	3975	-0.00612932	0	
265.19	0.20686246	0.19222935	795.19	0.02944066	0.02568486	1325.18	0.03625398	0.0338841	1855.19	-0.00770473	0	2385.18	0.02051134	0.02488416	2915.21	-0.00335803		3445.2	0.01232636	0.0123267	3975.2	-0.00596878	0	
265.39	0.20805786	0.19264487	795.39	0.02985284	0.02575932	1325.38	0.03574362	0.03398051	1855.39	-0.00698445	0	2385.38	0.02189659	0.02490299	2915.41	-0.00320175		3445.4	0.01179785	0.0123267	3975.4	-0.0057054	0	
265.59	0.20785367	0.19305955	795.59	0.03016891	0.02583374	1325.58	0.03499352	0.03407687	1855.59	-0.00650938	0	2385.58	0.02271116	0.02492168	2915.61	-0.00224579		3445.6	0.01073313	0.0123267	3975.6	-0.00525494	0	
265.79	0.20752873	0.19347339	795.79	0.02994635	0.02590815	1325.78	0.03509065	0.03417319	1855.79	-0.00592281	0	2385.78	0.02250435	0.02494025	2915.81	-0.00262658		3445.8	0.0102415	0.0123267	3975.8	-0.00507643	0	
265.99	0.2085483	0.19388639	795.99	0.03021449	0.02598252	1325.98	0.03502394	0.03426947	1855.99	-0.00566824	0	2385.98	0.02267094	0.02495868	2916.01	-0.00275854		3446	0.0109723	0.0123267	3976	-0.00467469	0	
266.19	0.2097402	0.19429856	796.19	0.03007858	0.02605687	1326.18	0.03476012	0.0343657	1856.19	-0.00549417	0	2386.18	0.02313763	0.02497697	2916.21	-0.00182365		3446.2	0.01165297	0.0123267	3976.2	-0.00416461	0	
266.39	0.21040936	0.19470989	796.39	0.03082182	0.0261312	1326.38	0.03514999	0.03446189	1856.39	-0.0053337	0	2386.38	0.02295419	0.02499514	2916.41	-0.00127459		3446.4	0.01098507	0.0123267	3976.4	-0.00412999	0	
266.59	0.21110497	0.19512038	796.59	0.03090594	0.0262055	1326.58	0.03532168	0.03455804	1856.59	-0.00536846	0	2386.58	0.02290315	0.02501317	2916.61	-0.00137406		3446.6	0.01088301	0.0123267	3976.6	-0.003034	0	
266.79	0.21213512	0.19553004	796.79	0.03111217	0.02627977	1326.78	0.03478157	0.03465414	1856.79	-0.00520664	0	2386.78	0.02279462	0.02503108	2916.81	-0.00123486		3446.8	0.01110747	0.0123267	3976.8	-0.00241509	0	
266.99	0.21220267	0.19593887	796.99	0.03116645	0.02635402	1326.98	0.03432515	0.03475019	1856.99	-0.00505477	0	2386.98	0.02284081	0.02504885	2917.01	-0.00178886		3447	0.01204024	0.0123267	3977	-0.0022439	0	
267.19	0.21236593	0.19634688	797.19	0.03161483	0.02642825	1327.18	0.03557045	0.03484621	1857.19	-0.00448868	0	2387.18	0.02301838	0.0250665	2917.21	-0.00131547		3447.2	0.01223449	0.0123267	3977.2	-0.00180464	0	
267.39	0.21306782	0.19675405	797.39	0.03148543	0.02650245	1327.38	0.03580045	0.03494218	1857.39	-0.0043219	0	2387.38	0.0225907	0.02508402	2917.41	-0.00148115		3447.4	0.01173005	0.0123267	3977.4	-0.00210845	0	
267.59	0.21306163	0.1971604	797.59	0.03156037	0.02657662	1327.58	0.03523956	0.0350381	1857.59	-0.00394422	0	2387.58	0.02278401	0.02510142	2917.61	-0.00057216		3447.6	0.01278464	0.0123267	3977.6	-0.00125142	0	
267.79	0.21253615	0.19756593	797.79	0.03179398	0.02665077	1327.78	0.03524537	0.03513399	1857.79	-0.00395211	0	2387.78	0.0230216	0.02511869	2917.81	-0.00057191		3447.8	0.01287965	0.0123267	3977.8	-0.00101527	0	
267.99	0.21263437	0.19797063	797.99	0.03162991	0.02672489	1327.98	0.03662975	0.03522983	1857.99	-0.00392664	0	2387.98	0.02296758	0.02513584	2918.01	0.00008101		3448	0.01304339	0.0123267	3978	-0.00048385	0	
268.19	0.21304949	0.19837451	798.19	0.03119996	0.02679899	1328.18	0.03712035	0.03532562	1858.19	-0.00314006	0	2388.18	0.02273883	0.02515286	2918.21	0.00018606		3448.2	0.01395374	0.0123267	3978.2	-0.00041308	0	
268.39	0.21373053	0.19877758	798.39	0.03120432	0.02687306	1328.38	0.03766259	0.03542138	1858.39	-0.00408165	0	2388.38	0.02242024	0.02516976	2918.41	-0.00038024		3448.4	0.01416222	0.0123267	3978.4	-0.00038437	0	
268.59	0.21344922	0.19917982	798.59	0.03046887	0.0269471	1328.58	0.0382911	0.03551709	1858.59	-0.00326373	0	2388.58	0.02262636	0.02518654	2918.61	-0.00099148		3448.6	0.01319508	0.0123267	3978.6	-0.0004073	0	
268.79	0.21354801	0.19958126	798.79	0.03095892	0.02702112	1328.78	0.03857923	0.03561275	1858.79	-0.00223758	0	2388.78	0.02364359	0.0252032	2918.81	-0.00102166		3448.8	0.01305065	0.0123267	3978.8	-0.00118428	0	
268.99	0.21373059	0.19998187	798.99	0.03117737	0.02709512	1328.98	0.0380151	0.03570837	1858.99	-0.00159397	0	2388.98	0.02345015	0.02521974	2919.01	-0.00095062		3449	0.01377449	0.0123267	3979	-0.00165603	0	
269.19	0.21402932	0.20038168	799.19	0.03064911	0.02716909	1329.18	0.03801968	0.03580395	1859.19	-0.00215571	0	2389.18	0.02392919	0.02523616	2919.21	-0.00118771		3449.2	0.01347574	0.0123267	3979.2	-0.00129865	0	
269.39	0.21354191	0.20078067	799.39	0.03043758	0.02724303	1329.38	0.03768841	0.03589949	1859.39	-0.00195605	0	2389.38	0.0239114	0.02525246	2919.41	-0.00155259		3449.4	0.0135095	0.0123267	3979.4	-0.00130436	0	
269.59	0.21414454	0.20117886	799.59	0.03108182	0.02731695	1329.58	0.03814934	0.03599498	1859.59	-0.00244546	0	2389.58	0.02276201	0.02526865	2919.61	-0.00158493		3449.6	0.01329655	0.0123267	3979.6	-0.00112191	0	
269.79	0.214181	0.20157624	799.79	0.03076688	0.02739085	1329.78	0.03798899	0.03609043	1859.79	-0.00252368	0	2389.78	0.02299767	0.02528472	2919.81	-0.00195172		3449.8	0.01263299	0.0123267	3979.8	-0.00133658	0	
269.99	0.21591692	0.20197281	799.99	0.03054849	0.02746471	1329.98	0.03804173	0.03618583	1859.99	-0.00371392	0	2389.98	0.02341803	0.02530067	2920.01	-0.00208187		3450	0.01374035	0.0123267	3980	-0.00126012	0	
270.19	0.21646194	0.20236858	800.19	0.03120771	0.02753856	1330.18	0.03860531	0.03628119	1860.19	-0.00448567	0	2390.18	0.02359557	0.02531651	2920.21	-0.00126625		3450.2	0.01380329	0.0123267	3980.2	-0.00142682	0	
270.39	0.21674786	0.20276354	800.39	0.03132176	0.02761237	1330.38	0.03871332	0.03637651	1860.39	-0.00550406	0	2390.38	0.02332767	0.02533223	2920.41	-0.00157395		3450.4	0.01381753	0.0123267	3980.4	-0.00185329	0	
270.59	0.21735342	0.20315771	800.59	0.03128704	0.02768617	1330.58	0.03848514	0.03647179	1860.59	-0.00669488	0	2390.58	0.02309632	0.02534785	2920.61	-0.00198786		3450.6	0.01383358	0.0123267	3980.6	-0.00285162	0	
270.79	0.21776622	0.20355108	800.79	0.03176531	0.02775993	1330.78	0.03806321	0.03656702	1860.79	-0.00644073	0	2390.78	0.02334751	0.02536335	2920.81	-0.00168512		3450.8	0.01409787	0.0123267	3980.8	-0.00348414	0	
270.99	0.2185476	0.20394364	800.99	0.03161248	0.02783368	1330.98	0.03890283	0.03666221	1860.99	-0.00625082	0	2390.98	0.02395016	0.02537874	2921.01	-0.00151569		3451	0.01379239	0.0123267	3981	-0.00319085	0	
271.19	0.21887529	0.20433542	801.19	0.03183446	0.02790739	1331.18	0.04015408	0.03675735	1861.19	-0.0061762	0	2391.18	0.02427104	0.02539401	2921.21	-0.00122404		3451.2	0.01373532	0.0123267	3981.2	-0.00368823	0	
271.39	0.21959444	0.2047264	801.39	0.0316532	0.02798108	1331.38	0.03891605	0.03685245	1861.39	-0.00555114	0	2391.38	0.02405102	0.02540918	2921.41	-0.00114839		3451.4	0.01290006	0.0123267	3981.4	-0.0038949	0	
271.59	0.21978615	0.20511658	801.59	0.03179116	0.02805475	1331.58	0.03883796	0.03694751	1861.59	-0.00568692	0	2391.58	0.02519819	0.02542424	2921.61	-0.00040523		3451.6	0.01329475	0.0123267	3981.6	-0.00430155	0	
271.79	0.22087133	0.20550598	801.79	0.03153214	0.02812839	1331.78	0.03911359	0.03704253	1861.79	-0.0058518	0	2391.78	0.02523325	0.02543919	2921.81	-0.00046368		3451.8	0.01288991	0.0123267	3981.8	-0.00556225	0	
271.99	0.22167351	0.20589458	801.99	0.0316659	0.02820201	1331.98	0.03930446	0.0371375	1861.99	-0.00562657	0	2391.98	0.02488621	0.02545404	2922.01	-0.00047752		3452	0.01254731	0.0123267	3982	-0.00645466	0	
272.19	0.22256317	0.2062824	802.19	0.03192855	0.0282756	1332.18	0.0388479	0.03723243	1862.19	-0.00555358	0	2392.18	0.02436232	0.02546877	2922.21	0.0002845		3452.2	0.01231656	0.0123267	3982.2	-0.00640714	0	
272.39	0.22246026	0.20666943	802.39	0.03177812	0.02834916	1332.38	0.03898215	0.03732732	1862.39	-0.00655147	0	2392.38	0.0244991	0.0254834	2922.41	-0.00001231		3452.4	0.01170424	0.0123267	3982.4	-0.00718589	0	
272.59	0.22197394	0.20705568	802.59	0.03113726	0.0284227	1332.58	0.03866906	0.03742216	1862.59	-0.00635239	0	2392.58	0.02514646	0.02549793	2922.61	-0.00085281		3452.6	0.01143299	0.0123267	3982.6	-0.0070152	0	
272.79	0.22154265	0.20744114	802.79	0.0314228	0.02849621	1332.78	0.0386476	0.03751696	1862.79	-0.00606917	0	2392.78	0.02511244	0.02551235	2922.81	-0.00131942		3452.8	0.01180489	0.0123267	3982.8	-0.00707409	0	
272.99	0.22110717	0.20782582	802.99	0.0312889	0.0285697	1332.98	0.0382787	0.03761171	1862.99	-0.00650244	0	2392.98	0.0249061	0.02552667	2923.01	-0.00156952		3453	0.01160282	0.0123267	3983	-0.00621918	0	
273.19	0.22124824	0.20820972	803.19	0.03101815	0.02864317	1333.18	0.03869527	0.03770643	1863.19	-0.00684378	0	2393.18	0.02443604	0.02554089	2923.21	-0.00220379		3453.2	0.01100182	0.0123267	3983.2	-0.00463658	0	
273.39	0.2212146	0.20859284	803.39	0.03104734	0.02871661	1333.38	0.03902344	0.0378011	1863.39	-0.00672818	0	2393.38	0.02395597	0.025555	2923.41	-0.00199812		3453.4	0.01023227	0.0123267	3983.4	-0.00371933	0	
273.59	0.22223435	0.20897519	803.59	0.03112815	0.02879002	1333.58	0.03895719	0.03789573	1863.59	-0.00737784	0	2393.58	0.02348069	0.02556901	2923.61	-0.00216651		3453.6	0.00904073	0.0123267	3983.6	-0.00299737	0	
273.79	0.22239477	0.20935676	803.79	0.03055519	0.02886341	1333.78	0.03916266	0.03799031	1863.79	-0.00778312	0	2393.78	0.02378004	0.02558292	2923.81	-0.00179459		3453.8	0.00901575	0.0123267	3983.8	-0.0031569	0	
273.99	0.22275478	0.20973756	803.99	0.03092634	0.02893677	1333.98	0.03977075	0.03808485	1863.99	-0.00780103	0	2393.98	0.02352256	0.02559673	2924.01	-0.00279641		3454	0.01014964	0.0123267	3984	-0.00253765	0	
274.19	0.22263348	0.21011759	804.19	0.03126839	0.02901011	1334.18	0.03990238	0.03817935	1864.19	-0.00786327	0	2394.18	0.02266655	0.02561044	2924.21	-0.00215355		3454.2	0.01060556	0.0123267	3984.2	-0.00159072	0	
274.39	0.22216887	0.21049684	804.39	0.03046739	0.02908342	1334.38	0.03981698	0.03827381	1864.39	-0.00826536	0	2394.38	0.02208456	0.02562406	2924.41	-0.00224012		3454.4	0.01035749	0.0123267	3984.4	-0.00179125	0	
274.59	0.2221293	0.21087533	804.59	0.03087585	0.02915671	1334.58	0.03980167	0.03836822	1864.59	-0.00756306	0	2394.58	0.02241156	0.02563757	2924.61	-0.00178787		3454.6	0.01029092	0.0123267	3984.6	-0.00110744	0	
274.79	0.22279799	0.21125304	804.79	0.03163905	0.02922998	1334.78	0.03931266	0.03846259	1864.79	-0.00688516	0	2394.78	0.023479	0.02565099	2924.81	-0.00213805		3454.8	0.01069824	0.0123267	3984.8	0.00021036	0	
274.99	0.22334416	0.21163	804.99	0.03161792	0.02930321	1334.98	0.03935627	0.03855692	1864.99	-0.00619757	0	2394.98	0.02361071	0.02566431	2925.01	-0.0019774		3455	0.01135735	0.0123267	3985	0.00057117	0	
275.19	0.22311617	0.21200619	805.19	0.03192063	0.02937643	1335.18	0.0391033	0.0386512	1865.19	-0.00561933	0	2395.18	0.02363745	0.02567754	2925.21	-0.00220886		3455.2	0.01188299	0.0123267	3985.2	0.00031762	0	
275.39	0.22326631	0.21238161	805.39	0.03204724	0.02944961	1335.38	0.03865367	0.03874544	1865.39	-0.00380423	0	2395.38	0.02380185	0.02569067	2925.41	-0.00237313		3455.4	0.01256038	0.0123267	3985.4	0.0004366	0	
275.59	0.22311849	0.21275628	805.59	0.03209475	0.02952278	1335.58	0.03878932	0.03883964	1865.59	-0.00382199	0	2395.58	0.02493693	0.02570371	2925.61	-0.00261001		3455.6	0.01270079	0.0123267	3985.6	-0.00067112	0	
275.79	0.22366243	0.21313018	805.79	0.03166108	0.02959591	1335.78	0.03880982	0.0389338	1865.79	-0.00406402	0	2395.78	0.02437734	0.02571665	2925.81	-0.00273977		3455.8	0.01361023	0.0123267	3985.8	-0.00193608	0	
275.99	0.22374913	0.21350333	805.99	0.03228916	0.02966903	1335.98	0.03960935	0.03902791	1865.99	-0.00423764	0	2395.98	0.0240559	0.0257295	2926.01	-0.00288386		3456	0.01396755	0.0123267	3986	-0.0027352	0	
276.19	0.22465326	0.21387572	806.19	0.03264786	0.02974211	1336.18	0.04019778	0.03912198	1866.19	-0.00439252	0	2396.18	0.02376352	0.02574226	2926.21	-0.00220152		3456.2	0.01350221	0.0123267	3986.2	-0.00353194	0	
276.39	0.22431171	0.21424735	806.39	0.03270777	0.02981518	1336.38	0.04069508	0.03921601	1866.39	-0.00445478	0	2396.38	0.02451522	0.02575492	2926.41	-0.00318973		3456.4	0.01372415	0.0123267	3986.4	-0.00434693	0	
276.59	0.22457654	0.21461824	806.59	0.03256766	0.02988821	1336.58	0.04059286	0.03930999	1866.59	-0.00471689	0	2396.58	0.02440463	0.0257675	2926.61	-0.00375702		3456.6	0.01369145	0.0123267	3986.6	-0.0044827	0	
276.79	0.22436452	0.21498837	806.79	0.03358247	0.02996122	1336.78	0.04062436	0.03940394	1866.79	-0.00493384	0	2396.78	0.02490934	0.02577998	2926.81	-0.00362521		3456.8	0.01381683	0.0123267	3986.8	-0.004126	0	
276.99	0.22486882	0.21535775	806.99	0.03324336	0.03003421	1336.98	0.04034293	0.03949784	1866.99	-0.00530739	0	2396.98	0.02485076	0.02579238	2927.01	-0.0037708		3457	0.0135574	0.0123267	3987	-0.00397709	0	
277.19	0.22648628	0.21572638	807.19	0.03281074	0.03010717	1337.18	0.04037185	0.03959169	1867.19	-0.00570926	0	2397.18	0.02478049	0.02580469	2927.21	-0.00275082		3457.2	0.01316431	0.0123267	3987.2	-0.00418232	0	
277.39	0.22700326	0.21609426	807.39	0.03305296	0.03018011	1337.38	0.04043754	0.03968551	1867.39	-0.00534302	0	2397.38	0.0246851	0.0258169	2927.41	-0.00241406		3457.4	0.01247523	0.0123267	3987.4	-0.00406193	0	
277.59	0.228593	0.2164614	807.59	0.03369926	0.03025302	1337.58	0.04006407	0.03977928	1867.59	-0.00596133	0	2397.58	0.02445237	0.02582903	2927.61	-0.00294129		3457.6	0.01194704	0.0123267	3987.6	-0.00495831	0	
277.79	0.22906194	0.21682779	807.79	0.03459453	0.03032591	1337.78	0.04022275	0.03987301	1867.79	-0.00608126	0	2397.78	0.02402618	0.02584108	2927.81	-0.00276332		3457.8	0.01137164	0.0123267	3987.8	-0.00488467	0	
277.99	0.22980225	0.21719344	807.99	0.03500602	0.03039877	1337.98	0.03960906	0.03996669	1867.99	-0.00575357	0	2397.98	0.02420853	0.02585303	2928.01	-0.00291724		3458	0.01109861	0.0123267	3988	-0.0037926	0	
278.19	0.23019388	0.21755835	808.19	0.03517139	0.03047161	1338.18	0.03890395	0.04006034	1868.19	-0.0059405	0	2398.18	0.02384541	0.0258649	2928.21	-0.00176905		3458.2	0.01059673	0.0123267	3988.2	-0.00341027	0	
278.39	0.23018137	0.21792252	808.39	0.03560077	0.03054442	1338.38	0.03909936	0.04015394	1868.39	-0.00487152	0	2398.38	0.02407256	0.02587669	2928.41	-0.00172457		3458.4	0.00987368	0.0123267	3988.4	-0.00288218	0	
278.59	0.23081827	0.21828595	808.59	0.03550681	0.03061721	1338.58	0.03824375	0.0402475	1868.59	-0.00407303	0	2398.58	0.02490813	0.02588839	2928.61	-0.00153773		3458.6	0.01068639	0.0123267	3988.6	-0.00198146	0	
278.79	0.23067585	0.21864864	808.79	0.0355746	0.03068997	1338.78	0.03850689	0.04034101	1868.79	-0.00364532	0	2398.78	0.02594952	0.0259	2928.81	-0.00202565		3458.8	0.01135896	0.0123267	3988.8	-0.00209213	0	
278.99	0.22987286	0.2190106	808.99	0.0351007	0.03076271	1338.98	0.03887121	0.04043449	1868.99	-0.00251053	0	2398.98	0.02533359	0.02591154	2929.01	-0.00182986		3459	0.01195404	0.0123267	3989	-0.00227963	0	
279.19	0.22970756	0.21937182	809.19	0.03488724	0.03083542	1339.18	0.03864334	0.04052792	1869.19	-0.0021687	0	2399.18	0.0253123	0.02592299	2929.21	-0.0016346		3459.2	0.01215633	0.0123267	3989.2	-0.00241054	0	
279.39	0.22910291	0.21973232	809.39	0.03513089	0.03090811	1339.38	0.03936402	0.04062131	1869.39	-0.00175619	0	2399.38	0.02545529	0.02593435	2929.41	-0.00183981		3459.4	0.01300891	0.0123267	3989.4	-0.00289023	0	
279.59	0.22762346	0.22009208	809.59	0.0354339	0.03098077	1339.58	0.03964356	0.04071465	1869.59	-0.00196554	0	2399.58	0.02572185	0.02594564	2929.61	-0.00116916		3459.6	0.01314445	0.0123267	3989.6	-0.00369137	0	
279.79	0.22733834	0.22045111	809.79	0.03510688	0.03105341	1339.78	0.0409125	0.04080796	1869.79	-0.00215413	0	2399.78	0.02530661	0.02595684	2929.81	-0.001043		3459.8	0.01490729	0.0123267	3989.8	-0.0045503	0	
279.99	0.22780683	0.22080941	809.99	0.03542737	0.03112602	1339.98	0.04204025	0.04090122	1869.99	-0.00234684	0	2399.98	0.02486399	0.02596797	2930.01	-0.00116233		3460	0.01472677	0.0123267	3990	-0.00488365	0	
280.19	0.22777086	0.22116699	810.19	0.03548882	0.03119861	1340.18	0.04206564	0.04099444	1870.19	-0.00197569	0	2400.18	0.02415864	0.02597901	2930.21	-0.00088914		3460.2	0.01451848	0.0123267	3990.2	-0.00486187	0	
280.39	0.22718048	0.22152384	810.39	0.03498506	0.03127117	1340.38	0.04150515	0.04108761	1870.39	-0.00267855	0	2400.38	0.02409643	0.02598998	2930.41	-0.00113404		3460.4	0.01469144	0.0123267	3990.4	-0.00427601	0	
280.59	0.22747147	0.22187997	810.59	0.03508272	0.03134371	1340.58	0.04122145	0.04118075	1870.59	-0.00383785	0	2400.58	0.02393275	0.02600086	2930.61	-0.00146632		3460.6	0.0145933	0.0123267	3990.6	-0.00432886	0	
280.79	0.22765551	0.22223538	810.79	0.034698	0.03141622	1340.78	0.04107269	0.04127384	1870.79	-0.00477877	0	2400.78	0.02417225	0.02601167	2930.81	-0.00144543		3460.8	0.01453971	0.0123267	3990.8	-0.00384366	0	
280.99	0.22877112	0.22259006	810.99	0.03394659	0.03148871	1340.98	0.04052917	0.04136689	1870.99	-0.00531959	0	2400.98	0.02425419	0.0260224	2931.01	-0.00106943		3461	0.01428784	0.0123267	3991	-0.00373697	0	
281.19	0.23025445	0.22294403	811.19	0.03343892	0.03156117	1341.18	0.04117861	0.0414599	1871.19	-0.00643341	0	2401.18	0.0244491	0.02603306	2931.21	-0.00085442		3461.2	0.01410533	0.0123267	3991.2	-0.00390797	0	
281.39	0.23127253	0.22329728	811.39	0.03394944	0.03163361	1341.38	0.04106109	0.04155286	1871.39	-0.00667665	0	2401.38	0.02436932	0.02604363	2931.41	-0.0016763		3461.4	0.0129743	0.0123267	3991.4	-0.00322374	0	
281.59	0.23242546	0.22364981	811.59	0.03390884	0.03170602	1341.58	0.04115833	0.04164579	1871.59	-0.00794483	0	2401.58	0.02494629	0.02605413	2931.61	-0.00204039		3461.6	0.01218697	0.0123267	3991.6	-0.00377607	0	
281.79	0.23326041	0.22400163	811.79	0.03435776	0.03177841	1341.78	0.04151195	0.04173867	1871.79	-0.00862497	0	2401.78	0.02519147	0.02606456	2931.81	-0.00205151		3461.8	0.01154537	0.0123267	3991.8	-0.0027516	0	
281.99	0.23484197	0.22435274	811.99	0.03456807	0.03185078	1341.98	0.04081665	0.04183151	1871.99	-0.00775236	0	2401.98	0.02539816	0.02607491	2932.01	-0.00170737		3462	0.01137123	0.0123267	3992	-0.00240622	0	
282.19	0.23521432	0.22470313	812.19	0.03447426	0.03192312	1342.18	0.04145981	0.0419243	1872.19	-0.00799106	0	2402.18	0.02463444	0.02608518	2932.21	-0.00156137		3462.2	0.01102972	0.0123267	3992.2	-0.00189253	0	
282.39	0.23654727	0.22505281	812.39	0.03366206	0.03199543	1342.38	0.04181183	0.04201706	1872.39	-0.00635759	0	2402.38	0.02437153	0.02609539	2932.41	-0.00132501		3462.4	0.01196955	0.0123267	3992.4	-0.00189945	0	
282.59	0.23809499	0.22540179	812.59	0.0330821	0.03206772	1342.58	0.04224659	0.04210977	1872.59	-0.00632111	0	2402.58	0.02418086	0.02610552	2932.61	-0.00168276		3462.6	0.012471	0.0123267	3992.6	-0.00190095	0	
282.79	0.23887266	0.22575005	812.79	0.03353823	0.03213999	1342.78	0.04330108	0.04220244	1872.79	-0.00579236	0	2402.78	0.02438131	0.02611557	2932.81	-0.00077648		3462.8	0.01249699	0.0123267	3992.8	-0.00166087	0	
282.99	0.23970627	0.22609761	812.99	0.03332191	0.03221223	1342.98	0.04302435	0.04229507	1872.99	-0.00511413	0	2402.98	0.02366365	0.02612556	2933.01	-0.00052765		3463	0.01253597	0.0123267	3993	-0.001857	0	
283.19	0.24036866	0.22644447	813.19	0.03361438	0.03228444	1343.18	0.04311349	0.04238765	1873.19	-0.00401119	0	2403.18	0.02373275	0.02613547	2933.21	0.00026519		3463.2	0.01308459	0.0123267	3993.2	-0.0011785	0	
283.39	0.23966104	0.22679062	813.39	0.03409319	0.03235663	1343.38	0.04406592	0.0424802	1873.39	-0.00335656	0	2403.38	0.02396136	0.02614531	2933.41	0.00035186		3463.4	0.01302701	0.0123267	3993.4	-0.00129633	0	
283.59	0.23979902	0.22713607	813.59	0.03500069	0.0324288	1343.58	0.0445421	0.0425727	1873.59	-0.00289782	0	2403.58	0.02417431	0.02615508	2933.61	0.00056158		3463.6	0.01314691	0.0123267	3993.6	-0.00123931	0	
283.79	0.24103946	0.22748082	813.79	0.03499781	0.03250094	1343.78	0.04564991	0.04266516	1873.79	-0.00299024	0	2403.78	0.02404211	0.02616478	2933.81	0.00072656		3463.8	0.01264062	0.0123267	3993.8	-0.00187388	0	
283.99	0.24055225	0.22782487	813.99	0.03515733	0.03257305	1343.98	0.04553091	0.04275757	1873.99	-0.00309182	0	2403.98	0.02317074	0.02617441	2934.01	0.00025328		3464	0.01152434	0.0123267	3994	-0.0017587	0	
284.19	0.23977354	0.22816822	814.19	0.03434235	0.03264515	1344.18	0.04484337	0.04284995	1874.19	-0.00236232	0	2404.18	0.02292612	0.02618397	2934.21	-0.00035146		3464.2	0.01128817	0.0123267	3994.2	-0.00222103	0	
284.39	0.23901469	0.22851088	814.39	0.03411259	0.03271721	1344.38	0.0453814	0.04294228	1874.39	-0.00306159	0	2404.38	0.02250184	0.02619346	2934.41	-0.00035619		3464.4	0.0111252	0.0123267	3994.4	-0.00201791	0	
284.59	0.23878609	0.22885284	814.59	0.03482117	0.03278925	1344.58	0.04608935	0.04303458	1874.59	-0.00349758	0	2404.58	0.02300274	0.02620289	2934.61	-0.00133956		3464.6	0.01059184	0.0123267	3994.6	-0.00229651	0	
284.79	0.23791711	0.22919411	814.79	0.03550184	0.03286127	1344.78	0.04632866	0.04312683	1874.79	-0.00460807	0	2404.78	0.02342516	0.02621224	2934.81	-0.00190949		3464.8	0.01065526	0.0123267	3994.8	-0.00156562	0	
284.99	0.23791258	0.22953469	814.99	0.03607342	0.03293326	1344.98	0.04666732	0.04321903	1874.99	-0.00568597	0	2404.98	0.02417067	0.02622153	2935.01	-0.00266258		3465	0.01122933	0.0123267	3995	-0.00144799	0	
285.19	0.23756203	0.22987458	815.19	0.03504468	0.03300523	1345.18	0.04700568	0.0433112	1875.19	-0.00641295	0	2405.18	0.02439803	0.02623075	2935.21	-0.0031311		3465.2	0.01156948	0.0123267	3995.2	-0.00162589	0	
285.39	0.23770474	0.23021377	815.39	0.03537407	0.03307718	1345.38	0.04637256	0.04340332	1875.39	-0.00739674	0	2405.38	0.02457937	0.02623991	2935.41	-0.00405794		3465.4	0.01102685	0.0123267	3995.4	-0.00128604	0	
285.59	0.23725802	0.23055228	815.59	0.03554514	0.0331491	1345.58	0.04632407	0.04349541	1875.59	-0.00827288	0	2405.58	0.02476435	0.026249	2935.61	-0.00484734		3465.6	0.01138093	0.0123267	3995.6	-0.00161013	0	
285.79	0.23675349	0.23089011	815.79	0.03553248	0.03322099	1345.78	0.04606925	0.04358745	1875.79	-0.00821398	0	2405.78	0.02448563	0.02625803	2935.81	-0.00543942		3465.8	0.01118772	0.0123267	3995.8	-0.00097846	0	
285.99	0.23678067	0.23122725	815.99	0.0356265	0.03329286	1345.98	0.0452606	0.04367944	1875.99	-0.00788419	0	2405.98	0.02388345	0.02626699	2936.01	-0.00447302		3466	0.01144284	0.0123267	3996	-0.00156269	0	
286.19	0.23645135	0.2315637	816.19	0.03534462	0.0333647	1346.18	0.04575837	0.0437714	1876.19	-0.00883575	0	2406.18	0.02346531	0.02627588	2936.21	-0.00385654		3466.2	0.01158558	0.0123267	3996.2	-0.00155881	0	
286.39	0.23724918	0.23189947	816.39	0.03543779	0.03343652	1346.38	0.04603429	0.04386332	1876.39	-0.0081253	0	2406.38	0.02402284	0.02628471	2936.41	-0.00308305		3466.4	0.01160058	0.0123267	3996.4	-0.00154244	0	
286.59	0.23789762	0.23223457	816.59	0.03571414	0.03350832	1346.58	0.04711082	0.04395519	1876.59	-0.00833542	0	2406.58	0.02377708	0.02629348	2936.61	-0.00223073		3466.6	0.01176225	0.0123267	3996.6	-0.00103607	0	
286.79	0.23847116	0.23256898	816.79	0.03610738	0.03358009	1346.78	0.04718456	0.04404702	1876.79	-0.00730177	0	2406.78	0.02415105	0.02630219	2936.81	-0.0016409		3466.8	0.01241342	0.0123267	3996.8	-0.00063512	0	
286.99	0.23977031	0.23290271	816.99	0.03591109	0.03365184	1346.98	0.04718958	0.04413881	1876.99	-0.00617965	0	2406.98	0.02393669	0.02631083	2937.01	-0.00145731		3467	0.01310222	0.0123267	3997	-0.00097956	0	
287.19	0.2407163	0.23323577	817.19	0.03584851	0.03372356	1347.18	0.04714072	0.04423056	1877.19	-0.00540147	0	2407.18	0.02468277	0.02631941	2937.21	-0.00035062		3467.2	0.01378036	0.0123267	3997.2	-0.00059241	0	
287.39	0.24188735	0.23356815	817.39	0.03606408	0.03379525	1347.38	0.04744266	0.04432227	1877.39	-0.00535453	0	2407.38	0.02558426	0.02632793	2937.41	-0.00017792		3467.4	0.01303085	0.0123267	3997.4	-0.00154125	0	
287.59	0.24330007	0.23389986	817.59	0.03631384	0.03386693	1347.58	0.04707901	0.04441393	1877.59	-0.00583982	0	2407.58	0.02551399	0.02633639	2937.61	0.00014318		3467.6	0.01266294	0.0123267	3997.6	-0.00175116	0	
287.79	0.24369152	0.2342309	817.79	0.03586152	0.03393858	1347.78	0.04685086	0.04450555	1877.79	-0.00587033	0	2407.78	0.02550862	0.02634479	2937.81	0.00081353		3467.8	0.01105381	0.0123267	3997.8	-0.00190873	0	
287.99	0.24385617	0.23456126	817.99	0.03537634	0.0340102	1347.98	0.0462733	0.04459713	1877.99	-0.00574454	0	2407.98	0.02503683	0.02635312	2938.01	0.00096251		3468	0.01141638	0.0123267	3998	-0.00230978	0	
288.19	0.24471891	0.23489096	818.19	0.03508918	0.0340818	1348.18	0.04581111	0.04468867	1878.19	-0.00548347	0	2408.18	0.02487578	0.0263614	2938.21	0.0007498		3468.2	0.01194826	0.0123267	3998.2	-0.00255773	0	
288.39	0.24477354	0.23521999	818.39	0.03610122	0.03415337	1348.38	0.0465564	0.04478017	1878.39	-0.00593307	0	2408.38	0.02427826	0.02636962	2938.41	0.00091219		3468.4	0.01218347	0.0123267	3998.4	-0.00231677	0	
288.59	0.24563179	0.23554835	818.59	0.03749123	0.03422492	1348.58	0.04577419	0.04487163	1878.59	-0.00572462	0	2408.58	0.0246349	0.02637778	2938.61	0.00016188		3468.6	0.01164561	0.0123267	3998.6	-0.00203219	0	
288.79	0.24598779	0.23587604	818.79	0.03923473	0.03429645	1348.78	0.04506586	0.04496304	1878.79	-0.00675159	0	2408.78	0.02368687	0.02638587	2938.81	-0.00012603		3468.8	0.01239765	0.0123267	3998.8	-0.00142722	0	
288.99	0.24672744	0.23620307	818.99	0.03863617	0.03436795	1348.98	0.04469691	0.04505442	1878.99	-0.00791624	0	2408.98	0.02334913	0.02639392	2939.01	-0.00072369		3469	0.01291538	0.0123267	3999	-0.00190243	0	
289.19	0.24727078	0.23652944	819.19	0.03777512	0.03443942	1349.18	0.04355942	0.04514575	1879.19	-0.00831376	0	2409.18	0.02342764	0.0264019	2939.21	-0.00072731		3469.2	0.01235253	0.0123267	3999.2	-0.00209662	0	
289.39	0.2474049	0.23685514	819.39	0.03855487	0.03451088	1349.38	0.04341723	0.04523704	1879.39	-0.00905679	0	2409.38	0.02288315	0.02640983	2939.41	-0.00150482		3469.4	0.01199621	0.0123267	3999.4	-0.002114	0	
289.59	0.24678489	0.23718019	819.59	0.03817991	0.0345823	1349.58	0.04295237	0.04532829	1879.59	-0.00879059	0	2409.58	0.02271958	0.0264177	2939.61	-0.00111325		3469.6	0.01217093	0.0123267	3999.6	-0.00280977	0	
289.79	0.24542474	0.23750457	819.79	0.03797297	0.03465371	1349.78	0.04259415	0.0454195	1879.79	-0.00883779	0	2409.78	0.02317153	0.02642551	2939.81	-0.00049146		3469.8	0.01180336	0.0123267	3999.8	-0.00299339	0	
289.99	0.24564071	0.2378283	819.99	0.03837295	0.03472508	1349.98	0.04258971	0.04551066	1879.99	-0.00928147	0	2409.98	0.02254138	0.02643327	2940.01	-0.00014357		3470	0.01157834	0.0123267	4000	-0.00303789	0	
290.19	0.24537006	0.23815137	820.19	0.03808637	0.03479644	1350.18	0.0425954	0.04560179	1880.19	-0.0086359	0	2410.18	0.02218062	0.02644097	2940.21	-0.00027804		3470.2	0.01132357	0.0123267	4000.2	-0.00318884	0	
290.39	0.24580245	0.23847379	820.39	0.03849529	0.03486777	1350.38	0.04407333	0.04569287	1880.39	-0.00745707	0	2410.38	0.02257989	0.02644861	2940.41	-0.00031146		3470.4	0.0119584	0.0123267	4000.4	-0.00293891	0	
290.59	0.24571417	0.23879555	820.59	0.03819263	0.03493907	1350.58	0.04534844	0.04578391	1880.59	-0.006852	0	2410.58	0.02261176	0.0264562	2940.61	0.00019161		3470.6	0.01256625	0.0123267	4000.6	-0.00327183	0	
290.79	0.24586099	0.23911666	820.79	0.03851747	0.03501035	1350.78	0.04593469	0.04587491	1880.79	-0.00694004	0	2410.78	0.02311765	0.02646374	2940.81	-0.00032303		3470.8	0.01285968	0.0123267	4000.8	-0.00262293	0	
290.99	0.24588168	0.23943712	820.99	0.03814996	0.03508161	1350.98	0.04651642	0.04596587	1880.99	-0.00660545	0	2410.98	0.02326525	0.02647122	2941.01	0.00005187		3471	0.01296556	0.0123267	4001	-0.00317827	0	
291.19	0.24589277	0.23975693	821.19	0.03713723	0.03515284	1351.18	0.04679996	0.04605679	1881.19	-0.0065487	0	2411.18	0.02478272	0.02647865	2941.21	-0.00025778		3471.2	0.01296753	0.0123267	4001.2	-0.00341572	0	
291.39	0.24649275	0.24007609	821.39	0.03701077	0.03522405	1351.38	0.04776565	0.04614767	1881.39	-0.00568026	0	2411.38	0.02509864	0.02648603	2941.41	-0.00032357		3471.4	0.01230462	0.0123267	4001.4	-0.00327894	0	
291.59	0.24639976	0.2403946	821.59	0.03693008	0.03529523	1351.58	0.0476622	0.0462385	1881.59	-0.00535812	0	2411.58	0.02459533	0.02649335	2941.61	0.00008592		3471.6	0.01168956	0.0123267	4001.6	-0.00255415	0	
291.79	0.24638224	0.24071247	821.79	0.03638444	0.03536639	1351.78	0.04814543	0.0463293	1881.79	-0.00521961	0	2411.78	0.02499067	0.02650062	2941.81	-0.00025412		3471.8	0.01097562	0.0123267	4001.8	-0.00198877	0	
291.99	0.24698124	0.24102969	821.99	0.03539447	0.03543752	1351.98	0.04874071	0.04642005	1881.99	-0.00482683	0	2411.98	0.02480898	0.02650783	2942.01	-0.00036278		3472	0.01166012	0.0123267	4002	-0.00214	0	
292.19	0.2472936	0.24134627	822.19	0.03489294	0.03550863	1352.18	0.04857555	0.04651076	1882.19	-0.00518776	0	2412.18	0.0251841	0.026515	2942.21	-0.00161827		3472.2	0.01128472	0.0123267	4002.2	-0.00157381	0	
292.39	0.24712651	0.24166221	822.39	0.03470483	0.03557971	1352.38	0.04844119	0.04660143	1882.39	-0.00434906	0	2412.38	0.02516581	0.02652211	2942.41	-0.00182256		3472.4	0.01094605	0.0123267	4002.4	-0.00103997	0	
292.59	0.24716392	0.24197751	822.59	0.03516675	0.03565078	1352.58	0.04752045	0.04669206	1882.59	-0.00441108	0	2412.58	0.02505079	0.02652918	2942.61	-0.00224458		3472.6	0.01085455	0.0123267	4002.6	-0.00035884	0	
292.79	0.24753851	0.24229217	822.79	0.03529062	0.03572181	1352.78	0.04750337	0.04678265	1882.79	-0.0051552	0	2412.78	0.02500952	0.02653619	2942.81	-0.00261301		3472.8	0.01216916	0.0123267	4002.8	-0.00059277	0	
292.99	0.24817935	0.24260619	822.99	0.0345637	0.03579282	1352.98	0.04719347	0.04687319	1882.99	-0.00560558	0	2412.98	0.02599578	0.02654315	2943.01	-0.00289422		3473	0.01186064	0.0123267	4003	-0.00138475	0	
293.19	0.24830205	0.24291958	823.19	0.0353306	0.03586381	1353.18	0.0466756	0.0469637	1883.19	-0.00499142	0	2413.18	0.02675493	0.02655006	2943.21	-0.00282219		3473.2	0.01191233	0.0123267	4003.2	-0.00164442	0	
293.39	0.24816315	0.24323232	823.39	0.03589036	0.03593477	1353.38	0.04723255	0.04705417	1883.39	-0.0047495	0	2413.38	0.02677003	0.02655692	2943.41	-0.00217799		3473.4	0.01262854	0.0123267	4003.4	-0.00137223	0	
293.59	0.24839009	0.24354444	823.59	0.03524396	0.03600571	1353.58	0.04654245	0.04714459	1883.59	-0.00428349	0	2413.58	0.02736074	0.02656374	2943.61	-0.00186139		3473.6	0.01300436	0.0123267	4003.6	-0.00166486	0	
293.79	0.24863329	0.24385592	823.79	0.0351662	0.03607663	1353.78	0.04594627	0.04723497	1883.79	-0.00353518	0	2413.78	0.02741614	0.0265705	2943.81	-0.00206825		3473.8	0.0128894	0.0123267	4003.8	-0.00187196	0	
293.99	0.24901249	0.24416677	823.99	0.03570652	0.03614752	1353.98	0.04615644	0.04732531	1883.99	-0.00305676	0	2413.98	0.02685379	0.02657721	2944.01	-0.00195891		3474	0.0128057	0.0123267	4004	-0.00062559	0	
294.19	0.24918398	0.24447699	824.19	0.03620593	0.03621838	1354.18	0.04627163	0.04741561	1884.19	-0.00277678	0	2414.18	0.02646758	0.02658388	2944.21	-0.00197625		3474.2	0.01288269	0.0123267	4004.2	-0.00054283	0	
294.39	0.24962103	0.24478658	824.39	0.03682054	0.03628923	1354.38	0.04728644	0.04750587	1884.39	-0.00296872	0	2414.38	0.02683286	0.0265905	2944.41	-0.00141053		3474.4	0.01332795	0.0123267	4004.4	0.00003883	0	
294.59	0.25041344	0.24509555	824.59	0.03750504	0.03636004	1354.58	0.04793143	0.04759609	1884.59	-0.00462655	0	2414.58	0.02638858	0.02659707	2944.61	-0.00052553		3474.6	0.01310057	0.0123267	4004.6	-0.00035287	0	
294.79	0.25023735	0.24540388	824.79	0.03837626	0.03643084	1354.78	0.048441	0.04768627	1884.79	-0.00525846	0	2414.78	0.02680015	0.02660359	2944.81	-0.00095829		3474.8	0.01331816	0.0123267	4004.8	-0.00004573	0	
294.99	0.25049857	0.24571159	824.99	0.03785911	0.03650161	1354.98	0.04822993	0.0477764	1884.99	-0.00528315	0	2414.98	0.02687642	0.02661007	2945.01	-0.00108765		3475	0.01325695	0.0123267	4005	-0.00085667	0	
295.19	0.25098544	0.24601868	825.19	0.03776178	0.03657235	1355.18	0.04887658	0.0478665	1885.19	-0.00563441	0	2415.18	0.02666773	0.0266165	2945.21	-0.00103645		3475.2	0.01292238	0.0123267	4005.2	-0.0018061	0	
295.39	0.25143853	0.24632515	825.39	0.03889645	0.03664307	1355.38	0.0498821	0.04795655	1885.39	-0.00567711	0	2415.38	0.02593451	0.02662289	2945.41	-0.00014858		3475.4	0.0126659	0.0123267	4005.4	-0.00202043	0	
295.59	0.25157834	0.24663099	825.59	0.03846479	0.03671377	1355.58	0.04966927	0.04804657	1885.59	-0.00628613	0	2415.58	0.02519074	0.02662923	2945.61	-0.00087422		3475.6	0.01250952	0.0123267	4005.6	-0.00192065	0	
295.79	0.25142674	0.24693621	825.79	0.03816106	0.03678444	1355.78	0.04999947	0.04813654	1885.79	-0.00697887	0	2415.78	0.02574227	0.02663552	2945.81	-0.00099145		3475.8	0.01221522	0.0123267	4005.8	-0.00182087	0	
295.99	0.25161624	0.24724082	825.99	0.03805814	0.03685509	1355.98	0.05014043	0.04822647	1885.99	-0.00735433	0	2415.98	0.02550782	0.02664177	2946.01	-0.00115655		3476	0.01228142	0.0123267	4006	-0.00248192	0	
296.19	0.25169514	0.24754481	826.19	0.03800414	0.03692571	1356.18	0.04964661	0.04831636	1886.19	-0.00755612	0	2416.18	0.0265152	0.02664797	2946.21	-0.00193181		3476.2	0.01187943	0.0123267	4006.2	-0.0030349	0	
296.39	0.25155058	0.24784818	826.39	0.03844969	0.03699631	1356.38	0.04902818	0.04840621	1886.39	-0.00701968	0	2416.38	0.02622374	0.02665413	2946.41	-0.00165799		3476.4	0.0120551	0.0123267	4006.4	-0.00340779	0	
296.59	0.25202162	0.24815093	826.59	0.03919508	0.03706688	1356.58	0.0485831	0.04849602	1886.59	-0.00680859	0	2416.58	0.02688379	0.02666024	2946.61	-0.00282681		3476.6	0.0120947	0.0123267	4006.6	-0.00366418	0	
296.79	0.25329006	0.24845308	826.79	0.03914763	0.03713743	1356.78	0.04813949	0.04858579	1886.79	-0.0065885	0	2416.78	0.02699631	0.02666631	2946.81	-0.00269543		3476.8	0.01301997	0.0123267	4006.8	-0.00410299	0	
296.99	0.25372076	0.24875461	826.99	0.0397249	0.03720796	1356.98	0.04747394	0.04867552	1886.99	-0.0061164	0	2416.98	0.02813405	0.02667234	2947.01	-0.00286198		3477	0.01320031	0.0123267	4007	-0.00485312	0	
297.19	0.25373482	0.24905552	827.19	0.04006574	0.03727846	1357.18	0.04779199	0.0487652	1887.19	-0.00565403	0	2417.18	0.02834562	0.02667832	2947.21	-0.00285291		3477.2	0.01448015	0.0123267	4007.2	-0.00477586	0	
297.39	0.25403353	0.24935583	827.39	0.03978429	0.03734894	1357.38	0.0484644	0.04885485	1887.39	-0.0047474	0	2417.38	0.02849179	0.02668426	2947.41	-0.00192831		3477.4	0.0143416	0.0123267	4007.4	-0.00472346	0	
297.59	0.25447875	0.24965553	827.59	0.03946958	0.0374194	1357.58	0.04777491	0.04894445	1887.59	-0.00428239	0	2417.58	0.0283633	0.02669016	2947.61	-0.00161126		3477.6	0.01396812	0.0123267	4007.6	-0.00448624	0	
297.79	0.25499421	0.24995462	827.79	0.03973787	0.03748983	1357.78	0.04705255	0.04903402	1887.79	-0.00403658	0	2417.78	0.02778653	0.02669602	2947.81	-0.0015668		3477.8	0.01424884	0.0123267	4007.8	-0.00345929	0	
297.99	0.25509327	0.25025311	827.99	0.04010436	0.03756023	1357.98	0.04724002	0.04912354	1887.99	-0.00436579	0	2417.98	0.02757029	0.02670183	2948.01	-0.00107985		3478	0.01431923	0.0123267	4008	-0.00190446	0	
298.19	0.25642789	0.25055099	828.19	0.03941667	0.03763061	1358.18	0.04751943	0.04921303	1888.19	-0.00441429	0	2418.18	0.02706028	0.0267076	2948.21	-0.00074328		3478.2	0.01429432	0.0123267	4008.2	-0.00123938	0	
298.39	0.25704506	0.25084826	828.39	0.03931031	0.03770097	1358.38	0.04812817	0.04930247	1888.39	-0.00492747	0	2418.38	0.0273005	0.02671333	2948.41	0.00001592		3478.4	0.0150412	0.0123267	4008.4	-0.00009309	0	
298.59	0.25790054	0.25114494	828.59	0.04021116	0.0377713	1358.58	0.0488873	0.04939187	1888.59	-0.00559974	0	2418.58	0.02709675	0.02671902	2948.61	-0.00022585		3478.6	0.01532804	0.0123267	4008.6	-0.0005655	0	
298.79	0.25809363	0.25144101	828.79	0.04026304	0.03784161	1358.78	0.0492277	0.04948123	1888.79	-0.00546608	0	2418.78	0.02705786	0.02672467	2948.81	-0.00124744		3478.8	0.01586504	0.0123267	4008.8	-0.00009659	0	
298.99	0.2579617	0.25173648	828.99	0.040175	0.0379119	1358.98	0.04966691	0.04957055	1888.99	-0.00574247	0	2418.98	0.02656008	0.02673027	2949.01	-0.00139207		3479	0.01587648	0.0123267	4009	-0.00050724	0	
299.19	0.25740831	0.25203135	829.19	0.04063059	0.03798216	1359.18	0.05046763	0.04965983	1889.19	-0.00647165	0	2419.18	0.02590267	0.02673584	2949.21	-0.0010948		3479.2	0.01547981	0.0123267	4009.2	-0.00112185	0	
299.39	0.25748482	0.25232563	829.39	0.04002319	0.0380524	1359.38	0.05120557	0.04974907	1889.39	-0.00709748	0	2419.38	0.02514918	0.02674137	2949.41	-0.00082565		3479.4	0.01524827	0.0123267	4009.4	-0.00119494	0	
299.59	0.25705815	0.25261931	829.59	0.03948498	0.03812261	1359.58	0.05131619	0.04983827	1889.59	-0.00768372	0	2419.58	0.0244889	0.02674685	2949.61	-0.00104035		3479.6	0.01478172	0.0123267	4009.6	-0.00135	0	
299.79	0.2567518	0.25291239	829.79	0.04012573	0.0381928	1359.78	0.05257909	0.04992743	1889.79	-0.00748615	0	2419.78	0.02547496	0.0267523	2949.81	-0.00061046		3479.8	0.01432453	0.0123267	4009.8	-0.0019241	0	
299.99	0.2570903	0.25320488	829.99	0.040513	0.03826296	1359.98	0.05291892	0.05001655	1889.99	-0.00714676	0	2419.98	0.02468833	0.02675771	2950.01	-0.00142048		3480	0.01349825	0.0123267	4010	-0.0031936	0	
300.19	0.2574849	0.25349677	830.19	0.04006511	0.0383331	1360.18	0.05273425	0.05010562	1890.19	-0.00639433	0	2420.18	0.02510348	0.02676308	2950.21	-0.00199689		3480.2	0.01275893	0.0123267	4010.2	-0.00436334	0	
300.39	0.25815217	0.25378807	830.39	0.04030642	0.03840322	1360.38	0.05210163	0.05019466	1890.39	-0.00577083	0	2420.38	0.02478816	0.02676841	2950.41	-0.00200422		3480.4	0.0124369	0.0123267	4010.4	-0.00478372	0	
300.59	0.25882471	0.25407879	830.59	0.04000978	0.03847331	1360.58	0.05205844	0.05028366	1890.59	-0.00563094	0	2420.58	0.02423446	0.02677371	2950.61	-0.00282458		3480.6	0.01297531	0.0123267	4010.6	-0.00476071	0	
300.79	0.25939672	0.25436891	830.79	0.04000865	0.03854338	1360.78	0.05154156	0.05037261	1890.79	-0.00597045	0	2420.78	0.0236357	0.02677896	2950.81	-0.00270162		3480.8	0.01350221	0.0123267	4010.8	-0.00590122	0	
300.99	0.25895623	0.25465845	830.99	0.04055867	0.03861343	1360.98	0.05130121	0.05046153	1890.99	-0.00612564	0	2420.98	0.02442842	0.02678418	2951.01	-0.00246804		3481	0.014166	0.0123267	4011	-0.00692057	0	
301.19	0.25897711	0.25494739	831.19	0.04022902	0.03868345	1361.18	0.05198959	0.0505504	1891.19	-0.00605212	0	2421.18	0.02391546	0.02678936	2951.21	-0.00153955		3481.2	0.01451504	0.0123267	4011.2	-0.00670327	0	
301.39	0.25942791	0.25523576	831.39	0.03996801	0.03875344	1361.38	0.05163307	0.05063924	1891.39	-0.00594166	0	2421.38	0.02371737	0.0267945	2951.41	-0.00041852		3481.4	0.01325397	0.0123267	4011.4	-0.00627417	0	
301.59	0.25947052	0.25552353	831.59	0.04039185	0.03882342	1361.58	0.05167467	0.05072803	1891.59	-0.00624281	0	2421.58	0.02381173	0.02679961	2951.61	0.00042603		3481.6	0.0129098	0.0123267	4011.6	-0.00556019	0	
301.79	0.25948324	0.25581073	831.79	0.03940025	0.03889336	1361.78	0.05182364	0.05081679	1891.79	-0.0059604	0	2421.78	0.02432711	0.02680467	2951.81	0.00029096		3481.8	0.01378693	0.0123267	4011.8	-0.00519405	0	
301.99	0.2599827	0.25609734	831.99	0.03978805	0.03896329	1361.98	0.051834	0.0509055	1891.99	-0.00680569	0	2421.98	0.02490473	0.02680971	2952.01	0.00062876		3482	0.01375729	0.0123267	4012	-0.00477988	0	
302.19	0.26051472	0.25638337	832.19	0.03984308	0.03903319	1362.18	0.0519692	0.05099417	1892.19	-0.00680983	0	2422.18	0.02594032	0.0268147	2952.21	0.00059747		3482.2	0.01328693	0.0123267	4012.2	-0.00371682	0	
302.39	0.26100928	0.25666882	832.39	0.04040824	0.03910307	1362.38	0.05240254	0.05108281	1892.39	-0.00760354	0	2422.38	0.02684537	0.02681966	2952.41	0.00030657		3482.4	0.01364764	0.0123267	4012.4	-0.00312068	0	
302.59	0.26111055	0.25695369	832.59	0.04048253	0.03917292	1362.58	0.05291966	0.0511714	1892.59	-0.00784999	0	2422.58	0.02703387	0.02682459	2952.61	0.00035005		3482.6	0.0136511	0.0123267	4012.6	-0.00413426	0	
302.79	0.26080174	0.25723799	832.79	0.04003749	0.03924275	1362.78	0.05369711	0.05125995	1892.79	-0.00875463	0	2422.78	0.02741115	0.02682948	2952.81	0.00007878		3482.8	0.01390134	0.0123267	4012.8	-0.00328927	0	
302.99	0.25938082	0.25752171	832.99	0.04032385	0.03931255	1362.98	0.05381122	0.05134847	1892.99	-0.00896957	0	2422.98	0.02812214	0.02683433	2953.01	0.00056689		3483	0.01365211	0.0123267	4013	-0.00330329	0	
303.19	0.25868133	0.25780485	833.19	0.03990428	0.03938233	1363.18	0.05446227	0.05143694	1893.19	-0.00955416	0	2423.18	0.02812499	0.02683915	2953.21	0.00066001		3483.2	0.01330384	0.0123267	4013.2	-0.00341643	0	
303.39	0.25790713	0.25808742	833.39	0.0394053	0.03945209	1363.38	0.05457652	0.05152537	1893.39	-0.01022209	0	2423.38	0.02785015	0.02684394	2953.41	0.00015623		3483.4	0.01250743	0.0123267	4013.4	-0.00367987	0	
303.59	0.2575308	0.25836941	833.59	0.0403372	0.03952182	1363.58	0.05479986	0.05161376	1893.59	-0.01003337	0	2423.58	0.02811509	0.02684869	2953.61	-0.00023004		3483.6	0.01209801	0.0123267	4013.6	-0.00464221	0	
303.79	0.25801993	0.25865084	833.79	0.04126563	0.03959153	1363.78	0.055015	0.05170211	1893.79	-0.01004552	0	2423.78	0.02854206	0.0268534	2953.81	-0.00113955		3483.8	0.01197625	0.0123267	4013.8	-0.0047199	0	
303.99	0.25884202	0.25893169	833.99	0.04085046	0.03966122	1363.98	0.05463561	0.05179043	1893.99	-0.00888925	0	2423.98	0.0278538	0.02685808	2954.01	-0.00168885		3484	0.01184229	0.0123267	4014	-0.00471555	0	
304.19	0.25960349	0.25921198	834.19	0.04079492	0.03973088	1364.18	0.05371406	0.0518787	1894.19	-0.00845423	0	2424.18	0.02719952	0.02686273	2954.21	-0.00184502		3484.2	0.01175694	0.0123267	4014.2	-0.00577572	0	
304.39	0.26054596	0.25949169	834.39	0.04125803	0.03980052	1364.38	0.05264921	0.05196693	1894.39	-0.00773504	0	2424.38	0.02707688	0.02686735	2954.41	-0.00243308		3484.4	0.01186627	0.0123267	4014.4	-0.00549811	0	
304.59	0.26086445	0.25977084	834.59	0.04049892	0.03987013	1364.58	0.05194476	0.05205512	1894.59	-0.00829717	0	2424.58	0.026291	0.02687193	2954.61	-0.00272985		3484.6	0.01229966	0.0123267	4014.6	-0.00517311	0	
304.79	0.26099401	0.26004942	834.79	0.040662	0.03993972	1364.78	0.05157077	0.05214327	1894.79	-0.00848402	0	2424.78	0.02630743	0.02687648	2954.81	-0.00234468		3484.8	0.01202837	0.0123267	4014.8	-0.0050849	0	
304.99	0.2612811	0.26032744	834.99	0.04035362	0.04000929	1364.98	0.05208501	0.05223138	1894.99	-0.00822021	0	2424.98	0.02663483	0.026881	2955.01	-0.00150576		3485	0.01298933	0.0123267	4015	-0.00402755	0	
305.19	0.26176484	0.26060489	835.19	0.04049133	0.04007883	1365.18	0.05165335	0.05231945	1895.19	-0.00821155	0	2425.18	0.02639545	0.02688548	2955.21	-0.00026857		3485.2	0.0124838	0.0123267	4015.2	-0.00300256	0	
305.39	0.26206084	0.26088179	835.39	0.04067689	0.04014835	1365.38	0.05096603	0.05240748	1895.39	-0.00790191	0	2425.38	0.02615203	0.02688993	2955.41	-0.00030062		3485.4	0.01144797	0.0123267	4015.4	-0.00380521	0	
305.59	0.26259126	0.26115812	835.59	0.0406523	0.04021784	1365.58	0.05107149	0.05249547	1895.59	-0.00706482	0	2425.58	0.02617003	0.02689435	2955.61	0.00021637		3485.6	0.01159193	0.0123267	4015.6	-0.00363787	0	
305.79	0.26384233	0.26143389	835.79	0.0399855	0.04028731	1365.78	0.04927844	0.05258343	1895.79	-0.00724738	0	2425.78	0.02630639	0.02689874	2955.81	0.00049642		3485.8	0.01144652	0.0123267	4015.8	-0.00340186	0	
305.99	0.26525122	0.2617091	835.99	0.04084492	0.04035676	1365.98	0.04820978	0.05267134	1895.99	-0.00798488	0	2425.98	0.02613405	0.0269031	2956.01	0.00100318		3486	0.01087451	0.0123267	4016	-0.00327215	0	
306.19	0.26647153	0.26198375	836.19	0.04048079	0.04042618	1366.18	0.04834661	0.05275921	1896.19	-0.00771513	0	2426.18	0.02630435	0.02690742	2956.21	0.00103628		3486.2	0.01048923	0.0123267	4016.2	-0.00248986	0	
306.39	0.26702036	0.26225785	836.39	0.04057	0.04049558	1366.38	0.04814144	0.05284704	1896.39	-0.00762082	0	2426.38	0.02665156	0.02691172	2956.41	0.00110392		3486.4	0.01109138	0.0123267	4016.4	-0.00239231	0	
306.59	0.26740062	0.26253139	836.59	0.04087898	0.04056495	1366.58	0.04863314	0.05293483	1896.59	-0.00786201	0	2426.58	0.02648972	0.02691598	2956.61	0.00174754		3486.6	0.01117214	0.0123267	4016.6	-0.00240423	0	
306.79	0.2671679	0.26280437	836.79	0.04101184	0.04063431	1366.78	0.04924307	0.05302258	1896.79	-0.00801654	0	2426.78	0.0275786	0.02692021	2956.81	0.00184318		3486.8	0.01199789	0.0123267	4016.8	-0.00209171	0	
306.99	0.2670484	0.2630768	836.99	0.04150232	0.04070363	1366.98	0.04981257	0.05311029	1896.99	-0.00739757	0	2426.98	0.02794328	0.02692441	2957.01	0.0023692		3487	0.0122707	0.0123267	4017	-0.00211121	0	
307.19	0.26573847	0.26334868	837.19	0.04191581	0.04077294	1367.18	0.05040642	0.05319796	1897.19	-0.0068328	0	2427.18	0.02808738	0.02692859	2957.21	0.00261389		3487.2	0.01224363	0.0123267	4017.2	-0.00103194	0	
307.39	0.26541926	0.26362001	837.39	0.04263963	0.04084222	1367.38	0.04964003	0.0532856	1897.39	-0.00684563	0	2427.38	0.02844346	0.02693273	2957.41	0.00244606		3487.4	0.01201362	0.0123267	4017.4	-0.00127244	0	
307.59	0.26614159	0.26389079	837.59	0.04346709	0.04091147	1367.58	0.05053138	0.05337319	1897.59	-0.0061759	0	2427.58	0.02885728	0.02693684	2957.61	0.00207122		3487.6	0.01251186	0.0123267	4017.6	-0.0020981	0	
307.79	0.2662438	0.26416102	837.79	0.04363837	0.04098071	1367.78	0.051595	0.05346074	1897.79	-0.0060346	0	2427.78	0.02895009	0.02694092	2957.81	0.00116791		3487.8	0.01276748	0.0123267	4017.8	-0.00177439	0	
307.99	0.26665696	0.2644307	837.99	0.0433888	0.04104992	1367.98	0.05255336	0.05354825	1897.99	-0.00484923	0	2427.98	0.02947004	0.02694498	2958.01	0.00105823		3488	0.01249989	0.0123267	4018	-0.0019388	0	
308.19	0.26646335	0.26469984	838.19	0.04337243	0.0411191	1368.18	0.05257264	0.05363573	1898.19	-0.00499301	0	2428.18	0.03007121	0.026949	2958.21	0.00013369		3488.2	0.01206208	0.0123267	4018.2	-0.00293067	0	
308.39	0.26672417	0.26496843	838.39	0.0429833	0.04118826	1368.38	0.05349681	0.05372316	1898.39	-0.00502906	0	2428.38	0.03090506	0.026953	2958.41	-0.00068561		3488.4	0.01205016	0.0123267	4018.4	-0.00194743	0	
308.59	0.26640768	0.26523647	838.59	0.04252807	0.0412574	1368.58	0.05376078	0.05381055	1898.59	-0.00582363	0	2428.58	0.03115827	0.02695696	2958.61	-0.00058217		3488.6	0.0127981	0.0123267	4018.6	-0.00220574	0	
308.79	0.26621875	0.26550397	838.79	0.0424705	0.04132651	1368.78	0.05426103	0.05389791	1898.79	-0.00585004	0	2428.78	0.03117798	0.0269609	2958.81	-0.00063942		3488.8	0.01371217	0.0123267	4018.8	-0.00231224	0	
308.99	0.26577224	0.26577093	838.99	0.04272462	0.0413956	1368.98	0.05414433	0.05398522	1898.99	-0.00658486	0	2428.98	0.0309471	0.02696481	2959.01	-0.00089965		3489	0.01424556	0.0123267	4019	-0.00319508	0	
309.19	0.26594851	0.26603735	839.19	0.04328177	0.04146467	1369.18	0.05323371	0.05407249	1899.19	-0.00640551	0	2429.18	0.03020996	0.02696869	2959.21	-0.00072959		3489.2	0.01366314	0.0123267	4019.2	-0.00441193	0	
309.39	0.26609995	0.26630323	839.39	0.0428028	0.04153371	1369.38	0.05338738	0.05415973	1899.39	-0.0064069	0	2429.38	0.02988016	0.02697255	2959.41	-0.00105965		3489.4	0.01338141	0.0123267	4019.4	-0.00564696	0	
309.59	0.26674792	0.26656856	839.59	0.04251186	0.04160273	1369.58	0.05297185	0.05424692	1899.59	-0.0072127	0	2429.58	0.02887906	0.02697637	2959.61	-0.00015073		3489.6	0.01314887	0.0123267	4019.6	-0.00496755	0	
309.79	0.26759648	0.26683336	839.79	0.04256643	0.04167173	1369.78	0.05256953	0.05433408	1899.79	-0.0083513	0	2429.78	0.02733044	0.02698017	2959.81	0.00077063		3489.8	0.01323421	0.0123267	4019.8	-0.00516836	0	
309.99	0.26798828	0.26709763	839.99	0.04312945	0.0417407	1369.98	0.05250421	0.05442119	1899.99	-0.00885473	0	2429.98	0.02618945	0.02698394	2960.01	0.00093631		3490	0.01324208	0.0123267	4020	-0.00483272	0	
310.19	0.26904732	0.26736135	840.19	0.04295804	0.04180965	1370.18	0.05206414	0.05450827	1900.19	-0.00957761	0	2430.18	0.02547286	0.02698769	2960.21	0.0008593		3490.2	0.01336111	0.0123267	4020.2	-0.00573222	0	
310.39	0.26919719	0.26762455	840.39	0.04326702	0.04187857	1370.38	0.05140249	0.05459531	1900.39	-0.00963911	0	2430.38	0.02458155	0.0269914	2960.41	0.00123346		3490.4	0.01330544	0.0123267	4020.4	-0.00612608	0	
310.59	0.26950712	0.26788721	840.59	0.04293805	0.04194747	1370.58	0.05259669	0.0546823	1900.59	-0.01041009	0	2430.58	0.02410827	0.02699509	2960.61	0.00188735		3490.6	0.01330133	0.0123267	4020.6	-0.00617279	0	
310.79	0.2692107	0.26814933	840.79	0.0425235	0.04201635	1370.78	0.05319258	0.05476926	1900.79	-0.00991526	0	2430.78	0.02455865	0.02699876	2960.81	0.00172477		3490.8	0.01287848	0.0123267	4020.8	-0.00606019	0	
310.99	0.2693531	0.26841093	840.99	0.04291421	0.04208521	1370.98	0.05432493	0.05485618	1900.99	-0.00946172	0	2430.98	0.02428772	0.0270024	2961.01	0.00240231		3491	0.0114214	0.0123267	4021	-0.00555487	0	
311.19	0.26946695	0.26867199	841.19	0.04352139	0.04215404	1371.18	0.05409812	0.05494306	1901.19	-0.00955601	0	2431.18	0.02406698	0.02700601	2961.21	0.00268046		3491.2	0.01040567	0.0123267	4021.2	-0.00536624	0	
311.39	0.2708353	0.26893253	841.39	0.04331143	0.04222284	1371.38	0.05415301	0.0550299	1901.39	-0.00928911	0	2431.38	0.02426415	0.02700959	2961.41	0.00278714		3491.4	0.01018085	0.0123267	4021.4	-0.00584476	0	
311.59	0.27178816	0.26919254	841.59	0.04339732	0.04229163	1371.58	0.05523726	0.0551167	1901.59	-0.008684	0	2431.58	0.02431013	0.02701315	2961.61	0.00248668		3491.6	0.01006313	0.0123267	4021.6	-0.00524458	0	
311.79	0.27120853	0.26945202	841.79	0.04321784	0.04236039	1371.78	0.05576163	0.05520346	1901.79	-0.0087559	0	2431.78	0.02432529	0.02701669	2961.81	0.00270743		3491.8	0.00980117	0.0123267	4021.8	-0.00416906	0	
311.99	0.27218606	0.26971097	841.99	0.04329622	0.04242912	1371.98	0.05605573	0.05529018	1901.99	-0.00815249	0	2431.98	0.02566441	0.0270202	2962.01	0.00268415		3492	0.0091003	0.0123267	4022	-0.00357523	0	
312.19	0.27245093	0.2699694	842.19	0.04311468	0.04249783	1372.18	0.05534152	0.05537686	1902.19	-0.00855074	0	2432.18	0.02610852	0.02702368	2962.21	0.0021569		3492.2	0.00941882	0.0123267	4022.2	-0.00291729	0	
312.39	0.2718915	0.2702273	842.39	0.04374665	0.04256652	1372.38	0.05512741	0.0554635	1902.39	-0.00818405	0	2432.38	0.02628391	0.02702714	2962.41	0.00164257		3492.4	0.00966655	0.0123267	4022.4	-0.00211379	0	
312.59	0.27155714	0.27048469	842.59	0.04395633	0.04263519	1372.58	0.0544323	0.0555501	1902.59	-0.00703956	0	2432.58	0.02707061	0.02703057	2962.61	0.00140501		3492.6	0.01048991	0.0123267	4022.6	-0.00199739	0	
312.79	0.27125127	0.27074155	842.79	0.04362968	0.04270383	1372.78	0.05398804	0.05563667	1902.79	-0.00633137	0	2432.78	0.02737358	0.02703398	2962.81	0.00178509		3492.8	0.01046162	0.0123267	4022.8	-0.00252255	0	
312.99	0.27111518	0.27099789	842.99	0.04424951	0.04277245	1372.98	0.05363702	0.05572319	1902.99	-0.00638272	0	2432.98	0.02779441	0.02703737	2963.01	0.00205297		3493	0.01035922	0.0123267	4023	-0.00314682	0	
313.19	0.271653	0.27125371	843.19	0.04482297	0.04284104	1373.18	0.05339987	0.05580967	1903.19	-0.00520795	0	2433.18	0.0282437	0.02704073	2963.21	0.00199566		3493.2	0.01026781	0.0123267	4023.2	-0.00336224	0	
313.39	0.27141253	0.27150901	843.39	0.04424064	0.04290961	1373.38	0.05349959	0.05589612	1903.39	-0.00536837	0	2433.38	0.02851429	0.02704407	2963.41	0.00207144		3493.4	0.01082446	0.0123267	4023.4	-0.00336221	0	
313.59	0.27161854	0.27176379	843.59	0.04404954	0.04297816	1373.58	0.05348958	0.05598253	1903.59	-0.00491232	0	2433.58	0.02771941	0.02704738	2963.61	0.0020728		3493.6	0.01106595	0.0123267	4023.6	-0.00360491	0	
313.79	0.27160276	0.27201806	843.79	0.04413048	0.04304668	1373.78	0.05339032	0.05606889	1903.79	-0.00365736	0	2433.78	0.02744107	0.02705067	2963.81	0.00170294		3493.8	0.01174153	0.0123267	4023.8	-0.00474707	0	
313.99	0.27091066	0.27227181	843.99	0.0446414	0.04311518	1373.98	0.05325661	0.05615522	1903.99	-0.00343066	0	2433.98	0.02701965	0.02705393	2964.01	0.00148861		3494	0.01241151	0.0123267	4024	-0.00562179	0	
314.19	0.27049924	0.27252505	844.19	0.04405026	0.04318366	1374.18	0.05296678	0.05624151	1904.19	-0.00322488	0	2434.18	0.02622499	0.02705717	2964.21	0.00138537		3494.2	0.01274206	0.0123267	4024.2	-0.00714044	0	
314.39	0.27044738	0.27277777	844.39	0.04425618	0.04325212	1374.38	0.05297494	0.05632776	1904.39	-0.00274928	0	2434.38	0.02597997	0.02706039	2964.41	0.00049094		3494.4	0.01239688	0.0123267	4024.4	-0.00736386	0	
314.59	0.27016184	0.27302998	844.59	0.0444014	0.04332055	1374.58	0.05396743	0.05641397	1904.59	-0.00255965	0	2434.58	0.02621797	0.02706359	2964.61	-0.00035406		3494.6	0.01216766	0.0123267	4024.6	-0.00760569	0	
314.79	0.27071589	0.27328168	844.79	0.04443221	0.04338895	1374.78	0.05461157	0.05650014	1904.79	-0.0030536	0	2434.78	0.02632915	0.02706676	2964.81	-0.00117109		3494.8	0.01129053	0.0123267	4024.8	-0.00796355	0	
314.99	0.27082201	0.27353287	844.99	0.04533519	0.04345734	1374.98	0.05513496	0.05658627	1904.99	-0.00335596	0	2434.98	0.02568687	0.02706991	2965.01	-0.00043424		3495	0.01074793	0.0123267	4025	-0.00869514	0	
315.19	0.27118837	0.27378355	845.19	0.0448477	0.0435257	1375.18	0.05525185	0.05667236	1905.19	-0.00428528	0	2435.18	0.02526388	0.02707303	2965.21	-0.00046575		3495.2	0.011839	0.0123267	4025.2	-0.00862878	0	
315.39	0.27176406	0.27403372	845.39	0.04437674	0.04359403	1375.38	0.05576119	0.05675841	1905.39	-0.00423128	0	2435.38	0.02524736	0.02707614	2965.41	-0.00008085		3495.4	0.01269577	0.0123267	4025.4	-0.00732027	0	
315.59	0.27276169	0.27428339	845.59	0.04511519	0.04366234	1375.58	0.0562039	0.05684443	1905.59	-0.00503885	0	2435.58	0.02497911	0.02707922	2965.61	-0.0002883		3495.6	0.01291967	0.0123267	4025.6	-0.00658977	0	
315.79	0.27274	0.27453254	845.79	0.04509608	0.04373063	1375.78	0.05651539	0.0569304	1905.79	-0.00607388	0	2435.78	0.02486521	0.02708228	2965.81	-0.00008295		3495.8	0.01348257	0.0123267	4025.8	-0.00544638	0	
315.99	0.27410237	0.2747812	845.99	0.0453052	0.0437989	1375.98	0.05644533	0.05701634	1905.99	-0.00632904	0	2435.98	0.02485922	0.02708532	2966.01	-0.00075172		3496	0.014004	0.0123267	4026	-0.00396212	0	
316.19	0.27417486	0.27502935	846.19	0.04515565	0.04386714	1376.18	0.05646625	0.05710224	1906.19	-0.00762523	0	2436.18	0.02475491	0.02708833	2966.21	-0.00143827		3496.2	0.01433738	0.0123267	4026.2	-0.00243712	0	
316.39	0.27455534	0.27527699	846.39	0.0452867	0.04393536	1376.38	0.05708363	0.05718809	1906.39	-0.0074835	0	2436.38	0.0258862	0.02709133	2966.41	-0.00078395		3496.4	0.0140986	0.0123267	4026.4	-0.00173249	0	
316.59	0.27631515	0.27552414	846.59	0.04455008	0.04400356	1376.58	0.05761819	0.05727391	1906.59	-0.00762276	0	2436.58	0.02596202	0.0270943	2966.61	0.00005505		3496.6	0.01326103	0.0123267	4026.6	-0.00106035	0	
316.79	0.27759915	0.27577078	846.79	0.04501345	0.04407173	1376.78	0.05743744	0.05735969	1906.79	-0.00845124	0	2436.78	0.02685016	0.02709725	2966.81	0.0004922		3496.8	0.01339354	0.0123267	4026.8	-0.00186461	0	
316.99	0.27824734	0.27601692	846.99	0.04495183	0.04413988	1376.98	0.0577359	0.05744543	1906.99	-0.0084637	0	2436.98	0.02715489	0.02710018	2967.01	0.00049719		3497	0.01288234	0.0123267	4027	-0.00096438	0	
317.19	0.27834322	0.27626257	847.19	0.04523621	0.044208	1377.18	0.05754785	0.05753114	1907.19	-0.00855395	0	2437.18	0.02744855	0.02710309	2967.21	0.00021878		3497.2	0.0126302	0.0123267	4027.2	-0.0009412	0	
317.39	0.27861583	0.27650771	847.39	0.04444985	0.04427611	1377.38	0.05752288	0.0576168	1907.39	-0.00867212	0	2437.38	0.02737525	0.02710598	2967.41	-0.00006405		3497.4	0.01272887	0.0123267	4027.4	-0.00123932	0	
317.59	0.27914188	0.27675236	847.59	0.04422843	0.04434419	1377.58	0.05794359	0.05770242	1907.59	-0.00796445	0	2437.58	0.02670582	0.02710885	2967.61	-0.00006108		3497.6	0.01189731	0.0123267	4027.6	-0.0011492	0	
317.79	0.2781765	0.27699651	847.79	0.0446739	0.04441224	1377.78	0.05789113	0.05778801	1907.79	-0.00751003	0	2437.78	0.0271626	0.02711169	2967.81	-0.00022261		3497.8	0.01188036	0.0123267	4027.8	-0.00190188	0	
317.99	0.27733779	0.27724017	847.99	0.04486918	0.04448027	1377.98	0.05811492	0.05787355	1907.99	-0.00764104	0	2437.98	0.02661794	0.02711452	2968.01	0.00056235		3498	0.01201622	0.0123267	4028	-0.00159237	0	
318.19	0.27711081	0.27748333	848.19	0.04503348	0.04454828	1378.18	0.05757098	0.05795906	1908.19	-0.00687896	0	2438.18	0.02680992	0.02711733	2968.21	0.00061416		3498.2	0.01144339	0.0123267	4028.2	-0.0017189	0	
318.39	0.27698749	0.277726	848.39	0.04544417	0.04461627	1378.38	0.05726632	0.05804453	1908.39	-0.00702708	0	2438.38	0.02767816	0.02712011	2968.41	-0.00027151		3498.4	0.01087936	0.0123267	4028.4	-0.00304314	0	
318.59	0.27635721	0.27796818	848.59	0.0451868	0.04468423	1378.58	0.05782707	0.05812996	1908.59	-0.00742373	0	2438.58	0.02803765	0.02712288	2968.61	-0.00025184		3498.6	0.01018913	0.0123267	4028.6	-0.00397646	0	
318.79	0.27510558	0.27820987	848.79	0.04513525	0.04475217	1378.78	0.05838969	0.05821535	1908.79	-0.00824775	0	2438.78	0.02857181	0.02712562	2968.81	-0.00015316		3498.8	0.01044629	0.0123267	4028.8	-0.00494537	0	
318.99	0.27440176	0.27845107	848.99	0.04592512	0.04482009	1378.98	0.05832923	0.0583007	1908.99	-0.00784663	0	2438.98	0.02837456	0.02712835	2969.01	0.00019121		3499	0.01071397	0.0123267	4029	-0.00589236	0	
319.19	0.27434185	0.27869178	849.19	0.04503744	0.04488798	1379.18	0.05821159	0.05838602	1909.19	-0.00828797	0	2439.18	0.02907268	0.02713106	2969.21	0.00082315		3499.2	0.01089349	0.0123267	4029.2	-0.00562962	0	
319.39	0.27462448	0.278932	849.39	0.0447096	0.04495585	1379.38	0.05799012	0.05847129	1909.39	-0.00780806	0	2439.38	0.02932685	0.02713374	2969.41	0.00119618		3499.4	0.01119481	0.0123267	4029.4	-0.00578437	0	
319.59	0.27526352	0.27917173	849.59	0.04484297	0.04502369	1379.58	0.05794886	0.05855653	1909.59	-0.00776721	0	2439.58	0.02909078	0.02713641	2969.61	0.00098074		3499.6	0.01111672	0.0123267	4029.6	-0.00593694	0	
319.79	0.27540111	0.27941098	849.79	0.04441524	0.04509152	1379.78	0.05875721	0.05864172	1909.79	-0.0074807	0	2439.78	0.02943728	0.02713906	2969.81	0.00089431		3499.8	0.01215913	0.0123267	4029.8	-0.0045958	0	
319.99	0.27557547	0.27964974	849.99	0.04382449	0.04515932	1379.98	0.05896713	0.05872688	1909.99	-0.00693877	0	2439.98	0.02911278	0.02714169	2970.01	0.00054739		3500	0.01205249	0.0123267	4030	-0.00420727	0	
320.19	0.27627249	0.27988802	850.19	0.04336346	0.04522709	1380.18	0.05983079	0.058812	1910.19	-0.00702474	0	2440.18	0.02952615	0.0271443	2970.21	0.00033794		3500.2	0.01245137	0.0123267	4030.2	-0.00481813	0	
320.39	0.27854025	0.28012581	850.39	0.04395996	0.04529485	1380.38	0.0597531	0.05889708	1910.39	-0.00656954	0	2440.38	0.02922251	0.02714689	2970.41	0.00166284		3500.4	0.01273895	0.0123267	4030.4	-0.00470359	0	
320.59	0.27925867	0.28036312	850.59	0.04408552	0.04536258	1380.58	0.06048739	0.05898213	1910.59	-0.00633699	0	2440.58	0.0282854	0.02714947	2970.61	0.00127475		3500.6	0.01299136	0.0123267	4030.6	-0.00458445	0	
320.79	0.27956629	0.28059996	850.79	0.04497342	0.04543028	1380.78	0.06036363	0.05906713	1910.79	-0.0067102	0	2440.78	0.02877471	0.02715202	2970.81	0.00091045		3500.8	0.01463855	0.0123267	4030.8	-0.00392385	0	
320.99	0.2800205	0.28083631	850.99	0.04415965	0.04549797	1380.98	0.06102801	0.05915209	1910.99	-0.00655143	0	2440.98	0.02843585	0.02715456	2971.01	0.00150784		3501	0.01452269	0.0123267	4031	-0.00302308	0	
321.19	0.28058114	0.28107218	851.19	0.04460985	0.04556563	1381.18	0.06067084	0.05923702	1911.19	-0.00679733	0	2441.18	0.02785551	0.02715708	2971.21	0.00111659		3501.2	0.01576883	0.0123267	4031.2	-0.0025302	0	
321.39	0.2819563	0.28130757	851.39	0.04446384	0.04563326	1381.38	0.06042795	0.05932191	1911.39	-0.00668328	0	2441.38	0.02664527	0.02715958	2971.41	0.00136295		3501.4	0.01599832	0.0123267	4031.4	-0.0014143	0	
321.59	0.28271183	0.28154249	851.59	0.04407736	0.04570088	1381.58	0.06019508	0.05940676	1911.59	-0.00661604	0	2441.58	0.02560712	0.02716206	2971.61	0.00175388		3501.6	0.01640759	0.0123267	4031.6	-0.00122475	0	
321.79	0.28314508	0.28177693	851.79	0.04482366	0.04576847	1381.78	0.05992603	0.05949157	1911.79	-0.00637291	0	2441.78	0.02620419	0.02716452	2971.81	0.00124833		3501.8	0.01674815	0.0123267	4031.8	-0.00088337	0	
321.99	0.2837733	0.2820109	851.99	0.04516616	0.04583603	1381.98	0.06018712	0.05957634	1911.99	-0.00670677	0	2441.98	0.02549962	0.02716697	2972.01	0.00173212		3502	0.01674531	0.0123267	4032	-0.00055204	0	
322.19	0.28455706	0.28224439	852.19	0.04537208	0.04590358	1382.18	0.06004363	0.05966107	1912.19	-0.00701939	0	2442.18	0.02523833	0.0271694	2972.21	0.00146544		3502.2	0.01635989	0.0123267	4032.2	-0.00147944	0	
322.39	0.28384382	0.28247741	852.39	0.04548214	0.0459711	1382.38	0.05908235	0.05974577	1912.39	-0.00755681	0	2442.38	0.025678	0.02717181	2972.41	0.00049441		3502.4	0.01530957	0.0123267	4032.4	-0.00205016	0	
322.59	0.2835175	0.28270995	852.59	0.04577226	0.0460386	1382.58	0.05960011	0.05983043	1912.59	-0.00755992	0	2442.58	0.02576451	0.02717421	2972.61	0.0002993		3502.6	0.01449714	0.0123267	4032.6	-0.00220424	0	
322.79	0.28290209	0.28294202	852.79	0.04695728	0.04610607	1382.78	0.05924695	0.05991505	1912.79	-0.00750553	0	2442.78	0.02580132	0.02717658	2972.81	0.00094645		3502.8	0.01475619	0.0123267	4032.8	-0.00259008	0	
322.99	0.28215989	0.28317363	852.99	0.04654615	0.04617352	1382.98	0.05864375	0.05999962	1912.99	-0.00679439	0	2442.98	0.02564346	0.02717894	2973.01	0.00091686		3503	0.01420626	0.0123267	4033	-0.00333181	0	
323.19	0.28133397	0.28340476	853.19	0.04557743	0.04624095	1383.18	0.05819356	0.06008417	1913.19	-0.00656873	0	2443.18	0.02609608	0.02718129	2973.21	0.00122963		3503.2	0.01391398	0.0123267	4033.2	-0.00376866	0	
323.39	0.28122194	0.28363542	853.39	0.04548854	0.04630836	1383.38	0.05841805	0.06016867	1913.39	-0.00633824	0	2443.38	0.02561983	0.02718361	2973.41	0.00112869		3503.4	0.01391354	0.0123267	4033.4	-0.00436002	0	
323.59	0.28153246	0.28386562	853.59	0.04535082	0.04637574	1383.58	0.05904972	0.06025313	1913.59	-0.0064697	0	2443.58	0.02488344	0.02718592	2973.61	0.00038558		3503.6	0.01357322	0.0123267	4033.6	-0.00541695	0	
323.79	0.28132025	0.28409535	853.79	0.04577502	0.0464431	1383.78	0.05967269	0.06033756	1913.79	-0.00625403	0	2443.78	0.02474038	0.02718822	2973.81	0.000578		3503.8	0.01356188	0.0123267	4033.8	-0.00498738	0	
323.99	0.28183463	0.28432462	853.99	0.04579211	0.04651043	1383.98	0.05974151	0.06042195	1913.99	-0.00639648	0	2443.98	0.02384295	0.02719049	2974.01	0.00020288		3504	0.01329509	0.0123267	4034	-0.00610217	0	
324.19	0.28250478	0.28455342	854.19	0.04641786	0.04657775	1384.18	0.06029546	0.0605063	1914.19	-0.00637332	0	2444.18	0.02362051	0.02719275	2974.21	0.00024036		3504.2	0.01352279	0.0123267	4034.2	-0.00677297	0	
324.39	0.28221503	0.28478175	854.39	0.04734395	0.04664504	1384.38	0.0608225	0.06059061	1914.39	-0.00638166	0	2444.38	0.02305251	0.027195	2974.41	0.00074846		3504.4	0.01314261	0.0123267	4034.4	-0.00577651	0	
324.59	0.28087288	0.28500963	854.59	0.04717531	0.0467123	1384.58	0.06172206	0.06067488	1914.59	-0.00635402	0	2444.58	0.02338531	0.02719722	2974.61	0.00006171		3504.6	0.01334478	0.0123267	4034.6	-0.00558264	0	
324.79	0.28057547	0.28523704	854.79	0.04717284	0.04677955	1384.78	0.06274236	0.06075912	1914.79	-0.00727848	0	2444.78	0.02400414	0.02719944	2974.81	-0.00002446		3504.8	0.01415688	0.0123267	4034.8	-0.00426607	0	
324.99	0.28141751	0.28546399	854.99	0.04680588	0.04684677	1384.98	0.06338484	0.06084331	1914.99	-0.00742262	0	2444.98	0.02438282	0.02720163	2975.01	0.00016977		3505	0.01393946	0.0123267	4035	-0.00513374	0	
325.19	0.28166013	0.28569048	855.19	0.04698498	0.04691397	1385.18	0.06337543	0.06092747	1915.19	-0.00805441	0	2445.18	0.02411021	0.02720381	2975.21	-0.0005337		3505.2	0.01429964	0.0123267	4035.2	-0.00489035	0	
325.39	0.2822766	0.28591651	855.39	0.04761937	0.04698114	1385.38	0.06311955	0.06101159	1915.39	-0.00804403	0	2445.38	0.0240598	0.02720598	2975.41	-0.00061162		3505.4	0.01420081	0.0123267	4035.4	-0.00493789	0	
325.59	0.28288555	0.28614208	855.59	0.04727351	0.04704829	1385.58	0.06316163	0.06109567	1915.59	-0.00788253	0	2445.58	0.02458668	0.02720813	2975.61	-0.00097234		3505.6	0.0139622	0.0123267	4035.6	-0.00520768	0	
325.79	0.28399297	0.28636719	855.79	0.04784918	0.04711542	1385.78	0.06372048	0.06117972	1915.79	-0.00798795	0	2445.78	0.02518942	0.02721026	2975.81	-0.00179569		3505.8	0.01306058	0.0123267	4035.8	-0.00445384	0	
325.99	0.28431037	0.28659185	855.99	0.04815271	0.04718253	1385.98	0.06402019	0.06126372	1915.99	-0.0078509	0	2445.98	0.0256694	0.02721238	2976.01	-0.00194206		3506	0.01270551	0.0123267	4036	-0.00440257	0	
326.19	0.28478264	0.28681605	856.19	0.04787319	0.04724961	1386.18	0.06382831	0.06134769	1916.19	-0.00775374	0	2446.18	0.0263513	0.02721448	2976.21	-0.00259677		3506.2	0.01214633	0.0123267	4036.2	-0.00403699	0	
326.39	0.28479216	0.2870398	856.39	0.04858088	0.04731667	1386.38	0.06308586	0.06143162	1916.39	-0.00771134	0	2446.38	0.02756373	0.02721657	2976.41	-0.00326826		3506.4	0.01139563	0.0123267	4036.4	-0.00328643	0	
326.59	0.28451549	0.2872631	856.59	0.04823988	0.04738371	1386.58	0.06392428	0.06151551	1916.59	-0.00806035	0	2446.58	0.02781945	0.02721864	2976.61	-0.00280257		3506.6	0.0114849	0.0123267	4036.6	-0.00305189	0	
326.79	0.2843959	0.28748594	856.79	0.0486446	0.04745072	1386.78	0.06315012	0.06159936	1916.79	-0.00805229	0	2446.78	0.02820229	0.0272207	2976.81	-0.0023572		3506.8	0.01212223	0.0123267	4036.8	-0.00360076	0	
326.99	0.28365505	0.28770833	856.99	0.04818867	0.04751771	1386.98	0.0634709	0.06168317	1916.99	-0.00790853	0	2446.98	0.02884711	0.02722274	2977.01	-0.00277959		3507	0.01192296	0.0123267	4037	-0.00365391	0	
327.19	0.28433147	0.28793027	857.19	0.04911278	0.04758468	1387.18	0.06271965	0.06176695	1917.19	-0.00824472	0	2447.18	0.02837597	0.02722477	2977.21	-0.00218192		3507.2	0.01216062	0.0123267	4037.2	-0.00395635	0	
327.39	0.28553659	0.28815176	857.39	0.0487478	0.04765162	1387.38	0.06253082	0.06185069	1917.39	-0.00826648	0	2447.38	0.02754982	0.02722678	2977.41	-0.00097786		3507.4	0.01263289	0.0123267	4037.4	-0.00394877	0	
327.59	0.28657147	0.2883728	857.59	0.04851774	0.04771854	1387.58	0.06242264	0.06193439	1917.59	-0.00822852	0	2447.58	0.02734599	0.02722878	2977.61	-0.00113121		3507.6	0.01277349	0.0123267	4037.6	-0.00442783	0	
327.79	0.28662494	0.28859339	857.79	0.04886166	0.04778544	1387.78	0.06193774	0.06201805	1917.79	-0.00822265	0	2447.78	0.02686253	0.02723077	2977.81	-0.0005678		3507.8	0.01245696	0.0123267	4037.8	-0.00368768	0	
327.99	0.28782942	0.28881353	857.99	0.04903371	0.04785232	1387.98	0.06139277	0.06210168	1917.99	-0.00823988	0	2447.98	0.02626482	0.02723274	2978.01	0.0005393		3508	0.01266481	0.0123267	4038	-0.00359771	0	
328.19	0.28741869	0.28903323	858.19	0.04943154	0.04791917	1388.18	0.06092714	0.06218526	1918.19	-0.00819636	0	2448.18	0.02583804	0.0272347	2978.21	0.00190622		3508.2	0.01253993	0.0123267	4038.2	-0.00383455	0	
328.39	0.28723214	0.28925249	858.39	0.04956576	0.047986	1388.38	0.06037289	0.06226881	1918.39	-0.00834363	0	2448.38	0.02576588	0.02723664	2978.41	0.0029247		3508.4	0.01213976	0.0123267	4038.4	-0.00297753	0	
328.59	0.28803656	0.28947129	858.59	0.04905643	0.04805281	1388.58	0.05995186	0.06235232	1918.59	-0.0083175	0	2448.58	0.02629785	0.02723857	2978.61	0.00335722		3508.6	0.01200377	0.0123267	4038.6	-0.00381648	0	
328.79	0.28844225	0.28968966	858.79	0.04938299	0.04811959	1388.78	0.05977574	0.06243579	1918.79	-0.00879976	0	2448.78	0.02663087	0.02724048	2978.81	0.00408739		3508.8	0.01266206	0.0123267	4038.8	-0.00403972	0	
328.99	0.28886501	0.28990758	858.99	0.04983074	0.04818635	1388.98	0.05914656	0.06251923	1918.99	-0.00824266	0	2448.98	0.02625165	0.02724238	2979.01	0.00466044		3509	0.01240099	0.0123267	4039	-0.00541568	0	
329.19	0.28881903	0.29012506	859.19	0.04978831	0.04825309	1389.18	0.05899196	0.06260263	1919.19	-0.00820131	0	2449.18	0.02569927	0.02724427	2979.21	0.00450618		3509.2	0.01287217	0.0123267	4039.2	-0.00570907	0	
329.39	0.28882259	0.2903421	859.39	0.04983485	0.04831981	1389.38	0.05870504	0.06268598	1919.39	-0.00684474	0	2449.38	0.02566138	0.02724614	2979.41	0.00420212		3509.4	0.01275704	0.0123267	4039.4	-0.00546013	0	
329.59	0.2887884	0.2905587	859.59	0.04911805	0.0483865	1389.58	0.05895358	0.0627693	1919.59	-0.00664041	0	2449.58	0.02612862	0.027248	2979.61	0.00418777		3509.6	0.01214895	0.0123267	4039.6	-0.00542977	0	
329.79	0.28935291	0.29077486	859.79	0.04910794	0.04845317	1389.78	0.059796	0.06285259	1919.79	-0.00574422	0	2449.78	0.02574426	0.02724985	2979.81	0.0035932		3509.8	0.01229958	0.0123267	4039.8	-0.00557951	0	
329.99	0.28944608	0.29099058	859.99	0.04932104	0.04851982	1389.98	0.06059646	0.06293583	1919.99	-0.00479738	0	2449.98	0.02706074	0.02725169	2980.01	0.00395733		3510	0.01307182	0.0123267	4040	-0.00552708	0	
330.19	0.28922714	0.29120587	860.19	0.04937879	0.04858644	1390.18	0.06057283	0.06301904	1920.19	-0.00535385	0	2450.18	0.02713607	0.02725351	2980.21	0.00356931		3510.2	0.01339081	0.0123267	4040.2	-0.00526619	0	
330.39	0.28833951	0.29142071	860.39	0.04936982	0.04865304	1390.38	0.06097185	0.06310221	1920.39	-0.00573882	0	2450.38	0.0277959	0.02725531	2980.41	0.00280114		3510.4	0.0133838	0.0123267	4040.4	-0.00512662	0	
330.59	0.28716432	0.29163513	860.59	0.04914966	0.04871962	1390.58	0.06181455	0.06318534	1920.59	-0.00645315	0	2450.58	0.02842273	0.02725711	2980.61	0.00207163		3510.6	0.01444946	0.0123267	4040.6	-0.00455977	0	
330.79	0.28743301	0.2918491	860.79	0.05020045	0.04878618	1390.78	0.06272649	0.06326844	1920.79	-0.00612266	0	2450.78	0.02956611	0.02725889	2980.81	0.00150176		3510.8	0.01445552	0.0123267	4040.8	-0.00474614	0	
330.99	0.28721437	0.29206265	860.99	0.04990515	0.04885271	1390.98	0.06284605	0.06335149	1920.99	-0.00634431	0	2450.98	0.03000778	0.02726066	2981.01	0.00096566		3511	0.01458501	0.0123267	4041	-0.00400871	0	
331.19	0.28835055	0.29227576	861.19	0.04956796	0.04891922	1391.18	0.06305874	0.06343451	1921.19	-0.00667275	0	2451.18	0.02969016	0.02726241	2981.21	0.00047017		3511.2	0.01538569	0.0123267	4041.2	-0.00334629	0	
331.39	0.28953885	0.29248844	861.39	0.04888319	0.0489857	1391.38	0.06380655	0.06351749	1921.39	-0.00676208	0	2451.38	0.02940537	0.02726416	2981.41	-0.00002368		3511.4	0.01538572	0.0123267	4041.4	-0.00306584	0	
331.59	0.29068753	0.29270069	861.59	0.04911813	0.04905217	1391.58	0.06472147	0.06360043	1921.59	-0.00668212	0	2451.58	0.02966848	0.02726589	2981.61	-0.00071102		3511.6	0.01529019	0.0123267	4041.6	-0.00313802	0	
331.79	0.2910993	0.2929125	861.79	0.04968383	0.04911861	1391.78	0.06467929	0.06368334	1921.79	-0.0077331	0	2451.78	0.02863926	0.02726761	2981.81	-0.00068108		3511.8	0.01473808	0.0123267	4041.8	-0.00292915	0	
331.99	0.2916251	0.29312389	861.99	0.05082154	0.04918503	1391.98	0.06443315	0.06376621	1921.99	-0.00810307	0	2451.98	0.0283719	0.02726931	2982.01	0.00050087		3512	0.01462759	0.0123267	4042	-0.00222414	0	
332.19	0.29198717	0.29333485	862.19	0.05067003	0.04925143	1392.18	0.06428007	0.06384904	1922.19	-0.00808253	0	2452.18	0.02844486	0.02727101	2982.21	0.00068303		3512.2	0.01393522	0.0123267	4042.2	-0.00208385	0	
332.39	0.29290902	0.29354538	862.39	0.05057356	0.0493178	1392.38	0.06450651	0.06393183	1922.39	-0.00790536	0	2452.38	0.02859006	0.02727269	2982.41	0.00098927		3512.4	0.01292261	0.0123267	4042.4	-0.00200155	0	
332.59	0.29355331	0.29375549	862.59	0.05025385	0.04938415	1392.58	0.06385704	0.06401458	1922.59	-0.00773742	0	2452.58	0.0272457	0.02727436	2982.61	0.00065944		3512.6	0.01339428	0.0123267	4042.6	-0.00259573	0	
332.79	0.29323364	0.29396516	862.79	0.05058094	0.04945048	1392.78	0.0631662	0.0640973	1922.79	-0.00777117	0	2452.78	0.02714926	0.02727602	2982.81	0.00086306		3512.8	0.01316444	0.0123267	4042.8	-0.00301303	0	
332.99	0.2933786	0.29417442	862.99	0.05002285	0.04951678	1392.98	0.06344195	0.06417998	1922.99	-0.00694108	0	2452.98	0.02593248	0.02727766	2983.01	0.00131564		3513	0.01302938	0.0123267	4043	-0.00402583	0	
333.19	0.29315652	0.29438325	863.19	0.04945305	0.04958306	1393.18	0.06254467	0.06426262	1923.19	-0.00659801	0	2453.18	0.02475774	0.0272793	2983.21	0.00082723		3513.2	0.01283716	0.0123267	4043.2	-0.00512987	0	
333.39	0.29252742	0.29459165	863.39	0.04921639	0.04964932	1393.38	0.06237717	0.06434523	1923.39	-0.00647465	0	2453.38	0.02492401	0.02728092	2983.41	0.0005077		3513.4	0.01209179	0.0123267	4043.4	-0.00525957	0	
333.59	0.29199384	0.29479964	863.59	0.04889982	0.04971556	1393.58	0.06238017	0.06442779	1923.59	-0.00632649	0	2453.58	0.02463459	0.02728253	2983.61	0.00073495		3513.6	0.01151986	0.0123267	4043.6	-0.00578637	0	
333.79	0.29196727	0.2950072	863.79	0.04878166	0.04978177	1393.78	0.06255654	0.06451032	1923.79	-0.00510613	0	2453.78	0.02467138	0.02728413	2983.81	0.00101059		3513.8	0.01148761	0.0123267	4043.8	-0.00622322	0	
333.99	0.29114053	0.29521434	863.99	0.04909889	0.04984797	1393.98	0.06247934	0.06459282	1923.99	-0.00576933	0	2453.98	0.02583534	0.02728571	2984.01	0.00128559		3514	0.0114761	0.0123267	4044	-0.00615582	0	
334.19	0.29034731	0.29542106	864.19	0.04876538	0.04991413	1394.18	0.06186549	0.06467527	1924.19	-0.00619446	0	2454.18	0.02571253	0.02728729	2984.21	0.00135804		3514.2	0.01172266	0.0123267	4044.2	-0.00627966	0	
334.39	0.28939319	0.29562736	864.39	0.04824594	0.04998028	1394.38	0.06209202	0.06475769	1924.39	-0.00684653	0	2454.38	0.02712923	0.02728885	2984.41	0.00101821		3514.4	0.01164902	0.0123267	4044.4	-0.00702865	0	
334.59	0.28913186	0.29583324	864.59	0.0477455	0.0500464	1394.58	0.06252235	0.06484007	1924.59	-0.00726374	0	2454.58	0.0286793	0.02729041	2984.61	0.00136428		3514.6	0.01191804	0.0123267	4044.6	-0.00611542	0	
334.79	0.2894722	0.29603871	864.79	0.04731258	0.0501125	1394.78	0.06285718	0.06492241	1924.79	-0.0070729	0	2454.78	0.02884372	0.02729195	2984.81	0.00121271		3514.8	0.01105479	0.0123267	4044.8	-0.00620867	0	
334.99	0.28933896	0.29624376	864.99	0.04666048	0.05017858	1394.98	0.06293637	0.06500471	1924.99	-0.00747716	0	2454.98	0.02856688	0.02729348	2985.01	0.00059756		3515	0.01057298	0.0123267	4045	-0.00528567	0	
335.19	0.29069087	0.29644839	865.19	0.0466907	0.05024464	1395.18	0.06402269	0.06508698	1925.19	-0.00773431	0	2455.18	0.02860152	0.027295	2985.21	0.00040658		3515.2	0.01069339	0.0123267	4045.2	-0.00404344	0	
335.39	0.29067316	0.29665261	865.39	0.04739598	0.05031067	1395.38	0.06457781	0.06516921	1925.39	-0.00806957	0	2455.38	0.02835233	0.02729651	2985.41	0.00058055		3515.4	0.01029736	0.0123267	4045.4	-0.00415708	0	
335.59	0.29112758	0.29685642	865.59	0.04771851	0.05037668	1395.58	0.06494468	0.0652514	1925.59	-0.00872737	0	2455.58	0.02883428	0.02729801	2985.61	0.00094402		3515.6	0.00987172	0.0123267	4045.6	-0.00434593	0	
335.79	0.29059919	0.29705981	865.79	0.04808921	0.05044267	1395.78	0.06484767	0.06533356	1925.79	-0.00905985	0	2455.78	0.02875013	0.0272995	2985.81	0.00139565		3515.8	0.0089415	0.0123267	4045.8	-0.0030867	0	
335.99	0.29022078	0.29726279	865.99	0.04853622	0.05050863	1395.98	0.06444379	0.06541568	1925.99	-0.00870953	0	2455.98	0.02884855	0.02730097	2986.01	0.00192459		3516	0.00901889	0.0123267	4046	-0.00307595	0	
336.19	0.29093246	0.29746535	866.19	0.04823862	0.05057457	1396.18	0.0642373	0.06549776	1926.19	-0.00673516	0	2456.18	0.02887384	0.02730244	2986.21	0.00256952		3516.2	0.00938615	0.0123267	4046.2	-0.00279886	0	
336.39	0.29126786	0.29766751	866.39	0.04841195	0.05064049	1396.38	0.06362593	0.0655798	1926.39	-0.00662573	0	2456.38	0.02851713	0.0273039	2986.41	0.00293432		3516.4	0.00957325	0.0123267	4046.4	-0.00335484	0	
336.59	0.29189206	0.29786926	866.59	0.04876195	0.05070639	1396.58	0.06290121	0.06566181	1926.59	-0.0062128	0	2456.58	0.02830211	0.02730534	2986.61	0.00256028		3516.6	0.0102727	0.0123267	4046.6	-0.00336002	0	
336.79	0.29214637	0.2980706	866.79	0.04849354	0.05077226	1396.78	0.06298495	0.06574377	1926.79	-0.00629183	0	2456.78	0.02940554	0.02730678	2986.81	0.00245126		3516.8	0.01080757	0.0123267	4046.8	-0.00446179	0	
336.99	0.29293377	0.29827153	866.99	0.04848501	0.05083812	1396.98	0.06380949	0.06582571	1926.99	-0.00527622	0	2456.98	0.02877457	0.0273082	2987.01	0.00260144		3517	0.01199767	0.0123267	4047	-0.00532642	0	
337.19	0.29282713	0.29847205	867.19	0.04822519	0.05090395	1397.18	0.06345583	0.0659076	1927.19	-0.00434629	0	2457.18	0.02808718	0.02730962	2987.21	0.00244412		3517.2	0.01168597	0.0123267	4047.2	-0.00537289	0	
337.39	0.29293904	0.29867216	867.39	0.04812689	0.05096975	1397.38	0.06333146	0.06598946	1927.39	-0.00461774	0	2457.38	0.02821926	0.02731102	2987.41	0.0023367		3517.4	0.01157607	0.0123267	4047.4	-0.00491989	0	
337.59	0.29276058	0.29887187	867.59	0.04783841	0.05103554	1397.58	0.06351327	0.06607128	1927.59	-0.00421446	0	2457.58	0.02769854	0.02731241	2987.61	0.00245971		3517.6	0.01098628	0.0123267	4047.6	-0.00512875	0	
337.79	0.29277399	0.29907118	867.79	0.04782813	0.0511013	1397.78	0.06322372	0.06615306	1927.79	-0.00453906	0	2457.78	0.02802068	0.0273138	2987.81	0.00239748		3517.8	0.01181801	0.0123267	4047.8	-0.00585903	0	
337.99	0.29332935	0.29927008	867.99	0.04802569	0.05116704	1397.98	0.06327484	0.0662348	1927.99	-0.00487864	0	2457.98	0.02767699	0.02731517	2988.01	0.00230794		3518	0.01222704	0.0123267	4048	-0.00554018	0	
338.19	0.29351785	0.29946858	868.19	0.04784751	0.05123275	1398.18	0.06300439	0.06631651	1928.19	-0.00545095	0	2458.18	0.02706429	0.02731654	2988.21	0.00258509		3518.2	0.01338339	0.0123267	4048.2	-0.00564079	0	
338.39	0.29398975	0.29966667	868.39	0.04814179	0.05129845	1398.38	0.0635353	0.06639818	1928.39	-0.00600043	0	2458.38	0.0272754	0.02731789	2988.41	0.00141225		3518.4	0.01331574	0.0123267	4048.4	-0.00508002	0	
338.59	0.2944228	0.29986437	868.59	0.04756821	0.05136412	1398.58	0.06473067	0.06647982	1928.59	-0.00564653	0	2458.58	0.02679678	0.02731924	2988.61	0.00190686		3518.6	0.01356706	0.0123267	4048.6	-0.00401032	0	
338.79	0.29548119	0.30006166	868.79	0.04803766	0.05142977	1398.78	0.06526978	0.06656142	1928.79	-0.00616264	0	2458.78	0.02596684	0.02732057	2988.81	0.00100277		3518.8	0.01329776	0.0123267	4048.8	-0.00465648	0	
338.99	0.29540454	0.30025855	868.99	0.04792351	0.05149539	1398.98	0.06632865	0.06664298	1928.99	-0.00707048	0	2458.98	0.02564652	0.0273219	2989.01	0.0000859		3519	0.01345493	0.0123267	4049	-0.00391226	0	
339.19	0.2965033	0.30045505	869.19	0.04803917	0.051561	1399.18	0.06629541	0.0667245	1929.19	-0.0077146	0	2459.18	0.02572457	0.02732321	2989.21	-0.00053215		3519.2	0.01400912	0.0123267	4049.2	-0.00248651	0	
339.39	0.29644994	0.30065114	869.39	0.0490102	0.05162658	1399.38	0.06649391	0.06680598	1929.39	-0.00860711	0	2459.38	0.02592166	0.02732452	2989.41	0.00012411		3519.4	0.01362453	0.0123267	4049.4	-0.00284131	0	
339.59	0.29714596	0.30084684	869.59	0.04946916	0.05169214	1399.58	0.06621138	0.06688743	1929.59	-0.00897319	0	2459.58	0.02558112	0.02732582	2989.61	0.00056864		3519.6	0.01299403	0.0123267	4049.6	-0.00318232	0	
339.79	0.29690136	0.30104214	869.79	0.04907689	0.05175767	1399.78	0.06607753	0.06696885	1929.79	-0.00935371	0	2459.78	0.02519625	0.0273271	2989.81	0.00084674		3519.8	0.01265839	0.0123267	4049.8	-0.00240782	0	
339.99	0.29672024	0.30123704	869.99	0.04981146	0.05182319	1399.98	0.06492595	0.06705022	1929.99	-0.00889142	0	2459.98	0.02528169	0.02732838	2990.01	0.00055584		3520	0.01232713	0.0123267	4050	-0.00318088	0	
340.19	0.29694484	0.30143155	870.19	0.04956709	0.05188868	1400.18	0.06468558	0.06713156	1930.19	-0.00784703	0	2460.18	0.02556498	0.02732965	2990.21	0.00048582		3520.2	0.01270333	0.0123267	4050.2	-0.00326605	0	
340.39	0.29658503	0.30162567	870.39	0.05089397	0.05195415	1400.38	0.06410926	0.06721286	1930.39	-0.00839033	0	2460.38	0.02577607	0.02733091	2990.41	-0.00026794		3520.4	0.01232866	0.0123267	4050.4	-0.00345405	0	
340.59	0.29724814	0.30181939	870.59	0.05238492	0.05201959	1400.58	0.06451088	0.06729412	1930.59	-0.00776804	0	2460.58	0.02629654	0.02733216	2990.61	-0.00016568		3520.6	0.01245331	0.0123267	4050.6	-0.00360137	0	
340.79	0.29724624	0.30201272	870.79	0.05189739	0.05208502	1400.78	0.06401038	0.06737535	1930.79	-0.00738836	0	2460.78	0.0266295	0.02733341	2990.81	-0.00019423		3520.8	0.01288841	0.0123267	4050.8	-0.00382637	0	
340.99	0.29740277	0.30220566	870.99	0.05205687	0.05215042	1400.98	0.06420272	0.06745654	1930.99	-0.00718854	0	2460.98	0.02729675	0.02733464	2991.01	0.00015897		3521	0.01214032	0.0123267	4051	-0.00365732	0	
341.19	0.2970625	0.3023982	871.19	0.05190221	0.0522158	1401.18	0.0641945	0.06753769	1931.19	-0.00720873	0	2461.18	0.027167	0.02733586	2991.21	0.00028054		3521.2	0.0108207	0.0123267	4051.2	-0.00338385	0	
341.39	0.2967621	0.30259036	871.39	0.05242254	0.05228116	1401.38	0.06413223	0.06761881	1931.39	-0.00809154	0	2461.38	0.02806213	0.02733708	2991.41	-0.00021799		3521.4	0.01068063	0.0123267	4051.4	-0.00414275	0	
341.59	0.29656551	0.30278212	871.59	0.05235601	0.05234649	1401.58	0.06428418	0.06769989	1931.59	-0.00853611	0	2461.58	0.02893022	0.02733829	2991.61	-0.00003025		3521.6	0.0097196	0.0123267	4051.6	-0.00427545	0	
341.79	0.29640513	0.3029735	871.79	0.05233378	0.0524118	1401.78	0.06426564	0.06778093	1931.79	-0.00879009	0	2461.78	0.02898837	0.02733949	2991.81	0.00041665		3521.8	0.01096381	0.0123267	4051.8	-0.00471523	0	
341.99	0.29690237	0.30316449	871.99	0.05211984	0.05247709	1401.98	0.0641727	0.06786194	1931.99	-0.00893221	0	2461.98	0.02861972	0.02734067	2992.01	0.00100018		3522	0.01063273	0.0123267	4052	-0.00409086	0	
342.19	0.29730066	0.30335509	872.19	0.05232543	0.05254236	1402.18	0.0645051	0.06794291	1932.19	-0.00928237	0	2462.18	0.02846556	0.02734186	2992.21	0.00063187		3522.2	0.01011893	0.0123267	4052.2	-0.00421126	0	
342.39	0.29771435	0.30354531	872.39	0.05255533	0.0526076	1402.38	0.06597471	0.06802384	1932.39	-0.00839049	0	2462.38	0.02855368	0.02734303	2992.41	0.00001335		3522.4	0.0096089	0.0123267	4052.4	-0.00441258	0	
342.59	0.29776559	0.30373514	872.59	0.05181027	0.05267283	1402.58	0.06715103	0.06810473	1932.59	-0.00857333	0	2462.58	0.02902632	0.02734419	2992.61	0.00066578		3522.6	0.00948552	0.0123267	4052.6	-0.00500848	0	
342.79	0.29868768	0.30392458	872.79	0.0513621	0.05273803	1402.78	0.06759289	0.06818559	1932.79	-0.00903919	0	2462.78	0.02908025	0.02734535	2992.81	0.00025743		3522.8	0.0095356	0.0123267	4052.8	-0.0055463	0	
342.99	0.299181	0.30411364	872.99	0.05093357	0.05280321	1402.98	0.06823984	0.06826642	1932.99	-0.00921625	0	2462.98	0.03001396	0.0273465	2993.01	0.00022235		3523	0.01035087	0.0123267	4053	-0.0048406	0	
343.19	0.30084015	0.30430232	873.19	0.05146624	0.05286836	1403.18	0.06870323	0.0683472	1933.19	-0.00873444	0	2463.18	0.03047065	0.02734764	2993.21	0.00022898		3523.2	0.01070597	0.0123267	4053.2	-0.00444418	0	
343.39	0.30115417	0.30449061	873.39	0.05172961	0.05293349	1403.38	0.06873394	0.06842795	1933.39	-0.00948492	0	2463.38	0.02991132	0.02734877	2993.41	0.00108462		3523.4	0.01074341	0.0123267	4053.4	-0.00504506	0	
343.59	0.30162678	0.30467853	873.59	0.0509292	0.0529986	1403.58	0.06864627	0.06850866	1933.59	-0.00992452	0	2463.58	0.02936503	0.02734989	2993.61	0.00127131		3523.6	0.01132164	0.0123267	4053.6	-0.00440443	0	
343.79	0.30156419	0.30486606	873.79	0.05105608	0.05306369	1403.78	0.06957731	0.06858934	1933.79	-0.01052587	0	2463.78	0.02942199	0.027351	2993.81	0.0008341		3523.8	0.01163767	0.0123267	4053.8	-0.00409009	0	
343.99	0.3019454	0.30505321	873.99	0.05161861	0.05312876	1403.98	0.06924651	0.06866997	1933.99	-0.00971245	0	2463.98	0.02941296	0.02735211	2994.01	0.00108899		3524	0.01242174	0.0123267	4054	-0.00429818	0	
344.19	0.30248907	0.30523998	874.19	0.0515025	0.0531938	1404.18	0.06970243	0.06875058	1934.19	-0.00929331	0	2464.18	0.02863736	0.02735321	2994.21	0.00151949		3524.2	0.01350139	0.0123267	4054.2	-0.00475969	0	
344.39	0.30254052	0.30542638	874.39	0.05205974	0.05325882	1404.38	0.06933639	0.06883114	1934.39	-0.00859991	0	2464.38	0.02833855	0.0273543	2994.41	0.00183261		3524.4	0.01369131	0.0123267	4054.4	-0.00442891	0	
344.59	0.30322123	0.30561239	874.59	0.05170572	0.05332382	1404.58	0.068693	0.06891167	1934.59	-0.00868857	0	2464.58	0.02853993	0.02735538	2994.61	0.00221835		3524.6	0.01505555	0.0123267	4054.6	-0.0047532	0	
344.79	0.30309032	0.30579803	874.79	0.05086848	0.0533888	1404.78	0.06798237	0.06899216	1934.79	-0.00904479	0	2464.78	0.02886126	0.02735646	2994.81	0.00211714		3524.8	0.01553418	0.0123267	4054.8	-0.00472068	0	
344.99	0.30348884	0.30598329	874.99	0.0514118	0.05345375	1404.98	0.06830643	0.06907262	1934.99	-0.01056612	0	2464.98	0.0290041	0.02735753	2995.01	0.00190871		3525	0.01533918	0.0123267	4055	-0.00540241	0	
345.19	0.30367131	0.30616818	875.19	0.05276176	0.05351869	1405.18	0.06882691	0.06915304	1935.19	-0.0101393	0	2465.18	0.02876226	0.02735859	2995.21	0.00202053		3525.2	0.01525769	0.0123267	4055.2	-0.00560746	0	
345.39	0.30317107	0.30635269	875.39	0.05203295	0.0535836	1405.38	0.06856337	0.06923342	1935.39	-0.00981577	0	2465.38	0.0285996	0.02735964	2995.41	0.00149793		3525.4	0.01518925	0.0123267	4055.4	-0.00583836	0	
345.59	0.30275035	0.30653683	875.59	0.05133336	0.05364849	1405.58	0.06815185	0.06931377	1935.59	-0.00911378	0	2465.58	0.02738904	0.02736068	2995.61	0.00195207		3525.6	0.01547874	0.0123267	4055.6	-0.00560358	0	
345.79	0.30163592	0.30672059	875.79	0.05205671	0.05371335	1405.78	0.06878717	0.06939407	1935.79	-0.00908318	0	2465.78	0.02617307	0.02736172	2995.81	0.00158885		3525.8	0.01615867	0.0123267	4055.8	-0.00576078	0	
345.99	0.30129281	0.30690399	875.99	0.05206425	0.05377819	1405.98	0.06835551	0.06947435	1935.99	-0.00924544	0	2465.98	0.02617718	0.02736275	2996.01	0.0013007		3526	0.01458214	0.0123267	4056	-0.00543254	0	
346.19	0.3009392	0.30708701	876.19	0.05314158	0.05384302	1406.18	0.06830454	0.06955458	1936.19	-0.00850771	0	2466.18	0.02629218	0.02736377	2996.21	0.00063802		3526.2	0.01377434	0.0123267	4056.2	-0.00545361	0	
346.39	0.30044219	0.30726965	876.39	0.05260086	0.05390781	1406.38	0.06840329	0.06963478	1936.39	-0.00785875	0	2466.38	0.02718567	0.02736479	2996.41	0.00016691		3526.4	0.0135304	0.0123267	4056.4	-0.00506904	0	
346.59	0.29990345	0.30745193	876.59	0.05256715	0.05397259	1406.58	0.06772726	0.06971495	1936.59	-0.00838627	0	2466.58	0.02747679	0.0273658	2996.61	0.00019317		3526.6	0.01285859	0.0123267	4056.6	-0.00488919	0	
346.79	0.3000445	0.30763384	876.79	0.05307009	0.05403735	1406.78	0.06753137	0.06979507	1936.79	-0.00741792	0	2466.78	0.02758562	0.0273668	2996.81	0.00038018		3526.8	0.01247036	0.0123267	4056.8	-0.00468331	0	
346.99	0.30044675	0.30781538	876.99	0.05407862	0.05410208	1406.98	0.06770408	0.06987517	1936.99	-0.00790463	0	2466.98	0.02776759	0.02736779	2997.01	0.00071754		3527	0.01231137	0.0123267	4057	-0.00379718	0	
347.19	0.30054417	0.30799655	877.19	0.05432382	0.05416679	1407.18	0.06677555	0.06995522	1937.19	-0.00734889	0	2467.18	0.02793015	0.02736878	2997.21	0.00076253		3527.2	0.01209846	0.0123267	4057.2	-0.00336635	0	
347.39	0.29978016	0.30817736	877.39	0.05423486	0.05423148	1407.38	0.06642546	0.07003524	1937.39	-0.00814968	0	2467.38	0.02768292	0.02736976	2997.41	0.00136163		3527.4	0.01129899	0.0123267	4057.4	-0.00262944	0	
347.59	0.29956148	0.3083578	877.59	0.05436245	0.05429614	1407.58	0.06731718	0.07011522	1937.59	-0.00841668	0	2467.58	0.02889867	0.02737073	2997.61	0.00192597		3527.6	0.01174269	0.0123267	4057.6	-0.00219632	0	
347.79	0.29984826	0.30853787	877.79	0.05561884	0.05436078	1407.78	0.06799509	0.07019516	1937.79	-0.00819244	0	2467.78	0.02903063	0.02737169	2997.81	0.00250051		3527.8	0.01185921	0.0123267	4057.8	-0.00309943	0	
347.99	0.30038411	0.30871758	877.99	0.05596439	0.05442541	1407.98	0.06731329	0.07027507	1937.99	-0.00799514	0	2467.98	0.02922162	0.02737265	2998.01	0.00381071		3528	0.01169798	0.0123267	4058	-0.00410509	0	
348.19	0.30038914	0.30889692	878.19	0.05576597	0.05449001	1408.18	0.0672378	0.07035495	1938.19	-0.00792313	0	2468.18	0.02918758	0.0273736	2998.21	0.00402921		3528.2	0.01245311	0.0123267	4058.2	-0.00452189	0	
348.39	0.30091502	0.3090759	878.39	0.05524471	0.05455458	1408.38	0.06738978	0.07043478	1938.39	-0.00817315	0	2468.38	0.02907346	0.02737455	2998.41	0.00384524		3528.4	0.01297693	0.0123267	4058.4	-0.00525593	0	
348.59	0.30191167	0.30925452	878.59	0.05571173	0.05461914	1408.58	0.06719093	0.07051458	1938.59	-0.00856864	0	2468.58	0.02938454	0.02737549	2998.61	0.00348822		3528.6	0.01419762	0.0123267	4058.6	-0.00646706	0	
348.79	0.30313994	0.30943277	878.79	0.05673192	0.05468367	1408.78	0.06777815	0.07059435	1938.79	-0.00850514	0	2468.78	0.02928464	0.02737642	2998.81	0.00347567		3528.8	0.01330065	0.0123267	4058.8	-0.00743517	0	
348.99	0.30426823	0.30961066	878.99	0.0580407	0.05474818	1408.98	0.06850272	0.07067407	1938.99	-0.00854797	0	2468.98	0.02918387	0.02737734	2999.01	0.00295562		3529	0.01273356	0.0123267	4059	-0.00743813	0	
349.19	0.30533931	0.30978819	879.19	0.05815505	0.05481267	1409.18	0.06930994	0.07075376	1939.19	-0.00699259	0	2469.18	0.02917184	0.02737826	2999.21	0.00345191		3529.2	0.01305955	0.0123267	4059.2	-0.00720407	0	
349.39	0.3061869	0.30996537	879.39	0.0568458	0.05487714	1409.38	0.06960802	0.07083342	1939.39	-0.0067936	0	2469.38	0.02866821	0.02737917	2999.41	0.00269194		3529.4	0.01330844	0.0123267	4059.4	-0.0075373	0	
349.59	0.3070192	0.31014218	879.59	0.0568797	0.05494158	1409.58	0.06994403	0.07091304	1939.59	-0.00709838	0	2469.58	0.02780461	0.02738007	2999.61	0.00234736		3529.6	0.01422488	0.0123267	4059.6	-0.0083047	0	
349.79	0.30783133	0.31031863	879.79	0.05700731	0.055006	1409.78	0.07064923	0.07099262	1939.79	-0.00772781	0	2469.78	0.02838562	0.02738097	2999.81	0.00146847		3529.8	0.01394686	0.0123267	4059.8	-0.0081696	0	
349.99	0.30823282	0.31049473	879.99	0.05660597	0.0550704	1409.98	0.07029903	0.07107217	1939.99	-0.00761858	0	2469.98	0.02884849	0.02738186	3000.01	0.00075577		3530	0.01287922	0.0123267	4060	-0.0066363	0	
350.19	0.30813724	0.31067047	880.19	0.05612098	0.05513478	1410.18	0.07019892	0.07115168	1940.19	-0.00738004	0	2470.18	0.02921485	0.02738275	3000.21	0.00018061		3530.2	0.01382297	0.0123267	4060.2	-0.00598126	0	
350.39	0.30830945	0.31084585	880.39	0.05510785	0.05519914	1410.38	0.07059774	0.07123115	1940.39	-0.00721953	0	2470.38	0.03000069	0.02738363	3000.41	-0.00100307		3530.4	0.01340787	0.0123267	4060.4	-0.00551553	0	
350.59	0.30771919	0.31102088	880.59	0.05527973	0.05526347	1410.58	0.07078303	0.07131059	1940.59	-0.00758407	0	2470.58	0.0292436	0.0273845	3000.61	-0.00113899		3530.6	0.01291542	0.0123267	4060.6	-0.00508701	0	
350.79	0.30841165	0.31119555	880.79	0.05480983	0.05532778	1410.78	0.07134287	0.07138999	1940.79	-0.00707049	0	2470.78	0.02885068	0.02738537	3000.81	-0.001019		3530.8	0.01279929	0.0123267	4060.8	-0.00541325	0	
350.99	0.30808016	0.31136987	880.99	0.05465936	0.05539207	1410.98	0.07190292	0.07146936	1940.99	-0.00868851	0	2470.98	0.02907542	0.02738623	3001.01	-0.00059674		3531	0.01292133	0.0123267	4061	-0.00492034	0	
351.19	0.30769027	0.31154384	881.19	0.05390785	0.05545634	1411.18	0.07145657	0.07154869	1941.19	-0.00813813	0	2471.18	0.02958082	0.02738708	3001.21	-0.00095006		3531.2	0.01308326	0.0123267	4061.2	-0.00527602	0	
351.39	0.30668203	0.31171745	881.39	0.05368	0.05552059	1411.38	0.07120549	0.07162798	1941.39	-0.00778842	0	2471.38	0.02925247	0.02738793	3001.41	-0.00083593		3531.4	0.01232205	0.0123267	4061.4	-0.00521903	0	
351.59	0.30648801	0.31189071	881.59	0.05413418	0.05558481	1411.58	0.07147681	0.07170724	1941.59	-0.0077847	0	2471.58	0.02938317	0.02738877	3001.61	-0.00101382		3531.6	0.01246245	0.0123267	4061.6	-0.00583439	0	
351.79	0.30625482	0.31206362	881.79	0.05510754	0.05564901	1411.78	0.07071264	0.07178646	1941.79	-0.00790836	0	2471.78	0.02880612	0.0273896	3001.81	0.00018316		3531.8	0.01155604	0.0123267	4061.8	-0.00619715	0	
351.99	0.30567135	0.31223618	881.99	0.05521297	0.05571319	1411.98	0.07114407	0.07186565	1941.99	-0.00860219	0	2471.98	0.0294583	0.02739043	3002.01	0.00078878		3532	0.01131583	0.0123267	4062	-0.00688651	0	
352.19	0.30594098	0.31240839	882.19	0.05461735	0.05577735	1412.18	0.0716115	0.0719448	1942.19	-0.00898509	0	2472.18	0.02871328	0.02739126	3002.21	0.00099151		3532.2	0.01177191	0.0123267	4062.2	-0.00659385	0	
352.39	0.30589692	0.31258025	882.39	0.05432235	0.05584148	1412.38	0.07210364	0.07202391	1942.39	-0.00845907	0	2472.38	0.0280775	0.02739208	3002.41	0.0009841		3532.4	0.0115651	0.0123267	4062.4	-0.00767705	0	
352.59	0.30688517	0.31275176	882.59	0.05514954	0.0559056	1412.58	0.07186773	0.07210299	1942.59	-0.00695428	0	2472.58	0.02894935	0.02739289	3002.61	0.00114888		3532.6	0.01167229	0.0123267	4062.6	-0.00764695	0	
352.79	0.30712424	0.31292292	882.79	0.05633645	0.05596969	1412.78	0.07127327	0.07218203	1942.79	-0.00637344	0	2472.78	0.02890679	0.02739369	3002.81	0.00159314		3532.8	0.0115417	0.0123267	4062.8	-0.00780039	0	
352.99	0.30797109	0.31309374	882.99	0.05697328	0.05603376	1412.98	0.07127224	0.07226104	1942.99	-0.00605335	0	2472.98	0.02879899	0.02739449	3003.01	0.0022733		3533	0.01217607	0.0123267	4063	-0.00671259	0	
353.19	0.30890678	0.31326421	883.19	0.05651222	0.05609781	1413.18	0.07097524	0.07234001	1943.19	-0.00563127	0	2473.18	0.02862292	0.02739529	3003.21	0.00264198		3533.2	0.01404092	0.0123267	4063.2	-0.00759118	0	
353.39	0.30916005	0.31343433	883.39	0.05649415	0.05616183	1413.38	0.07030421	0.07241894	1943.39	-0.00621945	0	2473.38	0.02790484	0.02739608	3003.41	0.00239281		3533.4	0.01483794	0.0123267	4063.4	-0.00773326	0	
353.59	0.30912303	0.31360411	883.59	0.05630225	0.05622584	1413.58	0.07001561	0.07249784	1943.59	-0.00681912	0	2473.58	0.02681634	0.02739686	3003.61	0.00248706		3533.6	0.01495849	0.0123267	4063.6	-0.00691948	0	
353.79	0.31008256	0.31377355	883.79	0.05609598	0.05628982	1413.78	0.06988454	0.0725767	1943.79	-0.00665562	0	2473.78	0.0270592	0.02739764	3003.81	0.00223554		3533.8	0.01507621	0.0123267	4063.8	-0.00631859	0	
353.99	0.30967412	0.31394264	883.99	0.05627789	0.05635378	1413.98	0.06996965	0.07265553	1943.99	-0.00705033	0	2473.98	0.02732226	0.02739841	3004.01	0.00204879		3534	0.0144914	0.0123267	4064	-0.00519176	0	
354.19	0.30987724	0.31411139	884.19	0.05599273	0.05641772	1414.18	0.07046262	0.07273432	1944.19	-0.00684161	0	2474.18	0.02766165	0.02739918	3004.21	0.00240512		3534.2	0.01504848	0.0123267	4064.2	-0.00534804	0	
354.39	0.31174854	0.3142798	884.39	0.05606392	0.05648163	1414.38	0.07029726	0.07281308	1944.39	-0.00637273	0	2474.38	0.02740227	0.02739994	3004.41	0.00160787		3534.4	0.01404829	0.0123267	4064.4	-0.00575019	0	
354.59	0.31237982	0.31444786	884.59	0.05640624	0.05654553	1414.58	0.07093013	0.0728918	1944.59	-0.00716818	0	2474.58	0.02686344	0.02740069	3004.61	0.00154043		3534.6	0.01436611	0.0123267	4064.6	-0.00568577	0	
354.79	0.31328423	0.31461559	884.79	0.05610146	0.0566094	1414.78	0.07051702	0.07297048	1944.79	-0.00675958	0	2474.78	0.02646528	0.02740144	3004.81	0.00176136		3534.8	0.01426737	0.0123267	4064.8	-0.00613866	0	
354.99	0.31316613	0.31478297	884.99	0.05634623	0.05667325	1414.98	0.07055773	0.07304913	1944.99	-0.00783338	0	2474.98	0.02622605	0.02740219	3005.01	0.00200455		3535	0.01373228	0.0123267	4065	-0.00512258	0	
355.19	0.313686	0.31495002	885.19	0.05596326	0.05673708	1415.18	0.07004462	0.07312774	1945.19	-0.00765021	0	2475.18	0.02580776	0.02740292	3005.21	0.00131903		3535.2	0.01281969	0.0123267	4065.2	-0.0044815	0	
355.39	0.31305895	0.31511672	885.39	0.05542589	0.05680089	1415.38	0.06972939	0.07320632	1945.39	-0.00730618	0	2475.38	0.02604974	0.02740366	3005.41	0.00167461		3535.4	0.01249246	0.0123267	4065.4	-0.00420704	0	
355.59	0.31309487	0.31528309	885.59	0.05588578	0.05686467	1415.58	0.07126154	0.07328486	1945.59	-0.00827118	0	2475.58	0.02639396	0.02740439	3005.61	0.00146855		3535.6	0.01221072	0.0123267	4065.6	-0.00431813	0	
355.79	0.31176853	0.31544912	885.79	0.05567728	0.05692843	1415.78	0.07162242	0.07336336	1945.79	-0.0089917	0	2475.78	0.02782963	0.02740511	3005.81	0.00261824		3535.8	0.01202034	0.0123267	4065.8	-0.00410037	0	
355.99	0.31215217	0.31561482	885.99	0.05471887	0.05699217	1415.98	0.07307458	0.07344183	1945.99	-0.00871979	0	2475.98	0.0287517	0.02740583	3006.01	0.00237809		3536	0.01295461	0.0123267	4066	-0.00381491	0	
356.19	0.31234898	0.31578018	886.19	0.05343582	0.05705589	1416.18	0.07293464	0.07352027	1946.19	-0.00809939	0	2476.18	0.02871635	0.02740654	3006.21	0.00246483		3536.2	0.01276623	0.0123267	4066.2	-0.00332035	0	
356.39	0.31100433	0.3159452	886.39	0.05306433	0.05711959	1416.38	0.07262818	0.07359866	1946.39	-0.00653445	0	2476.38	0.02898492	0.02740725	3006.41	0.00154297		3536.4	0.01272001	0.0123267	4066.4	-0.00399366	0	
356.59	0.31168677	0.31610989	886.59	0.05333266	0.05718327	1416.58	0.0723959	0.07367703	1946.59	-0.00576981	0	2476.58	0.0301381	0.02740795	3006.61	0.00172761		3536.6	0.01363483	0.0123267	4066.6	-0.00377882	0	
356.79	0.31129918	0.31627424	886.79	0.05327945	0.05724692	1416.78	0.07203774	0.07375535	1946.79	-0.00586763	0	2476.78	0.02978093	0.02740865	3006.81	0.00175057		3536.8	0.01465215	0.0123267	4066.8	-0.00449124	0	
356.99	0.31103854	0.31643826	886.99	0.05302169	0.05731055	1416.98	0.07258439	0.07383364	1946.99	-0.00625805	0	2476.98	0.02962144	0.02740934	3007.01	0.00180284		3537	0.01578868	0.0123267	4067	-0.00463049	0	
357.19	0.31054415	0.31660195	887.19	0.05317671	0.05737416	1417.18	0.07266915	0.0739119	1947.19	-0.00585624	0	2477.18	0.02970023	0.02741003	3007.21	0.00095887		3537.2	0.0170567	0.0123267	4067.2	-0.00466748	0	
357.39	0.30927537	0.31676531	887.39	0.05398044	0.05743775	1417.38	0.07297728	0.07399012	1947.39	-0.00614464	0	2477.38	0.02972851	0.02741071	3007.41	0.00101978		3537.4	0.01661778	0.0123267	4067.4	-0.00426509	0	
357.59	0.3091668	0.31692834	887.59	0.05409356	0.05750132	1417.58	0.07365165	0.0740683	1947.59	-0.00594141	0	2477.58	0.0302156	0.02741139	3007.61	0.00083819		3537.6	0.01637503	0.0123267	4067.6	-0.00437108	0	
357.79	0.30953087	0.31709103	887.79	0.0546159	0.05756486	1417.78	0.07405636	0.07414645	1947.79	-0.00662911	0	2477.78	0.03019335	0.02741206	3007.81	0.00094189		3537.8	0.0162267	0.0123267	4067.8	-0.00460464	0	
357.99	0.30878865	0.3172534	887.99	0.0550901	0.05762838	1417.98	0.07504585	0.07422457	1947.99	-0.00625529	0	2477.98	0.02969177	0.02741273	3008.01	0.00041849		3538	0.01484165	0.0123267	4068	-0.00457666	0	
358.19	0.30945453	0.31741543	888.19	0.0558951	0.05769188	1418.18	0.07541586	0.07430265	1948.19	-0.00548398	0	2478.18	0.02929639	0.0274134	3008.21	0.00081681		3538.2	0.01411535	0.0123267	4068.2	-0.00436046	0	
358.39	0.3107182	0.31757714	888.39	0.0561283	0.05775536	1418.38	0.07489865	0.07438069	1948.39	-0.00552827	0	2478.38	0.02887005	0.02741405	3008.41	0.00065606		3538.4	0.01336551	0.0123267	4068.4	-0.0051495	0	
358.59	0.30983539	0.31773852	888.59	0.05638359	0.05781882	1418.58	0.07545614	0.0744587	1948.59	-0.00636029	0	2478.58	0.02883798	0.02741471	3008.61	0.00055705		3538.6	0.01368906	0.0123267	4068.6	-0.00439439	0	
358.79	0.31085693	0.31789958	888.79	0.05652907	0.05788226	1418.78	0.07424538	0.07453667	1948.79	-0.00659656	0	2478.78	0.02838039	0.02741536	3008.81	0.00029515		3538.8	0.01326472	0.0123267	4068.8	-0.00468038	0	
358.99	0.3117502	0.3180603	888.99	0.05728738	0.05794567	1418.98	0.07473244	0.0746146	1948.99	-0.00786101	0	2478.98	0.0278129	0.027416	3009.01	0.00031129		3539	0.01244483	0.0123267	4069	-0.004445	0	
359.19	0.31201247	0.3182207	889.19	0.05767616	0.05800906	1419.18	0.07522078	0.0746925	1949.19	-0.00768215	0	2479.18	0.02884944	0.02741664	3009.21	0.00076242		3539.2	0.0122608	0.0123267	4069.2	-0.0044155	0	
359.39	0.31111449	0.31838078	889.39	0.05795375	0.05807243	1419.38	0.07523509	0.07477037	1949.39	-0.00778592	0	2479.38	0.02893877	0.02741728	3009.41	0.00115156		3539.4	0.01200096	0.0123267	4069.4	-0.0052392	0	
359.59	0.31110961	0.31854053	889.59	0.05798755	0.05813578	1419.58	0.07606412	0.0748482	1949.59	-0.00823228	0	2479.58	0.02954139	0.02741791	3009.61	0.00093497		3539.6	0.01131209	0.0123267	4069.6	-0.0053716	0	
359.79	0.31092657	0.31869995	889.79	0.05748944	0.05819911	1419.78	0.07593102	0.07492599	1949.79	-0.00770421	0	2479.78	0.03008815	0.02741853	3009.81	0.00112415		3539.8	0.01213563	0.0123267	4069.8	-0.00492197	0	
359.99	0.312245	0.31885906	889.99	0.05624885	0.05826242	1419.98	0.075297	0.07500375	1949.99	-0.00764879	0	2479.98	0.02980848	0.02741915	3010.01	0.00099657		3540	0.01231223	0.0123267	4070	-0.00512283	0	
360.19	0.31228217	0.31901784	890.19	0.05545738	0.0583257	1420.18	0.0739672	0.07508148	1950.19	-0.00737483	0	2480.18	0.02970076	0.02741977	3010.21	0.00105827		3540.2	0.01182888	0.0123267	4070.2	-0.00596755	0	
360.39	0.31212466	0.3191763	890.39	0.05515857	0.05838896	1420.38	0.07330295	0.07515917	1950.39	-0.00706222	0	2480.38	0.02915254	0.02742038	3010.41	0.00035635		3540.4	0.01225087	0.0123267	4070.4	-0.00688282	0	
360.59	0.31380415	0.31933444	890.59	0.05507663	0.0584522	1420.58	0.07332643	0.07523682	1950.59	-0.00732813	0	2480.58	0.02960613	0.02742099	3010.61	0.00064784		3540.6	0.0130681	0.0123267	4070.6	-0.00739063	0	
360.79	0.31405514	0.31949225	890.79	0.05497938	0.05851542	1420.78	0.07359262	0.07531444	1950.79	-0.00724258	0	2480.78	0.02914092	0.0274216	3010.81	0.00040884		3540.8	0.01385215	0.0123267	4070.8	-0.00794257	0	
360.99	0.31352988	0.31964975	890.99	0.05532536	0.05857862	1420.98	0.07320917	0.07539202	1950.99	-0.00692938	0	2480.98	0.02910732	0.0274222	3011.01	0.00039267		3541	0.01447426	0.0123267	4071	-0.00784184	0	
361.19	0.31363709	0.31980693	891.19	0.05623319	0.05864179	1421.18	0.07329657	0.07546957	1951.19	-0.00692345	0	2481.18	0.0298178	0.02742279	3011.21	-0.00011107		3541.2	0.01497799	0.0123267	4071.2	-0.00735503	0	
361.39	0.31340446	0.31996379	891.39	0.05634024	0.05870495	1421.38	0.07325431	0.07554708	1951.39	-0.00720954	0	2481.38	0.03039776	0.02742338	3011.41	0.00076454		3541.4	0.0144611	0.0123267	4071.4	-0.00791663	0	
361.59	0.31338211	0.32012033	891.59	0.05624078	0.05876808	1421.58	0.0738467	0.07562456	1951.59	-0.00707925	0	2481.58	0.03001255	0.02742397	3011.61	0.00150161		3541.6	0.01449341	0.0123267	4071.6	-0.00727818	0	
361.79	0.31279647	0.32027655	891.79	0.05690964	0.05883119	1421.78	0.07455762	0.075702	1951.79	-0.00768471	0	2481.78	0.0287176	0.02742455	3011.81	0.00190713		3541.8	0.01423605	0.0123267	4071.8	-0.00660935	0	
361.99	0.3127131	0.32043246	891.99	0.05677642	0.05889428	1421.98	0.07475349	0.07577941	1951.99	-0.00736491	0	2481.98	0.02851333	0.02742513	3012.01	0.00201847		3542	0.01364388	0.0123267	4072	-0.00628248	0	
362.19	0.31309893	0.32058805	892.19	0.05761533	0.05895734	1422.18	0.07521345	0.07585678	1952.19	-0.0073256	0	2482.18	0.0287767	0.02742571	3012.21	0.00361463		3542.2	0.01351874	0.0123267	4072.2	-0.00586252	0	
362.39	0.31353566	0.32074332	892.39	0.05755707	0.05902039	1422.38	0.07609329	0.07593411	1952.39	-0.00777196	0	2482.38	0.02888426	0.02742628	3012.41	0.00350418		3542.4	0.01376729	0.0123267	4072.4	-0.00506311	0	
362.59	0.31274449	0.32089829	892.59	0.05783467	0.05908341	1422.58	0.07664606	0.07601142	1952.59	-0.00848826	0	2482.58	0.0285584	0.02742684	3012.61	0.00308983		3542.6	0.0141091	0.0123267	4072.6	-0.00423481	0	
362.79	0.31369029	0.32105293	892.79	0.05884222	0.05914641	1422.78	0.07682163	0.07608868	1952.79	-0.00810442	0	2482.78	0.02834102	0.0274274	3012.81	0.00325945		3542.8	0.01330853	0.0123267	4072.8	-0.00419786	0	
362.99	0.31349814	0.32120726	892.99	0.05972948	0.0592094	1422.98	0.07753101	0.07616591	1952.99	-0.00826707	0	2482.98	0.02845792	0.02742796	3013.01	0.00444801		3543	0.01269986	0.0123267	4073	-0.0037243	0	
363.19	0.31306452	0.32136128	893.19	0.0604903	0.05927235	1423.18	0.0773862	0.07624311	1953.19	-0.00784882	0	2483.18	0.02843179	0.02742852	3013.21	0.00357903		3543.2	0.01224599	0.0123267	4073.2	-0.00344905	0	
363.39	0.3125466	0.32151499	893.39	0.06087433	0.05933529	1423.38	0.07695389	0.07632027	1953.39	-0.00783267	0	2483.38	0.0277246	0.02742907	3013.41	0.00378959		3543.4	0.01060166	0.0123267	4073.4	-0.00285817	0	
363.59	0.31367987	0.32166839	893.59	0.06064358	0.05939821	1423.58	0.0771487	0.0763974	1953.59	-0.00756329	0	2483.58	0.02770475	0.02742961	3013.61	0.00363989		3543.6	0.01083047	0.0123267	4073.6	-0.00293577	0	
363.79	0.31406456	0.32182147	893.79	0.06074314	0.0594611	1423.78	0.07702589	0.07647449	1953.79	-0.00704916	0	2483.78	0.02757513	0.02743015	3013.81	0.00372885		3543.8	0.0109652	0.0123267	4073.8	-0.00303332	0	
363.99	0.31422015	0.32197425	893.99	0.05978262	0.05952397	1423.98	0.07689913	0.07655154	1953.99	-0.00798645	0	2483.98	0.02761669	0.02743069	3014.01	0.00348277		3544	0.01079891	0.0123267	4074	-0.00357178	0	
364.19	0.31520427	0.32212671	894.19	0.05981488	0.05958683	1424.18	0.07609577	0.07662856	1954.19	-0.0080779	0	2484.18	0.0282358	0.02743123	3014.21	0.00319141		3544.2	0.01091019	0.0123267	4074.2	-0.00344489	0	
364.39	0.31561399	0.32227887	894.39	0.05973072	0.05964966	1424.38	0.07599265	0.07670555	1954.39	-0.00816828	0	2484.38	0.02874564	0.02743176	3014.41	0.00228687		3544.4	0.01094049	0.0123267	4074.4	-0.00404019	0	
364.59	0.31657944	0.32243072	894.59	0.0599281	0.05971246	1424.58	0.07580794	0.0767825	1954.59	-0.0074913	0	2484.58	0.02939807	0.02743228	3014.61	0.00197573		3544.6	0.01069641	0.0123267	4074.6	-0.00446765	0	
364.79	0.31684622	0.32258225	894.79	0.05997242	0.05977525	1424.78	0.07526736	0.07685942	1954.79	-0.0077189	0	2484.78	0.02998053	0.02743281	3014.81	0.00207238		3544.8	0.01123663	0.0123267	4074.8	-0.00466544	0	
364.99	0.31722146	0.32273349	894.99	0.05971676	0.05983801	1424.98	0.07416235	0.0769363	1954.99	-0.00733807	0	2484.98	0.03043198	0.02743332	3015.01	0.00177977		3545	0.01208714	0.0123267	4075	-0.00531648	0	
365.19	0.31793185	0.32288441	895.19	0.05941464	0.05990076	1425.18	0.07387019	0.07701314	1955.19	-0.00728814	0	2485.18	0.03122751	0.02743384	3015.21	0.00241624		3545.2	0.01199814	0.0123267	4075.2	-0.00593892	0	
365.39	0.31853342	0.32303503	895.39	0.05864897	0.05996348	1425.38	0.07333756	0.07708995	1955.39	-0.00731684	0	2485.38	0.03084227	0.02743435	3015.41	0.00266173		3545.4	0.01121806	0.0123267	4075.4	-0.00613296	0	
365.59	0.31855326	0.32318535	895.59	0.0580586	0.06002618	1425.58	0.07333776	0.07716673	1955.59	-0.00741008	0	2485.58	0.02986048	0.02743486	3015.61	0.0028427		3545.6	0.01156466	0.0123267	4075.6	-0.00588933	0	
365.79	0.31844108	0.32333536	895.79	0.05753068	0.06008886	1425.78	0.07381636	0.07724347	1955.79	-0.00703118	0	2485.78	0.02929979	0.02743536	3015.81	0.00246634		3545.8	0.01160606	0.0123267	4075.8	-0.00615978	0	
365.99	0.31932103	0.32348506	895.99	0.05664186	0.06015152	1425.98	0.07373521	0.07732018	1955.99	-0.00731597	0	2485.98	0.02905429	0.02743587	3016.01	0.00252633		3546	0.01177305	0.0123267	4076	-0.00596693	0	
366.19	0.31964103	0.32363446	896.19	0.05679961	0.06021415	1426.18	0.07429444	0.07739685	1956.19	-0.00649312	0	2486.18	0.02832801	0.02743636	3016.21	0.0019549		3546.2	0.01169718	0.0123267	4076.2	-0.005617	0	
366.39	0.31952811	0.32378356	896.39	0.05650977	0.06027677	1426.38	0.07460106	0.07747349	1956.39	-0.00669248	0	2486.38	0.02833952	0.02743686	3016.41	0.00126912		3546.4	0.01256009	0.0123267	4076.4	-0.00489743	0	
366.59	0.31875946	0.32393236	896.59	0.05677395	0.06033936	1426.58	0.0747763	0.07755009	1956.59	-0.00690115	0	2486.58	0.02806479	0.02743735	3016.61	0.0017051		3546.6	0.01256221	0.0123267	4076.6	-0.00503459	0	
366.79	0.31964424	0.32408085	896.79	0.05826929	0.06040193	1426.78	0.07524899	0.07762665	1956.79	-0.00648033	0	2486.78	0.02767474	0.02743783	3016.81	0.00201833		3546.8	0.01209019	0.0123267	4076.8	-0.00494509	0	
366.99	0.31930509	0.32422905	896.99	0.05950027	0.06046448	1426.98	0.075667	0.07770319	1956.99	-0.00755916	0	2486.98	0.02763151	0.02743832	3017.01	0.0016231		3547	0.01217566	0.0123267	4077	-0.00575828	0	
367.19	0.31974608	0.32437694	897.19	0.06042408	0.06052701	1427.18	0.07606248	0.07777968	1957.19	-0.00666178	0	2487.18	0.0265329	0.02743879	3017.21	0.00042812		3547.2	0.01213323	0.0123267	4077.2	-0.00578309	0	
367.39	0.31973585	0.32452453	897.39	0.06157916	0.06058952	1427.38	0.07595611	0.07785615	1957.39	-0.00589868	0	2487.38	0.02656235	0.02743927	3017.41	0.00156669		3547.4	0.01221668	0.0123267	4077.4	-0.00563248	0	
367.59	0.31931712	0.32467183	897.59	0.06176631	0.060652	1427.58	0.07589369	0.07793258	1957.59	-0.00677956	0	2487.58	0.02736223	0.02743974	3017.61	0.00086972		3547.6	0.01256308	0.0123267	4077.6	-0.00649838	0	
367.79	0.31857515	0.32481882	897.79	0.06221897	0.06071447	1427.78	0.07665582	0.07800897	1957.79	-0.00742538	0	2487.78	0.02741989	0.02744021	3017.81	0.00082898		3547.8	0.01234446	0.0123267	4077.8	-0.0060887	0	
367.99	0.31873724	0.32496552	897.99	0.06180645	0.06077691	1427.98	0.07615814	0.07808533	1957.99	-0.0083002	0	2487.98	0.02836264	0.02744068	3018.01	0.00070135		3548	0.01221587	0.0123267	4078	-0.00569002	0	
368.19	0.31857736	0.32511192	898.19	0.06261809	0.06083933	1428.18	0.07581266	0.07816165	1958.19	-0.00827852	0	2488.18	0.02899811	0.02744114	3018.21	0.00074355		3548.2	0.01172778	0.0123267	4078.2	-0.00504742	0	
368.39	0.31776321	0.32525802	898.39	0.06266708	0.06090173	1428.38	0.07575262	0.07823794	1958.39	-0.00774248	0	2488.38	0.0292071	0.0274416	3018.41	0.00022575		3548.4	0.01170146	0.0123267	4078.4	-0.00495614	0	
368.59	0.31746261	0.32540383	898.59	0.06286909	0.06096411	1428.58	0.07490609	0.07831419	1958.59	-0.00797026	0	2488.58	0.02886261	0.02744206	3018.61	0.0005958		3548.6	0.01116231	0.0123267	4078.6	-0.00449336	0	
368.79	0.3172757	0.32554934	898.79	0.06299773	0.06102647	1428.78	0.07468233	0.07839041	1958.79	-0.00837078	0	2488.78	0.0292208	0.02744251	3018.81	0.00033045		3548.8	0.01142038	0.0123267	4078.8	-0.00368729	0	
368.99	0.31724171	0.32569456	898.99	0.06265985	0.0610888	1428.98	0.07416464	0.0784666	1958.99	-0.00777324	0	2488.98	0.02827457	0.02744296	3019.01	0.00040334		3549	0.01177299	0.0123267	4079	-0.00407477	0	
369.19	0.31739804	0.32583948	899.19	0.06216212	0.06115112	1429.18	0.07432044	0.07854275	1959.19	-0.00742376	0	2489.18	0.02782249	0.0274434	3019.21	0.00112099		3549.2	0.01086902	0.0123267	4079.2	-0.00393303	0	
369.39	0.31734889	0.32598411	899.39	0.06135807	0.06121341	1429.38	0.07398677	0.07861887	1959.39	-0.00787545	0	2489.38	0.02678437	0.02744385	3019.41	0.00054126		3549.4	0.01024436	0.0123267	4079.4	-0.00356844	0	
369.59	0.31791817	0.32612844	899.59	0.06145873	0.06127568	1429.58	0.07437345	0.07869495	1959.59	-0.00797525	0	2489.58	0.02555932	0.02744429	3019.61	0.00112651		3549.6	0.00977616	0.0123267	4079.6	-0.00393513	0	
369.79	0.31750862	0.32627248	899.79	0.06147298	0.06133793	1429.78	0.0741897	0.078771	1959.79	-0.00726395	0	2489.78	0.02501499	0.02744472	3019.81	0.0004895		3549.8	0.00917098	0.0123267	4079.8	-0.00376435	0	
369.99	0.31828068	0.32641623	899.99	0.06135832	0.06140016	1429.98	0.07322225	0.07884701	1959.99	-0.00807266	0	2489.98	0.02576595	0.02744516	3020.01	0.00050014		3550	0.0101051	0.0123267	4080	-0.00394427	0	
370.19	0.31865242	0.32655969	900.19	0.06157431	0.06146237	1430.18	0.07231207	0.07892299	1960.19	-0.00803585	0	2490.18	0.0258277	0.02744559	3020.21	0.00000845		3550.2	0.01071907	0.0123267	4080.2	-0.00438271	0	
370.39	0.3194616	0.32670286	900.39	0.0615151	0.06152456	1430.38	0.07196085	0.07899893	1960.39	-0.00827209	0	2490.38	0.02671299	0.02744602	3020.41	0.0008658		3550.4	0.01158347	0.0123267	4080.4	-0.00438898	0	
370.59	0.31995801	0.32684574	900.59	0.06171273	0.06158672	1430.58	0.0725583	0.07907484	1960.59	-0.00832298	0	2490.58	0.02663443	0.02744644	3020.61	0.00156677		3550.6	0.01240288	0.0123267	4080.6	-0.00539885	0	
370.79	0.32115144	0.32698833	900.79	0.06200788	0.06164887	1430.78	0.07273537	0.07915071	1960.79	-0.00851741	0	2490.78	0.02718246	0.02744686	3020.81	0.00145658		3550.8	0.01199369	0.0123267	4080.8	-0.00670871	0	
370.99	0.32153471	0.32713063	900.99	0.06197929	0.06171099	1430.98	0.07301142	0.07922655	1960.99	-0.00868946	0	2490.98	0.02814386	0.02744728	3021.01	0.00152472		3551	0.01212173	0.0123267	4081	-0.00769379	0	
371.19	0.32236214	0.32727264	901.19	0.06132318	0.06177309	1431.18	0.07266825	0.07930236	1961.19	-0.007659	0	2491.18	0.0285005	0.02744769	3021.21	0.00277898		3551.2	0.01262945	0.0123267	4081.2	-0.00826279	0	
371.39	0.32293471	0.32741436	901.39	0.06121802	0.06183517	1431.38	0.07245032	0.07937813	1961.39	-0.00754605	0	2491.38	0.02870741	0.02744811	3021.41	0.00360815		3551.4	0.01347053	0.0123267	4081.4	-0.00919873	0	
371.59	0.32291519	0.32755579	901.59	0.06071346	0.06189723	1431.58	0.07276511	0.07945386	1961.59	-0.00850219	0	2491.58	0.02992994	0.02744851	3021.61	0.0034692		3551.6	0.01254129	0.0123267	4081.6	-0.00970217	0	
371.79	0.32301574	0.32769694	901.79	0.06045142	0.06195927	1431.78	0.07385092	0.07952957	1961.79	-0.00824294	0	2491.78	0.03018895	0.02744892	3021.81	0.00406754		3551.8	0.01198074	0.0123267	4081.8	-0.00930006	0	
371.99	0.32374569	0.3278378	901.99	0.05901242	0.06202128	1431.98	0.07369547	0.07960523	1961.99	-0.00816332	0	2491.98	0.03155642	0.02744932	3022.01	0.00472321		3552	0.01114803	0.0123267	4082	-0.00871474	0	
372.19	0.32288162	0.32797838	902.19	0.05927662	0.06208328	1432.18	0.07466677	0.07968087	1962.19	-0.00747025	0	2492.18	0.0312711	0.02744972	3022.21	0.00382221		3552.2	0.01162242	0.0123267	4082.2	-0.00811504	0	
372.39	0.32348416	0.32811867	902.39	0.05885686	0.06214525	1432.38	0.07467445	0.07975647	1962.39	-0.00717828	0	2492.38	0.03089615	0.02745012	3022.41	0.00318563		3552.4	0.01237374	0.0123267	4082.4	-0.00757757	0	
372.59	0.32406788	0.32825868	902.59	0.0588589	0.0622072	1432.58	0.07440494	0.07983203	1962.59	-0.00739199	0	2492.58	0.0311519	0.02745052	3022.61	0.00298213		3552.6	0.01276161	0.0123267	4082.6	-0.00649449	0	
372.79	0.32404826	0.3283984	902.79	0.05923412	0.06226914	1432.78	0.07485057	0.07990756	1962.79	-0.00630609	0	2492.78	0.0310363	0.02745091	3022.81	0.00142091		3552.8	0.0134492	0.0123267	4082.8	-0.00554033	0	
372.99	0.32462967	0.32853784	902.99	0.05993362	0.06233105	1432.98	0.07582468	0.07998306	1962.99	-0.00615612	0	2492.98	0.03008085	0.0274513	3023.01	0.00135596		3553	0.01403965	0.0123267	4083	-0.00597103	0	
373.19	0.32482053	0.328677	903.19	0.06029105	0.06239293	1433.18	0.07697461	0.08005852	1963.19	-0.00568171	0	2493.18	0.02922503	0.02745168	3023.21	0.00121314		3553.2	0.01367213	0.0123267	4083.2	-0.00553015	0	
373.39	0.32433976	0.32881587	903.39	0.06122986	0.0624548	1433.38	0.07833808	0.08013395	1963.39	-0.00604059	0	2493.38	0.02853679	0.02745207	3023.41	0.0005119		3553.4	0.01341994	0.0123267	4083.4	-0.00534015	0	
373.59	0.32399466	0.32895447	903.59	0.06245737	0.06251665	1433.58	0.07908905	0.08020934	1963.59	-0.00591652	0	2493.58	0.02744002	0.02745245	3023.61	0.00015806		3553.6	0.01378284	0.0123267	4083.6	-0.00461135	0	
373.79	0.32269114	0.32909278	903.79	0.06311061	0.06257847	1433.78	0.07894824	0.0802847	1963.79	-0.00636378	0	2493.78	0.02818037	0.02745283	3023.81	-0.00034836		3553.8	0.01453922	0.0123267	4083.8	-0.00309798	0	
373.99	0.32271216	0.32923081	903.99	0.06371883	0.06264028	1433.98	0.07884263	0.08036002	1963.99	-0.00670699	0	2493.98	0.02864954	0.0274532	3024.01	-0.00022176		3554	0.01575264	0.0123267	4084	-0.00282189	0	
374.19	0.32255377	0.32936856	904.19	0.0643798	0.06270206	1434.18	0.07923739	0.08043531	1964.19	-0.00578132	0	2494.18	0.02779713	0.02745357	3024.21	-0.00080206		3554.2	0.01580019	0.0123267	4084.2	-0.00287538	0	
374.39	0.32248344	0.32950604	904.39	0.06461478	0.06276382	1434.38	0.07939204	0.08051057	1964.39	-0.00558513	0	2494.38	0.02840641	0.02745394	3024.41	-0.00078497		3554.4	0.01581174	0.0123267	4084.4	-0.00154926	0	
374.59	0.32233778	0.32964323	904.59	0.06500882	0.06282556	1434.58	0.07985431	0.08058579	1964.59	-0.00591167	0	2494.58	0.02768768	0.02745431	3024.61	-0.0001403		3554.6	0.01587303	0.0123267	4084.6	-0.00189927	0	
374.79	0.32334756	0.32978015	904.79	0.06451481	0.06288728	1434.78	0.08019801	0.08066098	1964.79	-0.00669171	0	2494.78	0.02799045	0.02745468	3024.81	0.00047635		3554.8	0.01447811	0.0123267	4084.8	-0.00206945	0	
374.99	0.32339951	0.32991678	904.99	0.06399276	0.06294898	1434.98	0.07964518	0.08073613	1964.99	-0.00704962	0	2494.98	0.02828751	0.02745504	3025.01	0.00133643		3555	0.014907	0.0123267	4085	-0.00220358	0	
375.19	0.32308273	0.33005315	905.19	0.06261426	0.06301066	1435.18	0.08003053	0.08081125	1965.19	-0.00716004	0	2495.18	0.02857459	0.0274554	3025.21	0.00312099		3555.2	0.01487868	0.0123267	4085.2	-0.00246727	0	
375.39	0.32297413	0.33018923	905.39	0.06241761	0.06307231	1435.38	0.08038473	0.08088634	1965.39	-0.00725048	0	2495.38	0.02785351	0.02745575	3025.41	0.00318102		3555.4	0.01459984	0.0123267	4085.4	-0.00291076	0	
375.59	0.32259289	0.33032504	905.59	0.06221387	0.06313395	1435.58	0.08079547	0.08096139	1965.59	-0.00807762	0	2495.58	0.02888714	0.02745611	3025.61	0.00308742		3555.6	0.01267977	0.0123267	4085.6	-0.00294779	0	
375.79	0.32232476	0.33046057	905.79	0.06135027	0.06319556	1435.78	0.07966275	0.0810364	1965.79	-0.00779662	0	2495.78	0.02911341	0.02745646	3025.81	0.00390739		3555.8	0.01147354	0.0123267	4085.8	-0.00366543	0	
375.99	0.32261149	0.33059583	905.99	0.06075525	0.06325715	1435.98	0.07903766	0.08111139	1965.99	-0.00857825	0	2495.98	0.02961763	0.02745681	3026.01	0.00461517		3556	0.01162256	0.0123267	4086	-0.00413687	0	
376.19	0.32247529	0.33073082	906.19	0.06037659	0.06331872	1436.18	0.0792062	0.08118634	1966.19	-0.00849005	0	2496.18	0.02940111	0.02745716	3026.21	0.00383326		3556.2	0.0128772	0.0123267	4086.2	-0.00505401	0	
376.39	0.32394405	0.33086553	906.39	0.05950284	0.06338027	1436.38	0.07814444	0.08126125	1966.39	-0.00822933	0	2496.38	0.02881414	0.0274575	3026.41	0.0038103		3556.4	0.01364142	0.0123267	4086.4	-0.00521819	0	
376.59	0.32464884	0.33099997	906.59	0.05914759	0.0634418	1436.58	0.0780595	0.08133613	1966.59	-0.00838906	0	2496.58	0.03035763	0.02745784	3026.61	0.00364249		3556.6	0.01479768	0.0123267	4086.6	-0.00501932	0	
376.79	0.32467865	0.33113413	906.79	0.05927701	0.06350331	1436.78	0.07867813	0.08141098	1966.79	-0.00905273	0	2496.78	0.02964579	0.02745818	3026.81	0.00239675		3556.8	0.01485671	0.0123267	4086.8	-0.00644313	0	
376.99	0.32572275	0.33126802	906.99	0.0601637	0.0635648	1436.98	0.07979501	0.08148579	1966.99	-0.00951085	0	2496.98	0.0297275	0.02745852	3027.01	0.00276809		3557	0.01542018	0.0123267	4087	-0.00740046	0	
377.19	0.32566798	0.33140165	907.19	0.06032198	0.06362626	1437.18	0.08029927	0.08156057	1967.19	-0.00921457	0	2497.18	0.02950549	0.02745885	3027.21	0.0022813		3557.2	0.01572458	0.0123267	4087.2	-0.00735896	0	
377.39	0.32505276	0.331535	907.39	0.06050553	0.06368771	1437.38	0.08090487	0.08163532	1967.39	-0.00948467	0	2497.38	0.02949431	0.02745918	3027.41	0.00207502		3557.4	0.01622116	0.0123267	4087.4	-0.00666356	0	
377.59	0.3253776	0.33166808	907.59	0.06147279	0.06374913	1437.58	0.08052837	0.08171003	1967.59	-0.00896193	0	2497.58	0.02911988	0.02745951	3027.61	0.00213352		3557.6	0.01686292	0.0123267	4087.6	-0.00578141	0	
377.79	0.32542298	0.33180089	907.79	0.06217385	0.06381053	1437.78	0.0805568	0.0817847	1967.79	-0.00935476	0	2497.78	0.02947319	0.02745984	3027.81	0.00269334		3557.8	0.01659766	0.0123267	4087.8	-0.00538114	0	
377.99	0.32580135	0.33193343	907.99	0.06259647	0.06387191	1437.98	0.0805447	0.08185935	1967.99	-0.00859591	0	2497.98	0.02894124	0.02746017	3028.01	0.00277964		3558	0.01641098	0.0123267	4088	-0.00549273	0	
378.19	0.3259649	0.3320657	908.19	0.06314214	0.06393327	1438.18	0.08074187	0.08193396	1968.19	-0.00819174	0	2498.18	0.02894898	0.02746049	3028.21	0.00263059		3558.2	0.01587066	0.0123267	4088.2	-0.00517888	0	
378.39	0.32630386	0.3321977	908.39	0.06338366	0.06399461	1438.38	0.08022533	0.08200853	1968.39	-0.00869598	0	2498.38	0.02924297	0.02746081	3028.41	0.00297792		3558.4	0.01553268	0.0123267	4088.4	-0.00393351	0	
378.59	0.32687959	0.33232944	908.59	0.06341956	0.06405593	1438.58	0.08001829	0.08208307	1968.59	-0.0088199	0	2498.58	0.02868986	0.02746113	3028.61	0.00352411		3558.6	0.01519825	0.0123267	4088.6	-0.00378056	0	
378.79	0.32715864	0.33246091	908.79	0.06297914	0.06411723	1438.78	0.08000277	0.08215758	1968.79	-0.00881207	0	2498.78	0.02901598	0.02746144	3028.81	0.00361298		3558.8	0.01461101	0.0123267	4088.8	-0.00330904	0	
378.99	0.32658078	0.33259211	908.99	0.06287609	0.06417851	1438.98	0.07938808	0.08223205	1968.99	-0.0084946	0	2498.98	0.02950177	0.02746176	3029.01	0.00398131		3559	0.01436649	0.0123267	4089	-0.00267429	0	
379.19	0.32632224	0.33272305	909.19	0.06286289	0.06423976	1439.18	0.0797626	0.08230649	1969.19	-0.00802728	0	2499.18	0.02941993	0.02746207	3029.21	0.00471215		3559.2	0.01322688	0.0123267	4089.2	-0.00200203	0	
379.39	0.32602307	0.33285372	909.39	0.06364627	0.06430099	1439.38	0.07912552	0.0823809	1969.39	-0.00760775	0	2499.38	0.02871099	0.02746238	3029.41	0.00443261		3559.4	0.01209609	0.0123267	4089.4	-0.00182786	0	
379.59	0.32599175	0.33298413	909.59	0.06381051	0.06436221	1439.58	0.07889521	0.08245527	1969.59	-0.00744872	0	2499.58	0.0290137	0.02746268	3029.61	0.00465815		3559.6	0.01105669	0.0123267	4089.6	-0.00173122	0	
379.79	0.32563614	0.33311427	909.79	0.06379485	0.0644234	1439.78	0.07777608	0.08252961	1969.79	-0.00690149	0	2499.78	0.02903573	0.02746299	3029.81	0.00520931		3559.8	0.01048314	0.0123267	4089.8	-0.0019411	0	
379.99	0.32563614	0.3332435	909.99	0.06379485	0.06448457	1439.98	0.07777608	0.08260391	1969.99	-0.00690149	0	2499.98	0.02903573	0.02746329	3030.01	0.00520931		3560	0.01048314	0.0123267	4090	-0.0019411	0	
380.19	0.32550319	0.33322791	910.19	0.06267999	0.06447723	1440.18	0.07759673	0.08259472	1970.19	-0.00694733	0	2500.18	0.0290075	0.02735604	3030.21	0.00644084		3560.2	0.00957299	0.01221027	4090.2	-0.0025005	0	
380.39	0.32520552	0.33321232	910.39	0.06192118	0.06446989	1440.38	0.07777747	0.08258552	1970.39	-0.00711851	0	2500.38	0.02888168	0.02724921	3030.41	0.00713507		3560.4	0.009108	0.01209494	4090.4	-0.00255354	0	
380.59	0.32512289	0.33319673	910.59	0.061689	0.06446255	1440.58	0.07807188	0.08257632	1970.59	-0.00678217	0	2500.58	0.02916401	0.0271428	3030.61	0.00795897		3560.6	0.00855732	0.01198069	4090.6	-0.00226515	0	
380.79	0.32491428	0.33318114	910.79	0.0611488	0.06445522	1440.78	0.07868238	0.08256713	1970.79	-0.00679827	0	2500.78	0.02913404	0.02703681	3030.81	0.0085947		3560.8	0.00825146	0.01186753	4090.8	-0.00208178	0	
380.99	0.32444272	0.33316555	910.99	0.06149605	0.06444788	1440.98	0.07958217	0.08255793	1970.99	-0.00693576	0	2500.98	0.0292559	0.02693123	3031.01	0.00901223		3561	0.00790928	0.01175544	4091	-0.00214637	0	
381.19	0.32409197	0.33314996	911.19	0.06170195	0.06444054	1441.18	0.07996062	0.08254874	1971.19	-0.00691278	0	2501.18	0.02907411	0.02682606	3031.21	0.00900114		3561.2	0.00748087	0.0116444	4091.2	-0.00206178	0	
381.39	0.32318927	0.33313438	911.39	0.06189139	0.06443321	1441.38	0.08103066	0.08253955	1971.39	-0.00721101	0	2501.38	0.02862654	0.0267213	3031.41	0.01011445		3561.4	0.00714278	0.01153442	4091.4	-0.00241848	0	
381.59	0.32295267	0.33311879	911.59	0.06298574	0.06442588	1441.58	0.08176999	0.08253036	1971.59	-0.00768198	0	2501.58	0.02840965	0.02661696	3031.61	0.01068641		3561.6	0.00714715	0.01142547	4091.6	-0.00277926	0	
381.79	0.32251328	0.33310321	911.79	0.0636343	0.06441854	1441.78	0.08244223	0.08252117	1971.79	-0.00803728	0	2501.78	0.02796747	0.02651301	3031.81	0.0108744		3561.8	0.00714694	0.01131755	4091.8	-0.00243259	0	
381.99	0.32232966	0.33308762	911.99	0.06493714	0.06441121	1441.98	0.08335595	0.08251198	1971.99	-0.00837477	0	2501.98	0.02762257	0.02640948	3032.01	0.01146105		3562	0.00761813	0.01121066	4092	-0.00239164	0	
382.19	0.32237726	0.33307204	912.19	0.06603852	0.06440388	1442.18	0.08371021	0.08250279	1972.19	-0.00839628	0	2502.18	0.02677077	0.02630635	3032.21	0.01120132		3562.2	0.00837752	0.01110477	4092.2	-0.00239543	0	
382.39	0.3224698	0.33305646	912.39	0.06637852	0.06439655	1442.38	0.08402244	0.08249361	1972.39	-0.00971442	0	2502.38	0.02635429	0.02620362	3032.41	0.01056987		3562.4	0.00782957	0.01099988	4092.4	-0.00321627	0	
382.59	0.3232122	0.33304087	912.59	0.06677557	0.06438922	1442.58	0.08474771	0.08248442	1972.59	-0.00951525	0	2502.58	0.02628328	0.02610129	3032.61	0.00973168		3562.6	0.00744151	0.01089598	4092.6	-0.00331415	0	
382.79	0.32407571	0.33302529	912.79	0.06640822	0.06438189	1442.78	0.08512444	0.08247523	1972.79	-0.00909168	0	2502.78	0.02524977	0.02599937	3032.81	0.00949031		3562.8	0.00724734	0.01079306	4092.8	-0.00373005	0	
382.99	0.32399535	0.33300971	912.99	0.06669037	0.06437456	1442.98	0.08568804	0.08246605	1972.99	-0.00874958	0	2502.98	0.02467099	0.02589784	3033.01	0.00939643		3563	0.0069061	0.01069112	4093	-0.00367264	0	
383.19	0.3241705	0.33299413	913.19	0.06661779	0.06436723	1443.18	0.08555889	0.08245687	1973.19	-0.00844368	0	2503.18	0.02421527	0.02579671	3033.21	0.00880618		3563.2	0.00691809	0.01059014	4093.2	-0.00352103	0	
383.39	0.32438026	0.33297855	913.39	0.067294	0.06435991	1443.38	0.0855721	0.08244769	1973.39	-0.00772505	0	2503.38	0.02404495	0.02569597	3033.41	0.00892632		3563.4	0.00634115	0.01049011	4093.4	-0.0036105	0	
383.59	0.32471443	0.33296298	913.59	0.06674112	0.06435258	1443.58	0.08513878	0.08243851	1973.59	-0.00712572	0	2503.58	0.02417163	0.02559562	3033.61	0.00958967		3563.6	0.00622646	0.01039103	4093.6	-0.00341762	0	
383.79	0.32531301	0.3329474	913.79	0.06605962	0.06434526	1443.78	0.08525573	0.08242933	1973.79	-0.00662587	0	2503.78	0.02359817	0.02549567	3033.81	0.00971037		3563.8	0.00658649	0.01029288	4093.8	-0.0031726	0	
383.99	0.32567989	0.33293182	913.99	0.06613237	0.06433793	1443.98	0.08419111	0.08242015	1973.99	-0.00695903	0	2503.98	0.02293445	0.02539611	3034.01	0.01010161		3564	0.00648656	0.01019566	4094	-0.00284492	0	
384.19	0.32554397	0.33291625	914.19	0.06520114	0.06433061	1444.18	0.0842691	0.08241097	1974.19	-0.00708434	0	2504.18	0.02300489	0.02529694	3034.21	0.01059593		3564.2	0.00586691	0.01009936	4094.2	-0.00411579	0	
384.39	0.32684345	0.33290067	914.39	0.06518232	0.06432329	1444.38	0.08472654	0.08240179	1974.39	-0.00651284	0	2504.38	0.02332623	0.02519815	3034.41	0.00997595		3564.4	0.00602931	0.01000397	4094.4	-0.00400868	0	
384.59	0.32713737	0.3328851	914.59	0.0650734	0.06431596	1444.58	0.08467466	0.08239262	1974.59	-0.00579882	0	2504.58	0.02378786	0.02509975	3034.61	0.00944893		3564.6	0.00591009	0.00990947	4094.6	-0.00418249	0	
384.79	0.32751835	0.33286952	914.79	0.06546852	0.06430864	1444.78	0.08459651	0.08238344	1974.79	-0.00611529	0	2504.78	0.02347643	0.02500173	3034.81	0.00885441		3564.8	0.00676559	0.00981588	4094.8	-0.0042906	0	
384.99	0.32711179	0.33285395	914.99	0.06557384	0.06430132	1444.98	0.08407772	0.08237427	1974.99	-0.00654318	0	2504.98	0.02325437	0.0249041	3035.01	0.00835565		3565	0.00695452	0.00972316	4095	-0.00502781	0	
385.19	0.32766341	0.33283838	915.19	0.065249	0.064294	1445.18	0.08357182	0.0823651	1975.19	-0.00668245	0	2505.18	0.02319895	0.02480685	3035.21	0.0087946		3565.2	0.00696345	0.00963132	4095.2	-0.00494277	0	
385.39	0.32722242	0.3328228	915.39	0.06502792	0.06428669	1445.38	0.08355194	0.08235593	1975.39	-0.00716419	0	2505.38	0.02373156	0.02470998	3035.41	0.00947101		3565.4	0.00769697	0.00954035	4095.4	-0.00558258	0	
385.59	0.32691786	0.33280723	915.59	0.06513402	0.06427937	1445.58	0.08336307	0.08234676	1975.59	-0.00684316	0	2505.58	0.02461586	0.02461348	3035.61	0.00859949		3565.6	0.00789832	0.00945024	4095.6	-0.00547722	0	
385.79	0.32651495	0.33279166	915.79	0.06581073	0.06427205	1445.78	0.08275654	0.08233759	1975.79	-0.00720056	0	2505.78	0.02462351	0.02451736	3035.81	0.00812845		3565.8	0.00855278	0.00936098	4095.8	-0.00503823	0	
385.99	0.32765484	0.33277609	915.99	0.06596972	0.06426474	1445.98	0.08314936	0.08232842	1975.99	-0.00732868	0	2505.98	0.02408778	0.02442162	3036.01	0.00878553		3566	0.0087679	0.00927256	4096	-0.00432572	0	
386.19	0.32766596	0.33276052	916.19	0.06560886	0.06425742	1446.18	0.08221351	0.08231925	1976.19	-0.00800424	0	2506.18	0.02387082	0.02432625	3036.21	0.0078003		3566.2	0.00825827	0.00918498	4096.2	-0.00335526	0	
386.39	0.32772319	0.33274496	916.39	0.06519724	0.06425011	1446.38	0.08305026	0.08231009	1976.39	-0.00881347	0	2506.38	0.02349013	0.02423126	3036.41	0.00776155		3566.4	0.00759119	0.00909822	4096.4	-0.00283957	0	
386.59	0.32759854	0.33272939	916.59	0.06487706	0.06424279	1446.58	0.08282252	0.08230092	1976.59	-0.00788626	0	2506.58	0.02238122	0.02413663	3036.61	0.00733283		3566.6	0.00812903	0.00901229	4096.6	-0.00233092	0	
386.79	0.32794131	0.33271382	916.79	0.06476668	0.06423548	1446.78	0.08277887	0.08229176	1976.79	-0.00787141	0	2506.78	0.02068567	0.02404238	3036.81	0.00827382		3566.8	0.00765536	0.00892716	4096.8	-0.00234563	0	
386.99	0.32787332	0.33269826	916.99	0.06485905	0.06422817	1446.98	0.08173249	0.08228259	1976.99	-0.00749419	0	2506.98	0.02046547	0.02394849	3037.01	0.00823926		3567	0.00716965	0.00884284	4097	-0.00159096	0	
387.19	0.32762672	0.33268269	917.19	0.06503298	0.06422086	1447.18	0.08143072	0.08227343	1977.19	-0.00757523	0	2507.18	0.01996059	0.02385497	3037.21	0.00814875		3567.2	0.00726414	0.00875932	4097.2	-0.0013925	0	
387.39	0.32727455	0.33266713	917.39	0.0651129	0.06421355	1447.38	0.08081947	0.08226427	1977.39	-0.00686099	0	2507.38	0.01978795	0.02376182	3037.41	0.00853229		3567.4	0.00772809	0.00867658	4097.4	-0.00126545	0	
387.59	0.32742029	0.33265156	917.59	0.06478032	0.06420624	1447.58	0.08031456	0.08225511	1977.59	-0.00698118	0	2507.58	0.02036354	0.02366903	3037.61	0.00874003		3567.6	0.00802329	0.00859463	4097.6	-0.00079674	0	
387.79	0.32738422	0.332636	917.79	0.06518352	0.06419893	1447.78	0.08062523	0.08224595	1977.79	-0.00699747	0	2507.78	0.02014399	0.0235766	3037.81	0.00827989		3567.8	0.00870065	0.00851345	4097.8	-0.00102219	0	
387.99	0.32663982	0.33262044	917.99	0.06454071	0.06419162	1447.98	0.0801152	0.08223679	1977.99	-0.00742468	0	2507.98	0.02000923	0.02348453	3038.01	0.00825972		3568	0.00844822	0.00843304	4098	-0.000694	0	
388.19	0.32628035	0.33260488	918.19	0.06453242	0.06418432	1448.18	0.08176316	0.08222763	1978.19	-0.00730437	0	2508.18	0.0208026	0.02339282	3038.21	0.00819526		3568.2	0.00840683	0.00835338	4098.2	-0.00150783	0	
388.39	0.32763933	0.33258932	918.39	0.06479811	0.06417701	1448.38	0.08243982	0.08221848	1978.39	-0.00599315	0	2508.38	0.02090677	0.02330147	3038.41	0.00828547		3568.4	0.00830363	0.00827448	4098.4	-0.00192708	0	
388.59	0.32723624	0.33257376	918.59	0.06534582	0.06416971	1448.58	0.08196121	0.08220932	1978.59	-0.00589879	0	2508.58	0.02111511	0.02321048	3038.61	0.00771316		3568.6	0.00884014	0.00819633	4098.6	-0.00293093	0	
388.79	0.32734614	0.3325582	918.79	0.06469047	0.0641624	1448.78	0.08243332	0.08220017	1978.79	-0.00603762	0	2508.78	0.02076146	0.02311984	3038.81	0.00794628		3568.8	0.00902448	0.00811891	4098.8	-0.00334507	0	
388.99	0.32733772	0.33254264	918.99	0.06432792	0.0641551	1448.98	0.08269288	0.08219102	1978.99	-0.00511457	0	2508.98	0.02039194	0.02302955	3039.01	0.00864054		3569	0.00923963	0.00804222	4099	-0.00409264	0	
389.19	0.32731382	0.33252708	919.19	0.06437513	0.0641478	1449.18	0.08337802	0.08218186	1979.19	-0.00395179	0	2509.18	0.02052173	0.02293962	3039.21	0.00973441		3569.2	0.00925266	0.00796626	4099.2	-0.00388736	0	
389.39	0.32646889	0.33251152	919.39	0.0640152	0.0641405	1449.38	0.08380379	0.08217271	1979.39	-0.00365881	0	2509.38	0.02091509	0.02285004	3039.41	0.00937735		3569.4	0.00897489	0.00789102	4099.4	-0.00388481	0	
389.59	0.32586858	0.33249597	919.59	0.06414804	0.0641332	1449.58	0.08444433	0.08216356	1979.59	-0.00286233	0	2509.58	0.02043016	0.02276081	3039.61	0.00942535		3569.6	0.00865879	0.00781648	4099.6	-0.00363238	0	
389.79	0.32676293	0.33248041	919.79	0.06524789	0.0641259	1449.78	0.08426472	0.08215441	1979.79	-0.00313015	0	2509.78	0.01956265	0.02267193	3039.81	0.00963399		3569.8	0.00914702	0.00774265	4099.8	-0.00346461	0	
389.99	0.32700888	0.33246486	919.99	0.06409043	0.0641186	1449.98	0.08476192	0.08214527	1979.99	-0.00304219	0	2509.98	0.01863945	0.02258339	3040.01	0.01032878		3570	0.00805449	0.00766952	4100	-0.00211349	0	
390.19	0.32682515	0.3324493	920.19	0.06479063	0.0641113	1450.18	0.08438059	0.08213612	1980.19	-0.00404734	0	2510.18	0.01808589	0.0224952	3040.21	0.01056565		3570.2	0.00733218	0.00759708	4100.2	-0.00119811	0	
390.39	0.32684645	0.33243375	920.39	0.06456982	0.064104	1450.38	0.08447104	0.08212697	1980.39	-0.00456171	0	2510.38	0.01747317	0.02240736	3040.41	0.01156314		3570.4	0.00658208	0.00752532	4100.4	-0.00162698	0	
390.59	0.32658339	0.3324182	920.59	0.06462089	0.0640967	1450.58	0.08311049	0.08211783	1980.59	-0.00401072	0	2510.58	0.01687474	0.02231986	3040.61	0.01242975		3570.6	0.00632509	0.00745424	4100.6	-0.00238832	0	
390.79	0.32692463	0.33240264	920.79	0.06431585	0.06408941	1450.78	0.08228437	0.08210868	1980.79	-0.00330714	0	2510.78	0.01680398	0.0222327	3040.81	0.01257513		3570.8	0.00567915	0.00738384	4100.8	-0.00208538	0	
390.99	0.32701471	0.33238709	920.99	0.06433979	0.06408211	1450.98	0.0807317	0.08209954	1980.99	-0.00365288	0	2510.98	0.01704208	0.02214588	3041.01	0.01211129		3571	0.00587122	0.00731409	4101	-0.00164832	0	
391.19	0.326743	0.33237154	921.19	0.06448128	0.06407482	1451.18	0.08004542	0.0820904	1981.19	-0.00343985	0	2511.18	0.01698667	0.02205939	3041.21	0.01140991		3571.2	0.00624738	0.00724501	4101.2	-0.00145795	0	
391.39	0.32685306	0.33235599	921.39	0.06442721	0.06406753	1451.38	0.07949975	0.08208126	1981.39	-0.00301618	0	2511.38	0.01667662	0.02197325	3041.41	0.01090528		3571.4	0.00673679	0.00717658	4101.4	-0.00120055	0	
391.59	0.32730878	0.33234044	921.59	0.06425893	0.06406023	1451.58	0.07971977	0.08207212	1981.59	-0.00354797	0	2511.58	0.0182014	0.02188744	3041.61	0.01076546		3571.6	0.0060413	0.00710879	4101.6	-0.00154992	0	
391.79	0.32705187	0.33232489	921.79	0.06454955	0.06405294	1451.78	0.07918751	0.08206298	1981.79	-0.00412164	0	2511.78	0.01867857	0.02180197	3041.81	0.01005766		3571.8	0.00573932	0.00704165	4101.8	-0.00123001	0	
391.99	0.32720967	0.33230935	921.99	0.06343444	0.06404565	1451.98	0.07886347	0.08205384	1981.99	-0.00421596	0	2511.98	0.01943424	0.02171683	3042.01	0.00948172		3572	0.00556038	0.00697513	4102	-0.00087355	0	
392.19	0.32767895	0.3322938	922.19	0.06357172	0.06403836	1452.18	0.08032786	0.08204471	1982.19	-0.00432163	0	2512.18	0.02064356	0.02163203	3042.21	0.00901744		3572.2	0.00523942	0.00690925	4102.2	-0.00156347	0	
392.39	0.32812599	0.33227825	922.39	0.06398562	0.06403107	1452.38	0.0805284	0.08203557	1982.39	-0.00471268	0	2512.38	0.02125989	0.02154755	3042.41	0.00882627		3572.4	0.00527824	0.00684399	4102.4	-0.00236649	0	
392.59	0.32783323	0.33226271	922.59	0.06423948	0.06402378	1452.58	0.08093141	0.08202644	1982.59	-0.00503369	0	2512.58	0.02150327	0.02146341	3042.61	0.00785313		3572.6	0.00534664	0.00677935	4102.6	-0.00279425	0	
392.79	0.32771475	0.33224716	922.79	0.06382824	0.0640165	1452.78	0.08203645	0.0820173	1982.79	-0.00373314	0	2512.78	0.02114523	0.02137959	3042.81	0.00809107		3572.8	0.0050682	0.00671531	4102.8	-0.00313561	0	
392.99	0.3277919	0.33223162	922.99	0.06543672	0.06400921	1452.98	0.08248187	0.08200817	1982.99	-0.00334325	0	2512.98	0.02046467	0.02129611	3043.01	0.00784054		3573	0.00574134	0.00665189	4103	-0.0032828	0	
393.19	0.32737368	0.33221607	923.19	0.06542844	0.06400192	1453.18	0.08264259	0.08199904	1983.19	-0.00377415	0	2513.18	0.02056005	0.02121294	3043.21	0.00736838		3573.2	0.00605143	0.00658906	4103.2	-0.00347222	0	
393.39	0.3277517	0.33220053	923.39	0.06609824	0.06399464	1453.38	0.08328391	0.08198991	1983.39	-0.0045108	0	2513.38	0.02101042	0.0211301	3043.41	0.00733143		3573.4	0.00591571	0.00652682	4103.4	-0.00341338	0	
393.59	0.32759841	0.33218499	923.59	0.0668827	0.06398735	1453.58	0.08344215	0.08198078	1983.59	-0.00519125	0	2513.58	0.02044458	0.02104759	3043.61	0.007594		3573.6	0.00610745	0.00646517	4103.6	-0.00398531	0	
393.79	0.32801209	0.33216945	923.79	0.06720379	0.06398007	1453.78	0.08470402	0.08197165	1983.79	-0.00521437	0	2513.78	0.01999568	0.0209654	3043.81	0.00701082		3573.8	0.00635834	0.00640411	4103.8	-0.00425294	0	
393.99	0.32724168	0.33215391	923.99	0.06667694	0.06397279	1453.98	0.08507286	0.08196252	1983.99	-0.00524663	0	2513.98	0.01922177	0.02088353	3044.01	0.00741944		3574	0.00573114	0.00634362	4104	-0.00398802	0	
394.19	0.32813319	0.33213837	924.19	0.06795802	0.06396551	1454.18	0.08520785	0.08195339	1984.19	-0.00520803	0	2514.18	0.01912068	0.02080198	3044.21	0.00805689		3574.2	0.00521696	0.0062837	4104.2	-0.00406007	0	
394.39	0.32796928	0.33212283	924.39	0.06780582	0.06395823	1454.38	0.08440283	0.08194427	1984.39	-0.00473463	0	2514.38	0.01929259	0.02072074	3044.41	0.00868766		3574.4	0.00479388	0.00622435	4104.4	-0.00432612	0	
394.59	0.32802122	0.33210729	924.59	0.06840779	0.06395095	1454.58	0.08382895	0.08193514	1984.59	-0.00460771	0	2514.58	0.01810815	0.02063983	3044.61	0.00876388		3574.6	0.00478965	0.00616556	4104.6	-0.0045299	0	
394.79	0.32799656	0.33209175	924.79	0.06835716	0.06394367	1454.78	0.08322221	0.08192602	1984.79	-0.00358644	0	2514.78	0.0179338	0.02055923	3044.81	0.00874267		3574.8	0.00479315	0.00610732	4104.8	-0.00390789	0	
394.99	0.32801809	0.33207622	924.99	0.06821913	0.06393639	1454.98	0.08228142	0.0819169	1984.99	-0.00417764	0	2514.98	0.01796915	0.02047894	3045.01	0.00886985		3575	0.00589102	0.00604963	4105	-0.00394522	0	
395.19	0.32782463	0.33206068	925.19	0.06830727	0.06392911	1455.18	0.08149346	0.08190778	1985.19	-0.0036365	0	2515.18	0.01764526	0.02039897	3045.21	0.00895658		3575.2	0.00580117	0.00599249	4105.2	-0.00438507	0	
395.39	0.3270556	0.33204515	925.39	0.06814573	0.06392183	1455.38	0.08232039	0.08189866	1985.39	-0.0037362	0	2515.38	0.01768482	0.02031931	3045.41	0.00953611		3575.4	0.0052833	0.00593589	4105.4	-0.00444377	0	
395.59	0.32702455	0.33202961	925.59	0.0680158	0.06391456	1455.58	0.08214904	0.08188954	1985.59	-0.00389713	0	2515.58	0.0183384	0.02023996	3045.61	0.00916449		3575.6	0.00463544	0.00587982	4105.6	-0.00480684	0	
395.79	0.32707472	0.33201408	925.79	0.06857106	0.06390728	1455.78	0.08134949	0.08188042	1985.79	-0.00361421	0	2515.78	0.01852003	0.02016092	3045.81	0.00895367		3575.8	0.00500326	0.00582429	4105.8	-0.0038465	0	
395.99	0.32755507	0.33199854	925.99	0.06834741	0.06390001	1455.98	0.08160533	0.0818713	1985.99	-0.00409266	0	2515.98	0.0191334	0.02008219	3046.01	0.00865077		3576	0.00520247	0.00576927	4106	-0.00359323	0	
396.19	0.3274467	0.33198301	926.19	0.06852124	0.06389274	1456.18	0.08223272	0.08186218	1986.19	-0.00350764	0	2516.18	0.01863494	0.02000377	3046.21	0.00894568		3576.2	0.00515895	0.00571478	4106.2	-0.00342749	0	
396.39	0.32764389	0.33196748	926.39	0.06844298	0.06388546	1456.38	0.0821777	0.08185307	1986.39	-0.00302427	0	2516.38	0.01837633	0.01992566	3046.41	0.00914048		3576.4	0.00508247	0.0056608	4106.4	-0.00336973	0	
396.59	0.32741327	0.33195195	926.59	0.06824038	0.06387819	1456.58	0.08214973	0.08184395	1986.59	-0.00217367	0	2516.58	0.01841413	0.01984785	3046.61	0.00929419		3576.6	0.00493779	0.00560734	4106.6	-0.0029579	0	
396.79	0.32770449	0.33193642	926.79	0.0682194	0.06387092	1456.78	0.08146648	0.08183484	1986.79	-0.001301	0	2516.78	0.01792288	0.01977034	3046.81	0.00930311		3576.8	0.00490402	0.00555437	4106.8	-0.0026948	0	
396.99	0.3274371	0.33192089	926.99	0.06817515	0.06386365	1456.98	0.08204843	0.08182573	1986.99	-0.0019698	0	2516.98	0.01755066	0.01969313	3047.01	0.00958024		3577	0.00567567	0.00550191	4107	-0.00220996	0	
397.19	0.32824258	0.33190536	927.19	0.06765408	0.06385638	1457.18	0.08282106	0.08181662	1987.19	-0.00207996	0	2517.18	0.01803723	0.01961623	3047.21	0.00977869		3577.2	0.00617284	0.00544994	4107.2	-0.0022673	0	
397.39	0.32811308	0.33188983	927.39	0.06712011	0.06384911	1457.38	0.08370746	0.08180751	1987.39	-0.00232422	0	2517.38	0.01833572	0.01953963	3047.41	0.01023186		3577.4	0.00608988	0.00539846	4107.4	-0.00202346	0	
397.59	0.32802207	0.33187431	927.59	0.06667719	0.06384184	1457.58	0.08448583	0.0817984	1987.59	-0.00240877	0	2517.58	0.01810588	0.01946333	3047.61	0.00960689		3577.6	0.00550817	0.00534747	4107.6	-0.00234095	0	
397.79	0.32832414	0.33185878	927.79	0.06548419	0.06383458	1457.78	0.08554426	0.08178929	1987.79	-0.00232026	0	2517.78	0.01802023	0.01938732	3047.81	0.00843845		3577.8	0.00619342	0.00529696	4107.8	-0.00253064	0	
397.99	0.32734439	0.33184325	927.99	0.06477098	0.06382731	1457.98	0.08538334	0.08178018	1987.99	-0.00251583	0	2517.98	0.01711051	0.01931161	3048.01	0.00804692		3578	0.00659892	0.00524693	4108	-0.00228813	0	
398.19	0.32754609	0.33182773	928.19	0.06516038	0.06382005	1458.18	0.08495808	0.08177108	1988.19	-0.00275788	0	2518.18	0.01742765	0.0192362	3048.21	0.00799604		3578.2	0.00648087	0.00519737	4108.2	-0.00219903	0	
398.39	0.32730428	0.3318122	928.39	0.06509233	0.06381278	1458.38	0.08460432	0.08176197	1988.39	-0.00373173	0	2518.38	0.01718051	0.01916108	3048.41	0.00825685		3578.4	0.00629437	0.00514828	4108.4	-0.00182851	0	
398.59	0.32687425	0.33179668	928.59	0.06504075	0.06380552	1458.58	0.08461824	0.08175287	1988.59	-0.00508086	0	2518.58	0.01606576	0.01908625	3048.61	0.00778511		3578.6	0.00618564	0.00509966	4108.6	-0.00221826	0	
398.79	0.32736053	0.33178116	928.79	0.0647782	0.06379826	1458.78	0.08428388	0.08174376	1988.79	-0.00531685	0	2518.78	0.01631297	0.01901172	3048.81	0.00719214		3578.8	0.00653269	0.00505149	4108.8	-0.00167912	0	
398.99	0.32733686	0.33176563	928.99	0.06415426	0.06379099	1458.98	0.08385047	0.08173466	1988.99	-0.00671916	0	2518.98	0.01684559	0.01893748	3049.01	0.0071829		3579	0.00680904	0.00500377	4109	-0.00136908	0	
399.19	0.32714289	0.33175011	929.19	0.06440778	0.06378373	1459.18	0.08396663	0.08172556	1989.19	-0.00717495	0	2519.18	0.01684478	0.01886353	3049.21	0.00719395		3579.2	0.00651228	0.00495651	4109.2	-0.00143815	0	
399.39	0.32685338	0.33173459	929.39	0.06487639	0.06377647	1459.38	0.08481353	0.08171646	1989.39	-0.00708714	0	2519.38	0.01609135	0.01878986	3049.41	0.00680497		3579.4	0.00626766	0.0049097	4109.4	-0.00167945	0	
399.59	0.32838403	0.33171907	929.59	0.06466312	0.06376921	1459.58	0.08398484	0.08170736	1989.59	-0.00772613	0	2519.58	0.01599567	0.01871649	3049.61	0.00699878		3579.6	0.00600635	0.00486332	4109.6	-0.00194879	0	
399.79	0.32978109	0.33170355	929.79	0.06502588	0.06376196	1459.78	0.08388704	0.08169826	1989.79	-0.00776465	0	2519.78	0.01629649	0.0186434	3049.81	0.00725397		3579.8	0.00600882	0.00481739	4109.8	-0.00140554	0	
399.99	0.33031587	0.33168803	929.99	0.06461383	0.0637547	1459.98	0.08387545	0.08168916	1989.99	-0.00787103	0	2519.98	0.01607618	0.0185706	3050.01	0.00651912		3580	0.00521245	0.00477188	4110	-0.0015436	0	
400.19	0.33057511	0.33167252	930.19	0.06399087	0.06374744	1460.18	0.08383488	0.08168007	1990.19	-0.00760394	0	2520.18	0.01596519	0.01849808	3050.21	0.00594016		3580.2	0.0055153	0.00472681	4110.2	-0.00184841	0	
400.39	0.33092492	0.331657	930.39	0.06413848	0.06374019	1460.38	0.08270654	0.08167097	1990.39	-0.00809682	0	2520.38	0.01584901	0.01842584	3050.41	0.0052469		3580.4	0.00502709	0.00468216	4110.4	-0.0022698	0	
400.59	0.33054472	0.33164148	930.59	0.06476876	0.06373293	1460.58	0.08226152	0.08166188	1990.59	-0.00810939	0	2520.58	0.0163425	0.01835389	3050.61	0.00615434		3580.6	0.00541837	0.00463794	4110.6	-0.00286363	0	
400.79	0.33076238	0.33162597	930.79	0.06534768	0.06372568	1460.78	0.08323378	0.08165279	1990.79	-0.00771357	0	2520.78	0.01632143	0.01828221	3050.81	0.0064742		3580.8	0.00590715	0.00459413	4110.8	-0.00289603	0	
400.99	0.33040304	0.33161045	930.99	0.0651361	0.06371842	1460.98	0.0841523	0.08164369	1990.99	-0.00744623	0	2520.98	0.01664407	0.01821082	3051.01	0.00716374		3581	0.00652674	0.00455074	4111	-0.00371753	0	
401.19	0.33087022	0.33159494	931.19	0.06549234	0.06371117	1461.18	0.08400016	0.0816346	1991.19	-0.00691938	0	2521.18	0.01692561	0.01813971	3051.21	0.0065888		3581.2	0.00676639	0.00450776	4111.2	-0.00476396	0	
401.39	0.33036455	0.33157942	931.39	0.06544546	0.06370392	1461.38	0.08397375	0.08162551	1991.39	-0.00675527	0	2521.38	0.0167236	0.01806887	3051.41	0.00662438		3581.4	0.00693772	0.00446518	4111.4	-0.00515735	0	
401.59	0.32998667	0.33156391	931.59	0.06662613	0.06369667	1461.58	0.08355148	0.08161642	1991.59	-0.00574961	0	2521.58	0.01700623	0.01799831	3051.61	0.00644848		3581.6	0.00688168	0.004423	4111.6	-0.00552699	0	
401.79	0.32851544	0.3315484	931.79	0.06650171	0.06368942	1461.78	0.08344122	0.08160734	1991.79	-0.00661487	0	2521.78	0.01674229	0.01792802	3051.81	0.00665167		3581.8	0.00738618	0.00438123	4111.8	-0.00611696	0	
401.99	0.32743797	0.33153289	931.99	0.06657441	0.06368217	1461.98	0.08252119	0.08159825	1991.99	-0.00560268	0	2521.98	0.01624275	0.01785801	3052.01	0.00671635		3582	0.00799111	0.00433984	4112	-0.00690912	0	
402.19	0.32715065	0.33151738	932.19	0.06692535	0.06367492	1462.18	0.08154837	0.08158916	1992.19	-0.0056068	0	2522.18	0.01646171	0.01778828	3052.21	0.00777096		3582.2	0.00729684	0.00429885	4112.2	-0.00674274	0	
402.39	0.32750592	0.33150187	932.39	0.06663385	0.06366767	1462.38	0.08142388	0.08158008	1992.39	-0.00546486	0	2522.38	0.0158373	0.01771881	3052.41	0.00784996		3582.4	0.0073463	0.00425825	4112.4	-0.00605979	0	
402.59	0.32762005	0.33148636	932.59	0.06614813	0.06366042	1462.58	0.08162007	0.08157099	1992.59	-0.00491058	0	2522.58	0.0149542	0.01764962	3052.61	0.00832126		3582.6	0.00715739	0.00421803	4112.6	-0.00530144	0	
402.79	0.32816956	0.33147085	932.79	0.06624877	0.06365318	1462.78	0.08139921	0.08156191	1992.79	-0.0049564	0	2522.78	0.01492253	0.0175807	3052.81	0.00811176		3582.8	0.00725903	0.00417819	4112.8	-0.0045959	0	
402.99	0.32781871	0.33145534	932.99	0.06531399	0.06364593	1462.98	0.08099245	0.08155283	1992.99	-0.00467797	0	2522.98	0.01512426	0.01751204	3053.01	0.00942061		3583	0.00704447	0.00413872	4113	-0.00412648	0	
403.19	0.32828891	0.33143983	933.19	0.06578175	0.06363869	1463.18	0.08167182	0.08154375	1993.19	-0.00383832	0	2523.18	0.0156644	0.01744366	3053.21	0.0092171		3583.2	0.0073459	0.00409963	4113.2	-0.00385776	0	
403.39	0.32898443	0.33142433	933.39	0.06579714	0.06363144	1463.38	0.08188474	0.08153467	1993.39	-0.00348246	0	2523.38	0.01579061	0.01737554	3053.41	0.00950257		3583.4	0.00642553	0.00406091	4113.4	-0.00310471	0	
403.59	0.32959418	0.33140882	933.59	0.06476305	0.0636242	1463.58	0.08215896	0.08152559	1993.59	-0.00399777	0	2523.58	0.01554555	0.01730769	3053.61	0.00953114		3583.6	0.0062398	0.00402255	4113.6	-0.00232802	0	
403.79	0.33015041	0.33139332	933.79	0.06443166	0.06361696	1463.78	0.08254663	0.08151651	1993.79	-0.00303539	0	2523.78	0.0154521	0.0172401	3053.81	0.00825332		3583.8	0.00556442	0.00398456	4113.8	-0.00205536	0	
403.99	0.32942043	0.33137781	933.99	0.0645718	0.06360972	1463.98	0.08240398	0.08150743	1993.99	-0.00314047	0	2523.98	0.01637094	0.01717278	3054.01	0.00640892		3584	0.00579102	0.00394692	4114	-0.00258563	0	
404.19	0.32955381	0.33136231	934.19	0.06529115	0.06360248	1464.18	0.08226762	0.08149836	1994.19	-0.00319678	0	2524.18	0.01583522	0.01710572	3054.21	0.00564135		3584.2	0.0061897	0.00390964	4114.2	-0.00266314	0	
404.39	0.32951874	0.33134681	934.39	0.06614275	0.06359524	1464.38	0.0821745	0.08148928	1994.39	-0.00314265	0	2524.38	0.01585557	0.01703892	3054.41	0.00527472		3584.4	0.00651479	0.00387271	4114.4	-0.00253302	0	
404.59	0.32912063	0.33133131	934.59	0.0661756	0.063588	1464.58	0.08289793	0.08148021	1994.59	-0.00281491	0	2524.58	0.01625812	0.01697238	3054.61	0.00654985		3584.6	0.00732005	0.00383613	4114.6	-0.00255678	0	
404.79	0.3293346	0.3313158	934.79	0.06634001	0.06358076	1464.78	0.08407863	0.08147114	1994.79	-0.00256146	0	2524.78	0.01680114	0.0169061	3054.81	0.00588393		3584.8	0.00769688	0.0037999	4114.8	-0.00247756	0	
404.99	0.32907887	0.3313003	934.99	0.06609687	0.06357352	1464.98	0.08336595	0.08146206	1994.99	-0.00278176	0	2524.98	0.01632335	0.01684008	3055.01	0.00542798		3585	0.00751099	0.00376401	4115	-0.00281833	0	
405.19	0.32897293	0.3312848	935.19	0.06671185	0.06356629	1465.18	0.08299466	0.08145299	1995.19	-0.00290914	0	2525.18	0.01640701	0.01677432	3055.21	0.00511398		3585.2	0.00843319	0.00372846	4115.2	-0.002721	0	
405.39	0.32888296	0.3312693	935.39	0.06693094	0.06355905	1465.38	0.0832701	0.08144392	1995.39	-0.00279272	0	2525.38	0.01581504	0.01670881	3055.41	0.00467615		3585.4	0.0083948	0.00369324	4115.4	-0.00237202	0	
405.59	0.32758052	0.33125381	935.59	0.06732578	0.06355182	1465.58	0.0832078	0.08143486	1995.59	-0.00252585	0	2525.58	0.01601652	0.01664357	3055.61	0.00506505		3585.6	0.00796223	0.00365836	4115.6	-0.00269065	0	
405.79	0.32770127	0.33123831	935.79	0.06691765	0.06354458	1465.78	0.08309278	0.08142579	1995.79	-0.00317732	0	2525.78	0.01505412	0.01657857	3055.81	0.00518037		3585.8	0.00824193	0.0036238	4115.8	-0.00287212	0	
405.99	0.32854853	0.33122281	935.99	0.06611622	0.06353735	1465.98	0.08233876	0.08141672	1995.99	-0.0028086	0	2525.98	0.01477156	0.01651383	3056.01	0.00575326		3586	0.00814644	0.00358957	4116	-0.00360683	0	
406.19	0.32907871	0.33120732	936.19	0.06608651	0.06353012	1466.18	0.08196084	0.08140766	1996.19	-0.0028011	0	2526.18	0.01419867	0.01644934	3056.21	0.00608161		3586.2	0.00802635	0.00355567	4116.2	-0.00285227	0	
406.39	0.32953818	0.33119182	936.39	0.06563093	0.06352289	1466.38	0.08106717	0.08139859	1996.39	-0.00263162	0	2526.38	0.0135025	0.01638511	3056.41	0.00579629		3586.4	0.00785331	0.00352208	4116.4	-0.00286316	0	
406.59	0.32980381	0.33117633	936.59	0.06491973	0.06351566	1466.58	0.08047523	0.08138953	1996.59	-0.00236288	0	2526.58	0.01340898	0.01632112	3056.61	0.00676502		3586.6	0.00664958	0.00348882	4116.6	-0.00339487	0	
406.79	0.33017005	0.33116083	936.79	0.06476999	0.06350843	1466.78	0.07974804	0.08138046	1996.79	-0.00295572	0	2526.78	0.01338376	0.01625739	3056.81	0.00706555		3586.8	0.00714684	0.00345586	4116.8	-0.00418004	0	
406.99	0.33030052	0.33114534	936.99	0.0646883	0.0635012	1466.98	0.0792052	0.0813714	1996.99	-0.00337793	0	2526.98	0.01378846	0.0161939	3057.01	0.00794545		3587	0.00688208	0.00342322	4117	-0.00447859	0	
407.19	0.33068861	0.33112985	937.19	0.06508451	0.06349397	1467.18	0.07997964	0.08136234	1997.19	-0.00373455	0	2527.18	0.01489215	0.01613066	3057.21	0.00778088		3587.2	0.00713027	0.00339089	4117.2	-0.00496341	0	
407.39	0.33028908	0.33111435	937.39	0.06491073	0.06348674	1467.38	0.08006196	0.08135328	1997.39	-0.00429876	0	2527.38	0.01429523	0.01606767	3057.41	0.00837617		3587.4	0.00642877	0.00335886	4117.4	-0.0047725	0	
407.59	0.33025456	0.33109886	937.59	0.06439692	0.06347952	1467.58	0.0803064	0.08134422	1997.59	-0.00424707	0	2527.58	0.01435252	0.01600493	3057.61	0.00875669		3587.6	0.00677469	0.00332713	4117.6	-0.00518321	0	
407.79	0.3299017	0.33108337	937.79	0.06432531	0.06347229	1467.78	0.08034812	0.08133516	1997.79	-0.00421653	0	2527.78	0.01522803	0.01594243	3057.81	0.00896218		3587.8	0.00629416	0.00329571	4117.8	-0.00603821	0	
407.99	0.32891505	0.33106788	937.99	0.06555129	0.06346507	1467.98	0.08179293	0.08132611	1997.99	-0.00424587	0	2527.98	0.01552774	0.01588017	3058.01	0.00898056		3588	0.00685511	0.00326458	4118	-0.00644668	0	
408.19	0.32825766	0.33105239	938.19	0.06562138	0.06345784	1468.18	0.08260863	0.08131705	1998.19	-0.00427351	0	2528.18	0.01488651	0.01581816	3058.21	0.00914452		3588.2	0.00713053	0.00323374	4118.2	-0.00586044	0	
408.39	0.327623	0.33103691	938.39	0.06663553	0.06345062	1468.38	0.08387568	0.081308	1998.39	-0.0047619	0	2528.38	0.01589564	0.01575639	3058.41	0.00899129		3588.4	0.00763472	0.0032032	4118.4	-0.00505157	0	
408.59	0.32755828	0.33102142	938.59	0.06691234	0.0634434	1468.58	0.08538044	0.08129894	1998.59	-0.00467073	0	2528.58	0.01535335	0.01569486	3058.61	0.00938047		3588.6	0.00767888	0.00317294	4118.6	-0.00493721	0	
408.79	0.32703123	0.33100593	938.79	0.06773388	0.06343618	1468.78	0.08698128	0.08128989	1998.79	-0.0056264	0	2528.78	0.01592653	0.01563357	3058.81	0.00815723		3588.8	0.00736599	0.00314297	4118.8	-0.00543496	0	
408.99	0.32680793	0.33099045	938.99	0.06805173	0.06342896	1468.98	0.0877809	0.08128084	1998.99	-0.00619886	0	2528.98	0.01584688	0.01557252	3059.01	0.00746454		3589	0.00752324	0.00311329	4119	-0.00475175	0	
409.19	0.32711938	0.33097496	939.19	0.06836075	0.06342174	1469.18	0.08848282	0.08127179	1999.19	-0.0068772	0	2529.18	0.01568534	0.01551171	3059.21	0.00704292		3589.2	0.00810769	0.00308388	4119.2	-0.00419317	0	
409.39	0.32684284	0.33095948	939.39	0.06801641	0.06341452	1469.38	0.08929684	0.08126274	1999.39	-0.00657808	0	2529.38	0.01506179	0.01545113	3059.41	0.00599803		3589.4	0.00731898	0.00305475	4119.4	-0.00446339	0	
409.59	0.32692872	0.33094399	939.59	0.06844765	0.0634073	1469.58	0.0896771	0.08125369	1999.59	-0.00683125	0	2529.58	0.01438056	0.01539079	3059.61	0.00520457		3589.6	0.0065958	0.0030259	4119.6	-0.00445127	0	
409.79	0.32872162	0.33092851	939.79	0.06846709	0.06340008	1469.78	0.08902614	0.08124464	1999.79	-0.00657927	0	2529.78	0.01388409	0.01533069	3059.81	0.00523996		3589.8	0.00735279	0.00299732	4119.8	-0.00450362	0	
409.99	0.32925899	0.33091303	939.99	0.06795771	0.06339286	1469.98	0.08886711	0.0812356	1999.99	-0.00708115	0	2529.98	0.01394662	0.01527083	3060.01	0.00543315		3590	0.00713896	0.00296901	4120	-0.00530053	0	
410.19	0.32999242	0.33089755	940.19	0.06779938	0.06338565	1470.18	0.08710384	0.08122655	2000.19	-0.00732413	0	2530.18	0.01368121	0.01521119	3060.21	0.00440341		3590.2	0.00803827	0.00294096	4120.2	-0.00506823	0	
410.39	0.33007868	0.33088206	940.39	0.06693303	0.06337843	1470.38	0.08668913	0.08121751	2000.39	-0.00743718	0	2530.38	0.0131789	0.01515179	3060.41	0.00480835		3590.4	0.00723799	0.00291319	4120.4	-0.00549903	0	
410.59	0.33098697	0.33086658	940.59	0.06588455	0.06337122	1470.58	0.08645244	0.08120846	2000.59	-0.00748543	0	2530.58	0.0129322	0.01509262	3060.61	0.00562104		3590.6	0.00705103	0.00288567	4120.6	-0.00602889	0	
410.79	0.33152398	0.3308511	940.79	0.06545556	0.06336401	1470.78	0.08542192	0.08119942	2000.79	-0.00830184	0	2530.78	0.01248394	0.01503368	3060.81	0.00656872		3590.8	0.00831658	0.00285841	4120.8	-0.00547747	0	
410.99	0.33119826	0.33083563	940.99	0.0652108	0.06335679	1470.98	0.08434521	0.08119038	2000.99	-0.00879773	0	2530.98	0.01255786	0.01497498	3061.01	0.00629728		3591	0.00796755	0.00283142	4121	-0.00539367	0	
411.19	0.3313634	0.33082015	941.19	0.06379697	0.06334958	1471.18	0.08324976	0.08118134	2001.19	-0.00839001	0	2531.18	0.01328309	0.0149165	3061.21	0.0067193		3591.2	0.00777348	0.00280467	4121.2	-0.00528111	0	
411.39	0.33060647	0.33080467	941.39	0.06253908	0.06334237	1471.38	0.0828437	0.0811723	2001.39	-0.00881134	0	2531.38	0.01293669	0.01485825	3061.41	0.0077366		3591.4	0.00753066	0.00277818	4121.4	-0.00423312	0	
411.59	0.33050651	0.33078919	941.59	0.06192162	0.06333516	1471.58	0.08271303	0.08116326	2001.59	-0.00857292	0	2531.58	0.01355634	0.01480023	3061.61	0.00790645		3591.6	0.00767374	0.00275194	4121.6	-0.00442842	0	
411.79	0.3294312	0.33077372	941.79	0.06136221	0.06332795	1471.78	0.08336339	0.08115422	2001.79	-0.00820868	0	2531.78	0.01371504	0.01474243	3061.81	0.00810842		3591.8	0.00702739	0.00272595	4121.8	-0.00452569	0	
411.99	0.32939159	0.33075824	941.99	0.06192799	0.06332075	1471.98	0.08413728	0.08114519	2001.99	-0.00814824	0	2531.98	0.01353994	0.01468486	3062.01	0.00773867		3592	0.00702411	0.0027002	4122	-0.00441564	0	
412.19	0.32859729	0.33074277	942.19	0.06214888	0.06331354	1472.18	0.08383872	0.08113615	2002.19	-0.00798333	0	2532.18	0.01385115	0.01462752	3062.21	0.00706522		3592.2	0.0062654	0.00267469	4122.2	-0.00397357	0	
412.39	0.32849038	0.33072729	942.39	0.06324417	0.06330633	1472.38	0.08390991	0.08112712	2002.39	-0.00803943	0	2532.38	0.01409804	0.01457039	3062.41	0.00672541		3592.4	0.00573283	0.00264943	4122.4	-0.00368504	0	
412.59	0.32819654	0.33071182	942.59	0.06244171	0.06329913	1472.58	0.08417099	0.08111808	2002.59	-0.00790299	0	2532.58	0.0140403	0.0145135	3062.61	0.00649266		3592.6	0.00537894	0.00262441	4122.6	-0.00437147	0	
412.79	0.32675712	0.33069635	942.79	0.06315018	0.06329192	1472.78	0.0839715	0.08110905	2002.79	-0.00776045	0	2532.78	0.01414066	0.01445682	3062.81	0.00560155		3592.8	0.00515758	0.00259962	4122.8	-0.00485196	0	
412.99	0.32654219	0.33068088	942.99	0.06310812	0.06328472	1472.98	0.08400501	0.08110002	2002.99	-0.00663087	0	2532.98	0.01371213	0.01440037	3063.01	0.00523123		3593	0.00501728	0.00257506	4123	-0.00383596	0	
413.19	0.32635995	0.33066541	943.19	0.06334859	0.06327751	1473.18	0.08349596	0.08109099	2003.19	-0.00636878	0	2533.18	0.01370425	0.01434413	3063.21	0.0044819		3593.2	0.00513063	0.00255074	4123.2	-0.00515679	0	
413.39	0.32689223	0.33064994	943.39	0.06350824	0.06327031	1473.38	0.08387122	0.08108196	2003.39	-0.0052533	0	2533.38	0.01387229	0.01428812	3063.41	0.00336687		3593.4	0.00452243	0.00252665	4123.4	-0.00560996	0	
413.59	0.3276733	0.33063447	943.59	0.06436342	0.06326311	1473.58	0.0836919	0.08107293	2003.59	-0.00538981	0	2533.58	0.0128673	0.01423232	3063.61	0.00353887		3593.6	0.00422941	0.00250278	4123.6	-0.00538827	0	
413.79	0.32783135	0.330619	943.79	0.06370095	0.06325591	1473.78	0.08381735	0.0810639	2003.79	-0.00486365	0	2533.78	0.01324422	0.01417674	3063.81	0.00491912		3593.8	0.00490372	0.00247914	4123.8	-0.00518602	0	
413.99	0.32738575	0.33060353	943.99	0.06417608	0.06324871	1473.98	0.08366276	0.08105487	2003.99	-0.00480805	0	2533.98	0.01370087	0.01412138	3064.01	0.00479854		3594	0.00514311	0.00245573	4124	-0.0056602	0	
414.19	0.32696103	0.33058806	944.19	0.06458944	0.06324151	1474.18	0.0822019	0.08104585	2004.19	-0.0043551	0	2534.18	0.01383676	0.01406624	3064.21	0.00422762		3594.2	0.00531259	0.00243253	4124.2	-0.00548404	0	
414.39	0.32675478	0.3305726	944.39	0.0647461	0.06323431	1474.38	0.08281561	0.08103682	2004.39	-0.0037547	0	2534.38	0.01311175	0.01401131	3064.41	0.00522217		3594.4	0.00533447	0.00240956	4124.4	-0.00502557	0	
414.59	0.3271854	0.33055713	944.59	0.06496227	0.06322711	1474.58	0.08173975	0.0810278	2004.59	-0.00397217	0	2534.58	0.01341858	0.01395659	3064.61	0.00596126		3594.6	0.00528281	0.0023868	4124.6	-0.00463199	0	
414.79	0.32667	0.33054167	944.79	0.06551141	0.06321992	1474.78	0.08063395	0.08101878	2004.79	-0.00433513	0	2534.78	0.01317375	0.01390209	3064.81	0.00612618		3594.8	0.00604228	0.00236425	4124.8	-0.00500994	0	
414.99	0.32563272	0.3305262	944.99	0.06521684	0.06321272	1474.98	0.07965568	0.08100976	2004.99	-0.00404665	0	2534.98	0.0130965	0.0138478	3065.01	0.00606302		3595	0.00573146	0.00234192	4125	-0.00589048	0	
415.19	0.32605337	0.33051074	945.19	0.06466815	0.06320552	1475.18	0.07917078	0.08100074	2005.19	-0.00379428	0	2535.18	0.01379193	0.01379373	3065.21	0.00655919		3595.2	0.00535152	0.0023198	4125.2	-0.0063602	0	
415.39	0.32608224	0.33049528	945.39	0.06439068	0.06319833	1475.38	0.07935811	0.08099172	2005.39	-0.00458726	0	2535.38	0.0130703	0.01373986	3065.41	0.00694788		3595.4	0.0052058	0.00229789	4125.4	-0.00678281	0	
415.59	0.3268968	0.33047981	945.59	0.06504863	0.06319114	1475.58	0.07984409	0.0809827	2005.59	-0.00462337	0	2535.58	0.01341377	0.0136862	3065.61	0.00755936		3595.6	0.00567568	0.00227618	4125.6	-0.00775159	0	
415.79	0.32667599	0.33046435	945.79	0.0651236	0.06318394	1475.78	0.08075391	0.08097368	2005.79	-0.00484234	0	2535.78	0.01325069	0.01363276	3065.81	0.0075707		3595.8	0.0052737	0.00225469	4125.8	-0.00781559	0	
415.99	0.3273434	0.33044889	945.99	0.06563334	0.06317675	1475.98	0.08094538	0.08096466	2005.99	-0.00517386	0	2535.98	0.01322481	0.01357952	3066.01	0.00776307		3596	0.00528042	0.00223339	4126	-0.00841475	0	
416.19	0.326503	0.33043343	946.19	0.06561538	0.06316956	1476.18	0.08057326	0.08095565	2006.19	-0.00529319	0	2536.18	0.01275937	0.01352649	3066.21	0.00762391		3596.2	0.00526763	0.00221229	4126.2	-0.00898678	0	
416.39	0.32632089	0.33041797	946.39	0.06494544	0.06316237	1476.38	0.08055287	0.08094663	2006.39	-0.00534091	0	2536.38	0.01210218	0.01347367	3066.41	0.0078504		3596.4	0.00584701	0.0021914	4126.4	-0.00887742	0	
416.59	0.32613086	0.33040251	946.59	0.06451667	0.06315518	1476.58	0.08099033	0.08093762	2006.59	-0.00593449	0	2536.58	0.01187288	0.01342106	3066.61	0.00794573		3596.6	0.00580726	0.0021707	4126.6	-0.0086611	0	
416.79	0.32587061	0.33038706	946.79	0.06503055	0.06314799	1476.78	0.08162817	0.08092861	2006.79	-0.0057316	0	2536.78	0.0106842	0.01336865	3066.81	0.00762958		3596.8	0.0059826	0.0021502	4126.8	-0.00867248	0	
416.99	0.32621116	0.3303716	946.99	0.06476124	0.0631408	1476.98	0.08199995	0.0809196	2006.99	-0.00561283	0	2536.98	0.0102598	0.01331644	3067.01	0.00786276		3597	0.00610015	0.00212989	4127	-0.00793154	0	
417.19	0.32731606	0.33035614	947.19	0.06446623	0.06313362	1477.18	0.08245101	0.08091059	2007.19	-0.00603491	0	2537.18	0.0106182	0.01326444	3067.21	0.0080229		3597.2	0.00643006	0.00210977	4127.2	-0.0076132	0	
417.39	0.32860912	0.33034069	947.39	0.06454435	0.06312643	1477.38	0.08373279	0.08090158	2007.39	-0.00599714	0	2537.38	0.01110461	0.01321264	3067.41	0.00852057		3597.4	0.00590708	0.00208984	4127.4	-0.00632299	0	
417.59	0.32807576	0.33032523	947.59	0.0645643	0.06311925	1477.58	0.08361238	0.08089257	2007.59	-0.00709218	0	2537.58	0.01091519	0.01316104	3067.61	0.00986609		3597.6	0.00662774	0.0020701	4127.6	-0.00581038	0	
417.79	0.32767899	0.33030978	947.79	0.06482618	0.06311206	1477.78	0.08362497	0.08088356	2007.79	-0.00694769	0	2537.78	0.01228126	0.01310965	3067.81	0.00970559		3597.8	0.00672842	0.00205055	4127.8	-0.00510895	0	
417.99	0.32700515	0.33029433	947.99	0.06531902	0.06310488	1477.98	0.08315262	0.08087456	2007.99	-0.0070929	0	2537.98	0.01250033	0.01305846	3068.01	0.00916832		3598	0.00666571	0.00203118	4128	-0.00546064	0	
418.19	0.32628248	0.33027887	948.19	0.06565604	0.06309769	1478.18	0.0821252	0.08086555	2008.19	-0.00725182	0	2538.18	0.01225836	0.01300746	3068.21	0.00949033		3598.2	0.00615519	0.002012	4128.2	-0.00491219	0	
418.39	0.32619268	0.33026342	948.39	0.06561441	0.06309051	1478.38	0.08195633	0.08085655	2008.39	-0.00781516	0	2538.38	0.01223745	0.01295667	3068.41	0.00927376		3598.4	0.00589287	0.00199299	4128.4	-0.00529707	0	
418.59	0.32572553	0.33024797	948.59	0.06543489	0.06308333	1478.58	0.08118867	0.08084754	2008.59	-0.00748578	0	2538.58	0.01311603	0.01290607	3068.61	0.00941855		3598.6	0.00557124	0.00197417	4128.6	-0.00658525	0	
418.79	0.32454108	0.33023252	948.79	0.06610885	0.06307615	1478.78	0.08107921	0.08083854	2008.79	-0.00843061	0	2538.78	0.01367802	0.01285567	3068.81	0.00908565		3598.8	0.00591743	0.00195552	4128.8	-0.00674707	0	
418.99	0.32426433	0.33021707	948.99	0.06543368	0.06306897	1478.98	0.08036349	0.08082954	2008.99	-0.00898842	0	2538.98	0.01425171	0.01280547	3069.01	0.00933175		3599	0.00594745	0.00193705	4129	-0.00664365	0	
419.19	0.3254412	0.33020162	949.19	0.06476122	0.06306179	1479.18	0.08048489	0.08082054	2009.19	-0.00957627	0	2539.18	0.01532073	0.01275546	3069.21	0.00889629		3599.2	0.00501837	0.00191875	4129.2	-0.00703927	0	
419.39	0.32608776	0.33018617	949.39	0.06491922	0.06305461	1479.38	0.08092232	0.08081154	2009.39	-0.0099424	0	2539.38	0.01543467	0.01270565	3069.41	0.0086819		3599.4	0.00484256	0.00190063	4129.4	-0.00698411	0	
419.59	0.32654285	0.33017072	949.59	0.06468999	0.06304744	1479.58	0.08167161	0.08080254	2009.59	-0.01019252	0	2539.58	0.01576706	0.01265604	3069.61	0.00830866		3599.6	0.00525124	0.00188268	4129.6	-0.00662174	0	
419.79	0.32601382	0.33015528	949.79	0.06443773	0.06304026	1479.78	0.08185247	0.08079354	2009.79	-0.0097243	0	2539.78	0.01532294	0.01260661	3069.81	0.00761282		3599.8	0.00521242	0.0018649	4129.8	-0.0065047	0	
419.99	0.32681566	0.33013983	949.99	0.06428416	0.06303309	1479.98	0.08233484	0.08078455	2009.99	-0.00989569	0	2539.98	0.01564195	0.01255738	3070.01	0.00764742		3600	0.00550499	0.00184728	4130	-0.00649704	0	
420.19	0.32691332	0.33012439	950.19	0.06403535	0.06302591	1480.18	0.08169301	0.08077555	2010.19	-0.01020016	0	2540.18	0.01476709	0.01250835	3070.21	0.00782924		3600.2	0.00598012	0.00182983	4130.2	-0.0061198	0	
420.39	0.32725501	0.33010894	950.39	0.06379397	0.06301874	1480.38	0.08169758	0.08076656	2010.39	-0.00964416	0	2540.38	0.01439381	0.0124595	3070.41	0.00767269		3600.4	0.00606534	0.00181255	4130.4	-0.00512654	0	
420.59	0.32738177	0.3300935	950.59	0.06399611	0.06301156	1480.58	0.08200621	0.08075756	2010.59	-0.01037653	0	2540.58	0.0139118	0.01241085	3070.61	0.00796223		3600.6	0.00645994	0.00179543	4130.6	-0.00471975	0	
420.79	0.32726579	0.33007805	950.79	0.06428129	0.06300439	1480.78	0.08174105	0.08074857	2010.79	-0.00974711	0	2540.78	0.01292444	0.01236238	3070.81	0.00755579		3600.8	0.00685006	0.00177847	4130.8	-0.00458663	0	
420.99	0.32754856	0.33006261	950.99	0.06470611	0.06299722	1480.98	0.08136679	0.08073958	2010.99	-0.00971426	0	2540.98	0.01272645	0.0123141	3071.01	0.00861403		3601	0.00726746	0.00176167	4131	-0.00378382	0	
421.19	0.32821038	0.33004717	951.19	0.06515633	0.06299005	1481.18	0.0816562	0.08073059	2011.19	-0.00927644	0	2541.18	0.01292519	0.01226602	3071.21	0.0083071		3601.2	0.00756268	0.00174503	4131.2	-0.00252811	0	
421.39	0.32836895	0.33003173	951.39	0.0653891	0.06298288	1481.38	0.08166712	0.0807216	2011.39	-0.00844971	0	2541.38	0.01339359	0.01221812	3071.41	0.00794427		3601.4	0.00788105	0.00172855	4131.4	-0.00259352	0	
421.59	0.32769932	0.33001629	951.59	0.06497655	0.06297571	1481.58	0.08167511	0.08071261	2011.59	-0.00857314	0	2541.58	0.01334945	0.01217041	3071.61	0.00784132		3601.6	0.0084031	0.00171222	4131.6	-0.00199185	0	
421.79	0.3280501	0.33000085	951.79	0.0649464	0.06296854	1481.78	0.08177948	0.08070362	2011.79	-0.00824189	0	2541.78	0.0129702	0.01212288	3071.81	0.00758475		3601.8	0.00713445	0.00169605	4131.8	-0.00139116	0	
421.99	0.32762349	0.32998541	951.99	0.06480384	0.06296138	1481.98	0.0819339	0.08069464	2011.99	-0.00755021	0	2541.98	0.01252401	0.01207554	3072.01	0.00688725		3602	0.00709684	0.00168003	4132	-0.00202766	0	
422.19	0.32718648	0.32996997	952.19	0.06581733	0.06295421	1482.18	0.08176704	0.08068565	2012.19	-0.00758008	0	2542.18	0.01301325	0.01202838	3072.21	0.00648818		3602.2	0.00600368	0.00166416	4132.2	-0.00257391	0	
422.39	0.32673831	0.32995453	952.39	0.06491025	0.06294704	1482.38	0.08152723	0.08067667	2012.39	-0.0081525	0	2542.38	0.0134964	0.01198141	3072.41	0.0056347		3602.4	0.00637851	0.00164844	4132.4	-0.00327246	0	
422.59	0.32543295	0.3299391	952.59	0.06378564	0.06293988	1482.58	0.08216814	0.08066768	2012.59	-0.00794603	0	2542.58	0.01374274	0.01193462	3072.61	0.0058634		3602.6	0.00604755	0.00163287	4132.6	-0.00378384	0	
422.79	0.32473972	0.32992366	952.79	0.06388674	0.06293271	1482.78	0.08264808	0.0806587	2012.79	-0.00906853	0	2542.78	0.01438306	0.01188802	3072.81	0.00525746		3602.8	0.0051875	0.00161745	4132.8	-0.00383118	0	
422.99	0.32446925	0.32990822	952.99	0.06291978	0.06292555	1482.98	0.08245884	0.08064972	2012.99	-0.00924176	0	2542.98	0.01447617	0.01184159	3073.01	0.00532704		3603	0.00473331	0.00160217	4133	-0.00454357	0	
423.19	0.3245816	0.32989279	953.19	0.06244732	0.06291839	1483.18	0.0832109	0.08064074	2013.19	-0.00908259	0	2543.18	0.01469156	0.01179535	3073.21	0.00554458		3603.2	0.00387027	0.00158704	4133.2	-0.00457555	0	
423.39	0.324281	0.32987736	953.39	0.06330566	0.06291123	1483.38	0.08364285	0.08063176	2013.39	-0.00876675	0	2543.38	0.01468915	0.01174929	3073.41	0.00574784		3603.4	0.00289376	0.00157205	4133.4	-0.00435573	0	
423.59	0.32396289	0.32986192	953.59	0.0625263	0.06290407	1483.58	0.08332683	0.08062278	2013.59	-0.00870066	0	2543.58	0.01418958	0.01170341	3073.61	0.00592527		3603.6	0.00277018	0.0015572	4133.6	-0.00488563	0	
423.79	0.32437439	0.32984649	953.79	0.0628255	0.06289691	1483.78	0.082872	0.0806138	2013.79	-0.00768563	0	2543.78	0.01349231	0.01165771	3073.81	0.00636033		3603.8	0.0033039	0.00154249	4133.8	-0.00546403	0	
423.99	0.32492593	0.32983106	953.99	0.06327193	0.06288975	1483.98	0.08291676	0.08060483	2013.99	-0.00820343	0	2543.98	0.01353474	0.01161218	3074.01	0.0068074		3604	0.00377609	0.00152792	4134	-0.0058095	0	
424.19	0.32432548	0.32981563	954.19	0.06423733	0.06288259	1484.18	0.08195014	0.08059585	2014.19	-0.00808929	0	2544.18	0.01274384	0.01156684	3074.21	0.0074539		3604.2	0.00385003	0.00151349	4134.2	-0.00567684	0	
424.39	0.32401748	0.3298002	954.39	0.06504872	0.06287543	1484.38	0.08175202	0.08058688	2014.39	-0.00761646	0	2544.38	0.01245949	0.01152167	3074.41	0.00792158		3604.4	0.00456051	0.0014992	4134.4	-0.00617893	0	
424.59	0.32342739	0.32978477	954.59	0.066075	0.06286827	1484.58	0.08193455	0.0805779	2014.59	-0.00822601	0	2544.58	0.01251721	0.01147667	3074.61	0.00822635		3604.6	0.0050751	0.00148504	4134.6	-0.00664917	0	
424.79	0.32358883	0.32976934	954.79	0.06636164	0.06286112	1484.78	0.08126596	0.08056893	2014.79	-0.0076813	0	2544.78	0.01180187	0.01143186	3074.81	0.00835457		3604.8	0.00545465	0.00147101	4134.8	-0.00712445	0	
424.99	0.32368005	0.32975391	954.99	0.06692418	0.06285396	1484.98	0.08136517	0.08055996	2014.99	-0.00779121	0	2544.98	0.01106649	0.01138721	3075.01	0.00892791		3605	0.00598199	0.00145711	4135	-0.00681182	0	
425.19	0.3237127	0.32973848	955.19	0.0663727	0.06284681	1485.18	0.08041837	0.08055099	2015.19	-0.00676953	0	2545.18	0.01108641	0.01134275	3075.21	0.00830924		3605.2	0.00617029	0.00144335	4135.2	-0.00590784	0	
425.39	0.32404088	0.32972306	955.39	0.06514464	0.06283965	1485.38	0.08043261	0.08054202	2015.39	-0.00634961	0	2545.38	0.01079136	0.01129845	3075.41	0.00925656		3605.4	0.00631548	0.00142972	4135.4	-0.00612586	0	
425.59	0.32493585	0.32970763	955.59	0.06453103	0.0628325	1485.58	0.08135619	0.08053305	2015.59	-0.00657229	0	2545.58	0.01020396	0.01125433	3075.61	0.00918501		3605.6	0.00591835	0.00141621	4135.6	-0.0064792	0	
425.79	0.32611196	0.32969221	955.79	0.0646321	0.06282535	1485.78	0.08156646	0.08052409	2015.79	-0.00670328	0	2545.78	0.00942751	0.01121038	3075.81	0.00933307		3605.8	0.00575302	0.00140284	4135.8	-0.00681257	0	
425.99	0.32684306	0.32967678	955.99	0.06459574	0.0628182	1485.98	0.08184235	0.08051512	2015.99	-0.0070534	0	2545.98	0.01014957	0.01116661	3076.01	0.00859781		3606	0.00576337	0.00138959	4136	-0.00727417	0	
426.19	0.32663229	0.32966136	956.19	0.06473759	0.06281105	1486.18	0.08204983	0.08050615	2016.19	-0.00797484	0	2546.18	0.01084024	0.011123	3076.21	0.00872124		3606.2	0.0052439	0.00137646	4136.2	-0.00762576	0	
426.39	0.32587645	0.32964593	956.39	0.06313096	0.0628039	1486.38	0.08219977	0.08049719	2016.39	-0.00885842	0	2546.38	0.01123003	0.01107956	3076.41	0.00897044		3606.4	0.00537895	0.00136346	4136.4	-0.00714679	0	
426.59	0.32584166	0.32963051	956.59	0.06222757	0.06279675	1486.58	0.08219639	0.08048823	2016.59	-0.00867015	0	2546.58	0.01201668	0.0110363	3076.61	0.00803668		3606.6	0.00425563	0.00135058	4136.6	-0.00716296	0	
426.79	0.32600093	0.32961509	956.79	0.06253846	0.0627896	1486.78	0.08123443	0.08047926	2016.79	-0.00913125	0	2546.78	0.01301863	0.0109932	3076.81	0.00803549		3606.8	0.00438206	0.00133783	4136.8	-0.0072975	0	
426.99	0.32641309	0.32959967	956.99	0.06230551	0.06278246	1486.98	0.08074041	0.0804703	2016.99	-0.00910497	0	2546.98	0.01368716	0.01095027	3077.01	0.00805844		3607	0.00478642	0.00132519	4137	-0.00683775	0	
427.19	0.32695172	0.32958425	957.19	0.06262644	0.06277531	1487.18	0.08127013	0.08046134	2017.19	-0.00905989	0	2547.18	0.01397108	0.01090751	3077.21	0.00739116		3607.2	0.00502755	0.00131267	4137.2	-0.00593838	0	
427.39	0.32748915	0.32956883	957.39	0.0627899	0.06276816	1487.38	0.08129442	0.08045238	2017.39	-0.00917406	0	2547.38	0.01437641	0.01086491	3077.41	0.00739512		3607.4	0.00390551	0.00130027	4137.4	-0.00616673	0	
427.59	0.32808407	0.32955341	957.59	0.06298824	0.06276102	1487.58	0.0809358	0.08044342	2017.59	-0.00885595	0	2547.58	0.0145052	0.01082249	3077.61	0.00694574		3607.6	0.00509046	0.00128799	4137.6	-0.00640678	0	
427.79	0.32936892	0.32953799	957.79	0.06392099	0.06275388	1487.78	0.08075898	0.08043447	2017.79	-0.00824605	0	2547.78	0.01470972	0.01078022	3077.81	0.00723684		3607.8	0.00555	0.00127583	4137.8	-0.00621649	0	
427.99	0.32912415	0.32952257	957.99	0.06431715	0.06274673	1487.98	0.08118879	0.08042551	2017.99	-0.00919032	0	2547.98	0.01512014	0.01073813	3078.01	0.00680649		3608	0.00565624	0.00126378	4138	-0.00592573	0	
428.19	0.32797744	0.32950716	958.19	0.06479468	0.06273959	1488.18	0.08114531	0.08041655	2018.19	-0.00871597	0	2548.18	0.01510913	0.01069619	3078.21	0.00632697		3608.2	0.00595709	0.00125184	4138.2	-0.00575978	0	
428.39	0.3275618	0.32949174	958.39	0.0647429	0.06273245	1488.38	0.08047686	0.0804076	2018.39	-0.00835735	0	2548.38	0.01494631	0.01065442	3078.41	0.00694691		3608.4	0.0060386	0.00124002	4138.4	-0.00605734	0	
428.59	0.32732819	0.32947633	958.59	0.06526234	0.06272531	1488.58	0.0803563	0.08039865	2018.59	-0.00871363	0	2548.58	0.01495393	0.01061282	3078.61	0.00661943		3608.6	0.00609629	0.0012283	4138.6	-0.00652028	0	
428.79	0.32665628	0.32946091	958.79	0.06485071	0.06271817	1488.78	0.07977496	0.08038969	2018.79	-0.00836909	0	2548.78	0.01332771	0.01057137	3078.81	0.00700489		3608.8	0.00602207	0.0012167	4138.8	-0.00670645	0	
428.99	0.32551915	0.3294455	958.99	0.06512936	0.06271103	1488.98	0.07996764	0.08038074	2018.99	-0.00817062	0	2548.98	0.01224581	0.01053009	3079.01	0.0067581		3609	0.00601788	0.00120521	4139	-0.00694006	0	
429.19	0.32564029	0.32943009	959.19	0.06439036	0.06270389	1489.18	0.07958508	0.08037179	2019.19	-0.00819813	0	2549.18	0.01215088	0.01048897	3079.21	0.00690244		3609.2	0.00583914	0.00119383	4139.2	-0.00671746	0	
429.39	0.32535957	0.32941467	959.39	0.06427363	0.06269675	1489.38	0.07991703	0.08036284	2019.39	-0.0081088	0	2549.38	0.01098921	0.01044801	3079.41	0.00743886		3609.4	0.00514878	0.00118255	4139.4	-0.00694104	0	
429.59	0.32576725	0.32939926	959.59	0.06422094	0.06268962	1489.58	0.08024332	0.08035389	2019.59	-0.00830304	0	2549.58	0.0108286	0.01040721	3079.61	0.00641187		3609.6	0.00455019	0.00117138	4139.6	-0.00693881	0	
429.79	0.32544628	0.32938385	959.79	0.06439743	0.06268248	1489.78	0.0804742	0.08034495	2019.79	-0.00778208	0	2549.78	0.0115825	0.01036657	3079.81	0.00668088		3609.8	0.00424432	0.00116032	4139.8	-0.00696539	0	
429.99	0.32603332	0.32936844	959.99	0.06438483	0.06267535	1489.98	0.08040776	0.080336	2019.99	-0.0076849	0	2549.98	0.01240789	0.01032609	3080.01	0.00652505		3610	0.00396624	0.00114936	4140	-0.00640616	0	
430.19	0.32576642	0.32935303	960.19	0.06462753	0.06266821	1490.18	0.08051799	0.08032705	2020.19	-0.00767508	0	2550.18	0.01287464	0.01028576	3080.21	0.00711296		3610.2	0.0039477	0.0011385	4140.2	-0.00617955	0	
430.39	0.32590684	0.32933762	960.39	0.06327529	0.06266108	1490.38	0.08117161	0.08031811	2020.39	-0.00836743	0	2550.38	0.01273788	0.0102456	3080.41	0.00696981		3610.4	0.00365463	0.00112775	4140.4	-0.00564805	0	
430.59	0.32663512	0.32932222	960.59	0.06317725	0.06265395	1490.58	0.08052503	0.08030917	2020.59	-0.00815656	0	2550.58	0.01339191	0.01020559	3080.61	0.00725988		3610.6	0.0031398	0.00111709	4140.6	-0.00555797	0	
430.79	0.32752648	0.32930681	960.79	0.06328274	0.06264682	1490.78	0.08092249	0.08030022	2020.79	-0.00873614	0	2550.78	0.0134794	0.01016573	3080.81	0.00731455		3610.8	0.00333824	0.00110654	4140.8	-0.00507701	0	
430.99	0.32873109	0.3292914	960.99	0.06339351	0.06263969	1490.98	0.08250787	0.08029128	2020.99	-0.00820634	0	2550.98	0.01326775	0.01012604	3081.01	0.00579872		3611	0.00453623	0.00109609	4141	-0.00474063	0	
431.19	0.32963297	0.329276	961.19	0.06377267	0.06263256	1491.18	0.08343458	0.08028234	2021.19	-0.00861756	0	2551.18	0.01370441	0.01008649	3081.21	0.0053298		3611.2	0.00526917	0.00108574	4141.2	-0.00450061	0	
431.39	0.32966915	0.32926059	961.39	0.06332145	0.06262543	1491.38	0.08353394	0.0802734	2021.39	-0.00906477	0	2551.38	0.01349413	0.01004711	3081.41	0.00633673		3611.4	0.00478297	0.00107548	4141.4	-0.00440228	0	
431.59	0.32970268	0.32924519	961.59	0.06287087	0.0626183	1491.58	0.08351079	0.08026446	2021.59	-0.00948097	0	2551.58	0.01234312	0.01000787	3081.61	0.00664615		3611.6	0.00624069	0.00106532	4141.6	-0.00447903	0	
431.79	0.32990811	0.32922978	961.79	0.06215555	0.06261117	1491.78	0.0841036	0.08025553	2021.79	-0.01002801	0	2551.78	0.01141866	0.00996879	3081.81	0.00753121		3611.8	0.00572557	0.00105526	4141.8	-0.00390223	0	
431.99	0.32891234	0.32921438	961.99	0.06118909	0.06260404	1491.98	0.08427687	0.08024659	2021.99	-0.01060254	0	2551.98	0.01105547	0.00992986	3082.01	0.00709273		3612	0.00546272	0.00104529	4142	-0.00412808	0	
432.19	0.32793012	0.32919898	962.19	0.06063045	0.06259692	1492.18	0.0836111	0.08023765	2022.19	-0.01035876	0	2552.18	0.01034517	0.00989108	3082.21	0.00746618		3612.2	0.00547317	0.00103542	4142.2	-0.00517464	0	
432.39	0.32769249	0.32918358	962.39	0.0611757	0.06258979	1492.38	0.08296127	0.08022872	2022.39	-0.01104838	0	2552.38	0.00974292	0.00985246	3082.41	0.00747193		3612.4	0.00547467	0.00102564	4142.4	-0.00514155	0	
432.59	0.32735439	0.32916818	962.59	0.06146167	0.06258267	1492.58	0.08322151	0.08021979	2022.59	-0.01158897	0	2552.58	0.00881008	0.00981398	3082.61	0.00719594		3612.6	0.00550992	0.00101595	4142.6	-0.00571484	0	
432.79	0.32626721	0.32915278	962.79	0.06069219	0.06257555	1492.78	0.08321037	0.08021085	2022.79	-0.01196877	0	2552.78	0.00796435	0.00977566	3082.81	0.00705512		3612.8	0.00509883	0.00100636	4142.8	-0.00594111	0	
432.99	0.32623188	0.32913738	962.99	0.06046455	0.06256842	1492.98	0.08261636	0.08020192	2022.99	-0.01224077	0	2552.98	0.00757717	0.00973749	3083.01	0.00685317		3613	0.00450953	0.00099685	4143	-0.00661045	0	
433.19	0.32620169	0.32912198	963.19	0.05991045	0.0625613	1493.18	0.08203828	0.08019299	2023.19	-0.01320825	0	2553.18	0.00807062	0.00969946	3083.21	0.00669115		3613.2	0.00395352	0.00098744	4143.2	-0.00661039	0	
433.39	0.32516777	0.32910658	963.39	0.05976367	0.06255418	1493.38	0.08104831	0.08018406	2023.39	-0.01238837	0	2553.38	0.00806152	0.00966158	3083.41	0.00672115		3613.4	0.00305501	0.00097811	4143.4	-0.00650885	0	
433.59	0.3257953	0.32909118	963.59	0.05956058	0.06254706	1493.58	0.08147455	0.08017513	2023.59	-0.01223274	0	2553.58	0.00924316	0.00962385	3083.61	0.00612651		3613.6	0.00357027	0.00096887	4143.6	-0.00657518	0	
433.79	0.32511255	0.32907579	963.79	0.0597351	0.06253994	1493.78	0.08139971	0.08016621	2023.79	-0.01156506	0	2553.78	0.00946915	0.00958627	3083.81	0.00614827		3613.8	0.00345413	0.00095972	4143.8	-0.00692717	0	
433.99	0.32571454	0.32906039	963.99	0.06032183	0.06253282	1493.98	0.08120265	0.08015728	2023.99	-0.01158851	0	2553.98	0.00936597	0.00954884	3084.01	0.00669093		3614	0.00372823	0.00095066	4144	-0.00619851	0	
434.19	0.32565385	0.329045	964.19	0.060153	0.0625257	1494.18	0.08137797	0.08014835	2024.19	-0.01090183	0	2554.18	0.00971687	0.00951155	3084.21	0.00665845		3614.2	0.00354276	0.00094168	4144.2	-0.00594936	0	
434.39	0.32540802	0.3290296	964.39	0.06030678	0.06251859	1494.38	0.08160119	0.08013943	2024.39	-0.0100321	0	2554.38	0.00988237	0.00947441	3084.41	0.00698691		3614.4	0.00283742	0.00093278	4144.4	-0.00623773	0	
434.59	0.32591758	0.32901421	964.59	0.06159823	0.06251147	1494.58	0.08195681	0.08013051	2024.59	-0.00879056	0	2554.58	0.01121787	0.00943741	3084.61	0.00709767		3614.6	0.00241786	0.00092397	4144.6	-0.00560786	0	
434.79	0.32665482	0.32899881	964.79	0.06303802	0.06250436	1494.78	0.08294347	0.08012158	2024.79	-0.00791282	0	2554.78	0.01169071	0.00940055	3084.81	0.00614667		3614.8	0.0029285	0.00091524	4144.8	-0.00513858	0	
434.99	0.32660718	0.32898342	964.99	0.0644741	0.06249724	1494.98	0.08341933	0.08011266	2024.99	-0.00676389	0	2554.98	0.01240847	0.00936384	3085.01	0.00510106		3615	0.00433784	0.0009066	4145	-0.00560683	0	
435.19	0.32632381	0.32896803	965.19	0.06433335	0.06249013	1495.18	0.08309691	0.08010374	2025.19	-0.00701601	0	2555.18	0.0131283	0.00932728	3085.21	0.00530771		3615.2	0.00392664	0.00089804	4145.2	-0.00584728	0	
435.39	0.32556166	0.32895264	965.39	0.06438011	0.06248301	1495.38	0.08283908	0.08009482	2025.39	-0.00639021	0	2555.38	0.01269485	0.00929085	3085.41	0.00630918		3615.4	0.00370294	0.00088955	4145.4	-0.00508832	0	
435.59	0.32587918	0.32893725	965.59	0.06405843	0.0624759	1495.58	0.0832661	0.0800859	2025.59	-0.0064955	0	2555.58	0.01184273	0.00925457	3085.61	0.00726252		3615.6	0.00418613	0.00088115	4145.6	-0.00480536	0	
435.79	0.32554253	0.32892186	965.79	0.06430235	0.06246879	1495.78	0.08345823	0.08007699	2025.79	-0.00598529	0	2555.78	0.01206443	0.00921843	3085.81	0.00677206		3615.8	0.00342221	0.00087283	4145.8	-0.00465139	0	
435.99	0.32550418	0.32890647	965.99	0.06472396	0.06246168	1495.98	0.08339216	0.08006807	2025.99	-0.00620135	0	2555.98	0.01269875	0.00918243	3086.01	0.00581173		3616	0.00385526	0.00086458	4146	-0.00545583	0	
436.19	0.32515336	0.32889109	966.19	0.0644241	0.06245457	1496.18	0.08292936	0.08005915	2026.19	-0.00613447	0	2556.18	0.01230125	0.00914658	3086.21	0.00551824		3616.2	0.00432377	0.00085642	4146.2	-0.00560098	0	
436.39	0.32447916	0.3288757	966.39	0.06512035	0.06244746	1496.38	0.08237529	0.08005024	2026.39	-0.00703362	0	2556.38	0.01206746	0.00911086	3086.41	0.00463485		3616.4	0.00493293	0.00084833	4146.4	-0.00494668	0	
436.59	0.32440076	0.32886031	966.59	0.06413044	0.06244035	1496.58	0.08221755	0.08004133	2026.59	-0.00780165	0	2556.58	0.01173097	0.00907528	3086.61	0.00453379		3616.6	0.00469807	0.00084032	4146.6	-0.00538847	0	
436.79	0.32484315	0.32884493	966.79	0.06330404	0.06243325	1496.78	0.08149695	0.08003241	2026.79	-0.00861517	0	2556.78	0.01177678	0.00903984	3086.81	0.0048394		3616.8	0.0044106	0.00083238	4146.8	-0.00572239	0	
436.99	0.32536831	0.32882954	966.99	0.0628099	0.06242614	1496.98	0.08036585	0.0800235	2026.99	-0.0092029	0	2556.98	0.01178125	0.00900454	3087.01	0.00526041		3617	0.00396019	0.00082452	4147	-0.00592641	0	
437.19	0.32491501	0.32881416	967.19	0.0621831	0.06241903	1497.18	0.08070201	0.08001459	2027.19	-0.00930599	0	2557.18	0.0115229	0.00896938	3087.21	0.00560551		3617.2	0.00387694	0.00081673	4147.2	-0.00606984	0	
437.39	0.32452942	0.32879877	967.39	0.06219263	0.06241193	1497.38	0.08018363	0.08000568	2027.39	-0.0089102	0	2557.38	0.010992	0.00893435	3087.41	0.0065237		3617.4	0.00476326	0.00080901	4147.4	-0.00555313	0	
437.59	0.32454879	0.32878339	967.59	0.06249045	0.06240483	1497.58	0.08029243	0.07999677	2027.59	-0.00975939	0	2557.58	0.01083943	0.00889946	3087.61	0.00617808		3617.6	0.00567456	0.00080137	4147.6	-0.00556922	0	
437.79	0.32389457	0.32876801	967.79	0.06285137	0.06239772	1497.78	0.0798221	0.07998786	2027.79	-0.00976096	0	2557.78	0.00958134	0.00886471	3087.81	0.0065684		3617.8	0.00541772	0.0007938	4147.8	-0.00625482	0	
437.99	0.32406969	0.32875263	967.99	0.06370932	0.06239062	1497.98	0.07987022	0.07997896	2027.99	-0.00925639	0	2557.98	0.00996057	0.00883009	3088.01	0.00788545		3618	0.00560139	0.00078631	4148	-0.0062514	0	
438.19	0.32426571	0.32873725	968.19	0.06343503	0.06238352	1498.18	0.07949537	0.07997005	2028.19	-0.00828501	0	2558.18	0.0104585	0.00879561	3088.21	0.00762796		3618.2	0.00573358	0.00077888	4148.2	-0.00602975	0	
438.39	0.3243931	0.32872187	968.39	0.06392917	0.06237642	1498.38	0.07926704	0.07996115	2028.39	-0.00844802	0	2558.38	0.01016734	0.00876126	3088.41	0.00853424		3618.4	0.00551432	0.00077152	4148.4	-0.00674789	0	
438.59	0.325639	0.32870649	968.59	0.06398009	0.06236932	1498.58	0.08002769	0.07995224	2028.59	-0.00854565	0	2558.58	0.01043377	0.00872705	3088.61	0.00835018		3618.6	0.00557896	0.00076424	4148.6	-0.00632088	0	
438.79	0.32619398	0.32869111	968.79	0.06388816	0.06236222	1498.78	0.07954138	0.07994334	2028.79	-0.00924109	0	2558.78	0.01070294	0.00869297	3088.81	0.0081883		3618.8	0.0058777	0.00075702	4148.8	-0.00620472	0	
438.99	0.32620988	0.32867573	968.99	0.0636461	0.06235512	1498.98	0.079862	0.07993444	2028.99	-0.00896237	0	2558.98	0.01068295	0.00865902	3089.01	0.00796252		3619	0.00643996	0.00074987	4149	-0.00613456	0	
439.19	0.32620503	0.32866036	969.19	0.06316317	0.06234802	1499.18	0.0793453	0.07992554	2029.19	-0.00968128	0	2559.18	0.01002359	0.00862521	3089.21	0.00798681		3619.2	0.00631744	0.00074278	4149.2	-0.0053573	0	
439.39	0.32641092	0.32864498	969.39	0.06324845	0.06234093	1499.38	0.07953512	0.07991664	2029.39	-0.0095171	0	2559.38	0.00975694	0.00859153	3089.41	0.00857516		3619.4	0.00662327	0.00073577	4149.4	-0.00538622	0	
439.59	0.32697905	0.3286296	969.59	0.06242026	0.06233383	1499.58	0.08000039	0.07990774	2029.59	-0.01043566	0	2559.58	0.00982158	0.00855798	3089.61	0.00865772		3619.6	0.00655366	0.00072882	4149.6	-0.00583972	0	
439.79	0.32623989	0.32861423	969.79	0.0630693	0.06232674	1499.78	0.07999515	0.07989884	2029.79	-0.0108708	0	2559.78	0.01053973	0.00852456	3089.81	0.00693502		3619.8	0.00692894	0.00072193	4149.8	-0.00638879	0	
439.99	0.32694419	0.32859885	969.99	0.06362433	0.06231964	1499.98	0.08027196	0.07988994	2029.99	-0.01229914	0	2559.98	0.011109	0.00849127	3090.01	0.00630788		3620	0.0074376	0.00071512	4150	-0.00667436	0	
440.19	0.32676418	0.32858348	970.19	0.06320094	0.06231255	1500.18	0.0793137	0.07988105	2030.19	-0.01253742	0	2560.18	0.01109175	0.00845811	3090.21	0.00645425		3620.2	0.00794946	0.00070836	4150.2	-0.00679807	0	
440.39	0.32615963	0.32856811	970.39	0.06310436	0.06230545	1500.38	0.07871931	0.07987215	2030.39	-0.01367578	0	2560.38	0.01156544	0.00842508	3090.41	0.00577483		3620.4	0.00850694	0.00070167	4150.4	-0.00688716	0	
440.59	0.32662686	0.32855274	970.59	0.06270193	0.06229836	1500.58	0.07865824	0.07986326	2030.59	-0.01385283	0	2560.58	0.01188706	0.00839218	3090.61	0.00580772		3620.6	0.00839298	0.00069504	4150.6	-0.00765865	0	
440.79	0.32612474	0.32853737	970.79	0.06284495	0.06229127	1500.78	0.07870418	0.07985437	2030.79	-0.01399154	0	2560.78	0.01166391	0.00835941	3090.81	0.00609089		3620.8	0.00808367	0.00068848	4150.8	-0.00798457	0	
440.99	0.32530823	0.32852199	970.99	0.0630808	0.06228418	1500.98	0.07834876	0.07984548	2030.99	-0.01380179	0	2560.98	0.01218234	0.00832676	3091.01	0.00601561		3621	0.00810842	0.00068197	4151	-0.00850079	0	
441.19	0.32471455	0.32850662	971.19	0.06263791	0.06227709	1501.18	0.07881676	0.07983658	2031.19	-0.01296922	0	2561.18	0.01198545	0.00829425	3091.21	0.00630714		3621.2	0.00838082	0.00067553	4151.2	-0.00938557	0	
441.39	0.32331237	0.32849126	971.39	0.06346472	0.06227	1501.38	0.07808081	0.0798277	2031.39	-0.01248634	0	2561.38	0.01203026	0.00826186	3091.41	0.00719153		3621.4	0.00859084	0.00066915	4151.4	-0.00944133	0	
441.59	0.32260822	0.32847589	971.59	0.06361254	0.06226292	1501.58	0.07779507	0.07981881	2031.59	-0.01213506	0	2561.58	0.01233065	0.00822959	3091.61	0.00728628		3621.6	0.00759185	0.00066283	4151.6	-0.00965465	0	
441.79	0.32263156	0.32846052	971.79	0.06375085	0.06225583	1501.78	0.07780997	0.07980992	2031.79	-0.01148988	0	2561.78	0.0122995	0.00819746	3091.81	0.00735757		3621.8	0.00753266	0.00065657	4151.8	-0.01000489	0	
441.99	0.32264225	0.32844515	971.99	0.06400738	0.06224874	1501.98	0.07725518	0.07980103	2031.99	-0.01147957	0	2561.98	0.01275322	0.00816544	3092.01	0.00776774		3622	0.0077189	0.00065037	4152	-0.00936617	0	
442.19	0.32397109	0.32842979	972.19	0.06287326	0.06224166	1502.18	0.07709036	0.07979215	2032.19	-0.01124906	0	2562.18	0.0128372	0.00813356	3092.21	0.00683182		3622.2	0.00717031	0.00064423	4152.2	-0.00871293	0	
442.39	0.32392583	0.32841442	972.39	0.06173563	0.06223457	1502.38	0.07708627	0.07978326	2032.39	-0.01104282	0	2562.38	0.01250729	0.0081018	3092.41	0.00679259		3622.4	0.00630364	0.00063814	4152.4	-0.0084431	0	
442.59	0.32485313	0.32839906	972.59	0.06154658	0.06222749	1502.58	0.07765205	0.07977438	2032.59	-0.01100746	0	2562.58	0.01203414	0.00807016	3092.61	0.00636799		3622.6	0.00589253	0.00063211	4152.6	-0.00738055	0	
442.79	0.32552757	0.32838369	972.79	0.06167287	0.06222041	1502.78	0.07772678	0.07976549	2032.79	-0.0106493	0	2562.78	0.01224575	0.00803864	3092.81	0.00618462		3622.8	0.00564596	0.00062614	4152.8	-0.00685135	0	
442.99	0.32544268	0.32836833	972.99	0.06168087	0.06221332	1502.98	0.07900291	0.07975661	2032.99	-0.01010986	0	2562.98	0.01140363	0.00800725	3093.01	0.00575845		3623	0.00512034	0.00062023	4153	-0.0065887	0	
443.19	0.3256318	0.32835297	973.19	0.06203104	0.06220624	1503.18	0.07867603	0.07974773	2033.19	-0.01061045	0	2563.18	0.01082447	0.00797598	3093.21	0.00581861		3623.2	0.00417521	0.00061437	4153.2	-0.00540654	0	
443.39	0.32552654	0.3283376	973.39	0.06191614	0.06219916	1503.38	0.07948335	0.07973885	2033.39	-0.01071199	0	2563.38	0.01096511	0.00794484	3093.41	0.00570352		3623.4	0.00338357	0.00060857	4153.4	-0.00605173	0	
443.59	0.32552836	0.32832224	973.59	0.06252085	0.06219208	1503.58	0.08018126	0.07972997	2033.59	-0.01178366	0	2563.58	0.01077677	0.00791381	3093.61	0.00516578		3623.6	0.00304081	0.00060282	4153.6	-0.00641629	0	
443.79	0.32502237	0.32830688	973.79	0.06354234	0.062185	1503.78	0.08013097	0.07972109	2033.79	-0.01155544	0	2563.78	0.01065955	0.00788291	3093.81	0.00467481		3623.8	0.0032101	0.00059713	4153.8	-0.00596233	0	
443.99	0.32587278	0.32829152	973.99	0.06406688	0.06217792	1503.98	0.08068844	0.07971222	2033.99	-0.01234418	0	2563.98	0.01027173	0.00785212	3094.01	0.00500632		3624	0.00270902	0.00059149	4154	-0.00626598	0	
444.19	0.32546418	0.32827616	974.19	0.06367348	0.06217085	1504.18	0.07994256	0.07970334	2034.19	-0.01197642	0	2564.18	0.00979884	0.00782146	3094.21	0.00514982		3624.2	0.00317528	0.0005859	4154.2	-0.00634316	0	
444.39	0.32547015	0.32826081	974.39	0.062799	0.06216377	1504.38	0.08077148	0.07969447	2034.39	-0.01224733	0	2564.38	0.00926087	0.00779092	3094.41	0.00497277		3624.4	0.0034218	0.00058037	4154.4	-0.00651401	0	
444.59	0.32594876	0.32824545	974.59	0.06270849	0.06215669	1504.58	0.08127257	0.07968559	2034.59	-0.01203692	0	2564.58	0.00852557	0.00776049	3094.61	0.00516853		3624.6	0.00285256	0.00057488	4154.6	-0.00792676	0	
444.79	0.32508762	0.32823009	974.79	0.06210926	0.06214962	1504.78	0.08198852	0.07967672	2034.79	-0.01165939	0	2564.78	0.00791976	0.00773019	3094.81	0.0052782		3624.8	0.00271292	0.00056945	4154.8	-0.00882671	0	
444.99	0.32445327	0.32821474	974.99	0.06198336	0.06214255	1504.98	0.08152896	0.07966785	2034.99	-0.01074424	0	2564.98	0.00782602	0.0077	3095.01	0.00530233		3625	0.00336749	0.00056408	4155	-0.00927731	0	
445.19	0.32345889	0.32819938	975.19	0.06125289	0.06213547	1505.18	0.08241047	0.07965898	2035.19	-0.01007483	0	2565.18	0.00751447	0.00766993	3095.21	0.00608745		3625.2	0.00338317	0.00055875	4155.2	-0.0093516	0	
445.39	0.32390081	0.32818403	975.39	0.061479	0.0621284	1505.38	0.08174347	0.07965011	2035.39	-0.01014558	0	2565.38	0.0079672	0.00763998	3095.41	0.00633342		3625.4	0.00423953	0.00055347	4155.4	-0.00900556	0	
445.59	0.32450251	0.32816867	975.59	0.0609103	0.06212133	1505.58	0.08129399	0.07964124	2035.59	-0.01015864	0	2565.58	0.00819436	0.00761015	3095.61	0.00607133		3625.6	0.00458074	0.00054824	4155.6	-0.00920245	0	
445.79	0.32566015	0.32815332	975.79	0.06044138	0.06211426	1505.78	0.08118812	0.07963237	2035.79	-0.00998277	0	2565.78	0.00839193	0.00758043	3095.81	0.00538341		3625.8	0.00554872	0.00054306	4155.8	-0.00954853	0	
445.99	0.32615936	0.32813797	975.99	0.06042757	0.06210719	1505.98	0.08081557	0.0796235	2035.99	-0.0102547	0	2565.98	0.00818123	0.00755083	3096.01	0.00528716		3626	0.00632976	0.00053793	4156	-0.00915682	0	
446.19	0.32715816	0.32812261	976.19	0.0601287	0.06210012	1506.18	0.08068285	0.07961464	2036.19	-0.00940766	0	2566.18	0.00936725	0.00752134	3096.21	0.0055242		3626.2	0.00628886	0.00053285	4156.2	-0.00795781	0	
446.39	0.32748144	0.32810726	976.39	0.06005381	0.06209305	1506.38	0.0805892	0.07960577	2036.39	-0.0088214	0	2566.38	0.00964609	0.00749197	3096.41	0.00596466		3626.4	0.00688386	0.00052782	4156.4	-0.00722974	0	
446.59	0.327746	0.32809191	976.59	0.06011934	0.06208598	1506.58	0.08040248	0.07959691	2036.59	-0.00953358	0	2566.58	0.00935961	0.00746271	3096.61	0.00546533		3626.6	0.00754749	0.00052283	4156.6	-0.0066077	0	
446.79	0.32838154	0.32807656	976.79	0.0599571	0.06207891	1506.78	0.07993382	0.07958804	2036.79	-0.00913814	0	2566.78	0.00981696	0.00743357	3096.81	0.00549127		3626.8	0.00749392	0.0005179	4156.8	-0.00711976	0	
446.99	0.32797163	0.32806121	976.99	0.05960178	0.06207185	1506.98	0.08034101	0.07957918	2036.99	-0.01042882	0	2566.98	0.00942947	0.00740454	3097.01	0.00541652		3627	0.00734443	0.000513	4157	-0.00660825	0	
447.19	0.32674244	0.32804587	977.19	0.06012807	0.06206478	1507.18	0.07908552	0.07957032	2037.19	-0.01035739	0	2567.18	0.00981133	0.00737563	3097.21	0.006189		3627.2	0.00693844	0.00050816	4157.2	-0.00517407	0	
447.39	0.32588478	0.32803052	977.39	0.06013731	0.06205772	1507.38	0.07885727	0.07956146	2037.39	-0.01098254	0	2567.38	0.00987024	0.00734682	3097.41	0.00624871		3627.4	0.0060895	0.00050336	4157.4	-0.00555919	0	
447.59	0.32558963	0.32801517	977.59	0.06120113	0.06205065	1507.58	0.07898413	0.0795526	2037.59	-0.01157365	0	2567.58	0.01008454	0.00731813	3097.61	0.00603082		3627.6	0.0066432	0.0004986	4157.6	-0.00570686	0	
447.79	0.32507038	0.32799983	977.79	0.06122753	0.06204359	1507.78	0.07912803	0.07954374	2037.79	-0.0115797	0	2567.78	0.00955445	0.00728956	3097.81	0.0064685		3627.8	0.0063968	0.0004939	4157.8	-0.00606794	0	
447.99	0.32585974	0.32798448	977.99	0.06129637	0.06203653	1507.98	0.07939054	0.07953488	2037.99	-0.01277997	0	2567.98	0.00990508	0.00726109	3098.01	0.00669188		3628	0.00527551	0.00048923	4158	-0.00655131	0	
448.19	0.32611748	0.32796914	978.19	0.06094665	0.06202947	1508.18	0.07950195	0.07952603	2038.19	-0.01245793	0	2568.18	0.00963272	0.00723274	3098.21	0.00705286		3628.2	0.00531949	0.00048461	4158.2	-0.00676499	0	
448.39	0.32661687	0.32795379	978.39	0.06055547	0.06202241	1508.38	0.07996413	0.07951717	2038.39	-0.01269371	0	2568.38	0.00923013	0.00720449	3098.41	0.00714571		3628.4	0.00499321	0.00048003	4158.4	-0.00691277	0	
448.59	0.32635523	0.32793845	978.59	0.06120632	0.06201535	1508.58	0.07990251	0.07950832	2038.59	-0.01266904	0	2568.58	0.00896875	0.00717636	3098.61	0.00668717		3628.6	0.00427459	0.0004755	4158.6	-0.00822753	0	
448.79	0.32595365	0.32792311	978.79	0.06119416	0.06200829	1508.78	0.07977267	0.07949947	2038.79	-0.01167703	0	2568.78	0.00870636	0.00714833	3098.81	0.00637662		3628.8	0.0037293	0.00047101	4158.8	-0.00751531	0	
448.99	0.32586271	0.32790776	978.99	0.06142061	0.06200123	1508.98	0.07965906	0.07949061	2038.99	-0.01187126	0	2568.98	0.00818712	0.00712042	3099.01	0.00588323		3629	0.00381055	0.00046656	4159	-0.00767516	0	
449.19	0.32686208	0.32789242	979.19	0.06148163	0.06199417	1509.18	0.08053148	0.07948176	2039.19	-0.01170568	0	2569.18	0.00846012	0.00709261	3099.21	0.00575733		3629.2	0.00344802	0.00046215	4159.2	-0.00726403	0	
449.39	0.32824129	0.32787708	979.39	0.06206532	0.06198712	1509.38	0.07976475	0.07947291	2039.39	-0.01245747	0	2569.38	0.00857797	0.00706492	3099.41	0.00518734		3629.4	0.00387928	0.00045779	4159.4	-0.00714845	0	
449.59	0.32783017	0.32786174	979.59	0.06224386	0.06198006	1509.58	0.07856182	0.07946406	2039.59	-0.01229203	0	2569.58	0.00866012	0.00703733	3099.61	0.00497483		3629.6	0.00362289	0.00045346	4159.6	-0.00700017	0	
449.79	0.32830499	0.3278464	979.79	0.06271773	0.06197301	1509.78	0.07840179	0.07945521	2039.79	-0.0117341	0	2569.78	0.00909891	0.00700985	3099.81	0.00489604		3629.8	0.00414724	0.00044918	4159.8	-0.00698721	0	
449.99	0.32874668	0.32783107	979.99	0.06353088	0.06196595	1509.98	0.07806811	0.07944637	2039.99	-0.01180902	0	2569.98	0.00920894	0.00698247	3100.01	0.00520615		3630	0.00525283	0.00044494	4160	-0.00653849	0	
450.19	0.3286195	0.32781573	980.19	0.06362461	0.0619589	1510.18	0.07784626	0.07943752	2040.19	-0.01139324	0	2570.18	0.01094004	0.0069552	3100.21	0.00536668		3630.2	0.00571361	0.00044073	4160.2	-0.005532	0	
450.39	0.32831444	0.32780039	980.39	0.06288427	0.06195185	1510.38	0.07806497	0.07942867	2040.39	-0.01115833	0	2570.38	0.01118798	0.00692804	3100.41	0.00500157		3630.4	0.00594721	0.00043657	4160.4	-0.00539315	0	
450.59	0.32793321	0.32778506	980.59	0.06240295	0.0619448	1510.58	0.07790186	0.07941983	2040.59	-0.01234978	0	2570.58	0.01083486	0.00690099	3100.61	0.00415143		3630.6	0.0059453	0.00043245	4160.6	-0.00551401	0	
450.79	0.32729549	0.32776972	980.79	0.0630159	0.06193774	1510.78	0.07792144	0.07941099	2040.79	-0.01190522	0	2570.78	0.01084066	0.00687404	3100.81	0.00466174		3630.8	0.00502608	0.00042836	4160.8	-0.00685205	0	
450.99	0.3265725	0.32775439	980.99	0.06331307	0.06193069	1510.98	0.07826057	0.07940214	2040.99	-0.01224128	0	2570.98	0.01213527	0.0068472	3101.01	0.00486377		3631	0.00500829	0.00042432	4161	-0.00584584	0	
451.19	0.3257494	0.32773905	981.19	0.06388862	0.06192364	1511.18	0.07767974	0.0793933	2041.19	-0.01171052	0	2571.18	0.01255829	0.00682046	3101.21	0.00467102		3631.2	0.00522488	0.00042031	4161.2	-0.00529685	0	
451.39	0.32617706	0.32772372	981.39	0.06369514	0.0619166	1511.38	0.07826085	0.07938446	2041.39	-0.01184556	0	2571.38	0.01170618	0.00679382	3101.41	0.00444909		3631.4	0.0059921	0.00041634	4161.4	-0.00649484	0	
451.59	0.32554285	0.32770839	981.59	0.06421801	0.06190955	1511.58	0.07906984	0.07937562	2041.59	-0.01224681	0	2571.58	0.01116028	0.00676729	3101.61	0.00442436		3631.6	0.0069087	0.00041241	4161.6	-0.00729391	0	
451.79	0.32530977	0.32769305	981.79	0.0639402	0.0619025	1511.78	0.07947364	0.07936678	2041.79	-0.01215631	0	2571.78	0.01014999	0.00674087	3101.81	0.00503287		3631.8	0.00764798	0.00040851	4161.8	-0.00848465	0	
451.99	0.32567209	0.32767772	981.99	0.06437689	0.06189546	1511.98	0.07939597	0.07935795	2041.99	-0.01192219	0	2571.98	0.0109665	0.00671454	3102.01	0.00464619		3632	0.00701532	0.00040465	4162	-0.00804807	0	
452.19	0.32566152	0.32766239	982.19	0.06426237	0.06188841	1512.18	0.07953835	0.07934911	2042.19	-0.0117128	0	2572.18	0.00996543	0.00668832	3102.21	0.00489048		3632.2	0.00696544	0.00040083	4162.2	-0.00770604	0	
452.39	0.32557625	0.32764706	982.39	0.06404698	0.06188137	1512.38	0.07932984	0.07934027	2042.39	-0.01145673	0	2572.38	0.0096719	0.0066622	3102.41	0.00421394		3632.4	0.00651587	0.00039704	4162.4	-0.00770628	0	
452.59	0.32570129	0.32763173	982.59	0.06369108	0.06187432	1512.58	0.07958548	0.07933144	2042.59	-0.01120615	0	2572.58	0.00967563	0.00663619	3102.61	0.00340364		3632.6	0.00578037	0.00039329	4162.6	-0.00823451	0	
452.79	0.32578867	0.32761641	982.79	0.06300235	0.06186728	1512.78	0.07976631	0.07932261	2042.79	-0.00986247	0	2572.78	0.00955031	0.00661027	3102.81	0.00341954		3632.8	0.00454442	0.00038958	4162.8	-0.00809945	0	
452.99	0.3256079	0.32760108	982.99	0.06286368	0.06186024	1512.98	0.08040636	0.07931377	2042.99	-0.01031448	0	2572.98	0.0092107	0.00658446	3103.01	0.00372076		3633	0.00408524	0.0003859	4163	-0.0089021	0	
453.19	0.3259773	0.32758575	983.19	0.06297116	0.0618532	1513.18	0.08090882	0.07930494	2043.19	-0.00985798	0	2573.18	0.00945059	0.00655875	3103.21	0.00381661		3633.2	0.00404038	0.00038225	4163.2	-0.00893892	0	
453.39	0.32519643	0.32757043	983.39	0.06281203	0.06184616	1513.38	0.08030589	0.07929611	2043.39	-0.01024001	0	2573.38	0.00923875	0.00653313	3103.41	0.00378827		3633.4	0.00420709	0.00037864	4163.4	-0.00852789	0	
453.59	0.32551143	0.3275551	983.59	0.06249075	0.06183912	1513.58	0.07984912	0.07928728	2043.59	-0.00890833	0	2573.58	0.00979675	0.00650762	3103.61	0.00359737		3633.6	0.00418417	0.00037507	4163.6	-0.00882432	0	
453.79	0.32565158	0.32753978	983.79	0.06226895	0.06183208	1513.78	0.07975309	0.07927845	2043.79	-0.00885075	0	2573.78	0.01077101	0.00648221	3103.81	0.0034794		3633.8	0.00438194	0.00037152	4163.8	-0.00846265	0	
453.99	0.32590173	0.32752445	983.99	0.06167166	0.06182504	1513.98	0.07994796	0.07926963	2043.99	-0.00933215	0	2573.98	0.01107269	0.0064569	3104.01	0.00329019		3634	0.00500945	0.00036802	4164	-0.00841925	0	
454.19	0.32534514	0.32750913	984.19	0.0615704	0.061818	1514.18	0.08064519	0.0792608	2044.19	-0.01016732	0	2574.18	0.01220475	0.00643168	3104.21	0.00290933		3634.2	0.00492593	0.00036454	4164.2	-0.00791524	0	
454.39	0.32567352	0.32749381	984.39	0.06114697	0.06181097	1514.38	0.08104938	0.07925197	2044.39	-0.01022808	0	2574.38	0.011899	0.00640657	3104.41	0.00260627		3634.4	0.0042276	0.0003611	4164.4	-0.00801821	0	
454.59	0.32601269	0.32747849	984.59	0.0618391	0.06180393	1514.58	0.08114949	0.07924315	2044.59	-0.01135592	0	2574.58	0.01191486	0.00638155	3104.61	0.00217667		3634.6	0.00448048	0.00035769	4164.6	-0.00855877	0	
454.79	0.32602277	0.32746316	984.79	0.06217638	0.0617969	1514.78	0.08051431	0.07923432	2044.79	-0.01120596	0	2574.78	0.01220405	0.00635663	3104.81	0.00208217		3634.8	0.00418557	0.00035431	4164.8	-0.00870407	0	
454.99	0.32677002	0.32744784	984.99	0.06244127	0.06178986	1514.98	0.08055906	0.0792255	2044.99	-0.01154366	0	2574.98	0.01316863	0.0063318	3105.01	0.00140695		3635	0.00492271	0.00035096	4165	-0.00776105	0	
455.19	0.32692929	0.32743252	985.19	0.06276143	0.06178283	1515.18	0.08030486	0.07921668	2045.19	-0.01189036	0	2575.18	0.01218801	0.00630708	3105.21	0.00136936		3635.2	0.00578422	0.00034765	4165.2	-0.00779913	0	
455.39	0.3275709	0.32741721	985.39	0.06232794	0.0617758	1515.38	0.08006562	0.07920786	2045.39	-0.01275255	0	2575.38	0.01164042	0.00628245	3105.41	0.00187448		3635.4	0.00627191	0.00034436	4165.4	-0.00861282	0	
455.59	0.3270983	0.32740189	985.59	0.06268444	0.06176876	1515.58	0.07969822	0.07919904	2045.59	-0.01386998	0	2575.58	0.01092123	0.00625792	3105.61	0.00260553		3635.6	0.00632205	0.00034111	4165.6	-0.00904447	0	
455.79	0.32776933	0.32738657	985.79	0.06244626	0.06176173	1515.78	0.07930324	0.07919022	2045.79	-0.01394601	0	2575.78	0.01036514	0.00623348	3105.81	0.00212166		3635.8	0.00665319	0.00033789	4165.8	-0.00906038	0	
455.99	0.32762523	0.32737125	985.99	0.06155763	0.0617547	1515.98	0.07887045	0.0791814	2045.99	-0.01376202	0	2575.98	0.00958634	0.00620914	3106.01	0.00175903		3636	0.00602872	0.0003347	4166	-0.0085448	0	
456.19	0.32805812	0.32735594	986.19	0.0607553	0.06174767	1516.18	0.07823027	0.07917259	2046.19	-0.01432791	0	2576.18	0.00928157	0.00618489	3106.21	0.00248791		3636.2	0.00586423	0.00033153	4166.2	-0.008493	0	
456.39	0.32854835	0.32734062	986.39	0.0606714	0.06174065	1516.38	0.07827319	0.07916377	2046.39	-0.01373719	0	2576.38	0.00970256	0.00616074	3106.41	0.00298678		3636.4	0.00545594	0.0003284	4166.4	-0.00943545	0	
456.59	0.32795864	0.32732531	986.59	0.0598846	0.06173362	1516.58	0.07865912	0.07915495	2046.59	-0.01340304	0	2576.58	0.00933061	0.00613668	3106.61	0.00346406		3636.6	0.00529896	0.0003253	4166.6	-0.00998345	0	
456.79	0.3275359	0.32730999	986.79	0.05997267	0.06172659	1516.78	0.07867038	0.07914614	2046.79	-0.01255154	0	2576.78	0.00950589	0.00611271	3106.81	0.00448482		3636.8	0.00432302	0.00032223	4166.8	-0.0105269	0	
456.99	0.32730727	0.32729468	986.99	0.06001268	0.06171957	1516.98	0.07853202	0.07913733	2046.99	-0.0125473	0	2576.98	0.00929355	0.00608884	3107.01	0.00562968		3637	0.00479906	0.00031919	4167	-0.00999066	0	
457.19	0.3276081	0.32727937	987.19	0.06041415	0.06171254	1517.18	0.07884688	0.07912852	2047.19	-0.01171914	0	2577.18	0.00920431	0.00606507	3107.21	0.00604834		3637.2	0.00458274	0.00031617	4167.2	-0.00923889	0	
457.39	0.3273799	0.32726406	987.39	0.06064	0.06170552	1517.38	0.07873752	0.0791197	2047.39	-0.01065345	0	2577.38	0.00922129	0.00604138	3107.41	0.00685544		3637.4	0.00414565	0.00031318	4167.4	-0.00773205	0	
457.59	0.32762597	0.32724875	987.59	0.06118529	0.06169849	1517.58	0.07857669	0.07911089	2047.59	-0.00981161	0	2577.58	0.00950553	0.00601779	3107.61	0.0070099		3637.6	0.00397159	0.00031023	4167.6	-0.00668916	0	
457.79	0.32763618	0.32723344	987.79	0.06165806	0.06169147	1517.78	0.07908491	0.07910209	2047.79	-0.01047669	0	2577.78	0.00977029	0.00599429	3107.81	0.00723451		3637.8	0.00436276	0.0003073	4167.8	-0.0058746	0	
457.99	0.32780156	0.32721813	987.99	0.06190753	0.06168445	1517.98	0.07941407	0.07909328	2047.99	-0.01089342	0	2577.98	0.00893236	0.00597088	3108.01	0.00765657		3638	0.00412788	0.00030439	4168	-0.00572719	0	
458.19	0.328259	0.32720282	988.19	0.06293746	0.06167743	1518.18	0.0803641	0.07908447	2048.19	-0.01121528	0	2578.18	0.00913199	0.00594757	3108.21	0.00823764		3638.2	0.00433129	0.00030152	4168.2	-0.00610881	0	
458.39	0.32817882	0.32718751	988.39	0.06281852	0.06167041	1518.38	0.08083665	0.07907566	2048.39	-0.01104602	0	2578.38	0.00848241	0.00592434	3108.41	0.00800381		3638.4	0.00326983	0.00029867	4168.4	-0.00665673	0	
458.59	0.32791929	0.3271722	988.59	0.06393064	0.06166339	1518.58	0.0802962	0.07906686	2048.59	-0.01085948	0	2578.58	0.00871282	0.0059012	3108.61	0.00751144		3638.6	0.00368643	0.00029585	4168.6	-0.00733843	0	
458.79	0.32821715	0.3271569	988.79	0.06453691	0.06165637	1518.78	0.07949522	0.07905805	2048.79	-0.01121614	0	2578.78	0.00842837	0.00587816	3108.81	0.00784159		3638.8	0.00283648	0.00029305	4168.8	-0.00689968	0	
458.99	0.32756974	0.32714159	988.99	0.06508821	0.06164935	1518.98	0.08011335	0.07904925	2048.99	-0.01147862	0	2578.98	0.0090911	0.00585521	3109.01	0.00786718		3639	0.00331846	0.00029029	4169	-0.00740548	0	
459.19	0.32657442	0.32712628	989.19	0.06515698	0.06164233	1519.18	0.0798518	0.07904045	2049.19	-0.01202205	0	2579.18	0.00878481	0.00583234	3109.21	0.00853402		3639.2	0.00373873	0.00028754	4169.2	-0.00805334	0	
459.39	0.32680344	0.32711098	989.39	0.06449677	0.06163532	1519.38	0.07939807	0.07903165	2049.39	-0.01220696	0	2579.38	0.00894857	0.00580957	3109.41	0.00873989		3639.4	0.00377687	0.00028483	4169.4	-0.00881201	0	
459.59	0.3264156	0.32709568	989.59	0.06396474	0.0616283	1519.58	0.07924912	0.07902285	2049.59	-0.01191903	0	2579.58	0.00794313	0.00578688	3109.61	0.00805751		3639.6	0.00409295	0.00028214	4169.6	-0.00980722	0	
459.79	0.32624011	0.32708037	989.79	0.06231665	0.06162129	1519.78	0.07959	0.07901405	2049.79	-0.01084474	0	2579.78	0.00772947	0.00576428	3109.81	0.00697558		3639.8	0.00411476	0.00027947	4169.8	-0.01062807	0	
459.99	0.32565858	0.32706507	989.99	0.06194719	0.06161427	1519.98	0.0794069	0.07900525	2049.99	-0.01019633	0	2579.98	0.0073874	0.00574177	3110.01	0.00715975		3640	0.00461531	0.00027683	4170	-0.01136678	0	
460.19	0.3259606	0.32704977	990.19	0.06129016	0.06160726	1520.18	0.07888923	0.07899645	2050.19	-0.01091198	0	2580.18	0.0082501	0.00571935	3110.21	0.00717372		3640.2	0.00418126	0.00027422	4170.2	-0.01136234	0	
460.39	0.32565827	0.32703447	990.39	0.0604442	0.06160025	1520.38	0.07933783	0.07898766	2050.39	-0.010944	0	2580.38	0.00857502	0.00569701	3110.41	0.00754353		3640.4	0.00447917	0.00027163	4170.4	-0.01193772	0	
460.59	0.32483754	0.32701917	990.59	0.05978892	0.06159323	1520.58	0.08004873	0.07897886	2050.59	-0.01093461	0	2580.58	0.00877047	0.00567477	3110.61	0.00702168		3640.6	0.00470178	0.00026906	4170.6	-0.01188835	0	
460.79	0.32478613	0.32700387	990.79	0.05924738	0.06158622	1520.78	0.07892571	0.07897007	2050.79	-0.01118512	0	2580.78	0.00964993	0.00565261	3110.81	0.00714993		3640.8	0.00389408	0.00026652	4170.8	-0.01119863	0	
460.99	0.32393225	0.32698857	990.99	0.05900701	0.06157921	1520.98	0.07839212	0.07896127	2050.99	-0.0109518	0	2580.98	0.00999916	0.00563053	3111.01	0.00658078		3641	0.00435808	0.000264	4171	-0.01011802	0	
461.19	0.32450583	0.32697327	991.19	0.06013903	0.0615722	1521.18	0.07885795	0.07895248	2051.19	-0.01166039	0	2581.18	0.01046643	0.00560855	3111.21	0.00592091		3641.2	0.00441237	0.00026151	4171.2	-0.00887197	0	
461.39	0.32419726	0.32695797	991.39	0.0598334	0.0615652	1521.38	0.0792189	0.07894369	2051.39	-0.01172304	0	2581.38	0.01093709	0.00558664	3111.41	0.00546344		3641.4	0.0047053	0.00025904	4171.4	-0.00807823	0	
461.59	0.32438071	0.32694268	991.59	0.06018143	0.06155819	1521.58	0.07939262	0.0789349	2051.59	-0.01249181	0	2581.58	0.01149551	0.00556483	3111.61	0.00491997		3641.6	0.00476325	0.00025659	4171.6	-0.00783282	0	
461.79	0.32445262	0.32692738	991.79	0.06007414	0.06155118	1521.78	0.07981686	0.07892611	2051.79	-0.0130606	0	2581.78	0.01187451	0.0055431	3111.81	0.0041981		3641.8	0.00430629	0.00025417	4171.8	-0.00891746	0	
461.99	0.32508885	0.32691209	991.99	0.06025328	0.06154417	1521.98	0.07934376	0.07891732	2051.99	-0.01350487	0	2581.98	0.01196563	0.00552145	3112.01	0.00428275		3642	0.00335393	0.00025177	4172	-0.00865328	0	
462.19	0.32564175	0.32689679	992.19	0.06124135	0.06153717	1522.18	0.07989527	0.07890853	2052.19	-0.0139225	0	2582.18	0.01165953	0.00549989	3112.21	0.0035708		3642.2	0.00308185	0.00024939	4172.2	-0.00932121	0	
462.39	0.32515922	0.3268815	992.39	0.06179557	0.06153017	1522.38	0.07973294	0.07889975	2052.39	-0.01493842	0	2582.38	0.01104677	0.00547841	3112.41	0.00281791		3642.4	0.00171403	0.00024704	4172.4	-0.00907895	0	
462.59	0.32476052	0.32686621	992.59	0.06323525	0.06152316	1522.58	0.07978373	0.07889096	2052.59	-0.01466088	0	2582.58	0.01139798	0.00545702	3112.61	0.00299676		3642.6	0.00226389	0.0002447	4172.6	-0.00846789	0	
462.79	0.32531478	0.32685091	992.79	0.06360823	0.06151616	1522.78	0.0798522	0.07888218	2052.79	-0.01551324	0	2582.78	0.01125174	0.00543571	3112.81	0.00335704		3642.8	0.00173029	0.00024239	4172.8	-0.00790076	0	
462.99	0.32510022	0.32683562	992.99	0.06365588	0.06150916	1522.98	0.08056019	0.07887339	2052.99	-0.01581869	0	2582.98	0.0117932	0.00541448	3113.01	0.00328345		3643	0.00200652	0.0002401	4173	-0.00832669	0	
463.19	0.32413885	0.32682033	993.19	0.06313918	0.06150216	1523.18	0.07984251	0.07886461	2053.19	-0.01573473	0	2583.18	0.01141196	0.00539334	3113.21	0.00362067		3643.2	0.0016862	0.00023783	4173.2	-0.00909092	0	
463.39	0.32492695	0.32680504	993.39	0.06235416	0.06149516	1523.38	0.07962745	0.07885583	2053.39	-0.01505182	0	2583.38	0.01163271	0.00537228	3113.41	0.00359977		3643.4	0.00185379	0.00023559	4173.4	-0.00920849	0	
463.59	0.32494523	0.32678975	993.59	0.06243787	0.06148816	1523.58	0.0803804	0.07884705	2053.59	-0.01494726	0	2583.58	0.01114626	0.0053513	3113.61	0.00344094		3643.6	0.00180121	0.00023336	4173.6	-0.00976742	0	
463.79	0.32476677	0.32677446	993.79	0.06153149	0.06148116	1523.78	0.08028134	0.07883827	2053.79	-0.01497167	0	2583.78	0.01071056	0.0053304	3113.81	0.00442895		3643.8	0.00126404	0.00023116	4173.8	-0.01077226	0	
463.99	0.32418624	0.32675917	993.99	0.061499	0.06147416	1523.98	0.08000746	0.07882949	2053.99	-0.01507702	0	2583.98	0.0100061	0.00530958	3114.01	0.00476932		3644	0.00084978	0.00022897	4174	-0.01068355	0	
464.19	0.32444076	0.32674389	994.19	0.06000742	0.06146716	1524.18	0.0798009	0.07882071	2054.19	-0.01534865	0	2584.18	0.00980723	0.00528885	3114.21	0.00511682		3644.2	0.00078419	0.00022681	4174.2	-0.01046568	0	
464.39	0.32406217	0.3267286	994.39	0.06007568	0.06146016	1524.38	0.07953965	0.07881194	2054.39	-0.01493687	0	2584.38	0.00936777	0.0052682	3114.41	0.00531051		3644.4	0.00129443	0.00022467	4174.4	-0.01087626	0	
464.59	0.32434019	0.32671331	994.59	0.05963298	0.06145317	1524.58	0.07983453	0.07880316	2054.59	-0.01391369	0	2584.58	0.00940397	0.00524762	3114.61	0.00521633		3644.6	0.0006283	0.00022255	4174.6	-0.01087113	0	
464.79	0.32385277	0.32669803	994.79	0.05931995	0.06144617	1524.78	0.07842127	0.07879439	2054.79	-0.0131997	0	2584.78	0.00926087	0.00522713	3114.81	0.00546936		3644.8	0.00058884	0.00022045	4174.8	-0.01019412	0	
464.99	0.32341778	0.32668274	994.99	0.05903979	0.06143918	1524.98	0.07901658	0.07878561	2054.99	-0.01259541	0	2584.98	0.00914491	0.00520672	3115.01	0.00508676		3645	0.00133479	0.00021836	4175	-0.00988518	0	
465.19	0.32375901	0.32666746	995.19	0.05944969	0.06143219	1525.18	0.07895939	0.07877684	2055.19	-0.01243298	0	2585.18	0.00900594	0.00518639	3115.21	0.00521175		3645.2	0.00230825	0.0002163	4175.2	-0.00973121	0	
465.39	0.32344126	0.32665218	995.39	0.05915852	0.06142519	1525.38	0.07944975	0.07876807	2055.39	-0.01192565	0	2585.38	0.00941588	0.00516613	3115.41	0.00503738		3645.4	0.00238758	0.00021426	4175.4	-0.01032301	0	
465.59	0.3238018	0.3266369	995.59	0.05930475	0.0614182	1525.58	0.07927154	0.0787593	2055.59	-0.01144133	0	2585.58	0.00923452	0.00514596	3115.61	0.00573749		3645.6	0.00197013	0.00021223	4175.6	-0.01076273	0	
465.79	0.32406982	0.32662161	995.79	0.05954151	0.06141121	1525.78	0.07932506	0.07875053	2055.79	-0.01141079	0	2585.78	0.0091576	0.00512586	3115.81	0.00496929		3645.8	0.00175943	0.00021023	4175.8	-0.01097747	0	
465.99	0.32401594	0.32660633	995.99	0.06005115	0.06140422	1525.98	0.07955872	0.07874176	2055.99	-0.01101585	0	2585.98	0.00886005	0.00510585	3116.01	0.00490636		3646	0.00175772	0.00020824	4176	-0.00978336	0	
466.19	0.32388385	0.32659105	996.19	0.06091463	0.06139723	1526.18	0.08009724	0.07873299	2056.19	-0.01155176	0	2586.18	0.00865893	0.00508591	3116.21	0.00516319		3646.2	0.00221656	0.00020628	4176.2	-0.00914784	0	
466.39	0.32370277	0.32657577	996.39	0.06155114	0.06139024	1526.38	0.08080785	0.07872422	2056.39	-0.01192396	0	2586.38	0.00857744	0.00506605	3116.41	0.00573629		3646.4	0.00196866	0.00020433	4176.4	-0.00815168	0	
466.59	0.32406541	0.32656049	996.59	0.06199216	0.06138326	1526.58	0.08084667	0.07871546	2056.59	-0.01137914	0	2586.58	0.00905329	0.00504626	3116.61	0.00616936		3646.6	0.00168755	0.0002024	4176.6	-0.00783895	0	
466.79	0.32466677	0.32654522	996.79	0.0620737	0.06137627	1526.78	0.08098008	0.07870669	2056.79	-0.01223621	0	2586.78	0.00938431	0.00502656	3116.81	0.00589592		3646.8	0.00187969	0.00020049	4176.8	-0.00789994	0	
466.99	0.32524614	0.32652994	996.99	0.06227153	0.06136928	1526.98	0.0811352	0.07869793	2056.99	-0.01294521	0	2586.98	0.00934225	0.00500693	3117.01	0.00616539		3647	0.00160565	0.00019859	4177	-0.00794815	0	
467.19	0.32458759	0.32651466	997.19	0.06185951	0.0613623	1527.18	0.08054562	0.07868916	2057.19	-0.01330185	0	2587.18	0.00983645	0.00498738	3117.21	0.00606206		3647.2	0.00185792	0.00019672	4177.2	-0.00881282	0	
467.39	0.32461244	0.32649939	997.39	0.06270755	0.06135531	1527.38	0.08055416	0.0786804	2057.39	-0.01370191	0	2587.38	0.01011044	0.0049679	3117.41	0.00693192		3647.4	0.00171509	0.00019486	4177.4	-0.00857259	0	
467.59	0.32391684	0.32648411	997.59	0.06334301	0.06134833	1527.58	0.08048077	0.07867164	2057.59	-0.01459123	0	2587.58	0.01046005	0.0049485	3117.61	0.00700563		3647.6	0.00117333	0.00019302	4177.6	-0.00909482	0	
467.79	0.32311932	0.32646884	997.79	0.063549	0.06134135	1527.78	0.07949979	0.07866288	2057.79	-0.01517869	0	2587.78	0.00931951	0.00492918	3117.81	0.0076618		3647.8	0.00001999	0.0001912	4177.8	-0.01001976	0	
467.99	0.3223119	0.32645356	997.99	0.06301547	0.06133436	1527.98	0.07855496	0.07865412	2057.99	-0.01441458	0	2587.98	0.00921921	0.00490993	3118.01	0.00702245		3648	0.0002568	0.00018939	4178	-0.00945625	0	
468.19	0.32245112	0.32643829	998.19	0.0629173	0.06132738	1528.18	0.07717728	0.07864536	2058.19	-0.01455653	0	2588.18	0.00908288	0.00489075	3118.21	0.00693011		3648.2	0.00065543	0.0001876	4178.2	-0.00978393	0	
468.39	0.32197977	0.32642302	998.39	0.06241239	0.0613204	1528.38	0.07619457	0.07863661	2058.39	-0.01393528	0	2588.38	0.00904649	0.00487166	3118.41	0.00726395		3648.4	0.00097047	0.00018583	4178.4	-0.0095842	0	
468.59	0.32164744	0.32640775	998.59	0.06170658	0.06131342	1528.58	0.07591371	0.07862785	2058.59	-0.01325882	0	2588.58	0.00947045	0.00485263	3118.61	0.00708462		3648.6	0.00094597	0.00018407	4178.6	-0.0086488	0	
468.79	0.32120384	0.32639248	998.79	0.06102084	0.06130644	1528.78	0.07508812	0.0786191	2058.79	-0.01250669	0	2588.78	0.00913114	0.00483368	3118.81	0.00697846		3648.8	0.00192706	0.00018234	4178.8	-0.00856252	0	
468.99	0.32129781	0.32637721	998.99	0.05990792	0.06129947	1528.98	0.07535432	0.07861034	2058.99	-0.0121505	0	2588.98	0.00916993	0.00481481	3119.01	0.00674779		3649	0.00248592	0.00018061	4179	-0.00825277	0	
469.19	0.32150871	0.32636194	999.19	0.05970613	0.06129249	1529.18	0.07483825	0.07860159	2059.19	-0.01156023	0	2589.18	0.00888561	0.004796	3119.21	0.00666259		3649.2	0.00318628	0.00017891	4179.2	-0.00849296	0	
469.39	0.32164224	0.32634667	999.39	0.05924089	0.06128551	1529.38	0.07519273	0.07859284	2059.39	-0.01218884	0	2589.38	0.00914622	0.00477728	3119.41	0.00645907		3649.4	0.00336173	0.00017722	4179.4	-0.00807871	0	
469.59	0.32177205	0.3263314	999.59	0.05929436	0.06127854	1529.58	0.07491753	0.07858408	2059.59	-0.01161221	0	2589.58	0.00857857	0.00475862	3119.61	0.00657402		3649.6	0.00345423	0.00017554	4179.6	-0.0077348	0	
469.79	0.32177201	0.32631613	999.79	0.05921979	0.06127156	1529.78	0.075197	0.07857533	2059.79	-0.01198111	0	2589.78	0.00830635	0.00474004	3119.81	0.00623476		3649.8	0.00380443	0.00017389	4179.8	-0.00761652	0	
469.99	0.32165922	0.32630087	999.99	0.05902409	0.06126459	1529.98	0.07540784	0.07856658	2059.99	-0.01135788	0	2589.98	0.00782096	0.00472153	3120.01	0.00643538		3650	0.00412214	0.00017224	4180	-0.0072934	0	
470.19	0.32304223	0.3262856	1000.19	0.05999711	0.06125761	1530.18	0.07596002	0.07855784	2060.19	-0.01188348	0	2590.18	0.00806167	0.00470309	3120.21	0.00677594		3650.2	0.00450413	0.00017062	4180.2	-0.00705311	0	
470.39	0.3230643	0.32627033	1000.39	0.05953654	0.06125064	1530.38	0.07609801	0.07854909	2060.39	-0.01177374	0	2590.38	0.007655	0.00468472	3120.41	0.00702093		3650.4	0.00395831	0.000169	4180.4	-0.00760516	0	
470.59	0.32358258	0.32625507	1000.59	0.05989975	0.06124367	1530.58	0.07651232	0.07854034	2060.59	-0.01234384	0	2590.58	0.00797609	0.00466643	3120.61	0.00667227		3650.6	0.00364352	0.00016741	4180.6	-0.00815716	0	
470.79	0.32378665	0.32623981	1000.79	0.06064168	0.0612367	1530.78	0.07760916	0.0785316	2060.79	-0.01279123	0	2590.78	0.00755279	0.00464821	3120.81	0.00594642		3650.8	0.00328373	0.00016583	4180.8	-0.00755173	0	
470.99	0.32433196	0.32622454	1000.99	0.06102033	0.06122973	1530.98	0.07877332	0.07852285	2060.99	-0.01296488	0	2590.98	0.00684072	0.00463006	3121.01	0.00617491		3651	0.00262862	0.00016426	4181	-0.00778429	0	
471.19	0.32318048	0.32620928	1001.19	0.06154937	0.06122276	1531.18	0.07939246	0.07851411	2061.19	-0.01340911	0	2591.18	0.00691115	0.00461197	3121.21	0.00547857		3651.2	0.00281688	0.00016271	4181.2	-0.00826052	0	
471.39	0.32287079	0.32619402	1001.39	0.06203949	0.06121579	1531.38	0.08004453	0.07850537	2061.39	-0.01313491	0	2591.38	0.00736862	0.00459396	3121.41	0.00541991		3651.4	0.00173576	0.00016117	4181.4	-0.00830227	0	
471.59	0.32303648	0.32617876	1001.59	0.06217371	0.06120882	1531.58	0.08063959	0.07849662	2061.59	-0.01366437	0	2591.58	0.0070571	0.00457602	3121.61	0.00476059		3651.6	0.00140078	0.00015965	4181.6	-0.0082996	0	
471.79	0.32275406	0.3261635	1001.79	0.06241229	0.06120185	1531.78	0.08074216	0.07848788	2061.79	-0.01314234	0	2591.78	0.00640601	0.00455815	3121.81	0.00481646		3651.8	0.00111407	0.00015814	4181.8	-0.00842729	0	
471.99	0.3222745	0.32614824	1001.99	0.06143678	0.06119489	1531.98	0.08069664	0.07847914	2061.99	-0.01244358	0	2591.98	0.00678301	0.00454036	3122.01	0.00407728		3652	0.00097911	0.00015665	4182	-0.00821003	0	
472.19	0.32214029	0.32613298	1002.19	0.06132835	0.06118792	1532.18	0.08115565	0.0784704	2062.19	-0.01284147	0	2592.18	0.00727075	0.00452262	3122.21	0.00335997		3652.2	0.00062571	0.00015517	4182.2	-0.00854316	0	
472.39	0.32184301	0.32611772	1002.39	0.05981074	0.06118096	1532.38	0.08215535	0.07846167	2062.39	-0.0118202	0	2592.38	0.0079778	0.00450496	3122.41	0.00301135		3652.4	0.00148305	0.0001537	4182.4	-0.00764246	0	
472.59	0.32188151	0.32610247	1002.59	0.05963191	0.06117399	1532.58	0.08203869	0.07845293	2062.59	-0.01161531	0	2592.58	0.00906291	0.00448737	3122.61	0.00281357		3652.6	0.00127622	0.00015225	4182.6	-0.00694922	0	
472.79	0.32203926	0.32608721	1002.79	0.05880533	0.06116703	1532.78	0.08222846	0.07844419	2062.79	-0.01136185	0	2592.78	0.00922839	0.00446985	3122.81	0.00269873		3652.8	0.00079796	0.00015081	4182.8	-0.00714829	0	
472.99	0.32253684	0.32607195	1002.99	0.05900397	0.06116007	1532.98	0.08262599	0.07843546	2062.99	-0.01163238	0	2592.98	0.00937688	0.00445239	3123.01	0.00209847		3653	0.000244	0.00014939	4183	-0.00631152	0	
473.19	0.32306574	0.3260567	1003.19	0.05940901	0.06115311	1533.18	0.08251624	0.07842673	2063.19	-0.0114581	0	2593.18	0.00898036	0.00443501	3123.21	0.00200837		3653.2	-0.00002595	0.00014798	4183.2	-0.00713681	0	
473.39	0.32295472	0.32604144	1003.39	0.05950584	0.06114615	1533.38	0.08222747	0.07841799	2063.39	-0.01039566	0	2593.38	0.00882784	0.00441769	3123.41	0.0022817		3653.4	-0.00042124	0.00014658	4183.4	-0.00762501	0	
473.59	0.32329688	0.32602619	1003.59	0.0602472	0.06113919	1533.58	0.08225117	0.07840926	2063.59	-0.00980443	0	2593.58	0.00829283	0.00440044	3123.61	0.00296955		3653.6	-0.00052695	0.0001452	4183.6	-0.00864234	0	
473.79	0.32411037	0.32601094	1003.79	0.05999241	0.06113223	1533.78	0.08235485	0.07840053	2063.79	-0.01043787	0	2593.78	0.00746776	0.00438325	3123.81	0.00363828		3653.8	-0.00015182	0.00014382	4183.8	-0.00923337	0	
473.99	0.32447222	0.32599568	1003.99	0.06015153	0.06112527	1533.98	0.08142355	0.0783918	2063.99	-0.01107707	0	2593.98	0.00727099	0.00436613	3124.01	0.00317964		3654	0.00018909	0.00014247	4184	-0.00948367	0	
474.19	0.325554	0.32598043	1004.19	0.06005451	0.06111831	1534.18	0.08136091	0.07838307	2064.19	-0.01104317	0	2594.18	0.00737376	0.00434908	3124.21	0.00380026		3654.2	0.00042924	0.00014112	4184.2	-0.01034653	0	
474.39	0.32498757	0.32596518	1004.39	0.06007792	0.06111135	1534.38	0.08065618	0.07837434	2064.39	-0.01110517	0	2594.38	0.00691359	0.0043321	3124.41	0.00444444		3654.4	-0.00008975	0.00013979	4184.4	-0.01064594	0	
474.59	0.32512081	0.32594993	1004.59	0.06099625	0.0611044	1534.58	0.0801351	0.07836562	2064.59	-0.01163474	0	2594.58	0.00637051	0.00431518	3124.61	0.00343977		3654.6	0.00014149	0.00013847	4184.6	-0.0103736	0	
474.79	0.32505592	0.32593468	1004.79	0.0613101	0.06109744	1534.78	0.08009144	0.07835689	2064.79	-0.01174487	0	2594.78	0.00571436	0.00429833	3124.81	0.00295128		3654.8	0.0003751	0.00013716	4184.8	-0.00981938	0	
474.99	0.32420298	0.32591943	1004.99	0.06064981	0.06109049	1534.98	0.08047242	0.07834816	2064.99	-0.01180209	0	2594.98	0.00515269	0.00428155	3125.01	0.00358352		3655	0.00114022	0.00013586	4185	-0.01063406	0	
475.19	0.32391963	0.32590418	1005.19	0.06043479	0.06108353	1535.18	0.07966171	0.07833944	2065.19	-0.0119542	0	2595.18	0.00490998	0.00426483	3125.21	0.00297488		3655.2	0.00149762	0.00013458	4185.2	-0.01120672	0	
475.39	0.32426432	0.32588894	1005.39	0.06000087	0.06107658	1535.38	0.07864175	0.07833072	2065.39	-0.01200815	0	2595.38	0.00499292	0.00424817	3125.41	0.00268566		3655.4	0.00103004	0.00013331	4185.4	-0.01129999	0	
475.59	0.32451046	0.32587369	1005.59	0.0597358	0.06106963	1535.58	0.0783863	0.078322	2065.59	-0.01246686	0	2595.58	0.00417445	0.00423158	3125.61	0.00282837		3655.6	0.00190579	0.00013205	4185.6	-0.01172575	0	
475.79	0.32480037	0.32585845	1005.79	0.05941929	0.06106268	1535.78	0.07776918	0.07831327	2065.79	-0.01199928	0	2595.78	0.00415323	0.00421506	3125.81	0.00261147		3655.8	0.00194232	0.0001308	4185.8	-0.01220981	0	
475.99	0.3246161	0.3258432	1005.99	0.0589063	0.06105573	1535.98	0.07727861	0.07830455	2065.99	-0.01283545	0	2595.98	0.00380865	0.0041986	3126.01	0.00197558		3656	0.00225868	0.00012957	4186	-0.01250367	0	
476.19	0.32415742	0.32582796	1006.19	0.05868891	0.06104878	1536.18	0.07694675	0.07829583	2066.19	-0.0131527	0	2596.18	0.00466593	0.0041822	3126.21	0.00181237		3656.2	0.00324121	0.00012834	4186.2	-0.01140662	0	
476.39	0.32374301	0.32581271	1006.39	0.05857477	0.06104183	1536.38	0.0765521	0.07828712	2066.39	-0.01335411	0	2596.38	0.00493344	0.00416587	3126.41	0.00138113		3656.4	0.00332734	0.00012713	4186.4	-0.01042798	0	
476.59	0.32327605	0.32579747	1006.59	0.05901684	0.06103488	1536.58	0.07618865	0.0782784	2066.59	-0.01403181	0	2596.58	0.00493963	0.0041496	3126.61	0.00189593		3656.6	0.00295389	0.00012593	4186.6	-0.01051957	0	
476.79	0.32323351	0.32578223	1006.79	0.05917879	0.06102793	1536.78	0.07510447	0.07826968	2066.79	-0.01371453	0	2596.78	0.00503052	0.0041334	3126.81	0.00133138		3656.8	0.00239733	0.00012474	4186.8	-0.01027015	0	
476.99	0.32370945	0.32576698	1006.99	0.05986254	0.06102099	1536.98	0.07593218	0.07826097	2066.99	-0.01338654	0	2596.98	0.00570926	0.00411726	3127.01	0.00033299		3657	0.00233259	0.00012356	4187	-0.01077252	0	
477.19	0.32398212	0.32575174	1007.19	0.06008049	0.06101404	1537.18	0.07613099	0.07825225	2067.19	-0.01267556	0	2597.18	0.00548676	0.00410118	3127.21	0.00057236		3657.2	0.00246348	0.0001224	4187.2	-0.01059913	0	
477.39	0.32314687	0.3257365	1007.39	0.06001411	0.0610071	1537.38	0.07674712	0.07824354	2067.39	-0.01205067	0	2597.38	0.00497325	0.00408517	3127.41	0.00153649		3657.4	0.00234825	0.00012124	4187.4	-0.01018261	0	
477.59	0.3234598	0.32572126	1007.59	0.06098325	0.06100015	1537.58	0.07753592	0.07823483	2067.59	-0.01314807	0	2597.58	0.00510792	0.00406921	3127.61	0.00218792		3657.6	0.0022274	0.00012009	4187.6	-0.01020052	0	
477.79	0.32401616	0.32570603	1007.79	0.0620585	0.06099321	1537.78	0.07804955	0.07822612	2067.79	-0.01399041	0	2597.78	0.00522234	0.00405332	3127.81	0.00292988		3657.8	0.00252643	0.00011896	4187.8	-0.00954819	0	
477.99	0.32370091	0.32569079	1007.99	0.06265824	0.06098627	1537.98	0.0775318	0.07821741	2067.99	-0.01424419	0	2597.98	0.00590287	0.00403749	3128.01	0.00358993		3658	0.00224071	0.00011784	4188	-0.00930115	0	
478.19	0.32462063	0.32567555	1008.19	0.06325757	0.06097933	1538.18	0.07772062	0.0782087	2068.19	-0.01303723	0	2598.18	0.00561997	0.00402173	3128.21	0.00394926		3658.2	0.00164556	0.00011672	4188.2	-0.00908263	0	
478.39	0.32397774	0.32566031	1008.39	0.06402151	0.06097238	1538.38	0.07786319	0.07819999	2068.39	-0.01327018	0	2598.38	0.00544998	0.00400602	3128.41	0.00480819		3658.4	0.00131687	0.00011562	4188.4	-0.00860706	0	
478.59	0.32354675	0.32564508	1008.59	0.06449757	0.06096544	1538.58	0.07799076	0.07819128	2068.59	-0.01369503	0	2598.58	0.00623104	0.00399038	3128.61	0.00393224		3658.6	0.00135714	0.00011453	4188.6	-0.00828124	0	
478.79	0.32289845	0.32562984	1008.79	0.06478215	0.06095851	1538.78	0.07841745	0.07818257	2068.79	-0.01364987	0	2598.78	0.00641109	0.0039748	3128.81	0.00416889		3658.8	0.00080601	0.00011345	4188.8	-0.00899416	0	
478.99	0.32272692	0.32561461	1008.99	0.06379397	0.06095157	1538.98	0.07835814	0.07817387	2068.99	-0.01317355	0	2598.98	0.00619157	0.00395927	3129.01	0.00496001		3659	-0.00015953	0.00011238	4189	-0.00899136	0	
479.19	0.32273221	0.32559937	1009.19	0.06339561	0.06094463	1539.18	0.07816169	0.07816516	2069.19	-0.01295558	0	2599.18	0.00602234	0.00394381	3129.21	0.00528801		3659.2	-0.00028152	0.00011131	4189.2	-0.00976954	0	
479.39	0.32313218	0.32558414	1009.39	0.06365234	0.06093769	1539.38	0.077663	0.07815646	2069.39	-0.01310547	0	2599.38	0.00570726	0.00392841	3129.41	0.00548403		3659.4	-0.00100139	0.00011026	4189.4	-0.01048329	0	
479.59	0.3236767	0.32556891	1009.59	0.06305073	0.06093076	1539.58	0.07775777	0.07814776	2069.59	-0.0127243	0	2599.58	0.00572637	0.00391307	3129.61	0.0058493		3659.6	-0.00049064	0.00010922	4189.6	-0.01057327	0	
479.79	0.32436396	0.32555368	1009.79	0.06259001	0.06092382	1539.78	0.07813685	0.07813905	2069.79	-0.01244784	0	2599.78	0.00596426	0.00389779	3129.81	0.00507216		3659.8	-0.00086417	0.00010819	4189.8	-0.01053325	0	
479.99	0.32418962	0.32553845	1009.99	0.06175696	0.06091689	1539.98	0.07850626	0.07813035	2069.99	-0.01246829	0	2599.98	0.00553339	0.00388257	3130.01	0.0052591		3660	-0.00068089	0.00010717	4190	-0.01040038	0	
480.19	0.32438044	0.32552322	1010.19	0.06094132	0.06090995	1540.18	0.078035	0.07812165	2070.19	-0.01198127	0	2600.18	0.00618509	0.00386741	3130.21	0.00513519		3660.2	-0.00074845	0.00010616	4190.2	-0.00943228	0	
480.39	0.32486615	0.32550799	1010.39	0.05979187	0.06090302	1540.38	0.07841821	0.07811295	2070.39	-0.01164765	0	2600.38	0.0066788	0.0038523	3130.41	0.00415384		3660.4	-0.00099759	0.00010515	4190.4	-0.00965958	0	
480.59	0.32534619	0.32549276	1010.59	0.05842122	0.06089609	1540.58	0.07859494	0.07810426	2070.59	-0.01107821	0	2600.58	0.007537	0.00383726	3130.61	0.00446573		3660.6	0.00033236	0.00010416	4190.6	-0.00997485	0	
480.79	0.32568082	0.32547753	1010.79	0.05740198	0.06088915	1540.78	0.07780515	0.07809556	2070.79	-0.01061692	0	2600.78	0.00834974	0.00382228	3130.81	0.00352611		3660.8	0.00044757	0.00010318	4190.8	-0.01012085	0	
480.99	0.32487461	0.3254623	1010.99	0.0574436	0.06088222	1540.98	0.07888801	0.07808686	2070.99	-0.01175095	0	2600.98	0.00889874	0.00380735	3131.01	0.00343462		3661	0.00034137	0.0001022	4191	-0.0101002	0	
481.19	0.3247359	0.32544708	1011.19	0.05690611	0.06087529	1541.18	0.07909375	0.07807817	2071.19	-0.01302446	0	2601.18	0.00867685	0.00379248	3131.21	0.00391983		3661.2	0.00037971	0.00010124	4191.2	-0.00961208	0	
481.39	0.32359168	0.32543185	1011.39	0.05711249	0.06086837	1541.38	0.07967743	0.07806947	2071.39	-0.01385256	0	2601.38	0.00948194	0.00377767	3131.41	0.00506535		3661.4	0.00068161	0.00010028	4191.4	-0.01020568	0	
481.59	0.32338285	0.32541662	1011.59	0.05787754	0.06086144	1541.58	0.08010892	0.07806078	2071.59	-0.01461755	0	2601.58	0.00943706	0.00376292	3131.61	0.00531737		3661.6	0.00074351	0.00009933	4191.6	-0.01045749	0	
481.79	0.32302484	0.3254014	1011.79	0.0586635	0.06085451	1541.78	0.08014834	0.07805209	2071.79	-0.01569556	0	2601.78	0.00974959	0.00374823	3131.81	0.0060379		3661.8	0.00115837	0.00009839	4191.8	-0.00959298	0	
481.99	0.32336213	0.32538618	1011.99	0.05863378	0.06084758	1541.98	0.07973479	0.0780434	2071.99	-0.01574569	0	2601.98	0.01007919	0.00373359	3132.01	0.00560894		3662	0.0013919	0.00009746	4192	-0.00933926	0	
482.19	0.32369971	0.32537095	1012.19	0.05864163	0.06084066	1542.18	0.08015921	0.07803471	2072.19	-0.01583333	0	2602.18	0.00903757	0.00371901	3132.21	0.00478654		3662.2	0.00137829	0.00009654	4192.2	-0.00952492	0	
482.39	0.32322097	0.32535573	1012.39	0.05943609	0.06083373	1542.38	0.08082237	0.07802602	2072.39	-0.01687258	0	2602.38	0.00899598	0.00370449	3132.41	0.00463748		3662.4	0.00146036	0.00009563	4192.4	-0.0101742	0	
482.59	0.32271933	0.32534051	1012.59	0.06030321	0.06082681	1542.58	0.08098513	0.07801733	2072.59	-0.01736102	0	2602.58	0.00958642	0.00369002	3132.61	0.00397285		3662.6	0.00176615	0.00009473	4192.6	-0.01046141	0	
482.79	0.32261929	0.32532529	1012.79	0.06031968	0.06081988	1542.78	0.08042739	0.07800864	2072.79	-0.01761701	0	2602.78	0.00825394	0.00367561	3132.81	0.00400146		3662.8	0.0017032	0.00009383	4192.8	-0.0116946	0	
482.99	0.32265356	0.32531007	1012.99	0.05970384	0.06081296	1542.98	0.0810208	0.07799996	2072.99	-0.01810352	0	2602.98	0.00740131	0.00366126	3133.01	0.00418825		3663	0.00130538	0.00009295	4193	-0.0120763	0	
483.19	0.32275727	0.32529485	1013.19	0.06051146	0.06080604	1543.18	0.08077638	0.07799127	2073.19	-0.01835291	0	2603.18	0.00664077	0.00364696	3133.21	0.00399234		3663.2	0.00161059	0.00009207	4193.2	-0.01374114	0	
483.39	0.32285336	0.32527963	1013.39	0.06103681	0.06079912	1543.38	0.0801668	0.07798259	2073.39	-0.01833769	0	2603.38	0.00670251	0.00363272	3133.41	0.00372172		3663.4	0.00161657	0.0000912	4193.4	-0.01406745	0	
483.59	0.32309216	0.32526441	1013.59	0.06076235	0.0607922	1543.58	0.08081547	0.0779739	2073.59	-0.0176726	0	2603.58	0.0067949	0.00361853	3133.61	0.00322874		3663.6	0.00202567	0.00009034	4193.6	-0.01306738	0	
483.79	0.32339059	0.32524919	1013.79	0.06011781	0.06078528	1543.78	0.08093853	0.07796522	2073.79	-0.01729404	0	2603.78	0.00716411	0.0036044	3133.81	0.00207496		3663.8	0.00161566	0.00008949	4193.8	-0.0134966	0	
483.99	0.32402338	0.32523398	1013.99	0.06016478	0.06077836	1543.98	0.08092317	0.07795654	2073.99	-0.01661308	0	2603.98	0.00659343	0.00359033	3134.01	0.00230013		3664	0.00098825	0.00008864	4194	-0.01328169	0	
484.19	0.32441101	0.32521876	1014.19	0.05959384	0.06077144	1544.18	0.0804978	0.07794786	2074.19	-0.01613833	0	2604.18	0.00654017	0.0035763	3134.21	0.00239208		3664.2	0.00145471	0.0000878	4194.2	-0.01266317	0	
484.39	0.32399109	0.32520355	1014.39	0.0587815	0.06076452	1544.38	0.08058152	0.07793918	2074.39	-0.01479842	0	2604.38	0.00678707	0.00356234	3134.41	0.0023396		3664.4	0.00116851	0.00008697	4194.4	-0.01229841	0	
484.59	0.32377805	0.32518833	1014.59	0.05867802	0.06075761	1544.58	0.08049854	0.0779305	2074.59	-0.01447197	0	2604.58	0.00684977	0.00354843	3134.61	0.00269053		3664.6	0.00127103	0.00008615	4194.6	-0.01162594	0	
484.79	0.32308345	0.32517312	1014.79	0.05821501	0.06075069	1544.78	0.07990324	0.07792182	2074.79	-0.01462929	0	2604.78	0.00715262	0.00353457	3134.81	0.00245703		3664.8	0.00051398	0.00008534	4194.8	-0.01182142	0	
484.99	0.32320306	0.3251579	1014.99	0.0587452	0.06074378	1544.98	0.07982376	0.07791315	2074.99	-0.01558136	0	2604.98	0.0070727	0.00352077	3135.01	0.00324417		3665	0.0004482	0.00008453	4195	-0.0113946	0	
485.19	0.32408354	0.32514269	1015.19	0.05833807	0.06073686	1545.18	0.08046547	0.07790447	2075.19	-0.01593033	0	2605.18	0.00684742	0.00350702	3135.21	0.0027627		3665.2	0.00097624	0.00008373	4195.2	-0.01115583	0	
485.39	0.32393929	0.32512748	1015.39	0.05830049	0.06072995	1545.38	0.0799477	0.0778958	2075.39	-0.01537036	0	2605.38	0.00753428	0.00349332	3135.41	0.0030328		3665.4	0.00179813	0.00008294	4195.4	-0.01065902	0	
485.59	0.32388875	0.32511227	1015.59	0.05736568	0.06072304	1545.58	0.07969469	0.07788712	2075.59	-0.01491895	0	2605.58	0.00721982	0.00347968	3135.61	0.00359054		3665.6	0.00236992	0.00008216	4195.6	-0.00948996	0	
485.79	0.32476798	0.32509706	1015.79	0.05760197	0.06071612	1545.78	0.07931124	0.07787845	2075.79	-0.01522562	0	2605.78	0.00795214	0.00346609	3135.81	0.00382171		3665.8	0.00240515	0.00008138	4195.8	-0.00893651	0	
485.99	0.32606414	0.32508185	1015.99	0.05748159	0.06070921	1545.98	0.07937251	0.07786978	2075.99	-0.01478128	0	2605.98	0.00860801	0.00345256	3136.01	0.00346131		3666	0.0028399	0.00008061	4196	-0.00900835	0	
486.19	0.3260515	0.32506664	1016.19	0.05771324	0.0607023	1546.18	0.07991089	0.07786111	2076.19	-0.01506952	0	2606.18	0.00770044	0.00343908	3136.21	0.00396249		3666.2	0.00273125	0.00007985	4196.2	-0.00966921	0	
486.39	0.32578539	0.32505143	1016.39	0.05855948	0.06069539	1546.38	0.08055532	0.07785244	2076.39	-0.01554145	0	2606.38	0.00817448	0.00342565	3136.41	0.00397421		3666.4	0.00299289	0.0000791	4196.4	-0.00980549	0	
486.59	0.32557514	0.32503623	1016.59	0.05892174	0.06068848	1546.58	0.07970519	0.07784377	2076.59	-0.01569767	0	2606.58	0.0078405	0.00341227	3136.61	0.00394911		3666.6	0.00333673	0.00007835	4196.6	-0.01041748	0	
486.79	0.32529107	0.32502102	1016.79	0.05918013	0.06068158	1546.78	0.0795327	0.0778351	2076.79	-0.01624969	0	2606.78	0.00786504	0.00339894	3136.81	0.00320331		3666.8	0.00357304	0.00007761	4196.8	-0.01069852	0	
486.99	0.32454367	0.32500581	1016.99	0.05957574	0.06067467	1546.98	0.07964537	0.07782643	2076.99	-0.01701242	0	2606.98	0.00740047	0.00338567	3137.01	0.00331666		3667	0.00320219	0.00007688	4197	-0.0111028	0	
487.19	0.32445993	0.32499061	1017.19	0.06007533	0.06066776	1547.18	0.07923999	0.07781777	2077.19	-0.0161989	0	2607.18	0.00721606	0.00337245	3137.21	0.00328802		3667.2	0.00357817	0.00007615	4197.2	-0.0112494	0	
487.39	0.32383987	0.3249754	1017.39	0.06078824	0.06066086	1547.38	0.07947252	0.0778091	2077.39	-0.01571309	0	2607.38	0.00774137	0.00335928	3137.41	0.00284564		3667.4	0.00369956	0.00007543	4197.4	-0.01129113	0	
487.59	0.32357167	0.3249602	1017.59	0.06140747	0.06065395	1547.58	0.07961558	0.07780044	2077.59	-0.01502017	0	2607.58	0.00753111	0.00334616	3137.61	0.00287462		3667.6	0.00324654	0.00007472	4197.6	-0.01043591	0	
487.79	0.32310036	0.324945	1017.79	0.06121179	0.06064705	1547.78	0.07946314	0.07779178	2077.79	-0.0150989	0	2607.78	0.00708012	0.0033331	3137.81	0.00223066		3667.8	0.00264235	0.00007402	4197.8	-0.01039764	0	
487.99	0.32274686	0.32492979	1017.99	0.06162682	0.06064015	1547.98	0.08020897	0.07778311	2077.99	-0.01450718	0	2607.98	0.00540468	0.00332008	3138.01	0.00281444		3668	0.00250933	0.00007332	4198	-0.00975507	0	
488.19	0.3218289	0.32491459	1018.19	0.06161608	0.06063324	1548.18	0.07955705	0.07777445	2078.19	-0.01435156	0	2608.18	0.00485284	0.00330711	3138.21	0.0032529		3668.2	0.0030219	0.00007262	4198.2	-0.00918658	0	
488.39	0.32116874	0.32489939	1018.39	0.06148938	0.06062634	1548.38	0.07924979	0.07776579	2078.39	-0.01429405	0	2608.38	0.00520819	0.0032942	3138.41	0.002826		3668.4	0.00218508	0.00007194	4198.4	-0.00911883	0	
488.59	0.32123033	0.32488419	1018.59	0.06160567	0.06061944	1548.58	0.07939063	0.07775713	2078.59	-0.01404104	0	2608.58	0.00505744	0.00328134	3138.61	0.00290474		3668.6	0.00254995	0.00007126	4198.6	-0.00941122	0	
488.79	0.32180057	0.32486899	1018.79	0.06097626	0.06061254	1548.78	0.07943425	0.07774847	2078.79	-0.01483108	0	2608.78	0.00461729	0.00326852	3138.81	0.00274835		3668.8	0.00279664	0.00007059	4198.8	-0.00994577	0	
488.99	0.3224273	0.32485379	1018.99	0.06146703	0.06060564	1548.98	0.07867773	0.07773982	2078.99	-0.01552989	0	2608.98	0.00390001	0.00325576	3139.01	0.003389		3669	0.00352324	0.00006992	4199	-0.01021485	0	
489.19	0.32245608	0.32483859	1019.19	0.06154089	0.06059874	1549.18	0.07813856	0.07773116	2079.19	-0.01527615	0	2609.18	0.00409044	0.00324304	3139.21	0.0025107		3669.2	0.00387201	0.00006926	4199.2	-0.01032173	0	
489.39	0.32262248	0.3248234	1019.39	0.06075765	0.06059185	1549.38	0.07819959	0.0777225	2079.39	-0.01537827	0	2609.38	0.00451683	0.00323038	3139.41	0.0032414		3669.4	0.00427532	0.0000686	4199.4	-0.01164499	0	
489.59	0.32263088	0.3248082	1019.59	0.06045835	0.06058495	1549.58	0.07799017	0.07771385	2079.59	-0.01564275	0	2609.58	0.0047057	0.00321777	3139.61	0.00458083		3669.6	0.00410261	0.00006796	4199.6	-0.01171245	0	
489.79	0.32370491	0.324793	1019.79	0.06142444	0.06057805	1549.78	0.07812834	0.0777052	2079.79	-0.01575998	0	2609.78	0.00529021	0.0032052	3139.81	0.00455838		3669.8	0.00306436	0.00006731	4199.8	-0.01268762	0	
489.99	0.32377872	0.32477781	1019.99	0.06156752	0.06057116	1549.98	0.07817943	0.07769654	2079.99	-0.0161132	0	2609.98	0.00602657	0.00319268	3140.01	0.00538394		3670	0.0030593	0.00006668	4200	-0.01329237	0	
490.19	0.32383228	0.32476261	1020.19	0.06220248	0.06056426	1550.18	0.07809928	0.07768789	2080.19	-0.01601108	0	2610.18	0.00651832	0.00318022	3140.21	0.00606703		3670.2	0.0022637	0.00006605	4200.2	-0.01391166	0	
490.39	0.3237534	0.32474742	1020.39	0.06262401	0.06055737	1550.38	0.07755956	0.07767924	2080.39	-0.01579762	0	2610.38	0.00689577	0.0031678	3140.41	0.00559589		3670.4	0.00144803	0.00006542	4200.4	-0.01324299	0	
490.59	0.322733	0.32473223	1020.59	0.06323438	0.06055048	1550.58	0.07711697	0.07767059	2080.59	-0.01616911	0	2610.58	0.00709338	0.00315543	3140.61	0.00495897		3670.6	0.00117118	0.00006481	4200.6	-0.01326808	0	
490.79	0.32277655	0.32471703	1020.79	0.06324798	0.06054359	1550.78	0.07742096	0.07766194	2080.79	-0.01580457	0	2610.78	0.00823071	0.0031431	3140.81	0.00459843		3670.8	0.00094215	0.00006419	4200.8	-0.013094	0	
490.99	0.32256762	0.32470184	1020.99	0.0629489	0.06053669	1550.98	0.07659286	0.0776533	2080.99	-0.01577277	0	2610.98	0.0079829	0.00313083	3141.01	0.0040084		3671	-0.0000562	0.00006359	4201	-0.01260128	0	
491.19	0.32188805	0.32468665	1021.19	0.06316563	0.0605298	1551.18	0.07700994	0.07764465	2081.19	-0.01538115	0	2611.18	0.00791846	0.0031186	3141.21	0.00295352		3671.2	-0.00012485	0.00006299	4201.2	-0.01258896	0	
491.39	0.32174715	0.32467146	1021.39	0.06347961	0.06052291	1551.38	0.07726445	0.077636	2081.39	-0.01496388	0	2611.38	0.00763956	0.00310643	3141.41	0.00178446		3671.4	-0.00058083	0.00006239	4201.4	-0.01239543	0	
491.59	0.32112009	0.32465627	1021.59	0.06300478	0.06051602	1551.58	0.07738225	0.07762736	2081.59	-0.01479811	0	2611.58	0.00734286	0.00309429	3141.61	0.00223983		3671.6	-0.00125499	0.0000618	4201.6	-0.01128137	0	
491.79	0.32137927	0.32464108	1021.79	0.06232991	0.06050914	1551.78	0.07813416	0.07761871	2081.79	-0.01483616	0	2611.78	0.00639332	0.00308221	3141.81	0.00095747		3671.8	-0.00112052	0.00006122	4201.8	-0.01066024	0	
491.99	0.3213264	0.32462589	1021.99	0.06248468	0.06050225	1551.98	0.07821407	0.07761007	2081.99	-0.0150685	0	2611.98	0.00595531	0.00307018	3142.01	0.00086292		3672	-0.00111593	0.00006064	4202	-0.01040064	0	
492.19	0.32116449	0.32461071	1022.19	0.06184046	0.06049536	1552.18	0.07817253	0.07760143	2082.19	-0.01493249	0	2612.18	0.00691505	0.00305819	3142.21	0.00061181		3672.2	-0.00087285	0.00006007	4202.2	-0.01054595	0	
492.39	0.32181421	0.32459552	1022.39	0.06144119	0.06048848	1552.38	0.07823125	0.07759279	2082.39	-0.01442515	0	2612.38	0.00653754	0.00304624	3142.41	0.00077606		3672.4	-0.00063529	0.0000595	4202.4	-0.01004129	0	
492.59	0.32238945	0.32458033	1022.59	0.06060388	0.06048159	1552.58	0.07830059	0.07758415	2082.59	-0.01438633	0	2612.58	0.00593764	0.00303435	3142.61	0.00078254		3672.6	0.00004657	0.00005894	4202.6	-0.00960294	0	
492.79	0.32269528	0.32456515	1022.79	0.0601276	0.06047471	1552.78	0.07869884	0.07757551	2082.79	-0.01467889	0	2612.78	0.00533002	0.0030225	3142.81	0.00108384		3672.8	0.00023684	0.00005838	4202.8	-0.00949588	0	
492.99	0.3226821	0.32454996	1022.99	0.06036443	0.06046782	1552.98	0.07766609	0.07756687	2082.99	-0.01448429	0	2612.98	0.00613284	0.0030107	3143.01	0.00168525		3673	-0.00017662	0.00005783	4203	-0.00976101	0	
493.19	0.32296336	0.32453478	1023.19	0.06028409	0.06046094	1553.18	0.0780024	0.07755823	2083.19	-0.01386065	0	2613.18	0.00564164	0.00299894	3143.21	0.00128576		3673.2	0.00081045	0.00005728	4203.2	-0.01035097	0	
493.39	0.32324198	0.3245196	1023.39	0.05926723	0.06045406	1553.38	0.0787194	0.0775496	2083.39	-0.01368198	0	2613.38	0.00541306	0.00298723	3143.41	0.00275186		3673.4	0.00074449	0.00005674	4203.4	-0.01041638	0	
493.59	0.32343793	0.32450441	1023.59	0.05873335	0.06044718	1553.58	0.07842693	0.07754096	2083.59	-0.01322693	0	2613.58	0.00550816	0.00297556	3143.61	0.00362048		3673.6	0.00057879	0.00005621	4203.6	-0.0099331	0	
493.79	0.32380219	0.32448923	1023.79	0.05900924	0.0604403	1553.78	0.07805931	0.07753233	2083.79	-0.01389695	0	2613.78	0.00579139	0.00296394	3143.81	0.00410469		3673.8	0.00015709	0.00005568	4203.8	-0.00976767	0	
493.99	0.32370623	0.32447405	1023.99	0.05824891	0.06043342	1553.98	0.0775124	0.0775237	2083.99	-0.01403958	0	2613.98	0.00648727	0.00295237	3144.01	0.00490607		3674	0.00051858	0.00005515	4204	-0.00962598	0	
494.19	0.32386055	0.32445887	1024.19	0.05839755	0.06042654	1554.18	0.07669256	0.07751506	2084.19	-0.01426195	0	2614.18	0.00724048	0.00294084	3144.21	0.00487113		3674.2	-0.00039055	0.00005463	4204.2	-0.01004313	0	
494.39	0.32367513	0.32444369	1024.39	0.05823718	0.06041966	1554.38	0.07691083	0.07750643	2084.39	-0.01435178	0	2614.38	0.00656072	0.00292935	3144.41	0.00466685		3674.4	-0.00080816	0.00005411	4204.4	-0.00947558	0	
494.59	0.32336375	0.32442851	1024.59	0.05877456	0.06041278	1554.58	0.07693352	0.0774978	2084.59	-0.01438859	0	2614.58	0.00757368	0.00291792	3144.61	0.00423708		3674.6	-0.00083647	0.0000536	4204.6	-0.0102261	0	
494.79	0.32397345	0.32441333	1024.79	0.05818042	0.06040591	1554.78	0.07599573	0.07748917	2084.79	-0.01360883	0	2614.78	0.00759154	0.00290652	3144.81	0.00356481		3674.8	-0.0011809	0.0000531	4204.8	-0.00980286	0	
494.99	0.3234057	0.32439816	1024.99	0.05788086	0.06039903	1554.98	0.07663097	0.07748054	2084.99	-0.0148943	0	2614.98	0.00738233	0.00289517	3145.01	0.00280446		3675	-0.00111219	0.0000526	4205	-0.00992052	0	
495.19	0.32272281	0.32438298	1025.19	0.05808984	0.06039216	1555.18	0.07734314	0.07747192	2085.19	-0.0152107	0	2615.18	0.00675551	0.00288386	3145.21	0.00228312		3675.2	-0.00078738	0.0000521	4205.2	-0.0101305	0	
495.39	0.3235232	0.3243678	1025.39	0.05812785	0.06038528	1555.38	0.07775498	0.07746329	2085.39	-0.01494428	0	2615.38	0.00686813	0.0028726	3145.41	0.00215758		3675.4	-0.00022126	0.00005161	4205.4	-0.0102444	0	
495.59	0.32382851	0.32435263	1025.59	0.05883913	0.06037841	1555.58	0.07839578	0.07745466	2085.59	-0.0148577	0	2615.58	0.00747863	0.00286139	3145.61	0.00226127		3675.6	-0.00018776	0.00005112	4205.6	-0.01016719	0	
495.79	0.32428996	0.32433745	1025.79	0.05888732	0.06037154	1555.78	0.07870086	0.07744604	2085.79	-0.01400778	0	2615.78	0.00790692	0.00285021	3145.81	0.00171183		3675.8	0.00005386	0.00005064	4205.8	-0.01059145	0	
495.99	0.32486464	0.32432228	1025.99	0.05906168	0.06036466	1555.98	0.0786825	0.07743742	2085.99	-0.01416782	0	2615.98	0.00808185	0.00283908	3146.01	0.00224647		3676	0.00062068	0.00005016	4206	-0.01106024	0	
496.19	0.32472511	0.32430711	1026.19	0.0590604	0.06035779	1556.18	0.07869874	0.07742879	2086.19	-0.01351343	0	2616.18	0.00928024	0.00282799	3146.21	0.00275904		3676.2	0.00106445	0.00004968	4206.2	-0.01097462	0	
496.39	0.32488904	0.32429193	1026.39	0.0595176	0.06035092	1556.38	0.07846744	0.07742017	2086.39	-0.01333788	0	2616.38	0.00892203	0.00281695	3146.41	0.00350979		3676.4	0.00121276	0.00004921	4206.4	-0.01080611	0	
496.59	0.32507667	0.32427676	1026.59	0.05934307	0.06034405	1556.58	0.07888217	0.07741155	2086.59	-0.01379031	0	2616.58	0.00897711	0.00280595	3146.61	0.00320421		3676.6	0.00094357	0.00004875	4206.6	-0.01072696	0	
496.79	0.32512394	0.32426159	1026.79	0.05996522	0.06033719	1556.78	0.07885998	0.07740293	2086.79	-0.01316409	0	2616.78	0.00927865	0.00279499	3146.81	0.003585		3676.8	0.00024554	0.00004829	4206.8	-0.01092115	0	
496.99	0.32521024	0.32424642	1026.99	0.05981452	0.06033032	1556.98	0.07910539	0.07739431	2086.99	-0.01351186	0	2616.98	0.00980317	0.00278408	3147.01	0.00447401		3677	-0.00017473	0.00004783	4207	-0.01063184	0	
497.19	0.32568515	0.32423125	1027.19	0.05899231	0.06032345	1557.18	0.07941741	0.07738569	2087.19	-0.01394406	0	2617.18	0.00918717	0.00277321	3147.21	0.00484622		3677.2	0.00101601	0.00004738	4207.2	-0.01068086	0	
497.39	0.32519756	0.32421608	1027.39	0.05859919	0.06031658	1557.38	0.07950669	0.07737708	2087.39	-0.01420542	0	2617.38	0.00877592	0.00276238	3147.41	0.0050198		3677.4	0.00037661	0.00004693	4207.4	-0.0094006	0	
497.59	0.32485109	0.32420091	1027.59	0.05854086	0.06030972	1557.58	0.07927963	0.07736846	2087.59	-0.01535026	0	2617.58	0.00838105	0.00275159	3147.61	0.00451312		3677.6	0.00078053	0.00004649	4207.6	-0.00903211	0	
497.79	0.3246191	0.32418574	1027.79	0.05911419	0.06030285	1557.78	0.07880454	0.07735985	2087.79	-0.01654514	0	2617.78	0.00832983	0.00274084	3147.81	0.00342038		3677.8	0.00008932	0.00004605	4207.8	-0.00862949	0	
497.99	0.32383427	0.32417058	1027.99	0.05792692	0.06029599	1557.98	0.07818691	0.07735123	2087.99	-0.01600058	0	2617.98	0.00845411	0.00273014	3148.01	0.00284018		3678	0.0002526	0.00004562	4208	-0.00840688	0	
498.19	0.32303948	0.32415541	1028.19	0.05771786	0.06028913	1558.18	0.07722239	0.07734262	2088.19	-0.01679045	0	2618.18	0.00857025	0.00271948	3148.21	0.0021198		3678.2	-0.00053424	0.00004519	4208.2	-0.00924515	0	
498.39	0.3230332	0.32414025	1028.39	0.05703362	0.06028226	1558.38	0.07629482	0.07733401	2088.39	-0.0162567	0	2618.38	0.00779304	0.00270886	3148.41	0.00163024		3678.4	-0.00053272	0.00004476	4208.4	-0.00844643	0	
498.59	0.32326879	0.32412508	1028.59	0.05758808	0.0602754	1558.58	0.07588037	0.0773254	2088.59	-0.01565535	0	2618.58	0.00738911	0.00269828	3148.61	0.00127038		3678.6	-0.00085248	0.00004434	4208.6	-0.00889298	0	
498.79	0.32338646	0.32410992	1028.79	0.05722102	0.06026854	1558.78	0.07517032	0.07731679	2088.79	-0.01660884	0	2618.78	0.00667437	0.00268775	3148.81	0.00128258		3678.8	-0.00028649	0.00004392	4208.8	-0.00845515	0	
498.99	0.32343594	0.32409475	1028.99	0.05730292	0.06026168	1558.98	0.07547369	0.07730818	2088.99	-0.01842862	0	2618.98	0.00612387	0.00267725	3149.01	0.00118658		3679	-0.00052479	0.0000435	4209	-0.00965309	0	
499.19	0.32353467	0.32407959	1029.19	0.05776476	0.06025482	1559.18	0.07519666	0.07729957	2089.19	-0.0180471	0	2619.18	0.00577565	0.00266679	3149.21	0.00078337		3679.2	-0.00073099	0.00004309	4209.2	-0.01003346	0	
499.39	0.32356308	0.32406443	1029.39	0.05865071	0.06024796	1559.38	0.07547824	0.07729096	2089.39	-0.01718995	0	2619.38	0.00582897	0.00265638	3149.41	-0.00003505		3679.4	-0.00024122	0.00004268	4209.4	-0.01134577	0	
499.59	0.32343888	0.32404927	1029.59	0.05859844	0.06024111	1559.58	0.07556433	0.07728235	2089.59	-0.01643457	0	2619.58	0.00525519	0.00264601	3149.61	-0.00028638		3679.6	-0.00071707	0.00004228	4209.6	-0.01177841	0	
499.79	0.32352573	0.32403411	1029.79	0.05811412	0.06023425	1559.78	0.07505211	0.07727375	2089.79	-0.01641337	0	2619.78	0.00549675	0.00263567	3149.81	-0.00112956		3679.8	0.00036824	0.00004188	4209.8	-0.01239787	0	
499.99	0.32388282	0.32401895	1029.99	0.05808685	0.06022739	1559.98	0.07535165	0.07726514	2089.99	-0.0164743	0	2619.98	0.00513575	0.00262538	3150.01	-0.00115815		3680	0.00050266	0.00004149	4210	-0.01240865	0	
500.19	0.32359292	0.32400379	1030.19	0.05816518	0.06022054	1560.18	0.07569419	0.07725654	2090.19	-0.01573686	0	2620.18	0.00645595	0.00261513	3150.21	-0.00093855		3680.2	-0.00029509	0.00004109	4210.2	-0.01333572	0	
500.39	0.32316553	0.32398863	1030.39	0.05780856	0.06021368	1560.38	0.07515774	0.07724794	2090.39	-0.0156956	0	2620.38	0.00629904	0.00260492	3150.41	-0.0003077		3680.4	-0.00005534	0.00004071	4210.4	-0.01310722	0	
500.59	0.32353308	0.32397347	1030.59	0.05814788	0.06020683	1560.58	0.07552684	0.07723934	2090.59	-0.01526754	0	2620.58	0.006447	0.00259474	3150.61	-0.00056622		3680.6	-0.00025464	0.00004032	4210.6	-0.01272963	0	
500.79	0.32400855	0.32395832	1030.79	0.05831867	0.06019998	1560.78	0.0758114	0.07723074	2090.79	-0.0148323	0	2620.78	0.0072181	0.00258461	3150.81	0.00112348		3680.8	-0.00007662	0.00003994	4210.8	-0.01279037	0	
500.99	0.32327663	0.32394316	1030.99	0.05833549	0.06019312	1560.98	0.07682133	0.07722214	2090.99	-0.01543436	0	2620.98	0.0074436	0.00257452	3151.01	0.00256367		3681	0.00043863	0.00003956	4211	-0.01276005	0	
501.19	0.32345023	0.323928	1031.19	0.05882619	0.06018627	1561.18	0.07685465	0.07721354	2091.19	-0.01592602	0	2621.18	0.00681095	0.00256447	3151.21	0.00246188		3681.2	0.00121278	0.00003919	4211.2	-0.01310483	0	
501.39	0.32241582	0.32391285	1031.39	0.05915401	0.06017942	1561.38	0.07673651	0.07720494	2091.39	-0.0161578	0	2621.38	0.00576743	0.00255445	3151.41	0.00239216		3681.4	0.00076225	0.00003882	4211.4	-0.01215262	0	
501.59	0.32180906	0.32389769	1031.59	0.0591	0.06017257	1561.58	0.07669479	0.07719634	2091.59	-0.01658109	0	2621.58	0.00570842	0.00254448	3151.61	0.00308085		3681.6	0.00063868	0.00003845	4211.6	-0.01186445	0	
501.79	0.32110618	0.32388254	1031.79	0.05876466	0.06016572	1561.78	0.07716038	0.07718775	2091.79	-0.016445	0	2621.78	0.00520815	0.00253454	3151.81	0.00337836		3681.8	0.00034168	0.00003809	4211.8	-0.01182119	0	
501.99	0.32006681	0.32386739	1031.99	0.05848199	0.06015887	1561.98	0.07670014	0.07717915	2091.99	-0.01669701	0	2621.98	0.00506736	0.00252464	3152.01	0.00459805		3682	0.00041526	0.00003773	4212	-0.01138338	0	
502.19	0.32015841	0.32385224	1032.19	0.05826929	0.06015203	1562.18	0.07655817	0.07717056	2092.19	-0.01794838	0	2622.18	0.00464351	0.00251478	3152.21	0.00431712		3682.2	0.00096695	0.00003737	4212.2	-0.01222814	0	
502.39	0.3204206	0.32383708	1032.39	0.05825451	0.06014518	1562.38	0.0759122	0.07716197	2092.39	-0.01828257	0	2622.38	0.00418962	0.00250496	3152.41	0.00464693		3682.4	0.00109632	0.00003702	4212.4	-0.01215996	0	
502.59	0.32159382	0.32382193	1032.59	0.05977778	0.06013833	1562.58	0.07649989	0.07715337	2092.59	-0.01776303	0	2622.58	0.00396362	0.00249518	3152.61	0.0046198		3682.6	0.00141865	0.00003667	4212.6	-0.01272164	0	
502.79	0.3223663	0.32380678	1032.79	0.06008047	0.06013149	1562.78	0.07675082	0.07714478	2092.79	-0.01889025	0	2622.78	0.00395186	0.00248544	3152.81	0.0045095		3682.8	0.00150311	0.00003632	4212.8	-0.01279917	0	
502.99	0.32249943	0.32379164	1032.99	0.06080462	0.06012464	1562.98	0.07731779	0.07713619	2092.99	-0.01904517	0	2622.98	0.00337732	0.00247573	3153.01	0.00416023		3683	0.00035889	0.00003598	4213	-0.01317289	0	
503.19	0.32292787	0.32377649	1033.19	0.06155486	0.0601178	1563.18	0.0779773	0.0771276	2093.19	-0.01853187	0	2623.18	0.00295792	0.00246606	3153.21	0.0031935		3683.2	0.00085695	0.00003564	4213.2	-0.0126579	0	
503.39	0.32353127	0.32376134	1033.39	0.06229981	0.06011096	1563.38	0.07839115	0.07711901	2093.39	-0.01745122	0	2623.38	0.00282928	0.00245643	3153.41	0.00244178		3683.4	0.00180284	0.00003531	4213.4	-0.01311534	0	
503.59	0.32470665	0.32374619	1033.59	0.06196493	0.06010412	1563.58	0.07843645	0.07711043	2093.59	-0.0172725	0	2623.58	0.00203564	0.00244684	3153.61	0.00199347		3683.6	0.00258843	0.00003497	4213.6	-0.0128341	0	
503.79	0.32563874	0.32373105	1033.79	0.06206286	0.06009727	1563.78	0.07832144	0.07710184	2093.79	-0.01715044	0	2623.78	0.00285976	0.00243729	3153.81	0.00154867		3683.8	0.00289882	0.00003464	4213.8	-0.01185553	0	
503.99	0.3258576	0.3237159	1033.99	0.06252399	0.06009043	1563.98	0.07874253	0.07709326	2093.99	-0.01632567	0	2623.98	0.00357438	0.00242777	3154.01	0.00183162		3684	0.00158339	0.00003431	4214	-0.0115684	0	
504.19	0.32565198	0.32370075	1034.19	0.06198943	0.06008359	1564.18	0.07803796	0.07708467	2094.19	-0.01558168	0	2624.18	0.00486128	0.00241829	3154.21	0.00147214		3684.2	0.00085448	0.00003399	4214.2	-0.01110283	0	
504.39	0.32495087	0.32368561	1034.39	0.06213667	0.06007676	1564.38	0.07715906	0.07707609	2094.39	-0.01575691	0	2624.38	0.00545562	0.00240884	3154.41	0.00132268		3684.4	0.00114558	0.00003367	4214.4	-0.01045057	0	
504.59	0.32477353	0.32367047	1034.59	0.06222377	0.06006992	1564.58	0.07775167	0.07706751	2094.59	-0.01493559	0	2624.58	0.00656131	0.00239944	3154.61	0.00075127		3684.6	0.00108037	0.00003335	4214.6	-0.01046186	0	
504.79	0.32480151	0.32365532	1034.79	0.06239091	0.06006308	1564.78	0.07770201	0.07705892	2094.79	-0.01487937	0	2624.78	0.00695344	0.00239007	3154.81	0.00095506		3684.8	0.00067621	0.00003304	4214.8	-0.01104005	0	
504.99	0.32428363	0.32364018	1034.99	0.06247647	0.06005624	1564.98	0.07756975	0.07705034	2094.99	-0.01558121	0	2624.98	0.00656168	0.00238073	3155.01	0.00092436		3685	0.00015139	0.00003272	4215	-0.01153266	0	
505.19	0.32374343	0.32362504	1035.19	0.06250534	0.06004941	1565.18	0.07703973	0.07704176	2095.19	-0.01555113	0	2625.18	0.00604846	0.00237144	3155.21	0.00018927		3685.2	-0.00064524	0.00003241	4215.2	-0.01229841	0	
505.39	0.32274993	0.3236099	1035.39	0.06111295	0.06004257	1565.38	0.07662748	0.07703318	2095.39	-0.01559608	0	2625.38	0.00701366	0.00236218	3155.41	0.00091124		3685.4	-0.00170342	0.00003211	4215.4	-0.01248249	0	
505.59	0.32220873	0.32359476	1035.59	0.060566	0.06003574	1565.58	0.07667447	0.07702461	2095.59	-0.0155499	0	2625.58	0.00734732	0.00235295	3155.61	0.00174756		3685.6	-0.00233626	0.00003181	4215.6	-0.01308233	0	
505.79	0.32207424	0.32357962	1035.79	0.05995774	0.0600289	1565.78	0.07645137	0.07701603	2095.79	-0.01602912	0	2625.78	0.00584062	0.00234376	3155.81	0.00140283		3685.8	-0.00187352	0.00003151	4215.8	-0.01374029	0	
505.99	0.32147177	0.32356448	1035.99	0.05898439	0.06002207	1565.98	0.07627301	0.07700745	2095.99	-0.01706807	0	2625.98	0.00515067	0.00233461	3156.01	0.00110179		3686	-0.00210684	0.00003121	4216	-0.01384473	0	
506.19	0.32123888	0.32354934	1036.19	0.05792528	0.06001524	1566.18	0.07637069	0.07699888	2096.19	-0.01719297	0	2626.18	0.0041005	0.00232549	3156.21	-0.00013686		3686.2	-0.00164502	0.00003091	4216.2	-0.01461116	0	
506.39	0.32168742	0.32353421	1036.39	0.05706916	0.06000841	1566.38	0.07639561	0.07699031	2096.39	-0.01625795	0	2626.38	0.00376663	0.00231641	3156.41	0.00022811		3686.4	-0.00172001	0.00003062	4216.4	-0.01472691	0	
506.59	0.32261975	0.32351907	1036.59	0.05647011	0.06000158	1566.58	0.07694828	0.07698173	2096.59	-0.01558929	0	2626.58	0.00313031	0.00230737	3156.61	0.00012066		3686.6	-0.00183752	0.00003033	4216.6	-0.01472591	0	
506.79	0.32188987	0.32350394	1036.79	0.055613	0.05999475	1566.78	0.07684434	0.07697316	2096.79	-0.0164479	0	2626.78	0.00191429	0.00229836	3156.81	0.0006358		3686.8	-0.00210824	0.00003004	4216.8	-0.01481643	0	
506.99	0.32171114	0.3234888	1036.99	0.05609377	0.05998792	1566.98	0.07651741	0.07696459	2096.99	-0.01583442	0	2626.98	0.00124571	0.00228938	3157.01	0.00094646		3687	-0.00266691	0.00002976	4217	-0.01487772	0	
507.19	0.32238114	0.32347367	1037.19	0.05577973	0.05998109	1567.18	0.07607864	0.07695602	2097.19	-0.0149959	0	2627.18	0.00027459	0.00228044	3157.21	0.00161474		3687.2	-0.00203362	0.00002948	4217.2	-0.01454598	0	
507.39	0.32328627	0.32345853	1037.39	0.05584507	0.05997426	1567.38	0.075961	0.07694745	2097.39	-0.01463301	0	2627.38	-0.00008771	0.00227154	3157.41	0.00255837		3687.4	-0.00108207	0.0000292	4217.4	-0.0149793	0	
507.59	0.32347328	0.3234434	1037.59	0.05547467	0.05996744	1567.58	0.07538238	0.07693888	2097.59	-0.01458076	0	2627.58	0.00050059	0.00226267	3157.61	0.00284942		3687.6	-0.00087507	0.00002893	4217.6	-0.01409164	0	
507.79	0.32386429	0.32342827	1037.79	0.05513489	0.05996061	1567.78	0.07529659	0.07693032	2097.79	-0.01498317	0	2627.78	0.00140215	0.00225383	3157.81	0.00278976		3687.8	-0.00149831	0.00002865	4217.8	-0.01307295	0	
507.99	0.32351051	0.32341314	1037.99	0.0558012	0.05995379	1567.98	0.07517646	0.07692175	2097.99	-0.01547303	0	2627.98	0.00235901	0.00224503	3158.01	0.00248514		3688	-0.00188502	0.00002838	4218	-0.0121748	0	
508.19	0.3233883	0.323398	1038.19	0.05551751	0.05994696	1568.18	0.07422126	0.07691318	2098.19	-0.01535997	0	2628.18	0.00310222	0.00223626	3158.21	0.00244455		3688.2	-0.00186742	0.00002811	4218.2	-0.01064582	0	
508.39	0.32365596	0.32338287	1038.39	0.05614148	0.05994014	1568.38	0.07407095	0.07690462	2098.39	-0.01596174	0	2628.38	0.00407131	0.00222753	3158.41	0.00264671		3688.4	-0.00109045	0.00002785	4218.4	-0.01101159	0	
508.59	0.32374441	0.32336775	1038.59	0.05668965	0.05993332	1568.58	0.07418154	0.07689606	2098.59	-0.01596929	0	2628.58	0.00442078	0.00221883	3158.61	0.00246838		3688.6	-0.00101982	0.00002759	4218.6	-0.01051526	0	
508.79	0.32388118	0.32335262	1038.79	0.05684275	0.05992649	1568.78	0.07461613	0.07688749	2098.79	-0.01661459	0	2628.78	0.00452811	0.00221017	3158.81	0.00227936		3688.8	-0.00109266	0.00002732	4218.8	-0.01073489	0	
508.99	0.32349284	0.32333749	1038.99	0.05717095	0.05991967	1568.98	0.07472334	0.07687893	2098.99	-0.01733145	0	2628.98	0.00495523	0.00220153	3159.01	0.00264898		3689	-0.00027727	0.00002707	4219	-0.01084775	0	
509.19	0.32204621	0.32332236	1039.19	0.0576114	0.05991285	1569.18	0.0749369	0.07687037	2099.19	-0.01682153	0	2629.18	0.0056239	0.00219294	3159.21	0.00252138		3689.2	-0.00040215	0.00002681	4219.2	-0.01127797	0	
509.39	0.32203868	0.32330724	1039.39	0.05733873	0.05990603	1569.38	0.07558589	0.07686181	2099.39	-0.01641592	0	2629.38	0.00728842	0.00218437	3159.41	0.00312456		3689.4	-0.00019459	0.00002656	4219.4	-0.01089241	0	
509.59	0.32188879	0.32329211	1039.59	0.05699768	0.05989921	1569.58	0.07582682	0.07685325	2099.59	-0.01700217	0	2629.58	0.00789344	0.00217584	3159.61	0.00346455		3689.6	-0.00050477	0.00002631	4219.6	-0.01043325	0	
509.79	0.32213144	0.32327698	1039.79	0.05676293	0.0598924	1569.78	0.07625418	0.0768447	2099.79	-0.0171294	0	2629.78	0.00718614	0.00216735	3159.81	0.00365365		3689.8	0.00017368	0.00002606	4219.8	-0.00976343	0	
509.99	0.32193581	0.32326186	1039.99	0.05651136	0.05988558	1569.98	0.07674276	0.07683614	2099.99	-0.01605438	0	2629.98	0.00732153	0.00215888	3160.01	0.00354162		3690	-0.00001685	0.00002581	4220	-0.0096798	0	
510.19	0.32236215	0.32324674	1040.19	0.05663952	0.05987876	1570.18	0.07773857	0.07682758	2100.19	-0.01628298	0	2630.18	0.00745847	0.00215045	3160.21	0.00366853		3690.2	-0.00054975	0.00002557	4220.2	-0.00983394	0	
510.39	0.32344595	0.32323161	1040.39	0.05641354	0.05987195	1570.38	0.0786444	0.07681903	2100.39	-0.01620811	0	2630.38	0.0066548	0.00214205	3160.41	0.00393358		3690.4	-0.00045365	0.00002533	4220.4	-0.01003361	0	
510.59	0.32349822	0.32321649	1040.59	0.05652362	0.05986513	1570.58	0.07908332	0.07681047	2100.59	-0.01688942	0	2630.58	0.00663526	0.00213369	3160.61	0.00445164		3690.6	-0.00074247	0.00002509	4220.6	-0.01022033	0	
510.79	0.32369028	0.32320137	1040.79	0.05713124	0.05985832	1570.78	0.07827223	0.07680192	2100.79	-0.01622986	0	2630.78	0.00685214	0.00212536	3160.81	0.00496068		3690.8	-0.00032795	0.00002485	4220.8	-0.01048505	0	
510.99	0.32429243	0.32318625	1040.99	0.05820764	0.0598515	1570.98	0.07866891	0.07679337	2100.99	-0.01490704	0	2630.98	0.00697982	0.00211706	3161.01	0.00503878		3691	-0.00065232	0.00002462	4221	-0.0104751	0	
511.19	0.32537484	0.32317113	1041.19	0.0578749	0.05984469	1571.18	0.07812813	0.07678482	2101.19	-0.01476643	0	2631.18	0.00713123	0.00210879	3161.21	0.00507612		3691.2	-0.00070687	0.00002438	4221.2	-0.01086525	0	
511.39	0.32525078	0.32315601	1041.39	0.05819297	0.05983788	1571.38	0.07849434	0.07677627	2101.39	-0.01603394	0	2631.38	0.00759985	0.00210056	3161.41	0.00462163		3691.4	-0.00039755	0.00002415	4221.4	-0.01119443	0	
511.59	0.32568198	0.32314089	1041.59	0.05796754	0.05983107	1571.58	0.07828561	0.07676772	2101.59	-0.01598275	0	2631.58	0.00814787	0.00209235	3161.61	0.0044973		3691.6	-0.00015485	0.00002393	4221.6	-0.01115242	0	
511.79	0.32647122	0.32312577	1041.79	0.05827908	0.05982426	1571.78	0.07839625	0.07675917	2101.79	-0.01594573	0	2631.78	0.00735118	0.00208418	3161.81	0.00388025		3691.8	-0.00049955	0.0000237	4221.8	-0.01118835	0	
511.99	0.32602525	0.32311065	1041.99	0.05942287	0.05981745	1571.98	0.07753752	0.07675062	2101.99	-0.01630223	0	2631.98	0.00682208	0.00207604	3162.01	0.00426367		3692	-0.00049038	0.00002348	4222	-0.01047622	0	
512.19	0.32561755	0.32309554	1042.19	0.05951038	0.05981064	1572.18	0.07627634	0.07674208	2102.19	-0.01628776	0	2632.18	0.00666533	0.00206794	3162.21	0.00337089		3692.2	0.00001395	0.00002325	4222.2	-0.01016327	0	
512.39	0.32567842	0.32308042	1042.39	0.05974474	0.05980383	1572.38	0.07668809	0.07673353	2102.39	-0.01720774	0	2632.38	0.00582935	0.00205986	3162.41	0.00254381		3692.4	0.00040514	0.00002303	4222.4	-0.01108345	0	
512.59	0.32517751	0.32306531	1042.59	0.05953284	0.05979703	1572.58	0.07663846	0.07672499	2102.59	-0.01728361	0	2632.58	0.00502192	0.00205182	3162.61	0.00221978		3692.6	0.00037804	0.00002282	4222.6	-0.01095644	0	
512.79	0.32419034	0.32305019	1042.79	0.05871521	0.05979022	1572.78	0.07711093	0.07671645	2102.79	-0.01823138	0	2632.78	0.00512878	0.0020438	3162.81	0.00157829		3692.8	0.00131867	0.0000226	4222.8	-0.01107263	0	
512.99	0.32317135	0.32303508	1042.99	0.05940023	0.05978341	1572.98	0.07647663	0.0767079	2102.99	-0.01872403	0	2632.98	0.0051175	0.00203582	3163.01	0.00136222		3693	0.00195722	0.00002239	4223	-0.01171061	0	
513.19	0.32259445	0.32301997	1043.19	0.05934431	0.05977661	1573.18	0.07637195	0.07669936	2103.19	-0.01840841	0	2633.18	0.00535952	0.00202787	3163.21	0.00122098		3693.2	0.00196773	0.00002218	4223.2	-0.01161524	0	
513.39	0.32247379	0.32300485	1043.39	0.05950492	0.0597698	1573.38	0.07633538	0.07669082	2103.39	-0.01918032	0	2633.38	0.00664209	0.00201995	3163.41	0.00111134		3693.4	0.00213589	0.00002197	4223.4	-0.01161457	0	
513.59	0.32165351	0.32298974	1043.59	0.05900453	0.059763	1573.58	0.07510472	0.07668228	2103.59	-0.0195657	0	2633.58	0.00630613	0.00201207	3163.61	0.00113057		3693.6	0.00274601	0.00002176	4223.6	-0.01133253	0	
513.79	0.32139113	0.32297463	1043.79	0.0593985	0.0597562	1573.78	0.07464492	0.07667374	2103.79	-0.01945478	0	2633.78	0.0057262	0.00200421	3163.81	0.00054214		3693.8	0.00303749	0.00002155	4223.8	-0.01171069	0	
513.99	0.32116845	0.32295952	1043.99	0.05906421	0.0597494	1573.98	0.0742362	0.07666521	2103.99	-0.01906654	0	2633.98	0.00592902	0.00199638	3164.01	0.00003577		3694	0.00270259	0.00002135	4224	-0.01361837	0	
514.19	0.32120462	0.32294441	1044.19	0.05908504	0.0597426	1574.18	0.07474254	0.07665667	2104.19	-0.02010633	0	2634.18	0.00577839	0.00198859	3164.21	0.00036554		3694.2	0.00231925	0.00002115	4224.2	-0.01394641	0	
514.39	0.32052359	0.3229293	1044.39	0.05900707	0.0597358	1574.38	0.07461203	0.07664813	2104.39	-0.01916226	0	2634.38	0.00512904	0.00198082	3164.41	0.00057661		3694.4	0.00271926	0.00002095	4224.4	-0.01403739	0	
514.59	0.31956193	0.32291419	1044.59	0.0594518	0.059729	1574.58	0.07421663	0.0766396	2104.59	-0.01896563	0	2634.58	0.0059451	0.00197309	3164.61	0.00125584		3694.6	0.00253699	0.00002075	4224.6	-0.01370374	0	
514.79	0.3196441	0.32289909	1044.79	0.05891825	0.0597222	1574.78	0.07343519	0.07663106	2104.79	-0.01795172	0	2634.78	0.00592362	0.00196538	3164.81	0.00132228		3694.8	0.00279699	0.00002055	4224.8	-0.01361799	0	
514.99	0.3197081	0.32288398	1044.99	0.05882591	0.0597154	1574.98	0.07433433	0.07662253	2104.99	-0.01785859	0	2634.98	0.00536529	0.00195771	3165.01	0.00120232		3695	0.00240847	0.00002036	4225	-0.01323927	0	
515.19	0.32004289	0.32286887	1045.19	0.05811568	0.0597086	1575.18	0.0745216	0.076614	2105.19	-0.01808817	0	2635.18	0.00518312	0.00195006	3165.21	0.00147149		3695.2	0.00183196	0.00002017	4225.2	-0.01377126	0	
515.39	0.31949484	0.32285377	1045.39	0.05783952	0.05970181	1575.38	0.07498528	0.07660547	2105.39	-0.01869087	0	2635.38	0.00522557	0.00194245	3165.41	0.00176415		3695.4	0.00153211	0.00001998	4225.4	-0.0136744	0	
515.59	0.32011379	0.32283866	1045.59	0.05777928	0.05969501	1575.58	0.07464421	0.07659694	2105.59	-0.01845638	0	2635.58	0.00509225	0.00193486	3165.61	0.00250639		3695.6	0.00150179	0.00001979	4225.6	-0.01339538	0	
515.79	0.32002984	0.32282356	1045.79	0.05793006	0.05968822	1575.78	0.07444192	0.07658841	2105.79	-0.01788218	0	2635.78	0.00488693	0.0019273	3165.81	0.00253114		3695.8	0.00106087	0.0000196	4225.8	-0.0136728	0	
515.99	0.32004177	0.32280846	1045.99	0.05717795	0.05968142	1575.98	0.07498782	0.07657988	2105.99	-0.01805677	0	2635.98	0.00492957	0.00191978	3166.01	0.00244826		3696	0.00108929	0.00001942	4226	-0.01306678	0	
516.19	0.32036296	0.32279335	1046.19	0.05622838	0.05967463	1576.18	0.07544077	0.07657135	2106.19	-0.01778004	0	2636.18	0.0049484	0.00191228	3166.21	0.00172415		3696.2	0.00097789	0.00001923	4226.2	-0.01225496	0	
516.39	0.32102685	0.32277825	1046.39	0.05570554	0.05966784	1576.38	0.07592167	0.07656283	2106.39	-0.01766156	0	2636.38	0.00410992	0.00190481	3166.41	0.00204921		3696.4	0.00116515	0.00001905	4226.4	-0.01222522	0	
516.59	0.32180854	0.32276315	1046.59	0.05471987	0.05966105	1576.58	0.07591173	0.0765543	2106.59	-0.01746025	0	2636.58	0.00451683	0.00189738	3166.61	0.00221866		3696.6	0.00049053	0.00001887	4226.6	-0.01166354	0	
516.79	0.3221357	0.32274805	1046.79	0.05411696	0.05965425	1576.78	0.07683665	0.07654578	2106.79	-0.01819175	0	2636.78	0.0042485	0.00188997	3166.81	0.00123768		3696.8	0.000646	0.00001869	4226.8	-0.01137203	0	
516.99	0.32211576	0.32273295	1046.99	0.05482193	0.05964746	1576.98	0.07697556	0.07653725	2106.99	-0.0178607	0	2636.98	0.00420436	0.00188259	3167.01	0.00082408		3697	0.00034416	0.00001852	4227	-0.01194369	0	
517.19	0.32248527	0.32271785	1047.19	0.05448678	0.05964067	1577.18	0.07764893	0.07652873	2107.19	-0.01801647	0	2637.18	0.00431189	0.00187523	3167.21	0.00048448		3697.2	0.00016037	0.00001834	4227.2	-0.01197949	0	
517.39	0.32242229	0.32270275	1047.39	0.05454156	0.05963389	1577.38	0.07741686	0.07652021	2107.39	-0.01848497	0	2637.38	0.00456736	0.00186791	3167.41	-0.00024111		3697.4	-0.0004941	0.00001817	4227.4	-0.01227241	0	
517.59	0.32272992	0.32268766	1047.59	0.05435522	0.0596271	1577.58	0.07644101	0.07651169	2107.59	-0.01791863	0	2637.58	0.00425746	0.00186062	3167.61	-0.00119415		3697.6	-0.00078553	0.000018	4227.6	-0.01259192	0	
517.79	0.32299342	0.32267256	1047.79	0.05431857	0.05962031	1577.78	0.07596214	0.07650317	2107.79	-0.01776551	0	2637.78	0.00513897	0.00185335	3167.81	-0.00179689		3697.8	-0.0013338	0.00001783	4227.8	-0.01366888	0	
517.99	0.32293036	0.32265746	1047.99	0.05450219	0.05961353	1577.98	0.07663226	0.07649465	2107.99	-0.01697771	0	2637.98	0.0048386	0.00184611	3168.01	-0.00143115		3698	-0.00245072	0.00001766	4228	-0.01436893	0	
518.19	0.32238281	0.32264237	1048.19	0.05539314	0.05960674	1578.18	0.07669922	0.07648613	2108.19	-0.01650782	0	2638.18	0.0044283	0.0018389	3168.21	-0.00117768		3698.2	-0.00289339	0.00001749	4228.2	-0.01394281	0	
518.39	0.32166758	0.32262727	1048.39	0.05631858	0.05959995	1578.38	0.07579906	0.07647762	2108.39	-0.01630798	0	2638.38	0.0047575	0.00183172	3168.41	-0.00053054		3698.4	-0.00244695	0.00001733	4228.4	-0.0134853	0	
518.59	0.32147041	0.32261218	1048.59	0.05722278	0.05959317	1578.58	0.0760702	0.0764691	2108.59	-0.01637151	0	2638.58	0.00394523	0.00182457	3168.61	-0.0005047		3698.6	-0.00222648	0.00001716	4228.6	-0.01308755	0	
518.79	0.32186238	0.32259709	1048.79	0.05771573	0.05958639	1578.78	0.07642979	0.07646059	2108.79	-0.01610344	0	2638.78	0.00306983	0.00181745	3168.81	-0.00034614		3698.8	-0.00272244	0.000017	4228.8	-0.01362643	0	
518.99	0.32244305	0.32258199	1048.99	0.05795617	0.05957961	1578.98	0.07719405	0.07645207	2108.99	-0.01636224	0	2638.98	0.00345873	0.00181035	3169.01	0.00032722		3699	-0.00337086	0.00001684	4229	-0.01399973	0	
519.19	0.32200586	0.3225669	1049.19	0.05848525	0.05957282	1579.18	0.07714991	0.07644356	2109.19	-0.01702511	0	2639.18	0.00463921	0.00180328	3169.21	0.0012709		3699.2	-0.00345576	0.00001668	4229.2	-0.01472008	0	
519.39	0.32232284	0.32255181	1049.39	0.05890519	0.05956604	1579.38	0.0760958	0.07643505	2109.39	-0.01832036	0	2639.38	0.00502601	0.00179624	3169.41	0.00143325		3699.4	-0.00306457	0.00001652	4229.4	-0.01479044	0	
519.59	0.32337054	0.32253672	1049.59	0.05918926	0.05955926	1579.58	0.07589018	0.07642654	2109.59	-0.01861569	0	2639.58	0.0056875	0.00178922	3169.61	0.00163609		3699.6	-0.00212835	0.00001637	4229.6	-0.01429438	0	
519.79	0.32354438	0.32252163	1049.79	0.05871546	0.05955248	1579.78	0.07669314	0.07641803	2109.79	-0.01865166	0	2639.78	0.00621464	0.00178224	3169.81	0.00231182		3699.8	-0.00152553	0.00001621	4229.8	-0.01475069	0	
519.99	0.3237921	0.32250654	1049.99	0.05820317	0.0595457	1579.98	0.07731706	0.07640952	2109.99	-0.01887278	0	2639.98	0.00661484	0.00177528	3170.01	0.00234173		3700	-0.0009672	0.00001606	4230	-0.01356025	0	
520.19	0.32323252	0.32249145	1050.19	0.05828975	0.05953893	1580.18	0.07698144	0.07640101	2110.19	-0.01903799	0	2640.18	0.00621027	0.00176834	3170.21	0.00283575		3700.2	-0.00058049	0.00001591	4230.2	-0.01311402	0	
520.39	0.32325295	0.32247637	1050.39	0.0582233	0.05953215	1580.38	0.07619988	0.0763925	2110.39	-0.01985377	0	2640.38	0.00637994	0.00176144	3170.41	0.00332614		3700.4	-0.00022597	0.00001576	4230.4	-0.0130001	0	
520.59	0.32334039	0.32246128	1050.59	0.05751041	0.05952537	1580.58	0.07668933	0.07638399	2110.59	-0.02046337	0	2640.58	0.00631627	0.00175456	3170.61	0.00277594		3700.6	-0.00038866	0.00001561	4230.6	-0.01257772	0	
520.79	0.32239907	0.32244619	1050.79	0.05669586	0.0595186	1580.78	0.07679503	0.07637549	2110.79	-0.02099919	0	2640.78	0.00555798	0.00174771	3170.81	0.00209096		3700.8	-0.00046627	0.00001546	4230.8	-0.01263956	0	
520.99	0.32172295	0.32243111	1050.99	0.05650421	0.05951182	1580.98	0.07586054	0.07636698	2110.99	-0.0215195	0	2640.98	0.00521476	0.00174088	3171.01	0.00197171		3701	-0.00053121	0.00001532	4231	-0.01280123	0	
521.19	0.32174674	0.32241602	1051.19	0.0552064	0.05950505	1581.18	0.07574248	0.07635848	2111.19	-0.02120396	0	2641.18	0.00522994	0.00173408	3171.21	0.00168322		3701.2	-0.00093127	0.00001517	4231.2	-0.01344765	0	
521.39	0.32188015	0.32240094	1051.39	0.05541698	0.05949828	1581.38	0.07517143	0.07634998	2111.39	-0.02148195	0	2641.38	0.00401238	0.00172731	3171.41	0.0013873		3701.4	-0.00095718	0.00001503	4231.4	-0.01369217	0	
521.59	0.32184899	0.32238585	1051.59	0.05556111	0.0594915	1581.58	0.07410044	0.07634148	2111.59	-0.0206453	0	2641.58	0.00293527	0.00172057	3171.61	0.00073872		3701.6	-0.0002928	0.00001489	4231.6	-0.0139939	0	
521.79	0.32138682	0.32237077	1051.79	0.05614679	0.05948473	1581.78	0.0741166	0.07633298	2111.79	-0.02032548	0	2641.78	0.0029706	0.00171385	3171.81	0.00069168		3701.8	0.00042819	0.00001475	4231.8	-0.01344343	0	
521.99	0.32066029	0.32235569	1051.99	0.05728221	0.05947796	1581.98	0.07448579	0.07632448	2111.99	-0.01968325	0	2641.98	0.00197673	0.00170716	3172.01	0.00112547		3702	0.00003315	0.00001461	4232	-0.01341734	0	
522.19	0.3204549	0.32234061	1052.19	0.05729365	0.05947119	1582.18	0.07433724	0.07631598	2112.19	-0.01953734	0	2642.18	0.00173237	0.00170049	3172.21	0.00110076		3702.2	0.00088501	0.00001447	4232.2	-0.01377304	0	
522.39	0.32071879	0.32232553	1052.39	0.05718408	0.05946442	1582.38	0.07424775	0.07630748	2112.39	-0.0195189	0	2642.38	0.00147239	0.00169385	3172.41	0.00063567		3702.4	0.00110101	0.00001433	4232.4	-0.01326007	0	
522.59	0.32032054	0.32231045	1052.59	0.05728072	0.05945765	1582.58	0.07467132	0.07629898	2112.59	-0.01844782	0	2642.58	0.0004213	0.00168723	3172.61	0.00050886		3702.6	0.00032555	0.0000142	4232.6	-0.01341801	0	
522.79	0.32103117	0.32229537	1052.79	0.05778707	0.05945089	1582.78	0.0756787	0.07629049	2112.79	-0.01817035	0	2642.78	0.00042304	0.00168065	3172.81	0.00010796		3702.8	-0.00035213	0.00001406	4232.8	-0.01312133	0	
522.99	0.3214104	0.32228029	1052.99	0.05723041	0.05944412	1582.98	0.07590169	0.07628199	2112.99	-0.01869698	0	2642.98	0.00129264	0.00167408	3173.01	0.00035426		3703	-0.00056306	0.00001393	4233	-0.01313024	0	
523.19	0.32214729	0.32226521	1053.19	0.05768447	0.05943735	1583.18	0.07609152	0.0762735	2113.19	-0.01947844	0	2643.18	0.00240515	0.00166754	3173.21	-0.00026691		3703.2	0.00025976	0.0000138	4233.2	-0.01310004	0	
523.39	0.3223031	0.32225014	1053.39	0.05737348	0.05943059	1583.38	0.07616006	0.07626501	2113.39	-0.01980724	0	2643.38	0.00251781	0.00166103	3173.41	-0.00128807		3703.4	0.00089916	0.00001367	4233.4	-0.01253974	0	
523.59	0.32249007	0.32223506	1053.59	0.05770849	0.05942382	1583.58	0.07741141	0.07625651	2113.59	-0.01928675	0	2643.58	0.00401421	0.00165455	3173.61	-0.00101186		3703.6	0.00098851	0.00001354	4233.6	-0.01217452	0	
523.79	0.32160293	0.32221998	1053.79	0.05803729	0.05941706	1583.78	0.07775859	0.07624802	2113.79	-0.01926982	0	2643.78	0.00422856	0.00164809	3173.81	-0.00090853		3703.8	0.00101527	0.00001341	4233.8	-0.01244446	0	
523.99	0.32123391	0.32220491	1053.99	0.05925269	0.0594103	1583.98	0.07752914	0.07623953	2113.99	-0.02002968	0	2643.98	0.00466976	0.00164165	3174.01	-0.00109629		3704	0.0014159	0.00001328	4234	-0.0118376	0	
524.19	0.32031756	0.32218983	1054.19	0.06003594	0.05940353	1584.18	0.07698143	0.07623104	2114.19	-0.02086654	0	2644.18	0.00491981	0.00163524	3174.21	-0.0010054		3704.2	0.00118304	0.00001316	4234.2	-0.01184657	0	
524.39	0.32000039	0.32217476	1054.39	0.0603075	0.05939677	1584.38	0.07623237	0.07622255	2114.39	-0.02142796	0	2644.38	0.00586252	0.00162885	3174.41	-0.00028043		3704.4	0.00080107	0.00001303	4234.4	-0.01238396	0	
524.59	0.31896707	0.32215969	1054.59	0.05984116	0.05939001	1584.58	0.07569262	0.07621407	2114.59	-0.02129757	0	2644.58	0.00560719	0.00162249	3174.61	-0.00110407		3704.6	0.00060194	0.00001291	4234.6	-0.01257569	0	
524.79	0.31835222	0.32214462	1054.79	0.05887241	0.05938325	1584.78	0.07451548	0.07620558	2114.79	-0.02134078	0	2644.78	0.0052498	0.00161616	3174.81	-0.00100757		3704.8	0.00032638	0.00001279	4234.8	-0.01319439	0	
524.99	0.31837279	0.32212954	1054.99	0.05871646	0.05937649	1584.98	0.07342999	0.07619709	2114.99	-0.0209691	0	2644.98	0.0052308	0.00160985	3175.01	-0.00104556		3705	0.00060022	0.00001267	4235	-0.01386223	0	
525.19	0.31800397	0.32211447	1055.19	0.05780695	0.05936973	1585.18	0.07357876	0.07618861	2115.19	-0.0202965	0	2645.18	0.00559899	0.00160356	3175.21	-0.00029656		3705.2	0.001357	0.00001255	4235.2	-0.01465031	0	
525.39	0.31803917	0.3220994	1055.39	0.05826323	0.05936298	1585.38	0.07238981	0.07618013	2115.39	-0.02036274	0	2645.38	0.00516757	0.0015973	3175.41	-0.00012561		3705.4	0.00173167	0.00001243	4235.4	-0.01401235	0	
525.59	0.31777296	0.32208433	1055.59	0.05755664	0.05935622	1585.58	0.07168535	0.07617164	2115.59	-0.01930957	0	2645.58	0.00464748	0.00159106	3175.61	0.00010188		3705.6	0.00195199	0.00001231	4235.6	-0.01377778	0	
525.79	0.3181706	0.32206927	1055.79	0.05765251	0.05934946	1585.78	0.07178574	0.07616316	2115.79	-0.01893631	0	2645.78	0.00537396	0.00158485	3175.81	0.00014276		3705.8	0.00222884	0.0000122	4235.8	-0.01346725	0	
525.99	0.31818722	0.3220542	1055.99	0.05692103	0.05934271	1585.98	0.0715281	0.07615468	2115.99	-0.01771584	0	2645.98	0.0054102	0.00157866	3176.01	-0.00018096		3706	0.00145324	0.00001208	4236	-0.0137226	0	
526.19	0.31867839	0.32203913	1056.19	0.05644797	0.05933595	1586.18	0.07199641	0.0761462	2116.19	-0.01724152	0	2646.18	0.00552034	0.00157249	3176.21	-0.00043415		3706.2	0.00087291	0.00001197	4236.2	-0.01343231	0	
526.39	0.31887916	0.32202406	1056.39	0.05634852	0.0593292	1586.38	0.07233354	0.07613772	2116.39	-0.01647064	0	2646.38	0.0060847	0.00156635	3176.41	-0.00062476		3706.4	-0.00012706	0.00001185	4236.4	-0.0131609	0	
526.59	0.31904609	0.322009	1056.59	0.05620744	0.05932245	1586.58	0.07185221	0.07612924	2116.59	-0.01591556	0	2646.58	0.00634787	0.00156023	3176.61	-0.00024377		3706.6	-0.00050515	0.00001174	4236.6	-0.01338192	0	
526.79	0.32014617	0.32199393	1056.79	0.05631248	0.05931569	1586.78	0.07227514	0.07612077	2116.79	-0.01553933	0	2646.78	0.00674415	0.00155414	3176.81	-0.00101111		3706.8	-0.00087689	0.00001163	4236.8	-0.01267138	0	
526.99	0.32106745	0.32197887	1056.99	0.05598519	0.05930894	1586.98	0.07224589	0.07611229	2116.99	-0.01534632	0	2646.98	0.00730178	0.00154807	3177.01	-0.00140944		3707	-0.00113764	0.00001152	4237	-0.01414219	0	
527.19	0.32158015	0.3219638	1057.19	0.05521442	0.05930219	1587.18	0.07307651	0.07610382	2117.19	-0.0155047	0	2647.18	0.0076058	0.00154203	3177.21	-0.00187786		3707.2	-0.00090447	0.00001141	4237.2	-0.01397989	0	
527.39	0.32133267	0.32194874	1057.39	0.0553674	0.05929544	1587.38	0.07337526	0.07609534	2117.39	-0.015019	0	2647.38	0.00665532	0.00153601	3177.41	-0.00108578		3707.4	-0.00206357	0.0000113	4237.4	-0.0144053	0	
527.59	0.32237992	0.32193368	1057.59	0.05614408	0.05928869	1587.58	0.07356468	0.07608687	2117.59	-0.01476308	0	2647.58	0.0061465	0.00153001	3177.61	-0.00061968		3707.6	-0.00257895	0.0000112	4237.6	-0.01431492	0	
527.79	0.32253956	0.32191862	1057.79	0.05655824	0.05928194	1587.78	0.0735055	0.0760784	2117.79	-0.01566716	0	2647.78	0.00584679	0.00152403	3177.81	-0.00085051		3707.8	-0.00313172	0.00001109	4237.8	-0.01484423	0	
527.99	0.32255817	0.32190356	1057.99	0.05685095	0.05927519	1587.98	0.07410029	0.07606992	2117.99	-0.01657784	0	2647.98	0.0056816	0.00151808	3178.01	0.00011445		3708	-0.0029878	0.00001099	4238	-0.01467936	0	
528.19	0.32221825	0.3218885	1058.19	0.05672388	0.05926845	1588.18	0.07345744	0.07606145	2118.19	-0.01693211	0	2648.18	0.00519602	0.00151215	3178.21	0.00029544		3708.2	-0.0025837	0.00001088	4238.2	-0.01403571	0	
528.39	0.32192899	0.32187344	1058.39	0.05596785	0.0592617	1588.38	0.0740283	0.07605298	2118.39	-0.01723328	0	2648.38	0.00553885	0.00150625	3178.41	0.00121998		3708.4	-0.00257519	0.00001078	4238.4	-0.01428304	0	
528.59	0.32191843	0.32185838	1058.59	0.05579542	0.05925496	1588.58	0.07390186	0.07604452	2118.59	-0.01745704	0	2648.58	0.00519677	0.00150037	3178.61	0.00078834		3708.6	-0.00175177	0.00001068	4238.6	-0.01381728	0	
528.79	0.32186276	0.32184332	1058.79	0.05575168	0.05924821	1588.78	0.07428815	0.07603605	2118.79	-0.01713507	0	2648.78	0.00468179	0.00149451	3178.81	0.00145243		3708.8	-0.0012233	0.00001058	4238.8	-0.0135245	0	
528.99	0.32180813	0.32182826	1058.99	0.05642473	0.05924147	1588.98	0.07423408	0.07602758	2118.99	-0.01802696	0	2648.98	0.0049388	0.00148867	3179.01	0.00143932		3709	-0.00097445	0.00001048	4239	-0.01289061	0	
529.19	0.32141756	0.32181321	1059.19	0.05550938	0.05923472	1589.18	0.07397238	0.07601912	2119.19	-0.01822145	0	2649.18	0.00442827	0.00148286	3179.21	0.00295701		3709.2	-0.00102879	0.00001038	4239.2	-0.01187641	0	
529.39	0.32188266	0.32179815	1059.39	0.05566007	0.05922798	1589.38	0.07364033	0.07601065	2119.39	-0.01857574	0	2649.38	0.00388676	0.00147707	3179.41	0.00253923		3709.4	-0.00084902	0.00001028	4239.4	-0.01115689	0	
529.59	0.32227085	0.3217831	1059.59	0.05546407	0.05922124	1589.58	0.07423703	0.07600219	2119.59	-0.01829943	0	2649.58	0.00263794	0.0014713	3179.61	0.00217098		3709.6	-0.000411	0.00001018	4239.6	-0.01118201	0	
529.79	0.32238114	0.32176804	1059.79	0.05576873	0.0592145	1589.78	0.07451853	0.07599372	2119.79	-0.01821899	0	2649.78	0.00350822	0.00146555	3179.81	0.00081859		3709.8	-0.00042424	0.00001009	4239.8	-0.01046249	0	
529.99	0.32182934	0.32175299	1059.99	0.05671791	0.05920776	1589.98	0.07493047	0.07598526	2119.99	-0.01790244	0	2649.98	0.00415514	0.00145983	3180.01	-0.00030459		3710	-0.00075409	0.00000999	4240	-0.01024087	0	
530.19	0.32175476	0.32173793	1060.19	0.05783129	0.05920102	1590.18	0.075687	0.0759768	2120.19	-0.01837233	0	2650.18	0.0043594	0.00145413	3180.21	-0.00045768		3710.2	-0.0005567	0.0000099	4240.2	-0.01021031	0	
530.39	0.32114665	0.32172288	1060.39	0.05719537	0.05919428	1590.38	0.07498703	0.07596834	2120.39	-0.01891927	0	2650.38	0.00603946	0.00144845	3180.41	-0.00064016		3710.4	-0.00144554	0.0000098	4240.4	-0.01060661	0	
530.59	0.32136649	0.32170783	1060.59	0.05715786	0.05918754	1590.58	0.07456	0.07595988	2120.59	-0.01898015	0	2650.58	0.00631459	0.0014428	3180.61	-0.00100114		3710.6	-0.0016885	0.00000971	4240.6	-0.01124367	0	
530.79	0.32156856	0.32169278	1060.79	0.0575995	0.05918081	1590.78	0.07515218	0.07595142	2120.79	-0.01894625	0	2650.78	0.0063235	0.00143716	3180.81	-0.00170155		3710.8	-0.00114023	0.00000962	4240.8	-0.01191974	0	
530.99	0.32172674	0.32167773	1060.99	0.05746161	0.05917407	1590.98	0.07595138	0.07594297	2120.99	-0.01887011	0	2650.98	0.00606695	0.00143155	3181.01	-0.00166751		3711	-0.00093601	0.00000953	4241	-0.01261674	0	
531.19	0.32085262	0.32166268	1061.19	0.05717964	0.05916734	1591.18	0.07552984	0.07593451	2121.19	-0.01901136	0	2651.18	0.00498693	0.00142596	3181.21	-0.00069888		3711.2	-0.00173138	0.00000944	4241.2	-0.01266208	0	
531.39	0.32105583	0.32164763	1061.39	0.05768195	0.0591606	1591.38	0.07483629	0.07592606	2121.39	-0.01886714	0	2651.38	0.00372299	0.00142039	3181.41	-0.00050136		3711.4	-0.00235044	0.00000935	4241.4	-0.01375437	0	
531.59	0.321598	0.32163258	1061.59	0.05776024	0.05915387	1591.58	0.07502433	0.0759176	2121.59	-0.01943191	0	2651.58	0.00318368	0.00141484	3181.61	-0.00126931		3711.6	-0.00178738	0.00000926	4241.6	-0.01351186	0	
531.79	0.32110169	0.32161753	1061.79	0.0571389	0.05914713	1591.78	0.07495923	0.07590915	2121.79	-0.01922373	0	2651.78	0.00257301	0.00140932	3181.81	-0.000853		3711.8	-0.00142531	0.00000917	4241.8	-0.01379163	0	
531.99	0.32107592	0.32160249	1061.99	0.05696991	0.0591404	1591.98	0.07462321	0.07590069	2121.99	-0.01891791	0	2651.98	0.00185676	0.00140381	3182.01	-0.00067419		3712	-0.00047906	0.00000909	4242	-0.01313142	0	
532.19	0.32056281	0.32158744	1062.19	0.05774479	0.05913367	1592.18	0.07402852	0.07589224	2122.19	-0.01849854	0	2652.18	0.00165281	0.00139833	3182.21	-0.00052503		3712.2	-0.00002787	0.000009	4242.2	-0.01283384	0	
532.39	0.32044386	0.3215724	1062.39	0.057971	0.05912694	1592.38	0.07445461	0.07588379	2122.39	-0.01844201	0	2652.38	0.00162739	0.00139287	3182.41	0.00028708		3712.4	-0.00083412	0.00000892	4242.4	-0.01351471	0	
532.59	0.32087016	0.32155735	1062.59	0.05866866	0.05912021	1592.58	0.07331999	0.07587534	2122.59	-0.01786748	0	2652.58	0.00128952	0.00138743	3182.61	-0.00007266		3712.6	-0.00094911	0.00000883	4242.6	-0.01408746	0	
532.79	0.32044557	0.32154231	1062.79	0.05778944	0.05911348	1592.78	0.07346648	0.07586689	2122.79	-0.01719757	0	2652.78	0.00136854	0.00138201	3182.81	-0.00040202		3712.8	-0.00115069	0.00000875	4242.8	-0.01385036	0	
532.99	0.3208961	0.32152726	1062.99	0.05741555	0.05910675	1592.98	0.07302428	0.07585845	2122.99	-0.01800426	0	2652.98	0.0014298	0.00137662	3183.01	-0.00071246		3713	-0.00154159	0.00000867	4243	-0.0133682	0	
533.19	0.32099293	0.32151222	1063.19	0.05666944	0.05910002	1593.18	0.07216843	0.07585	2123.19	-0.01794698	0	2653.18	0.00130279	0.00137124	3183.21	-0.00043618		3713.2	-0.00226933	0.00000858	4243.2	-0.01297051	0	
533.39	0.32146727	0.32149718	1063.39	0.05685445	0.0590933	1593.38	0.07302767	0.07584155	2123.39	-0.01871356	0	2653.38	0.0020794	0.00136589	3183.41	-0.00069858		3713.4	-0.00186986	0.0000085	4243.4	-0.01289882	0	
533.59	0.32103547	0.32148214	1063.59	0.05650573	0.05908657	1593.58	0.07317922	0.07583311	2123.59	-0.01865398	0	2653.58	0.00209693	0.00136055	3183.61	-0.00095014		3713.6	-0.00234321	0.00000842	4243.6	-0.0128994	0	
533.79	0.32044147	0.3214671	1063.79	0.05548577	0.05907984	1593.78	0.07348576	0.07582466	2123.79	-0.01942509	0	2653.78	0.00271637	0.00135524	3183.81	-0.00068759		3713.8	-0.00332219	0.00000834	4243.8	-0.01216417	0	
533.99	0.31984342	0.32145206	1063.99	0.05646055	0.05907312	1593.98	0.07378151	0.07581622	2123.99	-0.01919924	0	2653.98	0.0028951	0.00134995	3184.01	-0.00003951		3714	-0.00367883	0.00000826	4244	-0.01209831	0	
534.19	0.32036406	0.32143702	1064.19	0.05600828	0.0590664	1594.18	0.07408581	0.07580778	2124.19	-0.02008381	0	2654.18	0.00399704	0.00134468	3184.21	0.0005474		3714.2	-0.00421485	0.00000819	4244.2	-0.01180347	0	
534.39	0.31965477	0.32142198	1064.39	0.05497452	0.05905967	1594.38	0.07372761	0.07579934	2124.39	-0.02059569	0	2654.38	0.00514882	0.00133943	3184.41	0.00125543		3714.4	-0.00539069	0.00000811	4244.4	-0.01136327	0	
534.59	0.32018837	0.32140694	1064.59	0.05488697	0.05905295	1594.58	0.07479365	0.0757909	2124.59	-0.02079901	0	2654.58	0.00511354	0.0013342	3184.61	0.00132607		3714.6	-0.00499907	0.00000803	4244.6	-0.01135892	0	
534.79	0.32002745	0.32139191	1064.79	0.05493544	0.05904623	1594.78	0.07533074	0.07578246	2124.79	-0.02162953	0	2654.78	0.00521323	0.00132898	3184.81	0.00135999		3714.8	-0.00456392	0.00000796	4244.8	-0.01129309	0	
534.99	0.31982844	0.32137687	1064.99	0.05520156	0.05903951	1594.98	0.07562342	0.07577402	2124.99	-0.02138877	0	2654.98	0.00528248	0.0013238	3185.01	0.00233274		3715	-0.00475572	0.00000788	4245	-0.01059729	0	
535.19	0.31993212	0.32136184	1065.19	0.0554492	0.05903279	1595.18	0.07551877	0.07576558	2125.19	-0.02215034	0	2655.18	0.00492439	0.00131863	3185.21	0.00217068		3715.2	-0.00423421	0.00000781	4245.2	-0.01022396	0	
535.39	0.32103801	0.3213468	1065.39	0.05528866	0.05902607	1595.38	0.07596615	0.07575715	2125.39	-0.02196223	0	2655.38	0.0045467	0.00131348	3185.41	0.0017132		3715.4	-0.00386831	0.00000773	4245.4	-0.00989527	0	
535.59	0.32180301	0.32133177	1065.59	0.055626	0.05901935	1595.58	0.07660984	0.07574871	2125.59	-0.02182763	0	2655.58	0.00354246	0.00130835	3185.61	0.00083588		3715.6	-0.00311457	0.00000766	4245.6	-0.01000499	0	
535.79	0.32212745	0.32131673	1065.79	0.05529005	0.05901263	1595.78	0.07669745	0.07574028	2125.79	-0.0202396	0	2655.78	0.00310066	0.00130324	3185.81	0.00120663		3715.8	-0.00216569	0.00000759	4245.8	-0.0097629	0	
535.99	0.32205706	0.3213017	1065.99	0.05613774	0.05900591	1595.98	0.07668564	0.07573184	2125.99	-0.02008026	0	2655.98	0.00309173	0.00129815	3186.01	0.00132755		3716	-0.00225205	0.00000752	4246	-0.01051164	0	
536.19	0.321162	0.32128667	1066.19	0.0574278	0.0589992	1596.18	0.07683695	0.07572341	2126.19	-0.01867845	0	2656.18	0.0027964	0.00129308	3186.21	0.00189776		3716.2	-0.00194263	0.00000745	4246.2	-0.01185938	0	
536.39	0.32202427	0.32127164	1066.39	0.05785355	0.05899248	1596.38	0.07666976	0.07571498	2126.39	-0.0178623	0	2656.38	0.00309746	0.00128803	3186.41	0.00122237		3716.4	-0.00210238	0.00000738	4246.4	-0.01293547	0	
536.59	0.3217861	0.32125661	1066.59	0.05784402	0.05898577	1596.58	0.07636411	0.07570655	2126.59	-0.01768659	0	2656.58	0.00300437	0.001283	3186.61	0.0007055		3716.6	-0.00141417	0.00000731	4246.6	-0.01424815	0	
536.79	0.32174498	0.32124158	1066.79	0.05717864	0.05897905	1596.78	0.07711226	0.07569812	2126.79	-0.01796738	0	2656.78	0.0035849	0.00127799	3186.81	-0.0003081		3716.8	-0.0011893	0.00000724	4246.8	-0.0141278	0	
536.99	0.32207045	0.32122655	1066.99	0.05790186	0.05897234	1596.98	0.0765308	0.07568969	2126.99	-0.01799562	0	2656.98	0.00327479	0.001273	3187.01	0.00030679		3717	-0.00087403	0.00000717	4247	-0.01378573	0	
537.19	0.32126489	0.32121152	1067.19	0.05805081	0.05896563	1597.18	0.07603119	0.07568126	2127.19	-0.01827975	0	2657.18	0.00294925	0.00126803	3187.21	0.00079782		3717.2	-0.00063858	0.0000071	4247.2	-0.01448733	0	
537.39	0.32078227	0.32119649	1067.39	0.05756157	0.05895892	1597.38	0.07680022	0.07567283	2127.39	-0.01911593	0	2657.38	0.0028013	0.00126308	3187.41	0.00088868		3717.4	-0.00010676	0.00000703	4247.4	-0.01489211	0	
537.59	0.31922571	0.32118146	1067.59	0.05720033	0.0589522	1597.58	0.07619683	0.07566441	2127.59	-0.0196138	0	2657.58	0.00240982	0.00125814	3187.61	0.00090178		3717.6	-0.00052986	0.00000697	4247.6	-0.01549407	0	
537.79	0.31927954	0.32116644	1067.79	0.05686708	0.05894549	1597.78	0.07641304	0.07565598	2127.79	-0.02006919	0	2657.78	0.0023537	0.00125323	3187.81	0.00115176		3717.8	-0.00077353	0.0000069	4247.8	-0.0151321	0	
537.99	0.31960087	0.32115141	1067.99	0.05708283	0.05893878	1597.98	0.0767539	0.07564756	2127.99	-0.02022393	0	2657.98	0.00292318	0.00124834	3188.01	0.00075388		3718	-0.00036094	0.00000684	4248	-0.01600138	0	
538.19	0.31926094	0.32113639	1068.19	0.05605902	0.05893208	1598.18	0.0763777	0.07563913	2128.19	-0.02178491	0	2658.18	0.00397661	0.00124346	3188.21	0.00056938		3718.2	-0.0001195	0.00000677	4248.2	-0.01585234	0	
538.39	0.31846321	0.32112136	1068.39	0.05575008	0.05892537	1598.38	0.07673174	0.07563071	2128.39	-0.02219127	0	2658.38	0.00434317	0.00123861	3188.41	0.00037216		3718.4	-0.00089561	0.00000671	4248.4	-0.01568868	0	
538.59	0.31863447	0.32110634	1068.59	0.05566852	0.05891866	1598.58	0.076784	0.07562229	2128.59	-0.02287875	0	2658.58	0.00424581	0.00123377	3188.61	-0.00025462		3718.6	-0.00071422	0.00000664	4248.6	-0.01607479	0	
538.79	0.31889351	0.32109132	1068.79	0.05592703	0.05891195	1598.78	0.07695682	0.07561387	2128.79	-0.02339247	0	2658.78	0.00428513	0.00122895	3188.81	-0.00064529		3718.8	-0.00028932	0.00000658	4248.8	-0.01598869	0	
538.99	0.31880007	0.32107629	1068.99	0.05576619	0.05890525	1598.98	0.07675926	0.07560545	2128.99	-0.02347466	0	2658.98	0.0046672	0.00122415	3189.01	-0.00089235		3719	-0.00012427	0.00000652	4249	-0.01542059	0	
539.19	0.31864612	0.32106127	1069.19	0.0556017	0.05889854	1599.18	0.07664317	0.07559703	2129.19	-0.02383035	0	2659.18	0.00445356	0.00121937	3189.21	-0.00073775		3719.2	0.00011097	0.00000646	4249.2	-0.01511627	0	
539.39	0.31936507	0.32104625	1069.39	0.05593042	0.05889184	1599.38	0.07546187	0.07558861	2129.39	-0.02305957	0	2659.38	0.00329406	0.00121461	3189.41	0.0000118		3719.4	-0.00030802	0.0000064	4249.4	-0.0153443	0	
539.59	0.31849194	0.32103123	1069.59	0.05593888	0.05888514	1599.58	0.07523965	0.07558019	2129.59	-0.02204713	0	2659.58	0.00252865	0.00120987	3189.61	-0.00003148		3719.6	0.00020839	0.00000634	4249.6	-0.01582982	0	
539.79	0.31822433	0.32101621	1069.79	0.0561241	0.05887843	1599.78	0.07517792	0.07557178	2129.79	-0.02062037	0	2659.78	0.00345075	0.00120514	3189.81	0.00083024		3719.8	-0.00006034	0.00000628	4249.8	-0.01520193	0	
539.99	0.31795873	0.32100119	1069.99	0.05732865	0.05887173	1599.98	0.07494252	0.07556336	2129.99	-0.02026483	0	2659.98	0.00300699	0.00120044	3190.01	0.00198884		3720	-0.00089127	0.00000622	4250	-0.0168803	0	
540.19	0.31798391	0.32098618	1070.19	0.05821805	0.05886503	1600.18	0.07431302	0.07555495	2130.19	-0.01936447	0	2660.18	0.00312056	0.00119575	3190.21	0.00261051		3720.2	-0.00048059	0.00000616	4250.2	-0.016907	0	
540.39	0.31855912	0.32097116	1070.39	0.05857275	0.05885833	1600.38	0.07349217	0.07554654	2130.39	-0.01906279	0	2660.38	0.00373666	0.00119108	3190.41	0.00317153		3720.4	-0.00038943	0.0000061	4250.4	-0.01675262	0	
540.59	0.31785572	0.32095614	1070.59	0.05858938	0.05885163	1600.58	0.07270722	0.07553812	2130.59	-0.01882353	0	2660.58	0.0028754	0.00118643	3190.61	0.00301729		3720.6	-0.00014194	0.00000604	4250.6	-0.01664831	0	
540.79	0.31802876	0.32094113	1070.79	0.05880673	0.05884493	1600.78	0.0727238	0.07552971	2130.79	-0.01781925	0	2660.78	0.00289384	0.00118179	3190.81	0.00264213		3720.8	0.00000017	0.00000599	4250.8	-0.01558874	0	
540.99	0.31771574	0.32092611	1070.99	0.0592311	0.05883823	1600.98	0.07274365	0.0755213	2130.99	-0.01681504	0	2660.98	0.00200039	0.00117718	3191.01	0.00323749		3721	-0.00040766	0.00000593	4251	-0.01561664	0	
541.19	0.31742564	0.3209111	1071.19	0.05905633	0.05883154	1601.18	0.07237736	0.07551289	2131.19	-0.01703853	0	2661.18	0.00195777	0.00117258	3191.21	0.00299483		3721.2	-0.00090698	0.00000587	4251.2	-0.01630066	0	
541.39	0.31759267	0.32089608	1071.39	0.05902106	0.05882484	1601.38	0.07273089	0.07550449	2131.39	-0.01700515	0	2661.38	0.00221274	0.001168	3191.41	0.00281747		3721.4	-0.00118081	0.00000582	4251.4	-0.01591363	0	
541.59	0.31710984	0.32088107	1071.59	0.05914042	0.05881815	1601.58	0.07262666	0.07549608	2131.59	-0.01765501	0	2661.58	0.00259207	0.00116344	3191.61	0.00314745		3721.6	-0.00208568	0.00000576	4251.6	-0.01569149	0	
541.79	0.31861595	0.32086606	1071.79	0.05879131	0.05881145	1601.78	0.07306696	0.07548767	2131.79	-0.01672021	0	2661.78	0.0023757	0.0011589	3191.81	0.00260095		3721.8	-0.0013157	0.00000571	4251.8	-0.01597372	0	
541.99	0.31964064	0.32085105	1071.99	0.05753495	0.05880476	1601.98	0.07377032	0.07547927	2131.99	-0.01674669	0	2661.98	0.00239562	0.00115437	3192.01	0.00236461		3722	-0.00129125	0.00000565	4252	-0.01677336	0	
542.19	0.31967641	0.32083604	1072.19	0.05798608	0.05879806	1602.18	0.07323709	0.07547086	2132.19	-0.01657198	0	2662.18	0.00288426	0.00114987	3192.21	0.00236229		3722.2	-0.0009647	0.0000056	4252.2	-0.01612559	0	
542.39	0.32008098	0.32082103	1072.39	0.05867333	0.05879137	1602.38	0.07444841	0.07546246	2132.39	-0.01673456	0	2662.38	0.00332853	0.00114538	3192.41	0.00144429		3722.4	-0.00128487	0.00000555	4252.4	-0.01625983	0	
542.59	0.32104738	0.32080602	1072.59	0.05806129	0.05878468	1602.58	0.07434917	0.07545405	2132.59	-0.01732515	0	2662.58	0.00314558	0.0011409	3192.61	0.00077585		3722.6	-0.00112794	0.0000055	4252.6	-0.01600683	0	
542.79	0.32163958	0.32079101	1072.79	0.05712662	0.05877799	1602.78	0.07429412	0.07544565	2132.79	-0.01781995	0	2662.78	0.00296997	0.00113645	3192.81	0.00073695		3722.8	-0.00133152	0.00000544	4252.8	-0.01530268	0	
542.99	0.32119887	0.320776	1072.99	0.05713851	0.0587713	1602.98	0.07450508	0.07543725	2132.99	-0.01734585	0	2662.98	0.00303695	0.00113201	3193.01	0.00089217		3723	-0.00209155	0.00000539	4253	-0.01461635	0	
543.19	0.32120709	0.32076099	1073.19	0.0576757	0.05876461	1603.18	0.07470395	0.07542885	2133.19	-0.01817594	0	2663.18	0.00235574	0.00112759	3193.21	0.00153616		3723.2	-0.00224545	0.00000534	4253.2	-0.01369712	0	
543.39	0.32149709	0.32074598	1073.39	0.05816508	0.05875792	1603.38	0.07410927	0.07542045	2133.39	-0.01781045	0	2663.38	0.00181536	0.00112319	3193.41	0.0012477		3723.4	-0.00222349	0.00000529	4253.4	-0.01320786	0	
543.59	0.32135462	0.32073098	1073.59	0.05844445	0.05875123	1603.58	0.07432194	0.07541205	2133.59	-0.01759379	0	2663.58	0.00237513	0.0011188	3193.61	0.00069697		3723.6	-0.0027226	0.00000524	4253.6	-0.01329206	0	
543.79	0.32123471	0.32071597	1073.79	0.05849134	0.05874454	1603.78	0.07445165	0.07540366	2133.79	-0.01843999	0	2663.78	0.00343158	0.00111443	3193.81	0.0007907		3723.8	-0.00348372	0.00000519	4253.8	-0.01285359	0	
543.99	0.32078738	0.32070097	1073.99	0.0589019	0.05873786	1603.98	0.07459469	0.07539526	2133.99	-0.01913699	0	2663.98	0.00227174	0.00111008	3194.01	0.00154996		3724	-0.00360765	0.00000514	4254	-0.01348467	0	
544.19	0.3203508	0.32068597	1074.19	0.05882656	0.05873117	1604.18	0.07428113	0.07538687	2134.19	-0.01933042	0	2664.18	0.00322368	0.00110574	3194.21	0.00106729		3724.2	-0.00288048	0.00000509	4254.2	-0.01262796	0	
544.39	0.31975497	0.32067096	1074.39	0.05930539	0.05872449	1604.38	0.07342585	0.07537847	2134.39	-0.01931265	0	2664.38	0.00352092	0.00110143	3194.41	0.0005814		3724.4	-0.00300188	0.00000505	4254.4	-0.01245251	0	
544.59	0.31848976	0.32065596	1074.59	0.05892136	0.0587178	1604.58	0.07239846	0.07537008	2134.59	-0.01930503	0	2664.58	0.00294536	0.00109712	3194.61	-0.00080042		3724.6	-0.00306534	0.000005	4254.6	-0.01197103	0	
544.79	0.31734307	0.32064096	1074.79	0.05889043	0.05871112	1604.78	0.07284972	0.07536169	2134.79	-0.01913801	0	2664.78	0.00317523	0.00109284	3194.81	-0.00074174		3724.8	-0.00270969	0.00000495	4254.8	-0.01271616	0	
544.99	0.31739881	0.32062596	1074.99	0.058564	0.05870443	1604.98	0.07235596	0.07535329	2134.99	-0.01896281	0	2664.98	0.0033601	0.00108857	3195.01	-0.00095152		3725	-0.00353928	0.0000049	4255	-0.01331039	0	
545.19	0.31829472	0.32061096	1075.19	0.05840711	0.05869775	1605.18	0.07177671	0.0753449	2135.19	-0.01980468	0	2665.18	0.00379274	0.00108432	3195.21	-0.00078329		3725.2	-0.00374088	0.00000486	4255.2	-0.01366273	0	
545.39	0.31887828	0.32059596	1075.39	0.05746965	0.05869107	1605.38	0.07198387	0.07533651	2135.39	-0.01966097	0	2665.38	0.00393804	0.00108009	3195.41	-0.00025709		3725.4	-0.00363011	0.00000481	4255.4	-0.01370766	0	
545.59	0.31948851	0.32058096	1075.59	0.05708023	0.05868439	1605.58	0.0720793	0.07532812	2135.59	-0.02014494	0	2665.58	0.00395182	0.00107587	3195.61	-0.000706		3725.6	-0.00361853	0.00000477	4255.6	-0.01436719	0	
545.79	0.32067901	0.32056596	1075.79	0.05680478	0.05867771	1605.78	0.07260522	0.07531974	2135.79	-0.0183662	0	2665.78	0.00409604	0.00107167	3195.81	-0.00052662		3725.8	-0.00270674	0.00000472	4255.8	-0.01517726	0	
545.99	0.321405	0.32055096	1075.99	0.05584455	0.05867103	1605.98	0.07338022	0.07531135	2135.99	-0.01926106	0	2665.98	0.00523167	0.00106748	3196.01	0.0001475		3726	-0.00303691	0.00000468	4256	-0.01469619	0	
546.19	0.32174574	0.32053596	1076.19	0.05600159	0.05866435	1606.18	0.07283833	0.07530296	2136.19	-0.0196631	0	2666.18	0.00537357	0.00106331	3196.21	-0.00034603		3726.2	-0.00268784	0.00000463	4256.2	-0.01418379	0	
546.39	0.32187221	0.32052097	1076.39	0.0558322	0.05865768	1606.38	0.07429457	0.07529458	2136.39	-0.02005746	0	2666.38	0.00492207	0.00105916	3196.41	-0.00056264		3726.4	-0.00261358	0.00000459	4256.4	-0.01423258	0	
546.59	0.32224666	0.32050597	1076.59	0.05463683	0.058651	1606.58	0.07446063	0.0752862	2136.59	-0.02046275	0	2666.58	0.00416369	0.00105503	3196.61	-0.00101266		3726.6	-0.00312845	0.00000455	4256.6	-0.01387179	0	
546.79	0.32183189	0.32049098	1076.79	0.05401063	0.05864432	1606.78	0.07503697	0.07527781	2136.79	-0.01979764	0	2666.78	0.00310696	0.00105091	3196.81	-0.00067694		3726.8	-0.00386271	0.0000045	4256.8	-0.01366073	0	
546.99	0.32149285	0.32047598	1076.99	0.05525922	0.05863765	1606.98	0.07545978	0.07526943	2136.99	-0.01948311	0	2666.98	0.00267476	0.0010468	3197.01	-0.00028258		3727	-0.00367198	0.00000446	4257	-0.01298396	0	
547.19	0.32197372	0.32046099	1077.19	0.05577158	0.05863097	1607.18	0.0754887	0.07526105	2137.19	-0.0204505	0	2667.18	0.00211002	0.00104271	3197.21	-0.00004634		3727.2	-0.0032387	0.00000442	4257.2	-0.01323877	0	
547.39	0.32099937	0.320446	1077.39	0.05618554	0.0586243	1607.38	0.07501065	0.07525267	2137.39	-0.02000386	0	2667.38	0.00171974	0.00103864	3197.41	-0.0003776		3727.4	-0.00336168	0.00000438	4257.4	-0.01407164	0	
547.59	0.32075584	0.32043101	1077.59	0.05625442	0.05861763	1607.58	0.07512371	0.07524429	2137.59	-0.02053382	0	2667.58	0.00189884	0.00103459	3197.61	-0.00074448		3727.6	-0.00383375	0.00000433	4257.6	-0.01402226	0	
547.79	0.31987974	0.32041602	1077.79	0.05571157	0.05861096	1607.78	0.07472314	0.07523591	2137.79	-0.02046636	0	2667.78	0.00156044	0.00103055	3197.81	-0.00024333		3727.8	-0.00361754	0.00000429	4257.8	-0.01407678	0	
547.99	0.31972637	0.32040102	1077.99	0.05700194	0.05860428	1607.98	0.07514875	0.07522753	2137.99	-0.0198223	0	2667.98	0.00075112	0.00102652	3198.01	-0.00060477		3728	-0.00309661	0.00000425	4258	-0.01454715	0	
548.19	0.31970239	0.32038603	1078.19	0.05709922	0.05859761	1608.18	0.0745284	0.07521916	2138.19	-0.02013114	0	2668.18	0.00074302	0.00102251	3198.21	-0.00140971		3728.2	-0.00270691	0.00000421	4258.2	-0.01497814	0	
548.39	0.31843071	0.32037105	1078.39	0.05776413	0.05859094	1608.38	0.07370638	0.07521078	2138.39	-0.02027012	0	2668.38	0.00042484	0.00101852	3198.41	-0.00146999		3728.4	-0.00244653	0.00000417	4258.4	-0.01515218	0	
548.59	0.31741034	0.32035606	1078.59	0.05705541	0.05858427	1608.58	0.07315676	0.07520241	2138.59	-0.02097607	0	2668.58	-0.00002073	0.00101454	3198.61	-0.0016936		3728.6	-0.00197552	0.00000413	4258.6	-0.0146276	0	
548.79	0.31736572	0.32034107	1078.79	0.05682155	0.05857761	1608.78	0.07316465	0.07519403	2138.79	-0.02094237	0	2668.78	0.00032789	0.00101058	3198.81	-0.00085952		3728.8	-0.00187933	0.00000409	4258.8	-0.01545185	0	
548.99	0.31826751	0.32032608	1078.99	0.05682931	0.05857094	1608.98	0.07312228	0.07518566	2138.99	-0.0214306	0	2668.98	0.00063031	0.00100664	3199.01	-0.0006536		3729	-0.00187974	0.00000406	4259	-0.01478618	0	
549.19	0.3184962	0.3203111	1079.19	0.05710687	0.05856427	1609.18	0.07328778	0.07517729	2139.19	-0.022054	0	2669.18	0.00121593	0.0010027	3199.21	-0.00020546		3729.2	-0.00280389	0.00000402	4259.2	-0.01506395	0	
549.39	0.318116	0.32029611	1079.39	0.05699918	0.05855761	1609.38	0.07336482	0.07516892	2139.39	-0.02204528	0	2669.38	0.00203027	0.00099879	3199.41	-0.00032283		3729.4	-0.00215237	0.00000398	4259.4	-0.01442495	0	
549.59	0.31804311	0.32028113	1079.59	0.0576443	0.05855094	1609.58	0.07330356	0.07516055	2139.59	-0.02171912	0	2669.58	0.0030232	0.00099489	3199.61	-0.00038552		3729.6	-0.00258107	0.00000394	4259.6	-0.01397329	0	
549.79	0.31837265	0.32026614	1079.79	0.05766094	0.05854428	1609.78	0.07402404	0.07515218	2139.79	-0.02145153	0	2669.78	0.00402072	0.000991	3199.81	0.0006959		3729.8	-0.00240205	0.00000391	4259.8	-0.01282301	0	
549.99	0.31858335	0.32025116	1079.99	0.05761581	0.05853761	1609.98	0.07431535	0.07514381	2139.99	-0.02205378	0	2669.98	0.00439491	0.00098713	3200.01	0.00044977		3730	-0.00257415	0.00000387	4260	-0.01225088	0	
550.19	0.31800266	0.32023617	1080.19	0.05768114	0.05853095	1610.18	0.07418666	0.07513544	2140.19	-0.02137318	0	2670.18	0.00358576	0.00098328	3200.21	-0.000378		3730.2	-0.00301887	0.00000383	4260.2	-0.01135504	0	
550.39	0.31805644	0.32022119	1080.39	0.05796218	0.05852429	1610.38	0.07467904	0.07512707	2140.39	-0.02103319	0	2670.38	0.00313052	0.00097944	3200.41	-0.00015581		3730.4	-0.00265953	0.0000038	4260.4	-0.01146058	0	
550.59	0.31767819	0.32020621	1080.59	0.05773046	0.05851763	1610.58	0.07424821	0.07511871	2140.59	-0.02103882	0	2670.58	0.00292152	0.00097561	3200.61	-0.00093116		3730.6	-0.00352723	0.00000376	4260.6	-0.01178459	0	
550.79	0.31788392	0.32019123	1080.79	0.05823003	0.05851096	1610.78	0.07408951	0.07511034	2140.79	-0.02053387	0	2670.78	0.00308546	0.0009718	3200.81	-0.00059953		3730.8	-0.00361099	0.00000372	4260.8	-0.01202811	0	
550.99	0.31828221	0.32017625	1080.99	0.05849375	0.0585043	1610.98	0.07340213	0.07510198	2140.99	-0.02105944	0	2670.98	0.0026938	0.00096801	3201.01	-0.00024453		3731	-0.00402441	0.00000369	4261	-0.01197498	0	
551.19	0.31916725	0.32016127	1081.19	0.05794898	0.05849765	1611.18	0.07341423	0.07509362	2141.19	-0.02077178	0	2671.18	0.00286756	0.00096423	3201.21	-0.00077982		3731.2	-0.00458519	0.00000365	4261.2	-0.01230564	0	
551.39	0.31851959	0.32014629	1081.39	0.05769137	0.05849099	1611.38	0.0728996	0.07508526	2141.39	-0.02032233	0	2671.38	0.00292168	0.00096046	3201.41	-0.00173119		3731.4	-0.00485489	0.00000362	4261.4	-0.01229659	0	
551.59	0.31918109	0.32013131	1081.59	0.05784496	0.05848433	1611.58	0.07332948	0.0750769	2141.59	-0.02009958	0	2671.58	0.00289392	0.00095671	3201.61	-0.00183703		3731.6	-0.00505586	0.00000359	4261.6	-0.01268852	0	
551.79	0.31948943	0.32011634	1081.79	0.05739556	0.05847767	1611.78	0.0729999	0.07506854	2141.79	-0.01897947	0	2671.78	0.00222037	0.00095298	3201.81	-0.0017792		3731.8	-0.00496927	0.00000355	4261.8	-0.01399094	0	
551.99	0.31962542	0.32010136	1081.99	0.05718394	0.05847102	1611.98	0.07339471	0.07506018	2141.99	-0.01931212	0	2671.98	0.00146033	0.00094926	3202.01	-0.00207992		3732	-0.00458719	0.00000352	4262	-0.01446171	0	
552.19	0.31906195	0.32008639	1082.19	0.05664954	0.05846436	1612.18	0.07339281	0.07505182	2142.19	-0.01975522	0	2672.18	0.00075323	0.00094555	3202.21	-0.00132317		3732.2	-0.00471554	0.00000348	4262.2	-0.01482279	0	
552.39	0.31819326	0.32007141	1082.39	0.05628872	0.05845771	1612.38	0.07337592	0.07504346	2142.39	-0.02029014	0	2672.38	0.00060582	0.00094186	3202.41	-0.00106424		3732.4	-0.00512984	0.00000345	4262.4	-0.01528821	0	
552.59	0.3182589	0.32005644	1082.59	0.05552217	0.05845105	1612.58	0.0732123	0.07503511	2142.59	-0.02159857	0	2672.58	0.0000657	0.00093818	3202.61	-0.00162392		3732.6	-0.00506479	0.00000342	4262.6	-0.01570579	0	
552.79	0.31812467	0.32004146	1082.79	0.05535593	0.0584444	1612.78	0.073127	0.07502675	2142.79	-0.02101564	0	2672.78	0.00050662	0.00093451	3202.81	-0.0010987		3732.8	-0.00546583	0.00000339	4262.8	-0.01611784	0	
552.99	0.31799766	0.32002649	1082.99	0.05563476	0.05843775	1612.98	0.0730996	0.0750184	2142.99	-0.02117181	0	2672.98	0.00053645	0.00093087	3203.01	-0.00176166		3733	-0.00486434	0.00000335	4263	-0.01549259	0	
553.19	0.31824885	0.32001152	1083.19	0.05565406	0.05843109	1613.18	0.07243663	0.07501004	2143.19	-0.02108157	0	2673.18	0.00094909	0.00092723	3203.21	-0.00143418		3733.2	-0.00483594	0.00000332	4263.2	-0.01563315	0	
553.39	0.31830464	0.31999654	1083.39	0.05543508	0.05842444	1613.38	0.07225944	0.07500169	2143.39	-0.02184225	0	2673.38	0.00091672	0.00092361	3203.41	-0.00162238		3733.4	-0.00399678	0.00000329	4263.4	-0.01499392	0	
553.59	0.31965861	0.31998157	1083.59	0.05534134	0.05841779	1613.58	0.0717333	0.07499334	2143.59	-0.02175723	0	2673.58	0.00130633	0.00092	3203.61	-0.00206782		3733.6	-0.00400941	0.00000326	4263.6	-0.01491966	0	
553.79	0.31949223	0.3199666	1083.79	0.05561365	0.05841114	1613.78	0.07223028	0.07498499	2143.79	-0.02208926	0	2673.78	0.00157038	0.00091641	3203.81	-0.00141935		3733.8	-0.00309014	0.00000323	4263.8	-0.01474536	0	
553.99	0.31929856	0.31995163	1083.99	0.05548008	0.0584045	1613.98	0.07270485	0.07497664	2143.99	-0.02239313	0	2673.98	0.00127722	0.00091283	3204.01	-0.00146843		3734	-0.00251734	0.0000032	4264	-0.01509733	0	
554.19	0.31920571	0.31993667	1084.19	0.05559901	0.05839785	1614.18	0.07182918	0.07496829	2144.19	-0.02222451	0	2674.18	0.00156706	0.00090927	3204.21	-0.00126141		3734.2	-0.00190851	0.00000317	4264.2	-0.01447295	0	
554.39	0.32053706	0.3199217	1084.39	0.05562174	0.0583912	1614.38	0.0721393	0.07495994	2144.39	-0.02266253	0	2674.38	0.00108896	0.00090572	3204.41	-0.00154199		3734.4	-0.00144192	0.00000314	4264.4	-0.01569576	0	
554.59	0.32062391	0.31990673	1084.59	0.0564875	0.05838455	1614.58	0.07248014	0.0749516	2144.59	-0.02273425	0	2674.58	0.00107511	0.00090218	3204.61	-0.00161197		3734.6	-0.00208271	0.00000311	4264.6	-0.01605824	0	
554.79	0.32145321	0.31989176	1084.79	0.05698378	0.05837791	1614.78	0.07266708	0.07494325	2144.79	-0.02289347	0	2674.78	0.00074696	0.00089866	3204.81	-0.00156118		3734.8	-0.00238753	0.00000308	4264.8	-0.01557783	0	
554.99	0.32175792	0.3198768	1084.99	0.05692321	0.05837126	1614.98	0.07279069	0.0749349	2144.99	-0.0220685	0	2674.98	0.00050055	0.00089515	3205.01	-0.00151312		3735	-0.0035507	0.00000305	4265	-0.0151278	0	
555.19	0.32192061	0.31986183	1085.19	0.05789592	0.05836462	1615.18	0.07328548	0.07492656	2145.19	-0.02113623	0	2675.18	0.00037255	0.00089165	3205.21	-0.00165193		3735.2	-0.00426716	0.00000302	4265.2	-0.01438972	0	
555.39	0.3211299	0.31984687	1085.39	0.05888628	0.05835798	1615.38	0.0732709	0.07491822	2145.39	-0.02084742	0	2675.38	0.00095901	0.00088817	3205.41	-0.001379		3735.4	-0.00382962	0.00000299	4265.4	-0.01457868	0	
555.59	0.32061485	0.3198319	1085.59	0.05948987	0.05835133	1615.58	0.07451915	0.07490988	2145.59	-0.02032143	0	2675.58	0.00091081	0.0008847	3205.61	0.0000319		3735.6	-0.00420272	0.00000297	4265.6	-0.01426973	0	
555.79	0.32003572	0.31981694	1085.79	0.05847308	0.05834469	1615.78	0.07485511	0.07490153	2145.79	-0.01930323	0	2675.78	0.00010942	0.00088125	3205.81	-0.00004775		3735.8	-0.00440856	0.00000294	4265.8	-0.01467747	0	
555.99	0.31996525	0.31980198	1085.99	0.05899971	0.05833805	1615.98	0.07513964	0.07489319	2145.99	-0.02017694	0	2675.98	0.00006102	0.0008778	3206.01	-0.00018084		3736	-0.00451578	0.00000291	4266	-0.01472609	0	
556.19	0.31947713	0.31978702	1086.19	0.05985433	0.05833141	1616.18	0.07495487	0.07488485	2146.19	-0.02011384	0	2676.18	0.0002087	0.00087438	3206.21	-0.00079226		3736.2	-0.00530963	0.00000288	4266.2	-0.0149638	0	
556.39	0.31996302	0.31977205	1086.39	0.05912202	0.05832477	1616.38	0.07400881	0.07487652	2146.39	-0.02050381	0	2676.38	0.00046925	0.00087096	3206.41	-0.00146257		3736.4	-0.00603614	0.00000286	4266.4	-0.0151922	0	
556.59	0.31982025	0.31975709	1086.59	0.05906285	0.05831813	1616.58	0.07331875	0.07486818	2146.59	-0.02063948	0	2676.58	0.00110602	0.00086756	3206.61	-0.00193412		3736.6	-0.0056325	0.00000283	4266.6	-0.01469812	0	
556.79	0.32016342	0.31974213	1086.79	0.0583454	0.05831149	1616.78	0.07288536	0.07485984	2146.79	-0.02005398	0	2676.78	0.00111815	0.00086417	3206.81	-0.0012526		3736.8	-0.00570863	0.0000028	4266.8	-0.0137921	0	
556.99	0.32025867	0.31972718	1086.99	0.05817319	0.05830486	1616.98	0.07234666	0.07485151	2146.99	-0.020577	0	2676.98	0.00121428	0.0008608	3207.01	-0.00225933		3737	-0.00507877	0.00000277	4267	-0.01324831	0	
557.19	0.32024529	0.31971222	1087.19	0.05702636	0.05829822	1617.18	0.07185359	0.07484317	2147.19	-0.02105157	0	2677.18	0.00203106	0.00085744	3207.21	-0.00213083		3737.2	-0.00447143	0.00000275	4267.2	-0.0135986	0	
557.39	0.32012583	0.31969726	1087.39	0.05611921	0.05829158	1617.38	0.07115904	0.07483484	2147.39	-0.02178446	0	2677.38	0.00305898	0.00085409	3207.41	-0.00210146		3737.4	-0.00432533	0.00000272	4267.4	-0.01329453	0	
557.59	0.32054436	0.3196823	1087.59	0.05568395	0.05828495	1617.58	0.0708414	0.0748265	2147.59	-0.02211579	0	2677.58	0.00394055	0.00085075	3207.61	-0.00181246		3737.6	-0.00360098	0.0000027	4267.6	-0.01317505	0	
557.79	0.31924072	0.31966735	1087.79	0.05511986	0.05827832	1617.78	0.07069984	0.07481817	2147.79	-0.02204377	0	2677.78	0.00501847	0.00084743	3207.81	-0.00129707		3737.8	-0.00323219	0.00000267	4267.8	-0.01343564	0	
557.99	0.31917148	0.31965239	1087.99	0.05421483	0.05827168	1617.98	0.07086798	0.07480984	2147.99	-0.02214818	0	2677.98	0.00527121	0.00084412	3208.01	-0.0014543		3738	-0.00283735	0.00000265	4268	-0.01379252	0	
558.19	0.31904268	0.31963744	1088.19	0.05400189	0.05826505	1618.18	0.07027272	0.07480151	2148.19	-0.02181948	0	2678.18	0.00565637	0.00084083	3208.21	-0.00164364		3738.2	-0.00283893	0.00000262	4268.2	-0.0138856	0	
558.39	0.31904256	0.31962248	1088.39	0.05347806	0.05825842	1618.38	0.07120895	0.07479318	2148.39	-0.02177303	0	2678.38	0.00502643	0.00083754	3208.41	-0.00173516		3738.4	-0.00338709	0.0000026	4268.4	-0.01454869	0	
558.59	0.31847358	0.31960753	1088.59	0.053747	0.05825179	1618.58	0.07135392	0.07478485	2148.59	-0.02160649	0	2678.58	0.00481796	0.00083427	3208.61	-0.00107726		3738.6	-0.00377991	0.00000257	4268.6	-0.01423585	0	
558.79	0.31838258	0.31959258	1088.79	0.0533797	0.05824516	1618.78	0.07159306	0.07477653	2148.79	-0.02115056	0	2678.78	0.0042841	0.00083101	3208.81	-0.00098216		3738.8	-0.00417597	0.00000255	4268.8	-0.01393027	0	
558.99	0.31795272	0.31957762	1088.99	0.05330163	0.05823853	1618.98	0.0720929	0.0747682	2148.99	-0.02042841	0	2678.98	0.00405424	0.00082777	3209.01	-0.00028004		3739	-0.00477017	0.00000252	4269	-0.01387624	0	
559.19	0.31771737	0.31956267	1089.19	0.05365001	0.0582319	1619.18	0.07274493	0.07475987	2149.19	-0.02055136	0	2679.18	0.0033304	0.00082454	3209.21	0.00053328		3739.2	-0.00531373	0.0000025	4269.2	-0.01353844	0	
559.39	0.31728157	0.31954772	1089.39	0.05353944	0.05822527	1619.38	0.07342961	0.07475155	2149.39	-0.02064734	0	2679.38	0.00335719	0.00082132	3209.41	0.00138672		3739.4	-0.00498738	0.00000248	4269.4	-0.01368704	0	
559.59	0.31732995	0.31953277	1089.59	0.05308783	0.05821864	1619.58	0.07463002	0.07474323	2149.59	-0.02058703	0	2679.58	0.00218972	0.00081811	3209.61	0.00225118		3739.6	-0.00555116	0.00000245	4269.6	-0.01337427	0	
559.79	0.31791357	0.31951782	1089.79	0.05286888	0.05821201	1619.78	0.07486062	0.0747349	2149.79	-0.02085539	0	2679.78	0.00110495	0.00081491	3209.81	0.00189756		3739.8	-0.00598827	0.00000243	4269.8	-0.01399168	0	
