# Supplementary material for: Functional development of a V3/glycan-specific broadly neutralizing antibody isolated from a case of HIV superinfection
Source: eLife. 2021 Jul 15;10:e68110. doi: 10.7554/eLife.68110 (PMC8376252; doi:10.7554/eLife.68110)
Supplement: Figure 2—source data 2. [file elife-68110-fig2-data2.zip › QA013.2 Dbl Ref BLI_2020.10.08/BG505 N332 SOSIP trimer & QA013.70.H12 gp120/Fit Data/D9Results.txt]

Conc1	6.25E-08	6.25E-08	6.25E-08	6.25E-08	2.5E-07	2.5E-07	2.5E-07	2.5E-07	
Start1	199.99	729.99	1259.98	1789.99	2319.98	2850.01	3380	3910	
Stop1	559.79	1089.79	1619.78	2149.79	2679.78	3209.81	3739.8	4269.8	
Kobs	0.000233928758237836	0.000569155877881431	0.000556784360859241	6.53740847446028E-05	0.019563531321375		0.0474513134272983	5.47454588463299E-05	
Error Kobs	1.53214178398139E-05	2.07534344047568E-05	2.20441336550414E-05	0	0.000320297772718208		0.00276644438459596	0	
Koff	0	0	0	0	0		0	0	
Error Koff	0	0	0	0	0		0	0	
Time1	Data1	Fit1	Time2	Data2	Fit2	Time3	Data3	Fit3	Time4	Data4	Fit4	Time5	Data5	Fit5	Time6	Data6	Fit6	Time7	Data7	Fit7	Time8	Data8	Fit8	
199.99	0.00814715	0	729.99	-0.0031442	0	1259.98	-0.00060776	0	1789.99	0.00035765	0	2319.98	0.001385	0	2850.01	-0.0016719		3380	0.0105141	0	3910	-0.00583273	0	
200.19	0.00762141	0.00042365	730.19	-0.00373164	0.00004765	1260.18	-0.0000642	0.00006645	1790.19	-0.00105284	0	2320.18	0.00082469	0.00009426	2850.21	-0.0019176		3380.2	0.01022958	0.00057341	3910.2	-0.00532542	0	
200.39	0.0069102	0.00084686	730.39	-0.00320209	0.00009529	1260.38	0.00023467	0.00013289	1790.39	-0.00175653	0	2320.38	0.00059108	0.00018799	2850.41	-0.00187879		3380.4	0.0098003	0.00112034	3910.4	-0.00502376	0	
200.59	0.00608576	0.00126964	730.59	-0.00216363	0.00014292	1260.58	0.00116353	0.0001993	1790.59	-0.00266134	0	2320.58	0.00088362	0.0002812	2850.61	-0.00245464		3380.6	0.00847832	0.00164203	3910.6	-0.00446132	0	
200.79	0.0052461	0.00169197	730.79	-0.00130262	0.00019054	1260.78	0.00129468	0.0002657	1790.79	-0.00308011	0	2320.78	0.0014102	0.0003739	2850.81	-0.00198665		3380.8	0.00813871	0.00213963	3910.8	-0.00402711	0	
200.99	0.00454909	0.00211387	730.99	-0.00115897	0.00023815	1260.98	0.00198073	0.00033208	1790.99	-0.00360117	0	2320.98	0.00156042	0.00046608	2851.01	-0.00175402		3381	0.0082033	0.00261426	3911	-0.0036166	0	
201.19	0.00405322	0.00253533	731.19	-0.00070714	0.00028574	1261.18	0.00234558	0.00039844	1791.19	-0.0043741	0	2321.18	0.00125898	0.00055775	2851.21	-0.00164699		3381.2	0.00827119	0.00306698	3911.2	-0.003757	0	
201.39	0.00324177	0.00295635	731.39	-0.00063546	0.00033333	1261.38	0.00254412	0.00046478	1791.39	-0.0050951	0	2321.38	0.0011595	0.00064891	2851.41	-0.00184285		3381.4	0.00790057	0.0034988	3911.4	-0.00400612	0	
201.59	0.00305037	0.00337693	731.59	-0.00142235	0.0003809	1261.58	0.00213307	0.0005311	1791.59	-0.00472028	0	2321.58	0.00174959	0.00073956	2851.61	-0.00148565		3381.6	0.00779123	0.00391068	3911.6	-0.00426214	0	
201.79	0.00303255	0.00379708	731.79	-0.00191731	0.00042847	1261.78	0.00180389	0.0005974	1791.79	-0.00467244	0	2321.78	0.00195324	0.00082972	2851.81	-0.00205838		3381.8	0.00782204	0.00430355	3911.8	-0.00441556	0	
201.99	0.00265621	0.00421679	731.99	-0.00221535	0.00047602	1261.98	0.00153234	0.00066369	1791.99	-0.00436629	0	2321.98	0.00265254	0.00091937	2852.01	-0.0025184		3382	0.00835274	0.00467829	3912	-0.00410936	0	
202.19	0.0029562	0.00463607	732.19	-0.00295412	0.00052356	1262.18	0.00139287	0.00072995	1792.19	-0.003964	0	2322.18	0.00296443	0.00100853	2852.21	-0.00296315		3382.2	0.00892691	0.00503572	3912.2	-0.00472291	0	
202.39	0.00420212	0.00505491	732.39	-0.0035253	0.00057109	1262.38	0.00106353	0.0007962	1792.39	-0.00372406	0	2322.38	0.00295564	0.00109719	2852.41	-0.00338296		3382.4	0.00987453	0.00537665	3912.4	-0.00493134	0	
202.59	0.00482918	0.00547332	732.59	-0.00368935	0.00061862	1262.58	0.00040423	0.00086243	1792.59	-0.00417297	0	2322.58	0.00288636	0.00118536	2852.61	-0.00424761		3382.6	0.01164678	0.00570184	3912.6	-0.00500059	0	
202.79	0.00532748	0.00589129	732.79	-0.00336758	0.00066613	1262.78	0.00009324	0.00092864	1792.79	-0.00408666	0	2322.78	0.00196902	0.00127304	2852.81	-0.00437737		3382.8	0.01115681	0.00601202	3912.8	-0.0056394	0	
202.99	0.00629413	0.00630883	732.99	-0.00334651	0.00071362	1262.98	0.00007105	0.00099483	1792.99	-0.00448694	0	2322.98	0.00197449	0.00136023	2853.01	-0.00404126		3383	0.01249425	0.00630788	3913	-0.00596432	0	
203.19	0.00726667	0.00672594	733.19	-0.00324237	0.00076111	1263.18	-0.00042207	0.001061	1793.19	-0.00373365	0	2323.18	0.00274461	0.00144694	2853.21	-0.00344847		3383.2	0.0135248	0.00659009	3913.2	-0.00578181	0	
203.39	0.00823109	0.00714261	733.39	-0.0032516	0.00080859	1263.38	0.00023514	0.00112716	1793.39	-0.00364258	0	2323.38	0.00290816	0.00153317	2853.41	-0.00333372		3383.4	0.01314829	0.00685926	3913.4	-0.00661523	0	
203.59	0.00874193	0.00755885	733.59	-0.00310864	0.00085606	1263.58	0.00038901	0.00119329	1793.59	-0.00352947	0	2323.58	0.00205173	0.00161892	2853.61	-0.00234027		3383.6	0.01224775	0.00711601	3913.6	-0.00591546	0	
203.79	0.00930409	0.00797466	733.79	-0.00247768	0.00090351	1263.78	0.00163562	0.00125941	1793.79	-0.00442214	0	2323.78	0.00102022	0.0017042	2853.81	-0.00265611		3383.8	0.01233784	0.0073609	3913.8	-0.00511406	0	
203.99	0.01027101	0.00839003	733.99	-0.00261246	0.00095096	1263.98	0.00212204	0.0013255	1793.99	-0.0046285	0	2323.98	0.00148115	0.001789	2854.01	-0.00194441		3384	0.01207416	0.00759449	3914	-0.00450799	0	
204.19	0.01196086	0.00880498	734.19	-0.00194532	0.00099839	1264.18	0.0030742	0.00139158	1794.19	-0.00439475	0	2324.18	0.00142698	0.00187333	2854.21	-0.00286924		3384.2	0.01242787	0.0078173	3914.2	-0.00395082	0	
204.39	0.01275246	0.0092195	734.39	-0.00089366	0.00104581	1264.38	0.00415357	0.00145764	1794.39	-0.00410592	0	2324.38	0.00170044	0.0019572	2854.41	-0.00301118		3384.4	0.01142796	0.00802982	3914.4	-0.00380355	0	
204.59	0.01293898	0.00963358	734.59	0.00031652	0.00109323	1264.58	0.00525624	0.00152368	1794.59	-0.00406634	0	2324.58	0.00335442	0.0020406	2854.61	-0.00365401		3384.6	0.01004513	0.00823252	3914.6	-0.00419813	0	
204.79	0.01362941	0.01004724	734.79	0.00066609	0.00114063	1264.78	0.00545506	0.0015897	1794.79	-0.00453375	0	2324.78	0.00376931	0.00212353	2854.81	-0.00318999		3384.8	0.0095438	0.00842588	3914.8	-0.00409115	0	
204.99	0.01442203	0.01046046	734.99	0.00033507	0.00118802	1264.98	0.00667712	0.00165571	1794.99	-0.00479467	0	2324.98	0.003329	0.00220601	2855.01	-0.00351341		3385	0.00890173	0.0086103	3915	-0.00489275	0	
205.19	0.01516125	0.01087326	735.19	0.00066587	0.0012354	1265.18	0.00716085	0.00172169	1795.19	-0.00538316	0	2325.18	0.00313041	0.00228803	2855.21	-0.0043531		3385.2	0.00755592	0.00878621	3915.2	-0.0059716	0	
205.39	0.01576157	0.01128563	735.39	-0.00008615	0.00128277	1265.38	0.00797618	0.00178766	1795.39	-0.00502268	0	2325.38	0.00373965	0.0023696	2855.41	-0.00485902		3385.4	0.00713235	0.008954	3915.4	-0.0066611	0	
205.59	0.01617737	0.01169757	735.59	-0.00181384	0.00133012	1265.58	0.00761894	0.00185361	1795.59	-0.00492017	0	2325.58	0.00411947	0.00245071	2855.61	-0.00481887		3385.6	0.0071623	0.00911404	3915.6	-0.00659607	0	
205.79	0.01558948	0.01210909	735.79	-0.00215598	0.00137747	1265.78	0.00783064	0.00191954	1795.79	-0.00503909	0	2325.78	0.00404538	0.00253137	2855.81	-0.00565245		3385.8	0.00645089	0.0092667	3915.8	-0.0063707	0	
205.99	0.01547725	0.01252018	735.99	-0.00158966	0.00142481	1265.98	0.00799379	0.00198545	1795.99	-0.00472707	0	2325.98	0.00467842	0.00261158	2856.01	-0.00558934		3386	0.00613412	0.0094123	3916	-0.00655272	0	
206.19	0.01596853	0.01293084	736.19	-0.00151711	0.00147213	1266.18	0.00712583	0.00205134	1796.19	-0.00483272	0	2326.18	0.0038595	0.00269135	2856.21	-0.00543036		3386.2	0.00552576	0.00955119	3916.2	-0.0079444	0	
206.39	0.01649064	0.01334107	736.39	-0.00192059	0.00151945	1266.38	0.00630701	0.00211721	1796.39	-0.00493035	0	2326.38	0.00378915	0.00277068	2856.41	-0.00492148		3386.4	0.00596232	0.00968366	3916.4	-0.00922226	0	
206.59	0.01633732	0.01375088	736.59	-0.00190202	0.00156675	1266.58	0.00496461	0.00218307	1796.59	-0.00504638	0	2326.58	0.00406336	0.00284957	2856.61	-0.00446531		3386.6	0.00643911	0.00981002	3916.6	-0.01022334	0	
206.79	0.01743558	0.01416026	736.79	-0.00186958	0.00161405	1266.78	0.00383603	0.0022489	1796.79	-0.00522122	0	2326.78	0.00406795	0.00292802	2856.81	-0.00337174		3386.8	0.00613855	0.00993055	3916.8	-0.01016973	0	
206.99	0.01691541	0.01456922	736.99	-0.00263532	0.00166133	1266.98	0.00375558	0.00231472	1796.99	-0.00609382	0	2326.98	0.00338101	0.00300603	2857.01	-0.00285754		3387	0.00649968	0.01004551	3917	-0.00970811	0	
207.19	0.01716121	0.01497776	737.19	-0.00248712	0.0017086	1267.18	0.00338114	0.00238052	1797.19	-0.00529638	0	2327.18	0.00342725	0.00308362	2857.21	-0.00256436		3387.2	0.00631363	0.01015516	3917.2	-0.00983276	0	
207.39	0.01651651	0.01538587	737.39	-0.00239828	0.00175586	1267.38	0.00301469	0.0024463	1797.39	-0.00546152	0	2327.38	0.00264702	0.00316077	2857.41	-0.00260231		3387.4	0.00622236	0.01025975	3917.4	-0.01026986	0	
207.59	0.01658432	0.01579355	737.59	-0.00186126	0.00180311	1267.58	0.00256831	0.00251206	1797.59	-0.0058898	0	2327.58	0.00210147	0.00323749	2857.61	-0.0022922		3387.6	0.00689862	0.01035952	3917.6	-0.00927302	0	
207.79	0.01733001	0.01620082	737.79	-0.00108353	0.00185035	1267.78	0.00282749	0.0025778	1797.79	-0.0069286	0	2327.78	0.00189285	0.00331379	2857.81	-0.00157433		3387.8	0.00805065	0.01045467	3917.8	-0.00885145	0	
207.99	0.01790201	0.01660766	737.99	-0.00056263	0.00189758	1267.98	0.00269864	0.00264353	1797.99	-0.00702974	0	2327.98	0.00251934	0.00338967	2858.01	-0.00187587		3388	0.00785756	0.01054544	3918	-0.00740267	0	
208.19	0.01899609	0.01701408	738.19	-0.0000806	0.0019448	1268.18	0.0023859	0.00270923	1798.19	-0.00696263	0	2328.18	0.00319005	0.00346512	2858.21	-0.0017485		3388.2	0.00874911	0.01063201	3918.2	-0.00631375	0	
208.39	0.01994188	0.01742008	738.39	0.00018187	0.001992	1268.38	0.00333803	0.00277492	1798.39	-0.00741422	0	2328.38	0.00318243	0.00354016	2858.41	-0.00126785		3388.4	0.00864777	0.01071459	3918.4	-0.00674252	0	
208.59	0.02084922	0.01782565	738.59	0.00053102	0.0020392	1268.58	0.00401285	0.00284059	1798.59	-0.00792226	0	2328.58	0.00421206	0.00361478	2858.61	-0.00182695		3388.6	0.00892206	0.01079335	3918.6	-0.00682157	0	
208.79	0.02263512	0.01823081	738.79	0.00048829	0.00208639	1268.78	0.00475874	0.00290624	1798.79	-0.00850834	0	2328.78	0.00361573	0.00368898	2858.81	-0.00152463		3388.8	0.00922215	0.01086848	3918.8	-0.00567312	0	
208.99	0.02456941	0.01863554	738.99	-0.00025405	0.00213356	1268.98	0.00598733	0.00297187	1798.99	-0.00802732	0	2328.98	0.00393674	0.00376277	2859.01	-0.00153125		3389	0.01014267	0.01094014	3919	-0.00595857	0	
209.19	0.02620654	0.01903986	739.19	-0.00063004	0.00218072	1269.18	0.00657694	0.00303748	1799.19	-0.00738878	0	2329.18	0.00413439	0.00383616	2859.21	-0.00167653		3389.2	0.01063333	0.0110085	3919.2	-0.00602034	0	
209.39	0.02730549	0.01944375	739.39	-0.00222797	0.00222788	1269.38	0.00779972	0.00310308	1799.39	-0.00696787	0	2329.38	0.00406736	0.00390914	2859.41	-0.00112851		3389.4	0.01139257	0.01107369	3919.4	-0.00574913	0	
209.59	0.02744167	0.01984723	739.59	-0.00355243	0.00227502	1269.58	0.00776962	0.00316865	1799.59	-0.00685727	0	2329.58	0.00407162	0.00398171	2859.61	-0.00093295		3389.6	0.0110658	0.01113588	3919.6	-0.0053438	0	
209.79	0.0284252	0.02025029	739.79	-0.00311931	0.00232215	1269.78	0.00879574	0.00323421	1799.79	-0.00628238	0	2329.78	0.00465329	0.00405388	2859.81	-0.00089912		3389.8	0.01019345	0.0111952	3919.8	-0.00543367	0	
209.99	0.02916978	0.02065293	739.99	-0.00252856	0.00236927	1269.98	0.00941452	0.00329975	1799.99	-0.00534341	0	2329.98	0.00432944	0.00412565	2860.01	-0.00010907		3390	0.00997891	0.01125177	3920	-0.00597779	0	
210.19	0.02955084	0.02105515	740.19	-0.00271985	0.00241638	1270.18	0.00927043	0.00336527	1800.19	-0.00588592	0	2330.18	0.00336103	0.00419702	2860.21	0.00026309		3390.2	0.00989778	0.01130574	3920.2	-0.00685556	0	
210.39	0.02952243	0.02145695	740.39	-0.00350836	0.00246348	1270.38	0.00956034	0.00343077	1800.39	-0.00551789	0	2330.38	0.00345699	0.004268	2860.41	0.00001967		3390.4	0.00991601	0.01135721	3920.4	-0.0072431	0	
210.59	0.0302996	0.02185834	740.59	-0.00361187	0.00251057	1270.58	0.00869013	0.00349625	1800.59	-0.00642009	0	2330.58	0.00423077	0.00433858	2860.61	-0.0005149		3390.6	0.01021762	0.01140631	3920.6	-0.00760107	0	
210.79	0.03040711	0.02225931	740.79	-0.00330658	0.00255765	1270.78	0.00809129	0.00356172	1800.79	-0.00676594	0	2330.78	0.0049977	0.00440877	2860.81	-0.00140392		3390.8	0.00907241	0.01145314	3920.8	-0.00729771	0	
210.99	0.0288105	0.02265987	740.99	-0.00333513	0.00260471	1270.98	0.00729228	0.00362716	1800.99	-0.0079227	0	2330.98	0.00427141	0.00447858	2861.01	-0.00277036		3391	0.00848649	0.01149781	3921	-0.00751717	0	
211.19	0.02992848	0.02306001	741.19	-0.0023694	0.00265177	1271.18	0.00647167	0.00369259	1801.19	-0.00749157	0	2331.18	0.00524522	0.00454799	2861.21	-0.00369003		3391.2	0.00850439	0.01154042	3921.2	-0.00763611	0	
211.39	0.02929175	0.02345973	741.39	-0.00168168	0.00269882	1271.38	0.00637475	0.003758	1801.39	-0.00829565	0	2331.38	0.00558834	0.00461702	2861.41	-0.00379465		3391.4	0.00874227	0.01158106	3921.4	-0.00690125	0	
211.59	0.02938699	0.02385904	741.59	-0.00083032	0.00274585	1271.58	0.0059456	0.00382339	1801.59	-0.0084561	0	2331.58	0.00633147	0.00468567	2861.61	-0.00374173		3391.6	0.00923458	0.01161983	3921.6	-0.00659639	0	
211.79	0.02998148	0.02425794	741.79	0.00017924	0.00279287	1271.78	0.00544562	0.00388876	1801.79	-0.00866622	0	2331.78	0.00656053	0.00475393	2861.81	-0.00287989		3391.8	0.00880299	0.0116568	3921.8	-0.00717134	0	
211.99	0.03023294	0.02465642	741.99	0.00026528	0.00283989	1271.98	0.00498905	0.00395411	1801.99	-0.00844357	0	2331.98	0.00706283	0.00482182	2862.01	-0.00321225		3392	0.00915772	0.01169207	3922	-0.00677535	0	
212.19	0.03125801	0.02505448	742.19	0.00059272	0.00288689	1272.18	0.00436651	0.00401945	1802.19	-0.00828399	0	2332.18	0.00838164	0.00488933	2862.21	-0.00245595		3392.2	0.01012078	0.01172571	3922.2	-0.0059912	0	
212.39	0.03156729	0.02545214	742.39	0.0018818	0.00293388	1272.38	0.00481098	0.00408477	1802.39	-0.007369	0	2332.38	0.00834553	0.00495647	2862.41	-0.00235859		3392.4	0.01040427	0.0117578	3922.4	-0.00623721	0	
212.59	0.03188237	0.02584938	742.59	0.00218169	0.00298086	1272.58	0.0048181	0.00415006	1802.59	-0.00647414	0	2332.58	0.00853251	0.00502323	2862.61	-0.00236378		3392.6	0.01124399	0.0117884	3922.6	-0.00542666	0	
212.79	0.03282417	0.02624621	742.79	0.00251977	0.00302783	1272.78	0.00459456	0.00421534	1802.79	-0.00581453	0	2332.78	0.00832409	0.00508962	2862.81	-0.00169965		3392.8	0.01144443	0.01181759	3922.8	-0.00478532	0	
212.99	0.03373262	0.02664263	742.99	0.00199205	0.00307479	1272.98	0.00526216	0.0042806	1802.99	-0.0043387	0	2332.98	0.0082185	0.00515565	2863.01	-0.0017606		3393	0.01125361	0.01184544	3923	-0.00533002	0	
213.19	0.03414033	0.02703864	743.19	0.00194354	0.00312174	1273.18	0.00541864	0.00434585	1803.19	-0.00316669	0	2333.18	0.00742621	0.00522131	2863.21	-0.00135541		3393.2	0.01048634	0.011872	3923.2	-0.00555001	0	
213.39	0.03437467	0.02743423	743.39	0.00059304	0.00316868	1273.38	0.00602095	0.00441107	1803.39	-0.00340061	0	2333.38	0.00713391	0.0052866	2863.41	-0.00042444		3393.4	0.00994456	0.01189733	3923.4	-0.00597859	0	
213.59	0.03492224	0.02782942	743.59	0.00013139	0.00321561	1273.58	0.00607345	0.00447628	1803.59	-0.00274583	0	2333.58	0.00760902	0.00535154	2863.61	-0.00016914		3393.6	0.01006081	0.01192149	3923.6	-0.00672757	0	
213.79	0.03658998	0.02822419	743.79	0.00043158	0.00326252	1273.78	0.00709947	0.00454146	1803.79	-0.00199561	0	2333.78	0.00678614	0.00541611	2863.81	-0.00018885		3393.8	0.00985024	0.01194454	3923.8	-0.00673201	0	
213.99	0.03718656	0.02861856	743.99	-0.00038361	0.00330943	1273.98	0.00705004	0.00460663	1803.99	-0.00087439	0	2333.98	0.00513936	0.00548032	2864.01	0.00022903		3394	0.01000161	0.01196653	3924	-0.00667169	0	
214.19	0.03839296	0.02901251	744.19	-0.00071209	0.00335633	1274.18	0.00721141	0.00467178	1804.19	-0.00147669	0	2334.18	0.00465409	0.00554418	2864.21	-0.0003637		3394.2	0.00928288	0.0119875	3924.2	-0.00723823	0	
214.39	0.03854466	0.02940606	744.39	-0.00064784	0.00340321	1274.38	0.00648929	0.00473692	1804.39	-0.00233487	0	2334.38	0.00468616	0.00560769	2864.41	-0.00173992		3394.4	0.00890442	0.0120075	3924.4	-0.00773058	0	
214.59	0.03913873	0.0297992	744.59	-0.00039793	0.00345008	1274.58	0.00566664	0.00480203	1804.59	-0.00413641	0	2334.58	0.00570995	0.00567084	2864.61	-0.00227825		3394.6	0.00903222	0.01202657	3924.6	-0.00802399	0	
214.79	0.03960234	0.03019193	744.79	-0.00028072	0.00349695	1274.78	0.00520984	0.00486712	1804.79	-0.00472535	0	2334.78	0.00552978	0.00573364	2864.81	-0.00297697		3394.8	0.00780804	0.01204477	3924.8	-0.0083268	0	
214.99	0.04061328	0.03058426	744.99	-0.00100363	0.0035438	1274.98	0.00411083	0.0049322	1804.99	-0.00644354	0	2334.98	0.00538372	0.00579609	2865.01	-0.00334326		3395	0.00841599	0.01206213	3925	-0.0082563	0	
215.19	0.04213478	0.03097617	745.19	-0.00101302	0.00359064	1275.18	0.00496133	0.00499726	1805.19	-0.00621696	0	2335.18	0.00618383	0.0058582	2865.21	-0.00327415		3395.2	0.00811139	0.01207868	3925.2	-0.00784469	0	
215.39	0.04260754	0.03136768	745.39	-0.00051087	0.00363747	1275.38	0.0053993	0.0050623	1805.39	-0.00693917	0	2335.38	0.00682676	0.00591996	2865.41	-0.00309842		3395.4	0.00821928	0.01209448	3925.4	-0.00661312	0	
215.59	0.04267296	0.03175879	745.59	-0.00020026	0.00368429	1275.58	0.00537105	0.00512732	1805.59	-0.00749872	0	2335.58	0.00701205	0.00598138	2865.61	-0.00230102		3395.6	0.00907821	0.01210954	3925.6	-0.00715765	0	
215.79	0.0433405	0.03214948	745.79	0.00026103	0.0037311	1275.78	0.00546412	0.00519232	1805.79	-0.00820539	0	2335.78	0.00682425	0.00604246	2865.81	-0.00243204		3395.8	0.00890654	0.0121239	3925.8	-0.00768606	0	
215.99	0.04417134	0.03253978	745.99	0.00013494	0.0037779	1275.98	0.00531556	0.00525731	1805.99	-0.00880957	0	2335.98	0.00737323	0.0061032	2866.01	-0.00317877		3396	0.00908767	0.01213761	3926	-0.00711098	0	
216.19	0.04486722	0.03292966	746.19	0.00086213	0.00382469	1276.18	0.00520576	0.00532227	1806.19	-0.00882454	0	2336.18	0.00848286	0.00616361	2866.21	-0.0032735		3396.2	0.00928502	0.01215068	3926.2	-0.00614056	0	
216.39	0.04478214	0.03331915	746.39	0.00129986	0.00387147	1276.38	0.00615882	0.00538722	1806.39	-0.00790671	0	2336.38	0.00822861	0.00622367	2866.41	-0.00333795		3396.4	0.00961207	0.01216315	3926.4	-0.00649938	0	
216.59	0.04496372	0.03370823	746.59	0.00190647	0.00391824	1276.58	0.00707347	0.00545215	1806.59	-0.00736751	0	2336.58	0.00754426	0.00628341	2866.61	-0.00322917		3396.6	0.00974463	0.01217504	3926.6	-0.0061548	0	
216.79	0.04486169	0.0340969	746.79	0.00198583	0.00396499	1276.78	0.0074896	0.00551706	1806.79	-0.00771525	0	2336.78	0.00675599	0.00634281	2866.81	-0.00254439		3396.8	0.00915786	0.01218638	3926.8	-0.0061319	0	
216.99	0.04436561	0.03448517	746.99	0.00177657	0.00401174	1276.98	0.00761483	0.00558196	1806.99	-0.00762326	0	2336.98	0.00724648	0.00640189	2867.01	-0.00208355		3397	0.00899448	0.0121972	3927	-0.00585977	0	
217.19	0.04420506	0.03487304	747.19	0.00215163	0.00405847	1277.18	0.00726387	0.00564683	1807.19	-0.00825103	0	2337.18	0.00774757	0.00646064	2867.21	-0.00195428		3397.2	0.00902941	0.01220752	3927.2	-0.00596282	0	
217.39	0.04422961	0.03526051	747.39	0.00255129	0.0041052	1277.38	0.00769767	0.00571169	1807.39	-0.00880261	0	2337.38	0.00782006	0.00651906	2867.41	-0.00163655		3397.4	0.00949419	0.01221737	3927.4	-0.00623216	0	
217.59	0.04434601	0.03564757	747.59	0.00323395	0.00415191	1277.58	0.00775569	0.00577652	1807.59	-0.00798059	0	2337.58	0.00824813	0.00657715	2867.61	-0.00156079		3397.6	0.00972468	0.01222675	3927.6	-0.00703581	0	
217.79	0.04464627	0.03603424	747.79	0.0039659	0.00419861	1277.78	0.00772322	0.00584134	1807.79	-0.00772118	0	2337.78	0.00776317	0.00663493	2867.81	-0.00177904		3397.8	0.00947046	0.01223571	3927.8	-0.0059395	0	
217.99	0.04464697	0.0364205	747.99	0.00417855	0.00424531	1277.98	0.00735043	0.00590614	1807.99	-0.00730672	0	2337.98	0.00750664	0.00669238	2868.01	-0.00186513		3398	0.00967742	0.01224425	3928	-0.00553452	0	
218.19	0.04501569	0.03680636	748.19	0.00524443	0.00429199	1278.18	0.00752286	0.00597093	1808.19	-0.00752105	0	2338.18	0.00794488	0.00674952	2868.21	-0.00221148		3398.2	0.00907358	0.0122524	3928.2	-0.00606184	0	
218.39	0.04457762	0.03719182	748.39	0.00571777	0.00433866	1278.38	0.00706524	0.00603569	1808.39	-0.00776526	0	2338.38	0.00830306	0.00680634	2868.41	-0.00259856		3398.4	0.00940433	0.01226017	3928.4	-0.00658871	0	
218.59	0.04571453	0.03757688	748.59	0.00515704	0.00438532	1278.58	0.00675805	0.00610044	1808.59	-0.00740452	0	2338.58	0.0081496	0.00686284	2868.61	-0.00196259		3398.6	0.00922895	0.01226759	3928.6	-0.00703994	0	
218.79	0.04597799	0.03796154	748.79	0.00439376	0.00443197	1278.78	0.00597492	0.00616517	1808.79	-0.00728897	0	2338.78	0.00771412	0.00691903	2868.81	-0.00224852		3398.8	0.00921225	0.01227466	3928.8	-0.00800316	0	
218.99	0.0465735	0.0383458	748.99	0.00439748	0.00447861	1278.98	0.00526409	0.00622987	1808.99	-0.00740656	0	2338.98	0.0082617	0.00697491	2869.01	-0.00181054		3399	0.00867124	0.0122814	3929	-0.00809857	0	
219.19	0.04715438	0.03872966	749.19	0.0042459	0.00452524	1279.18	0.00543797	0.00629457	1809.19	-0.00720706	0	2339.18	0.00813159	0.00703048	2869.21	-0.00171652		3399.2	0.00806883	0.01228783	3929.2	-0.00824519	0	
219.39	0.04766025	0.03911313	749.39	0.00419462	0.00457185	1279.38	0.00528536	0.00635924	1809.39	-0.00735871	0	2339.38	0.00823321	0.00708574	2869.41	-0.00128174		3399.4	0.00858433	0.01229397	3929.4	-0.00833314	0	
219.59	0.04785841	0.0394962	749.59	0.00427045	0.00461846	1279.58	0.00502584	0.00642389	1809.59	-0.00732393	0	2339.58	0.00759294	0.00714069	2869.61	-0.00065674		3399.6	0.0087986	0.01229982	3929.6	-0.00910263	0	
219.79	0.04915506	0.03987886	749.79	0.00399129	0.00466506	1279.78	0.00488038	0.00648853	1809.79	-0.0071578	0	2339.78	0.00765498	0.00719534	2869.81	-0.00057274		3399.8	0.0078001	0.0123054	3929.8	-0.00900499	0	
219.99	0.05084156	0.04026114	749.99	0.00408111	0.00471164	1279.98	0.00461057	0.00655315	1809.99	-0.00677881	0	2339.98	0.00768145	0.00724969	2870.01	-0.0002005		3400	0.0082042	0.01231073	3930	-0.00885982	0	
220.19	0.05163857	0.04064301	750.19	0.00339853	0.00475822	1280.18	0.00486457	0.00661775	1810.19	-0.00681687	0	2340.18	0.00749024	0.00730373	2870.21	0.00010209		3400.2	0.00935389	0.01231581	3930.2	-0.00872328	0	
220.39	0.05278329	0.04102449	750.39	0.00348839	0.00480478	1280.38	0.00549682	0.00668233	1810.39	-0.00656331	0	2340.38	0.00631131	0.00735748	2870.41	-0.00031843		3400.4	0.01026853	0.01232065	3930.4	-0.00882146	0	
220.59	0.05273681	0.04140558	750.59	0.0037506	0.00485134	1280.58	0.00533231	0.00674689	1810.59	-0.00598536	0	2340.58	0.00530124	0.00741092	2870.61	0.00044733		3400.6	0.00997452	0.01232527	3930.6	-0.00881521	0	
220.79	0.05301618	0.04178626	750.79	0.00365861	0.00489788	1280.78	0.00478653	0.00681144	1810.79	-0.00629999	0	2340.78	0.00500689	0.00746407	2870.81	0.00076129		3400.8	0.01077139	0.01232968	3930.8	-0.00800726	0	
220.99	0.05390926	0.04216656	750.99	0.00299564	0.00494441	1280.98	0.00592696	0.00687596	1810.99	-0.00647248	0	2340.98	0.00556461	0.00751693	2871.01	-0.00041535		3401	0.01119561	0.01233389	3931	-0.00829402	0	
221.19	0.05506795	0.04254646	751.19	0.00285063	0.00499093	1281.18	0.00651287	0.00694047	1811.19	-0.00576458	0	2341.18	0.00537812	0.00756949	2871.21	-0.00151927		3401.2	0.01121557	0.0123379	3931.2	-0.00878014	0	
221.39	0.05566607	0.04292596	751.39	0.00310955	0.00503745	1281.38	0.00758892	0.00700496	1811.39	-0.00554448	0	2341.38	0.00485925	0.00762176	2871.41	-0.00074717		3401.4	0.01130083	0.01234172	3931.4	-0.00847469	0	
221.59	0.05620862	0.04330507	751.59	0.00246106	0.00508395	1281.58	0.00803768	0.00706943	1811.59	-0.00543721	0	2341.58	0.00499073	0.00767374	2871.61	-0.00152063		3401.6	0.01098941	0.01234537	3931.6	-0.0085861	0	
221.79	0.05734365	0.04368379	751.79	0.00149927	0.00513044	1281.78	0.0089975	0.00713389	1811.79	-0.00512579	0	2341.78	0.00482887	0.00772544	2871.81	-0.00267069		3401.8	0.01146924	0.01234885	3931.8	-0.0072376	0	
221.99	0.05770215	0.04406211	751.99	0.00102961	0.00517692	1281.98	0.01016285	0.00719832	1811.99	-0.00469706	0	2341.98	0.00508098	0.00777684	2872.01	-0.0038411		3402	0.01144107	0.01235217	3932	-0.00762157	0	
222.19	0.05838804	0.04444004	752.19	0.00076812	0.00522338	1282.18	0.011052	0.00726274	1812.19	-0.00455199	0	2342.18	0.00564292	0.00782796	2872.21	-0.0042367		3402.2	0.01084786	0.01235533	3932.2	-0.00746609	0	
222.39	0.05835618	0.04481758	752.39	0.00029755	0.00526984	1282.38	0.01181665	0.00732714	1812.39	-0.00387387	0	2342.38	0.00625083	0.0078788	2872.41	-0.00468249		3402.4	0.01032548	0.01235835	3932.4	-0.00781143	0	
222.59	0.05949363	0.04519473	752.59	0.00019845	0.00531629	1282.58	0.01141838	0.00739152	1812.59	-0.00347585	0	2342.58	0.00628375	0.00792936	2872.61	-0.00460719		3402.6	0.01046942	0.01236123	3932.6	-0.00777449	0	
222.79	0.05975258	0.04557149	752.79	-0.00003999	0.00536273	1282.78	0.01119188	0.00745588	1812.79	-0.00334715	0	2342.78	0.00678094	0.00797963	2872.81	-0.00534908		3402.8	0.00996193	0.01236398	3932.8	-0.00752254	0	
222.99	0.06058323	0.04594785	752.99	-0.00014788	0.00540915	1282.98	0.01100466	0.00752023	1812.99	-0.0031366	0	2342.98	0.00700486	0.00802963	2873.01	-0.00523037		3403	0.00930623	0.0123666	3933	-0.0076236	0	
223.19	0.06059712	0.04632383	753.19	-0.0000033	0.00545557	1283.18	0.0106121	0.00758455	1813.19	-0.00305894	0	2343.18	0.00669388	0.00807935	2873.21	-0.00549078		3403.2	0.008847	0.0123691	3933.2	-0.00757816	0	
223.39	0.06068278	0.04669941	753.39	0.00047846	0.00550198	1283.38	0.01051229	0.00764886	1813.39	-0.00239255	0	2343.38	0.00814755	0.00812879	2873.41	-0.00442756		3403.4	0.00842461	0.01237149	3933.4	-0.00755758	0	
223.59	0.06141432	0.04707461	753.59	0.00163676	0.00554837	1283.58	0.00995092	0.00771315	1813.59	-0.00270934	0	2343.58	0.00923177	0.00817796	2873.61	-0.00400992		3403.6	0.00823844	0.01237376	3933.6	-0.00670171	0	
223.79	0.06227937	0.04744941	753.79	0.00199349	0.00559475	1283.78	0.00978034	0.00777742	1813.79	-0.00332169	0	2343.78	0.00974916	0.00822685	2873.81	-0.00350882		3403.8	0.00810615	0.01237593	3933.8	-0.00633261	0	
223.99	0.06304577	0.04782383	753.99	0.00323666	0.00564113	1283.98	0.00952612	0.00784168	1813.99	-0.00450157	0	2343.98	0.00959375	0.00827548	2874.01	-0.00319621		3404	0.00907873	0.012378	3934	-0.00594555	0	
224.19	0.06275699	0.04819786	754.19	0.00367672	0.00568749	1284.18	0.00980186	0.00790591	1814.19	-0.00475629	0	2344.18	0.00945938	0.00832383	2874.21	-0.00276767		3404.2	0.00932353	0.01237997	3934.2	-0.00583168	0	
224.39	0.06299837	0.0485715	754.39	0.00542159	0.00573384	1284.38	0.00960892	0.00797013	1814.39	-0.00411639	0	2344.38	0.00884585	0.00837192	2874.41	-0.00263217		3404.4	0.00984081	0.01238185	3934.4	-0.00500815	0	
224.59	0.06293187	0.04894475	754.59	0.00555323	0.00578018	1284.58	0.00879256	0.00803433	1814.59	-0.00367234	0	2344.58	0.00862752	0.00841974	2874.61	-0.0017383		3404.6	0.0101533	0.01238365	3934.6	-0.00491793	0	
224.79	0.06366865	0.04931761	754.79	0.00628719	0.00582652	1284.78	0.00905107	0.00809851	1814.79	-0.00414661	0	2344.78	0.00799734	0.00846729	2874.81	-0.00110459		3404.8	0.01124734	0.01238536	3934.8	-0.00475663	0	
224.99	0.06384473	0.04969009	754.99	0.00612636	0.00587284	1284.98	0.00979162	0.00816267	1814.99	-0.0037782	0	2344.98	0.00749551	0.00851459	2875.01	-0.0014517		3405	0.01185166	0.012387	3935	-0.00501135	0	
225.19	0.06357843	0.05006218	755.19	0.00639857	0.00591915	1285.18	0.00914413	0.00822681	1815.19	-0.00401049	0	2345.18	0.00731632	0.00856161	2875.21	-0.00161199		3405.2	0.01220356	0.01238855	3935.2	-0.00473174	0	
225.39	0.06376812	0.05043389	755.39	0.00607884	0.00596545	1285.38	0.00919556	0.00829094	1815.39	-0.00464128	0	2345.38	0.00671334	0.00860838	2875.41	-0.00056374		3405.4	0.01298596	0.01239004	3935.4	-0.00384916	0	
225.59	0.06375684	0.05080521	755.59	0.00607966	0.00601173	1285.58	0.00955303	0.00835505	1815.59	-0.00535928	0	2345.58	0.00614341	0.00865489	2875.61	-0.00131032		3405.6	0.01344114	0.01239146	3935.6	-0.0039352	0	
225.79	0.0636114	0.05117615	755.79	0.00571928	0.00605801	1285.78	0.00994156	0.00841914	1815.79	-0.00543929	0	2345.78	0.0060394	0.00870114	2875.81	-0.00134511		3405.8	0.01457993	0.01239281	3935.8	-0.00335204	0	
225.99	0.0635013	0.05154669	755.99	0.00529808	0.00610428	1285.98	0.00984354	0.00848321	1815.99	-0.00618897	0	2345.98	0.00649172	0.00874714	2876.01	-0.00116651		3406	0.01466351	0.0123941	3936	-0.00428516	0	
226.19	0.06406568	0.05191686	756.19	0.00499408	0.00615054	1286.18	0.00916827	0.00854727	1816.19	-0.00598168	0	2346.18	0.00712932	0.00879287	2876.21	-0.00047758		3406.2	0.01468125	0.01239533	3936.2	-0.00422733	0	
226.39	0.06397718	0.05228664	756.39	0.00458116	0.00619678	1286.38	0.00902135	0.0086113	1816.39	-0.00588398	0	2346.38	0.00739558	0.00883836	2876.41	-0.00076633		3406.4	0.01509657	0.0123965	3936.4	-0.00484461	0	
226.59	0.06480646	0.05265604	756.59	0.00384502	0.00624302	1286.58	0.00832892	0.00867532	1816.59	-0.00518419	0	2346.58	0.00725146	0.00888359	2876.61	-0.00112663		3406.6	0.01512863	0.01239762	3936.6	-0.00608449	0	
226.79	0.06546941	0.05302505	756.79	0.00292417	0.00628925	1286.78	0.00866368	0.00873932	1816.79	-0.00530212	0	2346.78	0.00741036	0.00892857	2876.81	-0.00266159		3406.8	0.01472218	0.01239869	3936.8	-0.00752604	0	
226.99	0.06565141	0.05339368	756.99	0.00387814	0.00633546	1286.98	0.00875454	0.0088033	1816.99	-0.00566991	0	2346.98	0.00787166	0.00897331	2877.01	-0.00345921		3407	0.01422336	0.01239971	3937	-0.00821148	0	
227.19	0.06599278	0.05376193	757.19	0.0042887	0.00638167	1287.18	0.00908838	0.00886726	1817.19	-0.00659827	0	2347.18	0.00871831	0.00901779	2877.21	-0.00271089		3407.2	0.01281743	0.01240068	3937.2	-0.00854966	0	
227.39	0.06698955	0.0541298	757.39	0.00475532	0.00642786	1287.38	0.00923862	0.00893121	1817.39	-0.00618959	0	2347.38	0.01002448	0.00906203	2877.41	-0.00204381		3407.4	0.01180188	0.01240161	3937.4	-0.0086366	0	
227.59	0.06757909	0.05449728	757.59	0.00510108	0.00647404	1287.58	0.00931854	0.00899513	1817.59	-0.00733487	0	2347.58	0.00995391	0.00910602	2877.61	-0.00204506		3407.6	0.0115969	0.01240249	3937.6	-0.0088317	0	
227.79	0.06784336	0.05486439	757.79	0.00506118	0.00652021	1287.78	0.00971891	0.00905904	1817.79	-0.00723998	0	2347.78	0.01014711	0.00914977	2877.81	-0.00219178		3407.8	0.01136075	0.01240333	3937.8	-0.00912237	0	
227.99	0.06900104	0.05523111	757.99	0.00613461	0.00656638	1287.98	0.01004593	0.00912293	1817.99	-0.00761517	0	2347.98	0.01066141	0.00919328	2878.01	-0.00184948		3408	0.0111735	0.01240414	3938	-0.00866404	0	
228.19	0.07027722	0.05559745	758.19	0.00666334	0.00661253	1288.18	0.01060633	0.00918681	1818.19	-0.00646561	0	2348.18	0.00994001	0.00923654	2878.21	-0.00139597		3408.2	0.01147244	0.0124049	3938.2	-0.00797289	0	
228.39	0.07082342	0.05596342	758.39	0.00738447	0.00665867	1288.38	0.01080705	0.00925066	1818.39	-0.00637117	0	2348.38	0.0092294	0.00927957	2878.41	-0.00057256		3408.4	0.01133897	0.01240563	3938.4	-0.00682336	0	
228.59	0.07221457	0.056329	758.59	0.00771343	0.0067048	1288.58	0.01054743	0.0093145	1818.59	-0.00678166	0	2348.58	0.00893909	0.00932235	2878.61	0.00026745		3408.6	0.01178689	0.01240633	3938.6	-0.0067351	0	
228.79	0.07314963	0.0566942	758.79	0.00748473	0.00675092	1288.78	0.01105824	0.00937832	1818.79	-0.00666038	0	2348.78	0.00917108	0.0093649	2878.81	0.00101276		3408.8	0.01165092	0.012407	3938.8	-0.0057992	0	
228.99	0.07325747	0.05705902	758.99	0.0077818	0.00679703	1288.98	0.0115965	0.00944212	1818.99	-0.00638141	0	2348.98	0.0090055	0.00940721	2879.01	0.00109368		3409	0.01142704	0.01240763	3939	-0.00498921	0	
229.19	0.07398303	0.05742347	759.19	0.00733277	0.00684313	1289.18	0.01246314	0.0095059	1819.19	-0.0069069	0	2349.18	0.00855172	0.00944929	2879.21	0.00093413		3409.2	0.01095636	0.01240824	3939.2	-0.00445829	0	
229.39	0.07436146	0.05778754	759.39	0.00719941	0.00688922	1289.38	0.01289217	0.00956966	1819.39	-0.00712594	0	2349.38	0.00751347	0.00949113	2879.41	0.00210784		3409.4	0.01122157	0.01240881	3939.4	-0.00391027	0	
229.59	0.07437821	0.05815123	759.59	0.00755872	0.00693529	1289.58	0.01393726	0.00963341	1819.59	-0.00734912	0	2349.58	0.00687939	0.00953275	2879.61	0.00201204		3409.6	0.01081012	0.01240937	3939.6	-0.00428591	0	
229.79	0.07504468	0.05851454	759.79	0.00644473	0.00698136	1289.78	0.01407033	0.00969714	1819.79	-0.00674771	0	2349.78	0.00612799	0.00957413	2879.81	0.00099677		3409.8	0.01001751	0.01240989	3939.8	-0.00388477	0	
229.99	0.07609495	0.05887747	759.99	0.00536488	0.00702742	1289.98	0.01411715	0.00976085	1819.99	-0.00664594	0	2349.98	0.00540101	0.00961528	2880.01	0.00108275		3410	0.00979199	0.01241039	3940	-0.00443202	0	
230.19	0.07664683	0.05924003	760.19	0.0050409	0.00707347	1290.18	0.01517208	0.00982454	1820.19	-0.00597451	0	2350.18	0.00492824	0.0096562	2880.21	0.00070432		3410.2	0.0096765	0.01241087	3940.2	-0.00488216	0	
230.39	0.07640151	0.05960222	760.39	0.00490123	0.0071195	1290.38	0.01593518	0.00988822	1820.39	-0.00580999	0	2350.38	0.00338382	0.0096969	2880.41	-0.00050995		3410.4	0.00992927	0.01241133	3940.4	-0.00599662	0	
230.59	0.07657631	0.05996402	760.59	0.00414847	0.00716553	1290.58	0.01664442	0.00995187	1820.59	-0.0046861	0	2350.58	0.00384305	0.00973737	2880.61	-0.0009685		3410.6	0.00901299	0.01241176	3940.6	-0.00745077	0	
230.79	0.07758064	0.06032545	760.79	0.00421618	0.00721154	1290.78	0.01736053	0.01001551	1820.79	-0.00547378	0	2350.78	0.0041105	0.00977762	2880.81	-0.00158015		3410.8	0.00935566	0.01241218	3940.8	-0.00801911	0	
230.99	0.07768697	0.06068651	760.99	0.00514173	0.00725755	1290.98	0.01716561	0.01007913	1820.99	-0.00560343	0	2350.98	0.00468903	0.00981764	2881.01	-0.00121777		3411	0.00872059	0.01241257	3941	-0.0074739	0	
231.19	0.07779359	0.06104719	761.19	0.00499679	0.00730354	1291.18	0.01668054	0.01014273	1821.19	-0.00492768	0	2351.18	0.00529533	0.00985744	2881.21	-0.00056816		3411.2	0.00869791	0.01241295	3941.2	-0.00809513	0	
231.39	0.07803871	0.0614075	761.39	0.00487359	0.00734952	1291.38	0.01563284	0.01020632	1821.39	-0.00428447	0	2351.38	0.00647096	0.00989702	2881.41	-0.00204526		3411.4	0.00860126	0.01241331	3941.4	-0.00860251	0	
231.59	0.07832108	0.06176743	761.59	0.00470372	0.0073955	1291.58	0.01515082	0.01026988	1821.59	-0.00471468	0	2351.58	0.00681115	0.00993639	2881.61	-0.00259761		3411.6	0.00990377	0.01241365	3941.6	-0.00892103	0	
231.79	0.07903009	0.06212699	761.79	0.00425554	0.00744146	1291.78	0.01405307	0.01033343	1821.79	-0.00385676	0	2351.78	0.00735245	0.00997553	2881.81	-0.00270075		3411.8	0.01068762	0.01241398	3941.8	-0.00928208	0	
231.99	0.07996537	0.06248618	761.99	0.004762	0.00748741	1291.98	0.01292052	0.01039696	1821.99	-0.00371777	0	2351.98	0.00745663	0.01001445	2882.01	-0.002046		3412	0.01166238	0.01241429	3942	-0.00925017	0	
232.19	0.08021026	0.06284499	762.19	0.0051571	0.00753335	1292.18	0.01232842	0.01046048	1822.19	-0.00383411	0	2352.18	0.00701509	0.01005316	2882.21	-0.00107673		3412.2	0.01280393	0.01241459	3942.2	-0.00893379	0	
232.39	0.0797612	0.06320343	762.39	0.00482239	0.00757928	1292.38	0.01117608	0.01052397	1822.39	-0.00457214	0	2352.38	0.00809328	0.01009166	2882.41	-0.0001123		3412.4	0.013696	0.01241487	3942.4	-0.00863576	0	
232.59	0.07960168	0.0635615	762.59	0.00412138	0.0076252	1292.58	0.00977189	0.01058745	1822.59	-0.0050419	0	2352.58	0.00942383	0.01012994	2882.61	-0.00062908		3412.6	0.01474969	0.01241515	3942.6	-0.00901263	0	
232.79	0.07949739	0.0639192	762.79	0.00331866	0.00767111	1292.78	0.00898927	0.0106509	1822.79	-0.00532519	0	2352.78	0.00960726	0.01016801	2882.81	-0.00020838		3412.8	0.01552196	0.0124154	3942.8	-0.00870828	0	
232.99	0.07936823	0.06427653	762.99	0.00392551	0.00771701	1292.98	0.00865803	0.01071435	1822.99	-0.00512259	0	2352.98	0.0093095	0.01020587	2883.01	-0.00010978		3413	0.01661693	0.01241565	3943	-0.00893957	0	
233.19	0.07882249	0.06463349	763.19	0.0036041	0.0077629	1293.18	0.00812049	0.01077777	1823.19	-0.00485034	0	2353.18	0.00990195	0.01024352	2883.21	-0.00030535		3413.2	0.01724011	0.01241589	3943.2	-0.00913785	0	
233.39	0.07792473	0.06499007	763.39	0.00378904	0.00780878	1293.38	0.00880194	0.01084117	1823.39	-0.00536881	0	2353.38	0.00909813	0.01028095	2883.41	-0.00038169		3413.4	0.01732533	0.01241611	3943.4	-0.00935106	0	
233.59	0.07840518	0.06534629	763.59	0.00409271	0.00785465	1293.58	0.00866623	0.01090456	1823.59	-0.00528923	0	2353.58	0.00894488	0.01031819	2883.61	-0.00081248		3413.6	0.01639198	0.01241632	3943.6	-0.00833196	0	
233.79	0.07863185	0.06570213	763.79	0.00381451	0.0079005	1293.78	0.00884695	0.01096793	1823.79	-0.00522983	0	2353.78	0.00765247	0.01035521	2883.81	-0.00179488		3413.8	0.01560531	0.01241653	3943.8	-0.00820991	0	
233.99	0.07906634	0.06605761	763.99	0.00449043	0.00794635	1293.98	0.00988589	0.01103128	1823.99	-0.00562786	0	2353.98	0.00666306	0.01039203	2884.01	-0.00133041		3414	0.01687417	0.01241672	3944	-0.00754575	0	
234.19	0.07937976	0.06641272	764.19	0.00477754	0.00799219	1294.18	0.0111163	0.01109461	1824.19	-0.00552116	0	2354.18	0.00663945	0.01042865	2884.21	-0.00124645		3414.2	0.01630989	0.01241691	3944.2	-0.00785265	0	
234.39	0.07976213	0.06676746	764.39	0.00468362	0.00803801	1294.38	0.01112869	0.01115793	1824.39	-0.00607457	0	2354.38	0.00624233	0.01046506	2884.41	-0.00125304		3414.4	0.01585366	0.01241709	3944.4	-0.00764043	0	
234.59	0.08013997	0.06712183	764.59	0.00463598	0.00808383	1294.58	0.01230342	0.01122122	1824.59	-0.00560133	0	2354.58	0.00720856	0.01050127	2884.61	-0.00068465		3414.6	0.01463829	0.01241726	3944.6	-0.00798076	0	
234.79	0.08127507	0.06747583	764.79	0.00539954	0.00812963	1294.78	0.01259686	0.0112845	1824.79	-0.00635223	0	2354.78	0.00721892	0.01053728	2884.81	-0.00107366		3414.8	0.01449941	0.01241742	3944.8	-0.00729125	0	
234.99	0.08160415	0.06782947	764.99	0.0055493	0.00817543	1294.98	0.01272514	0.01134776	1824.99	-0.00583289	0	2354.98	0.00805523	0.01057309	2885.01	-0.00130985		3415	0.01268197	0.01241757	3945	-0.00660313	0	
235.19	0.08197691	0.06818274	765.19	0.00523578	0.00822121	1295.18	0.01295531	0.01141101	1825.19	-0.00584251	0	2355.18	0.00868135	0.0106087	2885.21	-0.00155394		3415.2	0.01156121	0.01241772	3945.2	-0.00709426	0	
235.39	0.08255143	0.06853564	765.39	0.00419081	0.00826699	1295.38	0.01320286	0.01147423	1825.39	-0.00666929	0	2355.38	0.00860081	0.01064411	2885.41	-0.00201694		3415.4	0.01023965	0.01241786	3945.4	-0.00704211	0	
235.59	0.08286794	0.06888818	765.59	0.0044997	0.00831275	1295.58	0.01348078	0.01153744	1825.59	-0.00705455	0	2355.58	0.0081333	0.01067933	2885.61	-0.00057844		3415.6	0.00954064	0.01241799	3945.6	-0.00685045	0	
235.79	0.08293642	0.06924035	765.79	0.00519792	0.0083585	1295.78	0.01336025	0.01160063	1825.79	-0.00681018	0	2355.78	0.0075632	0.01071435	2885.81	-0.00020581		3415.8	0.00947437	0.01241812	3945.8	-0.00717342	0	
235.99	0.08327682	0.06959216	765.99	0.00579676	0.00840425	1295.98	0.01351635	0.0116638	1825.99	-0.00651289	0	2355.98	0.00735753	0.01074918	2886.01	0.00088316		3416	0.00933538	0.01241824	3946	-0.00711478	0	
236.19	0.0836676	0.0699436	766.19	0.00611323	0.00844998	1296.18	0.01279861	0.01172696	1826.19	-0.00738894	0	2356.18	0.00715059	0.01078382	2886.21	0.00119731		3416.2	0.0097295	0.01241835	3946.2	-0.00736454	0	
236.39	0.08400728	0.07029467	766.39	0.00596605	0.0084957	1296.38	0.01234928	0.01179009	1826.39	-0.00740447	0	2356.38	0.0076633	0.01081826	2886.41	0.00135961		3416.4	0.00971844	0.01241846	3946.4	-0.00763687	0	
236.59	0.08387698	0.07064539	766.59	0.00588055	0.00854141	1296.58	0.01180784	0.01185321	1826.59	-0.00678262	0	2356.58	0.00882748	0.01085251	2886.61	0.00136222		3416.6	0.00929992	0.01241857	3946.6	-0.00863403	0	
236.79	0.08498848	0.07099573	766.79	0.00695303	0.00858711	1296.78	0.01142001	0.01191631	1826.79	-0.00602071	0	2356.78	0.00819549	0.01088657	2886.81	0.00250755		3416.8	0.00998719	0.01241867	3946.8	-0.00924105	0	
236.99	0.08543719	0.07134572	766.99	0.00785321	0.0086328	1296.98	0.01083681	0.0119794	1826.99	-0.00455345	0	2356.98	0.00896002	0.01092044	2887.01	0.00238923		3417	0.01107119	0.01241877	3947	-0.00966317	0	
237.19	0.08505996	0.07169534	767.19	0.00825761	0.00867848	1297.18	0.0107088	0.01204246	1827.19	-0.0041817	0	2357.18	0.00929558	0.01095413	2887.21	0.00274539		3417.2	0.01113817	0.01241886	3947.2	-0.01008377	0	
237.39	0.08584649	0.0720446	767.39	0.0079508	0.00872415	1297.38	0.01129888	0.01210551	1827.39	-0.00555266	0	2357.38	0.00949284	0.01098763	2887.41	0.00247115		3417.4	0.01153899	0.01241895	3947.4	-0.00991735	0	
237.59	0.08706338	0.07239349	767.59	0.0096185	0.00876981	1297.58	0.0105122	0.01216854	1827.59	-0.00603917	0	2357.58	0.00989875	0.01102094	2887.61	0.00280197		3417.6	0.01211468	0.01241903	3947.6	-0.00965761	0	
237.79	0.08814642	0.07274203	767.79	0.00926682	0.00881546	1297.78	0.01074694	0.01223155	1827.79	-0.00625841	0	2357.78	0.00954535	0.01105407	2887.81	0.00216791		3417.8	0.01280449	0.01241911	3947.8	-0.0102147	0	
237.99	0.08952518	0.0730902	767.99	0.00989847	0.00886109	1297.98	0.01088117	0.01229454	1827.99	-0.0061906	0	2357.98	0.00987343	0.01108701	2888.01	0.00261208		3418	0.01391831	0.01241918	3948	-0.00930706	0	
238.19	0.091052	0.07343801	768.19	0.00973314	0.00890672	1298.18	0.01065788	0.01235752	1828.19	-0.00609042	0	2358.18	0.01030898	0.01111977	2888.21	0.0024608		3418.2	0.01412504	0.01241926	3948.2	-0.00878127	0	
238.39	0.09214732	0.07378546	768.39	0.00891233	0.00895234	1298.38	0.01141691	0.01242047	1828.39	-0.00627254	0	2358.38	0.01023641	0.01115235	2888.41	0.00188364		3418.4	0.01435547	0.01241932	3948.4	-0.00812579	0	
238.59	0.09232648	0.07413255	768.59	0.00885719	0.00899795	1298.58	0.01122654	0.01248341	1828.59	-0.00580251	0	2358.58	0.01068945	0.01118475	2888.61	0.00147745		3418.6	0.01441988	0.01241939	3948.6	-0.00790856	0	
238.79	0.09277709	0.07447928	768.79	0.00833609	0.00904354	1298.78	0.01090807	0.01254634	1828.79	-0.00600847	0	2358.78	0.01161615	0.01121697	2888.81	0.00093591		3418.8	0.01454055	0.01241945	3948.8	-0.00710054	0	
238.99	0.09252517	0.07482565	768.99	0.00716723	0.00908913	1298.98	0.01108847	0.01260924	1828.99	-0.00555562	0	2358.98	0.01185182	0.01124901	2889.01	0.00053857		3419	0.01352479	0.01241951	3949	-0.00720477	0	
239.19	0.09201133	0.07517166	769.19	0.00635866	0.0091347	1299.18	0.01053723	0.01267213	1829.19	-0.00590245	0	2359.18	0.01236437	0.01128087	2889.21	0.00001097		3419.2	0.01358425	0.01241957	3949.2	-0.00708136	0	
239.39	0.09156362	0.07551731	769.39	0.0060813	0.00918027	1299.38	0.01123396	0.012735	1829.39	-0.00604331	0	2359.38	0.01207119	0.01131255	2889.41	0.00000364		3419.4	0.01310061	0.01241962	3949.4	-0.00602762	0	
239.59	0.09128332	0.0758626	769.59	0.00610043	0.00922582	1299.58	0.01209472	0.01279785	1829.59	-0.0065074	0	2359.58	0.01208751	0.01134406	2889.61	0.00022781		3419.6	0.01314678	0.01241968	3949.6	-0.00568468	0	
239.79	0.09127197	0.07620754	769.79	0.00725378	0.00927137	1299.78	0.01279466	0.01286068	1829.79	-0.00657072	0	2359.78	0.01184237	0.0113754	2889.81	-0.00021557		3419.8	0.01367139	0.01241972	3949.8	-0.00574409	0	
239.99	0.09152115	0.07655211	769.99	0.00797771	0.0093169	1299.98	0.0133454	0.0129235	1829.99	-0.00610014	0	2359.98	0.01229405	0.01140656	2890.01	0.00052995		3420	0.01288861	0.01241977	3950	-0.00528144	0	
240.19	0.09179668	0.07689633	770.19	0.008801	0.00936243	1300.18	0.01350333	0.01298629	1830.19	-0.0061632	0	2360.18	0.01279322	0.01143755	2890.21	0.00055609		3420.2	0.01299777	0.01241982	3950.2	-0.00541343	0	
240.39	0.0919803	0.07724019	770.39	0.00979141	0.00940794	1300.38	0.01424032	0.01304907	1830.39	-0.00581164	0	2360.38	0.01336889	0.01146837	2890.41	0.00104272		3420.4	0.0131354	0.01241986	3950.4	-0.00588131	0	
240.59	0.09169811	0.0775837	770.59	0.00898001	0.00945344	1300.58	0.01429864	0.01311184	1830.59	-0.00514035	0	2360.58	0.01353849	0.01149901	2890.61	0.00127674		3420.6	0.0128741	0.0124199	3950.6	-0.00660418	0	
240.79	0.09195082	0.07792685	770.79	0.00932962	0.00949893	1300.78	0.01464476	0.01317458	1830.79	-0.00493535	0	2360.78	0.01180741	0.01152949	2890.81	0.00158191		3420.8	0.01319902	0.01241994	3950.8	-0.00700457	0	
240.99	0.09234877	0.07826964	770.99	0.0095614	0.00954442	1300.98	0.01471369	0.01323731	1830.99	-0.00429404	0	2360.98	0.01107204	0.01155979	2891.01	0.00145979		3421	0.01308403	0.01241998	3951	-0.00669272	0	
241.19	0.09265063	0.07861208	771.19	0.00906053	0.00958989	1301.18	0.01557979	0.01330002	1831.19	-0.00458047	0	2361.18	0.01034746	0.01158993	2891.21	0.00160486		3421.2	0.01288047	0.01242001	3951.2	-0.00688017	0	
241.39	0.09422382	0.07895416	771.39	0.00867013	0.00963535	1301.38	0.01668133	0.01336271	1831.39	-0.00465226	0	2361.38	0.01030448	0.0116199	2891.41	0.00129809		3421.4	0.01300915	0.01242005	3951.4	-0.00663577	0	
241.59	0.09515842	0.07929588	771.59	0.00964103	0.0096808	1301.58	0.01701034	0.01342538	1831.59	-0.00415203	0	2361.58	0.00878625	0.01164971	2891.61	0.00139065		3421.6	0.01287081	0.01242008	3951.6	-0.00673514	0	
241.79	0.09600946	0.07963726	771.79	0.00882206	0.00972624	1301.78	0.0175188	0.01348804	1831.79	-0.00395991	0	2361.78	0.00800409	0.01167935	2891.81	0.00061667		3421.8	0.01263269	0.01242011	3951.8	-0.00701087	0	
241.99	0.09731328	0.07997827	771.99	0.00877934	0.00977167	1301.98	0.01783742	0.01355067	1831.99	-0.00354418	0	2361.98	0.00845646	0.01170882	2892.01	0.00084985		3422	0.01251868	0.01242014	3952	-0.00670026	0	
242.19	0.09772905	0.08031894	772.19	0.00908865	0.00981709	1302.18	0.01832929	0.01361329	1832.19	-0.00356151	0	2362.18	0.00818695	0.01173814	2892.21	0.00085583		3422.2	0.01205047	0.01242017	3952.2	-0.00703648	0	
242.39	0.09799816	0.08065925	772.39	0.00844427	0.0098625	1302.38	0.01760433	0.0136759	1832.39	-0.00377772	0	2362.38	0.00783248	0.01176728	2892.41	0.00034758		3422.4	0.01121302	0.01242019	3952.4	-0.0072603	0	
242.59	0.09800873	0.0809992	772.59	0.00864019	0.0099079	1302.58	0.01594457	0.01373848	1832.59	-0.00360412	0	2362.58	0.00839881	0.01179627	2892.61	0.0005837		3422.6	0.01069809	0.01242022	3952.6	-0.00784346	0	
242.79	0.09772624	0.08133881	772.79	0.00847384	0.00995329	1302.78	0.01583297	0.01380105	1832.79	-0.00287886	0	2362.78	0.0090014	0.0118251	2892.81	-0.00023128		3422.8	0.01068683	0.01242024	3952.8	-0.00750597	0	
242.99	0.09748183	0.08167806	772.99	0.00828064	0.00999867	1302.98	0.01549519	0.0138636	1832.99	-0.00304663	0	2362.98	0.00963382	0.01185377	2893.01	-0.00069773		3423	0.01099991	0.01242027	3953	-0.00743709	0	
243.19	0.09736827	0.08201696	773.19	0.00862966	0.01004403	1303.18	0.01478509	0.01392613	1833.19	-0.00371377	0	2363.18	0.01012571	0.01188227	2893.21	-0.00015065		3423.2	0.01125001	0.01242029	3953.2	-0.00643264	0	
243.39	0.09774996	0.08235551	773.39	0.00941124	0.01008939	1303.38	0.01493483	0.01398864	1833.39	-0.00402082	0	2363.38	0.01044741	0.01191062	2893.41	0.00084064		3423.4	0.01149308	0.01242031	3953.4	-0.00561532	0	
243.59	0.09837887	0.0826937	773.59	0.01003974	0.01013474	1303.58	0.01420727	0.01405114	1833.59	-0.00515354	0	2363.58	0.01073048	0.01193882	2893.61	0.00138676		3423.6	0.01182896	0.01242033	3953.6	-0.00617733	0	
243.79	0.09892388	0.08303155	773.79	0.01200067	0.01018007	1303.78	0.01390254	0.01411362	1833.79	-0.00476489	0	2363.78	0.01172989	0.01196685	2893.81	0.001328		3423.8	0.01212895	0.01242035	3953.8	-0.00610681	0	
243.99	0.0992	0.08336905	773.99	0.01289292	0.0102254	1303.98	0.01343209	0.01417608	1833.99	-0.00432455	0	2363.98	0.01245056	0.01199473	2894.01	0.00170754		3424	0.01227404	0.01242037	3954	-0.00591286	0	
244.19	0.09983856	0.08370619	774.19	0.01333616	0.01027072	1304.18	0.01288759	0.01423852	1834.19	-0.00529445	0	2364.18	0.01371154	0.01202246	2894.21	0.00164198		3424.2	0.01353895	0.01242039	3954.2	-0.00603743	0	
244.39	0.10049177	0.08404299	774.39	0.01329094	0.01031602	1304.38	0.01229588	0.01430095	1834.39	-0.00612069	0	2364.38	0.01423451	0.01205003	2894.41	0.00143111		3424.4	0.01441657	0.0124204	3954.4	-0.0066595	0	
244.59	0.1006783	0.08437943	774.59	0.01226906	0.01036132	1304.58	0.01228107	0.01436336	1834.59	-0.00610186	0	2364.58	0.0133626	0.01207745	2894.61	0.00104208		3424.6	0.01394155	0.01242042	3954.6	-0.00647256	0	
244.79	0.10116588	0.08471553	774.79	0.01218075	0.0104066	1304.78	0.01267426	0.01442575	1834.79	-0.00622638	0	2364.78	0.01212584	0.01210472	2894.81	0.00127419		3424.8	0.01433453	0.01242043	3954.8	-0.00620465	0	
244.99	0.10272988	0.08505128	774.99	0.01225373	0.01045188	1304.98	0.01351999	0.01448812	1834.99	-0.00593213	0	2364.98	0.01108104	0.01213183	2895.01	0.00099175		3425	0.01361931	0.01242045	3955	-0.00579753	0	
245.19	0.10381833	0.08538668	775.19	0.01147609	0.01049714	1305.18	0.01395549	0.01455048	1835.19	-0.00605281	0	2365.18	0.01146902	0.0121588	2895.21	0.0012367		3425.2	0.01401904	0.01242046	3955.2	-0.00600336	0	
245.39	0.10456945	0.08572173	775.39	0.01140234	0.0105424	1305.38	0.01463812	0.01461281	1835.39	-0.00591081	0	2365.38	0.0120727	0.01218562	2895.41	0.00095924		3425.4	0.0140972	0.01242047	3955.4	-0.00591538	0	
245.59	0.10505977	0.08605643	775.59	0.01144525	0.01058764	1305.58	0.01462157	0.01467513	1835.59	-0.00646202	0	2365.58	0.01169508	0.01221228	2895.61	0.00116986		3425.6	0.01411929	0.01242049	3955.6	-0.00690318	0	
245.79	0.10565119	0.08639079	775.79	0.01134149	0.01063287	1305.78	0.01512223	0.01473744	1835.79	-0.00687379	0	2365.78	0.01167778	0.0122388	2895.81	0.00050105		3425.8	0.01334858	0.0124205	3955.8	-0.00719499	0	
245.99	0.10614651	0.0867248	775.99	0.01164702	0.0106781	1305.98	0.0153829	0.01479972	1835.99	-0.00643137	0	2365.98	0.01226049	0.01226518	2896.01	0.00082989		3426	0.01306167	0.01242051	3956	-0.00671617	0	
246.19	0.10631563	0.08705846	776.19	0.01231083	0.01072331	1306.18	0.01586453	0.01486199	1836.19	-0.00744001	0	2366.18	0.01167217	0.0122914	2896.21	0.00087076		3426.2	0.01176404	0.01242052	3956.2	-0.0072604	0	
246.39	0.10656944	0.08739178	776.39	0.01177893	0.01076851	1306.38	0.01552106	0.01492424	1836.39	-0.00752492	0	2366.38	0.01140531	0.01231748	2896.41	0.00021888		3426.4	0.01125917	0.01242053	3956.4	-0.00738176	0	
246.59	0.10586653	0.08772475	776.59	0.01144511	0.0108137	1306.58	0.01643676	0.01498647	1836.59	-0.00772608	0	2366.58	0.01179899	0.01234342	2896.61	0.00052791		3426.6	0.01100578	0.01242054	3956.6	-0.00765999	0	
246.79	0.10561499	0.08805738	776.79	0.01120809	0.01085889	1306.78	0.0176264	0.01504868	1836.79	-0.00694989	0	2366.78	0.01169223	0.01236921	2896.81	0.00007167		3426.8	0.01215397	0.01242055	3956.8	-0.00717404	0	
246.99	0.10556414	0.08838966	776.99	0.01125477	0.01090406	1306.98	0.01843885	0.01511088	1836.99	-0.00742461	0	2366.98	0.01181572	0.01239486	2897.01	0.00022143		3427	0.01227688	0.01242056	3957	-0.00694061	0	
247.19	0.10561564	0.08872159	777.19	0.01192045	0.01094922	1307.18	0.01826411	0.01517306	1837.19	-0.00726674	0	2367.18	0.01137144	0.01242037	2897.21	0.00128265		3427.2	0.01248933	0.01242057	3957.2	-0.00587919	0	
247.39	0.10653267	0.08905318	777.39	0.01159779	0.01099437	1307.38	0.01818367	0.01523522	1837.39	-0.00702812	0	2367.38	0.01189567	0.01244573	2897.41	0.00091392		3427.4	0.01304285	0.01242058	3957.4	-0.00642492	0	
247.59	0.10707705	0.08938443	777.59	0.01160818	0.01103951	1307.58	0.01841514	0.01529736	1837.59	-0.00782641	0	2367.58	0.01196186	0.01247096	2897.61	0.00110472		3427.6	0.01319309	0.01242058	3957.6	-0.00655183	0	
247.79	0.1071018	0.08971533	777.79	0.0124125	0.01108464	1307.78	0.01885646	0.01535949	1837.79	-0.00783306	0	2367.78	0.01335899	0.01249604	2897.81	0.00112113		3427.8	0.01344019	0.01242059	3957.8	-0.0062339	0	
247.99	0.10635207	0.09004589	777.99	0.01231202	0.01112976	1307.98	0.01844533	0.0154216	1837.99	-0.00818252	0	2367.98	0.01387316	0.01252099	2898.01	0.00079619		3428	0.01330025	0.0124206	3958	-0.00615232	0	
248.19	0.10723067	0.09037611	778.19	0.01279131	0.01117487	1308.18	0.0182119	0.01548369	1838.19	-0.00882342	0	2368.18	0.0148723	0.01254579	2898.21	0.00023963		3428.2	0.01328392	0.01242061	3958.2	-0.00638543	0	
248.39	0.10812715	0.09070599	778.39	0.01247775	0.01121997	1308.38	0.0186352	0.01554576	1838.39	-0.00790223	0	2368.38	0.01402537	0.01257046	2898.41	0.00110566		3428.4	0.01380797	0.01242061	3958.4	-0.0061288	0	
248.59	0.10842754	0.09103552	778.59	0.01208578	0.01126506	1308.58	0.01875325	0.01560782	1838.59	-0.00832026	0	2368.58	0.01264866	0.012595	2898.61	0.00076774		3428.6	0.01338446	0.01242062	3958.6	-0.00529619	0	
248.79	0.10919411	0.09136471	778.79	0.01152996	0.01131014	1308.78	0.01851219	0.01566986	1838.79	-0.00863351	0	2368.78	0.01162904	0.01261939	2898.81	0.00105873		3428.8	0.01285613	0.01242062	3958.8	-0.00567852	0	
248.99	0.11022755	0.09169356	778.99	0.01143645	0.0113552	1308.98	0.01819568	0.01573188	1838.99	-0.00822531	0	2368.98	0.01124017	0.01264365	2899.01	0.00057608		3429	0.01191541	0.01242063	3959	-0.00515977	0	
249.19	0.11042782	0.09202206	779.19	0.01090886	0.01140026	1309.18	0.0170692	0.01579388	1839.19	-0.00801932	0	2369.18	0.01137145	0.01266778	2899.21	0.00166107		3429.2	0.01195518	0.01242064	3959.2	-0.00540351	0	
249.39	0.11057883	0.09235023	779.39	0.00995005	0.01144531	1309.38	0.01667658	0.01585587	1839.39	-0.00715117	0	2369.38	0.01094936	0.01269177	2899.41	0.00171868		3429.4	0.01174533	0.01242064	3959.4	-0.00560565	0	
249.59	0.11092116	0.09267806	779.59	0.0085694	0.01149035	1309.58	0.01700622	0.01591784	1839.59	-0.00696421	0	2369.58	0.00976457	0.01271563	2899.61	0.0018722		3429.6	0.01103272	0.01242065	3959.6	-0.00643384	0	
249.79	0.11088018	0.09300554	779.79	0.00901495	0.01153537	1309.78	0.01703646	0.01597979	1839.79	-0.00641077	0	2369.78	0.00911801	0.01273936	2899.81	0.00178088		3429.8	0.00996516	0.01242065	3959.8	-0.00581044	0	
249.99	0.11132198	0.09333269	779.99	0.00921885	0.01158039	1309.98	0.01713745	0.01604172	1839.99	-0.00556799	0	2369.98	0.00956225	0.01276296	2900.01	0.00235414		3430	0.00977362	0.01242065	3960	-0.00614925	0	
250.19	0.11159858	0.0936595	780.19	0.0081663	0.0116254	1310.18	0.01806643	0.01610363	1840.19	-0.00643393	0	2370.18	0.00925257	0.01278642	2900.21	0.00295849		3430.2	0.00912135	0.01242066	3960.2	-0.00756749	0	
250.39	0.11150867	0.09398596	780.39	0.00739813	0.01167039	1310.38	0.01858858	0.01616553	1840.39	-0.00562481	0	2370.38	0.0086233	0.01280976	2900.41	0.00289974		3430.4	0.00850661	0.01242066	3960.4	-0.0076362	0	
250.59	0.11156043	0.09431209	780.59	0.00696316	0.01171538	1310.58	0.01884498	0.01622741	1840.59	-0.00583832	0	2370.58	0.00910414	0.01283296	2900.61	0.00221519		3430.6	0.00930938	0.01242067	3960.6	-0.00764013	0	
250.79	0.11233704	0.09463788	780.79	0.00716097	0.01176036	1310.78	0.01903824	0.01628928	1840.79	-0.00488139	0	2370.78	0.00973903	0.01285604	2900.81	0.00222193		3430.8	0.00955478	0.01242067	3960.8	-0.00694008	0	
250.99	0.11270636	0.09496333	780.99	0.00757058	0.01180532	1310.98	0.01922417	0.01635112	1840.99	-0.00466305	0	2370.98	0.01015883	0.01287899	2901.01	0.00203131		3431	0.00930323	0.01242067	3961	-0.00709757	0	
251.19	0.11300977	0.09528845	781.19	0.00811652	0.01185028	1311.18	0.01862349	0.01641295	1841.19	-0.00482083	0	2371.18	0.01055251	0.01290181	2901.21	0.00257018		3431.2	0.00985899	0.01242068	3961.2	-0.00721809	0	
251.39	0.11386402	0.09561323	781.39	0.00825757	0.01189522	1311.38	0.01852275	0.01647476	1841.39	-0.00526139	0	2371.38	0.01103274	0.01292451	2901.41	0.00144837		3431.4	0.00992841	0.01242068	3961.4	-0.0081059	0	
251.59	0.11343251	0.09593767	781.59	0.00793013	0.01194016	1311.58	0.01854278	0.01653655	1841.59	-0.00614974	0	2371.58	0.01170016	0.01294708	2901.61	0.00142685		3431.6	0.00980665	0.01242068	3961.6	-0.007815	0	
251.79	0.11321919	0.09626177	781.79	0.00890143	0.01198508	1311.78	0.01834483	0.01659833	1841.79	-0.0057807	0	2371.78	0.01248666	0.01296952	2901.81	0.00127052		3431.8	0.00989346	0.01242069	3961.8	-0.00739517	0	
251.99	0.11337339	0.09658554	781.99	0.00951601	0.01203	1311.98	0.01739382	0.01666009	1841.99	-0.00586142	0	2371.98	0.01228867	0.01299184	2902.01	0.00006589		3432	0.01013097	0.01242069	3962	-0.00771073	0	
252.19	0.11391633	0.09690897	782.19	0.01009452	0.0120749	1312.18	0.01749022	0.01672183	1842.19	-0.00556879	0	2372.18	0.01225173	0.01301403	2902.21	0.00017842		3432.2	0.01002666	0.01242069	3962.2	-0.0078521	0	
252.39	0.11440024	0.09723206	782.39	0.01003421	0.01211979	1312.38	0.01795964	0.01678355	1842.39	-0.00534012	0	2372.38	0.01135121	0.01303611	2902.41	0.00052058		3432.4	0.01115267	0.01242069	3962.4	-0.00733733	0	
252.59	0.11477692	0.09755483	782.59	0.01001491	0.01216468	1312.58	0.01691731	0.01684526	1842.59	-0.00625394	0	2372.58	0.01039116	0.01305806	2902.61	-0.00099784		3432.6	0.01148491	0.0124207	3962.6	-0.00795972	0	
252.79	0.11444393	0.09787725	782.79	0.01070457	0.01220955	1312.78	0.01674414	0.01690695	1842.79	-0.00587599	0	2372.78	0.00995099	0.01307989	2902.81	-0.00127458		3432.8	0.01221378	0.0124207	3962.8	-0.00835416	0	
252.99	0.1145677	0.09819934	782.99	0.01050973	0.01225441	1312.98	0.01740849	0.01696862	1842.99	-0.00521379	0	2372.98	0.00958709	0.01310159	2903.01	-0.00129046		3433	0.01292471	0.0124207	3963	-0.00814813	0	
253.19	0.11514708	0.0985211	783.19	0.00952428	0.01229927	1313.18	0.01688497	0.01703027	1843.19	-0.00541259	0	2373.18	0.00820698	0.01312318	2903.21	-0.00033483		3433.2	0.01322581	0.0124207	3963.2	-0.00932212	0	
253.39	0.11532196	0.09884252	783.39	0.00848929	0.01234411	1313.38	0.01687071	0.01709191	1843.39	-0.00527844	0	2373.38	0.00831042	0.01314465	2903.41	-0.00071727		3433.4	0.01281917	0.01242071	3963.4	-0.00967584	0	
253.59	0.11502048	0.09916361	783.59	0.0090939	0.01238894	1313.58	0.01765422	0.01715353	1843.59	-0.0051904	0	2373.58	0.00866872	0.013166	2903.61	-0.00088718		3433.6	0.01200478	0.01242071	3963.6	-0.00929203	0	
253.79	0.11510984	0.09948437	783.79	0.01018819	0.01243376	1313.78	0.01714059	0.01721513	1843.79	-0.00462279	0	2373.78	0.01013359	0.01318722	2903.81	0.0001785		3433.8	0.0119496	0.01242071	3963.8	-0.00919963	0	
253.99	0.11500962	0.09980479	783.99	0.01010425	0.01247857	1313.98	0.01760916	0.01727671	1843.99	-0.00493148	0	2373.98	0.01058142	0.01320834	2904.01	0.00104814		3434	0.01163009	0.01242071	3964	-0.00861698	0	
254.19	0.11519114	0.10012488	784.19	0.00982095	0.01252338	1314.18	0.01808361	0.01733828	1844.19	-0.00607539	0	2374.18	0.01082437	0.01322933	2904.21	0.00183425		3434.2	0.01164555	0.01242071	3964.2	-0.00813164	0	
254.39	0.1165328	0.10044464	784.39	0.01015729	0.01256817	1314.38	0.01871554	0.01739983	1844.39	-0.00666351	0	2374.38	0.0106582	0.01325021	2904.41	0.0017469		3434.4	0.01073086	0.01242071	3964.4	-0.00665285	0	
254.59	0.11764064	0.10076407	784.59	0.01060243	0.01261295	1314.58	0.01927997	0.01746136	1844.59	-0.00670873	0	2374.58	0.01132277	0.01327097	2904.61	0.00175566		3434.6	0.01159493	0.01242072	3964.6	-0.00642553	0	
254.79	0.11792859	0.10108316	784.79	0.01167389	0.01265772	1314.78	0.01973056	0.01752287	1844.79	-0.00606593	0	2374.78	0.01175278	0.01329162	2904.81	0.00223819		3434.8	0.01187369	0.01242072	3964.8	-0.00620976	0	
254.99	0.11801021	0.10140193	784.99	0.01251161	0.01270248	1314.98	0.01958619	0.01758437	1844.99	-0.00674756	0	2374.98	0.01148737	0.01331215	2905.01	0.00250398		3435	0.01265398	0.01242072	3965	-0.00664557	0	
255.19	0.11836203	0.10172036	785.19	0.0129332	0.01274723	1315.18	0.01849095	0.01764585	1845.19	-0.00691183	0	2375.18	0.01139844	0.01333257	2905.21	0.00252223		3435.2	0.01218927	0.01242072	3965.2	-0.00581389	0	
255.39	0.11811965	0.10203846	785.39	0.01221182	0.01279197	1315.38	0.0183709	0.01770731	1845.39	-0.00693639	0	2375.38	0.01174856	0.01335288	2905.41	0.00145734		3435.4	0.01171577	0.01242072	3965.4	-0.00564373	0	
255.59	0.1178185	0.10235624	785.59	0.01117047	0.0128367	1315.58	0.01844804	0.01776875	1845.59	-0.00710242	0	2375.58	0.01213927	0.01337307	2905.61	0.0017406		3435.6	0.01175614	0.01242072	3965.6	-0.0050382	0	
255.79	0.11773883	0.10267368	785.79	0.01185402	0.01288142	1315.78	0.01934322	0.01783018	1845.79	-0.00668717	0	2375.78	0.0122661	0.01339315	2905.81	0.0024117		3435.8	0.0124728	0.01242072	3965.8	-0.0048762	0	
255.99	0.11769976	0.10299079	785.99	0.01173487	0.01292613	1315.98	0.0192947	0.01789159	1845.99	-0.00730198	0	2375.98	0.01261914	0.01341312	2906.01	0.00240191		3436	0.01325632	0.01242072	3966	-0.00593751	0	
256.19	0.11728684	0.10330758	786.19	0.01149967	0.01297083	1316.18	0.0197502	0.01795298	1846.19	-0.00716336	0	2376.18	0.01246115	0.01343298	2906.21	0.00271024		3436.2	0.01381715	0.01242073	3966.2	-0.00630048	0	
256.39	0.11750763	0.10362404	786.39	0.01132878	0.01301552	1316.38	0.01970354	0.01801436	1846.39	-0.00816822	0	2376.38	0.01193664	0.01345273	2906.41	0.00229076		3436.4	0.01520047	0.01242073	3966.4	-0.00694836	0	
256.59	0.11776785	0.10394016	786.59	0.01122827	0.0130602	1316.58	0.01964267	0.01807572	1846.59	-0.00870798	0	2376.58	0.01064681	0.01347237	2906.61	0.00231129		3436.6	0.01626441	0.01242073	3966.6	-0.00822642	0	
256.79	0.11704749	0.10425596	786.79	0.01157458	0.01310487	1316.78	0.02043367	0.01813706	1846.79	-0.00922132	0	2376.78	0.01051466	0.0134919	2906.81	0.00246595		3436.8	0.01709921	0.01242073	3966.8	-0.00907809	0	
256.99	0.11770055	0.10457144	786.99	0.01058633	0.01314953	1316.98	0.02119359	0.01819838	1846.99	-0.00931104	0	2376.98	0.01050182	0.01351132	2907.01	0.00259988		3437	0.01711623	0.01242073	3967	-0.00995861	0	
257.19	0.11788605	0.10488658	787.19	0.01041412	0.01319417	1317.18	0.02048341	0.01825968	1847.19	-0.0096326	0	2377.18	0.01019683	0.01353064	2907.21	0.00322847		3437.2	0.01639407	0.01242073	3967.2	-0.01035687	0	
257.39	0.11755814	0.1052014	787.39	0.01074125	0.01323881	1317.38	0.02066819	0.01832097	1847.39	-0.00919529	0	2377.38	0.01095553	0.01354984	2907.41	0.00298103		3437.4	0.01490678	0.01242073	3967.4	-0.01064405	0	
257.59	0.11734977	0.10551589	787.59	0.01149504	0.01328344	1317.58	0.02128738	0.01838224	1847.59	-0.0088721	0	2377.58	0.0118698	0.01356894	2907.61	0.00318802		3437.6	0.01455937	0.01242073	3967.6	-0.00968502	0	
257.79	0.11777445	0.10583006	787.79	0.0115205	0.01332806	1317.78	0.02162652	0.0184435	1847.79	-0.00904301	0	2377.78	0.01264885	0.01358794	2907.81	0.00298009		3437.8	0.01389342	0.01242073	3967.8	-0.00926839	0	
257.99	0.11839012	0.10614389	787.99	0.01283482	0.01337267	1317.98	0.02259153	0.01850473	1847.99	-0.009208	0	2377.98	0.01204164	0.01360683	2908.01	0.00267397		3438	0.0129106	0.01242073	3968	-0.00872486	0	
258.19	0.12054274	0.10645741	788.19	0.01363895	0.01341726	1318.18	0.0237977	0.01856595	1848.19	-0.00947034	0	2378.18	0.01222681	0.01362561	2908.21	0.00267878		3438.2	0.0125067	0.01242073	3968.2	-0.00875023	0	
258.39	0.12155088	0.1067706	788.39	0.01344329	0.01346185	1318.38	0.02466094	0.01862715	1848.39	-0.00904026	0	2378.38	0.0118861	0.01364429	2908.41	0.00194834		3438.4	0.01231727	0.01242073	3968.4	-0.00776533	0	
258.59	0.12244254	0.10708346	788.59	0.01405679	0.01350643	1318.58	0.02468662	0.01868834	1848.59	-0.00768458	0	2378.58	0.01175884	0.01366287	2908.61	0.00204931		3438.6	0.01214453	0.01242073	3968.6	-0.00766001	0	
258.79	0.12282056	0.107396	788.79	0.01436007	0.01355099	1318.78	0.02479802	0.01874951	1848.79	-0.00772322	0	2378.78	0.01286029	0.01368134	2908.81	0.00115273		3438.8	0.01223967	0.01242074	3968.8	-0.00751732	0	
258.99	0.12414354	0.10770821	788.99	0.01430255	0.01359555	1318.98	0.02359031	0.01881065	1848.99	-0.00759412	0	2378.98	0.01256408	0.01369971	2909.01	0.00164592		3439	0.01209849	0.01242074	3969	-0.00654044	0	
259.19	0.12483591	0.1080201	789.19	0.01372657	0.0136401	1319.18	0.02329567	0.01887179	1849.19	-0.0062394	0	2379.18	0.01241547	0.01371798	2909.21	0.00146922		3439.2	0.01094044	0.01242074	3969.2	-0.00604451	0	
259.39	0.12541556	0.10833167	789.39	0.01243424	0.01368463	1319.38	0.02381605	0.0189329	1849.39	-0.00620282	0	2379.38	0.01267251	0.01373615	2909.41	0.00145499		3439.4	0.01093487	0.01242074	3969.4	-0.00597896	0	
259.59	0.12561516	0.10864291	789.59	0.01229364	0.01372916	1319.58	0.02347833	0.018994	1849.59	-0.00611828	0	2379.58	0.01308364	0.01375422	2909.61	0.00244267		3439.6	0.01114721	0.01242074	3969.6	-0.00676215	0	
259.79	0.12606909	0.10895383	789.79	0.01152118	0.01377368	1319.78	0.023579	0.01905508	1849.79	-0.00580147	0	2379.78	0.01328944	0.01377219	2909.81	0.00305466		3439.8	0.01181034	0.01242074	3969.8	-0.0075297	0	
259.99	0.12692479	0.10926443	789.99	0.0109062	0.01381818	1319.98	0.02328905	0.01911614	1849.99	-0.00675386	0	2379.98	0.01319008	0.01379005	2910.01	0.00240359		3440	0.01214059	0.01242074	3970	-0.00784209	0	
260.19	0.12685643	0.1095747	790.19	0.0108702	0.01386268	1320.18	0.02236771	0.01917719	1850.19	-0.00651439	0	2380.18	0.01336777	0.01380782	2910.21	0.00270232		3440.2	0.01295098	0.01242074	3970.2	-0.00801339	0	
260.39	0.12741169	0.10988466	790.39	0.01008575	0.01390716	1320.38	0.02193154	0.01923822	1850.39	-0.00692765	0	2380.38	0.01372734	0.01382549	2910.41	0.00249345		3440.4	0.01337173	0.01242074	3970.4	-0.00861405	0	
260.59	0.12749111	0.11019429	790.59	0.0101182	0.01395164	1320.58	0.02144789	0.01929923	1850.59	-0.00723759	0	2380.58	0.01301987	0.01384306	2910.61	0.00304255		3440.6	0.013414	0.01242074	3970.6	-0.00890711	0	
260.79	0.12721499	0.1105036	790.79	0.0109425	0.0139961	1320.78	0.02160895	0.01936022	1850.79	-0.00748978	0	2380.78	0.01367222	0.01386054	2910.81	0.00291361		3440.8	0.0135467	0.01242074	3970.8	-0.00932711	0	
260.99	0.12700255	0.11081259	790.99	0.01116326	0.01404056	1320.98	0.02146122	0.0194212	1850.99	-0.00768509	0	2380.98	0.01304219	0.01387792	2911.01	0.00247378		3441	0.0134516	0.01242074	3971	-0.0091743	0	
261.19	0.12646161	0.11112126	791.19	0.01155586	0.014085	1321.18	0.02104075	0.01948216	1851.19	-0.00801902	0	2381.18	0.01309285	0.0138952	2911.21	0.00231806		3441.2	0.01268506	0.01242074	3971.2	-0.00851849	0	
261.39	0.12716147	0.11142961	791.39	0.0117226	0.01412944	1321.38	0.02119919	0.0195431	1851.39	-0.00827436	0	2381.38	0.01338511	0.01391238	2911.41	0.00055194		3441.4	0.01197249	0.01242074	3971.4	-0.00890919	0	
261.59	0.12766661	0.11173763	791.59	0.01265134	0.01417386	1321.58	0.02073745	0.01960403	1851.59	-0.00774686	0	2381.58	0.01395322	0.01392947	2911.61	-0.00025296		3441.6	0.01196731	0.01242074	3971.6	-0.00860665	0	
261.79	0.12793549	0.11204534	791.79	0.01300269	0.01421828	1321.78	0.02130509	0.01966494	1851.79	-0.00713657	0	2381.78	0.01384056	0.01394647	2911.81	-0.00121519		3441.8	0.01100047	0.01242074	3971.8	-0.00844569	0	
261.99	0.12808508	0.11235273	791.99	0.01370585	0.01426268	1321.98	0.02099127	0.01972583	1851.99	-0.0072018	0	2381.98	0.01380354	0.01396337	2912.01	-0.00182371		3442	0.01039117	0.01242074	3972	-0.00873295	0	
262.19	0.12856278	0.1126598	792.19	0.01353022	0.01430708	1322.18	0.02120551	0.0197867	1852.19	-0.00764833	0	2382.18	0.01435757	0.01398017	2912.21	-0.00151546		3442.2	0.01034101	0.01242074	3972.2	-0.00823163	0	
262.39	0.12862176	0.11296656	792.39	0.01390092	0.01435146	1322.38	0.02090721	0.01984756	1852.39	-0.00781424	0	2382.38	0.01382162	0.01399689	2912.41	-0.00124654		3442.4	0.01005209	0.01242074	3972.4	-0.00814488	0	
262.59	0.12907386	0.11327299	792.59	0.01405999	0.01439583	1322.58	0.0201125	0.0199084	1852.59	-0.00767747	0	2382.58	0.01312759	0.01401351	2912.61	-0.00029094		3442.6	0.00882911	0.01242074	3972.6	-0.0091263	0	
262.79	0.12990516	0.1135791	792.79	0.01415144	0.0144402	1322.78	0.02050445	0.01996922	1852.79	-0.00745826	0	2382.78	0.01259309	0.01403004	2912.81	-0.00054997		3442.8	0.00881077	0.01242074	3972.8	-0.0093395	0	
262.99	0.12979964	0.1138849	792.99	0.0144146	0.01448455	1322.98	0.02016633	0.02003002	1852.99	-0.00732072	0	2382.98	0.01133575	0.01404648	2913.01	-0.00008266		3443	0.00924444	0.01242074	3973	-0.00905935	0	
263.19	0.12884524	0.11419038	793.19	0.01398289	0.01452889	1323.18	0.02092695	0.02009081	1853.19	-0.00735601	0	2383.18	0.01056309	0.01406282	2913.21	0.00056399		3443.2	0.00906783	0.01242074	3973.2	-0.0092229	0	
263.39	0.12930588	0.11449555	793.39	0.01323264	0.01457323	1323.38	0.02138547	0.02015158	1853.39	-0.00767065	0	2383.38	0.00988887	0.01407908	2913.41	0.00117087		3443.4	0.0086895	0.01242074	3973.4	-0.00975606	0	
263.59	0.1296608	0.1148004	793.59	0.01327886	0.01461755	1323.58	0.02152919	0.02021233	1853.59	-0.00749085	0	2383.58	0.00968542	0.01409524	2913.61	0.00190877		3443.6	0.00941946	0.01242074	3973.6	-0.0106893	0	
263.79	0.13092001	0.11510493	793.79	0.01302109	0.01466186	1323.78	0.02153841	0.02027307	1853.79	-0.00669471	0	2383.78	0.00919967	0.01411132	2913.81	0.00184679		3443.8	0.00977974	0.01242074	3973.8	-0.01104921	0	
263.99	0.13107309	0.11540914	793.99	0.01321992	0.01470617	1323.98	0.02242884	0.02033379	1853.99	-0.00721767	0	2383.98	0.00906468	0.0141273	2914.01	0.00219593		3444	0.01016111	0.01242074	3974	-0.01110766	0	
264.19	0.13136208	0.11571304	794.19	0.01321904	0.01475046	1324.18	0.02222873	0.02039449	1854.19	-0.0067755	0	2384.18	0.00925723	0.0141432	2914.21	0.00256517		3444.2	0.01101025	0.01242074	3974.2	-0.01175431	0	
264.39	0.13170664	0.11601662	794.39	0.01322357	0.01479474	1324.38	0.02261559	0.02045517	1854.39	-0.00824049	0	2384.38	0.0091022	0.01415901	2914.41	0.0023743		3444.4	0.01180787	0.01242074	3974.4	-0.01159551	0	
264.59	0.13156731	0.11631989	794.59	0.01361417	0.01483901	1324.58	0.02279834	0.02051584	1854.59	-0.00925438	0	2384.58	0.0087944	0.01417473	2914.61	0.00191654		3444.6	0.01183855	0.01242074	3974.6	-0.01138958	0	
264.79	0.1321691	0.11662285	794.79	0.01423055	0.01488328	1324.78	0.02364446	0.02057649	1854.79	-0.00943368	0	2384.78	0.00921217	0.01419037	2914.81	0.00154388		3444.8	0.01192625	0.01242074	3974.8	-0.01184766	0	
264.99	0.13205265	0.11692549	794.99	0.01429899	0.01492753	1324.98	0.02369012	0.02063712	1854.99	-0.00875562	0	2384.98	0.00890745	0.01420592	2915.01	0.00075437		3445	0.01249781	0.01242074	3975	-0.01157441	0	
265.19	0.13270285	0.11722781	795.19	0.01437133	0.01497177	1325.18	0.02354608	0.02069774	1855.19	-0.00890088	0	2385.18	0.01041411	0.01422138	2915.21	0.00009242		3445.2	0.01209589	0.01242074	3975.2	-0.01093796	0	
265.39	0.13388747	0.11752983	795.39	0.01433211	0.015016	1325.38	0.02337042	0.02075834	1855.39	-0.0088637	0	2385.38	0.01156576	0.01423675	2915.41	-0.00048461		3445.4	0.01226731	0.01242074	3975.4	-0.01058263	0	
265.59	0.1336456	0.11783152	795.59	0.01457108	0.01506023	1325.58	0.02307137	0.02081892	1855.59	-0.00795758	0	2385.58	0.01147351	0.01425204	2915.61	0.00012217		3445.6	0.01213459	0.01242074	3975.6	-0.01040085	0	
265.79	0.13299513	0.11813291	795.79	0.01419982	0.01510444	1325.78	0.02297269	0.02087948	1855.79	-0.00789824	0	2385.78	0.01168945	0.01426725	2915.81	-0.00024982		3445.8	0.01218404	0.01242074	3975.8	-0.00939372	0	
265.99	0.13348597	0.11843398	795.99	0.01452998	0.01514864	1325.98	0.02204803	0.02094003	1855.99	-0.00809947	0	2385.98	0.01240338	0.01428237	2916.01	-0.00081972		3446	0.01228246	0.01242074	3976	-0.00868633	0	
266.19	0.13409601	0.11873474	796.19	0.01499361	0.01519283	1326.18	0.02214721	0.02100056	1856.19	-0.00858528	0	2386.18	0.01354466	0.01429741	2916.21	0.00055231		3446.2	0.01241717	0.01242074	3976.2	-0.00844564	0	
266.39	0.13443667	0.11903519	796.39	0.01558637	0.01523701	1326.38	0.02239787	0.02106107	1856.39	-0.00820359	0	2386.38	0.01276803	0.01431236	2916.41	0.00073089		3446.4	0.01202847	0.01242074	3976.4	-0.00808012	0	
266.59	0.1343913	0.11933533	796.59	0.01588736	0.01528119	1326.58	0.02166148	0.02112157	1856.59	-0.00734976	0	2386.58	0.01263501	0.01432724	2916.61	0.00080894		3446.6	0.01128265	0.01242074	3976.6	-0.0075067	0	
266.79	0.13464234	0.11963515	796.79	0.01650639	0.01532535	1326.78	0.0223171	0.02118205	1856.79	-0.00721196	0	2386.78	0.01222634	0.01434202	2916.81	0.00060672		3446.8	0.01141745	0.01242074	3976.8	-0.00727037	0	
266.99	0.13442352	0.11993467	796.99	0.01709367	0.0153695	1326.98	0.02275392	0.02124251	1856.99	-0.00697035	0	2386.98	0.01230062	0.01435673	2917.01	0.00088649		3447	0.01131669	0.01242074	3977	-0.00631786	0	
267.19	0.1345957	0.12023387	797.19	0.01754301	0.01541364	1327.18	0.0240685	0.02130296	1857.19	-0.00611271	0	2387.18	0.01251899	0.01437136	2917.21	0.00152808		3447.2	0.01050273	0.01242074	3977.2	-0.00650926	0	
267.39	0.13589886	0.12053276	797.39	0.01720106	0.01545777	1327.38	0.02456457	0.02136338	1857.39	-0.00551755	0	2387.38	0.01243857	0.0143859	2917.41	0.00187452		3447.4	0.0104142	0.01242074	3977.4	-0.00629214	0	
267.59	0.13641074	0.12083135	797.59	0.01762223	0.01550189	1327.58	0.02424904	0.02142379	1857.59	-0.00517324	0	2387.58	0.01292015	0.01440036	2917.61	0.00252719		3447.6	0.01104988	0.01242075	3977.6	-0.00610986	0	
267.79	0.13693818	0.12112962	797.79	0.01744967	0.015546	1327.78	0.02409993	0.02148419	1857.79	-0.00457702	0	2387.78	0.01220504	0.01441475	2917.81	0.00323697		3447.8	0.01047246	0.01242075	3977.8	-0.00613705	0	
267.99	0.13692771	0.12142758	797.99	0.01743324	0.01559011	1327.98	0.02493895	0.02154456	1857.99	-0.00537363	0	2387.98	0.01257027	0.01442905	2918.01	0.00410317		3448	0.01034601	0.01242075	3978	-0.00642895	0	
268.19	0.13761039	0.12172524	798.19	0.01699356	0.0156342	1328.18	0.02510002	0.02160492	1858.19	-0.0048321	0	2388.18	0.01304931	0.01444328	2918.21	0.00421954		3448.2	0.01052929	0.01242075	3978.2	-0.00644754	0	
268.39	0.13816016	0.12202258	798.39	0.0170228	0.01567828	1328.38	0.02539711	0.02166526	1858.39	-0.00504315	0	2388.38	0.01340061	0.01445742	2918.41	0.00452762		3448.4	0.01110134	0.01242075	3978.4	-0.00628655	0	
268.59	0.13854887	0.12231962	798.59	0.0166981	0.01572235	1328.58	0.02522982	0.02172559	1858.59	-0.00433503	0	2388.58	0.01361685	0.01447149	2918.61	0.00418052		3448.6	0.01006173	0.01242075	3978.6	-0.00695185	0	
268.79	0.13874285	0.12261635	798.79	0.0171255	0.01576641	1328.78	0.02533973	0.0217859	1858.79	-0.00341894	0	2388.78	0.01408897	0.01448548	2918.81	0.00420479		3448.8	0.01015279	0.01242075	3978.8	-0.00770457	0	
268.99	0.1383972	0.12291277	798.99	0.01764504	0.01581046	1328.98	0.02450157	0.02184619	1858.99	-0.00355766	0	2388.98	0.01469162	0.01449939	2919.01	0.00364871		3449	0.01076405	0.01242075	3979	-0.00729858	0	
269.19	0.13835227	0.12320888	799.19	0.01733687	0.0158545	1329.18	0.02406537	0.02190646	1859.19	-0.00506061	0	2389.18	0.01551086	0.01451322	2919.21	0.00308574		3449.2	0.01067256	0.01242075	3979.2	-0.00729231	0	
269.39	0.13826483	0.12350469	799.39	0.01671217	0.01589853	1329.38	0.02387042	0.02196672	1859.39	-0.00480447	0	2389.38	0.01563756	0.01452698	2919.41	0.0030096		3449.4	0.01094928	0.01242075	3979.4	-0.0062948	0	
269.59	0.13873793	0.12380019	799.59	0.01761262	0.01594255	1329.58	0.02365862	0.02202696	1859.59	-0.0048989	0	2389.58	0.01468552	0.01454066	2919.61	0.00266605		3449.6	0.01151662	0.01242075	3979.6	-0.00609585	0	
269.79	0.1388185	0.12409538	799.79	0.01694928	0.01598656	1329.78	0.0228458	0.02208718	1859.79	-0.00538516	0	2389.78	0.01535889	0.01455426	2919.81	0.0020392		3449.8	0.01095563	0.01242075	3979.8	-0.0055176	0	
269.99	0.13993575	0.12439027	799.99	0.01665044	0.01603056	1329.98	0.02278497	0.02214738	1859.99	-0.00609989	0	2389.98	0.01566013	0.01456779	2920.01	0.00128735		3450	0.01173804	0.01242075	3980	-0.00491873	0	
270.19	0.14010033	0.12468485	800.19	0.01692178	0.01607455	1330.18	0.02329078	0.02220757	1860.19	-0.00681626	0	2390.18	0.01612406	0.01458125	2920.21	0.00160926		3450.2	0.01193331	0.01242075	3980.2	-0.00451309	0	
270.39	0.13978041	0.12497912	800.39	0.01732989	0.01611853	1330.38	0.0235539	0.02226774	1860.39	-0.00696433	0	2390.38	0.01543263	0.01459463	2920.41	0.00123336		3450.4	0.01241014	0.01242075	3980.4	-0.00461846	0	
270.59	0.13995762	0.12527309	800.59	0.01728527	0.0161625	1330.58	0.02282001	0.0223279	1860.59	-0.00764568	0	2390.58	0.01474578	0.01460793	2920.61	0.00089511		3450.6	0.01199823	0.01242075	3980.6	-0.00554141	0	
270.79	0.14052058	0.12556675	800.79	0.01750585	0.01620646	1330.78	0.02306464	0.02238804	1860.79	-0.00812315	0	2390.78	0.0143005	0.01462117	2920.81	0.0009702		3450.8	0.01198157	0.01242075	3980.8	-0.0061403	0	
270.99	0.14054039	0.12586011	800.99	0.01705054	0.01625042	1330.98	0.02359309	0.02244816	1860.99	-0.00772468	0	2390.98	0.01425543	0.01463432	2921.01	0.00107927		3451	0.01153815	0.01242075	3981	-0.00565982	0	
271.19	0.14000658	0.12615317	801.19	0.01698427	0.01629436	1331.18	0.02436954	0.02250826	1861.19	-0.00755784	0	2391.18	0.01385595	0.01464741	2921.21	0.00070379		3451.2	0.01164001	0.01242075	3981.2	-0.0062503	0	
271.39	0.14039875	0.12644592	801.39	0.01615437	0.01633829	1331.38	0.02384495	0.02256835	1861.39	-0.00744327	0	2391.38	0.01306022	0.01466042	2921.41	0.00065164		3451.4	0.01172741	0.01242075	3981.4	-0.00573467	0	
271.59	0.14016395	0.12673837	801.59	0.01607055	0.01638221	1331.58	0.02326796	0.02262842	1861.59	-0.0074067	0	2391.58	0.01356353	0.01467336	2921.61	0.00178276		3451.6	0.01141733	0.01242075	3981.6	-0.00655748	0	
271.79	0.14068452	0.12703051	801.79	0.01553452	0.01642612	1331.78	0.02223834	0.02268847	1861.79	-0.00699064	0	2391.78	0.01317553	0.01468623	2921.81	0.00230398		3451.8	0.01189437	0.01242075	3981.8	-0.00771612	0	
271.99	0.14147185	0.12732235	801.99	0.01574415	0.01647002	1331.98	0.02270573	0.0227485	1861.99	-0.00677546	0	2391.98	0.01380121	0.01469903	2922.01	0.00255671		3452	0.01153867	0.01242075	3982	-0.00830912	0	
272.19	0.14245084	0.12761389	802.19	0.01533139	0.01651391	1332.18	0.02232302	0.02280852	1862.19	-0.00618869	0	2392.18	0.01343061	0.01471176	2922.21	0.00267784		3452.2	0.01156016	0.01242075	3982.2	-0.00803288	0	
272.39	0.1422608	0.12790512	802.39	0.01561588	0.01655779	1332.38	0.02197951	0.02286852	1862.39	-0.00662371	0	2392.38	0.01356652	0.01472441	2922.41	0.00292048		3452.4	0.01168038	0.01242075	3982.4	-0.00910541	0	
272.59	0.14244108	0.12819606	802.59	0.01486127	0.01660166	1332.58	0.02139004	0.02292851	1862.59	-0.00659551	0	2392.58	0.01398161	0.014737	2922.61	0.00233609		3452.6	0.01097343	0.01242075	3982.6	-0.00964907	0	
272.79	0.14263762	0.12848669	802.79	0.01531083	0.01664552	1332.78	0.02125223	0.02298848	1862.79	-0.006784	0	2392.78	0.01475298	0.01474952	2922.81	0.00192689		3452.8	0.0113464	0.01242075	3982.8	-0.00987293	0	
272.99	0.14263934	0.12877702	802.99	0.01526467	0.01668937	1332.98	0.02135701	0.02304843	1862.99	-0.00685158	0	2392.98	0.0149909	0.01476196	2923.01	0.00106426		3453	0.01072466	0.01242075	3983	-0.00951427	0	
273.19	0.14329462	0.12906705	803.19	0.01465561	0.01673321	1333.18	0.02200548	0.02310836	1863.19	-0.00750402	0	2393.18	0.0148199	0.01477434	2923.21	0.0006718		3453.2	0.01011382	0.01242075	3983.2	-0.00876445	0	
273.39	0.14422448	0.12935677	803.39	0.01493648	0.01677704	1333.38	0.0224509	0.02316828	1863.39	-0.00671492	0	2393.38	0.01437378	0.01478665	2923.41	0.00025447		3453.4	0.00932174	0.01242075	3983.4	-0.00741052	0	
273.59	0.14572496	0.1296462	803.59	0.01562252	0.01682086	1333.58	0.02238596	0.02322818	1863.59	-0.00707814	0	2393.58	0.01444686	0.01479889	2923.61	-0.00037677		3453.6	0.00930409	0.01242075	3983.6	-0.00682265	0	
273.79	0.14615004	0.12993533	803.79	0.01521998	0.01686467	1333.78	0.02315987	0.02328806	1863.79	-0.00717652	0	2393.78	0.01493464	0.01481106	2923.81	-0.0000369		3453.8	0.00868775	0.01242075	3983.8	-0.00668507	0	
273.99	0.14667664	0.13022415	803.99	0.01545578	0.01690847	1333.98	0.0237327	0.02334793	1863.99	-0.00769233	0	2393.98	0.01510655	0.01482317	2924.01	-0.00127804		3454	0.01000344	0.01242075	3984	-0.00604458	0	
274.19	0.14662229	0.13051268	804.19	0.01619517	0.01695226	1334.18	0.02397474	0.02340777	1864.19	-0.00843643	0	2394.18	0.0145646	0.01483521	2924.21	-0.00109074		3454.2	0.00995331	0.01242075	3984.2	-0.00563848	0	
274.39	0.14638239	0.13080091	804.39	0.01608009	0.01699604	1334.38	0.02412524	0.02346761	1864.39	-0.00913971	0	2394.38	0.01399268	0.01484718	2924.41	-0.00113694		3454.4	0.01065353	0.01242075	3984.4	-0.00632059	0	
274.59	0.14662883	0.13108883	804.59	0.0167335	0.01703981	1334.58	0.02346794	0.02352742	1864.59	-0.00925775	0	2394.58	0.01376301	0.01485908	2924.61	-0.00134622		3454.6	0.01032424	0.01242075	3984.6	-0.00556042	0	
274.79	0.14661074	0.13137646	804.79	0.01768032	0.01708357	1334.78	0.02381008	0.02358722	1864.79	-0.00916982	0	2394.78	0.01426534	0.01487092	2924.81	-0.00123573		3454.8	0.01071135	0.01242075	3984.8	-0.00484837	0	
274.99	0.14563425	0.1316638	804.99	0.0171198	0.01712732	1334.98	0.02412303	0.023647	1864.99	-0.00910404	0	2394.98	0.01363746	0.01488269	2925.01	-0.00157724		3455	0.01128752	0.01242075	3985	-0.00448823	0	
275.19	0.14530624	0.13195083	805.19	0.0170968	0.01717106	1335.18	0.02461576	0.02370677	1865.19	-0.0089456	0	2395.18	0.01315271	0.0148944	2925.21	-0.00153328		3455.2	0.01147419	0.01242075	3985.2	-0.00565315	0	
275.39	0.14493667	0.13223756	805.39	0.01701293	0.01721479	1335.38	0.02427504	0.02376651	1865.39	-0.00837372	0	2395.38	0.01339573	0.01490605	2925.41	-0.00051741		3455.4	0.01165282	0.01242075	3985.4	-0.00587914	0	
275.59	0.14383578	0.132524	805.59	0.0178656	0.01725851	1335.58	0.02382688	0.02382624	1865.59	-0.00844563	0	2395.58	0.01409607	0.01491762	2925.61	0.00020671		3455.6	0.01226535	0.01242075	3985.6	-0.00711629	0	
275.79	0.14410932	0.13281014	805.79	0.01832542	0.01730222	1335.78	0.02354179	0.02388596	1865.79	-0.00842946	0	2395.78	0.0137041	0.01492914	2925.81	0.00080209		3455.8	0.01346057	0.01242075	3985.8	-0.00807337	0	
275.99	0.14378389	0.13309598	805.99	0.01815341	0.01734592	1335.98	0.02479274	0.02394565	1865.99	-0.00902263	0	2395.98	0.01336877	0.01494059	2926.01	0.0016173		3456	0.01337449	0.01242075	3986	-0.00871481	0	
276.19	0.14424657	0.13338153	806.19	0.01835458	0.01738961	1336.18	0.0245765	0.02400533	1866.19	-0.00949155	0	2396.18	0.01321318	0.01495198	2926.21	0.00270436		3456.2	0.01401439	0.01242075	3986.2	-0.00957258	0	
276.39	0.14430801	0.13366678	806.39	0.01897409	0.01743329	1336.38	0.02461369	0.024065	1866.39	-0.00942574	0	2396.38	0.01404619	0.0149633	2926.41	0.00398996		3456.4	0.0142548	0.01242075	3986.4	-0.01074434	0	
276.59	0.14470092	0.13395174	806.59	0.01857703	0.01747696	1336.58	0.02415282	0.02412464	1866.59	-0.00867573	0	2396.58	0.01381977	0.01497456	2926.61	0.00426092		3456.6	0.0144778	0.01242075	3986.6	-0.01114101	0	
276.79	0.14535902	0.13423639	806.79	0.01909027	0.01752062	1336.78	0.02452659	0.02418427	1866.79	-0.00849633	0	2396.78	0.01401616	0.01498576	2926.81	0.00468522		3456.8	0.01472559	0.01242075	3986.8	-0.01120895	0	
276.99	0.14562597	0.13452076	806.99	0.01879249	0.01756427	1336.98	0.02481589	0.02424388	1866.99	-0.00786988	0	2396.98	0.01376526	0.0149969	2927.01	0.00486785		3457	0.01401773	0.01242075	3987	-0.01139894	0	
277.19	0.14791907	0.13480483	807.19	0.01875472	0.01760791	1337.18	0.02446917	0.02430348	1867.19	-0.00855098	0	2397.18	0.01390459	0.01500797	2927.21	0.00582878		3457.2	0.01397484	0.01242075	3987.2	-0.01126516	0	
277.39	0.14855063	0.1350886	807.39	0.01972313	0.01765154	1337.38	0.02451433	0.02436306	1867.39	-0.00720727	0	2397.38	0.01357937	0.01501898	2927.41	0.00547105		3457.4	0.01399474	0.01242075	3987.4	-0.01165724	0	
277.59	0.15049525	0.13537208	807.59	0.01997435	0.01769516	1337.58	0.0243816	0.02442262	1867.59	-0.0075613	0	2397.58	0.01320941	0.01502993	2927.61	0.00484588		3457.6	0.01398136	0.01242075	3987.6	-0.01225885	0	
277.79	0.15126316	0.13565526	807.79	0.02154066	0.01773877	1337.78	0.02520317	0.02448217	1867.79	-0.00763806	0	2397.78	0.01255292	0.01504083	2927.81	0.00452117		3457.8	0.01366074	0.01242075	3987.8	-0.011558	0	
277.99	0.15230729	0.13593816	807.99	0.02155146	0.01778237	1337.98	0.02468833	0.02454169	1867.99	-0.00757462	0	2397.98	0.01229958	0.01505166	2928.01	0.00383955		3458	0.01430908	0.01242075	3988	-0.01131467	0	
278.19	0.15266547	0.13622075	808.19	0.02148445	0.01782596	1338.18	0.02431067	0.0246012	1868.19	-0.00743851	0	2398.18	0.01140086	0.01506243	2928.21	0.00375011		3458.2	0.01480284	0.01242075	3988.2	-0.01132256	0	
278.39	0.15328969	0.13650306	808.39	0.02200202	0.01786954	1338.38	0.02456234	0.0246607	1868.39	-0.00678483	0	2398.38	0.01188188	0.01507314	2928.41	0.00333029		3458.4	0.01417202	0.01242075	3988.4	-0.01057896	0	
278.59	0.1532417	0.13678507	808.59	0.02217484	0.01791311	1338.58	0.02435949	0.02472018	1868.59	-0.00610386	0	2398.58	0.01280558	0.01508379	2928.61	0.0024571		3458.6	0.01359613	0.01242075	3988.6	-0.00901968	0	
278.79	0.15379103	0.13706679	808.79	0.02158251	0.01795667	1338.78	0.02494824	0.02477964	1868.79	-0.00632073	0	2398.78	0.01430929	0.01509438	2928.81	0.00154676		3458.8	0.0140129	0.01242075	3988.8	-0.0089504	0	
278.99	0.15312759	0.13734821	808.99	0.02011501	0.01800022	1338.98	0.02522267	0.02483908	1868.99	-0.00575578	0	2398.98	0.01374364	0.01510492	2929.01	0.00095588		3459	0.01342792	0.01242075	3989	-0.00870234	0	
279.19	0.15294226	0.13762935	809.19	0.01978633	0.01804376	1339.18	0.02492889	0.02489851	1869.19	-0.00460371	0	2399.18	0.01418618	0.01511539	2929.21	0.00101955		3459.2	0.01349869	0.01242075	3989.2	-0.00874215	0	
279.39	0.15192096	0.13791019	809.39	0.01992056	0.01808729	1339.38	0.02538641	0.02495792	1869.39	-0.00403212	0	2399.38	0.01451157	0.01512581	2929.41	0.00041185		3459.4	0.01428809	0.01242075	3989.4	-0.00807869	0	
279.59	0.15066152	0.13819074	809.59	0.01991839	0.01813081	1339.58	0.02573857	0.02501731	1869.59	-0.00416808	0	2399.58	0.01418358	0.01513617	2929.61	-0.00014334		3459.6	0.01461269	0.01242075	3989.6	-0.0086959	0	
279.79	0.15000864	0.138471	809.79	0.01936285	0.01817433	1339.78	0.02621299	0.02507669	1869.79	-0.00408399	0	2399.78	0.01384549	0.01514647	2929.81	0.00045438		3459.8	0.01491156	0.01242075	3989.8	-0.00856439	0	
279.99	0.15031961	0.13875097	809.99	0.01869981	0.01821783	1339.98	0.02644446	0.02513605	1869.99	-0.004648	0	2399.98	0.01376028	0.01515672	2930.01	-0.00007585		3460	0.0143555	0.01242075	3990	-0.00840693	0	
280.19	0.15159165	0.13903065	810.19	0.01872429	0.01826132	1340.18	0.02657086	0.02519539	1870.19	-0.00442123	0	2400.18	0.01368273	0.0151669	2930.21	0.00044396		3460.2	0.01454997	0.01242075	3990.2	-0.00858363	0	
280.39	0.15131453	0.13931004	810.39	0.01831704	0.0183048	1340.38	0.02588028	0.02525472	1870.39	-0.00398771	0	2400.38	0.0136421	0.01517704	2930.41	-0.00023688		3460.4	0.01412927	0.01242075	3990.4	-0.0080955	0	
280.59	0.15142875	0.13958914	810.59	0.01763941	0.01834827	1340.58	0.02490992	0.02531403	1870.59	-0.00433819	0	2400.58	0.01368927	0.01518711	2930.61	-0.00028278		3460.6	0.0143319	0.01242075	3990.6	-0.00745647	0	
280.79	0.15184734	0.13986795	810.79	0.01710216	0.01839173	1340.78	0.02563995	0.02537332	1870.79	-0.00504841	0	2400.78	0.0139584	0.01519713	2930.81	-0.00050799		3460.8	0.01348855	0.01242075	3990.8	-0.00704781	0	
280.99	0.15195426	0.14014647	810.99	0.01719838	0.01843518	1340.98	0.02457427	0.0254326	1870.99	-0.00519842	0	2400.98	0.01340132	0.0152071	2931.01	0.00015221		3461	0.01345353	0.01242075	3991	-0.00738837	0	
281.19	0.15297383	0.1404247	811.19	0.01730537	0.01847862	1341.18	0.02458575	0.02549186	1871.19	-0.00581568	0	2401.18	0.01350253	0.015217	2931.21	0.00030006		3461.2	0.0135295	0.01242075	3991.2	-0.00759967	0	
281.39	0.15221257	0.14070264	811.39	0.01818101	0.01852205	1341.38	0.02506103	0.0255511	1871.39	-0.00595701	0	2401.38	0.01226388	0.01522686	2931.41	-0.00055586		3461.4	0.01297653	0.01242075	3991.4	-0.00793022	0	
281.59	0.15268246	0.1409803	811.59	0.01764528	0.01856548	1341.58	0.02554308	0.02561032	1871.59	-0.00715738	0	2401.58	0.0119937	0.01523666	2931.61	-0.00046949		3461.6	0.01227184	0.01242075	3991.6	-0.00824022	0	
281.79	0.15243582	0.14125766	811.79	0.01817469	0.01860889	1341.78	0.02626845	0.02566953	1871.79	-0.00761445	0	2401.78	0.01219217	0.0152464	2931.81	0.00047891		3461.8	0.01214862	0.01242075	3991.8	-0.00682777	0	
281.99	0.1529558	0.14153474	811.99	0.01737453	0.01865229	1341.98	0.02565967	0.02572872	1871.99	-0.00703515	0	2401.98	0.01204726	0.01525609	2932.01	0.00164935		3462	0.01258286	0.01242075	3992	-0.00742328	0	
282.19	0.15327657	0.14181153	812.19	0.01669543	0.01869568	1342.18	0.02619015	0.0257879	1872.19	-0.00732646	0	2402.18	0.01199678	0.01526573	2932.21	0.00198201		3462.2	0.01240095	0.01242075	3992.2	-0.00720172	0	
282.39	0.15381106	0.14208803	812.39	0.01681898	0.01873906	1342.38	0.02682387	0.02584706	1872.39	-0.006537	0	2402.38	0.01284674	0.01527531	2932.41	0.00275702		3462.4	0.01220125	0.01242075	3992.4	-0.00682168	0	
282.59	0.15387626	0.14236425	812.59	0.01653877	0.01878244	1342.58	0.02715836	0.0259062	1872.59	-0.0064	0	2402.58	0.01362894	0.01528484	2932.61	0.00226482		3462.6	0.01183392	0.01242075	3992.6	-0.00671946	0	
282.79	0.1553477	0.14264018	812.79	0.01663194	0.0188258	1342.78	0.02719727	0.02596533	1872.79	-0.00678714	0	2402.78	0.01445289	0.01529432	2932.81	0.00302591		3462.8	0.01220369	0.01242075	3992.8	-0.00677823	0	
282.99	0.15507984	0.14291582	812.99	0.01634992	0.01886915	1342.98	0.02727082	0.02602443	1872.99	-0.0058865	0	2402.98	0.0133109	0.01530375	2933.01	0.00336679		3463	0.01197002	0.01242075	3993	-0.00651581	0	
283.19	0.15640932	0.14319118	813.19	0.0165098	0.01891249	1343.18	0.02703281	0.02608353	1873.19	-0.00509055	0	2403.18	0.01333102	0.01531312	2933.21	0.00344009		3463.2	0.01300356	0.01242075	3993.2	-0.00578073	0	
283.39	0.15667219	0.14346625	813.39	0.01700654	0.01895582	1343.38	0.02747554	0.0261426	1873.39	-0.00543969	0	2403.38	0.01364735	0.01532244	2933.41	0.00294729		3463.4	0.01301757	0.01242075	3993.4	-0.00601214	0	
283.59	0.15764963	0.14374104	813.59	0.01737876	0.01899915	1343.58	0.02738214	0.02620166	1873.59	-0.00474204	0	2403.58	0.01363071	0.01533171	2933.61	0.00294405		3463.6	0.0128422	0.01242075	3993.6	-0.00624269	0	
283.79	0.15923743	0.14401554	813.79	0.01773505	0.01904246	1343.78	0.02765633	0.0262607	1873.79	-0.00416535	0	2403.78	0.01330467	0.01534092	2933.81	0.00330949		3463.8	0.0121662	0.01242075	3993.8	-0.00598989	0	
283.99	0.16037438	0.14428975	813.99	0.01774069	0.01908576	1343.98	0.02781821	0.02631973	1873.99	-0.0047625	0	2403.98	0.01302952	0.01535009	2934.01	0.00315283		3464	0.01174709	0.01242075	3994	-0.00607006	0	
284.19	0.16098293	0.14456369	814.19	0.01742701	0.01912905	1344.18	0.0276417	0.02637874	1874.19	-0.00469734	0	2404.18	0.0128884	0.01535921	2934.21	0.00285152		3464.2	0.01176685	0.01242075	3994.2	-0.00652923	0	
284.39	0.16095858	0.14483733	814.39	0.01767357	0.01917234	1344.38	0.02724104	0.02643773	1874.39	-0.00518219	0	2404.38	0.01156541	0.01536827	2934.41	0.00279872		3464.4	0.01110916	0.01242075	3994.4	-0.00587078	0	
284.59	0.16165321	0.1451107	814.59	0.01891226	0.01921561	1344.58	0.02745474	0.0264967	1874.59	-0.00524488	0	2404.58	0.01190768	0.01537729	2934.61	0.00290059		3464.6	0.0106516	0.01242075	3994.6	-0.00548265	0	
284.79	0.16142998	0.14538378	814.79	0.01968214	0.01925887	1344.78	0.02742946	0.02655566	1874.79	-0.00583562	0	2404.78	0.01161066	0.01538625	2934.81	0.00275611		3464.8	0.01025184	0.01242075	3994.8	-0.00585864	0	
284.99	0.16171136	0.14565657	814.99	0.02110697	0.01930213	1344.98	0.02722861	0.0266146	1874.99	-0.0065917	0	2404.98	0.01145201	0.01539517	2935.01	0.00278845		3465	0.01102773	0.01242075	3995	-0.00542727	0	
285.19	0.16125645	0.14592909	815.19	0.02014655	0.01934537	1345.18	0.02766374	0.02667353	1875.19	-0.0070601	0	2405.18	0.01174352	0.01540403	2935.21	0.00294735		3465.2	0.01111066	0.01242075	3995.2	-0.00535719	0	
285.39	0.16111916	0.14620132	815.39	0.02005962	0.0193886	1345.38	0.02633384	0.02673243	1875.39	-0.00788561	0	2405.38	0.01124428	0.01541285	2935.41	0.00262013		3465.4	0.01088258	0.01242075	3995.4	-0.00547368	0	
285.59	0.16035962	0.14647327	815.59	0.01935976	0.01943183	1345.58	0.02601395	0.02679133	1875.59	-0.00791072	0	2405.58	0.01224526	0.01542162	2935.61	0.00240061		3465.6	0.01076221	0.01242075	3995.6	-0.00580867	0	
285.79	0.16067079	0.14674493	815.79	0.01896849	0.01947504	1345.78	0.02569958	0.0268502	1875.79	-0.00795612	0	2405.78	0.01191179	0.01543033	2935.81	0.00222373		3465.8	0.01127597	0.01242075	3995.8	-0.0050861	0	
285.99	0.16032297	0.14701632	815.99	0.01852979	0.01951825	1345.98	0.02514898	0.02690906	1875.99	-0.00698283	0	2405.98	0.01134665	0.01543901	2936.01	0.00214413		3466	0.01244095	0.01242075	3996	-0.00604249	0	
286.19	0.15996739	0.14728742	816.19	0.01795078	0.01956144	1346.18	0.0262366	0.0269679	1876.19	-0.00664411	0	2406.18	0.01148296	0.01544763	2936.21	0.00186182		3466.2	0.01284984	0.01242075	3996.2	-0.00634635	0	
286.39	0.15949156	0.14755824	816.39	0.01807751	0.01960462	1346.38	0.02696415	0.02702673	1876.39	-0.00579992	0	2406.38	0.01166154	0.0154562	2936.41	0.00174432		3466.4	0.01243992	0.01242075	3996.4	-0.00739468	0	
286.59	0.15914481	0.14782878	816.59	0.01786736	0.0196478	1346.58	0.02801869	0.02708553	1876.59	-0.00606545	0	2406.58	0.01193016	0.01546473	2936.61	0.00161842		3466.6	0.01246046	0.01242075	3996.6	-0.00689427	0	
286.79	0.15883341	0.14809904	816.79	0.01790381	0.01969096	1346.78	0.02911644	0.02714433	1876.79	-0.00567621	0	2406.78	0.01240013	0.01547321	2936.81	0.00208974		3466.8	0.01370653	0.01242075	3996.8	-0.00636816	0	
286.99	0.15944922	0.14836902	816.99	0.01795958	0.01973412	1346.98	0.02972508	0.0272031	1876.99	-0.00481703	0	2406.98	0.01270798	0.01548164	2937.01	0.00240186		3467	0.01447844	0.01242075	3997	-0.00676204	0	
287.19	0.16070725	0.14863872	817.19	0.01822715	0.01977726	1347.18	0.0292291	0.02726186	1877.19	-0.004738	0	2407.18	0.01385135	0.01549003	2937.21	0.00334935		3467.2	0.01516177	0.01242075	3997.2	-0.00702828	0	
287.39	0.16149799	0.14890814	817.39	0.01873809	0.0198204	1347.38	0.03009655	0.0273206	1877.39	-0.00466235	0	2407.38	0.01525585	0.01549837	2937.41	0.00408153		3467.4	0.01426667	0.01242075	3997.4	-0.00799061	0	
287.59	0.16185635	0.14917728	817.59	0.01793694	0.01986352	1347.58	0.03001595	0.02737933	1877.59	-0.00501449	0	2407.58	0.01553993	0.01550666	2937.61	0.00486304		3467.6	0.0145409	0.01242075	3997.6	-0.00855583	0	
287.79	0.16188583	0.14944614	817.79	0.01812612	0.01990664	1347.78	0.03006282	0.02743803	1877.79	-0.00563002	0	2407.78	0.01517752	0.01551491	2937.81	0.00611422		3467.8	0.01361573	0.01242075	3997.8	-0.00951314	0	
287.99	0.1614477	0.14971472	817.99	0.01833777	0.01994974	1347.98	0.02977591	0.02749673	1877.99	-0.0067032	0	2407.98	0.01524533	0.01552311	2938.01	0.00667465		3468	0.01329599	0.01242075	3998	-0.01005541	0	
288.19	0.16225526	0.14998302	818.19	0.01823592	0.01999284	1348.18	0.02947973	0.0275554	1878.19	-0.00719029	0	2408.18	0.01498434	0.01553126	2938.21	0.00615583		3468.2	0.01357689	0.01242075	3998.2	-0.01042988	0	
288.39	0.16216009	0.15025104	818.39	0.01938123	0.02003592	1348.38	0.02980407	0.02761406	1878.39	-0.00750737	0	2408.38	0.01418563	0.01553938	2938.41	0.00654158		3468.4	0.01314165	0.01242075	3998.4	-0.01043041	0	
288.59	0.16381528	0.15051879	818.59	0.02028973	0.020079	1348.58	0.02940599	0.0276727	1878.59	-0.00803329	0	2408.58	0.01477717	0.01554744	2938.61	0.00631464		3468.6	0.01226738	0.01242075	3998.6	-0.01013138	0	
288.79	0.16441549	0.15078626	818.79	0.02110705	0.02012207	1348.78	0.0284302	0.02773133	1878.79	-0.00937922	0	2408.78	0.01392389	0.01555546	2938.81	0.00643207		3468.8	0.01269489	0.01242075	3998.8	-0.0099233	0	
288.99	0.16486518	0.15105345	818.99	0.02076638	0.02016512	1348.98	0.02877673	0.02778994	1878.99	-0.01044369	0	2408.98	0.01396786	0.01556344	2939.01	0.00626084		3469	0.01284454	0.01242075	3999	-0.0088548	0	
289.19	0.16497311	0.15132036	819.19	0.01994708	0.02020817	1349.18	0.02710816	0.02784853	1879.19	-0.01107362	0	2409.18	0.01372937	0.01557137	2939.21	0.0060884		3469.2	0.01237418	0.01242075	3999.2	-0.00943619	0	
289.39	0.16522387	0.151587	819.39	0.02013537	0.0202512	1349.38	0.02653146	0.02790711	1879.39	-0.01183309	0	2409.38	0.01334834	0.01557926	2939.41	0.00475817		3469.4	0.01173769	0.01242075	3999.4	-0.00920713	0	
289.59	0.16481418	0.15185336	819.59	0.01932673	0.02029423	1349.58	0.02674152	0.02796566	1879.59	-0.01114926	0	2409.58	0.01301001	0.0155871	2939.61	0.00350852		3469.6	0.01145445	0.01242075	3999.6	-0.00986096	0	
289.79	0.16490683	0.15211944	819.79	0.01861689	0.02033725	1349.78	0.02675175	0.02802421	1879.79	-0.01163972	0	2409.78	0.01215547	0.0155949	2939.81	0.00286869		3469.8	0.01231276	0.01242075	3999.8	-0.00926982	0	
289.99	0.16457422	0.15238525	819.99	0.01807157	0.02038026	1349.98	0.02731233	0.02808273	1879.99	-0.01093034	0	2409.98	0.01151088	0.01560266	2940.01	0.00208558		3470	0.01175026	0.01242075	4000	-0.00932006	0	
290.19	0.16468953	0.15265078	820.19	0.01800892	0.02042325	1350.18	0.02778219	0.02814124	1880.19	-0.0101047	0	2410.18	0.01089428	0.01561038	2940.21	0.00130362		3470.2	0.01121958	0.01242075	4000.2	-0.00869314	0	
290.39	0.16505579	0.15291604	820.39	0.01824002	0.02046624	1350.38	0.02850246	0.02819974	1880.39	-0.00997162	0	2410.38	0.01128526	0.01561805	2940.41	0.00087339		3470.4	0.01083009	0.01242075	4000.4	-0.00834541	0	
290.59	0.16437173	0.15318102	820.59	0.01821547	0.02050922	1350.58	0.0292188	0.02825821	1880.59	-0.00930441	0	2410.58	0.01177126	0.01562568	2940.61	0.0012905		3470.6	0.01241751	0.01242075	4000.6	-0.00733848	0	
290.79	0.1649594	0.15344572	820.79	0.01856317	0.02055219	1350.78	0.02991977	0.02831667	1880.79	-0.00883416	0	2410.78	0.01203542	0.01563326	2940.81	0.00140348		3470.8	0.01266293	0.01242075	4000.8	-0.00719365	0	
290.99	0.16640617	0.15371015	820.99	0.01916897	0.02059514	1350.98	0.02962191	0.02837512	1880.99	-0.00953762	0	2410.98	0.01249464	0.01564081	2941.01	0.002068		3471	0.01350805	0.01242075	4001	-0.00797575	0	
291.19	0.16738401	0.15397431	821.19	0.01899012	0.02063809	1351.18	0.03002865	0.02843354	1881.19	-0.00960386	0	2411.18	0.01330148	0.01564831	2941.21	0.00226827		3471.2	0.01315793	0.01242075	4001.2	-0.00798706	0	
291.39	0.16787696	0.15423819	821.39	0.01899303	0.02068103	1351.38	0.03046593	0.02849195	1881.39	-0.0093472	0	2411.38	0.01368288	0.01565577	2941.41	0.00249099		3471.4	0.01256039	0.01242075	4001.4	-0.00766517	0	
291.59	0.16764536	0.1545018	821.59	0.01895251	0.02072396	1351.58	0.02947171	0.02855035	1881.59	-0.00981463	0	2411.58	0.01383201	0.01566319	2941.61	0.0034972		3471.6	0.01283836	0.01242075	4001.6	-0.0076583	0	
291.79	0.16808186	0.15476514	821.79	0.01945965	0.02076688	1351.78	0.02949559	0.02860872	1881.79	-0.00975004	0	2411.78	0.01387649	0.01567057	2941.81	0.00413811		3471.8	0.01191826	0.01242075	4001.8	-0.00769345	0	
291.99	0.16847177	0.1550282	821.99	0.01931151	0.02080979	1351.98	0.02954994	0.02866708	1881.99	-0.00895478	0	2411.98	0.01370579	0.01567791	2942.01	0.00364077		3472	0.01213815	0.01242075	4002	-0.00763651	0	
292.19	0.16831872	0.15529099	822.19	0.01941122	0.02085269	1352.18	0.02941925	0.02872543	1882.19	-0.00930141	0	2412.18	0.0142586	0.01568521	2942.21	0.00382625		3472.2	0.01175547	0.01242075	4002.2	-0.00776405	0	
292.39	0.16799263	0.15555351	822.39	0.0195682	0.02089557	1352.38	0.02836129	0.02878376	1882.39	-0.00893316	0	2412.38	0.01369991	0.01569247	2942.41	0.00399078		3472.4	0.01125723	0.01242075	4002.4	-0.00791493	0	
292.59	0.16831682	0.15581575	822.59	0.01989876	0.02093845	1352.58	0.0275292	0.02884207	1882.59	-0.00945225	0	2412.58	0.01353679	0.01569968	2942.61	0.0045809		3472.6	0.01020876	0.01242075	4002.6	-0.00719059	0	
292.79	0.16708698	0.15607772	822.79	0.02049211	0.02098132	1352.78	0.02778285	0.02890036	1882.79	-0.00912146	0	2412.78	0.01348389	0.01570686	2942.81	0.00433862		3472.8	0.01133956	0.01242075	4002.8	-0.00720251	0	
292.99	0.16709196	0.15633942	822.99	0.02024464	0.02102418	1352.98	0.02752037	0.02895864	1882.99	-0.00920105	0	2412.98	0.01416	0.015714	2943.01	0.00459718		3473	0.01163337	0.01242075	4003	-0.00736657	0	
293.19	0.16713145	0.15660085	823.19	0.02071441	0.02106703	1353.18	0.02740586	0.0290169	1883.19	-0.00850382	0	2413.18	0.01418959	0.01572109	2943.21	0.00387567		3473.2	0.0116427	0.01242075	4003.2	-0.00780327	0	
293.39	0.1670793	0.15686201	823.39	0.02077479	0.02110987	1353.38	0.02829532	0.02907515	1883.39	-0.0080659	0	2413.38	0.01431674	0.01572815	2943.41	0.00398923		3473.4	0.01211695	0.01242075	4003.4	-0.00728167	0	
293.59	0.16660382	0.15712289	823.59	0.02034078	0.0211527	1353.58	0.0280588	0.02913338	1883.59	-0.00696233	0	2413.58	0.01469345	0.01573517	2943.61	0.00431223		3473.6	0.01239673	0.01242075	4003.6	-0.00758666	0	
293.79	0.16637358	0.15738351	823.79	0.02005974	0.02119553	1353.78	0.02781402	0.02919159	1883.79	-0.00631365	0	2413.78	0.01461628	0.01574215	2943.81	0.00415572		3473.8	0.01281636	0.01242075	4003.8	-0.00687346	0	
293.99	0.16595856	0.15764385	823.99	0.02005261	0.02123834	1353.98	0.02847194	0.02924979	1883.99	-0.00515563	0	2413.98	0.01380411	0.01574909	2944.01	0.00329996		3474	0.01219074	0.01242075	4004	-0.0056906	0	
294.19	0.16610819	0.15790393	824.19	0.02064264	0.02128114	1354.18	0.02819759	0.02930796	1884.19	-0.00453495	0	2414.18	0.01310702	0.01575599	2944.21	0.00290585		3474.2	0.01229099	0.01242075	4004.2	-0.00549227	0	
294.39	0.16638992	0.15816373	824.39	0.02016877	0.02132393	1354.38	0.02921968	0.02936613	1884.39	-0.00514913	0	2414.38	0.01351209	0.01576286	2944.41	0.00286117		3474.4	0.01264379	0.01242075	4004.4	-0.00568427	0	
294.59	0.1666548	0.15842327	824.59	0.0201193	0.02136671	1354.58	0.02955999	0.02942427	1884.59	-0.00655516	0	2414.58	0.01300561	0.01576968	2944.61	0.00351478		3474.6	0.01362218	0.01242075	4004.6	-0.00631933	0	
294.79	0.16741848	0.15868254	824.79	0.02068793	0.02140948	1354.78	0.03057069	0.0294824	1884.79	-0.00772265	0	2414.78	0.01319505	0.01577647	2944.81	0.00363408		3474.8	0.01393864	0.01242075	4004.8	-0.00640331	0	
294.99	0.16842425	0.15894153	824.99	0.02050718	0.02145225	1354.98	0.03068785	0.02954052	1884.99	-0.0084859	0	2414.98	0.01287382	0.01578322	2945.01	0.00334911		3475	0.01448993	0.01242075	4005	-0.00674661	0	
295.19	0.16943693	0.15920026	825.19	0.02007463	0.021495	1355.18	0.03111317	0.02959862	1885.19	-0.00849522	0	2415.18	0.01286921	0.01578993	2945.21	0.00320316		3475.2	0.01348466	0.01242075	4005.2	-0.00670266	0	
295.39	0.16900397	0.15945872	825.39	0.02077194	0.02153774	1355.38	0.03097056	0.0296567	1885.39	-0.00882884	0	2415.38	0.01347156	0.01579661	2945.41	0.00380041		3475.4	0.01316258	0.01242075	4005.4	-0.0071433	0	
295.59	0.16950475	0.15971691	825.59	0.0202373	0.02158047	1355.58	0.03106966	0.02971476	1885.59	-0.00937155	0	2415.58	0.01304349	0.01580325	2945.61	0.00390419		3475.6	0.01301006	0.01242075	4005.6	-0.00736667	0	
295.79	0.16955917	0.15997484	825.79	0.0194836	0.0216232	1355.78	0.03149568	0.02977281	1885.79	-0.00946563	0	2415.78	0.01307338	0.01580985	2945.81	0.00360085		3475.8	0.0123538	0.01242075	4005.8	-0.00784544	0	
295.99	0.16968661	0.16023249	825.99	0.01961801	0.02166591	1355.98	0.03175672	0.02983084	1885.99	-0.00901121	0	2415.98	0.01262349	0.01581642	2946.01	0.00282657		3476	0.01237687	0.01242075	4006	-0.00808619	0	
296.19	0.1691805	0.16048988	826.19	0.01959795	0.02170861	1356.18	0.03178695	0.02988885	1886.19	-0.01046837	0	2416.18	0.01319742	0.01582295	2946.21	0.00279384		3476.2	0.0120589	0.01242075	4006.2	-0.00862715	0	
296.39	0.16839193	0.160747	826.39	0.01985904	0.02175131	1356.38	0.03012746	0.02994685	1886.39	-0.01100078	0	2416.38	0.01269462	0.01582944	2946.41	0.00220101		3476.4	0.0120764	0.01242075	4006.4	-0.00884132	0	
296.59	0.16792074	0.16100386	826.59	0.0201684	0.02179399	1356.58	0.03026113	0.03000484	1886.59	-0.01085395	0	2416.58	0.01326437	0.0158359	2946.61	0.00207357		3476.6	0.01185063	0.01242075	4006.6	-0.00885021	0	
296.79	0.16787696	0.16126045	826.79	0.02009616	0.02183667	1356.78	0.03021109	0.0300628	1886.79	-0.0110055	0	2416.78	0.01365072	0.01584232	2946.81	0.0018166		3476.8	0.01328641	0.01242075	4006.8	-0.00882813	0	
296.99	0.16884118	0.16151677	826.99	0.02095286	0.02187933	1356.98	0.02992663	0.03012075	1886.99	-0.01089902	0	2416.98	0.01403124	0.0158487	2947.01	0.00152827		3477	0.01344984	0.01242075	4007	-0.00901059	0	
297.19	0.1690303	0.16177283	827.19	0.02157323	0.02192199	1357.18	0.0306186	0.03017868	1887.19	-0.01065596	0	2417.18	0.01476585	0.01585505	2947.21	0.00120804		3477.2	0.01363789	0.01242075	4007.2	-0.00857168	0	
297.39	0.16953685	0.16202862	827.39	0.02138148	0.02196463	1357.38	0.03109937	0.0302366	1887.39	-0.01016903	0	2417.38	0.0153623	0.01586137	2947.41	0.00212055		3477.4	0.01334445	0.01242075	4007.4	-0.00811	0	
297.59	0.16970868	0.16228414	827.59	0.02047943	0.02200727	1357.58	0.03131851	0.0302945	1887.59	-0.00940471	0	2417.58	0.01579586	0.01586765	2947.61	0.00213602		3477.6	0.01245251	0.01242075	4007.6	-0.00728853	0	
297.79	0.17008112	0.1625394	827.79	0.02041746	0.02204989	1357.78	0.03082555	0.03035239	1887.79	-0.0084626	0	2417.78	0.01439708	0.01587389	2947.81	0.00179657		3477.8	0.01218975	0.01242075	4007.8	-0.0061583	0	
297.99	0.17047708	0.1627944	827.99	0.02068372	0.02209251	1357.98	0.03116464	0.03041025	1887.99	-0.00851809	0	2417.98	0.01384467	0.0158801	2948.01	0.00194287		3478	0.01168051	0.01242075	4008	-0.00546356	0	
298.19	0.17164171	0.16304913	828.19	0.02084362	0.02213511	1358.18	0.03098399	0.0304681	1888.19	-0.00856344	0	2418.18	0.01459593	0.01588628	2948.21	0.00253134		3478.2	0.01140089	0.01242075	4008.2	-0.00516291	0	
298.39	0.17217829	0.16330359	828.39	0.02059313	0.02217771	1358.38	0.03132396	0.03052594	1888.39	-0.00998766	0	2418.38	0.01488556	0.01589242	2948.41	0.00301358		3478.4	0.01195296	0.01242075	4008.4	-0.00453575	0	
298.59	0.17328934	0.1635578	828.59	0.02160025	0.0222203	1358.58	0.03074412	0.03058376	1888.59	-0.01112108	0	2418.58	0.0151233	0.01589853	2948.61	0.00355101		3478.6	0.01294284	0.01242075	4008.6	-0.00416211	0	
298.79	0.17414626	0.16381173	828.79	0.02264977	0.02226287	1358.78	0.03147495	0.03064156	1888.79	-0.01059947	0	2418.78	0.01567152	0.0159046	2948.81	0.00334014		3478.8	0.01342531	0.01242075	4008.8	-0.00362004	0	
298.99	0.17462875	0.16406541	828.99	0.02225369	0.02230544	1358.98	0.03145358	0.03069934	1888.99	-0.01002665	0	2418.98	0.01558495	0.01591064	2949.01	0.00306261		3479	0.01295666	0.01242075	4009	-0.00385575	0	
299.19	0.17437341	0.16431882	829.19	0.02263636	0.022348	1359.18	0.03145595	0.03075711	1889.19	-0.01006402	0	2419.18	0.01622812	0.01591665	2949.21	0.00290137		3479.2	0.01248617	0.01242075	4009.2	-0.00428177	0	
299.39	0.17407738	0.16457197	829.39	0.02213235	0.02239055	1359.38	0.03187934	0.03081487	1889.39	-0.00987597	0	2419.38	0.01635104	0.01592262	2949.41	0.00314883		3479.4	0.01289409	0.01242075	4009.4	-0.00511829	0	
299.59	0.17491885	0.16482486	829.59	0.0213754	0.02243309	1359.58	0.03121608	0.0308726	1889.59	-0.00947408	0	2419.58	0.01522737	0.01592856	2949.61	0.00342189		3479.6	0.01325322	0.01242075	4009.6	-0.00505295	0	
299.79	0.17498363	0.16507748	829.79	0.02124575	0.02247561	1359.78	0.03218579	0.03093032	1889.79	-0.00924863	0	2419.78	0.01571526	0.01593447	2949.81	0.00369196		3479.8	0.01273196	0.01242075	4009.8	-0.006167	0	
299.99	0.17581605	0.16532984	829.99	0.02257949	0.02251813	1359.98	0.03197118	0.03098803	1889.99	-0.00931618	0	2419.98	0.01544275	0.01594034	2950.01	0.00331329		3480	0.01188974	0.01242075	4010	-0.0063737	0	
300.19	0.17618411	0.16558194	830.19	0.02217753	0.02256064	1360.18	0.0312412	0.03104572	1890.19	-0.00922543	0	2420.18	0.01583427	0.01594618	2950.21	0.00258046		3480.2	0.0112159	0.01242075	4010.2	-0.00746678	0	
300.39	0.17612581	0.16583378	830.39	0.02229836	0.02260314	1360.38	0.02950305	0.03110339	1890.39	-0.00868383	0	2420.38	0.01578885	0.01595199	2950.41	0.00282661		3480.4	0.0113953	0.01242075	4010.4	-0.00834655	0	
300.59	0.17679559	0.16608536	830.59	0.02200767	0.02264563	1360.58	0.02985386	0.03116104	1890.59	-0.00858661	0	2420.58	0.01530972	0.01595777	2950.61	0.0026295		3480.6	0.01176992	0.01242075	4010.6	-0.00788576	0	
300.79	0.17647342	0.16633667	830.79	0.02259185	0.02268811	1360.78	0.02987172	0.03121868	1890.79	-0.00935022	0	2420.78	0.01545308	0.01596352	2950.81	0.00196151		3480.8	0.01205818	0.01242075	4010.8	-0.00854655	0	
300.99	0.17648737	0.16658773	830.99	0.02331752	0.02273058	1360.98	0.03041641	0.0312763	1890.99	-0.00894554	0	2420.98	0.01547757	0.01596923	2951.01	0.00110367		3481	0.01220082	0.01242075	4011	-0.00937056	0	
301.19	0.17659549	0.16683852	831.19	0.02269453	0.02277304	1361.18	0.03084581	0.03133391	1891.19	-0.0084514	0	2421.18	0.01578891	0.01597491	2951.21	0.00177726		3481.2	0.01277692	0.01242075	4011.2	-0.00937922	0	
301.39	0.1766229	0.16708906	831.39	0.02110953	0.02281549	1361.38	0.03134577	0.0313915	1891.39	-0.00785866	0	2421.38	0.01527424	0.01598056	2951.41	0.00186188		3481.4	0.01169202	0.01242075	4011.4	-0.00852597	0	
301.59	0.17680353	0.16733933	831.59	0.02068896	0.02285793	1361.58	0.031449	0.03144907	1891.59	-0.00754465	0	2421.58	0.01537921	0.01598618	2951.61	0.00226938		3481.6	0.01148771	0.01242075	4011.6	-0.00807951	0	
301.79	0.17669362	0.16758934	831.79	0.01995795	0.02290036	1361.78	0.03104372	0.03150663	1891.79	-0.00716477	0	2421.78	0.01538364	0.01599177	2951.81	0.00261279		3481.8	0.0121063	0.01242075	4011.8	-0.00771816	0	
301.99	0.17663165	0.1678391	831.99	0.02043535	0.02294279	1361.98	0.03102642	0.03156417	1891.99	-0.00743596	0	2421.98	0.01542476	0.01599732	2952.01	0.00285266		3482	0.01217464	0.01242075	4012	-0.00791557	0	
302.19	0.17666223	0.1680886	832.19	0.02173045	0.0229852	1362.18	0.03148344	0.0316217	1892.19	-0.00724715	0	2422.18	0.0167119	0.01600285	2952.21	0.00269488		3482.2	0.01169376	0.01242075	4012.2	-0.00607827	0	
302.39	0.17764418	0.16833783	832.39	0.02175642	0.0230276	1362.38	0.03124981	0.03167921	1892.39	-0.00791115	0	2422.38	0.01651588	0.01600834	2952.41	0.00242087		3482.4	0.01258838	0.01242075	4012.4	-0.00585449	0	
302.59	0.17800196	0.16858681	832.59	0.0222715	0.02306999	1362.58	0.03221228	0.0317367	1892.59	-0.00759376	0	2422.58	0.01715906	0.01601381	2952.61	0.00283502		3482.6	0.01329872	0.01242075	4012.6	-0.00564965	0	
302.79	0.17739873	0.16883553	832.79	0.02213769	0.02311238	1362.78	0.03358859	0.03179417	1892.79	-0.0075967	0	2422.78	0.01751201	0.01601924	2952.81	0.00337809		3482.8	0.0128713	0.01242075	4012.8	-0.00587817	0	
302.99	0.17637315	0.16908399	832.99	0.02194468	0.02315475	1362.98	0.03387026	0.03185163	1892.99	-0.0082424	0	2422.98	0.01795379	0.01602465	2953.01	0.00388916		3483	0.01298516	0.01242075	4013	-0.00611113	0	
303.19	0.175741	0.1693322	833.19	0.02174552	0.02319711	1363.18	0.03439015	0.03190908	1893.19	-0.00903737	0	2423.18	0.01770038	0.01603002	2953.21	0.00473803		3483.2	0.01312669	0.01242075	4013.2	-0.00649218	0	
303.39	0.17591888	0.16958015	833.39	0.02117781	0.02323947	1363.38	0.03403687	0.0319665	1893.39	-0.0095719	0	2423.38	0.01698051	0.01603536	2953.41	0.00519117		3483.4	0.01306868	0.01242075	4013.4	-0.00673764	0	
303.59	0.17650401	0.16982783	833.59	0.02106263	0.02328181	1363.58	0.03356374	0.03202391	1893.59	-0.0098592	0	2423.58	0.01678799	0.01604068	2953.61	0.00526655		3483.6	0.01295222	0.01242075	4013.6	-0.00764596	0	
303.79	0.17682458	0.17007527	833.79	0.02245699	0.02332415	1363.78	0.0337863	0.03208131	1893.79	-0.01096373	0	2423.78	0.01652268	0.01604596	2953.81	0.00500099		3483.8	0.01230165	0.01242075	4013.8	-0.00862774	0	
303.99	0.17857493	0.17032244	833.99	0.02270394	0.02336647	1363.98	0.03276527	0.03213869	1893.99	-0.01041418	0	2423.98	0.01639479	0.01605122	2954.01	0.00493922		3484	0.01210484	0.01242075	4014	-0.00838121	0	
304.19	0.17909672	0.17056936	834.19	0.0216444	0.02340879	1364.18	0.03230179	0.03219605	1894.19	-0.00992652	0	2424.18	0.01528756	0.01605645	2954.21	0.0044489		3484.2	0.01261074	0.01242075	4014.2	-0.0096975	0	
304.39	0.17942881	0.17081602	834.39	0.02250317	0.02345109	1364.38	0.03157603	0.0322534	1894.39	-0.00999726	0	2424.38	0.01454612	0.01606165	2954.41	0.00416586		3484.4	0.01303294	0.01242075	4014.4	-0.00990281	0	
304.59	0.17935418	0.17106243	834.59	0.02217077	0.02349339	1364.58	0.0313699	0.03231073	1894.59	-0.01040658	0	2424.58	0.01435528	0.01606681	2954.61	0.00419587		3484.6	0.01283852	0.01242075	4014.6	-0.00957128	0	
304.79	0.17843839	0.17130858	834.79	0.02211136	0.02353567	1364.78	0.03093712	0.03236804	1894.79	-0.01069798	0	2424.78	0.01429275	0.01607195	2954.81	0.00338959		3484.8	0.01333468	0.01242075	4014.8	-0.01014984	0	
304.99	0.17847294	0.17155448	834.99	0.0214136	0.02357795	1364.98	0.03132959	0.03242534	1894.99	-0.01045924	0	2424.98	0.01406934	0.01607707	2955.01	0.00327029		3485	0.0136112	0.01242075	4015	-0.00963782	0	
305.19	0.17826672	0.17180012	835.19	0.02032663	0.02362022	1365.18	0.0315546	0.03248262	1895.19	-0.01047193	0	2425.18	0.01416017	0.01608215	2955.21	0.00453441		3485.2	0.01300173	0.01242075	4015.2	-0.00897758	0	
305.39	0.17830385	0.17204551	835.39	0.01959796	0.02366248	1365.38	0.03145114	0.03253988	1895.39	-0.01075763	0	2425.38	0.0138369	0.0160872	2955.41	0.00380066		3485.4	0.01157712	0.01242075	4015.4	-0.00891271	0	
305.59	0.17900239	0.17229064	835.59	0.0196955	0.02370472	1365.58	0.03069524	0.03259713	1895.59	-0.01090924	0	2425.58	0.01436258	0.01609223	2955.61	0.00400598		3485.6	0.01232641	0.01242075	4015.6	-0.00942774	0	
305.79	0.17922582	0.17253551	835.79	0.01963326	0.02374696	1365.78	0.02942536	0.03265436	1895.79	-0.01085228	0	2425.78	0.01406795	0.01609723	2955.81	0.00385802		3485.8	0.01240482	0.01242075	4015.8	-0.00919394	0	
305.99	0.17970128	0.17278014	835.99	0.02017557	0.02378919	1365.98	0.02893489	0.03271158	1895.99	-0.01087977	0	2425.98	0.0129926	0.0161022	2956.01	0.00342938		3486	0.01153035	0.01242075	4016	-0.00929829	0	
306.19	0.18053636	0.17302451	836.19	0.02040902	0.02383141	1366.18	0.02848836	0.03276878	1896.19	-0.01112724	0	2426.18	0.01391813	0.01610715	2956.21	0.00323309		3486.2	0.01030977	0.01242075	4016.2	-0.00817197	0	
306.39	0.1811797	0.17326862	836.39	0.02045249	0.02387362	1366.38	0.02800479	0.03282597	1896.39	-0.01170036	0	2426.38	0.01492928	0.01611206	2956.41	0.00320099		3486.4	0.01096703	0.01242075	4016.4	-0.008497	0	
306.59	0.18106941	0.17351248	836.59	0.02053791	0.02391582	1366.58	0.02884002	0.03288313	1896.59	-0.01197681	0	2426.58	0.01529499	0.01611695	2956.61	0.00351145		3486.6	0.01051317	0.01242075	4016.6	-0.00880199	0	
306.79	0.18096034	0.17375609	836.79	0.02126099	0.02395801	1366.78	0.02893401	0.03294028	1896.79	-0.01252992	0	2426.78	0.0158021	0.01612181	2956.81	0.0042426		3486.8	0.01064919	0.01242075	4016.8	-0.00888492	0	
306.99	0.18106487	0.17399945	836.99	0.02215132	0.02400019	1366.98	0.02906397	0.03299742	1896.99	-0.01254784	0	2426.98	0.01590927	0.01612665	2957.01	0.00466818		3487	0.01122246	0.01242075	4017	-0.00885838	0	
307.19	0.1807513	0.17424255	837.19	0.02239377	0.02404236	1367.18	0.02969049	0.03305454	1897.19	-0.01235834	0	2427.18	0.01596761	0.01613146	2957.21	0.00538029		3487.2	0.01090327	0.01242075	4017.2	-0.00813754	0	
307.39	0.18156474	0.1744854	837.39	0.02261239	0.02408452	1367.38	0.02904046	0.03311164	1897.39	-0.01271862	0	2427.38	0.01600771	0.01613624	2957.41	0.00474345		3487.4	0.01147152	0.01242075	4017.4	-0.00812614	0	
307.59	0.18193961	0.174728	837.59	0.02342957	0.02412667	1367.58	0.02955861	0.03316873	1897.59	-0.01231929	0	2427.58	0.01555469	0.01614099	2957.61	0.00470563		3487.6	0.01202779	0.01242075	4017.6	-0.00850674	0	
307.79	0.18232875	0.17497035	837.79	0.02487786	0.02416881	1367.78	0.03081616	0.0332258	1897.79	-0.01189462	0	2427.78	0.01483196	0.01614572	2957.81	0.00418681		3487.8	0.01149682	0.01242075	4017.8	-0.00808786	0	
307.99	0.18322438	0.17521245	837.99	0.02482344	0.02421094	1367.98	0.0316231	0.03328286	1897.99	-0.01067503	0	2427.98	0.01520788	0.01615043	2958.01	0.00385586		3488	0.01194691	0.01242075	4018	-0.00799806	0	
308.19	0.18310559	0.17545429	838.19	0.02509042	0.02425307	1368.18	0.03184936	0.03333989	1898.19	-0.01035286	0	2428.18	0.0150927	0.0161551	2958.21	0.00354009		3488.2	0.01192667	0.01242075	4018.2	-0.00827743	0	
308.39	0.18364184	0.17569589	838.39	0.02566517	0.02429518	1368.38	0.03240796	0.03339692	1898.39	-0.00976797	0	2428.38	0.01521523	0.01615975	2958.41	0.00304541		3488.4	0.01215352	0.01242075	4018.4	-0.00756064	0	
308.59	0.18345056	0.17593723	838.59	0.02509309	0.02433728	1368.58	0.03330882	0.03345392	1898.59	-0.00955267	0	2428.58	0.01619775	0.01616438	2958.61	0.00351536		3488.6	0.01307652	0.01242075	4018.6	-0.00734004	0	
308.79	0.18293016	0.17617832	838.79	0.02508818	0.02437938	1368.78	0.03370927	0.03351091	1898.79	-0.00916215	0	2428.78	0.01624648	0.01616898	2958.81	0.00251066		3488.8	0.01378774	0.01242075	4018.8	-0.00671136	0	
308.99	0.18191496	0.17641917	838.99	0.02431499	0.02442146	1368.98	0.03504828	0.03356789	1898.99	-0.00956191	0	2428.98	0.01601185	0.01617355	2959.01	0.00254267		3489	0.01399097	0.01242075	4019	-0.00692307	0	
309.19	0.18206338	0.17665976	839.19	0.02455259	0.02446354	1369.18	0.03513902	0.03362485	1899.19	-0.0091378	0	2429.18	0.01558897	0.0161781	2959.21	0.00360691		3489.2	0.01335808	0.01242075	4019.2	-0.00734004	0	
309.39	0.18231203	0.1769001	839.39	0.02438789	0.0245056	1369.38	0.0355626	0.03368179	1899.39	-0.00884881	0	2429.38	0.01506472	0.01618262	2959.41	0.00287567		3489.4	0.01355474	0.01242075	4019.4	-0.00801042	0	
309.59	0.18328571	0.1771402	839.59	0.02457838	0.02454766	1369.58	0.03599506	0.03373871	1899.59	-0.00841783	0	2429.58	0.01463785	0.01618712	2959.61	0.00345467		3489.6	0.01405937	0.01242075	4019.6	-0.00815842	0	
309.79	0.18335108	0.17738004	839.79	0.02396824	0.0245897	1369.78	0.03616113	0.03379562	1899.79	-0.00864978	0	2429.78	0.01361065	0.01619159	2959.81	0.00366215		3489.8	0.01376382	0.01242075	4019.8	-0.00778507	0	
309.99	0.18355532	0.17761964	839.99	0.02405021	0.02463174	1369.98	0.03599353	0.03385252	1899.99	-0.00866473	0	2429.98	0.01304152	0.01619604	2960.01	0.00385828		3490	0.01271313	0.01242075	4020	-0.00772281	0	
310.19	0.1839187	0.17785899	840.19	0.02468914	0.02467376	1370.18	0.03586578	0.03390939	1900.19	-0.00926088	0	2430.18	0.01335556	0.01620046	2960.21	0.00371302		3490.2	0.01257611	0.01242075	4020.2	-0.00827394	0	
310.39	0.18454401	0.17809809	840.39	0.02549796	0.02471578	1370.38	0.03594194	0.03396625	1900.39	-0.00966469	0	2430.38	0.01406143	0.01620486	2960.41	0.00419869		3490.4	0.01243277	0.01242075	4020.4	-0.00864412	0	
310.59	0.1850628	0.17833694	840.59	0.02522623	0.02475779	1370.58	0.03607004	0.0340231	1900.59	-0.00938346	0	2430.58	0.01401205	0.01620924	2960.61	0.00467613		3490.6	0.01201719	0.01242075	4020.6	-0.0088062	0	
310.79	0.1846946	0.17857554	840.79	0.02579194	0.02479978	1370.78	0.0356094	0.03407993	1900.79	-0.00854845	0	2430.78	0.0142867	0.01621359	2960.81	0.00480823		3490.8	0.01218746	0.01242075	4020.8	-0.00840295	0	
310.99	0.18551554	0.17881389	840.99	0.02577877	0.02484177	1370.98	0.03638433	0.03413674	1900.99	-0.00815155	0	2430.98	0.01423854	0.01621791	2961.01	0.00491105		3491	0.01174649	0.01242075	4021	-0.00778207	0	
311.19	0.185933	0.179052	841.19	0.02583652	0.02488375	1371.18	0.0361995	0.03419354	1901.19	-0.00892764	0	2431.18	0.01457765	0.01622222	2961.21	0.00505783		3491.2	0.01136863	0.01242075	4021.2	-0.00765298	0	
311.39	0.18691147	0.17928986	841.39	0.02552226	0.02492572	1371.38	0.03566703	0.03425032	1901.39	-0.00886374	0	2431.38	0.01417423	0.0162265	2961.41	0.00540441		3491.4	0.01190749	0.01242075	4021.4	-0.00806804	0	
311.59	0.18728315	0.17952748	841.59	0.02619143	0.02496768	1371.58	0.0362074	0.03430709	1901.59	-0.00874113	0	2431.58	0.01366185	0.01623075	2961.61	0.00562081		3491.6	0.01109892	0.01242075	4021.6	-0.00784471	0	
311.79	0.18706231	0.17976485	841.79	0.02602811	0.02500963	1371.78	0.03567377	0.03436383	1901.79	-0.00901767	0	2431.78	0.01315862	0.01623498	2961.81	0.00508369		3491.8	0.01022541	0.01242075	4021.8	-0.00747111	0	
311.99	0.18739658	0.18000197	841.99	0.02597821	0.02505157	1371.98	0.03435914	0.03442057	1901.99	-0.00953044	0	2431.98	0.01421705	0.01623919	2962.01	0.00522729		3492	0.01042069	0.01242075	4022	-0.00742167	0	
312.19	0.18775064	0.18023884	842.19	0.02580239	0.0250935	1372.18	0.03366916	0.03447728	1902.19	-0.00967824	0	2432.18	0.01462417	0.01624337	2962.21	0.00557066		3492.2	0.01058477	0.01242075	4022.2	-0.00633263	0	
312.39	0.18732174	0.18047547	842.39	0.0262257	0.02513542	1372.38	0.0334349	0.03453398	1902.39	-0.00937801	0	2432.38	0.01452121	0.01624753	2962.41	0.00560507		3492.4	0.01097229	0.01242075	4022.4	-0.00682388	0	
312.59	0.18691001	0.18071186	842.59	0.02627394	0.02517733	1372.58	0.03255613	0.03459067	1902.59	-0.00964409	0	2432.58	0.01598768	0.01625167	2962.61	0.00539889		3492.6	0.0109145	0.01242075	4022.6	-0.00601408	0	
312.79	0.18665096	0.180948	842.79	0.02560215	0.02521923	1372.78	0.03163349	0.03464734	1902.79	-0.00899414	0	2432.78	0.01622967	0.01625579	2962.81	0.00551798		3492.8	0.01124449	0.01242075	4022.8	-0.00687738	0	
312.99	0.18600771	0.18118389	842.99	0.02521105	0.02526113	1372.98	0.03201178	0.03470399	1902.99	-0.009677	0	2432.98	0.01600325	0.01625988	2963.01	0.00605069		3493	0.0110928	0.01242075	4023	-0.00776841	0	
313.19	0.1865686	0.18141954	843.19	0.02562917	0.02530301	1373.18	0.03216029	0.03476063	1903.19	-0.00901755	0	2433.18	0.01622601	0.01626395	2963.21	0.0055976		3493.2	0.01052391	0.01242075	4023.2	-0.00826007	0	
313.39	0.18644124	0.18165494	843.39	0.02463727	0.02534488	1373.38	0.03356042	0.03481725	1903.39	-0.00932316	0	2433.38	0.01641803	0.01626799	2963.41	0.0051776		3493.4	0.01050617	0.01242075	4023.4	-0.00829741	0	
313.59	0.18662927	0.1818901	843.59	0.02444121	0.02538675	1373.58	0.03358256	0.03487385	1903.59	-0.00864058	0	2433.58	0.01629128	0.01627202	2963.61	0.00528122		3493.6	0.01103958	0.01242075	4023.6	-0.00882893	0	
313.79	0.18598889	0.18212502	843.79	0.02481868	0.0254286	1373.78	0.0328177	0.03493044	1903.79	-0.00796636	0	2433.78	0.01658188	0.01627602	2963.81	0.00551613		3493.8	0.01160571	0.01242075	4023.8	-0.00867183	0	
313.99	0.1861328	0.18235969	843.99	0.02568649	0.02547044	1373.98	0.03308306	0.03498701	1903.99	-0.00766972	0	2433.98	0.01639719	0.01628	2964.01	0.00585899		3494	0.01175712	0.01242075	4024	-0.00946831	0	
314.19	0.18627456	0.18259412	844.19	0.02546446	0.02551228	1374.18	0.03406971	0.03504357	1904.19	-0.00771097	0	2434.18	0.01595964	0.01628396	2964.21	0.00589322		3494.2	0.01247639	0.01242075	4024.2	-0.01079772	0	
314.39	0.18656254	0.18282831	844.39	0.02497118	0.0255541	1374.38	0.03370609	0.03510011	1904.39	-0.00762885	0	2434.38	0.01619701	0.01628789	2964.41	0.00588221		3494.4	0.01273486	0.01242075	4024.4	-0.01120232	0	
314.59	0.18647136	0.18306225	844.59	0.02459283	0.02559592	1374.58	0.03372868	0.03515663	1904.59	-0.00647794	0	2434.58	0.01646158	0.01629181	2964.61	0.00502768		3494.6	0.01291711	0.01242075	4024.6	-0.01089448	0	
314.79	0.18718167	0.18329595	844.79	0.02425784	0.02563773	1374.78	0.03398834	0.03521314	1904.79	-0.00686511	0	2434.78	0.01565777	0.0162957	2964.81	0.00464802		3494.8	0.01323268	0.01242075	4024.8	-0.0116818	0	
314.99	0.18780874	0.18352941	844.99	0.02494494	0.02567952	1374.98	0.03441223	0.03526964	1904.99	-0.00705598	0	2434.98	0.01480995	0.01629957	2965.01	0.00508601		3495	0.01321423	0.01242075	4025	-0.01221517	0	
315.19	0.18845146	0.18376262	845.19	0.02433505	0.02572131	1375.18	0.03392408	0.03532611	1905.19	-0.00748952	0	2435.18	0.01333425	0.01630342	2965.21	0.00569252		3495.2	0.01362231	0.01242075	4025.2	-0.01289136	0	
315.39	0.18905591	0.18399559	845.39	0.0237596	0.02576309	1375.38	0.03293264	0.03538257	1905.39	-0.0071821	0	2435.38	0.01280144	0.01630725	2965.41	0.00610291		3495.4	0.01395363	0.01242075	4025.4	-0.01264311	0	
315.59	0.18946215	0.18422833	845.59	0.02407703	0.02580486	1375.58	0.03214424	0.03543902	1905.59	-0.00731317	0	2435.58	0.01171504	0.01631106	2965.61	0.00580758		3495.6	0.01317455	0.01242075	4025.6	-0.0122174	0	
315.79	0.18925461	0.18446082	845.79	0.02402277	0.02584661	1375.78	0.03154034	0.03549545	1905.79	-0.00764161	0	2435.78	0.01144729	0.01631484	2965.81	0.00554598		3495.8	0.01345857	0.01242075	4025.8	-0.01183462	0	
315.99	0.18994822	0.18469306	845.99	0.0241021	0.02588836	1375.98	0.03148689	0.03555186	1905.99	-0.00748357	0	2435.98	0.01183445	0.01631861	2966.01	0.00489302		3496	0.01383181	0.01242075	4026	-0.01122338	0	
316.19	0.18995929	0.18492507	846.19	0.02414367	0.0259301	1376.18	0.03178134	0.03560826	1906.19	-0.00779629	0	2436.18	0.01161108	0.01632235	2966.21	0.0045442		3496.2	0.01391829	0.01242075	4026.2	-0.01038139	0	
316.39	0.19025126	0.18515684	846.39	0.02404836	0.02597183	1376.38	0.03165014	0.03566464	1906.39	-0.00722213	0	2436.38	0.01211388	0.01632607	2966.41	0.00493697		3496.4	0.01398045	0.01242075	4026.4	-0.01052415	0	
316.59	0.19171912	0.18538837	846.59	0.02344067	0.02601355	1376.58	0.03140768	0.035721	1906.59	-0.00775434	0	2436.58	0.01307579	0.01632977	2966.61	0.00442632		3496.6	0.01352786	0.01242075	4026.6	-0.01008091	0	
316.79	0.19220668	0.18561965	846.79	0.02341133	0.02605526	1376.78	0.03185437	0.03577735	1906.79	-0.00825491	0	2436.78	0.0136345	0.01633346	2966.81	0.00420065		3496.8	0.01412827	0.01242075	4026.8	-0.01106383	0	
316.99	0.19240447	0.1858507	846.99	0.02287843	0.02609696	1376.98	0.03298797	0.03583368	1906.99	-0.00954689	0	2436.98	0.01406926	0.01633712	2967.01	0.00368688		3497	0.01304056	0.01242075	4027	-0.0104087	0	
317.19	0.19272055	0.1860815	847.19	0.02243985	0.02613866	1377.18	0.03396418	0.03589	1907.19	-0.01003423	0	2437.18	0.01526563	0.01634076	2967.21	0.00293203		3497.2	0.01259709	0.01242075	4027.2	-0.0099494	0	
317.39	0.19273735	0.18631207	847.39	0.02272532	0.02618034	1377.38	0.03438552	0.0359463	1907.39	-0.01044371	0	2437.38	0.0154155	0.01634438	2967.41	0.00293907		3497.4	0.01264063	0.01242075	4027.4	-0.00962542	0	
317.59	0.19337111	0.1865424	847.59	0.02286484	0.02622201	1377.58	0.03412671	0.03600259	1907.59	-0.01011492	0	2437.58	0.01551622	0.01634798	2967.61	0.00321548		3497.6	0.01308663	0.01242075	4027.6	-0.00882601	0	
317.79	0.19303887	0.18677249	847.79	0.02341062	0.02626368	1377.78	0.03478898	0.03605886	1907.79	-0.01021282	0	2437.78	0.01603041	0.01635156	2967.81	0.00321018		3497.8	0.01246721	0.01242075	4027.8	-0.0082072	0	
317.99	0.19294279	0.18700234	847.99	0.02327704	0.02630533	1377.98	0.0363903	0.03611511	1907.99	-0.0112071	0	2437.98	0.01585554	0.01635512	2968.01	0.00392982		3498	0.01164235	0.01242075	4028	-0.00787178	0	
318.19	0.19290973	0.18723195	848.19	0.02286829	0.02634697	1378.18	0.03685909	0.03617135	1908.19	-0.01083814	0	2438.18	0.01610984	0.01635866	2968.21	0.00391154		3498.2	0.01165491	0.01242075	4028.2	-0.00752584	0	
318.39	0.19259678	0.18746132	848.39	0.02337133	0.02638861	1378.38	0.03643981	0.03622757	1908.39	-0.01100177	0	2438.38	0.01624867	0.01636218	2968.41	0.00335559		3498.4	0.01180809	0.01242075	4028.4	-0.0080484	0	
318.59	0.19270612	0.18769046	848.59	0.02349007	0.02643023	1378.58	0.03660781	0.03628377	1908.59	-0.01116371	0	2438.58	0.01674618	0.01636569	2968.61	0.00372593		3498.6	0.01068546	0.01242075	4028.6	-0.00803049	0	
318.79	0.19204414	0.18791936	848.79	0.02405541	0.02647185	1378.78	0.03679206	0.03633996	1908.79	-0.01215908	0	2438.78	0.01620509	0.01636917	2968.81	0.00448797		3498.8	0.01074102	0.01242075	4028.8	-0.00875849	0	
318.99	0.19167963	0.18814802	848.99	0.02508205	0.02651345	1378.98	0.03657684	0.03639614	1908.99	-0.01120431	0	2438.98	0.01571035	0.01637263	2969.01	0.00456945		3499	0.01070354	0.01242075	4029	-0.00877217	0	
319.19	0.19216052	0.18837644	849.19	0.02432907	0.02655505	1379.18	0.03645441	0.0364523	1909.19	-0.01063585	0	2439.18	0.01570316	0.01637608	2969.21	0.00558598		3499.2	0.01021671	0.01242075	4029.2	-0.00835925	0	
319.39	0.1920072	0.18860462	849.39	0.02405291	0.02659664	1379.38	0.03541107	0.03650844	1909.39	-0.01067161	0	2439.38	0.01672395	0.0163795	2969.41	0.00571084		3499.4	0.01032006	0.01242075	4029.4	-0.00885097	0	
319.59	0.19163254	0.18883257	849.59	0.02413636	0.02663822	1379.58	0.03598959	0.03656456	1909.59	-0.00972173	0	2439.58	0.01594886	0.01638291	2969.61	0.00576689		3499.6	0.01036037	0.01242075	4029.6	-0.00868038	0	
319.79	0.19149738	0.18906029	849.79	0.02389514	0.02667978	1379.78	0.03694326	0.03662067	1909.79	-0.00899716	0	2439.78	0.01570867	0.01638629	2969.81	0.00558046		3499.8	0.01069651	0.01242075	4029.8	-0.00841297	0	
319.99	0.19114841	0.18928776	849.99	0.02371896	0.02672134	1379.98	0.03721515	0.03667677	1909.99	-0.00797836	0	2439.98	0.01486304	0.01638966	2970.01	0.00505863		3500	0.01095461	0.01242075	4030	-0.00780751	0	
320.19	0.19177023	0.189515	850.19	0.02355741	0.02676289	1380.18	0.03743094	0.03673285	1910.19	-0.00779093	0	2440.18	0.01487853	0.01639301	2970.21	0.0053042		3500.2	0.01191186	0.01242075	4030.2	-0.00810947	0	
320.39	0.19362414	0.18974201	850.39	0.02423434	0.02680443	1380.38	0.03731139	0.03678891	1910.39	-0.00718206	0	2440.38	0.01497564	0.01639634	2970.41	0.00647849		3500.4	0.01286485	0.01242075	4030.4	-0.00835276	0	
320.59	0.1946253	0.18996878	850.59	0.02475009	0.02684596	1380.58	0.03731724	0.03684496	1910.59	-0.00821133	0	2440.58	0.01488377	0.01639966	2970.61	0.00595182		3500.6	0.01319653	0.01242075	4030.6	-0.00856128	0	
320.79	0.19451296	0.19019531	850.79	0.02522373	0.02688748	1380.78	0.03810839	0.03690099	1910.79	-0.00882923	0	2440.78	0.01496064	0.01640295	2970.81	0.00607948		3500.8	0.01358224	0.01242075	4030.8	-0.00798851	0	
320.99	0.19452192	0.19042161	850.99	0.02454318	0.02692899	1380.98	0.03864002	0.036957	1910.99	-0.00913383	0	2440.98	0.01440323	0.01640623	2971.01	0.00640671		3501	0.01352268	0.01242075	4031	-0.00807546	0	
321.19	0.19423148	0.19064767	851.19	0.02548777	0.0269705	1381.18	0.03867343	0.037013	1911.19	-0.00905492	0	2441.18	0.01453745	0.01640948	2971.21	0.00699576		3501.2	0.01441578	0.01242075	4031.2	-0.00750162	0	
321.39	0.19440771	0.1908735	851.39	0.02627287	0.02701199	1381.38	0.03796751	0.03706899	1911.39	-0.00973213	0	2441.38	0.01403391	0.01641272	2971.41	0.00765417		3501.4	0.01470901	0.01242075	4031.4	-0.0066763	0	
321.59	0.19467329	0.19109909	851.59	0.02591216	0.02705347	1381.58	0.03803468	0.03712495	1911.59	-0.01054071	0	2441.58	0.01323061	0.01641594	2971.61	0.00797617		3501.6	0.0149547	0.01242075	4031.6	-0.00612423	0	
321.79	0.19429923	0.19132446	851.79	0.02647096	0.02709495	1381.78	0.03805205	0.0371809	1911.79	-0.01058542	0	2441.78	0.01397682	0.01641915	2971.81	0.00774575		3501.8	0.01519153	0.01242075	4031.8	-0.00605747	0	
321.99	0.19493716	0.19154958	851.99	0.02633512	0.02713641	1381.98	0.03851646	0.03723684	1911.99	-0.0105565	0	2441.98	0.01403574	0.01642233	2972.01	0.00846554		3502	0.01576893	0.01242075	4032	-0.00578369	0	
322.19	0.19633267	0.19177448	852.19	0.02630974	0.02717786	1382.18	0.03810483	0.03729276	1912.19	-0.01013675	0	2442.18	0.01405439	0.0164255	2972.21	0.00812998		3502.2	0.01617332	0.01242075	4032.2	-0.00630064	0	
322.39	0.19609968	0.19199913	852.39	0.02615893	0.02721931	1382.38	0.03691608	0.03734866	1912.39	-0.0106288	0	2442.38	0.01426478	0.01642865	2972.41	0.00787044		3502.4	0.01538717	0.01242075	4032.4	-0.00700517	0	
322.59	0.19643374	0.19222356	852.59	0.02540996	0.02726074	1382.58	0.03706754	0.03740455	1912.59	-0.01085987	0	2442.58	0.01512248	0.01643179	2972.61	0.00843766		3502.6	0.01534743	0.01242075	4032.6	-0.00662014	0	
322.79	0.19639955	0.19244776	852.79	0.02591839	0.02730217	1382.78	0.03641254	0.03746043	1912.79	-0.01034387	0	2442.78	0.01527754	0.0164349	2972.81	0.00858563		3502.8	0.0155493	0.01242075	4032.8	-0.00670613	0	
322.99	0.19648287	0.19267172	852.99	0.02528931	0.02734359	1382.98	0.0359698	0.03751628	1912.99	-0.00902493	0	2442.98	0.01607824	0.016438	2973.01	0.00839121		3503	0.01554716	0.01242075	4033	-0.00776758	0	
323.19	0.19657377	0.19289545	853.19	0.02367463	0.02738499	1383.18	0.03491775	0.03757212	1913.19	-0.00849048	0	2443.18	0.01709487	0.01644108	2973.21	0.00765214		3503.2	0.01535704	0.01242075	4033.2	-0.00897138	0	
323.39	0.19679658	0.19311894	853.39	0.02300345	0.02742639	1383.38	0.03515037	0.03762795	1913.39	-0.00818982	0	2443.38	0.01741433	0.01644415	2973.41	0.00710962		3503.4	0.01541201	0.01242075	4033.4	-0.009574	0	
323.59	0.19700932	0.19334221	853.59	0.02301589	0.02746778	1383.58	0.03616587	0.03768376	1913.59	-0.0071115	0	2443.58	0.01679413	0.01644719	2973.61	0.00640012		3503.6	0.01488882	0.01242075	4033.6	-0.0102677	0	
323.79	0.19738104	0.19356524	853.79	0.02266314	0.02750916	1383.78	0.0365263	0.03773955	1913.79	-0.00665935	0	2443.78	0.01610203	0.01645022	2973.81	0.00641654		3503.8	0.01402386	0.01242075	4033.8	-0.00993515	0	
323.99	0.1977552	0.19378804	853.99	0.02323926	0.02755053	1383.98	0.03726437	0.03779533	1913.99	-0.00686102	0	2443.98	0.01593833	0.01645324	2974.01	0.00532861		3504	0.01423058	0.01242075	4034	-0.00973484	0	
324.19	0.19896196	0.19401061	854.19	0.02350913	0.02759189	1384.18	0.03731663	0.03785109	1914.19	-0.00693082	0	2444.18	0.0164272	0.01645624	2974.21	0.00481202		3504.2	0.01458126	0.01242075	4034.2	-0.01028415	0	
324.39	0.1996371	0.19423295	854.39	0.02455712	0.02763324	1384.38	0.03752174	0.03790684	1914.39	-0.0068169	0	2444.38	0.01594705	0.01645922	2974.41	0.00495151		3504.4	0.01436642	0.01242075	4034.4	-0.00966904	0	
324.59	0.19884298	0.19445506	854.59	0.02470497	0.02767458	1384.58	0.03770305	0.03796257	1914.59	-0.00677411	0	2444.58	0.01601391	0.01646218	2974.61	0.00429009		3504.6	0.01378211	0.01242075	4034.6	-0.00945318	0	
324.79	0.19840131	0.19467694	854.79	0.02455173	0.02771591	1384.78	0.03821285	0.03801828	1914.79	-0.00650022	0	2444.78	0.01617099	0.01646513	2974.81	0.00463071		3504.8	0.01356076	0.01242075	4034.8	-0.00908517	0	
324.99	0.19828135	0.19489859	854.99	0.02494471	0.02775723	1384.98	0.0383197	0.03807398	1914.99	-0.00676359	0	2444.98	0.01636949	0.01646806	2975.01	0.00470294		3505	0.01394764	0.01242075	4035	-0.00934267	0	
325.19	0.19853981	0.19512	855.19	0.02584698	0.02779855	1385.18	0.03835614	0.03812967	1915.19	-0.00757729	0	2445.18	0.01660137	0.01647097	2975.21	0.00477432		3505.2	0.01395266	0.01242075	4035.2	-0.00894471	0	
325.39	0.19895438	0.19534119	855.39	0.0259412	0.02783985	1385.38	0.03874833	0.03818533	1915.39	-0.00843242	0	2445.38	0.01628306	0.01647387	2975.41	0.00444184		3505.4	0.01355143	0.01242075	4035.4	-0.00919741	0	
325.59	0.19943919	0.19556215	855.59	0.02601114	0.02788114	1385.58	0.03875481	0.03824099	1915.59	-0.00831164	0	2445.58	0.0154458	0.01647675	2975.61	0.00347925		3505.6	0.01382101	0.01242075	4035.6	-0.00883504	0	
325.79	0.20042214	0.19578288	855.79	0.02604599	0.02792243	1385.78	0.03897251	0.03829662	1915.79	-0.00779618	0	2445.78	0.01622499	0.01647962	2975.81	0.00311578		3505.8	0.01337755	0.01242075	4035.8	-0.00922097	0	
325.99	0.20173075	0.19600338	855.99	0.02609626	0.0279637	1385.98	0.0392832	0.03835224	1915.99	-0.00719404	0	2445.98	0.01630335	0.01648247	2976.01	0.00381258		3506	0.01273816	0.01242075	4036	-0.00875837	0	
326.19	0.202549	0.19622365	856.19	0.02583069	0.02800497	1386.18	0.03873923	0.03840785	1916.19	-0.00782393	0	2446.18	0.01670849	0.01648531	2976.21	0.00410513		3506.2	0.0117948	0.01242075	4036.2	-0.00867261	0	
326.39	0.20200779	0.1964437	856.39	0.02580142	0.02804622	1386.38	0.03802756	0.03846344	1916.39	-0.00827975	0	2446.38	0.01735022	0.01648812	2976.41	0.00384626		3506.4	0.01099491	0.01242075	4036.4	-0.0084068	0	
326.59	0.20223194	0.19666351	856.59	0.02562863	0.02808747	1386.58	0.0386587	0.03851901	1916.59	-0.00823596	0	2446.58	0.01828613	0.01649093	2976.61	0.00384422		3506.6	0.01153541	0.01242075	4036.6	-0.00868191	0	
326.79	0.20214217	0.1968831	856.79	0.02563233	0.02812871	1386.78	0.03792862	0.03857457	1916.79	-0.00860858	0	2446.78	0.01849763	0.01649372	2976.81	0.00349502		3506.8	0.01147335	0.01242075	4036.8	-0.00877126	0	
326.99	0.20135671	0.19710246	856.99	0.02552384	0.02816994	1386.98	0.03833448	0.03863011	1916.99	-0.00853499	0	2446.98	0.01918272	0.01649649	2977.01	0.00274112		3507	0.01201428	0.01242075	4037	-0.00943831	0	
327.19	0.20176719	0.19732159	857.19	0.0256625	0.02821115	1387.18	0.03811965	0.03868563	1917.19	-0.00892556	0	2447.18	0.01838963	0.01649925	2977.21	0.00248593		3507.2	0.01147522	0.01242075	4037.2	-0.00992168	0	
327.39	0.20148125	0.19754049	857.39	0.02512461	0.02825236	1387.38	0.0388372	0.03874114	1917.39	-0.00870252	0	2447.38	0.01749499	0.01650199	2977.41	0.00376681		3507.4	0.0116115	0.01242075	4037.4	-0.00952416	0	
327.59	0.20177863	0.19775917	857.59	0.02498571	0.02829356	1387.58	0.03916121	0.03879664	1917.59	-0.00910904	0	2447.58	0.01692877	0.01650471	2977.61	0.00308497		3507.6	0.01116831	0.01242075	4037.6	-0.00961743	0	
327.79	0.20095778	0.19797762	857.79	0.02457052	0.02833475	1387.78	0.0391341	0.03885212	1917.79	-0.00918796	0	2447.78	0.01609336	0.01650743	2977.81	0.0033759		3507.8	0.01069391	0.01242075	4037.8	-0.00812024	0	
327.99	0.20117907	0.19819584	857.99	0.02516843	0.02837593	1387.98	0.03923387	0.03890758	1917.99	-0.00911358	0	2447.98	0.01545421	0.01651012	2978.01	0.00286729		3508	0.01084945	0.01242075	4038	-0.00798757	0	
328.19	0.20103021	0.19841384	858.19	0.02578811	0.02841711	1388.18	0.03852488	0.03896303	1918.19	-0.00850911	0	2448.18	0.01483683	0.0165128	2978.21	0.00296483		3508.2	0.01114895	0.01242075	4038.2	-0.00854743	0	
328.39	0.20129496	0.19863161	858.39	0.02597096	0.02845827	1388.38	0.0384956	0.03901846	1918.39	-0.00837545	0	2448.38	0.01428154	0.01651547	2978.41	0.00386096		3508.4	0.01139038	0.01242075	4038.4	-0.00760909	0	
328.59	0.20151711	0.19884915	858.59	0.02560093	0.02849942	1388.58	0.03833392	0.03907388	1918.59	-0.00834932	0	2448.58	0.01490954	0.01651812	2978.61	0.0041771		3508.6	0.01126775	0.01242075	4038.6	-0.00786863	0	
328.79	0.2017104	0.19906647	858.79	0.02566479	0.02854056	1388.78	0.03838135	0.03912928	1918.79	-0.00891811	0	2448.78	0.01486727	0.01652076	2978.81	0.00498052		3508.8	0.01194842	0.01242075	4038.8	-0.00768849	0	
328.99	0.20200776	0.19928357	858.99	0.02653965	0.0285817	1388.98	0.03837508	0.03918466	1918.99	-0.00940201	0	2448.98	0.01423855	0.01652338	2979.01	0.00500789		3509	0.01272708	0.01242075	4039	-0.0081969	0	
329.19	0.20230638	0.19950043	859.19	0.0266577	0.02862282	1389.18	0.03853456	0.03924003	1919.19	-0.00895048	0	2449.18	0.01334459	0.01652599	2979.21	0.00500457		3509.2	0.01363817	0.01242075	4039.2	-0.00844365	0	
329.39	0.20268793	0.19971708	859.39	0.02658319	0.02866394	1389.38	0.03840274	0.03929538	1919.39	-0.00800376	0	2449.38	0.01314105	0.01652858	2979.41	0.00511571		3509.4	0.01370412	0.01242075	4039.4	-0.00811395	0	
329.59	0.2030563	0.1999335	859.59	0.02673689	0.02870504	1389.58	0.03797902	0.03935072	1919.59	-0.00738064	0	2449.58	0.01278331	0.01653116	2979.61	0.00512603		3509.6	0.01413405	0.01242075	4039.6	-0.00726981	0	
329.79	0.20353621	0.20014969	859.79	0.0269896	0.02874614	1389.78	0.03823729	0.03940604	1919.79	-0.00681377	0	2449.78	0.01339342	0.01653373	2979.81	0.0060258		3509.8	0.01422492	0.01242075	4039.8	-0.00788155	0	
329.99	0.20404486	0.20036566	859.99	0.02706374	0.02878723	1389.98	0.03852841	0.03946135	1919.99	-0.00668819	0	2449.98	0.01445294	0.01653628	2980.01	0.00696654		3510	0.01516181	0.01242075	4040	-0.00778575	0	
330.19	0.20452335	0.2005814	860.19	0.0270604	0.0288283	1390.18	0.03833472	0.03951664	1920.19	-0.00766451	0	2450.18	0.01464358	0.01653881	2980.21	0.00719221		3510.2	0.01588309	0.01242075	4040.2	-0.00831955	0	
330.39	0.20443181	0.20079693	860.39	0.02683163	0.02886937	1390.38	0.03844858	0.03957192	1920.39	-0.00778255	0	2450.38	0.01525872	0.01654134	2980.41	0.006605		3510.4	0.01557516	0.01242075	4040.4	-0.00812655	0	
330.59	0.20372287	0.20101222	860.59	0.02626346	0.02891043	1390.58	0.03907525	0.03962718	1920.59	-0.00788218	0	2450.58	0.01638106	0.01654384	2980.61	0.0059707		3510.6	0.01666359	0.01242075	4040.6	-0.00728938	0	
330.79	0.20384372	0.2012273	860.79	0.02649839	0.02895148	1390.78	0.03992607	0.03968242	1920.79	-0.00799158	0	2450.78	0.01665825	0.01654634	2980.81	0.00614823		3510.8	0.01661351	0.01242075	4040.8	-0.0067072	0	
330.99	0.20421154	0.20144215	860.99	0.02722925	0.02899252	1390.98	0.03965563	0.03973765	1920.99	-0.0074195	0	2450.98	0.01708692	0.01654882	2981.01	0.00547186		3511	0.01650699	0.01242075	4041	-0.00642686	0	
331.19	0.20517712	0.20165678	861.19	0.02651458	0.02903355	1391.18	0.03906118	0.03979286	1921.19	-0.00747526	0	2451.18	0.01733834	0.01655129	2981.21	0.00580246		3511.2	0.01585697	0.01242075	4041.2	-0.0064099	0	
331.39	0.20528726	0.20187118	861.39	0.02575207	0.02907457	1391.38	0.03931499	0.03984806	1921.39	-0.00764974	0	2451.38	0.01729847	0.01655374	2981.41	0.00530473		3511.4	0.01565158	0.01242075	4041.4	-0.00680621	0	
331.59	0.20611703	0.20208537	861.59	0.0265165	0.02911558	1391.58	0.03973947	0.03990324	1921.59	-0.00793121	0	2451.58	0.01783988	0.01655618	2981.61	0.00407292		3511.6	0.01476621	0.01242075	4041.6	-0.00675604	0	
331.79	0.20537497	0.20229933	861.79	0.02688471	0.02915658	1391.78	0.03961649	0.03995841	1921.79	-0.00828907	0	2451.78	0.017208	0.0165586	2981.81	0.0045971		3511.8	0.01355977	0.01242075	4041.8	-0.00614464	0	
331.99	0.20576313	0.20251307	861.99	0.02752896	0.02919758	1391.98	0.03951872	0.04001356	1921.99	-0.00834371	0	2451.98	0.01653092	0.01656102	2982.01	0.00464684		3512	0.01252105	0.01242075	4042	-0.0071018	0	
332.19	0.20595113	0.20272658	862.19	0.02733203	0.02923856	1392.18	0.0397471	0.04006869	1922.19	-0.00871325	0	2452.18	0.01622678	0.01656342	2982.21	0.00494018		3512.2	0.01194077	0.01242075	4042.2	-0.00735755	0	
332.39	0.20619887	0.20293988	862.39	0.02778479	0.02927954	1392.38	0.03972495	0.04012381	1922.39	-0.00925742	0	2452.38	0.01622017	0.0165658	2982.41	0.00590233		3512.4	0.01136743	0.01242075	4042.4	-0.00686975	0	
332.59	0.2063413	0.20315295	862.59	0.02809501	0.0293205	1392.58	0.03931297	0.04017891	1922.59	-0.00949604	0	2452.58	0.01520102	0.01656817	2982.61	0.0052004		3512.6	0.01076995	0.01242075	4042.6	-0.00683793	0	
332.79	0.20586997	0.20336581	862.79	0.02818166	0.02936146	1392.78	0.03889182	0.040234	1922.79	-0.0100027	0	2452.78	0.01492944	0.01657053	2982.81	0.0058843		3512.8	0.01027903	0.01242075	4042.8	-0.00774365	0	
332.99	0.20606639	0.20357844	862.99	0.02788482	0.0294024	1392.98	0.03891444	0.04028907	1922.99	-0.00945661	0	2452.98	0.0137904	0.01657288	2983.01	0.00601722		3513	0.01014604	0.01242075	4043	-0.00893509	0	
333.19	0.2064424	0.20379085	863.19	0.02750866	0.02944334	1393.18	0.03843968	0.04034413	1923.19	-0.00857596	0	2453.18	0.0128129	0.01657521	2983.21	0.00549054		3513.2	0.01028229	0.01242075	4043.2	-0.00947249	0	
333.39	0.20637263	0.20400304	863.39	0.0276387	0.02948427	1393.38	0.03815053	0.04039917	1923.39	-0.00886577	0	2453.38	0.01306661	0.01657753	2983.41	0.00600731		3513.4	0.00975898	0.01242075	4043.4	-0.00943683	0	
333.59	0.20633285	0.20421501	863.59	0.02766412	0.02952519	1393.58	0.03872376	0.0404542	1923.59	-0.00925308	0	2453.58	0.01271557	0.01657984	2983.61	0.00608028		3513.6	0.00981292	0.01242075	4043.6	-0.00940341	0	
333.79	0.20636812	0.20442676	863.79	0.02709859	0.0295661	1393.78	0.03867537	0.04050921	1923.79	-0.00880704	0	2453.78	0.01321181	0.01658214	2983.81	0.00657864		3513.8	0.00960653	0.01242075	4043.8	-0.01033586	0	
333.99	0.20642253	0.20463829	863.99	0.02737649	0.029607	1393.98	0.0396938	0.0405642	1923.99	-0.00908906	0	2453.98	0.01357287	0.01658442	2984.01	0.0059142		3514	0.00921359	0.01242075	4044	-0.01130275	0	
334.19	0.20671649	0.20484961	864.19	0.02720944	0.02964789	1394.18	0.04012868	0.04061918	1924.19	-0.00885469	0	2454.18	0.01276074	0.01658669	2984.21	0.00588159		3514.2	0.00911785	0.01242075	4044.2	-0.01156736	0	
334.39	0.2057301	0.2050607	864.39	0.02620576	0.02968877	1394.38	0.04026233	0.04067414	1924.39	-0.00918483	0	2454.38	0.01379809	0.01658894	2984.41	0.00572441		3514.4	0.00848418	0.01242075	4044.4	-0.01171418	0	
334.59	0.20503396	0.20527157	864.59	0.02493484	0.02972964	1394.58	0.04118725	0.04072909	1924.59	-0.0083264	0	2454.58	0.01539763	0.01659119	2984.61	0.00533047		3514.6	0.00966886	0.01242075	4044.6	-0.01152229	0	
334.79	0.20553216	0.20548223	864.79	0.02477734	0.0297705	1394.78	0.04195083	0.04078402	1924.79	-0.00828883	0	2454.78	0.01637125	0.01659342	2984.81	0.00561847		3514.8	0.00907342	0.01242075	4044.8	-0.01144134	0	
334.99	0.20601889	0.20569266	864.99	0.02508757	0.02981135	1394.98	0.04159345	0.04083894	1924.99	-0.00820995	0	2454.98	0.01690646	0.01659564	2985.01	0.0046038		3515	0.0091947	0.01242075	4045	-0.01104714	0	
335.19	0.20711974	0.20590288	865.19	0.02411576	0.0298522	1395.18	0.04211605	0.04089384	1925.19	-0.00888544	0	2455.18	0.01736662	0.01659785	2985.21	0.00443675		3515.2	0.00887518	0.01242075	4045.2	-0.0111295	0	
335.39	0.20695451	0.20611288	865.39	0.0245346	0.02989303	1395.38	0.04283633	0.04094873	1925.39	-0.00917099	0	2455.38	0.01726721	0.01660004	2985.41	0.00441862		3515.4	0.0090042	0.01242075	4045.4	-0.0113686	0	
335.59	0.20685056	0.20632266	865.59	0.02490812	0.02993386	1395.58	0.04309991	0.0410036	1925.59	-0.00931938	0	2455.58	0.01869857	0.01660222	2985.61	0.00466942		3515.6	0.00913534	0.01242075	4045.6	-0.01107168	0	
335.79	0.20576063	0.20653223	865.79	0.02495541	0.02997467	1395.78	0.04328485	0.04105845	1925.79	-0.00971202	0	2455.78	0.01919756	0.01660439	2985.81	0.0047523		3515.8	0.00856268	0.01242075	4045.8	-0.00997977	0	
335.99	0.20609257	0.20674157	865.99	0.0249531	0.03001548	1395.98	0.04256882	0.04111329	1925.99	-0.00952537	0	2455.98	0.01937728	0.01660655	2986.01	0.005		3516	0.00897965	0.01242075	4046	-0.01026417	0	
336.19	0.20674191	0.2069507	866.19	0.02536268	0.03005628	1396.18	0.0423466	0.04116811	1926.19	-0.00889443	0	2456.18	0.01991224	0.0166087	2986.21	0.00584993		3516.2	0.01040208	0.01242075	4046.2	-0.00914326	0	
336.39	0.20681332	0.20715961	866.39	0.02611083	0.03009706	1396.38	0.04137189	0.04122292	1926.39	-0.00833365	0	2456.38	0.01993212	0.01661083	2986.41	0.006098		3516.4	0.01118525	0.01242075	4046.4	-0.00889481	0	
336.59	0.20783588	0.20736831	866.59	0.02610959	0.03013784	1396.58	0.04031082	0.04127772	1926.59	-0.00829886	0	2456.58	0.01969752	0.01661296	2986.61	0.00600957		3516.6	0.01123385	0.01242075	4046.6	-0.00870071	0	
336.79	0.20843851	0.20757679	866.79	0.0257638	0.03017861	1396.78	0.03920366	0.04133249	1926.79	-0.00844807	0	2456.78	0.02083786	0.01661507	2986.81	0.00604289		3516.8	0.01152721	0.01242075	4046.8	-0.00990022	0	
336.99	0.20944332	0.20778505	866.99	0.02624821	0.03021937	1396.98	0.03918266	0.04138725	1926.99	-0.00772445	0	2456.98	0.02026135	0.01661717	2987.01	0.00558712		3517	0.01284464	0.01242075	4047	-0.00968566	0	
337.19	0.20997423	0.2079931	867.19	0.02681934	0.03026012	1397.18	0.03874851	0.041442	1927.19	-0.00717573	0	2457.18	0.01951861	0.01661926	2987.21	0.00541693		3517.2	0.0133989	0.01242075	4047.2	-0.00880656	0	
337.39	0.21019632	0.20820093	867.39	0.02748048	0.03030086	1397.38	0.03816558	0.04149673	1927.39	-0.00778882	0	2457.38	0.01950062	0.01662133	2987.41	0.00582033		3517.4	0.0133766	0.01242075	4047.4	-0.00833676	0	
337.59	0.21047856	0.20840854	867.59	0.0273915	0.03034159	1397.58	0.03818361	0.04155145	1927.59	-0.00774983	0	2457.58	0.01843662	0.0166234	2987.61	0.00494783		3517.6	0.01261206	0.01242075	4047.6	-0.0081602	0	
337.79	0.21039219	0.20861594	867.79	0.02852404	0.03038232	1397.78	0.0375281	0.04160615	1927.79	-0.00762398	0	2457.78	0.01792553	0.01662545	2987.81	0.00427985		3517.8	0.01252116	0.01242075	4047.8	-0.00893075	0	
337.99	0.21078217	0.20882313	867.99	0.02905149	0.03042303	1397.98	0.03769622	0.04166083	1927.99	-0.00711605	0	2457.98	0.01746254	0.01662749	2988.01	0.00371123		3518	0.01268897	0.01242075	4048	-0.00910745	0	
338.19	0.21125192	0.2090301	868.19	0.02846506	0.03046373	1398.18	0.03796478	0.0417155	1928.19	-0.00766652	0	2458.18	0.01662034	0.01662952	2988.21	0.00389738		3518.2	0.01336719	0.01242075	4048.2	-0.00891506	0	
338.39	0.21063159	0.20923685	868.39	0.02805031	0.03050443	1398.38	0.03828487	0.04177015	1928.39	-0.00812285	0	2458.38	0.01688819	0.01663154	2988.41	0.00342302		3518.4	0.01354888	0.01242075	4048.4	-0.00879747	0	
338.59	0.2103809	0.20944339	868.59	0.02711089	0.03054511	1398.58	0.03902826	0.04182479	1928.59	-0.00760462	0	2458.58	0.01639248	0.01663355	2988.61	0.00296607		3518.6	0.01432751	0.01242075	4048.6	-0.00864136	0	
338.79	0.21021284	0.20964972	868.79	0.02762595	0.03058579	1398.78	0.03998946	0.04187941	1928.79	-0.00799085	0	2458.78	0.01571537	0.01663555	2988.81	0.00285789		3518.8	0.01373201	0.01242075	4048.8	-0.00830247	0	
338.99	0.21049409	0.20985583	868.99	0.02723295	0.03062646	1398.98	0.04024049	0.04193402	1928.99	-0.00807198	0	2458.98	0.01525585	0.01663753	2989.01	0.0024425		3519	0.01354532	0.01242075	4049	-0.00868882	0	
339.19	0.21057862	0.21006173	869.19	0.02607626	0.03066711	1399.18	0.04004569	0.04198861	1929.19	-0.00885879	0	2459.18	0.01538085	0.01663951	2989.21	0.00242851		3519.2	0.01350031	0.01242075	4049.2	-0.00900192	0	
339.39	0.20966782	0.21026741	869.39	0.0260991	0.03070776	1399.38	0.04009475	0.04204319	1929.39	-0.00938569	0	2459.38	0.01603747	0.01664147	2989.41	0.00417413		3519.4	0.01366184	0.01242075	4049.4	-0.00889035	0	
339.59	0.20991756	0.21047288	869.59	0.02625095	0.0307484	1399.58	0.04074773	0.04209775	1929.59	-0.00933582	0	2459.58	0.01669959	0.01664342	2989.61	0.0047235		3519.6	0.01290479	0.01242075	4049.6	-0.00990888	0	
339.79	0.20927202	0.21067814	869.79	0.0262324	0.03078903	1399.78	0.0402042	0.04215229	1929.79	-0.00974426	0	2459.78	0.01705126	0.01664536	2989.81	0.00442941		3519.8	0.0126523	0.01242075	4049.8	-0.00977944	0	
339.99	0.20956025	0.21088319	869.99	0.02650209	0.03082965	1399.98	0.03904659	0.04220682	1929.99	-0.0097986	0	2459.98	0.01732685	0.0166473	2990.01	0.00536943		3520	0.0126504	0.01242075	4050	-0.00991938	0	
340.19	0.21003897	0.21108802	870.19	0.02621505	0.03087026	1400.18	0.039368	0.04226134	1930.19	-0.00950065	0	2460.18	0.01805368	0.01664922	2990.21	0.00609338		3520.2	0.01356791	0.01242075	4050.2	-0.01046478	0	
340.39	0.21032681	0.21129264	870.39	0.02678179	0.03091086	1400.38	0.038555	0.04231583	1930.39	-0.00949134	0	2460.38	0.01780546	0.01665113	2990.41	0.00603479		3520.4	0.01358458	0.01242075	4050.4	-0.01091862	0	
340.59	0.21146997	0.21149704	870.59	0.02762941	0.03095146	1400.58	0.03796321	0.04237032	1930.59	-0.00985422	0	2460.58	0.01804453	0.01665303	2990.61	0.00640628		3520.6	0.01363505	0.01242075	4050.6	-0.01118443	0	
340.79	0.21108152	0.21170124	870.79	0.02737167	0.03099204	1400.78	0.03814592	0.04242479	1930.79	-0.0099363	0	2460.78	0.01779554	0.01665491	2990.81	0.00619767		3520.8	0.01393283	0.01242075	4050.8	-0.01132571	0	
340.99	0.21117202	0.21190522	870.99	0.02721765	0.03103261	1400.98	0.03801748	0.04247924	1930.99	-0.01010651	0	2460.98	0.01812004	0.01665679	2991.01	0.00653713		3521	0.01422074	0.01242075	4051	-0.01076553	0	
341.19	0.21096816	0.21210899	871.19	0.02712067	0.03107318	1401.18	0.03821896	0.04253368	1931.19	-0.01070833	0	2461.18	0.01710825	0.01665866	2991.21	0.00612672		3521.2	0.01347443	0.01242075	4051.2	-0.01003324	0	
341.39	0.21074413	0.21231255	871.39	0.02748676	0.03111373	1401.38	0.03798481	0.0425881	1931.39	-0.01177567	0	2461.38	0.01744779	0.01666052	2991.41	0.00589108		3521.4	0.01361121	0.01242075	4051.4	-0.00990098	0	
341.59	0.2108079	0.2125159	871.59	0.02751553	0.03115428	1401.58	0.03828514	0.0426425	1931.59	-0.0118032	0	2461.58	0.01724847	0.01666237	2991.61	0.00553434		3521.6	0.01260477	0.01242075	4051.6	-0.00958632	0	
341.79	0.21081621	0.21271904	871.79	0.02819837	0.03119482	1401.78	0.0384427	0.04269689	1931.79	-0.01160052	0	2461.78	0.01725198	0.0166642	2991.81	0.00517259		3521.8	0.01391025	0.01242075	4051.8	-0.00988433	0	
341.99	0.21160413	0.21292197	871.99	0.0276795	0.03123534	1401.98	0.039267	0.04275127	1931.99	-0.01146912	0	2461.98	0.01707957	0.01666603	2992.01	0.00541116		3522	0.01418335	0.01242075	4052	-0.00882789	0	
342.19	0.21194724	0.21312468	872.19	0.0278758	0.03127586	1402.18	0.04028296	0.04280563	1932.19	-0.01188569	0	2462.18	0.01639765	0.01666785	2992.21	0.00425269		3522.2	0.01396342	0.01242075	4052.2	-0.00839896	0	
342.39	0.21169687	0.21332719	872.39	0.02785569	0.03131637	1402.38	0.04121393	0.04285998	1932.39	-0.01109251	0	2462.38	0.01592457	0.01666965	2992.41	0.00327918		3522.4	0.01374857	0.01242075	4052.4	-0.00925487	0	
342.59	0.21170294	0.21352949	872.59	0.02768015	0.03135687	1402.58	0.0420448	0.0429143	1932.59	-0.01075508	0	2462.58	0.01581833	0.01667145	2992.61	0.00351929		3522.6	0.01326608	0.01242075	4052.6	-0.00926012	0	
342.79	0.21210459	0.21373157	872.79	0.02740584	0.03139736	1402.78	0.04266587	0.04296862	1932.79	-0.01023792	0	2462.78	0.01603795	0.01667324	2992.81	0.00388623		3522.8	0.01305013	0.01242075	4052.8	-0.00895542	0	
342.99	0.21263802	0.21393345	872.99	0.02751554	0.03143784	1402.98	0.04312948	0.04302292	1932.99	-0.01044115	0	2462.98	0.01673998	0.01667501	2993.01	0.00400395		3523	0.01306108	0.01242075	4053	-0.00898744	0	
343.19	0.21296035	0.21413511	873.19	0.02740887	0.03147832	1403.18	0.04359153	0.0430772	1933.19	-0.0100607	0	2463.18	0.01692565	0.01667678	2993.21	0.00392374		3523.2	0.01307525	0.01242075	4053.2	-0.00887774	0	
343.39	0.21268607	0.21433657	873.39	0.02791261	0.03151878	1403.38	0.04397146	0.04313147	1933.39	-0.01037266	0	2463.38	0.01635506	0.01667854	2993.41	0.00509061		3523.4	0.01252888	0.01242075	4053.4	-0.00854217	0	
343.59	0.2133364	0.21453782	873.59	0.02830531	0.03155923	1403.58	0.04440313	0.04318572	1933.59	-0.00978457	0	2463.58	0.0168557	0.01668028	2993.61	0.0042922		3523.6	0.0120034	0.01242075	4053.6	-0.00876435	0	
343.79	0.21331868	0.21473886	873.79	0.02961402	0.03159968	1403.78	0.04456233	0.04323996	1933.79	-0.01058569	0	2463.78	0.01763141	0.01668202	2993.81	0.00409904		3523.8	0.01269282	0.01242075	4053.8	-0.00787558	0	
343.99	0.21411213	0.21493969	873.99	0.02968213	0.03164011	1403.98	0.0443871	0.04329418	1933.99	-0.01064002	0	2463.98	0.01865495	0.01668375	2994.01	0.00464501		3524	0.01305168	0.01242075	4054	-0.00798829	0	
344.19	0.21495952	0.21514031	874.19	0.02907499	0.03168054	1404.18	0.04463223	0.04334839	1934.19	-0.00988246	0	2464.18	0.01872016	0.01668547	2994.21	0.00485719		3524.2	0.01341765	0.01242075	4054.2	-0.00882536	0	
344.39	0.21499087	0.21534073	874.39	0.02958882	0.03172096	1404.38	0.04455415	0.04340258	1934.39	-0.00973832	0	2464.38	0.0181978	0.01668718	2994.41	0.00579252		3524.4	0.01366378	0.01242075	4054.4	-0.00859905	0	
344.59	0.21517778	0.21554094	874.59	0.0294558	0.03176136	1404.58	0.04412634	0.04345675	1934.59	-0.01003493	0	2464.58	0.0182374	0.01668888	2994.61	0.00617126		3524.6	0.0144112	0.01242075	4054.6	-0.00894758	0	
344.79	0.2147663	0.21574093	874.79	0.02928167	0.03180176	1404.78	0.04404197	0.04351092	1934.79	-0.01097597	0	2464.78	0.0178762	0.01669057	2994.81	0.00710743		3524.8	0.01454364	0.01242075	4054.8	-0.00847975	0	
344.99	0.21563819	0.21594073	874.99	0.02918471	0.03184215	1404.98	0.04398968	0.04356506	1934.99	-0.01231148	0	2464.98	0.01844934	0.01669225	2995.01	0.00770607		3525	0.01455543	0.01242075	4055	-0.00805643	0	
345.19	0.21540019	0.21614031	875.19	0.03029034	0.03188253	1405.18	0.04504633	0.04361919	1935.19	-0.01234579	0	2465.18	0.01706983	0.01669392	2995.21	0.00764875		3525.2	0.01491776	0.01242075	4055.2	-0.00755537	0	
345.39	0.21519031	0.21633969	875.39	0.03048259	0.0319229	1405.38	0.04527309	0.04367331	1935.39	-0.01171691	0	2465.38	0.01745521	0.01669558	2995.41	0.0087724		3525.4	0.01523139	0.01242075	4055.4	-0.00732715	0	
345.59	0.21556715	0.21653886	875.59	0.03029538	0.03196326	1405.58	0.04562389	0.0437274	1935.59	-0.01174892	0	2465.58	0.01705425	0.01669723	2995.61	0.00871057		3525.6	0.01531376	0.01242075	4055.6	-0.00729262	0	
345.79	0.21511632	0.21673782	875.79	0.03113701	0.03200362	1405.78	0.04578363	0.04378149	1935.79	-0.01131646	0	2465.78	0.01564518	0.01669888	2995.81	0.00860734		3525.8	0.01697346	0.01242075	4055.8	-0.00750718	0	
345.99	0.21534627	0.21693658	875.99	0.03190929	0.03204396	1405.98	0.04585456	0.04383556	1935.99	-0.01170167	0	2465.98	0.01525546	0.01670051	2996.01	0.00866979		3526	0.01570765	0.01242075	4056	-0.00773143	0	
346.19	0.21573523	0.21713513	876.19	0.03180532	0.03208429	1406.18	0.04511283	0.04388961	1936.19	-0.01157694	0	2466.18	0.01514564	0.01670214	2996.21	0.00837315		3526.2	0.01580826	0.01242075	4056.2	-0.00836903	0	
346.39	0.21631338	0.21733347	876.39	0.03137185	0.03212462	1406.38	0.04537246	0.04394365	1936.39	-0.01134843	0	2466.38	0.01573388	0.01670375	2996.41	0.00814926		3526.4	0.01650016	0.01242075	4056.4	-0.00913782	0	
346.59	0.21672246	0.21753161	876.59	0.0308881	0.03216493	1406.58	0.04499421	0.04399767	1936.59	-0.01131043	0	2466.58	0.01589625	0.01670536	2996.61	0.00795758		3526.6	0.01638386	0.01242075	4056.6	-0.00886557	0	
346.79	0.21705781	0.21772954	876.79	0.03162182	0.03220524	1406.78	0.04431879	0.04405168	1936.79	-0.01100501	0	2466.78	0.01516907	0.01670696	2996.81	0.00759547		3526.8	0.01672439	0.01242075	4056.8	-0.00897736	0	
346.99	0.21677451	0.21792727	876.99	0.03226062	0.03224554	1406.98	0.04482322	0.04410567	1936.99	-0.01142113	0	2466.98	0.01471881	0.01670855	2997.01	0.00712728		3527	0.0166028	0.01242075	4057	-0.00856777	0	
347.19	0.21634245	0.2181248	877.19	0.0322172	0.03228582	1407.18	0.04390262	0.04415965	1937.19	-0.01064491	0	2467.18	0.01480857	0.01671013	2997.21	0.0072435		3527.2	0.01621873	0.01242075	4057.2	-0.00808995	0	
347.39	0.21591614	0.21832211	877.39	0.03196039	0.0323261	1407.38	0.04273993	0.04421361	1937.39	-0.01156537	0	2467.38	0.01490291	0.0167117	2997.41	0.00735722		3527.4	0.01563261	0.01242075	4057.4	-0.00836755	0	
347.59	0.21616693	0.21851923	877.59	0.03133984	0.03236637	1407.58	0.04281923	0.04426756	1937.59	-0.01145717	0	2467.58	0.01623874	0.01671327	2997.61	0.00646392		3527.6	0.01500465	0.01242075	4057.6	-0.00799597	0	
347.79	0.21618382	0.21871613	877.79	0.03176662	0.03240663	1407.78	0.04271957	0.04432149	1937.79	-0.01242561	0	2467.78	0.01699886	0.01671482	2997.81	0.00649257		3527.8	0.01543152	0.01242075	4057.8	-0.00892442	0	
347.99	0.21604026	0.21891284	877.99	0.03105475	0.03244688	1407.98	0.04169538	0.04437541	1937.99	-0.01233059	0	2467.98	0.01736769	0.01671637	2998.01	0.00686081		3528	0.0144929	0.01242075	4058	-0.01034925	0	
348.19	0.21552574	0.21910934	878.19	0.03039786	0.03248712	1408.18	0.0411483	0.04442931	1938.19	-0.01146105	0	2468.18	0.01681317	0.0167179	2998.21	0.0065797		3528.2	0.01407226	0.01242075	4058.2	-0.01013817	0	
348.39	0.21596954	0.21930563	878.39	0.03012185	0.03252736	1408.38	0.04100531	0.04448319	1938.39	-0.01154389	0	2468.38	0.01603146	0.01671943	2998.41	0.00635067		3528.4	0.01402696	0.01242075	4058.4	-0.0096574	0	
348.59	0.21576248	0.21950173	878.59	0.03024004	0.03256758	1408.58	0.04068842	0.04453706	1938.59	-0.01154773	0	2468.58	0.01662341	0.01672095	2998.61	0.00633561		3528.6	0.01449573	0.01242075	4058.6	-0.00918998	0	
348.79	0.21659439	0.21969762	878.79	0.03049047	0.03260779	1408.78	0.04150739	0.04459092	1938.79	-0.01128641	0	2468.78	0.01673344	0.01672247	2998.81	0.00693215		3528.8	0.01352812	0.01242075	4058.8	-0.00914334	0	
348.99	0.21786374	0.2198933	878.99	0.03047759	0.032648	1408.98	0.04203032	0.04464476	1938.99	-0.01111158	0	2468.98	0.01623141	0.01672397	2999.01	0.00655577		3529	0.01253583	0.01242075	4059	-0.00875488	0	
349.19	0.21766965	0.22008878	879.19	0.03110583	0.0326882	1409.18	0.04293877	0.04469858	1939.19	-0.00984486	0	2469.18	0.01592378	0.01672546	2999.21	0.00633417		3529.2	0.01300177	0.01242075	4059.2	-0.00905128	0	
349.39	0.21796941	0.22028406	879.39	0.03064591	0.03272838	1409.38	0.04325748	0.04475239	1939.39	-0.00885798	0	2469.38	0.01676048	0.01672695	2999.41	0.0055827		3529.4	0.01326258	0.01242075	4059.4	-0.00876984	0	
349.59	0.21814803	0.22047914	879.59	0.030985	0.03276856	1409.58	0.043094	0.04480619	1939.59	-0.00891516	0	2469.58	0.01691474	0.01672843	2999.61	0.00536281		3529.6	0.01395515	0.01242075	4059.6	-0.00934855	0	
349.79	0.21824537	0.22067402	879.79	0.03134724	0.03280873	1409.78	0.04274471	0.04485996	1939.79	-0.0087207	0	2469.78	0.0164383	0.0167299	2999.81	0.00570258		3529.8	0.01406916	0.01242075	4059.8	-0.00979747	0	
349.99	0.2186189	0.22086869	879.99	0.0309402	0.03284889	1409.98	0.04261077	0.04491373	1939.99	-0.00894974	0	2469.98	0.01736116	0.01673136	3000.01	0.00609248		3530	0.01314902	0.01242075	4060	-0.00934776	0	
350.19	0.21979357	0.22106316	880.19	0.02998047	0.03288904	1410.18	0.04215455	0.04496748	1940.19	-0.00880187	0	2470.18	0.01771058	0.01673282	3000.21	0.00637341		3530.2	0.01440247	0.01242075	4060.2	-0.00957181	0	
350.39	0.22026008	0.22125743	880.39	0.02958986	0.03292918	1410.38	0.04266604	0.04502121	1940.39	-0.00813617	0	2470.38	0.01838541	0.01673426	3000.41	0.00570662		3530.4	0.01436839	0.01242075	4060.4	-0.00956793	0	
350.59	0.22074158	0.2214515	880.59	0.02956144	0.03296931	1410.58	0.04313143	0.04507493	1940.59	-0.00820927	0	2470.58	0.01769903	0.0167357	3000.61	0.00580923		3530.6	0.01345622	0.01242075	4060.6	-0.00947525	0	
350.79	0.22113233	0.22164536	880.79	0.02945749	0.03300943	1410.78	0.0437255	0.04512863	1940.79	-0.00803577	0	2470.78	0.01732793	0.01673713	3000.81	0.00627433		3530.8	0.01339084	0.01242075	4060.8	-0.0087386	0	
350.99	0.2207371	0.22183903	880.99	0.02885681	0.03304955	1410.98	0.04407941	0.04518232	1940.99	-0.00879129	0	2470.98	0.01762954	0.01673855	3001.01	0.00700765		3531	0.01329657	0.01242075	4061	-0.00820213	0	
351.19	0.22059613	0.22203249	881.19	0.02863155	0.03308965	1411.18	0.04398468	0.04523599	1941.19	-0.00862875	0	2471.18	0.01844921	0.01673997	3001.21	0.00723165		3531.2	0.01343874	0.01242075	4061.2	-0.00818201	0	
351.39	0.21960739	0.22222575	881.39	0.02773083	0.03312974	1411.38	0.04255084	0.04528965	1941.39	-0.00884322	0	2471.38	0.01822058	0.01674138	3001.41	0.00705927		3531.4	0.01335753	0.01242075	4061.4	-0.00808114	0	
351.59	0.21908902	0.22241882	881.59	0.02740766	0.03316983	1411.58	0.04294192	0.04534329	1941.59	-0.00912209	0	2471.58	0.01811729	0.01674277	3001.61	0.00656465		3531.6	0.01302527	0.01242075	4061.6	-0.00791463	0	
351.79	0.21906811	0.22261168	881.79	0.02781618	0.03320991	1411.78	0.04278498	0.04539692	1941.79	-0.00964128	0	2471.78	0.01815784	0.01674417	3001.81	0.00755573		3531.8	0.01331722	0.01242075	4061.8	-0.00870689	0	
351.99	0.21883063	0.22280434	881.99	0.02767416	0.03324998	1411.98	0.04333514	0.04545053	1941.99	-0.01060633	0	2471.98	0.01802103	0.01674555	3002.01	0.00833579		3532	0.01305795	0.01242075	4062	-0.0082207	0	
352.19	0.21863752	0.2229968	882.19	0.02648591	0.03329003	1412.18	0.04401044	0.04550413	1942.19	-0.01060791	0	2472.18	0.01763246	0.01674692	3002.21	0.00835513		3532.2	0.01332804	0.01242075	4062.2	-0.00710528	0	
352.39	0.21937645	0.22318906	882.39	0.02605987	0.03333008	1412.38	0.04469434	0.04555771	1942.39	-0.01024577	0	2472.38	0.0174206	0.01674829	3002.41	0.00800002		3532.4	0.01281228	0.01242075	4062.4	-0.00741914	0	
352.59	0.21961184	0.22338113	882.59	0.02607083	0.03337012	1412.58	0.0454316	0.04561127	1942.59	-0.01019535	0	2472.58	0.01795254	0.01674965	3002.61	0.00784301		3532.6	0.01342308	0.01242075	4062.6	-0.00721614	0	
352.79	0.22050411	0.22357299	882.79	0.02653906	0.03341015	1412.78	0.04631078	0.04566483	1942.79	-0.01012349	0	2472.78	0.01757304	0.01675101	3002.81	0.00734569		3532.8	0.01414376	0.01242075	4062.8	-0.00751102	0	
352.99	0.22163205	0.22376465	882.99	0.02706301	0.03345018	1412.98	0.04747792	0.04571836	1942.99	-0.01069992	0	2472.98	0.0166959	0.01675235	3003.01	0.00671918		3533	0.01465839	0.01242075	4063	-0.00711678	0	
353.19	0.22138079	0.22395612	883.19	0.02757142	0.03349019	1413.18	0.04799443	0.04577188	1943.19	-0.00990072	0	2473.18	0.01713389	0.01675369	3003.21	0.0063901		3533.2	0.01650108	0.01242075	4063.2	-0.0081688	0	
353.39	0.22166121	0.22414739	883.39	0.02768517	0.03353019	1413.38	0.04719991	0.04582539	1943.39	-0.01030025	0	2473.38	0.01727399	0.01675502	3003.41	0.0052779		3533.4	0.01736854	0.01242075	4063.4	-0.0080457	0	
353.59	0.22163533	0.22433846	883.59	0.02811529	0.03357019	1413.58	0.04680337	0.04587888	1943.59	-0.01061904	0	2473.58	0.01725944	0.01675634	3003.61	0.00487564		3533.6	0.01704133	0.01242075	4063.6	-0.00848212	0	
353.79	0.22301989	0.22452933	883.79	0.02823526	0.03361017	1413.78	0.04705845	0.04593235	1943.79	-0.01033721	0	2473.78	0.01662567	0.01675766	3003.81	0.00439827		3533.8	0.0168218	0.01242075	4063.8	-0.00894988	0	
353.99	0.22273631	0.22472	883.99	0.02896764	0.03365015	1413.98	0.04711223	0.04598581	1943.99	-0.0102323	0	2473.98	0.01746079	0.01675897	3004.01	0.00412157		3534	0.015969	0.01242075	4064	-0.00909227	0	
354.19	0.22370178	0.22491047	884.19	0.02934046	0.03369012	1414.18	0.04725041	0.04603926	1944.19	-0.00953788	0	2474.18	0.01793072	0.01676027	3004.21	0.00425298		3534.2	0.01557564	0.01242075	4064.2	-0.00995981	0	
354.39	0.22450568	0.22510075	884.39	0.0300828	0.03373007	1414.38	0.04757912	0.04609269	1944.39	-0.00884167	0	2474.38	0.01746308	0.01676156	3004.41	0.00373367		3534.4	0.01440551	0.01242075	4064.4	-0.00961129	0	
354.59	0.22529761	0.22529083	884.59	0.03085084	0.03377002	1414.58	0.0481321	0.04614611	1944.59	-0.00870444	0	2474.58	0.01667736	0.01676285	3004.61	0.00330078		3534.6	0.01431332	0.01242075	4064.6	-0.00912107	0	
354.79	0.22548131	0.22548071	884.79	0.0315523	0.03380996	1414.78	0.04790885	0.0461995	1944.79	-0.00823373	0	2474.78	0.01570658	0.01676413	3004.81	0.00312719		3534.8	0.01428425	0.01242075	4064.8	-0.00895413	0	
354.99	0.22511999	0.2256704	884.99	0.03251807	0.03384989	1414.98	0.04705468	0.04625289	1944.99	-0.0081187	0	2474.98	0.01514383	0.0167654	3005.01	0.00317502		3535	0.01375414	0.01242075	4065	-0.00854092	0	
355.19	0.22500087	0.22585988	885.19	0.03314158	0.03388981	1415.18	0.04616426	0.04630626	1945.19	-0.00835593	0	2475.18	0.01524263	0.01676667	3005.21	0.00287357		3535.2	0.0138068	0.01242075	4065.2	-0.00707029	0	
355.39	0.22370711	0.22604918	885.39	0.03279718	0.03392973	1415.38	0.04413676	0.04635961	1945.39	-0.00811571	0	2475.38	0.01439567	0.01676792	3005.41	0.0034637		3535.4	0.01395544	0.01242075	4065.4	-0.00647151	0	
355.59	0.22369122	0.22623827	885.59	0.03258102	0.03396963	1415.58	0.04492425	0.04641295	1945.59	-0.00910459	0	2475.58	0.01454738	0.01676918	3005.61	0.00315007		3535.6	0.01315219	0.01242075	4065.6	-0.00704839	0	
355.79	0.22289249	0.22642717	885.79	0.03231136	0.03400952	1415.78	0.04514423	0.04646628	1945.79	-0.0098416	0	2475.78	0.01557177	0.01677042	3005.81	0.00541002		3535.8	0.01300442	0.01242075	4065.8	-0.00705557	0	
355.99	0.22268223	0.22661587	885.99	0.03155537	0.03404941	1415.98	0.04598133	0.04651959	1945.99	-0.01073273	0	2475.98	0.01569843	0.01677166	3006.01	0.00594713		3536	0.01340656	0.01242075	4066	-0.00694382	0	
356.19	0.22265118	0.22680438	886.19	0.03036024	0.03408928	1416.18	0.04502802	0.04657288	1946.19	-0.00998109	0	2476.18	0.01541986	0.01677289	3006.21	0.00672394		3536.2	0.01318249	0.01242075	4066.2	-0.00696426	0	
356.39	0.22280071	0.22699269	886.39	0.03046664	0.03412915	1416.38	0.04513298	0.04662616	1946.39	-0.00940415	0	2476.38	0.01512393	0.01677411	3006.41	0.0065549		3536.4	0.01306696	0.01242075	4066.4	-0.00739514	0	
356.59	0.22297804	0.22718081	886.59	0.03054729	0.03416901	1416.58	0.04574285	0.04667943	1946.59	-0.00957536	0	2476.58	0.01542955	0.01677533	3006.61	0.00767534		3536.6	0.01392814	0.01242075	4066.6	-0.00694672	0	
356.79	0.22240787	0.22736873	886.79	0.03046782	0.03420886	1416.78	0.04620779	0.04673267	1946.79	-0.00937985	0	2476.78	0.01491939	0.01677654	3006.81	0.00845488		3536.8	0.01484621	0.01242075	4066.8	-0.00759707	0	
356.99	0.22298865	0.22755645	886.99	0.03035613	0.0342487	1416.98	0.04638605	0.04678591	1946.99	-0.00992809	0	2476.98	0.01460393	0.01677774	3007.01	0.00901789		3537	0.01526912	0.01242075	4067	-0.00809553	0	
357.19	0.22213071	0.22774398	887.19	0.03031122	0.03428853	1417.18	0.04606506	0.04683913	1947.19	-0.008998	0	2477.18	0.01473423	0.01677894	3007.21	0.00901925		3537.2	0.01573383	0.01242075	4067.2	-0.00822492	0	
357.39	0.22221363	0.22793132	887.39	0.03043131	0.03432835	1417.38	0.04578327	0.04689233	1947.39	-0.00869313	0	2477.38	0.01480765	0.01678013	3007.41	0.00881409		3537.4	0.01580737	0.01242075	4067.4	-0.00816506	0	
357.59	0.22228522	0.22811846	887.59	0.03035271	0.03436816	1417.58	0.04666857	0.04694552	1947.59	-0.0082134	0	2477.58	0.01549942	0.01678132	3007.61	0.00828795		3537.6	0.01534846	0.01242075	4067.6	-0.00849386	0	
357.79	0.22260196	0.22830541	887.79	0.03059138	0.03440796	1417.78	0.04731165	0.04699869	1947.79	-0.00831493	0	2477.78	0.01561573	0.01678249	3007.81	0.00879305		3537.8	0.01529607	0.01242075	4067.8	-0.00883361	0	
357.99	0.22184498	0.22849217	887.99	0.0311918	0.03444776	1417.98	0.04803595	0.04705185	1947.99	-0.00834378	0	2477.98	0.01599158	0.01678366	3008.01	0.00857504		3538	0.01416991	0.01242075	4068	-0.0085614	0	
358.19	0.22244176	0.22867873	888.19	0.03178996	0.03448754	1418.18	0.04853519	0.047105	1948.19	-0.00786959	0	2478.18	0.01556661	0.01678483	3008.21	0.00912043		3538.2	0.01307076	0.01242075	4068.2	-0.00792603	0	
358.39	0.2231107	0.22886509	888.39	0.03239595	0.03452732	1418.38	0.04830946	0.04715812	1948.39	-0.00793705	0	2478.38	0.01443676	0.01678599	3008.41	0.0085981		3538.4	0.01263245	0.01242075	4068.4	-0.00782253	0	
358.59	0.22286539	0.22905127	888.59	0.03275017	0.03456708	1418.58	0.04815777	0.04721124	1948.59	-0.00850719	0	2478.58	0.01465748	0.01678714	3008.61	0.00732487		3538.6	0.01288317	0.01242075	4068.6	-0.00697881	0	
358.79	0.22324549	0.22923725	888.79	0.03330689	0.03460684	1418.78	0.04750017	0.04726434	1948.79	-0.00854723	0	2478.78	0.01484085	0.01678828	3008.81	0.00679233		3538.8	0.01243626	0.01242075	4068.8	-0.0074243	0	
358.99	0.22379143	0.22942303	888.99	0.03323558	0.03464659	1418.98	0.04716328	0.04731742	1948.99	-0.00885023	0	2478.98	0.01513694	0.01678942	3009.01	0.00614676		3539	0.01199078	0.01242075	4069	-0.00673954	0	
359.19	0.22399545	0.22960863	889.19	0.03350619	0.03468633	1419.18	0.04707492	0.04737049	1949.19	-0.00885637	0	2479.18	0.01577457	0.01679055	3009.21	0.00590388		3539.2	0.012789	0.01242075	4069.2	-0.00688802	0	
359.39	0.22367651	0.22979403	889.39	0.03287626	0.03472606	1419.38	0.04702456	0.04742354	1949.39	-0.00896986	0	2479.38	0.01530839	0.01679168	3009.41	0.00605364		3539.4	0.0126076	0.01242075	4069.4	-0.00770526	0	
359.59	0.22437855	0.22997924	889.59	0.03266003	0.03476578	1419.58	0.04799854	0.04747658	1949.59	-0.0090843	0	2479.58	0.01631564	0.0167928	3009.61	0.00570117		3539.6	0.0124139	0.01242075	4069.6	-0.00844952	0	
359.79	0.22495531	0.23016425	889.79	0.03274873	0.03480549	1419.78	0.04781929	0.0475296	1949.79	-0.00887934	0	2479.78	0.01653104	0.01679391	3009.81	0.00668131		3539.8	0.01317251	0.01242075	4069.8	-0.00884197	0	
359.99	0.22647615	0.23034908	889.99	0.03242018	0.0348452	1419.98	0.04724859	0.04758261	1949.99	-0.00922422	0	2479.98	0.01628063	0.01679502	3010.01	0.00617917		3540	0.01352764	0.01242075	4070	-0.00955202	0	
360.19	0.22709054	0.23053371	890.19	0.03228099	0.03488489	1420.18	0.04632196	0.04763561	1950.19	-0.00930741	0	2480.18	0.01619355	0.01679612	3010.21	0.00633237		3540.2	0.01420715	0.01242075	4070.2	-0.01040981	0	
360.39	0.22677954	0.23071816	890.39	0.03264557	0.03492458	1420.38	0.04650051	0.04768859	1950.39	-0.00917403	0	2480.38	0.0153265	0.01679722	3010.41	0.00582916		3540.4	0.01474058	0.01242075	4070.4	-0.01102066	0	
360.59	0.22725354	0.23090241	890.59	0.032342	0.03496425	1420.58	0.04606222	0.04774155	1950.59	-0.00862268	0	2480.58	0.0160308	0.01679831	3010.61	0.00691935		3540.6	0.01599149	0.01242075	4070.6	-0.01235567	0	
360.79	0.22695345	0.23108646	890.79	0.03216277	0.03500392	1420.78	0.04555783	0.0477945	1950.79	-0.00846765	0	2480.78	0.01543294	0.01679939	3010.81	0.00652819		3540.8	0.01741918	0.01242075	4070.8	-0.01339185	0	
360.99	0.22698265	0.23127033	890.99	0.03280046	0.03504358	1420.98	0.04442493	0.04784743	1950.99	-0.00861592	0	2480.98	0.01492814	0.01680047	3011.01	0.00733664		3541	0.01821999	0.01242075	4071	-0.01338484	0	
361.19	0.22724847	0.23145401	891.19	0.03313036	0.03508323	1421.18	0.04436224	0.04790035	1951.19	-0.0075381	0	2481.18	0.01574002	0.01680154	3011.21	0.00770652		3541.2	0.01850873	0.01242075	4071.2	-0.01393707	0	
361.39	0.22755452	0.2316375	891.39	0.03311063	0.03512287	1421.38	0.04397369	0.04795325	1951.39	-0.0080056	0	2481.38	0.01654874	0.0168026	3011.41	0.00867737		3541.4	0.01845387	0.01242075	4071.4	-0.01369083	0	
361.59	0.22751646	0.23182079	891.59	0.03265891	0.0351625	1421.58	0.04458417	0.04800614	1951.59	-0.00872633	0	2481.58	0.01642925	0.01680366	3011.61	0.00896932		3541.6	0.01914447	0.01242075	4071.6	-0.01327315	0	
361.79	0.22750249	0.2320039	891.79	0.03327142	0.03520212	1421.78	0.04493512	0.04805902	1951.79	-0.00896323	0	2481.78	0.01556491	0.01680471	3011.81	0.00916708		3541.8	0.0184377	0.01242075	4071.8	-0.01352142	0	
361.99	0.22776137	0.23218682	891.99	0.03268801	0.03524173	1421.98	0.04458352	0.04811188	1951.99	-0.00958121	0	2481.98	0.01534186	0.01680576	3012.01	0.00908183		3542	0.01753075	0.01242075	4072	-0.01360347	0	
362.19	0.22757419	0.23236954	892.19	0.03263928	0.03528134	1422.18	0.04461777	0.04816472	1952.19	-0.00993444	0	2482.18	0.01571488	0.0168068	3012.21	0.00961085		3542.2	0.01642634	0.01242075	4072.2	-0.01284832	0	
362.39	0.22792103	0.23255208	892.39	0.03197011	0.03532093	1422.38	0.04513826	0.04821755	1952.39	-0.01074842	0	2482.38	0.01559819	0.01680784	3012.41	0.00869694		3542.4	0.01643249	0.01242075	4072.4	-0.01278296	0	
362.59	0.227454	0.23273443	892.59	0.03145667	0.03536052	1422.58	0.04494739	0.04827036	1952.59	-0.01126652	0	2482.58	0.01619757	0.01680887	3012.61	0.00776629		3542.6	0.01591735	0.01242075	4072.6	-0.01171647	0	
362.79	0.22772347	0.23291659	892.79	0.03177988	0.03540009	1422.78	0.04583577	0.04832316	1952.79	-0.01049444	0	2482.78	0.01645385	0.01680989	3012.81	0.00790615		3542.8	0.01402588	0.01242075	4072.8	-0.01230464	0	
362.99	0.22799301	0.23309855	892.99	0.0313692	0.03543966	1422.98	0.04667937	0.04837594	1952.99	-0.01075196	0	2482.98	0.01562181	0.01681091	3013.01	0.00796092		3543	0.01319937	0.01242075	4073	-0.01156008	0	
363.19	0.22807427	0.23328034	893.19	0.03115069	0.03547922	1423.18	0.04707	0.04842871	1953.19	-0.01038849	0	2483.18	0.01576486	0.01681193	3013.21	0.00772177		3543.2	0.01315051	0.01242075	4073.2	-0.01142118	0	
363.39	0.22822757	0.23346193	893.39	0.03140979	0.03551877	1423.38	0.04755921	0.04848147	1953.39	-0.01098397	0	2483.38	0.015039	0.01681293	3013.41	0.00781829		3543.4	0.01155126	0.01242075	4073.4	-0.01000899	0	
363.59	0.22871788	0.23364333	893.59	0.0315231	0.03555831	1423.58	0.04814138	0.04853421	1953.59	-0.01081866	0	2483.58	0.01489616	0.01681394	3013.61	0.00807944		3543.6	0.01142974	0.01242075	4073.6	-0.0097369	0	
363.79	0.22871688	0.23382455	893.79	0.0317701	0.03559784	1423.78	0.04813905	0.04858693	1953.79	-0.01107746	0	2483.78	0.01509577	0.01681493	3013.81	0.00835764		3543.8	0.01105017	0.01242075	4073.8	-0.00937535	0	
363.99	0.22859393	0.23400557	893.99	0.03173353	0.03563736	1423.98	0.0483699	0.04863964	1953.99	-0.01206601	0	2483.98	0.01501275	0.01681592	3014.01	0.00732706		3544	0.01061844	0.01242075	4074	-0.00872336	0	
364.19	0.22933909	0.23418641	894.19	0.03224368	0.03567687	1424.18	0.0480272	0.04869234	1954.19	-0.01225734	0	2484.18	0.0149983	0.01681691	3014.21	0.00721144		3544.2	0.01109847	0.01242075	4074.2	-0.00830919	0	
364.39	0.22912044	0.23436706	894.39	0.03249025	0.03571638	1424.38	0.04755281	0.04874502	1954.39	-0.01172972	0	2484.38	0.01504199	0.01681789	3014.41	0.00660795		3544.4	0.01084312	0.01242075	4074.4	-0.00785724	0	
364.59	0.22972459	0.23454753	894.59	0.0330836	0.03575587	1424.58	0.04788057	0.04879768	1954.59	-0.01115061	0	2484.58	0.01605081	0.01681886	3014.61	0.00718793		3544.6	0.01172609	0.01242075	4074.6	-0.00872119	0	
364.79	0.22973447	0.2347278	894.79	0.03468972	0.03579536	1424.78	0.0473921	0.04885033	1954.79	-0.01117415	0	2484.78	0.01632785	0.01681983	3014.81	0.00763685		3544.8	0.01228387	0.01242075	4074.8	-0.00887054	0	
364.99	0.23035009	0.23490789	894.99	0.03549157	0.03583484	1424.98	0.045648	0.04890297	1954.99	-0.01018709	0	2484.98	0.01674787	0.01682079	3015.01	0.00848512		3545	0.0130746	0.01242075	4075	-0.00906205	0	
365.19	0.23035543	0.2350878	895.19	0.03508278	0.03587431	1425.18	0.04597761	0.04895559	1955.19	-0.00968553	0	2485.18	0.01804512	0.01682175	3015.21	0.00899034		3545.2	0.01304228	0.01242075	4075.2	-0.01019973	0	
365.39	0.23068592	0.23526751	895.39	0.03530532	0.03591376	1425.38	0.04597532	0.04900819	1955.39	-0.00942078	0	2485.38	0.01817389	0.01682271	3015.41	0.00902749		3545.4	0.01327908	0.01242075	4075.4	-0.00921898	0	
365.59	0.23063286	0.23544704	895.59	0.03504406	0.03595321	1425.58	0.0462031	0.04906078	1955.59	-0.00946504	0	2485.58	0.01723316	0.01682365	3015.61	0.00868657		3545.6	0.01428703	0.01242075	4075.6	-0.00983786	0	
365.79	0.23045277	0.23562639	895.79	0.03481942	0.03599266	1425.78	0.04628156	0.04911336	1955.79	-0.00807836	0	2485.78	0.0172106	0.0168246	3015.81	0.00830703		3545.8	0.01381315	0.01242075	4075.8	-0.01049095	0	
365.99	0.23035483	0.23580554	895.99	0.03424391	0.03603209	1425.98	0.04587609	0.04916592	1955.99	-0.00856139	0	2485.98	0.01745351	0.01682553	3016.01	0.00805884		3546	0.01402507	0.01242075	4076	-0.01065753	0	
366.19	0.23018567	0.23598452	896.19	0.03486725	0.03607151	1426.18	0.0460492	0.04921846	1956.19	-0.00728002	0	2486.18	0.01725922	0.01682646	3016.21	0.00720704		3546.2	0.01398297	0.01242075	4076.2	-0.01004571	0	
366.39	0.2297995	0.2361633	896.39	0.03476601	0.03611093	1426.38	0.04620098	0.04927099	1956.39	-0.00700343	0	2486.38	0.01736327	0.01682739	3016.41	0.00664136		3546.4	0.01486126	0.01242075	4076.4	-0.00958482	0	
366.59	0.22895317	0.2363419	896.59	0.03456553	0.03615033	1426.58	0.04579356	0.04932351	1956.59	-0.00643353	0	2486.58	0.01816447	0.01682831	3016.61	0.00627645		3546.6	0.01497808	0.01242075	4076.6	-0.00921034	0	
366.79	0.22913114	0.23652032	896.79	0.0356245	0.03618973	1426.78	0.04682038	0.04937601	1956.79	-0.00586369	0	2486.78	0.0183092	0.01682923	3016.81	0.00623563		3546.8	0.01440034	0.01242075	4076.8	-0.00980107	0	
366.99	0.22929758	0.23669855	896.99	0.03535116	0.03622911	1426.98	0.04706219	0.0494285	1956.99	-0.00661806	0	2486.98	0.01858359	0.01683014	3017.01	0.00571774		3547	0.01470864	0.01242075	4077	-0.00996025	0	
367.19	0.22949667	0.23687659	897.19	0.03551096	0.03626849	1427.18	0.04718046	0.04948097	1957.19	-0.0062768	0	2487.18	0.01822905	0.01683105	3017.21	0.00506611		3547.2	0.01424725	0.01242075	4077.2	-0.00986895	0	
367.39	0.22937258	0.23705445	897.39	0.03598221	0.03630786	1427.38	0.04720355	0.04953342	1957.39	-0.00678888	0	2487.38	0.01810492	0.01683195	3017.41	0.00541613		3547.4	0.01365711	0.01242075	4077.4	-0.00902361	0	
367.59	0.22865857	0.23723213	897.59	0.03572433	0.03634722	1427.58	0.04720131	0.04958587	1957.59	-0.00766248	0	2487.58	0.01885807	0.01683285	3017.61	0.00566803		3547.6	0.01384533	0.01242075	4077.6	-0.00936805	0	
367.79	0.22839375	0.23740962	897.79	0.0359312	0.03638657	1427.78	0.04734585	0.04963829	1957.79	-0.00806654	0	2487.78	0.01914655	0.01683374	3017.81	0.00534919		3547.8	0.01341903	0.01242075	4077.8	-0.00932734	0	
367.99	0.22894428	0.23758693	897.99	0.03604563	0.03642591	1427.98	0.04694695	0.04969071	1957.99	-0.00833258	0	2487.98	0.0186334	0.01683462	3018.01	0.00517912		3548	0.01293352	0.01242075	4078	-0.00840646	0	
368.19	0.22987654	0.23776405	898.19	0.03647576	0.03646525	1428.18	0.04698134	0.0497431	1958.19	-0.00810826	0	2488.18	0.01865112	0.01683551	3018.21	0.00609493		3548.2	0.01218209	0.01242075	4078.2	-0.00837625	0	
368.39	0.22935474	0.23794099	898.39	0.03625172	0.03650457	1428.38	0.04677627	0.04979549	1958.39	-0.0075245	0	2488.38	0.01886487	0.01683638	3018.41	0.00639234		3548.4	0.01235141	0.01242075	4078.4	-0.00777368	0	
368.59	0.2292989	0.23811774	898.59	0.03670724	0.03654389	1428.58	0.0464798	0.04984785	1958.59	-0.00795976	0	2488.58	0.01885696	0.01683725	3018.61	0.00710215		3548.6	0.01210839	0.01242075	4078.6	-0.00800492	0	
368.79	0.22963696	0.23829432	898.79	0.03692058	0.03658319	1428.78	0.0454306	0.04990021	1958.79	-0.00829747	0	2488.78	0.01912868	0.01683812	3018.81	0.00772953		3548.8	0.01243894	0.01242075	4078.8	-0.00818419	0	
368.99	0.229252	0.23847071	898.99	0.03599651	0.03662249	1428.98	0.04501697	0.04995254	1958.99	-0.00819815	0	2488.98	0.01832374	0.01683898	3019.01	0.00723878		3549	0.01330131	0.01242075	4079	-0.00823944	0	
369.19	0.22890213	0.23864691	899.19	0.03586596	0.03666178	1429.18	0.04601432	0.05000487	1959.19	-0.00885928	0	2489.18	0.01823915	0.01683984	3019.21	0.00737602		3549.2	0.01262092	0.01242075	4079.2	-0.00861834	0	
369.39	0.22932648	0.23882294	899.39	0.0357303	0.03670106	1429.38	0.04557741	0.05005718	1959.39	-0.00914335	0	2489.38	0.01789834	0.01684069	3019.41	0.00690704		3549.4	0.01240594	0.01242075	4079.4	-0.00802629	0	
369.59	0.22882391	0.23899878	899.59	0.03526613	0.03674033	1429.58	0.04611922	0.05010947	1959.59	-0.00980094	0	2489.58	0.01619621	0.01684154	3019.61	0.00700821		3549.6	0.01197511	0.01242075	4079.6	-0.00860284	0	
369.79	0.22795559	0.23917443	899.79	0.03567621	0.03677959	1429.78	0.04532319	0.05016175	1959.79	-0.00910566	0	2489.78	0.01630008	0.01684238	3019.81	0.00634511		3549.8	0.01133708	0.01242075	4079.8	-0.00924102	0	
369.99	0.22787288	0.23934991	899.99	0.03628493	0.03681884	1429.98	0.04438315	0.05021401	1959.99	-0.0100652	0	2489.98	0.01686277	0.01684322	3020.01	0.00627286		3550	0.01178853	0.01242075	4080	-0.00984112	0	
370.19	0.22797216	0.2395252	900.19	0.03623005	0.03685809	1430.18	0.04333048	0.05026626	1960.19	-0.01022147	0	2490.18	0.01637115	0.01684406	3020.21	0.00529189		3550.2	0.0120408	0.01242075	4080.2	-0.01032292	0	
370.39	0.22868817	0.23970032	900.39	0.03596973	0.03689732	1430.38	0.04369694	0.0503185	1960.39	-0.0107875	0	2490.38	0.0164751	0.01684489	3020.41	0.00530692		3550.4	0.01226885	0.01242075	4080.4	-0.01005706	0	
370.59	0.22904478	0.23987525	900.59	0.035328	0.03693655	1430.58	0.04424938	0.05037071	1960.59	-0.01097855	0	2490.58	0.01643799	0.01684571	3020.61	0.00493701		3550.6	0.01275539	0.01242075	4080.6	-0.01082985	0	
370.79	0.22974126	0.24004999	900.79	0.03503703	0.03697576	1430.78	0.04471397	0.05042292	1960.79	-0.01145039	0	2490.78	0.01640463	0.01684653	3020.81	0.00389403		3550.8	0.01173661	0.01242075	4080.8	-0.01137133	0	
370.99	0.23007411	0.24022456	900.99	0.03406249	0.03701497	1430.98	0.04538489	0.05047511	1960.99	-0.01215906	0	2490.98	0.01609709	0.01684735	3021.01	0.0033787		3551	0.01160736	0.01242075	4081	-0.01173662	0	
371.19	0.23117935	0.24039895	901.19	0.03358221	0.03705417	1431.18	0.04483484	0.05052729	1961.19	-0.01197066	0	2491.18	0.01529486	0.01684816	3021.21	0.00443348		3551.2	0.01226694	0.01242075	4081.2	-0.01135475	0	
371.39	0.23210746	0.24057315	901.39	0.03357468	0.03709336	1431.38	0.04474231	0.05057945	1961.39	-0.01160629	0	2491.38	0.01446854	0.01684896	3021.41	0.00444628		3551.4	0.01373113	0.01242075	4081.4	-0.01097269	0	
371.59	0.23269392	0.24074718	901.59	0.03312381	0.03713254	1431.58	0.04574388	0.05063159	1961.59	-0.01132471	0	2491.58	0.01443665	0.01684977	3021.61	0.00456112		3551.6	0.01371984	0.01242075	4081.6	-0.01168881	0	
371.79	0.23350656	0.24092102	901.79	0.03267071	0.03717171	1431.78	0.04707425	0.05068372	1961.79	-0.01057089	0	2491.78	0.01433871	0.01685056	3021.81	0.00528295		3551.8	0.01308935	0.01242075	4081.8	-0.01156325	0	
371.99	0.23453103	0.24109469	901.99	0.0317927	0.03721087	1431.98	0.04720665	0.05073584	1961.99	-0.00986937	0	2491.98	0.01459615	0.01685136	3022.01	0.00634487		3552	0.0123563	0.01242075	4082	-0.01075883	0	
372.19	0.23481991	0.24126817	902.19	0.03130191	0.03725003	1432.18	0.0472564	0.05078794	1962.19	-0.00920576	0	2492.18	0.01519084	0.01685215	3022.21	0.00546078		3552.2	0.0121815	0.01242075	4082.2	-0.01083402	0	
372.39	0.23592774	0.24144147	902.39	0.03100732	0.03728917	1432.38	0.04728014	0.05084003	1962.39	-0.00878568	0	2492.38	0.01545699	0.01685293	3022.41	0.00569801		3552.4	0.01312958	0.01242075	4082.4	-0.01001441	0	
372.59	0.23635378	0.2416146	902.59	0.03096786	0.03732831	1432.58	0.04686722	0.0508921	1962.59	-0.0092689	0	2492.58	0.01558865	0.01685371	3022.61	0.00522629		3552.6	0.01395064	0.01242075	4082.6	-0.01047188	0	
372.79	0.23725907	0.24178754	902.79	0.03084163	0.03736744	1432.78	0.04717113	0.05094416	1962.79	-0.00859734	0	2492.78	0.01577125	0.01685449	3022.81	0.00463297		3552.8	0.01493575	0.01242075	4082.8	-0.01069475	0	
372.99	0.23750278	0.2419603	902.99	0.03113629	0.03740655	1432.98	0.04778146	0.0509962	1962.99	-0.00849094	0	2492.98	0.01571029	0.01685526	3023.01	0.00407966		3553	0.01557049	0.01242075	4083	-0.01097945	0	
373.19	0.23756236	0.24213289	903.19	0.03150409	0.03744566	1433.18	0.04891057	0.05104823	1963.19	-0.00860359	0	2493.18	0.01536319	0.01685602	3023.21	0.0048515		3553.2	0.0141432	0.01242075	4083.2	-0.01127558	0	
373.39	0.23713662	0.2423053	903.39	0.03134782	0.03748476	1433.38	0.04954274	0.05110024	1963.39	-0.00852055	0	2493.38	0.01525395	0.01685679	3023.41	0.00440973		3553.4	0.01423432	0.01242075	4083.4	-0.01153645	0	
373.59	0.23626137	0.24247752	903.59	0.03207628	0.03752386	1433.58	0.05025602	0.05115224	1963.59	-0.0090508	0	2493.58	0.01484926	0.01685755	3023.61	0.0045358		3553.6	0.01462843	0.01242075	4083.6	-0.01223895	0	
373.79	0.23493526	0.24264957	903.79	0.0333732	0.03756294	1433.78	0.04953421	0.05120422	1963.79	-0.0096377	0	2493.78	0.01587755	0.0168583	3023.81	0.00447386		3553.8	0.01441909	0.01242075	4083.8	-0.01203907	0	
373.99	0.23494471	0.24282144	903.99	0.03322099	0.03760201	1433.98	0.04992901	0.05125619	1963.99	-0.00962478	0	2493.98	0.01574807	0.01685905	3024.01	0.00439637		3554	0.01438459	0.01242075	4084	-0.01158964	0	
374.19	0.23444957	0.24299313	904.19	0.03314415	0.03764108	1434.18	0.05000346	0.05130815	1964.19	-0.00944588	0	2494.18	0.0143662	0.0168598	3024.21	0.00413586		3554.2	0.01473703	0.01242075	4084.2	-0.01174378	0	
374.39	0.23443309	0.24316465	904.39	0.03355474	0.03768013	1434.38	0.05051206	0.05136009	1964.39	-0.00933262	0	2494.38	0.01531547	0.01686054	3024.41	0.0038712		3554.4	0.01462851	0.01242075	4084.4	-0.00978745	0	
374.59	0.23381045	0.24333598	904.59	0.03354274	0.03771918	1434.58	0.05081681	0.05141201	1964.59	-0.00959992	0	2494.58	0.0150799	0.01686128	3024.61	0.0034882		3554.6	0.01519455	0.01242075	4084.6	-0.01007141	0	
374.79	0.23393072	0.24350714	904.79	0.03483532	0.03775822	1434.78	0.05105406	0.05146392	1964.79	-0.01057158	0	2494.78	0.0150397	0.01686201	3024.81	0.00428731		3554.8	0.01535519	0.01242075	4084.8	-0.01000301	0	
374.99	0.23402688	0.24367812	904.99	0.03525031	0.03779725	1434.98	0.05165677	0.05151582	1964.99	-0.01062278	0	2494.98	0.0145045	0.01686274	3025.01	0.00502759		3555	0.01653869	0.01242075	4085	-0.00961503	0	
375.19	0.23516931	0.24384892	905.19	0.03459961	0.03783627	1435.18	0.05188945	0.0515677	1965.19	-0.01054821	0	2495.18	0.01451291	0.01686347	3025.21	0.00657498		3555.2	0.01732789	0.01242075	4085.2	-0.00877213	0	
375.39	0.23521329	0.24401955	905.39	0.03483648	0.03787528	1435.38	0.05241634	0.05161956	1965.39	-0.01070509	0	2495.38	0.01384481	0.01686419	3025.41	0.00592774		3555.4	0.01761886	0.01242075	4085.4	-0.00902832	0	
375.59	0.23482969	0.24419	905.59	0.03482027	0.03791428	1435.58	0.05310043	0.05167142	1965.59	-0.01158801	0	2495.58	0.0152155	0.0168649	3025.61	0.00649269		3555.6	0.01577595	0.01242075	4085.6	-0.00954139	0	
375.79	0.23440947	0.24436027	905.79	0.03481018	0.03795327	1435.78	0.0525966	0.05172325	1965.79	-0.01182147	0	2495.78	0.01699808	0.01686562	3025.81	0.00745639		3555.8	0.0145783	0.01242075	4085.8	-0.00957742	0	
375.99	0.23491241	0.24453036	905.99	0.03486094	0.03799226	1435.98	0.05134748	0.05177508	1965.99	-0.01214406	0	2495.98	0.01800945	0.01686633	3026.01	0.00806126		3556	0.01402671	0.01242075	4086	-0.00939036	0	
376.19	0.23517183	0.24470028	906.19	0.0343002	0.03803123	1436.18	0.0506153	0.05182688	1966.19	-0.01232316	0	2496.18	0.01882981	0.01686703	3026.21	0.0075384		3556.2	0.01497552	0.01242075	4086.2	-0.00953525	0	
376.39	0.2362601	0.24487002	906.39	0.03414885	0.0380702	1436.38	0.05025578	0.05187868	1966.39	-0.01190371	0	2496.38	0.0184762	0.01686774	3026.41	0.00835324		3556.4	0.01581373	0.01242075	4086.4	-0.00943696	0	
376.59	0.23654211	0.24503959	906.59	0.03398309	0.03810916	1436.58	0.04919757	0.05193045	1966.59	-0.01189301	0	2496.58	0.01999736	0.01686843	3026.61	0.00835986		3556.6	0.01699403	0.01242075	4086.6	-0.01047173	0	
376.79	0.23709614	0.24520898	906.79	0.03399762	0.03814811	1436.78	0.04878517	0.05198222	1966.79	-0.01158432	0	2496.78	0.0207191	0.01686913	3026.81	0.00783038		3556.8	0.01593441	0.01242075	4086.8	-0.01079037	0	
376.99	0.23799835	0.24537819	906.99	0.03459159	0.03818705	1436.98	0.04862673	0.05203397	1966.99	-0.0119707	0	2496.98	0.02132794	0.01686982	3027.01	0.00863654		3557	0.01586324	0.01242075	4087	-0.01205863	0	
377.19	0.2377051	0.24554723	907.19	0.03442428	0.03822598	1437.18	0.04851451	0.0520857	1967.19	-0.01142055	0	2497.18	0.02081576	0.0168705	3027.21	0.00891		3557.2	0.01582881	0.01242075	4087.2	-0.01230295	0	
377.39	0.23798058	0.24571609	907.39	0.0339449	0.0382649	1437.38	0.04781021	0.05213742	1967.39	-0.01043973	0	2497.38	0.02076304	0.01687119	3027.41	0.00827207		3557.4	0.01647161	0.01242075	4087.4	-0.01231989	0	
377.59	0.23769074	0.24588478	907.59	0.03480373	0.03830381	1437.58	0.04671635	0.05218913	1967.59	-0.01019007	0	2497.58	0.019644	0.01687187	3027.61	0.00865236		3557.6	0.01665143	0.01242075	4087.6	-0.01232568	0	
377.79	0.23745179	0.2460533	907.79	0.03549282	0.03834272	1437.78	0.046882	0.05224082	1967.79	-0.00973972	0	2497.78	0.0188087	0.01687254	3027.81	0.00854756		3557.8	0.01601188	0.01242075	4087.8	-0.0115108	0	
377.99	0.23757754	0.24622163	907.99	0.03529892	0.03838161	1437.98	0.04725401	0.05229249	1967.99	-0.00877779	0	2497.98	0.01790758	0.01687321	3028.01	0.00818875		3558	0.01567734	0.01242075	4088	-0.01128105	0	
378.19	0.23724524	0.2463898	908.19	0.03602832	0.0384205	1438.18	0.04725589	0.05234415	1968.19	-0.00834818	0	2498.18	0.01757052	0.01687388	3028.21	0.00818853		3558.2	0.01589386	0.01242075	4088.2	-0.01129034	0	
378.39	0.23760922	0.24655779	908.39	0.03679882	0.03845938	1438.38	0.04738919	0.0523958	1968.39	-0.00867112	0	2498.38	0.01795002	0.01687454	3028.41	0.00766178		3558.4	0.01514116	0.01242075	4088.4	-0.01037181	0	
378.59	0.23767351	0.2467256	908.59	0.03696432	0.03849824	1438.58	0.04782653	0.05244743	1968.59	-0.00903225	0	2498.58	0.01673999	0.0168752	3028.61	0.00797715		3558.6	0.01517242	0.01242075	4088.6	-0.01086744	0	
378.79	0.23745884	0.24689324	908.79	0.03738189	0.0385371	1438.78	0.04834501	0.05249905	1968.79	-0.00926876	0	2498.78	0.01629589	0.01687586	3028.81	0.00853393		3558.8	0.0147172	0.01242075	4088.8	-0.01026581	0	
378.99	0.2369984	0.24706071	908.99	0.03635098	0.03857596	1438.98	0.04894524	0.05255065	1968.99	-0.0090065	0	2498.98	0.01607936	0.01687651	3029.01	0.00807973		3559	0.01372206	0.01242075	4089	-0.00932913	0	
379.19	0.23706876	0.247228	909.19	0.03562099	0.0386148	1439.18	0.04920529	0.05260224	1969.19	-0.00942686	0	2499.18	0.01589846	0.01687716	3029.21	0.00886886		3559.2	0.01256476	0.01242075	4089.2	-0.00886989	0	
379.39	0.2362756	0.24739512	909.39	0.03604222	0.03865363	1439.38	0.04893291	0.05265382	1969.39	-0.01006047	0	2499.38	0.0157124	0.01687781	3029.41	0.00883508		3559.4	0.01134032	0.01242075	4089.4	-0.00915616	0	
379.59	0.23593251	0.24756207	909.59	0.03594614	0.03869246	1439.58	0.0490132	0.05270537	1969.59	-0.01039901	0	2499.58	0.01643413	0.01687845	3029.61	0.00949437		3559.6	0.00970088	0.01242075	4089.6	-0.0087128	0	
379.79	0.2358039	0.24772884	909.79	0.03546198	0.03873127	1439.78	0.04877019	0.05275692	1969.79	-0.01052794	0	2499.78	0.01734712	0.01687909	3029.81	0.01023212		3559.8	0.00917029	0.01242075	4089.8	-0.00829599	0	
379.99	0.2358039	0.2478946	909.99	0.03546198	0.03877008	1439.98	0.04877019	0.05280845	1969.99	-0.01052794	0	2499.98	0.01734712	0.01687972	3030.01	0.01023212		3560	0.00917029	0.01242075	4090	-0.00829599	0	
380.19	0.2359527	0.247883	910.19	0.03542962	0.03876567	1440.18	0.04909818	0.05280257	1970.19	-0.01004523	0	2500.18	0.01738505	0.0168138	3030.21	0.00994369		3560.2	0.00850633	0.01230343	4090.2	-0.00839191	0	
380.39	0.23634419	0.2478714	910.39	0.03502829	0.03876125	1440.38	0.04941863	0.05279669	1970.39	-0.00984158	0	2500.38	0.01712537	0.01674814	3030.41	0.01018387		3560.4	0.00766228	0.01218722	4090.4	-0.00825729	0	
380.59	0.2369037	0.24785981	910.59	0.03559974	0.03875684	1440.58	0.04981497	0.05279081	1970.59	-0.00975136	0	2500.58	0.01786982	0.01668274	3030.61	0.01005838		3560.6	0.00688561	0.0120721	4090.6	-0.00758218	0	
380.79	0.23716781	0.24784821	910.79	0.03578531	0.03875243	1440.78	0.05014658	0.05278493	1970.79	-0.00976555	0	2500.78	0.01842923	0.01661759	3030.81	0.00958207		3560.8	0.00616098	0.01195808	4090.8	-0.00721684	0	
380.99	0.23706185	0.24783662	910.99	0.03670287	0.03874802	1440.98	0.05090701	0.05277905	1970.99	-0.00951447	0	2500.98	0.01878517	0.0165527	3031.01	0.00898236		3561	0.00592677	0.01184513	4091	-0.00676108	0	
381.19	0.23785705	0.24782502	911.19	0.03793767	0.03874361	1441.18	0.05167988	0.05277318	1971.19	-0.00963038	0	2501.18	0.01887015	0.01648806	3031.21	0.00931117		3561.2	0.00590874	0.01173325	4091.2	-0.00561282	0	
381.39	0.23846415	0.24781343	911.39	0.03861083	0.0387392	1441.38	0.05286453	0.0527673	1971.39	-0.00974832	0	2501.38	0.01976678	0.01642368	3031.41	0.00968272		3561.4	0.00537152	0.01162242	4091.4	-0.0056576	0	
381.59	0.2379878	0.24780183	911.59	0.03971349	0.03873479	1441.58	0.05365901	0.05276142	1971.59	-0.01042138	0	2501.58	0.02036992	0.01635954	3031.61	0.00983644		3561.6	0.00528994	0.01151265	4091.6	-0.00517631	0	
381.79	0.23854054	0.24779024	911.79	0.03982403	0.03873038	1441.78	0.0541852	0.05275555	1971.79	-0.01123631	0	2501.78	0.02019351	0.01629566	3031.81	0.00988016		3561.8	0.00551184	0.0114039	4091.8	-0.00530287	0	
381.99	0.23832809	0.24777865	911.99	0.04036321	0.03872597	1441.98	0.05511521	0.05274968	1971.99	-0.01121536	0	2501.98	0.02013196	0.01623202	3032.01	0.01031041		3562	0.00581382	0.01129619	4092	-0.00528398	0	
382.19	0.23911003	0.24776705	912.19	0.04098675	0.03872156	1442.18	0.05505405	0.0527438	1972.19	-0.01158544	0	2502.18	0.01987513	0.01616863	3032.21	0.01024778		3562.2	0.00666156	0.01118949	4092.2	-0.00599861	0	
382.39	0.23961506	0.24775546	912.39	0.04081863	0.03871716	1442.38	0.05548645	0.05273793	1972.39	-0.01265901	0	2502.38	0.0192023	0.01610549	3032.41	0.00963969		3562.4	0.00585023	0.0110838	4092.4	-0.00619799	0	
382.59	0.23974058	0.24774387	912.59	0.04123119	0.03871275	1442.58	0.05596962	0.05273206	1972.59	-0.01260486	0	2502.58	0.01788967	0.0160426	3032.61	0.00911733		3562.6	0.0060241	0.01097911	4092.6	-0.00631468	0	
382.79	0.24055019	0.24773228	912.79	0.04177521	0.03870834	1442.78	0.05610554	0.05272618	1972.79	-0.0123013	0	2502.78	0.01708584	0.01597995	3032.81	0.009047		3562.8	0.00578781	0.01087541	4092.8	-0.00648859	0	
382.99	0.24093918	0.24772069	912.99	0.04144124	0.03870394	1442.98	0.05614266	0.05272031	1972.99	-0.01240457	0	2502.98	0.01667894	0.01591755	3033.01	0.00904435		3563	0.00575646	0.01077269	4093	-0.00635166	0	
383.19	0.24161344	0.2477091	913.19	0.04172825	0.03869953	1443.18	0.05600853	0.05271444	1973.19	-0.01127794	0	2503.18	0.01607435	0.01585539	3033.21	0.00849162		3563.2	0.00542516	0.01067094	4093.2	-0.00629812	0	
383.39	0.24219752	0.24769751	913.39	0.04198107	0.03869513	1443.38	0.05629361	0.05270857	1973.39	-0.01090224	0	2503.38	0.01589933	0.01579348	3033.41	0.00937074		3563.4	0.00512514	0.01057015	4093.4	-0.00572742	0	
383.59	0.24242217	0.24768592	913.59	0.04239284	0.03869072	1443.58	0.05624931	0.0527027	1973.59	-0.01085935	0	2503.58	0.01585703	0.0157318	3033.61	0.01036758		3563.6	0.00511763	0.01047031	4093.6	-0.00584757	0	
383.79	0.24209899	0.24767434	913.79	0.04281668	0.03868632	1443.78	0.05591061	0.05269684	1973.79	-0.01055407	0	2503.78	0.01566487	0.01567037	3033.81	0.01038284		3563.8	0.00555653	0.01037141	4093.8	-0.00549905	0	
383.99	0.24186616	0.24766275	913.99	0.04290909	0.03868191	1443.98	0.05470303	0.05269097	1973.99	-0.01063594	0	2503.98	0.01509904	0.01560917	3034.01	0.01047411		3564	0.00578804	0.01027345	4094	-0.00543354	0	
384.19	0.24161819	0.24765116	914.19	0.04215783	0.03867751	1444.18	0.05482261	0.0526851	1974.19	-0.01060613	0	2504.18	0.01476412	0.01554822	3034.21	0.01119844		3564.2	0.00509538	0.01017641	4094.2	-0.0049833	0	
384.39	0.24229645	0.24763958	914.39	0.0417123	0.03867311	1444.38	0.05464526	0.05267923	1974.39	-0.01061695	0	2504.38	0.01552763	0.0154875	3034.41	0.0113561		3564.4	0.00433664	0.01008029	4094.4	-0.00490845	0	
384.59	0.24269463	0.24762799	914.59	0.04275489	0.03866871	1444.58	0.05455706	0.05267337	1974.59	-0.01079856	0	2504.58	0.01627942	0.01542702	3034.61	0.01072498		3564.6	0.00505198	0.00998508	4094.6	-0.00440492	0	
384.79	0.24255123	0.2476164	914.79	0.04267469	0.03866431	1444.78	0.05469826	0.0526675	1974.79	-0.01063385	0	2504.78	0.01626953	0.01536678	3034.81	0.00983289		3564.8	0.00568778	0.00989077	4094.8	-0.00406156	0	
384.99	0.24219225	0.24760482	914.99	0.04270774	0.0386599	1444.98	0.05489303	0.05266164	1974.99	-0.01062178	0	2504.98	0.016518	0.01530677	3035.01	0.00935137		3565	0.00631356	0.00979735	4095	-0.00354461	0	
385.19	0.24269519	0.24759324	915.19	0.04358858	0.0386555	1445.18	0.05520726	0.05265577	1975.19	-0.0108203	0	2505.18	0.01703232	0.015247	3035.21	0.00996173		3565.2	0.00677555	0.00970481	4095.2	-0.00328319	0	
385.39	0.2416566	0.24758165	915.39	0.04273529	0.0386511	1445.38	0.05505789	0.05264991	1975.39	-0.01102332	0	2505.38	0.01801665	0.01518746	3035.41	0.01018021		3565.4	0.00628678	0.00961314	4095.4	-0.00417524	0	
385.59	0.24082044	0.24757007	915.59	0.04235653	0.0386467	1445.58	0.05479096	0.05264405	1975.59	-0.01140351	0	2505.58	0.01848018	0.01512815	3035.61	0.00964918		3565.6	0.0066609	0.00952234	4095.6	-0.00368815	0	
385.79	0.24084663	0.24755849	915.79	0.04182172	0.03864231	1445.78	0.05438763	0.05263819	1975.79	-0.01135332	0	2505.78	0.01845173	0.01506907	3035.81	0.00960583		3565.8	0.0077184	0.0094324	4095.8	-0.00490178	0	
385.99	0.24099632	0.2475469	915.99	0.04217582	0.03863791	1445.98	0.05445156	0.05263233	1975.99	-0.01086468	0	2505.98	0.01789445	0.01501023	3036.01	0.00964693		3566	0.00776345	0.00934331	4096	-0.00425199	0	
386.19	0.24156381	0.24753532	916.19	0.04248967	0.03863351	1446.18	0.05327073	0.05262646	1976.19	-0.01192816	0	2506.18	0.01740055	0.01495161	3036.21	0.00912847		3566.2	0.00749576	0.00925506	4096.2	-0.00470719	0	
386.39	0.2414867	0.24752374	916.39	0.04246838	0.03862911	1446.38	0.053883	0.0526206	1976.39	-0.01202128	0	2506.38	0.01656975	0.01489322	3036.41	0.00879211		3566.4	0.00697125	0.00916764	4096.4	-0.00458497	0	
386.59	0.24120692	0.24751216	916.59	0.04252252	0.03862471	1446.58	0.05384552	0.05261475	1976.59	-0.01246992	0	2506.58	0.01611839	0.01483506	3036.61	0.00859003		3566.6	0.00691619	0.00908105	4096.6	-0.00500719	0	
386.79	0.2417825	0.24750058	916.79	0.0422793	0.03862032	1446.78	0.05403996	0.05260889	1976.79	-0.0131437	0	2506.78	0.01608265	0.01477713	3036.81	0.00916629		3566.8	0.00614322	0.00899527	4096.8	-0.00424569	0	
386.99	0.24178339	0.247489	916.99	0.04271855	0.03861592	1446.98	0.05321325	0.05260303	1976.99	-0.01337347	0	2506.98	0.01666272	0.01471943	3037.01	0.01023243		3567	0.00524112	0.00891031	4097	-0.00327573	0	
387.19	0.24239985	0.24747742	917.19	0.04316831	0.03861153	1447.18	0.05342999	0.05259717	1977.19	-0.01303257	0	2507.18	0.01688468	0.01466195	3037.21	0.01102277		3567.2	0.00568859	0.00882615	4097.2	-0.0031467	0	
387.39	0.24235337	0.24746585	917.39	0.04268428	0.03860713	1447.38	0.05354271	0.05259131	1977.39	-0.01295895	0	2507.38	0.01646596	0.01460469	3037.41	0.01245198		3567.4	0.00578884	0.00874278	4097.4	-0.00282439	0	
387.59	0.24187485	0.24745427	917.59	0.04247476	0.03860274	1447.58	0.05389273	0.05258546	1977.59	-0.0120705	0	2507.58	0.01661857	0.01454766	3037.61	0.01254627		3567.6	0.00547738	0.0086602	4097.6	-0.00284064	0	
387.79	0.24168068	0.24744269	917.79	0.04225358	0.03859834	1447.78	0.05425553	0.0525796	1977.79	-0.01093992	0	2507.78	0.0164853	0.01449085	3037.81	0.01214941		3567.8	0.0054074	0.0085784	4097.8	-0.00288471	0	
387.99	0.24228641	0.24743112	917.99	0.04145911	0.03859395	1447.98	0.05321045	0.05257375	1977.99	-0.0102415	0	2507.98	0.01533121	0.01443426	3038.01	0.01177599		3568	0.00508482	0.00849738	4098	-0.00178253	0	
388.19	0.24284935	0.24741954	918.19	0.04074691	0.03858956	1448.18	0.055016	0.05256789	1978.19	-0.01017887	0	2508.18	0.0158269	0.01437789	3038.21	0.01149817		3568.2	0.00399684	0.00841712	4098.2	-0.0014625	0	
388.39	0.24421109	0.24740796	918.39	0.04099812	0.03858516	1448.38	0.05567466	0.05256204	1978.39	-0.0092348	0	2508.38	0.01585349	0.01432175	3038.41	0.01095204		3568.4	0.00443246	0.00833761	4098.4	-0.0018651	0	
388.59	0.24495934	0.24739639	918.59	0.04129446	0.03858077	1448.58	0.05614047	0.05255619	1978.59	-0.00920423	0	2508.58	0.01541379	0.01426582	3038.61	0.01003386		3568.6	0.00569058	0.00825886	4098.6	-0.00166737	0	
388.79	0.24514587	0.24738481	918.79	0.04050467	0.03857638	1448.78	0.05691779	0.05255034	1978.79	-0.00852351	0	2508.78	0.01486525	0.01421011	3038.81	0.00938303		3568.8	0.00532238	0.00818085	4098.8	-0.00181388	0	
388.99	0.24500271	0.24737324	918.99	0.03985963	0.03857199	1448.98	0.05682066	0.05254448	1978.99	-0.00734803	0	2508.98	0.01524183	0.01415462	3039.01	0.00930418		3569	0.00535803	0.00810358	4099	-0.00189103	0	
389.19	0.24499565	0.24736167	919.19	0.04078895	0.0385676	1449.18	0.05676554	0.05253863	1979.19	-0.00591206	0	2509.18	0.01515933	0.01409935	3039.21	0.00993804		3569.2	0.00552149	0.00802704	4099.2	-0.00223923	0	
389.39	0.24449518	0.24735009	919.39	0.03989636	0.03856321	1449.38	0.05607686	0.05253278	1979.39	-0.00590509	0	2509.38	0.01523857	0.01404429	3039.41	0.00940566		3569.4	0.00510096	0.00795122	4099.4	-0.00231952	0	
389.59	0.24459037	0.24733852	919.59	0.03959444	0.03855882	1449.58	0.05608544	0.05252693	1979.59	-0.00556603	0	2509.58	0.01519669	0.01398944	3039.61	0.00885712		3569.6	0.00638871	0.00787612	4099.6	-0.00244517	0	
389.79	0.24515123	0.24732695	919.79	0.03995327	0.03855443	1449.78	0.05586859	0.05252108	1979.79	-0.00575164	0	2509.78	0.01502436	0.01393481	3039.81	0.00958613		3569.8	0.00687518	0.00780173	4099.8	-0.0020932	0	
389.99	0.24598113	0.24731538	919.99	0.04079703	0.03855004	1449.98	0.05539372	0.05251524	1979.99	-0.00667743	0	2509.98	0.01387499	0.0138804	3040.01	0.0098688		3570	0.00597357	0.00772804	4100	-0.00080039	0	
390.19	0.24626788	0.24730381	920.19	0.04190099	0.03854565	1450.18	0.05537641	0.05250939	1980.19	-0.00854231	0	2510.18	0.01332254	0.01382619	3040.21	0.01012541		3570.2	0.00604425	0.00765504	4100.2	-0.00161326	0	
390.39	0.24570814	0.24729224	920.39	0.04221428	0.03854127	1450.38	0.05500771	0.05250354	1980.39	-0.00931773	0	2510.38	0.01313277	0.0137722	3040.41	0.01051682		3570.4	0.00580117	0.00758274	4100.4	-0.00172455	0	
390.59	0.24531139	0.24728067	920.59	0.04223465	0.03853688	1450.58	0.05371261	0.0524977	1980.59	-0.01048216	0	2510.58	0.01343304	0.01371842	3040.61	0.01100426		3570.6	0.00561455	0.00751112	4100.6	-0.00256718	0	
390.79	0.24532781	0.2472691	920.79	0.04300451	0.03853249	1450.78	0.05344961	0.05249185	1980.79	-0.01049893	0	2510.78	0.0136573	0.01366485	3040.81	0.01117879		3570.8	0.00518514	0.00744017	4100.8	-0.00223945	0	
390.99	0.24565617	0.24725753	920.99	0.04387044	0.03852811	1450.98	0.05290397	0.052486	1980.99	-0.01059877	0	2510.98	0.01409832	0.01361149	3041.01	0.01140535		3571	0.00541446	0.0073699	4101	-0.00246305	0	
391.19	0.24523435	0.24724596	921.19	0.04383796	0.03852372	1451.18	0.0529787	0.05248016	1981.19	-0.01087981	0	2511.18	0.01464693	0.01355833	3041.21	0.01022868		3571.2	0.00598411	0.00730029	4101.2	-0.00282684	0	
391.39	0.24474342	0.2472344	921.39	0.04392974	0.03851934	1451.38	0.0526267	0.05247432	1981.39	-0.01073406	0	2511.38	0.01446685	0.01350539	3041.41	0.00989824		3571.4	0.0060579	0.00723133	4101.4	-0.00316104	0	
391.59	0.2443768	0.24722283	921.59	0.04387026	0.03851495	1451.58	0.05316295	0.05246847	1981.59	-0.00995744	0	2511.58	0.0155731	0.01345265	3041.61	0.00953293		3571.6	0.00628381	0.00716303	4101.6	-0.00385774	0	
391.79	0.24440685	0.24721126	921.79	0.04377692	0.03851057	1451.78	0.05293332	0.05246263	1981.79	-0.00991434	0	2511.78	0.01562951	0.01340011	3041.81	0.009617		3571.8	0.00673726	0.00709537	4101.8	-0.00373788	0	
391.99	0.24518462	0.2471997	921.99	0.04323755	0.03850619	1451.98	0.05208115	0.05245679	1981.99	-0.0103853	0	2511.98	0.01567307	0.01334779	3042.01	0.00946199		3572	0.0062101	0.00702835	4102	-0.00279969	0	
392.19	0.24438798	0.24718813	922.19	0.04327442	0.0385018	1452.18	0.05462944	0.05245095	1982.19	-0.01100046	0	2512.18	0.01701993	0.01329566	3042.21	0.0095004		3572.2	0.00574177	0.00696197	4102.2	-0.00303169	0	
392.39	0.2435374	0.24717657	922.39	0.0437553	0.03849742	1452.38	0.05522153	0.05244511	1982.39	-0.01120013	0	2512.38	0.01752976	0.01324374	3042.41	0.01016889		3572.4	0.00598726	0.00689621	4102.4	-0.00288015	0	
392.59	0.24319838	0.247165	922.59	0.04321312	0.03849304	1452.58	0.05585346	0.05243927	1982.59	-0.01136568	0	2512.58	0.01751328	0.01319202	3042.61	0.01026664		3572.6	0.00603806	0.00683107	4102.6	-0.00268167	0	
392.79	0.24202667	0.24715344	922.79	0.04303286	0.03848866	1452.78	0.05665619	0.05243343	1982.79	-0.0101047	0	2512.78	0.01756611	0.01314051	3042.81	0.01084306		3572.8	0.00535607	0.00676655	4102.8	-0.00252723	0	
392.99	0.24134126	0.24714188	922.99	0.04360761	0.03848428	1452.98	0.05643754	0.05242759	1982.99	-0.00861091	0	2512.98	0.01760229	0.01308919	3043.01	0.01109525		3573	0.00551441	0.00670264	4103	-0.00181909	0	
393.19	0.24157599	0.24713032	923.19	0.04386055	0.0384799	1453.18	0.05624427	0.05242175	1983.19	-0.00839011	0	2513.18	0.01705456	0.01303808	3043.21	0.01125004		3573.2	0.00564453	0.00663933	4103.2	-0.00212619	0	
393.39	0.24118762	0.24711875	923.39	0.04390792	0.03847552	1453.38	0.05642689	0.05241592	1983.39	-0.0087037	0	2513.38	0.01724608	0.01298717	3043.41	0.01166329		3573.4	0.00568049	0.00657662	4103.4	-0.0019046	0	
393.59	0.24096817	0.24710719	923.59	0.04382285	0.03847114	1453.58	0.05710851	0.05241008	1983.59	-0.00871355	0	2513.58	0.01685739	0.01293645	3043.61	0.01325029		3573.6	0.00620131	0.0065145	4103.6	-0.0018902	0	
393.79	0.24187838	0.24709563	923.79	0.04415755	0.03846676	1453.78	0.05719745	0.05240424	1983.79	-0.00887983	0	2513.78	0.01646655	0.01288593	3043.81	0.0144453		3573.8	0.00496859	0.00645297	4103.8	-0.00148655	0	
393.99	0.24189184	0.24708407	923.99	0.04507139	0.03846238	1453.98	0.05722953	0.05239841	1983.99	-0.00946927	0	2513.98	0.01548555	0.01283561	3044.01	0.01539452		3574	0.00445415	0.00639202	4104	-0.00221833	0	
394.19	0.24273274	0.24707251	924.19	0.04511438	0.038458	1454.18	0.05694694	0.05239257	1984.19	-0.00942692	0	2514.18	0.0148143	0.01278549	3044.21	0.01588569		3574.2	0.00491801	0.00633164	4104.2	-0.00295901	0	
394.39	0.24268587	0.24706095	924.39	0.04465021	0.03845362	1454.38	0.056086	0.05238674	1984.39	-0.00903424	0	2514.38	0.01508865	0.01273556	3044.41	0.01602335		3574.4	0.00394488	0.00627184	4104.4	-0.00280306	0	
394.59	0.24390907	0.24704939	924.59	0.04493404	0.03844925	1454.58	0.0549208	0.05238091	1984.59	-0.00879284	0	2514.58	0.01383487	0.01268583	3044.61	0.01529636		3574.6	0.0039457	0.0062126	4104.6	-0.00419904	0	
394.79	0.24496321	0.24703784	924.79	0.04546307	0.03844487	1454.78	0.05426069	0.05237507	1984.79	-0.00844047	0	2514.78	0.01228551	0.01263629	3044.81	0.01441825		3574.8	0.00328166	0.00615392	4104.8	-0.00439013	0	
394.99	0.24568075	0.24702628	924.99	0.04471978	0.03844049	1454.98	0.05317193	0.05236924	1984.99	-0.00892189	0	2514.98	0.01234556	0.01258694	3045.01	0.01401501		3575	0.00442484	0.00609579	4105	-0.00478357	0	
395.19	0.24501151	0.24701472	925.19	0.04468089	0.03843612	1455.18	0.05211495	0.05236341	1985.19	-0.00977036	0	2515.18	0.01243787	0.01253779	3045.21	0.01355648		3575.2	0.00412701	0.00603821	4105.2	-0.00523409	0	
395.39	0.24523751	0.24700316	925.39	0.0444426	0.03843174	1455.38	0.05177872	0.05235758	1985.39	-0.00993072	0	2515.38	0.0124155	0.01248883	3045.41	0.01390033		3575.4	0.00371846	0.00598118	4105.4	-0.00509129	0	
395.59	0.24566385	0.24699161	925.59	0.04486833	0.03842737	1455.58	0.051794	0.05235175	1985.59	-0.0098853	0	2515.58	0.01222828	0.01244006	3045.61	0.01328358		3575.6	0.00297742	0.00592469	4105.6	-0.00541153	0	
395.79	0.24612251	0.24698005	925.79	0.04568453	0.038423	1455.78	0.05097878	0.05234592	1985.79	-0.01017138	0	2515.78	0.01185431	0.01239148	3045.81	0.01320195		3575.8	0.00321008	0.00586873	4105.8	-0.00413916	0	
395.99	0.24663464	0.2469685	925.99	0.04564573	0.03841862	1455.98	0.05056939	0.05234009	1985.99	-0.0105414	0	2515.98	0.01285275	0.01234309	3046.01	0.01264134		3576	0.00292179	0.00581329	4106	-0.00344329	0	
396.19	0.24566125	0.24695694	926.19	0.04562	0.03841425	1456.18	0.0516921	0.05233426	1986.19	-0.0104431	0	2516.18	0.01322177	0.01229489	3046.21	0.01221771		3576.2	0.00326313	0.00575838	4106.2	-0.00313717	0	
396.39	0.24568847	0.24694539	926.39	0.04499817	0.03840988	1456.38	0.0514009	0.05232844	1986.39	-0.01064838	0	2516.38	0.01368017	0.01224688	3046.41	0.01217829		3576.4	0.00373856	0.00570399	4106.4	-0.00284147	0	
396.59	0.24637379	0.24693384	926.59	0.04503465	0.0384055	1456.58	0.05116978	0.05232261	1986.59	-0.01035632	0	2516.58	0.01365668	0.01219905	3046.61	0.01142279		3576.6	0.00399756	0.00565012	4106.6	-0.00193526	0	
396.79	0.24623462	0.24692228	926.79	0.04479051	0.03840113	1456.78	0.05142967	0.05231678	1986.79	-0.00933385	0	2516.78	0.01320813	0.01215141	3046.81	0.01056005		3576.8	0.00404064	0.00559675	4106.8	-0.00183762	0	
396.99	0.24666042	0.24691073	926.99	0.04466743	0.03839676	1456.98	0.05194177	0.05231096	1986.99	-0.00882424	0	2516.98	0.01336522	0.01210396	3047.01	0.0100876		3577	0.0049056	0.00554389	4107	-0.00109327	0	
397.19	0.24653606	0.24689918	927.19	0.04411266	0.03839239	1457.18	0.05273985	0.05230513	1987.19	-0.00859866	0	2517.18	0.01430389	0.0120567	3047.21	0.01015064		3577.2	0.00551178	0.00549152	4107.2	-0.00142342	0	
397.39	0.24594522	0.24688763	927.39	0.04392801	0.03838802	1457.38	0.05358757	0.05229931	1987.39	-0.00758491	0	2517.38	0.01480019	0.01200961	3047.41	0.01017361		3577.4	0.00576879	0.00543965	4107.4	-0.00138701	0	
397.59	0.24603132	0.24687608	927.59	0.04350028	0.03838365	1457.58	0.05448689	0.05229348	1987.59	-0.00775722	0	2517.58	0.01489351	0.01196272	3047.61	0.01018728		3577.6	0.00513694	0.00538827	4107.6	-0.00192617	0	
397.79	0.24646678	0.24686453	927.79	0.04282422	0.03837928	1457.78	0.0545689	0.05228766	1987.79	-0.00694814	0	2517.78	0.01427747	0.011916	3047.81	0.00976576		3577.8	0.00497115	0.00533738	4107.8	-0.00198234	0	
397.99	0.24644534	0.24685298	927.99	0.04242442	0.03837491	1457.98	0.05522113	0.05228184	1987.99	-0.00685662	0	2517.98	0.0133442	0.01186947	3048.01	0.00960567		3578	0.00537314	0.00528697	4108	-0.00182676	0	
398.19	0.24686	0.24684143	928.19	0.04193272	0.03837055	1458.18	0.05468414	0.05227602	1988.19	-0.00652968	0	2518.18	0.01269576	0.01182312	3048.21	0.00892941		3578.2	0.00544127	0.00523703	4108.2	-0.00233972	0	
398.39	0.24671427	0.24682988	928.39	0.04217841	0.03836618	1458.38	0.05508769	0.0522702	1988.39	-0.00689894	0	2518.38	0.01252973	0.01177695	3048.41	0.00837445		3578.4	0.00475773	0.00518756	4108.4	-0.00248183	0	
398.59	0.24688889	0.24681833	928.59	0.04268319	0.03836181	1458.58	0.05384294	0.05226438	1988.59	-0.00727301	0	2518.58	0.01144499	0.01173096	3048.61	0.0076134		3578.6	0.00537008	0.00513856	4108.6	-0.0032005	0	
398.79	0.24703775	0.24680679	928.79	0.0427511	0.03835744	1458.78	0.05427721	0.05225856	1988.79	-0.00841042	0	2518.78	0.01151771	0.01168515	3048.81	0.00702425		3578.8	0.00493197	0.00509003	4108.8	-0.0020678	0	
398.99	0.24669658	0.24679524	928.99	0.04262316	0.03835308	1458.98	0.0544245	0.05225274	1988.99	-0.00941692	0	2518.98	0.01239434	0.01163952	3049.01	0.0072345		3579	0.00508493	0.00504195	4109	-0.00186499	0	
399.19	0.24552869	0.24678369	929.19	0.04334565	0.03834871	1459.18	0.05567542	0.05224692	1989.19	-0.00999169	0	2519.18	0.01269449	0.01159406	3049.21	0.00782141		3579.2	0.00380828	0.00499433	4109.2	-0.00139555	0	
399.39	0.24520373	0.24677215	929.39	0.04384339	0.03834435	1459.38	0.05615248	0.0522411	1989.39	-0.00944225	0	2519.38	0.01233896	0.01154879	3049.41	0.00780321		3579.4	0.00268178	0.00494716	4109.4	-0.00106412	0	
399.59	0.24592999	0.2467606	929.59	0.04472538	0.03833998	1459.58	0.05606942	0.05223528	1989.59	-0.00959841	0	2519.58	0.01231545	0.01150369	3049.61	0.00817729		3579.6	0.00266871	0.00490043	4109.6	-0.00082979	0	
399.79	0.2467553	0.24674906	929.79	0.04468998	0.03833562	1459.78	0.05600046	0.05222947	1989.79	-0.00965074	0	2519.78	0.01305718	0.01145877	3049.81	0.00915788		3579.8	0.00352713	0.00485414	4109.8	-0.00073679	0	
399.99	0.24682789	0.24673751	929.99	0.04367887	0.03833126	1459.98	0.056246	0.05222365	1989.99	-0.01017253	0	2519.98	0.01381949	0.01141402	3050.01	0.00893972		3580	0.00326784	0.00480829	4110	-0.00140465	0	
400.19	0.24712823	0.24672597	930.19	0.04335704	0.03832689	1460.18	0.05612447	0.05221784	1990.19	-0.01065667	0	2520.18	0.01415999	0.01136945	3050.21	0.00941999		3580.2	0.00415668	0.00476288	4110.2	-0.00166377	0	
400.39	0.24768927	0.24671443	930.39	0.04328018	0.03832253	1460.38	0.05588026	0.05221202	1990.39	-0.01109708	0	2520.38	0.01435098	0.01132505	3050.41	0.00953781		3580.4	0.00445455	0.00471789	4110.4	-0.00159483	0	
400.59	0.24749046	0.24670289	930.59	0.04334464	0.03831817	1460.58	0.05649536	0.05220621	1990.59	-0.01111701	0	2520.58	0.01404075	0.01128082	3050.61	0.00993542		3580.6	0.00491378	0.00467333	4110.6	-0.00214221	0	
400.79	0.24780568	0.24669134	930.79	0.04298207	0.03831381	1460.78	0.05757582	0.0522004	1990.79	-0.01045819	0	2520.78	0.01352609	0.01123677	3050.81	0.01041158		3580.8	0.00615739	0.00462919	4110.8	-0.00187642	0	
400.99	0.24776335	0.2466798	930.99	0.04274726	0.03830945	1460.98	0.0577083	0.05219458	1990.99	-0.01050249	0	2520.98	0.0141608	0.01119289	3051.01	0.01146895		3581	0.00691115	0.00458546	4111	-0.00176912	0	
401.19	0.24796279	0.24666826	931.19	0.04294412	0.03830509	1461.18	0.0576696	0.05218877	1991.19	-0.00985498	0	2521.18	0.01371989	0.01114918	3051.21	0.01143871		3581.2	0.00721807	0.00454215	4111.2	-0.00368106	0	
401.39	0.24780986	0.24665672	931.39	0.04234961	0.03830073	1461.38	0.05811647	0.05218296	1991.39	-0.00922528	0	2521.38	0.01328971	0.01110564	3051.41	0.01145651		3581.4	0.00725448	0.00449925	4111.4	-0.00470142	0	
401.59	0.24776393	0.24664518	931.59	0.04320714	0.03829637	1461.58	0.0579013	0.05217715	1991.59	-0.00865089	0	2521.58	0.01270914	0.01106227	3051.61	0.01196372		3581.6	0.00669092	0.00445675	4111.6	-0.00506104	0	
401.79	0.24719643	0.24663364	931.79	0.04275018	0.03829201	1461.78	0.05722654	0.05217134	1991.79	-0.00847895	0	2521.78	0.01201674	0.01101908	3051.81	0.01186746		3581.8	0.00689149	0.00441465	4111.8	-0.00554034	0	
401.99	0.24753034	0.2466221	931.99	0.04300489	0.03828765	1461.98	0.05699341	0.05216553	1991.99	-0.00851897	0	2521.98	0.01147148	0.01097605	3052.01	0.01153928		3582	0.00693787	0.00437296	4112	-0.00618672	0	
402.19	0.24740738	0.24661057	932.19	0.04297157	0.03828329	1462.18	0.05640965	0.05215972	1992.19	-0.00868976	0	2522.18	0.01172887	0.01093318	3052.21	0.01175889		3582.2	0.00684508	0.00433165	4112.2	-0.00684739	0	
402.39	0.24734514	0.24659903	932.39	0.0437022	0.03827893	1462.38	0.05646774	0.05215391	1992.39	-0.00864256	0	2522.38	0.01150948	0.01089049	3052.41	0.01070315		3582.4	0.00696145	0.00429074	4112.4	-0.00611221	0	
402.59	0.24709783	0.24658749	932.59	0.04371304	0.03827458	1462.58	0.0564062	0.05214811	1992.59	-0.00877776	0	2522.58	0.01141603	0.01084796	3052.61	0.01044887		3582.6	0.00684272	0.00425021	4112.6	-0.00541496	0	
402.79	0.2465837	0.24657595	932.79	0.04390571	0.03827022	1462.78	0.05711907	0.0521423	1992.79	-0.00975139	0	2522.78	0.01165784	0.0108056	3052.81	0.01016279		3582.8	0.00572791	0.00421007	4112.8	-0.0041706	0	
402.99	0.24572672	0.24656442	932.99	0.04349634	0.03826586	1462.98	0.05650165	0.05213649	1992.99	-0.00914901	0	2522.98	0.01196392	0.0107634	3053.01	0.01073619		3583	0.00539826	0.0041703	4113	-0.00377459	0	
403.19	0.24495415	0.24655288	933.19	0.04357519	0.03826151	1463.18	0.05669928	0.05213069	1993.19	-0.00895624	0	2523.18	0.01210495	0.01072137	3053.21	0.01057816		3583.2	0.00555093	0.00413091	4113.2	-0.00311749	0	
403.39	0.2451926	0.24654135	933.39	0.04326235	0.03825715	1463.38	0.05529408	0.05212488	1993.39	-0.00877091	0	2523.38	0.01225627	0.0106795	3053.41	0.00997201		3583.4	0.00482752	0.00409189	4113.4	-0.00232407	0	
403.59	0.24592065	0.24652981	933.59	0.04257292	0.0382528	1463.58	0.05517368	0.05211908	1993.59	-0.00912676	0	2523.58	0.01268204	0.0106378	3053.61	0.00942959		3583.6	0.00523403	0.00405324	4113.6	-0.00174411	0	
403.79	0.24603345	0.24651828	933.79	0.04241933	0.03824844	1463.78	0.05472518	0.05211328	1993.79	-0.00901362	0	2523.78	0.01357962	0.01059626	3053.81	0.00846092		3583.8	0.00524512	0.00401496	4113.8	-0.00171566	0	
403.99	0.2451508	0.24650675	933.99	0.04216632	0.03824409	1463.98	0.05411404	0.05210747	1993.99	-0.00967741	0	2523.98	0.014299	0.01055488	3054.01	0.00753119		3584	0.00613149	0.00397704	4114	-0.0016648	0	
404.19	0.24460921	0.24649521	934.19	0.04284843	0.03823974	1464.18	0.05337816	0.05210167	1994.19	-0.00981974	0	2524.18	0.01338228	0.01051366	3054.21	0.00779889		3584.2	0.00637876	0.00393947	4114.2	-0.00174496	0	
404.39	0.24393728	0.24648368	934.39	0.04313205	0.03823538	1464.38	0.05380126	0.05209587	1994.39	-0.00985885	0	2524.38	0.01293336	0.0104726	3054.41	0.00695771		3584.4	0.00637439	0.00390226	4114.4	-0.00145926	0	
404.59	0.24322725	0.24647215	934.59	0.04347154	0.03823103	1464.58	0.05401602	0.05209007	1994.59	-0.01013773	0	2524.58	0.01294553	0.01043171	3054.61	0.00721634		3584.6	0.00673808	0.0038654	4114.6	-0.0016153	0	
404.79	0.24387317	0.24646062	934.79	0.04404608	0.03822668	1464.78	0.05373128	0.05208427	1994.79	-0.01065759	0	2524.78	0.01296327	0.01039097	3054.81	0.00736415		3584.8	0.00701472	0.00382889	4114.8	-0.0015489	0	
404.99	0.24382208	0.24644909	934.99	0.04420639	0.03822233	1464.98	0.05313986	0.05207847	1994.99	-0.01107525	0	2524.98	0.01238597	0.01035039	3055.01	0.00752427		3585	0.00623596	0.00379273	4115	-0.00261459	0	
405.19	0.24401976	0.24643756	935.19	0.0440633	0.03821798	1465.18	0.05331107	0.05207267	1995.19	-0.01153911	0	2525.18	0.01238734	0.01030998	3055.21	0.00738367		3585.2	0.00690458	0.0037569	4115.2	-0.00443553	0	
405.39	0.24389065	0.24642603	935.39	0.04344246	0.03821363	1465.38	0.05357342	0.05206687	1995.39	-0.01121538	0	2525.38	0.01225549	0.01026971	3055.41	0.00779607		3585.4	0.00662358	0.00372142	4115.4	-0.00467936	0	
405.59	0.24340851	0.2464145	935.59	0.04385882	0.03820928	1465.58	0.05350577	0.05206107	1995.59	-0.010971	0	2525.58	0.01224142	0.01022961	3055.61	0.00776644		3585.6	0.00638222	0.00368627	4115.6	-0.00489175	0	
405.79	0.24387512	0.24640297	935.79	0.04312948	0.03820493	1465.78	0.05367238	0.05205528	1995.79	-0.01183418	0	2525.78	0.01155054	0.01018966	3055.81	0.00799755		3585.8	0.00613113	0.00365145	4115.8	-0.00552474	0	
405.99	0.24476992	0.24639144	935.99	0.04303284	0.03820058	1465.98	0.0538984	0.05204948	1995.99	-0.01089469	0	2525.98	0.01146214	0.01014987	3056.01	0.00890679		3586	0.00621443	0.00361696	4116	-0.00653563	0	
406.19	0.24529447	0.24637992	936.19	0.04278556	0.03819623	1466.18	0.05422595	0.05204368	1996.19	-0.01085514	0	2526.18	0.01138918	0.01011024	3056.21	0.00900269		3586.2	0.00613017	0.0035828	4116.2	-0.00635791	0	
406.39	0.24508386	0.24636839	936.39	0.042967	0.03819188	1466.38	0.05388986	0.05203789	1996.39	-0.01025493	0	2526.38	0.01099642	0.01007075	3056.41	0.00858497		3586.4	0.0058997	0.00354896	4116.4	-0.00636778	0	
406.59	0.24497685	0.24635686	936.59	0.04169013	0.03818754	1466.58	0.0538961	0.05203209	1996.59	-0.01014558	0	2526.58	0.01159967	0.01003143	3056.61	0.00971373		3586.6	0.00582704	0.00351543	4116.6	-0.00639585	0	
406.79	0.24467494	0.24634534	936.79	0.0414829	0.03818319	1466.78	0.05392694	0.0520263	1996.79	-0.01040384	0	2526.78	0.01202777	0.00999225	3056.81	0.0101854		3586.8	0.00592293	0.00348223	4116.8	-0.00635943	0	
406.99	0.24491508	0.24633381	936.99	0.04182917	0.03817884	1466.98	0.05339082	0.05202051	1996.99	-0.01002003	0	2526.98	0.01229366	0.00995323	3057.01	0.01077338		3587	0.00649267	0.00344934	4117	-0.00568239	0	
407.19	0.2449059	0.24632229	937.19	0.04164112	0.0381745	1467.18	0.05328777	0.05201471	1997.19	-0.00935928	0	2527.18	0.01284154	0.00991437	3057.21	0.00972938		3587.2	0.0065993	0.00341676	4117.2	-0.00545674	0	
407.39	0.24460926	0.24631076	937.39	0.04125436	0.03817015	1467.38	0.05421327	0.05200892	1997.39	-0.0092919	0	2527.38	0.01350411	0.00987565	3057.41	0.00937144		3587.4	0.0058328	0.00338449	4117.4	-0.00497766	0	
407.59	0.24392023	0.24629924	937.59	0.0406502	0.03816581	1467.58	0.05481012	0.05200313	1997.59	-0.00836622	0	2527.58	0.01362276	0.00983709	3057.61	0.00950869		3587.6	0.00583341	0.00335252	4117.6	-0.00460267	0	
407.79	0.24301184	0.24628772	937.79	0.0405669	0.03816147	1467.78	0.0550769	0.05199734	1997.79	-0.00880558	0	2527.78	0.01453024	0.00979867	3057.81	0.00989446		3587.8	0.00571503	0.00332085	4117.8	-0.00460434	0	
407.99	0.24183911	0.24627619	937.99	0.04068538	0.03815712	1467.98	0.05603237	0.05199155	1997.99	-0.00933962	0	2527.98	0.01398035	0.00976041	3058.01	0.0101753		3588	0.00544201	0.00328949	4118	-0.00550428	0	
408.19	0.24020393	0.24626467	938.19	0.04124367	0.03815278	1468.18	0.05646593	0.05198576	1998.19	-0.00939568	0	2528.18	0.012981	0.00972229	3058.21	0.00993361		3588.2	0.00531923	0.00325842	4118.2	-0.00484353	0	
408.39	0.23969847	0.24625315	938.39	0.04198293	0.03814844	1468.38	0.05718855	0.05197997	1998.39	-0.00958373	0	2528.38	0.01403776	0.00968433	3058.41	0.00900004		3588.4	0.00583041	0.00322764	4118.4	-0.00429257	0	
408.59	0.23956932	0.24624163	938.59	0.04301335	0.03814409	1468.58	0.05734842	0.05197419	1998.59	-0.00985052	0	2528.58	0.01376224	0.00964651	3058.61	0.0093475		3588.6	0.00605057	0.00319715	4118.6	-0.00451528	0	
408.79	0.2400731	0.24623011	938.79	0.0438519	0.03813975	1468.78	0.05753688	0.0519684	1998.79	-0.01134011	0	2528.78	0.01374554	0.00960884	3058.81	0.00893167		3588.8	0.00576554	0.00316695	4118.8	-0.0056892	0	
408.99	0.24039547	0.24621859	938.99	0.04424391	0.03813541	1468.98	0.0575633	0.05196261	1998.99	-0.01163733	0	2528.98	0.01296161	0.00957131	3059.01	0.00811963		3589	0.00539868	0.00313704	4119	-0.00548955	0	
409.19	0.24119647	0.24620707	939.19	0.04438629	0.03813107	1469.18	0.05800823	0.05195683	1999.19	-0.01249907	0	2529.18	0.01283433	0.00953394	3059.21	0.00774694		3589.2	0.0069258	0.00310741	4119.2	-0.00493598	0	
409.39	0.24142049	0.24619555	939.39	0.0441393	0.03812673	1469.38	0.05833897	0.05195104	1999.39	-0.01192115	0	2529.38	0.01187753	0.00949671	3059.41	0.0072672		3589.4	0.00674876	0.00307806	4119.4	-0.0044033	0	
409.59	0.2419196	0.24618403	939.59	0.04472298	0.03812239	1469.58	0.05780916	0.05194525	1999.59	-0.01180562	0	2529.58	0.01110179	0.00945962	3059.61	0.00671923		3589.6	0.00653	0.00304899	4119.6	-0.00466653	0	
409.79	0.2439712	0.24617252	939.79	0.04474178	0.03811805	1469.78	0.05742234	0.05193947	1999.79	-0.01190325	0	2529.78	0.01012432	0.00942268	3059.81	0.00744919		3589.8	0.00640407	0.00302019	4119.8	-0.00491334	0	
409.99	0.24432135	0.246161	939.99	0.04462097	0.03811371	1469.98	0.05663857	0.05193369	1999.99	-0.01208926	0	2529.98	0.0103058	0.00938588	3060.01	0.00766571		3590	0.00650796	0.00299166	4120	-0.00554936	0	
410.19	0.24506522	0.24614948	940.19	0.04516319	0.03810937	1470.18	0.05635763	0.0519279	2000.19	-0.01339778	0	2530.18	0.01042598	0.00934923	3060.21	0.00663972		3590.2	0.00714032	0.0029634	4120.2	-0.00514552	0	
410.39	0.2449718	0.24613797	940.39	0.04392332	0.03810504	1470.38	0.05550636	0.05192212	2000.39	-0.01329236	0	2530.38	0.01049597	0.00931272	3060.41	0.00689143		3590.4	0.00632766	0.00293541	4120.4	-0.00501976	0	
410.59	0.2452248	0.24612645	940.59	0.04283504	0.0381007	1470.58	0.05559279	0.05191634	2000.59	-0.01368104	0	2530.58	0.01075466	0.00927636	3060.61	0.00755212		3590.6	0.00603312	0.00290769	4120.6	-0.00466161	0	
410.79	0.24482087	0.24611494	940.79	0.04342449	0.03809636	1470.78	0.0553769	0.05191056	2000.79	-0.01384658	0	2530.78	0.01068428	0.00924013	3060.81	0.00804077		3590.8	0.00680068	0.00288022	4120.8	-0.00405772	0	
410.99	0.24466248	0.24610342	940.99	0.0430327	0.03809202	1470.98	0.054927	0.05190478	2000.99	-0.01342913	0	2530.98	0.0110368	0.00920405	3061.01	0.00761248		3591	0.00632354	0.00285302	4121	-0.00325854	0	
411.19	0.24403394	0.24609191	941.19	0.04160479	0.03808769	1471.18	0.05473194	0.051899	2001.19	-0.01298188	0	2531.18	0.0116031	0.00916811	3061.21	0.00744739		3591.2	0.00635123	0.00282607	4121.2	-0.00331649	0	
411.39	0.24265418	0.24608039	941.39	0.04060258	0.03808335	1471.38	0.05575564	0.05189322	2001.39	-0.01346904	0	2531.38	0.01105449	0.0091323	3061.41	0.00827918		3591.4	0.00603649	0.00279938	4121.4	-0.00312785	0	
411.59	0.24254951	0.24606888	941.59	0.04033973	0.03807902	1471.58	0.05524365	0.05188744	2001.59	-0.01292983	0	2531.58	0.01152102	0.00909664	3061.61	0.00885235		3591.6	0.00591794	0.00277294	4121.6	-0.00311458	0	
411.79	0.24202363	0.24605737	941.79	0.03978447	0.03807468	1471.78	0.05635198	0.05188166	2001.79	-0.01290902	0	2531.78	0.01232921	0.00906112	3061.81	0.00914948		3591.8	0.00574191	0.00274674	4121.8	-0.00357744	0	
411.99	0.24175663	0.24604586	941.99	0.04035188	0.03807035	1471.98	0.05644368	0.05187589	2001.99	-0.01281083	0	2531.98	0.01334202	0.00902573	3062.01	0.00849194		3592	0.00616269	0.0027208	4122	-0.00372268	0	
412.19	0.24158777	0.24603435	942.19	0.04077597	0.03806602	1472.18	0.056232	0.05187011	2002.19	-0.01203264	0	2532.18	0.0140254	0.00899049	3062.21	0.00775758		3592.2	0.006452	0.0026951	4122.2	-0.00380921	0	
412.39	0.24209468	0.24602284	942.39	0.04092446	0.03806168	1472.38	0.05613736	0.05186434	2002.39	-0.01143583	0	2532.38	0.01452802	0.00895538	3062.41	0.0079348		3592.4	0.00623668	0.00266965	4122.4	-0.00442037	0	
412.59	0.24229305	0.24601133	942.59	0.04045154	0.03805735	1472.58	0.05622701	0.05185856	2002.59	-0.0116061	0	2532.58	0.01441194	0.00892041	3062.61	0.00756654		3592.6	0.00616241	0.00264443	4122.6	-0.0053082	0	
412.79	0.24219594	0.24599982	942.79	0.0403202	0.03805302	1472.78	0.05594032	0.05185279	2002.79	-0.01101036	0	2532.78	0.01469352	0.00888557	3062.81	0.00726843		3592.8	0.00606862	0.00261945	4122.8	-0.00568505	0	
412.99	0.24223593	0.24598831	942.99	0.04024671	0.03804869	1472.98	0.05613289	0.05184701	2002.99	-0.00953457	0	2532.98	0.0140364	0.00885088	3063.01	0.0074486		3593	0.0062341	0.00259471	4123	-0.00457454	0	
413.19	0.24312243	0.2459768	943.19	0.04038904	0.03804436	1473.18	0.05615713	0.05184124	2003.19	-0.00943319	0	2533.18	0.01422146	0.00881631	3063.21	0.00700369		3593.2	0.00690915	0.0025702	4123.2	-0.00496308	0	
413.39	0.24381426	0.24596529	943.39	0.04046563	0.03804003	1473.38	0.05562423	0.05183547	2003.39	-0.00888898	0	2533.38	0.01385838	0.00878188	3063.41	0.00661014		3593.4	0.00578128	0.00254593	4123.4	-0.00587368	0	
413.59	0.24454019	0.24595378	943.59	0.04082161	0.0380357	1473.58	0.05469087	0.05182969	2003.59	-0.00925009	0	2533.58	0.01331708	0.00874759	3063.61	0.00719842		3593.6	0.00514772	0.00252188	4123.6	-0.00673316	0	
413.79	0.24456967	0.24594228	943.79	0.04081518	0.03803137	1473.78	0.0545716	0.05182392	2003.79	-0.01012716	0	2533.78	0.01305803	0.00871343	3063.81	0.00793203		3593.8	0.00472606	0.00249806	4123.8	-0.00639006	0	
413.99	0.24441633	0.24593077	943.99	0.04066613	0.03802704	1473.98	0.05434953	0.05181815	2003.99	-0.01053288	0	2533.98	0.01293491	0.0086794	3064.01	0.00756782		3594	0.00444043	0.00247446	4124	-0.00642913	0	
414.19	0.24454725	0.24591926	944.19	0.04113054	0.03802271	1474.18	0.05382158	0.05181238	2004.19	-0.0106722	0	2534.18	0.01296746	0.00864551	3064.21	0.00733965		3594.2	0.00379167	0.00245109	4124.2	-0.00644819	0	
414.39	0.24428661	0.24590776	944.39	0.04067564	0.03801838	1474.38	0.05338661	0.05180661	2004.39	-0.00996484	0	2534.38	0.01265778	0.00861175	3064.41	0.00787367		3594.4	0.00315223	0.00242794	4124.4	-0.00575195	0	
414.59	0.24449607	0.24589625	944.59	0.04088793	0.03801406	1474.58	0.05250656	0.05180084	2004.59	-0.01033828	0	2534.58	0.01199212	0.00857812	3064.61	0.00852002		3594.6	0.00344744	0.00240501	4124.6	-0.00537	0	
414.79	0.24379445	0.24588475	944.79	0.0417342	0.03800973	1474.78	0.0522387	0.05179508	2004.79	-0.01014461	0	2534.78	0.01090626	0.00854462	3064.81	0.00892778		3594.8	0.00419847	0.00238229	4124.8	-0.00524859	0	
414.99	0.24280539	0.24587325	944.99	0.04095551	0.0380054	1474.98	0.05191898	0.05178931	2004.99	-0.01020041	0	2534.98	0.01034075	0.00851125	3065.01	0.00891803		3595	0.00392505	0.00235979	4125	-0.00516072	0	
415.19	0.24258755	0.24586174	945.19	0.04154212	0.03800108	1475.18	0.05169553	0.05178354	2005.19	-0.00975888	0	2535.18	0.01020099	0.00847802	3065.21	0.00925785		3595.2	0.00386116	0.0023375	4125.2	-0.00556221	0	
415.39	0.24133828	0.24585024	945.39	0.041802	0.03799675	1475.38	0.05175509	0.05177778	2005.39	-0.00964281	0	2535.38	0.00956822	0.00844491	3065.41	0.00946548		3595.4	0.00354825	0.00231542	4125.4	-0.00573603	0	
415.59	0.24215794	0.24583874	945.59	0.04221066	0.03799243	1475.58	0.05144655	0.05177201	2005.59	-0.00928246	0	2535.58	0.01074419	0.00841193	3065.61	0.00967195		3595.6	0.00376445	0.00229355	4125.6	-0.00631551	0	
415.79	0.2415091	0.24582724	945.79	0.04217437	0.0379881	1475.78	0.05190996	0.05176625	2005.79	-0.00892855	0	2535.78	0.01133759	0.00837908	3065.81	0.00910533		3595.8	0.0038924	0.00227189	4125.8	-0.00666335	0	
415.99	0.24221085	0.24581574	945.99	0.04263959	0.03798378	1475.98	0.05166895	0.05176048	2005.99	-0.00915775	0	2535.98	0.01130692	0.00834636	3066.01	0.008269		3596	0.0051068	0.00225043	4126	-0.00711015	0	
416.19	0.24143306	0.24580424	946.19	0.04269882	0.03797945	1476.18	0.05138709	0.05175472	2006.19	-0.00861095	0	2536.18	0.01036394	0.00831377	3066.21	0.00813613		3596.2	0.00552961	0.00222917	4126.2	-0.00823466	0	
416.39	0.24120331	0.24579274	946.39	0.04153376	0.03797513	1476.38	0.05195372	0.05174896	2006.39	-0.00816045	0	2536.38	0.01003939	0.0082813	3066.41	0.00838547		3596.4	0.0065277	0.00220812	4126.4	-0.00821073	0	
416.59	0.24106725	0.24578124	946.59	0.04102626	0.03797081	1476.58	0.05314422	0.05174319	2006.59	-0.00784496	0	2536.58	0.00986547	0.00824896	3066.61	0.00737608		3596.6	0.00705692	0.00218726	4126.6	-0.00834521	0	
416.79	0.24126365	0.24576974	946.79	0.04156392	0.03796649	1476.78	0.05329069	0.05173743	2006.79	-0.00717493	0	2536.78	0.00936943	0.00821675	3066.81	0.00741262		3596.8	0.00791406	0.0021666	4126.8	-0.00876275	0	
416.99	0.24177576	0.24575824	946.99	0.04185537	0.03796216	1476.98	0.05386387	0.05173167	2006.99	-0.00716366	0	2536.98	0.00843861	0.00818466	3067.01	0.00735774		3597	0.0078818	0.00214614	4127	-0.00890037	0	
417.19	0.24264364	0.24574674	947.19	0.04172112	0.03795784	1477.18	0.05381375	0.05172591	2007.19	-0.00829451	0	2537.18	0.00931702	0.0081527	3067.21	0.00740979		3597.2	0.00750304	0.00212587	4127.2	-0.00927819	0	
417.39	0.24365871	0.24573524	947.39	0.04158333	0.03795352	1477.38	0.05403337	0.05172015	2007.39	-0.00854838	0	2537.38	0.01013237	0.00812087	3067.41	0.00784315		3597.4	0.00696705	0.00210579	4127.4	-0.00857839	0	
417.59	0.24344475	0.24572375	947.59	0.0410504	0.0379492	1477.58	0.05360164	0.05171439	2007.59	-0.00950322	0	2537.58	0.01046354	0.00808915	3067.61	0.00947789		3597.6	0.0071663	0.0020859	4127.6	-0.00895175	0	
417.79	0.24419184	0.24571225	947.79	0.0421239	0.03794488	1477.78	0.05328298	0.05170863	2007.79	-0.00993232	0	2537.78	0.01108019	0.00805757	3067.81	0.00948159		3597.8	0.00725523	0.00206619	4127.8	-0.00810175	0	
417.99	0.24495631	0.24570076	947.99	0.04256571	0.03794056	1477.98	0.05349233	0.05170287	2007.99	-0.01029417	0	2537.98	0.01146818	0.0080261	3068.01	0.00925504		3598	0.00683992	0.00204668	4128	-0.00792889	0	
418.19	0.24495423	0.24568926	948.19	0.04364508	0.03793625	1478.18	0.05298531	0.05169712	2008.19	-0.01043907	0	2538.18	0.01183868	0.00799476	3068.21	0.01028016		3598.2	0.00615965	0.00202735	4128.2	-0.00795559	0	
418.39	0.24555197	0.24567777	948.39	0.0439332	0.03793193	1478.38	0.05313756	0.05169136	2008.39	-0.01152332	0	2538.38	0.01247824	0.00796354	3068.41	0.01021834		3598.4	0.00570736	0.0020082	4128.4	-0.00844608	0	
418.59	0.24576681	0.24566627	948.59	0.0441594	0.03792761	1478.58	0.05323144	0.05168561	2008.59	-0.01230739	0	2538.58	0.01225388	0.00793244	3068.61	0.01085401		3598.6	0.00482289	0.00198923	4128.6	-0.00840638	0	
418.79	0.24516782	0.24565478	948.79	0.04466226	0.03792329	1478.78	0.05405797	0.05167985	2008.79	-0.01339777	0	2538.78	0.01232486	0.00790146	3068.81	0.01116862		3598.8	0.00407281	0.00197044	4128.8	-0.00771229	0	
418.99	0.24501029	0.24564329	948.99	0.04437834	0.03791898	1478.98	0.05329761	0.0516741	2008.99	-0.01357653	0	2538.98	0.01263063	0.00787061	3069.01	0.01183704		3599	0.00349014	0.00195183	4129	-0.00747759	0	
419.19	0.2455509	0.24563179	949.19	0.0441796	0.03791466	1479.18	0.05386326	0.05166834	2009.19	-0.01360793	0	2539.18	0.01346975	0.00783987	3069.21	0.01167979		3599.2	0.00212966	0.00193339	4129.2	-0.00743975	0	
419.39	0.24531389	0.2456203	949.39	0.04396746	0.03791034	1479.38	0.05375406	0.05166259	2009.39	-0.01439084	0	2539.38	0.01391344	0.00780926	3069.41	0.01165139		3599.4	0.0023747	0.00191513	4129.4	-0.00713325	0	
419.59	0.24606096	0.24560881	949.59	0.04345978	0.03790603	1479.58	0.05382555	0.05165684	2009.59	-0.01413165	0	2539.58	0.01419009	0.00777876	3069.61	0.01149434		3599.6	0.00264112	0.00189704	4129.6	-0.00709312	0	
419.79	0.24571001	0.24559732	949.79	0.04333357	0.03790172	1479.78	0.05453542	0.05165108	2009.79	-0.01390247	0	2539.78	0.01380655	0.00774838	3069.81	0.01047098		3599.8	0.00268632	0.00187912	4129.8	-0.00702641	0	
419.99	0.24642213	0.24558583	949.99	0.04280257	0.0378974	1479.98	0.05561225	0.05164533	2009.99	-0.01373348	0	2539.98	0.01294331	0.00771813	3070.01	0.00952324		3600	0.00344006	0.00186138	4130	-0.0068474	0	
420.19	0.24554547	0.24557434	950.19	0.04163331	0.03789309	1480.18	0.05538073	0.05163958	2010.19	-0.01312342	0	2540.18	0.01246422	0.00768799	3070.21	0.00932778		3600.2	0.00334953	0.00184379	4130.2	-0.00695432	0	
420.39	0.24662089	0.24556285	950.39	0.04108714	0.03788877	1480.38	0.05658481	0.05163383	2010.39	-0.01243187	0	2540.38	0.0124596	0.00765796	3070.41	0.00897411		3600.4	0.00336304	0.00182638	4130.4	-0.00627663	0	
420.59	0.24679484	0.24555136	950.59	0.0413122	0.03788446	1480.58	0.05646209	0.05162808	2010.59	-0.01230418	0	2540.58	0.01217611	0.00762806	3070.61	0.00874785		3600.6	0.00373432	0.00180913	4130.6	-0.00618705	0	
420.79	0.24658433	0.24553988	950.79	0.04138567	0.03788015	1480.78	0.05567649	0.05162233	2010.79	-0.01165702	0	2540.78	0.01164211	0.00759827	3070.81	0.00868745		3600.8	0.00442724	0.00179204	4130.8	-0.00659427	0	
420.99	0.24592614	0.24552839	950.99	0.04095737	0.03787584	1480.98	0.0558526	0.05161658	2010.99	-0.01097508	0	2540.98	0.01078454	0.0075686	3071.01	0.00949197		3601	0.00498194	0.00177511	4131	-0.00658689	0	
421.19	0.24546736	0.2455169	951.19	0.04088073	0.03787153	1481.18	0.05573972	0.05161084	2011.19	-0.01048025	0	2541.18	0.01182313	0.00753904	3071.21	0.00973746		3601.2	0.00493662	0.00175835	4131.2	-0.00564118	0	
421.39	0.24598053	0.24550541	951.39	0.04094625	0.03786722	1481.38	0.05555487	0.05160509	2011.39	-0.0099571	0	2541.38	0.01177647	0.0075096	3071.41	0.00913979		3601.4	0.0051836	0.00174174	4131.4	-0.00578758	0	
421.59	0.24563611	0.24549393	951.59	0.04168858	0.03786291	1481.58	0.05560221	0.05159934	2011.59	-0.01020885	0	2541.58	0.01155365	0.00748028	3071.61	0.0093553		3601.6	0.0061145	0.00172529	4131.6	-0.00528094	0	
421.79	0.2460294	0.24548244	951.79	0.04257629	0.0378586	1481.78	0.05570458	0.0515936	2011.79	-0.01019549	0	2541.78	0.01100375	0.00745107	3071.81	0.00875337		3601.8	0.00582958	0.00170899	4131.8	-0.00462797	0	
421.99	0.24532701	0.24547096	951.99	0.04255907	0.03785429	1481.98	0.0556096	0.05158785	2011.99	-0.00993341	0	2541.98	0.01100476	0.00742197	3072.01	0.00781389		3602	0.00550806	0.00169285	4132	-0.00482773	0	
422.19	0.24454885	0.24545947	952.19	0.04248571	0.03784998	1482.18	0.05506503	0.05158211	2012.19	-0.01044674	0	2542.18	0.01122062	0.00739299	3072.21	0.00752256		3602.2	0.00537145	0.00167686	4132.2	-0.00576391	0	
422.39	0.24402334	0.24544799	952.39	0.04152421	0.03784567	1482.38	0.05452109	0.05157637	2012.39	-0.01138903	0	2542.38	0.01217526	0.00736412	3072.41	0.00692336		3602.4	0.00499669	0.00166102	4132.4	-0.00592979	0	
422.59	0.24234676	0.24543651	952.59	0.04129617	0.03784136	1482.58	0.05386317	0.05157062	2012.59	-0.0112722	0	2542.58	0.01173089	0.00733536	3072.61	0.00742758		3602.6	0.00475998	0.00164533	4132.6	-0.00569122	0	
422.79	0.24223304	0.24542502	952.79	0.04125552	0.03783705	1482.78	0.05336767	0.05156488	2012.79	-0.01253583	0	2542.78	0.01212156	0.00730671	3072.81	0.00771238		3602.8	0.00402271	0.00162979	4132.8	-0.00531609	0	
422.99	0.24103664	0.24541354	952.99	0.04077409	0.03783275	1482.98	0.05289888	0.05155914	2012.99	-0.01274625	0	2542.98	0.01245876	0.00727818	3073.01	0.007777		3603	0.00308731	0.0016144	4133	-0.00600038	0	
423.19	0.23992794	0.24540206	953.19	0.0406363	0.03782844	1483.18	0.05317205	0.0515534	2013.19	-0.01296647	0	2543.18	0.01256873	0.00724976	3073.21	0.00751732		3603.2	0.00217252	0.00159915	4133.2	-0.00567574	0	
423.39	0.23913404	0.24539058	953.39	0.04089162	0.03782414	1483.38	0.05218303	0.05154766	2013.39	-0.01307294	0	2543.38	0.0129613	0.00722145	3073.41	0.00760337		3603.4	0.00152937	0.00158404	4133.4	-0.00563647	0	
423.59	0.23928286	0.2453791	953.59	0.04052987	0.03781983	1483.58	0.05213791	0.05154192	2013.59	-0.01264355	0	2543.58	0.01231394	0.00719325	3073.61	0.00749541		3603.6	0.00119409	0.00156908	4133.6	-0.00470678	0	
423.79	0.23948312	0.24536762	953.79	0.0400902	0.03781553	1483.78	0.05163982	0.05153618	2013.79	-0.0129218	0	2543.78	0.01200653	0.00716516	3073.81	0.00756488		3603.8	0.00158089	0.00155426	4133.8	-0.00492666	0	
423.99	0.24047615	0.24535614	953.99	0.03996123	0.03781122	1483.98	0.05146793	0.05153044	2013.99	-0.01306915	0	2543.98	0.01261962	0.00713718	3074.01	0.00797119		3604	0.00173577	0.00153958	4134	-0.00454542	0	
424.19	0.2397631	0.24534466	954.19	0.0402261	0.03780692	1484.18	0.05072655	0.0515247	2014.19	-0.01313056	0	2544.18	0.01275611	0.00710931	3074.21	0.00888744		3604.2	0.00202923	0.00152504	4134.2	-0.00393405	0	
424.39	0.24016147	0.24533318	954.39	0.0410486	0.03780261	1484.38	0.05088128	0.05151896	2014.39	-0.01297539	0	2544.38	0.01321642	0.00708154	3074.41	0.00945173		3604.4	0.00287784	0.00151063	4134.4	-0.00441602	0	
424.59	0.24054831	0.2453217	954.59	0.04183604	0.03779831	1484.58	0.05029815	0.05151323	2014.59	-0.0123337	0	2544.58	0.01242585	0.00705389	3074.61	0.00971118		3604.6	0.0038047	0.00149637	4134.6	-0.00505208	0	
424.79	0.24058886	0.24531023	954.79	0.04196785	0.03779401	1484.78	0.0508398	0.05150749	2014.79	-0.01168054	0	2544.78	0.01120921	0.00702635	3074.81	0.00962196		3604.8	0.00447653	0.00148223	4134.8	-0.0053072	0	
424.99	0.24141541	0.24529875	954.99	0.04263992	0.03778971	1484.98	0.05145963	0.05150176	2014.99	-0.0116946	0	2544.98	0.0100219	0.00699891	3075.01	0.01040434		3605	0.00505426	0.00146823	4135	-0.00555181	0	
425.19	0.2422301	0.24528727	955.19	0.04268716	0.03778541	1485.18	0.05195513	0.05149602	2015.19	-0.01072708	0	2545.18	0.01040943	0.00697158	3075.21	0.01043692		3605.2	0.0045497	0.00145436	4135.2	-0.00504001	0	
425.39	0.2433172	0.2452758	955.39	0.04302469	0.0377811	1485.38	0.0523199	0.05149029	2015.39	-0.01149352	0	2545.38	0.00961362	0.00694435	3075.41	0.01054036		3605.4	0.00487143	0.00144063	4135.4	-0.00531873	0	
425.59	0.24414265	0.24526432	955.59	0.04333678	0.0377768	1485.58	0.05408145	0.05148455	2015.59	-0.01143039	0	2545.58	0.0090595	0.00691723	3075.61	0.01074864		3605.6	0.00482362	0.00142702	4135.6	-0.00478615	0	
425.79	0.24394835	0.24525285	955.79	0.04249897	0.0377725	1485.78	0.05474719	0.05147882	2015.79	-0.01142727	0	2545.78	0.00866812	0.00689022	3075.81	0.01094103		3605.8	0.00449086	0.00141354	4135.8	-0.00580503	0	
425.99	0.24402239	0.24524137	955.99	0.0423602	0.0377682	1485.98	0.05467842	0.05147309	2015.99	-0.01256362	0	2545.98	0.00892257	0.00686331	3076.01	0.01029542		3606	0.00417656	0.00140019	4136	-0.00612564	0	
426.19	0.24382463	0.2452299	956.19	0.04219308	0.03776391	1486.18	0.05443396	0.05146736	2016.19	-0.0135336	0	2546.18	0.00961841	0.00683651	3076.21	0.01025677		3606.2	0.00364411	0.00138696	4136.2	-0.00721281	0	
426.39	0.24375557	0.24521843	956.39	0.04171179	0.03775961	1486.38	0.05444592	0.05146163	2016.39	-0.01382848	0	2546.38	0.00984284	0.00680982	3076.41	0.01093557		3606.4	0.00289003	0.00137386	4136.4	-0.00774737	0	
426.59	0.24354578	0.24520696	956.59	0.0414304	0.03775531	1486.58	0.05358372	0.0514559	2016.59	-0.01339624	0	2546.58	0.00988405	0.00678322	3076.61	0.01044636		3606.6	0.00192615	0.00136089	4136.6	-0.00885115	0	
426.79	0.24363222	0.24519548	956.79	0.04145136	0.03775101	1486.78	0.05337813	0.05145017	2016.79	-0.01440517	0	2546.78	0.01071693	0.00675673	3076.81	0.01001179		3606.8	0.00133802	0.00134803	4136.8	-0.00905946	0	
426.99	0.24258369	0.24518401	956.99	0.0409304	0.03774671	1486.98	0.05319878	0.05144444	2016.99	-0.0139098	0	2546.98	0.01072949	0.00673035	3077.01	0.0087886		3607	0.00003408	0.0013353	4137	-0.00978085	0	
427.19	0.24196728	0.24517254	957.19	0.04164145	0.03774242	1487.18	0.0528232	0.05143871	2017.19	-0.01360935	0	2547.18	0.01035384	0.00670407	3077.21	0.00856167		3607.2	-0.00009496	0.00132269	4137.2	-0.00986631	0	
427.39	0.24212252	0.24516107	957.39	0.04149268	0.03773812	1487.38	0.05252347	0.05143298	2017.39	-0.01332032	0	2547.38	0.01079125	0.00667789	3077.41	0.00845455		3607.4	-0.00057522	0.00131019	4137.4	-0.01024554	0	
427.59	0.24248424	0.2451496	957.59	0.04204715	0.03773383	1487.58	0.05219158	0.05142725	2017.59	-0.01315928	0	2547.58	0.01060137	0.00665181	3077.61	0.00775362		3607.6	0.00068164	0.00129782	4137.6	-0.00988222	0	
427.79	0.24294423	0.24513813	957.79	0.0421045	0.03772953	1487.78	0.05167755	0.05142153	2017.79	-0.01306142	0	2547.78	0.01110767	0.00662583	3077.81	0.00825145		3607.8	0.00129978	0.00128556	4137.8	-0.010178	0	
427.99	0.24281883	0.24512666	957.99	0.0421619	0.03772524	1487.98	0.05204696	0.0514158	2017.99	-0.01334966	0	2547.98	0.01220164	0.00659996	3078.01	0.00821581		3608	0.00129147	0.00127342	4138	-0.00953211	0	
428.19	0.2416556	0.2451152	958.19	0.04206649	0.03772094	1488.18	0.05166902	0.05141008	2018.19	-0.01336002	0	2548.18	0.01216965	0.00657419	3078.21	0.00797506		3608.2	0.0015495	0.00126139	4138.2	-0.00931359	0	
428.39	0.24208189	0.24510373	958.39	0.04210267	0.03771665	1488.38	0.05144234	0.05140435	2018.39	-0.01294901	0	2548.38	0.01187557	0.00654851	3078.41	0.00825972		3608.4	0.00141347	0.00124948	4138.4	-0.00942256	0	
428.59	0.24300283	0.24509226	958.59	0.04220961	0.03771236	1488.58	0.051282	0.05139863	2018.59	-0.01291961	0	2548.58	0.0116441	0.00652294	3078.61	0.00843935		3608.6	0.00183871	0.00123767	4138.6	-0.00926698	0	
428.79	0.24281326	0.24508079	958.79	0.04225866	0.03770806	1488.78	0.05177062	0.0513929	2018.79	-0.01295642	0	2548.78	0.01103843	0.00649747	3078.81	0.00872199		3608.8	0.00201179	0.00122598	4138.8	-0.00917879	0	
428.99	0.2431534	0.24506933	958.99	0.04249601	0.03770377	1488.98	0.05222339	0.05138718	2018.99	-0.01272605	0	2548.98	0.01101587	0.00647209	3079.01	0.00922296		3609	0.0028745	0.0012144	4139	-0.00878647	0	
429.19	0.24278819	0.24505786	959.19	0.04206665	0.03769948	1489.18	0.05277168	0.05138146	2019.19	-0.01235608	0	2549.18	0.01096297	0.00644682	3079.21	0.00957564		3609.2	0.00302505	0.00120293	4139.2	-0.00811566	0	
429.39	0.24222528	0.2450464	959.39	0.04285247	0.03769519	1489.38	0.05284023	0.05137574	2019.39	-0.01286285	0	2549.38	0.01018779	0.00642165	3079.41	0.00966749		3609.4	0.00297325	0.00119157	4139.4	-0.00809362	0	
429.59	0.24194707	0.24503493	959.59	0.04257586	0.0376909	1489.58	0.0532864	0.05137002	2019.59	-0.01328636	0	2549.58	0.0100594	0.00639657	3079.61	0.00961402		3609.6	0.00322275	0.00118032	4139.6	-0.00746609	0	
429.79	0.24143194	0.24502347	959.79	0.04235114	0.03768661	1489.78	0.05279101	0.0513643	2019.79	-0.01367299	0	2549.78	0.01060324	0.00637159	3079.81	0.00983399		3609.8	0.00347828	0.00116917	4139.8	-0.00747385	0	
429.99	0.24248985	0.24501201	959.99	0.0424143	0.03768232	1489.98	0.05238591	0.05135858	2019.99	-0.01441218	0	2549.98	0.01057469	0.00634671	3080.01	0.00985636		3610	0.00347725	0.00115813	4140	-0.00608484	0	
430.19	0.24294054	0.24500054	960.19	0.04240201	0.03767803	1490.18	0.05207862	0.05135286	2020.19	-0.01425485	0	2550.18	0.01114763	0.00632192	3080.21	0.01016641		3610.2	0.00400312	0.00114719	4140.2	-0.00612368	0	
430.39	0.24387759	0.24498908	960.39	0.04175792	0.03767374	1490.38	0.052479	0.05134714	2020.39	-0.01477375	0	2550.38	0.01013078	0.00629724	3080.41	0.01000568		3610.4	0.00384547	0.00113635	4140.4	-0.00567418	0	
430.59	0.24404554	0.24497762	960.59	0.04134579	0.03766945	1490.58	0.05176464	0.05134142	2020.59	-0.01495116	0	2550.58	0.01089099	0.00627265	3080.61	0.00956162		3610.6	0.00324414	0.00112562	4140.6	-0.00534954	0	
430.79	0.24471134	0.24496616	960.79	0.0415493	0.03766516	1490.78	0.05172334	0.05133571	2020.79	-0.01548453	0	2550.78	0.01035009	0.00624815	3080.81	0.00895487		3610.8	0.00340443	0.00111499	4140.8	-0.00454654	0	
430.99	0.24501891	0.2449547	960.99	0.04196715	0.03766088	1490.98	0.05280677	0.05132999	2020.99	-0.0150984	0	2550.98	0.00956374	0.00622375	3081.01	0.00816109		3611	0.00346192	0.00110445	4141	-0.00515053	0	
431.19	0.24432895	0.24494324	961.19	0.04276691	0.03765659	1491.18	0.05325931	0.05132427	2021.19	-0.01634701	0	2551.18	0.00977522	0.00619945	3081.21	0.00789153		3611.2	0.00396401	0.00109402	4141.2	-0.00506331	0	
431.39	0.24458576	0.24493178	961.39	0.04197742	0.0376523	1491.38	0.05369422	0.05131856	2021.39	-0.01674159	0	2551.38	0.00899059	0.00617524	3081.41	0.00843346		3611.4	0.00391983	0.00108369	4141.4	-0.00511078	0	
431.59	0.2444321	0.24492032	961.59	0.04138155	0.03764802	1491.58	0.05457026	0.05131285	2021.59	-0.01752216	0	2551.58	0.00897167	0.00615112	3081.61	0.00851904		3611.6	0.00429595	0.00107345	4141.6	-0.00460246	0	
431.79	0.244889	0.24490886	961.79	0.04107852	0.03764373	1491.78	0.05552116	0.05130713	2021.79	-0.0180114	0	2551.78	0.00817838	0.0061271	3081.81	0.00896213		3611.8	0.00344793	0.00106331	4141.8	-0.00452988	0	
431.99	0.24427902	0.2448974	961.99	0.04005661	0.03763945	1491.98	0.05588362	0.05130142	2021.99	-0.01851619	0	2551.98	0.00880417	0.00610318	3082.01	0.00875395		3612	0.00292777	0.00105327	4142	-0.00517317	0	
432.19	0.24418415	0.24488594	962.19	0.03982212	0.03763516	1492.18	0.05554705	0.05129571	2022.19	-0.0183339	0	2552.18	0.00888754	0.00607934	3082.21	0.00912845		3612.2	0.00240005	0.00104332	4142.2	-0.00603559	0	
432.39	0.24430237	0.24487449	962.39	0.04040827	0.03763088	1492.38	0.05577625	0.05128999	2022.39	-0.01812859	0	2552.38	0.00883633	0.0060556	3082.41	0.00968644		3612.4	0.00262695	0.00103347	4142.4	-0.0065315	0	
432.59	0.2437124	0.24486303	962.59	0.04028796	0.0376266	1492.58	0.05617907	0.05128428	2022.59	-0.01832841	0	2552.58	0.00910826	0.00603195	3082.61	0.01034274		3612.6	0.00290269	0.00102371	4142.6	-0.00787358	0	
432.79	0.24280603	0.24485158	962.79	0.04002243	0.03762231	1492.78	0.05586689	0.05127857	2022.79	-0.01787895	0	2552.78	0.00950026	0.0060084	3082.81	0.01006396		3612.8	0.00298932	0.00101404	4142.8	-0.00894466	0	
432.99	0.24258638	0.24484012	962.99	0.03902629	0.03761803	1492.98	0.05453524	0.05127286	2022.99	-0.0168892	0	2552.98	0.00935213	0.00598494	3083.01	0.0097606		3613	0.00287729	0.00100446	4143	-0.00941556	0	
433.19	0.24162737	0.24482867	963.19	0.03808743	0.03761375	1493.18	0.05382546	0.05126715	2023.19	-0.01672629	0	2553.18	0.00918054	0.00596156	3083.21	0.00933028		3613.2	0.00286706	0.00099497	4143.2	-0.01000372	0	
433.39	0.24015124	0.24481721	963.39	0.03770544	0.03760947	1493.38	0.0528882	0.05126144	2023.39	-0.01545436	0	2553.38	0.0094841	0.00593828	3083.41	0.00909577		3613.4	0.00291748	0.00098557	4143.4	-0.01003218	0	
433.59	0.24023654	0.24480576	963.59	0.03742845	0.03760519	1493.58	0.0525765	0.05125574	2023.59	-0.01516101	0	2553.58	0.01050207	0.0059151	3083.61	0.00937158		3613.6	0.00342283	0.00097626	4143.6	-0.00887285	0	
433.79	0.24003267	0.2447943	963.79	0.03719485	0.03760091	1493.78	0.05246401	0.05125003	2023.79	-0.0140502	0	2553.78	0.01060327	0.005892	3083.81	0.00959651		3613.8	0.00283273	0.00096704	4143.8	-0.00879315	0	
433.99	0.24054796	0.24478285	963.99	0.03645395	0.03759663	1493.98	0.05232732	0.05124432	2023.99	-0.01369533	0	2553.98	0.01056355	0.00586899	3084.01	0.01009055		3614	0.00350953	0.00095791	4144	-0.00775862	0	
434.19	0.24081424	0.2447714	964.19	0.03658287	0.03759235	1494.18	0.05194791	0.05123862	2024.19	-0.01324604	0	2554.18	0.01064173	0.00584607	3084.21	0.00983107		3614.2	0.00336068	0.00094886	4144.2	-0.00817213	0	
434.39	0.24122119	0.24475995	964.39	0.03658707	0.03758807	1494.38	0.0521051	0.05123291	2024.39	-0.01295232	0	2554.38	0.01009742	0.00582324	3084.41	0.00999198		3614.4	0.0028358	0.0009399	4144.4	-0.00785974	0	
434.59	0.24140005	0.2447485	964.59	0.03783891	0.03758379	1494.58	0.05217436	0.05122721	2024.59	-0.01218675	0	2554.58	0.01085069	0.0058005	3084.61	0.00994081		3614.6	0.00161989	0.00093102	4144.6	-0.00720001	0	
434.79	0.2419555	0.24473705	964.79	0.03868757	0.03757951	1494.78	0.05221475	0.0512215	2024.79	-0.01130185	0	2554.78	0.01018453	0.00577785	3084.81	0.00874817		3614.8	0.00203734	0.00092223	4144.8	-0.00709056	0	
434.99	0.24070435	0.2447256	964.99	0.03937535	0.03757524	1494.98	0.0533003	0.0512158	2024.99	-0.01097604	0	2554.98	0.01030526	0.00575529	3085.01	0.00826114		3615	0.00282191	0.00091352	4145	-0.00769825	0	
435.19	0.24011171	0.24471415	965.19	0.03988091	0.03757096	1495.18	0.05340556	0.0512101	2025.19	-0.01105004	0	2555.18	0.01015191	0.00573281	3085.21	0.00776479		3615.2	0.00214095	0.00090489	4145.2	-0.00708894	0	
435.39	0.24097273	0.2447027	965.39	0.03976647	0.03756668	1495.38	0.05346991	0.05120439	2025.39	-0.00983849	0	2555.38	0.00933799	0.00571042	3085.41	0.0085176		3615.4	0.002298	0.00089634	4145.4	-0.00715714	0	
435.59	0.24187433	0.24469125	965.59	0.04042477	0.03756241	1495.58	0.05379038	0.05119869	2025.59	-0.01020157	0	2555.58	0.00953939	0.00568812	3085.61	0.00865536		3615.6	0.00194908	0.00088787	4145.6	-0.00672604	0	
435.79	0.24206156	0.2446798	965.79	0.04125577	0.03755813	1495.78	0.05353929	0.05119299	2025.79	-0.01034024	0	2555.78	0.00910324	0.00566591	3085.81	0.00841747		3615.8	0.00133096	0.00087949	4145.8	-0.00708607	0	
435.99	0.24190693	0.24466836	965.99	0.04128429	0.03755386	1495.98	0.05356419	0.05118729	2025.99	-0.01025178	0	2555.98	0.01029635	0.00564379	3086.01	0.0079802		3616	0.00136064	0.00087118	4146	-0.0077449	0	
436.19	0.24184204	0.24465691	966.19	0.04192977	0.03754958	1496.18	0.05299012	0.05118159	2026.19	-0.01087148	0	2556.18	0.01054841	0.00562175	3086.21	0.00784582		3616.2	0.00178543	0.00086295	4146.2	-0.00763275	0	
436.39	0.24100196	0.24464546	966.39	0.04263931	0.03754531	1496.38	0.05294132	0.05117589	2026.39	-0.01091913	0	2556.38	0.01068573	0.00559979	3086.41	0.00743443		3616.4	0.00224655	0.0008548	4146.4	-0.00762288	0	
436.59	0.2404748	0.24463402	966.59	0.04215319	0.03754103	1496.58	0.05200353	0.05117019	2026.59	-0.0108274	0	2556.58	0.01096203	0.00557793	3086.61	0.00737319		3616.6	0.00230117	0.00084673	4146.6	-0.00802189	0	
436.79	0.24118197	0.24462257	966.79	0.04116938	0.03753676	1496.78	0.05095676	0.0511645	2026.79	-0.01010964	0	2556.78	0.01160108	0.00555614	3086.81	0.00679709		3616.8	0.00186662	0.00083873	4146.8	-0.00838342	0	
436.99	0.24158644	0.24461113	966.99	0.04079251	0.03753249	1496.98	0.05065529	0.0511588	2026.99	-0.01013764	0	2556.98	0.011414	0.00553445	3087.01	0.00703055		3617	0.001716	0.00083081	4147	-0.00798632	0	
437.19	0.2410776	0.24459968	967.19	0.04041982	0.03752822	1497.18	0.05160514	0.0511531	2027.19	-0.01006919	0	2557.18	0.01120343	0.00551283	3087.21	0.00717297		3617.2	0.00234757	0.00082296	4147.2	-0.00753791	0	
437.39	0.24036392	0.24458824	967.39	0.04080967	0.03752394	1497.38	0.05114099	0.05114741	2027.39	-0.01064232	0	2557.38	0.01155396	0.00549131	3087.41	0.00855197		3617.4	0.00363982	0.00081519	4147.4	-0.00671852	0	
437.59	0.24026185	0.2445768	967.59	0.04097758	0.03751967	1497.58	0.05181049	0.05114171	2027.59	-0.01120004	0	2557.58	0.01170849	0.00546986	3087.61	0.00911156		3617.6	0.00362393	0.00080749	4147.6	-0.00544112	0	
437.79	0.23982917	0.24456535	967.79	0.04107893	0.0375154	1497.78	0.0513436	0.05113602	2027.79	-0.01097077	0	2557.78	0.01121295	0.0054485	3087.81	0.00919021		3617.8	0.00377233	0.00079986	4147.8	-0.00603147	0	
437.99	0.24043892	0.24455391	967.99	0.04085949	0.03751113	1497.98	0.05154105	0.05113032	2027.99	-0.01111496	0	2557.98	0.01151748	0.00542723	3088.01	0.00998938		3618	0.0048942	0.00079231	4148	-0.00579719	0	
438.19	0.24087043	0.24454247	968.19	0.04055086	0.03750686	1498.18	0.05138026	0.05112463	2028.19	-0.01060184	0	2558.18	0.01118012	0.00540603	3088.21	0.01018396		3618.2	0.00461825	0.00078482	4148.2	-0.00526351	0	
438.39	0.24164817	0.24453103	968.39	0.04049152	0.03750259	1498.38	0.0522527	0.05111894	2028.39	-0.01082479	0	2558.38	0.01048566	0.00538492	3088.41	0.01094785		3618.4	0.0047077	0.00077741	4148.4	-0.00540344	0	
438.59	0.24167069	0.24451959	968.59	0.04142034	0.03749832	1498.58	0.05338596	0.05111324	2028.59	-0.01053514	0	2558.58	0.00973102	0.00536389	3088.61	0.01022397		3618.6	0.00448358	0.00077007	4148.6	-0.00500839	0	
438.79	0.2411557	0.24450815	968.79	0.04127469	0.03749406	1498.78	0.05303497	0.05110755	2028.79	-0.0109441	0	2558.78	0.00934379	0.00534295	3088.81	0.00895056		3618.8	0.00496607	0.00076279	4148.8	-0.00466218	0	
438.99	0.24039553	0.24449671	968.99	0.04098089	0.03748979	1498.98	0.05328235	0.05110186	2028.99	-0.01094718	0	2558.98	0.00912311	0.00532208	3089.01	0.00895289		3619	0.00483577	0.00075559	4149	-0.00473259	0	
439.19	0.24158897	0.24448527	969.19	0.04103879	0.03748552	1499.18	0.05279018	0.05109617	2029.19	-0.01175579	0	2559.18	0.00862052	0.0053013	3089.21	0.00938181		3619.2	0.00408663	0.00074845	4149.2	-0.00411625	0	
439.39	0.24167776	0.24447383	969.39	0.04068781	0.03748125	1499.38	0.05246178	0.05109048	2029.39	-0.01209697	0	2559.38	0.00886667	0.0052806	3089.41	0.01000544		3619.4	0.00469689	0.00074138	4149.4	-0.00491118	0	
439.59	0.24271835	0.2444624	969.59	0.04051256	0.03747699	1499.58	0.05234735	0.05108479	2029.59	-0.01398767	0	2559.58	0.00847599	0.00525998	3089.61	0.01083637		3619.6	0.00389053	0.00073438	4149.6	-0.00505083	0	
439.79	0.24226216	0.24445096	969.79	0.04080384	0.03747272	1499.78	0.05215274	0.0510791	2029.79	-0.01538725	0	2559.78	0.00870498	0.00523944	3089.81	0.01021236		3619.8	0.00416255	0.00072744	4149.8	-0.00541661	0	
439.99	0.24253844	0.24443952	969.99	0.04101879	0.03746846	1499.98	0.05178633	0.05107342	2029.99	-0.01618109	0	2559.98	0.0083405	0.00521897	3090.01	0.00972222		3620	0.00515297	0.00072057	4150	-0.00554189	0	
440.19	0.24245906	0.24442809	970.19	0.04108992	0.03746419	1500.18	0.05068239	0.05106773	2030.19	-0.01723406	0	2560.18	0.0082193	0.00519859	3090.21	0.00946643		3620.2	0.00572642	0.00071377	4150.2	-0.00604349	0	
440.39	0.24263665	0.24441665	970.39	0.04066101	0.03745993	1500.38	0.05016461	0.05106204	2030.39	-0.01664184	0	2560.38	0.00797029	0.00517829	3090.41	0.00884493		3620.4	0.00591502	0.00070702	4150.4	-0.00636719	0	
440.59	0.24276937	0.24440522	970.59	0.04039575	0.03745566	1500.58	0.04919308	0.05105636	2030.59	-0.01655317	0	2560.58	0.00830868	0.00515807	3090.61	0.00925209		3620.6	0.00571053	0.00070035	4150.6	-0.00714828	0	
440.79	0.24318016	0.24439378	970.79	0.03985612	0.0374514	1500.78	0.04997892	0.05105067	2030.79	-0.01697076	0	2560.78	0.00886346	0.00513793	3090.81	0.00971059		3620.8	0.00470814	0.00069373	4150.8	-0.00789306	0	
440.99	0.24292055	0.24438235	970.99	0.04037801	0.03744714	1500.98	0.05004837	0.05104499	2030.99	-0.01714732	0	2560.98	0.00963376	0.00511787	3091.01	0.01003541		3621	0.00510128	0.00068718	4151	-0.00831979	0	
441.19	0.24263609	0.24437091	971.19	0.0399242	0.03744287	1501.18	0.04975	0.0510393	2031.19	-0.01644678	0	2561.18	0.00943316	0.00509788	3091.21	0.01004545		3621.2	0.00519061	0.00068069	4151.2	-0.00912471	0	
441.39	0.24173306	0.24435948	971.39	0.04005985	0.03743861	1501.38	0.048934	0.05103362	2031.39	-0.01669417	0	2561.38	0.01014297	0.00507797	3091.41	0.0111318		3621.4	0.00543302	0.00067426	4151.4	-0.00935242	0	
441.59	0.24112225	0.24434805	971.59	0.03888454	0.03743435	1501.58	0.04900116	0.05102794	2031.59	-0.01532942	0	2561.58	0.0102758	0.00505814	3091.61	0.0106052		3621.6	0.00440147	0.00066789	4151.6	-0.00968039	0	
441.79	0.24100767	0.24433662	971.79	0.03873463	0.03743009	1501.78	0.04838672	0.05102226	2031.79	-0.01443587	0	2561.78	0.0104273	0.00503839	3091.81	0.01034345		3621.8	0.00443534	0.00066158	4151.8	-0.01086813	0	
441.99	0.24085588	0.24432519	971.99	0.03799339	0.03742583	1501.98	0.04863323	0.05101657	2031.99	-0.01418027	0	2561.98	0.01075843	0.00501872	3092.01	0.01055057		3622	0.0040934	0.00065533	4152	-0.01090544	0	
442.19	0.24074605	0.24431376	972.19	0.03755543	0.03742157	1502.18	0.04906639	0.05101089	2032.19	-0.01334868	0	2562.18	0.01054121	0.00499912	3092.21	0.00965978		3622.2	0.00347992	0.00064914	4152.2	-0.01066407	0	
442.39	0.24103633	0.24430233	972.39	0.0370237	0.03741731	1502.38	0.04978623	0.05100521	2032.39	-0.01289012	0	2562.38	0.01018116	0.00497959	3092.41	0.00868298		3622.4	0.00335968	0.00064301	4152.4	-0.01086578	0	
442.59	0.24037769	0.2442909	972.59	0.03744733	0.03741305	1502.58	0.05010611	0.05099953	2032.59	-0.01247785	0	2562.58	0.00958183	0.00496015	3092.61	0.00796387		3622.6	0.00292972	0.00063694	4152.6	-0.01025783	0	
442.79	0.23993722	0.24427947	972.79	0.03724253	0.03740879	1502.78	0.05060036	0.05099385	2032.79	-0.01231239	0	2562.78	0.00949415	0.00494078	3092.81	0.00667429		3622.8	0.00187342	0.00063092	4152.8	-0.00964336	0	
442.99	0.24050315	0.24426804	972.99	0.03635716	0.03740453	1502.98	0.05153061	0.05098818	2032.99	-0.0128041	0	2562.98	0.00903503	0.00492149	3093.01	0.00638571		3623	0.00088226	0.00062496	4153	-0.01016402	0	
443.19	0.24061397	0.24425661	973.19	0.03688306	0.03740028	1503.18	0.05202842	0.0509825	2033.19	-0.01316421	0	2563.18	0.00842317	0.00490227	3093.21	0.0064761		3623.2	0.00085272	0.00061906	4153.2	-0.00995277	0	
443.39	0.23980809	0.24424518	973.39	0.03751685	0.03739602	1503.38	0.05231456	0.05097682	2033.39	-0.01377134	0	2563.38	0.00798055	0.00488312	3093.41	0.00631967		3623.4	0.00033232	0.00061321	4153.4	-0.01043899	0	
443.59	0.24104635	0.24423376	973.59	0.03882826	0.03739176	1503.58	0.0524202	0.05097115	2033.59	-0.01525192	0	2563.58	0.00798606	0.00486405	3093.61	0.00631305		3623.6	-0.00014461	0.00060742	4153.6	-0.01023871	0	
443.79	0.24059962	0.24422233	973.79	0.03967011	0.03738751	1503.78	0.05219484	0.05096547	2033.79	-0.01518635	0	2563.78	0.00813312	0.00484506	3093.81	0.00580734		3623.8	0.00065075	0.00060168	4153.8	-0.01011418	0	
443.99	0.24126366	0.2442109	973.99	0.03954534	0.03738325	1503.98	0.05258735	0.0509598	2033.99	-0.01475003	0	2563.98	0.00738198	0.00482614	3094.01	0.00640706		3624	0.00114005	0.000596	4154	-0.00988983	0	
444.19	0.2407666	0.24419948	974.19	0.03903614	0.037379	1504.18	0.05216512	0.05095412	2034.19	-0.01529757	0	2564.18	0.00766589	0.00480729	3094.21	0.00696044		3624.2	0.001423	0.00059037	4154.2	-0.00964137	0	
444.39	0.2412847	0.24418805	974.39	0.03843901	0.03737474	1504.38	0.05224322	0.05094845	2034.39	-0.0155033	0	2564.38	0.0068874	0.00478852	3094.41	0.00667548		3624.4	0.00186629	0.00058479	4154.4	-0.00932775	0	
444.59	0.24101145	0.24417663	974.59	0.03793546	0.03737049	1504.58	0.05273822	0.05094277	2034.59	-0.01632087	0	2564.58	0.00718819	0.00476982	3094.61	0.00709117		3624.6	0.00122671	0.00057927	4154.6	-0.00990951	0	
444.79	0.24132142	0.24416521	974.79	0.03694122	0.03736623	1504.78	0.05366746	0.0509371	2034.79	-0.01684623	0	2564.78	0.00806512	0.00475119	3094.81	0.00776884		3624.8	0.00096131	0.0005738	4154.8	-0.01053061	0	
444.99	0.24105966	0.24415378	974.99	0.03714263	0.03736198	1504.98	0.05262718	0.05093143	2034.99	-0.01630973	0	2564.98	0.00814594	0.00473264	3095.01	0.00726569		3625	0.00216273	0.00056838	4155	-0.00971696	0	
445.19	0.24084916	0.24414236	975.19	0.03666688	0.03735773	1505.18	0.05287891	0.05092576	2035.19	-0.01540818	0	2565.18	0.00814787	0.00471416	3095.21	0.00828859		3625.2	0.00198821	0.00056301	4155.2	-0.00897203	0	
445.39	0.24123705	0.24413094	975.39	0.03681113	0.03735348	1505.38	0.05248354	0.05092009	2035.39	-0.01516375	0	2565.38	0.00909143	0.00469575	3095.41	0.00886295		3625.4	0.00287393	0.00055769	4155.4	-0.0088049	0	
445.59	0.24113699	0.24411952	975.59	0.03630266	0.03734922	1505.58	0.05242961	0.05091442	2035.59	-0.0153023	0	2565.58	0.00974616	0.00467741	3095.61	0.00899631		3625.6	0.00351379	0.00055242	4155.6	-0.00853704	0	
445.79	0.24136983	0.24410809	975.79	0.0374408	0.03734497	1505.78	0.05215512	0.05090875	2035.79	-0.0153056	0	2565.78	0.01075946	0.00465915	3095.81	0.00877724		3625.8	0.0041287	0.00054721	4155.8	-0.00801185	0	
445.99	0.24163999	0.24409667	975.99	0.03756587	0.03734072	1505.98	0.05219409	0.05090308	2035.99	-0.01536978	0	2565.98	0.01108964	0.00464095	3096.01	0.00851258		3626	0.00450714	0.00054204	4156	-0.00803051	0	
446.19	0.24152732	0.24408525	976.19	0.03879725	0.03733647	1506.18	0.0519517	0.05089741	2036.19	-0.0149463	0	2566.18	0.0113548	0.00462283	3096.21	0.00815177		3626.2	0.00456267	0.00053692	4156.2	-0.00725553	0	
446.39	0.24176203	0.24407383	976.39	0.03894701	0.03733222	1506.38	0.0514133	0.05089174	2036.39	-0.01505833	0	2566.38	0.01137097	0.00460478	3096.41	0.00777991		3626.4	0.00487215	0.00053185	4156.4	-0.00692996	0	
446.59	0.24128331	0.24406242	976.59	0.03965714	0.03732797	1506.58	0.05185693	0.05088608	2036.59	-0.01519202	0	2566.58	0.01067062	0.0045868	3096.61	0.00761102		3626.6	0.00475411	0.00052682	4156.6	-0.00611294	0	
446.79	0.24258074	0.244051	976.79	0.04017071	0.03732372	1506.78	0.0523218	0.05088041	2036.79	-0.01535687	0	2566.78	0.01034987	0.00456888	3096.81	0.00731864		3626.8	0.0042967	0.00052185	4156.8	-0.00650482	0	
446.99	0.24250833	0.24403958	976.99	0.03982492	0.03731948	1506.98	0.05268477	0.05087475	2036.99	-0.01598344	0	2566.98	0.00977998	0.00455104	3097.01	0.00772926		3627	0.00430217	0.00051692	4157	-0.00707278	0	
447.19	0.24156626	0.24402816	977.19	0.04090507	0.03731523	1507.18	0.05175651	0.05086908	2037.19	-0.01537312	0	2567.18	0.00882269	0.00453327	3097.21	0.00825358		3627.2	0.004418	0.00051204	4157.2	-0.00729528	0	
447.39	0.2414985	0.24401675	977.39	0.04151582	0.03731098	1507.38	0.05136036	0.05086342	2037.39	-0.01624829	0	2567.38	0.00874705	0.00451557	3097.41	0.00863942		3627.4	0.00347304	0.0005072	4157.4	-0.00703746	0	
447.59	0.24205025	0.24400533	977.59	0.04210214	0.03730673	1507.58	0.05124227	0.05085775	2037.59	-0.01564869	0	2567.58	0.00867583	0.00449793	3097.61	0.00855046		3627.6	0.0037087	0.00050241	4157.6	-0.00718964	0	
447.79	0.24112699	0.24399391	977.79	0.04146638	0.03730249	1507.78	0.0514888	0.05085209	2037.79	-0.01434539	0	2567.78	0.00759177	0.00448037	3097.81	0.00936806		3627.8	0.0034891	0.00049766	4157.8	-0.00817121	0	
447.99	0.24140487	0.2439825	977.99	0.04135698	0.03729824	1507.98	0.05153037	0.05084643	2037.99	-0.0149987	0	2567.98	0.00706528	0.00446287	3098.01	0.00939979		3628	0.00267088	0.00049296	4158	-0.0086654	0	
448.19	0.24112527	0.24397108	978.19	0.04087566	0.037294	1508.18	0.05060588	0.05084077	2038.19	-0.01517119	0	2568.18	0.00609897	0.00444545	3098.21	0.00946234		3628.2	0.00199484	0.00048831	4158.2	-0.00941646	0	
448.39	0.2418263	0.24395967	978.39	0.04033625	0.03728975	1508.38	0.05104283	0.0508351	2038.39	-0.01499794	0	2568.38	0.00477893	0.00442809	3098.41	0.00927811		3628.4	0.00145897	0.00048369	4158.4	-0.00906771	0	
448.59	0.24180353	0.24394826	978.59	0.04092301	0.03728551	1508.58	0.05088365	0.05082944	2038.59	-0.01555035	0	2568.58	0.00481828	0.00441079	3098.61	0.00950325		3628.6	0.00076302	0.00047913	4158.6	-0.00998074	0	
448.79	0.24201713	0.24393684	978.79	0.04052331	0.03728126	1508.78	0.05066983	0.05082378	2038.79	-0.01523325	0	2568.78	0.00499299	0.00439357	3098.81	0.00948359		3628.8	0.00069056	0.0004746	4158.8	-0.00982148	0	
448.99	0.24210996	0.24392543	978.99	0.04035854	0.03727702	1508.98	0.05014773	0.05081812	2038.99	-0.0148922	0	2568.98	0.00449883	0.00437641	3099.01	0.00877345		3629	0.00077273	0.00047012	4159	-0.00898166	0	
449.19	0.24259996	0.24391402	979.19	0.04052705	0.03727278	1509.18	0.05083257	0.05081247	2039.19	-0.01432542	0	2569.18	0.00542518	0.00435932	3099.21	0.00959235		3629.2	0.00001813	0.00046568	4159.2	-0.00912365	0	
449.39	0.24353345	0.24390261	979.39	0.0410243	0.03726853	1509.38	0.05085454	0.05080681	2039.39	-0.01489141	0	2569.38	0.00574917	0.0043423	3099.41	0.00928667		3629.4	0.00044463	0.00046128	4159.4	-0.00954435	0	
449.59	0.24287723	0.2438912	979.59	0.04115935	0.03726429	1509.58	0.05027205	0.05080115	2039.59	-0.0152312	0	2569.58	0.00633284	0.00432534	3099.61	0.00885909		3629.6	0.00054573	0.00045692	4159.6	-0.00912462	0	
449.79	0.24277354	0.24387979	979.79	0.04238874	0.03726005	1509.78	0.04921002	0.05079549	2039.79	-0.01489823	0	2569.78	0.00706275	0.00430845	3099.81	0.00792755		3629.8	0.0008497	0.00045261	4159.8	-0.00970461	0	
449.99	0.24299334	0.24386838	979.99	0.04207538	0.03725581	1509.98	0.04902935	0.05078984	2039.99	-0.01553214	0	2569.98	0.00725375	0.00429163	3100.01	0.00792346		3630	0.00133848	0.00044833	4160	-0.01014757	0	
450.19	0.2420073	0.24385697	980.19	0.04249772	0.03725157	1510.18	0.04910735	0.05078418	2040.19	-0.01558513	0	2570.18	0.00843839	0.00427487	3100.21	0.00815242		3630.2	0.00195421	0.0004441	4160.2	-0.0092985	0	
450.39	0.242374	0.24384556	980.39	0.04131986	0.03724733	1510.38	0.04962484	0.05077853	2040.39	-0.01583336	0	2570.38	0.00947539	0.00425817	3100.41	0.00820085		3630.4	0.0026621	0.0004399	4160.4	-0.00892332	0	
450.59	0.24201611	0.24383415	980.59	0.04093416	0.03724309	1510.58	0.05013361	0.05077287	2040.59	-0.01554781	0	2570.58	0.00984545	0.00424154	3100.61	0.00800793		3630.6	0.0030716	0.00043575	4160.6	-0.00861391	0	
450.79	0.241757	0.24382274	980.79	0.04102983	0.03723885	1510.78	0.04985422	0.05076722	2040.79	-0.014991	0	2570.78	0.01010968	0.00422498	3100.81	0.00884908		3630.8	0.00324989	0.00043163	4160.8	-0.01000066	0	
450.99	0.24045898	0.24381134	980.99	0.04060534	0.03723461	1510.98	0.05027353	0.05076157	2040.99	-0.0148781	0	2570.98	0.01088968	0.00420848	3101.01	0.00911767		3631	0.00329079	0.00042755	4161	-0.00952747	0	
451.19	0.23964065	0.24379993	981.19	0.04083446	0.03723037	1511.18	0.05023718	0.05075591	2041.19	-0.01448934	0	2571.18	0.01124703	0.00419205	3101.21	0.00829463		3631.2	0.00339032	0.00042352	4161.2	-0.00851029	0	
451.39	0.23970255	0.24378852	981.39	0.04052122	0.03722613	1511.38	0.05123784	0.05075026	2041.39	-0.0146461	0	2571.38	0.01094387	0.00417568	3101.41	0.00824513		3631.4	0.0035796	0.00041952	4161.4	-0.00891646	0	
451.59	0.23880722	0.24377712	981.59	0.03990185	0.0372219	1511.58	0.0519522	0.05074461	2041.59	-0.01396291	0	2571.58	0.01043458	0.00415937	3101.61	0.00788797		3631.6	0.00430779	0.00041555	4161.6	-0.0091651	0	
451.79	0.23780242	0.24376571	981.79	0.04024091	0.03721766	1511.78	0.05263122	0.05073896	2041.79	-0.01379685	0	2571.78	0.01013711	0.00414313	3101.81	0.00817627		3631.8	0.00470861	0.00041163	4161.8	-0.01031471	0	
451.99	0.2382404	0.24375431	981.99	0.04110705	0.03721342	1511.98	0.05246204	0.05073331	2041.99	-0.0137171	0	2571.98	0.01088647	0.00412695	3102.01	0.00758112		3632	0.00487528	0.00040774	4162	-0.01046886	0	
452.19	0.23882987	0.2437429	982.19	0.04131988	0.03720919	1512.18	0.05264306	0.05072766	2042.19	-0.01296592	0	2572.18	0.01039978	0.00411083	3102.21	0.00800639		3632.2	0.00499484	0.00040389	4162.2	-0.01033785	0	
452.39	0.23871886	0.2437315	982.39	0.0412115	0.03720495	1512.38	0.05326671	0.05072201	2042.39	-0.01261892	0	2572.38	0.01054389	0.00409478	3102.41	0.00786312		3632.4	0.00487971	0.00040007	4162.4	-0.00905491	0	
452.59	0.23931276	0.2437201	982.59	0.0416387	0.03720072	1512.58	0.05304734	0.05071637	2042.59	-0.01353459	0	2572.58	0.01063146	0.00407879	3102.61	0.00756818		3632.6	0.00437768	0.00039629	4162.6	-0.01095455	0	
452.79	0.23939481	0.24370869	982.79	0.0408129	0.03719648	1512.78	0.05316133	0.05071072	2042.79	-0.01266728	0	2572.78	0.01043806	0.00406286	3102.81	0.00758854		3632.8	0.00266811	0.00039255	4162.8	-0.01071745	0	
452.99	0.23970325	0.24369729	982.99	0.04092007	0.03719225	1512.98	0.05317192	0.05070507	2042.99	-0.01257124	0	2572.98	0.01045011	0.004047	3103.01	0.00774864		3633	0.00122145	0.00038884	4163	-0.01078289	0	
453.19	0.24033181	0.24368589	983.19	0.04139643	0.03718802	1513.18	0.05331923	0.05069943	2043.19	-0.01203931	0	2573.18	0.01098549	0.00403119	3103.21	0.00760799		3633.2	0.0013352	0.00038517	4163.2	-0.01095302	0	
453.39	0.24105011	0.24367449	983.39	0.04110905	0.03718378	1513.38	0.05327106	0.05069378	2043.39	-0.0123933	0	2573.38	0.01037638	0.00401545	3103.41	0.00695353		3633.4	0.00147795	0.00038153	4163.4	-0.01038642	0	
453.59	0.2414377	0.24366309	983.59	0.04097413	0.03717955	1513.58	0.05213839	0.05068814	2043.59	-0.01255081	0	2573.58	0.01039413	0.00399977	3103.61	0.00631072		3633.6	0.00191667	0.00037793	4163.6	-0.0106443	0	
453.79	0.24206743	0.24365169	983.79	0.04143686	0.03717532	1513.78	0.05133749	0.05068249	2043.79	-0.0132015	0	2573.78	0.0110067	0.00398415	3103.81	0.00622979		3633.8	0.00202559	0.00037436	4163.8	-0.01013607	0	
453.99	0.24261406	0.24364029	983.99	0.04066073	0.03717109	1513.98	0.05141715	0.05067685	2043.99	-0.01403059	0	2573.98	0.01071772	0.00396859	3104.01	0.00641417		3634	0.00266992	0.00037082	4164	-0.00986682	0	
454.19	0.24230265	0.24362889	984.19	0.04009501	0.03716686	1514.18	0.05210046	0.0506712	2044.19	-0.01407624	0	2574.18	0.01135979	0.0039531	3104.21	0.00689843		3634.2	0.00355771	0.00036732	4164.2	-0.0089262	0	
454.39	0.24274812	0.24361749	984.39	0.03987889	0.03716263	1514.38	0.05160298	0.05066556	2044.39	-0.01455996	0	2574.38	0.0116499	0.00393766	3104.41	0.00675453		3634.4	0.00334553	0.00036385	4164.4	-0.00888786	0	
454.59	0.24276759	0.2436061	984.59	0.04004032	0.0371584	1514.58	0.05144418	0.05065992	2044.59	-0.01462114	0	2574.58	0.01168347	0.00392228	3104.61	0.00653369		3634.6	0.00349888	0.00036041	4164.6	-0.00914554	0	
454.79	0.24298946	0.2435947	984.79	0.04010576	0.03715417	1514.78	0.05062671	0.05065428	2044.79	-0.01489404	0	2574.78	0.010971	0.00390696	3104.81	0.00595267		3634.8	0.00313431	0.00035701	4164.8	-0.0083519	0	
454.99	0.24361808	0.2435833	984.99	0.03960677	0.03714994	1514.98	0.05086204	0.05064864	2044.99	-0.01530492	0	2574.98	0.01118208	0.00389171	3105.01	0.0053164		3635	0.00313431	0.00035364	4165	-0.00736876	0	
455.19	0.24328222	0.24357191	985.19	0.03937394	0.03714571	1515.18	0.05095374	0.050643	2045.19	-0.01513059	0	2575.18	0.01030904	0.00387651	3105.21	0.00500617		3635.2	0.00398246	0.0003503	4165.2	-0.00728938	0	
455.39	0.24359053	0.24356051	985.39	0.0391179	0.03714148	1515.38	0.05061237	0.05063736	2045.39	-0.0158977	0	2575.38	0.00933527	0.00386137	3105.41	0.00567494		3635.4	0.00429658	0.00034699	4165.4	-0.00838576	0	
455.59	0.24270028	0.24354912	985.59	0.03937602	0.03713725	1515.58	0.05022709	0.05063172	2045.59	-0.01636299	0	2575.58	0.00900421	0.00384629	3105.61	0.00580482		3635.6	0.00469764	0.00034371	4165.6	-0.0086421	0	
455.79	0.24273322	0.24353772	985.79	0.03930969	0.03713303	1515.78	0.05039884	0.05062608	2045.79	-0.01666228	0	2575.78	0.00934388	0.00383127	3105.81	0.00562186		3635.8	0.00554347	0.00034047	4165.8	-0.00948778	0	
455.99	0.24225832	0.24352633	985.99	0.03877843	0.0371288	1515.98	0.04983645	0.05062045	2045.99	-0.01609149	0	2575.98	0.00874694	0.00381631	3106.01	0.00505503		3636	0.00556163	0.00033725	4166	-0.00978819	0	
456.19	0.24236466	0.24351494	986.19	0.03800461	0.03712457	1516.18	0.04953592	0.05061481	2046.19	-0.01598764	0	2576.18	0.00859528	0.00380141	3106.21	0.00562057		3636.2	0.00545137	0.00033406	4166.2	-0.0097456	0	
456.39	0.24163842	0.24350354	986.39	0.03721009	0.03712035	1516.38	0.04999351	0.05060917	2046.39	-0.01585189	0	2576.38	0.00923572	0.00378656	3106.41	0.00530947		3636.4	0.00439152	0.00033091	4166.4	-0.00996242	0	
456.59	0.24149437	0.24349215	986.59	0.03665446	0.03711612	1516.58	0.05049657	0.05060354	2046.59	-0.01562467	0	2576.58	0.00951849	0.00377178	3106.61	0.00598113		3636.6	0.00299716	0.00032778	4166.6	-0.01157392	0	
456.79	0.24138512	0.24348076	986.79	0.03736484	0.0371119	1516.78	0.05117076	0.0505979	2046.79	-0.01434074	0	2576.78	0.00952655	0.00375705	3106.81	0.00688887		3636.8	0.00180027	0.00032469	4166.8	-0.01132685	0	
456.99	0.24083985	0.24346937	986.99	0.0376282	0.03710767	1516.98	0.05109618	0.05059227	2046.99	-0.01465032	0	2576.98	0.01025667	0.00374238	3107.01	0.00753714		3637	0.00150565	0.00032162	4167	-0.01039438	0	
457.19	0.2411649	0.24345798	987.19	0.03817267	0.03710345	1517.18	0.05151929	0.05058664	2047.19	-0.01428294	0	2577.18	0.01005411	0.00372776	3107.21	0.00780911		3637.2	0.00104731	0.00031858	4167.2	-0.00983231	0	
457.39	0.24092223	0.24344659	987.39	0.03857867	0.03709923	1517.38	0.05212834	0.050581	2047.39	-0.01403209	0	2577.38	0.00967515	0.00371321	3107.41	0.00826845		3637.4	0.00078082	0.00031557	4167.4	-0.00854319	0	
457.59	0.24087772	0.2434352	987.59	0.03921787	0.037095	1517.58	0.05224444	0.05057537	2047.59	-0.01418331	0	2577.58	0.00956135	0.00369871	3107.61	0.00895953		3637.6	0.00063825	0.00031259	4167.6	-0.00805021	0	
457.79	0.24077322	0.24342381	987.79	0.04026125	0.03709078	1517.78	0.05281844	0.05056974	2047.79	-0.0141819	0	2577.78	0.0097699	0.00368426	3107.81	0.00923884		3637.8	0.00040908	0.00030964	4167.8	-0.00754491	0	
457.99	0.2405839	0.24341242	987.99	0.04017202	0.03708656	1517.98	0.05329897	0.05056411	2047.99	-0.01410283	0	2577.98	0.00903958	0.00366987	3108.01	0.00926429		3638	0.00043646	0.00030672	4168	-0.0074188	0	
458.19	0.24088318	0.24340103	988.19	0.04074357	0.03708234	1518.18	0.05431325	0.05055848	2048.19	-0.01478187	0	2578.18	0.00935409	0.00365554	3108.21	0.01004448		3638.2	0.00079641	0.00030382	4168.2	-0.00740024	0	
458.39	0.24107558	0.24338964	988.39	0.04083584	0.03707812	1518.38	0.05452804	0.05055285	2048.39	-0.0150434	0	2578.38	0.00900086	0.00364127	3108.41	0.01000464		3638.4	-0.00015191	0.00030095	4168.4	-0.00834523	0	
458.59	0.24174268	0.24337826	988.59	0.04145162	0.0370739	1518.58	0.05438402	0.05054722	2048.59	-0.01425022	0	2578.58	0.00857506	0.00362705	3108.61	0.00937931		3638.6	-0.00016947	0.00029811	4168.6	-0.00839925	0	
458.79	0.24188597	0.24336687	988.79	0.0418367	0.03706968	1518.78	0.05328731	0.05054159	2048.79	-0.01468749	0	2578.78	0.00785741	0.00361289	3108.81	0.00898696		3638.8	-0.00049479	0.00029529	4168.8	-0.00827713	0	
458.99	0.24143781	0.24335549	988.99	0.04158182	0.03706546	1518.98	0.05320222	0.05053596	2048.99	-0.01533292	0	2578.98	0.00808467	0.00359878	3109.01	0.0097708		3639	0.00045247	0.0002925	4169	-0.00875695	0	
459.19	0.24065615	0.2433441	989.19	0.0419811	0.03706124	1519.18	0.05254887	0.05053034	2049.19	-0.01588103	0	2579.18	0.00764603	0.00358472	3109.21	0.01067648		3639.2	0.00096971	0.00028974	4169.2	-0.00909863	0	
459.39	0.24078704	0.24333272	989.39	0.04224786	0.03705702	1519.38	0.05135292	0.05052471	2049.39	-0.01678493	0	2579.38	0.00774822	0.00357072	3109.41	0.01066871		3639.4	0.0004776	0.000287	4169.4	-0.00986317	0	
459.59	0.23977228	0.24332133	989.59	0.04165056	0.0370528	1519.58	0.05057199	0.05051908	2049.59	-0.01669798	0	2579.58	0.00745811	0.00355678	3109.61	0.00927006		3639.6	0.00080225	0.00028429	4169.6	-0.01055959	0	
459.79	0.23959182	0.24330995	989.79	0.04071623	0.03704858	1519.78	0.05025845	0.05051346	2049.79	-0.01699364	0	2579.78	0.00690153	0.00354289	3109.81	0.00806247		3639.8	0.00238425	0.00028161	4169.8	-0.0112434	0	
459.99	0.23908813	0.24329856	989.99	0.04057333	0.03704437	1519.98	0.04926318	0.05050783	2049.99	-0.01763465	0	2579.98	0.00603925	0.00352906	3110.01	0.00709867		3640	0.00263216	0.00027895	4170	-0.0117252	0	
460.19	0.23989971	0.24328718	990.19	0.03963215	0.03704015	1520.18	0.04850838	0.05050221	2050.19	-0.01774563	0	2580.18	0.00669459	0.00351527	3110.21	0.0073495		3640.2	0.00278323	0.00027631	4170.2	-0.01170691	0	
460.39	0.23898949	0.2432758	990.39	0.03934947	0.03703593	1520.38	0.04827899	0.05049659	2050.39	-0.01773398	0	2580.38	0.00716185	0.00350155	3110.41	0.00679051		3640.4	0.00218818	0.0002737	4170.4	-0.01209349	0	
460.59	0.23876489	0.24326442	990.59	0.03948098	0.03703172	1520.58	0.04866562	0.05049096	2050.59	-0.0169466	0	2580.58	0.00717294	0.00348787	3110.61	0.00734487		3640.6	0.00230685	0.00027112	4170.6	-0.01237825	0	
460.79	0.23875855	0.24325304	990.79	0.04015184	0.0370275	1520.78	0.04827526	0.05048534	2050.79	-0.01652242	0	2580.78	0.00719887	0.00347425	3110.81	0.0076974		3640.8	0.00241689	0.00026856	4170.8	-0.01140988	0	
460.99	0.23792701	0.24324166	990.99	0.03974415	0.03702329	1520.98	0.04731034	0.05047972	2050.99	-0.0162175	0	2580.98	0.0072233	0.00346069	3111.01	0.0081829		3641	0.00266731	0.00026602	4171	-0.01006265	0	
461.19	0.23849248	0.24323028	991.19	0.04060224	0.03701907	1521.18	0.04796541	0.0504741	2051.19	-0.01535594	0	2581.18	0.00724738	0.00344717	3111.21	0.00821018		3641.2	0.00249153	0.00026351	4171.2	-0.00952192	0	
461.39	0.238392	0.2432189	991.39	0.03984847	0.03701486	1521.38	0.04884655	0.05046848	2051.39	-0.0149063	0	2581.38	0.00821163	0.00343371	3111.41	0.0077072		3641.4	0.00328759	0.00026102	4171.4	-0.00907537	0	
461.59	0.23896187	0.24320752	991.59	0.03965811	0.03701065	1521.58	0.04990558	0.05046286	2051.59	-0.01528552	0	2581.58	0.00844913	0.0034203	3111.61	0.00712235		3641.6	0.00240862	0.00025855	4171.6	-0.00946383	0	
461.79	0.2393249	0.24319614	991.79	0.03997956	0.03700644	1521.78	0.05064459	0.05045724	2051.79	-0.01445768	0	2581.78	0.00852324	0.00340695	3111.81	0.00600181		3641.8	0.00184619	0.00025611	4171.8	-0.01051264	0	
461.99	0.2402485	0.24318476	991.99	0.03944405	0.03700222	1521.98	0.0513321	0.05045162	2051.99	-0.01406358	0	2581.98	0.00864798	0.00339364	3112.01	0.00621279		3642	0.00107432	0.00025369	4172	-0.01054408	0	
462.19	0.24055568	0.24317338	992.19	0.03977225	0.03699801	1522.18	0.05237821	0.050446	2052.19	-0.01376378	0	2582.18	0.00792591	0.00338039	3112.21	0.00645083		3642.2	0.00113685	0.00025129	4172.2	-0.0111345	0	
462.39	0.24040799	0.24316201	992.39	0.03970593	0.0369938	1522.38	0.05322186	0.05044039	2052.39	-0.01302656	0	2582.38	0.00751558	0.00336719	3112.41	0.00709645		3642.4	0.00061342	0.00024892	4172.4	-0.01095767	0	
462.59	0.24020979	0.24315063	992.59	0.04049014	0.03698959	1522.58	0.05357336	0.05043477	2052.59	-0.01231628	0	2582.58	0.00792958	0.00335404	3112.61	0.00732503		3642.6	0.00094081	0.00024657	4172.6	-0.01078803	0	
462.79	0.24015386	0.24313926	992.79	0.04059632	0.03698538	1522.78	0.05416808	0.05042915	2052.79	-0.01353885	0	2582.78	0.00746823	0.00334094	3112.81	0.00821833		3642.8	0.00123936	0.00024424	4172.8	-0.01033688	0	
462.99	0.23981909	0.24312788	992.99	0.04020598	0.03698117	1522.98	0.05464187	0.05042354	2052.99	-0.01462928	0	2582.98	0.00714654	0.00332789	3113.01	0.00833515		3643	0.00139835	0.00024193	4173	-0.00974277	0	
463.19	0.23878964	0.24311651	993.19	0.03975459	0.03697696	1523.18	0.05474511	0.05041792	2053.19	-0.01436321	0	2583.18	0.0074887	0.0033149	3113.21	0.00801847		3643.2	0.00159216	0.00023965	4173.2	-0.00994092	0	
463.39	0.2389871	0.24310513	993.39	0.03936436	0.03697275	1523.38	0.05442368	0.05041231	2053.39	-0.01512414	0	2583.38	0.00764096	0.00330195	3113.41	0.00720593		3643.4	0.00191224	0.00023739	4173.4	-0.00994358	0	
463.59	0.23854842	0.24309376	993.59	0.03908287	0.03696854	1523.58	0.05498521	0.0504067	2053.59	-0.01575668	0	2583.58	0.00672249	0.00328906	3113.61	0.00576083		3643.6	0.00284557	0.00023514	4173.6	-0.00944809	0	
463.79	0.23833087	0.24308239	993.79	0.03834146	0.03696433	1523.78	0.05459401	0.05040108	2053.79	-0.01693245	0	2583.78	0.00667112	0.00327622	3113.81	0.00642876		3643.8	0.00313132	0.00023292	4173.8	-0.00950133	0	
463.99	0.23748307	0.24307101	993.99	0.03744024	0.03696013	1523.98	0.05355882	0.05039547	2053.99	-0.01782282	0	2583.98	0.00653117	0.00326342	3114.01	0.00604764		3644	0.00188473	0.00023072	4174	-0.00962048	0	
464.19	0.23769547	0.24305964	994.19	0.03654873	0.03695592	1524.18	0.05275548	0.05038986	2054.19	-0.01733026	0	2584.18	0.006065	0.00325068	3114.21	0.00586798		3644.2	0.00192639	0.00022854	4174.2	-0.0088161	0	
464.39	0.23655189	0.24304827	994.39	0.03682733	0.03695171	1524.38	0.05224083	0.05038425	2054.39	-0.0168397	0	2584.38	0.00599267	0.00323798	3114.41	0.005825		3644.4	0.00218246	0.00022638	4174.4	-0.00908248	0	
464.59	0.2367118	0.2430369	994.59	0.03690099	0.03694751	1524.58	0.05233477	0.05037864	2054.59	-0.01563155	0	2584.58	0.00665925	0.00322534	3114.61	0.00568182		3644.6	0.00185457	0.00022425	4174.6	-0.00926148	0	
464.79	0.23710436	0.24302553	994.79	0.03723811	0.0369433	1524.78	0.05152013	0.05037303	2054.79	-0.014811	0	2584.78	0.00709659	0.00321274	3114.81	0.00535765		3644.8	0.00179344	0.00022213	4174.8	-0.00914579	0	
464.99	0.23691618	0.24301416	994.99	0.03647677	0.0369391	1524.98	0.05141263	0.05036742	2054.99	-0.01444256	0	2584.98	0.00763883	0.0032002	3115.01	0.00527069		3645	0.00167928	0.00022003	4175	-0.00937711	0	
465.19	0.23686097	0.24300279	995.19	0.03725049	0.03693489	1525.18	0.05123473	0.05036181	2055.19	-0.01435018	0	2585.18	0.00842013	0.0031877	3115.21	0.00521058		3645.2	0.00091553	0.00021795	4175.2	-0.00943714	0	
465.39	0.23752898	0.24299142	995.39	0.03685671	0.03693069	1525.38	0.05153351	0.0503562	2055.39	-0.01437584	0	2585.38	0.00918439	0.00317525	3115.41	0.00419757		3645.4	-0.00036236	0.00021589	4175.4	-0.00978043	0	
465.59	0.2385095	0.24298005	995.59	0.03761362	0.03692648	1525.58	0.05178476	0.0503506	2055.59	-0.01350939	0	2585.58	0.00871195	0.00316285	3115.61	0.00457501		3645.6	-0.00121984	0.00021385	4175.6	-0.01090125	0	
465.79	0.23934032	0.24296868	995.79	0.03818007	0.03692228	1525.78	0.05194625	0.05034499	2055.79	-0.0127703	0	2585.78	0.00906597	0.0031505	3115.81	0.00357059		3645.8	-0.00155997	0.00021183	4175.8	-0.0113096	0	
465.99	0.23961119	0.24295732	995.99	0.03867377	0.03691808	1525.98	0.05203781	0.05033938	2055.99	-0.01281261	0	2585.98	0.00902305	0.0031382	3116.01	0.00405831		3646	-0.0018795	0.00020983	4176	-0.01098012	0	
466.19	0.23911643	0.24294595	996.19	0.03955047	0.03691388	1526.18	0.05226298	0.05033378	2056.19	-0.01292065	0	2586.18	0.00840065	0.00312594	3116.21	0.00533188		3646.2	-0.00212091	0.00020785	4176.2	-0.01060248	0	
466.39	0.23888042	0.24293458	996.39	0.04036234	0.03690967	1526.38	0.05272642	0.05032817	2056.39	-0.01318878	0	2586.38	0.00827687	0.00311374	3116.41	0.00677012		3646.4	-0.00218252	0.00020589	4176.4	-0.01096978	0	
466.59	0.23935723	0.24292322	996.59	0.04104827	0.03690547	1526.58	0.0527573	0.05032257	2056.59	-0.01321028	0	2586.58	0.00845033	0.00310158	3116.61	0.00725013		3646.6	-0.00227525	0.00020394	4176.6	-0.01178709	0	
466.79	0.23988746	0.24291185	996.79	0.04141442	0.03690127	1526.78	0.05325502	0.05031697	2056.79	-0.01393918	0	2586.78	0.00803128	0.00308947	3116.81	0.00766715		3646.8	-0.00197435	0.00020202	4176.8	-0.01180183	0	
466.99	0.24014667	0.24290049	996.99	0.04078515	0.03689707	1526.98	0.05355546	0.05031136	2056.99	-0.01473056	0	2586.98	0.00796984	0.0030774	3117.01	0.00741101		3647	-0.00113996	0.00020011	4177	-0.01206468	0	
467.19	0.23960662	0.24288912	997.19	0.04030947	0.03689287	1527.18	0.05365036	0.05030576	2057.19	-0.01532108	0	2587.18	0.00836791	0.00306538	3117.21	0.00760647		3647.2	-0.00000351	0.00019822	4177.2	-0.01260003	0	
467.39	0.24001215	0.24287776	997.39	0.04045497	0.03688867	1527.38	0.05315593	0.05030016	2057.39	-0.01614481	0	2587.38	0.00763197	0.00305341	3117.41	0.00821655		3647.4	-0.00016587	0.00019635	4177.4	-0.01237733	0	
467.59	0.24014574	0.2428664	997.59	0.04064337	0.03688447	1527.58	0.05318849	0.05029456	2057.59	-0.0170686	0	2587.58	0.00770467	0.00304149	3117.61	0.00867806		3647.6	0.00020848	0.00019449	4177.6	-0.0127611	0	
467.79	0.23939133	0.24285504	997.79	0.0399878	0.03688028	1527.78	0.05196165	0.05028896	2057.79	-0.01722354	0	2587.78	0.0079698	0.00302961	3117.81	0.00937094		3647.8	-0.00098639	0.00019265	4177.8	-0.01339396	0	
467.99	0.23890267	0.24284367	997.99	0.03937741	0.03687608	1527.98	0.05132069	0.05028336	2057.99	-0.01705204	0	2587.98	0.00756374	0.00301778	3118.01	0.00839694		3648	-0.00104945	0.00019083	4178	-0.01290195	0	
468.19	0.23892694	0.24283231	998.19	0.03891411	0.03687188	1528.18	0.05143018	0.05027776	2058.19	-0.0162456	0	2588.18	0.00688577	0.003006	3118.21	0.00784019		3648.2	-0.00045981	0.00018903	4178.2	-0.01289043	0	
468.39	0.23794046	0.24282095	998.39	0.03899611	0.03686768	1528.38	0.05106296	0.05027216	2058.39	-0.01525974	0	2588.38	0.00700875	0.00299426	3118.41	0.00778925		3648.4	0.00037869	0.00018725	4178.4	-0.01351749	0	
468.59	0.23815488	0.24280959	998.59	0.03885746	0.03686349	1528.58	0.05036096	0.05026656	2058.59	-0.01455649	0	2588.58	0.00726858	0.00298257	3118.61	0.00785325		3648.6	0.00011267	0.00018548	4178.6	-0.01289054	0	
468.79	0.237991	0.24279823	998.79	0.03834905	0.03685929	1528.78	0.05027433	0.05026097	2058.79	-0.01347747	0	2588.78	0.00726567	0.00297092	3118.81	0.00848173		3648.8	0.00059864	0.00018373	4178.8	-0.01210751	0	
468.99	0.23765493	0.24278687	998.99	0.03733862	0.0368551	1528.98	0.05043611	0.05025537	2058.99	-0.01316518	0	2588.98	0.0072176	0.00295932	3119.01	0.00842498		3649	-0.0001175	0.00018199	4179	-0.01120961	0	
469.19	0.23773036	0.24277551	999.19	0.03734323	0.0368509	1529.18	0.04993114	0.05024977	2059.19	-0.0131377	0	2589.18	0.00750208	0.00294776	3119.21	0.00873281		3649.2	-0.00025525	0.00018027	4179.2	-0.00984527	0	
469.39	0.23809538	0.24276416	999.39	0.03713481	0.03684671	1529.38	0.05086473	0.05024418	2059.39	-0.01346096	0	2589.38	0.00752004	0.00293625	3119.41	0.00757765		3649.4	-0.00058099	0.00017857	4179.4	-0.00897107	0	
469.59	0.23809111	0.2427528	999.59	0.03715146	0.03684251	1529.58	0.05083549	0.05023858	2059.59	-0.01338644	0	2589.58	0.00679565	0.00292478	3119.61	0.00725181		3649.6	0.00017041	0.00017688	4179.6	-0.00868286	0	
469.79	0.2378316	0.24274144	999.79	0.03729908	0.03683832	1529.78	0.05079921	0.05023299	2059.79	-0.0143452	0	2589.78	0.00665144	0.00291336	3119.81	0.00579309		3649.8	0.00057931	0.00017521	4179.8	-0.00759064	0	
469.99	0.23710072	0.24273008	999.99	0.03719556	0.03683413	1529.98	0.05082059	0.0502274	2059.99	-0.01439619	0	2589.98	0.00584533	0.00290199	3120.01	0.00594082		3650	-0.00007898	0.00017356	4180	-0.00701888	0	
470.19	0.23684514	0.24271873	1000.19	0.03712193	0.03682993	1530.18	0.05127754	0.0502218	2060.19	-0.01489204	0	2590.18	0.00567867	0.00289065	3120.21	0.00668472		3650.2	-0.00017661	0.00017192	4180.2	-0.00674003	0	
470.39	0.23698422	0.24270737	1000.39	0.03694273	0.03682574	1530.38	0.05045899	0.05021621	2060.39	-0.01489159	0	2590.38	0.00567905	0.00287936	3120.41	0.00646717		3650.4	0.00037377	0.00017029	4180.4	-0.00709632	0	
470.59	0.23759939	0.24269602	1000.59	0.03643503	0.03682155	1530.58	0.05132552	0.05021062	2060.59	-0.0146398	0	2590.58	0.00619431	0.00286812	3120.61	0.00631102		3650.6	-0.00003093	0.00016869	4180.6	-0.00680279	0	
470.79	0.23797724	0.24268466	1000.79	0.03670202	0.03681736	1530.78	0.05192935	0.05020503	2060.79	-0.0149562	0	2590.78	0.0065713	0.00285692	3120.81	0.00581494		3650.8	0.00007349	0.00016709	4180.8	-0.00630279	0	
470.99	0.23877832	0.24267331	1000.99	0.03651636	0.03681317	1530.98	0.0529416	0.05019944	2060.99	-0.01595875	0	2590.98	0.0060117	0.00284576	3121.01	0.00552334		3651	0.00028803	0.00016551	4181	-0.00660053	0	
471.19	0.2379036	0.24266196	1001.19	0.03645797	0.03680898	1531.18	0.05290086	0.05019385	2061.19	-0.01727606	0	2591.18	0.00653475	0.00283465	3121.21	0.00520938		3651.2	0.00040551	0.00016395	4181.2	-0.00742476	0	
471.39	0.23787753	0.2426506	1001.39	0.03675872	0.03680479	1531.38	0.05277581	0.05018826	2061.39	-0.01719096	0	2591.38	0.00610184	0.00282358	3121.41	0.00488731		3651.4	0.00024731	0.0001624	4181.4	-0.0070138	0	
471.59	0.23890188	0.24263925	1001.59	0.03689856	0.0368006	1531.58	0.05301375	0.05018267	2061.59	-0.01792575	0	2591.58	0.00644169	0.00281256	3121.61	0.00497222		3651.6	0.00119283	0.00016087	4181.6	-0.00742856	0	
471.79	0.23900322	0.2426279	1001.79	0.03644485	0.03679641	1531.78	0.05269787	0.05017708	2061.79	-0.01756088	0	2591.78	0.00659904	0.00280157	3121.81	0.00452791		3651.8	0.00050739	0.00015935	4181.8	-0.00804239	0	
471.99	0.23828384	0.24261655	1001.99	0.03609555	0.03679222	1531.98	0.05252733	0.05017149	2061.99	-0.0175295	0	2591.98	0.00603341	0.00279063	3122.01	0.00418181		3652	0.00107588	0.00015784	4182	-0.00841297	0	
472.19	0.23790776	0.2426052	1002.19	0.03637861	0.03678803	1532.18	0.05296375	0.05016591	2062.19	-0.01755291	0	2592.18	0.00599508	0.00277973	3122.21	0.00392886		3652.2	0.00133174	0.00015635	4182.2	-0.00944265	0	
472.39	0.2377517	0.24259385	1002.39	0.03654437	0.03678385	1532.38	0.05292424	0.05016032	2062.39	-0.01722979	0	2592.38	0.00662466	0.00276888	3122.41	0.00420877		3652.4	0.00262434	0.00015488	4182.4	-0.00936608	0	
472.59	0.23777835	0.2425825	1002.59	0.03657185	0.03677966	1532.58	0.05262087	0.05015474	2062.59	-0.01709698	0	2592.58	0.00714213	0.00275807	3122.61	0.00524819		3652.6	0.00256521	0.00015341	4182.6	-0.00940965	0	
472.79	0.23742611	0.24257115	1002.79	0.03622931	0.03677547	1532.78	0.05240476	0.05014915	2062.79	-0.01667534	0	2592.78	0.00702317	0.0027473	3122.81	0.00577834		3652.8	0.00284367	0.00015196	4182.8	-0.00978843	0	
472.99	0.23798318	0.2425598	1002.99	0.03689735	0.03677129	1532.98	0.05277948	0.05014357	2062.99	-0.01663184	0	2592.98	0.00692891	0.00273657	3123.01	0.00571034		3653	0.00213806	0.00015053	4183	-0.00980427	0	
473.19	0.23824381	0.24254845	1003.19	0.037643	0.0367671	1533.18	0.05263264	0.05013798	2063.19	-0.01673374	0	2593.18	0.00730135	0.00272588	3123.21	0.00607393		3653.2	0.00192985	0.00014911	4183.2	-0.01019417	0	
473.39	0.23766066	0.2425371	1003.39	0.03849506	0.03676292	1533.38	0.05253131	0.0501324	2063.39	-0.01681394	0	2593.38	0.00682883	0.00271524	3123.41	0.00594311		3653.4	0.00121132	0.0001477	4183.4	-0.01039652	0	
473.59	0.23790597	0.24252576	1003.59	0.03955852	0.03675873	1533.58	0.05152318	0.05012682	2063.59	-0.01694908	0	2593.58	0.00693245	0.00270463	3123.61	0.00621658		3653.6	0.00139644	0.0001463	4183.6	-0.01142398	0	
473.79	0.23819666	0.24251441	1003.79	0.03936599	0.03675455	1533.78	0.05131619	0.05012124	2063.79	-0.01741454	0	2593.78	0.00687754	0.00269407	3123.81	0.00596031		3653.8	0.00119943	0.00014492	4183.8	-0.01190894	0	
473.99	0.2380544	0.24250306	1003.99	0.04013148	0.03675036	1533.98	0.05054694	0.05011566	2063.99	-0.01790093	0	2593.98	0.0070354	0.00268355	3124.01	0.00563273		3654	0.00089601	0.00014355	4184	-0.0122522	0	
474.19	0.23792645	0.24249172	1004.19	0.03983587	0.03674618	1534.18	0.04971826	0.05011008	2064.19	-0.0176697	0	2594.18	0.00770786	0.00267307	3124.21	0.00540313		3654.2	0.00097594	0.0001422	4184.2	-0.01223811	0	
474.39	0.23791021	0.24248037	1004.39	0.04011017	0.036742	1534.38	0.04858396	0.0501045	2064.39	-0.01665646	0	2594.38	0.00804903	0.00266263	3124.41	0.00600216		3654.4	0.00042968	0.00014085	4184.4	-0.01120656	0	
474.59	0.23809529	0.24246903	1004.59	0.04034647	0.03673782	1534.58	0.04900547	0.05009892	2064.59	-0.01711251	0	2594.58	0.00820571	0.00265224	3124.61	0.00539054		3654.6	-0.00008068	0.00013952	4184.6	-0.01097558	0	
474.79	0.2389862	0.24245769	1004.79	0.04092885	0.03673363	1534.78	0.04861095	0.05009334	2064.79	-0.01782611	0	2594.78	0.00820589	0.00264188	3124.81	0.00475025		3654.8	0.00007635	0.00013821	4184.8	-0.01104165	0	
474.99	0.23872619	0.24244634	1004.99	0.04079706	0.03672945	1534.98	0.04915574	0.05008776	2064.99	-0.0184635	0	2594.98	0.0075716	0.00263156	3125.01	0.00458171		3655	-0.00044427	0.0001369	4185	-0.0116891	0	
475.19	0.23888978	0.242435	1005.19	0.04060515	0.03672527	1535.18	0.04845285	0.05008218	2065.19	-0.01862592	0	2595.18	0.00733359	0.00262129	3125.21	0.00390527		3655.2	-0.00023214	0.00013561	4185.2	-0.01195011	0	
475.39	0.23985938	0.24242366	1005.39	0.04065752	0.03672109	1535.38	0.04821681	0.05007661	2065.39	-0.01874782	0	2595.38	0.00660965	0.00261105	3125.41	0.00375261		3655.4	-0.00137978	0.00013433	4185.4	-0.01123785	0	
475.59	0.24083739	0.24241232	1005.59	0.0399073	0.03671691	1535.58	0.04873809	0.05007103	2065.59	-0.01872168	0	2595.58	0.0066164	0.00260085	3125.61	0.00397522		3655.6	-0.001612	0.00013306	4185.6	-0.01241566	0	
475.79	0.24126779	0.24240097	1005.79	0.03945777	0.03671273	1535.78	0.04887614	0.05006545	2065.79	-0.01830494	0	2595.78	0.00595927	0.0025907	3125.81	0.00383144		3655.8	-0.0023864	0.0001318	4185.8	-0.01295301	0	
475.99	0.24072134	0.24238963	1005.99	0.03931641	0.03670855	1535.98	0.04886213	0.05005988	2065.99	-0.01851871	0	2595.98	0.00530654	0.00258058	3126.01	0.00374116		3656	-0.0022502	0.00013056	4186	-0.01353327	0	
476.19	0.24028459	0.24237829	1006.19	0.03908006	0.03670438	1536.18	0.0496082	0.05005431	2066.19	-0.01767106	0	2596.18	0.00538174	0.0025705	3126.21	0.00368521		3656.2	-0.00169442	0.00012932	4186.2	-0.01264968	0	
476.39	0.23971168	0.24236695	1006.39	0.0388851	0.0367002	1536.38	0.05028153	0.05004873	2066.39	-0.01729823	0	2596.38	0.00527831	0.00256046	3126.41	0.00348188		3656.4	-0.00125335	0.0001281	4186.4	-0.01262078	0	
476.59	0.23958309	0.24235562	1006.59	0.03853651	0.03669602	1536.58	0.05038639	0.05004316	2066.59	-0.01736556	0	2596.58	0.00434275	0.00255047	3126.61	0.00385963		3656.6	-0.0014381	0.00012689	4186.6	-0.01327517	0	
476.79	0.23965778	0.24234428	1006.79	0.03788182	0.03669184	1536.78	0.04946511	0.05003759	2066.79	-0.0167948	0	2596.78	0.00350913	0.00254051	3126.81	0.00428074		3656.8	-0.00215636	0.00012569	4186.8	-0.01309886	0	
476.99	0.23982043	0.24233294	1006.99	0.03809867	0.03668767	1536.98	0.05106202	0.05003202	2066.99	-0.0164454	0	2596.98	0.00422579	0.00253058	3127.01	0.0038859		3657	-0.00278755	0.00012451	4187	-0.01368768	0	
477.19	0.23969008	0.2423216	1007.19	0.03834286	0.03668349	1537.18	0.05084136	0.05002644	2067.19	-0.01606451	0	2597.18	0.00444504	0.0025207	3127.21	0.00451379		3657.2	-0.0025738	0.00012333	4187.2	-0.01357587	0	
477.39	0.23872516	0.24231026	1007.39	0.03791617	0.03667932	1537.38	0.05145647	0.05002087	2067.39	-0.01580182	0	2597.38	0.00406745	0.00251086	3127.41	0.0054648		3657.4	-0.00279268	0.00012216	4187.4	-0.01332947	0	
477.59	0.23929125	0.24229893	1007.59	0.03830661	0.03667514	1537.58	0.05178392	0.0500153	2067.59	-0.01663132	0	2597.58	0.00402246	0.00250105	3127.61	0.00628241		3657.6	-0.0024983	0.00012101	4187.6	-0.01359759	0	
477.79	0.23936821	0.24228759	1007.79	0.03827829	0.03667097	1537.78	0.05203908	0.05000973	2067.79	-0.01719442	0	2597.78	0.00450809	0.00249129	3127.81	0.00705962		3657.8	-0.00164741	0.00011987	4187.8	-0.01248581	0	
477.99	0.23876544	0.24227626	1007.99	0.0388811	0.03666679	1537.98	0.05127273	0.05000417	2067.99	-0.01744877	0	2597.98	0.0050271	0.00248156	3128.01	0.00839572		3658	-0.00093981	0.00011874	4188	-0.01162479	0	
478.19	0.23874842	0.24226492	1008.19	0.03865845	0.03666262	1538.18	0.05111256	0.0499986	2068.19	-0.0165027	0	2598.18	0.00504444	0.00247187	3128.21	0.00874096		3658.2	-0.00142366	0.00011761	4188.2	-0.01037165	0	
478.39	0.23862223	0.24225359	1008.39	0.03865182	0.03665845	1538.38	0.05099345	0.04999303	2068.39	-0.01717118	0	2598.38	0.00489503	0.00246222	3128.41	0.0098432		3658.4	-0.00092256	0.0001165	4188.4	-0.00950237	0	
478.59	0.23913181	0.24224225	1008.59	0.03880938	0.03665427	1538.58	0.05055138	0.04998746	2068.59	-0.0179702	0	2598.58	0.0049875	0.0024526	3128.61	0.00869449		3658.6	-0.00106253	0.0001154	4188.6	-0.00961886	0	
478.79	0.24021072	0.24223092	1008.79	0.03916089	0.0366501	1538.78	0.05063237	0.0499819	2068.79	-0.01789166	0	2598.78	0.00512653	0.00244302	3128.81	0.00826059		3658.8	-0.00100903	0.00011431	4188.8	-0.00968985	0	
478.99	0.24039377	0.24221959	1008.99	0.03871008	0.03664593	1538.98	0.05052024	0.04997633	2068.99	-0.01715031	0	2598.98	0.00500429	0.00243348	3129.01	0.00832891		3659	-0.00215867	0.00011323	4189	-0.00945108	0	
479.19	0.24117853	0.24220826	1009.19	0.03894344	0.03664176	1539.18	0.05018863	0.04997077	2069.19	-0.01701396	0	2599.18	0.00499984	0.00242398	3129.21	0.00838412		3659.2	-0.00153911	0.00011216	4189.2	-0.01005516	0	
479.39	0.24069588	0.24219692	1009.39	0.03885431	0.03663759	1539.38	0.04995042	0.0499652	2069.39	-0.01728747	0	2599.38	0.00540063	0.00241451	3129.41	0.00760068		3659.4	-0.00199213	0.0001111	4189.4	-0.0103735	0	
479.59	0.24073382	0.24218559	1009.59	0.03858019	0.03663342	1539.58	0.05052571	0.04995964	2069.59	-0.01643415	0	2599.58	0.00509757	0.00240508	3129.61	0.00721356		3659.6	-0.00121996	0.00011005	4189.6	-0.01088146	0	
479.79	0.24119063	0.24217426	1009.79	0.03852592	0.03662925	1539.78	0.05088486	0.04995408	2069.79	-0.01647563	0	2599.78	0.00494981	0.00239569	3129.81	0.00644408		3659.8	-0.00134756	0.00010901	4189.8	-0.01086706	0	
479.99	0.24108254	0.24216293	1009.99	0.03844527	0.03662508	1539.98	0.05143352	0.04994851	2069.99	-0.01635778	0	2599.98	0.00496356	0.00238634	3130.01	0.00634511		3660	-0.00103075	0.00010798	4190	-0.01106693	0	
480.19	0.240904	0.2421516	1010.19	0.03846288	0.03662091	1540.18	0.05116128	0.04994295	2070.19	-0.01555431	0	2600.18	0.00464802	0.00237702	3130.21	0.00627278		3660.2	-0.00080423	0.00010697	4190.2	-0.01071272	0	
480.39	0.24088739	0.24214027	1010.39	0.03803928	0.03661674	1540.38	0.05219594	0.04993739	2070.39	-0.01588573	0	2600.38	0.00511941	0.00236774	3130.41	0.00509925		3660.4	-0.00104589	0.00010595	4190.4	-0.01147159	0	
480.59	0.24121221	0.24212895	1010.59	0.03714531	0.03661257	1540.58	0.05169225	0.04993183	2070.59	-0.01595621	0	2600.58	0.00564986	0.00235849	3130.61	0.00465404		3660.6	-0.00038032	0.00010495	4190.6	-0.01178785	0	
480.79	0.24095774	0.24211762	1010.79	0.03647997	0.03660841	1540.78	0.05137461	0.04992627	2070.79	-0.01611286	0	2600.78	0.00602404	0.00234928	3130.81	0.00380422		3660.8	-0.00073998	0.00010396	4190.8	-0.01219513	0	
480.99	0.24062208	0.24210629	1010.99	0.03656055	0.03660424	1540.98	0.05214236	0.04992071	2070.99	-0.01685976	0	2600.98	0.00662756	0.00234011	3131.01	0.00310699		3661	-0.00100701	0.00010298	4191	-0.0125389	0	
481.19	0.23969633	0.24209496	1011.19	0.03669065	0.03660007	1541.18	0.05200466	0.04991515	2071.19	-0.0176053	0	2601.18	0.00623828	0.00233097	3131.21	0.00347169		3661.2	-0.00084648	0.00010201	4191.2	-0.01182824	0	
481.39	0.23904736	0.24208364	1011.39	0.03674058	0.03659591	1541.38	0.05320198	0.04990959	2071.39	-0.01801239	0	2601.38	0.00640278	0.00232187	3131.41	0.00389258		3661.4	-0.00141471	0.00010104	4191.4	-0.01158029	0	
481.59	0.23869349	0.24207231	1011.59	0.03648125	0.03659174	1541.58	0.05340983	0.04990404	2071.59	-0.01872002	0	2601.58	0.00618016	0.0023128	3131.61	0.00459934		3661.6	-0.00208019	0.00010009	4191.6	-0.01125259	0	
481.79	0.23844291	0.24206099	1011.79	0.03697302	0.03658758	1541.78	0.05252586	0.04989848	2071.79	-0.01978784	0	2601.78	0.00710248	0.00230377	3131.81	0.00497207		3661.8	-0.00152659	0.00009914	4191.8	-0.01036714	0	
481.99	0.23872796	0.24204966	1011.99	0.03697587	0.03658341	1541.98	0.05142105	0.04989292	2071.99	-0.02066725	0	2601.98	0.00632527	0.00229477	3132.01	0.00511708		3662	-0.00216402	0.00009821	4192	-0.01036268	0	
482.19	0.23888671	0.24203834	1012.19	0.03728313	0.03657925	1542.18	0.0514073	0.04988737	2072.19	-0.02004981	0	2602.18	0.0060592	0.00228581	3132.21	0.00414296		3662.2	-0.00294388	0.00009728	4192.2	-0.01053632	0	
482.39	0.23952335	0.24202701	1012.39	0.03777298	0.03657508	1542.38	0.05193882	0.04988181	2072.39	-0.02062618	0	2602.38	0.00578526	0.00227688	3132.41	0.00374376		3662.4	-0.00303524	0.00009636	4192.4	-0.01103691	0	
482.59	0.23974867	0.24201569	1012.59	0.03832437	0.03657092	1542.58	0.05103614	0.04987626	2072.59	-0.0200795	0	2602.58	0.00609818	0.00226799	3132.61	0.00290166		3662.6	-0.00354003	0.00009545	4192.6	-0.0113112	0	
482.79	0.23998474	0.24200437	1012.79	0.03834833	0.03656676	1542.78	0.05065293	0.04987071	2072.79	-0.01950911	0	2602.78	0.00581492	0.00225913	3132.81	0.00312522		3662.8	-0.00354898	0.00009455	4192.8	-0.01163688	0	
482.99	0.23965675	0.24199305	1012.99	0.03758802	0.03656259	1542.98	0.05102833	0.04986515	2072.99	-0.02012616	0	2602.98	0.0053163	0.00225031	3133.01	0.00345402		3663	-0.00363364	0.00009366	4193	-0.0129137	0	
483.19	0.23961912	0.24198172	1013.19	0.03841124	0.03655843	1543.18	0.05129259	0.0498596	2073.19	-0.02053071	0	2603.18	0.00472123	0.00224153	3133.21	0.00339875		3663.2	-0.00292503	0.00009277	4193.2	-0.01416416	0	
483.39	0.23873941	0.2419704	1013.39	0.03798317	0.03655427	1543.38	0.05083844	0.04985405	2073.39	-0.01993933	0	2603.38	0.00445121	0.00223277	3133.41	0.00325588		3663.4	-0.00224906	0.0000919	4193.4	-0.01355086	0	
483.59	0.23884546	0.24195908	1013.59	0.03759405	0.03655011	1543.58	0.05130101	0.0498485	2073.59	-0.01953424	0	2603.58	0.00400559	0.00222405	3133.61	0.00391185		3663.6	-0.00183491	0.00009103	4193.6	-0.01309605	0	
483.79	0.23962494	0.24194776	1013.79	0.03731914	0.03654595	1543.78	0.05063918	0.04984295	2073.79	-0.01970216	0	2603.78	0.00403167	0.00221537	3133.81	0.00451063		3663.8	-0.0021843	0.00009017	4193.8	-0.01281598	0	
483.99	0.24025661	0.24193644	1013.99	0.03692447	0.03654179	1543.98	0.05100734	0.0498374	2073.99	-0.0196608	0	2603.98	0.00412659	0.00220672	3134.01	0.00536694		3664	-0.00157751	0.00008932	4194	-0.01243019	0	
484.19	0.24039334	0.24192512	1014.19	0.03650558	0.03653763	1544.18	0.05067449	0.04983185	2074.19	-0.01900524	0	2604.18	0.00408907	0.0021981	3134.21	0.00588521		3664.2	-0.00079074	0.00008847	4194.2	-0.01217197	0	
484.39	0.23982842	0.24191381	1014.39	0.03584645	0.03653347	1544.38	0.05132238	0.0498263	2074.39	-0.0186531	0	2604.38	0.00447902	0.00218952	3134.41	0.00569125		3664.4	-0.00026135	0.00008764	4194.4	-0.01159058	0	
484.59	0.23977765	0.24190249	1014.59	0.03612967	0.03652931	1544.58	0.05095793	0.04982075	2074.59	-0.01952881	0	2604.58	0.00453337	0.00218097	3134.61	0.00562855		3664.6	-0.00020947	0.00008681	4194.6	-0.01089801	0	
484.79	0.23897481	0.24189117	1014.79	0.03650674	0.03652516	1544.78	0.05112073	0.0498152	2074.79	-0.02016966	0	2604.78	0.00452513	0.00217245	3134.81	0.00616043		3664.8	-0.00102255	0.00008599	4194.8	-0.0110849	0	
484.99	0.23885273	0.24187985	1014.99	0.03677263	0.036521	1544.98	0.05113325	0.04980965	2074.99	-0.02021488	0	2604.98	0.00479109	0.00216396	3135.01	0.0065842		3665	-0.00088254	0.00008518	4195	-0.01041553	0	
485.19	0.23823343	0.24186854	1015.19	0.03632921	0.03651684	1545.18	0.05181362	0.04980411	2075.19	-0.02067048	0	2605.18	0.00418114	0.00215551	3135.21	0.00626855		3665.2	-0.00062386	0.00008437	4195.2	-0.01001783	0	
485.39	0.23808901	0.24185722	1015.39	0.0360276	0.03651269	1545.38	0.05156063	0.04979856	2075.39	-0.019806	0	2605.38	0.00518739	0.0021471	3135.41	0.00601109		3665.4	-0.0006289	0.00008358	4195.4	-0.00971024	0	
485.59	0.23732778	0.24184591	1015.59	0.03520281	0.03650853	1545.58	0.05068211	0.04979302	2075.59	-0.01929636	0	2605.58	0.00512229	0.00213871	3135.61	0.00586557		3665.6	-0.00083036	0.00008279	4195.6	-0.00933618	0	
485.79	0.23758333	0.24183459	1015.79	0.03604294	0.03650437	1545.78	0.04954243	0.04978747	2075.79	-0.01998122	0	2605.78	0.00550845	0.00213036	3135.81	0.00503531		3665.8	-0.00083025	0.000082	4195.8	-0.009662	0	
485.99	0.23831679	0.24182328	1015.99	0.0359579	0.03650022	1545.98	0.04941479	0.04978193	2075.99	-0.01917866	0	2605.98	0.00481221	0.00212204	3136.01	0.00447703		3666	-0.00116248	0.00008123	4196	-0.01024465	0	
486.19	0.23805153	0.24181196	1016.19	0.03629763	0.03649606	1546.18	0.0504652	0.04977639	2076.19	-0.01835154	0	2606.18	0.00558853	0.00211375	3136.21	0.00487321		3666.2	-0.00148754	0.00008046	4196.2	-0.0110306	0	
486.39	0.23786036	0.24180065	1016.39	0.03697643	0.03649191	1546.38	0.05028555	0.04977084	2076.39	-0.01895337	0	2606.38	0.00602194	0.0021055	3136.41	0.00385214		3666.4	-0.00081783	0.0000797	4196.4	-0.01126346	0	
486.59	0.23755348	0.24178934	1016.59	0.03662812	0.03648776	1546.58	0.04973034	0.0497653	2076.59	-0.01866778	0	2606.58	0.00611828	0.00209728	3136.61	0.00314055		3666.6	-0.00083141	0.00007895	4196.6	-0.01179005	0	
486.79	0.23774065	0.24177803	1016.79	0.03675038	0.0364836	1546.78	0.04970991	0.04975976	2076.79	-0.01918701	0	2606.78	0.00603384	0.00208909	3136.81	0.00279675		3666.8	-0.00028929	0.0000782	4196.8	-0.01223381	0	
486.99	0.23763957	0.24176672	1016.99	0.03677617	0.03647945	1546.98	0.05010302	0.04975422	2076.99	-0.01992595	0	2606.98	0.00563994	0.00208093	3137.01	0.00276046		3667	0.00041079	0.00007747	4197	-0.01333727	0	
487.19	0.23701357	0.2417554	1017.19	0.03711713	0.0364753	1547.18	0.04942509	0.04974868	2077.19	-0.01841152	0	2607.18	0.00571372	0.0020728	3137.21	0.00258635		3667.2	0.0007884	0.00007673	4197.2	-0.01281513	0	
487.39	0.23638954	0.24174409	1017.39	0.03775185	0.03647115	1547.38	0.04858748	0.04974314	2077.39	-0.01738296	0	2607.38	0.00572349	0.00206471	3137.41	0.00266502		3667.4	0.00156864	0.00007601	4197.4	-0.01290241	0	
487.59	0.23694482	0.24173278	1017.59	0.03820383	0.03646699	1547.58	0.04827005	0.0497376	2077.59	-0.01725644	0	2607.58	0.00568463	0.00205665	3137.61	0.00400086		3667.6	0.00150377	0.00007529	4197.6	-0.0132995	0	
487.79	0.23769984	0.24172147	1017.79	0.03869043	0.03646284	1547.78	0.04808483	0.04973206	2077.79	-0.01759552	0	2607.78	0.00564441	0.00204862	3137.81	0.00393703		3667.8	0.00167496	0.00007458	4197.8	-0.01269058	0	
487.99	0.23791498	0.24171017	1017.99	0.03868869	0.03645869	1547.98	0.04937478	0.04972652	2077.99	-0.01764231	0	2607.98	0.00539289	0.00204062	3138.01	0.00412331		3668	0.00209108	0.00007388	4198	-0.01284958	0	
488.19	0.23784971	0.24169886	1018.19	0.03913115	0.03645454	1548.18	0.0497838	0.04972099	2078.19	-0.01727418	0	2608.18	0.00509159	0.00203265	3138.21	0.00433637		3668.2	0.00222679	0.00007318	4198.2	-0.01269914	0	
488.39	0.23723549	0.24168755	1018.39	0.03973819	0.03645039	1548.38	0.05030749	0.04971545	2078.39	-0.01833919	0	2608.38	0.00526227	0.00202471	3138.41	0.0040554		3668.4	0.00103799	0.00007249	4198.4	-0.01305903	0	
488.59	0.23691348	0.24167624	1018.59	0.04014573	0.03644625	1548.58	0.05087582	0.04970991	2078.59	-0.01830112	0	2608.58	0.00500377	0.0020168	3138.61	0.00367903		3668.6	0.00002576	0.0000718	4198.6	-0.01269644	0	
488.79	0.23707544	0.24166494	1018.79	0.04042226	0.0364421	1548.78	0.05159787	0.04970438	2078.79	-0.0180648	0	2608.78	0.00528683	0.00200893	3138.81	0.004147		3668.8	-0.00041282	0.00007112	4198.8	-0.01298377	0	
488.99	0.23792429	0.24165363	1018.99	0.03983787	0.03643795	1548.98	0.05130289	0.04969885	2078.99	-0.01731979	0	2608.98	0.00551693	0.00200108	3139.01	0.00424806		3669	0.00040129	0.00007045	4199	-0.01301229	0	
489.19	0.23803614	0.24164232	1019.19	0.03921096	0.0364338	1549.18	0.05055651	0.04969331	2079.19	-0.01692893	0	2609.18	0.00574765	0.00199327	3139.21	0.00379207		3669.2	-0.00017523	0.00006979	4199.2	-0.01274448	0	
489.39	0.2383339	0.24163102	1019.39	0.03825846	0.03642965	1549.38	0.05034329	0.04968778	2079.39	-0.0166195	0	2609.38	0.00689374	0.00198548	3139.41	0.00377478		3669.4	-0.00030673	0.00006913	4199.4	-0.0128613	0	
489.59	0.2382623	0.24161971	1019.59	0.03725242	0.03642551	1549.58	0.05028921	0.04968224	2079.59	-0.01680716	0	2609.58	0.00654818	0.00197773	3139.61	0.00405567		3669.6	-0.00046656	0.00006847	4199.6	-0.01307677	0	
489.79	0.23930029	0.24160841	1019.79	0.03736682	0.03642136	1549.78	0.0502045	0.04967671	2079.79	-0.01720409	0	2609.78	0.00613879	0.00197001	3139.81	0.00417035		3669.8	-0.00106042	0.00006783	4199.8	-0.01379159	0	
489.99	0.23952199	0.24159711	1019.99	0.03646267	0.03641722	1549.98	0.05028647	0.04967118	2079.99	-0.01809066	0	2609.98	0.00641893	0.00196231	3140.01	0.00455999		3670	-0.00085184	0.00006719	4200	-0.0137207	0	
490.19	0.23931953	0.2415858	1020.19	0.0363891	0.03641307	1550.18	0.05019114	0.04966565	2080.19	-0.01838886	0	2610.18	0.00760095	0.00195465	3140.21	0.00483565		3670.2	-0.00098417	0.00006655	4200.2	-0.01392178	0	
490.39	0.24025285	0.2415745	1020.39	0.0365859	0.03640893	1550.38	0.04931354	0.04966012	2080.39	-0.01884196	0	2610.38	0.00774902	0.00194702	3140.41	0.00374962		3670.4	-0.00120614	0.00006592	4200.4	-0.01315427	0	
490.59	0.24041003	0.2415632	1020.59	0.03694011	0.03640478	1550.58	0.04880898	0.04965459	2080.59	-0.01890886	0	2610.58	0.00783875	0.00193941	3140.61	0.00361469		3670.6	-0.00094517	0.0000653	4200.6	-0.0131571	0	
490.79	0.24064403	0.2415519	1020.79	0.03704484	0.03640064	1550.78	0.04801714	0.04964906	2080.79	-0.01967599	0	2610.78	0.00828855	0.00193184	3140.81	0.0035471		3670.8	-0.00072259	0.00006468	4200.8	-0.01416706	0	
490.99	0.23980313	0.2415406	1020.99	0.03668143	0.03639649	1550.98	0.0473873	0.04964353	2080.99	-0.0190642	0	2610.98	0.00737547	0.0019243	3141.01	0.00363779		3671	-0.00069097	0.00006407	4201	-0.01424885	0	
491.19	0.23903974	0.2415293	1021.19	0.03655922	0.03639235	1551.18	0.04704411	0.049638	2081.19	-0.01859376	0	2611.18	0.00728661	0.00191678	3141.21	0.00314256		3671.2	-0.00080948	0.00006347	4201.2	-0.01417839	0	
491.39	0.23897625	0.241518	1021.39	0.0371586	0.03638821	1551.38	0.04688991	0.04963248	2081.39	-0.01802864	0	2611.38	0.00677049	0.0019093	3141.41	0.00306975		3671.4	-0.00059956	0.00006287	4201.4	-0.01480999	0	
491.59	0.23873984	0.2415067	1021.59	0.03669072	0.03638407	1551.58	0.04640343	0.04962695	2081.59	-0.01813175	0	2611.58	0.00649992	0.00190184	3141.61	0.00364875		3671.6	-0.00091118	0.00006227	4201.6	-0.01448817	0	
491.79	0.23889832	0.2414954	1021.79	0.03665251	0.03637993	1551.78	0.04673527	0.04962143	2081.79	-0.01786019	0	2611.78	0.00593802	0.00189442	3141.81	0.00219289		3671.8	-0.00076108	0.00006169	4201.8	-0.01341274	0	
491.99	0.2385291	0.2414841	1021.99	0.03578352	0.03637579	1551.98	0.04723801	0.0496159	2081.99	-0.01800251	0	2611.98	0.0054839	0.00188702	3142.01	0.00206087		3672	-0.00052298	0.0000611	4202	-0.01342872	0	
492.19	0.23811307	0.2414728	1022.19	0.03507938	0.03637164	1552.18	0.04747935	0.04961037	2082.19	-0.01804819	0	2612.18	0.00620498	0.00187965	3142.21	0.00115585		3672.2	-0.00045109	0.00006053	4202.2	-0.01321173	0	
492.39	0.23814321	0.2414615	1022.39	0.03534361	0.0363675	1552.38	0.04765747	0.04960485	2082.39	-0.01827449	0	2612.38	0.00578176	0.00187231	3142.41	0.00083811		3672.4	-0.00079388	0.00005996	4202.4	-0.01234602	0	
492.59	0.23871104	0.24145021	1022.59	0.03503358	0.03636337	1552.58	0.04781125	0.04959933	2082.59	-0.01749999	0	2612.58	0.00513685	0.001865	3142.61	0.00013801		3672.6	-0.00095243	0.00005939	4202.6	-0.01074669	0	
492.79	0.23935703	0.24143891	1022.79	0.03446507	0.03635923	1552.78	0.04825017	0.0495938	2082.79	-0.0175935	0	2612.78	0.00511299	0.00185771	3142.81	0.00051427		3672.8	-0.00103825	0.00005883	4202.8	-0.010793	0	
492.99	0.23983444	0.24142762	1022.99	0.03386946	0.03635509	1552.98	0.04760027	0.04958828	2082.99	-0.01707972	0	2612.98	0.00546819	0.00185046	3143.01	0.00080126		3673	-0.00096764	0.00005827	4203	-0.01075789	0	
493.19	0.24069555	0.24141632	1023.19	0.03383479	0.03635095	1553.18	0.0479115	0.04958276	2083.19	-0.01658307	0	2613.18	0.00441546	0.00184323	3143.21	0.00031681		3673.2	-0.00107735	0.00005772	4203.2	-0.0107935	0	
493.39	0.24149544	0.24140503	1023.39	0.03367652	0.03634681	1553.38	0.04875392	0.04957724	2083.39	-0.01690291	0	2613.38	0.00416602	0.00183604	3143.41	0.00106809		3673.4	-0.00153672	0.00005718	4203.4	-0.00974442	0	
493.59	0.24122749	0.24139373	1023.59	0.0332845	0.03634267	1553.58	0.04969603	0.04957172	2083.59	-0.01677269	0	2613.58	0.00401987	0.00182887	3143.61	0.00162165		3673.6	-0.0020345	0.00005664	4203.6	-0.00968426	0	
493.79	0.24154474	0.24138244	1023.79	0.03306842	0.03633854	1553.78	0.04961475	0.0495662	2083.79	-0.0169594	0	2613.78	0.00389278	0.00182172	3143.81	0.00161849		3673.8	-0.00221913	0.0000561	4203.8	-0.00832456	0	
493.99	0.24141979	0.24137115	1023.99	0.03199322	0.0363344	1553.98	0.05028713	0.04956068	2083.99	-0.0172926	0	2613.98	0.00448785	0.00181461	3144.01	0.00194321		3674	-0.00202304	0.00005557	4204	-0.00827065	0	
494.19	0.24198682	0.24135985	1024.19	0.03257832	0.03633027	1554.18	0.04965359	0.04955516	2084.19	-0.01661644	0	2614.18	0.00489901	0.00180752	3144.21	0.00182854		3674.2	-0.00285259	0.00005505	4204.2	-0.00814484	0	
494.39	0.2424445	0.24134856	1024.39	0.03267628	0.03632613	1554.38	0.04998272	0.04954964	2084.39	-0.01735554	0	2614.38	0.00518597	0.00180046	3144.41	0.00149438		3674.4	-0.00416512	0.00005453	4204.4	-0.00727413	0	
494.59	0.24181615	0.24133727	1024.59	0.03315675	0.036322	1554.58	0.04963414	0.04954413	2084.59	-0.01684551	0	2614.58	0.00567221	0.00179343	3144.61	0.00133589		3674.6	-0.00408431	0.00005401	4204.6	-0.00813224	0	
494.79	0.24192717	0.24132598	1024.79	0.03332813	0.03631786	1554.78	0.04922925	0.04953861	2084.79	-0.01720258	0	2614.78	0.00500767	0.00178643	3144.81	0.00111067		3674.8	-0.00456216	0.0000535	4204.8	-0.00860526	0	
494.99	0.24084127	0.24131469	1024.99	0.03336509	0.03631373	1554.98	0.04925343	0.04953309	2084.99	-0.01705689	0	2614.98	0.00458002	0.00177945	3145.01	0.00132325		3675	-0.00469926	0.000053	4205	-0.007913	0	
495.19	0.2403732	0.2413034	1025.19	0.03388556	0.03630959	1555.18	0.04953493	0.04952758	2085.19	-0.01711288	0	2615.18	0.00488703	0.00177251	3145.21	0.00078376		3675.2	-0.00441846	0.0000525	4205.2	-0.00833713	0	
495.39	0.24018687	0.24129211	1025.39	0.03388666	0.03630546	1555.38	0.04904966	0.04952206	2085.39	-0.01685399	0	2615.38	0.0052072	0.00176558	3145.41	0.00039267		3675.4	-0.00405934	0.000052	4205.4	-0.00929998	0	
495.59	0.23966694	0.24128082	1025.59	0.03436238	0.03630133	1555.58	0.04890383	0.04951655	2085.59	-0.01736738	0	2615.58	0.00527989	0.00175869	3145.61	0.0009314		3675.6	-0.00389437	0.00005151	4205.6	-0.00928852	0	
495.79	0.23956634	0.24126953	1025.79	0.03438344	0.0362972	1555.78	0.04898626	0.04951103	2085.79	-0.0171923	0	2615.78	0.0055221	0.00175182	3145.81	0.00084128		3675.8	-0.00392534	0.00005102	4205.8	-0.00993876	0	
495.99	0.23975489	0.24125824	1025.99	0.03454243	0.03629307	1555.98	0.04860931	0.04950552	2085.99	-0.01741419	0	2615.98	0.00510626	0.00174498	3146.01	0.00118626		3676	-0.0029586	0.00005054	4206	-0.01124585	0	
496.19	0.2397427	0.24124696	1026.19	0.03523821	0.03628893	1556.18	0.04779505	0.04950001	2086.19	-0.01777154	0	2616.18	0.00581837	0.00173817	3146.21	0.00080453		3676.2	-0.00238703	0.00005006	4206.2	-0.01253651	0	
496.39	0.23926794	0.24123567	1026.39	0.03560756	0.0362848	1556.38	0.04767288	0.0494945	2086.39	-0.01887064	0	2616.38	0.00545866	0.00173138	3146.41	0.00154918		3676.4	-0.00214982	0.00004959	4206.4	-0.01292582	0	
496.59	0.23920103	0.24122438	1026.59	0.03516456	0.03628067	1556.58	0.04786461	0.04948899	2086.59	-0.0189029	0	2616.58	0.00491072	0.00172462	3146.61	0.00136688		3676.6	-0.0022549	0.00004912	4206.6	-0.01340548	0	
496.79	0.23931444	0.2412131	1026.79	0.03509108	0.03627654	1556.78	0.04723067	0.04948348	2086.79	-0.01884137	0	2616.78	0.0049718	0.00171788	3146.81	0.00198079		3676.8	-0.00202944	0.00004866	4206.8	-0.01503662	0	
496.99	0.23976553	0.24120181	1026.99	0.03588962	0.03627241	1556.98	0.0474124	0.04947797	2086.99	-0.01969227	0	2616.98	0.0048933	0.00171117	3147.01	0.00250069		3677	-0.00221025	0.0000482	4207	-0.01578554	0	
497.19	0.24028955	0.24119053	1027.19	0.03628676	0.03626829	1557.18	0.04737668	0.04947246	2087.19	-0.01999768	0	2617.18	0.00453005	0.00170449	3147.21	0.0031762		3677.2	-0.00165279	0.00004774	4207.2	-0.01637663	0	
497.39	0.2394289	0.24117925	1027.39	0.03610267	0.03626416	1557.38	0.04797287	0.04946695	2087.39	-0.02016189	0	2617.38	0.00419972	0.00169784	3147.41	0.00380354		3677.4	-0.00116232	0.00004729	4207.4	-0.01541655	0	
497.59	0.23890152	0.24116796	1027.59	0.03564793	0.03626003	1557.58	0.04905382	0.04946144	2087.59	-0.02043198	0	2617.58	0.00369717	0.00169121	3147.61	0.00354677		3677.6	-0.00057719	0.00004685	4207.6	-0.01516659	0	
497.79	0.23885514	0.24115668	1027.79	0.03546269	0.0362559	1557.78	0.04932902	0.04945593	2087.79	-0.02045837	0	2617.78	0.00379159	0.0016846	3147.81	0.00258433		3677.8	0.00051528	0.0000464	4207.8	-0.01436166	0	
497.99	0.2389001	0.2411454	1027.99	0.03517264	0.03625178	1557.98	0.04903435	0.04945042	2087.99	-0.02066556	0	2617.98	0.00428043	0.00167802	3148.01	0.001845		3678	-0.00012141	0.00004596	4208	-0.01501234	0	
498.19	0.2391442	0.24113411	1028.19	0.03533561	0.03624765	1558.18	0.04886676	0.04944492	2088.19	-0.02097295	0	2618.18	0.00513358	0.00167147	3148.21	0.00125689		3678.2	-0.00137441	0.00004553	4208.2	-0.01470009	0	
498.39	0.23958469	0.24112283	1028.39	0.03557581	0.03624352	1558.38	0.04909963	0.04943941	2088.39	-0.02101165	0	2618.38	0.00468745	0.00166494	3148.41	0.00071745		3678.4	-0.00200186	0.0000451	4208.4	-0.0138264	0	
498.59	0.23960636	0.24111155	1028.59	0.03633074	0.0362394	1558.58	0.04942167	0.04943391	2088.59	-0.02074334	0	2618.58	0.0041482	0.00165844	3148.61	0.00172413		3678.6	-0.00160057	0.00004467	4208.6	-0.01455762	0	
498.79	0.2399622	0.24110027	1028.79	0.03748356	0.03623527	1558.78	0.04937921	0.0494284	2088.79	-0.02214373	0	2618.78	0.0041767	0.00165196	3148.81	0.0020276		3678.8	-0.00136443	0.00004425	4208.8	-0.01415858	0	
498.99	0.23998692	0.24108899	1028.99	0.03772185	0.03623115	1558.98	0.05017274	0.0494229	2088.99	-0.02273267	0	2618.98	0.00462442	0.00164551	3149.01	0.00244223		3679	-0.00162233	0.00004383	4209	-0.01506942	0	
499.19	0.24031597	0.24107771	1029.19	0.0379097	0.03622703	1559.18	0.05016451	0.0494174	2089.19	-0.02295405	0	2619.18	0.00488024	0.00163909	3149.21	0.00168888		3679.2	-0.00180046	0.00004342	4209.2	-0.01494373	0	
499.39	0.23972044	0.24106643	1029.39	0.03798825	0.0362229	1559.38	0.05064872	0.04941189	2089.39	-0.02243875	0	2619.38	0.00488991	0.00163269	3149.41	0.00157594		3679.4	-0.00242701	0.00004301	4209.4	-0.01444867	0	
499.59	0.24030789	0.24105516	1029.59	0.03845137	0.03621878	1559.58	0.05114717	0.04940639	2089.59	-0.02157437	0	2619.58	0.0038233	0.00162631	3149.61	0.00178786		3679.6	-0.00318322	0.0000426	4209.6	-0.01422312	0	
499.79	0.24124871	0.24104388	1029.79	0.03790103	0.03621466	1559.78	0.05006339	0.04940089	2089.79	-0.02173856	0	2619.78	0.00408649	0.00161996	3149.81	0.00088596		3679.8	-0.00307469	0.0000422	4209.8	-0.01510241	0	
499.99	0.24170324	0.2410326	1029.99	0.03765277	0.03621053	1559.98	0.05028168	0.04939539	2089.99	-0.02154728	0	2619.98	0.00263116	0.00161363	3150.01	0.00099692		3680	-0.00219388	0.0000418	4210	-0.01456118	0	
500.19	0.24193655	0.24102132	1030.19	0.03705645	0.03620641	1560.18	0.05025689	0.04938989	2090.19	-0.02114804	0	2620.18	0.00340646	0.00160733	3150.21	0.00091583		3680.2	-0.00209052	0.00004141	4210.2	-0.0149107	0	
500.39	0.2418527	0.24101005	1030.39	0.0357062	0.03620229	1560.38	0.05022787	0.04938439	2090.39	-0.02127763	0	2620.38	0.00299395	0.00160106	3150.41	0.00226832		3680.4	-0.00135015	0.00004102	4210.4	-0.01397433	0	
500.59	0.24271591	0.24099877	1030.59	0.03596826	0.03619817	1560.58	0.05045815	0.04937889	2090.59	-0.02048313	0	2620.58	0.00245428	0.0015948	3150.61	0.00277269		3680.6	-0.00120494	0.00004063	4210.6	-0.01353175	0	
500.79	0.2431939	0.2409875	1030.79	0.03590983	0.03619405	1560.78	0.05021262	0.04937339	2090.79	-0.02031788	0	2620.78	0.00291097	0.00158858	3150.81	0.00374778		3680.8	-0.00097637	0.00004025	4210.8	-0.01367013	0	
500.99	0.24280906	0.24097622	1030.99	0.03561486	0.03618993	1560.98	0.05079916	0.04936789	2090.99	-0.02085917	0	2620.98	0.00300551	0.00158237	3151.01	0.00487636		3681	-0.00081695	0.00003987	4211	-0.01329405	0	
501.19	0.24243742	0.24096495	1031.19	0.03595842	0.03618581	1561.18	0.05117067	0.0493624	2091.19	-0.02061904	0	2621.18	0.00264037	0.00157619	3151.21	0.00508941		3681.2	0.00026975	0.00003949	4211.2	-0.01342295	0	
501.39	0.24121326	0.24095368	1031.39	0.03588902	0.03618169	1561.38	0.05124486	0.0493569	2091.39	-0.0204662	0	2621.38	0.00161456	0.00157004	3151.41	0.00492008		3681.4	0.000532	0.00003912	4211.4	-0.01234952	0	
501.59	0.2416739	0.2409424	1031.59	0.03581313	0.03617757	1561.58	0.05111429	0.0493514	2091.59	-0.02018293	0	2621.58	0.00152743	0.00156391	3151.61	0.00520423		3681.6	-0.00022769	0.00003875	4211.6	-0.01183163	0	
501.79	0.24120273	0.24093113	1031.79	0.03483489	0.03617346	1561.78	0.05107579	0.04934591	2091.79	-0.01983768	0	2621.78	0.00222529	0.0015578	3151.81	0.00553265		3681.8	-0.00045483	0.00003838	4211.8	-0.01190324	0	
501.99	0.24045455	0.24091986	1031.99	0.03527226	0.03616934	1561.98	0.05024168	0.04934041	2091.99	-0.02052783	0	2621.98	0.00221068	0.00155172	3152.01	0.00610034		3682	-0.0011828	0.00003802	4212	-0.0122303	0	
502.19	0.23978858	0.24090859	1032.19	0.03494272	0.03616522	1562.18	0.05012451	0.04933492	2092.19	-0.02081953	0	2622.18	0.00230823	0.00154566	3152.21	0.00610801		3682.2	-0.00130354	0.00003766	4212.2	-0.01264525	0	
502.39	0.23982619	0.24089732	1032.39	0.03522871	0.0361611	1562.38	0.04902686	0.04932943	2092.39	-0.02136431	0	2622.38	0.00235425	0.00153962	3152.41	0.00706272		3682.4	-0.00142329	0.0000373	4212.4	-0.01277223	0	
502.59	0.23982261	0.24088605	1032.59	0.03549209	0.03615699	1562.58	0.04912004	0.04932393	2092.59	-0.02089976	0	2622.58	0.00292283	0.00153361	3152.61	0.00823548		3682.6	-0.00068541	0.00003695	4212.6	-0.01330691	0	
502.79	0.240007	0.24087478	1032.79	0.03606668	0.03615287	1562.78	0.04838467	0.04931844	2092.79	-0.02182588	0	2622.78	0.00330446	0.00152762	3152.81	0.00751882		3682.8	-0.00152635	0.0000366	4212.8	-0.01340803	0	
502.99	0.23962397	0.24086351	1032.99	0.03602052	0.03614876	1562.98	0.04822	0.04931295	2092.99	-0.0218536	0	2622.98	0.00338216	0.00152165	3153.01	0.00724755		3683	-0.00214765	0.00003626	4213	-0.01394072	0	
503.19	0.24001739	0.24085224	1033.19	0.03641066	0.03614464	1563.18	0.04800987	0.04930746	2093.19	-0.02123132	0	2623.18	0.00313011	0.00151571	3153.21	0.00619554		3683.2	-0.00255942	0.00003591	4213.2	-0.01350362	0	
503.39	0.23976857	0.24084097	1033.39	0.03737043	0.03614053	1563.38	0.0482748	0.04930197	2093.39	-0.02036643	0	2623.38	0.00227581	0.00150979	3153.41	0.00599324		3683.4	-0.00256239	0.00003557	4213.4	-0.01382368	0	
503.59	0.24102847	0.2408297	1033.59	0.0370274	0.03613642	1563.58	0.04729763	0.04929648	2093.59	-0.0204684	0	2623.58	0.00134839	0.0015039	3153.61	0.00501976		3683.6	-0.00215827	0.00003524	4213.6	-0.0143256	0	
503.79	0.24142845	0.24081844	1033.79	0.03693384	0.0361323	1563.78	0.04662807	0.04929099	2093.79	-0.02073198	0	2623.78	0.00150124	0.00149803	3153.81	0.00466475		3683.8	-0.00170296	0.00003491	4213.8	-0.01371048	0	
503.99	0.24140959	0.24080717	1033.99	0.03806726	0.03612819	1563.98	0.04702726	0.0492855	2093.99	-0.02002174	0	2623.98	0.00045871	0.00149218	3154.01	0.00497891		3684	-0.00160325	0.00003458	4214	-0.01340959	0	
504.19	0.24202603	0.2407959	1034.19	0.03830717	0.03612408	1564.18	0.04579698	0.04928001	2094.19	-0.01955306	0	2624.18	0.00084195	0.00148635	3154.21	0.00422116		3684.2	-0.00137271	0.00003425	4214.2	-0.01310242	0	
504.39	0.2412518	0.24078464	1034.39	0.03808575	0.03611997	1564.38	0.04656365	0.04927453	2094.39	-0.020025	0	2624.38	0.00069567	0.00148054	3154.41	0.0042131		3684.4	-0.00114159	0.00003393	4214.4	-0.0125345	0	
504.59	0.24046486	0.24077337	1034.59	0.03871539	0.03611585	1564.58	0.04760029	0.04926904	2094.59	-0.01954681	0	2624.58	0.00140634	0.00147476	3154.61	0.0037668		3684.6	-0.00095826	0.00003361	4214.6	-0.01245527	0	
504.79	0.24030753	0.24076211	1034.79	0.03886813	0.03611174	1564.78	0.04807615	0.04926355	2094.79	-0.01951612	0	2624.78	0.00167357	0.001469	3154.81	0.00341902		3684.8	-0.00188565	0.00003329	4214.8	-0.01294944	0	
504.99	0.23989878	0.24075084	1034.99	0.03898743	0.03610763	1564.98	0.04829965	0.04925807	2094.99	-0.01953421	0	2624.98	0.00176683	0.00146327	3155.01	0.00377485		3685	-0.00200053	0.00003297	4215	-0.01276307	0	
505.19	0.23856717	0.24073958	1035.19	0.03948638	0.03610352	1565.18	0.04904823	0.04925258	2095.19	-0.01952952	0	2625.18	0.00127788	0.00145755	3155.21	0.00254227		3685.2	-0.00232069	0.00003266	4215.2	-0.01379909	0	
505.39	0.23812474	0.24072832	1035.39	0.03853497	0.03609941	1565.38	0.04865745	0.0492471	2095.39	-0.0195816	0	2625.38	0.00170598	0.00145186	3155.41	0.00263695		3685.4	-0.00332595	0.00003235	4215.4	-0.01346268	0	
505.59	0.23882333	0.24071706	1035.59	0.03779714	0.0360953	1565.58	0.04920316	0.04924161	2095.59	-0.0198772	0	2625.58	0.00201016	0.00144619	3155.61	0.00343873		3685.6	-0.0038965	0.00003205	4215.6	-0.0136179	0	
505.79	0.23838004	0.24070579	1035.79	0.03656992	0.0360912	1565.78	0.04906776	0.04923613	2095.79	-0.02057541	0	2625.78	0.0021063	0.00144054	3155.81	0.00358027		3685.8	-0.00348009	0.00003175	4215.8	-0.01375108	0	
505.99	0.23709717	0.24069453	1035.99	0.03678396	0.03608709	1565.98	0.04932697	0.04923065	2095.99	-0.02105552	0	2625.98	0.00136657	0.00143492	3156.01	0.00325839		3686	-0.00339162	0.00003145	4216	-0.0140792	0	
506.19	0.23685972	0.24068327	1036.19	0.03566098	0.03608298	1566.18	0.0490976	0.04922517	2096.19	-0.02119945	0	2626.18	0.0017416	0.00142931	3156.21	0.00199838		3686.2	-0.0034102	0.00003115	4216.2	-0.01411004	0	
506.39	0.23800732	0.24067201	1036.39	0.03495745	0.03607887	1566.38	0.04888012	0.04921969	2096.39	-0.0211302	0	2626.38	0.00220639	0.00142373	3156.41	0.00338658		3686.4	-0.00332313	0.00003085	4216.4	-0.0140403	0	
506.59	0.23812389	0.24066075	1036.59	0.03450881	0.03607477	1566.58	0.04975971	0.0492142	2096.59	-0.02058963	0	2626.58	0.0020051	0.00141817	3156.61	0.0032316		3686.6	-0.00339338	0.00003056	4216.6	-0.0144878	0	
506.79	0.23745593	0.24064949	1036.79	0.03420748	0.03607066	1566.78	0.04935907	0.04920872	2096.79	-0.02206108	0	2626.78	0.00157585	0.00141264	3156.81	0.0024919		3686.8	-0.00399211	0.00003027	4216.8	-0.01586918	0	
506.99	0.23774941	0.24063823	1036.99	0.0344426	0.03606655	1566.98	0.04886062	0.04920324	2096.99	-0.02205551	0	2626.98	0.00195565	0.00140712	3157.01	0.00263854		3687	-0.00420119	0.00002999	4217	-0.01651665	0	
507.19	0.23904455	0.24062698	1037.19	0.03494854	0.03606245	1567.18	0.04905494	0.04919777	2097.19	-0.02144965	0	2627.18	0.00153761	0.00140162	3157.21	0.00330343		3687.2	-0.00419895	0.00002971	4217.2	-0.017185	0	
507.39	0.23906088	0.24061572	1037.39	0.03561206	0.03605834	1567.38	0.04912941	0.04919229	2097.39	-0.02159299	0	2627.38	0.00145405	0.00139615	3157.41	0.00377961		3687.4	-0.00329754	0.00002942	4217.4	-0.01695831	0	
507.59	0.23948508	0.24060446	1037.59	0.03559306	0.03605424	1567.58	0.04854546	0.04918681	2097.59	-0.02161158	0	2627.58	0.0020196	0.0013907	3157.61	0.00461397		3687.6	-0.00334751	0.00002915	4217.6	-0.01633568	0	
507.79	0.23977387	0.2405932	1037.79	0.03621143	0.03605014	1567.78	0.04864595	0.04918133	2097.79	-0.0216192	0	2627.78	0.00265867	0.00138527	3157.81	0.00535249		3687.8	-0.00361303	0.00002887	4217.8	-0.01544324	0	
507.99	0.23994418	0.24058195	1037.99	0.03719021	0.03604603	1567.98	0.04831736	0.04917586	2097.99	-0.02194598	0	2627.98	0.00327059	0.00137986	3158.01	0.00540966		3688	-0.00340448	0.0000286	4218	-0.01492974	0	
508.19	0.23991908	0.24057069	1038.19	0.03637051	0.03604193	1568.18	0.04758072	0.04917038	2098.19	-0.02198927	0	2628.18	0.00399307	0.00137447	3158.21	0.00548376		3688.2	-0.00325884	0.00002833	4218.2	-0.01332274	0	
508.39	0.23884717	0.24055944	1038.39	0.03644582	0.03603783	1568.38	0.04850966	0.04916491	2098.39	-0.02216667	0	2628.38	0.00433961	0.0013691	3158.41	0.00618332		3688.4	-0.00280576	0.00002806	4218.4	-0.01402484	0	
508.59	0.23897786	0.24054818	1038.59	0.03715496	0.03603373	1568.58	0.04816605	0.04915943	2098.59	-0.0211322	0	2628.58	0.00441668	0.00136376	3158.61	0.00615056		3688.6	-0.00240362	0.0000278	4218.6	-0.01361652	0	
508.79	0.23887543	0.24053693	1038.79	0.03699423	0.03602962	1568.78	0.0478873	0.04915396	2098.79	-0.02123453	0	2628.78	0.00381749	0.00135843	3158.81	0.00557406		3688.8	-0.00309604	0.00002753	4218.8	-0.01408995	0	
508.99	0.23856645	0.24052568	1038.99	0.03716842	0.03602552	1568.98	0.04719205	0.04914848	2098.99	-0.02076926	0	2628.98	0.00354066	0.00135313	3159.01	0.00563684		3689	-0.00214494	0.00002727	4219	-0.01418509	0	
509.19	0.23768563	0.24051442	1039.19	0.03721624	0.03602142	1569.18	0.04723071	0.04914301	2099.19	-0.02094453	0	2629.18	0.00336519	0.00134784	3159.21	0.00420619		3689.2	-0.0016698	0.00002702	4219.2	-0.0150589	0	
509.39	0.23921988	0.24050317	1039.39	0.03651964	0.03601732	1569.38	0.04682189	0.04913754	2099.39	-0.02024925	0	2629.38	0.00378796	0.00134258	3159.41	0.00480757		3689.4	-0.00151329	0.00002676	4219.4	-0.01434058	0	
509.59	0.23923546	0.24049192	1039.59	0.03629819	0.03601322	1569.58	0.04712062	0.04913207	2099.59	-0.02091513	0	2629.58	0.00399654	0.00133734	3159.61	0.00549209		3689.6	-0.00164464	0.00002651	4219.6	-0.01358144	0	
509.79	0.2394998	0.24048067	1039.79	0.03571931	0.03600912	1569.78	0.0467494	0.0491266	2099.79	-0.02026913	0	2629.78	0.00360115	0.00133211	3159.81	0.00503515		3689.8	-0.00128982	0.00002626	4219.8	-0.01301858	0	
509.99	0.23971153	0.24046942	1039.99	0.03637209	0.03600502	1569.98	0.04755922	0.04912113	2099.99	-0.01939373	0	2629.98	0.00313846	0.00132691	3160.01	0.00414555		3690	-0.00117562	0.00002601	4220	-0.01290781	0	
510.19	0.2403509	0.24045817	1040.19	0.03594191	0.03600093	1570.18	0.04776719	0.04911566	2100.19	-0.01978284	0	2630.18	0.00398687	0.00132173	3160.21	0.00374014		3690.2	-0.00101262	0.00002576	4220.2	-0.01301665	0	
510.39	0.24107112	0.24044692	1040.39	0.03454091	0.03599683	1570.38	0.04880467	0.04911019	2100.39	-0.01942225	0	2630.38	0.00380775	0.00131657	3160.41	0.00346022		3690.4	-0.00141947	0.00002552	4220.4	-0.01307006	0	
510.59	0.24114475	0.24043567	1040.59	0.03401711	0.03599273	1570.58	0.04958619	0.04910472	2100.59	-0.01958072	0	2630.58	0.00413949	0.00131143	3160.61	0.00287572		3690.6	-0.0012167	0.00002528	4220.6	-0.01341636	0	
510.79	0.24178108	0.24042442	1040.79	0.0341216	0.03598863	1570.78	0.04913536	0.04909925	2100.79	-0.0191326	0	2630.78	0.00423602	0.00130631	3160.81	0.00266524		3690.8	-0.00069671	0.00002504	4220.8	-0.01364488	0	
510.99	0.24275656	0.24041317	1040.99	0.03432018	0.03598454	1570.98	0.04996961	0.04909378	2100.99	-0.018433	0	2630.98	0.00491735	0.0013012	3161.01	0.00251649		3691	-0.00097854	0.0000248	4221	-0.01290212	0	
511.19	0.24398014	0.24040192	1041.19	0.03406783	0.03598044	1571.18	0.05046931	0.04908832	2101.19	-0.0181491	0	2631.18	0.00489876	0.00129612	3161.21	0.00264921		3691.2	-0.00090357	0.00002457	4221.2	-0.01261509	0	
511.39	0.243201	0.24039067	1041.39	0.03427511	0.03597635	1571.38	0.05168686	0.04908285	2101.39	-0.01832293	0	2631.38	0.00550616	0.00129106	3161.41	0.0020421		3691.4	-0.00089506	0.00002434	4221.4	-0.01202809	0	
511.59	0.24369563	0.24037943	1041.59	0.03396143	0.03597225	1571.58	0.05135948	0.04907739	2101.59	-0.01795061	0	2631.58	0.00639814	0.00128602	3161.61	0.00303856		3691.6	-0.00134687	0.00002411	4221.6	-0.01158696	0	
511.79	0.24348593	0.24036818	1041.79	0.03362665	0.03596816	1571.78	0.05194165	0.04907192	2101.79	-0.01755929	0	2631.78	0.00577385	0.001281	3161.81	0.00269384		3691.8	-0.00184172	0.00002388	4221.8	-0.01121867	0	
511.99	0.24315722	0.24035694	1041.99	0.0339225	0.03596406	1571.98	0.05148176	0.04906646	2101.99	-0.01804415	0	2631.98	0.00514158	0.001276	3162.01	0.00297585		3692	-0.00228485	0.00002365	4222	-0.01103191	0	
512.19	0.24211966	0.24034569	1042.19	0.03378346	0.03595997	1572.18	0.05099696	0.04906099	2102.19	-0.01840704	0	2632.18	0.00572938	0.00127101	3162.21	0.0027661		3692.2	-0.00183516	0.00002343	4222.2	-0.01085886	0	
512.39	0.24137619	0.24033445	1042.39	0.03437116	0.03595588	1572.38	0.05111989	0.04905553	2102.39	-0.01865092	0	2632.38	0.00557424	0.00126605	3162.41	0.00226633		3692.4	-0.00202074	0.00002321	4222.4	-0.01199677	0	
512.59	0.24075248	0.2403232	1042.59	0.0346413	0.03595178	1572.58	0.05020429	0.04905007	2102.59	-0.01787834	0	2632.58	0.00522688	0.00126111	3162.61	0.00204193		3692.6	-0.00237043	0.00002299	4222.6	-0.01176172	0	
512.79	0.23948921	0.24031196	1042.79	0.03466068	0.03594769	1572.78	0.04981341	0.04904461	2102.79	-0.01848708	0	2632.78	0.005064	0.00125618	3162.81	0.00187528		3692.8	-0.00271459	0.00002277	4222.8	-0.01242929	0	
512.99	0.23862021	0.24030072	1042.99	0.03571316	0.0359436	1572.98	0.04918225	0.04903915	2102.99	-0.01901858	0	2632.98	0.00522117	0.00125128	3163.01	0.00191936		3693	-0.00294341	0.00002256	4223	-0.0134648	0	
513.19	0.23859255	0.24028947	1043.19	0.03637725	0.03593951	1573.18	0.04897143	0.04903369	2103.19	-0.01929014	0	2633.18	0.00529117	0.00124639	3163.21	0.00180062		3693.2	-0.00276761	0.00002235	4223.2	-0.01364358	0	
513.39	0.23850755	0.24027823	1043.39	0.03665829	0.03593542	1573.38	0.04867239	0.04902823	2103.39	-0.01989062	0	2633.38	0.00543411	0.00124152	3163.41	0.00218931		3693.4	-0.00318044	0.00002213	4223.4	-0.01348694	0	
513.59	0.23724138	0.24026699	1043.59	0.03706393	0.03593133	1573.58	0.04819535	0.04902277	2103.59	-0.02141991	0	2633.58	0.0051718	0.00123667	3163.61	0.00252577		3693.6	-0.00368702	0.00002193	4223.6	-0.01322993	0	
513.79	0.23735038	0.24025575	1043.79	0.03746024	0.03592724	1573.78	0.04711534	0.04901731	2103.79	-0.02146462	0	2633.78	0.00477909	0.00123184	3163.81	0.00216421		3693.8	-0.00329408	0.00002172	4223.8	-0.01365588	0	
513.99	0.23692296	0.24024451	1043.99	0.03715801	0.03592315	1573.98	0.04669585	0.04901185	2103.99	-0.02197422	0	2633.98	0.00470792	0.00122703	3164.01	0.00219519		3694	-0.00274649	0.00002151	4224	-0.0144672	0	
514.19	0.2368182	0.24023327	1044.19	0.03640288	0.03591906	1574.18	0.0463936	0.04900639	2104.19	-0.02246332	0	2634.18	0.00464508	0.00122224	3164.21	0.00282979		3694.2	-0.00299235	0.00002131	4224.2	-0.01469972	0	
514.39	0.23689615	0.24022203	1044.39	0.03593892	0.03591497	1574.38	0.04690848	0.04900093	2104.39	-0.02165849	0	2634.38	0.0037124	0.00121747	3164.41	0.00316397		3694.4	-0.00286069	0.00002111	4224.4	-0.01437805	0	
514.59	0.23649197	0.24021079	1044.59	0.03557808	0.03591088	1574.58	0.04611355	0.04899548	2104.59	-0.02096784	0	2634.58	0.00394561	0.00121271	3164.61	0.00405433		3694.6	-0.00225853	0.00002091	4224.6	-0.01434411	0	
514.79	0.2375259	0.24019955	1044.79	0.03620535	0.0359068	1574.78	0.04609167	0.04899002	2104.79	-0.02038719	0	2634.78	0.00351783	0.00120798	3164.81	0.00367972		3694.8	-0.00178345	0.00002071	4224.8	-0.01413254	0	
514.99	0.23726203	0.24018832	1044.99	0.03509546	0.03590271	1574.98	0.04617578	0.04898457	2104.99	-0.02026308	0	2634.98	0.00250319	0.00120326	3165.01	0.00296786		3695	-0.00179106	0.00002052	4225	-0.01366291	0	
515.19	0.23733599	0.24017708	1045.19	0.03412534	0.03589862	1575.18	0.0459534	0.04897911	2105.19	-0.02025812	0	2635.18	0.00229305	0.00119856	3165.21	0.002524		3695.2	-0.0020036	0.00002032	4225.2	-0.0135454	0	
515.39	0.23696615	0.24016584	1045.39	0.03349566	0.03589454	1575.38	0.04639839	0.04897366	2105.39	-0.02049436	0	2635.38	0.0028357	0.00119388	3165.41	0.00234845		3695.4	-0.00216379	0.00002013	4225.4	-0.01369949	0	
515.59	0.2382006	0.24015461	1045.59	0.03284384	0.03589045	1575.58	0.0454103	0.04896821	2105.59	-0.02096482	0	2635.58	0.00242721	0.00118922	3165.61	0.00286959		3695.6	-0.00225076	0.00001994	4225.6	-0.01343336	0	
515.79	0.23842349	0.24014337	1045.79	0.03251707	0.03588636	1575.78	0.04576764	0.04896275	2105.79	-0.02147797	0	2635.78	0.00143249	0.00118458	3165.81	0.00241653		3695.8	-0.00348609	0.00001975	4225.8	-0.01370566	0	
515.99	0.23901228	0.24013214	1045.99	0.03171942	0.03588228	1575.98	0.04628174	0.0489573	2105.99	-0.02217271	0	2635.98	0.00177013	0.00117995	3166.01	0.00254798		3696	-0.00355438	0.00001957	4226	-0.01321786	0	
516.19	0.2394213	0.2401209	1046.19	0.03120023	0.0358782	1576.18	0.0464967	0.04895185	2106.19	-0.0221663	0	2636.18	0.00285196	0.00117534	3166.21	0.00275089		3696.2	-0.00326139	0.00001938	4226.2	-0.01248046	0	
516.39	0.24010028	0.24010967	1046.39	0.03077459	0.03587411	1576.38	0.04638763	0.0489464	2106.39	-0.02148217	0	2636.38	0.00198436	0.00117075	3166.41	0.00296444		3696.4	-0.00391474	0.0000192	4226.4	-0.01261716	0	
516.59	0.23979009	0.24009843	1046.59	0.03038127	0.03587003	1576.58	0.0461267	0.04894095	2106.59	-0.02168328	0	2636.58	0.00203515	0.00116618	3166.61	0.00351228		3696.6	-0.00418886	0.00001902	4226.6	-0.01253357	0	
516.79	0.23963532	0.2400872	1046.79	0.03033751	0.03586595	1576.78	0.04733998	0.0489355	2106.79	-0.02213775	0	2636.78	0.00134446	0.00116163	3166.81	0.00330426		3696.8	-0.00448086	0.00001884	4226.8	-0.01318462	0	
516.99	0.23891654	0.24007597	1046.99	0.03099402	0.03586186	1576.98	0.04766986	0.04893005	2106.99	-0.02252197	0	2636.98	0.00079531	0.00115709	3167.01	0.00272054		3697	-0.00504453	0.00001866	4227	-0.01417181	0	
517.19	0.2389841	0.24006474	1047.19	0.03152078	0.03585778	1577.18	0.04826432	0.0489246	2107.19	-0.02312029	0	2637.18	0.0003856	0.00115257	3167.21	0.0026878		3697.2	-0.00455469	0.00001848	4227.2	-0.01456492	0	
517.39	0.23818694	0.24005351	1047.39	0.03078335	0.0358537	1577.38	0.04786528	0.04891915	2107.39	-0.02384376	0	2637.38	0.00042907	0.00114807	3167.41	0.00229278		3697.4	-0.00460031	0.00001831	4227.4	-0.01445144	0	
517.59	0.23825196	0.24004228	1047.59	0.03116593	0.03584962	1577.58	0.0472714	0.04891371	2107.59	-0.02383274	0	2637.58	-0.00004181	0.00114359	3167.61	0.00197489		3697.6	-0.00510662	0.00001813	4227.6	-0.01440915	0	
517.79	0.23862792	0.24003104	1047.79	0.0308914	0.03584554	1577.78	0.04648526	0.04890826	2107.79	-0.0230776	0	2637.78	0.00105039	0.00113912	3167.81	0.00241286		3697.8	-0.00511721	0.00001796	4227.8	-0.01454566	0	
517.99	0.23859985	0.24001982	1047.99	0.0309432	0.03584146	1577.98	0.0468231	0.04890281	2107.99	-0.02226666	0	2637.98	0.00087109	0.00113467	3168.01	0.00242795		3698	-0.00584144	0.00001779	4228	-0.0148718	0	
518.19	0.23868471	0.24000859	1048.19	0.03200889	0.03583738	1578.18	0.04738246	0.04889737	2108.19	-0.02123636	0	2638.18	0.00073071	0.00113024	3168.21	0.0025452		3698.2	-0.00634466	0.00001763	4228.2	-0.01498701	0	
518.39	0.23865654	0.23999736	1048.39	0.03233098	0.0358333	1578.38	0.04761038	0.04889192	2108.39	-0.01962203	0	2638.38	0.00111634	0.00112583	3168.41	0.00294123		3698.4	-0.00578143	0.00001746	4228.4	-0.01498551	0	
518.59	0.23892293	0.23998613	1048.59	0.03218688	0.03582922	1578.58	0.04812584	0.04888648	2108.59	-0.01881646	0	2638.58	0.00132692	0.00112143	3168.61	0.00275056		3698.6	-0.00529537	0.00001729	4228.6	-0.01506067	0	
518.79	0.23977748	0.2399749	1048.79	0.03301786	0.03582514	1578.78	0.04864196	0.04888104	2108.79	-0.01816778	0	2638.78	0.00086702	0.00111705	3168.81	0.00272294		3698.8	-0.00502654	0.00001713	4228.8	-0.01525502	0	
518.99	0.23901491	0.23996367	1048.99	0.03196003	0.03582106	1578.98	0.04889658	0.04887559	2108.99	-0.01819136	0	2638.98	0.00121391	0.00111269	3169.01	0.00298923		3699	-0.00567509	0.00001697	4229	-0.01585518	0	
519.19	0.23898729	0.23995245	1049.19	0.03179545	0.03581699	1579.18	0.0490995	0.04887015	2109.19	-0.01822019	0	2639.18	0.00315809	0.00110835	3169.21	0.0039012		3699.2	-0.00548886	0.00001681	4229.2	-0.01614123	0	
519.39	0.23944296	0.23994122	1049.39	0.03175686	0.03581291	1579.38	0.04849042	0.04886471	2109.39	-0.01978658	0	2639.38	0.00368531	0.00110402	3169.41	0.004014		3699.4	-0.00527998	0.00001665	4229.4	-0.0158259	0	
519.59	0.24087985	0.23993	1049.59	0.03163831	0.03580883	1579.58	0.04932193	0.04885927	2109.59	-0.02032729	0	2639.58	0.00386135	0.00109971	3169.61	0.00392596		3699.6	-0.00548609	0.00001649	4229.6	-0.01493797	0	
519.79	0.24126868	0.23991877	1049.79	0.03215965	0.03580476	1579.78	0.04961055	0.04885383	2109.79	-0.02077939	0	2639.78	0.00399968	0.00109541	3169.81	0.00434427		3699.8	-0.00560242	0.00001634	4229.8	-0.01555883	0	
519.99	0.24146704	0.23990755	1049.99	0.03180326	0.03580068	1579.98	0.05006903	0.04884839	2109.99	-0.02032176	0	2639.98	0.00464649	0.00109114	3170.01	0.0050939		3700	-0.00425703	0.00001618	4230	-0.0145141	0	
520.19	0.24161558	0.23989632	1050.19	0.03258434	0.03579661	1580.18	0.04978851	0.04884295	2110.19	-0.02030031	0	2640.18	0.00470902	0.00108687	3170.21	0.00565231		3700.2	-0.00396021	0.00001603	4230.2	-0.01399049	0	
520.39	0.24134473	0.2398851	1050.39	0.03233594	0.03579253	1580.38	0.04917444	0.04883751	2110.39	-0.02051718	0	2640.38	0.0042758	0.00108263	3170.41	0.00616272		3700.4	-0.00405373	0.00001588	4230.4	-0.01403318	0	
520.59	0.23985497	0.23987388	1050.59	0.03156618	0.03578846	1580.58	0.0491487	0.04883207	2110.59	-0.02123554	0	2640.58	0.00447886	0.0010784	3170.61	0.00561258		3700.6	-0.00336908	0.00001573	4230.6	-0.01370286	0	
520.79	0.23853216	0.23986265	1050.79	0.03181844	0.03578438	1580.78	0.04909737	0.04882663	2110.79	-0.02189406	0	2640.78	0.00386548	0.00107419	3170.81	0.00555084		3700.8	-0.00295581	0.00001558	4230.8	-0.01355719	0	
520.99	0.23752868	0.23985143	1050.99	0.03240592	0.03578031	1580.98	0.04813213	0.0488212	2110.99	-0.0232359	0	2640.98	0.00392297	0.00107	3171.01	0.00493692		3701	-0.00264651	0.00001543	4231	-0.01331867	0	
521.19	0.23746632	0.23984021	1051.19	0.03196893	0.03577624	1581.18	0.0474555	0.04881576	2111.19	-0.02363723	0	2641.18	0.0044263	0.00106582	3171.21	0.00481393		3701.2	-0.0022997	0.00001529	4231.2	-0.01284703	0	
521.39	0.23745495	0.23982899	1051.39	0.03151231	0.03577217	1581.38	0.04656852	0.04881033	2111.39	-0.02464576	0	2641.38	0.00420431	0.00106166	3171.41	0.00398393		3701.4	-0.00235991	0.00001514	4231.4	-0.01218885	0	
521.59	0.23790672	0.23981777	1051.59	0.03185692	0.0357681	1581.58	0.04581316	0.04880489	2111.59	-0.02517434	0	2641.58	0.00369119	0.00105751	3171.61	0.00344558		3701.6	-0.00262566	0.000015	4231.6	-0.01185981	0	
521.79	0.23819547	0.23980655	1051.79	0.03192319	0.03576402	1581.78	0.04537436	0.04879946	2111.79	-0.0254776	0	2641.78	0.00456854	0.00105338	3171.81	0.00359045		3701.8	-0.00273815	0.00001486	4231.8	-0.01165127	0	
521.99	0.23782272	0.23979533	1051.99	0.03258877	0.03575995	1581.98	0.04578222	0.04879402	2111.99	-0.02609091	0	2641.98	0.00369926	0.00104927	3172.01	0.00285406		3702	-0.00270291	0.00001472	4232	-0.0128134	0	
522.19	0.23782381	0.23978411	1052.19	0.03329941	0.03575588	1582.18	0.04564534	0.04878859	2112.19	-0.0261851	0	2642.18	0.00353748	0.00104517	3172.21	0.00276261		3702.2	-0.00277487	0.00001458	4232.2	-0.01380021	0	
522.39	0.23844912	0.23977289	1052.39	0.03266056	0.03575181	1582.38	0.04510104	0.04878316	2112.39	-0.02565005	0	2642.38	0.0030465	0.00104109	3172.41	0.00231018		3702.4	-0.00306013	0.00001444	4232.4	-0.01417551	0	
522.59	0.23859469	0.23976168	1052.59	0.03255007	0.03574774	1582.58	0.04547228	0.04877772	2112.59	-0.02604535	0	2642.58	0.00279609	0.00103702	3172.61	0.0024272		3702.6	-0.00373833	0.0000143	4232.6	-0.01473823	0	
522.79	0.23862962	0.23975046	1052.79	0.03272494	0.03574367	1582.78	0.0458539	0.04877229	2112.79	-0.02609392	0	2642.78	0.00245205	0.00103297	3172.81	0.00258122		3702.8	-0.00411039	0.00001417	4232.8	-0.01491832	0	
522.99	0.23900671	0.23973924	1052.99	0.03207596	0.03573961	1582.98	0.04635462	0.04876686	2112.99	-0.02729602	0	2642.98	0.00351174	0.00102894	3173.01	0.00216115		3703	-0.00424926	0.00001404	4233	-0.01540115	0	
523.19	0.23897298	0.23972803	1053.19	0.03271429	0.03573554	1583.18	0.04624532	0.04876143	2113.19	-0.02730435	0	2643.18	0.00458681	0.00102492	3173.21	0.00159543		3703.2	-0.00347384	0.0000139	4233.2	-0.01494705	0	
523.39	0.2394896	0.23971681	1053.39	0.03291806	0.03573147	1583.38	0.04637121	0.048756	2113.39	-0.02762237	0	2643.38	0.00449216	0.00102092	3173.41	0.000268		3703.4	-0.00304802	0.00001377	4233.4	-0.01455573	0	
523.59	0.24029772	0.23970559	1053.59	0.03333145	0.0357274	1583.58	0.04760561	0.04875057	2113.59	-0.02607291	0	2643.58	0.00499815	0.00101693	3173.61	0.00065365		3703.6	-0.00382661	0.00001364	4233.6	-0.01485924	0	
523.79	0.2396001	0.23969438	1053.79	0.03465799	0.03572334	1583.78	0.04780118	0.04874514	2113.79	-0.02562036	0	2643.78	0.00485216	0.00101296	3173.81	0.00052877		3703.8	-0.0035058	0.00001351	4233.8	-0.01564659	0	
523.99	0.23894233	0.23968317	1053.99	0.03546919	0.03571927	1583.98	0.04859211	0.04873972	2113.99	-0.02472386	0	2643.98	0.00506416	0.001009	3174.01	0.00012819		3704	-0.00372159	0.00001338	4234	-0.01520409	0	
524.19	0.2381447	0.23967195	1054.19	0.03610663	0.0357152	1584.18	0.04872539	0.04873429	2114.19	-0.02475301	0	2644.18	0.00500422	0.00100506	3174.21	0.00051136		3704.2	-0.00428823	0.00001326	4234.2	-0.01517715	0	
524.39	0.2369433	0.23966074	1054.39	0.03595219	0.03571114	1584.38	0.04790058	0.04872886	2114.39	-0.02433102	0	2644.38	0.00568478	0.00100114	3174.41	0.00138172		3704.4	-0.00467303	0.00001313	4234.4	-0.0157738	0	
524.59	0.23517957	0.23964953	1054.59	0.03530212	0.03570707	1584.58	0.04759051	0.04872344	2114.59	-0.0235761	0	2644.58	0.00539752	0.00099723	3174.61	0.00060033		3704.6	-0.00418068	0.00001301	4234.6	-0.0162994	0	
524.79	0.2339235	0.23963832	1054.79	0.03568809	0.03570301	1584.78	0.04722399	0.04871801	2114.79	-0.02372133	0	2644.78	0.00509498	0.00099334	3174.81	0.00118837		3704.8	-0.003799	0.00001289	4234.8	-0.01652171	0	
524.99	0.23332042	0.2396271	1054.99	0.03537882	0.03569895	1584.98	0.04702276	0.04871259	2114.99	-0.02319504	0	2644.98	0.00471896	0.00098946	3175.01	0.00125048		3705	-0.0036083	0.00001276	4235	-0.01678552	0	
525.19	0.23343491	0.23961589	1055.19	0.03441322	0.03569488	1585.18	0.0467293	0.04870716	2115.19	-0.022064	0	2645.18	0.00453564	0.00098559	3175.21	0.00200545		3705.2	-0.00310032	0.00001264	4235.2	-0.01672947	0	
525.39	0.23265371	0.23960468	1055.39	0.03450884	0.03569082	1585.38	0.04662044	0.04870174	2115.39	-0.02204532	0	2645.38	0.00381648	0.00098174	3175.41	0.00231243		3705.4	-0.00249975	0.00001252	4235.4	-0.01644465	0	
525.59	0.23294707	0.23959347	1055.59	0.03335949	0.03568676	1585.58	0.0460891	0.04869632	2115.59	-0.02120496	0	2645.58	0.0036035	0.00097791	3175.61	0.00317713		3705.6	-0.00253752	0.00001241	4235.6	-0.01672129	0	
525.79	0.23366735	0.23958226	1055.79	0.03325426	0.0356827	1585.78	0.04556259	0.04869089	2115.79	-0.02107417	0	2645.78	0.00336012	0.00097409	3175.81	0.00322907		3705.8	-0.00244757	0.00001229	4235.8	-0.01724278	0	
525.99	0.23418742	0.23957105	1055.99	0.03224451	0.03567863	1585.98	0.04508216	0.04868547	2115.99	-0.02017652	0	2645.98	0.0032131	0.00097029	3176.01	0.003213		3706	-0.00259478	0.00001217	4236	-0.01820596	0	
526.19	0.23475973	0.23955985	1056.19	0.03234134	0.03567457	1586.18	0.04529258	0.04868005	2116.19	-0.01985449	0	2646.18	0.00323917	0.0009665	3176.21	0.00286609		3706.2	-0.00289933	0.00001206	4236.2	-0.01798186	0	
526.39	0.23591625	0.23954864	1056.39	0.03156311	0.03567051	1586.38	0.04457031	0.04867463	2116.39	-0.01921386	0	2646.38	0.00317768	0.00096272	3176.41	0.00294151		3706.4	-0.00354332	0.00001194	4236.4	-0.01751155	0	
526.59	0.2365667	0.23953743	1056.59	0.03116606	0.03566645	1586.58	0.04441368	0.04866921	2116.59	-0.0197041	0	2646.58	0.00358723	0.00095896	3176.61	0.00309532		3706.6	-0.00388624	0.00001183	4236.6	-0.01728689	0	
526.79	0.23805652	0.23952622	1056.79	0.03082965	0.03566239	1586.78	0.04450986	0.04866379	2116.79	-0.01966389	0	2646.78	0.00344864	0.00095522	3176.81	0.00217475		3706.8	-0.0037675	0.00001172	4236.8	-0.01664582	0	
526.99	0.23940616	0.23951502	1056.99	0.031052	0.03565833	1586.98	0.04472284	0.04865837	2116.99	-0.01971513	0	2646.98	0.00429503	0.00095149	3177.01	0.0015829		3707	-0.00329512	0.00001161	4237	-0.01646378	0	
527.19	0.23988594	0.23950381	1057.19	0.03144627	0.03565427	1587.18	0.04488947	0.04865295	2117.19	-0.01908989	0	2647.18	0.00423648	0.00094777	3177.21	0.0014174		3707.2	-0.0032859	0.0000115	4237.2	-0.0156605	0	
527.39	0.24039252	0.23949261	1057.39	0.03149308	0.03565022	1587.38	0.04520735	0.04864754	2117.39	-0.01875335	0	2647.38	0.00387454	0.00094407	3177.41	0.00198192		3707.4	-0.00348289	0.00001139	4237.4	-0.01564995	0	
527.59	0.24069762	0.2394814	1057.59	0.03165637	0.03564616	1587.58	0.04509685	0.04864212	2117.59	-0.01866909	0	2647.58	0.00351538	0.00094039	3177.61	0.00198702		3707.6	-0.00440372	0.00001128	4237.6	-0.01526545	0	
527.79	0.23994938	0.2394702	1057.79	0.03240549	0.0356421	1587.78	0.04586128	0.0486367	2117.79	-0.01927127	0	2647.78	0.00343361	0.00093671	3177.81	0.00091999		3707.8	-0.00511449	0.00001118	4237.8	-0.01571179	0	
527.99	0.23901579	0.239459	1057.99	0.03303021	0.03563804	1587.98	0.04573601	0.04863129	2117.99	-0.02056358	0	2647.98	0.00370537	0.00093306	3178.01	0.00103615		3708	-0.00686944	0.00001107	4238	-0.015182	0	
528.19	0.23848182	0.23944779	1058.19	0.03275915	0.03563399	1588.18	0.04489047	0.04862587	2118.19	-0.02118036	0	2648.18	0.00361361	0.00092941	3178.21	0.00181569		3708.2	-0.00626119	0.00001097	4238.2	-0.01445873	0	
528.39	0.23831257	0.23943659	1058.39	0.03293035	0.03562993	1588.38	0.0447109	0.04862046	2118.39	-0.02139661	0	2648.38	0.00428719	0.00092578	3178.41	0.00204228		3708.4	-0.00653315	0.00001086	4238.4	-0.01434109	0	
528.59	0.23779076	0.23942539	1058.59	0.03288138	0.03562588	1588.58	0.04436405	0.04861504	2118.59	-0.02192207	0	2648.58	0.00367694	0.00092217	3178.61	0.00176916		3708.6	-0.00592402	0.00001076	4238.6	-0.01399289	0	
528.79	0.23735374	0.23941419	1058.79	0.03374089	0.03562182	1588.78	0.04497136	0.04860963	2118.79	-0.02150016	0	2648.78	0.00329752	0.00091857	3178.81	0.00180595		3708.8	-0.00519531	0.00001066	4238.8	-0.01314822	0	
528.99	0.23738378	0.23940299	1058.99	0.03375069	0.03561777	1588.98	0.0445318	0.04860422	2118.99	-0.02147813	0	2648.98	0.00328799	0.00091498	3179.01	0.00222221		3709	-0.00509166	0.00001056	4239	-0.01285932	0	
529.19	0.23688206	0.23939179	1059.19	0.03325072	0.03561371	1589.18	0.04383245	0.04859881	2119.19	-0.0217138	0	2649.18	0.00255042	0.00091141	3179.21	0.00253936		3709.2	-0.0046437	0.00001046	4239.2	-0.01220915	0	
529.39	0.23630411	0.23938059	1059.39	0.03323547	0.03560966	1589.38	0.04443999	0.04859339	2119.39	-0.02134928	0	2649.38	0.0020343	0.00090785	3179.41	0.00262355		3709.4	-0.00370958	0.00001036	4239.4	-0.01196286	0	
529.59	0.23736782	0.23936939	1059.59	0.03222367	0.0356056	1589.58	0.04457985	0.04858798	2119.59	-0.02100401	0	2649.58	0.0019546	0.0009043	3179.61	0.00259098		3709.6	-0.0038576	0.00001026	4239.6	-0.01213156	0	
529.79	0.23688423	0.23935819	1059.79	0.0324555	0.03560155	1589.78	0.04406752	0.04858257	2119.79	-0.02133675	0	2649.78	0.00237097	0.00090077	3179.81	0.00223599		3709.8	-0.00366621	0.00001016	4239.8	-0.01213145	0	
529.99	0.23646816	0.23934699	1059.99	0.03240123	0.0355975	1589.98	0.0440362	0.04857716	2119.99	-0.02050651	0	2649.98	0.0031272	0.00089725	3180.01	0.00241879		3710	-0.00389648	0.00001007	4240	-0.01238128	0	
530.19	0.23638078	0.23933579	1060.19	0.03255054	0.03559345	1590.18	0.04489602	0.04857175	2120.19	-0.02087318	0	2650.18	0.00317529	0.00089375	3180.21	0.00174013		3710.2	-0.00408003	0.00000997	4240.2	-0.01192478	0	
530.39	0.23615782	0.23932459	1060.39	0.03228033	0.0355894	1590.38	0.04501579	0.04856635	2120.39	-0.02087051	0	2650.38	0.00394451	0.00089026	3180.41	0.00218061		3710.4	-0.00503041	0.00000988	4240.4	-0.01251978	0	
530.59	0.23607674	0.2393134	1060.59	0.03191099	0.03558535	1590.58	0.04567553	0.04856094	2120.59	-0.02069591	0	2650.58	0.00366058	0.00088678	3180.61	0.00174116		3710.6	-0.00486578	0.00000979	4240.6	-0.01301505	0	
530.79	0.23653113	0.2393022	1060.79	0.03194181	0.03558129	1590.78	0.0470036	0.04855553	2120.79	-0.02120173	0	2650.78	0.00384004	0.00088332	3180.81	0.00127879		3710.8	-0.00439948	0.00000969	4240.8	-0.01367252	0	
530.99	0.23678452	0.23929101	1060.99	0.03239914	0.03557724	1590.98	0.04842089	0.04855012	2120.99	-0.02129694	0	2650.98	0.0036759	0.00087987	3181.01	0.00137026		3711	-0.00427622	0.0000096	4241	-0.0137642	0	
531.19	0.23662952	0.23927981	1061.19	0.03234596	0.03557319	1591.18	0.04810705	0.04854472	2121.19	-0.02158648	0	2651.18	0.0032468	0.00087643	3181.21	0.00130665		3711.2	-0.00447675	0.00000951	4241.2	-0.01412524	0	
531.39	0.23628718	0.23926862	1061.39	0.03241972	0.03556915	1591.38	0.04758329	0.04853931	2121.39	-0.02193653	0	2651.38	0.00245178	0.00087301	3181.41	0.00091772		3711.4	-0.00474889	0.00000942	4241.4	-0.01458293	0	
531.59	0.2362743	0.23925742	1061.59	0.03217441	0.0355651	1591.58	0.04764033	0.04853391	2121.59	-0.02242302	0	2651.58	0.00180061	0.0008696	3181.61	0.00039627		3711.6	-0.00523427	0.00000933	4241.6	-0.01460813	0	
531.79	0.23579659	0.23924623	1061.79	0.03237736	0.03556105	1591.78	0.04847098	0.0485285	2121.79	-0.02294696	0	2651.78	0.00117061	0.00086621	3181.81	0.00102075		3711.8	-0.00577746	0.00000924	4241.8	-0.01473075	0	
531.99	0.23571726	0.23923504	1061.99	0.03248608	0.035557	1591.98	0.04801359	0.0485231	2121.99	-0.0233213	0	2651.98	0.00074704	0.00086282	3182.01	0.00123313		3712	-0.00555707	0.00000916	4242	-0.0141793	0	
532.19	0.23623432	0.23922384	1062.19	0.03297971	0.03555295	1592.18	0.04773409	0.0485177	2122.19	-0.02344461	0	2652.18	0.00044797	0.00085946	3182.21	0.00159785		3712.2	-0.00452752	0.00000907	4242.2	-0.0146731	0	
532.39	0.23665662	0.23921265	1062.39	0.03330504	0.03554891	1592.38	0.04792901	0.04851229	2122.39	-0.02348939	0	2652.38	0.00124137	0.0008561	3182.41	0.00248119		3712.4	-0.00509573	0.00000898	4242.4	-0.0149084	0	
532.59	0.23669067	0.23920146	1062.59	0.03360433	0.03554486	1592.58	0.04703671	0.04850689	2122.59	-0.0230557	0	2652.58	0.00084689	0.00085276	3182.61	0.00198822		3712.6	-0.00553394	0.0000089	4242.6	-0.01567858	0	
532.79	0.23722029	0.23919027	1062.79	0.03365242	0.03554081	1592.78	0.0467102	0.04850149	2122.79	-0.02280805	0	2652.78	0.00044482	0.00084943	3182.81	0.00146321		3712.8	-0.00505058	0.00000882	4242.8	-0.01621054	0	
532.99	0.23712076	0.23917908	1062.99	0.03286085	0.03553677	1592.98	0.04587394	0.04849609	2122.99	-0.02436944	0	2652.98	0.00042312	0.00084611	3183.01	0.0019472		3713	-0.00481925	0.00000873	4243	-0.01695182	0	
533.19	0.23691078	0.23916789	1063.19	0.03307462	0.03553272	1593.18	0.04478448	0.04849069	2123.19	-0.02455281	0	2653.18	-0.00010976	0.0008428	3183.21	0.00198698		3713.2	-0.00486943	0.00000865	4243.2	-0.01633582	0	
533.39	0.23708985	0.2391567	1063.39	0.03356416	0.03552868	1593.38	0.04543807	0.04848529	2123.39	-0.02449978	0	2653.38	0.00078494	0.00083951	3183.41	0.00258838		3713.4	-0.00413114	0.00000857	4243.4	-0.01645705	0	
533.59	0.23680601	0.23914551	1063.59	0.03327011	0.03552464	1593.58	0.0444934	0.04847989	2123.59	-0.02477257	0	2653.58	0.00142384	0.00083624	3183.61	0.00345237		3713.6	-0.00553544	0.00000849	4243.6	-0.0168336	0	
533.79	0.2357331	0.23913432	1063.79	0.03286079	0.03552059	1593.78	0.04406697	0.04847449	2123.79	-0.02501039	0	2653.78	0.00154587	0.00083297	3183.81	0.00422415		3713.8	-0.00623901	0.00000841	4243.8	-0.0172486	0	
533.99	0.23593185	0.23912313	1063.99	0.03296299	0.03551655	1593.98	0.04398274	0.0484691	2123.99	-0.02405392	0	2653.98	0.00166517	0.00082972	3184.01	0.00443047		3714	-0.00660476	0.00000833	4244	-0.01723569	0	
534.19	0.2368099	0.23911195	1064.19	0.03267123	0.03551251	1594.18	0.04444662	0.0484637	2124.19	-0.02395354	0	2654.18	0.00244199	0.00082648	3184.21	0.0046812		3714.2	-0.00644981	0.00000825	4244.2	-0.01735053	0	
534.39	0.23654219	0.23910076	1064.39	0.03215446	0.03550846	1594.38	0.04524288	0.0484583	2124.39	-0.02428033	0	2654.38	0.00307446	0.00082325	3184.41	0.00535029		3714.4	-0.00639456	0.00000817	4244.4	-0.01728654	0	
534.59	0.23749474	0.23908957	1064.59	0.03170693	0.03550442	1594.58	0.04549876	0.04845291	2124.59	-0.02347832	0	2654.58	0.00244658	0.00082003	3184.61	0.00508173		3714.6	-0.00624025	0.00000809	4244.6	-0.01683817	0	
534.79	0.23894523	0.23907839	1064.79	0.03186492	0.03550038	1594.78	0.04585677	0.04844751	2124.79	-0.02386025	0	2654.78	0.00321175	0.00081683	3184.81	0.00507891		3714.8	-0.0063725	0.00000802	4244.8	-0.01707911	0	
534.99	0.23994772	0.2390672	1064.99	0.03185088	0.03549634	1594.98	0.04597934	0.04844212	2124.99	-0.02351481	0	2654.98	0.00310621	0.00081364	3185.01	0.00537535		3715	-0.0060319	0.00000794	4245	-0.01640959	0	
535.19	0.24068741	0.23905602	1065.19	0.03199572	0.0354923	1595.18	0.04602875	0.04843672	2125.19	-0.02380289	0	2655.18	0.00313501	0.00081046	3185.21	0.00570292		3715.2	-0.00501633	0.00000787	4245.2	-0.01596868	0	
535.39	0.24107758	0.23904483	1065.39	0.03155691	0.03548826	1595.38	0.04629038	0.04843133	2125.39	-0.02296683	0	2655.38	0.00338585	0.0008073	3185.41	0.00536358		3715.4	-0.00558486	0.00000779	4245.4	-0.01503143	0	
535.59	0.24208591	0.23903365	1065.59	0.03187647	0.03548422	1595.58	0.04763803	0.04842594	2125.59	-0.02276282	0	2655.58	0.00257529	0.00080415	3185.61	0.00493686		3715.6	-0.0055139	0.00000772	4245.6	-0.01498058	0	
535.79	0.2420781	0.23902247	1065.79	0.03143632	0.03548018	1595.78	0.04809922	0.04842054	2125.79	-0.02201826	0	2655.78	0.0025598	0.00080101	3185.81	0.00491691		3715.8	-0.00486621	0.00000765	4245.8	-0.01449771	0	
535.99	0.24132285	0.23901128	1065.99	0.03119174	0.03547614	1595.98	0.04811704	0.04841515	2125.99	-0.02120903	0	2655.98	0.00257828	0.00079788	3186.01	0.00454688		3716	-0.00497832	0.00000757	4246	-0.01488924	0	
536.19	0.24057532	0.2390001	1066.19	0.03168012	0.03547211	1596.18	0.04796478	0.04840976	2126.19	-0.02079956	0	2656.18	0.00209492	0.00079476	3186.21	0.0044842		3716.2	-0.00476401	0.0000075	4246.2	-0.01542007	0	
536.39	0.23966317	0.23898892	1066.39	0.0323627	0.03546807	1596.38	0.04854924	0.04840437	2126.39	-0.02069139	0	2656.38	0.00262	0.00079166	3186.41	0.00429527		3716.4	-0.00541364	0.00000743	4246.4	-0.01492547	0	
536.59	0.23871888	0.23897774	1066.59	0.03304231	0.03546403	1596.58	0.04849787	0.04839898	2126.59	-0.0209236	0	2656.58	0.0022896	0.00078857	3186.61	0.00287988		3716.6	-0.00513956	0.00000736	4246.6	-0.01571872	0	
536.79	0.23855589	0.23896656	1066.79	0.03307071	0.03545999	1596.78	0.04839557	0.04839359	2126.79	-0.02180901	0	2656.78	0.00253826	0.00078549	3186.81	0.00249833		3716.8	-0.0046686	0.00000729	4246.8	-0.01609967	0	
536.99	0.23756604	0.23895538	1066.99	0.03378077	0.03545596	1596.98	0.04734553	0.0483882	2126.99	-0.02228045	0	2656.98	0.00247075	0.00078242	3187.01	0.00229723		3717	-0.00435758	0.00000722	4247	-0.01573439	0	
537.19	0.23639112	0.2389442	1067.19	0.03461975	0.03545192	1597.18	0.04694164	0.04838281	2127.19	-0.02230952	0	2657.18	0.00223976	0.00077937	3187.21	0.00155672		3717.2	-0.00451365	0.00000715	4247.2	-0.0151682	0	
537.39	0.23452466	0.23893302	1067.39	0.0348038	0.03544789	1597.38	0.04786493	0.04837743	2127.39	-0.02311438	0	2657.38	0.00265783	0.00077632	3187.41	0.0010714		3717.4	-0.00447643	0.00000709	4247.4	-0.01550486	0	
537.59	0.23319454	0.23892184	1067.59	0.03420315	0.03544385	1597.58	0.04760856	0.04837204	2127.59	-0.0236918	0	2657.58	0.00228234	0.00077329	3187.61	0.00130073		3717.6	-0.00587323	0.00000702	4247.6	-0.01565366	0	
537.79	0.23283475	0.23891066	1067.79	0.03420065	0.03543982	1597.78	0.04784174	0.04836665	2127.79	-0.02343451	0	2657.78	0.00217507	0.00077027	3187.81	0.00077879		3717.8	-0.00694495	0.00000695	4247.8	-0.01585544	0	
537.99	0.23323347	0.23889949	1067.99	0.03377735	0.03543578	1597.98	0.04805255	0.04836127	2127.99	-0.02339972	0	2657.98	0.00280915	0.00076726	3188.01	0.00006115		3718	-0.00685885	0.00000689	4248	-0.01624375	0	
538.19	0.2333754	0.23888831	1068.19	0.03357017	0.03543175	1598.18	0.04788384	0.04835588	2128.19	-0.02391267	0	2658.18	0.00334081	0.00076427	3188.21	0.00045096		3718.2	-0.00630897	0.00000682	4248.2	-0.01567699	0	
538.39	0.23318939	0.23887713	1068.39	0.03302027	0.03542772	1598.38	0.04775325	0.0483505	2128.39	-0.02361552	0	2658.38	0.00357794	0.00076128	3188.41	0.00008772		3718.4	-0.00672318	0.00000676	4248.4	-0.01423259	0	
538.59	0.23416769	0.23886596	1068.59	0.03296943	0.03542368	1598.58	0.04707914	0.04834512	2128.59	-0.0229487	0	2658.58	0.0040061	0.00075831	3188.61	0.00042507		3718.6	-0.00675982	0.00000669	4248.6	-0.01429856	0	
538.79	0.23513284	0.23885478	1068.79	0.03290113	0.03541965	1598.78	0.04675999	0.04833973	2128.79	-0.02293711	0	2658.78	0.00449228	0.00075535	3188.81	0.0006158		3718.8	-0.00679275	0.00000663	4248.8	-0.01462207	0	
538.99	0.23544271	0.23884361	1068.99	0.03259496	0.03541562	1598.98	0.04696781	0.04833435	2128.99	-0.02340076	0	2658.98	0.00467315	0.0007524	3189.01	0.00016722		3719	-0.00679236	0.00000657	4249	-0.01414698	0	
539.19	0.23565365	0.23883243	1069.19	0.03217593	0.03541159	1599.18	0.04709653	0.04832897	2129.19	-0.02290136	0	2659.18	0.00439392	0.00074946	3189.21	0.00062693		3719.2	-0.006115	0.00000651	4249.2	-0.01418336	0	
539.39	0.23581671	0.23882126	1069.39	0.03221413	0.03540756	1599.38	0.04631263	0.04832359	2129.39	-0.02217936	0	2659.38	0.00377845	0.00074653	3189.41	0.00015722		3719.4	-0.00716722	0.00000645	4249.4	-0.01465632	0	
539.59	0.23617	0.23881009	1069.59	0.03218316	0.03540353	1599.58	0.04679942	0.04831821	2129.59	-0.02128675	0	2659.58	0.00206173	0.00074362	3189.61	0.00033337		3719.6	-0.00612733	0.00000638	4249.6	-0.01519078	0	
539.79	0.23540791	0.23879891	1069.79	0.03211243	0.0353995	1599.78	0.04657771	0.04831282	2129.79	-0.02047406	0	2659.78	0.00225073	0.00074071	3189.81	0.00093139		3719.8	-0.00534557	0.00000632	4249.8	-0.0150309	0	
539.99	0.23512261	0.23878774	1069.99	0.03256589	0.03539547	1599.98	0.04646013	0.04830745	2129.99	-0.01941409	0	2659.98	0.00109472	0.00073782	3190.01	0.00156483		3720	-0.00564876	0.00000626	4250	-0.01619146	0	
540.19	0.23496075	0.23877657	1070.19	0.03338034	0.03539144	1600.18	0.04578904	0.04830207	2130.19	-0.01942045	0	2660.18	0.0005642	0.00073494	3190.21	0.0018227		3720.2	-0.00513858	0.00000621	4250.2	-0.01680876	0	
540.39	0.23441941	0.2387654	1070.39	0.03381071	0.03538741	1600.38	0.04579801	0.04829669	2130.39	-0.0195345	0	2660.38	0.00143622	0.00073207	3190.41	0.00274784		3720.4	-0.00509419	0.00000615	4250.4	-0.01754455	0	
540.59	0.23419694	0.23875423	1070.59	0.03326398	0.03538338	1600.58	0.04425745	0.04829131	2130.59	-0.01941123	0	2660.58	0.00091322	0.00072921	3190.61	0.00264124		3720.6	-0.00434941	0.00000609	4250.6	-0.01875553	0	
540.79	0.23446906	0.23874306	1070.79	0.03357846	0.03537936	1600.78	0.04337106	0.04828593	2130.79	-0.01896717	0	2660.78	0.00102369	0.00072636	3190.81	0.00280638		3720.8	-0.00425731	0.00000603	4250.8	-0.01908108	0	
540.99	0.23396784	0.23873189	1070.99	0.03396765	0.03537533	1600.98	0.04315072	0.04828056	2130.99	-0.01896206	0	2660.98	0.00014805	0.00072353	3191.01	0.00342321		3721	-0.00352751	0.00000597	4251	-0.01930987	0	
541.19	0.23322381	0.23872072	1071.19	0.03327941	0.0353713	1601.18	0.04292276	0.04827518	2131.19	-0.01953848	0	2661.18	0.00023707	0.0007207	3191.21	0.00361572		3721.2	-0.00433112	0.00000592	4251.2	-0.01987423	0	
541.39	0.23229437	0.23870955	1071.39	0.03360207	0.03536728	1601.38	0.04315037	0.0482698	2131.39	-0.01960909	0	2661.38	0.00037002	0.00071789	3191.41	0.00386098		3721.4	-0.00505249	0.00000586	4251.4	-0.02022617	0	
541.59	0.23247809	0.23869838	1071.59	0.03339962	0.03536325	1601.58	0.04307306	0.04826443	2131.59	-0.02056939	0	2661.58	0.00070162	0.00071509	3191.61	0.00437623		3721.6	-0.00682709	0.00000581	4251.6	-0.01976243	0	
541.79	0.23357489	0.23868722	1071.79	0.0332547	0.03535923	1601.78	0.04373193	0.04825906	2131.79	-0.01990592	0	2661.78	0.00120681	0.00071229	3191.81	0.00389447		3721.8	-0.00728096	0.00000575	4251.8	-0.01981297	0	
541.99	0.23450555	0.23867605	1071.99	0.0328239	0.0353552	1601.98	0.04400727	0.04825368	2131.99	-0.0202814	0	2661.98	0.00185112	0.00070951	3192.01	0.00404688		3722	-0.00737104	0.0000057	4252	-0.01908735	0	
542.19	0.23459372	0.23866488	1072.19	0.03366862	0.03535118	1602.18	0.04378709	0.04824831	2132.19	-0.02038969	0	2662.18	0.00257729	0.00070674	3192.21	0.00481673		3722.2	-0.00680497	0.00000564	4252.2	-0.01768334	0	
542.39	0.23505328	0.23865372	1072.39	0.03353145	0.03534715	1602.38	0.04393132	0.04824294	2132.39	-0.0196878	0	2662.38	0.00320673	0.00070398	3192.41	0.00462897		3722.4	-0.007336	0.00000559	4252.4	-0.01726543	0	
542.59	0.2363775	0.23864255	1072.59	0.03364012	0.03534313	1602.58	0.04381117	0.04823756	2132.59	-0.02067357	0	2662.58	0.00314114	0.00070123	3192.61	0.0038327		3722.6	-0.00757385	0.00000554	4252.6	-0.01728885	0	
542.79	0.23702214	0.23863139	1072.79	0.0330177	0.03533911	1602.78	0.04384277	0.04823219	2132.79	-0.02134932	0	2662.78	0.00253042	0.00069849	3192.81	0.00294037		3722.8	-0.00860783	0.00000549	4252.8	-0.01705721	0	
542.99	0.23686702	0.23862022	1072.99	0.03257632	0.03533508	1602.98	0.04433367	0.04822682	2132.99	-0.02126936	0	2662.98	0.0028567	0.00069577	3193.01	0.00231445		3723	-0.00865547	0.00000543	4253	-0.01686222	0	
543.19	0.23704473	0.23860906	1073.19	0.03256975	0.03533106	1603.18	0.04460008	0.04822145	2133.19	-0.02143805	0	2663.18	0.00198022	0.00069305	3193.21	0.00285347		3723.2	-0.00768677	0.00000538	4253.2	-0.0161556	0	
543.39	0.23735278	0.2385979	1073.39	0.03344597	0.03532704	1603.38	0.04475599	0.04821608	2133.39	-0.02108775	0	2663.38	0.00118511	0.00069034	3193.41	0.00207218		3723.4	-0.00777468	0.00000533	4253.4	-0.01577248	0	
543.59	0.23798135	0.23858673	1073.59	0.03321196	0.03532302	1603.58	0.04532885	0.04821071	2133.59	-0.02043751	0	2663.58	0.00132639	0.00068765	3193.61	0.00227881		3723.6	-0.00737889	0.00000528	4253.6	-0.01532062	0	
543.79	0.23786135	0.23857557	1073.79	0.03379214	0.035319	1603.78	0.04591166	0.04820535	2133.79	-0.02127949	0	2663.78	0.00146434	0.00068496	3193.81	0.00178164		3723.8	-0.00719356	0.00000523	4253.8	-0.01459662	0	
543.99	0.2371952	0.23856441	1073.99	0.0334822	0.03531498	1603.98	0.04551451	0.04819998	2133.99	-0.02131645	0	2663.98	0.00032849	0.00068229	3194.01	0.00197005		3724	-0.00731171	0.00000518	4254	-0.01515624	0	
544.19	0.2366673	0.23855325	1074.19	0.03284938	0.03531096	1604.18	0.04435666	0.04819461	2134.19	-0.02198108	0	2664.18	0.00076939	0.00067962	3194.21	0.00152965		3724.2	-0.00672526	0.00000513	4254.2	-0.01517004	0	
544.39	0.23614675	0.23854209	1074.39	0.03261536	0.03530694	1604.38	0.04380624	0.04818924	2134.39	-0.0216743	0	2664.38	0.0007899	0.00067697	3194.41	0.00186761		3724.4	-0.00632052	0.00000508	4254.4	-0.01589479	0	
544.59	0.23541984	0.23853093	1074.59	0.03211744	0.03530292	1604.58	0.04298686	0.04818388	2134.59	-0.02246393	0	2664.58	0.00039346	0.00067432	3194.61	0.00152443		3724.6	-0.00572065	0.00000504	4254.6	-0.01590204	0	
544.79	0.23424081	0.23851977	1074.79	0.03251281	0.0352989	1604.78	0.04303882	0.04817851	2134.79	-0.02214942	0	2664.78	0.00076334	0.00067169	3194.81	0.00187334		3724.8	-0.00560175	0.00000499	4254.8	-0.01661632	0	
544.99	0.23413648	0.23850861	1074.99	0.0315225	0.03529488	1604.98	0.04271584	0.04817315	2134.99	-0.0227404	0	2664.98	0.00071309	0.00066907	3195.01	0.00215777		3725	-0.0052214	0.00000494	4255	-0.01723301	0	
545.19	0.23397006	0.23849745	1075.19	0.03099562	0.03529087	1605.18	0.04165843	0.04816778	2135.19	-0.02364048	0	2665.18	0.00183142	0.00066646	3195.21	0.00154287		3725.2	-0.00573112	0.00000489	4255.2	-0.01736541	0	
545.39	0.23370611	0.23848629	1075.39	0.03096983	0.03528685	1605.38	0.04226088	0.04816242	2135.39	-0.02389584	0	2665.38	0.0019234	0.00066385	3195.41	0.0016465		3725.4	-0.00531203	0.00000485	4255.4	-0.0169325	0	
545.59	0.23453959	0.23847513	1075.59	0.02992742	0.03528283	1605.58	0.04272612	0.04815706	2135.59	-0.02489265	0	2665.58	0.00232415	0.00066126	3195.61	0.00113588		3725.6	-0.00573546	0.0000048	4255.6	-0.01602906	0	
545.79	0.23493103	0.23846398	1075.79	0.02936188	0.03527882	1605.78	0.0436212	0.0481517	2135.79	-0.02388548	0	2665.78	0.00294408	0.00065868	3195.81	0.00157069		3725.8	-0.00593003	0.00000476	4255.8	-0.01597791	0	
545.99	0.23564644	0.23845282	1075.99	0.02948031	0.0352748	1605.98	0.04405616	0.04814633	2135.99	-0.02446009	0	2665.98	0.00398474	0.00065611	3196.01	0.00210755		3726	-0.00629681	0.00000471	4256	-0.01547695	0	
546.19	0.23569787	0.23844167	1076.19	0.02984616	0.03527079	1606.18	0.04404993	0.04814097	2136.19	-0.02419173	0	2666.18	0.00407057	0.00065354	3196.21	0.00249333		3726.2	-0.0052021	0.00000467	4256.2	-0.01530271	0	
546.39	0.2356192	0.23843051	1076.39	0.02937297	0.03526677	1606.38	0.04527299	0.04813561	2136.39	-0.02443121	0	2666.38	0.00364017	0.00065099	3196.41	0.00265072		3726.4	-0.00571554	0.00000462	4256.4	-0.01540484	0	
546.59	0.23625378	0.23841936	1076.59	0.02922796	0.03526276	1606.58	0.04548775	0.04813025	2136.59	-0.02545521	0	2666.58	0.0030919	0.00064845	3196.61	0.00148465		3726.6	-0.00594392	0.00000458	4256.6	-0.01559722	0	
546.79	0.23586238	0.2384082	1076.79	0.02881952	0.03525874	1606.78	0.04660972	0.04812489	2136.79	-0.02515451	0	2666.78	0.00241225	0.00064592	3196.81	0.00135126		3726.8	-0.00647931	0.00000454	4256.8	-0.01546153	0	
546.99	0.23539611	0.23839705	1076.99	0.03031244	0.03525473	1606.98	0.04772371	0.04811953	2136.99	-0.02467343	0	2666.98	0.00216622	0.00064339	3197.01	0.00161275		3727	-0.0056414	0.00000449	4257	-0.01522092	0	
547.19	0.23597982	0.23838589	1077.19	0.03125623	0.03525072	1607.18	0.04843581	0.04811418	2137.19	-0.02514827	0	2667.18	0.00112299	0.00064088	3197.21	0.00187868		3727.2	-0.0049502	0.00000445	4257.2	-0.01509029	0	
547.39	0.23547474	0.23837474	1077.39	0.0329367	0.03524671	1607.38	0.04856324	0.04810882	2137.39	-0.02374639	0	2667.38	0.00029826	0.00063838	3197.41	0.00168981		3727.4	-0.00525586	0.00000441	4257.4	-0.01552381	0	
547.59	0.23529154	0.23836359	1077.59	0.03297375	0.03524269	1607.58	0.04900488	0.04810346	2137.59	-0.02340021	0	2667.58	0.00010377	0.00063589	3197.61	0.00182857		3727.6	-0.00631543	0.00000437	4257.6	-0.01515369	0	
547.79	0.23440322	0.23835244	1077.79	0.03303838	0.03523868	1607.78	0.04871059	0.0480981	2137.79	-0.02309922	0	2667.78	-0.00099195	0.0006334	3197.81	0.0014767		3727.8	-0.00601788	0.00000433	4257.8	-0.0149605	0	
547.99	0.2337865	0.23834129	1077.99	0.03364489	0.03523467	1607.98	0.04803768	0.04809275	2137.99	-0.02169412	0	2667.98	-0.00174697	0.00063093	3198.01	0.00054373		3728	-0.00575949	0.00000429	4258	-0.01601964	0	
548.19	0.23432865	0.23833013	1078.19	0.03346319	0.03523066	1608.18	0.04746477	0.04808739	2138.19	-0.02122095	0	2668.18	-0.00189923	0.00062847	3198.21	0.00009932		3728.2	-0.00626969	0.00000425	4258.2	-0.0166568	0	
548.39	0.23362865	0.23831898	1078.39	0.03391568	0.03522665	1608.38	0.04709455	0.04808204	2138.39	-0.02107022	0	2668.38	-0.00267869	0.00062601	3198.41	0.00019943		3728.4	-0.00630568	0.00000421	4258.4	-0.01697366	0	
548.59	0.23319797	0.23830784	1078.59	0.03317781	0.03522264	1608.58	0.0464347	0.04807669	2138.59	-0.0214637	0	2668.58	-0.00321055	0.00062357	3198.61	-0.00027886		3728.6	-0.00597927	0.00000417	4258.6	-0.01700516	0	
548.79	0.23349986	0.23829669	1078.79	0.03326672	0.03521863	1608.78	0.04554108	0.04807133	2138.79	-0.02092548	0	2668.78	-0.00290653	0.00062113	3198.81	-0.00015076		3728.8	-0.00637779	0.00000413	4258.8	-0.0182562	0	
548.99	0.23454555	0.23828554	1078.99	0.03236628	0.03521462	1608.98	0.04494779	0.04806598	2138.99	-0.02168787	0	2668.98	-0.00212743	0.00061871	3199.01	-0.00027865		3729	-0.0065349	0.00000409	4259	-0.01823068	0	
549.19	0.23449902	0.23827439	1079.19	0.03233702	0.03521061	1609.18	0.04371609	0.04806063	2139.19	-0.02197757	0	2669.18	-0.0012955	0.00061629	3199.21	-0.00052048		3729.2	-0.0068647	0.00000405	4259.2	-0.01886676	0	
549.39	0.23444514	0.23826324	1079.39	0.03159046	0.03520661	1609.38	0.04327589	0.04805528	2139.39	-0.02252147	0	2669.38	-0.00117719	0.00061388	3199.41	-0.00017177		3729.4	-0.00634369	0.00000401	4259.4	-0.01790619	0	
549.59	0.23513656	0.23825209	1079.59	0.03084352	0.0352026	1609.58	0.04341514	0.04804992	2139.59	-0.02328085	0	2669.58	0.00010119	0.00061149	3199.61	0.00047059		3729.6	-0.00670631	0.00000397	4259.6	-0.01717386	0	
549.79	0.23534705	0.23824095	1079.79	0.03076007	0.03519859	1609.78	0.04400914	0.04804457	2139.79	-0.02345432	0	2669.78	0.00147607	0.0006091	3199.81	0.00127464		3729.8	-0.00649202	0.00000393	4259.8	-0.01718177	0	
549.99	0.23586145	0.2382298	1079.99	0.03048264	0.03519459	1609.98	0.04430011	0.04803922	2139.99	-0.02414606	0	2669.98	0.00224918	0.00060672	3200.01	0.0013066		3730	-0.00558329	0.0000039	4260	-0.01687408	0	
550.19	0.23544118	0.23821866	1080.19	0.02962892	0.03519058	1610.18	0.04489441	0.04803388	2140.19	-0.02427662	0	2670.18	0.00242636	0.00060435	3200.21	0.00192676		3730.2	-0.00524483	0.00000386	4260.2	-0.01593901	0	
550.39	0.2346057	0.23820751	1080.39	0.02906717	0.03518657	1610.38	0.04573996	0.04802853	2140.39	-0.02496142	0	2670.38	0.00260643	0.00060199	3200.41	0.00244349		3730.4	-0.00556003	0.00000382	4260.4	-0.01549391	0	
550.59	0.23450915	0.23819637	1080.59	0.02929178	0.03518257	1610.58	0.04550838	0.04802318	2140.59	-0.02517512	0	2670.58	0.00234491	0.00059964	3200.61	0.00202419		3730.6	-0.00562157	0.00000379	4260.6	-0.01496592	0	
550.79	0.23453792	0.23818522	1080.79	0.03037766	0.03517856	1610.78	0.04586007	0.04801783	2140.79	-0.02535705	0	2670.78	0.00189255	0.0005973	3200.81	0.00235868		3730.8	-0.00570155	0.00000375	4260.8	-0.01450928	0	
550.99	0.23499168	0.23817408	1080.99	0.03118845	0.03517456	1610.98	0.04614065	0.04801248	2140.99	-0.02567823	0	2670.98	0.00204071	0.00059497	3201.01	0.00282359		3731	-0.00555413	0.00000372	4261	-0.01421976	0	
551.19	0.23542868	0.23816294	1081.19	0.0310599	0.03517056	1611.18	0.04584773	0.04800714	2141.19	-0.02504095	0	2671.18	0.00219298	0.00059264	3201.21	0.00229147		3731.2	-0.00593407	0.00000368	4261.2	-0.01422521	0	
551.39	0.23481977	0.23815179	1081.39	0.03162794	0.03516655	1611.38	0.04575238	0.04800179	2141.39	-0.02364954	0	2671.38	0.00230423	0.00059033	3201.41	0.00136077		3731.4	-0.0070206	0.00000365	4261.4	-0.01384294	0	
551.59	0.23496354	0.23814065	1081.59	0.03119673	0.03516255	1611.58	0.04635371	0.04799645	2141.59	-0.02283409	0	2671.58	0.00168817	0.00058802	3201.61	0.0008197		3731.6	-0.0079115	0.00000361	4261.6	-0.01377829	0	
551.79	0.23481585	0.23812951	1081.79	0.03124036	0.03515855	1611.78	0.0466353	0.0479911	2141.79	-0.02157532	0	2671.78	0.0008268	0.00058573	3201.81	0.00037236		3731.8	-0.0079672	0.00000358	4261.8	-0.01431467	0	
551.99	0.23500994	0.23811837	1081.99	0.0319357	0.03515455	1611.98	0.04699753	0.04798576	2141.99	-0.02054104	0	2671.98	0.00033574	0.00058344	3202.01	-0.00066992		3732	-0.00829376	0.00000354	4262	-0.0150794	0	
552.19	0.23466679	0.23810723	1082.19	0.03079494	0.03515055	1612.18	0.04704946	0.04798042	2142.19	-0.02115365	0	2672.18	-0.00026108	0.00058116	3202.21	0.00014208		3732.2	-0.00996615	0.00000351	4262.2	-0.01490438	0	
552.39	0.23396035	0.23809609	1082.39	0.03153452	0.03514654	1612.38	0.04677828	0.04797507	2142.39	-0.02087008	0	2672.38	-0.00126317	0.00057889	3202.41	0.00054022		3732.4	-0.01014405	0.00000348	4262.4	-0.01576404	0	
552.59	0.23491203	0.23808495	1082.59	0.03052723	0.03514254	1612.58	0.04630886	0.04796973	2142.59	-0.02111887	0	2672.58	-0.00179355	0.00057663	3202.61	0.00036202		3732.6	-0.01023902	0.00000345	4262.6	-0.0160708	0	
552.79	0.23470476	0.23807381	1082.79	0.03044743	0.03513854	1612.78	0.046109	0.04796439	2142.79	-0.02111335	0	2672.78	-0.00140496	0.00057438	3202.81	0.0007242		3732.8	-0.01146761	0.00000341	4262.8	-0.01697602	0	
552.99	0.23472583	0.23806267	1082.99	0.03047664	0.03513454	1612.98	0.045355	0.04795905	2142.99	-0.0210036	0	2672.98	-0.00089818	0.00057214	3203.01	0.00092124		3733	-0.0114872	0.00000338	4263	-0.0169419	0	
553.19	0.23441072	0.23805154	1083.19	0.03022233	0.03513054	1613.18	0.04457632	0.04795371	2143.19	-0.0213128	0	2673.18	-0.00054527	0.0005699	3203.21	0.00136579		3733.2	-0.01105951	0.00000335	4263.2	-0.01704387	0	
553.39	0.23495387	0.2380404	1083.39	0.02987315	0.03512655	1613.38	0.04487077	0.04794837	2143.39	-0.02282778	0	2673.38	-0.00035792	0.00056768	3203.41	0.00184602		3733.4	-0.01000504	0.00000332	4263.4	-0.01584527	0	
553.59	0.23646825	0.23802926	1083.59	0.02956337	0.03512255	1613.58	0.04495633	0.04794303	2143.59	-0.02375953	0	2673.58	0.00086564	0.00056546	3203.61	0.00229295		3733.6	-0.00985121	0.00000329	4263.6	-0.01614054	0	
553.79	0.23667197	0.23801813	1083.79	0.03017794	0.03511855	1613.78	0.04501174	0.04793769	2143.79	-0.02426163	0	2673.78	0.00166903	0.00056325	3203.81	0.0021967		3733.8	-0.00889043	0.00000325	4263.8	-0.01618311	0	
553.99	0.23664674	0.23800699	1083.99	0.03044044	0.03511455	1613.98	0.04496744	0.04793235	2143.99	-0.02443815	0	2673.98	0.00190283	0.00056105	3204.01	0.00273346		3734	-0.00903814	0.00000322	4264	-0.01593835	0	
554.19	0.23646712	0.23799586	1084.19	0.03088193	0.03511056	1614.18	0.04495846	0.04792702	2144.19	-0.0246212	0	2674.18	0.0018693	0.00055886	3204.21	0.00330383		3734.2	-0.00908097	0.00000319	4264.2	-0.01523743	0	
554.39	0.23652625	0.23798472	1084.39	0.03165128	0.03510656	1614.38	0.04416511	0.04792168	2144.39	-0.02479474	0	2674.38	0.00084777	0.00055668	3204.41	0.00319176		3734.4	-0.00864866	0.00000316	4264.4	-0.0153044	0	
554.59	0.23742016	0.23797359	1084.59	0.03237884	0.03510256	1614.58	0.04399237	0.04791634	2144.59	-0.0250852	0	2674.58	0.00040359	0.0005545	3204.61	0.00378669		3734.6	-0.00891101	0.00000313	4264.6	-0.01557723	0	
554.79	0.23827613	0.23796245	1084.79	0.03306878	0.03509857	1614.78	0.04378941	0.04791101	2144.79	-0.02524447	0	2674.78	-0.00000717	0.00055234	3204.81	0.00293567		3734.8	-0.00878198	0.0000031	4264.8	-0.01571078	0	
554.99	0.23882936	0.23795132	1084.99	0.03302282	0.03509457	1614.98	0.04358358	0.04790567	2144.99	-0.02431976	0	2674.98	0.00022532	0.00055018	3205.01	0.00283443		3735	-0.00864463	0.00000307	4265	-0.01551809	0	
555.19	0.23919247	0.23794019	1085.19	0.03372316	0.03509058	1615.18	0.04370994	0.04790034	2145.19	-0.02308637	0	2675.18	-0.00006187	0.00054803	3205.21	0.00250559		3735.2	-0.00874481	0.00000305	4265.2	-0.01559126	0	
555.39	0.23854938	0.23792906	1085.39	0.03447762	0.03508658	1615.38	0.04367952	0.047895	2145.39	-0.02197847	0	2675.38	-0.00014668	0.00054589	3205.41	0.00225412		3735.4	-0.00847886	0.00000302	4265.4	-0.01528801	0	
555.59	0.23792791	0.23791792	1085.59	0.03475	0.03508259	1615.58	0.04473805	0.04788967	2145.59	-0.02130358	0	2675.58	-0.00107719	0.00054376	3205.61	0.00279289		3735.6	-0.00849455	0.00000299	4265.6	-0.01525705	0	
555.79	0.23745819	0.23790679	1085.79	0.03434437	0.0350786	1615.78	0.04500073	0.04788434	2145.79	-0.02120223	0	2675.78	-0.00131936	0.00054164	3205.81	0.00367913		3735.8	-0.00831862	0.00000296	4265.8	-0.01577007	0	
555.99	0.23719884	0.23789566	1085.99	0.0341448	0.0350746	1615.98	0.04477257	0.04787901	2145.99	-0.02128788	0	2675.98	-0.00106328	0.00053952	3206.01	0.00300057		3736	-0.00786789	0.00000293	4266	-0.01653319	0	
556.19	0.23622896	0.23788453	1086.19	0.03344638	0.03507061	1616.18	0.04464335	0.04787368	2146.19	-0.02194277	0	2676.18	-0.00114291	0.00053742	3206.21	0.0029901		3736.2	-0.00760163	0.0000029	4266.2	-0.01691262	0	
556.39	0.23637642	0.2378734	1086.39	0.03380092	0.03506662	1616.38	0.04421946	0.04786834	2146.39	-0.02181432	0	2676.38	-0.00105652	0.00053532	3206.41	0.00294009		3736.4	-0.00700955	0.00000288	4266.4	-0.01763802	0	
556.59	0.23637459	0.23786228	1086.59	0.03239926	0.03506263	1616.58	0.04382454	0.04786301	2146.59	-0.02230017	0	2676.58	-0.0007659	0.00053323	3206.61	0.00235552		3736.6	-0.00704845	0.00000285	4266.6	-0.01690657	0	
556.79	0.23563705	0.23785115	1086.79	0.03142385	0.03505864	1616.78	0.04374104	0.04785769	2146.79	-0.02250764	0	2676.78	-0.00004152	0.00053115	3206.81	0.00237663		3736.8	-0.00744705	0.00000282	4266.8	-0.01655161	0	
556.99	0.23562983	0.23784002	1086.99	0.03102634	0.03505465	1616.98	0.04349423	0.04785236	2146.99	-0.02305768	0	2676.98	0.00112117	0.00052907	3207.01	0.00241003		3737	-0.00673618	0.0000028	4267	-0.01647514	0	
557.19	0.23535591	0.23782889	1087.19	0.03033202	0.03505066	1617.18	0.04330676	0.04784703	2147.19	-0.02440574	0	2677.18	0.00125669	0.00052701	3207.21	0.00219598		3737.2	-0.00710315	0.00000277	4267.2	-0.01640603	0	
557.39	0.2359922	0.23781777	1087.39	0.0306907	0.03504667	1617.38	0.04305782	0.0478417	2147.39	-0.02615282	0	2677.38	0.00189285	0.00052495	3207.41	0.00220716		3737.4	-0.00700707	0.00000274	4267.4	-0.01617736	0	
557.59	0.23702123	0.23780664	1087.59	0.03096435	0.03504268	1617.58	0.04290951	0.04783637	2147.59	-0.02654214	0	2677.58	0.00234935	0.0005229	3207.61	0.00239548		3737.6	-0.00673669	0.00000272	4267.6	-0.01630789	0	
557.79	0.23673138	0.23779551	1087.79	0.03130824	0.03503869	1617.78	0.04307274	0.04783105	2147.79	-0.0266183	0	2677.78	0.0023904	0.00052086	3207.81	0.00214532		3737.8	-0.00649585	0.00000269	4267.8	-0.01632562	0	
557.99	0.23694413	0.23778439	1087.99	0.03111767	0.0350347	1617.98	0.04345767	0.04782572	2147.99	-0.02671819	0	2677.98	0.00195516	0.00051882	3208.01	0.00183359		3738	-0.00662799	0.00000267	4268	-0.01681137	0	
558.19	0.23719119	0.23777326	1088.19	0.0308794	0.03503071	1618.18	0.04336432	0.04782039	2148.19	-0.02676321	0	2678.18	0.00160947	0.0005168	3208.21	0.00139264		3738.2	-0.00631153	0.00000264	4268.2	-0.01690758	0	
558.39	0.23770327	0.23776214	1088.39	0.03065714	0.03502673	1618.38	0.04342195	0.04781507	2148.39	-0.02670847	0	2678.38	0.00129899	0.00051478	3208.41	0.00103309		3738.4	-0.00635489	0.00000262	4268.4	-0.01721208	0	
558.59	0.23802303	0.23775102	1088.59	0.03067655	0.03502274	1618.58	0.04348235	0.04780975	2148.59	-0.02659015	0	2678.58	0.00169187	0.00051277	3208.61	0.0012656		3738.6	-0.00658221	0.00000259	4268.6	-0.01743055	0	
558.79	0.23832047	0.23773989	1088.79	0.03076046	0.03501875	1618.78	0.04337426	0.04780442	2148.79	-0.02600559	0	2678.78	0.00151338	0.00051076	3208.81	0.00049814		3738.8	-0.006228	0.00000257	4268.8	-0.01698246	0	
558.99	0.23857584	0.23772877	1088.99	0.03082495	0.03501477	1618.98	0.04327262	0.0477991	2148.99	-0.02528059	0	2678.98	0.00189002	0.00050877	3209.01	0.00118266		3739	-0.00617385	0.00000254	4269	-0.01656075	0	
559.19	0.23892637	0.23771765	1089.19	0.03140999	0.03501078	1619.18	0.04370647	0.04779378	2149.19	-0.0248724	0	2679.18	0.00188993	0.00050678	3209.21	0.0014158		3739.2	-0.00628508	0.00000252	4269.2	-0.0160552	0	
559.39	0.23829397	0.23770653	1089.39	0.03175731	0.0350068	1619.38	0.04354383	0.04778845	2149.39	-0.02450821	0	2679.38	0.00223504	0.0005048	3209.41	0.00152629		3739.4	-0.00590876	0.0000025	4269.4	-0.01552503	0	
559.59	0.23822127	0.23769541	1089.59	0.03151589	0.03500281	1619.58	0.04412916	0.04778313	2149.59	-0.02456235	0	2679.58	0.00230567	0.00050283	3209.61	0.00186163		3739.6	-0.00602258	0.00000247	4269.6	-0.01549351	0	
559.79	0.23856709	0.23768429	1089.79	0.03155784	0.03499883	1619.78	0.04369123	0.04777781	2149.79	-0.02452309	0	2679.78	0.0027586	0.00050087	3209.81	0.00183702		3739.8	-0.00571352	0.00000245	4269.8	-0.01594884	0	
