# Supplementary material for: Functional development of a V3/glycan-specific broadly neutralizing antibody isolated from a case of HIV superinfection
Source: eLife. 2021 Jul 15;10:e68110. doi: 10.7554/eLife.68110 (PMC8376252; doi:10.7554/eLife.68110)
Supplement: Figure 2—source data 2. [file elife-68110-fig2-data2.zip › QA013.2 Dbl Ref BLI_2020.10.08/BG505 N332 SOSIP trimer & QA013.70.H12 gp120/Fit Data/A9Results.txt]

Conc1	5E-07	5E-07	5E-07	5E-07	2E-06	2E-06	2E-06	2E-06	
Start1	199.99	729.99	1259.98	1789.99	2319.98	2850.01	3380	3910	
Stop1	559.79	1089.79	1619.78	2149.79	2679.78	3209.81	3739.8	4269.8	
Kobs		0.000569155877881431	0.000556784360859241	6.53740847446028E-05	0.019563531321375	0.00999049793295406	0.0474513134272983	5.47454588463299E-05	
Error Kobs		2.07534344047568E-05	2.20441336550414E-05	0	0.000320297772718208	0.000198282409266786	0.00276644438459596	0	
Koff		0	0	0	0	0	0	0	
Error Koff		0	0	0	0	0	0	0	
Time1	Data1	Fit1	Time2	Data2	Fit2	Time3	Data3	Fit3	Time4	Data4	Fit4	Time5	Data5	Fit5	Time6	Data6	Fit6	Time7	Data7	Fit7	Time8	Data8	Fit8	
199.99	0.01310411		729.99	0.00259718	0	1259.98	0.00629735	0	1789.99	0.00282456	0	2319.98	0.02110178	0	2850.01	0.00117225	0	3380	0.01243349	0	3910	-0.00348487	0	
200.19	0.0133204		730.19	0.0017974	0.00027278	1260.18	0.00624849	0.00036589	1790.19	0.00141297	0	2320.18	0.02088259	0.00115528	2850.21	0.00244242	0.00012122	3380.2	0.01338195	0.00485813	3910.2	-0.00340696	0	
200.39	0.01340326		730.39	0.00171785	0.00054528	1260.38	0.00596921	0.00073125	1790.39	-0.00026945	0	2320.38	0.02045459	0.00229096	2850.41	0.00335399	0.00024168	3380.4	0.01433871	0.00841531	3910.4	-0.00306021	0	
200.59	0.01297085		730.59	0.00191126	0.0008175	1260.58	0.00639072	0.00109606	1790.59	-0.00122441	0	2320.58	0.02076579	0.00340739	2850.61	0.00382034	0.0003614	3380.6	0.01424352	0.01101991	3910.6	-0.00296449	0	
200.79	0.01360671		730.79	0.00250729	0.00108944	1260.78	0.00629868	0.00146033	1790.79	-0.00216415	0	2320.78	0.0212759	0.00450487	2850.81	0.00507485	0.00048038	3380.8	0.01476638	0.01292703	3910.8	-0.00328161	0	
200.99	0.01494722		730.99	0.00210861	0.0013611	1260.98	0.00666845	0.00182406	1790.99	-0.00312076	0	2320.98	0.02137882	0.00558374	2851.01	0.0060324	0.00059862	3381	0.01519531	0.01432344	3911	-0.00378526	0	
201.19	0.0170451		731.19	0.002308	0.00163248	1261.18	0.00585255	0.00218725	1791.19	-0.00469387	0	2321.18	0.02208176	0.00664432	2851.21	0.00717742	0.00071612	3381.2	0.01534328	0.0153459	3911.2	-0.00392064	0	
201.39	0.01809391		731.39	0.00193535	0.00190358	1261.38	0.00586437	0.0025499	1791.39	-0.0054986	0	2321.38	0.0230196	0.0076869	2851.41	0.00851017	0.0008329	3381.4	0.01548536	0.01609457	3911.4	-0.00389834	0	
201.59	0.02029882		731.59	0.00124679	0.0021744	1261.58	0.00509647	0.00291201	1791.59	-0.00604017	0	2321.58	0.02426241	0.0087118	2851.61	0.00944529	0.00094896	3381.6	0.01581349	0.01664274	3911.6	-0.00370975	0	
201.79	0.0224541		731.79	0.00102206	0.00244494	1261.78	0.00495051	0.00327359	1791.79	-0.00618394	0	2321.78	0.02516935	0.00971932	2851.81	0.0097366	0.00106429	3381.8	0.01611393	0.01704412	3911.8	-0.00369559	0	
201.99	0.02448792		731.99	0.00118729	0.0027152	1261.98	0.0050278	0.00363463	1791.99	-0.00600784	0	2321.98	0.02732611	0.01070975	2852.01	0.00943685	0.00117891	3382	0.01675773	0.01733802	3912	-0.00348551	0	
202.19	0.02712431		732.19	0.00127789	0.00298518	1262.18	0.00537489	0.00399514	1792.19	-0.00578804	0	2322.18	0.02899734	0.01168338	2852.21	0.00913294	0.00129282	3382.2	0.01717131	0.01755321	3912.2	-0.00335321	0	
202.39	0.03017109		732.39	0.00145337	0.00325489	1262.38	0.00546659	0.00435511	1792.39	-0.00568632	0	2322.38	0.03057237	0.01264049	2852.41	0.00866118	0.00140603	3382.4	0.01721802	0.01771078	3912.4	-0.00455554	0	
202.59	0.03361499		732.59	0.00163413	0.00352432	1262.58	0.00599729	0.00471454	1792.59	-0.00567502	0	2322.58	0.03181663	0.01358137	2852.61	0.00790695	0.00151853	3382.6	0.01824068	0.01782615	3912.6	-0.00464989	0	
202.79	0.03661262		732.79	0.00287748	0.00379347	1262.78	0.0061235	0.00507345	1792.79	-0.0054816	0	2322.78	0.03193471	0.0145063	2852.81	0.00750915	0.00163034	3382.8	0.01792553	0.01791063	3912.8	-0.00523309	0	
202.99	0.04066391		732.99	0.0030944	0.00406235	1262.98	0.00576833	0.00543182	1792.99	-0.00537613	0	2322.98	0.03310889	0.01541553	2853.01	0.00786015	0.00174145	3383	0.01869122	0.01797248	3913	-0.00557251	0	
203.19	0.04394409		733.19	0.00340241	0.00433094	1263.18	0.00639233	0.00578966	1793.19	-0.00578861	0	2323.18	0.03404962	0.01630935	2853.21	0.00801426	0.00185188	3383.2	0.01893689	0.01801778	3913.2	-0.0058232	0	
203.39	0.04763899		733.39	0.00334119	0.00459927	1263.38	0.00820416	0.00614697	1793.39	-0.00543513	0	2323.38	0.03508189	0.017188	2853.41	0.00739436	0.00196162	3383.4	0.01890402	0.01805094	3913.4	-0.00628946	0	
203.59	0.05025571		733.59	0.00382984	0.00486731	1263.58	0.00844278	0.00650375	1793.59	-0.00500554	0	2323.58	0.03530933	0.01805175	2853.61	0.00721945	0.00207068	3383.6	0.01868539	0.01807522	3913.6	-0.00571668	0	
203.79	0.05373885		733.79	0.00459267	0.00513508	1263.78	0.00960879	0.00686	1793.79	-0.00508461	0	2323.78	0.03538286	0.01890085	2853.81	0.0061754	0.00217907	3383.8	0.01947412	0.018093	3913.8	-0.00469352	0	
203.99	0.05706042		733.99	0.00497552	0.00540257	1263.98	0.01046382	0.00721573	1793.99	-0.00557093	0	2323.98	0.03618673	0.01973555	2854.01	0.00644007	0.00228678	3384	0.01935917	0.01810602	3914	-0.00411588	0	
204.19	0.06126996		734.19	0.00449127	0.00566979	1264.18	0.01126811	0.00757092	1794.19	-0.00555909	0	2324.18	0.03701918	0.02055609	2854.21	0.00642046	0.00239383	3384.2	0.01984549	0.01811555	3914.2	-0.00404433	0	
204.39	0.06446912		734.39	0.00442067	0.00593673	1264.38	0.01241717	0.00792559	1794.39	-0.00542112	0	2324.38	0.03689374	0.02136271	2854.41	0.00581036	0.00250021	3384.4	0.01897843	0.01812253	3914.4	-0.0033281	0	
204.59	0.06718512		734.59	0.00550809	0.0062034	1264.58	0.01336095	0.00827974	1794.59	-0.00529752	0	2324.58	0.03767832	0.02215565	2854.61	0.00584781	0.00260593	3384.6	0.01765505	0.01812764	3914.6	-0.00350007	0	
204.79	0.07065573		734.79	0.00607069	0.00646979	1264.78	0.01335366	0.00863335	1794.79	-0.00576922	0	2324.78	0.03772751	0.02293515	2854.81	0.00600771	0.002711	3384.8	0.01752848	0.01813138	3914.8	-0.00367707	0	
204.99	0.07363787		734.99	0.00527421	0.00673591	1264.98	0.01475746	0.00898645	1794.99	-0.00636165	0	2324.98	0.03709896	0.02370142	2855.01	0.0060542	0.00281542	3385	0.01641751	0.01813412	3915	-0.00425059	0	
205.19	0.07714196		735.19	0.00562225	0.00700176	1265.18	0.01464483	0.00933902	1795.19	-0.00713964	0	2325.18	0.03738723	0.02445469	2855.21	0.00644839	0.00291919	3385.2	0.01531839	0.01813613	3915.2	-0.00419468	0	
205.39	0.07958376		735.39	0.0046184	0.00726733	1265.38	0.01607161	0.00969107	1795.39	-0.00672634	0	2325.38	0.03771699	0.02519519	2855.41	0.00711452	0.00302232	3385.4	0.014859	0.0181376	3915.4	-0.00440319	0	
205.59	0.08219498		735.59	0.00292503	0.00753263	1265.58	0.0159843	0.01004259	1795.59	-0.00758248	0	2325.58	0.03849387	0.02592313	2855.61	0.0068503	0.00312481	3385.6	0.01530982	0.01813867	3915.6	-0.00460806	0	
205.79	0.08365911		735.79	0.00320228	0.00779765	1265.78	0.01700872	0.0103936	1795.79	-0.00753824	0	2325.78	0.03894815	0.02663872	2855.81	0.00698292	0.00322666	3385.8	0.01562478	0.01813946	3915.8	-0.0045075	0	
205.99	0.08598061		735.99	0.00402555	0.0080624	1265.98	0.01741946	0.01074408	1795.99	-0.00719051	0	2325.98	0.04040166	0.02734218	2856.01	0.00729864	0.00332788	3386	0.0157748	0.01814004	3916	-0.0045271	0	
206.19	0.08863019		736.19	0.00443958	0.00832688	1266.18	0.01747585	0.01109404	1796.19	-0.00742941	0	2326.18	0.04043577	0.0280337	2856.21	0.00842627	0.00342848	3386.2	0.01596316	0.01814046	3916.2	-0.00520455	0	
206.39	0.09134281		736.39	0.00446566	0.00859109	1266.38	0.01693433	0.01144349	1796.39	-0.00730142	0	2326.38	0.04086847	0.0287135	2856.41	0.00910522	0.00352845	3386.4	0.01603818	0.01814077	3916.4	-0.00644694	0	
206.59	0.09337401		736.59	0.00541228	0.00885502	1266.58	0.01623812	0.01179242	1796.59	-0.00676785	0	2326.58	0.04191949	0.02938176	2856.61	0.00972313	0.0036278	3386.6	0.01628216	0.01814099	3916.6	-0.00638546	0	
206.79	0.09628612		736.79	0.00629794	0.00911868	1266.78	0.01485198	0.01214083	1796.79	-0.00698481	0	2326.78	0.04215938	0.03003869	2856.81	0.01007787	0.00372654	3386.8	0.0154264	0.01814116	3916.8	-0.00568206	0	
206.99	0.09870245		736.99	0.00655333	0.00938208	1266.98	0.01499774	0.01248872	1796.99	-0.00693461	0	2326.98	0.04248213	0.03068448	2857.01	0.01068401	0.00382466	3387	0.01517321	0.01814128	3917	-0.00557743	0	
207.19	0.09991696		737.19	0.00680719	0.0096452	1267.18	0.01565047	0.0128361	1797.19	-0.00655774	0	2327.18	0.04307698	0.03131931	2857.21	0.01030807	0.00392218	3387.2	0.01507544	0.01814137	3917.2	-0.00615035	0	
207.39	0.10192653		737.39	0.00723549	0.00990804	1267.38	0.01587001	0.01318296	1797.39	-0.00554541	0	2327.38	0.04300362	0.03194338	2857.41	0.00999648	0.00401909	3387.4	0.01521223	0.01814144	3917.4	-0.00620216	0	
207.59	0.10340714		737.59	0.00766991	0.01017062	1267.58	0.01503404	0.01352931	1797.59	-0.00523992	0	2327.58	0.04272778	0.03255686	2857.61	0.01049421	0.00411541	3387.6	0.0153333	0.01814148	3917.6	-0.00518474	0	
207.79	0.10611459		737.79	0.00851432	0.01043293	1267.78	0.01511848	0.01387514	1797.79	-0.00626734	0	2327.78	0.04327014	0.03315993	2857.81	0.01013243	0.00421112	3387.8	0.01553481	0.01814152	3917.8	-0.00472109	0	
207.99	0.10830214		737.99	0.00915106	0.01069497	1267.98	0.01526649	0.01422047	1797.99	-0.00620456	0	2327.98	0.0440129	0.03375278	2858.01	0.01003812	0.00430624	3388	0.01428538	0.01814154	3918	-0.00371906	0	
208.19	0.11108633		738.19	0.00928687	0.01095674	1268.18	0.01505881	0.01456528	1798.19	-0.00631553	0	2328.18	0.04467697	0.03433557	2858.21	0.00984117	0.00440078	3388.2	0.01427043	0.01814156	3918.2	-0.00275819	0	
208.39	0.11395094		738.39	0.0099287	0.01121824	1268.38	0.0154397	0.01490957	1798.39	-0.00624994	0	2328.38	0.04433283	0.03490848	2858.41	0.00999783	0.00449472	3388.4	0.01331423	0.01814158	3918.4	-0.0020672	0	
208.59	0.11653216		738.59	0.01133089	0.01147947	1268.58	0.01551331	0.01525336	1798.59	-0.0070255	0	2328.58	0.04490289	0.03547167	2858.61	0.01082085	0.00458809	3388.6	0.01390028	0.01814159	3918.6	-0.00220125	0	
208.79	0.11881086		738.79	0.01218674	0.01174043	1268.78	0.01665313	0.01559664	1798.79	-0.00726582	0	2328.78	0.04502191	0.0360253	2858.81	0.01015091	0.00468087	3388.8	0.01470149	0.01814159	3918.8	-0.00221735	0	
208.99	0.1217745		738.99	0.011697	0.01200112	1268.98	0.01833149	0.01593941	1798.99	-0.0066406	0	2328.98	0.04475616	0.03656955	2859.01	0.01066987	0.00477309	3389	0.01478087	0.0181416	3919	-0.00256834	0	
209.19	0.12524674		739.19	0.01170605	0.01226154	1269.18	0.01949189	0.01628167	1799.19	-0.00653267	0	2329.18	0.04516612	0.03710457	2859.21	0.01111542	0.00486473	3389.2	0.01504735	0.0181416	3919.2	-0.00249983	0	
209.39	0.12750008		739.39	0.01073419	0.0125217	1269.38	0.02047661	0.01662343	1799.39	-0.00708184	0	2329.38	0.04527816	0.03763051	2859.41	0.01117436	0.0049558	3389.4	0.01508991	0.01814161	3919.4	-0.00213159	0	
209.59	0.12861592		739.59	0.00988704	0.01278158	1269.58	0.02124205	0.01696467	1799.59	-0.00769508	0	2329.58	0.04569398	0.03814753	2859.61	0.01080038	0.00504631	3389.6	0.01630766	0.01814161	3919.6	-0.00194816	0	
209.79	0.13110239		739.79	0.01054309	0.0130412	1269.78	0.02209082	0.01730541	1799.79	-0.00753442	0	2329.78	0.04665081	0.03865578	2859.81	0.01158739	0.00513625	3389.8	0.01617501	0.01814161	3919.8	-0.00141544	0	
209.99	0.13339505		739.99	0.01081973	0.01330056	1269.98	0.02302153	0.01764565	1799.99	-0.00712989	0	2329.98	0.04763047	0.03915541	2860.01	0.01140424	0.00522564	3390	0.0164394	0.01814161	3920	-0.00164801	0	
210.19	0.13579587		740.19	0.011389	0.01355964	1270.18	0.02331893	0.01798538	1800.19	-0.00764042	0	2330.18	0.04735209	0.03964657	2860.21	0.01156859	0.00531448	3390.2	0.01713795	0.01814161	3920.2	-0.00209596	0	
210.39	0.13794241		740.39	0.01193719	0.01381846	1270.38	0.02385534	0.01832461	1800.39	-0.00717316	0	2330.38	0.04696149	0.04012939	2860.41	0.01097009	0.00540276	3390.4	0.01698703	0.01814161	3920.4	-0.00211751	0	
210.59	0.13953462		740.59	0.01381288	0.01407701	1270.58	0.02407171	0.01866333	1800.59	-0.0061979	0	2330.58	0.04695293	0.04060403	2860.61	0.01034359	0.0054905	3390.6	0.01717178	0.01814161	3920.6	-0.00187536	0	
210.79	0.14122303		740.79	0.01359606	0.0143353	1270.78	0.02352264	0.01900155	1800.79	-0.00596005	0	2330.78	0.04720187	0.04107062	2860.81	0.00964351	0.0055777	3390.8	0.0169267	0.01814161	3920.8	-0.00203973	0	
210.99	0.14155633		740.99	0.01357289	0.01459332	1270.98	0.02406326	0.01933928	1800.99	-0.00634281	0	2330.98	0.04663561	0.04152929	2861.01	0.00817291	0.00566435	3391	0.0171554	0.01814161	3921	-0.00291148	0	
211.19	0.14264076		741.19	0.01379757	0.01485107	1271.18	0.02446389	0.0196765	1801.19	-0.00551975	0	2331.18	0.04679244	0.04198018	2861.21	0.0073542	0.00575047	3391.2	0.01782738	0.01814161	3921.2	-0.00350931	0	
211.39	0.14354101		741.39	0.01434494	0.01510856	1271.38	0.02495115	0.02001322	1801.39	-0.00557829	0	2331.38	0.0468315	0.04242343	2861.41	0.00695989	0.00583605	3391.4	0.01714642	0.01814161	3921.4	-0.00277316	0	
211.59	0.1450211		741.59	0.0145379	0.01536579	1271.58	0.02491183	0.02034944	1801.59	-0.00547187	0	2331.58	0.04658492	0.04285915	2861.61	0.00693418	0.00592111	3391.6	0.01692084	0.01814161	3921.6	-0.00268398	0	
211.79	0.14663893		741.79	0.01498634	0.01562275	1271.78	0.0245496	0.02068516	1801.79	-0.00623275	0	2331.78	0.04690553	0.04328749	2861.81	0.00686922	0.00600563	3391.8	0.01580216	0.01814161	3921.8	-0.00375212	0	
211.99	0.1490894		741.99	0.01492949	0.01587944	1271.98	0.02459743	0.02102038	1801.99	-0.0064923	0	2331.98	0.04733649	0.04370856	2862.01	0.00724083	0.00608963	3392	0.0158297	0.01814161	3922	-0.00385954	0	
212.19	0.15215751		742.19	0.01515555	0.01613587	1272.18	0.0245018	0.02135511	1802.19	-0.00655594	0	2332.18	0.04848879	0.04412249	2862.21	0.00759461	0.00617312	3392.2	0.01630306	0.01814161	3922.2	-0.00371333	0	
212.39	0.15513646		742.39	0.01588455	0.01639204	1272.38	0.02445075	0.02168934	1802.39	-0.00619997	0	2332.38	0.04874984	0.0445294	2862.41	0.00749713	0.00625608	3392.4	0.01619502	0.01814161	3922.4	-0.0039523	0	
212.59	0.15699792		742.59	0.01595008	0.01664794	1272.58	0.02416784	0.02202308	1802.59	-0.00645374	0	2332.58	0.04889623	0.04492941	2862.61	0.0083027	0.00633853	3392.6	0.01753263	0.01814161	3922.6	-0.00418453	0	
212.79	0.15888849		742.79	0.01669039	0.01690358	1272.78	0.02414015	0.02235632	1802.79	-0.006598	0	2332.78	0.04878822	0.04532263	2862.81	0.00824464	0.00642047	3392.8	0.01692238	0.01814161	3922.8	-0.00410239	0	
212.99	0.16161352		742.99	0.01622111	0.01715895	1272.98	0.02469407	0.02268907	1802.99	-0.00600219	0	2332.98	0.04798773	0.04570918	2863.01	0.00885136	0.0065019	3393	0.01650422	0.01814161	3923	-0.00451092	0	
213.19	0.16441616		743.19	0.01565127	0.01741406	1273.18	0.02482866	0.02302132	1803.19	-0.00637772	0	2333.18	0.04821579	0.04608918	2863.21	0.00962069	0.00658283	3393.2	0.01570112	0.01814161	3923.2	-0.00462371	0	
213.39	0.16624545		743.39	0.01487187	0.01766891	1273.38	0.02464512	0.02335308	1803.39	-0.00740858	0	2333.38	0.04859487	0.04646273	2863.41	0.00998135	0.00666326	3393.4	0.01572049	0.01814161	3923.4	-0.00440138	0	
213.59	0.16853373		743.59	0.01452375	0.0179235	1273.58	0.02472254	0.02368435	1803.59	-0.00747576	0	2333.58	0.04897879	0.04682994	2863.61	0.01067611	0.00674319	3393.6	0.01661555	0.01814161	3923.6	-0.00503048	0	
213.79	0.1713788		743.79	0.01510153	0.01817783	1273.78	0.02465898	0.02401513	1803.79	-0.00824127	0	2333.78	0.04911269	0.04719093	2863.81	0.0115548	0.00682262	3393.8	0.01625526	0.01814161	3923.8	-0.00482421	0	
213.99	0.1731842		743.99	0.01613075	0.01843189	1273.98	0.02492717	0.02434541	1803.99	-0.00790228	0	2333.98	0.04856092	0.04754579	2864.01	0.01181291	0.00690156	3394	0.01662167	0.01814161	3924	-0.00480666	0	
214.19	0.17541816		744.19	0.017721	0.01868569	1274.18	0.02528484	0.02467521	1804.19	-0.00802458	0	2334.18	0.04786675	0.04789464	2864.21	0.0126904	0.00698001	3394.2	0.01659242	0.01814161	3924.2	-0.00500254	0	
214.39	0.17651131		744.39	0.01896235	0.01893923	1274.38	0.02553211	0.02500452	1804.39	-0.00829983	0	2334.38	0.04755951	0.04823757	2864.41	0.01228894	0.00705797	3394.4	0.01701553	0.01814161	3924.4	-0.00445507	0	
214.59	0.17723479		744.59	0.02008968	0.01919251	1274.58	0.02482577	0.02533334	1804.59	-0.00879672	0	2334.58	0.04838231	0.04857468	2864.61	0.01204592	0.00713546	3394.6	0.01738635	0.01814161	3924.6	-0.004846	0	
214.79	0.17816597		744.79	0.01988371	0.01944553	1274.78	0.02376764	0.02566167	1804.79	-0.00942825	0	2334.78	0.04868033	0.04890607	2864.81	0.01210692	0.00721246	3394.8	0.01626289	0.01814161	3924.8	-0.00555136	0	
214.99	0.17952234		744.99	0.02034846	0.01969829	1274.98	0.0239752	0.02598952	1804.99	-0.0103059	0	2334.98	0.04844609	0.04923185	2865.01	0.01189428	0.00728898	3395	0.01622416	0.01814161	3925	-0.00517661	0	
215.19	0.18065012		745.19	0.02070613	0.01995079	1275.18	0.02497083	0.02631688	1805.19	-0.01000859	0	2335.18	0.04926255	0.0495521	2865.21	0.01248065	0.00736503	3395.2	0.01642236	0.01814161	3925.2	-0.00498951	0	
215.39	0.18122728		745.39	0.02127933	0.02020303	1275.38	0.02575206	0.02664375	1805.39	-0.01029828	0	2335.38	0.05111407	0.04986691	2865.41	0.01223752	0.00744061	3395.4	0.01539451	0.01814161	3925.4	-0.00450019	0	
215.59	0.18231318		745.59	0.0218089	0.020455	1275.58	0.02606662	0.02697014	1805.59	-0.01106143	0	2335.58	0.05179299	0.05017639	2865.61	0.01313826	0.00751572	3395.6	0.01603006	0.01814161	3925.6	-0.0053531	0	
215.79	0.18337795		745.79	0.02201759	0.02070672	1275.78	0.02605588	0.02729605	1805.79	-0.01120542	0	2335.78	0.05235567	0.05048062	2865.81	0.01240905	0.00759037	3395.8	0.01607666	0.01814161	3925.8	-0.00559081	0	
215.99	0.18504084		745.99	0.02180843	0.02095818	1275.98	0.02678327	0.02762147	1805.99	-0.01132757	0	2335.98	0.05294594	0.05077968	2866.01	0.01151783	0.00766455	3396	0.01619118	0.01814161	3926	-0.00580167	0	
216.19	0.18618569		746.19	0.02240818	0.02120938	1276.18	0.02778368	0.02794641	1806.19	-0.01091691	0	2336.18	0.05407909	0.05107368	2866.21	0.01011861	0.00773827	3396.2	0.01654166	0.01814161	3926.2	-0.0045813	0	
216.39	0.18702439		746.39	0.02241914	0.02146033	1276.38	0.02831759	0.02827087	1806.39	-0.010258	0	2336.38	0.05396621	0.05136269	2866.41	0.01017342	0.00781154	3396.4	0.01667383	0.01814161	3926.4	-0.00405699	0	
216.59	0.18781183		746.59	0.02246945	0.02171101	1276.58	0.02912944	0.02859485	1806.59	-0.01034036	0	2336.58	0.05320112	0.05164679	2866.61	0.00993858	0.00788435	3396.6	0.01700821	0.01814161	3926.6	-0.004107	0	
216.79	0.18896818		746.79	0.02239399	0.02196143	1276.78	0.03023349	0.02891834	1806.79	-0.01002813	0	2336.78	0.0518105	0.05192608	2866.81	0.01020447	0.00795672	3396.8	0.01681872	0.01814161	3926.8	-0.00401007	0	
216.99	0.19027405		746.99	0.02259839	0.0222116	1276.98	0.03093197	0.02924136	1806.99	-0.00982397	0	2336.98	0.05205605	0.05220063	2867.01	0.00990713	0.00802863	3397	0.01760665	0.01814161	3927	-0.00347228	0	
217.19	0.19141279		747.19	0.02203431	0.02246151	1277.18	0.0313081	0.0295639	1807.19	-0.01020222	0	2337.18	0.05267491	0.05247052	2867.21	0.01057622	0.0081001	3397.2	0.01778785	0.01814161	3927.2	-0.00372167	0	
217.39	0.19191808		747.39	0.02315329	0.02271117	1277.38	0.03220423	0.02988596	1807.39	-0.00986	0	2337.38	0.05231845	0.05273584	2867.41	0.0102699	0.00817112	3397.4	0.0184113	0.01814161	3927.4	-0.00394748	0	
217.59	0.19385815		747.59	0.02380346	0.02296056	1277.58	0.0328327	0.03020754	1807.59	-0.00946915	0	2337.58	0.05163947	0.05299665	2867.61	0.01055787	0.0082417	3397.6	0.01807555	0.01814161	3927.6	-0.00428844	0	
217.79	0.1951572		747.79	0.02485073	0.0232097	1277.78	0.03319641	0.03052865	1807.79	-0.00979375	0	2337.78	0.05143347	0.05325305	2867.81	0.01063722	0.00831185	3397.8	0.01710142	0.01814161	3927.8	-0.00336539	0	
217.99	0.19657427		747.99	0.02500291	0.02345858	1277.98	0.03403444	0.03084928	1807.99	-0.00907495	0	2337.98	0.05159287	0.05350509	2868.01	0.01017311	0.00838156	3398	0.01643727	0.01814161	3928	-0.00348594	0	
218.19	0.19806089		748.19	0.02563459	0.02370721	1278.18	0.03443752	0.03116943	1808.19	-0.00895304	0	2338.18	0.05161097	0.05375286	2868.21	0.01001308	0.00845084	3398.2	0.01562828	0.01814161	3928.2	-0.00369358	0	
218.39	0.19941181		748.39	0.02565921	0.02395558	1278.38	0.03382808	0.03148911	1808.39	-0.00877308	0	2338.38	0.05082231	0.05399642	2868.41	0.00932817	0.0085197	3398.4	0.0161147	0.01814161	3928.4	-0.0030409	0	
218.59	0.20194805		748.59	0.0253843	0.02420369	1278.58	0.03341495	0.03180832	1808.59	-0.00796514	0	2338.58	0.05073674	0.05423586	2868.61	0.01012623	0.00858812	3398.6	0.01580482	0.01814161	3928.6	-0.00357984	0	
218.79	0.20315556		748.79	0.02520436	0.02445155	1278.78	0.03317849	0.03212705	1808.79	-0.00730229	0	2338.78	0.05062735	0.05447123	2868.81	0.01064821	0.00865612	3398.8	0.01467886	0.01814161	3928.8	-0.00446547	0	
218.99	0.20429004		748.99	0.02569565	0.02469916	1278.98	0.0334218	0.03244531	1808.99	-0.00711584	0	2338.98	0.05171633	0.05470261	2869.01	0.01195457	0.0087237	3399	0.01487093	0.01814161	3929	-0.00493971	0	
219.19	0.20479912		749.19	0.02575618	0.0249465	1279.18	0.03417334	0.0327631	1809.19	-0.00735092	0	2339.18	0.05211098	0.05493007	2869.21	0.01261847	0.00879086	3399.2	0.01473666	0.01814161	3929.2	-0.00512217	0	
219.39	0.20598062		749.39	0.02616684	0.0251936	1279.38	0.03420509	0.03308041	1809.39	-0.0078739	0	2339.38	0.05314394	0.05515367	2869.41	0.01303237	0.0088576	3399.4	0.01432168	0.01814161	3929.4	-0.00502521	0	
219.59	0.2074406		749.59	0.02688991	0.02544044	1279.58	0.03373366	0.03339726	1809.59	-0.00801382	0	2339.58	0.05247367	0.05537348	2869.61	0.01316332	0.00892393	3399.6	0.01514936	0.01814161	3929.6	-0.00606465	0	
219.79	0.20915205		749.79	0.02669586	0.02568702	1279.78	0.0336282	0.03371363	1809.79	-0.00765002	0	2339.78	0.05200364	0.05558955	2869.81	0.01302228	0.00898985	3399.8	0.01542764	0.01814161	3929.8	-0.00554605	0	
219.99	0.21075879		749.99	0.02713032	0.02593336	1279.98	0.03377954	0.03402954	1809.99	-0.00792597	0	2339.98	0.05194414	0.05580197	2870.01	0.01328932	0.00905537	3400	0.01514067	0.01814161	3930	-0.00583017	0	
220.19	0.21195994		750.19	0.02759211	0.02617943	1280.18	0.03407087	0.03434498	1810.19	-0.0080199	0	2340.18	0.05168308	0.05601078	2870.21	0.0127171	0.00912047	3400.2	0.01642915	0.01814161	3930.2	-0.0052897	0	
220.39	0.21281611		750.39	0.02795583	0.02642526	1280.38	0.03434905	0.03465995	1810.39	-0.00812609	0	2340.38	0.05077889	0.05621605	2870.41	0.01274267	0.00918517	3400.4	0.01733607	0.01814161	3930.4	-0.00560232	0	
220.59	0.21273702		750.59	0.02920104	0.02667083	1280.58	0.034516	0.03497446	1810.59	-0.00878624	0	2340.58	0.0498062	0.05641783	2870.61	0.01210846	0.00924947	3400.6	0.01733837	0.01814161	3930.6	-0.00671517	0	
220.79	0.21346455		750.79	0.02974762	0.02691615	1280.78	0.03466546	0.03528849	1810.79	-0.00879356	0	2340.78	0.04907943	0.0566162	2870.81	0.0122358	0.00931338	3400.8	0.01782901	0.01814161	3930.8	-0.00659422	0	
220.99	0.21476965		750.99	0.03088751	0.02716121	1280.98	0.03553716	0.03560207	1810.99	-0.00907639	0	2340.98	0.04979447	0.0568112	2871.01	0.01096742	0.00937688	3401	0.01806129	0.01814161	3931	-0.00593857	0	
221.19	0.21600597		751.19	0.03070256	0.02740603	1281.18	0.03704356	0.03591517	1811.19	-0.00851524	0	2341.18	0.04958412	0.05700289	2871.21	0.01099989	0.00944	3401.2	0.018265	0.01814161	3931.2	-0.00750072	0	
221.39	0.21721115		751.39	0.03146042	0.02765059	1281.38	0.03798847	0.03622782	1811.39	-0.00808808	0	2341.38	0.04942962	0.05719133	2871.41	0.01004846	0.00950272	3401.4	0.01860397	0.01814161	3931.4	-0.00715331	0	
221.59	0.21948273		751.59	0.03055098	0.0278949	1281.58	0.03856187	0.03653999	1811.59	-0.00851616	0	2341.58	0.04922504	0.05737658	2871.61	0.0095665	0.00956505	3401.6	0.01772784	0.01814161	3931.6	-0.00712671	0	
221.79	0.22082723		751.79	0.02989041	0.02813896	1281.78	0.03971174	0.03685171	1811.79	-0.00873045	0	2341.78	0.04966924	0.05755868	2871.81	0.00862039	0.009627	3401.8	0.01669087	0.01814161	3931.8	-0.00656728	0	
221.99	0.2220827		751.99	0.02847659	0.02838276	1281.98	0.0406905	0.03716297	1811.99	-0.00791289	0	2341.98	0.04983829	0.0577377	2872.01	0.00742697	0.00968856	3402	0.01653946	0.01814161	3932	-0.00690498	0	
222.19	0.22327285		752.19	0.02833334	0.02862632	1282.18	0.04101072	0.03747376	1812.19	-0.00748026	0	2342.18	0.04984664	0.05791368	2872.21	0.00755523	0.00974974	3402.2	0.01659369	0.01814161	3932.2	-0.00647364	0	
222.39	0.22439652		752.39	0.0274447	0.02886963	1282.38	0.04136109	0.03778409	1812.39	-0.00655784	0	2342.38	0.05102803	0.05808667	2872.41	0.00751549	0.00981054	3402.4	0.01644429	0.01814161	3932.4	-0.00607517	0	
222.59	0.22607232		752.59	0.02755506	0.02911268	1282.58	0.04211573	0.03809396	1812.59	-0.00619836	0	2342.58	0.05235319	0.05825673	2872.61	0.00813658	0.00987097	3402.6	0.01564709	0.01814161	3932.6	-0.00579825	0	
222.79	0.2261066		752.79	0.02772097	0.02935548	1282.78	0.04210931	0.03840337	1812.79	-0.00626389	0	2342.78	0.05395898	0.0584239	2872.81	0.00860246	0.00993102	3402.8	0.01500285	0.01814161	3932.8	-0.00613286	0	
222.99	0.22751243		752.99	0.02816749	0.02959804	1282.98	0.04211503	0.03871233	1812.99	-0.0063759	0	2342.98	0.05530021	0.05858824	2873.01	0.00974263	0.0099907	3403	0.01521882	0.01814161	3933	-0.0062994	0	
223.19	0.22835031		753.19	0.02784843	0.02984034	1283.18	0.04235077	0.03902082	1813.19	-0.00681279	0	2343.18	0.0553527	0.05874979	2873.21	0.00975578	0.01005001	3403.2	0.01396829	0.01814161	3933.2	-0.00636371	0	
223.39	0.22925221		753.39	0.02781261	0.0300824	1283.38	0.04191786	0.03932886	1813.39	-0.00717011	0	2343.38	0.05698491	0.05890861	2873.41	0.009956	0.01010895	3403.4	0.01386932	0.01814161	3933.4	-0.00599367	0	
223.59	0.23029815		753.59	0.02832586	0.0303242	1283.58	0.04094861	0.03963644	1813.59	-0.00782632	0	2343.58	0.05707529	0.05906472	2873.61	0.0100082	0.01016753	3403.6	0.01407713	0.01814161	3933.6	-0.00644691	0	
223.79	0.2312302		753.79	0.02917564	0.03056576	1283.78	0.04092003	0.03994357	1813.79	-0.00841114	0	2343.78	0.05737652	0.05921819	2873.81	0.01051774	0.01022574	3403.8	0.01421	0.01814161	3933.8	-0.00578679	0	
223.99	0.23205966		753.99	0.0304808	0.03080707	1283.98	0.04086905	0.04025024	1813.99	-0.00930504	0	2343.98	0.05720579	0.05936906	2874.01	0.01043896	0.0102836	3404	0.01421582	0.01814161	3934	-0.00578343	0	
224.19	0.23235792		754.19	0.03054714	0.03104813	1284.18	0.04127306	0.04055645	1814.19	-0.01005128	0	2344.18	0.05682045	0.05951737	2874.21	0.0105056	0.01034109	3404.2	0.01436607	0.01814161	3934.2	-0.0063487	0	
224.39	0.2318086		754.39	0.03171764	0.03128894	1284.38	0.04151628	0.04086222	1814.39	-0.0099958	0	2344.38	0.05620437	0.05966316	2874.41	0.01142088	0.01039823	3404.4	0.01486518	0.01814161	3934.4	-0.00620437	0	
224.59	0.23228359		754.59	0.03227695	0.0315295	1284.58	0.0415463	0.04116752	1814.59	-0.00969721	0	2344.58	0.05526043	0.05980648	2874.61	0.01228601	0.01045501	3404.6	0.01492192	0.01814161	3934.6	-0.00668201	0	
224.79	0.23373203		754.79	0.03316412	0.03176982	1284.78	0.04228644	0.04147238	1814.79	-0.00945549	0	2344.78	0.05467883	0.05994737	2874.81	0.01301799	0.01051145	3404.8	0.01558024	0.01814161	3934.8	-0.00589772	0	
224.99	0.23459877		754.99	0.03300667	0.03200989	1284.98	0.04374204	0.04177678	1814.99	-0.00922912	0	2344.98	0.05388455	0.06008587	2875.01	0.01256641	0.01056753	3405	0.01650093	0.01814161	3935	-0.00534237	0	
225.19	0.23494664		755.19	0.03273836	0.03224971	1285.18	0.04416588	0.04208073	1815.19	-0.00974173	0	2345.18	0.05338285	0.06022202	2875.21	0.01232912	0.01062326	3405.2	0.0171813	0.01814161	3935.2	-0.00568966	0	
225.39	0.23604879		755.39	0.03238434	0.03248928	1285.38	0.04467739	0.04238423	1815.39	-0.0105447	0	2345.38	0.05241402	0.06035586	2875.41	0.01196332	0.01067865	3405.4	0.0176865	0.01814161	3935.4	-0.00430377	0	
225.59	0.23712392		755.59	0.03214273	0.03272861	1285.58	0.04540472	0.04268729	1815.59	-0.01034744	0	2345.58	0.05169298	0.06048743	2875.61	0.01188809	0.0107337	3405.6	0.01757529	0.01814161	3935.6	-0.00444502	0	
225.79	0.23729324		755.79	0.03184428	0.03296769	1285.78	0.04639605	0.04298989	1815.79	-0.00988128	0	2345.78	0.05199908	0.06061677	2875.81	0.01255446	0.01078841	3405.8	0.01800346	0.01814161	3935.8	-0.00309495	0	
225.99	0.23801948		755.99	0.03132031	0.03320653	1285.98	0.04624376	0.04329204	1815.99	-0.00964722	0	2345.98	0.05217738	0.06074392	2876.01	0.01211272	0.01084277	3406	0.0193285	0.01814161	3936	-0.00270305	0	
226.19	0.23894943		756.19	0.0316771	0.03344512	1286.18	0.04664707	0.04359375	1816.19	-0.00950983	0	2346.18	0.05295763	0.06086891	2876.21	0.01243416	0.0108968	3406.2	0.01921982	0.01814161	3936.2	-0.00241592	0	
226.39	0.23970464		756.39	0.03186683	0.03368346	1286.38	0.04647585	0.043895	1816.39	-0.00923522	0	2346.38	0.05355858	0.06099178	2876.41	0.01238283	0.0109505	3406.4	0.01856264	0.01814161	3936.4	-0.0020494	0	
226.59	0.24103756		756.59	0.03154366	0.03392156	1286.58	0.0465016	0.04419581	1816.59	-0.00893534	0	2346.58	0.05334864	0.06111256	2876.61	0.01107324	0.01100386	3406.6	0.01850753	0.01814161	3936.6	-0.0018194	0	
226.79	0.24246944		756.79	0.03120965	0.03415941	1286.78	0.04670148	0.04449618	1816.79	-0.00872276	0	2346.78	0.05429731	0.0612313	2876.81	0.0101648	0.01105689	3406.8	0.01890895	0.01814161	3936.8	-0.00329611	0	
226.99	0.24423083		756.99	0.03185757	0.03439702	1286.98	0.0466391	0.0447961	1816.99	-0.00813259	0	2346.98	0.05545037	0.06134802	2877.01	0.00898862	0.01110959	3407	0.01882161	0.01814161	3937	-0.00404265	0	
227.19	0.24499833		757.19	0.0316156	0.03463438	1287.18	0.04717568	0.04509557	1817.19	-0.00938963	0	2347.18	0.05614061	0.06146276	2877.21	0.00808607	0.01116197	3407.2	0.01753064	0.01814161	3937.2	-0.00384903	0	
227.39	0.2463073		757.39	0.03209248	0.0348715	1287.38	0.04753197	0.04539461	1817.39	-0.01000097	0	2347.38	0.0574442	0.06157556	2877.41	0.00826378	0.01121402	3407.4	0.01778975	0.01814161	3937.4	-0.003228	0	
227.59	0.24815512		757.59	0.03317973	0.03510838	1287.58	0.04733158	0.04569319	1817.59	-0.01047194	0	2347.58	0.05761753	0.06168644	2877.61	0.00856936	0.01126575	3407.6	0.01745126	0.01814161	3937.6	-0.00366868	0	
227.79	0.24936554		757.79	0.03408118	0.03534501	1287.78	0.04755442	0.04599134	1817.79	-0.00992112	0	2347.78	0.05805495	0.06179545	2877.81	0.0085057	0.01131716	3407.8	0.01726046	0.01814161	3937.8	-0.00379319	0	
227.99	0.25118257		757.99	0.03438041	0.03558139	1287.98	0.04786056	0.04628904	1817.99	-0.01052531	0	2347.98	0.05849108	0.0619026	2878.01	0.00989582	0.01136825	3408	0.01686755	0.01814161	3938	-0.00392478	0	
228.19	0.25293894		758.19	0.03438146	0.03581754	1288.18	0.04815226	0.0465863	1818.19	-0.00965947	0	2348.18	0.05847094	0.06200794	2878.21	0.01100731	0.01141902	3408.2	0.01707157	0.01814161	3938.2	-0.00424809	0	
228.39	0.25396169		758.39	0.03546623	0.03605344	1288.38	0.04855781	0.04688312	1818.39	-0.00949066	0	2348.38	0.05728392	0.06211149	2878.41	0.01247553	0.01146948	3408.4	0.0170964	0.01814161	3938.4	-0.00463559	0	
228.59	0.25531327		758.59	0.03666832	0.0362891	1288.58	0.04858983	0.0471795	1818.59	-0.00966459	0	2348.58	0.0570341	0.06221328	2878.61	0.0127042	0.01151963	3408.6	0.0172696	0.01814161	3938.6	-0.00517747	0	
228.79	0.25691192		758.79	0.0373954	0.03652451	1288.78	0.04963506	0.04747545	1818.79	-0.00970245	0	2348.78	0.05761403	0.06231335	2878.81	0.01274112	0.01156946	3408.8	0.01746566	0.01814161	3938.8	-0.00523576	0	
228.99	0.25734083		758.99	0.03712549	0.03675968	1288.98	0.05019209	0.04777095	1818.99	-0.01016041	0	2348.98	0.05721835	0.06241172	2879.01	0.01246073	0.01161899	3409	0.01737705	0.01814161	3939	-0.00545233	0	
229.19	0.25843691		759.19	0.03730865	0.03699461	1289.18	0.05055057	0.04806601	1819.19	-0.01041373	0	2349.18	0.05677173	0.06250842	2879.21	0.01207596	0.01166821	3409.2	0.01717392	0.01814161	3939.2	-0.00547346	0	
229.39	0.25972127		759.39	0.03791639	0.0372293	1289.38	0.05135605	0.04836064	1819.39	-0.01014192	0	2349.38	0.05665349	0.06260348	2879.41	0.01297427	0.01171713	3409.4	0.01743873	0.01814161	3939.4	-0.00492596	0	
229.59	0.26016327		759.59	0.0385724	0.03746375	1289.58	0.05163837	0.04865483	1819.59	-0.00939602	0	2349.58	0.0567918	0.06269693	2879.61	0.01312577	0.01176574	3409.6	0.01730929	0.01814161	3939.6	-0.00545368	0	
229.79	0.26048928		759.79	0.03873258	0.03769796	1289.78	0.05204538	0.04894858	1819.79	-0.00899468	0	2349.78	0.0560332	0.06278879	2879.81	0.01296738	0.01181405	3409.8	0.01698874	0.01814161	3939.8	-0.00467623	0	
229.99	0.26094657		759.99	0.03865626	0.03793192	1289.98	0.05257546	0.0492419	1819.99	-0.00884799	0	2349.98	0.05542636	0.0628791	2880.01	0.0127516	0.01186206	3410	0.01737779	0.01814161	3940	-0.00478229	0	
230.19	0.261418		760.19	0.03916271	0.03816564	1290.18	0.05338551	0.04953478	1820.19	-0.00800564	0	2350.18	0.05481112	0.06296787	2880.21	0.01333589	0.01190977	3410.2	0.01693993	0.01814161	3940.2	-0.00519091	0	
230.39	0.2615796		760.39	0.03948179	0.03839913	1290.38	0.05363516	0.04982723	1820.39	-0.00765228	0	2350.38	0.05386196	0.06305514	2880.41	0.01274824	0.01195719	3410.4	0.01679893	0.01814161	3940.4	-0.00632548	0	
230.59	0.26197196		760.59	0.03901289	0.03863237	1290.58	0.05455522	0.05011925	1820.59	-0.00655435	0	2350.58	0.05503734	0.06314093	2880.61	0.01219974	0.01200432	3410.6	0.01663285	0.01814161	3940.6	-0.00769448	0	
230.79	0.26304911		760.79	0.03934966	0.03886537	1290.78	0.05512398	0.05041083	1820.79	-0.00639931	0	2350.78	0.05595506	0.06322526	2880.81	0.01203456	0.01205115	3410.8	0.01688675	0.01814161	3940.8	-0.00843119	0	
230.99	0.26336839		760.99	0.03989007	0.03909813	1290.98	0.05444723	0.05070198	1820.99	-0.0072012	0	2350.98	0.05585998	0.06330816	2881.01	0.0121123	0.01209769	3411	0.01668543	0.01814161	3941	-0.00809194	0	
231.19	0.26348187		761.19	0.0405398	0.03933066	1291.18	0.05462157	0.0509927	1821.19	-0.00819445	0	2351.18	0.05619859	0.06338966	2881.21	0.01259086	0.01214394	3411.2	0.01670584	0.01814161	3941.2	-0.00728804	0	
231.39	0.26426147		761.39	0.04088844	0.03956294	1291.38	0.05390918	0.05128299	1821.39	-0.0077058	0	2351.38	0.05715536	0.06346977	2881.41	0.01293303	0.01218991	3411.4	0.01697483	0.01814161	3941.4	-0.00701221	0	
231.59	0.26527158		761.59	0.0412469	0.03979498	1291.58	0.05382604	0.05157284	1821.59	-0.00727239	0	2351.58	0.05782975	0.06354853	2881.61	0.01272521	0.01223559	3411.6	0.0166851	0.01814161	3941.6	-0.00739464	0	
231.79	0.26596992		761.79	0.0409297	0.04002679	1291.78	0.05321142	0.05186227	1821.79	-0.00771673	0	2351.78	0.05798827	0.06362595	2881.81	0.0124714	0.01228099	3411.8	0.01745623	0.01814161	3941.8	-0.0076935	0	
231.99	0.26686152		761.99	0.04102904	0.04025836	1291.98	0.05220816	0.05215127	1821.99	-0.00820811	0	2351.98	0.05875721	0.06370205	2882.01	0.01383874	0.01232611	3412	0.01821803	0.01814161	3942	-0.00725648	0	
232.19	0.26789019		762.19	0.04188794	0.04048968	1292.18	0.05210274	0.05243984	1822.19	-0.00871593	0	2352.18	0.05840712	0.06377687	2882.21	0.01395012	0.01237095	3412.2	0.0186904	0.01814161	3942.2	-0.0076177	0	
232.39	0.2683843		762.39	0.04173935	0.04072077	1292.38	0.05086715	0.05272798	1822.39	-0.01056732	0	2352.38	0.05769425	0.06385042	2882.41	0.01461733	0.01241551	3412.4	0.01943079	0.01814161	3942.4	-0.00742433	0	
232.59	0.26806989		762.59	0.04185833	0.04095163	1292.58	0.05029246	0.05301569	1822.59	-0.01129146	0	2352.58	0.05883918	0.06392271	2882.61	0.01354536	0.01245979	3412.6	0.02070217	0.01814161	3942.6	-0.00689532	0	
232.79	0.26927038		762.79	0.04102083	0.04118224	1292.78	0.05057275	0.05330298	1822.79	-0.01147591	0	2352.78	0.05881995	0.06399379	2882.81	0.0137035	0.0125038	3412.8	0.02136119	0.01814161	3942.8	-0.00646159	0	
232.99	0.26995339		762.99	0.04152395	0.04141262	1292.98	0.05032983	0.05358984	1822.99	-0.0115887	0	2352.98	0.05905539	0.06406365	2883.01	0.01373944	0.01254754	3413	0.02158933	0.01814161	3943	-0.00619301	0	
233.19	0.27024412		763.19	0.04164334	0.04164276	1293.18	0.05050325	0.05387628	1823.19	-0.01130962	0	2353.18	0.05983568	0.06413234	2883.21	0.01324943	0.01259101	3413.2	0.02192239	0.01814161	3943.2	-0.00556762	0	
233.39	0.27034479		763.39	0.04245671	0.04187266	1293.38	0.05181051	0.05416229	1823.39	-0.01107242	0	2353.38	0.05972776	0.06419985	2883.41	0.01323365	0.0126342	3413.4	0.02233486	0.01814161	3943.4	-0.00517859	0	
233.59	0.27093968		763.59	0.04220391	0.04210232	1293.58	0.05167773	0.05444788	1823.59	-0.01090538	0	2353.58	0.05887371	0.06426623	2883.61	0.01267696	0.01267713	3413.6	0.0225213	0.01814161	3943.6	-0.0042289	0	
233.79	0.27122094		763.79	0.04275238	0.04233175	1293.78	0.05237802	0.05473304	1823.79	-0.01022428	0	2353.78	0.05803503	0.06433147	2883.81	0.0126489	0.0127198	3413.8	0.02234875	0.01814161	3943.8	-0.00385077	0	
233.99	0.27124319		763.99	0.04304664	0.04256095	1293.98	0.05366959	0.05501779	1823.99	-0.00944608	0	2353.98	0.05734564	0.06439561	2884.01	0.01314746	0.01276219	3414	0.02267756	0.01814161	3944	-0.00349146	0	
234.19	0.27237967		764.19	0.04347267	0.0427899	1294.18	0.0546651	0.0553021	1824.19	-0.00856952	0	2354.18	0.05711903	0.06445866	2884.21	0.01319501	0.01280433	3414.2	0.02174039	0.01814161	3944.2	-0.00400255	0	
234.39	0.27268047		764.39	0.04325243	0.04301863	1294.38	0.05556031	0.055586	1824.39	-0.00869621	0	2354.38	0.05716509	0.06452065	2884.41	0.01267083	0.01284621	3414.4	0.02012054	0.01814161	3944.4	-0.00480746	0	
234.59	0.27318382		764.59	0.04365378	0.04324711	1294.58	0.05716169	0.05586948	1824.59	-0.00755553	0	2354.58	0.05809549	0.06458158	2884.61	0.01314381	0.01288782	3414.6	0.01865146	0.01814161	3944.6	-0.00480802	0	
234.79	0.27405221		764.79	0.04450641	0.04347536	1294.78	0.0570974	0.05615254	1824.79	-0.00805338	0	2354.78	0.05725615	0.06464148	2884.81	0.01199587	0.01292918	3414.8	0.01813734	0.01814161	3944.8	-0.00402746	0	
234.99	0.27419865		764.99	0.04448169	0.04370338	1294.98	0.0577451	0.05643517	1824.99	-0.00820762	0	2354.98	0.05718755	0.06470036	2885.01	0.01256006	0.01297028	3415	0.01751448	0.01814161	3945	-0.00402054	0	
235.19	0.274203		765.19	0.04496747	0.04393116	1295.18	0.05823166	0.05671739	1825.19	-0.00795267	0	2355.18	0.05832145	0.06475824	2885.21	0.01234595	0.01301113	3415.2	0.01690351	0.01814161	3945.2	-0.00401684	0	
235.39	0.27525525		765.39	0.04410628	0.04415871	1295.38	0.05890199	0.05699919	1825.39	-0.00888547	0	2355.38	0.05818165	0.06481514	2885.41	0.01229007	0.01305172	3415.4	0.01564867	0.01814161	3945.4	-0.00458409	0	
235.59	0.2765688		765.59	0.04486728	0.04438602	1295.58	0.05958805	0.05728057	1825.59	-0.00961372	0	2355.58	0.05790928	0.06487108	2885.61	0.01310202	0.01309206	3415.6	0.01423615	0.01814161	3945.6	-0.00544899	0	
235.79	0.27746012		765.79	0.04516072	0.0446131	1295.78	0.05963011	0.05756154	1825.79	-0.01019417	0	2355.78	0.05776852	0.06492607	2885.81	0.01303475	0.01313216	3415.8	0.01444334	0.01814161	3945.8	-0.00581533	0	
235.99	0.27838749		765.99	0.04605704	0.04483994	1295.98	0.05958404	0.05784208	1825.99	-0.00995356	0	2355.98	0.05836716	0.06498012	2886.01	0.01452625	0.013172	3416	0.01414667	0.01814161	3946	-0.00590743	0	
236.19	0.28015545		766.19	0.04670334	0.04506655	1296.18	0.05957735	0.05812221	1826.19	-0.01050333	0	2356.18	0.05736469	0.06503326	2886.21	0.01437145	0.0132116	3416.2	0.01487651	0.01814161	3946.2	-0.00657498	0	
236.39	0.28086651		766.39	0.04614883	0.04529293	1296.38	0.058719	0.05840193	1826.39	-0.01095408	0	2356.38	0.05765489	0.0650855	2886.41	0.01485163	0.01325095	3416.4	0.01605149	0.01814161	3946.4	-0.0067718	0	
236.59	0.28160851		766.59	0.04579671	0.04551907	1296.58	0.05861299	0.05868123	1826.59	-0.01041611	0	2356.58	0.05887087	0.06513685	2886.61	0.01492911	0.01329005	3416.6	0.01621048	0.01814161	3946.6	-0.00686086	0	
236.79	0.28348753		766.79	0.04663943	0.04574498	1296.78	0.05869825	0.05896012	1826.79	-0.00994551	0	2356.78	0.05817093	0.06518733	2886.81	0.01564605	0.01332892	3416.8	0.01722008	0.01814161	3946.8	-0.00675453	0	
236.99	0.28433826		766.99	0.04697054	0.04597066	1296.98	0.05846978	0.05923859	1826.99	-0.00854979	0	2356.98	0.05857442	0.06523695	2887.01	0.01546891	0.01336754	3417	0.01815981	0.01814161	3947	-0.00710397	0	
237.19	0.28410304		767.19	0.04743995	0.04619611	1297.18	0.05933963	0.05951665	1827.19	-0.00825627	0	2357.18	0.05830609	0.06528573	2887.21	0.0147371	0.01340593	3417.2	0.01909025	0.01814161	3947.2	-0.00702074	0	
237.39	0.28454281		767.39	0.04772417	0.04642132	1297.38	0.05989235	0.0597943	1827.39	-0.0078541	0	2357.38	0.05830629	0.06533369	2887.41	0.01448376	0.01344408	3417.4	0.0204189	0.01814161	3947.4	-0.00724908	0	
237.59	0.28482255		767.59	0.04869232	0.04664631	1297.58	0.05971193	0.06007154	1827.59	-0.00746594	0	2357.58	0.05885471	0.06538083	2887.61	0.01454285	0.01348199	3417.6	0.0216123	0.01814161	3947.6	-0.00641372	0	
237.79	0.28527774		767.79	0.04918196	0.04687106	1297.78	0.06052719	0.06034837	1827.79	-0.00693979	0	2357.78	0.05883267	0.06542717	2887.81	0.01404591	0.01351966	3417.8	0.02178952	0.01814161	3947.8	-0.00659581	0	
237.99	0.2863799		767.99	0.04899539	0.04709558	1297.98	0.06089157	0.06062478	1827.99	-0.00648756	0	2357.98	0.05804491	0.06547272	2888.01	0.0136627	0.01355711	3418	0.02190534	0.01814161	3948	-0.00555436	0	
238.19	0.28778839		768.19	0.04888288	0.04731986	1298.18	0.06060091	0.06090079	1828.19	-0.00614106	0	2358.18	0.05883082	0.06551751	2888.21	0.01387455	0.01359432	3418.2	0.02166458	0.01814161	3948.2	-0.00481337	0	
238.39	0.28845065		768.39	0.04839316	0.04754392	1298.38	0.06112391	0.06117638	1828.39	-0.0063219	0	2358.38	0.05932619	0.06556153	2888.41	0.0135775	0.0136313	3418.4	0.0211251	0.01814161	3948.4	-0.0040905	0	
238.59	0.28841158		768.59	0.04877247	0.04776775	1298.58	0.06206598	0.06145157	1828.59	-0.00602269	0	2358.58	0.06008274	0.06560481	2888.61	0.01379815	0.01366805	3418.6	0.02122648	0.01814161	3948.6	-0.00375016	0	
238.79	0.28874325		768.79	0.04851054	0.04799134	1298.78	0.06127731	0.06172635	1828.79	-0.00654825	0	2358.78	0.06085028	0.06564735	2888.81	0.01382832	0.01370457	3418.8	0.02149691	0.01814161	3948.8	-0.00360851	0	
238.99	0.2890005		768.99	0.0472816	0.04821471	1298.98	0.06184111	0.06200072	1828.99	-0.00673092	0	2358.98	0.06176732	0.06568917	2889.01	0.0146902	0.01374087	3419	0.02087226	0.01814161	3949	-0.00361828	0	
239.19	0.28893886		769.19	0.04749085	0.04843784	1299.18	0.06113205	0.06227469	1829.19	-0.00788946	0	2359.18	0.06241267	0.06573028	2889.21	0.01499258	0.01377694	3419.2	0.01985063	0.01814161	3949.2	-0.00350353	0	
239.39	0.29004215		769.39	0.04757942	0.04866075	1299.38	0.06155481	0.06254825	1829.39	-0.00855025	0	2359.38	0.06240175	0.0657707	2889.41	0.01536443	0.01381279	3419.4	0.01885094	0.01814161	3949.4	-0.00381077	0	
239.59	0.29126904		769.59	0.04835995	0.04888343	1299.58	0.06203741	0.0628214	1829.59	-0.00869771	0	2359.58	0.0630251	0.06581042	2889.61	0.01546878	0.01384841	3419.6	0.01840777	0.01814161	3949.6	-0.00397704	0	
239.79	0.29161841		769.79	0.0490341	0.04910587	1299.78	0.06271707	0.06309415	1829.79	-0.00879004	0	2359.78	0.06317727	0.06584948	2889.81	0.01542543	0.01388382	3419.8	0.01853122	0.01814161	3949.8	-0.0042981	0	
239.99	0.29253868		769.99	0.04962576	0.04932809	1299.98	0.06278736	0.0633665	1829.99	-0.00859857	0	2359.98	0.06388835	0.06588787	2890.01	0.0167235	0.01391901	3420	0.01823584	0.01814161	3950	-0.00410899	0	
240.19	0.29439743		770.19	0.05057002	0.04955008	1300.18	0.062319	0.06363844	1830.19	-0.00900474	0	2360.18	0.06405534	0.06592561	2890.21	0.01583822	0.01395397	3420.2	0.01832585	0.01814161	3950.2	-0.00412623	0	
240.39	0.29483234		770.39	0.05101512	0.04977184	1300.38	0.06222895	0.06390997	1830.39	-0.00922517	0	2360.38	0.06498516	0.06596271	2890.41	0.01632855	0.01398872	3420.4	0.01809737	0.01814161	3950.4	-0.00426434	0	
240.59	0.29610197		770.59	0.05081505	0.04999338	1300.58	0.06200844	0.06418111	1830.59	-0.00918868	0	2360.58	0.06485058	0.06599919	2890.61	0.01580229	0.01402326	3420.6	0.01773623	0.01814161	3950.6	-0.00433809	0	
240.79	0.29703499		770.79	0.05193548	0.05021468	1300.78	0.06293562	0.06445184	1830.79	-0.00978443	0	2360.78	0.06302372	0.06603504	2890.81	0.01536719	0.01405758	3420.8	0.01770402	0.01814161	3950.8	-0.00461236	0	
240.99	0.29746773		770.99	0.05199647	0.05043576	1300.98	0.06363105	0.06472217	1830.99	-0.00875502	0	2360.98	0.06208889	0.06607028	2891.01	0.01504904	0.01409169	3421	0.01734641	0.01814161	3951	-0.0048841	0	
241.19	0.29761083		771.19	0.05302413	0.0506566	1301.18	0.06486015	0.0649921	1831.19	-0.008249	0	2361.18	0.06138537	0.06610493	2891.21	0.01440138	0.01412559	3421.2	0.01735166	0.01814161	3951.2	-0.00517167	0	
241.39	0.2984983		771.39	0.05316475	0.05087723	1301.38	0.06561343	0.06526163	1831.39	-0.007696	0	2361.38	0.0615511	0.06613899	2891.41	0.01425031	0.01415928	3421.4	0.0172937	0.01814161	3951.4	-0.0057292	0	
241.59	0.29955981		771.59	0.05319707	0.05109762	1301.58	0.06667603	0.06553076	1831.59	-0.00745769	0	2361.58	0.06026849	0.06617247	2891.61	0.0141942	0.01419276	3421.6	0.01681973	0.01814161	3951.6	-0.00522487	0	
241.79	0.3007373		771.79	0.05237729	0.05131779	1301.78	0.06719779	0.0657995	1831.79	-0.00704026	0	2361.78	0.05844079	0.06620539	2891.81	0.01292234	0.01422603	3421.8	0.01660095	0.01814161	3951.8	-0.00530525	0	
241.99	0.30171832		771.99	0.05191602	0.05153773	1301.98	0.06770314	0.06606783	1831.99	-0.00615848	0	2361.98	0.05847038	0.06623774	2892.01	0.01309905	0.01425909	3422	0.01645352	0.01814161	3952	-0.00490824	0	
242.19	0.30230979		772.19	0.05214337	0.05175744	1302.18	0.06830413	0.06633576	1832.19	-0.00549472	0	2362.18	0.0588819	0.06626955	2892.21	0.01352061	0.01429196	3422.2	0.01647602	0.01814161	3952.2	-0.00481179	0	
242.39	0.30189115		772.39	0.05152192	0.05197693	1302.38	0.06922296	0.0666033	1832.39	-0.00561758	0	2362.38	0.05835703	0.06630082	2892.41	0.0132958	0.01432461	3422.4	0.01583508	0.01814161	3952.4	-0.00480384	0	
242.59	0.30209415		772.59	0.05131726	0.05219619	1302.58	0.06999552	0.06687044	1832.59	-0.0061854	0	2362.58	0.05885892	0.06633156	2892.61	0.0140806	0.01435707	3422.6	0.01587478	0.01814161	3952.6	-0.00546878	0	
242.79	0.3026479		772.79	0.05137384	0.05241523	1302.78	0.0694184	0.06713719	1832.79	-0.00531754	0	2362.78	0.0589005	0.06636177	2892.81	0.0137213	0.01438932	3422.8	0.01634318	0.01814161	3952.8	-0.00549565	0	
242.99	0.30263944		772.99	0.05131269	0.05263404	1302.98	0.06941521	0.06740354	1832.99	-0.00574077	0	2362.98	0.05920101	0.06639148	2893.01	0.01423163	0.01442137	3423	0.01656989	0.01814161	3953	-0.00452456	0	
243.19	0.30349438		773.19	0.05182709	0.05285262	1303.18	0.06917092	0.06766949	1833.19	-0.00624575	0	2363.18	0.05934613	0.06642067	2893.21	0.01545809	0.01445323	3423.2	0.01686522	0.01814161	3953.2	-0.00451083	0	
243.39	0.30401748		773.39	0.05234439	0.05307099	1303.38	0.0696183	0.06793505	1833.39	-0.00629042	0	2363.38	0.05983868	0.06644938	2893.41	0.01596439	0.01448489	3423.4	0.01800467	0.01814161	3953.4	-0.00411772	0	
243.59	0.30483853		773.59	0.05307689	0.05328912	1303.58	0.06929683	0.06820022	1833.59	-0.00627195	0	2363.58	0.06041233	0.0664776	2893.61	0.01617394	0.01451635	3423.6	0.01862488	0.01814161	3953.6	-0.0040544	0	
243.79	0.30536892		773.79	0.05420178	0.05350703	1303.78	0.06886709	0.06846499	1833.79	-0.00662159	0	2363.78	0.0608864	0.06650534	2893.81	0.01680605	0.01454762	3423.8	0.01901174	0.01814161	3953.8	-0.00378545	0	
243.99	0.30618746		773.99	0.0548614	0.05372472	1303.98	0.06894747	0.06872938	1833.99	-0.00671739	0	2363.98	0.06213273	0.0665326	2894.01	0.01678173	0.01457869	3424	0.01946361	0.01814161	3954	-0.00309203	0	
244.19	0.30707476		774.19	0.05660873	0.05394218	1304.18	0.06867341	0.06899336	1834.19	-0.00756347	0	2364.18	0.06323367	0.06655941	2894.21	0.01590805	0.01460957	3424.2	0.02001309	0.01814161	3954.2	-0.00308472	0	
244.39	0.30752419		774.39	0.05655984	0.05415942	1304.38	0.06878384	0.06925696	1834.39	-0.00774344	0	2364.38	0.06377098	0.06658576	2894.41	0.01597927	0.01464026	3424.4	0.02094811	0.01814161	3954.4	-0.00367336	0	
244.59	0.30793529		774.59	0.05645198	0.05437643	1304.58	0.06907302	0.06952017	1834.59	-0.00833719	0	2364.58	0.06324444	0.06661167	2894.61	0.01537666	0.01467076	3424.6	0.02106171	0.01814161	3954.6	-0.0043445	0	
244.79	0.30783847		774.79	0.05638691	0.05459322	1304.78	0.06934175	0.06978299	1834.79	-0.00878683	0	2364.78	0.06259706	0.06663713	2894.81	0.01653908	0.01470107	3424.8	0.02074117	0.01814161	3954.8	-0.00412492	0	
244.99	0.3090703		774.99	0.0566112	0.05480979	1304.98	0.06950517	0.07004541	1834.99	-0.0083861	0	2364.98	0.06249539	0.06666216	2895.01	0.01678491	0.01473119	3425	0.0204602	0.01814161	3955	-0.00435047	0	
245.19	0.31011577		775.19	0.05656994	0.05502614	1305.18	0.0690836	0.07030745	1835.19	-0.00821045	0	2365.18	0.06322686	0.06668677	2895.21	0.01652307	0.01476112	3425.2	0.02046703	0.01814161	3955.2	-0.00472925	0	
245.39	0.31160569		775.39	0.05620863	0.05524226	1305.38	0.07007402	0.0705691	1835.39	-0.0085636	0	2365.38	0.06390204	0.06671096	2895.41	0.01621268	0.01479087	3425.4	0.02059952	0.01814161	3955.4	-0.00523876	0	
245.59	0.31225769		775.59	0.0555897	0.05545816	1305.58	0.07056902	0.07083036	1835.59	-0.00937958	0	2365.58	0.06363427	0.06673474	2895.61	0.01602201	0.01482044	3425.6	0.01982661	0.01814161	3955.6	-0.00523878	0	
245.79	0.31221663		775.79	0.05564397	0.05567384	1305.78	0.07176211	0.07109123	1835.79	-0.00962623	0	2365.78	0.06305143	0.06675812	2895.81	0.01493628	0.01484982	3425.8	0.01960617	0.01814161	3955.8	-0.0054395	0	
245.99	0.312251		775.99	0.05581462	0.05588929	1305.98	0.07270157	0.07135172	1835.99	-0.0091165	0	2365.98	0.06286423	0.0667811	2896.01	0.01534548	0.01487902	3426	0.01889785	0.01814161	3956	-0.00501487	0	
246.19	0.31273854		776.19	0.05597246	0.05610453	1306.18	0.07283949	0.07161182	1836.19	-0.00950254	0	2366.18	0.06164847	0.06680369	2896.21	0.01534462	0.01490804	3426.2	0.01823364	0.01814161	3956.2	-0.0054171	0	
246.39	0.31277919		776.39	0.05520886	0.05631954	1306.38	0.07308998	0.07187154	1836.39	-0.0101199	0	2366.38	0.06106526	0.0668259	2896.41	0.01481395	0.01493688	3426.4	0.01724135	0.01814161	3956.4	-0.0059165	0	
246.59	0.31324224		776.59	0.05501689	0.05653433	1306.58	0.07364694	0.07213087	1836.59	-0.01066063	0	2366.58	0.06149749	0.06684773	2896.61	0.01492674	0.01496554	3426.6	0.01702775	0.01814161	3956.6	-0.00606923	0	
246.79	0.31404057		776.79	0.05560778	0.0567489	1306.78	0.07428683	0.07238981	1836.79	-0.00968956	0	2366.78	0.06054983	0.06686919	2896.81	0.01454375	0.01499403	3426.8	0.01772637	0.01814161	3956.8	-0.00535032	0	
246.99	0.3147165		776.99	0.05561224	0.05696325	1306.98	0.07450858	0.07264837	1836.99	-0.01072499	0	2366.98	0.0607693	0.06689029	2897.01	0.01513442	0.01502233	3427	0.01807622	0.01814161	3957	-0.00449366	0	
247.19	0.31603927		777.19	0.05630871	0.05717738	1307.18	0.0746432	0.07290655	1837.19	-0.01029627	0	2367.18	0.06000731	0.06691103	2897.21	0.01576392	0.01505046	3427.2	0.0177393	0.01814161	3957.2	-0.00452117	0	
247.39	0.3169339		777.39	0.05691132	0.05739128	1307.38	0.07401466	0.07316435	1837.39	-0.01005964	0	2367.38	0.0602793	0.06693142	2897.41	0.0150813	0.01507842	3427.4	0.01818786	0.01814161	3957.4	-0.00413456	0	
247.59	0.31778107		777.59	0.05733664	0.05760497	1307.58	0.07414854	0.07342176	1837.59	-0.00965617	0	2367.58	0.06021145	0.06695146	2897.61	0.01458139	0.0151062	3427.6	0.01815243	0.01814161	3957.6	-0.00437537	0	
247.79	0.31779765		777.79	0.05795752	0.05781844	1307.78	0.07508598	0.07367879	1837.79	-0.01004173	0	2367.78	0.06140018	0.06697116	2897.81	0.01440229	0.01513382	3427.8	0.01791399	0.01814161	3957.8	-0.00410571	0	
247.99	0.31763421		777.99	0.05832963	0.05803168	1307.98	0.07539201	0.07393544	1837.99	-0.00950255	0	2367.98	0.06249622	0.06699053	2898.01	0.01402566	0.01516126	3428	0.01810831	0.01814161	3958	-0.00440388	0	
248.19	0.31791263		778.19	0.05938576	0.05824471	1308.18	0.0755391	0.07419171	1838.19	-0.00947045	0	2368.18	0.06374874	0.06700957	2898.21	0.01426479	0.01518853	3428.2	0.01789924	0.01814161	3958.2	-0.00508613	0	
248.39	0.31846544		778.39	0.05966492	0.05845752	1308.38	0.07569123	0.0744476	1838.39	-0.00895944	0	2368.38	0.06370419	0.06702828	2898.41	0.0149332	0.01521563	3428.4	0.01822664	0.01814161	3958.4	-0.00508281	0	
248.59	0.31849928		778.59	0.05986689	0.05867011	1308.58	0.07554874	0.07470311	1838.59	-0.01000355	0	2368.58	0.06357968	0.06704668	2898.61	0.01535652	0.01524256	3428.6	0.01831503	0.01814161	3958.6	-0.00442652	0	
248.79	0.31925531		778.79	0.06066464	0.05888248	1308.78	0.07478324	0.07495824	1838.79	-0.01017286	0	2368.78	0.06420041	0.06706477	2898.81	0.01598228	0.01526933	3428.8	0.01799808	0.01814161	3958.8	-0.00473392	0	
248.99	0.32086505		778.99	0.06121848	0.05909463	1308.98	0.07497437	0.075213	1838.99	-0.01054024	0	2368.98	0.06479373	0.06708255	2899.01	0.01541758	0.01529593	3429	0.01763823	0.01814161	3959	-0.00481605	0	
249.19	0.3214155		779.19	0.06120528	0.05930656	1309.18	0.07498037	0.07546737	1839.19	-0.01040645	0	2369.18	0.06557611	0.06710003	2899.21	0.01588668	0.01532237	3429.2	0.01820004	0.01814161	3959.2	-0.00533394	0	
249.39	0.32115241		779.39	0.06106358	0.05951828	1309.38	0.07582781	0.07572137	1839.39	-0.01051856	0	2369.38	0.06566727	0.06711721	2899.41	0.01589059	0.01534864	3429.4	0.01860394	0.01814161	3959.4	-0.00558728	0	
249.59	0.32052337		779.59	0.05966134	0.05972978	1309.58	0.07652237	0.07597499	1839.59	-0.01086908	0	2369.58	0.06454229	0.0671341	2899.61	0.01546956	0.01537475	3429.6	0.01710779	0.01814161	3959.6	-0.00578423	0	
249.79	0.31987167		779.79	0.06033428	0.05994105	1309.78	0.07670606	0.07622824	1839.79	-0.01015986	0	2369.78	0.06380728	0.0671507	2899.81	0.01612393	0.0154007	3429.8	0.01644879	0.01814161	3959.8	-0.00510838	0	
249.99	0.31990361		779.99	0.06054206	0.06015212	1309.98	0.07687932	0.07648111	1839.99	-0.00911012	0	2369.98	0.06429795	0.06716702	2900.01	0.01630455	0.01542648	3430	0.01600417	0.01814161	3960	-0.00540714	0	
250.19	0.31993395		780.19	0.06000714	0.06036296	1310.18	0.076787	0.07673361	1840.19	-0.0094662	0	2370.18	0.06472736	0.06718307	2900.21	0.01664102	0.01545211	3430.2	0.01642697	0.01814161	3960.2	-0.00537229	0	
250.39	0.31997297		780.39	0.05872534	0.06057359	1310.38	0.07705274	0.07698573	1840.39	-0.00947998	0	2370.38	0.0644773	0.06719884	2900.41	0.0169081	0.01547758	3430.4	0.01568161	0.01814161	3960.4	-0.0041038	0	
250.59	0.31991173		780.59	0.05880551	0.060784	1310.58	0.07742378	0.07723747	1840.59	-0.01010684	0	2370.58	0.06435838	0.06721435	2900.61	0.01637362	0.01550289	3430.6	0.01695651	0.01814161	3960.6	-0.00370464	0	
250.79	0.32183279		780.79	0.05884112	0.06099419	1310.78	0.0775153	0.07748885	1840.79	-0.00955691	0	2370.78	0.06333318	0.06722959	2900.81	0.01593008	0.01552804	3430.8	0.01735115	0.01814161	3960.8	-0.00279128	0	
250.99	0.32224932		780.99	0.05861395	0.06120417	1310.98	0.07735889	0.07773985	1840.99	-0.01007987	0	2370.98	0.06217933	0.06724458	2901.01	0.01531693	0.01555304	3431	0.01712357	0.01814161	3961	-0.0033732	0	
251.19	0.32286374		781.19	0.05932313	0.06141393	1311.18	0.07709967	0.07799048	1841.19	-0.00974001	0	2371.18	0.06174461	0.06725931	2901.21	0.01490185	0.01557788	3431.2	0.0165958	0.01814161	3961.2	-0.00328479	0	
251.39	0.32418204		781.39	0.05996971	0.06162348	1311.38	0.07696842	0.07824074	1841.39	-0.00990133	0	2371.38	0.06202379	0.06727379	2901.41	0.01371986	0.01560257	3431.4	0.0169036	0.01814161	3961.4	-0.00355075	0	
251.59	0.32413662		781.59	0.05903663	0.0618328	1311.58	0.07736999	0.07849062	1841.59	-0.01044291	0	2371.58	0.06202861	0.06728802	2901.61	0.01350283	0.01562711	3431.6	0.01656644	0.01814161	3961.6	-0.00353629	0	
251.79	0.32449163		781.79	0.05979212	0.06204192	1311.78	0.07706877	0.07874014	1841.79	-0.01039466	0	2371.78	0.062173	0.06730201	2901.81	0.01311467	0.01565149	3431.8	0.01631508	0.01814161	3961.8	-0.00359368	0	
251.99	0.32559786		781.99	0.06090867	0.06225082	1311.98	0.07632792	0.07898928	1841.99	-0.01042039	0	2371.98	0.06183331	0.06731577	2902.01	0.01299293	0.01567572	3432	0.01714423	0.01814161	3962	-0.00414033	0	
252.19	0.32638844		782.19	0.06175485	0.0624595	1312.18	0.07624011	0.07923806	1842.19	-0.01106307	0	2372.18	0.06192911	0.06732929	2902.21	0.01359338	0.01569981	3432.2	0.01703109	0.01814161	3962.2	-0.00335072	0	
252.39	0.32741661		782.39	0.06199562	0.06266797	1312.38	0.07646646	0.07948647	1842.39	-0.01109378	0	2372.38	0.06171999	0.06734258	2902.41	0.01391926	0.01572374	3432.4	0.01807864	0.01814161	3962.4	-0.0030717	0	
252.59	0.32849024		782.59	0.06257028	0.06287622	1312.58	0.07559406	0.07973451	1842.59	-0.01142954	0	2372.58	0.06141865	0.06735565	2902.61	0.01402362	0.01574752	3432.6	0.01872472	0.01814161	3962.6	-0.00336593	0	
252.79	0.32854165		782.79	0.06365178	0.06308426	1312.78	0.07571607	0.07998218	1842.79	-0.01126844	0	2372.78	0.0615847	0.0673685	2902.81	0.01431542	0.01577116	3432.8	0.01904587	0.01814161	3962.8	-0.00419768	0	
252.99	0.32863726		782.99	0.06366244	0.06329209	1312.98	0.0762115	0.08022948	1842.99	-0.01101796	0	2372.98	0.06200619	0.06738113	2903.01	0.01467864	0.01579465	3433	0.01925546	0.01814161	3963	-0.00480226	0	
253.19	0.32948272		783.19	0.06376286	0.0634997	1313.18	0.07632728	0.08047642	1843.19	-0.01060957	0	2373.18	0.06188384	0.06739354	2903.21	0.01569052	0.015818	3433.2	0.01971321	0.01814161	3963.2	-0.00589251	0	
253.39	0.32902314		783.39	0.06445552	0.0637071	1313.38	0.07651918	0.08072299	1843.39	-0.01017146	0	2373.38	0.06217842	0.06740574	2903.41	0.0155216	0.0158412	3433.4	0.01921213	0.01814161	3963.4	-0.00641949	0	
253.59	0.32891334		783.59	0.06432185	0.06391428	1313.58	0.07794844	0.0809692	1843.59	-0.00935312	0	2373.58	0.06194435	0.06741774	2903.61	0.01596014	0.01586426	3433.6	0.01797446	0.01814161	3963.6	-0.00628175	0	
253.79	0.32860603		783.79	0.06568222	0.06412125	1313.78	0.07856654	0.08121504	1843.79	-0.00841231	0	2373.78	0.06345369	0.06742953	2903.81	0.01728685	0.01588717	3433.8	0.01861937	0.01814161	3963.8	-0.00618416	0	
253.99	0.32879529		783.99	0.0657948	0.06432801	1313.98	0.0804144	0.08146052	1843.99	-0.00904235	0	2373.98	0.06447179	0.06744113	2904.01	0.01765392	0.01590994	3434	0.01876957	0.01814161	3964	-0.00636707	0	
254.19	0.32910812		784.19	0.06540622	0.06453455	1314.18	0.08086341	0.08170563	1844.19	-0.0095329	0	2374.18	0.064199	0.06745252	2904.21	0.01842006	0.01593258	3434.2	0.01902091	0.01814161	3964.2	-0.00515414	0	
254.39	0.33013793		784.39	0.06540765	0.06474088	1314.38	0.0818279	0.08195038	1844.39	-0.01049251	0	2374.38	0.0634669	0.06746373	2904.41	0.01832234	0.01595507	3434.4	0.0185379	0.01814161	3964.4	-0.0054458	0	
254.59	0.33123681		784.59	0.06630578	0.064947	1314.58	0.08219503	0.08219476	1844.59	-0.01032784	0	2374.58	0.06397631	0.06747474	2904.61	0.01817516	0.01597742	3434.6	0.01892816	0.01814161	3964.6	-0.00635426	0	
254.79	0.33193214		784.79	0.06674365	0.06515291	1314.78	0.08308771	0.08243879	1844.79	-0.00946638	0	2374.78	0.06329912	0.06748556	2904.81	0.01782901	0.01599963	3434.8	0.01851633	0.01814161	3964.8	-0.00653074	0	
254.99	0.33196873		784.99	0.06691935	0.06535861	1314.98	0.08342612	0.08268245	1844.99	-0.00924859	0	2374.98	0.0624887	0.06749621	2905.01	0.01794503	0.01602171	3435	0.01877711	0.01814161	3965	-0.0078937	0	
255.19	0.3327042		785.19	0.0674148	0.06556409	1315.18	0.08348784	0.08292575	1845.19	-0.00898128	0	2375.18	0.06276921	0.06750667	2905.21	0.01722125	0.01604365	3435.2	0.0181737	0.01814161	3965.2	-0.00739047	0	
255.39	0.33370117		785.39	0.06708037	0.06576936	1315.38	0.08389412	0.08316869	1845.39	-0.00902325	0	2375.38	0.06307495	0.06751695	2905.41	0.01630265	0.01606545	3435.4	0.01713624	0.01814161	3965.4	-0.00789852	0	
255.59	0.333935		785.59	0.06621903	0.06597442	1315.58	0.08418502	0.08341127	1845.59	-0.01010545	0	2375.58	0.06243084	0.06752706	2905.61	0.01579492	0.01608712	3435.6	0.01689935	0.01814161	3965.6	-0.00726608	0	
255.79	0.33412977		785.79	0.06681404	0.06617927	1315.78	0.08457851	0.08365349	1845.79	-0.01039828	0	2375.78	0.06136808	0.067537	2905.81	0.01551101	0.01610865	3435.8	0.01702537	0.01814161	3965.8	-0.00716356	0	
255.99	0.33457236		785.99	0.06716209	0.06638391	1315.98	0.08471951	0.08389535	1845.99	-0.01030866	0	2375.98	0.06138458	0.06754677	2906.01	0.01567083	0.01613005	3436	0.01729862	0.01814161	3966	-0.00724777	0	
256.19	0.33479979		786.19	0.06613845	0.06658834	1316.18	0.0845764	0.08413685	1846.19	-0.00997334	0	2376.18	0.06168797	0.06755638	2906.21	0.01535926	0.01615132	3436.2	0.01766595	0.01814161	3966.2	-0.00725756	0	
256.39	0.3348528		786.39	0.06611965	0.06679256	1316.38	0.0842866	0.084378	1846.39	-0.00970731	0	2376.38	0.06209829	0.06756582	2906.41	0.01540766	0.01617245	3436.4	0.01831747	0.01814161	3966.4	-0.00776803	0	
256.59	0.33465815		786.59	0.06706472	0.06699656	1316.58	0.08379718	0.08461878	1846.59	-0.00993811	0	2376.58	0.06170951	0.0675751	2906.61	0.01586616	0.01619346	3436.6	0.01878408	0.01814161	3966.6	-0.00834462	0	
256.79	0.33403055		786.79	0.06699333	0.06720036	1316.78	0.08441789	0.08485921	1846.79	-0.01109714	0	2376.78	0.06188711	0.06758422	2906.81	0.0155296	0.01621433	3436.8	0.01963908	0.01814161	3966.8	-0.00830534	0	
256.99	0.33436712		786.99	0.0668409	0.06740395	1316.98	0.0845314	0.08509928	1846.99	-0.0106506	0	2376.98	0.06237338	0.06759319	2907.01	0.01499312	0.01623508	3437	0.01939373	0.01814161	3967	-0.00851856	0	
257.19	0.33503909		787.19	0.06649655	0.06760732	1317.18	0.08525122	0.085339	1847.19	-0.01109859	0	2377.18	0.06161862	0.06760201	2907.21	0.01542252	0.0162557	3437.2	0.01912822	0.01814161	3967.2	-0.0084275	0	
257.39	0.33480768		787.39	0.06691235	0.06781049	1317.38	0.08581462	0.08557836	1847.39	-0.01107557	0	2377.38	0.06194824	0.06761068	2907.41	0.01519631	0.01627618	3437.4	0.01829099	0.01814161	3967.4	-0.00852691	0	
257.59	0.33453025		787.59	0.0671215	0.06801345	1317.58	0.08726381	0.08581737	1847.59	-0.01138658	0	2377.58	0.06238181	0.0676192	2907.61	0.01532715	0.01629655	3437.6	0.01858241	0.01814161	3967.6	-0.00783795	0	
257.79	0.3351415		787.79	0.0676019	0.0682162	1317.78	0.08811138	0.08605602	1847.79	-0.01182619	0	2377.78	0.06380681	0.06762757	2907.81	0.01557317	0.01631678	3437.8	0.01906425	0.01814161	3967.8	-0.00743899	0	
257.99	0.33590977		787.99	0.06835724	0.06841874	1317.98	0.08903924	0.08629432	1847.99	-0.01209634	0	2377.98	0.06348567	0.06763581	2908.01	0.01593971	0.01633689	3438	0.01890634	0.01814161	3968	-0.007194	0	
258.19	0.33760209		788.19	0.06865331	0.06862107	1318.18	0.08910366	0.08653227	1848.19	-0.01211485	0	2378.18	0.06390927	0.0676439	2908.21	0.01646013	0.01635688	3438.2	0.01899342	0.01814161	3968.2	-0.00688741	0	
258.39	0.33803634		788.39	0.06863576	0.0688232	1318.38	0.0898506	0.08676986	1848.39	-0.01231179	0	2378.38	0.06392022	0.06765186	2908.41	0.01622505	0.01637674	3438.4	0.01949476	0.01814161	3968.4	-0.00693838	0	
258.59	0.33865352		788.59	0.06921091	0.06902511	1318.58	0.08984622	0.0870071	1848.59	-0.01097399	0	2378.58	0.06398573	0.06765968	2908.61	0.01741421	0.01639648	3438.6	0.01963512	0.01814161	3968.6	-0.00662334	0	
258.79	0.33844168		788.79	0.06934019	0.06922682	1318.78	0.09048383	0.08724399	1848.79	-0.01110985	0	2378.78	0.06400052	0.06766737	2908.81	0.01685249	0.0164161	3438.8	0.02016651	0.01814161	3968.8	-0.0068537	0	
258.99	0.33973872		788.99	0.06958624	0.06942832	1318.98	0.08990328	0.08748052	1848.99	-0.0099603	0	2378.98	0.06414576	0.06767493	2909.01	0.0178072	0.01643559	3439	0.01987355	0.01814161	3969	-0.00690224	0	
259.19	0.34096729		789.19	0.06976708	0.06962962	1319.18	0.09083708	0.08771671	1849.19	-0.00926061	0	2379.18	0.06405662	0.06768236	2909.21	0.01693772	0.01645496	3439.2	0.01902077	0.01814161	3969.2	-0.00641238	0	
259.39	0.34164076		789.39	0.06941187	0.0698307	1319.38	0.09122021	0.08795255	1849.39	-0.00907726	0	2379.38	0.06393038	0.06768966	2909.41	0.01763977	0.01647422	3439.4	0.01884626	0.01814161	3969.4	-0.00614132	0	
259.59	0.34266493		789.59	0.06980248	0.07003158	1319.58	0.09164076	0.08818803	1849.59	-0.00926645	0	2379.58	0.06318689	0.06769685	2909.61	0.01808418	0.01649335	3439.6	0.019858	0.01814161	3969.6	-0.00600407	0	
259.79	0.34277823		789.79	0.06930673	0.07023225	1319.78	0.09095526	0.08842317	1849.79	-0.00883376	0	2379.78	0.06269662	0.0677039	2909.81	0.01876119	0.01651237	3439.8	0.02046143	0.01814161	3969.8	-0.00676216	0	
259.99	0.3439184		789.99	0.06961363	0.07043272	1319.98	0.09062745	0.08865796	1849.99	-0.00810487	0	2379.98	0.0629665	0.06771084	2910.01	0.01821747	0.01653127	3440	0.02084556	0.01814161	3970	-0.00674133	0	
260.19	0.34424542		790.19	0.07025346	0.07063298	1320.18	0.09000953	0.0888924	1850.19	-0.00799281	0	2380.18	0.0639002	0.06771767	2910.21	0.01790804	0.01655005	3440.2	0.02165561	0.01814161	3970.2	-0.00681348	0	
260.39	0.3448104		790.39	0.07115402	0.07083303	1320.38	0.08961072	0.08912649	1850.39	-0.00924907	0	2380.38	0.06469717	0.06772437	2910.41	0.01762523	0.01656871	3440.4	0.0219953	0.01814161	3970.4	-0.00681836	0	
260.59	0.34466929		790.59	0.07200871	0.07103288	1320.58	0.08922545	0.08936024	1850.59	-0.01024496	0	2380.58	0.06484532	0.06773096	2910.61	0.01740766	0.01658726	3440.6	0.02243681	0.01814161	3970.6	-0.00749392	0	
260.79	0.34473252		790.79	0.07245916	0.07123252	1320.78	0.08864886	0.08959364	1850.79	-0.01095239	0	2380.78	0.06544074	0.06773744	2910.81	0.01641531	0.0166057	3440.8	0.02233805	0.01814161	3970.8	-0.00673027	0	
260.99	0.34478829		790.99	0.07201411	0.07143195	1320.98	0.0887102	0.08982669	1850.99	-0.01120951	0	2380.98	0.06578325	0.06774381	2911.01	0.01624569	0.01662402	3441	0.02141	0.01814161	3971	-0.00679084	0	
261.19	0.34572193		791.19	0.07194095	0.07163118	1321.18	0.08838553	0.0900594	1851.19	-0.01262775	0	2381.18	0.06571758	0.06775008	2911.21	0.01658839	0.01664223	3441.2	0.0203039	0.01814161	3971.2	-0.00690595	0	
261.39	0.3467658		791.39	0.07265082	0.07183021	1321.38	0.08898083	0.09029176	1851.39	-0.01334584	0	2381.38	0.06605482	0.06775623	2911.41	0.01566736	0.01666032	3441.4	0.01997735	0.01814161	3971.4	-0.0070271	0	
261.59	0.34678365		791.59	0.07378302	0.07202903	1321.58	0.08857318	0.09052378	1851.59	-0.013408	0	2381.58	0.06672076	0.06776228	2911.61	0.01529525	0.0166783	3441.6	0.01979495	0.01814161	3971.6	-0.00697175	0	
261.79	0.34707166		791.79	0.07330199	0.07222764	1321.78	0.08872898	0.09075546	1851.79	-0.01275417	0	2381.78	0.06702733	0.06776823	2911.81	0.01460771	0.01669617	3441.8	0.01939326	0.01814161	3971.8	-0.00618874	0	
261.99	0.34705746		791.99	0.07345685	0.07242605	1321.98	0.08851811	0.09098679	1851.99	-0.0132862	0	2381.98	0.06621131	0.06777408	2912.01	0.01451675	0.01671393	3442	0.01850769	0.01814161	3972	-0.00701915	0	
262.19	0.34782741		792.19	0.07317911	0.07262426	1322.18	0.08793674	0.09121777	1852.19	-0.01345066	0	2382.18	0.06589446	0.06777983	2912.21	0.01448977	0.01673158	3442.2	0.01859779	0.01814161	3972.2	-0.00696121	0	
262.39	0.34763897		792.39	0.07311306	0.07282226	1322.38	0.08820941	0.09144842	1852.39	-0.01323153	0	2382.38	0.06413724	0.06778548	2912.41	0.01408518	0.01674912	3442.4	0.01854392	0.01814161	3972.4	-0.00723623	0	
262.59	0.34791876		792.59	0.07377779	0.07302006	1322.58	0.08808803	0.09167872	1852.59	-0.01167436	0	2382.58	0.0633186	0.06779104	2912.61	0.01456339	0.01676655	3442.6	0.01852721	0.01814161	3972.6	-0.00769937	0	
262.79	0.34846115		792.79	0.07356124	0.07321765	1322.78	0.08849979	0.09190868	1852.79	-0.01084567	0	2382.78	0.06304323	0.0677965	2912.81	0.01396436	0.01678387	3442.8	0.01847943	0.01814161	3972.8	-0.00661984	0	
262.99	0.34913433		792.99	0.07385705	0.07341504	1322.98	0.08866736	0.0921383	1852.99	-0.00968614	0	2382.98	0.0620862	0.06780187	2913.01	0.01455677	0.01680109	3443	0.01870364	0.01814161	3973	-0.00703456	0	
263.19	0.34906856		793.19	0.07326643	0.07361223	1323.18	0.08972768	0.09236759	1853.19	-0.00914922	0	2383.18	0.06106214	0.06780715	2913.21	0.01436808	0.0168182	3443.2	0.01882078	0.01814161	3973.2	-0.00671604	0	
263.39	0.3494769		793.39	0.07303472	0.07380922	1323.38	0.09015536	0.09259653	1853.39	-0.00926404	0	2383.38	0.05964571	0.06781233	2913.41	0.01619718	0.0168352	3443.4	0.01864431	0.01814161	3973.4	-0.00699905	0	
263.59	0.35038877		793.59	0.07324771	0.074006	1323.58	0.09000574	0.09282513	1853.59	-0.00909067	0	2383.58	0.05920134	0.06781743	2913.61	0.01621197	0.0168521	3443.6	0.02028991	0.01814161	3973.6	-0.00727684	0	
263.79	0.35059423		793.79	0.07356263	0.07420258	1323.78	0.08957505	0.09305339	1853.79	-0.00866757	0	2383.78	0.05881317	0.06782245	2913.81	0.01670525	0.0168689	3443.8	0.02100994	0.01814161	3973.8	-0.00808874	0	
263.99	0.35168943		793.99	0.07412234	0.07439896	1323.98	0.09086292	0.09328131	1853.99	-0.00880402	0	2383.98	0.05918603	0.06782738	2914.01	0.01653624	0.01688558	3444	0.0211151	0.01814161	3974	-0.00805305	0	
264.19	0.35214865		794.19	0.07473371	0.07459513	1324.18	0.09133354	0.0935089	1854.19	-0.00948469	0	2384.18	0.06009512	0.06783222	2914.21	0.01668704	0.01690217	3444.2	0.02167127	0.01814161	3974.2	-0.00830314	0	
264.39	0.35253635		794.39	0.07542428	0.0747911	1324.38	0.09161419	0.09373615	1854.39	-0.01101418	0	2384.38	0.05980706	0.06783698	2914.41	0.01633212	0.01691865	3444.4	0.02216395	0.01814161	3974.4	-0.00852733	0	
264.59	0.35188587		794.59	0.07587206	0.07498688	1324.58	0.0917961	0.09396306	1854.59	-0.01190426	0	2384.58	0.060243	0.06784167	2914.61	0.01607637	0.01693503	3444.6	0.0211575	0.01814161	3974.6	-0.00796386	0	
264.79	0.35202755		794.79	0.07611526	0.07518245	1324.78	0.09283144	0.09418963	1854.79	-0.01234296	0	2384.78	0.06087779	0.06784627	2914.81	0.01588488	0.01695131	3444.8	0.02080723	0.01814161	3974.8	-0.00792019	0	
264.99	0.35226524		794.99	0.07616112	0.07537781	1324.98	0.09342288	0.09441587	1854.99	-0.0124045	0	2384.98	0.06142596	0.06785079	2915.01	0.01575763	0.01696749	3445	0.02082543	0.01814161	3975	-0.00847831	0	
265.19	0.35343729		795.19	0.0769195	0.07557298	1325.18	0.09363223	0.09464177	1855.19	-0.01324226	0	2385.18	0.06220082	0.06785524	2915.21	0.01570712	0.01698357	3445.2	0.02057628	0.01814161	3975.2	-0.00755924	0	
265.39	0.35438446		795.39	0.07750864	0.07576795	1325.38	0.09422774	0.09486734	1855.39	-0.01315135	0	2385.38	0.06291422	0.06785961	2915.41	0.01547069	0.01699955	3445.4	0.02053084	0.01814161	3975.4	-0.00705706	0	
265.59	0.35429952		795.59	0.07763576	0.07596271	1325.58	0.09306579	0.09509258	1855.59	-0.01241667	0	2385.58	0.06386201	0.06786391	2915.61	0.0153303	0.01701543	3445.6	0.01984638	0.01814161	3975.6	-0.00727589	0	
265.79	0.35392326		795.79	0.07721478	0.07615728	1325.78	0.09318019	0.09531748	1855.79	-0.01236517	0	2385.78	0.06401691	0.06786814	2915.81	0.01412954	0.01703121	3445.8	0.01964667	0.01814161	3975.8	-0.0072003	0	
265.99	0.35455742		795.99	0.07755673	0.07635164	1325.98	0.09256043	0.09554204	1855.99	-0.01293444	0	2385.98	0.06471441	0.06787229	2916.01	0.01391206	0.01704689	3446	0.01993064	0.01814161	3976	-0.00711736	0	
266.19	0.355405		796.19	0.07788862	0.07654581	1326.18	0.09246254	0.09576628	1856.19	-0.01244551	0	2386.18	0.06465305	0.06787637	2916.21	0.01435999	0.01706248	3446.2	0.02002168	0.01814161	3976.2	-0.00710785	0	
266.39	0.35576359		796.39	0.07770359	0.07673977	1326.38	0.09277587	0.09599018	1856.39	-0.01213401	0	2386.38	0.06449782	0.06788039	2916.41	0.01412676	0.01707797	3446.4	0.02016427	0.01814161	3976.4	-0.00695269	0	
266.59	0.35580998		796.59	0.07765583	0.07693354	1326.58	0.09222321	0.09621375	1856.59	-0.01065703	0	2386.58	0.06564001	0.06788433	2916.61	0.01357057	0.01709336	3446.6	0.01987121	0.01814161	3976.6	-0.00600782	0	
266.79	0.35644648		796.79	0.07739945	0.0771271	1326.78	0.09152823	0.09643698	1856.79	-0.01036372	0	2386.78	0.06506823	0.06788821	2916.81	0.01293347	0.01710866	3446.8	0.02000598	0.01814161	3976.8	-0.00567425	0	
266.99	0.35657884		796.99	0.07723151	0.07732047	1326.98	0.09165987	0.09665989	1856.99	-0.01005476	0	2386.98	0.06541588	0.06789203	2917.01	0.01284294	0.01712387	3447	0.01996782	0.01814161	3977	-0.0060008	0	
267.19	0.35738942		797.19	0.07772266	0.07751363	1327.18	0.09170046	0.09688247	1857.19	-0.00895421	0	2387.18	0.06559903	0.06789577	2917.21	0.01375907	0.01713897	3447.2	0.02008119	0.01814161	3977.2	-0.00585638	0	
267.39	0.35818105		797.39	0.07736373	0.0777066	1327.38	0.09171287	0.09710471	1857.39	-0.00869808	0	2387.38	0.06539534	0.06789946	2917.41	0.01430184	0.01715399	3447.4	0.01972758	0.01814161	3977.4	-0.00621156	0	
267.59	0.35876564		797.59	0.07762933	0.07789937	1327.58	0.09186665	0.09732663	1857.59	-0.00822249	0	2387.58	0.06577897	0.06790308	2917.61	0.01485666	0.01716891	3447.6	0.02105847	0.01814161	3977.6	-0.00604978	0	
267.79	0.35889291		797.79	0.07769653	0.07809194	1327.78	0.09294299	0.09754822	1857.79	-0.00757615	0	2387.78	0.06541535	0.06790664	2917.81	0.01548938	0.01718374	3447.8	0.02072973	0.01814161	3977.8	-0.00636868	0	
267.99	0.35934989		797.99	0.07752186	0.07828431	1327.98	0.09468858	0.09776948	1857.99	-0.00803092	0	2387.98	0.06561059	0.06791014	2918.01	0.01618427	0.01719848	3448	0.01971891	0.01814161	3978	-0.00583364	0	
268.19	0.35923041		798.19	0.07786837	0.07847649	1328.18	0.09514932	0.09799041	1858.19	-0.00817836	0	2388.18	0.06533926	0.06791358	2918.21	0.01656959	0.01721313	3448.2	0.01952531	0.01814161	3978.2	-0.00569609	0	
268.39	0.35985838		798.39	0.07870413	0.07866846	1328.38	0.09650939	0.09821101	1858.39	-0.00861813	0	2388.38	0.0644773	0.06791697	2918.41	0.01682047	0.01722769	3448.4	0.01993967	0.01814161	3978.4	-0.00572118	0	
268.59	0.3600441		798.59	0.07864281	0.07886024	1328.58	0.09723487	0.09843129	1858.59	-0.00856823	0	2388.58	0.06432217	0.06792029	2918.61	0.01684691	0.01724215	3448.6	0.01850832	0.01814161	3978.6	-0.00599907	0	
268.79	0.36069024		798.79	0.0792037	0.07905182	1328.78	0.09786667	0.09865124	1858.79	-0.0078724	0	2388.78	0.06396183	0.06792356	2918.81	0.01682293	0.01725653	3448.8	0.01879539	0.01814161	3978.8	-0.00628459	0	
268.99	0.36092525		798.99	0.08079172	0.07924321	1328.98	0.0976216	0.09887086	1858.99	-0.0076913	0	2388.98	0.06407264	0.06792677	2919.01	0.01661407	0.01727081	3449	0.01923932	0.01814161	3979	-0.00577703	0	
269.19	0.36117838		799.19	0.08023039	0.0794344	1329.18	0.09793186	0.09909016	1859.19	-0.00849791	0	2389.18	0.06437016	0.06792993	2919.21	0.01662389	0.01728501	3449.2	0.01849266	0.01814161	3979.2	-0.00507643	0	
269.39	0.36141501		799.39	0.08030242	0.07962539	1329.38	0.09788786	0.09930913	1859.39	-0.00819502	0	2389.38	0.06430516	0.06793304	2919.41	0.01607915	0.01729912	3449.4	0.01864721	0.01814161	3979.4	-0.00496158	0	
269.59	0.3612087		799.59	0.0815172	0.07981618	1329.58	0.09786506	0.09952778	1859.59	-0.00857329	0	2389.58	0.06386612	0.06793609	2919.61	0.01602039	0.01731315	3449.6	0.01929006	0.01814161	3979.6	-0.00512413	0	
269.79	0.36054025		799.79	0.08238648	0.08000678	1329.78	0.09786129	0.0997461	1859.79	-0.00928819	0	2389.78	0.06392696	0.06793909	2919.81	0.01531795	0.01732708	3449.8	0.0186354	0.01814161	3979.8	-0.00479924	0	
269.99	0.36140604		799.99	0.08279491	0.08019718	1329.98	0.09790702	0.0999641	1859.99	-0.01050316	0	2389.98	0.06402504	0.06794204	2920.01	0.01513433	0.01734093	3450	0.01963012	0.01814161	3980	-0.00494323	0	
270.19	0.36166383		800.19	0.08341583	0.08038738	1330.18	0.09851202	0.10018178	1860.19	-0.01082048	0	2390.18	0.0637384	0.06794494	2920.21	0.0157252	0.0173547	3450.2	0.01891736	0.01814161	3980.2	-0.00590943	0	
270.39	0.36217253		800.39	0.08331804	0.08057739	1330.38	0.09813754	0.10039913	1860.39	-0.01040576	0	2390.38	0.06421645	0.06794779	2920.41	0.01523133	0.01736838	3450.4	0.01945933	0.01814161	3980.4	-0.00668923	0	
270.59	0.36257182		800.59	0.08361461	0.0807672	1330.58	0.09724282	0.10061617	1860.59	-0.01028606	0	2390.58	0.06488336	0.0679506	2920.61	0.0141306	0.01738197	3450.6	0.0191412	0.01814161	3980.6	-0.00728816	0	
270.79	0.36308573		800.79	0.08428945	0.08095682	1330.78	0.09746691	0.10083288	1860.79	-0.01020694	0	2390.78	0.06523979	0.06795335	2920.81	0.01418842	0.01739548	3450.8	0.01969983	0.01814161	3980.8	-0.00827938	0	
270.99	0.3632299		800.99	0.08440078	0.08114624	1330.98	0.09837857	0.10104926	1860.99	-0.01001701	0	2390.98	0.06613169	0.06795606	2921.01	0.01506886	0.01740891	3451	0.01991553	0.01814161	3981	-0.00793291	0	
271.19	0.3635078		801.19	0.08514596	0.08133547	1331.18	0.09863087	0.10126533	1861.19	-0.01012228	0	2391.18	0.06635272	0.06795872	2921.21	0.01567735	0.01742225	3451.2	0.02065985	0.01814161	3981.2	-0.00844206	0	
271.39	0.36328344		801.39	0.08432203	0.0815245	1331.38	0.09869527	0.10148108	1861.39	-0.01021072	0	2391.38	0.06688568	0.06796134	2921.41	0.01572347	0.01743551	3451.4	0.01984143	0.01814161	3981.4	-0.00799696	0	
271.59	0.36310238		801.59	0.08505749	0.08171334	1331.58	0.09912068	0.10169651	1861.59	-0.01052698	0	2391.58	0.06751212	0.06796391	2921.61	0.0169734	0.01744869	3451.6	0.01998787	0.01814161	3981.6	-0.00811253	0	
271.79	0.36324928		801.79	0.08467362	0.08190199	1331.78	0.09939207	0.10191162	1861.79	-0.01024423	0	2391.78	0.06810372	0.06796644	2921.81	0.01744886	0.01746179	3451.8	0.01993246	0.01814161	3981.8	-0.00870891	0	
271.99	0.36404564		801.99	0.08519019	0.08209044	1331.98	0.10020397	0.1021264	1861.99	-0.01058306	0	2391.98	0.06899506	0.06796893	2922.01	0.01811843	0.0174748	3452	0.01990487	0.01814161	3982	-0.00905885	0	
272.19	0.36530739		802.19	0.08535023	0.08227869	1332.18	0.09998651	0.10234088	1862.19	-0.01107353	0	2392.18	0.06895952	0.06797137	2922.21	0.01874803	0.01748774	3452.2	0.02019695	0.01814161	3982.2	-0.00930501	0	
272.39	0.36658899		802.39	0.08538624	0.08246675	1332.38	0.10006727	0.10255503	1862.39	-0.01201707	0	2392.38	0.06887017	0.06797378	2922.41	0.018902	0.01750059	3452.4	0.02005822	0.01814161	3982.4	-0.00984323	0	
272.59	0.36753304		802.59	0.08440314	0.08265462	1332.58	0.0996157	0.10276886	1862.59	-0.01250464	0	2392.58	0.0689863	0.06797614	2922.61	0.01848424	0.01751337	3452.6	0.01900927	0.01814161	3982.6	-0.01028417	0	
272.79	0.36801592		802.79	0.08442474	0.08284229	1332.78	0.09972913	0.10298238	1862.79	-0.01294748	0	2392.78	0.06925181	0.06797846	2922.81	0.01806119	0.01752606	3452.8	0.01942455	0.01814161	3982.8	-0.00913453	0	
272.99	0.36817439		802.99	0.08435257	0.08302978	1332.98	0.09981616	0.10319558	1862.99	-0.01278325	0	2392.98	0.06930445	0.06798074	2923.01	0.01811275	0.01753868	3453	0.01934472	0.01814161	3983	-0.00856394	0	
273.19	0.36846137		803.19	0.08293311	0.08321706	1333.18	0.10003087	0.10340847	1863.19	-0.01214491	0	2393.18	0.06850797	0.06798299	2923.21	0.01778957	0.01755122	3453.2	0.01864292	0.01814161	3983.2	-0.00714394	0	
273.39	0.36921526		803.39	0.08333935	0.08340416	1333.38	0.10016535	0.10362104	1863.39	-0.01160489	0	2393.38	0.06720417	0.06798519	2923.41	0.0178952	0.01756368	3453.4	0.01910864	0.01814161	3983.4	-0.0057827	0	
273.59	0.36960593		803.59	0.08375452	0.08359106	1333.58	0.10001791	0.10383329	1863.59	-0.01193887	0	2393.58	0.06612219	0.06798736	2923.61	0.01729579	0.01757606	3453.6	0.01889293	0.01814161	3983.6	-0.0055089	0	
273.79	0.37000531		803.79	0.08370175	0.08377777	1333.78	0.10053479	0.10404523	1863.79	-0.01196718	0	2393.78	0.06581462	0.06798949	2923.81	0.01676216	0.01758837	3453.8	0.01834765	0.01814161	3983.8	-0.00560747	0	
273.99	0.37061216		803.99	0.08363549	0.08396429	1333.98	0.10105498	0.10425686	1863.99	-0.01227795	0	2393.98	0.0657531	0.06799159	2924.01	0.01628731	0.0176006	3454	0.01845606	0.01814161	3984	-0.0061183	0	
274.19	0.37048469		804.19	0.08333226	0.08415062	1334.18	0.10141241	0.10446817	1864.19	-0.01133209	0	2394.18	0.06480573	0.06799365	2924.21	0.0161031	0.01761276	3454.2	0.01815853	0.01814161	3984.2	-0.00551049	0	
274.39	0.37065404		804.39	0.08338156	0.08433675	1334.38	0.10047615	0.10467917	1864.39	-0.01123862	0	2394.38	0.0642751	0.06799567	2924.41	0.01531243	0.01762484	3454.4	0.01850336	0.01814161	3984.4	-0.00609966	0	
274.59	0.37035112		804.59	0.08389934	0.08452269	1334.58	0.10005329	0.10488986	1864.59	-0.010664	0	2394.58	0.06427241	0.06799766	2924.61	0.01431013	0.01763684	3454.6	0.01806668	0.01814161	3984.6	-0.00544024	0	
274.79	0.370179		804.79	0.08406249	0.08470844	1334.78	0.10016272	0.10510023	1864.79	-0.00975173	0	2394.78	0.06433655	0.06799962	2924.81	0.0144036	0.01764877	3454.8	0.01885305	0.01814161	3984.8	-0.00450698	0	
274.99	0.3696675		804.99	0.08354587	0.084894	1334.98	0.10045815	0.10531029	1864.99	-0.00914294	0	2394.98	0.06387322	0.06800154	2925.01	0.01398081	0.01766063	3455	0.01931601	0.01814161	3985	-0.00353137	0	
275.19	0.36912872		805.19	0.08357801	0.08507937	1335.18	0.10018535	0.10552004	1865.19	-0.00941091	0	2395.18	0.06450066	0.06800343	2925.21	0.0135603	0.01767241	3455.2	0.01927045	0.01814161	3985.2	-0.00386852	0	
275.39	0.36872657		805.39	0.08368163	0.08526455	1335.38	0.10030027	0.10572948	1865.39	-0.00914826	0	2395.38	0.06495396	0.06800529	2925.41	0.01371077	0.01768412	3455.4	0.01887841	0.01814161	3985.4	-0.00395181	0	
275.59	0.36793692		805.59	0.08420561	0.08544954	1335.58	0.10075085	0.10593861	1865.59	-0.00902598	0	2395.58	0.06546304	0.06800712	2925.61	0.01365078	0.01769576	3455.6	0.01891314	0.01814161	3985.6	-0.00493181	0	
275.79	0.36847301		805.79	0.08437938	0.08563433	1335.78	0.10098513	0.10614743	1865.79	-0.00892723	0	2395.78	0.0658368	0.06800892	2925.81	0.01416919	0.01770733	3455.8	0.0200517	0.01814161	3985.8	-0.00586098	0	
275.99	0.36929155		805.99	0.08470103	0.08581894	1335.98	0.10204751	0.10635594	1865.99	-0.00966675	0	2395.98	0.06575982	0.06801068	2926.01	0.01423126	0.01771882	3456	0.02015809	0.01814161	3986	-0.00645312	0	
276.19	0.37052298		806.19	0.08505924	0.08600336	1336.18	0.10245078	0.10656414	1866.19	-0.01065059	0	2396.18	0.0655442	0.06801242	2926.21	0.01510615	0.01773024	3456.2	0.02007066	0.01814161	3986.2	-0.00740314	0	
276.39	0.37149611		806.39	0.08586915	0.08618758	1336.38	0.10261418	0.10677203	1866.39	-0.01089109	0	2396.38	0.06545443	0.06801412	2926.41	0.0155496	0.0177416	3456.4	0.01993187	0.01814161	3986.4	-0.00824253	0	
276.59	0.37289534		806.59	0.08568688	0.08637162	1336.58	0.10244197	0.10697961	1866.59	-0.01137229	0	2396.58	0.06570395	0.0680158	2926.61	0.0161042	0.01775288	3456.6	0.01988047	0.01814161	3986.6	-0.00863841	0	
276.79	0.37342035		806.79	0.08671936	0.08655547	1336.78	0.10268073	0.10718688	1866.79	-0.01157698	0	2396.78	0.06615717	0.06801745	2926.81	0.01684468	0.01776409	3456.8	0.02021993	0.01814161	3986.8	-0.00815766	0	
276.99	0.37435178		806.99	0.0865451	0.08673912	1336.98	0.10199114	0.10739385	1866.99	-0.01161111	0	2396.98	0.06648781	0.06801907	2927.01	0.01772698	0.01777523	3457	0.0197233	0.01814161	3987	-0.00805002	0	
277.19	0.37544581		807.19	0.08662988	0.08692259	1337.18	0.10213207	0.10760051	1867.19	-0.01183127	0	2397.18	0.06678016	0.06802066	2927.21	0.01889318	0.01778631	3457.2	0.02001781	0.01814161	3987.2	-0.00832755	0	
277.39	0.37650644		807.39	0.08727967	0.08710587	1337.38	0.10273138	0.10780687	1867.39	-0.01209467	0	2397.38	0.06662496	0.06802223	2927.41	0.0189497	0.01779731	3457.4	0.02021053	0.01814161	3987.4	-0.00882569	0	
277.59	0.37712829		807.59	0.08813746	0.08728896	1337.58	0.10260624	0.10801292	1867.59	-0.01217811	0	2397.58	0.06733377	0.06802377	2927.61	0.01861629	0.01780825	3457.6	0.01982101	0.01814161	3987.6	-0.00980208	0	
277.79	0.3780228		807.79	0.08974831	0.08747187	1337.78	0.1030354	0.10821866	1867.79	-0.01210908	0	2397.78	0.06760145	0.06802529	2927.81	0.0188955	0.01781911	3457.8	0.01923556	0.01814161	3987.8	-0.00967327	0	
277.99	0.37853909		807.99	0.09010535	0.08765458	1337.98	0.10313137	0.1084241	1867.99	-0.01157455	0	2397.98	0.0675998	0.06802677	2928.01	0.01875267	0.01782992	3458	0.01887565	0.01814161	3988	-0.0089892	0	
278.19	0.37872191		808.19	0.09031934	0.08783711	1338.18	0.10314281	0.10862923	1868.19	-0.01139581	0	2398.18	0.0669043	0.06802824	2928.21	0.01858829	0.01784065	3458.2	0.01872569	0.01814161	3988.2	-0.00831216	0	
278.39	0.37898091		808.39	0.09120109	0.08801945	1338.38	0.10349478	0.10883406	1868.39	-0.01083159	0	2398.38	0.0675554	0.06802967	2928.41	0.01837058	0.01785132	3458.4	0.01842512	0.01814161	3988.4	-0.00798599	0	
278.59	0.37940355		808.59	0.09122094	0.0882016	1338.58	0.10399746	0.10903858	1868.59	-0.00950462	0	2398.58	0.06805154	0.06803109	2928.61	0.01811427	0.01786192	3458.6	0.01792698	0.01814161	3988.6	-0.00716982	0	
278.79	0.37944151		808.79	0.09115932	0.08838356	1338.78	0.10442602	0.10924281	1868.79	-0.00926785	0	2398.78	0.06903851	0.06803248	2928.81	0.01776387	0.01787246	3458.8	0.01860617	0.01814161	3988.8	-0.00669093	0	
278.99	0.37836693		808.99	0.09092574	0.08856533	1338.98	0.10547917	0.10944673	1868.99	-0.00929193	0	2398.98	0.06897656	0.06803384	2929.01	0.01711398	0.01788293	3459	0.01785687	0.01814161	3989	-0.00698219	0	
279.19	0.37810983		809.19	0.09063942	0.08874692	1339.18	0.10510689	0.10965034	1869.19	-0.00885759	0	2399.18	0.0689063	0.06803519	2929.21	0.017887	0.01789333	3459.2	0.01818382	0.01814161	3989.2	-0.00726881	0	
279.39	0.37716442		809.39	0.09061768	0.08892832	1339.38	0.10644652	0.10985366	1869.39	-0.00840001	0	2399.38	0.06813526	0.06803651	2929.41	0.01759643	0.01790367	3459.4	0.01872245	0.01814161	3989.4	-0.00691347	0	
279.59	0.37577859		809.59	0.09074792	0.08910954	1339.58	0.10628669	0.11005667	1869.59	-0.00784599	0	2399.58	0.06789929	0.06803781	2929.61	0.01721335	0.01791395	3459.6	0.01922639	0.01814161	3989.6	-0.0075783	0	
279.79	0.37534575		809.79	0.09036643	0.08929057	1339.78	0.10671057	0.11025938	1869.79	-0.0076994	0	2399.78	0.06757326	0.06803908	2929.81	0.0177238	0.01792417	3459.8	0.02051134	0.01814161	3989.8	-0.00841569	0	
279.99	0.37607261		809.99	0.08952222	0.08947141	1339.98	0.10707971	0.1104618	1869.99	-0.0084868	0	2399.98	0.06672973	0.06804034	2930.01	0.01726813	0.01793432	3460	0.02011698	0.01814161	3990	-0.00909852	0	
280.19	0.37673832		810.19	0.08919989	0.08965206	1340.18	0.10722256	0.11066391	1870.19	-0.00883338	0	2400.18	0.06584744	0.06804157	2930.21	0.01698918	0.0179444	3460.2	0.02011967	0.01814161	3990.2	-0.00989815	0	
280.39	0.37727742		810.39	0.08938541	0.08983253	1340.38	0.10623716	0.11086572	1870.39	-0.00948678	0	2400.38	0.06572001	0.06804278	2930.41	0.01645395	0.01795443	3460.4	0.01983522	0.01814161	3990.4	-0.0098959	0	
280.59	0.37808447		810.59	0.08911024	0.09001282	1340.58	0.10523736	0.11106723	1870.59	-0.01037738	0	2400.58	0.06583775	0.06804397	2930.61	0.01646049	0.01796439	3460.6	0.02023688	0.01814161	3990.6	-0.00991809	0	
280.79	0.37888501		810.79	0.08870043	0.09019292	1340.78	0.10497241	0.11126845	1870.79	-0.0111577	0	2400.78	0.0664685	0.06804514	2930.81	0.01573454	0.01797429	3460.8	0.02024343	0.01814161	3990.8	-0.01002725	0	
280.99	0.37884901		810.99	0.08846465	0.09037283	1340.98	0.10464387	0.11146936	1870.99	-0.01161444	0	2400.98	0.06734078	0.0680463	2931.01	0.01651576	0.01798413	3461	0.02079606	0.01814161	3991	-0.00986832	0	
281.19	0.3794389		811.19	0.08834911	0.09055256	1341.18	0.10559292	0.11166998	1871.19	-0.01235243	0	2401.18	0.06787643	0.06804743	2931.21	0.01670001	0.01799391	3461.2	0.02136971	0.01814161	3991.2	-0.01084219	0	
281.39	0.37956114		811.39	0.08837162	0.0907321	1341.38	0.10586934	0.1118703	1871.39	-0.01249526	0	2401.38	0.06765684	0.06804854	2931.41	0.01552104	0.01800363	3461.4	0.0207738	0.01814161	3991.4	-0.01020279	0	
281.59	0.3791907		811.59	0.08865212	0.09091145	1341.58	0.10609011	0.11207033	1871.59	-0.01255319	0	2401.58	0.06845134	0.06804963	2931.61	0.01576158	0.01801329	3461.6	0.02024883	0.01814161	3991.6	-0.01033074	0	
281.79	0.38018451		811.79	0.08931488	0.09109063	1341.78	0.10669695	0.11227005	1871.79	-0.01294915	0	2401.78	0.0688584	0.06805071	2931.81	0.01570354	0.01802288	3461.8	0.01996375	0.01814161	3991.8	-0.00933065	0	
281.99	0.38158794		811.99	0.08951992	0.09126962	1341.98	0.10705652	0.11246948	1871.99	-0.01235779	0	2401.98	0.06899806	0.06805177	2932.01	0.01557935	0.01803242	3462	0.02007438	0.01814161	3992	-0.00887744	0	
282.19	0.38242838		812.19	0.08969177	0.09144842	1342.18	0.10825475	0.11266862	1872.19	-0.01287825	0	2402.18	0.06894252	0.06805281	2932.21	0.01618656	0.0180419	3462.2	0.01959969	0.01814161	3992.2	-0.00850956	0	
282.39	0.38298193		812.39	0.09019435	0.09162704	1342.38	0.10913879	0.11286746	1872.39	-0.01197967	0	2402.38	0.06918165	0.06805383	2932.41	0.01675555	0.01805132	3462.4	0.01976724	0.01814161	3992.4	-0.00896196	0	
282.59	0.38370134		812.59	0.09017819	0.09180548	1342.58	0.10912272	0.113066	1872.59	-0.01183858	0	2402.58	0.06868918	0.06805483	2932.61	0.01677869	0.01806069	3462.6	0.01941636	0.01814161	3992.6	-0.00907752	0	
282.79	0.38413881		812.79	0.09124008	0.09198373	1342.78	0.1097592	0.11326425	1872.79	-0.01249068	0	2402.78	0.06854974	0.06805582	2932.81	0.01684415	0.01806999	3462.8	0.01910897	0.01814161	3992.8	-0.00852818	0	
282.99	0.38412406		812.99	0.0911035	0.0921618	1342.98	0.11050408	0.11346221	1872.99	-0.01177088	0	2402.98	0.0674332	0.06805679	2933.01	0.01672682	0.01807924	3463	0.01912789	0.01814161	3993	-0.00877523	0	
283.19	0.38530554		813.19	0.09087791	0.09233968	1343.18	0.11019299	0.11365987	1873.19	-0.01088983	0	2403.18	0.06724286	0.06805774	2933.21	0.01781989	0.01808843	3463.2	0.01990394	0.01814161	3993.2	-0.0077425	0	
283.39	0.38483382		813.39	0.09115736	0.09251738	1343.38	0.1109224	0.11385724	1873.39	-0.01069864	0	2403.38	0.06716676	0.06805868	2933.41	0.01724548	0.01809756	3463.4	0.01978404	0.01814161	3993.4	-0.00784387	0	
283.59	0.38589576		813.59	0.09197843	0.0926949	1343.58	0.1107349	0.11405432	1873.59	-0.01018943	0	2403.58	0.06675852	0.0680596	2933.61	0.0169955	0.01810664	3463.6	0.01991991	0.01814161	3993.6	-0.00892212	0	
283.79	0.38735438		813.79	0.09198445	0.09287224	1343.78	0.11192615	0.11425111	1873.79	-0.01016936	0	2403.78	0.06648861	0.06806051	2933.81	0.01731823	0.01811566	3463.8	0.01975624	0.01814161	3993.8	-0.00931245	0	
283.99	0.38829876		813.99	0.09216551	0.09304939	1343.98	0.11251824	0.1144476	1873.99	-0.01101207	0	2403.98	0.06562763	0.0680614	2934.01	0.01681083	0.01812462	3464	0.0189616	0.01814161	3994	-0.00872456	0	
284.19	0.38835602		814.19	0.09230731	0.09322636	1344.18	0.11294707	0.1146438	1874.19	-0.01067632	0	2404.18	0.06497518	0.06806227	2934.21	0.01553991	0.01813353	3464.2	0.01891413	0.01814161	3994.2	-0.00897914	0	
284.39	0.38874855		814.39	0.09282188	0.09340315	1344.38	0.11291889	0.11483971	1874.39	-0.01102014	0	2404.38	0.06460303	0.06806314	2934.41	0.01599367	0.01814238	3464.4	0.0183281	0.01814161	3994.4	-0.0081676	0	
284.59	0.38876249		814.59	0.09354994	0.09357976	1344.58	0.11372549	0.11503533	1874.59	-0.01047084	0	2404.58	0.06531421	0.06806398	2934.61	0.0161405	0.01815118	3464.6	0.01864064	0.01814161	3994.6	-0.00728841	0	
284.79	0.3880397		814.79	0.09369156	0.09375619	1344.78	0.11382872	0.11523066	1874.79	-0.01095341	0	2404.78	0.06636768	0.06806481	2934.81	0.01574694	0.01815992	3464.8	0.01902887	0.01814161	3994.8	-0.00678898	0	
284.99	0.38688938		814.99	0.09476717	0.09393243	1344.98	0.11400443	0.1154257	1874.99	-0.01085155	0	2404.98	0.0672127	0.06806563	2935.01	0.01674821	0.01816861	3465	0.01962068	0.01814161	3995	-0.00630203	0	
285.19	0.38670257		815.19	0.09399898	0.09410849	1345.18	0.11406464	0.11562046	1875.19	-0.0112264	0	2405.18	0.0680796	0.06806644	2935.21	0.01693507	0.01817725	3465.2	0.01937821	0.01814161	3995.2	-0.00658178	0	
285.39	0.3862003		815.39	0.09410291	0.09428437	1345.38	0.11317201	0.11581492	1875.39	-0.01158643	0	2405.38	0.06764239	0.06806723	2935.41	0.01663237	0.01818583	3465.4	0.01949373	0.01814161	3995.4	-0.00589303	0	
285.59	0.38566389		815.59	0.09378875	0.09446007	1345.58	0.11319951	0.11600909	1875.59	-0.01105711	0	2405.58	0.06835862	0.068068	2935.61	0.01579649	0.01819436	3465.6	0.01922128	0.01814161	3995.6	-0.00659766	0	
285.79	0.38635683		815.79	0.09352932	0.09463559	1345.78	0.112325	0.11620298	1875.79	-0.01093332	0	2405.78	0.06764368	0.06806877	2935.81	0.01496717	0.01820283	3465.8	0.01907432	0.01814161	3995.8	-0.00664298	0	
285.99	0.38579806		815.99	0.09327819	0.09481093	1345.98	0.11211771	0.11639658	1875.99	-0.01076373	0	2405.98	0.06696051	0.06806952	2936.01	0.01519231	0.01821126	3466	0.0191407	0.01814161	3996	-0.00662889	0	
286.19	0.38520953		816.19	0.09312506	0.09498609	1346.18	0.11324927	0.11658989	1876.19	-0.01155219	0	2406.18	0.06672786	0.06807025	2936.21	0.01576499	0.01821963	3466.2	0.01871243	0.01814161	3996.2	-0.00735587	0	
286.39	0.38522744		816.39	0.09343607	0.09516106	1346.38	0.11351436	0.11678292	1876.39	-0.01149365	0	2406.38	0.06729266	0.06807098	2936.41	0.01551343	0.01822795	3466.4	0.01864354	0.01814161	3996.4	-0.00854395	0	
286.59	0.3855774		816.59	0.09298249	0.09533586	1346.58	0.11381327	0.11697566	1876.59	-0.01153686	0	2406.58	0.06678119	0.06807169	2936.61	0.01568545	0.01823622	3466.6	0.01869208	0.01814161	3996.6	-0.00776555	0	
286.79	0.38520634		816.79	0.09366532	0.09551048	1346.78	0.11456447	0.11716811	1876.79	-0.01145318	0	2406.78	0.06662247	0.06807239	2936.81	0.01559875	0.01824443	3466.8	0.01894225	0.01814161	3996.8	-0.00740915	0	
286.99	0.38577665		816.99	0.09288554	0.09568492	1346.98	0.11506891	0.11736028	1876.99	-0.01088789	0	2406.98	0.06727609	0.06807308	2937.01	0.01598911	0.0182526	3467	0.01976423	0.01814161	3997	-0.00795013	0	
287.19	0.38664247		817.19	0.09220397	0.09585917	1347.18	0.11494891	0.11755216	1877.19	-0.010977	0	2407.18	0.06814621	0.06807376	2937.21	0.01743123	0.01826072	3467.2	0.01988995	0.01814161	3997.2	-0.00774517	0	
287.39	0.38809892		817.39	0.0925854	0.09603325	1347.38	0.11556975	0.11774376	1877.39	-0.01027339	0	2407.38	0.06890114	0.06807443	2937.41	0.01765088	0.01826878	3467.4	0.0191823	0.01814161	3997.4	-0.00920618	0	
287.59	0.38941637		817.59	0.09246149	0.09620715	1347.58	0.11539466	0.11793508	1877.59	-0.01080753	0	2407.58	0.06841353	0.06807508	2937.61	0.01754246	0.0182768	3467.6	0.01973148	0.01814161	3997.6	-0.00973186	0	
287.79	0.39008309		817.79	0.09268025	0.09638087	1347.78	0.1158715	0.11812611	1877.79	-0.01154101	0	2407.78	0.06879971	0.06807573	2937.81	0.01827783	0.01828476	3467.8	0.01926625	0.01814161	3997.8	-0.00992588	0	
287.99	0.39034578		817.99	0.09254691	0.09655441	1347.98	0.1158825	0.11831686	1877.99	-0.01202003	0	2407.98	0.06899244	0.06807636	2938.01	0.01939593	0.01829268	3468	0.01936872	0.01814161	3998	-0.00966131	0	
288.19	0.39172196		818.19	0.09286363	0.09672777	1348.18	0.11481073	0.11850732	1878.19	-0.01235854	0	2408.18	0.06926304	0.06807698	2938.21	0.01936605	0.01830054	3468.2	0.01952221	0.01814161	3998.2	-0.00973559	0	
288.39	0.39207693		818.39	0.09367511	0.09690096	1348.38	0.11530999	0.1186975	1878.39	-0.01257425	0	2408.38	0.0695655	0.06807759	2938.41	0.02032521	0.01830836	3468.4	0.01955293	0.01814161	3998.4	-0.00855871	0	
288.59	0.39263016		818.59	0.09502831	0.09707396	1348.58	0.1146744	0.11888741	1878.59	-0.01266798	0	2408.58	0.07043938	0.06807819	2938.61	0.02031403	0.01831613	3468.6	0.01974946	0.01814161	3998.6	-0.00770459	0	
288.79	0.3929721		818.79	0.09635812	0.09724679	1348.78	0.11353632	0.11907702	1878.79	-0.01320926	0	2408.78	0.07025994	0.06807878	2938.81	0.02069334	0.01832385	3468.8	0.02016573	0.01814161	3998.8	-0.00752264	0	
288.99	0.39347411		818.99	0.09672664	0.09741944	1348.98	0.11306911	0.11926636	1878.99	-0.01395634	0	2408.98	0.07017837	0.06807936	2939.01	0.02077086	0.01833153	3469	0.02021098	0.01814161	3999	-0.00681702	0	
289.19	0.39428389		819.19	0.0961715	0.09759191	1349.18	0.11240175	0.11945542	1879.19	-0.01474087	0	2409.18	0.07017956	0.06807994	2939.21	0.02049059	0.01833915	3469.2	0.01988716	0.01814161	3999.2	-0.0066464	0	
289.39	0.39432477		819.39	0.09670892	0.09776421	1349.38	0.11253557	0.1196442	1879.39	-0.01494499	0	2409.38	0.06905408	0.0680805	2939.41	0.01938868	0.01834673	3469.4	0.01948893	0.01814161	3999.4	-0.00590737	0	
289.59	0.39415767		819.59	0.09581512	0.09793632	1349.58	0.11314935	0.11983269	1879.59	-0.01389034	0	2409.58	0.06850561	0.06808105	2939.61	0.01860245	0.01835426	3469.6	0.0182986	0.01814161	3999.6	-0.00686028	0	
289.79	0.39346479		819.79	0.09634561	0.09810826	1349.78	0.1135413	0.12002091	1879.79	-0.01448941	0	2409.78	0.06730291	0.06808159	2939.81	0.01910636	0.01836175	3469.8	0.01815188	0.01814161	3999.8	-0.00588331	0	
289.99	0.39378445		819.99	0.09683385	0.09828002	1349.98	0.11480067	0.12020885	1879.99	-0.01414731	0	2409.98	0.06722932	0.06808212	2940.01	0.01944632	0.01836919	3470	0.01730122	0.01814161	4000	-0.00515781	0	
290.19	0.39455465		820.19	0.09733674	0.09845161	1350.18	0.11545058	0.12039651	1880.19	-0.0133314	0	2410.18	0.06672346	0.06808265	2940.21	0.01873409	0.01837658	3470.2	0.0172197	0.01814161	4000.2	-0.00567222	0	
290.39	0.39479321		820.39	0.09766816	0.09862302	1350.38	0.11639487	0.12058389	1880.39	-0.01242822	0	2410.38	0.06684014	0.06808316	2940.41	0.01858346	0.01838393	3470.4	0.01751455	0.01814161	4000.4	-0.00548919	0	
290.59	0.39347638		820.59	0.09827417	0.09879425	1350.58	0.11738456	0.12077099	1880.59	-0.01174119	0	2410.58	0.06659756	0.06808367	2940.61	0.01884656	0.01839123	3470.6	0.01783139	0.01814161	4000.6	-0.00473401	0	
290.79	0.39302282		820.79	0.09842054	0.09896531	1350.78	0.11828315	0.12095782	1880.79	-0.01143466	0	2410.78	0.06650351	0.06808417	2940.81	0.01845527	0.01839849	3470.8	0.01834919	0.01814161	4000.8	-0.00447428	0	
290.99	0.39384623		820.99	0.09883447	0.09913619	1350.98	0.1187815	0.12114437	1880.99	-0.01212917	0	2410.98	0.06732152	0.06808466	2941.01	0.01827341	0.0184057	3471	0.01917959	0.01814161	4001	-0.00513753	0	
291.19	0.39429104		821.19	0.09839044	0.09930689	1351.18	0.11907806	0.12133064	1881.19	-0.01220201	0	2411.18	0.06805876	0.06808514	2941.21	0.01802302	0.01841286	3471.2	0.01906609	0.01814161	4001.2	-0.00594584	0	
291.39	0.39546588		821.39	0.09840451	0.09947742	1351.38	0.11958716	0.12151664	1881.39	-0.01158741	0	2411.38	0.06828443	0.06808561	2941.41	0.01735708	0.01841999	3471.4	0.01872378	0.01814161	4001.4	-0.00667229	0	
291.59	0.39528464		821.59	0.09859436	0.09964777	1351.58	0.11948943	0.12170236	1881.59	-0.01188188	0	2411.58	0.06800975	0.06808608	2941.61	0.01742151	0.01842706	3471.6	0.01947604	0.01814161	4001.6	-0.00664728	0	
291.79	0.39541581		821.79	0.09905221	0.09981795	1351.78	0.11967636	0.12188781	1881.79	-0.01231733	0	2411.78	0.06863302	0.06808653	2941.81	0.01850246	0.0184341	3471.8	0.01939676	0.01814161	4001.8	-0.00656681	0	
291.99	0.39595564		821.99	0.09855296	0.09998795	1351.98	0.11973374	0.12207298	1881.99	-0.01190023	0	2411.98	0.06897679	0.06808698	2942.01	0.01840217	0.01844109	3472	0.02048927	0.01814161	4002	-0.00642032	0	
292.19	0.39617294		822.19	0.09929399	0.10015778	1352.18	0.1192124	0.12225787	1882.19	-0.01238837	0	2412.18	0.06927186	0.06808743	2942.21	0.01745127	0.01844804	3472.2	0.02044722	0.01814161	4002.2	-0.00594388	0	
292.39	0.39565311		822.39	0.09903865	0.10032743	1352.38	0.11906032	0.12244249	1882.39	-0.01227783	0	2412.38	0.06894022	0.06808786	2942.41	0.01725026	0.01845494	3472.4	0.02003723	0.01814161	4002.4	-0.00610383	0	
292.59	0.39600261		822.59	0.09910255	0.10049691	1352.58	0.11789218	0.12262684	1882.59	-0.01278529	0	2412.58	0.06922512	0.06808829	2942.61	0.01657186	0.0184618	3472.6	0.01912429	0.01814161	4002.6	-0.00634826	0	
292.79	0.39567392		822.79	0.0989209	0.10066621	1352.78	0.11794877	0.12281092	1882.79	-0.01287576	0	2412.78	0.06967113	0.06808871	2942.81	0.01587886	0.01846862	3472.8	0.01978005	0.01814161	4002.8	-0.00607096	0	
292.99	0.39601767		822.99	0.09784747	0.10083534	1352.98	0.11748528	0.12299472	1882.99	-0.01355061	0	2412.98	0.06985555	0.06808912	2943.01	0.01539834	0.0184754	3473	0.01935993	0.01814161	4003	-0.00611673	0	
293.19	0.39695068		823.19	0.09749197	0.1010043	1353.18	0.11750448	0.12317825	1883.19	-0.01295142	0	2413.18	0.06979345	0.06808952	2943.21	0.01507359	0.01848213	3473.2	0.01868587	0.01814161	4003.2	-0.006244	0	
293.39	0.3976147		823.39	0.09708255	0.10117308	1353.38	0.11783528	0.1233615	1883.39	-0.01245526	0	2413.38	0.06967914	0.06808992	2943.41	0.01469632	0.01848882	3473.4	0.01824085	0.01814161	4003.4	-0.00574712	0	
293.59	0.39768245		823.59	0.09608078	0.10134168	1353.58	0.11805071	0.12354449	1883.59	-0.0113507	0	2413.58	0.0697023	0.06809031	2943.61	0.01504472	0.01849548	3473.6	0.018068	0.01814161	4003.6	-0.00648741	0	
293.79	0.39794459		823.79	0.09628468	0.10151012	1353.78	0.11774187	0.1237272	1883.79	-0.01053183	0	2413.78	0.06982217	0.0680907	2943.81	0.0153791	0.01850209	3473.8	0.01806928	0.01814161	4003.8	-0.00568786	0	
293.99	0.39879973		823.99	0.09668378	0.10167838	1353.98	0.11737817	0.12390965	1883.99	-0.0096387	0	2413.98	0.06947277	0.06809108	2944.01	0.01563846	0.01850866	3474	0.01747936	0.01814161	4004	-0.00543539	0	
294.19	0.39852387		824.19	0.09763591	0.10184646	1354.18	0.11660277	0.12409182	1884.19	-0.00872123	0	2414.18	0.06936589	0.06809145	2944.21	0.0161664	0.01851518	3474.2	0.01815466	0.01814161	4004.2	-0.00577582	0	
294.39	0.39799295		824.39	0.09820553	0.10201438	1354.38	0.11757993	0.12427372	1884.39	-0.00846521	0	2414.38	0.06927037	0.06809182	2944.41	0.01676809	0.01852167	3474.4	0.01855221	0.01814161	4004.4	-0.00560452	0	
294.59	0.39811839		824.59	0.09994156	0.10218212	1354.58	0.11757836	0.12445536	1884.59	-0.00954831	0	2414.58	0.06851843	0.06809218	2944.61	0.01714163	0.01852812	3474.6	0.01944116	0.01814161	4004.6	-0.00605414	0	
294.79	0.3981618		824.79	0.10031858	0.10234968	1354.78	0.11742255	0.12463672	1884.79	-0.00984943	0	2414.78	0.06840958	0.06809253	2944.81	0.01686967	0.01853453	3474.8	0.02061119	0.01814161	4004.8	-0.00634971	0	
294.99	0.39866592		824.99	0.10069142	0.10251708	1354.98	0.11741323	0.12481781	1884.99	-0.01035639	0	2414.98	0.06910967	0.06809288	2945.01	0.01750163	0.0185409	3475	0.02068173	0.01814161	4005	-0.00731541	0	
295.19	0.39875231		825.19	0.10046381	0.1026843	1355.18	0.11821011	0.12499864	1885.19	-0.01016768	0	2415.18	0.06854898	0.06809322	2945.21	0.01803329	0.01854723	3475.2	0.0205129	0.01814161	4005.2	-0.0072613	0	
295.39	0.39883363		825.39	0.1014163	0.10285135	1355.38	0.11922799	0.1251792	1885.39	-0.01048185	0	2415.38	0.06808601	0.06809356	2945.41	0.01914427	0.01855352	3475.4	0.02060128	0.01814161	4005.4	-0.00728543	0	
295.59	0.39844726		825.59	0.10157957	0.10301823	1355.58	0.11947213	0.12535949	1885.59	-0.01038962	0	2415.58	0.06771346	0.06809389	2945.61	0.01919185	0.01855977	3475.6	0.02185041	0.01814161	4005.6	-0.00718572	0	
295.79	0.39833483		825.79	0.1008262	0.10318494	1355.78	0.12016624	0.12553951	1885.79	-0.01100826	0	2415.78	0.0681426	0.06809421	2945.81	0.01946122	0.01856598	3475.8	0.02129432	0.01814161	4005.8	-0.00657788	0	
295.99	0.39874197		825.99	0.10115353	0.10335147	1355.98	0.12111574	0.12571927	1885.99	-0.0106449	0	2415.98	0.06848022	0.06809453	2946.01	0.01935603	0.01857215	3476	0.02093733	0.01814161	4006	-0.00680323	0	
296.19	0.39946656		826.19	0.10165499	0.10351784	1356.18	0.12185526	0.12589876	1886.19	-0.01182694	0	2416.18	0.06924614	0.06809484	2946.21	0.01964572	0.01857829	3476.2	0.02000421	0.01814161	4006.2	-0.00677572	0	
296.39	0.39916265		826.39	0.10144739	0.10368403	1356.38	0.12143799	0.12607798	1886.39	-0.01269912	0	2416.38	0.06907253	0.06809515	2946.41	0.01914874	0.01858438	3476.4	0.01869811	0.01814161	4006.4	-0.00768285	0	
296.59	0.39912514		826.59	0.10178131	0.10385005	1356.58	0.12185603	0.12625694	1886.59	-0.01292173	0	2416.58	0.07029439	0.06809546	2946.61	0.01828394	0.01859044	3476.6	0.01806114	0.01814161	4006.6	-0.00697142	0	
296.79	0.39962358		826.79	0.10153873	0.1040159	1356.78	0.12189547	0.12643563	1886.79	-0.0133633	0	2416.78	0.07081713	0.06809575	2946.81	0.01796349	0.01859646	3476.8	0.01889729	0.01814161	4006.8	-0.00721158	0	
296.99	0.39984103		826.99	0.10143899	0.10418158	1356.98	0.12208218	0.12661406	1886.99	-0.01336247	0	2416.98	0.07205046	0.06809605	2947.01	0.01766323	0.01860245	3477	0.01900337	0.01814161	4007	-0.00789473	0	
297.19	0.4004513		827.19	0.10144649	0.10434709	1357.18	0.12205078	0.12679222	1887.19	-0.01330241	0	2417.18	0.07296525	0.06809633	2947.21	0.01759147	0.0186084	3477.2	0.01991021	0.01814161	4007.2	-0.00778435	0	
297.39	0.40063507		827.39	0.10124299	0.10451243	1357.38	0.12251402	0.12697012	1887.39	-0.01296667	0	2417.38	0.07350886	0.06809662	2947.41	0.01804087	0.01861431	3477.4	0.01995005	0.01814161	4007.4	-0.00719953	0	
297.59	0.39989342		827.59	0.10139965	0.1046776	1357.58	0.12316342	0.12714775	1887.59	-0.01260867	0	2417.58	0.07412689	0.0680969	2947.61	0.01839824	0.01862018	3477.6	0.01987743	0.01814161	4007.6	-0.00702895	0	
297.79	0.40043215		827.79	0.10224555	0.10484259	1357.78	0.12187723	0.12732512	1887.79	-0.01268195	0	2417.78	0.07358349	0.06809717	2947.81	0.01822246	0.01862602	3477.8	0.02034805	0.01814161	4007.8	-0.00599383	0	
297.99	0.40062751		827.99	0.10314532	0.10500742	1357.98	0.12190587	0.12750223	1887.99	-0.01294599	0	2417.98	0.07290994	0.06809744	2948.01	0.01873596	0.01863182	3478	0.02086592	0.01814161	4008	-0.00541957	0	
298.19	0.40151052		828.19	0.10378053	0.10517208	1358.18	0.12195378	0.12767908	1888.19	-0.01265335	0	2418.18	0.07289885	0.0680977	2948.21	0.01828769	0.01863759	3478.2	0.02136654	0.01814161	4008.2	-0.00516099	0	
298.39	0.40214903		828.39	0.10362866	0.10533657	1358.38	0.12271978	0.12785566	1888.39	-0.01337341	0	2418.38	0.0719312	0.06809796	2948.41	0.01867424	0.01864332	3478.4	0.02103322	0.01814161	4008.4	-0.00477033	0	
298.59	0.40285278		828.59	0.10462468	0.10550089	1358.58	0.12198528	0.12803198	1888.59	-0.01387118	0	2418.58	0.07162855	0.06809822	2948.61	0.01896475	0.01864901	3478.6	0.02213015	0.01814161	4008.6	-0.00604102	0	
298.79	0.40249267		828.79	0.10415211	0.10566504	1358.78	0.12249593	0.12820804	1888.79	-0.01368962	0	2418.78	0.07127708	0.06809847	2948.81	0.01860568	0.01865467	3478.8	0.02273423	0.01814161	4008.8	-0.00570652	0	
298.99	0.40287456		828.99	0.10430725	0.10582902	1358.98	0.12310345	0.12838384	1888.99	-0.01336887	0	2418.98	0.07093219	0.06809872	2949.01	0.01884336	0.01866029	3479	0.02219076	0.01814161	4009	-0.00590484	0	
299.19	0.4029729		829.19	0.10529166	0.10599284	1359.18	0.12413572	0.12855938	1889.19	-0.0134705	0	2419.18	0.06993335	0.06809896	2949.21	0.01779419	0.01866588	3479.2	0.02188527	0.01814161	4009.2	-0.00642737	0	
299.39	0.40322121		829.39	0.10474069	0.10615648	1359.38	0.1239017	0.12873466	1889.39	-0.01394587	0	2419.38	0.06933926	0.0680992	2949.41	0.01712611	0.01867144	3479.4	0.02139277	0.01814161	4009.4	-0.00673569	0	
299.59	0.40401262		829.59	0.10375301	0.10631996	1359.58	0.12405735	0.12890968	1889.59	-0.01353893	0	2419.58	0.06839087	0.06809943	2949.61	0.01668385	0.01867696	3479.6	0.02143546	0.01814161	4009.6	-0.00644564	0	
299.79	0.40518672		829.79	0.10428153	0.10648326	1359.78	0.12466954	0.12908444	1889.79	-0.01353202	0	2419.78	0.0689295	0.06809966	2949.81	0.01655943	0.01868244	3479.8	0.01934218	0.01814161	4009.8	-0.0063758	0	
299.99	0.40600813		829.99	0.10550144	0.1066464	1359.98	0.12436101	0.12925894	1889.99	-0.01333996	0	2419.98	0.06906718	0.06809989	2950.01	0.01663451	0.01868789	3480	0.01851295	0.01814161	4010	-0.00653979	0	
300.19	0.40698157		830.19	0.10546496	0.10680937	1360.18	0.1245583	0.12943318	1890.19	-0.01326668	0	2420.18	0.06914876	0.06810011	2950.21	0.01587087	0.01869331	3480.2	0.0174335	0.01814161	4010.2	-0.00703627	0	
300.39	0.40646466		830.39	0.10584706	0.10697218	1360.38	0.12358513	0.12960716	1890.39	-0.01296351	0	2420.38	0.0688919	0.06810033	2950.41	0.01511247	0.0186987	3480.4	0.01652549	0.01814161	4010.4	-0.00695005	0	
300.59	0.40683211		830.59	0.10553139	0.10713481	1360.58	0.12314003	0.12978089	1890.59	-0.01265112	0	2420.58	0.06914318	0.06810055	2950.61	0.01522182	0.01870405	3480.6	0.01689807	0.01814161	4010.6	-0.00595173	0	
300.79	0.40711318		830.79	0.10550186	0.10729728	1360.78	0.12253036	0.12995435	1890.79	-0.01239053	0	2420.78	0.06925829	0.06810076	2950.81	0.01506977	0.01870936	3480.8	0.01770037	0.01814161	4010.8	-0.00730445	0	
300.99	0.4060893		830.99	0.10543305	0.10745958	1360.98	0.12243715	0.13012756	1890.99	-0.01182824	0	2420.98	0.07029898	0.06810097	2951.01	0.01558786	0.01871465	3481	0.01899583	0.01814161	4011	-0.00733226	0	
301.19	0.40613416		831.19	0.10568199	0.10762171	1361.18	0.12272187	0.13030052	1891.19	-0.01201534	0	2421.18	0.07050013	0.06810117	2951.21	0.01665981	0.0187199	3481.2	0.01972152	0.01814161	4011.2	-0.00714078	0	
301.39	0.40592241		831.39	0.10507663	0.10778368	1361.38	0.12368621	0.13047321	1891.39	-0.01227695	0	2421.38	0.0699779	0.06810137	2951.41	0.01691074	0.01872512	3481.4	0.01916911	0.01814161	4011.4	-0.00647409	0	
301.59	0.4059593		831.59	0.10557647	0.10794548	1361.58	0.12438106	0.13064566	1891.59	-0.01267847	0	2421.58	0.07041696	0.06810157	2951.61	0.01685774	0.01873031	3481.6	0.01985183	0.01814161	4011.6	-0.00665686	0	
301.79	0.40607107		831.79	0.10437368	0.10810711	1361.78	0.12421349	0.13081784	1891.79	-0.01234205	0	2421.78	0.07059464	0.06810176	2951.81	0.01716424	0.01873546	3481.8	0.02107152	0.01814161	4011.8	-0.00661384	0	
301.99	0.40652311		831.99	0.10415429	0.10826858	1361.98	0.12527344	0.13098977	1891.99	-0.01276849	0	2421.98	0.07093777	0.06810196	2952.01	0.01736543	0.01874059	3482	0.02188036	0.01814161	4012	-0.00709041	0	
302.19	0.40712715		832.19	0.10479239	0.10842988	1362.18	0.1260453	0.13116145	1892.19	-0.01273467	0	2422.18	0.07268551	0.06810214	2952.21	0.01769278	0.01874568	3482.2	0.02127806	0.01814161	4012.2	-0.00584069	0	
302.39	0.40743186		832.39	0.10446626	0.10859102	1362.38	0.12686714	0.13133287	1892.39	-0.01364302	0	2422.38	0.07331406	0.06810233	2952.41	0.01858715	0.01875074	3482.4	0.02132799	0.01814161	4012.4	-0.00632765	0	
302.59	0.40741178		832.59	0.10453398	0.10875199	1362.58	0.12747879	0.13150403	1892.59	-0.0134841	0	2422.58	0.07330248	0.06810251	2952.61	0.01891014	0.01875577	3482.6	0.02248701	0.01814161	4012.6	-0.00679096	0	
302.79	0.40709753		832.79	0.10428276	0.10891279	1362.78	0.12889826	0.13167494	1892.79	-0.01419099	0	2422.78	0.07279723	0.06810269	2952.81	0.01854753	0.01876076	3482.8	0.02201224	0.01814161	4012.8	-0.00681981	0	
302.99	0.40646745		832.99	0.10516528	0.10907343	1362.98	0.12940087	0.1318456	1892.99	-0.01375352	0	2422.98	0.07326955	0.06810286	2953.01	0.01868779	0.01876573	3483	0.02132384	0.01814161	4013	-0.007514	0	
303.19	0.40696077		833.19	0.10494749	0.1092339	1363.18	0.12988287	0.13201601	1893.19	-0.01474744	0	2423.18	0.0725637	0.06810304	2953.21	0.01817563	0.01877067	3483.2	0.02024892	0.01814161	4013.2	-0.0084119	0	
303.39	0.40708206		833.39	0.1043371	0.10939421	1363.38	0.1286014	0.13218616	1893.39	-0.01561791	0	2423.38	0.07177705	0.06810321	2953.41	0.01802483	0.01877557	3483.4	0.02032067	0.01814161	4013.4	-0.00768486	0	
303.59	0.40813709		833.59	0.10461835	0.10955435	1363.58	0.12897593	0.13235606	1893.59	-0.01564144	0	2423.58	0.07130636	0.06810337	2953.61	0.01773126	0.01878045	3483.6	0.02034435	0.01814161	4013.6	-0.00876417	0	
303.79	0.40857284		833.79	0.10560077	0.10971432	1363.78	0.12868694	0.13252571	1893.79	-0.01605158	0	2423.78	0.07136342	0.06810354	2953.81	0.01704139	0.01878529	3483.8	0.01951541	0.01814161	4013.8	-0.00867395	0	
303.99	0.40944918		833.99	0.10546662	0.10987414	1363.98	0.12838388	0.13269511	1893.99	-0.01594084	0	2423.98	0.0711703	0.0681037	2954.01	0.01760159	0.01879011	3484	0.01917102	0.01814161	4014	-0.00817807	0	
304.19	0.41018354		834.19	0.10513214	0.11003378	1364.18	0.12819075	0.13286426	1894.19	-0.01513062	0	2424.18	0.07035701	0.06810386	2954.21	0.01751565	0.01879489	3484.2	0.01937796	0.01814161	4014.2	-0.00790914	0	
304.39	0.41066928		834.39	0.10554881	0.11019327	1364.38	0.12685496	0.13303315	1894.39	-0.01455895	0	2424.38	0.07016842	0.06810401	2954.41	0.01718887	0.01879964	3484.4	0.01925909	0.01814161	4014.4	-0.00738418	0	
304.59	0.41149359		834.59	0.10557271	0.11035259	1364.58	0.12585925	0.1332018	1894.59	-0.01426941	0	2424.58	0.06952725	0.06810416	2954.61	0.01793415	0.01880437	3484.6	0.01942807	0.01814161	4014.6	-0.00727956	0	
304.79	0.41143847		834.79	0.10549591	0.11051174	1364.78	0.12584546	0.13337019	1894.79	-0.0139251	0	2424.78	0.06966663	0.06810431	2954.81	0.01772917	0.01880907	3484.8	0.01975611	0.01814161	4014.8	-0.00781496	0	
304.99	0.41150708		834.99	0.10511475	0.11067073	1364.98	0.12619217	0.13353834	1894.99	-0.0142275	0	2424.98	0.07006692	0.06810446	2955.01	0.01833956	0.01881373	3485	0.02128975	0.01814161	4015	-0.00723307	0	
305.19	0.41185409		835.19	0.10463292	0.11082956	1365.18	0.12679998	0.13370623	1895.19	-0.01413367	0	2425.18	0.07007458	0.06810461	2955.21	0.01870081	0.01881837	3485.2	0.02057515	0.01814161	4015.2	-0.00722258	0	
305.39	0.41235416		835.39	0.10434536	0.11098822	1365.38	0.12639595	0.13387388	1895.39	-0.01367432	0	2425.38	0.06935042	0.06810475	2955.41	0.01823778	0.01882298	3485.4	0.02013293	0.01814161	4015.4	-0.0084762	0	
305.59	0.41291305		835.59	0.10486227	0.11114672	1365.58	0.12703087	0.13404128	1895.59	-0.01307046	0	2425.58	0.07001546	0.06810489	2955.61	0.01850283	0.01882756	3485.6	0.02093009	0.01814161	4015.6	-0.00886171	0	
305.79	0.41361576		835.79	0.10432712	0.11130506	1365.78	0.12598142	0.13420843	1895.79	-0.01282288	0	2425.78	0.0704439	0.06810503	2955.81	0.01888519	0.01883211	3485.8	0.02065144	0.01814161	4015.8	-0.00897114	0	
305.99	0.41438538		835.99	0.10465905	0.11146324	1365.98	0.12635767	0.13437533	1895.99	-0.01381963	0	2425.98	0.07080891	0.06810516	2956.01	0.01903782	0.01883664	3486	0.02098991	0.01814161	4016	-0.00868089	0	
306.19	0.41551295		836.19	0.10478675	0.11162125	1366.18	0.12662017	0.13454199	1896.19	-0.01416059	0	2426.18	0.07175952	0.0681053	2956.21	0.01951145	0.01884114	3486.2	0.01989646	0.01814161	4016.2	-0.00764611	0	
306.39	0.41591916		836.39	0.10473942	0.1117791	1366.38	0.12683391	0.13470839	1896.39	-0.01505219	0	2426.38	0.07169413	0.06810543	2956.41	0.01901141	0.0188456	3486.4	0.01965742	0.01814161	4016.4	-0.00844046	0	
306.59	0.4160204		836.59	0.10526979	0.11193678	1366.58	0.12733758	0.13487456	1896.59	-0.01485599	0	2426.58	0.07121064	0.06810556	2956.61	0.01907969	0.01885004	3486.6	0.01960728	0.01814161	4016.6	-0.00854567	0	
306.79	0.41540862		836.79	0.10615177	0.11209431	1366.78	0.12721656	0.13504047	1896.79	-0.01505571	0	2426.78	0.07166406	0.06810568	2956.81	0.01876816	0.01885446	3486.8	0.0189448	0.01814161	4016.8	-0.00904693	0	
306.99	0.4149842		836.99	0.10686882	0.11225167	1366.98	0.12804717	0.13520614	1896.99	-0.01511682	0	2426.98	0.07230007	0.06810581	2957.01	0.01833733	0.01885884	3487	0.01850119	0.01814161	4017	-0.0091693	0	
307.19	0.41488469		837.19	0.10720163	0.11240887	1367.18	0.12813942	0.13537156	1897.19	-0.01522844	0	2427.18	0.07177468	0.06810593	2957.21	0.01763085	0.0188632	3487.2	0.01761187	0.01814161	4017.2	-0.00849316	0	
307.39	0.41450949		837.39	0.10813259	0.1125659	1367.38	0.12795123	0.13553674	1897.39	-0.01553531	0	2427.38	0.07244901	0.06810605	2957.41	0.01701147	0.01886753	3487.4	0.01800965	0.01814161	4017.4	-0.00755266	0	
307.59	0.41474431		837.59	0.10836881	0.11272278	1367.58	0.1285182	0.13570167	1897.59	-0.01537344	0	2427.58	0.07205735	0.06810617	2957.61	0.01668062	0.01887184	3487.6	0.01830283	0.01814161	4017.6	-0.00817925	0	
307.79	0.41464543		837.79	0.10867027	0.1128795	1367.78	0.1294737	0.13586636	1897.79	-0.01559695	0	2427.78	0.07160475	0.06810629	2957.81	0.01622949	0.01887612	3487.8	0.01848404	0.01814161	4017.8	-0.0068855	0	
307.99	0.41558007		837.99	0.10935381	0.11303605	1367.98	0.13010145	0.13603081	1897.99	-0.01538636	0	2427.98	0.07271327	0.0681064	2958.01	0.0162727	0.01888037	3488	0.01911111	0.01814161	4018	-0.00653533	0	
308.19	0.41569928		838.19	0.10956136	0.11319244	1368.18	0.13009694	0.13619501	1898.19	-0.01470446	0	2428.18	0.07309435	0.06810651	2958.21	0.01560978	0.01888459	3488.2	0.0196345	0.01814161	4018.2	-0.0059901	0	
308.39	0.41563774		838.39	0.1106734	0.11334867	1368.38	0.1308105	0.13635896	1898.39	-0.01430275	0	2428.38	0.07364798	0.06810662	2958.41	0.0154421	0.01888879	3488.4	0.01926976	0.01814161	4018.4	-0.00550088	0	
308.59	0.41532251		838.59	0.11097303	0.11350474	1368.58	0.13130471	0.13652268	1898.59	-0.01518336	0	2428.58	0.07357508	0.06810673	2958.61	0.0157285	0.01889297	3488.6	0.0198007	0.01814161	4018.6	-0.00525288	0	
308.79	0.41503052		838.79	0.11055247	0.11366065	1368.78	0.13192675	0.13668615	1898.79	-0.0150006	0	2428.78	0.07348084	0.06810684	2958.81	0.01580265	0.01889711	3488.8	0.02095859	0.01814161	4018.8	-0.00536653	0	
308.99	0.41487814		838.99	0.11011701	0.1138164	1368.98	0.13252743	0.13684938	1898.99	-0.01548017	0	2428.98	0.07313152	0.06810694	2959.01	0.01655144	0.01890124	3489	0.02166517	0.01814161	4019	-0.00537415	0	
309.19	0.41559608		839.19	0.11025715	0.11397199	1369.18	0.1325809	0.13701236	1899.19	-0.01458313	0	2429.18	0.07216008	0.06810705	2959.21	0.01751213	0.01890533	3489.2	0.02086689	0.01814161	4019.2	-0.00624634	0	
309.39	0.41673749		839.39	0.11115109	0.11412742	1369.38	0.13294125	0.13717511	1899.39	-0.01406417	0	2429.38	0.07119206	0.06810715	2959.41	0.0179982	0.0189094	3489.4	0.02088884	0.01814161	4019.4	-0.00714173	0	
309.59	0.4168119		839.59	0.11168275	0.11428268	1369.58	0.13322234	0.13733761	1899.59	-0.01436316	0	2429.58	0.07081825	0.06810725	2959.61	0.01961272	0.01891345	3489.6	0.02099239	0.01814161	4019.6	-0.00661552	0	
309.79	0.41663675		839.79	0.11184425	0.11443779	1369.78	0.1333941	0.13749988	1899.79	-0.01524287	0	2429.78	0.06973827	0.06810735	2959.81	0.02088668	0.01891747	3489.8	0.02078155	0.01814161	4019.8	-0.00670639	0	
309.99	0.41698766		839.99	0.11180987	0.11459274	1369.98	0.13336804	0.1376619	1899.99	-0.01490438	0	2429.98	0.06890373	0.06810744	2960.01	0.02156252	0.01892146	3490	0.02075567	0.01814161	4020	-0.00661299	0	
310.19	0.41853792		840.19	0.11261892	0.11474753	1370.18	0.1327713	0.13782368	1900.19	-0.01518878	0	2430.18	0.06898408	0.06810754	2960.21	0.02227142	0.01892543	3490.2	0.01949669	0.01814161	4020.2	-0.00749148	0	
310.39	0.41850444		840.39	0.11324531	0.11490216	1370.38	0.13253866	0.13798522	1900.39	-0.01443666	0	2430.38	0.06920223	0.06810763	2960.41	0.02248181	0.01892938	3490.4	0.01897517	0.01814161	4020.4	-0.00795089	0	
310.59	0.41787121		840.59	0.11312503	0.11505663	1370.58	0.13265206	0.13814653	1900.59	-0.01395146	0	2430.58	0.06917296	0.06810772	2960.61	0.02278146	0.0189333	3490.6	0.01922766	0.01814161	4020.6	-0.00853782	0	
310.79	0.41746326		840.79	0.11342196	0.11521094	1370.78	0.13241219	0.13830759	1900.79	-0.0132549	0	2430.78	0.06961836	0.06810781	2960.81	0.02242369	0.0189372	3490.8	0.01806347	0.01814161	4020.8	-0.00882718	0	
310.99	0.41756297		840.99	0.11299122	0.11536509	1370.98	0.13356119	0.13846841	1900.99	-0.01316094	0	2430.98	0.07002945	0.0681079	2961.01	0.0226769	0.01894107	3491	0.0172903	0.01814161	4021	-0.00868506	0	
311.19	0.41739492		841.19	0.11328619	0.11551909	1371.18	0.13260593	0.138629	1901.19	-0.01294992	0	2431.18	0.07002272	0.06810799	2961.21	0.02301102	0.01894492	3491.2	0.01697981	0.01814161	4021.2	-0.00836057	0	
311.39	0.41766569		841.39	0.11325494	0.11567292	1371.38	0.13289476	0.13878935	1901.39	-0.01285159	0	2431.38	0.07063327	0.06810807	2961.41	0.02294031	0.01894875	3491.4	0.01714286	0.01814161	4021.4	-0.00844601	0	
311.59	0.41829276		841.59	0.11332694	0.1158266	1371.58	0.13298613	0.13894946	1901.59	-0.01255912	0	2431.58	0.07034158	0.06810816	2961.61	0.02230237	0.01895255	3491.6	0.01718219	0.01814161	4021.6	-0.00848287	0	
311.79	0.41838339		841.79	0.1135588	0.11598012	1371.78	0.13308803	0.13910933	1901.79	-0.01294101	0	2431.78	0.07043782	0.06810824	2961.81	0.0214624	0.01895633	3491.8	0.0170089	0.01814161	4021.8	-0.00802213	0	
311.99	0.4195096		841.99	0.11383619	0.11613348	1371.98	0.13284001	0.13926897	1901.99	-0.01340214	0	2431.98	0.07231349	0.06810832	2962.01	0.02115728	0.01896008	3492	0.0175658	0.01814161	4022	-0.00793959	0	
312.19	0.41921471		842.19	0.1134609	0.11628668	1372.18	0.13293418	0.13942837	1902.19	-0.01353279	0	2432.18	0.07237454	0.0681084	2962.21	0.02102988	0.01896381	3492.2	0.01793765	0.01814161	4022.2	-0.00666898	0	
312.39	0.41851021		842.39	0.11400236	0.11643973	1372.38	0.13325023	0.13958753	1902.39	-0.01349357	0	2432.38	0.07180983	0.06810848	2962.41	0.02096409	0.01896752	3492.4	0.01813614	0.01814161	4022.4	-0.00657871	0	
312.59	0.41771236		842.59	0.1135583	0.11659261	1372.58	0.13316519	0.13974646	1902.59	-0.01404661	0	2432.58	0.07222439	0.06810856	2962.61	0.02004654	0.01897121	3492.6	0.01883401	0.01814161	4022.6	-0.00605121	0	
312.79	0.41791399		842.79	0.112629	0.11674534	1372.78	0.13338226	0.13990515	1902.79	-0.01346161	0	2432.78	0.07221205	0.06810863	2962.81	0.02025988	0.01897487	3492.8	0.01898435	0.01814161	4022.8	-0.00630089	0	
312.99	0.41795355		842.99	0.11217691	0.11689792	1372.98	0.13453265	0.1400636	1902.99	-0.01388142	0	2432.98	0.07237277	0.06810871	2963.01	0.02040283	0.01897851	3493	0.01877586	0.01814161	4023	-0.00638931	0	
313.19	0.41893201		843.19	0.11359839	0.11705033	1373.18	0.13502168	0.14022182	1903.19	-0.01304781	0	2433.18	0.07161461	0.06810878	2963.21	0.01965182	0.01898213	3493.2	0.01884643	0.01814161	4023.2	-0.00716877	0	
313.39	0.41846635		843.39	0.11325331	0.11720259	1373.38	0.13654309	0.14037981	1903.39	-0.01325068	0	2433.38	0.07133102	0.06810885	2963.41	0.01935687	0.01898572	3493.4	0.01928585	0.01814161	4023.4	-0.00690339	0	
313.59	0.41784187		843.59	0.11400626	0.11735469	1373.58	0.13699473	0.14053756	1903.59	-0.01323932	0	2433.58	0.07076002	0.06810892	2963.61	0.01969834	0.01898929	3493.6	0.0191599	0.01814161	4023.6	-0.00698516	0	
313.79	0.41794148		843.79	0.11420103	0.11750664	1373.78	0.13779718	0.14069508	1903.79	-0.01240699	0	2433.78	0.07037635	0.06810899	2963.81	0.01956629	0.01899284	3493.8	0.01919166	0.01814161	4023.8	-0.00691961	0	
313.99	0.4191332		843.99	0.11477888	0.11765843	1373.98	0.13738108	0.14085237	1903.99	-0.01150632	0	2433.98	0.07045099	0.06810906	2964.01	0.01968961	0.01899637	3494	0.01871873	0.01814161	4024	-0.00794178	0	
314.19	0.41937395		844.19	0.11472718	0.11781006	1374.18	0.13782778	0.14100942	1904.19	-0.01218111	0	2434.18	0.07084262	0.06810913	2964.21	0.01964603	0.01899988	3494.2	0.01881861	0.01814161	4024.2	-0.0091297	0	
314.39	0.41910005		844.39	0.11430578	0.11796154	1374.38	0.13790769	0.14116624	1904.39	-0.01174617	0	2434.38	0.07050304	0.06810919	2964.41	0.01893576	0.01900336	3494.4	0.01870044	0.01814161	4024.4	-0.00938055	0	
314.59	0.41883048		844.59	0.11406897	0.11811286	1374.58	0.13799245	0.14132282	1904.59	-0.01131092	0	2434.58	0.07058489	0.06810926	2964.61	0.01873892	0.01900683	3494.6	0.01857145	0.01814161	4024.6	-0.01005754	0	
314.79	0.4198168		844.79	0.11402315	0.11826402	1374.78	0.13805427	0.14147918	1904.79	-0.01191806	0	2434.78	0.07038462	0.06810932	2964.81	0.01862633	0.01901027	3494.8	0.0180008	0.01814161	4024.8	-0.01040893	0	
314.99	0.41941326		844.99	0.11439461	0.11841503	1374.98	0.13770693	0.1416353	1904.99	-0.01251377	0	2434.98	0.07034592	0.06810939	2965.01	0.0196317	0.01901369	3495	0.01832876	0.01814161	4025	-0.01079077	0	
315.19	0.42001954		845.19	0.1146779	0.11856588	1375.18	0.13723315	0.14179119	1905.19	-0.0127236	0	2435.18	0.07010087	0.06810945	2965.21	0.01984116	0.01901709	3495.2	0.0191626	0.01814161	4025.2	-0.01085125	0	
315.39	0.42090344		845.39	0.11455281	0.11871658	1375.38	0.13674901	0.14194685	1905.39	-0.01260296	0	2435.38	0.07076645	0.06810951	2965.41	0.01999465	0.01902047	3495.4	0.01884958	0.01814161	4025.4	-0.00980316	0	
315.59	0.42219679		845.59	0.11544464	0.11886712	1375.58	0.1361627	0.14210228	1905.59	-0.01322706	0	2435.58	0.07068192	0.06810957	2965.61	0.02002363	0.01902382	3495.6	0.01854853	0.01814161	4025.6	-0.00980389	0	
315.79	0.42268909		845.79	0.11513427	0.11901751	1375.78	0.13567034	0.14225747	1905.79	-0.01386908	0	2435.78	0.07063255	0.06810963	2965.81	0.02082334	0.01902716	3495.8	0.019236	0.01814161	4025.8	-0.01000821	0	
315.99	0.42394915		845.99	0.11555171	0.11916775	1375.98	0.13534739	0.14241244	1905.99	-0.0134853	0	2435.98	0.07149448	0.06810969	2966.01	0.0206657	0.01903047	3496	0.02000847	0.01814161	4026	-0.00897532	0	
316.19	0.42390855		846.19	0.11549371	0.11931782	1376.18	0.13509734	0.14256718	1906.19	-0.01349028	0	2436.18	0.07106641	0.06810974	2966.21	0.02043471	0.01903377	3496.2	0.01992747	0.01814161	4026.2	-0.00787728	0	
316.39	0.42427491		846.39	0.11538313	0.11946775	1376.38	0.13490454	0.14272169	1906.39	-0.01240496	0	2436.38	0.07120608	0.0681098	2966.41	0.02137447	0.01903704	3496.4	0.01981744	0.01814161	4026.4	-0.00796503	0	
316.59	0.42498594		846.59	0.11514996	0.11961752	1376.58	0.13508517	0.14287597	1906.59	-0.01227243	0	2436.58	0.07194264	0.06810985	2966.61	0.02109869	0.0190403	3496.6	0.01977125	0.01814161	4026.6	-0.00750521	0	
316.79	0.42530662		846.79	0.11579275	0.11976713	1376.78	0.13589493	0.14303002	1906.79	-0.01181319	0	2436.78	0.0722112	0.06810991	2966.81	0.02086707	0.01904353	3496.8	0.01953399	0.01814161	4026.8	-0.00862007	0	
316.99	0.42553192		846.99	0.11567515	0.11991659	1376.98	0.13701882	0.14318384	1906.99	-0.01209254	0	2436.98	0.07212334	0.06810996	2967.01	0.02061093	0.01904675	3497	0.0197239	0.01814161	4027	-0.00836629	0	
317.19	0.42559525		847.19	0.11654159	0.1200659	1377.18	0.13731762	0.14333744	1907.19	-0.01163404	0	2437.18	0.07191251	0.06811001	2967.21	0.01969661	0.01904994	3497.2	0.02000477	0.01814161	4027.2	-0.00847614	0	
317.39	0.42547522		847.39	0.11649648	0.12021505	1377.38	0.13853035	0.1434908	1907.39	-0.01152707	0	2437.38	0.07145837	0.06811006	2967.41	0.01982476	0.01905312	3497.4	0.02011752	0.01814161	4027.4	-0.00822724	0	
317.59	0.42630572		847.59	0.11774647	0.12036405	1377.58	0.13846163	0.14364394	1907.59	-0.01091038	0	2437.58	0.0714867	0.06811011	2967.61	0.01973099	0.01905627	3497.6	0.01902239	0.01814161	4027.6	-0.00833644	0	
317.79	0.42589238		847.79	0.11811301	0.1205129	1377.78	0.13906276	0.14379686	1907.79	-0.01096827	0	2437.78	0.07199912	0.06811016	2967.81	0.0197747	0.01905941	3497.8	0.01853909	0.01814161	4027.8	-0.00820546	0	
317.99	0.42595948		847.99	0.11847511	0.12066159	1377.98	0.13982643	0.14394954	1907.99	-0.01118304	0	2437.98	0.07248445	0.06811021	2968.01	0.02023435	0.01906252	3498	0.01802052	0.01814161	4028	-0.00892001	0	
318.19	0.42544976		848.19	0.11844591	0.12081013	1378.18	0.14044221	0.144102	1908.19	-0.01111627	0	2438.18	0.0726873	0.06811026	2968.21	0.02010488	0.01906562	3498.2	0.01790949	0.01814161	4028.2	-0.00863192	0	
318.39	0.42555653		848.39	0.11852463	0.12095852	1378.38	0.14039803	0.14425423	1908.39	-0.01146604	0	2438.38	0.07294731	0.06811031	2968.41	0.01981748	0.0190687	3498.4	0.0170531	0.01814161	4028.4	-0.00877073	0	
318.59	0.42615127		848.59	0.1182413	0.12110676	1378.58	0.14076127	0.14440624	1908.59	-0.01208014	0	2438.58	0.07385156	0.06811035	2968.61	0.02045048	0.01907176	3498.6	0.01668241	0.01814161	4028.6	-0.00852691	0	
318.79	0.42537031		848.79	0.11832127	0.12125484	1378.78	0.14059664	0.14455802	1908.79	-0.01349811	0	2438.78	0.07441872	0.0681104	2968.81	0.02047421	0.01907479	3498.8	0.01660094	0.01814161	4028.8	-0.00858988	0	
318.99	0.42510401		848.99	0.11921245	0.12140277	1378.98	0.14056154	0.14470958	1908.99	-0.01394329	0	2438.98	0.07466182	0.06811044	2969.01	0.02075223	0.01907782	3499	0.01706172	0.01814161	4029	-0.00863174	0	
319.19	0.42607141		849.19	0.11833279	0.12155054	1379.18	0.14041324	0.14486091	1909.19	-0.01419877	0	2439.18	0.07478983	0.06811049	2969.21	0.02130493	0.01908082	3499.2	0.01686618	0.01814161	4029.2	-0.00838659	0	
319.39	0.42623083		849.39	0.11732269	0.12169817	1379.38	0.13939189	0.14501202	1909.39	-0.01396753	0	2439.38	0.07571438	0.06811053	2969.41	0.0211878	0.0190838	3499.4	0.01674742	0.01814161	4029.4	-0.00843612	0	
319.59	0.42712979		849.59	0.11723806	0.12184564	1379.58	0.13935588	0.14516291	1909.59	-0.0139021	0	2439.58	0.07500412	0.06811057	2969.61	0.02126687	0.01908677	3499.6	0.01664162	0.01814161	4029.6	-0.00829146	0	
319.79	0.42781742		849.79	0.11633244	0.12199296	1379.78	0.1396991	0.14531357	1909.79	-0.01364198	0	2439.78	0.07489807	0.06811061	2969.81	0.02074396	0.01908971	3499.8	0.01731257	0.01814161	4029.8	-0.00757777	0	
319.99	0.4276075		849.99	0.11660534	0.12214013	1379.98	0.1396591	0.145464	1909.99	-0.01318087	0	2439.98	0.07471295	0.06811065	2970.01	0.01979401	0.01909264	3500	0.01736968	0.01814161	4030	-0.00660444	0	
320.19	0.42817822		850.19	0.11643017	0.12228715	1380.18	0.13998485	0.14561422	1910.19	-0.01341279	0	2440.18	0.0736463	0.06811069	2970.21	0.01940243	0.01909555	3500.2	0.01776564	0.01814161	4030.2	-0.0067279	0	
320.39	0.42941424		850.39	0.11706742	0.12243402	1380.38	0.14023705	0.14576421	1910.39	-0.01285986	0	2440.38	0.07321946	0.06811073	2970.41	0.02061119	0.01909844	3500.4	0.01863252	0.01814161	4030.4	-0.00705298	0	
320.59	0.4298658		850.59	0.11744104	0.12258073	1380.58	0.14049392	0.14591398	1910.59	-0.01292683	0	2440.58	0.07262412	0.06811077	2970.61	0.01954177	0.01910132	3500.6	0.01911396	0.01814161	4030.6	-0.00722615	0	
320.79	0.42951857		850.79	0.11791891	0.1227273	1380.78	0.14102095	0.14606352	1910.79	-0.0135192	0	2440.78	0.07217981	0.06811081	2970.81	0.01904705	0.01910417	3500.8	0.0202701	0.01814161	4030.8	-0.00686902	0	
320.99	0.42972535		850.99	0.11666509	0.12287371	1380.98	0.14045866	0.14621285	1910.99	-0.01384096	0	2440.98	0.07098338	0.06811085	2971.01	0.019202	0.01910701	3501	0.02029259	0.01814161	4031	-0.00676017	0	
321.19	0.42984519		851.19	0.11769756	0.12301997	1381.18	0.14025138	0.14636195	1911.19	-0.01353813	0	2441.18	0.07086245	0.06811089	2971.21	0.01870717	0.01910983	3501.2	0.02073002	0.01814161	4031.2	-0.00709089	0	
321.39	0.43048		851.39	0.11830054	0.12316608	1381.38	0.14043865	0.14651083	1911.39	-0.01328971	0	2441.38	0.07035848	0.06811092	2971.41	0.01895076	0.01911263	3501.4	0.02064272	0.01814161	4031.4	-0.00643864	0	
321.59	0.4311448		851.59	0.11848553	0.12331205	1381.58	0.13975596	0.1466595	1911.59	-0.01342776	0	2441.58	0.07099186	0.06811096	2971.61	0.0193164	0.01911542	3501.6	0.02086693	0.01814161	4031.6	-0.00703783	0	
321.79	0.4305197		851.79	0.1191144	0.12345786	1381.78	0.1402358	0.14680794	1911.79	-0.01349666	0	2441.78	0.0715166	0.06811099	2971.81	0.0193702	0.01911819	3501.8	0.02064337	0.01814161	4031.8	-0.00663161	0	
321.99	0.43093369		851.99	0.11934007	0.12360352	1381.98	0.14070995	0.14695616	1911.99	-0.0131526	0	2441.98	0.07145478	0.06811103	2972.01	0.02033581	0.01912094	3502	0.02026214	0.01814161	4032	-0.00685761	0	
322.19	0.43150358		852.19	0.11978212	0.12374903	1382.18	0.14070793	0.14710416	1912.19	-0.01348985	0	2442.18	0.0715126	0.06811106	2972.21	0.02039229	0.01912368	3502.2	0.02069396	0.01814161	4032.2	-0.00697684	0	
322.39	0.4314198		852.39	0.11940007	0.12389439	1382.38	0.14016105	0.14725194	1912.39	-0.013838	0	2442.38	0.07150234	0.06811109	2972.41	0.0198703	0.01912639	3502.4	0.01987019	0.01814161	4032.4	-0.00713553	0	
322.59	0.43190036		852.59	0.11912906	0.1240396	1382.58	0.140658	0.1473995	1912.59	-0.01395252	0	2442.58	0.07165907	0.06811113	2972.61	0.02061104	0.01912909	3502.6	0.01979848	0.01814161	4032.6	-0.00713862	0	
322.79	0.43131671		852.79	0.11935631	0.12418466	1382.78	0.14020753	0.14754685	1912.79	-0.01364391	0	2442.78	0.07220696	0.06811116	2972.81	0.02059342	0.01913178	3502.8	0.01976375	0.01814161	4032.8	-0.00690194	0	
322.99	0.43142561		852.99	0.11902857	0.12432958	1382.98	0.1404138	0.14769397	1912.99	-0.01340412	0	2442.98	0.072496	0.06811119	2973.01	0.02101288	0.01913445	3503	0.02053427	0.01814161	4033	-0.00739732	0	
323.19	0.4307567		853.19	0.11810981	0.12447434	1383.18	0.13971152	0.14784088	1913.19	-0.01224587	0	2443.18	0.07308873	0.06811122	2973.21	0.0206863	0.0191371	3503.2	0.02093017	0.01814161	4033.2	-0.00830163	0	
323.39	0.43067674		853.39	0.11756975	0.12461895	1383.38	0.13963307	0.14798757	1913.39	-0.01157168	0	2443.38	0.07359892	0.06811125	2973.41	0.02003618	0.01913973	3503.4	0.02146557	0.01814161	4033.4	-0.00826361	0	
323.59	0.4310576		853.59	0.11811009	0.12476342	1383.58	0.14045286	0.14813404	1913.59	-0.01115501	0	2443.58	0.07297704	0.06811128	2973.61	0.01950789	0.01914235	3503.6	0.02115002	0.01814161	4033.6	-0.00816194	0	
323.79	0.431027		853.79	0.11853242	0.12490774	1383.78	0.14111775	0.1482803	1913.79	-0.01133495	0	2443.78	0.0735449	0.06811131	2973.81	0.01852215	0.01914495	3503.8	0.02182947	0.01814161	4033.8	-0.00794333	0	
323.99	0.43116352		853.99	0.11936375	0.1250519	1383.98	0.14188714	0.14842633	1913.99	-0.01212859	0	2443.98	0.07284604	0.06811134	2974.01	0.01797621	0.01914754	3504	0.02136819	0.01814161	4034	-0.00857811	0	
324.19	0.4315262		854.19	0.12006477	0.12519592	1384.18	0.14274586	0.14857216	1914.19	-0.01289118	0	2444.18	0.07265157	0.06811137	2974.21	0.01857238	0.01915011	3504.2	0.02182808	0.01814161	4034.2	-0.00854076	0	
324.39	0.43184557		854.39	0.12082849	0.1253398	1384.38	0.14385457	0.14871776	1914.39	-0.01344177	0	2444.38	0.07267663	0.0681114	2974.41	0.0194049	0.01915266	3504.4	0.02225814	0.01814161	4034.4	-0.00806752	0	
324.59	0.43166212		854.59	0.1208372	0.12548352	1384.58	0.14409829	0.14886315	1914.59	-0.01348175	0	2444.58	0.07248648	0.06811143	2974.61	0.01914233	0.0191552	3504.6	0.0224535	0.01814161	4034.6	-0.00791126	0	
324.79	0.43181469		854.79	0.12053264	0.12562709	1384.78	0.14497196	0.14900832	1914.79	-0.0145558	0	2444.78	0.07296639	0.06811145	2974.81	0.01951607	0.01915772	3504.8	0.02300389	0.01814161	4034.8	-0.00763515	0	
324.99	0.43197938		854.99	0.12053244	0.12577052	1384.98	0.14542023	0.14915328	1914.99	-0.01491386	0	2444.98	0.07325184	0.06811148	2975.01	0.02026241	0.01916023	3505	0.0224815	0.01814161	4035	-0.00855336	0	
325.19	0.43249915		855.19	0.12168557	0.1259138	1385.18	0.14598412	0.14929803	1915.19	-0.01575177	0	2445.18	0.07380289	0.06811151	2975.21	0.0199233	0.01916272	3505.2	0.02251123	0.01814161	4035.2	-0.00850187	0	
325.39	0.43297029		855.39	0.1223387	0.12605693	1385.38	0.14640102	0.14944256	1915.39	-0.0155499	0	2445.38	0.07307409	0.06811153	2975.41	0.01952293	0.0191652	3505.4	0.02250703	0.01814161	4035.4	-0.00789525	0	
325.59	0.43343927		855.59	0.12232127	0.12619992	1385.58	0.14670339	0.14958687	1915.59	-0.01566986	0	2445.58	0.0726767	0.06811156	2975.61	0.01932398	0.01916766	3505.6	0.02222457	0.01814161	4035.6	-0.00847674	0	
325.79	0.43395272		855.79	0.12297144	0.12634276	1385.78	0.14763866	0.14973097	1915.79	-0.01581027	0	2445.78	0.07268476	0.06811158	2975.81	0.01851201	0.0191701	3505.8	0.02088214	0.01814161	4035.8	-0.00779947	0	
325.99	0.43449779		855.99	0.12331701	0.12648545	1385.98	0.1479763	0.14987486	1915.99	-0.01607099	0	2445.98	0.07222044	0.06811161	2976.01	0.01863235	0.01917253	3506	0.02111321	0.01814161	4036	-0.00806063	0	
326.19	0.43481016		856.19	0.12293679	0.12662799	1386.18	0.14746149	0.15001853	1916.19	-0.01637322	0	2446.18	0.07196141	0.06811163	2976.21	0.01799488	0.01917495	3506.2	0.02103724	0.01814161	4036.2	-0.00757231	0	
326.39	0.43448981		856.39	0.1227502	0.12677039	1386.38	0.14689923	0.15016199	1916.39	-0.01629685	0	2446.38	0.07268363	0.06811166	2976.41	0.0171759	0.01917735	3506.4	0.02022389	0.01814161	4036.4	-0.00719793	0	
326.59	0.43521372		856.59	0.12334396	0.12691264	1386.58	0.14734467	0.15030524	1916.59	-0.01564171	0	2446.58	0.07367409	0.06811168	2976.61	0.01731878	0.01917973	3506.6	0.02019009	0.01814161	4036.6	-0.00732763	0	
326.79	0.434782		856.79	0.12361617	0.12705474	1386.78	0.14641644	0.15044828	1916.79	-0.01571943	0	2446.78	0.07476635	0.0681117	2976.81	0.01676683	0.0191821	3506.8	0.01995495	0.01814161	4036.8	-0.00716692	0	
326.99	0.43420728		856.99	0.12413506	0.1271967	1386.98	0.14649627	0.1505911	1916.99	-0.0150663	0	2446.98	0.07577028	0.06811172	2977.01	0.01655392	0.01918446	3507	0.02010818	0.01814161	4037	-0.0082806	0	
327.19	0.43437204		857.19	0.12436511	0.12733851	1387.18	0.14574593	0.15073371	1917.19	-0.01362352	0	2447.18	0.07540732	0.06811175	2977.21	0.01638686	0.0191868	3507.2	0.01986419	0.01814161	4037.2	-0.00902465	0	
327.39	0.43488934		857.39	0.12409399	0.12748018	1387.38	0.14502874	0.15087611	1917.39	-0.01343272	0	2447.38	0.07526074	0.06811177	2977.41	0.01706034	0.01918912	3507.4	0.01952618	0.01814161	4037.4	-0.0090152	0	
327.59	0.43520607		857.59	0.12404913	0.1276217	1387.58	0.14464017	0.1510183	1917.59	-0.01354104	0	2447.58	0.07586979	0.06811179	2977.61	0.01705385	0.01919144	3507.6	0.01912185	0.01814161	4037.6	-0.00968938	0	
327.79	0.43494482		857.79	0.1242659	0.12776307	1387.78	0.14405191	0.15116028	1917.79	-0.01374392	0	2447.78	0.07595706	0.06811181	2977.81	0.01690679	0.01919373	3507.8	0.01869129	0.01814161	4037.8	-0.00936212	0	
327.99	0.43627054		857.99	0.12436089	0.1279043	1387.98	0.14385652	0.15130205	1917.99	-0.01370019	0	2447.98	0.07462329	0.06811183	2978.01	0.01789456	0.01919602	3508	0.01749992	0.01814161	4038	-0.00977529	0	
328.19	0.4358391		858.19	0.12501822	0.12804538	1388.18	0.14355804	0.15144361	1918.19	-0.0139577	0	2448.18	0.07420959	0.06811185	2978.21	0.01912709	0.01919829	3508.2	0.01810854	0.01814161	4038.2	-0.00993234	0	
328.39	0.4368321		858.39	0.12520303	0.12818632	1388.38	0.14370176	0.15158495	1918.39	-0.01432557	0	2448.38	0.07355033	0.06811187	2978.41	0.01990671	0.01920054	3508.4	0.01830875	0.01814161	4038.4	-0.01007562	0	
328.59	0.43771645		858.59	0.12523706	0.12832711	1388.58	0.14355741	0.15172609	1918.59	-0.01414619	0	2448.58	0.07353605	0.06811189	2978.61	0.02073639	0.01920278	3508.6	0.01793349	0.01814161	4038.6	-0.01105448	0	
328.79	0.43806884		858.79	0.12545691	0.12846776	1388.78	0.14434768	0.15186702	1918.79	-0.01456647	0	2448.78	0.07406839	0.06811191	2978.81	0.02134101	0.01920501	3508.8	0.01842197	0.01814161	4038.8	-0.01145434	0	
328.99	0.43838622		858.99	0.12611414	0.12860826	1388.98	0.14438711	0.15200774	1918.99	-0.01405582	0	2448.98	0.07336513	0.06811193	2979.01	0.0219225	0.01920723	3509	0.01843943	0.01814161	4039	-0.01204544	0	
329.19	0.43828324		859.19	0.1268187	0.12874862	1389.18	0.14445905	0.15214825	1919.19	-0.01376162	0	2449.18	0.07266883	0.06811195	2979.21	0.02181823	0.01920943	3509.2	0.01891204	0.01814161	4039.2	-0.01249506	0	
329.39	0.43879453		859.39	0.12702175	0.12888883	1389.38	0.14440631	0.15228855	1919.39	-0.01297456	0	2449.38	0.0717116	0.06811197	2979.41	0.02167843	0.01921161	3509.4	0.01935981	0.01814161	4039.4	-0.01179153	0	
329.59	0.43926636		859.59	0.12682852	0.1290289	1389.58	0.14461724	0.15242865	1919.59	-0.01281719	0	2449.58	0.07154069	0.06811198	2979.61	0.02221385	0.01921378	3509.6	0.01922927	0.01814161	4039.6	-0.01105851	0	
329.79	0.44028313		859.79	0.1275308	0.12916882	1389.78	0.14524407	0.15256854	1919.79	-0.01253955	0	2449.78	0.07194276	0.068112	2979.81	0.0219455	0.01921594	3509.8	0.01986383	0.01814161	4039.8	-0.01037066	0	
329.99	0.44064409		859.99	0.12742287	0.12930861	1389.98	0.14557843	0.15270822	1919.99	-0.012323	0	2449.98	0.07200273	0.06811202	2980.01	0.02294564	0.01921809	3510	0.02116466	0.01814161	4040	-0.00965114	0	
330.19	0.44048897		860.19	0.12726749	0.12944824	1390.18	0.14474442	0.15284769	1920.19	-0.01270803	0	2450.18	0.07216275	0.06811204	2980.21	0.02278348	0.01922022	3510.2	0.02124924	0.01814161	4040.2	-0.00899951	0	
330.39	0.43993323		860.39	0.12746607	0.12958773	1390.38	0.14535287	0.15298695	1920.39	-0.01261868	0	2450.38	0.07344391	0.06811205	2980.41	0.022203	0.01922234	3510.4	0.02139637	0.01814161	4040.4	-0.0085141	0	
330.59	0.43968028		860.59	0.12759499	0.12972708	1390.58	0.1459169	0.15312601	1920.59	-0.01204912	0	2450.58	0.07427235	0.06811207	2980.61	0.02209049	0.01922445	3510.6	0.02199419	0.01814161	4040.6	-0.00771854	0	
330.79	0.43949287		860.79	0.12716145	0.12986629	1390.78	0.14660258	0.15326487	1920.79	-0.01260917	0	2450.78	0.07504078	0.06811209	2980.81	0.02230325	0.01922654	3510.8	0.02168506	0.01814161	4040.8	-0.00741698	0	
330.99	0.44002132		860.99	0.1267586	0.13000535	1390.98	0.1469363	0.15340351	1920.99	-0.01212958	0	2450.98	0.07570951	0.0681121	2981.01	0.02217467	0.01922862	3511	0.02165845	0.01814161	4041	-0.00655413	0	
331.19	0.44051496		861.19	0.12585692	0.13014427	1391.18	0.14695621	0.15354196	1921.19	-0.01193684	0	2451.18	0.0755877	0.06811212	2981.21	0.02157868	0.01923069	3511.2	0.02159502	0.01814161	4041.2	-0.00577953	0	
331.39	0.44105473		861.39	0.12531825	0.13028305	1391.38	0.14731142	0.15368019	1921.39	-0.01294084	0	2451.38	0.07544659	0.06811213	2981.41	0.02143671	0.01923274	3511.4	0.02166682	0.01814161	4041.4	-0.00636474	0	
331.59	0.44141812		861.59	0.12537782	0.13042168	1391.58	0.14771774	0.15381822	1921.59	-0.01316432	0	2451.58	0.07615607	0.06811215	2981.61	0.02080596	0.01923479	3511.6	0.02075963	0.01814161	4041.6	-0.00670578	0	
331.79	0.44180733		861.79	0.12548887	0.13056017	1391.78	0.14872699	0.15395605	1921.79	-0.01353844	0	2451.78	0.07506534	0.06811216	2981.81	0.02015315	0.01923682	3511.8	0.01968326	0.01814161	4041.8	-0.00627448	0	
331.99	0.44334659		861.99	0.12575424	0.13069852	1391.98	0.14833923	0.15409367	1921.99	-0.01441648	0	2451.98	0.07416332	0.06811218	2982.01	0.02043104	0.01923883	3512	0.01963794	0.01814161	4042	-0.00725414	0	
332.19	0.44309431		862.19	0.12555433	0.13083673	1392.18	0.14936074	0.15423109	1922.19	-0.0148314	0	2452.18	0.07374268	0.06811219	2982.21	0.02024136	0.01924084	3512.2	0.01940232	0.01814161	4042.2	-0.00775498	0	
332.39	0.44350459		862.39	0.12534504	0.13097479	1392.38	0.15015715	0.15436831	1922.39	-0.01542037	0	2452.38	0.07317395	0.06811221	2982.41	0.01992764	0.01924283	3512.4	0.01886874	0.01814161	4042.4	-0.00783087	0	
332.59	0.44346525		862.59	0.12501489	0.13111271	1392.58	0.15044111	0.15450532	1922.59	-0.01562201	0	2452.58	0.07224536	0.06811222	2982.61	0.01905093	0.01924481	3512.6	0.01815611	0.01814161	4042.6	-0.00871184	0	
332.79	0.44337627		862.79	0.12449436	0.13125049	1392.78	0.15053754	0.15464213	1922.79	-0.01565417	0	2452.78	0.07251193	0.06811223	2982.81	0.01861834	0.01924677	3512.8	0.01749627	0.01814161	4042.8	-0.00956079	0	
332.99	0.44354679		862.99	0.12410961	0.13138813	1392.98	0.15050766	0.15477873	1922.99	-0.01546142	0	2452.98	0.07112977	0.06811225	2983.01	0.0187183	0.01924873	3513	0.0173011	0.01814161	4043	-0.01033432	0	
333.19	0.44374591		863.19	0.12406576	0.13152562	1393.18	0.14962911	0.15491513	1923.19	-0.01530826	0	2453.18	0.07018243	0.06811226	2983.21	0.01789991	0.01925067	3513.2	0.01758305	0.01814161	4043.2	-0.01104629	0	
333.39	0.44359631		863.39	0.1236436	0.13166298	1393.38	0.14869683	0.15505133	1923.39	-0.0159766	0	2453.38	0.07002918	0.06811227	2983.41	0.01796234	0.0192526	3513.4	0.01727278	0.01814161	4043.4	-0.01043851	0	
333.59	0.44386125		863.59	0.12388988	0.13180019	1393.58	0.1493895	0.15518733	1923.59	-0.0158961	0	2453.58	0.07035339	0.06811229	2983.61	0.01814461	0.01925452	3513.6	0.01706827	0.01814161	4043.6	-0.00977943	0	
333.79	0.44502757		863.79	0.12373088	0.13193726	1393.78	0.14967307	0.15532313	1923.79	-0.01548827	0	2453.78	0.07160185	0.0681123	2983.81	0.01837034	0.01925643	3513.8	0.01773733	0.01814161	4043.8	-0.00981161	0	
333.99	0.44451707		863.99	0.1242304	0.13207419	1393.98	0.14992101	0.15545873	1923.99	-0.01596274	0	2453.98	0.07186234	0.06811231	2984.01	0.01854733	0.01925832	3514	0.01795071	0.01814161	4044	-0.01002589	0	
334.19	0.44395599		864.19	0.12551085	0.13221098	1394.18	0.14944581	0.15559412	1924.19	-0.01652929	0	2454.18	0.07197124	0.06811232	2984.21	0.01780434	0.01926021	3514.2	0.01732537	0.01814161	4044.2	-0.01027957	0	
334.39	0.44350016		864.39	0.12538936	0.13234763	1394.38	0.14989188	0.15572931	1924.39	-0.01656989	0	2454.38	0.07352112	0.06811234	2984.41	0.0176447	0.01926208	3514.4	0.01750473	0.01814161	4044.4	-0.01064709	0	
334.59	0.44320528		864.59	0.12520211	0.13248414	1394.58	0.14998804	0.15586431	1924.59	-0.01618139	0	2454.58	0.07496191	0.06811235	2984.61	0.01765076	0.01926394	3514.6	0.01827803	0.01814161	4044.6	-0.01059088	0	
334.79	0.44339085		864.79	0.12517336	0.1326205	1394.78	0.14995582	0.1559991	1924.79	-0.01638511	0	2454.78	0.07533996	0.06811236	2984.81	0.01757693	0.01926579	3514.8	0.01754336	0.01814161	4044.8	-0.0103773	0	
334.99	0.44373047		864.99	0.12564148	0.13275673	1394.98	0.14994959	0.15613369	1924.99	-0.01614168	0	2454.98	0.07563358	0.06811237	2985.01	0.01691985	0.01926762	3515	0.01776833	0.01814161	4045	-0.00919431	0	
335.19	0.44426503		865.19	0.12700173	0.13289282	1395.18	0.15101505	0.15626809	1925.19	-0.01584453	0	2455.18	0.07556027	0.06811238	2985.21	0.01664935	0.01926945	3515.2	0.01773387	0.01814161	4045.2	-0.00862053	0	
335.39	0.44418477		865.39	0.12776251	0.13302876	1395.38	0.15170773	0.15640228	1925.39	-0.01592624	0	2455.38	0.07584131	0.06811239	2985.41	0.01786933	0.01927126	3515.4	0.01773493	0.01814161	4045.4	-0.00937841	0	
335.59	0.44386593		865.59	0.12837795	0.13316457	1395.58	0.15230875	0.15653628	1925.59	-0.01546265	0	2455.58	0.07645377	0.0681124	2985.61	0.01803883	0.01927307	3515.6	0.01746781	0.01814161	4045.6	-0.00925754	0	
335.79	0.44302506		865.79	0.12889158	0.13330023	1395.78	0.15333764	0.15667007	1925.79	-0.01568176	0	2455.78	0.0761127	0.06811241	2985.81	0.01871525	0.01927486	3515.8	0.01770369	0.01814161	4045.8	-0.00844623	0	
335.99	0.44265565		865.99	0.12933073	0.13343576	1395.98	0.15239075	0.15680367	1925.99	-0.0152591	0	2455.98	0.07587621	0.06811242	2986.01	0.01940979	0.01927664	3516	0.01844621	0.01814161	4046	-0.00900199	0	
336.19	0.44211937		866.19	0.12901015	0.13357115	1396.18	0.1533754	0.15693707	1926.19	-0.01460793	0	2456.18	0.07632258	0.06811243	2986.21	0.01968051	0.01927841	3516.2	0.01789187	0.01814161	4046.2	-0.00768527	0	
336.39	0.44209571		866.39	0.12850152	0.1337064	1396.38	0.1531324	0.15707028	1926.39	-0.01447247	0	2456.38	0.07596746	0.06811244	2986.41	0.01969699	0.01928017	3516.4	0.0181151	0.01814161	4046.4	-0.007834	0	
336.59	0.44280249		866.59	0.12774152	0.13384151	1396.58	0.15218502	0.15720328	1926.59	-0.01381058	0	2456.58	0.07607496	0.06811245	2986.61	0.01984019	0.01928192	3516.6	0.01791866	0.01814161	4046.6	-0.00805654	0	
336.79	0.4424113		866.79	0.12656608	0.13397647	1396.78	0.15191978	0.15733609	1926.79	-0.01364244	0	2456.78	0.07688916	0.06811246	2986.81	0.0205345	0.01928365	3516.8	0.0177537	0.01814161	4046.8	-0.00872341	0	
336.99	0.44273795		866.99	0.12641375	0.1341113	1396.98	0.15241261	0.1574687	1926.99	-0.01280547	0	2456.98	0.07655618	0.06811247	2987.01	0.02084552	0.01928538	3517	0.0183148	0.01814161	4047	-0.00883937	0	
337.19	0.44330046		867.19	0.12562666	0.134246	1397.18	0.15218747	0.15760111	1927.19	-0.01243814	0	2457.18	0.07694029	0.06811248	2987.21	0.0212126	0.0192871	3517.2	0.01817071	0.01814161	4047.2	-0.00868649	0	
337.39	0.44357866		867.39	0.12491239	0.13438055	1397.38	0.15177478	0.15773333	1927.39	-0.01227973	0	2457.38	0.07782657	0.06811249	2987.41	0.02169389	0.0192888	3517.4	0.01708926	0.01814161	4047.4	-0.00833792	0	
337.59	0.44469848		867.59	0.12424047	0.13451496	1397.58	0.15218054	0.15786535	1927.59	-0.0120059	0	2457.58	0.07735101	0.0681125	2987.61	0.02160894	0.0192905	3517.6	0.01669234	0.01814161	4047.6	-0.00849878	0	
337.79	0.44570628		867.79	0.12475631	0.13464924	1397.78	0.15212109	0.15799718	1927.79	-0.01242415	0	2457.78	0.07791197	0.06811251	2987.81	0.02081621	0.01929218	3517.8	0.01752935	0.01814161	4047.8	-0.00958147	0	
337.99	0.44643427		867.99	0.12566553	0.13478338	1397.98	0.15253852	0.15812881	1927.99	-0.01245395	0	2457.98	0.07720581	0.06811252	2988.01	0.01982277	0.01929385	3518	0.01703973	0.01814161	4048	-0.0098775	0	
338.19	0.44726864		868.19	0.12560682	0.13491738	1398.18	0.15222885	0.15826025	1928.19	-0.01318483	0	2458.18	0.07660927	0.06811253	2988.21	0.01932504	0.01929552	3518.2	0.01748268	0.01814161	4048.2	-0.01010217	0	
338.39	0.44745823		868.39	0.12476867	0.13505124	1398.38	0.15244477	0.15839149	1928.39	-0.01350847	0	2458.38	0.07716807	0.06811254	2988.41	0.01816819	0.01929717	3518.4	0.01840032	0.01814161	4048.4	-0.01030707	0	
338.59	0.44760298		868.59	0.12471049	0.13518496	1398.58	0.15259797	0.15852253	1928.59	-0.013556	0	2458.58	0.07661578	0.06811255	2988.61	0.01837473	0.01929881	3518.6	0.01890288	0.01814161	4048.6	-0.01012078	0	
338.79	0.44830818		868.79	0.12541239	0.13531855	1398.78	0.15293594	0.15865338	1928.79	-0.01325391	0	2458.78	0.07602935	0.06811255	2988.81	0.01776904	0.01930044	3518.8	0.01902214	0.01814161	4048.8	-0.00959463	0	
338.99	0.44862643		868.99	0.1261366	0.135452	1398.98	0.15344828	0.15878404	1928.99	-0.01339545	0	2458.98	0.07572939	0.06811256	2989.01	0.01743475	0.01930207	3519	0.01956645	0.01814161	4049	-0.00884304	0	
339.19	0.44890981		869.19	0.12710306	0.13558531	1399.18	0.15362136	0.15891451	1929.19	-0.01332928	0	2459.18	0.07507977	0.06811257	2989.21	0.01682694	0.01930368	3519.2	0.01983212	0.01814161	4049.2	-0.00775417	0	
339.39	0.44798441		869.39	0.12742995	0.13571848	1399.38	0.15345754	0.15904478	1929.39	-0.0142097	0	2459.38	0.07539201	0.06811258	2989.41	0.01813247	0.01930528	3519.4	0.02002215	0.01814161	4049.4	-0.00785607	0	
339.59	0.44813054		869.59	0.12852319	0.13585152	1399.58	0.1534814	0.15917485	1929.59	-0.01439195	0	2459.58	0.07424921	0.06811258	2989.61	0.01842751	0.01930687	3519.6	0.01995942	0.01814161	4049.6	-0.00843918	0	
339.79	0.44693167		869.79	0.12933828	0.13598442	1399.78	0.15301709	0.15930474	1929.79	-0.01535827	0	2459.78	0.07369996	0.06811259	2989.81	0.01853883	0.01930846	3519.8	0.02007021	0.01814161	4049.8	-0.00779883	0	
339.99	0.44734474		869.99	0.13011917	0.13611718	1399.98	0.15196483	0.15943443	1929.99	-0.01548903	0	2459.98	0.07325596	0.0681126	2990.01	0.01797236	0.01931003	3520	0.0199291	0.01814161	4050	-0.00759594	0	
340.19	0.44711993		870.19	0.13028794	0.13624981	1400.18	0.15213086	0.15956393	1930.19	-0.01547456	0	2460.18	0.07364433	0.06811261	2990.21	0.01823561	0.01931159	3520.2	0.02020539	0.01814161	4050.2	-0.0075181	0	
340.39	0.44712202		870.39	0.1311763	0.1363823	1400.38	0.15131746	0.15969324	1930.39	-0.01476297	0	2460.38	0.07303967	0.06811261	2990.41	0.01819936	0.01931315	3520.4	0.0203402	0.01814161	4050.4	-0.00811224	0	
340.59	0.44696747		870.59	0.13235175	0.13651465	1400.58	0.15068755	0.15982235	1930.59	-0.01461524	0	2460.58	0.0727713	0.06811262	2990.61	0.01883508	0.01931469	3520.6	0.02022155	0.01814161	4050.6	-0.00856418	0	
340.79	0.44606994		870.79	0.13266964	0.13664687	1400.78	0.15129795	0.15995128	1930.79	-0.01482727	0	2460.78	0.07331693	0.06811263	2990.81	0.0194574	0.01931622	3520.8	0.0194636	0.01814161	4050.8	-0.00841294	0	
340.99	0.44661206		870.99	0.13298396	0.13677895	1400.98	0.1514349	0.16008001	1930.99	-0.01471764	0	2460.98	0.07392556	0.06811263	2991.01	0.0192573	0.01931775	3521	0.01885477	0.01814161	4051	-0.00781498	0	
341.19	0.44685325		871.19	0.13268872	0.13691089	1401.18	0.1519062	0.16020855	1931.19	-0.01587811	0	2461.18	0.07447857	0.06811264	2991.21	0.01945125	0.01931926	3521.2	0.0174131	0.01814161	4051.2	-0.00769797	0	
341.39	0.44665123		871.39	0.13283297	0.1370427	1401.38	0.15176022	0.16033691	1931.39	-0.01556207	0	2461.38	0.07459815	0.06811265	2991.41	0.0191244	0.01932077	3521.4	0.01680301	0.01814161	4051.4	-0.00801372	0	
341.59	0.44670599		871.59	0.13251766	0.13717438	1401.58	0.15242527	0.16046507	1931.59	-0.01671807	0	2461.58	0.07435966	0.06811265	2991.61	0.01906529	0.01932227	3521.6	0.01701467	0.01814161	4051.6	-0.00840195	0	
341.79	0.4469016		871.79	0.13340733	0.13730591	1401.78	0.15341458	0.16059304	1931.79	-0.01715496	0	2461.78	0.07515943	0.06811266	2991.81	0.01859555	0.01932375	3521.8	0.01826863	0.01814161	4051.8	-0.00940159	0	
341.99	0.44835361		871.99	0.13328455	0.13743732	1401.98	0.15422825	0.16072082	1931.99	-0.01748369	0	2461.98	0.07602252	0.06811267	2992.01	0.018985	0.01932523	3522	0.01803514	0.01814161	4052	-0.00947033	0	
342.19	0.44856398		872.19	0.13275035	0.13756858	1402.18	0.15486781	0.16084841	1932.19	-0.01839137	0	2462.18	0.075737	0.06811267	2992.21	0.01891655	0.0193267	3522.2	0.01757372	0.01814161	4052.2	-0.00907888	0	
342.39	0.44879833		872.39	0.13226746	0.13769972	1402.38	0.15612337	0.16097582	1932.39	-0.0185566	0	2462.38	0.07642936	0.06811268	2992.41	0.01852565	0.01932816	3522.4	0.01758248	0.01814161	4052.4	-0.00951776	0	
342.59	0.44906256		872.59	0.13178698	0.13783071	1402.58	0.15701929	0.16110303	1932.59	-0.01875826	0	2462.58	0.07625195	0.06811269	2992.61	0.01935636	0.01932961	3522.6	0.01756374	0.01814161	4052.6	-0.01007824	0	
342.79	0.44970267		872.79	0.13111707	0.13796157	1402.78	0.15779918	0.16123006	1932.79	-0.01859208	0	2462.78	0.07599203	0.06811269	2992.81	0.01922801	0.01933105	3522.8	0.01761113	0.01814161	4052.8	-0.00950031	0	
342.99	0.45000778		872.99	0.13076031	0.1380923	1402.98	0.15811294	0.16135689	1932.99	-0.0192634	0	2462.98	0.0759322	0.0681127	2993.01	0.01977648	0.01933248	3523	0.01774432	0.01814161	4053	-0.00954929	0	
343.19	0.45058701		873.19	0.13096727	0.13822289	1403.18	0.15792491	0.16148354	1933.19	-0.01916466	0	2463.18	0.07602994	0.0681127	2993.21	0.01983094	0.01933391	3523.2	0.01776548	0.01814161	4053.2	-0.00868477	0	
343.39	0.45039502		873.39	0.13106554	0.13835335	1403.38	0.15803036	0.16161	1933.39	-0.01991863	0	2463.38	0.0753463	0.06811271	2993.41	0.0210632	0.01933532	3523.4	0.01822846	0.01814161	4053.4	-0.0090914	0	
343.59	0.45047535		873.59	0.13162807	0.13848368	1403.58	0.15798999	0.16173628	1933.59	-0.0199732	0	2463.58	0.07440187	0.06811271	2993.61	0.0201957	0.01933673	3523.6	0.01849207	0.01814161	4053.6	-0.00922792	0	
343.79	0.44967978		873.79	0.13270073	0.13861386	1403.78	0.15782993	0.16186236	1933.79	-0.02025243	0	2463.78	0.0739092	0.06811272	2993.81	0.01982789	0.01933813	3523.8	0.01877094	0.01814161	4053.8	-0.00814737	0	
343.99	0.44957097		873.99	0.13291006	0.13874392	1403.98	0.15701195	0.16198826	1933.99	-0.01923196	0	2463.98	0.07365361	0.06811272	2994.01	0.02038784	0.01933952	3524	0.0191173	0.01814161	4054	-0.00753192	0	
344.19	0.44952285		874.19	0.13261998	0.13887384	1404.18	0.1565527	0.16211398	1934.19	-0.01750172	0	2464.18	0.07332277	0.06811273	2994.21	0.02099342	0.0193409	3524.2	0.01956022	0.01814161	4054.2	-0.00833101	0	
344.39	0.45010135		874.39	0.13290767	0.13900363	1404.38	0.15576894	0.1622395	1934.39	-0.01709755	0	2464.38	0.07241304	0.06811273	2994.41	0.02122691	0.01934227	3524.4	0.0190674	0.01814161	4054.4	-0.00770062	0	
344.59	0.45028151		874.59	0.13255621	0.13913328	1404.58	0.15514847	0.16236484	1934.59	-0.01725547	0	2464.58	0.07229255	0.06811274	2994.61	0.0215466	0.01934363	3524.6	0.01915469	0.01814161	4054.6	-0.00705203	0	
344.79	0.45011334		874.79	0.13256537	0.1392628	1404.78	0.15534234	0.16249	1934.79	-0.01733968	0	2464.78	0.072799	0.06811274	2994.81	0.02147753	0.01934499	3524.8	0.01888682	0.01814161	4054.8	-0.00618926	0	
344.99	0.45020879		874.99	0.13226856	0.13939219	1404.98	0.1553259	0.16261497	1934.99	-0.01787726	0	2464.98	0.07315281	0.06811275	2995.01	0.02052125	0.01934633	3525	0.01828685	0.01814161	4055	-0.00571213	0	
345.19	0.45054885		875.19	0.13284741	0.13952145	1405.18	0.15662726	0.16273975	1935.19	-0.01745658	0	2465.18	0.07307607	0.06811275	2995.21	0.02125885	0.01934767	3525.2	0.01791868	0.01814161	4055.2	-0.00536997	0	
345.39	0.45015357		875.39	0.1323704	0.13965057	1405.38	0.15650726	0.16286435	1935.39	-0.01581566	0	2465.38	0.07329798	0.06811276	2995.41	0.02112594	0.019349	3525.4	0.01843091	0.01814161	4055.4	-0.00513628	0	
345.59	0.45053346		875.59	0.13231645	0.13977956	1405.58	0.15681836	0.16298877	1935.59	-0.01551493	0	2465.58	0.07279255	0.06811276	2995.61	0.0206915	0.01935032	3525.6	0.01885994	0.01814161	4055.6	-0.00580239	0	
345.79	0.45007888		875.79	0.13336312	0.13990841	1405.78	0.15722786	0.16311299	1935.79	-0.01574633	0	2465.78	0.07283271	0.06811277	2995.81	0.02029566	0.01935163	3525.8	0.01997009	0.01814161	4055.8	-0.00620778	0	
345.99	0.45139204		875.99	0.13340411	0.14003713	1405.98	0.15770227	0.16323704	1935.99	-0.01623518	0	2465.98	0.07331397	0.06811277	2996.01	0.02028358	0.01935294	3526	0.01869897	0.01814161	4056	-0.00641616	0	
346.19	0.45141022		876.19	0.13334718	0.14016572	1406.18	0.15779335	0.1633609	1936.19	-0.01600569	0	2466.18	0.07317426	0.06811278	2996.21	0.01938145	0.01935424	3526.2	0.01772254	0.01814161	4056.2	-0.00574782	0	
346.39	0.45203338		876.39	0.13336009	0.14029418	1406.38	0.15860717	0.16348458	1936.39	-0.015854	0	2466.38	0.07391154	0.06811278	2996.41	0.01863858	0.01935553	3526.4	0.01847661	0.01814161	4056.4	-0.00683612	0	
346.59	0.45192513		876.59	0.13328505	0.14042251	1406.58	0.15849024	0.16360807	1936.59	-0.01655568	0	2466.58	0.07386975	0.06811278	2996.61	0.0186172	0.01935681	3526.6	0.01825081	0.01814161	4056.6	-0.00721168	0	
346.79	0.45242941		876.79	0.13396142	0.1405507	1406.78	0.15883419	0.16373139	1936.79	-0.01613176	0	2466.78	0.07367231	0.06811279	2996.81	0.0187024	0.01935808	3526.8	0.01867757	0.01814161	4056.8	-0.00716798	0	
346.99	0.45248353		876.99	0.13525801	0.14067876	1406.98	0.15892808	0.16385451	1936.99	-0.01648125	0	2466.98	0.07428776	0.06811279	2997.01	0.01891584	0.01935934	3527	0.01988525	0.01814161	4057	-0.00701522	0	
347.19	0.45244809		877.19	0.13638683	0.14080669	1407.18	0.15741446	0.16397746	1937.19	-0.01576957	0	2467.18	0.07505708	0.0681128	2997.21	0.01862627	0.0193606	3527.2	0.02023344	0.01814161	4057.2	-0.00656433	0	
347.39	0.45190595		877.39	0.13711994	0.14093449	1407.38	0.15746909	0.16410022	1937.39	-0.01589281	0	2467.38	0.07496196	0.0681128	2997.41	0.01849684	0.01936185	3527.4	0.02070923	0.01814161	4057.4	-0.00654972	0	
347.59	0.45096315		877.59	0.13773772	0.14106215	1407.58	0.15737415	0.16422281	1937.59	-0.01505109	0	2467.58	0.07604881	0.0681128	2997.61	0.01796189	0.01936309	3527.6	0.02149251	0.01814161	4057.6	-0.00646003	0	
347.79	0.45067801		877.79	0.13765932	0.14118969	1407.78	0.15694551	0.16434521	1937.79	-0.01440025	0	2467.78	0.07693643	0.06811281	2997.81	0.01876644	0.01936433	3527.8	0.02154354	0.01814161	4057.8	-0.00672876	0	
347.99	0.45036763		877.99	0.13726644	0.14131709	1407.98	0.15597414	0.16446742	1937.99	-0.01398374	0	2467.98	0.07788325	0.06811281	2998.01	0.01968354	0.01936555	3528	0.02122303	0.01814161	4058	-0.00791364	0	
348.19	0.45081238		878.19	0.13604241	0.14144436	1408.18	0.15559016	0.16458946	1938.19	-0.01323706	0	2468.18	0.07826529	0.06811282	2998.21	0.019789	0.01936677	3528.2	0.02069518	0.01814161	4058.2	-0.0087091	0	
348.39	0.45076548		878.39	0.13521284	0.1415715	1408.38	0.15639466	0.16471132	1938.39	-0.01386971	0	2468.38	0.07806921	0.06811282	2998.41	0.02019197	0.01936798	3528.4	0.02010027	0.01814161	4058.4	-0.0087615	0	
348.59	0.45112675		878.59	0.13544439	0.14169852	1408.58	0.15634271	0.16483299	1938.59	-0.01422806	0	2468.58	0.07847758	0.06811282	2998.61	0.02049903	0.01936919	3528.6	0.02027435	0.01814161	4058.6	-0.00921615	0	
348.79	0.45137061		878.79	0.13575745	0.14182539	1408.78	0.1577215	0.16495449	1938.79	-0.01399519	0	2468.78	0.07797463	0.06811283	2998.81	0.02084084	0.01937038	3528.8	0.01923011	0.01814161	4058.8	-0.01042699	0	
348.99	0.45257112		878.99	0.13620634	0.14195214	1408.98	0.15797329	0.1650758	1938.99	-0.01414121	0	2468.98	0.07786578	0.06811283	2999.01	0.02081483	0.01937157	3529	0.0181802	0.01814161	4059	-0.01022513	0	
349.19	0.45339574		879.19	0.13607509	0.14207876	1409.18	0.15825098	0.16519694	1939.19	-0.01296177	0	2469.18	0.07747581	0.06811283	2999.21	0.02226739	0.01937276	3529.2	0.01907801	0.01814161	4059.2	-0.01042773	0	
349.39	0.45427674		879.39	0.13499617	0.14220525	1409.38	0.15837273	0.16531789	1939.39	-0.01271163	0	2469.38	0.07765115	0.06811284	2999.41	0.02176359	0.01937393	3529.4	0.01908504	0.01814161	4059.4	-0.01102624	0	
349.59	0.45524489		879.59	0.13565963	0.14233161	1409.58	0.15864587	0.16543867	1939.59	-0.01347324	0	2469.58	0.07713052	0.06811284	2999.61	0.02171063	0.0193751	3529.6	0.01929343	0.01814161	4059.6	-0.01178316	0	
349.79	0.4560578		879.79	0.13547785	0.14245783	1409.78	0.1587586	0.16555927	1939.79	-0.01447885	0	2469.78	0.07713414	0.06811284	2999.81	0.02168588	0.01937626	3529.8	0.0187819	0.01814161	4059.8	-0.0111683	0	
349.99	0.45679436		879.99	0.13485835	0.14258393	1409.98	0.15933853	0.16567969	1939.99	-0.01526304	0	2469.98	0.07753973	0.06811285	3000.01	0.02115053	0.01937741	3530	0.01715851	0.01814161	4060	-0.01055978	0	
350.19	0.45754669		880.19	0.13532937	0.1427099	1410.18	0.15868504	0.16579992	1940.19	-0.01550501	0	2470.18	0.07811546	0.06811285	3000.21	0.02061843	0.01937855	3530.2	0.01777442	0.01814161	4060.2	-0.01024837	0	
350.39	0.4580452		880.39	0.13507596	0.14283574	1410.38	0.1593947	0.16591999	1940.39	-0.01634817	0	2470.38	0.07728441	0.06811285	3000.41	0.02045457	0.01937969	3530.4	0.01754618	0.01814161	4060.4	-0.01035541	0	
350.59	0.4577378		880.59	0.1350899	0.14296145	1410.58	0.15958406	0.16603987	1940.59	-0.0167102	0	2470.58	0.07618008	0.06811286	3000.61	0.02068059	0.01938082	3530.6	0.01696552	0.01814161	4060.6	-0.00955684	0	
350.79	0.45876919		880.79	0.1353235	0.14308703	1410.78	0.16053153	0.16615958	1940.79	-0.01593357	0	2470.78	0.07530758	0.06811286	3000.81	0.02049257	0.01938195	3530.8	0.01772861	0.01814161	4060.8	-0.009334	0	
350.99	0.45903187		880.99	0.13577285	0.14321247	1410.98	0.16082547	0.1662791	1940.99	-0.01601277	0	2470.98	0.0757747	0.06811286	3001.01	0.0205841	0.01938307	3531	0.0184111	0.01814161	4061	-0.00871955	0	
351.19	0.45885947		881.19	0.13590982	0.1433378	1411.18	0.16019922	0.16639845	1941.19	-0.01534645	0	2471.18	0.07529904	0.06811286	3001.21	0.02010267	0.01938418	3531.2	0.01885663	0.01814161	4061.2	-0.00836716	0	
351.39	0.45783869		881.39	0.13567503	0.14346299	1411.38	0.15980611	0.16651763	1941.39	-0.01379451	0	2471.38	0.07485227	0.06811287	3001.41	0.01942223	0.01938528	3531.4	0.01947475	0.01814161	4061.4	-0.00740864	0	
351.59	0.45708956		881.59	0.13546322	0.14358805	1411.58	0.16025705	0.16663663	1941.59	-0.01357058	0	2471.58	0.07516515	0.06811287	3001.61	0.01897507	0.01938638	3531.6	0.01998174	0.01814161	4061.6	-0.00727467	0	
351.79	0.45657559		881.79	0.13599987	0.14371298	1411.78	0.16001043	0.16675545	1941.79	-0.0137931	0	2471.78	0.07501706	0.06811287	3001.81	0.02025225	0.01938747	3531.8	0.01953164	0.01814161	4061.8	-0.00732454	0	
351.99	0.45566392		881.99	0.13678626	0.14383779	1411.98	0.16057678	0.16687409	1941.99	-0.01414547	0	2471.98	0.07541977	0.06811288	3002.01	0.02119954	0.01938855	3532	0.01955183	0.01814161	4062	-0.00805285	0	
352.19	0.45554768		882.19	0.13614125	0.14396247	1412.18	0.16115906	0.16699256	1942.19	-0.01367206	0	2472.18	0.07458414	0.06811288	3002.21	0.0213474	0.01938963	3532.2	0.01995871	0.01814161	4062.2	-0.00792336	0	
352.39	0.45513298		882.39	0.13656515	0.14408701	1412.38	0.16159164	0.16711085	1942.39	-0.01324596	0	2472.38	0.07450482	0.06811288	3002.41	0.02116475	0.0193907	3532.4	0.01955762	0.01814161	4062.4	-0.00882713	0	
352.59	0.45579868		882.59	0.13760946	0.14421143	1412.58	0.16235209	0.16722897	1942.59	-0.01285293	0	2472.58	0.07539239	0.06811288	3002.61	0.02128187	0.01939176	3532.6	0.02017162	0.01814161	4062.6	-0.00934041	0	
352.79	0.45574626		882.79	0.13797385	0.14433573	1412.78	0.16259632	0.16734691	1942.79	-0.01219267	0	2472.78	0.07533313	0.06811289	3002.81	0.02117268	0.01939281	3532.8	0.02041788	0.01814161	4062.8	-0.01022106	0	
352.99	0.4562496		882.99	0.1385496	0.14445989	1412.98	0.16273792	0.16746468	1942.99	-0.0125357	0	2472.98	0.0754035	0.06811289	3003.01	0.02132939	0.01939386	3533	0.02096407	0.01814161	4063	-0.0090021	0	
353.19	0.45672021		883.19	0.13846171	0.14458393	1413.18	0.16292648	0.16758227	1943.19	-0.01226957	0	2473.18	0.07618458	0.06811289	3003.21	0.02156961	0.01939491	3533.2	0.02301384	0.01814161	4063.2	-0.0092633	0	
353.39	0.45798994		883.39	0.13848961	0.14470783	1413.38	0.16253367	0.16769969	1943.39	-0.01338565	0	2473.38	0.07605947	0.06811289	3003.41	0.0204153	0.01939595	3533.4	0.02308934	0.01814161	4063.4	-0.00862698	0	
353.59	0.45754495		883.59	0.13901276	0.14483161	1413.58	0.16308866	0.16781694	1943.59	-0.01422798	0	2473.58	0.07679786	0.06811289	3003.61	0.02014769	0.01939698	3533.6	0.02252478	0.01814161	4063.6	-0.00786188	0	
353.79	0.45796752		883.79	0.13916839	0.14495527	1413.78	0.16348694	0.16793401	1943.79	-0.01492024	0	2473.78	0.07659158	0.0681129	3003.81	0.02017222	0.019398	3533.8	0.02174946	0.01814161	4063.8	-0.00744809	0	
353.99	0.45736859		883.99	0.13923045	0.14507879	1413.98	0.16376439	0.16805091	1943.99	-0.01622252	0	2473.98	0.07751842	0.0681129	3004.01	0.01961875	0.01939902	3534	0.0213024	0.01814161	4064	-0.00706933	0	
354.19	0.45816625		884.19	0.1392862	0.14520219	1414.18	0.16373392	0.16816763	1944.19	-0.01622979	0	2474.18	0.0779106	0.0681129	3004.21	0.01943544	0.01940003	3534.2	0.02120811	0.01814161	4064.2	-0.00761982	0	
354.39	0.45906577		884.39	0.13916973	0.14532546	1414.38	0.16477357	0.16828418	1944.39	-0.01608518	0	2474.38	0.07669493	0.0681129	3004.41	0.01876296	0.01940103	3534.4	0.02020043	0.01814161	4064.4	-0.0075212	0	
354.59	0.46007547		884.59	0.13909233	0.14544861	1414.58	0.16552829	0.16840056	1944.59	-0.01575409	0	2474.58	0.0761607	0.06811291	3004.61	0.01823005	0.01940203	3534.6	0.02017609	0.01814161	4064.6	-0.00765971	0	
354.79	0.46111904		884.79	0.13886433	0.14557163	1414.78	0.16568387	0.16851676	1944.79	-0.01541908	0	2474.78	0.07571569	0.06811291	3004.81	0.01793709	0.01940303	3534.8	0.02042517	0.01814161	4064.8	-0.00774424	0	
354.99	0.4613364		884.99	0.13907491	0.14569452	1414.98	0.166015	0.1686328	1944.99	-0.01548048	0	2474.98	0.07475046	0.06811291	3005.01	0.01809232	0.01940401	3535	0.0195334	0.01814161	4065	-0.00697341	0	
355.19	0.46207095		885.19	0.13954417	0.14581728	1415.18	0.16557734	0.16874866	1945.19	-0.01601578	0	2475.18	0.07350927	0.06811291	3005.21	0.01746325	0.01940499	3535.2	0.01910963	0.01814161	4065.2	-0.00524339	0	
355.39	0.46186374		885.39	0.13932936	0.14593992	1415.38	0.16486501	0.16886435	1945.39	-0.01526316	0	2475.38	0.07365792	0.06811291	3005.41	0.01769473	0.01940597	3535.4	0.01844981	0.01814161	4065.4	-0.00496595	0	
355.59	0.4624331		885.59	0.13942202	0.14606243	1415.58	0.16601292	0.16897987	1945.59	-0.01680326	0	2475.58	0.0735725	0.06811292	3005.61	0.01768216	0.01940694	3535.6	0.01810161	0.01814161	4065.6	-0.0055424	0	
355.79	0.46246533		885.79	0.13965367	0.14618482	1415.78	0.16624025	0.16909521	1945.79	-0.01766453	0	2475.78	0.07334767	0.06811292	3005.81	0.01925592	0.0194079	3535.8	0.01813683	0.01814161	4065.8	-0.00635238	0	
355.99	0.46288044		885.99	0.1392808	0.14630708	1415.98	0.16657282	0.16921039	1945.99	-0.01815241	0	2475.98	0.07474613	0.06811292	3006.01	0.0188394	0.01940886	3536	0.01961673	0.01814161	4066	-0.00682566	0	
356.19	0.46320582		886.19	0.13872095	0.14642921	1416.18	0.16613327	0.16932539	1946.19	-0.01745279	0	2476.18	0.07464786	0.06811292	3006.21	0.01875893	0.01940981	3536.2	0.01922998	0.01814161	4066.2	-0.00699262	0	
356.39	0.46261691		886.39	0.13827266	0.14655122	1416.38	0.16598278	0.16944023	1946.39	-0.01689515	0	2476.38	0.07586365	0.06811292	3006.41	0.01857985	0.01941075	3536.4	0.01859337	0.01814161	4066.4	-0.00802365	0	
356.59	0.46273501		886.59	0.13853197	0.14667311	1416.58	0.16686699	0.16955489	1946.59	-0.01681814	0	2476.58	0.07630569	0.06811293	3006.61	0.01845447	0.01941169	3536.6	0.01977455	0.01814161	4066.6	-0.00781898	0	
356.79	0.4627387		886.79	0.13749841	0.14679486	1416.78	0.16606675	0.16966939	1946.79	-0.01676062	0	2476.78	0.07574727	0.06811293	3006.81	0.01888105	0.01941262	3536.8	0.02018862	0.01814161	4066.8	-0.00824124	0	
356.99	0.46328894		886.99	0.13772939	0.1469165	1416.98	0.16644585	0.16978371	1946.99	-0.01708981	0	2476.98	0.07565752	0.06811293	3007.01	0.0200518	0.01941355	3537	0.02122539	0.01814161	4067	-0.00766484	0	
357.19	0.46314129		887.19	0.13822931	0.147038	1417.18	0.16585721	0.16989786	1947.19	-0.01639929	0	2477.18	0.07596294	0.06811293	3007.21	0.02008735	0.01941447	3537.2	0.02231679	0.01814161	4067.2	-0.00761498	0	
357.39	0.46263428		887.39	0.1385682	0.14715938	1417.38	0.16527553	0.17001185	1947.39	-0.01584408	0	2477.38	0.07581788	0.06811293	3007.41	0.02019812	0.01941539	3537.4	0.02157367	0.01814161	4067.4	-0.00702314	0	
357.59	0.46140569		887.59	0.13816835	0.14728064	1417.58	0.16677244	0.17012567	1947.59	-0.01550534	0	2477.58	0.07648165	0.06811293	3007.61	0.02071832	0.0194163	3537.6	0.02131312	0.01814161	4067.6	-0.00699836	0	
357.79	0.4614523		887.79	0.13897221	0.14740177	1417.78	0.16685709	0.17023931	1947.79	-0.01553441	0	2477.78	0.07580823	0.06811294	3007.81	0.02117735	0.0194172	3537.8	0.02116143	0.01814161	4067.8	-0.00721812	0	
357.99	0.46155276		887.99	0.13897171	0.14752278	1417.98	0.16727446	0.17035279	1947.99	-0.01465909	0	2477.98	0.07562839	0.06811294	3008.01	0.02059681	0.0194181	3538	0.02101328	0.01814161	4068	-0.0072109	0	
358.19	0.46183089		888.19	0.13975501	0.14764366	1418.18	0.16747203	0.1704661	1948.19	-0.01385084	0	2478.18	0.07547515	0.06811294	3008.21	0.02065983	0.01941899	3538.2	0.02081993	0.01814161	4068.2	-0.00720846	0	
358.39	0.46220485		888.39	0.14045111	0.14776442	1418.38	0.16705911	0.17057925	1948.39	-0.01335431	0	2478.38	0.07457838	0.06811294	3008.41	0.02063231	0.01941988	3538.4	0.02028411	0.01814161	4068.4	-0.00772498	0	
358.59	0.46117345		888.59	0.14077524	0.14788505	1418.58	0.16725311	0.17069222	1948.59	-0.01326848	0	2478.58	0.07488911	0.06811294	3008.61	0.01992998	0.01942076	3538.6	0.0201872	0.01814161	4068.6	-0.00732205	0	
358.79	0.46128759		888.79	0.14142696	0.14800556	1418.78	0.16632047	0.17080503	1948.79	-0.01303567	0	2478.78	0.07484774	0.06811294	3008.81	0.01936184	0.01942164	3538.8	0.01914031	0.01814161	4068.8	-0.00688624	0	
358.99	0.46154901		888.99	0.14192791	0.14812595	1418.98	0.16673917	0.17091767	1948.99	-0.01367024	0	2478.98	0.07395907	0.06811294	3009.01	0.01942189	0.01942251	3539	0.01869933	0.01814161	4069	-0.00646969	0	
359.19	0.46184774		889.19	0.14241921	0.14824621	1419.18	0.16708183	0.17103014	1949.19	-0.01341615	0	2479.18	0.07459547	0.06811295	3009.21	0.01921761	0.01942338	3539.2	0.01903943	0.01814161	4069.2	-0.00591392	0	
359.39	0.46097761		889.39	0.14172044	0.14836635	1419.38	0.16749961	0.17114245	1949.39	-0.0131171	0	2479.38	0.07490761	0.06811295	3009.41	0.01942384	0.01942424	3539.4	0.018612	0.01814161	4069.4	-0.00682084	0	
359.59	0.46139124		889.59	0.14155068	0.14848636	1419.58	0.16861578	0.17125459	1949.59	-0.01405479	0	2479.58	0.07516328	0.06811295	3009.61	0.01904745	0.01942509	3539.6	0.01843257	0.01814161	4069.6	-0.00749514	0	
359.79	0.46189166		889.79	0.14141384	0.14860625	1419.78	0.16878559	0.17136656	1949.79	-0.01509767	0	2479.78	0.07508184	0.06811295	3009.81	0.01943478	0.01942594	3539.8	0.01938851	0.01814161	4069.8	-0.00804407	0	
359.99	0.46219196		889.99	0.1410092	0.14872602	1419.98	0.16862237	0.17147837	1949.99	-0.0145114	0	2479.98	0.075831	0.06811295	3010.01	0.01906623	0.01942679	3540	0.01995252	0.01814161	4070	-0.00835197	0	
360.19	0.46259936		890.19	0.14086845	0.14884566	1420.18	0.16851562	0.17159001	1950.19	-0.01452442	0	2480.18	0.07568899	0.06811295	3010.21	0.01947802	0.01942763	3540.2	0.01912665	0.01814161	4070.2	-0.00904456	0	
360.39	0.46197506		890.39	0.14029896	0.14896518	1420.38	0.16838137	0.17170149	1950.39	-0.01479724	0	2480.38	0.0754017	0.06811295	3010.41	0.01879478	0.01942846	3540.4	0.01912491	0.01814161	4070.4	-0.00995398	0	
360.59	0.46243496		890.59	0.14032052	0.14908458	1420.58	0.1684546	0.1718128	1950.59	-0.014732	0	2480.58	0.07504794	0.06811296	3010.61	0.01923943	0.01942929	3540.6	0.02025328	0.01814161	4070.6	-0.01034298	0	
360.79	0.46325661		890.79	0.13960698	0.14920385	1420.78	0.16819605	0.17192395	1950.79	-0.01466417	0	2480.78	0.07500349	0.06811296	3010.81	0.02012124	0.01943012	3540.8	0.020587	0.01814161	4070.8	-0.01110843	0	
360.99	0.46310947		890.99	0.14085897	0.149323	1420.98	0.16755058	0.17203493	1950.99	-0.01455406	0	2480.98	0.07503963	0.06811296	3011.01	0.02056019	0.01943093	3541	0.02179808	0.01814161	4071	-0.01130152	0	
361.19	0.46312229		891.19	0.14163171	0.14944203	1421.18	0.16753018	0.17214575	1951.19	-0.01393581	0	2481.18	0.07554991	0.06811296	3011.21	0.02042291	0.01943175	3541.2	0.02118235	0.01814161	4071.2	-0.01120518	0	
361.39	0.46327111		891.39	0.14148348	0.14956094	1421.38	0.16681001	0.1722564	1951.39	-0.0136404	0	2481.38	0.07616259	0.06811296	3011.41	0.02081237	0.01943256	3541.4	0.02011918	0.01814161	4071.4	-0.0113888	0	
361.59	0.46377589		891.59	0.1415493	0.14967972	1421.58	0.16692564	0.17236689	1951.59	-0.01369673	0	2481.58	0.07542351	0.06811296	3011.61	0.02094541	0.01943336	3541.6	0.02052567	0.01814161	4071.6	-0.01054153	0	
361.79	0.46406752		891.79	0.14295996	0.14979838	1421.78	0.16716349	0.17247721	1951.79	-0.01299611	0	2481.78	0.07430261	0.06811296	3011.81	0.02037292	0.01943416	3541.8	0.01936615	0.01814161	4071.8	-0.01023362	0	
361.99	0.46377412		891.99	0.14315396	0.14991692	1421.98	0.16703221	0.17258737	1951.99	-0.01227499	0	2481.98	0.07445799	0.06811296	3012.01	0.02022621	0.01943495	3542	0.01909366	0.01814161	4072	-0.01007736	0	
362.19	0.4634406		892.19	0.14404061	0.15003534	1422.18	0.16659234	0.17269737	1952.19	-0.01242401	0	2482.18	0.07572785	0.06811296	3012.21	0.02059274	0.01943574	3542.2	0.01864547	0.01814161	4072.2	-0.00985022	0	
362.39	0.4634417		892.39	0.14433938	0.15015364	1422.38	0.16665169	0.1728072	1952.39	-0.01309234	0	2482.38	0.07621799	0.06811297	3012.41	0.02047936	0.01943653	3542.4	0.01873755	0.01814161	4072.4	-0.01020624	0	
362.59	0.46255914		892.59	0.14532022	0.15027181	1422.58	0.16711626	0.17291688	1952.59	-0.0127277	0	2482.58	0.07672616	0.06811297	3012.61	0.02019549	0.01943731	3542.6	0.01924189	0.01814161	4072.6	-0.0092473	0	
362.79	0.46317205		892.79	0.14587564	0.15038986	1422.78	0.16741747	0.17302638	1952.79	-0.01259922	0	2482.78	0.07679518	0.06811297	3012.81	0.0200281	0.01943808	3542.8	0.0183326	0.01814161	4072.8	-0.00837808	0	
362.99	0.46320544		892.99	0.1459251	0.15050779	1422.98	0.16821392	0.17313573	1952.99	-0.01298997	0	2482.98	0.07631479	0.06811297	3013.01	0.02131895	0.01943885	3543	0.0184819	0.01814161	4073	-0.00784409	0	
363.19	0.46323359		893.19	0.14573221	0.1506256	1423.18	0.16864655	0.17324492	1953.19	-0.01251019	0	2483.18	0.07619054	0.06811297	3013.21	0.02084642	0.01943961	3543.2	0.01816711	0.01814161	4073.2	-0.00790704	0	
363.39	0.46285985		893.39	0.14623651	0.15074329	1423.38	0.16881166	0.17335394	1953.39	-0.01326595	0	2483.38	0.07585676	0.06811297	3013.41	0.0209606	0.01944037	3543.4	0.01708808	0.01814161	4073.4	-0.00786895	0	
363.59	0.46395552		893.59	0.14647566	0.15086085	1423.58	0.16921457	0.1734628	1953.59	-0.01381071	0	2483.58	0.07598294	0.06811297	3013.61	0.02112836	0.01944113	3543.6	0.01776883	0.01814161	4073.6	-0.0082142	0	
363.79	0.46480418		893.79	0.14654276	0.1509783	1423.78	0.16935305	0.1735715	1953.79	-0.01369825	0	2483.78	0.0760274	0.06811297	3013.81	0.02123042	0.01944188	3543.8	0.01829283	0.01814161	4073.8	-0.00797443	0	
363.99	0.46553604		893.99	0.14620722	0.15109562	1423.98	0.17025791	0.17368004	1953.99	-0.0140109	0	2483.98	0.07641753	0.06811297	3014.01	0.02078956	0.01944263	3544	0.01766215	0.01814161	4074	-0.00797361	0	
364.19	0.46711699		894.19	0.14583306	0.15121283	1424.18	0.17023536	0.17378842	1954.19	-0.01498529	0	2484.18	0.07622109	0.06811297	3014.21	0.02109336	0.01944337	3544.2	0.01775137	0.01814161	4074.2	-0.00797043	0	
364.39	0.46729653		894.39	0.14513761	0.15132991	1424.38	0.17033711	0.17389663	1954.39	-0.01534565	0	2484.38	0.07646461	0.06811298	3014.41	0.02088335	0.0194441	3544.4	0.01792684	0.01814161	4074.4	-0.00809764	0	
364.59	0.46809071		894.59	0.14560843	0.15144687	1424.58	0.17065912	0.17400469	1954.59	-0.01548907	0	2484.58	0.07670165	0.06811298	3014.61	0.02189522	0.01944484	3544.6	0.01786574	0.01814161	4074.6	-0.00889839	0	
364.79	0.46873474		894.79	0.14568668	0.15156371	1424.78	0.17032605	0.17411259	1954.79	-0.01635916	0	2484.78	0.07734528	0.06811298	3014.81	0.02280796	0.01944556	3544.8	0.01737173	0.01814161	4074.8	-0.00903092	0	
364.99	0.46935752		894.99	0.14615431	0.15168044	1424.98	0.1703831	0.17422032	1954.99	-0.01660127	0	2484.98	0.077213	0.06811298	3015.01	0.022889	0.01944629	3545	0.01754718	0.01814161	4075	-0.00957866	0	
365.19	0.47044952		895.19	0.14545926	0.15179704	1425.18	0.17033602	0.1743279	1955.19	-0.01688417	0	2485.18	0.07795054	0.06811298	3015.21	0.02323225	0.01944701	3545.2	0.01645064	0.01814161	4075.2	-0.00961969	0	
365.39	0.47019046		895.39	0.14464488	0.15191352	1425.38	0.16938474	0.17443532	1955.39	-0.01683228	0	2485.38	0.07788198	0.06811298	3015.41	0.02248825	0.01944772	3545.4	0.01615608	0.01814161	4075.4	-0.00942573	0	
365.59	0.47039479		895.59	0.14442246	0.15202988	1425.58	0.16918546	0.17454257	1955.59	-0.01699137	0	2485.58	0.07714816	0.06811298	3015.61	0.02161251	0.01944843	3545.6	0.01683355	0.01814161	4075.6	-0.00875347	0	
365.79	0.46881764		895.79	0.143616	0.15214612	1425.78	0.17010485	0.17464967	1955.79	-0.01656461	0	2485.78	0.07707308	0.06811298	3015.81	0.02089519	0.01944914	3545.8	0.01597557	0.01814161	4075.8	-0.00857653	0	
365.99	0.4680975		895.99	0.1430881	0.15226224	1425.98	0.17040791	0.17475661	1955.99	-0.01719609	0	2485.98	0.0778645	0.06811298	3016.01	0.02173997	0.01944984	3546	0.01678475	0.01814161	4076	-0.0081525	0	
366.19	0.46788317		896.19	0.14334583	0.15237825	1426.18	0.17022848	0.17486339	1956.19	-0.01662214	0	2486.18	0.07803175	0.06811298	3016.21	0.02161005	0.01945053	3546.2	0.01621687	0.01814161	4076.2	-0.008631	0	
366.39	0.46804117		896.39	0.14396289	0.15249413	1426.38	0.17030847	0.17497002	1956.39	-0.01673134	0	2486.38	0.07821529	0.06811298	3016.41	0.02195759	0.01945123	3546.4	0.01769735	0.01814161	4076.4	-0.00792021	0	
366.59	0.46690766		896.59	0.14394015	0.15260989	1426.58	0.17057278	0.17507648	1956.59	-0.01604407	0	2486.58	0.0775942	0.06811298	3016.61	0.02224571	0.01945191	3546.6	0.01760441	0.01814161	4076.6	-0.00685689	0	
366.79	0.46713684		896.79	0.14439519	0.15272554	1426.78	0.17123717	0.17518279	1956.79	-0.01557306	0	2486.78	0.07663926	0.06811299	3016.81	0.02224071	0.0194526	3546.8	0.01720197	0.01814161	4076.8	-0.00639748	0	
366.99	0.46606737		896.99	0.14505804	0.15284106	1426.98	0.17093955	0.17528894	1956.99	-0.01591459	0	2486.98	0.07615725	0.06811299	3017.01	0.02229835	0.01945328	3547	0.01791673	0.01814161	4077	-0.00728113	0	
367.19	0.46617256		897.19	0.1454567	0.15295647	1427.18	0.17103732	0.17539493	1957.19	-0.01483845	0	2487.18	0.07596446	0.06811299	3017.21	0.02100788	0.01945395	3547.2	0.01782944	0.01814161	4077.2	-0.0077138	0	
367.39	0.46575293		897.39	0.1469938	0.15307176	1427.38	0.17056705	0.17550076	1957.39	-0.01464092	0	2487.38	0.07560176	0.06811299	3017.41	0.02163004	0.01945462	3547.4	0.01781361	0.01814161	4077.4	-0.00732764	0	
367.59	0.4669284		897.59	0.14718562	0.15318692	1427.58	0.17097375	0.17560644	1957.59	-0.01445114	0	2487.58	0.07595444	0.06811299	3017.61	0.02106647	0.01945529	3547.6	0.01860706	0.01814161	4077.6	-0.00806748	0	
367.79	0.46753606		897.79	0.14688645	0.15330198	1427.78	0.17139364	0.17571196	1957.79	-0.01465955	0	2487.78	0.07593419	0.06811299	3017.81	0.02080547	0.01945595	3547.8	0.01831031	0.01814161	4077.8	-0.00773176	0	
367.99	0.46864474		897.99	0.1468346	0.15341691	1427.98	0.1717073	0.17581733	1957.99	-0.01513908	0	2487.98	0.07611709	0.06811299	3018.01	0.02063776	0.01945661	3548	0.01830552	0.01814161	4078	-0.00821985	0	
368.19	0.46967283		898.19	0.1468649	0.15353172	1428.18	0.17159454	0.17592254	1958.19	-0.01501414	0	2488.18	0.07598493	0.06811299	3018.21	0.02069753	0.01945727	3548.2	0.01853288	0.01814161	4078.2	-0.00859047	0	
368.39	0.46919315		898.39	0.14710368	0.15364642	1428.38	0.17157808	0.17602759	1958.39	-0.01515638	0	2488.38	0.07662901	0.06811299	3018.41	0.02012931	0.01945792	3548.4	0.01903498	0.01814161	4078.4	-0.00843308	0	
368.59	0.46906131		898.59	0.14790632	0.15376099	1428.58	0.17120561	0.17613249	1958.59	-0.01501508	0	2488.58	0.07648599	0.06811299	3018.61	0.02063039	0.01945856	3548.6	0.01845166	0.01814161	4078.6	-0.0085289	0	
368.79	0.46986458		898.79	0.14816912	0.15387545	1428.78	0.17128976	0.17623723	1958.79	-0.01548895	0	2488.78	0.07667849	0.06811299	3018.81	0.02070799	0.01945921	3548.8	0.0187383	0.01814161	4078.8	-0.00802496	0	
368.99	0.46978058		898.99	0.14791124	0.15398979	1428.98	0.17100641	0.17634181	1958.99	-0.01491302	0	2488.98	0.07602581	0.06811299	3019.01	0.01928982	0.01945984	3549	0.01918878	0.01814161	4079	-0.00861654	0	
369.19	0.46936746		899.19	0.1473542	0.15410402	1429.18	0.1707727	0.17644624	1959.19	-0.01527249	0	2489.18	0.07617807	0.06811299	3019.21	0.01833673	0.01946048	3549.2	0.01896234	0.01814161	4079.2	-0.0085784	0	
369.39	0.46818513		899.39	0.14706173	0.15421812	1429.38	0.17026761	0.17655052	1959.39	-0.01555575	0	2489.38	0.07594557	0.06811299	3019.41	0.01758897	0.01946111	3549.4	0.01895893	0.01814161	4079.4	-0.00821411	0	
369.59	0.46831721		899.59	0.1471782	0.15433211	1429.58	0.17034659	0.17665464	1959.59	-0.01583305	0	2489.58	0.07493446	0.06811299	3019.61	0.01752394	0.01946174	3549.6	0.01808428	0.01814161	4079.6	-0.00872075	0	
369.79	0.46728166		899.79	0.14681249	0.15444598	1429.78	0.17032526	0.17675861	1959.79	-0.01545185	0	2489.78	0.07572012	0.068113	3019.81	0.01757207	0.01946236	3549.8	0.01737918	0.01814161	4079.8	-0.00842773	0	
369.99	0.46721688		899.99	0.14710069	0.15455974	1429.98	0.16913625	0.17686242	1959.99	-0.01565889	0	2489.98	0.07609318	0.068113	3020.01	0.01823368	0.01946298	3550	0.01767419	0.01814161	4080	-0.00897444	0	
370.19	0.46743339		900.19	0.14741298	0.15467337	1430.18	0.16790853	0.17696608	1960.19	-0.01555619	0	2490.18	0.07569026	0.068113	3020.21	0.01794254	0.01946359	3550.2	0.01761455	0.01814161	4080.2	-0.00994374	0	
370.39	0.4682847		900.39	0.14765081	0.15478689	1430.38	0.16820277	0.17706959	1960.39	-0.01623857	0	2490.38	0.07525894	0.068113	3020.41	0.01875119	0.01946421	3550.4	0.01807703	0.01814161	4080.4	-0.00926132	0	
370.59	0.46752146		900.59	0.14700465	0.1549003	1430.58	0.16881983	0.17717294	1960.59	-0.01540677	0	2490.58	0.07410525	0.068113	3020.61	0.0190653	0.01946481	3550.6	0.01796201	0.01814161	4080.6	-0.00983366	0	
370.79	0.46820395		900.79	0.14762551	0.15501358	1430.78	0.16922037	0.17727614	1960.79	-0.01587761	0	2490.78	0.07451313	0.068113	3020.81	0.01868875	0.01946542	3550.8	0.01729301	0.01814161	4080.8	-0.01013831	0	
370.99	0.46800551		900.99	0.14769768	0.15512675	1430.98	0.16886283	0.17737918	1960.99	-0.01646814	0	2490.98	0.07475572	0.068113	3021.01	0.01850107	0.01946602	3551	0.01695618	0.01814161	4081	-0.0107513	0	
371.19	0.46909981		901.19	0.14771495	0.1552398	1431.18	0.16883262	0.17748207	1961.19	-0.0161049	0	2491.18	0.07445811	0.068113	3021.21	0.01989061	0.01946661	3551.2	0.01657009	0.01814161	4081.2	-0.01099284	0	
371.39	0.46992541		901.39	0.14864007	0.15535274	1431.38	0.16866753	0.17758482	1961.39	-0.01639863	0	2491.38	0.0734213	0.068113	3021.41	0.02110874	0.01946721	3551.4	0.01749044	0.01814161	4081.4	-0.01118486	0	
371.59	0.47127474		901.59	0.14842272	0.15546556	1431.58	0.16970352	0.1776874	1961.59	-0.0167251	0	2491.58	0.07447047	0.068113	3021.61	0.0213245	0.0194678	3551.6	0.01784544	0.01814161	4081.6	-0.01146348	0	
371.79	0.47093928		901.79	0.14757397	0.15557826	1431.78	0.17125189	0.17778984	1961.79	-0.01680099	0	2491.78	0.07488231	0.068113	3021.81	0.02169693	0.01946838	3551.8	0.01822202	0.01814161	4081.8	-0.01069214	0	
371.99	0.47166295		901.99	0.1472192	0.15569085	1431.98	0.17172208	0.17789212	1961.99	-0.01619346	0	2491.98	0.07570935	0.068113	3022.01	0.02181963	0.01946896	3552	0.01889601	0.01814161	4082	-0.01093079	0	
372.19	0.47186595		902.19	0.14780192	0.15580332	1432.18	0.17237485	0.17799425	1962.19	-0.01591627	0	2492.18	0.075541	0.068113	3022.21	0.02113776	0.01946954	3552.2	0.0197084	0.01814161	4082.2	-0.01099701	0	
372.39	0.47189744		902.39	0.14803509	0.15591568	1432.38	0.17277626	0.17809624	1962.39	-0.01594439	0	2492.38	0.07548385	0.068113	3022.41	0.02113327	0.01947012	3552.4	0.02088827	0.01814161	4082.4	-0.01024393	0	
372.59	0.47206153		902.59	0.14826546	0.15602792	1432.58	0.17284279	0.17819807	1962.59	-0.01556921	0	2492.58	0.07618131	0.068113	3022.61	0.02111042	0.01947069	3552.6	0.02137783	0.01814161	4082.6	-0.00956773	0	
372.79	0.47204563		902.79	0.1491955	0.15614005	1432.78	0.17378595	0.17829974	1962.79	-0.01459044	0	2492.78	0.07600579	0.068113	3022.81	0.0202606	0.01947125	3552.8	0.02222309	0.01814161	4082.8	-0.00956292	0	
372.99	0.47174883		902.99	0.14944842	0.15625206	1432.98	0.17445224	0.17840127	1962.99	-0.01352198	0	2492.98	0.07569986	0.068113	3023.01	0.01927072	0.01947182	3553	0.02237158	0.01814161	4083	-0.0097298	0	
373.19	0.47253359		903.19	0.14946211	0.15636395	1433.18	0.17512141	0.17850265	1963.19	-0.01354197	0	2493.18	0.07511385	0.068113	3023.21	0.01906455	0.01947238	3553.2	0.02200498	0.01814161	4083.2	-0.00930296	0	
373.39	0.47336369		903.39	0.14981785	0.15647573	1433.38	0.17626722	0.17860388	1963.39	-0.01356078	0	2493.38	0.07436266	0.068113	3023.41	0.0184669	0.01947293	3553.4	0.02209717	0.01814161	4083.4	-0.00971138	0	
373.59	0.47386002		903.59	0.15004912	0.15658739	1433.58	0.17652605	0.17870495	1963.59	-0.01334099	0	2493.58	0.07352545	0.068113	3023.61	0.01792551	0.01947349	3553.6	0.02230151	0.01814161	4083.6	-0.01021806	0	
373.79	0.47331225		903.79	0.15015504	0.15669894	1433.78	0.17604584	0.17880588	1963.79	-0.01378778	0	2493.78	0.07472455	0.06811301	3023.81	0.01716101	0.01947404	3553.8	0.02297826	0.01814161	4083.8	-0.00973062	0	
373.99	0.47325625		903.99	0.1504261	0.15681038	1433.98	0.17600356	0.17890666	1963.99	-0.01367269	0	2493.98	0.07442404	0.06811301	3024.01	0.01691532	0.01947459	3554	0.02292102	0.01814161	4084	-0.01011019	0	
374.19	0.47386155		904.19	0.15083268	0.1569217	1434.18	0.17674757	0.17900729	1964.19	-0.01369443	0	2494.18	0.07383619	0.06811301	3024.21	0.01647019	0.01947513	3554.2	0.02260744	0.01814161	4084.2	-0.00999934	0	
374.39	0.47443018		904.39	0.15117111	0.1570329	1434.38	0.17682089	0.17910776	1964.39	-0.01353393	0	2494.38	0.07438478	0.06811301	3024.41	0.01606632	0.01947567	3554.4	0.02183497	0.01814161	4084.4	-0.00854707	0	
374.59	0.47447288		904.59	0.15142111	0.15714399	1434.58	0.1770587	0.17920809	1964.59	-0.01376735	0	2494.58	0.07467665	0.06811301	3024.61	0.0159199	0.01947621	3554.6	0.02184553	0.01814161	4084.6	-0.00839035	0	
374.79	0.47505415		904.79	0.15171743	0.15725497	1434.78	0.17741272	0.17930828	1964.79	-0.0155302	0	2494.78	0.07493265	0.06811301	3024.81	0.01672339	0.01947674	3554.8	0.02080615	0.01814161	4084.8	-0.00779953	0	
374.99	0.47492345		904.99	0.15130916	0.15736583	1434.98	0.1778375	0.17940831	1964.99	-0.01545176	0	2494.98	0.07501825	0.06811301	3025.01	0.01787207	0.01947727	3555	0.02076484	0.01814161	4085	-0.00751996	0	
375.19	0.47518318		905.19	0.15076191	0.15747658	1435.18	0.17800065	0.17950819	1965.19	-0.01555077	0	2495.18	0.07552879	0.06811301	3025.21	0.01965826	0.01947779	3555.2	0.02063867	0.01814161	4085.2	-0.0074788	0	
375.39	0.47590683		905.39	0.15126198	0.15758721	1435.38	0.17847867	0.17960793	1965.39	-0.01579068	0	2495.38	0.07553605	0.06811301	3025.41	0.01967278	0.01947832	3555.4	0.02019602	0.01814161	4085.4	-0.00725901	0	
375.59	0.47562101		905.59	0.15106308	0.15769773	1435.58	0.1784866	0.17970752	1965.59	-0.01628484	0	2495.58	0.07676447	0.06811301	3025.61	0.01980278	0.01947884	3555.6	0.01831135	0.01814161	4085.6	-0.00675687	0	
375.79	0.47444261		905.79	0.15075734	0.15780813	1435.78	0.17832736	0.17980696	1965.79	-0.01654343	0	2495.78	0.07786871	0.06811301	3025.81	0.02040646	0.01947936	3555.8	0.01704462	0.01814161	4085.8	-0.0069043	0	
375.99	0.47494239		905.99	0.15149512	0.15791843	1435.98	0.17732748	0.17990625	1965.99	-0.01706562	0	2495.98	0.07844406	0.06811301	3026.01	0.02129989	0.01947987	3556	0.01565604	0.01814161	4086	-0.00728842	0	
376.19	0.47501885		906.19	0.15121935	0.1580286	1436.18	0.17716961	0.1800054	1966.19	-0.01764322	0	2496.18	0.07878407	0.06811301	3026.21	0.0212834	0.01948038	3556.2	0.01563353	0.01814161	4086.2	-0.00728378	0	
376.39	0.47551578		906.39	0.15008898	0.15813867	1436.38	0.17676029	0.18010439	1966.39	-0.0180063	0	2496.38	0.07900704	0.06811301	3026.41	0.02205003	0.01948089	3556.4	0.01615103	0.01814161	4086.4	-0.00759569	0	
376.59	0.47526407		906.59	0.14984231	0.15824862	1436.58	0.17605791	0.18020325	1966.59	-0.01779392	0	2496.58	0.08036347	0.06811301	3026.61	0.02209875	0.01948139	3556.6	0.01661843	0.01814161	4086.6	-0.00795328	0	
376.79	0.47524398		906.79	0.15071809	0.15835846	1436.78	0.17598931	0.18030195	1966.79	-0.01737743	0	2496.78	0.08047796	0.06811301	3026.81	0.02149954	0.01948189	3556.8	0.01666985	0.01814161	4086.8	-0.00904048	0	
376.99	0.47618787		906.99	0.15115869	0.15846818	1436.98	0.17607593	0.18040051	1966.99	-0.01793401	0	2496.98	0.08109795	0.06811301	3027.01	0.02115255	0.01948239	3557	0.01624964	0.01814161	4087	-0.00959857	0	
377.19	0.47608461		907.19	0.15111152	0.1585778	1437.18	0.17528837	0.18049892	1967.19	-0.01835699	0	2497.18	0.08016437	0.06811301	3027.21	0.02147395	0.01948289	3557.2	0.01700855	0.01814161	4087.2	-0.01036092	0	
377.39	0.47590283		907.39	0.15099042	0.1586873	1437.38	0.17532531	0.18059719	1967.39	-0.01781815	0	2497.38	0.07925616	0.06811301	3027.41	0.021206	0.01948338	3557.4	0.01816785	0.01814161	4087.4	-0.01047199	0	
377.59	0.47524726		907.59	0.15180877	0.15879668	1437.58	0.17433734	0.18069531	1967.59	-0.01730374	0	2497.58	0.07878803	0.06811301	3027.61	0.02127461	0.01948387	3557.6	0.01886059	0.01814161	4087.6	-0.01098283	0	
377.79	0.4750998		907.79	0.15221464	0.15890596	1437.78	0.17457518	0.18079329	1967.79	-0.01751271	0	2497.78	0.07862294	0.06811301	3027.81	0.02145005	0.01948435	3557.8	0.01907209	0.01814161	4087.8	-0.01105592	0	
377.99	0.47530549		907.99	0.15236817	0.15901512	1437.98	0.17500013	0.18089112	1967.99	-0.01666952	0	2497.98	0.07799208	0.06811301	3028.01	0.02178502	0.01948483	3558	0.01899932	0.01814161	4088	-0.01082324	0	
378.19	0.47554666		908.19	0.15283769	0.15912417	1438.18	0.17536342	0.18098881	1968.19	-0.01650625	0	2498.18	0.0774471	0.06811301	3028.21	0.02197594	0.01948531	3558.2	0.01948052	0.01814161	4088.2	-0.0104027	0	
378.39	0.47574166		908.39	0.15324699	0.1592331	1438.38	0.1754297	0.18108635	1968.39	-0.01665251	0	2498.38	0.07740916	0.06811301	3028.41	0.02207685	0.01948579	3558.4	0.01983632	0.01814161	4088.4	-0.00947664	0	
378.59	0.47565336		908.59	0.15329049	0.15934193	1438.58	0.17618722	0.18118374	1968.59	-0.01673039	0	2498.58	0.07650577	0.06811301	3028.61	0.02251565	0.01948627	3558.6	0.0200984	0.01814161	4088.6	-0.00951934	0	
378.79	0.47553787		908.79	0.15331124	0.15945064	1438.78	0.17684212	0.18128099	1968.79	-0.01633124	0	2498.78	0.07612852	0.06811301	3028.81	0.0228518	0.01948674	3558.8	0.0200895	0.01814161	4088.8	-0.00901833	0	
378.99	0.47550599		908.99	0.15302158	0.15955924	1438.98	0.17725049	0.1813781	1968.99	-0.01565841	0	2498.98	0.07658144	0.06811301	3029.01	0.02280702	0.0194872	3559	0.01986983	0.01814161	4089	-0.00849183	0	
379.19	0.47586477		909.19	0.1534436	0.15966773	1439.18	0.17718682	0.18147507	1969.19	-0.01530095	0	2499.18	0.07634265	0.06811301	3029.21	0.02307764	0.01948767	3559.2	0.01906579	0.01814161	4089.2	-0.00837852	0	
379.39	0.47597499		909.39	0.15454391	0.15977611	1439.38	0.17737384	0.18157189	1969.39	-0.01499326	0	2499.38	0.07594086	0.06811301	3029.41	0.02265664	0.01948813	3559.4	0.01794055	0.01814161	4089.4	-0.00787613	0	
379.59	0.47579582		909.59	0.15476273	0.15988437	1439.58	0.17712692	0.18166856	1969.59	-0.01469307	0	2499.58	0.0763629	0.06811301	3029.61	0.02278975	0.01948859	3559.6	0.01661034	0.01814161	4089.6	-0.00733861	0	
379.79	0.4756204		909.79	0.1550047	0.15999253	1439.78	0.1771575	0.18176509	1969.79	-0.01457894	0	2499.78	0.07703492	0.06811301	3029.81	0.02321275	0.01948905	3559.8	0.01594925	0.01814161	4089.8	-0.00704709	0	
379.99	0.4756204		909.99	0.1550047	0.16010057	1439.98	0.1771575	0.18186148	1969.99	-0.01457894	0	2499.98	0.07703492	0.06811301	3030.01	0.02321275	0.0194895	3560	0.01594925	0.01814161	4090	-0.00704709	0	
380.19	0.47587202		910.19	0.15523302	0.16008235	1440.18	0.17748277	0.18184123	1970.19	-0.01489659	0	2500.18	0.07589753	0.06784703	3030.21	0.02266703	0.01945059	3560.2	0.01477742	0.01797026	4090.2	-0.00688588	0	
380.39	0.4764719		910.39	0.15574201	0.16006413	1440.38	0.1778217	0.18182099	1970.39	-0.01529643	0	2500.38	0.07407612	0.06758208	3030.41	0.02288864	0.01941177	3560.4	0.01388678	0.01780052	4090.4	-0.00657638	0	
380.59	0.47675015		910.59	0.15643076	0.16004591	1440.58	0.17892536	0.18180074	1970.59	-0.01557908	0	2500.58	0.07246405	0.06731817	3030.61	0.02245292	0.01937302	3560.6	0.01253041	0.01763239	4090.6	-0.0059644	0	
380.79	0.47693891		910.79	0.1569193	0.16002769	1440.78	0.17909012	0.1817805	1970.79	-0.01570682	0	2500.78	0.07096232	0.06705529	3030.81	0.02139636	0.01933435	3560.8	0.01191163	0.01746585	4090.8	-0.00550443	0	
380.99	0.47648246		910.99	0.15784287	0.16000948	1440.98	0.17996585	0.18176025	1970.99	-0.01594551	0	2500.98	0.0691772	0.06679343	3031.01	0.02057199	0.01929576	3561	0.01071209	0.01730087	4091	-0.00511771	0	
381.19	0.47658207		911.19	0.15850255	0.15999126	1441.18	0.1797853	0.18174002	1971.19	-0.01610098	0	2501.18	0.06689598	0.0665326	3031.21	0.0197304	0.01925724	3561.2	0.00990621	0.01713746	4091.2	-0.00456597	0	
381.39	0.47708058		911.39	0.15874979	0.15997305	1441.38	0.18015987	0.18171978	1971.39	-0.01619678	0	2501.38	0.06559765	0.06627279	3031.41	0.01951457	0.0192188	3561.4	0.00916979	0.01697559	4091.4	-0.00501328	0	
381.59	0.47682256		911.59	0.16023204	0.15995484	1441.58	0.17982665	0.18169954	1971.59	-0.0169523	0	2501.58	0.0640658	0.06601399	3031.61	0.01955438	0.01918044	3561.6	0.00862051	0.01681525	4091.6	-0.00517785	0	
381.79	0.47697978		911.79	0.16032106	0.15993664	1441.78	0.1793904	0.18167931	1971.79	-0.0172049	0	2501.78	0.06227357	0.0657562	3031.81	0.01921016	0.01914215	3561.8	0.00769282	0.01665642	4091.8	-0.00533823	0	
381.99	0.47661305		911.99	0.16080012	0.15991843	1441.98	0.17971611	0.18165908	1971.99	-0.01720004	0	2501.98	0.0612628	0.06549942	3032.01	0.01974172	0.01910394	3562	0.0073759	0.0164991	4092	-0.00603126	0	
382.19	0.47613839		912.19	0.16062141	0.15990023	1442.18	0.17856738	0.18163885	1972.19	-0.01681948	0	2502.18	0.05921032	0.06524364	3032.21	0.01984634	0.01906581	3562.2	0.0071185	0.01634326	4092.2	-0.00690055	0	
382.39	0.47550335		912.39	0.16101112	0.15988203	1442.38	0.17836593	0.18161863	1972.39	-0.018158	0	2502.38	0.0572325	0.06498886	3032.41	0.02020731	0.01902775	3562.4	0.00588923	0.01618889	4092.4	-0.0072902	0	
382.59	0.47566682		912.59	0.16062665	0.15986383	1442.58	0.17985563	0.1815984	1972.59	-0.01793531	0	2502.58	0.05534928	0.06473507	3032.61	0.02011538	0.01898977	3562.6	0.00544373	0.01603598	4092.6	-0.00678894	0	
382.79	0.47614508		912.79	0.16038828	0.15984563	1442.78	0.17991474	0.18157818	1972.79	-0.01819404	0	2502.78	0.05321304	0.06448228	3032.81	0.01964401	0.01895186	3562.8	0.0045513	0.01588451	4092.8	-0.00694276	0	
382.99	0.47598369		912.99	0.16071642	0.15982744	1442.98	0.17938872	0.18155796	1972.99	-0.0183138	0	2502.98	0.05197509	0.06423047	3033.01	0.01868483	0.01891403	3563	0.00426962	0.01573448	4093	-0.0073504	0	
383.19	0.47545873		913.19	0.16115324	0.15980925	1443.18	0.17878071	0.18153775	1973.19	-0.01795514	0	2503.18	0.05141598	0.06397965	3033.21	0.01832679	0.01887628	3563.2	0.00469676	0.01558586	4093.2	-0.0079151	0	
383.39	0.4752118		913.39	0.16201626	0.15979106	1443.38	0.1793548	0.18151753	1973.39	-0.01725117	0	2503.38	0.05045269	0.0637298	3033.41	0.01850711	0.0188386	3563.4	0.00459692	0.01543865	4093.4	-0.00793458	0	
383.59	0.47510284		913.59	0.16185798	0.15977287	1443.58	0.17749306	0.18149732	1973.59	-0.01707617	0	2503.58	0.05036826	0.06348093	3033.61	0.01803542	0.018801	3563.6	0.00457619	0.01529282	4093.6	-0.00865312	0	
383.79	0.4747666		913.79	0.1612065	0.15975468	1443.78	0.17752138	0.18147711	1973.79	-0.01694759	0	2503.78	0.04983272	0.06323304	3033.81	0.01765681	0.01876347	3563.8	0.00508847	0.01514838	4093.8	-0.00856954	0	
383.99	0.47416045		913.99	0.16092159	0.1597365	1443.98	0.17676701	0.1814569	1973.99	-0.01651403	0	2503.98	0.04937027	0.06298611	3034.01	0.01770529	0.01872601	3564	0.00471788	0.01500529	4094	-0.00819333	0	
384.19	0.47349072		914.19	0.16016529	0.15971832	1444.18	0.17738563	0.1814367	1974.19	-0.01678453	0	2504.18	0.04897653	0.06274014	3034.21	0.01805865	0.01868864	3564.2	0.00407104	0.01486356	4094.2	-0.00850642	0	
384.39	0.4734738		914.39	0.16004158	0.15970014	1444.38	0.17856279	0.1814165	1974.39	-0.01604505	0	2504.38	0.04846309	0.06249514	3034.41	0.01801161	0.01865133	3564.4	0.00388711	0.01472317	4094.4	-0.00888021	0	
384.59	0.47331802		914.59	0.15974397	0.15968196	1444.58	0.17919704	0.18139629	1974.59	-0.01582555	0	2504.58	0.04869533	0.06225109	3034.61	0.01672687	0.0186141	3564.6	0.00384683	0.01458411	4094.6	-0.0085632	0	
384.79	0.47357688		914.79	0.15948653	0.15966378	1444.78	0.17903869	0.1813761	1974.79	-0.0158059	0	2504.78	0.04846484	0.062008	3034.81	0.01598897	0.01857695	3564.8	0.00508998	0.01444635	4094.8	-0.00818693	0	
384.99	0.47357989		914.99	0.15929718	0.15964561	1444.98	0.17910407	0.1813559	1974.99	-0.01595372	0	2504.98	0.04799681	0.06176585	3035.01	0.01560079	0.01853986	3565	0.00575723	0.0143099	4095	-0.00849661	0	
385.19	0.47430595		915.19	0.15871322	0.15962744	1445.18	0.1787121	0.18133571	1975.19	-0.01661481	0	2505.18	0.04812889	0.06152465	3035.21	0.01544858	0.01850286	3565.2	0.00603492	0.01417474	4095.2	-0.00807299	0	
385.39	0.47483259		915.39	0.15815537	0.15960927	1445.38	0.17893754	0.18131551	1975.39	-0.01669837	0	2505.38	0.04814201	0.06128439	3035.41	0.01580214	0.01846592	3565.4	0.00623901	0.01404085	4095.4	-0.00894532	0	
385.59	0.47474487		915.59	0.1586102	0.1595911	1445.58	0.17869687	0.18129532	1975.59	-0.01688666	0	2505.58	0.04757965	0.06104508	3035.61	0.01599204	0.01842906	3565.6	0.0064415	0.01390823	4095.6	-0.00884502	0	
385.79	0.47564083		915.79	0.1578214	0.15957293	1445.78	0.17881109	0.18127514	1975.79	-0.01651833	0	2505.78	0.04694421	0.06080669	3035.81	0.01602835	0.01839228	3565.8	0.00629787	0.01377687	4095.8	-0.00932726	0	
385.99	0.4764277		915.99	0.15794234	0.15955477	1445.98	0.17961515	0.18125495	1975.99	-0.01670345	0	2505.98	0.04613976	0.06056924	3036.01	0.01706771	0.01835556	3566	0.00606228	0.01364674	4096	-0.00888234	0	
386.19	0.47704547		916.19	0.15783687	0.15953661	1446.18	0.1788508	0.18123477	1976.19	-0.01787973	0	2506.18	0.0446283	0.06033271	3036.21	0.01681452	0.01831892	3566.2	0.00518798	0.01351784	4096.2	-0.00884312	0	
386.39	0.4778635		916.39	0.15833501	0.15951845	1446.38	0.18012055	0.18121459	1976.39	-0.01854596	0	2506.38	0.04354546	0.06009711	3036.41	0.01756113	0.01828236	3566.4	0.00504204	0.01339016	4096.4	-0.00892375	0	
386.59	0.47806191		916.59	0.1592462	0.15950029	1446.58	0.18062507	0.18119441	1976.59	-0.01770055	0	2506.58	0.04201355	0.05986242	3036.61	0.01731526	0.01824586	3566.6	0.00491623	0.01326368	4096.6	-0.00891236	0	
386.79	0.47878949		916.79	0.16031385	0.15948214	1446.78	0.18064097	0.18117423	1976.79	-0.01845624	0	2506.78	0.04160516	0.05962866	3036.81	0.01759578	0.01820944	3566.8	0.00444932	0.0131384	4096.8	-0.00952877	0	
386.99	0.47853773		916.99	0.16107043	0.15946399	1446.98	0.18025137	0.18115406	1976.99	-0.0184128	0	2506.98	0.04179897	0.0593958	3037.01	0.01763666	0.0181731	3567	0.00427143	0.01301431	4097	-0.00944952	0	
387.19	0.47793497		917.19	0.16153334	0.15944583	1447.18	0.17988541	0.18113389	1977.19	-0.01794467	0	2507.18	0.04276874	0.05916386	3037.21	0.01750252	0.01813682	3567.2	0.00508793	0.01289138	4097.2	-0.00890705	0	
387.39	0.47800358		917.39	0.16203984	0.15942769	1447.38	0.17980585	0.18111372	1977.39	-0.01801798	0	2507.38	0.04286101	0.05893282	3037.41	0.01709129	0.01810062	3567.4	0.00475619	0.01276962	4097.4	-0.0083085	0	
387.59	0.47751425		917.59	0.16192684	0.15940954	1447.58	0.17863272	0.18109355	1977.59	-0.01878261	0	2507.58	0.04329598	0.05870269	3037.61	0.01646267	0.01806449	3567.6	0.00489196	0.012649	4097.6	-0.00768131	0	
387.79	0.4769478		917.79	0.16209325	0.15939139	1447.78	0.17958513	0.18107339	1977.79	-0.01870438	0	2507.78	0.04312475	0.05847345	3037.81	0.01641334	0.01802843	3567.8	0.0054445	0.01252953	4097.8	-0.00666255	0	
387.99	0.47629717		917.99	0.16172486	0.15937325	1447.98	0.17890073	0.18105322	1977.99	-0.01832313	0	2507.98	0.04304471	0.05824511	3038.01	0.01652084	0.01799244	3568	0.0047339	0.01241118	4098	-0.00541548	0	
388.19	0.47588705		918.19	0.16138409	0.15935511	1448.18	0.1799321	0.18103306	1978.19	-0.0185479	0	2508.18	0.04408248	0.05801765	3038.21	0.01610341	0.01795653	3568.2	0.0050055	0.01229395	4098.2	-0.00540481	0	
388.39	0.47641338		918.39	0.16155287	0.15933697	1448.38	0.18043956	0.18101291	1978.39	-0.01706021	0	2508.38	0.04369468	0.05779109	3038.41	0.01527397	0.01792068	3568.4	0.00526578	0.01217783	4098.4	-0.00618075	0	
388.59	0.47675822		918.59	0.16177784	0.15931884	1448.58	0.17965247	0.18099275	1978.59	-0.01716426	0	2508.58	0.04378593	0.05756541	3038.61	0.01477968	0.01788491	3568.6	0.00606421	0.01206281	4098.6	-0.00579631	0	
388.79	0.4766477		918.79	0.1612487	0.1593007	1448.78	0.17982662	0.1809726	1978.79	-0.0175805	0	2508.78	0.043134	0.05734062	3038.81	0.01521743	0.01784921	3568.8	0.00633557	0.01194887	4098.8	-0.00594927	0	
388.99	0.47645814		918.99	0.16088412	0.15928257	1448.98	0.17962879	0.18095244	1978.99	-0.01655281	0	2508.98	0.04286182	0.0571167	3039.01	0.01564362	0.01781358	3569	0.0060428	0.01183601	4099	-0.00635197	0	
389.19	0.47638482		919.19	0.16108193	0.15926444	1449.18	0.1802377	0.1809323	1979.19	-0.0156731	0	2509.18	0.042143	0.05689365	3039.21	0.01628632	0.01777802	3569.2	0.00553837	0.01172421	4099.2	-0.00525319	0	
389.39	0.47637487		919.39	0.16139333	0.15924631	1449.38	0.18075226	0.18091215	1979.39	-0.0152991	0	2509.38	0.04070604	0.05667148	3039.41	0.01628329	0.01774254	3569.4	0.00470965	0.01161347	4099.4	-0.00546946	0	
389.59	0.47591776		919.59	0.16117768	0.15922818	1449.58	0.18147424	0.180892	1979.59	-0.01498698	0	2509.58	0.0403179	0.05645018	3039.61	0.01648303	0.01770712	3569.6	0.0047814	0.01150378	4099.6	-0.00595967	0	
389.79	0.47678782		919.79	0.16154913	0.15921006	1449.78	0.18155915	0.18087186	1979.79	-0.0142744	0	2509.78	0.03957226	0.05622973	3039.81	0.01722609	0.01767178	3569.8	0.00520837	0.01139512	4099.8	-0.00670646	0	
389.99	0.47703962		919.99	0.16129533	0.15919194	1449.98	0.18185183	0.18085172	1979.99	-0.01463353	0	2509.98	0.03832224	0.05601015	3040.01	0.01697495	0.0176365	3570	0.00426121	0.01128749	4100	-0.00611047	0	
390.19	0.47721577		920.19	0.16185123	0.15917382	1450.18	0.18156542	0.18083158	1980.19	-0.01553081	0	2510.18	0.0370333	0.05579143	3040.21	0.01758634	0.0176013	3570.2	0.00406995	0.01118088	4100.2	-0.00738014	0	
390.39	0.47695438		920.39	0.16177741	0.1591557	1450.38	0.18171577	0.18081145	1980.39	-0.0150603	0	2510.38	0.03623675	0.05557356	3040.41	0.01807731	0.01756616	3570.4	0.00317428	0.01107527	4100.4	-0.00840147	0	
390.59	0.47690255		920.59	0.16257613	0.15913758	1450.58	0.1812618	0.18079131	1980.59	-0.01515829	0	2510.58	0.03602707	0.05535654	3040.61	0.01758026	0.0175311	3570.6	0.00255058	0.01097066	4100.6	-0.00929237	0	
390.79	0.47738276		920.79	0.16187163	0.15911947	1450.78	0.18149004	0.18077118	1980.79	-0.01510563	0	2510.78	0.0362124	0.05514037	3040.81	0.01717092	0.01749611	3570.8	0.00187062	0.01086704	4100.8	-0.01009364	0	
390.99	0.47713673		920.99	0.16195045	0.15910136	1450.98	0.1813596	0.18075105	1980.99	-0.01495384	0	2510.98	0.03675085	0.05492505	3041.01	0.01658113	0.01746118	3571	0.00244641	0.01076439	4101	-0.01032374	0	
391.19	0.47674839		921.19	0.16116895	0.15908325	1451.18	0.18171152	0.18073093	1981.19	-0.01541686	0	2511.18	0.03765402	0.05471056	3041.21	0.01562986	0.01742633	3571.2	0.00322377	0.01066272	4101.2	-0.01021646	0	
391.39	0.47720288		921.39	0.16125241	0.15906514	1451.38	0.18116814	0.1807108	1981.39	-0.01582306	0	2511.38	0.03760774	0.05449691	3041.41	0.01470508	0.01739154	3571.4	0.00361553	0.01056201	4101.4	-0.01067813	0	
391.59	0.47697914		921.59	0.1610656	0.15904704	1451.58	0.18174758	0.18069068	1981.59	-0.01653696	0	2511.58	0.03805018	0.0542841	3041.61	0.01541524	0.01735683	3571.6	0.00363235	0.01046225	4101.6	-0.01080531	0	
391.79	0.47730583		921.79	0.16076604	0.15902893	1451.78	0.18184703	0.18067056	1981.79	-0.016735	0	2511.78	0.03830745	0.05407212	3041.81	0.01601702	0.01732218	3571.8	0.00408808	0.01036343	4101.8	-0.01056261	0	
391.99	0.47798436		921.99	0.16079301	0.15901083	1451.98	0.1814419	0.18065044	1981.99	-0.01701556	0	2511.98	0.03854426	0.05386096	3042.01	0.01577303	0.0172876	3572	0.0034457	0.01026554	4102	-0.01028147	0	
392.19	0.47762825		922.19	0.16030698	0.15899273	1452.18	0.18181688	0.18063033	1982.19	-0.01772739	0	2512.18	0.0396879	0.05365063	3042.21	0.01522907	0.0172531	3572.2	0.0035658	0.01016858	4102.2	-0.01083981	0	
392.39	0.47743135		922.39	0.16038903	0.15897463	1452.38	0.1815972	0.18061021	1982.39	-0.01805641	0	2512.38	0.03975762	0.05344112	3042.41	0.01519598	0.01721866	3572.4	0.00357685	0.01007253	4102.4	-0.01119945	0	
392.59	0.47727928		922.59	0.16073201	0.15895654	1452.58	0.18149572	0.1805901	1982.59	-0.0185193	0	2512.58	0.03992855	0.05323243	3042.61	0.01533285	0.01718429	3572.6	0.00327773	0.00997739	4102.6	-0.01054638	0	
392.79	0.47726714		922.79	0.16118172	0.15893845	1452.78	0.18247426	0.18056999	1982.79	-0.01845935	0	2512.78	0.03933391	0.05302455	3042.81	0.01595421	0.01714999	3572.8	0.00276848	0.00988315	4102.8	-0.01020754	0	
392.99	0.47745768		922.99	0.1623	0.15892036	1452.98	0.18287633	0.18054989	1982.99	-0.01762541	0	2512.98	0.03947447	0.05281749	3043.01	0.01600501	0.01711575	3573	0.00305019	0.0097898	4103	-0.01008614	0	
393.19	0.47737203		923.19	0.16287893	0.15890227	1453.18	0.1835267	0.18052978	1983.19	-0.01823834	0	2513.18	0.03918604	0.05261124	3043.21	0.01604556	0.01708159	3573.2	0.00352428	0.00969733	4103.2	-0.00962929	0	
393.39	0.47699036		923.39	0.16374549	0.15888418	1453.38	0.18409679	0.18050968	1983.39	-0.01915743	0	2513.38	0.03898742	0.05240579	3043.41	0.01620346	0.01704749	3573.4	0.00323385	0.00960574	4103.4	-0.0095643	0	
393.59	0.47609962		923.59	0.16384024	0.15886609	1453.58	0.18431729	0.18048958	1983.59	-0.01936208	0	2513.58	0.03859928	0.05220114	3043.61	0.01693147	0.01701346	3573.6	0.00359487	0.00951501	4103.6	-0.00957778	0	
393.79	0.47685588		923.79	0.16446908	0.15884801	1453.78	0.18429254	0.18046948	1983.79	-0.0192916	0	2513.78	0.03836717	0.05199729	3043.81	0.01713399	0.0169795	3573.8	0.00378511	0.00942514	4103.8	-0.00983217	0	
393.99	0.47627642		923.99	0.16432709	0.15882993	1453.98	0.18443918	0.18044939	1983.99	-0.01920638	0	2513.98	0.03746499	0.05179424	3044.01	0.0170476	0.01694561	3574	0.0023294	0.00933611	4104	-0.00969079	0	
394.19	0.47670089		924.19	0.16455946	0.15881185	1454.18	0.18350181	0.18042929	1984.19	-0.01934097	0	2514.18	0.03713485	0.05159198	3044.21	0.01826226	0.01691178	3574.2	0.00161991	0.00924793	4104.2	-0.01055761	0	
394.39	0.47667928		924.39	0.16426912	0.15879377	1454.38	0.18298076	0.1804092	1984.39	-0.01901221	0	2514.38	0.03726272	0.05139051	3044.41	0.01841703	0.01687803	3574.4	0.00054653	0.00916058	4104.4	-0.01043279	0	
394.59	0.47715006		924.59	0.16486251	0.1587757	1454.58	0.18242729	0.18038912	1984.59	-0.01875816	0	2514.58	0.03596363	0.05118982	3044.61	0.01789952	0.01684434	3574.6	0.00066904	0.00907405	4104.6	-0.01090384	0	
394.79	0.47669523		924.79	0.16457202	0.15875763	1454.78	0.18257382	0.18036903	1984.79	-0.01898265	0	2514.78	0.03423536	0.05098992	3044.81	0.01737787	0.01681071	3574.8	0.0006004	0.00898835	4104.8	-0.01104463	0	
394.99	0.47740797		924.99	0.16469923	0.15873956	1454.98	0.18131697	0.18034894	1984.99	-0.01900636	0	2514.98	0.03436966	0.05079081	3045.01	0.01637916	0.01677716	3575	0.00145944	0.00890345	4105	-0.01066547	0	
395.19	0.47721644		925.19	0.16402356	0.15872149	1455.18	0.18049833	0.18032886	1985.19	-0.0190513	0	2515.18	0.03403151	0.05059246	3045.21	0.01676264	0.01674367	3575.2	0.00084216	0.00881935	4105.2	-0.01103382	0	
395.39	0.47707285		925.39	0.16415411	0.15870342	1455.38	0.17976865	0.18030878	1985.39	-0.01902791	0	2515.38	0.0347162	0.0503949	3045.41	0.0163905	0.01671025	3575.4	0.00004586	0.00873605	4105.4	-0.01114548	0	
395.59	0.47726381		925.59	0.1643216	0.15868536	1455.58	0.17936445	0.18028871	1985.59	-0.019221	0	2515.58	0.03397489	0.0501981	3045.61	0.01693428	0.01667689	3575.6	-0.00110737	0.00865353	4105.6	-0.01087926	0	
395.79	0.47763981		925.79	0.16428935	0.1586673	1455.78	0.1779606	0.18026863	1985.79	-0.01933911	0	2515.78	0.03397489	0.05000208	3045.81	0.0166817	0.0166436	3575.8	-0.00074042	0.0085718	4105.8	-0.01019724	0	
395.99	0.4778175		925.99	0.16425048	0.15864924	1455.98	0.17681336	0.18024856	1985.99	-0.01912507	0	2515.98	0.03417224	0.04980681	3046.01	0.01587819	0.01661038	3576	-0.00061111	0.00849084	4106	-0.00989898	0	
396.19	0.47686196		926.19	0.16307413	0.15863118	1456.18	0.17591789	0.18022849	1986.19	-0.0189279	0	2516.18	0.03448641	0.04961232	3046.21	0.01567425	0.01657722	3576.2	-0.00057796	0.00841064	4106.2	-0.0094425	0	
396.39	0.4768697		926.39	0.1632046	0.15861312	1456.38	0.17609486	0.18020842	1986.39	-0.01888976	0	2516.38	0.03486904	0.04941858	3046.41	0.01582229	0.01654413	3576.4	-0.00043139	0.00833119	4106.4	-0.00891454	0	
396.59	0.47671965		926.59	0.16354384	0.15859507	1456.58	0.17657634	0.18018835	1986.59	-0.01800374	0	2516.58	0.03471474	0.04922559	3046.61	0.01558198	0.01651111	3576.6	0.00010201	0.0082525	4106.6	-0.00904077	0	
396.79	0.47699622		926.79	0.16352511	0.15857701	1456.78	0.17714843	0.18016829	1986.79	-0.0179637	0	2516.78	0.03359632	0.04903336	3046.81	0.01554965	0.01647815	3576.8	-0.00002694	0.00817456	4106.8	-0.00894257	0	
396.99	0.47708767		926.99	0.16305349	0.15855896	1456.98	0.17772374	0.18014823	1986.99	-0.01782619	0	2516.98	0.033303	0.04884189	3047.01	0.01598796	0.01644526	3577	0.00091443	0.00809734	4107	-0.008989	0	
397.19	0.47704352		927.19	0.16252891	0.15854092	1457.18	0.17879365	0.18012817	1987.19	-0.01742353	0	2517.18	0.033143	0.04865116	3047.21	0.0160723	0.01641243	3577.2	0.00172325	0.00802086	4107.2	-0.00902743	0	
397.39	0.47665019		927.39	0.16282694	0.15852287	1457.38	0.17902751	0.18010811	1987.39	-0.01689337	0	2517.38	0.03250274	0.04846117	3047.41	0.01663518	0.01637967	3577.4	0.00174154	0.0079451	4107.4	-0.00834626	0	
397.59	0.47593652		927.59	0.16224125	0.15850483	1457.58	0.18016527	0.18008805	1987.59	-0.01702561	0	2517.58	0.03226348	0.04827193	3047.61	0.01612128	0.01634698	3577.6	0.00128053	0.00787006	4107.6	-0.00855833	0	
397.79	0.476402		927.79	0.16169905	0.15848679	1457.78	0.1805146	0.180068	1987.79	-0.01618683	0	2517.78	0.03165867	0.04808342	3047.81	0.0157458	0.01631435	3577.8	0.00244393	0.00779572	4107.8	-0.00905357	0	
397.99	0.47562111		927.99	0.16078188	0.15846875	1457.98	0.18090013	0.18004795	1987.99	-0.01597466	0	2517.98	0.03087765	0.04789565	3048.01	0.01537532	0.01628178	3578	0.00293026	0.00772209	4108	-0.00953264	0	
398.19	0.47560702		928.19	0.16030477	0.15845071	1458.18	0.17995144	0.1800279	1988.19	-0.01616756	0	2518.18	0.03050781	0.04770862	3048.21	0.01526952	0.01624928	3578.2	0.00356779	0.00764915	4108.2	-0.00999218	0	
398.39	0.47570862		928.39	0.16052927	0.15843267	1458.38	0.18052386	0.18000785	1988.39	-0.0161138	0	2518.38	0.03005799	0.04752231	3048.41	0.01424176	0.01621685	3578.4	0.00380686	0.0075769	4108.4	-0.00950522	0	
398.59	0.47532978		928.59	0.16040299	0.15841464	1458.58	0.18076185	0.17998781	1988.59	-0.01610576	0	2518.58	0.02908521	0.04733673	3048.61	0.0131528	0.01618447	3578.6	0.00408928	0.00750533	4108.6	-0.01000916	0	
398.79	0.4757856		928.79	0.16021583	0.15839661	1458.78	0.18121927	0.17996777	1988.79	-0.01701614	0	2518.78	0.02858911	0.04715188	3048.81	0.0122066	0.01615217	3578.8	0.00392504	0.00743444	4108.8	-0.00929632	0	
398.99	0.47720115		928.99	0.15993132	0.15837858	1458.98	0.18069637	0.17994773	1988.99	-0.0175356	0	2518.98	0.02960633	0.04696775	3049.01	0.01131524	0.01611993	3579	0.00366104	0.00736422	4109	-0.00924947	0	
399.19	0.47684779		929.19	0.15986024	0.15836055	1459.18	0.18152257	0.17992769	1989.19	-0.01760226	0	2519.18	0.02995452	0.04678434	3049.21	0.01153527	0.01608775	3579.2	0.00265672	0.00729466	4109.2	-0.00940287	0	
399.39	0.4772921		929.39	0.15976784	0.15834253	1459.38	0.1817227	0.17990766	1989.39	-0.01741225	0	2519.38	0.03059125	0.04660164	3049.41	0.01046216	0.01605564	3579.4	0.00200165	0.00722576	4109.4	-0.00941333	0	
399.59	0.47847277		929.59	0.15938348	0.1583245	1459.58	0.18101986	0.17988762	1989.59	-0.01780174	0	2519.58	0.03019833	0.04641966	3049.61	0.011355	0.01602359	3579.6	0.00131871	0.00715751	4109.6	-0.00888102	0	
399.79	0.47947152		929.79	0.15908363	0.15830648	1459.78	0.18078009	0.17986759	1989.79	-0.01784802	0	2519.78	0.03057496	0.04623839	3049.81	0.01149706	0.0159916	3579.8	0.00165573	0.00708991	4109.8	-0.00898834	0	
399.99	0.47935843		929.99	0.15845583	0.15828846	1459.98	0.18056462	0.17984757	1989.99	-0.01792813	0	2519.98	0.03085599	0.04605783	3050.01	0.01122112	0.01595968	3580	0.00105971	0.00702294	4110	-0.00885628	0	
400.19	0.47956027		930.19	0.15780131	0.15827044	1460.18	0.18058427	0.17982754	1990.19	-0.01865928	0	2520.18	0.03149313	0.04587797	3050.21	0.01168562	0.01592783	3580.2	0.00127588	0.00695661	4110.2	-0.00868459	0	
400.39	0.48010547		930.39	0.15816832	0.15825243	1460.38	0.18063724	0.17980752	1990.39	-0.01932234	0	2520.38	0.03173585	0.04569881	3050.41	0.01228664	0.01589603	3580.4	0.00089715	0.0068909	4110.4	-0.00874001	0	
400.59	0.48036482		930.59	0.15876223	0.15823442	1460.58	0.1809972	0.17978749	1990.59	-0.0193978	0	2520.58	0.03130418	0.04552035	3050.61	0.01269016	0.0158643	3580.6	0.00062884	0.00682581	4110.6	-0.00969462	0	
400.79	0.48132676		930.79	0.15892895	0.15821641	1460.78	0.18166748	0.17976747	1990.79	-0.01994424	0	2520.78	0.03074276	0.04534259	3050.81	0.01344456	0.01583264	3580.8	0.00020172	0.00676134	4110.8	-0.00967858	0	
400.99	0.48128416		930.99	0.1586334	0.1581984	1460.98	0.18256121	0.17974746	1990.99	-0.01974267	0	2520.98	0.0308383	0.04516553	3051.01	0.01533612	0.01580103	3581	0.00052364	0.00669748	4111	-0.0101378	0	
401.19	0.48138611		931.19	0.15888236	0.15818039	1461.18	0.18297516	0.17972744	1991.19	-0.01868068	0	2521.18	0.0307367	0.04498915	3051.21	0.01536126	0.01576949	3581.2	0.00064901	0.00663422	4111.2	-0.01149428	0	
401.39	0.48066315		931.39	0.15935122	0.15816238	1461.38	0.18294222	0.17970743	1991.39	-0.01840447	0	2521.38	0.03084834	0.04481347	3051.41	0.01599344	0.01573801	3581.4	0.00046513	0.00657155	4111.4	-0.01217778	0	
401.59	0.47954664		931.59	0.1592274	0.15814438	1461.58	0.18325252	0.17968742	1991.59	-0.01847625	0	2521.58	0.03087098	0.04463847	3051.61	0.01619681	0.0157066	3581.6	0.00112342	0.00650948	4111.6	-0.01278947	0	
401.79	0.4785572		931.79	0.15887455	0.15812638	1461.78	0.18326776	0.17966741	1991.79	-0.01903574	0	2521.78	0.03055238	0.04446415	3051.81	0.01652798	0.01567525	3581.8	0.00198288	0.006448	4111.8	-0.01364116	0	
401.99	0.47756269		931.99	0.15850063	0.15810838	1461.98	0.1834767	0.1796474	1991.99	-0.01882632	0	2521.98	0.03060556	0.04429052	3052.01	0.01611935	0.01564396	3582	0.00239705	0.00638709	4112	-0.01445365	0	
402.19	0.47628721		932.19	0.15941066	0.15809039	1462.18	0.18248973	0.1796274	1992.19	-0.01803326	0	2522.18	0.02952818	0.04411756	3052.21	0.01667178	0.01561273	3582.2	0.00300382	0.00632677	4112.2	-0.01419748	0	
402.39	0.47590947		932.39	0.15977606	0.15807239	1462.38	0.18340338	0.1796074	1992.39	-0.01772784	0	2522.38	0.02912417	0.04394528	3052.41	0.01616119	0.01558157	3582.4	0.00315745	0.00626701	4112.4	-0.01288636	0	
402.59	0.47516541		932.59	0.15946431	0.1580544	1462.58	0.18431211	0.1795874	1992.59	-0.01740201	0	2522.58	0.02881288	0.04377367	3052.61	0.01666099	0.01555046	3582.6	0.00321774	0.00620781	4112.6	-0.01233372	0	
402.79	0.47487862		932.79	0.15996772	0.15803641	1462.78	0.18494227	0.1795674	1992.79	-0.01793748	0	2522.78	0.02862706	0.04360273	3052.81	0.01619157	0.01551942	3582.8	0.0031223	0.00614918	4112.8	-0.0113134	0	
402.99	0.47461835		932.99	0.1597488	0.15801842	1462.98	0.18473032	0.17954741	1992.99	-0.01763974	0	2522.98	0.02961609	0.04343246	3053.01	0.01634744	0.01548844	3583	0.00323894	0.0060911	4113	-0.01087541	0	
403.19	0.47362297		933.19	0.15970367	0.15800043	1463.18	0.1850595	0.17952741	1993.19	-0.01664723	0	2523.18	0.02962643	0.04326285	3053.21	0.01586142	0.01545753	3583.2	0.00342218	0.00603356	4113.2	-0.00991845	0	
403.39	0.47394711		933.39	0.15949384	0.15798245	1463.38	0.18445723	0.17950742	1993.39	-0.01673307	0	2523.38	0.02979329	0.04309391	3053.41	0.01564793	0.01542667	3583.4	0.00312843	0.00597657	4113.4	-0.00877798	0	
403.59	0.47411977		933.59	0.15950391	0.15796447	1463.58	0.18420926	0.17948744	1993.59	-0.01730574	0	2523.58	0.02941528	0.04292563	3053.61	0.01530067	0.01539588	3583.6	0.00267099	0.00592012	4113.6	-0.00776603	0	
403.79	0.47491594		933.79	0.16002965	0.15794649	1463.78	0.18328176	0.17946745	1993.79	-0.01696436	0	2523.78	0.02909776	0.042758	3053.81	0.01437302	0.01536515	3583.8	0.00271567	0.00586421	4113.8	-0.00847184	0	
403.99	0.47452648		933.99	0.16021998	0.15792851	1463.98	0.18233961	0.17944747	1993.99	-0.01751868	0	2523.98	0.02989378	0.04259103	3054.01	0.01379104	0.01533448	3584	0.00300897	0.00580882	4114	-0.00896971	0	
404.19	0.47577052		934.19	0.16073244	0.15791053	1464.18	0.18098325	0.17942748	1994.19	-0.01775229	0	2524.18	0.02910227	0.0424247	3054.21	0.01395867	0.01530387	3584.2	0.00341607	0.00575395	4114.2	-0.00893678	0	
404.39	0.47672765		934.39	0.16140578	0.15789256	1464.38	0.18044433	0.1794075	1994.39	-0.0178071	0	2524.38	0.02900542	0.04225903	3054.41	0.01380713	0.01527332	3584.4	0.00262095	0.0056996	4114.4	-0.00880467	0	
404.59	0.47671863		934.59	0.16170047	0.15787459	1464.58	0.18015356	0.17938753	1994.59	-0.01798653	0	2524.58	0.02905767	0.04209401	3054.61	0.01421451	0.01524283	3584.6	0.00209475	0.00564577	4114.6	-0.00966846	0	
404.79	0.47797472		934.79	0.16131657	0.15785662	1464.78	0.17981791	0.17936755	1994.79	-0.01808463	0	2524.78	0.0296217	0.04192963	3054.81	0.01392172	0.01521241	3584.8	0.00222519	0.00559244	4114.8	-0.01042786	0	
404.99	0.47907472		934.99	0.16097221	0.15783865	1464.98	0.17855764	0.17934758	1994.99	-0.01855888	0	2524.98	0.02867295	0.04176589	3055.01	0.01440289	0.01518204	3585	0.00195545	0.00553962	4115	-0.01134926	0	
405.19	0.47970781		935.19	0.16113674	0.15782068	1465.18	0.17793707	0.17932761	1995.19	-0.01853486	0	2525.18	0.02839791	0.04160279	3055.21	0.01356079	0.01515174	3585.2	0.00241177	0.00548729	4115.2	-0.01210505	0	
405.39	0.47962418		935.39	0.16101347	0.15780272	1465.38	0.17754046	0.17930764	1995.39	-0.0184408	0	2525.38	0.02855726	0.04144033	3055.41	0.01291319	0.01512149	3585.4	0.00303105	0.00543546	4115.4	-0.01174326	0	
405.59	0.47948143		935.59	0.16030663	0.15778476	1465.58	0.17763021	0.17928768	1995.59	-0.01832452	0	2525.58	0.02796214	0.04127851	3055.61	0.01305194	0.01509131	3585.6	0.00266433	0.00538412	4115.6	-0.01174039	0	
405.79	0.47961449		935.79	0.1603532	0.1577668	1465.78	0.17791608	0.17926771	1995.79	-0.01883004	0	2525.78	0.02671791	0.04111731	3055.81	0.01261058	0.01506118	3585.8	0.00198822	0.00533327	4115.8	-0.01178107	0	
405.99	0.47972786		935.99	0.16024707	0.15774884	1465.98	0.17800843	0.17924775	1995.99	-0.01767624	0	2525.98	0.02616566	0.04095674	3056.01	0.01292584	0.01503112	3586	0.00202913	0.00528289	4116	-0.01181793	0	
406.19	0.47947401		936.19	0.16009503	0.15773088	1466.18	0.17801682	0.17922779	1996.19	-0.01728926	0	2526.18	0.02591882	0.04079681	3056.21	0.01287618	0.01500112	3586.2	0.00222847	0.005233	4116.2	-0.01117138	0	
406.39	0.47959462		936.39	0.1591847	0.15771293	1466.38	0.17857718	0.17920783	1996.39	-0.01660596	0	2526.38	0.02645856	0.04063749	3056.41	0.0121717	0.01497117	3586.4	0.00185386	0.00518357	4116.4	-0.01020945	0	
406.59	0.47845187		936.59	0.15865922	0.15769498	1466.58	0.17883141	0.17918788	1996.59	-0.01666754	0	2526.58	0.02746962	0.0404788	3056.61	0.01268948	0.01494129	3586.6	0.00217961	0.00513461	4116.6	-0.01048424	0	
406.79	0.47807665		936.79	0.15841664	0.15767703	1466.78	0.17892138	0.17916793	1996.79	-0.01704698	0	2526.78	0.02809125	0.04032073	3056.81	0.01252061	0.01491146	3586.8	0.00249259	0.00508611	4116.8	-0.01056117	0	
406.99	0.47782164		936.99	0.15872571	0.15765908	1466.98	0.17836619	0.17914798	1996.99	-0.01675686	0	2526.98	0.02906232	0.04016327	3057.01	0.01208046	0.0148817	3587	0.00258001	0.00503807	4117	-0.01024666	0	
407.19	0.47732617		937.19	0.1590793	0.15764113	1467.18	0.17902025	0.17912803	1997.19	-0.0165147	0	2527.18	0.02981202	0.04000643	3057.21	0.01110547	0.01485199	3587.2	0.00260347	0.00499048	4117.2	-0.01013351	0	
407.39	0.47726455		937.39	0.15981005	0.15762319	1467.38	0.18029375	0.17910808	1997.39	-0.0166457	0	2527.38	0.03089668	0.03985021	3057.41	0.01099739	0.01482235	3587.4	0.00234146	0.00494335	4117.4	-0.01014471	0	
407.59	0.47687498		937.59	0.15999267	0.15760525	1467.58	0.18077587	0.17908814	1997.59	-0.01699302	0	2527.58	0.0312427	0.03969459	3057.61	0.01074252	0.01479276	3587.6	0.00186053	0.00489665	4117.6	-0.01032953	0	
407.79	0.47649245		937.79	0.15998664	0.15758731	1467.78	0.18019896	0.1790682	1997.79	-0.01689368	0	2527.78	0.03141817	0.03953958	3057.81	0.01122007	0.01476323	3587.8	0.00189228	0.0048504	4117.8	-0.01080881	0	
407.99	0.47563488		937.99	0.159728	0.15756937	1467.98	0.18146708	0.17904826	1997.99	-0.01766728	0	2527.98	0.03208373	0.03938517	3058.01	0.01166745	0.01473376	3588	0.00220503	0.00480459	4118	-0.01106595	0	
408.19	0.47472928		938.19	0.1599743	0.15755144	1468.18	0.18143003	0.17902832	1998.19	-0.01821263	0	2528.18	0.03111495	0.03923137	3058.21	0.011327	0.01470435	3588.2	0.00254829	0.00475921	4118.2	-0.01013214	0	
408.39	0.47382454		938.39	0.16062667	0.1575335	1468.38	0.18140183	0.17900838	1998.39	-0.01849498	0	2528.38	0.03219902	0.03907817	3058.41	0.01149195	0.014675	3588.4	0.00253605	0.00471426	4118.4	-0.00972622	0	
408.59	0.47328428		938.59	0.16088359	0.15751557	1468.58	0.18133127	0.17898845	1998.59	-0.0186704	0	2528.58	0.03239148	0.03892557	3058.61	0.01158074	0.01464571	3588.6	0.00358534	0.00466973	4118.6	-0.01018066	0	
408.79	0.47394216		938.79	0.1611892	0.15749764	1468.78	0.18158681	0.17896852	1998.79	-0.01968884	0	2528.78	0.03184155	0.03877356	3058.81	0.01117484	0.01461648	3588.8	0.00362998	0.00462562	4118.8	-0.0111667	0	
408.99	0.47417484		938.99	0.16174345	0.15747972	1468.98	0.18152663	0.17894859	1998.99	-0.02075858	0	2528.98	0.03072367	0.03862215	3059.01	0.0108326	0.0145873	3589	0.00351367	0.00458193	4119	-0.00970335	0	
409.19	0.47401552		939.19	0.16197701	0.15746179	1469.18	0.18240825	0.17892867	1999.19	-0.02131203	0	2529.18	0.02983548	0.03847133	3059.21	0.01035678	0.01455818	3589.2	0.0043256	0.00453865	4119.2	-0.00913317	0	
409.39	0.47410755		939.39	0.16180797	0.15744387	1469.38	0.1828921	0.17890874	1999.39	-0.02067531	0	2529.38	0.02880619	0.03832109	3059.41	0.00986485	0.01452912	3589.4	0.00450698	0.00449578	4119.4	-0.00892213	0	
409.59	0.47493316		939.59	0.16165754	0.15742595	1469.58	0.18324851	0.17888882	1999.59	-0.02052712	0	2529.58	0.02701639	0.03817145	3059.61	0.0097437	0.01450012	3589.6	0.00406274	0.00445332	4119.6	-0.00943353	0	
409.79	0.47646082		939.79	0.16128226	0.15740803	1469.78	0.18305635	0.1788689	1999.79	-0.02048108	0	2529.78	0.02576026	0.03802239	3059.81	0.01017583	0.01447118	3589.8	0.00418962	0.00441126	4119.8	-0.01019229	0	
409.99	0.47600122		939.99	0.15994909	0.15739011	1469.98	0.18258737	0.17884898	1999.99	-0.02056882	0	2529.98	0.02564996	0.03787391	3060.01	0.01078293	0.01444229	3590	0.00431761	0.00436959	4120	-0.01126386	0	
410.19	0.47732446		940.19	0.15924381	0.1573722	1470.18	0.18198193	0.17882907	2000.19	-0.02069483	0	2530.18	0.02575545	0.03772601	3060.21	0.01032268	0.01441346	3590.2	0.00464142	0.00432832	4120.2	-0.01146641	0	
410.39	0.47745913		940.39	0.15815749	0.15735428	1470.38	0.18183973	0.17880916	2000.39	-0.02029833	0	2530.38	0.02523017	0.03757868	3060.41	0.01109388	0.01438469	3590.4	0.00453454	0.00428743	4120.4	-0.0116573	0	
410.59	0.47728491		940.59	0.15765037	0.15733637	1470.58	0.18150814	0.17878925	2000.59	-0.02089783	0	2530.58	0.02450922	0.03743194	3060.61	0.0121586	0.01435598	3590.6	0.00483812	0.00424694	4120.6	-0.01270539	0	
410.79	0.47765585		940.79	0.1569237	0.15731847	1470.78	0.18137774	0.17876934	2000.79	-0.02084435	0	2530.78	0.02374305	0.03728576	3060.81	0.01196202	0.01432732	3590.8	0.00543232	0.00420682	4120.8	-0.01272832	0	
410.99	0.47780651		940.99	0.1571852	0.15730056	1470.98	0.18053092	0.17874943	2000.99	-0.02094985	0	2530.98	0.02391259	0.03714016	3061.01	0.01177555	0.01429872	3591	0.00570109	0.00416709	4121	-0.01212289	0	
411.19	0.47845428		941.19	0.15675587	0.15728265	1471.18	0.18025667	0.17872953	2001.19	-0.02036102	0	2531.18	0.0251688	0.03699512	3061.21	0.01223182	0.01427018	3591.2	0.00520914	0.00412773	4121.2	-0.01278412	0	
411.39	0.47790386		941.39	0.15642819	0.15726475	1471.38	0.18064987	0.17870963	2001.39	-0.02042966	0	2531.38	0.02493975	0.03685066	3061.41	0.01294031	0.0142417	3591.4	0.00515596	0.00408874	4121.4	-0.01239244	0	
411.59	0.47861927		941.59	0.1565288	0.15724685	1471.58	0.18040398	0.17868973	2001.59	-0.02032643	0	2531.58	0.02538476	0.03670675	3061.61	0.01291143	0.01421327	3591.6	0.00468869	0.00405012	4121.6	-0.01150789	0	
411.79	0.4783835		941.79	0.15635665	0.15722895	1471.78	0.18105658	0.17866983	2001.79	-0.01955486	0	2531.78	0.02590993	0.03656341	3061.81	0.01330915	0.0141849	3591.8	0.00467745	0.00401187	4121.8	-0.01131932	0	
411.99	0.47892751		941.99	0.15716294	0.15721106	1471.98	0.18109792	0.17864994	2001.99	-0.01977715	0	2531.98	0.0267775	0.03642063	3062.01	0.01299179	0.01415658	3592	0.00486913	0.00397397	4122	-0.01046019	0	
412.19	0.47848397		942.19	0.15844938	0.15719316	1472.18	0.17998994	0.17863004	2002.19	-0.01972784	0	2532.18	0.02727934	0.0362784	3062.21	0.01262508	0.01412833	3592.2	0.00477478	0.00393644	4122.2	-0.01031707	0	
412.39	0.47868474		942.39	0.15945135	0.15717527	1472.38	0.17963653	0.17861015	2002.39	-0.01974636	0	2532.38	0.02812309	0.03613673	3062.41	0.0119656	0.01410012	3592.4	0.00419713	0.00389926	4122.4	-0.00981229	0	
412.59	0.47885418		942.59	0.15963842	0.15715738	1472.58	0.18036684	0.17859026	2002.59	-0.01960682	0	2532.58	0.0288695	0.03599562	3062.61	0.0109593	0.01407198	3592.6	0.00395749	0.00386243	4122.6	-0.0100488	0	
412.79	0.47784618		942.79	0.15978796	0.15713949	1472.78	0.17983135	0.17857038	2002.79	-0.01989042	0	2532.78	0.02843608	0.03585505	3062.81	0.00988525	0.01404389	3592.8	0.00322342	0.00382594	4122.8	-0.00973484	0	
412.99	0.47820169		942.99	0.15997307	0.1571216	1472.98	0.18039956	0.17855049	2002.99	-0.0192614	0	2532.98	0.02829714	0.03571504	3063.01	0.00922288	0.01401586	3593	0.00309182	0.00378981	4123	-0.00775738	0	
413.19	0.47838097		943.19	0.15995402	0.15710372	1473.18	0.18013948	0.17853061	2003.19	-0.0190338	0	2533.18	0.02785137	0.03557557	3063.21	0.0088139	0.01398788	3593.2	0.00336524	0.00375401	4123.2	-0.00882762	0	
413.39	0.47876656		943.39	0.1597527	0.15708584	1473.38	0.17992281	0.17851073	2003.39	-0.01834624	0	2533.38	0.02768696	0.03543664	3063.41	0.00770292	0.01395996	3593.4	0.00302354	0.00371855	4123.4	-0.00899437	0	
413.59	0.47908807		943.59	0.15994886	0.15706796	1473.58	0.179327	0.17849085	2003.59	-0.01833574	0	2533.58	0.02704609	0.03529826	3063.61	0.00796317	0.01393209	3593.6	0.00264873	0.00368343	4123.6	-0.00936276	0	
413.79	0.47929021		943.79	0.15901081	0.15705008	1473.78	0.17906624	0.17847098	2003.79	-0.01846321	0	2533.78	0.02720109	0.03516042	3063.81	0.009052	0.01390428	3593.8	0.00139034	0.00364864	4123.8	-0.00999895	0	
413.99	0.47824422		943.99	0.15880325	0.1570322	1473.98	0.17911405	0.17845111	2003.99	-0.01906457	0	2533.98	0.02715858	0.03502311	3064.01	0.00920442	0.01387653	3594	0.00138557	0.00361418	4124	-0.01006624	0	
414.19	0.47834625		944.19	0.15844833	0.15701433	1474.18	0.17912474	0.17843124	2004.19	-0.01851664	0	2534.18	0.02746137	0.03488635	3064.21	0.00899903	0.01384883	3594.2	0.00096691	0.00358004	4124.2	-0.01037277	0	
414.39	0.4774768		944.39	0.15790193	0.15699646	1474.38	0.17883565	0.17841137	2004.39	-0.01812303	0	2534.38	0.02637987	0.03475011	3064.41	0.01077006	0.01382119	3594.4	0.00091194	0.00354622	4124.4	-0.0103884	0	
414.59	0.47734332		944.59	0.15837333	0.15697859	1474.58	0.17821959	0.1783915	2004.59	-0.0185862	0	2534.58	0.02606175	0.03461441	3064.61	0.0120349	0.0137936	3594.6	0.0006645	0.00351273	4124.6	-0.01056653	0	
414.79	0.47651262		944.79	0.15882706	0.15696072	1474.78	0.17827522	0.17837164	2004.79	-0.01804329	0	2534.78	0.02521847	0.03447924	3064.81	0.01311946	0.01376606	3594.8	0.00119978	0.00347955	4124.8	-0.01134598	0	
414.99	0.47582813		944.99	0.15937337	0.15694285	1474.98	0.17800728	0.17835178	2004.99	-0.01837373	0	2534.98	0.02502895	0.0343446	3065.01	0.01476963	0.01373858	3595	0.00136255	0.00344668	4125	-0.01183823	0	
415.19	0.47581267		945.19	0.15901203	0.15692499	1475.18	0.17795854	0.17833192	2005.19	-0.01820024	0	2535.18	0.02606161	0.03421048	3065.21	0.01522798	0.01371116	3595.2	0.00043623	0.00341413	4125.2	-0.01311133	0	
415.39	0.47565802		945.39	0.15920923	0.15690713	1475.38	0.17824033	0.17831206	2005.39	-0.01795375	0	2535.38	0.02544282	0.03407689	3065.41	0.01535619	0.01368379	3595.4	0.0002212	0.00338188	4125.4	-0.01304457	0	
415.59	0.47694474		945.59	0.1598947	0.15688927	1475.58	0.17829416	0.1782922	2005.59	-0.01729056	0	2535.58	0.02670788	0.03394381	3065.61	0.01556261	0.01365648	3595.6	0.00053976	0.00334994	4125.6	-0.01372577	0	
415.79	0.4769964		945.79	0.15962964	0.15687141	1475.78	0.17852112	0.17827235	2005.79	-0.01768064	0	2535.78	0.02719078	0.03381126	3065.81	0.01609686	0.01362922	3595.8	0.00027907	0.0033183	4125.8	-0.01472789	0	
415.99	0.47758594		945.99	0.15978784	0.15685355	1475.98	0.1777906	0.1782525	2005.99	-0.0185547	0	2535.98	0.02726531	0.03367923	3066.01	0.01580256	0.01360201	3596	0.0006718	0.00328695	4126	-0.015625	0	
416.19	0.4771252		946.19	0.15951461	0.1568357	1476.18	0.17834224	0.17823265	2006.19	-0.01923352	0	2536.18	0.02677709	0.03354771	3066.21	0.0156064	0.01357486	3596.2	0.00109811	0.00325591	4126.2	-0.01747209	0	
416.39	0.47701241		946.39	0.15863182	0.15681785	1476.38	0.17864521	0.17821281	2006.39	-0.01983436	0	2536.38	0.02581996	0.0334167	3066.41	0.01439791	0.01354776	3596.4	0.00168944	0.00322515	4126.4	-0.01727339	0	
416.59	0.47673671		946.59	0.15837655	0.1568	1476.58	0.17885433	0.17819296	2006.59	-0.01997194	0	2536.58	0.0257429	0.03328621	3066.61	0.01387442	0.01352072	3596.6	0.00129919	0.00319469	4126.6	-0.01794073	0	
416.79	0.47672824		946.79	0.15838202	0.15678215	1476.78	0.17894584	0.17817312	2006.79	-0.0198961	0	2536.78	0.02510505	0.03315622	3066.81	0.01345709	0.01349373	3596.8	0.00165004	0.00316452	4126.8	-0.01762789	0	
416.99	0.47782096		946.99	0.15837972	0.1567643	1476.98	0.1791895	0.17815328	2006.99	-0.01936473	0	2536.98	0.02410254	0.03302674	3067.01	0.01356383	0.0134668	3597	0.00173262	0.00313463	4127	-0.01706289	0	
417.19	0.47856441		947.19	0.15762524	0.15674646	1477.18	0.17832603	0.17813344	2007.19	-0.01945685	0	2537.18	0.02420741	0.03289777	3067.21	0.01269868	0.01343992	3597.2	0.00176769	0.00310502	4127.2	-0.01678398	0	
417.39	0.47918219		947.39	0.15775654	0.15672862	1477.38	0.17886984	0.17811361	2007.39	-0.01919552	0	2537.38	0.02475517	0.0327693	3067.41	0.01244011	0.01341309	3597.4	0.00197263	0.00307569	4127.4	-0.01617815	0	
417.59	0.47905239		947.59	0.15744332	0.15671078	1477.58	0.17845552	0.17809377	2007.59	-0.01947386	0	2537.58	0.02459509	0.03264134	3067.61	0.01327684	0.01338632	3597.6	0.0021221	0.00304664	4127.6	-0.01547626	0	
417.79	0.47953849		947.79	0.15650176	0.15669294	1477.78	0.17845488	0.17807394	2007.79	-0.01943846	0	2537.78	0.02480538	0.03251387	3067.81	0.01306709	0.0133596	3597.8	0.00174136	0.00301786	4127.8	-0.01476066	0	
417.99	0.47935049		947.99	0.156499	0.15667511	1477.98	0.17864887	0.17805411	2007.99	-0.01965707	0	2537.98	0.02385291	0.0323869	3068.01	0.01332781	0.01333293	3598	0.00179425	0.00298936	4128	-0.01461843	0	
418.19	0.47905744		948.19	0.15644651	0.15665727	1478.18	0.17766116	0.17803429	2008.19	-0.01901341	0	2538.18	0.02350515	0.03226043	3068.21	0.01356289	0.01330631	3598.2	0.00133651	0.00296112	4128.2	-0.01420348	0	
418.39	0.47916211		948.39	0.15696959	0.15663944	1478.38	0.17727797	0.17801446	2008.39	-0.01965807	0	2538.38	0.02338993	0.03213445	3068.41	0.01421824	0.01327975	3598.4	0.00126224	0.00293315	4128.4	-0.01391884	0	
418.59	0.47923753		948.59	0.15767569	0.15662161	1478.58	0.17746607	0.17799464	2008.59	-0.01928121	0	2538.58	0.02376594	0.03200896	3068.61	0.01409301	0.01325325	3598.6	0.00068619	0.00290545	4128.6	-0.01335822	0	
418.79	0.47782141		948.79	0.15781818	0.15660378	1478.78	0.17826803	0.17797482	2008.79	-0.01875909	0	2538.78	0.02362695	0.03188397	3068.81	0.01402972	0.01322679	3598.8	0.00090411	0.00287801	4128.8	-0.01295694	0	
418.99	0.47672845		948.99	0.1572375	0.15658596	1478.98	0.17798426	0.177955	2008.99	-0.0193891	0	2538.98	0.02443448	0.03175946	3069.01	0.01419506	0.01320039	3599	0.00101274	0.00285082	4129	-0.01241641	0	
419.19	0.47653411		949.19	0.15566915	0.15656813	1479.18	0.17792369	0.17793519	2009.19	-0.01993473	0	2539.18	0.02555147	0.03163544	3069.21	0.01302175	0.01317404	3599.2	0.00071114	0.00282389	4129.2	-0.0121507	0	
419.39	0.47599364		949.39	0.15663167	0.15655031	1479.38	0.17760287	0.17791538	2009.39	-0.02016995	0	2539.38	0.0264128	0.0315119	3069.41	0.01274586	0.01314774	3599.4	0.00134631	0.00279722	4129.4	-0.0122726	0	
419.59	0.47619855		949.59	0.15675423	0.15653249	1479.58	0.1780811	0.17789556	2009.59	-0.02067587	0	2539.58	0.02735976	0.03138884	3069.61	0.01273359	0.0131215	3599.6	0.00176534	0.0027708	4129.6	-0.0127906	0	
419.79	0.47564247		949.79	0.15646263	0.15651468	1479.78	0.17891868	0.17787576	2009.79	-0.02150751	0	2539.78	0.0273573	0.03126627	3069.81	0.01236216	0.01309531	3599.8	0.00149701	0.00274463	4129.8	-0.0133868	0	
419.99	0.47579882		949.99	0.15611959	0.15649686	1479.98	0.17941334	0.17785595	2009.99	-0.02195817	0	2539.98	0.02744754	0.03114417	3070.01	0.0119189	0.01306917	3600	0.00190591	0.00271871	4130	-0.01356942	0	
420.19	0.47552432		950.19	0.15567051	0.15647905	1480.18	0.17962892	0.17783614	2010.19	-0.0225258	0	2540.18	0.0263225	0.03102255	3070.21	0.01208821	0.01304308	3600.2	0.00208415	0.00269303	4130.2	-0.01385141	0	
420.39	0.4751741		950.39	0.15624177	0.15646124	1480.38	0.17878972	0.17781634	2010.39	-0.0228208	0	2540.38	0.02620987	0.0309014	3070.41	0.01224678	0.01301704	3600.4	0.0020806	0.00266759	4130.4	-0.01327861	0	
420.59	0.4748226		950.59	0.15721276	0.15644343	1480.58	0.17898635	0.17779654	2010.59	-0.02286747	0	2540.58	0.02600479	0.03078073	3070.61	0.01264323	0.01299106	3600.6	0.00153192	0.00264239	4130.6	-0.01365851	0	
420.79	0.47453049		950.79	0.15769122	0.15642562	1480.78	0.17915124	0.17777674	2010.79	-0.02204234	0	2540.78	0.02574962	0.03066053	3070.81	0.01337668	0.01296513	3600.8	0.00167846	0.00261743	4130.8	-0.01405324	0	
420.99	0.47408184		950.99	0.15792181	0.15640782	1480.98	0.17856302	0.17775695	2010.99	-0.02138107	0	2540.98	0.02492186	0.0305408	3071.01	0.0143387	0.01293925	3601	0.00205595	0.00259271	4131	-0.014153	0	
421.19	0.47420021		951.19	0.15781961	0.15639001	1481.18	0.17868228	0.17773716	2011.19	-0.02034403	0	2541.18	0.02559528	0.03042154	3071.21	0.01442332	0.01291342	3601.2	0.00162894	0.00256822	4131.2	-0.01282396	0	
421.39	0.47465505		951.39	0.15741921	0.15637221	1481.38	0.17933786	0.17771736	2011.39	-0.01966786	0	2541.38	0.02505525	0.03030274	3071.41	0.01445226	0.01288764	3601.4	0.00208515	0.00254397	4131.4	-0.01317005	0	
421.59	0.47550218		951.59	0.15678945	0.15635441	1481.58	0.17922212	0.17769758	2011.59	-0.01963963	0	2541.58	0.02451318	0.03018441	3071.61	0.01421532	0.01286192	3601.6	0.00149856	0.00251994	4131.6	-0.01277836	0	
421.79	0.47669166		951.79	0.15639403	0.15633662	1481.78	0.17941135	0.17767779	2011.79	-0.01977668	0	2541.78	0.02352079	0.03006653	3071.81	0.01439318	0.01283625	3601.8	0.00088406	0.00249613	4131.8	-0.01269668	0	
421.99	0.47763032		951.99	0.15665474	0.15631882	1481.98	0.17994516	0.177658	2011.99	-0.01917648	0	2541.98	0.02222569	0.02994912	3072.01	0.0142685	0.01281062	3602	0.00069609	0.00247256	4132	-0.01313761	0	
422.19	0.47769432		952.19	0.15622826	0.15630103	1482.18	0.17964865	0.17763822	2012.19	-0.01920781	0	2542.18	0.02217915	0.02983217	3072.21	0.01317653	0.01278505	3602.2	0.00038378	0.0024492	4132.2	-0.01334481	0	
422.39	0.47746562		952.39	0.15519549	0.15628324	1482.38	0.17954051	0.17761844	2012.39	-0.01965708	0	2542.38	0.02293496	0.02971567	3072.41	0.01260188	0.01275953	3602.4	0.00056141	0.00242607	4132.4	-0.01273919	0	
422.59	0.47669803		952.59	0.15447374	0.15626545	1482.58	0.17943142	0.17759866	2012.59	-0.01949511	0	2542.58	0.02273894	0.02959963	3072.61	0.01221751	0.01273406	3602.6	0.00051355	0.00240315	4132.6	-0.01187188	0	
422.79	0.47525429		952.79	0.15428327	0.15624766	1482.78	0.18001861	0.17757889	2012.79	-0.01997731	0	2542.78	0.02292892	0.02948404	3072.81	0.01221237	0.01270864	3602.8	0.00009351	0.00238046	4132.8	-0.01209553	0	
422.99	0.47438267		952.99	0.15413573	0.15622988	1482.98	0.17964444	0.17755911	2012.99	-0.02123696	0	2542.98	0.0231525	0.02936891	3073.01	0.01235009	0.01268328	3603	0.00041076	0.00235797	4133	-0.0124619	0	
423.19	0.47433139		953.19	0.15358979	0.15621209	1483.18	0.180003	0.17753934	2013.19	-0.02215595	0	2543.18	0.02315147	0.02925422	3073.21	0.01233047	0.01265796	3603.2	0.00095521	0.0023357	4133.2	-0.01173853	0	
423.39	0.47439182		953.39	0.15512409	0.15619431	1483.38	0.17964629	0.17751957	2013.39	-0.02228458	0	2543.38	0.02392574	0.02913998	3073.41	0.01251004	0.01263269	3603.4	0.00047469	0.00231364	4133.4	-0.01143176	0	
423.59	0.47489097		953.59	0.15504266	0.15617653	1483.58	0.18011772	0.17749981	2013.59	-0.02211918	0	2543.58	0.02341339	0.02902618	3073.61	0.01252367	0.01260748	3603.6	0.00006843	0.00229179	4133.6	-0.01114806	0	
423.79	0.47493994		953.79	0.15549406	0.15615876	1483.78	0.17966437	0.17748004	2013.79	-0.02174867	0	2543.78	0.02315916	0.02891284	3073.81	0.01254535	0.01258231	3603.8	0.0007095	0.00227014	4133.8	-0.0116356	0	
423.99	0.47537701		953.99	0.15584893	0.15614098	1483.98	0.17958218	0.17746028	2013.99	-0.02201795	0	2543.98	0.02316531	0.02879993	3074.01	0.01278927	0.01255719	3604	0.00153387	0.0022487	4134	-0.01099945	0	
424.19	0.47430624		954.19	0.15682345	0.15612321	1484.18	0.17870569	0.17744052	2014.19	-0.02208524	0	2544.18	0.02211305	0.02868746	3074.21	0.01363739	0.01253213	3604.2	0.00145143	0.00222746	4134.2	-0.01062558	0	
424.39	0.47340759		954.39	0.15833207	0.15610544	1484.38	0.17853916	0.17742076	2014.39	-0.02150099	0	2544.38	0.02235052	0.02857544	3074.41	0.01394951	0.01250711	3604.4	0.00220349	0.00220642	4134.4	-0.01088329	0	
424.59	0.47296925		954.59	0.15912788	0.15608767	1484.58	0.17862242	0.17740101	2014.59	-0.02118094	0	2544.58	0.02244102	0.02846385	3074.61	0.01452108	0.01248215	3604.6	0.00263902	0.00218558	4134.6	-0.01184478	0	
424.79	0.47281953		954.79	0.15942067	0.1560699	1484.78	0.17844423	0.17738125	2014.79	-0.02100697	0	2544.78	0.02203039	0.0283527	3074.81	0.01524054	0.01245723	3604.8	0.00328517	0.00216493	4134.8	-0.01264446	0	
424.99	0.47344181		954.99	0.16019553	0.15605214	1484.98	0.1782084	0.1773615	2014.99	-0.02078135	0	2544.98	0.02105338	0.02824198	3075.01	0.0155467	0.01243237	3605	0.00330258	0.00214448	4135	-0.01217988	0	
425.19	0.47401657		955.19	0.16003262	0.15603438	1485.18	0.17832486	0.17734175	2015.19	-0.01978959	0	2545.18	0.02134189	0.02813169	3075.21	0.01549266	0.01240755	3605.2	0.00248523	0.00212423	4135.2	-0.01074879	0	
425.39	0.47477798		955.39	0.15890979	0.15601662	1485.38	0.17930416	0.177322	2015.39	-0.01969896	0	2545.38	0.02125995	0.02802183	3075.41	0.01558887	0.01238278	3605.4	0.00227642	0.00210417	4135.4	-0.0111691	0	
425.59	0.47598481		955.59	0.15898464	0.15599886	1485.58	0.18080968	0.17730226	2015.59	-0.0198025	0	2545.58	0.02103737	0.02791241	3075.61	0.0154032	0.01235807	3605.6	0.00172418	0.00208429	4135.6	-0.01154865	0	
425.79	0.47666877		955.79	0.15854352	0.1559811	1485.78	0.18157451	0.17728252	2015.79	-0.02024331	0	2545.78	0.02079662	0.02780341	3075.81	0.01570998	0.0123334	3605.8	0.0015532	0.0020646	4135.8	-0.01192481	0	
425.99	0.47698264		955.99	0.15812416	0.15596335	1485.98	0.18212817	0.17726278	2015.99	-0.02019381	0	2545.98	0.02133723	0.02769483	3076.01	0.01553756	0.01230878	3606	0.00071599	0.0020451	4136	-0.01238407	0	
426.19	0.47629266		956.19	0.15799384	0.15594559	1486.18	0.18174489	0.17724304	2016.19	-0.02111045	0	2546.18	0.02237989	0.02758668	3076.21	0.01500517	0.01228421	3606.2	-0.00051141	0.00202579	4136.2	-0.01227086	0	
426.39	0.4767377		956.39	0.15706812	0.15592784	1486.38	0.18139625	0.1772233	2016.39	-0.02137574	0	2546.38	0.02306551	0.02747896	3076.41	0.01459777	0.01225969	3606.4	-0.00084947	0.00200665	4136.4	-0.01140615	0	
426.59	0.47625504		956.59	0.15719302	0.1559101	1486.58	0.17994749	0.17720357	2016.59	-0.02190437	0	2546.58	0.02373231	0.02737165	3076.61	0.01399939	0.01223522	3606.6	-0.00266612	0.0019877	4136.6	-0.01131486	0	
426.79	0.47629666		956.79	0.15720469	0.15589235	1486.78	0.1794155	0.17718384	2016.79	-0.02201632	0	2546.78	0.02436825	0.02726476	3076.81	0.0136891	0.01221079	3606.8	-0.00304766	0.00196892	4136.8	-0.01188708	0	
426.99	0.47697581		956.99	0.1569702	0.1558746	1486.98	0.1789516	0.17716411	2016.99	-0.02188842	0	2546.98	0.0250003	0.02715829	3077.01	0.01349735	0.01218642	3607	-0.00322695	0.00195033	4137	-0.01128808	0	
427.19	0.47748911		957.19	0.1568441	0.15585686	1487.18	0.17881032	0.17714438	2017.19	-0.02147941	0	2547.18	0.02513115	0.02705224	3077.21	0.01290506	0.0121621	3607.2	-0.00331079	0.0019319	4137.2	-0.01118619	0	
427.39	0.47778382		957.39	0.15762778	0.15583912	1487.38	0.17912004	0.17712465	2017.39	-0.02102619	0	2547.38	0.02531558	0.02694659	3077.41	0.01253551	0.01213782	3607.4	-0.00465846	0.00191366	4137.4	-0.01137011	0	
427.59	0.4772903		957.59	0.15776136	0.15582138	1487.58	0.17936023	0.17710493	2017.59	-0.02092126	0	2547.58	0.02525244	0.02684137	3077.61	0.01119237	0.01211359	3607.6	-0.00454801	0.00189558	4137.6	-0.01217623	0	
427.79	0.4779098		957.79	0.15877627	0.15580365	1487.78	0.17857523	0.17708521	2017.79	-0.02004469	0	2547.78	0.02481743	0.02673655	3077.81	0.01078565	0.01208941	3607.8	-0.00333828	0.00187768	4137.8	-0.01249176	0	
427.99	0.47746638		957.99	0.15911949	0.15578591	1487.98	0.17839891	0.17706549	2017.99	-0.02044317	0	2547.98	0.02460819	0.02663214	3078.01	0.01000034	0.01206528	3608	-0.00291906	0.00185994	4138	-0.01207584	0	
428.19	0.47612089		958.19	0.15914245	0.15576818	1488.18	0.17787752	0.17704577	2018.19	-0.02041715	0	2548.18	0.02473577	0.02652814	3078.21	0.00946937	0.0120412	3608.2	-0.00249394	0.00184237	4138.2	-0.01342599	0	
428.39	0.47607468		958.39	0.15936956	0.15575045	1488.38	0.17708528	0.17702606	2018.39	-0.02036649	0	2548.38	0.02473363	0.02642455	3078.41	0.00954337	0.01201716	3608.4	-0.00169133	0.00182497	4138.4	-0.01389398	0	
428.59	0.47608364		958.59	0.16009439	0.15573272	1488.58	0.17648034	0.17700635	2018.59	-0.02162851	0	2548.58	0.02479919	0.02632136	3078.61	0.01053373	0.01199317	3608.6	-0.00078572	0.00180773	4138.6	-0.01389004	0	
428.79	0.47618936		958.79	0.16020398	0.155715	1488.78	0.175994	0.17698664	2018.79	-0.02198365	0	2548.78	0.02318598	0.02621857	3078.81	0.01114969	0.01196923	3608.8	-0.00034375	0.00179066	4138.8	-0.01402413	0	
428.99	0.47593505		958.99	0.16063319	0.15569727	1488.98	0.17642794	0.17696693	2018.99	-0.02166895	0	2548.98	0.02280951	0.02611619	3079.01	0.01141779	0.01194534	3609	-0.00008168	0.00177375	4139	-0.01406646	0	
429.19	0.47627951		959.19	0.16022575	0.15567955	1489.18	0.17640984	0.17694723	2019.19	-0.02189913	0	2549.18	0.02283881	0.0260142	3079.21	0.01167338	0.0119215	3609.2	0.00033549	0.00175699	4139.2	-0.01373921	0	
429.39	0.47530535		959.39	0.15970627	0.15566183	1489.38	0.17754098	0.17692752	2019.39	-0.0220379	0	2549.38	0.02252164	0.02591261	3079.41	0.01175145	0.0118977	3609.4	0.0003757	0.0017404	4139.4	-0.01463418	0	
429.59	0.47559727		959.59	0.15971381	0.15564411	1489.58	0.17770734	0.17690782	2019.59	-0.0224563	0	2549.58	0.02190796	0.02581142	3079.61	0.01185967	0.01187395	3609.6	0.00147132	0.00172396	4139.6	-0.01458288	0	
429.79	0.47528603		959.79	0.15960979	0.15562639	1489.78	0.17724071	0.17688812	2019.79	-0.02209144	0	2549.78	0.02278938	0.02571063	3079.81	0.01282069	0.01185025	3609.8	0.00109284	0.00170768	4139.8	-0.01434919	0	
429.99	0.47501005		959.99	0.15962547	0.15560868	1489.98	0.17651287	0.17686843	2019.99	-0.02200933	0	2549.98	0.02317398	0.02561023	3080.01	0.0136608	0.01182659	3610	0.00048894	0.00169155	4140	-0.01344865	0	
430.19	0.47530781		960.19	0.15961388	0.15559097	1490.18	0.17587541	0.17684873	2020.19	-0.0217533	0	2550.18	0.0232523	0.02551022	3080.21	0.01324688	0.01180299	3610.2	0.00064455	0.00167557	4140.2	-0.01313015	0	
430.39	0.47639133		960.39	0.15866128	0.15557326	1490.38	0.17617158	0.17682904	2020.39	-0.02205191	0	2550.38	0.02315015	0.0254106	3080.41	0.01360455	0.01177943	3610.4	0.00024791	0.00165974	4140.4	-0.01293	0	
430.59	0.47664794		960.59	0.15849056	0.15555555	1490.58	0.17492708	0.17680935	2020.59	-0.02203775	0	2550.58	0.02431137	0.02531137	3080.61	0.01400725	0.01175591	3610.6	-0.00089477	0.00164407	4140.6	-0.0128808	0	
430.79	0.4776818		960.79	0.15807507	0.15553784	1490.78	0.17476159	0.17678966	2020.79	-0.02152803	0	2550.78	0.0242587	0.02521253	3080.81	0.0137314	0.01173245	3610.8	-0.00104013	0.00162854	4140.8	-0.01365199	0	
430.99	0.47862629		960.99	0.15799886	0.15552014	1490.98	0.17558192	0.17676998	2020.99	-0.02042731	0	2550.98	0.02386467	0.02511407	3081.01	0.01292143	0.01170903	3611	-0.00136542	0.00161315	4141	-0.01396598	0	
431.19	0.47881286		961.19	0.15788748	0.15550244	1491.18	0.17596587	0.17675029	2021.19	-0.02070202	0	2551.18	0.02372629	0.025016	3081.21	0.01203178	0.01168566	3611.2	-0.00192404	0.00159792	4141.2	-0.01406827	0	
431.39	0.47870128		961.39	0.15782422	0.15548474	1491.38	0.17595337	0.17673061	2021.39	-0.0204197	0	2551.38	0.02333517	0.02491831	3081.41	0.01204406	0.01166233	3611.4	-0.0026647	0.00158282	4141.4	-0.01416704	0	
431.59	0.47829733		961.59	0.15753063	0.15546704	1491.58	0.17659031	0.17671093	2021.59	-0.02065295	0	2551.58	0.02301379	0.024821	3081.61	0.01154104	0.01163905	3611.6	-0.00195046	0.00156787	4141.6	-0.01505224	0	
431.79	0.47929712		961.79	0.15740706	0.15544934	1491.78	0.17661929	0.17669126	2021.79	-0.02091987	0	2551.78	0.02275967	0.02472407	3081.81	0.01233401	0.01161582	3611.8	-0.00164188	0.00155306	4141.8	-0.01521319	0	
431.99	0.47838725		961.99	0.15698678	0.15543165	1491.98	0.1773411	0.17667158	2021.99	-0.02143706	0	2551.98	0.02299576	0.02462752	3082.01	0.01186063	0.01159263	3612	-0.00223271	0.0015384	4142	-0.01573813	0	
432.19	0.4777645		962.19	0.15686242	0.15541396	1492.18	0.1772834	0.17665191	2022.19	-0.02197865	0	2552.18	0.02338526	0.02453135	3082.21	0.0122216	0.01156949	3612.2	-0.00256689	0.00152386	4142.2	-0.01714227	0	
432.39	0.47779705		962.39	0.1575552	0.15539627	1492.38	0.1765145	0.17663224	2022.39	-0.02251763	0	2552.38	0.02324108	0.02443556	3082.41	0.01268749	0.0115464	3612.4	-0.00234422	0.00150947	4142.4	-0.01618852	0	
432.59	0.4769955		962.59	0.15768074	0.15537858	1492.58	0.17734976	0.17661257	2022.59	-0.02313631	0	2552.58	0.02308206	0.02434013	3082.61	0.01343144	0.01152335	3612.6	-0.00176252	0.00149521	4142.6	-0.01699446	0	
432.79	0.47679536		962.79	0.15667642	0.15536089	1492.78	0.17727055	0.1765929	2022.79	-0.02255583	0	2552.78	0.0223238	0.02424508	3082.81	0.01202829	0.01150035	3612.8	-0.00118038	0.00148109	4142.8	-0.01766221	0	
432.99	0.4767278		962.99	0.15589162	0.15534321	1492.98	0.17717434	0.17657324	2022.99	-0.02259686	0	2552.98	0.02198066	0.0241504	3083.01	0.01165307	0.01147739	3613	-0.00118151	0.0014671	4143	-0.01779995	0	
433.19	0.477087		963.19	0.1552341	0.15532553	1493.18	0.17671245	0.17655358	2023.19	-0.02309955	0	2553.18	0.02166158	0.0240561	3083.21	0.01104967	0.01145448	3613.2	-0.00115667	0.00145324	4143.2	-0.01741956	0	
433.39	0.4758727		963.39	0.15481162	0.15530785	1493.38	0.17679759	0.17653392	2023.39	-0.02245523	0	2553.38	0.02163805	0.02396216	3083.41	0.01069416	0.01143162	3613.4	-0.00140175	0.00143952	4143.4	-0.01660872	0	
433.59	0.47630222		963.59	0.15461555	0.15529017	1493.58	0.17630311	0.17651426	2023.59	-0.02297368	0	2553.58	0.02183619	0.02386858	3083.61	0.01091006	0.0114088	3613.6	-0.00041483	0.00142592	4143.6	-0.01506214	0	
433.79	0.47573184		963.79	0.1544733	0.15527249	1493.78	0.17640322	0.17649461	2023.79	-0.02293923	0	2553.78	0.021966	0.02377537	3083.81	0.01091324	0.01138603	3613.8	-0.00143393	0.00141245	4143.8	-0.01442672	0	
433.99	0.47564201		963.99	0.1544459	0.15525482	1493.98	0.17631748	0.17647495	2023.99	-0.02378884	0	2553.98	0.02173104	0.02368253	3084.01	0.01186074	0.0113633	3614	-0.00148044	0.00139911	4144	-0.01384217	0	
434.19	0.47609463		964.19	0.15437276	0.15523715	1494.18	0.17700189	0.1764553	2024.19	-0.02334403	0	2554.18	0.02175932	0.02359005	3084.21	0.01161154	0.01134062	3614.2	-0.00164475	0.0013859	4144.2	-0.01353951	0	
434.39	0.47615198		964.39	0.15409143	0.15521948	1494.38	0.17734543	0.17643566	2024.39	-0.02397012	0	2554.38	0.02246905	0.02349793	3084.41	0.01226087	0.01131798	3614.4	-0.00251835	0.00137281	4144.4	-0.01331378	0	
434.59	0.47695209		964.59	0.15446683	0.15520181	1494.58	0.17749226	0.17641601	2024.59	-0.0238169	0	2554.58	0.02270991	0.02340617	3084.61	0.01212739	0.01129539	3614.6	-0.00331846	0.00135984	4144.6	-0.01298004	0	
434.79	0.47709982		964.79	0.15509431	0.15518415	1494.78	0.1782609	0.17639637	2024.79	-0.02307614	0	2554.78	0.02230732	0.02331476	3084.81	0.01087454	0.01127284	3614.8	-0.0032186	0.001347	4144.8	-0.01262289	0	
434.99	0.47624327		964.99	0.15589506	0.15516648	1494.98	0.17894276	0.17637672	2024.99	-0.02241393	0	2554.98	0.0217844	0.02322372	3085.01	0.00983035	0.01125034	3615	-0.00158607	0.00133427	4145	-0.01238652	0	
435.19	0.4755503		965.19	0.15591011	0.15514882	1495.18	0.17812554	0.17635708	2025.19	-0.02300086	0	2555.18	0.02197974	0.02313303	3085.21	0.00995902	0.01122788	3615.2	-0.00165688	0.00132167	4145.2	-0.01200185	0	
435.39	0.47512566		965.39	0.15582426	0.15513116	1495.38	0.1782618	0.17633745	2025.39	-0.02258296	0	2555.38	0.02213404	0.02304269	3085.41	0.01089984	0.01120547	3615.4	-0.00122161	0.00130919	4145.4	-0.01227106	0	
435.59	0.47510873		965.59	0.15613353	0.1551135	1495.58	0.17900537	0.17631781	2025.59	-0.0235389	0	2555.58	0.02213914	0.02295271	3085.61	0.01198573	0.0111831	3615.6	-0.00066737	0.00129682	4145.6	-0.01270402	0	
435.79	0.47497861		965.79	0.15576416	0.15509585	1495.78	0.17884244	0.17629818	2025.79	-0.02313185	0	2555.78	0.02249794	0.02286308	3085.81	0.01150816	0.01116078	3615.8	-0.00126909	0.00128457	4145.8	-0.01359341	0	
435.99	0.47414292		965.99	0.15536603	0.15507819	1495.98	0.17871291	0.17627855	2025.99	-0.02292395	0	2555.98	0.02326261	0.0227738	3086.01	0.01043049	0.0111385	3616	-0.00129168	0.00127244	4146	-0.01475165	0	
436.19	0.47363889		966.19	0.15539146	0.15506054	1496.18	0.17817593	0.17625892	2026.19	-0.02297497	0	2556.18	0.02343257	0.02268486	3086.21	0.01066903	0.01111627	3616.2	-0.00077863	0.00126042	4146.2	-0.01556524	0	
436.39	0.47265357		966.39	0.1551926	0.15504289	1496.38	0.17781292	0.17623929	2026.39	-0.02284406	0	2556.38	0.02327349	0.02259628	3086.41	0.00987966	0.01109408	3616.4	-0.00028431	0.00124851	4146.4	-0.01573545	0	
436.59	0.47196933		966.59	0.15427502	0.15502524	1496.58	0.17799372	0.17621967	2026.59	-0.02272296	0	2556.58	0.02302587	0.02250804	3086.61	0.00936036	0.01107193	3616.6	-0.00033084	0.00123672	4146.6	-0.01710637	0	
436.79	0.47287019		966.79	0.15337614	0.1550076	1496.78	0.17732796	0.17620005	2026.79	-0.0220601	0	2556.78	0.0232358	0.02242014	3086.81	0.00822546	0.01104983	3616.8	-0.00074972	0.00122504	4146.8	-0.01750111	0	
436.99	0.47412225		966.99	0.15331108	0.15498995	1496.98	0.1765914	0.17618043	2026.99	-0.02189691	0	2556.98	0.02277738	0.02233259	3087.01	0.00881782	0.01102778	3617	-0.00145812	0.00121347	4147	-0.0171246	0	
437.19	0.47478182		967.19	0.15341208	0.15497231	1497.18	0.1767801	0.17616081	2027.19	-0.02101698	0	2557.18	0.02298206	0.02224538	3087.21	0.00895841	0.01100576	3617.2	-0.00131406	0.00120201	4147.2	-0.01766609	0	
437.39	0.47441431		967.39	0.1530581	0.15495467	1497.38	0.17613037	0.17614119	2027.39	-0.02097156	0	2557.38	0.02310129	0.02215851	3087.41	0.00989099	0.0109838	3617.4	-0.00064208	0.00119065	4147.4	-0.01687045	0	
437.59	0.47470637		967.59	0.15331558	0.15493704	1497.58	0.17630211	0.17612158	2027.59	-0.02119645	0	2557.58	0.02307325	0.02207198	3087.61	0.01064868	0.01096187	3617.6	-0.00045699	0.00117941	4147.6	-0.01628611	0	
437.79	0.47449584		967.79	0.15440121	0.1549194	1497.78	0.17574072	0.17610197	2027.79	-0.02062201	0	2557.78	0.02263932	0.02198579	3087.81	0.01112663	0.01093999	3617.8	-0.00110011	0.00116827	4147.8	-0.01658465	0	
437.99	0.47525446		967.99	0.15498129	0.15490177	1497.98	0.1763026	0.17608236	2027.99	-0.02069668	0	2557.98	0.02275682	0.02189993	3088.01	0.0130135	0.01091815	3618	-0.00099071	0.00115723	4148	-0.01627329	0	
438.19	0.47559566		968.19	0.15547243	0.15488413	1498.18	0.17677068	0.17606275	2028.19	-0.01979952	0	2558.18	0.02259251	0.02181441	3088.21	0.01307965	0.01089636	3618.2	-0.00119068	0.0011463	4148.2	-0.01567067	0	
438.39	0.47633805		968.39	0.15555446	0.15486651	1498.38	0.17783498	0.17604315	2028.39	-0.02028513	0	2558.38	0.02148517	0.02172922	3088.41	0.01387016	0.01087461	3618.4	-0.00112545	0.00113548	4148.4	-0.0152981	0	
438.59	0.47709022		968.59	0.15652506	0.15484888	1498.58	0.17950161	0.17602354	2028.59	-0.01984436	0	2558.58	0.01993407	0.02164437	3088.61	0.01421035	0.0108529	3618.6	-0.00110078	0.00112475	4148.6	-0.01457881	0	
438.79	0.47657595		968.79	0.15777202	0.15483125	1498.78	0.1798716	0.17600394	2028.79	-0.01999079	0	2558.78	0.01977789	0.02155985	3088.81	0.01379168	0.01083124	3618.8	-0.0005725	0.00111413	4148.8	-0.01384882	0	
438.99	0.47582494		968.99	0.15822937	0.15481363	1498.98	0.17979586	0.17598435	2028.99	-0.02027049	0	2558.98	0.01946259	0.02147565	3089.01	0.01424863	0.01080962	3619	0.00048236	0.0011036	4149	-0.01378138	0	
439.19	0.47646624		969.19	0.157854	0.15479601	1499.18	0.17893742	0.17596475	2029.19	-0.02102199	0	2559.18	0.01967827	0.02139179	3089.21	0.01483569	0.01078804	3619.2	0.0004598	0.00109318	4149.2	-0.01256712	0	
439.39	0.475889		969.39	0.15815806	0.15477839	1499.38	0.17851369	0.17594516	2029.39	-0.02133592	0	2559.38	0.01963296	0.02130825	3089.41	0.01525852	0.01076651	3619.4	0.00096192	0.00108285	4149.4	-0.01205325	0	
439.59	0.47635177		969.59	0.15777963	0.15476077	1499.58	0.17795891	0.17592556	2029.59	-0.02287727	0	2559.58	0.01928397	0.02122504	3089.61	0.01517699	0.01074502	3619.6	0.00070227	0.00107263	4149.6	-0.012364	0	
439.79	0.47614068		969.79	0.15812902	0.15474315	1499.78	0.17798065	0.17590597	2029.79	-0.02378588	0	2559.78	0.01952863	0.02114216	3089.81	0.01335731	0.01072357	3619.8	0.00080236	0.00106249	4149.8	-0.01324481	0	
439.99	0.4755917		969.99	0.15821954	0.15472554	1499.98	0.17772162	0.17588639	2029.99	-0.02517396	0	2559.98	0.01960739	0.0210596	3090.01	0.01228626	0.01070216	3620	0.00180969	0.00105246	4150	-0.01348965	0	
440.19	0.47500068		970.19	0.15812562	0.15470793	1500.18	0.17677955	0.1758668	2030.19	-0.0257098	0	2560.18	0.01960437	0.02097736	3090.21	0.01217461	0.0106808	3620.2	0.00192471	0.00104252	4150.2	-0.01339944	0	
440.39	0.47392076		970.39	0.15742291	0.15469032	1500.38	0.1764435	0.17584722	2030.39	-0.02650559	0	2560.38	0.0189645	0.02089544	3090.41	0.01121374	0.01065948	3620.4	0.00327846	0.00103267	4150.4	-0.01382779	0	
440.59	0.47384564		970.59	0.15663112	0.15467271	1500.58	0.17587357	0.17582764	2030.59	-0.0270423	0	2560.58	0.01935598	0.02081384	3090.61	0.01130903	0.0106382	3620.6	0.00384464	0.00102292	4150.6	-0.01523261	0	
440.79	0.47378423		970.79	0.15616913	0.15465511	1500.78	0.17569139	0.17580806	2030.79	-0.0269291	0	2560.78	0.02019654	0.02073256	3090.81	0.01085454	0.01061697	3620.8	0.00297796	0.00101326	4150.8	-0.01523451	0	
440.99	0.47353972		970.99	0.1561772	0.1546375	1500.98	0.17487852	0.17578848	2030.99	-0.02616474	0	2560.98	0.02053572	0.0206516	3091.01	0.01117338	0.01059577	3621	0.0028238	0.00100369	4151	-0.01529259	0	
441.19	0.47346121		971.19	0.155708	0.1546199	1501.18	0.17461913	0.17576891	2031.19	-0.02534643	0	2561.18	0.02137602	0.02057096	3091.21	0.01097367	0.01057462	3621.2	0.00272697	0.0009942	4151.2	-0.01623205	0	
441.39	0.47314429		971.39	0.15541731	0.1546023	1501.38	0.17333193	0.17574934	2031.39	-0.02491192	0	2561.38	0.02155611	0.02049063	3091.41	0.01166596	0.01055352	3621.4	0.00361166	0.00098481	4151.4	-0.01548828	0	
441.59	0.47332318		971.59	0.15557844	0.1545847	1501.58	0.17334007	0.17572977	2031.59	-0.02426012	0	2561.58	0.0212851	0.02041061	3091.61	0.0121598	0.01053245	3621.6	0.00297256	0.00097551	4151.6	-0.01565077	0	
441.79	0.47296291		971.79	0.15604322	0.15456711	1501.78	0.17315134	0.1757102	2031.79	-0.02329348	0	2561.78	0.0211916	0.0203309	3091.81	0.01235057	0.01051143	3621.8	0.00285101	0.0009663	4151.8	-0.01555276	0	
441.99	0.47367108		971.99	0.15588468	0.15454951	1501.98	0.17381746	0.17569063	2031.99	-0.02343218	0	2561.98	0.02108005	0.02025151	3092.01	0.01301316	0.01049044	3622	0.00197716	0.00095717	4152	-0.01501417	0	
442.19	0.47377332		972.19	0.15521693	0.15453192	1502.18	0.17426703	0.17567107	2032.19	-0.02303194	0	2562.18	0.02049784	0.02017243	3092.21	0.01241498	0.0104695	3622.2	0.001141	0.00094813	4152.2	-0.01453549	0	
442.39	0.47399554		972.39	0.15453851	0.15451433	1502.38	0.17578461	0.17565151	2032.39	-0.02223317	0	2562.38	0.01904154	0.02009365	3092.41	0.01255843	0.01044861	3622.4	0.00039264	0.00093917	4152.4	-0.01428708	0	
442.59	0.47392104		972.59	0.15482611	0.15449675	1502.58	0.17608359	0.17563195	2032.59	-0.0225361	0	2562.58	0.01856232	0.02001519	3092.61	0.01208426	0.01042775	3622.6	0.00034023	0.0009303	4152.6	-0.01383559	0	
442.79	0.47409888		972.79	0.15571566	0.15447916	1502.78	0.17743231	0.17561239	2032.79	-0.02259465	0	2562.78	0.0189786	0.01993702	3092.81	0.01178708	0.01040694	3622.8	-0.00007465	0.00092152	4152.8	-0.01407324	0	
442.99	0.47453427		972.99	0.15523203	0.15446158	1502.98	0.17797424	0.17559284	2032.99	-0.02317374	0	2562.98	0.01833708	0.01985917	3093.01	0.01139213	0.01038616	3623	-0.00065661	0.00091281	4153	-0.01412701	0	
443.19	0.47530174		973.19	0.15562418	0.154444	1503.18	0.17788184	0.17557329	2033.19	-0.02359869	0	2563.18	0.01785319	0.01978162	3093.21	0.01108911	0.01036543	3623.2	-0.00088982	0.00090419	4153.2	-0.01347043	0	
443.39	0.4749109		973.39	0.15634459	0.15442642	1503.38	0.17815093	0.17555374	2033.39	-0.02402812	0	2563.38	0.01686632	0.01970437	3093.41	0.01076847	0.01034474	3623.4	-0.0012688	0.00089565	4153.4	-0.01406288	0	
443.59	0.47557472		973.59	0.15660192	0.15440884	1503.58	0.17831971	0.17553419	2033.59	-0.02530554	0	2563.58	0.01728558	0.01962742	3093.61	0.01001438	0.01032409	3623.6	-0.00175011	0.00088719	4153.6	-0.01468054	0	
443.79	0.47492388		973.79	0.15779888	0.15439126	1503.78	0.1784004	0.17551464	2033.79	-0.02532466	0	2563.78	0.01697646	0.01955078	3093.81	0.00979329	0.01030348	3623.8	-0.00104847	0.00087881	4153.8	-0.0151125	0	
443.99	0.47442237		973.99	0.15694059	0.15437369	1503.98	0.17869635	0.1754951	2033.99	-0.02491743	0	2563.98	0.01719066	0.01947443	3094.01	0.0098181	0.01028292	3624	-0.0014839	0.00087051	4154	-0.01573238	0	
444.19	0.4738378		974.19	0.15665353	0.15435612	1504.18	0.17825221	0.17547556	2034.19	-0.02488345	0	2564.18	0.0170827	0.01939838	3094.21	0.0101891	0.01026239	3624.2	-0.00113955	0.00086229	4154.2	-0.01582003	0	
444.39	0.47360829		974.39	0.15606211	0.15433855	1504.38	0.17893596	0.17545602	2034.39	-0.02506602	0	2564.38	0.01640947	0.01932263	3094.41	0.01010394	0.0102419	3624.4	-0.00009613	0.00085414	4154.4	-0.01668704	0	
444.59	0.47354754		974.59	0.15550408	0.15432098	1504.58	0.17912314	0.17543648	2034.59	-0.02503752	0	2564.58	0.01728245	0.01924717	3094.61	0.01058474	0.01022146	3624.6	-0.00204	0.00084608	4154.6	-0.01777379	0	
444.79	0.47338296		974.79	0.15486537	0.15430341	1504.78	0.17951976	0.17541695	2034.79	-0.02421538	0	2564.78	0.0182693	0.01917201	3094.81	0.01061982	0.01020106	3624.8	-0.00305339	0.00083808	4154.8	-0.01770763	0	
444.99	0.47356938		974.99	0.15500407	0.15428585	1504.98	0.17881374	0.17539741	2034.99	-0.02290591	0	2564.98	0.01849359	0.01909714	3095.01	0.01140479	0.0101807	3625	-0.00301211	0.00083017	4155	-0.01771312	0	
445.19	0.47329131		975.19	0.15446563	0.15426829	1505.18	0.17886303	0.17537788	2035.19	-0.0217631	0	2565.18	0.01899522	0.01902257	3095.21	0.01195581	0.01016037	3625.2	-0.00265347	0.00082233	4155.2	-0.01744145	0	
445.39	0.47361804		975.39	0.15459864	0.15425073	1505.38	0.1786292	0.17535836	2035.39	-0.0216485	0	2565.38	0.01936048	0.01894828	3095.41	0.01272177	0.01014009	3625.4	-0.00183576	0.00081456	4155.4	-0.01683904	0	
445.59	0.47379224		975.59	0.15433033	0.15423317	1505.58	0.17921466	0.17533883	2035.59	-0.02206357	0	2565.58	0.02031671	0.01887429	3095.61	0.01364293	0.01011985	3625.6	-0.0018115	0.00080687	4155.6	-0.01627106	0	
445.79	0.47407469		975.79	0.15396437	0.15421562	1505.78	0.17874583	0.1753193	2035.79	-0.02177219	0	2565.78	0.02090455	0.01880058	3095.81	0.01360314	0.01009965	3625.8	-0.0019114	0.00079924	4155.8	-0.01552064	0	
445.99	0.47517803		975.99	0.15442306	0.15419806	1505.98	0.1782813	0.17529978	2035.99	-0.0222667	0	2565.98	0.02122212	0.01872717	3096.01	0.01353534	0.01007949	3626	-0.00227482	0.0007917	4156	-0.0149498	0	
446.19	0.47539504		976.19	0.15388639	0.15418051	1506.18	0.17806137	0.17528026	2036.19	-0.02224668	0	2566.18	0.02174234	0.01865404	3096.21	0.01341866	0.01005937	3626.2	-0.00179105	0.00078422	4156.2	-0.01399018	0	
446.39	0.47595813		976.39	0.15410627	0.15416296	1506.38	0.1780081	0.17526075	2036.39	-0.02152388	0	2566.38	0.02187254	0.01858119	3096.41	0.01315354	0.01003929	3626.4	-0.00129694	0.00077681	4156.4	-0.01421285	0	
446.59	0.47632877		976.59	0.15347111	0.15414541	1506.58	0.1775952	0.17524123	2036.59	-0.02228987	0	2566.58	0.02197595	0.01850863	3096.61	0.01252309	0.01001925	3626.6	-0.00120509	0.00076947	4156.6	-0.01312422	0	
446.79	0.47648989		976.79	0.15359781	0.15412787	1506.78	0.17776409	0.17522172	2036.79	-0.02191023	0	2566.78	0.02205309	0.01843635	3096.81	0.01276982	0.00999925	3626.8	-0.00106255	0.00076221	4156.8	-0.01401392	0	
446.99	0.47611611		976.99	0.1533054	0.15411033	1506.98	0.17682524	0.17520221	2036.99	-0.02338157	0	2566.98	0.02118391	0.01836436	3097.01	0.01221002	0.00997929	3627	-0.00055048	0.00075501	4157	-0.01442248	0	
447.19	0.47503586		977.19	0.15346726	0.15409278	1507.18	0.17602481	0.1751827	2037.19	-0.02370076	0	2567.18	0.02072133	0.01829264	3097.21	0.01216192	0.00995937	3627.2	0.00029017	0.00074787	4157.2	-0.01405542	0	
447.39	0.4739757		977.39	0.15344739	0.15407524	1507.38	0.17555697	0.17516319	2037.39	-0.02403452	0	2567.38	0.02091447	0.01822121	3097.41	0.01204993	0.00993949	3627.4	-0.00018039	0.00074081	4157.4	-0.01383718	0	
447.59	0.4731105		977.59	0.15377648	0.15405771	1507.58	0.1750914	0.17514369	2037.59	-0.02437501	0	2567.58	0.02123487	0.01815006	3097.61	0.01191357	0.00991965	3627.6	-0.00003305	0.00073381	4157.6	-0.01382705	0	
447.79	0.47218611		977.79	0.15380374	0.15404017	1507.78	0.17555947	0.17512418	2037.79	-0.02406206	0	2567.78	0.01979626	0.01807918	3097.81	0.01180167	0.00989985	3627.8	-0.0003074	0.00072688	4157.8	-0.01482972	0	
447.99	0.47187625		977.99	0.15356351	0.15402264	1507.98	0.17618518	0.17510468	2037.99	-0.02496079	0	2567.98	0.02026773	0.01800858	3098.01	0.01160432	0.00988009	3628	-0.00064296	0.00072002	4158	-0.01551098	0	
448.19	0.47173715		978.19	0.15394695	0.15400511	1508.18	0.17659065	0.17508519	2038.19	-0.02571226	0	2568.18	0.0191176	0.01793825	3098.21	0.01201323	0.00986037	3628.2	-0.00043005	0.00071322	4158.2	-0.01559666	0	
448.39	0.47173291		978.39	0.15290338	0.15398758	1508.38	0.17677806	0.17506569	2038.39	-0.02587592	0	2568.38	0.01847621	0.0178682	3098.41	0.01155131	0.00984069	3628.4	-0.00104934	0.00070648	4158.4	-0.01603484	0	
448.59	0.47171485		978.59	0.15305716	0.15397005	1508.58	0.17695816	0.1750462	2038.59	-0.02545291	0	2568.58	0.01819192	0.01779843	3098.61	0.01190878	0.00982105	3628.6	-0.00207261	0.00069981	4158.6	-0.01678869	0	
448.79	0.47209714		978.79	0.15333755	0.15395252	1508.78	0.1772337	0.1750267	2038.79	-0.02439109	0	2568.78	0.01818556	0.01772892	3098.81	0.01187336	0.00980144	3628.8	-0.00140886	0.0006932	4158.8	-0.01615718	0	
448.99	0.47274271		978.99	0.15379235	0.153935	1508.98	0.17665936	0.17500721	2038.99	-0.02443351	0	2568.98	0.01713791	0.01765969	3099.01	0.01147319	0.00978188	3629	-0.00219353	0.00068665	4159	-0.01604277	0	
449.19	0.47349989		979.19	0.15397925	0.15391748	1509.18	0.1776687	0.17498773	2039.19	-0.02388444	0	2569.18	0.01703756	0.01759073	3099.21	0.01159066	0.00976235	3629.2	-0.00200739	0.00068016	4159.2	-0.01523368	0	
449.39	0.47550878		979.39	0.15500943	0.15389996	1509.38	0.17745942	0.17496824	2039.39	-0.02530552	0	2569.38	0.01710123	0.01752204	3099.41	0.01119457	0.00974286	3629.4	-0.00204212	0.00067374	4159.4	-0.0146395	0	
449.59	0.47571058		979.59	0.15492086	0.15388244	1509.58	0.177149	0.17494876	2039.59	-0.02517394	0	2569.58	0.01671225	0.01745361	3099.61	0.01058577	0.00972342	3629.6	-0.00190518	0.00066738	4159.6	-0.01382508	0	
449.79	0.47684059		979.79	0.15591497	0.15386493	1509.78	0.17676439	0.17492928	2039.79	-0.02440138	0	2569.78	0.01669006	0.01738545	3099.81	0.00989259	0.00970401	3629.8	-0.00244923	0.00066107	4159.8	-0.01380136	0	
449.99	0.47824596		979.99	0.1566858	0.15384741	1509.98	0.17679078	0.1749098	2039.99	-0.02369444	0	2569.98	0.01709283	0.01731756	3100.01	0.00980189	0.00968464	3630	-0.00182466	0.00065483	4160	-0.01350546	0	
450.19	0.47861902		980.19	0.15627651	0.1538299	1510.18	0.17661538	0.17489032	2040.19	-0.02403894	0	2570.18	0.01837163	0.01724994	3100.21	0.01007545	0.00966531	3630.2	-0.00127068	0.00064864	4160.2	-0.01281835	0	
450.39	0.47907494		980.39	0.15544196	0.15381239	1510.38	0.17701768	0.17487085	2040.39	-0.02331192	0	2570.38	0.01917227	0.01718257	3100.41	0.00992425	0.00964601	3630.4	-0.00147776	0.00064252	4160.4	-0.01262101	0	
450.59	0.47873194		980.59	0.15486685	0.15379488	1510.58	0.17704635	0.17485138	2040.59	-0.02332277	0	2570.58	0.01927701	0.01711547	3100.61	0.00962217	0.00962676	3630.6	-0.00173899	0.00063645	4160.6	-0.0120768	0	
450.79	0.47737862		980.79	0.15564483	0.15377738	1510.78	0.17665464	0.17483191	2040.79	-0.02338338	0	2570.78	0.01948141	0.01704864	3100.81	0.00978714	0.00960754	3630.8	-0.00145328	0.00063044	4160.8	-0.01337309	0	
450.99	0.47681511		980.99	0.15588371	0.15375987	1510.98	0.17674423	0.17481244	2040.99	-0.02418818	0	2570.98	0.020579	0.01698206	3101.01	0.00904445	0.00958836	3631	-0.00189907	0.00062448	4161	-0.01368791	0	
451.19	0.47640305		981.19	0.15565249	0.15374237	1511.18	0.17659853	0.17479298	2041.19	-0.02381821	0	2571.18	0.02110974	0.01691575	3101.21	0.00904051	0.00956923	3631.2	-0.00183676	0.00061858	4161.2	-0.01376229	0	
451.39	0.47534007		981.39	0.15562833	0.15372487	1511.38	0.17691953	0.17477351	2041.39	-0.02356136	0	2571.38	0.02089484	0.01684969	3101.41	0.00898007	0.00955012	3631.4	-0.00195743	0.00061274	4161.4	-0.01463071	0	
451.59	0.47400746		981.59	0.15579898	0.15370737	1511.58	0.17770162	0.17475405	2041.59	-0.02392598	0	2571.58	0.02080633	0.01678389	3101.61	0.00896887	0.00953106	3631.6	-0.00069199	0.00060695	4161.6	-0.01594606	0	
451.79	0.47417472		981.79	0.15555781	0.15368988	1511.78	0.17831497	0.17473459	2041.79	-0.0243041	0	2571.78	0.02064387	0.01671835	3101.81	0.00879037	0.00951204	3631.8	-0.00028646	0.00060122	4161.8	-0.01773913	0	
451.99	0.47414918		981.99	0.15594751	0.15367239	1511.98	0.17809164	0.17471513	2041.99	-0.0247291	0	2571.98	0.02099758	0.01665306	3102.01	0.00856908	0.00949305	3632	0.00005604	0.00059554	4162	-0.01797355	0	
452.19	0.47454264		982.19	0.15588616	0.15365489	1512.18	0.1777122	0.17469568	2042.19	-0.02395848	0	2572.18	0.0202357	0.01658803	3102.21	0.00822752	0.0094741	3632.2	-0.00038323	0.00058992	4162.2	-0.01822271	0	
452.39	0.47419721		982.39	0.1552697	0.1536374	1512.38	0.17724202	0.17467623	2042.39	-0.02294618	0	2572.38	0.02080709	0.01652325	3102.41	0.00825591	0.00945519	3632.4	-0.00030859	0.00058434	4162.4	-0.01826164	0	
452.59	0.47456379		982.59	0.15559488	0.15361992	1512.58	0.17734195	0.17465678	2042.59	-0.02265842	0	2572.58	0.02090651	0.01645873	3102.61	0.00814601	0.00943631	3632.6	-0.00056727	0.00057882	4162.6	-0.01910069	0	
452.79	0.47514971		982.79	0.15562037	0.15360243	1512.78	0.17710434	0.17463733	2042.79	-0.02183665	0	2572.78	0.02086497	0.01639446	3102.81	0.00815094	0.00941748	3632.8	-0.0009452	0.00057336	4162.8	-0.01883618	0	
452.99	0.47537006		982.99	0.15543036	0.15358495	1512.98	0.17675151	0.17461788	2042.99	-0.02216944	0	2572.98	0.01943828	0.01633043	3103.01	0.00850598	0.00939868	3633	-0.00158672	0.00056794	4163	-0.01908031	0	
453.19	0.47547282		983.19	0.15550563	0.15356746	1513.18	0.17732113	0.17459844	2043.19	-0.02131374	0	2573.18	0.01910384	0.01626666	3103.21	0.00916315	0.00937992	3633.2	-0.00106814	0.00056258	4163.2	-0.01841669	0	
453.39	0.47573002		983.39	0.15565102	0.15354999	1513.38	0.17671677	0.174579	2043.39	-0.02207695	0	2573.38	0.01836446	0.01620314	3103.41	0.00911659	0.0093612	3633.4	-0.00101328	0.00055726	4163.4	-0.01777547	0	
453.59	0.47577265		983.59	0.15570208	0.15353251	1513.58	0.17652562	0.17455956	2043.59	-0.0208848	0	2573.58	0.01823751	0.01613987	3103.61	0.00877995	0.00934251	3633.6	-0.00084199	0.000552	4163.6	-0.01735767	0	
453.79	0.47647914		983.79	0.15683822	0.15351503	1513.78	0.1761052	0.17454012	2043.79	-0.02041344	0	2573.78	0.01939727	0.01607684	3103.81	0.00927618	0.00932386	3633.8	-0.00082575	0.00054679	4163.8	-0.01667721	0	
453.99	0.47658251		983.99	0.15653592	0.15349756	1513.98	0.17592138	0.17452069	2043.99	-0.02053798	0	2573.98	0.01987459	0.01601406	3104.01	0.01040471	0.00930525	3634	-0.00029835	0.00054162	4164	-0.01673144	0	
454.19	0.47631707		984.19	0.15725787	0.15348009	1514.18	0.17634893	0.17450125	2044.19	-0.0209863	0	2574.18	0.02050898	0.01595152	3104.21	0.01114591	0.00928668	3634.2	-0.0007443	0.00053651	4164.2	-0.01589997	0	
454.39	0.47622653		984.39	0.15732433	0.15346262	1514.38	0.17651938	0.17448182	2044.39	-0.02051116	0	2574.38	0.02031304	0.01588923	3104.41	0.01103054	0.00926814	3634.4	-0.00157143	0.00053144	4164.4	-0.0157062	0	
454.59	0.47606571		984.59	0.1582634	0.15344515	1514.58	0.17625406	0.17446239	2044.59	-0.0206208	0	2574.58	0.02038284	0.01582718	3104.61	0.01049175	0.00924964	3634.6	-0.00133583	0.00052642	4164.6	-0.01500864	0	
454.79	0.47532889		984.79	0.15933318	0.15342768	1514.78	0.17556193	0.17444297	2044.79	-0.02147076	0	2574.78	0.02022971	0.01576538	3104.81	0.0097645	0.00923118	3634.8	-0.00124394	0.00052145	4164.8	-0.01416325	0	
454.99	0.47628871		984.99	0.1590959	0.15341022	1514.98	0.1757119	0.17442354	2044.99	-0.02246422	0	2574.98	0.02090139	0.01570381	3105.01	0.00881928	0.00921275	3635	-0.00089082	0.00051652	4165	-0.01455356	0	
455.19	0.47613011		985.19	0.15903996	0.15339276	1515.18	0.17499605	0.17440412	2045.19	-0.0224919	0	2575.18	0.02011371	0.01564249	3105.21	0.00901843	0.00919436	3635.2	0.00062486	0.00051164	4165.2	-0.01522666	0	
455.39	0.47598311		985.39	0.15895695	0.1533753	1515.38	0.17456328	0.1743847	2045.39	-0.0236083	0	2575.38	0.01918261	0.0155814	3105.41	0.00825995	0.00917601	3635.4	0.00105562	0.00050681	4165.4	-0.01599738	0	
455.59	0.4756986		985.59	0.15869767	0.15335784	1515.58	0.17442164	0.17436528	2045.59	-0.02496681	0	2575.58	0.01931752	0.01552056	3105.61	0.00799688	0.00915769	3635.6	0.00142566	0.00050202	4165.6	-0.01650585	0	
455.79	0.47615953		985.79	0.15774688	0.15334038	1515.78	0.17405902	0.17434587	2045.79	-0.02526629	0	2575.78	0.01897763	0.01545995	3105.81	0.00690501	0.00913941	3635.8	0.00143221	0.00049728	4165.8	-0.01734348	0	
455.99	0.47527145		985.99	0.1570544	0.15332293	1515.98	0.17366678	0.17432645	2045.99	-0.0252768	0	2575.98	0.01783588	0.01539958	3106.01	0.00587779	0.00912117	3636	0.00134997	0.00049258	4166	-0.01721302	0	
456.19	0.47512834		986.19	0.15628121	0.15330548	1516.18	0.17398344	0.17430704	2046.19	-0.02543128	0	2576.18	0.01808454	0.01533944	3106.21	0.00576869	0.00910296	3636.2	0.00134408	0.00048793	4166.2	-0.01717982	0	
456.39	0.47464607		986.39	0.15593165	0.15328803	1516.38	0.17457392	0.17428763	2046.39	-0.02610388	0	2576.38	0.01885274	0.01527954	3106.41	0.00601717	0.00908479	3636.4	0.00045483	0.00048332	4166.4	-0.01766275	0	
456.59	0.47490322		986.59	0.15538959	0.15327058	1516.58	0.17549477	0.17426823	2046.59	-0.02676689	0	2576.58	0.01792372	0.01521987	3106.61	0.00599315	0.00906666	3636.6	0.00031112	0.00047876	4166.6	-0.01795299	0	
456.79	0.4754676		986.79	0.15522324	0.15325313	1516.78	0.17618797	0.17424882	2046.79	-0.02664998	0	2576.78	0.01776379	0.01516044	3106.81	0.00668518	0.00904856	3636.8	0.0005524	0.00047423	4166.8	-0.01724934	0	
456.99	0.47548613		986.99	0.15522524	0.15323569	1516.98	0.17604059	0.17422942	2046.99	-0.02704481	0	2576.98	0.01739519	0.01510123	3107.01	0.00752728	0.0090305	3637	0.00048487	0.00046976	4167	-0.01678101	0	
457.19	0.47590791		987.19	0.15502515	0.15321825	1517.18	0.17685671	0.17421002	2047.19	-0.02635129	0	2577.18	0.01765412	0.01504226	3107.21	0.00800201	0.00901247	3637.2	0.00057441	0.00046532	4167.2	-0.01608555	0	
457.39	0.47644037		987.39	0.15590851	0.15320081	1517.38	0.17631514	0.17419062	2047.39	-0.02644708	0	2577.38	0.01766338	0.01498352	3107.41	0.00846433	0.00899448	3637.4	0.00040541	0.00046092	4167.4	-0.01492861	0	
457.59	0.47610426		987.59	0.15722226	0.15318337	1517.58	0.17571574	0.17417122	2047.59	-0.0258028	0	2577.58	0.01816854	0.01492501	3107.61	0.00894891	0.00897653	3637.6	0.00010786	0.00045657	4167.6	-0.01437897	0	
457.79	0.4761668		987.79	0.15837093	0.15316593	1517.78	0.17632182	0.17415183	2047.79	-0.02602142	0	2577.78	0.01910472	0.01486673	3107.81	0.00900304	0.00895861	3637.8	-0.00019667	0.00045226	4167.8	-0.01371754	0	
457.99	0.47592362		987.99	0.15846388	0.1531485	1517.98	0.17643509	0.17413244	2047.99	-0.02565781	0	2577.98	0.01833116	0.01480867	3108.01	0.00978012	0.00894073	3638	-0.00054479	0.00044799	4168	-0.01394054	0	
458.19	0.47611989		988.19	0.15989086	0.15313107	1518.18	0.17687029	0.17411305	2048.19	-0.02571576	0	2578.18	0.01840571	0.01475084	3108.21	0.01070562	0.00892288	3638.2	-0.00014029	0.00044375	4168.2	-0.01336323	0	
458.39	0.47637965		988.39	0.15980797	0.15311364	1518.38	0.17642233	0.17409366	2048.39	-0.02636306	0	2578.38	0.01826356	0.01469324	3108.41	0.01077435	0.00890507	3638.4	-0.00039946	0.00043956	4168.4	-0.01355468	0	
458.59	0.47615052		988.59	0.1603032	0.15309621	1518.58	0.17593545	0.17407427	2048.59	-0.0261954	0	2578.58	0.01806694	0.01463586	3108.61	0.01047635	0.00888729	3638.6	-0.00005251	0.00043541	4168.6	-0.01346797	0	
458.79	0.47559323		988.79	0.16065524	0.15307878	1518.78	0.17517386	0.17405489	2048.79	-0.02686447	0	2578.78	0.01812411	0.01457871	3108.81	0.00999782	0.00886955	3638.8	-0.00031543	0.0004313	4168.8	-0.01419013	0	
458.99	0.47556759		988.99	0.15957384	0.15306136	1518.98	0.17518236	0.17403551	2048.99	-0.0268817	0	2578.98	0.01858415	0.01452178	3109.01	0.01020418	0.00885185	3639	0.00021978	0.00042722	4169	-0.01564955	0	
459.19	0.4742524		989.19	0.15927394	0.15304394	1519.18	0.17429691	0.17401613	2049.19	-0.02632046	0	2579.18	0.01807687	0.01446507	3109.21	0.01036251	0.00883418	3639.2	0.00037136	0.00042319	4169.2	-0.01571731	0	
459.39	0.47405663		989.39	0.15771633	0.15302652	1519.38	0.17389686	0.17399675	2049.39	-0.02692523	0	2579.38	0.01846488	0.01440858	3109.41	0.00974481	0.00881655	3639.4	-0.00055668	0.00041919	4169.4	-0.01636613	0	
459.59	0.47301495		989.59	0.15635114	0.1530091	1519.58	0.17415304	0.17397738	2049.59	-0.02666237	0	2579.58	0.01840628	0.01435231	3109.61	0.00923596	0.00879895	3639.6	-0.00130818	0.00041523	4169.6	-0.01728358	0	
459.79	0.47195218		989.79	0.15503175	0.15299168	1519.78	0.17457653	0.17395801	2049.79	-0.02644148	0	2579.78	0.0184398	0.01429627	3109.81	0.00805159	0.00878138	3639.8	-0.00093527	0.00041131	4169.8	-0.01834615	0	
459.99	0.47153811		989.99	0.15442301	0.15297427	1519.98	0.17489667	0.17393864	2049.99	-0.02686917	0	2579.98	0.01768011	0.01424044	3110.01	0.00766278	0.00876385	3640	0.0000837	0.00040743	4170	-0.01903593	0	
460.19	0.47160933		990.19	0.15390352	0.15295686	1520.18	0.17518214	0.17391927	2050.19	-0.02709071	0	2580.18	0.0184416	0.01418483	3110.21	0.00728535	0.00874636	3640.2	-0.0000867	0.00040358	4170.2	-0.01962052	0	
460.39	0.47142044		990.39	0.15288842	0.15293945	1520.38	0.17521658	0.1738999	2050.39	-0.02709285	0	2580.38	0.01846092	0.01412944	3110.41	0.00776632	0.0087289	3640.4	-0.00022873	0.00039977	4170.4	-0.01951616	0	
460.59	0.47212908		990.59	0.15216333	0.15292204	1520.58	0.17631093	0.17388054	2050.59	-0.0266047	0	2580.58	0.01877105	0.01407426	3110.61	0.0076742	0.00871148	3640.6	0.00081073	0.00039599	4170.6	-0.01861443	0	
460.79	0.47238465		990.79	0.152447	0.15290463	1520.78	0.17577489	0.17386118	2050.79	-0.02612619	0	2580.78	0.01897679	0.0140193	3110.81	0.00704989	0.00869409	3640.8	0.00081601	0.00039225	4170.8	-0.01749519	0	
460.99	0.47189568		990.99	0.15248647	0.15288723	1520.98	0.17462005	0.17384182	2050.99	-0.02547456	0	2580.98	0.01928451	0.01396455	3111.01	0.00746161	0.00867674	3641	0.00091473	0.00038854	4171	-0.01709773	0	
461.19	0.47302753		991.19	0.15275112	0.15286982	1521.18	0.17526403	0.17382246	2051.19	-0.02522887	0	2581.18	0.01904649	0.01391002	3111.21	0.00735264	0.00865942	3641.2	0.0014683	0.00038487	4171.2	-0.01565235	0	
461.39	0.47409209		991.39	0.153343	0.15285242	1521.38	0.17442061	0.1738031	2051.39	-0.02569996	0	2581.38	0.01965979	0.0138557	3111.41	0.00679042	0.00864213	3641.4	0.00186549	0.00038124	4171.4	-0.01500112	0	
461.59	0.47462656		991.59	0.15369941	0.15283503	1521.58	0.17519234	0.17378375	2051.59	-0.02589362	0	2581.58	0.01999959	0.01380159	3111.61	0.00726757	0.00862488	3641.6	0.00175166	0.00037764	4171.6	-0.01506487	0	
461.79	0.47489249		991.79	0.15463303	0.15281763	1521.78	0.17574841	0.1737644	2051.79	-0.02551163	0	2581.78	0.02057142	0.0137477	3111.81	0.00635507	0.00860766	3641.8	0.00166786	0.00037407	4171.8	-0.01550528	0	
461.99	0.47529801		991.99	0.15452424	0.15280023	1521.98	0.17522873	0.17374505	2051.99	-0.02546307	0	2581.98	0.02042984	0.01369401	3112.01	0.00752811	0.00859048	3642	0.00113256	0.00037054	4172	-0.01552588	0	
462.19	0.47576192		992.19	0.15601118	0.15278284	1522.18	0.17601176	0.1737257	2052.19	-0.02612696	0	2582.18	0.02057404	0.01364054	3112.21	0.00760085	0.00857333	3642.2	0.00128354	0.00036704	4172.2	-0.01556664	0	
462.39	0.47554035		992.39	0.15632478	0.15276545	1522.38	0.17665264	0.17370636	2052.39	-0.02678772	0	2582.38	0.02046795	0.01358727	3112.41	0.00745505	0.00855622	3642.4	-0.00002874	0.00036357	4172.4	-0.01627244	0	
462.59	0.47377286		992.59	0.15722723	0.15274806	1522.58	0.17750281	0.17368702	2052.59	-0.02671736	0	2582.58	0.02039243	0.01353421	3112.61	0.00818879	0.00853914	3642.6	0.00058048	0.00036014	4172.6	-0.01608877	0	
462.79	0.47365338		992.79	0.15772524	0.15273068	1522.78	0.17798868	0.17366768	2052.79	-0.02758559	0	2582.78	0.02023163	0.01348136	3112.81	0.00858095	0.0085221	3642.8	0.00049027	0.00035674	4172.8	-0.01500423	0	
462.99	0.47337029		992.99	0.15771593	0.15271329	1522.98	0.1791267	0.17364834	2052.99	-0.02740865	0	2582.98	0.01956941	0.01342871	3113.01	0.00929934	0.00850509	3643	0.00013076	0.00035337	4173	-0.01510949	0	
463.19	0.47245681		993.19	0.15762481	0.15269591	1523.18	0.17921003	0.173629	2053.19	-0.02794857	0	2583.18	0.01875049	0.01337627	3113.21	0.00892618	0.00848811	3643.2	-0.00071492	0.00035003	4173.2	-0.01487673	0	
463.39	0.47263599		993.39	0.15706272	0.15267853	1523.38	0.17871266	0.17360967	2053.39	-0.02868733	0	2583.38	0.01892608	0.01332404	3113.41	0.0086729	0.00847117	3643.4	-0.00097741	0.00034672	4173.4	-0.01532647	0	
463.59	0.47238819		993.59	0.15695204	0.15266115	1523.58	0.17991117	0.17359034	2053.59	-0.02872353	0	2583.58	0.01810998	0.01327201	3113.61	0.00860984	0.00845426	3643.6	-0.00111094	0.00034345	4173.6	-0.01579726	0	
463.79	0.47166098		993.79	0.15652242	0.15264377	1523.78	0.180188	0.17357101	2053.79	-0.02938743	0	2583.78	0.01796924	0.01322018	3113.81	0.00896308	0.00843738	3643.8	-0.00095261	0.0003402	4173.8	-0.01626456	0	
463.99	0.47149561		993.99	0.15568816	0.1526264	1523.98	0.18040385	0.17355168	2053.99	-0.02976565	0	2583.98	0.01708085	0.01316855	3114.01	0.00945101	0.00842054	3644	-0.00073751	0.00033699	4174	-0.01714831	0	
464.19	0.47094309		994.19	0.15510642	0.15260903	1524.18	0.18026937	0.17353236	2054.19	-0.02902921	0	2584.18	0.0169938	0.01311713	3114.21	0.00987444	0.00840373	3644.2	-0.00153108	0.00033381	4174.2	-0.01678427	0	
464.39	0.47059329		994.39	0.154844	0.15259166	1524.38	0.18026092	0.17351303	2054.39	-0.02791765	0	2584.38	0.01670707	0.01306591	3114.41	0.01003133	0.00838696	3644.4	-0.00140002	0.00033065	4174.4	-0.01662005	0	
464.59	0.47057752		994.59	0.15423912	0.15257429	1524.58	0.17986707	0.17349371	2054.59	-0.02622868	0	2584.58	0.01672567	0.01301488	3114.61	0.00939291	0.00837021	3644.6	-0.00207054	0.00032753	4174.6	-0.0169947	0	
464.79	0.47026207		994.79	0.15374539	0.15255692	1524.78	0.17873021	0.17347439	2054.79	-0.02494433	0	2584.78	0.01659557	0.01296406	3114.81	0.00925003	0.00835351	3644.8	-0.00232095	0.00032444	4174.8	-0.01625327	0	
464.99	0.47060765		994.99	0.15246932	0.15253956	1524.98	0.17842916	0.17345508	2054.99	-0.02475355	0	2584.98	0.01716463	0.01291343	3115.01	0.0096669	0.00833683	3645	-0.00230593	0.00032137	4175	-0.01632728	0	
465.19	0.47217882		995.19	0.15305289	0.15252219	1525.18	0.17816912	0.17343576	2055.19	-0.02422507	0	2585.18	0.01693011	0.01286301	3115.21	0.0088946	0.00832019	3645.2	-0.00249815	0.00031834	4175.2	-0.01611229	0	
465.39	0.47280868		995.39	0.15311569	0.15250483	1525.38	0.17765142	0.17341645	2055.39	-0.02348682	0	2585.38	0.01794693	0.01281278	3115.41	0.00834532	0.00830358	3645.4	-0.00306127	0.00031533	4175.4	-0.0169907	0	
465.59	0.47360974		995.59	0.15366108	0.15248747	1525.58	0.17795279	0.17339714	2055.59	-0.02273828	0	2585.58	0.01774111	0.01276274	3115.61	0.00872138	0.00828701	3645.6	-0.00415892	0.00031235	4175.6	-0.01787346	0	
465.79	0.47443329		995.79	0.15476521	0.15247012	1525.78	0.17802098	0.17337783	2055.79	-0.02230694	0	2585.78	0.01836694	0.0127129	3115.81	0.00779306	0.00827047	3645.8	-0.00440683	0.0003094	4175.8	-0.01787623	0	
465.99	0.47504014		995.99	0.15420024	0.15245276	1525.98	0.17744091	0.17335853	2055.99	-0.02266322	0	2585.98	0.01860434	0.01266326	3116.01	0.0084429	0.00825396	3646	-0.00498001	0.00030648	4176	-0.01725551	0	
466.19	0.47472397		996.19	0.1554267	0.15243541	1526.18	0.17751068	0.17333922	2056.19	-0.02348712	0	2586.18	0.01851507	0.01261381	3116.21	0.00872458	0.00823748	3646.2	-0.00411378	0.00030358	4176.2	-0.01645814	0	
466.39	0.47423494		996.39	0.15593381	0.15241806	1526.38	0.17759779	0.17331992	2056.39	-0.02406161	0	2586.38	0.01805258	0.01256455	3116.41	0.00977351	0.00822104	3646.4	-0.00399519	0.00030072	4176.4	-0.016255	0	
466.59	0.47430122		996.59	0.15664468	0.15240071	1526.58	0.17713994	0.17330062	2056.59	-0.02452213	0	2586.58	0.01778522	0.01251548	3116.61	0.01040187	0.00820463	3646.6	-0.00348746	0.00029788	4176.6	-0.01559786	0	
466.79	0.47558536		996.79	0.1573947	0.15238336	1526.78	0.17728626	0.17328133	2056.79	-0.02534825	0	2586.78	0.01691773	0.01246661	3116.81	0.01009383	0.00818825	3646.8	-0.00309726	0.00029506	4176.8	-0.01526556	0	
466.99	0.47570749		996.99	0.15754287	0.15236602	1526.98	0.1775271	0.17326203	2056.99	-0.02572441	0	2586.98	0.01596629	0.01241793	3117.01	0.01048534	0.00817191	3647	-0.00261117	0.00029228	4177	-0.01586418	0	
467.19	0.475016		997.19	0.15699213	0.15234867	1527.18	0.17651094	0.17324274	2057.19	-0.02683417	0	2587.18	0.01532384	0.01236943	3117.21	0.00936569	0.0081556	3647.2	-0.00159931	0.00028952	4177.2	-0.01629921	0	
467.39	0.47514253		997.39	0.15681376	0.15233133	1527.38	0.17607186	0.17322345	2057.39	-0.02719443	0	2587.38	0.01506838	0.01232113	3117.41	0.00975314	0.00813932	3647.4	-0.00070606	0.00028678	4177.4	-0.01638007	0	
467.59	0.47452472		997.59	0.15701594	0.15231399	1527.58	0.17665084	0.17320416	2057.59	-0.0278997	0	2587.58	0.01482843	0.01227302	3117.61	0.00988461	0.00812307	3647.6	-0.00040278	0.00028407	4177.6	-0.01744516	0	
467.79	0.47352934		997.79	0.15735128	0.15229666	1527.78	0.17625818	0.17318487	2057.79	-0.02845079	0	2587.78	0.01475266	0.01222509	3117.81	0.00995762	0.00810685	3647.8	-0.0004703	0.00028139	4177.8	-0.01883436	0	
467.99	0.47262271		997.99	0.15710484	0.15227932	1527.98	0.1753177	0.17316559	2057.99	-0.02792636	0	2587.98	0.01462654	0.01217735	3118.01	0.00953956	0.00809067	3648	-0.00037235	0.00027873	4178	-0.01878234	0	
468.19	0.47201749		998.19	0.15669161	0.15226199	1528.18	0.17497596	0.17314631	2058.19	-0.02721068	0	2588.18	0.01481727	0.0121298	3118.21	0.00926928	0.00807452	3648.2	-0.00069794	0.0002761	4178.2	-0.01922855	0	
468.39	0.47190273		998.39	0.15575482	0.15224466	1528.38	0.17469178	0.17312703	2058.39	-0.02587972	0	2588.38	0.01551313	0.01208243	3118.41	0.00872296	0.00805841	3648.4	-0.00056767	0.00027349	4178.4	-0.019512	0	
468.59	0.47132504		998.59	0.15469702	0.15222733	1528.58	0.17404439	0.17310775	2058.59	-0.02557749	0	2588.58	0.01617178	0.01203525	3118.61	0.00845705	0.00804232	3648.6	-0.00085978	0.00027091	4178.6	-0.0189705	0	
468.79	0.47184953		998.79	0.15434565	0.15221	1528.78	0.17451747	0.17308847	2058.79	-0.0250846	0	2588.78	0.016789	0.01198825	3118.81	0.00841199	0.00802627	3648.8	-0.00063596	0.00026835	4178.8	-0.01802948	0	
468.99	0.47216003		998.99	0.15395958	0.15219268	1528.98	0.17493109	0.1730692	2058.99	-0.02531978	0	2588.98	0.01714883	0.01194143	3119.01	0.00844111	0.00801025	3649	-0.00073416	0.00026581	4179	-0.01783342	0	
469.19	0.47253712		999.19	0.15435884	0.15217535	1529.18	0.1752137	0.17304993	2059.19	-0.0244943	0	2589.18	0.01759197	0.0118948	3119.21	0.00796095	0.00799426	3649.2	-0.00073008	0.0002633	4179.2	-0.01725148	0	
469.39	0.47333226		999.39	0.15349233	0.15215803	1529.38	0.17611582	0.17303066	2059.39	-0.02538803	0	2589.38	0.01819699	0.01184835	3119.41	0.00752323	0.0079783	3649.4	-0.00110855	0.00026082	4179.4	-0.01733151	0	
469.59	0.47438906		999.59	0.15415587	0.15214071	1529.58	0.17631868	0.17301139	2059.59	-0.02541035	0	2589.58	0.01778397	0.01180208	3119.61	0.00806638	0.00796237	3649.6	-0.00130982	0.00025835	4179.6	-0.01691164	0	
469.79	0.47465803		999.79	0.15432741	0.15212339	1529.78	0.1764429	0.17299213	2059.79	-0.02588772	0	2589.78	0.01851987	0.01175599	3119.81	0.00839116	0.00794648	3649.8	-0.00143143	0.00025591	4179.8	-0.01561326	0	
469.99	0.4742166		999.99	0.15382854	0.15210608	1529.98	0.17555921	0.17297286	2059.99	-0.02613323	0	2589.98	0.01783131	0.01171009	3120.01	0.00836023	0.00793062	3650	-0.0020207	0.0002535	4180	-0.01449316	0	
470.19	0.47474747		1000.19	0.15482227	0.15208877	1530.18	0.17559499	0.1729536	2060.19	-0.0264463	0	2590.18	0.01801287	0.01166436	3120.21	0.00913804	0.00791479	3650.2	-0.00199817	0.0002511	4180.2	-0.01322004	0	
470.39	0.47524367		1000.39	0.15405931	0.15207145	1530.38	0.17448939	0.17293435	2060.39	-0.02670897	0	2590.38	0.01699666	0.01161881	3120.41	0.00914258	0.00789899	3650.4	-0.00250347	0.00024873	4180.4	-0.01312809	0	
470.59	0.47624506		1000.59	0.15388063	0.15205414	1530.58	0.17465104	0.17291509	2060.59	-0.02652341	0	2590.58	0.01758664	0.01157343	3120.61	0.00929606	0.00788322	3650.6	-0.00356385	0.00024638	4180.6	-0.01304334	0	
470.79	0.47583802		1000.79	0.15369749	0.15203684	1530.78	0.17540419	0.17289583	2060.79	-0.02650124	0	2590.78	0.01693427	0.01152824	3120.81	0.00879842	0.00786749	3650.8	-0.00288018	0.00024405	4180.8	-0.01255632	0	
470.99	0.4759413		1000.99	0.15316403	0.15201953	1530.98	0.17516176	0.17287658	2060.99	-0.02731004	0	2590.98	0.01650794	0.01148322	3121.01	0.00852526	0.00785178	3651	-0.00308591	0.00024175	4181	-0.01263912	0	
471.19	0.47483807		1001.19	0.15249261	0.15200223	1531.18	0.17492691	0.17285733	2061.19	-0.02745477	0	2591.18	0.01655512	0.01143838	3121.21	0.00736448	0.00783611	3651.2	-0.00222937	0.00023946	4181.2	-0.01274959	0	
471.39	0.47424764		1001.39	0.15244175	0.15198493	1531.38	0.17460949	0.17283808	2061.39	-0.02682178	0	2591.38	0.01602901	0.01139371	3121.41	0.00771247	0.00782047	3651.4	-0.00272856	0.0002372	4181.4	-0.01281059	0	
471.59	0.47334437		1001.59	0.1530269	0.15196763	1531.58	0.17403946	0.17281884	2061.59	-0.02724267	0	2591.58	0.01555509	0.01134922	3121.61	0.00782565	0.00780486	3651.6	-0.00292831	0.00023496	4181.6	-0.01339176	0	
471.79	0.47354011		1001.79	0.15275653	0.15195033	1531.78	0.1740318	0.1727996	2061.79	-0.02677791	0	2591.78	0.01605101	0.0113049	3121.81	0.0084424	0.00778928	3651.8	-0.0033671	0.00023274	4181.8	-0.01366501	0	
471.99	0.4732072		1001.99	0.15252961	0.15193303	1531.98	0.17313286	0.17278035	2061.99	-0.02586662	0	2591.98	0.01582146	0.01126075	3122.01	0.00828713	0.00777373	3652	-0.00409648	0.00023054	4182	-0.01351102	0	
472.19	0.47293781		1002.19	0.1519941	0.15191574	1532.18	0.17407771	0.17276112	2062.19	-0.02605083	0	2592.18	0.01628289	0.01121678	3122.21	0.00823802	0.00775821	3652.2	-0.00410552	0.00022837	4182.2	-0.01491238	0	
472.39	0.47311987		1002.39	0.15123749	0.15189845	1532.38	0.1743691	0.17274188	2062.39	-0.02534505	0	2592.38	0.01740917	0.01117298	3122.41	0.007957	0.00774272	3652.4	-0.00291295	0.00022621	4182.4	-0.01453836	0	
472.59	0.47275658		1002.59	0.15120338	0.15188116	1532.58	0.17440577	0.17272264	2062.59	-0.024952	0	2592.58	0.01749463	0.01112934	3122.61	0.00837433	0.00772727	3652.6	-0.00258583	0.00022407	4182.6	-0.01498063	0	
472.79	0.47285642		1002.79	0.15103761	0.15186387	1532.78	0.17503901	0.17270341	2062.79	-0.0251331	0	2592.78	0.01697657	0.01108588	3122.81	0.0089251	0.00771185	3652.8	-0.00258148	0.00022196	4182.8	-0.01504405	0	
472.99	0.47296518		1002.99	0.15127579	0.15184658	1532.98	0.1760794	0.17268418	2062.99	-0.02511753	0	2592.98	0.01706295	0.01104259	3123.01	0.0086402	0.00769645	3653	-0.00233188	0.00021986	4183	-0.01523776	0	
473.19	0.47350518		1003.19	0.15224192	0.1518293	1533.18	0.17641285	0.17266495	2063.19	-0.02540076	0	2593.18	0.01710374	0.01099947	3123.21	0.00831777	0.00768109	3653.2	-0.00227541	0.00021778	4183.2	-0.01600166	0	
473.39	0.47335145		1003.39	0.15327838	0.15181202	1533.38	0.17691185	0.17264572	2063.39	-0.02572285	0	2593.38	0.01633616	0.01095652	3123.41	0.00792961	0.00766576	3653.4	-0.00239243	0.00021573	4183.4	-0.01663567	0	
473.59	0.47323517		1003.59	0.15486188	0.15179474	1533.58	0.17700441	0.1726265	2063.59	-0.02583917	0	2593.58	0.01660197	0.01091373	3123.61	0.00840691	0.00765045	3653.6	-0.00243338	0.00021369	4183.6	-0.01716104	0	
473.79	0.47339173		1003.79	0.15442476	0.15177746	1533.78	0.17752672	0.17260728	2063.79	-0.02644107	0	2593.78	0.01600356	0.01087111	3123.81	0.00797764	0.00763518	3653.8	-0.00304234	0.00021167	4183.8	-0.01731834	0	
473.99	0.47330746		1003.99	0.15481993	0.15176018	1533.98	0.17692638	0.17258806	2063.99	-0.02722786	0	2593.98	0.0150069	0.01082866	3124.01	0.00696646	0.00761994	3654	-0.00325975	0.00020967	4184	-0.01785609	0	
474.19	0.47410161		1004.19	0.15487446	0.15174291	1534.18	0.1765147	0.17256884	2064.19	-0.02670624	0	2594.18	0.01498321	0.01078637	3124.21	0.00744712	0.00760473	3654.2	-0.00377901	0.00020769	4184.2	-0.0179636	0	
474.39	0.47390216		1004.39	0.15514703	0.15172564	1534.38	0.17515575	0.17254963	2064.39	-0.02740134	0	2594.38	0.01431792	0.01074425	3124.41	0.00667685	0.00758955	3654.4	-0.00389021	0.00020573	4184.4	-0.01800017	0	
474.59	0.47412745		1004.59	0.15551512	0.15170837	1534.58	0.17614983	0.17253041	2064.59	-0.02777413	0	2594.58	0.01437978	0.0107023	3124.61	0.00486524	0.0075744	3654.6	-0.00402845	0.00020379	4184.6	-0.01784243	0	
474.79	0.47420615		1004.79	0.15608508	0.1516911	1534.78	0.17602636	0.1725112	2064.79	-0.02859302	0	2594.78	0.01390622	0.0106605	3124.81	0.0035293	0.00755928	3654.8	-0.00308675	0.00020186	4184.8	-0.01709358	0	
474.99	0.47371463		1004.99	0.15556357	0.15167383	1534.98	0.17609585	0.17249199	2064.99	-0.02921511	0	2594.98	0.01324447	0.01061887	3125.01	0.00343043	0.00754419	3655	-0.00428237	0.00019995	4185	-0.01671315	0	
475.19	0.47331678		1005.19	0.15546366	0.15165657	1535.18	0.17563204	0.17247278	2065.19	-0.02852557	0	2595.18	0.0125475	0.01057741	3125.21	0.00323173	0.00752914	3655.2	-0.00393992	0.00019807	4185.2	-0.01623841	0	
475.39	0.47378783		1005.39	0.15559649	0.15163931	1535.38	0.1749227	0.17245358	2065.39	-0.02808812	0	2595.38	0.01136612	0.0105361	3125.41	0.00341908	0.00751411	3655.4	-0.00519009	0.00019619	4185.4	-0.01668305	0	
475.59	0.47416374		1005.59	0.15559103	0.15162205	1535.58	0.17520441	0.17243438	2065.59	-0.02861502	0	2595.58	0.01136794	0.01049496	3125.61	0.0044025	0.00749911	3655.6	-0.00462645	0.00019434	4185.6	-0.01709609	0	
475.79	0.47482556		1005.79	0.15474931	0.15160479	1535.78	0.17507779	0.17241518	2065.79	-0.02825167	0	2595.78	0.01142496	0.01045397	3125.81	0.00461779	0.00748414	3655.8	-0.00466637	0.00019251	4185.8	-0.01789984	0	
475.99	0.47466847		1005.99	0.15477916	0.15158753	1535.98	0.17417461	0.17239598	2065.99	-0.02786027	0	2595.98	0.01142507	0.01041315	3126.01	0.00458459	0.0074692	3656	-0.0045641	0.00019069	4186	-0.01820814	0	
476.19	0.47412529		1006.19	0.15424961	0.15157028	1536.18	0.174468	0.17237678	2066.19	-0.02761586	0	2596.18	0.01200397	0.01037248	3126.21	0.00578093	0.00745429	3656.2	-0.0032907	0.00018889	4186.2	-0.01717718	0	
476.39	0.47390967		1006.39	0.1539108	0.15155303	1536.38	0.17422126	0.17235759	2066.39	-0.02710804	0	2596.38	0.01258549	0.01033198	3126.41	0.00590483	0.00743941	3656.4	-0.00243585	0.0001871	4186.4	-0.01606828	0	
476.59	0.4740202		1006.59	0.1537124	0.15153577	1536.58	0.17394942	0.17233839	2066.59	-0.02663383	0	2596.58	0.01151223	0.01029163	3126.61	0.00699673	0.00742456	3656.6	-0.002607	0.00018534	4186.6	-0.01613176	0	
476.79	0.47432047		1006.79	0.15337293	0.15151853	1536.78	0.17370982	0.1723192	2066.79	-0.0270681	0	2596.78	0.01089483	0.01025144	3126.81	0.0074784	0.00740974	3656.8	-0.00309733	0.00018358	4186.8	-0.01562263	0	
476.99	0.47462442		1006.99	0.15353752	0.15150128	1536.98	0.17459461	0.17230002	2066.99	-0.02643997	0	2596.98	0.01138963	0.01021141	3127.01	0.0076163	0.00739495	3657	-0.0026973	0.00018185	4187	-0.01643344	0	
477.19	0.47461329		1007.19	0.1541085	0.15148404	1537.18	0.1746679	0.17228083	2067.19	-0.02633471	0	2597.18	0.01153898	0.01017153	3127.21	0.00812869	0.00738019	3657.2	-0.00242019	0.00018013	4187.2	-0.01647862	0	
477.39	0.47354687		1007.39	0.15399418	0.15146679	1537.38	0.17505296	0.17226165	2067.39	-0.02570875	0	2597.38	0.01100296	0.01013181	3127.41	0.00939821	0.00736546	3657.4	-0.00256309	0.00017843	4187.4	-0.01696374	0	
477.59	0.47398303		1007.59	0.15338068	0.15144955	1537.58	0.17487874	0.17224247	2067.59	-0.0257376	0	2597.58	0.01151518	0.01009225	3127.61	0.01042976	0.00735076	3657.6	-0.00280636	0.00017675	4187.6	-0.0174181	0	
477.79	0.47424515		1007.79	0.15334481	0.15143231	1537.78	0.17517112	0.17222329	2067.79	-0.02578879	0	2597.78	0.01159387	0.01005284	3127.81	0.01129791	0.00733608	3657.8	-0.00280356	0.00017508	4187.8	-0.01693009	0	
477.99	0.47394668		1007.99	0.1539328	0.15141508	1537.98	0.17497864	0.17220411	2067.99	-0.02611304	0	2597.98	0.01203725	0.01001358	3128.01	0.01150984	0.00732144	3658	-0.00212245	0.00017342	4188	-0.01649897	0	
478.19	0.47476036		1008.19	0.15489096	0.15139784	1538.18	0.17498825	0.17218493	2068.19	-0.02568158	0	2598.18	0.0115212	0.00997448	3128.21	0.01174168	0.00730682	3658.2	-0.00250822	0.00017179	4188.2	-0.01553131	0	
478.39	0.47472202		1008.39	0.1557026	0.15138061	1538.38	0.17446097	0.17216576	2068.39	-0.02701289	0	2598.38	0.01149637	0.00993553	3128.41	0.0111552	0.00729224	3658.4	-0.00185932	0.00017016	4188.4	-0.01544176	0	
478.59	0.47500668		1008.59	0.15562436	0.15136338	1538.58	0.1747351	0.17214659	2068.59	-0.0268345	0	2598.58	0.01182321	0.00989673	3128.61	0.00949401	0.00727768	3658.6	-0.00188229	0.00016856	4188.6	-0.01539582	0	
478.79	0.4748958		1008.79	0.15568004	0.15134615	1538.78	0.17435334	0.17212742	2068.79	-0.02670249	0	2598.78	0.01184734	0.00985808	3128.81	0.00960237	0.00726316	3658.8	-0.00227862	0.00016696	4188.8	-0.01587311	0	
478.99	0.47444776		1008.99	0.15495085	0.15132892	1538.98	0.17402788	0.17210826	2068.99	-0.02641854	0	2598.98	0.01154598	0.00981958	3129.01	0.00992498	0.00724866	3659	-0.00372382	0.00016539	4189	-0.01624837	0	
479.19	0.47488916		1009.19	0.15570192	0.1513117	1539.18	0.17341232	0.17208909	2069.19	-0.02636032	0	2599.18	0.01133233	0.00978124	3129.21	0.00934255	0.00723419	3659.2	-0.00299755	0.00016382	4189.2	-0.01656583	0	
479.39	0.47452624		1009.39	0.15538973	0.15129447	1539.38	0.17308566	0.17206993	2069.39	-0.02663043	0	2599.38	0.01116144	0.00974304	3129.41	0.00873177	0.00721975	3659.4	-0.00378285	0.00016228	4189.4	-0.01756829	0	
479.59	0.47359026		1009.59	0.15554926	0.15127725	1539.58	0.17299236	0.17205077	2069.59	-0.02641654	0	2599.58	0.0121723	0.00970499	3129.61	0.00906036	0.00720534	3659.6	-0.00266692	0.00016074	4189.6	-0.01802031	0	
479.79	0.47381331		1009.79	0.15504796	0.15126003	1539.78	0.17314165	0.17203161	2069.79	-0.02658478	0	2599.78	0.01267338	0.0096671	3129.81	0.00828732	0.00719096	3659.8	-0.00276598	0.00015923	4189.8	-0.01828864	0	
479.99	0.47303028		1009.99	0.1554244	0.15124282	1539.98	0.17317812	0.17201245	2069.99	-0.02611197	0	2599.98	0.01303349	0.00962934	3130.01	0.0084806	0.0071766	3660	-0.00298284	0.00015772	4190	-0.01812498	0	
480.19	0.47240291		1010.19	0.15554181	0.1512256	1540.18	0.17315234	0.1719933	2070.19	-0.02600715	0	2600.18	0.01379589	0.00959174	3130.21	0.00837069	0.00716228	3660.2	-0.00256443	0.00015623	4190.2	-0.01716667	0	
480.39	0.47222576		1010.39	0.15500516	0.15120839	1540.38	0.17391142	0.17197415	2070.39	-0.02593364	0	2600.38	0.01440545	0.00955429	3130.41	0.00715606	0.00714798	3660.4	-0.00265407	0.00015476	4190.4	-0.01775456	0	
480.59	0.47302391		1010.59	0.1535718	0.15119118	1540.58	0.17424869	0.171955	2070.59	-0.02539659	0	2600.58	0.0140127	0.00951698	3130.61	0.00783888	0.00713371	3660.6	-0.00259446	0.00015329	4190.6	-0.01833861	0	
480.79	0.47366742		1010.79	0.15296016	0.15117397	1540.78	0.17434614	0.17193585	2070.79	-0.02585124	0	2600.78	0.0148141	0.00947981	3130.81	0.00742143	0.00711947	3660.8	-0.00321059	0.00015185	4190.8	-0.01866627	0	
480.99	0.4730057		1010.99	0.15330373	0.15115676	1540.98	0.17522277	0.17191671	2070.99	-0.02593188	0	2600.98	0.01579442	0.00944279	3131.01	0.00762814	0.00710526	3661	-0.00366827	0.00015041	4191	-0.01858695	0	
481.19	0.4726051		1011.19	0.15349373	0.15113956	1541.18	0.17503274	0.17189756	2071.19	-0.02628206	0	2601.18	0.01563451	0.00940592	3131.21	0.00796007	0.00709108	3661.2	-0.00386737	0.00014899	4191.2	-0.01825597	0	
481.39	0.47214079		1011.39	0.15342922	0.15112235	1541.38	0.17500447	0.17187842	2071.39	-0.02615035	0	2601.38	0.01640164	0.00936919	3131.41	0.00849116	0.00707692	3661.4	-0.00448289	0.00014758	4191.4	-0.01872581	0	
481.59	0.4722919		1011.59	0.15334431	0.15110515	1541.58	0.1753334	0.17185928	2071.59	-0.02625778	0	2601.58	0.01627656	0.0093326	3131.61	0.00843418	0.0070628	3661.6	-0.00456215	0.00014619	4191.6	-0.01829865	0	
481.79	0.47262159		1011.79	0.15396559	0.15108795	1541.78	0.17550438	0.17184015	2071.79	-0.02759429	0	2601.78	0.01613206	0.00929615	3131.81	0.00879249	0.0070487	3661.8	-0.00453481	0.00014481	4191.8	-0.01736736	0	
481.99	0.47346138		1011.99	0.15375903	0.15107075	1541.98	0.17514735	0.17182101	2071.99	-0.02814184	0	2601.98	0.01568829	0.00925985	3132.01	0.00876698	0.00703463	3662	-0.00452974	0.00014344	4192	-0.017214	0	
482.19	0.47454797		1012.19	0.15428249	0.15105356	1542.18	0.17483672	0.17180188	2072.19	-0.02854213	0	2602.18	0.01526537	0.00922369	3132.21	0.00813349	0.00702059	3662.2	-0.00428974	0.00014209	4192.2	-0.01722945	0	
482.39	0.47486609		1012.39	0.15405881	0.15103636	1542.38	0.17508519	0.17178275	2072.39	-0.02913228	0	2602.38	0.01516317	0.00918767	3132.41	0.00797791	0.00700657	3662.4	-0.00493866	0.00014074	4192.4	-0.01774793	0	
482.59	0.47470736		1012.59	0.15399924	0.15101917	1542.58	0.17464278	0.17176362	2072.59	-0.02884059	0	2602.58	0.0148975	0.00915179	3132.61	0.00689133	0.00699259	3662.6	-0.00514813	0.00013942	4192.6	-0.01762732	0	
482.79	0.47506975		1012.79	0.15342164	0.15100198	1542.78	0.17441102	0.1717445	2072.79	-0.02997011	0	2602.78	0.01437165	0.00911606	3132.81	0.00723467	0.00697863	3662.8	-0.00530736	0.0001381	4192.8	-0.01918027	0	
482.99	0.47463062		1012.99	0.15293988	0.15098479	1542.98	0.17491123	0.17172537	2072.99	-0.03050186	0	2602.98	0.0134547	0.00908046	3133.01	0.00714247	0.0069647	3663	-0.00540176	0.00013679	4193	-0.01956296	0	
483.19	0.47447169		1013.19	0.15394522	0.15096761	1543.18	0.17548277	0.17170625	2073.19	-0.03074304	0	2603.18	0.01214587	0.009045	3133.21	0.00657647	0.0069508	3663.2	-0.00487868	0.0001355	4193.2	-0.01983478	0	
483.39	0.47339513		1013.39	0.15322085	0.15095043	1543.38	0.17509119	0.17168713	2073.39	-0.03069532	0	2603.38	0.01241405	0.00900968	3133.41	0.00675176	0.00693692	3663.4	-0.00457283	0.00013422	4193.4	-0.02067859	0	
483.59	0.47229759		1013.59	0.15298057	0.15093324	1543.58	0.17585181	0.17166801	2073.59	-0.030121	0	2603.58	0.01255993	0.00897449	3133.61	0.00643689	0.00692308	3663.6	-0.00331797	0.00013295	4193.6	-0.02081432	0	
483.79	0.47290131		1013.79	0.15200513	0.15091606	1543.78	0.17617631	0.1716489	2073.79	-0.02999961	0	2603.78	0.01265007	0.00893945	3133.81	0.00601575	0.00690926	3663.8	-0.00364445	0.0001317	4193.8	-0.02132903	0	
483.99	0.47231347		1013.99	0.15234442	0.15089889	1543.98	0.17659095	0.17162979	2073.99	-0.02938774	0	2603.98	0.01269724	0.00890454	3134.01	0.00624424	0.00689546	3664	-0.00371847	0.00013045	4194	-0.02122319	0	
484.19	0.47280447		1014.19	0.1522561	0.15088171	1544.18	0.1763435	0.17161067	2074.19	-0.02936692	0	2604.18	0.01383835	0.00886977	3134.21	0.00625799	0.0068817	3664.2	-0.00192105	0.00012922	4194.2	-0.02060594	0	
484.39	0.47223315		1014.39	0.15101341	0.15086454	1544.38	0.17686902	0.17159157	2074.39	-0.02906734	0	2604.38	0.01348631	0.00883513	3134.41	0.0065466	0.00686796	3664.4	-0.00172572	0.000128	4194.4	-0.0203302	0	
484.59	0.47273849		1014.59	0.15054318	0.15084736	1544.58	0.17678554	0.17157246	2074.59	-0.02905836	0	2604.58	0.01382247	0.00880063	3134.61	0.00700197	0.00685425	3664.6	-0.00153805	0.00012679	4194.6	-0.01964743	0	
484.79	0.47206884		1014.79	0.15124291	0.15083019	1544.78	0.1763786	0.17155335	2074.79	-0.03012001	0	2604.78	0.01455143	0.00876626	3134.81	0.00716494	0.00684057	3664.8	-0.00212516	0.0001256	4194.8	-0.01940419	0	
484.99	0.4712677		1014.99	0.15218604	0.15081302	1544.98	0.17600427	0.17153425	2074.99	-0.03022681	0	2604.98	0.01435472	0.00873203	3135.01	0.00800808	0.00682692	3665	-0.00133073	0.00012441	4195	-0.01898319	0	
485.19	0.47114063		1015.19	0.15202185	0.15079586	1545.18	0.17530217	0.17151515	2075.19	-0.03058355	0	2605.18	0.01339123	0.00869793	3135.21	0.00767689	0.00681329	3665.2	-0.00016504	0.00012323	4195.2	-0.01949353	0	
485.39	0.47083637		1015.39	0.15233296	0.15077869	1545.38	0.17479207	0.17149605	2075.39	-0.02981633	0	2605.38	0.01395255	0.00866396	3135.41	0.00735522	0.00679969	3665.4	0.0001902	0.00012207	4195.4	-0.01990583	0	
485.59	0.47041114		1015.59	0.15261617	0.15076153	1545.58	0.17436298	0.17147696	2075.59	-0.0294839	0	2605.58	0.01327238	0.00863013	3135.61	0.0079065	0.00678612	3665.6	0.00049969	0.00012092	4195.6	-0.01949778	0	
485.79	0.47125308		1015.79	0.15218056	0.15074437	1545.78	0.17312015	0.17145786	2075.79	-0.03031747	0	2605.78	0.01327296	0.00859643	3135.81	0.00856013	0.00677257	3665.8	0.00010852	0.00011977	4195.8	-0.01937391	0	
485.99	0.47233446		1015.99	0.15185226	0.15072721	1545.98	0.1727055	0.17143877	2075.99	-0.03048398	0	2605.98	0.01444363	0.00856286	3136.01	0.00806679	0.00675905	3666	0.00057995	0.00011864	4196	-0.01933107	0	
486.19	0.47265851		1016.19	0.15254724	0.15071006	1546.18	0.17317082	0.17141968	2076.19	-0.03096492	0	2606.18	0.01460214	0.00852942	3136.21	0.00755044	0.00674556	3666.2	-0.0002448	0.00011752	4196.2	-0.01947398	0	
486.39	0.4723634		1016.39	0.15265839	0.1506929	1546.38	0.17338521	0.17140059	2076.39	-0.03117771	0	2606.38	0.01458677	0.00849611	3136.41	0.00780489	0.0067321	3666.4	-0.00119243	0.00011641	4196.4	-0.01932983	0	
486.59	0.47269138		1016.59	0.1521396	0.15067575	1546.58	0.17324544	0.17138151	2076.59	-0.03130066	0	2606.58	0.01469195	0.00846293	3136.61	0.00657209	0.00671866	3666.6	-0.00155757	0.00011531	4196.6	-0.01993198	0	
486.79	0.47302974		1016.79	0.1523733	0.1506586	1546.78	0.17408937	0.17136242	2076.79	-0.03189131	0	2606.78	0.01441135	0.00842989	3136.81	0.00611181	0.00670525	3666.8	-0.00142062	0.00011422	4196.8	-0.0202253	0	
486.99	0.47238279		1016.99	0.15259818	0.15064145	1546.98	0.17474822	0.17134334	2076.99	-0.03148151	0	2606.98	0.0134817	0.00839697	3137.01	0.00596169	0.00669186	3667	-0.0014736	0.00011315	4197	-0.02000304	0	
487.19	0.47213398		1017.19	0.15325555	0.1506243	1547.18	0.17473789	0.17132426	2077.19	-0.03032763	0	2607.18	0.0127627	0.00836418	3137.21	0.00602029	0.00667851	3667.2	-0.00202544	0.00011208	4197.2	-0.0201861	0	
487.39	0.4710422		1017.39	0.15306902	0.15060716	1547.38	0.17519045	0.17130519	2077.39	-0.02993548	0	2607.38	0.01376269	0.00833151	3137.41	0.00612945	0.00666518	3667.4	-0.00246286	0.00011102	4197.4	-0.02088298	0	
487.59	0.47125403		1017.59	0.15371065	0.15059002	1547.58	0.17552489	0.17128611	2077.59	-0.0291349	0	2607.58	0.01338343	0.00829898	3137.61	0.0065523	0.00665187	3667.6	-0.0027398	0.00010997	4197.6	-0.02083217	0	
487.79	0.47176769		1017.79	0.15394963	0.15057288	1547.78	0.17611732	0.17126704	2077.79	-0.02868388	0	2607.78	0.01368468	0.00826657	3137.81	0.00649176	0.00663859	3667.8	-0.003538	0.00010893	4197.8	-0.02006036	0	
487.99	0.47194247		1017.99	0.15434186	0.15055574	1547.98	0.17747132	0.17124797	2077.99	-0.02896606	0	2607.98	0.01336243	0.00823429	3138.01	0.00680502	0.00662534	3668	-0.00378914	0.0001079	4198	-0.01943941	0	
488.19	0.47218606		1018.19	0.1542894	0.1505386	1548.18	0.17721329	0.1712289	2078.19	-0.02929073	0	2608.18	0.01336509	0.00820213	3138.21	0.00698827	0.00661212	3668.2	-0.00327244	0.00010688	4198.2	-0.01929528	0	
488.39	0.47183921		1018.39	0.15382358	0.15052146	1548.38	0.17781266	0.17120983	2078.39	-0.02961913	0	2608.38	0.01301016	0.0081701	3138.41	0.00702378	0.00659892	3668.4	-0.00415561	0.00010587	4198.4	-0.01915162	0	
488.59	0.47202544		1018.59	0.15464056	0.15050433	1548.58	0.1776257	0.17119077	2078.59	-0.0295532	0	2608.58	0.0133091	0.0081382	3138.61	0.00704726	0.00658575	3668.6	-0.00374596	0.00010487	4198.6	-0.01924675	0	
488.79	0.47162545		1018.79	0.15477709	0.1504872	1548.78	0.17782302	0.17117171	2078.79	-0.02985172	0	2608.78	0.01294804	0.00810642	3138.81	0.00812637	0.0065726	3668.8	-0.00364772	0.00010388	4198.8	-0.01997303	0	
488.99	0.47213642		1018.99	0.15508199	0.15047007	1548.98	0.1773673	0.17115265	2078.99	-0.02936832	0	2608.98	0.01234341	0.00807476	3139.01	0.00865335	0.00655948	3669	-0.00178781	0.0001029	4199	-0.02016638	0	
489.19	0.47226008		1019.19	0.15472662	0.15045294	1549.18	0.17714933	0.17113359	2079.19	-0.02857416	0	2609.18	0.0124222	0.00804323	3139.21	0.00785462	0.00654639	3669.2	-0.00149947	0.00010193	4199.2	-0.02031513	0	
489.39	0.47197463		1019.39	0.15468499	0.15043582	1549.38	0.17668685	0.17111453	2079.39	-0.02852494	0	2609.38	0.0128078	0.00801182	3139.41	0.00787802	0.00653332	3669.4	-0.00123294	0.00010097	4199.4	-0.02139621	0	
489.59	0.47201818		1019.59	0.15436833	0.1504187	1549.58	0.17594149	0.17109548	2079.59	-0.02861466	0	2609.58	0.01262048	0.00798053	3139.61	0.00783801	0.00652028	3669.6	-0.00128865	0.00010001	4199.6	-0.02105646	0	
489.79	0.47278825		1019.79	0.15466783	0.15040157	1549.78	0.17535886	0.17107643	2079.79	-0.02905683	0	2609.78	0.01274874	0.00794937	3139.81	0.00770461	0.00650726	3669.8	-0.00185626	0.00009907	4199.8	-0.02104889	0	
489.99	0.47292816		1019.99	0.15473816	0.15038445	1549.98	0.17461965	0.17105738	2079.99	-0.02919402	0	2609.98	0.0141809	0.00791833	3140.01	0.00726326	0.00649427	3670	-0.0019104	0.00009813	4200	-0.0209555	0	
490.19	0.47323776		1020.19	0.15491203	0.15036734	1550.18	0.17454941	0.17103833	2080.19	-0.02884377	0	2610.18	0.01441209	0.0078874	3140.21	0.00660815	0.00648131	3670.2	-0.00208143	0.00009721	4200.2	-0.02108314	0	
490.39	0.47369938		1020.39	0.15549938	0.15035022	1550.38	0.17372515	0.17101928	2080.39	-0.0290132	0	2610.38	0.01468484	0.0078566	3140.41	0.00658303	0.00646837	3670.4	-0.00210595	0.00009629	4200.4	-0.0209804	0	
490.59	0.47371781		1020.59	0.15607182	0.15033311	1550.58	0.17344775	0.17100024	2080.59	-0.02911681	0	2610.58	0.01564381	0.00782592	3140.61	0.00530151	0.00645546	3670.6	-0.00200072	0.00009538	4200.6	-0.02158044	0	
490.79	0.47347959		1020.79	0.15607465	0.150316	1550.78	0.17299817	0.1709812	2080.79	-0.02902114	0	2610.78	0.01562218	0.00779536	3140.81	0.00530806	0.00644258	3670.8	-0.00141173	0.00009448	4200.8	-0.02142265	0	
490.99	0.47246232		1020.99	0.15657789	0.15029889	1550.98	0.17204975	0.17096216	2080.99	-0.02859379	0	2610.98	0.01547832	0.00776492	3141.01	0.00539838	0.00642972	3671	-0.00172813	0.00009358	4201	-0.02154968	0	
491.19	0.47149895		1021.19	0.1567146	0.15028178	1551.18	0.17169722	0.17094313	2081.19	-0.02852678	0	2611.18	0.01542315	0.0077346	3141.21	0.00537918	0.00641688	3671.2	-0.00221436	0.0000927	4201.2	-0.02156981	0	
491.39	0.47174064		1021.39	0.15692002	0.15026467	1551.38	0.17159529	0.17092409	2081.39	-0.02818868	0	2611.38	0.01537339	0.00770439	3141.41	0.00504244	0.00640407	3671.4	-0.00223909	0.00009183	4201.4	-0.02149535	0	
491.59	0.47199597		1021.59	0.15686764	0.15024757	1551.58	0.17097252	0.17090506	2081.59	-0.02787727	0	2611.58	0.01486603	0.00767431	3141.61	0.00552059	0.00639129	3671.6	-0.00276122	0.00009096	4201.6	-0.0206408	0	
491.79	0.47218309		1021.79	0.15634471	0.15023047	1551.78	0.17204401	0.17088603	2081.79	-0.02828056	0	2611.78	0.01440267	0.00764434	3141.81	0.00442197	0.00637853	3671.8	-0.00344638	0.0000901	4201.8	-0.01957069	0	
491.99	0.47225382		1021.99	0.15566569	0.15021337	1551.98	0.17202288	0.170867	2081.99	-0.02926423	0	2611.98	0.01438305	0.00761449	3142.01	0.00425531	0.0063658	3672	-0.00392376	0.00008925	4202	-0.02003536	0	
492.19	0.47197661		1022.19	0.15449673	0.15019627	1552.18	0.17258121	0.17084797	2082.19	-0.02933637	0	2612.18	0.01585672	0.00758475	3142.21	0.00457421	0.00635309	3672.2	-0.00310878	0.0000884	4202.2	-0.01956553	0	
492.39	0.47292264		1022.39	0.1539047	0.15017917	1552.38	0.17323097	0.17082895	2082.39	-0.0292416	0	2612.38	0.01634553	0.00755513	3142.41	0.00444647	0.00634041	3672.4	-0.00233475	0.00008757	4202.4	-0.01888597	0	
492.59	0.47353588		1022.59	0.15344092	0.15016208	1552.58	0.17313354	0.17080993	2082.59	-0.02949067	0	2612.58	0.01614423	0.00752563	3142.61	0.0047772	0.00632776	3672.6	-0.00159623	0.00008674	4202.6	-0.0177676	0	
492.79	0.47391321		1022.79	0.15246273	0.15014499	1552.78	0.17375499	0.17079091	2082.79	-0.02950827	0	2612.78	0.0158721	0.00749624	3142.81	0.00519918	0.00631512	3672.8	-0.00134788	0.00008592	4202.8	-0.01763015	0	
492.99	0.47425619		1022.99	0.15221505	0.1501279	1552.98	0.17289826	0.17077189	2082.99	-0.02930526	0	2612.98	0.01585234	0.00746697	3143.01	0.00535443	0.00630252	3673	-0.00143677	0.00008511	4203	-0.01745388	0	
493.19	0.47450312		1023.19	0.15189438	0.15011081	1553.18	0.17306284	0.17075287	2083.19	-0.02848998	0	2613.18	0.01502427	0.00743781	3143.21	0.004849	0.00628994	3673.2	-0.00101793	0.00008431	4203.2	-0.01796485	0	
493.39	0.4748275		1023.39	0.15226649	0.15009372	1553.38	0.17275907	0.17073386	2083.39	-0.02841633	0	2613.38	0.01460819	0.00740877	3143.41	0.00547489	0.00627738	3673.4	-0.0011738	0.00008351	4203.4	-0.0177071	0	
493.59	0.47491932		1023.59	0.1515565	0.15007664	1553.58	0.17329034	0.17071485	2083.59	-0.02811849	0	2613.58	0.01429427	0.00737983	3143.61	0.00571053	0.00626485	3673.6	-0.00196151	0.00008272	4203.6	-0.01696037	0	
493.79	0.47511949		1023.79	0.15166515	0.15005956	1553.78	0.17323715	0.17069584	2083.79	-0.02774833	0	2613.78	0.01456784	0.00735102	3143.81	0.00676867	0.00625235	3673.8	-0.00278344	0.00008194	4203.8	-0.01576725	0	
493.99	0.47561754		1023.99	0.15002227	0.15004248	1553.98	0.1730344	0.17067683	2083.99	-0.02753328	0	2613.98	0.0145949	0.00732231	3144.01	0.00657567	0.00623987	3674	-0.00197813	0.00008117	4204	-0.01606147	0	
494.19	0.47582145		1024.19	0.15009798	0.1500254	1554.18	0.17272655	0.17065783	2084.19	-0.02753346	0	2614.18	0.01433576	0.00729372	3144.21	0.00610572	0.00622741	3674.2	-0.0019812	0.0000804	4204.2	-0.01638584	0	
494.39	0.47526261		1024.39	0.15021859	0.15000832	1554.38	0.17349779	0.17063883	2084.39	-0.02761478	0	2614.38	0.01453991	0.00726523	3144.41	0.00630586	0.00621498	3674.4	-0.00279362	0.00007964	4204.4	-0.01615647	0	
494.59	0.47427352		1024.59	0.15032895	0.14999125	1554.58	0.17325516	0.17061982	2084.59	-0.02663212	0	2614.58	0.01582425	0.00723686	3144.61	0.00576987	0.00620258	3674.6	-0.00234581	0.00007889	4204.6	-0.01641022	0	
494.79	0.47391133		1024.79	0.14993031	0.14997417	1554.78	0.17220624	0.17060083	2084.79	-0.02614269	0	2614.78	0.01485392	0.0072086	3144.81	0.00549471	0.00619019	3674.8	-0.00275507	0.00007814	4204.8	-0.01605858	0	
494.99	0.47263513		1024.99	0.15090172	0.1499571	1554.98	0.17254175	0.17058183	2084.99	-0.0262709	0	2614.98	0.01453328	0.00718045	3145.01	0.00531484	0.00617784	3675	-0.00319035	0.00007741	4205	-0.01591167	0	
495.19	0.47236472		1025.19	0.15087842	0.14994003	1555.18	0.17229683	0.17056283	2085.19	-0.02628541	0	2615.18	0.01397001	0.00715241	3145.21	0.00475385	0.00616551	3675.2	-0.0041317	0.00007667	4205.2	-0.01627808	0	
495.39	0.4721778		1025.39	0.15055329	0.14992297	1555.38	0.17247467	0.17054384	2085.39	-0.02645245	0	2615.38	0.01364637	0.00712448	3145.41	0.00477177	0.0061532	3675.4	-0.0046814	0.00007595	4205.4	-0.01723546	0	
495.59	0.47193087		1025.59	0.15161934	0.1499059	1555.58	0.17325029	0.17052485	2085.59	-0.02666081	0	2615.58	0.01369031	0.00709666	3145.61	0.00508941	0.00614092	3675.6	-0.00544962	0.00007523	4205.6	-0.0168704	0	
495.79	0.47157235		1025.79	0.15154438	0.14988884	1555.78	0.17376477	0.17050586	2085.79	-0.02675568	0	2615.78	0.01401817	0.00706895	3145.81	0.00419771	0.00612866	3675.8	-0.00595638	0.00007452	4205.8	-0.01667485	0	
495.99	0.4715288		1025.99	0.15163274	0.14987178	1555.98	0.17365772	0.17048688	2085.99	-0.02681816	0	2615.98	0.01391668	0.00704134	3146.01	0.00473726	0.00611643	3676	-0.00548688	0.00007382	4206	-0.01719603	0	
496.19	0.47204393		1026.19	0.15212138	0.14985472	1556.18	0.1740088	0.17046789	2086.19	-0.02676847	0	2616.18	0.01477961	0.00701384	3146.21	0.00509459	0.00610422	3676.2	-0.00436583	0.00007312	4206.2	-0.01632126	0	
496.39	0.47293896		1026.39	0.15234816	0.14983766	1556.38	0.17373476	0.17044891	2086.39	-0.02745653	0	2616.38	0.01472909	0.00698645	3146.41	0.00563658	0.00609203	3676.4	-0.0039749	0.00007243	4206.4	-0.01631586	0	
496.59	0.47279964		1026.59	0.15227894	0.14982061	1556.58	0.17339914	0.17042993	2086.59	-0.02812603	0	2616.58	0.01396308	0.00695917	3146.61	0.00550631	0.00607987	3676.6	-0.00381575	0.00007175	4206.6	-0.01640527	0	
496.79	0.47324473		1026.79	0.15207597	0.14980355	1556.78	0.17255649	0.17041096	2086.79	-0.02808774	0	2616.78	0.01369417	0.006932	3146.81	0.0056257	0.00606774	3676.8	-0.00380305	0.00007107	4206.8	-0.01714073	0	
496.99	0.47294483		1026.99	0.15253735	0.1497865	1556.98	0.17249354	0.17039198	2086.99	-0.02913861	0	2616.98	0.01333274	0.00690493	3147.01	0.00666588	0.00605562	3677	-0.00403255	0.0000704	4207	-0.01736068	0	
497.19	0.47358561		1027.19	0.15269877	0.14976945	1557.18	0.17302466	0.17037301	2087.19	-0.02918138	0	2617.18	0.01249868	0.00687796	3147.21	0.00652977	0.00604354	3677.2	-0.00242614	0.00006973	4207.2	-0.017477	0	
497.39	0.47342055		1027.39	0.15250345	0.1497524	1557.38	0.17336979	0.17035404	2087.39	-0.02947801	0	2617.38	0.01210818	0.0068511	3147.41	0.00635734	0.00603147	3677.4	-0.00270159	0.00006907	4207.4	-0.01743695	0	
497.59	0.4727815		1027.59	0.15095976	0.14973536	1557.58	0.1738506	0.17033507	2087.59	-0.03021363	0	2617.58	0.01140579	0.00682435	3147.61	0.00597767	0.00601943	3677.6	-0.00244593	0.00006842	4207.6	-0.01785122	0	
497.79	0.47347668		1027.79	0.15123586	0.14971832	1557.78	0.17379449	0.1703161	2087.79	-0.03005977	0	2617.78	0.01190325	0.0067977	3147.81	0.00534576	0.00600742	3677.8	-0.00262482	0.00006778	4207.8	-0.01764568	0	
497.99	0.47316439		1027.99	0.15000168	0.14970127	1557.98	0.17341743	0.17029714	2087.99	-0.02974381	0	2617.98	0.01127988	0.00677115	3148.01	0.00438576	0.00599543	3678	-0.00240619	0.00006714	4208	-0.01847845	0	
498.19	0.47261516		1028.19	0.15014979	0.14968423	1558.18	0.17334689	0.17027817	2088.19	-0.03038738	0	2618.18	0.01198998	0.00674471	3148.21	0.00411399	0.00598346	3678.2	-0.00354239	0.0000665	4208.2	-0.01884279	0	
498.39	0.47187137		1028.39	0.14961287	0.1496672	1558.38	0.17367568	0.17025921	2088.39	-0.03023528	0	2618.38	0.01270275	0.00671837	3148.41	0.00386486	0.00597152	3678.4	-0.00377749	0.00006587	4208.4	-0.01827377	0	
498.59	0.47192224		1028.59	0.15053654	0.14965016	1558.58	0.17333348	0.17024025	2088.59	-0.0305094	0	2618.58	0.01277891	0.00669214	3148.61	0.00391873	0.0059596	3678.6	-0.00405611	0.00006525	4208.6	-0.01903313	0	
498.79	0.47193076		1028.79	0.151132	0.14963313	1558.78	0.17313172	0.1702213	2088.79	-0.03117922	0	2618.78	0.0125081	0.00666601	3148.81	0.00430459	0.0059477	3678.8	-0.00479396	0.00006463	4208.8	-0.01966401	0	
498.99	0.47167775		1028.99	0.15177334	0.14961609	1558.98	0.17413491	0.17020234	2088.99	-0.0324013	0	2618.98	0.01205387	0.00663997	3149.01	0.00463455	0.00593583	3679	-0.00578738	0.00006402	4209	-0.02169351	0	
499.19	0.4717731		1029.19	0.15197244	0.14959906	1559.18	0.17415953	0.17018339	2089.19	-0.03199461	0	2619.18	0.01239854	0.00661404	3149.21	0.00433956	0.00592398	3679.2	-0.00667394	0.00006342	4209.2	-0.0223981	0	
499.39	0.47177469		1029.39	0.1517455	0.14958204	1559.38	0.17518865	0.17016444	2089.39	-0.03185409	0	2619.38	0.01276126	0.00658822	3149.41	0.00443906	0.00591215	3679.4	-0.00677043	0.00006282	4209.4	-0.02245844	0	
499.59	0.47249766		1029.59	0.15250499	0.14956501	1559.58	0.17503903	0.17014549	2089.59	-0.03068588	0	2619.58	0.01237319	0.00656249	3149.61	0.00425879	0.00590035	3679.6	-0.00725864	0.00006223	4209.6	-0.02187814	0	
499.79	0.47302384		1029.79	0.15268559	0.14954799	1559.78	0.17379216	0.17012655	2089.79	-0.03097057	0	2619.78	0.0130979	0.00653686	3149.81	0.00313866	0.00588858	3679.8	-0.0068792	0.00006164	4209.8	-0.02147185	0	
499.99	0.47391932		1029.99	0.15266164	0.14953096	1559.98	0.17379952	0.1701076	2089.99	-0.03040968	0	2619.98	0.01233293	0.00651134	3150.01	0.00327871	0.00587682	3680	-0.00632565	0.00006106	4210	-0.02044757	0	
500.19	0.47410823		1030.19	0.15267787	0.14951394	1560.18	0.1742551	0.17008866	2090.19	-0.02986092	0	2620.18	0.01350603	0.00648591	3150.21	0.00298169	0.00586509	3680.2	-0.00689711	0.00006048	4210.2	-0.02042405	0	
500.39	0.4742733		1030.39	0.1518371	0.14949692	1560.38	0.17425762	0.17006972	2090.39	-0.02974426	0	2620.38	0.01374206	0.00646058	3150.41	0.00371847	0.00585338	3680.4	-0.0068373	0.00005991	4210.4	-0.0194075	0	
500.59	0.47456935		1030.59	0.15224682	0.14947991	1560.58	0.17444451	0.17005078	2090.59	-0.0298096	0	2620.58	0.01300822	0.00643535	3150.61	0.00310117	0.0058417	3680.6	-0.00742042	0.00005934	4210.6	-0.01834945	0	
500.79	0.4747129		1030.79	0.15214275	0.14946289	1560.78	0.17477898	0.17003185	2090.79	-0.03009565	0	2620.78	0.01355623	0.00641022	3150.81	0.00373355	0.00583004	3680.8	-0.00709623	0.00005878	4210.8	-0.01767584	0	
500.99	0.47355684		1030.99	0.153135	0.14944588	1560.98	0.17552566	0.17001292	2090.99	-0.03104141	0	2620.98	0.01360133	0.00638519	3151.01	0.00441252	0.0058184	3681	-0.00648509	0.00005823	4211	-0.0171024	0	
501.19	0.47409041		1031.19	0.1534719	0.14942887	1561.18	0.17499295	0.16999399	2091.19	-0.03034396	0	2621.18	0.01349118	0.00636025	3151.21	0.00416334	0.00580679	3681.2	-0.00556717	0.00005768	4211.2	-0.01790341	0	
501.39	0.47290705		1031.39	0.15326823	0.14941186	1561.38	0.17458665	0.16997506	2091.39	-0.03014057	0	2621.38	0.01307172	0.00633542	3151.41	0.00446484	0.0057952	3681.4	-0.00591965	0.00005713	4211.4	-0.01779108	0	
501.59	0.472653		1031.59	0.15296116	0.14939486	1561.58	0.17459277	0.16995613	2091.59	-0.03014022	0	2621.58	0.01371089	0.00631068	3151.61	0.00506945	0.00578363	3681.6	-0.00530308	0.00005659	4211.6	-0.01728874	0	
501.79	0.47230896		1031.79	0.15237826	0.14937785	1561.78	0.1740279	0.1699372	2091.79	-0.02969665	0	2621.78	0.01340054	0.00628603	3151.81	0.00525544	0.00577208	3681.8	-0.00596528	0.00005606	4211.8	-0.01706707	0	
501.99	0.47092839		1031.99	0.15206687	0.14936085	1561.98	0.17380647	0.16991828	2091.99	-0.02990673	0	2621.98	0.01247882	0.00626149	3152.01	0.00591377	0.00576056	3682	-0.00530483	0.00005553	4212	-0.01703818	0	
502.19	0.4705645		1032.19	0.15097113	0.14934385	1562.18	0.17345797	0.16989936	2092.19	-0.03143429	0	2622.18	0.01322033	0.00623703	3152.21	0.00611559	0.00574906	3682.2	-0.00464711	0.000055	4212.2	-0.01742972	0	
502.39	0.469528		1032.39	0.15085097	0.14932685	1562.38	0.17261766	0.16988044	2092.39	-0.03184316	0	2622.38	0.01334872	0.00621268	3152.41	0.00652765	0.00573759	3682.4	-0.00339759	0.00005448	4212.4	-0.01719157	0	
502.59	0.46987354		1032.59	0.15150029	0.14930985	1562.58	0.17324466	0.16986153	2092.59	-0.03142751	0	2622.58	0.01287021	0.00618842	3152.61	0.00649631	0.00572613	3682.6	-0.00311588	0.00005397	4212.6	-0.01797258	0	
502.79	0.47037148		1032.79	0.15228361	0.14929286	1562.78	0.17321639	0.16984261	2092.79	-0.03145192	0	2622.78	0.01233276	0.00616425	3152.81	0.00716513	0.0057147	3682.8	-0.00305169	0.00005346	4212.8	-0.01870419	0	
502.99	0.47079408		1032.99	0.15256675	0.14927586	1562.98	0.173075	0.1698237	2092.99	-0.03201801	0	2622.98	0.01139597	0.00614018	3153.01	0.00719306	0.0057033	3683	-0.00267323	0.00005296	4213	-0.01911299	0	
503.19	0.4716935		1033.19	0.15293879	0.14925887	1563.18	0.1735807	0.16980479	2093.19	-0.03103735	0	2623.18	0.01133802	0.0061162	3153.21	0.00650092	0.00569191	3683.2	-0.00182535	0.00005246	4213.2	-0.01893795	0	
503.39	0.47208431		1033.39	0.1537381	0.14924188	1563.38	0.17332391	0.16978588	2093.39	-0.03021598	0	2623.38	0.01067314	0.00609232	3153.41	0.00606766	0.00568055	3683.4	-0.0007467	0.00005196	4213.4	-0.01912053	0	
503.59	0.47280655		1033.59	0.15406617	0.14922489	1563.58	0.17198697	0.16976698	2093.59	-0.03004859	0	2623.58	0.01003992	0.00606853	3153.61	0.0053271	0.00566921	3683.6	0.00062901	0.00005147	4213.6	-0.01919558	0	
503.79	0.47345291		1033.79	0.15490383	0.14920791	1563.78	0.17152382	0.16974807	2093.79	-0.02976032	0	2623.78	0.00978247	0.00604483	3153.81	0.00434851	0.0056579	3683.8	0.00132252	0.00005098	4213.8	-0.0184161	0	
503.99	0.47359311		1033.99	0.15525354	0.14919093	1563.98	0.17229849	0.16972917	2093.99	-0.02839719	0	2623.98	0.00954896	0.00602122	3154.01	0.00397069	0.0056466	3684	0.00082176	0.0000505	4214	-0.01835531	0	
504.19	0.47355794		1034.19	0.15550452	0.14917394	1564.18	0.17292382	0.16971027	2094.19	-0.02800387	0	2624.18	0.00931103	0.00599771	3154.21	0.00374571	0.00563533	3684.2	0.0000743	0.00005002	4214.2	-0.01855276	0	
504.39	0.4731346		1034.39	0.15539877	0.14915696	1564.38	0.17343305	0.16969138	2094.39	-0.02858926	0	2624.38	0.00970374	0.00597429	3154.41	0.00353119	0.00562408	3684.4	0.00044109	0.00004955	4214.4	-0.0176544	0	
504.59	0.47238291		1034.59	0.15624684	0.14913999	1564.58	0.17400145	0.16967248	2094.59	-0.02888445	0	2624.58	0.00978406	0.00595096	3154.61	0.00265899	0.00561286	3684.6	0.00011471	0.00004908	4214.6	-0.01719724	0	
504.79	0.47230247		1034.79	0.1564506	0.14912301	1564.78	0.1747364	0.16965359	2094.79	-0.02928969	0	2624.78	0.01076934	0.00592772	3154.81	0.00223967	0.00560165	3684.8	-0.00001545	0.00004862	4214.8	-0.01810551	0	
504.99	0.47246008		1034.99	0.15711646	0.14910604	1564.98	0.17454138	0.1696347	2094.99	-0.0302304	0	2624.98	0.01060552	0.00590457	3155.01	0.00266532	0.00559047	3685	-0.00037494	0.00004816	4215	-0.01891721	0	
505.19	0.47253552		1035.19	0.15637185	0.14908906	1565.18	0.17401793	0.16961581	2095.19	-0.0299607	0	2625.18	0.01085491	0.00588151	3155.21	0.00294046	0.00557931	3685.2	-0.00098133	0.00004771	4215.2	-0.02066218	0	
505.39	0.47164832		1035.39	0.15539287	0.14907209	1565.38	0.17404748	0.16959692	2095.39	-0.0302064	0	2625.38	0.0116723	0.00585855	3155.41	0.00341177	0.00556817	3685.4	-0.00135328	0.00004726	4215.4	-0.02124626	0	
505.59	0.4714444		1035.59	0.15487685	0.14905513	1565.58	0.17399694	0.16957804	2095.59	-0.03066024	0	2625.58	0.01265793	0.00583567	3155.61	0.00377975	0.00555706	3685.6	-0.00108817	0.00004681	4215.6	-0.02200999	0	
505.79	0.47107856		1035.79	0.15377451	0.14903816	1565.78	0.17345043	0.16955915	2095.79	-0.03128038	0	2625.78	0.01111309	0.00581288	3155.81	0.00389004	0.00554597	3685.8	-0.00198843	0.00004637	4215.8	-0.02244857	0	
505.99	0.47014973		1035.99	0.15325428	0.1490212	1565.98	0.17379526	0.16954027	2095.99	-0.03232915	0	2625.98	0.01127562	0.00579018	3156.01	0.00414129	0.0055349	3686	-0.00178209	0.00004593	4216	-0.02308567	0	
506.19	0.46935776		1036.19	0.15169103	0.14900423	1566.18	0.17350385	0.16952139	2096.19	-0.03239512	0	2626.18	0.0118957	0.00576757	3156.21	0.00402668	0.00552385	3686.2	-0.00268654	0.0000455	4216.2	-0.02400188	0	
506.39	0.46996217		1036.39	0.15142997	0.14898727	1566.38	0.17389042	0.16950252	2096.39	-0.03219598	0	2626.38	0.01193643	0.00574505	3156.41	0.00494586	0.00551282	3686.4	-0.0035122	0.00004507	4216.4	-0.02407569	0	
506.59	0.47037566		1036.59	0.1509368	0.14897031	1566.58	0.17495941	0.16948364	2096.59	-0.03225231	0	2626.58	0.01114478	0.00572261	3156.61	0.00513721	0.00550182	3686.6	-0.00472138	0.00004464	4216.6	-0.02472506	0	
506.79	0.47087497		1036.79	0.15050381	0.14895336	1566.78	0.17495797	0.16946477	2096.79	-0.0334656	0	2626.78	0.01029751	0.00570026	3156.81	0.0060952	0.00549084	3686.8	-0.00579189	0.00004422	4216.8	-0.02500446	0	
506.99	0.47128364		1036.99	0.15026363	0.1489364	1566.98	0.17387402	0.1694459	2096.99	-0.03409968	0	2626.98	0.00993671	0.005678	3157.01	0.00618893	0.00547988	3687	-0.00636049	0.0000438	4217	-0.02521236	0	
507.19	0.47214636		1037.19	0.15040444	0.14891945	1567.18	0.1737823	0.16942703	2097.19	-0.03270434	0	2627.18	0.00967573	0.00565583	3157.21	0.00637592	0.00546894	3687.2	-0.00707763	0.00004339	4217.2	-0.02594344	0	
507.39	0.47194452		1037.39	0.15081768	0.1489025	1567.38	0.17324151	0.16940817	2097.39	-0.03254073	0	2627.38	0.00925012	0.00563375	3157.41	0.00659914	0.00545802	3687.4	-0.00674605	0.00004298	4217.4	-0.02545337	0	
507.59	0.4723933		1037.59	0.15020038	0.14888555	1567.58	0.17279603	0.1693893	2097.59	-0.03306332	0	2627.58	0.00963176	0.00561174	3157.61	0.00675156	0.00544713	3687.6	-0.00684755	0.00004257	4217.6	-0.02431114	0	
507.79	0.47252527		1037.79	0.15037779	0.1488686	1567.78	0.17278768	0.16937044	2097.79	-0.03229405	0	2627.78	0.00933406	0.00558983	3157.81	0.00655452	0.00543625	3687.8	-0.00743393	0.00004217	4217.8	-0.02367708	0	
507.99	0.47223853		1037.99	0.15073655	0.14885166	1567.98	0.17286362	0.16935158	2097.99	-0.03176938	0	2627.98	0.01057187	0.005568	3158.01	0.00603412	0.0054254	3688	-0.00780953	0.00004177	4218	-0.02233127	0	
508.19	0.47213968		1038.19	0.15011875	0.14883472	1568.18	0.17257077	0.16933272	2098.19	-0.03190067	0	2628.18	0.01045356	0.00554626	3158.21	0.00598643	0.00541457	3688.2	-0.00766883	0.00004138	4218.2	-0.0206608	0	
508.39	0.47198998		1038.39	0.14985057	0.14881778	1568.38	0.17282332	0.16931387	2098.39	-0.03241193	0	2628.38	0.01119325	0.0055246	3158.41	0.00588765	0.00540376	3688.4	-0.006374	0.00004099	4218.4	-0.02011054	0	
508.59	0.47186238		1038.59	0.15050706	0.14880084	1568.58	0.17196437	0.16929502	2098.59	-0.03253529	0	2628.58	0.01082521	0.00550303	3158.61	0.00531095	0.00539298	3688.6	-0.00658283	0.0000406	4218.6	-0.01892587	0	
508.79	0.47168327		1038.79	0.14992504	0.1487839	1568.78	0.17223098	0.16927617	2098.79	-0.03337035	0	2628.78	0.01124611	0.00548154	3158.81	0.00530842	0.00538221	3688.8	-0.00640788	0.00004021	4218.8	-0.01908857	0	
508.99	0.47160419		1038.99	0.15054306	0.14876696	1568.98	0.17078994	0.16925732	2098.99	-0.03355492	0	2628.98	0.01080086	0.00546013	3159.01	0.00577397	0.00537147	3689	-0.00524305	0.00003983	4219	-0.01975679	0	
509.19	0.47048915		1039.19	0.15029155	0.14875003	1569.18	0.17001162	0.16923847	2099.19	-0.03238033	0	2629.18	0.01098066	0.00543881	3159.21	0.00589218	0.00536075	3689.2	-0.00406705	0.00003946	4219.2	-0.02013799	0	
509.39	0.47073749		1039.39	0.15028205	0.1487331	1569.38	0.17009214	0.16921962	2099.39	-0.03179089	0	2629.38	0.01193452	0.00541757	3159.41	0.00575149	0.00535005	3689.4	-0.00351783	0.00003909	4219.4	-0.01976723	0	
509.59	0.47010159		1039.59	0.15020666	0.14871617	1569.58	0.16938682	0.16920078	2099.59	-0.03193947	0	2629.58	0.01222607	0.00539641	3159.61	0.00603327	0.00533937	3689.6	-0.00381979	0.00003872	4219.6	-0.01952409	0	
509.79	0.47053887		1039.79	0.15008837	0.14869924	1569.78	0.1699584	0.16918194	2099.79	-0.03125736	0	2629.78	0.01076534	0.00537534	3159.81	0.00567643	0.00532871	3689.8	-0.00349898	0.00003835	4219.8	-0.01903052	0	
509.99	0.47123551		1039.99	0.15019591	0.14868232	1569.98	0.17069537	0.1691631	2099.99	-0.03045411	0	2629.98	0.0108313	0.00535435	3160.01	0.00555949	0.00531807	3690	-0.00341441	0.00003799	4220	-0.01989694	0	
510.19	0.47172571		1040.19	0.15025202	0.14866539	1570.18	0.17178872	0.16914427	2100.19	-0.03041768	0	2630.18	0.01080458	0.00533344	3160.21	0.00621398	0.00530746	3690.2	-0.0039378	0.00003763	4220.2	-0.0209639	0	
510.39	0.47335528		1040.39	0.14933246	0.14864847	1570.38	0.17296899	0.16912543	2100.39	-0.03121874	0	2630.38	0.01027217	0.00531261	3160.41	0.0060395	0.00529686	3690.4	-0.00511812	0.00003727	4220.4	-0.02132931	0	
510.59	0.4737221		1040.59	0.14922093	0.14863155	1570.58	0.17428001	0.1691066	2100.59	-0.0310808	0	2630.58	0.01033088	0.00529187	3160.61	0.00595872	0.00528629	3690.6	-0.00567995	0.00003692	4220.6	-0.02167166	0	
510.79	0.47466659		1040.79	0.14906235	0.14861463	1570.78	0.17502208	0.16908777	2100.79	-0.03063417	0	2630.78	0.01070814	0.0052712	3160.81	0.00570617	0.00527574	3690.8	-0.00619392	0.00003657	4220.8	-0.02188382	0	
510.99	0.47487664		1040.99	0.14939444	0.14859772	1570.98	0.17608933	0.16906894	2100.99	-0.0299643	0	2630.98	0.01069723	0.00525062	3161.01	0.00519431	0.00526521	3691	-0.00647499	0.00003623	4221	-0.02187835	0	
511.19	0.47606389		1041.19	0.15014603	0.1485808	1571.18	0.17689454	0.16905012	2101.19	-0.02939163	0	2631.18	0.0115613	0.00523011	3161.21	0.00449895	0.0052547	3691.2	-0.00631483	0.00003589	4221.2	-0.02215446	0	
511.39	0.47581709		1041.39	0.15041232	0.14856389	1571.38	0.17842631	0.16903129	2101.39	-0.03041198	0	2631.38	0.01180318	0.00520969	3161.41	0.00436362	0.00524421	3691.4	-0.00602006	0.00003555	4221.4	-0.02177062	0	
511.59	0.47622618		1041.59	0.15113403	0.14854698	1571.58	0.17896725	0.16901247	2101.59	-0.02979242	0	2631.58	0.01239219	0.00518935	3161.61	0.00428166	0.00523374	3691.6	-0.00582499	0.00003521	4221.6	-0.02149219	0	
511.79	0.47646231		1041.79	0.15135854	0.14853007	1571.78	0.17866341	0.16899365	2101.79	-0.02879075	0	2631.78	0.01189195	0.00516908	3161.81	0.00342025	0.00522329	3691.8	-0.00569578	0.00003488	4221.8	-0.02121667	0	
511.99	0.47602279		1041.99	0.15219902	0.14851317	1571.98	0.17807742	0.16897483	2101.99	-0.02909904	0	2631.98	0.01204607	0.0051489	3162.01	0.00368254	0.00521287	3692	-0.00610221	0.00003455	4222	-0.01995017	0	
512.19	0.47599231		1042.19	0.15194543	0.14849626	1572.18	0.17692991	0.16895602	2102.19	-0.03062637	0	2632.18	0.01198954	0.00512879	3162.21	0.00368216	0.00520246	3692.2	-0.00475476	0.00003422	4222.2	-0.01966559	0	
512.39	0.47557639		1042.39	0.15209453	0.14847936	1572.38	0.17705177	0.1689372	2102.39	-0.03207935	0	2632.38	0.01136811	0.00510876	3162.41	0.00300342	0.00519208	3692.4	-0.00359329	0.0000339	4222.4	-0.0197657	0	
512.59	0.47439679		1042.59	0.15259583	0.14846246	1572.58	0.17510612	0.16891839	2102.59	-0.03286126	0	2632.58	0.01076965	0.00508881	3162.61	0.00260681	0.00518171	3692.6	-0.00362416	0.00003358	4222.6	-0.01973104	0	
512.79	0.47265462		1042.79	0.15209184	0.14844556	1572.78	0.1746028	0.16889958	2102.79	-0.03353828	0	2632.78	0.01086062	0.00506894	3162.81	0.00325098	0.00517137	3692.8	-0.00268754	0.00003326	4222.8	-0.01993963	0	
512.99	0.47179681		1042.99	0.15260772	0.14842866	1572.98	0.17318927	0.16888078	2102.99	-0.03376956	0	2632.98	0.01095992	0.00504914	3163.01	0.00313425	0.00516105	3693	-0.00228041	0.00003295	4223	-0.02156451	0	
513.19	0.47078938		1043.19	0.15229346	0.14841177	1573.18	0.17257481	0.16886197	2103.19	-0.03340529	0	2633.18	0.01157521	0.00502943	3163.21	0.00386271	0.00515075	3693.2	-0.00162566	0.00003264	4223.2	-0.02142689	0	
513.39	0.47042906		1043.39	0.15228859	0.14839488	1573.38	0.17227532	0.16884317	2103.39	-0.0349127	0	2633.38	0.01214697	0.00500979	3163.41	0.0038748	0.00514046	3693.4	-0.00181129	0.00003233	4223.4	-0.02163947	0	
513.59	0.46982525		1043.59	0.15207348	0.14837798	1573.58	0.17057425	0.16882437	2103.59	-0.03605444	0	2633.58	0.01153438	0.00499022	3163.61	0.00407972	0.0051302	3693.6	-0.00159128	0.00003202	4223.6	-0.02182479	0	
513.79	0.47069832		1043.79	0.15190359	0.1483611	1573.78	0.17009393	0.16880557	2103.79	-0.03532449	0	2633.78	0.0106577	0.00497074	3163.81	0.00390082	0.00511996	3693.8	-0.0008673	0.00003172	4223.8	-0.0222225	0	
513.99	0.47076612		1043.99	0.15132816	0.14834421	1573.98	0.16945856	0.16878677	2103.99	-0.03541086	0	2633.98	0.01073114	0.00495132	3164.01	0.00497705	0.00510974	3694	-0.0011578	0.00003142	4224	-0.02435787	0	
514.19	0.46999583		1044.19	0.15105884	0.14832732	1574.18	0.16983559	0.16876798	2104.19	-0.03617013	0	2634.18	0.01014911	0.00493199	3164.21	0.00584548	0.00509954	3694.2	-0.00183665	0.00003112	4224.2	-0.02534898	0	
514.39	0.46967362		1044.39	0.15081917	0.14831044	1574.38	0.17097211	0.16874919	2104.39	-0.03529578	0	2634.38	0.00952112	0.00491273	3164.41	0.00584022	0.00508936	3694.4	-0.00292113	0.00003083	4224.4	-0.02523968	0	
514.59	0.46894779		1044.59	0.15063722	0.14829356	1574.58	0.17132083	0.1687304	2104.59	-0.03411519	0	2634.58	0.00997992	0.00489355	3164.61	0.0063457	0.0050792	3694.6	-0.00269537	0.00003054	4224.6	-0.02528767	0	
514.79	0.46906704		1044.79	0.15043397	0.14827668	1574.78	0.17203413	0.16871161	2104.79	-0.03257956	0	2634.78	0.00999539	0.00487444	3164.81	0.00552079	0.00506907	3694.8	-0.00286159	0.00003025	4224.8	-0.02444894	0	
514.99	0.46975815		1044.99	0.1498711	0.1482598	1574.98	0.17233124	0.16869282	2104.99	-0.03207781	0	2634.98	0.00969173	0.0048554	3165.01	0.00506256	0.00505895	3695	-0.00261525	0.00002997	4225	-0.02342583	0	
515.19	0.47020981		1045.19	0.15018774	0.14824293	1575.18	0.17315979	0.16867404	2105.19	-0.03119731	0	2635.18	0.01071661	0.00483644	3165.21	0.00476475	0.00504885	3695.2	-0.00262902	0.00002968	4225.2	-0.02318904	0	
515.39	0.47011068		1045.39	0.14974916	0.14822605	1575.38	0.17456946	0.16865525	2105.39	-0.03057792	0	2635.38	0.0108747	0.00481755	3165.41	0.00461963	0.00503877	3695.4	-0.00365157	0.0000294	4225.4	-0.02214029	0	
515.59	0.47049443		1045.59	0.15033814	0.14820918	1575.58	0.17375652	0.16863647	2105.59	-0.02972237	0	2635.58	0.01024896	0.00479874	3165.61	0.00354245	0.00502871	3695.6	-0.00374334	0.00002912	4225.6	-0.02153512	0	
515.79	0.47095787		1045.79	0.14953185	0.14819231	1575.78	0.17338538	0.1686177	2105.79	-0.0303061	0	2635.78	0.00929309	0.00478	3165.81	0.00285244	0.00501868	3695.8	-0.00421235	0.00002885	4225.8	-0.02159638	0	
515.99	0.47137614		1045.99	0.1494459	0.14817544	1575.98	0.17392936	0.16859892	2105.99	-0.03026565	0	2635.98	0.00845029	0.00476133	3166.01	0.0030968	0.00500866	3696	-0.0044165	0.00002858	4226	-0.02076773	0	
516.19	0.4726446		1046.19	0.14884405	0.14815858	1576.18	0.17423279	0.16858015	2106.19	-0.03082505	0	2636.18	0.00840946	0.00474274	3166.21	0.00218156	0.00499866	3696.2	-0.00385929	0.00002831	4226.2	-0.0198232	0	
516.39	0.47238484		1046.39	0.14876553	0.14814171	1576.38	0.17377675	0.16856138	2106.39	-0.03054885	0	2636.38	0.00756021	0.00472422	3166.41	0.00158285	0.00498868	3696.4	-0.00430094	0.00002804	4226.4	-0.01964061	0	
516.59	0.47244756		1046.59	0.14831901	0.14812485	1576.58	0.17328637	0.16854261	2106.59	-0.03091492	0	2636.58	0.00831363	0.00470577	3166.61	0.00172134	0.00497872	3696.6	-0.00500193	0.00002777	4226.6	-0.01909407	0	
516.79	0.47247604		1046.79	0.14762185	0.14810799	1576.78	0.17446308	0.16852384	2106.79	-0.03132791	0	2636.78	0.00847664	0.0046874	3166.81	0.00206414	0.00496879	3696.8	-0.00589939	0.00002751	4226.8	-0.01915776	0	
516.99	0.47215612		1046.99	0.14826406	0.14809113	1576.98	0.17457134	0.16850507	2106.99	-0.03183399	0	2636.98	0.00886813	0.00466909	3167.01	0.00197682	0.00495887	3697	-0.00671976	0.00002725	4227	-0.02057537	0	
517.19	0.47237517		1047.19	0.14831835	0.14807427	1577.18	0.17428997	0.16848631	2107.19	-0.03316129	0	2637.18	0.00916187	0.00465086	3167.21	0.0027141	0.00494897	3697.2	-0.00561252	0.00002699	4227.2	-0.02059203	0	
517.39	0.47198977		1047.39	0.14776498	0.14805742	1577.38	0.17396846	0.16846755	2107.39	-0.03427355	0	2637.38	0.00932996	0.0046327	3167.41	0.00212186	0.00493909	3697.4	-0.00610453	0.00002674	4227.4	-0.02078463	0	
517.59	0.47191976		1047.59	0.14747023	0.14804057	1577.58	0.17325081	0.16844879	2107.59	-0.03383077	0	2637.58	0.00897393	0.00461461	3167.61	0.00194685	0.00492923	3697.6	-0.00646988	0.00002649	4227.6	-0.02114225	0	
517.79	0.47218166		1047.79	0.14676103	0.14802372	1577.78	0.17238398	0.16843003	2107.79	-0.03277707	0	2637.78	0.01016491	0.00459659	3167.81	0.00249455	0.00491939	3697.8	-0.00617725	0.00002624	4227.8	-0.02233269	0	
517.99	0.47155066		1047.99	0.14725573	0.14800687	1577.98	0.17290858	0.16841128	2107.99	-0.03298589	0	2637.98	0.01002523	0.00457864	3168.01	0.0036472	0.00490957	3698	-0.00689004	0.00002599	4228	-0.0233955	0	
518.19	0.4709859		1048.19	0.14857332	0.14799002	1578.18	0.17368377	0.16839253	2108.19	-0.03257922	0	2638.18	0.00911907	0.00456076	3168.21	0.00392883	0.00489977	3698.2	-0.00703175	0.00002574	4228.2	-0.02357595	0	
518.39	0.47038351		1048.39	0.14959816	0.14797318	1578.38	0.17354345	0.16837378	2108.39	-0.03194746	0	2638.38	0.00984411	0.00454295	3168.41	0.00471307	0.00488999	3698.4	-0.0066174	0.0000255	4228.4	-0.02364472	0	
518.59	0.47109317		1048.59	0.14974369	0.14795633	1578.58	0.17355267	0.16835503	2108.59	-0.03192926	0	2638.58	0.0098286	0.0045252	3168.61	0.00553883	0.00488023	3698.6	-0.00569217	0.00002526	4228.6	-0.0236182	0	
518.79	0.4724534		1048.79	0.15039396	0.14793949	1578.78	0.1739832	0.16833628	2108.79	-0.03147137	0	2638.78	0.0090321	0.00450753	3168.81	0.00605806	0.00487049	3698.8	-0.00558508	0.00002502	4228.8	-0.02277553	0	
518.99	0.47279213		1048.99	0.15015303	0.14792265	1578.98	0.17426208	0.16831754	2108.99	-0.03125619	0	2638.98	0.00926421	0.00448993	3169.01	0.00610279	0.00486077	3699	-0.00489147	0.00002478	4229	-0.02321791	0	
519.19	0.47198175		1049.19	0.15088645	0.14790582	1579.18	0.1747485	0.16829879	2109.19	-0.03167353	0	2639.18	0.01027482	0.0044724	3169.21	0.00676967	0.00485107	3699.2	-0.00505162	0.00002455	4229.2	-0.02370383	0	
519.39	0.47263816		1049.39	0.15149277	0.14788898	1579.38	0.17396652	0.16828005	2109.39	-0.0326687	0	2639.38	0.01019828	0.00445493	3169.41	0.00632325	0.00484138	3699.4	-0.00497728	0.00002432	4229.4	-0.02342052	0	
519.59	0.47358012		1049.59	0.15169572	0.14787215	1579.58	0.17381361	0.16826132	2109.59	-0.03323985	0	2639.58	0.00963369	0.00443754	3169.61	0.00653496	0.00483172	3699.6	-0.00434772	0.00002409	4229.6	-0.02289561	0	
519.79	0.47406638		1049.79	0.15254539	0.14785532	1579.78	0.17478802	0.16824258	2109.79	-0.03383516	0	2639.78	0.0092459	0.00442021	3169.81	0.00741513	0.00482207	3699.8	-0.00431075	0.00002386	4229.8	-0.02311969	0	
519.99	0.47412611		1049.99	0.15292661	0.14783849	1579.98	0.17500605	0.16822385	2109.99	-0.03312048	0	2639.98	0.00957504	0.00440295	3170.01	0.00757354	0.00481245	3700	-0.00356717	0.00002364	4230	-0.02149295	0	
520.19	0.47415056		1050.19	0.15316774	0.14782166	1580.18	0.17497693	0.16820511	2110.19	-0.03338145	0	2640.18	0.00949838	0.00438575	3170.21	0.00708135	0.00480284	3700.2	-0.00343506	0.00002341	4230.2	-0.02076702	0	
520.39	0.47324675		1050.39	0.1528326	0.14780483	1580.38	0.17390979	0.16818638	2110.39	-0.03337253	0	2640.38	0.01023344	0.00436863	3170.41	0.007478	0.00479326	3700.4	-0.00387636	0.00002319	4230.4	-0.02095158	0	
520.59	0.47267963		1050.59	0.15183953	0.14778801	1580.58	0.17454744	0.16816766	2110.59	-0.03375575	0	2640.58	0.0106396	0.00435157	3170.61	0.00706621	0.00478369	3700.6	-0.004143	0.00002297	4230.6	-0.02073465	0	
520.79	0.47196399		1050.79	0.15127489	0.14777119	1580.78	0.17392852	0.16814893	2110.79	-0.03426862	0	2640.78	0.00986095	0.00433457	3170.81	0.00671059	0.00477414	3700.8	-0.00501036	0.00002276	4230.8	-0.02144487	0	
520.99	0.47070306		1050.99	0.15147686	0.14775437	1580.98	0.17240463	0.16813021	2110.99	-0.03481207	0	2640.98	0.01002798	0.00431765	3171.01	0.00665684	0.00476461	3701	-0.00454348	0.00002254	4231	-0.02172256	0	
521.19	0.46994161		1051.19	0.14956974	0.14773755	1581.18	0.17212243	0.16811149	2111.19	-0.03511462	0	2641.18	0.00991494	0.00430079	3171.21	0.00623629	0.0047551	3701.2	-0.00408438	0.00002233	4231.2	-0.02149811	0	
521.39	0.46938165		1051.39	0.14818652	0.14772073	1581.38	0.17229501	0.16809277	2111.39	-0.03516173	0	2641.38	0.009995	0.00428399	3171.41	0.00541077	0.00474561	3701.4	-0.00509141	0.00002212	4231.4	-0.02131529	0	
521.59	0.46921175		1051.59	0.1473014	0.14770392	1581.58	0.17200248	0.16807405	2111.59	-0.03505072	0	2641.58	0.00869992	0.00426726	3171.61	0.00511126	0.00473613	3701.6	-0.00516107	0.00002191	4231.6	-0.02211315	0	
521.79	0.469541		1051.79	0.14698609	0.14768711	1581.78	0.17096858	0.16805533	2111.79	-0.03504763	0	2641.78	0.00893001	0.0042506	3171.81	0.00504595	0.00472668	3701.8	-0.00468603	0.0000217	4231.8	-0.0216971	0	
521.99	0.46905459		1051.99	0.14738273	0.1476703	1581.98	0.17168	0.16803662	2111.99	-0.03565134	0	2641.98	0.00866154	0.004234	3172.01	0.00568018	0.00471725	3702	-0.00526236	0.0000215	4232	-0.02289295	0	
522.19	0.46854418		1052.19	0.14816072	0.14765349	1582.18	0.17190325	0.16801791	2112.19	-0.03563071	0	2642.18	0.00851663	0.00421746	3172.21	0.0058142	0.00470783	3702.2	-0.00476827	0.00002129	4232.2	-0.02351566	0	
522.39	0.46834886		1052.39	0.1478421	0.14763668	1582.38	0.17103592	0.1679992	2112.39	-0.03598172	0	2642.38	0.00878851	0.004201	3172.41	0.00580677	0.00469843	3702.4	-0.00448086	0.00002109	4232.4	-0.02369466	0	
522.59	0.46906064		1052.59	0.14775233	0.14761988	1582.58	0.17112545	0.16798049	2112.59	-0.03613217	0	2642.58	0.00707569	0.00418459	3172.61	0.00622859	0.00468905	3702.6	-0.00523744	0.00002089	4232.6	-0.02348747	0	
522.79	0.46892533		1052.79	0.14763559	0.14760307	1582.78	0.17155263	0.16796179	2112.79	-0.03638255	0	2642.78	0.00669401	0.00416825	3172.81	0.00587886	0.00467969	3702.8	-0.0055084	0.0000207	4232.8	-0.02309352	0	
522.99	0.46895813		1052.99	0.1478301	0.14758627	1582.98	0.17179755	0.16794309	2112.99	-0.03682721	0	2642.98	0.00777466	0.00415197	3173.01	0.00553664	0.00467035	3703	-0.00608957	0.0000205	4233	-0.02351788	0	
523.19	0.46961976		1053.19	0.14871661	0.14756947	1583.18	0.17133552	0.16792439	2113.19	-0.03759748	0	2643.18	0.00838165	0.00413576	3173.21	0.00519941	0.00466103	3703.2	-0.00580797	0.00002031	4233.2	-0.023169	0	
523.39	0.46972939		1053.39	0.14857882	0.14755268	1583.38	0.17147173	0.16790569	2113.39	-0.03768316	0	2643.38	0.00939006	0.00411961	3173.41	0.00456543	0.00465173	3703.4	-0.00589928	0.00002011	4233.4	-0.02243538	0	
523.59	0.46993546		1053.59	0.1493099	0.14753588	1583.58	0.17260155	0.16788699	2113.59	-0.03667729	0	2643.58	0.01055059	0.00410352	3173.61	0.00462465	0.00464244	3703.6	-0.00611224	0.00001992	4233.6	-0.02171142	0	
523.79	0.46954146		1053.79	0.1504913	0.14751909	1583.78	0.17245009	0.1678683	2113.79	-0.03594498	0	2643.78	0.01066737	0.0040875	3173.81	0.00407732	0.00463317	3703.8	-0.00619918	0.00001974	4233.8	-0.0220713	0	
523.99	0.46949686		1053.99	0.15188365	0.1475023	1583.98	0.17229464	0.16784961	2113.99	-0.03572917	0	2643.98	0.01101674	0.00407153	3174.01	0.00270767	0.00462393	3704	-0.00599075	0.00001955	4234	-0.02196982	0	
524.19	0.4684999		1054.19	0.15274344	0.14748551	1584.18	0.17240325	0.16783092	2114.19	-0.03573257	0	2644.18	0.01102109	0.00405563	3174.21	0.00241429	0.0046147	3704.2	-0.00612157	0.00001937	4234.2	-0.02214184	0	
524.39	0.4683064		1054.39	0.15346888	0.14746872	1584.38	0.17179928	0.16781223	2114.39	-0.03507704	0	2644.38	0.01177302	0.0040398	3174.41	0.00336412	0.00460548	3704.4	-0.00672527	0.00001918	4234.4	-0.02316508	0	
524.59	0.46671435		1054.59	0.15330479	0.14745193	1584.58	0.1714379	0.16779354	2114.59	-0.03451067	0	2644.58	0.0112764	0.00402402	3174.61	0.0024235	0.00459629	3704.6	-0.00624651	0.000019	4234.6	-0.02279017	0	
524.79	0.4663147		1054.79	0.15337432	0.14743515	1584.78	0.17035565	0.16777486	2114.79	-0.03530814	0	2644.78	0.01099737	0.00400831	3174.81	0.00251472	0.00458712	3704.8	-0.00580009	0.00001882	4234.8	-0.02252244	0	
524.99	0.4659958		1054.99	0.15346067	0.14741837	1584.98	0.16989709	0.16775618	2114.99	-0.03475478	0	2644.98	0.01086255	0.00399265	3175.01	0.00228552	0.00457796	3705	-0.00546831	0.00001864	4235	-0.02272039	0	
525.19	0.46569059		1055.19	0.15180633	0.14740159	1585.18	0.17061212	0.1677375	2115.19	-0.03424601	0	2645.18	0.01045693	0.00397706	3175.21	0.00233222	0.00456882	3705.2	-0.00518946	0.00001847	4235.2	-0.02293965	0	
525.39	0.46671195		1055.39	0.15217714	0.14738481	1585.38	0.17055951	0.16771882	2115.39	-0.03391862	0	2645.38	0.0107993	0.00396153	3175.41	0.00211715	0.0045597	3705.4	-0.00537627	0.00001829	4235.4	-0.02299858	0	
525.59	0.4669728		1055.59	0.15193988	0.14736803	1585.58	0.16985828	0.16770014	2115.59	-0.03333949	0	2645.58	0.01000597	0.00394606	3175.61	0.00251628	0.0045506	3705.6	-0.0051505	0.00001812	4235.6	-0.02341675	0	
525.79	0.46742028		1055.79	0.15249454	0.14735126	1585.78	0.16944576	0.16768147	2115.79	-0.03369459	0	2645.78	0.0109308	0.00393065	3175.81	0.00291796	0.00454152	3705.8	-0.00514193	0.00001795	4235.8	-0.0233867	0	
525.99	0.46775793		1055.99	0.15191992	0.14733449	1585.98	0.16909177	0.1676628	2115.99	-0.03381868	0	2645.98	0.01186167	0.0039153	3176.01	0.00321714	0.00453245	3706	-0.00542704	0.00001778	4236	-0.0239741	0	
526.19	0.46821494		1056.19	0.15245863	0.14731772	1586.18	0.16919111	0.16764413	2116.19	-0.03342167	0	2646.18	0.01201541	0.00390001	3176.21	0.00265523	0.0045234	3706.2	-0.00598793	0.00001761	4236.2	-0.02280633	0	
526.39	0.46904579		1056.39	0.15172395	0.14730095	1586.38	0.16855727	0.16762546	2116.39	-0.03223678	0	2646.38	0.01274089	0.00388478	3176.41	0.00304728	0.00451438	3706.4	-0.00682048	0.00001745	4236.4	-0.02273005	0	
526.59	0.47036595		1056.59	0.15163664	0.14728418	1586.58	0.16882713	0.1676068	2116.59	-0.0321546	0	2646.58	0.01227539	0.00386961	3176.61	0.00344265	0.00450536	3706.6	-0.00778755	0.00001728	4236.6	-0.02305063	0	
526.79	0.47127924		1056.79	0.15099575	0.14726742	1586.78	0.16952052	0.16758813	2116.79	-0.03180944	0	2646.78	0.01321384	0.0038545	3176.81	0.00394815	0.00449637	3706.8	-0.00794953	0.00001712	4236.8	-0.02300755	0	
526.99	0.47231299		1056.99	0.15125356	0.14725066	1586.98	0.16985086	0.16756947	2116.99	-0.03201404	0	2646.98	0.01402336	0.00383945	3177.01	0.00420104	0.0044874	3707	-0.00814958	0.00001696	4237	-0.02393746	0	
527.19	0.47296151		1057.19	0.15058237	0.1472339	1587.18	0.17008466	0.16755081	2117.19	-0.03194358	0	2647.18	0.01450979	0.00382446	3177.21	0.00481954	0.00447844	3707.2	-0.00724627	0.0000168	4237.2	-0.02333809	0	
527.39	0.47268368		1057.39	0.1499231	0.14721714	1587.38	0.17048199	0.16753216	2117.39	-0.03140624	0	2647.38	0.01469066	0.00380952	3177.41	0.00523218	0.0044695	3707.4	-0.00744725	0.00001664	4237.4	-0.02350749	0	
527.59	0.47362899		1057.59	0.15028434	0.14720038	1587.58	0.17035835	0.1675135	2117.59	-0.03110585	0	2647.58	0.01419193	0.00379465	3177.61	0.00495878	0.00446058	3707.6	-0.00762036	0.00001648	4237.6	-0.02344021	0	
527.79	0.47380331		1057.79	0.15073277	0.14718362	1587.78	0.17040981	0.16749485	2117.79	-0.03188866	0	2647.78	0.01408576	0.00377983	3177.81	0.00448319	0.00445167	3707.8	-0.00795207	0.00001632	4237.8	-0.02440885	0	
527.99	0.47345996		1057.99	0.15191854	0.14716687	1587.98	0.17117614	0.1674762	2117.99	-0.03290908	0	2647.98	0.01392442	0.00376507	3178.01	0.00389812	0.00444279	3708	-0.00825127	0.00001617	4238	-0.02484003	0	
528.19	0.47319038		1058.19	0.15170849	0.14715012	1588.18	0.17107445	0.16745755	2118.19	-0.03277155	0	2648.18	0.01412756	0.00375036	3178.21	0.00424085	0.00443392	3708.2	-0.00751607	0.00001602	4238.2	-0.02458493	0	
528.39	0.4732527		1058.39	0.15178313	0.14713337	1588.38	0.17153517	0.1674389	2118.39	-0.03224251	0	2648.38	0.01419387	0.00373572	3178.41	0.00498641	0.00442507	3708.4	-0.00744602	0.00001587	4238.4	-0.02513	0	
528.59	0.47250778		1058.59	0.15083481	0.14711662	1588.58	0.1714811	0.16742026	2118.59	-0.03273658	0	2648.58	0.01421747	0.00372113	3178.61	0.00354782	0.00441624	3708.6	-0.00634616	0.00001572	4238.6	-0.02432558	0	
528.79	0.47296731		1058.79	0.15079794	0.14709988	1588.78	0.17187472	0.16740162	2118.79	-0.0324253	0	2648.78	0.01352187	0.0037066	3178.81	0.00384655	0.00440742	3708.8	-0.00598577	0.00001557	4238.8	-0.02400831	0	
528.99	0.47292248		1058.99	0.15098423	0.14708313	1588.98	0.17172263	0.16738298	2118.99	-0.03193257	0	2648.98	0.01334713	0.00369212	3179.01	0.00328504	0.00439862	3709	-0.00647231	0.00001542	4239	-0.02426342	0	
529.19	0.47238141		1059.19	0.15047777	0.14706639	1589.18	0.17172889	0.16736434	2119.19	-0.03186865	0	2649.18	0.01246144	0.00367771	3179.21	0.00362027	0.00438984	3709.2	-0.00616924	0.00001528	4239.2	-0.0232078	0	
529.39	0.47280667		1059.39	0.15052648	0.14704965	1589.38	0.17213119	0.1673457	2119.39	-0.03212595	0	2649.38	0.01169274	0.00366335	3179.41	0.0034058	0.00438108	3709.4	-0.00574417	0.00001513	4239.4	-0.02305648	0	
529.59	0.47271244		1059.59	0.14996146	0.14703291	1589.58	0.17263223	0.16732707	2119.59	-0.0325072	0	2649.58	0.01084964	0.00364904	3179.61	0.00311333	0.00437234	3709.6	-0.00608124	0.00001499	4239.6	-0.02300956	0	
529.79	0.47304846		1059.79	0.15017091	0.14701618	1589.78	0.17278288	0.16730843	2119.79	-0.03325387	0	2649.78	0.01049307	0.00363479	3179.81	0.00264508	0.00436361	3709.8	-0.00636719	0.00001485	4239.8	-0.02221139	0	
529.99	0.47335893		1059.99	0.1503042	0.14699944	1589.98	0.17251826	0.1672898	2119.99	-0.03318026	0	2649.98	0.01072278	0.0036206	3180.01	0.00194488	0.0043549	3710	-0.00639275	0.00001471	4240	-0.02067257	0	
530.19	0.47364934		1060.19	0.15047594	0.14698271	1590.18	0.17330937	0.16727118	2120.19	-0.03279341	0	2650.18	0.01068591	0.00360646	3180.21	0.00163535	0.0043462	3710.2	-0.00640065	0.00001457	4240.2	-0.01978119	0	
530.39	0.47326152		1060.39	0.15001199	0.14696598	1590.38	0.17310674	0.16725255	2120.39	-0.03198365	0	2650.38	0.01105512	0.00359237	3180.41	0.00233192	0.00433753	3710.4	-0.00677122	0.00001443	4240.4	-0.02044456	0	
530.59	0.47365214		1060.59	0.15037395	0.14694925	1590.58	0.17362776	0.16723393	2120.59	-0.03230592	0	2650.58	0.01011801	0.00357835	3180.61	0.00215896	0.00432887	3710.6	-0.00692318	0.00001429	4240.6	-0.02067698	0	
530.79	0.47274708		1060.79	0.15031074	0.14693253	1590.78	0.17400883	0.16721531	2120.79	-0.03263451	0	2650.78	0.01019195	0.00356437	3180.81	0.00250753	0.00432023	3710.8	-0.00710928	0.00001416	4240.8	-0.02053224	0	
530.99	0.47185771		1060.99	0.15083954	0.1469158	1590.98	0.17414312	0.16719669	2120.99	-0.03293277	0	2650.98	0.01023258	0.00355045	3181.01	0.0021676	0.00431161	3711	-0.00699664	0.00001402	4241	-0.0203906	0	
531.19	0.47078533		1061.19	0.15025789	0.14689908	1591.18	0.17344762	0.16717807	2121.19	-0.03327007	0	2651.18	0.00976165	0.00353659	3181.21	0.00304601	0.004303	3711.2	-0.00691018	0.00001389	4241.2	-0.02032454	0	
531.39	0.47037875		1061.39	0.15107751	0.14688236	1591.38	0.17254998	0.16715945	2121.39	-0.0338074	0	2651.38	0.00890399	0.00352278	3181.41	0.00242569	0.00429441	3711.4	-0.00704287	0.00001376	4241.4	-0.02063862	0	
531.59	0.47073879		1061.59	0.15149698	0.14686564	1591.58	0.17144162	0.16714084	2121.59	-0.03448045	0	2651.58	0.00849364	0.00350902	3181.61	0.00197432	0.00428584	3711.6	-0.00763239	0.00001363	4241.6	-0.02043133	0	
531.79	0.47009771		1061.79	0.15127138	0.14684892	1591.78	0.17173107	0.16712223	2121.79	-0.03413641	0	2651.78	0.00860817	0.00349532	3181.81	0.00204599	0.00427728	3711.8	-0.00781739	0.0000135	4241.8	-0.02103965	0	
531.99	0.47005468		1061.99	0.15126716	0.14683221	1591.98	0.17101207	0.16710362	2121.99	-0.03411431	0	2651.98	0.00744485	0.00348167	3182.01	0.00180659	0.00426875	3712	-0.00781103	0.00001337	4242	-0.02148947	0	
532.19	0.46963782		1062.19	0.15111884	0.1468155	1592.18	0.17039586	0.16708501	2122.19	-0.03354135	0	2652.18	0.00795647	0.00346807	3182.21	0.00234471	0.00426022	3712.2	-0.00779172	0.00001325	4242.2	-0.02174582	0	
532.39	0.46940851		1062.39	0.15056078	0.14679878	1592.38	0.17043673	0.16706641	2122.39	-0.03362639	0	2652.38	0.00768915	0.00345453	3182.41	0.00351331	0.00425172	3712.4	-0.00822036	0.00001312	4242.4	-0.02227974	0	
532.59	0.46885183		1062.59	0.1500183	0.14678208	1592.58	0.16897873	0.1670478	2122.59	-0.03348866	0	2652.58	0.00770996	0.00344104	3182.61	0.00364553	0.00424323	3712.6	-0.00861235	0.000013	4242.6	-0.02257611	0	
532.79	0.46891954		1062.79	0.14928811	0.14676537	1592.78	0.1686716	0.1670292	2122.79	-0.03287801	0	2652.78	0.00734685	0.0034276	3182.81	0.00393743	0.00423476	3712.8	-0.00850595	0.00001288	4242.8	-0.02292695	0	
532.99	0.46860829		1062.99	0.14904485	0.14674866	1592.98	0.16835245	0.16701061	2122.99	-0.03369177	0	2652.98	0.00686362	0.00341422	3183.01	0.00405338	0.00422631	3713	-0.00840312	0.00001275	4243	-0.02337801	0	
533.19	0.46870228		1063.19	0.14901232	0.14673196	1593.18	0.16769759	0.16699201	2123.19	-0.03410268	0	2653.18	0.00590073	0.00340088	3183.21	0.00413341	0.00421787	3713.2	-0.0079345	0.00001263	4243.2	-0.02285358	0	
533.39	0.46886757		1063.39	0.14849302	0.14671526	1593.38	0.16868538	0.16697341	2123.39	-0.03465876	0	2653.38	0.00627926	0.0033876	3183.41	0.00365602	0.00420946	3713.4	-0.00736722	0.00001252	4243.4	-0.02347838	0	
533.59	0.46915515		1063.59	0.14784367	0.14669856	1593.58	0.1688064	0.16695482	2123.59	-0.03440181	0	2653.58	0.00698409	0.00337437	3183.61	0.00385947	0.00420105	3713.6	-0.00817004	0.0000124	4243.6	-0.02363346	0	
533.79	0.46894707		1063.79	0.14730473	0.14668186	1593.78	0.16903906	0.16693623	2123.79	-0.03478015	0	2653.78	0.0065147	0.0033612	3183.81	0.00477845	0.00419267	3713.8	-0.00793469	0.00001228	4243.8	-0.02353218	0	
533.99	0.4688912		1063.99	0.14800311	0.14666516	1593.98	0.16890411	0.16691764	2123.99	-0.03458225	0	2653.98	0.00708487	0.00334807	3184.01	0.00556873	0.0041843	3714	-0.0072977	0.00001216	4244	-0.02326119	0	
534.19	0.46912882		1064.19	0.14757111	0.14664847	1594.18	0.169091	0.16689906	2124.19	-0.03431314	0	2654.18	0.0082655	0.003335	3184.21	0.00613712	0.00417595	3714.2	-0.00695565	0.00001205	4244.2	-0.02273569	0	
534.39	0.46856075		1064.39	0.1474099	0.14663178	1594.38	0.16946017	0.16688047	2124.39	-0.0338404	0	2654.38	0.0088692	0.00332197	3184.41	0.00656582	0.00416761	3714.4	-0.00785456	0.00001194	4244.4	-0.02270891	0	
534.59	0.46924449		1064.59	0.14734646	0.14661509	1594.58	0.17067198	0.16686189	2124.59	-0.03320403	0	2654.58	0.00899793	0.003309	3184.61	0.00633386	0.00415929	3714.6	-0.00772187	0.00001182	4244.6	-0.02278706	0	
534.79	0.46897119		1064.79	0.14721154	0.1465984	1594.78	0.17055488	0.16684331	2124.79	-0.03400767	0	2654.78	0.00980458	0.00329608	3184.81	0.00560922	0.00415099	3714.8	-0.00796984	0.00001171	4244.8	-0.02286567	0	
534.99	0.46909092		1064.99	0.14837455	0.14658171	1594.98	0.17080017	0.16682473	2124.99	-0.03350763	0	2654.98	0.00972311	0.00328321	3185.01	0.00555228	0.0041427	3715	-0.00738162	0.0000116	4245	-0.02276981	0	
535.19	0.46902125		1065.19	0.14852591	0.14656503	1595.18	0.1709781	0.16680615	2125.19	-0.03385292	0	2655.18	0.00941592	0.00327039	3185.21	0.00587953	0.00413443	3715.2	-0.00700952	0.00001149	4245.2	-0.02264067	0	
535.39	0.46984067		1065.39	0.1489214	0.14654834	1595.38	0.17103563	0.16678758	2125.39	-0.03387137	0	2655.38	0.00974054	0.00325762	3185.41	0.00548524	0.00412618	3715.4	-0.00658848	0.00001138	4245.4	-0.021774	0	
535.59	0.47051205		1065.59	0.14875114	0.14653166	1595.58	0.1719396	0.16676901	2125.59	-0.03355464	0	2655.58	0.00876773	0.00324489	3185.61	0.00459867	0.00411794	3715.6	-0.0062996	0.00001127	4245.6	-0.02264799	0	
535.79	0.47080174		1065.79	0.14847176	0.14651498	1595.78	0.17299559	0.16675044	2125.79	-0.03275065	0	2655.78	0.00906805	0.00323222	3185.81	0.00490929	0.00410972	3715.8	-0.00591843	0.00001117	4245.8	-0.02302215	0	
535.99	0.47056901		1065.99	0.14866101	0.14649831	1595.98	0.17280567	0.16673187	2125.99	-0.03259596	0	2655.98	0.00859572	0.0032196	3186.01	0.00526466	0.00410152	3716	-0.00614787	0.00001106	4246	-0.0236304	0	
536.19	0.46977707		1066.19	0.14899572	0.14648163	1596.18	0.17293055	0.16671331	2126.19	-0.03232226	0	2656.18	0.00903729	0.00320703	3186.21	0.00559709	0.00409333	3716.2	-0.00671347	0.00001096	4246.2	-0.02333903	0	
536.39	0.47003355		1066.39	0.1496745	0.14646496	1596.38	0.17299017	0.16669474	2126.39	-0.03281111	0	2656.38	0.00905192	0.0031945	3186.41	0.00514707	0.00408516	3716.4	-0.00771104	0.00001085	4246.4	-0.02372442	0	
536.59	0.46901488		1066.59	0.15036593	0.14644829	1596.58	0.17277665	0.16667618	2126.59	-0.03312822	0	2656.58	0.00936642	0.00318203	3186.61	0.00416265	0.00407701	3716.6	-0.007605	0.00001075	4246.6	-0.0241216	0	
536.79	0.46928062		1066.79	0.15055315	0.14643162	1596.78	0.1730606	0.16665762	2126.79	-0.03373542	0	2656.78	0.00930716	0.0031696	3186.81	0.00276358	0.00406887	3716.8	-0.00784068	0.00001065	4246.8	-0.02463645	0	
536.99	0.46911655		1066.99	0.15163974	0.14641495	1596.98	0.17264161	0.16663906	2126.99	-0.03411746	0	2656.98	0.00905208	0.00315723	3187.01	0.00246865	0.00406075	3717	-0.00768379	0.00001055	4247	-0.02418654	0	
537.19	0.46905222		1067.19	0.15218096	0.14639829	1597.18	0.17159974	0.16662051	2127.19	-0.03479014	0	2657.18	0.00914569	0.0031449	3187.21	0.0020798	0.00405264	3717.2	-0.00755331	0.00001045	4247.2	-0.02458509	0	
537.39	0.46864496		1067.39	0.15111304	0.14638162	1597.38	0.1721009	0.16660195	2127.39	-0.03520568	0	2657.38	0.01017407	0.00313262	3187.41	0.00177814	0.00404455	3717.4	-0.00754398	0.00001035	4247.4	-0.02522294	0	
537.59	0.46862491		1067.59	0.15032227	0.14636496	1597.58	0.17178684	0.1665834	2127.59	-0.03537814	0	2657.58	0.01047229	0.00312038	3187.61	0.0022961	0.00403648	3717.6	-0.00828558	0.00001025	4247.6	-0.02523815	0	
537.79	0.46824663		1067.79	0.15051192	0.1463483	1597.78	0.17216843	0.16656485	2127.79	-0.03568424	0	2657.78	0.01128622	0.0031082	3187.81	0.00266064	0.00402842	3717.8	-0.00843552	0.00001016	4247.8	-0.02531796	0	
537.99	0.46870836		1067.99	0.15017532	0.14633164	1597.98	0.17236699	0.16654631	2127.99	-0.03644174	0	2657.98	0.01288649	0.00309606	3188.01	0.00242544	0.00402038	3718	-0.00749639	0.00001006	4248	-0.0247831	0	
538.19	0.46845179		1068.19	0.14923001	0.14631499	1598.18	0.17287058	0.16652776	2128.19	-0.03651986	0	2658.18	0.01441497	0.00308397	3188.21	0.00211247	0.00401236	3718.2	-0.00677617	0.00000997	4248.2	-0.0243478	0	
538.39	0.46819802		1068.39	0.14875941	0.14629833	1598.38	0.17335121	0.16650922	2128.39	-0.03642855	0	2658.38	0.01432249	0.00307193	3188.41	0.00157538	0.00400435	3718.4	-0.00709795	0.00000987	4248.4	-0.02442317	0	
538.59	0.4685615		1068.59	0.14822949	0.14628168	1598.58	0.17393096	0.16649068	2128.59	-0.03612326	0	2658.58	0.01515904	0.00305993	3188.61	0.00121684	0.00399636	3718.6	-0.00654343	0.00000978	4248.6	-0.02509631	0	
538.79	0.46857879		1068.79	0.14810337	0.14626503	1598.78	0.17332085	0.16647214	2128.79	-0.03623285	0	2658.78	0.01495149	0.00304798	3188.81	0.00106265	0.00398838	3718.8	-0.00613981	0.00000969	4248.8	-0.02522608	0	
538.99	0.46817265		1068.99	0.14842626	0.14624838	1598.98	0.17374388	0.1664536	2128.99	-0.03625463	0	2658.98	0.01472287	0.00303608	3189.01	0.00103719	0.00398042	3719	-0.00582629	0.00000959	4249	-0.02537865	0	
539.19	0.46783341		1069.19	0.14727123	0.14623173	1599.18	0.17331309	0.16643507	2129.19	-0.03594733	0	2659.18	0.01407221	0.00302422	3189.21	0.0018004	0.00397247	3719.2	-0.00598837	0.0000095	4249.2	-0.02600866	0	
539.39	0.468368		1069.39	0.14687701	0.14621509	1599.38	0.17255786	0.16641654	2129.39	-0.03570559	0	2659.38	0.01347788	0.00301241	3189.41	0.00257217	0.00396454	3719.4	-0.00489429	0.00000941	4249.4	-0.02650433	0	
539.59	0.46852659		1069.59	0.1465808	0.14619845	1599.58	0.17316637	0.166398	2129.59	-0.03484245	0	2659.58	0.01116516	0.00300065	3189.61	0.00312466	0.00395663	3719.6	-0.00469338	0.00000933	4249.6	-0.02719767	0	
539.79	0.46829871		1069.79	0.14682588	0.1461818	1599.78	0.17289355	0.16637948	2129.79	-0.03363023	0	2659.78	0.01109316	0.00298893	3189.81	0.00429582	0.00394873	3719.8	-0.00509093	0.00000924	4249.8	-0.02670596	0	
539.99	0.46800053		1069.99	0.14722207	0.14616517	1599.98	0.17200221	0.16636095	2129.99	-0.03274608	0	2659.98	0.00953951	0.00297726	3190.01	0.00474797	0.00394085	3720	-0.00550222	0.00000915	4250	-0.02723439	0	
540.19	0.4675747		1070.19	0.14842583	0.14614853	1600.18	0.17076707	0.16634243	2130.19	-0.0328054	0	2660.18	0.00949417	0.00296563	3190.21	0.00428447	0.00393298	3720.2	-0.00598383	0.00000906	4250.2	-0.02691919	0	
540.39	0.46739672		1070.39	0.14967783	0.14613189	1600.38	0.17093074	0.1663239	2130.39	-0.03287731	0	2660.38	0.00971085	0.00295405	3190.41	0.00387669	0.00392513	3720.4	-0.00632968	0.00000898	4250.4	-0.02701361	0	
540.59	0.46665505		1070.59	0.14920589	0.14611526	1600.58	0.1695404	0.16630538	2130.59	-0.0326157	0	2660.58	0.00833503	0.00294252	3190.61	0.00379926	0.0039173	3720.6	-0.00577402	0.00000889	4250.6	-0.02706398	0	
540.79	0.4666164		1070.79	0.1492693	0.14609863	1600.78	0.16837673	0.16628686	2130.79	-0.03225626	0	2660.78	0.00805472	0.00293103	3190.81	0.00367236	0.00390948	3720.8	-0.00639834	0.00000881	4250.8	-0.02651438	0	
540.99	0.46691852		1070.99	0.14901525	0.146082	1600.98	0.16817226	0.16626835	2130.99	-0.0319742	0	2660.98	0.00738423	0.00291958	3191.01	0.00399639	0.00390167	3721	-0.00616119	0.00000873	4251	-0.02628584	0	
541.19	0.46804404		1071.19	0.14863778	0.14606537	1601.18	0.16766232	0.16624983	2131.19	-0.03189868	0	2661.18	0.00654871	0.00290818	3191.21	0.00425682	0.00389389	3721.2	-0.00698904	0.00000864	4251.2	-0.02656899	0	
541.39	0.46842844		1071.39	0.14780323	0.14604874	1601.38	0.16817217	0.16623132	2131.39	-0.03180938	0	2661.38	0.00694166	0.00289682	3191.41	0.00406064	0.00388611	3721.4	-0.00718123	0.00000856	4251.4	-0.02537032	0	
541.59	0.46847315		1071.59	0.14815076	0.14603212	1601.58	0.1685586	0.16621281	2131.59	-0.03229311	0	2661.58	0.00794558	0.00288551	3191.61	0.00484633	0.00387836	3721.6	-0.00772653	0.00000848	4251.6	-0.02453043	0	
541.79	0.46919413		1071.79	0.14786802	0.1460155	1601.78	0.16961286	0.1661943	2131.79	-0.03175386	0	2661.78	0.00891782	0.00287424	3191.81	0.00486117	0.00387061	3721.8	-0.00642196	0.0000084	4251.8	-0.02475405	0	
541.99	0.47008502		1071.99	0.14787185	0.14599888	1601.98	0.17051444	0.1661758	2131.99	-0.03227056	0	2661.98	0.01006686	0.00286302	3192.01	0.00477701	0.00386289	3722	-0.00555678	0.00000832	4252	-0.02434469	0	
542.19	0.47017227		1072.19	0.14903151	0.14598226	1602.18	0.17102614	0.16615729	2132.19	-0.03188208	0	2662.18	0.01067274	0.00285184	3192.21	0.00458066	0.00385518	3722.2	-0.00469103	0.00000824	4252.2	-0.02398446	0	
542.39	0.4701412		1072.39	0.14915245	0.14596564	1602.38	0.17153197	0.16613879	2132.39	-0.0316918	0	2662.38	0.01103503	0.0028407	3192.41	0.00457017	0.00384748	3722.4	-0.0053677	0.00000817	4252.4	-0.02415583	0	
542.59	0.47070882		1072.59	0.1487128	0.14594903	1602.58	0.17193609	0.16612029	2132.59	-0.03224708	0	2662.58	0.01147213	0.00282961	3192.61	0.00364962	0.0038398	3722.6	-0.00539303	0.00000809	4252.6	-0.02427199	0	
542.79	0.47098216		1072.79	0.14862392	0.14593242	1602.78	0.17185	0.1661018	2132.79	-0.03248704	0	2662.78	0.01010953	0.00281856	3192.81	0.0038083	0.00383214	3722.8	-0.00597409	0.00000801	4252.8	-0.0240914	0	
542.99	0.470818		1072.99	0.1489486	0.14591581	1602.98	0.17187467	0.1660833	2132.99	-0.03295925	0	2662.98	0.01022242	0.00280755	3193.01	0.00415457	0.00382449	3723	-0.00651126	0.00000794	4253	-0.02405457	0	
543.19	0.47128507		1073.19	0.1494027	0.1458992	1603.18	0.17169224	0.16606481	2133.19	-0.03350943	0	2663.18	0.00797272	0.00279659	3193.21	0.00528456	0.00381685	3723.2	-0.00662999	0.00000786	4253.2	-0.0233556	0	
543.39	0.4714451		1073.39	0.1500699	0.14588259	1603.38	0.17118789	0.16604632	2133.39	-0.03360706	0	2663.38	0.00658716	0.00278567	3193.41	0.00521743	0.00380923	3723.4	-0.00633437	0.00000779	4253.4	-0.0224265	0	
543.59	0.47149304		1073.59	0.14969775	0.14586599	1603.58	0.17081338	0.16602783	2133.59	-0.03353723	0	2663.58	0.00550012	0.00277479	3193.61	0.00524975	0.00380163	3723.6	-0.00755093	0.00000771	4253.6	-0.02211626	0	
543.79	0.47069826		1073.79	0.15036955	0.14584938	1603.78	0.17033136	0.16600934	2133.79	-0.03426231	0	2663.78	0.00629152	0.00276395	3193.81	0.00432171	0.00379404	3723.8	-0.00781789	0.00000764	4253.8	-0.02246137	0	
543.99	0.47026051		1073.99	0.15096828	0.14583278	1603.98	0.16972165	0.16599085	2133.99	-0.03464784	0	2663.98	0.00557572	0.00275316	3194.01	0.00412128	0.00378647	3724	-0.00769763	0.00000757	4254	-0.0223119	0	
544.19	0.46957742		1074.19	0.15124992	0.14581618	1604.18	0.16831749	0.16597237	2134.19	-0.03466163	0	2664.18	0.00655397	0.00274241	3194.21	0.00283085	0.00377891	3724.2	-0.00829235	0.0000075	4254.2	-0.02169378	0	
544.39	0.46786866		1074.39	0.15156636	0.14579958	1604.38	0.1682599	0.16595389	2134.39	-0.0348885	0	2664.38	0.00637629	0.0027317	3194.41	0.00245301	0.00377137	3724.4	-0.00873127	0.00000743	4254.4	-0.02184419	0	
544.59	0.46664782		1074.59	0.15034447	0.14578299	1604.58	0.16759288	0.16593541	2134.59	-0.03489175	0	2664.58	0.00583974	0.00272103	3194.61	0.00186965	0.00376384	3724.6	-0.00908011	0.00000736	4254.6	-0.02180139	0	
544.79	0.4662963		1074.79	0.15024126	0.14576639	1604.78	0.1678193	0.16591693	2134.79	-0.03469117	0	2664.78	0.00669417	0.00271041	3194.81	0.00173116	0.00375633	3724.8	-0.00905923	0.00000729	4254.8	-0.02203339	0	
544.99	0.46688558		1074.99	0.14948996	0.1457498	1604.98	0.16790153	0.16589846	2134.99	-0.03407824	0	2664.98	0.00607178	0.00269982	3195.01	0.00106265	0.00374883	3725	-0.00933659	0.00000722	4255	-0.02250035	0	
545.19	0.46798973		1075.19	0.14906215	0.14573321	1605.18	0.16824139	0.16587998	2135.19	-0.0341554	0	2665.18	0.00626879	0.00268928	3195.21	0.00104827	0.00374135	3725.2	-0.01001366	0.00000715	4255.2	-0.0225346	0	
545.39	0.46806388		1075.39	0.14811032	0.14571662	1605.38	0.16933845	0.16586151	2135.39	-0.03423141	0	2665.38	0.00725174	0.00267878	3195.41	0.00127396	0.00373388	3725.4	-0.00907485	0.00000708	4255.4	-0.02236502	0	
545.59	0.46854025		1075.59	0.14787504	0.14570004	1605.58	0.17025047	0.16584305	2135.59	-0.03478946	0	2665.58	0.0079019	0.00266832	3195.61	0.00095342	0.00372642	3725.6	-0.0089457	0.00000701	4255.6	-0.02273752	0	
545.79	0.4694211		1075.79	0.14726956	0.14568345	1605.78	0.17086868	0.16582458	2135.79	-0.03386952	0	2665.78	0.00794036	0.0026579	3195.81	0.00033635	0.00371899	3725.8	-0.00784295	0.00000695	4255.8	-0.02364627	0	
545.99	0.46969293		1075.99	0.14728017	0.14566687	1605.98	0.17182389	0.16580611	2135.99	-0.03419545	0	2665.98	0.00887662	0.00264752	3196.01	0.00019072	0.00371156	3726	-0.00775116	0.00000688	4256	-0.02337561	0	
546.19	0.47043225		1076.19	0.14738679	0.14565029	1606.18	0.17159153	0.16578765	2136.19	-0.03379317	0	2666.18	0.00836474	0.00263718	3196.21	0.00009601	0.00370415	3726.2	-0.00731643	0.00000682	4256.2	-0.02351233	0	
546.39	0.46968276		1076.39	0.14645484	0.14563371	1606.38	0.17282598	0.16576919	2136.39	-0.03412367	0	2666.38	0.00807697	0.00262688	3196.41	0.00027036	0.00369676	3726.4	-0.00745599	0.00000675	4256.4	-0.02352101	0	
546.59	0.47017581		1076.59	0.14614294	0.14561714	1606.58	0.17315059	0.16575073	2136.59	-0.03501479	0	2666.58	0.00760712	0.00261662	3196.61	-0.00050143	0.00368938	3726.6	-0.00736903	0.00000669	4256.6	-0.02362777	0	
546.79	0.46961798		1076.79	0.14613006	0.14560056	1606.78	0.17367003	0.16573228	2136.79	-0.03460582	0	2666.78	0.00671984	0.0026064	3196.81	0.00048725	0.00368202	3726.8	-0.00831949	0.00000663	4256.8	-0.02409647	0	
546.99	0.47002206		1076.99	0.14751803	0.14558399	1606.98	0.17424107	0.16571382	2136.99	-0.03536003	0	2666.98	0.00663078	0.00259623	3197.01	0.00095907	0.00367467	3727	-0.00780474	0.00000656	4257	-0.02386451	0	
547.19	0.47005388		1077.19	0.14839373	0.14556742	1607.18	0.17422091	0.16569537	2137.19	-0.03659432	0	2667.18	0.00536889	0.00258609	3197.21	0.00136111	0.00366733	3727.2	-0.00686479	0.0000065	4257.2	-0.02407028	0	
547.39	0.46858728		1077.39	0.14947648	0.14555085	1607.38	0.17331706	0.16567692	2137.39	-0.03668793	0	2667.38	0.00523841	0.00257599	3197.41	0.00144603	0.00366001	3727.4	-0.00716654	0.00000644	4257.4	-0.02488333	0	
547.59	0.46833052		1077.59	0.14930572	0.14553428	1607.58	0.17317195	0.16565847	2137.59	-0.03742044	0	2667.58	0.00594669	0.00256593	3197.61	0.00204152	0.00365271	3727.6	-0.00730544	0.00000638	4257.6	-0.0248993	0	
547.79	0.46707513		1077.79	0.14980222	0.14551772	1607.78	0.17278558	0.16564002	2137.79	-0.03711726	0	2667.78	0.00599412	0.00255591	3197.81	0.00210599	0.00364541	3727.8	-0.00709418	0.00000632	4257.8	-0.02507854	0	
547.99	0.46669509		1077.99	0.15062989	0.14550115	1607.98	0.17309928	0.16562158	2137.99	-0.03661432	0	2667.98	0.00577758	0.00254593	3198.01	0.00219177	0.00363814	3728	-0.00693459	0.00000626	4258	-0.02480214	0	
548.19	0.46641659		1078.19	0.15071296	0.14548459	1608.18	0.17247113	0.16560314	2138.19	-0.03613205	0	2668.18	0.00657088	0.00253599	3198.21	0.00164679	0.00363088	3728.2	-0.00690079	0.0000062	4258.2	-0.02405396	0	
548.39	0.46499145		1078.39	0.15070035	0.14546803	1608.38	0.17260251	0.1655847	2138.39	-0.03622172	0	2668.38	0.00635804	0.00252608	3198.41	0.00193299	0.00362363	3728.4	-0.00638758	0.00000614	4258.4	-0.02376679	0	
548.59	0.4654731		1078.59	0.15010913	0.14545147	1608.58	0.17264522	0.16556626	2138.59	-0.03625656	0	2668.58	0.00676364	0.00251622	3198.61	0.00159912	0.0036164	3728.6	-0.0060328	0.00000608	4258.6	-0.02301311	0	
548.79	0.46556834		1078.79	0.14994896	0.14543492	1608.78	0.17244091	0.16554782	2138.79	-0.03603791	0	2668.78	0.00689059	0.00250639	3198.81	0.00206455	0.00360918	3728.8	-0.00575221	0.00000603	4258.8	-0.02327742	0	
548.99	0.46617854		1078.99	0.14924608	0.14541836	1608.98	0.1724657	0.16552939	2138.99	-0.03601236	0	2668.98	0.00730302	0.0024966	3199.01	0.00149949	0.00360197	3729	-0.00630602	0.00000597	4259	-0.02205572	0	
549.19	0.4668215		1079.19	0.1488595	0.14540181	1609.18	0.17234133	0.16551096	2139.19	-0.0363554	0	2669.18	0.00789481	0.00248685	3199.21	0.00172854	0.00359478	3729.2	-0.00691085	0.00000591	4259.2	-0.02231687	0	
549.39	0.4672797		1079.39	0.14822273	0.14538526	1609.38	0.17210932	0.16549253	2139.39	-0.03679607	0	2669.38	0.00881534	0.00247714	3199.41	0.00170199	0.00358761	3729.4	-0.00646502	0.00000586	4259.4	-0.02219044	0	
549.59	0.46811554		1079.59	0.14789785	0.14536871	1609.58	0.17159606	0.1654741	2139.59	-0.03678554	0	2669.58	0.00914255	0.00246747	3199.61	0.00170586	0.00358045	3729.6	-0.0069739	0.0000058	4259.6	-0.02165663	0	
549.79	0.46871431		1079.79	0.14778623	0.14535217	1609.78	0.17101441	0.16545568	2139.79	-0.03615336	0	2669.78	0.00945974	0.00245783	3199.81	0.00203462	0.0035733	3729.8	-0.0070118	0.00000575	4259.8	-0.02179307	0	
549.99	0.46917628		1079.99	0.14736449	0.14533562	1609.98	0.17122941	0.16543725	2139.99	-0.03626065	0	2669.98	0.00970076	0.00244824	3200.01	0.00194661	0.00356617	3730	-0.00753648	0.00000569	4260	-0.02139686	0	
550.19	0.46936248		1080.19	0.14711068	0.14531908	1610.18	0.17097927	0.16541883	2140.19	-0.03648048	0	2670.18	0.00955352	0.00243868	3200.21	0.00189308	0.00355905	3730.2	-0.00821809	0.00000564	4260.2	-0.02206665	0	
550.39	0.4686671		1080.39	0.14624219	0.14530254	1610.38	0.17139145	0.16540041	2140.39	-0.03647103	0	2670.38	0.00934194	0.00242915	3200.41	0.00212006	0.00355194	3730.4	-0.00829178	0.00000559	4260.4	-0.02214761	0	
550.59	0.46922243		1080.59	0.14640918	0.145286	1610.58	0.17121477	0.16538199	2140.59	-0.03637451	0	2670.58	0.0093642	0.00241967	3200.61	0.00154437	0.00354485	3730.6	-0.00864178	0.00000553	4260.6	-0.02357605	0	
550.79	0.46918092		1080.79	0.1472953	0.14526946	1610.78	0.17151806	0.16536358	2140.79	-0.03613765	0	2670.78	0.00921509	0.00241022	3200.81	0.00121255	0.00353778	3730.8	-0.0090152	0.00000548	4260.8	-0.02462861	0	
550.99	0.46954604		1080.99	0.1485981	0.14525293	1610.98	0.17133021	0.16534516	2140.99	-0.03699645	0	2670.98	0.00875999	0.00240081	3201.01	0.00093258	0.00353072	3731	-0.00841991	0.00000543	4261	-0.02504999	0	
551.19	0.4696873		1081.19	0.14853773	0.14523639	1611.18	0.17040248	0.16532675	2141.19	-0.03683803	0	2671.18	0.00853867	0.00239143	3201.21	0.00098249	0.00352367	3731.2	-0.00838818	0.00000538	4261.2	-0.02550406	0	
551.39	0.46897349		1081.39	0.14879002	0.14521986	1611.38	0.17090453	0.16530834	2141.39	-0.03700509	0	2671.38	0.00782612	0.00238209	3201.41	0.00065873	0.00351663	3731.4	-0.00893115	0.00000533	4261.4	-0.0250392	0	
551.59	0.46975577		1081.59	0.14874745	0.14520333	1611.58	0.17117641	0.16528994	2141.59	-0.03613863	0	2671.58	0.00732604	0.00237279	3201.61	0.00033685	0.00350961	3731.6	-0.00845994	0.00000528	4261.6	-0.02510124	0	
551.79	0.46960795		1081.79	0.14904228	0.1451868	1611.78	0.17118228	0.16527153	2141.79	-0.03537103	0	2671.78	0.00609345	0.00236352	3201.81	-0.00044853	0.00350261	3731.8	-0.00888273	0.00000523	4261.8	-0.02545671	0	
551.99	0.46992726		1081.99	0.14913194	0.14517028	1611.98	0.17250459	0.16525313	2141.99	-0.03530419	0	2671.98	0.00594067	0.00235429	3202.01	-0.00127307	0.00349562	3732	-0.00845695	0.00000518	4262	-0.0248831	0	
552.19	0.47020601		1082.19	0.14882573	0.14515375	1612.18	0.17259741	0.16523473	2142.19	-0.03530566	0	2672.18	0.00586237	0.0023451	3202.21	-0.00077401	0.00348864	3732.2	-0.00838959	0.00000513	4262.2	-0.02403783	0	
552.39	0.46937747		1082.39	0.14903104	0.14513723	1612.38	0.17220464	0.16521633	2142.39	-0.03554175	0	2672.38	0.00536317	0.00233594	3202.41	0.00010701	0.00348168	3732.4	-0.0089596	0.00000508	4262.4	-0.0243348	0	
552.59	0.46939759		1082.59	0.14877405	0.14512071	1612.58	0.17249568	0.16519793	2142.59	-0.03636206	0	2672.58	0.00531139	0.00232682	3202.61	0.00012552	0.00347473	3732.6	-0.00932951	0.00000503	4262.6	-0.02370381	0	
552.79	0.46826226		1082.79	0.14755146	0.14510419	1612.78	0.17235421	0.16517954	2142.79	-0.03582657	0	2672.78	0.0061337	0.00231773	3202.81	0.00094138	0.00346779	3732.8	-0.01022605	0.00000498	4262.8	-0.02344875	0	
552.99	0.46842533		1082.99	0.14704568	0.14508768	1612.98	0.17169176	0.16516114	2142.99	-0.03561417	0	2672.98	0.00653003	0.00230868	3203.01	0.00114922	0.00346087	3733	-0.01056844	0.00000494	4263	-0.02196567	0	
553.19	0.46864835		1083.19	0.14756898	0.14507116	1613.18	0.1715558	0.16514275	2143.19	-0.03542052	0	2673.18	0.00672701	0.00229967	3203.21	0.00196671	0.00345396	3733.2	-0.01102584	0.00000489	4263.2	-0.02266747	0	
553.39	0.46829378		1083.39	0.14732432	0.14505465	1613.38	0.17167694	0.16512436	2143.39	-0.03562299	0	2673.38	0.00761648	0.00229069	3203.41	0.00292877	0.00344707	3733.4	-0.01134214	0.00000484	4263.4	-0.02195579	0	
553.59	0.46915942		1083.59	0.14712182	0.14503814	1613.58	0.17143331	0.16510598	2143.59	-0.03538065	0	2673.58	0.00833224	0.00228174	3203.61	0.00322449	0.00344019	3733.6	-0.0115202	0.0000048	4263.6	-0.0222969	0	
553.79	0.46899145		1083.79	0.14765477	0.14502163	1613.78	0.17146051	0.16508759	2143.79	-0.03597634	0	2673.78	0.0090545	0.00227283	3203.81	0.00355732	0.00343332	3733.8	-0.01137764	0.00000475	4263.8	-0.02268257	0	
553.99	0.46902577		1083.99	0.14770123	0.14500512	1613.98	0.17202373	0.16506921	2143.99	-0.03605368	0	2673.98	0.00903091	0.00226396	3204.01	0.00411746	0.00342646	3734	-0.01156503	0.00000471	4264	-0.02291718	0	
554.19	0.4687994		1084.19	0.14779584	0.14498862	1614.18	0.17224834	0.16505083	2144.19	-0.03528951	0	2674.18	0.00942877	0.00225512	3204.21	0.00460595	0.00341963	3734.2	-0.01114438	0.00000466	4264.2	-0.0234707	0	
554.39	0.46959693		1084.39	0.14828445	0.14497211	1614.38	0.17222871	0.16503245	2144.39	-0.03444789	0	2674.38	0.00936354	0.00224631	3204.41	0.00469738	0.0034128	3734.4	-0.01055897	0.00000462	4264.4	-0.0235332	0	
554.59	0.46966803		1084.59	0.14904497	0.14495561	1614.58	0.17261827	0.16501407	2144.59	-0.03396948	0	2674.58	0.00883012	0.00223754	3204.61	0.00473001	0.00340599	3734.6	-0.01089368	0.00000458	4264.6	-0.02442776	0	
554.79	0.46987559		1084.79	0.14987828	0.14493911	1614.78	0.17194832	0.1649957	2144.79	-0.03364569	0	2674.78	0.00783787	0.0022288	3204.81	0.00414401	0.00339919	3734.8	-0.0105307	0.00000453	4264.8	-0.02451858	0	
554.99	0.47018947		1084.99	0.14963968	0.14492262	1614.98	0.17109306	0.16497733	2144.99	-0.03396494	0	2674.98	0.0076333	0.0022201	3205.01	0.00376103	0.0033924	3735	-0.01022617	0.00000449	4265	-0.02450951	0	
555.19	0.4702037		1085.19	0.15004418	0.14490612	1615.18	0.17058389	0.16495896	2145.19	-0.03336483	0	2675.18	0.0071844	0.00221143	3205.21	0.00326612	0.00338563	3735.2	-0.01070663	0.00000445	4265.2	-0.02433199	0	
555.39	0.46923406		1085.39	0.15054516	0.14488963	1615.38	0.170364	0.16494059	2145.39	-0.03347803	0	2675.38	0.00731074	0.00220279	3205.41	0.00253249	0.00337887	3735.4	-0.00972782	0.00000441	4265.4	-0.02483566	0	
555.59	0.46917025		1085.59	0.15148386	0.14487313	1615.58	0.17021342	0.16492222	2145.59	-0.03302377	0	2675.58	0.00662982	0.00219419	3205.61	0.00204557	0.00337213	3735.6	-0.00933046	0.00000436	4265.6	-0.02587886	0	
555.79	0.4692344		1085.79	0.15137546	0.14485664	1615.78	0.17058987	0.16490386	2145.79	-0.03373994	0	2675.78	0.00628392	0.00218562	3205.81	0.00172639	0.0033654	3735.8	-0.00993483	0.00000432	4265.8	-0.02598018	0	
555.99	0.4689505		1085.99	0.15108796	0.14484016	1615.98	0.17039338	0.1648855	2145.99	-0.03426964	0	2675.98	0.00642035	0.00217708	3206.01	0.00089904	0.00335868	3736	-0.0087581	0.00000428	4266	-0.02642593	0	
556.19	0.4678984		1086.19	0.15082649	0.14482367	1616.18	0.16961485	0.16486714	2146.19	-0.03580343	0	2676.18	0.00648663	0.00216858	3206.21	0.00060612	0.00335198	3736.2	-0.00863769	0.00000424	4266.2	-0.02729232	0	
556.39	0.46716591		1086.39	0.15034171	0.14480718	1616.38	0.1689709	0.16484878	2146.39	-0.03629286	0	2676.38	0.00698154	0.00216011	3206.41	0.00049803	0.00334528	3736.4	-0.00865575	0.0000042	4266.4	-0.02737214	0	
556.59	0.46719188		1086.59	0.14917726	0.1447907	1616.58	0.16873878	0.16483042	2146.59	-0.03707173	0	2676.58	0.0068543	0.00215168	3206.61	0.00008499	0.00333861	3736.6	-0.00866363	0.00000416	4266.6	-0.02660089	0	
556.79	0.46690296		1086.79	0.14751814	0.14477422	1616.78	0.16815931	0.16481207	2146.79	-0.03719896	0	2676.78	0.00675034	0.00214328	3206.81	0.00087399	0.00333194	3736.8	-0.00853567	0.00000412	4266.8	-0.02645476	0	
556.99	0.46800065		1086.99	0.14804527	0.14475774	1616.98	0.16820434	0.16479372	2146.99	-0.03815451	0	2676.98	0.00629384	0.00213491	3207.01	0.00080835	0.00332529	3737	-0.00798237	0.00000408	4267	-0.02563767	0	
557.19	0.46774308		1087.19	0.1482858	0.14474127	1617.18	0.16864566	0.16477537	2147.19	-0.03847632	0	2677.18	0.00693122	0.00212657	3207.21	0.0000304	0.00331865	3737.2	-0.00811633	0.00000405	4267.2	-0.02633319	0	
557.39	0.4674658		1087.39	0.14799291	0.14472479	1617.38	0.16835325	0.16475702	2147.39	-0.03927161	0	2677.38	0.0083365	0.00211827	3207.41	0.00022464	0.00331203	3737.4	-0.00783972	0.00000401	4267.4	-0.02582883	0	
557.59	0.4689592		1087.59	0.14803354	0.14470832	1617.58	0.1680716	0.16473867	2147.59	-0.03959313	0	2677.58	0.00889999	0.00210999	3207.61	0.0000852	0.00330542	3737.6	-0.00696491	0.00000397	4267.6	-0.02598888	0	
557.79	0.4690422		1087.79	0.14806605	0.14469185	1617.78	0.16835197	0.16472033	2147.79	-0.03915934	0	2677.78	0.00961916	0.00210175	3207.81	0.00069895	0.00329882	3737.8	-0.00652553	0.00000393	4267.8	-0.02556743	0	
557.99	0.46960635		1087.99	0.14779208	0.14467538	1617.98	0.16916106	0.16470199	2147.99	-0.03829255	0	2677.98	0.00970502	0.00209355	3208.01	0.00103215	0.00329224	3738	-0.00638005	0.00000389	4268	-0.02536624	0	
558.19	0.46988711		1088.19	0.14748143	0.14465891	1618.18	0.16954028	0.16468365	2148.19	-0.03731366	0	2678.18	0.01053391	0.00208537	3208.21	0.00119541	0.00328566	3738.2	-0.00628152	0.00000386	4268.2	-0.02515741	0	
558.39	0.47042015		1088.39	0.14730592	0.14464244	1618.38	0.16995117	0.16466531	2148.39	-0.03694159	0	2678.38	0.01065092	0.00207723	3208.41	0.00138437	0.00327911	3738.4	-0.00693645	0.00000382	4268.4	-0.02487499	0	
558.59	0.47023595		1088.59	0.14698462	0.14462598	1618.58	0.16995087	0.16464697	2148.59	-0.03651158	0	2678.58	0.01051844	0.00206912	3208.61	0.00206273	0.00327256	3738.6	-0.00789698	0.00000379	4268.6	-0.02465085	0	
558.79	0.47049212		1088.79	0.14684222	0.14460952	1618.78	0.16995067	0.16462864	2148.79	-0.0363517	0	2678.78	0.01092213	0.00206104	3208.81	0.00180701	0.00326603	3738.8	-0.00828378	0.00000375	4268.8	-0.02403556	0	
558.99	0.47038559		1088.99	0.14674051	0.14459306	1618.98	0.17037294	0.16461031	2148.99	-0.03647962	0	2678.98	0.0117953	0.00205299	3209.01	0.00208566	0.00325951	3739	-0.00940432	0.00000371	4269	-0.02363912	0	
559.19	0.47011108		1089.19	0.14725504	0.1445766	1619.18	0.17093517	0.16459198	2149.19	-0.03630084	0	2679.18	0.01200107	0.00204497	3209.21	0.00240341	0.003253	3739.2	-0.01073803	0.00000368	4269.2	-0.02328282	0	
559.39	0.46988913		1089.39	0.14720264	0.14456014	1619.38	0.17171793	0.16457365	2149.39	-0.03681418	0	2679.38	0.01258188	0.00203699	3209.41	0.0027161	0.00324651	3739.4	-0.01087421	0.00000364	4269.4	-0.02310679	0	
559.59	0.47005508		1089.59	0.14716708	0.14454369	1619.58	0.17302037	0.16455533	2149.59	-0.03715011	0	2679.58	0.01195706	0.00202903	3209.61	0.0030169	0.00324003	3739.6	-0.01200812	0.00000361	4269.6	-0.02271953	0	
559.79	0.47019308		1089.79	0.14706146	0.14452723	1619.78	0.17355127	0.164537	2149.79	-0.03783582	0	2679.78	0.0122595	0.00202111	3209.81	0.00304901	0.00323356	3739.8	-0.0131517	0.00000358	4269.8	-0.02238766	0	
