# Supplementary material for: Functional development of a V3/glycan-specific broadly neutralizing antibody isolated from a case of HIV superinfection
Source: eLife. 2021 Jul 15;10:e68110. doi: 10.7554/eLife.68110 (PMC8376252; doi:10.7554/eLife.68110)
Supplement: Figure 2—source data 2. [file elife-68110-fig2-data2.zip › QA013.2 Dbl Ref BLI_2020.10.08/BG505 N332 SOSIP trimer & QA013.70.H12 gp120/Fit Data/G9Results.txt]

Conc1	7.813E-09	7.813E-09	7.813E-09	7.813E-09	3.125E-08	3.125E-08	3.125E-08	3.125E-08	
Start1	199.99	729.99	1259.98	1789.99	2319.98	2850.01	3380	3910	
Stop1	559.79	1089.79	1619.78	2149.79	2679.78	3209.81	3739.8	4269.8	
Kobs	0.000233928758237836			6.53740847446028E-05			0.0474513134272983	5.47454588463299E-05	
Error Kobs	1.53214178398139E-05			0			0.00276644438459596	0	
Koff	0			0			0	0	
Error Koff	0			0			0	0	
Time1	Data1	Fit1	Time2	Data2	Fit2	Time3	Data3	Fit3	Time4	Data4	Fit4	Time5	Data5	Fit5	Time6	Data6	Fit6	Time7	Data7	Fit7	Time8	Data8	Fit8	
199.99	-0.00033484	0	729.99	0.00072712		1259.98	-0.00068007		1789.99	0.00039566	0	2319.98	-0.00190783		2850.01	-0.00804786		3380	0.00589963	0	3910	-0.00542516	0	
200.19	-0.00109442	0.00008931	730.19	0.00027898		1260.18	-0.00090625		1790.19	-0.00019055	0	2320.18	-0.00229683		2850.21	-0.00827567		3380.2	0.00532218	0.00004324	3910.2	-0.00479458	0	
200.39	-0.00113082	0.00017861	730.39	0.00023908		1260.38	-0.00123822		1790.39	-0.00083114	0	2320.38	-0.00234435		2850.41	-0.00853651		3380.4	0.0045833	0.00008588	3910.4	-0.00508976	0	
200.59	-0.0020693	0.00026789	730.59	0.00053946		1260.58	-0.00027796		1790.59	-0.00196756	0	2320.58	-0.00264665		2850.61	-0.00897918		3380.6	0.00298805	0.00012791	3910.6	-0.00496715	0	
200.79	-0.00236556	0.00035716	730.79	0.00090938		1260.78	-0.00085424		1790.79	-0.00231435	0	2320.78	-0.00319124		2850.81	-0.00865188		3380.8	0.00260183	0.00016934	3910.8	-0.00526914	0	
200.99	-0.00230649	0.00044641	730.99	0.00039749		1260.98	-0.00132582		1790.99	-0.002753	0	2320.98	-0.0037554		2851.01	-0.00815753		3381	0.00249822	0.0002102	3911	-0.00560152	0	
201.19	-0.00320212	0.00053564	731.19	0.00003804		1261.18	-0.00216362		1791.19	-0.00250444	0	2321.18	-0.00411878		2851.21	-0.00833584		3381.2	0.00225838	0.00025047	3911.2	-0.00589404	0	
201.39	-0.00399955	0.00062487	731.39	-0.00053141		1261.38	-0.00204974		1791.39	-0.0034102	0	2321.38	-0.00486712		2851.41	-0.00794855		3381.4	0.00220469	0.00029018	3911.4	-0.00580703	0	
201.59	-0.00465535	0.00071407	731.59	-0.00143011		1261.58	-0.00275077		1791.59	-0.00354089	0	2321.58	-0.00516084		2851.61	-0.00725368		3381.6	0.00171752	0.00032933	3911.6	-0.00626856	0	
201.79	-0.00464219	0.00080326	731.79	-0.00154261		1261.78	-0.00332457		1791.79	-0.00306581	0	2321.78	-0.00570767		2851.81	-0.00701064		3381.8	0.0015524	0.00036792	3911.8	-0.0060093	0	
201.99	-0.00429507	0.00089244	731.99	-0.00170025		1261.98	-0.00431644		1791.99	-0.00330213	0	2321.98	-0.00554321		2852.01	-0.00706986		3382	0.00224885	0.00040597	3912	-0.00579334	0	
202.19	-0.00439407	0.0009816	732.19	-0.00185977		1262.18	-0.00441043		1792.19	-0.00329928	0	2322.18	-0.00619385		2852.21	-0.00677857		3382.2	0.00278792	0.00044349	3912.2	-0.0055953	0	
202.39	-0.00405025	0.00107074	732.39	-0.00220306		1262.38	-0.00529718		1792.39	-0.00357008	0	2322.38	-0.00686668		2852.41	-0.00684838		3382.4	0.0029381	0.00048047	3912.4	-0.00576767	0	
202.59	-0.00447218	0.00115987	732.59	-0.00157717		1262.58	-0.00568645		1792.59	-0.00296559	0	2322.58	-0.00636934		2852.61	-0.00750544		3382.6	0.00327454	0.00051694	3912.6	-0.00594861	0	
202.79	-0.00499024	0.00124898	732.79	-0.00035573		1262.78	-0.00615673		1792.79	-0.00303595	0	2322.78	-0.00669102		2852.81	-0.00739284		3382.8	0.0026858	0.00055288	3912.8	-0.00659088	0	
202.99	-0.00506936	0.00133808	732.99	-0.0002424		1262.98	-0.00689901		1792.99	-0.0036702	0	2322.98	-0.00708515		2853.01	-0.00767457		3383	0.00336747	0.00058832	3913	-0.00716486	0	
203.19	-0.00480528	0.00142717	733.19	0.00010054		1263.18	-0.00752857		1793.19	-0.0035826	0	2323.18	-0.00709331		2853.21	-0.00734		3383.2	0.0031162	0.00062326	3913.2	-0.00641777	0	
203.39	-0.00416991	0.00151624	733.39	-0.00013778		1263.38	-0.00733456		1793.39	-0.00339148	0	2323.38	-0.00710974		2853.41	-0.00805479		3383.4	0.00280892	0.00065771	3913.4	-0.00737601	0	
203.59	-0.00422269	0.00160529	733.59	0.00012174		1263.58	-0.00765122		1793.59	-0.0029543	0	2323.58	-0.00751714		2853.61	-0.00857224		3383.6	0.00245087	0.00069167	3913.6	-0.00713854	0	
203.79	-0.00391888	0.00169433	733.79	0.00084148		1263.78	-0.0065534		1793.79	-0.00289751	0	2323.78	-0.00853208		2853.81	-0.00885162		3383.8	0.00298029	0.00072516	3913.8	-0.00672723	0	
203.99	-0.00349307	0.00178335	733.99	0.00043475		1263.98	-0.00615704		1793.99	-0.00352558	0	2323.98	-0.00870238		2854.01	-0.00829665		3384	0.00264513	0.00075816	3914	-0.00573891	0	
204.19	-0.00254781	0.00187236	734.19	-0.00010518		1264.18	-0.00521449		1794.19	-0.00363521	0	2324.18	-0.00888548		2854.21	-0.00926905		3384.2	0.00339087	0.00079071	3914.2	-0.00535596	0	
204.39	-0.00172932	0.00196135	734.39	-0.00033523		1264.38	-0.00393931		1794.39	-0.00363626	0	2324.38	-0.00900429		2854.41	-0.00961696		3384.4	0.00272779	0.00082279	3914.4	-0.0059827	0	
204.59	-0.00210486	0.00205033	734.59	0.00005177		1264.58	-0.0025681		1794.59	-0.00361178	0	2324.58	-0.00914808		2854.61	-0.01016944		3384.6	0.00211512	0.00085442	3914.6	-0.00611254	0	
204.79	-0.00151675	0.00213929	734.79	0.00008069		1264.78	-0.00258002		1794.79	-0.00286095	0	2324.78	-0.01002969		2854.81	-0.01029708		3384.8	0.00289492	0.00088561	3914.8	-0.00664113	0	
204.99	-0.0015384	0.00222824	734.99	-0.00116357		1264.98	-0.00152636		1794.99	-0.00278933	0	2324.98	-0.010696		2855.01	-0.01037419		3385	0.00281444	0.00091636	3915	-0.00749731	0	
205.19	-0.00168302	0.00231717	735.19	-0.001923		1265.18	-0.00124117		1795.19	-0.00279232	0	2325.18	-0.01064911		2855.21	-0.01081249		3385.2	0.00243116	0.00094667	3915.2	-0.00784796	0	
205.39	-0.00140732	0.00240608	735.39	-0.00240941		1265.38	-0.00017245		1795.39	-0.00291449	0	2325.38	-0.01052472		2855.41	-0.01039527		3385.4	0.00317859	0.00097655	3915.4	-0.00802335	0	
205.59	-0.00141708	0.00249499	735.59	-0.00353278		1265.58	-0.0007332		1795.59	-0.00279416	0	2325.58	-0.00964939		2855.61	-0.0103877		3385.6	0.00248822	0.00100601	3915.6	-0.00827502	0	
205.79	-0.0014869	0.00258387	735.79	-0.0031313		1265.78	-0.00041313		1795.79	-0.00270776	0	2325.78	-0.0095257		2855.81	-0.01007362		3385.8	0.00244872	0.00103506	3915.8	-0.00799158	0	
205.99	-0.0016288	0.00267274	735.99	-0.0025728		1265.98	-0.00041137		1795.99	-0.00297799	0	2325.98	-0.00859497		2856.01	-0.01004991		3386	0.00279552	0.0010637	3916	-0.00852991	0	
206.19	-0.00191324	0.0027616	736.19	-0.0018274		1266.18	-0.00046532		1796.19	-0.00322904	0	2326.18	-0.00903563		2856.21	-0.00875697		3386.2	0.00268426	0.00109193	3916.2	-0.009571	0	
206.39	-0.00171914	0.00285044	736.39	-0.00142059		1266.38	-0.00164263		1796.39	-0.00272946	0	2326.38	-0.00862112		2856.41	-0.008532		3386.4	0.00239227	0.00111976	3916.4	-0.0113825	0	
206.59	-0.00214675	0.00293927	736.59	-0.00116751		1266.58	-0.00257693		1796.59	-0.00258318	0	2326.58	-0.00756335		2856.61	-0.00831815		3386.6	0.00190629	0.0011472	3916.6	-0.01178928	0	
206.79	-0.00188904	0.00302808	736.79	-0.00014244		1266.78	-0.00378364		1796.79	-0.00312787	0	2326.78	-0.0074138		2856.81	-0.00811978		3386.8	0.00103365	0.00117426	3916.8	-0.01213232	0	
206.99	-0.00267426	0.00311687	736.99	-0.00078642		1266.98	-0.00503228		1796.99	-0.00377188	0	2326.98	-0.00698565		2857.01	-0.00764385		3387	0.00019263	0.00120093	3917	-0.01132528	0	
207.19	-0.00278959	0.00320565	737.19	0.00001919		1267.18	-0.00548734		1797.19	-0.00367141	0	2327.18	-0.00713257		2857.21	-0.00766607		3387.2	-0.00060318	0.00122722	3917.2	-0.01089488	0	
207.39	-0.0039485	0.00329442	737.39	-0.00006056		1267.38	-0.00562734		1797.39	-0.00326255	0	2327.38	-0.00765554		2857.41	-0.00828383		3387.4	-0.00097496	0.00125315	3917.4	-0.01158685	0	
207.59	-0.00441717	0.00338317	737.59	-0.00005283		1267.58	-0.00580017		1797.59	-0.00314309	0	2327.58	-0.00851279		2857.61	-0.00743881		3387.6	-0.00147876	0.00127871	3917.6	-0.01093112	0	
207.79	-0.00414901	0.0034719	737.79	-0.00022985		1267.78	-0.00597593		1797.79	-0.00333899	0	2327.78	-0.00912778		2857.81	-0.00687743		3387.8	-0.00059783	0.00130391	3917.8	-0.01086284	0	
207.99	-0.00393191	0.00356062	737.99	-0.00012931		1267.98	-0.00526095		1797.99	-0.00407561	0	2327.98	-0.00865906		2858.01	-0.00752338		3388	-0.00083505	0.00132875	3918	-0.01008226	0	
208.19	-0.0036051	0.00364932	738.19	0.00012237		1268.18	-0.0046301		1798.19	-0.0042575	0	2328.18	-0.00869296		2858.21	-0.00811677		3388.2	-0.00072274	0.00135324	3918.2	-0.00971016	0	
208.39	-0.0033378	0.00373801	738.39	0.00037623		1268.38	-0.00392881		1798.39	-0.00378342	0	2328.38	-0.009148		2858.41	-0.00831631		3388.4	-0.00192484	0.00137739	3918.4	-0.00967915	0	
208.59	-0.00288267	0.00382669	738.59	0.00085123		1268.58	-0.00333854		1798.59	-0.0041876	0	2328.58	-0.00943878		2858.61	-0.00859912		3388.6	-0.0020099	0.00140119	3918.6	-0.00966138	0	
208.79	-0.00247255	0.00391535	738.79	0.00110131		1268.78	-0.00220476		1798.79	-0.00407287	0	2328.78	-0.00969817		2858.81	-0.00896148		3388.8	-0.00122694	0.00142466	3918.8	-0.01000177	0	
208.99	-0.00110724	0.00400399	738.99	-0.00013944		1268.98	-0.00140776		1798.99	-0.00467437	0	2328.98	-0.00890068		2859.01	-0.00913405		3389	-0.00025805	0.0014478	3919	-0.01051637	0	
209.19	0.00000186	0.00409262	739.19	-0.00050702		1269.18	-0.00122927		1799.19	-0.00482009	0	2329.18	-0.00876253		2859.21	-0.00831479		3389.2	0.00074092	0.00147061	3919.2	-0.01101904	0	
209.39	0.00020724	0.00418123	739.39	-0.00102177		1269.38	0.00020164		1799.39	-0.0052959	0	2329.38	-0.00854994		2859.41	-0.00848342		3389.4	0.00182375	0.0014931	3919.4	-0.01094959	0	
209.59	0.00026581	0.00426983	739.59	-0.00192003		1269.58	0.00101402		1799.59	-0.0060654	0	2329.58	-0.00828063		2859.61	-0.00809574		3389.6	0.0014779	0.00151527	3919.6	-0.01085395	0	
209.79	0.00150538	0.00435841	739.79	-0.00147726		1269.78	0.00209169		1799.79	-0.0065323	0	2329.78	-0.00769578		2859.81	-0.00743666		3389.8	0.00214624	0.00153713	3919.8	-0.01108334	0	
209.99	0.00251395	0.00444698	739.99	-0.00163814		1269.98	0.00305058		1799.99	-0.00617495	0	2329.98	-0.00699822		2860.01	-0.00683404		3390	0.00259858	0.00155869	3920	-0.01154989	0	
210.19	0.00297087	0.00453554	740.19	-0.0019202		1270.18	0.00229265		1800.19	-0.00657116	0	2330.18	-0.00714462		2860.21	-0.0057268		3390.2	0.00357519	0.00157993	3920.2	-0.012115	0	
210.39	0.00268046	0.00462407	740.39	-0.00226038		1270.38	0.00215462		1800.39	-0.00619756	0	2330.38	-0.00655643		2860.41	-0.00689905		3390.4	0.00297986	0.00160088	3920.4	-0.01194245	0	
210.59	0.00218596	0.0047126	740.59	-0.0030207		1270.58	0.00202161		1800.59	-0.0066257	0	2330.58	-0.00590399		2860.61	-0.00703291		3390.6	0.00376444	0.00162153	3920.6	-0.01183676	0	
210.79	0.0022759	0.0048011	740.79	-0.00241783		1270.78	0.00113228		1800.79	-0.00638161	0	2330.78	-0.00474415		2860.81	-0.00782011		3390.8	0.00348603	0.00164189	3920.8	-0.01176227	0	
210.99	0.00015122	0.0048896	740.99	-0.00252586		1270.98	0.00003041		1800.99	-0.00690757	0	2330.98	-0.00520312		2861.01	-0.00862029		3391	0.00378365	0.00166197	3921	-0.01103913	0	
211.19	-0.00014642	0.00497807	741.19	-0.00215135		1271.18	0.00042187		1801.19	-0.00667072	0	2331.18	-0.00526422		2861.21	-0.00940117		3391.2	0.00500066	0.00168176	3921.2	-0.01115603	0	
211.39	-0.0014756	0.00506654	741.39	-0.00214209		1271.38	-0.00010278		1801.39	-0.00621959	0	2331.38	-0.00523482		2861.41	-0.00890683		3391.4	0.00453393	0.00170127	3921.4	-0.01018333	0	
211.59	-0.0021686	0.00515498	741.59	-0.00234829		1271.58	-0.00086705		1801.59	-0.00616776	0	2331.58	-0.00599861		2861.61	-0.00785718		3391.6	0.00488564	0.0017205	3921.6	-0.00963384	0	
211.79	-0.00270333	0.00524342	741.79	-0.0014281		1271.78	-0.00081056		1801.79	-0.0060755	0	2331.78	-0.00564255		2861.81	-0.00743206		3391.8	0.00450154	0.00173946	3921.8	-0.00998444	0	
211.99	-0.00264568	0.00533183	741.99	-0.00080905		1271.98	-0.00071844		1801.99	-0.00632776	0	2331.98	-0.00518811		2862.01	-0.00827665		3392	0.00411798	0.00175816	3922	-0.00913624	0	
212.19	-0.00224836	0.00542024	742.19	-0.00025031		1272.18	-0.00070987		1802.19	-0.00585817	0	2332.18	-0.00452858		2862.21	-0.00751331		3392.2	0.00369251	0.00177659	3922.2	-0.00865305	0	
212.39	-0.00153213	0.00550862	742.39	0.00040131		1272.38	-0.00088066		1802.39	-0.00444958	0	2332.38	-0.00423361		2862.41	-0.00737861		3392.4	0.00310201	0.00179476	3922.4	-0.0089343	0	
212.59	-0.0013215	0.00559699	742.59	0.00054311		1272.58	-0.00144034		1802.59	-0.00418458	0	2332.58	-0.00418562		2862.61	-0.00697312		3392.6	0.00301819	0.00181268	3922.6	-0.00935229	0	
212.79	-0.00062654	0.00568535	742.79	0.00136107		1272.78	-0.00219675		1802.79	-0.00371717	0	2332.78	-0.00356439		2862.81	-0.00683859		3392.8	0.00324548	0.00183034	3922.8	-0.00997263	0	
212.99	0.00036542	0.00577369	742.99	0.00105707		1272.98	-0.00171843		1802.99	-0.0039292	0	2332.98	-0.00421138		2863.01	-0.00635383		3393	0.00353612	0.00184776	3923	-0.01044495	0	
213.19	0.00089204	0.00586202	743.19	0.00172081		1273.18	-0.00149056		1803.19	-0.00402208	0	2333.18	-0.00492007		2863.21	-0.00525885		3393.2	0.00281245	0.00186493	3923.2	-0.01070431	0	
213.39	0.00128142	0.00595033	743.39	0.0014046		1273.38	-0.00134035		1803.39	-0.00488273	0	2333.38	-0.00509267		2863.41	-0.00524374		3393.4	0.00218844	0.00188185	3923.4	-0.01081777	0	
213.59	0.00172448	0.00603863	743.59	0.00112358		1273.58	-0.00227124		1803.59	-0.00465	0	2333.58	-0.00430198		2863.61	-0.00515905		3393.6	0.00166753	0.00189854	3923.6	-0.01146166	0	
213.79	0.00387849	0.00612691	743.79	0.00175066		1273.78	-0.0024483		1803.79	-0.00515472	0	2333.78	-0.00415362		2863.81	-0.00581476		3393.8	0.00077924	0.00191499	3923.8	-0.01162485	0	
213.99	0.00417919	0.00621518	743.99	0.00120941		1273.98	-0.00293328		1803.99	-0.0043433	0	2333.98	-0.00492964		2864.01	-0.00561479		3394	0.00013002	0.00193121	3924	-0.01166751	0	
214.19	0.00434824	0.00630343	744.19	0.00142457		1274.18	-0.00407971		1804.19	-0.00492153	0	2334.18	-0.00494436		2864.21	-0.00574951		3394.2	-0.00048904	0.0019472	3924.2	-0.01175422	0	
214.39	0.00427259	0.00639166	744.39	0.00207421		1274.38	-0.00499278		1804.39	-0.00465359	0	2334.38	-0.0052377		2864.41	-0.00759239		3394.4	-0.00131424	0.00196296	3924.4	-0.01136019	0	
214.59	0.00432781	0.00647988	744.59	0.00149158		1274.58	-0.00606386		1804.59	-0.00493457	0	2334.58	-0.00491137		2864.61	-0.00800911		3394.6	-0.00115082	0.00197851	3924.6	-0.01148585	0	
214.79	0.00510505	0.00656809	744.79	0.001613		1274.78	-0.00670992		1804.79	-0.0054443	0	2334.78	-0.00495883		2864.81	-0.00923071		3394.8	-0.00181083	0.00199383	3924.8	-0.01106764	0	
214.99	0.00539128	0.00665628	744.99	0.00104732		1274.98	-0.00739462		1804.99	-0.00617511	0	2334.98	-0.00588386		2865.01	-0.00945586		3395	-0.00109644	0.00200893	3925	-0.01065536	0	
215.19	0.00550259	0.00674446	745.19	0.00078372		1275.18	-0.00627166		1805.19	-0.00628648	0	2335.18	-0.00508994		2865.21	-0.00930943		3395.2	-0.00096024	0.00202383	3925.2	-0.01015651	0	
215.39	0.00502085	0.00683262	745.39	0.000999		1275.38	-0.00636728		1805.39	-0.00653535	0	2335.38	-0.00437084		2865.41	-0.00890646		3395.4	-0.00121806	0.00203851	3925.4	-0.00914138	0	
215.59	0.00468178	0.00692076	745.59	0.00082598		1275.58	-0.00565858		1805.59	-0.00772161	0	2335.58	-0.00440576		2865.61	-0.00851939		3395.6	-0.00001392	0.00205299	3925.6	-0.00984197	0	
215.79	0.00427966	0.00700889	745.79	0.00092095		1275.78	-0.00495754		1805.79	-0.00767796	0	2335.78	-0.00393716		2865.81	-0.00889179		3395.8	0.00034626	0.00206726	3925.8	-0.00987196	0	
215.99	0.00407201	0.00709701	745.99	0.00028252		1275.98	-0.00436905		1805.99	-0.0075311	0	2335.98	-0.00371513		2866.01	-0.00952006		3396	0.00082065	0.00208133	3926	-0.0096622	0	
216.19	0.00398698	0.00718511	746.19	0.00045873		1276.18	-0.00374103		1806.19	-0.00727009	0	2336.18	-0.00251915		2866.21	-0.00911497		3396.2	0.00133173	0.0020952	3926.2	-0.00945622	0	
216.39	0.00385919	0.0072732	746.39	0.00004132		1276.38	-0.00351781		1806.39	-0.0063226	0	2336.38	-0.00294322		2866.41	-0.0093628		3396.4	0.00234411	0.00210888	3926.4	-0.00976221	0	
216.59	0.00277431	0.00736127	746.59	0.00003551		1276.58	-0.00336815		1806.59	-0.00644796	0	2336.58	-0.00348131		2866.61	-0.00889363		3396.6	0.00275094	0.00212236	3926.6	-0.00997466	0	
216.79	0.00206903	0.00744932	746.79	-0.00017699		1276.78	-0.00280279		1806.79	-0.00643328	0	2336.78	-0.00449588		2866.81	-0.00815007		3396.8	0.00427957	0.00213565	3926.8	-0.0093325	0	
216.99	0.00176388	0.00753736	746.99	-0.00001152		1276.98	-0.0022839		1806.99	-0.00672548	0	2336.98	-0.0045434		2867.01	-0.00831615		3397	0.00539214	0.00214876	3927	-0.00879547	0	
217.19	0.00167024	0.00762539	747.19	0.00085757		1277.18	-0.00305433		1807.19	-0.0073427	0	2337.18	-0.00405238		2867.21	-0.00799296		3397.2	0.00599035	0.00216168	3927.2	-0.00858349	0	
217.39	0.00098018	0.0077134	747.39	0.00131749		1277.38	-0.00274713		1807.39	-0.0074376	0	2337.38	-0.00452827		2867.41	-0.00801312		3397.4	0.00600833	0.00217442	3927.4	-0.00962981	0	
217.59	0.0004702	0.00780139	747.59	0.00102706		1277.58	-0.00309842		1807.59	-0.0073792	0	2337.58	-0.00414293		2867.61	-0.00840067		3397.6	0.00533754	0.00218698	3927.6	-0.01000841	0	
217.79	0.00093358	0.00788937	747.79	0.00172168		1277.78	-0.00325046		1807.79	-0.00799222	0	2337.78	-0.00450242		2867.81	-0.00783208		3397.8	0.00463876	0.00219936	3927.8	-0.00913522	0	
217.99	0.00101768	0.00797734	747.99	0.00155271		1277.98	-0.00383551		1807.99	-0.00745407	0	2337.98	-0.00475426		2868.01	-0.00733376		3398	0.00394505	0.00221156	3928	-0.00897839	0	
218.19	0.00075237	0.00806529	748.19	0.00220598		1278.18	-0.00393058		1808.19	-0.00759784	0	2338.18	-0.00449704		2868.21	-0.00702733		3398.2	0.00294049	0.0022236	3928.2	-0.0084472	0	
218.39	0.00085378	0.00815323	748.39	0.00242652		1278.38	-0.00417443		1808.39	-0.00693587	0	2338.38	-0.00561077		2868.41	-0.00729933		3398.4	0.00282461	0.00223546	3928.4	-0.00859028	0	
218.59	0.00159269	0.00824115	748.59	0.00162591		1278.58	-0.00425487		1808.59	-0.00639259	0	2338.58	-0.00539945		2868.61	-0.00617061		3398.6	0.00225537	0.00224716	3928.6	-0.00853717	0	
218.79	0.00215079	0.00832905	748.79	0.00157837		1278.78	-0.00443693		1808.79	-0.0062004	0	2338.78	-0.00582041		2868.81	-0.00619247		3398.8	0.00217261	0.00225869	3928.8	-0.00887064	0	
218.99	0.00204816	0.00841694	748.99	0.00181506		1278.98	-0.00426164		1808.99	-0.00616824	0	2338.98	-0.00538772		2869.01	-0.00499708		3399	0.00193123	0.00227006	3929	-0.00924756	0	
219.19	0.00114624	0.00850482	749.19	0.00222488		1279.18	-0.00384673		1809.19	-0.00694756	0	2339.18	-0.00461106		2869.21	-0.00485246		3399.2	0.00140014	0.00228127	3929.2	-0.00908871	0	
219.39	0.00088185	0.00859268	749.39	0.002038		1279.38	-0.00384895		1809.39	-0.00726825	0	2339.38	-0.00416755		2869.41	-0.00471798		3399.4	0.00107154	0.00229232	3929.4	-0.00850816	0	
219.59	0.00132917	0.00868052	749.59	0.00200338		1279.58	-0.0034566		1809.59	-0.00698235	0	2339.58	-0.00458992		2869.61	-0.00462524		3399.6	0.00081937	0.00230321	3929.6	-0.00959794	0	
219.79	0.00148202	0.00876835	749.79	0.00170326		1279.78	-0.00345423		1809.79	-0.0063762	0	2339.78	-0.0045461		2869.81	-0.00392371		3399.8	0.00011996	0.00231395	3929.8	-0.00943197	0	
219.99	0.00267249	0.00885617	749.99	0.00237994		1279.98	-0.00348219		1809.99	-0.00656827	0	2339.98	-0.00426233		2870.01	-0.00348949		3400	-0.00061193	0.00232454	3930	-0.00977991	0	
220.19	0.00296708	0.00894397	750.19	0.00195542		1280.18	-0.00367575		1810.19	-0.00661417	0	2340.18	-0.00397254		2870.21	-0.00349152		3400.2	0.0002954	0.00233498	3930.2	-0.01020681	0	
220.39	0.00348532	0.00903175	750.39	0.00248251		1280.38	-0.00368592		1810.39	-0.00642785	0	2340.38	-0.00529253		2870.41	-0.00390398		3400.4	0.00071616	0.00234527	3930.4	-0.01072146	0	
220.59	0.00344773	0.00911953	750.59	0.00241589		1280.58	-0.00390059		1810.59	-0.00629142	0	2340.58	-0.00584159		2870.61	-0.00411188		3400.6	0.00052739	0.00235542	3930.6	-0.01087258	0	
220.79	0.00397833	0.00920728	750.79	0.00284123		1280.78	-0.00377686		1810.79	-0.00591404	0	2340.78	-0.00650505		2870.81	-0.00451323		3400.8	0.00159492	0.00236542	3930.8	-0.01021038	0	
220.99	0.00446285	0.00929502	750.99	0.00379241		1280.98	-0.00269926		1810.99	-0.00599645	0	2340.98	-0.00607535		2871.01	-0.00646868		3401	0.00168726	0.00237529	3931	-0.01083122	0	
221.19	0.00508745	0.00938275	751.19	0.00407236		1281.18	-0.00172157		1811.19	-0.00539334	0	2341.18	-0.00685393		2871.21	-0.00678855		3401.2	0.00195176	0.00238501	3931.2	-0.01184396	0	
221.39	0.00482685	0.00947046	751.39	0.00332459		1281.38	-0.00011586		1811.39	-0.0052618	0	2341.38	-0.00673743		2871.41	-0.00705655		3401.4	0.00147944	0.0023946	3931.4	-0.01199197	0	
221.59	0.00481407	0.00955815	751.59	0.00150854		1281.58	-0.00011728		1811.59	-0.00554569	0	2341.58	-0.00665913		2871.61	-0.00731599		3401.6	0.00161692	0.00240405	3931.6	-0.0122675	0	
221.79	0.00610457	0.00964583	751.79	0.00115045		1281.78	0.00076577		1811.79	-0.00525365	0	2341.78	-0.00649736		2871.81	-0.00829271		3401.8	0.00167685	0.00241337	3931.8	-0.01137066	0	
221.99	0.00695289	0.0097335	751.99	0.00027142		1281.98	0.00148553		1811.99	-0.0044469	0	2341.98	-0.00676754		2872.01	-0.00948887		3402	0.00149023	0.00242255	3932	-0.01188095	0	
222.19	0.00717147	0.00982115	752.19	-0.00048733		1282.18	0.00150048		1812.19	-0.00470899	0	2342.18	-0.00653927		2872.21	-0.00956318		3402.2	0.00188912	0.00243161	3932.2	-0.01139106	0	
222.39	0.00703376	0.00990879	752.39	-0.00171898		1282.38	0.00206278		1812.39	-0.00399078	0	2342.38	-0.00646672		2872.41	-0.00980999		3402.4	0.00228862	0.00244054	3932.4	-0.01175524	0	
222.59	0.00741396	0.00999641	752.59	-0.0023932		1282.58	0.00172029		1812.59	-0.00330087	0	2342.58	-0.00594478		2872.61	-0.00998808		3402.6	0.00229292	0.00244934	3932.6	-0.01082013	0	
222.79	0.00780854	0.01008401	752.79	-0.00262069		1282.78	0.00156752		1812.79	-0.00338616	0	2342.78	-0.00486526		2872.81	-0.01109854		3402.8	0.00208251	0.00245802	3932.8	-0.01053311	0	
222.99	0.00849789	0.0101716	752.99	-0.00222537		1282.98	0.00151853		1812.99	-0.00381066	0	2342.98	-0.00388654		2873.01	-0.01036399		3403	0.00168429	0.00246658	3933	-0.01011718	0	
223.19	0.0083085	0.01025918	753.19	-0.00232574		1283.18	0.0009651		1813.19	-0.00439264	0	2343.18	-0.00302365		2873.21	-0.01111858		3403.2	0.0009772	0.00247501	3933.2	-0.0095205	0	
223.39	0.00864905	0.01034674	753.39	-0.00222249		1283.38	0.000922		1813.39	-0.00441982	0	2343.38	-0.00254976		2873.41	-0.01085833		3403.4	0.00071493	0.00248333	3933.4	-0.00927167	0	
223.59	0.00950272	0.01043428	753.59	-0.00156649		1283.58	0.00020022		1813.59	-0.00494605	0	2343.58	-0.00172786		2873.61	-0.01051083		3403.6	0.00117657	0.00249153	3933.6	-0.00935103	0	
223.79	0.00920824	0.01052182	753.79	-0.00097111		1283.78	-0.0003602		1813.79	-0.00575227	0	2343.78	-0.00130274		2873.81	-0.01028719		3403.8	0.00109243	0.00249961	3933.8	-0.00882842	0	
223.99	0.00999031	0.01060933	753.99	0.00013895		1283.98	-0.0010017		1813.99	-0.00650737	0	2343.98	-0.00162589		2874.01	-0.00988394		3404	0.00130015	0.00250758	3934	-0.00859985	0	
224.19	0.00973459	0.01069683	754.19	0.00056889		1284.18	-0.00083061		1814.19	-0.00648072	0	2344.18	-0.0014544		2874.21	-0.00961539		3404.2	0.00155068	0.00251544	3934.2	-0.00910483	0	
224.39	0.00889633	0.01078432	754.39	0.00179842		1284.38	-0.00114988		1814.39	-0.00590388	0	2344.38	-0.00207146		2874.41	-0.0096233		3404.4	0.00169973	0.00252318	3934.4	-0.00864363	0	
224.59	0.00851107	0.01087179	754.59	0.0018591		1284.58	-0.00143999		1814.59	-0.00602403	0	2344.58	-0.00247691		2874.61	-0.00923008		3404.6	0.00214592	0.00253082	3934.6	-0.00839792	0	
224.79	0.00781294	0.01095925	754.79	0.00314425		1284.78	-0.00134051		1814.79	-0.00614388	0	2344.78	-0.00309885		2874.81	-0.00907847		3404.8	0.00294717	0.00253835	3934.8	-0.00771002	0	
224.99	0.00709039	0.01104669	754.99	0.00304569		1284.98	-0.00024626		1814.99	-0.00574292	0	2344.98	-0.00341886		2875.01	-0.00931412		3405	0.00320738	0.00254577	3935	-0.00745086	0	
225.19	0.00677771	0.01113411	755.19	0.00256635		1285.18	-0.00049761		1815.19	-0.00576791	0	2345.18	-0.00421948		2875.21	-0.00885983		3405.2	0.00364405	0.00255309	3935.2	-0.00738285	0	
225.39	0.00648026	0.01122153	755.39	0.00186193		1285.38	-0.00032499		1815.39	-0.00652766	0	2345.38	-0.00482317		2875.41	-0.00763033		3405.4	0.00467289	0.0025603	3935.4	-0.00653023	0	
225.59	0.00653523	0.01130892	755.59	0.0017443		1285.58	0.0000328		1815.59	-0.00639814	0	2345.58	-0.0054853		2875.61	-0.00756833		3405.6	0.00541059	0.00256742	3935.6	-0.00697635	0	
225.79	0.00694762	0.0113963	755.79	0.00153833		1285.78	0.00060984		1815.79	-0.00587832	0	2345.78	-0.00579997		2875.81	-0.00758748		3405.8	0.00532063	0.00257443	3935.8	-0.00655347	0	
225.99	0.00646367	0.01148367	755.99	0.00011959		1285.98	0.00023175		1815.99	-0.0066331	0	2345.98	-0.00551057		2876.01	-0.00676309		3406	0.00553959	0.00258134	3936	-0.00766221	0	
226.19	0.00621986	0.01157102	756.19	-0.00046534		1286.18	-0.00033551		1816.19	-0.00629783	0	2346.18	-0.0046696		2876.21	-0.00611574		3406.2	0.00553804	0.00258816	3936.2	-0.00742759	0	
226.39	0.00543087	0.01165836	756.39	-0.00104816		1286.38	-0.00005141		1816.39	-0.00549145	0	2346.38	-0.00414292		2876.41	-0.0060565		3406.4	0.00523831	0.00259488	3936.4	-0.00701068	0	
226.59	0.00632103	0.01174568	756.59	-0.00180897		1286.58	-0.0005568		1816.59	-0.00488776	0	2346.58	-0.00429509		2876.61	-0.00632096		3406.6	0.00426289	0.0026015	3936.6	-0.00678847	0	
226.79	0.0071461	0.01183299	756.79	-0.00166607		1286.78	-0.00079497		1816.79	-0.00466644	0	2346.78	-0.00328892		2876.81	-0.00721124		3406.8	0.00342368	0.00260803	3936.8	-0.00802095	0	
226.99	0.0071792	0.01192028	756.99	-0.00036468		1286.98	-0.00091352		1816.99	-0.00540074	0	2346.98	-0.00343746		2877.01	-0.00772448		3407	0.00286299	0.00261447	3937	-0.00851633	0	
227.19	0.00720857	0.01200756	757.19	-0.00115186		1287.18	-0.00063969		1817.19	-0.00646305	0	2347.18	-0.0035337		2877.21	-0.00755587		3407.2	0.00157025	0.00262082	3937.2	-0.00904734	0	
227.39	0.00771914	0.01209482	757.39	-0.00066894		1287.38	-0.00100705		1817.39	-0.00697977	0	2347.38	-0.00393049		2877.41	-0.00751626		3407.4	0.0006475	0.00262708	3937.4	-0.00933487	0	
227.59	0.00816054	0.01218207	757.59	-0.00062443		1287.58	-0.00128454		1817.59	-0.00711147	0	2347.58	-0.00396877		2877.61	-0.00727583		3407.6	0.00043415	0.00263325	3937.6	-0.00923665	0	
227.79	0.00876948	0.0122693	757.79	-0.00014447		1287.78	-0.00076733		1817.79	-0.00664794	0	2347.78	-0.00423241		2877.81	-0.00779587		3407.8	-0.00051135	0.00263933	3937.8	-0.01037388	0	
227.99	0.01048992	0.01235652	757.99	0.00047609		1287.98	-0.00023417		1817.99	-0.00748001	0	2347.98	-0.00429304		2878.01	-0.00662252		3408	-0.00063348	0.00264533	3938	-0.01063784	0	
228.19	0.01085841	0.01244372	758.19	0.00068078		1288.18	0.00018033		1818.19	-0.00726324	0	2348.18	-0.00382845		2878.21	-0.00610378		3408.2	-0.00032893	0.00265124	3938.2	-0.01100727	0	
228.39	0.01048352	0.01253091	758.39	0.00083049		1288.38	-0.00040268		1818.39	-0.00702052	0	2348.38	-0.00455109		2878.41	-0.00558796		3408.4	-0.00009655	0.00265707	3938.4	-0.01039258	0	
228.59	0.01147871	0.01261808	758.59	0.00113546		1288.58	-0.00114436		1818.59	-0.00823538	0	2348.58	-0.00491686		2878.61	-0.00528741		3408.6	0.00059087	0.00266282	3938.6	-0.01060712	0	
228.79	0.01164863	0.01270524	758.79	0.00105065		1288.78	-0.00130779		1818.79	-0.00760224	0	2348.78	-0.00463972		2878.81	-0.00569265		3408.8	0.00099721	0.00266849	3938.8	-0.01082646	0	
228.99	0.0117931	0.01279239	758.99	0.00054953		1288.98	-0.00081755		1818.99	-0.00710621	0	2348.98	-0.00455846		2879.01	-0.00566767		3409	0.00160373	0.00267407	3939	-0.01125676	0	
229.19	0.01238591	0.01287951	759.19	-0.0000376		1289.18	-0.00042948		1819.19	-0.00749371	0	2349.18	-0.00440406		2879.21	-0.00612982		3409.2	0.00325751	0.00267958	3939.2	-0.01136742	0	
229.39	0.01311032	0.01296663	759.39	0.0002705		1289.38	-0.00002869		1819.39	-0.0073893	0	2349.38	-0.00422503		2879.41	-0.00474423		3409.4	0.0041483	0.00268501	3939.4	-0.01043359	0	
229.59	0.01277501	0.01305373	759.59	-0.00022689		1289.58	0.00043501		1819.59	-0.00669584	0	2349.58	-0.00372867		2879.61	-0.0052875		3409.6	0.00433103	0.00269036	3939.6	-0.01026507	0	
229.79	0.01272547	0.01314081	759.79	-0.00111419		1289.78	0.00025264		1819.79	-0.00590635	0	2349.78	-0.0040132		2879.81	-0.00569316		3409.8	0.00439772	0.00269564	3939.8	-0.01003484	0	
229.99	0.01243689	0.01322788	759.99	-0.00196788		1289.98	0.00078038		1819.99	-0.00575795	0	2349.98	-0.00403924		2880.01	-0.00558511		3410	0.00473071	0.00270084	3940	-0.00974001	0	
230.19	0.01198434	0.01331493	760.19	-0.0017379		1290.18	0.00077403		1820.19	-0.00423312	0	2350.18	-0.00413484		2880.21	-0.00583685		3410.2	0.00458074	0.00270597	3940.2	-0.00933826	0	
230.39	0.01184487	0.01340197	760.39	-0.00162913		1290.38	0.00134064		1820.39	-0.00423703	0	2350.38	-0.00483696		2880.41	-0.00615718		3410.4	0.00460005	0.00271103	3940.4	-0.00936648	0	
230.59	0.012192	0.013489	760.59	-0.00205891		1290.58	0.00191215		1820.59	-0.00359405	0	2350.58	-0.00465299		2880.61	-0.00677791		3410.6	0.00325564	0.00271602	3940.6	-0.01044307	0	
230.79	0.01232455	0.01357601	760.79	-0.00171452		1290.78	0.0017433		1820.79	-0.00406989	0	2350.78	-0.00449706		2880.81	-0.00755435		3410.8	0.00312488	0.00272093	3940.8	-0.01069569	0	
230.99	0.01211048	0.013663	760.99	-0.00117865		1290.98	0.00138759		1820.99	-0.00469223	0	2350.98	-0.00536092		2881.01	-0.00704606		3411	0.0025208	0.00272578	3941	-0.01062374	0	
231.19	0.0116246	0.01374998	761.19	-0.00120064		1291.18	0.00166372		1821.19	-0.00449734	0	2351.18	-0.00598392		2881.21	-0.00573068		3411.2	0.00222271	0.00273055	3941.2	-0.01097419	0	
231.39	0.0112518	0.01383695	761.39	-0.00108503		1291.38	0.00156214		1821.39	-0.00461579	0	2351.38	-0.0059648		2881.41	-0.00599664		3411.4	0.00199996	0.00273526	3941.4	-0.01112863	0	
231.59	0.01155936	0.0139239	761.59	-0.00128042		1291.58	0.00187616		1821.59	-0.00439848	0	2351.58	-0.00560762		2881.61	-0.00610803		3411.6	0.00209528	0.00273991	3941.6	-0.01135713	0	
231.79	0.011937	0.01401083	761.79	-0.00118027		1291.78	0.00192656		1821.79	-0.00536512	0	2351.78	-0.00536003		2881.81	-0.00688723		3411.8	0.00208729	0.00274449	3941.8	-0.0124827	0	
231.99	0.01184744	0.01409775	761.99	-0.00150783		1291.98	0.00119696		1821.99	-0.00599807	0	2351.98	-0.00522961		2882.01	-0.00591548		3412	0.00305961	0.002749	3942	-0.01246713	0	
232.19	0.01130766	0.01418466	762.19	-0.00128739		1292.18	0.00076537		1822.19	-0.0058764	0	2352.18	-0.00491357		2882.21	-0.00548495		3412.2	0.00300727	0.00275345	3942.2	-0.01302375	0	
232.39	0.01114369	0.01427155	762.39	-0.00158472		1292.38	-0.00088707		1822.39	-0.00623441	0	2352.38	-0.0048177		2882.41	-0.00555837		3412.4	0.00335395	0.00275784	3942.4	-0.01342429	0	
232.59	0.01045897	0.01435842	762.59	-0.00183701		1292.58	-0.00195492		1822.59	-0.00701102	0	2352.58	-0.00379763		2882.61	-0.00638468		3412.6	0.00367049	0.00276216	3942.6	-0.01382364	0	
232.79	0.01047429	0.01444529	762.79	-0.0020972		1292.78	-0.00243721		1822.79	-0.00675795	0	2352.78	-0.00312397		2882.81	-0.00650431		3412.8	0.00390278	0.00276643	3942.8	-0.01375507	0	
232.99	0.01106943	0.01453213	762.99	-0.001472		1292.98	-0.0025787		1822.99	-0.00698466	0	2352.98	-0.00270843		2883.01	-0.00587957		3413	0.00445191	0.00277063	3943	-0.01322727	0	
233.19	0.01159993	0.01461896	763.19	-0.00062524		1293.18	-0.00277951		1823.19	-0.00659517	0	2353.18	-0.00164801		2883.21	-0.00568983		3413.2	0.00526116	0.00277478	3943.2	-0.01267779	0	
233.39	0.01136728	0.01470578	763.39	0.00024247		1293.38	-0.00279444		1823.39	-0.00687165	0	2353.38	-0.00219423		2883.41	-0.0053412		3413.4	0.00462429	0.00277886	3943.4	-0.01208688	0	
233.59	0.01119474	0.01479258	763.59	0.00038508		1293.58	-0.00362527		1823.59	-0.0067406	0	2353.58	-0.00219704		2883.61	-0.00615728		3413.6	0.00483994	0.00278289	3943.6	-0.01074561	0	
233.79	0.01098646	0.01487937	763.79	0.00090719		1293.78	-0.00419633		1823.79	-0.00638205	0	2353.78	-0.00308795		2883.81	-0.00652115		3413.8	0.00531179	0.00278686	3943.8	-0.01082077	0	
233.99	0.01148681	0.01496614	763.99	0.0018698		1293.98	-0.00329299		1823.99	-0.00638936	0	2353.98	-0.00403714		2884.01	-0.0067343		3414	0.00538841	0.00279078	3944	-0.0107099	0	
234.19	0.01146502	0.0150529	764.19	0.00247336		1294.18	-0.00358089		1824.19	-0.00605099	0	2354.18	-0.0044126		2884.21	-0.00646737		3414.2	0.0050532	0.00279464	3944.2	-0.01166715	0	
234.39	0.01164713	0.01513964	764.39	0.00268464		1294.38	-0.00327292		1824.39	-0.00663719	0	2354.38	-0.00466168		2884.41	-0.00672351		3414.4	0.00495666	0.00279844	3944.4	-0.01148832	0	
234.59	0.01154062	0.01522637	764.59	0.00309302		1294.58	-0.00201514		1824.59	-0.00580761	0	2354.58	-0.00421077		2884.61	-0.00695486		3414.6	0.00383572	0.0028022	3944.6	-0.01139196	0	
234.79	0.01173832	0.01531308	764.79	0.00410291		1294.78	-0.00254161		1824.79	-0.00569481	0	2354.78	-0.00511831		2884.81	-0.00717504		3414.8	0.0039798	0.0028059	3944.8	-0.00976237	0	
234.99	0.01142826	0.01539978	764.99	0.00434232		1294.98	-0.00136857		1824.99	-0.00511961	0	2354.98	-0.00497595		2885.01	-0.00651273		3415	0.00310592	0.00280954	3945	-0.00996186	0	
235.19	0.01010147	0.01548646	765.19	0.0042224		1295.18	0.000152		1825.19	-0.0053407	0	2355.18	-0.00421335		2885.21	-0.00638557		3415.2	0.00281542	0.00281314	3945.2	-0.00959742	0	
235.39	0.01080062	0.01557313	765.39	0.00329631		1295.38	0.00082666		1825.39	-0.00690667	0	2355.38	-0.00417265		2885.41	-0.00669797		3415.4	0.0021861	0.00281668	3945.4	-0.00929563	0	
235.59	0.011045	0.01565979	765.59	0.00289529		1295.58	0.00154113		1825.59	-0.00689617	0	2355.58	-0.00407484		2885.61	-0.00621811		3415.6	0.00149582	0.00282018	3945.6	-0.00943396	0	
235.79	0.01051211	0.01574642	765.79	0.00293549		1295.78	0.00151565		1825.79	-0.00781802	0	2355.78	-0.00442859		2885.81	-0.00663006		3415.8	0.00219205	0.00282362	3945.8	-0.0101019	0	
235.99	0.00996154	0.01583305	765.99	0.00317878		1295.98	0.00162093		1825.99	-0.00739391	0	2355.98	-0.00456495		2886.01	-0.00565809		3416	0.00284782	0.00282702	3946	-0.01054236	0	
236.19	0.01013538	0.01591966	766.19	0.00365529		1296.18	0.0016686		1826.19	-0.00779918	0	2356.18	-0.00460714		2886.21	-0.00538689		3416.2	0.00286052	0.00283037	3946.2	-0.0109467	0	
236.39	0.01054647	0.01600625	766.39	0.00249605		1296.38	0.00126787		1826.39	-0.00840171	0	2356.38	-0.00434631		2886.41	-0.00488542		3416.4	0.00339578	0.00283367	3946.4	-0.01067582	0	
236.59	0.01040735	0.01609283	766.59	0.00275263		1296.58	0.0009246		1826.59	-0.00819634	0	2356.58	-0.00318902		2886.61	-0.00441868		3416.6	0.00282194	0.00283693	3946.6	-0.01067723	0	
236.79	0.01177936	0.0161794	766.79	0.0035259		1296.78	0.0007461		1826.79	-0.00773795	0	2356.78	-0.00358802		2886.81	-0.00334871		3416.8	0.00348475	0.00284014	3946.8	-0.01097496	0	
236.99	0.01307078	0.01626595	766.99	0.00373565		1296.98	-0.00014035		1826.99	-0.00709074	0	2356.98	-0.00231808		2887.01	-0.00301652		3417	0.00436016	0.0028433	3947	-0.01125532	0	
237.19	0.01299585	0.01635248	767.19	0.00440825		1297.18	-0.00010973		1827.19	-0.00664224	0	2357.18	-0.00197796		2887.21	-0.00341767		3417.2	0.00509066	0.00284642	3947.2	-0.01178083	0	
237.39	0.01346876	0.016439	767.39	0.00407459		1297.38	-0.00055264		1827.39	-0.0071635	0	2357.38	-0.00189976		2887.41	-0.00428265		3417.4	0.00562324	0.00284949	3947.4	-0.01136933	0	
237.59	0.01352436	0.01652551	767.59	0.00448405		1297.58	-0.00170972		1827.59	-0.00697403	0	2357.58	-0.00116358		2887.61	-0.00453925		3417.6	0.00639441	0.00285253	3947.6	-0.01119203	0	
237.79	0.01404998	0.016612	767.79	0.00435077		1297.78	-0.00231169		1827.79	-0.00643448	0	2357.78	-0.00216089		2887.81	-0.00519275		3417.8	0.00668321	0.00285551	3947.8	-0.01213451	0	
237.99	0.01486734	0.01669848	767.99	0.00449709		1297.98	-0.00227462		1827.99	-0.00628033	0	2357.98	-0.00243282		2888.01	-0.00579173		3418	0.00659266	0.00285846	3948	-0.01172642	0	
238.19	0.01502644	0.01678494	768.19	0.00363354		1298.18	-0.00335663		1828.19	-0.00580909	0	2358.18	-0.00202909		2888.21	-0.00583294		3418.2	0.00634788	0.00286137	3948.2	-0.01084191	0	
238.39	0.01612157	0.01687139	768.39	0.00292105		1298.38	-0.00278746		1828.39	-0.00523074	0	2358.38	-0.00162757		2888.41	-0.00608795		3418.4	0.00616223	0.00286423	3948.4	-0.0098807	0	
238.59	0.01605227	0.01695782	768.59	0.00322849		1298.58	-0.00196755		1828.59	-0.00470094	0	2358.58	-0.00154172		2888.61	-0.00656392		3418.6	0.00513567	0.00286705	3948.6	-0.00994961	0	
238.79	0.01608158	0.01704424	768.79	0.00329704		1298.78	-0.00232771		1828.79	-0.00442204	0	2358.78	-0.00098764		2888.81	-0.00622649		3418.8	0.00447876	0.00286984	3948.8	-0.00922944	0	
238.99	0.01597993	0.01713064	768.99	0.00234995		1298.98	-0.00137568		1828.99	-0.0045987	0	2358.98	-0.0007458		2889.01	-0.00601755		3419	0.00341108	0.00287258	3949	-0.00932428	0	
239.19	0.01581149	0.01721703	769.19	0.00188982		1299.18	-0.00107266		1829.19	-0.00545101	0	2359.18	0.00003112		2889.21	-0.0058297		3419.2	0.00223185	0.00287529	3949.2	-0.00917274	0	
239.39	0.01671584	0.0173034	769.39	0.00217902		1299.38	-0.00030753		1829.39	-0.0061728	0	2359.38	-0.00051778		2889.41	-0.00546852		3419.4	0.00146	0.00287796	3949.4	-0.00958138	0	
239.59	0.01585488	0.01738976	769.59	0.00175107		1299.58	0.00103448		1829.59	-0.00605087	0	2359.58	-0.00058616		2889.61	-0.00503077		3419.6	0.00147616	0.00288059	3949.6	-0.00950691	0	
239.79	0.01535472	0.0174761	769.79	0.00273372		1299.78	0.00096481		1829.79	-0.00649626	0	2359.78	-0.00112318		2889.81	-0.00561739		3419.8	0.00259381	0.00288318	3949.8	-0.00945306	0	
239.99	0.01547475	0.01756243	769.99	0.00288949		1299.98	0.0012847		1829.99	-0.00606626	0	2359.98	-0.00097531		2890.01	-0.00478271		3420	0.00261459	0.00288574	3950	-0.00898957	0	
240.19	0.01625504	0.01764875	770.19	0.00339335		1300.18	0.00105279		1830.19	-0.00616298	0	2360.18	-0.00076026		2890.21	-0.00481953		3420.2	0.00311484	0.00288826	3950.2	-0.00905541	0	
240.39	0.01715203	0.01773504	770.39	0.00283938		1300.38	0.00072852		1830.39	-0.00648158	0	2360.38	-0.00035811		2890.41	-0.00384564		3420.4	0.00345924	0.00289074	3950.4	-0.00895173	0	
240.59	0.01744212	0.01782133	770.59	0.00326886		1300.58	-0.0005382		1830.59	-0.00592826	0	2360.58	-0.00060528		2890.61	-0.0038937		3420.6	0.00339451	0.00289319	3950.6	-0.00975946	0	
240.79	0.01854794	0.0179076	770.79	0.00316904		1300.78	-0.00075407		1830.79	-0.00576061	0	2360.78	-0.00170646		2890.81	-0.0038595		3420.8	0.00376954	0.00289561	3950.8	-0.01017828	0	
240.99	0.01860119	0.01799385	770.99	0.00257564		1300.98	-0.00035225		1830.99	-0.00483439	0	2360.98	-0.00104578		2891.01	-0.00478248		3421	0.0041567	0.00289799	3951	-0.01001063	0	
241.19	0.01802487	0.0180801	771.19	0.00317625		1301.18	0.00010884		1831.19	-0.00431477	0	2361.18	-0.00235863		2891.21	-0.00539248		3421.2	0.00427807	0.00290034	3951.2	-0.01019993	0	
241.39	0.01833652	0.01816632	771.39	0.00309522		1301.38	0.00058941		1831.39	-0.00386349	0	2361.38	-0.00248577		2891.41	-0.00604181		3421.4	0.00438193	0.00290265	3951.4	-0.01028761	0	
241.59	0.01914152	0.01825253	771.59	0.0032513		1301.58	0.00048595		1831.59	-0.00320036	0	2361.58	-0.00328484		2891.61	-0.00602705		3421.6	0.00440569	0.00290493	3951.6	-0.01015874	0	
241.79	0.01919989	0.01833873	771.79	0.00246622		1301.78	0.00069944		1831.79	-0.00243867	0	2361.78	-0.00443727		2891.81	-0.00649858		3421.8	0.00404026	0.00290718	3951.8	-0.01024669	0	
241.99	0.01964114	0.01842491	771.99	0.00206281		1301.98	0.00132728		1831.99	-0.0022267	0	2361.98	-0.00436643		2892.01	-0.00618286		3422	0.00378116	0.0029094	3952	-0.00985254	0	
242.19	0.01956768	0.01851108	772.19	0.00223937		1302.18	0.00177226		1832.19	-0.00232426	0	2362.18	-0.00425518		2892.21	-0.00601896		3422.2	0.00312912	0.00291159	3952.2	-0.01003487	0	
242.39	0.01952644	0.01859723	772.39	0.00173996		1302.38	0.00244521		1832.39	-0.00231679	0	2362.38	-0.00488012		2892.41	-0.00623423		3422.4	0.00272046	0.00291374	3952.4	-0.0107097	0	
242.59	0.01805354	0.01868337	772.59	0.00160785		1302.58	0.00252921		1832.59	-0.00349177	0	2362.58	-0.00500166		2892.61	-0.00659937		3422.6	0.00211666	0.00291587	3952.6	-0.01192648	0	
242.79	0.01762766	0.01876949	772.79	0.00197892		1302.78	0.00256174		1832.79	-0.00289959	0	2362.78	-0.00492094		2892.81	-0.00677517		3422.8	0.00210234	0.00291796	3952.8	-0.01200006	0	
242.99	0.0171037	0.0188556	772.99	0.0016849		1302.98	0.00296026		1832.99	-0.00352754	0	2362.98	-0.00472853		2893.01	-0.00634288		3423	0.00165866	0.00292003	3953	-0.01174116	0	
243.19	0.01718709	0.01894169	773.19	0.00141533		1303.18	0.00337319		1833.19	-0.00410633	0	2363.18	-0.00446332		2893.21	-0.00538364		3423.2	0.00144079	0.00292206	3953.2	-0.01210973	0	
243.39	0.01676222	0.01902777	773.39	0.00204496		1303.38	0.00331474		1833.39	-0.0048789	0	2363.38	-0.00448614		2893.41	-0.00446444		3423.4	0.00235556	0.00292407	3953.4	-0.01147126	0	
243.59	0.01644628	0.01911383	773.59	0.00237094		1303.58	0.00256167		1833.59	-0.00574425	0	2363.58	-0.00370667		2893.61	-0.00471621		3423.6	0.00400416	0.00292605	3953.6	-0.01108053	0	
243.79	0.01719428	0.01919988	773.79	0.0033823		1303.78	0.00152461		1833.79	-0.00585187	0	2363.78	-0.00248914		2893.81	-0.00461164		3423.8	0.00470105	0.002928	3953.8	-0.01082327	0	
243.99	0.01744769	0.01928592	773.99	0.00382812		1303.98	0.00116591		1833.99	-0.00616587	0	2363.98	-0.00147732		2894.01	-0.00462899		3424	0.00563522	0.00292993	3954	-0.0103543	0	
244.19	0.01769015	0.01937194	774.19	0.00466273		1304.18	-0.0000328		1834.19	-0.00637831	0	2364.18	-0.0003512		2894.21	-0.00422975		3424.2	0.00673513	0.00293182	3954.2	-0.01066977	0	
244.39	0.01836214	0.01945794	774.39	0.00459451		1304.38	-0.00084053		1834.39	-0.00693269	0	2364.38	0.00092322		2894.41	-0.00327782		3424.4	0.00707243	0.00293369	3954.4	-0.01068236	0	
244.59	0.01871462	0.01954393	774.59	0.00441704		1304.58	-0.00112972		1834.59	-0.00641303	0	2364.58	0.00053114		2894.61	-0.00307987		3424.6	0.00715695	0.00293554	3954.6	-0.01082358	0	
244.79	0.01877081	0.01962991	774.79	0.0036266		1304.78	-0.00060667		1834.79	-0.00651871	0	2364.78	0.00119973		2894.81	-0.0026172		3424.8	0.00729451	0.00293735	3954.8	-0.01065697	0	
244.99	0.01963286	0.01971587	774.99	0.00340761		1304.98	-0.00005129		1834.99	-0.00580766	0	2364.98	0.00163059		2895.01	-0.00272965		3425	0.00648395	0.00293915	3955	-0.0100333	0	
245.19	0.01945886	0.01980182	775.19	0.00318782		1305.18	-0.00028245		1835.19	-0.00588606	0	2365.18	0.00161513		2895.21	-0.00211633		3425.2	0.00625277	0.00294091	3955.2	-0.01014392	0	
245.39	0.02051742	0.01988775	775.39	0.00364643		1305.38	0.00004174		1835.39	-0.00538022	0	2365.38	0.00237581		2895.41	-0.00194974		3425.4	0.00647733	0.00294266	3955.4	-0.00990526	0	
245.59	0.02167923	0.01997367	775.59	0.00340845		1305.58	-0.00063583		1835.59	-0.00540029	0	2365.58	0.00207599		2895.61	-0.00137709		3425.6	0.0053864	0.00294437	3955.6	-0.01025117	0	
245.79	0.02110859	0.02005957	775.79	0.00304633		1305.78	0.00004909		1835.79	-0.00585935	0	2365.78	0.00179227		2895.81	-0.00168109		3425.8	0.00417579	0.00294607	3955.8	-0.01092874	0	
245.99	0.02113623	0.02014546	775.99	0.00335149		1305.98	0.00064504		1835.99	-0.00579267	0	2365.98	0.00176934		2896.01	-0.00181484		3426	0.00352343	0.00294773	3956	-0.01057432	0	
246.19	0.02044695	0.02023133	776.19	0.00322263		1306.18	0.00075216		1836.19	-0.00659463	0	2366.18	0.00181458		2896.21	-0.00237291		3426.2	0.00250716	0.00294938	3956.2	-0.01105475	0	
246.39	0.02016674	0.02031719	776.39	0.00266508		1306.38	0.00033573		1836.39	-0.00660265	0	2366.38	0.00153938		2896.41	-0.00333802		3426.4	0.00118872	0.002951	3956.4	-0.01091689	0	
246.59	0.01912304	0.02040303	776.59	0.00244595		1306.58	0.00087575		1836.59	-0.00653957	0	2366.58	0.00159905		2896.61	-0.00321951		3426.6	0.00095886	0.0029526	3956.6	-0.01213829	0	
246.79	0.01903288	0.02048886	776.79	0.00330904		1306.78	0.00195013		1836.79	-0.00488056	0	2366.78	0.00056218		2896.81	-0.00373798		3426.8	0.00084431	0.00295418	3956.8	-0.01177782	0	
246.99	0.01880499	0.02057468	776.99	0.00286474		1306.98	0.00277452		1836.99	-0.00558379	0	2366.98	0.00002764		2897.01	-0.00363088		3427	0.00055741	0.00295573	3957	-0.01109482	0	
247.19	0.01983088	0.02066048	777.19	0.0033087		1307.18	0.00239944		1837.19	-0.00546089	0	2367.18	-0.00135345		2897.21	-0.00418681		3427.2	0.0007454	0.00295727	3957.2	-0.01141845	0	
247.39	0.02013877	0.02074626	777.39	0.00355868		1307.38	0.00165527		1837.39	-0.00589527	0	2367.38	-0.00148008		2897.41	-0.00536028		3427.4	0.00169759	0.00295878	3957.4	-0.01132262	0	
247.59	0.02066476	0.02083203	777.59	0.00437396		1307.58	0.00170885		1837.59	-0.00594803	0	2367.58	-0.00117356		2897.61	-0.00625345		3427.6	0.00194239	0.00296027	3957.6	-0.01230123	0	
247.79	0.02041064	0.02091779	777.79	0.00489015		1307.78	0.00253258		1837.79	-0.00613891	0	2367.78	-0.00090503		2897.81	-0.0065663		3427.8	0.00140778	0.00296173	3957.8	-0.0120624	0	
247.99	0.01976919	0.02100353	777.99	0.00497152		1307.98	0.00275191		1837.99	-0.00619258	0	2367.98	-0.00069234		2898.01	-0.00704094		3428	0.00207069	0.00296318	3958	-0.01199362	0	
248.19	0.02030148	0.02108926	778.19	0.00482033		1308.18	0.00262891		1838.19	-0.00619272	0	2368.18	0.00003875		2898.21	-0.00625777		3428.2	0.00210681	0.00296461	3958.2	-0.01227307	0	
248.39	0.02115557	0.02117497	778.39	0.00483459		1308.38	0.00372722		1838.39	-0.00616056	0	2368.38	0.0001215		2898.41	-0.00564762		3428.4	0.00265832	0.00296602	3958.4	-0.01138107	0	
248.59	0.02131419	0.02126067	778.59	0.00476576		1308.58	0.00362497		1838.59	-0.00664279	0	2368.58	-0.00117317		2898.61	-0.00522623		3428.6	0.00289717	0.00296741	3958.6	-0.01084632	0	
248.79	0.02193914	0.02134635	778.79	0.00415818		1308.78	0.00363623		1838.79	-0.00708482	0	2368.78	-0.00163904		2898.81	-0.00459019		3428.8	0.00259992	0.00296877	3958.8	-0.01120542	0	
248.99	0.02282046	0.02143202	778.99	0.00377118		1308.98	0.00312647		1838.99	-0.00700166	0	2368.98	-0.0022362		2899.01	-0.00477106		3429	0.00196389	0.00297012	3959	-0.01073161	0	
249.19	0.02190479	0.02151767	779.19	0.00308747		1309.18	0.0028418		1839.19	-0.00690379	0	2369.18	-0.00267517		2899.21	-0.0045209		3429.2	0.00295678	0.00297145	3959.2	-0.01098059	0	
249.39	0.02271142	0.02160331	779.39	0.00252475		1309.38	0.00259656		1839.39	-0.00665935	0	2369.38	-0.00275445		2899.41	-0.0043268		3429.4	0.00319078	0.00297276	3959.4	-0.01085507	0	
249.59	0.02286774	0.02168894	779.59	0.00024458		1309.58	0.00295706		1839.59	-0.00730713	0	2369.58	-0.00336758		2899.61	-0.00407268		3429.6	0.00200276	0.00297405	3959.6	-0.01161905	0	
249.79	0.02214408	0.02177455	779.79	0.00031756		1309.78	0.0031693		1839.79	-0.00723248	0	2369.78	-0.00375174		2899.81	-0.00446738		3429.8	0.00222762	0.00297533	3959.8	-0.01104185	0	
249.99	0.02152477	0.02186014	779.99	0.00102484		1309.98	0.00360622		1839.99	-0.00647878	0	2369.98	-0.00351888		2900.01	-0.00421033		3430	0.00213795	0.00297658	3960	-0.01101041	0	
250.19	0.0209117	0.02194572	780.19	0.00016466		1310.18	0.0041943		1840.19	-0.00747082	0	2370.18	-0.00294939		2900.21	-0.0034503		3430.2	0.00184948	0.00297782	3960.2	-0.01118848	0	
250.39	0.0206695	0.02203129	780.39	0.00004261		1310.38	0.00424227		1840.39	-0.0074075	0	2370.38	-0.00356318		2900.41	-0.00348767		3430.4	0.00099645	0.00297904	3960.4	-0.01087536	0	
250.59	0.02091116	0.02211684	780.59	-0.00018537		1310.58	0.00489751		1840.59	-0.00746493	0	2370.58	-0.00378621		2900.61	-0.0035832		3430.6	0.00208017	0.00298025	3960.6	-0.0110606	0	
250.79	0.02183854	0.02220238	780.79	0.00006914		1310.78	0.00550804		1840.79	-0.0073155	0	2370.78	-0.00358753		2900.81	-0.00421962		3430.8	0.00161187	0.00298143	3960.8	-0.00941943	0	
250.99	0.02189426	0.0222879	780.99	-0.00038025		1310.98	0.00460096		1840.99	-0.00846149	0	2370.98	-0.00418807		2901.01	-0.00493611		3431	0.00136799	0.0029826	3961	-0.00911245	0	
251.19	0.02264172	0.02237341	781.19	0.00019108		1311.18	0.00410791		1841.19	-0.00875235	0	2371.18	-0.00415426		2901.21	-0.00483209		3431.2	0.00110629	0.00298376	3961.2	-0.00937327	0	
251.39	0.02346377	0.0224589	781.39	0.00052353		1311.38	0.00384067		1841.39	-0.00927379	0	2371.38	-0.00362107		2901.41	-0.00585916		3431.4	0.0014003	0.00298489	3961.4	-0.00974715	0	
251.59	0.02297519	0.02254438	781.59	0.00036449		1311.58	0.00366048		1841.59	-0.00963634	0	2371.58	-0.0023068		2901.61	-0.00598803		3431.6	0.00051001	0.00298602	3961.6	-0.00993933	0	
251.79	0.02292841	0.02262984	781.79	0.00078915		1311.78	0.00312153		1841.79	-0.01018685	0	2371.78	-0.00184761		2901.81	-0.00599742		3431.8	-0.00013512	0.00298712	3961.8	-0.00910406	0	
251.99	0.0234622	0.02271529	781.99	0.00193226		1311.98	0.00224677		1841.99	-0.01027306	0	2371.98	-0.00100949		2902.01	-0.00612941		3432	0.00068879	0.00298821	3962	-0.00914489	0	
252.19	0.0245985	0.02280072	782.19	0.00270289		1312.18	0.00197876		1842.19	-0.01045399	0	2372.18	-0.0003927		2902.21	-0.00508848		3432.2	0.00043502	0.00298929	3962.2	-0.00849256	0	
252.39	0.02462541	0.02288614	782.39	0.00343723		1312.38	0.00168924		1842.39	-0.0098287	0	2372.38	-0.00005974		2902.41	-0.00440368		3432.4	0.00145185	0.00299034	3962.4	-0.00863248	0	
252.59	0.02475811	0.02297155	782.59	0.00430472		1312.58	-0.00002568		1842.59	-0.00961078	0	2372.58	-0.00041154		2902.61	-0.00496302		3432.6	0.00162301	0.00299139	3962.6	-0.00974468	0	
252.79	0.0247306	0.02305694	782.79	0.00415232		1312.78	-0.00021778		1842.79	-0.00863433	0	2372.78	-0.00002961		2902.81	-0.00490202		3432.8	0.00285302	0.00299242	3962.8	-0.01031375	0	
252.99	0.02483992	0.02314232	782.99	0.0043483		1312.98	-0.00035026		1842.99	-0.00771475	0	2372.98	0.00026214		2903.01	-0.0055815		3433	0.00399787	0.00299343	3963	-0.01069781	0	
253.19	0.02547404	0.02322768	783.19	0.00317873		1313.18	-0.00044736		1843.19	-0.00717727	0	2373.18	-0.0008149		2903.21	-0.00487063		3433.2	0.00472851	0.00299443	3963.2	-0.01127878	0	
253.39	0.025298	0.02331303	783.39	0.00247164		1313.38	-0.00017077		1843.39	-0.0068578	0	2373.38	-0.00018021		2903.41	-0.00457857		3433.4	0.00458284	0.00299542	3963.4	-0.01186384	0	
253.59	0.02466942	0.02339836	783.59	0.00204274		1313.58	0.00042054		1843.59	-0.00639968	0	2373.58	-0.00046407		2903.61	-0.00444103		3433.6	0.00419412	0.00299639	3963.6	-0.01173662	0	
253.79	0.0228261	0.02348368	783.79	0.00455362		1313.78	0.00041115		1843.79	-0.00529405	0	2373.78	-0.0006539		2903.81	-0.00355777		3433.8	0.00469604	0.00299735	3963.8	-0.0117568	0	
253.99	0.02219855	0.02356898	783.99	0.00524792		1313.98	0.0013759		1843.99	-0.0052279	0	2373.98	-0.00116284		2904.01	-0.00258814		3434	0.00459466	0.0029983	3964	-0.01115705	0	
254.19	0.02200711	0.02365427	784.19	0.00485376		1314.18	0.00172136		1844.19	-0.00604774	0	2374.18	-0.00160636		2904.21	-0.00194088		3434.2	0.004934	0.00299923	3964.2	-0.01084733	0	
254.39	0.02247712	0.02373954	784.39	0.00482037		1314.38	0.00179991		1844.39	-0.0064292	0	2374.38	-0.00216202		2904.41	-0.00193066		3434.4	0.00454121	0.00300015	3964.4	-0.01070057	0	
254.59	0.02325372	0.0238248	784.59	0.00484781		1314.58	0.00254292		1844.59	-0.0064415	0	2374.58	-0.00215389		2904.61	-0.00220088		3434.6	0.00491518	0.00300105	3964.6	-0.01008363	0	
254.79	0.02277167	0.02391005	784.79	0.00590564		1314.78	0.00314362		1844.79	-0.00662311	0	2374.78	-0.00191968		2904.81	-0.00265547		3434.8	0.00432334	0.00300195	3964.8	-0.01011999	0	
254.99	0.02171887	0.02399528	784.99	0.00560903		1314.98	0.00288183		1844.99	-0.00680888	0	2374.98	-0.00333443		2905.01	-0.00288797		3435	0.00414681	0.00300283	3965	-0.01062292	0	
255.19	0.02201921	0.0240805	785.19	0.00614779		1315.18	0.00303137		1845.19	-0.00660959	0	2375.18	-0.0030964		2905.21	-0.00375663		3435.2	0.00370593	0.0030037	3965.2	-0.01024491	0	
255.39	0.02181703	0.0241657	785.39	0.00525635		1315.38	0.0029746		1845.39	-0.00684996	0	2375.38	-0.00273362		2905.41	-0.00499501		3435.4	0.00330392	0.00300455	3965.4	-0.01053306	0	
255.59	0.02091816	0.02425088	785.59	0.00494527		1315.58	0.00314549		1845.59	-0.00771142	0	2375.58	-0.00257062		2905.61	-0.0053047		3435.6	0.00314239	0.00300539	3965.6	-0.01019382	0	
255.79	0.02102091	0.02433606	785.79	0.00506432		1315.78	0.00260459		1845.79	-0.00824	0	2375.78	-0.00273363		2905.81	-0.00502853		3435.8	0.00364972	0.00300623	3965.8	-0.01004096	0	
255.99	0.02066206	0.02442121	785.99	0.00519411		1315.98	0.00267692		1845.99	-0.00892123	0	2375.98	-0.00183292		2906.01	-0.00501696		3436	0.00424548	0.00300705	3966	-0.01031074	0	
256.19	0.02101531	0.02450636	786.19	0.0047151		1316.18	0.00283832		1846.19	-0.0091504	0	2376.18	-0.00120808		2906.21	-0.00511184		3436.2	0.00426727	0.00300786	3966.2	-0.01134528	0	
256.39	0.02097116	0.02459149	786.39	0.00460781		1316.38	0.00208257		1846.39	-0.00895014	0	2376.38	-0.00011854		2906.41	-0.00579787		3436.4	0.00539819	0.00300865	3966.4	-0.01313123	0	
256.59	0.02111425	0.0246766	786.59	0.00443682		1316.58	0.00144384		1846.59	-0.00949549	0	2376.58	-0.00049412		2906.61	-0.00633845		3436.6	0.00628741	0.00300944	3966.6	-0.01372853	0	
256.79	0.02176292	0.0247617	786.79	0.00355261		1316.78	0.00206035		1846.79	-0.01045808	0	2376.78	-0.00010973		2906.81	-0.00697826		3436.8	0.00739698	0.00301021	3966.8	-0.01426286	0	
256.99	0.02289383	0.02484679	786.99	0.00294296		1316.98	0.00196228		1846.99	-0.01084332	0	2376.98	-0.00002355		2907.01	-0.00674195		3437	0.00823711	0.00301098	3967	-0.01447591	0	
257.19	0.02322065	0.02493186	787.19	0.0012768		1317.18	0.00198777		1847.19	-0.01135119	0	2377.18	-0.00083672		2907.21	-0.00581525		3437.2	0.00743879	0.00301173	3967.2	-0.01393938	0	
257.39	0.02227061	0.02501691	787.39	0.00155967		1317.38	0.00243739		1847.39	-0.01080106	0	2377.38	-0.00007982		2907.41	-0.00528106		3437.4	0.00698348	0.00301247	3967.4	-0.0142247	0	
257.59	0.02190065	0.02510195	787.59	0.0020814		1317.58	0.0029151		1847.59	-0.01022946	0	2377.58	0.00047429		2907.61	-0.00485681		3437.6	0.00636899	0.0030132	3967.6	-0.0130062	0	
257.79	0.02115067	0.02518698	787.79	0.00361715		1317.78	0.00370947		1847.79	-0.00976047	0	2377.78	0.00120784		2907.81	-0.00448186		3437.8	0.00550089	0.00301393	3967.8	-0.01268806	0	
257.99	0.02191911	0.02527199	787.99	0.00450063		1317.98	0.00443192		1847.99	-0.00962094	0	2377.98	0.00035891		2908.01	-0.00466871		3438	0.00499082	0.00301464	3968	-0.0122395	0	
258.19	0.02304325	0.02535699	788.19	0.00494544		1318.18	0.0051787		1848.19	-0.00926063	0	2378.18	0.00062204		2908.21	-0.00460767		3438.2	0.00440026	0.00301534	3968.2	-0.01214417	0	
258.39	0.02294817	0.02544198	788.39	0.00455591		1318.38	0.00538259		1848.39	-0.00874125	0	2378.38	0.00070585		2908.41	-0.00445424		3438.4	0.00357834	0.00301603	3968.4	-0.0110435	0	
258.59	0.02286267	0.02552695	788.59	0.0055532		1318.58	0.00556852		1848.59	-0.00746312	0	2378.58	0.00008991		2908.61	-0.00381662		3438.6	0.00255944	0.00301671	3968.6	-0.01063585	0	
258.79	0.02227674	0.0256119	788.79	0.00617689		1318.78	0.00614476		1848.79	-0.00718032	0	2378.78	0.00005923		2908.81	-0.00446043		3438.8	0.00205174	0.00301738	3968.8	-0.01105678	0	
258.99	0.0230019	0.02569684	788.99	0.00615489		1318.98	0.00546506		1848.99	-0.00528972	0	2378.98	-0.00081796		2909.01	-0.00366104		3439	0.00195348	0.00301805	3969	-0.0103171	0	
259.19	0.02356625	0.02578177	789.19	0.00664071		1319.18	0.0055696		1849.19	-0.00409203	0	2379.18	-0.00087463		2909.21	-0.00429751		3439.2	0.00143557	0.0030187	3969.2	-0.00999164	0	
259.39	0.02370679	0.02586668	789.39	0.00555952		1319.38	0.00576207		1849.39	-0.00440925	0	2379.38	-0.00121052		2909.41	-0.00376323		3439.4	0.00088216	0.00301934	3969.4	-0.01005591	0	
259.59	0.02399198	0.02595157	789.59	0.00640176		1319.58	0.0055782		1849.59	-0.00396073	0	2379.58	-0.00142419		2909.61	-0.00323256		3439.6	0.00138957	0.00301998	3969.6	-0.01041633	0	
259.79	0.023834	0.02603646	789.79	0.0057248		1319.78	0.00489347		1849.79	-0.00344628	0	2379.78	-0.00133732		2909.81	-0.00217246		3439.8	0.00186717	0.0030206	3969.8	-0.01095153	0	
259.99	0.02444619	0.02612132	789.99	0.00554669		1319.98	0.00543435		1849.99	-0.00364661	0	2379.98	-0.001396		2910.01	-0.00264373		3440	0.00234815	0.00302122	3970	-0.010786	0	
260.19	0.0244852	0.02620618	790.19	0.00612596		1320.18	0.00482149		1850.19	-0.00382381	0	2380.18	-0.00069478		2910.21	-0.00263563		3440.2	0.0033581	0.00302183	3970.2	-0.01187597	0	
260.39	0.02529201	0.02629102	790.39	0.00572604		1320.38	0.0039362		1850.39	-0.00428006	0	2380.38	0.00022736		2910.41	-0.00311804		3440.4	0.00416231	0.00302243	3970.4	-0.01168113	0	
260.59	0.02552923	0.02637584	790.59	0.0054618		1320.58	0.00378812		1850.59	-0.00519608	0	2380.58	-0.00067469		2910.61	-0.00243609		3440.6	0.005184	0.00302302	3970.6	-0.01160426	0	
260.79	0.02607858	0.02646065	790.79	0.00557404		1320.78	0.00350338		1850.79	-0.00591256	0	2380.78	-0.00053524		2910.81	-0.00291499		3440.8	0.00580924	0.0030236	3970.8	-0.01124525	0	
260.99	0.026309	0.02654544	790.99	0.00523928		1320.98	0.00255189		1850.99	-0.0062523	0	2380.98	-0.00024746		2911.01	-0.00227308		3441	0.00623938	0.00302418	3971	-0.01090532	0	
261.19	0.02587486	0.02663023	791.19	0.0048496		1321.18	0.00268034		1851.19	-0.0066454	0	2381.18	-0.00024905		2911.21	-0.0023048		3441.2	0.00509176	0.00302475	3971.2	-0.01107915	0	
261.39	0.02606205	0.02671499	791.39	0.00562		1321.38	0.00269595		1851.39	-0.00695421	0	2381.38	0.0001204		2911.41	-0.00282518		3441.4	0.00519065	0.00302531	3971.4	-0.01100878	0	
261.59	0.02563894	0.02679974	791.59	0.00623491		1321.58	0.0024487		1851.59	-0.00672884	0	2381.58	0.00103559		2911.61	-0.00417215		3441.6	0.00484164	0.00302586	3971.6	-0.01005886	0	
261.79	0.02538898	0.02688448	791.79	0.00649805		1321.78	0.00282691		1851.79	-0.00654502	0	2381.78	0.00081691		2911.81	-0.00463507		3441.8	0.00359852	0.0030264	3971.8	-0.01017641	0	
261.99	0.02581777	0.0269692	791.99	0.00713133		1321.98	0.00319281		1851.99	-0.00707752	0	2381.98	-0.00015409		2912.01	-0.00529418		3442	0.00296848	0.00302693	3972	-0.0102134	0	
262.19	0.02613979	0.02705391	792.19	0.00641883		1322.18	0.00277661		1852.19	-0.00732484	0	2382.18	-0.00018111		2912.21	-0.00494524		3442.2	0.00273086	0.00302746	3972.2	-0.00957116	0	
262.39	0.02584548	0.02713861	792.39	0.00659917		1322.38	0.00275469		1852.39	-0.00742128	0	2382.38	-0.00074305		2912.41	-0.00487178		3442.4	0.00208506	0.00302798	3972.4	-0.0094399	0	
262.59	0.02583836	0.02722329	792.59	0.00675863		1322.58	0.00284202		1852.59	-0.00703956	0	2382.58	-0.00162279		2912.61	-0.00481908		3442.6	0.00148855	0.0030285	3972.6	-0.01027175	0	
262.79	0.02648235	0.02730795	792.79	0.00668804		1322.78	0.00338447		1852.79	-0.00679993	0	2382.78	-0.00236489		2912.81	-0.00584956		3442.8	0.00162581	0.003029	3972.8	-0.01041485	0	
262.99	0.02680768	0.0273926	792.99	0.00741964		1322.98	0.00340091		1852.99	-0.00647214	0	2382.98	-0.00268865		2913.01	-0.00491294		3443	0.00187465	0.0030295	3973	-0.01106558	0	
263.19	0.02583275	0.02747724	793.19	0.00700538		1323.18	0.00369987		1853.19	-0.00674466	0	2383.18	-0.00307917		2913.21	-0.00514256		3443.2	0.00095275	0.00302999	3973.2	-0.01166301	0	
263.39	0.02574101	0.02756186	793.39	0.00594713		1323.38	0.00407368		1853.39	-0.00771127	0	2383.38	-0.00361861		2913.41	-0.00432938		3443.4	0.00074699	0.00303048	3973.4	-0.01245637	0	
263.59	0.02583452	0.02764647	793.59	0.0060294		1323.58	0.00415658		1853.59	-0.00759638	0	2383.58	-0.0031668		2913.61	-0.00433127		3443.6	0.00155946	0.00303095	3973.6	-0.01337277	0	
263.79	0.02548277	0.02773106	793.79	0.00571589		1323.78	0.00379399		1853.79	-0.00753312	0	2383.78	-0.00342286		2913.81	-0.00392433		3443.8	0.00205188	0.00303143	3973.8	-0.01393639	0	
263.99	0.02613608	0.02781564	793.99	0.00472905		1323.98	0.00416152		1853.99	-0.0077099	0	2383.98	-0.002808		2914.01	-0.00445875		3444	0.00295796	0.00303189	3974	-0.01355044	0	
264.19	0.02607295	0.0279002	794.19	0.00485178		1324.18	0.00387207		1854.19	-0.00769146	0	2384.18	-0.00188259		2914.21	-0.00381835		3444.2	0.00351608	0.00303235	3974.2	-0.01458873	0	
264.39	0.02661621	0.02798475	794.39	0.00474138		1324.38	0.00296883		1854.39	-0.00848785	0	2384.38	-0.00262325		2914.41	-0.00442351		3444.4	0.00423389	0.0030328	3974.4	-0.01446967	0	
264.59	0.02665749	0.02806929	794.59	0.00434953		1324.58	0.00304623		1854.59	-0.00928002	0	2384.58	-0.00262161		2914.61	-0.00335573		3444.6	0.00451078	0.00303324	3974.6	-0.01448983	0	
264.79	0.02723001	0.02815381	794.79	0.00432865		1324.78	0.00271564		1854.79	-0.0096118	0	2384.78	-0.00235235		2914.81	-0.00401656		3444.8	0.00405475	0.00303368	3974.8	-0.01466531	0	
264.99	0.02706737	0.02823831	794.99	0.00398219		1324.98	0.00168542		1854.99	-0.00957282	0	2384.98	-0.00201079		2915.01	-0.00395906		3445	0.00439504	0.00303412	3975	-0.01513405	0	
265.19	0.02743621	0.0283228	795.19	0.00441965		1325.18	0.00146435		1855.19	-0.01031564	0	2385.18	-0.00195078		2915.21	-0.0038572		3445.2	0.00376152	0.00303454	3975.2	-0.01474694	0	
265.39	0.02805746	0.02840728	795.39	0.00462065		1325.38	0.00071844		1855.39	-0.01011859	0	2385.38	-0.00166096		2915.41	-0.00360241		3445.4	0.00341479	0.00303496	3975.4	-0.01359086	0	
265.59	0.02750099	0.02849175	795.59	0.00406088		1325.58	-0.00001721		1855.59	-0.00939067	0	2385.58	-0.00133719		2915.61	-0.0032035		3445.6	0.00307277	0.00303538	3975.6	-0.01295711	0	
265.79	0.02796138	0.02857619	795.79	0.00437164		1325.78	-0.00011329		1855.79	-0.00940842	0	2385.78	-0.00214507		2915.81	-0.00332355		3445.8	0.00217275	0.00303579	3975.8	-0.0129516	0	
265.99	0.02875618	0.02866063	795.99	0.00475912		1325.98	-0.00015499		1855.99	-0.00967781	0	2385.98	-0.00248045		2916.01	-0.00401687		3446	0.0024542	0.00303619	3976	-0.0125623	0	
266.19	0.02926184	0.02874505	796.19	0.00496647		1326.18	0.00003914		1856.19	-0.00926422	0	2386.18	-0.0020285		2916.21	-0.00301051		3446.2	0.00278505	0.00303659	3976.2	-0.01242785	0	
266.39	0.02932416	0.02882945	796.39	0.00570558		1326.38	0.00103633		1856.39	-0.00841487	0	2386.38	-0.00234362		2916.41	-0.00333196		3446.4	0.00247601	0.00303698	3976.4	-0.01186195	0	
266.59	0.02858852	0.02891384	796.59	0.00596568		1326.58	0.00140692		1856.59	-0.00796044	0	2386.58	-0.0028527		2916.61	-0.00383469		3446.6	0.00254518	0.00303736	3976.6	-0.01079982	0	
266.79	0.02857079	0.02899822	796.79	0.00661064		1326.78	0.00159328		1856.79	-0.00796544	0	2386.78	-0.00287155		2916.81	-0.00383685		3446.8	0.00250016	0.00303775	3976.8	-0.01122948	0	
266.99	0.0278173	0.02908258	796.99	0.00716302		1326.98	0.00213219		1856.99	-0.00797574	0	2386.98	-0.00262147		2917.01	-0.00328159		3447	0.00224291	0.00303812	3977	-0.0113779	0	
267.19	0.02772625	0.02916693	797.19	0.00752948		1327.18	0.00268783		1857.19	-0.00725796	0	2387.18	-0.00190798		2917.21	-0.00241164		3447.2	0.00173426	0.00303849	3977.2	-0.01093031	0	
267.39	0.02774454	0.02925126	797.39	0.00627398		1327.38	0.00358264		1857.39	-0.00729075	0	2387.38	-0.00141508		2917.41	-0.00216874		3447.4	0.00189374	0.00303886	3977.4	-0.01077729	0	
267.59	0.02771947	0.02933558	797.59	0.00642096		1327.58	0.00333279		1857.59	-0.00688486	0	2387.58	-0.00058541		2917.61	-0.00214064		3447.6	0.00237953	0.00303922	3977.6	-0.01069007	0	
267.79	0.02765568	0.02941989	797.79	0.00622238		1327.78	0.00322413		1857.79	-0.00616292	0	2387.78	-0.00089895		2917.81	-0.0013806		3447.8	0.00204073	0.00303957	3977.8	-0.01052312	0	
267.99	0.02803744	0.02950418	797.99	0.00530737		1327.98	0.00405453		1857.99	-0.00644501	0	2387.98	-0.0005713		2918.01	-0.00144909		3448	0.00212742	0.00303992	3978	-0.01007609	0	
268.19	0.02841439	0.02958845	798.19	0.00495076		1328.18	0.00368225		1858.19	-0.00619367	0	2388.18	-0.00059945		2918.21	-0.00110872		3448.2	0.00208062	0.00304026	3978.2	-0.01119767	0	
268.39	0.02886273	0.02967271	798.39	0.00528101		1328.38	0.00413286		1858.39	-0.00632827	0	2388.38	-0.00100259		2918.41	-0.00069728		3448.4	0.00249452	0.0030406	3978.4	-0.01127574	0	
268.59	0.02868046	0.02975696	798.59	0.00482365		1328.58	0.00443013		1858.59	-0.00572585	0	2388.58	-0.00008992		2918.61	-0.00032823		3448.6	0.00166818	0.00304094	3978.6	-0.01127317	0	
268.79	0.02909154	0.02984119	798.79	0.00516733		1328.78	0.00443911		1858.79	-0.00421646	0	2388.78	0.00011787		2918.81	-0.00099296		3448.8	0.00153514	0.00304127	3978.8	-0.01159811	0	
268.99	0.02896889	0.02992541	798.99	0.00557718		1328.98	0.00363661		1858.99	-0.00413922	0	2388.98	0.00000432		2919.01	-0.00075493		3449	0.00282745	0.00304159	3979	-0.01188871	0	
269.19	0.02951501	0.03000962	799.19	0.00466933		1329.18	0.00338388		1859.19	-0.0053426	0	2389.18	0.00064438		2919.21	-0.00128343		3449.2	0.00248908	0.00304192	3979.2	-0.01177102	0	
269.39	0.02925386	0.03009381	799.39	0.0039924		1329.38	0.0027104		1859.39	-0.00502194	0	2389.38	0.00061461		2919.41	-0.0018683		3449.4	0.00263693	0.00304223	3979.4	-0.01153542	0	
269.59	0.02988532	0.03017798	799.59	0.00458688		1329.58	0.00268611		1859.59	-0.00511881	0	2389.58	0.00014657		2919.61	-0.00260956		3449.6	0.0035481	0.00304254	3979.6	-0.01182439	0	
269.79	0.03040744	0.03026214	799.79	0.00508387		1329.78	0.00278949		1859.79	-0.00512473	0	2389.78	-0.00011998		2919.81	-0.00402361		3449.8	0.00317507	0.00304285	3979.8	-0.01244362	0	
269.99	0.03149067	0.03034629	799.99	0.00526947		1329.98	0.00342593		1859.99	-0.00607952	0	2389.98	0.0002445		2920.01	-0.00513504		3450	0.00431213	0.00304315	3980	-0.01230597	0	
270.19	0.0318567	0.03043042	800.19	0.00589854		1330.18	0.00408321		1860.19	-0.00617772	0	2390.18	0.00050639		2920.21	-0.00503529		3450.2	0.00395309	0.00304345	3980.2	-0.01247814	0	
270.39	0.03150254	0.03051454	800.39	0.0061843		1330.38	0.00376727		1860.39	-0.0064969	0	2390.38	0.00009386		2920.41	-0.0058086		3450.4	0.00424716	0.00304375	3980.4	-0.01261621	0	
270.59	0.03156021	0.03059864	800.59	0.00621915		1330.58	0.00329706		1860.59	-0.00717186	0	2390.58	-0.00000657		2920.61	-0.00599761		3450.6	0.00351434	0.00304404	3980.6	-0.01348637	0	
270.79	0.03173137	0.03068273	800.79	0.00647192		1330.78	0.00376784		1860.79	-0.0071348	0	2390.78	0.00016486		2920.81	-0.00531104		3450.8	0.00256135	0.00304433	3980.8	-0.01369634	0	
270.99	0.03140161	0.0307668	800.99	0.00614042		1330.98	0.00442923		1860.99	-0.00661754	0	2390.98	-0.00035563		2921.01	-0.00453375		3451	0.00176146	0.00304461	3981	-0.01302682	0	
271.19	0.0314005	0.03085086	801.19	0.00602677		1331.18	0.0045785		1861.19	-0.00692251	0	2391.18	-0.00032188		2921.21	-0.00415985		3451.2	0.00161325	0.00304489	3981.2	-0.01275157	0	
271.39	0.03119622	0.03093491	801.39	0.00475511		1331.38	0.00421686		1861.39	-0.00743844	0	2391.38	-0.00098734		2921.41	-0.00506742		3451.4	0.00091652	0.00304516	3981.4	-0.012743	0	
271.59	0.0311698	0.03101894	801.59	0.00465039		1331.58	0.00346127		1861.59	-0.00818047	0	2391.58	-0.00109016		2921.61	-0.00471293		3451.6	0.00050974	0.00304543	3981.6	-0.01291139	0	
271.79	0.03137399	0.03110296	801.79	0.00389018		1331.78	0.00261393		1861.79	-0.008358	0	2391.78	-0.00191714		2921.81	-0.00428729		3451.8	0.00037818	0.0030457	3981.8	-0.01305204	0	
271.99	0.03178284	0.03118696	801.99	0.00358741		1331.98	0.00290973		1861.99	-0.00887999	0	2391.98	-0.00171281		2922.01	-0.00414456		3452	0.00017568	0.00304596	3982	-0.01309642	0	
272.19	0.03288204	0.03127095	802.19	0.00313065		1332.18	0.0018599		1862.19	-0.00875334	0	2392.18	-0.00158219		2922.21	-0.00383226		3452.2	0.00034729	0.00304622	3982.2	-0.01288465	0	
272.39	0.03274529	0.03135492	802.39	0.00349252		1332.38	0.00181428		1862.39	-0.00958195	0	2392.38	-0.00152948		2922.41	-0.00309847		3452.4	0.00060692	0.00304648	3982.4	-0.01284852	0	
272.59	0.03242863	0.03143888	802.59	0.00265835		1332.58	0.00124667		1862.59	-0.00967875	0	2392.58	-0.00100501		2922.61	-0.00391913		3452.6	0.00032364	0.00304673	3982.6	-0.01296882	0	
272.79	0.032973	0.03152283	802.79	0.00223395		1332.78	0.00148853		1862.79	-0.0098213	0	2392.78	-0.00065375		2922.81	-0.00388084		3452.8	0.00184499	0.00304698	3982.8	-0.01260151	0	
272.99	0.03236178	0.03160676	802.99	0.00261435		1332.98	0.00144418		1862.99	-0.01028724	0	2392.98	-0.00071861		2923.01	-0.00381907		3453	0.00242579	0.00304722	3983	-0.01259787	0	
273.19	0.03172693	0.03169068	803.19	0.00192766		1333.18	0.00204709		1863.19	-0.01093969	0	2393.18	-0.0004715		2923.21	-0.0040673		3453.2	0.00248996	0.00304746	3983.2	-0.01180891	0	
273.39	0.03132662	0.03177458	803.39	0.00247675		1333.38	0.00236504		1863.39	-0.01015075	0	2393.38	-0.00073763		2923.41	-0.0042516		3453.4	0.00322285	0.0030477	3983.4	-0.01099856	0	
273.59	0.03251637	0.03185847	803.59	0.00316657		1333.58	0.00259198		1863.59	-0.00972352	0	2393.58	-0.00024569		2923.61	-0.0046718		3453.6	0.00311988	0.00304794	3983.6	-0.01041453	0	
273.79	0.0324769	0.03194234	803.79	0.00315039		1333.78	0.003897		1863.79	-0.00978983	0	2393.78	0.00011249		2923.81	-0.00415977		3453.8	0.00327366	0.00304817	3983.8	-0.0105852	0	
273.99	0.03256768	0.0320262	803.99	0.00358848		1333.98	0.00459987		1863.99	-0.00979589	0	2393.98	0.00041522		2924.01	-0.00470291		3454	0.00420691	0.0030484	3984	-0.01021495	0	
274.19	0.03156614	0.03211005	804.19	0.00415235		1334.18	0.00463183		1864.19	-0.00922015	0	2394.18	0.00034673		2924.21	-0.00369605		3454.2	0.0043427	0.00304862	3984.2	-0.00992271	0	
274.39	0.03022616	0.03219388	804.39	0.00383115		1334.38	0.00448861		1864.39	-0.00907501	0	2394.38	0.0004904		2924.41	-0.0029236		3454.4	0.00462208	0.00304884	3984.4	-0.01076888	0	
274.59	0.02993465	0.03227769	804.59	0.00438141		1334.58	0.00443252		1864.59	-0.00878472	0	2394.58	0.00044485		2924.61	-0.00196355		3454.6	0.00390932	0.00304906	3984.6	-0.01056931	0	
274.79	0.02997946	0.0323615	804.79	0.00478636		1334.78	0.00523371		1864.79	-0.0082964	0	2394.78	0.00067304		2924.81	-0.00181173		3454.8	0.0041454	0.00304928	3984.8	-0.00990518	0	
274.99	0.02950084	0.03244528	804.99	0.00484785		1334.98	0.00487354		1864.99	-0.00759512	0	2394.98	0.00001024		2925.01	-0.00171828		3455	0.00470056	0.00304949	3985	-0.01003488	0	
275.19	0.02943905	0.03252906	805.19	0.0054164		1335.18	0.00524512		1865.19	-0.00745778	0	2395.18	0.00041797		2925.21	-0.00211547		3455.2	0.00446886	0.0030497	3985.2	-0.01031402	0	
275.39	0.02919916	0.03261282	805.39	0.0054784		1335.38	0.00557236		1865.39	-0.00656383	0	2395.38	0.00051464		2925.41	-0.00189436		3455.4	0.00409081	0.00304991	3985.4	-0.01047285	0	
275.59	0.0290516	0.03269656	805.59	0.00544123		1335.58	0.00583947		1865.59	-0.00600227	0	2395.58	0.00067992		2925.61	-0.0014112		3455.6	0.0043934	0.00305011	3985.6	-0.01061435	0	
275.79	0.02962473	0.03278029	805.79	0.00565406		1335.78	0.00536338		1865.79	-0.00615996	0	2395.78	0.00003333		2925.81	-0.00164054		3455.8	0.00523939	0.00305031	3985.8	-0.0116607	0	
275.99	0.03041014	0.03286401	805.99	0.00485854		1335.98	0.00613929		1865.99	-0.00692531	0	2395.98	-0.00011065		2926.01	-0.00156201		3456	0.00449263	0.00305051	3986	-0.01177373	0	
276.19	0.03184665	0.03294771	806.19	0.00511729		1336.18	0.00540991		1866.19	-0.00763266	0	2396.18	-0.00062694		2926.21	-0.00109776		3456.2	0.00434166	0.0030507	3986.2	-0.01210648	0	
276.39	0.03273312	0.0330314	806.39	0.00534406		1336.38	0.0052766		1866.39	-0.00848209	0	2396.38	-0.00067362		2926.41	-0.00065601		3456.4	0.00389965	0.0030509	3986.4	-0.01315598	0	
276.59	0.03355625	0.03311507	806.59	0.0046161		1336.58	0.00532187		1866.59	-0.00799687	0	2396.58	-0.00109851		2926.61	-0.0008028		3456.6	0.00373297	0.00305109	3986.6	-0.01336624	0	
276.79	0.03433724	0.03319873	806.79	0.00532762		1336.78	0.00475012		1866.79	-0.00772826	0	2396.78	-0.00073649		2926.81	-0.00074207		3456.8	0.00412748	0.00305127	3986.8	-0.01304848	0	
276.99	0.03443561	0.03328238	806.99	0.00562535		1336.98	0.00469501		1866.99	-0.00721022	0	2396.98	-0.00103065		2927.01	-0.00071		3457	0.00317536	0.00305146	3987	-0.01328579	0	
277.19	0.03530409	0.03336601	807.19	0.00499953		1337.18	0.00478653		1867.19	-0.00702786	0	2397.18	-0.00141492		2927.21	-0.00108786		3457.2	0.00318449	0.00305164	3987.2	-0.01329981	0	
277.39	0.03606733	0.03344962	807.39	0.00535096		1337.38	0.00455704		1867.39	-0.00590084	0	2397.38	-0.00139552		2927.41	-0.00156088		3457.4	0.00327553	0.00305182	3987.4	-0.01354502	0	
277.59	0.03690575	0.03353323	807.59	0.0060968		1337.58	0.00450742		1867.59	-0.00546966	0	2397.58	-0.00121202		2927.61	-0.00269017		3457.6	0.00242832	0.003052	3987.6	-0.01369501	0	
277.79	0.03593533	0.03361681	807.79	0.0068424		1337.78	0.0050299		1867.79	-0.00588753	0	2397.78	-0.00126522		2927.81	-0.00288926		3457.8	0.00260714	0.00305217	3987.8	-0.01334935	0	
277.99	0.03519779	0.03370039	807.99	0.00616726		1337.98	0.00446677		1867.99	-0.00562116	0	2397.98	-0.0011301		2928.01	-0.003855		3458	0.00309623	0.00305234	3988	-0.01286876	0	
278.19	0.03452732	0.03378395	808.19	0.00639177		1338.18	0.00363562		1868.19	-0.00600597	0	2398.18	-0.00059328		2928.21	-0.00410131		3458.2	0.00378493	0.00305251	3988.2	-0.01284761	0	
278.39	0.03406494	0.03386749	808.39	0.00629321		1338.38	0.00339892		1868.39	-0.00576483	0	2398.38	-0.00014641		2928.41	-0.00450448		3458.4	0.00365905	0.00305268	3988.4	-0.01264495	0	
278.59	0.03421806	0.03395102	808.59	0.00696614		1338.58	0.00281819		1868.59	-0.00559933	0	2398.58	0.00042633		2928.61	-0.00466931		3458.6	0.00438415	0.00305284	3988.6	-0.01195294	0	
278.79	0.03395877	0.03403454	808.79	0.00699591		1338.78	0.00301031		1868.79	-0.00543925	0	2398.78	0.00222668		2928.81	-0.00542872		3458.8	0.00481638	0.003053	3988.8	-0.01208896	0	
278.99	0.03277155	0.03411804	808.99	0.00722386		1338.98	0.00319049		1868.99	-0.00483364	0	2398.98	0.002136		2929.01	-0.00547352		3459	0.0052973	0.00305316	3989	-0.01179715	0	
279.19	0.03221289	0.03420153	809.19	0.00745743		1339.18	0.00319619		1869.19	-0.00442164	0	2399.18	0.00309128		2929.21	-0.00431872		3459.2	0.0054619	0.00305332	3989.2	-0.01170138	0	
279.39	0.03148595	0.034285	809.39	0.00714819		1339.38	0.0032554		1869.39	-0.00457275	0	2399.38	0.00285123		2929.41	-0.00416077		3459.4	0.00653758	0.00305348	3989.4	-0.01152587	0	
279.59	0.03070969	0.03436846	809.59	0.00711138		1339.58	0.00351775		1869.59	-0.00482265	0	2399.58	0.00290387		2929.61	-0.00312897		3459.6	0.00657076	0.00305363	3989.6	-0.01238507	0	
279.79	0.03084313	0.03445191	809.79	0.00676975		1339.78	0.00316021		1869.79	-0.00567857	0	2399.78	0.00262016		2929.81	-0.00242136		3459.8	0.00659239	0.00305378	3989.8	-0.01298523	0	
279.99	0.03197367	0.03453534	809.99	0.00619848		1339.98	0.00307912		1869.99	-0.00607111	0	2399.98	0.00221753		2930.01	-0.00217053		3460	0.00585028	0.00305393	3990	-0.01245485	0	
280.19	0.03249392	0.03461876	810.19	0.00700548		1340.18	0.0024457		1870.19	-0.00655427	0	2400.18	0.00175041		2930.21	-0.0019835		3460.2	0.00554792	0.00305408	3990.2	-0.01317633	0	
280.39	0.03289491	0.03470216	810.39	0.00579075		1340.38	0.00153856		1870.39	-0.00681059	0	2400.38	0.00121995		2930.41	-0.00231491		3460.4	0.0051927	0.00305422	3990.4	-0.01342008	0	
280.59	0.03323368	0.03478555	810.59	0.00558588		1340.58	0.00026766		1870.59	-0.00735578	0	2400.58	0.00096807		2930.61	-0.00261663		3460.6	0.0050671	0.00305437	3990.6	-0.01325775	0	
280.79	0.03340874	0.03486892	810.79	0.00551083		1340.78	-0.00012238		1870.79	-0.00825121	0	2400.78	0.00064636		2930.81	-0.00324422		3460.8	0.00462817	0.00305451	3990.8	-0.01319839	0	
280.99	0.03273679	0.03495228	810.99	0.00509562		1340.98	-0.00036846		1870.99	-0.00943286	0	2400.98	-0.00028576		2931.01	-0.00300288		3461	0.00477087	0.00305465	3991	-0.01341545	0	
281.19	0.03313743	0.03503563	811.19	0.00472989		1341.18	0.00051042		1871.19	-0.00985916	0	2401.18	0.00016811		2931.21	-0.00362274		3461.2	0.00510348	0.00305478	3991.2	-0.01346937	0	
281.39	0.03288627	0.03511896	811.39	0.0050568		1341.38	0.00089801		1871.39	-0.01035544	0	2401.38	0.00030291		2931.41	-0.00428005		3461.4	0.00486001	0.00305492	3991.4	-0.01303098	0	
281.59	0.03263425	0.03520228	811.59	0.00538643		1341.58	0.00155717		1871.59	-0.01133721	0	2401.58	0.00073005		2931.61	-0.00512234		3461.6	0.00409832	0.00305505	3991.6	-0.01302749	0	
281.79	0.03318156	0.03528558	811.79	0.00530169		1341.78	0.0018865		1871.79	-0.01262518	0	2401.78	0.00104226		2931.81	-0.00567884		3461.8	0.00378988	0.00305518	3991.8	-0.01214954	0	
281.99	0.03392151	0.03536887	811.99	0.00481394		1341.98	0.00171822		1871.99	-0.01213494	0	2401.98	0.00033675		2932.01	-0.00557536		3462	0.00417114	0.00305531	3992	-0.01232786	0	
282.19	0.03421829	0.03545214	812.19	0.004989		1342.18	0.00280846		1872.19	-0.01257821	0	2402.18	-0.00019344		2932.21	-0.00567945		3462.2	0.00474448	0.00305544	3992.2	-0.01220479	0	
282.39	0.03477418	0.0355354	812.39	0.00470162		1342.38	0.00371658		1872.39	-0.01099116	0	2402.38	-0.0005216		2932.41	-0.00522937		3462.4	0.00467442	0.00305556	3992.4	-0.01183068	0	
282.59	0.03523233	0.03561865	812.59	0.00489078		1342.58	0.0041848		1872.59	-0.01099696	0	2402.58	-0.0005717		2932.61	-0.00515702		3462.6	0.00497499	0.00305569	3992.6	-0.01215903	0	
282.79	0.0361949	0.03570188	812.79	0.00563861		1342.78	0.00524387		1872.79	-0.0110485	0	2402.78	0.00004634		2932.81	-0.00452492		3462.8	0.00443364	0.00305581	3992.8	-0.01229641	0	
282.99	0.03669389	0.0357851	812.99	0.00517401		1342.98	0.00599794		1872.99	-0.01026394	0	2402.98	-0.00055678		2933.01	-0.00399231		3463	0.00504953	0.00305593	3993	-0.01207671	0	
283.19	0.03779584	0.0358683	813.19	0.00547232		1343.18	0.00603579		1873.19	-0.00875324	0	2403.18	-0.00020047		2933.21	-0.00237091		3463.2	0.0053229	0.00305605	3993.2	-0.01111661	0	
283.39	0.03885946	0.03595149	813.39	0.00513019		1343.38	0.00655116		1873.39	-0.00869359	0	2403.38	-0.00037004		2933.41	-0.00285172		3463.4	0.00471829	0.00305617	3993.4	-0.0113681	0	
283.59	0.03974809	0.03603467	813.59	0.00544886		1343.58	0.00716546		1873.59	-0.00749813	0	2403.58	0.00049579		2933.61	-0.00204526		3463.6	0.0036766	0.00305628	3993.6	-0.01235131	0	
283.79	0.0414494	0.03611783	813.79	0.00518177		1343.78	0.00747125		1873.79	-0.0065012	0	2403.78	0.00051816		2933.81	-0.00219		3463.8	0.00300113	0.00305639	3993.8	-0.01198998	0	
283.99	0.04188488	0.03620098	813.99	0.00493321		1343.98	0.00686818		1873.99	-0.00611274	0	2403.98	0.00005033		2934.01	-0.00286551		3464	0.0022833	0.00305651	3994	-0.01218499	0	
284.19	0.04122524	0.03628411	814.19	0.00473342		1344.18	0.00673907		1874.19	-0.00535175	0	2404.18	-0.00011664		2934.21	-0.00384595		3464.2	0.00179424	0.00305662	3994.2	-0.01287818	0	
284.39	0.04076125	0.03636723	814.39	0.00403463		1344.38	0.00719667		1874.39	-0.0051823	0	2404.38	-0.00127968		2934.41	-0.00388751		3464.4	0.00143999	0.00305673	3994.4	-0.01226286	0	
284.59	0.04055709	0.03645033	814.59	0.00489371		1344.58	0.00738694		1874.59	-0.00523109	0	2404.58	-0.00101227		2934.61	-0.00391979		3464.6	0.00097298	0.00305683	3994.6	-0.0114085	0	
284.79	0.03950035	0.03653342	814.79	0.00502611		1344.78	0.00741202		1874.79	-0.00557631	0	2404.78	-0.00135946		2934.81	-0.00382524		3464.8	0.00081138	0.00305694	3994.8	-0.01098644	0	
284.99	0.03883736	0.0366165	814.99	0.0058692		1344.98	0.00751169		1874.99	-0.00623788	0	2404.98	-0.00077199		2935.01	-0.00354284		3465	0.00188964	0.00305704	3995	-0.01068208	0	
285.19	0.03844203	0.03669956	815.19	0.00509944		1345.18	0.00785327		1875.19	-0.00640012	0	2405.18	0.00027451		2935.21	-0.00341595		3465.2	0.00172351	0.00305715	3995.2	-0.0106578	0	
285.39	0.03790296	0.03678261	815.39	0.00546096		1345.38	0.00685987		1875.39	-0.00699931	0	2405.38	0.00001644		2935.41	-0.00445157		3465.4	0.00143884	0.00305725	3995.4	-0.01094871	0	
285.59	0.03742986	0.03686564	815.59	0.00542196		1345.58	0.00681801		1875.59	-0.00769736	0	2405.58	0.00005662		2935.61	-0.00518939		3465.6	0.00141211	0.00305735	3995.6	-0.01165119	0	
285.79	0.03779398	0.03694866	815.79	0.00513769		1345.78	0.00527757		1875.79	-0.00782769	0	2405.78	-0.00045932		2935.81	-0.0057933		3465.8	0.00161379	0.00305745	3995.8	-0.01107921	0	
285.99	0.0370062	0.03703166	815.99	0.00417346		1345.98	0.00492758		1875.99	-0.00728798	0	2405.98	-0.00142963		2936.01	-0.00510177		3466	0.0030411	0.00305754	3996	-0.01120095	0	
286.19	0.03665536	0.03711465	816.19	0.00337735		1346.18	0.00584886		1876.19	-0.00810352	0	2406.18	-0.00178653		2936.21	-0.00456823		3466.2	0.00333477	0.00305764	3996.2	-0.0111182	0	
286.39	0.0365636	0.03719763	816.39	0.00315514		1346.38	0.00568326		1876.39	-0.00737779	0	2406.38	-0.00134735		2936.41	-0.00479525		3466.4	0.0026353	0.00305774	3996.4	-0.01220855	0	
286.59	0.0362815	0.03728059	816.59	0.00334614		1346.58	0.00600508		1876.59	-0.0085801	0	2406.58	-0.00117169		2936.61	-0.00441036		3466.6	0.00340951	0.00305783	3996.6	-0.01255804	0	
286.79	0.03647171	0.03736354	816.79	0.0035828		1346.78	0.00609201		1876.79	-0.00850891	0	2406.78	-0.00038709		2936.81	-0.00389177		3466.8	0.00453765	0.00305792	3996.8	-0.01265507	0	
286.99	0.03721129	0.03744648	816.99	0.00264002		1346.98	0.00570652		1876.99	-0.00868131	0	2406.98	0.00055361		2937.01	-0.00388151		3467	0.00500878	0.00305801	3997	-0.01285608	0	
287.19	0.03836824	0.0375294	817.19	0.00247624		1347.18	0.00552195		1877.19	-0.0080451	0	2407.18	0.00106905		2937.21	-0.00288449		3467.2	0.00515455	0.0030581	3997.2	-0.01319735	0	
287.39	0.03992614	0.0376123	817.39	0.00190705		1347.38	0.0050299		1877.39	-0.00815785	0	2407.38	0.00205381		2937.41	-0.00269712		3467.4	0.00416744	0.00305819	3997.4	-0.01477192	0	
287.59	0.04004698	0.03769519	817.59	0.00201337		1347.58	0.00465176		1877.59	-0.00815787	0	2407.58	0.00240762		2937.61	-0.00195672		3467.6	0.00399251	0.00305828	3997.6	-0.01532746	0	
287.79	0.04014304	0.03777807	817.79	0.00208428		1347.78	0.0045641		1877.79	-0.00815629	0	2407.78	0.00283502		2937.81	-0.00170721		3467.8	0.0032586	0.00305836	3997.8	-0.01509357	0	
287.99	0.04044851	0.03786093	817.99	0.00207094		1347.98	0.00409019		1877.99	-0.00855841	0	2407.98	0.00237873		2938.01	-0.00193612		3468	0.00376817	0.00305845	3998	-0.01545457	0	
288.19	0.0412171	0.03794378	818.19	0.00257678		1348.18	0.00400341		1878.19	-0.00852129	0	2408.18	0.00183218		2938.21	-0.00231056		3468.2	0.00419633	0.00305853	3998.2	-0.01525894	0	
288.39	0.04125772	0.03802662	818.39	0.00275232		1348.38	0.00506295		1878.39	-0.00843027	0	2408.38	0.00085264		2938.41	-0.00173265		3468.4	0.00402957	0.00305861	3998.4	-0.01499342	0	
288.59	0.04191671	0.03810944	818.59	0.00425788		1348.58	0.00385447		1878.59	-0.00869389	0	2408.58	0.00151972		2938.61	-0.00145326		3468.6	0.00304201	0.00305869	3998.6	-0.01473224	0	
288.79	0.04208595	0.03819225	818.79	0.00566791		1348.78	0.00329248		1878.79	-0.00937843	0	2408.78	0.00048987		2938.81	-0.00117291		3468.8	0.00282986	0.00305877	3998.8	-0.0148207	0	
288.99	0.04247719	0.03827504	818.99	0.00600512		1348.98	0.00388067		1878.99	-0.00991439	0	2408.98	0.00052656		2939.01	-0.0016507		3469	0.00272945	0.00305885	3999	-0.01444608	0	
289.19	0.04223528	0.03835782	819.19	0.00592492		1349.18	0.00296663		1879.19	-0.01076439	0	2409.18	0.00123411		2939.21	-0.00252089		3469.2	0.0020561	0.00305893	3999.2	-0.01410796	0	
289.39	0.0416395	0.03844058	819.39	0.0067463		1349.38	0.00263288		1879.39	-0.01069069	0	2409.38	0.00078455		2939.41	-0.00374334		3469.4	0.00148329	0.003059	3999.4	-0.01351022	0	
289.59	0.04145272	0.03852333	819.59	0.00595401		1349.58	0.0028639		1879.59	-0.01055895	0	2409.58	0.00030189		2939.61	-0.00391191		3469.6	0.00169974	0.00305908	3999.6	-0.01386513	0	
289.79	0.04135073	0.03860607	819.79	0.00601468		1349.78	0.00231738		1879.79	-0.01089276	0	2409.78	0.00005392		2939.81	-0.00358932		3469.8	0.00174477	0.00305915	3999.8	-0.01297297	0	
289.99	0.04113269	0.03868879	819.99	0.00548499		1349.98	0.00331064		1879.99	-0.01086192	0	2409.98	-0.00053453		2940.01	-0.0032093		3470	0.00179947	0.00305923	4000	-0.0125453	0	
290.19	0.04099801	0.0387715	820.19	0.00573986		1350.18	0.00326641		1880.19	-0.01080759	0	2410.18	-0.00123466		2940.21	-0.00340156		3470.2	0.00111266	0.0030593	4000.2	-0.0127493	0	
290.39	0.04150515	0.03885419	820.39	0.00577775		1350.38	0.00335787		1880.39	-0.01016655	0	2410.38	-0.00066894		2940.41	-0.00353124		3470.4	0.00132107	0.00305937	4000.4	-0.01313688	0	
290.59	0.04052427	0.03893687	820.59	0.00646708		1350.58	0.00400533		1880.59	-0.0099846	0	2410.58	0.00038105		2940.61	-0.00295991		3470.6	0.00230068	0.00305944	4000.6	-0.01259536	0	
290.79	0.04070843	0.03901954	820.79	0.00647806		1350.78	0.00441293		1880.79	-0.00945154	0	2410.78	0.00067833		2940.81	-0.00303962		3470.8	0.00263324	0.00305951	4000.8	-0.01215048	0	
290.99	0.04186526	0.03910219	820.99	0.00665615		1350.98	0.00502932		1880.99	-0.00970431	0	2410.98	0.00124172		2941.01	-0.00300901		3471	0.00245278	0.00305958	4001	-0.01252854	0	
291.19	0.0422768	0.03918482	821.19	0.0057684		1351.18	0.0054418		1881.19	-0.00863704	0	2411.18	0.0016483		2941.21	-0.0037185		3471.2	0.00230737	0.00305964	4001.2	-0.01261792	0	
291.39	0.04286377	0.03926745	821.39	0.00561477		1351.38	0.00581537		1881.39	-0.00841947	0	2411.38	0.00159311		2941.41	-0.00327922		3471.4	0.00152672	0.00305971	4001.4	-0.01233932	0	
291.59	0.04223113	0.03935006	821.59	0.0057998		1351.58	0.00564355		1881.59	-0.00816385	0	2411.58	0.00164574		2941.61	-0.00296468		3471.6	0.00199941	0.00305978	4001.6	-0.01183054	0	
291.79	0.04224806	0.03943265	821.79	0.00578788		1351.78	0.00580197		1881.79	-0.00819856	0	2411.78	0.00191334		2941.81	-0.00271831		3471.8	0.00218504	0.00305984	4001.8	-0.01108976	0	
291.99	0.0432547	0.03951523	821.99	0.00504752		1351.98	0.0065402		1881.99	-0.00794936	0	2411.98	0.0008757		2942.01	-0.00326319		3472	0.00332972	0.0030599	4002	-0.01132207	0	
292.19	0.04313554	0.0395978	822.19	0.00467616		1352.18	0.00646793		1882.19	-0.00847112	0	2412.18	0.00064288		2942.21	-0.00299751		3472.2	0.00306001	0.00305997	4002.2	-0.0111793	0	
292.39	0.04270431	0.03968035	822.39	0.00363591		1352.38	0.00631467		1882.39	-0.00779645	0	2412.38	0.00002087		2942.41	-0.00305397		3472.4	0.00211795	0.00306003	4002.4	-0.01191408	0	
292.59	0.04209721	0.03976289	822.59	0.00441556		1352.58	0.00509188		1882.59	-0.00821258	0	2412.58	-0.00010713		2942.61	-0.00313658		3472.6	0.00066091	0.00306009	4002.6	-0.01217549	0	
292.79	0.04147845	0.03984542	822.79	0.00425577		1352.78	0.0054657		1882.79	-0.0081933	0	2412.78	-0.00044137		2942.81	-0.00327773		3472.8	0.00137891	0.00306015	4002.8	-0.01223916	0	
292.99	0.041365	0.03992793	822.99	0.00399821		1352.98	0.00523179		1882.99	-0.00821509	0	2412.98	-0.00058286		2943.01	-0.00307433		3473	0.00173913	0.00306021	4003	-0.01154832	0	
293.19	0.04045609	0.04001042	823.19	0.00515962		1353.18	0.00411176		1883.19	-0.00712766	0	2413.18	-0.00050987		2943.21	-0.00260814		3473.2	0.0018191	0.00306027	4003.2	-0.01168702	0	
293.39	0.04009515	0.0400929	823.39	0.00498897		1353.38	0.00381425		1883.39	-0.00677084	0	2413.38	-0.00115797		2943.41	-0.00169764		3473.4	0.00190109	0.00306032	4003.4	-0.01196544	0	
293.59	0.04001339	0.04017537	823.59	0.00435847		1353.58	0.00367432		1883.59	-0.00652299	0	2413.58	-0.00121911		2943.61	-0.00049236		3473.6	0.00255696	0.00306038	4003.6	-0.01280117	0	
293.79	0.04001737	0.04025783	823.79	0.00470299		1353.78	0.00327546		1883.79	-0.00629273	0	2413.78	-0.00122968		2943.81	-0.00004349		3473.8	0.00259252	0.00306044	4003.8	-0.01277751	0	
293.99	0.0395295	0.04034027	823.99	0.00462401		1353.98	0.00272727		1883.99	-0.00538246	0	2413.98	-0.00180159		2944.01	0.00029019		3474	0.00229608	0.00306049	4004	-0.01314188	0	
294.19	0.03967469	0.04042269	824.19	0.004693		1354.18	0.00191746		1884.19	-0.00478295	0	2414.18	-0.00141701		2944.21	0.00001872		3474.2	0.00188859	0.00306055	4004.2	-0.0129762	0	
294.39	0.03957133	0.0405051	824.39	0.00440152		1354.38	0.002087		1884.39	-0.00463128	0	2414.38	-0.00029652		2944.41	0.00046365		3474.4	0.00260631	0.0030606	4004.4	-0.01282343	0	
294.59	0.03957321	0.0405875	824.59	0.00518048		1354.58	0.00244702		1884.59	-0.00558644	0	2414.58	-0.00033223		2944.61	0.00029852		3474.6	0.00277834	0.00306065	4004.6	-0.01327864	0	
294.79	0.04037548	0.04066989	824.79	0.00493711		1354.78	0.0034534		1884.79	-0.00601228	0	2414.78	0.00009152		2944.81	-0.00019297		3474.8	0.00329324	0.0030607	4004.8	-0.01322244	0	
294.99	0.04141045	0.04075226	824.99	0.00449108		1354.98	0.00406568		1884.99	-0.00614397	0	2414.98	0.00027373		2945.01	-0.00095287		3475	0.00325566	0.00306076	4005	-0.0137669	0	
295.19	0.04210191	0.04083461	825.19	0.00363223		1355.18	0.0047774		1885.19	-0.00541072	0	2415.18	0.00065187		2945.21	-0.00169162		3475.2	0.0028934	0.00306081	4005.2	-0.01382343	0	
295.39	0.04179312	0.04091695	825.39	0.00450702		1355.38	0.00605455		1885.39	-0.00562882	0	2415.38	0.00089232		2945.41	-0.00037624		3475.4	0.00366002	0.00306086	4005.4	-0.01336414	0	
295.59	0.04237865	0.04099928	825.59	0.00421521		1355.58	0.0056238		1885.59	-0.0053286	0	2415.58	0.00101795		2945.61	-0.00172007		3475.6	0.00420723	0.00306091	4005.6	-0.01313077	0	
295.79	0.04202749	0.04108159	825.79	0.00364102		1355.78	0.00663211		1885.79	-0.00601323	0	2415.78	0.00078832		2945.81	-0.00212455		3475.8	0.00399316	0.00306095	4005.8	-0.01264952	0	
295.99	0.04267594	0.04116389	825.99	0.00319737		1355.98	0.00786653		1885.99	-0.00647738	0	2415.98	0.00071126		2946.01	-0.00320694		3476	0.00415483	0.003061	4006	-0.01293392	0	
296.19	0.04272923	0.04124618	826.19	0.00313752		1356.18	0.00784684		1886.19	-0.00752962	0	2416.18	0.00109836		2946.21	-0.00296665		3476.2	0.00414547	0.00306105	4006.2	-0.01306934	0	
296.39	0.04269497	0.04132845	826.39	0.00283677		1356.38	0.00718008		1886.39	-0.00782075	0	2416.38	0.00062527		2946.41	-0.00375958		3476.4	0.00354406	0.0030611	4006.4	-0.01352786	0	
296.59	0.04302003	0.04141071	826.59	0.00378708		1356.58	0.0076237		1886.59	-0.00808739	0	2416.58	0.00044465		2946.61	-0.00423134		3476.6	0.00313046	0.00306114	4006.6	-0.01302771	0	
296.79	0.04362348	0.04149295	826.79	0.0040289		1356.78	0.00707198		1886.79	-0.00879311	0	2416.78	0.00047279		2946.81	-0.00427596		3476.8	0.00444426	0.00306119	4006.8	-0.01305056	0	
296.99	0.04387884	0.04157518	826.99	0.00529002		1356.98	0.0069186		1886.99	-0.00831949	0	2416.98	0.000367		2947.01	-0.0041427		3477	0.00452003	0.00306123	4007	-0.01309658	0	
297.19	0.04326716	0.0416574	827.19	0.00664799		1357.18	0.00658737		1887.19	-0.00831703	0	2417.18	0.0009308		2947.21	-0.00366922		3477.2	0.00480386	0.00306127	4007.2	-0.01314542	0	
297.39	0.04275821	0.0417396	827.39	0.00673672		1357.38	0.00659951		1887.39	-0.00928873	0	2417.38	0.00157844		2947.41	-0.00283518		3477.4	0.00486817	0.00306132	4007.4	-0.01281914	0	
297.59	0.04190957	0.04182178	827.59	0.00729325		1357.58	0.00659916		1887.59	-0.00892632	0	2417.58	0.00195122		2947.61	-0.00196176		3477.6	0.00496037	0.00306136	4007.6	-0.01258049	0	
297.79	0.04198348	0.04190396	827.79	0.00768038		1357.78	0.00602904		1887.79	-0.00853634	0	2417.78	0.00180865		2947.81	-0.00254508		3477.8	0.00520406	0.0030614	4007.8	-0.01200645	0	
297.99	0.04148934	0.04198612	827.99	0.00810863		1357.98	0.00523701		1887.99	-0.00888203	0	2417.98	0.00168958		2948.01	-0.00215423		3478	0.00524801	0.00306144	4008	-0.0111058	0	
298.19	0.04243525	0.04206826	828.19	0.00836663		1358.18	0.0052361		1888.19	-0.00904024	0	2418.18	0.00320718		2948.21	-0.00231032		3478.2	0.00510805	0.00306148	4008.2	-0.01021113	0	
298.39	0.04275163	0.04215039	828.39	0.00825369		1358.38	0.00513801		1888.39	-0.00988663	0	2418.38	0.00353485		2948.41	-0.00207519		3478.4	0.00620025	0.00306153	4008.4	-0.0095716	0	
298.59	0.04363515	0.04223251	828.59	0.00878057		1358.58	0.00490753		1888.59	-0.01046529	0	2418.58	0.00330529		2948.61	-0.00194872		3478.6	0.00580752	0.00306156	4008.6	-0.00951619	0	
298.79	0.04343126	0.04231461	828.79	0.00911683		1358.78	0.0053227		1888.79	-0.00948238	0	2418.78	0.00368557		2948.81	-0.00162645		3478.8	0.00622167	0.0030616	4008.8	-0.0088792	0	
298.99	0.04354226	0.0423967	828.99	0.00871771		1358.98	0.00480376		1888.99	-0.00837306	0	2418.98	0.00350814		2949.01	-0.00162755		3479	0.00548382	0.00306164	4009	-0.00910764	0	
299.19	0.04368596	0.04247878	829.19	0.00906422		1359.18	0.00514819		1889.19	-0.00751337	0	2419.18	0.0043335		2949.21	-0.00130949		3479.2	0.00554456	0.00306168	4009.2	-0.00894628	0	
299.39	0.04318166	0.04256084	829.39	0.00821893		1359.38	0.00471002		1889.39	-0.00804062	0	2419.38	0.0039095		2949.41	-0.00094193		3479.4	0.00575484	0.00306172	4009.4	-0.00869788	0	
299.59	0.0433029	0.04264288	829.59	0.00709672		1359.58	0.00382219		1889.59	-0.00723275	0	2419.58	0.00331608		2949.61	-0.00075335		3479.6	0.00471623	0.00306176	4009.6	-0.00898282	0	
299.79	0.04251566	0.04272492	829.79	0.00743182		1359.78	0.00518891		1889.79	-0.0071561	0	2419.78	0.00369193		2949.81	-0.000391		3479.8	0.00335761	0.00306179	4009.8	-0.00944154	0	
299.99	0.04345005	0.04280694	829.99	0.00829488		1359.98	0.00519093		1889.99	-0.0076143	0	2419.98	0.00319207		2950.01	-0.00066067		3480	0.0025617	0.00306183	4010	-0.00936208	0	
300.19	0.04386818	0.04288894	830.19	0.00834046		1360.18	0.00501025		1890.19	-0.00720392	0	2420.18	0.00310735		2950.21	-0.00117158		3480.2	0.0020532	0.00306186	4010.2	-0.01027866	0	
300.39	0.0441143	0.04297093	830.39	0.00792798		1360.38	0.0036537		1890.39	-0.0074585	0	2420.38	0.00276831		2950.41	-0.00180073		3480.4	0.00112575	0.0030619	4010.4	-0.01068611	0	
300.59	0.0443519	0.04305291	830.59	0.00696574		1360.58	0.00419598		1890.59	-0.00766244	0	2420.58	0.00216211		2950.61	-0.00202501		3480.6	0.00084509	0.00306193	4010.6	-0.0104163	0	
300.79	0.0438008	0.04313487	830.79	0.0069637		1360.78	0.00397939		1890.79	-0.00801185	0	2420.78	0.0016894		2950.81	-0.00228956		3480.8	0.00115242	0.00306197	4010.8	-0.0116783	0	
300.99	0.04309841	0.04321682	830.99	0.00706569		1360.98	0.00481536		1890.99	-0.00803678	0	2420.98	0.00123736		2951.01	-0.00180692		3481	0.00169923	0.003062	4011	-0.01187169	0	
301.19	0.04280388	0.04329875	831.19	0.00687078		1361.18	0.0062091		1891.19	-0.00854087	0	2421.18	0.00097229		2951.21	-0.00097232		3481.2	0.00255016	0.00306203	4011.2	-0.01229289	0	
301.39	0.0428712	0.04338068	831.39	0.00605965		1361.38	0.00712231		1891.39	-0.00905352	0	2421.38	-0.00001169		2951.41	-0.00068317		3481.4	0.00218049	0.00306207	4011.4	-0.01241178	0	
301.59	0.0430775	0.04346258	831.59	0.0063463		1361.58	0.008406		1891.59	-0.00918227	0	2421.58	0.00009227		2951.61	-0.00031998		3481.6	0.00302067	0.0030621	4011.6	-0.01261734	0	
301.79	0.04392823	0.04354448	831.79	0.00556931		1361.78	0.00868942		1891.79	-0.00943259	0	2421.78	-0.00009211		2951.81	-0.00066417		3481.8	0.00411209	0.00306213	4011.8	-0.01250422	0	
301.99	0.04431007	0.04362635	831.99	0.00600944		1361.98	0.00819392		1891.99	-0.00977732	0	2421.98	0.00025898		2952.01	-0.00114925		3482	0.00475942	0.00306216	4012	-0.01269024	0	
302.19	0.0451953	0.04370822	832.19	0.00623148		1362.18	0.00881457		1892.19	-0.0101962	0	2422.18	0.00216796		2952.21	-0.0014799		3482.2	0.00434843	0.00306219	4012.2	-0.0121573	0	
302.39	0.04594573	0.04379007	832.39	0.0058014		1362.38	0.00935135		1892.39	-0.01092217	0	2422.38	0.00233143		2952.41	-0.00188615		3482.4	0.00511081	0.00306222	4012.4	-0.01171655	0	
302.59	0.04653467	0.04387191	832.59	0.00554439		1362.58	0.00911948		1892.59	-0.01076803	0	2422.58	0.00291341		2952.61	-0.00141861		3482.6	0.00518859	0.00306225	4012.6	-0.01169209	0	
302.79	0.04642724	0.04395373	832.79	0.00573415		1362.78	0.00939132		1892.79	-0.01046948	0	2422.78	0.00374948		2952.81	-0.00136597		3482.8	0.00524785	0.00306228	4012.8	-0.0113813	0	
302.99	0.04611045	0.04403554	832.99	0.00502448		1362.98	0.00929399		1892.99	-0.01032045	0	2422.98	0.00496927		2953.01	-0.00103992		3483	0.00532801	0.00306231	4013	-0.01148862	0	
303.19	0.04553001	0.04411734	833.19	0.00521222		1363.18	0.00928627		1893.19	-0.00957064	0	2423.18	0.00523694		2953.21	-0.00115738		3483.2	0.00533945	0.00306234	4013.2	-0.01081735	0	
303.39	0.0451612	0.04419912	833.39	0.00483143		1363.38	0.00787178		1893.39	-0.01001006	0	2423.38	0.00478769		2953.41	-0.00132544		3483.4	0.00493537	0.00306237	4013.4	-0.01069494	0	
303.59	0.04453488	0.04428088	833.59	0.00595692		1363.58	0.00736632		1893.59	-0.00911409	0	2423.58	0.00503394		2953.61	-0.00131516		3483.6	0.00381658	0.0030624	4013.6	-0.01154843	0	
303.79	0.0449578	0.04436264	833.79	0.00774602		1363.78	0.00778058		1893.79	-0.00975683	0	2423.78	0.00518902		2953.81	-0.00231703		3483.8	0.003464	0.00306242	4013.8	-0.01155398	0	
303.99	0.04604064	0.04444438	833.99	0.00846684		1363.98	0.00645897		1893.99	-0.00915591	0	2423.98	0.00478858		2954.01	-0.00204742		3484	0.00405437	0.00306245	4014	-0.01164376	0	
304.19	0.04630926	0.0445261	834.19	0.00824045		1364.18	0.00610298		1894.19	-0.00839683	0	2424.18	0.00452528		2954.21	-0.00205245		3484.2	0.004498	0.00306248	4014.2	-0.01246388	0	
304.39	0.04698914	0.04460781	834.39	0.00820403		1364.38	0.00477211		1894.39	-0.00855787	0	2424.38	0.00442393		2954.41	-0.00188738		3484.4	0.00409884	0.0030625	4014.4	-0.01224782	0	
304.59	0.04643556	0.04468951	834.59	0.00770458		1364.58	0.00484069		1894.59	-0.00838466	0	2424.58	0.00349813		2954.61	-0.00098428		3484.6	0.00416584	0.00306253	4014.6	-0.01204548	0	
304.79	0.04629641	0.04477119	834.79	0.00860761		1364.78	0.00541936		1894.79	-0.00849743	0	2424.78	0.00250546		2954.81	-0.00025539		3484.8	0.00473028	0.00306255	4014.8	-0.01293739	0	
304.99	0.04645819	0.04485286	834.99	0.00791743		1364.98	0.00648158		1894.99	-0.00908556	0	2424.98	0.00156422		2955.01	-0.00028416		3485	0.00568919	0.00306258	4015	-0.01300044	0	
305.19	0.04684025	0.04493452	835.19	0.00749387		1365.18	0.00712109		1895.19	-0.00939507	0	2425.18	0.00037632		2955.21	0.00074366		3485.2	0.00446638	0.0030626	4015.2	-0.01349746	0	
305.39	0.04701821	0.04501616	835.39	0.00697478		1365.38	0.00711974		1895.39	-0.01007573	0	2425.38	-0.0013379		2955.41	0.00094349		3485.4	0.00384692	0.00306263	4015.4	-0.01394594	0	
305.59	0.04726549	0.04509779	835.59	0.00760687		1365.58	0.00664986		1895.59	-0.01036933	0	2425.58	-0.00182329		2955.61	0.00147563		3485.6	0.00521336	0.00306265	4015.6	-0.0148108	0	
305.79	0.04795263	0.0451794	835.79	0.00674889		1365.78	0.00559631		1895.79	-0.01075622	0	2425.78	-0.00284059		2955.81	0.0010821		3485.8	0.00453925	0.00306268	4015.8	-0.01465482	0	
305.99	0.04798253	0.045261	835.99	0.00626003		1365.98	0.00495112		1895.99	-0.01140538	0	2425.98	-0.00330605		2956.01	0.00044409		3486	0.00424908	0.0030627	4016	-0.01534181	0	
306.19	0.04864113	0.04534259	836.19	0.00562386		1366.18	0.00468532		1896.19	-0.01236773	0	2426.18	-0.00332865		2956.21	0.00011039		3486.2	0.00374872	0.00306272	4016.2	-0.01442524	0	
306.39	0.04904348	0.04542416	836.39	0.0050649		1366.38	0.00440959		1896.39	-0.01301689	0	2426.38	-0.00313358		2956.41	-0.00061664		3486.4	0.00457559	0.00306275	4016.4	-0.0140741	0	
306.59	0.04966807	0.04550572	836.59	0.00440119		1366.58	0.00427092		1896.59	-0.01302262	0	2426.58	-0.00311499		2956.61	-0.00086058		3486.6	0.00431471	0.00306277	4016.6	-0.0139304	0	
306.79	0.04909796	0.04558726	836.79	0.00478862		1366.78	0.00477685		1896.79	-0.01243729	0	2426.78	-0.0023382		2956.81	-0.00080668		3486.8	0.00445265	0.00306279	4016.8	-0.01340182	0	
306.99	0.04864945	0.04566879	836.99	0.00459797		1366.98	0.00478849		1896.99	-0.01168555	0	2426.98	-0.00235319		2957.01	-0.00132756		3487	0.00414416	0.00306281	4017	-0.01291169	0	
307.19	0.04743522	0.04575031	837.19	0.00511508		1367.18	0.00506457		1897.19	-0.01064957	0	2427.18	-0.00253351		2957.21	-0.00223355		3487.2	0.0031273	0.00306283	4017.2	-0.01219771	0	
307.39	0.04776247	0.04583181	837.39	0.00556247		1367.38	0.00434247		1897.39	-0.01116248	0	2427.38	-0.00217827		2957.41	-0.00253293		3487.4	0.00261372	0.00306286	4017.4	-0.01217951	0	
307.59	0.04724023	0.0459133	837.59	0.00645052		1367.58	0.00451419		1897.59	-0.01093765	0	2427.58	-0.00169512		2957.61	-0.00309691		3487.6	0.00242363	0.00306288	4017.6	-0.01240189	0	
307.79	0.0476886	0.04599478	837.79	0.00693193		1367.78	0.00515223		1897.79	-0.01131033	0	2427.78	-0.0015573		2957.81	-0.00328352		3487.8	0.00267146	0.0030629	4017.8	-0.01193052	0	
307.99	0.04756047	0.04607624	837.99	0.00710482		1367.98	0.00549794		1897.99	-0.01010078	0	2427.98	-0.00087819		2958.01	-0.00342355		3488	0.00324738	0.00306292	4018	-0.01210664	0	
308.19	0.04701524	0.04615768	838.19	0.00710195		1368.18	0.00605316		1898.19	-0.01027823	0	2428.18	0.00044663		2958.21	-0.0038247		3488.2	0.00307363	0.00306294	4018.2	-0.01234414	0	
308.39	0.04740844	0.04623912	838.39	0.0071448		1368.38	0.00583089		1898.39	-0.01032187	0	2428.38	0.00099115		2958.41	-0.00420009		3488.4	0.00248562	0.00306296	4018.4	-0.01171065	0	
308.59	0.046307	0.04632053	838.59	0.00682997		1368.58	0.00620517		1898.59	-0.01044034	0	2428.58	0.00149601		2958.61	-0.004044		3488.6	0.00322219	0.00306298	4018.6	-0.01157969	0	
308.79	0.04566261	0.04640194	838.79	0.00686728		1368.78	0.00688098		1898.79	-0.01042791	0	2428.78	0.00148525		2958.81	-0.00384391		3488.8	0.00342997	0.003063	4018.8	-0.0119333	0	
308.99	0.04541138	0.04648333	838.99	0.00585784		1368.98	0.00687518		1898.99	-0.011214	0	2428.98	0.00114959		2959.01	-0.00400265		3489	0.00299005	0.00306302	4019	-0.01222352	0	
309.19	0.0455867	0.04656471	839.19	0.00672984		1369.18	0.00611583		1899.19	-0.01120859	0	2429.18	0.00042302		2959.21	-0.00278383		3489.2	0.00190228	0.00306303	4019.2	-0.01263699	0	
309.39	0.04537217	0.04664607	839.39	0.00671232		1369.38	0.00636948		1899.39	-0.01129248	0	2429.38	0.00056613		2959.41	-0.00304643		3489.4	0.0026184	0.00306305	4019.4	-0.01366299	0	
309.59	0.04533189	0.04672742	839.59	0.00744304		1369.58	0.00582882		1899.59	-0.01188911	0	2429.58	0.00018193		2959.61	-0.00197798		3489.6	0.00289339	0.00306307	4019.6	-0.01397325	0	
309.79	0.04532735	0.04680876	839.79	0.00716202		1369.78	0.00618594		1899.79	-0.01265315	0	2429.78	-0.00023975		2959.81	-0.001627		3489.8	0.00226915	0.00306309	4019.8	-0.01381688	0	
309.99	0.04504288	0.04689008	839.99	0.00719415		1369.98	0.00555478		1899.99	-0.01251741	0	2429.98	0.00001286		2960.01	-0.00134842		3490	0.00289386	0.00306311	4020	-0.01412245	0	
310.19	0.04600087	0.04697139	840.19	0.00788433		1370.18	0.00454857		1900.19	-0.01303407	0	2430.18	-0.00006465		2960.21	-0.00125171		3490.2	0.00344128	0.00306312	4020.2	-0.01403529	0	
310.39	0.04649335	0.04705268	840.39	0.00776952		1370.38	0.00442728		1900.39	-0.01252538	0	2430.38	0.00091022		2960.41	-0.00047765		3490.4	0.00377292	0.00306314	4020.4	-0.01456408	0	
310.59	0.04665771	0.04713396	840.59	0.00738452		1370.58	0.0050157		1900.59	-0.01196701	0	2430.58	0.00109231		2960.61	-0.00022846		3490.6	0.00352629	0.00306316	4020.6	-0.01505396	0	
310.79	0.04550658	0.04721523	840.79	0.00750946		1370.78	0.00493175		1900.79	-0.01096097	0	2430.78	0.00193382		2960.81	0.00048028		3490.8	0.00390801	0.00306317	4020.8	-0.01424068	0	
310.99	0.04539792	0.04729648	840.99	0.00753665		1370.98	0.00566981		1900.99	-0.01067006	0	2430.98	0.00175778		2961.01	0.00009036		3491	0.0033378	0.00306319	4021	-0.01444639	0	
311.19	0.04495748	0.04737772	841.19	0.00804604		1371.18	0.00578839		1901.19	-0.01054904	0	2431.18	0.00195673		2961.21	0.00083813		3491.2	0.00323119	0.00306321	4021.2	-0.01435255	0	
311.39	0.04522271	0.04745894	841.39	0.00820608		1371.38	0.00513617		1901.39	-0.01060324	0	2431.38	0.00231973		2961.41	0.00096893		3491.4	0.0032625	0.00306322	4021.4	-0.01391897	0	
311.59	0.04552979	0.04754015	841.59	0.00851059		1371.58	0.00551686		1901.59	-0.01070745	0	2431.58	0.00185515		2961.61	0.00102388		3491.6	0.0034467	0.00306324	4021.6	-0.01384147	0	
311.79	0.0448382	0.04762135	841.79	0.00812572		1371.78	0.0059757		1901.79	-0.01107902	0	2431.78	0.00128841		2961.81	0.00112236		3491.8	0.00325669	0.00306325	4021.8	-0.01402934	0	
311.99	0.04500911	0.04770253	841.99	0.00777738		1371.98	0.00626693		1901.99	-0.01096182	0	2431.98	0.00200492		2962.01	0.00134741		3492	0.00305972	0.00306327	4022	-0.0138165	0	
312.19	0.04502337	0.0477837	842.19	0.00713		1372.18	0.00581666		1902.19	-0.01135095	0	2432.18	0.00161851		2962.21	0.00139709		3492.2	0.00286081	0.00306328	4022.2	-0.01307148	0	
312.39	0.04471059	0.04786486	842.39	0.00632351		1372.38	0.0055713		1902.39	-0.01121215	0	2432.38	0.00044014		2962.41	0.00122647		3492.4	0.00252467	0.0030633	4022.4	-0.01247713	0	
312.59	0.04402353	0.047946	842.59	0.00623238		1372.58	0.00555077		1902.59	-0.01079582	0	2432.58	0.00099926		2962.61	0.00108813		3492.6	0.00200598	0.00306331	4022.6	-0.01171331	0	
312.79	0.04408421	0.04802713	842.79	0.00587951		1372.78	0.00557069		1902.79	-0.01027084	0	2432.78	0.00042879		2962.81	0.00163616		3492.8	0.00175767	0.00306333	4022.8	-0.0125972	0	
312.99	0.04468735	0.04810824	842.99	0.00595154		1372.98	0.00563465		1902.99	-0.01088196	0	2432.98	0.00034841		2963.01	0.00177699		3493	0.00123357	0.00306334	4023	-0.01272116	0	
313.19	0.04587962	0.04818934	843.19	0.00688405		1373.18	0.00580654		1903.19	-0.01037984	0	2433.18	-0.00024718		2963.21	0.00122544		3493.2	0.00079832	0.00306336	4023.2	-0.01292821	0	
313.39	0.04648975	0.04827043	843.39	0.00627477		1373.38	0.00665985		1903.39	-0.01042189	0	2433.38	-0.00020507		2963.41	0.00087385		3493.4	0.00051001	0.00306337	4023.4	-0.01290054	0	
313.59	0.04704527	0.0483515	843.59	0.0064802		1373.58	0.00733452		1903.59	-0.00979163	0	2433.58	-0.00138728		2963.61	0.00147772		3493.6	0.0005513	0.00306338	4023.6	-0.01278572	0	
313.79	0.04758747	0.04843256	843.79	0.00642418		1373.78	0.00723356		1903.79	-0.00880279	0	2433.78	-0.00113603		2963.81	0.00117711		3493.8	0.00131641	0.0030634	4023.8	-0.01297353	0	
313.99	0.04826278	0.0485136	843.99	0.00649511		1373.98	0.00699127		1903.99	-0.00801218	0	2433.98	-0.00045086		2964.01	0.00097035		3494	0.00165658	0.00306341	4024	-0.0142062	0	
314.19	0.04842533	0.04859463	844.19	0.00603174		1374.18	0.00677979		1904.19	-0.00817436	0	2434.18	-0.00065265		2964.21	0.00025508		3494.2	0.00157135	0.00306342	4024.2	-0.01569687	0	
314.39	0.04811634	0.04867565	844.39	0.00565703		1374.38	0.0067634		1904.39	-0.00695425	0	2434.38	0.00003479		2964.41	-0.00021166		3494.4	0.00160859	0.00306344	4024.4	-0.0161634	0	
314.59	0.04790483	0.04875665	844.59	0.00614906		1374.58	0.00631005		1904.59	-0.00643572	0	2434.58	0.00020827		2964.61	-0.00177745		3494.6	0.00165218	0.00306345	4024.6	-0.01646351	0	
314.79	0.04828769	0.04883764	844.79	0.00613876		1374.78	0.00595786		1904.79	-0.00667334	0	2434.78	0.00063467		2964.81	-0.00173344		3494.8	0.00205756	0.00306346	4024.8	-0.01666105	0	
314.99	0.04869667	0.04891862	844.99	0.00754434		1374.98	0.00593185		1904.99	-0.00669493	0	2434.98	0.00050395		2965.01	-0.00224248		3495	0.00189173	0.00306348	4025	-0.01720829	0	
315.19	0.04881552	0.04899958	845.19	0.00744486		1375.18	0.00496062		1905.19	-0.00653114	0	2435.18	0.00043384		2965.21	-0.00180493		3495.2	0.0026181	0.00306349	4025.2	-0.01741725	0	
315.39	0.04945425	0.04908053	845.39	0.00740243		1375.38	0.00450268		1905.39	-0.00601579	0	2435.38	0.00026456		2965.41	-0.00227569		3495.4	0.00330672	0.0030635	4025.4	-0.01702406	0	
315.59	0.04996179	0.04916146	845.59	0.00802384		1375.58	0.00446278		1905.59	-0.006057	0	2435.58	0.0002282		2965.61	-0.00226002		3495.6	0.0039987	0.00306351	4025.6	-0.01728673	0	
315.79	0.04958563	0.04924238	845.79	0.00803401		1375.78	0.00462578		1905.79	-0.00629298	0	2435.78	0.00033873		2965.81	-0.00193054		3495.8	0.00425248	0.00306352	4025.8	-0.01670841	0	
315.99	0.0501327	0.04932329	845.99	0.00743352		1375.98	0.00489497		1905.99	-0.00614191	0	2435.98	0.0007992		2966.01	-0.00200274		3496	0.00458538	0.00306353	4026	-0.01560085	0	
316.19	0.04944502	0.04940418	846.19	0.00708675		1376.18	0.00472073		1906.19	-0.00659555	0	2436.18	0.0005034		2966.21	-0.00243686		3496.2	0.00518101	0.00306355	4026.2	-0.01460002	0	
316.39	0.04914975	0.04948506	846.39	0.00701716		1376.38	0.00566243		1906.39	-0.00645642	0	2436.38	0.0013823		2966.41	-0.00209048		3496.4	0.00545308	0.00306356	4026.4	-0.01490927	0	
316.59	0.04967492	0.04956592	846.59	0.00680182		1376.58	0.00621882		1906.59	-0.00664879	0	2436.58	0.0018412		2966.61	-0.00157906		3496.6	0.00455568	0.00306357	4026.6	-0.01420495	0	
316.79	0.05028628	0.04964678	846.79	0.00755317		1376.78	0.00674847		1906.79	-0.00685844	0	2436.78	0.00217362		2966.81	-0.00147874		3496.8	0.00535546	0.00306358	4026.8	-0.01475503	0	
316.99	0.05040768	0.04972761	846.99	0.00698211		1376.98	0.00722565		1906.99	-0.00718923	0	2436.98	0.00282221		2967.01	-0.00137534		3497	0.00428876	0.00306359	4027	-0.01387996	0	
317.19	0.05045241	0.04980844	847.19	0.0067327		1377.18	0.00799408		1907.19	-0.00723788	0	2437.18	0.00278675		2967.21	-0.0014819		3497.2	0.00404216	0.0030636	4027.2	-0.01369943	0	
317.39	0.04993829	0.04988925	847.39	0.00647334		1377.38	0.00901726		1907.39	-0.00709665	0	2437.38	0.00246978		2967.41	-0.00124694		3497.4	0.00386226	0.00306361	4027.4	-0.01370321	0	
317.59	0.05000373	0.04997004	847.59	0.00631798		1377.58	0.00972466		1907.59	-0.00685672	0	2437.58	0.00197826		2967.61	-0.00086684		3497.6	0.00376334	0.00306362	4027.6	-0.01308529	0	
317.79	0.0493091	0.05005082	847.79	0.00623317		1377.78	0.00995131		1907.79	-0.00701733	0	2437.78	0.00255414		2967.81	-0.00132201		3497.8	0.00329408	0.00306363	4027.8	-0.01284504	0	
317.99	0.0495227	0.05013159	847.99	0.00649739		1377.98	0.0100639		1907.99	-0.0073653	0	2437.98	0.0030009		2968.01	-0.00104793		3498	0.00268616	0.00306364	4028	-0.01302854	0	
318.19	0.04930788	0.05021235	848.19	0.00654981		1378.18	0.00972067		1908.19	-0.00703448	0	2438.18	0.00321963		2968.21	-0.00121102		3498.2	0.00207525	0.00306365	4028.2	-0.01281581	0	
318.39	0.04954616	0.05029309	848.39	0.00718667		1378.38	0.00916904		1908.39	-0.00745202	0	2438.38	0.00304034		2968.41	-0.00214549		3498.4	0.00201506	0.00306366	4028.4	-0.0135987	0	
318.59	0.05037001	0.05037381	848.59	0.00695045		1378.58	0.00757885		1908.59	-0.00821368	0	2438.58	0.00382327		2968.61	-0.00198157		3498.6	0.00130224	0.00306367	4028.6	-0.01335715	0	
318.79	0.049844	0.05045453	848.79	0.0068666		1378.78	0.00689857		1908.79	-0.00910616	0	2438.78	0.00396409		2968.81	-0.0011654		3498.8	0.00097091	0.00306368	4028.8	-0.01359447	0	
318.99	0.04976385	0.05053523	848.99	0.00738428		1378.98	0.00677691		1908.99	-0.008385	0	2438.98	0.00346474		2969.01	-0.00074007		3499	0.00148269	0.00306369	4029	-0.01370613	0	
319.19	0.05022987	0.05061591	849.19	0.00690406		1379.18	0.00669698		1909.19	-0.00820378	0	2439.18	0.00359914		2969.21	0.00063538		3499.2	0.00210838	0.0030637	4029.2	-0.01345479	0	
319.39	0.05077631	0.05069658	849.39	0.00649471		1379.38	0.00626314		1909.39	-0.00847509	0	2439.38	0.00359776		2969.41	0.00070476		3499.4	0.00215331	0.00306371	4029.4	-0.01333103	0	
319.59	0.05118976	0.05077724	849.59	0.00689994		1379.58	0.00645178		1909.59	-0.0086018	0	2439.58	0.00345034		2969.61	0.00090671		3499.6	0.00276381	0.00306372	4029.6	-0.01361704	0	
319.79	0.05187424	0.05085789	849.79	0.00665487		1379.78	0.00706433		1909.79	-0.00889804	0	2439.78	0.00307274		2969.81	0.00125169		3499.8	0.0027736	0.00306373	4029.8	-0.01361266	0	
319.99	0.05159601	0.05093852	849.99	0.00630551		1379.98	0.00773771		1909.99	-0.0092069	0	2439.98	0.00234301		2970.01	0.00044633		3500	0.00264514	0.00306373	4030	-0.01322183	0	
320.19	0.05163397	0.05101913	850.19	0.00675439		1380.18	0.00781835		1910.19	-0.00946506	0	2440.18	0.00225142		2970.21	0.00028968		3500.2	0.00299857	0.00306374	4030.2	-0.01382114	0	
320.39	0.05242786	0.05109974	850.39	0.00747871		1380.38	0.00854085		1910.39	-0.00819983	0	2440.38	0.0023459		2970.41	0.00098897		3500.4	0.00375785	0.00306375	4030.4	-0.01444479	0	
320.59	0.0528789	0.05118033	850.59	0.00756005		1380.58	0.00854669		1910.59	-0.00900046	0	2440.58	0.00194729		2970.61	0.00068655		3500.6	0.00354006	0.00306376	4030.6	-0.01391613	0	
320.79	0.05244448	0.0512609	850.79	0.00847439		1380.78	0.00931071		1910.79	-0.00955397	0	2440.78	0.00231726		2970.81	0.000477		3500.8	0.00408311	0.00306377	4030.8	-0.01338091	0	
320.99	0.05207768	0.05134146	850.99	0.00701468		1380.98	0.01003496		1910.99	-0.01012888	0	2440.98	0.00266233		2971.01	0.00081999		3501	0.00415499	0.00306378	4031	-0.01380259	0	
321.19	0.05221883	0.05142201	851.19	0.00740063		1381.18	0.01037953		1911.19	-0.01013615	0	2441.18	0.00168425		2971.21	0.00032031		3501.2	0.00435413	0.00306378	4031.2	-0.0133533	0	
321.39	0.05228942	0.05150255	851.39	0.00696895		1381.38	0.01078359		1911.39	-0.01052794	0	2441.38	0.00063987		2971.41	-0.00010964		3501.4	0.00433199	0.00306379	4031.4	-0.01210691	0	
321.59	0.05243696	0.05158307	851.59	0.00678296		1381.58	0.01037552		1911.59	-0.01145215	0	2441.58	0.00024839		2971.61	-0.00049676		3501.6	0.00473273	0.0030638	4031.6	-0.01184551	0	
321.79	0.05211412	0.05166357	851.79	0.00662434		1381.78	0.01036296		1911.79	-0.01109262	0	2441.78	0.00043263		2971.81	-0.00108222		3501.8	0.00444387	0.00306381	4031.8	-0.01152226	0	
321.99	0.05345812	0.05174407	851.99	0.0070206		1381.98	0.00973724		1911.99	-0.01090444	0	2441.98	0.00045452		2972.01	-0.0006385		3502	0.00473508	0.00306381	4032	-0.01137752	0	
322.19	0.05459539	0.05182455	852.19	0.00665558		1382.18	0.00974593		1912.19	-0.01104762	0	2442.18	-0.00020132		2972.21	-0.00087898		3502.2	0.00435478	0.00306382	4032.2	-0.01171696	0	
322.39	0.05471176	0.05190501	852.39	0.00670242		1382.38	0.00838943		1912.39	-0.01129622	0	2442.38	-0.00080134		2972.41	-0.00185644		3502.4	0.00327596	0.00306383	4032.4	-0.01249492	0	
322.59	0.05486689	0.05198546	852.59	0.00594704		1382.58	0.00775171		1912.59	-0.01054402	0	2442.58	-0.00067476		2972.61	-0.00081986		3502.6	0.00265394	0.00306384	4032.6	-0.01221712	0	
322.79	0.05462153	0.0520659	852.79	0.00569085		1382.78	0.00748766		1912.79	-0.01050225	0	2442.78	-0.00164757		2972.81	-0.00053577		3502.8	0.00274636	0.00306384	4032.8	-0.01173328	0	
322.99	0.05469217	0.05214633	852.99	0.00493021		1382.98	0.00768901		1912.99	-0.00959211	0	2442.98	-0.00191311		2973.01	0.00073603		3503	0.00331445	0.00306385	4033	-0.01173006	0	
323.19	0.05385856	0.05222674	853.19	0.00419092		1383.18	0.00713968		1913.19	-0.00874265	0	2443.18	-0.00178885		2973.21	0.00050102		3503.2	0.00339714	0.00306386	4033.2	-0.01204872	0	
323.39	0.0538984	0.05230713	853.39	0.00367591		1383.38	0.00672936		1913.39	-0.00836595	0	2443.38	-0.00251538		2973.41	0.00006451		3503.4	0.00308135	0.00306386	4033.4	-0.01229605	0	
323.59	0.0542183	0.05238752	853.59	0.00348223		1383.58	0.00717921		1913.59	-0.00746337	0	2443.58	-0.00342315		2973.61	-0.00098727		3503.6	0.00328006	0.00306387	4033.6	-0.01249521	0	
323.79	0.05408017	0.05246789	853.79	0.00383419		1383.78	0.00730732		1913.79	-0.0075407	0	2443.78	-0.00326167		2973.81	-0.00075846		3503.8	0.0027093	0.00306388	4033.8	-0.01205071	0	
323.99	0.05377009	0.05254824	853.99	0.00392017		1383.98	0.00804383		1913.99	-0.00734501	0	2443.98	-0.0036231		2974.01	-0.00096009		3504	0.00292034	0.00306388	4034	-0.01182731	0	
324.19	0.05369682	0.05262858	854.19	0.00490208		1384.18	0.00823701		1914.19	-0.00696196	0	2444.18	-0.0030153		2974.21	-0.0010765		3504.2	0.00341022	0.00306389	4034.2	-0.01279261	0	
324.39	0.053769	0.05270891	854.39	0.00577551		1384.38	0.00906516		1914.39	-0.00680133	0	2444.38	-0.00241888		2974.41	-0.00010906		3504.4	0.00387427	0.0030639	4034.4	-0.01248917	0	
324.59	0.05319542	0.05278923	854.59	0.00600013		1384.58	0.00954453		1914.59	-0.00756905	0	2444.58	-0.00230388		2974.61	-0.0003805		3504.6	0.00401986	0.0030639	4034.6	-0.01269113	0	
324.79	0.05207883	0.05286953	854.79	0.00614878		1384.78	0.01075795		1914.79	-0.00828454	0	2444.78	-0.00131315		2974.81	-0.00014682		3504.8	0.00426517	0.00306391	4034.8	-0.01283609	0	
324.99	0.05218963	0.05294982	854.99	0.00638263		1384.98	0.01178066		1914.99	-0.0089061	0	2444.98	-0.00034142		2975.01	-0.00014832		3505	0.00501004	0.00306392	4035	-0.01443261	0	
325.19	0.05248918	0.05303009	855.19	0.00727815		1385.18	0.01278645		1915.19	-0.00994955	0	2445.18	-0.00051629		2975.21	-0.00121214		3505.2	0.00431975	0.00306392	4035.2	-0.01434237	0	
325.39	0.05211514	0.05311035	855.39	0.00764733		1385.38	0.01338982		1915.39	-0.01074694	0	2445.38	-0.00003355		2975.41	-0.00176741		3505.4	0.00471617	0.00306393	4035.4	-0.01476593	0	
325.59	0.05261453	0.05319059	855.59	0.00872007		1385.58	0.01406072		1915.59	-0.01154745	0	2445.58	0.00043889		2975.61	-0.00234871		3505.6	0.00465116	0.00306393	4035.6	-0.01634126	0	
325.79	0.05298194	0.05327083	855.79	0.00904193		1385.78	0.0148929		1915.79	-0.01131238	0	2445.78	0.00071983		2975.81	-0.00242211		3505.8	0.00381489	0.00306394	4035.8	-0.0161444	0	
325.99	0.05442253	0.05335105	855.99	0.00951876		1385.98	0.01459913		1915.99	-0.0120419	0	2445.98	0.00106347		2976.01	-0.00237007		3506	0.00331379	0.00306394	4036	-0.0157057	0	
326.19	0.05485778	0.05343125	856.19	0.00898648		1386.18	0.01409807		1916.19	-0.0127551	0	2446.18	0.00077435		2976.21	-0.00334281		3506.2	0.0025006	0.00306395	4036.2	-0.0163336	0	
326.39	0.05449601	0.05351144	856.39	0.00929439		1386.38	0.01298228		1916.39	-0.01209005	0	2446.38	0.0008837		2976.41	-0.00431229		3506.4	0.00110418	0.00306396	4036.4	-0.01642044	0	
326.59	0.0540205	0.05359162	856.59	0.00863644		1386.58	0.01276713		1916.59	-0.01194577	0	2446.58	0.00143225		2976.61	-0.0038549		3506.6	0.00121511	0.00306396	4036.6	-0.01606752	0	
326.79	0.05384023	0.05367178	856.79	0.00811076		1386.78	0.0116461		1916.79	-0.0122084	0	2446.78	0.00171454		2976.81	-0.00417969		3506.8	0.00133438	0.00306397	4036.8	-0.01499001	0	
326.99	0.05257527	0.05375193	856.99	0.00750192		1386.98	0.01156734		1916.99	-0.01078748	0	2446.98	0.0020922		2977.01	-0.00428094		3507	0.00149052	0.00306397	4037	-0.01535187	0	
327.19	0.05284591	0.05383207	857.19	0.00771661		1387.18	0.01048912		1917.19	-0.0096457	0	2447.18	0.00145714		2977.21	-0.00541299		3507.2	0.00137266	0.00306398	4037.2	-0.01581795	0	
327.39	0.05335272	0.05391219	857.39	0.00690511		1387.38	0.00960948		1917.39	-0.00906081	0	2447.38	0.00062869		2977.41	-0.00486663		3507.4	0.00097517	0.00306398	4037.4	-0.01518319	0	
327.59	0.05402599	0.0539923	857.59	0.00613195		1387.58	0.00929087		1917.59	-0.00883565	0	2447.58	0.00079627		2977.61	-0.00529959		3507.6	0.00135605	0.00306399	4037.6	-0.01509879	0	
327.79	0.05336503	0.0540724	857.79	0.00618759		1387.78	0.00812799		1917.79	-0.0081095	0	2447.78	0.00065294		2977.81	-0.00517907		3507.8	0.0012727	0.00306399	4037.8	-0.01470294	0	
327.99	0.0540727	0.05415248	857.99	0.00624383		1387.98	0.00813375		1917.99	-0.00707517	0	2447.98	0.00044584		2978.01	-0.00459985		3508	0.0013445	0.003064	4038	-0.01437851	0	
328.19	0.05403186	0.05423255	858.19	0.0068072		1388.18	0.00729869		1918.19	-0.00668536	0	2448.18	0.00037559		2978.21	-0.00424929		3508.2	0.00179822	0.003064	4038.2	-0.0148448	0	
328.39	0.05444079	0.0543126	858.39	0.00629351		1388.38	0.00653242		1918.39	-0.00642388	0	2448.38	0.00072758		2978.41	-0.00271974		3508.4	0.00231939	0.00306401	4038.4	-0.01407404	0	
328.59	0.05552151	0.05439264	858.59	0.00614484		1388.58	0.00615068		1918.59	-0.00613074	0	2448.58	0.00030158		2978.61	-0.00220518		3508.6	0.0024901	0.00306401	4038.6	-0.01489819	0	
328.79	0.05537717	0.05447267	858.79	0.00690747		1388.78	0.00628376		1918.79	-0.0069226	0	2448.78	0.00067746		2978.81	-0.00140415		3508.8	0.00307386	0.00306402	4038.8	-0.01503936	0	
328.99	0.05572979	0.05455268	858.99	0.00749188		1388.98	0.00647621		1918.99	-0.00680978	0	2448.98	0.00030586		2979.01	-0.00132998		3509	0.00333492	0.00306402	4039	-0.01600778	0	
329.19	0.0564344	0.05463268	859.19	0.00773088		1389.18	0.00677532		1919.19	-0.00698339	0	2449.18	-0.00013394		2979.21	-0.00152646		3509.2	0.00365613	0.00306403	4039.2	-0.01554758	0	
329.39	0.05708381	0.05471267	859.39	0.00786613		1389.38	0.00633612		1919.39	-0.00615146	0	2449.38	-0.00016607		2979.41	-0.00154629		3509.4	0.00419045	0.00306403	4039.4	-0.01504345	0	
329.59	0.05753073	0.05479264	859.59	0.00758417		1389.58	0.00630809		1919.59	-0.00639892	0	2449.58	-0.00010679		2979.61	-0.00135354		3509.6	0.0045478	0.00306403	4039.6	-0.01436741	0	
329.79	0.05754866	0.0548726	859.79	0.00763777		1389.78	0.00631472		1919.79	-0.0061478	0	2449.78	-0.00017414		2979.81	-0.00048854		3509.8	0.00508388	0.00306404	4039.8	-0.0133273	0	
329.99	0.05803146	0.05495255	859.99	0.00721383		1389.98	0.00576147		1919.99	-0.00672201	0	2449.98	0.00070544		2980.01	0.00009249		3510	0.00539667	0.00306404	4040	-0.01297576	0	
330.19	0.05757474	0.05503248	860.19	0.00681815		1390.18	0.00545473		1920.19	-0.00714994	0	2450.18	0.0011214		2980.21	-0.00001181		3510.2	0.00563693	0.00306405	4040.2	-0.01286071	0	
330.39	0.05633391	0.0551124	860.39	0.00766878		1390.38	0.00594272		1920.39	-0.00709736	0	2450.38	0.00195583		2980.41	-0.00022661		3510.4	0.00499991	0.00306405	4040.4	-0.01189052	0	
330.59	0.05542999	0.0551923	860.59	0.0076494		1390.58	0.00643483		1920.59	-0.00772753	0	2450.58	0.00346018		2980.61	-0.00027085		3510.6	0.00709925	0.00306406	4040.6	-0.01097283	0	
330.79	0.05516062	0.05527219	860.79	0.00822291		1390.78	0.00711695		1920.79	-0.0077735	0	2450.78	0.00401822		2980.81	-0.00111993		3510.8	0.00724336	0.00306406	4040.8	-0.01064673	0	
330.99	0.05492133	0.05535207	860.99	0.00817539		1390.98	0.00794432		1920.99	-0.00796218	0	2450.98	0.00406272		2981.01	-0.00154749		3511	0.00779886	0.00306406	4041	-0.01067116	0	
331.19	0.05504401	0.05543193	861.19	0.00822885		1391.18	0.00795688		1921.19	-0.00813518	0	2451.18	0.0039943		2981.21	-0.00256585		3511.2	0.00784446	0.00306407	4041.2	-0.01060672	0	
331.39	0.05433739	0.05551178	861.39	0.00775908		1391.38	0.00811253		1921.39	-0.00806377	0	2451.38	0.00408821		2981.41	-0.00287149		3511.4	0.00807737	0.00306407	4041.4	-0.01080193	0	
331.59	0.05421178	0.05559162	861.59	0.00808746		1391.58	0.00863901		1921.59	-0.00844603	0	2451.58	0.00438613		2981.61	-0.00385132		3511.6	0.00795605	0.00306407	4041.6	-0.01135032	0	
331.79	0.0530263	0.05567144	861.79	0.008634		1391.78	0.0087236		1921.79	-0.00871705	0	2451.78	0.00416045		2981.81	-0.00465516		3511.8	0.00591384	0.00306408	4041.8	-0.01148817	0	
331.99	0.05340803	0.05575125	861.99	0.00979398		1391.98	0.00891967		1921.99	-0.00890278	0	2451.98	0.00394317		2982.01	-0.00308088		3512	0.00522801	0.00306408	4042	-0.01172506	0	
332.19	0.05306909	0.05583104	862.19	0.00909061		1392.18	0.00882891		1922.19	-0.0091132	0	2452.18	0.00353191		2982.21	-0.00235692		3512.2	0.00449193	0.00306409	4042.2	-0.01236077	0	
332.39	0.05382939	0.05591083	862.39	0.00943156		1392.38	0.00855291		1922.39	-0.00894589	0	2452.38	0.00302861		2982.41	-0.00145459		3512.4	0.00304004	0.00306409	4042.4	-0.01254219	0	
332.59	0.05425965	0.05599059	862.59	0.01025146		1392.58	0.00879163		1922.59	-0.00881498	0	2452.58	0.00160729		2982.61	-0.00146963		3512.6	0.00219402	0.00306409	4042.6	-0.01344932	0	
332.79	0.05383772	0.05607035	862.79	0.01013674		1392.78	0.00813972		1922.79	-0.00901869	0	2452.78	0.00113749		2982.81	-0.00146047		3512.8	0.00141487	0.0030641	4042.8	-0.01450798	0	
332.99	0.0546804	0.05615009	862.99	0.00879395		1392.98	0.00789494		1922.99	-0.00846299	0	2452.98	0.00039771		2983.01	-0.00178201		3513	0.00073094	0.0030641	4043	-0.01548294	0	
333.19	0.05530595	0.05622982	863.19	0.00818017		1393.18	0.00660405		1923.19	-0.00764761	0	2453.18	0.00017251		2983.21	-0.00182906		3513.2	0.00020786	0.0030641	4043.2	-0.01553753	0	
333.39	0.05525987	0.05630953	863.39	0.00780603		1393.38	0.00604077		1923.39	-0.0076625	0	2453.38	0.00085403		2983.41	-0.0019266		3513.4	-0.00037914	0.00306411	4043.4	-0.01532041	0	
333.59	0.05535999	0.05638923	863.59	0.00744932		1393.58	0.00589983		1923.59	-0.00761787	0	2453.58	0.00151101		2983.61	-0.00148033		3513.6	-0.00027702	0.00306411	4043.6	-0.01496358	0	
333.79	0.0551457	0.05646892	863.79	0.00689843		1393.78	0.00557057		1923.79	-0.00697685	0	2453.78	0.00193927		2983.81	-0.00024885		3513.8	-0.00045293	0.00306411	4043.8	-0.01525713	0	
333.99	0.05568454	0.05654859	863.99	0.00648277		1393.98	0.00615182		1923.99	-0.00741458	0	2453.98	0.00349405		2984.01	-0.00031326		3514	-0.00049321	0.00306412	4044	-0.01557123	0	
334.19	0.05568371	0.05662825	864.19	0.00639638		1394.18	0.00632228		1924.19	-0.00796035	0	2454.18	0.00335839		2984.21	-0.00017354		3514.2	-0.00033024	0.00306412	4044.2	-0.01468214	0	
334.39	0.05527445	0.05670789	864.39	0.00645387		1394.38	0.00676589		1924.39	-0.00830833	0	2454.38	0.00434635		2984.41	-0.000568		3514.4	0.00038067	0.00306412	4044.4	-0.0148845	0	
334.59	0.05570112	0.05678753	864.59	0.00564615		1394.58	0.00739043		1924.59	-0.00800976	0	2454.58	0.00558585		2984.61	-0.00025228		3514.6	0.00208687	0.00306413	4044.6	-0.01423059	0	
334.79	0.05612182	0.05686714	864.79	0.00549789		1394.78	0.00706663		1924.79	-0.00861828	0	2454.78	0.00553913		2984.81	-0.00018743		3514.8	0.00141958	0.00306413	4044.8	-0.01319126	0	
334.99	0.05623585	0.05694675	864.99	0.00505852		1394.98	0.00766407		1924.99	-0.00962597	0	2454.98	0.00522941		2985.01	-0.00115078		3515	0.00190316	0.00306413	4045	-0.01250017	0	
335.19	0.05613094	0.05702634	865.19	0.0049145		1395.18	0.00802447		1925.19	-0.01062718	0	2455.18	0.00496627		2985.21	-0.00187375		3515.2	0.00217869	0.00306413	4045.2	-0.011379	0	
335.39	0.05598163	0.05710592	865.39	0.00553397		1395.38	0.00764493		1925.39	-0.01125442	0	2455.38	0.00437852		2985.41	-0.00181965		3515.4	0.00224742	0.00306414	4045.4	-0.01162827	0	
335.59	0.05611308	0.05718548	865.59	0.00596487		1395.58	0.00789965		1925.59	-0.01224569	0	2455.58	0.004529		2985.61	-0.00184265		3515.6	0.00172031	0.00306414	4045.6	-0.01237787	0	
335.79	0.05504045	0.05726503	865.79	0.00668213		1395.78	0.00891924		1925.79	-0.01247961	0	2455.78	0.00419687		2985.81	-0.00082284		3515.8	0.0008131	0.00306414	4045.8	-0.0117887	0	
335.99	0.05522169	0.05734457	865.99	0.00696372		1395.98	0.00860989		1925.99	-0.01217767	0	2455.98	0.00295147		2986.01	0.00046496		3516	0.00179571	0.00306415	4046	-0.01179584	0	
336.19	0.05511568	0.05742409	866.19	0.00645521		1396.18	0.00887571		1926.19	-0.01184789	0	2456.18	0.00295451		2986.21	0.00028572		3516.2	0.00220103	0.00306415	4046.2	-0.01096711	0	
336.39	0.05553993	0.0575036	866.39	0.00677706		1396.38	0.00862816		1926.39	-0.01157627	0	2456.38	0.00234907		2986.41	0.00067155		3516.4	0.00273834	0.00306415	4046.4	-0.01088283	0	
336.59	0.05647477	0.0575831	866.59	0.00662178		1396.58	0.00849004		1926.59	-0.01178105	0	2456.58	0.00211751		2986.61	0.0005331		3516.6	0.00320404	0.00306415	4046.6	-0.01184256	0	
336.79	0.05664251	0.05766258	866.79	0.00545407		1396.78	0.00800634		1926.79	-0.01180465	0	2456.78	0.00214434		2986.81	-0.00048161		3516.8	0.00353395	0.00306416	4046.8	-0.01318338	0	
336.99	0.05709147	0.05774205	866.99	0.00471632		1396.98	0.00871943		1926.99	-0.01078176	0	2456.98	0.00222		2987.01	-0.00133444		3517	0.00412544	0.00306416	4047	-0.01327947	0	
337.19	0.05670932	0.05782151	867.19	0.00488271		1397.18	0.00861819		1927.19	-0.01002105	0	2457.18	0.00258971		2987.21	-0.00139677		3517.2	0.00361787	0.00306416	4047.2	-0.01364909	0	
337.39	0.05665888	0.05790095	867.39	0.00508507		1397.38	0.00839963		1927.39	-0.01017953	0	2457.38	0.00312089		2987.41	-0.00202098		3517.4	0.00330536	0.00306416	4047.4	-0.01367614	0	
337.59	0.05660082	0.05798038	867.59	0.00492124		1397.58	0.00807754		1927.59	-0.00976268	0	2457.58	0.00241179		2987.61	-0.00240901		3517.6	0.00261602	0.00306417	4047.6	-0.01405085	0	
337.79	0.05676796	0.05805979	867.79	0.00463224		1397.78	0.00834288		1927.79	-0.00956615	0	2457.78	0.00275318		2987.81	-0.00319221		3517.8	0.00232689	0.00306417	4047.8	-0.01454548	0	
337.99	0.05835898	0.05813919	867.99	0.00501042		1397.98	0.00876304		1927.99	-0.00965424	0	2457.98	0.0031215		2988.01	-0.00397573		3518	0.00176927	0.00306417	4048	-0.01381697	0	
338.19	0.05826373	0.05821858	868.19	0.00518091		1398.18	0.00798216		1928.19	-0.01021211	0	2458.18	0.00294217		2988.21	-0.00402528		3518.2	0.00197793	0.00306417	4048.2	-0.01346468	0	
338.39	0.05895985	0.05829795	868.39	0.00583145		1398.38	0.00790492		1928.39	-0.01018598	0	2458.38	0.00421068		2988.41	-0.00480884		3518.4	0.00273184	0.00306418	4048.4	-0.01331217	0	
338.59	0.05979778	0.05837731	868.59	0.00551715		1398.58	0.00805096		1928.59	-0.00987884	0	2458.58	0.00417211		2988.61	-0.00477897		3518.6	0.00303457	0.00306418	4048.6	-0.01238136	0	
338.79	0.06035426	0.05845666	868.79	0.00569684		1398.78	0.00816206		1928.79	-0.01021813	0	2458.78	0.00373955		2988.81	-0.00557227		3518.8	0.00234545	0.00306418	4048.8	-0.01162812	0	
338.99	0.06060205	0.05853599	868.99	0.00596699		1398.98	0.00838958		1928.99	-0.01092453	0	2458.98	0.00324701		2989.01	-0.00714635		3519	0.00225693	0.00306418	4049	-0.01221513	0	
339.19	0.06069625	0.05861531	869.19	0.00567095		1399.18	0.00762113		1929.19	-0.01101468	0	2459.18	0.00275756		2989.21	-0.00709451		3519.2	0.00231139	0.00306419	4049.2	-0.01163504	0	
339.39	0.06001412	0.05869462	869.39	0.00569047		1399.38	0.00694693		1929.39	-0.01023887	0	2459.38	0.0019118		2989.41	-0.00583514		3519.4	0.00259608	0.00306419	4049.4	-0.01208089	0	
339.59	0.06025498	0.05877391	869.59	0.00637756		1399.58	0.00701892		1929.59	-0.01031507	0	2459.58	0.00135939		2989.61	-0.00478976		3519.6	0.00286127	0.00306419	4049.6	-0.01328711	0	
339.79	0.05943333	0.05885319	869.79	0.0064161		1399.78	0.00692522		1929.79	-0.01051354	0	2459.78	0.00043669		2989.81	-0.00391001		3519.8	0.00349682	0.00306419	4049.8	-0.01302663	0	
339.99	0.05936548	0.05893246	869.99	0.00596437		1399.98	0.00611182		1929.99	-0.0100916	0	2459.98	0.00014793		2990.01	-0.00367855		3520	0.0043226	0.00306419	4050	-0.01351971	0	
340.19	0.05908694	0.05901171	870.19	0.0054083		1400.18	0.00592414		1930.19	-0.00993687	0	2460.18	0.00090181		2990.21	-0.00281875		3520.2	0.00551059	0.0030642	4050.2	-0.01336925	0	
340.39	0.05919866	0.05909095	870.39	0.00556509		1400.38	0.00581761		1930.39	-0.009367	0	2460.38	0.00065597		2990.41	-0.00201214		3520.4	0.00611175	0.0030642	4050.4	-0.01421246	0	
340.59	0.05978293	0.05917017	870.59	0.00582411		1400.58	0.00593747		1930.59	-0.00936803	0	2460.58	0.00076289		2990.61	-0.0014941		3520.6	0.00645776	0.0030642	4050.6	-0.01535824	0	
340.79	0.05879005	0.05924939	870.79	0.00482699		1400.78	0.00608555		1930.79	-0.00922188	0	2460.78	0.00067116		2990.81	-0.00164704		3520.8	0.00654295	0.0030642	4050.8	-0.01553398	0	
340.99	0.05864861	0.05932858	870.99	0.00421759		1400.98	0.00656939		1930.99	-0.0089313	0	2460.98	0.00131736		2991.01	-0.00095791		3521	0.00628725	0.0030642	4051	-0.01560982	0	
341.19	0.05832325	0.05940777	871.19	0.00426048		1401.18	0.00623702		1931.19	-0.00880717	0	2461.18	0.00147238		2991.21	-0.00040181		3521.2	0.00445603	0.00306421	4051.2	-0.01624781	0	
341.39	0.05750865	0.05948694	871.39	0.00458599		1401.38	0.00573499		1931.39	-0.00887244	0	2461.38	0.0014506		2991.41	-0.00098164		3521.4	0.00357675	0.00306421	4051.4	-0.01615904	0	
341.59	0.0573522	0.0595661	871.59	0.00427873		1401.58	0.00594742		1931.59	-0.00906514	0	2461.58	0.00126206		2991.61	-0.00142406		3521.6	0.00240971	0.00306421	4051.6	-0.01623186	0	
341.79	0.05847385	0.05964524	871.79	0.00446914		1401.78	0.00697737		1931.79	-0.0092153	0	2461.78	0.0019631		2991.81	-0.00219974		3521.8	0.00248173	0.00306421	4051.8	-0.01591886	0	
341.99	0.05943281	0.05972437	871.99	0.00468282		1401.98	0.00686386		1931.99	-0.00949967	0	2461.98	0.00256409		2992.01	-0.00220549		3522	0.00195203	0.00306421	4052	-0.01497091	0	
342.19	0.05945638	0.05980349	872.19	0.00539465		1402.18	0.00722399		1932.19	-0.0101096	0	2462.18	0.00314856		2992.21	-0.00285828		3522.2	0.00146952	0.00306422	4052.2	-0.01445257	0	
342.39	0.05971221	0.05988259	872.39	0.00604541		1402.38	0.00816807		1932.39	-0.00988852	0	2462.38	0.00377717		2992.41	-0.00403801		3522.4	0.00169397	0.00306422	4052.4	-0.0142925	0	
342.59	0.05978411	0.05996168	872.59	0.00507547		1402.58	0.00899994		1932.59	-0.00948177	0	2462.58	0.00350289		2992.61	-0.00426713		3522.6	0.00106832	0.00306422	4052.6	-0.0141306	0	
342.79	0.05961556	0.06004076	872.79	0.00489111		1402.78	0.0095439		1932.79	-0.00981356	0	2462.78	0.0034347		2992.81	-0.00395313		3522.8	0.00001026	0.00306422	4052.8	-0.01389931	0	
342.99	0.05965536	0.06011982	872.99	0.00569888		1402.98	0.00964496		1932.99	-0.01073049	0	2462.98	0.00308745		2993.01	-0.00445749		3523	0.00004125	0.00306422	4053	-0.01400057	0	
343.19	0.05974395	0.06019887	873.19	0.00556182		1403.18	0.00928349		1933.19	-0.01005453	0	2463.18	0.00258675		2993.21	-0.00442501		3523.2	0.00016391	0.00306422	4053.2	-0.01295476	0	
343.39	0.0592442	0.06027791	873.39	0.00602148		1403.38	0.00966489		1933.39	-0.0107132	0	2463.38	0.00157535		2993.41	-0.00399187		3523.4	0.00094974	0.00306423	4053.4	-0.01308773	0	
343.59	0.0601225	0.06035693	873.59	0.00665596		1403.58	0.00976367		1933.59	-0.01190735	0	2463.58	0.00140506		2993.61	-0.004718		3523.6	0.00151402	0.00306423	4053.6	-0.01305874	0	
343.79	0.06035544	0.06043594	873.79	0.00696065		1403.78	0.01017909		1933.79	-0.01238347	0	2463.78	0.0014408		2993.81	-0.00468768		3523.8	0.00164253	0.00306423	4053.8	-0.01221635	0	
343.99	0.06066021	0.06051494	873.99	0.00688535		1403.98	0.00990256		1933.99	-0.01258471	0	2463.98	0.00252329		2994.01	-0.00384296		3524	0.00206518	0.00306423	4054	-0.01225879	0	
344.19	0.06093218	0.06059392	874.19	0.00703849		1404.18	0.00942455		1934.19	-0.01305876	0	2464.18	0.00250439		2994.21	-0.0032627		3524.2	0.00259161	0.00306423	4054.2	-0.01266778	0	
344.39	0.06121498	0.06067289	874.39	0.00698801		1404.38	0.00942085		1934.39	-0.01289832	0	2464.38	0.00233641		2994.41	-0.0028949		3524.4	0.00273174	0.00306423	4054.4	-0.01298422	0	
344.59	0.06203546	0.06075184	874.59	0.00630167		1404.58	0.00915586		1934.59	-0.01331892	0	2464.58	0.00232646		2994.61	-0.00188125		3524.6	0.00300906	0.00306424	4054.6	-0.01335975	0	
344.79	0.06112373	0.06083078	874.79	0.00594319		1404.78	0.008552		1934.79	-0.01386489	0	2464.78	0.00243311		2994.81	-0.00143246		3524.8	0.00293348	0.00306424	4054.8	-0.01384736	0	
344.99	0.06106955	0.06090971	874.99	0.0057658		1404.98	0.00805118		1934.99	-0.01398892	0	2464.98	0.00300434		2995.01	-0.00170051		3525	0.00334471	0.00306424	4055	-0.01413025	0	
345.19	0.0607073	0.06098863	875.19	0.00680364		1405.18	0.00817822		1935.19	-0.01303578	0	2465.18	0.00260491		2995.21	-0.00160757		3525.2	0.0021344	0.00306424	4055.2	-0.01436593	0	
345.39	0.06104871	0.06106753	875.39	0.00658698		1405.38	0.00789781		1935.39	-0.01285528	0	2465.38	0.00214554		2995.41	-0.00135204		3525.4	0.00219879	0.00306424	4055.4	-0.01391283	0	
345.59	0.06152427	0.06114641	875.59	0.00647961		1405.58	0.0082316		1935.59	-0.01212465	0	2465.58	0.00147459		2995.61	-0.00143415		3525.6	0.00277448	0.00306424	4055.6	-0.01449261	0	
345.79	0.06160994	0.06122529	875.79	0.00764524		1405.78	0.00832957		1935.79	-0.01181559	0	2465.78	0.00070535		2995.81	-0.00134691		3525.8	0.00360649	0.00306424	4055.8	-0.01443732	0	
345.99	0.06184346	0.06130415	875.99	0.00792077		1405.98	0.00794207		1935.99	-0.01159796	0	2465.98	0.00100452		2996.01	-0.0011031		3526	0.00334502	0.00306425	4056	-0.01411673	0	
346.19	0.06189774	0.061383	876.19	0.00837842		1406.18	0.00773442		1936.19	-0.01132457	0	2466.18	0.00151271		2996.21	-0.00116035		3526.2	0.00325337	0.00306425	4056.2	-0.01411966	0	
346.39	0.06094497	0.06146183	876.39	0.00847873		1406.38	0.0076883		1936.39	-0.01062687	0	2466.38	0.00258528		2996.41	-0.00162224		3526.4	0.00412758	0.00306425	4056.4	-0.01395896	0	
346.59	0.06098507	0.06154065	876.59	0.00831494		1406.58	0.00777896		1936.59	-0.01048059	0	2466.58	0.0026827		2996.61	-0.00091862		3526.6	0.00387278	0.00306425	4056.6	-0.01352765	0	
346.79	0.06068772	0.06161946	876.79	0.00930437		1406.78	0.00723934		1936.79	-0.01063792	0	2466.78	0.00302075		2996.81	-0.0003553		3526.8	0.00334565	0.00306425	4056.8	-0.0130575	0	
346.99	0.0604829	0.06169825	876.99	0.0103379		1406.98	0.00716429		1936.99	-0.01045526	0	2466.98	0.00321584		2997.01	-0.00057945		3527	0.00389305	0.00306425	4057	-0.0119405	0	
347.19	0.05977968	0.06177703	877.19	0.01050197		1407.18	0.00649693		1937.19	-0.00871226	0	2467.18	0.00330733		2997.21	-0.00084052		3527.2	0.00360365	0.00306425	4057.2	-0.01057602	0	
347.39	0.05895872	0.0618558	877.39	0.01116617		1407.38	0.00645482		1937.39	-0.00896854	0	2467.38	0.00351312		2997.41	-0.00083676		3527.4	0.00355103	0.00306425	4057.4	-0.01037728	0	
347.59	0.05883722	0.06193455	877.59	0.01132954		1407.58	0.006397		1937.59	-0.00884816	0	2467.58	0.00383059		2997.61	-0.00129798		3527.6	0.00384336	0.00306426	4057.6	-0.01025077	0	
347.79	0.05872026	0.06201329	877.79	0.01151483		1407.78	0.00681819		1937.79	-0.00860426	0	2467.78	0.00499075		2997.81	-0.00080367		3527.8	0.00363375	0.00306426	4057.8	-0.01054017	0	
347.99	0.05875434	0.06209202	877.99	0.01166302		1407.98	0.00677995		1937.99	-0.00849691	0	2467.98	0.00585364		2998.01	-0.00027171		3528	0.00313728	0.00306426	4058	-0.01158068	0	
348.19	0.05846153	0.06217073	878.19	0.01058407		1408.18	0.00697909		1938.19	-0.00853903	0	2468.18	0.00523584		2998.21	-0.00116822		3528.2	0.00337533	0.00306426	4058.2	-0.01168622	0	
348.39	0.05928427	0.06224943	878.39	0.0095596		1408.38	0.00766717		1938.39	-0.00839251	0	2468.38	0.00502979		2998.41	-0.00146596		3528.4	0.00331379	0.00306426	4058.4	-0.01112686	0	
348.59	0.05954724	0.06232812	878.59	0.00898766		1408.58	0.00817758		1938.59	-0.00933385	0	2468.58	0.00513166		2998.61	-0.00208201		3528.6	0.00370588	0.00306426	4058.6	-0.01148484	0	
348.79	0.05967091	0.06240679	878.79	0.00871826		1408.78	0.00901077		1938.79	-0.01004523	0	2468.78	0.00459365		2998.81	-0.00280818		3528.8	0.00316709	0.00306426	4058.8	-0.01175259	0	
348.99	0.06040705	0.06248545	878.99	0.00876379		1408.98	0.0094136		1938.99	-0.01008551	0	2468.98	0.00394484		2999.01	-0.00310922		3529	0.00307437	0.00306426	4059	-0.0112309	0	
349.19	0.06148552	0.06256409	879.19	0.00963055		1409.18	0.01011154		1939.19	-0.00883282	0	2469.18	0.0024565		2999.21	-0.00250626		3529.2	0.00256464	0.00306426	4059.2	-0.0112485	0	
349.39	0.06248268	0.06264273	879.39	0.00840949		1409.38	0.010163		1939.39	-0.00981144	0	2469.38	0.00196474		2999.41	-0.00363818		3529.4	0.00333589	0.00306427	4059.4	-0.01142427	0	
349.59	0.06266609	0.06272135	879.59	0.00903044		1409.58	0.01053575		1939.59	-0.01037286	0	2469.58	0.00156433		2999.61	-0.00442043		3529.6	0.0049661	0.00306427	4059.6	-0.01339334	0	
349.79	0.06412838	0.06279995	879.79	0.00939908		1409.78	0.00990001		1939.79	-0.01110233	0	2469.78	0.00162789		2999.81	-0.00466489		3529.8	0.00456487	0.00306427	4059.8	-0.013322	0	
349.99	0.06564373	0.06287854	879.99	0.00855359		1409.98	0.00972668		1939.99	-0.01144845	0	2469.98	0.0020823		3000.01	-0.00510982		3530	0.00431794	0.00306427	4060	-0.01348239	0	
350.19	0.06603332	0.06295712	880.19	0.00833627		1410.18	0.00913934		1940.19	-0.01178862	0	2470.18	0.00252034		3000.21	-0.00516492		3530.2	0.00435401	0.00306427	4060.2	-0.01369936	0	
350.39	0.06598536	0.06303569	880.39	0.00847926		1410.38	0.00935578		1940.39	-0.01231395	0	2470.38	0.00320159		3000.41	-0.00567196		3530.4	0.00434119	0.00306427	4060.4	-0.01348546	0	
350.59	0.06635952	0.06311424	880.59	0.00890755		1410.58	0.0098181		1940.59	-0.0130076	0	2470.58	0.00235688		3000.61	-0.00451742		3530.6	0.00367021	0.00306427	4060.6	-0.0137703	0	
350.79	0.06642713	0.06319278	880.79	0.0091575		1410.78	0.00952859		1940.79	-0.01259461	0	2470.78	0.00197718		3000.81	-0.00398075		3530.8	0.00346484	0.00306427	4060.8	-0.01419776	0	
350.99	0.06609851	0.0632713	880.99	0.00927772		1410.98	0.00964897		1940.99	-0.01181669	0	2470.98	0.00210868		3001.01	-0.00331696		3531	0.00415914	0.00306427	4061	-0.01422231	0	
351.19	0.06533646	0.06334981	881.19	0.00930151		1411.18	0.00943161		1941.19	-0.01082122	0	2471.18	0.00223536		3001.21	-0.00305792		3531.2	0.00445381	0.00306427	4061.2	-0.01457502	0	
351.39	0.06414906	0.06342831	881.39	0.00933781		1411.38	0.00882783		1941.39	-0.01025118	0	2471.38	0.00260548		3001.41	-0.00276265		3531.4	0.00521876	0.00306428	4061.4	-0.01494891	0	
351.59	0.06376782	0.0635068	881.59	0.00928927		1411.58	0.00935504		1941.59	-0.01044003	0	2471.58	0.00278288		3001.61	-0.00224709		3531.6	0.0054232	0.00306428	4061.6	-0.01495692	0	
351.79	0.06330091	0.06358527	881.79	0.00959115		1411.78	0.01000373		1941.79	-0.01047259	0	2471.78	0.00338765		3001.81	-0.00035569		3531.8	0.00539648	0.00306428	4061.8	-0.01477257	0	
351.99	0.0633307	0.06366373	881.99	0.00987424		1411.98	0.01079285		1941.99	-0.01072151	0	2471.98	0.00318121		3002.01	0.00080951		3532	0.00479046	0.00306428	4062	-0.01436702	0	
352.19	0.06324744	0.06374217	882.19	0.00880019		1412.18	0.01177934		1942.19	-0.0108157	0	2472.18	0.00245158		3002.21	0.0011133		3532.2	0.00538035	0.00306428	4062.2	-0.01404436	0	
352.39	0.06351899	0.0638206	882.39	0.00847833		1412.38	0.0122191		1942.39	-0.00998501	0	2472.38	0.0025283		3002.41	0.00218227		3532.4	0.00463289	0.00306428	4062.4	-0.01452049	0	
352.59	0.06417667	0.06389902	882.59	0.00819065		1412.58	0.012908		1942.59	-0.01064615	0	2472.58	0.00289461		3002.61	0.00255894		3532.6	0.00527044	0.00306428	4062.6	-0.01467603	0	
352.79	0.06467095	0.06397742	882.79	0.0090253		1412.78	0.01282122		1942.79	-0.00990158	0	2472.78	0.00227255		3002.81	0.00280837		3532.8	0.00583264	0.00306428	4062.8	-0.0140517	0	
352.99	0.06479955	0.06405581	882.99	0.01018133		1412.98	0.01278451		1942.99	-0.01007185	0	2472.98	0.00186188		3003.01	0.00335867		3533	0.00635466	0.00306428	4063	-0.0129863	0	
353.19	0.06505951	0.06413419	883.19	0.00989575		1413.18	0.01258199		1943.19	-0.00893259	0	2473.18	0.00182824		3003.21	0.0024763		3533.2	0.00772045	0.00306428	4063.2	-0.01296557	0	
353.39	0.06529368	0.06421256	883.39	0.00935697		1413.38	0.01156356		1943.39	-0.0097068	0	2473.38	0.00206361		3003.41	0.00068142		3533.4	0.00873785	0.00306428	4063.4	-0.01212752	0	
353.59	0.06565691	0.06429091	883.59	0.00931689		1413.58	0.01034918		1943.59	-0.00950769	0	2473.58	0.00154583		3003.61	0.00026905		3533.6	0.00887808	0.00306429	4063.6	-0.01220147	0	
353.79	0.06739653	0.06436925	883.79	0.00887729		1413.78	0.00984151		1943.79	-0.00876906	0	2473.78	0.00186121		3003.81	-0.00030013		3533.8	0.00827385	0.00306429	4063.8	-0.01107218	0	
353.99	0.06758027	0.06444757	883.99	0.00806159		1413.98	0.00992281		1943.99	-0.00876144	0	2473.98	0.00188636		3004.01	-0.00117324		3534	0.00785683	0.00306429	4064	-0.01071709	0	
354.19	0.067789	0.06452588	884.19	0.00787409		1414.18	0.00999169		1944.19	-0.00842005	0	2474.18	0.00195666		3004.21	-0.0012729		3534.2	0.00705079	0.00306429	4064.2	-0.01106437	0	
354.39	0.06888323	0.06460418	884.39	0.00823036		1414.38	0.00984184		1944.39	-0.00805912	0	2474.38	0.00187715		3004.41	-0.00221322		3534.4	0.00684474	0.00306429	4064.4	-0.01134503	0	
354.59	0.06950769	0.06468246	884.59	0.00810501		1414.58	0.00958436		1944.59	-0.00755868	0	2474.58	0.0010234		3004.61	-0.00261949		3534.6	0.00645848	0.00306429	4064.6	-0.01198979	0	
354.79	0.06950462	0.06476073	884.79	0.00750202		1414.78	0.00912026		1944.79	-0.00651144	0	2474.78	0.0008282		3004.81	-0.0033919		3534.8	0.00654993	0.00306429	4064.8	-0.01216617	0	
354.99	0.06947069	0.06483899	884.99	0.00733989		1414.98	0.00881553		1944.99	-0.00636329	0	2474.98	0.00059299		3005.01	-0.00380398		3535	0.00619836	0.00306429	4065	-0.01227143	0	
355.19	0.06956458	0.06491723	885.19	0.00699949		1415.18	0.00919774		1945.19	-0.00749986	0	2475.18	0.00050191		3005.21	-0.00391618		3535.2	0.00566186	0.00306429	4065.2	-0.01133636	0	
355.39	0.06847159	0.06499546	885.39	0.00705382		1415.38	0.00878262		1945.39	-0.00719406	0	2475.38	0.00022649		3005.41	-0.00329133		3535.4	0.00483801	0.00306429	4065.4	-0.01155473	0	
355.59	0.06864431	0.06507368	885.59	0.00736147		1415.58	0.00915922		1945.59	-0.00856474	0	2475.58	0.00017981		3005.61	-0.00196399		3535.6	0.00411013	0.00306429	4065.6	-0.01232333	0	
355.79	0.06827856	0.06515189	885.79	0.00726834		1415.78	0.0096964		1945.79	-0.0093343	0	2475.78	0.00069985		3005.81	0.00021437		3535.8	0.00400925	0.00306429	4065.8	-0.01300031	0	
355.99	0.06899859	0.06523008	885.99	0.00718753		1415.98	0.01065737		1945.99	-0.00943146	0	2475.98	0.00133775		3006.01	0.00035603		3536	0.00406549	0.00306429	4066	-0.01290443	0	
356.19	0.06864576	0.06530825	886.19	0.00615966		1416.18	0.01128811		1946.19	-0.00966614	0	2476.18	0.0023565		3006.21	0.0011678		3536.2	0.00331201	0.00306429	4066.2	-0.0134177	0	
356.39	0.06792694	0.06538642	886.39	0.00547331		1416.38	0.01076184		1946.39	-0.00943802	0	2476.38	0.00322425		3006.41	0.00086508		3536.4	0.00265337	0.0030643	4066.4	-0.01367953	0	
356.59	0.06805088	0.06546457	886.59	0.00557261		1416.58	0.01143016		1946.59	-0.01030937	0	2476.58	0.00362011		3006.61	0.00117766		3536.6	0.00377588	0.0030643	4066.6	-0.01301939	0	
356.79	0.0665707	0.0655427	886.79	0.00625192		1416.78	0.01152996		1946.79	-0.01028516	0	2476.78	0.00283745		3006.81	0.00098659		3536.8	0.00422006	0.0030643	4066.8	-0.01278098	0	
356.99	0.066684	0.06562083	886.99	0.00566805		1416.98	0.0116904		1946.99	-0.01120428	0	2476.98	0.00264971		3007.01	0.00153517		3537	0.00479884	0.0030643	4067	-0.01255144	0	
357.19	0.06559523	0.06569894	887.19	0.00514962		1417.18	0.01154819		1947.19	-0.01060198	0	2477.18	0.00227767		3007.21	0.00044054		3537.2	0.00566545	0.0030643	4067.2	-0.01217836	0	
357.39	0.0649782	0.06577704	887.39	0.00549744		1417.38	0.01126642		1947.39	-0.01021863	0	2477.38	0.00268953		3007.41	0.00019493		3537.4	0.00502986	0.0030643	4067.4	-0.01183277	0	
357.59	0.06423423	0.06585512	887.59	0.00425925		1417.58	0.0119908		1947.59	-0.009959	0	2477.58	0.00275236		3007.61	0.00004992		3537.6	0.00460512	0.0030643	4067.6	-0.01228531	0	
357.79	0.0648673	0.06593319	887.79	0.00511768		1417.78	0.01298364		1947.79	-0.01013858	0	2477.78	0.00283433		3007.81	-0.00012039		3537.8	0.00486914	0.0030643	4067.8	-0.01220435	0	
357.99	0.06464111	0.06601125	887.99	0.00441477		1417.98	0.01359108		1947.99	-0.00965258	0	2477.98	0.0017973		3008.01	-0.00099787		3538	0.00416132	0.0030643	4068	-0.01291898	0	
358.19	0.06469958	0.06608929	888.19	0.00518361		1418.18	0.01314362		1948.19	-0.00899127	0	2478.18	0.00140605		3008.21	-0.00112693		3538.2	0.00374544	0.0030643	4068.2	-0.01333996	0	
358.39	0.06563467	0.06616732	888.39	0.00563285		1418.38	0.01212013		1948.39	-0.00908831	0	2478.38	0.000512		3008.41	-0.00167284		3538.4	0.00348184	0.0030643	4068.4	-0.01362611	0	
358.59	0.06476924	0.06624534	888.59	0.00650155		1418.58	0.01195886		1948.59	-0.00912283	0	2478.58	0.00031858		3008.61	-0.00227319		3538.6	0.00358571	0.0030643	4068.6	-0.01380992	0	
358.79	0.06463579	0.06632334	888.79	0.00683356		1418.78	0.01244356		1948.79	-0.00895122	0	2478.78	-0.00059703		3008.81	-0.00291254		3538.8	0.00358963	0.0030643	4068.8	-0.01369228	0	
358.99	0.06527797	0.06640133	888.99	0.00735057		1418.98	0.01289474		1948.99	-0.01009865	0	2478.98	-0.00113636		3009.01	-0.00310177		3539	0.00297893	0.0030643	4069	-0.01376291	0	
359.19	0.0649182	0.06647931	889.19	0.00774786		1419.18	0.01373244		1949.19	-0.01042181	0	2479.18	-0.00024744		3009.21	-0.00302616		3539.2	0.00298617	0.0030643	4069.2	-0.01393551	0	
359.39	0.06452369	0.06655728	889.39	0.00849664		1419.38	0.0124987		1949.39	-0.0093573	0	2479.38	-0.0001273		3009.41	-0.00278964		3539.4	0.00270413	0.0030643	4069.4	-0.01440048	0	
359.59	0.06485454	0.06663523	889.59	0.00869807		1419.58	0.01299916		1949.59	-0.00948153	0	2479.58	0.00061256		3009.61	-0.00272299		3539.6	0.00319818	0.0030643	4069.6	-0.01468875	0	
359.79	0.06491129	0.06671316	889.79	0.0086593		1419.78	0.01349051		1949.79	-0.00970072	0	2479.78	0.00094177		3009.81	-0.00309931		3539.8	0.00373926	0.00306431	4069.8	-0.01457492	0	
359.99	0.0649174	0.06679109	889.99	0.00872464		1419.98	0.01359797		1949.99	-0.00935533	0	2479.98	0.00153992		3010.01	-0.00358794		3540	0.00442591	0.00306431	4070	-0.01499089	0	
360.19	0.0640455	0.066869	890.19	0.00791753		1420.18	0.01303344		1950.19	-0.00951487	0	2480.18	0.00216122		3010.21	-0.00369379		3540.2	0.00431637	0.00306431	4070.2	-0.01539898	0	
360.39	0.06322831	0.0669469	890.39	0.00722353		1420.38	0.01293888		1950.39	-0.00876505	0	2480.38	0.00159413		3010.41	-0.0044926		3540.4	0.00489169	0.00306431	4070.4	-0.01548362	0	
360.59	0.06358128	0.06702478	890.59	0.00709444		1420.58	0.0132409		1950.59	-0.00882114	0	2480.58	0.00204437		3010.61	-0.00326617		3540.6	0.00608723	0.00306431	4070.6	-0.01575125	0	
360.79	0.0631987	0.06710265	890.79	0.00633851		1420.78	0.01253015		1950.79	-0.00867827	0	2480.78	0.0019308		3010.81	-0.00313418		3540.8	0.00692871	0.00306431	4070.8	-0.01661015	0	
360.99	0.06311822	0.06718051	890.99	0.00642341		1420.98	0.01169099		1950.99	-0.00914477	0	2480.98	0.00266093		3011.01	-0.00268429		3541	0.00753493	0.00306431	4071	-0.01691171	0	
361.19	0.06198812	0.06725835	891.19	0.00677846		1421.18	0.01220314		1951.19	-0.00871838	0	2481.18	0.0037899		3011.21	-0.00278876		3541.2	0.00714407	0.00306431	4071.2	-0.01708825	0	
361.39	0.06172079	0.06733618	891.39	0.00615752		1421.38	0.01129529		1951.39	-0.0086683	0	2481.38	0.00509801		3011.41	-0.00239111		3541.4	0.00631055	0.00306431	4071.4	-0.01713394	0	
361.59	0.06245151	0.067414	891.59	0.00576436		1421.58	0.01144708		1951.59	-0.00874095	0	2481.58	0.00400674		3011.61	-0.00211292		3541.6	0.00691563	0.00306431	4071.6	-0.01692205	0	
361.79	0.06330369	0.06749181	891.79	0.00654205		1421.78	0.01174053		1951.79	-0.00903735	0	2481.78	0.00303199		3011.81	-0.00233414		3541.8	0.00646855	0.00306431	4071.8	-0.01686436	0	
361.99	0.06352508	0.0675696	891.99	0.00529403		1421.98	0.01061599		1951.99	-0.00842332	0	2481.98	0.00250058		3012.01	-0.00216196		3542	0.0060208	0.00306431	4072	-0.01698311	0	
362.19	0.06439028	0.06764737	892.19	0.00650923		1422.18	0.00997129		1952.19	-0.00923577	0	2482.18	0.00266019		3012.21	-0.00144078		3542.2	0.00546342	0.00306431	4072.2	-0.01667115	0	
362.39	0.06493347	0.06772514	892.39	0.00671858		1422.38	0.00985368		1952.39	-0.00989193	0	2482.38	0.00252975		3012.41	-0.00099809		3542.4	0.00504813	0.00306431	4072.4	-0.01675258	0	
362.59	0.06432618	0.06780289	892.59	0.00755015		1422.58	0.01021218		1952.59	-0.00975925	0	2482.58	0.0024661		3012.61	-0.00141193		3542.6	0.00533031	0.00306431	4072.6	-0.01604798	0	
362.79	0.06477579	0.06788063	892.79	0.00821858		1422.78	0.01068587		1952.79	-0.00974117	0	2482.78	0.00234705		3012.81	-0.00098131		3542.8	0.00444206	0.00306431	4072.8	-0.01499162	0	
362.99	0.0654459	0.06795835	892.99	0.00836693		1422.98	0.01093315		1952.99	-0.01070564	0	2482.98	0.00241576		3013.01	-0.00012221		3543	0.00351048	0.00306431	4073	-0.01474676	0	
363.19	0.06532678	0.06803606	893.19	0.00869626		1423.18	0.0112042		1953.19	-0.01049307	0	2483.18	0.00302488		3013.21	-0.00070823		3543.2	0.00380171	0.00306431	4073.2	-0.01509882	0	
363.39	0.06483333	0.06811376	893.39	0.00994075		1423.38	0.01041443		1953.39	-0.01059331	0	2483.38	0.00235183		3013.41	-0.00059571		3543.4	0.00270012	0.00306431	4073.4	-0.01405559	0	
363.59	0.06484893	0.06819145	893.59	0.0103017		1423.58	0.01132696		1953.59	-0.01070974	0	2483.58	0.00148566		3013.61	-0.00019094		3543.6	0.00303951	0.00306431	4073.6	-0.01484546	0	
363.79	0.06507228	0.06826912	893.79	0.01170904		1423.78	0.01174326		1953.79	-0.01163799	0	2483.78	0.00154214		3013.81	-0.00009989		3543.8	0.00320999	0.00306431	4073.8	-0.01500255	0	
363.99	0.06544021	0.06834678	893.99	0.01185006		1423.98	0.01218985		1953.99	-0.01182672	0	2483.98	0.00149376		3014.01	-0.0003148		3544	0.00341752	0.00306431	4074	-0.01495716	0	
364.19	0.06584551	0.06842442	894.19	0.01151332		1424.18	0.012516		1954.19	-0.0118731	0	2484.18	0.00208634		3014.21	-0.000642		3544.2	0.0032336	0.00306431	4074.2	-0.01468337	0	
364.39	0.06592105	0.06850205	894.39	0.01120242		1424.38	0.01336069		1954.39	-0.01265278	0	2484.38	0.00222485		3014.41	-0.00034885		3544.4	0.00251519	0.00306432	4074.4	-0.0147335	0	
364.59	0.06608153	0.06857967	894.59	0.01133734		1424.58	0.01407089		1954.59	-0.01233861	0	2484.58	0.00305928		3014.61	0.00006084		3544.6	0.00238251	0.00306432	4074.6	-0.01569591	0	
364.79	0.06584217	0.06865728	894.79	0.01138491		1424.78	0.01400532		1954.79	-0.01268954	0	2484.78	0.00373269		3014.81	0.0002917		3544.8	0.00276005	0.00306432	4074.8	-0.0160735	0	
364.99	0.06638934	0.06873487	894.99	0.01188818		1424.98	0.01402002		1954.99	-0.01270247	0	2484.98	0.00421577		3015.01	0.00033674		3545	0.00310063	0.00306432	4075	-0.01645496	0	
365.19	0.06696777	0.06881245	895.19	0.01068837		1425.18	0.01441331		1955.19	-0.01267884	0	2485.18	0.00512424		3015.21	0.00098633		3545.2	0.00271895	0.00306432	4075.2	-0.01631433	0	
365.39	0.06807495	0.06889002	895.39	0.00996713		1425.38	0.01353274		1955.39	-0.01229736	0	2485.38	0.00442783		3015.41	0.00053409		3545.4	0.00277304	0.00306432	4075.4	-0.01603685	0	
365.59	0.06918147	0.06896757	895.59	0.00993142		1425.58	0.0140703		1955.59	-0.01182626	0	2485.58	0.00295943		3015.61	0.00036402		3545.6	0.00326547	0.00306432	4075.6	-0.01607485	0	
365.79	0.06947211	0.06904511	895.79	0.00911622		1425.78	0.0141666		1955.79	-0.01119513	0	2485.78	0.00255305		3015.81	-0.00041364		3545.8	0.00269245	0.00306432	4075.8	-0.01578714	0	
365.99	0.06983134	0.06912263	895.99	0.00810986		1425.98	0.01313619		1955.99	-0.01161633	0	2485.98	0.00228056		3016.01	-0.0006192		3546	0.00307792	0.00306432	4076	-0.01523067	0	
366.19	0.07076617	0.06920015	896.19	0.00861471		1426.18	0.01304323		1956.19	-0.0118376	0	2486.18	0.00158301		3016.21	-0.00133589		3546.2	0.00244364	0.00306432	4076.2	-0.01589253	0	
366.39	0.07050703	0.06927765	896.39	0.00877151		1426.38	0.01310315		1956.39	-0.0118081	0	2486.38	0.00204134		3016.41	-0.0007938		3546.4	0.00351223	0.00306432	4076.4	-0.0153147	0	
366.59	0.07045939	0.06935513	896.59	0.00863821		1426.58	0.01235399		1956.59	-0.01172124	0	2486.58	0.00223818		3016.61	-0.00094206		3546.6	0.00402797	0.00306432	4076.6	-0.01484686	0	
366.79	0.07097077	0.0694326	896.79	0.00935341		1426.78	0.0117163		1956.79	-0.01189226	0	2486.78	0.00251301		3016.81	-0.00087331		3546.8	0.00416734	0.00306432	4076.8	-0.01451133	0	
366.99	0.07129231	0.06951006	896.99	0.00948477		1426.98	0.01209759		1956.99	-0.01244314	0	2486.98	0.00259776		3017.01	-0.0019351		3547	0.00431299	0.00306432	4077	-0.0154195	0	
367.19	0.07077454	0.06958751	897.19	0.01003194		1427.18	0.01107907		1957.19	-0.01204695	0	2487.18	0.00245296		3017.21	-0.00315958		3547.2	0.00446492	0.00306432	4077.2	-0.01542217	0	
367.39	0.07045115	0.06966494	897.39	0.01170103		1427.38	0.01009379		1957.39	-0.01165031	0	2487.38	0.00192983		3017.41	-0.00316771		3547.4	0.00385912	0.00306432	4077.4	-0.01518676	0	
367.59	0.07100692	0.06974236	897.59	0.01211437		1427.58	0.00979482		1957.59	-0.01197776	0	2487.58	0.00173462		3017.61	-0.00413652		3547.6	0.00385135	0.00306432	4077.6	-0.01595471	0	
367.79	0.07066124	0.06981977	897.79	0.01233836		1427.78	0.00979274		1957.79	-0.01326769	0	2487.78	0.00190777		3017.81	-0.0049024		3547.8	0.00354372	0.00306432	4077.8	-0.01586061	0	
367.99	0.07063253	0.06989717	897.99	0.01135637		1427.98	0.00952193		1957.99	-0.01324786	0	2487.98	0.00165475		3018.01	-0.00533188		3548	0.00311395	0.00306432	4078	-0.0159128	0	
368.19	0.07007979	0.06997455	898.19	0.01160112		1428.18	0.00969039		1958.19	-0.01303299	0	2488.18	0.00177961		3018.21	-0.00509213		3548.2	0.00270538	0.00306432	4078.2	-0.01597945	0	
368.39	0.06902245	0.07005191	898.39	0.01093357		1428.38	0.0101582		1958.39	-0.01298634	0	2488.38	0.00174481		3018.41	-0.00515062		3548.4	0.00269274	0.00306432	4078.4	-0.01574761	0	
368.59	0.068763	0.07012927	898.59	0.01063925		1428.58	0.01022024		1958.59	-0.01159891	0	2488.58	0.00200913		3018.61	-0.00526033		3548.6	0.00271487	0.00306432	4078.6	-0.01595217	0	
368.79	0.06828802	0.07020661	898.79	0.01073472		1428.78	0.01021277		1958.79	-0.01122272	0	2488.78	0.00214921		3018.81	-0.00534699		3548.8	0.0037076	0.00306432	4078.8	-0.01555683	0	
368.99	0.06803511	0.07028394	898.99	0.01026848		1428.98	0.0098022		1958.99	-0.01048191	0	2488.98	0.00133053		3019.01	-0.00547278		3549	0.00435104	0.00306432	4079	-0.01567845	0	
369.19	0.06784179	0.07036125	899.19	0.00995316		1429.18	0.00984891		1959.19	-0.01046479	0	2489.18	0.0010484		3019.21	-0.00515498		3549.2	0.00417806	0.00306432	4079.2	-0.01541009	0	
369.39	0.0674215	0.07043855	899.39	0.01011469		1429.38	0.0095649		1959.39	-0.00940602	0	2489.38	0.00068211		3019.41	-0.00508892		3549.4	0.00363742	0.00306432	4079.4	-0.01526657	0	
369.59	0.06762763	0.07051584	899.59	0.01039449		1429.58	0.00986454		1959.59	-0.00890435	0	2489.58	0.00004903		3019.61	-0.00487426		3549.6	0.00246377	0.00306432	4079.6	-0.01539024	0	
369.79	0.06713004	0.07059311	899.79	0.00956156		1429.78	0.00917721		1959.79	-0.00845955	0	2489.78	0.0007512		3019.81	-0.0047709		3549.8	0.0020966	0.00306432	4079.8	-0.01516442	0	
369.99	0.06664004	0.07067038	899.99	0.00918859		1429.98	0.00803934		1959.99	-0.00928366	0	2489.98	0.00157464		3020.01	-0.00420953		3550	0.00240992	0.00306432	4080	-0.01554629	0	
370.19	0.06675552	0.07074763	900.19	0.00943693		1430.18	0.00763664		1960.19	-0.00937432	0	2490.18	0.00195966		3020.21	-0.00330014		3550.2	0.00249823	0.00306432	4080.2	-0.01617349	0	
370.39	0.06699749	0.07082486	900.39	0.00952509		1430.38	0.00786079		1960.39	-0.00961718	0	2490.38	0.00372537		3020.41	-0.00204302		3550.4	0.00327218	0.00306432	4080.4	-0.01553323	0	
370.59	0.0667248	0.07090208	900.59	0.00891117		1430.58	0.00737894		1960.59	-0.009998	0	2490.58	0.00429143		3020.61	-0.00234689		3550.6	0.00352681	0.00306432	4080.6	-0.01631271	0	
370.79	0.06728874	0.07097929	900.79	0.0094803		1430.78	0.00724892		1960.79	-0.00999779	0	2490.78	0.00522815		3020.81	-0.00275633		3550.8	0.00265636	0.00306432	4080.8	-0.0168405	0	
370.99	0.06668299	0.07105649	900.99	0.00968152		1430.98	0.00732412		1960.99	-0.01017951	0	2490.98	0.00517994		3021.01	-0.00319367		3551	0.00190862	0.00306432	4081	-0.01717458	0	
371.19	0.06705113	0.07113367	901.19	0.00979857		1431.18	0.00660128		1961.19	-0.01005885	0	2491.18	0.00446196		3021.21	-0.00266577		3551.2	0.00108582	0.00306433	4081.2	-0.01679433	0	
371.39	0.0681042	0.07121084	901.39	0.01005399		1431.38	0.00643405		1961.39	-0.01012726	0	2491.38	0.00381922		3021.41	-0.00247407		3551.4	0.00146862	0.00306433	4081.4	-0.01745768	0	
371.59	0.06838301	0.071288	901.59	0.00943713		1431.58	0.00659971		1961.59	-0.0113079	0	2491.58	0.00412361		3021.61	-0.00240682		3551.6	0.00084499	0.00306433	4081.6	-0.01711529	0	
371.79	0.06792031	0.07136514	901.79	0.00880084		1431.78	0.00811878		1961.79	-0.01185783	0	2491.78	0.00355777		3021.81	-0.00199598		3551.8	0.00085848	0.00306433	4081.8	-0.01635902	0	
371.99	0.06910025	0.07144227	901.99	0.0080595		1431.98	0.00840553		1961.99	-0.01185522	0	2491.98	0.00376286		3022.01	-0.00147096		3552	0.00079183	0.00306433	4082	-0.01610033	0	
372.19	0.06972998	0.07151939	902.19	0.0087407		1432.18	0.00941113		1962.19	-0.01139814	0	2492.18	0.00390115		3022.21	-0.00219613		3552.2	0.00157644	0.00306433	4082.2	-0.01569888	0	
372.39	0.07078664	0.07159649	902.39	0.00772278		1432.38	0.00982562		1962.39	-0.01100191	0	2492.38	0.00379818		3022.41	-0.00256332		3552.4	0.00193357	0.00306433	4082.4	-0.01577023	0	
372.59	0.07141811	0.07167358	902.59	0.00845849		1432.58	0.0096917		1962.59	-0.01060211	0	2492.58	0.00285634		3022.61	-0.00311117		3552.6	0.00266919	0.00306433	4082.6	-0.01551441	0	
372.79	0.0708035	0.07175066	902.79	0.00892151		1432.78	0.00998447		1962.79	-0.01018281	0	2492.78	0.00203951		3022.81	-0.0038163		3552.8	0.00404524	0.00306433	4082.8	-0.01534092	0	
372.99	0.07134411	0.07182772	902.99	0.0094473		1432.98	0.01009622		1962.99	-0.00973437	0	2492.98	0.00154517		3023.01	-0.00356012		3553	0.00435046	0.00306433	4083	-0.01570954	0	
373.19	0.07250044	0.07190477	903.19	0.00972225		1433.18	0.01082056		1963.19	-0.00934017	0	2493.18	0.00082291		3023.21	-0.00280198		3553.2	0.00354061	0.00306433	4083.2	-0.01586215	0	
373.39	0.07260862	0.07198181	903.39	0.00971431		1433.38	0.01191361		1963.39	-0.00915021	0	2493.38	0.00011325		3023.41	-0.00213955		3553.4	0.0031073	0.00306433	4083.4	-0.01629354	0	
373.59	0.07337748	0.07205883	903.59	0.00974495		1433.58	0.01143645		1963.59	-0.00893626	0	2493.58	-0.00081413		3023.61	-0.00191894		3553.6	0.00399726	0.00306433	4083.6	-0.01645938	0	
373.79	0.07260445	0.07213585	903.79	0.00959713		1433.78	0.01045314		1963.79	-0.00898915	0	2493.78	-0.00009422		3023.81	-0.00201193		3553.8	0.00508373	0.00306433	4083.8	-0.01607003	0	
373.99	0.07245918	0.07221284	903.99	0.00978741		1433.98	0.01011547		1963.99	-0.00870915	0	2493.98	0.00025307		3024.01	-0.00136852		3554	0.00551963	0.00306433	4084	-0.01641542	0	
374.19	0.07242031	0.07228983	904.19	0.00995004		1434.18	0.01080828		1964.19	-0.00796975	0	2494.18	0.00016435		3024.21	-0.00124951		3554.2	0.00562691	0.00306433	4084.2	-0.01568081	0	
374.39	0.07269519	0.0723668	904.39	0.01014791		1434.38	0.01087461		1964.39	-0.00729161	0	2494.38	0.00122326		3024.41	-0.00120825		3554.4	0.00543219	0.00306433	4084.4	-0.0149176	0	
374.59	0.07217754	0.07244376	904.59	0.01066164		1434.58	0.01109075		1964.59	-0.00699246	0	2494.58	0.00076318		3024.61	-0.00105464		3554.6	0.00573386	0.00306433	4084.6	-0.01555833	0	
374.79	0.07258996	0.07252071	904.79	0.01165319		1434.78	0.01110401		1964.79	-0.00682136	0	2494.78	0.00067104		3024.81	0.00029547		3554.8	0.00549238	0.00306433	4084.8	-0.01540381	0	
374.99	0.07211214	0.07259764	904.99	0.01098779		1434.98	0.01141407		1964.99	-0.00671495	0	2494.98	0.00047032		3025.01	0.0012348		3555	0.005551	0.00306433	4085	-0.01444374	0	
375.19	0.07248164	0.07267456	905.19	0.00972587		1435.18	0.01225528		1965.19	-0.00671076	0	2495.18	0.00134285		3025.21	0.00194328		3555.2	0.00533772	0.00306433	4085.2	-0.01433811	0	
375.39	0.07274918	0.07275147	905.39	0.00961		1435.38	0.01272105		1965.39	-0.00776819	0	2495.38	0.00143274		3025.41	0.0017773		3555.4	0.00533965	0.00306433	4085.4	-0.01436975	0	
375.59	0.07228199	0.07282836	905.59	0.00939534		1435.58	0.01339683		1965.59	-0.00862491	0	2495.58	0.00274041		3025.61	0.0022337		3555.6	0.0035039	0.00306433	4085.6	-0.01245019	0	
375.79	0.07203131	0.07290524	905.79	0.00939872		1435.78	0.01315439		1965.79	-0.00895693	0	2495.78	0.00341885		3025.81	0.00188758		3555.8	0.00238919	0.00306433	4085.8	-0.01287975	0	
375.99	0.07339494	0.07298211	905.99	0.00936373		1435.98	0.01240035		1965.99	-0.01003078	0	2495.98	0.00427389		3026.01	0.00258204		3556	0.00154357	0.00306433	4086	-0.01329357	0	
376.19	0.07385382	0.07305896	906.19	0.00944969		1436.18	0.01302672		1966.19	-0.01032133	0	2496.18	0.0046006		3026.21	0.00227611		3556.2	0.00214167	0.00306433	4086.2	-0.01288653	0	
376.39	0.07440578	0.0731358	906.39	0.00849447		1436.38	0.01217433		1966.39	-0.01091953	0	2496.38	0.00377014		3026.41	0.00258142		3556.4	0.00230053	0.00306433	4086.4	-0.0125665	0	
376.59	0.07413688	0.07321263	906.59	0.00847808		1436.58	0.01215739		1966.59	-0.01159152	0	2496.58	0.00468097		3026.61	0.0026266		3556.6	0.00344764	0.00306433	4086.6	-0.01195726	0	
376.79	0.07355353	0.07328944	906.79	0.00849235		1436.78	0.01199621		1966.79	-0.01209059	0	2496.78	0.00566323		3026.81	0.00216086		3556.8	0.00338481	0.00306433	4086.8	-0.01327947	0	
376.99	0.07403756	0.07336624	906.99	0.00891207		1436.98	0.01179101		1966.99	-0.01254995	0	2496.98	0.00638587		3027.01	0.00197423		3557	0.00269255	0.00306433	4087	-0.01445565	0	
377.19	0.07459683	0.07344303	907.19	0.00841224		1437.18	0.01165504		1967.19	-0.01295758	0	2497.18	0.00545221		3027.21	0.00167848		3557.2	0.00316804	0.00306433	4087.2	-0.01443057	0	
377.39	0.07440606	0.07351981	907.39	0.00819956		1437.38	0.01148332		1967.39	-0.01346863	0	2497.38	0.00523538		3027.41	0.00109611		3557.4	0.00444006	0.00306433	4087.4	-0.01413661	0	
377.59	0.07434224	0.07359657	907.59	0.0084776		1437.58	0.01004242		1967.59	-0.01261044	0	2497.58	0.00547534		3027.61	0.00092129		3557.6	0.00531505	0.00306433	4087.6	-0.0139793	0	
377.79	0.07393206	0.07367332	907.79	0.00928211		1437.78	0.01019134		1967.79	-0.01258816	0	2497.78	0.00559367		3027.81	0.00047283		3557.8	0.00516075	0.00306433	4087.8	-0.01433442	0	
377.99	0.07403128	0.07375005	907.99	0.00930585		1437.98	0.01043679		1967.99	-0.01223949	0	2497.98	0.00539816		3028.01	0.00066679		3558	0.00502873	0.00306433	4088	-0.01471931	0	
378.19	0.07398901	0.07382678	908.19	0.0094955		1438.18	0.01089217		1968.19	-0.01176087	0	2498.18	0.00501441		3028.21	0.00040401		3558.2	0.00510011	0.00306433	4088.2	-0.01439054	0	
378.39	0.0744788	0.07390349	908.39	0.00955491		1438.38	0.01098729		1968.39	-0.01186073	0	2498.38	0.00502736		3028.41	0.0010598		3558.4	0.00505851	0.00306433	4088.4	-0.01443786	0	
378.59	0.07431077	0.07398018	908.59	0.00956902		1438.58	0.01140656		1968.59	-0.01185019	0	2498.58	0.00410926		3028.61	0.00176899		3558.6	0.00541962	0.00306433	4088.6	-0.01480771	0	
378.79	0.07447181	0.07405687	908.79	0.00890605		1438.78	0.01162422		1968.79	-0.01181194	0	2498.78	0.00395028		3028.81	0.00254693		3558.8	0.00553139	0.00306433	4088.8	-0.01425187	0	
378.99	0.07415257	0.07413354	908.99	0.007301		1438.98	0.01212448		1968.99	-0.01165995	0	2498.98	0.00426293		3029.01	0.00267601		3559	0.00473497	0.00306433	4089	-0.0135848	0	
379.19	0.07412019	0.0742102	909.19	0.00657145		1439.18	0.01254016		1969.19	-0.01188405	0	2499.18	0.00420477		3029.21	0.00286052		3559.2	0.00386066	0.00306433	4089.2	-0.013391	0	
379.39	0.0742589	0.07428684	909.39	0.00694595		1439.38	0.01229869		1969.39	-0.01231852	0	2499.38	0.003306		3029.41	0.00314372		3559.4	0.0025266	0.00306433	4089.4	-0.01241685	0	
379.59	0.07444965	0.07436347	909.59	0.00630647		1439.58	0.01204123		1969.59	-0.01190958	0	2499.58	0.00351464		3029.61	0.00386183		3559.6	0.00117309	0.00306433	4089.6	-0.01134468	0	
379.79	0.07479324	0.07444009	909.79	0.00580969		1439.78	0.01155975		1969.79	-0.01207989	0	2499.78	0.00330776		3029.81	0.00432017		3559.8	0.00062637	0.00306433	4089.8	-0.01160104	0	
379.99	0.07479324	0.07451631	909.99	0.00580969		1439.98	0.01155975		1969.99	-0.01207989	0	2499.98	0.00330776		3030.01	0.00432017		3560	0.00062637	0.00306433	4090	-0.01160104	0	
380.19	0.07517392	0.07451282	910.19	0.00566642		1440.18	0.01141843		1970.19	-0.01183135	0	2500.18	0.0036173		3030.21	0.00493121		3560.2	0.00015174	0.00303539	4090.2	-0.01112989	0	
380.39	0.07610433	0.07450934	910.39	0.00566167		1440.38	0.01155595		1970.39	-0.01138467	0	2500.38	0.00357616		3030.41	0.00548279		3560.4	0.00067236	0.00300672	4090.4	-0.01029391	0	
380.59	0.07679205	0.07450585	910.59	0.00606403		1440.58	0.01241758		1970.59	-0.01098362	0	2500.58	0.00418382		3030.61	0.00580133		3560.6	0.0005152	0.00297832	4090.6	-0.00943487	0	
380.79	0.07729626	0.07450236	910.79	0.00596735		1440.78	0.01286652		1970.79	-0.01042265	0	2500.78	0.00428453		3030.81	0.00583722		3560.8	0.00012348	0.00295019	4090.8	-0.00864312	0	
380.99	0.07759332	0.07449888	910.99	0.00675819		1440.98	0.01405365		1970.99	-0.01002881	0	2500.98	0.00491787		3031.01	0.00599617		3561	-0.00003496	0.00292232	4091	-0.00796383	0	
381.19	0.07829887	0.07449539	911.19	0.00723462		1441.18	0.0146699		1971.19	-0.00971023	0	2501.18	0.0053104		3031.21	0.00668119		3561.2	-0.00000295	0.00289472	4091.2	-0.0074474	0	
381.39	0.07880046	0.07449191	911.39	0.0077681		1441.38	0.01535712		1971.39	-0.00939508	0	2501.38	0.00531566		3031.41	0.00747417		3561.4	-0.00059261	0.00286738	4091.4	-0.00721316	0	
381.59	0.07875636	0.07448842	911.59	0.0085411		1441.58	0.01511496		1971.59	-0.00953491	0	2501.58	0.00567595		3031.61	0.00832455		3561.6	-0.00079844	0.00284029	4091.6	-0.0066356	0	
381.79	0.07969879	0.07448494	911.79	0.00908872		1441.78	0.01524601		1971.79	-0.00910245	0	2501.78	0.00577831		3031.81	0.00833364		3561.8	-0.00126125	0.00281347	4091.8	-0.00651104	0	
381.99	0.08011185	0.07448145	911.99	0.00935769		1441.98	0.01542204		1971.99	-0.00880495	0	2501.98	0.0065124		3032.01	0.00920651		3562	-0.00105373	0.00278689	4092	-0.00626036	0	
382.19	0.0805208	0.07447797	912.19	0.00994473		1442.18	0.01470368		1972.19	-0.00884873	0	2502.18	0.00655069		3032.21	0.00961885		3562.2	-0.00117985	0.00276057	4092.2	-0.00680831	0	
382.39	0.08046315	0.07447448	912.39	0.01043151		1442.38	0.01416362		1972.39	-0.00988269	0	2502.38	0.00619265		3032.41	0.00933145		3562.4	-0.00204335	0.00273449	4092.4	-0.00763041	0	
382.59	0.08095091	0.074471	912.59	0.00982806		1442.58	0.01477153		1972.59	-0.00995907	0	2502.58	0.00524381		3032.61	0.0080481		3562.6	-0.00231345	0.00270867	4092.6	-0.0087512	0	
382.79	0.08102831	0.07446752	912.79	0.00977003		1442.78	0.01395037		1972.79	-0.00978911	0	2502.78	0.00428005		3032.81	0.00728259		3562.8	-0.00283486	0.00268308	4092.8	-0.00892412	0	
382.99	0.08067805	0.07446403	912.99	0.009838		1442.98	0.01363409		1972.99	-0.00997795	0	2502.98	0.00355544		3033.01	0.00704552		3563	-0.00307697	0.00265774	4093	-0.00958243	0	
383.19	0.08083719	0.07446055	913.19	0.00996987		1443.18	0.01375537		1973.19	-0.0100836	0	2503.18	0.00411833		3033.21	0.00698262		3563.2	-0.00288544	0.00263264	4093.2	-0.01008627	0	
383.39	0.08084404	0.07445706	913.39	0.0101018		1443.38	0.01440642		1973.39	-0.00956934	0	2503.38	0.00490753		3033.41	0.00741184		3563.4	-0.00310125	0.00260777	4093.4	-0.01022413	0	
383.59	0.08023187	0.07445358	913.59	0.01003503		1443.58	0.01346115		1973.59	-0.00943968	0	2503.58	0.00484697		3033.61	0.00855117		3563.6	-0.00248055	0.00258314	4093.6	-0.01091251	0	
383.79	0.07957147	0.0744501	913.79	0.01023678		1443.78	0.01401532		1973.79	-0.00835755	0	2503.78	0.00552936		3033.81	0.00807309		3563.8	-0.00237823	0.00255874	4093.8	-0.01102751	0	
383.99	0.07864333	0.07444661	913.99	0.01064487		1443.98	0.01322965		1973.99	-0.00826089	0	2503.98	0.00495534		3034.01	0.00799702		3564	-0.00206739	0.00253457	4094	-0.01020918	0	
384.19	0.07753857	0.07444313	914.19	0.01003254		1444.18	0.01317469		1974.19	-0.00838785	0	2504.18	0.0059284		3034.21	0.00888015		3564.2	-0.002753	0.00251063	4094.2	-0.01056881	0	
384.39	0.07793845	0.07443965	914.39	0.00984903		1444.38	0.01359112		1974.39	-0.00759796	0	2504.38	0.00682431		3034.41	0.00856615		3564.4	-0.00236631	0.00248692	4094.4	-0.0104576	0	
384.59	0.07751073	0.07443617	914.59	0.00980035		1444.58	0.01425743		1974.59	-0.00685414	0	2504.58	0.00699589		3034.61	0.00809542		3564.6	-0.00254538	0.00246343	4094.6	-0.01051738	0	
384.79	0.07731491	0.07443268	914.79	0.01011794		1444.78	0.01427022		1974.79	-0.00643422	0	2504.78	0.00699447		3034.81	0.00755014		3564.8	-0.00182257	0.00244016	4094.8	-0.00962068	0	
384.99	0.0770436	0.0744292	914.99	0.01055745		1444.98	0.01455806		1974.99	-0.00633354	0	2504.98	0.00742882		3035.01	0.00772174		3565	-0.00088353	0.00241711	4095	-0.00900823	0	
385.19	0.07680348	0.07442572	915.19	0.01041677		1445.18	0.01465837		1975.19	-0.0068412	0	2505.18	0.00721438		3035.21	0.00852019		3565.2	-0.00078339	0.00239428	4095.2	-0.0083942	0	
385.39	0.07606115	0.07442224	915.39	0.01085474		1445.38	0.01488856		1975.39	-0.00696744	0	2505.38	0.00744964		3035.41	0.00870687		3565.4	-0.0013983	0.00237167	4095.4	-0.0083378	0	
385.59	0.07581373	0.07441876	915.59	0.01040332		1445.58	0.01432843		1975.59	-0.00713342	0	2505.58	0.00822607		3035.61	0.00841534		3565.6	-0.0017802	0.00234926	4095.6	-0.00849602	0	
385.79	0.07655476	0.07441527	915.79	0.01070711		1445.78	0.01473065		1975.79	-0.00691939	0	2505.78	0.00832942		3035.81	0.00785383		3565.8	-0.00161036	0.00232708	4095.8	-0.00928664	0	
385.99	0.07732752	0.07441179	915.99	0.01045979		1445.98	0.015124		1975.99	-0.00767499	0	2505.98	0.008151		3036.01	0.00885537		3566	-0.00105894	0.00230509	4096	-0.00896609	0	
386.19	0.07776603	0.07440831	916.19	0.01051123		1446.18	0.01427328		1976.19	-0.0091353	0	2506.18	0.00696848		3036.21	0.00850966		3566.2	-0.00193248	0.00228332	4096.2	-0.00911663	0	
386.39	0.07801575	0.07440483	916.39	0.01043223		1446.38	0.01470586		1976.39	-0.01051167	0	2506.38	0.00567033		3036.41	0.00846685		3566.4	-0.00217013	0.00226176	4096.4	-0.00932181	0	
386.59	0.07826705	0.07440135	916.59	0.0097563		1446.58	0.01419209		1976.59	-0.01114469	0	2506.58	0.00483986		3036.61	0.00815682		3566.6	-0.00253445	0.00224039	4096.6	-0.00923427	0	
386.79	0.07867172	0.07439787	916.79	0.00978698		1446.78	0.01399115		1976.79	-0.01219356	0	2506.78	0.00404036		3036.81	0.00862887		3566.8	-0.00315547	0.00221923	4096.8	-0.0082838	0	
386.99	0.0791691	0.07439439	916.99	0.01032601		1446.98	0.01369236		1976.99	-0.01324762	0	2506.98	0.00362656		3037.01	0.00978408		3567	-0.00311871	0.00219827	4097	-0.0082929	0	
387.19	0.08039414	0.07439091	917.19	0.01018463		1447.18	0.01430779		1977.19	-0.01374343	0	2507.18	0.00402149		3037.21	0.01013217		3567.2	-0.00225981	0.00217751	4097.2	-0.00776862	0	
387.39	0.07996682	0.07438743	917.39	0.00983398		1447.38	0.01382348		1977.39	-0.01365262	0	2507.38	0.00326421		3037.41	0.01016993		3567.4	-0.00228947	0.00215694	4097.4	-0.00767164	0	
387.59	0.07978652	0.07438395	917.59	0.00982055		1447.58	0.01360136		1977.59	-0.01388941	0	2507.58	0.00331514		3037.61	0.01060252		3567.6	-0.00211133	0.00213657	4097.6	-0.00757221	0	
387.79	0.07937365	0.07438047	917.79	0.00909392		1447.78	0.01393207		1977.79	-0.01330893	0	2507.78	0.00356915		3037.81	0.00990898		3567.8	-0.0019625	0.00211639	4097.8	-0.0078352	0	
387.99	0.07920619	0.07437699	917.99	0.00807354		1447.98	0.01270376		1977.99	-0.01379901	0	2507.98	0.0028604		3038.01	0.01011688		3568	-0.00197996	0.0020964	4098	-0.00749564	0	
388.19	0.07908421	0.07437351	918.19	0.0077011		1448.18	0.0135263		1978.19	-0.01408482	0	2508.18	0.00414363		3038.21	0.01008994		3568.2	-0.00237398	0.00207659	4098.2	-0.00807523	0	
388.39	0.08017348	0.07437003	918.39	0.00780911		1448.38	0.01381557		1978.39	-0.01280542	0	2508.38	0.00442441		3038.41	0.00908424		3568.4	-0.00180597	0.00205698	4098.4	-0.00792503	0	
388.59	0.08026433	0.07436655	918.59	0.00822883		1448.58	0.01371498		1978.59	-0.01218177	0	2508.58	0.0039121		3038.61	0.00845972		3568.6	-0.00080639	0.00203755	4098.6	-0.00813517	0	
388.79	0.08038656	0.07436307	918.79	0.00810976		1448.78	0.01356921		1978.79	-0.01183796	0	2508.78	0.00366132		3038.81	0.0086796		3568.8	-0.00059078	0.00201831	4098.8	-0.00705748	0	
388.99	0.08043114	0.07435959	918.99	0.00744192		1448.98	0.01411955		1978.99	-0.01085571	0	2508.98	0.00392058		3039.01	0.00943028		3569	-0.00053695	0.00199924	4099	-0.00741514	0	
389.19	0.07997771	0.07435611	919.19	0.00757372		1449.18	0.01525925		1979.19	-0.00978658	0	2509.18	0.00360829		3039.21	0.0098747		3569.2	-0.00116551	0.00198036	4099.2	-0.00805604	0	
389.39	0.07967591	0.07435263	919.39	0.00760442		1449.38	0.01554433		1979.39	-0.00889279	0	2509.38	0.00369839		3039.41	0.00921484		3569.4	-0.00130782	0.00196165	4099.4	-0.00907613	0	
389.59	0.07976845	0.07434915	919.59	0.00719058		1449.58	0.01571663		1979.59	-0.00787086	0	2509.58	0.00403773		3039.61	0.00952455		3569.6	-0.00080407	0.00194312	4099.6	-0.01028564	0	
389.79	0.08025995	0.07434568	919.79	0.00821436		1449.78	0.01584381		1979.79	-0.00708797	0	2509.78	0.00355678		3039.81	0.00973258		3569.8	0.00033885	0.00192477	4099.8	-0.01076237	0	
389.99	0.0808271	0.0743422	919.99	0.00801932		1449.98	0.01542394		1979.99	-0.00750274	0	2509.98	0.00329542		3040.01	0.01019554		3570	0.00034153	0.00190659	4100	-0.00961078	0	
390.19	0.08139832	0.07433872	920.19	0.00906789		1450.18	0.01483293		1980.19	-0.00847289	0	2510.18	0.00274522		3040.21	0.01063527		3570.2	-0.00033564	0.00188858	4100.2	-0.00910307	0	
390.39	0.08147403	0.07433524	920.39	0.00880665		1450.38	0.01423137		1980.39	-0.00882128	0	2510.38	0.00328277		3040.41	0.01073088		3570.4	-0.00120525	0.00187074	4100.4	-0.00915818	0	
390.59	0.08123264	0.07433176	920.59	0.00843234		1450.58	0.0134975		1980.59	-0.00879991	0	2510.58	0.00390928		3040.61	0.01084841		3570.6	-0.00159735	0.00185307	4100.6	-0.0098409	0	
390.79	0.08132643	0.07432829	920.79	0.00922848		1450.78	0.01323866		1980.79	-0.00861867	0	2510.78	0.00386143		3040.81	0.01049087		3570.8	-0.0024472	0.00183557	4100.8	-0.00998082	0	
390.99	0.08170426	0.07432481	920.99	0.00958174		1450.98	0.01254735		1980.99	-0.00831814	0	2510.98	0.00438831		3041.01	0.00997443		3571	-0.0016057	0.00181823	4101	-0.01031682	0	
391.19	0.08076644	0.07432133	921.19	0.00938665		1451.18	0.01171459		1981.19	-0.0081905	0	2511.18	0.0052422		3041.21	0.00853564		3571.2	-0.0008658	0.00180106	4101.2	-0.00951775	0	
391.39	0.07919413	0.07431785	921.39	0.00976016		1451.38	0.01068246		1981.39	-0.00871729	0	2511.38	0.00453095		3041.41	0.00855215		3571.4	-0.00109835	0.00178405	4101.4	-0.01005152	0	
391.59	0.07886272	0.07431438	921.59	0.00954138		1451.58	0.01024758		1981.59	-0.00905652	0	2511.58	0.00555695		3041.61	0.0085626		3571.6	-0.00114841	0.0017672	4101.6	-0.0107508	0	
391.79	0.07842481	0.0743109	921.79	0.00922797		1451.78	0.00987476		1981.79	-0.00973198	0	2511.78	0.00585397		3041.81	0.00835067		3571.8	-0.00106033	0.0017505	4101.8	-0.0108473	0	
391.99	0.07802447	0.07430742	921.99	0.00889792		1451.98	0.00909107		1981.99	-0.01085751	0	2511.98	0.00643538		3042.01	0.00777737		3572	-0.00090028	0.00173397	4102	-0.0105003	0	
392.19	0.07751812	0.07430395	922.19	0.00948383		1452.18	0.01015366		1982.19	-0.01198922	0	2512.18	0.00780352		3042.21	0.00712303		3572.2	-0.00138453	0.00171759	4102.2	-0.0104474	0	
392.39	0.07686648	0.07430047	922.39	0.01001414		1452.38	0.01055241		1982.39	-0.01284531	0	2512.38	0.00789961		3042.41	0.00687268		3572.4	-0.00142728	0.00170137	4102.4	-0.00991772	0	
392.59	0.07681237	0.07429699	922.59	0.00965134		1452.58	0.01079665		1982.59	-0.0131684	0	2512.58	0.00768109		3042.61	0.00683875		3572.6	-0.00128371	0.0016853	4102.6	-0.00936887	0	
392.79	0.07729839	0.07429352	922.79	0.00942035		1452.78	0.0118678		1982.79	-0.01267679	0	2512.78	0.0067387		3042.81	0.00724147		3572.8	-0.00178516	0.00166938	4102.8	-0.00831418	0	
392.99	0.07725804	0.07429004	922.99	0.01050756		1452.98	0.01226922		1982.99	-0.01201034	0	2512.98	0.00676781		3043.01	0.00723815		3573	-0.00142013	0.00165361	4103	-0.00856612	0	
393.19	0.07760462	0.07428657	923.19	0.01095193		1453.18	0.01247505		1983.19	-0.01263745	0	2513.18	0.00562032		3043.21	0.0070225		3573.2	-0.00122173	0.00163799	4103.2	-0.00866045	0	
393.39	0.0776397	0.07428309	923.39	0.01085926		1453.38	0.01292776		1983.39	-0.01338415	0	2513.38	0.00509927		3043.41	0.00715023		3573.4	-0.00112022	0.00162252	4103.4	-0.00807103	0	
393.59	0.07752582	0.07427962	923.59	0.01114067		1453.58	0.0126361		1983.59	-0.01309427	0	2513.58	0.00488792		3043.61	0.00879402		3573.6	-0.00078708	0.0016072	4103.6	-0.0082126	0	
393.79	0.07829481	0.07427614	923.79	0.01213502		1453.78	0.01270182		1983.79	-0.01343177	0	2513.78	0.00406213		3043.81	0.00834831		3573.8	-0.00158873	0.00159202	4103.8	-0.00843541	0	
393.99	0.07891837	0.07427267	923.99	0.01283909		1453.98	0.01303571		1983.99	-0.01372818	0	2513.98	0.00357661		3044.01	0.00919124		3574	-0.00220491	0.00157698	4104	-0.00787318	0	
394.19	0.08008581	0.07426919	924.19	0.01328293		1454.18	0.01321303		1984.19	-0.01325658	0	2514.18	0.00293162		3044.21	0.00903227		3574.2	-0.003496	0.00156208	4104.2	-0.00835449	0	
394.39	0.0804475	0.07426572	924.39	0.01258046		1454.38	0.01278976		1984.39	-0.01224203	0	2514.38	0.00345981		3044.41	0.00898243		3574.4	-0.00484499	0.00154733	4104.4	-0.00923533	0	
394.59	0.08030568	0.07426224	924.59	0.01359791		1454.58	0.0124844		1984.59	-0.0111662	0	2514.58	0.00222567		3044.61	0.00884928		3574.6	-0.0050173	0.00153271	4104.6	-0.01010171	0	
394.79	0.08014021	0.07425877	924.79	0.01452827		1454.78	0.01238584		1984.79	-0.01013225	0	2514.78	0.00131681		3044.81	0.00854661		3574.8	-0.00578155	0.00151824	4104.8	-0.0102086	0	
394.99	0.07974669	0.07425529	924.99	0.01383491		1454.98	0.0119585		1984.99	-0.00901623	0	2514.98	0.00214708		3045.01	0.00815434		3575	-0.00457693	0.0015039	4105	-0.01007484	0	
395.19	0.07988535	0.07425182	925.19	0.01404256		1455.18	0.01107459		1985.19	-0.00899813	0	2515.18	0.00167665		3045.21	0.00820374		3575.2	-0.0049811	0.00148969	4105.2	-0.01049612	0	
395.39	0.08017505	0.07424835	925.39	0.01352895		1455.38	0.01140409		1985.39	-0.00799168	0	2515.38	0.00179562		3045.41	0.00946234		3575.4	-0.00539515	0.00147562	4105.4	-0.01070817	0	
395.59	0.08043468	0.07424487	925.59	0.01364362		1455.58	0.01122851		1985.59	-0.0070556	0	2515.58	0.00301084		3045.61	0.00836121		3575.6	-0.00574715	0.00146168	4105.6	-0.01065911	0	
395.79	0.0805144	0.0742414	925.79	0.01386727		1455.78	0.01126057		1985.79	-0.00712312	0	2515.78	0.00359335		3045.81	0.00870949		3575.8	-0.00471828	0.00144788	4105.8	-0.01025267	0	
395.99	0.07949085	0.07423793	925.99	0.01318069		1455.98	0.01047355		1985.99	-0.00736381	0	2515.98	0.00478264		3046.01	0.00819062		3576	-0.00448007	0.0014342	4106	-0.00934245	0	
396.19	0.07866383	0.07423445	926.19	0.01277961		1456.18	0.01166402		1986.19	-0.00731032	0	2516.18	0.00544926		3046.21	0.00804396		3576.2	-0.00451985	0.00142066	4106.2	-0.0086599	0	
396.39	0.07865191	0.07423098	926.39	0.01220024		1456.38	0.01218118		1986.39	-0.00719144	0	2516.38	0.00583501		3046.41	0.00817484		3576.4	-0.00436932	0.00140724	4106.4	-0.00793144	0	
396.59	0.07947721	0.07422751	926.59	0.01133178		1456.58	0.01257072		1986.59	-0.00610954	0	2516.58	0.00672887		3046.61	0.00809193		3576.6	-0.00428556	0.00139395	4106.6	-0.00742364	0	
396.79	0.07989998	0.07422403	926.79	0.01151553		1456.78	0.01303844		1986.79	-0.00633131	0	2516.78	0.00650022		3046.81	0.00779474		3576.8	-0.00378301	0.00138078	4106.8	-0.00693235	0	
396.99	0.08018938	0.07422056	926.99	0.01117975		1456.98	0.01295268		1986.99	-0.00668993	0	2516.98	0.00665607		3047.01	0.00776087		3577	-0.00270702	0.00136774	4107	-0.00640115	0	
397.19	0.08128653	0.07421709	927.19	0.01048651		1457.18	0.01365889		1987.19	-0.00727566	0	2517.18	0.00669578		3047.21	0.00838534		3577.2	-0.00178933	0.00135482	4107.2	-0.00616129	0	
397.39	0.08097731	0.07421362	927.39	0.00997683		1457.38	0.01382146		1987.39	-0.00707039	0	2517.38	0.00609249		3047.41	0.00867895		3577.4	-0.00162946	0.00134202	4107.4	-0.00589742	0	
397.59	0.08121786	0.07421014	927.59	0.01005149		1457.58	0.01343057		1987.59	-0.00696504	0	2517.58	0.00638906		3047.61	0.00859888		3577.6	-0.00160126	0.00132935	4107.6	-0.00677079	0	
397.79	0.08168103	0.07420667	927.79	0.00969767		1457.78	0.01388588		1987.79	-0.00764859	0	2517.78	0.00582555		3047.81	0.0078869		3577.8	-0.00139927	0.00131679	4107.8	-0.00730134	0	
397.99	0.08142444	0.0742032	927.99	0.00972536		1457.98	0.01410476		1987.99	-0.00778761	0	2517.98	0.00514524		3048.01	0.00818215		3578	-0.0004429	0.00130435	4108	-0.007247	0	
398.19	0.08118123	0.07419973	928.19	0.00943552		1458.18	0.01344329		1988.19	-0.00787095	0	2518.18	0.00433529		3048.21	0.00744777		3578.2	-0.00051622	0.00129203	4108.2	-0.00849308	0	
398.39	0.08096885	0.07419626	928.39	0.00992916		1458.38	0.01359266		1988.39	-0.00910821	0	2518.38	0.00375424		3048.41	0.00762575		3578.4	-0.00039368	0.00127983	4108.4	-0.00925706	0	
398.59	0.08025026	0.07419279	928.59	0.01070181		1458.58	0.01377961		1988.59	-0.00968743	0	2518.58	0.00194281		3048.61	0.00720221		3578.6	-0.00027679	0.00126774	4108.6	-0.00957745	0	
398.79	0.08041953	0.07418932	928.79	0.01040012		1458.78	0.01374437		1988.79	-0.00993412	0	2518.78	0.00169028		3048.81	0.00687047		3578.8	-0.00030211	0.00125577	4108.8	-0.00980901	0	
398.99	0.08083345	0.07418584	928.99	0.00941517		1458.98	0.01334003		1988.99	-0.01068077	0	2518.98	0.00152334		3049.01	0.00645317		3579	-0.0000969	0.0012439	4109	-0.00915277	0	
399.19	0.08124291	0.07418237	929.19	0.00970933		1459.18	0.01397257		1989.19	-0.01068434	0	2519.18	0.0009001		3049.21	0.00688128		3579.2	-0.00075258	0.00123215	4109.2	-0.00931591	0	
399.39	0.08029131	0.0741789	929.39	0.00967287		1459.38	0.01420313		1989.39	-0.01020749	0	2519.38	0.00068366		3049.41	0.00663313		3579.4	-0.0011475	0.00122052	4109.4	-0.00876396	0	
399.59	0.08108621	0.07417543	929.59	0.00990806		1459.58	0.01371628		1989.59	-0.01123238	0	2519.58	0.00103256		3049.61	0.0065482		3579.6	-0.00106896	0.00120899	4109.6	-0.00887676	0	
399.79	0.08158684	0.07417196	929.79	0.00969687		1459.78	0.01335474		1989.79	-0.01190611	0	2519.78	0.00115994		3049.81	0.00738708		3579.8	-0.00054221	0.00119757	4109.8	-0.00880607	0	
399.99	0.08096716	0.07416849	929.99	0.00860886		1459.98	0.01309319		1989.99	-0.01198361	0	2519.98	0.00175708		3050.01	0.00679242		3580	-0.0017541	0.00118626	4110	-0.00807647	0	
400.19	0.08107319	0.07416502	930.19	0.00827982		1460.18	0.0133576		1990.19	-0.01203193	0	2520.18	0.00252746		3050.21	0.00672142		3580.2	-0.00202818	0.00117505	4110.2	-0.00798054	0	
400.39	0.08193505	0.07416155	930.39	0.00853777		1460.38	0.01250316		1990.39	-0.01221214	0	2520.38	0.00271363		3050.41	0.00677592		3580.4	-0.00280112	0.00116395	4110.4	-0.00834727	0	
400.59	0.08180909	0.07415808	930.59	0.00928228		1460.58	0.01235152		1990.59	-0.01190416	0	2520.58	0.0029013		3050.61	0.00743768		3580.6	-0.00247594	0.00115296	4110.6	-0.00815639	0	
400.79	0.08245091	0.07415461	930.79	0.009426		1460.78	0.01352913		1990.79	-0.01217642	0	2520.78	0.00305609		3050.81	0.00735795		3580.8	-0.00176853	0.00114207	4110.8	-0.00772052	0	
400.99	0.08294613	0.07415114	930.99	0.00944633		1460.98	0.01351391		1990.99	-0.01175053	0	2520.98	0.00334281		3051.01	0.00780957		3581	-0.00158733	0.00113128	4111	-0.00838055	0	
401.19	0.08254448	0.07414768	931.19	0.0103974		1461.18	0.01384186		1991.19	-0.0114535	0	2521.18	0.00336586		3051.21	0.00781703		3581.2	-0.00193233	0.0011206	4111.2	-0.00940377	0	
401.39	0.08143319	0.07414421	931.39	0.01080786		1461.38	0.01419494		1991.39	-0.01152451	0	2521.38	0.00313025		3051.41	0.00806659		3581.4	-0.00173818	0.00111001	4111.4	-0.0099078	0	
401.59	0.08065682	0.07414074	931.59	0.01132768		1461.58	0.01426501		1991.59	-0.01071981	0	2521.58	0.00365677		3051.61	0.00775579		3581.6	-0.00156918	0.00109953	4111.6	-0.01081048	0	
401.79	0.07935978	0.07413727	931.79	0.01114382		1461.78	0.01472048		1991.79	-0.01082915	0	2521.78	0.00327981		3051.81	0.00838162		3581.8	-0.0008815	0.00108914	4111.8	-0.01114528	0	
401.99	0.07834095	0.0741338	931.99	0.01195013		1461.98	0.0146076		1991.99	-0.00977993	0	2521.98	0.00318177		3052.01	0.00822818		3582	-0.0003155	0.00107886	4112	-0.01281618	0	
402.19	0.07714267	0.07413033	932.19	0.01236005		1462.18	0.01443015		1992.19	-0.00929956	0	2522.18	0.00210848		3052.21	0.00844859		3582.2	-0.00043093	0.00106867	4112.2	-0.01332515	0	
402.39	0.07688194	0.07412686	932.39	0.01247151		1462.38	0.01454099		1992.39	-0.00912067	0	2522.38	0.00169269		3052.41	0.00801283		3582.4	0.00016506	0.00105857	4112.4	-0.01235962	0	
402.59	0.07722663	0.0741234	932.59	0.01257183		1462.58	0.01541733		1992.59	-0.00808	0	2522.58	0.00056614		3052.61	0.00834549		3582.6	-0.00000501	0.00104857	4112.6	-0.01176611	0	
402.79	0.07676781	0.07411993	932.79	0.01221274		1462.78	0.01507423		1992.79	-0.00816638	0	2522.78	0.00079423		3052.81	0.00789276		3582.8	0.00046932	0.00103867	4112.8	-0.01144301	0	
402.99	0.07636272	0.07411646	932.99	0.01104121		1462.98	0.01488373		1992.99	-0.00817622	0	2522.98	0.00104827		3053.01	0.00828584		3583	0.00013966	0.00102886	4113	-0.01041802	0	
403.19	0.07606807	0.07411299	933.19	0.01069534		1463.18	0.0158866		1993.19	-0.00733207	0	2523.18	0.00176217		3053.21	0.00851135		3583.2	0.00020024	0.00101914	4113.2	-0.00988688	0	
403.39	0.07700566	0.07410953	933.39	0.00988254		1463.38	0.01491657		1993.39	-0.0074426	0	2523.38	0.0022249		3053.41	0.00789078		3583.4	0.00009419	0.00100951	4113.4	-0.00927147	0	
403.59	0.0785853	0.07410606	933.59	0.00902807		1463.58	0.01450412		1993.59	-0.00800441	0	2523.58	0.00279622		3053.61	0.00763207		3583.6	0.000187	0.00099998	4113.6	-0.00906565	0	
403.79	0.07914455	0.07410259	933.79	0.00883634		1463.78	0.01379364		1993.79	-0.00766468	0	2523.78	0.00345494		3053.81	0.0065279		3583.8	0.00008427	0.00099053	4113.8	-0.00903881	0	
403.99	0.07928395	0.07409912	933.99	0.0081688		1463.98	0.01373493		1993.99	-0.00785542	0	2523.98	0.00431487		3054.01	0.00569682		3584	0.00002917	0.00098118	4114	-0.00952936	0	
404.19	0.07970677	0.07409566	934.19	0.00941411		1464.18	0.01306544		1994.19	-0.00811888	0	2524.18	0.00439645		3054.21	0.00569929		3584.2	-0.0002929	0.00097191	4114.2	-0.00993194	0	
404.39	0.0800729	0.07409219	934.39	0.00973568		1464.38	0.01264702		1994.39	-0.00852255	0	2524.38	0.00425094		3054.41	0.00488252		3584.4	-0.00130639	0.00096273	4114.4	-0.01034694	0	
404.59	0.08017052	0.07408872	934.59	0.00976134		1464.58	0.01319204		1994.59	-0.00823055	0	2524.58	0.0042696		3054.61	0.00563689		3584.6	-0.00172989	0.00095364	4114.6	-0.01042216	0	
404.79	0.08088988	0.07408526	934.79	0.00912272		1464.78	0.01360979		1994.79	-0.00913785	0	2524.78	0.00507109		3054.81	0.00549774		3584.8	-0.00226284	0.00094463	4114.8	-0.01106233	0	
404.99	0.0805234	0.07408179	934.99	0.00930792		1464.98	0.01211265		1994.99	-0.01021597	0	2524.98	0.00413431		3055.01	0.00562269		3585	-0.00321467	0.00093571	4115	-0.01200682	0	
405.19	0.07983788	0.07407833	935.19	0.00983473		1465.18	0.01240346		1995.19	-0.01071417	0	2525.18	0.00372063		3055.21	0.00530946		3585.2	-0.0035231	0.00092687	4115.2	-0.01217572	0	
405.39	0.0796517	0.07407486	935.39	0.01051854		1465.38	0.01233199		1995.39	-0.01050313	0	2525.38	0.00365504		3055.41	0.00552188		3585.4	-0.00270207	0.00091811	4115.4	-0.01226383	0	
405.59	0.07894201	0.0740714	935.59	0.01113083		1465.58	0.0122485		1995.59	-0.00991629	0	2525.58	0.00321256		3055.61	0.00513151		3585.6	-0.0033691	0.00090944	4115.6	-0.01282231	0	
405.79	0.07852509	0.07406793	935.79	0.01104451		1465.78	0.01222295		1995.79	-0.01049595	0	2525.78	0.00194966		3055.81	0.00560497		3585.8	-0.00382583	0.00090085	4115.8	-0.01283601	0	
405.99	0.07802694	0.07406446	935.99	0.01131188		1465.98	0.01183948		1995.99	-0.00989315	0	2525.98	0.00151417		3056.01	0.00611124		3586	-0.00386722	0.00089234	4116	-0.01337688	0	
406.19	0.07795076	0.074061	936.19	0.01115696		1466.18	0.0117845		1996.19	-0.01009176	0	2526.18	0.00080402		3056.21	0.00679211		3586.2	-0.00387162	0.00088391	4116.2	-0.01177461	0	
406.39	0.07804336	0.07405753	936.39	0.0107543		1466.38	0.0106558		1996.39	-0.00950046	0	2526.38	0.0004118		3056.41	0.00686431		3586.4	-0.00332451	0.00087557	4116.4	-0.01142888	0	
406.59	0.07825235	0.07405407	936.59	0.01062872		1466.58	0.01093563		1996.59	-0.00975552	0	2526.58	0.00062227		3056.61	0.00831845		3586.6	-0.0033518	0.0008673	4116.6	-0.01197084	0	
406.79	0.07761809	0.07405061	936.79	0.0099762		1466.78	0.01036227		1996.79	-0.00962688	0	2526.78	0.00147962		3056.81	0.00830996		3586.8	-0.00250622	0.0008591	4116.8	-0.01207594	0	
406.99	0.07732332	0.07404714	936.99	0.00934244		1466.98	0.00970245		1996.99	-0.00973902	0	2526.98	0.0016167		3057.01	0.00872568		3587	-0.00271084	0.00085099	4117	-0.01170131	0	
407.19	0.07744819	0.07404368	937.19	0.00906152		1467.18	0.01003616		1997.19	-0.00916805	0	2527.18	0.00134774		3057.21	0.00833208		3587.2	-0.00268867	0.00084295	4117.2	-0.01192088	0	
407.39	0.07775759	0.07404021	937.39	0.00886616		1467.38	0.01014778		1997.39	-0.00912718	0	2527.38	0.00163105		3057.41	0.00806671		3587.4	-0.00234344	0.00083499	4117.4	-0.0118673	0	
407.59	0.07829732	0.07403675	937.59	0.00834201		1467.58	0.0106418		1997.59	-0.00887853	0	2527.58	0.00190848		3057.61	0.00826701		3587.6	-0.00247878	0.0008271	4117.6	-0.01159442	0	
407.79	0.07801786	0.07403328	937.79	0.00807473		1467.78	0.01149891		1997.79	-0.00914603	0	2527.78	0.00193244		3057.81	0.0085871		3587.8	-0.00220016	0.00081929	4117.8	-0.01189754	0	
407.99	0.07721586	0.07402982	937.99	0.00840844		1467.98	0.01279946		1997.99	-0.00926721	0	2527.98	0.00280238		3058.01	0.0093133		3588	-0.00202933	0.00081155	4118	-0.01278951	0	
408.19	0.07638987	0.07402636	938.19	0.0090221		1468.18	0.01258423		1998.19	-0.01000969	0	2528.18	0.00242785		3058.21	0.00865208		3588.2	-0.00214264	0.00080389	4118.2	-0.01208965	0	
408.39	0.07543704	0.07402289	938.39	0.00909203		1468.38	0.01331093		1998.39	-0.00974724	0	2528.38	0.002948		3058.41	0.00827361		3588.4	-0.00255768	0.00079629	4118.4	-0.01185318	0	
408.59	0.07547376	0.07401943	938.59	0.00903556		1468.58	0.01380963		1998.59	-0.00965757	0	2528.58	0.00301536		3058.61	0.00917553		3588.6	-0.00228515	0.00078877	4118.6	-0.01188216	0	
408.79	0.07563639	0.07401597	938.79	0.01006506		1468.78	0.01403777		1998.79	-0.01142261	0	2528.78	0.00381217		3058.81	0.00861542		3588.8	-0.00175917	0.00078132	4118.8	-0.01252725	0	
408.99	0.07604056	0.07401251	938.99	0.01098712		1468.98	0.0139793		1998.99	-0.01231519	0	2528.98	0.0031754		3059.01	0.00733013		3589	-0.00178262	0.00077394	4119	-0.01186329	0	
409.19	0.07624721	0.07400904	939.19	0.01158647		1469.18	0.01466129		1999.19	-0.01266015	0	2529.18	0.00320103		3059.21	0.00644032		3589.2	-0.00117131	0.00076663	4119.2	-0.01083268	0	
409.39	0.07615681	0.07400558	939.39	0.01193813		1469.38	0.01522209		1999.39	-0.01266892	0	2529.38	0.0031235		3059.41	0.00612667		3589.4	-0.00112672	0.00075939	4119.4	-0.01045417	0	
409.59	0.07647776	0.07400212	939.59	0.01230582		1469.58	0.01577496		1999.59	-0.01276257	0	2529.58	0.00181706		3059.61	0.00603255		3589.6	-0.00144544	0.00075222	4119.6	-0.01055973	0	
409.79	0.07768364	0.07399866	939.79	0.01189969		1469.78	0.01544276		1999.79	-0.01274379	0	2529.78	0.00079026		3059.81	0.00586793		3589.8	-0.00183011	0.00074511	4119.8	-0.01091452	0	
409.99	0.07808231	0.07399519	939.99	0.01141696		1469.98	0.01519629		1999.99	-0.01305826	0	2529.98	0.00098323		3060.01	0.00565301		3590	-0.00171486	0.00073808	4120	-0.0107073	0	
410.19	0.07921572	0.07399173	940.19	0.01124623		1470.18	0.014067		2000.19	-0.01364773	0	2530.18	0.00112797		3060.21	0.0046251		3590.2	-0.00103258	0.0007311	4120.2	-0.01096828	0	
410.39	0.0798468	0.07398827	940.39	0.01045262		1470.38	0.01331916		2000.39	-0.01320888	0	2530.38	0.00074193		3060.41	0.00492312		3590.4	-0.00124871	0.0007242	4120.4	-0.01175817	0	
410.59	0.08054989	0.07398481	940.59	0.00994581		1470.58	0.0136776		2000.59	-0.01367919	0	2530.58	0.0009524		3060.61	0.00516816		3590.6	-0.00134655	0.00071736	4120.6	-0.01241391	0	
410.79	0.08022605	0.07398135	940.79	0.00953455		1470.78	0.01334567		2000.79	-0.0140969	0	2530.78	0.00050291		3060.81	0.00468486		3590.8	-0.00120099	0.00071058	4120.8	-0.01241363	0	
410.99	0.07998476	0.07397789	940.99	0.00882027		1470.98	0.01259219		2000.99	-0.01467196	0	2530.98	-0.00062698		3061.01	0.00466642		3591	-0.00121397	0.00070387	4121	-0.01171157	0	
411.19	0.08040313	0.07397443	941.19	0.00835616		1471.18	0.01222029		2001.19	-0.01359187	0	2531.18	-0.00064185		3061.21	0.0051374		3591.2	-0.00196282	0.00069722	4121.2	-0.01152187	0	
411.39	0.07941516	0.07397096	941.39	0.0069169		1471.38	0.01350927		2001.39	-0.01425334	0	2531.38	-0.00021812		3061.41	0.00618994		3591.4	-0.00192516	0.00069064	4121.4	-0.01091768	0	
411.59	0.07968333	0.0739675	941.59	0.00619556		1471.58	0.01312649		2001.59	-0.01422143	0	2531.58	0.00016377		3061.61	0.00635977		3591.6	-0.00233974	0.00068411	4121.6	-0.01000406	0	
411.79	0.07859721	0.07396404	941.79	0.00528257		1471.78	0.01400561		2001.79	-0.01451264	0	2531.78	0.00051248		3061.81	0.00632506		3591.8	-0.00182883	0.00067765	4121.8	-0.0102694	0	
411.99	0.07837469	0.07396058	941.99	0.00630737		1471.98	0.01426621		2001.99	-0.01441075	0	2531.98	0.00199276		3062.01	0.00634024		3592	-0.00177613	0.00067125	4122	-0.01027205	0	
412.19	0.07781659	0.07395712	942.19	0.00695753		1472.18	0.01402652		2002.19	-0.01441745	0	2532.18	0.00139021		3062.21	0.00594875		3592.2	-0.00203891	0.00066491	4122.2	-0.01045541	0	
412.39	0.07707751	0.07395366	942.39	0.00733295		1472.38	0.01414095		2002.39	-0.01372363	0	2532.38	0.00171814		3062.41	0.00583024		3592.4	-0.00273486	0.00065863	4122.4	-0.0107408	0	
412.59	0.07717767	0.0739502	942.59	0.00706372		1472.58	0.01383667		2002.59	-0.0133488	0	2532.58	0.00190072		3062.61	0.00596332		3592.6	-0.00225304	0.00065241	4122.6	-0.01133587	0	
412.79	0.07603204	0.07394674	942.79	0.00830339		1472.78	0.01365826		2002.79	-0.01363046	0	2532.78	0.00249535		3062.81	0.00540369		3592.8	-0.00183912	0.00064625	4122.8	-0.01107781	0	
412.99	0.07537884	0.07394328	942.99	0.00829496		1472.98	0.01429991		2002.99	-0.01291884	0	2532.98	0.00201109		3063.01	0.00509571		3593	-0.00174806	0.00064014	4123	-0.00985354	0	
413.19	0.07502703	0.07393982	943.19	0.0081551		1473.18	0.01348927		2003.19	-0.01289808	0	2533.18	0.00162645		3063.21	0.00537961		3593.2	-0.00176034	0.0006341	4123.2	-0.00979132	0	
413.39	0.07549173	0.07393636	943.39	0.00869554		1473.38	0.01366135		2003.39	-0.01279617	0	2533.38	0.00129137		3063.41	0.00519695		3593.4	-0.00210778	0.00062811	4123.4	-0.01059067	0	
413.59	0.07594339	0.07393291	943.59	0.00884418		1473.58	0.01354519		2003.59	-0.01243125	0	2533.58	0.00010975		3063.61	0.00491084		3593.6	-0.00222293	0.00062217	4123.6	-0.01086324	0	
413.79	0.07594829	0.07392945	943.79	0.00849861		1473.78	0.01247356		2003.79	-0.01280283	0	2533.78	-0.00038363		3063.81	0.00474211		3593.8	-0.00262146	0.0006163	4123.8	-0.0105075	0	
413.99	0.07650966	0.07392599	943.99	0.00808898		1473.98	0.01185265		2003.99	-0.01313621	0	2533.98	-0.00030992		3064.01	0.00458331		3594	-0.0024878	0.00061048	4124	-0.01023577	0	
414.19	0.07704527	0.07392253	944.19	0.00833211		1474.18	0.0110188		2004.19	-0.01283112	0	2534.18	-0.00018671		3064.21	0.00451311		3594.2	-0.00237404	0.00060471	4124.2	-0.01056451	0	
414.39	0.07671388	0.07391907	944.39	0.00791272		1474.38	0.01139842		2004.39	-0.01283198	0	2534.38	-0.00038407		3064.41	0.00568894		3594.4	-0.00247178	0.000599	4124.4	-0.01024032	0	
414.59	0.07655317	0.07391561	944.59	0.00839952		1474.58	0.01145207		2004.59	-0.01377642	0	2534.58	-0.00071085		3064.61	0.00564986		3594.6	-0.00279295	0.00059334	4124.6	-0.00997371	0	
414.79	0.07603108	0.07391215	944.79	0.00909325		1474.78	0.01152974		2004.79	-0.01364327	0	2534.78	-0.00169857		3064.81	0.00579693		3594.8	-0.00216187	0.00058774	4124.8	-0.00967221	0	
414.99	0.0749401	0.0739087	944.99	0.00891134		1474.98	0.01140717		2004.99	-0.01350969	0	2534.98	-0.00224654		3065.01	0.00633131		3595	-0.00177102	0.00058219	4125	-0.00962234	0	
415.19	0.07523707	0.07390524	945.19	0.00908142		1475.18	0.01180436		2005.19	-0.01260425	0	2535.18	-0.00131924		3065.21	0.00628371		3595.2	-0.00268824	0.00057669	4125.2	-0.01078127	0	
415.39	0.07455033	0.07390178	945.39	0.00836269		1475.38	0.01269995		2005.39	-0.01250045	0	2535.38	-0.00142355		3065.41	0.00628334		3595.4	-0.00298721	0.00057124	4125.4	-0.01124767	0	
415.59	0.07558249	0.07389832	945.59	0.00864341		1475.58	0.01333692		2005.59	-0.01170889	0	2535.58	-0.0005912		3065.61	0.00598991		3595.6	-0.0027646	0.00056584	4125.6	-0.01142263	0	
415.79	0.07548921	0.07389487	945.79	0.00866528		1475.78	0.01435275		2005.79	-0.01192794	0	2535.78	-0.00010808		3065.81	0.00636144		3595.8	-0.00273096	0.0005605	4125.8	-0.01211471	0	
415.99	0.07603773	0.07389141	945.99	0.0096714		1475.98	0.0143269		2005.99	-0.01178886	0	2535.98	0.00012142		3066.01	0.00683633		3596	-0.00284417	0.00055521	4126	-0.01286803	0	
416.19	0.0746429	0.07388795	946.19	0.00967961		1476.18	0.01375722		2006.19	-0.01137327	0	2536.18	-0.00076933		3066.21	0.00673736		3596.2	-0.00247212	0.00054996	4126.2	-0.014439	0	
416.39	0.07398777	0.0738845	946.39	0.0091605		1476.38	0.01339312		2006.39	-0.01079718	0	2536.38	-0.00100057		3066.41	0.006838		3596.4	-0.0025176	0.00054477	4126.4	-0.0145136	0	
416.59	0.0737697	0.07388104	946.59	0.00941486		1476.58	0.01390269		2006.59	-0.01066852	0	2536.58	-0.00041596		3066.61	0.00720011		3596.6	-0.00226658	0.00053962	4126.6	-0.01502378	0	
416.79	0.07343405	0.07387758	946.79	0.01036162		1476.78	0.01452629		2006.79	-0.01100539	0	2536.78	-0.00045913		3066.81	0.00697532		3596.8	-0.00146282	0.00053452	4126.8	-0.01486861	0	
416.99	0.07386399	0.07387413	946.99	0.01025258		1476.98	0.01445584		2006.99	-0.01121831	0	2536.98	-0.00077233		3067.01	0.00744823		3597	-0.0012243	0.00052948	4127	-0.0152179	0	
417.19	0.07522231	0.07387067	947.19	0.01045733		1477.18	0.0131484		2007.19	-0.0117093	0	2537.18	-0.0007822		3067.21	0.00794295		3597.2	-0.00137348	0.00052447	4127.2	-0.01539047	0	
417.39	0.07603332	0.07386721	947.39	0.01069951		1477.38	0.01308533		2007.39	-0.0117268	0	2537.38	-0.0007477		3067.41	0.00857345		3597.4	-0.00156729	0.00051952	4127.4	-0.01491892	0	
417.59	0.07603909	0.07386376	947.59	0.01001172		1477.58	0.01219321		2007.59	-0.01215214	0	2537.58	-0.00076397		3067.61	0.00908033		3597.6	-0.00085957	0.00051461	4127.6	-0.01416369	0	
417.79	0.07675102	0.0738603	947.79	0.01029075		1477.78	0.01076087		2007.79	-0.012909	0	2537.78	0.00021124		3067.81	0.00925507		3597.8	-0.00083224	0.00050975	4127.8	-0.01317651	0	
417.99	0.07833724	0.07385685	947.99	0.0104553		1477.98	0.01031428		2007.99	-0.01348096	0	2537.98	0.00067446		3068.01	0.0087636		3598	-0.00124208	0.00050494	4128	-0.01309184	0	
418.19	0.07782449	0.07385339	948.19	0.01076991		1478.18	0.00911382		2008.19	-0.01403003	0	2538.18	0.0008998		3068.21	0.00900221		3598.2	-0.00167445	0.00050017	4128.2	-0.01211768	0	
418.39	0.07790444	0.07384994	948.39	0.01130052		1478.38	0.00930133		2008.39	-0.01526027	0	2538.38	0.00134139		3068.41	0.00863977		3598.4	-0.0021476	0.00049544	4128.4	-0.01239955	0	
418.59	0.07837623	0.07384648	948.59	0.01123418		1478.58	0.0090144		2008.59	-0.0152544	0	2538.58	0.00196569		3068.61	0.00832937		3598.6	-0.00292666	0.00049076	4128.6	-0.01311908	0	
418.79	0.07808127	0.07384303	948.79	0.01129685		1478.78	0.00939673		2008.79	-0.01501433	0	2538.78	0.00245418		3068.81	0.00812114		3598.8	-0.00336424	0.00048613	4128.8	-0.01249931	0	
418.99	0.07749427	0.07383957	948.99	0.0099194		1478.98	0.00932086		2008.99	-0.01569047	0	2538.98	0.00329477		3069.01	0.00882937		3599	-0.00396885	0.00048154	4129	-0.0124159	0	
419.19	0.07879327	0.07383612	949.19	0.00878879		1479.18	0.01008084		2009.19	-0.01578101	0	2539.18	0.00398457		3069.21	0.00783037		3599.2	-0.00521691	0.00047699	4129.2	-0.01242784	0	
419.39	0.07857582	0.07383266	949.39	0.00808602		1479.38	0.01096746		2009.39	-0.01622877	0	2539.38	0.00457545		3069.41	0.00814396		3599.4	-0.00600031	0.00047248	4129.4	-0.01201331	0	
419.59	0.07930733	0.07382921	949.59	0.00728516		1479.58	0.01173518		2009.59	-0.01611471	0	2539.58	0.00492773		3069.61	0.00797879		3599.6	-0.00575989	0.00046802	4129.6	-0.01140746	0	
419.79	0.07937488	0.07382575	949.79	0.00697695		1479.78	0.01167712		2009.79	-0.01579915	0	2539.78	0.00472469		3069.81	0.00804476		3599.8	-0.00608847	0.0004636	4129.8	-0.01122307	0	
419.99	0.07980157	0.0738223	949.99	0.00694143		1479.98	0.01214783		2009.99	-0.0154103	0	2539.98	0.00446203		3070.01	0.00806658		3600	-0.00490517	0.00045922	4130	-0.01132187	0	
420.19	0.07933833	0.07381885	950.19	0.00660107		1480.18	0.01238985		2010.19	-0.01492321	0	2540.18	0.00348141		3070.21	0.00794697		3600.2	-0.00469738	0.00045488	4130.2	-0.01182295	0	
420.39	0.07983722	0.07381539	950.39	0.00544277		1480.38	0.01285642		2010.39	-0.01452072	0	2540.38	0.00354142		3070.41	0.00819097		3600.4	-0.00493669	0.00045059	4130.4	-0.01128397	0	
420.59	0.07985848	0.07381194	950.59	0.00559464		1480.58	0.01321877		2010.59	-0.01466725	0	2540.58	0.00326457		3070.61	0.008504		3600.6	-0.00453677	0.00044633	4130.6	-0.01166738	0	
420.79	0.07981464	0.07380849	950.79	0.00622229		1480.78	0.01309343		2010.79	-0.01361421	0	2540.78	0.00253474		3070.81	0.00859773		3600.8	-0.00364405	0.00044212	4130.8	-0.01207718	0	
420.99	0.07911212	0.07380503	950.99	0.00679663		1480.98	0.01274052		2010.99	-0.0134219	0	2540.98	0.00182152		3071.01	0.01018236		3601	-0.00327553	0.00043794	4131	-0.01235792	0	
421.19	0.07908184	0.07380158	951.19	0.00751296		1481.18	0.01291159		2011.19	-0.01285158	0	2541.18	0.00128593		3071.21	0.01070068		3601.2	-0.00325253	0.0004338	4131.2	-0.01159606	0	
421.39	0.07908121	0.07379813	951.39	0.00718668		1481.38	0.01305625		2011.39	-0.0125272	0	2541.38	0.00083461		3071.41	0.0107341		3601.4	-0.00260633	0.00042971	4131.4	-0.01112272	0	
421.59	0.07923767	0.07379467	951.59	0.00748551		1481.58	0.01340862		2011.59	-0.01355606	0	2541.58	0.00123293		3071.61	0.01057433		3601.6	-0.0014945	0.00042565	4131.6	-0.01092879	0	
421.79	0.07932273	0.07379122	951.79	0.0075877		1481.78	0.01309625		2011.79	-0.01367508	0	2541.78	0.00087727		3071.81	0.01044142		3601.8	-0.00170302	0.00042163	4131.8	-0.01026009	0	
421.99	0.07893916	0.07378777	951.99	0.00803402		1481.98	0.01222321		2011.99	-0.01315083	0	2541.98	0.00045334		3072.01	0.00999903		3602	-0.00089841	0.00041764	4132	-0.01098064	0	
422.19	0.07759841	0.07378432	952.19	0.00822412		1482.18	0.01153996		2012.19	-0.01367091	0	2542.18	0.00054469		3072.21	0.00940841		3602.2	-0.00167513	0.0004137	4132.2	-0.01178125	0	
422.39	0.07739379	0.07378087	952.39	0.00819462		1482.38	0.0117673		2012.39	-0.01422479	0	2542.38	0.0012013		3072.41	0.00906282		3602.4	-0.00124202	0.00040979	4132.4	-0.01260481	0	
422.59	0.07625795	0.07377741	952.59	0.00729921		1482.58	0.01182158		2012.59	-0.01404018	0	2542.58	0.00205177		3072.61	0.00927916		3602.6	-0.00136264	0.00040592	4132.6	-0.01270191	0	
422.79	0.07560203	0.07377396	952.79	0.00706744		1482.78	0.01211083		2012.79	-0.01471068	0	2542.78	0.00264039		3072.81	0.00921115		3602.8	-0.00169688	0.00040209	4132.8	-0.01217423	0	
422.99	0.07506645	0.07377051	952.99	0.00632524		1482.98	0.01137773		2012.99	-0.0153782	0	2542.98	0.00252937		3073.01	0.00905287		3603	-0.0018705	0.00039829	4133	-0.01263707	0	
423.19	0.07437721	0.07376706	953.19	0.00626009		1483.18	0.01202743		2013.19	-0.01539945	0	2543.18	0.00235794		3073.21	0.00870426		3603.2	-0.00250468	0.00039453	4133.2	-0.01169463	0	
423.39	0.07426551	0.07376361	953.39	0.00731905		1483.38	0.01129757		2013.39	-0.01479143	0	2543.38	0.00298508		3073.41	0.00870982		3603.4	-0.00355415	0.0003908	4133.4	-0.01179035	0	
423.59	0.07438346	0.07376016	953.59	0.00734114		1483.58	0.01081516		2013.59	-0.01419014	0	2543.58	0.00232116		3073.61	0.00816449		3603.6	-0.00407196	0.00038711	4133.6	-0.01109553	0	
423.79	0.07432945	0.07375671	953.79	0.00793313		1483.78	0.01056846		2013.79	-0.01393899	0	2543.78	0.00178347		3073.81	0.0077509		3603.8	-0.00443813	0.00038345	4133.8	-0.01131676	0	
423.99	0.07454123	0.07375326	953.99	0.00859881		1483.98	0.0105404		2013.99	-0.01461382	0	2543.98	0.00176583		3074.01	0.00782173		3604	-0.00327392	0.00037983	4134	-0.0116868	0	
424.19	0.07402724	0.07374981	954.19	0.00830118		1484.18	0.01005714		2014.19	-0.01465432	0	2544.18	0.00064392		3074.21	0.00751878		3604.2	-0.00389028	0.00037624	4134.2	-0.01120778	0	
424.39	0.0736319	0.07374635	954.39	0.00888019		1484.38	0.01002025		2014.39	-0.01463441	0	2544.38	0.00024063		3074.41	0.00797859		3604.4	-0.00430666	0.00037269	4134.4	-0.01132686	0	
424.59	0.07352239	0.0737429	954.59	0.01006774		1484.58	0.01038874		2014.59	-0.01476154	0	2544.58	-0.00060654		3074.61	0.00800664		3604.6	-0.00436579	0.00036917	4134.6	-0.01175036	0	
424.79	0.07354793	0.07373945	954.79	0.01054949		1484.78	0.01113427		2014.79	-0.01496705	0	2544.78	-0.00171366		3074.81	0.00784083		3604.8	-0.00394173	0.00036568	4134.8	-0.0114661	0	
424.99	0.07345358	0.073736	954.99	0.01123801		1484.98	0.01193571		2014.99	-0.01547769	0	2544.98	-0.00300928		3075.01	0.00886884		3605	-0.00374384	0.00036223	4135	-0.01041198	0	
425.19	0.07423643	0.07373255	955.19	0.01038111		1485.18	0.01196231		2015.19	-0.01540017	0	2545.18	-0.00289235		3075.21	0.00841501		3605.2	-0.00429045	0.00035881	4135.2	-0.00909072	0	
425.39	0.07534933	0.07372911	955.39	0.00889392		1485.38	0.01254073		2015.39	-0.01530803	0	2545.38	-0.00371991		3075.41	0.00916385		3605.4	-0.00387297	0.00035542	4135.4	-0.00899434	0	
425.59	0.07627214	0.07372566	955.59	0.00849558		1485.58	0.01400975		2015.59	-0.01596126	0	2545.58	-0.00364222		3075.61	0.00904915		3605.6	-0.00368951	0.00035206	4135.6	-0.00926934	0	
425.79	0.07636185	0.07372221	955.79	0.00758537		1485.78	0.01448125		2015.79	-0.01540435	0	2545.78	-0.00381447		3075.81	0.00888986		3605.8	-0.00309467	0.00034874	4135.8	-0.00968251	0	
425.99	0.07686006	0.07371876	955.99	0.00747441		1485.98	0.01421726		2015.99	-0.01529672	0	2545.98	-0.00316097		3076.01	0.00867814		3606	-0.00332589	0.00034544	4136	-0.01095683	0	
426.19	0.0766654	0.07371531	956.19	0.00751614		1486.18	0.01484377		2016.19	-0.01580026	0	2546.18	-0.00222676		3076.21	0.00804981		3606.2	-0.00390397	0.00034218	4136.2	-0.01165441	0	
426.39	0.07655876	0.07371186	956.39	0.00618911		1486.38	0.0150007		2016.39	-0.01536427	0	2546.38	-0.00138173		3076.41	0.0083221		3606.4	-0.00346348	0.00033895	4136.4	-0.01157444	0	
426.59	0.07634523	0.07370841	956.59	0.00595426		1486.58	0.014321		2016.59	-0.01492532	0	2546.58	-0.00033945		3076.61	0.00748635		3606.6	-0.00424531	0.00033575	4136.6	-0.01228154	0	
426.79	0.07612737	0.07370496	956.79	0.00546157		1486.78	0.01312774		2016.79	-0.01454219	0	2546.78	0.00075143		3076.81	0.00750156		3606.8	-0.00461191	0.00033257	4136.8	-0.01296128	0	
426.99	0.07686037	0.07370151	956.99	0.00538613		1486.98	0.01255238		2016.99	-0.01411282	0	2546.98	0.00169836		3077.01	0.00737894		3607	-0.00548626	0.00032943	4137	-0.01298498	0	
427.19	0.07660515	0.07369807	957.19	0.00550792		1487.18	0.01240124		2017.19	-0.01377535	0	2547.18	0.00234088		3077.21	0.00686184		3607.2	-0.00569762	0.00032632	4137.2	-0.01279461	0	
427.39	0.07700282	0.07369462	957.39	0.00620961		1487.38	0.0118369		2017.39	-0.01339839	0	2547.38	0.00324493		3077.41	0.00584587		3607.4	-0.00721821	0.00032324	4137.4	-0.01415358	0	
427.59	0.07671258	0.07369117	957.59	0.00613022		1487.58	0.01219532		2017.59	-0.01327974	0	2547.58	0.0036247		3077.61	0.00473413		3607.6	-0.00716981	0.00032019	4137.6	-0.01460352	0	
427.79	0.0774198	0.07368772	957.79	0.0071584		1487.78	0.01175317		2017.79	-0.01223492	0	2547.78	0.00356135		3077.81	0.00422492		3607.8	-0.00750966	0.00031716	4137.8	-0.01557725	0	
427.99	0.07737558	0.07368428	957.99	0.00809296		1487.98	0.01168408		2017.99	-0.01208971	0	2547.98	0.0041756		3078.01	0.00403615		3608	-0.00736849	0.00031417	4138	-0.01523109	0	
428.19	0.07700759	0.07368083	958.19	0.00846308		1488.18	0.01147583		2018.19	-0.01130707	0	2548.18	0.00369118		3078.21	0.00348788		3608.2	-0.00757808	0.0003112	4138.2	-0.01537146	0	
428.39	0.07663734	0.07367738	958.39	0.00890242		1488.38	0.01111576		2018.39	-0.01091058	0	2548.38	0.00321992		3078.41	0.0044869		3608.4	-0.00843078	0.00030826	4138.4	-0.01579631	0	
428.59	0.07698508	0.07367393	958.59	0.00959464		1488.58	0.01096759		2018.59	-0.01124723	0	2548.58	0.00308056		3078.61	0.00469731		3608.6	-0.00783336	0.00030535	4138.6	-0.01531734	0	
428.79	0.07637792	0.07367049	958.79	0.01005391		1488.78	0.01126995		2018.79	-0.01176059	0	2548.78	0.0020483		3078.81	0.00527394		3608.8	-0.0073095	0.00030246	4138.8	-0.01535426	0	
428.99	0.07572323	0.07366704	958.99	0.0103432		1488.98	0.01120947		2018.99	-0.01153062	0	2548.98	0.00140866		3079.01	0.00504319		3609	-0.00710985	0.00029961	4139	-0.01573353	0	
429.19	0.0761766	0.07366359	959.19	0.00978871		1489.18	0.01037483		2019.19	-0.0123039	0	2549.18	0.00118971		3079.21	0.0051459		3609.2	-0.00680204	0.00029678	4139.2	-0.01578476	0	
429.39	0.07548664	0.07366015	959.39	0.00944953		1489.38	0.01046362		2019.39	-0.01249898	0	2549.38	0.00013802		3079.41	0.00577778		3609.4	-0.00627207	0.00029397	4139.4	-0.01610064	0	
429.59	0.07549728	0.0736567	959.59	0.00951594		1489.58	0.01088101		2019.59	-0.01359002	0	2549.58	0.00065863		3079.61	0.00522514		3609.6	-0.00544063	0.0002912	4139.6	-0.01567482	0	
429.79	0.07497088	0.07365326	959.79	0.00962977		1489.78	0.01037306		2019.79	-0.01375068	0	2549.78	0.00115149		3079.81	0.00553405		3609.8	-0.00502106	0.00028845	4139.8	-0.01569219	0	
429.99	0.07529715	0.07364981	959.99	0.00981941		1489.98	0.00994836		2019.99	-0.0141447	0	2549.98	0.00100787		3080.01	0.00573154		3610	-0.00524919	0.00028572	4140	-0.01512403	0	
430.19	0.07449313	0.07364636	960.19	0.01012932		1490.18	0.01000102		2020.19	-0.01472597	0	2550.18	0.00135806		3080.21	0.00564085		3610.2	-0.00396726	0.00028302	4140.2	-0.01450074	0	
430.39	0.07487425	0.07364292	960.39	0.00905402		1490.38	0.0098321		2020.39	-0.01605076	0	2550.38	0.00127182		3080.41	0.00533097		3610.4	-0.0039345	0.00028035	4140.4	-0.0140937	0	
430.59	0.07528792	0.07363947	960.59	0.00902759		1490.58	0.00896777		2020.59	-0.01699425	0	2550.58	0.00175406		3080.61	0.00541625		3610.6	-0.00349929	0.0002777	4140.6	-0.01393952	0	
430.79	0.07584557	0.07363603	960.79	0.00827987		1490.78	0.00867385		2020.79	-0.01719913	0	2550.78	0.00137062		3080.81	0.00548328		3610.8	-0.0033779	0.00027508	4140.8	-0.01337832	0	
430.99	0.0777924	0.07363258	960.99	0.0082912		1490.98	0.0092674		2020.99	-0.01705653	0	2550.98	0.00111362		3081.01	0.00417121		3611	-0.0027145	0.00027248	4141	-0.0131317	0	
431.19	0.07783808	0.07362914	961.19	0.00814717		1491.18	0.00985784		2021.19	-0.0174303	0	2551.18	0.00061435		3081.21	0.00317481		3611.2	-0.00314234	0.00026991	4141.2	-0.01320764	0	
431.39	0.07847409	0.07362569	961.39	0.00755204		1491.38	0.01013517		2021.39	-0.01715574	0	2551.38	-0.00021167		3081.41	0.00366105		3611.4	-0.00422874	0.00026736	4141.4	-0.01366437	0	
431.59	0.07884663	0.07362225	961.59	0.00688566		1491.58	0.01071174		2021.59	-0.01716773	0	2551.58	-0.00027917		3081.61	0.00405409		3611.6	-0.00381177	0.00026483	4141.6	-0.01400911	0	
431.79	0.07915132	0.0736188	961.79	0.00704879		1491.78	0.01125296		2021.79	-0.01607674	0	2551.78	-0.0008164		3081.81	0.0044778		3611.8	-0.00484841	0.00026233	4141.8	-0.01360239	0	
431.99	0.07898104	0.07361536	961.99	0.00612488		1491.98	0.0112611		2021.99	-0.01600482	0	2551.98	-0.00068902		3082.01	0.00489467		3612	-0.00507628	0.00025985	4142	-0.01313506	0	
432.19	0.07870661	0.07361192	962.19	0.00554161		1492.18	0.01126812		2022.19	-0.01537621	0	2552.18	-0.00127805		3082.21	0.00575166		3612.2	-0.00481323	0.0002574	4142.2	-0.01455038	0	
432.39	0.0782418	0.07360847	962.39	0.00565018		1492.38	0.01153511		2022.39	-0.01544078	0	2552.38	-0.00140451		3082.41	0.00705707		3612.4	-0.00519884	0.00025497	4142.4	-0.01390843	0	
432.59	0.07778262	0.07360503	962.59	0.00572675		1492.58	0.01245577		2022.59	-0.01539792	0	2552.58	-0.00155494		3082.61	0.0072601		3612.6	-0.00466029	0.00025256	4142.6	-0.01394666	0	
432.79	0.07680358	0.07360159	962.79	0.00461415		1492.78	0.01273671		2022.79	-0.01540853	0	2552.78	-0.00170647		3082.81	0.00722669		3612.8	-0.00415618	0.00025017	4142.8	-0.01513186	0	
432.99	0.07622692	0.07359814	962.99	0.00365874		1492.98	0.01187847		2022.99	-0.01500628	0	2552.98	-0.00235248		3083.01	0.00707543		3613	-0.00432054	0.00024781	4143	-0.01536582	0	
433.19	0.07632995	0.0735947	963.19	0.00302252		1493.18	0.01203981		2023.19	-0.01586241	0	2553.18	-0.00177518		3083.21	0.0075348		3613.2	-0.00409559	0.00024547	4143.2	-0.01514672	0	
433.39	0.07450656	0.07359126	963.39	0.00287829		1493.38	0.01180513		2023.39	-0.01540516	0	2553.38	-0.001289		3083.41	0.00714874		3613.4	-0.00393211	0.00024315	4143.4	-0.0143034	0	
433.59	0.07485168	0.07358781	963.59	0.00319385		1493.58	0.01236318		2023.59	-0.01605422	0	2553.58	-0.00010054		3083.61	0.00716063		3613.6	-0.00337767	0.00024085	4143.6	-0.01381171	0	
433.79	0.07418662	0.07358437	963.79	0.00344628		1493.78	0.01326069		2023.79	-0.01562534	0	2553.78	0.00050981		3083.81	0.00696161		3613.8	-0.00432618	0.00023858	4143.8	-0.01409539	0	
433.99	0.07388346	0.07358093	963.99	0.00400844		1493.98	0.01351113		2023.99	-0.01604356	0	2553.98	0.00049887		3084.01	0.00761815		3614	-0.00452824	0.00023633	4144	-0.01326128	0	
434.19	0.07404865	0.07357748	964.19	0.00418951		1494.18	0.01388617		2024.19	-0.01637281	0	2554.18	0.00161443		3084.21	0.00761814		3614.2	-0.00419391	0.00023409	4144.2	-0.01344778	0	
434.39	0.07387366	0.07357404	964.39	0.00462808		1494.38	0.01410569		2024.39	-0.01674335	0	2554.38	0.00241232		3084.41	0.00725449		3614.4	-0.00443547	0.00023188	4144.4	-0.01336779	0	
434.59	0.07444395	0.0735706	964.59	0.00577757		1494.58	0.01486061		2024.59	-0.01577232	0	2554.58	0.00322197		3084.61	0.00653779		3614.6	-0.00502848	0.00022969	4144.6	-0.01263654	0	
434.79	0.0752883	0.07356716	964.79	0.00684346		1494.78	0.01499394		2024.79	-0.0142521	0	2554.78	0.00278559		3084.81	0.00517049		3614.8	-0.00562175	0.00022752	4144.8	-0.01222015	0	
434.99	0.07505206	0.07356372	964.99	0.00787106		1494.98	0.01512486		2024.99	-0.01383719	0	2554.98	0.00333933		3085.01	0.00428852		3615	-0.00495914	0.00022537	4145	-0.01302386	0	
435.19	0.07424383	0.07356027	965.19	0.00837452		1495.18	0.01518704		2025.19	-0.01407735	0	2555.18	0.00322334		3085.21	0.00431941		3615.2	-0.00607808	0.00022325	4145.2	-0.01367513	0	
435.39	0.07434999	0.07355683	965.39	0.00822332		1495.38	0.0140239		2025.39	-0.01324341	0	2555.38	0.00298461		3085.41	0.00558916		3615.4	-0.00602543	0.00022114	4145.4	-0.01405442	0	
435.59	0.07457096	0.07355339	965.59	0.00817819		1495.58	0.01442522		2025.59	-0.01373401	0	2555.58	0.00324766		3085.61	0.00590855		3615.6	-0.00579084	0.00021905	4145.6	-0.01377812	0	
435.79	0.07497991	0.07354995	965.79	0.00844797		1495.78	0.01369636		2025.79	-0.01346568	0	2555.78	0.00286341		3085.81	0.00508601		3615.8	-0.00609431	0.00021698	4145.8	-0.01326313	0	
435.99	0.07544647	0.07354651	965.99	0.00889994		1495.98	0.01311921		2025.99	-0.01326208	0	2555.98	0.0028396		3086.01	0.00490084		3616	-0.00514654	0.00021493	4146	-0.013875	0	
436.19	0.07561636	0.07354307	966.19	0.00899343		1496.18	0.01260314		2026.19	-0.01285867	0	2556.18	0.00226828		3086.21	0.00472588		3616.2	-0.00416363	0.0002129	4146.2	-0.01420759	0	
436.39	0.07516604	0.07353963	966.39	0.00904		1496.38	0.01229025		2026.39	-0.01251649	0	2556.38	0.00147277		3086.41	0.00443857		3616.4	-0.00363299	0.00021089	4146.4	-0.01360328	0	
436.59	0.07494296	0.07353619	966.59	0.00793899		1496.58	0.01163457		2026.59	-0.01258872	0	2556.58	0.00115305		3086.61	0.00421357		3616.6	-0.00329721	0.0002089	4146.6	-0.01381395	0	
436.79	0.07526156	0.07353275	966.79	0.00693623		1496.78	0.01077464		2026.79	-0.01261558	0	2556.78	0.00062949		3086.81	0.00405214		3616.8	-0.00286199	0.00020692	4146.8	-0.01433983	0	
436.99	0.07570816	0.07352931	966.99	0.00679742		1496.98	0.01050467		2026.99	-0.01257385	0	2556.98	0.00067503		3087.01	0.00396403		3617	-0.0031398	0.00020497	4147	-0.01411569	0	
437.19	0.07561617	0.07352587	967.19	0.00591024		1497.18	0.01139748		2027.19	-0.01230618	0	2557.18	0.00075315		3087.21	0.00404654		3617.2	-0.00298375	0.00020303	4147.2	-0.01491712	0	
437.39	0.07453095	0.07352243	967.39	0.00631942		1497.38	0.01058496		2027.39	-0.01211581	0	2557.38	0.00054356		3087.41	0.00450735		3617.4	-0.00273315	0.00020112	4147.4	-0.01482064	0	
437.59	0.0754277	0.07351899	967.59	0.00636647		1497.58	0.01076831		2027.59	-0.01220635	0	2557.58	0.00098196		3087.61	0.00482486		3617.6	-0.00283046	0.00019922	4147.6	-0.01505078	0	
437.79	0.07466068	0.07351555	967.79	0.0063757		1497.78	0.01061695		2027.79	-0.01138392	0	2557.78	0.00059671		3087.81	0.00512811		3617.8	-0.00345783	0.00019733	4147.8	-0.01561862	0	
437.99	0.07473212	0.07351211	967.99	0.0067726		1497.98	0.01034462		2027.99	-0.0111028	0	2557.98	0.00079539		3088.01	0.00665661		3618	-0.0030206	0.00019547	4148	-0.01512152	0	
438.19	0.07464649	0.07350867	968.19	0.0063216		1498.18	0.01094981		2028.19	-0.01038231	0	2558.18	0.00176059		3088.21	0.00667893		3618.2	-0.00239789	0.00019362	4148.2	-0.01493148	0	
438.39	0.07421659	0.07350523	968.39	0.006608		1498.38	0.01162677		2028.39	-0.01077488	0	2558.38	0.00178323		3088.41	0.00692769		3618.4	-0.00187981	0.0001918	4148.4	-0.01456637	0	
438.59	0.07507376	0.07350179	968.59	0.00719414		1498.58	0.01285542		2028.59	-0.01005241	0	2558.58	0.00105274		3088.61	0.00725821		3618.6	-0.0028907	0.00018998	4148.6	-0.01453651	0	
438.79	0.07462271	0.07349835	968.79	0.00704693		1498.78	0.01190847		2028.79	-0.01021313	0	2558.78	0.00040517		3088.81	0.00709098		3618.8	-0.00253989	0.00018819	4148.8	-0.01439639	0	
438.99	0.07401556	0.07349491	968.99	0.00755476		1498.98	0.01174969		2028.99	-0.01091525	0	2558.98	0.00046585		3089.01	0.00741833		3619	-0.00154117	0.00018641	4149	-0.01431152	0	
439.19	0.07441029	0.07349148	969.19	0.00752128		1499.18	0.01143904		2029.19	-0.01145772	0	2559.18	0.00034473		3089.21	0.00795513		3619.2	-0.00268761	0.00018465	4149.2	-0.01336172	0	
439.39	0.07425795	0.07348804	969.39	0.00755972		1499.38	0.01073464		2029.39	-0.01204261	0	2559.38	0.00028244		3089.41	0.0090212		3619.4	-0.00263081	0.00018291	4149.4	-0.01281506	0	
439.59	0.07479813	0.0734846	969.59	0.00667711		1499.58	0.01118262		2029.59	-0.01388595	0	2559.58	-0.00015835		3089.61	0.00916972		3619.6	-0.00266296	0.00018118	4149.6	-0.01210217	0	
439.79	0.07474608	0.07348116	969.79	0.00764577		1499.78	0.01056221		2029.79	-0.01464566	0	2559.78	-0.00018764		3089.81	0.00803462		3619.8	-0.0020838	0.00017947	4149.8	-0.01243744	0	
439.99	0.07507222	0.07347772	969.99	0.00843247		1499.98	0.01081013		2029.99	-0.01472531	0	2559.98	-0.00101748		3090.01	0.00743528		3620	-0.00063805	0.00017777	4150	-0.01269701	0	
440.19	0.07450323	0.07347429	970.19	0.00776532		1500.18	0.00938784		2030.19	-0.01535841	0	2560.18	-0.00157933		3090.21	0.00724225		3620.2	-0.00015434	0.00017609	4150.2	-0.01225592	0	
440.39	0.07335946	0.07347085	970.39	0.00730019		1500.38	0.00883884		2030.39	-0.01582339	0	2560.38	-0.0020141		3090.41	0.00692179		3620.4	0.00011487	0.00017443	4150.4	-0.01214627	0	
440.59	0.07292527	0.07346741	970.59	0.00690509		1500.58	0.00835593		2030.59	-0.01678617	0	2560.58	-0.00097757		3090.61	0.00733533		3620.6	0.00041258	0.00017278	4150.6	-0.01208222	0	
440.79	0.07266376	0.07346397	970.79	0.00678709		1500.78	0.00901845		2030.79	-0.01677913	0	2560.78	-0.00101241		3090.81	0.00702629		3620.8	-0.00039871	0.00017115	4150.8	-0.01203905	0	
440.99	0.07259948	0.07346054	970.99	0.00714009		1500.98	0.00837154		2030.99	-0.01700542	0	2560.98	-0.0000049		3091.01	0.00729838		3621	-0.00159132	0.00016953	4151	-0.01254724	0	
441.19	0.07250199	0.0734571	971.19	0.00632894		1501.18	0.00802788		2031.19	-0.01671168	0	2561.18	-0.00009568		3091.21	0.00764412		3621.2	-0.00205608	0.00016793	4151.2	-0.01321059	0	
441.39	0.07150136	0.07345366	971.39	0.00691697		1501.38	0.00739191		2031.39	-0.01659489	0	2561.38	0.00057805		3091.41	0.00804453		3621.4	-0.00252814	0.00016635	4151.4	-0.01343818	0	
441.59	0.07163141	0.07345023	971.59	0.00668295		1501.58	0.00732225		2031.59	-0.01661018	0	2561.58	0.00119107		3091.61	0.00813778		3621.6	-0.0027892	0.00016478	4151.6	-0.01344466	0	
441.79	0.07115531	0.07344679	971.79	0.00674782		1501.78	0.00707094		2031.79	-0.01646097	0	2561.78	0.00115661		3091.81	0.00850941		3621.8	-0.00314871	0.00016322	4151.8	-0.01405536	0	
441.99	0.07129226	0.07344335	971.99	0.00672338		1501.98	0.00770177		2031.99	-0.01652107	0	2561.98	0.0015952		3092.01	0.00897478		3622	-0.00305648	0.00016168	4152	-0.01410698	0	
442.19	0.07190278	0.07343992	972.19	0.00563223		1502.18	0.00775442		2032.19	-0.01676199	0	2562.18	0.00182847		3092.21	0.00792527		3622.2	-0.00355524	0.00016015	4152.2	-0.01403067	0	
442.39	0.07263199	0.07343648	972.39	0.00566501		1502.38	0.00828823		2032.39	-0.01679118	0	2562.38	0.00136612		3092.41	0.00748533		3622.4	-0.00443842	0.00015864	4152.4	-0.01387025	0	
442.59	0.07317687	0.07343305	972.59	0.00637819		1502.58	0.00816211		2032.59	-0.01699615	0	2562.58	-0.00021443		3092.61	0.00757655		3622.6	-0.00575764	0.00015714	4152.6	-0.01370237	0	
442.79	0.07380466	0.07342961	972.79	0.00629306		1502.78	0.00848587		2032.79	-0.01682709	0	2562.78	0.00046319		3092.81	0.00618118		3622.8	-0.00590439	0.00015566	4152.8	-0.01361339	0	
442.99	0.07490728	0.07342618	972.99	0.00661896		1502.98	0.00966032		2032.99	-0.01706062	0	2562.98	0.00026608		3093.01	0.0058917		3623	-0.00643865	0.00015418	4153	-0.01347149	0	
443.19	0.07507392	0.07342274	973.19	0.00626941		1503.18	0.00957283		2033.19	-0.01748048	0	2563.18	-0.00003157		3093.21	0.00626123		3623.2	-0.00735273	0.00015273	4153.2	-0.01343293	0	
443.39	0.07495519	0.07341931	973.39	0.00626353		1503.38	0.01055784		2033.39	-0.01827645	0	2563.38	-0.00126867		3093.41	0.00549793		3623.4	-0.00761916	0.00015129	4153.4	-0.0145288	0	
443.59	0.07640974	0.07341587	973.59	0.00614861		1503.58	0.01133746		2033.59	-0.0193732	0	2563.58	-0.00134948		3093.61	0.00460333		3623.6	-0.00749503	0.00014986	4153.6	-0.01525288	0	
443.79	0.07617905	0.07341244	973.79	0.00636913		1503.78	0.01153429		2033.79	-0.01840891	0	2563.78	-0.00145091		3093.81	0.00423034		3623.8	-0.00669902	0.00014844	4153.8	-0.01604355	0	
443.99	0.07683214	0.073409	973.99	0.00595765		1503.98	0.01188979		2033.99	-0.01767501	0	2563.98	-0.00192862		3094.01	0.00412623		3624	-0.00618358	0.00014704	4154	-0.01628439	0	
444.19	0.07511341	0.07340557	974.19	0.00568699		1504.18	0.01104193		2034.19	-0.01781424	0	2564.18	-0.00179452		3094.21	0.00491287		3624.2	-0.0059114	0.00014565	4154.2	-0.01601522	0	
444.39	0.07471758	0.07340213	974.39	0.00519815		1504.38	0.01172461		2034.39	-0.01788961	0	2564.38	-0.00210298		3094.41	0.00554337		3624.4	-0.00541522	0.00014427	4154.4	-0.01610114	0	
444.59	0.07449138	0.0733987	974.59	0.00505968		1504.58	0.01212401		2034.59	-0.01844311	0	2564.58	-0.00187623		3094.61	0.00581772		3624.6	-0.00577946	0.00014291	4154.6	-0.01699752	0	
444.79	0.07488535	0.07339526	974.79	0.00463646		1504.78	0.01297445		2034.79	-0.01775377	0	2564.78	-0.00181446		3094.81	0.00577748		3624.8	-0.00685669	0.00014156	4154.8	-0.01725442	0	
444.99	0.07474059	0.07339183	974.99	0.0046071		1504.98	0.01237643		2034.99	-0.01715063	0	2564.98	-0.0014998		3095.01	0.00582793		3625	-0.00684774	0.00014023	4155	-0.01692286	0	
445.19	0.07410228	0.0733884	975.19	0.0042075		1505.18	0.0130045		2035.19	-0.01646032	0	2565.18	-0.00150508		3095.21	0.00675306		3625.2	-0.00618258	0.0001389	4155.2	-0.01627464	0	
445.39	0.07356389	0.07338496	975.39	0.00490394		1505.38	0.01352648		2035.39	-0.0162133	0	2565.38	-0.00055306		3095.41	0.00702658		3625.4	-0.00548597	0.00013759	4155.4	-0.01582531	0	
445.59	0.07373919	0.07338153	975.59	0.00473966		1505.58	0.01349483		2035.59	-0.01631174	0	2565.58	-0.00016295		3095.61	0.0073608		3625.6	-0.00455935	0.00013629	4155.6	-0.0157163	0	
445.79	0.07433635	0.0733781	975.79	0.00442443		1505.78	0.01360868		2035.79	-0.01613428	0	2565.78	0.00023441		3095.81	0.00727485		3625.8	-0.00426007	0.000135	4155.8	-0.01556434	0	
445.99	0.07481882	0.07337466	975.99	0.00529853		1505.98	0.01382143		2035.99	-0.01483337	0	2565.98	0.00087047		3096.01	0.00776277		3626	-0.00318137	0.00013373	4156	-0.01502276	0	
446.19	0.07569425	0.07337123	976.19	0.00570106		1506.18	0.01301275		2036.19	-0.01408921	0	2566.18	0.00138574		3096.21	0.00737302		3626.2	-0.00366027	0.00013246	4156.2	-0.01305409	0	
446.39	0.0761793	0.0733678	976.39	0.0062499		1506.38	0.01279292		2036.39	-0.0138329	0	2566.38	0.00104872		3096.41	0.00734631		3626.4	-0.0037559	0.00013121	4156.4	-0.01164554	0	
446.59	0.07647383	0.07336437	976.59	0.00643433		1506.58	0.01253876		2036.59	-0.01380298	0	2566.58	0.00062642		3096.61	0.00686882		3626.6	-0.0034544	0.00012997	4156.6	-0.01098064	0	
446.79	0.07722739	0.07336093	976.79	0.00622206		1506.78	0.01274571		2036.79	-0.01242717	0	2566.78	0.0007009		3096.81	0.00661057		3626.8	-0.00323597	0.00012875	4156.8	-0.01156979	0	
446.99	0.07730104	0.0733575	976.99	0.00614734		1506.98	0.01221741		2036.99	-0.01338662	0	2566.98	-0.00000875		3097.01	0.00637224		3627	-0.00335739	0.00012753	4157	-0.0116795	0	
447.19	0.07671206	0.07335407	977.19	0.00623058		1507.18	0.0108327		2037.19	-0.01348249	0	2567.18	-0.00000315		3097.21	0.00660486		3627.2	-0.00290928	0.00012632	4157.2	-0.01195063	0	
447.39	0.07660523	0.07335064	977.39	0.00634796		1507.38	0.01049395		2037.39	-0.014023	0	2567.38	-0.00087185		3097.41	0.00587648		3627.4	-0.00377859	0.00012513	4157.4	-0.01227565	0	
447.59	0.07660318	0.07334721	977.59	0.0068853		1507.58	0.00960682		2037.59	-0.01408413	0	2567.58	-0.00017464		3097.61	0.00633529		3627.6	-0.00312439	0.00012395	4157.6	-0.01211229	0	
447.79	0.07492788	0.07334377	977.79	0.00650479		1507.78	0.0090382		2037.79	-0.01309127	0	2567.78	-0.0013695		3097.81	0.00684417		3627.8	-0.00312224	0.00012278	4157.8	-0.01255164	0	
447.99	0.07569268	0.07334034	977.99	0.00732743		1507.98	0.00814927		2037.99	-0.01399877	0	2567.98	-0.00061445		3098.01	0.00719408		3628	-0.00318354	0.00012162	4158	-0.01271795	0	
448.19	0.07502406	0.07333691	978.19	0.00756612		1508.18	0.00727995		2038.19	-0.01491795	0	2568.18	-0.00086704		3098.21	0.00793752		3628.2	-0.00258197	0.00012047	4158.2	-0.01299629	0	
448.39	0.07568083	0.07333348	978.39	0.00685027		1508.38	0.00705072		2038.39	-0.01515226	0	2568.38	-0.00181233		3098.41	0.00761382		3628.4	-0.00311806	0.00011933	4158.4	-0.01330978	0	
448.59	0.0755062	0.07333005	978.59	0.00726751		1508.58	0.00679888		2038.59	-0.01577004	0	2568.58	-0.00202478		3098.61	0.00670178		3628.6	-0.00354172	0.00011821	4158.6	-0.01467975	0	
448.79	0.07580068	0.07332662	978.79	0.00691231		1508.78	0.00717754		2038.79	-0.0147591	0	2568.78	-0.00218421		3098.81	0.00642121		3628.8	-0.0040077	0.00011709	4158.8	-0.01469118	0	
448.99	0.07526848	0.07332319	978.99	0.0075253		1508.98	0.00676254		2038.99	-0.0154821	0	2568.98	-0.00251834		3099.01	0.00600726		3629	-0.00389001	0.00011598	4159	-0.0143035	0	
449.19	0.07533169	0.07331976	979.19	0.00756917		1509.18	0.00739092		2039.19	-0.01526992	0	2569.18	-0.00256755		3099.21	0.00690044		3629.2	-0.00439564	0.00011489	4159.2	-0.01473112	0	
449.39	0.07637825	0.07331633	979.39	0.00812651		1509.38	0.00757556		2039.39	-0.01567881	0	2569.38	-0.00200841		3099.41	0.00663362		3629.4	-0.00380887	0.0001138	4159.4	-0.01519752	0	
449.59	0.07605637	0.0733129	979.59	0.00805231		1509.58	0.00738427		2039.59	-0.01566902	0	2569.58	-0.00210589		3099.61	0.00602846		3629.6	-0.00368743	0.00011273	4159.6	-0.01608427	0	
449.79	0.0768145	0.07330947	979.79	0.00854215		1509.78	0.007491		2039.79	-0.01531302	0	2569.78	-0.00162089		3099.81	0.00574788		3629.8	-0.00361253	0.00011166	4159.8	-0.01638391	0	
449.99	0.07742665	0.07330604	979.99	0.00942495		1509.98	0.00807466		2039.99	-0.01454675	0	2569.98	-0.0012195		3100.01	0.00551904		3630	-0.00336418	0.00011061	4160	-0.01641119	0	
450.19	0.07761227	0.07330261	980.19	0.00880182		1510.18	0.00820511		2040.19	-0.01566703	0	2570.18	-0.00035615		3100.21	0.00479905		3630.2	-0.00403724	0.00010956	4160.2	-0.01517308	0	
450.39	0.07691374	0.07329918	980.39	0.0077781		1510.38	0.00891304		2040.39	-0.01591616	0	2570.38	0.00008842		3100.41	0.00434862		3630.4	-0.0042622	0.00010853	4160.4	-0.01442501	0	
450.59	0.07643143	0.07329575	980.59	0.00727705		1510.58	0.00942095		2040.59	-0.01536069	0	2570.58	-0.00005596		3100.61	0.00410739		3630.6	-0.00439033	0.0001075	4160.6	-0.0143683	0	
450.79	0.07565277	0.07329232	980.79	0.00731961		1510.78	0.00936936		2040.79	-0.01485188	0	2570.78	-0.00011228		3100.81	0.00475783		3630.8	-0.00471133	0.00010649	4160.8	-0.01546008	0	
450.99	0.07484925	0.07328889	980.99	0.00696642		1510.98	0.00918864		2040.99	-0.01538094	0	2570.98	0.00105988		3101.01	0.00406588		3631	-0.00527459	0.00010548	4161	-0.01464205	0	
451.19	0.07396578	0.07328546	981.19	0.0073959		1511.18	0.0087037		2041.19	-0.01486995	0	2571.18	0.00115991		3101.21	0.00384199		3631.2	-0.00553292	0.00010449	4161.2	-0.01352574	0	
451.39	0.07317526	0.07328203	981.39	0.00728264		1511.38	0.00854984		2041.39	-0.01513571	0	2571.38	-0.00027519		3101.41	0.00358056		3631.4	-0.00489352	0.0001035	4161.4	-0.01343384	0	
451.59	0.07189417	0.07327861	981.59	0.00734951		1511.58	0.00863491		2041.59	-0.01550871	0	2571.58	-0.00030188		3101.61	0.00396894		3631.6	-0.00360213	0.00010252	4161.6	-0.01346868	0	
451.79	0.07104102	0.07327518	981.79	0.0069521		1511.78	0.00873748		2041.79	-0.01547405	0	2571.78	-0.00105357		3101.81	0.00424914		3631.8	-0.00273545	0.00010155	4161.8	-0.0146312	0	
451.99	0.0720274	0.07327175	981.99	0.00730154		1511.98	0.00895143		2041.99	-0.0158335	0	2571.98	0.00022771		3102.01	0.00414333		3632	-0.00171853	0.00010059	4162	-0.01415229	0	
452.19	0.07212744	0.07326832	982.19	0.00675338		1512.18	0.00883489		2042.19	-0.01651796	0	2572.18	-0.0009352		3102.21	0.00416198		3632.2	-0.00157689	0.00009964	4162.2	-0.01446531	0	
452.39	0.07249085	0.07326489	982.39	0.00643477		1512.38	0.00936231		2042.39	-0.01625165	0	2572.38	-0.00153305		3102.41	0.00446152		3632.4	-0.00209651	0.0000987	4162.4	-0.01398718	0	
452.59	0.0727521	0.07326147	982.59	0.00686875		1512.58	0.00955877		2042.59	-0.01605797	0	2572.58	-0.00123285		3102.61	0.0040402		3632.6	-0.00196349	0.00009777	4162.6	-0.01561584	0	
452.79	0.07309017	0.07325804	982.79	0.00641598		1512.78	0.00976753		2042.79	-0.0152034	0	2572.78	-0.0015602		3102.81	0.00429696		3632.8	-0.00311308	0.00009685	4162.8	-0.01603464	0	
452.99	0.07376281	0.07325461	982.99	0.0073014		1512.98	0.0093252		2042.99	-0.01540276	0	2572.98	-0.00128292		3103.01	0.00555129		3633	-0.00397202	0.00009593	4163	-0.01587607	0	
453.19	0.07446944	0.07325118	983.19	0.00692721		1513.18	0.00959141		2043.19	-0.01373831	0	2573.18	-0.00055364		3103.21	0.00624361		3633.2	-0.00399395	0.00009503	4163.2	-0.01680884	0	
453.39	0.07518388	0.07324776	983.39	0.00708199		1513.38	0.00977824		2043.39	-0.01374784	0	2573.38	-0.00021043		3103.41	0.0059891		3633.4	-0.00302775	0.00009413	4163.4	-0.01721248	0	
453.59	0.07624466	0.07324433	983.59	0.00694393		1513.58	0.00959288		2043.59	-0.01319383	0	2573.58	0.0000884		3103.61	0.00537428		3633.6	-0.00317301	0.00009324	4163.6	-0.01733354	0	
453.79	0.07726693	0.0732409	983.79	0.00672683		1513.78	0.00942262		2043.79	-0.01272973	0	2573.78	0.00117644		3103.81	0.00557019		3633.8	-0.0032735	0.00009236	4163.8	-0.01665233	0	
453.99	0.07786947	0.07323748	983.99	0.00673771		1513.98	0.01024805		2043.99	-0.01284353	0	2573.98	0.00130012		3104.01	0.00574032		3634	-0.00319934	0.00009149	4164	-0.01656979	0	
454.19	0.07753519	0.07323405	984.19	0.0071458		1514.18	0.01076576		2044.19	-0.01315786	0	2574.18	0.00160679		3104.21	0.00646308		3634.2	-0.00364696	0.00009062	4164.2	-0.01560201	0	
454.39	0.07716894	0.07323062	984.39	0.00677512		1514.38	0.01146249		2044.39	-0.01328323	0	2574.38	0.00108733		3104.41	0.00684226		3634.4	-0.00460765	0.00008977	4164.4	-0.0143647	0	
454.59	0.07745231	0.0732272	984.59	0.0064389		1514.58	0.01136191		2044.59	-0.01327021	0	2574.58	0.0005095		3104.61	0.00713437		3634.6	-0.00522759	0.00008892	4164.6	-0.01421689	0	
454.79	0.07780548	0.07322377	984.79	0.00693352		1514.78	0.01026591		2044.79	-0.01351665	0	2574.78	0.00023019		3104.81	0.00668052		3634.8	-0.00566081	0.00008808	4164.8	-0.0140493	0	
454.99	0.07792322	0.07322035	984.99	0.0066336		1514.98	0.0096243		2044.99	-0.01432391	0	2574.98	0.00048947		3105.01	0.00616732		3635	-0.00571763	0.00008725	4165	-0.01319533	0	
455.19	0.07732879	0.07321692	985.19	0.00692297		1515.18	0.00910553		2045.19	-0.01497319	0	2575.18	-0.00059273		3105.21	0.00599305		3635.2	-0.00516502	0.00008642	4165.2	-0.01297736	0	
455.39	0.07727192	0.0732135	985.39	0.0062283		1515.38	0.00917433		2045.39	-0.01639197	0	2575.38	-0.0015159		3105.41	0.00605398		3635.4	-0.00406639	0.00008561	4165.4	-0.01412994	0	
455.59	0.07573952	0.07321007	985.59	0.0064022		1515.58	0.00900996		2045.59	-0.01766257	0	2575.58	-0.00165532		3105.61	0.00620057		3635.6	-0.00427351	0.0000848	4165.6	-0.01430316	0	
455.79	0.0754553	0.07320665	985.79	0.00617009		1515.78	0.00944921		2045.79	-0.01822165	0	2575.78	-0.00146703		3105.81	0.00572801		3635.8	-0.00382478	0.000084	4165.8	-0.01474263	0	
455.99	0.07560474	0.07320322	985.99	0.00570167		1515.98	0.00986005		2045.99	-0.01882766	0	2575.98	-0.00216766		3106.01	0.00535848		3636	-0.00342583	0.0000832	4166	-0.01460375	0	
456.19	0.0757199	0.0731998	986.19	0.00482686		1516.18	0.00942005		2046.19	-0.02011086	0	2576.18	-0.00216476		3106.21	0.00600521		3636.2	-0.00356537	0.00008242	4166.2	-0.01507228	0	
456.39	0.07546712	0.07319637	986.39	0.00462994		1516.38	0.00960434		2046.39	-0.02001181	0	2576.38	-0.00150411		3106.41	0.00616102		3636.4	-0.0035498	0.00008164	4166.4	-0.01513286	0	
456.59	0.07492483	0.07319295	986.59	0.00439585		1516.58	0.00928308		2046.59	-0.01981673	0	2576.58	-0.0011554		3106.61	0.00580189		3636.6	-0.0031895	0.00008087	4166.6	-0.01607947	0	
456.79	0.07465306	0.07318952	986.79	0.00444649		1516.78	0.00953488		2046.79	-0.01984119	0	2576.78	-0.00108434		3106.81	0.00638662		3636.8	-0.00362782	0.0000801	4166.8	-0.01613803	0	
456.99	0.0749017	0.0731861	986.99	0.00447133		1516.98	0.00898483		2046.99	-0.01971009	0	2576.98	-0.00002274		3107.01	0.00707685		3637	-0.00312238	0.00007935	4167	-0.01527267	0	
457.19	0.07498546	0.07318267	987.19	0.00381164		1517.18	0.00936131		2047.19	-0.01903978	0	2577.18	0.00044924		3107.21	0.00650183		3637.2	-0.00233672	0.0000786	4167.2	-0.01555204	0	
457.39	0.07473761	0.07317925	987.39	0.0039953		1517.38	0.00926238		2047.39	-0.0182254	0	2577.38	0.0009801		3107.41	0.00661193		3637.4	-0.00215627	0.00007786	4167.4	-0.01462681	0	
457.59	0.07440221	0.07317583	987.59	0.00445197		1517.58	0.0087946		2047.59	-0.01767009	0	2577.58	0.0010483		3107.61	0.0067476		3637.6	-0.00193879	0.00007712	4167.6	-0.01428699	0	
457.79	0.0737547	0.0731724	987.79	0.00512929		1517.78	0.00943164		2047.79	-0.0173363	0	2577.78	0.00105745		3107.81	0.00699628		3637.8	-0.00192279	0.00007639	4167.8	-0.01385727	0	
457.99	0.07312675	0.07316898	987.99	0.0060288		1517.98	0.00974596		2047.99	-0.0168293	0	2577.98	-0.00011947		3108.01	0.00684094		3638	-0.00227473	0.00007567	4168	-0.01467023	0	
458.19	0.07307665	0.07316556	988.19	0.00595642		1518.18	0.01027444		2048.19	-0.01737007	0	2578.18	-0.00045385		3108.21	0.00773518		3638.2	-0.00273628	0.00007496	4168.2	-0.01473323	0	
458.39	0.07365505	0.07316213	988.39	0.00548749		1518.38	0.01085577		2048.39	-0.0181925	0	2578.38	-0.0013487		3108.41	0.00783984		3638.4	-0.00361912	0.00007425	4168.4	-0.01518555	0	
458.59	0.07442404	0.07315871	988.59	0.00603639		1518.58	0.00974409		2048.59	-0.017987	0	2578.58	-0.00163326		3108.61	0.00785222		3638.6	-0.00470465	0.00007355	4168.6	-0.01570955	0	
458.79	0.07451199	0.07315529	988.79	0.00715246		1518.78	0.00930027		2048.79	-0.01880604	0	2578.78	-0.00196352		3108.81	0.00745692		3638.8	-0.00518812	0.00007285	4168.8	-0.01600077	0	
458.99	0.07412137	0.07315187	988.99	0.00710047		1518.98	0.01001394		2048.99	-0.01919878	0	2578.98	-0.00184908		3109.01	0.00756825		3639	-0.00486572	0.00007216	4169	-0.01622048	0	
459.19	0.07384403	0.07314844	989.19	0.00783446		1519.18	0.00958177		2049.19	-0.0186873	0	2579.18	-0.00228711		3109.21	0.00778111		3639.2	-0.00520514	0.00007148	4169.2	-0.01659278	0	
459.39	0.07445237	0.07314502	989.39	0.00720775		1519.38	0.00956012		2049.39	-0.01893497	0	2579.38	-0.00176363		3109.41	0.00755044		3639.4	-0.00672735	0.00007081	4169.4	-0.01752219	0	
459.59	0.07362507	0.0731416	989.59	0.0066358		1519.58	0.00991268		2049.59	-0.0183639	0	2579.58	-0.00216639		3109.61	0.00717563		3639.6	-0.00739238	0.00007014	4169.6	-0.01732534	0	
459.79	0.0740465	0.07313818	989.79	0.00589306		1519.78	0.01063761		2049.79	-0.01768793	0	2579.78	-0.00264353		3109.81	0.00689595		3639.8	-0.00689219	0.00006948	4169.8	-0.01753312	0	
459.99	0.0740701	0.07313476	989.99	0.00552265		1519.98	0.01076886		2049.99	-0.01783901	0	2579.98	-0.00331812		3110.01	0.00676405		3640	-0.0065215	0.00006882	4170	-0.01828014	0	
460.19	0.07439151	0.07313133	990.19	0.00482207		1520.18	0.01045082		2050.19	-0.01851917	0	2580.18	-0.00275106		3110.21	0.00624845		3640.2	-0.00664852	0.00006817	4170.2	-0.01786725	0	
460.39	0.07360041	0.07312791	990.39	0.00433731		1520.38	0.01032474		2050.39	-0.01832046	0	2580.38	-0.002922		3110.41	0.0060399		3640.4	-0.00667225	0.00006753	4170.4	-0.01792358	0	
460.59	0.07382304	0.07312449	990.59	0.0044542		1520.58	0.01092053		2050.59	-0.01792278	0	2580.58	-0.0027976		3110.61	0.00569014		3640.6	-0.00596079	0.00006689	4170.6	-0.01785987	0	
460.79	0.07440687	0.07312107	990.79	0.0043616		1520.78	0.01082822		2050.79	-0.01777938	0	2580.78	-0.00315609		3110.81	0.00509232		3640.8	-0.005809	0.00006626	4170.8	-0.01742329	0	
460.99	0.07427175	0.07311765	990.99	0.00355121		1520.98	0.00975175		2050.99	-0.01779524	0	2580.98	-0.00278796		3111.01	0.00471295		3641	-0.00492049	0.00006563	4171	-0.01643314	0	
461.19	0.07475009	0.07311423	991.19	0.0038047		1521.18	0.0101407		2051.19	-0.01726472	0	2581.18	-0.00231032		3111.21	0.00416766		3641.2	-0.00374971	0.00006501	4171.2	-0.01594825	0	
461.39	0.07455629	0.07311081	991.39	0.00361264		1521.38	0.01006792		2051.39	-0.01664963	0	2581.38	-0.00188443		3111.41	0.00440212		3641.4	-0.00316612	0.0000644	4171.4	-0.01489043	0	
461.59	0.07448127	0.07310739	991.59	0.00370656		1521.58	0.01026953		2051.59	-0.01654561	0	2581.58	-0.00184523		3111.61	0.00427597		3641.6	-0.0027196	0.00006379	4171.6	-0.01493134	0	
461.79	0.07489383	0.07310397	991.79	0.00360961		1521.78	0.01015551		2051.79	-0.01518754	0	2581.78	-0.00174532		3111.81	0.00378974		3641.8	-0.00326547	0.00006319	4171.8	-0.01586722	0	
461.99	0.07516109	0.07310055	991.99	0.003557		1521.98	0.00934059		2051.99	-0.01481255	0	2581.98	-0.00121304		3112.01	0.00394591		3642	-0.00352617	0.00006259	4172	-0.01651744	0	
462.19	0.07574613	0.07309713	992.19	0.0039559		1522.18	0.01017004		2052.19	-0.01560165	0	2582.18	-0.0019818		3112.21	0.00419348		3642.2	-0.0029535	0.000062	4172.2	-0.01683317	0	
462.39	0.07575977	0.07309371	992.39	0.00500599		1522.38	0.01016151		2052.39	-0.01590347	0	2582.38	-0.00252175		3112.41	0.0045017		3642.4	-0.00284465	0.00006141	4172.4	-0.01709982	0	
462.59	0.07473302	0.07309029	992.59	0.00562434		1522.58	0.01010786		2052.59	-0.01609133	0	2582.58	-0.00221448		3112.61	0.00507764		3642.6	-0.00265057	0.00006083	4172.6	-0.0167098	0	
462.79	0.07419182	0.07308687	992.79	0.00644655		1522.78	0.01081597		2052.79	-0.01645108	0	2582.78	-0.00191181		3112.81	0.00509753		3642.8	-0.00197985	0.00006026	4172.8	-0.01632828	0	
462.99	0.07380339	0.07308345	992.99	0.00673253		1522.98	0.01064314		2052.99	-0.01640994	0	2582.98	-0.00194964		3113.01	0.0048295		3643	-0.00225173	0.00005969	4173	-0.01623266	0	
463.19	0.0729544	0.07308003	993.19	0.0066316		1523.18	0.01003617		2053.19	-0.01588937	0	2583.18	-0.00140042		3113.21	0.00491575		3643.2	-0.00309406	0.00005912	4173.2	-0.01684296	0	
463.39	0.07272541	0.07307661	993.39	0.00590887		1523.38	0.00989451		2053.39	-0.01634363	0	2583.38	-0.00031088		3113.41	0.00435063		3643.4	-0.00288703	0.00005857	4173.4	-0.01741546	0	
463.59	0.07229911	0.07307319	993.59	0.00621073		1523.58	0.01124791		2053.59	-0.01652952	0	2583.58	-0.00104124		3113.61	0.00443768		3643.6	-0.00301806	0.00005801	4173.6	-0.01731711	0	
463.79	0.07117991	0.07306977	993.79	0.00604637		1523.78	0.01113909		2053.79	-0.01740938	0	2583.78	-0.00085833		3113.81	0.00513848		3643.8	-0.00329914	0.00005746	4173.8	-0.01771561	0	
463.99	0.0701614	0.07306635	993.99	0.00541136		1523.98	0.0121384		2053.99	-0.0184829	0	2583.98	-0.00067421		3114.01	0.00529207		3644	-0.00466913	0.00005692	4174	-0.01790254	0	
464.19	0.06993077	0.07306294	994.19	0.00459455		1524.18	0.01222383		2054.19	-0.01865204	0	2584.18	-0.00081285		3114.21	0.00478151		3644.2	-0.0051251	0.00005638	4174.2	-0.01757479	0	
464.39	0.06933689	0.07305952	994.39	0.00490158		1524.38	0.01206397		2054.39	-0.01840998	0	2584.38	-0.00058756		3114.41	0.00513887		3644.4	-0.00572815	0.00005585	4174.4	-0.01846077	0	
464.59	0.07016106	0.0730561	994.59	0.00541606		1524.58	0.01223867		2054.59	-0.01827241	0	2584.58	-0.00007259		3114.61	0.0043851		3644.6	-0.00683206	0.00005532	4174.6	-0.01866928	0	
464.79	0.07063728	0.07305268	994.79	0.0051097		1524.78	0.01168151		2054.79	-0.01811407	0	2584.78	0.0004234		3114.81	0.00405374		3644.8	-0.00699328	0.0000548	4174.8	-0.01795016	0	
464.99	0.07072349	0.07304926	994.99	0.00401117		1524.98	0.01168757		2054.99	-0.01826996	0	2584.98	0.00090651		3115.01	0.00411509		3645	-0.00721829	0.00005428	4175	-0.01811402	0	
465.19	0.0713102	0.07304585	995.19	0.00474541		1525.18	0.01150996		2055.19	-0.0179207	0	2585.18	0.00109691		3115.21	0.00393977		3645.2	-0.00711225	0.00005377	4175.2	-0.01803241	0	
465.39	0.07179978	0.07304243	995.39	0.00413057		1525.38	0.01128678		2055.39	-0.01729628	0	2585.38	0.0014835		3115.41	0.00429303		3645.4	-0.00823376	0.00005326	4175.4	-0.01804557	0	
465.59	0.0724041	0.07303901	995.59	0.0042351		1525.58	0.01039759		2055.59	-0.0163335	0	2585.58	0.00141008		3115.61	0.00439245		3645.6	-0.00850975	0.00005276	4175.6	-0.01899704	0	
465.79	0.07324603	0.07303559	995.79	0.00411446		1525.78	0.01011025		2055.79	-0.01559682	0	2585.78	0.00145558		3115.81	0.00385501		3645.8	-0.00835708	0.00005226	4175.8	-0.01925288	0	
465.99	0.07360401	0.07303218	995.99	0.00447368		1525.98	0.00989811		2055.99	-0.01572528	0	2585.98	0.000813		3116.01	0.00391124		3646	-0.00776814	0.00005177	4176	-0.01836686	0	
466.19	0.07346323	0.07302876	996.19	0.00584143		1526.18	0.01004173		2056.19	-0.01627178	0	2586.18	-0.00090852		3116.21	0.00420124		3646.2	-0.00685555	0.00005128	4176.2	-0.01808604	0	
466.39	0.07339817	0.07302534	996.39	0.00581017		1526.38	0.00991795		2056.39	-0.0159961	0	2586.38	-0.0011257		3116.41	0.00568167		3646.4	-0.00625284	0.00005079	4176.4	-0.01791106	0	
466.59	0.07338676	0.07302193	996.59	0.00609549		1526.58	0.01044598		2056.59	-0.01585074	0	2586.58	-0.00141503		3116.61	0.00619643		3646.6	-0.00675255	0.00005031	4176.6	-0.01763371	0	
466.79	0.07460919	0.07301851	996.79	0.00669784		1526.78	0.0099991		2056.79	-0.01594624	0	2586.78	-0.0017294		3116.81	0.00595641		3646.8	-0.0065234	0.00004984	4176.8	-0.01653721	0	
466.99	0.07411286	0.0730151	996.99	0.00638104		1526.98	0.00959257		2056.99	-0.01736504	0	2586.98	-0.00238173		3117.01	0.00591366		3647	-0.00634679	0.00004937	4177	-0.01652044	0	
467.19	0.07426845	0.07301168	997.19	0.00570023		1527.18	0.0093134		2057.19	-0.01809874	0	2587.18	-0.0027406		3117.21	0.00636535		3647.2	-0.00535006	0.0000489	4177.2	-0.01691642	0	
467.39	0.07483921	0.07300826	997.39	0.00587382		1527.38	0.00899655		2057.39	-0.01840126	0	2587.38	-0.00322215		3117.41	0.00733783		3647.4	-0.00466642	0.00004844	4177.4	-0.01628596	0	
467.59	0.07451714	0.07300485	997.59	0.00585863		1527.58	0.00999541		2057.59	-0.01953122	0	2587.58	-0.00379532		3117.61	0.00799822		3647.6	-0.00496757	0.00004798	4177.6	-0.01628101	0	
467.79	0.07363476	0.07300143	997.79	0.00505596		1527.78	0.00986138		2057.79	-0.01988543	0	2587.78	-0.00340934		3117.81	0.00848905		3647.8	-0.00545838	0.00004753	4177.8	-0.01716866	0	
467.99	0.07348506	0.07299802	997.99	0.00452661		1527.98	0.01018466		2057.99	-0.01991944	0	2587.98	-0.00384603		3118.01	0.00776414		3648	-0.00551555	0.00004708	4178	-0.01638906	0	
468.19	0.07338369	0.0729946	998.19	0.00433876		1528.18	0.00938514		2058.19	-0.01918067	0	2588.18	-0.00347821		3118.21	0.00698969		3648.2	-0.0054051	0.00004664	4178.2	-0.01642295	0	
468.39	0.07332026	0.07299119	998.39	0.004634		1528.38	0.00892047		2058.39	-0.01900252	0	2588.38	-0.00262723		3118.41	0.00695221		3648.4	-0.0052322	0.0000462	4178.4	-0.01729146	0	
468.59	0.07311152	0.07298777	998.59	0.00415235		1528.58	0.00904315		2058.59	-0.01890734	0	2588.58	-0.00180877		3118.61	0.00633439		3648.6	-0.0056173	0.00004576	4178.6	-0.01654461	0	
468.79	0.07313649	0.07298436	998.79	0.00315816		1528.78	0.00884084		2058.79	-0.01805161	0	2588.78	-0.0013701		3118.81	0.00658949		3648.8	-0.00488245	0.00004533	4178.8	-0.01632064	0	
468.99	0.07247918	0.07298094	998.99	0.00249001		1528.98	0.00852512		2058.99	-0.01790439	0	2588.98	-0.00182082		3119.01	0.00597785		3649	-0.00492639	0.0000449	4179	-0.01563789	0	
469.19	0.07251412	0.07297753	999.19	0.00256749		1529.18	0.00838713		2059.19	-0.01741124	0	2589.18	-0.00143076		3119.21	0.00540057		3649.2	-0.0049058	0.00004448	4179.2	-0.01481206	0	
469.39	0.07266764	0.07297411	999.39	0.00197374		1529.38	0.00888361		2059.39	-0.01711444	0	2589.38	-0.00058319		3119.41	0.00489183		3649.4	-0.00471818	0.00004405	4179.4	-0.01456021	0	
469.59	0.07289397	0.0729707	999.59	0.00256846		1529.58	0.00897283		2059.59	-0.01674828	0	2589.58	-0.00148331		3119.61	0.00363187		3649.6	-0.00472169	0.00004364	4179.6	-0.01494024	0	
469.79	0.07283286	0.07296729	999.79	0.00294474		1529.78	0.00948683		2059.79	-0.0168609	0	2589.78	-0.00108849		3119.81	0.00279854		3649.8	-0.00382831	0.00004323	4179.8	-0.01403689	0	
469.99	0.07268939	0.07296387	999.99	0.00391517		1529.98	0.00933492		2059.99	-0.01644181	0	2589.98	-0.00166748		3120.01	0.00270384		3650	-0.00453422	0.00004282	4180	-0.01397553	0	
470.19	0.07344025	0.07296046	1000.19	0.00466484		1530.18	0.00963796		2060.19	-0.01661938	0	2590.18	-0.00147173		3120.21	0.00381551		3650.2	-0.00499631	0.00004241	4180.2	-0.01343622	0	
470.39	0.0734761	0.07295705	1000.39	0.0041061		1530.38	0.00987535		2060.39	-0.0164137	0	2590.38	-0.00147835		3120.41	0.00402864		3650.4	-0.00495396	0.00004201	4180.4	-0.0135008	0	
470.59	0.07400681	0.07295363	1000.59	0.00462677		1530.58	0.00999947		2060.59	-0.01664156	0	2590.58	-0.00160607		3120.61	0.00409951		3650.6	-0.00604344	0.00004162	4180.6	-0.01254804	0	
470.79	0.07451629	0.07295022	1000.79	0.00497245		1530.78	0.01072601		2060.79	-0.017139	0	2590.78	-0.00181082		3120.81	0.00365848		3650.8	-0.00615894	0.00004122	4180.8	-0.01194779	0	
470.99	0.07398381	0.07294681	1000.99	0.00458927		1530.98	0.011006		2060.99	-0.01821571	0	2590.98	-0.00220194		3121.01	0.00317093		3651	-0.00684266	0.00004083	4181	-0.01276268	0	
471.19	0.07337717	0.07294339	1001.19	0.00465743		1531.18	0.0109698		2061.19	-0.01792131	0	2591.18	-0.00242847		3121.21	0.00265685		3651.2	-0.00712821	0.00004045	4181.2	-0.01334613	0	
471.39	0.07288396	0.07293998	1001.39	0.00440216		1531.38	0.01122922		2061.39	-0.017107	0	2591.38	-0.0019096		3121.41	0.00298264		3651.4	-0.00770368	0.00004007	4181.4	-0.01313607	0	
471.59	0.07237912	0.07293657	1001.59	0.00422456		1531.58	0.01166368		2061.59	-0.017531	0	2591.58	-0.00174148		3121.61	0.00302502		3651.6	-0.00658118	0.00003969	4181.6	-0.01416838	0	
471.79	0.07261319	0.07293316	1001.79	0.00328743		1531.78	0.01110326		2061.79	-0.01636889	0	2591.78	-0.0017808		3121.81	0.00378131		3651.8	-0.00670675	0.00003931	4181.8	-0.01478652	0	
471.99	0.07248396	0.07292974	1001.99	0.00313951		1531.98	0.01058885		2061.99	-0.01567417	0	2591.98	-0.00244116		3122.01	0.00366293		3652	-0.00644209	0.00003894	4182	-0.01392325	0	
472.19	0.07195635	0.07292633	1002.19	0.00256262		1532.18	0.01079792		2062.19	-0.01550814	0	2592.18	-0.00156786		3122.21	0.00403677		3652.2	-0.00677802	0.00003857	4182.2	-0.01447737	0	
472.39	0.07181112	0.07292292	1002.39	0.00194605		1532.38	0.01087285		2062.39	-0.01523492	0	2592.38	-0.00134416		3122.41	0.00450396		3652.4	-0.00565383	0.00003821	4182.4	-0.01477159	0	
472.59	0.07170638	0.07291951	1002.59	0.00142067		1532.58	0.01070661		2062.59	-0.01498475	0	2592.58	-0.00125906		3122.61	0.00588421		3652.6	-0.00526315	0.00003785	4182.6	-0.01430071	0	
472.79	0.07201188	0.0729161	1002.79	0.00091424		1532.78	0.01037577		2062.79	-0.01506299	0	2592.78	-0.00197928		3122.81	0.0067363		3652.8	-0.00541794	0.00003749	4182.8	-0.01475166	0	
472.99	0.07233137	0.07291268	1002.99	0.00078607		1532.98	0.01073943		2062.99	-0.01535615	0	2592.98	-0.00193295		3123.01	0.00650113		3653	-0.00532005	0.00003714	4183	-0.01413383	0	
473.19	0.07257637	0.07290927	1003.19	0.00112784		1533.18	0.01079602		2063.19	-0.01535077	0	2593.18	-0.00121549		3123.21	0.00678849		3653.2	-0.00586995	0.00003679	4183.2	-0.01547045	0	
473.39	0.07187068	0.07290586	1003.39	0.00140494		1533.38	0.01072903		2063.39	-0.01530484	0	2593.38	-0.00178417		3123.41	0.00682062		3653.4	-0.00604716	0.00003644	4183.4	-0.01614509	0	
473.59	0.07214871	0.07290245	1003.59	0.00276658		1533.58	0.01129082		2063.59	-0.01629043	0	2593.58	-0.00216087		3123.61	0.00667958		3653.6	-0.00633441	0.00003609	4183.6	-0.01729158	0	
473.79	0.07244648	0.07289904	1003.79	0.00279604		1533.78	0.01100469		2063.79	-0.0171408	0	2593.78	-0.00204795		3123.81	0.00698483		3653.8	-0.0057127	0.00003575	4183.8	-0.01745194	0	
473.99	0.07278964	0.07289563	1003.99	0.00351354		1533.98	0.01021295		2063.99	-0.01780889	0	2593.98	-0.00212408		3124.01	0.00720572		3654	-0.00611143	0.00003542	4184	-0.01779216	0	
474.19	0.07352023	0.07289222	1004.19	0.00358584		1534.18	0.01044235		2064.19	-0.01825615	0	2594.18	-0.00233807		3124.21	0.00768179		3654.2	-0.00599354	0.00003508	4184.2	-0.01777777	0	
474.39	0.07260504	0.07288881	1004.39	0.00370434		1534.38	0.00995231		2064.39	-0.01844001	0	2594.38	-0.00249759		3124.41	0.00702361		3654.4	-0.00626454	0.00003475	4184.4	-0.01764291	0	
474.59	0.07274723	0.0728854	1004.59	0.00412383		1534.58	0.01040955		2064.59	-0.01886152	0	2594.58	-0.00234473		3124.61	0.00562821		3654.6	-0.00713283	0.00003442	4184.6	-0.01730591	0	
474.79	0.07283479	0.07288199	1004.79	0.00347241		1534.78	0.01113388		2064.79	-0.01997044	0	2594.78	-0.0025021		3124.81	0.00386519		3654.8	-0.00697211	0.0000341	4184.8	-0.01803412	0	
474.99	0.07204446	0.07287858	1004.99	0.00306653		1534.98	0.01120403		2064.99	-0.02028804	0	2594.98	-0.00288911		3125.01	0.0019806		3655	-0.00763381	0.00003377	4185	-0.01888755	0	
475.19	0.07081497	0.07287517	1005.19	0.00272565		1535.18	0.0107668		2065.19	-0.01948103	0	2595.18	-0.00249834		3125.21	0.00143248		3655.2	-0.00744714	0.00003346	4185.2	-0.01904289	0	
475.39	0.07140764	0.07287176	1005.39	0.00277713		1535.38	0.01018342		2065.39	-0.01901767	0	2595.38	-0.00325498		3125.41	0.00222382		3655.4	-0.00708008	0.00003314	4185.4	-0.01822304	0	
475.59	0.0724689	0.07286835	1005.59	0.00288962		1535.58	0.00980187		2065.59	-0.01849738	0	2595.58	-0.00438721		3125.61	0.00263041		3655.6	-0.00592766	0.00003283	4185.6	-0.01903221	0	
475.79	0.07327398	0.07286494	1005.79	0.00282113		1535.78	0.00908686		2065.79	-0.0173676	0	2595.78	-0.00512919		3125.81	0.00246264		3655.8	-0.00636789	0.00003252	4185.8	-0.01910095	0	
475.99	0.07342886	0.07286153	1005.99	0.00377366		1535.98	0.00826925		2065.99	-0.01693678	0	2595.98	-0.00576252		3126.01	0.00253448		3656	-0.00660325	0.00003221	4186	-0.01865857	0	
476.19	0.07329499	0.07285812	1006.19	0.00367678		1536.18	0.00747725		2066.19	-0.01703329	0	2596.18	-0.00508226		3126.21	0.00306492		3656.2	-0.00611963	0.00003191	4186.2	-0.01804184	0	
476.39	0.07334514	0.07285472	1006.39	0.00458624		1536.38	0.00704611		2066.39	-0.01704828	0	2596.38	-0.00534559		3126.41	0.00373531		3656.4	-0.00553083	0.0000316	4186.4	-0.017777	0	
476.59	0.0743136	0.07285131	1006.59	0.00520899		1536.58	0.00622791		2066.59	-0.01703238	0	2596.58	-0.00575432		3126.61	0.00476537		3656.6	-0.00549168	0.00003131	4186.6	-0.0182735	0	
476.79	0.07468699	0.0728479	1006.79	0.00527925		1536.78	0.00529397		2066.79	-0.01698278	0	2596.78	-0.00579426		3126.81	0.00555062		3656.8	-0.00667982	0.00003101	4186.8	-0.01803828	0	
476.99	0.0743799	0.07284449	1006.99	0.00531432		1536.98	0.00610384		2066.99	-0.01638288	0	2596.98	-0.0050897		3127.01	0.00552147		3657	-0.00627781	0.00003072	4187	-0.01839518	0	
477.19	0.07442612	0.07284108	1007.19	0.00601224		1537.18	0.00588885		2067.19	-0.0158451	0	2597.18	-0.00522212		3127.21	0.00622756		3657.2	-0.00629853	0.00003043	4187.2	-0.01792465	0	
477.39	0.07304982	0.07283768	1007.39	0.0059778		1537.38	0.00676822		2067.39	-0.01653451	0	2597.38	-0.00641197		3127.41	0.00711319		3657.4	-0.00650311	0.00003014	4187.4	-0.0165502	0	
477.59	0.07356511	0.07283427	1007.59	0.00665061		1537.58	0.0070878		2067.59	-0.01820503	0	2597.58	-0.00623369		3127.61	0.00800506		3657.6	-0.0060356	0.00002985	4187.6	-0.0160389	0	
477.79	0.07385653	0.07283086	1007.79	0.00639942		1537.78	0.00689026		2067.79	-0.01874604	0	2597.78	-0.00599183		3127.81	0.00883252		3657.8	-0.0050369	0.00002957	4187.8	-0.01455103	0	
477.99	0.07335129	0.07282745	1007.99	0.00635701		1537.98	0.0068698		2067.99	-0.01913958	0	2597.98	-0.00564347		3128.01	0.00941686		3658	-0.00522897	0.00002929	4188	-0.01380291	0	
478.19	0.07426761	0.07282405	1008.19	0.00648463		1538.18	0.00724992		2068.19	-0.01912184	0	2598.18	-0.00612439		3128.21	0.00967448		3658.2	-0.00571207	0.00002902	4188.2	-0.01324708	0	
478.39	0.07351074	0.07282064	1008.39	0.00568492		1538.38	0.00705986		2068.39	-0.01994659	0	2598.38	-0.00565046		3128.41	0.00909675		3658.4	-0.00521791	0.00002874	4188.4	-0.01259625	0	
478.59	0.07381545	0.07281723	1008.59	0.00544907		1538.58	0.00769598		2068.59	-0.02113978	0	2598.58	-0.00494462		3128.61	0.00678385		3658.6	-0.00522666	0.00002847	4188.6	-0.01307897	0	
478.79	0.07330097	0.07281383	1008.79	0.00495459		1538.78	0.00859611		2068.79	-0.02168943	0	2598.78	-0.00545118		3128.81	0.00564144		3658.8	-0.00473777	0.0000282	4188.8	-0.01421829	0	
478.99	0.07261615	0.07281042	1008.99	0.00446779		1538.98	0.0091742		2068.99	-0.02090164	0	2598.98	-0.00507151		3129.01	0.0052283		3659	-0.00536098	0.00002794	4189	-0.0144312	0	
479.19	0.07228507	0.07280701	1009.19	0.00383601		1539.18	0.00918345		2069.19	-0.02001472	0	2599.18	-0.00495161		3129.21	0.00537417		3659.2	-0.00448962	0.00002767	4189.2	-0.0150515	0	
479.39	0.07243446	0.07280361	1009.39	0.00442679		1539.38	0.00872804		2069.39	-0.01996033	0	2599.38	-0.00563134		3129.41	0.00505153		3659.4	-0.00461143	0.00002741	4189.4	-0.01537489	0	
479.59	0.07261777	0.0728002	1009.59	0.00397837		1539.58	0.00903061		2069.59	-0.01937417	0	2599.58	-0.00471225		3129.61	0.00409301		3659.6	-0.00398226	0.00002715	4189.6	-0.01630323	0	
479.79	0.07284992	0.07279679	1009.79	0.00408613		1539.78	0.00970229		2069.79	-0.01924014	0	2599.78	-0.00436625		3129.81	0.0030038		3659.8	-0.00438204	0.0000269	4189.8	-0.01735056	0	
479.99	0.07232835	0.07279339	1009.99	0.00413608		1539.98	0.00958912		2069.99	-0.01914852	0	2599.98	-0.0038551		3130.01	0.00296834		3660	-0.00473835	0.00002664	4190	-0.01764544	0	
480.19	0.07232256	0.07278998	1010.19	0.00370369		1540.18	0.00924128		2070.19	-0.01965364	0	2600.18	-0.0029649		3130.21	0.00248427		3660.2	-0.00503298	0.00002639	4190.2	-0.0180327	0	
480.39	0.07250701	0.07278658	1010.39	0.00338561		1540.38	0.0101437		2070.39	-0.01989752	0	2600.38	-0.00210931		3130.41	0.001549		3660.4	-0.0053528	0.00002614	4190.4	-0.01879018	0	
480.59	0.07319299	0.07278317	1010.59	0.00252103		1540.58	0.01002534		2070.59	-0.01908922	0	2600.58	-0.00190212		3130.61	0.00220003		3660.6	-0.00555162	0.00002589	4190.6	-0.01949224	0	
480.79	0.07289098	0.07277977	1010.79	0.00152459		1540.78	0.00979864		2070.79	-0.01876351	0	2600.78	-0.00126324		3130.81	0.00188468		3660.8	-0.0060037	0.00002565	4190.8	-0.01947071	0	
480.99	0.07194631	0.07277636	1010.99	0.00101275		1540.98	0.0107013		2070.99	-0.01887455	0	2600.98	-0.00082893		3131.01	0.00194203		3661	-0.00564894	0.00002541	4191	-0.01978008	0	
481.19	0.07234819	0.07277296	1011.19	0.00148773		1541.18	0.01007766		2071.19	-0.01935088	0	2601.18	-0.00090355		3131.21	0.00226517		3661.2	-0.00564647	0.00002517	4191.2	-0.01869401	0	
481.39	0.07100819	0.07276955	1011.39	0.00170699		1541.38	0.01030071		2071.39	-0.02035192	0	2601.38	-0.00043637		3131.41	0.00302903		3661.4	-0.00604733	0.00002493	4191.4	-0.01821847	0	
481.59	0.07122855	0.07276615	1011.59	0.00125881		1541.58	0.00994913		2071.59	-0.02019504	0	2601.58	-0.00089051		3131.61	0.00402887		3661.6	-0.0061929	0.00002469	4191.6	-0.01739996	0	
481.79	0.07086869	0.07276274	1011.79	0.0014196		1541.78	0.00971269		2071.79	-0.02087904	0	2601.78	-0.00092639		3131.81	0.00444324		3661.8	-0.006393	0.00002446	4191.8	-0.01672446	0	
481.99	0.07129635	0.07275934	1011.99	0.00179724		1541.98	0.00825507		2071.99	-0.02099542	0	2601.98	-0.00189067		3132.01	0.00508986		3662	-0.00757259	0.00002423	4192	-0.01678113	0	
482.19	0.07222894	0.07275594	1012.19	0.00261638		1542.18	0.00799491		2072.19	-0.0215044	0	2602.18	-0.00277121		3132.21	0.00530019		3662.2	-0.00739655	0.000024	4192.2	-0.01714241	0	
482.39	0.07228065	0.07275253	1012.39	0.00322551		1542.38	0.00788412		2072.39	-0.02216764	0	2602.38	-0.0025824		3132.41	0.00454077		3662.4	-0.00729696	0.00002377	4192.4	-0.01711054	0	
482.59	0.07219527	0.07274913	1012.59	0.00428031		1542.58	0.00829413		2072.59	-0.02213644	0	2602.58	-0.00285828		3132.61	0.00387546		3662.6	-0.00736102	0.00002355	4192.6	-0.01748723	0	
482.79	0.07199067	0.07274572	1012.79	0.00423078		1542.78	0.0084682		2072.79	-0.02241733	0	2602.78	-0.00372545		3132.81	0.00493175		3662.8	-0.00700844	0.00002333	4192.8	-0.01805334	0	
482.99	0.07203352	0.07274232	1012.99	0.00318287		1542.98	0.00882291		2072.99	-0.02221657	0	2602.98	-0.00454299		3133.01	0.00586296		3663	-0.00662786	0.00002311	4193	-0.01803859	0	
483.19	0.07178381	0.07273892	1013.19	0.00410541		1543.18	0.00873191		2073.19	-0.02208076	0	2603.18	-0.00566295		3133.21	0.00613891		3663.2	-0.0059519	0.00002289	4193.2	-0.01919326	0	
483.39	0.07104488	0.07273551	1013.39	0.0044547		1543.38	0.00790958		2073.39	-0.0221702	0	2603.38	-0.00524315		3133.41	0.00662891		3663.4	-0.00520311	0.00002267	4193.4	-0.01842437	0	
483.59	0.07162358	0.07273211	1013.59	0.00375167		1543.58	0.00852781		2073.59	-0.02188078	0	2603.58	-0.00412816		3133.61	0.00640075		3663.6	-0.00425061	0.00002246	4193.6	-0.01837732	0	
483.79	0.07245103	0.07272871	1013.79	0.00279866		1543.78	0.00843163		2073.79	-0.02124501	0	2603.78	-0.00373848		3133.81	0.00569438		3663.8	-0.00410474	0.00002225	4193.8	-0.01890928	0	
483.99	0.07259176	0.07272531	1013.99	0.00230024		1543.98	0.00881878		2073.99	-0.02116449	0	2603.98	-0.00389506		3134.01	0.00592084		3664	-0.00415195	0.00002204	4194	-0.01770081	0	
484.19	0.07329707	0.0727219	1014.19	0.00101205		1544.18	0.00853243		2074.19	-0.02078382	0	2604.18	-0.00377262		3134.21	0.00610504		3664.2	-0.00352448	0.00002183	4194.2	-0.01759445	0	
484.39	0.07319763	0.0727185	1014.39	0.00038333		1544.38	0.00929896		2074.39	-0.01974153	0	2604.38	-0.0036796		3134.41	0.00593826		3664.4	-0.00324998	0.00002162	4194.4	-0.01717448	0	
484.59	0.07316332	0.0727151	1014.59	0.00048359		1544.58	0.00937168		2074.59	-0.0197445	0	2604.58	-0.00304852		3134.61	0.00669173		3664.6	-0.00330151	0.00002142	4194.6	-0.0166735	0	
484.79	0.07236842	0.0727117	1014.79	0.00023658		1544.78	0.0093564		2074.79	-0.01908826	0	2604.78	-0.00224548		3134.81	0.006151		3664.8	-0.00330316	0.00002121	4194.8	-0.0165865	0	
484.99	0.0720029	0.0727083	1014.99	0.00051998		1544.98	0.0094805		2074.99	-0.0187117	0	2604.98	-0.00219627		3135.01	0.00650209		3665	-0.00284614	0.00002101	4195	-0.01613293	0	
485.19	0.07235089	0.07270489	1015.19	0.00046757		1545.18	0.0096272		2075.19	-0.01857337	0	2605.18	-0.00284378		3135.21	0.00576992		3665.2	-0.00279695	0.00002082	4195.2	-0.01567243	0	
485.39	0.07218966	0.07270149	1015.39	-0.00008747		1545.38	0.00927199		2075.39	-0.01818757	0	2605.38	-0.00250139		3135.41	0.00525253		3665.4	-0.00314473	0.00002062	4195.4	-0.01543973	0	
485.59	0.07181735	0.07269809	1015.59	-0.00081372		1545.58	0.00866786		2075.59	-0.01797436	0	2605.58	-0.00338997		3135.61	0.00600061		3665.6	-0.00336595	0.00002042	4195.6	-0.01488298	0	
485.79	0.07184427	0.07269469	1015.79	-0.00007509		1545.78	0.00803249		2075.79	-0.01914256	0	2605.78	-0.00374308		3135.81	0.00600835		3665.8	-0.00415858	0.00002023	4195.8	-0.01541703	0	
485.99	0.07310524	0.07269129	1015.99	0.0003916		1545.98	0.00806033		2075.99	-0.01930918	0	2605.98	-0.00405534		3136.01	0.0059414		3666	-0.00443857	0.00002004	4196	-0.01613726	0	
486.19	0.07319972	0.07268789	1016.19	0.00114639		1546.18	0.00877764		2076.19	-0.01930927	0	2606.18	-0.00382095		3136.21	0.00597078		3666.2	-0.00520058	0.00001985	4196.2	-0.01695188	0	
486.39	0.07313877	0.07268449	1016.39	0.00207728		1546.38	0.0085482		2076.39	-0.01970138	0	2606.38	-0.00378679		3136.41	0.00540895		3666.4	-0.00567429	0.00001966	4196.4	-0.0167363	0	
486.59	0.07252166	0.07268109	1016.59	0.00271305		1546.58	0.00917942		2076.59	-0.01989545	0	2606.58	-0.00371253		3136.61	0.00513841		3666.6	-0.00590947	0.00001948	4196.6	-0.0176028	0	
486.79	0.07278152	0.07267769	1016.79	0.00310201		1546.78	0.00925596		2076.79	-0.0206555	0	2606.78	-0.00381179		3136.81	0.00482332		3666.8	-0.00666491	0.00001929	4196.8	-0.01826663	0	
486.99	0.072071	0.07267429	1016.99	0.00328074		1546.98	0.00872186		2076.99	-0.02023126	0	2606.98	-0.00458336		3137.01	0.00501399		3667	-0.00650734	0.00001911	4197	-0.01827504	0	
487.19	0.07176561	0.07267089	1017.19	0.00418612		1547.18	0.00756044		2077.19	-0.0189274	0	2607.18	-0.00396565		3137.21	0.00500858		3667.2	-0.00670949	0.00001893	4197.2	-0.01900831	0	
487.39	0.07150461	0.07266749	1017.39	0.00450586		1547.38	0.00800974		2077.39	-0.01850416	0	2607.38	-0.00263612		3137.41	0.0042633		3667.4	-0.00657788	0.00001875	4197.4	-0.01875021	0	
487.59	0.07212328	0.07266409	1017.59	0.00510086		1547.58	0.00845027		2077.59	-0.01768287	0	2607.58	-0.00262547		3137.61	0.00347871		3667.6	-0.00657428	0.00001858	4197.6	-0.01865384	0	
487.79	0.07216686	0.07266069	1017.79	0.00521876		1547.78	0.00840469		2077.79	-0.01724982	0	2607.78	-0.00256953		3137.81	0.00324028		3667.8	-0.00633279	0.0000184	4197.8	-0.01791722	0	
487.99	0.07198852	0.07265729	1017.99	0.00578857		1547.98	0.01013079		2077.99	-0.01710221	0	2607.98	-0.00363085		3138.01	0.00358863		3668	-0.00654297	0.00001823	4198	-0.01658009	0	
488.19	0.07157887	0.07265389	1018.19	0.00581569		1548.18	0.00988252		2078.19	-0.01636014	0	2608.18	-0.00344601		3138.21	0.00397337		3668.2	-0.00609567	0.00001805	4198.2	-0.01649154	0	
488.39	0.07064064	0.07265049	1018.39	0.00645859		1548.38	0.01057158		2078.39	-0.01631813	0	2608.38	-0.00319873		3138.41	0.00326321		3668.4	-0.0068892	0.00001788	4198.4	-0.01600251	0	
488.59	0.07055557	0.07264709	1018.59	0.00686325		1548.58	0.01066537		2078.59	-0.01632868	0	2608.58	-0.00218744		3138.61	0.00288822		3668.6	-0.00679344	0.00001771	4198.6	-0.01567723	0	
488.79	0.07059351	0.07264369	1018.79	0.00651724		1548.78	0.01097085		2078.79	-0.01578801	0	2608.78	-0.00245137		3138.81	0.00350432		3668.8	-0.00709937	0.00001755	4198.8	-0.01587585	0	
488.99	0.07104602	0.07264029	1018.99	0.00585182		1548.98	0.01066432		2078.99	-0.01571914	0	2608.98	-0.00308417		3139.01	0.00377636		3669	-0.00626133	0.00001738	4199	-0.01518451	0	
489.19	0.07113579	0.07263689	1019.19	0.00513883		1549.18	0.01001256		2079.19	-0.01615059	0	2609.18	-0.00320054		3139.21	0.00338976		3669.2	-0.00655234	0.00001722	4199.2	-0.01543744	0	
489.39	0.07154598	0.0726335	1019.39	0.00518705		1549.38	0.00962998		2079.39	-0.01666631	0	2609.38	-0.00365825		3139.41	0.0035659		3669.4	-0.00578849	0.00001705	4199.4	-0.01664017	0	
489.59	0.07131335	0.0726301	1019.59	0.00479045		1549.58	0.00898779		2079.59	-0.01697285	0	2609.58	-0.00463663		3139.61	0.00493795		3669.6	-0.00550791	0.00001689	4199.6	-0.01780817	0	
489.79	0.07188136	0.0726267	1019.79	0.00531016		1549.78	0.0089088		2079.79	-0.01775559	0	2609.78	-0.00566046		3139.81	0.00519503		3669.8	-0.00645562	0.00001673	4199.8	-0.01883548	0	
489.99	0.07235087	0.0726233	1019.99	0.00478003		1549.98	0.00907813		2079.99	-0.01839057	0	2609.98	-0.0050286		3140.01	0.00554461		3670	-0.00619234	0.00001658	4200	-0.02050889	0	
490.19	0.07226652	0.0726199	1020.19	0.00527804		1550.18	0.00798368		2080.19	-0.01895937	0	2610.18	-0.00439735		3140.21	0.00613839		3670.2	-0.0070771	0.00001642	4200.2	-0.02128874	0	
490.39	0.0725922	0.07261651	1020.39	0.00575363		1550.38	0.00717493		2080.39	-0.02023189	0	2610.38	-0.004522		3140.41	0.00580397		3670.4	-0.00742783	0.00001626	4200.4	-0.02151841	0	
490.59	0.07323307	0.07261311	1020.59	0.00658652		1550.58	0.00685693		2080.59	-0.02048737	0	2610.58	-0.00332892		3140.61	0.00533011		3670.6	-0.00764259	0.00001611	4200.6	-0.02220912	0	
490.79	0.07376259	0.07260971	1020.79	0.00633849		1550.78	0.00650288		2080.79	-0.02103875	0	2610.78	-0.00282985		3140.81	0.00549256		3670.8	-0.00810257	0.00001596	4200.8	-0.02259932	0	
490.99	0.07290199	0.07260632	1020.99	0.00649088		1550.98	0.005057		2080.99	-0.02089322	0	2610.98	-0.00295498		3141.01	0.00572802		3671	-0.00834172	0.00001581	4201	-0.02168248	0	
491.19	0.07235327	0.07260292	1021.19	0.00672518		1551.18	0.00507652		2081.19	-0.020705	0	2611.18	-0.00248395		3141.21	0.00547538		3671.2	-0.00873395	0.00001566	4201.2	-0.02214002	0	
491.39	0.07219226	0.07259952	1021.39	0.00731285		1551.38	0.00590928		2081.39	-0.02036248	0	2611.38	-0.00280626		3141.41	0.00422018		3671.4	-0.00885463	0.00001551	4201.4	-0.02151019	0	
491.59	0.07168463	0.07259613	1021.59	0.00692649		1551.58	0.00542627		2081.59	-0.0204747	0	2611.58	-0.00308621		3141.61	0.00457987		3671.6	-0.0089554	0.00001536	4201.6	-0.02021274	0	
491.79	0.07133456	0.07259273	1021.79	0.00611764		1551.78	0.00542854		2081.79	-0.0198699	0	2611.78	-0.00296822		3141.81	0.0041551		3671.8	-0.00899456	0.00001522	4201.8	-0.01854277	0	
491.99	0.07128693	0.07258933	1021.99	0.00535714		1551.98	0.00560088		2081.99	-0.01959526	0	2611.98	-0.00383044		3142.01	0.00351477		3672	-0.00895389	0.00001508	4202	-0.01766496	0	
492.19	0.07118588	0.07258594	1022.19	0.00447696		1552.18	0.00524399		2082.19	-0.0191827	0	2612.18	-0.0021548		3142.21	0.00356419		3672.2	-0.00888805	0.00001493	4202.2	-0.01768185	0	
492.39	0.07097613	0.07258254	1022.39	0.00392053		1552.38	0.00534322		2082.39	-0.01861289	0	2612.38	-0.002004		3142.41	0.00322284		3672.4	-0.00897402	0.00001479	4202.4	-0.01685036	0	
492.59	0.07178288	0.07257915	1022.59	0.00359972		1552.58	0.00542644		2082.59	-0.01858552	0	2612.58	-0.00162764		3142.61	0.00339617		3672.6	-0.0085403	0.00001465	4202.6	-0.01593312	0	
492.79	0.07165357	0.07257575	1022.79	0.00294729		1552.78	0.00577833		2082.79	-0.01777206	0	2612.78	-0.00185134		3142.81	0.00402771		3672.8	-0.00904564	0.00001451	4202.8	-0.01556562	0	
492.99	0.0711575	0.07257235	1022.99	0.00198857		1552.98	0.00534912		2082.99	-0.01712249	0	2612.98	-0.00124317		3143.01	0.00314033		3673	-0.00901989	0.00001438	4203	-0.01494704	0	
493.19	0.07078305	0.07256896	1023.19	0.00205467		1553.18	0.00610512		2083.19	-0.01663582	0	2613.18	-0.00265684		3143.21	0.00182145		3673.2	-0.00827203	0.00001424	4203.2	-0.01615457	0	
493.39	0.07127468	0.07256556	1023.39	0.00168785		1553.38	0.00696124		2083.39	-0.01615729	0	2613.38	-0.00356098		3143.41	0.002098		3673.4	-0.00726617	0.00001411	4203.4	-0.01614951	0	
493.59	0.07105856	0.07256217	1023.59	0.00072836		1553.58	0.00777528		2083.59	-0.01571238	0	2613.58	-0.00343774		3143.61	0.00167226		3673.6	-0.00784648	0.00001397	4203.6	-0.01655928	0	
493.79	0.07122877	0.07255877	1023.79	0.0011486		1553.78	0.0080448		2083.79	-0.01620506	0	2613.78	-0.0030663		3143.81	0.0017941		3673.8	-0.00840099	0.00001384	4203.8	-0.01646503	0	
493.99	0.07133476	0.07255538	1023.99	-0.00037506		1553.98	0.00813445		2083.99	-0.01648785	0	2613.98	-0.00247527		3144.01	0.00129449		3674	-0.00806513	0.00001371	4204	-0.01758619	0	
494.19	0.07180036	0.07255198	1024.19	0.00046694		1554.18	0.00743151		2084.19	-0.01728575	0	2614.18	-0.00268368		3144.21	0.00139149		3674.2	-0.00885319	0.00001358	4204.2	-0.0174204	0	
494.39	0.07243995	0.07254859	1024.39	0.00010894		1554.38	0.00823625		2084.39	-0.01781353	0	2614.38	-0.0030293		3144.41	0.00084972		3674.4	-0.00925677	0.00001345	4204.4	-0.01693897	0	
494.59	0.0726844	0.0725452	1024.59	0.00074867		1554.58	0.00834546		2084.59	-0.01759803	0	2614.58	-0.00217067		3144.61	0.00101196		3674.6	-0.00974726	0.00001333	4204.6	-0.01714157	0	
494.79	0.07282552	0.0725418	1024.79	0.00102362		1554.78	0.00832944		2084.79	-0.01797254	0	2614.78	-0.003079		3144.81	0.00070786		3674.8	-0.0097714	0.0000132	4204.8	-0.01666641	0	
494.99	0.07182778	0.07253841	1024.99	0.00140994		1554.98	0.00802351		2084.99	-0.01832714	0	2614.98	-0.00405268		3145.01	0.00055241		3675	-0.00966494	0.00001307	4205	-0.01570103	0	
495.19	0.07100522	0.07253501	1025.19	0.00174898		1555.18	0.00810695		2085.19	-0.01844988	0	2615.18	-0.00453044		3145.21	0.00018859		3675.2	-0.00979016	0.00001295	4205.2	-0.0165581	0	
495.39	0.07186968	0.07253162	1025.39	0.00197191		1555.38	0.00801212		2085.39	-0.01884216	0	2615.38	-0.00441677		3145.41	0.00000641		3675.4	-0.00922201	0.00001283	4205.4	-0.01707199	0	
495.59	0.07230378	0.07252823	1025.59	0.00148584		1555.58	0.00819313		2085.59	-0.01898953	0	2615.58	-0.00455336		3145.61	0.00120173		3675.6	-0.00884166	0.00001271	4205.6	-0.01652861	0	
495.79	0.07290237	0.07252483	1025.79	0.00172763		1555.78	0.00732425		2085.79	-0.01859205	0	2615.78	-0.00529962		3145.81	0.0021532		3675.8	-0.00871636	0.00001259	4205.8	-0.01666278	0	
495.99	0.07326987	0.07252144	1025.99	0.00123624		1555.98	0.00709912		2085.99	-0.01872774	0	2615.98	-0.00580756		3146.01	0.002457		3676	-0.00769682	0.00001247	4206	-0.01728755	0	
496.19	0.07351336	0.07251805	1026.19	0.00119237		1556.18	0.00724206		2086.19	-0.0186919	0	2616.18	-0.00442416		3146.21	0.00372646		3676.2	-0.00705634	0.00001235	4206.2	-0.0176619	0	
496.39	0.07301903	0.07251466	1026.39	0.00106423		1556.38	0.00700965		2086.39	-0.01859234	0	2616.38	-0.00550758		3146.41	0.00517041		3676.4	-0.00650607	0.00001223	4206.4	-0.01699897	0	
496.59	0.07299102	0.07251126	1026.59	0.00083382		1556.58	0.00657331		2086.59	-0.01889002	0	2616.58	-0.00548431		3146.61	0.00515486		3676.6	-0.00625272	0.00001212	4206.6	-0.01689015	0	
496.79	0.07263343	0.07250787	1026.79	0.00009494		1556.78	0.0061179		2086.79	-0.01850891	0	2616.78	-0.00499835		3146.81	0.0055087		3676.8	-0.00687358	0.000012	4206.8	-0.01722107	0	
496.99	0.07203912	0.07250448	1026.99	0.00037192		1556.98	0.00697172		2086.99	-0.01939804	0	2616.98	-0.00441856		3147.01	0.00597082		3677	-0.00674332	0.00001189	4207	-0.01698744	0	
497.19	0.07148422	0.07250109	1027.19	0.00032445		1557.18	0.00840144		2087.19	-0.0196358	0	2617.18	-0.00500166		3147.21	0.0063481		3677.2	-0.00523139	0.00001178	4207.2	-0.01714769	0	
497.39	0.07115113	0.07249769	1027.39	-0.00063396		1557.38	0.00835904		2087.39	-0.01987515	0	2617.38	-0.00462158		3147.41	0.00645003		3677.4	-0.00543632	0.00001167	4207.4	-0.01638295	0	
497.59	0.07033118	0.0724943	1027.59	-0.00084056		1557.58	0.00835301		2087.59	-0.02056039	0	2617.58	-0.00437424		3147.61	0.00528855		3677.6	-0.00604323	0.00001156	4207.6	-0.01677693	0	
497.79	0.07034795	0.07249091	1027.79	-0.00083918		1557.78	0.00817688		2087.79	-0.02097703	0	2617.78	-0.00426628		3147.81	0.00489968		3677.8	-0.00641132	0.00001145	4207.8	-0.01637735	0	
497.99	0.06930675	0.07248752	1027.99	-0.00165943		1557.98	0.00709904		2087.99	-0.02098487	0	2617.98	-0.00467857		3148.01	0.00378598		3678	-0.00698128	0.00001134	4208	-0.01648507	0	
498.19	0.06857511	0.07248413	1028.19	-0.00098322		1558.18	0.00682146		2088.19	-0.02189035	0	2618.18	-0.00414698		3148.21	0.00360462		3678.2	-0.00808192	0.00001123	4208.2	-0.01662507	0	
498.39	0.06816349	0.07248074	1028.39	-0.00119688		1558.38	0.00671976		2088.39	-0.02193325	0	2618.38	-0.00445833		3148.41	0.00287605		3678.4	-0.00900826	0.00001113	4208.4	-0.01655575	0	
498.59	0.06796252	0.07247735	1028.59	0.00014294		1558.58	0.00645126		2088.59	-0.02194076	0	2618.58	-0.00491894		3148.61	0.00313325		3678.6	-0.00925695	0.00001102	4208.6	-0.01759781	0	
498.79	0.06822548	0.07247396	1028.79	0.0015167		1558.78	0.00630386		2088.79	-0.0226935	0	2618.78	-0.00538568		3148.81	0.00298934		3678.8	-0.00862671	0.00001092	4208.8	-0.01764556	0	
498.99	0.06817993	0.07247057	1028.99	0.00160149		1558.98	0.00643102		2088.99	-0.02403458	0	2618.98	-0.00588534		3149.01	0.00348524		3679	-0.00920174	0.00001081	4209	-0.01916505	0	
499.19	0.06828168	0.07246717	1029.19	0.00277243		1559.18	0.00672565		2089.19	-0.02385545	0	2619.18	-0.0057529		3149.21	0.0030222		3679.2	-0.00940309	0.00001071	4209.2	-0.02080728	0	
499.39	0.06901773	0.07246378	1029.39	0.00335604		1559.38	0.00711195		2089.39	-0.02364612	0	2619.38	-0.00558298		3149.41	0.00283337		3679.4	-0.00935147	0.00001061	4209.4	-0.02151174	0	
499.59	0.06940308	0.07246039	1029.59	0.00376488		1559.58	0.00765645		2089.59	-0.02269569	0	2619.58	-0.00724102		3149.61	0.0028771		3679.6	-0.01013703	0.00001051	4209.6	-0.02152217	0	
499.79	0.06969238	0.072457	1029.79	0.00429149		1559.78	0.00641012		2089.79	-0.02333899	0	2619.78	-0.00733664		3149.81	0.00253722		3679.8	-0.00998154	0.00001041	4209.8	-0.02215109	0	
499.99	0.07028883	0.07245361	1029.99	0.00365113		1559.98	0.00720914		2089.99	-0.02213056	0	2619.98	-0.00737304		3150.01	0.00205116		3680	-0.00905572	0.00001031	4210	-0.02155168	0	
500.19	0.07046433	0.07245022	1030.19	0.00364059		1560.18	0.00771664		2090.19	-0.02178131	0	2620.18	-0.00661061		3150.21	0.00298983		3680.2	-0.00953653	0.00001022	4210.2	-0.02148134	0	
500.39	0.07008389	0.07244683	1030.39	0.0026742		1560.38	0.00705475		2090.39	-0.0217623	0	2620.38	-0.0065108		3150.41	0.00413301		3680.4	-0.0093024	0.00001012	4210.4	-0.01987048	0	
500.59	0.07100482	0.07244345	1030.59	0.00286707		1560.58	0.00715698		2090.59	-0.02177744	0	2620.58	-0.00622949		3150.61	0.00371345		3680.6	-0.00933883	0.00001002	4210.6	-0.01884451	0	
500.79	0.07160243	0.07244006	1030.79	0.00309632		1560.78	0.00761446		2090.79	-0.02225028	0	2620.78	-0.00509299		3150.81	0.00449126		3680.8	-0.00980471	0.00000993	4210.8	-0.01822775	0	
500.99	0.0710305	0.07243667	1030.99	0.00340445		1560.98	0.00873534		2090.99	-0.02324941	0	2620.98	-0.00446833		3151.01	0.00528091		3681	-0.00924077	0.00000984	4211	-0.01725637	0	
501.19	0.07088752	0.07243328	1031.19	0.00282927		1561.18	0.00881531		2091.19	-0.02362695	0	2621.18	-0.00380949		3151.21	0.00532172		3681.2	-0.00852044	0.00000974	4211.2	-0.01723803	0	
501.39	0.07068788	0.07242989	1031.39	0.00211223		1561.38	0.00804524		2091.39	-0.02414223	0	2621.38	-0.00426308		3151.41	0.00500396		3681.4	-0.00922989	0.00000965	4211.4	-0.01691856	0	
501.59	0.07050002	0.0724265	1031.59	0.0018124		1561.58	0.00780527		2091.59	-0.02412366	0	2621.58	-0.00407752		3151.61	0.00540072		3681.6	-0.00928801	0.00000956	4211.6	-0.01593604	0	
501.79	0.07002629	0.07242311	1031.79	0.00124563		1561.78	0.00786794		2091.79	-0.02400324	0	2621.78	-0.00376198		3151.81	0.00476196		3681.8	-0.00981685	0.00000947	4211.8	-0.01535811	0	
501.99	0.06872076	0.07241972	1031.99	0.00105142		1561.98	0.00679688		2091.99	-0.02463135	0	2621.98	-0.00341211		3152.01	0.0048856		3682	-0.00969486	0.00000938	4212	-0.01577621	0	
502.19	0.06939612	0.07241634	1032.19	0.00026806		1562.18	0.0067639		2092.19	-0.02551673	0	2622.18	-0.00301705		3152.21	0.00473492		3682.2	-0.00964221	0.00000929	4212.2	-0.01699249	0	
502.39	0.06957267	0.07241295	1032.39	0.0000037		1562.38	0.00585039		2092.39	-0.02552035	0	2622.38	-0.00364003		3152.41	0.00499773		3682.4	-0.00972913	0.0000092	4212.4	-0.0176455	0	
502.59	0.07016757	0.07240956	1032.59	0.00104449		1562.58	0.00646464		2092.59	-0.02484464	0	2622.58	-0.00404889		3152.61	0.0053356		3682.6	-0.00842289	0.00000912	4212.6	-0.01891798	0	
502.79	0.07079589	0.07240617	1032.79	0.00135521		1562.78	0.00668245		2092.79	-0.02456622	0	2622.78	-0.00410092		3152.81	0.00545132		3682.8	-0.00889933	0.00000903	4212.8	-0.01967762	0	
502.99	0.07125332	0.07240279	1032.99	0.00098642		1562.98	0.00694715		2092.99	-0.0243497	0	2622.98	-0.00511219		3153.01	0.00497602		3683	-0.00903423	0.00000894	4213	-0.02075662	0	
503.19	0.07135556	0.0723994	1033.19	0.00195647		1563.18	0.0076517		2093.19	-0.02319968	0	2623.18	-0.00572656		3153.21	0.00365424		3683.2	-0.00834457	0.00000886	4213.2	-0.02158447	0	
503.39	0.07137944	0.07239601	1033.39	0.00327944		1563.38	0.00765693		2093.39	-0.02195713	0	2623.38	-0.00653884		3153.41	0.0028876		3683.4	-0.00814557	0.00000878	4213.4	-0.02248376	0	
503.59	0.07204488	0.07239262	1033.59	0.00361221		1563.58	0.0072866		2093.59	-0.02207935	0	2623.58	-0.00760868		3153.61	0.00198075		3683.6	-0.00691756	0.00000869	4213.6	-0.02301774	0	
503.79	0.07248197	0.07238924	1033.79	0.00351696		1563.78	0.0065907		2093.79	-0.02141126	0	2623.78	-0.00694768		3153.81	0.00195765		3683.8	-0.00620057	0.00000861	4213.8	-0.02260639	0	
503.99	0.07293265	0.07238585	1033.99	0.00413339		1563.98	0.00712169		2093.99	-0.02024928	0	2623.98	-0.00686925		3154.01	0.00155182		3684	-0.00613931	0.00000853	4214	-0.02247977	0	
504.19	0.07274757	0.07238246	1034.19	0.00416554		1564.18	0.00655583		2094.19	-0.02043738	0	2624.18	-0.00694759		3154.21	0.00129161		3684.2	-0.00689442	0.00000845	4214.2	-0.02213402	0	
504.39	0.07245449	0.07237908	1034.39	0.00366206		1564.38	0.00692354		2094.39	-0.02088995	0	2624.38	-0.00647546		3154.41	0.00098893		3684.4	-0.00640164	0.00000837	4214.4	-0.02122928	0	
504.59	0.07277978	0.07237569	1034.59	0.00421248		1564.58	0.00841867		2094.59	-0.02033593	0	2624.58	-0.00616097		3154.61	0.00028938		3684.6	-0.00611918	0.00000829	4214.6	-0.02098264	0	
504.79	0.07286292	0.0723723	1034.79	0.00430628		1564.78	0.0087031		2094.79	-0.02082843	0	2624.78	-0.00505343		3154.81	0.00043795		3684.8	-0.00675957	0.00000821	4214.8	-0.02135949	0	
504.99	0.07259332	0.07236892	1034.99	0.00428546		1564.98	0.00865621		2094.99	-0.02198354	0	2624.98	-0.00554407		3155.01	0.00099859		3685	-0.0068043	0.00000813	4215	-0.0209718	0	
505.19	0.07151496	0.07236553	1035.19	0.00423948		1565.18	0.00878841		2095.19	-0.02173198	0	2625.18	-0.00550752		3155.21	0.00131148		3685.2	-0.00772482	0.00000806	4215.2	-0.021138	0	
505.39	0.0709039	0.07236215	1035.39	0.00293207		1565.38	0.00891144		2095.39	-0.02141772	0	2625.38	-0.00488294		3155.41	0.00162621		3685.4	-0.00837509	0.00000798	4215.4	-0.02073138	0	
505.59	0.07048617	0.07235876	1035.59	0.00328698		1565.58	0.00873732		2095.59	-0.02106479	0	2625.58	-0.00476207		3155.61	0.0016754		3685.6	-0.00845171	0.00000791	4215.6	-0.02038685	0	
505.79	0.07018007	0.07235538	1035.79	0.00303021		1565.78	0.00861421		2095.79	-0.02210763	0	2625.78	-0.00517091		3155.81	0.0008921		3685.8	-0.00931016	0.00000783	4215.8	-0.02109253	0	
505.99	0.0696706	0.07235199	1035.99	0.00238948		1565.98	0.00878687		2095.99	-0.02274119	0	2625.98	-0.0056165		3156.01	0.00134323		3686	-0.00906566	0.00000776	4216	-0.02223885	0	
506.19	0.06949921	0.07234861	1036.19	0.00104642		1566.18	0.00820459		2096.19	-0.02279413	0	2626.18	-0.00593506		3156.21	0.00084155		3686.2	-0.00957218	0.00000768	4216.2	-0.02257371	0	
506.39	0.06994805	0.07234522	1036.39	0.00060484		1566.38	0.00780751		2096.39	-0.0222226	0	2626.38	-0.00635571		3156.41	0.00143486		3686.4	-0.00970633	0.00000761	4216.4	-0.02245029	0	
506.59	0.06972262	0.07234184	1036.59	0.00011467		1566.58	0.00828534		2096.59	-0.02184871	0	2626.58	-0.00712488		3156.61	0.0012709		3686.6	-0.01029798	0.00000754	4216.6	-0.02262909	0	
506.79	0.06918119	0.07233845	1036.79	-0.00039329		1566.78	0.00782686		2096.79	-0.02215938	0	2626.78	-0.00769874		3156.81	0.00179403		3686.8	-0.01097699	0.00000747	4216.8	-0.02245984	0	
506.99	0.06965951	0.07233507	1036.99	-0.00015269		1566.98	0.00713038		2096.99	-0.02256085	0	2626.98	-0.00819932		3157.01	0.00222548		3687	-0.01066711	0.0000074	4217	-0.02205599	0	
507.19	0.06961896	0.07233168	1037.19	0.00021608		1567.18	0.00669044		2097.19	-0.02184162	0	2627.18	-0.00858529		3157.21	0.00209528		3687.2	-0.01048435	0.00000733	4217.2	-0.02199575	0	
507.39	0.06937154	0.0723283	1037.39	0.00078628		1567.38	0.0063283		2097.39	-0.0214083	0	2627.38	-0.00871685		3157.41	0.00261933		3687.4	-0.00920033	0.00000726	4217.4	-0.02173058	0	
507.59	0.06936456	0.07232492	1037.59	0.00050953		1567.58	0.00599955		2097.59	-0.02155134	0	2627.58	-0.00787463		3157.61	0.00228977		3687.6	-0.00856917	0.00000719	4217.6	-0.02113655	0	
507.79	0.06969121	0.07232153	1037.79	0.00012141		1567.78	0.00616137		2097.79	-0.02117236	0	2627.78	-0.00698283		3157.81	0.00265102		3687.8	-0.0088787	0.00000712	4217.8	-0.02003084	0	
507.99	0.07004103	0.07231815	1037.99	0.00068047		1567.98	0.00579497		2097.99	-0.02138845	0	2627.98	-0.00615593		3158.01	0.00223477		3688	-0.00838015	0.00000706	4218	-0.01980365	0	
508.19	0.06993773	0.07231477	1038.19	-0.0000806		1568.18	0.00584278		2098.19	-0.02169276	0	2628.18	-0.00552756		3158.21	0.00266831		3688.2	-0.00822247	0.00000699	4218.2	-0.01872864	0	
508.39	0.06999529	0.07231138	1038.39	0.00040457		1568.38	0.00731154		2098.39	-0.02171783	0	2628.38	-0.00431017		3158.41	0.00320381		3688.4	-0.00747239	0.00000692	4218.4	-0.01833068	0	
508.59	0.07024685	0.072308	1038.59	0.00125052		1568.58	0.0074087		2098.59	-0.02134818	0	2628.58	-0.00381233		3158.61	0.00363719		3688.6	-0.00637637	0.00000686	4218.6	-0.01760948	0	
508.79	0.0707414	0.07230462	1038.79	0.00147664		1568.78	0.00697927		2098.79	-0.02151984	0	2628.78	-0.00420253		3158.81	0.00422797		3688.8	-0.00696785	0.00000679	4218.8	-0.01687185	0	
508.99	0.07043185	0.07230123	1038.99	0.00188502		1568.98	0.00628087		2098.99	-0.02131586	0	2628.98	-0.00506771		3159.01	0.00451942		3689	-0.00638825	0.00000673	4219	-0.01695939	0	
509.19	0.06934252	0.07229785	1039.19	0.00202314		1569.18	0.00694141		2099.19	-0.02024358	0	2629.18	-0.00443291		3159.21	0.00434319		3689.2	-0.00670557	0.00000667	4219.2	-0.01735362	0	
509.39	0.06958572	0.07229447	1039.39	0.00241702		1569.38	0.00705258		2099.39	-0.01986044	0	2629.38	-0.00390126		3159.41	0.00453567		3689.4	-0.00701844	0.0000066	4219.4	-0.01719673	0	
509.59	0.0695143	0.07229109	1039.59	0.00316853		1569.58	0.00726898		2099.59	-0.02069483	0	2629.58	-0.00388386		3159.61	0.00485658		3689.6	-0.00764171	0.00000654	4219.6	-0.01671987	0	
509.79	0.07002666	0.0722877	1039.79	0.00272157		1569.78	0.00755582		2099.79	-0.02112963	0	2629.78	-0.00474953		3159.81	0.00474242		3689.8	-0.00755743	0.00000648	4219.8	-0.01678096	0	
509.99	0.07023907	0.07228432	1039.99	0.00219809		1569.98	0.00765128		2099.99	-0.02104484	0	2629.98	-0.00519055		3160.01	0.00419279		3690	-0.00732694	0.00000642	4220	-0.0173055	0	
510.19	0.07082847	0.07228094	1040.19	0.00178006		1570.18	0.00739338		2100.19	-0.02188016	0	2630.18	-0.00503945		3160.21	0.00422388		3690.2	-0.0078088	0.00000636	4220.2	-0.01749531	0	
510.39	0.07195618	0.07227756	1040.39	0.0016673		1570.38	0.00756744		2100.39	-0.02205721	0	2630.38	-0.00597402		3160.41	0.00401562		3690.4	-0.00835783	0.0000063	4220.4	-0.0180339	0	
510.59	0.07123919	0.07227418	1040.59	0.00149546		1570.58	0.00755215		2100.59	-0.02230275	0	2630.58	-0.00637473		3160.61	0.00375712		3690.6	-0.00941182	0.00000624	4220.6	-0.01828662	0	
510.79	0.07222005	0.0722708	1040.79	0.0018545		1570.78	0.00715107		2100.79	-0.02160838	0	2630.78	-0.00594434		3160.81	0.0040322		3690.8	-0.00944912	0.00000618	4220.8	-0.01813197	0	
510.99	0.07336802	0.07226742	1040.99	0.00184217		1570.98	0.00795466		2100.99	-0.0210573	0	2630.98	-0.00552403		3161.01	0.00342445		3691	-0.01018261	0.00000612	4221	-0.0181471	0	
511.19	0.07399758	0.07226403	1041.19	0.00168463		1571.18	0.00775241		2101.19	-0.02078482	0	2631.18	-0.00527932		3161.21	0.00284044		3691.2	-0.01048575	0.00000606	4221.2	-0.01890007	0	
511.39	0.07369844	0.07226065	1041.39	0.00129968		1571.38	0.00801218		2101.39	-0.02076332	0	2631.38	-0.00473386		3161.41	0.00205797		3691.4	-0.00995589	0.000006	4221.4	-0.01971926	0	
511.59	0.07446198	0.07225727	1041.59	0.00127787		1571.58	0.00777141		2101.59	-0.02015637	0	2631.58	-0.00369304		3161.61	0.00198432		3691.6	-0.01004396	0.00000595	4221.6	-0.0202418	0	
511.79	0.07464004	0.07225389	1041.79	0.00097831		1571.78	0.00777301		2101.79	-0.01995724	0	2631.78	-0.00371458		3161.81	0.00192358		3691.8	-0.00975762	0.00000589	4221.8	-0.01999749	0	
511.99	0.07458382	0.07225051	1041.99	0.00131177		1571.98	0.0073082		2101.99	-0.02049558	0	2631.98	-0.00436631		3162.01	0.00244851		3692	-0.00898037	0.00000584	4222	-0.01950654	0	
512.19	0.07371851	0.07224713	1042.19	0.00145038		1572.18	0.00748285		2102.19	-0.02117119	0	2632.18	-0.00412878		3162.21	0.00207694		3692.2	-0.00832759	0.00000578	4222.2	-0.01887184	0	
512.39	0.07351741	0.07224375	1042.39	0.00206122		1572.38	0.00818091		2102.39	-0.02115783	0	2632.38	-0.00416173		3162.41	0.00195889		3692.4	-0.00774157	0.00000573	4222.4	-0.0189616	0	
512.59	0.07245558	0.07224037	1042.59	0.00199813		1572.58	0.00775857		2102.59	-0.02113552	0	2632.58	-0.00507206		3162.61	0.00226594		3692.6	-0.00706899	0.00000567	4222.6	-0.01864908	0	
512.79	0.0717452	0.07223699	1042.79	0.00226214		1572.78	0.00720001		2102.79	-0.0211132	0	2632.78	-0.00601238		3162.81	0.00276674		3692.8	-0.00699075	0.00000562	4222.8	-0.01886143	0	
512.99	0.07041314	0.07223361	1042.99	0.00232494		1572.98	0.00674338		2102.99	-0.02147945	0	2632.98	-0.00615466		3163.01	0.00241439		3693	-0.00636096	0.00000557	4223	-0.0203627	0	
513.19	0.06990423	0.07223023	1043.19	0.00273447		1573.18	0.00699843		2103.19	-0.02146767	0	2633.18	-0.00595981		3163.21	0.00275827		3693.2	-0.00581171	0.00000551	4223.2	-0.01991582	0	
513.39	0.06989507	0.07222685	1043.39	0.0031504		1573.38	0.00731732		2103.39	-0.02290762	0	2633.38	-0.00556964		3163.41	0.00313967		3693.4	-0.00581985	0.00000546	4223.4	-0.01955009	0	
513.59	0.06918374	0.07222347	1043.59	0.00243576		1573.58	0.00644811		2103.59	-0.02390961	0	2633.58	-0.00540028		3163.61	0.0033621		3693.6	-0.00513274	0.00000541	4223.6	-0.01885358	0	
513.79	0.06911102	0.0722201	1043.79	0.00242049		1573.78	0.0057761		2103.79	-0.02393338	0	2633.78	-0.00647061		3163.81	0.00309003		3693.8	-0.00445672	0.00000536	4223.8	-0.01943776	0	
513.99	0.06835204	0.07221672	1043.99	0.00208691		1573.98	0.00525548		2103.99	-0.02391406	0	2633.98	-0.00658203		3164.01	0.00281113		3694	-0.00482418	0.00000531	4224	-0.0208199	0	
514.19	0.06820195	0.07221334	1044.19	0.00208538		1574.18	0.00546268		2104.19	-0.02408854	0	2634.18	-0.00685316		3164.21	0.00324968		3694.2	-0.00491341	0.00000526	4224.2	-0.02115725	0	
514.39	0.0675672	0.07220996	1044.39	0.00190075		1574.38	0.00573866		2104.39	-0.02347452	0	2634.38	-0.00774052		3164.41	0.00293189		3694.4	-0.00457868	0.00000521	4224.4	-0.02092354	0	
514.59	0.06671374	0.07220658	1044.59	0.0014231		1574.58	0.00527029		2104.59	-0.02317753	0	2634.58	-0.0073089		3164.61	0.00275196		3694.6	-0.00518838	0.00000516	4224.6	-0.02099631	0	
514.79	0.06772995	0.0722032	1044.79	0.00170435		1574.78	0.00540788		2104.79	-0.02233388	0	2634.78	-0.00646206		3164.81	0.00241551		3694.8	-0.00547492	0.00000511	4224.8	-0.02025394	0	
514.99	0.06799643	0.07219982	1044.99	0.00074488		1574.98	0.00602547		2104.99	-0.02213982	0	2634.98	-0.00632516		3165.01	0.00185376		3695	-0.00603821	0.00000506	4225	-0.02016938	0	
515.19	0.06825817	0.07219645	1045.19	0.00014996		1575.18	0.00505279		2105.19	-0.02288997	0	2635.18	-0.00588872		3165.21	0.00159997		3695.2	-0.00630812	0.00000501	4225.2	-0.02058444	0	
515.39	0.06793285	0.07219307	1045.39	-0.00031329		1575.38	0.00566302		2105.39	-0.02226253	0	2635.38	-0.005485		3165.41	0.00149461		3695.4	-0.00653093	0.00000497	4225.4	-0.020027	0	
515.59	0.06888866	0.07218969	1045.59	-0.00006024		1575.58	0.00494516		2105.59	-0.02255351	0	2635.58	-0.00539524		3165.61	0.00207865		3695.6	-0.0067915	0.00000492	4225.6	-0.0196745	0	
515.79	0.06884455	0.07218631	1045.79	-0.00080057		1575.78	0.00502963		2105.79	-0.02328114	0	2635.78	-0.00549769		3165.81	0.00213074		3695.8	-0.00689925	0.00000487	4225.8	-0.01911067	0	
515.99	0.06882848	0.07218294	1045.99	-0.002221		1575.98	0.00585148		2105.99	-0.02361254	0	2635.98	-0.00624976		3166.01	0.00183068		3696	-0.007332	0.00000483	4226	-0.0181969	0	
516.19	0.06875423	0.07217956	1046.19	-0.00292089		1576.18	0.00648562		2106.19	-0.02334767	0	2636.18	-0.00557856		3166.21	0.00108105		3696.2	-0.00745908	0.00000478	4226.2	-0.017366	0	
516.39	0.06896847	0.07217618	1046.39	-0.00318459		1576.38	0.00613647		2106.39	-0.02251068	0	2636.38	-0.00594863		3166.41	0.00148487		3696.4	-0.0082921	0.00000474	4226.4	-0.0169276	0	
516.59	0.06828758	0.07217281	1046.59	-0.00406534		1576.58	0.00561091		2106.59	-0.02237623	0	2636.58	-0.00603318		3166.61	0.00202217		3696.6	-0.0082822	0.00000469	4226.6	-0.01666947	0	
516.79	0.06817229	0.07216943	1046.79	-0.00415502		1576.78	0.00602763		2106.79	-0.02210465	0	2636.78	-0.00669698		3166.81	0.00200018		3696.8	-0.00790924	0.00000465	4226.8	-0.01701692	0	
516.99	0.06788181	0.07216605	1046.99	-0.00463869		1576.98	0.00598757		2106.99	-0.02163811	0	2636.98	-0.00725133		3167.01	0.00146489		3697	-0.00874196	0.0000046	4227	-0.01791046	0	
517.19	0.06825691	0.07216268	1047.19	-0.00454089		1577.18	0.00593911		2107.19	-0.0216199	0	2637.18	-0.00733101		3167.21	0.00210197		3697.2	-0.00896422	0.00000456	4227.2	-0.01815047	0	
517.39	0.06776931	0.0721593	1047.39	-0.00521398		1577.38	0.00550483		2107.39	-0.02237572	0	2637.38	-0.00713632		3167.41	0.00188952		3697.4	-0.01011241	0.00000452	4227.4	-0.01826199	0	
517.59	0.06761679	0.07215593	1047.59	-0.00586712		1577.58	0.00401359		2107.59	-0.02223971	0	2637.58	-0.00772761		3167.61	0.00128472		3697.6	-0.01057935	0.00000447	4227.6	-0.01852362	0	
517.79	0.06756376	0.07215255	1047.79	-0.0058188		1577.78	0.00371463		2107.79	-0.02151017	0	2637.78	-0.00765929		3167.81	0.00108789		3697.8	-0.01069204	0.00000443	4227.8	-0.01937143	0	
517.99	0.06737848	0.07214917	1047.99	-0.00538286		1577.98	0.00449515		2107.99	-0.02108295	0	2637.98	-0.00750016		3168.01	0.00115664		3698	-0.01144251	0.00000439	4228	-0.02014643	0	
518.19	0.06746134	0.0721458	1048.19	-0.00456383		1578.18	0.00491333		2108.19	-0.02067972	0	2638.18	-0.0078251		3168.21	0.00098164		3698.2	-0.01100424	0.00000435	4228.2	-0.01975856	0	
518.39	0.0674068	0.07214242	1048.39	-0.00394668		1578.38	0.00496057		2108.39	-0.02061312	0	2638.38	-0.00712302		3168.41	0.00111565		3698.4	-0.01073821	0.00000431	4228.4	-0.01943384	0	
518.59	0.06814531	0.07213905	1048.59	-0.00360387		1578.58	0.00492577		2108.59	-0.02080654	0	2638.58	-0.00747738		3168.61	0.0011738		3698.6	-0.0107011	0.00000427	4228.6	-0.01997619	0	
518.79	0.06926965	0.07213567	1048.79	-0.00227409		1578.78	0.00567995		2108.79	-0.02039549	0	2638.78	-0.00755796		3168.81	0.00129222		3698.8	-0.01097463	0.00000423	4228.8	-0.01948091	0	
518.99	0.06919826	0.0721323	1048.99	-0.00310053		1578.98	0.00625787		2108.99	-0.0213012	0	2638.98	-0.00671041		3169.01	0.00152692		3699	-0.01160408	0.00000419	4229	-0.0203398	0	
519.19	0.06856224	0.07212892	1049.19	-0.00231155		1579.18	0.00567023		2109.19	-0.02284673	0	2639.18	-0.00602077		3169.21	0.00231038		3699.2	-0.0117019	0.00000415	4229.2	-0.02092429	0	
519.39	0.06916013	0.07212555	1049.39	-0.00194748		1579.38	0.00586396		2109.39	-0.02292693	0	2639.38	-0.00645359		3169.41	0.00302361		3699.4	-0.01160297	0.00000411	4229.4	-0.02072155	0	
519.59	0.07054608	0.07212217	1049.59	-0.00167705		1579.58	0.00665904		2109.59	-0.02376319	0	2639.58	-0.00585592		3169.61	0.00293394		3699.6	-0.01152927	0.00000407	4229.6	-0.02018092	0	
519.79	0.07106434	0.0721188	1049.79	-0.00199618		1579.78	0.00853765		2109.79	-0.02441545	0	2639.78	-0.00568963		3169.81	0.00344764		3699.8	-0.01111467	0.00000403	4229.8	-0.02026929	0	
519.99	0.07048192	0.07211543	1049.99	-0.00249701		1579.98	0.0094401		2109.99	-0.02310386	0	2639.98	-0.00607023		3170.01	0.00346975		3700	-0.01047223	0.00000399	4230	-0.01872223	0	
520.19	0.06999915	0.07211205	1050.19	-0.0013765		1580.18	0.00931473		2110.19	-0.02320903	0	2640.18	-0.00600971		3170.21	0.00406866		3700.2	-0.00940077	0.00000395	4230.2	-0.01765713	0	
520.39	0.06994698	0.07210868	1050.39	-0.00073634		1580.38	0.0090536		2110.39	-0.02249098	0	2640.38	-0.00577184		3170.41	0.00499431		3700.4	-0.0093239	0.00000392	4230.4	-0.01725933	0	
520.59	0.06928434	0.07210531	1050.59	-0.00150273		1580.58	0.00957172		2110.59	-0.02217626	0	2640.58	-0.00580911		3170.61	0.00438787		3700.6	-0.00821704	0.00000388	4230.6	-0.01731902	0	
520.79	0.06835478	0.07210193	1050.79	-0.0011366		1580.78	0.00915753		2110.79	-0.02249573	0	2640.78	-0.00705755		3170.81	0.00411628		3700.8	-0.00823022	0.00000384	4230.8	-0.01818153	0	
520.99	0.06793203	0.07209856	1050.99	-0.00060127		1580.98	0.00761556		2110.99	-0.02245171	0	2640.98	-0.00692773		3171.01	0.00387291		3701	-0.00880446	0.00000381	4231	-0.01884815	0	
521.19	0.06810359	0.07209519	1051.19	-0.00165759		1581.18	0.00691796		2111.19	-0.0223396	0	2641.18	-0.00656346		3171.21	0.00411915		3701.2	-0.00875184	0.00000377	4231.2	-0.01921538	0	
521.39	0.06820346	0.07209181	1051.39	-0.00208466		1581.38	0.00601768		2111.39	-0.022806	0	2641.38	-0.006778		3171.41	0.0032192		3701.4	-0.00908175	0.00000374	4231.4	-0.01925594	0	
521.59	0.06875954	0.07208844	1051.59	-0.00213086		1581.58	0.00538165		2111.59	-0.02268943	0	2641.58	-0.00744406		3171.61	0.00237926		3701.6	-0.00852166	0.0000037	4231.6	-0.01981857	0	
521.79	0.06883421	0.07208507	1051.79	-0.00144137		1581.78	0.00548014		2111.79	-0.02300101	0	2641.78	-0.0070775		3171.81	0.00235949		3701.8	-0.00813318	0.00000367	4231.8	-0.01927401	0	
521.99	0.06913045	0.07208169	1051.99	-0.00021591		1581.98	0.00606784		2111.99	-0.02346093	0	2641.98	-0.00696479		3172.01	0.00241598		3702	-0.00867196	0.00000363	4232	-0.02106822	0	
522.19	0.06959342	0.07207832	1052.19	0.00024949		1582.18	0.00517922		2112.19	-0.02339965	0	2642.18	-0.00700809		3172.21	0.00227377		3702.2	-0.00786386	0.0000036	4232.2	-0.02147891	0	
522.39	0.0699241	0.07207495	1052.39	-0.00012158		1582.38	0.00439419		2112.39	-0.02388943	0	2642.38	-0.00663432		3172.41	0.00201718		3702.4	-0.00827391	0.00000356	4232.4	-0.02165282	0	
522.59	0.07068867	0.07207158	1052.59	-0.00013335		1582.58	0.00403643		2112.59	-0.02446537	0	2642.58	-0.00795184		3172.61	0.00193768		3702.6	-0.00865216	0.00000353	4232.6	-0.0216478	0	
522.79	0.070452	0.07206821	1052.79	0.00048641		1582.78	0.00495977		2112.79	-0.02492657	0	2642.78	-0.00762631		3172.81	0.00163827		3702.8	-0.00952048	0.0000035	4232.8	-0.02137069	0	
522.99	0.0708227	0.07206483	1052.99	-0.00037014		1582.98	0.00553933		2112.99	-0.02620659	0	2642.98	-0.0066098		3173.01	0.00155793		3703	-0.01003191	0.00000346	4233	-0.02210572	0	
523.19	0.07128107	0.07206146	1053.19	0.0000879		1583.18	0.00554367		2113.19	-0.02644957	0	2643.18	-0.00667372		3173.21	0.00079183		3703.2	-0.00960576	0.00000343	4233.2	-0.02216016	0	
523.39	0.07197518	0.07205809	1053.39	-0.00003373		1583.38	0.00663681		2113.39	-0.02610643	0	2643.38	-0.00663462		3173.41	-0.00068942		3703.4	-0.009639	0.0000034	4233.4	-0.02137976	0	
523.59	0.0719748	0.07205472	1053.59	0.00026688		1583.58	0.00827971		2113.59	-0.02547318	0	2643.58	-0.00530456		3173.61	-0.00101685		3703.6	-0.00995661	0.00000337	4233.6	-0.02063525	0	
523.79	0.07136946	0.07205135	1053.79	0.00059728		1583.78	0.00855209		2113.79	-0.02545008	0	2643.78	-0.00524606		3173.81	-0.00073027		3703.8	-0.00935075	0.00000333	4233.8	-0.0212354	0	
523.99	0.06994674	0.07204798	1053.99	0.00162629		1583.98	0.00877923		2113.99	-0.02457057	0	2643.98	-0.00470753		3174.01	-0.00120206		3704	-0.00844424	0.0000033	4234	-0.02064011	0	
524.19	0.06900826	0.07204461	1054.19	0.002719		1584.18	0.00903867		2114.19	-0.02552482	0	2644.18	-0.00440093		3174.21	-0.00134993		3704.2	-0.00794718	0.00000327	4234.2	-0.02036245	0	
524.39	0.06867825	0.07204124	1054.39	0.00343816		1584.38	0.00888031		2114.39	-0.02459886	0	2644.38	-0.00392155		3174.41	-0.00116781		3704.4	-0.00788401	0.00000324	4234.4	-0.02091272	0	
524.59	0.06669932	0.07203787	1054.59	0.00283051		1584.58	0.00756116		2114.59	-0.02467672	0	2644.58	-0.00394592		3174.61	-0.00242189		3704.6	-0.00710542	0.00000321	4234.6	-0.02164636	0	
524.79	0.06523535	0.0720345	1054.79	0.00275904		1584.78	0.00670893		2114.79	-0.02535221	0	2644.78	-0.0046132		3174.81	-0.00143543		3704.8	-0.00728117	0.00000318	4234.8	-0.02165848	0	
524.99	0.06420182	0.07203113	1054.99	0.00308498		1584.98	0.00658771		2114.99	-0.02482798	0	2644.98	-0.00406327		3175.01	-0.00145806		3705	-0.00744629	0.00000315	4235	-0.02152998	0	
525.19	0.0641004	0.07202776	1055.19	0.00157217		1585.18	0.00632354		2115.19	-0.02405831	0	2645.18	-0.00370216		3175.21	-0.00103433		3705.2	-0.00670995	0.00000312	4235.2	-0.02198761	0	
525.39	0.0640818	0.07202439	1055.39	0.00148557		1585.38	0.0057995		2115.39	-0.02409505	0	2645.38	-0.00336839		3175.41	-0.00169069		3705.4	-0.0062836	0.00000309	4235.4	-0.02230575	0	
525.59	0.06418367	0.07202102	1055.59	0.00073433		1585.58	0.00491223		2115.59	-0.02359453	0	2645.58	-0.00403539		3175.61	-0.00143812		3705.6	-0.00538596	0.00000306	4235.6	-0.02198717	0	
525.79	0.06435524	0.07201765	1055.79	0.00039437		1585.78	0.00485697		2115.79	-0.02416917	0	2645.78	-0.00392096		3175.81	-0.00121689		3705.8	-0.00569637	0.00000303	4235.8	-0.02247697	0	
525.99	0.06504627	0.07201428	1055.99	-0.00062914		1585.98	0.00420716		2115.99	-0.02311961	0	2645.98	-0.00365595		3176.01	-0.00125387		3706	-0.00596784	0.000003	4236	-0.02338022	0	
526.19	0.06573144	0.07201091	1056.19	-0.00151927		1586.18	0.00410518		2116.19	-0.02250269	0	2646.18	-0.003741		3176.21	-0.00090939		3706.2	-0.00575686	0.00000297	4236.2	-0.02241978	0	
526.39	0.06638235	0.07200754	1056.39	-0.00258297		1586.38	0.00447397		2116.39	-0.02197257	0	2646.38	-0.00383814		3176.41	-0.00067052		3706.4	-0.0063697	0.00000295	4236.4	-0.02166307	0	
526.59	0.06783643	0.07200417	1056.59	-0.00264888		1586.58	0.00464264		2116.59	-0.02222173	0	2646.58	-0.0041893		3176.61	-0.00042611		3706.6	-0.00682632	0.00000292	4236.6	-0.02151641	0	
526.79	0.06909702	0.0720008	1056.79	-0.00281128		1586.78	0.00469488		2116.79	-0.02239605	0	2646.78	-0.00401596		3176.81	-0.00090736		3706.8	-0.00726613	0.00000289	4236.8	-0.02171509	0	
526.99	0.07015479	0.07199743	1056.99	-0.00338568		1586.98	0.00518625		2116.99	-0.0225775	0	2646.98	-0.0038148		3177.01	-0.00140152		3707	-0.00765335	0.00000286	4237	-0.02265062	0	
527.19	0.07055655	0.07199407	1057.19	-0.00395342		1587.18	0.00542764		2117.19	-0.02217188	0	2647.18	-0.00348938		3177.21	-0.00165892		3707.2	-0.00791596	0.00000284	4237.2	-0.02161442	0	
527.39	0.07019153	0.0719907	1057.39	-0.0043255		1587.38	0.00589508		2117.39	-0.02119687	0	2647.38	-0.00359582		3177.41	-0.00095118		3707.4	-0.00903004	0.00000281	4237.4	-0.02156205	0	
527.59	0.07043045	0.07198733	1057.59	-0.00448309		1587.58	0.00577224		2117.59	-0.02009683	0	2647.58	-0.00368385		3177.61	-0.00072111		3707.6	-0.00932007	0.00000278	4237.6	-0.02154184	0	
527.79	0.06999265	0.07198396	1057.79	-0.00404462		1587.78	0.00602225		2117.79	-0.02011072	0	2647.78	-0.0035851		3177.81	-0.00045786		3707.8	-0.00967512	0.00000276	4237.8	-0.02209044	0	
527.99	0.06893577	0.07198059	1057.99	-0.00349643		1587.98	0.00711681		2117.99	-0.02045144	0	2647.98	-0.00366859		3178.01	-0.0000183		3708	-0.00968429	0.00000273	4238	-0.02203544	0	
528.19	0.06834386	0.07197723	1058.19	-0.00372739		1588.18	0.00646809		2118.19	-0.02092752	0	2648.18	-0.00347326		3178.21	0.00048572		3708.2	-0.00930667	0.00000271	4238.2	-0.0204939	0	
528.39	0.06822825	0.07197386	1058.39	-0.0028537		1588.38	0.00614091		2118.39	-0.02062213	0	2648.38	-0.0030025		3178.41	0.00110004		3708.4	-0.00904442	0.00000268	4238.4	-0.02075268	0	
528.59	0.06764632	0.07197049	1058.59	-0.00283806		1588.58	0.00562815		2118.59	-0.0211995	0	2648.58	-0.00280596		3178.61	0.00093854		3708.6	-0.00855471	0.00000265	4238.6	-0.02021853	0	
528.79	0.06770166	0.07196712	1058.79	-0.00207785		1588.78	0.00636145		2118.79	-0.02060522	0	2648.78	-0.00348854		3178.81	0.00206871		3708.8	-0.00852278	0.00000263	4238.8	-0.0202098	0	
528.99	0.06782939	0.07196376	1058.99	-0.00183648		1588.98	0.0062038		2118.99	-0.02083898	0	2648.98	-0.00310906		3179.01	0.00162677		3709	-0.0081474	0.0000026	4239	-0.02046859	0	
529.19	0.06808583	0.07196039	1059.19	-0.00230295		1589.18	0.00532297		2119.19	-0.02060171	0	2649.18	-0.00296621		3179.21	0.00181056		3709.2	-0.00822031	0.00000258	4239.2	-0.02053195	0	
529.39	0.06899031	0.07195702	1059.39	-0.00241398		1589.38	0.00554782		2119.39	-0.0207169	0	2649.38	-0.00374371		3179.41	0.00174626		3709.4	-0.00763884	0.00000256	4239.4	-0.02004174	0	
529.59	0.06998997	0.07195366	1059.59	-0.00255085		1589.58	0.00494533		2119.59	-0.02091483	0	2649.58	-0.00477445		3179.61	0.00164081		3709.6	-0.00757043	0.00000253	4239.6	-0.01957165	0	
529.79	0.0703586	0.07195029	1059.79	-0.00200736		1589.78	0.00530869		2119.79	-0.02090247	0	2649.78	-0.00509674		3179.81	0.00144645		3709.8	-0.00822598	0.00000251	4239.8	-0.01985726	0	
529.99	0.07134249	0.07194692	1059.99	-0.00146805		1589.98	0.00499392		2119.99	-0.02021784	0	2649.98	-0.00584875		3180.01	0.0014425		3710	-0.00782165	0.00000248	4240	-0.01913357	0	
530.19	0.07156539	0.07194356	1060.19	-0.00062018		1590.18	0.0054342		2120.19	-0.02042742	0	2650.18	-0.00642534		3180.21	0.00112022		3710.2	-0.00764917	0.00000246	4240.2	-0.01862314	0	
530.39	0.0720225	0.07194019	1060.39	-0.00068414		1590.38	0.00573992		2120.39	-0.02129101	0	2650.38	-0.00607858		3180.41	0.00089029		3710.4	-0.00793632	0.00000244	4240.4	-0.01852445	0	
530.59	0.07288131	0.07193683	1060.59	0.00038353		1590.58	0.00562292		2120.59	-0.02215099	0	2650.58	-0.00587368		3180.61	0.00029304		3710.6	-0.00845609	0.00000241	4240.6	-0.01891096	0	
530.79	0.07275969	0.07193346	1060.79	0.00044318		1590.78	0.00582266		2120.79	-0.02319623	0	2650.78	-0.00619172		3180.81	-0.00035619		3710.8	-0.00866686	0.00000239	4240.8	-0.01859582	0	
530.99	0.07166132	0.0719301	1060.99	0.00059811		1590.98	0.00763941		2120.99	-0.02312386	0	2650.98	-0.00569977		3181.01	-0.000608		3711	-0.00851232	0.00000237	4241	-0.01858014	0	
531.19	0.07071302	0.07192673	1061.19	0.00036773		1591.18	0.0075044		2121.19	-0.02286742	0	2651.18	-0.0058471		3181.21	0.00017906		3711.2	-0.00948844	0.00000235	4241.2	-0.01809678	0	
531.39	0.06937719	0.07192337	1061.39	0.00051486		1591.38	0.00713246		2121.39	-0.02269047	0	2651.38	-0.00668321		3181.41	0.00054372		3711.4	-0.00995276	0.00000232	4241.4	-0.01934437	0	
531.59	0.06932067	0.07192	1061.59	0.00050379		1591.58	0.00766616		2121.59	-0.02293621	0	2651.58	-0.00648559		3181.61	-0.00012501		3711.6	-0.00960066	0.0000023	4241.6	-0.0191333	0	
531.79	0.06846897	0.07191664	1061.79	0.00044623		1591.78	0.00772341		2121.79	-0.02332764	0	2651.78	-0.00644264		3181.81	0.00069113		3711.8	-0.00995325	0.00000228	4241.8	-0.01897039	0	
531.99	0.06802121	0.07191327	1061.99	0.00051542		1591.98	0.00741074		2121.99	-0.02363561	0	2651.98	-0.00629288		3182.01	0.00066787		3712	-0.00948264	0.00000226	4242	-0.01860344	0	
532.19	0.0677575	0.07190991	1062.19	0.00078519		1592.18	0.00618343		2122.19	-0.02338775	0	2652.18	-0.00588161		3182.21	-0.00003802		3712.2	-0.00924291	0.00000224	4242.2	-0.01832501	0	
532.39	0.0676207	0.07190654	1062.39	0.00150248		1592.38	0.00634927		2122.39	-0.02347958	0	2652.38	-0.00585353		3182.41	0.00086086		3712.4	-0.00960468	0.00000222	4242.4	-0.02014363	0	
532.59	0.06692582	0.07190318	1062.59	0.00160987		1592.58	0.00559714		2122.59	-0.02342289	0	2652.58	-0.00655298		3182.61	0.00091735		3712.6	-0.01006997	0.0000022	4242.6	-0.02039469	0	
532.79	0.06656309	0.07189981	1062.79	0.00090951		1592.78	0.00538643		2122.79	-0.02276375	0	2652.78	-0.0068587		3182.81	0.00101234		3712.8	-0.00986287	0.00000217	4242.8	-0.02119581	0	
532.99	0.06632865	0.07189645	1062.99	0.0003375		1592.98	0.00440104		2122.99	-0.02423546	0	2652.98	-0.00669766		3183.01	0.00039761		3713	-0.01034363	0.00000215	4243	-0.02115378	0	
533.19	0.06587919	0.07189309	1063.19	0.0010995		1593.18	0.00358632		2123.19	-0.02435745	0	2653.18	-0.0070265		3183.21	0.00082061		3713.2	-0.01066409	0.00000213	4243.2	-0.02134838	0	
533.39	0.06607297	0.07188972	1063.39	0.00071709		1593.38	0.00391183		2123.39	-0.02490788	0	2653.38	-0.00731662		3183.41	0.00090641		3713.4	-0.00983695	0.00000211	4243.4	-0.02167485	0	
533.59	0.06574412	0.07188636	1063.59	0.00126233		1593.58	0.00290804		2123.59	-0.02543702	0	2653.58	-0.0068107		3183.61	0.00048019		3713.6	-0.01071467	0.00000209	4243.6	-0.02216302	0	
533.79	0.06472345	0.071883	1063.79	0.00097269		1593.78	0.00265213		2123.79	-0.02563006	0	2653.78	-0.00775241		3183.81	0.00118535		3713.8	-0.01077562	0.00000207	4243.8	-0.02253361	0	
533.99	0.06429236	0.07187963	1063.99	0.00122955		1593.98	0.00277528		2123.99	-0.02518585	0	2653.98	-0.00847519		3184.01	0.00164051		3714	-0.01019649	0.00000205	4244	-0.02195669	0	
534.19	0.06469772	0.07187627	1064.19	0.00046052		1594.18	0.0030886		2124.19	-0.02521995	0	2654.18	-0.00799174		3184.21	0.00162002		3714.2	-0.01011502	0.00000204	4244.2	-0.02143597	0	
534.39	0.06481893	0.07187291	1064.39	-0.00065616		1594.38	0.00386768		2124.39	-0.02537343	0	2654.38	-0.00716717		3184.41	0.00180876		3714.4	-0.01007284	0.00000202	4244.4	-0.02122394	0	
534.59	0.06593279	0.07186955	1064.59	-0.00148298		1594.58	0.0046349		2124.59	-0.02518133	0	2654.58	-0.00731356		3184.61	0.00189482		3714.6	-0.01025594	0.000002	4244.6	-0.02053291	0	
534.79	0.06587536	0.07186618	1064.79	-0.00236583		1594.78	0.0049843		2124.79	-0.02538888	0	2654.78	-0.00683304		3184.81	0.00145207		3714.8	-0.00995172	0.00000198	4244.8	-0.02044345	0	
534.99	0.06606648	0.07186282	1064.99	-0.0022624		1594.98	0.00563649		2124.99	-0.02349335	0	2654.98	-0.00627841		3185.01	0.00178502		3715	-0.00977213	0.00000196	4245	-0.01999647	0	
535.19	0.06641267	0.07185946	1065.19	-0.00293859		1595.18	0.00538573		2125.19	-0.02290987	0	2655.18	-0.00606558		3185.21	0.00229231		3715.2	-0.0103332	0.00000194	4245.2	-0.01995212	0	
535.39	0.06732529	0.0718561	1065.39	-0.00338795		1595.38	0.00587959		2125.39	-0.02225214	0	2655.38	-0.00546067		3185.41	0.00189204		3715.4	-0.01011629	0.00000192	4245.4	-0.02010198	0	
535.59	0.06847726	0.07185274	1065.59	-0.00336747		1595.58	0.00673505		2125.59	-0.0216251	0	2655.58	-0.00526706		3185.61	0.00129827		3715.6	-0.00981878	0.0000019	4245.6	-0.01997918	0	
535.79	0.06969679	0.07184937	1065.79	-0.00354173		1595.78	0.00646669		2125.79	-0.02062793	0	2655.78	-0.00513805		3185.81	0.00168829		3715.8	-0.00985451	0.00000189	4245.8	-0.01955825	0	
535.99	0.06967454	0.07184601	1065.99	-0.00275845		1595.98	0.00651701		2125.99	-0.02014947	0	2655.98	-0.00474016		3186.01	0.00109241		3716	-0.00962183	0.00000187	4246	-0.0202607	0	
536.19	0.06949308	0.07184265	1066.19	-0.00253488		1596.18	0.00694814		2126.19	-0.01962809	0	2656.18	-0.00527681		3186.21	0.00126865		3716.2	-0.00954215	0.00000185	4246.2	-0.02080069	0	
536.39	0.06940259	0.07183929	1066.39	-0.00170096		1596.38	0.00738796		2126.39	-0.01929855	0	2656.38	-0.00533662		3186.41	0.00170883		3716.4	-0.00987185	0.00000183	4246.4	-0.02142717	0	
536.59	0.06909695	0.07183593	1066.59	-0.00137668		1596.58	0.00678649		2126.59	-0.01900046	0	2656.58	-0.00581433		3186.61	0.00073147		3716.6	-0.00962835	0.00000182	4246.6	-0.02103431	0	
536.79	0.06939369	0.07183257	1066.79	-0.00173074		1596.78	0.00727706		2126.79	-0.01949671	0	2656.78	-0.00462956		3186.81	-0.00005901		3716.8	-0.00942035	0.0000018	4246.8	-0.02147867	0	
536.99	0.0690049	0.07182921	1066.99	-0.00075017		1596.98	0.00692928		2126.99	-0.02029907	0	2656.98	-0.0043394		3187.01	0.00010953		3717	-0.00969467	0.00000178	4247	-0.02149127	0	
537.19	0.06757205	0.07182585	1067.19	-0.00022844		1597.18	0.00673054		2127.19	-0.0209562	0	2657.18	-0.00486485		3187.21	0.0003876		3717.2	-0.00872666	0.00000177	4247.2	-0.02188249	0	
537.39	0.06653095	0.07182249	1067.39	-0.00041751		1597.38	0.00735773		2127.39	-0.02219202	0	2657.38	-0.00453356		3187.41	-0.00021278		3717.4	-0.0081726	0.00000175	4247.4	-0.0223432	0	
537.59	0.06529201	0.07181913	1067.59	0.00033803		1597.58	0.00723656		2127.59	-0.0233552	0	2657.58	-0.00462672		3187.61	-0.00040857		3717.6	-0.00896279	0.00000173	4247.6	-0.02212726	0	
537.79	0.06469368	0.07181577	1067.79	-0.0001158		1597.78	0.00710156		2127.79	-0.02476261	0	2657.78	-0.00572153		3187.81	-0.00019142		3717.8	-0.00884806	0.00000172	4247.8	-0.0216197	0	
537.99	0.06467288	0.07181241	1067.99	-0.00010644		1597.98	0.00787165		2127.99	-0.02484272	0	2657.98	-0.00588398		3188.01	-0.00113306		3718	-0.0080444	0.0000017	4248	-0.02152909	0	
538.19	0.06486629	0.07180905	1068.19	-0.00144556		1598.18	0.00769468		2128.19	-0.02571358	0	2658.18	-0.00511266		3188.21	-0.00124322		3718.2	-0.00758587	0.00000168	4248.2	-0.02091776	0	
538.39	0.06428783	0.07180569	1068.39	-0.00228674		1598.38	0.00776033		2128.39	-0.02600259	0	2658.38	-0.0048874		3188.41	-0.00212849		3718.4	-0.00766203	0.00000167	4248.4	-0.02031696	0	
538.59	0.06481955	0.07180233	1068.59	-0.00244188		1598.58	0.00750528		2128.59	-0.02692763	0	2658.58	-0.0047302		3188.61	-0.00278053		3718.6	-0.008417	0.00000165	4248.6	-0.02004807	0	
538.79	0.06503834	0.07179897	1068.79	-0.00218925		1598.78	0.00717199		2128.79	-0.02664609	0	2658.78	-0.00492841		3188.81	-0.00349332		3718.8	-0.00830908	0.00000164	4248.8	-0.02010971	0	
538.99	0.06486667	0.07179561	1068.99	-0.00232688		1598.98	0.00619442		2128.99	-0.02637324	0	2658.98	-0.00488667		3189.01	-0.00353593		3719	-0.00894214	0.00000162	4249	-0.01980435	0	
539.19	0.0649964	0.07179225	1069.19	-0.00317423		1599.18	0.00494961		2129.19	-0.02623675	0	2659.18	-0.0048553		3189.21	-0.00328394		3719.2	-0.00933951	0.00000161	4249.2	-0.020353	0	
539.39	0.06556922	0.07178889	1069.39	-0.00298096		1599.38	0.00330182		2129.39	-0.02586648	0	2659.38	-0.00562934		3189.41	-0.00263529		3719.4	-0.00928836	0.00000159	4249.4	-0.02097696	0	
539.59	0.06587761	0.07178553	1069.59	-0.00239458		1599.58	0.00294824		2129.59	-0.02506164	0	2659.58	-0.00669988		3189.61	-0.00151461		3719.6	-0.00873285	0.00000158	4249.6	-0.02153935	0	
539.79	0.06627679	0.07178218	1069.79	-0.0017355		1599.78	0.00183529		2129.79	-0.02466552	0	2659.78	-0.00641879		3189.81	-0.00026826		3719.8	-0.00873596	0.00000156	4249.8	-0.02163313	0	
539.99	0.06566198	0.07177882	1069.99	-0.00057243		1599.98	0.00114366		2129.99	-0.02388561	0	2659.98	-0.00756412		3190.01	0.00022716		3720	-0.00863886	0.00000155	4250	-0.02314188	0	
540.19	0.06521253	0.07177546	1070.19	-0.00050926		1600.18	-0.00011253		2130.19	-0.02315856	0	2660.18	-0.0077316		3190.21	0.00080581		3720.2	-0.00863894	0.00000153	4250.2	-0.02381355	0	
540.39	0.06501787	0.0717721	1070.39	0.00025111		1600.38	-0.00058331		2130.39	-0.02273647	0	2660.38	-0.00749342		3190.41	0.0009958		3720.4	-0.00845064	0.00000152	4250.4	-0.02471616	0	
540.59	0.06485815	0.07176874	1070.59	-0.00033031		1600.58	-0.00167914		2130.59	-0.0221691	0	2660.58	-0.00765049		3190.61	0.0008983		3720.6	-0.00787339	0.0000015	4250.6	-0.02589318	0	
540.79	0.06473494	0.07176539	1070.79	-0.00023331		1600.78	-0.00122038		2130.79	-0.02205166	0	2660.78	-0.0071011		3190.81	0.0022444		3720.8	-0.00786015	0.00000149	4250.8	-0.02642455	0	
540.99	0.06422644	0.07176203	1070.99	-0.00041887		1600.98	-0.0004661		2130.99	-0.02137204	0	2660.98	-0.00719611		3191.01	0.00326762		3721	-0.00740796	0.00000147	4251	-0.02715952	0	
541.19	0.06449162	0.07175867	1071.19	-0.00114735		1601.18	-0.00024328		2131.19	-0.02144396	0	2661.18	-0.00745612		3191.21	0.00272044		3721.2	-0.0079601	0.00000146	4251.2	-0.027778	0	
541.39	0.06506822	0.07175531	1071.39	-0.00076818		1601.38	0.00152203		2131.39	-0.02118702	0	2661.38	-0.00756476		3191.41	0.00250591		3721.4	-0.00840389	0.00000145	4251.4	-0.02731204	0	
541.59	0.06525919	0.07175196	1071.59	-0.00087951		1601.58	0.00231037		2131.59	-0.02161431	0	2661.58	-0.0074323		3191.61	0.00255808		3721.6	-0.00940321	0.00000143	4251.6	-0.02689846	0	
541.79	0.06623188	0.0717486	1071.79	-0.00124734		1601.78	0.00364907		2131.79	-0.02124401	0	2661.78	-0.00706546		3191.81	0.00221238		3721.8	-0.00896624	0.00000142	4251.8	-0.0268882	0	
541.99	0.06705046	0.07174524	1071.99	-0.00155298		1601.98	0.0051227		2131.99	-0.0206148	0	2661.98	-0.0066058		3192.01	0.00205172		3722	-0.00871085	0.00000141	4252	-0.02670753	0	
542.19	0.06714121	0.07174189	1072.19	-0.00163385		1602.18	0.00586912		2132.19	-0.0207941	0	2662.18	-0.00612708		3192.21	0.00170013		3722.2	-0.00845324	0.00000139	4252.2	-0.02614994	0	
542.39	0.06701029	0.07173853	1072.39	-0.00135388		1602.38	0.00703492		2132.39	-0.02029213	0	2662.38	-0.00591994		3192.41	0.00034236		3722.4	-0.00968756	0.00000138	4252.4	-0.02607818	0	
542.59	0.06822555	0.07173517	1072.59	-0.00196697		1602.58	0.00764153		2132.59	-0.02095104	0	2662.58	-0.00579103		3192.61	-0.00058289		3722.6	-0.01046327	0.00000137	4252.6	-0.02519767	0	
542.79	0.06897574	0.07173182	1072.79	-0.0025574		1602.78	0.00788344		2132.79	-0.02127796	0	2662.78	-0.00674613		3192.81	-0.00058908		3722.8	-0.0108289	0.00000135	4252.8	-0.024906	0	
542.99	0.06884127	0.07172846	1072.99	-0.00289439		1602.98	0.00792786		2132.99	-0.02121266	0	2662.98	-0.00608105		3193.01	0.00014483		3723	-0.01171732	0.00000134	4253	-0.02414938	0	
543.19	0.06894597	0.07172511	1073.19	-0.00238294		1603.18	0.00786344		2133.19	-0.02103964	0	2663.18	-0.00675218		3193.21	0.00130326		3723.2	-0.01178698	0.00000133	4253.2	-0.0233078	0	
543.39	0.06915393	0.07172175	1073.39	-0.0019581		1603.38	0.00731498		2133.39	-0.02115696	0	2663.38	-0.00759628		3193.41	0.00138728		3723.4	-0.01225806	0.00000132	4253.4	-0.02237935	0	
543.59	0.06938738	0.07171839	1073.59	-0.00157683		1603.58	0.00736488		2133.59	-0.02031833	0	2663.58	-0.00755624		3193.61	0.00125891		3723.6	-0.01295062	0.0000013	4253.6	-0.02221834	0	
543.79	0.06840298	0.07171504	1073.79	-0.00110782		1603.78	0.00623712		2133.79	-0.02078962	0	2663.78	-0.00676149		3193.81	0.00107537		3723.8	-0.01341308	0.00000129	4253.8	-0.0220025	0	
543.99	0.06751891	0.07171168	1073.99	-0.0008461		1603.98	0.00603736		2133.99	-0.02097441	0	2663.98	-0.00753433		3194.01	0.00116632		3724	-0.0128649	0.00000128	4254	-0.02280311	0	
544.19	0.06699962	0.07170833	1074.19	-0.00113225		1604.18	0.00507512		2134.19	-0.02142795	0	2664.18	-0.00645882		3194.21	-0.00003268		3724.2	-0.0123389	0.00000127	4254.2	-0.02321116	0	
544.39	0.06638026	0.07170497	1074.39	-0.00075191		1604.38	0.00445326		2134.39	-0.02173509	0	2664.38	-0.0066992		3194.41	0.00029306		3724.4	-0.01163418	0.00000125	4254.4	-0.02343601	0	
544.59	0.06614876	0.07170162	1074.59	-0.00121526		1604.58	0.00324594		2134.59	-0.02138837	0	2664.58	-0.00693335		3194.61	0.00026758		3724.6	-0.0112404	0.00000124	4254.6	-0.02437686	0	
544.79	0.0658925	0.07169826	1074.79	-0.00101423		1604.78	0.00383683		2134.79	-0.02193896	0	2664.78	-0.00647609		3194.81	0.00100773		3724.8	-0.01119337	0.00000123	4254.8	-0.02448176	0	
544.99	0.06625766	0.07169491	1074.99	-0.00217613		1604.98	0.00323475		2134.99	-0.02187316	0	2664.98	-0.00618212		3195.01	0.00030186		3725	-0.01139106	0.00000122	4255	-0.02449164	0	
545.19	0.06738632	0.07169156	1075.19	-0.00211448		1605.18	0.00277288		2135.19	-0.02226656	0	2665.18	-0.00612069		3195.21	-0.000455		3725.2	-0.01188587	0.00000121	4255.2	-0.02422297	0	
545.39	0.06704965	0.0716882	1075.39	-0.00224652		1605.38	0.0026874		2135.39	-0.02194305	0	2665.38	-0.0063319		3195.41	0.00021765		3725.4	-0.01056877	0.0000012	4255.4	-0.02396126	0	
545.59	0.06747681	0.07168485	1075.59	-0.00237946		1605.58	0.00244955		2135.59	-0.02249296	0	2665.58	-0.00604088		3195.61	0.00000296		3725.6	-0.0097958	0.00000118	4255.6	-0.0242156	0	
545.79	0.06778045	0.07168149	1075.79	-0.0016102		1605.78	0.00304063		2135.79	-0.02184102	0	2665.78	-0.00584476		3195.81	0.00003418		3725.8	-0.00874939	0.00000117	4255.8	-0.02380555	0	
545.99	0.06830439	0.07167814	1075.99	-0.00180285		1605.98	0.00388186		2135.99	-0.02237122	0	2665.98	-0.00557394		3196.01	0.00055349		3726	-0.00822957	0.00000116	4256	-0.0236637	0	
546.19	0.06812045	0.07167479	1076.19	-0.00260742		1606.18	0.00396099		2136.19	-0.02243816	0	2666.18	-0.00492282		3196.21	-0.00053631		3726.2	-0.00742791	0.00000115	4256.2	-0.02387576	0	
546.39	0.06783788	0.07167143	1076.39	-0.00349424		1606.38	0.00480886		2136.39	-0.02338435	0	2666.38	-0.00494164		3196.41	-0.00045146		3726.4	-0.00788436	0.00000114	4256.4	-0.02335612	0	
546.59	0.06809028	0.07166808	1076.59	-0.00459076		1606.58	0.00519716		2136.59	-0.0241361	0	2666.58	-0.00519583		3196.61	-0.000663		3726.6	-0.00766998	0.00000113	4256.6	-0.02238757	0	
546.79	0.0673145	0.07166473	1076.79	-0.00480888		1606.78	0.00558994		2136.79	-0.02438637	0	2666.78	-0.00589159		3196.81	0.00011306		3726.8	-0.00787653	0.00000112	4256.8	-0.02252877	0	
546.99	0.0665169	0.07166138	1076.99	-0.00399398		1606.98	0.0061986		2136.99	-0.0242355	0	2666.98	-0.00605604		3197.01	0.00091453		3727	-0.00829727	0.00000111	4257	-0.02193041	0	
547.19	0.06573639	0.07165802	1077.19	-0.00325972		1607.18	0.0063544		2137.19	-0.02554253	0	2667.18	-0.00663991		3197.21	0.00134775		3727.2	-0.00779271	0.0000011	4257.2	-0.02210818	0	
547.39	0.06541964	0.07165467	1077.39	-0.00296398		1607.38	0.00579197		2137.39	-0.02499824	0	2667.38	-0.00701739		3197.41	0.00079015		3727.4	-0.00820334	0.00000109	4257.4	-0.02264179	0	
547.59	0.06536873	0.07165132	1077.59	-0.00298211		1607.58	0.00637926		2137.59	-0.02517223	0	2667.58	-0.00704096		3197.61	0.0007013		3727.6	-0.00822837	0.00000108	4257.6	-0.02265164	0	
547.79	0.06438572	0.07164797	1077.79	-0.00317101		1607.78	0.00611966		2137.79	-0.02569161	0	2667.78	-0.00731426		3197.81	0.00057369		3727.8	-0.00782317	0.00000107	4257.8	-0.02260339	0	
547.99	0.06477282	0.07164461	1077.99	-0.00275848		1607.98	0.0061874		2137.99	-0.02523687	0	2667.98	-0.00775595		3198.01	0.00011224		3728	-0.00772902	0.00000106	4258	-0.02321866	0	
548.19	0.065169	0.07164126	1078.19	-0.00294903		1608.18	0.00596106		2138.19	-0.02458089	0	2668.18	-0.00809603		3198.21	-0.00035751		3728.2	-0.00773391	0.00000105	4258.2	-0.02332883	0	
548.39	0.06459069	0.07163791	1078.39	-0.00266115		1608.38	0.00528932		2138.39	-0.02397339	0	2668.38	-0.00871826		3198.41	0.00025174		3728.4	-0.00826398	0.00000104	4258.4	-0.02318723	0	
548.59	0.06524561	0.07163456	1078.59	-0.0030777		1608.58	0.00562719		2138.59	-0.02373288	0	2668.58	-0.00859223		3198.61	-0.00031644		3728.6	-0.00803329	0.00000103	4258.6	-0.02288053	0	
548.79	0.06584403	0.07163121	1078.79	-0.00305445		1608.78	0.00527811		2138.79	-0.02375754	0	2668.78	-0.0089316		3198.81	-0.00019283		3728.8	-0.00848988	0.00000102	4258.8	-0.02311653	0	
548.99	0.06698642	0.07162786	1078.99	-0.00368324		1608.98	0.00438365		2138.99	-0.02334098	0	2668.98	-0.00888266		3199.01	0.00004716		3729	-0.00860667	0.00000101	4259	-0.02234708	0	
549.19	0.06778819	0.0716245	1079.19	-0.00319574		1609.18	0.00405604		2139.19	-0.02312793	0	2669.18	-0.0087778		3199.21	-0.00015653		3729.2	-0.00880455	0.000001	4259.2	-0.02269658	0	
549.39	0.06736538	0.07162115	1079.39	-0.00340297		1609.38	0.00353703		2139.39	-0.02322036	0	2669.38	-0.0079663		3199.41	0.00015105		3729.4	-0.00777094	0.00000099	4259.4	-0.02268394	0	
549.59	0.06776906	0.0716178	1079.59	-0.0025792		1609.58	0.00348523		2139.59	-0.0237086	0	2669.58	-0.00692311		3199.61	0.00033115		3729.6	-0.00748548	0.00000098	4259.6	-0.02254998	0	
549.79	0.06804145	0.07161445	1079.79	-0.00265143		1609.78	0.0040209		2139.79	-0.02396844	0	2669.78	-0.00594928		3199.81	0.00093522		3729.8	-0.0070637	0.00000097	4259.8	-0.02192369	0	
549.99	0.06786119	0.0716111	1079.99	-0.00372354		1609.98	0.00450741		2139.99	-0.02410603	0	2669.98	-0.00511556		3200.01	0.00066805		3730	-0.00757534	0.00000096	4260	-0.02180066	0	
550.19	0.06669136	0.07160775	1080.19	-0.00430051		1610.18	0.00445976		2140.19	-0.02439191	0	2670.18	-0.00450006		3200.21	0.00037324		3730.2	-0.00851606	0.00000095	4260.2	-0.02131867	0	
550.39	0.06616571	0.0716044	1080.39	-0.00439965		1610.38	0.00478747		2140.39	-0.02441742	0	2670.38	-0.00490317		3200.41	0.00071344		3730.4	-0.00930606	0.00000094	4260.4	-0.02170442	0	
550.59	0.0649758	0.07160105	1080.59	-0.00353956		1610.58	0.00491952		2140.59	-0.02406414	0	2670.58	-0.00507159		3200.61	0.00091127		3730.6	-0.00927799	0.00000093	4260.6	-0.02197604	0	
550.79	0.06478558	0.0715977	1080.79	-0.00266252		1610.78	0.00465011		2140.79	-0.02461637	0	2670.78	-0.00473697		3200.81	0.00122402		3730.8	-0.00994586	0.00000093	4260.8	-0.02299372	0	
550.99	0.06461979	0.07159435	1080.99	-0.00164614		1610.98	0.00483838		2140.99	-0.02551243	0	2670.98	-0.00500602		3201.01	0.0012252		3731	-0.01038561	0.00000092	4261	-0.02265151	0	
551.19	0.06441798	0.071591	1081.19	-0.00163826		1611.18	0.00415403		2141.19	-0.02580282	0	2671.18	-0.00397648		3201.21	0.00073594		3731.2	-0.01091786	0.00000091	4261.2	-0.02256318	0	
551.39	0.06395149	0.07158765	1081.39	-0.00163774		1611.38	0.00402806		2141.39	-0.02585574	0	2671.38	-0.00454121		3201.41	-0.00053178		3731.4	-0.01172532	0.0000009	4261.4	-0.02301485	0	
551.59	0.06421092	0.0715843	1081.59	-0.00208464		1611.58	0.00466849		2141.59	-0.02569365	0	2671.58	-0.00495245		3201.61	-0.00108708		3731.6	-0.01216895	0.00000089	4261.6	-0.0234503	0	
551.79	0.06379148	0.07158095	1081.79	-0.0023771		1611.78	0.00405721		2141.79	-0.02467776	0	2671.78	-0.00599951		3201.81	-0.00233549		3731.8	-0.01266294	0.00000088	4261.8	-0.02403685	0	
551.99	0.06437068	0.07157761	1081.99	-0.00258902		1611.98	0.00390354		2141.99	-0.0241168	0	2671.98	-0.00684404		3202.01	-0.00307094		3732	-0.01284986	0.00000087	4262	-0.02408034	0	
552.19	0.06419057	0.07157426	1082.19	-0.00299921		1612.18	0.00431666		2142.19	-0.02425648	0	2672.18	-0.00744195		3202.21	-0.00298566		3732.2	-0.01334224	0.00000087	4262.2	-0.02397723	0	
552.39	0.06393792	0.07157091	1082.39	-0.00295683		1612.38	0.00404207		2142.39	-0.024446	0	2672.38	-0.00791525		3202.41	-0.00262337		3732.4	-0.01363817	0.00000086	4262.4	-0.02384556	0	
552.59	0.06494258	0.07156756	1082.59	-0.00334622		1612.58	0.00399051		2142.59	-0.02498845	0	2672.58	-0.00837164		3202.61	-0.00340353		3732.6	-0.01301741	0.00000085	4262.6	-0.02407087	0	
552.79	0.0650231	0.07156421	1082.79	-0.00407531		1612.78	0.0031069		2142.79	-0.02456012	0	2672.78	-0.00842127		3202.81	-0.002836		3732.8	-0.01365902	0.00000084	4262.8	-0.02447392	0	
552.99	0.06506985	0.07156086	1082.99	-0.00429823		1612.98	0.002064		2142.99	-0.02428644	0	2672.98	-0.00866734		3203.01	-0.00205415		3733	-0.01289172	0.00000083	4263	-0.02372517	0	
553.19	0.06528397	0.07155752	1083.19	-0.00409863		1613.18	0.00237573		2143.19	-0.0247278	0	2673.18	-0.00866398		3203.21	-0.00186471		3733.2	-0.01272653	0.00000083	4263.2	-0.02396816	0	
553.39	0.06471391	0.07155417	1083.39	-0.00396891		1613.38	0.00212849		2143.39	-0.02580317	0	2673.38	-0.00778582		3203.41	-0.00163729		3733.4	-0.01204866	0.00000082	4263.4	-0.02352225	0	
553.59	0.06577761	0.07155082	1083.59	-0.00413821		1613.58	0.00178059		2143.59	-0.02626095	0	2673.58	-0.00720957		3203.61	-0.00205194		3733.6	-0.01113093	0.00000081	4263.6	-0.0238649	0	
553.79	0.06633724	0.07154747	1083.79	-0.00449579		1613.78	0.0029947		2143.79	-0.02681572	0	2673.78	-0.00699441		3203.81	-0.00139786		3733.8	-0.01091577	0.0000008	4263.8	-0.02338809	0	
553.99	0.06599123	0.07154413	1083.99	-0.00408625		1613.98	0.00327111		2143.99	-0.02672472	0	2673.98	-0.0067001		3204.01	-0.00082661		3734	-0.01125177	0.0000008	4264	-0.02330332	0	
554.19	0.06588227	0.07154078	1084.19	-0.00354365		1614.18	0.00380066		2144.19	-0.02677904	0	2674.18	-0.00670824		3204.21	0.00026912		3734.2	-0.01140617	0.00000079	4264.2	-0.02327976	0	
554.39	0.06725976	0.07153743	1084.39	-0.00296307		1614.38	0.00398773		2144.39	-0.02602384	0	2674.38	-0.00729214		3204.41	0.00083236		3734.4	-0.01051561	0.00000078	4264.4	-0.02396136	0	
554.59	0.06708405	0.07153408	1084.59	-0.00219454		1614.58	0.0048465		2144.59	-0.02643084	0	2674.58	-0.00711663		3204.61	0.00136149		3734.6	-0.01044518	0.00000077	4264.6	-0.02404991	0	
554.79	0.06757965	0.07153074	1084.79	-0.00188356		1614.78	0.00460718		2144.79	-0.02612404	0	2674.78	-0.00680966		3204.81	0.00067737		3734.8	-0.01083176	0.00000077	4264.8	-0.02399385	0	
554.99	0.06837741	0.07152739	1084.99	-0.00275922		1614.98	0.00484241		2144.99	-0.02546765	0	2674.98	-0.00679769		3205.01	0.00047628		3735	-0.01078983	0.00000076	4265	-0.02300443	0	
555.19	0.06808727	0.07152404	1085.19	-0.00300063		1615.18	0.00491493		2145.19	-0.02475998	0	2675.18	-0.00666478		3205.21	0.00010084		3735.2	-0.01107294	0.00000075	4265.2	-0.02358931	0	
555.39	0.06751387	0.0715207	1085.39	-0.00247934		1615.38	0.0050613		2145.39	-0.0246367	0	2675.38	-0.00717931		3205.41	-0.00027198		3735.4	-0.01036622	0.00000074	4265.4	-0.02422222	0	
555.59	0.06787878	0.07151735	1085.59	-0.00195443		1615.58	0.00516364		2145.59	-0.02354451	0	2675.58	-0.00765846		3205.61	-0.00008705		3735.6	-0.00998438	0.00000074	4265.6	-0.02502178	0	
555.79	0.06779396	0.07151401	1085.79	-0.00209089		1615.78	0.00453827		2145.79	-0.02380003	0	2675.78	-0.0079378		3205.81	-0.00085735		3735.8	-0.01017212	0.00000073	4265.8	-0.02528458	0	
555.99	0.06745694	0.07151066	1085.99	-0.00184885		1615.98	0.00406088		2145.99	-0.02469883	0	2675.98	-0.00770869		3206.01	-0.0017793		3736	-0.01000792	0.00000072	4266	-0.02548971	0	
556.19	0.0667006	0.07150732	1086.19	-0.00154827		1616.18	0.00347551		2146.19	-0.02526816	0	2676.18	-0.0070493		3206.21	-0.00232339		3736.2	-0.00979249	0.00000072	4266.2	-0.02589444	0	
556.39	0.06651767	0.07150397	1086.39	-0.00125164		1616.38	0.00270632		2146.39	-0.02531167	0	2676.38	-0.00737274		3206.41	-0.00168172		3736.4	-0.00961085	0.00000071	4266.4	-0.02551473	0	
556.59	0.06612984	0.07150062	1086.59	-0.00175496		1616.58	0.00235463		2146.59	-0.02538776	0	2676.58	-0.00765443		3206.61	-0.00218259		3736.6	-0.0099189	0.0000007	4266.6	-0.02540902	0	
556.79	0.06620616	0.07149728	1086.79	-0.00292558		1616.78	0.00178352		2146.79	-0.02531357	0	2676.78	-0.00779685		3206.81	-0.00077643		3736.8	-0.01044767	0.0000007	4266.8	-0.02444863	0	
556.99	0.06669525	0.07149393	1086.99	-0.00292304		1616.98	0.00142531		2146.99	-0.0255967	0	2676.98	-0.00800058		3207.01	-0.00070666		3737	-0.0100804	0.00000069	4267	-0.02389373	0	
557.19	0.06694715	0.07149059	1087.19	-0.00366315		1617.18	0.00190625		2147.19	-0.02661456	0	2677.18	-0.00738565		3207.21	-0.00058707		3737.2	-0.00994746	0.00000068	4267.2	-0.0238309	0	
557.39	0.0668125	0.07148724	1087.39	-0.00352735		1617.38	0.00102015		2147.39	-0.02771656	0	2677.38	-0.00624392		3207.41	-0.00052798		3737.4	-0.01003702	0.00000068	4267.4	-0.02345863	0	
557.59	0.06784134	0.0714839	1087.59	-0.00373083		1617.58	0.00119794		2147.59	-0.02842102	0	2677.58	-0.00654445		3207.61	-0.00026922		3737.6	-0.00898018	0.00000067	4267.6	-0.02347474	0	
557.79	0.06709193	0.07148056	1087.79	-0.00342701		1617.78	0.0020206		2147.79	-0.02843729	0	2677.78	-0.00624528		3207.81	0.00082487		3737.8	-0.00952962	0.00000066	4267.8	-0.02300489	0	
557.99	0.06656281	0.07147721	1087.99	-0.00323682		1617.98	0.00233685		2147.99	-0.02816271	0	2677.98	-0.00628436		3208.01	0.00095299		3738	-0.00944821	0.00000066	4268	-0.0229008	0	
558.19	0.06636879	0.07147387	1088.19	-0.00346951		1618.18	0.0030404		2148.19	-0.02743812	0	2678.18	-0.00667935		3208.21	0.00113603		3738.2	-0.00960788	0.00000065	4268.2	-0.0227311	0	
558.39	0.06651139	0.07147052	1088.39	-0.00378648		1618.38	0.00363713		2148.39	-0.02651516	0	2678.38	-0.00714883		3208.41	0.00135682		3738.4	-0.00952331	0.00000065	4268.4	-0.02294833	0	
558.59	0.06573073	0.07146718	1088.59	-0.00439176		1618.58	0.00407918		2148.59	-0.02594558	0	2678.58	-0.0071961		3208.61	0.00169375		3738.6	-0.01010673	0.00000064	4268.6	-0.02293909	0	
558.79	0.06583604	0.07146384	1088.79	-0.00507398		1618.78	0.00413639		2148.79	-0.02484703	0	2678.78	-0.0079003		3208.81	0.0018047		3738.8	-0.00995248	0.00000063	4268.8	-0.0224695	0	
558.99	0.0666022	0.07146049	1088.99	-0.00623581		1618.98	0.00468437		2148.99	-0.02421677	0	2678.98	-0.00834804		3209.01	0.00246537		3739	-0.01015178	0.00000063	4269	-0.02219709	0	
559.19	0.06630373	0.07145715	1089.19	-0.00617053		1619.18	0.00492923		2149.19	-0.02375504	0	2679.18	-0.00914593		3209.21	0.00304233		3739.2	-0.01040222	0.00000062	4269.2	-0.02233647	0	
559.39	0.06625729	0.07145381	1089.39	-0.00604457		1619.38	0.00458216		2149.39	-0.0233217	0	2679.38	-0.00939916		3209.41	0.00349316		3739.4	-0.0103929	0.00000062	4269.4	-0.02230009	0	
559.59	0.06668572	0.07145046	1089.59	-0.00661854		1619.58	0.0047793		2149.59	-0.02301753	0	2679.58	-0.01021908		3209.61	0.00382708		3739.6	-0.01081524	0.00000061	4269.6	-0.02289131	0	
559.79	0.06683061	0.07144712	1089.79	-0.0071025		1619.78	0.00431871		2149.79	-0.02318641	0	2679.78	-0.0104514		3209.81	0.00370945		3739.8	-0.01140183	0.0000006	4269.8	-0.02308173	0	
