# Supplementary material for: Functional development of a V3/glycan-specific broadly neutralizing antibody isolated from a case of HIV superinfection
Source: eLife. 2021 Jul 15;10:e68110. doi: 10.7554/eLife.68110 (PMC8376252; doi:10.7554/eLife.68110)
Supplement: Figure 2—source data 2. [file elife-68110-fig2-data2.zip › QA013.2 Dbl Ref BLI_2020.10.08/BG505 N332 SOSIP trimer & QA013.70.H12 gp120/Fit Data/B9Results.txt]

Conc1	2.5E-07	2.5E-07	2.5E-07	2.5E-07	1E-06	1E-06	1E-06	1E-06	
Start1	199.99	729.99	1259.98	1789.99	2319.98	2850.01	3380	3910	
Stop1	559.79	1089.79	1619.78	2149.79	2679.78	3209.81	3739.8	4269.8	
Kobs	0.000233928758237836	0.000569155877881431	0.000556784360859241	6.53740847446028E-05	0.019563531321375	0.00999049793295406	0.0474513134272983	5.47454588463299E-05	
Error Kobs	1.53214178398139E-05	2.07534344047568E-05	2.20441336550414E-05	0	0.000320297772718208	0.000198282409266786	0.00276644438459596	0	
Koff	0	0	0	0	0	0	0	0	
Error Koff	0	0	0	0	0	0	0	0	
Time1	Data1	Fit1	Time2	Data2	Fit2	Time3	Data3	Fit3	Time4	Data4	Fit4	Time5	Data5	Fit5	Time6	Data6	Fit6	Time7	Data7	Fit7	Time8	Data8	Fit8	
199.99	0.01292413	0	729.99	0.00683476	0	1259.98	0.01060322	0	1789.99	-0.00155248	0	2319.98	0.01542275	0	2850.01	-0.00130792	0	3380	0.00668412	0	3910	0.00299172	0	
200.19	0.01266981	0.00168591	730.19	0.00645558	0.00016035	1260.18	0.01058564	0.00020765	1790.19	-0.00169562	0	2320.18	0.01492632	0.00052934	2850.21	-0.00094905	0.00007735	3380.2	0.00705863	0.00260664	3910.2	0.00277881	0	
200.39	0.01264013	0.00336507	730.39	0.006432	0.00032062	1260.38	0.01056151	0.00041512	1790.39	-0.00231038	0	2320.38	0.0146115	0.00105315	2850.41	0.00004471	0.00015439	3380.4	0.00720515	0.00482657	3910.4	0.00298817	0	
200.59	0.01275979	0.0050375	730.59	0.00654573	0.00048079	1260.58	0.01106008	0.00062244	1790.59	-0.00232573	0	2320.58	0.01454142	0.00157148	2850.61	0.00007528	0.00023111	3380.6	0.00695345	0.00671715	3910.6	0.00275993	0	
200.79	0.01328502	0.00670324	730.79	0.00718445	0.00064087	1260.78	0.01067515	0.00082959	1790.79	-0.00173541	0	2320.78	0.01444479	0.0020844	2850.81	0.00112848	0.00030751	3380.8	0.00708789	0.00832725	3910.8	0.00226013	0	
200.99	0.01336819	0.00836231	730.99	0.00684248	0.00080086	1260.98	0.01044669	0.00103657	1790.99	-0.00193753	0	2320.98	0.01446885	0.00259195	2851.01	0.0017467	0.0003836	3381	0.00800756	0.00969848	3911	0.00189967	0	
201.19	0.01327742	0.01001473	731.19	0.00703007	0.00096075	1261.18	0.00997123	0.00124339	1791.19	-0.00206951	0	2321.18	0.01508305	0.00309419	2851.21	0.00227911	0.00045938	3381.2	0.00826692	0.01086628	3911.2	0.0013385	0	
201.39	0.01416175	0.01166054	731.39	0.00721116	0.00112056	1261.38	0.01027506	0.00145004	1791.39	-0.0019934	0	2321.38	0.01528956	0.00359118	2851.41	0.00238312	0.00053485	3381.4	0.00887623	0.01186082	3911.4	0.00112039	0	
201.59	0.01520888	0.01329976	731.59	0.0068748	0.00128027	1261.58	0.0099729	0.00165653	1791.59	-0.00197464	0	2321.58	0.01628589	0.00408298	2851.61	0.00327655	0.00061001	3381.6	0.00889357	0.01270782	3911.6	0.00149043	0	
201.79	0.01638916	0.01493241	731.79	0.00722274	0.00143989	1261.78	0.00949918	0.00186286	1791.79	-0.00198754	0	2321.78	0.01692036	0.00456964	2851.81	0.00371042	0.00068486	3381.8	0.00941048	0.01342916	3911.8	0.00154678	0	
201.99	0.01756338	0.01655853	731.99	0.00770825	0.00159942	1261.98	0.00984983	0.00206902	1791.99	-0.0017442	0	2321.98	0.01809824	0.00505121	2852.01	0.00396173	0.00075941	3382	0.01056249	0.01404348	3912	0.00182835	0	
202.19	0.01855949	0.01817813	732.19	0.00776889	0.00175886	1262.18	0.01066204	0.00227501	1792.19	-0.00142046	0	2322.18	0.01881519	0.00552774	2852.21	0.00356063	0.00083365	3382.2	0.01109628	0.01456666	3912.2	0.00162602	0	
202.39	0.02079784	0.01979125	732.39	0.00773913	0.00191821	1262.38	0.01018033	0.00248084	1792.39	-0.00148958	0	2322.38	0.02000179	0.00599929	2852.41	0.00364175	0.00090758	3382.4	0.01179931	0.01501223	3912.4	0.00092989	0	
202.59	0.02215869	0.02139791	732.59	0.00839182	0.00207747	1262.58	0.00956774	0.00268651	1792.59	-0.00181081	0	2322.58	0.02094983	0.00646591	2852.61	0.0032233	0.00098121	3382.6	0.01323061	0.01539169	3912.6	0.00115357	0	
202.79	0.02335184	0.02299813	732.79	0.0086521	0.00223664	1262.78	0.00900449	0.00289201	1792.79	-0.00226728	0	2322.78	0.02086843	0.00692766	2852.81	0.00252636	0.00105454	3382.8	0.01284124	0.01571486	3912.8	0.00091423	0	
202.99	0.02538888	0.02459195	732.99	0.0091307	0.00239571	1262.98	0.00909027	0.00309735	1792.99	-0.00269717	0	2322.98	0.02177299	0.00738457	2853.01	0.00285654	0.00112757	3383	0.01363469	0.01599008	3913	0.00049156	0	
203.19	0.02737075	0.02617939	733.19	0.00970523	0.00255469	1263.18	0.00924217	0.00330253	1793.19	-0.00183679	0	2323.18	0.02301696	0.00783671	2853.21	0.00409229	0.0012003	3383.2	0.01399457	0.01622447	3913.2	0.00108415	0	
203.39	0.02944843	0.02776047	733.39	0.01032463	0.00271359	1263.38	0.01066423	0.00350754	1793.39	-0.00153912	0	2323.38	0.02398515	0.00828412	2853.41	0.00370281	0.00127274	3383.4	0.01366191	0.01642409	3913.4	0.0013492	0	
203.59	0.03095343	0.02933522	733.59	0.01054967	0.00287239	1263.58	0.01038586	0.00371239	1793.59	-0.00133771	0	2323.58	0.02360174	0.00872686	2853.61	0.00319627	0.00134487	3383.6	0.01317433	0.01659409	3913.6	0.00218605	0	
203.79	0.03258549	0.03090366	733.79	0.0107226	0.0030311	1263.78	0.01137718	0.00391708	1793.79	-0.00179496	0	2323.78	0.02327255	0.00916496	2853.81	0.00342053	0.00141671	3383.8	0.01377393	0.01673887	3913.8	0.00257163	0	
203.99	0.03490711	0.03246582	733.99	0.01165865	0.00318972	1263.98	0.01176879	0.0041216	1793.99	-0.00282917	0	2323.98	0.02356945	0.00959849	2854.01	0.0038148	0.00148826	3384	0.01395436	0.01686217	3914	0.00331419	0	
204.19	0.03755584	0.03402173	734.19	0.01143454	0.00334825	1264.18	0.01179405	0.00432596	1794.19	-0.002961	0	2324.18	0.02363325	0.01002748	2854.21	0.00312443	0.00155951	3384.2	0.0140896	0.01696718	3914.2	0.00298778	0	
204.39	0.04003296	0.0355714	734.39	0.01116061	0.00350669	1264.38	0.01332536	0.00453015	1794.39	-0.00278913	0	2324.38	0.02330999	0.01045199	2854.41	0.00377638	0.00163047	3384.4	0.01365154	0.01705661	3914.4	0.00315353	0	
204.59	0.04230974	0.03711487	734.59	0.01190521	0.00366504	1264.58	0.01402908	0.00473419	1794.59	-0.00238108	0	2324.58	0.02411955	0.01087206	2854.61	0.00350976	0.00170114	3384.6	0.01357633	0.01713277	3914.6	0.00198321	0	
204.79	0.04461223	0.03865216	734.79	0.01222853	0.0038233	1264.78	0.0136484	0.00493806	1794.79	-0.00283983	0	2324.78	0.02360614	0.01128774	2854.81	0.00369429	0.00177152	3384.8	0.01376217	0.01719763	3914.8	0.00151201	0	
204.99	0.04580394	0.0401833	734.99	0.01205868	0.00398147	1264.98	0.01555683	0.00514177	1794.99	-0.00299549	0	2324.98	0.02330313	0.01169907	2855.01	0.00375144	0.00184161	3385	0.01336185	0.01725287	3915	0.00072411	0	
205.19	0.04778015	0.0417083	735.19	0.01253136	0.00413955	1265.18	0.0164157	0.00534531	1795.19	-0.00301717	0	2325.18	0.02304089	0.01210611	2855.21	0.0033683	0.00191141	3385.2	0.0125376	0.01729992	3915.2	0.00036996	0	
205.39	0.05045305	0.0432272	735.39	0.01307172	0.00429753	1265.38	0.01824463	0.0055487	1795.39	-0.00262623	0	2325.38	0.02265737	0.01250888	2855.41	0.00284013	0.00198093	3385.4	0.01251654	0.01733998	3915.4	0.00040575	0	
205.59	0.05189084	0.04474001	735.59	0.01208205	0.00445543	1265.58	0.01836946	0.00575192	1795.59	-0.00363998	0	2325.58	0.02324472	0.01290745	2855.61	0.00366156	0.00205016	3385.6	0.01218634	0.01737411	3915.6	0.00054899	0	
205.79	0.05265293	0.04624677	735.79	0.01229748	0.00461324	1265.78	0.01927644	0.00595498	1795.79	-0.00379961	0	2325.78	0.02261962	0.01330185	2855.81	0.0037822	0.00211911	3385.8	0.01270652	0.01740317	3915.8	0.00041062	0	
205.99	0.05350762	0.04774749	735.99	0.01257767	0.00477095	1265.98	0.02037129	0.00615787	1795.99	-0.00340601	0	2325.98	0.0232872	0.01369212	2856.01	0.00345277	0.00218778	3386	0.01204228	0.01742791	3916	0.00044887	0	
206.19	0.05437151	0.04924221	736.19	0.01223692	0.00492858	1266.18	0.02021817	0.00636061	1796.19	-0.00320794	0	2326.18	0.02304249	0.01407832	2856.21	0.00312273	0.00225617	3386.2	0.01178208	0.01744899	3916.2	-0.00064523	0	
206.39	0.0571103	0.05073094	736.39	0.01208688	0.00508612	1266.38	0.01874443	0.00656318	1796.39	-0.00329865	0	2326.38	0.02379784	0.01446048	2856.41	0.00292635	0.00232427	3386.4	0.01143277	0.01746694	3916.4	-0.00126786	0	
206.59	0.05816862	0.0522137	736.59	0.01181608	0.00524356	1266.58	0.01791098	0.0067656	1796.59	-0.00297469	0	2326.58	0.02430672	0.01483864	2856.61	0.00273676	0.0023921	3386.6	0.01112853	0.01748223	3916.6	-0.00136727	0	
206.79	0.06042727	0.05369053	736.79	0.01155472	0.00540092	1266.78	0.01722796	0.00696785	1796.79	-0.00319086	0	2326.78	0.0244499	0.01521285	2856.81	0.00250561	0.00245964	3386.8	0.00980265	0.01749524	3916.8	-0.00102818	0	
206.99	0.06182485	0.05516145	736.99	0.01183965	0.00555818	1266.98	0.01713991	0.00716994	1796.99	-0.004369	0	2326.98	0.02394951	0.01558315	2857.01	0.00285917	0.00252692	3387	0.00938604	0.01750633	3917	-0.00066005	0	
207.19	0.06346326	0.05662648	737.19	0.01210102	0.00571536	1267.18	0.01732704	0.00737187	1797.19	-0.0032324	0	2327.18	0.02407154	0.01594957	2857.21	0.00278333	0.00259391	3387.2	0.00920104	0.01751577	3917.2	-0.00021337	0	
207.39	0.0649612	0.05808564	737.39	0.01190765	0.00587244	1267.38	0.01760705	0.00757363	1797.39	-0.00318679	0	2327.38	0.0243377	0.01631217	2857.41	0.00155042	0.00266063	3387.4	0.00993738	0.01752382	3917.4	-0.00016845	0	
207.59	0.06606774	0.05953895	737.59	0.01117768	0.00602944	1267.58	0.01708376	0.00777524	1797.59	-0.00360145	0	2327.58	0.02362806	0.01667097	2857.61	0.00217625	0.00272708	3387.6	0.01004674	0.01753066	3917.6	0.00090549	0	
207.79	0.06858531	0.06098645	737.79	0.01155442	0.00618635	1267.78	0.01762095	0.00797669	1797.79	-0.00462956	0	2327.78	0.02380139	0.01702602	2857.81	0.00307405	0.00279325	3387.8	0.01087533	0.0175365	3917.8	0.00160997	0	
207.99	0.07085866	0.06242815	737.99	0.01291147	0.00634316	1267.98	0.01767299	0.00817797	1797.99	-0.00465821	0	2327.98	0.02456307	0.01737736	2858.01	0.00340656	0.00285916	3388	0.01104789	0.01754146	3918	0.00210689	0	
208.19	0.07358789	0.06386408	738.19	0.01247093	0.00649989	1268.18	0.01789568	0.0083791	1798.19	-0.00406393	0	2328.18	0.02531157	0.01772503	2858.21	0.00367909	0.00292479	3388.2	0.0108666	0.01754569	3918.2	0.00243854	0	
208.39	0.07629846	0.06529426	738.39	0.01270014	0.00665653	1268.38	0.01944143	0.00858006	1798.39	-0.00394411	0	2328.38	0.02562698	0.01806907	2858.41	0.00460301	0.00299016	3388.4	0.01137473	0.0175493	3918.4	0.00212153	0	
208.59	0.07814115	0.06671871	738.59	0.01447357	0.00681308	1268.58	0.01935264	0.00878087	1798.59	-0.00495951	0	2328.58	0.02601799	0.0184095	2858.61	0.0049494	0.00305525	3388.6	0.01211842	0.01755237	3918.6	0.00099311	0	
208.79	0.08036014	0.06813746	738.79	0.01494013	0.00696953	1268.78	0.01992038	0.00898151	1798.79	-0.00487842	0	2328.78	0.0253687	0.01874638	2858.81	0.00500896	0.00312008	3388.8	0.01244633	0.01755498	3918.8	0.00126694	0	
208.99	0.08285421	0.06955052	738.99	0.01524704	0.0071259	1268.98	0.02181316	0.009182	1798.99	-0.00379844	0	2328.98	0.02584705	0.01907973	2859.01	0.00600978	0.00318465	3389	0.01307565	0.0175572	3919	0.00035908	0	
209.19	0.08522737	0.07095793	739.19	0.01549021	0.00728218	1269.18	0.02205609	0.00938232	1799.19	-0.00368421	0	2329.18	0.02611688	0.0194096	2859.21	0.00647267	0.00324895	3389.2	0.01291563	0.0175591	3919.2	-0.00014896	0	
209.39	0.08718492	0.0723597	739.39	0.01503925	0.00743837	1269.38	0.02285241	0.00958248	1799.39	-0.00390978	0	2329.38	0.02604673	0.01973603	2859.41	0.00686971	0.00331298	3389.4	0.01279289	0.01756071	3919.4	-0.00041918	0	
209.59	0.08810277	0.07375586	739.59	0.01355543	0.00759447	1269.58	0.0229207	0.00978249	1799.59	-0.00468979	0	2329.58	0.0262632	0.02005903	2859.61	0.00712608	0.00337676	3389.6	0.01212466	0.01756209	3919.6	-0.00127275	0	
209.79	0.08957242	0.07514643	739.79	0.01378262	0.00775048	1269.78	0.02348922	0.00998234	1799.79	-0.00429632	0	2329.78	0.02719216	0.02037867	2859.81	0.00632228	0.00344027	3389.8	0.01184781	0.01756326	3919.8	-0.00093676	0	
209.99	0.09054856	0.07653143	739.99	0.01368807	0.00790641	1269.98	0.0233186	0.01018202	1799.99	-0.00349068	0	2329.98	0.02823052	0.02069496	2860.01	0.00553654	0.00350352	3390	0.01152129	0.01756426	3920	-0.00162002	0	
210.19	0.09135313	0.07791089	740.19	0.01361425	0.00806224	1270.18	0.02298261	0.01038155	1800.19	-0.00377998	0	2330.18	0.02812667	0.02100794	2860.21	0.00550445	0.00356651	3390.2	0.01203927	0.0175651	3920.2	-0.00169846	0	
210.39	0.09294237	0.07928482	740.39	0.01404441	0.00821798	1270.38	0.02271985	0.01058092	1800.39	-0.00404218	0	2330.38	0.0283748	0.02131765	2860.41	0.00471052	0.00362925	3390.4	0.01067762	0.01756583	3920.4	-0.00104886	0	
210.59	0.09363548	0.08065325	740.59	0.01428656	0.00837364	1270.58	0.02282142	0.01078013	1800.59	-0.00434554	0	2330.58	0.02879872	0.02162412	2860.61	0.00400539	0.00369172	3390.6	0.01043941	0.01756644	3920.6	-0.0009349	0	
210.79	0.09417279	0.0820162	740.79	0.01429427	0.0085292	1270.78	0.02313232	0.01097918	1800.79	-0.00415174	0	2330.78	0.02953151	0.02192739	2860.81	0.0030366	0.00375395	3390.8	0.01006153	0.01756697	3920.8	-0.00040563	0	
210.99	0.09424062	0.08337369	740.99	0.0147676	0.00868468	1270.98	0.02316389	0.01117807	1800.99	-0.00513961	0	2330.98	0.0289779	0.02222749	2861.01	0.0022275	0.00381591	3391	0.00986076	0.01756741	3921	0.00023907	0	
211.19	0.09586391	0.08472574	741.19	0.01433235	0.00884007	1271.18	0.02389906	0.0113768	1801.19	-0.00419449	0	2331.18	0.03010583	0.02252445	2861.21	0.00221139	0.00387762	3391.2	0.0107129	0.01756779	3921.2	0.00007476	0	
211.39	0.09632513	0.08607239	741.39	0.01431048	0.00899537	1271.38	0.02436069	0.01157538	1801.39	-0.00406088	0	2331.38	0.02983596	0.02281831	2861.41	0.00212099	0.00393908	3391.4	0.01093595	0.01756812	3921.4	0.00145521	0	
211.59	0.09776321	0.08741363	741.59	0.01439239	0.00915058	1271.58	0.02468121	0.01177379	1801.59	-0.00382773	0	2331.58	0.02905406	0.02310909	2861.61	0.00247056	0.00400029	3391.6	0.01080162	0.01756839	3921.6	0.00276116	0	
211.79	0.09953978	0.08874951	741.79	0.01526771	0.0093057	1271.78	0.02462017	0.01197205	1801.79	-0.00377785	0	2331.78	0.03005068	0.02339684	2861.81	0.00350735	0.00406125	3391.8	0.01065742	0.01756863	3921.8	0.00303269	0	
211.99	0.10081053	0.09008004	741.99	0.01550727	0.00946073	1271.98	0.02436433	0.01217015	1801.99	-0.00348923	0	2331.98	0.03029668	0.02368157	2862.01	0.00341396	0.00412196	3392	0.01106863	0.01756883	3922	0.00310873	0	
212.19	0.10290544	0.09140524	742.19	0.0153251	0.00961568	1272.18	0.02418573	0.0123681	1802.19	-0.00307444	0	2332.18	0.03135965	0.02396333	2862.21	0.00417113	0.00418241	3392.2	0.0113806	0.017569	3922.2	0.00340057	0	
212.39	0.10436817	0.09272514	742.39	0.01578945	0.00977053	1272.38	0.02368929	0.01256588	1802.39	-0.00257379	0	2332.38	0.03151469	0.02424215	2862.41	0.00450552	0.00424262	3392.4	0.01199784	0.01756915	3922.4	0.00290148	0	
212.59	0.1054558	0.09403975	742.59	0.01666472	0.0099253	1272.58	0.02347307	0.01276351	1802.59	-0.00241803	0	2332.58	0.03091841	0.02451805	2862.61	0.00500571	0.00430259	3392.6	0.01329477	0.01756927	3922.6	0.00229571	0	
212.79	0.10749172	0.09534909	742.79	0.01626304	0.01007998	1272.78	0.02343822	0.01296098	1802.79	-0.00133201	0	2332.78	0.03150991	0.02479106	2862.81	0.00540771	0.0043623	3392.8	0.01399673	0.01756937	3922.8	0.00225484	0	
212.99	0.10997134	0.0966532	742.99	0.01639376	0.01023457	1272.98	0.02372379	0.01315829	1802.99	-0.00055782	0	2332.98	0.03145813	0.02506122	2863.01	0.00578628	0.00442178	3393	0.01398732	0.01756946	3923	0.00165392	0	
213.19	0.11187175	0.09795208	743.19	0.01627252	0.01038907	1273.18	0.02366516	0.01335544	1803.19	-0.00036146	0	2333.18	0.03130708	0.02532856	2863.21	0.0063182	0.00448101	3393.2	0.01341387	0.01756954	3923.2	0.00115644	0	
213.39	0.1138059	0.09924576	743.39	0.01543486	0.01054348	1273.38	0.02279946	0.01355244	1803.39	-0.00093242	0	2333.38	0.03148605	0.0255931	2863.41	0.00647916	0.00453999	3393.4	0.01383493	0.01756961	3923.4	0.00054906	0	
213.59	0.11505269	0.10053426	743.59	0.01541846	0.01069781	1273.58	0.02223964	0.01374928	1803.59	-0.00123824	0	2333.58	0.03250772	0.02585487	2863.61	0.00618136	0.00459874	3393.6	0.01423606	0.01756966	3923.6	-0.00053965	0	
213.79	0.11701422	0.1018176	743.79	0.01678621	0.01085205	1273.78	0.02193535	0.01394596	1803.79	-0.00128853	0	2333.78	0.0329706	0.02611391	2863.81	0.00562426	0.00465724	3393.8	0.01427045	0.01756971	3923.8	-0.00027391	0	
213.99	0.11727753	0.1030958	743.99	0.01737527	0.01100619	1273.98	0.02164789	0.01414249	1803.99	-0.00089228	0	2333.98	0.03218108	0.02637024	2864.01	0.00664352	0.00471551	3394	0.01404908	0.01756975	3924	-0.0000231	0	
214.19	0.11839664	0.10436888	744.19	0.01858051	0.01116026	1274.18	0.02168212	0.01433886	1804.19	-0.00204982	0	2334.18	0.03216628	0.02662389	2864.21	0.00710678	0.00477353	3394.2	0.01339911	0.01756978	3924.2	-0.00039429	0	
214.39	0.11967148	0.10563686	744.39	0.02008243	0.01131423	1274.38	0.02143238	0.01453507	1804.39	-0.00253056	0	2334.38	0.03184211	0.02687489	2864.41	0.00728208	0.00483132	3394.4	0.01315271	0.01756981	3924.4	-0.00077781	0	
214.59	0.12043014	0.10689977	744.59	0.02076021	0.01146811	1274.58	0.02074751	0.01473113	1804.59	-0.00311048	0	2334.58	0.03266784	0.02712326	2864.61	0.00646559	0.00488887	3394.6	0.01329737	0.01756984	3924.6	-0.00114759	0	
214.79	0.12196015	0.10815762	744.79	0.02059428	0.01162191	1274.78	0.02079953	0.01492703	1804.79	-0.00365865	0	2334.78	0.03277712	0.02736904	2864.81	0.00610803	0.00494618	3394.8	0.01230151	0.01756986	3924.8	-0.00163731	0	
214.99	0.12413937	0.10941044	744.99	0.02057289	0.01177562	1274.98	0.0203948	0.01512277	1804.99	-0.00482995	0	2334.98	0.03257545	0.02761225	2865.01	0.00583119	0.00500326	3395	0.01196082	0.01756988	3925	-0.00139282	0	
215.19	0.12554715	0.11065823	745.19	0.02015878	0.01192924	1275.18	0.02169774	0.01531836	1805.19	-0.00479355	0	2335.18	0.03303562	0.02785291	2865.21	0.00593217	0.00506011	3395.2	0.0121537	0.01756989	3925.2	-0.00157165	0	
215.39	0.12635066	0.11190103	745.39	0.02063234	0.01208277	1275.38	0.0224634	0.01551379	1805.39	-0.00471804	0	2335.38	0.03324208	0.02809106	2865.41	0.00585445	0.00511672	3395.4	0.0112855	0.0175699	3925.4	-0.00071755	0	
215.59	0.12768101	0.11313886	745.59	0.02082255	0.01223621	1275.58	0.02268672	0.01570907	1805.59	-0.00562146	0	2335.58	0.03348354	0.02832672	2865.61	0.00629287	0.0051731	3395.6	0.01123522	0.01756991	3925.6	-0.00081679	0	
215.79	0.12830438	0.11437172	745.79	0.02093701	0.01238957	1275.78	0.02314997	0.01590419	1805.79	-0.00550179	0	2335.78	0.03395718	0.02855992	2865.81	0.00660865	0.00522925	3395.8	0.01063701	0.01756992	3925.8	-0.00039284	0	
215.99	0.1286739	0.11559965	745.99	0.02033415	0.01254284	1275.98	0.02277431	0.01609916	1805.99	-0.00549433	0	2335.98	0.0343178	0.02879068	2866.01	0.00637406	0.00528517	3396	0.01088501	0.01756993	3926	-0.00001621	0	
216.19	0.12966127	0.11682267	746.19	0.02039983	0.01269602	1276.18	0.0228128	0.01629397	1806.19	-0.00554706	0	2336.18	0.03581904	0.02901902	2866.21	0.00668969	0.00534087	3396.2	0.0105921	0.01756994	3926.2	0.00070448	0	
216.39	0.12996368	0.11804078	746.39	0.02029642	0.01284912	1276.38	0.02377624	0.01648862	1806.39	-0.00551981	0	2336.38	0.03499178	0.02924498	2866.41	0.00650201	0.00539633	3396.4	0.01098484	0.01756994	3926.4	0.00098562	0	
216.59	0.1310523	0.11925402	746.59	0.02104398	0.01300212	1276.58	0.02504628	0.01668312	1806.59	-0.00495068	0	2336.58	0.03449609	0.02946857	2866.61	0.00624546	0.00545156	3396.6	0.0118817	0.01756995	3926.6	0.00108637	0	
216.79	0.13174044	0.1204624	746.79	0.02052886	0.01315504	1276.78	0.02578118	0.01687746	1806.79	-0.00502073	0	2336.78	0.03394674	0.02968983	2866.81	0.00645152	0.00550657	3396.8	0.01187088	0.01756995	3926.8	0.00225861	0	
216.99	0.13335007	0.12166594	746.99	0.02077095	0.01330787	1276.98	0.02589224	0.01707165	1806.99	-0.00489442	0	2336.98	0.03388027	0.02990878	2867.01	0.00628452	0.00556135	3397	0.01235767	0.01756996	3927	0.00295413	0	
217.19	0.13454643	0.12286466	747.19	0.02076325	0.01346062	1277.18	0.02544065	0.01726569	1807.19	-0.00573405	0	2337.18	0.03414242	0.03012543	2867.21	0.007569	0.00561591	3397.2	0.01327441	0.01756996	3927.2	0.00231867	0	
217.39	0.13578499	0.12405859	747.39	0.02181473	0.01361328	1277.38	0.02508122	0.01745957	1807.39	-0.00602624	0	2337.38	0.03426798	0.03033982	2867.41	0.00775503	0.00567025	3397.4	0.01306766	0.01756996	3927.4	0.00180794	0	
217.59	0.13633693	0.12524773	747.59	0.02241704	0.01376585	1277.58	0.0256155	0.01765329	1807.59	-0.00606055	0	2337.58	0.03390727	0.03055197	2867.61	0.00745135	0.00572436	3397.6	0.01265038	0.01756997	3927.6	0.00177616	0	
217.79	0.13701004	0.12643211	747.79	0.02396456	0.01391833	1277.78	0.02618487	0.01784686	1807.79	-0.00618733	0	2337.78	0.03318337	0.0307619	2867.81	0.00784839	0.00577825	3397.8	0.01179686	0.01756997	3927.8	0.00253307	0	
217.99	0.13812913	0.12761174	747.99	0.02423505	0.01407072	1277.98	0.02650415	0.01804028	1807.99	-0.00561402	0	2337.98	0.03319595	0.03096964	2868.01	0.00800185	0.00583192	3398	0.01157671	0.01756997	3928	0.00279652	0	
218.19	0.14000305	0.12878666	748.19	0.0248397	0.01422303	1278.18	0.02670995	0.01823354	1808.19	-0.00568848	0	2338.18	0.03308522	0.03117521	2868.21	0.00695582	0.00588537	3398.2	0.01118132	0.01756997	3928.2	0.00211953	0	
218.39	0.14162442	0.12995686	748.39	0.02600702	0.01437525	1278.38	0.02693606	0.01842665	1808.39	-0.00485711	0	2338.38	0.03248045	0.03137862	2868.41	0.00680618	0.0059386	3398.4	0.01127844	0.01756997	3928.4	0.00243526	0	
218.59	0.14384021	0.13112239	748.59	0.02545346	0.01452739	1278.58	0.02680089	0.01861961	1808.59	-0.00405597	0	2338.58	0.03294362	0.03157991	2868.61	0.00604654	0.00599161	3398.6	0.01093948	0.01756997	3928.6	0.00218038	0	
218.79	0.14562106	0.13228324	748.79	0.02465278	0.01467943	1278.78	0.02753042	0.01881241	1808.79	-0.00367938	0	2338.78	0.03238256	0.0317791	2868.81	0.00624094	0.00604441	3398.8	0.01052931	0.01756997	3928.8	0.00128361	0	
218.99	0.14674038	0.13343945	748.99	0.02456668	0.01483139	1278.98	0.02852336	0.01900505	1808.99	-0.0031615	0	2338.98	0.03343473	0.0319762	2869.01	0.0064348	0.00609699	3399	0.01018297	0.01756997	3929	0.00118579	0	
219.19	0.14721032	0.13459103	749.19	0.02430956	0.01498327	1279.18	0.02922867	0.01919755	1809.19	-0.00308978	0	2339.18	0.03370011	0.03217124	2869.21	0.00597292	0.00614935	3399.2	0.00961788	0.01756997	3929.2	0.00126995	0	
219.39	0.14841123	0.13573799	749.39	0.02394315	0.01513505	1279.38	0.02968217	0.01938989	1809.39	-0.00329617	0	2339.38	0.0345777	0.03236424	2869.41	0.00651481	0.0062015	3399.4	0.00834332	0.01756998	3929.4	0.0017387	0	
219.59	0.14926797	0.13688037	749.59	0.02372931	0.01528675	1279.58	0.02946408	0.01958207	1809.59	-0.00325022	0	2339.58	0.03448765	0.03255523	2869.61	0.00626494	0.00625344	3399.6	0.00826288	0.01756998	3929.6	0.00172498	0	
219.79	0.14963697	0.13801817	749.79	0.02310754	0.01543836	1279.78	0.0294184	0.0197741	1809.79	-0.00227085	0	2339.78	0.03499444	0.03274422	2869.81	0.00615967	0.00630516	3399.8	0.00855849	0.01756998	3929.8	0.00268792	0	
219.99	0.15065866	0.13915141	749.99	0.02305572	0.01558989	1279.98	0.0284342	0.01996598	1809.99	-0.00251172	0	2339.98	0.0356122	0.03293123	2870.01	0.00651098	0.00635667	3400	0.00872992	0.01756998	3930	0.00239597	0	
220.19	0.15139259	0.14028011	750.19	0.02313358	0.01574133	1280.18	0.02874516	0.02015771	1810.19	-0.00295022	0	2340.18	0.03527068	0.03311629	2870.21	0.00574584	0.00640797	3400.2	0.00977913	0.01756998	3930.2	0.00280233	0	
220.39	0.15216927	0.1414043	750.39	0.02317798	0.01589268	1280.38	0.02913179	0.02034929	1810.39	-0.00304482	0	2340.38	0.03411006	0.03329941	2870.41	0.00567051	0.00645906	3400.4	0.01098543	0.01756998	3930.4	0.0024428	0	
220.59	0.15261255	0.14252398	750.59	0.0228758	0.01604395	1280.58	0.02850555	0.02054071	1810.59	-0.00254699	0	2340.58	0.03336769	0.03348062	2870.61	0.00565868	0.00650994	3400.6	0.01119765	0.01756998	3930.6	0.0022649	0	
220.79	0.15302139	0.14363918	750.79	0.0225669	0.01619513	1280.78	0.02845434	0.02073198	1810.79	-0.00270449	0	2340.78	0.03246937	0.03365993	2870.81	0.00603883	0.00656061	3400.8	0.01196846	0.01756998	3930.8	0.00257375	0	
220.99	0.15354485	0.14474992	750.99	0.02267963	0.01634622	1280.98	0.02843883	0.02092309	1810.99	-0.00244685	0	2340.98	0.03209694	0.03383737	2871.01	0.00619775	0.00661107	3401	0.01208247	0.01756998	3931	0.00210721	0	
221.19	0.15453226	0.1458562	751.19	0.02254177	0.01649723	1281.18	0.02851647	0.02111406	1811.19	-0.00233587	0	2341.18	0.03097459	0.03401295	2871.21	0.00664833	0.00666133	3401.2	0.01231803	0.01756998	3931.2	0.00084536	0	
221.39	0.15540762	0.14695806	751.39	0.02240535	0.01664815	1281.38	0.0297014	0.02130487	1811.39	-0.00256502	0	2341.38	0.03073435	0.0341867	2871.41	0.00607997	0.00671138	3401.4	0.01272631	0.01756998	3931.4	0.00076018	0	
221.59	0.1557609	0.1480555	751.59	0.02175178	0.01679898	1281.58	0.03019821	0.02149553	1811.59	-0.00287889	0	2341.58	0.03036398	0.03435863	2871.61	0.00560786	0.00676122	3401.6	0.0126978	0.01756998	3931.6	0.00097323	0	
221.79	0.15707602	0.14914855	751.79	0.02237725	0.01694973	1281.78	0.03122827	0.02168603	1811.79	-0.00263027	0	2341.78	0.02986856	0.03452877	2871.81	0.00556193	0.00681086	3401.8	0.01293959	0.01756998	3931.8	0.00149319	0	
221.99	0.15883974	0.15023723	751.99	0.02175202	0.01710039	1281.98	0.03175336	0.02187639	1811.99	-0.00218073	0	2341.98	0.03052487	0.03469712	2872.01	0.00481566	0.0068603	3402	0.01284412	0.01756998	3932	0.0012199	0	
222.19	0.16037964	0.15132154	752.19	0.02174889	0.01725097	1282.18	0.03281997	0.02206659	1812.19	-0.00206952	0	2342.18	0.03065479	0.03486372	2872.21	0.00506463	0.00690954	3402.2	0.01279277	0.01756998	3932.2	0.00113296	0	
222.39	0.16112386	0.15240151	752.39	0.02172974	0.01740146	1282.38	0.03374702	0.02225665	1812.39	-0.00086613	0	2342.38	0.03104473	0.03502857	2872.41	0.00560204	0.00695857	3402.4	0.01244817	0.01756998	3932.4	0.00070383	0	
222.59	0.163121	0.15347716	752.59	0.02147372	0.01755186	1282.58	0.03437324	0.02244655	1812.59	-0.00063183	0	2342.58	0.03165859	0.0351917	2872.61	0.00617388	0.0070074	3402.6	0.0123836	0.01756998	3932.6	0.00091655	0	
222.79	0.16400006	0.1545485	752.79	0.020967	0.01770218	1282.78	0.03479333	0.0226363	1812.79	-0.00032813	0	2342.78	0.0323217	0.03535313	2872.81	0.00649618	0.00705603	3402.8	0.01158694	0.01756998	3932.8	0.00152737	0	
222.99	0.16551809	0.15561555	752.99	0.02189829	0.01785241	1282.98	0.03504056	0.02282589	1812.99	-0.0008947	0	2342.98	0.03372829	0.03551286	2873.01	0.00686857	0.00710447	3403	0.01125903	0.01756998	3933	0.00191874	0	
223.19	0.16693428	0.15667833	753.19	0.02245821	0.01800255	1283.18	0.03473403	0.02301534	1813.19	-0.00121142	0	2343.18	0.03390228	0.03567093	2873.21	0.00679116	0.0071527	3403.2	0.01040111	0.01756998	3933.2	0.00216002	0	
223.39	0.16893179	0.15773685	753.39	0.02275866	0.01815261	1283.38	0.03527212	0.02320464	1813.39	-0.00081307	0	2343.38	0.03530527	0.03582734	2873.41	0.00729034	0.00720074	3403.4	0.01014913	0.01756998	3933.4	0.00174985	0	
223.59	0.1702688	0.15879113	753.59	0.02357548	0.01830259	1283.58	0.0347527	0.02339378	1813.59	-0.00087687	0	2343.58	0.03630952	0.03598212	2873.61	0.00738416	0.00724858	3403.6	0.01105301	0.01756998	3933.6	0.00171019	0	
223.79	0.17145703	0.15984119	753.79	0.02448772	0.01845248	1283.78	0.03420447	0.02358278	1813.79	-0.0010667	0	2343.78	0.03658046	0.03613528	2873.81	0.00745879	0.00729622	3403.8	0.01152047	0.01756998	3933.8	0.00210664	0	
223.99	0.17282674	0.16088705	753.99	0.02592587	0.01860228	1283.98	0.03386838	0.02377162	1813.99	-0.00248023	0	2343.98	0.03644697	0.03628684	2874.01	0.00779138	0.00734367	3404	0.01176812	0.01756998	3934	0.00179807	0	
224.19	0.17299394	0.16192872	754.19	0.02609923	0.01875199	1284.18	0.0339452	0.02396031	1814.19	-0.00307925	0	2344.18	0.03651447	0.03643682	2874.21	0.00768337	0.00739092	3404.2	0.01296164	0.01756998	3934.2	0.00133464	0	
224.39	0.17338444	0.16296622	754.39	0.02749194	0.01890163	1284.38	0.03333965	0.02414885	1814.39	-0.00255602	0	2344.38	0.03600399	0.03658523	2874.41	0.00875835	0.00743798	3404.4	0.01372398	0.01756998	3934.4	0.001073	0	
224.59	0.17397494	0.16399956	754.59	0.02788014	0.01905117	1284.58	0.03256433	0.02433725	1814.59	-0.00285965	0	2344.58	0.03462108	0.03673208	2874.61	0.00947183	0.00748485	3404.6	0.01347858	0.01756998	3934.6	0.00116501	0	
224.79	0.17521194	0.16502877	754.79	0.02901465	0.01920063	1284.78	0.03280274	0.02452549	1814.79	-0.00298304	0	2344.78	0.0340992	0.0368774	2874.81	0.0097383	0.00753153	3404.8	0.01382469	0.01756998	3934.8	0.00162101	0	
224.99	0.17554463	0.16605385	754.99	0.02899396	0.01935001	1284.98	0.0336586	0.02471358	1814.99	-0.00302053	0	2344.98	0.03311262	0.0370212	2875.01	0.00945194	0.00757801	3405	0.01388562	0.01756998	3935	0.00195634	0	
225.19	0.17619551	0.16707483	755.19	0.02909277	0.01949929	1285.18	0.03366207	0.02490152	1815.19	-0.00380977	0	2345.18	0.0329781	0.0371635	2875.21	0.00808094	0.0076243	3405.2	0.01520351	0.01756998	3935.2	0.00108622	0	
225.39	0.17643746	0.16809172	755.39	0.02905093	0.0196485	1285.38	0.0344888	0.02508931	1815.39	-0.00466295	0	2345.38	0.03239803	0.03730431	2875.41	0.00842586	0.00767041	3405.4	0.01595038	0.01756998	3935.4	0.00164182	0	
225.59	0.17713374	0.16910454	755.59	0.02943318	0.01979762	1285.58	0.03487171	0.02527696	1815.59	-0.00481424	0	2345.58	0.0321928	0.03744365	2875.61	0.00791517	0.00771632	3405.6	0.01559995	0.01756998	3935.6	0.00184248	0	
225.79	0.17750909	0.1701133	755.79	0.0301454	0.01994665	1285.78	0.03622622	0.02546445	1815.79	-0.00519939	0	2345.78	0.03258504	0.03758153	2875.81	0.00805016	0.00776205	3405.8	0.01591583	0.01756998	3935.8	0.00235354	0	
225.99	0.17812252	0.17111803	755.99	0.02933639	0.0200956	1285.98	0.03617207	0.02565179	1815.99	-0.00590847	0	2345.98	0.03391222	0.03771797	2876.01	0.00806558	0.00780759	3406	0.01530187	0.01756998	3936	0.00231196	0	
226.19	0.1790075	0.17211873	756.19	0.02894065	0.02024446	1286.18	0.03693095	0.02583899	1816.19	-0.00587147	0	2346.18	0.03425173	0.03785298	2876.21	0.00796988	0.00785294	3406.2	0.01479828	0.01756998	3936.2	0.00261878	0	
226.39	0.17951809	0.17311542	756.39	0.02813953	0.02039324	1286.38	0.03662047	0.02602603	1816.39	-0.00519319	0	2346.38	0.03444597	0.03798659	2876.41	0.00667554	0.00789811	3406.4	0.014069	0.01756998	3936.4	0.00320794	0	
226.59	0.18079154	0.17410812	756.59	0.0278361	0.02054193	1286.58	0.03669494	0.02621293	1816.59	-0.0050097	0	2346.58	0.03477814	0.03811879	2876.61	0.00612561	0.00794309	3406.6	0.01393265	0.01756998	3936.6	0.00367567	0	
226.79	0.1820378	0.17509685	756.79	0.02708114	0.02069054	1286.78	0.03709481	0.02639967	1816.79	-0.00415387	0	2346.78	0.03576436	0.03824961	2876.81	0.00532858	0.00798789	3406.8	0.0133568	0.01756998	3936.8	0.00315867	0	
226.99	0.18315624	0.17608162	756.99	0.02877061	0.02083906	1286.98	0.03782237	0.02658627	1816.99	-0.00455795	0	2346.98	0.03603575	0.03837907	2877.01	0.00482276	0.0080325	3407	0.01320308	0.01756998	3937	0.00220149	0	
227.19	0.18447385	0.17706244	757.19	0.02836619	0.0209875	1287.18	0.03854016	0.02677272	1817.19	-0.00465923	0	2347.18	0.03621469	0.03850717	2877.21	0.00501218	0.00807693	3407.2	0.01228107	0.01756998	3937.2	0.00179453	0	
227.39	0.18585333	0.17803934	757.39	0.02882532	0.02113585	1287.38	0.03919953	0.02695902	1817.39	-0.00435481	0	2347.38	0.03623252	0.03863393	2877.41	0.00580807	0.00812118	3407.4	0.01183789	0.01756998	3937.4	0.00147594	0	
227.59	0.18668579	0.17901233	757.59	0.02878318	0.02128412	1287.58	0.03937135	0.02714517	1817.59	-0.00429055	0	2347.58	0.03635036	0.03875937	2877.61	0.0063858	0.00816525	3407.6	0.01210365	0.01756998	3937.6	0.00117982	0	
227.79	0.18718926	0.17998142	757.79	0.02914312	0.0214323	1287.78	0.0401804	0.02733117	1817.79	-0.00413613	0	2347.78	0.03639712	0.0388835	2877.81	0.00657222	0.00820913	3407.8	0.01195569	0.01756998	3937.8	0.00058927	0	
227.99	0.1889389	0.18094662	757.99	0.02942529	0.0215804	1287.98	0.04096254	0.02751703	1817.99	-0.00476841	0	2347.98	0.03725259	0.03900633	2878.01	0.00751878	0.00825284	3408	0.01271006	0.01756998	3938	-0.00046702	0	
228.19	0.1894075	0.18190797	758.19	0.02977826	0.02172841	1288.18	0.04073595	0.02770273	1818.19	-0.00398397	0	2348.18	0.03731536	0.03912787	2878.21	0.00799688	0.00829637	3408.2	0.0131079	0.01756998	3938.2	-0.00080878	0	
228.39	0.19100106	0.18286546	758.39	0.03067734	0.02187634	1288.38	0.04010613	0.02788829	1818.39	-0.00409564	0	2348.38	0.03675235	0.03924814	2878.41	0.00963131	0.00833972	3408.4	0.01307687	0.01756998	3938.4	-0.00087656	0	
228.59	0.19238344	0.18381912	758.59	0.03150447	0.02202419	1288.58	0.04014718	0.0280737	1818.59	-0.00508062	0	2348.58	0.03708075	0.03936716	2878.61	0.0098623	0.00838289	3408.6	0.01326724	0.01756998	3938.6	-0.00053432	0	
228.79	0.19378193	0.18476897	758.79	0.03131031	0.02217195	1288.78	0.0404148	0.02825897	1818.79	-0.00427981	0	2348.78	0.03824689	0.03948493	2878.81	0.00950181	0.00842588	3408.8	0.01347221	0.01756998	3938.8	-0.00033035	0	
228.99	0.19368331	0.185715	758.99	0.03093507	0.02231962	1288.98	0.04084983	0.02844408	1818.99	-0.0045088	0	2348.98	0.03797473	0.03960147	2879.01	0.00965579	0.0084687	3409	0.01334071	0.01756998	3939	-0.00072883	0	
229.19	0.19391898	0.18665725	759.19	0.0310732	0.02246721	1289.18	0.04078698	0.02862905	1819.19	-0.00550402	0	2349.18	0.03850169	0.03971679	2879.21	0.00898306	0.00851134	3409.2	0.01400394	0.01756998	3939.2	-0.00075291	0	
229.39	0.19431613	0.18759573	759.39	0.0309809	0.02261472	1289.38	0.04147594	0.02881387	1819.39	-0.00575988	0	2349.38	0.03861567	0.03983091	2879.41	0.00989575	0.00855381	3409.4	0.01359112	0.01756998	3939.4	-0.00012197	0	
229.59	0.19547055	0.18853045	759.59	0.03106434	0.02276214	1289.58	0.04215336	0.02899854	1819.59	-0.00589345	0	2349.58	0.03939234	0.03994383	2879.61	0.00928117	0.00859611	3409.6	0.0131541	0.01756998	3939.6	-0.00020185	0	
229.79	0.19647773	0.18946143	759.79	0.0310928	0.02290948	1289.78	0.04176681	0.02918307	1819.79	-0.00474881	0	2349.78	0.03930491	0.04005557	2879.81	0.00851972	0.00863823	3409.8	0.01269931	0.01756998	3939.8	0.00053052	0	
229.99	0.19738798	0.19038867	759.99	0.02999926	0.02305673	1289.98	0.04087652	0.02936745	1819.99	-0.00367642	0	2349.98	0.03891194	0.04016615	2880.01	0.00827722	0.00868018	3410	0.01237975	0.01756998	3940	0.00116962	0	
230.19	0.19807972	0.19131221	760.19	0.02996974	0.0232039	1290.18	0.04090865	0.02955168	1820.19	-0.00363663	0	2350.18	0.03821409	0.04027557	2880.21	0.00793938	0.00872195	3410.2	0.01259213	0.01756998	3940.2	0.00147387	0	
230.39	0.19859669	0.19223205	760.39	0.02982155	0.02335099	1290.38	0.04042278	0.02973576	1820.39	-0.00313579	0	2350.38	0.03758927	0.04038384	2880.41	0.00698882	0.00876356	3410.4	0.01260049	0.01756998	3940.4	0.00138098	0	
230.59	0.19908933	0.1931482	760.59	0.02992965	0.02349799	1290.58	0.04106734	0.0299197	1820.59	-0.00280833	0	2350.58	0.03745539	0.04049098	2880.61	0.00754004	0.00880499	3410.6	0.01222532	0.01756998	3940.6	0.0005819	0	
230.79	0.2003858	0.19406068	760.79	0.03051881	0.02364491	1290.78	0.04153762	0.03010349	1820.79	-0.00288045	0	2350.78	0.0373704	0.04059701	2880.81	0.00765328	0.00884626	3410.8	0.01260674	0.01756998	3940.8	0.0008772	0	
230.99	0.2005278	0.19496952	760.99	0.0313312	0.02379174	1290.98	0.04142001	0.03028714	1820.99	-0.00333073	0	2350.98	0.03629145	0.04070192	2881.01	0.0082367	0.00888735	3411	0.01225551	0.01756998	3941	0.00083744	0	
231.19	0.20127963	0.19587471	761.19	0.03112629	0.02393849	1291.18	0.04093819	0.03047064	1821.19	-0.0032851	0	2351.18	0.03555862	0.04080574	2881.21	0.00941443	0.00892828	3411.2	0.0123801	0.01756998	3941.2	0.00106011	0	
231.39	0.2019336	0.19677628	761.39	0.03127499	0.02408515	1291.38	0.04077516	0.03065399	1821.39	-0.00305625	0	2351.38	0.03511224	0.04090847	2881.41	0.00985115	0.00896904	3411.4	0.01350883	0.01756998	3941.4	0.00113271	0	
231.59	0.20285214	0.19767423	761.59	0.03090111	0.02423173	1291.58	0.04049654	0.03083719	1821.59	-0.00257668	0	2351.58	0.03582712	0.04101013	2881.61	0.0093684	0.00900963	3411.6	0.01412681	0.01756998	3941.6	0.00102223	0	
231.79	0.20349296	0.19856859	761.79	0.030706	0.02437823	1291.78	0.04002859	0.03102025	1821.79	-0.00308916	0	2351.78	0.03625768	0.04111072	2881.81	0.00921014	0.00905006	3411.8	0.01482506	0.01756998	3941.8	0.00043734	0	
231.99	0.20460849	0.19945937	761.99	0.03076756	0.02452465	1291.98	0.03941704	0.03120317	1821.99	-0.00269635	0	2351.98	0.0364688	0.04121027	2882.01	0.00989703	0.00909032	3412	0.01564764	0.01756998	3942	0.00010918	0	
232.19	0.20442212	0.20034659	762.19	0.03183781	0.02467098	1292.18	0.03886828	0.03138593	1822.19	-0.0032619	0	2352.18	0.03639157	0.04130877	2882.21	0.01039523	0.00913041	3412.2	0.01545857	0.01756998	3942.2	0.00037417	0	
232.39	0.20502517	0.20123025	762.39	0.03180098	0.02481722	1292.38	0.03785518	0.03156856	1822.39	-0.00440627	0	2352.38	0.03732816	0.04140624	2882.41	0.01108654	0.00917034	3412.4	0.01653635	0.01756998	3942.4	0.00087334	0	
232.59	0.20505603	0.20211037	762.59	0.03151166	0.02496339	1292.58	0.03775135	0.03175103	1822.59	-0.00453356	0	2352.58	0.03819307	0.0415027	2882.61	0.00984349	0.00921011	3412.6	0.01730918	0.01756998	3942.6	0.00148047	0	
232.79	0.20551148	0.20298697	762.79	0.03024143	0.02510946	1292.78	0.03796417	0.03193336	1822.79	-0.00464551	0	2352.78	0.0385407	0.04159814	2882.81	0.01041423	0.00924972	3412.8	0.01742117	0.01756998	3942.8	0.00146653	0	
232.99	0.20584593	0.20386006	762.99	0.03080734	0.02525546	1292.98	0.03873239	0.03211555	1822.99	-0.00528583	0	2352.98	0.03834477	0.04169259	2883.01	0.01070804	0.00928916	3413	0.01773852	0.01756998	3943	0.00164464	0	
233.19	0.20649428	0.20472965	763.19	0.03139398	0.02540137	1293.18	0.03936595	0.03229759	1823.19	-0.00543232	0	2353.18	0.03948595	0.04178605	2883.21	0.00959291	0.00932844	3413.2	0.01907362	0.01756998	3943.2	0.00157146	0	
233.39	0.20708647	0.20559576	763.39	0.03158124	0.0255472	1293.38	0.04034485	0.03247949	1823.39	-0.00498778	0	2353.38	0.03926354	0.04187853	2883.41	0.00942355	0.00936756	3413.4	0.0185551	0.01756998	3943.4	0.0015513	0	
233.59	0.20857879	0.2064584	763.59	0.03194499	0.02569295	1293.58	0.04103337	0.03266124	1823.59	-0.0043757	0	2353.58	0.03883263	0.04197005	2883.61	0.00903925	0.00940652	3413.6	0.01889028	0.01756998	3943.6	0.00236099	0	
233.79	0.20929288	0.20731759	763.79	0.03275963	0.02583861	1293.78	0.04106236	0.03284284	1823.79	-0.00322278	0	2353.78	0.0381799	0.04206061	2883.81	0.00813167	0.00944532	3413.8	0.01925244	0.01756998	3943.8	0.00212804	0	
233.99	0.20927053	0.20817333	763.99	0.03346542	0.02598419	1293.98	0.04263131	0.0330243	1823.99	-0.00346068	0	2353.98	0.03759156	0.04215022	2884.01	0.00834409	0.00948396	3414	0.01929421	0.01756998	3944	0.0027244	0	
234.19	0.21054149	0.20902565	764.19	0.03403255	0.02612968	1294.18	0.04427909	0.03320562	1824.19	-0.0040536	0	2354.18	0.03747005	0.04223889	2884.21	0.00895036	0.00952244	3414.2	0.01864247	0.01756998	3944.2	0.00197926	0	
234.39	0.21180694	0.20987456	764.39	0.03439862	0.02627509	1294.38	0.04516465	0.03338679	1824.39	-0.00457075	0	2354.38	0.03775721	0.04232664	2884.41	0.00912167	0.00956076	3414.4	0.01804552	0.01756998	3944.4	0.00138323	0	
234.59	0.21282048	0.21072007	764.59	0.03520376	0.02642042	1294.58	0.04650604	0.03356782	1824.59	-0.00414606	0	2354.58	0.0377235	0.04241347	2884.61	0.00988199	0.00959893	3414.6	0.01694501	0.01756998	3944.6	0.00102143	0	
234.79	0.2135292	0.21156219	764.79	0.03596993	0.02656567	1294.78	0.04670708	0.0337487	1824.79	-0.00457821	0	2354.78	0.0381226	0.0424994	2884.81	0.00926419	0.00963694	3414.8	0.01645379	0.01756998	3944.8	0.00129028	0	
234.99	0.21462633	0.21240094	764.99	0.0361449	0.02671083	1294.98	0.04754053	0.03392944	1824.99	-0.0044371	0	2354.98	0.03825084	0.04258442	2885.01	0.00961618	0.0096748	3415	0.01479906	0.01756998	3945	0.00098813	0	
235.19	0.21542812	0.21323633	765.19	0.03565389	0.02685591	1295.18	0.04812515	0.03411003	1825.19	-0.005268	0	2355.18	0.0391283	0.04266856	2885.21	0.00967041	0.0097125	3415.2	0.01371368	0.01756998	3945.2	0.00066037	0	
235.39	0.21625357	0.21406838	765.39	0.03500643	0.02700091	1295.38	0.04828636	0.03429048	1825.39	-0.00616736	0	2355.38	0.03866971	0.04275182	2885.41	0.00872222	0.00975004	3415.4	0.01296964	0.01756998	3945.4	0.0009437	0	
235.59	0.21666048	0.21489709	765.59	0.0355707	0.02714582	1295.58	0.0482641	0.03447079	1825.59	-0.00633671	0	2355.58	0.0389476	0.0428342	2885.61	0.00907547	0.00978743	3415.6	0.01149952	0.01756998	3945.6	0.00112742	0	
235.79	0.21701814	0.21572249	765.79	0.03591356	0.02729065	1295.78	0.04781962	0.03465095	1825.79	-0.00658462	0	2355.78	0.0387873	0.04291573	2885.81	0.00889228	0.00982467	3415.8	0.011478	0.01756998	3945.8	0.00013176	0	
235.99	0.21755143	0.21654458	765.99	0.03655746	0.0274354	1295.98	0.04805784	0.03483097	1825.99	-0.00609845	0	2355.98	0.03923626	0.0429964	2886.01	0.00984778	0.00986176	3416	0.01123028	0.01756998	3946	0.00062698	0	
236.19	0.21776492	0.21736338	766.19	0.03732465	0.02758007	1296.18	0.04793906	0.03501085	1826.19	-0.00695922	0	2356.18	0.03928184	0.04307623	2886.21	0.0101082	0.00989869	3416.2	0.01187624	0.01756998	3946.2	0.00102626	0	
236.39	0.21841897	0.2181789	766.39	0.03628973	0.02772465	1296.38	0.04739297	0.03519058	1826.39	-0.00676601	0	2356.38	0.03972412	0.04315522	2886.41	0.01046972	0.00993547	3416.4	0.01301759	0.01756998	3946.4	0.00153807	0	
236.59	0.21891459	0.21899115	766.59	0.03514226	0.02786915	1296.58	0.04700251	0.03537017	1826.59	-0.0056743	0	2356.58	0.03996584	0.04323339	2886.61	0.01042796	0.0099721	3416.6	0.01346162	0.01756998	3946.6	0.00129406	0	
236.79	0.21941059	0.21980015	766.79	0.03553692	0.02801357	1296.78	0.04689265	0.03554961	1826.79	-0.00486144	0	2356.78	0.03938823	0.04331074	2886.81	0.01172585	0.01000858	3416.8	0.01432946	0.01756998	3946.8	0.00174673	0	
236.99	0.22063219	0.22060592	766.99	0.03625113	0.0281579	1296.98	0.04677081	0.03572892	1826.99	-0.00395515	0	2356.98	0.03933247	0.04338729	2887.01	0.01162269	0.01004492	3417	0.01608583	0.01756998	3947	0.00203546	0	
237.19	0.22078017	0.22140845	767.19	0.03625469	0.02830215	1297.18	0.04725286	0.03590808	1827.19	-0.00352126	0	2357.18	0.03919445	0.04346303	2887.21	0.01083084	0.0100811	3417.2	0.01733675	0.01756998	3947.2	0.00184928	0	
237.39	0.2208591	0.22220777	767.39	0.03530523	0.02844632	1297.38	0.04709144	0.03608709	1827.39	-0.00353424	0	2357.38	0.03838241	0.04353798	2887.41	0.01072699	0.01011713	3417.4	0.0175784	0.01756998	3947.4	0.00280526	0	
237.59	0.2212509	0.2230039	767.59	0.03593768	0.02859041	1297.58	0.04699394	0.03626597	1827.59	-0.0037155	0	2357.58	0.03826905	0.04361215	2887.61	0.01124843	0.01015302	3417.6	0.01910217	0.01756998	3947.6	0.00380249	0	
237.79	0.22177765	0.22379683	767.79	0.03561949	0.02873442	1297.78	0.04671482	0.0364447	1827.79	-0.00309104	0	2357.78	0.03752147	0.04368554	2887.81	0.01071228	0.01018876	3417.8	0.01967887	0.01756998	3947.8	0.00330252	0	
237.99	0.22303766	0.22458659	767.99	0.03536844	0.02887834	1297.98	0.04709158	0.03662329	1827.99	-0.00368011	0	2357.98	0.03743951	0.04375816	2888.01	0.01142402	0.01022435	3418	0.01975025	0.01756998	3948	0.00399065	0	
238.19	0.22508191	0.22537319	768.19	0.03503791	0.02902218	1298.18	0.04666522	0.03680173	1828.19	-0.00372174	0	2358.18	0.03794749	0.04383003	2888.21	0.01214073	0.0102598	3418.2	0.0199884	0.01756998	3948.2	0.00426005	0	
238.39	0.22644457	0.22615663	768.39	0.03533765	0.02916594	1298.38	0.04643685	0.03698004	1828.39	-0.00393483	0	2358.38	0.03868164	0.04390114	2888.41	0.01236152	0.0102951	3418.4	0.02071242	0.01756998	3948.4	0.00517867	0	
238.59	0.22697061	0.22693694	768.59	0.03546043	0.02930961	1298.58	0.04640109	0.0371582	1828.59	-0.00344066	0	2358.58	0.03874343	0.04397151	2888.61	0.01250959	0.01033026	3418.6	0.01999959	0.01756998	3948.6	0.00513852	0	
238.79	0.22722547	0.22771413	768.79	0.03604746	0.02945321	1298.78	0.04606728	0.03733622	1828.79	-0.00387557	0	2358.78	0.03932519	0.04404115	2888.81	0.01235231	0.01036527	3418.8	0.01946266	0.01756998	3948.8	0.00490496	0	
238.99	0.2278121	0.2284882	768.99	0.03538333	0.02959672	1298.98	0.04670148	0.0375141	1828.99	-0.00393743	0	2358.98	0.03976674	0.04411005	2889.01	0.01211538	0.01040014	3419	0.01867313	0.01756998	3949	0.00546288	0	
239.19	0.22756175	0.22925917	769.19	0.0351164	0.02974015	1299.18	0.04655285	0.03769183	1829.19	-0.0052845	0	2359.18	0.04079348	0.04417824	2889.21	0.01138751	0.01043487	3419.2	0.01784728	0.01756998	3949.2	0.00502694	0	
239.39	0.2279504	0.23002706	769.39	0.0356923	0.0298835	1299.38	0.04676242	0.03786943	1829.39	-0.00476536	0	2359.38	0.04048599	0.04424571	2889.41	0.01158417	0.01046946	3419.4	0.01780895	0.01756998	3949.4	0.00513321	0	
239.59	0.22809461	0.23079187	769.59	0.03644565	0.03002676	1299.58	0.04790074	0.03804688	1829.59	-0.00495525	0	2359.58	0.0415245	0.04431248	2889.61	0.01207955	0.0105039	3419.6	0.0177166	0.01756998	3949.6	0.00514357	0	
239.79	0.22844519	0.23155362	769.79	0.03733365	0.03016995	1299.78	0.04860232	0.03822419	1829.79	-0.00481061	0	2359.78	0.04145018	0.04437855	2889.81	0.01152525	0.0105382	3419.8	0.01809099	0.01756998	3949.8	0.00464898	0	
239.99	0.22862383	0.23231232	769.99	0.03811759	0.03031305	1299.98	0.04912926	0.03840136	1829.99	-0.00427118	0	2359.98	0.04205783	0.04444393	2890.01	0.01170529	0.01057236	3420	0.01798205	0.01756998	3950	0.00539455	0	
240.19	0.22915808	0.23306798	770.19	0.03938944	0.03045607	1300.18	0.0495124	0.03857839	1830.19	-0.0034819	0	2360.18	0.04205651	0.04450863	2890.21	0.01159834	0.01060638	3420.2	0.01840881	0.01756998	3950.2	0.00535449	0	
240.39	0.23002857	0.23382061	770.39	0.03927105	0.030599	1300.38	0.04978462	0.03875528	1830.39	-0.00270425	0	2360.38	0.04270257	0.04457264	2890.41	0.01136084	0.01064027	3420.4	0.01821243	0.01756998	3950.4	0.00524637	0	
240.59	0.23045819	0.23457023	770.59	0.03898712	0.03074186	1300.58	0.04965546	0.03893203	1830.59	-0.00184707	0	2360.58	0.0425359	0.04463599	2890.61	0.01134733	0.01067401	3420.6	0.01769881	0.01756998	3950.6	0.00482739	0	
240.79	0.23066598	0.23531685	770.79	0.03960042	0.03088464	1300.78	0.05036356	0.03910863	1830.79	-0.00222824	0	2360.78	0.0415652	0.04469868	2890.81	0.01120459	0.01070761	3420.8	0.01784455	0.01756998	3950.8	0.00406661	0	
240.99	0.2311216	0.23606048	770.99	0.03995782	0.03102733	1300.98	0.05124385	0.0392851	1830.99	-0.00252998	0	2360.98	0.04131047	0.04476071	2891.01	0.01041301	0.01074108	3421	0.01763893	0.01756998	3951	0.00330096	0	
241.19	0.2311637	0.23680113	771.19	0.04004159	0.03116994	1301.18	0.05222701	0.03946142	1831.19	-0.00199857	0	2361.18	0.04091087	0.0448221	2891.21	0.00923476	0.01077441	3421.2	0.01695138	0.01756998	3951.2	0.00291812	0	
241.39	0.23230683	0.23753881	771.39	0.03942266	0.03131247	1301.38	0.05294373	0.03963761	1831.39	-0.00174679	0	2361.38	0.04088046	0.04488284	2891.41	0.00872808	0.0108076	3421.4	0.01649568	0.01756998	3951.4	0.0027737	0	
241.59	0.23336169	0.23827355	771.59	0.04002675	0.03145492	1301.58	0.05305264	0.03981365	1831.59	-0.00172215	0	2361.58	0.04007124	0.04494295	2891.61	0.00876887	0.01084066	3421.6	0.01681783	0.01756998	3951.6	0.00296605	0	
241.79	0.23413289	0.23900534	771.79	0.03907065	0.03159729	1301.78	0.05292181	0.03998955	1831.79	-0.00152375	0	2361.78	0.03944496	0.04500243	2891.81	0.00789032	0.01087358	3421.8	0.01655949	0.01756998	3951.8	0.0022562	0	
241.99	0.23567872	0.23973419	771.99	0.03941515	0.03173957	1301.98	0.0530608	0.04016532	1831.99	-0.00260211	0	2361.98	0.04028051	0.04506128	2892.01	0.00847604	0.01090637	3422	0.01651712	0.01756998	3952	0.00227869	0	
242.19	0.23684725	0.24046014	772.19	0.03973733	0.03188178	1302.18	0.05280803	0.04034094	1832.19	-0.00267137	0	2362.18	0.03995182	0.04511952	2892.21	0.00890004	0.01093902	3422.2	0.01586218	0.01756998	3952.2	0.0025195	0	
242.39	0.23730623	0.24118317	772.39	0.03924947	0.0320239	1302.38	0.05294096	0.04051642	1832.39	-0.00291477	0	2362.38	0.03968456	0.04517716	2892.41	0.0092514	0.01097154	3422.4	0.01556979	0.01756998	3952.4	0.00277999	0	
242.59	0.23743306	0.24190331	772.59	0.03928557	0.03216594	1302.58	0.0531168	0.04069177	1832.59	-0.00317885	0	2362.58	0.04030326	0.04523419	2892.61	0.00954857	0.01100392	3422.6	0.01461958	0.01756998	3952.6	0.00148006	0	
242.79	0.23817654	0.24262056	772.79	0.03964788	0.0323079	1302.78	0.05283179	0.04086697	1832.79	-0.00267262	0	2362.78	0.04129014	0.04529062	2892.81	0.00970616	0.01103618	3422.8	0.01473386	0.01756998	3952.8	0.0011219	0	
242.99	0.23891378	0.24333494	772.99	0.03932039	0.03244978	1302.98	0.05291554	0.04104203	1832.99	-0.00335512	0	2362.98	0.04265072	0.04534646	2893.01	0.01021492	0.0110683	3423	0.01453403	0.01756998	3953	0.00140807	0	
243.19	0.2396449	0.24404647	773.19	0.03993992	0.03259158	1303.18	0.05285096	0.04121696	1833.19	-0.00397681	0	2363.18	0.04332276	0.04540172	2893.21	0.01146563	0.01110028	3423.2	0.01437421	0.01756998	3953.2	0.00127535	0	
243.39	0.24044229	0.24475514	773.39	0.04016719	0.03273329	1303.38	0.05313648	0.04139174	1833.39	-0.00406067	0	2363.38	0.04401357	0.04545641	2893.41	0.01325494	0.01113214	3423.4	0.01393155	0.01756998	3953.4	0.00183622	0	
243.59	0.24149151	0.24546098	773.59	0.04096767	0.03287493	1303.58	0.0528414	0.04156638	1833.59	-0.00515833	0	2363.58	0.04419547	0.04551052	2893.61	0.01369041	0.01116387	3423.6	0.01406043	0.01756998	3953.6	0.0021726	0	
243.79	0.2419232	0.24616398	773.79	0.04226657	0.03301649	1303.78	0.05195524	0.04174089	1833.79	-0.0047671	0	2363.78	0.04414443	0.04556406	2893.81	0.01356435	0.01119547	3423.8	0.0135502	0.01756998	3953.8	0.00175417	0	
243.99	0.24271876	0.24686418	773.99	0.04348676	0.03315796	1303.98	0.05180602	0.04191526	1833.99	-0.00443162	0	2363.98	0.04479048	0.04561705	2894.01	0.01353758	0.01122693	3424	0.01332525	0.01756998	3954	0.00249673	0	
244.19	0.24367859	0.24756157	774.19	0.04500985	0.03329935	1304.18	0.05167997	0.04208948	1834.19	-0.00424304	0	2364.18	0.04563764	0.04566948	2894.21	0.01380454	0.01125827	3424.2	0.01397304	0.01756998	3954.2	0.00209508	0	
244.39	0.24450456	0.24825617	774.39	0.04509447	0.03344066	1304.38	0.0518531	0.04226357	1834.39	-0.00436901	0	2364.38	0.04617621	0.04572136	2894.41	0.01433212	0.01128948	3424.4	0.01409494	0.01756998	3954.4	0.00154933	0	
244.59	0.24515285	0.24894798	774.59	0.04451011	0.0335819	1304.58	0.0519911	0.04243752	1834.59	-0.00450768	0	2364.58	0.04540197	0.0457727	2894.61	0.01482841	0.01132056	3424.6	0.01447673	0.01756998	3954.6	0.00124748	0	
244.79	0.24443033	0.24963703	774.79	0.04448478	0.03372305	1304.78	0.05182458	0.04261133	1834.79	-0.0050493	0	2364.78	0.04444034	0.04582351	2894.81	0.01466307	0.01135152	3424.8	0.0156571	0.01756998	3954.8	0.00057941	0	
244.99	0.24587903	0.25032331	774.99	0.04438634	0.03386412	1304.98	0.05315212	0.04278501	1834.99	-0.00452682	0	2364.98	0.04377354	0.04587378	2895.01	0.01416125	0.01138235	3425	0.01550317	0.01756998	3955	0.00095918	0	
245.19	0.24705084	0.25100685	775.19	0.04385963	0.03400511	1305.18	0.05354569	0.04295854	1835.19	-0.00353136	0	2365.18	0.04367024	0.04592353	2895.21	0.01331471	0.01141305	3425.2	0.01613999	0.01756998	3955.2	0.00048283	0	
245.39	0.24782596	0.25168765	775.39	0.04285601	0.03414601	1305.38	0.05441234	0.04313194	1835.39	-0.00361519	0	2365.38	0.04307901	0.04597275	2895.41	0.01259119	0.01144362	3425.4	0.01657285	0.01756998	3955.4	0.00075334	0	
245.59	0.24799153	0.25236573	775.59	0.04253611	0.03428684	1305.58	0.05384485	0.04330519	1835.59	-0.00428923	0	2365.58	0.04249135	0.04602146	2895.61	0.01180162	0.01147407	3425.6	0.01719201	0.01756998	3955.6	0.00005924	0	
245.79	0.24850233	0.25304109	775.79	0.04201575	0.03442759	1305.78	0.05387155	0.04347831	1835.79	-0.00426107	0	2365.78	0.04248011	0.04606967	2895.81	0.01110266	0.0115044	3425.8	0.01695973	0.01756998	3955.8	0.00014934	0	
245.99	0.24852656	0.25371374	775.99	0.04195132	0.03456826	1305.98	0.05411606	0.04365129	1835.99	-0.00420449	0	2365.98	0.04219315	0.04611737	2896.01	0.01123407	0.0115346	3426	0.01705074	0.01756998	3956	0.0008724	0	
246.19	0.24857836	0.25438371	776.19	0.04114577	0.03470884	1306.18	0.05476359	0.04382414	1836.19	-0.00427081	0	2366.18	0.04143746	0.04616457	2896.21	0.01124563	0.01156468	3426.2	0.01694838	0.01756998	3956.2	0.00058937	0	
246.39	0.24800334	0.25505099	776.39	0.04081776	0.03484935	1306.38	0.05531685	0.04399684	1836.39	-0.0039968	0	2366.38	0.04168272	0.04621127	2896.41	0.010679	0.01159463	3426.4	0.01731909	0.01756998	3956.4	0.00071972	0	
246.59	0.24816845	0.25571559	776.59	0.04064035	0.03498978	1306.58	0.05598686	0.04416941	1836.59	-0.00356308	0	2366.58	0.04289367	0.04625749	2896.61	0.01058739	0.01162446	3426.6	0.01769389	0.01756998	3956.6	-0.00061817	0	
246.79	0.24849565	0.25637754	776.79	0.04074096	0.03513012	1306.78	0.05582272	0.04434184	1836.79	-0.00322467	0	2366.78	0.0424719	0.04630323	2896.81	0.01023705	0.01165417	3426.8	0.01853779	0.01756998	3956.8	-0.00025096	0	
246.99	0.24813094	0.25703684	776.99	0.04095941	0.03527039	1306.98	0.05570988	0.04451414	1836.99	-0.0047434	0	2366.98	0.04276265	0.04634849	2897.01	0.01042881	0.01168376	3427	0.018472	0.01756998	3957	0.00077691	0	
247.19	0.2487265	0.25769349	777.19	0.04163314	0.03541057	1307.18	0.05490391	0.04468629	1837.19	-0.00480273	0	2367.18	0.04280163	0.04639327	2897.21	0.01097772	0.01171323	3427.2	0.0182414	0.01756998	3957.2	0.00148341	0	
247.39	0.24938766	0.25834752	777.39	0.04176756	0.03555068	1307.38	0.05378225	0.04485831	1837.39	-0.00464242	0	2367.38	0.04251836	0.04643759	2897.41	0.01068588	0.01174257	3427.4	0.01785604	0.01756998	3957.4	0.00110307	0	
247.59	0.24994858	0.25899892	777.59	0.04275851	0.0356907	1307.58	0.05301106	0.04503019	1837.59	-0.00432708	0	2367.58	0.04270416	0.04648144	2897.61	0.01024232	0.0117718	3427.6	0.01793941	0.01756998	3957.6	0.00024989	0	
247.79	0.25033502	0.25964772	777.79	0.04331345	0.03583065	1307.78	0.0534679	0.04520193	1837.79	-0.00422246	0	2367.78	0.04369117	0.04652483	2897.81	0.00962021	0.0118009	3427.8	0.01715478	0.01756998	3957.8	-0.00060975	0	
247.99	0.25059307	0.26029392	777.99	0.04345092	0.03597051	1307.98	0.05439515	0.04537354	1837.99	-0.00427728	0	2367.98	0.0448533	0.04656777	2898.01	0.01034387	0.01182989	3428	0.01804231	0.01756998	3958	-0.0001978	0	
248.19	0.25211173	0.26093754	778.19	0.04439637	0.0361103	1308.18	0.05446299	0.04554501	1838.19	-0.0047665	0	2368.18	0.04621342	0.04661026	2898.21	0.01054422	0.01185876	3428.2	0.01804449	0.01756998	3958.2	-0.00062644	0	
248.39	0.25362404	0.26157857	778.39	0.04410039	0.03625	1308.38	0.05522628	0.04571635	1838.39	-0.0040857	0	2368.38	0.04644334	0.04665231	2898.41	0.01111378	0.0118875	3428.4	0.01833625	0.01756998	3958.4	0.00005147	0	
248.59	0.25489055	0.26221704	778.59	0.04339773	0.03638962	1308.58	0.05518272	0.04588754	1838.59	-0.00495455	0	2368.58	0.04552358	0.04669392	2898.61	0.01153739	0.01191614	3428.6	0.01877771	0.01756998	3958.6	0.00032526	0	
248.79	0.25558784	0.26285295	778.79	0.04321898	0.03652917	1308.78	0.05483019	0.0460586	1838.79	-0.00563299	0	2368.78	0.04439893	0.04673509	2898.81	0.01121402	0.01194465	3428.8	0.01871184	0.01756998	3958.8	-0.00088968	0	
248.99	0.2572486	0.26348632	778.99	0.04294274	0.03666863	1308.98	0.05568411	0.04622953	1838.99	-0.00567853	0	2368.98	0.04425593	0.04677583	2899.01	0.01030452	0.01197305	3429	0.01764171	0.01756998	3959	-0.00079514	0	
249.19	0.25727924	0.26411715	779.19	0.04251003	0.03680802	1309.18	0.05517689	0.04640032	1839.19	-0.0055054	0	2369.18	0.04382569	0.04681615	2899.21	0.01077145	0.01200133	3429.2	0.01717789	0.01756998	3959.2	-0.00187335	0	
249.39	0.25794475	0.26474545	779.39	0.04226665	0.03694733	1309.38	0.0553344	0.04657097	1839.39	-0.00563216	0	2369.38	0.04299233	0.04685605	2899.41	0.01066129	0.01202949	3429.4	0.01634558	0.01756998	3959.4	-0.00108259	0	
249.59	0.25839457	0.26537124	779.59	0.04187386	0.03708655	1309.58	0.0558377	0.04674148	1839.59	-0.00566503	0	2369.58	0.04295546	0.04689552	2899.61	0.01061271	0.01205754	3429.6	0.01594468	0.01756998	3959.6	-0.0018972	0	
249.79	0.25800814	0.26599452	779.79	0.04235263	0.0372257	1309.78	0.05587505	0.04691186	1839.79	-0.00486847	0	2369.78	0.04191022	0.04693459	2899.81	0.01106726	0.01208548	3429.8	0.01498308	0.01756998	3959.8	-0.00041172	0	
249.99	0.25771204	0.26661531	779.99	0.04253678	0.03736477	1309.98	0.05678405	0.04708211	1839.99	-0.00416032	0	2369.98	0.04191471	0.04697325	2900.01	0.01126125	0.01211329	3430	0.01447876	0.01756998	3960	-0.00029281	0	
250.19	0.25857882	0.26723361	780.19	0.04227146	0.03750375	1310.18	0.0577091	0.04725221	1840.19	-0.00526781	0	2370.18	0.04229634	0.0470115	2900.21	0.01194455	0.012141	3430.2	0.0148042	0.01756998	3960.2	-0.00074265	0	
250.39	0.25860095	0.26784944	780.39	0.0425271	0.03764266	1310.38	0.05822758	0.04742219	1840.39	-0.00453223	0	2370.38	0.04121233	0.04704935	2900.41	0.0124247	0.01216859	3430.4	0.01420483	0.01756998	3960.4	0.00014959	0	
250.59	0.25908939	0.26846279	780.59	0.04168313	0.03778149	1310.58	0.05868788	0.04759202	1840.59	-0.00470796	0	2370.58	0.04143279	0.04708681	2900.61	0.01212708	0.01219607	3430.6	0.01474967	0.01756998	3960.6	0.00025731	0	
250.79	0.25941819	0.2690737	780.79	0.04205373	0.03792024	1310.78	0.05856718	0.04776173	1840.79	-0.00484516	0	2370.78	0.04118236	0.04712387	2900.81	0.01222615	0.01222344	3430.8	0.015087	0.01756998	3960.8	0.00245176	0	
250.99	0.25936011	0.26968215	780.99	0.04174234	0.03805891	1310.98	0.05813194	0.04793129	1840.99	-0.00504503	0	2370.98	0.04153268	0.04716055	2901.01	0.01235887	0.01225069	3431	0.0144248	0.01756998	3961	0.00250125	0	
251.19	0.25984154	0.27028817	781.19	0.04279343	0.0381975	1311.18	0.05769335	0.04810072	1841.19	-0.00415662	0	2371.18	0.04188148	0.04719684	2901.21	0.01305663	0.01227784	3431.2	0.01342783	0.01756998	3961.2	0.0022859	0	
251.39	0.26030986	0.27089177	781.39	0.0431925	0.03833601	1311.38	0.05777624	0.04827002	1841.39	-0.00391707	0	2371.38	0.04246629	0.04723276	2901.41	0.0128206	0.01230487	3431.4	0.01408017	0.01756998	3961.4	0.00112091	0	
251.59	0.25993184	0.27149294	781.59	0.04247358	0.03847444	1311.58	0.05812819	0.04843918	1841.59	-0.00395013	0	2371.58	0.04429238	0.0472683	2901.61	0.01333764	0.01233179	3431.6	0.01350596	0.01756998	3961.6	0.00097409	0	
251.79	0.26083485	0.27209171	781.79	0.04300688	0.0386128	1311.78	0.05839138	0.04860821	1841.79	-0.00373073	0	2371.78	0.04471732	0.04730347	2901.81	0.01371771	0.0123586	3431.8	0.01358862	0.01756998	3961.8	0.00146935	0	
251.99	0.26136374	0.27268808	781.99	0.04330141	0.03875107	1311.98	0.05810008	0.0487771	1841.99	-0.0034388	0	2371.98	0.04530423	0.04733827	2902.01	0.01374054	0.0123853	3432	0.01465912	0.01756998	3962	0.00150465	0	
252.19	0.26277021	0.27328207	782.19	0.04430737	0.03888926	1312.18	0.05862295	0.04894585	1842.19	-0.00320975	0	2372.18	0.04585177	0.0473727	2902.21	0.0129614	0.01241189	3432.2	0.01460917	0.01756998	3962.2	0.00211346	0	
252.39	0.26350555	0.27387367	782.39	0.04446143	0.03902738	1312.38	0.05869884	0.04911448	1842.39	-0.00296735	0	2372.38	0.04511096	0.04740678	2902.41	0.01328813	0.01243837	3432.4	0.01571218	0.01756998	3962.4	0.00198418	0	
252.59	0.26404016	0.27446291	782.59	0.04549941	0.03916542	1312.58	0.05830907	0.04928296	1842.59	-0.00389075	0	2372.58	0.04392291	0.0474405	2902.61	0.01378721	0.01246474	3432.6	0.01639235	0.01756998	3962.6	0.00129682	0	
252.79	0.26378291	0.27504978	782.79	0.04649345	0.03930337	1312.78	0.05800836	0.04945132	1842.79	-0.00334348	0	2372.78	0.04353813	0.04747387	2902.81	0.01325791	0.01249101	3432.8	0.01724546	0.01756998	3962.8	0.00078661	0	
252.99	0.26356616	0.27563431	782.99	0.04713769	0.03944125	1312.98	0.05818351	0.04961954	1842.99	-0.00307277	0	2372.98	0.04387061	0.04750689	2903.01	0.01296193	0.01251717	3433	0.01792326	0.01756998	3963	0.00066593	0	
253.19	0.26424865	0.27621649	783.19	0.04678206	0.03957905	1313.18	0.05860007	0.04978762	1843.19	-0.00287571	0	2373.18	0.04271948	0.04753956	2903.21	0.01357309	0.01254322	3433.2	0.01820847	0.01756998	3963.2	0.00012034	0	
253.39	0.26444991	0.27679635	783.39	0.04699944	0.03971677	1313.38	0.05873487	0.04995557	1843.39	-0.00310018	0	2373.38	0.04239292	0.04757189	2903.41	0.0124781	0.01256916	3433.4	0.01832028	0.01756998	3963.4	0.00082894	0	
253.59	0.26374673	0.27737388	783.59	0.04751245	0.03985442	1313.58	0.05968393	0.05012339	1843.59	-0.00311859	0	2373.58	0.04266232	0.04760389	2903.61	0.01211264	0.012595	3433.6	0.01865076	0.01756998	3963.6	0.00108395	0	
253.79	0.26294	0.2779491	783.79	0.04870476	0.03999198	1313.78	0.05967426	0.05029107	1843.79	-0.00280478	0	2373.78	0.04263705	0.04763554	2903.81	0.01235571	0.01262073	3433.8	0.0186333	0.01756998	3963.8	0.00155817	0	
253.99	0.26401777	0.27852202	783.99	0.04853602	0.04012946	1313.98	0.06113456	0.05045862	1843.99	-0.00352251	0	2373.98	0.04326071	0.04766687	2904.01	0.01300018	0.01264636	3434	0.01879119	0.01756998	3964	0.00165861	0	
254.19	0.2652701	0.27909264	784.19	0.04786945	0.04026687	1314.18	0.06137478	0.05062604	1844.19	-0.00491691	0	2374.18	0.04264986	0.04769787	2904.21	0.01355195	0.01267188	3434.2	0.01959149	0.01756998	3964.2	0.00182814	0	
254.39	0.26557602	0.27966098	784.39	0.0477826	0.0404042	1314.38	0.06247617	0.05079332	1844.39	-0.00515351	0	2374.38	0.04156076	0.04772855	2904.41	0.01347563	0.01269729	3434.4	0.01882037	0.01756998	3964.4	0.00217474	0	
254.59	0.26665723	0.28022704	784.59	0.04706773	0.04054145	1314.58	0.06344958	0.05096047	1844.59	-0.00563851	0	2374.58	0.04214497	0.04775891	2904.61	0.01291933	0.01272261	3434.6	0.019635	0.01756998	3964.6	0.00250619	0	
254.79	0.26694659	0.28079083	784.79	0.04747557	0.04067862	1314.78	0.06374544	0.05112749	1844.79	-0.00611552	0	2374.78	0.04224999	0.04778895	2904.81	0.01298517	0.01274781	3434.8	0.01891716	0.01756998	3964.8	0.00273149	0	
254.99	0.2669575	0.28135237	784.99	0.04691894	0.04081571	1314.98	0.06359261	0.05129437	1844.99	-0.00592411	0	2374.98	0.04211336	0.04781867	2905.01	0.01311674	0.01277292	3435	0.01818525	0.01756998	3965	0.001688	0	
255.19	0.26690667	0.28191166	785.19	0.04761052	0.04095273	1315.18	0.06338619	0.05146112	1845.19	-0.00566951	0	2375.18	0.04208788	0.04784808	2905.21	0.01298661	0.01279792	3435.2	0.01748979	0.01756998	3965.2	0.00193307	0	
255.39	0.26747212	0.28246871	785.39	0.04693024	0.04108966	1315.38	0.06352573	0.05162774	1845.39	-0.00599272	0	2375.38	0.04273258	0.04787719	2905.41	0.01200384	0.01282282	3435.4	0.01762945	0.01756998	3965.4	0.00125598	0	
255.59	0.26753321	0.28302353	785.59	0.04626754	0.04122652	1315.58	0.06315342	0.05179422	1845.59	-0.00628903	0	2375.58	0.04289893	0.04790599	2905.61	0.01148344	0.01284762	3435.6	0.01714667	0.01756998	3965.6	0.00195826	0	
255.79	0.26790091	0.28357612	785.79	0.04700662	0.0413633	1315.78	0.06262411	0.05196057	1845.79	-0.00646479	0	2375.78	0.04198775	0.04793449	2905.81	0.01190805	0.01287231	3435.8	0.0172234	0.01756998	3965.8	0.00222474	0	
255.99	0.26788847	0.28412651	785.99	0.04667219	0.0415	1315.98	0.06237545	0.05212679	1845.99	-0.00678221	0	2375.98	0.04207955	0.0479627	2906.01	0.01195209	0.01289691	3436	0.01752189	0.01756998	3966	0.0011477	0	
256.19	0.2677829	0.28467469	786.19	0.0466785	0.04163662	1316.18	0.06305171	0.05229288	1846.19	-0.00714194	0	2376.18	0.04190201	0.0479906	2906.21	0.01197753	0.0129214	3436.2	0.01715015	0.01756998	3966.2	0.0012485	0	
256.39	0.26863555	0.28522067	786.39	0.04745402	0.04177317	1316.38	0.06196198	0.05245883	1846.39	-0.00756849	0	2376.38	0.04146343	0.04801822	2906.41	0.01262001	0.0129458	3436.4	0.0178487	0.01756998	3966.4	0.0005012	0	
256.59	0.26854768	0.28576447	786.59	0.04793469	0.04190963	1316.58	0.06174104	0.05262465	1846.59	-0.00769094	0	2376.58	0.04169455	0.04804555	2906.61	0.01288201	0.01297009	3436.6	0.01884034	0.01756998	3966.6	-0.000341	0	
256.79	0.26865807	0.28630609	786.79	0.04775097	0.04204602	1316.78	0.06186467	0.05279034	1846.79	-0.00797518	0	2376.78	0.04207098	0.04807259	2906.81	0.01231229	0.01299429	3436.8	0.01980226	0.01756998	3966.8	-0.00082082	0	
256.99	0.26874071	0.28684555	786.99	0.0477766	0.04218233	1316.98	0.06145442	0.0529559	1846.99	-0.00796849	0	2376.98	0.04251547	0.04809935	2907.01	0.01178311	0.01301838	3437	0.01991266	0.01756998	3967	-0.00157222	0	
257.19	0.26873836	0.28738284	787.19	0.04716593	0.04231856	1317.18	0.06287833	0.05312133	1847.19	-0.00821799	0	2377.18	0.0421422	0.04812583	2907.21	0.0117911	0.01304238	3437.2	0.01919825	0.01756998	3967.2	-0.00165806	0	
257.39	0.26865163	0.28791798	787.39	0.04715092	0.04245472	1317.38	0.06214818	0.05328662	1847.39	-0.0078355	0	2377.38	0.04288541	0.04815203	2907.41	0.01158731	0.01306627	3437.4	0.01836873	0.01756998	3967.4	-0.00166869	0	
257.59	0.26840699	0.28845098	787.59	0.04833628	0.04259079	1317.58	0.06296754	0.05345178	1847.59	-0.00714276	0	2377.58	0.04415851	0.04817796	2907.61	0.01222607	0.01309007	3437.6	0.01882273	0.01756998	3967.6	-0.00081712	0	
257.79	0.26866788	0.28898184	787.79	0.04839629	0.04272679	1317.78	0.06402098	0.05361681	1847.79	-0.00708255	0	2377.78	0.04503708	0.04820362	2907.81	0.01265176	0.01311378	3437.8	0.01786262	0.01756998	3967.8	-0.00054588	0	
257.99	0.2705868	0.28951058	787.99	0.04897581	0.04286271	1317.98	0.06525619	0.05378171	1847.99	-0.00723657	0	2377.98	0.04490128	0.04822901	2908.01	0.0130525	0.01313738	3438	0.01754765	0.01756998	3968	-0.00008816	0	
258.19	0.27228849	0.2900372	788.19	0.04943253	0.04299856	1318.18	0.06573962	0.05394648	1848.19	-0.00745275	0	2378.18	0.04505443	0.04825413	2908.21	0.01270837	0.01316089	3438.2	0.01670823	0.01756998	3968.2	0.00006098	0	
258.39	0.27277502	0.29056171	788.39	0.04957766	0.04313432	1318.38	0.06680985	0.05411111	1848.39	-0.00670413	0	2378.38	0.04509659	0.04827899	2908.41	0.0126567	0.0131843	3438.4	0.01645731	0.01756998	3968.4	0.00113349	0	
258.59	0.27416888	0.29108412	788.59	0.04929592	0.04327001	1318.58	0.06662201	0.05427562	1848.59	-0.00552654	0	2378.58	0.0452831	0.04830359	2908.61	0.01319096	0.01320762	3438.6	0.01608192	0.01756998	3968.6	0.00186742	0	
258.79	0.2752974	0.29160444	788.79	0.0494395	0.04340562	1318.78	0.06643638	0.05443999	1848.79	-0.00498087	0	2378.78	0.04618261	0.04832794	2908.81	0.01235488	0.01323084	3438.8	0.01583887	0.01756998	3968.8	0.00209307	0	
258.99	0.2772139	0.29212268	788.99	0.04946033	0.04354116	1318.98	0.06564193	0.05460423	1848.99	-0.00280064	0	2378.98	0.04547889	0.04835203	2909.01	0.01294548	0.01325397	3439	0.01569958	0.01756998	3969	0.00284876	0	
259.19	0.27823419	0.29263884	789.19	0.04936768	0.04367661	1319.18	0.06556643	0.05476834	1849.19	-0.00140173	0	2379.18	0.04506491	0.04837587	2909.21	0.01241655	0.013277	3439.2	0.01563253	0.01756998	3969.2	0.00265882	0	
259.39	0.27948144	0.29315294	789.39	0.04938641	0.04381199	1319.38	0.06495848	0.05493232	1849.39	-0.0018867	0	2379.38	0.04507812	0.04839945	2909.41	0.01248323	0.01329993	3439.4	0.01620825	0.01756998	3969.4	0.00261886	0	
259.59	0.2801154	0.29366497	789.59	0.05027285	0.04394729	1319.58	0.06466397	0.05509617	1849.59	-0.00214956	0	2379.58	0.04449606	0.0484228	2909.61	0.01334918	0.01332277	3439.6	0.01682016	0.01756998	3969.6	0.00291085	0	
259.79	0.28046866	0.29417496	789.79	0.05041762	0.04408251	1319.78	0.06390283	0.05525989	1849.79	-0.00205164	0	2379.78	0.04362788	0.04844589	2909.81	0.0143566	0.01334552	3439.8	0.01702765	0.01756998	3969.8	0.00206023	0	
259.99	0.28119856	0.2946829	789.99	0.05071789	0.04421766	1319.98	0.06430175	0.05542348	1849.99	-0.00208745	0	2379.98	0.04325962	0.04846875	2910.01	0.01369861	0.01336818	3440	0.01768744	0.01756998	3970	0.00148835	0	
260.19	0.28125465	0.29518881	790.19	0.05157799	0.04435273	1320.18	0.06530223	0.05558694	1850.19	-0.0020614	0	2380.18	0.04329699	0.04849137	2910.21	0.013846	0.01339074	3440.2	0.01845917	0.01756998	3970.2	0.00147813	0	
260.39	0.28199574	0.29569269	790.39	0.052065	0.04448772	1320.38	0.06498991	0.05575026	1850.39	-0.00240213	0	2380.38	0.04388726	0.04851375	2910.41	0.01352345	0.01341321	3440.4	0.01956625	0.01756998	3970.4	0.00122574	0	
260.59	0.28105502	0.29619456	790.59	0.05225993	0.04462263	1320.58	0.06574509	0.05591346	1850.59	-0.00370813	0	2380.58	0.04407879	0.0485359	2910.61	0.01302238	0.01343559	3440.6	0.01968676	0.01756998	3970.6	0.00061087	0	
260.79	0.28111703	0.29669441	790.79	0.05266843	0.04475747	1320.78	0.06584619	0.05607653	1850.79	-0.00477576	0	2380.78	0.0438216	0.04855781	2910.81	0.01216626	0.01345788	3440.8	0.01976837	0.01756998	3970.8	0.00045055	0	
260.99	0.28040016	0.29719227	790.99	0.05260154	0.04489223	1320.98	0.06593531	0.05623947	1850.99	-0.00540312	0	2380.98	0.04372296	0.0485795	2911.01	0.0121178	0.01348007	3441	0.01917739	0.01756998	3971	0.00009256	0	
261.19	0.28053559	0.29768813	791.19	0.05205826	0.04502691	1321.18	0.06706322	0.05640227	1851.19	-0.00715287	0	2381.18	0.04400757	0.04860096	2911.21	0.01181039	0.01350217	3441.2	0.01834179	0.01756998	3971.2	0.00027406	0	
261.39	0.28104063	0.298182	791.39	0.05191231	0.04516152	1321.38	0.06727921	0.05656495	1851.39	-0.00755703	0	2381.38	0.04457892	0.04862219	2911.41	0.01111083	0.01352419	3441.4	0.01807987	0.01756998	3971.4	0.00059551	0	
261.59	0.28043625	0.2986739	791.59	0.05334851	0.04529605	1321.58	0.06788596	0.0567275	1851.59	-0.00734776	0	2381.58	0.04509397	0.04864321	2911.61	0.01091448	0.01354611	3441.6	0.01795628	0.01756998	3971.6	0.00141515	0	
261.79	0.28042296	0.29916383	791.79	0.0528336	0.0454305	1321.78	0.06832281	0.05688992	1851.79	-0.007573	0	2381.78	0.04528968	0.048664	2911.81	0.01012862	0.01356794	3441.8	0.01639956	0.01756998	3971.8	0.0014324	0	
261.99	0.28100723	0.2996518	791.99	0.05328553	0.04556487	1321.98	0.06861507	0.05705221	1851.99	-0.00834481	0	2381.98	0.04474686	0.04868458	2912.01	0.00998983	0.01358969	3442	0.01605068	0.01756998	3972	0.00103204	0	
262.19	0.28070051	0.30013781	792.19	0.05231362	0.04569917	1322.18	0.06833334	0.05721436	1852.19	-0.00874258	0	2382.18	0.04500537	0.04870494	2912.21	0.01018624	0.01361134	3442.2	0.01561617	0.01756998	3972.2	0.00129329	0	
262.39	0.281113	0.30062187	792.39	0.0520237	0.04583339	1322.38	0.06838788	0.05737639	1852.39	-0.00798816	0	2382.38	0.04414582	0.04872509	2912.41	0.01065837	0.01363291	3442.4	0.01538538	0.01756998	3972.4	0.00125068	0	
262.59	0.28230278	0.301104	792.59	0.05163527	0.04596754	1322.58	0.06745241	0.0575383	1852.59	-0.00744805	0	2382.58	0.04397702	0.04874502	2912.61	0.01067015	0.01365439	3442.6	0.01462242	0.01756998	3972.6	0.00044053	0	
262.79	0.28364483	0.3015842	792.79	0.05235524	0.04610161	1322.78	0.0676798	0.05770007	1852.79	-0.00551062	0	2382.78	0.04393497	0.04876475	2912.81	0.00988932	0.01367578	3442.8	0.01530456	0.01756998	3972.8	0.00098207	0	
262.99	0.28433113	0.30206247	792.99	0.05277359	0.0462356	1322.98	0.06669782	0.05786171	1852.99	-0.00462927	0	2382.98	0.04295225	0.04878427	2913.01	0.01113235	0.01369708	3443	0.01556768	0.01756998	3973	0.0008905	0	
263.19	0.28440116	0.30253883	793.19	0.05238059	0.04636951	1323.18	0.06678395	0.05802322	1853.19	-0.00422192	0	2383.18	0.04280249	0.04880359	2913.21	0.01165107	0.01371829	3443.2	0.01557442	0.01756998	3973.2	0.00070202	0	
263.39	0.28530909	0.30301328	793.39	0.0527431	0.04650335	1323.38	0.06688796	0.05818461	1853.39	-0.00471104	0	2383.38	0.0423773	0.04882271	2913.41	0.01207436	0.01373942	3443.4	0.01536168	0.01756998	3973.4	0.00079612	0	
263.59	0.28618869	0.30348584	793.59	0.05387081	0.04663711	1323.58	0.06709635	0.05834587	1853.59	-0.00451794	0	2383.58	0.04222903	0.04884163	2913.61	0.01237676	0.01376046	3443.6	0.01638736	0.01756998	3973.6	0.00065536	0	
263.79	0.28675443	0.3039565	793.79	0.05426777	0.0467708	1323.78	0.06691284	0.05850699	1853.79	-0.00438797	0	2383.78	0.04241581	0.04886035	2913.81	0.01247054	0.01378142	3443.8	0.0165961	0.01756998	3973.8	0.00032353	0	
263.99	0.28740804	0.30442527	793.99	0.05429834	0.04690441	1323.98	0.06830106	0.05866799	1853.99	-0.00454857	0	2383.98	0.04229919	0.04887887	2914.01	0.01254094	0.01380229	3444	0.01693242	0.01756998	3974	0.00064064	0	
264.19	0.2877775	0.30489217	794.19	0.05485916	0.04703794	1324.18	0.06876688	0.05882886	1854.19	-0.00411215	0	2384.18	0.04289839	0.0488972	2914.21	0.0131432	0.01382307	3444.2	0.01740352	0.01756998	3974.2	0.00041212	0	
264.39	0.28775185	0.3053572	794.39	0.05482301	0.04717139	1324.38	0.06807581	0.05898961	1854.39	-0.00564279	0	2384.38	0.04308946	0.04891534	2914.41	0.01293682	0.01384377	3444.4	0.01718228	0.01756998	3974.4	0.00019669	0	
264.59	0.28732102	0.30582036	794.59	0.05434814	0.04730477	1324.58	0.06838341	0.05915022	1854.59	-0.00700697	0	2384.58	0.04275335	0.04893329	2914.61	0.01193069	0.01386438	3444.6	0.01638319	0.01756998	3974.6	0.00042904	0	
264.79	0.28786328	0.30628167	794.79	0.05389897	0.04743808	1324.78	0.06926112	0.05931071	1854.79	-0.00781323	0	2384.78	0.04280235	0.04895105	2914.81	0.01110295	0.01388491	3444.8	0.01625611	0.01756998	3974.8	-0.0001356	0	
264.99	0.28758936	0.30674114	794.99	0.05405462	0.0475713	1324.98	0.06948475	0.05947107	1854.99	-0.00769444	0	2384.98	0.04300083	0.04896862	2915.01	0.01108235	0.01390535	3445	0.01666308	0.01756998	3975	0.00010908	0	
265.19	0.28814385	0.30719876	795.19	0.05454584	0.04770445	1325.18	0.0695653	0.0596313	1855.19	-0.00887369	0	2385.18	0.04357028	0.04898601	2915.21	0.01051738	0.01392572	3445.2	0.01677609	0.01756998	3975.2	0.00105487	0	
265.39	0.28857984	0.30765455	795.39	0.05442525	0.04783753	1325.38	0.06948327	0.0597914	1855.39	-0.00867192	0	2385.38	0.04415446	0.04900322	2915.41	0.01062807	0.01394599	3445.4	0.01712242	0.01756998	3975.4	0.0018648	0	
265.59	0.28828752	0.30810852	795.59	0.05513832	0.04797053	1325.58	0.06816926	0.05995138	1855.59	-0.00825946	0	2385.58	0.04386688	0.04902025	2915.61	0.01136863	0.01396619	3445.6	0.01654992	0.01756998	3975.6	0.00181156	0	
265.79	0.28847054	0.30856067	795.79	0.05402416	0.04810345	1325.78	0.0678716	0.06011123	1855.79	-0.00868189	0	2385.78	0.04373734	0.04903711	2915.81	0.01086596	0.0139863	3445.8	0.01630753	0.01756998	3975.8	0.00204575	0	
265.99	0.28950413	0.30901101	795.99	0.05363888	0.0482363	1325.98	0.06765002	0.06027095	1855.99	-0.00825162	0	2385.98	0.04362929	0.04905378	2916.01	0.01069429	0.01400633	3446	0.0166711	0.01756998	3976	0.00251494	0	
266.19	0.29037535	0.30945954	796.19	0.0535224	0.04836907	1326.18	0.06731732	0.06043054	1856.19	-0.00811647	0	2386.18	0.04361921	0.04907028	2916.21	0.01185503	0.01402628	3446.2	0.0170934	0.01756998	3976.2	0.00228971	0	
266.39	0.29165997	0.30990628	796.39	0.05444157	0.04850176	1326.38	0.06783227	0.06059	1856.39	-0.00770939	0	2386.38	0.04349357	0.04908661	2916.41	0.01154672	0.01404614	3446.4	0.01674668	0.01756998	3976.4	0.00230766	0	
266.59	0.29174901	0.31035123	796.59	0.05506503	0.04863438	1326.58	0.06714321	0.06074934	1856.59	-0.00719038	0	2386.58	0.04351756	0.04910277	2916.61	0.01067016	0.01406592	3446.6	0.01686048	0.01756998	3976.6	0.00330418	0	
266.79	0.2922915	0.3107944	796.79	0.05603014	0.04876692	1326.78	0.06711334	0.06090856	1856.79	-0.00699006	0	2386.78	0.04411487	0.04911876	2916.81	0.01074827	0.01408563	3446.8	0.01759966	0.01756998	3976.8	0.00354496	0	
266.99	0.29262239	0.3112358	796.99	0.05610801	0.04889939	1326.98	0.06703429	0.06106764	1856.99	-0.00689077	0	2386.98	0.04458073	0.04913458	2917.01	0.01123205	0.01410525	3447	0.01799684	0.01756998	3977	0.00402929	0	
267.19	0.29371733	0.31167542	797.19	0.05691588	0.04903178	1327.18	0.06766088	0.0612266	1857.19	-0.00552017	0	2387.18	0.04517609	0.04915024	2917.21	0.01147748	0.01412479	3447.2	0.01760325	0.01756998	3977.2	0.00443577	0	
267.39	0.29450531	0.31211329	797.39	0.05673049	0.0491641	1327.38	0.06833865	0.06138543	1857.39	-0.00506907	0	2387.38	0.0453924	0.04916573	2917.41	0.01133901	0.01414425	3447.4	0.01761972	0.01756998	3977.4	0.00446106	0	
267.59	0.29498831	0.3125494	797.59	0.05752697	0.04929634	1327.58	0.06798962	0.06154413	1857.59	-0.00523418	0	2387.58	0.0459676	0.04918106	2917.61	0.01194591	0.01416363	3447.6	0.01860483	0.01756998	3977.6	0.00472637	0	
267.79	0.29461169	0.31298377	797.79	0.05697183	0.0494285	1327.78	0.06850813	0.06170271	1857.79	-0.00436419	0	2387.78	0.04585446	0.04919623	2917.81	0.01310974	0.01418294	3447.8	0.01826722	0.01756998	3977.8	0.00434425	0	
267.99	0.2948406	0.31341639	797.99	0.05624036	0.04956059	1327.98	0.06945015	0.06186116	1857.99	-0.00349894	0	2387.98	0.04528985	0.04921124	2918.01	0.01406534	0.01420216	3448	0.01842632	0.01756998	3978	0.00449077	0	
268.19	0.29478544	0.31384729	798.19	0.05641604	0.0496926	1328.18	0.06977768	0.06201949	1858.19	-0.00263511	0	2388.18	0.04571422	0.0492261	2918.21	0.01493017	0.01422131	3448.2	0.01814983	0.01756998	3978.2	0.00336312	0	
268.39	0.29490172	0.31427646	798.39	0.05692299	0.04982454	1328.38	0.0707513	0.06217769	1858.39	-0.0038011	0	2388.38	0.04575911	0.0492408	2918.41	0.01503805	0.01424037	3448.4	0.01842077	0.01756998	3978.4	0.00276145	0	
268.59	0.29483804	0.31470391	798.59	0.05670584	0.0499564	1328.58	0.07201487	0.06233576	1858.59	-0.00350855	0	2388.58	0.04582293	0.04925534	2918.61	0.01410094	0.01425936	3448.6	0.01711109	0.01756998	3978.6	0.00234124	0	
268.79	0.29487667	0.31512965	798.79	0.0573555	0.05008819	1328.78	0.07352843	0.06249371	1858.79	-0.00309719	0	2388.78	0.04608705	0.04926974	2918.81	0.01359955	0.01427827	3448.8	0.01740052	0.01756998	3978.8	0.00150026	0	
268.99	0.29436725	0.31555368	798.99	0.05875673	0.0502199	1328.98	0.07301729	0.06265153	1858.99	-0.00316819	0	2388.98	0.04607634	0.04928398	2919.01	0.0142014	0.0142971	3449	0.01794467	0.01756998	3979	0.00209077	0	
269.19	0.2946475	0.31597602	799.19	0.05855425	0.05035154	1329.18	0.07373103	0.06280922	1859.19	-0.00432289	0	2389.18	0.04632719	0.04929807	2919.21	0.01369332	0.01431586	3449.2	0.01752042	0.01756998	3979.2	0.00197676	0	
269.39	0.29536626	0.31639666	799.39	0.0582674	0.0504831	1329.38	0.07382592	0.06296679	1859.39	-0.00379974	0	2389.38	0.04601028	0.04931202	2919.41	0.01350171	0.01433454	3449.4	0.01766847	0.01756998	3979.4	0.00211836	0	
269.59	0.29551729	0.31681562	799.59	0.05935342	0.05061459	1329.58	0.07405242	0.06312424	1859.59	-0.00416791	0	2389.58	0.04520047	0.04932582	2919.61	0.01354308	0.01435314	3449.6	0.01745777	0.01756998	3979.6	0.0021935	0	
269.79	0.29573984	0.31723291	799.79	0.05883904	0.050746	1329.78	0.0745148	0.06328156	1859.79	-0.00486746	0	2389.78	0.0458503	0.04933948	2919.81	0.01240451	0.01437166	3449.8	0.01699859	0.01756998	3979.8	0.00250393	0	
269.99	0.29727503	0.31764852	799.99	0.05924391	0.05087733	1329.98	0.07415672	0.06343875	1859.99	-0.00501025	0	2389.98	0.04604096	0.04935299	2920.01	0.01191361	0.01439011	3450	0.01775362	0.01756998	3980	0.00192032	0	
270.19	0.298432	0.31806247	800.19	0.05976626	0.05100859	1330.18	0.07421413	0.06359582	1860.19	-0.00639449	0	2390.18	0.04614826	0.04936637	2920.21	0.01206385	0.01440849	3450.2	0.01723638	0.01756998	3980.2	0.00158279	0	
270.39	0.29885946	0.31847476	800.39	0.0604557	0.05113978	1330.38	0.07399912	0.06375276	1860.39	-0.007194	0	2390.38	0.04668969	0.0493796	2920.41	0.01099027	0.01442679	3450.4	0.01720915	0.01756998	3980.4	0.00157652	0	
270.59	0.29912526	0.3188854	800.59	0.06028849	0.05127089	1330.58	0.07362122	0.06390958	1860.59	-0.00752906	0	2390.58	0.04664038	0.0493927	2920.61	0.0102303	0.01444501	3450.6	0.01647042	0.01756998	3980.6	0.00101031	0	
270.79	0.30038414	0.31929439	800.79	0.06123161	0.05140192	1330.78	0.07355826	0.06406627	1860.79	-0.00761363	0	2390.78	0.04762208	0.04940565	2920.81	0.0107892	0.01446316	3450.8	0.01681502	0.01756998	3980.8	0.00056208	0	
270.99	0.30116284	0.31970175	800.99	0.0608361	0.05153288	1330.98	0.07377562	0.06422284	1860.99	-0.00687789	0	2390.98	0.04786344	0.04941848	2921.01	0.01075537	0.01448123	3451	0.01608644	0.01756998	3981	0.00167248	0	
271.19	0.30170461	0.32010747	801.19	0.06113068	0.05166377	1331.18	0.07383755	0.06437928	1861.19	-0.00655168	0	2391.18	0.04796193	0.04943116	2921.21	0.01052277	0.01449924	3451.2	0.0161134	0.01756998	3981.2	0.00146488	0	
271.39	0.30149345	0.32051158	801.39	0.06010808	0.05179458	1331.38	0.07375393	0.0645356	1861.39	-0.00639152	0	2391.38	0.04794758	0.04944372	2921.41	0.01068942	0.01451716	3451.4	0.01552499	0.01756998	3981.4	0.00154813	0	
271.59	0.30116767	0.32091406	801.59	0.06027819	0.05192532	1331.58	0.07354675	0.06469179	1861.59	-0.00586374	0	2391.58	0.04849607	0.04945614	2921.61	0.01209714	0.01453502	3451.6	0.01622371	0.01756998	3981.6	0.00118487	0	
271.79	0.30104438	0.32131493	801.79	0.0592405	0.05205598	1331.78	0.07325825	0.06484786	1861.79	-0.0050931	0	2391.78	0.04884471	0.04946844	2921.81	0.01263693	0.0145528	3451.8	0.01657795	0.01756998	3981.8	-0.00010057	0	
271.99	0.30209486	0.3217142	801.99	0.05909716	0.05218656	1331.98	0.0731909	0.0650038	1861.99	-0.00460681	0	2391.98	0.04933941	0.04948061	2922.01	0.01314434	0.0145705	3452	0.01613513	0.01756998	3982	-0.00019196	0	
272.19	0.30360129	0.32211186	802.19	0.05921689	0.05231707	1332.18	0.07272606	0.06515962	1862.19	-0.00446667	0	2392.18	0.04952185	0.04949264	2922.21	0.0135032	0.01458814	3452.2	0.01533736	0.01756998	3982.2	-0.00072537	0	
272.39	0.30386117	0.32250794	802.39	0.05951362	0.05244751	1332.38	0.07267059	0.06531532	1862.39	-0.00516536	0	2392.38	0.04957653	0.04950456	2922.41	0.01347248	0.0146057	3452.4	0.01574574	0.01756998	3982.4	-0.00149261	0	
272.59	0.30390217	0.32290243	802.59	0.05938872	0.05257787	1332.58	0.07239105	0.06547089	1862.59	-0.00505304	0	2392.58	0.04968902	0.04951635	2922.61	0.01293992	0.01462319	3452.6	0.01570387	0.01756998	3982.6	-0.00191983	0	
272.79	0.30445373	0.32329534	802.79	0.06008634	0.05270816	1332.78	0.07286355	0.06562634	1862.79	-0.00544139	0	2392.78	0.049733	0.04952801	2922.81	0.01275116	0.01464061	3452.8	0.01661859	0.01756998	3982.8	-0.0020224	0	
272.99	0.30493777	0.32368667	802.99	0.06016072	0.05283837	1332.98	0.0730443	0.06578166	1862.99	-0.00539382	0	2392.98	0.04989089	0.04953955	2923.01	0.0127137	0.01465796	3453	0.01648065	0.01756998	3983	-0.00187684	0	
273.19	0.30548164	0.32407644	803.19	0.0595221	0.05296851	1333.18	0.07345798	0.06593686	1863.19	-0.00463795	0	2393.18	0.04994443	0.04955098	2923.21	0.01168486	0.01467523	3453.2	0.01663841	0.01756998	3983.2	-0.0011909	0	
273.39	0.30601928	0.32446465	803.39	0.05963385	0.05309858	1333.38	0.07385862	0.06609194	1863.39	-0.00458668	0	2393.38	0.04949495	0.04956228	2923.41	0.01125589	0.01469244	3453.4	0.01721929	0.01756998	3983.4	0.0007109	0	
273.59	0.30656648	0.32485131	803.59	0.06022367	0.05322857	1333.58	0.07324191	0.06624689	1863.59	-0.00520496	0	2393.58	0.04970634	0.04957347	2923.61	0.01116886	0.01470958	3453.6	0.0167226	0.01756998	3983.6	0.00145396	0	
273.79	0.30699824	0.32523641	803.79	0.05963335	0.05335848	1333.78	0.07377536	0.06640172	1863.79	-0.005417	0	2393.78	0.05024184	0.04958453	2923.81	0.01085486	0.01472664	3453.8	0.0168144	0.01756998	3983.8	0.00099917	0	
273.99	0.30854827	0.32561998	803.99	0.06057001	0.05348833	1333.98	0.07308239	0.06655642	1863.99	-0.00532141	0	2393.98	0.04991821	0.04959549	2924.01	0.01027447	0.01474364	3454	0.01734283	0.01756998	3984	0.00095522	0	
274.19	0.30868359	0.326002	804.19	0.060596	0.05361809	1334.18	0.0727229	0.066711	1864.19	-0.0058908	0	2394.18	0.0492495	0.04960632	2924.21	0.01006846	0.01476056	3454.2	0.01660712	0.01756998	3984.2	0.00176059	0	
274.39	0.30815322	0.3263825	804.39	0.06083267	0.05374779	1334.38	0.07295643	0.06686546	1864.39	-0.00624809	0	2394.38	0.04852895	0.04961705	2924.41	0.01032034	0.01477742	3454.4	0.01639454	0.01756998	3984.4	0.00090512	0	
274.59	0.30790656	0.32676148	804.59	0.06108419	0.0538774	1334.58	0.07300628	0.0670198	1864.59	-0.00574383	0	2394.58	0.04793358	0.04962766	2924.61	0.01035752	0.0147942	3454.6	0.01513729	0.01756998	3984.6	0.00117057	0	
274.79	0.30823473	0.32713893	804.79	0.06169301	0.05400695	1334.78	0.072639	0.06717401	1864.79	-0.00561129	0	2394.78	0.04763275	0.04963816	2924.81	0.01061472	0.01481092	3454.8	0.0156523	0.01756998	3984.8	0.00183801	0	
274.99	0.30681851	0.32751488	804.99	0.06096064	0.05413642	1334.98	0.07244823	0.0673281	1864.99	-0.00484673	0	2394.98	0.04709345	0.04964855	2925.01	0.00997006	0.01482757	3455	0.01551486	0.01756998	3985	0.00215063	0	
275.19	0.30616872	0.32788932	805.19	0.0615246	0.05426582	1335.18	0.07298378	0.06748207	1865.19	-0.0034996	0	2395.18	0.04702032	0.04965884	2925.21	0.00998091	0.01484415	3455.2	0.01648697	0.01756998	3985.2	0.00124902	0	
275.39	0.30475012	0.32826226	805.39	0.06097214	0.05439514	1335.38	0.0734127	0.06763591	1865.39	-0.00237516	0	2395.38	0.04751479	0.04966901	2925.41	0.0099849	0.01486067	3455.4	0.01610235	0.01756998	3985.4	0.00126868	0	
275.59	0.30326712	0.32863371	805.59	0.06088049	0.05452439	1335.58	0.07411014	0.06778963	1865.59	-0.00153165	0	2395.58	0.04822571	0.04967908	2925.61	0.0104145	0.01487711	3455.6	0.01652275	0.01756998	3985.6	0.00117179	0	
275.79	0.30329731	0.32900367	805.79	0.06076085	0.05465356	1335.78	0.07439337	0.06794323	1865.79	-0.00206552	0	2395.78	0.04828569	0.04968905	2925.81	0.01069213	0.01489349	3455.8	0.01674263	0.01756998	3985.8	0.00026982	0	
275.99	0.30311203	0.32937214	805.99	0.06104894	0.05478266	1335.98	0.07513604	0.06809671	1865.99	-0.00234883	0	2395.98	0.04780588	0.0496989	2926.01	0.01177801	0.0149098	3456	0.01628325	0.01756998	3986	0.00059689	0	
276.19	0.30398209	0.32973915	806.19	0.06105453	0.05491169	1336.18	0.07573172	0.06825006	1866.19	-0.00373053	0	2396.18	0.04786073	0.04970866	2926.21	0.01261348	0.01492605	3456.2	0.01616134	0.01756998	3986.2	0.00029612	0	
276.39	0.30423088	0.33010468	806.39	0.06200176	0.05504064	1336.38	0.07634932	0.06840329	1866.39	-0.00457259	0	2396.38	0.04779802	0.04971832	2926.41	0.01342178	0.01494222	3456.4	0.01722837	0.01756998	3986.4	-0.00046532	0	
276.59	0.30459075	0.33046875	806.59	0.06274001	0.05516952	1336.58	0.07679462	0.0685564	1866.59	-0.00481456	0	2396.58	0.04800389	0.04972787	2926.61	0.01394942	0.01495833	3456.6	0.01750693	0.01756998	3986.6	-0.000129	0	
276.79	0.30520672	0.33083136	806.79	0.06320186	0.05529833	1336.78	0.07750593	0.06870939	1866.79	-0.00531995	0	2396.78	0.04877676	0.04973732	2926.81	0.01465184	0.01497438	3456.8	0.01674273	0.01756998	3986.8	0.00012724	0	
276.99	0.30667421	0.33119252	806.99	0.06283652	0.05542706	1336.98	0.0776716	0.06886226	1866.99	-0.00528795	0	2396.98	0.04909393	0.04974668	2927.01	0.01448318	0.01499036	3457	0.01695077	0.01756998	3987	0.00008891	0	
277.19	0.30796505	0.33155223	807.19	0.06304493	0.05555572	1337.18	0.07754517	0.069015	1867.19	-0.00553895	0	2397.18	0.04886212	0.04975594	2927.21	0.01557745	0.01500627	3457.2	0.01707978	0.01756998	3987.2	0.00024523	0	
277.39	0.30858492	0.33191051	807.39	0.06357148	0.0556843	1337.38	0.07776599	0.06916762	1867.39	-0.00573215	0	2397.38	0.04853206	0.0497651	2927.41	0.0153643	0.01502212	3457.4	0.01755842	0.01756998	3987.4	0.00067829	0	
277.59	0.31091867	0.33226735	807.59	0.0641116	0.05581282	1337.58	0.07751795	0.06932012	1867.59	-0.00536129	0	2397.58	0.04818389	0.04977416	2927.61	0.01528024	0.01503791	3457.6	0.01782932	0.01756998	3987.6	-0.00066342	0	
277.79	0.31227629	0.33262276	807.79	0.06504077	0.05594125	1337.78	0.07817363	0.0694725	1867.79	-0.00588238	0	2397.78	0.04797373	0.04978313	2927.81	0.01517315	0.01505363	3457.8	0.01743811	0.01756998	3987.8	-0.00050632	0	
277.99	0.31359104	0.33297674	807.99	0.06613044	0.05606962	1337.98	0.07745398	0.06962476	1867.99	-0.00573419	0	2397.98	0.04705905	0.04979201	2928.01	0.01473668	0.01506928	3458	0.01735486	0.01756998	3988	0.00014089	0	
278.19	0.31357255	0.33332931	808.19	0.06536744	0.05619791	1338.18	0.07706325	0.06977689	1868.19	-0.00601821	0	2398.18	0.04650636	0.04980079	2928.21	0.01488907	0.01508487	3458.2	0.01713001	0.01756998	3988.2	0.00023644	0	
278.39	0.31434203	0.33368047	808.39	0.06595982	0.05632613	1338.38	0.07783279	0.06992891	1868.39	-0.0052231	0	2398.38	0.04700559	0.04980948	2928.41	0.01508281	0.0151004	3458.4	0.0167099	0.01756998	3988.4	-0.0002801	0	
278.59	0.31535205	0.33403022	808.59	0.06572142	0.05645427	1338.58	0.07668597	0.0700808	1868.59	-0.00415767	0	2398.58	0.04781472	0.04981808	2928.61	0.01434523	0.01511586	3458.6	0.01709334	0.01756998	3988.6	0.000206	0	
278.79	0.31531544	0.33437857	808.79	0.06549088	0.05658234	1338.78	0.07665294	0.07023257	1868.79	-0.00314072	0	2398.78	0.04870238	0.04982659	2928.81	0.01336918	0.01513126	3458.8	0.01837581	0.01756998	3988.8	0.00041762	0	
278.99	0.31443905	0.33472553	808.99	0.06543795	0.05671034	1338.98	0.07710778	0.07038422	1868.99	-0.00108828	0	2398.98	0.04838198	0.04983501	2929.01	0.01328735	0.0151466	3459	0.01832168	0.01756998	3989	-0.00029003	0	
279.19	0.31455039	0.33507109	809.19	0.06502392	0.05683827	1339.18	0.07664965	0.07053575	1869.19	-0.0002336	0	2399.18	0.0487092	0.04984335	2929.21	0.0131873	0.01516187	3459.2	0.0189401	0.01756998	3989.2	0.00011174	0	
279.39	0.31312626	0.33541527	809.39	0.06490691	0.05696612	1339.38	0.07688942	0.07068716	1869.39	0.00012576	0	2399.38	0.0491566	0.04985159	2929.41	0.01272232	0.01517708	3459.4	0.01894837	0.01756998	3989.4	0.00102064	0	
279.59	0.31248324	0.33575808	809.59	0.06540813	0.0570939	1339.58	0.07734665	0.07083845	1869.59	0.00011847	0	2399.58	0.04929378	0.04985976	2929.61	0.01330015	0.01519223	3459.6	0.01973679	0.01756998	3989.6	0.00098819	0	
279.79	0.31255122	0.33609951	809.79	0.06548546	0.0572216	1339.78	0.0779897	0.07098962	1869.79	-0.00100276	0	2399.78	0.04912644	0.04986783	2929.81	0.01363527	0.01520732	3459.8	0.02040966	0.01756998	3989.8	0.00039679	0	
279.99	0.31297633	0.33643957	809.99	0.06584568	0.05734923	1339.98	0.07865928	0.07114067	1869.99	-0.00168879	0	2399.98	0.04954802	0.04987582	2930.01	0.01346729	0.01522234	3460	0.01996321	0.01756998	3990	0.00076015	0	
280.19	0.31398432	0.33677828	810.19	0.06639029	0.05747679	1340.18	0.07877649	0.07129159	1870.19	-0.00278681	0	2400.18	0.04943971	0.04988373	2930.21	0.01319642	0.01523731	3460.2	0.01933996	0.01756998	3990.2	0.00033967	0	
280.39	0.31423286	0.33711562	810.39	0.06658678	0.05760428	1340.38	0.07878931	0.0714424	1870.39	-0.00291277	0	2400.38	0.04925095	0.04989155	2930.41	0.01260144	0.01525221	3460.4	0.01851536	0.01756998	3990.4	0.00062156	0	
280.59	0.31435998	0.33745162	810.59	0.06711582	0.05773169	1340.58	0.07852269	0.07159309	1870.59	-0.00374862	0	2400.58	0.049615	0.04989929	2930.61	0.01235398	0.01526705	3460.6	0.01821355	0.01756998	3990.6	0.0011531	0	
280.79	0.31439786	0.33778627	810.79	0.06689655	0.05785903	1340.78	0.07836951	0.07174365	1870.79	-0.00464358	0	2400.78	0.04990539	0.04990696	2930.81	0.01223581	0.01528183	3460.8	0.01798484	0.01756998	3990.8	0.00124736	0	
280.99	0.31465499	0.33811958	810.99	0.06716839	0.0579863	1340.98	0.07747557	0.0718941	1870.99	-0.00568891	0	2400.98	0.04914188	0.04991454	2931.01	0.01258249	0.01529655	3461	0.01854743	0.01756998	3991	0.00100388	0	
281.19	0.31500938	0.33845156	811.19	0.06696314	0.0581135	1341.18	0.07762347	0.07204443	1871.19	-0.00662148	0	2401.18	0.04944079	0.04992204	2931.21	0.012711	0.01531121	3461.2	0.01868669	0.01756998	3991.2	0.00093365	0	
281.39	0.31462549	0.3387822	811.39	0.06652156	0.05824062	1341.38	0.07800708	0.07219463	1871.39	-0.00688573	0	2401.38	0.04903552	0.04992946	2931.41	0.01141028	0.01532581	3461.4	0.01843657	0.01756998	3991.4	0.0015986	0	
281.59	0.31560841	0.33911152	811.59	0.0660565	0.05836767	1341.58	0.07860559	0.07234472	1871.59	-0.00788685	0	2401.58	0.04875982	0.04993681	2931.61	0.01190946	0.01534035	3461.6	0.0177857	0.01756998	3991.6	0.00121273	0	
281.79	0.3157926	0.33943953	811.79	0.06638626	0.05849464	1341.78	0.07863879	0.07249469	1871.79	-0.00940221	0	2401.78	0.04924815	0.04994408	2931.81	0.01205659	0.01535483	3461.8	0.01688982	0.01756998	3991.8	0.00275776	0	
281.99	0.3159546	0.33976622	811.99	0.0658625	0.05862155	1341.98	0.07825965	0.07264454	1871.99	-0.00896468	0	2401.98	0.04866257	0.04995127	2932.01	0.01158991	0.01536925	3462	0.01735926	0.01756998	3992	0.0029178	0	
282.19	0.31651173	0.3400916	812.19	0.06496892	0.05874838	1342.18	0.07871023	0.07279426	1872.19	-0.00961033	0	2402.18	0.04946705	0.04995839	2932.21	0.01171049	0.01538361	3462.2	0.017547	0.01756998	3992.2	0.0032847	0	
282.39	0.31758105	0.34041568	812.39	0.0653615	0.05887514	1342.38	0.07896791	0.07294387	1872.39	-0.00816209	0	2402.38	0.04951956	0.04996543	2932.41	0.01165087	0.01539791	3462.4	0.01756786	0.01756998	3992.4	0.00290477	0	
282.59	0.31777391	0.34073846	812.59	0.0648683	0.05900183	1342.58	0.07843073	0.07309336	1872.59	-0.00794123	0	2402.58	0.04968355	0.04997241	2932.61	0.01116193	0.01541215	3462.6	0.01814447	0.01756998	3992.6	0.00339149	0	
282.79	0.31815775	0.34105995	812.79	0.06534034	0.05912844	1342.78	0.07939795	0.07324273	1872.79	-0.00791689	0	2402.78	0.04946701	0.0499793	2932.81	0.01194379	0.01542634	3462.8	0.01787747	0.01756998	3992.8	0.00366857	0	
282.99	0.31880549	0.34138015	812.99	0.06523024	0.05925498	1342.98	0.07971878	0.07339198	1872.99	-0.0069169	0	2402.98	0.04873994	0.04998613	2933.01	0.01270971	0.01544047	3463	0.01720776	0.01756998	3993	0.00260834	0	
283.19	0.31959533	0.34169907	813.19	0.06519378	0.05938145	1343.18	0.07893674	0.07354112	1873.19	-0.00596455	0	2403.18	0.04904862	0.04999288	2933.21	0.01315435	0.01545454	3463.2	0.01818155	0.01756998	3993.2	0.00377156	0	
283.39	0.32072625	0.34201671	813.39	0.06613288	0.05950785	1343.38	0.07969322	0.07369013	1873.39	-0.00579199	0	2403.38	0.04960718	0.04999956	2933.41	0.01300814	0.01546855	3463.4	0.0180648	0.01756998	3993.4	0.00338957	0	
283.59	0.32126734	0.34233308	813.59	0.06667765	0.05963418	1343.58	0.08073789	0.07383902	1873.59	-0.00526611	0	2403.58	0.04893153	0.05000618	2933.61	0.01287916	0.0154825	3463.6	0.01809679	0.01756998	3993.6	0.00241681	0	
283.79	0.32246726	0.34264818	813.79	0.06752305	0.05976043	1343.78	0.0816156	0.0739878	1873.79	-0.00459403	0	2403.78	0.04857551	0.05001272	2933.81	0.0132164	0.0154964	3463.8	0.01779947	0.01756998	3993.8	0.00191822	0	
283.99	0.32314781	0.34296203	813.99	0.06796662	0.05988661	1343.98	0.08189376	0.07413646	1873.99	-0.0045882	0	2403.98	0.04861674	0.0500192	2934.01	0.01330504	0.01551024	3464	0.01740722	0.01756998	3994	0.00217045	0	
284.19	0.32308016	0.34327461	814.19	0.06817949	0.06001272	1344.18	0.08118796	0.07428499	1874.19	-0.00415215	0	2404.18	0.04780006	0.05002561	2934.21	0.01243118	0.01552402	3464.2	0.01696955	0.01756998	3994.2	0.00213078	0	
284.39	0.32298307	0.34358594	814.39	0.06747523	0.06013875	1344.38	0.0815921	0.07443342	1874.39	-0.00444982	0	2404.38	0.04692779	0.05003195	2934.41	0.01280551	0.01553775	3464.4	0.01680123	0.01756998	3994.4	0.00248553	0	
284.59	0.32261985	0.34389603	814.59	0.06780913	0.06026472	1344.58	0.08191974	0.07458172	1874.59	-0.00462543	0	2404.58	0.04713902	0.05003822	2934.61	0.01267881	0.01555142	3464.6	0.01769096	0.01756998	3994.6	0.00369036	0	
284.79	0.32136086	0.34420487	814.79	0.06759741	0.06039061	1344.78	0.08172652	0.0747299	1874.79	-0.00473661	0	2404.78	0.04725851	0.05004443	2934.81	0.0129869	0.01556503	3464.8	0.01781344	0.01756998	3994.8	0.00450361	0	
284.99	0.32100048	0.34451248	814.99	0.06793562	0.06051643	1344.98	0.08189888	0.07487797	1874.99	-0.00570417	0	2404.98	0.04794081	0.05005058	2935.01	0.01314388	0.01557859	3465	0.01886966	0.01756998	3995	0.00372722	0	
285.19	0.32057748	0.34481886	815.19	0.06715709	0.06064218	1345.18	0.08211367	0.07502591	1875.19	-0.0056909	0	2405.18	0.04893702	0.05005666	2935.21	0.01315114	0.0155921	3465.2	0.01909318	0.01756998	3995.2	0.00327834	0	
285.39	0.31983955	0.34512401	815.39	0.06703982	0.06076785	1345.38	0.08207209	0.07517374	1875.39	-0.00631414	0	2405.38	0.04828695	0.05006267	2935.41	0.01302985	0.01560554	3465.4	0.01860367	0.01756998	3995.4	0.00375483	0	
285.59	0.31949505	0.34542794	815.59	0.06674039	0.06089346	1345.58	0.08247769	0.07532145	1875.59	-0.00703429	0	2405.58	0.04879935	0.05006863	2935.61	0.01245712	0.01561894	3465.6	0.01920892	0.01756998	3995.6	0.00353497	0	
285.79	0.32033239	0.34573065	815.79	0.06657805	0.06101899	1345.78	0.08243573	0.07546905	1875.79	-0.00740301	0	2405.78	0.04897204	0.05007452	2935.81	0.01171124	0.01563228	3465.8	0.01953503	0.01756998	3995.8	0.00430823	0	
285.99	0.32026656	0.34603215	815.99	0.06569831	0.06114445	1345.98	0.08212902	0.07561653	1875.99	-0.00771038	0	2405.98	0.04811527	0.05008035	2936.01	0.01159449	0.01564556	3466	0.02005049	0.01756998	3996	0.00405131	0	
286.19	0.32115394	0.34633244	816.19	0.06546234	0.06126984	1346.18	0.08252816	0.07576388	1876.19	-0.00867036	0	2406.18	0.04766396	0.05008612	2936.21	0.0119303	0.01565879	3466.2	0.01962702	0.01756998	3996.2	0.00371617	0	
286.39	0.32179817	0.34663152	816.39	0.06581728	0.06139516	1346.38	0.08249697	0.07591112	1876.39	-0.00811676	0	2406.38	0.0471511	0.05009182	2936.41	0.01179558	0.01567196	3466.4	0.0188061	0.01756998	3996.4	0.00261304	0	
286.59	0.32247951	0.34692942	816.59	0.06613433	0.0615204	1346.58	0.08294479	0.07605825	1876.59	-0.00953864	0	2406.58	0.0470994	0.05009747	2936.61	0.01174405	0.01568508	3466.6	0.01838278	0.01756998	3996.6	0.00315526	0	
286.79	0.32348257	0.34722611	816.79	0.06677672	0.06164558	1346.78	0.08386188	0.07620526	1876.79	-0.00928721	0	2406.78	0.04712282	0.05010306	2936.81	0.01295706	0.01569815	3466.8	0.01868111	0.01756998	3996.8	0.00277214	0	
286.99	0.32500825	0.34752162	816.99	0.06626134	0.06177068	1346.98	0.08372033	0.07635214	1876.99	-0.00886898	0	2406.98	0.0469262	0.05010859	2937.01	0.01285588	0.01571116	3467	0.01887837	0.01756998	3997	0.00119367	0	
287.19	0.32703612	0.34781595	817.19	0.06603209	0.06189571	1347.18	0.08309173	0.07649892	1877.19	-0.00865674	0	2407.18	0.0471382	0.05011407	2937.21	0.01414264	0.01572412	3467.2	0.01961531	0.01756998	3997.2	0.00138363	0	
287.39	0.32873943	0.3481091	817.39	0.06663642	0.06202067	1347.38	0.08315951	0.07664557	1877.39	-0.00855027	0	2407.38	0.04757487	0.05011948	2937.41	0.01472261	0.01573703	3467.4	0.01854657	0.01756998	3997.4	0.00032003	0	
287.59	0.32900181	0.34840107	817.59	0.06693107	0.06214556	1347.58	0.08267248	0.07679211	1877.59	-0.00788462	0	2407.58	0.04665887	0.05012484	2937.61	0.01553602	0.01574988	3467.6	0.01847041	0.01756998	3997.6	-0.00039842	0	
287.79	0.33021189	0.34869188	817.79	0.06752996	0.06227038	1347.78	0.082324	0.07693853	1877.79	-0.00806601	0	2407.78	0.04746464	0.05013015	2937.81	0.01711012	0.01576268	3467.8	0.01795806	0.01756998	3997.8	-0.00120685	0	
287.99	0.33062065	0.34898152	817.99	0.06684639	0.06239512	1347.98	0.08174367	0.07708484	1877.99	-0.00824773	0	2407.98	0.04778458	0.05013539	2938.01	0.01736528	0.01577543	3468	0.0171947	0.01756998	3998	-0.00114478	0	
288.19	0.33043117	0.34927	818.19	0.06672062	0.06251979	1348.18	0.08106851	0.07723102	1878.19	-0.00810057	0	2408.18	0.04757455	0.05014059	2938.21	0.01716806	0.01578813	3468.2	0.01714984	0.01756998	3998.2	-0.00143552	0	
288.39	0.33020787	0.34955733	818.39	0.0666524	0.0626444	1348.38	0.08248567	0.0773771	1878.39	-0.00836857	0	2408.38	0.04762506	0.05014573	2938.41	0.01765382	0.01580077	3468.4	0.01689006	0.01756998	3998.4	-0.0011983	0	
288.59	0.33016192	0.3498435	818.59	0.06769827	0.06276893	1348.58	0.0829408	0.07752305	1878.59	-0.00840803	0	2408.58	0.04869165	0.05015081	2938.61	0.01696096	0.01581337	3468.6	0.01609535	0.01756998	3998.6	0.00013214	0	
288.79	0.32981401	0.35012853	818.79	0.06887425	0.06289339	1348.78	0.08300518	0.07766889	1878.79	-0.00854514	0	2408.78	0.04920817	0.05015584	2938.81	0.01742262	0.01582591	3468.8	0.01672275	0.01756998	3998.8	-0.00044561	0	
288.99	0.32958025	0.35041242	818.99	0.06904933	0.06301778	1348.98	0.0838317	0.07781461	1878.99	-0.00928384	0	2408.98	0.05034897	0.05016082	2939.01	0.01777793	0.0158384	3469	0.01702494	0.01756998	3999	-0.00113443	0	
289.19	0.32906535	0.35069517	819.19	0.06846981	0.0631421	1349.18	0.08363807	0.07796022	1879.19	-0.01028048	0	2409.18	0.05072916	0.05016575	2939.21	0.01717562	0.01585084	3469.2	0.0161529	0.01756998	3999.2	-0.00030917	0	
289.39	0.32914901	0.35097679	819.39	0.06923323	0.06326634	1349.38	0.08462297	0.07810571	1879.39	-0.01060117	0	2409.38	0.05015355	0.05017063	2939.41	0.01609024	0.01586322	3469.4	0.01553081	0.01756998	3999.4	0.00054371	0	
289.59	0.32884052	0.35125728	819.59	0.06882853	0.06339052	1349.58	0.08530586	0.07825108	1879.59	-0.01049957	0	2409.58	0.05039476	0.05017545	2939.61	0.0159433	0.01587556	3469.6	0.01588794	0.01756998	3999.6	0.00037874	0	
289.79	0.32833546	0.35153665	819.79	0.06892006	0.06351462	1349.78	0.08567052	0.07839634	1879.79	-0.01101067	0	2409.78	0.05011258	0.05018023	2939.81	0.01668137	0.01588785	3469.8	0.01524875	0.01756998	3999.8	0.00055441	0	
289.99	0.32796852	0.3518149	819.99	0.06888623	0.06363866	1349.98	0.0855469	0.07854148	1879.99	-0.01154451	0	2409.98	0.04946792	0.05018495	2940.01	0.01615429	0.01590008	3470	0.01460663	0.01756998	4000	0.00060046	0	
290.19	0.32866634	0.35209203	820.19	0.06918805	0.06376262	1350.18	0.085009	0.07868651	1880.19	-0.01117573	0	2410.18	0.04851725	0.05018963	2940.21	0.01537813	0.01591227	3470.2	0.0144275	0.01756998	4000.2	0.00074108	0	
290.39	0.3287707	0.35236806	820.39	0.06965219	0.06388651	1350.38	0.08537819	0.07883142	1880.39	-0.01027569	0	2410.38	0.04863573	0.05019425	2940.41	0.01458067	0.0159244	3470.4	0.01472296	0.01756998	4000.4	0.00075548	0	
290.59	0.3286093	0.35264298	820.59	0.06963023	0.06401033	1350.58	0.08613863	0.07897622	1880.59	-0.00976121	0	2410.58	0.04836509	0.05019883	2940.61	0.01487675	0.01593649	3470.6	0.01567073	0.01756998	4000.6	0.00147225	0	
290.79	0.32876444	0.3529168	820.79	0.0695205	0.06413408	1350.78	0.08676086	0.0791209	1880.79	-0.00907179	0	2410.78	0.04803772	0.05020336	2940.81	0.01540265	0.01594853	3470.8	0.01694273	0.01756998	4000.8	0.00148863	0	
290.99	0.3303162	0.35318952	820.99	0.06948612	0.06425776	1350.98	0.0859971	0.07926546	1880.99	-0.00960443	0	2410.98	0.04753448	0.05020784	2941.01	0.01464909	0.01596051	3471	0.01746419	0.01756998	4001	0.00101774	0	
291.19	0.33207037	0.35346115	821.19	0.06954799	0.06438137	1351.18	0.08586979	0.07940991	1881.19	-0.00845753	0	2411.18	0.04825123	0.05021228	2941.21	0.01449344	0.01597245	3471.2	0.01732936	0.01756998	4001.2	0.00151495	0	
291.39	0.33246895	0.3537317	821.39	0.07000455	0.06450491	1351.38	0.08587191	0.07955424	1881.39	-0.00775769	0	2411.38	0.04842683	0.05021667	2941.41	0.01497199	0.01598434	3471.4	0.01679145	0.01756998	4001.4	0.00179492	0	
291.59	0.33273093	0.35400115	821.59	0.07022528	0.06462838	1351.58	0.08507716	0.07969846	1881.59	-0.00783555	0	2411.58	0.04832641	0.05022101	2941.61	0.01520559	0.01599618	3471.6	0.01707393	0.01756998	4001.6	0.00162911	0	
291.79	0.33314808	0.35426954	821.79	0.07070624	0.06475177	1351.78	0.08507441	0.07984257	1881.79	-0.00777526	0	2411.78	0.04885686	0.05022531	2941.81	0.01549046	0.01600797	3471.8	0.01649549	0.01756998	4001.8	0.00144283	0	
291.99	0.33392473	0.35453684	821.99	0.07011918	0.0648751	1351.98	0.08509125	0.07998656	1881.99	-0.00739547	0	2411.98	0.04865725	0.05022956	2942.01	0.01495197	0.01601972	3472	0.01694055	0.01756998	4002	0.00127119	0	
292.19	0.33365222	0.35480308	822.19	0.07037258	0.06499835	1352.18	0.08558538	0.08013043	1882.19	-0.00800245	0	2412.18	0.04877493	0.05023377	2942.21	0.01478925	0.01603141	3472.2	0.01728851	0.01756998	4002.2	0.00145822	0	
292.39	0.33374516	0.35506825	822.39	0.07047165	0.06512154	1352.38	0.08531753	0.08027419	1882.39	-0.0079122	0	2412.38	0.04887846	0.05023794	2942.41	0.01522938	0.01604306	3472.4	0.01664876	0.01756998	4002.4	0.00109778	0	
292.59	0.33390121	0.35533235	822.59	0.07054018	0.06524465	1352.58	0.08478751	0.08041784	1882.59	-0.00858371	0	2412.58	0.0488612	0.05024206	2942.61	0.01456192	0.01605466	3472.6	0.01656298	0.01756998	4002.6	0.00147832	0	
292.79	0.33315322	0.35559541	822.79	0.07001555	0.0653677	1352.78	0.08477611	0.08056137	1882.79	-0.00874089	0	2412.78	0.04963968	0.05024614	2942.81	0.01492985	0.01606621	3472.8	0.01843108	0.01756998	4002.8	0.00113129	0	
292.99	0.33307066	0.3558574	822.99	0.06956796	0.06549067	1352.98	0.08500125	0.08070478	1882.99	-0.00907002	0	2412.98	0.04977465	0.05025017	2943.01	0.01493148	0.01607771	3473	0.01814405	0.01756998	4003	0.00094044	0	
293.19	0.33354877	0.35611835	823.19	0.06982804	0.06561358	1353.18	0.08543025	0.08084809	1883.19	-0.00859809	0	2413.18	0.04924426	0.05025417	2943.21	0.01320856	0.01608917	3473.2	0.01839438	0.01756998	4003.2	0.00093643	0	
293.39	0.33377163	0.35637825	823.39	0.07083716	0.06573641	1353.38	0.08621197	0.08099127	1883.39	-0.00750812	0	2413.38	0.04919019	0.05025812	2943.41	0.0141667	0.01610058	3473.4	0.01838007	0.01756998	4003.4	0.00068718	0	
293.59	0.33359603	0.35663712	823.59	0.07011382	0.06585917	1353.58	0.08653347	0.08113435	1883.59	-0.00674431	0	2413.58	0.04975918	0.05026203	2943.61	0.01473556	0.01611195	3473.6	0.01908376	0.01756998	4003.6	0.0006498	0	
293.79	0.33353026	0.35689494	823.79	0.0704722	0.06598187	1353.78	0.08673852	0.08127731	1883.79	-0.00617003	0	2413.78	0.04978727	0.0502659	2943.81	0.01490443	0.01612326	3473.8	0.01878282	0.01756998	4003.8	0.0008559	0	
293.99	0.33378545	0.35715173	823.99	0.07065344	0.06610449	1353.98	0.08678763	0.08142015	1883.99	-0.00579346	0	2413.98	0.04965511	0.05026973	2944.01	0.01448076	0.01613454	3474	0.0191197	0.01756998	4004	0.00167068	0	
294.19	0.33397374	0.3574075	824.19	0.07076826	0.06622704	1354.18	0.08687965	0.08156288	1884.19	-0.00531053	0	2414.18	0.04918747	0.05027351	2944.21	0.01471562	0.01614576	3474.2	0.01937609	0.01756998	4004.2	0.00152114	0	
294.39	0.3338018	0.35766224	824.39	0.07111984	0.06634952	1354.38	0.08836467	0.0817055	1884.39	-0.00481662	0	2414.38	0.04965412	0.05027726	2944.41	0.01543324	0.01615694	3474.4	0.01978112	0.01756998	4004.4	0.00095562	0	
294.59	0.33440745	0.35791596	824.59	0.0710087	0.06647194	1354.58	0.0890134	0.08184801	1884.59	-0.00563976	0	2414.58	0.04898104	0.05028097	2944.61	0.01623414	0.01616807	3474.6	0.01989981	0.01756998	4004.6	0.00158559	0	
294.79	0.33455777	0.35816866	824.79	0.07174469	0.06659428	1354.78	0.08916541	0.0819904	1884.79	-0.00620065	0	2414.78	0.04944415	0.05028464	2944.81	0.01642821	0.01617916	3474.8	0.01973677	0.01756998	4004.8	0.00151981	0	
294.99	0.33509323	0.35842036	824.99	0.07184347	0.06671655	1354.98	0.08858691	0.08213267	1884.99	-0.00658414	0	2414.98	0.04994147	0.05028828	2945.01	0.0160646	0.0161902	3475	0.01967776	0.01756998	4005	0.0019954	0	
295.19	0.33565688	0.35867104	825.19	0.07138153	0.06683876	1355.18	0.08861363	0.08227484	1885.19	-0.00578719	0	2415.18	0.05046153	0.05029187	2945.21	0.0162722	0.0162012	3475.2	0.01867559	0.01756998	4005.2	0.00241635	0	
295.39	0.33510368	0.35892072	825.39	0.07158171	0.06696089	1355.38	0.08887542	0.08241689	1885.39	-0.00670242	0	2415.38	0.05105155	0.05029543	2945.41	0.01761423	0.01621215	3475.4	0.01868749	0.01756998	4005.4	0.00266894	0	
295.59	0.33561603	0.35916941	825.59	0.07161602	0.06708295	1355.58	0.08820032	0.08255882	1885.59	-0.0070898	0	2415.58	0.05054229	0.05029895	2945.61	0.01698286	0.01622306	3475.6	0.01937811	0.01756998	4005.6	0.00175449	0	
295.79	0.3355467	0.35941709	825.79	0.07150132	0.06720494	1355.78	0.08816003	0.08270065	1885.79	-0.0070457	0	2415.78	0.05123523	0.05030243	2945.81	0.01710437	0.01623392	3475.8	0.01877108	0.01756998	4005.8	0.00135123	0	
295.99	0.33626309	0.35966378	825.99	0.07122814	0.06732687	1355.98	0.0883459	0.08284236	1885.99	-0.00803174	0	2415.98	0.05101638	0.05030588	2946.01	0.01682957	0.01624473	3476	0.01871158	0.01756998	4006	0.00043768	0	
296.19	0.33691547	0.35990949	826.19	0.07133978	0.06744872	1356.18	0.08811033	0.08298396	1886.19	-0.00893294	0	2416.18	0.05174671	0.05030929	2946.21	0.01672237	0.01625551	3476.2	0.01776282	0.01756998	4006.2	0.00015833	0	
296.39	0.33664574	0.36015421	826.39	0.07103346	0.06757051	1356.38	0.08689401	0.08312544	1886.39	-0.00946984	0	2416.38	0.0516305	0.05031267	2946.41	0.01637919	0.01626624	3476.4	0.01700796	0.01756998	4006.4	-0.0001235	0	
296.59	0.33630925	0.36039795	826.59	0.0707545	0.06769222	1356.58	0.08694858	0.08326681	1886.59	-0.00977311	0	2416.58	0.0514857	0.05031601	2946.61	0.01412674	0.01627692	3476.6	0.01723126	0.01756998	4006.6	0.00035501	0	
296.79	0.33704042	0.36064072	826.79	0.07043852	0.06781386	1356.78	0.08693415	0.08340807	1886.79	-0.00988343	0	2416.78	0.05162153	0.05031931	2946.81	0.01386375	0.01628756	3476.8	0.01790039	0.01756998	4006.8	0.00027579	0	
296.99	0.33820041	0.36088251	826.99	0.0715622	0.06793544	1356.98	0.08791492	0.08354922	1886.99	-0.01008261	0	2416.98	0.05151251	0.05032258	2947.01	0.01226165	0.01629816	3477	0.01799743	0.01756998	4007	-0.00075776	0	
297.19	0.33900152	0.36112334	827.19	0.07193037	0.06805695	1357.18	0.08911011	0.08369025	1887.19	-0.00929492	0	2417.18	0.05119558	0.05032582	2947.21	0.01144975	0.01630871	3477.2	0.01882553	0.01756998	4007.2	-0.00062029	0	
297.39	0.33924161	0.3613632	827.39	0.07158568	0.06817838	1357.38	0.08999555	0.08383118	1887.39	-0.00914741	0	2417.38	0.05194966	0.05032902	2947.41	0.01239981	0.01631923	3477.4	0.01851638	0.01756998	4007.4	0.00004609	0	
297.59	0.33953234	0.3616021	827.59	0.07143078	0.06829975	1357.58	0.09080695	0.08397199	1887.59	-0.00870557	0	2417.58	0.05203928	0.05033219	2947.61	0.01204191	0.01632969	3477.6	0.01854996	0.01756998	4007.6	0.00166087	0	
297.79	0.33978357	0.36184005	827.79	0.07221199	0.06842105	1357.78	0.09052493	0.08411268	1887.79	-0.00896566	0	2417.78	0.0510936	0.05033533	2947.81	0.01258758	0.01634012	3477.8	0.01853972	0.01756998	4007.8	0.00231544	0	
297.99	0.34002417	0.36207704	827.99	0.07232285	0.06854227	1357.98	0.09096286	0.08425327	1887.99	-0.00825279	0	2417.98	0.05098826	0.05033843	2948.01	0.01284925	0.0163505	3478	0.018488	0.01756998	4008	0.00294275	0	
298.19	0.34139189	0.36231308	828.19	0.0720706	0.06866343	1358.18	0.09126643	0.08439374	1888.19	-0.00817959	0	2418.18	0.05085355	0.0503415	2948.21	0.01324117	0.01636084	3478.2	0.01833227	0.01756998	4008.2	0.00324088	0	
298.39	0.34196637	0.36254818	828.39	0.07214038	0.06878452	1358.38	0.09179122	0.0845341	1888.39	-0.00839196	0	2418.38	0.05136057	0.05034454	2948.41	0.01367131	0.01637114	3478.4	0.01840372	0.01756998	4008.4	0.00425853	0	
298.59	0.34269402	0.36278233	828.59	0.07210329	0.06890554	1358.58	0.09187531	0.08467435	1888.59	-0.00822437	0	2418.58	0.05114555	0.05034754	2948.61	0.01420442	0.01638139	3478.6	0.01865538	0.01756998	4008.6	0.00490055	0	
298.79	0.34253421	0.36301555	828.79	0.07281444	0.06902649	1358.78	0.09177487	0.08481449	1888.79	-0.00774313	0	2418.78	0.0515259	0.05035052	2948.81	0.01427981	0.01639161	3478.8	0.01884701	0.01756998	4008.8	0.00496432	0	
298.99	0.3429613	0.36324784	828.99	0.07308788	0.06914737	1358.98	0.09166471	0.08495451	1888.99	-0.00738353	0	2418.98	0.0516848	0.05035346	2949.01	0.01422758	0.01640178	3479	0.0190562	0.01756998	4009	0.00565389	0	
299.19	0.34317145	0.36347919	829.19	0.07407345	0.06926819	1359.18	0.09176692	0.08509443	1889.19	-0.00740343	0	2419.18	0.05208122	0.05035638	2949.21	0.01412485	0.01641191	3479.2	0.01861139	0.01756998	4009.2	0.00503483	0	
299.39	0.3433598	0.36370962	829.39	0.07410479	0.06938893	1359.38	0.0917401	0.08523423	1889.39	-0.00786173	0	2419.38	0.05172575	0.05035926	2949.41	0.01457698	0.01642199	3479.4	0.01845843	0.01756998	4009.4	0.00383637	0	
299.59	0.34362936	0.36393912	829.59	0.07430352	0.06950961	1359.58	0.09111773	0.08537392	1889.59	-0.00712843	0	2419.58	0.05056599	0.05036211	2949.61	0.01494082	0.01643204	3479.6	0.01812861	0.01756998	4009.6	0.00247523	0	
299.79	0.34401315	0.36416771	829.79	0.07473561	0.06963021	1359.78	0.09181081	0.0855135	1889.79	-0.00638558	0	2419.78	0.05138245	0.05036494	2949.81	0.01525047	0.01644205	3479.8	0.01641649	0.01756998	4009.8	0.00135563	0	
299.99	0.34434788	0.36439538	829.99	0.07568338	0.06975075	1359.98	0.09145882	0.08565297	1889.99	-0.00660711	0	2419.98	0.05040587	0.05036773	2950.01	0.01467529	0.01645201	3480	0.01585509	0.01756998	4010	0.00074269	0	
300.19	0.34505866	0.36462214	830.19	0.07573037	0.06987121	1360.18	0.09103538	0.08579232	1890.19	-0.00624044	0	2420.18	0.05080322	0.05037049	2950.21	0.0141285	0.01646193	3480.2	0.01483754	0.01756998	4010.2	-0.00006182	0	
300.39	0.34482847	0.36484799	830.39	0.07647408	0.06999161	1360.38	0.09023907	0.08593157	1890.39	-0.00625618	0	2420.38	0.05048698	0.05037323	2950.41	0.01375319	0.01647182	3480.4	0.01430994	0.01756998	4010.4	-0.00111829	0	
300.59	0.34493981	0.36507294	830.59	0.07616979	0.07011194	1360.58	0.09013736	0.08607071	1890.59	-0.00621709	0	2420.58	0.04935467	0.05037594	2950.61	0.01286051	0.01648166	3480.6	0.01410165	0.01756998	4010.6	-0.00115833	0	
300.79	0.34519484	0.36529698	830.79	0.07681247	0.0702322	1360.78	0.09069614	0.08620973	1890.79	-0.00632291	0	2420.78	0.04933319	0.05037862	2950.81	0.01286287	0.01649146	3480.8	0.01447044	0.01756998	4010.8	-0.00191061	0	
300.99	0.34446567	0.36552013	830.99	0.07700378	0.0703524	1360.98	0.09152568	0.08634864	1890.99	-0.00677284	0	2420.98	0.04926136	0.05038127	2951.01	0.01264255	0.01650122	3481	0.01532966	0.01756998	4011	-0.00243259	0	
301.19	0.34374052	0.36574239	831.19	0.07616809	0.07047252	1361.18	0.09249762	0.08648744	1891.19	-0.00626558	0	2421.18	0.04916455	0.05038389	2951.21	0.01362123	0.01651095	3481.2	0.01569333	0.01756998	4011.2	-0.00212886	0	
301.39	0.34374047	0.36596375	831.39	0.07518365	0.07059258	1361.38	0.09283134	0.08662614	1891.39	-0.00702313	0	2421.38	0.04956767	0.05038648	2951.41	0.01395171	0.01652063	3481.4	0.01539088	0.01756998	4011.4	-0.00105994	0	
301.59	0.34368714	0.36618423	831.59	0.07566033	0.07071256	1361.58	0.0931747	0.08676472	1891.59	-0.00728561	0	2421.58	0.04914346	0.05038905	2951.61	0.0139236	0.01653027	3481.6	0.01544364	0.01756998	4011.6	-0.00079285	0	
301.79	0.34374908	0.36640383	831.79	0.07411738	0.07083248	1361.78	0.09263388	0.08690319	1891.79	-0.00711334	0	2421.78	0.04857561	0.05039159	2951.81	0.01427405	0.01653987	3481.8	0.01663461	0.01756998	4011.8	-0.00129797	0	
301.99	0.34416119	0.36662254	831.99	0.0738467	0.07095233	1361.98	0.09303688	0.08704155	1891.99	-0.00714917	0	2421.98	0.04936701	0.05039411	2952.01	0.01448382	0.01654944	3482	0.01689242	0.01756998	4012	-0.00109034	0	
302.19	0.34456464	0.36684039	832.19	0.07388622	0.07107211	1362.18	0.09372747	0.0871798	1892.19	-0.00790118	0	2422.18	0.05065842	0.0503966	2952.21	0.01427804	0.01655896	3482.2	0.01774543	0.01756998	4012.2	0.00025737	0	
302.39	0.3450295	0.36705735	832.39	0.07422216	0.07119182	1362.38	0.09356321	0.08731794	1892.39	-0.00857941	0	2422.38	0.0517713	0.05039906	2952.41	0.01417901	0.01656845	3482.4	0.01814218	0.01756998	4012.4	0.00087384	0	
302.59	0.34575703	0.36727345	832.59	0.0746058	0.07131146	1362.58	0.09365194	0.08745597	1892.59	-0.00853444	0	2422.58	0.05206309	0.0504015	2952.61	0.01437263	0.01657789	3482.6	0.01897362	0.01756998	4012.6	0.00082645	0	
302.79	0.34553985	0.36748869	832.79	0.07495705	0.07143104	1362.78	0.09339897	0.08759389	1892.79	-0.00936597	0	2422.78	0.05275629	0.05040391	2952.81	0.01403375	0.0165873	3482.8	0.01922435	0.01756998	4012.8	0.00102716	0	
302.99	0.34537155	0.36770306	832.99	0.07512496	0.07155055	1362.98	0.09350192	0.0877317	1892.99	-0.00975778	0	2422.98	0.05365856	0.05040629	2953.01	0.01479375	0.01659667	3483	0.01984295	0.01756998	4013	0.00145565	0	
303.19	0.34552705	0.36791658	833.19	0.07491131	0.07166998	1363.18	0.09346375	0.0878694	1893.19	-0.01013065	0	2423.18	0.05370338	0.05040865	2953.21	0.01537596	0.016606	3483.2	0.01956464	0.01756998	4013.2	0.00062089	0	
303.39	0.34551061	0.36812923	833.39	0.07486054	0.07178935	1363.38	0.09318582	0.08800699	1893.39	-0.00970392	0	2423.38	0.05294015	0.05041099	2953.41	0.01531102	0.01661529	3483.4	0.01977894	0.01756998	4013.4	0.00062452	0	
303.59	0.34633182	0.36834104	833.59	0.07574608	0.07190866	1363.58	0.0934141	0.08814447	1893.59	-0.0091944	0	2423.58	0.05291226	0.0504133	2953.61	0.01507426	0.01662455	3483.6	0.01957031	0.01756998	4013.6	-0.00042483	0	
303.79	0.34707214	0.368552	833.79	0.07666736	0.07202789	1363.78	0.0935112	0.08828184	1893.79	-0.00984961	0	2423.78	0.05355492	0.05041559	2953.81	0.01448193	0.01663376	3483.8	0.01963146	0.01756998	4013.8	-0.00038777	0	
303.99	0.34775374	0.36876212	833.99	0.07714928	0.07214706	1363.98	0.09319781	0.0884191	1893.99	-0.00962735	0	2423.98	0.0535102	0.05041785	2954.01	0.01442404	0.01664294	3484	0.02048294	0.01756998	4014	0.00020643	0	
304.19	0.34868223	0.36897139	834.19	0.07728683	0.07226615	1364.18	0.09288589	0.08855625	1894.19	-0.00925582	0	2424.18	0.05340084	0.05042009	2954.21	0.01478281	0.01665208	3484.2	0.02035536	0.01756998	4014.2	-0.00043839	0	
304.39	0.34930453	0.36917983	834.39	0.07776583	0.07238518	1364.38	0.09264033	0.08869329	1894.39	-0.00837509	0	2424.38	0.05366911	0.05042231	2954.41	0.01432751	0.01666119	3484.4	0.02008224	0.01756998	4014.4	-0.00016177	0	
304.59	0.34875045	0.36938743	834.59	0.07742654	0.07250414	1364.58	0.09358316	0.08883022	1894.59	-0.00825592	0	2424.58	0.05245264	0.05042451	2954.61	0.01521175	0.01667025	3484.6	0.01962373	0.01756998	4014.6	0.00098321	0	
304.79	0.34933815	0.3695942	834.79	0.07759746	0.07262304	1364.78	0.0943331	0.08896705	1894.79	-0.00859104	0	2424.78	0.05297108	0.05042668	2954.81	0.01558951	0.01667928	3484.8	0.02015228	0.01756998	4014.8	0.00059335	0	
304.99	0.34999878	0.36980014	834.99	0.07639153	0.07274186	1364.98	0.09518557	0.08910376	1894.99	-0.00876356	0	2424.98	0.05242443	0.05042882	2955.01	0.01604895	0.01668827	3485	0.02042429	0.01756998	4015	0.00096012	0	
305.19	0.35019856	0.37000525	835.19	0.07621771	0.07286062	1365.18	0.09528572	0.08924037	1895.19	-0.0086523	0	2425.18	0.05271409	0.05043095	2955.21	0.01663856	0.01669723	3485.2	0.01975287	0.01756998	4015.2	0.00099151	0	
305.39	0.35024428	0.37020955	835.39	0.0761293	0.07297931	1365.38	0.09470754	0.08937687	1895.39	-0.00865053	0	2425.38	0.05263733	0.05043305	2955.41	0.01597714	0.01670615	3485.4	0.01892294	0.01756998	4015.4	0.00024708	0	
305.59	0.35022293	0.37041303	835.59	0.07628844	0.07309793	1365.58	0.09436188	0.08951325	1895.59	-0.00797013	0	2425.58	0.05259242	0.05043513	2955.61	0.0161179	0.01671503	3485.6	0.0191115	0.01756998	4015.6	-0.00066284	0	
305.79	0.35057425	0.37061569	835.79	0.07554145	0.07321648	1365.78	0.093618	0.08964953	1895.79	-0.00796375	0	2425.78	0.05207864	0.05043719	2955.81	0.01675142	0.01672387	3485.8	0.01918524	0.01756998	4015.8	0.00010627	0	
305.99	0.35122824	0.37081754	835.99	0.07635065	0.07333497	1365.98	0.09330646	0.0897857	1895.99	-0.00874146	0	2425.98	0.05233959	0.05043923	2956.01	0.01724167	0.01673268	3486	0.01853593	0.01756998	4016	-0.00030963	0	
306.19	0.35181802	0.37101858	836.19	0.07619332	0.07345339	1366.18	0.09316706	0.08992177	1896.19	-0.00896539	0	2426.18	0.05283779	0.05044125	2956.21	0.01693224	0.01674146	3486.2	0.01831814	0.01756998	4016.2	0.00063921	0	
306.39	0.35288633	0.37121882	836.39	0.07609591	0.07357174	1366.38	0.0919349	0.09005772	1896.39	-0.00912537	0	2426.38	0.05291736	0.05044324	2956.41	0.01711468	0.01675019	3486.4	0.01818357	0.01756998	4016.4	-0.00014433	0	
306.59	0.35375998	0.37141826	836.59	0.07646777	0.07369002	1366.58	0.09251279	0.09019356	1896.59	-0.00873507	0	2426.58	0.05268045	0.05044522	2956.61	0.01785368	0.0167589	3486.6	0.01811831	0.01756998	4016.6	-0.00057924	0	
306.79	0.35357954	0.37161689	836.79	0.07645082	0.07380823	1366.78	0.09271288	0.0903293	1896.79	-0.00863297	0	2426.78	0.05295201	0.05044717	2956.81	0.01875811	0.01676756	3486.8	0.01820302	0.01756998	4016.8	-0.00085159	0	
306.99	0.35374442	0.37181474	836.99	0.0769686	0.07392638	1366.98	0.09327439	0.09046493	1896.99	-0.00871801	0	2426.98	0.05251984	0.05044911	2957.01	0.01957441	0.01677619	3487	0.01839612	0.01756998	4017	-0.00083187	0	
307.19	0.35327268	0.37201179	837.19	0.07739345	0.07404446	1367.18	0.09343077	0.09060045	1897.19	-0.00824438	0	2427.18	0.05174922	0.05045102	2957.21	0.01957391	0.01678479	3487.2	0.01777907	0.01756998	4017.2	-0.00034595	0	
307.39	0.353491	0.37220805	837.39	0.0782223	0.07416247	1367.38	0.09351913	0.09073586	1897.39	-0.00874924	0	2427.38	0.05181728	0.05045291	2957.41	0.01906927	0.01679335	3487.4	0.0180249	0.01756998	4017.4	0.00020331	0	
307.59	0.35452262	0.37240352	837.59	0.07872923	0.07428042	1367.58	0.0939262	0.09087117	1897.59	-0.0093071	0	2427.58	0.05174486	0.05045479	2957.61	0.01933964	0.01680187	3487.6	0.01856127	0.01756998	4017.6	-0.00083371	0	
307.79	0.35432316	0.37259821	837.79	0.07949712	0.0743983	1367.78	0.09459069	0.09100636	1897.79	-0.0103618	0	2427.78	0.05131079	0.05045664	2957.81	0.01938619	0.01681036	3487.8	0.01893596	0.01756998	4017.8	-0.00021909	0	
307.99	0.35445666	0.37279213	837.99	0.08018821	0.07451611	1367.98	0.09599892	0.09114145	1897.99	-0.01009362	0	2427.98	0.05120413	0.05045848	2958.01	0.0189937	0.01681882	3488	0.01912303	0.01756998	4018	-0.00051916	0	
308.19	0.35402342	0.37298526	838.19	0.08051484	0.07463385	1368.18	0.09610583	0.09127643	1898.19	-0.01041413	0	2428.18	0.05115818	0.05046029	2958.21	0.01880234	0.01682724	3488.2	0.01934326	0.01756998	4018.2	-0.00018021	0	
308.39	0.35451309	0.37317762	838.39	0.08030875	0.07475152	1368.38	0.09695325	0.09141131	1898.39	-0.01049831	0	2428.38	0.05101301	0.05046209	2958.41	0.01756954	0.01683562	3488.4	0.01908522	0.01756998	4018.4	0.00085203	0	
308.59	0.35379371	0.37336922	838.59	0.0805729	0.07486913	1368.58	0.09735098	0.09154607	1898.59	-0.01163988	0	2428.58	0.05086025	0.05046387	2958.61	0.01779018	0.01684397	3488.6	0.01982104	0.01756998	4018.6	0.00110947	0	
308.79	0.35393964	0.37356004	838.79	0.08092648	0.07498667	1368.78	0.09737734	0.09168073	1898.79	-0.0120378	0	2428.78	0.05115668	0.05046563	2958.81	0.01746716	0.01685229	3488.8	0.02034693	0.01756998	4018.8	0.00121655	0	
308.99	0.35317866	0.3737501	838.99	0.08060008	0.07510414	1368.98	0.0969977	0.09181528	1898.99	-0.01227436	0	2428.98	0.05134831	0.05046737	2959.01	0.01702646	0.01686057	3489	0.02034793	0.01756998	4019	0.0016973	0	
309.19	0.35286183	0.3739394	839.19	0.08104602	0.07522155	1369.18	0.09622389	0.09194973	1899.19	-0.01218178	0	2429.18	0.05186665	0.05046909	2959.21	0.01696899	0.01686882	3489.2	0.01981943	0.01756998	4019.2	0.00125994	0	
309.39	0.35228414	0.37412795	839.39	0.08098342	0.07533889	1369.38	0.09580702	0.09208406	1899.39	-0.01211384	0	2429.38	0.05203225	0.05047079	2959.41	0.01585313	0.01687704	3489.4	0.01971243	0.01756998	4019.4	0.00078338	0	
309.59	0.35276098	0.37431573	839.59	0.08120682	0.07545616	1369.58	0.09580719	0.09221829	1899.59	-0.01263862	0	2429.58	0.05248868	0.05047248	2959.61	0.01647612	0.01688522	3489.6	0.01995917	0.01756998	4019.6	0.00081469	0	
309.79	0.35291742	0.37450277	839.79	0.0811714	0.07557337	1369.78	0.09610134	0.09235242	1899.79	-0.01311885	0	2429.78	0.05153548	0.05047415	2959.81	0.01661732	0.01689337	3489.8	0.01951459	0.01756998	4019.8	0.00108757	0	
309.99	0.35342357	0.37468905	839.99	0.0811988	0.07569051	1369.98	0.0954061	0.09248643	1899.99	-0.01197384	0	2429.98	0.051722	0.0504758	2960.01	0.01666217	0.01690148	3490	0.01922609	0.01756998	4020	0.00058065	0	
310.19	0.35409301	0.37487459	840.19	0.08109773	0.07580758	1370.18	0.09495052	0.09262034	1900.19	-0.01153948	0	2430.18	0.05168181	0.05047744	2960.21	0.0161572	0.01690956	3490.2	0.01942502	0.01756998	4020.2	0.00095848	0	
310.39	0.35480423	0.37505939	840.39	0.0812161	0.07592458	1370.38	0.09504101	0.09275414	1900.39	-0.0103786	0	2430.38	0.05189177	0.05047905	2960.41	0.01738527	0.01691761	3490.4	0.01934484	0.01756998	4020.4	0.00024655	0	
310.59	0.3547987	0.37524345	840.59	0.08129339	0.07604152	1370.58	0.09626726	0.09288784	1900.59	-0.00938879	0	2430.58	0.05281839	0.05048065	2960.61	0.01803401	0.01692563	3490.6	0.01905771	0.01756998	4020.6	0.00030725	0	
310.79	0.35424265	0.37542677	840.79	0.08132411	0.07615839	1370.78	0.09670153	0.09302143	1900.79	-0.0082311	0	2430.78	0.05373336	0.05048224	2960.81	0.01798046	0.01693361	3490.8	0.01860494	0.01756998	4020.8	0.0008675	0	
310.99	0.3543674	0.37560935	840.99	0.08128534	0.07627519	1370.98	0.09762182	0.09315491	1900.99	-0.00755599	0	2430.98	0.05447848	0.0504838	2961.01	0.01805865	0.01694156	3491	0.01809762	0.01756998	4021	0.00157688	0	
311.19	0.3544321	0.37579121	841.19	0.08066381	0.07639193	1371.18	0.097817	0.09328829	1901.19	-0.00727227	0	2431.18	0.05510718	0.05048536	2961.21	0.01880341	0.01694948	3491.2	0.01791169	0.01756998	4021.2	0.00209298	0	
311.39	0.35574203	0.37597234	841.39	0.08027035	0.0765086	1371.38	0.0987982	0.09342156	1901.39	-0.00713978	0	2431.38	0.05577247	0.05048689	2961.41	0.01922549	0.01695736	3491.4	0.01822285	0.01756998	4021.4	0.00188513	0	
311.59	0.35632921	0.37615274	841.59	0.08015474	0.0766252	1371.58	0.10008747	0.09355472	1901.59	-0.00699747	0	2431.58	0.05543646	0.05048841	2961.61	0.01921535	0.01696521	3491.6	0.01826956	0.01756998	4021.6	0.00182674	0	
311.79	0.35560701	0.37633242	841.79	0.08047781	0.07674174	1371.78	0.1009786	0.09368778	1901.79	-0.0076909	0	2431.78	0.05487329	0.05048991	2961.81	0.01852177	0.01697303	3491.8	0.01767694	0.01756998	4021.8	0.00227322	0	
311.99	0.35575347	0.37651138	841.99	0.08043051	0.07685821	1371.98	0.10183824	0.09382073	1901.99	-0.00817971	0	2431.98	0.05557431	0.0504914	2962.01	0.01794432	0.01698082	3492	0.01742354	0.01756998	4022	0.00267246	0	
312.19	0.35647931	0.37668962	842.19	0.0800852	0.07697461	1372.18	0.1020156	0.09395357	1902.19	-0.00852105	0	2432.18	0.05578489	0.05049287	2962.21	0.01812747	0.01698858	3492.2	0.01788023	0.01756998	4022.2	0.00455365	0	
312.39	0.35603933	0.37686715	842.39	0.0804389	0.07709095	1372.38	0.10229257	0.09408631	1902.39	-0.00880407	0	2432.38	0.05494138	0.05049433	2962.41	0.01745521	0.0169963	3492.4	0.01745884	0.01756998	4022.4	0.00505324	0	
312.59	0.35551694	0.37704397	842.59	0.08142337	0.07720722	1372.58	0.10209711	0.09421894	1902.59	-0.00838015	0	2432.58	0.05524278	0.05049577	2962.61	0.01730723	0.017004	3492.6	0.01749713	0.01756998	4022.6	0.00540017	0	
312.79	0.35560477	0.37722008	842.79	0.08155373	0.07732342	1372.78	0.10225211	0.09435147	1902.79	-0.00755637	0	2432.78	0.05457107	0.05049719	2962.81	0.01800901	0.01701166	3492.8	0.01739765	0.01756998	4022.8	0.00492703	0	
312.99	0.35588192	0.37739548	842.99	0.08093754	0.07743956	1372.98	0.10226377	0.09448389	1902.99	-0.00791032	0	2432.98	0.05501963	0.0504986	2963.01	0.01786721	0.01701929	3493	0.01756131	0.01756998	4023	0.00468873	0	
313.19	0.3571705	0.37757018	843.19	0.08140954	0.07755563	1373.18	0.10256046	0.09461621	1903.19	-0.00784425	0	2433.18	0.05443344	0.0505	2963.21	0.01714117	0.01702689	3493.2	0.01707849	0.01756998	4023.2	0.00381599	0	
313.39	0.35723102	0.37774419	843.39	0.08157465	0.07767163	1373.38	0.10312735	0.09474842	1903.39	-0.0081057	0	2433.38	0.05424446	0.05050138	2963.41	0.01644132	0.01703445	3493.4	0.01734083	0.01756998	4023.4	0.00377824	0	
313.59	0.35726633	0.37791749	843.59	0.08181334	0.07778757	1373.58	0.10332294	0.09488053	1903.59	-0.00783674	0	2433.58	0.05339448	0.05050275	2963.61	0.01646682	0.01704199	3493.6	0.0179404	0.01756998	4023.6	0.00246618	0	
313.79	0.35699267	0.37809011	843.79	0.08215786	0.07790344	1373.78	0.10246227	0.09501253	1903.79	-0.00607523	0	2433.78	0.0520313	0.0505041	2963.81	0.0158808	0.01704949	3493.8	0.01834042	0.01756998	4023.8	0.00221211	0	
313.99	0.35722751	0.37826203	843.99	0.08281005	0.07801925	1373.98	0.10128165	0.09514442	1903.99	-0.00498747	0	2433.98	0.0516822	0.05050544	2964.01	0.01605928	0.01705697	3494	0.01872488	0.01756998	4024	0.00184711	0	
314.19	0.35676637	0.37843326	844.19	0.08270811	0.07813499	1374.18	0.10155148	0.09527621	1904.19	-0.00539116	0	2434.18	0.05054182	0.05050676	2964.21	0.01534124	0.01706441	3494.2	0.01999353	0.01756998	4024.2	0.00061047	0	
314.39	0.35680744	0.37860381	844.39	0.0826104	0.07825066	1374.38	0.10193586	0.0954079	1904.39	-0.00486515	0	2434.38	0.05075037	0.05050807	2964.41	0.01596126	0.01707183	3494.4	0.01980147	0.01756998	4024.4	-0.00060411	0	
314.59	0.35679504	0.37877367	844.59	0.08313513	0.07836627	1374.58	0.10194697	0.09553948	1904.59	-0.00467814	0	2434.58	0.05129662	0.05050937	2964.61	0.01536478	0.01707921	3494.6	0.01983049	0.01756998	4024.6	-0.00090494	0	
314.79	0.3571654	0.37894286	844.79	0.08291062	0.07848181	1374.78	0.10179213	0.09567095	1904.79	-0.00540101	0	2434.78	0.05127488	0.05051065	2964.81	0.01467468	0.01708656	3494.8	0.01982884	0.01756998	4024.8	-0.0010147	0	
314.99	0.35717843	0.37911136	844.99	0.08302645	0.07859728	1374.98	0.10123952	0.09580232	1904.99	-0.00580855	0	2434.98	0.0514674	0.05051192	2965.01	0.01516284	0.01709389	3495	0.01965943	0.01756998	4025	-0.00154969	0	
315.19	0.35771128	0.37927919	845.19	0.08194733	0.07871269	1375.18	0.10086181	0.09593359	1905.19	-0.00657636	0	2435.18	0.05088931	0.05051318	2965.21	0.01541303	0.01710118	3495.2	0.02000009	0.01756998	4025.2	-0.00210347	0	
315.39	0.35797995	0.37944635	845.39	0.08122228	0.07882803	1375.38	0.1008264	0.09606475	1905.39	-0.00648694	0	2435.38	0.05106912	0.05051442	2965.41	0.01539287	0.01710844	3495.4	0.02001799	0.01756998	4025.4	-0.00174075	0	
315.59	0.35796359	0.37961285	845.59	0.08088103	0.07894331	1375.58	0.10021653	0.0961958	1905.59	-0.00708025	0	2435.58	0.05067688	0.05051566	2965.61	0.01499558	0.01711568	3495.6	0.01959747	0.01756998	4025.6	-0.00150509	0	
315.79	0.35816681	0.37977867	845.79	0.08102231	0.07905852	1375.78	0.10005238	0.09632675	1905.79	-0.00778875	0	2435.78	0.05117797	0.05051687	2965.81	0.01482572	0.01712288	3495.8	0.01989873	0.01756998	4025.8	-0.00134923	0	
315.99	0.35863736	0.37994383	845.99	0.08136385	0.07917367	1375.98	0.10010185	0.0964576	1905.99	-0.00725061	0	2435.98	0.05169188	0.05051808	2966.01	0.01527048	0.01713005	3496	0.01944396	0.01756998	4026	-0.00038872	0	
316.19	0.35870018	0.38010833	846.19	0.08139723	0.07928875	1376.18	0.09994843	0.09658834	1906.19	-0.00757928	0	2436.18	0.05183478	0.05051927	2966.21	0.01516286	0.0171372	3496.2	0.01960853	0.01756998	4026.2	0.00080375	0	
316.39	0.35906843	0.38027217	846.39	0.08193231	0.07940376	1376.38	0.09985737	0.09671898	1906.39	-0.0071607	0	2436.38	0.05164723	0.05052045	2966.41	0.01531216	0.01714431	3496.4	0.01900451	0.01756998	4026.4	0.00068756	0	
316.59	0.36066841	0.38043535	846.59	0.0817037	0.07951871	1376.58	0.10004984	0.09684952	1906.59	-0.00723589	0	2436.58	0.05207592	0.05052162	2966.61	0.01593197	0.0171514	3496.6	0.01868116	0.01756998	4026.6	0.00082016	0	
316.79	0.36183536	0.38059788	846.79	0.08155164	0.07963359	1376.78	0.09998534	0.09697995	1906.79	-0.00739414	0	2436.78	0.05258226	0.05052277	2966.81	0.01608594	0.01715846	3496.8	0.01922613	0.01756998	4026.8	-0.00010574	0	
316.99	0.36249357	0.38075976	846.99	0.08095177	0.07974841	1376.98	0.09996405	0.09711027	1906.99	-0.00835602	0	2436.98	0.05336649	0.05052392	2967.01	0.01633347	0.01716548	3497	0.01832249	0.01756998	4027	0.00063727	0	
317.19	0.36333249	0.38092099	847.19	0.08135396	0.07986316	1377.18	0.09994253	0.0972405	1907.19	-0.00824545	0	2437.18	0.05293016	0.05052505	2967.21	0.01606862	0.01717248	3497.2	0.01828182	0.01756998	4027.2	0.00051951	0	
317.39	0.36343248	0.38108158	847.39	0.0819118	0.07997784	1377.38	0.10014245	0.09737061	1907.39	-0.0083384	0	2437.38	0.05306491	0.05052617	2967.41	0.01627458	0.01717945	3497.4	0.01833923	0.01756998	4027.4	-0.00002353	0	
317.59	0.36366426	0.38124152	847.59	0.08233691	0.08009246	1377.58	0.10015819	0.09750063	1907.59	-0.00757991	0	2437.58	0.05266645	0.05052728	2967.61	0.01643914	0.0171864	3497.6	0.01860072	0.01756998	4027.6	-0.00030436	0	
317.79	0.36365283	0.38140082	847.79	0.08307955	0.08020701	1377.78	0.10059764	0.09763054	1907.79	-0.00712331	0	2437.78	0.05313039	0.05052837	2967.81	0.01613718	0.01719331	3497.8	0.01755081	0.01756998	4027.8	0.00010092	0	
317.99	0.36343067	0.38155949	847.99	0.08351815	0.0803215	1377.98	0.10117491	0.09776035	1907.99	-0.0080376	0	2437.98	0.05321154	0.05052946	2968.01	0.01675092	0.0172002	3498	0.01749972	0.01756998	4028	0.00017109	0	
318.19	0.36349706	0.38171751	848.19	0.08387428	0.08043592	1378.18	0.10184793	0.09789005	1908.19	-0.00783791	0	2438.18	0.05297436	0.05053053	2968.21	0.01628102	0.01720705	3498.2	0.01759898	0.01756998	4028.2	0.00007209	0	
318.39	0.36428771	0.38187491	848.39	0.08393125	0.08055028	1378.38	0.10162136	0.09801965	1908.39	-0.00807234	0	2438.38	0.05346819	0.05053159	2968.41	0.01618752	0.01721388	3498.4	0.01664371	0.01756998	4028.4	-0.00049926	0	
318.59	0.36485025	0.38203168	848.59	0.0840692	0.08066457	1378.58	0.10202535	0.09814915	1908.59	-0.00904849	0	2438.58	0.05403257	0.05053264	2968.61	0.01611829	0.01722068	3498.6	0.01621578	0.01756998	4028.6	-0.0002724	0	
318.79	0.36420988	0.38218781	848.79	0.08398426	0.0807788	1378.78	0.10201803	0.09827855	1908.79	-0.01026215	0	2438.78	0.05427906	0.05053368	2968.81	0.01573957	0.01722746	3498.8	0.01642034	0.01756998	4028.8	-0.00041545	0	
318.99	0.36352725	0.38234333	848.99	0.08501208	0.08089296	1378.98	0.10179176	0.09840784	1908.99	-0.00978507	0	2438.98	0.05440411	0.05053471	2969.01	0.01600425	0.0172342	3499	0.01653106	0.01756998	4029	-0.00009256	0	
319.19	0.36364604	0.38249822	849.19	0.08466198	0.08100706	1379.18	0.10239911	0.09853702	1909.19	-0.01036373	0	2439.18	0.05513072	0.05053573	2969.21	0.01627593	0.01724092	3499.2	0.01638875	0.01756998	4029.2	0.00021428	0	
319.39	0.36334797	0.38265249	849.39	0.08440349	0.08112109	1379.38	0.10198444	0.09866611	1909.39	-0.01022894	0	2439.38	0.05630701	0.05053674	2969.41	0.01663691	0.01724761	3499.4	0.01692758	0.01756998	4029.4	0.00038508	0	
319.59	0.36326523	0.38280614	849.59	0.08479891	0.08123505	1379.58	0.10174312	0.09879509	1909.59	-0.01041432	0	2439.58	0.05570771	0.05053774	2969.61	0.01668251	0.01725427	3499.6	0.017004	0.01756998	4029.6	0.00042185	0	
319.79	0.36404642	0.38295918	849.79	0.08488842	0.08134895	1379.78	0.10248949	0.09892397	1909.79	-0.00999788	0	2439.78	0.05675241	0.05053872	2969.81	0.01620016	0.01726091	3499.8	0.01803797	0.01756998	4029.8	0.00069095	0	
319.99	0.36334744	0.3831116	849.99	0.0848449	0.08146279	1379.98	0.1031322	0.09905275	1909.99	-0.00939502	0	2439.98	0.05624217	0.0505397	2970.01	0.01580312	0.01726752	3500	0.01812351	0.01756998	4030	0.00139996	0	
320.19	0.36428509	0.38326341	850.19	0.08478012	0.08157656	1380.18	0.10383179	0.09918142	1910.19	-0.01039668	0	2440.18	0.0558796	0.05054067	2970.21	0.01509522	0.0172741	3500.2	0.01898662	0.01756998	4030.2	0.00129534	0	
320.39	0.36528247	0.38341462	850.39	0.08537994	0.08169026	1380.38	0.1046848	0.09930999	1910.39	-0.00986577	0	2440.38	0.05523452	0.05054162	2970.41	0.01621032	0.01728065	3500.4	0.01978389	0.01756998	4030.4	0.00071524	0	
320.59	0.36655662	0.38356522	850.59	0.08538774	0.0818039	1380.58	0.10461677	0.09943846	1910.59	-0.01062401	0	2440.58	0.0546366	0.05054257	2970.61	0.01685958	0.01728718	3500.6	0.02049038	0.01756998	4030.6	0.00051691	0	
320.79	0.36665768	0.38371522	850.79	0.08539522	0.08191748	1380.78	0.10435548	0.09956683	1910.79	-0.01068099	0	2440.78	0.05400498	0.05054351	2970.81	0.0169011	0.01729368	3500.8	0.02185259	0.01756998	4030.8	0.00004563	0	
320.99	0.36613131	0.38386461	850.99	0.08412548	0.08203099	1380.98	0.10480366	0.09969509	1910.99	-0.01088992	0	2440.98	0.05301179	0.05054443	2971.01	0.01791505	0.01730015	3501	0.02131068	0.01756998	4031	0.00002605	0	
321.19	0.36667541	0.38401341	851.19	0.08439716	0.08214444	1381.18	0.10454176	0.09982325	1911.19	-0.01049012	0	2441.18	0.05272866	0.05054535	2971.21	0.01868098	0.0173066	3501.2	0.02198864	0.01756998	4031.2	0.00019387	0	
321.39	0.36726917	0.38416161	851.39	0.08447118	0.08225782	1381.38	0.10464686	0.09995131	1911.39	-0.01113477	0	2441.38	0.05214343	0.05054626	2971.41	0.01955088	0.01731302	3501.4	0.02218661	0.01756998	4031.4	0.00074512	0	
321.59	0.36722647	0.38430922	851.59	0.08438943	0.08237113	1381.58	0.10499297	0.10007927	1911.59	-0.01141648	0	2441.58	0.05181878	0.05054715	2971.61	0.0202557	0.01731942	3501.6	0.02258214	0.01756998	4031.6	0.00129128	0	
321.79	0.36725081	0.38445624	851.79	0.08475356	0.08248438	1381.78	0.1040111	0.10020712	1911.79	-0.01189023	0	2441.78	0.05215465	0.05054804	2971.81	0.01992751	0.01732579	3501.8	0.02206037	0.01756998	4031.8	0.00234878	0	
321.99	0.36768042	0.38460267	851.99	0.08495695	0.08259757	1381.98	0.10379109	0.10033488	1911.99	-0.01187311	0	2441.98	0.05156805	0.05054892	2972.01	0.02002257	0.01733213	3502	0.02250676	0.01756998	4032	0.00278733	0	
322.19	0.36896023	0.38474851	852.19	0.08483559	0.08271069	1382.18	0.10382889	0.10046253	1912.19	-0.01069984	0	2442.18	0.05072914	0.05054979	2972.21	0.02001811	0.01733844	3502.2	0.02233152	0.01756998	4032.2	0.00255543	0	
322.39	0.36901445	0.38489377	852.39	0.08455409	0.08282375	1382.38	0.10269029	0.10059008	1912.39	-0.01069482	0	2442.38	0.05066412	0.05055065	2972.41	0.01954758	0.01734474	3502.4	0.0211071	0.01756998	4032.4	0.00220315	0	
322.59	0.36871949	0.38503845	852.59	0.08542677	0.08293674	1382.58	0.10309446	0.10071753	1912.59	-0.01055066	0	2442.58	0.05090062	0.05055151	2972.61	0.01966484	0.017351	3502.6	0.02111294	0.01756998	4032.6	0.00297178	0	
322.79	0.36818889	0.38518255	852.79	0.08644241	0.08304966	1382.78	0.1022024	0.10084487	1912.79	-0.00962284	0	2442.78	0.05099384	0.05055235	2972.81	0.0194926	0.01735724	3502.8	0.02087333	0.01756998	4032.8	0.00321865	0	
322.99	0.36762143	0.38532607	852.99	0.08567002	0.08316253	1382.98	0.10244833	0.10097212	1912.99	-0.00838979	0	2442.98	0.05169981	0.05055318	2973.01	0.01911287	0.01736345	3503	0.02055121	0.01756998	4033	0.00340705	0	
323.19	0.36651718	0.38546902	853.19	0.08518336	0.08327532	1383.18	0.10239453	0.10109926	1913.19	-0.00759619	0	2443.18	0.05253984	0.05055401	2973.21	0.01896259	0.01736964	3503.2	0.02040763	0.01756998	4033.2	0.002652	0	
323.39	0.36615761	0.38561139	853.39	0.08452582	0.08338806	1383.38	0.10218257	0.1012263	1913.39	-0.00724772	0	2443.38	0.05255745	0.05055482	2973.41	0.01847605	0.0173758	3503.4	0.02042695	0.01756998	4033.4	0.00200708	0	
323.59	0.36599317	0.38575319	853.59	0.08443161	0.08350073	1383.58	0.10238076	0.10135325	1913.59	-0.00678717	0	2443.58	0.05205988	0.05055563	2973.61	0.01723131	0.01738194	3503.6	0.0200639	0.01756998	4033.6	0.00150001	0	
323.79	0.36591238	0.38589443	853.79	0.08482085	0.08361333	1383.78	0.10290223	0.10148008	1913.79	-0.0054563	0	2443.78	0.05221125	0.05055643	2973.81	0.01662951	0.01738805	3503.8	0.02043171	0.01756998	4033.8	0.00151529	0	
323.99	0.36583378	0.3860351	853.99	0.08509305	0.08372587	1383.98	0.10423684	0.10160682	1913.99	-0.00568424	0	2443.98	0.05192171	0.05055722	2974.01	0.01582222	0.01739414	3504	0.01990564	0.01756998	4034	0.00114631	0	
324.19	0.36678673	0.38617521	854.19	0.08556484	0.08383835	1384.18	0.10499806	0.10173346	1914.19	-0.00627458	0	2444.18	0.05168633	0.05055801	2974.21	0.01606183	0.0174002	3504.2	0.01995036	0.01756998	4034.2	0.00035938	0	
324.39	0.36663258	0.38631475	854.39	0.08645495	0.08395076	1384.38	0.1052656	0.10186	1914.39	-0.0062619	0	2444.38	0.05096119	0.05055878	2974.41	0.01706494	0.01740624	3504.4	0.0203213	0.01756998	4034.4	0.00027327	0	
324.59	0.36725431	0.38645374	854.59	0.08617992	0.08406311	1384.58	0.10524218	0.10198643	1914.59	-0.00683577	0	2444.58	0.0511637	0.05055955	2974.61	0.01689111	0.01741225	3504.6	0.02047454	0.01756998	4034.6	-0.00004843	0	
324.79	0.36641046	0.38659217	854.79	0.08603587	0.08417539	1384.78	0.1063552	0.10211277	1914.79	-0.00766554	0	2444.78	0.05141078	0.05056031	2974.81	0.01709151	0.01741824	3504.8	0.02086349	0.01756998	4034.8	0.00013224	0	
324.99	0.36698716	0.38673005	854.99	0.08611207	0.08428761	1384.98	0.10756964	0.102239	1914.99	-0.00871547	0	2444.98	0.05167793	0.05056106	2975.01	0.01809167	0.0174242	3505	0.02045677	0.01756998	4035	-0.00052988	0	
325.19	0.36846001	0.38686737	855.19	0.08659478	0.08439976	1385.18	0.10747092	0.10236514	1915.19	-0.00984374	0	2445.18	0.05156155	0.0505618	2975.21	0.01853634	0.01743014	3505.2	0.02063881	0.01756998	4035.2	-0.0003259	0	
325.39	0.3685851	0.38700415	855.39	0.08675073	0.08451186	1385.38	0.10803405	0.10249117	1915.39	-0.01123422	0	2445.38	0.05092687	0.05056254	2975.41	0.01842499	0.01743606	3505.4	0.02169315	0.01756998	4035.4	0.00009255	0	
325.59	0.36935487	0.38714037	855.59	0.08713674	0.08462388	1385.58	0.10807591	0.1026171	1915.59	-0.01174857	0	2445.58	0.05090492	0.05056327	2975.61	0.01816997	0.01744195	3505.6	0.02142016	0.01756998	4035.6	0.00012596	0	
325.79	0.37043304	0.38727605	855.79	0.08759022	0.08473584	1385.78	0.10819663	0.10274293	1915.79	-0.01198719	0	2445.78	0.05102559	0.05056399	2975.81	0.01732399	0.01744781	3505.8	0.02059669	0.01756998	4035.8	0.00133819	0	
325.99	0.37159864	0.38741119	855.99	0.08792859	0.08484774	1385.98	0.10913446	0.10286866	1915.99	-0.01105175	0	2445.98	0.05032355	0.0505647	2976.01	0.01665955	0.01745366	3506	0.02028048	0.01756998	4036	0.00149641	0	
326.19	0.37194737	0.38754579	856.19	0.08735514	0.08495958	1386.18	0.10945365	0.1029943	1916.19	-0.01098385	0	2446.18	0.05049217	0.0505654	2976.21	0.01687995	0.01745948	3506.2	0.02001924	0.01756998	4036.2	0.00093639	0	
326.39	0.37171625	0.38767985	856.39	0.08721991	0.08507135	1386.38	0.10909452	0.10311983	1916.39	-0.01111039	0	2446.38	0.0513536	0.0505661	2976.41	0.01610269	0.01746527	3506.4	0.01901521	0.01756998	4036.4	0.00114605	0	
326.59	0.37134076	0.38781337	856.59	0.08732341	0.08518305	1386.58	0.10972565	0.10324526	1916.59	-0.0104792	0	2446.58	0.05187234	0.05056679	2976.61	0.01607881	0.01747104	3506.6	0.01939226	0.01756998	4036.6	0.00219324	0	
326.79	0.37128087	0.38794635	856.79	0.08743348	0.0852947	1386.78	0.10964267	0.10337059	1916.79	-0.01026808	0	2446.78	0.05218961	0.05056747	2976.81	0.01646388	0.01747679	3506.8	0.0189671	0.01756998	4036.8	0.00159094	0	
326.99	0.37079546	0.38807881	856.99	0.08590465	0.08540628	1386.98	0.10992365	0.10349582	1916.99	-0.00977541	0	2446.98	0.05327379	0.05056815	2977.01	0.01574586	0.01748251	3507	0.01895853	0.01756998	4037	0.00146062	0	
327.19	0.37016414	0.38821073	857.19	0.08714768	0.08551779	1387.18	0.10911728	0.10362095	1917.19	-0.00908625	0	2447.18	0.05332046	0.05056882	2977.21	0.01579739	0.01748821	3507.2	0.0193124	0.01756998	4037.2	0.00073685	0	
327.39	0.37069029	0.38834213	857.39	0.08618021	0.08562924	1387.38	0.10806419	0.10374598	1917.39	-0.00915411	0	2447.38	0.05312028	0.05056948	2977.41	0.01617868	0.01749389	3507.4	0.0188333	0.01756998	4037.4	0.00040619	0	
327.59	0.37128746	0.38847299	857.59	0.08638908	0.08574063	1387.58	0.10694862	0.10387092	1917.59	-0.00853037	0	2447.58	0.05389867	0.05057014	2977.61	0.01600198	0.01749954	3507.6	0.01846591	0.01756998	4037.6	0.00014439	0	
327.79	0.37060509	0.38860334	857.79	0.08707508	0.08585195	1387.78	0.10667424	0.10399575	1917.79	-0.00811383	0	2447.78	0.05380642	0.05057078	2977.81	0.01634221	0.01750517	3507.8	0.01829305	0.01756998	4037.8	0.00023619	0	
327.99	0.37222247	0.38873316	857.99	0.0875027	0.08596321	1387.98	0.10616578	0.10412048	1917.99	-0.00833816	0	2447.98	0.0539015	0.05057143	2978.01	0.01650681	0.01751078	3508	0.0177717	0.01756998	4038	-0.00013187	0	
328.19	0.37257508	0.38886247	858.19	0.08872349	0.08607441	1388.18	0.10544149	0.10424512	1918.19	-0.00884651	0	2448.18	0.05291406	0.05057206	2978.21	0.01734989	0.01751636	3508.2	0.01755048	0.01756998	4038.2	-0.0012577	0	
328.39	0.37288632	0.38899125	858.39	0.08971936	0.08618554	1388.38	0.10490347	0.10436965	1918.39	-0.00903787	0	2448.38	0.05314836	0.05057269	2978.41	0.01825095	0.01752192	3508.4	0.01744956	0.01756998	4038.4	-0.00125125	0	
328.59	0.37377932	0.38911952	858.59	0.08979609	0.08629661	1388.58	0.10458665	0.10449408	1918.59	-0.00925047	0	2448.58	0.0534673	0.05057331	2978.61	0.018867	0.01752746	3508.6	0.01737707	0.01756998	4038.6	-0.00182163	0	
328.79	0.37436886	0.38924728	858.79	0.09076396	0.08640762	1388.78	0.10434686	0.10461842	1918.79	-0.01011335	0	2448.78	0.05331443	0.05057392	2978.81	0.01962266	0.01753298	3508.8	0.01772846	0.01756998	4038.8	-0.00136579	0	
328.99	0.37557036	0.38937452	858.99	0.09118249	0.08651856	1388.98	0.1048312	0.10474266	1918.99	-0.00973869	0	2448.98	0.05228784	0.05057453	2979.01	0.02035435	0.01753847	3509	0.01805361	0.01756998	4039	-0.00216471	0	
329.19	0.37625071	0.38950126	859.19	0.09092502	0.08662944	1389.18	0.10487085	0.10486679	1919.19	-0.00974212	0	2449.18	0.05136924	0.05057514	2979.21	0.01997344	0.01754394	3509.2	0.01864694	0.01756998	4039.2	-0.00187306	0	
329.39	0.37606128	0.38962748	859.39	0.09047064	0.08674026	1389.38	0.1050964	0.10499083	1919.39	-0.00876744	0	2449.38	0.05117142	0.05057573	2979.41	0.01949527	0.01754939	3509.4	0.0189147	0.01756998	4039.4	-0.00114051	0	
329.59	0.37662787	0.38975321	859.59	0.08957006	0.08685101	1389.58	0.10535205	0.10511477	1919.59	-0.00805605	0	2449.58	0.05069867	0.05057632	2979.61	0.01948426	0.01755482	3509.6	0.01850948	0.01756998	4039.6	-0.00067659	0	
329.79	0.37706396	0.38987843	859.79	0.08929828	0.0869617	1389.78	0.105725	0.10523861	1919.79	-0.00768645	0	2449.78	0.05034694	0.0505769	2979.81	0.0192269	0.01756022	3509.8	0.01883885	0.01756998	4039.8	-0.00043151	0	
329.99	0.37738758	0.39000314	859.99	0.08880074	0.08707232	1389.98	0.10651956	0.10536235	1919.99	-0.00737741	0	2449.98	0.0504155	0.05057748	2980.01	0.01938168	0.0175656	3510	0.01946001	0.01756998	4040	-0.00036413	0	
330.19	0.37687634	0.39012736	860.19	0.08815736	0.08718288	1390.18	0.10654504	0.105486	1920.19	-0.00781223	0	2450.18	0.05090675	0.05057805	2980.21	0.01999008	0.01757096	3510.2	0.01986602	0.01756998	4040.2	-0.00031304	0	
330.39	0.37667605	0.39025108	860.39	0.08818318	0.08729338	1390.38	0.10661876	0.10560954	1920.39	-0.00780766	0	2450.38	0.05112605	0.05057862	2980.41	0.01908566	0.0175763	3510.4	0.01954513	0.01756998	4040.4	0.0001618	0	
330.59	0.37580267	0.39037431	860.59	0.08869115	0.08740382	1390.58	0.1068254	0.10573299	1920.59	-0.00750172	0	2450.58	0.05202171	0.05057918	2980.61	0.01862274	0.01758162	3510.6	0.02073686	0.01756998	4040.6	0.00155052	0	
330.79	0.37610069	0.39049704	860.79	0.08931046	0.08751419	1390.78	0.10803463	0.10585634	1920.79	-0.00753761	0	2450.78	0.05288436	0.05057973	2980.81	0.01898189	0.01758691	3510.8	0.02064077	0.01756998	4040.8	0.00119119	0	
330.99	0.37675535	0.39061928	860.99	0.08854593	0.0876245	1390.98	0.10765664	0.10597959	1920.99	-0.00729335	0	2450.98	0.05418567	0.05058028	2981.01	0.01848265	0.01759218	3511	0.02080891	0.01756998	4041	0.0020343	0	
331.19	0.377292	0.39074103	861.19	0.08867102	0.08773475	1391.18	0.10784515	0.10610274	1921.19	-0.00733926	0	2451.18	0.05453335	0.05058082	2981.21	0.01794865	0.01759743	3511.2	0.02140584	0.01756998	4041.2	0.00212316	0	
331.39	0.37766031	0.39086229	861.39	0.08777871	0.08784493	1391.38	0.10819819	0.10622579	1921.39	-0.00735148	0	2451.38	0.05441892	0.05058136	2981.41	0.01747646	0.01760266	3511.4	0.02121534	0.01756998	4041.4	0.00161037	0	
331.59	0.37840942	0.39098307	861.59	0.08882617	0.08795505	1391.58	0.10938264	0.10634875	1921.59	-0.00764888	0	2451.58	0.05587186	0.05058189	2981.61	0.01704271	0.01760787	3511.6	0.02138887	0.01756998	4041.6	0.00186357	0	
331.79	0.37783573	0.39110336	861.79	0.08956634	0.08806511	1391.78	0.11037862	0.1064716	1921.79	-0.00829892	0	2451.78	0.05511745	0.05058242	2981.81	0.01683864	0.01761306	3511.8	0.02093222	0.01756998	4041.8	0.00180503	0	
331.99	0.3787451	0.39122318	861.99	0.09062022	0.0881751	1391.98	0.10992883	0.10659436	1921.99	-0.00885322	0	2451.98	0.05492467	0.05058293	2982.01	0.01752152	0.01761822	3512	0.02048519	0.01756998	4042	0.00116898	0	
332.19	0.37804058	0.39134251	862.19	0.09129297	0.08828504	1392.18	0.11052996	0.10671702	1922.19	-0.00960912	0	2452.18	0.05415935	0.05058345	2982.21	0.01827788	0.01762336	3512.2	0.01969245	0.01756998	4042.2	0.00084163	0	
332.39	0.37872516	0.39146136	862.39	0.09195665	0.0883949	1392.38	0.11112668	0.10683959	1922.39	-0.00985191	0	2452.38	0.05456549	0.05058396	2982.41	0.01932793	0.01762849	3512.4	0.01944307	0.01756998	4042.4	0.00137631	0	
332.59	0.37861114	0.39157974	862.59	0.092627	0.08850471	1392.58	0.11119839	0.10696205	1922.59	-0.00991893	0	2452.58	0.05313454	0.05058446	2982.61	0.01892887	0.01763359	3512.6	0.01953735	0.01756998	4042.6	0.00091952	0	
332.79	0.37894923	0.39169765	862.79	0.09291193	0.08861445	1392.78	0.11107459	0.10708442	1922.79	-0.00929273	0	2452.78	0.05308807	0.05058496	2982.81	0.01900977	0.01763867	3512.8	0.01927099	0.01756998	4042.8	0.00078625	0	
332.99	0.3788804	0.39181508	862.99	0.09162371	0.08872413	1392.98	0.11184643	0.10720669	1922.99	-0.00846629	0	2452.98	0.05298971	0.05058545	2983.01	0.0193816	0.01764373	3513	0.01890762	0.01756998	4043	-0.0005196	0	
333.19	0.37902076	0.39193204	863.19	0.09118812	0.08883375	1393.18	0.11149317	0.10732886	1923.19	-0.00827944	0	2453.18	0.0526069	0.05058594	2983.21	0.01852993	0.01764877	3513.2	0.01882122	0.01756998	4043.2	-0.00072379	0	
333.39	0.37849173	0.39204853	863.39	0.09030044	0.08894331	1393.38	0.11110756	0.10745094	1923.39	-0.00797145	0	2453.38	0.05257992	0.05058642	2983.41	0.01816217	0.01765379	3513.4	0.01855108	0.01756998	4043.4	-0.00094333	0	
333.59	0.37817778	0.39216456	863.59	0.08988356	0.0890528	1393.58	0.11153527	0.10757292	1923.59	-0.00843238	0	2453.58	0.052154	0.0505869	2983.61	0.01793642	0.01765879	3513.6	0.01845275	0.01756998	4043.6	-0.00088352	0	
333.79	0.37835178	0.39228012	863.79	0.08977259	0.08916223	1393.78	0.11139134	0.1076948	1923.79	-0.00811093	0	2453.78	0.05240373	0.05058738	2983.81	0.01830177	0.01766376	3513.8	0.01863127	0.01756998	4043.8	-0.00100785	0	
333.99	0.37799362	0.39239522	863.99	0.09024135	0.0892716	1393.98	0.11249727	0.10781658	1923.99	-0.00831685	0	2453.98	0.05310863	0.05058784	2984.01	0.01771547	0.01766872	3514	0.01827417	0.01756998	4044	-0.00072821	0	
334.19	0.37810471	0.39250986	864.19	0.09032446	0.0893809	1394.18	0.11211234	0.10793827	1924.19	-0.00751412	0	2454.18	0.05314119	0.05058831	2984.21	0.01740871	0.01767366	3514.2	0.01809508	0.01756998	4044.2	-0.00080751	0	
334.39	0.37784336	0.39262404	864.39	0.09065026	0.08949014	1394.38	0.11237271	0.10805986	1924.39	-0.00777738	0	2454.38	0.05467013	0.05058876	2984.41	0.01691406	0.01767857	3514.4	0.01772933	0.01756998	4044.4	-0.00144958	0	
334.59	0.37790863	0.39273777	864.59	0.0901407	0.08959932	1394.58	0.11294337	0.10818135	1924.59	-0.00737127	0	2454.58	0.05625232	0.05058922	2984.61	0.01701381	0.01768347	3514.6	0.01860228	0.01756998	4044.6	-0.00127268	0	
334.79	0.37877814	0.39285103	864.79	0.09028624	0.08970844	1394.78	0.11361139	0.10830275	1924.79	-0.00745035	0	2454.78	0.05714227	0.05058967	2984.81	0.01758452	0.01768835	3514.8	0.0175859	0.01756998	4044.8	-0.00119351	0	
334.99	0.37897627	0.39296385	864.99	0.09032172	0.0898175	1394.98	0.1134355	0.10842404	1924.99	-0.00771172	0	2454.98	0.05756909	0.05059011	2985.01	0.01628615	0.0176932	3515	0.01756651	0.01756998	4045	-0.00042012	0	
335.19	0.37962174	0.39307621	865.19	0.09046392	0.08992649	1395.18	0.11450127	0.10854525	1925.19	-0.00776924	0	2455.18	0.05748901	0.05059055	2985.21	0.01567255	0.01769804	3515.2	0.01739693	0.01756998	4045.2	0.00002861	0	
335.39	0.37903932	0.39318812	865.39	0.09074596	0.09003542	1395.38	0.11506207	0.10866635	1925.39	-0.00773164	0	2455.38	0.05735174	0.05059098	2985.41	0.0166421	0.01770286	3515.4	0.01719286	0.01756998	4045.4	-0.00013842	0	
335.59	0.37948046	0.39329959	865.59	0.09138209	0.09014429	1395.58	0.11547535	0.10878736	1925.59	-0.00857224	0	2455.58	0.05808702	0.05059142	2985.61	0.01723418	0.01770765	3515.6	0.01714128	0.01756998	4045.6	0.00021181	0	
335.79	0.37854078	0.39341061	865.79	0.09198034	0.09025309	1395.78	0.11569539	0.10890827	1925.79	-0.00899867	0	2455.78	0.05748416	0.05059184	2985.81	0.01704861	0.01771243	3515.8	0.01607108	0.01756998	4045.8	0.00015455	0	
335.99	0.37827191	0.39352118	865.99	0.09280826	0.09036184	1395.98	0.11480167	0.10902909	1925.99	-0.00939522	0	2455.98	0.05670114	0.05059226	2986.01	0.01751627	0.01771719	3516	0.01607099	0.01756998	4046	0.00000952	0	
336.19	0.37832756	0.39363131	866.19	0.09281624	0.09047052	1396.18	0.11487708	0.10914981	1926.19	-0.00884438	0	2456.18	0.05570939	0.05059268	2986.21	0.01824544	0.01772193	3516.2	0.01637524	0.01756998	4046.2	0.00053254	0	
336.39	0.37952706	0.393741	866.39	0.092761	0.09057914	1396.38	0.11406844	0.10927043	1926.39	-0.00875395	0	2456.38	0.05484883	0.05059309	2986.41	0.01824045	0.01772665	3516.4	0.01651481	0.01756998	4046.4	0.00052181	0	
336.59	0.37984154	0.39385025	866.59	0.09265416	0.09068769	1396.58	0.11363006	0.10939096	1926.59	-0.00854649	0	2456.58	0.05445849	0.0505935	2986.61	0.01781915	0.01773135	3516.6	0.01639707	0.01756998	4046.6	-0.00088433	0	
336.79	0.38023526	0.39395906	866.79	0.09162529	0.09079619	1396.78	0.11315874	0.10951139	1926.79	-0.00858231	0	2456.78	0.05546017	0.0505939	2986.81	0.01800744	0.01773603	3516.8	0.01651357	0.01756998	4046.8	-0.00146708	0	
336.99	0.38032761	0.39406744	866.99	0.0905813	0.09090462	1396.98	0.113457	0.10963173	1926.99	-0.0088388	0	2456.98	0.05530014	0.0505943	2987.01	0.0177073	0.01774069	3517	0.01741294	0.01756998	4047	-0.00193869	0	
337.19	0.38100889	0.39417538	867.19	0.09089289	0.09101299	1397.18	0.11321256	0.10975197	1927.19	-0.00896899	0	2457.18	0.05450526	0.0505947	2987.21	0.01749993	0.01774533	3517.2	0.0174782	0.01756998	4047.2	-0.00141274	0	
337.39	0.38115616	0.39428289	867.39	0.09086945	0.0911213	1397.38	0.1129636	0.10987211	1927.39	-0.00948652	0	2457.38	0.05455451	0.05059509	2987.41	0.01789378	0.01774995	3517.4	0.01754897	0.01756998	4047.4	-0.00105342	0	
337.59	0.38161468	0.39438997	867.59	0.09056246	0.09122955	1397.58	0.11351766	0.10999216	1927.59	-0.01012011	0	2457.58	0.05398024	0.05059548	2987.61	0.01768846	0.01775456	3517.6	0.01730525	0.01756998	4047.6	-0.00168359	0	
337.79	0.38256733	0.39449662	867.79	0.09057253	0.09133773	1397.78	0.11378399	0.11011211	1927.79	-0.00990321	0	2457.78	0.05415867	0.05059586	2987.81	0.01756638	0.01775914	3517.8	0.01807449	0.01756998	4047.8	-0.00168458	0	
337.99	0.38363783	0.39460285	867.99	0.09164186	0.09144585	1397.98	0.11449716	0.11023197	1927.99	-0.00984163	0	2457.98	0.05435568	0.05059624	2988.01	0.0173268	0.01776371	3518	0.01815812	0.01756998	4048	-0.00152769	0	
338.19	0.3848796	0.39470865	868.19	0.09164186	0.09155392	1398.18	0.11444714	0.11035173	1928.19	-0.01012557	0	2458.18	0.05375018	0.05059662	2988.21	0.01789525	0.01776826	3518.2	0.0192206	0.01756998	4048.2	-0.00159604	0	
338.39	0.38509989	0.39481402	868.39	0.09177984	0.09166192	1398.38	0.11459208	0.1104714	1928.39	-0.01091835	0	2458.38	0.05509435	0.05059699	2988.41	0.01735644	0.01777278	3518.4	0.01975047	0.01756998	4048.4	-0.00116794	0	
338.59	0.38549617	0.39491898	868.59	0.09134557	0.09176985	1398.58	0.11526561	0.11059097	1928.59	-0.01053363	0	2458.58	0.05502968	0.05059735	2988.61	0.01755602	0.01777729	3518.6	0.02072684	0.01756998	4048.6	-0.00065396	0	
338.79	0.38620533	0.39502351	868.79	0.09198478	0.09187773	1398.78	0.11531712	0.11071044	1928.79	-0.01017594	0	2458.78	0.05504905	0.05059772	2988.81	0.01695906	0.01778179	3518.8	0.0206102	0.01756998	4048.8	0.00022955	0	
338.99	0.38631944	0.39512763	868.99	0.09178828	0.09198554	1398.98	0.11535783	0.11082982	1928.99	-0.01011404	0	2458.98	0.05486182	0.05059808	2989.01	0.01625647	0.01778626	3519	0.0208015	0.01756998	4049	0.00024661	0	
339.19	0.38686354	0.39523132	869.19	0.0910837	0.0920933	1399.18	0.1151419	0.1109491	1929.19	-0.0094148	0	2459.18	0.05514696	0.05059843	2989.21	0.01695865	0.01779072	3519.2	0.02062138	0.01756998	4049.2	0.00119062	0	
339.39	0.38621159	0.39533461	869.39	0.09109274	0.09220099	1399.38	0.11506423	0.11106829	1929.39	-0.00923424	0	2459.38	0.05524398	0.05059879	2989.41	0.01771196	0.01779515	3519.4	0.0211978	0.01756998	4049.4	0.00084466	0	
339.59	0.38623264	0.39543748	869.59	0.09208505	0.09230862	1399.58	0.11503151	0.11118739	1929.59	-0.00943295	0	2459.58	0.05486964	0.05059913	2989.61	0.01725207	0.01779957	3519.6	0.02082292	0.01756998	4049.6	0.00010993	0	
339.79	0.38583011	0.39553993	869.79	0.09212374	0.09241619	1399.78	0.11406162	0.11130639	1929.79	-0.00935177	0	2459.78	0.05463576	0.05059948	2989.81	0.01622782	0.01780397	3519.8	0.02028918	0.01756998	4049.8	-0.00003947	0	
339.99	0.38517188	0.39564198	869.99	0.0918469	0.09252369	1399.98	0.11241408	0.11142529	1929.99	-0.00969513	0	2459.98	0.05440749	0.05059982	2990.01	0.01577947	0.01780835	3520	0.01999781	0.01756998	4050	-0.00007125	0	
340.19	0.38524826	0.39574362	870.19	0.09148527	0.09263114	1400.18	0.11176777	0.1115441	1930.19	-0.00912101	0	2460.18	0.05490884	0.05060016	2990.21	0.01595459	0.01781272	3520.2	0.02008546	0.01756998	4050.2	-0.00064288	0	
340.39	0.38611554	0.39584485	870.39	0.09185728	0.09273852	1400.38	0.11085923	0.11166282	1930.39	-0.00928706	0	2460.38	0.05483015	0.05060049	2990.41	0.01571215	0.01781707	3520.4	0.01956607	0.01756998	4050.4	-0.000939	0	
340.59	0.38573772	0.39594567	870.59	0.09290419	0.09284584	1400.58	0.11126714	0.11178144	1930.59	-0.00886702	0	2460.58	0.05513924	0.05060082	2990.61	0.01545567	0.01782139	3520.6	0.01998837	0.01756998	4050.6	-0.00215288	0	
340.79	0.38526736	0.3960461	870.79	0.09286855	0.0929531	1400.78	0.11153795	0.11189996	1930.79	-0.00887892	0	2460.78	0.05469288	0.05060115	2990.81	0.01545394	0.01782571	3520.8	0.0203969	0.01756998	4050.8	-0.00146139	0	
340.99	0.38538037	0.39614612	870.99	0.0928168	0.0930603	1400.98	0.11094503	0.11201839	1930.99	-0.00786772	0	2460.98	0.05434668	0.05060148	2991.01	0.01522214	0.01783	3521	0.01981906	0.01756998	4051	-0.00159161	0	
341.19	0.3854826	0.39624574	871.19	0.09364213	0.09316744	1401.18	0.11149464	0.11213673	1931.19	-0.00800377	0	2461.18	0.05435967	0.0506018	2991.21	0.01535057	0.01783428	3521.2	0.01878393	0.01756998	4051.2	-0.00115638	0	
341.39	0.38518747	0.39634496	871.39	0.09361614	0.09327452	1401.38	0.11173153	0.11225497	1931.39	-0.00834973	0	2461.38	0.05492561	0.05060211	2991.41	0.01568292	0.01783853	3521.4	0.0187132	0.01756998	4051.4	-0.00123167	0	
341.59	0.38611451	0.39644378	871.59	0.09368668	0.09338153	1401.58	0.11202634	0.11237312	1931.59	-0.00870897	0	2461.58	0.0547542	0.05060243	2991.61	0.01529087	0.01784277	3521.6	0.01853817	0.01756998	4051.6	-0.00179391	0	
341.79	0.38662409	0.39654221	871.79	0.09433432	0.09348849	1401.78	0.11285972	0.11249117	1931.79	-0.00899449	0	2461.78	0.05519384	0.05060274	2991.81	0.01534409	0.017847	3521.8	0.01953552	0.01756998	4051.8	-0.00051328	0	
341.99	0.38776409	0.39664024	871.99	0.09530129	0.09359538	1401.98	0.11348037	0.11260913	1931.99	-0.00924159	0	2461.98	0.05541428	0.05060305	2992.01	0.01603488	0.0178512	3522	0.01949897	0.01756998	4052	-0.00018988	0	
342.19	0.38776345	0.39673788	872.19	0.09587091	0.09370221	1402.18	0.11421583	0.112727	1932.19	-0.00992351	0	2462.18	0.05513564	0.05060335	2992.21	0.01526622	0.01785539	3522.2	0.02008023	0.01756998	4052.2	0.00039526	0	
342.39	0.38745096	0.39683513	872.39	0.09572254	0.09380898	1402.38	0.11558305	0.11284477	1932.39	-0.00984479	0	2462.38	0.05602077	0.05060365	2992.41	0.01469728	0.01785957	3522.4	0.02015911	0.01756998	4052.4	0.00066189	0	
342.59	0.38718008	0.39693199	872.59	0.09570855	0.09391569	1402.58	0.116505	0.11296245	1932.59	-0.00970244	0	2462.58	0.05572647	0.05060395	2992.61	0.01549175	0.01786372	3522.6	0.0197904	0.01756998	4052.6	0.00041526	0	
342.79	0.38810795	0.39702846	872.79	0.09429679	0.09402234	1402.78	0.1167694	0.11308003	1932.79	-0.00975648	0	2462.78	0.05599339	0.05060424	2992.81	0.0161868	0.01786786	3522.8	0.01971206	0.01756998	4052.8	0.00093044	0	
342.99	0.38812803	0.39712455	872.99	0.0941654	0.09412893	1402.98	0.1176245	0.11319752	1932.99	-0.01010346	0	2462.98	0.05613644	0.05060453	2993.01	0.01690638	0.01787198	3523	0.01932416	0.01756998	4053	0.00087247	0	
343.19	0.38844281	0.39722025	873.19	0.09405501	0.09423546	1403.18	0.11792023	0.11331492	1933.19	-0.00946871	0	2463.18	0.05634702	0.05060482	2993.21	0.01677854	0.01787608	3523.2	0.01912253	0.01756998	4053.2	0.00220121	0	
343.39	0.38759839	0.39731557	873.39	0.09452466	0.09434192	1403.38	0.1175734	0.11343222	1933.39	-0.01051706	0	2463.38	0.05537385	0.05060511	2993.41	0.01685741	0.01788017	3523.4	0.0196874	0.01756998	4053.4	0.00167616	0	
343.59	0.38743408	0.39741051	873.59	0.09457743	0.09444833	1403.58	0.117007	0.11354943	1933.59	-0.01098854	0	2463.58	0.05485765	0.05060539	2993.61	0.01630781	0.01788424	3523.6	0.01895326	0.01756998	4053.6	0.00149769	0	
343.79	0.387205	0.39750506	873.79	0.09420501	0.09455467	1403.78	0.11667354	0.11366655	1933.79	-0.01115484	0	2463.78	0.05498195	0.05060567	2993.81	0.01558594	0.01788829	3523.8	0.01889069	0.01756998	4053.8	0.00154696	0	
343.99	0.38721076	0.39759924	873.99	0.09391358	0.09466096	1403.98	0.11571207	0.11378357	1933.99	-0.01137005	0	2463.98	0.05509442	0.05060595	2994.01	0.01602041	0.01789233	3524	0.01881269	0.01756998	4054	0.00159894	0	
344.19	0.38806771	0.39769304	874.19	0.09385187	0.09476718	1404.18	0.11573712	0.1139005	1934.19	-0.01121858	0	2464.18	0.05486563	0.05060622	2994.21	0.01637919	0.01789635	3524.2	0.01922875	0.01756998	4054.2	0.0013824	0	
344.39	0.3884418	0.39778647	874.39	0.0936398	0.09487334	1404.38	0.11544242	0.11401734	1934.39	-0.0113841	0	2464.38	0.05415664	0.05060649	2994.41	0.01726446	0.01790035	3524.4	0.01942749	0.01756998	4054.4	0.00200946	0	
344.59	0.38830756	0.39787952	874.59	0.0932266	0.09497944	1404.58	0.11457952	0.11413408	1934.59	-0.01126166	0	2464.58	0.05349275	0.05060676	2994.61	0.01728153	0.01790434	3524.6	0.02039576	0.01756998	4054.6	0.00146797	0	
344.79	0.3877812	0.3979722	874.79	0.09288752	0.09508548	1404.78	0.11433733	0.11425073	1934.79	-0.01127633	0	2464.78	0.05325604	0.05060703	2994.81	0.01842766	0.01790831	3524.8	0.02001063	0.01756998	4054.8	0.00198	0	
344.99	0.38781604	0.3980645	874.99	0.09227522	0.09519146	1404.98	0.11356089	0.11436729	1934.99	-0.01136714	0	2464.98	0.05348982	0.05060729	2995.01	0.01808152	0.01791227	3525	0.01963224	0.01756998	4055	0.00136484	0	
345.19	0.38856762	0.39815644	875.19	0.09315609	0.09529738	1405.18	0.1148202	0.11448375	1935.19	-0.01161338	0	2465.18	0.05372509	0.05060755	2995.21	0.01872141	0.01791621	3525.2	0.01922098	0.01756998	4055.2	0.00187538	0	
345.39	0.38911799	0.39824801	875.39	0.09252529	0.09540324	1405.38	0.1149342	0.11460012	1935.39	-0.01092224	0	2465.38	0.05442991	0.05060781	2995.41	0.01905483	0.01792013	3525.4	0.01936217	0.01756998	4055.4	0.00145907	0	
345.59	0.39001462	0.39833921	875.59	0.09277696	0.09550904	1405.58	0.11503307	0.1147164	1935.59	-0.01064197	0	2465.58	0.05422334	0.05060806	2995.61	0.01885192	0.01792404	3525.6	0.01945613	0.01756998	4055.6	0.00131446	0	
345.79	0.38957115	0.39843005	875.79	0.09364392	0.09561478	1405.78	0.11548169	0.11483259	1935.79	-0.01137163	0	2465.78	0.05415389	0.05060831	2995.81	0.01874503	0.01792793	3525.8	0.02004194	0.01756998	4055.8	0.00114764	0	
345.99	0.38995753	0.39852053	875.99	0.09470813	0.09572046	1405.98	0.11563493	0.11494868	1935.99	-0.01139134	0	2465.98	0.05492276	0.05060856	2996.01	0.01860973	0.0179318	3526	0.01862472	0.01756998	4056	0.00084582	0	
346.19	0.38955255	0.39861064	876.19	0.0948874	0.09582607	1406.18	0.11620749	0.11506468	1936.19	-0.01163038	0	2466.18	0.05553014	0.05060881	2996.21	0.01806926	0.01793566	3526.2	0.01879329	0.01756998	4056.2	0.00109505	0	
346.39	0.38970376	0.39870039	876.39	0.09443611	0.09593163	1406.38	0.11709708	0.11518059	1936.39	-0.01114129	0	2466.38	0.05654865	0.05060905	2996.41	0.01840496	0.0179395	3526.4	0.01863205	0.01756998	4056.4	0.00132736	0	
346.59	0.38944774	0.39878978	876.59	0.09471282	0.09603713	1406.58	0.11732332	0.1152964	1936.59	-0.01117478	0	2466.58	0.05700436	0.05060929	2996.61	0.01900399	0.01794333	3526.6	0.01781906	0.01756998	4056.6	0.00111569	0	
346.79	0.39018311	0.39887881	876.79	0.09519062	0.09614256	1406.78	0.11772834	0.11541213	1936.79	-0.01128803	0	2466.78	0.0566035	0.05060953	2996.81	0.01941087	0.01794714	3526.8	0.01758296	0.01756998	4056.8	0.00136827	0	
346.99	0.39003559	0.39896749	876.99	0.09726632	0.09624794	1406.98	0.11824705	0.11552776	1936.99	-0.01122237	0	2466.98	0.05684664	0.05060977	2997.01	0.01919295	0.01795094	3527	0.01734452	0.01756998	4057	0.00254018	0	
347.19	0.38939182	0.39905581	877.19	0.09786338	0.09635325	1407.18	0.11761637	0.1156433	1937.19	-0.01019715	0	2467.18	0.0566147	0.05061	2997.21	0.01855218	0.01795472	3527.2	0.01750512	0.01756998	4057.2	0.00312408	0	
347.39	0.38846445	0.39914378	877.39	0.09826149	0.09645851	1407.38	0.11732773	0.11575874	1937.39	-0.01033228	0	2467.38	0.05653089	0.05061023	2997.41	0.01871249	0.01795848	3527.4	0.01778658	0.01756998	4057.4	0.0027262	0	
347.59	0.38855613	0.3992314	877.59	0.09869616	0.0965637	1407.58	0.11756969	0.1158741	1937.59	-0.00978374	0	2467.58	0.05661458	0.05061046	2997.61	0.01841302	0.01796223	3527.6	0.01776078	0.01756998	4057.6	0.00298339	0	
347.79	0.38836308	0.39931866	877.79	0.09869712	0.09666884	1407.78	0.11768056	0.11598936	1937.79	-0.00980179	0	2467.78	0.05679504	0.05061069	2997.81	0.01845316	0.01796597	3527.8	0.01872007	0.01756998	4057.8	0.00284864	0	
347.99	0.38977847	0.39940558	877.99	0.09943676	0.09677391	1407.98	0.11730469	0.11610453	1937.99	-0.0098388	0	2467.98	0.05657228	0.05061091	2998.01	0.01902236	0.01796968	3528	0.01896703	0.01756998	4058	0.0025506	0	
348.19	0.38975996	0.39949214	878.19	0.09960069	0.09687893	1408.18	0.11756338	0.11621961	1938.19	-0.00968387	0	2468.18	0.05728772	0.05061113	2998.21	0.0189107	0.01797339	3528.2	0.01978881	0.01756998	4058.2	0.00220962	0	
348.39	0.38982978	0.39957837	878.39	0.09991245	0.09698388	1408.38	0.11753748	0.1163346	1938.39	-0.00933309	0	2468.38	0.0566575	0.05061135	2998.41	0.01930895	0.01797708	3528.4	0.02080233	0.01756998	4058.4	0.00243151	0	
348.59	0.39047254	0.39966424	878.59	0.10025269	0.09708877	1408.58	0.11714109	0.11644949	1938.59	-0.00930392	0	2468.58	0.05685262	0.05061157	2998.61	0.01875396	0.01798075	3528.6	0.02227447	0.01756998	4058.6	0.00228947	0	
348.79	0.39090853	0.39974977	878.79	0.10128361	0.09719361	1408.78	0.11817221	0.1165643	1938.79	-0.00856925	0	2468.78	0.05644738	0.05061179	2998.81	0.01898277	0.01798441	3528.8	0.02207911	0.01756998	4058.8	0.00188302	0	
348.99	0.39205899	0.39983496	878.99	0.10182966	0.09729838	1408.98	0.11850579	0.11667901	1938.99	-0.00853301	0	2468.98	0.05628862	0.050612	2999.01	0.01843838	0.01798805	3529	0.02183153	0.01756998	4059	0.00152199	0	
349.19	0.39310911	0.39991981	879.19	0.1020294	0.0974031	1409.18	0.11935641	0.11679363	1939.19	-0.0068865	0	2469.18	0.05646685	0.05061221	2999.21	0.01856907	0.01799168	3529.2	0.02176964	0.01756998	4059.2	0.00100913	0	
349.39	0.39385531	0.40000432	879.39	0.10097665	0.09750775	1409.38	0.11993686	0.11690816	1939.39	-0.00607532	0	2469.38	0.05708649	0.05061242	2999.41	0.01718129	0.01799529	3529.4	0.02261397	0.01756998	4059.4	0.0003619	0	
349.59	0.39406477	0.40008849	879.59	0.10124972	0.09761235	1409.58	0.1199286	0.1170226	1939.59	-0.00622913	0	2469.58	0.05699093	0.05061262	2999.61	0.01677679	0.01799889	3529.6	0.02259555	0.01756998	4059.6	-0.00072605	0	
349.79	0.39418354	0.40017232	879.79	0.10102355	0.09771688	1409.78	0.11955614	0.11713694	1939.79	-0.00702387	0	2469.78	0.05756402	0.05061283	2999.81	0.01655925	0.01800247	3529.8	0.02201564	0.01756998	4059.8	-0.0011871	0	
349.99	0.39457787	0.40025582	879.99	0.10043757	0.09782136	1409.98	0.1197389	0.1172512	1939.99	-0.00748687	0	2469.98	0.05843549	0.05061303	3000.01	0.01605492	0.01800604	3530	0.02052113	0.01756998	4060	-0.00124277	0	
350.19	0.39517646	0.40033898	880.19	0.0997338	0.09792577	1410.18	0.11976532	0.11736537	1940.19	-0.00815978	0	2470.18	0.05878154	0.05061323	3000.21	0.01592653	0.0180096	3530.2	0.02119351	0.01756998	4060.2	-0.00140624	0	
350.39	0.39588907	0.40042181	880.39	0.09974857	0.09803013	1410.38	0.11988652	0.11747944	1940.39	-0.00823503	0	2470.38	0.05921995	0.05061343	3000.41	0.01536725	0.01801314	3530.4	0.02054718	0.01756998	4060.4	-0.00087727	0	
350.59	0.3954518	0.40050431	880.59	0.09944183	0.09813443	1410.58	0.12048143	0.11759342	1940.59	-0.00945532	0	2470.58	0.05852102	0.05061362	3000.61	0.01533199	0.01801666	3530.6	0.0193715	0.01756998	4060.6	-0.00068614	0	
350.79	0.39639232	0.40058648	880.79	0.09955036	0.09823866	1410.78	0.12080615	0.11770731	1940.79	-0.00984325	0	2470.78	0.05748362	0.05061382	3000.81	0.01542397	0.01802017	3530.8	0.01906451	0.01756998	4060.8	-0.00120553	0	
350.99	0.39602407	0.40066832	880.99	0.098912	0.09834284	1410.98	0.12071631	0.11782111	1940.99	-0.00959321	0	2470.98	0.05808933	0.05061401	3001.01	0.01603383	0.01802367	3531	0.0187328	0.01756998	4061	-0.0006769	0	
351.19	0.39563905	0.40074983	881.19	0.09849327	0.09844696	1411.18	0.12057414	0.11793483	1941.19	-0.00933511	0	2471.18	0.05741793	0.0506142	3001.21	0.01627671	0.01802715	3531.2	0.01902846	0.01756998	4061.2	-0.0017199	0	
351.39	0.39547828	0.40083101	881.39	0.09812806	0.09855101	1411.38	0.11990025	0.11804844	1941.39	-0.00923123	0	2471.38	0.05746001	0.05061439	3001.41	0.01571504	0.01803062	3531.4	0.01893954	0.01756998	4061.4	-0.00134322	0	
351.59	0.39562189	0.40091187	881.59	0.09804573	0.09865501	1411.58	0.11936338	0.11816197	1941.59	-0.00982133	0	2471.58	0.05679892	0.05061457	3001.61	0.01540921	0.01803407	3531.6	0.0184612	0.01756998	4061.6	-0.0009396	0	
351.79	0.39588625	0.40099241	881.79	0.09776077	0.09875895	1411.78	0.11901198	0.11827541	1941.79	-0.01032898	0	2471.78	0.05649291	0.05061475	3001.81	0.01572421	0.01803751	3531.8	0.01905355	0.01756998	4061.8	-0.00123082	0	
351.99	0.39631707	0.40107262	881.99	0.09800192	0.09886283	1411.98	0.11952574	0.11838876	1941.99	-0.01075544	0	2471.98	0.05607376	0.05061494	3002.01	0.01649085	0.01804094	3532	0.01905565	0.01756998	4062	-0.0014056	0	
352.19	0.39608814	0.40115252	882.19	0.09758901	0.09896665	1412.18	0.11989543	0.11850202	1942.19	-0.01072937	0	2472.18	0.05603503	0.05061512	3002.21	0.01697788	0.01804435	3532.2	0.01991156	0.01756998	4062.2	-0.0011798	0	
352.39	0.39593578	0.40123209	882.39	0.09753274	0.09907041	1412.38	0.1204482	0.11861519	1942.39	-0.0101764	0	2472.38	0.05505183	0.05061529	3002.41	0.01762191	0.01804775	3532.4	0.02046256	0.01756998	4062.4	-0.00111358	0	
352.59	0.39602653	0.40131134	882.59	0.09754877	0.09917411	1412.58	0.12121753	0.11872826	1942.59	-0.00996712	0	2472.58	0.05546972	0.05061547	3002.61	0.0180955	0.01805113	3532.6	0.02072865	0.01756998	4062.6	-0.00107063	0	
352.79	0.39570092	0.40139028	882.79	0.09858365	0.09927775	1412.78	0.12113013	0.11884125	1942.79	-0.00913276	0	2472.78	0.0550284	0.05061564	3002.81	0.01816536	0.0180545	3532.8	0.02122262	0.01756998	4062.8	-0.00147245	0	
352.99	0.39559863	0.4014689	882.99	0.09871765	0.09938134	1412.98	0.12144777	0.11895415	1942.99	-0.00891254	0	2472.98	0.05458554	0.05061582	3003.01	0.01953824	0.01805786	3533	0.02128408	0.01756998	4063	-0.00038788	0	
353.19	0.39575436	0.4015472	883.19	0.0979186	0.09948486	1413.18	0.12197613	0.11906695	1943.19	-0.0075434	0	2473.18	0.05506953	0.05061599	3003.21	0.01914971	0.0180612	3533.2	0.02310472	0.01756998	4063.2	-0.00107286	0	
353.39	0.39587156	0.4016252	883.39	0.09783324	0.09958832	1413.38	0.12169278	0.11917967	1943.39	-0.00772218	0	2473.38	0.05462837	0.05061616	3003.41	0.01869421	0.01806453	3533.4	0.02431746	0.01756998	4063.4	-0.00064926	0	
353.59	0.39522248	0.40170287	883.59	0.09830298	0.09969173	1413.58	0.12186974	0.1192923	1943.59	-0.00792687	0	2473.58	0.05429097	0.05061632	3003.61	0.01868821	0.01806784	3533.6	0.02409404	0.01756998	4063.6	-0.00096275	0	
353.79	0.3956808	0.40178024	883.79	0.09868355	0.09979508	1413.78	0.12167437	0.11940484	1943.79	-0.00848747	0	2473.78	0.05449748	0.05061649	3003.81	0.01906814	0.01807114	3533.8	0.0240841	0.01756998	4063.8	-0.00088154	0	
353.99	0.39611465	0.4018573	883.99	0.09909287	0.09989836	1413.98	0.1229042	0.11951728	1943.99	-0.00910409	0	2473.98	0.05525463	0.05061665	3004.01	0.01845541	0.01807443	3534	0.02372224	0.01756998	4064	-0.00046318	0	
354.19	0.39668442	0.40193405	884.19	0.09941958	0.10000159	1414.18	0.12317643	0.11962964	1944.19	-0.00849856	0	2474.18	0.05561426	0.05061681	3004.21	0.01840814	0.0180777	3534.2	0.02402671	0.01756998	4064.2	0.00032899	0	
354.39	0.39795411	0.40201049	884.39	0.10017805	0.10010476	1414.38	0.12376802	0.11974191	1944.39	-0.00852172	0	2474.38	0.0554892	0.05061697	3004.41	0.01754047	0.01808096	3534.4	0.02329624	0.01756998	4064.4	0.00087976	0	
354.59	0.39867563	0.40208663	884.59	0.10037367	0.10020787	1414.58	0.12439531	0.11985409	1944.59	-0.00857043	0	2474.58	0.05535595	0.05061713	3004.61	0.01718835	0.01808421	3534.6	0.02293072	0.01756998	4064.6	0.00075772	0	
354.79	0.39957992	0.40216246	884.79	0.10127867	0.10031092	1414.78	0.12363172	0.11996618	1944.79	-0.00774048	0	2474.78	0.05519886	0.05061729	3004.81	0.01723284	0.01808745	3534.8	0.02267353	0.01756998	4064.8	-0.00005848	0	
354.99	0.3996501	0.40223799	884.99	0.10212579	0.10041391	1414.98	0.12341142	0.12007818	1944.99	-0.00755518	0	2474.98	0.05512504	0.05061744	3005.01	0.01685077	0.01809067	3535	0.02182737	0.01756998	4065	0.00069794	0	
355.19	0.40072007	0.40231322	885.19	0.1033462	0.10051684	1415.18	0.1230427	0.12019009	1945.19	-0.00798291	0	2475.18	0.0544392	0.0506176	3005.21	0.01633724	0.01809387	3535.2	0.02189234	0.01756998	4065.2	0.00137771	0	
355.39	0.40036849	0.40238814	885.39	0.10334104	0.10061972	1415.38	0.1218784	0.12030191	1945.39	-0.00778275	0	2475.38	0.05450788	0.05061775	3005.41	0.01523001	0.01809707	3535.4	0.02126149	0.01756998	4065.4	0.0019491	0	
355.59	0.40075694	0.40246277	885.59	0.10342375	0.10072253	1415.58	0.12189549	0.12041365	1945.59	-0.00918516	0	2475.58	0.0545707	0.0506179	3005.61	0.01546331	0.01810025	3535.6	0.02079175	0.01756998	4065.6	0.00143503	0	
355.79	0.40082634	0.40253709	885.79	0.10277876	0.10082529	1415.78	0.12157232	0.12052529	1945.79	-0.00979124	0	2475.78	0.0547544	0.05061805	3005.81	0.01659808	0.01810342	3535.8	0.02116874	0.01756998	4065.8	0.00090888	0	
355.99	0.40164119	0.40261112	885.99	0.10221254	0.10092799	1415.98	0.12207031	0.12063684	1945.99	-0.00995447	0	2475.98	0.05512358	0.0506182	3006.01	0.01706765	0.01810657	3536	0.02108868	0.01756998	4066	0.00095727	0	
356.19	0.40238667	0.40268485	886.19	0.10201364	0.10103063	1416.18	0.12190781	0.12074831	1946.19	-0.00954242	0	2476.18	0.05490251	0.05061834	3006.21	0.01809788	0.01810972	3536.2	0.02058964	0.01756998	4066.2	0.00061888	0	
356.39	0.4021513	0.40275829	886.39	0.10167448	0.10113321	1416.38	0.12173178	0.12085969	1946.39	-0.00902466	0	2476.38	0.05522249	0.05061849	3006.41	0.01812882	0.01811285	3536.4	0.02011524	0.01756998	4066.4	0.00046583	0	
356.59	0.40263311	0.40283143	886.59	0.10182326	0.10123573	1416.58	0.12174465	0.12097097	1946.59	-0.00933779	0	2476.58	0.05568305	0.05061863	3006.61	0.01819681	0.01811596	3536.6	0.0209306	0.01756998	4066.6	0.00081015	0	
356.79	0.40278502	0.40290428	886.79	0.10199424	0.10133819	1416.78	0.12127155	0.12108217	1946.79	-0.00899838	0	2476.78	0.05565391	0.05061877	3006.81	0.01880018	0.01811907	3536.8	0.02174504	0.01756998	4066.8	0.00096305	0	
356.99	0.4036003	0.40297684	886.99	0.10120175	0.1014406	1416.98	0.12165296	0.12119328	1946.99	-0.00935885	0	2476.98	0.0556199	0.05061891	3007.01	0.02071338	0.01812216	3537	0.02277601	0.01756998	4067	0.00167305	0	
357.19	0.40319887	0.40304911	887.19	0.10082379	0.10154294	1417.18	0.12149008	0.1213043	1947.19	-0.00932898	0	2477.18	0.05656267	0.05061905	3007.21	0.0203992	0.01812524	3537.2	0.02388961	0.01756998	4067.2	0.0015932	0	
357.39	0.40269257	0.40312108	887.39	0.10106914	0.10164523	1417.38	0.12102978	0.12141524	1947.39	-0.00935706	0	2477.38	0.05674516	0.05061919	3007.41	0.02058668	0.0181283	3537.4	0.02378273	0.01756998	4067.4	0.00156165	0	
357.59	0.40204537	0.40319277	887.59	0.0994296	0.10174746	1417.58	0.12201418	0.12152608	1947.59	-0.00917707	0	2477.58	0.05782708	0.05061932	3007.61	0.02035879	0.01813136	3537.6	0.02355964	0.01756998	4067.6	0.00070571	0	
357.79	0.40289316	0.40326417	887.79	0.09958867	0.10184963	1417.78	0.12238045	0.12163684	1947.79	-0.00962462	0	2477.78	0.05826523	0.05061945	3007.81	0.021141	0.0181344	3537.8	0.02377024	0.01756998	4067.8	0.00001689	0	
357.99	0.40321933	0.40333529	887.99	0.0989542	0.10195174	1417.98	0.12423905	0.12174751	1947.99	-0.00927969	0	2477.98	0.05803965	0.05061959	3008.01	0.02083597	0.01813742	3538	0.02352952	0.01756998	4068	0.00015659	0	
358.19	0.40284529	0.40340612	888.19	0.09928455	0.10205379	1418.18	0.1244799	0.12185809	1948.19	-0.00821379	0	2478.18	0.05736258	0.05061972	3008.21	0.02104689	0.01814044	3538.2	0.0225662	0.01756998	4068.2	0.00044303	0	
358.39	0.4036388	0.40347667	888.39	0.09977384	0.10215579	1418.38	0.12442101	0.12196858	1948.39	-0.00919831	0	2478.38	0.05677962	0.05061985	3008.41	0.02012004	0.01814344	3538.4	0.02198783	0.01756998	4068.4	-0.00029373	0	
358.59	0.40363151	0.40354694	888.59	0.10042043	0.10225773	1418.58	0.12468014	0.12207898	1948.59	-0.00900729	0	2478.58	0.05723261	0.05061998	3008.61	0.01961036	0.01814644	3538.6	0.02191447	0.01756998	4068.6	0.00027761	0	
358.79	0.40315068	0.40361692	888.79	0.10131815	0.10235961	1418.78	0.12403532	0.1221893	1948.79	-0.00855998	0	2478.78	0.05691885	0.0506201	3008.81	0.01887075	0.01814941	3538.8	0.02161717	0.01756998	4068.8	0.00024168	0	
358.99	0.40321301	0.40368663	888.99	0.10189513	0.10246143	1418.98	0.12474302	0.12229953	1948.99	-0.00918864	0	2478.98	0.05651445	0.05062023	3009.01	0.01768215	0.01815238	3539	0.02095628	0.01756998	4069	0.00066064	0	
359.19	0.40278955	0.40375605	889.19	0.1022638	0.10256319	1419.18	0.12445425	0.12240967	1949.19	-0.00888607	0	2479.18	0.05675374	0.05062035	3009.21	0.01745	0.01815534	3539.2	0.02122165	0.01756998	4069.2	0.00021585	0	
359.39	0.40142051	0.4038252	889.39	0.10223474	0.10266489	1419.38	0.12377915	0.12251972	1949.39	-0.00883874	0	2479.38	0.05688081	0.05062048	3009.41	0.01714244	0.01815828	3539.4	0.02113759	0.01756998	4069.4	-0.00015976	0	
359.59	0.40150206	0.40389407	889.59	0.10197759	0.10276654	1419.58	0.12412083	0.12262968	1949.59	-0.00944079	0	2479.58	0.05710839	0.0506206	3009.61	0.01688131	0.01816121	3539.6	0.02054111	0.01756998	4069.6	-0.00109266	0	
359.79	0.40143369	0.40396266	889.79	0.10223663	0.10286812	1419.78	0.12430415	0.12273956	1949.79	-0.00919459	0	2479.78	0.05662594	0.05062072	3009.81	0.01639791	0.01816413	3539.8	0.02122446	0.01756998	4069.8	-0.00106604	0	
359.99	0.40229679	0.40403098	889.99	0.10212419	0.10296965	1419.98	0.12444319	0.12284935	1949.99	-0.00912058	0	2479.98	0.05628225	0.05062084	3010.01	0.0157445	0.01816703	3540	0.02086668	0.01756998	4070	-0.0014389	0	
360.19	0.40209016	0.40409903	890.19	0.10253243	0.10307113	1420.18	0.12385249	0.12295905	1950.19	-0.00943646	0	2480.18	0.05604413	0.05062096	3010.21	0.01593664	0.01816993	3540.2	0.02061786	0.01756998	4070.2	-0.00203972	0	
360.39	0.40136516	0.4041668	890.39	0.10276354	0.10317254	1420.38	0.12332671	0.12306866	1950.39	-0.0092612	0	2480.38	0.05581245	0.05062107	3010.41	0.0151185	0.01817281	3540.4	0.02108558	0.01756998	4070.4	-0.00179222	0	
360.59	0.40153652	0.4042343	890.59	0.10300879	0.10327389	1420.58	0.12294973	0.12317819	1950.59	-0.00938348	0	2480.58	0.05653465	0.05062119	3010.61	0.01625482	0.01817568	3540.6	0.02219666	0.01756998	4070.6	-0.00272423	0	
360.79	0.40074541	0.40430154	890.79	0.10290925	0.10337519	1420.78	0.12386579	0.12328763	1950.79	-0.01000358	0	2480.78	0.05615356	0.0506213	3010.81	0.01670189	0.01817854	3540.8	0.02293024	0.01756998	4070.8	-0.00260449	0	
360.99	0.40005177	0.4043685	890.99	0.10325479	0.10347643	1420.98	0.12327192	0.12339698	1950.99	-0.01066771	0	2480.98	0.05659561	0.05062142	3011.01	0.01781605	0.01818139	3541	0.02325237	0.01756998	4071	-0.00210852	0	
361.19	0.39934159	0.40443519	891.19	0.10377441	0.10357761	1421.18	0.12404216	0.12350625	1951.19	-0.01051106	0	2481.18	0.05746313	0.05062153	3011.21	0.0178111	0.01818422	3541.2	0.02290781	0.01756998	4071.2	-0.00248024	0	
361.39	0.39977476	0.40450162	891.39	0.10320017	0.10367874	1421.38	0.12344566	0.12361543	1951.39	-0.0106081	0	2481.38	0.05781303	0.05062164	3011.41	0.01871097	0.01818705	3541.4	0.02273946	0.01756998	4071.4	-0.00318012	0	
361.59	0.39961382	0.40456778	891.59	0.10163634	0.1037798	1421.58	0.12436384	0.12372452	1951.59	-0.01078349	0	2481.58	0.05683728	0.05062175	3011.61	0.01895338	0.01818986	3541.6	0.0231214	0.01756998	4071.6	-0.0031236	0	
361.79	0.40003834	0.40463368	891.79	0.10310969	0.10388081	1421.78	0.12567428	0.12383352	1951.79	-0.01081171	0	2481.78	0.05539334	0.05062186	3011.81	0.01898539	0.01819266	3541.8	0.02263589	0.01756998	4071.8	-0.00303348	0	
361.99	0.40044442	0.40469931	891.99	0.10306305	0.10398176	1421.98	0.12647572	0.12394244	1951.99	-0.01070893	0	2481.98	0.05486089	0.05062197	3012.01	0.01877611	0.01819545	3542	0.02228684	0.01756998	4072	-0.00293995	0	
362.19	0.40065889	0.40476468	892.19	0.10344527	0.10408265	1422.18	0.12673105	0.12405127	1952.19	-0.01028245	0	2482.18	0.05515119	0.05062207	3012.21	0.01916739	0.01819823	3542.2	0.0210246	0.01756998	4072.2	-0.0025601	0	
362.39	0.40179825	0.40482979	892.39	0.10415702	0.10418349	1422.38	0.12742598	0.12416001	1952.39	-0.0108659	0	2482.38	0.05522428	0.05062218	3012.41	0.01920759	0.018201	3542.4	0.02120838	0.01756998	4072.4	-0.00256295	0	
362.59	0.40223445	0.40489464	892.59	0.1041907	0.10428427	1422.58	0.12767212	0.12426867	1952.59	-0.0098496	0	2482.58	0.05560787	0.05062228	3012.61	0.01908795	0.01820375	3542.6	0.02121279	0.01756998	4072.6	-0.00145696	0	
362.79	0.40266911	0.40495922	892.79	0.10470328	0.10438499	1422.78	0.12715367	0.12437724	1952.79	-0.00898177	0	2482.78	0.05605575	0.05062239	3012.81	0.01883827	0.0182065	3542.8	0.02043929	0.01756998	4072.8	-0.00054721	0	
362.99	0.40326068	0.40502355	892.99	0.10446492	0.10448565	1422.98	0.12704558	0.12448572	1952.99	-0.00974865	0	2482.98	0.05608823	0.05062249	3013.01	0.01953473	0.01820923	3543	0.01984408	0.01756998	4073	0.00025286	0	
363.19	0.40392734	0.40508762	893.19	0.10433901	0.10458625	1423.18	0.1269213	0.12459412	1953.19	-0.00885805	0	2483.18	0.0559111	0.05062259	3013.21	0.01948724	0.01821195	3543.2	0.01984923	0.01756998	4073.2	0.00001588	0	
363.39	0.40378512	0.40515144	893.39	0.1048663	0.1046868	1423.38	0.12638565	0.12470243	1953.39	-0.00897282	0	2483.38	0.05590498	0.05062269	3013.41	0.01958451	0.01821466	3543.4	0.01887937	0.01756998	4073.4	0.00093695	0	
363.59	0.40504632	0.405215	893.59	0.10514793	0.10478729	1423.58	0.12691936	0.12481065	1953.59	-0.00851765	0	2483.58	0.05545313	0.05062279	3013.61	0.01897817	0.01821736	3543.6	0.01855769	0.01756998	4073.6	-0.00012046	0	
363.79	0.40555152	0.4052783	893.79	0.1056607	0.10488772	1423.78	0.12713255	0.12491879	1953.79	-0.00844162	0	2483.78	0.05554796	0.05062288	3013.81	0.01859602	0.01822005	3543.8	0.01862981	0.01756998	4073.8	0.00007799	0	
363.99	0.40580968	0.40534136	893.99	0.10501115	0.1049881	1423.98	0.12726219	0.12502684	1953.99	-0.00911268	0	2483.98	0.0561678	0.05062298	3014.01	0.01850959	0.01822273	3544	0.01781253	0.01756998	4074	-0.00004804	0	
364.19	0.40634282	0.40540415	894.19	0.10482961	0.10508841	1424.18	0.12662911	0.12513481	1954.19	-0.00927392	0	2484.18	0.05655615	0.05062308	3014.21	0.01842777	0.01822539	3544.2	0.01783901	0.01756998	4074.2	-0.00047205	0	
364.39	0.40710776	0.4054667	894.39	0.10465766	0.10518867	1424.38	0.12665587	0.12524269	1954.39	-0.00973975	0	2484.38	0.0567349	0.05062317	3014.41	0.01832105	0.01822805	3544.4	0.01737203	0.01756998	4074.4	-0.00096369	0	
364.59	0.40774273	0.405529	894.59	0.10514269	0.10528888	1424.58	0.1271836	0.12535048	1954.59	-0.0103258	0	2484.58	0.05758272	0.05062327	3014.61	0.01873605	0.01823069	3544.6	0.01691877	0.01756998	4074.6	-0.0016676	0	
364.79	0.40782784	0.40559105	894.79	0.1055217	0.10538902	1424.78	0.12767994	0.12545819	1954.79	-0.01127976	0	2484.78	0.05843486	0.05062336	3014.81	0.01854286	0.01823333	3544.8	0.01643875	0.01756998	4074.8	-0.00158029	0	
364.99	0.40841626	0.40565285	894.99	0.10559143	0.10548911	1424.98	0.12695641	0.12556581	1954.99	-0.0110614	0	2484.98	0.05874511	0.05062345	3015.01	0.01937453	0.01823595	3545	0.01603602	0.01756998	4075	-0.00130152	0	
365.19	0.40937269	0.4057144	895.19	0.10530594	0.10558914	1425.18	0.12804111	0.12567335	1955.19	-0.01062622	0	2485.18	0.05942847	0.05062354	3015.21	0.01969255	0.01823856	3545.2	0.0160354	0.01756998	4075.2	-0.0018865	0	
365.39	0.40974562	0.4057757	895.39	0.10512908	0.10568911	1425.38	0.12775683	0.1257808	1955.39	-0.01122943	0	2485.38	0.05893786	0.05062363	3015.41	0.01970427	0.01824116	3545.4	0.01586212	0.01756998	4075.4	-0.00171142	0	
365.59	0.40925797	0.40583676	895.59	0.10477819	0.10578903	1425.58	0.12877118	0.12588816	1955.59	-0.01168691	0	2485.58	0.05832125	0.05062372	3015.61	0.01904786	0.01824375	3545.6	0.01630257	0.01756998	4075.6	-0.0022446	0	
365.79	0.40922352	0.40589758	895.79	0.10522733	0.10588889	1425.78	0.12929283	0.12599544	1955.79	-0.0117244	0	2485.78	0.05786802	0.05062381	3015.81	0.01843112	0.01824633	3545.8	0.0160996	0.01756998	4075.8	-0.00289856	0	
365.99	0.40932411	0.40595815	895.99	0.10475603	0.10598869	1425.98	0.12945621	0.12610263	1955.99	-0.01238409	0	2485.98	0.05817522	0.05062389	3016.01	0.01896696	0.0182489	3546	0.01680095	0.01756998	4076	-0.00319081	0	
366.19	0.40895125	0.40601848	896.19	0.10492729	0.10608844	1426.18	0.1297424	0.12620974	1956.19	-0.01158011	0	2486.18	0.05750183	0.05062398	3016.21	0.01916355	0.01825146	3546.2	0.016522	0.01756998	4076.2	-0.00335647	0	
366.39	0.40871139	0.40607857	896.39	0.10558592	0.10618812	1426.38	0.12993822	0.12631676	1956.39	-0.01129718	0	2486.38	0.05785197	0.05062407	3016.41	0.01960928	0.01825401	3546.4	0.01756875	0.01756998	4076.4	-0.00262833	0	
366.59	0.40815405	0.40613841	896.59	0.10526359	0.10628776	1426.58	0.12918222	0.1264237	1956.59	-0.01110695	0	2486.58	0.05782818	0.05062415	3016.61	0.01893337	0.01825655	3546.6	0.0183284	0.01756998	4076.6	-0.00151179	0	
366.79	0.40836233	0.40619802	896.79	0.10613144	0.10638733	1426.78	0.12870979	0.12653055	1956.79	-0.01064858	0	2486.78	0.05747479	0.05062423	3016.81	0.0193744	0.01825908	3546.8	0.01891199	0.01756998	4076.8	-0.00097021	0	
366.99	0.40706773	0.40625739	896.99	0.1066045	0.10648685	1426.98	0.12858012	0.12663732	1956.99	-0.01126015	0	2486.98	0.05705815	0.05062432	3017.01	0.01888031	0.01826159	3547	0.01999284	0.01756998	4077	-0.00227505	0	
367.19	0.40651681	0.40631652	897.19	0.10737174	0.10658631	1427.18	0.12932511	0.126744	1957.19	-0.01006319	0	2487.18	0.05635158	0.0506244	3017.21	0.01748467	0.0182641	3547.2	0.0201894	0.01756998	4077.2	-0.00275955	0	
367.39	0.40493583	0.40637541	897.39	0.10848665	0.10668571	1427.38	0.12897356	0.1268506	1957.39	-0.00957222	0	2487.38	0.05649833	0.05062448	3017.41	0.01763228	0.0182666	3547.4	0.0199409	0.01756998	4077.4	-0.00269171	0	
367.59	0.40495058	0.40643407	897.59	0.10847847	0.10678506	1427.58	0.12884922	0.12695711	1957.59	-0.00946825	0	2487.58	0.05680429	0.05062456	3017.61	0.01690835	0.01826908	3547.6	0.02041428	0.01756998	4077.6	-0.00348149	0	
367.79	0.40456579	0.4064925	897.79	0.10811165	0.10688435	1427.78	0.12894409	0.12706353	1957.79	-0.01027203	0	2487.78	0.05763589	0.05062464	3017.81	0.01673921	0.01827156	3547.8	0.02050054	0.01756998	4077.8	-0.00262796	0	
367.99	0.40501525	0.40655068	897.99	0.1084076	0.10698358	1427.98	0.12885532	0.12716988	1957.99	-0.01072568	0	2487.98	0.05819185	0.05062472	3018.01	0.01645509	0.01827403	3548	0.02045919	0.01756998	4078	-0.00237609	0	
368.19	0.40634759	0.40660864	898.19	0.10899268	0.10708276	1428.18	0.12840228	0.12727613	1958.19	-0.01060919	0	2488.18	0.05826028	0.05062479	3018.21	0.01631081	0.01827648	3548.2	0.02023562	0.01756998	4078.2	-0.00202053	0	
368.39	0.4065858	0.40666637	898.39	0.10976528	0.10718188	1428.38	0.12828604	0.1273823	1958.39	-0.01064038	0	2488.38	0.05894286	0.05062487	3018.41	0.01570679	0.01827893	3548.4	0.01989436	0.01756998	4078.4	-0.00103017	0	
368.59	0.40608604	0.40672386	898.59	0.10982264	0.10728094	1428.58	0.12754869	0.12748839	1958.59	-0.01035032	0	2488.58	0.05866465	0.05062495	3018.61	0.01534235	0.01828136	3548.6	0.01886264	0.01756998	4078.6	-0.00104052	0	
368.79	0.40701363	0.40678112	898.79	0.10957581	0.10737994	1428.78	0.12729534	0.1275944	1958.79	-0.00995692	0	2488.78	0.05931218	0.05062502	3018.81	0.01562975	0.01828379	3548.8	0.0185852	0.01756998	4078.8	-0.000571	0	
368.99	0.40703005	0.40683816	898.99	0.10853886	0.10747889	1428.98	0.12696874	0.12770031	1958.99	-0.00946394	0	2488.98	0.0578059	0.0506251	3019.01	0.01554865	0.01828621	3549	0.01874478	0.01756998	4079	-0.00024883	0	
369.19	0.40770339	0.40689496	899.19	0.10784728	0.10757779	1429.18	0.12754741	0.12780615	1959.19	-0.00954236	0	2489.18	0.05821554	0.05062517	3019.21	0.01583588	0.01828861	3549.2	0.01777316	0.01756998	4079.2	-0.00016888	0	
369.39	0.40749863	0.40695154	899.39	0.10763769	0.10767662	1429.38	0.12685601	0.1279119	1959.39	-0.0101592	0	2489.38	0.05764785	0.05062524	3019.41	0.01571491	0.01829101	3549.4	0.01738978	0.01756998	4079.4	0.00011772	0	
369.59	0.40796766	0.40700789	899.59	0.10739622	0.1077754	1429.58	0.12717633	0.12801756	1959.59	-0.01071189	0	2489.58	0.05702643	0.05062532	3019.61	0.01635614	0.0182934	3549.6	0.01634406	0.01756998	4079.6	-0.00031641	0	
369.79	0.4083311	0.40706402	899.79	0.10701774	0.10787413	1429.78	0.12632731	0.12812314	1959.79	-0.00992793	0	2489.78	0.05704008	0.05062539	3019.81	0.01658585	0.01829577	3549.8	0.01536716	0.01756998	4079.8	-0.00017524	0	
369.99	0.40829529	0.40711992	899.99	0.10706455	0.10797279	1429.98	0.12609885	0.12822864	1959.99	-0.01019411	0	2489.98	0.05766528	0.05062546	3020.01	0.01722952	0.01829814	3550	0.01537439	0.01756998	4080	-0.00012267	0	
370.19	0.40895832	0.40717559	900.19	0.10633967	0.1080714	1430.18	0.12558628	0.12833405	1960.19	-0.01008588	0	2490.18	0.05711675	0.05062553	3020.21	0.01735858	0.0183005	3550.2	0.0152039	0.01756998	4080.2	-0.00074867	0	
370.39	0.4105469	0.40723105	900.39	0.10648244	0.10816996	1430.38	0.1256178	0.12843938	1960.39	-0.01051608	0	2490.38	0.0576394	0.0506256	3020.41	0.01785536	0.01830284	3550.4	0.01558979	0.01756998	4080.4	-0.00041836	0	
370.59	0.41031282	0.40728628	900.59	0.10599462	0.10826845	1430.58	0.12554714	0.12854463	1960.59	-0.01163137	0	2490.58	0.0571214	0.05062566	3020.61	0.0174746	0.01830518	3550.6	0.01617638	0.01756998	4080.6	-0.00075187	0	
370.79	0.41058	0.40734129	900.79	0.10631608	0.1083669	1430.78	0.12625177	0.12864979	1960.79	-0.0111757	0	2490.78	0.0571941	0.05062573	3020.81	0.01736618	0.01830751	3550.8	0.01571667	0.01756998	4080.8	-0.00155221	0	
370.99	0.40991025	0.40739608	900.99	0.10684537	0.10846528	1430.98	0.12702868	0.12875487	1960.99	-0.01219445	0	2490.98	0.05716687	0.0506258	3021.01	0.01685764	0.01830983	3551	0.01580245	0.01756998	4081	-0.00224547	0	
371.19	0.41061485	0.40745065	901.19	0.1065138	0.10856361	1431.18	0.12719623	0.12885986	1961.19	-0.0116077	0	2491.18	0.05671136	0.05062587	3021.21	0.01763364	0.01831214	3551.2	0.01599314	0.01756998	4081.2	-0.00185476	0	
371.39	0.41119643	0.407505	901.39	0.10671056	0.10866188	1431.38	0.12661578	0.12896477	1961.39	-0.01168099	0	2491.38	0.05650938	0.05062593	3021.41	0.01821177	0.01831444	3551.4	0.01668522	0.01756998	4081.4	-0.00169	0	
371.59	0.41207622	0.40755914	901.59	0.1071584	0.1087601	1431.58	0.1268441	0.12906959	1961.59	-0.01247338	0	2491.58	0.05747156	0.050626	3021.61	0.01821555	0.01831673	3551.6	0.01786617	0.01756998	4081.6	-0.00121536	0	
371.79	0.41246738	0.40761306	901.79	0.1075065	0.10885826	1431.78	0.12820395	0.12917434	1961.79	-0.0128177	0	2491.78	0.05749583	0.05062606	3021.81	0.01847179	0.01831901	3551.8	0.0190078	0.01756998	4081.8	-0.00056249	0	
371.99	0.41343402	0.40766676	901.99	0.10775688	0.10895636	1431.98	0.12803593	0.129279	1961.99	-0.01229108	0	2491.98	0.05853827	0.05062612	3022.01	0.01843646	0.01832128	3552	0.01972591	0.01756998	4082	-0.00047506	0	
372.19	0.41339629	0.40772025	902.19	0.10803673	0.10905441	1432.18	0.12817413	0.12938357	1962.19	-0.01153079	0	2492.18	0.05891985	0.05062619	3022.21	0.01775983	0.01832354	3552.2	0.02102159	0.01756998	4082.2	0.00046428	0	
372.39	0.41319624	0.40777352	902.39	0.10815977	0.1091524	1432.38	0.12857644	0.12948806	1962.39	-0.01115794	0	2492.38	0.05817984	0.05062625	3022.41	0.01761206	0.0183258	3552.4	0.02240747	0.01756998	4082.4	0.00038005	0	
372.59	0.41299346	0.40782658	902.59	0.10791058	0.10925034	1432.58	0.12819059	0.12959247	1962.59	-0.01082244	0	2492.58	0.05745037	0.05062631	3022.61	0.01815588	0.01832804	3552.6	0.02267449	0.01756998	4082.6	-0.00002627	0	
372.79	0.41289552	0.40787943	902.79	0.10840519	0.10934822	1432.78	0.12867092	0.1296968	1962.79	-0.0095123	0	2492.78	0.05823519	0.05062637	3022.81	0.0181038	0.01833028	3552.8	0.02412097	0.01756998	4082.8	0.00032242	0	
372.99	0.41199934	0.40793206	902.99	0.10823849	0.10944604	1432.98	0.12916255	0.12980104	1962.99	-0.00838383	0	2492.98	0.05779706	0.05062643	3023.01	0.01717991	0.0183325	3553	0.02431073	0.01756998	4083	0.00026641	0	
373.19	0.41219214	0.40798449	903.19	0.10855839	0.10954381	1433.18	0.13065419	0.1299052	1963.19	-0.00793637	0	2493.18	0.05837475	0.05062649	3023.21	0.01769583	0.01833472	3553.2	0.02361174	0.01756998	4083.2	0.00031225	0	
373.39	0.41152189	0.4080367	903.39	0.10922842	0.10964152	1433.38	0.13129471	0.13000927	1963.39	-0.00702737	0	2493.38	0.05756898	0.05062655	3023.41	0.01743957	0.01833692	3553.4	0.02403707	0.01756998	4083.4	0.00046872	0	
373.59	0.41160122	0.40808871	903.59	0.10978446	0.10973918	1433.58	0.13224259	0.13011327	1963.59	-0.00669444	0	2493.58	0.05746454	0.05062661	3023.61	0.018409	0.01833912	3553.6	0.02373355	0.01756998	4083.6	0.00010553	0	
373.79	0.41082902	0.40814051	903.79	0.11035899	0.10983678	1433.78	0.13168965	0.13021718	1963.79	-0.00646636	0	2493.78	0.05806145	0.05062667	3023.81	0.01829889	0.01834131	3553.8	0.02340306	0.01756998	4083.8	0.00063113	0	
373.99	0.41043044	0.4081921	903.99	0.11085412	0.10993432	1433.98	0.13243964	0.13032101	1963.99	-0.00700315	0	2493.98	0.05795149	0.05062672	3024.01	0.01848269	0.01834349	3554	0.02328605	0.01756998	4084	0.00022946	0	
374.19	0.41052068	0.40824348	904.19	0.1094938	0.11003181	1434.18	0.13304673	0.13042475	1964.19	-0.00688064	0	2494.18	0.0571515	0.05062678	3024.21	0.01856872	0.01834566	3554.2	0.02285751	0.01756998	4084.2	0.00008002	0	
374.39	0.41000817	0.40829466	904.39	0.11001344	0.11012925	1434.38	0.133104	0.13052841	1964.39	-0.00706052	0	2494.38	0.05748142	0.05062684	3024.41	0.01772553	0.01834783	3554.4	0.02197916	0.01756998	4084.4	0.00108548	0	
374.59	0.40890099	0.40834563	904.59	0.10962824	0.11022662	1434.58	0.13316613	0.13063199	1964.59	-0.00774775	0	2494.58	0.05706255	0.05062689	3024.61	0.01743552	0.01834998	3554.6	0.02118008	0.01756998	4084.6	0.00107822	0	
374.79	0.40932426	0.4083964	904.79	0.1096761	0.11032395	1434.78	0.13350875	0.13073549	1964.79	-0.00822389	0	2494.78	0.05689506	0.05062695	3024.81	0.0180247	0.01835213	3554.8	0.01993617	0.01756998	4084.8	0.00096653	0	
374.99	0.40961924	0.40844697	904.99	0.10963022	0.11042121	1434.98	0.13309833	0.1308389	1964.99	-0.00831182	0	2494.98	0.05687476	0.050627	3025.01	0.01828171	0.01835426	3555	0.01971253	0.01756998	4085	0.00088906	0	
375.19	0.41024339	0.40849733	905.19	0.1079677	0.11051842	1435.18	0.1330337	0.13094223	1965.19	-0.00762105	0	2495.18	0.05736709	0.05062705	3025.21	0.01891694	0.01835639	3555.2	0.01978281	0.01756998	4085.2	0.0014803	0	
375.39	0.41115414	0.40854749	905.39	0.10832135	0.11061558	1435.38	0.13290613	0.13104548	1965.39	-0.00830412	0	2495.38	0.05704406	0.05062711	3025.41	0.01853969	0.01835851	3555.4	0.01963345	0.01756998	4085.4	0.00109577	0	
375.59	0.41155049	0.40859745	905.59	0.10816373	0.11071268	1435.58	0.1335717	0.13114865	1965.59	-0.00915531	0	2495.58	0.05817385	0.05062716	3025.61	0.01856936	0.01836062	3555.6	0.01820184	0.01756998	4085.6	0.00137624	0	
375.79	0.41192738	0.40864721	905.79	0.10729564	0.11080972	1435.78	0.13317894	0.13125174	1965.79	-0.00916095	0	2495.78	0.05864648	0.05062721	3025.81	0.01827934	0.01836272	3555.8	0.01720883	0.01756998	4085.8	0.00086689	0	
375.99	0.41290654	0.40869677	905.99	0.10710484	0.11090671	1435.98	0.13226256	0.13135474	1965.99	-0.00980596	0	2495.98	0.05986944	0.05062726	3026.01	0.01917384	0.01836481	3556	0.01628963	0.01756998	4086	0.00083129	0	
376.19	0.41379088	0.40874614	906.19	0.10716271	0.11100364	1436.18	0.13230347	0.13145766	1966.19	-0.0101988	0	2496.18	0.05948933	0.05062731	3026.21	0.01931993	0.01836689	3556.2	0.0172742	0.01756998	4086.2	0.00130449	0	
376.39	0.41497086	0.4087953	906.39	0.10671675	0.11110052	1436.38	0.13203421	0.1315605	1966.39	-0.01064994	0	2496.38	0.05853741	0.05062736	3026.41	0.01956031	0.01836897	3556.4	0.01799327	0.01756998	4086.4	0.00129161	0	
376.59	0.41546576	0.40884427	906.59	0.10673389	0.11119734	1436.58	0.13189546	0.13166325	1966.59	-0.01065787	0	2496.58	0.0598814	0.05062741	3026.61	0.01947962	0.01837104	3556.6	0.01844759	0.01756998	4086.6	0.00162871	0	
376.79	0.41571506	0.40889304	906.79	0.10750509	0.11129411	1436.78	0.13254465	0.13176593	1966.79	-0.01048319	0	2496.78	0.06049775	0.05062746	3026.81	0.01880115	0.0183731	3556.8	0.01858232	0.01756998	4086.8	0.0007127	0	
376.99	0.41619636	0.40894162	906.99	0.10736865	0.11139082	1436.98	0.13265489	0.13186852	1966.99	-0.01021672	0	2496.98	0.06038795	0.05062751	3027.01	0.01838406	0.01837515	3557	0.01837761	0.01756998	4087	0.00038318	0	
377.19	0.41693058	0.40899	907.19	0.10758192	0.11148747	1437.18	0.13297123	0.13197103	1967.19	-0.01062272	0	2497.18	0.06012008	0.05062756	3027.21	0.01914442	0.01837719	3557.2	0.01940765	0.01756998	4087.2	0.00010554	0	
377.39	0.41669505	0.40903819	907.39	0.10815658	0.11158407	1437.38	0.13251229	0.13207346	1967.39	-0.01001847	0	2497.38	0.05959518	0.05062761	3027.41	0.01935639	0.01837922	3557.4	0.02028508	0.01756998	4087.4	0.00038786	0	
377.59	0.41701159	0.40908619	907.59	0.10930472	0.11168062	1437.58	0.13215884	0.13217581	1967.59	-0.01000183	0	2497.58	0.0596996	0.05062766	3027.61	0.02046644	0.01838125	3557.6	0.02080648	0.01756998	4087.6	0.0004504	0	
377.79	0.41689577	0.40913399	907.79	0.11094218	0.11177711	1437.78	0.13215115	0.13227807	1967.79	-0.01062954	0	2497.78	0.0597433	0.0506277	3027.81	0.02028156	0.01838326	3557.8	0.02105563	0.01756998	4087.8	0.0004995	0	
377.99	0.41697217	0.4091816	907.99	0.11130157	0.11187354	1437.98	0.13233623	0.13238026	1967.99	-0.01059785	0	2497.98	0.05961109	0.05062775	3028.01	0.02062902	0.01838527	3558	0.02164871	0.01756998	4088	-0.0000496	0	
378.19	0.41655398	0.40922902	908.19	0.11141099	0.11196992	1438.18	0.13235262	0.13248236	1968.19	-0.01049751	0	2498.18	0.05940882	0.0506278	3028.21	0.02067731	0.01838727	3558.2	0.02201632	0.01756998	4088.2	-0.00005005	0	
378.39	0.41615015	0.40927625	908.39	0.11238481	0.11206625	1438.38	0.13180343	0.13258438	1968.39	-0.01081034	0	2498.38	0.05930016	0.05062784	3028.41	0.02068431	0.01838926	3558.4	0.0220186	0.01756998	4088.4	-0.00014522	0	
378.59	0.4161762	0.4093233	908.59	0.11236846	0.11216252	1438.58	0.13161865	0.13268632	1968.59	-0.01105158	0	2498.58	0.05868082	0.05062789	3028.61	0.02143913	0.01839125	3558.6	0.02215194	0.01756998	4088.6	-0.00098095	0	
378.79	0.41597645	0.40937015	908.79	0.11248789	0.11225873	1438.78	0.13170115	0.13278818	1968.79	-0.01059152	0	2498.78	0.0585751	0.05062793	3028.81	0.02217543	0.01839322	3558.8	0.02204736	0.01756998	4088.8	-0.00116532	0	
378.99	0.41559167	0.40941682	908.99	0.11219474	0.11235489	1438.98	0.13181623	0.13288996	1968.99	-0.00940301	0	2498.98	0.05870044	0.05062797	3029.01	0.02226867	0.01839519	3559	0.02176342	0.01756998	4089	-0.00095897	0	
379.19	0.41550662	0.4094633	909.19	0.11131906	0.112451	1439.18	0.13196014	0.13299166	1969.19	-0.00908831	0	2499.18	0.05808541	0.05062802	3029.21	0.02306495	0.01839715	3559.2	0.02110065	0.01756998	4089.2	-0.00092047	0	
379.39	0.41526495	0.40950959	909.39	0.11195374	0.11254705	1439.38	0.13146696	0.13309327	1969.39	-0.00911536	0	2499.38	0.0571097	0.05062806	3029.41	0.02332304	0.0183991	3559.4	0.01972134	0.01756998	4089.4	-0.00150739	0	
379.59	0.41502833	0.4095557	909.59	0.11139556	0.11264304	1439.58	0.13175949	0.13319481	1969.59	-0.00879503	0	2499.58	0.05705726	0.0506281	3029.61	0.0237078	0.01840104	3559.6	0.01803678	0.01756998	4089.6	-0.00132255	0	
379.79	0.41481133	0.40960162	909.79	0.11084252	0.11273898	1439.78	0.13129702	0.13329626	1969.79	-0.00839727	0	2499.78	0.05655292	0.05062815	3029.81	0.02416163	0.01840298	3559.8	0.01743515	0.01756998	4089.8	-0.00145891	0	
379.99	0.41481133	0.40964713	909.99	0.11084252	0.11283487	1439.98	0.13129702	0.13339763	1969.99	-0.00839727	0	2499.98	0.05655292	0.05062819	3030.01	0.02416163	0.01840489	3560	0.01743515	0.01756998	4090	-0.00145891	0	
380.19	0.41514226	0.40962797	910.19	0.11073779	0.11282202	1440.18	0.13118236	0.13338278	1970.19	-0.00783291	0	2500.18	0.05578756	0.05043048	3030.21	0.02420111	0.01836815	3560.2	0.0176966	0.01740402	4090.2	-0.00210626	0	
380.39	0.41564125	0.4096088	910.39	0.11069384	0.11280918	1440.38	0.13087292	0.13336793	1970.39	-0.00752093	0	2500.38	0.05457997	0.05023355	3030.41	0.02378832	0.01833149	3560.4	0.01767596	0.01723964	4090.4	-0.00209393	0	
380.59	0.41545771	0.40958964	910.59	0.11066519	0.11279634	1440.58	0.13087921	0.13335308	1970.59	-0.00681517	0	2500.58	0.0537949	0.05003738	3030.61	0.02353889	0.01829489	3560.6	0.01744025	0.0170768	4090.6	-0.0021531	0	
380.79	0.41532354	0.40957048	910.79	0.11081909	0.1127835	1440.78	0.13022489	0.13333823	1970.79	-0.00652466	0	2500.78	0.05316676	0.04984198	3030.81	0.02220129	0.01825838	3560.8	0.01754274	0.0169155	4090.8	-0.00229114	0	
380.99	0.41528557	0.40955131	910.99	0.11089377	0.11277066	1440.98	0.13053965	0.13332338	1970.99	-0.00583137	0	2500.98	0.0525588	0.04964735	3031.01	0.02162242	0.01822193	3561	0.01747767	0.01675573	4091	-0.00240157	0	
381.19	0.41534678	0.40953215	911.19	0.11115726	0.11275783	1441.18	0.13034158	0.13330853	1971.19	-0.00558938	0	2501.18	0.05148585	0.04945347	3031.21	0.02139783	0.01818556	3561.2	0.01650627	0.01659747	4091.2	-0.00278745	0	
381.39	0.41530781	0.40951299	911.39	0.11113077	0.11274499	1441.38	0.13024664	0.13329369	1971.39	-0.00504617	0	2501.38	0.05093546	0.04926035	3031.41	0.02154258	0.01814926	3561.4	0.01549924	0.0164407	4091.4	-0.00392666	0	
381.59	0.41520113	0.40949383	911.59	0.11179794	0.11273216	1441.58	0.13006954	0.13327885	1971.59	-0.00571856	0	2501.58	0.05036169	0.04906799	3031.61	0.02148717	0.01811303	3561.6	0.01422876	0.01628541	4091.6	-0.00410672	0	
381.79	0.4153888	0.40947468	911.79	0.11220419	0.11271933	1441.78	0.13030158	0.13326401	1971.79	-0.00597608	0	2501.78	0.04923564	0.04887637	3031.81	0.02114594	0.01807687	3561.8	0.01329334	0.01613159	4091.8	-0.00444418	0	
381.99	0.41565966	0.40945552	911.99	0.11259561	0.1127065	1441.98	0.13076991	0.13324917	1971.99	-0.00594955	0	2501.98	0.04864822	0.04868551	3032.01	0.02164702	0.01804079	3562	0.01188773	0.01597922	4092	-0.00507297	0	
382.19	0.41600966	0.40943636	912.19	0.11287003	0.11269367	1442.18	0.13097537	0.13323433	1972.19	-0.00606107	0	2502.18	0.04747311	0.04849539	3032.21	0.02127444	0.01800478	3562.2	0.01159189	0.01582829	4092.2	-0.00546973	0	
382.39	0.41586636	0.40941721	912.39	0.11393765	0.11268084	1442.38	0.13025216	0.13321949	1972.39	-0.00702113	0	2502.38	0.04581023	0.04830601	3032.41	0.02060428	0.01796884	3562.4	0.01123153	0.01567878	4092.4	-0.00592552	0	
382.59	0.41678	0.40939805	912.59	0.11336791	0.11266802	1442.58	0.13075823	0.13320466	1972.59	-0.00697629	0	2502.58	0.04480597	0.04811737	3032.61	0.01929482	0.01793297	3562.6	0.01099316	0.01553069	4092.6	-0.0062971	0	
382.79	0.4174626	0.4093789	912.79	0.11322108	0.11265519	1442.78	0.13071956	0.13318983	1972.79	-0.00698065	0	2502.78	0.0436348	0.04792947	3032.81	0.01817836	0.01789718	3562.8	0.01075752	0.015384	4092.8	-0.00580929	0	
382.99	0.41740084	0.40935975	912.99	0.11386187	0.11264237	1442.98	0.1312256	0.133175	1972.99	-0.00686027	0	2502.98	0.04256873	0.0477423	3033.01	0.01771789	0.01786145	3563	0.01035012	0.01523869	4093	-0.00646142	0	
383.19	0.41640265	0.4093406	913.19	0.11413395	0.11262955	1443.18	0.13114426	0.13316017	1973.19	-0.00609905	0	2503.18	0.04244689	0.04755587	3033.21	0.01705148	0.0178258	3563.2	0.00995402	0.01509476	4093.2	-0.00683558	0	
383.39	0.41611416	0.40932144	913.39	0.11446699	0.11261673	1443.38	0.13137373	0.13314534	1973.39	-0.0052601	0	2503.38	0.04176985	0.04737016	3033.41	0.01753287	0.01779022	3563.4	0.01045629	0.01495218	4093.4	-0.00694844	0	
383.59	0.41568175	0.40930229	913.59	0.11429427	0.11260391	1443.58	0.13025134	0.13313051	1973.59	-0.00548815	0	2503.58	0.04149842	0.04718518	3033.61	0.01862277	0.0177547	3563.6	0.0104678	0.01481095	4093.6	-0.00720154	0	
383.79	0.41446741	0.40928315	913.79	0.11426484	0.11259109	1443.78	0.13072049	0.13311569	1973.79	-0.00525844	0	2503.78	0.04104291	0.04700091	3033.81	0.01883817	0.01771926	3563.8	0.01111833	0.01467106	4093.8	-0.0068789	0	
383.99	0.41425105	0.409264	913.99	0.11377274	0.11257828	1443.98	0.1304696	0.13310087	1973.99	-0.00598449	0	2503.98	0.04020003	0.04681737	3034.01	0.01980074	0.01768389	3564	0.01164496	0.01453248	4094	-0.00606612	0	
384.19	0.41397568	0.40924485	914.19	0.11318897	0.11256546	1444.18	0.13062626	0.13308605	1974.19	-0.0058906	0	2504.18	0.03943941	0.04663455	3034.21	0.02053128	0.0176486	3564.2	0.01182744	0.01439522	4094.2	-0.00633071	0	
384.39	0.41387152	0.4092257	914.39	0.11294722	0.11255265	1444.38	0.13094333	0.13307123	1974.39	-0.00531939	0	2504.38	0.03947289	0.04645244	3034.41	0.0205005	0.01761337	3564.4	0.01167427	0.01425925	4094.4	-0.00545756	0	
384.59	0.4134834	0.40920656	914.59	0.11260811	0.11253984	1444.58	0.13076255	0.13305641	1974.59	-0.00554815	0	2504.58	0.0394239	0.04627104	3034.61	0.02053788	0.01757821	3564.6	0.01210026	0.01412457	4094.6	-0.0054036	0	
384.79	0.41409586	0.40918741	914.79	0.11222126	0.11252703	1444.78	0.13006379	0.13304159	1974.79	-0.00604559	0	2504.78	0.03946723	0.04609035	3034.81	0.01937778	0.01754312	3564.8	0.01281421	0.01399116	4094.8	-0.0053816	0	
384.99	0.41428034	0.40916827	914.99	0.11184973	0.11251422	1444.98	0.1302894	0.13302678	1974.99	-0.0067621	0	2504.98	0.03937733	0.04591036	3035.01	0.02040419	0.0175081	3565	0.01279381	0.013859	4095	-0.00541156	0	
385.19	0.41505758	0.40914913	915.19	0.11177813	0.11250141	1445.18	0.1293229	0.13301197	1975.19	-0.00743088	0	2505.18	0.038908	0.04573108	3035.21	0.02100212	0.01747315	3565.2	0.01173451	0.0137281	4095.2	-0.00563369	0	
385.39	0.41476673	0.40912999	915.39	0.11095401	0.11248861	1445.38	0.12891178	0.13299716	1975.39	-0.00769079	0	2505.38	0.03925833	0.0455525	3035.41	0.02148583	0.01743828	3565.4	0.01169188	0.01359843	4095.4	-0.0062816	0	
385.59	0.41451472	0.40911084	915.59	0.11146058	0.1124758	1445.58	0.12931438	0.13298235	1975.59	-0.00898044	0	2505.58	0.03938168	0.04537461	3035.61	0.0212556	0.01740347	3565.6	0.01140898	0.01346999	4095.6	-0.00599744	0	
385.79	0.41537571	0.4090917	915.79	0.111968	0.112463	1445.78	0.12925848	0.13296754	1975.79	-0.00915285	0	2505.78	0.03855469	0.04519742	3035.81	0.02106409	0.01736873	3565.8	0.01168325	0.01334276	4095.8	-0.00647474	0	
385.99	0.41628536	0.40907257	915.99	0.11257156	0.1124502	1445.98	0.12975986	0.13295273	1975.99	-0.00940806	0	2505.98	0.03823936	0.04502092	3036.01	0.02122086	0.01733406	3566	0.01153061	0.01321673	4096	-0.00610109	0	
386.19	0.41666752	0.40905343	916.19	0.11302066	0.1124374	1446.18	0.12888397	0.13293793	1976.19	-0.01073962	0	2506.18	0.03792313	0.04484511	3036.21	0.01969254	0.01729946	3566.2	0.01163472	0.0130919	4096.2	-0.00530499	0	
386.39	0.41752988	0.40903429	916.39	0.11337512	0.1124246	1446.38	0.12958168	0.13292313	1976.39	-0.01170573	0	2506.38	0.03722241	0.04466999	3036.41	0.01981998	0.01726493	3566.4	0.01056562	0.01296824	4096.4	-0.00482655	0	
386.59	0.41792445	0.40901515	916.59	0.1134435	0.1124118	1446.58	0.1300009	0.13290833	1976.59	-0.0118311	0	2506.58	0.03630531	0.04449555	3036.61	0.01911119	0.01723046	3566.6	0.01051601	0.01284575	4096.6	-0.00460185	0	
386.79	0.41763225	0.40899602	916.79	0.11390758	0.11239901	1446.78	0.13017566	0.13289353	1976.79	-0.01219962	0	2506.78	0.03508499	0.04432179	3036.81	0.01901265	0.01719607	3566.8	0.01017899	0.01272442	4096.8	-0.00492701	0	
386.99	0.41694266	0.40897688	916.99	0.11497648	0.11238622	1446.98	0.12994722	0.13287873	1976.99	-0.01215202	0	2506.98	0.03474232	0.04414871	3037.01	0.01848765	0.01716175	3567	0.00977756	0.01260423	4097	-0.00475084	0	
387.19	0.41629178	0.40895775	917.19	0.11500406	0.11237342	1447.18	0.13068831	0.13286393	1977.19	-0.01181005	0	2507.18	0.03454232	0.04397631	3037.21	0.0183559	0.01712749	3567.2	0.01070055	0.01248518	4097.2	-0.0035782	0	
387.39	0.41547862	0.40893862	917.39	0.11459921	0.11236063	1447.38	0.13088792	0.13284914	1977.39	-0.0119411	0	2507.38	0.0338991	0.04380458	3037.41	0.01879502	0.0170933	3567.4	0.01092659	0.01236725	4097.4	-0.00295401	0	
387.59	0.41501005	0.40891948	917.59	0.11389503	0.11234784	1447.58	0.13108104	0.13283434	1977.59	-0.01159493	0	2507.58	0.03375351	0.04363352	3037.61	0.01861604	0.01705918	3567.6	0.01142478	0.01225044	4097.6	-0.00294157	0	
387.79	0.41460188	0.40890035	917.79	0.11415999	0.11233505	1447.78	0.13196972	0.13281955	1977.79	-0.01029859	0	2507.78	0.03282278	0.04346313	3037.81	0.01861215	0.01702513	3567.8	0.01281767	0.01213473	4097.8	-0.00283056	0	
387.99	0.41490547	0.40888122	917.99	0.11323647	0.11232227	1447.98	0.13154658	0.13280476	1977.99	-0.01092567	0	2507.98	0.03204269	0.0432934	3038.01	0.01902187	0.01699114	3568	0.01311455	0.01202011	4098	-0.00199734	0	
388.19	0.41446866	0.40886209	918.19	0.11297685	0.11230948	1448.18	0.13304704	0.13278998	1978.19	-0.01147709	0	2508.18	0.03219477	0.04312434	3038.21	0.01852056	0.01695723	3568.2	0.01332641	0.01190658	4098.2	-0.00214477	0	
388.39	0.4153357	0.40884296	918.39	0.11294668	0.1122967	1448.38	0.13371279	0.13277519	1978.39	-0.01066989	0	2508.38	0.03237056	0.04295593	3038.41	0.01787738	0.01692338	3568.4	0.01405769	0.01179411	4098.4	-0.00259171	0	
388.59	0.41605198	0.40882384	918.59	0.11341631	0.11228392	1448.58	0.13308758	0.13276041	1978.59	-0.01123838	0	2508.58	0.03243543	0.04278819	3038.61	0.01710119	0.0168896	3568.6	0.01491529	0.01168271	4098.6	-0.00343594	0	
388.79	0.41604344	0.40880471	918.79	0.11204225	0.11227114	1448.78	0.13347531	0.13274562	1978.79	-0.01129882	0	2508.78	0.03177894	0.0426211	3038.81	0.01654439	0.01685589	3568.8	0.01525999	0.01157237	4098.8	-0.00359116	0	
388.99	0.41594983	0.40878558	918.99	0.11133912	0.11225836	1448.98	0.13335918	0.13273084	1978.99	-0.01098641	0	2508.98	0.03169667	0.04245466	3039.01	0.0168891	0.01682224	3569	0.01537288	0.01146306	4099	-0.0040209	0	
389.19	0.41603666	0.40876646	919.19	0.11109911	0.11224558	1449.18	0.13297351	0.13271606	1979.19	-0.00942749	0	2509.18	0.03139415	0.04228887	3039.21	0.01684836	0.01678866	3569.2	0.01539225	0.01135479	4099.2	-0.00423758	0	
389.39	0.41496884	0.40874734	919.39	0.11041805	0.1122328	1449.38	0.13356836	0.13270128	1979.39	-0.00908341	0	2509.38	0.0318911	0.04212373	3039.41	0.01642219	0.01675515	3569.4	0.01531899	0.01124754	4099.4	-0.00472263	0	
389.59	0.41473615	0.40872821	919.59	0.11045373	0.11222003	1449.58	0.13375597	0.13268651	1979.59	-0.00818826	0	2509.58	0.0316891	0.04195924	3039.61	0.01646096	0.0167217	3569.6	0.01532317	0.0111413	4099.6	-0.0049497	0	
389.79	0.41587881	0.40870909	919.79	0.11102071	0.11220726	1449.78	0.1326434	0.13267173	1979.79	-0.00709392	0	2509.78	0.03114439	0.04179538	3039.81	0.01686808	0.01668833	3569.8	0.01491851	0.01103607	4099.8	-0.00579188	0	
389.99	0.41590414	0.40868997	919.99	0.11069506	0.11219448	1449.98	0.13271798	0.13265696	1979.99	-0.00677785	0	2509.98	0.03088798	0.04163217	3040.01	0.01683416	0.01665501	3570	0.01379061	0.01093183	4100	-0.00555625	0	
390.19	0.41615492	0.40867085	920.19	0.11097041	0.11218171	1450.18	0.13158904	0.13264219	1980.19	-0.00775415	0	2510.18	0.03077951	0.04146959	3040.21	0.01680461	0.01662177	3570.2	0.01262124	0.01082857	4100.2	-0.00562698	0	
390.39	0.41629871	0.40865173	920.39	0.11055964	0.11216894	1450.38	0.13100073	0.13262742	1980.39	-0.0074242	0	2510.38	0.03008366	0.04130765	3040.41	0.01826053	0.01658859	3570.4	0.01139324	0.01072629	4100.4	-0.00634413	0	
390.59	0.41580381	0.40863261	920.59	0.1111201	0.11215618	1450.58	0.12957765	0.13261265	1980.59	-0.00716536	0	2510.58	0.02942985	0.04114634	3040.61	0.01878459	0.01655548	3570.6	0.01099371	0.01062498	4100.6	-0.00798	0	
390.79	0.41509124	0.40861349	920.79	0.11039251	0.11214341	1450.78	0.12909666	0.13259788	1980.79	-0.00657361	0	2510.78	0.02897413	0.04098566	3040.81	0.01914779	0.01652243	3570.8	0.01070007	0.01052462	4100.8	-0.00842407	0	
390.99	0.41569282	0.40859438	920.99	0.11129314	0.11213065	1450.98	0.12834948	0.13258312	1980.99	-0.00693932	0	2510.98	0.02914466	0.04082561	3041.01	0.01855479	0.01648945	3571	0.00996331	0.01042521	4101	-0.00764001	0	
391.19	0.41621699	0.40857526	921.19	0.11065645	0.11211788	1451.18	0.12844995	0.13256836	1981.19	-0.00642673	0	2511.18	0.02868838	0.04066619	3041.21	0.01775191	0.01645654	3571.2	0.01059195	0.01032674	4101.2	-0.00722576	0	
391.39	0.41591461	0.40855614	921.39	0.11096284	0.11210512	1451.38	0.12721936	0.13255359	1981.39	-0.00655604	0	2511.38	0.02837237	0.04050738	3041.41	0.01799098	0.01642369	3571.4	0.01009668	0.0102292	4101.4	-0.00750428	0	
391.59	0.41613311	0.40853703	921.59	0.1115907	0.11209236	1451.58	0.12696919	0.13253883	1981.59	-0.00709397	0	2511.58	0.02837323	0.0403492	3041.61	0.01858699	0.0163909	3571.6	0.0103126	0.01013258	4101.6	-0.0083939	0	
391.79	0.41591291	0.40851792	921.79	0.11271727	0.1120796	1451.78	0.12678063	0.13252408	1981.79	-0.00804301	0	2511.78	0.02825307	0.04019163	3041.81	0.01898822	0.01635819	3571.8	0.01038151	0.01003688	4101.8	-0.00743912	0	
391.99	0.41637421	0.4084988	921.99	0.11247772	0.11206684	1451.98	0.12592151	0.13250932	1981.99	-0.00994797	0	2511.98	0.02869855	0.04003468	3042.01	0.01868265	0.01632553	3572	0.01020376	0.00994208	4102	-0.00623073	0	
392.19	0.41520432	0.40847969	922.19	0.11305775	0.11205409	1452.18	0.12679148	0.13249456	1982.19	-0.01159168	0	2512.18	0.02980231	0.03987834	3042.21	0.01805205	0.01629295	3572.2	0.00995062	0.00984817	4102.2	-0.0061382	0	
392.39	0.414705	0.40846058	922.39	0.11362539	0.11204133	1452.38	0.12685378	0.13247981	1982.39	-0.01181757	0	2512.38	0.03002374	0.03972262	3042.41	0.01783673	0.01626042	3572.4	0.01020148	0.00975515	4102.4	-0.00649595	0	
392.59	0.41329508	0.40844147	922.59	0.11385999	0.11202858	1452.58	0.12682186	0.13246506	1982.59	-0.01230203	0	2512.58	0.03061145	0.0395675	3042.61	0.01773717	0.01622797	3572.6	0.01041227	0.00966301	4102.6	-0.00582168	0	
392.79	0.41256282	0.40842236	922.79	0.11260648	0.11201583	1452.78	0.12783941	0.13245031	1982.79	-0.01195177	0	2512.78	0.02995544	0.03941298	3042.81	0.01822404	0.01619557	3572.8	0.01005526	0.00957174	4102.8	-0.00500914	0	
392.99	0.41191069	0.40840326	922.99	0.11272456	0.11200308	1452.98	0.12799773	0.13243556	1982.99	-0.01135374	0	2512.98	0.03040305	0.03925907	3043.01	0.01772834	0.01616324	3573	0.01041058	0.00948133	4103	-0.00522317	0	
393.19	0.41163706	0.40838415	923.19	0.11320647	0.11199033	1453.18	0.12826155	0.13242081	1983.19	-0.01098035	0	2513.18	0.03019362	0.03910576	3043.21	0.01721046	0.01613098	3573.2	0.01018689	0.00939178	4103.2	-0.00502035	0	
393.39	0.41101187	0.40836504	923.39	0.11359377	0.11197758	1453.38	0.12904375	0.13240607	1983.39	-0.01099912	0	2513.38	0.03020443	0.03895305	3043.41	0.01683878	0.01609878	3573.4	0.00986086	0.00930307	4103.4	-0.00521789	0	
393.59	0.41063502	0.40834594	923.59	0.11396214	0.11196484	1453.58	0.12807057	0.13239132	1983.59	-0.01021883	0	2513.58	0.03001063	0.03880094	3043.61	0.01756178	0.01606665	3573.6	0.00942795	0.0092152	4103.6	-0.00597787	0	
393.79	0.41165444	0.40832683	923.79	0.11495576	0.11195209	1453.78	0.12829563	0.13237658	1983.79	-0.01005258	0	2513.78	0.02973871	0.03864942	3043.81	0.01744358	0.01603458	3573.8	0.0085177	0.00912815	4103.8	-0.00739059	0	
393.99	0.41150427	0.40830773	923.99	0.11454734	0.11193935	1453.98	0.12882136	0.13236184	1983.99	-0.01024658	0	2513.98	0.02917486	0.03849849	3044.01	0.01817948	0.01600257	3574	0.0082906	0.00904194	4104	-0.00866708	0	
394.19	0.41270068	0.40828863	924.19	0.11483483	0.11192661	1454.18	0.12781664	0.1323471	1984.19	-0.01013458	0	2514.18	0.02927235	0.03834815	3044.21	0.01861019	0.01597063	3574.2	0.00745305	0.00895653	4104.2	-0.00946364	0	
394.39	0.41328221	0.40826953	924.39	0.11435109	0.11191387	1454.38	0.12703074	0.13233237	1984.39	-0.00928162	0	2514.38	0.02899676	0.0381984	3044.41	0.01951399	0.01593875	3574.4	0.00645484	0.00887193	4104.4	-0.01002053	0	
394.59	0.41419976	0.40825043	924.59	0.11472674	0.11190113	1454.58	0.12634679	0.13231763	1984.59	-0.00857825	0	2514.58	0.02697385	0.03804923	3044.61	0.01885689	0.01590693	3574.6	0.00636319	0.00878813	4104.6	-0.01096697	0	
394.79	0.414722	0.40823133	924.79	0.11455386	0.11188839	1454.78	0.12648602	0.1323029	1984.79	-0.00836655	0	2514.78	0.0256339	0.03790065	3044.81	0.01851086	0.01587518	3574.8	0.0063666	0.00870513	4104.8	-0.01066287	0	
394.99	0.41583991	0.40821223	924.99	0.11480935	0.11187566	1454.98	0.125397	0.13228817	1984.99	-0.00874799	0	2514.98	0.02550539	0.03775264	3045.01	0.018018	0.01584349	3575	0.0068478	0.0086229	4105	-0.01062154	0	
395.19	0.41546337	0.40819313	925.19	0.11424991	0.11186292	1455.18	0.12520113	0.13227344	1985.19	-0.00789875	0	2515.18	0.02502241	0.03760522	3045.21	0.01747814	0.01581187	3575.2	0.00709049	0.00854146	4105.2	-0.01034774	0	
395.39	0.41484635	0.40817403	925.39	0.11452274	0.11185019	1455.38	0.12540061	0.13225871	1985.39	-0.00837537	0	2515.38	0.02531468	0.03745837	3045.41	0.01793958	0.0157803	3575.4	0.00617985	0.00846078	4105.4	-0.01004846	0	
395.59	0.41529633	0.40815494	925.59	0.11505101	0.11183746	1455.58	0.12571413	0.13224398	1985.59	-0.00829123	0	2515.58	0.0249695	0.03731209	3045.61	0.01735689	0.01574881	3575.6	0.00581897	0.00838087	4105.6	-0.00994261	0	
395.79	0.41568362	0.40813584	925.79	0.11551378	0.11182473	1455.78	0.12511891	0.13222925	1985.79	-0.00770711	0	2515.78	0.02496525	0.03716638	3045.81	0.01718185	0.01571737	3575.8	0.00615646	0.00830171	4105.8	-0.00844288	0	
395.99	0.41532426	0.40811675	925.99	0.11494184	0.111812	1455.98	0.12455676	0.13221453	1985.99	-0.00824677	0	2515.98	0.02599073	0.03702125	3046.01	0.01719502	0.015686	3576	0.00674836	0.00822329	4106	-0.00774924	0	
396.19	0.41391275	0.40809765	926.19	0.11455295	0.11179927	1456.18	0.12496563	0.13219981	1986.19	-0.00815301	0	2516.18	0.02564182	0.03687668	3046.21	0.01708492	0.01565468	3576.2	0.00714672	0.00814562	4106.2	-0.00746516	0	
396.39	0.41344967	0.40807856	926.39	0.11390041	0.11178655	1456.38	0.12547749	0.13218509	1986.39	-0.00766386	0	2516.38	0.02599249	0.03673267	3046.41	0.01751948	0.01562344	3576.4	0.00754823	0.00806868	4106.4	-0.00677035	0	
396.59	0.41387056	0.40805947	926.59	0.11334268	0.11177382	1456.58	0.12552809	0.13217037	1986.59	-0.00719936	0	2516.58	0.02663253	0.03658923	3046.61	0.01773685	0.01559225	3576.6	0.00837542	0.00799247	4106.6	-0.00601504	0	
396.79	0.41447259	0.40804038	926.79	0.11322251	0.1117611	1456.78	0.12641377	0.13215565	1986.79	-0.00685132	0	2516.78	0.02583559	0.03644634	3046.81	0.01835661	0.01556113	3576.8	0.00875822	0.00791698	4106.8	-0.0057946	0	
396.99	0.41437906	0.40802129	926.99	0.11341215	0.11174838	1456.98	0.12692989	0.13214094	1986.99	-0.00684923	0	2516.98	0.02575434	0.03630402	3047.01	0.01805923	0.01553007	3577	0.00978336	0.0078422	4107	-0.00529397	0	
397.19	0.41497055	0.4080022	927.19	0.11385316	0.11173566	1457.18	0.12829592	0.13212622	1987.19	-0.00654276	0	2517.18	0.02605024	0.03616225	3047.21	0.01826744	0.01549907	3577.2	0.01052812	0.00776813	4107.2	-0.00552666	0	
397.39	0.41410469	0.40798311	927.39	0.11360944	0.11172294	1457.38	0.1285529	0.13211151	1987.39	-0.00655734	0	2517.38	0.02591403	0.03602103	3047.41	0.018856	0.01546813	3577.4	0.0108658	0.00769475	4107.4	-0.00543075	0	
397.59	0.41380675	0.40796402	927.59	0.11336941	0.11171022	1457.58	0.12872713	0.1320968	1987.59	-0.0063129	0	2517.58	0.02621537	0.03588037	3047.61	0.01935323	0.01543725	3577.6	0.01043707	0.00762207	4107.6	-0.00617962	0	
397.79	0.41449472	0.40794493	927.79	0.11234578	0.11169751	1457.78	0.12961274	0.13208209	1987.79	-0.00615143	0	2517.78	0.02544606	0.03574025	3047.81	0.01881608	0.01540644	3577.8	0.01110996	0.00755008	4107.8	-0.00687073	0	
397.99	0.41390943	0.40792585	927.99	0.11147204	0.1116848	1457.98	0.12974359	0.13206738	1987.99	-0.00608753	0	2517.98	0.02438853	0.03560069	3048.01	0.01889181	0.01537568	3578	0.01152478	0.00747877	4108	-0.00692424	0	
398.19	0.41438127	0.40790676	928.19	0.1110218	0.11167208	1458.18	0.12926374	0.13205268	1988.19	-0.00632434	0	2518.18	0.02416234	0.03546166	3048.21	0.01855407	0.01534499	3578.2	0.01098292	0.00740813	4108.2	-0.00683056	0	
398.39	0.41462982	0.40788768	928.39	0.11062101	0.11165937	1458.38	0.12945106	0.13203797	1988.39	-0.00663657	0	2518.38	0.02286552	0.03532318	3048.41	0.01827815	0.01531436	3578.4	0.01046675	0.00733816	4108.4	-0.00647105	0	
398.59	0.4140856	0.4078686	928.59	0.11064208	0.11164666	1458.58	0.12946809	0.13202327	1988.59	-0.00717276	0	2518.58	0.02203247	0.03518524	3048.61	0.017364	0.01528379	3578.6	0.01066663	0.00726884	4108.6	-0.00716265	0	
398.79	0.41401557	0.40784952	928.79	0.1101259	0.11163395	1458.78	0.13056049	0.13200857	1988.79	-0.00792329	0	2518.78	0.0217803	0.03504784	3048.81	0.01674157	0.01525329	3578.8	0.01048225	0.00720019	4108.8	-0.0064695	0	
398.99	0.41468483	0.40783043	928.99	0.10963846	0.11162125	1458.98	0.12995604	0.13199387	1988.99	-0.00842462	0	2518.98	0.02242764	0.03491098	3049.01	0.01567707	0.01522284	3579	0.0104597	0.00713218	4109	-0.00656778	0	
399.19	0.41456012	0.40781135	929.19	0.10959627	0.11160854	1459.18	0.13145087	0.13197917	1989.19	-0.00825369	0	2519.18	0.02276897	0.03477465	3049.21	0.01558121	0.01519245	3579.2	0.00933989	0.00706481	4109.2	-0.00633268	0	
399.39	0.41480351	0.40779228	929.39	0.10972318	0.11159584	1459.38	0.13254268	0.13196448	1989.39	-0.00848024	0	2519.38	0.02299653	0.03463885	3049.41	0.0150488	0.01516213	3579.4	0.00823309	0.00699808	4109.4	-0.00707849	0	
399.59	0.41638101	0.4077732	929.59	0.10971022	0.11158314	1459.58	0.13258719	0.13194978	1989.59	-0.00856092	0	2519.58	0.02328266	0.03450359	3049.61	0.01453575	0.01513186	3579.6	0.0080228	0.00693198	4109.6	-0.00714017	0	
399.79	0.41659012	0.40775412	929.79	0.10932565	0.11157044	1459.78	0.1329213	0.13193509	1989.79	-0.00843621	0	2519.78	0.02431654	0.03436885	3049.81	0.01469389	0.01510166	3579.8	0.00861624	0.00686651	4109.8	-0.00699217	0	
399.99	0.41678102	0.40773504	929.99	0.10832415	0.11155774	1459.98	0.13210195	0.1319204	1989.99	-0.00941979	0	2519.98	0.0251979	0.03423464	3050.01	0.01390841	0.01507151	3580	0.00794317	0.00680165	4110	-0.00746543	0	
400.19	0.41721911	0.40771597	930.19	0.10795931	0.11154504	1460.18	0.13160398	0.13190571	1990.19	-0.00968962	0	2520.18	0.02499268	0.03410095	3050.21	0.01360844	0.01504143	3580.2	0.00801967	0.00673741	4110.2	-0.00715129	0	
400.39	0.41789467	0.40769689	930.39	0.10784351	0.11153234	1460.38	0.13059905	0.13189102	1990.39	-0.00967707	0	2520.38	0.02568254	0.03396778	3050.41	0.0132583	0.0150114	3580.4	0.00778637	0.00667377	4110.4	-0.00729255	0	
400.59	0.41844304	0.40767782	930.59	0.10856283	0.11151965	1460.58	0.13083818	0.13187633	1990.59	-0.00963267	0	2520.58	0.025752	0.03383513	3050.61	0.01390787	0.01498144	3580.6	0.00872898	0.00661073	4110.6	-0.00812845	0	
400.79	0.41882536	0.40765875	930.79	0.10926569	0.11150695	1460.78	0.13148115	0.13186165	1990.79	-0.00987738	0	2520.78	0.02578561	0.03370301	3050.81	0.01451331	0.01495153	3580.8	0.00984531	0.00654829	4110.8	-0.00764459	0	
400.99	0.41833293	0.40763967	930.99	0.10933564	0.11149426	1460.98	0.13125717	0.13184697	1990.99	-0.00966042	0	2520.98	0.02608382	0.03357139	3051.01	0.01573487	0.01492169	3581	0.01081099	0.00648644	4111	-0.00817556	0	
401.19	0.41801615	0.4076206	931.19	0.10993262	0.11148157	1461.18	0.13145912	0.13183229	1991.19	-0.00959984	0	2521.18	0.02654751	0.0334403	3051.21	0.016776	0.0148919	3581.2	0.01076145	0.00642517	4111.2	-0.00966308	0	
401.39	0.41661336	0.40760153	931.39	0.11031129	0.11146888	1461.38	0.13045067	0.13181761	1991.39	-0.00991404	0	2521.38	0.02644194	0.03330971	3051.41	0.01747784	0.01486218	3581.4	0.01077163	0.00636449	4111.4	-0.00961867	0	
401.59	0.41540787	0.40758246	931.59	0.11127548	0.11145619	1461.58	0.13049175	0.13180293	1991.59	-0.00951616	0	2521.58	0.02641025	0.03317963	3051.61	0.01792913	0.01483251	3581.6	0.01044632	0.00630437	4111.6	-0.01078965	0	
401.79	0.41457881	0.40756339	931.79	0.11136206	0.11144351	1461.78	0.13027964	0.13178825	1991.79	-0.01020723	0	2521.78	0.02533352	0.03305006	3051.81	0.01788383	0.0148029	3581.8	0.01032089	0.00624482	4111.8	-0.01090228	0	
401.99	0.41339667	0.40754433	931.99	0.11152891	0.11143082	1461.98	0.12972664	0.13177358	1991.99	-0.01055551	0	2521.98	0.02447455	0.032921	3052.01	0.01815466	0.01477336	3582	0.01028465	0.00618584	4112	-0.01105824	0	
402.19	0.41233375	0.40752526	932.19	0.11115365	0.11141814	1462.18	0.12968996	0.1317589	1992.19	-0.010133	0	2522.18	0.02385406	0.03279244	3052.21	0.01940661	0.01474387	3582.2	0.01008065	0.00612741	4112.2	-0.01141122	0	
402.39	0.41311227	0.40750619	932.39	0.11175535	0.11140545	1462.38	0.12980328	0.13174423	1992.39	-0.00912857	0	2522.38	0.02254941	0.03266439	3052.41	0.01910667	0.01471444	3582.4	0.00976926	0.00606954	4112.4	-0.01118947	0	
402.59	0.41304051	0.40748713	932.59	0.11190215	0.11139277	1462.58	0.13051376	0.13172956	1992.59	-0.00821541	0	2522.58	0.0224187	0.03253683	3052.61	0.01974134	0.01468507	3582.6	0.00978089	0.00601221	4112.6	-0.01089974	0	
402.79	0.41362396	0.40746806	932.79	0.11225153	0.11138009	1462.78	0.13126527	0.1317149	1992.79	-0.00776094	0	2522.78	0.02208381	0.03240977	3052.81	0.0199074	0.01465575	3582.8	0.00915214	0.00595542	4112.8	-0.00977112	0	
402.99	0.41441169	0.407449	932.99	0.11177477	0.11136742	1462.98	0.13167061	0.13170023	1992.99	-0.00773963	0	2522.98	0.02270952	0.03228321	3053.01	0.02007546	0.0146265	3583	0.00872984	0.00589917	4113	-0.0095301	0	
403.19	0.41448793	0.40742994	933.19	0.11155664	0.11135474	1463.18	0.13280796	0.13168556	1993.19	-0.00739928	0	2523.18	0.02270308	0.03215714	3053.21	0.02015687	0.0145973	3583.2	0.00856778	0.00584345	4113.2	-0.00891935	0	
403.39	0.41592159	0.40741088	933.39	0.1110213	0.11134207	1463.38	0.13310087	0.1316709	1993.39	-0.007989	0	2523.38	0.02299865	0.03203157	3053.41	0.01921042	0.01456816	3583.4	0.00893706	0.00578826	4113.4	-0.00791424	0	
403.59	0.41683811	0.40739182	933.59	0.11067381	0.11132939	1463.58	0.13280008	0.13165624	1993.59	-0.00878095	0	2523.58	0.02278874	0.03190648	3053.61	0.01870698	0.01453908	3583.6	0.009106	0.00573358	4113.6	-0.00697153	0	
403.79	0.41774375	0.40737276	933.79	0.11015642	0.11131672	1463.78	0.13220058	0.13164158	1993.79	-0.00834143	0	2523.78	0.02257132	0.03178188	3053.81	0.01787847	0.01451006	3583.8	0.00894319	0.00567943	4113.8	-0.00702811	0	
403.99	0.41756214	0.4073537	933.99	0.10965836	0.11130405	1463.98	0.13064125	0.13162692	1993.99	-0.00895955	0	2523.98	0.02287014	0.03165777	3054.01	0.01640763	0.0144811	3584	0.00890505	0.00562578	4114	-0.00764545	0	
404.19	0.41735633	0.40733464	934.19	0.10957544	0.11129138	1464.18	0.13038667	0.13161226	1994.19	-0.00813345	0	2524.18	0.02209531	0.03153415	3054.21	0.01617295	0.01445219	3584.2	0.0084867	0.00557265	4114.2	-0.0074308	0	
404.39	0.41742687	0.40731558	934.39	0.10986601	0.11127871	1464.38	0.12989853	0.13159761	1994.39	-0.00890869	0	2524.38	0.02166442	0.03141101	3054.41	0.01480761	0.01442335	3584.4	0.00867382	0.00552001	4114.4	-0.0072803	0	
404.59	0.41652542	0.40729653	934.59	0.11010972	0.11126605	1464.58	0.13066987	0.13158295	1994.59	-0.00956197	0	2524.58	0.02192801	0.03128834	3054.61	0.01575275	0.01439456	3584.6	0.00882022	0.00546787	4114.6	-0.00768454	0	
404.79	0.41688971	0.40727747	934.79	0.11014926	0.11125338	1464.78	0.13012484	0.1315683	1994.79	-0.01027132	0	2524.78	0.02192132	0.03116616	3054.81	0.01587938	0.01436582	3584.8	0.00946536	0.00541623	4114.8	-0.00804989	0	
404.99	0.41597637	0.40725842	934.99	0.1098918	0.11124072	1464.98	0.12908338	0.13155365	1994.99	-0.01115321	0	2524.98	0.02117662	0.03104445	3055.01	0.01671732	0.01433715	3585	0.00957485	0.00536507	4115	-0.00892741	0	
405.19	0.41560268	0.40723936	935.19	0.11059673	0.11122806	1465.18	0.12867438	0.131539	1995.19	-0.01155281	0	2525.18	0.02153256	0.03092322	3055.21	0.01669868	0.01430853	3585.2	0.00972394	0.00531439	4115.2	-0.0095239	0	
405.39	0.41335338	0.40722031	935.39	0.11029895	0.1112154	1465.38	0.12791354	0.13152436	1995.39	-0.01216888	0	2525.38	0.02164935	0.03080247	3055.41	0.01572016	0.01427997	3585.4	0.00994269	0.0052642	4115.4	-0.00955545	0	
405.59	0.41175866	0.40720126	935.59	0.10995852	0.11120274	1465.58	0.12798909	0.13150971	1995.59	-0.01182407	0	2525.58	0.02126973	0.03068218	3055.61	0.01534178	0.01425146	3585.6	0.00899086	0.00521447	4115.6	-0.01024609	0	
405.79	0.41128064	0.40718221	935.79	0.10950316	0.11119008	1465.78	0.12740174	0.13149507	1995.79	-0.01204952	0	2525.78	0.01968278	0.03056237	3055.81	0.01496955	0.01422302	3585.8	0.00907842	0.00516522	4115.8	-0.01016391	0	
405.99	0.41059394	0.40716316	935.99	0.10885758	0.11117742	1465.98	0.12663912	0.13148043	1995.99	-0.01106085	0	2525.98	0.0196256	0.03044302	3056.01	0.0156858	0.01419462	3586	0.00952789	0.00511643	4116	-0.01043864	0	
406.19	0.41060438	0.40714411	936.19	0.10860662	0.11116477	1466.18	0.12636612	0.13146579	1996.19	-0.00987624	0	2526.18	0.01912174	0.03032414	3056.21	0.01627084	0.01416629	3586.2	0.00933553	0.00506811	4116.2	-0.01023404	0	
406.39	0.41136225	0.40712506	936.39	0.10894544	0.11115211	1466.38	0.12606521	0.13145115	1996.39	-0.00875934	0	2526.38	0.01910734	0.03020572	3056.41	0.01599631	0.01413801	3586.4	0.00934816	0.00502024	4116.4	-0.01040612	0	
406.59	0.41051406	0.40710601	936.59	0.10801084	0.11113946	1466.58	0.1261007	0.13143651	1996.59	-0.00786463	0	2526.58	0.02001616	0.03008776	3056.61	0.01664382	0.01410979	3586.6	0.00881979	0.00497282	4116.6	-0.01033363	0	
406.79	0.41111229	0.40708697	936.79	0.10812018	0.11112681	1466.78	0.12582059	0.13142187	1996.79	-0.00807571	0	2526.78	0.02065394	0.02997027	3056.81	0.01628455	0.01408163	3586.8	0.00937105	0.00492585	4116.8	-0.01013424	0	
406.99	0.41221574	0.40706792	936.99	0.10740075	0.11111416	1466.98	0.12486613	0.13140724	1996.99	-0.00798072	0	2526.98	0.02068199	0.02985323	3057.01	0.01558364	0.01405352	3587	0.00984596	0.00487932	4117	-0.00986593	0	
407.19	0.41343811	0.40704888	937.19	0.10723604	0.11110152	1467.18	0.12425186	0.13139261	1997.19	-0.00730668	0	2527.18	0.02019565	0.02973665	3057.21	0.01471345	0.01402547	3587.2	0.0108666	0.00483323	4117.2	-0.01011855	0	
407.39	0.41450685	0.40702983	937.39	0.10779639	0.11108887	1467.38	0.12496607	0.13137798	1997.39	-0.00738783	0	2527.38	0.02107904	0.02962053	3057.41	0.01436054	0.01399747	3587.4	0.01123653	0.00478758	4117.4	-0.00976682	0	
407.59	0.41465839	0.40701079	937.59	0.10776218	0.11107623	1467.58	0.1247172	0.13136335	1997.59	-0.00693133	0	2527.58	0.02104638	0.02950486	3057.61	0.0145982	0.01396953	3587.6	0.01027299	0.00474236	4117.6	-0.00994316	0	
407.79	0.41489127	0.40699175	937.79	0.10730488	0.11106358	1467.78	0.12534457	0.13134872	1997.79	-0.00637609	0	2527.78	0.02129786	0.02938964	3057.81	0.01411723	0.01394165	3587.8	0.00993626	0.00469757	4117.8	-0.01005046	0	
407.99	0.41380747	0.40697271	937.99	0.10812715	0.11105094	1467.98	0.12612988	0.1313341	1997.99	-0.00735878	0	2527.98	0.02246255	0.02927487	3058.01	0.01356907	0.01391382	3588	0.01044311	0.0046532	4118	-0.01050047	0	
408.19	0.41358921	0.40695367	938.19	0.10878705	0.1110383	1468.18	0.12659539	0.13131947	1998.19	-0.00765453	0	2528.18	0.02179781	0.02916055	3058.21	0.01353277	0.01388604	3588.2	0.009495	0.00460925	4118.2	-0.00995361	0	
408.39	0.41327475	0.40693463	938.39	0.11010211	0.11102566	1468.38	0.12726458	0.13130485	1998.39	-0.0085724	0	2528.38	0.02257495	0.02904668	3058.41	0.0133209	0.01385833	3588.4	0.00992237	0.00456571	4118.4	-0.00951924	0	
408.59	0.41295075	0.40691559	938.59	0.1102527	0.11101302	1468.58	0.12857517	0.13129023	1998.59	-0.00869836	0	2528.58	0.0227134	0.02893325	3058.61	0.01404026	0.01383066	3588.6	0.00980675	0.00452259	4118.6	-0.0097799	0	
408.79	0.41308967	0.40689655	938.79	0.11115528	0.11100039	1468.78	0.12931675	0.13127561	1998.79	-0.00995019	0	2528.78	0.02282851	0.02882026	3058.81	0.01373388	0.01380306	3588.8	0.01021576	0.00447987	4118.8	-0.00998449	0	
408.99	0.41300531	0.40687752	938.99	0.11129281	0.11098775	1468.98	0.12945981	0.13126099	1998.99	-0.01095538	0	2528.98	0.02257986	0.02870772	3059.01	0.01295087	0.0137755	3589	0.01078722	0.00443756	4119	-0.00948414	0	
409.19	0.41281851	0.40685848	939.19	0.11190201	0.11097512	1469.18	0.12994951	0.13124637	1999.19	-0.01132531	0	2529.18	0.02265181	0.02859561	3059.21	0.01234391	0.01374801	3589.2	0.01132035	0.00439564	4119.2	-0.00900171	0	
409.39	0.41140367	0.40683945	939.39	0.1120236	0.11096249	1469.38	0.13048443	0.13123176	1999.39	-0.01195895	0	2529.38	0.0224969	0.02848395	3059.41	0.01167059	0.01372056	3589.4	0.01020375	0.00435412	4119.4	-0.00887673	0	
409.59	0.41200778	0.40682041	939.59	0.11272828	0.11094986	1469.58	0.1317057	0.13121715	1999.59	-0.01166736	0	2529.58	0.02155553	0.02837272	3059.61	0.01186176	0.01369318	3589.6	0.00988082	0.004313	4119.6	-0.00925845	0	
409.79	0.4127328	0.40680138	939.79	0.11278784	0.11093723	1469.78	0.13143298	0.13120254	1999.79	-0.01226265	0	2529.78	0.02060521	0.02826192	3059.81	0.01244526	0.01366584	3589.8	0.00935257	0.00427226	4119.8	-0.00979883	0	
409.99	0.41260287	0.40678235	939.99	0.11270607	0.1109246	1469.98	0.13109447	0.13118793	1999.99	-0.01281162	0	2529.98	0.0209169	0.02815155	3060.01	0.0132743	0.01363856	3590	0.00872801	0.00423191	4120	-0.01023826	0	
410.19	0.41343567	0.40676332	940.19	0.11208968	0.11091198	1470.18	0.13054447	0.13117332	2000.19	-0.01387631	0	2530.18	0.02025234	0.02804162	3060.21	0.01229612	0.01361134	3590.2	0.00858739	0.00419193	4120.2	-0.01078629	0	
410.39	0.41323733	0.40674429	940.39	0.1118746	0.11089935	1470.38	0.13046492	0.13115871	2000.39	-0.01378959	0	2530.38	0.02025453	0.02793212	3060.41	0.01200107	0.01358417	3590.4	0.00807246	0.00415234	4120.4	-0.01085462	0	
410.59	0.41336388	0.40672526	940.59	0.11057713	0.11088673	1470.58	0.13040269	0.13114411	2000.59	-0.01372253	0	2530.58	0.02023298	0.02782304	3060.61	0.01222405	0.01355705	3590.6	0.00770712	0.00411312	4120.6	-0.01142158	0	
410.79	0.41458511	0.40670623	940.79	0.11048858	0.11087411	1470.78	0.12971047	0.13112951	2000.79	-0.01382316	0	2530.78	0.01958209	0.02771439	3060.81	0.01234185	0.01352999	3590.8	0.00812875	0.00407427	4120.8	-0.01104556	0	
410.99	0.41493333	0.4066872	940.99	0.10930611	0.11086149	1470.98	0.12910937	0.1311149	2000.99	-0.0135579	0	2530.98	0.01914205	0.02760616	3061.01	0.01174645	0.01350299	3591	0.00759262	0.00403579	4121	-0.00989844	0	
411.19	0.41554847	0.40666817	941.19	0.10832086	0.11084887	1471.18	0.12885774	0.1311003	2001.19	-0.01308096	0	2531.18	0.01933226	0.02749836	3061.21	0.01206636	0.01347603	3591.2	0.00737643	0.00399767	4121.2	-0.00995266	0	
411.39	0.41517118	0.40664915	941.39	0.10771686	0.11083625	1471.38	0.12950991	0.13108571	2001.39	-0.01348314	0	2531.38	0.01985568	0.02739098	3061.41	0.01239518	0.01344913	3591.4	0.00715169	0.00395991	4121.4	-0.00896374	0	
411.59	0.41529218	0.40663012	941.59	0.10697203	0.11082363	1471.58	0.1290466	0.13107111	2001.59	-0.01365233	0	2531.58	0.02034355	0.02728401	3061.61	0.01244278	0.01342229	3591.6	0.00703493	0.0039225	4121.6	-0.00783388	0	
411.79	0.4149693	0.4066111	941.79	0.10590463	0.11081102	1471.78	0.13000852	0.13105651	2001.79	-0.01336015	0	2531.78	0.02082481	0.02717747	3061.81	0.01199635	0.01339549	3591.8	0.00766599	0.00388545	4121.8	-0.00721601	0	
411.99	0.41572054	0.40659208	941.99	0.10649845	0.11079841	1471.98	0.13039456	0.13104192	2001.99	-0.01360214	0	2531.98	0.02173157	0.02707134	3062.01	0.0115585	0.01336876	3592	0.00819506	0.00384875	4122	-0.00739289	0	
412.19	0.4155495	0.40657305	942.19	0.10694986	0.1107858	1472.18	0.13012911	0.13102733	2002.19	-0.01308408	0	2532.18	0.02142208	0.02696562	3062.21	0.01158955	0.01334207	3592.2	0.00728494	0.0038124	4122.2	-0.00754737	0	
412.39	0.41592666	0.40655403	942.39	0.10725357	0.11077319	1472.38	0.13053988	0.13101274	2002.39	-0.01282041	0	2532.38	0.02173159	0.02686032	3062.41	0.01142521	0.01331544	3592.4	0.00715757	0.00377639	4122.4	-0.00757235	0	
412.59	0.41593552	0.40653501	942.59	0.10675887	0.11076058	1472.58	0.130966	0.13099815	2002.59	-0.01278962	0	2532.58	0.02200353	0.02675543	3062.61	0.0108988	0.01328886	3592.6	0.00791019	0.00374072	4122.6	-0.00739726	0	
412.79	0.4148967	0.40651599	942.79	0.10789505	0.11074797	1472.78	0.13095183	0.13098356	2002.79	-0.01297498	0	2532.78	0.02174954	0.02665095	3062.81	0.0107303	0.01326233	3592.8	0.00780043	0.00370539	4122.8	-0.00716457	0	
412.99	0.41507844	0.40649697	942.99	0.10756367	0.11073536	1472.98	0.13108679	0.13096898	2002.99	-0.01186062	0	2532.98	0.02091898	0.02654687	3063.01	0.01038669	0.01323586	3593	0.00837084	0.00367039	4123	-0.00696771	0	
413.19	0.41441251	0.40647796	943.19	0.10781576	0.11072276	1473.18	0.13033957	0.1309544	2003.19	-0.01184198	0	2533.18	0.02116015	0.02644321	3063.21	0.01081754	0.01320944	3593.2	0.00884918	0.00363572	4123.2	-0.00707683	0	
413.39	0.4136525	0.40645894	943.39	0.10904082	0.11071016	1473.38	0.13062878	0.13093981	2003.39	-0.01115692	0	2533.38	0.02154738	0.02633994	3063.41	0.01119325	0.01318307	3593.4	0.00828559	0.00360138	4123.4	-0.00787697	0	
413.59	0.41368833	0.40643992	943.59	0.10994638	0.11069755	1473.58	0.1304334	0.13092523	2003.59	-0.01129135	0	2533.58	0.02086413	0.02623708	3063.61	0.01164365	0.01315676	3593.6	0.00831905	0.00356737	4123.6	-0.00846252	0	
413.79	0.41278542	0.40642091	943.79	0.10992398	0.11068495	1473.78	0.12999024	0.13091066	2003.79	-0.0115899	0	2533.78	0.0203771	0.02613463	3063.81	0.01173981	0.0131305	3593.8	0.00742231	0.00353367	4123.8	-0.0090432	0	
413.99	0.41185401	0.40640189	943.99	0.11044845	0.11067236	1473.98	0.12959768	0.13089608	2003.99	-0.0117319	0	2533.98	0.02066424	0.02603257	3064.01	0.01112062	0.01310429	3594	0.00838586	0.00350029	4124	-0.00947882	0	
414.19	0.41137355	0.40638288	944.19	0.11041837	0.11065976	1474.18	0.12843778	0.1308815	2004.19	-0.01165503	0	2534.18	0.02098548	0.02593091	3064.21	0.01096098	0.01307813	3594.2	0.00914993	0.00346723	4124.2	-0.00972817	0	
414.39	0.41052282	0.40636387	944.39	0.11034093	0.11064716	1474.38	0.12836893	0.13086693	2004.39	-0.01122251	0	2534.38	0.02032015	0.02582965	3064.41	0.01197183	0.01305202	3594.4	0.00931618	0.00343448	4124.4	-0.00931445	0	
414.59	0.41048038	0.40634486	944.59	0.11043821	0.11063457	1474.58	0.12707756	0.13085236	2004.59	-0.01140636	0	2534.58	0.01984249	0.02572878	3064.61	0.01260345	0.01302597	3594.6	0.0094802	0.00340204	4124.6	-0.00967026	0	
414.79	0.41081445	0.40632585	944.79	0.11121157	0.11062198	1474.78	0.12608822	0.13083779	2004.79	-0.01181034	0	2534.78	0.01921262	0.02562831	3064.81	0.01321012	0.01299997	3594.8	0.00940625	0.00336991	4124.8	-0.00974613	0	
414.99	0.40968332	0.40630684	944.99	0.11045944	0.11060938	1474.98	0.12577418	0.13082322	2004.99	-0.01210863	0	2534.98	0.01909297	0.02552823	3065.01	0.01367054	0.01297402	3595	0.00980098	0.00333808	4125	-0.00976571	0	
415.19	0.40947662	0.40628783	945.19	0.11008332	0.11059679	1475.18	0.12456441	0.13080865	2005.19	-0.012395	0	2535.18	0.02011434	0.02542854	3065.21	0.0145625	0.01294812	3595.2	0.00975405	0.00330655	4125.2	-0.01074293	0	
415.39	0.40932741	0.40626882	945.39	0.10945555	0.1105842	1475.38	0.12503206	0.13079409	2005.39	-0.0129904	0	2535.38	0.01981989	0.02532924	3065.41	0.01430236	0.01292228	3595.4	0.00941334	0.00327532	4125.4	-0.01078089	0	
415.59	0.40993369	0.40624981	945.59	0.10915272	0.11057162	1475.58	0.12506685	0.13077952	2005.59	-0.01263743	0	2535.58	0.02039865	0.02523033	3065.61	0.01413769	0.01289648	3595.6	0.00940235	0.00324438	4125.6	-0.01119982	0	
415.79	0.41070873	0.40623081	945.79	0.10805335	0.11055903	1475.78	0.12586446	0.13076496	2005.79	-0.01256336	0	2535.78	0.02006612	0.0251318	3065.81	0.01382643	0.01287074	3595.8	0.00907556	0.00321374	4125.8	-0.01183608	0	
415.99	0.4118759	0.4062118	945.99	0.10831656	0.11054645	1475.98	0.12561984	0.1307504	2005.99	-0.01296723	0	2535.98	0.01992664	0.02503366	3066.01	0.01338519	0.01284505	3596	0.00853757	0.00318338	4126	-0.01304825	0	
416.19	0.41145437	0.4061928	946.19	0.10810666	0.11053386	1476.18	0.12484856	0.13073584	2006.19	-0.01322259	0	2536.18	0.01935601	0.0249359	3066.21	0.01320587	0.01281941	3596.2	0.00786198	0.00315331	4126.2	-0.01446996	0	
416.39	0.41228167	0.40617379	946.39	0.10713083	0.11052128	1476.38	0.12550403	0.13072128	2006.39	-0.01363878	0	2536.38	0.01838966	0.02483853	3066.41	0.01313538	0.01279382	3596.4	0.00782885	0.00312353	4126.4	-0.01442187	0	
416.59	0.4122261	0.40615479	946.59	0.10675573	0.1105087	1476.58	0.12609115	0.13070673	2006.59	-0.0139178	0	2536.58	0.0185985	0.02474153	3066.61	0.01292525	0.01276828	3596.6	0.00749103	0.00309403	4126.6	-0.01394915	0	
416.79	0.4125609	0.40613579	946.79	0.10704878	0.11049612	1476.78	0.12721747	0.13069217	2006.79	-0.01355012	0	2536.78	0.01760795	0.02464491	3066.81	0.01276718	0.01274279	3596.8	0.00728423	0.0030648	4126.8	-0.01348835	0	
416.99	0.41304292	0.40611679	946.99	0.10623478	0.11048355	1476.98	0.12777423	0.13067762	2006.99	-0.01278581	0	2536.98	0.01733207	0.02454867	3067.01	0.01274778	0.01271736	3597	0.00692337	0.00303585	4127	-0.01370748	0	
417.19	0.41293213	0.40609779	947.19	0.10599546	0.11047097	1477.18	0.12758581	0.13066307	2007.19	-0.01341082	0	2537.18	0.01823897	0.02445281	3067.21	0.01309007	0.01269197	3597.2	0.00739988	0.00300718	4127.2	-0.01326827	0	
417.39	0.41339844	0.40607879	947.39	0.10723152	0.1104584	1477.38	0.12926069	0.13064852	2007.39	-0.01308721	0	2537.38	0.0186958	0.02435732	3067.41	0.01314929	0.01266664	3597.4	0.0069773	0.00297878	4127.4	-0.01309555	0	
417.59	0.41292187	0.40605979	947.59	0.10739543	0.11044582	1477.58	0.12931719	0.13063397	2007.59	-0.01390512	0	2537.58	0.01902751	0.0242622	3067.61	0.01388501	0.01264135	3597.6	0.00727855	0.00295064	4127.6	-0.01244542	0	
417.79	0.41252568	0.40604079	947.79	0.1076567	0.11043325	1477.78	0.12934037	0.13061942	2007.79	-0.0132404	0	2537.78	0.02011766	0.02416746	3067.81	0.01359516	0.01261612	3597.8	0.00694043	0.00292277	4127.8	-0.01170159	0	
417.99	0.41326788	0.4060218	947.99	0.107665	0.11042068	1477.98	0.1294667	0.13060488	2007.99	-0.01356496	0	2537.98	0.02041425	0.02407308	3068.01	0.013761	0.01259094	3598	0.00688797	0.00289516	4128	-0.01163112	0	
418.19	0.41349528	0.4060028	948.19	0.1085249	0.11040811	1478.18	0.12858398	0.13059034	2008.19	-0.01365186	0	2538.18	0.02017852	0.02397908	3068.21	0.01447927	0.01256581	3598.2	0.00700502	0.00286782	4128.2	-0.01100586	0	
418.39	0.41384476	0.4059838	948.39	0.10925969	0.11039555	1478.38	0.12872784	0.1305758	2008.39	-0.01418924	0	2538.38	0.01943688	0.02388544	3068.41	0.01425679	0.01254072	3598.4	0.00669821	0.00284073	4128.4	-0.01110417	0	
418.59	0.41422411	0.40596481	948.59	0.11032172	0.11038298	1478.58	0.12803126	0.13056126	2008.59	-0.0145115	0	2538.58	0.02001564	0.02379216	3068.61	0.01474253	0.01251569	3598.6	0.00622306	0.0028139	4128.6	-0.01140954	0	
418.79	0.41370687	0.40594582	948.79	0.11094183	0.11037042	1478.78	0.12828848	0.13054672	2008.79	-0.01514174	0	2538.78	0.02028636	0.02369925	3068.81	0.01542024	0.01249071	3598.8	0.00610726	0.00278732	4128.8	-0.01150544	0	
418.99	0.41219014	0.40592683	948.99	0.11052081	0.11035785	1478.98	0.12800504	0.13053218	2008.99	-0.01531796	0	2538.98	0.02065324	0.0236067	3069.01	0.01567003	0.01246577	3599	0.00666274	0.00276099	4129	-0.01134265	0	
419.19	0.41215578	0.40590783	949.19	0.10972089	0.11034529	1479.18	0.12693977	0.13051765	2009.19	-0.01578871	0	2539.18	0.02192473	0.02351452	3069.21	0.01603505	0.01244089	3599.2	0.0063431	0.00273491	4129.2	-0.01185567	0	
419.39	0.41229585	0.40588884	949.39	0.10962271	0.11033273	1479.38	0.12741477	0.13050311	2009.39	-0.01583748	0	2539.38	0.02140185	0.02342269	3069.41	0.0159159	0.01241606	3599.4	0.00617062	0.00270908	4129.4	-0.01178306	0	
419.59	0.41295039	0.40586986	949.59	0.10958757	0.11032017	1479.58	0.12740704	0.13048858	2009.59	-0.01552033	0	2539.58	0.02111359	0.02333123	3069.61	0.01539541	0.01239127	3599.6	0.00669598	0.00268349	4129.6	-0.011984	0	
419.79	0.41291908	0.40585087	949.79	0.10908285	0.11030762	1479.78	0.12735746	0.13047405	2009.79	-0.01587384	0	2539.78	0.02068138	0.02324012	3069.81	0.01515296	0.01236654	3599.8	0.0066148	0.00265815	4129.8	-0.01231722	0	
419.99	0.4134919	0.40583188	949.99	0.10865944	0.11029506	1479.98	0.12736578	0.13045952	2009.99	-0.01556561	0	2539.98	0.02054292	0.02314936	3070.01	0.01440506	0.01234186	3600	0.0072893	0.00263304	4130	-0.01265518	0	
420.19	0.41328193	0.40581289	950.19	0.10794004	0.11028251	1480.18	0.12665389	0.130445	2010.19	-0.01533457	0	2540.18	0.0192994	0.02305896	3070.21	0.01446092	0.01231722	3600.2	0.00774842	0.00260817	4130.2	-0.01268905	0	
420.39	0.41348731	0.40579391	950.39	0.10776886	0.11026995	1480.38	0.12686225	0.13043047	2010.39	-0.0151622	0	2540.38	0.01901612	0.02296892	3070.41	0.0143546	0.01229263	3600.4	0.00845664	0.00258353	4130.4	-0.01120519	0	
420.59	0.41355659	0.40577492	950.59	0.10776817	0.1102574	1480.58	0.12640234	0.13041595	2010.59	-0.01489896	0	2540.58	0.0187839	0.02287922	3070.61	0.01413997	0.0122681	3600.6	0.00872439	0.00255913	4130.6	-0.01060848	0	
420.79	0.4129896	0.40575594	950.79	0.1083859	0.11024485	1480.78	0.12600244	0.13040143	2010.79	-0.01373584	0	2540.78	0.01837823	0.02278988	3070.81	0.01398048	0.01224361	3600.8	0.00898014	0.00253496	4130.8	-0.01046285	0	
420.99	0.41181163	0.40573695	950.99	0.1078522	0.1102323	1480.98	0.12601312	0.13038691	2010.99	-0.01328572	0	2540.98	0.01899274	0.02270088	3071.01	0.01463758	0.01221917	3601	0.00897144	0.00251102	4131	-0.01043849	0	
421.19	0.41101037	0.40571797	951.19	0.10816328	0.11021976	1481.18	0.1256151	0.13037239	2011.19	-0.01304222	0	2541.18	0.01947418	0.02261223	3071.21	0.01438387	0.01219478	3601.2	0.0097744	0.0024873	4131.2	-0.00926687	0	
421.39	0.41166385	0.40569899	951.39	0.10838016	0.11020721	1481.38	0.12640009	0.13035787	2011.39	-0.01239992	0	2541.38	0.01950154	0.02252393	3071.41	0.01363104	0.01217044	3601.4	0.00986459	0.00246381	4131.4	-0.0086333	0	
421.59	0.41121951	0.40568001	951.59	0.10754103	0.11019467	1481.58	0.12605477	0.13034335	2011.59	-0.01226967	0	2541.58	0.02049292	0.02243597	3071.61	0.01368705	0.01214614	3601.6	0.00996695	0.00244053	4131.6	-0.00737522	0	
421.79	0.41156885	0.40566103	951.79	0.10732885	0.11018212	1481.78	0.12632472	0.13032884	2011.79	-0.01206687	0	2541.78	0.02011024	0.02234836	3071.81	0.01236252	0.0121219	3601.8	0.00868945	0.00241748	4131.8	-0.00679273	0	
421.99	0.41162215	0.40564205	951.99	0.10792339	0.11016958	1481.98	0.12696836	0.13031433	2011.99	-0.01229672	0	2541.98	0.01942988	0.02226109	3072.01	0.0113476	0.0120977	3602	0.00850781	0.00239465	4132	-0.00724364	0	
422.19	0.41101123	0.40562307	952.19	0.10875024	0.11015704	1482.18	0.12633339	0.13029982	2012.19	-0.01282945	0	2542.18	0.01995242	0.02217416	3072.21	0.01003415	0.01207355	3602.2	0.0083665	0.00237203	4132.2	-0.00702257	0	
422.39	0.41033275	0.4056041	952.39	0.10822379	0.1101445	1482.38	0.12607598	0.13028531	2012.39	-0.01353872	0	2542.38	0.02066987	0.02208756	3072.41	0.0101301	0.01204945	3602.4	0.00788196	0.00234963	4132.4	-0.0074789	0	
422.59	0.40902007	0.40558512	952.59	0.10745727	0.11013197	1482.58	0.12615911	0.1302708	2012.59	-0.01452182	0	2542.58	0.02085267	0.02200131	3072.61	0.01049549	0.0120254	3602.6	0.00757531	0.00232743	4132.6	-0.00751404	0	
422.79	0.40828374	0.40556615	952.79	0.10749154	0.11011943	1482.78	0.12615374	0.1302563	2012.79	-0.01526108	0	2542.78	0.02095977	0.02191539	3072.81	0.01029111	0.0120014	3602.8	0.00696992	0.00230545	4132.8	-0.00821563	0	
422.99	0.40764272	0.40554717	952.99	0.10716953	0.1101069	1482.98	0.12578298	0.13024179	2012.99	-0.0163253	0	2542.98	0.02075178	0.02182981	3073.01	0.01051075	0.01197744	3603	0.00689289	0.00228367	4133	-0.00886682	0	
423.19	0.40732388	0.4055282	953.19	0.10643855	0.11009436	1483.18	0.12613877	0.13022729	2013.19	-0.01725382	0	2543.18	0.02066951	0.02174457	3073.21	0.01125561	0.01195353	3603.2	0.00617277	0.0022621	4133.2	-0.00898373	0	
423.39	0.40789229	0.40550923	953.39	0.10682683	0.11008183	1483.38	0.1261527	0.13021279	2013.39	-0.01736832	0	2543.38	0.02020281	0.02165965	3073.41	0.01138012	0.01192967	3603.4	0.0054562	0.00224074	4133.4	-0.00928566	0	
423.59	0.40819299	0.40549025	953.59	0.10654722	0.1100693	1483.58	0.12605611	0.13019829	2013.59	-0.01752042	0	2543.58	0.01943601	0.02157507	3073.61	0.01123195	0.01190586	3603.6	0.00522052	0.00221957	4133.6	-0.00929639	0	
423.79	0.40831317	0.40547128	953.79	0.10594041	0.11005677	1483.78	0.12540093	0.13018379	2013.79	-0.01794308	0	2543.78	0.01865118	0.02149082	3073.81	0.01161923	0.01188209	3603.8	0.0056867	0.00219861	4133.8	-0.01046927	0	
423.99	0.40931951	0.40545231	953.99	0.10564716	0.11004425	1483.98	0.12531635	0.13016929	2013.99	-0.01839043	0	2543.98	0.01868756	0.0214069	3074.01	0.01155104	0.01185838	3604	0.00655647	0.00217784	4134	-0.01057606	0	
424.19	0.40906093	0.40543334	954.19	0.10637088	0.11003172	1484.18	0.12429781	0.1301548	2014.19	-0.018003	0	2544.18	0.0181791	0.0213233	3074.21	0.01258042	0.0118347	3604.2	0.00677482	0.00215727	4134.2	-0.01014514	0	
424.39	0.40941319	0.40541438	954.39	0.10692015	0.1100192	1484.38	0.12437063	0.13014031	2014.39	-0.01789637	0	2544.38	0.0186126	0.02124003	3074.41	0.01318715	0.01181108	3604.4	0.00749628	0.00213689	4134.4	-0.01038934	0	
424.59	0.40943765	0.40539541	954.59	0.10785685	0.11000667	1484.58	0.12466181	0.13012582	2014.59	-0.01778995	0	2544.58	0.01824885	0.02115709	3074.61	0.01393598	0.01178751	3604.6	0.00757595	0.00211671	4134.6	-0.01158283	0	
424.79	0.40892539	0.40537644	954.79	0.10887562	0.10999415	1484.78	0.1249104	0.13011133	2014.79	-0.01738183	0	2544.78	0.01783385	0.02107447	3074.81	0.01474684	0.01176398	3604.8	0.0081113	0.00209672	4134.8	-0.0118013	0	
424.99	0.40969446	0.40535748	954.99	0.10935073	0.10998163	1484.98	0.12573427	0.13009684	2014.99	-0.01740955	0	2544.98	0.01686965	0.02099217	3075.01	0.01551854	0.01174049	3605	0.009084	0.00207691	4135	-0.01179449	0	
425.19	0.41023448	0.40533851	955.19	0.11007923	0.10996911	1485.18	0.12544754	0.13008235	2015.19	-0.01675971	0	2545.18	0.01629884	0.0209102	3075.21	0.01445134	0.01171706	3605.2	0.0086912	0.0020573	4135.2	-0.01098805	0	
425.39	0.41129538	0.40531955	955.39	0.10955217	0.1099566	1485.38	0.12610193	0.13006787	2015.39	-0.01638946	0	2545.38	0.01588412	0.02082854	3075.41	0.01509439	0.01169367	3605.4	0.00915432	0.00203786	4135.4	-0.01115367	0	
425.59	0.41173221	0.40530059	955.59	0.10998759	0.10994408	1485.58	0.12730005	0.13005338	2015.59	-0.01585799	0	2545.58	0.01562022	0.0207472	3075.61	0.01473535	0.01167033	3605.6	0.0087617	0.00201862	4135.6	-0.01129548	0	
425.79	0.41186044	0.40528163	955.79	0.11005072	0.10993157	1485.78	0.12844865	0.1300389	2015.79	-0.0154623	0	2545.78	0.01484711	0.02066618	3075.81	0.01457112	0.01164703	3605.8	0.0086459	0.00199955	4135.8	-0.01109322	0	
425.99	0.41234596	0.40526266	955.99	0.11071675	0.10991905	1485.98	0.12878385	0.13002442	2015.99	-0.01528033	0	2545.98	0.0150972	0.02058548	3076.01	0.01459262	0.01162378	3606	0.00841268	0.00198066	4136	-0.01123767	0	
426.19	0.41246161	0.4052437	956.19	0.11102217	0.10990654	1486.18	0.12915094	0.13000994	2016.19	-0.01529919	0	2546.18	0.01580258	0.02050509	3076.21	0.01469811	0.01160058	3606.2	0.00747024	0.00196195	4136.2	-0.0114585	0	
426.39	0.41220441	0.40522475	956.39	0.10996572	0.10989403	1486.38	0.12951283	0.12999547	2016.39	-0.01495002	0	2546.38	0.01563483	0.02042502	3076.41	0.01498829	0.01157743	3606.4	0.00714694	0.00194342	4136.4	-0.01145988	0	
426.59	0.41164307	0.40520579	956.59	0.10940083	0.10988152	1486.58	0.12950465	0.12998099	2016.59	-0.01524689	0	2546.58	0.01582014	0.02034526	3076.61	0.01399688	0.01155432	3606.6	0.00647378	0.00192507	4136.6	-0.0114948	0	
426.79	0.4121364	0.40518683	956.79	0.10973283	0.10986902	1486.78	0.12891066	0.12996652	2016.79	-0.01501646	0	2546.78	0.01588361	0.02026581	3076.81	0.01380685	0.01153125	3606.8	0.00575834	0.00190688	4136.8	-0.01184464	0	
426.99	0.41206012	0.40516787	956.99	0.10965449	0.10985651	1486.98	0.1287587	0.12995205	2016.99	-0.01495033	0	2546.98	0.01592847	0.02018667	3077.01	0.01393717	0.01150824	3607	0.00522067	0.00188887	4137	-0.01170996	0	
427.19	0.41185615	0.40514892	957.19	0.10908551	0.10984401	1487.18	0.12858115	0.12993758	2017.19	-0.0149278	0	2547.18	0.01634777	0.02010784	3077.21	0.01323207	0.01148526	3607.2	0.00515236	0.00187103	4137.2	-0.01131377	0	
427.39	0.41277753	0.40512996	957.39	0.10896173	0.1098315	1487.38	0.12770829	0.12992311	2017.39	-0.0147466	0	2547.38	0.01691236	0.02002932	3077.41	0.01249298	0.01146234	3607.4	0.00465278	0.00185336	4137.4	-0.01226702	0	
427.59	0.41261281	0.40511101	957.59	0.10822761	0.109819	1487.58	0.12773838	0.12990864	2017.59	-0.01473776	0	2547.58	0.01732175	0.0199511	3077.61	0.01167406	0.01143946	3607.6	0.00550658	0.00183585	4137.6	-0.01210262	0	
427.79	0.4132809	0.40509206	957.79	0.10788647	0.1098065	1487.78	0.12730071	0.12989418	2017.79	-0.0144177	0	2547.78	0.01791112	0.01987319	3077.81	0.01138429	0.01141662	3607.8	0.00537359	0.00181851	4137.8	-0.01347934	0	
427.99	0.41362126	0.4050731	957.99	0.10704326	0.109794	1487.98	0.12742527	0.12987971	2017.99	-0.01434209	0	2547.98	0.01839254	0.01979559	3078.01	0.01099296	0.01139383	3608	0.00561106	0.00180134	4138	-0.01274443	0	
428.19	0.41329072	0.40505415	958.19	0.10792787	0.1097815	1488.18	0.12697192	0.12986525	2018.19	-0.01408121	0	2548.18	0.0187828	0.01971828	3078.21	0.01122995	0.01137109	3608.2	0.00532489	0.00178432	4138.2	-0.01244675	0	
428.39	0.41296222	0.4050352	958.39	0.10768637	0.10976901	1488.38	0.12681427	0.12985079	2018.39	-0.01402502	0	2548.38	0.01848964	0.01964128	3078.41	0.01182877	0.01134839	3608.4	0.00545727	0.00176747	4138.4	-0.01362665	0	
428.59	0.41236091	0.40501625	958.59	0.10862024	0.10975651	1488.58	0.12649813	0.12983633	2018.59	-0.01433277	0	2548.58	0.01822929	0.01956458	3078.61	0.01188342	0.01132574	3608.6	0.0052479	0.00175077	4138.6	-0.01442181	0	
428.79	0.4119818	0.4049973	958.79	0.10866427	0.10974402	1488.78	0.12648536	0.12982187	2018.79	-0.01381452	0	2548.78	0.0174879	0.01948818	3078.81	0.01241186	0.01130313	3608.8	0.00533013	0.00173424	4138.8	-0.01457695	0	
428.99	0.41159262	0.40497836	958.99	0.10953869	0.10973153	1488.98	0.12658589	0.12980742	2018.99	-0.01337848	0	2548.98	0.0173297	0.01941208	3079.01	0.01201768	0.01128057	3609	0.00534563	0.00171786	4139	-0.01492616	0	
429.19	0.41084661	0.40495941	959.19	0.10904662	0.10971904	1489.18	0.12617825	0.12979296	2019.19	-0.01337897	0	2549.18	0.01733511	0.01933627	3079.21	0.01188098	0.01125805	3609.2	0.00537357	0.00170163	4139.2	-0.01441896	0	
429.39	0.41002928	0.40494046	959.39	0.10847816	0.10970655	1489.38	0.12640164	0.12977851	2019.39	-0.01287759	0	2549.38	0.01681674	0.01926076	3079.41	0.01240211	0.01123558	3609.4	0.00519261	0.00168556	4139.4	-0.01485055	0	
429.59	0.41027168	0.40492152	959.59	0.10854487	0.10969406	1489.58	0.12686751	0.12976406	2019.59	-0.01335885	0	2549.58	0.01627539	0.01918555	3079.61	0.01210015	0.01121315	3609.6	0.00558923	0.00166964	4139.6	-0.014556	0	
429.79	0.4101617	0.40490257	959.79	0.10786144	0.10968158	1489.78	0.12689621	0.12974961	2019.79	-0.01286953	0	2549.78	0.01730479	0.01911063	3079.81	0.01265244	0.01119077	3609.8	0.00583837	0.00165387	4139.8	-0.01433564	0	
429.99	0.4106904	0.40488363	959.99	0.10820679	0.10966909	1489.98	0.12637253	0.12973516	2019.99	-0.01302535	0	2549.98	0.01767479	0.019036	3080.01	0.01306388	0.01116843	3610	0.00542852	0.00163825	4140	-0.01430383	0	
430.19	0.41084392	0.40486469	960.19	0.10810115	0.10965661	1490.18	0.1266587	0.12972072	2020.19	-0.01276747	0	2550.18	0.01739963	0.01896166	3080.21	0.01311455	0.01114614	3610.2	0.00592311	0.00162277	4140.2	-0.01431251	0	
430.39	0.41189095	0.40484575	960.39	0.10676369	0.10964413	1490.38	0.12724739	0.12970627	2020.39	-0.01328312	0	2550.38	0.01704668	0.01888762	3080.41	0.0127744	0.01112389	3610.4	0.00628304	0.00160744	4140.4	-0.01410567	0	
430.59	0.41222809	0.40482681	960.59	0.10729194	0.10963165	1490.58	0.12665285	0.12969183	2020.59	-0.01377086	0	2550.58	0.01763712	0.01881386	3080.61	0.01241369	0.01110169	3610.6	0.00643577	0.00159226	4140.6	-0.01446023	0	
430.79	0.41303454	0.40480787	960.79	0.1077006	0.10961917	1490.78	0.12714924	0.12967739	2020.79	-0.01435618	0	2550.78	0.01726496	0.01874039	3080.81	0.012307	0.01107953	3610.8	0.00664404	0.00157722	4140.8	-0.01434691	0	
430.99	0.41332397	0.40478893	960.99	0.10849643	0.10960669	1490.98	0.1283556	0.12966295	2020.99	-0.01357898	0	2550.98	0.01675779	0.01866721	3081.01	0.01116197	0.01105741	3611	0.00740003	0.00156232	4141	-0.0146138	0	
431.19	0.41365412	0.40476999	961.19	0.10789534	0.10959422	1491.18	0.12872786	0.12964851	2021.19	-0.01442485	0	2551.18	0.0162624	0.01859431	3081.21	0.0100007	0.01103534	3611.2	0.00845575	0.00154757	4141.2	-0.01437493	0	
431.39	0.41420202	0.40475105	961.39	0.10781043	0.10958174	1491.38	0.12911801	0.12963407	2021.39	-0.014384	0	2551.38	0.01559346	0.0185217	3081.41	0.01008301	0.01101331	3611.4	0.00793417	0.00153295	4141.4	-0.01373043	0	
431.59	0.41411551	0.40473212	961.59	0.10761115	0.10956927	1491.58	0.12982656	0.12961964	2021.59	-0.01436514	0	2551.58	0.01499375	0.01844937	3081.61	0.01050028	0.01099133	3611.6	0.00895497	0.00151847	4141.6	-0.01381478	0	
431.79	0.41463151	0.40471318	961.79	0.10751547	0.1095568	1491.78	0.13081601	0.12960521	2021.79	-0.01467246	0	2551.78	0.01392083	0.01837732	3081.81	0.01099012	0.01096939	3611.8	0.00829175	0.00150413	4141.8	-0.01336333	0	
431.99	0.41481071	0.40469425	961.99	0.10732019	0.10954433	1491.98	0.13092947	0.12959077	2021.99	-0.01521225	0	2551.98	0.01284064	0.01830556	3082.01	0.01102366	0.01094749	3612	0.00755633	0.00148992	4142	-0.01244163	0	
432.19	0.41479326	0.40467531	962.19	0.10795427	0.10953186	1492.18	0.13052661	0.12957634	2022.19	-0.01508584	0	2552.18	0.01251861	0.01823408	3082.21	0.01161256	0.01092564	3612.2	0.00658756	0.00147585	4142.2	-0.01361439	0	
432.39	0.41426845	0.40465638	962.39	0.10814368	0.10951939	1492.38	0.13094846	0.12956192	2022.39	-0.01513678	0	2552.38	0.01246964	0.01816287	3082.41	0.0113827	0.01090383	3612.4	0.00628871	0.00146191	4142.4	-0.01412464	0	
432.59	0.41355009	0.40463745	962.59	0.10859701	0.10950692	1492.58	0.13122849	0.12954749	2022.59	-0.01530004	0	2552.58	0.01258086	0.01809194	3082.61	0.01170727	0.01088207	3612.6	0.00578262	0.0014481	4142.6	-0.01418324	0	
432.79	0.41308649	0.40461852	962.79	0.10770669	0.10949446	1492.78	0.13115363	0.12953306	2022.79	-0.01529852	0	2552.78	0.01217395	0.01802129	3082.81	0.01158462	0.01086034	3612.8	0.00625546	0.00143442	4142.8	-0.01435107	0	
432.99	0.41287519	0.40459959	962.99	0.10744913	0.109482	1492.98	0.12965014	0.12951864	2022.99	-0.01585038	0	2552.98	0.01211748	0.01795092	3083.01	0.01121704	0.01083867	3613	0.00590958	0.00142087	4143	-0.01408923	0	
433.19	0.41244612	0.40458066	963.19	0.10625431	0.10946953	1493.18	0.12844078	0.12950422	2023.19	-0.01651324	0	2553.18	0.01280755	0.01788082	3083.21	0.01127999	0.01081703	3613.2	0.00520049	0.00140745	4143.2	-0.01387219	0	
433.39	0.41175889	0.40456173	963.39	0.10610993	0.10945707	1493.38	0.12687884	0.1294898	2023.39	-0.01590512	0	2553.38	0.01355156	0.01781099	3083.41	0.01106766	0.01079544	3613.4	0.00433341	0.00139416	4143.4	-0.01368899	0	
433.59	0.41218582	0.4045428	963.59	0.10607054	0.10944462	1493.58	0.12577315	0.12947538	2023.59	-0.01681943	0	2553.58	0.0150842	0.01774144	3083.61	0.01155669	0.01077389	3613.6	0.00497197	0.00138099	4143.6	-0.01321776	0	
433.79	0.41183257	0.40452388	963.79	0.10542246	0.10943216	1493.78	0.12506786	0.12946096	2023.79	-0.01606856	0	2553.78	0.01603168	0.01767216	3083.81	0.01151723	0.01075238	3613.8	0.00422798	0.00136795	4143.8	-0.0132217	0	
433.99	0.41164682	0.40450495	963.99	0.10499268	0.1094197	1493.98	0.12472157	0.12944655	2023.99	-0.01690057	0	2553.98	0.01624629	0.01760315	3084.01	0.01251649	0.01073092	3614	0.00397977	0.00135503	4144	-0.01259727	0	
434.19	0.41176788	0.40448603	964.19	0.10442842	0.10940725	1494.18	0.12511659	0.12943213	2024.19	-0.01642192	0	2554.18	0.01642068	0.01753441	3084.21	0.01228004	0.0107095	3614.2	0.00384625	0.00134223	4144.2	-0.01294665	0	
434.39	0.41180536	0.4044671	964.39	0.10431856	0.10939479	1494.38	0.12550462	0.12941772	2024.39	-0.0163258	0	2554.38	0.01698262	0.01746593	3084.41	0.01256458	0.01068812	3614.4	0.0030542	0.00132955	4144.4	-0.01332192	0	
434.59	0.41119366	0.40444818	964.59	0.10545321	0.10938234	1494.58	0.12560353	0.12940331	2024.59	-0.01597971	0	2554.58	0.01738137	0.01739773	3084.61	0.01211515	0.01066679	3614.6	0.00266134	0.00131699	4144.6	-0.01280496	0	
434.79	0.41108229	0.40442926	964.79	0.10644566	0.10936989	1494.78	0.12664215	0.1293889	2024.79	-0.01572155	0	2554.78	0.01713747	0.01732979	3084.81	0.01175534	0.0106455	3614.8	0.00282213	0.00130455	4144.8	-0.01295403	0	
434.99	0.40969071	0.40441034	964.99	0.10771236	0.10935744	1494.98	0.12721046	0.12937449	2024.99	-0.01433891	0	2554.98	0.016606	0.01726212	3085.01	0.01086352	0.01062425	3615	0.00371013	0.00129223	4145	-0.01326634	0	
435.19	0.40910377	0.40439142	965.19	0.10708991	0.109345	1495.18	0.12735335	0.12936009	2025.19	-0.01515972	0	2555.18	0.01661324	0.01719471	3085.21	0.01145076	0.01060304	3615.2	0.00392157	0.00128002	4145.2	-0.01281041	0	
435.39	0.4089813	0.4043725	965.39	0.10826182	0.10933255	1495.38	0.12758105	0.12934568	2025.39	-0.014905	0	2555.38	0.01661353	0.01712756	3085.41	0.01289128	0.01058188	3615.4	0.00361625	0.00126793	4145.4	-0.01251831	0	
435.59	0.40889574	0.40435358	965.59	0.10811683	0.1093201	1495.58	0.12853169	0.12933128	2025.59	-0.01554293	0	2555.58	0.01593315	0.01706068	3085.61	0.01366666	0.01056075	3615.6	0.00489956	0.00125596	4145.6	-0.01267832	0	
435.79	0.40864842	0.40433466	965.79	0.10793685	0.10930766	1495.78	0.12854292	0.12931688	2025.79	-0.01574842	0	2555.78	0.01561146	0.01699405	3085.81	0.01350771	0.01053967	3615.8	0.00396496	0.0012441	4145.8	-0.01236121	0	
435.99	0.40925311	0.40431575	965.99	0.10810701	0.10929522	1495.98	0.12865479	0.12930248	2025.99	-0.01543881	0	2555.98	0.01605123	0.01692769	3086.01	0.01303038	0.01051863	3616	0.00348394	0.00123234	4146	-0.01337861	0	
436.19	0.40906123	0.40429683	966.19	0.10815379	0.10928278	1496.18	0.12888541	0.12928808	2026.19	-0.01508399	0	2556.18	0.0160861	0.01686159	3086.21	0.01245033	0.01049764	3616.2	0.00479504	0.0012207	4146.2	-0.01383146	0	
436.39	0.40834966	0.40427792	966.39	0.10904452	0.10927034	1496.38	0.12836668	0.12927369	2026.39	-0.0156251	0	2556.38	0.01582138	0.01679574	3086.41	0.01120048	0.01047668	3616.4	0.00515306	0.00120917	4146.4	-0.01368886	0	
436.59	0.40827297	0.404259	966.59	0.10873542	0.1092579	1496.58	0.12764618	0.12925929	2026.59	-0.01602924	0	2556.58	0.01502443	0.01673015	3086.61	0.01154616	0.01045577	3616.6	0.00572985	0.00119775	4146.6	-0.01399113	0	
436.79	0.40918597	0.40424009	966.79	0.10774354	0.10924547	1496.78	0.12684078	0.1292449	2026.79	-0.01572225	0	2556.78	0.01519437	0.01666482	3086.81	0.01074924	0.0104349	3616.8	0.00605577	0.00118644	4146.8	-0.01448049	0	
436.99	0.41023007	0.40422118	966.99	0.10824371	0.10923303	1496.98	0.12571841	0.12923051	2026.99	-0.01564148	0	2556.98	0.01608621	0.01659974	3087.01	0.01089129	0.01041407	3617	0.00496755	0.00117523	4147	-0.01373433	0	
437.19	0.41070068	0.40420227	967.19	0.10811695	0.1092206	1497.18	0.12619798	0.12921612	2027.19	-0.0149492	0	2557.18	0.0166085	0.01653492	3087.21	0.01116678	0.01039328	3617.2	0.00505079	0.00116413	4147.2	-0.0144734	0	
437.39	0.41085237	0.40418335	967.39	0.10813146	0.10920817	1497.38	0.12570673	0.12920173	2027.39	-0.01569756	0	2557.38	0.01684302	0.01647035	3087.41	0.01168218	0.01037254	3617.4	0.0058208	0.00115314	4147.4	-0.01425559	0	
437.59	0.4110312	0.40416445	967.59	0.10745014	0.10919573	1497.58	0.12614981	0.12918734	2027.59	-0.015856	0	2557.58	0.01741772	0.01640603	3087.61	0.01200298	0.01035183	3617.6	0.00591599	0.00114225	4147.6	-0.01397989	0	
437.79	0.41073882	0.40414554	967.79	0.10749022	0.10918331	1497.78	0.12560902	0.12917296	2027.79	-0.0153153	0	2557.78	0.01727491	0.01634197	3087.81	0.01160233	0.01033117	3617.8	0.0061384	0.00113146	4147.8	-0.01453662	0	
437.99	0.4110176	0.40412663	967.99	0.10748098	0.10917088	1497.98	0.12622029	0.12915857	2027.99	-0.01462943	0	2557.98	0.01819165	0.01627815	3088.01	0.01251776	0.01031055	3618	0.0064223	0.00112077	4148	-0.0148178	0	
438.19	0.41094541	0.40410772	968.19	0.10702074	0.10915845	1498.18	0.12623854	0.12914419	2028.19	-0.01385887	0	2558.18	0.01866793	0.01621458	3088.21	0.0122323	0.01028997	3618.2	0.00572654	0.00111018	4148.2	-0.01476836	0	
438.39	0.41125731	0.40408882	968.39	0.10688863	0.10914603	1498.38	0.12652934	0.12912981	2028.39	-0.0142631	0	2558.38	0.01869759	0.01615126	3088.41	0.01290612	0.01026943	3618.4	0.00542462	0.0010997	4148.4	-0.01483255	0	
438.59	0.41194151	0.40406991	968.59	0.10804832	0.1091336	1498.58	0.12755599	0.12911543	2028.59	-0.01415791	0	2558.58	0.01855774	0.01608819	3088.61	0.01313379	0.01024893	3618.6	0.00540762	0.00108931	4148.6	-0.01443315	0	
438.79	0.41137009	0.40405101	968.79	0.10834606	0.10912118	1498.78	0.1271324	0.12910105	2028.79	-0.01522405	0	2558.78	0.018494	0.01602537	3088.81	0.01297341	0.01022847	3618.8	0.00521967	0.00107902	4148.8	-0.01505405	0	
438.99	0.41073223	0.4040321	968.99	0.10845428	0.10910876	1498.98	0.12738053	0.12908668	2028.99	-0.01461322	0	2558.98	0.01821335	0.01596279	3089.01	0.01272056	0.01020805	3619	0.00648811	0.00106883	4149	-0.01448806	0	
439.19	0.41124047	0.4040132	969.19	0.10769755	0.10909634	1499.18	0.12672287	0.1290723	2029.19	-0.01569665	0	2559.18	0.01867502	0.01590045	3089.21	0.01313435	0.01018768	3619.2	0.00678371	0.00105873	4149.2	-0.01394543	0	
439.39	0.41105681	0.4039943	969.39	0.10817367	0.10908392	1499.38	0.1263182	0.12905793	2029.39	-0.01562342	0	2559.38	0.01868565	0.01583836	3089.41	0.01338502	0.01016734	3619.4	0.00725484	0.00104873	4149.4	-0.01377546	0	
439.59	0.4114611	0.4039754	969.59	0.10722109	0.10907151	1499.58	0.1266635	0.12904356	2029.59	-0.01628733	0	2559.58	0.01752313	0.01577651	3089.61	0.01298006	0.01014705	3619.6	0.00689711	0.00103883	4149.6	-0.01374913	0	
439.79	0.41094487	0.4039565	969.79	0.10819802	0.10905909	1499.78	0.12639872	0.12902919	2029.79	-0.01726808	0	2559.78	0.01750976	0.0157149	3089.81	0.01151316	0.01012679	3619.8	0.00698792	0.00102902	4149.8	-0.01411942	0	
439.99	0.41138208	0.4039376	969.99	0.10875401	0.10904668	1499.98	0.12685045	0.12901483	2029.99	-0.0171261	0	2559.98	0.01689617	0.01565353	3090.01	0.01080836	0.01010658	3620	0.0082742	0.0010193	4150	-0.01459253	0	
440.19	0.41043713	0.4039187	970.19	0.10906767	0.10903427	1500.18	0.12571991	0.12900046	2030.19	-0.01717737	0	2560.18	0.01565517	0.0155924	3090.21	0.01018631	0.0100864	3620.2	0.00962969	0.00100967	4150.2	-0.0141745	0	
440.39	0.40996373	0.4038998	970.39	0.10857673	0.10902186	1500.38	0.12461377	0.1289861	2030.39	-0.01745088	0	2560.38	0.01478437	0.01553152	3090.41	0.00946845	0.01006627	3620.4	0.00981365	0.00100013	4150.4	-0.01459715	0	
440.59	0.4096308	0.40388091	970.59	0.10775613	0.10900945	1500.58	0.12456745	0.12897173	2030.59	-0.01675739	0	2560.58	0.01507127	0.01547086	3090.61	0.01008323	0.01004618	3620.6	0.01070766	0.00099069	4150.6	-0.01468982	0	
440.79	0.40938799	0.40386201	970.79	0.10689978	0.10899704	1500.78	0.12466033	0.12895737	2030.79	-0.01627586	0	2560.78	0.01543879	0.01541045	3090.81	0.01054867	0.01002612	3620.8	0.00940504	0.00098133	4150.8	-0.01474633	0	
440.99	0.40981886	0.40384312	970.99	0.10747066	0.10898463	1500.98	0.1243785	0.12894301	2030.99	-0.0168802	0	2560.98	0.01514653	0.01535027	3091.01	0.01097091	0.01000611	3621	0.00872546	0.00097206	4151	-0.01406391	0	
441.19	0.40950909	0.40382422	971.19	0.10614275	0.10897223	1501.18	0.12490851	0.12892865	2031.19	-0.01642899	0	2561.18	0.01420409	0.01529033	3091.21	0.01142483	0.00998614	3621.2	0.00904354	0.00096288	4151.2	-0.01519564	0	
441.39	0.40820873	0.40380533	971.39	0.10582643	0.10895982	1501.38	0.12403353	0.1289143	2031.39	-0.01655299	0	2561.38	0.01396794	0.01523062	3091.41	0.01210314	0.0099662	3621.4	0.00877104	0.00095378	4151.4	-0.01470367	0	
441.59	0.40764646	0.40378644	971.59	0.10513606	0.10894742	1501.58	0.1236952	0.12889994	2031.59	-0.01569407	0	2561.58	0.01383725	0.01517114	3091.61	0.01224287	0.00994631	3621.6	0.00776894	0.00094477	4151.6	-0.01435022	0	
441.79	0.40800603	0.40376755	971.79	0.10562693	0.10893502	1501.78	0.12319417	0.12888559	2031.79	-0.0153091	0	2561.78	0.01401559	0.0151119	3091.81	0.01301808	0.00992646	3621.8	0.0076823	0.00093585	4151.8	-0.01446782	0	
441.99	0.40774159	0.40374866	971.99	0.1057073	0.10892262	1501.98	0.12310029	0.12887124	2031.99	-0.0156122	0	2561.98	0.01401115	0.01505288	3092.01	0.01390771	0.00990664	3622	0.00706137	0.00092701	4152	-0.01371692	0	
442.19	0.40823288	0.40372977	972.19	0.10500586	0.10891022	1502.18	0.12358219	0.12885689	2032.19	-0.01630002	0	2562.18	0.01387285	0.0149941	3092.21	0.01368675	0.00988687	3622.2	0.00555344	0.00091826	4152.2	-0.01300972	0	
442.39	0.4086199	0.40371088	972.39	0.104758	0.10889782	1502.38	0.12422248	0.12884254	2032.39	-0.01670939	0	2562.38	0.01363146	0.01493555	3092.41	0.01415577	0.00986713	3622.4	0.00522226	0.00090958	4152.4	-0.01319855	0	
442.59	0.40859761	0.40369199	972.59	0.10522983	0.10888543	1502.58	0.12461599	0.12882819	2032.59	-0.01691206	0	2562.58	0.01305954	0.01487722	3092.61	0.01408835	0.00984744	3622.6	0.00504518	0.00090099	4152.6	-0.01282577	0	
442.79	0.40848403	0.40367311	972.79	0.1049807	0.10887304	1502.78	0.12503953	0.12881385	2032.79	-0.01721892	0	2562.78	0.0138307	0.01481913	3092.81	0.01317762	0.00982778	3622.8	0.00449305	0.00089248	4152.8	-0.01266087	0	
442.99	0.40931618	0.40365422	972.99	0.10514037	0.10886064	1502.98	0.126644	0.1287995	2032.99	-0.01660035	0	2562.98	0.01372311	0.01476126	3093.01	0.01260063	0.00980816	3623	0.00488474	0.00088405	4153	-0.01259511	0	
443.19	0.40987181	0.40363534	973.19	0.10561924	0.10884825	1503.18	0.12649369	0.12878516	2033.19	-0.01798064	0	2563.18	0.01396606	0.01470361	3093.21	0.012105	0.00978858	3623.2	0.00425182	0.0008757	4153.2	-0.01241978	0	
443.39	0.41011795	0.40361645	973.39	0.10678063	0.10883586	1503.38	0.12771407	0.12877082	2033.39	-0.01830851	0	2563.38	0.01331093	0.0146462	3093.41	0.01118409	0.00976905	3623.4	0.00385826	0.00086743	4153.4	-0.01272424	0	
443.59	0.41106491	0.40359757	973.59	0.10713127	0.10882347	1503.58	0.12867354	0.12875648	2033.59	-0.0190653	0	2563.58	0.01301293	0.014589	3093.61	0.01021172	0.00974955	3623.6	0.00377505	0.00085924	4153.6	-0.01348092	0	
443.79	0.41053863	0.40357869	973.79	0.10816419	0.10881109	1503.78	0.12814791	0.12874215	2033.79	-0.0193705	0	2563.78	0.01316224	0.01453203	3093.81	0.00905162	0.00973008	3623.8	0.00572162	0.00085112	4153.8	-0.01372177	0	
443.99	0.41110425	0.40355981	973.99	0.10838927	0.1087987	1503.98	0.12825452	0.12872781	2033.99	-0.01857093	0	2563.98	0.01374181	0.01447528	3094.01	0.0093989	0.00971066	3624	0.00565802	0.00084308	4154	-0.01438913	0	
444.19	0.41001134	0.40354092	974.19	0.10862488	0.10878632	1504.18	0.12784111	0.12871348	2034.19	-0.01812192	0	2564.18	0.01403501	0.01441875	3094.21	0.00968008	0.00969128	3624.2	0.00597772	0.00083512	4154.2	-0.0144688	0	
444.39	0.4110211	0.40352205	974.39	0.10704918	0.10877394	1504.38	0.1276483	0.12869915	2034.39	-0.01838261	0	2564.38	0.01394439	0.01436245	3094.41	0.00929207	0.00967193	3624.4	0.00595155	0.00082723	4154.4	-0.01464395	0	
444.59	0.41055783	0.40350317	974.59	0.10597377	0.10876155	1504.58	0.12755307	0.12868481	2034.59	-0.01779153	0	2564.58	0.01454054	0.01430636	3094.61	0.00984076	0.00965263	3624.6	0.00529383	0.00081942	4154.6	-0.01543149	0	
444.79	0.41032422	0.40348429	974.79	0.10514619	0.10874917	1504.78	0.1277184	0.12867049	2034.79	-0.01782134	0	2564.78	0.01459779	0.0142505	3094.81	0.00992013	0.00963336	3624.8	0.00414447	0.00081168	4154.8	-0.01540738	0	
444.99	0.4106651	0.40346541	974.99	0.10506574	0.1087368	1504.98	0.12658034	0.12865616	2034.99	-0.01780549	0	2564.98	0.01362832	0.01419485	3095.01	0.00998485	0.00961413	3625	0.00486957	0.00080401	4155	-0.0151281	0	
445.19	0.40985841	0.40344654	975.19	0.10416877	0.10872442	1505.18	0.12640932	0.12864183	2035.19	-0.01681765	0	2565.18	0.01316982	0.01413941	3095.21	0.01025722	0.00959494	3625.2	0.00504415	0.00079642	4155.2	-0.0154206	0	
445.39	0.40989101	0.40342766	975.39	0.10475562	0.10871204	1505.38	0.1254067	0.12862751	2035.39	-0.01635592	0	2565.38	0.01269502	0.0140842	3095.41	0.00992317	0.00957579	3625.4	0.00528594	0.00078889	4155.4	-0.01535474	0	
445.59	0.41042671	0.40340879	975.59	0.1042079	0.10869967	1505.58	0.12543689	0.12861318	2035.59	-0.01615806	0	2565.58	0.01266413	0.0140292	3095.61	0.00948151	0.00955667	3625.6	0.00471941	0.00078144	4155.6	-0.01500528	0	
445.79	0.41139794	0.40338991	975.79	0.10443912	0.1086873	1505.78	0.1251419	0.12859886	2035.79	-0.01570239	0	2565.78	0.01272853	0.01397441	3095.81	0.00983893	0.0095376	3625.8	0.00521767	0.00077406	4155.8	-0.01500728	0	
445.99	0.41195986	0.40337104	975.99	0.10471316	0.10867493	1505.98	0.12491533	0.12858454	2035.99	-0.01561559	0	2565.98	0.01238605	0.01391984	3096.01	0.00950114	0.00951856	3626	0.0052826	0.00076675	4156	-0.01477944	0	
446.19	0.41315761	0.40335217	976.19	0.10436335	0.10866256	1506.18	0.12505615	0.12857023	2036.19	-0.01444795	0	2566.18	0.01255133	0.01386549	3096.21	0.00938289	0.00949956	3626.2	0.00475218	0.00075951	4156.2	-0.01385755	0	
446.39	0.41335794	0.4033333	976.39	0.10447306	0.10865019	1506.38	0.12505122	0.12855591	2036.39	-0.01420127	0	2566.38	0.01283754	0.01381134	3096.41	0.00975795	0.0094806	3626.4	0.00505891	0.00075233	4156.4	-0.01368397	0	
446.59	0.41379442	0.40331443	976.59	0.10438001	0.10863782	1506.58	0.1250593	0.12854159	2036.59	-0.01391736	0	2566.58	0.01252715	0.01375741	3096.61	0.00938459	0.00946167	3626.6	0.00547048	0.00074523	4156.6	-0.01318927	0	
446.79	0.41453959	0.40329556	976.79	0.10479758	0.10862545	1506.78	0.12587778	0.12852728	2036.79	-0.01390376	0	2566.78	0.01278633	0.01370368	3096.81	0.00949513	0.00944279	3626.8	0.00525485	0.00073819	4156.8	-0.01343325	0	
446.99	0.41405821	0.40327669	976.99	0.10531374	0.10861309	1506.98	0.12591286	0.12851297	2036.99	-0.01504469	0	2566.98	0.01199755	0.01365017	3097.01	0.01008366	0.00942394	3627	0.00545276	0.00073122	4157	-0.01345402	0	
447.19	0.41315214	0.40325782	977.19	0.10615104	0.10860073	1507.18	0.12490148	0.12849866	2037.19	-0.01595541	0	2567.18	0.01232306	0.01359686	3097.21	0.0102135	0.00940513	3627.2	0.00588156	0.00072431	4157.2	-0.01242483	0	
447.39	0.41254723	0.40323896	977.39	0.10673758	0.10858837	1507.38	0.12576112	0.12848435	2037.39	-0.01627492	0	2567.38	0.01218282	0.01354377	3097.41	0.01050898	0.00938635	3627.4	0.00613172	0.00071747	4157.4	-0.01206676	0	
447.59	0.41201603	0.40322009	977.59	0.10778904	0.10857601	1507.58	0.12554645	0.12847004	2037.59	-0.01628302	0	2567.58	0.01243376	0.01349088	3097.61	0.0112607	0.00936762	3627.6	0.00786496	0.00071069	4157.6	-0.01246832	0	
447.79	0.410278	0.40320123	977.79	0.10879107	0.10856365	1507.78	0.12589472	0.12845574	2037.79	-0.01719928	0	2567.78	0.01195494	0.0134382	3097.81	0.0118601	0.00934892	3627.8	0.00810505	0.00070398	4157.8	-0.0135672	0	
447.99	0.41051718	0.40318236	977.99	0.10973766	0.10855129	1507.98	0.12664134	0.12844144	2037.99	-0.01883976	0	2567.98	0.01266022	0.01338572	3098.01	0.01278346	0.00933026	3628	0.00716674	0.00069733	4158	-0.01402878	0	
448.19	0.40983037	0.4031635	978.19	0.11026581	0.10853893	1508.18	0.12638751	0.12842713	2038.19	-0.01925086	0	2568.18	0.01179252	0.01333345	3098.21	0.01345172	0.00931163	3628.2	0.00726905	0.00069074	4158.2	-0.01422115	0	
448.39	0.41051581	0.40314464	978.39	0.10869184	0.10852658	1508.38	0.12635837	0.12841283	2038.39	-0.01986059	0	2568.38	0.01115166	0.01328138	3098.41	0.01351795	0.00929304	3628.4	0.00749514	0.00068422	4158.4	-0.01322102	0	
448.59	0.40983355	0.40312578	978.59	0.10897616	0.10851423	1508.58	0.12613446	0.12839853	2038.59	-0.02008428	0	2568.58	0.01167609	0.01322951	3098.61	0.01398124	0.00927449	3628.6	0.00762661	0.00067776	4158.6	-0.01418933	0	
448.79	0.40924646	0.40310692	978.79	0.10945863	0.10850188	1508.78	0.12621603	0.12838424	2038.79	-0.01947519	0	2568.78	0.01106131	0.01317785	3098.81	0.01429126	0.00925598	3628.8	0.00752733	0.00067135	4158.8	-0.01377769	0	
448.99	0.4089333	0.40308806	978.99	0.10990894	0.10848953	1508.98	0.124956	0.12836994	2038.99	-0.02012824	0	2568.98	0.01060573	0.01312639	3099.01	0.0139494	0.00923751	3629	0.00752957	0.00066501	4159	-0.01376357	0	
449.19	0.40934415	0.4030692	979.19	0.11034171	0.10847718	1509.18	0.12537142	0.12835565	2039.19	-0.01967731	0	2569.18	0.01130625	0.01307513	3099.21	0.01389509	0.00921907	3629.2	0.00627694	0.00065873	4159.2	-0.01313116	0	
449.39	0.4108296	0.40305034	979.39	0.11062113	0.10846483	1509.38	0.12510941	0.12834135	2039.39	-0.01978827	0	2569.38	0.01174478	0.01302407	3099.41	0.01309496	0.00920066	3629.4	0.00567987	0.00065251	4159.4	-0.01358839	0	
449.59	0.41044191	0.40303149	979.59	0.10972542	0.10845248	1509.58	0.1248521	0.12832706	2039.59	-0.01961026	0	2569.58	0.01238386	0.01297321	3099.61	0.01226255	0.0091823	3629.6	0.00489415	0.00064635	4159.6	-0.01311534	0	
449.79	0.41095946	0.40301263	979.79	0.10967171	0.10844014	1509.78	0.12435311	0.12831277	2039.79	-0.01904606	0	2569.78	0.01304882	0.01292255	3099.81	0.01128566	0.00916397	3629.8	0.00474837	0.00064024	4159.8	-0.01341549	0	
449.99	0.41147786	0.40299378	979.99	0.1096202	0.1084278	1509.98	0.1240279	0.12829849	2039.99	-0.01837183	0	2569.98	0.01333858	0.01287209	3100.01	0.01046966	0.00914568	3630	0.00424051	0.00063419	4160	-0.01341128	0	
450.19	0.41146707	0.40297492	980.19	0.10933715	0.10841545	1510.18	0.12412386	0.1282842	2040.19	-0.01753397	0	2570.18	0.0148244	0.01282182	3100.21	0.01033858	0.00912742	3630.2	0.00337443	0.0006282	4160.2	-0.01242902	0	
450.39	0.41185962	0.40295607	980.39	0.10887084	0.10840311	1510.38	0.12467574	0.12826992	2040.39	-0.01731321	0	2570.38	0.01624699	0.01277175	3100.41	0.00973003	0.0091092	3630.4	0.0027724	0.00062227	4160.4	-0.01272712	0	
450.59	0.41236902	0.40293722	980.59	0.10838184	0.10839077	1510.58	0.12403657	0.12825563	2040.59	-0.01623642	0	2570.58	0.01627371	0.01272188	3100.61	0.00896092	0.00909102	3630.6	0.00298765	0.00061639	4160.6	-0.01277907	0	
450.79	0.41142876	0.40291837	980.79	0.1088836	0.10837844	1510.78	0.12368008	0.12824135	2040.79	-0.01541558	0	2570.78	0.01682213	0.0126722	3100.81	0.00921677	0.00907287	3630.8	0.00267173	0.00061057	4160.8	-0.01410698	0	
450.99	0.41114592	0.40289952	980.99	0.10826682	0.1083661	1510.98	0.12316892	0.12822707	2040.99	-0.01537335	0	2570.98	0.01768126	0.01262271	3101.01	0.00889916	0.00905476	3631	0.00246093	0.0006048	4161	-0.01361668	0	
451.19	0.41061931	0.40288067	981.19	0.1083098	0.10835377	1511.18	0.12317639	0.12821279	2041.19	-0.01494663	0	2571.18	0.01774905	0.01257342	3101.21	0.00785984	0.00903669	3631.2	0.00267003	0.00059909	4161.2	-0.01291409	0	
451.39	0.41035338	0.40286182	981.39	0.1080619	0.10834143	1511.38	0.12397267	0.12819852	2041.39	-0.01493675	0	2571.38	0.01593177	0.01252432	3101.41	0.00739002	0.00901865	3631.4	0.00325743	0.00059343	4161.4	-0.01361384	0	
451.59	0.40949665	0.40284297	981.59	0.10855341	0.1083291	1511.58	0.12460557	0.12818424	2041.59	-0.01532882	0	2571.58	0.0150626	0.01247541	3101.61	0.00753863	0.00900065	3631.6	0.00460701	0.00058783	4161.6	-0.01474636	0	
451.79	0.40882978	0.40282412	981.79	0.10799142	0.10831677	1511.78	0.12495427	0.12816997	2041.79	-0.01609421	0	2571.78	0.01446736	0.01242669	3101.81	0.00692332	0.00898268	3631.8	0.00527407	0.00058227	4161.8	-0.0165992	0	
451.99	0.40976597	0.40280528	981.99	0.10825722	0.10830444	1511.98	0.12536617	0.1281557	2041.99	-0.01606894	0	2571.98	0.01456276	0.01237817	3102.01	0.00634625	0.00896475	3632	0.00588508	0.00057678	4162	-0.01632436	0	
452.19	0.40999764	0.40278643	982.19	0.10769825	0.10829211	1512.18	0.12517175	0.12814143	2042.19	-0.01533589	0	2572.18	0.01341519	0.01232983	3102.21	0.00651789	0.00894686	3632.2	0.00637018	0.00057133	4162.2	-0.0157122	0	
452.39	0.41015183	0.40276759	982.39	0.10654923	0.10827979	1512.38	0.12503239	0.12812716	2042.39	-0.0145575	0	2572.38	0.01298761	0.01228168	3102.41	0.00670752	0.008929	3632.4	0.00687758	0.00056593	4162.4	-0.01521908	0	
452.59	0.41019652	0.40274874	982.59	0.10677343	0.10826746	1512.58	0.12446437	0.12811289	2042.59	-0.01493999	0	2572.58	0.01267766	0.01223372	3102.61	0.00665622	0.00891118	3632.6	0.00701651	0.00056059	4162.6	-0.01644624	0	
452.79	0.40955982	0.4027299	982.79	0.10603572	0.10825514	1512.78	0.12418293	0.12809863	2042.79	-0.01369626	0	2572.78	0.01122577	0.01218595	3102.81	0.00641383	0.00889339	3632.8	0.00543076	0.00055529	4162.8	-0.01659784	0	
452.99	0.40973839	0.40271106	982.99	0.10613759	0.10824282	1512.98	0.12365403	0.12808436	2042.99	-0.0142669	0	2572.98	0.0114452	0.01213836	3103.01	0.00706295	0.00887564	3633	0.00524936	0.00055005	4163	-0.01664662	0	
453.19	0.40999857	0.40269222	983.19	0.10590492	0.1082305	1513.18	0.12407273	0.1280701	2043.19	-0.01380479	0	2573.18	0.01210506	0.01209096	3103.21	0.00777757	0.00885792	3633.2	0.00507322	0.00054485	4163.2	-0.0164441	0	
453.39	0.40939422	0.40267338	983.39	0.10568268	0.10821818	1513.38	0.12429677	0.12805584	2043.39	-0.01359654	0	2573.38	0.01222325	0.01204374	3103.41	0.00796319	0.00884024	3633.4	0.00607165	0.0005397	4163.4	-0.01698377	0	
453.59	0.40903886	0.40265454	983.59	0.10569542	0.10820586	1513.58	0.12409694	0.12804158	2043.59	-0.01305857	0	2573.58	0.01222686	0.01199671	3103.61	0.00775281	0.00882259	3633.6	0.0064961	0.00053461	4163.6	-0.01707116	0	
453.79	0.40887474	0.4026357	983.79	0.10631571	0.10819354	1513.78	0.12377122	0.12802732	2043.79	-0.01272344	0	2573.78	0.01322649	0.01194986	3103.81	0.00732677	0.00880498	3633.8	0.00679345	0.00052956	4163.8	-0.01672248	0	
453.99	0.40915901	0.40261687	983.99	0.10640426	0.10818123	1513.98	0.1239095	0.12801307	2043.99	-0.01284547	0	2573.98	0.01365805	0.0119032	3104.01	0.00807071	0.0087874	3634	0.00713744	0.00052455	4164	-0.01706059	0	
454.19	0.40991471	0.40259803	984.19	0.10739233	0.10816891	1514.18	0.12503594	0.12799881	2044.19	-0.01266393	0	2574.18	0.0156344	0.01185672	3104.21	0.00911283	0.00876986	3634.2	0.00662555	0.0005196	4164.2	-0.01600823	0	
454.39	0.41036233	0.40257919	984.39	0.10758653	0.1081566	1514.38	0.12505293	0.12798456	2044.39	-0.01220322	0	2574.38	0.01565883	0.01181041	3104.41	0.00855403	0.00875236	3634.4	0.00617655	0.00051469	4164.4	-0.01659811	0	
454.59	0.41034486	0.40256036	984.59	0.10812126	0.10814429	1514.58	0.12476086	0.12797031	2044.59	-0.01187347	0	2574.58	0.0154988	0.01176429	3104.61	0.0081639	0.00873489	3634.6	0.00644013	0.00050983	4164.6	-0.01622697	0	
454.79	0.41043752	0.40254153	984.79	0.10910491	0.10813198	1514.78	0.1243652	0.12795606	2044.79	-0.0126636	0	2574.78	0.01549043	0.01171835	3104.81	0.00789984	0.00871745	3634.8	0.00629235	0.00050502	4164.8	-0.0161362	0	
454.99	0.41153503	0.40252269	984.99	0.1086405	0.10811967	1514.98	0.12526543	0.12794181	2044.99	-0.01335106	0	2574.98	0.01576368	0.01167259	3105.01	0.00746878	0.00870005	3635	0.00626435	0.00050025	4165	-0.01513282	0	
455.19	0.41170256	0.40250386	985.19	0.10969257	0.10810737	1515.18	0.12626042	0.12792756	2045.19	-0.01381929	0	2575.18	0.01496268	0.01162701	3105.21	0.00776585	0.00868269	3635.2	0.00641054	0.00049552	4165.2	-0.01485449	0	
455.39	0.41270492	0.40248503	985.39	0.10991242	0.10809506	1515.38	0.12648915	0.12791332	2045.39	-0.01486648	0	2575.38	0.01420585	0.01158161	3105.41	0.00799625	0.00866535	3635.4	0.00691946	0.00049084	4165.4	-0.015178	0	
455.59	0.41183951	0.4024662	985.59	0.10973636	0.10808276	1515.58	0.12647444	0.12789908	2045.59	-0.01593789	0	2575.58	0.01439743	0.01153638	3105.61	0.00808455	0.00864806	3635.6	0.00730285	0.0004862	4165.6	-0.01556803	0	
455.79	0.41170562	0.40244737	985.79	0.10888349	0.10807045	1515.78	0.12650028	0.12788483	2045.79	-0.01629087	0	2575.78	0.01448478	0.01149133	3105.81	0.0075066	0.00863079	3635.8	0.00760641	0.00048161	4165.8	-0.01564773	0	
455.99	0.41175073	0.40242854	985.99	0.10841867	0.10805815	1515.98	0.12709839	0.12787059	2045.99	-0.01658148	0	2575.98	0.01327664	0.01144646	3106.01	0.00698464	0.00861357	3636	0.00706632	0.00047706	4166	-0.01489402	0	
456.19	0.41233495	0.40240972	986.19	0.1070891	0.10804585	1516.18	0.12661406	0.12785636	2046.19	-0.01727119	0	2576.18	0.01276475	0.01140176	3106.21	0.0070945	0.00859637	3636.2	0.00684648	0.00047256	4166.2	-0.01463072	0	
456.39	0.41146857	0.40239089	986.39	0.1068199	0.10803356	1516.38	0.12644676	0.12784212	2046.39	-0.01738142	0	2576.38	0.01334515	0.01135723	3106.41	0.00738847	0.00857921	3636.4	0.00625624	0.00046809	4166.4	-0.01507323	0	
456.59	0.41068739	0.40237206	986.59	0.10594643	0.10802126	1516.58	0.12636194	0.12782788	2046.59	-0.01785467	0	2576.58	0.01330599	0.01131288	3106.61	0.00801322	0.00856209	3636.6	0.00636448	0.00046367	4166.6	-0.01590005	0	
456.79	0.4111049	0.40235324	986.79	0.10580062	0.10800896	1516.78	0.12606985	0.12781365	2046.79	-0.01671256	0	2576.78	0.01300766	0.0112687	3106.81	0.00883572	0.008545	3636.8	0.00539503	0.00045929	4166.8	-0.01611656	0	
456.99	0.41067868	0.40233441	986.99	0.10581578	0.10799667	1516.98	0.12566462	0.12779942	2046.99	-0.01660905	0	2576.98	0.01377268	0.0112247	3107.01	0.01033535	0.00852794	3637	0.00663127	0.00045495	4167	-0.01563559	0	
457.19	0.41083053	0.40231559	987.19	0.10632658	0.10798438	1517.18	0.12525533	0.12778519	2047.19	-0.01555152	0	2577.18	0.01429146	0.01118087	3107.21	0.01133493	0.00851092	3637.2	0.00605103	0.00045066	4167.2	-0.01516448	0	
457.39	0.41052822	0.40229677	987.39	0.10733574	0.10797208	1517.38	0.12498348	0.12777096	2047.39	-0.01459455	0	2577.38	0.01430641	0.0111372	3107.41	0.01243852	0.00849393	3637.4	0.00628892	0.0004464	4167.4	-0.01476502	0	
457.59	0.41037033	0.40227795	987.59	0.10812207	0.10795979	1517.58	0.12402646	0.12775673	2047.59	-0.01474673	0	2577.58	0.01432015	0.01109371	3107.61	0.01254957	0.00847697	3637.6	0.0056326	0.00044218	4167.6	-0.01442353	0	
457.79	0.410698	0.40225913	987.79	0.10888996	0.10794751	1517.78	0.12418944	0.12774251	2047.79	-0.0150444	0	2577.78	0.01478959	0.01105039	3107.81	0.01216799	0.00846005	3637.8	0.00582349	0.00043801	4167.8	-0.013387	0	
457.99	0.41109412	0.40224031	987.99	0.10917557	0.10793522	1517.98	0.12410964	0.12772828	2047.99	-0.01539292	0	2577.98	0.01375261	0.01100724	3108.01	0.01262513	0.00844317	3638	0.00549237	0.00043387	4168	-0.01420889	0	
458.19	0.41210615	0.40222149	988.19	0.1101493	0.10792293	1518.18	0.12404488	0.12771406	2048.19	-0.01635479	0	2578.18	0.01405674	0.01096425	3108.21	0.01303141	0.00842631	3638.2	0.00501275	0.00042977	4168.2	-0.01419011	0	
458.39	0.41133644	0.40220267	988.39	0.1103185	0.10791065	1518.38	0.12404327	0.12769984	2048.39	-0.01673579	0	2578.38	0.01353214	0.01092144	3108.41	0.01223583	0.00840949	3638.4	0.0043043	0.00042571	4168.4	-0.01520841	0	
458.59	0.41181225	0.40218385	988.59	0.11133215	0.10789837	1518.58	0.12393188	0.12768562	2048.59	-0.01629824	0	2578.58	0.01309412	0.01087879	3108.61	0.01221769	0.00839271	3638.6	0.00430747	0.00042169	4168.6	-0.01443749	0	
458.79	0.41255444	0.40216504	988.79	0.11181604	0.10788608	1518.78	0.12308484	0.1276714	2048.79	-0.01685889	0	2578.78	0.01264278	0.01083631	3108.81	0.01248868	0.00837595	3638.8	0.00386477	0.00041771	4168.8	-0.01530782	0	
458.99	0.41270713	0.40214622	988.99	0.1115427	0.1078738	1518.98	0.12395977	0.12765718	2048.99	-0.01704004	0	2578.98	0.01377142	0.01079399	3109.01	0.01222339	0.00835924	3639	0.00439006	0.00041376	4169	-0.01606399	0	
459.19	0.41250005	0.40212741	989.19	0.11194578	0.10786153	1519.18	0.12343078	0.12764297	2049.19	-0.01683258	0	2579.18	0.0133547	0.01075184	3109.21	0.01279657	0.00834255	3639.2	0.00478689	0.00040985	4169.2	-0.0165126	0	
459.39	0.41293401	0.4021086	989.39	0.11050724	0.10784925	1519.38	0.12277119	0.12762876	2049.39	-0.01744656	0	2579.38	0.01312703	0.01070985	3109.41	0.01165233	0.0083259	3639.4	0.00439123	0.00040598	4169.4	-0.01685402	0	
459.59	0.4107073	0.40208978	989.59	0.10909806	0.10783697	1519.58	0.12269231	0.12761454	2049.59	-0.01738704	0	2579.58	0.01296797	0.01066803	3109.61	0.0102707	0.00830928	3639.6	0.00445947	0.00040215	4169.6	-0.01739002	0	
459.79	0.41043212	0.40207097	989.79	0.10836076	0.1078247	1519.78	0.12318829	0.12760033	2049.79	-0.01747951	0	2579.78	0.01178509	0.01062637	3109.81	0.00950745	0.00829269	3639.8	0.0050557	0.00039835	4169.8	-0.01754832	0	
459.99	0.40985814	0.40205216	989.99	0.10772907	0.10781243	1519.98	0.12385132	0.12758613	2049.99	-0.01813725	0	2579.98	0.01065163	0.01058487	3110.01	0.00790881	0.00827614	3640	0.00548031	0.00039459	4170	-0.01828622	0	
460.19	0.41002549	0.40203335	990.19	0.10744825	0.10780015	1520.18	0.12380484	0.12757192	2050.19	-0.01770953	0	2580.18	0.01054984	0.01054354	3110.21	0.0080005	0.00825962	3640.2	0.00557101	0.00039086	4170.2	-0.01896301	0	
460.39	0.409034	0.40201454	990.39	0.10678501	0.10778788	1520.38	0.1242388	0.12755771	2050.39	-0.01777923	0	2580.38	0.01092468	0.01050237	3110.41	0.00830324	0.00824313	3640.4	0.00586986	0.00038717	4170.4	-0.01935023	0	
460.59	0.40916698	0.40199573	990.59	0.10618562	0.10777561	1520.58	0.12444104	0.12754351	2050.59	-0.01748291	0	2580.58	0.01074557	0.01046135	3110.61	0.0082213	0.00822668	3640.6	0.00704639	0.00038351	4170.6	-0.01952493	0	
460.79	0.4098521	0.40197693	990.79	0.10616004	0.10776335	1520.78	0.12435016	0.12752931	2050.79	-0.01687572	0	2580.78	0.01005914	0.0104205	3110.81	0.00746269	0.00821026	3640.8	0.00708119	0.00037989	4170.8	-0.01875914	0	
460.99	0.40915968	0.40195812	990.99	0.1054255	0.10775108	1520.98	0.12420949	0.12751511	2050.99	-0.01624279	0	2580.98	0.00908018	0.01037981	3111.01	0.0068616	0.00819387	3641	0.00724635	0.0003763	4171	-0.0179282	0	
461.19	0.40930239	0.40193931	991.19	0.10646991	0.10773882	1521.18	0.12452305	0.12750091	2051.19	-0.01558257	0	2581.18	0.00888761	0.01033927	3111.21	0.00703243	0.00817751	3641.2	0.00652991	0.00037275	4171.2	-0.01712059	0	
461.39	0.40878353	0.40192051	991.39	0.10643506	0.10772655	1521.38	0.1243483	0.12748671	2051.39	-0.01633146	0	2581.38	0.00901743	0.0102989	3111.41	0.00628147	0.00816119	3641.4	0.00747339	0.00036923	4171.4	-0.01687867	0	
461.59	0.40902882	0.40190171	991.59	0.10606971	0.10771429	1521.58	0.12509543	0.12747252	2051.59	-0.01740109	0	2581.58	0.00903596	0.01025868	3111.61	0.0061423	0.0081449	3641.6	0.00664343	0.00036574	4171.6	-0.01685456	0	
461.79	0.40980133	0.4018829	991.79	0.10690791	0.10770203	1521.78	0.12573287	0.12745832	2051.79	-0.01761565	0	2581.78	0.00984691	0.01021862	3111.81	0.00556197	0.00812864	3641.8	0.00690118	0.00036228	4171.8	-0.01696532	0	
461.99	0.40983122	0.4018641	991.99	0.10615561	0.10768977	1521.98	0.12505312	0.12744413	2051.99	-0.01851289	0	2581.98	0.00928336	0.01017872	3112.01	0.00622946	0.00811241	3642	0.00578399	0.00035886	4172	-0.01774372	0	
462.19	0.41061668	0.4018453	992.19	0.10695046	0.10767751	1522.18	0.12534388	0.12742994	2052.19	-0.01907877	0	2582.18	0.00982781	0.01013897	3112.21	0.00617498	0.00809622	3642.2	0.00440402	0.00035547	4172.2	-0.01795488	0	
462.39	0.41000674	0.4018265	992.39	0.10785441	0.10766526	1522.38	0.1258138	0.12741575	2052.39	-0.01913258	0	2582.38	0.0105014	0.01009937	3112.41	0.00616589	0.00808006	3642.4	0.0032486	0.00035212	4172.4	-0.01776281	0	
462.59	0.40990382	0.4018077	992.59	0.10833142	0.107653	1522.58	0.12639389	0.12740156	2052.59	-0.01841768	0	2582.58	0.01060394	0.01005994	3112.61	0.00743838	0.00806393	3642.6	0.00318639	0.00034879	4172.6	-0.01747774	0	
462.79	0.40998868	0.4017889	992.79	0.10833354	0.10764075	1522.78	0.1262426	0.12738737	2052.79	-0.01927653	0	2582.78	0.01122035	0.01002065	3112.81	0.00817366	0.00804783	3642.8	0.00256399	0.0003455	4172.8	-0.01814151	0	
462.99	0.40970533	0.4017701	992.99	0.10812003	0.1076285	1522.98	0.12655878	0.12737319	2052.99	-0.01944865	0	2582.98	0.01226289	0.00998152	3113.01	0.00813305	0.00803177	3643	0.00242964	0.00034223	4173	-0.01830628	0	
463.19	0.40898222	0.40175131	993.19	0.10748508	0.10761625	1523.18	0.12580216	0.12735901	2053.19	-0.01971465	0	2583.18	0.01257983	0.00994254	3113.21	0.00875748	0.00801574	3643.2	0.00221393	0.000339	4173.2	-0.01797329	0	
463.39	0.40902053	0.40173251	993.39	0.10684945	0.107604	1523.38	0.12542273	0.12734483	2053.39	-0.02052299	0	2583.38	0.01318543	0.00990372	3113.41	0.00785516	0.00799974	3643.4	0.00205985	0.0003358	4173.4	-0.0180957	0	
463.59	0.40817451	0.40171372	993.59	0.10724387	0.10759175	1523.58	0.1259405	0.12733065	2053.59	-0.02093568	0	2583.58	0.01301378	0.00986504	3113.61	0.00778049	0.00798377	3643.6	0.00261331	0.00033263	4173.6	-0.01740953	0	
463.79	0.40758508	0.40169492	993.79	0.10670797	0.1075795	1523.78	0.12572843	0.12731647	2053.79	-0.02120187	0	2583.78	0.01203941	0.00982652	3113.81	0.00834438	0.00796783	3643.8	0.00276331	0.00032948	4173.8	-0.01690613	0	
463.99	0.40701257	0.40167613	993.99	0.10574521	0.10756726	1523.98	0.12585168	0.12730229	2053.99	-0.02066166	0	2583.98	0.0123814	0.00978814	3114.01	0.00821178	0.00795193	3644	0.00292722	0.00032637	4174	-0.01706296	0	
464.19	0.40732524	0.40165734	994.19	0.10563952	0.10755501	1524.18	0.12500895	0.12728812	2054.19	-0.01935798	0	2584.18	0.01156076	0.00974992	3114.21	0.00953385	0.00793606	3644.2	0.00326622	0.00032329	4174.2	-0.0172226	0	
464.39	0.4070585	0.40163855	994.39	0.10520922	0.10754277	1524.38	0.12485477	0.12727394	2054.39	-0.01958311	0	2584.38	0.01206651	0.00971185	3114.41	0.00942108	0.00792021	3644.4	0.00429096	0.00032024	4174.4	-0.01765153	0	
464.59	0.40699675	0.40161976	994.59	0.10519092	0.10753053	1524.58	0.12487665	0.12725977	2054.59	-0.01856756	0	2584.58	0.01192757	0.00967392	3114.61	0.00858432	0.0079044	3644.6	0.00415387	0.00031721	4174.6	-0.01770587	0	
464.79	0.40742645	0.40160097	994.79	0.1041374	0.10751829	1524.78	0.12472882	0.1272456	2054.79	-0.01739604	0	2584.78	0.01198648	0.00963614	3114.81	0.00863071	0.00788863	3644.8	0.00435096	0.00031421	4174.8	-0.01765985	0	
464.99	0.40741534	0.40158218	994.99	0.10337029	0.10750605	1524.98	0.12469076	0.12723143	2054.99	-0.01650793	0	2584.98	0.01197134	0.00959851	3115.01	0.00864788	0.00787288	3645	0.004563	0.00031125	4175	-0.01731045	0	
465.19	0.40747397	0.40156339	995.19	0.10442034	0.10749381	1525.18	0.1249761	0.12721726	2055.19	-0.01595778	0	2585.18	0.01303626	0.00956103	3115.21	0.00860799	0.00785717	3645.2	0.00542986	0.00030831	4175.2	-0.01783146	0	
465.39	0.40844555	0.4015446	995.39	0.10420783	0.10748158	1525.38	0.12477594	0.1272031	2055.39	-0.01565139	0	2585.38	0.0141953	0.0095237	3115.41	0.00817058	0.00784148	3645.4	0.005557	0.00030539	4175.4	-0.01795698	0	
465.59	0.40912444	0.40152582	995.59	0.1036871	0.10746934	1525.58	0.12525625	0.12718893	2055.59	-0.01466287	0	2585.58	0.01410891	0.0094865	3115.61	0.00883803	0.00782583	3645.6	0.00525097	0.00030251	4175.6	-0.01892789	0	
465.79	0.41006098	0.40150703	995.79	0.10430085	0.10745711	1525.78	0.12475939	0.12717477	2055.79	-0.0142463	0	2585.78	0.01433428	0.00944946	3115.81	0.00822605	0.00781021	3645.8	0.00529665	0.00029965	4175.8	-0.01897012	0	
465.99	0.41064189	0.40148825	995.99	0.10342049	0.10744488	1525.98	0.12520195	0.12716061	2055.99	-0.01439143	0	2585.98	0.01333889	0.00941256	3116.01	0.00854359	0.00779462	3646	0.00458642	0.00029682	4176	-0.01900079	0	
466.19	0.41057543	0.40146946	996.19	0.10495375	0.10743265	1526.18	0.12574237	0.12714645	2056.19	-0.01431789	0	2586.18	0.01307678	0.0093758	3116.21	0.00907689	0.00777906	3646.2	0.00426911	0.00029402	4176.2	-0.01908429	0	
466.39	0.41016978	0.40145068	996.39	0.10511442	0.10742042	1526.38	0.12590964	0.12713229	2056.39	-0.01487875	0	2586.38	0.01275404	0.00933919	3116.41	0.00995769	0.00776353	3646.4	0.0043976	0.00029124	4176.4	-0.0187287	0	
466.59	0.41046574	0.4014319	996.59	0.10510464	0.1074082	1526.58	0.12580363	0.12711814	2056.59	-0.01455817	0	2586.58	0.01239215	0.00930272	3116.61	0.01101335	0.00774803	3646.6	0.00352023	0.00028849	4176.6	-0.01936779	0	
466.79	0.41081304	0.40141312	996.79	0.10564129	0.10739597	1526.78	0.12479417	0.12710398	2056.79	-0.01535587	0	2586.78	0.01194123	0.00926639	3116.81	0.0111683	0.00773257	3646.8	0.00325112	0.00028577	4176.8	-0.01940453	0	
466.99	0.41023412	0.40139434	996.99	0.10521172	0.10738375	1526.98	0.12509927	0.12708983	2056.99	-0.01658885	0	2586.98	0.01163171	0.0092302	3117.01	0.01072441	0.00771713	3647	0.00279622	0.00028307	4177	-0.01936326	0	
467.19	0.40998946	0.40137556	997.19	0.10498969	0.10737152	1527.18	0.12437377	0.12707568	2057.19	-0.01840705	0	2587.18	0.0113506	0.00919416	3117.21	0.01018099	0.00770173	3647.2	0.0029961	0.00028039	4177.2	-0.01981432	0	
467.39	0.40974943	0.40135678	997.39	0.10550476	0.1073593	1527.38	0.12399313	0.12706153	2057.39	-0.01954869	0	2587.38	0.01088231	0.00915826	3117.41	0.01088947	0.00768636	3647.4	0.00288121	0.00027774	4177.4	-0.01970516	0	
467.59	0.40946399	0.401338	997.59	0.10595026	0.10734708	1527.58	0.12368786	0.12704738	2057.59	-0.02042826	0	2587.58	0.01055489	0.00912249	3117.61	0.01118181	0.00767101	3647.6	0.00347499	0.00027512	4177.6	-0.01895402	0	
467.79	0.40795491	0.40131923	997.79	0.10575677	0.10733486	1527.78	0.12280025	0.12703323	2057.79	-0.02053535	0	2587.78	0.010169	0.00908687	3117.81	0.01133016	0.0076557	3647.8	0.00319171	0.00027252	4177.8	-0.01989516	0	
467.99	0.40729048	0.40130045	997.99	0.10604105	0.10732264	1527.98	0.12232528	0.12701909	2057.99	-0.02059718	0	2587.98	0.0101152	0.00905138	3118.01	0.01084102	0.00764042	3648	0.00404549	0.00026995	4178	-0.01956686	0	
468.19	0.40727055	0.40128168	998.19	0.1061284	0.10731043	1528.18	0.12201507	0.12700494	2058.19	-0.02049987	0	2588.18	0.00955539	0.00901604	3118.21	0.0105691	0.00762517	3648.2	0.00419999	0.0002674	4178.2	-0.02014518	0	
468.39	0.40644966	0.4012629	998.39	0.10603592	0.10729821	1528.38	0.12259124	0.1269908	2058.39	-0.020028	0	2588.38	0.01031389	0.00898083	3118.41	0.01010944	0.00760995	3648.4	0.00500882	0.00026487	4178.4	-0.01987847	0	
468.59	0.40566748	0.40124413	998.59	0.10558063	0.107286	1528.58	0.12251275	0.12697666	2058.59	-0.0195678	0	2588.58	0.01067156	0.00894576	3118.61	0.00930265	0.00759476	3648.6	0.00479954	0.00026237	4178.6	-0.01868872	0	
468.79	0.40643243	0.40122536	998.79	0.10485155	0.10727379	1528.78	0.12300188	0.12696252	2058.79	-0.01828566	0	2588.78	0.01169828	0.00891083	3118.81	0.01006004	0.0075796	3648.8	0.00538655	0.00025989	4178.8	-0.01798597	0	
468.99	0.4064139	0.40120659	998.99	0.10464237	0.10726158	1528.98	0.12349916	0.12694838	2058.99	-0.0176948	0	2588.98	0.01211975	0.00887603	3119.01	0.0098871	0.00756447	3649	0.00596316	0.00025744	4179	-0.01704023	0	
469.19	0.40683825	0.40118782	999.19	0.10452111	0.10724937	1529.18	0.12394823	0.12693425	2059.19	-0.0167893	0	2589.18	0.01283311	0.00884137	3119.21	0.00929904	0.00754937	3649.2	0.00605944	0.00025501	4179.2	-0.01673215	0	
469.39	0.40784656	0.40116905	999.39	0.10380268	0.10723716	1529.38	0.12359753	0.12692011	2059.39	-0.01642328	0	2589.38	0.01297766	0.00880684	3119.41	0.00888819	0.0075343	3649.4	0.00618811	0.0002526	4179.4	-0.01591422	0	
469.59	0.40813544	0.40115028	999.59	0.10400812	0.10722496	1529.58	0.12348509	0.12690598	2059.59	-0.0160061	0	2589.58	0.01214403	0.00877245	3119.61	0.00863185	0.00751926	3649.6	0.00640458	0.00025021	4179.6	-0.0157219	0	
469.79	0.40869778	0.40113151	999.79	0.10477585	0.10721275	1529.78	0.12273495	0.12689185	2059.79	-0.01613715	0	2589.78	0.01155096	0.00873819	3119.81	0.00781629	0.00750425	3649.8	0.00673447	0.00024785	4179.8	-0.01479068	0	
469.99	0.40844134	0.40111274	999.99	0.10463327	0.10720055	1529.98	0.12302647	0.12687772	2059.99	-0.01610463	0	2589.98	0.01100841	0.00870407	3120.01	0.00795836	0.00748927	3650	0.00675116	0.00024551	4180	-0.01461638	0	
470.19	0.40885791	0.40109398	1000.19	0.10525852	0.10718835	1530.18	0.12290218	0.12686359	2060.19	-0.01621138	0	2590.18	0.01103224	0.00867008	3120.21	0.00818845	0.00747432	3650.2	0.00616175	0.00024319	4180.2	-0.01373148	0	
470.39	0.40871437	0.40107521	1000.39	0.10530706	0.10717614	1530.38	0.12178436	0.12684947	2060.39	-0.01640183	0	2590.38	0.01091393	0.00863622	3120.41	0.00796933	0.0074594	3650.4	0.00604606	0.00024089	4180.4	-0.01322132	0	
470.59	0.40951197	0.40105645	1000.59	0.10570271	0.10716395	1530.58	0.12116395	0.12683534	2060.59	-0.01636964	0	2590.58	0.0117359	0.0086025	3120.61	0.00764555	0.00744451	3650.6	0.00498991	0.00023862	4180.6	-0.01374329	0	
470.79	0.40924238	0.40103769	1000.79	0.10679433	0.10715175	1530.78	0.12189344	0.12682122	2060.79	-0.01705818	0	2590.78	0.01269146	0.0085689	3120.81	0.00670702	0.00742965	3650.8	0.00502665	0.00023636	4180.8	-0.01351015	0	
470.99	0.40952221	0.40101892	1000.99	0.10676564	0.10713955	1530.98	0.12295849	0.1268071	2060.99	-0.01768357	0	2590.98	0.01240731	0.00853544	3121.01	0.00632737	0.00741482	3651	0.00457843	0.00023413	4181	-0.01392234	0	
471.19	0.40923145	0.40100016	1001.19	0.10725935	0.10712736	1531.18	0.12268206	0.12679298	2061.19	-0.01868445	0	2591.18	0.01226462	0.00850211	3121.21	0.00509486	0.00740002	3651.2	0.00479138	0.00023192	4181.2	-0.01536241	0	
471.39	0.40867554	0.4009814	1001.39	0.10756007	0.10711516	1531.38	0.12292255	0.12677886	2061.39	-0.01846098	0	2591.38	0.01181116	0.00846891	3121.41	0.00567089	0.00738525	3651.4	0.00477329	0.00022973	4181.4	-0.014708	0	
471.59	0.40862948	0.40096264	1001.59	0.10808183	0.10710297	1531.58	0.12318557	0.12676474	2061.59	-0.0189128	0	2591.58	0.01144971	0.00843584	3121.61	0.00525305	0.00737051	3651.6	0.00510161	0.00022756	4181.6	-0.01564629	0	
471.79	0.40803272	0.40094388	1001.79	0.10787712	0.10709078	1531.78	0.12382177	0.12675063	2061.79	-0.01881591	0	2591.78	0.01095984	0.0084029	3121.81	0.00492339	0.0073558	3651.8	0.00453641	0.00022541	4181.8	-0.01649105	0	
471.99	0.40760384	0.40092512	1001.99	0.10715568	0.10707859	1531.98	0.1240665	0.12673651	2061.99	-0.01888492	0	2591.98	0.01074715	0.00837008	3122.01	0.00473823	0.00734111	3652	0.00498126	0.00022328	4182	-0.01571217	0	
472.19	0.40727066	0.40090637	1002.19	0.10592502	0.1070664	1532.18	0.12508845	0.1267224	2062.19	-0.01865788	0	2592.18	0.01111459	0.0083374	3122.21	0.00487667	0.00732646	3652.2	0.00436756	0.00022117	4182.2	-0.0165536	0	
472.39	0.40673746	0.40088761	1002.39	0.10501356	0.10705421	1532.38	0.12582438	0.12670829	2062.39	-0.01778652	0	2592.38	0.01179999	0.00830484	3122.41	0.00551136	0.00731184	3652.4	0.00516871	0.00021908	4182.4	-0.01588485	0	
472.59	0.40658765	0.40086886	1002.59	0.10410758	0.10704203	1532.58	0.12616282	0.12669418	2062.59	-0.01781271	0	2592.58	0.01188968	0.00827241	3122.61	0.00636614	0.00729724	3652.6	0.00527555	0.00021701	4182.6	-0.01573357	0	
472.79	0.40716634	0.4008501	1002.79	0.10283905	0.10702984	1532.78	0.12671237	0.12668007	2062.79	-0.0173299	0	2592.78	0.01172294	0.0082401	3122.81	0.00790194	0.00728267	3652.8	0.00409658	0.00021496	4182.8	-0.01588986	0	
472.99	0.40746863	0.40083135	1002.99	0.10210321	0.10701766	1532.98	0.12760954	0.12666597	2062.99	-0.01775215	0	2592.98	0.01122347	0.00820792	3123.01	0.00828018	0.00726814	3653	0.0035926	0.00021293	4183	-0.01567474	0	
473.19	0.4085092	0.40081259	1003.19	0.10230369	0.10700548	1533.18	0.12694435	0.12665186	2063.19	-0.0182007	0	2593.18	0.01137361	0.00817587	3123.21	0.00814777	0.00725363	3653.2	0.00254999	0.00021092	4183.2	-0.01659678	0	
473.39	0.40877329	0.40079384	1003.39	0.10263743	0.1069933	1533.38	0.126347	0.12663776	2063.39	-0.01797089	0	2593.38	0.01037999	0.00814394	3123.41	0.00857514	0.00723915	3653.4	0.00186725	0.00020893	4183.4	-0.01717138	0	
473.59	0.40861426	0.40077509	1003.59	0.1030765	0.10698112	1533.58	0.12575666	0.12662366	2063.59	-0.01768348	0	2593.58	0.00965465	0.00811214	3123.61	0.00834257	0.0072247	3653.6	0.00143331	0.00020696	4183.6	-0.01775059	0	
473.79	0.40877454	0.40075634	1003.79	0.1030959	0.10696895	1533.78	0.12530792	0.12660956	2063.79	-0.01832404	0	2593.78	0.009101	0.00808046	3123.81	0.00831575	0.00721028	3653.8	0.00159444	0.000205	4183.8	-0.01773906	0	
473.99	0.40889847	0.40073759	1003.99	0.10336526	0.10695677	1533.98	0.12470294	0.12659546	2063.99	-0.01916643	0	2593.98	0.00891905	0.00804891	3124.01	0.00828397	0.00719589	3654	0.00161389	0.00020306	4184	-0.01753026	0	
474.19	0.40898025	0.40071884	1004.19	0.1031663	0.1069446	1534.18	0.12438567	0.12658136	2064.19	-0.01891928	0	2594.18	0.00836265	0.00801748	3124.21	0.00805841	0.00718152	3654.2	0.00179509	0.00020115	4184.2	-0.01604081	0	
474.39	0.40803324	0.4007001	1004.39	0.10410118	0.10693242	1534.38	0.12366095	0.12656727	2064.39	-0.01893091	0	2594.38	0.0088858	0.00798617	3124.41	0.00796817	0.00716719	3654.4	0.00180195	0.00019925	4184.4	-0.01536593	0	
474.59	0.40839032	0.40068135	1004.59	0.10470574	0.10692025	1534.58	0.12405988	0.12655318	2064.59	-0.01960693	0	2594.58	0.00954271	0.00795498	3124.61	0.00644634	0.00715288	3654.6	0.00179685	0.00019736	4184.6	-0.01531209	0	
474.79	0.40832683	0.4006626	1004.79	0.10470264	0.10690808	1534.78	0.12448904	0.12653908	2064.79	-0.02030972	0	2594.78	0.00987079	0.00792392	3124.81	0.00546583	0.0071386	3654.8	0.00260218	0.0001955	4184.8	-0.01425799	0	
474.99	0.40829284	0.40064386	1004.99	0.10439392	0.10689591	1534.98	0.12478649	0.12652499	2064.99	-0.02053359	0	2594.98	0.00918016	0.00789297	3125.01	0.00524449	0.00712435	3655	0.00245716	0.00019365	4185	-0.01421339	0	
475.19	0.40788583	0.40062512	1005.19	0.10369749	0.10688374	1535.18	0.12495195	0.12651091	2065.19	-0.02069459	0	2595.18	0.00858045	0.00786215	3125.21	0.00439744	0.00711013	3655.2	0.0025246	0.00019182	4185.2	-0.01513115	0	
475.39	0.40743884	0.40060637	1005.39	0.10364308	0.10687158	1535.38	0.12487949	0.12649682	2065.39	-0.01968221	0	2595.38	0.00843947	0.00783145	3125.41	0.00465431	0.00709594	3655.4	0.0016776	0.00019001	4185.4	-0.0142475	0	
475.59	0.4076996	0.40058763	1005.59	0.10354531	0.10685941	1535.58	0.12475941	0.12648273	2065.59	-0.02000234	0	2595.58	0.00829141	0.00780087	3125.61	0.00434415	0.00708178	3655.6	0.00106963	0.00018822	4185.6	-0.01515716	0	
475.79	0.40834657	0.40056889	1005.79	0.10373473	0.10684725	1535.78	0.12393959	0.12646865	2065.79	-0.01941213	0	2595.78	0.00879139	0.0077704	3125.81	0.00410929	0.00706764	3655.8	0.00119492	0.00018644	4185.8	-0.01529845	0	
475.99	0.40840943	0.40055015	1005.99	0.10304835	0.10683509	1535.98	0.12328885	0.12645457	2065.99	-0.01971768	0	2595.98	0.00895827	0.00774006	3126.01	0.00444824	0.00705353	3656	0.00131289	0.00018468	4186	-0.01475744	0	
476.19	0.40786552	0.40053141	1006.19	0.10301469	0.10682293	1536.18	0.12370441	0.12644049	2066.19	-0.0189577	0	2596.18	0.00956403	0.00770983	3126.21	0.00569285	0.00703945	3656.2	0.00190037	0.00018293	4186.2	-0.01440704	0	
476.39	0.408135	0.40051267	1006.39	0.10352325	0.10681077	1536.38	0.12336752	0.12642641	2066.39	-0.01826422	0	2596.38	0.01013566	0.00767973	3126.41	0.00602823	0.0070254	3656.4	0.00255747	0.00018121	4186.4	-0.01416628	0	
476.59	0.40859725	0.40049393	1006.59	0.10405278	0.10679861	1536.58	0.12349598	0.12641233	2066.59	-0.01847665	0	2596.58	0.00924004	0.00764974	3126.61	0.00670485	0.00701138	3656.6	0.00242473	0.0001795	4186.6	-0.01411856	0	
476.79	0.40948693	0.4004752	1006.79	0.10419118	0.10678646	1536.78	0.12255711	0.12639825	2066.79	-0.0180863	0	2596.78	0.0093834	0.00761986	3126.81	0.00772291	0.00699738	3656.8	0.00147204	0.0001778	4186.8	-0.0141349	0	
476.99	0.41038447	0.40045646	1006.99	0.10456562	0.1067743	1536.98	0.12353039	0.12638418	2066.99	-0.01727621	0	2596.98	0.00996098	0.00759011	3127.01	0.00730841	0.00698341	3657	0.00174004	0.00017612	4187	-0.01505251	0	
477.19	0.41155247	0.40043772	1007.19	0.10517519	0.10676215	1537.18	0.12237754	0.12637011	2067.19	-0.01678631	0	2597.18	0.01026625	0.00756047	3127.21	0.00767954	0.00696947	3657.2	0.00214364	0.00017446	4187.2	-0.01593385	0	
477.39	0.41080749	0.40041899	1007.39	0.10497599	0.10674999	1537.38	0.1235655	0.12635603	2067.39	-0.01585713	0	2597.38	0.00961081	0.00753094	3127.41	0.0085884	0.00695556	3657.4	0.00225965	0.00017281	4187.4	-0.01613656	0	
477.59	0.41106393	0.40040026	1007.59	0.10552964	0.10673784	1537.58	0.12361607	0.12634196	2067.59	-0.01636736	0	2597.58	0.00957311	0.00750154	3127.61	0.00803254	0.00694168	3657.6	0.00299091	0.00017118	4187.6	-0.01622486	0	
477.79	0.41107249	0.40038152	1007.79	0.10625553	0.10672569	1537.78	0.12318883	0.1263279	2067.79	-0.01704811	0	2597.78	0.0093358	0.00747224	3127.81	0.0088234	0.00692782	3657.8	0.00377679	0.00016956	4187.8	-0.01539798	0	
477.99	0.41082292	0.40036279	1007.99	0.10663794	0.10671355	1537.98	0.12286254	0.12631383	2067.99	-0.01758721	0	2597.98	0.00845226	0.00744306	3128.01	0.00942473	0.00691399	3658	0.00498392	0.00016796	4188	-0.01493466	0	
478.19	0.41068749	0.40034406	1008.19	0.10687687	0.1067014	1538.18	0.12354046	0.12629976	2068.19	-0.01696001	0	2598.18	0.00841878	0.007414	3128.21	0.00918958	0.00690019	3658.2	0.00503217	0.00016637	4188.2	-0.01415334	0	
478.39	0.41006337	0.40032533	1008.39	0.10721366	0.10668925	1538.38	0.1242179	0.1262857	2068.39	-0.01777867	0	2598.38	0.00866096	0.00738504	3128.41	0.00938525	0.00688642	3658.4	0.00497699	0.0001648	4188.4	-0.01418168	0	
478.59	0.4099695	0.4003066	1008.59	0.10755133	0.10667711	1538.58	0.12406648	0.12627164	2068.59	-0.01855829	0	2598.58	0.00845311	0.00735621	3128.61	0.00782322	0.00687267	3658.6	0.00504364	0.00016324	4188.6	-0.01453585	0	
478.79	0.40991673	0.40028787	1008.79	0.10708339	0.10666497	1538.78	0.12427597	0.12625758	2068.79	-0.01916771	0	2598.78	0.00805425	0.00732748	3128.81	0.00767667	0.00685895	3658.8	0.00439381	0.0001617	4188.8	-0.0144925	0	
478.99	0.40968099	0.40026915	1008.99	0.1068106	0.10665283	1538.98	0.12475659	0.12624352	2068.99	-0.01841242	0	2598.98	0.00796673	0.00729887	3129.01	0.00784159	0.00684526	3659	0.00316271	0.00016017	4189	-0.01555237	0	
479.19	0.40876276	0.40025042	1009.19	0.10585823	0.10664069	1539.18	0.12503555	0.12622946	2069.19	-0.01805076	0	2599.18	0.00706929	0.00727036	3129.21	0.0076287	0.0068316	3659.2	0.00278471	0.00015866	4189.2	-0.01659644	0	
479.39	0.40810958	0.40023169	1009.39	0.10577913	0.10662855	1539.38	0.12435469	0.12621541	2069.39	-0.01823185	0	2599.38	0.00757175	0.00724197	3129.41	0.00708295	0.00681796	3659.4	0.00211788	0.00015716	4189.4	-0.01740315	0	
479.59	0.40863955	0.40021297	1009.59	0.10625837	0.10661641	1539.58	0.12418707	0.12620135	2069.59	-0.01872237	0	2599.58	0.00754537	0.00721369	3129.61	0.00701666	0.00680435	3659.6	0.00246589	0.00015568	4189.6	-0.01777121	0	
479.79	0.40898848	0.40019425	1009.79	0.10651978	0.10660428	1539.78	0.12397775	0.1261873	2069.79	-0.01917878	0	2599.78	0.00875368	0.00718552	3129.81	0.00690777	0.00679077	3659.8	0.00270636	0.00015421	4189.8	-0.01850913	0	
479.99	0.40834702	0.40017552	1009.99	0.1060575	0.10659214	1539.98	0.12394331	0.12617325	2069.99	-0.0192865	0	2599.98	0.00926876	0.00715746	3130.01	0.0069833	0.00677722	3660	0.00236255	0.00015275	4190	-0.01806057	0	
480.19	0.40716792	0.4001568	1010.19	0.10613315	0.10658001	1540.18	0.12333937	0.1261592	2070.19	-0.01847465	0	2600.18	0.01007599	0.00712951	3130.21	0.00781424	0.00676369	3660.2	0.00266684	0.00015131	4190.2	-0.01801019	0	
480.39	0.40721791	0.40013808	1010.39	0.10612491	0.10656788	1540.38	0.12326439	0.12614515	2070.39	-0.01819226	0	2600.38	0.01177933	0.00710167	3130.41	0.00626561	0.00675019	3660.4	0.00212503	0.00014988	4190.4	-0.01841601	0	
480.59	0.4076575	0.40011936	1010.59	0.10562845	0.10655575	1540.58	0.12333283	0.1261311	2070.59	-0.0183867	0	2600.58	0.01244725	0.00707394	3130.61	0.0068311	0.00673671	3660.6	0.00294416	0.00014846	4190.6	-0.01861508	0	
480.79	0.4077327	0.40010064	1010.79	0.10497518	0.10654362	1540.78	0.12222915	0.12611706	2070.79	-0.01765325	0	2600.78	0.01401502	0.00704631	3130.81	0.00684493	0.00672327	3660.8	0.00355051	0.00014706	4190.8	-0.01896939	0	
480.99	0.40758514	0.40008192	1010.99	0.1043518	0.10653149	1540.98	0.12244672	0.12610302	2070.99	-0.01748188	0	2600.98	0.0147806	0.0070188	3131.01	0.00692053	0.00670985	3661	0.00290725	0.00014567	4191	-0.01907728	0	
481.19	0.4070208	0.4000632	1011.19	0.10455122	0.10651937	1541.18	0.12179131	0.12608897	2071.19	-0.01810835	0	2601.18	0.01498367	0.00699139	3131.21	0.00702881	0.00669645	3661.2	0.00314132	0.0001443	4191.2	-0.01881133	0	
481.39	0.40592998	0.40004449	1011.39	0.10465972	0.10650724	1541.38	0.12235276	0.12607493	2071.39	-0.01789079	0	2601.38	0.01539467	0.00696409	3131.41	0.00715562	0.00668309	3661.4	0.00331679	0.00014293	4191.4	-0.01883506	0	
481.59	0.40579342	0.40002577	1011.59	0.10507204	0.10649512	1541.58	0.12213021	0.1260609	2071.59	-0.01831582	0	2601.58	0.01448173	0.00693689	3131.61	0.00699309	0.00666975	3661.6	0.00353332	0.00014158	4191.6	-0.01853052	0	
481.79	0.40517146	0.40000706	1011.79	0.10572982	0.106483	1541.78	0.12173086	0.12604686	2071.79	-0.018505	0	2601.78	0.01433577	0.0069098	3131.81	0.00804061	0.00665643	3661.8	0.00360652	0.00014025	4191.8	-0.01806113	0	
481.99	0.40557371	0.39998834	1011.99	0.10593837	0.10647088	1541.98	0.12179004	0.12603282	2071.99	-0.01811059	0	2601.98	0.0137598	0.00688282	3132.01	0.00770345	0.00664315	3662	0.00346825	0.00013892	4192	-0.01768778	0	
482.19	0.40564095	0.39996963	1012.19	0.10637931	0.10645876	1542.18	0.12164798	0.12601879	2072.19	-0.01782482	0	2602.18	0.0134818	0.00685594	3132.21	0.00683511	0.00662988	3662.2	0.00319424	0.00013761	4192.2	-0.01773473	0	
482.39	0.40541848	0.39995092	1012.39	0.10667179	0.10644664	1542.38	0.12252693	0.12600476	2072.39	-0.01814395	0	2602.38	0.01206149	0.00682917	3132.41	0.00654194	0.00661665	3662.4	0.00261478	0.00013631	4192.4	-0.01847795	0	
482.59	0.40528701	0.3999322	1012.59	0.10692196	0.10643452	1542.58	0.12295809	0.12599073	2072.59	-0.01798053	0	2602.58	0.01133394	0.0068025	3132.61	0.00598693	0.00660344	3662.6	0.00209829	0.00013502	4192.6	-0.01892864	0	
482.79	0.40523322	0.39991349	1012.79	0.10664602	0.10642241	1542.78	0.12261131	0.1259767	2072.79	-0.0191033	0	2602.78	0.01005004	0.00677594	3132.81	0.00672497	0.00659026	3662.8	0.0021904	0.00013375	4192.8	-0.01929705	0	
482.99	0.40507933	0.39989478	1012.99	0.10519196	0.10641029	1542.98	0.12306207	0.12596267	2072.99	-0.01865115	0	2602.98	0.00912947	0.00674948	3133.01	0.00672983	0.00657711	3663	0.00203878	0.00013248	4193	-0.02045333	0	
483.19	0.4058745	0.39987607	1013.19	0.10544526	0.10639818	1543.18	0.12339096	0.12594864	2073.19	-0.01933067	0	2603.18	0.00733138	0.00672312	3133.21	0.00694834	0.00656398	3663.2	0.00187786	0.00013123	4193.2	-0.02069952	0	
483.39	0.40662624	0.39985737	1013.39	0.10554281	0.10638607	1543.38	0.12310444	0.12593462	2073.39	-0.01958148	0	2603.38	0.00718548	0.00669686	3133.41	0.00729038	0.00655088	3663.4	0.00291362	0.00012999	4193.4	-0.02044336	0	
483.59	0.40741669	0.39983866	1013.59	0.1053905	0.10637396	1543.58	0.1237601	0.1259206	2073.59	-0.01965494	0	2603.58	0.00739688	0.00667071	3133.61	0.00714607	0.0065378	3663.6	0.00302454	0.00012877	4193.6	-0.01893164	0	
483.79	0.40834018	0.39981995	1013.79	0.10470425	0.10636185	1543.78	0.12374094	0.12590658	2073.79	-0.01999781	0	2603.78	0.00820001	0.00664466	3133.81	0.00712578	0.00652475	3663.8	0.00319052	0.00012755	4193.8	-0.01909156	0	
483.99	0.40837969	0.39980125	1013.99	0.10396614	0.10634975	1543.98	0.12457473	0.12589256	2073.99	-0.02010669	0	2603.98	0.00814524	0.00661871	3134.01	0.00739952	0.00651173	3664	0.003112	0.00012634	4194	-0.01815316	0	
484.19	0.40962282	0.39978254	1014.19	0.10319221	0.10633764	1544.18	0.12409503	0.12587854	2074.19	-0.02016034	0	2604.18	0.00877296	0.00659287	3134.21	0.00799449	0.00649873	3664.2	0.00399337	0.00012515	4194.2	-0.01723669	0	
484.39	0.41036005	0.39976384	1014.39	0.10257888	0.10632554	1544.38	0.12474808	0.12586452	2074.39	-0.02005841	0	2604.38	0.00938426	0.00656712	3134.41	0.00726812	0.00648576	3664.4	0.00390105	0.00012397	4194.4	-0.01666916	0	
484.59	0.41147931	0.39974514	1014.59	0.10270984	0.10631344	1544.58	0.12468363	0.12585051	2074.59	-0.02073889	0	2604.58	0.00918882	0.00654148	3134.61	0.00852661	0.00647281	3664.6	0.00408809	0.0001228	4194.6	-0.01618838	0	
484.79	0.41067308	0.39972643	1014.79	0.10270373	0.10630134	1544.78	0.12395601	0.12583649	2074.79	-0.02058907	0	2604.78	0.00963601	0.00651593	3134.81	0.00859675	0.00645989	3664.8	0.00350791	0.00012164	4194.8	-0.01617242	0	
484.99	0.41085483	0.39970773	1014.99	0.10295879	0.10628924	1544.98	0.12433318	0.12582248	2074.99	-0.02048748	0	2604.98	0.00978512	0.00649049	3135.01	0.00953254	0.00644699	3665	0.0032369	0.00012049	4195	-0.01600368	0	
485.19	0.41076448	0.39968903	1015.19	0.10325632	0.10627714	1545.18	0.12496981	0.12580847	2075.19	-0.02070371	0	2605.18	0.00913835	0.00646514	3135.21	0.00837112	0.00643413	3665.2	0.00339765	0.00011935	4195.2	-0.01618701	0	
485.39	0.41111359	0.39967033	1015.39	0.10304431	0.10626504	1545.38	0.12524643	0.12579446	2075.39	-0.01934533	0	2605.38	0.009266	0.0064399	3135.41	0.00851937	0.00642128	3665.4	0.00384432	0.00011822	4195.4	-0.01627029	0	
485.59	0.41092654	0.39965164	1015.59	0.10295197	0.10625294	1545.58	0.12563558	0.12578045	2075.59	-0.01909593	0	2605.58	0.00866459	0.00641475	3135.61	0.00903288	0.00640846	3665.6	0.00349512	0.00011711	4195.6	-0.01632702	0	
485.79	0.4111043	0.39963294	1015.79	0.1032783	0.10624085	1545.78	0.12510802	0.12576645	2075.79	-0.01968489	0	2605.78	0.00896187	0.0063897	3135.81	0.00850544	0.00639567	3665.8	0.00334762	0.000116	4195.8	-0.01677474	0	
485.99	0.41168187	0.39961424	1015.99	0.10287195	0.10622876	1545.98	0.12514287	0.12575244	2075.99	-0.01989828	0	2605.98	0.00883816	0.00636474	3136.01	0.00754325	0.00638291	3666	0.0034631	0.00011491	4196	-0.01693078	0	
486.19	0.41058343	0.39959555	1016.19	0.10320892	0.10621667	1546.18	0.12596266	0.12573844	2076.19	-0.02004213	0	2606.18	0.00909792	0.00633989	3136.21	0.00755987	0.00637017	3666.2	0.00319296	0.00011382	4196.2	-0.01789877	0	
486.39	0.40993681	0.39957685	1016.39	0.10366434	0.10620458	1546.38	0.12688159	0.12572444	2076.39	-0.02018504	0	2606.38	0.0093379	0.00631513	3136.41	0.00764056	0.00635745	3666.4	0.00313753	0.00011274	4196.4	-0.01874477	0	
486.59	0.40911797	0.39955816	1016.59	0.10349524	0.10619249	1546.58	0.12679363	0.12571044	2076.59	-0.02053032	0	2606.58	0.00928875	0.00629047	3136.61	0.00704911	0.00634476	3666.6	0.00354056	0.00011168	4196.6	-0.01938043	0	
486.79	0.40854629	0.39953946	1016.79	0.10385167	0.1061804	1546.78	0.12584161	0.12569644	2076.79	-0.02159884	0	2606.78	0.01006704	0.00626591	3136.81	0.00656338	0.00633209	3666.8	0.00408632	0.00011063	4196.8	-0.01969749	0	
486.99	0.40826898	0.39952077	1016.99	0.10351657	0.10616831	1546.98	0.12622595	0.12568245	2076.99	-0.02047037	0	2606.98	0.00999896	0.00624144	3137.01	0.00607118	0.00631946	3667	0.00418791	0.00010958	4197	-0.01972976	0	
487.19	0.40781386	0.39950208	1017.19	0.10397674	0.10615623	1547.18	0.12616646	0.12566845	2077.19	-0.01968807	0	2607.18	0.00995167	0.00621706	3137.21	0.00604191	0.00630684	3667.2	0.00454285	0.00010855	4197.2	-0.01901289	0	
487.39	0.40735887	0.39948339	1017.39	0.10331972	0.10614415	1547.38	0.12613468	0.12565446	2077.39	-0.01968016	0	2607.38	0.01121219	0.00619279	3137.41	0.00599482	0.00629425	3667.4	0.00586489	0.00010752	4197.4	-0.01883469	0	
487.59	0.40695921	0.3994647	1017.59	0.10372283	0.10613206	1547.58	0.12581222	0.12564047	2077.59	-0.01993935	0	2607.58	0.01168233	0.0061686	3137.61	0.00563779	0.00628169	3667.6	0.0060403	0.0001065	4197.6	-0.01831137	0	
487.79	0.4067148	0.39944601	1017.79	0.10375782	0.10611998	1547.78	0.1258803	0.12562648	2077.79	-0.01982523	0	2607.78	0.01157852	0.00614451	3137.81	0.00588693	0.00626915	3667.8	0.00612832	0.0001055	4197.8	-0.0180017	0	
487.99	0.406017	0.39942732	1017.99	0.10342984	0.10610791	1547.98	0.12664127	0.12561249	2077.99	-0.02023849	0	2607.98	0.01104499	0.00612052	3138.01	0.00564927	0.00625664	3668	0.00623376	0.0001045	4198	-0.0171917	0	
488.19	0.40650971	0.39940864	1018.19	0.10396504	0.10609583	1548.18	0.12574855	0.1255985	2078.19	-0.02028113	0	2608.18	0.0115098	0.00609662	3138.21	0.00602837	0.00624415	3668.2	0.00651481	0.00010351	4198.2	-0.01680168	0	
488.39	0.40637962	0.39938995	1018.39	0.10427688	0.10608375	1548.38	0.12590559	0.12558452	2078.39	-0.02071145	0	2608.38	0.01154197	0.00607281	3138.41	0.005135	0.00623168	3668.4	0.00560094	0.00010254	4198.4	-0.0170389	0	
488.59	0.4062014	0.39937126	1018.59	0.10541556	0.10607168	1548.58	0.12577791	0.12557053	2078.59	-0.02077596	0	2608.58	0.01168546	0.0060491	3138.61	0.00574396	0.00621924	3668.6	0.00584114	0.00010157	4198.6	-0.0176341	0	
488.79	0.40568582	0.39935258	1018.79	0.10567848	0.1060596	1548.78	0.12534205	0.12555655	2078.79	-0.02118459	0	2608.78	0.01139673	0.00602547	3138.81	0.00618721	0.00620683	3668.8	0.00552121	0.00010061	4198.8	-0.01812862	0	
488.99	0.40650655	0.3993339	1018.99	0.10564231	0.10604753	1548.98	0.12527261	0.12554257	2078.99	-0.0210128	0	2608.98	0.01140309	0.00600194	3139.01	0.00703305	0.00619444	3669	0.0061074	0.00009966	4199	-0.01837635	0	
489.19	0.40730671	0.39931521	1019.19	0.10557039	0.10603546	1549.18	0.12463395	0.12552859	2079.19	-0.02138411	0	2609.18	0.01107438	0.00597851	3139.21	0.00675851	0.00618207	3669.2	0.00583415	0.00009872	4199.2	-0.01852311	0	
489.39	0.4076725	0.39929653	1019.39	0.10507517	0.10602339	1549.38	0.12400111	0.12551461	2079.39	-0.02070504	0	2609.38	0.01045597	0.00595516	3139.41	0.00744617	0.00616973	3669.4	0.00597525	0.00009779	4199.4	-0.01934443	0	
489.59	0.40816204	0.39927785	1019.59	0.10520713	0.10601132	1549.58	0.1238956	0.12550063	2079.59	-0.021236	0	2609.58	0.00956777	0.00593191	3139.61	0.00792851	0.00615742	3669.6	0.00555118	0.00009686	4199.6	-0.01950463	0	
489.79	0.40883736	0.39925917	1019.79	0.10556008	0.10599926	1549.78	0.1233386	0.12548666	2079.79	-0.02194329	0	2609.78	0.00875896	0.00590874	3139.81	0.00817184	0.00614513	3669.8	0.00508001	0.00009595	4199.8	-0.02001833	0	
489.99	0.40876888	0.39924049	1019.99	0.10490239	0.10598719	1549.98	0.1230678	0.12547269	2079.99	-0.02143977	0	2609.98	0.00879983	0.00588567	3140.01	0.00888787	0.00613286	3670	0.00472012	0.00009504	4200	-0.01998553	0	
490.19	0.40855824	0.39922181	1020.19	0.10592411	0.10597513	1550.18	0.12329666	0.12545872	2080.19	-0.02070457	0	2610.18	0.00938876	0.00586268	3140.21	0.0094562	0.00612062	3670.2	0.0038714	0.00009414	4200.2	-0.0205034	0	
490.39	0.40963014	0.39920314	1020.39	0.10639201	0.10596306	1550.38	0.12283911	0.12544475	2080.39	-0.02080873	0	2610.38	0.00893965	0.00583979	3140.41	0.00887785	0.0061084	3670.4	0.00331371	0.00009325	4200.4	-0.02055775	0	
490.59	0.4093716	0.39918446	1020.59	0.10682202	0.105951	1550.58	0.12280789	0.12543078	2080.59	-0.02054279	0	2610.58	0.00912385	0.00581698	3140.61	0.00734833	0.00609621	3670.6	0.00280219	0.00009237	4200.6	-0.02112791	0	
490.79	0.40916203	0.39916578	1020.79	0.10681173	0.10593894	1550.78	0.12248259	0.12541681	2080.79	-0.02003888	0	2610.78	0.00999308	0.00579427	3140.81	0.00696157	0.00608404	3670.8	0.00248466	0.0000915	4200.8	-0.02102981	0	
490.99	0.40867874	0.39914711	1020.99	0.10718311	0.10592688	1550.98	0.12158864	0.12540285	2080.99	-0.01868343	0	2610.98	0.01027895	0.00577164	3141.01	0.00608281	0.0060719	3671	0.002361	0.00009064	4201	-0.01981063	0	
491.19	0.40724483	0.39912843	1021.19	0.10654636	0.10591483	1551.18	0.12185025	0.12538888	2081.19	-0.01844132	0	2611.18	0.00970309	0.0057491	3141.21	0.00508558	0.00605978	3671.2	0.00182897	0.00008978	4201.2	-0.01975054	0	
491.39	0.40683055	0.39910976	1021.39	0.1064323	0.10590277	1551.38	0.12128497	0.12537492	2081.39	-0.0175466	0	2611.38	0.0097535	0.00572665	3141.41	0.00457129	0.00604768	3671.4	0.00198648	0.00008893	4201.4	-0.01954038	0	
491.59	0.40535647	0.39909109	1021.59	0.10687641	0.10589072	1551.58	0.12080062	0.12536096	2081.59	-0.01709873	0	2611.58	0.00949729	0.00570429	3141.61	0.00450054	0.00603561	3671.6	0.00147316	0.00008809	4201.6	-0.01836895	0	
491.79	0.4049343	0.39907242	1021.79	0.10622087	0.10587866	1551.78	0.12107571	0.125347	2081.79	-0.01648887	0	2611.78	0.00943875	0.00568201	3141.81	0.00392233	0.00602356	3671.8	0.00100355	0.00008726	4201.8	-0.01727018	0	
491.99	0.40446462	0.39905375	1021.99	0.10641838	0.10586661	1551.98	0.12139124	0.12533304	2081.99	-0.01710694	0	2611.98	0.00940568	0.00565982	3142.01	0.00297188	0.00601154	3672	0.00153811	0.00008644	4202	-0.0166633	0	
492.19	0.40463585	0.39903508	1022.19	0.10597916	0.10585456	1552.18	0.12135897	0.12531909	2082.19	-0.0168037	0	2612.18	0.01031467	0.00563772	3142.21	0.00293251	0.00599954	3672.2	0.00169961	0.00008562	4202.2	-0.0162826	0	
492.39	0.40532808	0.39901641	1022.39	0.10625952	0.10584251	1552.38	0.12154667	0.12530513	2082.39	-0.01729815	0	2612.38	0.00998002	0.00561571	3142.41	0.00272715	0.00598756	3672.4	0.0018747	0.00008481	4202.4	-0.01565965	0	
492.59	0.40531054	0.39899774	1022.59	0.10633673	0.10583047	1552.58	0.12143594	0.12529118	2082.59	-0.01790488	0	2612.58	0.01018093	0.00559378	3142.61	0.00342353	0.00597561	3672.6	0.00221628	0.00008401	4202.6	-0.01506647	0	
492.79	0.40596003	0.39897907	1022.79	0.10495597	0.10581842	1552.78	0.12144322	0.12527723	2082.79	-0.01881731	0	2612.78	0.01048776	0.00557193	3142.81	0.00440407	0.00596368	3672.8	0.00167611	0.00008322	4202.8	-0.01492978	0	
492.99	0.40584551	0.39896041	1022.99	0.10424964	0.10580637	1552.98	0.12111335	0.12526328	2082.99	-0.01939868	0	2612.98	0.01100825	0.00555017	3143.01	0.00525621	0.00595178	3673	0.00185965	0.00008243	4203	-0.01497957	0	
493.19	0.40665577	0.39894174	1023.19	0.10442055	0.10579433	1553.18	0.12062312	0.12524933	2083.19	-0.01965738	0	2613.18	0.01004341	0.0055285	3143.21	0.00546559	0.0059399	3673.2	0.00222026	0.00008165	4203.2	-0.01529402	0	
493.39	0.40705674	0.39892308	1023.39	0.10398465	0.10578229	1553.38	0.12106451	0.12523538	2083.39	-0.01938901	0	2613.38	0.00935004	0.00550691	3143.41	0.00600696	0.00592804	3673.4	0.00175279	0.00008088	4203.4	-0.01529372	0	
493.59	0.40724312	0.39890442	1023.59	0.10347846	0.10577025	1553.58	0.12203244	0.12522144	2083.59	-0.0198658	0	2613.58	0.00929372	0.00548541	3143.61	0.00711015	0.00591621	3673.6	0.00112844	0.00008012	4203.6	-0.01537358	0	
493.79	0.40750645	0.39888575	1023.79	0.10319038	0.10575821	1553.78	0.12169171	0.1252075	2083.79	-0.01961077	0	2613.78	0.00920886	0.00546399	3143.81	0.00824956	0.0059044	3673.8	0.0003317	0.00007936	4203.8	-0.0155156	0	
493.99	0.4080307	0.39886709	1023.99	0.10293992	0.10574617	1553.98	0.12209739	0.12519355	2083.99	-0.01913582	0	2613.98	0.00952094	0.00544265	3144.01	0.00814618	0.00589261	3674	0.00053187	0.00007861	4204	-0.01569204	0	
494.19	0.4092651	0.39884843	1024.19	0.10402934	0.10573413	1554.18	0.12198452	0.12517961	2084.19	-0.01961959	0	2614.18	0.0100848	0.0054214	3144.21	0.00822567	0.00588085	3674.2	-0.00015435	0.00007787	4204.2	-0.01656085	0	
494.39	0.41000483	0.39882977	1024.39	0.10301665	0.1057221	1554.38	0.12283877	0.12516567	2084.39	-0.01994191	0	2614.38	0.00985506	0.00540022	3144.41	0.00719426	0.00586911	3674.4	-0.00095114	0.00007713	4204.4	-0.0166391	0	
494.59	0.40946021	0.39881111	1024.59	0.10379506	0.10571007	1554.58	0.1226089	0.12515174	2084.59	-0.02002752	0	2614.58	0.01075187	0.00537914	3144.61	0.00593138	0.0058574	3674.6	-0.00058098	0.0000764	4204.6	-0.01742632	0	
494.79	0.40923977	0.39879245	1024.79	0.10387033	0.10569803	1554.78	0.12182041	0.1251378	2084.79	-0.01993049	0	2614.78	0.01029706	0.00535813	3144.81	0.00527292	0.0058457	3674.8	-0.00043044	0.00007568	4204.8	-0.01680311	0	
494.99	0.40843395	0.3987738	1024.99	0.10459176	0.105686	1554.98	0.12184341	0.12512387	2084.99	-0.0198694	0	2614.98	0.0096193	0.00533721	3145.01	0.00480612	0.00583404	3675	-0.00002649	0.00007497	4205	-0.01602717	0	
495.19	0.40776781	0.39875514	1025.19	0.10403172	0.10567397	1555.18	0.12249327	0.12510993	2085.19	-0.01954169	0	2615.18	0.00804398	0.00531636	3145.21	0.00390089	0.00582239	3675.2	-0.00010806	0.00007426	4205.2	-0.01675819	0	
495.39	0.407927	0.39873648	1025.39	0.10391702	0.10566194	1555.38	0.12163696	0.125096	2085.39	-0.01892867	0	2615.38	0.00757376	0.0052956	3145.41	0.00362215	0.00581077	3675.4	0.00048679	0.00007356	4205.4	-0.01724851	0	
495.59	0.40773753	0.39871783	1025.59	0.10416852	0.10564992	1555.58	0.12183332	0.12508207	2085.59	-0.01895053	0	2615.58	0.00765097	0.00527492	3145.61	0.00374431	0.00579917	3675.6	0.00064806	0.00007286	4205.6	-0.01669872	0	
495.79	0.4080849	0.39869917	1025.79	0.1039676	0.10563789	1555.78	0.12176903	0.12506815	2085.79	-0.01872103	0	2615.78	0.00733291	0.00525433	3145.81	0.00363919	0.00578759	3675.8	0.00046936	0.00007217	4205.8	-0.01684139	0	
495.99	0.40807224	0.39868052	1025.99	0.10402243	0.10562587	1555.98	0.12167324	0.12505422	2085.99	-0.01852882	0	2615.98	0.00637572	0.00523381	3146.01	0.00387765	0.00577604	3676	0.00115755	0.00007149	4206	-0.01703671	0	
496.19	0.40870502	0.39866187	1026.19	0.10386453	0.10561384	1556.18	0.12185783	0.12504029	2086.19	-0.01844971	0	2616.18	0.00732349	0.00521337	3146.21	0.00455188	0.00576451	3676.2	0.0018092	0.00007082	4206.2	-0.01741606	0	
496.39	0.40901688	0.39864322	1026.39	0.10437305	0.10560182	1556.38	0.12154091	0.12502637	2086.39	-0.01935516	0	2616.38	0.00727865	0.00519301	3146.41	0.00600606	0.00575301	3676.4	0.00186416	0.00007015	4206.4	-0.01778024	0	
496.59	0.40837849	0.39862457	1026.59	0.1034797	0.1055898	1556.58	0.12097865	0.12501245	2086.59	-0.02016647	0	2616.58	0.00827424	0.00517273	3146.61	0.00646325	0.00574152	3676.6	0.00138148	0.00006949	4206.6	-0.01804504	0	
496.79	0.40843617	0.39860592	1026.79	0.10263483	0.10557778	1556.78	0.12032086	0.12499853	2086.79	-0.02002784	0	2616.78	0.00847566	0.00515253	3146.81	0.00774968	0.00573006	3676.8	0.00134203	0.00006883	4206.8	-0.01860285	0	
496.99	0.40791902	0.39858727	1026.99	0.10301225	0.10556577	1556.98	0.12012518	0.12498461	2086.99	-0.02067241	0	2616.98	0.00834975	0.00513241	3147.01	0.00907853	0.00571862	3677	0.00090878	0.00006818	4207	-0.01824415	0	
497.19	0.4081991	0.39856862	1027.19	0.10268291	0.10555375	1557.18	0.12016351	0.12497069	2087.19	-0.02043259	0	2617.18	0.00871229	0.00511237	3147.21	0.01004303	0.00570721	3677.2	0.00119892	0.00006754	4207.2	-0.01824851	0	
497.39	0.40775344	0.39854997	1027.39	0.102009	0.10554174	1557.38	0.1204245	0.12495678	2087.39	-0.02054852	0	2617.38	0.00854685	0.0050924	3147.41	0.01053169	0.00569582	3677.4	0.00106595	0.0000669	4207.4	-0.01822584	0	
497.59	0.40744144	0.39853133	1027.59	0.10178552	0.10552972	1557.58	0.12097803	0.12494286	2087.59	-0.02082786	0	2617.58	0.00868421	0.00507252	3147.61	0.01085112	0.00568445	3677.6	0.00095351	0.00006627	4207.6	-0.01772622	0	
497.79	0.40809998	0.39851268	1027.79	0.10182956	0.10551771	1557.78	0.12121669	0.12492895	2087.79	-0.02079792	0	2617.78	0.00929584	0.00505271	3147.81	0.01000365	0.0056731	3677.8	0.00080317	0.00006564	4207.8	-0.01754371	0	
497.99	0.40812124	0.39849404	1027.99	0.10102896	0.1055057	1557.98	0.12085355	0.12491504	2087.99	-0.02059856	0	2617.98	0.01020471	0.00503298	3148.01	0.00898905	0.00566178	3678	0.00132384	0.00006502	4208	-0.01798632	0	
498.19	0.40801328	0.3984754	1028.19	0.10043108	0.10549369	1558.18	0.1213012	0.12490113	2088.19	-0.02160465	0	2618.18	0.0116583	0.00501332	3148.21	0.00852967	0.00565047	3678.2	0.00039887	0.00006441	4208.2	-0.0182322	0	
498.39	0.40700386	0.39845675	1028.39	0.0994832	0.10548168	1558.38	0.12178113	0.12488722	2088.39	-0.02174259	0	2618.38	0.01144468	0.00499375	3148.41	0.0068522	0.0056392	3678.4	0.00055657	0.0000638	4208.4	-0.01784922	0	
498.59	0.40721108	0.39843811	1028.59	0.10077275	0.10546968	1558.58	0.12140586	0.12487332	2088.59	-0.02174238	0	2618.58	0.01139861	0.00497425	3148.61	0.00698278	0.00562794	3678.6	0.00131469	0.00006319	4208.6	-0.01823219	0	
498.79	0.40788259	0.39841947	1028.79	0.10106743	0.10545767	1558.78	0.12118706	0.12485941	2088.79	-0.0223419	0	2618.78	0.0106735	0.00495482	3148.81	0.00689841	0.0056167	3678.8	0.00152127	0.0000626	4208.8	-0.01763942	0	
498.99	0.40796574	0.39840083	1028.99	0.10129769	0.10544567	1558.98	0.1221725	0.12484551	2088.99	-0.02288306	0	2618.98	0.00960353	0.00493547	3149.01	0.00613371	0.00560549	3679	0.00115741	0.00006201	4209	-0.01845033	0	
499.19	0.40823554	0.39838219	1029.19	0.10145272	0.10543367	1559.18	0.12253239	0.12483161	2089.19	-0.02264401	0	2619.18	0.00954858	0.0049162	3149.21	0.00403693	0.0055943	3679.2	0.00060041	0.00006142	4209.2	-0.01873298	0	
499.39	0.4079732	0.39836355	1029.39	0.10153139	0.10542167	1559.38	0.12270636	0.12481771	2089.39	-0.02219587	0	2619.38	0.00934504	0.004897	3149.41	0.00362438	0.00558314	3679.4	0.00021304	0.00006084	4209.4	-0.01936254	0	
499.59	0.40805262	0.39834492	1029.59	0.10173104	0.10540967	1559.58	0.1233099	0.12480381	2089.59	-0.02185268	0	2619.58	0.00847399	0.00487788	3149.61	0.00315695	0.00557199	3679.6	-0.00111773	0.00006027	4209.6	-0.01929631	0	
499.79	0.40803716	0.39832628	1029.79	0.102152	0.10539767	1559.78	0.12318001	0.12478991	2089.79	-0.02193131	0	2619.78	0.00842108	0.00485883	3149.81	0.0020984	0.00556087	3679.8	-0.00097539	0.0000597	4209.8	-0.02005425	0	
499.99	0.40829376	0.39830764	1029.99	0.10291688	0.10538567	1559.98	0.12374481	0.12477602	2089.99	-0.02148164	0	2619.98	0.00804432	0.00483985	3150.01	0.00209756	0.00554977	3680	-0.00030318	0.00005913	4210	-0.01979768	0	
500.19	0.40868633	0.39828901	1030.19	0.10352778	0.10537368	1560.18	0.12481958	0.12476212	2090.19	-0.02154323	0	2620.18	0.00909534	0.00482095	3150.21	0.00203099	0.00553869	3680.2	-0.00091188	0.00005857	4210.2	-0.02069141	0	
500.39	0.40774819	0.39827038	1030.39	0.10288659	0.10536168	1560.38	0.1238711	0.12474823	2090.39	-0.0212429	0	2620.38	0.00904862	0.00480213	3150.41	0.00326396	0.00552764	3680.4	-0.00102509	0.00005802	4210.4	-0.0205564	0	
500.59	0.4075883	0.39825174	1030.59	0.10268562	0.10534969	1560.58	0.12362788	0.12473434	2090.59	-0.02076208	0	2620.58	0.00852227	0.00478338	3150.61	0.00276523	0.0055166	3680.6	-0.00142582	0.00005747	4210.6	-0.02027422	0	
500.79	0.40813596	0.39823311	1030.79	0.10242871	0.1053377	1560.78	0.12411131	0.12472045	2090.79	-0.02041173	0	2620.78	0.00887065	0.0047647	3150.81	0.00403897	0.00550559	3680.8	-0.00157478	0.00005693	4210.8	-0.02010593	0	
500.99	0.40786758	0.39821448	1030.99	0.10297993	0.10532571	1560.98	0.12425838	0.12470656	2090.99	-0.02055534	0	2620.98	0.00929861	0.00474609	3151.01	0.00546885	0.0054946	3681	-0.00182019	0.00005639	4211	-0.01944288	0	
501.19	0.40806418	0.39819585	1031.19	0.10341773	0.10531372	1561.18	0.12387111	0.12469268	2091.19	-0.02078996	0	2621.18	0.00955332	0.00472756	3151.21	0.00599742	0.00548363	3681.2	-0.00129807	0.00005586	4211.2	-0.01957992	0	
501.39	0.40722596	0.39817722	1031.39	0.10367119	0.10530173	1561.38	0.12292465	0.12467879	2091.39	-0.02158602	0	2621.38	0.00859342	0.0047091	3151.41	0.00608603	0.00547269	3681.4	-0.00157433	0.00005533	4211.4	-0.01923186	0	
501.59	0.40677753	0.39815859	1031.59	0.10361229	0.10528975	1561.58	0.12312553	0.12466491	2091.59	-0.02168767	0	2621.58	0.00903406	0.00469071	3151.61	0.00676556	0.00546176	3681.6	-0.00172024	0.00005481	4211.6	-0.01847366	0	
501.79	0.4061867	0.39813996	1031.79	0.10298915	0.10527776	1561.78	0.12309483	0.12465103	2091.79	-0.02194753	0	2621.78	0.00868645	0.00467239	3151.81	0.0068992	0.00545086	3681.8	-0.00217669	0.00005429	4211.8	-0.01914097	0	
501.99	0.40526417	0.39812134	1031.99	0.1028764	0.10526578	1561.98	0.12223385	0.12463715	2091.99	-0.02250812	0	2621.98	0.00951283	0.00465414	3152.01	0.00768239	0.00543998	3682	-0.00139885	0.00005378	4212	-0.01961392	0	
502.19	0.40518152	0.39810271	1032.19	0.10251062	0.1052538	1562.18	0.12255429	0.12462327	2092.19	-0.02377634	0	2622.18	0.009883	0.00463597	3152.21	0.00744685	0.00542912	3682.2	-0.00088363	0.00005327	4212.2	-0.02026785	0	
502.39	0.4049997	0.39808409	1032.39	0.10248902	0.10524182	1562.38	0.12161399	0.12460939	2092.39	-0.02414684	0	2622.38	0.00971783	0.00461786	3152.41	0.00762534	0.00541828	3682.4	-0.00006866	0.00005277	4212.4	-0.0208845	0	
502.59	0.4061817	0.39806546	1032.59	0.10372413	0.10522984	1562.58	0.1218283	0.12459552	2092.59	-0.02365242	0	2622.58	0.01009633	0.00459983	3152.61	0.00842526	0.00540747	3682.6	0.0008539	0.00005227	4212.6	-0.02122648	0	
502.79	0.40688361	0.39804684	1032.79	0.10417005	0.10521786	1562.78	0.12148791	0.12458164	2092.79	-0.02399896	0	2622.78	0.0097797	0.00458187	3152.81	0.00825237	0.00539668	3682.8	0.00056531	0.00005178	4212.8	-0.02130653	0	
502.99	0.40694841	0.39802822	1032.99	0.10446826	0.10520588	1562.98	0.12196907	0.12456777	2092.99	-0.02365437	0	2622.98	0.00929703	0.00456398	3153.01	0.0074133	0.0053859	3683	0.00026442	0.00005129	4213	-0.0209182	0	
503.19	0.40709033	0.39800959	1033.19	0.10525827	0.10519391	1563.18	0.12237438	0.1245539	2093.19	-0.02298886	0	2623.18	0.00879187	0.00454615	3153.21	0.00648794	0.00537515	3683.2	0.00081259	0.0000508	4213.2	-0.0210757	0	
503.39	0.40673136	0.39799097	1033.39	0.10616309	0.10518193	1563.38	0.12255945	0.12454003	2093.39	-0.02228614	0	2623.38	0.0076381	0.0045284	3153.41	0.00660764	0.00536442	3683.4	0.00157054	0.00005032	4213.4	-0.02237353	0	
503.59	0.40775281	0.39797235	1033.59	0.1066479	0.10516996	1563.58	0.12241832	0.12452616	2093.59	-0.0219517	0	2623.58	0.00624688	0.00451072	3153.61	0.00573382	0.00535372	3683.6	0.00178408	0.00004985	4213.6	-0.02238878	0	
503.79	0.40866267	0.39795373	1033.79	0.10676568	0.10515799	1563.78	0.12273249	0.1245123	2093.79	-0.02127282	0	2623.78	0.00674088	0.0044931	3153.81	0.00507048	0.00534303	3683.8	0.00238775	0.00004938	4213.8	-0.02165483	0	
503.99	0.40943851	0.39793512	1033.99	0.10805182	0.10514602	1563.98	0.12310389	0.12449843	2093.99	-0.02090592	0	2623.98	0.00640795	0.00447556	3154.01	0.00502043	0.00533236	3684	0.00242088	0.00004891	4214	-0.02143977	0	
504.19	0.40951781	0.3979165	1034.19	0.10808925	0.10513405	1564.18	0.12275365	0.12448457	2094.19	-0.02009118	0	2624.18	0.00608493	0.00445808	3154.21	0.00360253	0.00532172	3684.2	0.00241328	0.00004845	4214.2	-0.02169378	0	
504.39	0.40882024	0.39789788	1034.39	0.10774384	0.10512209	1564.38	0.12211648	0.12447071	2094.39	-0.01958186	0	2624.38	0.005931	0.00444067	3154.41	0.00384824	0.0053111	3684.4	0.00321247	0.00004799	4214.4	-0.02117403	0	
504.59	0.40979605	0.39787927	1034.59	0.10847552	0.10511012	1564.58	0.1229102	0.12445685	2094.59	-0.01888085	0	2624.58	0.00620542	0.00442333	3154.61	0.00263888	0.0053005	3684.6	0.00313334	0.00004754	4214.6	-0.02064563	0	
504.79	0.40995474	0.39786065	1034.79	0.10876486	0.10509816	1564.78	0.12325831	0.12444299	2094.79	-0.01877455	0	2624.78	0.00729783	0.00440606	3154.81	0.0030151	0.00528991	3684.8	0.00207738	0.00004709	4214.8	-0.02061684	0	
504.99	0.41026076	0.39784204	1034.99	0.10953366	0.10508619	1564.98	0.12222346	0.12442913	2094.99	-0.01914661	0	2624.98	0.00692952	0.00438885	3155.01	0.00364438	0.00527936	3685	0.0020323	0.00004664	4215	-0.01988095	0	
505.19	0.40933769	0.39782343	1035.19	0.10948835	0.10507423	1565.18	0.12195156	0.12441528	2095.19	-0.01946599	0	2625.18	0.00627854	0.00437171	3155.21	0.00297397	0.00526882	3685.2	0.00110269	0.0000462	4215.2	-0.02035273	0	
505.39	0.40775765	0.39780481	1035.39	0.10847209	0.10506227	1565.38	0.1215665	0.12440142	2095.39	-0.01944166	0	2625.38	0.00637328	0.00435464	3155.41	0.00350789	0.0052583	3685.4	-0.00004037	0.00004577	4215.4	-0.02063901	0	
505.59	0.40710413	0.3977862	1035.59	0.10767944	0.10505031	1565.58	0.12120786	0.12438757	2095.59	-0.01977947	0	2625.58	0.00645449	0.00433763	3155.61	0.00356117	0.0052478	3685.6	-0.00049783	0.00004533	4215.6	-0.02089791	0	
505.79	0.40725113	0.39776759	1035.79	0.10674426	0.10503836	1565.78	0.12049884	0.12437372	2095.79	-0.02097397	0	2625.78	0.00572788	0.00432069	3155.81	0.00334693	0.00523733	3685.8	-0.00091177	0.00004491	4215.8	-0.02182164	0	
505.99	0.40668919	0.39774898	1035.99	0.10611857	0.1050264	1565.98	0.11996638	0.12435987	2095.99	-0.02193027	0	2625.98	0.0062837	0.00430382	3156.01	0.00283014	0.00522687	3686	-0.00107415	0.00004448	4216	-0.02206947	0	
506.19	0.40591512	0.39773037	1036.19	0.10419199	0.10501444	1566.18	0.11958784	0.12434602	2096.19	-0.02209759	0	2626.18	0.00604124	0.00428702	3156.21	0.00168028	0.00521644	3686.2	-0.00120083	0.00004406	4216.2	-0.02260387	0	
506.39	0.40626691	0.39771177	1036.39	0.10326433	0.10500249	1566.38	0.11970013	0.12433218	2096.39	-0.02205743	0	2626.38	0.00574869	0.00427027	3156.41	0.00282046	0.00520603	3686.4	-0.0013725	0.00004365	4216.4	-0.02276045	0	
506.59	0.40643825	0.39769316	1036.59	0.1031001	0.10499054	1566.58	0.12011434	0.12431833	2096.59	-0.02163546	0	2626.58	0.00611887	0.0042536	3156.61	0.00338336	0.00519564	3686.6	-0.0012395	0.00004323	4216.6	-0.02260068	0	
506.79	0.40637585	0.39767455	1036.79	0.10228553	0.10497859	1566.78	0.11954796	0.12430449	2096.79	-0.02224107	0	2626.78	0.00577327	0.00423699	3156.81	0.00329772	0.00518527	3686.8	-0.00209346	0.00004282	4216.8	-0.02313633	0	
506.99	0.40654404	0.39765595	1036.99	0.10182074	0.10496664	1566.98	0.11920088	0.12429065	2096.99	-0.02243741	0	2626.98	0.00623893	0.00422044	3157.01	0.00356291	0.00517492	3687	-0.002351	0.00004242	4217	-0.02350743	0	
507.19	0.40741929	0.39763734	1037.19	0.10202217	0.10495469	1567.18	0.11955548	0.12427681	2097.19	-0.02197397	0	2627.18	0.00539215	0.00420396	3157.21	0.00432507	0.00516459	3687.2	-0.00239522	0.00004202	4217.2	-0.02481914	0	
507.39	0.40757962	0.39761874	1037.39	0.1024601	0.10494275	1567.38	0.11958733	0.12426297	2097.39	-0.02208914	0	2627.38	0.00564816	0.00418754	3157.41	0.00543285	0.00515428	3687.4	-0.00115991	0.00004162	4217.4	-0.02498806	0	
507.59	0.4091784	0.39760014	1037.59	0.10185648	0.1049308	1567.58	0.11988608	0.12424913	2097.59	-0.02196532	0	2627.58	0.00653751	0.00417119	3157.61	0.00588646	0.00514399	3687.6	-0.00148432	0.00004123	4217.6	-0.02400395	0	
507.79	0.41040027	0.39758154	1037.79	0.10205618	0.10491886	1567.78	0.12048553	0.1242353	2097.79	-0.02198674	0	2627.78	0.00695083	0.0041549	3157.81	0.00654506	0.00513372	3687.8	-0.00171144	0.00004084	4217.8	-0.02313151	0	
507.99	0.41019333	0.39756294	1037.99	0.10318422	0.10490691	1567.98	0.12001388	0.12422147	2097.99	-0.02253673	0	2627.98	0.00766888	0.00413868	3158.01	0.00630924	0.00512347	3688	-0.00076625	0.00004045	4218	-0.02230772	0	
508.19	0.41021466	0.39754434	1038.19	0.1028625	0.10489497	1568.18	0.12007518	0.12420763	2098.19	-0.02237255	0	2628.18	0.00755018	0.00412252	3158.21	0.00614509	0.00511325	3688.2	-0.00019945	0.00004007	4218.2	-0.02106711	0	
508.39	0.41050957	0.39752574	1038.39	0.10377708	0.10488303	1568.38	0.12091475	0.1241938	2098.39	-0.0222713	0	2628.38	0.00826226	0.00410642	3158.41	0.00708721	0.00510304	3688.4	0.00048819	0.00003969	4218.4	-0.02030947	0	
508.59	0.41137957	0.39750714	1038.59	0.10479978	0.1048711	1568.58	0.12119249	0.12417997	2098.59	-0.02169075	0	2628.58	0.00836955	0.00409038	3158.61	0.00697174	0.00509285	3688.6	0.00056237	0.00003932	4218.6	-0.01978258	0	
508.79	0.41069219	0.39748854	1038.79	0.1048922	0.10485916	1568.78	0.12073188	0.12416615	2098.79	-0.02166373	0	2628.78	0.00761484	0.00407441	3158.81	0.00721378	0.00508269	3688.8	-0.0001084	0.00003895	4218.8	-0.01922285	0	
508.99	0.41048242	0.39746995	1038.99	0.10536078	0.10484722	1568.98	0.12075552	0.12415232	2098.99	-0.02191242	0	2628.98	0.00691164	0.0040585	3159.01	0.00747168	0.00507254	3689	0.0008488	0.00003858	4219	-0.01919581	0	
509.19	0.40877585	0.39745135	1039.19	0.10537905	0.10483529	1569.18	0.12082272	0.1241385	2099.19	-0.02168517	0	2629.18	0.00665038	0.00404265	3159.21	0.00711417	0.00506242	3689.2	0.00072347	0.00003822	4219.2	-0.01978879	0	
509.39	0.40901274	0.39743276	1039.39	0.10459621	0.10482336	1569.38	0.12074916	0.12412467	2099.39	-0.02112702	0	2629.38	0.00704734	0.00402686	3159.41	0.00755071	0.00505231	3689.4	0.00071599	0.00003785	4219.4	-0.01970355	0	
509.59	0.40887838	0.39741416	1039.59	0.10411991	0.10481142	1569.58	0.12021894	0.12411085	2099.59	-0.02161183	0	2629.58	0.00704689	0.00401114	3159.61	0.00713756	0.00504223	3689.6	0.00062938	0.0000375	4219.6	-0.01940967	0	
509.79	0.40961581	0.39739557	1039.79	0.10308743	0.10479949	1569.78	0.1200848	0.12409703	2099.79	-0.0217666	0	2629.78	0.00607162	0.00399547	3159.81	0.00710783	0.00503216	3689.8	0.00108568	0.00003714	4219.8	-0.01946736	0	
509.99	0.40878347	0.39737698	1039.99	0.10266532	0.10478757	1569.98	0.12065986	0.12408321	2099.99	-0.02144528	0	2629.98	0.005586	0.00397987	3160.01	0.0063774	0.00502212	3690	0.00088561	0.00003679	4220	-0.01879084	0	
510.19	0.40868522	0.39735839	1040.19	0.10187697	0.10477564	1570.18	0.12146016	0.1240694	2100.19	-0.02175741	0	2630.18	0.00597661	0.00396433	3160.21	0.00707289	0.00501209	3690.2	0.00157085	0.00003644	4220.2	-0.01949632	0	
510.39	0.40954356	0.3973398	1040.39	0.10097613	0.10476371	1570.38	0.12276837	0.12405558	2100.39	-0.02176314	0	2630.38	0.00614943	0.00394885	3160.41	0.00705493	0.00500209	3690.4	0.00146247	0.0000361	4220.4	-0.02019502	0	
510.59	0.40948474	0.39732121	1040.59	0.10142919	0.10475179	1570.58	0.12338118	0.12404177	2100.59	-0.021913	0	2630.58	0.00708109	0.00393343	3160.61	0.00684544	0.0049921	3690.6	0.00167794	0.00003576	4220.6	-0.02112652	0	
510.79	0.40998646	0.39730262	1040.79	0.10152949	0.10473986	1570.78	0.12311203	0.12402796	2100.79	-0.02172241	0	2630.78	0.00727711	0.00391807	3160.81	0.00656867	0.00498214	3690.8	0.00137115	0.00003542	4220.8	-0.02197946	0	
510.99	0.41050547	0.39728403	1040.99	0.10138173	0.10472794	1570.98	0.12403665	0.12401415	2100.99	-0.02103211	0	2630.98	0.00827795	0.00390277	3161.01	0.00682175	0.00497219	3691	0.00099894	0.00003509	4221	-0.02215919	0	
511.19	0.41188896	0.39726544	1041.19	0.10158738	0.10471602	1571.18	0.12418359	0.12400034	2101.19	-0.02059598	0	2631.18	0.00818869	0.00388753	3161.21	0.00663768	0.00496227	3691.2	0.00108147	0.00003476	4221.2	-0.02195219	0	
511.39	0.41127198	0.39724686	1041.39	0.10187042	0.1047041	1571.38	0.12493329	0.12398653	2101.39	-0.02132438	0	2631.38	0.00943835	0.00387235	3161.41	0.00644171	0.00495236	3691.4	0.00169531	0.00003443	4221.4	-0.02229558	0	
511.59	0.41175052	0.39722827	1041.59	0.10180921	0.10469218	1571.58	0.12554055	0.12397272	2101.59	-0.02137531	0	2631.58	0.01048863	0.00385722	3161.61	0.00612383	0.00494248	3691.6	0.00085773	0.0000341	4221.6	-0.02171247	0	
511.79	0.41154887	0.39720969	1041.79	0.10259766	0.10468027	1571.78	0.12555276	0.12395892	2101.79	-0.02144702	0	2631.78	0.00985984	0.00384216	3161.81	0.00513573	0.00493261	3691.8	0.00077078	0.00003378	4221.8	-0.0216605	0	
511.99	0.41108706	0.3971911	1041.99	0.10275594	0.10466835	1571.98	0.12445785	0.12394512	2101.99	-0.02247691	0	2631.98	0.00942082	0.00382716	3162.01	0.00495108	0.00492277	3692	0.00057253	0.00003346	4222	-0.02087559	0	
512.19	0.41039146	0.39717252	1042.19	0.10329448	0.10465644	1572.18	0.12460458	0.12393131	2102.19	-0.02312723	0	2632.18	0.00895367	0.00381221	3162.21	0.00397467	0.00491294	3692.2	0.00050303	0.00003314	4222.2	-0.02041704	0	
512.39	0.4095133	0.39715394	1042.39	0.10432128	0.10464453	1572.38	0.12470456	0.12391751	2102.39	-0.02334623	0	2632.38	0.00864799	0.00379733	3162.41	0.00351612	0.00490313	3692.4	0.00060901	0.00003283	4222.4	-0.02055826	0	
512.59	0.40871433	0.39713536	1042.59	0.10418173	0.10463262	1572.58	0.12339366	0.12390372	2102.59	-0.02344293	0	2632.58	0.007998	0.0037825	3162.61	0.00365643	0.00489335	3692.6	0.00042969	0.00003252	4222.6	-0.02049901	0	
512.79	0.40744684	0.39711678	1042.79	0.10450047	0.10462071	1572.78	0.12267898	0.12388992	2102.79	-0.02394819	0	2632.78	0.00783566	0.00376773	3162.81	0.00350206	0.00488358	3692.8	0.00016424	0.00003221	4222.8	-0.02026272	0	
512.99	0.40682137	0.3970982	1042.99	0.1051871	0.1046088	1572.98	0.12218786	0.12387612	2102.99	-0.02444429	0	2632.98	0.00805661	0.00375301	3163.01	0.0029112	0.00487383	3693	0.00061528	0.00003191	4223	-0.0212897	0	
513.19	0.40629791	0.39707962	1043.19	0.10576621	0.10459689	1573.18	0.12139276	0.12386233	2103.19	-0.02422511	0	2633.18	0.0078566	0.00373836	3163.21	0.00319649	0.0048641	3693.2	0.00114663	0.00003161	4223.2	-0.02145557	0	
513.39	0.40656192	0.39706105	1043.39	0.10576065	0.10458498	1573.38	0.12088116	0.12384854	2103.39	-0.02439803	0	2633.38	0.00835571	0.00372376	3163.41	0.00328623	0.00485439	3693.4	0.00101885	0.00003131	4223.4	-0.02145052	0	
513.59	0.40624259	0.39704247	1043.59	0.1060879	0.10457308	1573.58	0.11958776	0.12383475	2103.59	-0.02463143	0	2633.58	0.00814336	0.00370922	3163.61	0.00310934	0.0048447	3693.6	0.0015561	0.00003101	4223.6	-0.02128712	0	
513.79	0.40680134	0.39702389	1043.79	0.1055702	0.10456118	1573.78	0.11834724	0.12382096	2103.79	-0.02510357	0	2633.78	0.00752637	0.00369473	3163.81	0.00301387	0.00483503	3693.8	0.00179058	0.00003072	4223.8	-0.02124288	0	
513.99	0.40586238	0.39700532	1043.99	0.10529717	0.10454928	1573.98	0.11824182	0.12380717	2103.99	-0.02519263	0	2633.98	0.00763812	0.0036803	3164.01	0.00353615	0.00482538	3694	0.00186746	0.00003043	4224	-0.02199028	0	
514.19	0.40649421	0.39698675	1044.19	0.10520832	0.10453738	1574.18	0.1185328	0.12379338	2104.19	-0.02498249	0	2634.18	0.00858553	0.00366593	3164.21	0.00437231	0.00481575	3694.2	0.00217061	0.00003014	4224.2	-0.02278601	0	
514.39	0.40586354	0.39696817	1044.39	0.10452911	0.10452548	1574.38	0.1192534	0.1237796	2104.39	-0.02441847	0	2634.38	0.00859208	0.00365162	3164.41	0.00438964	0.00480614	3694.4	0.00209306	0.00002986	4224.4	-0.02240844	0	
514.59	0.40581579	0.3969496	1044.59	0.10505639	0.10451358	1574.58	0.11852939	0.12376582	2104.59	-0.02344784	0	2634.58	0.00898865	0.00363736	3164.61	0.00507468	0.00479654	3694.6	0.00217417	0.00002958	4224.6	-0.02241301	0	
514.79	0.40645609	0.39693103	1044.79	0.10477138	0.10450168	1574.78	0.11885849	0.12375204	2104.79	-0.02260734	0	2634.78	0.00882461	0.00362315	3164.81	0.00520359	0.00478697	3694.8	0.00197334	0.0000293	4224.8	-0.02127407	0	
514.99	0.40666452	0.39691246	1044.99	0.10405159	0.10448979	1574.98	0.11952825	0.12373826	2104.99	-0.02211645	0	2634.98	0.00892445	0.003609	3165.01	0.00473456	0.00477741	3695	0.00137244	0.00002902	4225	-0.02026435	0	
515.19	0.40683724	0.39689389	1045.19	0.10375775	0.10447789	1575.18	0.12051509	0.12372448	2105.19	-0.0224647	0	2635.18	0.0084263	0.00359491	3165.21	0.00440216	0.00476788	3695.2	0.00114448	0.00002875	4225.2	-0.01997714	0	
515.39	0.40680907	0.39687532	1045.39	0.10328989	0.104466	1575.38	0.12180187	0.1237107	2105.39	-0.02329383	0	2635.38	0.00852664	0.00358087	3165.41	0.0042718	0.00475836	3695.4	0.00073437	0.00002848	4225.4	-0.02025262	0	
515.59	0.40755014	0.39685675	1045.59	0.10283454	0.10445411	1575.58	0.12225148	0.12369693	2105.59	-0.0231206	0	2635.58	0.00767106	0.00356689	3165.61	0.00367045	0.00474886	3695.6	0.00022131	0.00002821	4225.6	-0.01940832	0	
515.79	0.40738947	0.39683819	1045.79	0.10257698	0.10444222	1575.78	0.12190495	0.12368315	2105.79	-0.02310022	0	2635.78	0.00624716	0.00355296	3165.81	0.00282725	0.00473938	3695.8	-0.00035931	0.00002794	4225.8	-0.02012435	0	
515.99	0.4079985	0.39681962	1045.99	0.10151885	0.10443033	1575.98	0.12208695	0.12366938	2105.99	-0.02328632	0	2635.98	0.00545979	0.00353909	3166.01	0.00329809	0.00472992	3696	-0.00123863	0.00002768	4226	-0.01962627	0	
516.19	0.40822286	0.39680106	1046.19	0.10080203	0.10441845	1576.18	0.12331857	0.12365561	2106.19	-0.02361151	0	2636.18	0.00547239	0.00352526	3166.21	0.00246793	0.00472048	3696.2	-0.00094736	0.00002741	4226.2	-0.01855648	0	
516.39	0.4087625	0.39678249	1046.39	0.10048159	0.10440656	1576.38	0.1229421	0.12364184	2106.39	-0.02329986	0	2636.38	0.00488405	0.0035115	3166.41	0.00284234	0.00471106	3696.4	-0.00117586	0.00002716	4226.4	-0.01855546	0	
516.59	0.40909376	0.39676393	1046.59	0.09990072	0.10439468	1576.58	0.12216336	0.12362807	2106.59	-0.02301413	0	2636.58	0.00561561	0.00349779	3166.61	0.00367826	0.00470165	3696.6	-0.00151625	0.0000269	4226.6	-0.01807831	0	
516.79	0.40879041	0.39674537	1046.79	0.10050245	0.10438279	1576.78	0.12257846	0.12361431	2106.79	-0.02312748	0	2636.78	0.00513596	0.00348413	3166.81	0.0039619	0.00469227	3696.8	-0.00154862	0.00002665	4226.8	-0.01853612	0	
516.99	0.40856785	0.3967268	1046.99	0.10109887	0.10437091	1576.98	0.1224611	0.12360054	2106.99	-0.02289682	0	2636.98	0.00450941	0.00347052	3167.01	0.00362488	0.0046829	3697	-0.00124499	0.00002639	4227	-0.0191462	0	
517.19	0.40917464	0.39670824	1047.19	0.10154053	0.10435903	1577.18	0.12188104	0.12358678	2107.19	-0.02309518	0	2637.18	0.00449393	0.00345697	3167.21	0.00469812	0.00467355	3697.2	0.00032463	0.00002614	4227.2	-0.01944361	0	
517.39	0.40876381	0.39668968	1047.39	0.10072905	0.10434715	1577.38	0.12087258	0.12357302	2107.39	-0.0233237	0	2637.38	0.00487862	0.00344347	3167.41	0.00462045	0.00466423	3697.4	0.00002337	0.0000259	4227.4	-0.0198087	0	
517.59	0.40903441	0.39667112	1047.59	0.10063912	0.10433528	1577.58	0.1200889	0.12355926	2107.59	-0.02319262	0	2637.58	0.00447983	0.00343002	3167.61	0.00441951	0.00465492	3697.6	-0.00017253	0.00002565	4227.6	-0.0201781	0	
517.79	0.40846019	0.39665257	1047.79	0.09957405	0.1043234	1577.78	0.11902349	0.1235455	2107.79	-0.02316985	0	2637.78	0.00529162	0.00341663	3167.81	0.00436903	0.00464562	3697.8	-0.00001459	0.00002541	4227.8	-0.02056851	0	
517.99	0.40812074	0.39663401	1047.99	0.0993907	0.10431153	1577.98	0.12002145	0.12353174	2107.99	-0.02285195	0	2637.98	0.006063	0.00340329	3168.01	0.00480685	0.00463635	3698	-0.00031268	0.00002517	4228	-0.02108039	0	
518.19	0.40790943	0.39661545	1048.19	0.1002623	0.10429965	1578.18	0.11994851	0.12351799	2108.19	-0.02228625	0	2638.18	0.00640677	0.00339	3168.21	0.00493679	0.0046271	3698.2	-0.00049321	0.00002493	4228.2	-0.02078605	0	
518.39	0.40696654	0.3965969	1048.39	0.10053324	0.10428778	1578.38	0.1197911	0.12350423	2108.39	-0.02217144	0	2638.38	0.00757125	0.00337676	3168.41	0.00512035	0.00461786	3698.4	-0.00011624	0.0000247	4228.4	-0.02067045	0	
518.59	0.4075343	0.39657834	1048.59	0.10100338	0.10427591	1578.58	0.11991773	0.12349048	2108.59	-0.02123959	0	2638.58	0.00695854	0.00336357	3168.61	0.00516537	0.00460864	3698.6	-0.00000598	0.00002446	4228.6	-0.02046735	0	
518.79	0.40789493	0.39655979	1048.79	0.10169222	0.10426404	1578.78	0.1212524	0.12347673	2108.79	-0.02181877	0	2638.78	0.00663003	0.00335044	3168.81	0.00515303	0.00459944	3698.8	-0.00031765	0.00002423	4228.8	-0.02019841	0	
518.99	0.40782812	0.39654124	1048.99	0.10098198	0.10425217	1578.98	0.1221354	0.12346298	2108.99	-0.02248944	0	2638.98	0.00682602	0.00333735	3169.01	0.0045322	0.00459026	3699	-0.00178952	0.000024	4229	-0.02020324	0	
519.19	0.40667118	0.39652268	1049.19	0.10144419	0.10424031	1579.18	0.12256851	0.12344923	2109.19	-0.02333076	0	2639.18	0.00668238	0.00332432	3169.21	0.00449514	0.0045811	3699.2	-0.00188673	0.00002378	4229.2	-0.02126899	0	
519.39	0.40707515	0.39650413	1049.39	0.10170279	0.10422844	1579.38	0.12228294	0.12343549	2109.39	-0.02337349	0	2639.38	0.00617163	0.00331134	3169.41	0.00415565	0.00457195	3699.4	-0.00177289	0.00002355	4229.4	-0.02144529	0	
519.59	0.40774271	0.39648558	1049.59	0.1021548	0.10421658	1579.58	0.12290537	0.12342174	2109.59	-0.02306379	0	2639.58	0.00535162	0.00329841	3169.61	0.0034935	0.00456283	3699.6	-0.00223536	0.00002333	4229.6	-0.02146235	0	
519.79	0.4077098	0.39646703	1049.79	0.1025445	0.10420472	1579.78	0.12324776	0.123408	2109.79	-0.02343688	0	2639.78	0.00545371	0.00328553	3169.81	0.00322714	0.00455372	3699.8	-0.00218449	0.00002311	4229.8	-0.02222156	0	
519.99	0.40821839	0.39644848	1049.99	0.10244976	0.10419286	1579.98	0.12344311	0.12339426	2109.99	-0.02301956	0	2639.98	0.00578721	0.0032727	3170.01	0.00278971	0.00454463	3700	-0.00133716	0.00002289	4230	-0.02143081	0	
520.19	0.408416	0.39642994	1050.19	0.10304593	0.104181	1580.18	0.12334106	0.12338052	2110.19	-0.02322695	0	2640.18	0.00627236	0.00325992	3170.21	0.00264696	0.00453556	3700.2	-0.00091535	0.00002268	4230.2	-0.02066263	0	
520.39	0.40807095	0.39641139	1050.39	0.10255425	0.10416914	1580.38	0.12266742	0.12336678	2110.39	-0.02315652	0	2640.38	0.00668163	0.00324719	3170.41	0.00358654	0.00452651	3700.4	-0.00127644	0.00002246	4230.4	-0.02067046	0	
520.59	0.40777669	0.39639284	1050.59	0.10172568	0.10415728	1580.58	0.12236734	0.12335304	2110.59	-0.02261036	0	2640.58	0.00707118	0.00323451	3170.61	0.0042251	0.00451747	3700.6	-0.00139052	0.00002225	4230.6	-0.02086725	0	
520.79	0.40711517	0.3963743	1050.79	0.10096977	0.10414542	1580.78	0.12175892	0.12333931	2110.79	-0.02304905	0	2640.78	0.0056422	0.00322187	3170.81	0.00461235	0.00450845	3700.8	-0.0013527	0.00002204	4230.8	-0.0211791	0	
520.99	0.4070252	0.39635575	1050.99	0.10104139	0.10413357	1580.98	0.12078202	0.12332557	2110.99	-0.02312608	0	2640.98	0.00563307	0.00320929	3171.01	0.0052428	0.00449945	3701	-0.00131145	0.00002183	4231	-0.02104467	0	
521.19	0.40707227	0.39633721	1051.19	0.1000054	0.10412172	1581.18	0.11962132	0.12331184	2111.19	-0.02296524	0	2641.18	0.00629906	0.00319676	3171.21	0.00568993	0.00449047	3701.2	-0.00034678	0.00002162	4231.2	-0.02154189	0	
521.39	0.40704287	0.39631867	1051.39	0.09930835	0.10410987	1581.38	0.11966365	0.12329811	2111.39	-0.02299626	0	2641.38	0.00628933	0.00318428	3171.41	0.00494502	0.00448151	3701.4	-0.00154778	0.00002142	4231.4	-0.022307	0	
521.59	0.40734333	0.39630013	1051.59	0.09930888	0.10409802	1581.58	0.11934031	0.12328438	2111.59	-0.02321581	0	2641.58	0.00625346	0.00317184	3171.61	0.00478111	0.00447256	3701.6	-0.00151323	0.00002122	4231.6	-0.0221097	0	
521.79	0.40689188	0.39628159	1051.79	0.09911173	0.10408617	1581.78	0.11895636	0.12327065	2111.79	-0.02326838	0	2641.78	0.007138	0.00315946	3171.81	0.00444216	0.00446364	3701.8	-0.00053273	0.00002102	4231.8	-0.02184902	0	
521.99	0.40674934	0.39626305	1051.99	0.10002321	0.10407432	1581.98	0.11984551	0.12325693	2111.99	-0.02323285	0	2641.98	0.00741295	0.00314712	3172.01	0.00470659	0.00445473	3702	-0.00059954	0.00002082	4232	-0.02269949	0	
522.19	0.40641081	0.39624451	1052.19	0.10085147	0.10406247	1582.18	0.1191761	0.1232432	2112.19	-0.02327909	0	2642.18	0.00673885	0.00313483	3172.21	0.00494684	0.00444583	3702.2	0.00043873	0.00002062	4232.2	-0.02322812	0	
522.39	0.40653881	0.39622597	1052.39	0.10085119	0.10405063	1582.38	0.11953378	0.12322948	2112.39	-0.02383471	0	2642.38	0.00736482	0.00312259	3172.41	0.00500471	0.00443696	3702.4	0.00036859	0.00002043	4232.4	-0.02240837	0	
522.59	0.40725097	0.39620743	1052.59	0.1016398	0.10403878	1582.58	0.11959349	0.12321576	2112.59	-0.02402146	0	2642.58	0.00671715	0.00311039	3172.61	0.00598238	0.0044281	3702.6	-0.0002162	0.00002023	4232.6	-0.02174305	0	
522.79	0.40739654	0.3961889	1052.79	0.10233624	0.10402694	1582.78	0.12002998	0.12320204	2112.79	-0.02491829	0	2642.78	0.00690661	0.00309825	3172.81	0.00587368	0.00441926	3702.8	-0.00055059	0.00002004	4232.8	-0.02119882	0	
522.99	0.40715134	0.39617036	1052.99	0.10198289	0.1040151	1582.98	0.12078756	0.12318832	2112.99	-0.02553149	0	2642.98	0.00714312	0.00308615	3173.01	0.00564237	0.00441044	3703	-0.00073504	0.00001985	4233	-0.02113893	0	
523.19	0.40714565	0.39615183	1053.19	0.10383783	0.10400326	1583.18	0.12064318	0.1231746	2113.19	-0.02524875	0	2643.18	0.00693872	0.0030741	3173.21	0.00558275	0.00440164	3703.2	0.00045061	0.00001967	4233.2	-0.02156141	0	
523.39	0.40781021	0.39613329	1053.39	0.10375766	0.10399142	1583.38	0.12110319	0.12316088	2113.39	-0.02564613	0	2643.38	0.00689182	0.00306209	3173.41	0.00426181	0.00439285	3703.4	0.00087624	0.00001948	4233.4	-0.02075094	0	
523.59	0.40827918	0.39611476	1053.59	0.10441544	0.10397959	1583.58	0.12263708	0.12314717	2113.59	-0.02573799	0	2643.58	0.00717766	0.00305013	3173.61	0.00368269	0.00438408	3703.6	0.00016944	0.0000193	4233.6	-0.02106945	0	
523.79	0.4070274	0.39609623	1053.79	0.1055642	0.10396775	1583.78	0.12204446	0.12313346	2113.79	-0.02582494	0	2643.78	0.00733369	0.00303822	3173.81	0.00277597	0.00437533	3703.8	0.00074978	0.00001911	4233.8	-0.02070783	0	
523.99	0.40668777	0.3960777	1053.99	0.10649659	0.10395592	1583.98	0.12192594	0.12311975	2113.99	-0.02550418	0	2643.98	0.00692043	0.00302636	3174.01	0.0019892	0.0043666	3704	0.00111258	0.00001893	4234	-0.01996606	0	
524.19	0.40577716	0.39605917	1054.19	0.10635127	0.10394408	1584.18	0.12175202	0.12310604	2114.19	-0.02549699	0	2644.18	0.00661385	0.00301454	3174.21	0.00181236	0.00435788	3704.2	0.00053294	0.00001876	4234.2	-0.01973517	0	
524.39	0.40561653	0.39604064	1054.39	0.10580217	0.10393225	1584.38	0.12216163	0.12309233	2114.39	-0.02531113	0	2644.38	0.00639967	0.00300277	3174.41	0.00284634	0.00434918	3704.4	-0.00023916	0.00001858	4234.4	-0.02017794	0	
524.59	0.40532353	0.39602211	1054.59	0.10499662	0.10392042	1584.58	0.12118171	0.12307862	2114.59	-0.02464168	0	2644.58	0.00532468	0.00299104	3174.61	0.00258122	0.0043405	3704.6	-0.00039963	0.0000184	4234.6	-0.02062615	0	
524.79	0.40477389	0.39600358	1054.79	0.10405141	0.10390859	1584.78	0.12063024	0.12306492	2114.79	-0.02474704	0	2644.78	0.0038452	0.00297936	3174.81	0.00319424	0.00433184	3704.8	-0.00008048	0.00001823	4234.8	-0.02066047	0	
524.99	0.4043062	0.39598505	1054.99	0.10391354	0.10389677	1584.98	0.12013296	0.12305122	2114.99	-0.02384955	0	2644.98	0.00408826	0.00296773	3175.01	0.00306796	0.00432319	3705	-0.00014228	0.00001806	4235	-0.02100635	0	
525.19	0.40450745	0.39596653	1055.19	0.10288449	0.10388494	1585.18	0.12011991	0.12303751	2115.19	-0.02276022	0	2645.18	0.00444729	0.00295614	3175.21	0.00303578	0.00431456	3705.2	0.00080582	0.00001789	4235.2	-0.02173416	0	
525.39	0.4052064	0.395948	1055.39	0.10287232	0.10387312	1585.38	0.11934959	0.12302381	2115.39	-0.02299527	0	2645.38	0.00487846	0.00294459	3175.41	0.00275445	0.00430595	3705.4	0.00055856	0.00001772	4235.4	-0.02176497	0	
525.59	0.40439244	0.39592948	1055.59	0.10186757	0.10386129	1585.58	0.11902189	0.12301011	2115.59	-0.02263179	0	2645.58	0.00524675	0.0029331	3175.61	0.0033389	0.00429736	3705.6	0.00144003	0.00001755	4235.6	-0.02143093	0	
525.79	0.40394704	0.39591095	1055.79	0.10139757	0.10384947	1585.78	0.1189059	0.12299642	2115.79	-0.02248138	0	2645.78	0.005452	0.00292164	3175.81	0.00326105	0.00428878	3705.8	0.00108931	0.00001738	4235.8	-0.02224455	0	
525.99	0.40398347	0.39589243	1055.99	0.100894	0.10383765	1585.98	0.11836494	0.12298272	2115.99	-0.02166001	0	2645.98	0.00593387	0.00291023	3176.01	0.00347963	0.00428022	3706	0.00117993	0.00001722	4236	-0.02220515	0	
526.19	0.40473898	0.39587391	1056.19	0.10086129	0.10382583	1586.18	0.11841846	0.12296903	2116.19	-0.02159569	0	2646.18	0.00599195	0.00289887	3176.21	0.0034558	0.00427167	3706.2	0.00069074	0.00001706	4236.2	-0.02143376	0	
526.39	0.40542689	0.39585539	1056.39	0.10075792	0.10381401	1586.38	0.11912113	0.12295533	2116.39	-0.02117956	0	2646.38	0.00743124	0.00288755	3176.41	0.00414944	0.00426315	3706.4	0.00019277	0.0000169	4236.4	-0.02067857	0	
526.59	0.40572819	0.39583687	1056.59	0.10100997	0.1038022	1586.58	0.11916649	0.12294164	2116.59	-0.0207671	0	2646.58	0.00775243	0.00287627	3176.61	0.00494381	0.00425464	3706.6	-0.00013749	0.00001674	4236.6	-0.02071105	0	
526.79	0.4056458	0.39581835	1056.79	0.10042094	0.10379038	1586.78	0.12024215	0.12292795	2116.79	-0.02044561	0	2646.78	0.00862462	0.00286504	3176.81	0.00407912	0.00424614	3706.8	-0.00016845	0.00001658	4236.8	-0.01960363	0	
526.99	0.4061241	0.39579983	1056.99	0.10032422	0.10377857	1586.98	0.12088834	0.12291427	2116.99	-0.01998863	0	2646.98	0.00957299	0.00285385	3177.01	0.00367936	0.00423767	3707	-0.00027785	0.00001642	4237	-0.02058948	0	
527.19	0.40645033	0.39578131	1057.19	0.10027163	0.10376675	1587.18	0.12173686	0.12290058	2117.19	-0.02005344	0	2647.18	0.00989699	0.00284271	3177.21	0.0036092	0.00422921	3707.2	-0.00047451	0.00001627	4237.2	-0.02043978	0	
527.39	0.40575316	0.3957628	1057.39	0.0996703	0.10375494	1587.38	0.12158673	0.12288689	2117.39	-0.02028329	0	2647.38	0.01077037	0.00283161	3177.41	0.00320583	0.00422077	3707.4	-0.00072995	0.00001611	4237.4	-0.02055813	0	
527.59	0.40525525	0.39574428	1057.59	0.10043036	0.10374313	1587.58	0.12167014	0.12287321	2117.59	-0.01974287	0	2647.58	0.01093635	0.00282055	3177.61	0.00321021	0.00421234	3707.6	-0.00123744	0.00001596	4237.6	-0.02142555	0	
527.79	0.40468092	0.39572577	1057.79	0.10113576	0.10373133	1587.78	0.12115753	0.12285953	2117.79	-0.02035159	0	2647.78	0.00977339	0.00280953	3177.81	0.00249191	0.00420393	3707.8	-0.00118778	0.00001581	4237.8	-0.02168056	0	
527.99	0.40429612	0.39570725	1057.99	0.1014121	0.10371952	1587.98	0.12204174	0.12284585	2117.99	-0.02093517	0	2647.98	0.00892767	0.00279856	3178.01	0.00232792	0.00419554	3708	-0.00143527	0.00001566	4238	-0.02151126	0	
528.19	0.40420325	0.39568874	1058.19	0.1005725	0.10370771	1588.18	0.12128988	0.12283217	2118.19	-0.0215243	0	2648.18	0.00910114	0.00278763	3178.21	0.0017778	0.00418717	3708.2	-0.00142325	0.00001551	4238.2	-0.0214476	0	
528.39	0.40489918	0.39567023	1058.39	0.10053699	0.10369591	1588.38	0.12174294	0.12281849	2118.39	-0.02186343	0	2648.38	0.00861038	0.00277675	3178.41	0.0024746	0.00417881	3708.4	-0.0011923	0.00001537	4238.4	-0.02148147	0	
528.59	0.40499887	0.39565172	1058.59	0.09935414	0.1036841	1588.58	0.12122261	0.12280482	2118.59	-0.02249667	0	2648.58	0.00815857	0.0027659	3178.61	0.00226831	0.00417047	3708.6	-0.0004087	0.00001522	4238.6	-0.02146872	0	
528.79	0.40496005	0.39563321	1058.79	0.09942596	0.1036723	1588.78	0.12121712	0.12279114	2118.79	-0.02255158	0	2648.78	0.00720305	0.0027551	3178.81	0.00289876	0.00416214	3708.8	0.00000772	0.00001508	4238.8	-0.02164463	0	
528.99	0.40532987	0.3956147	1058.99	0.10003446	0.1036605	1588.98	0.12020772	0.12277747	2118.99	-0.0226559	0	2648.98	0.0075542	0.00274434	3179.01	0.00283005	0.00415384	3709	-0.00021347	0.00001493	4239	-0.02142262	0	
529.19	0.40554111	0.39559619	1059.19	0.10025141	0.1036487	1589.18	0.11925281	0.1227638	2119.19	-0.02386999	0	2649.18	0.00676164	0.00273363	3179.21	0.00402575	0.00414554	3709.2	0.00057772	0.00001479	4239.2	-0.02130534	0	
529.39	0.40597189	0.39557768	1059.39	0.10021282	0.10363691	1589.38	0.11871539	0.12275013	2119.39	-0.02474448	0	2649.38	0.00566678	0.00272295	3179.41	0.0041217	0.00413727	3709.4	0.00077978	0.00001465	4239.4	-0.0206832	0	
529.59	0.40552109	0.39555917	1059.59	0.09984754	0.10362511	1589.58	0.11891501	0.12273646	2119.59	-0.02493552	0	2649.58	0.00475224	0.00271232	3179.61	0.00415562	0.00412901	3709.6	0.00067167	0.00001452	4239.6	-0.02088272	0	
529.79	0.4058579	0.39554067	1059.79	0.10030815	0.10361331	1589.78	0.11803617	0.12272279	2119.79	-0.02511134	0	2649.78	0.0040781	0.00270173	3179.81	0.00424405	0.00412077	3709.8	-0.0003154	0.00001438	4239.8	-0.02073259	0	
529.99	0.406041	0.39552216	1059.99	0.10070692	0.10360152	1589.98	0.11753788	0.12270913	2119.99	-0.02445583	0	2649.98	0.0042627	0.00269118	3180.01	0.00483713	0.00411254	3710	-0.00024057	0.00001424	4240	-0.01969915	0	
530.19	0.40632129	0.39550366	1060.19	0.10113962	0.10358973	1590.18	0.11901494	0.12269546	2120.19	-0.02472928	0	2650.18	0.00394018	0.00268067	3180.21	0.00463547	0.00410433	3710.2	0.00002488	0.00001411	4240.2	-0.0194545	0	
530.39	0.40620172	0.39548515	1060.39	0.10137592	0.10357794	1590.38	0.11937913	0.1226818	2120.39	-0.02476409	0	2650.38	0.00450093	0.0026702	3180.41	0.00539392	0.00409614	3710.4	-0.00059266	0.00001397	4240.4	-0.01960136	0	
530.59	0.40606627	0.39546665	1060.59	0.10141748	0.10356615	1590.58	0.11992568	0.12266814	2120.59	-0.02448865	0	2650.58	0.0041246	0.00265977	3180.61	0.00525327	0.00408797	3710.6	-0.00141119	0.00001384	4240.6	-0.01957292	0	
530.79	0.40606897	0.39544815	1060.79	0.10169896	0.10355436	1590.78	0.12085436	0.12265448	2120.79	-0.02433798	0	2650.78	0.00438319	0.00264939	3180.81	0.00460077	0.00407981	3710.8	-0.00130555	0.00001371	4240.8	-0.01957788	0	
530.99	0.40610309	0.39542965	1060.99	0.10176349	0.10354257	1590.98	0.12225005	0.12264082	2120.99	-0.02363918	0	2650.98	0.00423666	0.00263904	3181.01	0.00461322	0.00407166	3711	-0.00086388	0.00001358	4241	-0.02015341	0	
531.19	0.40530081	0.39541115	1061.19	0.1008717	0.10353079	1591.18	0.12275104	0.12262717	2121.19	-0.02356314	0	2651.18	0.00405133	0.00262873	3181.21	0.00483406	0.00406353	3711.2	-0.00118044	0.00001345	4241.2	-0.0201047	0	
531.39	0.40537508	0.39539265	1061.39	0.10141	0.103519	1591.38	0.12242027	0.12261351	2121.39	-0.02327485	0	2651.38	0.00385015	0.00261847	3181.41	0.00473616	0.00405542	3711.4	-0.00092627	0.00001333	4241.4	-0.02045451	0	
531.59	0.40580474	0.39537415	1061.59	0.10174996	0.10350722	1591.58	0.122497	0.12259986	2121.59	-0.02336967	0	2651.58	0.00349956	0.00260824	3181.61	0.00438243	0.00404733	3711.6	-0.00119041	0.0000132	4241.6	-0.0207441	0	
531.79	0.40601719	0.39535565	1061.79	0.10158071	0.10349544	1591.78	0.12303017	0.12258621	2121.79	-0.02339733	0	2651.78	0.0026021	0.00259806	3181.81	0.00434137	0.00403925	3711.8	-0.00122631	0.00001308	4241.8	-0.01995857	0	
531.99	0.40540157	0.39533716	1061.99	0.10111399	0.10348366	1591.98	0.12236034	0.12257256	2121.99	-0.02322367	0	2651.98	0.00244418	0.00258791	3182.01	0.00390851	0.00403119	3712	-0.00126232	0.00001295	4242	-0.01902928	0	
532.19	0.40583632	0.39531866	1062.19	0.10060277	0.10347188	1592.18	0.12175283	0.12255891	2122.19	-0.02328582	0	2652.18	0.00224798	0.00257781	3182.21	0.0035075	0.00402314	3712.2	-0.0017344	0.00001283	4242.2	-0.01922459	0	
532.39	0.40560999	0.39530017	1062.39	0.10018704	0.1034601	1592.38	0.12253383	0.12254526	2122.39	-0.02336446	0	2652.38	0.00193374	0.00256774	3182.41	0.00469944	0.00401511	3712.4	-0.00265975	0.00001271	4242.4	-0.01981938	0	
532.59	0.40533235	0.39528167	1062.59	0.10024369	0.10344832	1592.58	0.12154373	0.12253162	2122.59	-0.02324974	0	2652.58	0.00202384	0.00255771	3182.61	0.00504547	0.00400709	3712.6	-0.00366196	0.00001259	4242.6	-0.02066652	0	
532.79	0.40507755	0.39526318	1062.79	0.10023956	0.10343655	1592.78	0.12154004	0.12251797	2122.79	-0.02269455	0	2652.78	0.00157855	0.00254773	3182.81	0.00481761	0.0039991	3712.8	-0.00335589	0.00001247	4242.8	-0.02138092	0	
532.99	0.40466606	0.39524469	1062.99	0.10069136	0.10342477	1592.98	0.12021509	0.12250433	2122.99	-0.02352436	0	2652.98	0.00096272	0.00253778	3183.01	0.00456901	0.00399111	3713	-0.00297345	0.00001235	4243	-0.02207201	0	
533.19	0.4039438	0.3952262	1063.19	0.10053791	0.103413	1593.18	0.11887917	0.12249069	2123.19	-0.02426816	0	2653.18	0.00016374	0.00252787	3183.21	0.00448994	0.00398315	3713.2	-0.00240233	0.00001224	4243.2	-0.02214141	0	
533.39	0.40384794	0.39520771	1063.39	0.10040576	0.10340123	1593.38	0.11887126	0.12247705	2123.39	-0.02467377	0	2653.38	0.00022269	0.00251799	3183.41	0.00425601	0.0039752	3713.4	-0.00227811	0.00001212	4243.4	-0.02241024	0	
533.59	0.40322136	0.39518922	1063.59	0.10059475	0.10338946	1593.58	0.11675029	0.12246341	2123.59	-0.02491332	0	2653.58	0.0010839	0.00250816	3183.61	0.00462511	0.00396726	3713.6	-0.00278081	0.00001201	4243.6	-0.02322959	0	
533.79	0.40289135	0.39517073	1063.79	0.10025221	0.10337769	1593.78	0.11584468	0.12244978	2123.79	-0.0254097	0	2653.78	0.00117647	0.00249837	3183.81	0.00541405	0.00395934	3713.8	-0.00339091	0.00001189	4243.8	-0.02333567	0	
533.99	0.40276927	0.39515224	1063.99	0.10092513	0.10336593	1593.98	0.11539605	0.12243614	2123.99	-0.0251442	0	2653.98	0.00159674	0.00248861	3184.01	0.0058257	0.00395144	3714	-0.00340065	0.00001178	4244	-0.0233994	0	
534.19	0.40331473	0.39513375	1064.19	0.10078494	0.10335416	1594.18	0.11574009	0.12242251	2124.19	-0.02522667	0	2654.18	0.00225729	0.00247889	3184.21	0.00565358	0.00394355	3714.2	-0.00293015	0.00001167	4244.2	-0.02400561	0	
534.39	0.40305548	0.39511527	1064.39	0.10014606	0.1033424	1594.38	0.11563234	0.12240888	2124.39	-0.02539951	0	2654.38	0.00298614	0.00246921	3184.41	0.00571274	0.00393568	3714.4	-0.00363524	0.00001156	4244.4	-0.02374679	0	
534.59	0.40435998	0.39509678	1064.59	0.09986526	0.10333063	1594.58	0.11627951	0.12239525	2124.59	-0.02516142	0	2654.58	0.00330861	0.00245957	3184.61	0.00521648	0.00392782	3714.6	-0.00324739	0.00001145	4244.6	-0.02386405	0	
534.79	0.40515493	0.3950783	1064.79	0.09984264	0.10331887	1594.78	0.11695805	0.12238162	2124.79	-0.02484603	0	2654.78	0.00385747	0.00244997	3184.81	0.00459785	0.00391998	3714.8	-0.00240727	0.00001134	4244.8	-0.02369583	0	
534.99	0.40607263	0.39505981	1064.99	0.09957193	0.10330711	1594.98	0.11783954	0.12236799	2124.99	-0.02451102	0	2654.98	0.00345936	0.0024404	3185.01	0.00437758	0.00391216	3715	-0.00144044	0.00001123	4245	-0.0229721	0	
535.19	0.40701038	0.39504133	1065.19	0.09936685	0.10329535	1595.18	0.11779773	0.12235436	2125.19	-0.02522172	0	2655.18	0.00398265	0.00243087	3185.21	0.00462365	0.00390435	3715.2	-0.00115606	0.00001113	4245.2	-0.02210078	0	
535.39	0.40820928	0.39502285	1065.39	0.09932654	0.1032836	1595.38	0.11852596	0.12234074	2125.39	-0.02545196	0	2655.38	0.00431969	0.00242138	3185.41	0.00450222	0.00389656	3715.4	-0.00045941	0.00001102	4245.4	-0.02151963	0	
535.59	0.40845373	0.39500437	1065.59	0.09866104	0.10327184	1595.58	0.11854604	0.12232712	2125.59	-0.02532366	0	2655.58	0.00455115	0.00241192	3185.61	0.00376137	0.00388878	3715.6	-0.00093222	0.00001092	4245.6	-0.02145187	0	
535.79	0.40879272	0.39498589	1065.79	0.09780171	0.10326008	1595.78	0.11976284	0.1223135	2125.79	-0.02487073	0	2655.78	0.00462734	0.0024025	3185.81	0.00365504	0.00388101	3715.8	-0.00085917	0.00001082	4245.8	-0.02062487	0	
535.99	0.40870049	0.39496741	1065.99	0.09721624	0.10324833	1595.98	0.12001492	0.12229988	2125.99	-0.024647	0	2655.98	0.00417748	0.00239312	3186.01	0.00341453	0.00387327	3716	-0.00167012	0.00001071	4246	-0.02072183	0	
536.19	0.40881606	0.39494893	1066.19	0.09771733	0.10323658	1596.18	0.12013138	0.12228626	2126.19	-0.02392667	0	2656.18	0.00366686	0.00238377	3186.21	0.00415955	0.00386554	3716.2	-0.00158697	0.00001061	4246.2	-0.02093623	0	
536.39	0.40862383	0.39493045	1066.39	0.09842002	0.10322483	1596.38	0.12101679	0.12227264	2126.39	-0.02310137	0	2656.38	0.00483809	0.00237447	3186.41	0.00411467	0.00385782	3716.4	-0.00206963	0.00001051	4246.4	-0.02097343	0	
536.59	0.40829076	0.39491197	1066.59	0.09851389	0.10321308	1596.58	0.12063373	0.12225903	2126.59	-0.02304929	0	2656.58	0.00476957	0.00236519	3186.61	0.00285688	0.00385012	3716.6	-0.00132697	0.00001041	4246.6	-0.02062887	0	
536.79	0.40744752	0.3948935	1066.79	0.0981164	0.10320133	1596.78	0.12125639	0.12224541	2126.79	-0.02391634	0	2656.78	0.00481	0.00235596	3186.81	0.00128394	0.00384243	3716.8	-0.00107841	0.00001031	4246.8	-0.02099498	0	
536.99	0.40671324	0.39487502	1066.99	0.09910231	0.10318958	1596.98	0.11999607	0.1222318	2126.99	-0.02414614	0	2656.98	0.00427036	0.00234676	3187.01	0.00144369	0.00383476	3717	-0.00088078	0.00001022	4247	-0.02110998	0	
537.19	0.40564212	0.39485655	1067.19	0.09970225	0.10317784	1597.18	0.11930232	0.12221819	2127.19	-0.02434069	0	2657.18	0.00449413	0.00233759	3187.21	0.00106122	0.00382711	3717.2	-0.0006225	0.00001012	4247.2	-0.02079821	0	
537.39	0.40424617	0.39483808	1067.39	0.09944905	0.10316609	1597.38	0.11987634	0.12220458	2127.39	-0.02531612	0	2657.38	0.00448618	0.00232846	3187.41	0.00052734	0.00381947	3717.4	-0.00077291	0.00001003	4247.4	-0.02158785	0	
537.59	0.40345582	0.3948196	1067.59	0.09966957	0.10315435	1597.58	0.11889942	0.12219097	2127.59	-0.02565279	0	2657.58	0.0049561	0.00231937	3187.61	0.00098272	0.00381185	3717.6	-0.00199444	0.00000993	4247.6	-0.0225371	0	
537.79	0.40301735	0.39480113	1067.79	0.10006561	0.10314261	1597.78	0.119527	0.12217737	2127.79	-0.02596889	0	2657.78	0.00523481	0.00231031	3187.81	0.00117227	0.00380424	3717.8	-0.0029291	0.00000984	4247.8	-0.02274951	0	
537.99	0.40274287	0.39478266	1067.99	0.09997893	0.10313087	1597.98	0.11994332	0.12216376	2127.99	-0.02562702	0	2657.98	0.00586737	0.00230129	3188.01	0.00096659	0.00379664	3718	-0.0021557	0.00000974	4248	-0.02300736	0	
538.19	0.40273802	0.39476419	1068.19	0.09904756	0.10311913	1598.18	0.11973582	0.12215016	2128.19	-0.02609928	0	2658.18	0.0065914	0.0022923	3188.21	0.00092547	0.00378907	3718.2	-0.0007851	0.00000965	4248.2	-0.02291961	0	
538.39	0.4025769	0.39474572	1068.39	0.09851777	0.10310739	1598.38	0.11991722	0.12213656	2128.39	-0.02683988	0	2658.38	0.00669022	0.00228335	3188.41	0.00074268	0.0037815	3718.4	-0.00124338	0.00000956	4248.4	-0.02200603	0	
538.59	0.40372214	0.39472725	1068.59	0.09879673	0.10309566	1598.58	0.11983527	0.12212296	2128.59	-0.02686119	0	2658.58	0.00714254	0.00227444	3188.61	0.00076295	0.00377395	3718.6	-0.00094108	0.00000947	4248.6	-0.02277453	0	
538.79	0.40386578	0.39470879	1068.79	0.09910862	0.10308392	1598.78	0.12008813	0.12210936	2128.79	-0.02656806	0	2658.78	0.00703194	0.00226555	3188.81	0.00085514	0.00376642	3718.8	-0.00039761	0.00000938	4248.8	-0.02276628	0	
538.99	0.40430421	0.39469032	1068.99	0.09872349	0.10307219	1598.98	0.11997554	0.12209576	2128.99	-0.02703526	0	2658.98	0.00680892	0.00225671	3189.01	0.00021617	0.0037589	3719	-0.00033058	0.00000929	4249	-0.02273782	0	
539.19	0.40434071	0.39467186	1069.19	0.09776229	0.10306046	1599.18	0.11963139	0.12208217	2129.19	-0.02655664	0	2659.18	0.00725045	0.0022479	3189.21	0.00048402	0.0037514	3719.2	-0.00020611	0.0000092	4249.2	-0.02302428	0	
539.39	0.40431923	0.39465339	1069.39	0.09727915	0.10304873	1599.38	0.11870316	0.12206857	2129.39	-0.02602696	0	2659.38	0.00610933	0.00223912	3189.41	0.0005829	0.00374391	3719.4	-0.00009409	0.00000912	4249.4	-0.02389679	0	
539.59	0.40444861	0.39463493	1069.59	0.09710766	0.103037	1599.58	0.11854756	0.12205498	2129.59	-0.02538046	0	2659.58	0.00485075	0.00223037	3189.61	0.00084596	0.00373644	3719.6	0.00025665	0.00000903	4249.6	-0.02403203	0	
539.79	0.40480109	0.39461646	1069.79	0.09762426	0.10302527	1599.78	0.11912684	0.12204139	2129.79	-0.02435859	0	2659.78	0.00497999	0.00222166	3189.81	0.00153209	0.00372898	3719.8	0.00056013	0.00000895	4249.8	-0.02365108	0	
539.99	0.40500441	0.394598	1069.99	0.09808962	0.10301354	1599.98	0.11888803	0.1220278	2129.99	-0.02332116	0	2659.98	0.0038929	0.00221299	3190.01	0.00208083	0.00372154	3720	0.00053706	0.00000886	4250	-0.02403516	0	
540.19	0.40489481	0.39457954	1070.19	0.09894588	0.10300182	1600.18	0.11805457	0.12201421	2130.19	-0.02244681	0	2660.18	0.00389707	0.00220435	3190.21	0.00221646	0.00371411	3720.2	0.00118739	0.00000878	4250.2	-0.02379591	0	
540.39	0.40477129	0.39456108	1070.39	0.0995855	0.10299009	1600.38	0.11827364	0.12200063	2130.39	-0.02207205	0	2660.38	0.00462938	0.00219574	3190.41	0.00153252	0.00370669	3720.4	0.00087047	0.0000087	4250.4	-0.02367782	0	
540.59	0.40464601	0.39454262	1070.59	0.09893501	0.10297837	1600.58	0.11706756	0.12198704	2130.59	-0.0226386	0	2660.58	0.0034055	0.00218716	3190.61	0.00140158	0.0036993	3720.6	0.00124658	0.00000861	4250.6	-0.02413484	0	
540.79	0.40429988	0.39452416	1070.79	0.09945572	0.10296665	1600.78	0.11708439	0.12197346	2130.79	-0.02236374	0	2660.78	0.0032164	0.00217862	3190.81	0.00221082	0.00369191	3720.8	0.00091018	0.00000853	4250.8	-0.02488707	0	
540.99	0.4046337	0.39450571	1070.99	0.09978296	0.10295493	1600.98	0.11746862	0.12195988	2130.99	-0.02131331	0	2660.98	0.00298299	0.00217011	3191.01	0.00305279	0.00368454	3721	0.00102082	0.00000845	4251	-0.02537945	0	
541.19	0.40437608	0.39448725	1071.19	0.09952872	0.10294321	1601.18	0.1175645	0.1219463	2131.19	-0.02146607	0	2661.18	0.0024823	0.00216164	3191.21	0.00267139	0.00367719	3721.2	0.00026561	0.00000837	4251.2	-0.02558139	0	
541.39	0.40444987	0.39446879	1071.39	0.09900176	0.10293149	1601.38	0.11795542	0.12193272	2131.39	-0.0214508	0	2661.38	0.00242198	0.0021532	3191.41	0.00310035	0.00366985	3721.4	-0.00027153	0.00000829	4251.4	-0.0253974	0	
541.59	0.40469237	0.39445034	1071.59	0.09886989	0.10291977	1601.58	0.11775596	0.12191914	2131.59	-0.02178235	0	2661.58	0.00327213	0.00214479	3191.61	0.0046796	0.00366252	3721.6	-0.00147921	0.00000821	4251.6	-0.0253511	0	
541.79	0.4053054	0.39443188	1071.79	0.09867153	0.10290806	1601.78	0.11823244	0.12190556	2131.79	-0.02132253	0	2661.78	0.00343404	0.00213641	3191.81	0.00443433	0.00365521	3721.8	-0.00091812	0.00000814	4251.8	-0.0254425	0	
541.99	0.40612567	0.39441343	1071.99	0.09788057	0.10289635	1601.98	0.11851228	0.12189199	2131.99	-0.02135778	0	2661.98	0.0042315	0.00212807	3192.01	0.00510805	0.00364791	3722	0.00018719	0.00000806	4252	-0.02524751	0	
542.19	0.40657257	0.39439498	1072.19	0.09854709	0.10288463	1602.18	0.1180782	0.12187842	2132.19	-0.0212933	0	2662.18	0.00443731	0.00211976	3192.21	0.00515403	0.00364063	3722.2	0.00076481	0.00000798	4252.2	-0.02445979	0	
542.39	0.40632152	0.39437653	1072.39	0.09861966	0.10287292	1602.38	0.11887762	0.12186485	2132.39	-0.02140836	0	2662.38	0.00446777	0.00211148	3192.41	0.00483083	0.00363337	3722.4	-0.0004421	0.00000791	4252.4	-0.02459678	0	
542.59	0.40669918	0.39435808	1072.59	0.0984582	0.10286121	1602.58	0.11883193	0.12185128	2132.59	-0.02188324	0	2662.58	0.00492266	0.00210324	3192.61	0.00446019	0.00362611	3722.6	-0.00009493	0.00000783	4252.6	-0.02490814	0	
542.79	0.40696013	0.39433963	1072.79	0.09852907	0.10284951	1602.78	0.11904587	0.12183771	2132.79	-0.02297374	0	2662.78	0.00449924	0.00209503	3192.81	0.00399808	0.00361888	3722.8	-0.00070229	0.00000776	4252.8	-0.02483572	0	
542.99	0.40692983	0.39432118	1072.99	0.09852896	0.1028378	1602.98	0.11882778	0.12182414	2132.99	-0.02315741	0	2662.98	0.00453726	0.00208684	3193.01	0.00353853	0.00361165	3723	-0.00091169	0.00000769	4253	-0.02444832	0	
543.19	0.4070595	0.39430273	1073.19	0.09903447	0.10282609	1603.18	0.11863012	0.12181058	2133.19	-0.02324899	0	2663.18	0.00330828	0.00207869	3193.21	0.00366145	0.00360444	3723.2	-0.00078855	0.00000761	4253.2	-0.02378326	0	
543.39	0.40693025	0.39428428	1073.39	0.09993841	0.10281439	1603.38	0.11797581	0.12179701	2133.39	-0.02392839	0	2663.38	0.00180833	0.00207058	3193.41	0.00379657	0.00359725	3723.4	-0.00086831	0.00000754	4253.4	-0.02341375	0	
543.59	0.40770649	0.39426583	1073.59	0.09998195	0.10280269	1603.58	0.11801666	0.12178345	2133.59	-0.02404992	0	2663.58	0.00223308	0.00206249	3193.61	0.00410458	0.00359007	3723.6	-0.00113595	0.00000747	4253.6	-0.02267871	0	
543.79	0.40712985	0.39424739	1073.79	0.10081119	0.10279098	1603.78	0.11854799	0.12176989	2133.79	-0.02466597	0	2663.78	0.00329916	0.00205444	3193.81	0.00324315	0.0035829	3723.8	-0.00210335	0.0000074	4253.8	-0.02230338	0	
543.99	0.40648101	0.39422894	1073.99	0.10138384	0.10277928	1603.98	0.11886276	0.12175633	2133.99	-0.02557636	0	2663.98	0.00239241	0.00204641	3194.01	0.0040265	0.00357575	3724	-0.00178157	0.00000733	4254	-0.02228455	0	
544.19	0.40581589	0.3942105	1074.19	0.10149316	0.10276759	1604.18	0.11802775	0.12174277	2134.19	-0.02592361	0	2664.18	0.00355449	0.00203842	3194.21	0.0035709	0.00356861	3724.2	-0.00202021	0.00000726	4254.2	-0.02226576	0	
544.39	0.40518439	0.39419206	1074.39	0.10217669	0.10275589	1604.38	0.11759619	0.12172922	2134.39	-0.02613678	0	2664.38	0.0039616	0.00203046	3194.41	0.00403054	0.00356149	3724.4	-0.00204175	0.00000719	4254.4	-0.02211409	0	
544.59	0.40507185	0.39417362	1074.59	0.10160499	0.10274419	1604.58	0.11750291	0.12171566	2134.59	-0.02652696	0	2664.58	0.00352647	0.00202253	3194.61	0.00412392	0.00355438	3724.6	-0.0020599	0.00000712	4254.6	-0.02268075	0	
544.79	0.40431679	0.39415517	1074.79	0.10122737	0.1027325	1604.78	0.11796419	0.12170211	2134.79	-0.02639867	0	2664.78	0.0036095	0.00201464	3194.81	0.00426471	0.00354728	3724.8	-0.00194325	0.00000706	4254.8	-0.02252497	0	
544.99	0.40398153	0.39413673	1074.99	0.10028581	0.1027208	1604.98	0.11714448	0.12168856	2134.99	-0.02610782	0	2664.98	0.00401372	0.00200677	3195.01	0.00342589	0.0035402	3725	-0.00263026	0.00000699	4255	-0.02260925	0	
545.19	0.40420776	0.39411829	1075.19	0.10049524	0.10270911	1605.18	0.11683132	0.12167501	2135.19	-0.02617172	0	2665.18	0.00378308	0.00199893	3195.21	0.00271115	0.00353314	3725.2	-0.00349869	0.00000692	4255.2	-0.02231725	0	
545.39	0.40374652	0.39409986	1075.39	0.09976767	0.10269742	1605.38	0.11638319	0.12166146	2135.39	-0.02616407	0	2665.38	0.00363796	0.00199113	3195.41	0.00287742	0.00352608	3725.4	-0.00294554	0.00000686	4255.4	-0.02153141	0	
545.59	0.40364909	0.39408142	1075.59	0.09894728	0.10268573	1605.58	0.11658401	0.12164791	2135.59	-0.02600872	0	2665.58	0.0034454	0.00198335	3195.61	0.00247079	0.00351905	3725.6	-0.00222261	0.00000679	4255.6	-0.02205489	0	
545.79	0.40364114	0.39406298	1075.79	0.09856299	0.10267404	1605.78	0.11790722	0.12163437	2135.79	-0.02529636	0	2665.78	0.00271434	0.00197561	3195.81	0.00267371	0.00351202	3725.8	-0.00118287	0.00000673	4255.8	-0.02238881	0	
545.99	0.40359616	0.39404454	1075.99	0.09790988	0.10266236	1605.98	0.11898733	0.12162082	2135.99	-0.02509414	0	2665.98	0.00350782	0.00196789	3196.01	0.00296647	0.00350501	3726	-0.00105534	0.00000667	4256	-0.02249993	0	
546.19	0.40308972	0.39402611	1076.19	0.09765541	0.10265067	1606.18	0.1184936	0.12160728	2136.19	-0.02414242	0	2666.18	0.00313566	0.00196021	3196.21	0.00196653	0.00349801	3726.2	-0.00054291	0.0000066	4256.2	-0.02239492	0	
546.39	0.40250336	0.39400767	1076.39	0.09757902	0.10263899	1606.38	0.11953332	0.12159374	2136.39	-0.02456534	0	2666.38	0.00213722	0.00195255	3196.41	0.00233839	0.00349103	3726.4	-0.00111692	0.00000654	4256.4	-0.02274245	0	
546.59	0.40252186	0.39398924	1076.59	0.09723705	0.1026273	1606.58	0.1198055	0.1215802	2136.59	-0.02517754	0	2666.58	0.00199727	0.00194493	3196.61	0.00222666	0.00348406	3726.6	-0.0005821	0.00000648	4256.6	-0.02332359	0	
546.79	0.4023779	0.39397081	1076.79	0.09704896	0.10261562	1606.78	0.12069947	0.12156666	2136.79	-0.02558283	0	2666.78	0.00121791	0.00193733	3196.81	0.00213301	0.00347711	3726.8	-0.00116955	0.00000642	4256.8	-0.02367499	0	
546.99	0.40290088	0.39395238	1076.99	0.09768096	0.10260394	1606.98	0.12105205	0.12155312	2136.99	-0.02525869	0	2666.98	0.00089999	0.00192977	3197.01	0.00249805	0.00347017	3727	-0.0009401	0.00000636	4257	-0.02315686	0	
547.19	0.40405933	0.39393395	1077.19	0.0984115	0.10259226	1607.18	0.12141974	0.12153959	2137.19	-0.0259714	0	2667.18	0.0004043	0.00192223	3197.21	0.00268887	0.00346324	3727.2	-0.00117669	0.0000063	4257.2	-0.0237383	0	
547.39	0.40362333	0.39391552	1077.39	0.09919796	0.10258059	1607.38	0.12013793	0.12152605	2137.39	-0.02586109	0	2667.38	0.00054237	0.00191472	3197.41	0.00296651	0.00345633	3727.4	-0.00190704	0.00000624	4257.4	-0.02501259	0	
547.59	0.40450606	0.39389709	1077.59	0.09870084	0.10256891	1607.58	0.12057535	0.12151252	2137.59	-0.02602909	0	2667.58	0.00213043	0.00190725	3197.61	0.00303111	0.00344943	3727.6	-0.00235175	0.00000618	4257.6	-0.02506379	0	
547.79	0.40415854	0.39387866	1077.79	0.09886482	0.10255723	1607.78	0.12064888	0.12149899	2137.79	-0.02661631	0	2667.78	0.00219296	0.0018998	3197.81	0.00279292	0.00344254	3727.8	-0.00224139	0.00000612	4257.8	-0.02587248	0	
547.99	0.4041817	0.39386023	1077.99	0.09897579	0.10254556	1607.98	0.12049373	0.12148546	2137.99	-0.02671388	0	2667.98	0.00202274	0.00189238	3198.01	0.00332138	0.00343567	3728	-0.00256848	0.00000606	4258	-0.02636847	0	
548.19	0.40487334	0.3938418	1078.19	0.09824333	0.10253389	1608.18	0.12016637	0.12147194	2138.19	-0.02655072	0	2668.18	0.00319613	0.00188499	3198.21	0.00188526	0.00342881	3728.2	-0.00277711	0.00000601	4258.2	-0.0264272	0	
548.39	0.40420365	0.39382338	1078.39	0.09888283	0.10252222	1608.38	0.11987256	0.12145841	2138.39	-0.02645717	0	2668.38	0.00269628	0.00187763	3198.41	0.00123594	0.00342197	3728.4	-0.00239915	0.00000595	4258.4	-0.02598294	0	
548.59	0.40456234	0.39380495	1078.59	0.09804189	0.10251055	1608.58	0.11966929	0.12144489	2138.59	-0.02640647	0	2668.58	0.00217551	0.0018703	3198.61	0.00040274	0.00341514	3728.6	-0.00186894	0.00000589	4258.6	-0.02573611	0	
548.79	0.40387021	0.39378653	1078.79	0.09777023	0.10249888	1608.78	0.11905659	0.12143136	2138.79	-0.026552	0	2668.78	0.00212463	0.00186299	3198.81	0.00002554	0.00340832	3728.8	-0.00215246	0.00000584	4258.8	-0.02559497	0	
548.99	0.40429754	0.39376811	1078.99	0.09774577	0.10248721	1608.98	0.1190385	0.12141784	2138.99	-0.02631866	0	2668.98	0.00327201	0.00185572	3199.01	-0.00043671	0.00340152	3729	-0.00230468	0.00000578	4259	-0.02581957	0	
549.19	0.40456446	0.39374968	1079.19	0.0982844	0.10247555	1609.18	0.11947602	0.12140432	2139.19	-0.02629927	0	2669.18	0.00331112	0.00184847	3199.21	-0.00073044	0.00339473	3729.2	-0.00244709	0.00000573	4259.2	-0.02508242	0	
549.39	0.40372775	0.39373126	1079.39	0.09751366	0.10246388	1609.38	0.11940319	0.1213908	2139.39	-0.02628435	0	2669.38	0.00367474	0.00184125	3199.41	-0.00109132	0.00338795	3729.4	-0.00142656	0.00000567	4259.4	-0.02389292	0	
549.59	0.40406345	0.39371284	1079.59	0.09717154	0.10245222	1609.58	0.1197136	0.12137729	2139.59	-0.02515749	0	2669.58	0.00428242	0.00183406	3199.61	-0.00103749	0.00338119	3729.6	-0.00088439	0.00000562	4259.6	-0.02306128	0	
549.79	0.4039125	0.39369442	1079.79	0.0967223	0.10244056	1609.78	0.12070333	0.12136377	2139.79	-0.02533816	0	2669.78	0.0048499	0.0018269	3199.81	-0.00057764	0.00337444	3729.8	-0.00088891	0.00000557	4259.8	-0.02289598	0	
549.99	0.40318289	0.393676	1079.99	0.09620003	0.1024289	1609.98	0.12038234	0.12135026	2139.99	-0.02535241	0	2669.98	0.00539468	0.00181977	3200.01	-0.00088334	0.00336771	3730	-0.00105254	0.00000551	4260	-0.02238082	0	
550.19	0.4026866	0.39365759	1080.19	0.09633172	0.10241724	1610.18	0.11988975	0.12133674	2140.19	-0.02497024	0	2670.18	0.00544765	0.00181266	3200.21	-0.0004227	0.00336098	3730.2	-0.00074328	0.00000546	4260.2	-0.02090255	0	
550.39	0.40246205	0.39363917	1080.39	0.09646037	0.10240558	1610.38	0.12064806	0.12132323	2140.39	-0.02470766	0	2670.38	0.00490176	0.00180558	3200.41	0.00010146	0.00335427	3730.4	-0.00065242	0.00000541	4260.4	-0.02044538	0	
550.59	0.40255679	0.39362075	1080.59	0.09702948	0.10239393	1610.58	0.12035009	0.12130972	2140.59	-0.02435569	0	2670.58	0.00493345	0.00179853	3200.61	0.00002354	0.00334758	3730.6	-0.00019528	0.00000536	4260.6	-0.02009915	0	
550.79	0.40329796	0.39360234	1080.79	0.09817717	0.10238227	1610.78	0.12012238	0.12129622	2140.79	-0.02404546	0	2670.78	0.00529473	0.00179151	3200.81	0.00064251	0.0033409	3730.8	-0.00083607	0.00000531	4260.8	-0.02014328	0	
550.99	0.40387941	0.39358392	1080.99	0.09901897	0.10237062	1610.98	0.11984383	0.12128271	2140.99	-0.02443312	0	2670.98	0.00528807	0.00178451	3201.01	0.00094248	0.00333423	3731	-0.00056451	0.00000526	4261	-0.01971792	0	
551.19	0.40404484	0.39356551	1081.19	0.0996451	0.10235896	1611.18	0.11868756	0.1212692	2141.19	-0.0247576	0	2671.18	0.00569022	0.00177754	3201.21	0.00109761	0.00332757	3731.2	-0.00164532	0.00000521	4261.2	-0.01969863	0	
551.39	0.40341451	0.3935471	1081.39	0.09912845	0.10234731	1611.38	0.11819215	0.1212557	2141.39	-0.02431797	0	2671.38	0.00579889	0.0017706	3201.41	0.00026581	0.00332093	3731.4	-0.00185495	0.00000516	4261.4	-0.01976182	0	
551.59	0.40421488	0.39352868	1081.59	0.09898864	0.10233566	1611.58	0.11909267	0.1212422	2141.59	-0.02385846	0	2671.58	0.00498636	0.00176369	3201.61	-0.00001875	0.0033143	3731.6	-0.00253245	0.00000511	4261.6	-0.01984851	0	
551.79	0.4039061	0.39351027	1081.79	0.0985459	0.10232402	1611.78	0.11826204	0.1212287	2141.79	-0.02348141	0	2671.78	0.00373854	0.0017568	3201.81	-0.00047019	0.00330769	3731.8	-0.00293558	0.00000506	4261.8	-0.0204977	0	
551.99	0.4038002	0.39349186	1081.99	0.09890085	0.10231237	1611.98	0.11823387	0.1212152	2141.99	-0.02327997	0	2671.98	0.00312801	0.00174994	3202.01	-0.00079607	0.00330108	3732	-0.0035737	0.00000501	4262	-0.02027538	0	
552.19	0.40353229	0.39347345	1082.19	0.0986637	0.10230072	1612.18	0.11854432	0.1212017	2142.19	-0.02340935	0	2672.18	0.00237847	0.00174311	3202.21	0.00010396	0.00329449	3732.2	-0.0036364	0.00000497	4262.2	-0.02087304	0	
552.39	0.40290706	0.39345504	1082.39	0.09975201	0.10228908	1612.38	0.11830141	0.12118821	2142.39	-0.02364983	0	2672.38	0.00103496	0.0017363	3202.41	0.0012962	0.00328792	3732.4	-0.0044895	0.00000492	4262.4	-0.02141432	0	
552.59	0.40375942	0.39343664	1082.59	0.0993551	0.10227744	1612.58	0.11802919	0.12117471	2142.59	-0.02450139	0	2672.58	0.00009633	0.00172952	3202.61	0.00176387	0.00328135	3732.6	-0.00454439	0.00000487	4262.6	-0.02188255	0	
552.79	0.40258297	0.39341823	1082.79	0.09933954	0.10226579	1612.78	0.11793203	0.12116122	2142.79	-0.02463011	0	2672.78	0.0005158	0.00172276	3202.81	0.00223498	0.0032748	3732.8	-0.00534253	0.00000483	4262.8	-0.02286753	0	
552.99	0.40305876	0.39339982	1082.99	0.09975942	0.10225415	1612.98	0.11747699	0.12114773	2142.99	-0.02400531	0	2672.98	0.0008311	0.00171604	3203.01	0.00223659	0.00326827	3733	-0.00492718	0.00000478	4263	-0.02303046	0	
553.19	0.4030296	0.39338142	1083.19	0.09973085	0.10224251	1613.18	0.11681045	0.12113424	2143.19	-0.0241931	0	2673.18	0.00067942	0.00170934	3203.21	0.00246596	0.00326174	3733.2	-0.00518372	0.00000474	4263.2	-0.02293442	0	
553.39	0.40300964	0.39336301	1083.39	0.09888067	0.10223088	1613.38	0.11690925	0.12112075	2143.39	-0.02539739	0	2673.38	0.00155285	0.00170266	3203.41	0.0019052	0.00325523	3733.4	-0.00550797	0.00000469	4263.4	-0.02272509	0	
553.59	0.40458431	0.39334461	1083.59	0.09853604	0.10221924	1613.58	0.11600845	0.12110726	2143.59	-0.02591866	0	2673.58	0.00143557	0.00169601	3203.61	0.0017755	0.00324874	3733.6	-0.00519865	0.00000465	4263.6	-0.02346492	0	
553.79	0.40419323	0.39332621	1083.79	0.09898829	0.10220761	1613.78	0.11663453	0.12109378	2143.79	-0.0273443	0	2673.78	0.0020104	0.00168939	3203.81	0.00203017	0.00324225	3733.8	-0.00472813	0.0000046	4263.8	-0.02426465	0	
553.99	0.4041795	0.39330781	1083.99	0.09895937	0.10219597	1613.98	0.11722921	0.12108029	2143.99	-0.02797727	0	2673.98	0.00192448	0.00168279	3204.01	0.00280468	0.00323578	3734	-0.00460931	0.00000456	4264	-0.02379552	0	
554.19	0.40440203	0.39328941	1084.19	0.09942332	0.10218434	1614.18	0.11733571	0.12106681	2144.19	-0.02785877	0	2674.18	0.00180129	0.00167622	3204.21	0.00298612	0.00322932	3734.2	-0.00416397	0.00000452	4264.2	-0.02317994	0	
554.39	0.40544991	0.39327101	1084.39	0.09989598	0.10217271	1614.38	0.11720238	0.12105333	2144.39	-0.02714816	0	2674.38	0.00129954	0.00166967	3204.41	0.00301027	0.00322287	3734.4	-0.00385655	0.00000447	4264.4	-0.02327057	0	
554.59	0.40587823	0.39325261	1084.59	0.10182246	0.10216108	1614.58	0.11777984	0.12103985	2144.59	-0.02708486	0	2674.58	0.0010137	0.00166315	3204.61	0.00327516	0.00321644	3734.6	-0.00378679	0.00000443	4264.6	-0.02307452	0	
554.79	0.40655943	0.39323421	1084.79	0.1021162	0.10214945	1614.78	0.11812293	0.12102637	2144.79	-0.02694819	0	2674.78	0.00154876	0.00165666	3204.81	0.00306568	0.00321002	3734.8	-0.00311436	0.00000439	4264.8	-0.02327568	0	
554.99	0.40705346	0.39321581	1084.99	0.10099314	0.10213782	1614.98	0.11857791	0.1210129	2144.99	-0.02691128	0	2674.98	0.00142082	0.00165019	3205.01	0.0027005	0.00320361	3735	-0.00285635	0.00000435	4265	-0.02232417	0	
555.19	0.40657508	0.39319742	1085.19	0.10132607	0.1021262	1615.18	0.11904924	0.12099942	2145.19	-0.02591953	0	2675.18	0.00106273	0.00164375	3205.21	0.00229473	0.00319722	3735.2	-0.00324072	0.00000431	4265.2	-0.02204548	0	
555.39	0.40562414	0.39317902	1085.39	0.10135935	0.10211457	1615.38	0.11966992	0.12098595	2145.39	-0.02525269	0	2675.38	0.00102537	0.00163733	3205.41	0.00191919	0.00319084	3735.4	-0.00238123	0.00000427	4265.4	-0.02206066	0	
555.59	0.40507661	0.39316063	1085.59	0.10211272	0.10210295	1615.58	0.12047584	0.12097248	2145.59	-0.02414469	0	2675.58	0.00083987	0.00163093	3205.61	0.00246728	0.00318447	3735.6	-0.00244744	0.00000423	4265.6	-0.02219604	0	
555.79	0.40425118	0.39314223	1085.79	0.10074391	0.10209133	1615.78	0.12015608	0.12095901	2145.79	-0.02375254	0	2675.78	0.00096259	0.00162456	3205.81	0.00267737	0.00317811	3735.8	-0.00220771	0.00000419	4265.8	-0.02258456	0	
555.99	0.40403188	0.39312384	1085.99	0.1010365	0.10207971	1615.98	0.12035813	0.12094554	2145.99	-0.02375373	0	2675.98	0.00149521	0.00161822	3206.01	0.00265076	0.00317177	3736	-0.00175183	0.00000415	4266	-0.02321766	0	
556.19	0.40333949	0.39310545	1086.19	0.10114621	0.10206809	1616.18	0.12019341	0.12093207	2146.19	-0.02395388	0	2676.18	0.00179596	0.0016119	3206.21	0.00289957	0.00316544	3736.2	-0.00145984	0.00000411	4266.2	-0.02433174	0	
556.39	0.40381313	0.39308705	1086.39	0.10131792	0.10205647	1616.38	0.11968476	0.1209186	2146.39	-0.02425386	0	2676.38	0.00259437	0.00160561	3206.41	0.00289359	0.00315912	3736.4	-0.00134369	0.00000407	4266.4	-0.02417757	0	
556.59	0.40400926	0.39306866	1086.59	0.10126875	0.10204485	1616.58	0.11880222	0.12090514	2146.59	-0.02404754	0	2676.58	0.00279369	0.00159934	3206.61	0.00218985	0.00315281	3736.6	-0.00125231	0.00000403	4266.6	-0.02414957	0	
556.79	0.40375176	0.39305027	1086.79	0.10094621	0.10203324	1616.78	0.11796042	0.12089168	2146.79	-0.02361569	0	2676.78	0.00368429	0.00159309	3206.81	0.00236319	0.00314652	3736.8	-0.00165498	0.00000399	4266.8	-0.02378222	0	
556.99	0.40481235	0.39303189	1086.99	0.10048809	0.10202162	1616.98	0.11791815	0.12087822	2146.99	-0.02367231	0	2676.98	0.00428554	0.00158687	3207.01	0.00208423	0.00314024	3737	-0.00184567	0.00000396	4267	-0.0235664	0	
557.19	0.4051074	0.3930135	1087.19	0.09974759	0.10201001	1617.18	0.11742959	0.12086476	2147.19	-0.02438946	0	2677.18	0.00490698	0.00158067	3207.21	0.00203708	0.00313397	3737.2	-0.00263762	0.00000392	4267.2	-0.02381738	0	
557.39	0.40579081	0.39299511	1087.39	0.09939087	0.1019984	1617.38	0.11702757	0.1208513	2147.39	-0.02552245	0	2677.38	0.0056878	0.0015745	3207.41	0.00183351	0.00312771	3737.4	-0.00308635	0.00000388	4267.4	-0.02300782	0	
557.59	0.40705334	0.39297673	1087.59	0.09913396	0.10198679	1617.58	0.11632046	0.12083784	2147.59	-0.02566991	0	2677.58	0.00536576	0.00156835	3207.61	0.00177255	0.00312147	3737.6	-0.00235074	0.00000384	4267.6	-0.02333525	0	
557.79	0.40606467	0.39295834	1087.79	0.09918532	0.10197518	1617.78	0.11672067	0.12082438	2147.79	-0.02580049	0	2677.78	0.00600655	0.00156223	3207.81	0.00212172	0.00311524	3737.8	-0.00258782	0.00000381	4267.8	-0.02331727	0	
557.99	0.4061625	0.39293996	1087.99	0.09857149	0.10196357	1617.98	0.11696706	0.12081093	2147.99	-0.02604896	0	2677.98	0.00553164	0.00155613	3208.01	0.00203287	0.00310902	3738	-0.00296822	0.00000377	4268	-0.02330443	0	
558.19	0.40584629	0.39292157	1088.19	0.09836011	0.10195197	1618.18	0.11660783	0.12079748	2148.19	-0.02590966	0	2678.18	0.00520144	0.00155005	3208.21	0.00175936	0.00310281	3738.2	-0.00324589	0.00000374	4268.2	-0.02307839	0	
558.39	0.40626091	0.39290319	1088.39	0.09813672	0.10194036	1618.38	0.11684319	0.12078403	2148.39	-0.02575561	0	2678.38	0.00508104	0.001544	3208.41	0.00167811	0.00309662	3738.4	-0.00372805	0.0000037	4268.4	-0.02331428	0	
558.59	0.40610195	0.39288481	1088.59	0.09809657	0.10192876	1618.58	0.11728015	0.12077058	2148.59	-0.02593123	0	2678.58	0.00513712	0.00153797	3208.61	0.00156011	0.00309044	3738.6	-0.00396761	0.00000367	4268.6	-0.02343643	0	
558.79	0.40636961	0.39286643	1088.79	0.0970686	0.10191716	1618.78	0.11713589	0.12075713	2148.79	-0.02596217	0	2678.78	0.00523088	0.00153196	3208.81	0.00130888	0.00308427	3738.8	-0.00402103	0.00000363	4268.8	-0.02322237	0	
558.99	0.40640025	0.39284805	1088.99	0.09630924	0.10190556	1618.98	0.11727852	0.12074368	2148.99	-0.02610057	0	2678.98	0.005187	0.00152598	3209.01	0.00136606	0.00307811	3739	-0.00478539	0.0000036	4269	-0.02310391	0	
559.19	0.40569889	0.39282967	1089.19	0.09668428	0.10189396	1619.18	0.11758983	0.12073024	2149.19	-0.02616359	0	2679.18	0.00489745	0.00152002	3209.21	0.00121404	0.00307197	3739.2	-0.00513085	0.00000356	4269.2	-0.02315748	0	
559.39	0.40533753	0.39281129	1089.39	0.0964865	0.10188236	1619.38	0.1175319	0.1207168	2149.39	-0.0267589	0	2679.38	0.00537687	0.00151408	3209.41	0.00145775	0.00306584	3739.4	-0.00497616	0.00000353	4269.4	-0.02290212	0	
559.59	0.40547055	0.39279291	1089.59	0.09602932	0.10187076	1619.58	0.11821236	0.12070335	2149.59	-0.02672363	0	2679.58	0.00540601	0.00150817	3209.61	0.00142276	0.00305972	3739.6	-0.0052437	0.0000035	4269.6	-0.02300003	0	
559.79	0.40574114	0.39277453	1089.79	0.09546517	0.10185917	1619.78	0.11784099	0.12068991	2149.79	-0.02720012	0	2679.78	0.00529311	0.00150228	3209.81	0.00084281	0.00305361	3739.8	-0.00554065	0.00000346	4269.8	-0.02340903	0	
