# Supplementary material for: Functional development of a V3/glycan-specific broadly neutralizing antibody isolated from a case of HIV superinfection
Source: eLife. 2021 Jul 15;10:e68110. doi: 10.7554/eLife.68110 (PMC8376252; doi:10.7554/eLife.68110)
Supplement: Figure 2—source data 2. [file elife-68110-fig2-data2.zip › QA013.2 Dbl Ref BLI_2020.10.08/BG505 N332 SOSIP trimer & QA013.70.H12 gp120/Fit Data/F9Results.txt]

Conc1	1.563E-08	1.563E-08	1.563E-08	1.563E-08	6.25E-08	6.25E-08	6.25E-08	6.25E-08	
Start1	199.99	729.99	1259.98	1789.99	2319.98	2850.01	3380	3910	
Stop1	559.79	1089.79	1619.78	2149.79	2679.78	3209.81	3739.8	4269.8	
Kobs	0.000233928758237836			6.53740847446028E-05			0.0474513134272983	5.47454588463299E-05	
Error Kobs	1.53214178398139E-05			0			0.00276644438459596	0	
Koff	0			0			0	0	
Error Koff	0			0			0	0	
Time1	Data1	Fit1	Time2	Data2	Fit2	Time3	Data3	Fit3	Time4	Data4	Fit4	Time5	Data5	Fit5	Time6	Data6	Fit6	Time7	Data7	Fit7	Time8	Data8	Fit8	
199.99	0.0084143	0	729.99	0.00668564		1259.98	0.00627084		1789.99	0.0013909	0	2319.98	0.0005446		2850.01	0.00084954		3380	0.00672566	0	3910	-0.00070066	0	
200.19	0.00862169	0.00013872	730.19	0.00588827		1260.18	0.00624866		1790.19	0.00125675	0	2320.18	-0.00019825		2850.21	0.00114213		3380.2	0.00716889	0.00018377	3910.2	-0.00015837	0	
200.39	0.00879705	0.0002774	730.39	0.00623828		1260.38	0.00616794		1790.39	0.00154986	0	2320.38	-0.00141243		2850.41	0.00139168		3380.4	0.00730872	0.00036408	3910.4	0.0005336	0	
200.59	0.00868644	0.00041605	730.59	0.0070408		1260.58	0.00690208		1790.59	0.00188153	0	2320.58	-0.00205604		2850.61	0.00111797		3380.6	0.00758454	0.00054102	3910.6	0.00053531	0	
200.79	0.00797013	0.00055464	730.79	0.00829928		1260.78	0.00638784		1790.79	0.0023401	0	2320.78	-0.00300928		2850.81	0.00158925		3380.8	0.00844807	0.00071464	3910.8	0.00070205	0	
200.99	0.00756514	0.0006932	730.99	0.00834186		1260.98	0.00606845		1790.99	0.00274026	0	2320.98	-0.00360953		2851.01	0.00235876		3381	0.00820787	0.000885	3911	0.00056487	0	
201.19	0.00734225	0.00083172	731.19	0.00899011		1261.18	0.00534417		1791.19	0.00321701	0	2321.18	-0.0041978		2851.21	0.00272233		3381.2	0.00877507	0.00105217	3911.2	-0.00023291	0	
201.39	0.00672381	0.0009702	731.39	0.00886001		1261.38	0.00568558		1791.39	0.0033051	0	2321.38	-0.00420788		2851.41	0.00246822		3381.4	0.00866134	0.0012162	3911.4	-0.00038064	0	
201.59	0.00683198	0.00110864	731.59	0.00778422		1261.58	0.0053353		1791.59	0.00359957	0	2321.58	-0.00423022		2851.61	0.00285303		3381.6	0.00869453	0.00137715	3911.6	-0.00058481	0	
201.79	0.00671021	0.00124703	731.79	0.00764086		1261.78	0.00482721		1791.79	0.00359671	0	2321.78	-0.00467222		2851.81	0.00295267		3381.8	0.00823743	0.00153509	3911.8	-0.00118471	0	
201.99	0.00645527	0.00138539	731.99	0.00774512		1261.98	0.00468812		1791.99	0.00354906	0	2321.98	-0.00414419		2852.01	0.00268271		3382	0.00792753	0.00169006	3912	-0.00128466	0	
202.19	0.00628679	0.0015237	732.19	0.00735248		1262.18	0.00555143		1792.19	0.00327092	0	2322.18	-0.00362526		2852.21	0.00232669		3382.2	0.00801782	0.00184213	3912.2	-0.00196307	0	
202.39	0.00706071	0.00166198	732.39	0.00729058		1262.38	0.00476397		1792.39	0.00338862	0	2322.38	-0.00316036		2852.41	0.00180573		3382.4	0.00856079	0.00199134	3912.4	-0.00241917	0	
202.59	0.00751517	0.00180021	732.59	0.00775318		1262.58	0.00479153		1792.59	0.00290602	0	2322.58	-0.003154		2852.61	0.00139124		3382.6	0.0088065	0.00213776	3912.6	-0.00223399	0	
202.79	0.00813436	0.0019384	732.79	0.00867357		1262.78	0.00509323		1792.79	0.00262527	0	2322.78	-0.00399749		2852.81	-0.00000307		3382.8	0.00873923	0.00228143	3912.8	-0.00337938	0	
202.99	0.00879158	0.00207655	732.99	0.00933791		1262.98	0.00517955		1792.99	0.00202369	0	2322.98	-0.00432269		2853.01	0.0001592		3383	0.00922473	0.00242241	3913	-0.00400494	0	
203.19	0.00964157	0.00221466	733.19	0.00953437		1263.18	0.00540148		1793.19	0.00304718	0	2323.18	-0.00410584		2853.21	0.00027058		3383.2	0.00966613	0.00256074	3913.2	-0.00356849	0	
203.39	0.01061534	0.00235273	733.39	0.00900063		1263.38	0.00616428		1793.39	0.00236898	0	2323.38	-0.00425621		2853.41	-0.00058917		3383.4	0.00991184	0.00269647	3913.4	-0.00395761	0	
203.59	0.01095367	0.00249076	733.59	0.00869085		1263.58	0.00585098		1793.59	0.0024862	0	2323.58	-0.00506951		2853.61	-0.00097117		3383.6	0.00936266	0.00282967	3913.6	-0.00368398	0	
203.79	0.01122262	0.00262875	733.79	0.00978474		1263.78	0.00636346		1793.79	0.00146073	0	2323.78	-0.00534031		2853.81	-0.00146773		3383.8	0.009647	0.00296036	3913.8	-0.00304047	0	
203.99	0.01153239	0.0027667	733.99	0.00848084		1263.98	0.00614162		1793.99	0.00067073	0	2323.98	-0.00496134		2854.01	-0.00077784		3384	0.00967274	0.0030886	3914	-0.00160286	0	
204.19	0.01267858	0.00290461	734.19	0.00812162		1264.18	0.00649742		1794.19	0.00027287	0	2324.18	-0.00509272		2854.21	-0.00147467		3384.2	0.00991793	0.00321444	3914.2	-0.00107032	0	
204.39	0.01284574	0.00304247	734.39	0.00838888		1264.38	0.00739502		1794.39	0.00078247	0	2324.38	-0.00544174		2854.41	-0.00159388		3384.4	0.00920362	0.00333791	3914.4	-0.00099354	0	
204.59	0.01253897	0.0031803	734.59	0.00929876		1264.58	0.00797291		1794.59	0.00091131	0	2324.58	-0.00435243		2854.61	-0.0012088		3384.6	0.0091449	0.00345907	3914.6	-0.00181918	0	
204.79	0.01270921	0.00331808	734.79	0.00943406		1264.78	0.00747333		1794.79	0.00065129	0	2324.78	-0.00506168		2854.81	-0.00068366		3384.8	0.00820806	0.00357796	3914.8	-0.00203253	0	
204.99	0.01252787	0.00345583	734.99	0.00873839		1264.98	0.00812098		1794.99	0.00095384	0	2324.98	-0.00541756		2855.01	-0.00009333		3385	0.00691376	0.00369462	3915	-0.00316843	0	
205.19	0.01275231	0.00359353	735.19	0.00913631		1265.18	0.00814715		1795.19	0.00086934	0	2325.18	-0.00585755		2855.21	0.00016197		3385.2	0.0067806	0.00380909	3915.2	-0.00337645	0	
205.39	0.01266066	0.0037312	735.39	0.00846508		1265.38	0.0092426		1795.39	0.00164606	0	2325.38	-0.00545665		2855.41	0.00061279		3385.4	0.00666231	0.00392141	3915.4	-0.00316869	0	
205.59	0.01234194	0.00386882	735.59	0.0066931		1265.58	0.00881379		1795.59	0.00184402	0	2325.58	-0.00540335		2855.61	0.00108557		3385.6	0.00669002	0.00403163	3915.6	-0.00312946	0	
205.79	0.01058947	0.0040064	735.79	0.00688799		1265.78	0.00865599		1795.79	0.00195044	0	2325.78	-0.00592555		2855.81	0.00153623		3385.8	0.00651777	0.00413978	3915.8	-0.00299875	0	
205.99	0.00967561	0.00414394	735.99	0.00757844		1265.98	0.00930868		1795.99	0.00246438	0	2325.98	-0.00554335		2856.01	0.00099813		3386	0.00647808	0.0042459	3916	-0.00333696	0	
206.19	0.00933578	0.00428144	736.19	0.0075575		1266.18	0.00946182		1796.19	0.00238137	0	2326.18	-0.00583903		2856.21	0.00130309		3386.2	0.00673039	0.00435003	3916.2	-0.00490148	0	
206.39	0.0099384	0.00441891	736.39	0.00756172		1266.38	0.00824259		1796.39	0.00281479	0	2326.38	-0.00586491		2856.41	0.0016776		3386.4	0.00614252	0.00445221	3916.4	-0.00578479	0	
206.59	0.00926983	0.00455633	736.59	0.0072957		1266.58	0.00810397		1796.59	0.00233641	0	2326.58	-0.00545809		2856.61	0.00250589		3386.6	0.00487888	0.00455247	3916.6	-0.00597248	0	
206.79	0.01061075	0.00469371	736.79	0.0076432		1266.78	0.00713923		1796.79	0.00192219	0	2326.78	-0.00549871		2856.81	0.00284993		3386.8	0.00441448	0.00465085	3916.8	-0.00642072	0	
206.99	0.0096055	0.00483105	736.99	0.00688574		1266.98	0.00675128		1796.99	0.0008382	0	2326.98	-0.0060871		2857.01	0.00305943		3387	0.00411377	0.00474738	3917	-0.00566341	0	
207.19	0.00930533	0.00496834	737.19	0.0071908		1267.18	0.00632204		1797.19	0.00261337	0	2327.18	-0.00636128		2857.21	0.00215716		3387.2	0.00331213	0.00484211	3917.2	-0.00558452	0	
207.39	0.00933867	0.0051056	737.39	0.00793301		1267.38	0.00645935		1797.39	0.00212836	0	2327.38	-0.00660902		2857.41	0.00125966		3387.4	0.00381097	0.00493505	3917.4	-0.00660877	0	
207.59	0.00868452	0.00524282	737.59	0.00798684		1267.58	0.00573432		1797.59	0.00188763	0	2327.58	-0.00684675		2857.61	0.00108818		3387.6	0.00418721	0.00502626	3917.6	-0.00595321	0	
207.79	0.00948041	0.00538	737.79	0.00774747		1267.78	0.00557503		1797.79	0.00087971	0	2327.78	-0.00609359		2857.81	0.00100541		3387.8	0.0052676	0.00511575	3917.8	-0.00529157	0	
207.99	0.01045642	0.00551714	737.99	0.00740929		1267.98	0.00481698		1797.99	0.00065271	0	2327.98	-0.0057729		2858.01	0.00060442		3388	0.00459785	0.00520357	3918	-0.00440949	0	
208.19	0.01122819	0.00565423	738.19	0.00766757		1268.18	0.00501776		1798.19	0.00036626	0	2328.18	-0.00545591		2858.21	0.00021263		3388.2	0.00457074	0.00528974	3918.2	-0.00413283	0	
208.39	0.01153052	0.00579129	738.39	0.00719832		1268.38	0.00554957		1798.39	0.00034575	0	2328.38	-0.00560544		2858.41	0.00033976		3388.4	0.00463091	0.00537429	3918.4	-0.00449367	0	
208.59	0.01272412	0.00592831	738.59	0.00815359		1268.58	0.00583369		1798.59	-0.00033368	0	2328.58	-0.0056927		2858.61	0.00090893		3388.6	0.00515169	0.00545726	3918.6	-0.00550596	0	
208.79	0.01352251	0.00606528	738.79	0.00814298		1268.78	0.00621113		1798.79	-0.00095843	0	2328.78	-0.00664803		2858.81	0.0003267		3388.8	0.00500662	0.00553867	3918.8	-0.00521752	0	
208.99	0.01445582	0.00620222	738.99	0.00831302		1268.98	0.00686216		1798.99	-0.00050564	0	2328.98	-0.00657403		2859.01	0.00024979		3389	0.00634154	0.00561855	3919	-0.00562576	0	
209.19	0.01544722	0.00633911	739.19	0.00843727		1269.18	0.00692352		1799.19	-0.00027133	0	2329.18	-0.00699177		2859.21	0.00065223		3389.2	0.00732153	0.00569693	3919.2	-0.00532233	0	
209.39	0.01532211	0.00647597	739.39	0.00751475		1269.38	0.00773415		1799.39	0.00056827	0	2329.38	-0.00671497		2859.41	0.0005084		3389.4	0.00787235	0.00577385	3919.4	-0.00484662	0	
209.59	0.01476109	0.00661278	739.59	0.00625214		1269.58	0.00815003		1799.59	0.00046084	0	2329.58	-0.00712323		2859.61	-0.000068		3389.6	0.00757386	0.00584932	3919.6	-0.00478641	0	
209.79	0.01478841	0.00674955	739.79	0.00682178		1269.78	0.00885521		1799.79	0.00035061	0	2329.78	-0.0073332		2859.81	-0.00005057		3389.8	0.00726375	0.00592338	3919.8	-0.00495036	0	
209.99	0.01531012	0.00688629	739.99	0.00727479		1269.98	0.00973027		1799.99	0.00063079	0	2329.98	-0.00695312		2860.01	-0.00025193		3390	0.00625779	0.00599605	3920	-0.00558809	0	
210.19	0.01528659	0.00702298	740.19	0.00750538		1270.18	0.00974778		1800.19	0.00041532	0	2330.18	-0.00688874		2860.21	0.00068964		3390.2	0.00590476	0.00606735	3920.2	-0.00566112	0	
210.39	0.0155535	0.00715963	740.39	0.00738565		1270.38	0.00978174		1800.39	0.00038399	0	2330.38	-0.00665743		2860.41	0.00078269		3390.4	0.00489125	0.00613732	3920.4	-0.00514036	0	
210.59	0.01515635	0.00729625	740.59	0.00767103		1270.58	0.00979412		1800.59	-0.00038877	0	2330.58	-0.00593506		2860.61	0.00123495		3390.6	0.00488917	0.00620597	3920.6	-0.00522812	0	
210.79	0.0153393	0.00743282	740.79	0.00803152		1270.78	0.00874067		1800.79	-0.00025108	0	2330.78	-0.00517981		2860.81	0.00067709		3390.8	0.00509367	0.00627334	3920.8	-0.00519833	0	
210.99	0.0132723	0.00756935	740.99	0.00790929		1270.98	0.0084389		1800.99	-0.00051994	0	2330.98	-0.00572745		2861.01	-0.00015858		3391	0.00477479	0.00633944	3921	-0.00429188	0	
211.19	0.01332995	0.00770584	741.19	0.00777734		1271.18	0.00885097		1801.19	0.00031159	0	2331.18	-0.00501648		2861.21	-0.00060519		3391.2	0.00518343	0.00640431	3921.2	-0.00453765	0	
211.39	0.01280842	0.0078423	741.39	0.00846952		1271.38	0.0099417		1801.39	-0.00033074	0	2331.38	-0.00455637		2861.41	-0.00027624		3391.4	0.00512947	0.00646796	3921.4	-0.00351959	0	
211.59	0.01205063	0.00797871	741.59	0.00831856		1271.58	0.00945153		1801.59	-0.00024838	0	2331.58	-0.00467977		2861.61	0.00020572		3391.6	0.00556592	0.00653041	3921.6	-0.00281972	0	
211.79	0.0122248	0.00811508	741.79	0.00882609		1271.78	0.0092087		1801.79	-0.00074463	0	2331.78	-0.00420537		2861.81	0.00147288		3391.8	0.00515726	0.00659169	3921.8	-0.00286351	0	
211.99	0.01255111	0.00825141	741.99	0.00919857		1271.98	0.00902018		1801.99	-0.00045834	0	2331.98	-0.00446245		2862.01	0.00154736		3392	0.00542395	0.00665183	3922	-0.00213918	0	
212.19	0.01312726	0.0083877	742.19	0.0091492		1272.18	0.00868785		1802.19	-0.0006839	0	2332.18	-0.00399365		2862.21	0.00150348		3392.2	0.00604468	0.00671083	3922.2	-0.00113925	0	
212.39	0.01297648	0.00852395	742.39	0.00879512		1272.38	0.00798583		1802.39	-0.00032689	0	2332.38	-0.00391863		2862.41	0.00160896		3392.4	0.00672182	0.00676873	3922.4	-0.00178036	0	
212.59	0.013595	0.00866016	742.59	0.00932275		1272.58	0.00767764		1802.59	0.00039724	0	2332.58	-0.0038625		2862.61	0.00223071		3392.6	0.00777649	0.00682554	3922.6	-0.00216299	0	
212.79	0.01391379	0.00879633	742.79	0.00916675		1272.78	0.00758759		1802.79	0.00025912	0	2332.78	-0.00395709		2862.81	0.00160893		3392.8	0.00743865	0.00688129	3922.8	-0.00217376	0	
212.99	0.01545185	0.00893246	742.99	0.0094132		1272.98	0.00763794		1802.99	0.00110024	0	2332.98	-0.00438357		2863.01	0.00078803		3393	0.00789493	0.00693599	3923	-0.00334873	0	
213.19	0.01618464	0.00906855	743.19	0.00934377		1273.18	0.00777327		1803.19	0.0016468	0	2333.18	-0.00482425		2863.21	0.00108451		3393.2	0.00737808	0.00698967	3923.2	-0.00341025	0	
213.39	0.01703648	0.00920461	743.39	0.00866959		1273.38	0.0079651		1803.39	0.00176454	0	2333.38	-0.00454129		2863.41	0.00081878		3393.4	0.00683157	0.00704233	3923.4	-0.00304723	0	
213.59	0.01775589	0.00934062	743.59	0.00861018		1273.58	0.0073843		1803.59	0.00171323	0	2333.58	-0.00385581		2863.61	0.00119421		3393.6	0.00699589	0.00709402	3923.6	-0.00415166	0	
213.79	0.01842571	0.00947659	743.79	0.00908898		1273.78	0.00694987		1803.79	0.00132121	0	2333.78	-0.00373574		2863.81	0.00078741		3393.8	0.00627514	0.00714473	3923.8	-0.00400303	0	
213.99	0.01888544	0.00961252	743.99	0.00975224		1273.98	0.00661387		1803.99	0.00184753	0	2333.98	-0.00356062		2864.01	0.00105547		3394	0.00542301	0.00719449	3924	-0.00364378	0	
214.19	0.01884207	0.00974841	744.19	0.01077354		1274.18	0.00615364		1804.19	0.00173699	0	2334.18	-0.00370074		2864.21	0.00168108		3394.2	0.00546424	0.00724331	3924.2	-0.00412752	0	
214.39	0.01918483	0.00988426	744.39	0.01104579		1274.38	0.00525715		1804.39	0.00140901	0	2334.38	-0.0032184		2864.41	0.00104189		3394.4	0.00529341	0.00729123	3924.4	-0.00451414	0	
214.59	0.01867773	0.01002007	744.59	0.011643		1274.58	0.004118		1804.59	0.00092533	0	2334.58	-0.00262555		2864.61	0.00060697		3394.6	0.00560741	0.00733824	3924.6	-0.00538846	0	
214.79	0.01865579	0.01015584	744.79	0.0111017		1274.78	0.00337341		1804.79	0.00044521	0	2334.78	-0.00247854		2864.81	0.00037863		3394.8	0.00453476	0.00738437	3924.8	-0.00493763	0	
214.99	0.018924	0.01029157	744.99	0.01041114		1274.98	0.00326362		1804.99	-0.00031544	0	2334.98	-0.0032125		2865.01	0.0005507		3395	0.00462116	0.00742964	3925	-0.00451721	0	
215.19	0.01816544	0.01042726	745.19	0.00999646		1275.18	0.00462566		1805.19	0.0000236	0	2335.18	-0.00240388		2865.21	0.00064857		3395.2	0.00485504	0.00747405	3925.2	-0.00446029	0	
215.39	0.01723552	0.01056291	745.39	0.01066011		1275.38	0.00542454		1805.39	-0.00015666	0	2335.38	-0.00183221		2865.41	0.00098763		3395.4	0.00469044	0.00751764	3925.4	-0.00392757	0	
215.59	0.01667429	0.01069852	745.59	0.01063827		1275.58	0.00517971		1805.59	-0.00064064	0	2335.58	-0.00184346		2865.61	0.0018391		3395.6	0.00589091	0.0075604	3925.6	-0.00456076	0	
215.79	0.01645404	0.01083409	745.79	0.01069388		1275.78	0.00585371		1805.79	-0.00066447	0	2335.78	-0.00168141		2865.81	0.00155608		3395.8	0.0054899	0.00760237	3925.8	-0.00414488	0	
215.99	0.01742415	0.01096962	745.99	0.00941075		1275.98	0.00601603		1805.99	-0.00021156	0	2335.98	-0.001351		2866.01	0.00032872		3396	0.00555353	0.00764354	3926	-0.00413555	0	
216.19	0.01691312	0.01110511	746.19	0.0092101		1276.18	0.00567342		1806.19	-0.00054971	0	2336.18	-0.00047818		2866.21	-0.00008982		3396.2	0.00565471	0.00768395	3926.2	-0.00322817	0	
216.39	0.01630309	0.01124056	746.39	0.00831173		1276.38	0.00669266		1806.39	0.0001486	0	2336.38	-0.00064773		2866.41	0.00039073		3396.4	0.00644808	0.0077236	3926.4	-0.00354447	0	
216.59	0.01648809	0.01137597	746.59	0.0089807		1276.58	0.00796975		1806.59	0.00062569	0	2336.58	-0.00127966		2866.61	0.00006724		3396.6	0.00724062	0.0077625	3926.6	-0.00358431	0	
216.79	0.01598131	0.01151134	746.79	0.00824562		1276.78	0.00891343		1806.79	0.00047213	0	2336.78	-0.00255267		2866.81	0.00016126		3396.8	0.00694705	0.00780067	3926.8	-0.00380404	0	
216.99	0.01641121	0.01164667	746.99	0.00782173		1276.98	0.00870331		1806.99	0.0007139	0	2336.98	-0.00226127		2867.01	-0.0001837		3397	0.00787117	0.00783813	3927	-0.00364352	0	
217.19	0.01638806	0.01178196	747.19	0.0079062		1277.18	0.00877582		1807.19	0.0004006	0	2337.18	-0.002255		2867.21	0.00061644		3397.2	0.00801365	0.00787488	3927.2	-0.00321762	0	
217.39	0.0159848	0.01191721	747.39	0.00757449		1277.38	0.00835699		1807.39	0.00042829	0	2337.38	-0.00248652		2867.41	0.00106269		3397.4	0.00830853	0.00791095	3927.4	-0.00363169	0	
217.59	0.01582913	0.01205242	747.59	0.00782872		1277.58	0.00788461		1807.59	-0.00000876	0	2337.58	-0.0022292		2867.61	0.00141412		3397.6	0.00795666	0.00794634	3927.6	-0.00418352	0	
217.79	0.0148499	0.01218759	747.79	0.00880243		1277.78	0.00746609		1807.79	-0.00034678	0	2337.78	-0.00328463		2867.81	0.00126796		3397.8	0.00749646	0.00798107	3927.8	-0.00346477	0	
217.99	0.01493204	0.01232272	747.99	0.00910466		1277.98	0.00724099		1807.99	-0.00002545	0	2337.98	-0.00297466		2868.01	0.00109938		3398	0.0069371	0.00801514	3928	-0.00371672	0	
218.19	0.01467431	0.01245781	748.19	0.00953278		1278.18	0.00704874		1808.19	-0.00014995	0	2338.18	-0.00314411		2868.21	0.00116175		3398.2	0.00617366	0.00804857	3928.2	-0.00421503	0	
218.39	0.0147583	0.01259286	748.39	0.00955064		1278.38	0.00701998		1808.39	0.00017605	0	2338.38	-0.00302213		2868.41	0.00084062		3398.4	0.0058575	0.00808138	3928.4	-0.00443205	0	
218.59	0.01513574	0.01272788	748.59	0.00917948		1278.58	0.00651463		1808.59	0.00017607	0	2338.58	-0.00307097		2868.61	0.00173614		3398.6	0.00583674	0.00811358	3928.6	-0.00500598	0	
218.79	0.01560197	0.01286285	748.79	0.00801023		1278.78	0.00607553		1808.79	0.00048158	0	2338.78	-0.00361382		2868.81	0.0026118		3398.8	0.00586178	0.00814516	3928.8	-0.00530934	0	
218.99	0.01564495	0.01299778	748.99	0.00839917		1278.98	0.00649952		1808.99	0.00049125	0	2338.98	-0.00325798		2869.01	0.00310124		3399	0.00604348	0.00817616	3929	-0.00585388	0	
219.19	0.01473009	0.01313267	749.19	0.00896556		1279.18	0.00733936		1809.19	0.00036678	0	2339.18	-0.00241285		2869.21	0.00289359		3399.2	0.00591579	0.00820658	3929.2	-0.00557455	0	
219.39	0.01524415	0.01326753	749.39	0.00923085		1279.38	0.00731548		1809.39	-0.00061343	0	2339.38	-0.00203805		2869.41	0.00307252		3399.4	0.00539309	0.00823642	3929.4	-0.00517024	0	
219.59	0.0162564	0.01340234	749.59	0.00929237		1279.58	0.00663517		1809.59	-0.00059032	0	2339.58	-0.00295329		2869.61	0.00355293		3399.6	0.00509582	0.00826571	3929.6	-0.00448935	0	
219.79	0.0169822	0.01353711	749.79	0.00925494		1279.78	0.00695558		1809.79	0.00030081	0	2339.78	-0.00223918		2869.81	0.00293402		3399.8	0.00439467	0.00829444	3929.8	-0.00417109	0	
219.99	0.01821887	0.01367185	749.99	0.00900285		1279.98	0.00741127		1809.99	0.00015952	0	2339.98	-0.0017802		2870.01	0.00312272		3400	0.00452626	0.00832264	3930	-0.00395428	0	
220.19	0.01818597	0.01380654	750.19	0.00950824		1280.18	0.00790922		1810.19	-0.00035905	0	2340.18	-0.00142341		2870.21	0.00340753		3400.2	0.005687	0.00835031	3930.2	-0.00271293	0	
220.39	0.01951342	0.01394119	750.39	0.01036722		1280.38	0.0090699		1810.39	0.00014124	0	2340.38	-0.00253389		2870.41	0.00276683		3400.4	0.00635298	0.00837745	3930.4	-0.00275868	0	
220.59	0.01929066	0.01407581	750.59	0.01126207		1280.58	0.00905302		1810.59	0.00069037	0	2340.58	-0.00311825		2870.61	0.0026953		3400.6	0.0064557	0.00840409	3930.6	-0.00215962	0	
220.79	0.01935462	0.01421038	750.79	0.0109365		1280.78	0.00819497		1810.79	0.00094085	0	2340.78	-0.00382872		2870.81	0.00289907		3400.8	0.00702953	0.00843023	3930.8	-0.0013299	0	
220.99	0.02021661	0.01434492	750.99	0.01051997		1280.98	0.00864785		1810.99	0.00069338	0	2340.98	-0.0034107		2871.01	0.00175451		3401	0.00704332	0.00845588	3931	-0.00156377	0	
221.19	0.02098079	0.01447941	751.19	0.01010618		1281.18	0.00908458		1811.19	0.00148688	0	2341.18	-0.00442375		2871.21	0.00148208		3401.2	0.00679312	0.00848105	3931.2	-0.00242864	0	
221.39	0.02159783	0.01461387	751.39	0.00995729		1281.38	0.00932466		1811.39	0.00220079	0	2341.38	-0.00455957		2871.41	0.00095041		3401.4	0.0071913	0.00850575	3931.4	-0.00257539	0	
221.59	0.02209461	0.01474829	751.59	0.00964513		1281.58	0.00931964		1811.59	0.00199115	0	2341.58	-0.00427779		2871.61	0.00071342		3401.6	0.00727395	0.00852998	3931.6	-0.00278077	0	
221.79	0.02195702	0.01488266	751.79	0.00958244		1281.78	0.00964572		1811.79	0.00230081	0	2341.78	-0.00451407		2871.81	0.00018717		3401.8	0.00798321	0.00855376	3931.8	-0.0017427	0	
221.99	0.0228833	0.015017	751.99	0.00904862		1281.98	0.01025698		1811.99	0.00318149	0	2341.98	-0.00395666		2872.01	-0.00051768		3402	0.00807716	0.00857709	3932	-0.00253962	0	
222.19	0.02365074	0.0151513	752.19	0.00885933		1282.18	0.0108438		1812.19	0.0036515	0	2342.18	-0.00380287		2872.21	-0.00068839		3402.2	0.00796953	0.00859999	3932.2	-0.00230891	0	
222.39	0.02356134	0.01528556	752.39	0.00830173		1282.38	0.01102317		1812.39	0.00461767	0	2342.38	-0.00279314		2872.41	-0.00027347		3402.4	0.00820247	0.00862246	3932.4	-0.00320738	0	
222.59	0.02468796	0.01541977	752.59	0.00811583		1282.58	0.01078869		1812.59	0.00507108	0	2342.58	-0.00187949		2872.61	0.00007068		3402.6	0.00884893	0.0086445	3932.6	-0.00332485	0	
222.79	0.02492422	0.01555395	752.79	0.00781458		1282.78	0.01031746		1812.79	0.00486941	0	2342.78	-0.00150357		2872.81	-0.00048277		3402.8	0.00852238	0.00866613	3932.8	-0.0036627	0	
222.99	0.02538812	0.01568809	752.99	0.00876875		1282.98	0.00994645		1812.99	0.00485294	0	2342.98	-0.00062659		2873.01	-0.00033455		3403	0.00852148	0.00868736	3933	-0.00396	0	
223.19	0.02510147	0.01582219	753.19	0.00884217		1283.18	0.00915258		1813.19	0.00385725	0	2343.18	-0.00042556		2873.21	-0.00022253		3403.2	0.00766589	0.00870818	3933.2	-0.00370483	0	
223.39	0.02526538	0.01595625	753.39	0.00870988		1283.38	0.00882465		1813.39	0.00341326	0	2343.38	0.00037017		2873.41	0.00006038		3403.4	0.00715045	0.00872862	3933.4	-0.00360333	0	
223.59	0.02547575	0.01609027	753.59	0.00875544		1283.58	0.00791539		1813.59	0.00305497	0	2343.58	0.00099383		2873.61	0.00058652		3403.6	0.00750345	0.00874867	3933.6	-0.00311824	0	
223.79	0.02478357	0.01622425	753.79	0.00920937		1283.78	0.00799447		1813.79	0.00270398	0	2343.78	0.00220847		2873.81	-0.00005743		3403.8	0.008058	0.00876835	3933.8	-0.00347847	0	
223.99	0.02503333	0.0163582	753.99	0.0098206		1283.98	0.00805371		1813.99	0.00118246	0	2343.98	0.00185675		2874.01	0.00087981		3404	0.00840716	0.00878766	3934	-0.00344784	0	
224.19	0.02460157	0.0164921	754.19	0.01035943		1284.18	0.00789827		1814.19	0.00079046	0	2344.18	0.00154766		2874.21	0.00124893		3404.2	0.00921023	0.0088066	3934.2	-0.00374978	0	
224.39	0.02407913	0.01662596	754.39	0.01092396		1284.38	0.0073563		1814.39	0.00053911	0	2344.38	0.00065665		2874.41	0.00115053		3404.4	0.0091278	0.0088252	3934.4	-0.00316172	0	
224.59	0.02400344	0.01675978	754.59	0.01082731		1284.58	0.00594583		1814.59	0.0005047	0	2344.58	0.0001079		2874.61	0.002375		3404.6	0.00952716	0.00884344	3934.6	-0.00333387	0	
224.79	0.02372441	0.01689357	754.79	0.01083987		1284.78	0.00607369		1814.79	-0.00023762	0	2344.78	-0.00049999		2874.81	0.00248973		3404.8	0.00990689	0.00886134	3934.8	-0.00301581	0	
224.99	0.02387675	0.01702731	754.99	0.00968239		1284.98	0.00726005		1814.99	-0.00005245	0	2344.98	-0.00100768		2875.01	0.00185182		3405	0.01006496	0.0088789	3935	-0.00341406	0	
225.19	0.02408357	0.01716102	755.19	0.00940636		1285.18	0.00734394		1815.19	-0.00017033	0	2345.18	-0.0020652		2875.21	0.00126998		3405.2	0.01024449	0.00889614	3935.2	-0.00306412	0	
225.39	0.02439059	0.01729468	755.39	0.00949373		1285.38	0.00761131		1815.39	-0.00061065	0	2345.38	-0.00235249		2875.41	0.00141012		3405.4	0.01112978	0.00891305	3935.4	-0.00227843	0	
225.59	0.02487463	0.01742831	755.59	0.00906086		1285.58	0.00837075		1815.59	-0.00101189	0	2345.58	-0.00280247		2875.61	0.00252122		3405.6	0.01149086	0.00892964	3935.6	-0.00187668	0	
225.79	0.02480118	0.0175619	755.79	0.00914925		1285.78	0.00932928		1815.79	-0.0010821	0	2345.78	-0.00345702		2875.81	0.00255921		3405.8	0.01197251	0.00894592	3935.8	-0.00071515	0	
225.99	0.02467335	0.01769544	755.99	0.00893089		1285.98	0.00910952		1815.99	-0.00121542	0	2345.98	-0.00321413		2876.01	0.00241286		3406	0.012133	0.0089619	3936	-0.00141024	0	
226.19	0.02534235	0.01782895	756.19	0.00839941		1286.18	0.00969554		1816.19	-0.0009931	0	2346.18	-0.00254673		2876.21	0.00207544		3406.2	0.0111083	0.00897758	3936.2	-0.00086665	0	
226.39	0.02528911	0.01796242	756.39	0.0083561		1286.38	0.00973548		1816.39	-0.00094721	0	2346.38	-0.0019739		2876.41	0.00180744		3406.4	0.01116713	0.00899296	3936.4	-0.00081564	0	
226.59	0.02631549	0.01809585	756.59	0.00797925		1286.58	0.009393		1816.59	-0.00027386	0	2346.58	-0.00181042		2876.61	0.00159112		3406.6	0.01038734	0.00900806	3936.6	-0.00015632	0	
226.79	0.0265462	0.01822924	756.79	0.00773917		1286.78	0.00919467		1816.79	-0.00032419	0	2346.78	-0.00166304		2876.81	0.00098421		3406.8	0.00947894	0.00902287	3936.8	-0.00137976	0	
226.99	0.02672291	0.01836259	756.99	0.00890719		1286.98	0.00880384		1816.99	-0.00020009	0	2346.98	-0.00125267		2877.01	0.00090555		3407	0.00934521	0.00903741	3937	-0.00184695	0	
227.19	0.026614	0.0184959	757.19	0.00830115		1287.18	0.00931382		1817.19	-0.00176556	0	2347.18	-0.00104049		2877.21	0.00127037		3407.2	0.00714076	0.00905167	3937.2	-0.00172301	0	
227.39	0.02672923	0.01862918	757.39	0.00869999		1287.38	0.00943309		1817.39	-0.00152058	0	2347.38	-0.00051455		2877.41	0.00106936		3407.4	0.00672335	0.00906566	3937.4	-0.00194552	0	
227.59	0.02619189	0.01876241	757.59	0.008905		1287.58	0.00893188		1817.59	-0.00182928	0	2347.58	-0.00029477		2877.61	0.00217683		3407.6	0.00664091	0.00907939	3937.6	-0.00199133	0	
227.79	0.0257181	0.0188956	757.79	0.00942894		1287.78	0.00938286		1817.79	-0.00133086	0	2347.78	-0.00026496		2877.81	0.00221247		3407.8	0.00643712	0.00909287	3937.8	-0.00242815	0	
227.99	0.02636742	0.01902876	757.99	0.00948088		1287.98	0.00911538		1817.99	-0.00154759	0	2347.98	0.00016378		2878.01	0.00372715		3408	0.00574014	0.00910609	3938	-0.00308066	0	
228.19	0.02633472	0.01916187	758.19	0.00954649		1288.18	0.00869518		1818.19	-0.00085212	0	2348.18	-0.0007376		2878.21	0.00374258		3408.2	0.00597052	0.00911906	3938.2	-0.00295756	0	
228.39	0.02641582	0.01929495	758.39	0.00973352		1288.38	0.00780626		1818.39	-0.00081809	0	2348.38	-0.00136888		2878.41	0.00473242		3408.4	0.00526135	0.00913179	3938.4	-0.00290881	0	
228.59	0.0273556	0.01942799	758.59	0.01143531		1288.58	0.00700279		1818.59	-0.0007304	0	2348.58	-0.00169361		2878.61	0.00518761		3408.6	0.0056678	0.00914428	3938.6	-0.00375876	0	
228.79	0.02740773	0.01956098	758.79	0.01154825		1288.78	0.00825961		1818.79	-0.00020667	0	2348.78	-0.00182798		2878.81	0.00475126		3408.8	0.00549889	0.00915654	3938.8	-0.0031007	0	
228.99	0.02711436	0.01969394	758.99	0.01196368		1288.98	0.00859139		1818.99	0.00043673	0	2348.98	-0.001731		2879.01	0.00421858		3409	0.00564712	0.00916857	3939	-0.00327434	0	
229.19	0.02775093	0.01982686	759.19	0.01251455		1289.18	0.00920249		1819.19	-0.00013779	0	2349.18	-0.00177344		2879.21	0.00350102		3409.2	0.00570321	0.00918037	3939.2	-0.00315285	0	
229.39	0.02893944	0.01995974	759.39	0.01268885		1289.38	0.01026349		1819.39	0.00040447	0	2349.38	-0.00210208		2879.41	0.00447541		3409.4	0.00602347	0.00919195	3939.4	-0.0032935	0	
229.59	0.02928074	0.02009258	759.59	0.01313582		1289.58	0.01095504		1819.59	0.00039899	0	2349.58	-0.00290423		2879.61	0.00499354		3409.6	0.00546987	0.00920331	3939.6	-0.003203	0	
229.79	0.02971545	0.02022538	759.79	0.01315926		1289.78	0.01056703		1819.79	0.00065432	0	2349.78	-0.00330775		2879.81	0.00423434		3409.8	0.00481652	0.00921446	3939.8	-0.00296089	0	
229.99	0.03049574	0.02035815	759.99	0.01266579		1289.98	0.01075354		1819.99	0.00094443	0	2349.98	-0.0028827		2880.01	0.00389268		3410	0.00467382	0.0092254	3940	-0.00303412	0	
230.19	0.03126932	0.02049087	760.19	0.01227407		1290.18	0.01179486		1820.19	0.00088147	0	2350.18	-0.00288709		2880.21	0.00382025		3410.2	0.00444708	0.00923614	3940.2	-0.00288636	0	
230.39	0.03108656	0.02062356	760.39	0.01240752		1290.38	0.01197313		1820.39	0.00069157	0	2350.38	-0.00321038		2880.41	0.00365348		3410.4	0.00498806	0.00924667	3940.4	-0.00294251	0	
230.59	0.03124228	0.0207562	760.59	0.01145515		1290.58	0.01252237		1820.59	0.0016896	0	2350.58	-0.00236379		2880.61	0.00426741		3410.6	0.00369231	0.00925701	3940.6	-0.00372774	0	
230.79	0.03193302	0.02088881	760.79	0.0113372		1290.78	0.01346483		1820.79	0.00091162	0	2350.78	-0.0020189		2880.81	0.0042619		3410.8	0.00448779	0.00926715	3940.8	-0.00429911	0	
230.99	0.03187433	0.02102137	760.99	0.01126913		1290.98	0.01252268		1820.99	0.00010855	0	2350.98	-0.00219959		2881.01	0.00468147		3411	0.00415344	0.00927711	3941	-0.00415353	0	
231.19	0.03181353	0.0211539	761.19	0.01038012		1291.18	0.01255177		1821.19	0.00045161	0	2351.18	-0.00232356		2881.21	0.0051589		3411.2	0.00416585	0.00928687	3941.2	-0.00416933	0	
231.39	0.03169067	0.02128639	761.39	0.0099445		1291.38	0.01194466		1821.39	0.0009239	0	2351.38	-0.00197039		2881.41	0.00460866		3411.4	0.0055792	0.00929646	3941.4	-0.00439833	0	
231.59	0.03153216	0.02141884	761.59	0.00946001		1291.58	0.0114432		1821.59	0.00116051	0	2351.58	-0.00156337		2881.61	0.00447498		3411.6	0.00612884	0.00930586	3941.6	-0.00448525	0	
231.79	0.03118691	0.02155125	761.79	0.00814113		1291.78	0.01065882		1821.79	0.0008279	0	2351.78	-0.00141231		2881.81	0.00411151		3411.8	0.00692293	0.00931509	3941.8	-0.00484725	0	
231.99	0.03114814	0.02168363	761.99	0.00750239		1291.98	0.00951569		1821.99	0.00081997	0	2351.98	-0.00151271		2882.01	0.00445977		3412	0.00791053	0.00932414	3942	-0.00542534	0	
232.19	0.03148393	0.02181596	762.19	0.00815118		1292.18	0.00875631		1822.19	0.00066926	0	2352.18	-0.00252802		2882.21	0.00439277		3412.2	0.00908476	0.00933302	3942.2	-0.0057344	0	
232.39	0.0314397	0.02194825	762.39	0.0077286		1292.38	0.00718206		1822.39	0.00038522	0	2352.38	-0.00226599		2882.41	0.00483595		3412.4	0.01039191	0.00934174	3942.4	-0.00593806	0	
232.59	0.03071214	0.02208051	762.59	0.00823817		1292.58	0.0062533		1822.59	0.00020381	0	2352.58	-0.00190313		2882.61	0.00369065		3412.6	0.01178522	0.00935029	3942.6	-0.00555839	0	
232.79	0.03060076	0.02221272	762.79	0.00778187		1292.78	0.00619411		1822.79	0.0003934	0	2352.78	-0.00220904		2882.81	0.00405796		3412.8	0.01265282	0.00935869	3942.8	-0.00488753	0	
232.99	0.03018431	0.0223449	762.99	0.0090925		1292.98	0.00503037		1822.99	0.0001694	0	2352.98	-0.00178042		2883.01	0.00393332		3413	0.01385198	0.00936692	3943	-0.00499305	0	
233.19	0.03118129	0.02247704	763.19	0.00956584		1293.18	0.00494509		1823.19	0.00011355	0	2353.18	-0.00193619		2883.21	0.00404683		3413.2	0.01473044	0.009375	3943.2	-0.00501444	0	
233.39	0.03133341	0.02260914	763.39	0.00993259		1293.38	0.00568212		1823.39	-0.00023031	0	2353.38	-0.00294781		2883.41	0.00404728		3413.4	0.01498686	0.00938293	3943.4	-0.00498062	0	
233.59	0.03109634	0.0227412	763.59	0.01027331		1293.58	0.00500724		1823.59	-0.00100635	0	2353.58	-0.00335768		2883.61	0.0042008		3413.6	0.01456707	0.00939072	3943.6	-0.00392294	0	
233.79	0.03165158	0.02287322	763.79	0.01057588		1293.78	0.00476141		1823.79	-0.00132623	0	2353.78	-0.00327475		2883.81	0.0039994		3413.8	0.01469645	0.00939835	3943.8	-0.0035353	0	
233.99	0.03139811	0.0230052	763.99	0.01132951		1293.98	0.00617486		1823.99	-0.00119767	0	2353.98	-0.00349478		2884.01	0.00424055		3414	0.01513549	0.00940584	3944	-0.00273017	0	
234.19	0.03125775	0.02313715	764.19	0.01189371		1294.18	0.00708703		1824.19	-0.00115628	0	2354.18	-0.00387363		2884.21	0.004639		3414.2	0.01438988	0.00941319	3944.2	-0.00317973	0	
234.39	0.03106459	0.02326905	764.39	0.01258116		1294.38	0.00799695		1824.39	-0.00112719	0	2354.38	-0.00347251		2884.41	0.0052965		3414.4	0.01324013	0.00942041	3944.4	-0.00333599	0	
234.59	0.03119607	0.02340092	764.59	0.01303781		1294.58	0.00882729		1824.59	-0.00040873	0	2354.58	-0.00339281		2884.61	0.00583248		3414.6	0.01148992	0.00942749	3944.6	-0.00403147	0	
234.79	0.03161831	0.02353274	764.79	0.01379356		1294.78	0.00916625		1824.79	-0.0010099	0	2354.78	-0.0036434		2884.81	0.00577776		3414.8	0.01111568	0.00943443	3944.8	-0.00356988	0	
234.99	0.03077425	0.02366453	764.99	0.01409707		1294.98	0.00996022		1824.99	-0.0002846	0	2354.98	-0.00296479		2885.01	0.00567272		3415	0.00944564	0.00944125	3945	-0.00425576	0	
235.19	0.03018408	0.02379628	765.19	0.01376159		1295.18	0.01081868		1825.19	0.00056253	0	2355.18	-0.00231868		2885.21	0.00521389		3415.2	0.00915581	0.00944793	3945.2	-0.00473005	0	
235.39	0.03021902	0.02392799	765.39	0.01261459		1295.38	0.01120027		1825.39	-0.00021429	0	2355.38	-0.00249972		2885.41	0.00453761		3415.4	0.00811795	0.0094545	3945.4	-0.00511438	0	
235.59	0.02984957	0.02405966	765.59	0.01221112		1295.58	0.011533		1825.59	-0.00021521	0	2355.58	-0.00204945		2885.61	0.005131		3415.6	0.00685575	0.00946093	3945.6	-0.00571217	0	
235.79	0.02934993	0.0241913	765.79	0.01143937		1295.78	0.01141469		1825.79	-0.00051388	0	2355.78	-0.00193369		2885.81	0.00494405		3415.8	0.00692986	0.00946725	3945.8	-0.0062597	0	
235.99	0.02944855	0.02432289	765.99	0.01203566		1295.98	0.01114905		1825.99	0.00028427	0	2355.98	-0.00190847		2886.01	0.00511339		3416	0.0068133	0.00947345	3946	-0.00668852	0	
236.19	0.02961984	0.02445445	766.19	0.01187964		1296.18	0.01107531		1826.19	-0.00034167	0	2356.18	-0.00198011		2886.21	0.00482096		3416.2	0.00670711	0.00947954	3946.2	-0.00684548	0	
236.39	0.02880455	0.02458596	766.39	0.01127172		1296.38	0.01033336		1826.39	-0.00021465	0	2356.38	-0.00153227		2886.41	0.00479892		3416.4	0.00719388	0.0094855	3946.4	-0.00630247	0	
236.59	0.02819081	0.02471744	766.59	0.01125344		1296.58	0.00993518		1826.59	0.00008209	0	2356.58	-0.00052526		2886.61	0.00456243		3416.6	0.00704409	0.00949136	3946.6	-0.00622272	0	
236.79	0.02872366	0.02484888	766.79	0.01180211		1296.78	0.00944532		1826.79	0.00035535	0	2356.78	-0.00062693		2886.81	0.00527458		3416.8	0.00822357	0.00949711	3946.8	-0.00671348	0	
236.99	0.02975279	0.02498028	766.99	0.01227566		1296.98	0.00903692		1826.99	0.0004645	0	2356.98	0.00046507		2887.01	0.00508711		3417	0.009405	0.00950275	3947	-0.00762606	0	
237.19	0.03014086	0.02511164	767.19	0.01221926		1297.18	0.00971107		1827.19	0.00054057	0	2357.18	0.00065887		2887.21	0.00517707		3417.2	0.01006302	0.00950828	3947.2	-0.00761155	0	
237.39	0.03052823	0.02524296	767.39	0.01173699		1297.38	0.01017856		1827.39	-0.00114697	0	2357.38	0.0014829		2887.41	0.00450608		3417.4	0.01032409	0.00951371	3947.4	-0.00730139	0	
237.59	0.03167359	0.02537425	767.59	0.01212651		1297.58	0.01012042		1827.59	-0.00211307	0	2357.58	0.00202185		2887.61	0.00506327		3417.6	0.01071983	0.00951904	3947.6	-0.00629262	0	
237.79	0.0334202	0.02550549	767.79	0.01224633		1297.78	0.01029477		1827.79	-0.00257541	0	2357.78	0.00161099		2887.81	0.0046132		3417.8	0.01088595	0.00952427	3947.8	-0.005948	0	
237.99	0.03437529	0.0256367	767.99	0.01242268		1297.98	0.01115891		1827.99	-0.00295256	0	2357.98	0.00132677		2888.01	0.00493336		3418	0.0102959	0.0095294	3948	-0.00526112	0	
238.19	0.03626906	0.02576787	768.19	0.01260526		1298.18	0.01092366		1828.19	-0.00299103	0	2358.18	0.00102857		2888.21	0.005017		3418.2	0.0100481	0.00953443	3948.2	-0.00503073	0	
238.39	0.037377	0.025899	768.39	0.01275005		1298.38	0.01119925		1828.39	-0.00369936	0	2358.38	0.0011818		2888.41	0.0055389		3418.4	0.00963757	0.00953937	3948.4	-0.00411483	0	
238.59	0.03873319	0.02603009	768.59	0.0128128		1298.58	0.01109349		1828.59	-0.00370921	0	2358.58	0.00079777		2888.61	0.00607795		3418.6	0.00946692	0.00954422	3948.6	-0.00377208	0	
238.79	0.03959579	0.02616114	768.79	0.01202518		1298.78	0.01172041		1828.79	-0.00404061	0	2358.78	0.00207117		2888.81	0.00623054		3418.8	0.00954501	0.00954898	3948.8	-0.0033144	0	
238.99	0.04004924	0.02629216	768.99	0.01021526		1298.98	0.01176635		1828.99	-0.00325138	0	2358.98	0.00260789		2889.01	0.0064088		3419	0.00913766	0.00955364	3949	-0.00324785	0	
239.19	0.04031325	0.02642313	769.19	0.00966121		1299.18	0.01038556		1829.19	-0.00316341	0	2359.18	0.00212442		2889.21	0.00653295		3419.2	0.00959231	0.00955822	3949.2	-0.0034653	0	
239.39	0.04056573	0.02655407	769.39	0.00953383		1299.38	0.01049621		1829.39	-0.00287757	0	2359.38	0.00113895		2889.41	0.00689877		3419.4	0.00895166	0.00956272	3949.4	-0.00276184	0	
239.59	0.04035482	0.02668496	769.59	0.00860606		1299.58	0.01072602		1829.59	-0.00276085	0	2359.58	0.00116775		2889.61	0.00708763		3419.6	0.00950279	0.00956713	3949.6	-0.0026433	0	
239.79	0.04004048	0.02681582	769.79	0.00931208		1299.78	0.01043238		1829.79	-0.00227966	0	2359.78	0.00078538		2889.81	0.00646198		3419.8	0.00964697	0.00957145	3949.8	-0.00319567	0	
239.99	0.03943919	0.02694664	769.99	0.00976922		1299.98	0.00983373		1829.99	-0.00141244	0	2359.98	0.00086287		2890.01	0.00709993		3420	0.00943432	0.0095757	3950	-0.00227963	0	
240.19	0.03947512	0.02707743	770.19	0.01061729		1300.18	0.00978681		1830.19	-0.00110771	0	2360.18	0.00119464		2890.21	0.00681256		3420.2	0.009477	0.00957986	3950.2	-0.00192888	0	
240.39	0.03858849	0.02720817	770.39	0.01091083		1300.38	0.00945862		1830.39	0.00005191	0	2360.38	0.00213292		2890.41	0.00693519		3420.4	0.01014208	0.00958395	3950.4	-0.002304	0	
240.59	0.03775192	0.02733888	770.59	0.01117651		1300.58	0.00917843		1830.59	0.00024564	0	2360.58	0.00259215		2890.61	0.00634673		3420.6	0.01017444	0.00958796	3950.6	-0.00310047	0	
240.79	0.03739092	0.02746954	770.79	0.01142683		1300.78	0.00906805		1830.79	0.00045636	0	2360.78	0.00204832		2890.81	0.00601869		3420.8	0.01089251	0.0095919	3950.8	-0.00437546	0	
240.99	0.03761631	0.02760017	770.99	0.01233315		1300.98	0.00956805		1830.99	0.00133029	0	2360.98	0.00196231		2891.01	0.00552027		3421	0.01023644	0.00959576	3951	-0.00446193	0	
241.19	0.03648897	0.02773076	771.19	0.01275264		1301.18	0.00998788		1831.19	0.00167145	0	2361.18	0.00153913		2891.21	0.00499706		3421.2	0.01084073	0.00959955	3951.2	-0.00511733	0	
241.39	0.03693167	0.02786131	771.39	0.01339064		1301.38	0.01104196		1831.39	0.00141499	0	2361.38	0.00133689		2891.41	0.00450179		3421.4	0.01070425	0.00960327	3951.4	-0.00527388	0	
241.59	0.03802601	0.02799182	771.59	0.01372252		1301.58	0.0114275		1831.59	0.00147691	0	2361.58	0.00054622		2891.61	0.00425936		3421.6	0.01025891	0.00960691	3951.6	-0.00506787	0	
241.79	0.03813323	0.0281223	771.79	0.01335095		1301.78	0.01166064		1831.79	0.00201837	0	2361.78	-0.00008979		2891.81	0.00393541		3421.8	0.00983433	0.00961049	3951.8	-0.00541511	0	
241.99	0.03830711	0.02825273	771.99	0.01350078		1301.98	0.01233757		1831.99	0.00209235	0	2361.98	0.00024388		2892.01	0.00395987		3422	0.00958243	0.00961401	3952	-0.00534046	0	
242.19	0.03876285	0.02838313	772.19	0.01436907		1302.18	0.01220909		1832.19	0.00285333	0	2362.18	0.00021305		2892.21	0.00373722		3422.2	0.00955462	0.00961746	3952.2	-0.00552225	0	
242.39	0.03803046	0.02851349	772.39	0.01375842		1302.38	0.01218262		1832.39	0.002436	0	2362.38	-0.00007956		2892.41	0.00452293		3422.4	0.00841968	0.00962084	3952.4	-0.00495963	0	
242.59	0.03836412	0.02864381	772.59	0.01321739		1302.58	0.01196053		1832.59	0.00180308	0	2362.58	0.00007392		2892.61	0.00512396		3422.6	0.00823205	0.00962416	3952.6	-0.00568476	0	
242.79	0.03864198	0.02877409	772.79	0.01244696		1302.78	0.01134808		1832.79	0.00246537	0	2362.78	0.00073763		2892.81	0.00499504		3422.8	0.00880218	0.00962741	3952.8	-0.00609728	0	
242.99	0.03863622	0.02890434	772.99	0.01203577		1302.98	0.01028178		1832.99	0.0021642	0	2362.98	0.00059614		2893.01	0.00569041		3423	0.00923607	0.00963061	3953	-0.0056331	0	
243.19	0.03825998	0.02903454	773.19	0.013026		1303.18	0.0101123		1833.19	0.00153954	0	2363.18	0.00041809		2893.21	0.00715399		3423.2	0.00955518	0.00963374	3953.2	-0.00577548	0	
243.39	0.03785968	0.02916471	773.39	0.01283328		1303.38	0.01018898		1833.39	0.00121419	0	2363.38	0.00064631		2893.41	0.00764046		3423.4	0.00950863	0.00963682	3953.4	-0.00466974	0	
243.59	0.03806616	0.02929484	773.59	0.01234732		1303.58	0.00977436		1833.59	0.00032351	0	2363.58	0.00103965		2893.61	0.00739695		3423.6	0.01077828	0.00963984	3953.6	-0.00484697	0	
243.79	0.03883447	0.02942493	773.79	0.01300176		1303.78	0.00961416		1833.79	0.00009351	0	2363.78	0.00192537		2893.81	0.00720373		3423.8	0.01111748	0.0096428	3953.8	-0.00471655	0	
243.99	0.03931646	0.02955498	773.99	0.01294719		1303.98	0.01002081		1833.99	0.00005343	0	2363.98	0.00262836		2894.01	0.00702093		3424	0.01158293	0.00964571	3954	-0.00357828	0	
244.19	0.04004715	0.02968499	774.19	0.01330248		1304.18	0.01046398		1834.19	-0.00094001	0	2364.18	0.00405961		2894.21	0.00626661		3424.2	0.01223104	0.00964856	3954.2	-0.00335035	0	
244.39	0.0397666	0.02981497	774.39	0.01237686		1304.38	0.01106461		1834.39	-0.00140165	0	2364.38	0.00471849		2894.41	0.00656231		3424.4	0.01304855	0.00965136	3954.4	-0.0032131	0	
244.59	0.03975216	0.02994491	774.59	0.01244704		1304.58	0.01105114		1834.59	-0.00155219	0	2364.58	0.00419168		2894.61	0.00608673		3424.6	0.01325679	0.00965411	3954.6	-0.00290595	0	
244.79	0.03987586	0.0300748	774.79	0.01194845		1304.78	0.01153127		1834.79	-0.00121179	0	2364.78	0.00360157		2894.81	0.0065044		3424.8	0.01350646	0.0096568	3954.8	-0.0030205	0	
244.99	0.04087197	0.03020466	774.99	0.0123967		1304.98	0.01246212		1834.99	-0.00052241	0	2364.98	0.00293161		2895.01	0.00602687		3425	0.01317917	0.00965945	3955	-0.00253753	0	
245.19	0.04090412	0.03033449	775.19	0.01169744		1305.18	0.01255987		1835.19	-0.00072953	0	2365.18	0.00291895		2895.21	0.00608699		3425.2	0.0135205	0.00966204	3955.2	-0.00313119	0	
245.39	0.04178212	0.03046427	775.39	0.01170135		1305.38	0.01342558		1835.39	-0.00005605	0	2365.38	0.00320569		2895.41	0.00626963		3425.4	0.01323931	0.00966459	3955.4	-0.00276197	0	
245.59	0.04159467	0.03059402	775.59	0.01092304		1305.58	0.01281799		1835.59	0.00005263	0	2365.58	0.00304174		2895.61	0.00570472		3425.6	0.01300744	0.00966709	3955.6	-0.00305654	0	
245.79	0.04086781	0.03072372	775.79	0.01087996		1305.78	0.01291718		1835.79	0.00014335	0	2365.78	0.0033602		2895.81	0.00539501		3425.8	0.01253649	0.00966954	3955.8	-0.00311895	0	
245.99	0.04068429	0.03085339	775.99	0.01093399		1305.98	0.01277066		1835.99	0.00030585	0	2365.98	0.00338639		2896.01	0.00487684		3426	0.01164124	0.00967194	3956	-0.00288924	0	
246.19	0.04031031	0.03098302	776.19	0.01093333		1306.18	0.01235274		1836.19	0.00045104	0	2366.18	0.00273059		2896.21	0.00535619		3426.2	0.0104166	0.00967431	3956.2	-0.00325515	0	
246.39	0.03995155	0.03111262	776.39	0.01022465		1306.38	0.01152393		1836.39	0.00002885	0	2366.38	0.00209301		2896.41	0.00588036		3426.4	0.00939185	0.00967662	3956.4	-0.003015	0	
246.59	0.03990393	0.03124217	776.59	0.01037662		1306.58	0.01140611		1836.59	-0.00050856	0	2366.58	0.00212385		2896.61	0.00651344		3426.6	0.00953192	0.00967889	3956.6	-0.0042865	0	
246.79	0.04046229	0.03137169	776.79	0.01115679		1306.78	0.01143825		1836.79	0.00067232	0	2366.78	0.00212993		2896.81	0.00648486		3426.8	0.00963166	0.00968112	3956.8	-0.00446538	0	
246.99	0.04022385	0.03150117	776.99	0.01213843		1306.98	0.0117055		1836.99	-0.00114897	0	2366.98	0.00205626		2897.01	0.00694369		3427	0.00959473	0.00968331	3957	-0.00425664	0	
247.19	0.04057168	0.03163061	777.19	0.01265464		1307.18	0.01165216		1837.19	-0.00110785	0	2367.18	0.00162164		2897.21	0.00725189		3427.2	0.0085974	0.00968546	3957.2	-0.0040967	0	
247.39	0.04074288	0.03176001	777.39	0.0127603		1307.38	0.01113664		1837.39	-0.0012031	0	2367.38	0.0014888		2897.41	0.00595026		3427.4	0.00929269	0.00968757	3957.4	-0.00363476	0	
247.59	0.04156318	0.03188937	777.59	0.01300804		1307.58	0.0114714		1837.59	-0.00151937	0	2367.58	0.00114311		2897.61	0.00509401		3427.6	0.00959395	0.00968963	3957.6	-0.00483249	0	
247.79	0.04206293	0.0320187	777.79	0.01314759		1307.78	0.01276686		1837.79	-0.00213887	0	2367.78	0.00208934		2897.81	0.0045133		3427.8	0.00902804	0.00969166	3957.8	-0.00499762	0	
247.99	0.04178852	0.03214799	777.99	0.01349314		1307.98	0.01374023		1837.99	-0.00258977	0	2367.98	0.00223513		2898.01	0.0035431		3428	0.00872884	0.00969365	3958	-0.00501786	0	
248.19	0.04279277	0.03227723	778.19	0.01455636		1308.18	0.01378275		1838.19	-0.00276274	0	2368.18	0.00339908		2898.21	0.00335953		3428.2	0.00875565	0.00969561	3958.2	-0.0045438	0	
248.39	0.0436436	0.03240645	778.39	0.014659		1308.38	0.01407439		1838.39	-0.00140688	0	2368.38	0.0027819		2898.41	0.00407833		3428.4	0.00869678	0.00969752	3958.4	-0.00388398	0	
248.59	0.04409816	0.03253562	778.59	0.01479991		1308.58	0.01331636		1838.59	-0.00158791	0	2368.58	0.00191224		2898.61	0.00404474		3428.6	0.00896486	0.0096994	3958.6	-0.00341249	0	
248.79	0.04468122	0.03266475	778.79	0.01502519		1308.78	0.01345303		1838.79	-0.00152949	0	2368.78	0.0009204		2898.81	0.00470379		3428.8	0.00805731	0.00970125	3958.8	-0.00375938	0	
248.99	0.04535387	0.03279385	778.99	0.01516285		1308.98	0.01340559		1838.99	-0.00136255	0	2368.98	0.00015313		2899.01	0.00385653		3429	0.00744492	0.00970306	3959	-0.00335392	0	
249.19	0.04522506	0.03292291	779.19	0.01487213		1309.18	0.01338957		1839.19	-0.00035534	0	2369.18	-0.00017205		2899.21	0.00456266		3429.2	0.00730306	0.00970484	3959.2	-0.0030309	0	
249.39	0.04460339	0.03305193	779.39	0.01443364		1309.38	0.01312792		1839.39	0.00080407	0	2369.38	-0.00011348		2899.41	0.00505369		3429.4	0.00767995	0.00970658	3959.4	-0.00261413	0	
249.59	0.04449433	0.03318092	779.59	0.01268416		1309.58	0.01307478		1839.59	0.00066273	0	2369.58	-0.00094876		2899.61	0.00477207		3429.6	0.00733619	0.00970829	3959.6	-0.00246605	0	
249.79	0.04403611	0.03330986	779.79	0.01282271		1309.78	0.01344852		1839.79	0.00040618	0	2369.78	-0.00053361		2899.81	0.00524408		3429.8	0.00654751	0.00970997	3959.8	-0.00156252	0	
249.99	0.04398272	0.03343877	779.99	0.01242631		1309.98	0.01366964		1839.99	0.00182898	0	2369.98	-0.00013444		2900.01	0.00533825		3430	0.00647634	0.00971162	3960	-0.00150515	0	
250.19	0.04371673	0.03356764	780.19	0.01150213		1310.18	0.01414405		1840.19	0.00141842	0	2370.18	0.00058263		2900.21	0.00645774		3430.2	0.00639293	0.00971323	3960.2	-0.0016816	0	
250.39	0.04310241	0.03369647	780.39	0.01063537		1310.38	0.0143835		1840.39	0.0011263	0	2370.38	0.00012669		2900.41	0.00711913		3430.4	0.00599531	0.00971482	3960.4	-0.00186651	0	
250.59	0.04279776	0.03382526	780.59	0.01016157		1310.58	0.01478017		1840.59	0.00054605	0	2370.58	0.00023603		2900.61	0.00743676		3430.6	0.00703791	0.00971638	3960.6	-0.00235669	0	
250.79	0.04371143	0.03395402	780.79	0.01017578		1310.78	0.01508833		1840.79	0.00094814	0	2370.78	-0.00026895		2900.81	0.00726056		3430.8	0.00757762	0.0097179	3960.8	-0.00162715	0	
250.99	0.04283143	0.03408273	780.99	0.01036782		1310.98	0.01441853		1840.99	-0.00093008	0	2370.98	-0.00080083		2901.01	0.00677308		3431	0.00774188	0.0097194	3961	-0.00253985	0	
251.19	0.04256712	0.03421141	781.19	0.00995675		1311.18	0.01379068		1841.19	-0.00111662	0	2371.18	-0.00091488		2901.21	0.00677406		3431.2	0.00736322	0.00972087	3961.2	-0.00256181	0	
251.39	0.04253447	0.03434006	781.39	0.01015498		1311.38	0.01382664		1841.39	-0.00120068	0	2371.38	-0.00091832		2901.41	0.00615833		3431.4	0.00846738	0.00972232	3961.4	-0.00349628	0	
251.59	0.04222569	0.03446866	781.59	0.00909959		1311.58	0.01332363		1841.59	-0.00220474	0	2371.58	-0.00042832		2901.61	0.0060186		3431.6	0.00778856	0.00972373	3961.6	-0.00464434	0	
251.79	0.04202124	0.03459722	781.79	0.00968634		1311.78	0.01299936		1841.79	-0.00318042	0	2371.78	-0.00029513		2901.81	0.00611892		3431.8	0.00806672	0.00972512	3961.8	-0.00372417	0	
251.99	0.04278164	0.03472575	781.99	0.01062691		1311.98	0.01212554		1841.99	-0.00315685	0	2371.98	0.0003291		2902.01	0.0054328		3432	0.00876446	0.00972648	3962	-0.003634	0	
252.19	0.04375025	0.03485424	782.19	0.01093779		1312.18	0.01156949		1842.19	-0.00326401	0	2372.18	0.00104143		2902.21	0.00653373		3432.2	0.00869275	0.00972782	3962.2	-0.00270414	0	
252.39	0.04432468	0.03498269	782.39	0.0101387		1312.38	0.01097198		1842.39	-0.00259212	0	2372.38	0.00072349		2902.41	0.00741867		3432.4	0.00908078	0.00972913	3962.4	-0.00255355	0	
252.59	0.04485255	0.03511111	782.59	0.01060267		1312.58	0.0095531		1842.59	-0.00353501	0	2372.58	0.00049958		2902.61	0.00730224		3432.6	0.00969784	0.00973042	3962.6	-0.0032206	0	
252.79	0.04489774	0.03523948	782.79	0.0113425		1312.78	0.00892056		1842.79	-0.0028447	0	2372.78	0.00024232		2902.81	0.00759994		3432.8	0.00914468	0.00973168	3962.8	-0.00325312	0	
252.99	0.04532222	0.03536782	782.99	0.01157568		1312.98	0.00881853		1842.99	-0.00242152	0	2372.98	0.00106966		2903.01	0.00733699		3433	0.00962236	0.00973292	3963	-0.00348607	0	
253.19	0.04626973	0.03549612	783.19	0.01140036		1313.18	0.00893454		1843.19	-0.00193415	0	2373.18	0.00078533		2903.21	0.00815211		3433.2	0.00966734	0.00973414	3963.2	-0.00387145	0	
253.39	0.0457204	0.03562439	783.39	0.01101871		1313.38	0.00857032		1843.39	-0.00198304	0	2373.38	0.00193247		2903.41	0.00828562		3433.4	0.00946198	0.00973534	3963.4	-0.00409483	0	
253.59	0.04636504	0.03575261	783.59	0.01135184		1313.58	0.00965175		1843.59	-0.001981	0	2373.58	0.00224389		2903.61	0.00805611		3433.6	0.00932498	0.00973651	3963.6	-0.00380843	0	
253.79	0.04492694	0.0358808	783.79	0.01322169		1313.78	0.00938311		1843.79	-0.00168471	0	2373.78	0.00354074		2903.81	0.00861258		3433.8	0.00905425	0.00973766	3963.8	-0.00317676	0	
253.99	0.04505476	0.03600895	783.99	0.01287848		1313.98	0.01044356		1843.99	-0.00084404	0	2373.98	0.00426902		2904.01	0.0091347		3434	0.0089891	0.00973878	3964	-0.00323222	0	
254.19	0.04476489	0.03613706	784.19	0.01288613		1314.18	0.01015079		1844.19	-0.00186954	0	2374.18	0.00427062		2904.21	0.0096677		3434.2	0.00887715	0.00973989	3964.2	-0.00335964	0	
254.39	0.04512979	0.03626513	784.39	0.01235386		1314.38	0.01112735		1844.39	-0.00233111	0	2374.38	0.00330594		2904.41	0.00946303		3434.4	0.00801226	0.00974098	3964.4	-0.00405706	0	
254.59	0.04591793	0.03639317	784.59	0.01238202		1314.58	0.01150056		1844.59	-0.00205638	0	2374.58	0.00325326		2904.61	0.00943407		3434.6	0.00847373	0.00974204	3964.6	-0.00404194	0	
254.79	0.04592868	0.03652117	784.79	0.01340878		1314.78	0.01213262		1844.79	-0.0017992	0	2374.78	0.00174927		2904.81	0.00863167		3434.8	0.00807702	0.00974309	3964.8	-0.00452297	0	
254.99	0.04526887	0.03664913	784.99	0.01380639		1314.98	0.01208153		1844.99	-0.00237971	0	2374.98	0.00073608		2905.01	0.00811629		3435	0.00823705	0.00974411	3965	-0.00573587	0	
255.19	0.04528936	0.03677705	785.19	0.01398007		1315.18	0.01281284		1845.19	-0.00169158	0	2375.18	0.00049399		2905.21	0.00776621		3435.2	0.00820817	0.00974512	3965.2	-0.00554417	0	
255.39	0.04566574	0.03690494	785.39	0.01366308		1315.38	0.01382487		1845.39	-0.00125715	0	2375.38	0.00029667		2905.41	0.00674489		3435.4	0.00810586	0.00974611	3965.4	-0.00602327	0	
255.59	0.04518577	0.03703279	785.59	0.01368073		1315.58	0.01353725		1845.59	-0.00195762	0	2375.58	-0.00010504		2905.61	0.00623179		3435.6	0.00858119	0.00974708	3965.6	-0.00522627	0	
255.79	0.04558342	0.0371606	785.79	0.01453299		1315.78	0.01422617		1845.79	-0.00218819	0	2375.78	-0.00045617		2905.81	0.00653106		3435.8	0.00939859	0.00974803	3965.8	-0.00455245	0	
255.99	0.04585497	0.03728837	785.99	0.01446014		1315.98	0.01440489		1845.99	-0.0018195	0	2375.98	0.00040413		2906.01	0.00635025		3436	0.00952954	0.00974896	3966	-0.00530286	0	
256.19	0.04562265	0.0374161	786.19	0.01401967		1316.18	0.01541813		1846.19	-0.00251894	0	2376.18	0.00015409		2906.21	0.00629927		3436.2	0.0097694	0.00974988	3966.2	-0.00521904	0	
256.39	0.04600078	0.0375438	786.39	0.01440163		1316.38	0.01503789		1846.39	-0.00233059	0	2376.38	0.00066485		2906.41	0.00551944		3436.4	0.01080642	0.00975078	3966.4	-0.00548294	0	
256.59	0.04595595	0.03767146	786.59	0.01453036		1316.58	0.01418072		1846.59	-0.00320379	0	2376.58	0.000613		2906.61	0.00523421		3436.6	0.01178778	0.00975166	3966.6	-0.00585475	0	
256.79	0.04590953	0.03779908	786.79	0.01417776		1316.78	0.01384725		1846.79	-0.003784	0	2376.78	0.00052229		2906.81	0.00503547		3436.8	0.01276888	0.00975253	3966.8	-0.0058161	0	
256.99	0.0461319	0.03792667	786.99	0.01428259		1316.98	0.01394256		1846.99	-0.0041335	0	2376.98	0.00097249		2907.01	0.00442971		3437	0.01345347	0.00975337	3967	-0.00653827	0	
257.19	0.04597497	0.03805421	787.19	0.0144225		1317.18	0.01404234		1847.19	-0.00463197	0	2377.18	0.00056661		2907.21	0.00479259		3437.2	0.01306488	0.00975421	3967.2	-0.00580372	0	
257.39	0.04503469	0.03818172	787.39	0.01410887		1317.38	0.01359443		1847.39	-0.00445722	0	2377.38	0.00141947		2907.41	0.00490099		3437.4	0.01251214	0.00975503	3967.4	-0.00595851	0	
257.59	0.04467846	0.0383092	787.59	0.01486178		1317.58	0.01396451		1847.59	-0.00473146	0	2377.58	0.00139035		2907.61	0.00494428		3437.6	0.01200845	0.00975583	3967.6	-0.00507325	0	
257.79	0.04341157	0.03843663	787.79	0.01509221		1317.78	0.01405021		1847.79	-0.00517043	0	2377.78	0.00258122		2907.81	0.00571946		3437.8	0.01113512	0.00975662	3967.8	-0.00449756	0	
257.99	0.04458414	0.03856403	787.99	0.0152771		1317.98	0.01495546		1847.99	-0.0049808	0	2377.98	0.00272291		2908.01	0.00625303		3438	0.0108344	0.00975739	3968	-0.00490443	0	
258.19	0.04539182	0.03869138	788.19	0.01585943		1318.18	0.01476293		1848.19	-0.00513095	0	2378.18	0.00326962		2908.21	0.00607425		3438.2	0.01014061	0.00975815	3968.2	-0.00496984	0	
258.39	0.04616888	0.03881871	788.39	0.01461783		1318.38	0.01557826		1848.39	-0.00467267	0	2378.38	0.00320998		2908.41	0.00622273		3438.4	0.00949373	0.00975889	3968.4	-0.00490775	0	
258.59	0.04681367	0.03894599	788.59	0.01509807		1318.58	0.01520949		1848.59	-0.0038457	0	2378.58	0.0028639		2908.61	0.00754932		3438.6	0.00902359	0.00975962	3968.6	-0.00469411	0	
258.79	0.04717958	0.03907324	788.79	0.01518069		1318.78	0.0161233		1848.79	-0.00310017	0	2378.78	0.00276802		2908.81	0.00653341		3438.8	0.00938713	0.00976033	3968.8	-0.00561562	0	
258.99	0.04894301	0.03920044	788.99	0.01522569		1318.98	0.01530876		1848.99	-0.00148783	0	2378.98	0.00285936		2909.01	0.00698479		3439	0.01020949	0.00976104	3969	-0.00534494	0	
259.19	0.0497792	0.03932762	789.19	0.01506525		1319.18	0.01567216		1849.19	-0.00018275	0	2379.18	0.00325895		2909.21	0.00644628		3439.2	0.01006095	0.00976173	3969.2	-0.00585665	0	
259.39	0.05087099	0.03945475	789.39	0.01474721		1319.38	0.01546553		1849.39	0.00054887	0	2379.38	0.0028945		2909.41	0.00637054		3439.4	0.00959	0.0097624	3969.4	-0.00520524	0	
259.59	0.05143554	0.03958185	789.59	0.01577877		1319.58	0.01531388		1849.59	0.00096109	0	2379.58	0.00213434		2909.61	0.00699314		3439.6	0.01027561	0.00976307	3969.6	-0.00494198	0	
259.79	0.05185376	0.03970891	789.79	0.01521658		1319.78	0.01523871		1849.79	0.00102592	0	2379.78	0.00223778		2909.81	0.00780268		3439.8	0.01008659	0.00976372	3969.8	-0.00508562	0	
259.99	0.0521593	0.03983593	789.99	0.01510693		1319.98	0.01523857		1849.99	0.00121278	0	2379.98	0.00193838		2910.01	0.00691602		3440	0.01028736	0.00976436	3970	-0.00485526	0	
260.19	0.05254965	0.03996291	790.19	0.01574905		1320.18	0.01502534		1850.19	0.00133336	0	2380.18	0.00193912		2910.21	0.00656922		3440.2	0.01099247	0.00976499	3970.2	-0.0043555	0	
260.39	0.05284226	0.04008986	790.39	0.0154889		1320.38	0.0140537		1850.39	0.0018038	0	2380.38	0.00251758		2910.41	0.00600887		3440.4	0.01213002	0.0097656	3970.4	-0.00386897	0	
260.59	0.05236687	0.04021677	790.59	0.01484413		1320.58	0.01345494		1850.59	0.0014203	0	2380.58	0.00170592		2910.61	0.00648803		3440.6	0.01268	0.0097662	3970.6	-0.00430227	0	
260.79	0.05223689	0.04034364	790.79	0.01520913		1320.78	0.01298602		1850.79	0.00114585	0	2380.78	0.00109951		2910.81	0.00611343		3440.8	0.01263198	0.0097668	3970.8	-0.0048616	0	
260.99	0.05136508	0.04047047	790.99	0.0151522		1320.98	0.01328415		1850.99	0.00060081	0	2380.98	0.00127078		2911.01	0.00635258		3441	0.01226976	0.00976738	3971	-0.00497442	0	
261.19	0.05089696	0.04059727	791.19	0.01456661		1321.18	0.01314867		1851.19	-0.0003832	0	2381.18	0.00168546		2911.21	0.00637671		3441.2	0.01105525	0.00976795	3971.2	-0.00530269	0	
261.39	0.05039668	0.04072403	791.39	0.01457001		1321.38	0.01362693		1851.39	-0.00098922	0	2381.38	0.00119079		2911.41	0.00554926		3441.4	0.01108003	0.00976851	3971.4	-0.00556038	0	
261.59	0.04957913	0.04085075	791.59	0.01601101		1321.58	0.01339644		1851.59	-0.00122906	0	2381.58	0.00140814		2911.61	0.00501692		3441.6	0.01091244	0.00976906	3971.6	-0.00532674	0	
261.79	0.04875082	0.04097744	791.79	0.01593073		1321.78	0.0136319		1851.79	-0.00091782	0	2381.78	0.00209207		2911.81	0.00498953		3441.8	0.0103816	0.0097696	3971.8	-0.00546612	0	
261.99	0.04958438	0.04110409	791.99	0.01585594		1321.98	0.01367396		1851.99	-0.00111685	0	2381.98	0.00177672		2912.01	0.00490301		3442	0.01008819	0.00977013	3972	-0.0064092	0	
262.19	0.04943109	0.0412307	792.19	0.01543659		1322.18	0.01362908		1852.19	-0.00150864	0	2382.18	0.00245029		2912.21	0.00493716		3442.2	0.01012965	0.00977065	3972.2	-0.0062197	0	
262.39	0.04935468	0.04135727	792.39	0.01440945		1322.38	0.01353488		1852.39	-0.00181287	0	2382.38	0.00194951		2912.41	0.00518794		3442.4	0.00996141	0.00977115	3972.4	-0.00713546	0	
262.59	0.0490581	0.04148381	792.59	0.01419562		1322.58	0.01293055		1852.59	-0.00212884	0	2382.58	0.00182425		2912.61	0.00506753		3442.6	0.00984243	0.00977165	3972.6	-0.00755337	0	
262.79	0.04933531	0.0416103	792.79	0.01380063		1322.78	0.01328792		1852.79	-0.00112181	0	2382.78	0.00213934		2912.81	0.00358286		3442.8	0.01007532	0.00977214	3972.8	-0.00744073	0	
262.99	0.04930724	0.04173677	792.99	0.01344407		1322.98	0.01269219		1852.99	-0.00090447	0	2382.98	0.00234531		2913.01	0.00407707		3443	0.01086655	0.00977263	3973	-0.00739427	0	
263.19	0.04854439	0.04186319	793.19	0.01233125		1323.18	0.01306459		1853.19	-0.00125738	0	2383.18	0.00212305		2913.21	0.00426472		3443.2	0.01031503	0.0097731	3973.2	-0.00697119	0	
263.39	0.04898466	0.04198958	793.39	0.01154042		1323.38	0.013245		1853.39	-0.00141158	0	2383.38	0.00194659		2913.41	0.00557174		3443.4	0.00920912	0.00977356	3973.4	-0.00667272	0	
263.59	0.04913825	0.04211593	793.59	0.01171609		1323.58	0.01340612		1853.59	-0.00157116	0	2383.58	0.00174114		2913.61	0.00611975		3443.6	0.0100883	0.00977402	3973.6	-0.00682516	0	
263.79	0.04939797	0.04224224	793.79	0.01171243		1323.78	0.01268554		1853.79	-0.00182124	0	2383.78	0.00162333		2913.81	0.00652225		3443.8	0.00968038	0.00977446	3973.8	-0.00665998	0	
263.99	0.04997473	0.04236851	793.99	0.01195198		1323.98	0.01292076		1853.99	-0.0016744	0	2383.98	0.00101616		2914.01	0.0069532		3444	0.00990085	0.0097749	3974	-0.00573997	0	
264.19	0.05036212	0.04249475	794.19	0.01232792		1324.18	0.01287825		1854.19	-0.00116965	0	2384.18	0.00154437		2914.21	0.00702431		3444.2	0.01013738	0.00977533	3974.2	-0.00595361	0	
264.39	0.050327	0.04262095	794.39	0.01213277		1324.38	0.01276776		1854.39	-0.00229728	0	2384.38	0.00121326		2914.41	0.00668297		3444.4	0.01068696	0.00977575	3974.4	-0.00575887	0	
264.59	0.05065686	0.04274711	794.59	0.01171091		1324.58	0.01262342		1854.59	-0.00295063	0	2384.58	0.00063778		2914.61	0.00705956		3444.6	0.01041251	0.00977616	3974.6	-0.00582632	0	
264.79	0.05112627	0.04287324	794.79	0.0120493		1324.78	0.01366673		1854.79	-0.00367946	0	2384.78	0.00049449		2914.81	0.00734113		3444.8	0.00953804	0.00977657	3974.8	-0.00612652	0	
264.99	0.05099666	0.04299933	794.99	0.01230834		1324.98	0.01373131		1854.99	-0.00309903	0	2384.98	0.00047572		2915.01	0.00705858		3445	0.00952403	0.00977697	3975	-0.00631321	0	
265.19	0.05186753	0.04312538	795.19	0.01285851		1325.18	0.01333795		1855.19	-0.00336985	0	2385.18	0.00050533		2915.21	0.00689097		3445.2	0.00892924	0.00977736	3975.2	-0.00619239	0	
265.39	0.05257478	0.0432514	795.39	0.01421352		1325.38	0.01363042		1855.39	-0.00280954	0	2385.38	0.00029894		2915.41	0.00758822		3445.4	0.00946464	0.00977774	3975.4	-0.00519277	0	
265.59	0.05239533	0.04337737	795.59	0.01496934		1325.58	0.0132913		1855.59	-0.00206797	0	2385.58	0.00038369		2915.61	0.00798178		3445.6	0.00885483	0.00977812	3975.6	-0.0053397	0	
265.79	0.05292459	0.04350332	795.79	0.0149225		1325.78	0.01335506		1855.79	-0.0019146	0	2385.78	0.00018901		2915.81	0.00793843		3445.8	0.00876883	0.00977849	3975.8	-0.00514592	0	
265.99	0.05448573	0.04362922	795.99	0.01542575		1325.98	0.01312202		1855.99	-0.00234814	0	2385.98	-0.00005287		2916.01	0.00762702		3446	0.00936028	0.00977885	3976	-0.00488514	0	
266.19	0.05423732	0.04375509	796.19	0.01568389		1326.18	0.0129167		1856.19	-0.00288906	0	2386.18	0.00033728		2916.21	0.00780144		3446.2	0.0101357	0.0097792	3976.2	-0.00459834	0	
266.39	0.05406923	0.04388091	796.39	0.0162416		1326.38	0.01289094		1856.39	-0.00353069	0	2386.38	-0.00021075		2916.41	0.00744497		3446.4	0.01026618	0.00977955	3976.4	-0.00471073	0	
266.59	0.05318716	0.04400671	796.59	0.01610385		1326.58	0.01284398		1856.59	-0.00318069	0	2386.58	0.00022341		2916.61	0.00667924		3446.6	0.0103486	0.0097799	3976.6	-0.00384669	0	
266.79	0.05368286	0.04413246	796.79	0.01592101		1326.78	0.01342611		1856.79	-0.00329495	0	2386.78	0.00033422		2916.81	0.00638669		3446.8	0.01004794	0.00978023	3976.8	-0.00376037	0	
266.99	0.05363955	0.04425818	796.99	0.01627834		1326.98	0.0142174		1856.99	-0.00303494	0	2386.98	0.00107563		2917.01	0.00658446		3447	0.01052288	0.00978056	3977	-0.00309582	0	
267.19	0.05429841	0.04438386	797.19	0.01655041		1327.18	0.01500471		1857.19	-0.00186091	0	2387.18	0.00146494		2917.21	0.00692701		3447.2	0.00989806	0.00978088	3977.2	-0.00261428	0	
267.39	0.05529067	0.0445095	797.39	0.01612522		1327.38	0.0151954		1857.39	-0.00131159	0	2387.38	0.00142088		2917.41	0.00694678		3447.4	0.00908617	0.0097812	3977.4	-0.00258386	0	
267.59	0.0550751	0.04463511	797.59	0.01702954		1327.58	0.01457462		1857.59	-0.00111797	0	2387.58	0.00118232		2917.61	0.00706272		3447.6	0.0091653	0.00978151	3977.6	-0.00220135	0	
267.79	0.05492512	0.04476068	797.79	0.01689956		1327.78	0.01427174		1857.79	0.00002981	0	2387.78	0.00071315		2917.81	0.00808143		3447.8	0.00830107	0.00978182	3977.8	-0.00171429	0	
267.99	0.05483063	0.04488621	797.99	0.01637662		1327.98	0.01458399		1857.99	0.00057013	0	2387.98	0.00062182		2918.01	0.00855487		3448	0.00821395	0.00978212	3978	-0.00132368	0	
268.19	0.05452189	0.04501171	798.19	0.01563826		1328.18	0.01375284		1858.19	0.00129507	0	2388.18	0.00115302		2918.21	0.00824488		3448.2	0.00857	0.00978241	3978.2	-0.00192187	0	
268.39	0.05545646	0.04513717	798.39	0.01553339		1328.38	0.01352297		1858.39	0.0007406	0	2388.38	0.00048947		2918.41	0.00798509		3448.4	0.00874888	0.0097827	3978.4	-0.00179564	0	
268.59	0.05633102	0.04526259	798.59	0.01458406		1328.58	0.01328517		1858.59	0.00232758	0	2388.58	0.00064901		2918.61	0.00793972		3448.6	0.00744775	0.00978298	3978.6	-0.00222529	0	
268.79	0.05651107	0.04538798	798.79	0.01456295		1328.78	0.01423222		1858.79	0.00346202	0	2388.78	0.00074884		2918.81	0.00784447		3448.8	0.00670755	0.00978326	3978.8	-0.00219802	0	
268.99	0.05650172	0.04551332	798.99	0.0150407		1328.98	0.01259365		1858.99	0.00420485	0	2388.98	0.00080223		2919.01	0.00767626		3449	0.00725015	0.00978353	3979	-0.00286825	0	
269.19	0.056523	0.04563864	799.19	0.01498643		1329.18	0.01250088		1859.19	0.00338779	0	2389.18	0.00135938		2919.21	0.00751877		3449.2	0.00733945	0.0097838	3979.2	-0.00297244	0	
269.39	0.05669605	0.04576391	799.39	0.01558185		1329.38	0.01246805		1859.39	0.0034912	0	2389.38	0.00107025		2919.41	0.00764612		3449.4	0.00832239	0.00978406	3979.4	-0.00327496	0	
269.59	0.05712376	0.04588915	799.59	0.01676449		1329.58	0.01283453		1859.59	0.00260333	0	2389.58	0.00082556		2919.61	0.00697958		3449.6	0.00907744	0.00978432	3979.6	-0.0041158	0	
269.79	0.0577686	0.04601435	799.79	0.01697171		1329.78	0.01257521		1859.79	0.00178476	0	2389.78	0.00111212		2919.81	0.00668301		3449.8	0.00852116	0.00978457	3979.8	-0.00465595	0	
269.99	0.05892941	0.04613951	799.99	0.016643		1329.98	0.01246686		1859.99	0.00030511	0	2389.98	0.0012712		2920.01	0.00613707		3450	0.01000249	0.00978482	3980	-0.00534634	0	
270.19	0.05856628	0.04626464	800.19	0.01680276		1330.18	0.01228288		1860.19	-0.00098543	0	2390.18	0.00168763		2920.21	0.0064283		3450.2	0.00993066	0.00978507	3980.2	-0.00620924	0	
270.39	0.05863963	0.04638973	800.39	0.01732485		1330.38	0.01244146		1860.39	-0.00216467	0	2390.38	0.00184707		2920.41	0.00605605		3450.4	0.0102455	0.0097853	3980.4	-0.00712506	0	
270.59	0.05889826	0.04651478	800.59	0.01696288		1330.58	0.01263067		1860.59	-0.00282163	0	2390.58	0.00217675		2920.61	0.00538692		3450.6	0.00996115	0.00978554	3980.6	-0.00818133	0	
270.79	0.05966291	0.0466398	800.79	0.01786514		1330.78	0.01271138		1860.79	-0.00309502	0	2390.78	0.00277714		2920.81	0.00521947		3450.8	0.00998558	0.00978577	3980.8	-0.00820774	0	
270.99	0.05968261	0.04676478	800.99	0.01761204		1330.98	0.01399667		1860.99	-0.00296428	0	2390.98	0.00303404		2921.01	0.00526691		3451	0.01005284	0.00978599	3981	-0.00745922	0	
271.19	0.05863724	0.04688972	801.19	0.01726237		1331.18	0.01495062		1861.19	-0.00267612	0	2391.18	0.00313123		2921.21	0.00526872		3451.2	0.00985676	0.00978622	3981.2	-0.0077703	0	
271.39	0.05809605	0.04701462	801.39	0.01651933		1331.38	0.01400385		1861.39	-0.00259778	0	2391.38	0.00227908		2921.41	0.00524537		3451.4	0.00882284	0.00978643	3981.4	-0.00756515	0	
271.59	0.05672695	0.04713949	801.59	0.01646216		1331.58	0.0134885		1861.59	-0.00263921	0	2391.58	0.00255557		2921.61	0.00681839		3451.6	0.00928061	0.00978665	3981.6	-0.00721196	0	
271.79	0.05601712	0.04726432	801.79	0.01530402		1331.78	0.01339219		1861.79	-0.00155218	0	2391.78	0.00249094		2921.81	0.00732508		3451.8	0.00974963	0.00978686	3981.8	-0.00726603	0	
271.99	0.05570653	0.04738912	801.99	0.01530456		1331.98	0.01323664		1861.99	-0.00167055	0	2391.98	0.0029953		2922.01	0.00793645		3452	0.01025265	0.00978706	3982	-0.00785683	0	
272.19	0.05609045	0.04751388	802.19	0.01466641		1332.18	0.01242577		1862.19	-0.0013239	0	2392.18	0.00300179		2922.21	0.00848093		3452.2	0.01054532	0.00978726	3982.2	-0.00711175	0	
272.39	0.05645805	0.0476386	802.39	0.01431126		1332.38	0.01258524		1862.39	-0.00216112	0	2392.38	0.00314764		2922.41	0.00843475		3452.4	0.0103322	0.00978746	3982.4	-0.00709033	0	
272.59	0.05631784	0.04776329	802.59	0.01328646		1332.58	0.01227398		1862.59	-0.00097834	0	2392.58	0.0036829		2922.61	0.00821031		3452.6	0.00998831	0.00978765	3982.6	-0.00670175	0	
272.79	0.05615735	0.04788793	802.79	0.01287787		1332.78	0.01351727		1862.79	-0.00041389	0	2392.78	0.00352038		2922.81	0.00828095		3452.8	0.0104336	0.00978784	3982.8	-0.00569747	0	
272.99	0.05583856	0.04801254	802.99	0.01314942		1332.98	0.01348729		1862.99	-0.00034938	0	2392.98	0.00364383		2923.01	0.00825334		3453	0.01051975	0.00978803	3983	-0.00577339	0	
273.19	0.05591386	0.04813712	803.19	0.01361275		1333.18	0.01453121		1863.19	-0.00057577	0	2393.18	0.00346031		2923.21	0.0080763		3453.2	0.01051695	0.00978821	3983.2	-0.00449694	0	
273.39	0.05692747	0.04826166	803.39	0.01361712		1333.38	0.01543384		1863.39	-0.00055763	0	2393.38	0.0029966		2923.41	0.00823575		3453.4	0.01056658	0.00978839	3983.4	-0.00384077	0	
273.59	0.05848594	0.04838616	803.59	0.01383303		1333.58	0.01575557		1863.59	-0.00130949	0	2393.58	0.00331088		2923.61	0.00784243		3453.6	0.00955074	0.00978857	3983.6	-0.00343544	0	
273.79	0.05939897	0.04851062	803.79	0.01304232		1333.78	0.01591747		1863.79	-0.00127511	0	2393.78	0.00333286		2923.81	0.0085054		3453.8	0.00863868	0.00978874	3983.8	-0.00400215	0	
273.99	0.06025444	0.04863505	803.99	0.01272997		1333.98	0.01551546		1863.99	-0.00129196	0	2393.98	0.00385883		2924.01	0.00818487		3454	0.00985654	0.00978891	3984	-0.00441974	0	
274.19	0.06045474	0.04875944	804.19	0.01337829		1334.18	0.01519438		1864.19	-0.00141976	0	2394.18	0.00328223		2924.21	0.00830668		3454.2	0.00935713	0.00978908	3984.2	-0.00406751	0	
274.39	0.06063581	0.0488838	804.39	0.01331875		1334.38	0.0152166		1864.39	-0.00185101	0	2394.38	0.00329256		2924.41	0.00829965		3454.4	0.00950785	0.00978924	3984.4	-0.00479874	0	
274.59	0.06044084	0.04900812	804.59	0.013955		1334.58	0.01467313		1864.59	-0.00149702	0	2394.58	0.00359103		2924.61	0.00752923		3454.6	0.00965559	0.0097894	3984.6	-0.00443981	0	
274.79	0.06003223	0.0491324	804.79	0.01395285		1334.78	0.0144336		1864.79	-0.00143139	0	2394.78	0.00409		2924.81	0.00725449		3454.8	0.00947559	0.00978956	3984.8	-0.00336221	0	
274.99	0.05981115	0.04925664	804.99	0.01323671		1334.98	0.01482695		1864.99	-0.00159612	0	2394.98	0.00336769		2925.01	0.00675228		3455	0.00937532	0.00978972	3985	-0.00329213	0	
275.19	0.05891831	0.04938085	805.19	0.01365337		1335.18	0.01426857		1865.19	-0.00085883	0	2395.18	0.00359461		2925.21	0.00655446		3455.2	0.00932655	0.00978987	3985.2	-0.00346781	0	
275.39	0.05897082	0.04950502	805.39	0.01401293		1335.38	0.01399807		1865.39	0.00014158	0	2395.38	0.003435		2925.41	0.00650026		3455.4	0.0089211	0.00979002	3985.4	-0.00309784	0	
275.59	0.05781527	0.04962916	805.59	0.0143145		1335.58	0.0144287		1865.59	0.00028209	0	2395.58	0.00407401		2925.61	0.00660177		3455.6	0.00956373	0.00979016	3985.6	-0.00308246	0	
275.79	0.05749745	0.04975325	805.79	0.0144581		1335.78	0.01410401		1865.79	0.00012616	0	2395.78	0.00369093		2925.81	0.00647193		3455.8	0.00980562	0.0097903	3985.8	-0.00354216	0	
275.99	0.05713632	0.04987732	805.99	0.0146005		1335.98	0.01437027		1865.99	-0.00064256	0	2395.98	0.00414816		2926.01	0.00698557		3456	0.0097994	0.00979045	3986	-0.00416687	0	
276.19	0.05779525	0.05000134	806.19	0.01452479		1336.18	0.0142801		1866.19	-0.00107788	0	2396.18	0.00372998		2926.21	0.00774048		3456.2	0.00964426	0.00979058	3986.2	-0.00406659	0	
276.39	0.05746425	0.05012533	806.39	0.0156799		1336.38	0.01448167		1866.39	-0.00130753	0	2396.38	0.00391126		2926.41	0.00791869		3456.4	0.01001989	0.00979072	3986.4	-0.00452331	0	
276.59	0.057954	0.05024928	806.59	0.01610063		1336.58	0.01466142		1866.59	-0.00051154	0	2396.58	0.00360259		2926.61	0.00849705		3456.6	0.00991188	0.00979085	3986.6	-0.00467971	0	
276.79	0.05856172	0.0503732	806.79	0.01632917		1336.78	0.01539191		1866.79	-0.00019543	0	2396.78	0.00308201		2926.81	0.00920693		3456.8	0.00974804	0.00979098	3986.8	-0.00493955	0	
276.99	0.05864021	0.05049708	806.99	0.01655689		1336.98	0.0153912		1866.99	-0.00069509	0	2396.98	0.0032093		2927.01	0.00920165		3457	0.0096439	0.00979111	3987	-0.00537027	0	
277.19	0.05990773	0.05062092	807.19	0.01656376		1337.18	0.01531084		1867.19	-0.00153291	0	2397.18	0.002821		2927.21	0.01040585		3457.2	0.0101227	0.00979123	3987.2	-0.00575403	0	
277.39	0.06053176	0.05074473	807.39	0.01650576		1337.38	0.01539347		1867.39	-0.00119992	0	2397.38	0.00223576		2927.41	0.01012886		3457.4	0.00977419	0.00979136	3987.4	-0.00663223	0	
277.59	0.06158502	0.0508685	807.59	0.01667005		1337.58	0.01527579		1867.59	-0.00115567	0	2397.58	0.00190866		2927.61	0.00958558		3457.6	0.00945606	0.00979148	3987.6	-0.00782326	0	
277.79	0.06129589	0.05099223	807.79	0.01693177		1337.78	0.01532882		1867.79	-0.00106281	0	2397.78	0.00099669		2927.81	0.00926854		3457.8	0.00918089	0.0097916	3987.8	-0.00829718	0	
277.99	0.06166663	0.05111593	807.99	0.01728224		1337.98	0.01508379		1867.99	-0.00099862	0	2397.98	0.00106159		2928.01	0.00879403		3458	0.00940727	0.00979171	3988	-0.00745697	0	
278.19	0.06181908	0.05123959	808.19	0.01748764		1338.18	0.01500751		1868.19	-0.00165163	0	2398.18	0.000137		2928.21	0.00830459		3458.2	0.00953447	0.00979183	3988.2	-0.00736572	0	
278.39	0.06191571	0.05136321	808.39	0.01753039		1338.38	0.01495849		1868.39	-0.00115518	0	2398.38	0.00073538		2928.41	0.00798773		3458.4	0.00970673	0.00979194	3988.4	-0.00772852	0	
278.59	0.06166292	0.0514868	808.59	0.01785128		1338.58	0.01414434		1868.59	-0.0006724	0	2398.58	0.00117147		2928.61	0.00724388		3458.6	0.01060518	0.00979205	3988.6	-0.00713901	0	
278.79	0.06177868	0.05161035	808.79	0.01732599		1338.78	0.01475798		1868.79	-0.00041626	0	2398.78	0.00233971		2928.81	0.00670102		3458.8	0.0104218	0.00979216	3988.8	-0.00684609	0	
278.99	0.06162654	0.05173386	808.99	0.01726528		1338.98	0.01532461		1868.99	0.00028768	0	2398.98	0.00168331		2929.01	0.00677867		3459	0.01030372	0.00979226	3989	-0.00684182	0	
279.19	0.06147089	0.05185734	809.19	0.01662559		1339.18	0.01516807		1869.19	0.00123863	0	2399.18	0.00211843		2929.21	0.0070663		3459.2	0.01079011	0.00979237	3989.2	-0.00567798	0	
279.39	0.06113311	0.05198078	809.39	0.01679374		1339.38	0.01622326		1869.39	0.00183864	0	2399.38	0.00194566		2929.41	0.00664628		3459.4	0.010617	0.00979247	3989.4	-0.00540911	0	
279.59	0.06050022	0.05210419	809.59	0.01676633		1339.58	0.01681512		1869.59	0.00158669	0	2399.58	0.00184622		2929.61	0.00691497		3459.6	0.01130817	0.00979257	3989.6	-0.00568978	0	
279.79	0.06055323	0.05222756	809.79	0.01638918		1339.78	0.01685104		1869.79	0.00143435	0	2399.78	0.00174089		2929.81	0.00703369		3459.8	0.01205163	0.00979267	3989.8	-0.00541374	0	
279.99	0.06114112	0.05235089	809.99	0.01642943		1339.98	0.01693597		1869.99	0.00101255	0	2399.98	0.00160844		2930.01	0.00702895		3460	0.01210636	0.00979276	3990	-0.00547264	0	
280.19	0.0620309	0.05247419	810.19	0.01642568		1340.18	0.01686495		1870.19	0.0008437	0	2400.18	0.00089804		2930.21	0.00780942		3460.2	0.01206113	0.00979286	3990.2	-0.00574854	0	
280.39	0.06229338	0.05259745	810.39	0.0165224		1340.38	0.01631448		1870.39	0.00064003	0	2400.38	0.00134039		2930.41	0.00766569		3460.4	0.01182489	0.00979295	3990.4	-0.00549904	0	
280.59	0.06305708	0.05272067	810.59	0.01576632		1340.58	0.01512694		1870.59	-0.00018525	0	2400.58	0.00142479		2930.61	0.00752297		3460.6	0.01203032	0.00979304	3990.6	-0.0053251	0	
280.79	0.06332671	0.05284386	810.79	0.01505016		1340.78	0.01462775		1870.79	-0.000717	0	2400.78	0.00201736		2930.81	0.00736181		3460.8	0.01179115	0.00979313	3990.8	-0.0059643	0	
280.99	0.06316227	0.05296701	810.99	0.01467234		1340.98	0.01411885		1870.99	-0.00176665	0	2400.98	0.00204451		2931.01	0.00775649		3461	0.01138923	0.00979322	3991	-0.00611687	0	
281.19	0.06415935	0.05309012	811.19	0.01414405		1341.18	0.01439773		1871.19	-0.00296557	0	2401.18	0.00230799		2931.21	0.00829725		3461.2	0.01135515	0.0097933	3991.2	-0.00670369	0	
281.39	0.06352531	0.0532132	811.39	0.01426626		1341.38	0.01444414		1871.39	-0.00371504	0	2401.38	0.0019758		2931.41	0.00665665		3461.4	0.0106417	0.00979339	3991.4	-0.00619094	0	
281.59	0.06343696	0.05333624	811.59	0.01340858		1341.58	0.01499576		1871.59	-0.00462108	0	2401.58	0.00256337		2931.61	0.0057442		3461.6	0.01006755	0.00979347	3991.6	-0.0062932	0	
281.79	0.06305785	0.05345925	811.79	0.01320624		1341.78	0.01517217		1871.79	-0.00624904	0	2401.78	0.00263352		2931.81	0.00578135		3461.8	0.00883281	0.00979355	3991.8	-0.00515777	0	
281.99	0.06364204	0.05358222	811.99	0.01350718		1341.98	0.01535389		1871.99	-0.00625238	0	2401.98	0.00261081		2932.01	0.00602636		3462	0.00876914	0.00979363	3992	-0.00515443	0	
282.19	0.06312033	0.05370515	812.19	0.01361735		1342.18	0.01629592		1872.19	-0.00672002	0	2402.18	0.00312293		2932.21	0.00611523		3462.2	0.00940247	0.00979371	3992.2	-0.00552018	0	
282.39	0.06329008	0.05382805	812.39	0.01376305		1342.38	0.01655304		1872.39	-0.00542349	0	2402.38	0.00340434		2932.41	0.00609621		3462.4	0.00995531	0.00979379	3992.4	-0.00585995	0	
282.59	0.0627882	0.05395091	812.59	0.01376636		1342.58	0.01681523		1872.59	-0.00535951	0	2402.58	0.0035723		2932.61	0.00585026		3462.6	0.00996882	0.00979386	3992.6	-0.00530068	0	
282.79	0.06324929	0.05407374	812.79	0.01443608		1342.78	0.01756508		1872.79	-0.00498986	0	2402.78	0.00394581		2932.81	0.00607475		3462.8	0.00928896	0.00979394	3992.8	-0.00465475	0	
282.99	0.06295271	0.05419652	812.99	0.01539227		1342.98	0.01790834		1872.99	-0.00440064	0	2402.98	0.00316389		2933.01	0.00677376		3463	0.00942264	0.00979401	3993	-0.00421594	0	
283.19	0.06350671	0.05431928	813.19	0.01523131		1343.18	0.01777095		1873.19	-0.00297433	0	2403.18	0.00337844		2933.21	0.00675339		3463.2	0.01080101	0.00979408	3993.2	-0.00409554	0	
283.39	0.06341384	0.05444199	813.39	0.01609365		1343.38	0.01822024		1873.39	-0.00281471	0	2403.38	0.00311866		2933.41	0.00639458		3463.4	0.01032747	0.00979415	3993.4	-0.00514412	0	
283.59	0.06383003	0.05456467	813.59	0.01703413		1343.58	0.01868807		1873.59	-0.00191749	0	2403.58	0.00348648		2933.61	0.0062951		3463.6	0.01055517	0.00979422	3993.6	-0.00533488	0	
283.79	0.06442548	0.05468732	813.79	0.01743671		1343.78	0.01907091		1873.79	-0.00087111	0	2403.78	0.00317905		2933.81	0.00652786		3463.8	0.01001839	0.00979428	3993.8	-0.00515389	0	
283.99	0.06473926	0.05480993	813.99	0.01783597		1343.98	0.01839872		1873.99	-0.00115097	0	2403.98	0.0020657		2934.01	0.00663942		3464	0.00940038	0.00979435	3994	-0.0054131	0	
284.19	0.06456448	0.0549325	814.19	0.01719469		1344.18	0.01762915		1874.19	-0.00064355	0	2404.18	0.00160082		2934.21	0.0058044		3464.2	0.00958115	0.00979441	3994.2	-0.00604314	0	
284.39	0.06477622	0.05505503	814.39	0.01715861		1344.38	0.01758667		1874.39	-0.00062763	0	2404.38	0.0018051		2934.41	0.00594587		3464.4	0.00893388	0.00979448	3994.4	-0.00545209	0	
284.59	0.06432999	0.05517753	814.59	0.01746663		1344.58	0.01739411		1874.59	-0.00070414	0	2404.58	0.00209936		2934.61	0.00603741		3464.6	0.00938518	0.00979454	3994.6	-0.00501771	0	
284.79	0.06366025	0.0553	814.79	0.01787532		1344.78	0.01716486		1874.79	-0.0009203	0	2404.78	0.00252502		2934.81	0.0061332		3464.8	0.00958804	0.0097946	3994.8	-0.00558805	0	
284.99	0.06377677	0.05542242	814.99	0.01846027		1344.98	0.01784122		1874.99	-0.0015686	0	2404.98	0.00273667		2935.01	0.00622531		3465	0.01005353	0.00979466	3995	-0.00507557	0	
285.19	0.06416715	0.05554481	815.19	0.01775697		1345.18	0.0177765		1875.19	-0.00207576	0	2405.18	0.00333265		2935.21	0.00665716		3465.2	0.01030704	0.00979472	3995.2	-0.00511595	0	
285.39	0.06404933	0.05566717	815.39	0.01733837		1345.38	0.01698639		1875.39	-0.00191462	0	2405.38	0.00298209		2935.41	0.00625875		3465.4	0.01008974	0.00979478	3995.4	-0.00472167	0	
285.59	0.06359374	0.05578949	815.59	0.01665755		1345.58	0.01692413		1875.59	-0.0021431	0	2405.58	0.00397066		2935.61	0.0060708		3465.6	0.0097554	0.00979483	3995.6	-0.00515009	0	
285.79	0.06307093	0.05591177	815.79	0.01592718		1345.78	0.01633933		1875.79	-0.00270947	0	2405.78	0.00319558		2935.81	0.00596582		3465.8	0.00882503	0.00979489	3995.8	-0.00504228	0	
285.99	0.06256443	0.05603402	815.99	0.01573551		1345.98	0.01662981		1875.99	-0.00198113	0	2405.98	0.0026223		2936.01	0.00594919		3466	0.00936949	0.00979494	3996	-0.0057225	0	
286.19	0.06217322	0.05615623	816.19	0.01569971		1346.18	0.01713814		1876.19	-0.00221306	0	2406.18	0.00276853		2936.21	0.00609674		3466.2	0.00990251	0.009795	3996.2	-0.00578278	0	
286.39	0.0626016	0.05627841	816.39	0.0155025		1346.38	0.01723083		1876.39	-0.00145644	0	2406.38	0.00306496		2936.41	0.00533158		3466.4	0.00971127	0.00979505	3996.4	-0.00602759	0	
286.59	0.06260855	0.05640054	816.59	0.01547872		1346.58	0.01765508		1876.59	-0.00177676	0	2406.58	0.00295579		2936.61	0.00589088		3466.6	0.00924862	0.0097951	3996.6	-0.00478107	0	
286.79	0.06245593	0.05652265	816.79	0.01605332		1346.78	0.01773093		1876.79	-0.00110593	0	2406.78	0.00360033		2936.81	0.00614491		3466.8	0.00982283	0.00979515	3996.8	-0.00479258	0	
286.99	0.06272393	0.05664471	816.99	0.01571083		1346.98	0.01814262		1876.99	-0.00079313	0	2406.98	0.00442277		2937.01	0.00627713		3467	0.01098696	0.0097952	3997	-0.00531891	0	
287.19	0.063693	0.05676675	817.19	0.01471663		1347.18	0.01752649		1877.19	-0.00079712	0	2407.18	0.00474025		2937.21	0.00712605		3467.2	0.01131074	0.00979525	3997.2	-0.00598503	0	
287.39	0.06484494	0.05688874	817.39	0.01511286		1347.38	0.01772033		1877.39	-0.00109794	0	2407.38	0.00519356		2937.41	0.00768638		3467.4	0.00995912	0.0097953	3997.4	-0.00636892	0	
287.59	0.06552323	0.0570107	817.59	0.01449905		1347.58	0.01760978		1877.59	-0.00120222	0	2407.58	0.00489871		2937.61	0.00884912		3467.6	0.0103494	0.00979535	3997.6	-0.00688511	0	
287.79	0.06560175	0.05713262	817.79	0.01475144		1347.78	0.01764466		1877.79	-0.00178142	0	2407.78	0.00493135		2937.81	0.01018205		3467.8	0.00917663	0.00979539	3997.8	-0.00721363	0	
287.99	0.06606783	0.05725451	817.99	0.01428974		1347.98	0.01700395		1877.99	-0.00273237	0	2407.98	0.00411126		2938.01	0.01003423		3468	0.00990936	0.00979544	3998	-0.00756164	0	
288.19	0.06668237	0.05737636	818.19	0.01413123		1348.18	0.01637556		1878.19	-0.00275818	0	2408.18	0.00375508		2938.21	0.00934663		3468.2	0.01002158	0.00979548	3998.2	-0.00739972	0	
288.39	0.06705502	0.05749818	818.39	0.01433064		1348.38	0.0171058		1878.39	-0.00281124	0	2408.38	0.00358254		2938.41	0.01004864		3468.4	0.00981487	0.00979552	3998.4	-0.00728056	0	
288.59	0.06716713	0.05761996	818.59	0.01555383		1348.58	0.01674067		1878.59	-0.00326801	0	2408.58	0.00428362		2938.61	0.00968522		3468.6	0.00997435	0.00979557	3998.6	-0.00739176	0	
288.79	0.06831233	0.0577417	818.79	0.01687612		1348.78	0.01678601		1878.79	-0.00398296	0	2408.78	0.00392705		2938.81	0.00920535		3468.8	0.01070894	0.00979561	3998.8	-0.00720594	0	
288.99	0.06893791	0.05786341	818.99	0.01726892		1348.98	0.01745284		1878.99	-0.00475536	0	2408.98	0.00420432		2939.01	0.00984386		3469	0.01031678	0.00979565	3999	-0.00640891	0	
289.19	0.06932601	0.05798508	819.19	0.01670607		1349.18	0.01619763		1879.19	-0.00558536	0	2409.18	0.00389311		2939.21	0.00977524		3469.2	0.01018421	0.00979569	3999.2	-0.00660578	0	
289.39	0.06925872	0.05810672	819.39	0.01667478		1349.38	0.01602741		1879.39	-0.00588015	0	2409.38	0.00348255		2939.41	0.00875673		3469.4	0.00946745	0.00979573	3999.4	-0.00600739	0	
289.59	0.06853989	0.05822832	819.59	0.01597204		1349.58	0.01588203		1879.59	-0.00612896	0	2409.58	0.00351889		2939.61	0.00830577		3469.6	0.00862641	0.00979577	3999.6	-0.00631436	0	
289.79	0.06759329	0.05834988	819.79	0.01539548		1349.78	0.01623422		1879.79	-0.00685567	0	2409.78	0.00265633		2939.81	0.00807743		3469.8	0.00814585	0.00979581	3999.8	-0.00687692	0	
289.99	0.0685066	0.05847141	819.99	0.01543378		1349.98	0.01700055		1879.99	-0.00652088	0	2409.98	0.00248491		2940.01	0.00788198		3470	0.00799978	0.00979584	4000	-0.00634573	0	
290.19	0.06931169	0.0585929	820.19	0.01553634		1350.18	0.01699178		1880.19	-0.00620825	0	2410.18	0.00225306		2940.21	0.00696709		3470.2	0.00803451	0.00979588	4000.2	-0.00581944	0	
290.39	0.06956462	0.05871436	820.39	0.01552037		1350.38	0.0171773		1880.39	-0.00545534	0	2410.38	0.00339662		2940.41	0.00573833		3470.4	0.00809889	0.00979592	4000.4	-0.00534056	0	
290.59	0.06871684	0.05883578	820.59	0.01553883		1350.58	0.01695735		1880.59	-0.00544572	0	2410.58	0.00349286		2940.61	0.00627837		3470.6	0.00772559	0.00979595	4000.6	-0.00470861	0	
290.79	0.06880691	0.05895717	820.79	0.01568696		1350.78	0.01721781		1880.79	-0.00467728	0	2410.78	0.00416911		2940.81	0.00554343		3470.8	0.00864075	0.00979599	4000.8	-0.00462966	0	
290.99	0.06975431	0.05907852	820.99	0.01562521		1350.98	0.01724468		1880.99	-0.00520531	0	2410.98	0.0040031		2941.01	0.00520856		3471	0.0088592	0.00979602	4001	-0.00453557	0	
291.19	0.07087743	0.05919983	821.19	0.01496112		1351.18	0.01676654		1881.19	-0.00504752	0	2411.18	0.00433071		2941.21	0.00509479		3471.2	0.00827174	0.00979605	4001.2	-0.0045281	0	
291.39	0.07094348	0.05932111	821.39	0.01492699		1351.38	0.01721841		1881.39	-0.0042961	0	2411.38	0.00390751		2941.41	0.00562582		3471.4	0.00796411	0.00979609	4001.4	-0.00447914	0	
291.59	0.07046685	0.05944235	821.59	0.01449013		1351.58	0.01705406		1881.59	-0.00432215	0	2411.58	0.00393953		2941.61	0.00618387		3471.6	0.00831103	0.00979612	4001.6	-0.00451216	0	
291.79	0.07060821	0.05956356	821.79	0.01488782		1351.78	0.01740215		1881.79	-0.00401141	0	2411.78	0.00427447		2941.81	0.00573209		3471.8	0.00772077	0.00979615	4001.8	-0.0038427	0	
291.99	0.07170441	0.05968473	821.99	0.0145781		1351.98	0.01769129		1881.99	-0.00355461	0	2411.98	0.00338616		2942.01	0.00454959		3472	0.00875889	0.00979618	4002	-0.00375703	0	
292.19	0.07099615	0.05980586	822.19	0.01514472		1352.18	0.01762553		1882.19	-0.00391064	0	2412.18	0.00350295		2942.21	0.00443695		3472.2	0.00780725	0.00979621	4002.2	-0.00388981	0	
292.39	0.07066145	0.05992696	822.39	0.01450333		1352.38	0.01728701		1882.39	-0.00333485	0	2412.38	0.00320314		2942.41	0.0054038		3472.4	0.00779477	0.00979624	4002.4	-0.00387468	0	
292.59	0.07041509	0.06004803	822.59	0.01502766		1352.58	0.01712476		1882.59	-0.00355875	0	2412.58	0.00313339		2942.61	0.00580587		3472.6	0.00719479	0.00979627	4002.6	-0.00385932	0	
292.79	0.07045452	0.06016906	822.79	0.01509577		1352.78	0.0171689		1882.79	-0.0033227	0	2412.78	0.00253686		2942.81	0.00610161		3472.8	0.00824352	0.0097963	4002.8	-0.00397295	0	
292.99	0.07015958	0.06029005	822.99	0.01461246		1352.98	0.01640973		1882.99	-0.00342687	0	2412.98	0.00193769		2943.01	0.00702885		3473	0.00837925	0.00979633	4003	-0.00415573	0	
293.19	0.07011733	0.06041101	823.19	0.01471075		1353.18	0.01599858		1883.19	-0.00299873	0	2413.18	0.0018902		2943.21	0.00713422		3473.2	0.00875242	0.00979635	4003.2	-0.00477094	0	
293.39	0.07004691	0.06053193	823.39	0.01485056		1353.38	0.01645796		1883.39	-0.00250373	0	2413.38	0.00177949		2943.41	0.00774002		3473.4	0.00851024	0.00979638	4003.4	-0.00474037	0	
293.59	0.06986578	0.06065281	823.59	0.0146096		1353.58	0.0163001		1883.59	-0.00122214	0	2413.58	0.00200608		2943.61	0.00881089		3473.6	0.00833661	0.00979641	4003.6	-0.0055074	0	
293.79	0.07013518	0.06077366	823.79	0.01511977		1353.78	0.01587574		1883.79	-0.00116835	0	2413.78	0.00170664		2943.81	0.00894974		3473.8	0.0086979	0.00979643	4003.8	-0.00556236	0	
293.99	0.07076578	0.06089448	823.99	0.01585041		1353.98	0.01537127		1883.99	-0.00056965	0	2413.98	0.00151743		2944.01	0.00917981		3474	0.0085949	0.00979646	4004	-0.00453116	0	
294.19	0.07057965	0.06101526	824.19	0.01673054		1354.18	0.01450928		1884.19	-0.00028537	0	2414.18	0.00156325		2944.21	0.00887238		3474.2	0.00905616	0.00979648	4004.2	-0.00462511	0	
294.39	0.07041944	0.061136	824.39	0.01701648		1354.38	0.01471961		1884.39	-0.00001506	0	2414.38	0.00246293		2944.41	0.0092292		3474.4	0.00892462	0.00979651	4004.4	-0.00488288	0	
294.59	0.07058444	0.06125671	824.59	0.01730052		1354.58	0.01467813		1884.59	-0.00108293	0	2414.58	0.00192476		2944.61	0.00975765		3474.6	0.00849913	0.00979653	4004.6	-0.00526131	0	
294.79	0.07040399	0.06137738	824.79	0.01760073		1354.78	0.01536257		1884.79	-0.00090717	0	2414.78	0.00250216		2944.81	0.00894148		3474.8	0.00890439	0.00979656	4004.8	-0.00499352	0	
294.99	0.07085649	0.06149802	824.99	0.01699572		1354.98	0.01570385		1884.99	-0.00123675	0	2414.98	0.00294583		2945.01	0.0087936		3475	0.00882487	0.00979658	4005	-0.00509069	0	
295.19	0.07150631	0.06161862	825.19	0.01582661		1355.18	0.01670522		1885.19	-0.00079657	0	2415.18	0.00432974		2945.21	0.00908073		3475.2	0.0082325	0.0097966	4005.2	-0.00583163	0	
295.39	0.07088938	0.06173918	825.39	0.01566529		1355.38	0.01793336		1885.39	-0.00066042	0	2415.38	0.00435531		2945.41	0.0095148		3475.4	0.00851713	0.00979663	4005.4	-0.00562215	0	
295.59	0.07102588	0.06185971	825.59	0.01532786		1355.58	0.01792488		1885.59	-0.00092077	0	2415.58	0.00452961		2945.61	0.00839819		3475.6	0.0091518	0.00979665	4005.6	-0.00573539	0	
295.79	0.07098708	0.06198021	825.79	0.014649		1355.78	0.01801395		1885.79	-0.00083372	0	2415.78	0.00454339		2945.81	0.00787071		3475.8	0.00921177	0.00979667	4005.8	-0.00516627	0	
295.99	0.07114842	0.06210066	825.99	0.01460387		1355.98	0.01893713		1885.99	-0.00105872	0	2415.98	0.00461599		2946.01	0.00810605		3476	0.00878014	0.00979669	4006	-0.00588957	0	
296.19	0.07094429	0.06222109	826.19	0.01404083		1356.18	0.01910495		1886.19	-0.00174059	0	2416.18	0.0055786		2946.21	0.0088416		3476.2	0.00814031	0.00979671	4006.2	-0.00577623	0	
296.39	0.07063833	0.06234148	826.39	0.01346552		1356.38	0.01834519		1886.39	-0.00189377	0	2416.38	0.00526654		2946.41	0.00875428		3476.4	0.00860462	0.00979673	4006.4	-0.00583657	0	
296.59	0.07066152	0.06246183	826.59	0.01324589		1356.58	0.01860565		1886.59	-0.0016195	0	2416.58	0.005045		2946.61	0.00796407		3476.6	0.00855822	0.00979675	4006.6	-0.00652921	0	
296.79	0.07160121	0.06258215	826.79	0.01276258		1356.78	0.01820392		1886.79	-0.0022875	0	2416.78	0.00517799		2946.81	0.0081752		3476.8	0.00975821	0.00979677	4006.8	-0.00644095	0	
296.99	0.07199078	0.06270243	826.99	0.01321976		1356.98	0.01830308		1886.99	-0.00232635	0	2416.98	0.00558388		2947.01	0.0081188		3477	0.01068361	0.00979679	4007	-0.00679107	0	
297.19	0.07174777	0.06282267	827.19	0.01394246		1357.18	0.0189712		1887.19	-0.00210587	0	2417.18	0.00603985		2947.21	0.00794587		3477.2	0.01113218	0.00979681	4007.2	-0.00686835	0	
297.39	0.07170049	0.06294288	827.39	0.01455212		1357.38	0.01927265		1887.39	-0.0016054	0	2417.38	0.00576054		2947.41	0.00853087		3477.4	0.01103628	0.00979683	4007.4	-0.00649064	0	
297.59	0.07161609	0.06306306	827.59	0.01548134		1357.58	0.01983363		1887.59	-0.00132599	0	2417.58	0.00562194		2947.61	0.00902706		3477.6	0.01098654	0.00979685	4007.6	-0.0059209	0	
297.79	0.07207364	0.0631832	827.79	0.01629749		1357.78	0.01878431		1887.79	-0.00157376	0	2417.78	0.00452547		2947.81	0.00888471		3477.8	0.01163295	0.00979686	4007.8	-0.00525499	0	
297.99	0.07200217	0.0633033	827.99	0.01687266		1357.98	0.01869166		1887.99	-0.00239453	0	2417.98	0.00412654		2948.01	0.00830156		3478	0.01213327	0.00979688	4008	-0.00453956	0	
298.19	0.07315947	0.06342337	828.19	0.01723938		1358.18	0.01834761		1888.19	-0.00210339	0	2418.18	0.00461548		2948.21	0.00811567		3478.2	0.01205603	0.0097969	4008.2	-0.00443434	0	
298.39	0.0737698	0.06354341	828.39	0.01688293		1358.38	0.01847061		1888.39	-0.00256626	0	2418.38	0.00480421		2948.41	0.00843986		3478.4	0.01137134	0.00979692	4008.4	-0.00419044	0	
298.59	0.07451838	0.0636634	828.59	0.01716362		1358.58	0.01754557		1888.59	-0.00295812	0	2418.58	0.00424486		2948.61	0.00810519		3478.6	0.01159366	0.00979693	4008.6	-0.00440021	0	
298.79	0.07423981	0.06378337	828.79	0.0175027		1358.78	0.01749649		1888.79	-0.00224709	0	2418.78	0.0041798		2948.81	0.00833817		3478.8	0.01157749	0.00979695	4008.8	-0.00373041	0	
298.99	0.0743734	0.06390329	828.99	0.01745387		1358.98	0.01755537		1888.99	-0.00149376	0	2418.98	0.00381754		2949.01	0.008421		3479	0.01135535	0.00979696	4009	-0.00361677	0	
299.19	0.07422712	0.06402319	829.19	0.01807768		1359.18	0.01727435		1889.19	-0.0012387	0	2419.18	0.00408888		2949.21	0.00815624		3479.2	0.01060677	0.00979698	4009.2	-0.00393442	0	
299.39	0.07400712	0.06414304	829.39	0.01813601		1359.38	0.01671053		1889.39	-0.00135034	0	2419.38	0.00283027		2949.41	0.00737266		3479.4	0.01027047	0.009797	4009.4	-0.00370975	0	
299.59	0.07443349	0.06426287	829.59	0.01757957		1359.58	0.01604435		1889.59	-0.00123017	0	2419.58	0.0015851		2949.61	0.00756544		3479.6	0.00997782	0.00979701	4009.6	-0.00408111	0	
299.79	0.07481061	0.06438265	829.79	0.0175754		1359.78	0.01690599		1889.79	-0.00065213	0	2419.78	0.00139421		2949.81	0.00738057		3479.8	0.00892962	0.00979702	4009.8	-0.00400643	0	
299.99	0.07558256	0.0645024	829.99	0.01827685		1359.98	0.01825699		1889.99	-0.00057762	0	2419.98	0.00146437		2950.01	0.00722231		3480	0.00730808	0.00979704	4010	-0.00427455	0	
300.19	0.07617686	0.06462212	830.19	0.01829934		1360.18	0.01790873		1890.19	-0.00061351	0	2420.18	0.00184659		2950.21	0.00639916		3480.2	0.00698306	0.00979705	4010.2	-0.00393138	0	
300.39	0.07566298	0.0647418	830.39	0.01847726		1360.38	0.01739212		1890.39	-0.00118808	0	2420.38	0.00165858		2950.41	0.00621334		3480.4	0.00721781	0.00979707	4010.4	-0.00416382	0	
300.59	0.07602617	0.06486144	830.59	0.01716605		1360.58	0.01709977		1890.59	-0.00116969	0	2420.58	0.00106125		2950.61	0.00717541		3480.6	0.00725866	0.00979708	4010.6	-0.00395685	0	
300.79	0.07576666	0.06498105	830.79	0.0173782		1360.78	0.01672723		1890.79	-0.00224907	0	2420.78	0.00190283		2950.81	0.00731188		3480.8	0.0080649	0.00979709	4010.8	-0.00417378	0	
300.99	0.07525023	0.06510063	830.99	0.01810661		1360.98	0.01730032		1890.99	-0.00272542	0	2420.98	0.00272365		2951.01	0.00763894		3481	0.00896592	0.00979711	4011	-0.00491503	0	
301.19	0.07454956	0.06522017	831.19	0.01793056		1361.18	0.01832626		1891.19	-0.00350278	0	2421.18	0.00233338		2951.21	0.00885596		3481.2	0.00926532	0.00979712	4011.2	-0.00501165	0	
301.39	0.07443561	0.06533967	831.39	0.01771836		1361.38	0.01913135		1891.39	-0.00423874	0	2421.38	0.00211626		2951.41	0.00952673		3481.4	0.00887012	0.00979713	4011.4	-0.0045671	0	
301.59	0.07518493	0.06545914	831.59	0.01794431		1361.58	0.02007474		1891.59	-0.00498941	0	2421.58	0.00255606		2951.61	0.01021358		3481.6	0.00955197	0.00979715	4011.6	-0.00469345	0	
301.79	0.0754669	0.06557857	831.79	0.01685917		1361.78	0.01878905		1891.79	-0.0048691	0	2421.78	0.0029001		2951.81	0.01015973		3481.8	0.01073143	0.00979716	4011.8	-0.00459369	0	
301.99	0.07573468	0.06569797	831.99	0.01656545		1361.98	0.01848341		1891.99	-0.00586687	0	2421.98	0.00371415		2952.01	0.00942106		3482	0.01167184	0.00979717	4012	-0.00471347	0	
302.19	0.07587232	0.06581734	832.19	0.01618474		1362.18	0.017957		1892.19	-0.00537359	0	2422.18	0.00480139		2952.21	0.00989279		3482.2	0.01108162	0.00979718	4012.2	-0.00474738	0	
302.39	0.07615223	0.06593666	832.39	0.01583455		1362.38	0.01757613		1892.39	-0.00581707	0	2422.38	0.00527728		2952.41	0.00979827		3482.4	0.0111771	0.00979719	4012.4	-0.00545272	0	
302.59	0.07580424	0.06605596	832.59	0.01598821		1362.58	0.01746547		1892.59	-0.00555697	0	2422.58	0.00519989		2952.61	0.00995857		3482.6	0.01193388	0.0097972	4012.6	-0.00630908	0	
302.79	0.07463708	0.06617522	832.79	0.01600507		1362.78	0.01795686		1892.79	-0.00496964	0	2422.78	0.00545991		2952.81	0.00982693		3482.8	0.01104917	0.00979722	4012.8	-0.00605789	0	
302.99	0.07347046	0.06629444	832.99	0.01592276		1362.98	0.01825735		1892.99	-0.00485769	0	2422.98	0.00606704		2953.01	0.00979713		3483	0.01092058	0.00979723	4013	-0.00631381	0	
303.19	0.07299877	0.06641363	833.19	0.0152997		1363.18	0.01847886		1893.19	-0.00476853	0	2423.18	0.0056342		2953.21	0.00938216		3483.2	0.01022991	0.00979724	4013.2	-0.00672707	0	
303.39	0.07276707	0.06653278	833.39	0.01471613		1363.38	0.01825651		1893.39	-0.00397564	0	2423.38	0.00440454		2953.41	0.00823121		3483.4	0.00938766	0.00979725	4013.4	-0.00684017	0	
303.59	0.07335191	0.0666519	833.59	0.0142112		1363.58	0.01850487		1893.59	-0.00321207	0	2423.58	0.00434491		2953.61	0.00779129		3483.6	0.00941063	0.00979726	4013.6	-0.00803131	0	
303.79	0.07343247	0.06677098	833.79	0.01485051		1363.78	0.01862114		1893.79	-0.00289231	0	2423.78	0.00370815		2953.81	0.0069443		3483.8	0.00863008	0.00979727	4013.8	-0.00778069	0	
303.99	0.07419273	0.06689003	833.99	0.01456041		1363.98	0.01864744		1893.99	-0.00209158	0	2423.98	0.00352025		2954.01	0.00734965		3484	0.00840094	0.00979728	4014	-0.00776358	0	
304.19	0.0748789	0.06700904	834.19	0.01405231		1364.18	0.01769751		1894.19	-0.00182627	0	2424.18	0.00292862		2954.21	0.00697596		3484.2	0.00887912	0.00979729	4014.2	-0.00816537	0	
304.39	0.0751746	0.06712801	834.39	0.01349855		1364.38	0.01673913		1894.39	-0.00197821	0	2424.38	0.00295966		2954.41	0.00732962		3484.4	0.0090521	0.0097973	4014.4	-0.00807717	0	
304.59	0.07528135	0.06724696	834.59	0.01240252		1364.58	0.01598979		1894.59	-0.002624	0	2424.58	0.00249706		2954.61	0.00834174		3484.6	0.00936128	0.00979731	4014.6	-0.0076403	0	
304.79	0.07557562	0.06736586	834.79	0.01250613		1364.78	0.01619734		1894.79	-0.00379131	0	2424.78	0.00301106		2954.81	0.00819323		3484.8	0.00990564	0.00979732	4014.8	-0.00731922	0	
304.99	0.07601103	0.06748474	834.99	0.01214338		1364.98	0.01714091		1894.99	-0.00439161	0	2424.98	0.00338669		2955.01	0.00952546		3485	0.01051421	0.00979733	4015	-0.00693937	0	
305.19	0.07670495	0.06760357	835.19	0.01218249		1365.18	0.01755125		1895.19	-0.00490221	0	2425.18	0.00252108		2955.21	0.01038371		3485.2	0.00981479	0.00979733	4015.2	-0.00652231	0	
305.39	0.0772688	0.06772237	835.39	0.01263069		1365.38	0.01674748		1895.39	-0.00526833	0	2425.38	0.00195956		2955.41	0.00989495		3485.4	0.00928116	0.00979734	4015.4	-0.0061951	0	
305.59	0.07856895	0.06784114	835.59	0.01268478		1365.58	0.01615892		1895.59	-0.00557981	0	2425.58	0.00239878		2955.61	0.01049891		3485.6	0.01023345	0.00979735	4015.6	-0.00614525	0	
305.79	0.07909969	0.06795987	835.79	0.01226896		1365.78	0.01430882		1895.79	-0.00608715	0	2425.78	0.00243368		2955.81	0.0105488		3485.8	0.01048041	0.00979736	4015.8	-0.00562347	0	
305.99	0.07944518	0.06807857	835.99	0.01240209		1365.98	0.01324595		1895.99	-0.00659548	0	2425.98	0.00219835		2956.01	0.01028123		3486	0.01030982	0.00979737	4016	-0.00600898	0	
306.19	0.07961314	0.06819723	836.19	0.01266181		1366.18	0.01243873		1896.19	-0.00686316	0	2426.18	0.00307769		2956.21	0.01090658		3486.2	0.00970556	0.00979738	4016.2	-0.00582691	0	
306.39	0.07991747	0.06831586	836.39	0.01377703		1366.38	0.01234735		1896.39	-0.00705875	0	2426.38	0.00422919		2956.41	0.01042015		3486.4	0.0101336	0.00979738	4016.4	-0.00651367	0	
306.59	0.07942018	0.06843445	836.59	0.01430702		1366.58	0.01336374		1896.59	-0.00710638	0	2426.58	0.00486536		2956.61	0.01135891		3486.6	0.01001378	0.00979739	4016.6	-0.00617583	0	
306.79	0.0788494	0.06855301	836.79	0.01477772		1366.78	0.01333241		1896.79	-0.00735881	0	2426.78	0.0060156		2956.81	0.0112083		3486.8	0.00975516	0.0097974	4016.8	-0.00553746	0	
306.99	0.0783267	0.06867153	836.99	0.01550659		1366.98	0.01353632		1896.99	-0.00747098	0	2426.98	0.00599981		2957.01	0.01116204		3487	0.00951971	0.00979741	4017	-0.00523438	0	
307.19	0.07731859	0.06879002	837.19	0.01625606		1367.18	0.01390451		1897.19	-0.00691835	0	2427.18	0.00585825		2957.21	0.0107715		3487.2	0.00927005	0.00979741	4017.2	-0.00436874	0	
307.39	0.07739011	0.06890847	837.39	0.0175848		1367.38	0.01334102		1897.39	-0.00696208	0	2427.38	0.00576421		2957.41	0.01061389		3487.4	0.00930467	0.00979742	4017.4	-0.00445795	0	
307.59	0.07732967	0.06902689	837.59	0.01778992		1367.58	0.01357255		1897.59	-0.00675448	0	2427.58	0.00615587		2957.61	0.01056593		3487.6	0.00969338	0.00979743	4017.6	-0.00547856	0	
307.79	0.07709731	0.06914527	837.79	0.01785957		1367.78	0.01429209		1897.79	-0.0072111	0	2427.78	0.00491593		2957.81	0.0105078		3487.8	0.00957127	0.00979744	4017.8	-0.00528561	0	
307.99	0.07770284	0.06926362	837.99	0.01786375		1367.98	0.01595934		1897.99	-0.00638436	0	2427.98	0.00539794		2958.01	0.0101687		3488	0.00996237	0.00979744	4018	-0.00568295	0	
308.19	0.07750448	0.06938193	838.19	0.01741697		1368.18	0.01639652		1898.19	-0.00644332	0	2428.18	0.00615888		2958.21	0.00934454		3488.2	0.00968563	0.00979745	4018.2	-0.00581616	0	
308.39	0.07779381	0.06950021	838.39	0.01695581		1368.38	0.01668072		1898.39	-0.00626783	0	2428.38	0.00640845		2958.41	0.00900064		3488.4	0.00958709	0.00979746	4018.4	-0.00537508	0	
308.59	0.07756428	0.06961845	838.59	0.01651221		1368.58	0.01737891		1898.59	-0.00663549	0	2428.58	0.00666122		2958.61	0.00841806		3488.6	0.01080618	0.00979746	4018.6	-0.00522902	0	
308.79	0.07728938	0.06973666	838.79	0.01626888		1368.78	0.01846045		1898.79	-0.00593947	0	2428.78	0.00705148		2958.81	0.00802602		3488.8	0.01130301	0.00979747	4018.8	-0.0052794	0	
308.99	0.07668936	0.06985483	838.99	0.01615619		1368.98	0.01887457		1898.99	-0.00562062	0	2428.98	0.00689763		2959.01	0.00802637		3489	0.01119347	0.00979747	4019	-0.00591025	0	
309.19	0.07750975	0.06997297	839.19	0.01657736		1369.18	0.01827948		1899.19	-0.00477409	0	2429.18	0.00509077		2959.21	0.00787814		3489.2	0.01069869	0.00979748	4019.2	-0.0063906	0	
309.39	0.07786413	0.07009107	839.39	0.01657888		1369.38	0.01786198		1899.39	-0.00420517	0	2429.38	0.00523912		2959.41	0.00703702		3489.4	0.01104182	0.00979749	4019.4	-0.00705721	0	
309.59	0.07862804	0.07020914	839.59	0.01573565		1369.58	0.01758164		1899.59	-0.00380022	0	2429.58	0.00504685		2959.61	0.00802182		3489.6	0.01125386	0.00979749	4019.6	-0.00744165	0	
309.79	0.07914206	0.07032718	839.79	0.01561855		1369.78	0.01764145		1899.79	-0.00353941	0	2429.78	0.00411368		2959.81	0.00816429		3489.8	0.01104726	0.0097975	4019.8	-0.00813736	0	
309.99	0.07966089	0.07044518	839.99	0.01590998		1369.98	0.01700874		1899.99	-0.00237257	0	2429.98	0.00453343		2960.01	0.00783939		3490	0.01074565	0.0097975	4020	-0.00876998	0	
310.19	0.08015627	0.07056314	840.19	0.01629617		1370.18	0.01655763		1900.19	-0.00272847	0	2430.18	0.00522697		2960.21	0.00819392		3490.2	0.01072317	0.00979751	4020.2	-0.00922145	0	
310.39	0.08017743	0.07068107	840.39	0.01686866		1370.38	0.01668004		1900.39	-0.00217361	0	2430.38	0.00552357		2960.41	0.0080451		3490.4	0.01071032	0.00979751	4020.4	-0.00948726	0	
310.59	0.07993346	0.07079897	840.59	0.01646834		1370.58	0.01733908		1900.59	-0.00228197	0	2430.58	0.00579741		2960.61	0.00955564		3490.6	0.00999484	0.00979752	4020.6	-0.00909479	0	
310.79	0.07945158	0.07091683	840.79	0.01694585		1370.78	0.01676184		1900.79	-0.00199998	0	2430.78	0.00596833		2960.81	0.00939946		3490.8	0.00956735	0.00979752	4020.8	-0.00839904	0	
310.99	0.07920858	0.07103465	840.99	0.01755399		1370.98	0.01738653		1900.99	-0.00192402	0	2430.98	0.00551234		2961.01	0.00995332		3491	0.00827121	0.00979753	4021	-0.00801013	0	
311.19	0.07933783	0.07115244	841.19	0.01838894		1371.18	0.017443		1901.19	-0.00267344	0	2431.18	0.00555768		2961.21	0.01093951		3491.2	0.00828851	0.00979753	4021.2	-0.00748168	0	
311.39	0.07965108	0.0712702	841.39	0.01870829		1371.38	0.01722963		1901.39	-0.00378425	0	2431.38	0.00546358		2961.41	0.01146902		3491.4	0.00799126	0.00979754	4021.4	-0.00819044	0	
311.59	0.07960964	0.07138792	841.59	0.01861958		1371.58	0.0179377		1901.59	-0.00401943	0	2431.58	0.0050933		2961.61	0.01136808		3491.6	0.0078812	0.00979754	4021.6	-0.00801338	0	
311.79	0.07927064	0.07150561	841.79	0.01842211		1371.78	0.01817183		1901.79	-0.00552914	0	2431.78	0.00381063		2961.81	0.0118617		3491.8	0.00771202	0.00979755	4021.8	-0.00791903	0	
311.99	0.07963163	0.07162326	841.99	0.01855211		1371.98	0.01843039		1901.99	-0.00635229	0	2431.98	0.00419243		2962.01	0.01226519		3492	0.00757429	0.00979755	4022	-0.00744678	0	
312.19	0.07919888	0.07174088	842.19	0.01802255		1372.18	0.01760306		1902.19	-0.00693837	0	2432.18	0.00435158		2962.21	0.01249812		3492.2	0.00756869	0.00979756	4022.2	-0.00687447	0	
312.39	0.07818514	0.07185846	842.39	0.01831995		1372.38	0.01702521		1902.39	-0.00656938	0	2432.38	0.00410888		2962.41	0.01251015		3492.4	0.00771401	0.00979756	4022.4	-0.00682845	0	
312.59	0.0775693	0.07197601	842.59	0.01811699		1372.58	0.01694025		1902.59	-0.00687053	0	2432.58	0.0043722		2962.61	0.01224066		3492.6	0.00843433	0.00979757	4022.6	-0.00686092	0	
312.79	0.07713669	0.07209352	842.79	0.01747782		1372.78	0.01670505		1902.79	-0.00596164	0	2432.78	0.00462427		2962.81	0.01260253		3492.8	0.00846891	0.00979757	4022.8	-0.00691355	0	
312.99	0.07709664	0.072211	842.99	0.01735646		1372.98	0.01627768		1902.99	-0.00620362	0	2432.98	0.00432155		2963.01	0.01233043		3493	0.00814323	0.00979758	4023	-0.0076234	0	
313.19	0.07884935	0.07232844	843.19	0.01756564		1373.18	0.01631283		1903.19	-0.0051777	0	2433.18	0.00372808		2963.21	0.01153094		3493.2	0.00827199	0.00979758	4023.2	-0.00808616	0	
313.39	0.07866336	0.07244585	843.39	0.01707329		1373.38	0.01723267		1903.39	-0.00493227	0	2433.38	0.00387301		2963.41	0.01093729		3493.4	0.00839903	0.00979758	4023.4	-0.00796187	0	
313.59	0.07915919	0.07256323	843.59	0.01613237		1373.58	0.01785187		1903.59	-0.00451838	0	2433.58	0.00329851		2963.61	0.01051219		3493.6	0.00863643	0.00979759	4023.6	-0.00857277	0	
313.79	0.07982584	0.07268057	843.79	0.01643413		1373.78	0.01783554		1903.79	-0.00327833	0	2433.78	0.00375871		2963.81	0.00945341		3493.8	0.00939325	0.00979759	4023.8	-0.00851306	0	
313.99	0.08066255	0.07279787	843.99	0.01718475		1373.98	0.01728967		1903.99	-0.00177143	0	2433.98	0.00380567		2964.01	0.00866149		3494	0.00943194	0.0097976	4024	-0.00837004	0	
314.19	0.07979566	0.07291514	844.19	0.01667099		1374.18	0.01758228		1904.19	-0.00191362	0	2434.18	0.00341754		2964.21	0.00799298		3494.2	0.00946177	0.0097976	4024.2	-0.00889221	0	
314.39	0.08000295	0.07303238	844.39	0.01614825		1374.38	0.01751494		1904.39	-0.00111958	0	2434.38	0.00383744		2964.41	0.00780899		3494.4	0.0094281	0.0097976	4024.4	-0.00890042	0	
314.59	0.08063158	0.07314958	844.59	0.01587515		1374.58	0.01793559		1904.59	-0.00057151	0	2434.58	0.00424095		2964.61	0.00814292		3494.6	0.00879024	0.00979761	4024.6	-0.00855089	0	
314.79	0.08157904	0.07326675	844.79	0.01597301		1374.78	0.01829603		1904.79	-0.00069834	0	2434.78	0.0042186		2964.81	0.00827847		3494.8	0.00823285	0.00979761	4024.8	-0.00844631	0	
314.99	0.08150337	0.07338388	844.99	0.0170086		1374.98	0.01805821		1904.99	-0.0010297	0	2434.98	0.00435209		2965.01	0.00806251		3495	0.00813052	0.00979761	4025	-0.00914696	0	
315.19	0.08255856	0.07350098	845.19	0.01728902		1375.18	0.01825414		1905.19	-0.00160232	0	2435.18	0.00410551		2965.21	0.00861524		3495.2	0.00902392	0.00979762	4025.2	-0.0091619	0	
315.39	0.08291143	0.07361805	845.39	0.01709894		1375.38	0.01822383		1905.39	-0.00198713	0	2435.38	0.00462135		2965.41	0.00817366		3495.4	0.00883767	0.00979762	4025.4	-0.00845015	0	
315.59	0.08366349	0.07373508	845.59	0.01715513		1375.58	0.01788253		1905.59	-0.00185292	0	2435.58	0.00391974		2965.61	0.00815095		3495.6	0.00929907	0.00979762	4025.6	-0.00779954	0	
315.79	0.08396804	0.07385207	845.79	0.0174307		1375.78	0.01707876		1905.79	-0.00300819	0	2435.78	0.00443086		2965.81	0.00864089		3495.8	0.01023881	0.00979763	4025.8	-0.00783542	0	
315.99	0.08434918	0.07396903	845.99	0.01788489		1375.98	0.01726611		1905.99	-0.00266471	0	2435.98	0.00496858		2966.01	0.00851728		3496	0.01030971	0.00979763	4026	-0.00768485	0	
316.19	0.08352722	0.07408596	846.19	0.01744783		1376.18	0.01651926		1906.19	-0.00258417	0	2436.18	0.00507767		2966.21	0.00797278		3496.2	0.01040545	0.00979763	4026.2	-0.00709457	0	
316.39	0.08355502	0.07420285	846.39	0.01759557		1376.38	0.01686515		1906.39	-0.00237883	0	2436.38	0.00538498		2966.41	0.0088114		3496.4	0.01041637	0.00979764	4026.4	-0.00725878	0	
316.59	0.08494902	0.07431971	846.59	0.01668555		1376.58	0.0162242		1906.59	-0.00306027	0	2436.58	0.00522069		2966.61	0.00884096		3496.6	0.01005309	0.00979764	4026.6	-0.00774456	0	
316.79	0.08522025	0.07443653	846.79	0.01701323		1376.78	0.01642644		1906.79	-0.00333738	0	2436.78	0.00615681		2966.81	0.00826021		3496.8	0.00990458	0.00979764	4026.8	-0.00793759	0	
316.99	0.08555609	0.07455332	846.99	0.01718521		1376.98	0.01706483		1906.99	-0.00367538	0	2436.98	0.00554301		2967.01	0.00851556		3497	0.00918461	0.00979765	4027	-0.00793375	0	
317.19	0.08607304	0.07467007	847.19	0.01718888		1377.18	0.01801381		1907.19	-0.00383417	0	2437.18	0.00550072		2967.21	0.00824748		3497.2	0.00920315	0.00979765	4027.2	-0.00775752	0	
317.39	0.08520303	0.07478679	847.39	0.01702161		1377.38	0.01876774		1907.39	-0.00336876	0	2437.38	0.00501493		2967.41	0.00845416		3497.4	0.00915195	0.00979765	4027.4	-0.00780228	0	
317.59	0.08642482	0.07490348	847.59	0.01717889		1377.58	0.01833353		1907.59	-0.00346081	0	2437.58	0.00479194		2967.61	0.00873942		3497.6	0.00941369	0.00979765	4027.6	-0.00749235	0	
317.79	0.08610899	0.07502013	847.79	0.01765352		1377.78	0.0185971		1907.79	-0.00326594	0	2437.78	0.00557337		2967.81	0.00859642		3497.8	0.00901412	0.00979766	4027.8	-0.00701523	0	
317.99	0.08535443	0.07513674	847.99	0.01799243		1377.98	0.01916167		1907.99	-0.00347455	0	2437.98	0.00464901		2968.01	0.00917481		3498	0.00832424	0.00979766	4028	-0.00663191	0	
318.19	0.08454719	0.07525333	848.19	0.01794939		1378.18	0.01899703		1908.19	-0.00340615	0	2438.18	0.00502937		2968.21	0.0093504		3498.2	0.00832305	0.00979766	4028.2	-0.00644476	0	
318.39	0.08537044	0.07536987	848.39	0.01744163		1378.38	0.01882822		1908.39	-0.00363424	0	2438.38	0.00572772		2968.41	0.00966712		3498.4	0.00825272	0.00979766	4028.4	-0.00639254	0	
318.59	0.08584232	0.07548639	848.59	0.01710707		1378.58	0.01884354		1908.59	-0.00399103	0	2438.58	0.00578671		2968.61	0.01032008		3498.6	0.00752357	0.00979767	4028.6	-0.00586771	0	
318.79	0.08484095	0.07560287	848.79	0.01681266		1378.78	0.01878496		1908.79	-0.00418584	0	2438.78	0.00585766		2968.81	0.01083671		3498.8	0.00742389	0.00979767	4028.8	-0.0056135	0	
318.99	0.08418395	0.07571931	848.99	0.01805658		1378.98	0.01826599		1908.99	-0.00372897	0	2438.98	0.00579701		2969.01	0.00984987		3499	0.00823137	0.00979767	4029	-0.00560135	0	
319.19	0.08527073	0.07583572	849.19	0.01696488		1379.18	0.01860534		1909.19	-0.0036916	0	2439.18	0.00580286		2969.21	0.01098341		3499.2	0.00791487	0.00979767	4029.2	-0.00508495	0	
319.39	0.0848315	0.0759521	849.39	0.01636817		1379.38	0.01812005		1909.39	-0.00317777	0	2439.38	0.00682615		2969.41	0.01020832		3499.4	0.00799188	0.00979768	4029.4	-0.00500238	0	
319.59	0.08494901	0.07606844	849.59	0.01643496		1379.58	0.01743271		1909.59	-0.00247177	0	2439.58	0.00625473		2969.61	0.01000957		3499.6	0.00851045	0.00979768	4029.6	-0.00535678	0	
319.79	0.08466737	0.07618475	849.79	0.01641024		1379.78	0.017658		1909.79	-0.0026299	0	2439.78	0.00692819		2969.81	0.00924517		3499.8	0.00933939	0.00979768	4029.8	-0.00546242	0	
319.99	0.08386832	0.07630102	849.99	0.01606045		1379.98	0.0182725		1909.99	-0.00215034	0	2439.98	0.00543741		2970.01	0.00788143		3500	0.0093042	0.00979768	4030	-0.00517779	0	
320.19	0.08437005	0.07641726	850.19	0.01549025		1380.18	0.01828765		1910.19	-0.00245562	0	2440.18	0.00447341		2970.21	0.00718065		3500.2	0.01017579	0.00979769	4030.2	-0.0047451	0	
320.39	0.08590656	0.07653346	850.39	0.016512		1380.38	0.01889033		1910.39	-0.00240572	0	2440.38	0.00391393		2970.41	0.00822851		3500.4	0.01038836	0.00979769	4030.4	-0.00513597	0	
320.59	0.08670032	0.07664963	850.59	0.0166765		1380.58	0.01870279		1910.59	-0.00284203	0	2440.58	0.00356633		2970.61	0.00722519		3500.6	0.01010677	0.00979769	4030.6	-0.00562282	0	
320.79	0.0866179	0.07676577	850.79	0.01734206		1380.78	0.01975457		1910.79	-0.00348211	0	2440.78	0.00355545		2970.81	0.00693252		3500.8	0.0106009	0.00979769	4030.8	-0.00512414	0	
320.99	0.08641274	0.07688187	850.99	0.01664262		1380.98	0.02022877		1910.99	-0.00351549	0	2440.98	0.00295681		2971.01	0.00750675		3501	0.01044631	0.00979769	4031	-0.0054965	0	
321.19	0.08638951	0.07699794	851.19	0.01691755		1381.18	0.0206376		1911.19	-0.00308404	0	2441.18	0.00258826		2971.21	0.00736535		3501.2	0.01114267	0.0097977	4031.2	-0.00612732	0	
321.39	0.08605877	0.07711397	851.39	0.0167882		1381.38	0.02061218		1911.39	-0.00318577	0	2441.38	0.00136917		2971.41	0.00806912		3501.4	0.01189921	0.0097977	4031.4	-0.00594293	0	
321.59	0.08635011	0.07722997	851.59	0.01637723		1381.58	0.02018415		1911.59	-0.00400342	0	2441.58	0.0011813		2971.61	0.00897978		3501.6	0.01219944	0.0097977	4031.6	-0.00623147	0	
321.79	0.08590289	0.07734594	851.79	0.01648313		1381.78	0.02031532		1911.79	-0.00383143	0	2441.78	0.00244357		2971.81	0.00887024		3501.8	0.01171005	0.0097977	4031.8	-0.00635125	0	
321.99	0.08573028	0.07746187	851.99	0.01707922		1381.98	0.02044011		1911.99	-0.00353424	0	2441.98	0.00180555		2972.01	0.01013313		3502	0.01183349	0.0097977	4032	-0.00594243	0	
322.19	0.08684967	0.07757777	852.19	0.01719139		1382.18	0.02071071		1912.19	-0.00314951	0	2442.18	0.00188491		2972.21	0.00994674		3502.2	0.01168552	0.0097977	4032.2	-0.00642888	0	
322.39	0.08706821	0.07769363	852.39	0.01625848		1382.38	0.01960006		1912.39	-0.00330143	0	2442.38	0.00222745		2972.41	0.00989813		3502.4	0.01022331	0.00979771	4032.4	-0.00625678	0	
322.59	0.08674382	0.07780946	852.59	0.01618144		1382.58	0.01923619		1912.59	-0.00324717	0	2442.58	0.00234063		2972.61	0.01057703		3502.6	0.01004303	0.00979771	4032.6	-0.00611694	0	
322.79	0.08659806	0.07792525	852.79	0.01633744		1382.78	0.01879561		1912.79	-0.00257844	0	2442.78	0.00312274		2972.81	0.01129871		3502.8	0.00990228	0.00979771	4032.8	-0.00503361	0	
322.99	0.08636057	0.07804101	852.99	0.01636619		1382.98	0.01875133		1912.99	-0.00191637	0	2442.98	0.00290744		2973.01	0.01217228		3503	0.00964462	0.00979771	4033	-0.00516388	0	
323.19	0.08572302	0.07815674	853.19	0.01524874		1383.18	0.0180629		1913.19	-0.00095178	0	2443.18	0.00376818		2973.21	0.01277406		3503.2	0.00958924	0.00979771	4033.2	-0.00568781	0	
323.39	0.08532752	0.07827243	853.39	0.01555283		1383.38	0.01810428		1913.39	-0.00000911	0	2443.38	0.0035183		2973.41	0.01293642		3503.4	0.00970264	0.00979771	4033.4	-0.00602008	0	
323.59	0.08540375	0.07838809	853.59	0.01592198		1383.58	0.01870835		1913.59	0.00043027	0	2443.58	0.00287802		2973.61	0.01225347		3503.6	0.01023853	0.00979772	4033.6	-0.00585264	0	
323.79	0.08486033	0.07850371	853.79	0.01666504		1383.78	0.01928297		1913.79	0.00055544	0	2443.78	0.0030426		2973.81	0.0121659		3503.8	0.01062358	0.00979772	4033.8	-0.00472403	0	
323.99	0.08549193	0.0786193	853.99	0.01722379		1383.98	0.01988147		1913.99	-0.00008614	0	2443.98	0.00203252		2974.01	0.01172632		3504	0.0108334	0.00979772	4034	-0.00432158	0	
324.19	0.08675007	0.07873486	854.19	0.01799259		1384.18	0.01990708		1914.19	-0.00038555	0	2444.18	0.00240833		2974.21	0.01175503		3504.2	0.0114239	0.00979772	4034.2	-0.00501657	0	
324.39	0.08711237	0.07885038	854.39	0.01863376		1384.38	0.02004738		1914.39	-0.00098269	0	2444.38	0.00271018		2974.41	0.01232637		3504.4	0.01119496	0.00979772	4034.4	-0.00417813	0	
324.59	0.08716393	0.07896587	854.59	0.01851225		1384.58	0.0204232		1914.59	-0.00155581	0	2444.58	0.00335746		2974.61	0.01142021		3504.6	0.01173968	0.00979772	4034.6	-0.00390325	0	
324.79	0.08621042	0.07908132	854.79	0.01755527		1384.78	0.02086292		1914.79	-0.00246312	0	2444.78	0.00363566		2974.81	0.01155179		3504.8	0.01271421	0.00979773	4034.8	-0.00373079	0	
324.99	0.08640897	0.07919674	854.99	0.01759169		1384.98	0.02196572		1914.99	-0.00308309	0	2444.98	0.00444054		2975.01	0.01113121		3505	0.01273676	0.00979773	4035	-0.00449356	0	
325.19	0.08682951	0.07931213	855.19	0.01825648		1385.18	0.02191992		1915.19	-0.00343067	0	2445.18	0.00438791		2975.21	0.01058215		3505.2	0.01369199	0.00979773	4035.2	-0.00519743	0	
325.39	0.08676838	0.07942748	855.39	0.01795595		1385.38	0.0224599		1915.39	-0.00412299	0	2445.38	0.00426683		2975.41	0.01059656		3505.4	0.01431852	0.00979773	4035.4	-0.00501222	0	
325.59	0.08750176	0.0795428	855.59	0.01771476		1385.58	0.02212182		1915.59	-0.00420921	0	2445.58	0.00465037		2975.61	0.01061613		3505.6	0.01343848	0.00979773	4035.6	-0.00616882	0	
325.79	0.08842369	0.07965808	855.79	0.01777258		1385.78	0.02206287		1915.79	-0.00419314	0	2445.78	0.00517337		2975.81	0.00960346		3505.8	0.0124897	0.00979773	4035.8	-0.00600335	0	
325.99	0.08874825	0.07977333	855.99	0.01804163		1385.98	0.02254642		1915.99	-0.00360706	0	2445.98	0.00500835		2976.01	0.00966433		3506	0.01228419	0.00979773	4036	-0.0057267	0	
326.19	0.08952209	0.07988855	856.19	0.01699177		1386.18	0.02203389		1916.19	-0.00415602	0	2446.18	0.00533883		2976.21	0.00894892		3506.2	0.01149341	0.00979773	4036.2	-0.00667658	0	
326.39	0.08951706	0.08000373	856.39	0.01666629		1386.38	0.02048327		1916.39	-0.00432942	0	2446.38	0.00593907		2976.41	0.00806199		3506.4	0.0107417	0.00979774	4036.4	-0.0066929	0	
326.59	0.08968155	0.08011888	856.59	0.01616747		1386.58	0.02104553		1916.59	-0.00409241	0	2446.58	0.0065164		2976.61	0.00763751		3506.6	0.01066796	0.00979774	4036.6	-0.0069421	0	
326.79	0.08998056	0.08023399	856.79	0.01610007		1386.78	0.0202246		1916.79	-0.0040132	0	2446.78	0.00691589		2976.81	0.00782951		3506.8	0.01001804	0.00979774	4036.8	-0.00593614	0	
326.99	0.08883397	0.08034907	856.99	0.01625654		1386.98	0.01992001		1916.99	-0.00302756	0	2446.98	0.00650976		2977.01	0.00750667		3507	0.01016543	0.00979774	4037	-0.00656041	0	
327.19	0.08931826	0.08046412	857.19	0.01705188		1387.18	0.01913987		1917.19	-0.00218744	0	2447.18	0.00579197		2977.21	0.0071287		3507.2	0.01005505	0.00979774	4037.2	-0.00743233	0	
327.39	0.08947121	0.08057913	857.39	0.01687428		1387.38	0.0187711		1917.39	-0.00181303	0	2447.38	0.004375		2977.41	0.00843549		3507.4	0.01012964	0.00979774	4037.4	-0.00805175	0	
327.59	0.0896659	0.08069411	857.59	0.01671044		1387.58	0.01911367		1917.59	-0.0022965	0	2447.58	0.00434546		2977.61	0.00815258		3507.6	0.01006937	0.00979774	4037.6	-0.00844879	0	
327.79	0.08872721	0.08080905	857.79	0.01729425		1387.78	0.01781339		1917.79	-0.00217216	0	2447.78	0.00355883		2977.81	0.00815418		3507.8	0.00912465	0.00979774	4037.8	-0.00858148	0	
327.99	0.08999986	0.08092396	857.99	0.01722862		1387.98	0.01770536		1917.99	-0.00267563	0	2447.98	0.00341764		2978.01	0.0082106		3508	0.00929589	0.00979774	4038	-0.00925134	0	
328.19	0.08962822	0.08103884	858.19	0.01755129		1388.18	0.01733538		1918.19	-0.00365924	0	2448.18	0.00279157		2978.21	0.0083633		3508.2	0.0094335	0.00979774	4038.2	-0.01027738	0	
328.39	0.08947333	0.08115368	858.39	0.01781583		1388.38	0.017553		1918.39	-0.00395009	0	2448.38	0.00341233		2978.41	0.009189		3508.4	0.00974978	0.00979775	4038.4	-0.00922412	0	
328.59	0.09009252	0.08126849	858.59	0.01766791		1388.58	0.01712519		1918.59	-0.00447117	0	2448.58	0.00305131		2978.61	0.00905317		3508.6	0.00994463	0.00979775	4038.6	-0.0099947	0	
328.79	0.08954694	0.08138327	858.79	0.01817806		1388.78	0.01753315		1918.79	-0.00558233	0	2448.78	0.00320327		2978.81	0.0092058		3508.8	0.01087581	0.00979775	4038.8	-0.01054493	0	
328.99	0.08981196	0.08149801	858.99	0.01960504		1388.98	0.01778544		1918.99	-0.00543107	0	2448.98	0.00318913		2979.01	0.00947508		3509	0.01043834	0.00979775	4039	-0.01072499	0	
329.19	0.09037374	0.08161272	859.19	0.02070573		1389.18	0.01726965		1919.19	-0.00509786	0	2449.18	0.00290574		2979.21	0.01012612		3509.2	0.01134627	0.00979775	4039.2	-0.01092859	0	
329.39	0.09047185	0.08172739	859.39	0.02074219		1389.38	0.01764119		1919.39	-0.00445674	0	2449.38	0.00204525		2979.41	0.01041008		3509.4	0.0109551	0.00979775	4039.4	-0.01009174	0	
329.59	0.09093334	0.08184203	859.59	0.01988001		1389.58	0.01676267		1919.59	-0.00404586	0	2449.58	0.00181517		2979.61	0.01033569		3509.6	0.01080229	0.00979775	4039.6	-0.00937298	0	
329.79	0.09146263	0.08195664	859.79	0.01953957		1389.78	0.01677751		1919.79	-0.00318953	0	2449.78	0.00166189		2979.81	0.00989871		3509.8	0.01149826	0.00979775	4039.8	-0.0085189	0	
329.99	0.09206319	0.08207121	859.99	0.01907004		1389.98	0.01748071		1919.99	-0.00314595	0	2449.98	0.00289459		2980.01	0.01067902		3510	0.01289491	0.00979775	4040	-0.00739273	0	
330.19	0.09245068	0.08218575	860.19	0.01861986		1390.18	0.01734462		1920.19	-0.00350858	0	2450.18	0.00318718		2980.21	0.01065235		3510.2	0.01309416	0.00979775	4040.2	-0.0074991	0	
330.39	0.09197162	0.08230025	860.39	0.01878284		1390.38	0.01743578		1920.39	-0.0028028	0	2450.38	0.00333589		2980.41	0.0100261		3510.4	0.0128232	0.00979775	4040.4	-0.00622814	0	
330.59	0.09152436	0.08241472	860.59	0.01844487		1390.58	0.0182373		1920.59	-0.00305976	0	2450.58	0.00360502		2980.61	0.01028397		3510.6	0.01330102	0.00979776	4040.6	-0.00504807	0	
330.79	0.09111824	0.08252916	860.79	0.01858624		1390.78	0.01871853		1920.79	-0.00333009	0	2450.78	0.00403981		2980.81	0.01080791		3510.8	0.01314866	0.00979776	4040.8	-0.00378189	0	
330.99	0.09104192	0.08264356	860.99	0.01850252		1390.98	0.01912573		1920.99	-0.00290444	0	2450.98	0.00443291		2981.01	0.01083541		3511	0.01356549	0.00979776	4041	-0.00340884	0	
331.19	0.09131069	0.08275793	861.19	0.01754069		1391.18	0.01969637		1921.19	-0.00270478	0	2451.18	0.00405654		2981.21	0.01106871		3511.2	0.01346563	0.00979776	4041.2	-0.00339052	0	
331.39	0.09111629	0.08287227	861.39	0.01722488		1391.38	0.02023863		1921.39	-0.00321677	0	2451.38	0.00377071		2981.41	0.01125701		3511.4	0.0136818	0.00979776	4041.4	-0.00421017	0	
331.59	0.09173197	0.08298657	861.59	0.01707271		1391.58	0.0212406		1921.59	-0.00378296	0	2451.58	0.00494268		2981.61	0.01080749		3511.6	0.01267818	0.00979776	4041.6	-0.00443445	0	
331.79	0.09060407	0.08310084	861.79	0.0171984		1391.78	0.02171076		1921.79	-0.00427216	0	2451.78	0.00434278		2981.81	0.01051115		3511.8	0.01196479	0.00979776	4041.8	-0.00414072	0	
331.99	0.09151125	0.08321508	861.99	0.01794244		1391.98	0.02255659		1921.99	-0.00541185	0	2451.98	0.00415164		2982.01	0.01106257		3512	0.01122114	0.00979776	4042	-0.00467834	0	
332.19	0.09151924	0.08332928	862.19	0.01808285		1392.18	0.02270062		1922.19	-0.00608372	0	2452.18	0.00373708		2982.21	0.01115201		3512.2	0.01078531	0.00979776	4042.2	-0.00553406	0	
332.39	0.0920102	0.08344345	862.39	0.0184904		1392.38	0.02301931		1922.39	-0.00576727	0	2452.38	0.00399902		2982.41	0.01179217		3512.4	0.01004486	0.00979776	4042.4	-0.00603258	0	
332.59	0.09221441	0.08355758	862.59	0.01916344		1392.58	0.02242706		1922.59	-0.00595057	0	2452.58	0.00290013		2982.61	0.01077478		3512.6	0.00989878	0.00979776	4042.6	-0.00671372	0	
332.79	0.09143151	0.08367168	862.79	0.01974338		1392.78	0.02235804		1922.79	-0.00546614	0	2452.78	0.00400234		2982.81	0.01034101		3512.8	0.00859473	0.00979776	4042.8	-0.00698874	0	
332.99	0.09200077	0.08378575	862.99	0.02008547		1392.98	0.02150467		1922.99	-0.00469196	0	2452.98	0.00352801		2983.01	0.01035449		3513	0.00767165	0.00979776	4043	-0.00749187	0	
333.19	0.09350761	0.08389978	863.19	0.01947943		1393.18	0.0200921		1923.19	-0.00365919	0	2453.18	0.00275535		2983.21	0.00926766		3513.2	0.00720921	0.00979776	4043.2	-0.00819087	0	
333.39	0.09334447	0.08401378	863.39	0.01875492		1393.38	0.01920231		1923.39	-0.00343054	0	2453.38	0.00245968		2983.41	0.00800279		3513.4	0.00634777	0.00979777	4043.4	-0.00792635	0	
333.59	0.09356369	0.08412775	863.59	0.01769633		1393.58	0.01878736		1923.59	-0.00324624	0	2453.58	0.00264225		2983.61	0.00692675		3513.6	0.00657073	0.00979777	4043.6	-0.0078203	0	
333.79	0.09421479	0.08424168	863.79	0.01760535		1393.78	0.01819281		1923.79	-0.00304689	0	2453.78	0.0034077		2983.81	0.00677947		3513.8	0.00676232	0.00979777	4043.8	-0.00810256	0	
333.99	0.09440131	0.08435558	863.99	0.01785384		1393.98	0.01851898		1923.99	-0.00376432	0	2453.98	0.00496928		2984.01	0.00632377		3514	0.00689782	0.00979777	4044	-0.00781666	0	
334.19	0.09410433	0.08446945	864.19	0.01744999		1394.18	0.01758373		1924.19	-0.00364313	0	2454.18	0.00452707		2984.21	0.00695528		3514.2	0.00675315	0.00979777	4044.2	-0.00768679	0	
334.39	0.0936171	0.08458328	864.39	0.01623125		1394.38	0.0173339		1924.39	-0.00449724	0	2454.38	0.00533673		2984.41	0.00702837		3514.4	0.00675261	0.00979777	4044.4	-0.00796606	0	
334.59	0.09377619	0.08469708	864.59	0.01573001		1394.58	0.01817481		1924.59	-0.00479115	0	2454.58	0.00658943		2984.61	0.00810501		3514.6	0.00787178	0.00979777	4044.6	-0.00805084	0	
334.79	0.09374817	0.08481084	864.79	0.01495138		1394.78	0.01889604		1924.79	-0.00467695	0	2454.78	0.00727714		2984.81	0.00830035		3514.8	0.00769979	0.00979777	4044.8	-0.00766025	0	
334.99	0.09346071	0.08492457	864.99	0.01449031		1394.98	0.0192498		1924.99	-0.00539922	0	2454.98	0.00750182		2985.01	0.00800974		3515	0.0080306	0.00979777	4045	-0.00763469	0	
335.19	0.09401322	0.08503827	865.19	0.01351694		1395.18	0.02038164		1925.19	-0.00555049	0	2455.18	0.00674121		2985.21	0.00852605		3515.2	0.00832104	0.00979777	4045.2	-0.00680767	0	
335.39	0.09414973	0.08515194	865.39	0.01406156		1395.38	0.02077061		1925.39	-0.00631254	0	2455.38	0.00713364		2985.41	0.00970185		3515.4	0.00874359	0.00979777	4045.4	-0.007002	0	
335.59	0.09423616	0.08526557	865.59	0.01396862		1395.58	0.02128519		1925.59	-0.0064865	0	2455.58	0.00778646		2985.61	0.01022729		3515.6	0.00847359	0.00979777	4045.6	-0.0067077	0	
335.79	0.09302237	0.08537916	865.79	0.01375935		1395.78	0.02240868		1925.79	-0.00647181	0	2455.78	0.00675341		2985.81	0.01036191		3515.8	0.00839634	0.00979777	4045.8	-0.00549641	0	
335.99	0.09253041	0.08549273	865.99	0.01432204		1395.98	0.0224882		1925.99	-0.00617411	0	2455.98	0.00612295		2986.01	0.01122792		3516	0.0089539	0.00979777	4046	-0.0064953	0	
336.19	0.09267457	0.08560626	866.19	0.01450824		1396.18	0.02251205		1926.19	-0.00455739	0	2456.18	0.00614068		2986.21	0.01119752		3516.2	0.00974592	0.00979777	4046.2	-0.00614059	0	
336.39	0.09204263	0.08571976	866.39	0.01499826		1396.38	0.02202179		1926.39	-0.00411716	0	2456.38	0.00579829		2986.41	0.01104864		3516.4	0.00952194	0.00979777	4046.4	-0.00590665	0	
336.59	0.09254504	0.08583322	866.59	0.01579391		1396.58	0.02147832		1926.59	-0.00366434	0	2456.58	0.00618213		2986.61	0.00990291		3516.6	0.00971013	0.00979777	4046.6	-0.00599082	0	
336.79	0.09279773	0.08594665	866.79	0.0149533		1396.78	0.02139452		1926.79	-0.00343533	0	2456.78	0.00646858		2986.81	0.00973374		3516.8	0.00843255	0.00979777	4046.8	-0.00587345	0	
336.99	0.09354754	0.08606005	866.99	0.01520155		1396.98	0.02157727		1926.99	-0.00269752	0	2456.98	0.00583412		2987.01	0.0092464		3517	0.00924902	0.00979777	4047	-0.00626027	0	
337.19	0.09421949	0.08617341	867.19	0.0144352		1397.18	0.02086225		1927.19	-0.00208425	0	2457.18	0.00502451		2987.21	0.00873692		3517.2	0.00855008	0.00979778	4047.2	-0.00638533	0	
337.39	0.09384742	0.08628674	867.39	0.01531871		1397.38	0.02052767		1927.39	-0.0026347	0	2457.38	0.00517602		2987.41	0.00819196		3517.4	0.00820573	0.00979778	4047.4	-0.00633314	0	
337.59	0.09414005	0.08640004	867.59	0.01545188		1397.58	0.02010586		1927.59	-0.00336209	0	2457.58	0.00442908		2987.61	0.00752772		3517.6	0.00736603	0.00979778	4047.6	-0.00705781	0	
337.79	0.09462136	0.0865133	867.79	0.01653888		1397.78	0.0199091		1927.79	-0.00376656	0	2457.78	0.00472864		2987.81	0.00709095		3517.8	0.00795056	0.00979778	4047.8	-0.00766727	0	
337.99	0.0956063	0.08662653	867.99	0.01692333		1397.98	0.01938227		1927.99	-0.00444725	0	2457.98	0.0049704		2988.01	0.00695344		3518	0.00806388	0.00979778	4048	-0.00761808	0	
338.19	0.09645609	0.08673973	868.19	0.01618794		1398.18	0.01870408		1928.19	-0.00470512	0	2458.18	0.00431455		2988.21	0.00822019		3518.2	0.00911201	0.00979778	4048.2	-0.00701992	0	
338.39	0.09699794	0.08685289	868.39	0.01640011		1398.38	0.01853285		1928.39	-0.00543413	0	2458.38	0.00536299		2988.41	0.00778455		3518.4	0.0095103	0.00979778	4048.4	-0.00734905	0	
338.59	0.09697091	0.08696602	868.59	0.01677837		1398.58	0.01918417		1928.59	-0.00519323	0	2458.58	0.0053091		2988.61	0.00877564		3518.6	0.01017151	0.00979778	4048.6	-0.00750544	0	
338.79	0.09767265	0.08707911	868.79	0.01624064		1398.78	0.01986514		1928.79	-0.00564792	0	2458.78	0.00462945		2988.81	0.00799277		3518.8	0.00997697	0.00979778	4048.8	-0.00665044	0	
338.99	0.09790889	0.08719218	868.99	0.01623515		1398.98	0.01996846		1928.99	-0.00641125	0	2458.98	0.00466598		2989.01	0.00778608		3519	0.01026098	0.00979778	4049	-0.00670359	0	
339.19	0.09848413	0.08730521	869.19	0.01547396		1399.18	0.02015967		1929.19	-0.0058718	0	2459.18	0.00432812		2989.21	0.00781289		3519.2	0.01113956	0.00979778	4049.2	-0.00596583	0	
339.39	0.09693072	0.0874182	869.39	0.01588389		1399.38	0.02015852		1929.39	-0.00624209	0	2459.38	0.00500617		2989.41	0.00879271		3519.4	0.0114421	0.00979778	4049.4	-0.00672529	0	
339.59	0.0962385	0.08753117	869.59	0.01623488		1399.58	0.02048958		1929.59	-0.00602617	0	2459.58	0.00457922		2989.61	0.0086864		3519.6	0.01112537	0.00979778	4049.6	-0.00722618	0	
339.79	0.09416757	0.0876441	869.79	0.01596999		1399.78	0.02033499		1929.79	-0.00623668	0	2459.78	0.00449154		2989.81	0.00829624		3519.8	0.01155756	0.00979778	4049.8	-0.00704592	0	
339.99	0.09336259	0.08775699	869.99	0.01701267		1399.98	0.01928742		1929.99	-0.0061839	0	2459.98	0.00441091		2990.01	0.00832283		3520	0.01157179	0.00979778	4050	-0.0080311	0	
340.19	0.09374322	0.08786986	870.19	0.01713862		1400.18	0.01913078		1930.19	-0.0055232	0	2460.18	0.00442308		2990.21	0.0077771		3520.2	0.01199349	0.00979778	4050.2	-0.00862788	0	
340.39	0.09348542	0.08798269	870.39	0.01760487		1400.38	0.01884145		1930.39	-0.00618475	0	2460.38	0.00467014		2990.41	0.00743054		3520.4	0.01191066	0.00979778	4050.4	-0.00905487	0	
340.59	0.09424525	0.08809548	870.59	0.01808871		1400.58	0.01929884		1930.59	-0.00567249	0	2460.58	0.00455586		2990.61	0.00754102		3520.6	0.01174819	0.00979778	4050.6	-0.00928423	0	
340.79	0.09378585	0.08820825	870.79	0.01717478		1400.78	0.01992252		1930.79	-0.00590947	0	2460.78	0.0041314		2990.81	0.00814161		3520.8	0.01167519	0.00979778	4050.8	-0.00883432	0	
340.99	0.09318052	0.08832098	870.99	0.01748137		1400.98	0.01994282		1930.99	-0.00565283	0	2460.98	0.00415496		2991.01	0.0079318		3521	0.01122365	0.00979778	4051	-0.00880371	0	
341.19	0.0929336	0.08843367	871.19	0.01755281		1401.18	0.01969094		1931.19	-0.00650715	0	2461.18	0.00342877		2991.21	0.00853466		3521.2	0.01027357	0.00979778	4051.2	-0.00889133	0	
341.39	0.09243389	0.08854634	871.39	0.01797238		1401.38	0.01969885		1931.39	-0.00677091	0	2461.38	0.00356731		2991.41	0.00873374		3521.4	0.00975695	0.00979778	4051.4	-0.00871872	0	
341.59	0.09269125	0.08865897	871.59	0.0178846		1401.58	0.01939754		1931.59	-0.00737476	0	2461.58	0.00370079		2991.61	0.00895038		3521.6	0.00921474	0.00979778	4051.6	-0.00903377	0	
341.79	0.09330703	0.08877157	871.79	0.01807216		1401.78	0.01994833		1931.79	-0.00726297	0	2461.78	0.00428931		2991.81	0.00858665		3521.8	0.00994057	0.00979778	4051.8	-0.00873737	0	
341.99	0.09420021	0.08888413	871.99	0.01751404		1401.98	0.01927114		1931.99	-0.00721984	0	2461.98	0.00449268		2992.01	0.00955386		3522	0.009215	0.00979778	4052	-0.00792375	0	
342.19	0.09441741	0.08899666	872.19	0.01759167		1402.18	0.02000959		1932.19	-0.00675362	0	2462.18	0.00427462		2992.21	0.01024253		3522.2	0.00855298	0.00979778	4052.2	-0.0070339	0	
342.39	0.09459358	0.08910916	872.39	0.01710128		1402.38	0.02035103		1932.39	-0.00662878	0	2462.38	0.00490425		2992.41	0.01026761		3522.4	0.00837537	0.00979778	4052.4	-0.00737791	0	
342.59	0.09445041	0.08922162	872.59	0.01617852		1402.58	0.021159		1932.59	-0.0064841	0	2462.58	0.00441302		2992.61	0.01122455		3522.6	0.00813941	0.00979778	4052.6	-0.00768365	0	
342.79	0.09570917	0.08933406	872.79	0.01526424		1402.78	0.02185898		1932.79	-0.00575674	0	2462.78	0.00460555		2992.81	0.01116468		3522.8	0.00806093	0.00979778	4052.8	-0.00691918	0	
342.99	0.09560529	0.08944645	872.99	0.01504883		1402.98	0.02172447		1932.99	-0.00557883	0	2462.98	0.00523897		2993.01	0.01191833		3523	0.00860624	0.00979778	4053	-0.00718774	0	
343.19	0.095935	0.08955882	873.19	0.01449536		1403.18	0.02195145		1933.19	-0.0049019	0	2463.18	0.00546246		2993.21	0.01151254		3523.2	0.00894946	0.00979778	4053.2	-0.00648055	0	
343.39	0.09550971	0.08967115	873.39	0.01530822		1403.38	0.02158255		1933.39	-0.00571437	0	2463.38	0.0057335		2993.41	0.01222746		3523.4	0.00954389	0.00979779	4053.4	-0.0071222	0	
343.59	0.09582469	0.08978345	873.59	0.01566581		1403.58	0.02161987		1933.59	-0.00586651	0	2463.58	0.00596785		2993.61	0.01140758		3523.6	0.00992676	0.00979779	4053.6	-0.00667982	0	
343.79	0.09581819	0.08989572	873.79	0.01672865		1403.78	0.02159924		1933.79	-0.0062552	0	2463.78	0.00642717		2993.81	0.01079323		3523.8	0.01078892	0.00979779	4053.8	-0.00603794	0	
343.99	0.09647877	0.09000795	873.99	0.01670503		1403.98	0.02093486		1933.99	-0.00557441	0	2463.98	0.00663711		2994.01	0.01108179		3524	0.01184461	0.00979779	4054	-0.00575315	0	
344.19	0.09713727	0.09012015	874.19	0.01646736		1404.18	0.02117747		1934.19	-0.00511055	0	2464.18	0.0070911		2994.21	0.01048899		3524.2	0.01273879	0.00979779	4054.2	-0.0060476	0	
344.39	0.09709772	0.09023232	874.39	0.01629618		1404.38	0.0210797		1934.39	-0.00500954	0	2464.38	0.00698104		2994.41	0.01076584		3524.4	0.01247046	0.00979779	4054.4	-0.00489461	0	
344.59	0.09703558	0.09034445	874.59	0.01566098		1404.58	0.02040977		1934.59	-0.00481953	0	2464.58	0.0076272		2994.61	0.01084669		3524.6	0.01310001	0.00979779	4054.6	-0.00465692	0	
344.79	0.09634442	0.09045655	874.79	0.01548245		1404.78	0.02007471		1934.79	-0.00610715	0	2464.78	0.00787476		2994.81	0.0110259		3524.8	0.01286836	0.00979779	4054.8	-0.00476159	0	
344.99	0.09625658	0.09056862	874.99	0.01567098		1404.98	0.02006105		1934.99	-0.00688149	0	2464.98	0.00796812		2995.01	0.01076455		3525	0.0126378	0.00979779	4055	-0.00412614	0	
345.19	0.0965259	0.09068065	875.19	0.01661191		1405.18	0.02034776		1935.19	-0.00692792	0	2465.18	0.00802558		2995.21	0.01106654		3525.2	0.01202069	0.00979779	4055.2	-0.00395536	0	
345.39	0.09661176	0.09079266	875.39	0.01618112		1405.38	0.0201985		1935.39	-0.00616941	0	2465.38	0.00757427		2995.41	0.0108125		3525.4	0.01161542	0.00979779	4055.4	-0.00391458	0	
345.59	0.09711912	0.09090463	875.59	0.01610765		1405.58	0.02066107		1935.59	-0.00597501	0	2465.58	0.00677515		2995.61	0.01020293		3525.6	0.01147259	0.00979779	4055.6	-0.00407893	0	
345.79	0.09695048	0.09101656	875.79	0.0166431		1405.78	0.02147162		1935.79	-0.00593106	0	2465.78	0.00540955		2995.81	0.00975952		3525.8	0.0113257	0.00979779	4055.8	-0.00500899	0	
345.99	0.09724322	0.09112846	875.99	0.01731449		1405.98	0.02149211		1935.99	-0.00631898	0	2465.98	0.00497366		2996.01	0.01052855		3526	0.0098448	0.00979779	4056	-0.0050051	0	
346.19	0.09714384	0.09124033	876.19	0.01756566		1406.18	0.02156387		1936.19	-0.0064588	0	2466.18	0.00472547		2996.21	0.01066818		3526.2	0.00972341	0.00979779	4056.2	-0.00559945	0	
346.39	0.09712921	0.09135217	876.39	0.01639772		1406.38	0.0214885		1936.39	-0.00634732	0	2466.38	0.00523923		2996.41	0.01039442		3526.4	0.01054397	0.00979779	4056.4	-0.00636617	0	
346.59	0.09702972	0.09146397	876.59	0.01593277		1406.58	0.02161947		1936.59	-0.00710036	0	2466.58	0.00432197		2996.61	0.01044892		3526.6	0.01001432	0.00979779	4056.6	-0.00685313	0	
346.79	0.09765027	0.09157575	876.79	0.01653812		1406.78	0.02137747		1936.79	-0.00642155	0	2466.78	0.00396207		2996.81	0.01071742		3526.8	0.01018994	0.00979779	4056.8	-0.00726871	0	
346.99	0.09841932	0.09168748	876.99	0.01682957		1406.98	0.0209747		1936.99	-0.00697056	0	2466.98	0.00351604		2997.01	0.01111254		3527	0.01086323	0.00979779	4057	-0.00738067	0	
347.19	0.09856873	0.09179919	877.19	0.01748093		1407.18	0.02008626		1937.19	-0.00596066	0	2467.18	0.00357803		2997.21	0.01091835		3527.2	0.01137191	0.00979779	4057.2	-0.00766401	0	
347.39	0.09795245	0.09191086	877.39	0.01808011		1407.38	0.01951081		1937.39	-0.00705346	0	2467.38	0.00299058		2997.41	0.01123434		3527.4	0.01151386	0.00979779	4057.4	-0.00813726	0	
347.59	0.09778352	0.0920225	877.59	0.01795132		1407.58	0.0201179		1937.59	-0.00656666	0	2467.58	0.00285174		2997.61	0.01112846		3527.6	0.01163357	0.00979779	4057.6	-0.00744771	0	
347.79	0.09764229	0.09213411	877.79	0.01848026		1407.78	0.02002278		1937.79	-0.00590346	0	2467.78	0.00355071		2997.81	0.01150071		3527.8	0.01212452	0.00979779	4057.8	-0.00739724	0	
347.99	0.09742594	0.09224568	877.99	0.01818645		1407.98	0.01938721		1937.99	-0.00506416	0	2467.98	0.00395706		2998.01	0.01238395		3528	0.01172527	0.00979779	4058	-0.00827484	0	
348.19	0.0974063	0.09235722	878.19	0.0179459		1408.18	0.01904644		1938.19	-0.00513573	0	2468.18	0.00493275		2998.21	0.01201838		3528.2	0.01091257	0.00979779	4058.2	-0.00840028	0	
348.39	0.09699886	0.09246873	878.39	0.01722907		1408.38	0.01906378		1938.39	-0.00547072	0	2468.38	0.00498162		2998.41	0.01276672		3528.4	0.01049418	0.00979779	4058.4	-0.00813952	0	
348.59	0.09735024	0.0925802	878.59	0.01740546		1408.58	0.01834534		1938.59	-0.00582325	0	2468.58	0.00604529		2998.61	0.01276473		3528.6	0.01053496	0.00979779	4058.6	-0.00841451	0	
348.79	0.09824472	0.09269164	878.79	0.01780284		1408.78	0.01879153		1938.79	-0.00571592	0	2468.78	0.00593507		2998.81	0.01286929		3528.8	0.00953834	0.00979779	4058.8	-0.00862439	0	
348.99	0.09918199	0.09280305	878.99	0.01822183		1408.98	0.01919136		1938.99	-0.00522175	0	2468.98	0.00549026		2999.01	0.01257193		3529	0.00910889	0.00979779	4059	-0.00760774	0	
349.19	0.10021939	0.09291443	879.19	0.01946963		1409.18	0.01995001		1939.19	-0.00391949	0	2469.18	0.00559728		2999.21	0.01251313		3529.2	0.00879177	0.00979779	4059.2	-0.00763373	0	
349.39	0.10106421	0.09302577	879.39	0.01869268		1409.38	0.02019776		1939.39	-0.00327165	0	2469.38	0.00508366		2999.41	0.01103513		3529.4	0.00933373	0.00979779	4059.4	-0.00731884	0	
349.59	0.10203	0.09313708	879.59	0.0192786		1409.58	0.02091026		1939.59	-0.00307627	0	2469.58	0.0051573		2999.61	0.01090849		3529.6	0.01039443	0.00979779	4059.6	-0.00807712	0	
349.79	0.10276677	0.09324836	879.79	0.02023344		1409.78	0.02054376		1939.79	-0.00370456	0	2469.78	0.00571449		2999.81	0.01078969		3529.8	0.01055939	0.00979779	4059.8	-0.00840088	0	
349.99	0.1029401	0.09335961	879.99	0.02073024		1409.98	0.0204103		1939.99	-0.00459521	0	2469.98	0.00641502		3000.01	0.01038681		3530	0.01016793	0.00979779	4060	-0.0071929	0	
350.19	0.10257008	0.09347082	880.19	0.02043968		1410.18	0.02010793		1940.19	-0.00512146	0	2470.18	0.00741085		3000.21	0.00999622		3530.2	0.01111759	0.00979779	4060.2	-0.00758753	0	
350.39	0.10336587	0.093582	880.39	0.02014787		1410.38	0.02053875		1940.39	-0.00513638	0	2470.38	0.00802349		3000.41	0.00935138		3530.4	0.01143261	0.00979779	4060.4	-0.00699738	0	
350.59	0.1029066	0.09369315	880.59	0.02015417		1410.58	0.02100216		1940.59	-0.00579031	0	2470.58	0.00712125		3000.61	0.00968761		3530.6	0.01089356	0.00979779	4060.6	-0.0072537	0	
350.79	0.10343579	0.09380426	880.79	0.02070447		1410.78	0.0211892		1940.79	-0.00524663	0	2470.78	0.00676323		3000.81	0.0095015		3530.8	0.01125436	0.00979779	4060.8	-0.00763619	0	
350.99	0.10326158	0.09391534	880.99	0.02052238		1410.98	0.02134988		1940.99	-0.00583893	0	2470.98	0.00687904		3001.01	0.01002975		3531	0.01199849	0.00979779	4061	-0.00726643	0	
351.19	0.10207287	0.09402639	881.19	0.02084276		1411.18	0.02126079		1941.19	-0.00504011	0	2471.18	0.0068414		3001.21	0.01039589		3531.2	0.01250355	0.00979779	4061.2	-0.00690993	0	
351.39	0.10104313	0.09413741	881.39	0.02087919		1411.38	0.02092531		1941.39	-0.00521919	0	2471.38	0.00628824		3001.41	0.01038911		3531.4	0.01219022	0.00979779	4061.4	-0.00627165	0	
351.59	0.10055544	0.09424839	881.59	0.02093884		1411.58	0.02082919		1941.59	-0.00427962	0	2471.58	0.0062428		3001.61	0.01059282		3531.6	0.01192663	0.00979779	4061.6	-0.00625255	0	
351.79	0.10003653	0.09435934	881.79	0.02133439		1411.78	0.02122991		1941.79	-0.00441246	0	2471.78	0.00692229		3001.81	0.01136318		3531.8	0.01168126	0.00979779	4061.8	-0.00673942	0	
351.99	0.09963851	0.09447026	881.99	0.0211338		1411.98	0.02119802		1941.99	-0.00546779	0	2471.98	0.0071769		3002.01	0.01256915		3532	0.01117046	0.00979779	4062	-0.00748247	0	
352.19	0.09921979	0.09458114	882.19	0.02011779		1412.18	0.0211759		1942.19	-0.00582175	0	2472.18	0.00696765		3002.21	0.01247249		3532.2	0.01063253	0.00979779	4062.2	-0.00726884	0	
352.39	0.09871891	0.094692	882.39	0.01987501		1412.38	0.02115971		1942.39	-0.00526835	0	2472.38	0.00657343		3002.41	0.01260638		3532.4	0.0101877	0.00979779	4062.4	-0.00751937	0	
352.59	0.10007098	0.09480281	882.59	0.01953405		1412.58	0.02138082		1942.59	-0.0049021	0	2472.58	0.00639915		3002.61	0.01259599		3532.6	0.00984443	0.00979779	4062.6	-0.0077382	0	
352.79	0.10047202	0.0949136	882.79	0.01951066		1412.78	0.02150481		1942.79	-0.00424118	0	2472.78	0.00609946		3002.81	0.01252925		3532.8	0.01016578	0.00979779	4062.8	-0.00835155	0	
352.99	0.10082195	0.09502436	882.99	0.01992795		1412.98	0.02111181		1942.99	-0.0038544	0	2472.98	0.00548634		3003.01	0.01232423		3533	0.01087324	0.00979779	4063	-0.0078224	0	
353.19	0.10146488	0.09513508	883.19	0.01932726		1413.18	0.02172013		1943.19	-0.00289268	0	2473.18	0.00598932		3003.21	0.01237346		3533.2	0.01215502	0.00979779	4063.2	-0.00832049	0	
353.39	0.10181604	0.09524577	883.39	0.01841677		1413.38	0.02074219		1943.39	-0.003672	0	2473.38	0.0059025		3003.41	0.01079358		3533.4	0.01326706	0.00979779	4063.4	-0.00819142	0	
353.59	0.1021337	0.09535642	883.59	0.01850266		1413.58	0.02095653		1943.59	-0.00446503	0	2473.58	0.00548332		3003.61	0.01074342		3533.6	0.01343816	0.00979779	4063.6	-0.00854877	0	
353.79	0.10327157	0.09546705	883.79	0.01873817		1413.78	0.02072279		1943.79	-0.00523842	0	2473.78	0.00576228		3003.81	0.01000509		3533.8	0.01313636	0.00979779	4063.8	-0.00866019	0	
353.99	0.10243279	0.09557764	883.99	0.01845731		1413.98	0.02102286		1943.99	-0.00619073	0	2473.98	0.00585542		3004.01	0.00926313		3534	0.01276262	0.00979779	4064	-0.00868598	0	
354.19	0.10309846	0.0956882	884.19	0.01808424		1414.18	0.02128602		1944.19	-0.00602885	0	2474.18	0.00644565		3004.21	0.0088036		3534.2	0.0124974	0.00979779	4064.2	-0.00875059	0	
354.39	0.10429643	0.09579872	884.39	0.01818406		1414.38	0.02213485		1944.39	-0.00576936	0	2474.38	0.00575511		3004.41	0.00810615		3534.4	0.01220973	0.00979779	4064.4	-0.00894542	0	
354.59	0.10415329	0.09590922	884.59	0.01852909		1414.58	0.02286106		1944.59	-0.00547739	0	2474.58	0.00501158		3004.61	0.00796003		3534.6	0.01195443	0.00979779	4064.6	-0.00911599	0	
354.79	0.10477189	0.09601968	884.79	0.01875489		1414.78	0.0227661		1944.79	-0.00459534	0	2474.78	0.0044135		3004.81	0.00738633		3534.8	0.0117151	0.00979779	4064.8	-0.00845058	0	
354.99	0.10448636	0.09613011	884.99	0.01958368		1414.98	0.02322063		1944.99	-0.00494398	0	2474.98	0.00489983		3005.01	0.00771646		3535	0.01199711	0.00979779	4065	-0.00733953	0	
355.19	0.10516863	0.0962405	885.19	0.01986164		1415.18	0.02296107		1945.19	-0.00440392	0	2475.18	0.00440149		3005.21	0.00720043		3535.2	0.01201112	0.00979779	4065.2	-0.00585851	0	
355.39	0.10436368	0.09635087	885.39	0.01973596		1415.38	0.02216654		1945.39	-0.0036759	0	2475.38	0.00425939		3005.41	0.00750279		3535.4	0.01112373	0.00979779	4065.4	-0.00560738	0	
355.59	0.10479675	0.0964612	885.59	0.01953277		1415.58	0.02251187		1945.59	-0.00430116	0	2475.58	0.00454728		3005.61	0.0085047		3535.6	0.0106552	0.00979779	4065.6	-0.00631202	0	
355.79	0.10404783	0.0965715	885.79	0.01934598		1415.78	0.02358568		1945.79	-0.00548215	0	2475.78	0.00541565		3005.81	0.01047805		3535.8	0.01027961	0.00979779	4065.8	-0.00604146	0	
355.99	0.10379343	0.09668176	885.99	0.01960077		1415.98	0.0240344		1945.99	-0.00578746	0	2475.98	0.00633551		3006.01	0.01115399		3536	0.01049063	0.00979779	4066	-0.00596391	0	
356.19	0.10357654	0.096792	886.19	0.0191267		1416.18	0.02344171		1946.19	-0.00482432	0	2476.18	0.00586257		3006.21	0.01199915		3536.2	0.01028805	0.00979779	4066.2	-0.00560297	0	
356.39	0.10312503	0.0969022	886.39	0.01845642		1416.38	0.02334248		1946.39	-0.00411093	0	2476.38	0.00626655		3006.41	0.0122936		3536.4	0.01018696	0.00979779	4066.4	-0.00575761	0	
356.59	0.10394438	0.09701236	886.59	0.01808648		1416.58	0.02338622		1946.59	-0.00361303	0	2476.58	0.00613484		3006.61	0.01291991		3536.6	0.01144369	0.00979779	4066.6	-0.00604818	0	
356.79	0.10353113	0.0971225	886.79	0.0174579		1416.78	0.02302666		1946.79	-0.00351502	0	2476.78	0.00605064		3006.81	0.01388363		3536.8	0.01225356	0.00979779	4066.8	-0.00658076	0	
356.99	0.1037826	0.0972326	886.99	0.01725487		1416.98	0.02279015		1946.99	-0.00419336	0	2476.98	0.00588702		3007.01	0.01443108		3537	0.01379323	0.00979779	4067	-0.00628429	0	
357.19	0.10329489	0.09734268	887.19	0.01691866		1417.18	0.02271326		1947.19	-0.00441854	0	2477.18	0.00584236		3007.21	0.01448783		3537.2	0.01450405	0.00979779	4067.2	-0.00532593	0	
357.39	0.10270418	0.09745271	887.39	0.01755986		1417.38	0.02171319		1947.39	-0.00535755	0	2477.38	0.00625498		3007.41	0.01360939		3537.4	0.01446833	0.00979779	4067.4	-0.00534174	0	
357.59	0.10269028	0.09756272	887.59	0.01671906		1417.58	0.02211965		1947.59	-0.00535092	0	2477.58	0.00596769		3007.61	0.01349157		3537.6	0.01431041	0.00979779	4067.6	-0.00607898	0	
357.79	0.10331017	0.09767269	887.79	0.01690298		1417.78	0.02225796		1947.79	-0.00580352	0	2477.78	0.00609692		3007.81	0.01387147		3537.8	0.01399902	0.00979779	4067.8	-0.00738337	0	
357.99	0.10269815	0.09778264	887.99	0.01633695		1417.98	0.02329244		1947.99	-0.00641325	0	2477.98	0.00510997		3008.01	0.01332298		3538	0.0133706	0.00979779	4068	-0.00726633	0	
358.19	0.10326416	0.09789254	888.19	0.01684106		1418.18	0.02406569		1948.19	-0.006092	0	2478.18	0.0044986		3008.21	0.01267584		3538.2	0.01235935	0.00979779	4068.2	-0.00738039	0	
358.39	0.10380913	0.09800242	888.39	0.01705616		1418.38	0.02383392		1948.39	-0.00631989	0	2478.38	0.00288061		3008.41	0.01224345		3538.4	0.01259213	0.00979779	4068.4	-0.00837121	0	
358.59	0.10295808	0.09811227	888.59	0.01806226		1418.58	0.02399216		1948.59	-0.00546811	0	2478.58	0.00289581		3008.61	0.01130481		3538.6	0.01243027	0.00979779	4068.6	-0.00780539	0	
358.79	0.10330395	0.09822208	888.79	0.01795936		1418.78	0.02358837		1948.79	-0.00501168	0	2478.78	0.00320758		3008.81	0.01028336		3538.8	0.01205776	0.00979779	4068.8	-0.00816892	0	
358.99	0.1033097	0.09833186	888.99	0.01895728		1418.98	0.02417329		1948.99	-0.00582242	0	2478.98	0.00370359		3009.01	0.01020061		3539	0.01216458	0.00979779	4069	-0.00797355	0	
359.19	0.10343655	0.0984416	889.19	0.01870925		1419.18	0.02441471		1949.19	-0.0051212	0	2479.18	0.00368541		3009.21	0.01031694		3539.2	0.01220009	0.00979779	4069.2	-0.00750269	0	
359.39	0.10263555	0.09855132	889.39	0.01895053		1419.38	0.02463608		1949.39	-0.00484137	0	2479.38	0.00407038		3009.41	0.01115317		3539.4	0.01131494	0.00979779	4069.4	-0.00817944	0	
359.59	0.1030608	0.098661	889.59	0.01891059		1419.58	0.02525752		1949.59	-0.00583393	0	2479.58	0.00517764		3009.61	0.01160709		3539.6	0.01095021	0.00979779	4069.6	-0.00833831	0	
359.79	0.1027775	0.09877065	889.79	0.01981405		1419.78	0.02566238		1949.79	-0.00624363	0	2479.78	0.00551915		3009.81	0.0122021		3539.8	0.01162932	0.00979779	4069.8	-0.00811327	0	
359.99	0.10299233	0.09888027	889.99	0.01969967		1419.98	0.02558437		1949.99	-0.00560909	0	2479.98	0.00574559		3010.01	0.01185296		3540	0.01222874	0.00979779	4070	-0.0087739	0	
360.19	0.10291185	0.09898986	890.19	0.01934468		1420.18	0.02398622		1950.19	-0.0050025	0	2480.18	0.00541915		3010.21	0.0119756		3540.2	0.0125193	0.00979779	4070.2	-0.00922978	0	
360.39	0.10308441	0.09909941	890.39	0.01945312		1420.38	0.02399294		1950.39	-0.004317	0	2480.38	0.00478965		3010.41	0.01122204		3540.4	0.0125738	0.00979779	4070.4	-0.00908204	0	
360.59	0.10394126	0.09920893	890.59	0.0199768		1420.58	0.02362121		1950.59	-0.00365427	0	2480.58	0.00499525		3010.61	0.01146767		3540.6	0.01348518	0.0097978	4070.6	-0.00973424	0	
360.79	0.10422552	0.09931842	890.79	0.01948913		1420.78	0.02369595		1950.79	-0.00397821	0	2480.78	0.0044386		3010.81	0.01163155		3540.8	0.01363706	0.0097978	4070.8	-0.00963731	0	
360.99	0.1037508	0.09942787	890.99	0.02071633		1420.98	0.02278373		1950.99	-0.00392961	0	2480.98	0.00440629		3011.01	0.01198685		3541	0.01411382	0.0097978	4071	-0.00849161	0	
361.19	0.10359085	0.0995373	891.19	0.02160578		1421.18	0.02242655		1951.19	-0.00358157	0	2481.18	0.00516041		3011.21	0.01217402		3541.2	0.01392649	0.0097978	4071.2	-0.00838774	0	
361.39	0.10410736	0.09964669	891.39	0.02093898		1421.38	0.02176045		1951.39	-0.00366542	0	2481.38	0.00591214		3011.41	0.01260731		3541.4	0.01353956	0.0097978	4071.4	-0.00930237	0	
361.59	0.10451534	0.09975605	891.59	0.01983302		1421.58	0.02252446		1951.59	-0.00433984	0	2481.58	0.0047544		3011.61	0.01299857		3541.6	0.0136614	0.0097978	4071.6	-0.00950919	0	
361.79	0.10469667	0.09986538	891.79	0.02104801		1421.78	0.02290385		1951.79	-0.00527149	0	2481.78	0.0038871		3011.81	0.01268455		3541.8	0.01232792	0.0097978	4071.8	-0.00958722	0	
361.99	0.10429862	0.09997467	891.99	0.02066357		1421.98	0.02304378		1951.99	-0.00534686	0	2481.98	0.00366361		3012.01	0.01229107		3542	0.01155722	0.0097978	4072	-0.00914518	0	
362.19	0.10466023	0.10008394	892.19	0.02055547		1422.18	0.02278864		1952.19	-0.00480992	0	2482.18	0.00422408		3012.21	0.01271965		3542.2	0.01070197	0.0097978	4072.2	-0.00965147	0	
362.39	0.1051705	0.10019317	892.39	0.02057423		1422.38	0.02316186		1952.39	-0.00532915	0	2482.38	0.00464026		3012.41	0.01287984		3542.4	0.01108019	0.0097978	4072.4	-0.00925162	0	
362.59	0.10429537	0.10030237	892.59	0.02066512		1422.58	0.02316998		1952.59	-0.00531259	0	2482.58	0.0053276		3012.61	0.01288867		3542.6	0.01071	0.0097978	4072.6	-0.00928373	0	
362.79	0.10483459	0.10041153	892.79	0.02019773		1422.78	0.02340745		1952.79	-0.00546439	0	2482.78	0.00621897		3012.81	0.01318547		3542.8	0.00992199	0.0097978	4072.8	-0.00914017	0	
362.99	0.10470281	0.10052067	892.99	0.02021075		1422.98	0.02341966		1952.99	-0.006372	0	2482.98	0.0065123		3013.01	0.01478167		3543	0.00935935	0.0097978	4073	-0.00834914	0	
363.19	0.10466448	0.10062977	893.19	0.01957197		1423.18	0.02352119		1953.19	-0.006315	0	2483.18	0.00680514		3013.21	0.01393038		3543.2	0.00937911	0.0097978	4073.2	-0.00795134	0	
363.39	0.10466804	0.10073884	893.39	0.01985677		1423.38	0.02242499		1953.39	-0.00666497	0	2483.38	0.00689255		3013.41	0.01378746		3543.4	0.00780752	0.0097978	4073.4	-0.00781271	0	
363.59	0.10473785	0.10084788	893.59	0.01982843		1423.58	0.02227321		1953.59	-0.00695443	0	2483.58	0.00646228		3013.61	0.01381318		3543.6	0.00809892	0.0097978	4073.6	-0.00794213	0	
363.79	0.10487082	0.10095688	893.79	0.02005731		1423.78	0.02176413		1953.79	-0.00654963	0	2483.78	0.0059247		3013.81	0.01394062		3543.8	0.00855716	0.0097978	4073.8	-0.00871498	0	
363.99	0.10469939	0.10106586	893.99	0.0193121		1423.98	0.0223055		1953.99	-0.00666065	0	2483.98	0.0059386		3014.01	0.01303531		3544	0.00796786	0.0097978	4074	-0.00874987	0	
364.19	0.10514674	0.1011748	894.19	0.01953506		1424.18	0.0220662		1954.19	-0.00670401	0	2484.18	0.0056938		3014.21	0.0127471		3544.2	0.00795111	0.0097978	4074.2	-0.00830797	0	
364.39	0.1055114	0.10128371	894.39	0.01956532		1424.38	0.02266875		1954.39	-0.0065836	0	2484.38	0.00490178		3014.41	0.01228434		3544.4	0.00746932	0.0097978	4074.4	-0.00783479	0	
364.59	0.10579113	0.10139259	894.59	0.01996506		1424.58	0.02351461		1954.59	-0.00616518	0	2484.58	0.00538038		3014.61	0.0117597		3544.6	0.00774211	0.0097978	4074.6	-0.00847493	0	
364.79	0.10571313	0.10150143	894.79	0.0197406		1424.78	0.02340482		1954.79	-0.00600416	0	2484.78	0.00525627		3014.81	0.01182494		3544.8	0.00817733	0.0097978	4074.8	-0.00856856	0	
364.99	0.10581139	0.10161024	894.99	0.02018608		1424.98	0.02293906		1954.99	-0.00582086	0	2484.98	0.00536091		3015.01	0.01265385		3545	0.00874553	0.0097978	4075	-0.00883304	0	
365.19	0.106842	0.10171902	895.19	0.01957017		1425.18	0.02362484		1955.19	-0.00544067	0	2485.18	0.00529839		3015.21	0.01272922		3545.2	0.00905579	0.0097978	4075.2	-0.01001099	0	
365.39	0.10764394	0.10182777	895.39	0.01886987		1425.38	0.02360059		1955.39	-0.00558844	0	2485.38	0.0051383		3015.41	0.01211306		3545.4	0.00917718	0.0097978	4075.4	-0.01022366	0	
365.59	0.1073184	0.10193649	895.59	0.01901879		1425.58	0.0240539		1955.59	-0.00594689	0	2485.58	0.00414653		3015.61	0.0120339		3545.6	0.00944455	0.0097978	4075.6	-0.01009863	0	
365.79	0.10781525	0.10204518	895.79	0.01936095		1425.78	0.02393092		1955.79	-0.00513864	0	2485.78	0.004448		3015.81	0.01192803		3545.8	0.00864205	0.0097978	4075.8	-0.0099084	0	
365.99	0.10858354	0.10215383	895.99	0.01909406		1425.98	0.02418043		1955.99	-0.0046535	0	2485.98	0.0051878		3016.01	0.01256516		3546	0.00908166	0.0097978	4076	-0.0098259	0	
366.19	0.10919332	0.10226245	896.19	0.01899859		1426.18	0.02413039		1956.19	-0.00435887	0	2486.18	0.00500699		3016.21	0.0124657		3546.2	0.00909995	0.0097978	4076.2	-0.00952411	0	
366.39	0.10925118	0.10237104	896.39	0.01946385		1426.38	0.02444893		1956.39	-0.00504999	0	2486.38	0.00571442		3016.41	0.01278618		3546.4	0.01047533	0.0097978	4076.4	-0.0084581	0	
366.59	0.10852905	0.1024796	896.59	0.01888043		1426.58	0.02360603		1956.59	-0.00507903	0	2486.58	0.00603722		3016.61	0.01317792		3546.6	0.01079578	0.0097978	4076.6	-0.00889124	0	
366.79	0.1088642	0.10258812	896.79	0.01921053		1426.78	0.02366819		1956.79	-0.00455838	0	2486.78	0.00649401		3016.81	0.01326847		3546.8	0.01069867	0.0097978	4076.8	-0.00799558	0	
366.99	0.10794899	0.10269661	896.99	0.01942121		1426.98	0.02312674		1956.99	-0.00523783	0	2486.98	0.00648565		3017.01	0.01313677		3547	0.01099258	0.0097978	4077	-0.00884991	0	
367.19	0.10759961	0.10280507	897.19	0.01958645		1427.18	0.02248223		1957.19	-0.00505829	0	2487.18	0.00612988		3017.21	0.01107177		3547.2	0.01102856	0.0097978	4077.2	-0.0090688	0	
367.39	0.10701303	0.1029135	897.39	0.02075964		1427.38	0.02169505		1957.39	-0.00492049	0	2487.38	0.0055173		3017.41	0.01150809		3547.4	0.01088491	0.0097978	4077.4	-0.00903844	0	
367.59	0.1068618	0.1030219	897.59	0.02044459		1427.58	0.0210482		1957.59	-0.00484995	0	2487.58	0.00559931		3017.61	0.01046299		3547.6	0.01113347	0.0097978	4077.6	-0.00939162	0	
367.79	0.10660354	0.10313027	897.79	0.02015553		1427.78	0.02071666		1957.79	-0.00490976	0	2487.78	0.00551162		3017.81	0.0099845		3547.8	0.01095792	0.0097978	4077.8	-0.00897927	0	
367.99	0.10670747	0.1032386	897.99	0.02052219		1427.98	0.02068972		1957.99	-0.00524256	0	2487.98	0.00526183		3018.01	0.00966577		3548	0.01043473	0.0097978	4078	-0.00846996	0	
368.19	0.10682786	0.1033469	898.19	0.02117531		1428.18	0.02066937		1958.19	-0.00516704	0	2488.18	0.00451226		3018.21	0.00968213		3548.2	0.01016517	0.0097978	4078.2	-0.00834819	0	
368.39	0.10595443	0.10345517	898.39	0.02119008		1428.38	0.02071745		1958.39	-0.00485755	0	2488.38	0.00443227		3018.41	0.00895559		3548.4	0.01016839	0.0097978	4078.4	-0.00830093	0	
368.59	0.10532429	0.10356341	898.59	0.02124396		1428.58	0.02071492		1958.59	-0.00470375	0	2488.58	0.00424916		3018.61	0.0090294		3548.6	0.00971137	0.0097978	4078.6	-0.00849191	0	
368.79	0.10505023	0.10367161	898.79	0.02072383		1428.78	0.02088988		1958.79	-0.00471072	0	2488.78	0.00433215		3018.81	0.00914356		3548.8	0.00967443	0.0097978	4078.8	-0.00864548	0	
368.99	0.1051429	0.10377979	898.99	0.02019844		1428.98	0.02079197		1958.99	-0.00471374	0	2488.98	0.00334508		3019.01	0.00963674		3549	0.01003549	0.0097978	4079	-0.00877511	0	
369.19	0.10525661	0.10388793	899.19	0.02034141		1429.18	0.02168972		1959.19	-0.00487833	0	2489.18	0.00360018		3019.21	0.00916311		3549.2	0.0099153	0.0097978	4079.2	-0.00967434	0	
369.39	0.10447218	0.10399604	899.39	0.02078714		1429.38	0.0215265		1959.39	-0.00546552	0	2489.38	0.00357898		3019.41	0.00875887		3549.4	0.01023817	0.0097978	4079.4	-0.00959349	0	
369.59	0.10453041	0.10410412	899.59	0.02166788		1429.58	0.02160462		1959.59	-0.00562013	0	2489.58	0.00248924		3019.61	0.00893058		3549.6	0.00929535	0.0097978	4079.6	-0.00914394	0	
369.79	0.10506049	0.10421216	899.79	0.02179163		1429.78	0.02131136		1959.79	-0.00533968	0	2489.78	0.00370688		3019.81	0.00877084		3549.8	0.00868871	0.0097978	4079.8	-0.00887427	0	
369.99	0.10509436	0.10432018	899.99	0.02232761		1429.98	0.02087982		1959.99	-0.00567677	0	2489.98	0.00458423		3020.01	0.00914415		3550	0.00927974	0.0097978	4080	-0.00886672	0	
370.19	0.10515064	0.10442816	900.19	0.02151779		1430.18	0.02003689		1960.19	-0.00611138	0	2490.18	0.0048959		3020.21	0.00866819		3550.2	0.00975672	0.0097978	4080.2	-0.00845758	0	
370.39	0.10617694	0.10453611	900.39	0.0209192		1430.38	0.01964284		1960.39	-0.00609087	0	2490.38	0.00637573		3020.41	0.00991925		3550.4	0.01069671	0.0097978	4080.4	-0.00807909	0	
370.59	0.10597447	0.10464403	900.59	0.02030714		1430.58	0.01983465		1960.59	-0.00619441	0	2490.58	0.00645629		3020.61	0.00993396		3550.6	0.01118527	0.0097978	4080.6	-0.00911337	0	
370.79	0.1066367	0.10475192	900.79	0.02006038		1430.78	0.01944227		1960.79	-0.00617383	0	2490.78	0.00700724		3020.81	0.00908145		3550.8	0.0109095	0.0097978	4080.8	-0.0095084	0	
370.99	0.10647554	0.10485977	900.99	0.0199162		1430.98	0.01912882		1960.99	-0.00676264	0	2490.98	0.00712535		3021.01	0.00858221		3551	0.01023651	0.0097978	4081	-0.01013154	0	
371.19	0.10793404	0.1049676	901.19	0.01945386		1431.18	0.01837068		1961.19	-0.00657957	0	2491.18	0.00722565		3021.21	0.00912388		3551.2	0.00992189	0.0097978	4081.2	-0.00993184	0	
371.39	0.10884682	0.10507539	901.39	0.01965516		1431.38	0.017735		1961.39	-0.00622357	0	2491.38	0.00642338		3021.41	0.00990546		3551.4	0.01044324	0.0097978	4081.4	-0.01037878	0	
371.59	0.11032673	0.10518315	901.59	0.01952953		1431.58	0.017361		1961.59	-0.00578333	0	2491.58	0.0069714		3021.61	0.0099645		3551.6	0.00977706	0.0097978	4081.6	-0.01015477	0	
371.79	0.11045892	0.10529088	901.79	0.01930318		1431.78	0.01905807		1961.79	-0.00578641	0	2491.78	0.00627149		3021.81	0.01135666		3551.8	0.00981684	0.0097978	4081.8	-0.00964881	0	
371.99	0.11170876	0.10539857	901.99	0.01852657		1431.98	0.01915775		1961.99	-0.00560661	0	2491.98	0.0060888		3022.01	0.01196964		3552	0.00900837	0.0097978	4082	-0.00954139	0	
372.19	0.11187551	0.10550624	902.19	0.01811621		1432.18	0.01959596		1962.19	-0.00560747	0	2492.18	0.00546854		3022.21	0.01148401		3552.2	0.0094419	0.0097978	4082.2	-0.00920278	0	
372.39	0.11215262	0.10561387	902.39	0.0173326		1432.38	0.01951068		1962.39	-0.00545598	0	2492.38	0.0048684		3022.41	0.01140669		3552.4	0.01026622	0.0097978	4082.4	-0.00917909	0	
372.59	0.1123247	0.10572147	902.59	0.01735032		1432.58	0.01964716		1962.59	-0.00579325	0	2492.58	0.00468392		3022.61	0.01182415		3552.6	0.01078505	0.0097978	4082.6	-0.00901887	0	
372.79	0.11230604	0.10582904	902.79	0.01768275		1432.78	0.01962411		1962.79	-0.00514206	0	2492.78	0.00489524		3022.81	0.01179974		3552.8	0.01192542	0.0097978	4082.8	-0.00866237	0	
372.99	0.11175522	0.10593658	902.99	0.01835648		1432.98	0.02001754		1962.99	-0.00515752	0	2492.98	0.00466009		3023.01	0.01153547		3553	0.0132077	0.0097978	4083	-0.00925942	0	
373.19	0.11185384	0.10604409	903.19	0.01873678		1433.18	0.02127503		1963.19	-0.00482358	0	2493.18	0.00415065		3023.21	0.01142628		3553.2	0.01319754	0.0097978	4083.2	-0.00967746	0	
373.39	0.11162893	0.10615156	903.39	0.0192302		1433.38	0.02222756		1963.39	-0.00442892	0	2493.38	0.00285239		3023.41	0.01083548		3553.4	0.01326287	0.0097978	4083.4	-0.00967476	0	
373.59	0.11215372	0.106259	903.59	0.02009064		1433.58	0.02261574		1963.59	-0.00385104	0	2493.58	0.00185009		3023.61	0.01066459		3553.6	0.01332513	0.0097978	4083.6	-0.00941896	0	
373.79	0.1114144	0.10636642	903.79	0.02040444		1433.78	0.02220997		1963.79	-0.00367488	0	2493.78	0.00367		3023.81	0.01020415		3553.8	0.01387238	0.0097978	4083.8	-0.00916706	0	
373.99	0.11130645	0.1064738	903.99	0.02089225		1433.98	0.02279166		1963.99	-0.00250686	0	2493.98	0.00318719		3024.01	0.0104655		3554	0.01424878	0.0097978	4084	-0.00923378	0	
374.19	0.11117762	0.10658114	904.19	0.02012755		1434.18	0.02295937		1964.19	-0.00190984	0	2494.18	0.00248209		3024.21	0.01004389		3554.2	0.01432563	0.0097978	4084.2	-0.00905076	0	
374.39	0.11109405	0.10668846	904.39	0.02007351		1434.38	0.02276545		1964.39	-0.00124682	0	2494.38	0.00287804		3024.41	0.01000685		3554.4	0.01405306	0.0097978	4084.4	-0.00844015	0	
374.59	0.11054717	0.10679574	904.59	0.02031083		1434.58	0.02310291		1964.59	-0.0012954	0	2494.58	0.00212324		3024.61	0.00937748		3554.6	0.01367574	0.0097978	4084.6	-0.00893622	0	
374.79	0.1113379	0.106903	904.79	0.02071404		1434.78	0.02293924		1964.79	-0.0018551	0	2494.78	0.00238677		3024.81	0.0097218		3554.8	0.0126167	0.0097978	4084.8	-0.00844788	0	
374.99	0.11084614	0.10701022	904.99	0.02080227		1434.98	0.02336335		1964.99	-0.00140937	0	2494.98	0.002667		3025.01	0.01017892		3555	0.01143245	0.0097978	4085	-0.00819555	0	
375.19	0.11117335	0.10711741	905.19	0.01962217		1435.18	0.02390408		1965.19	-0.00124281	0	2495.18	0.00324435		3025.21	0.01150977		3555.2	0.01087436	0.0097978	4085.2	-0.00781943	0	
375.39	0.11096172	0.10722457	905.39	0.01943214		1435.38	0.02493455		1965.39	-0.00187213	0	2495.38	0.0031582		3025.41	0.01142305		3555.4	0.01028995	0.0097978	4085.4	-0.00818999	0	
375.59	0.11008801	0.10733169	905.59	0.01926092		1435.58	0.02550297		1965.59	-0.0029032	0	2495.58	0.00386232		3025.61	0.01177529		3555.6	0.00828804	0.0097978	4085.6	-0.00776384	0	
375.79	0.1093051	0.10743879	905.79	0.01838047		1435.78	0.02510954		1965.79	-0.00385096	0	2495.78	0.00456067		3025.81	0.01241369		3555.8	0.00730664	0.0097978	4085.8	-0.00749023	0	
375.99	0.11004756	0.10754585	905.99	0.01856292		1435.98	0.02414783		1965.99	-0.0047351	0	2495.98	0.00471864		3026.01	0.01269911		3556	0.00588212	0.0097978	4086	-0.00689672	0	
376.19	0.11051914	0.10765289	906.19	0.01879989		1436.18	0.02420733		1966.19	-0.00610703	0	2496.18	0.00480316		3026.21	0.01232611		3556.2	0.00692602	0.0097978	4086.2	-0.00703159	0	
376.39	0.11121219	0.10775989	906.39	0.01852322		1436.38	0.02370859		1966.39	-0.00684364	0	2496.38	0.00491136		3026.41	0.01272413		3556.4	0.00799789	0.0097978	4086.4	-0.0072968	0	
376.59	0.11112041	0.10786685	906.59	0.01819466		1436.58	0.02336013		1966.59	-0.0075922	0	2496.58	0.00657181		3026.61	0.01336345		3556.6	0.00846273	0.0097978	4086.6	-0.00718925	0	
376.79	0.11064511	0.10797379	906.79	0.01870481		1436.78	0.02260621		1966.79	-0.00825078	0	2496.78	0.00735128		3026.81	0.01284551		3556.8	0.00891454	0.0097978	4086.8	-0.00820799	0	
376.99	0.11125477	0.1080807	906.99	0.01874386		1436.98	0.02374179		1966.99	-0.00942139	0	2496.98	0.00799009		3027.01	0.01217589		3557	0.00909053	0.0097978	4087	-0.0090441	0	
377.19	0.11176673	0.10818757	907.19	0.01844111		1437.18	0.02387668		1967.19	-0.00912315	0	2497.18	0.00715785		3027.21	0.01278249		3557.2	0.00954873	0.0097978	4087.2	-0.00863675	0	
377.39	0.11177593	0.10829442	907.39	0.01927585		1437.38	0.02421072		1967.39	-0.0089422	0	2497.38	0.00720806		3027.41	0.01257471		3557.4	0.01020577	0.0097978	4087.4	-0.00858041	0	
377.59	0.11206364	0.10840123	907.59	0.02029473		1437.58	0.02355269		1967.59	-0.0082232	0	2497.58	0.00728342		3027.61	0.01264613		3557.6	0.01127715	0.0097978	4087.6	-0.00848346	0	
377.79	0.11206031	0.10850801	907.79	0.0209459		1437.78	0.0238291		1967.79	-0.00781973	0	2497.78	0.00821957		3027.81	0.01216432		3557.8	0.01181136	0.0097978	4087.8	-0.00880473	0	
377.99	0.11258201	0.10861476	907.99	0.02083406		1437.98	0.02444498		1967.99	-0.00673128	0	2497.98	0.00734106		3028.01	0.0122783		3558	0.01233879	0.0097978	4088	-0.00919592	0	
378.19	0.11264685	0.10872147	908.19	0.02064975		1438.18	0.02415645		1968.19	-0.00651385	0	2498.18	0.00715286		3028.21	0.01166126		3558.2	0.01271374	0.0097978	4088.2	-0.00919307	0	
378.39	0.11300342	0.10882816	908.39	0.02088155		1438.38	0.02368957		1968.39	-0.00624976	0	2498.38	0.0072756		3028.41	0.01095668		3558.4	0.01290768	0.0097978	4088.4	-0.00897541	0	
378.59	0.11324597	0.10893481	908.59	0.02101512		1438.58	0.02349769		1968.59	-0.00609185	0	2498.58	0.00661049		3028.61	0.01090988		3558.6	0.01289847	0.0097978	4088.6	-0.00921698	0	
378.79	0.11324699	0.10904144	908.79	0.02098133		1438.78	0.02336922		1968.79	-0.00579751	0	2498.78	0.00664246		3028.81	0.01090874		3558.8	0.01244462	0.0097978	4088.8	-0.00888088	0	
378.99	0.11253642	0.10914803	908.99	0.02018644		1438.98	0.02326		1968.99	-0.00489652	0	2498.98	0.00690205		3029.01	0.01049776		3559	0.01118672	0.0097978	4089	-0.00875678	0	
379.19	0.11242554	0.10925459	909.19	0.01944862		1439.18	0.02297728		1969.19	-0.00496898	0	2499.18	0.00623028		3029.21	0.01105324		3559.2	0.01003795	0.0097978	4089.2	-0.00849171	0	
379.39	0.11187858	0.10936112	909.39	0.01999673		1439.38	0.02237808		1969.39	-0.0053366	0	2499.38	0.0053223		3029.41	0.01078195		3559.4	0.00852407	0.0097978	4089.4	-0.00893009	0	
379.59	0.11132617	0.10946761	909.59	0.02022071		1439.58	0.02124746		1969.59	-0.00535113	0	2499.58	0.00460578		3029.61	0.01108148		3559.6	0.00682897	0.0097978	4089.6	-0.00871559	0	
379.79	0.11164483	0.10957408	909.79	0.02046684		1439.78	0.0205769		1969.79	-0.00542583	0	2499.78	0.00433826		3029.81	0.01165699		3559.8	0.00583467	0.0097978	4089.8	-0.00822723	0	
379.99	0.11164483	0.10967998	909.99	0.02046684		1439.98	0.0205769		1969.99	-0.00542583	0	2499.98	0.00433826		3030.01	0.01165699		3560	0.00583467	0.0097978	4090	-0.00822723	0	
380.19	0.11169342	0.10967485	910.19	0.01904604		1440.18	0.0205924		1970.19	-0.00558195	0	2500.18	0.00459169		3030.21	0.01174704		3560.2	0.00611885	0.00970525	4090.2	-0.00822984	0	
380.39	0.11203265	0.10966971	910.39	0.01760391		1440.38	0.02126339		1970.39	-0.00506366	0	2500.38	0.00463728		3030.41	0.01161263		3560.4	0.00631854	0.00961358	4090.4	-0.00853099	0	
380.59	0.11202009	0.10966458	910.59	0.01703961		1440.58	0.02141827		1970.59	-0.00493845	0	2500.58	0.00558008		3030.61	0.01158646		3560.6	0.00664368	0.00952278	4090.6	-0.00830505	0	
380.79	0.11150689	0.10965945	910.79	0.01580364		1440.78	0.02098385		1970.79	-0.00521429	0	2500.78	0.00599901		3030.81	0.01086736		3560.8	0.00669846	0.00943283	4090.8	-0.00749606	0	
380.99	0.11126937	0.10965432	910.99	0.01522121		1440.98	0.02087444		1970.99	-0.00567205	0	2500.98	0.00747638		3031.01	0.01034374		3561	0.00652776	0.00934374	4091	-0.00738465	0	
381.19	0.11119209	0.10964919	911.19	0.01497331		1441.18	0.02058268		1971.19	-0.00553031	0	2501.18	0.00829557		3031.21	0.01011161		3561.2	0.00623126	0.00925548	4091.2	-0.00659631	0	
381.39	0.11123401	0.10964406	911.39	0.01425261		1441.38	0.02128742		1971.39	-0.00572061	0	2501.38	0.00916054		3031.41	0.01075981		3561.4	0.00581378	0.00916806	4091.4	-0.00608831	0	
381.59	0.1109507	0.10963893	911.59	0.01495995		1441.58	0.0210322		1971.59	-0.00572959	0	2501.58	0.00973419		3031.61	0.0113208		3561.6	0.00544412	0.00908146	4091.6	-0.00572638	0	
381.79	0.11104922	0.1096338	911.79	0.01519217		1441.78	0.02066126		1971.79	-0.00568861	0	2501.78	0.01034971		3031.81	0.0115165		3561.8	0.00548828	0.00899569	4091.8	-0.00598957	0	
381.99	0.11099486	0.10962867	911.99	0.0149925		1441.98	0.02041492		1971.99	-0.00546316	0	2501.98	0.01088945		3032.01	0.01226159		3562	0.00503466	0.00891072	4092	-0.00589428	0	
382.19	0.11093057	0.10962355	912.19	0.0160199		1442.18	0.01995222		1972.19	-0.00585733	0	2502.18	0.01026756		3032.21	0.0122942		3562.2	0.00506778	0.00882655	4092.2	-0.00639439	0	
382.39	0.11032874	0.10961842	912.39	0.01624173		1442.38	0.01969018		1972.39	-0.00674123	0	2502.38	0.01027095		3032.41	0.01228039		3562.4	0.00395626	0.00874318	4092.4	-0.00645352	0	
382.59	0.11016245	0.10961329	912.59	0.01641313		1442.58	0.02022192		1972.59	-0.00672784	0	2502.58	0.00994584		3032.61	0.01204901		3562.6	0.0036644	0.0086606	4092.6	-0.0066932	0	
382.79	0.10998653	0.10960816	912.79	0.0160617		1442.78	0.02053166		1972.79	-0.00687555	0	2502.78	0.00937951		3032.81	0.01203562		3562.8	0.00356694	0.0085788	4092.8	-0.00755901	0	
382.99	0.10953524	0.10960303	912.99	0.01568946		1442.98	0.02109375		1972.99	-0.0066914	0	2502.98	0.00879398		3033.01	0.01255765		3563	0.00390935	0.00849777	4093	-0.00821107	0	
383.19	0.10994803	0.1095979	913.19	0.01606391		1443.18	0.02112784		1973.19	-0.00610414	0	2503.18	0.00903389		3033.21	0.01169572		3563.2	0.00452916	0.0084175	4093.2	-0.00853401	0	
383.39	0.10980702	0.10959278	913.39	0.01627659		1443.38	0.02142901		1973.39	-0.00584661	0	2503.38	0.00874064		3033.41	0.011733		3563.4	0.00505861	0.008338	4093.4	-0.00819172	0	
383.59	0.10965744	0.10958765	913.59	0.01634047		1443.58	0.01995072		1973.59	-0.00532056	0	2503.58	0.00825641		3033.61	0.01258708		3563.6	0.00466332	0.00825924	4093.6	-0.00872333	0	
383.79	0.10926531	0.10958252	913.79	0.01719764		1443.78	0.02011886		1973.79	-0.00549134	0	2503.78	0.00720367		3033.81	0.01221834		3563.8	0.00537554	0.00818123	4093.8	-0.00916647	0	
383.99	0.10907747	0.1095774	913.99	0.0170205		1443.98	0.01982082		1973.99	-0.00583199	0	2503.98	0.00603089		3034.01	0.01171798		3564	0.00567616	0.00810396	4094	-0.0089705	0	
384.19	0.10936568	0.10957227	914.19	0.01619397		1444.18	0.02023379		1974.19	-0.00514979	0	2504.18	0.00568754		3034.21	0.01156654		3564.2	0.00542195	0.00802741	4094.2	-0.00975672	0	
384.39	0.10988837	0.10956714	914.39	0.01621047		1444.38	0.0201681		1974.39	-0.00451531	0	2504.38	0.00571236		3034.41	0.01059244		3564.4	0.00512355	0.00795159	4094.4	-0.01044138	0	
384.59	0.10986421	0.10956202	914.59	0.01640249		1444.58	0.01892955		1974.59	-0.00467319	0	2504.58	0.00616084		3034.61	0.00987486		3564.6	0.00570349	0.00787648	4094.6	-0.01012898	0	
384.79	0.11015724	0.10955689	914.79	0.01640368		1444.78	0.01844015		1974.79	-0.00498896	0	2504.78	0.00604496		3034.81	0.00851557		3564.8	0.00606682	0.00780209	4094.8	-0.00935214	0	
384.99	0.11062752	0.10955177	914.99	0.01642785		1444.98	0.01838767		1974.99	-0.00507815	0	2504.98	0.00690314		3035.01	0.00800845		3565	0.00638198	0.00772839	4095	-0.00968311	0	
385.19	0.11111521	0.10954664	915.19	0.01664219		1445.18	0.01835978		1975.19	-0.00533458	0	2505.18	0.00693007		3035.21	0.00861465		3565.2	0.00635512	0.0076554	4095.2	-0.00856362	0	
385.39	0.11087832	0.10954152	915.39	0.01619379		1445.38	0.01868932		1975.39	-0.00584658	0	2505.38	0.00759627		3035.41	0.00898562		3565.4	0.00642974	0.00758309	4095.4	-0.00901176	0	
385.59	0.11077004	0.10953639	915.59	0.01643224		1445.58	0.01826765		1975.59	-0.00581526	0	2505.58	0.00863868		3035.61	0.00858454		3565.6	0.00683657	0.00751146	4095.6	-0.00837688	0	
385.79	0.11076407	0.10953127	915.79	0.01539104		1445.78	0.01803007		1975.79	-0.00582642	0	2505.78	0.00927489		3035.81	0.00850751		3565.8	0.0075956	0.00744051	4095.8	-0.00888421	0	
385.99	0.11132729	0.10952614	915.99	0.01509975		1445.98	0.01895323		1975.99	-0.00636346	0	2505.98	0.0089919		3036.01	0.00949604		3566	0.00720928	0.00737024	4096	-0.00765992	0	
386.19	0.11149349	0.10952102	916.19	0.01592216		1446.18	0.01849467		1976.19	-0.00833375	0	2506.18	0.00816557		3036.21	0.00939169		3566.2	0.00723025	0.00730062	4096.2	-0.00730069	0	
386.39	0.11225241	0.10951589	916.39	0.01574743		1446.38	0.01947821		1976.39	-0.00914424	0	2506.38	0.00771783		3036.41	0.01065429		3566.4	0.00726826	0.00723166	4096.4	-0.00718629	0	
386.59	0.1117921	0.10951077	916.59	0.01569741		1446.58	0.0199932		1976.59	-0.00893846	0	2506.58	0.00671014		3036.61	0.01113456		3566.6	0.00787758	0.00716336	4096.6	-0.0070821	0	
386.79	0.11231148	0.10950565	916.79	0.0149189		1446.78	0.02112267		1976.79	-0.00955461	0	2506.78	0.00640237		3036.81	0.0120231		3566.8	0.00708287	0.0070957	4096.8	-0.00696269	0	
386.99	0.11219883	0.10950052	916.99	0.01502349		1446.98	0.02137269		1976.99	-0.00962554	0	2506.98	0.00707325		3037.01	0.01277388		3567	0.00674901	0.00702868	4097	-0.00626493	0	
387.19	0.11198635	0.1094954	917.19	0.01514246		1447.18	0.02121656		1977.19	-0.00949357	0	2507.18	0.00693732		3037.21	0.01222701		3567.2	0.00748392	0.00696229	4097.2	-0.00589285	0	
387.39	0.11122172	0.10949028	917.39	0.0147755		1447.38	0.02065671		1977.39	-0.00976202	0	2507.38	0.00587446		3037.41	0.01321963		3567.4	0.00744196	0.00689653	4097.4	-0.00559731	0	
387.59	0.11072028	0.10948516	917.59	0.01484748		1447.58	0.02028902		1977.59	-0.00927394	0	2507.58	0.00663822		3037.61	0.0136607		3567.6	0.00659251	0.00683139	4097.6	-0.00624027	0	
387.79	0.11064177	0.10948003	917.79	0.01506008		1447.78	0.02092214		1977.79	-0.00865994	0	2507.78	0.00589153		3037.81	0.01319933		3567.8	0.00604137	0.00676686	4097.8	-0.00637254	0	
387.99	0.11073873	0.10947491	917.99	0.01386802		1447.98	0.01928732		1977.99	-0.00809941	0	2507.98	0.00518064		3038.01	0.0129208		3568	0.00466145	0.00670295	4098	-0.00597516	0	
388.19	0.11075021	0.10946979	918.19	0.0132854		1448.18	0.019481		1978.19	-0.00814932	0	2508.18	0.00545929		3038.21	0.01226824		3568.2	0.0037671	0.00663963	4098.2	-0.00668322	0	
388.39	0.11178788	0.10946467	918.39	0.01379198		1448.38	0.01904985		1978.39	-0.00721026	0	2508.38	0.00477245		3038.41	0.01157935		3568.4	0.00329512	0.00657692	4098.4	-0.00755056	0	
388.59	0.11222865	0.10945955	918.59	0.01402885		1448.58	0.0184231		1978.59	-0.00699262	0	2508.58	0.00469404		3038.61	0.01012658		3568.6	0.00356814	0.0065148	4098.6	-0.00790496	0	
388.79	0.11290366	0.10945443	918.79	0.01401446		1448.78	0.0187901		1978.79	-0.00664036	0	2508.78	0.00442995		3038.81	0.00997277		3568.8	0.00336708	0.00645326	4098.8	-0.0081579	0	
388.99	0.11284859	0.1094493	918.99	0.01371303		1448.98	0.01820086		1978.99	-0.0054054	0	2508.98	0.00498351		3039.01	0.01026378		3569	0.00319335	0.00639231	4099	-0.00840126	0	
389.19	0.11295808	0.10944418	919.19	0.01376789		1449.18	0.01812458		1979.19	-0.00470005	0	2509.18	0.00484958		3039.21	0.01039484		3569.2	0.00277671	0.00633193	4099.2	-0.00812098	0	
389.39	0.11260247	0.10943906	919.39	0.01329883		1449.38	0.01843104		1979.39	-0.00450426	0	2509.38	0.00453511		3039.41	0.00975228		3569.4	0.00294605	0.00627213	4099.4	-0.00813531	0	
389.59	0.1122869	0.10943394	919.59	0.01318731		1449.58	0.01888689		1979.59	-0.00405107	0	2509.58	0.00413852		3039.61	0.01003384		3569.6	0.00377572	0.00621288	4099.6	-0.00674209	0	
389.79	0.11279218	0.10942882	919.79	0.01326704		1449.78	0.01887243		1979.79	-0.00374904	0	2509.78	0.00329271		3039.81	0.01029439		3569.8	0.00442022	0.0061542	4099.8	-0.00704868	0	
389.99	0.113602	0.1094237	919.99	0.01398504		1449.98	0.01907427		1979.99	-0.00430834	0	2509.98	0.00261601		3040.01	0.01097714		3570	0.00469445	0.00609607	4100	-0.0068295	0	
390.19	0.11370649	0.10941858	920.19	0.01509144		1450.18	0.01858355		1980.19	-0.00543911	0	2510.18	0.00209882		3040.21	0.01101331		3570.2	0.00496653	0.00603849	4100.2	-0.00723576	0	
390.39	0.11349979	0.10941347	920.39	0.01507652		1450.38	0.01879876		1980.39	-0.00576551	0	2510.38	0.00202327		3040.41	0.0118177		3570.4	0.00545003	0.00598146	4100.4	-0.00820961	0	
390.59	0.11267022	0.10940835	920.59	0.01578787		1450.58	0.01792292		1980.59	-0.00584309	0	2510.58	0.00175135		3040.61	0.01244161		3570.6	0.00567937	0.00592496	4100.6	-0.00848534	0	
390.79	0.11292124	0.10940323	920.79	0.01546401		1450.78	0.01810223		1980.79	-0.0061577	0	2510.78	0.00220926		3040.81	0.01273711		3570.8	0.00574707	0.00586899	4100.8	-0.00929789	0	
390.99	0.1121969	0.10939811	920.99	0.01595698		1450.98	0.01719746		1980.99	-0.00651268	0	2510.98	0.00236726		3041.01	0.01183556		3571	0.00646165	0.00581356	4101	-0.00952645	0	
391.19	0.11116953	0.10939299	921.19	0.01603477		1451.18	0.01665908		1981.19	-0.00653719	0	2511.18	0.00170109		3041.21	0.01088129		3571.2	0.00686752	0.00575865	4101.2	-0.00910662	0	
391.39	0.11044132	0.10938787	921.39	0.01605804		1451.38	0.01627378		1981.39	-0.00619676	0	2511.38	0.00096908		3041.41	0.01136642		3571.4	0.00680324	0.00570426	4101.4	-0.00941272	0	
391.59	0.11022805	0.10938276	921.59	0.01629694		1451.58	0.01627513		1981.59	-0.00587564	0	2511.58	0.00107681		3041.61	0.01158041		3571.6	0.00626719	0.00565038	4101.6	-0.00994045	0	
391.79	0.11093596	0.10937764	921.79	0.01595098		1451.78	0.0158855		1981.79	-0.00599463	0	2511.78	0.00055639		3041.81	0.01133333		3571.8	0.00568216	0.00559701	4101.8	-0.00949603	0	
391.99	0.11107849	0.10937252	921.99	0.01532433		1451.98	0.01495949		1981.99	-0.00617118	0	2511.98	0.0006518		3042.01	0.01084262		3572	0.00534846	0.00554414	4102	-0.00909637	0	
392.19	0.11104802	0.1093674	922.19	0.01496089		1452.18	0.01705231		1982.19	-0.00684655	0	2512.18	0.00204434		3042.21	0.01023809		3572.2	0.00434157	0.00549178	4102.2	-0.00949172	0	
392.39	0.11131319	0.10936229	922.39	0.0155537		1452.38	0.01763425		1982.39	-0.0066572	0	2512.38	0.00275313		3042.41	0.01030611		3572.4	0.00402275	0.0054399	4102.4	-0.00968033	0	
392.59	0.11120698	0.10935717	922.59	0.01565225		1452.58	0.01760787		1982.59	-0.00638516	0	2512.58	0.00368899		3042.61	0.00976494		3572.6	0.00341765	0.00538852	4102.6	-0.00979565	0	
392.79	0.11168621	0.10935206	922.79	0.01531897		1452.78	0.01814737		1982.79	-0.00488255	0	2512.78	0.00398272		3042.81	0.01061483		3572.8	0.00258073	0.00533762	4102.8	-0.00915942	0	
392.99	0.11147286	0.10934694	922.99	0.01557148		1452.98	0.01812701		1982.99	-0.00373293	0	2512.98	0.00404805		3043.01	0.01017481		3573	0.00265306	0.00528721	4103	-0.00899055	0	
393.19	0.11100815	0.10934182	923.19	0.01531181		1453.18	0.01850213		1983.19	-0.00429215	0	2513.18	0.00447647		3043.21	0.00933264		3573.2	0.00235404	0.00523727	4103.2	-0.00891964	0	
393.39	0.11071065	0.10933671	923.39	0.01608746		1453.38	0.01898183		1983.39	-0.00473926	0	2513.38	0.00443038		3043.41	0.00906911		3573.4	0.00213344	0.0051878	4103.4	-0.00829098	0	
393.59	0.11059323	0.10933159	923.59	0.01693145		1453.58	0.01912369		1983.59	-0.0043377	0	2513.58	0.0049749		3043.61	0.01019165		3573.6	0.00188149	0.0051388	4103.6	-0.00817875	0	
393.79	0.11193503	0.10932648	923.79	0.01739382		1453.78	0.0197929		1983.79	-0.00433937	0	2513.78	0.00550483		3043.81	0.00970876		3573.8	0.00173929	0.00509026	4103.8	-0.00868479	0	
393.99	0.11222754	0.10932136	923.99	0.0179063		1453.98	0.0197458		1983.99	-0.00468194	0	2513.98	0.00610905		3044.01	0.01040495		3574	0.00167771	0.00504218	4104	-0.00919879	0	
394.19	0.11214537	0.10931625	924.19	0.01812188		1454.18	0.01932296		1984.19	-0.00452573	0	2514.18	0.00711258		3044.21	0.01118504		3574.2	0.00094618	0.00499456	4104.2	-0.00894139	0	
394.39	0.11158639	0.10931113	924.39	0.01753385		1454.38	0.01869857		1984.39	-0.00461902	0	2514.38	0.00764094		3044.41	0.01179973		3574.4	0.00100603	0.00494738	4104.4	-0.00859409	0	
394.59	0.11177638	0.10930602	924.59	0.01817408		1454.58	0.01800559		1984.59	-0.00472745	0	2514.58	0.00638756		3044.61	0.01168992		3574.6	0.00135091	0.00490065	4104.6	-0.00825432	0	
394.79	0.11156465	0.10930091	924.79	0.01829913		1454.78	0.01743818		1984.79	-0.00486576	0	2514.78	0.00520659		3044.81	0.01137965		3574.8	0.00106135	0.00485436	4104.8	-0.00806666	0	
394.99	0.11095193	0.10929579	924.99	0.01869245		1454.98	0.01657118		1984.99	-0.00486415	0	2514.98	0.00456774		3045.01	0.01077078		3575	0.00155455	0.00480851	4105	-0.00804368	0	
395.19	0.11085664	0.10929068	925.19	0.01852187		1455.18	0.01601179		1985.19	-0.00471408	0	2515.18	0.00368005		3045.21	0.01120407		3575.2	0.00107781	0.00476309	4105.2	-0.00805992	0	
395.39	0.11067743	0.10928557	925.39	0.01797462		1455.38	0.01645638		1985.39	-0.00479317	0	2515.38	0.00377963		3045.41	0.01191472		3575.4	0.0005962	0.00471811	4105.4	-0.00827447	0	
395.59	0.11122984	0.10928045	925.59	0.01792766		1455.58	0.01661516		1985.59	-0.00521337	0	2515.58	0.00325141		3045.61	0.01120323		3575.6	-0.00016589	0.00467354	4105.6	-0.00763942	0	
395.79	0.11194178	0.10927534	925.79	0.01787034		1455.78	0.01623473		1985.79	-0.00477872	0	2515.78	0.00345222		3045.81	0.01107204		3575.8	-0.00010304	0.0046294	4105.8	-0.00686863	0	
395.99	0.11141981	0.10927023	925.99	0.01738204		1455.98	0.01595914		1985.99	-0.00470186	0	2515.98	0.00376694		3046.01	0.01068788		3576	0.0004814	0.00458567	4106	-0.00622302	0	
396.19	0.11026757	0.10926512	926.19	0.0170093		1456.18	0.01666288		1986.19	-0.00455479	0	2516.18	0.00419281		3046.21	0.01064891		3576.2	-0.00002127	0.00454236	4106.2	-0.00601331	0	
396.39	0.11056941	0.10926	926.39	0.01644178		1456.38	0.01755407		1986.39	-0.0044881	0	2516.38	0.00404441		3046.41	0.01117558		3576.4	0.00044626	0.00449945	4106.4	-0.00674371	0	
396.59	0.11052233	0.10925489	926.59	0.0159162		1456.58	0.01751888		1986.59	-0.0039638	0	2516.58	0.00391582		3046.61	0.00998539		3576.6	0.00070457	0.00445695	4106.6	-0.00718823	0	
396.79	0.11125448	0.10924978	926.79	0.01504189		1456.78	0.01765784		1986.79	-0.00373877	0	2516.78	0.00287482		3046.81	0.00946319		3576.8	0.00090055	0.00441486	4106.8	-0.00677627	0	
396.99	0.11111793	0.10924467	926.99	0.01425398		1456.98	0.01845877		1986.99	-0.00402952	0	2516.98	0.00263194		3047.01	0.00940085		3577	0.00155289	0.00437316	4107	-0.00680842	0	
397.19	0.11096945	0.10923956	927.19	0.01382074		1457.18	0.0195508		1987.19	-0.00402437	0	2517.18	0.00385181		3047.21	0.00882741		3577.2	0.00205024	0.00433185	4107.2	-0.00718051	0	
397.39	0.11114482	0.10923445	927.39	0.01384657		1457.38	0.02017557		1987.39	-0.00361825	0	2517.38	0.00349184		3047.41	0.00865672		3577.4	0.00253749	0.00429094	4107.4	-0.00745547	0	
397.59	0.11176597	0.10922934	927.59	0.01388582		1457.58	0.02099365		1987.59	-0.00398977	0	2517.58	0.00353289		3047.61	0.00924406		3577.6	0.00228743	0.00425041	4107.6	-0.00726021	0	
397.79	0.11235126	0.10922423	927.79	0.01316311		1457.78	0.02133624		1987.79	-0.0042365	0	2517.78	0.00343946		3047.81	0.00848928		3577.8	0.0030205	0.00421026	4107.8	-0.00710364	0	
397.99	0.11160909	0.10921912	927.99	0.01237069		1457.98	0.02050968		1987.99	-0.0046579	0	2517.98	0.00379315		3048.01	0.00881243		3578	0.00361853	0.00417049	4108	-0.00728788	0	
398.19	0.11098007	0.10921401	928.19	0.01218978		1458.18	0.01970232		1988.19	-0.0052097	0	2518.18	0.00417669		3048.21	0.00907104		3578.2	0.00345805	0.0041311	4108.2	-0.00725553	0	
398.39	0.11045732	0.1092089	928.39	0.01286533		1458.38	0.01937126		1988.39	-0.00523947	0	2518.38	0.0036832		3048.41	0.00870668		3578.4	0.0036041	0.00409208	4108.4	-0.00643011	0	
398.59	0.1110176	0.10920379	928.59	0.01354287		1458.58	0.01904231		1988.59	-0.00569971	0	2518.58	0.00269421		3048.61	0.00860845		3578.6	0.00400676	0.00405343	4108.6	-0.00695561	0	
398.79	0.1113938	0.10919868	928.79	0.01349008		1458.78	0.01863969		1988.79	-0.00564541	0	2518.78	0.00264904		3048.81	0.00827205		3578.8	0.00336405	0.00401514	4108.8	-0.00669699	0	
398.99	0.11197601	0.10919357	928.99	0.01340026		1458.98	0.01845585		1988.99	-0.00569644	0	2518.98	0.00276368		3049.01	0.00864854		3579	0.00384016	0.00397722	4109	-0.00686679	0	
399.19	0.11230689	0.10918846	929.19	0.01279059		1459.18	0.01885395		1989.19	-0.00566637	0	2519.18	0.00266994		3049.21	0.00930315		3579.2	0.00298435	0.00393965	4109.2	-0.00609523	0	
399.39	0.11200807	0.10918335	929.39	0.01290879		1459.38	0.019145		1989.39	-0.00530906	0	2519.38	0.00331315		3049.41	0.00924247		3579.4	0.00155331	0.00390244	4109.4	-0.00575784	0	
399.59	0.11305104	0.10917825	929.59	0.01296067		1459.58	0.01835661		1989.59	-0.00533722	0	2519.58	0.00343201		3049.61	0.00958587		3579.6	0.00062796	0.00386558	4109.6	-0.00507373	0	
399.79	0.11315185	0.10917314	929.79	0.01294315		1459.78	0.01802239		1989.79	-0.0047278	0	2519.78	0.003882		3049.81	0.01040808		3579.8	0.00089841	0.00382907	4109.8	-0.00495404	0	
399.99	0.11272634	0.10916803	929.99	0.0122717		1459.98	0.01758639		1989.99	-0.00500354	0	2519.98	0.00378001		3050.01	0.01000855		3580	0.00010733	0.0037929	4110	-0.00519557	0	
400.19	0.11308666	0.10916292	930.19	0.01177721		1460.18	0.01753853		1990.19	-0.0048054	0	2520.18	0.00376853		3050.21	0.01024072		3580.2	0.00037256	0.00375708	4110.2	-0.00505773	0	
400.39	0.11391385	0.10915782	930.39	0.01109199		1460.38	0.0173165		1990.39	-0.00528024	0	2520.38	0.00381991		3050.41	0.0105105		3580.4	0.00062051	0.00372159	4110.4	-0.00584862	0	
400.59	0.11392288	0.10915271	930.59	0.01123259		1460.58	0.0170142		1990.59	-0.00514791	0	2520.58	0.00296932		3050.61	0.01018439		3580.6	0.00069934	0.00368644	4110.6	-0.00646019	0	
400.79	0.11493687	0.1091476	930.79	0.01134982		1460.78	0.01747019		1990.79	-0.00491006	0	2520.78	0.00228986		3050.81	0.01072727		3580.8	0.00146088	0.00365162	4110.8	-0.00619124	0	
400.99	0.11423268	0.1091425	930.99	0.01127516		1460.98	0.01831612		1990.99	-0.00503579	0	2520.98	0.00275145		3051.01	0.01191734		3581	0.00211242	0.00361713	4111	-0.00754804	0	
401.19	0.11380119	0.10913739	931.19	0.01183668		1461.18	0.01790601		1991.19	-0.00520564	0	2521.18	0.00274852		3051.21	0.01168213		3581.2	0.0028103	0.00358296	4111.2	-0.00965003	0	
401.39	0.11324868	0.10913228	931.39	0.01245678		1461.38	0.01747974		1991.39	-0.00583797	0	2521.38	0.00172936		3051.41	0.01171391		3581.4	0.0031648	0.00354912	4111.4	-0.01008634	0	
401.59	0.11261165	0.10912718	931.59	0.01423545		1461.58	0.01736963		1991.59	-0.00616986	0	2521.58	0.00133747		3051.61	0.01184122		3581.6	0.0026249	0.0035156	4111.6	-0.01105793	0	
401.79	0.11141674	0.10912207	931.79	0.0145905		1461.78	0.01755361		1991.79	-0.00695025	0	2521.78	0.00152222		3051.81	0.01198256		3581.8	0.00331119	0.00348239	4111.8	-0.01238034	0	
401.99	0.11009503	0.10911697	931.99	0.01480806		1461.98	0.01720163		1991.99	-0.00714997	0	2521.98	0.00176903		3052.01	0.01156805		3582	0.00363782	0.0034495	4112	-0.01348354	0	
402.19	0.10951313	0.10911186	932.19	0.01573165		1462.18	0.01706774		1992.19	-0.00689855	0	2522.18	0.00151401		3052.21	0.01186811		3582.2	0.00325389	0.00341692	4112.2	-0.01370131	0	
402.39	0.10887724	0.10910676	932.39	0.01632924		1462.38	0.01763419		1992.39	-0.00621515	0	2522.38	0.00060881		3052.41	0.01126123		3582.4	0.00388661	0.00338464	4112.4	-0.01305662	0	
402.59	0.10960906	0.10910165	932.59	0.01612177		1462.58	0.01865444		1992.59	-0.00644372	0	2522.58	0.0001603		3052.61	0.01117562		3582.6	0.00405136	0.00335267	4112.6	-0.01266242	0	
402.79	0.10930268	0.10909655	932.79	0.01600436		1462.78	0.0193293		1992.79	-0.00673371	0	2522.78	-0.00012791		3052.81	0.01074753		3582.8	0.00403141	0.00332101	4112.8	-0.01198744	0	
402.99	0.10900879	0.10909144	932.99	0.01560939		1462.98	0.01959498		1992.99	-0.00659361	0	2522.98	-0.00009198		3053.01	0.01172888		3583	0.00475187	0.00328964	4113	-0.01167417	0	
403.19	0.10873229	0.10908634	933.19	0.01536098		1463.18	0.02110216		1993.19	-0.00676567	0	2523.18	0.00066508		3053.21	0.0116484		3583.2	0.00459742	0.00325857	4113.2	-0.01063769	0	
403.39	0.10874637	0.10908124	933.39	0.01472038		1463.38	0.02100738		1993.39	-0.00704407	0	2523.38	0.00167848		3053.41	0.01094161		3583.4	0.00410623	0.00322779	4113.4	-0.01026451	0	
403.59	0.10882723	0.10907613	933.59	0.01395977		1463.58	0.02104978		1993.59	-0.00738256	0	2523.58	0.00177749		3053.61	0.01084301		3583.6	0.0040326	0.0031973	4113.6	-0.00899212	0	
403.79	0.10907383	0.10907103	933.79	0.01362026		1463.78	0.02023415		1993.79	-0.00679745	0	2523.78	0.00231233		3053.81	0.01005857		3583.8	0.00361035	0.0031671	4113.8	-0.00853187	0	
403.99	0.10895682	0.10906593	933.99	0.01264022		1463.98	0.01950404		1993.99	-0.00686883	0	2523.98	0.00320203		3054.01	0.00890387		3584	0.00376566	0.00313719	4114	-0.00858897	0	
404.19	0.10968336	0.10906082	934.19	0.01247723		1464.18	0.01852953		1994.19	-0.00701763	0	2524.18	0.0032283		3054.21	0.00905228		3584.2	0.0038324	0.00310755	4114.2	-0.00798699	0	
404.39	0.10954566	0.10905572	934.39	0.01210289		1464.38	0.01759946		1994.39	-0.00729689	0	2524.38	0.00318585		3054.41	0.00823655		3584.4	0.00344655	0.0030782	4114.4	-0.00810297	0	
404.59	0.10915849	0.10905062	934.59	0.01166941		1464.58	0.01745595		1994.59	-0.0076039	0	2524.58	0.00301961		3054.61	0.00877784		3584.6	0.00293616	0.00304913	4114.6	-0.00860259	0	
404.79	0.10936554	0.10904552	934.79	0.01129528		1464.78	0.01698545		1994.79	-0.00859213	0	2524.78	0.00366568		3054.81	0.00894915		3584.8	0.00317548	0.00302033	4114.8	-0.00888352	0	
404.99	0.10846738	0.10904042	934.99	0.01103029		1464.98	0.01591891		1994.99	-0.00906904	0	2524.98	0.00302715		3055.01	0.00972858		3585	0.00250556	0.0029918	4115	-0.01026075	0	
405.19	0.10893577	0.10903532	935.19	0.01138681		1465.18	0.01522731		1995.19	-0.00938426	0	2525.18	0.00319323		3055.21	0.00861475		3585.2	0.00229185	0.00296354	4115.2	-0.0104661	0	
405.39	0.10853909	0.10903021	935.39	0.01164308		1465.38	0.01548636		1995.39	-0.00909347	0	2525.38	0.00256458		3055.41	0.00798605		3585.4	0.00223021	0.00293555	4115.4	-0.01059897	0	
405.59	0.10752747	0.10902511	935.59	0.01255222		1465.58	0.01616614		1995.59	-0.00859985	0	2525.58	0.00286474		3055.61	0.00788024		3585.6	0.00117071	0.00290782	4115.6	-0.01201003	0	
405.79	0.10760223	0.10902001	935.79	0.01254463		1465.78	0.01648771		1995.79	-0.00911603	0	2525.78	0.00176705		3055.81	0.00764582		3585.8	0.0009202	0.00288036	4115.8	-0.01262843	0	
405.99	0.10770692	0.10901491	935.99	0.0125007		1465.98	0.01614648		1995.99	-0.00799476	0	2525.98	0.001487		3056.01	0.0079572		3586	0.00082362	0.00285315	4116	-0.01300474	0	
406.19	0.10781129	0.10900981	936.19	0.01356442		1466.18	0.01653823		1996.19	-0.00704302	0	2526.18	0.0009215		3056.21	0.00888651		3586.2	0.00076355	0.0028262	4116.2	-0.01242162	0	
406.39	0.10730133	0.10900471	936.39	0.01429246		1466.38	0.01683303		1996.39	-0.00628137	0	2526.38	-0.00004874		3056.41	0.0081921		3586.4	0.00097465	0.00279951	4116.4	-0.01164965	0	
406.59	0.10750673	0.10899961	936.59	0.01440348		1466.58	0.01728941		1996.59	-0.00610735	0	2526.58	0.00028249		3056.61	0.00847058		3586.6	0.00066623	0.00277306	4116.6	-0.01182115	0	
406.79	0.10770861	0.10899451	936.79	0.01449532		1466.78	0.01747227		1996.79	-0.00599539	0	2526.78	-0.00032062		3056.81	0.00832925		3586.8	0.00129465	0.00274687	4116.8	-0.01260479	0	
406.99	0.10874941	0.10898941	936.99	0.0151717		1466.98	0.01707965		1996.99	-0.00621067	0	2526.98	0.00003016		3057.01	0.00836874		3587	0.00170071	0.00272093	4117	-0.01252623	0	
407.19	0.10916308	0.10898431	937.19	0.01546824		1467.18	0.01797546		1997.19	-0.00628968	0	2527.18	0.00033321		3057.21	0.00756989		3587.2	0.00188015	0.00269523	4117.2	-0.01276245	0	
407.39	0.10877911	0.10897922	937.39	0.01562329		1467.38	0.01796937		1997.39	-0.00629083	0	2527.38	0.00059781		3057.41	0.00738545		3587.4	0.00230514	0.00266977	4117.4	-0.01271665	0	
407.59	0.10896429	0.10897412	937.59	0.01546132		1467.58	0.01802189		1997.59	-0.00602812	0	2527.58	0.00090134		3057.61	0.00801432		3587.6	0.0022568	0.00264455	4117.6	-0.0121461	0	
407.79	0.10943404	0.10896902	937.79	0.01494077		1467.78	0.01731358		1997.79	-0.00586284	0	2527.78	0.00165045		3057.81	0.008112		3587.8	0.00184365	0.00261957	4117.8	-0.01292794	0	
407.99	0.10878285	0.10896392	937.99	0.01483355		1467.98	0.01769099		1997.99	-0.00665531	0	2527.98	0.00232869		3058.01	0.00857951		3588	0.00253106	0.00259483	4118	-0.01324978	0	
408.19	0.10821431	0.10895882	938.19	0.01478673		1468.18	0.01692016		1998.19	-0.00727186	0	2528.18	0.00198068		3058.21	0.00871623		3588.2	0.00229434	0.00257032	4118.2	-0.01271145	0	
408.39	0.10671306	0.10895373	938.39	0.01496907		1468.38	0.01636843		1998.39	-0.00748491	0	2528.38	0.00264627		3058.41	0.00840311		3588.4	0.00285616	0.00254604	4118.4	-0.01214245	0	
408.59	0.10634247	0.10894863	938.59	0.01450685		1468.58	0.01642002		1998.59	-0.00798047	0	2528.58	0.00285885		3058.61	0.00870011		3588.6	0.00349672	0.00252199	4118.6	-0.01200484	0	
408.79	0.10583223	0.10894353	938.79	0.0153193		1468.78	0.0167912		1998.79	-0.00911751	0	2528.78	0.0025528		3058.81	0.00810936		3588.8	0.00316155	0.00249817	4118.8	-0.01230685	0	
408.99	0.10587869	0.10893843	938.99	0.01578829		1468.98	0.01755563		1998.99	-0.00906363	0	2528.98	0.00249873		3059.01	0.00725522		3589	0.00343573	0.00247458	4119	-0.01167047	0	
409.19	0.10626704	0.10893334	939.19	0.01583296		1469.18	0.01835526		1999.19	-0.0096343	0	2529.18	0.00230768		3059.21	0.00618767		3589.2	0.0039203	0.0024512	4119.2	-0.01057256	0	
409.39	0.10558048	0.10892824	939.39	0.01561201		1469.38	0.01926347		1999.39	-0.00929913	0	2529.38	0.00155561		3059.41	0.00560538		3589.4	0.00390502	0.00242805	4119.4	-0.01089328	0	
409.59	0.10604545	0.10892314	939.59	0.01562837		1469.58	0.02008988		1999.59	-0.00879778	0	2529.58	0.00101993		3059.61	0.00519456		3589.6	0.00366615	0.00240512	4119.6	-0.01107593	0	
409.79	0.10784123	0.10891805	939.79	0.01563052		1469.78	0.01986946		1999.79	-0.0086485	0	2529.78	0.00002056		3059.81	0.00504254		3589.8	0.00348204	0.0023824	4119.8	-0.01108866	0	
409.99	0.10765467	0.10891295	939.99	0.0150756		1469.98	0.01999424		1999.99	-0.00813447	0	2529.98	0.0011713		3060.01	0.00590547		3590	0.00311643	0.0023599	4120	-0.01105681	0	
410.19	0.10796737	0.10890786	940.19	0.0151952		1470.18	0.01989389		2000.19	-0.0079986	0	2530.18	0.00090107		3060.21	0.00597099		3590.2	0.00292564	0.00233761	4120.2	-0.01095932	0	
410.39	0.10840389	0.10890276	940.39	0.01485559		1470.38	0.01943772		2000.39	-0.00810052	0	2530.38	0.00061122		3060.41	0.00509417		3590.4	0.00236536	0.00231553	4120.4	-0.01092637	0	
410.59	0.10905862	0.10889767	940.59	0.01393185		1470.58	0.01976777		2000.59	-0.00929311	0	2530.58	-0.00001261		3060.61	0.00570378		3590.6	0.00146194	0.00229366	4120.6	-0.01186356	0	
410.79	0.10987527	0.10889257	940.79	0.01345447		1470.78	0.01953298		2000.79	-0.00988392	0	2530.78	-0.00063484		3060.81	0.0063965		3590.8	0.00221022	0.00227199	4120.8	-0.01156169	0	
410.99	0.11020086	0.10888748	940.99	0.013918		1470.98	0.01899233		2000.99	-0.01026796	0	2530.98	-0.00034019		3061.01	0.00732185		3591	0.00204001	0.00225053	4121	-0.01131923	0	
411.19	0.11000117	0.10888238	941.19	0.0129471		1471.18	0.01877155		2001.19	-0.00942949	0	2531.18	0.00039369		3061.21	0.00805409		3591.2	0.00114202	0.00222928	4121.2	-0.01181635	0	
411.39	0.10898802	0.10887729	941.39	0.01149778		1471.38	0.01869636		2001.39	-0.0099556	0	2531.38	0.00012119		3061.41	0.0089649		3591.4	0.00166739	0.00220822	4121.4	-0.01149524	0	
411.59	0.10923238	0.1088722	941.59	0.01096319		1471.58	0.01831905		2001.59	-0.00996899	0	2531.58	0.00063916		3061.61	0.0094884		3591.6	0.00182847	0.00218736	4121.6	-0.01168511	0	
411.79	0.10874609	0.1088671	941.79	0.01025368		1471.78	0.01863343		2001.79	-0.00992782	0	2531.78	0.00143353		3061.81	0.00983499		3591.8	0.00183154	0.0021667	4121.8	-0.01187076	0	
411.99	0.10862563	0.10886201	941.99	0.01055705		1471.98	0.01813237		2001.99	-0.01008588	0	2531.98	0.00253012		3062.01	0.00972642		3592	0.00226336	0.00214624	4122	-0.01162208	0	
412.19	0.10746445	0.10885692	942.19	0.01092003		1472.18	0.01747181		2002.19	-0.00975432	0	2532.18	0.00283426		3062.21	0.00942045		3592.2	0.00298835	0.00212596	4122.2	-0.01126545	0	
412.39	0.1069667	0.10885182	942.39	0.01109424		1472.38	0.01761214		2002.39	-0.00977862	0	2532.38	0.00311368		3062.41	0.00881894		3592.4	0.00282483	0.00210588	4122.4	-0.01075393	0	
412.59	0.10702548	0.10884673	942.59	0.01091185		1472.58	0.01768193		2002.59	-0.0093742	0	2532.58	0.00373446		3062.61	0.00771786		3592.6	0.00317627	0.00208599	4122.6	-0.01126688	0	
412.79	0.1060069	0.10884164	942.79	0.01238899		1472.78	0.01758782		2002.79	-0.00966179	0	2532.78	0.00341867		3062.81	0.00698589		3592.8	0.00321427	0.00206629	4122.8	-0.01078135	0	
412.99	0.10637214	0.10883655	942.99	0.01264475		1472.98	0.01840315		2002.99	-0.0087898	0	2532.98	0.00311138		3063.01	0.00690543		3593	0.0042451	0.00204677	4123	-0.00948808	0	
413.19	0.10655784	0.10883145	943.19	0.0127059		1473.18	0.01827904		2003.19	-0.00843943	0	2533.18	0.00236984		3063.21	0.00602663		3593.2	0.00506739	0.00202744	4123.2	-0.00958509	0	
413.39	0.10730054	0.10882636	943.39	0.01330488		1473.38	0.01834217		2003.39	-0.00753256	0	2533.38	0.00239595		3063.41	0.00503992		3593.4	0.00511597	0.00200829	4123.4	-0.00990977	0	
413.59	0.10867078	0.10882127	943.59	0.01356615		1473.58	0.0183345		2003.59	-0.00713913	0	2533.58	0.00180086		3063.61	0.0055245		3593.6	0.00488438	0.00198932	4123.6	-0.0095906	0	
413.79	0.10905121	0.10881618	943.79	0.01349349		1473.78	0.01792923		2003.79	-0.00729076	0	2533.78	0.00167154		3063.81	0.00562455		3593.8	0.00399055	0.00197053	4123.8	-0.00944113	0	
413.99	0.10835457	0.10881109	943.99	0.01362363		1473.98	0.01783772		2003.99	-0.00737597	0	2533.98	0.00194223		3064.01	0.0053781		3594	0.00423586	0.00195192	4124	-0.00981577	0	
414.19	0.10836294	0.108806	944.19	0.01411418		1474.18	0.01717516		2004.19	-0.0073821	0	2534.18	0.00116098		3064.21	0.00503468		3594.2	0.00418988	0.00193348	4124.2	-0.00986045	0	
414.39	0.10902535	0.10880091	944.39	0.01492491		1474.38	0.01672849		2004.39	-0.00734902	0	2534.38	0.0005482		3064.41	0.00552098		3594.4	0.00405057	0.00191522	4124.4	-0.0095752	0	
414.59	0.10923259	0.10879582	944.59	0.01510848		1474.58	0.01604915		2004.59	-0.00797607	0	2534.58	-0.00010413		3064.61	0.00679799		3594.6	0.0039487	0.00189713	4124.6	-0.00938452	0	
414.79	0.10981543	0.10879073	944.79	0.01536159		1474.78	0.01561489		2004.79	-0.00763728	0	2534.78	-0.00024328		3064.81	0.00761008		3594.8	0.0041785	0.00187921	4124.8	-0.00956369	0	
414.99	0.10942192	0.10878564	944.99	0.01536527		1474.98	0.01509027		2004.99	-0.00727135	0	2534.98	-0.00027386		3065.01	0.00870193		3595	0.00298689	0.00186146	4125	-0.0104584	0	
415.19	0.10943185	0.10878055	945.19	0.01485599		1475.18	0.01504909		2005.19	-0.00698876	0	2535.18	0.00023423		3065.21	0.00904781		3595.2	0.00229123	0.00184388	4125.2	-0.011115	0	
415.39	0.1089055	0.10877546	945.39	0.01423521		1475.38	0.01527503		2005.39	-0.00774617	0	2535.38	-0.00101019		3065.41	0.00937471		3595.4	0.00267817	0.00182646	4125.4	-0.01190882	0	
415.59	0.10949159	0.10877037	945.59	0.0149273		1475.58	0.01554327		2005.59	-0.00741775	0	2535.58	0.00005806		3065.61	0.00954956		3595.6	0.00295253	0.00180921	4125.6	-0.01284946	0	
415.79	0.10920599	0.10876528	945.79	0.01437712		1475.78	0.0162929		2005.79	-0.00803825	0	2535.78	-0.00007749		3065.81	0.00975492		3595.8	0.0029601	0.00179212	4125.8	-0.01322024	0	
415.99	0.10920268	0.10876019	945.99	0.01418498		1475.98	0.01633357		2005.99	-0.00871118	0	2535.98	-0.00025836		3066.01	0.00933979		3596	0.00335657	0.0017752	4126	-0.01407966	0	
416.19	0.1080543	0.1087551	946.19	0.0136021		1476.18	0.01711356		2006.19	-0.00954646	0	2536.18	-0.00079279		3066.21	0.00962983		3596.2	0.00335073	0.00175843	4126.2	-0.01525059	0	
416.39	0.1080863	0.10875002	946.39	0.01320851		1476.38	0.01774385		2006.39	-0.00968268	0	2536.38	-0.0006375		3066.41	0.00910666		3596.4	0.00296024	0.00174182	4126.4	-0.01580774	0	
416.59	0.10782255	0.10874493	946.59	0.01301012		1476.58	0.01727502		2006.59	-0.00966518	0	2536.58	-0.000359		3066.61	0.00862267		3596.6	0.00321063	0.00172537	4126.6	-0.01610393	0	
416.79	0.10802079	0.10873984	946.79	0.01395505		1476.78	0.01784508		2006.79	-0.00965129	0	2536.78	-0.00083867		3066.81	0.00858713		3596.8	0.00372226	0.00170907	4126.8	-0.01560619	0	
416.99	0.10806048	0.10873475	946.99	0.0130005		1476.98	0.01833602		2006.99	-0.009169	0	2536.98	-0.00105038		3067.01	0.00932107		3597	0.00365156	0.00169293	4127	-0.01580251	0	
417.19	0.10822133	0.10872967	947.19	0.01212087		1477.18	0.01845504		2007.19	-0.00953951	0	2537.18	-0.00086717		3067.21	0.00881693		3597.2	0.00336361	0.00167694	4127.2	-0.01569594	0	
417.39	0.10898816	0.10872458	947.39	0.01255628		1477.38	0.01892982		2007.39	-0.00917835	0	2537.38	-0.00057579		3067.41	0.00916841		3597.4	0.00275903	0.0016611	4127.4	-0.01569548	0	
417.59	0.10941439	0.10871949	947.59	0.01173172		1477.58	0.01877082		2007.59	-0.00977204	0	2537.58	-0.00054806		3067.61	0.00967705		3597.6	0.00273471	0.00164541	4127.6	-0.01564076	0	
417.79	0.10922493	0.10871441	947.79	0.01136828		1477.78	0.01830515		2007.79	-0.01004597	0	2537.78	-0.00012442		3067.81	0.0091581		3597.8	0.0023521	0.00162987	4127.8	-0.01554065	0	
417.99	0.10926067	0.10870932	947.99	0.01180453		1477.98	0.01800613		2007.99	-0.0101449	0	2537.98	-0.00046425		3068.01	0.00825459		3598	0.00219969	0.00161447	4128	-0.0154169	0	
418.19	0.10940719	0.10870423	948.19	0.01224358		1478.18	0.01695342		2008.19	-0.01009735	0	2538.18	-0.0003914		3068.21	0.00871319		3598.2	0.00171726	0.00159922	4128.2	-0.01525898	0	
418.39	0.10981367	0.10869915	948.39	0.01256349		1478.38	0.01622755		2008.39	-0.01073117	0	2538.38	-0.00022416		3068.41	0.00816018		3598.4	0.00140664	0.00158412	4128.4	-0.01527015	0	
418.59	0.1098063	0.10869406	948.59	0.01265359		1478.58	0.01553882		2008.59	-0.01072543	0	2538.58	0.00031017		3068.61	0.00788253		3598.6	0.00114082	0.00156915	4128.6	-0.0152981	0	
418.79	0.10954361	0.10868898	948.79	0.01284661		1478.78	0.01521208		2008.79	-0.01054148	0	2538.78	0.00061815		3068.81	0.00806074		3598.8	0.00067269	0.00155433	4128.8	-0.01526805	0	
418.99	0.10888906	0.10868389	948.99	0.01266443		1478.98	0.0147725		2008.99	-0.01078583	0	2538.98	0.00090256		3069.01	0.00849358		3599	0.00001326	0.00153965	4129	-0.0150581	0	
419.19	0.10907458	0.10867881	949.19	0.01234782		1479.18	0.01398715		2009.19	-0.01127185	0	2539.18	0.0009925		3069.21	0.0082374		3599.2	-0.00029403	0.00152511	4129.2	-0.01481106	0	
419.39	0.10900429	0.10867372	949.39	0.0124906		1479.38	0.01459996		2009.39	-0.0117187	0	2539.38	0.00098187		3069.41	0.00837257		3599.4	-0.00026273	0.0015107	4129.4	-0.01472022	0	
419.59	0.10905961	0.10866864	949.59	0.01238948		1479.58	0.0142029		2009.59	-0.01140597	0	2539.58	0.00139426		3069.61	0.00802632		3599.6	0.00004683	0.00149643	4129.6	-0.01381954	0	
419.79	0.10894658	0.10866356	949.79	0.01224857		1479.78	0.01463381		2009.79	-0.01176977	0	2539.78	0.00096335		3069.81	0.00811222		3599.8	0.00031659	0.0014823	4129.8	-0.01366714	0	
419.99	0.10920341	0.10865847	949.99	0.01224073		1479.98	0.01532641		2009.99	-0.01192897	0	2539.98	0.00108949		3070.01	0.00794707		3600	0.00086631	0.0014683	4130	-0.01357988	0	
420.19	0.10974738	0.10865339	950.19	0.01239543		1480.18	0.01528683		2010.19	-0.01183719	0	2540.18	0.00102031		3070.21	0.0086968		3600.2	0.00056921	0.00145443	4130.2	-0.01342985	0	
420.39	0.11030006	0.10864831	950.39	0.01277296		1480.38	0.01486783		2010.39	-0.01044864	0	2540.38	0.0020022		3070.41	0.00838749		3600.4	0.00103659	0.00144069	4130.4	-0.01251078	0	
420.59	0.1106654	0.10864322	950.59	0.01276153		1480.58	0.01422758		2010.59	-0.01041458	0	2540.58	0.00137156		3070.61	0.00863783		3600.6	0.00096264	0.00142709	4130.6	-0.01190147	0	
420.79	0.11076174	0.10863814	950.79	0.01329397		1480.78	0.01444016		2010.79	-0.00958333	0	2540.78	0.00127773		3070.81	0.00890094		3600.8	0.00114989	0.00141361	4130.8	-0.01238754	0	
420.99	0.10932851	0.10863306	950.99	0.01290719		1480.98	0.01457237		2010.99	-0.00914115	0	2540.98	0.00108609		3071.01	0.01020381		3601	0.00146457	0.00140025	4131	-0.01233779	0	
421.19	0.10902901	0.10862797	951.19	0.01364257		1481.18	0.01466544		2011.19	-0.00920001	0	2541.18	0.00126109		3071.21	0.01027327		3601.2	0.00140881	0.00138703	4131.2	-0.01167593	0	
421.39	0.10897119	0.10862289	951.39	0.014671		1481.38	0.01489352		2011.39	-0.00859594	0	2541.38	0.00093617		3071.41	0.00978414		3601.4	0.00185902	0.00137393	4131.4	-0.012215	0	
421.59	0.10882739	0.10861781	951.59	0.0140813		1481.58	0.01455868		2011.59	-0.00906526	0	2541.58	0.00168705		3071.61	0.00972006		3601.6	0.00250397	0.00136095	4131.6	-0.01214203	0	
421.79	0.10881214	0.10861273	951.79	0.01428476		1481.78	0.01484528		2011.79	-0.00895823	0	2541.78	0.00135463		3071.81	0.00929982		3601.8	0.00160767	0.0013481	4131.8	-0.0117376	0	
421.99	0.10860515	0.10860765	951.99	0.01415392		1481.98	0.01508869		2011.99	-0.00822231	0	2541.98	0.00081393		3072.01	0.00808896		3602	0.00185319	0.00133536	4132	-0.01165742	0	
422.19	0.10793934	0.10860257	952.19	0.01404992		1482.18	0.01456647		2012.19	-0.00859123	0	2542.18	0.00145953		3072.21	0.00745351		3602.2	0.00204471	0.00132275	4132.2	-0.01203499	0	
422.39	0.10679146	0.10859749	952.39	0.01279205		1482.38	0.01479042		2012.39	-0.00900434	0	2542.38	0.00147731		3072.41	0.00606417		3602.4	0.00228525	0.00131026	4132.4	-0.01166034	0	
422.59	0.10615433	0.1085924	952.59	0.01183503		1482.58	0.01557454		2012.59	-0.00926973	0	2542.58	0.00139604		3072.61	0.00634394		3602.6	0.00239411	0.00129788	4132.6	-0.01207775	0	
422.79	0.10570392	0.10858732	952.79	0.01106266		1482.78	0.01574553		2012.79	-0.0099312	0	2542.78	0.00143235		3072.81	0.00521045		3602.8	0.00218403	0.00128562	4132.8	-0.01206039	0	
422.99	0.10523981	0.10858224	952.99	0.01014804		1482.98	0.01660482		2012.99	-0.01102654	0	2542.98	0.0007354		3073.01	0.00465631		3603	0.00113399	0.00127348	4133	-0.01263226	0	
423.19	0.1050235	0.10857716	953.19	0.00932561		1483.18	0.01675856		2013.19	-0.01170695	0	2543.18	0.00080283		3073.21	0.00526895		3603.2	0.00068463	0.00126145	4133.2	-0.01290685	0	
423.39	0.1052037	0.10857208	953.39	0.00947704		1483.38	0.01718328		2013.39	-0.01189087	0	2543.38	0.00097973		3073.41	0.00520508		3603.4	0.00001389	0.00124953	4133.4	-0.01271905	0	
423.59	0.10554655	0.108567	953.59	0.00911407		1483.58	0.01589237		2013.59	-0.01137045	0	2543.58	0.00018335		3073.61	0.00529057		3603.6	0.00004422	0.00123773	4133.6	-0.01189527	0	
423.79	0.10583992	0.10856193	953.79	0.00960142		1483.78	0.01563919		2013.79	-0.011623	0	2543.78	-0.00000888		3073.81	0.00548465		3603.8	0.00092371	0.00122604	4133.8	-0.01275211	0	
423.99	0.10681142	0.10855685	953.99	0.00958985		1483.98	0.01513373		2013.99	-0.01251272	0	2543.98	-0.00016291		3074.01	0.00563529		3604	0.0017167	0.00121446	4134	-0.01232949	0	
424.19	0.10748597	0.10855177	954.19	0.01021123		1484.18	0.01432571		2014.19	-0.01250371	0	2544.18	-0.00049128		3074.21	0.00696589		3604.2	0.00144131	0.00120299	4134.2	-0.01195989	0	
424.39	0.10747907	0.10854669	954.39	0.0112088		1484.38	0.01412101		2014.39	-0.01239772	0	2544.38	-0.00062175		3074.41	0.00727757		3604.4	0.00122912	0.00119163	4134.4	-0.01237827	0	
424.59	0.10748013	0.10854161	954.59	0.01250252		1484.58	0.01381624		2014.59	-0.01303558	0	2544.58	-0.00187343		3074.61	0.0079762		3604.6	0.00132473	0.00118037	4134.6	-0.01322073	0	
424.79	0.10702783	0.10853653	954.79	0.01345721		1484.78	0.01461679		2014.79	-0.0121148	0	2544.78	-0.00226415		3074.81	0.00841849		3604.8	0.0017536	0.00116922	4134.8	-0.01363971	0	
424.99	0.10663609	0.10853145	954.99	0.01472839		1484.98	0.01489855		2014.99	-0.0123934	0	2544.98	-0.00295773		3075.01	0.00949439		3605	0.00208249	0.00115818	4135	-0.01347595	0	
425.19	0.1069966	0.10852638	955.19	0.01547714		1485.18	0.01457978		2015.19	-0.01210767	0	2545.18	-0.00279502		3075.21	0.00902666		3605.2	0.00127242	0.00114724	4135.2	-0.01281557	0	
425.39	0.10707033	0.1085213	955.39	0.01591974		1485.38	0.01484511		2015.39	-0.01143327	0	2545.38	-0.00302336		3075.41	0.00971275		3605.4	0.00169722	0.0011364	4135.4	-0.01312969	0	
425.59	0.10786771	0.10851622	955.59	0.01585506		1485.58	0.01584377		2015.59	-0.01126666	0	2545.58	-0.00240632		3075.61	0.00987199		3605.6	0.00165376	0.00112567	4135.6	-0.01346844	0	
425.79	0.10780852	0.10851115	955.79	0.0154911		1485.78	0.01626486		2015.79	-0.01063147	0	2545.78	-0.00251316		3075.81	0.00984868		3605.8	0.0014087	0.00111504	4135.8	-0.01323046	0	
425.99	0.10755422	0.10850607	955.99	0.01515269		1485.98	0.0170586		2015.99	-0.01019788	0	2545.98	-0.00192528		3076.01	0.0096056		3606	0.00152001	0.0011045	4136	-0.01395733	0	
426.19	0.10637223	0.10850099	956.19	0.01534127		1486.18	0.01719731		2016.19	-0.0104812	0	2546.18	-0.00075813		3076.21	0.00938013		3606.2	0.00122827	0.00109407	4136.2	-0.0142756	0	
426.39	0.10527259	0.10849592	956.39	0.01411084		1486.38	0.01849487		2016.39	-0.01042472	0	2546.38	-0.00023636		3076.41	0.00878631		3606.4	0.000951	0.00108374	4136.4	-0.01401726	0	
426.59	0.10470865	0.10849084	956.59	0.01344805		1486.58	0.01912695		2016.59	-0.01075275	0	2546.58	0.00053251		3076.61	0.0079368		3606.6	0.00028319	0.0010735	4136.6	-0.01455449	0	
426.79	0.104173	0.10848576	956.79	0.01242438		1486.78	0.01935378		2016.79	-0.01057436	0	2546.78	0.00066029		3076.81	0.0069604		3606.8	-0.00001982	0.00106336	4136.8	-0.01497259	0	
426.99	0.10371769	0.10848069	956.99	0.01197908		1486.98	0.01948104		2016.99	-0.01049788	0	2546.98	0.00133629		3077.01	0.00731829		3607	-0.00122314	0.00105332	4137	-0.01494007	0	
427.19	0.10417018	0.10847561	957.19	0.01168733		1487.18	0.01910469		2017.19	-0.01095653	0	2547.18	0.00194724		3077.21	0.00673882		3607.2	-0.0011352	0.00104337	4137.2	-0.01525775	0	
427.39	0.104439	0.10847054	957.39	0.01163696		1487.38	0.01826684		2017.39	-0.01082892	0	2547.38	0.00219952		3077.41	0.00551625		3607.4	-0.00172713	0.00103351	4137.4	-0.0153384	0	
427.59	0.10472295	0.10846546	957.59	0.01164975		1487.58	0.01730722		2017.59	-0.01026379	0	2547.58	0.0022403		3077.61	0.00463479		3607.6	-0.00055385	0.00102375	4137.6	-0.01564537	0	
427.79	0.10536527	0.10846039	957.79	0.01186562		1487.78	0.01661384		2017.79	-0.01058443	0	2547.78	0.00291432		3077.81	0.00440583		3607.8	0.00042723	0.00101408	4137.8	-0.0160905	0	
427.99	0.1065173	0.10845532	957.99	0.01173278		1487.98	0.0157805		2017.99	-0.01143109	0	2547.98	0.00353335		3078.01	0.00431651		3608	0.0001909	0.0010045	4138	-0.01501674	0	
428.19	0.10606365	0.10845024	958.19	0.01230036		1488.18	0.0152309		2018.19	-0.01139904	0	2548.18	0.00340869		3078.21	0.00500621		3608.2	0.00006141	0.00099502	4138.2	-0.01512834	0	
428.39	0.10616382	0.10844517	958.39	0.0127369		1488.38	0.01491268		2018.39	-0.01115499	0	2548.38	0.00316453		3078.41	0.00513173		3608.4	0.0000407	0.00098562	4138.4	-0.01546814	0	
428.59	0.10628102	0.10844009	958.59	0.01300503		1488.58	0.0143508		2018.59	-0.01155579	0	2548.58	0.0026277		3078.61	0.00512754		3608.6	0.00077389	0.00097631	4138.6	-0.01586485	0	
428.79	0.10658598	0.10843502	958.79	0.01295025		1488.78	0.01459937		2018.79	-0.01183466	0	2548.78	0.00186972		3078.81	0.00541412		3608.8	0.00027741	0.00096709	4138.8	-0.01603452	0	
428.99	0.10674884	0.10842995	958.99	0.01347925		1488.98	0.01408229		2018.99	-0.01248239	0	2548.98	0.00163929		3079.01	0.00613346		3609	0.0000725	0.00095795	4139	-0.01652134	0	
429.19	0.1069508	0.10842487	959.19	0.01316523		1489.18	0.01356764		2019.19	-0.01278745	0	2549.18	0.00135821		3079.21	0.00677233		3609.2	-0.00009553	0.0009489	4139.2	-0.01635693	0	
429.39	0.10585227	0.1084198	959.39	0.01305898		1489.38	0.01388448		2019.39	-0.01324333	0	2549.38	0.00092914		3079.41	0.00768399		3609.4	0.00009342	0.00093994	4139.4	-0.01732161	0	
429.59	0.10611531	0.10841473	959.59	0.01318324		1489.58	0.01455235		2019.59	-0.01378783	0	2549.58	0.00011294		3079.61	0.00781672		3609.6	0.00071405	0.00093106	4139.6	-0.01724633	0	
429.79	0.10560016	0.10840966	959.79	0.01334385		1489.78	0.01404017		2019.79	-0.0131267	0	2549.78	0.00034145		3079.81	0.00826326		3609.8	0.00021147	0.00092227	4139.8	-0.01716988	0	
429.99	0.10572703	0.10840459	959.99	0.0136645		1489.98	0.0142985		2019.99	-0.01282548	0	2549.98	0.00007849		3080.01	0.00877873		3610	-0.00084484	0.00091356	4140	-0.01697107	0	
430.19	0.10514686	0.10839951	960.19	0.01355128		1490.18	0.01426489		2020.19	-0.01239049	0	2550.18	0.00005667		3080.21	0.00925334		3610.2	-0.00031043	0.00090493	4140.2	-0.01635748	0	
430.39	0.10570962	0.10839444	960.39	0.01258123		1490.38	0.01518913		2020.39	-0.01244501	0	2550.38	-0.00043658		3080.41	0.00918555		3610.4	-0.00097474	0.00089638	4140.4	-0.01554102	0	
430.59	0.10612368	0.10838937	960.59	0.01195098		1490.58	0.01525477		2020.59	-0.01175133	0	2550.58	-0.00019928		3080.61	0.00988326		3610.6	-0.00137857	0.00088792	4140.6	-0.0155674	0	
430.79	0.10673504	0.1083843	960.79	0.01118887		1490.78	0.01506732		2020.79	-0.01098097	0	2550.78	-0.00081904		3080.81	0.00952839		3610.8	-0.00165762	0.00087953	4140.8	-0.01512303	0	
430.99	0.10712753	0.10837923	960.99	0.01240935		1490.98	0.01532812		2020.99	-0.01075872	0	2550.98	-0.00092946		3081.01	0.00874402		3611	-0.00126538	0.00087122	4141	-0.01479809	0	
431.19	0.10790688	0.10837416	961.19	0.01245182		1491.18	0.01580892		2021.19	-0.01116094	0	2551.18	-0.00093318		3081.21	0.00744552		3611.2	-0.00062069	0.00086299	4141.2	-0.01555675	0	
431.39	0.10764963	0.10836909	961.39	0.012427		1491.38	0.01588635		2021.39	-0.01054853	0	2551.38	-0.00124484		3081.41	0.00766399		3611.4	-0.00032334	0.00085484	4141.4	-0.0157708	0	
431.59	0.10824516	0.10836402	961.59	0.01266202		1491.58	0.01629644		2021.59	-0.01015547	0	2551.58	-0.0011665		3081.61	0.00789212		3611.6	0.00094803	0.00084677	4141.6	-0.01572132	0	
431.79	0.10839468	0.10835895	961.79	0.01253689		1491.78	0.01713654		2021.79	-0.01063404	0	2551.78	-0.00111101		3081.81	0.0085838		3611.8	0.00054803	0.00083877	4141.8	-0.01535176	0	
431.99	0.10814463	0.10835388	961.99	0.01199279		1491.98	0.01735738		2021.99	-0.01111721	0	2551.98	-0.00079885		3082.01	0.00867268		3612	0.00011024	0.00083085	4142	-0.01506483	0	
432.19	0.10728241	0.10834881	962.19	0.01192306		1492.18	0.0175013		2022.19	-0.01086168	0	2552.18	-0.00071124		3082.21	0.00913445		3612.2	0.0006634	0.000823	4142.2	-0.01583644	0	
432.39	0.10717193	0.10834374	962.39	0.01236229		1492.38	0.01748936		2022.39	-0.01096308	0	2552.38	-0.00066327		3082.41	0.00863031		3612.4	0.0010561	0.00081522	4142.4	-0.01529863	0	
432.59	0.10669208	0.10833867	962.59	0.01224083		1492.58	0.01769142		2022.59	-0.01222317	0	2552.58	-0.00015359		3082.61	0.00730417		3612.6	0.00110242	0.00080752	4142.6	-0.01583932	0	
432.79	0.10608139	0.1083336	962.79	0.01188871		1492.78	0.0179312		2022.79	-0.01257743	0	2552.78	0.00071608		3082.81	0.00656788		3612.8	0.00082608	0.0007999	4142.8	-0.01616759	0	
432.99	0.10596446	0.10832854	962.99	0.01166213		1492.98	0.01697329		2022.99	-0.01256372	0	2552.98	0.0009117		3083.01	0.00618104		3613	0.00069762	0.00079234	4143	-0.01656482	0	
433.19	0.10573051	0.10832347	963.19	0.01053445		1493.18	0.01652117		2023.19	-0.01358704	0	2553.18	0.00053963		3083.21	0.00597885		3613.2	0.00006584	0.00078486	4143.2	-0.01720757	0	
433.39	0.10496014	0.1083184	963.39	0.01060615		1493.38	0.01629768		2023.39	-0.01318005	0	2553.38	0.00034562		3083.41	0.00517781		3613.4	0.00003011	0.00077744	4143.4	-0.01752061	0	
433.59	0.1062881	0.10831333	963.59	0.01105616		1493.58	0.01585969		2023.59	-0.01314998	0	2553.58	0.00040896		3083.61	0.00475625		3613.6	-0.00008768	0.0007701	4143.6	-0.01638087	0	
433.79	0.10598736	0.10830826	963.79	0.01075497		1493.78	0.01521577		2023.79	-0.0119664	0	2553.78	0.00049363		3083.81	0.00460035		3613.8	-0.00170227	0.00076283	4143.8	-0.01603059	0	
433.99	0.1065535	0.1083032	963.99	0.00994308		1493.98	0.01537094		2023.99	-0.01201841	0	2553.98	0.00036125		3084.01	0.00538167		3614	-0.00132224	0.00075562	4144	-0.01478153	0	
434.19	0.10660176	0.10829813	964.19	0.00929795		1494.18	0.01533854		2024.19	-0.01157063	0	2554.18	0.00065811		3084.21	0.00548772		3614.2	-0.00131897	0.00074849	4144.2	-0.01447149	0	
434.39	0.10708468	0.10829306	964.39	0.00908402		1494.38	0.01525136		2024.39	-0.0116411	0	2554.38	0.00097547		3084.41	0.00512612		3614.4	-0.0026642	0.00074142	4144.4	-0.01403287	0	
434.59	0.10712163	0.108288	964.59	0.00939935		1494.58	0.01493156		2024.59	-0.01064856	0	2554.58	0.00195354		3084.61	0.00535867		3614.6	-0.00339434	0.00073441	4144.6	-0.01360548	0	
434.79	0.1069668	0.10828293	964.79	0.01047318		1494.78	0.01503089		2024.79	-0.0101787	0	2554.78	0.00110161		3084.81	0.00421038		3614.8	-0.00294607	0.00072748	4144.8	-0.01302362	0	
434.99	0.10595632	0.10827787	964.99	0.01146312		1494.98	0.0159097		2024.99	-0.00969369	0	2554.98	0.00098703		3085.01	0.00405033		3615	-0.00161387	0.0007206	4145	-0.01343826	0	
435.19	0.10577905	0.1082728	965.19	0.01092102		1495.18	0.01612462		2025.19	-0.00979578	0	2555.18	0.00126987		3085.21	0.00405671		3615.2	-0.00238798	0.0007138	4145.2	-0.01367608	0	
435.39	0.10537938	0.10826773	965.39	0.01104104		1495.38	0.01644028		2025.39	-0.00942366	0	2555.38	0.00031447		3085.41	0.00544374		3615.4	-0.00192913	0.00070706	4145.4	-0.01356548	0	
435.59	0.10604445	0.10826267	965.59	0.01095369		1495.58	0.01763702		2025.59	-0.00963737	0	2555.58	0.00027598		3085.61	0.00715809		3615.6	-0.00195111	0.00070038	4145.6	-0.01323765	0	
435.79	0.10502122	0.1082576	965.79	0.01049453		1495.78	0.01809063		2025.79	-0.00957313	0	2555.78	0.0006181		3085.81	0.00707365		3615.8	-0.00271965	0.00069376	4145.8	-0.01330405	0	
435.99	0.10548052	0.10825254	965.99	0.01050522		1495.98	0.01804791		2025.99	-0.00917758	0	2555.98	0.0014626		3086.01	0.00662792		3616	-0.00211867	0.00068721	4146	-0.01352556	0	
436.19	0.10501857	0.10824747	966.19	0.01114311		1496.18	0.01774521		2026.19	-0.00906219	0	2556.18	0.00115052		3086.21	0.00626298		3616.2	-0.00126542	0.00068072	4146.2	-0.01327957	0	
436.39	0.10418692	0.10824241	966.39	0.01191687		1496.38	0.01691549		2026.39	-0.00975596	0	2556.38	0.00081875		3086.41	0.00504746		3616.4	-0.00111661	0.00067429	4146.4	-0.01312643	0	
436.59	0.1040243	0.10823735	966.59	0.01114703		1496.58	0.01697268		2026.59	-0.00996414	0	2556.58	0.00099529		3086.61	0.00438542		3616.6	-0.00108355	0.00066792	4146.6	-0.0139635	0	
436.79	0.10439016	0.10823228	966.79	0.01019723		1496.78	0.01601595		2026.79	-0.00995907	0	2556.78	0.00148082		3086.81	0.00415938		3616.8	-0.00093801	0.00066161	4146.8	-0.01513368	0	
436.99	0.10505754	0.10822722	966.99	0.00988057		1496.98	0.01522785		2026.99	-0.00990973	0	2556.98	0.00115956		3087.01	0.00443367		3617	-0.001552	0.00065536	4147	-0.01576593	0	
437.19	0.1046268	0.10822215	967.19	0.00933122		1497.18	0.01519946		2027.19	-0.01001686	0	2557.18	0.00063653		3087.21	0.00489286		3617.2	-0.00173194	0.00064917	4147.2	-0.01666745	0	
437.39	0.10420941	0.10821709	967.39	0.00964606		1497.38	0.01436987		2027.39	-0.01019119	0	2557.38	0.0007845		3087.41	0.00513452		3617.4	-0.00050245	0.00064304	4147.4	-0.01689446	0	
437.59	0.10409484	0.10821203	967.59	0.00943439		1497.58	0.01474755		2027.59	-0.01072934	0	2557.58	0.00106148		3087.61	0.005312		3617.6	-0.00096136	0.00063697	4147.6	-0.01584795	0	
437.79	0.10252129	0.10820697	967.79	0.00918642		1497.78	0.01438196		2027.79	-0.01040923	0	2557.78	0.00062426		3087.81	0.00517594		3617.8	-0.00026322	0.00063095	4147.8	-0.01639571	0	
437.99	0.10285499	0.1082019	967.99	0.00959427		1497.98	0.01464567		2027.99	-0.01046393	0	2557.98	0.0010518		3088.01	0.00597301		3618	0.00063461	0.00062499	4148	-0.01624899	0	
438.19	0.10206749	0.10819684	968.19	0.00981328		1498.18	0.01437277		2028.19	-0.00972616	0	2558.18	0.00141861		3088.21	0.00602989		3618.2	0.00008892	0.00061909	4148.2	-0.01618307	0	
438.39	0.10234519	0.10819178	968.39	0.00981208		1498.38	0.01492938		2028.39	-0.010019	0	2558.38	0.00121877		3088.41	0.00589943		3618.4	0.00013372	0.00061324	4148.4	-0.01643239	0	
438.59	0.10232881	0.10818672	968.59	0.01016542		1498.58	0.01603268		2028.59	-0.00871843	0	2558.58	0.00097212		3088.61	0.00649941		3618.6	0.00026598	0.00060745	4148.6	-0.01683009	0	
438.79	0.10184436	0.10818166	968.79	0.01024208		1498.78	0.01598675		2028.79	-0.0090528	0	2558.78	0.0001298		3088.81	0.00614147		3618.8	0.00096255	0.00060171	4148.8	-0.01639943	0	
438.99	0.10233673	0.1081766	968.99	0.00985032		1498.98	0.01615319		2028.99	-0.00793581	0	2558.98	-0.00042323		3089.01	0.00674571		3619	0.00152977	0.00059603	4149	-0.01613028	0	
439.19	0.10344759	0.10817153	969.19	0.00962664		1499.18	0.01531369		2029.19	-0.00872428	0	2559.18	-0.00059587		3089.21	0.00728542		3619.2	0.00070654	0.0005904	4149.2	-0.01566088	0	
439.39	0.10398142	0.10816647	969.39	0.0102175		1499.38	0.01504787		2029.39	-0.00838215	0	2559.38	-0.00114469		3089.41	0.00859578		3619.4	0.00144187	0.00058482	4149.4	-0.01554817	0	
439.59	0.10493197	0.10816141	969.59	0.00999396		1499.58	0.0156699		2029.59	-0.00873736	0	2559.58	-0.00143674		3089.61	0.00925092		3619.6	0.00168741	0.0005793	4149.6	-0.01519887	0	
439.79	0.10511864	0.10815635	969.79	0.01074167		1499.78	0.01513834		2029.79	-0.00917072	0	2559.78	-0.00108707		3089.81	0.00792919		3619.8	0.00225283	0.00057382	4149.8	-0.01540997	0	
439.99	0.10612627	0.10815129	969.99	0.01171112		1499.98	0.01538446		2029.99	-0.00981663	0	2559.98	-0.00130024		3090.01	0.00755326		3620	0.003155	0.0005684	4150	-0.01592496	0	
440.19	0.10551473	0.10814623	970.19	0.01219127		1500.18	0.01404706		2030.19	-0.01078446	0	2560.18	-0.00185347		3090.21	0.00786809		3620.2	0.003535	0.00056304	4150.2	-0.01548534	0	
440.39	0.10538145	0.10814117	970.39	0.01149577		1500.38	0.01324376		2030.39	-0.01132306	0	2560.38	-0.00206191		3090.41	0.00670623		3620.4	0.00331634	0.00055772	4150.4	-0.01521087	0	
440.59	0.10590272	0.10813611	970.59	0.0106975		1500.58	0.0135477		2030.59	-0.0115943	0	2560.58	-0.00113252		3090.61	0.00710809		3620.6	0.00287417	0.00055245	4150.6	-0.01500146	0	
440.79	0.10547475	0.10813105	970.79	0.00987849		1500.78	0.0135441		2030.79	-0.01241367	0	2560.78	0.00011656		3090.81	0.00646606		3620.8	0.00236056	0.00054723	4150.8	-0.01546686	0	
440.99	0.10526845	0.108126	970.99	0.01090821		1500.98	0.01312549		2030.99	-0.01282097	0	2560.98	0.00079763		3091.01	0.00682027		3621	0.00180276	0.00054206	4151	-0.01485114	0	
441.19	0.1047901	0.10812094	971.19	0.01054059		1501.18	0.01289526		2031.19	-0.0135771	0	2561.18	0.00068265		3091.21	0.00704184		3621.2	0.00172371	0.00053694	4151.2	-0.0157077	0	
441.39	0.10364976	0.10811588	971.39	0.01051388		1501.38	0.01226238		2031.39	-0.0139551	0	2561.38	0.00178078		3091.41	0.00698202		3621.4	0.00157586	0.00053187	4151.4	-0.01576474	0	
441.59	0.1032516	0.10811082	971.59	0.01051888		1501.58	0.01269167		2031.59	-0.01343665	0	2561.58	0.00214483		3091.61	0.00658056		3621.6	0.00093647	0.00052685	4151.6	-0.01539513	0	
441.79	0.10228776	0.10810576	971.79	0.0108578		1501.78	0.01264365		2031.79	-0.01297969	0	2561.78	0.00199782		3091.81	0.00632412		3621.8	0.00090108	0.00052187	4151.8	-0.0162741	0	
441.99	0.10200326	0.1081007	971.99	0.01087981		1501.98	0.01309261		2031.99	-0.01308881	0	2561.98	0.00228798		3092.01	0.00632374		3622	-0.00004004	0.00051694	4152	-0.01598414	0	
442.19	0.10156656	0.10809565	972.19	0.01021228		1502.18	0.01372035		2032.19	-0.01315084	0	2562.18	0.00238862		3092.21	0.00534878		3622.2	-0.00133965	0.00051206	4152.2	-0.01548609	0	
442.39	0.10155245	0.10809059	972.39	0.00913324		1502.38	0.01461457		2032.39	-0.01281874	0	2562.38	0.00185569		3092.41	0.00449666		3622.4	-0.00178946	0.00050722	4152.4	-0.01553939	0	
442.59	0.10097705	0.10808553	972.59	0.00923454		1502.58	0.01456967		2032.59	-0.01251393	0	2562.58	0.00059832		3092.61	0.00462094		3622.6	-0.00264644	0.00050243	4152.6	-0.01604982	0	
442.79	0.10138218	0.10808048	972.79	0.00958824		1502.78	0.01492162		2032.79	-0.012517	0	2562.78	0.00059356		3092.81	0.00386204		3622.8	-0.00352922	0.00049769	4152.8	-0.01579868	0	
442.99	0.10265037	0.10807542	972.99	0.00971348		1502.98	0.01620711		2032.99	-0.01226111	0	2562.98	-0.00056012		3093.01	0.00338244		3623	-0.00342548	0.00049299	4153	-0.0157026	0	
443.19	0.10300535	0.10807036	973.19	0.01046258		1503.18	0.01592055		2033.19	-0.01280104	0	2563.18	-0.00119626		3093.21	0.00371615		3623.2	-0.00402733	0.00048833	4153.2	-0.01583772	0	
443.39	0.1023245	0.10806531	973.39	0.01172701		1503.38	0.01645193		2033.39	-0.01317229	0	2563.38	-0.00184871		3093.41	0.00398326		3623.4	-0.00458666	0.00048372	4153.4	-0.01592969	0	
443.59	0.10313822	0.10806025	973.59	0.01233942		1503.58	0.01689071		2033.59	-0.01377942	0	2563.58	-0.00192403		3093.61	0.00322681		3623.6	-0.00469625	0.00047915	4153.6	-0.01597788	0	
443.79	0.10291306	0.1080552	973.79	0.01270857		1503.78	0.01694235		2033.79	-0.01371213	0	2563.78	-0.00180005		3093.81	0.00298274		3623.8	-0.00393705	0.00047462	4153.8	-0.0155903	0	
443.99	0.10307684	0.10805014	973.99	0.01251808		1503.98	0.01719767		2033.99	-0.01352463	0	2563.98	-0.00192866		3094.01	0.00337177		3624	-0.00387093	0.00047014	4154	-0.0155503	0	
444.19	0.10268993	0.10804509	974.19	0.01219894		1504.18	0.01597397		2034.19	-0.01389232	0	2564.18	-0.00249965		3094.21	0.00399884		3624.2	-0.0036596	0.0004657	4154.2	-0.01508816	0	
444.39	0.10320542	0.10804003	974.39	0.01167777		1504.38	0.01625789		2034.39	-0.01378502	0	2564.38	-0.00332261		3094.41	0.00433562		3624.4	-0.00372392	0.0004613	4154.4	-0.01476677	0	
444.59	0.1030357	0.10803498	974.59	0.01164413		1504.58	0.01595907		2034.59	-0.0142245	0	2564.58	-0.00263486		3094.61	0.00579614		3624.6	-0.00472294	0.00045694	4154.6	-0.01573632	0	
444.79	0.10334273	0.10802992	974.79	0.01131986		1504.78	0.01620466		2034.79	-0.013741	0	2564.78	-0.00259057		3094.81	0.00616533		3624.8	-0.00473049	0.00045263	4154.8	-0.01624484	0	
444.99	0.10431013	0.10802487	974.99	0.01197008		1504.98	0.01448594		2034.99	-0.01332685	0	2564.98	-0.0027597		3095.01	0.00699397		3625	-0.00417335	0.00044835	4155	-0.01606762	0	
445.19	0.10433742	0.10801981	975.19	0.01104039		1505.18	0.01413128		2035.19	-0.01215123	0	2565.18	-0.00276636		3095.21	0.00814612		3625.2	-0.00442201	0.00044412	4155.2	-0.01688162	0	
445.39	0.1048672	0.10801476	975.39	0.01112431		1505.38	0.01351285		2035.39	-0.01173799	0	2565.38	-0.00203811		3095.41	0.00819007		3625.4	-0.00377637	0.00043992	4155.4	-0.0172397	0	
445.59	0.10510707	0.10800971	975.59	0.01019748		1505.58	0.01376411		2035.59	-0.01187777	0	2565.58	-0.0017309		3095.61	0.00892623		3625.6	-0.00264068	0.00043577	4155.6	-0.01774941	0	
445.79	0.10510943	0.10800465	975.79	0.00958895		1505.78	0.01375569		2035.79	-0.01193012	0	2565.78	-0.00146555		3095.81	0.00914831		3625.8	-0.00217939	0.00043165	4155.8	-0.01808578	0	
445.99	0.10533224	0.1079996	975.99	0.00967456		1505.98	0.01407932		2035.99	-0.01207761	0	2565.98	-0.0008757		3096.01	0.00873566		3626	-0.00186782	0.00042757	4156	-0.0177225	0	
446.19	0.10615264	0.10799455	976.19	0.00957397		1506.18	0.01368912		2036.19	-0.01132733	0	2566.18	-0.00059474		3096.21	0.00839023		3626.2	-0.00208054	0.00042353	4156.2	-0.01626854	0	
446.39	0.10622225	0.1079895	976.39	0.00896023		1506.38	0.01333806		2036.39	-0.01045683	0	2566.38	-0.00074226		3096.41	0.00829134		3626.4	-0.00112208	0.00041953	4156.4	-0.01584207	0	
446.59	0.10589828	0.10798444	976.59	0.00893547		1506.58	0.01306221		2036.59	-0.01076123	0	2566.58	-0.00065776		3096.61	0.00779407		3626.6	-0.00109611	0.00041557	4156.6	-0.01565649	0	
446.79	0.10677973	0.10797939	976.79	0.0088429		1506.78	0.01389579		2036.79	-0.00978823	0	2566.78	0.00020111		3096.81	0.00680323		3626.8	-0.00090161	0.00041165	4156.8	-0.01514071	0	
446.99	0.10688429	0.10797434	976.99	0.00862776		1506.98	0.01422463		2036.99	-0.0110229	0	2566.98	-0.00063882		3097.01	0.00611766		3627	0.00008535	0.00040776	4157	-0.0150749	0	
447.19	0.10593073	0.10796929	977.19	0.00954035		1507.18	0.01322588		2037.19	-0.01054765	0	2567.18	-0.0006907		3097.21	0.00697657		3627.2	-0.00008399	0.00040391	4157.2	-0.01521875	0	
447.39	0.10502304	0.10796424	977.39	0.00995767		1507.38	0.01317105		2037.39	-0.011067	0	2567.38	-0.00057522		3097.41	0.00619751		3627.4	-0.00069166	0.00040009	4157.4	-0.01406615	0	
447.59	0.10522278	0.10795919	977.59	0.01049908		1507.58	0.01307052		2037.59	-0.01118404	0	2567.58	-0.00080616		3097.61	0.00598928		3627.6	0.00032942	0.00039631	4157.6	-0.01342476	0	
447.79	0.10399193	0.10795413	977.79	0.01026906		1507.78	0.01313528		2037.79	-0.0111756	0	2567.78	-0.00199595		3097.81	0.00598918		3627.8	0.00135877	0.00039257	4157.8	-0.0140079	0	
447.99	0.10421593	0.10794908	977.99	0.01143825		1507.98	0.01315648		2037.99	-0.01280709	0	2567.98	-0.00282202		3098.01	0.00635749		3628	0.00090446	0.00038886	4158	-0.01437765	0	
448.19	0.10398115	0.10794403	978.19	0.01183917		1508.18	0.012682		2038.19	-0.01348274	0	2568.18	-0.00344138		3098.21	0.00749847		3628.2	0.00133776	0.00038519	4158.2	-0.01470955	0	
448.39	0.10458166	0.10793898	978.39	0.0117724		1508.38	0.01214032		2038.39	-0.01345057	0	2568.38	-0.00439833		3098.41	0.00793375		3628.4	0.00042684	0.00038155	4158.4	-0.0145915	0	
448.59	0.10435493	0.10793393	978.59	0.01244881		1508.58	0.01187633		2038.59	-0.01335759	0	2568.58	-0.00479089		3098.61	0.00756038		3628.6	-0.00008314	0.00037795	4158.6	-0.01503538	0	
448.79	0.10449771	0.10792888	978.79	0.01292858		1508.78	0.01221274		2038.79	-0.0119623	0	2568.78	-0.00571044		3098.81	0.00749322		3628.8	0.00000361	0.00037438	4158.8	-0.01469392	0	
448.99	0.10484919	0.10792383	978.99	0.01287022		1508.98	0.01096253		2038.99	-0.01204455	0	2568.98	-0.00594255		3099.01	0.00729799		3629	0.00033751	0.00037084	4159	-0.0148183	0	
449.19	0.10580205	0.10791879	979.19	0.01315102		1509.18	0.01210723		2039.19	-0.01190585	0	2569.18	-0.00572218		3099.21	0.00808474		3629.2	-0.00048056	0.00036734	4159.2	-0.01515475	0	
449.39	0.10749598	0.10791374	979.39	0.01349857		1509.38	0.01239406		2039.39	-0.01329916	0	2569.38	-0.00553802		3099.41	0.00791349		3629.4	0.00037572	0.00036387	4159.4	-0.01512597	0	
449.59	0.10659891	0.10790869	979.59	0.01340348		1509.58	0.01196378		2039.59	-0.01316146	0	2569.58	-0.00533301		3099.61	0.00789802		3629.6	0.00038043	0.00036043	4159.6	-0.01500564	0	
449.79	0.10740894	0.10790364	979.79	0.0141665		1509.78	0.01134985		2039.79	-0.01254665	0	2569.78	-0.00494759		3099.81	0.00839977		3629.8	0.00046877	0.00035703	4159.8	-0.01507323	0	
449.99	0.10853983	0.10789859	979.99	0.01477617		1509.98	0.01145472		2039.99	-0.01214143	0	2569.98	-0.00450646		3100.01	0.00791378		3630	0.00021526	0.00035365	4160	-0.01459313	0	
450.19	0.10874233	0.10789354	980.19	0.01377612		1510.18	0.01091077		2040.19	-0.01184624	0	2570.18	-0.00325705		3100.21	0.00793695		3630.2	-0.0001693	0.00035031	4160.2	-0.01348988	0	
450.39	0.10846856	0.1078885	980.39	0.01228888		1510.38	0.01120958		2040.39	-0.01164229	0	2570.38	-0.00187533		3100.41	0.00762744		3630.4	-0.00010857	0.00034701	4160.4	-0.01384277	0	
450.59	0.10820101	0.10788345	980.59	0.01169211		1510.58	0.01114288		2040.59	-0.01175949	0	2570.58	-0.0010429		3100.61	0.00705395		3630.6	-0.00059693	0.00034373	4160.6	-0.01375779	0	
450.79	0.10890246	0.1078784	980.79	0.01112435		1510.78	0.01094891		2040.79	-0.01144616	0	2570.78	-0.00091255		3100.81	0.006623		3630.8	-0.00120366	0.00034048	4160.8	-0.01528801	0	
450.99	0.10824557	0.10787335	980.99	0.0109552		1510.98	0.01082085		2040.99	-0.01189172	0	2570.98	-0.00021723		3101.01	0.00598579		3631	-0.00148425	0.00033727	4161	-0.0155788	0	
451.19	0.10757959	0.10786831	981.19	0.01103387		1511.18	0.01021805		2041.19	-0.01140901	0	2571.18	0.0000206		3101.21	0.00530556		3631.2	-0.00189806	0.00033408	4161.2	-0.01464354	0	
451.39	0.10731907	0.10786326	981.39	0.00994455		1511.38	0.01059359		2041.39	-0.01152694	0	2571.38	-0.00115879		3101.41	0.00405268		3631.4	-0.00186078	0.00033092	4161.4	-0.0145441	0	
451.59	0.10660978	0.10785821	981.59	0.00958263		1511.58	0.01061648		2041.59	-0.01222605	0	2571.58	-0.00135174		3101.61	0.00427559		3631.6	-0.00102864	0.0003278	4161.6	-0.01540626	0	
451.79	0.10595457	0.10785317	981.79	0.00926736		1511.78	0.01046383		2041.79	-0.01200227	0	2571.78	-0.00206535		3101.81	0.0033829		3631.8	-0.00046088	0.0003247	4161.8	-0.01697746	0	
451.99	0.10649688	0.10784812	981.99	0.00921729		1511.98	0.01120723		2041.99	-0.01258086	0	2571.98	-0.00153704		3102.01	0.00315448		3632	-0.00088263	0.00032164	4162	-0.0165487	0	
452.19	0.10654147	0.10784308	982.19	0.00814943		1512.18	0.01152358		2042.19	-0.01203821	0	2572.18	-0.00177988		3102.21	0.00288625		3632.2	-0.00083095	0.0003186	4162.2	-0.01661142	0	
452.39	0.10643955	0.10783803	982.39	0.0077133		1512.38	0.01210014		2042.39	-0.01157199	0	2572.38	-0.00181463		3102.41	0.0025546		3632.4	-0.0012418	0.00031559	4162.4	-0.01629034	0	
452.59	0.10591715	0.10783299	982.59	0.00776511		1512.58	0.01334029		2042.59	-0.01162095	0	2572.58	-0.00165736		3102.61	0.00201467		3632.6	-0.00083217	0.00031261	4162.6	-0.01687529	0	
452.79	0.10515519	0.10782794	982.79	0.00770122		1512.78	0.01422703		2042.79	-0.01060201	0	2572.78	-0.00222589		3102.81	0.00268121		3632.8	-0.00154175	0.00030965	4162.8	-0.01701849	0	
452.99	0.10574575	0.1078229	982.99	0.00756863		1512.98	0.01456784		2042.99	-0.01111645	0	2572.98	-0.00203056		3103.01	0.00329844		3633	-0.00202687	0.00030673	4163	-0.01711428	0	
453.19	0.10581949	0.10781785	983.19	0.00850077		1513.18	0.01531117		2043.19	-0.01081627	0	2573.18	-0.00205812		3103.21	0.00417585		3633.2	-0.00164816	0.00030383	4163.2	-0.01740712	0	
453.39	0.10498489	0.10781281	983.39	0.00876983		1513.38	0.01496233		2043.39	-0.01112871	0	2573.38	-0.00228274		3103.41	0.00383059		3633.4	-0.00071453	0.00030096	4163.4	-0.01736276	0	
453.59	0.10411855	0.10780776	983.59	0.00908105		1513.58	0.01495585		2043.59	-0.01020205	0	2573.58	-0.00211579		3103.61	0.00402762		3633.6	-0.00072583	0.00029812	4163.6	-0.01767001	0	
453.79	0.10452377	0.10780272	983.79	0.00984995		1513.78	0.01467932		2043.79	-0.01062108	0	2573.78	-0.00156658		3103.81	0.00518099		3633.8	-0.00048784	0.0002953	4163.8	-0.01728239	0	
453.99	0.10505807	0.10779768	983.99	0.00983128		1513.98	0.01511747		2043.99	-0.01130654	0	2573.98	-0.00179228		3104.01	0.00503097		3634	-0.00062109	0.00029251	4164	-0.01734153	0	
454.19	0.10462742	0.10779263	984.19	0.00968069		1514.18	0.01500289		2044.19	-0.01148535	0	2574.18	-0.0008403		3104.21	0.00615145		3634.2	-0.00087427	0.00028975	4164.2	-0.01687107	0	
454.39	0.10463827	0.10778759	984.39	0.00986832		1514.38	0.01459866		2044.39	-0.01141181	0	2574.38	-0.00064847		3104.41	0.00606572		3634.4	-0.00126038	0.00028702	4164.4	-0.01712242	0	
454.59	0.10478484	0.10778255	984.59	0.0109867		1514.58	0.01413454		2044.59	-0.01177764	0	2574.58	-0.00075115		3104.61	0.00547597		3634.6	-0.00106385	0.0002843	4164.6	-0.0170755	0	
454.79	0.10472019	0.1077775	984.79	0.01164012		1514.78	0.01274828		2044.79	-0.01202388	0	2574.78	-0.00092339		3104.81	0.00435628		3634.8	-0.00153877	0.00028162	4164.8	-0.01712816	0	
454.99	0.10432306	0.10777246	984.99	0.01218447		1514.98	0.01247032		2044.99	-0.01237064	0	2574.98	-0.00043686		3105.01	0.00354323		3635	-0.00146977	0.00027896	4165	-0.01613236	0	
455.19	0.10457304	0.10776742	985.19	0.01226632		1515.18	0.01196289		2045.19	-0.0127775	0	2575.18	-0.00123918		3105.21	0.00392441		3635.2	-0.00112171	0.00027632	4165.2	-0.01601859	0	
455.39	0.10518307	0.10776238	985.39	0.01201913		1515.38	0.01120308		2045.39	-0.01361586	0	2575.38	-0.0020409		3105.41	0.00440059		3635.4	-0.0007712	0.00027371	4165.4	-0.01683144	0	
455.59	0.10447139	0.10775734	985.59	0.01218515		1515.58	0.01073203		2045.59	-0.01480896	0	2575.58	-0.00216379		3105.61	0.00483714		3635.6	-0.00067125	0.00027113	4165.6	-0.01730169	0	
455.79	0.10414536	0.1077523	985.79	0.01181965		1515.78	0.01047991		2045.79	-0.01485421	0	2575.78	-0.00264784		3105.81	0.00415097		3635.8	-0.00032968	0.00026857	4165.8	-0.01754789	0	
455.99	0.10395797	0.10774725	985.99	0.01110204		1515.98	0.01059627		2045.99	-0.01492502	0	2575.98	-0.00266004		3106.01	0.0039452		3636	-0.00098921	0.00026603	4166	-0.01762748	0	
456.19	0.10383855	0.10774221	986.19	0.01053278		1516.18	0.01051492		2046.19	-0.01506	0	2576.18	-0.00253119		3106.21	0.004077		3636.2	-0.00133309	0.00026352	4166.2	-0.01809178	0	
456.39	0.10363191	0.10773717	986.39	0.01030639		1516.38	0.01040636		2046.39	-0.01541881	0	2576.38	-0.00171333		3106.41	0.00472821		3636.4	-0.00179924	0.00026103	4166.4	-0.01862484	0	
456.59	0.10296727	0.10773213	986.59	0.00964112		1516.58	0.01056676		2046.59	-0.01608328	0	2576.58	-0.00192219		3106.61	0.00471546		3636.6	-0.00180592	0.00025856	4166.6	-0.01974505	0	
456.79	0.10292185	0.10772709	986.79	0.00964113		1516.78	0.01064733		2046.79	-0.01518465	0	2576.78	-0.00257973		3106.81	0.00575529		3636.8	-0.00246206	0.00025612	4166.8	-0.01987302	0	
456.99	0.10273752	0.10772205	986.99	0.00957039		1516.98	0.01020679		2046.99	-0.01538099	0	2576.98	-0.00265454		3107.01	0.00591534		3637	-0.00233959	0.0002537	4167	-0.01931566	0	
457.19	0.10274097	0.10771701	987.19	0.00953324		1517.18	0.01087108		2047.19	-0.01467359	0	2577.18	-0.00285295		3107.21	0.00624289		3637.2	-0.00155745	0.00025131	4167.2	-0.01913553	0	
457.39	0.10317948	0.10771197	987.39	0.00946912		1517.38	0.01084597		2047.39	-0.01466426	0	2577.38	-0.00259311		3107.41	0.00619251		3637.4	-0.00216508	0.00024893	4167.4	-0.01742303	0	
457.59	0.10350004	0.10770693	987.59	0.01021276		1517.58	0.01153153		2047.59	-0.01471926	0	2577.58	-0.00281169		3107.61	0.00626555		3637.6	-0.00214938	0.00024658	4167.6	-0.01607297	0	
457.79	0.10406283	0.10770189	987.79	0.01117538		1517.78	0.01217598		2047.79	-0.01561318	0	2577.78	-0.00294835		3107.81	0.00605456		3637.8	-0.002384	0.00024425	4167.8	-0.0152251	0	
457.99	0.10432299	0.10769686	987.99	0.01109325		1517.98	0.01256982		2047.99	-0.01520967	0	2577.98	-0.00373606		3108.01	0.00655986		3638	-0.001821	0.00024194	4168	-0.01508296	0	
458.19	0.10504772	0.10769182	988.19	0.01140124		1518.18	0.01248785		2048.19	-0.01509065	0	2578.18	-0.00281571		3108.21	0.00732059		3638.2	-0.00104255	0.00023966	4168.2	-0.01422238	0	
458.39	0.10545018	0.10768678	988.39	0.01170589		1518.38	0.01313208		2048.39	-0.01473045	0	2578.38	-0.0031679		3108.41	0.00741874		3638.4	-0.00151145	0.0002374	4168.4	-0.01412469	0	
458.59	0.10593795	0.10768174	988.59	0.01285817		1518.58	0.01321143		2048.59	-0.01406392	0	2578.58	-0.00359994		3108.61	0.00671331		3638.6	-0.0013285	0.00023515	4168.6	-0.01323353	0	
458.79	0.10610793	0.1076767	988.79	0.01374869		1518.78	0.01245989		2048.79	-0.01402032	0	2578.78	-0.00372202		3108.81	0.00651125		3638.8	-0.00190186	0.00023293	4168.8	-0.01327666	0	
458.99	0.10634433	0.10767166	988.99	0.01342579		1518.98	0.01365483		2048.99	-0.01433663	0	2578.98	-0.00307276		3109.01	0.00677551		3639	-0.00125513	0.00023073	4169	-0.01351667	0	
459.19	0.10630428	0.10766663	989.19	0.01327322		1519.18	0.0135941		2049.19	-0.01417142	0	2579.18	-0.00332288		3109.21	0.00756896		3639.2	-0.00131257	0.00022855	4169.2	-0.01398795	0	
459.39	0.10646008	0.10766159	989.39	0.01302596		1519.38	0.01327987		2049.39	-0.01455466	0	2579.38	-0.00314055		3109.41	0.00748235		3639.4	-0.001779	0.00022639	4169.4	-0.01501326	0	
459.59	0.10496907	0.10765655	989.59	0.01183327		1519.58	0.01358058		2049.59	-0.01365488	0	2579.58	-0.00371052		3109.61	0.00647824		3639.6	-0.00211602	0.00022426	4169.6	-0.01642748	0	
459.79	0.10456824	0.10765152	989.79	0.01087215		1519.78	0.01359392		2049.79	-0.01386511	0	2579.78	-0.00438149		3109.81	0.00583044		3639.8	-0.00136688	0.00022214	4169.8	-0.01725822	0	
459.99	0.10389541	0.10764648	989.99	0.01082365		1519.98	0.01387793		2049.99	-0.01388483	0	2579.98	-0.00502556		3110.01	0.00494748		3640	-0.00142382	0.00022004	4170	-0.01881265	0	
460.19	0.10414803	0.10764144	990.19	0.0101686		1520.18	0.01377084		2050.19	-0.01430714	0	2580.18	-0.00429632		3110.21	0.00482851		3640.2	-0.00112396	0.00021796	4170.2	-0.01946178	0	
460.39	0.10303715	0.10763641	990.39	0.00961157		1520.38	0.01362448		2050.39	-0.0150765	0	2580.38	-0.00415574		3110.41	0.00488678		3640.4	-0.001214	0.0002159	4170.4	-0.02047538	0	
460.59	0.10193473	0.10763137	990.59	0.00960409		1520.58	0.01437806		2050.59	-0.01516409	0	2580.58	-0.00384266		3110.61	0.00446036		3640.6	-0.00016932	0.00021386	4170.6	-0.0211885	0	
460.79	0.1017145	0.10762634	990.79	0.00970114		1520.78	0.01405116		2050.79	-0.01456913	0	2580.78	-0.00375156		3110.81	0.0049165		3640.8	-0.00082118	0.00021184	4170.8	-0.01982059	0	
460.99	0.10105308	0.1076213	990.99	0.00958508		1520.98	0.01366586		2050.99	-0.01515406	0	2580.98	-0.00350119		3111.01	0.00454481		3641	-0.00021141	0.00020984	4171	-0.01813214	0	
461.19	0.1013007	0.10761627	991.19	0.01031502		1521.18	0.01400353		2051.19	-0.01528307	0	2581.18	-0.00337325		3111.21	0.00477691		3641.2	-0.00003098	0.00020786	4171.2	-0.01694565	0	
461.39	0.10118582	0.10761123	991.39	0.0101394		1521.38	0.0135498		2051.39	-0.01555487	0	2581.38	-0.00256906		3111.41	0.00388099		3641.4	0.00011416	0.0002059	4171.4	-0.0158606	0	
461.59	0.10143698	0.1076062	991.59	0.01002436		1521.58	0.01403682		2051.59	-0.01615589	0	2581.58	-0.00231932		3111.61	0.00376525		3641.6	-0.00017728	0.00020395	4171.6	-0.01519756	0	
461.79	0.1017147	0.10760116	991.79	0.01003684		1521.78	0.01386404		2051.79	-0.0160752	0	2581.78	-0.00154252		3111.81	0.00338895		3641.8	-0.00117615	0.00020203	4171.8	-0.01534314	0	
461.99	0.10213746	0.10759613	991.99	0.00935603		1521.98	0.01361698		2051.99	-0.01537051	0	2581.98	-0.00108437		3112.01	0.00377215		3642	-0.00112008	0.00020012	4172	-0.01548727	0	
462.19	0.10330583	0.1075911	992.19	0.00901615		1522.18	0.0140659		2052.19	-0.01519934	0	2582.18	-0.00124133		3112.21	0.00345741		3642.2	-0.0021861	0.00019823	4172.2	-0.01552143	0	
462.39	0.10306464	0.10758606	992.39	0.01000939		1522.38	0.01470289		2052.39	-0.01431866	0	2582.38	-0.00173932		3112.41	0.00363293		3642.4	-0.00340236	0.00019636	4172.4	-0.01440793	0	
462.59	0.10302017	0.10758103	992.59	0.01059887		1522.58	0.01514115		2052.59	-0.01395881	0	2582.58	-0.00195259		3112.61	0.00308442		3642.6	-0.00306362	0.0001945	4172.6	-0.01372453	0	
462.79	0.10341615	0.107576	992.79	0.01090031		1522.78	0.01502792		2052.79	-0.01418781	0	2582.78	-0.00144729		3112.81	0.00313499		3642.8	-0.00301229	0.00019266	4172.8	-0.01380449	0	
462.99	0.10304064	0.10757096	992.99	0.00990049		1522.98	0.01560959		2052.99	-0.01416764	0	2582.98	-0.00193471		3113.01	0.00344228		3643	-0.00286542	0.00019084	4173	-0.01452282	0	
463.19	0.10313001	0.10756593	993.19	0.00958752		1523.18	0.01508617		2053.19	-0.01358657	0	2583.18	-0.00236413		3113.21	0.00350577		3643.2	-0.00370832	0.00018904	4173.2	-0.01515218	0	
463.39	0.10362988	0.1075609	993.39	0.00908908		1523.38	0.01457293		2053.39	-0.01363082	0	2583.38	-0.00267335		3113.41	0.00303638		3643.4	-0.00338881	0.00018726	4173.4	-0.01614358	0	
463.59	0.10311297	0.10755586	993.59	0.00885352		1523.58	0.01558478		2053.59	-0.01326152	0	2583.58	-0.0036558		3113.61	0.00188509		3643.6	-0.00273317	0.00018549	4173.6	-0.01705935	0	
463.79	0.10302621	0.10755083	993.79	0.00864248		1523.78	0.01598147		2053.79	-0.01458365	0	2583.78	-0.00432437		3113.81	0.00189597		3643.8	-0.00169176	0.00018373	4173.8	-0.01778313	0	
463.99	0.10234697	0.1075458	993.99	0.00838087		1523.98	0.01610865		2053.99	-0.01497188	0	2583.98	-0.00446858		3114.01	0.00182776		3644	-0.00175383	0.000182	4174	-0.01924867	0	
464.19	0.10272026	0.10754077	994.19	0.0079468		1524.18	0.0162274		2054.19	-0.01479735	0	2584.18	-0.00493239		3114.21	0.00256233		3644.2	-0.00136894	0.00018028	4174.2	-0.01942105	0	
464.39	0.10129109	0.10753574	994.39	0.00840415		1524.38	0.016045		2054.39	-0.01478929	0	2584.38	-0.00501023		3114.41	0.00340021		3644.4	-0.00067487	0.00017858	4174.4	-0.02049978	0	
464.59	0.10071539	0.10753071	994.59	0.00796244		1524.58	0.01598678		2054.59	-0.01414771	0	2584.58	-0.00446767		3114.61	0.00309596		3644.6	-0.00074481	0.00017689	4174.6	-0.01998861	0	
464.79	0.10044403	0.10752568	994.79	0.00727213		1524.78	0.01498545		2054.79	-0.01370249	0	2584.78	-0.0041128		3114.81	0.0037849		3644.8	-0.00112272	0.00017522	4174.8	-0.01889415	0	
464.99	0.10075563	0.10752065	994.99	0.00615025		1524.98	0.01475478		2054.99	-0.01342187	0	2584.98	-0.00373366		3115.01	0.00358753		3645	-0.0010103	0.00017356	4175	-0.01866421	0	
465.19	0.10046942	0.10751562	995.19	0.00690699		1525.18	0.01416818		2055.19	-0.0127258	0	2585.18	-0.00335429		3115.21	0.00331916		3645.2	-0.00120465	0.00017193	4175.2	-0.01878295	0	
465.39	0.10105442	0.10751059	995.39	0.00585052		1525.38	0.01362552		2055.39	-0.01219395	0	2585.38	-0.00221703		3115.41	0.00334968		3645.4	-0.00156021	0.0001703	4175.4	-0.01906244	0	
465.59	0.10184862	0.10750556	995.59	0.00556039		1525.58	0.01314358		2055.59	-0.01178243	0	2585.58	-0.00154137		3115.61	0.00445077		3645.6	-0.00242534	0.00016869	4175.6	-0.01944708	0	
465.79	0.10251066	0.10750053	995.79	0.00580001		1525.78	0.01328384		2055.79	-0.01163687	0	2585.78	-0.00058236		3115.81	0.00350838		3645.8	-0.00298114	0.0001671	4175.8	-0.01961494	0	
465.99	0.10284836	0.1074955	995.99	0.00550012		1525.98	0.01354375		2055.99	-0.01144938	0	2585.98	-0.00094946		3116.01	0.00357516		3646	-0.00296254	0.00016552	4176	-0.01881103	0	
466.19	0.10266891	0.10749047	996.19	0.00658577		1526.18	0.0138197		2056.19	-0.01204144	0	2586.18	-0.00148288		3116.21	0.00449666		3646.2	-0.00359361	0.00016396	4176.2	-0.01757728	0	
466.39	0.10286065	0.10748544	996.39	0.00763899		1526.38	0.01388897		2056.39	-0.01238227	0	2586.38	-0.00158682		3116.41	0.00599893		3646.4	-0.00289312	0.00016241	4176.4	-0.01585908	0	
466.59	0.10371991	0.10748041	996.59	0.00756412		1526.58	0.0133186		2056.59	-0.01254521	0	2586.58	-0.00140544		3116.61	0.00699139		3646.6	-0.00307622	0.00016088	4176.6	-0.01526808	0	
466.79	0.10458135	0.10747538	996.79	0.00828558		1526.78	0.01266459		2056.79	-0.01301149	0	2586.78	-0.00143779		3116.81	0.00772909		3646.8	-0.00239901	0.00015936	4176.8	-0.01457612	0	
466.99	0.10437874	0.10747035	996.99	0.00855026		1526.98	0.01268953		2056.99	-0.01363722	0	2586.98	-0.00250689		3117.01	0.00858941		3647	-0.00193033	0.00015785	4177	-0.01468149	0	
467.19	0.10508757	0.10746533	997.19	0.00876855		1527.18	0.01246142		2057.19	-0.01482895	0	2587.18	-0.00265155		3117.21	0.00835372		3647.2	-0.00129488	0.00015636	4177.2	-0.01429643	0	
467.39	0.10482357	0.1074603	997.39	0.00921883		1527.38	0.01211922		2057.39	-0.01537275	0	2587.38	-0.00266526		3117.41	0.0085389		3647.4	-0.00072616	0.00015488	4177.4	-0.01482445	0	
467.59	0.10484106	0.10745527	997.59	0.00969026		1527.58	0.01256856		2057.59	-0.01612529	0	2587.58	-0.00311524		3117.61	0.00829304		3647.6	-0.00055363	0.00015342	4177.6	-0.01572065	0	
467.79	0.10441726	0.10745024	997.79	0.01009658		1527.78	0.01205764		2057.79	-0.01738751	0	2587.78	-0.00383478		3117.81	0.00826656		3647.8	-0.00056425	0.00015197	4177.8	-0.0171784	0	
467.99	0.10408208	0.10744522	997.99	0.01047967		1527.98	0.01144771		2057.99	-0.01791759	0	2587.98	-0.00460124		3118.01	0.00813206		3648	-0.000751	0.00015054	4178	-0.01768394	0	
468.19	0.10353099	0.10744019	998.19	0.01100327		1528.18	0.01138814		2058.19	-0.01726892	0	2588.18	-0.00510801		3118.21	0.00769927		3648.2	-0.00149302	0.00014911	4178.2	-0.01798562	0	
468.39	0.10216569	0.10743516	998.39	0.01104843		1528.38	0.0110166		2058.39	-0.01707819	0	2588.38	-0.00436992		3118.41	0.0072117		3648.4	-0.00131607	0.0001477	4178.4	-0.01880832	0	
468.59	0.10204594	0.10743014	998.59	0.01039734		1528.58	0.01108868		2058.59	-0.01634284	0	2588.58	-0.00428793		3118.61	0.00632548		3648.6	-0.00124425	0.00014631	4178.6	-0.01825483	0	
468.79	0.10172824	0.10742511	998.79	0.0104136		1528.78	0.01147015		2058.79	-0.01509135	0	2588.78	-0.00420458		3118.81	0.00641246		3648.8	-0.00095674	0.00014493	4178.8	-0.0186673	0	
468.99	0.10121579	0.10742008	998.99	0.00991392		1528.98	0.01238206		2058.99	-0.01447572	0	2588.98	-0.00430307		3119.01	0.00596878		3649	-0.00134225	0.00014356	4179	-0.01819469	0	
469.19	0.10039182	0.10741506	999.19	0.01008223		1529.18	0.01207219		2059.19	-0.01385908	0	2589.18	-0.00378085		3119.21	0.00551021		3649.2	-0.00124969	0.0001422	4179.2	-0.01790878	0	
469.39	0.10032853	0.10741003	999.39	0.00883245		1529.38	0.01268525		2059.39	-0.01373433	0	2589.38	-0.00314941		3119.41	0.00542673		3649.4	-0.00159758	0.00014086	4179.4	-0.01770995	0	
469.59	0.10021771	0.10740501	999.59	0.00923689		1529.58	0.01287872		2059.59	-0.01339806	0	2589.58	-0.00298048		3119.61	0.00526997		3649.6	-0.0013657	0.00013953	4179.6	-0.0176207	0	
469.79	0.09955455	0.10739998	999.79	0.00986282		1529.78	0.01287957		2059.79	-0.0137864	0	2589.78	-0.00326232		3119.81	0.00461437		3649.8	-0.00115492	0.00013821	4179.8	-0.01677319	0	
469.99	0.09916686	0.10739496	999.99	0.0093886		1529.98	0.01286039		2059.99	-0.01345481	0	2589.98	-0.00393847		3120.01	0.0045435		3650	-0.00166898	0.00013691	4180	-0.01583282	0	
470.19	0.10012017	0.10738993	1000.19	0.00956005		1530.18	0.0133736		2060.19	-0.01366691	0	2590.18	-0.00389748		3120.21	0.00554515		3650.2	-0.00198807	0.00013561	4180.2	-0.01506249	0	
470.39	0.10074741	0.10738491	1000.39	0.00916417		1530.38	0.01241002		2060.39	-0.01369795	0	2590.38	-0.00412398		3120.41	0.00645993		3650.4	-0.00231348	0.00013433	4180.4	-0.01487981	0	
470.59	0.10147924	0.10737989	1000.59	0.00931876		1530.58	0.01265331		2060.59	-0.01353314	0	2590.58	-0.00322139		3120.61	0.00653191		3650.6	-0.00327581	0.00013306	4180.6	-0.01463104	0	
470.79	0.10165125	0.10737486	1000.79	0.00966592		1530.78	0.01337665		2060.79	-0.01432399	0	2590.78	-0.00282293		3120.81	0.00549539		3650.8	-0.00263573	0.00013181	4180.8	-0.01418591	0	
470.99	0.10187294	0.10736984	1000.99	0.00892929		1530.98	0.01328381		2060.99	-0.01513342	0	2590.98	-0.00272031		3121.01	0.00551126		3651	-0.00307839	0.00013056	4181	-0.01424917	0	
471.19	0.10151347	0.10736482	1001.19	0.00830813		1531.18	0.0133146		2061.19	-0.01540241	0	2591.18	-0.00212611		3121.21	0.00420031		3651.2	-0.00275493	0.00012933	4181.2	-0.01536083	0	
471.39	0.10095861	0.10735979	1001.39	0.00768644		1531.38	0.01305674		2061.39	-0.01493261	0	2591.38	-0.00162261		3121.41	0.00399713		3651.4	-0.00378383	0.00012811	4181.4	-0.01595063	0	
471.59	0.10147998	0.10735477	1001.59	0.00743639		1531.58	0.01283077		2061.59	-0.01578599	0	2591.58	-0.00220182		3121.61	0.00343469		3651.6	-0.00389711	0.0001269	4181.6	-0.01617096	0	
471.79	0.10130317	0.10734975	1001.79	0.00723078		1531.78	0.01290899		2061.79	-0.01611136	0	2591.78	-0.00217078		3121.81	0.00289968		3651.8	-0.00475764	0.0001257	4181.8	-0.0163842	0	
471.99	0.10157692	0.10734472	1001.99	0.00721075		1531.98	0.0123357		2061.99	-0.01589907	0	2591.98	-0.00281117		3122.01	0.00225972		3652	-0.00550388	0.00012451	4182	-0.01643701	0	
472.19	0.10128884	0.1073397	1002.19	0.00655147		1532.18	0.0128827		2062.19	-0.01569603	0	2592.18	-0.00246619		3122.21	0.00190326		3652.2	-0.00607533	0.00012333	4182.2	-0.01724103	0	
472.39	0.10102123	0.10733468	1002.39	0.00576281		1532.38	0.01366718		2062.39	-0.01589201	0	2592.38	-0.00248424		3122.41	0.00250766		3652.4	-0.00513636	0.00012217	4182.4	-0.01720262	0	
472.59	0.10067209	0.10732966	1002.59	0.00573122		1532.58	0.01390477		2062.59	-0.01493098	0	2592.58	-0.00269661		3122.61	0.00315801		3652.6	-0.00420454	0.00012102	4182.6	-0.0173782	0	
472.79	0.10021626	0.10732464	1002.79	0.00534123		1532.78	0.01413345		2062.79	-0.01514435	0	2592.78	-0.00284294		3122.81	0.00336981		3652.8	-0.00481091	0.00011987	4182.8	-0.01722545	0	
472.99	0.10036606	0.10731962	1002.99	0.0050727		1532.98	0.01515956		2062.99	-0.01552941	0	2592.98	-0.00270581		3123.01	0.00303582		3653	-0.00456983	0.00011874	4183	-0.01692804	0	
473.19	0.10106283	0.1073146	1003.19	0.00561589		1533.18	0.01464848		2063.19	-0.01531127	0	2593.18	-0.00255158		3123.21	0.00266107		3653.2	-0.00517497	0.00011762	4183.2	-0.01775151	0	
473.39	0.10113946	0.10730958	1003.39	0.0061212		1533.38	0.01456609		2063.39	-0.01477546	0	2593.38	-0.00347881		3123.41	0.00318705		3653.4	-0.00508856	0.00011651	4183.4	-0.01784198	0	
473.59	0.10163215	0.10730455	1003.59	0.00718652		1533.58	0.01451335		2063.59	-0.01506007	0	2593.58	-0.00386		3123.61	0.00358809		3653.6	-0.00427079	0.00011541	4183.6	-0.01866438	0	
473.79	0.10213001	0.10729953	1003.79	0.00713318		1533.78	0.01445744		2063.79	-0.01560599	0	2593.78	-0.00432813		3123.81	0.00382466		3653.8	-0.00433515	0.00011432	4183.8	-0.01900089	0	
473.99	0.10347429	0.10729451	1003.99	0.0068732		1533.98	0.01412756		2063.99	-0.01602898	0	2593.98	-0.00440344		3124.01	0.00379139		3654	-0.00449453	0.00011324	4184	-0.01958543	0	
474.19	0.10423548	0.10728949	1004.19	0.0078057		1534.18	0.01389579		2064.19	-0.01568457	0	2594.18	-0.00508642		3124.21	0.00436612		3654.2	-0.0045993	0.00011217	4184.2	-0.01927306	0	
474.39	0.10414576	0.10728448	1004.39	0.00840918		1534.38	0.0127546		2064.39	-0.01565272	0	2594.38	-0.00512323		3124.41	0.00428981		3654.4	-0.0050461	0.00011111	4184.4	-0.01946458	0	
474.59	0.10483906	0.10727946	1004.59	0.00873339		1534.58	0.01301155		2064.59	-0.01528944	0	2594.58	-0.00504766		3124.61	0.00275118		3654.6	-0.00483022	0.00011006	4184.6	-0.01949017	0	
474.79	0.10440748	0.10727444	1004.79	0.00811896		1534.78	0.01299426		2064.79	-0.01573907	0	2594.78	-0.00481063		3124.81	0.00123294		3654.8	-0.00396311	0.00010902	4184.8	-0.01892633	0	
474.99	0.10386123	0.10726942	1004.99	0.00767943		1534.98	0.01310419		2064.99	-0.01562867	0	2594.98	-0.00477461		3125.01	0.00135501		3655	-0.00460185	0.00010799	4185	-0.01959843	0	
475.19	0.10286119	0.1072644	1005.19	0.00765426		1535.18	0.01322229		2065.19	-0.0149719	0	2595.18	-0.00463387		3125.21	0.00051872		3655.2	-0.0043132	0.00010697	4185.2	-0.01953283	0	
475.39	0.10304249	0.10725938	1005.39	0.00755083		1535.38	0.01219059		2065.39	-0.01469531	0	2595.38	-0.00512454		3125.41	0.000552		3655.4	-0.00520828	0.00010596	4185.4	-0.01830208	0	
475.59	0.10318991	0.10725436	1005.59	0.00754317		1535.58	0.01218397		2065.59	-0.01477341	0	2595.58	-0.00566311		3125.61	0.00018158		3655.6	-0.00465919	0.00010496	4185.6	-0.01845782	0	
475.79	0.10326839	0.10724935	1005.79	0.00739005		1535.78	0.01220689		2065.79	-0.01425283	0	2595.78	-0.00569307		3125.81	-0.00068199		3655.8	-0.00505763	0.00010397	4185.8	-0.0179213	0	
475.99	0.10320427	0.10724433	1005.99	0.00763614		1535.98	0.01198475		2065.99	-0.01419669	0	2595.98	-0.00661786		3126.01	-0.00101195		3656	-0.00475258	0.00010299	4186	-0.01806201	0	
476.19	0.10185529	0.10723931	1006.19	0.00747254		1536.18	0.01248483		2066.19	-0.014052	0	2596.18	-0.00614979		3126.21	0.00016196		3656.2	-0.00336448	0.00010201	4186.2	-0.01710126	0	
476.39	0.10068724	0.10723429	1006.39	0.00815789		1536.38	0.01282555		2066.39	-0.01425818	0	2596.38	-0.00598161		3126.41	0.00046584		3656.4	-0.00266003	0.00010105	4186.4	-0.01625087	0	
476.59	0.1008833	0.10722928	1006.59	0.00864034		1536.58	0.01276061		2066.59	-0.01448465	0	2596.58	-0.00657383		3126.61	0.00101463		3656.6	-0.00160295	0.00010009	4186.6	-0.01656553	0	
476.79	0.10123946	0.10722426	1006.79	0.00879769		1536.78	0.01186759		2066.79	-0.01464859	0	2596.78	-0.00709242		3126.81	0.00143946		3656.8	-0.00202099	0.00009915	4186.8	-0.01578188	0	
476.99	0.10089853	0.10721924	1006.99	0.00911947		1536.98	0.01347536		2066.99	-0.01459052	0	2596.98	-0.00640679		3127.01	0.00171543		3657	-0.00150383	0.00009821	4187	-0.01643781	0	
477.19	0.10156701	0.10721423	1007.19	0.00952181		1537.18	0.01306811		2067.19	-0.01367432	0	2597.18	-0.00703623		3127.21	0.00244711		3657.2	-0.00167408	0.00009729	4187.2	-0.01614471	0	
477.39	0.10112099	0.10720921	1007.39	0.0092353		1537.38	0.01333296		2067.39	-0.01334585	0	2597.38	-0.00800595		3127.41	0.00340767		3657.4	-0.00121234	0.00009637	4187.4	-0.01550767	0	
477.59	0.10135959	0.1072042	1007.59	0.0085327		1537.58	0.01386777		2067.59	-0.01456476	0	2597.58	-0.00722707		3127.61	0.00353567		3657.6	-0.00072257	0.00009546	4187.6	-0.01591278	0	
477.79	0.10222844	0.10719918	1007.79	0.0087019		1537.78	0.01383136		2067.79	-0.01519746	0	2597.78	-0.0070353		3127.81	0.00442202		3657.8	-0.00054349	0.00009455	4187.8	-0.01552894	0	
477.99	0.10218227	0.10719416	1007.99	0.00875257		1537.98	0.01338755		2067.99	-0.01528234	0	2597.98	-0.00700323		3128.01	0.00500586		3658	0.00001398	0.00009366	4188	-0.01578539	0	
478.19	0.10315155	0.10718915	1008.19	0.00935195		1538.18	0.01307048		2068.19	-0.01423894	0	2598.18	-0.00766177		3128.21	0.00530483		3658.2	-0.00088832	0.00009278	4188.2	-0.0150268	0	
478.39	0.10298082	0.10718413	1008.39	0.00906808		1538.38	0.01249469		2068.39	-0.01449759	0	2598.38	-0.00758259		3128.41	0.00559867		3658.4	-0.00053659	0.0000919	4188.4	-0.01525656	0	
478.59	0.10338996	0.10717912	1008.59	0.00892134		1538.58	0.0123845		2068.59	-0.0146255	0	2598.58	-0.00761337		3128.61	0.0041086		3658.6	-0.00103242	0.00009103	4188.6	-0.01564137	0	
478.79	0.10322209	0.10717411	1008.79	0.00877562		1538.78	0.01221094		2068.79	-0.01494775	0	2598.78	-0.00709269		3128.81	0.00443861		3658.8	-0.0016533	0.00009017	4188.8	-0.01646628	0	
478.99	0.10365944	0.10716909	1008.99	0.00861986		1538.98	0.01210084		2068.99	-0.01368827	0	2598.98	-0.00666204		3129.01	0.00476101		3659	-0.00312201	0.00008932	4189	-0.01688794	0	
479.19	0.10361706	0.10716408	1009.19	0.00821146		1539.18	0.01169953		2069.19	-0.01293438	0	2599.18	-0.00642425		3129.21	0.00454396		3659.2	-0.00251236	0.00008848	4189.2	-0.01768924	0	
479.39	0.10396905	0.10715906	1009.39	0.00823337		1539.38	0.01076698		2069.39	-0.01308956	0	2599.38	-0.00647663		3129.41	0.00410631		3659.4	-0.00306608	0.00008764	4189.4	-0.01816664	0	
479.59	0.10404511	0.10715405	1009.59	0.0078516		1539.58	0.01158185		2069.59	-0.01301084	0	2599.58	-0.00609939		3129.61	0.00402864		3659.6	-0.00213233	0.00008681	4189.6	-0.01903313	0	
479.79	0.10416012	0.10714904	1009.79	0.00746129		1539.78	0.01178836		2069.79	-0.01281489	0	2599.78	-0.00538153		3129.81	0.00343031		3659.8	-0.00238837	0.00008599	4189.8	-0.01861785	0	
479.99	0.10402765	0.10714402	1009.99	0.00711923		1539.98	0.01210569		2069.99	-0.01324857	0	2599.98	-0.00573999		3130.01	0.00370208		3660	-0.0020496	0.00008518	4190	-0.0189683	0	
480.19	0.10326174	0.10713901	1010.19	0.00723677		1540.18	0.01209978		2070.19	-0.0132856	0	2600.18	-0.00475783		3130.21	0.00490866		3660.2	-0.00168145	0.00008438	4190.2	-0.01840938	0	
480.39	0.10308473	0.107134	1010.39	0.00756674		1540.38	0.01250036		2070.39	-0.01374365	0	2600.38	-0.00400491		3130.41	0.00417262		3660.4	-0.0026341	0.00008358	4190.4	-0.01838588	0	
480.59	0.10359244	0.10712899	1010.59	0.00666527		1540.58	0.01250213		2070.59	-0.01445056	0	2600.58	-0.00338532		3130.61	0.00494654		3660.6	-0.00185663	0.00008279	4190.6	-0.01903912	0	
480.79	0.10266534	0.10712398	1010.79	0.0065325		1540.78	0.01238327		2070.79	-0.01402976	0	2600.78	-0.00284023		3130.81	0.00456661		3660.8	-0.00287189	0.00008201	4190.8	-0.01910015	0	
480.99	0.10184203	0.10711896	1010.99	0.00695999		1540.98	0.0140299		2070.99	-0.01457787	0	2600.98	-0.00198391		3131.01	0.00429235		3661	-0.003029	0.00008123	4191	-0.01894843	0	
481.19	0.10177602	0.10711395	1011.19	0.00705772		1541.18	0.01271139		2071.19	-0.01496018	0	2601.18	-0.0018419		3131.21	0.00371902		3661.2	-0.00383036	0.00008047	4191.2	-0.01801051	0	
481.39	0.10082477	0.10710894	1011.39	0.00710805		1541.38	0.01269699		2071.39	-0.01599879	0	2601.38	-0.00142957		3131.41	0.00362449		3661.4	-0.00461898	0.00007971	4191.4	-0.01742487	0	
481.59	0.10075792	0.10710393	1011.59	0.00703595		1541.58	0.012262		2071.59	-0.01710702	0	2601.58	-0.00191912		3131.61	0.00403179		3661.6	-0.00518993	0.00007895	4191.6	-0.01700687	0	
481.79	0.10131902	0.10709892	1011.79	0.00799176		1541.78	0.01203201		2071.79	-0.0177139	0	2601.78	-0.00174977		3131.81	0.00443835		3661.8	-0.00504149	0.00007821	4191.8	-0.01571626	0	
481.99	0.10161649	0.10709391	1011.99	0.00833715		1541.98	0.01118191		2071.99	-0.01735861	0	2601.98	-0.00178143		3132.01	0.00444978		3662	-0.00559087	0.00007747	4192	-0.01533733	0	
482.19	0.10241273	0.1070889	1012.19	0.00924913		1542.18	0.0107379		2072.19	-0.01694304	0	2602.18	-0.00207589		3132.21	0.00441427		3662.2	-0.00586698	0.00007674	4192.2	-0.01523644	0	
482.39	0.10192393	0.10708389	1012.39	0.00981552		1542.38	0.01069252		2072.39	-0.01713314	0	2602.38	-0.00236666		3132.41	0.00412998		3662.4	-0.00561631	0.00007601	4192.4	-0.0157315	0	
482.59	0.10251351	0.10707888	1012.59	0.01005014		1542.58	0.01064321		2072.59	-0.01686131	0	2602.58	-0.00277017		3132.61	0.00303827		3662.6	-0.00617541	0.00007529	4192.6	-0.01652323	0	
482.79	0.10277751	0.10707387	1012.79	0.00989542		1542.78	0.01032754		2072.79	-0.01682084	0	2602.78	-0.00331869		3132.81	0.00366825		3662.8	-0.00624362	0.00007458	4192.8	-0.0177248	0	
482.99	0.10265055	0.10706886	1012.99	0.0093822		1542.98	0.01111473		2072.99	-0.0164702	0	2602.98	-0.00350733		3133.01	0.00327237		3663	-0.00592323	0.00007388	4193	-0.01886367	0	
483.19	0.10264352	0.10706385	1013.19	0.00961719		1543.18	0.01151391		2073.19	-0.01716864	0	2603.18	-0.00509498		3133.21	0.00317866		3663.2	-0.00473356	0.00007318	4193.2	-0.02094037	0	
483.39	0.10272451	0.10705884	1013.39	0.00949859		1543.38	0.01116454		2073.39	-0.01778299	0	2603.38	-0.00500847		3133.41	0.00365751		3663.4	-0.00424793	0.00007249	4193.4	-0.02072806	0	
483.59	0.10279634	0.10705383	1013.59	0.00866287		1543.58	0.01229795		2073.59	-0.0176615	0	2603.58	-0.00533041		3133.61	0.00374258		3663.6	-0.00363083	0.00007181	4193.6	-0.02103416	0	
483.79	0.10351656	0.10704882	1013.79	0.00735654		1543.78	0.01181593		2073.79	-0.01675434	0	2603.78	-0.00523222		3133.81	0.00329767		3663.8	-0.00383577	0.00007113	4193.8	-0.02152949	0	
483.99	0.10401107	0.10704382	1013.99	0.0067993		1543.98	0.01230597		2073.99	-0.01697623	0	2603.98	-0.00614087		3134.01	0.00344105		3664	-0.00367981	0.00007046	4194	-0.02145971	0	
484.19	0.10418041	0.10703881	1014.19	0.00633769		1544.18	0.01229489		2074.19	-0.01680705	0	2604.18	-0.00551546		3134.21	0.00432254		3664.2	-0.00246432	0.00006979	4194.2	-0.02102977	0	
484.39	0.10372855	0.1070338	1014.39	0.00573948		1544.38	0.01263785		2074.39	-0.01636106	0	2604.38	-0.00590146		3134.41	0.00402175		3664.4	-0.00206123	0.00006913	4194.4	-0.02093962	0	
484.59	0.10366936	0.10702879	1014.59	0.00535372		1544.58	0.01287406		2074.59	-0.01692113	0	2604.58	-0.00563268		3134.61	0.00443204		3664.6	-0.0009916	0.00006848	4194.6	-0.0212063	0	
484.79	0.1031649	0.10702378	1014.79	0.00581167		1544.78	0.01320698		2074.79	-0.0164643	0	2604.78	-0.00576759		3134.81	0.00431304		3664.8	-0.00106647	0.00006783	4194.8	-0.02093046	0	
484.99	0.10261456	0.10701878	1014.99	0.00604113		1544.98	0.01326872		2074.99	-0.01643236	0	2604.98	-0.00576823		3135.01	0.00406998		3665	-0.00076546	0.00006719	4195	-0.02028811	0	
485.19	0.10200299	0.10701377	1015.19	0.00499271		1545.18	0.0125286		2075.19	-0.01702803	0	2605.18	-0.00650585		3135.21	0.00313132		3665.2	-0.00113087	0.00006656	4195.2	-0.01924764	0	
485.39	0.10121311	0.10700876	1015.39	0.00428554		1545.38	0.01291628		2075.39	-0.01620425	0	2605.38	-0.00664715		3135.41	0.00243893		3665.4	-0.00052848	0.00006593	4195.4	-0.01910861	0	
485.59	0.10027747	0.10700376	1015.59	0.00427978		1545.58	0.01295022		2075.59	-0.01618839	0	2605.58	-0.00733298		3135.61	0.00310437		3665.6	-0.00053882	0.0000653	4195.6	-0.0183225	0	
485.79	0.10091244	0.10699875	1015.79	0.00433044		1545.78	0.01268417		2075.79	-0.01667069	0	2605.78	-0.00642711		3135.81	0.00231164		3665.8	-0.00071631	0.00006469	4195.8	-0.01726532	0	
485.99	0.10097845	0.10699375	1015.99	0.00427642		1545.98	0.01266215		2075.99	-0.01664447	0	2605.98	-0.0059138		3136.01	0.00182051		3666	-0.00113452	0.00006408	4196	-0.01761717	0	
486.19	0.10021441	0.10698874	1016.19	0.00508626		1546.18	0.01293956		2076.19	-0.01694732	0	2606.18	-0.00531895		3136.21	0.0013551		3666.2	-0.00166063	0.00006347	4196.2	-0.01840207	0	
486.39	0.09952646	0.10698373	1016.39	0.00556196		1546.38	0.01325495		2076.39	-0.01708438	0	2606.38	-0.00523676		3136.41	0.0007137		3666.4	-0.00217511	0.00006287	4196.4	-0.01884505	0	
486.59	0.09921803	0.10697873	1016.59	0.00582496		1546.58	0.01383224		2076.59	-0.01742212	0	2606.58	-0.00503899		3136.61	-0.00026535		3666.6	-0.00293506	0.00006228	4196.6	-0.01950247	0	
486.79	0.09893584	0.10697372	1016.79	0.00666951		1546.78	0.0135723		2076.79	-0.018421	0	2606.78	-0.00517411		3136.81	-0.00026482		3666.8	-0.0034984	0.00006169	4196.8	-0.01990159	0	
486.99	0.09868622	0.10696872	1016.99	0.00774823		1546.98	0.01409248		2076.99	-0.01902252	0	2606.98	-0.00533225		3137.01	0.00006555		3667	-0.0034819	0.00006111	4197	-0.02017724	0	
487.19	0.09889014	0.10696372	1017.19	0.00800285		1547.18	0.0138219		2077.19	-0.01861065	0	2607.18	-0.00614959		3137.21	0.00024863		3667.2	-0.00412717	0.00006053	4197.2	-0.01982185	0	
487.39	0.09868704	0.10695871	1017.39	0.00913918		1547.38	0.01358796		2077.39	-0.01864151	0	2607.38	-0.00480792		3137.41	0.0003866		3667.4	-0.00418433	0.00005996	4197.4	-0.01913852	0	
487.59	0.0992796	0.10695371	1017.59	0.00954918		1547.58	0.01354113		2077.59	-0.01853344	0	2607.58	-0.00513405		3137.61	0.00076067		3667.6	-0.00485802	0.00005939	4197.6	-0.0189148	0	
487.79	0.10027696	0.1069487	1017.79	0.00954382		1547.78	0.01305858		2077.79	-0.01817019	0	2607.78	-0.00512993		3137.81	0.00100362		3667.8	-0.00498121	0.00005883	4197.8	-0.01836848	0	
487.99	0.10074112	0.1069437	1017.99	0.01031253		1547.98	0.01372524		2077.99	-0.0178649	0	2607.98	-0.00577728		3138.01	0.0020031		3668	-0.00462385	0.00005827	4198	-0.01726136	0	
488.19	0.10115094	0.1069387	1018.19	0.01066392		1548.18	0.0134125		2078.19	-0.01776944	0	2608.18	-0.00519627		3138.21	0.00326265		3668.2	-0.00357369	0.00005772	4198.2	-0.01651665	0	
488.39	0.10088795	0.10693369	1018.39	0.01090671		1548.38	0.01367369		2078.39	-0.01806388	0	2608.38	-0.005104		3138.41	0.00243092		3668.4	-0.00402438	0.00005718	4198.4	-0.01657606	0	
488.59	0.10106212	0.10692869	1018.59	0.01202771		1548.58	0.01379271		2078.59	-0.01773807	0	2608.58	-0.00431133		3138.61	0.00269283		3668.6	-0.00351405	0.00005664	4198.6	-0.0170471	0	
488.79	0.10142922	0.10692369	1018.79	0.01223027		1548.78	0.01388071		2078.79	-0.01752975	0	2608.78	-0.00406369		3138.81	0.00312396		3668.8	-0.00278186	0.0000561	4198.8	-0.01752787	0	
488.99	0.10134298	0.10691869	1018.99	0.01166632		1548.98	0.01334305		2078.99	-0.01726834	0	2608.98	-0.00391391		3139.01	0.00353009		3669	-0.00226819	0.00005557	4199	-0.01766541	0	
489.19	0.10047518	0.10691368	1019.19	0.010953		1549.18	0.01320253		2079.19	-0.01715675	0	2609.18	-0.0039681		3139.21	0.00304273		3669.2	-0.00237102	0.00005505	4199.2	-0.01754158	0	
489.39	0.10078324	0.10690868	1019.39	0.01002696		1549.38	0.01340889		2079.39	-0.01658715	0	2609.38	-0.00324295		3139.41	0.00311384		3669.4	-0.00203989	0.00005453	4199.4	-0.01904445	0	
489.59	0.10120381	0.10690368	1019.59	0.00948335		1549.58	0.01333261		2079.59	-0.01781026	0	2609.58	-0.00357209		3139.61	0.00375838		3669.6	-0.00256658	0.00005401	4199.6	-0.0193805	0	
489.79	0.1017515	0.10689868	1019.79	0.00920815		1549.78	0.01282199		2079.79	-0.01805131	0	2609.78	-0.0036346		3139.81	0.00261104		3669.8	-0.00285004	0.0000535	4199.8	-0.01979675	0	
489.99	0.1012173	0.10689368	1019.99	0.00823547		1549.98	0.01260764		2079.99	-0.01861754	0	2609.98	-0.00248863		3140.01	0.00256916		3670	-0.003187	0.000053	4200	-0.02097217	0	
490.19	0.10115099	0.10688868	1020.19	0.00833763		1550.18	0.01240236		2080.19	-0.01782813	0	2610.18	-0.00191956		3140.21	0.00259084		3670.2	-0.00346727	0.0000525	4200.2	-0.02235905	0	
490.39	0.10186309	0.10688368	1020.39	0.00760312		1550.38	0.01176434		2080.39	-0.01782963	0	2610.38	-0.00186242		3140.41	0.00173863		3670.4	-0.00402846	0.000052	4200.4	-0.02228061	0	
490.59	0.10158806	0.10687867	1020.59	0.00793676		1550.58	0.01216913		2080.59	-0.01799618	0	2610.58	-0.00214686		3140.61	0.00133766		3670.6	-0.00407336	0.00005151	4200.6	-0.0222938	0	
490.79	0.10203781	0.10687367	1020.79	0.00715296		1550.78	0.01179894		2080.79	-0.01795766	0	2610.78	-0.00247762		3140.81	0.00135022		3670.8	-0.00413348	0.00005102	4200.8	-0.0225098	0	
490.99	0.10232369	0.10686867	1020.99	0.00705701		1550.98	0.0110781		2080.99	-0.01750473	0	2610.98	-0.00300541		3141.01	0.00120247		3671	-0.00356186	0.00005054	4201	-0.02211705	0	
491.19	0.10175103	0.10686367	1021.19	0.00687938		1551.18	0.01042111		2081.19	-0.0169806	0	2611.18	-0.00367715		3141.21	0.00022625		3671.2	-0.00361334	0.00005007	4201.2	-0.02200959	0	
491.39	0.10162731	0.10685867	1021.39	0.00773648		1551.38	0.01000735		2081.39	-0.01589356	0	2611.38	-0.00372812		3141.41	-0.00019119		3671.4	-0.00240411	0.00004959	4201.4	-0.02181295	0	
491.59	0.10136394	0.10685368	1021.59	0.00748215		1551.58	0.00977068		2081.59	-0.01625901	0	2611.58	-0.00483433		3141.61	0.0004608		3671.6	-0.00355461	0.00004912	4201.6	-0.02154702	0	
491.79	0.10104879	0.10684868	1021.79	0.0077706		1551.78	0.00960981		2081.79	-0.0157894	0	2611.78	-0.00547332		3141.81	-0.0006015		3671.8	-0.00368214	0.00004866	4201.8	-0.02083591	0	
491.99	0.10087771	0.10684368	1021.99	0.00741354		1551.98	0.00910547		2081.99	-0.01529988	0	2611.98	-0.00587862		3142.01	-0.00100587		3672	-0.00365347	0.0000482	4202	-0.02031412	0	
492.19	0.10059874	0.10683868	1022.19	0.00692439		1552.18	0.00904121		2082.19	-0.01561765	0	2612.18	-0.00485415		3142.21	-0.00150717		3672.2	-0.00335018	0.00004775	4202.2	-0.02014699	0	
492.39	0.10089842	0.10683368	1022.39	0.00703411		1552.38	0.00874461		2082.39	-0.01579062	0	2612.38	-0.00507974		3142.41	-0.00192439		3672.4	-0.00327514	0.00004729	4202.4	-0.01998734	0	
492.59	0.10171636	0.10682868	1022.59	0.00804468		1552.58	0.00845724		2082.59	-0.0152789	0	2612.58	-0.00473175		3142.61	-0.00102449		3672.6	-0.00316873	0.00004685	4202.6	-0.01962753	0	
492.79	0.10212507	0.10682368	1022.79	0.00778989		1552.78	0.00845476		2082.79	-0.01571903	0	2612.78	-0.00469567		3142.81	-0.00010626		3672.8	-0.00290077	0.0000464	4202.8	-0.01923898	0	
492.99	0.10191032	0.10681869	1022.99	0.00769531		1552.98	0.00831737		2082.99	-0.01517406	0	2612.98	-0.00386824		3143.01	0.00033574		3673	-0.00354958	0.00004597	4203	-0.01915182	0	
493.19	0.10175628	0.10681369	1023.19	0.0081288		1553.18	0.0087052		2083.19	-0.01519723	0	2613.18	-0.00449732		3143.21	-0.00037342		3673.2	-0.00336553	0.00004553	4203.2	-0.01951992	0	
493.39	0.1026127	0.10680869	1023.39	0.00862713		1553.38	0.00947441		2083.39	-0.01515309	0	2613.38	-0.00417411		3143.41	0.00007022		3673.4	-0.00369928	0.0000451	4203.4	-0.01924263	0	
493.59	0.10288344	0.10680369	1023.59	0.0086693		1553.58	0.010263		2083.59	-0.01563172	0	2613.58	-0.00390197		3143.61	0.00024888		3673.6	-0.00415122	0.00004468	4203.6	-0.01939937	0	
493.79	0.10282675	0.1067987	1023.79	0.00877222		1553.78	0.01044145		2083.79	-0.01532037	0	2613.78	-0.0032886		3143.81	0.00008143		3673.8	-0.004469	0.00004425	4203.8	-0.01909125	0	
493.99	0.10343597	0.1067937	1023.99	0.00757585		1553.98	0.01072331		2083.99	-0.01624558	0	2613.98	-0.00195442		3144.01	0.00017134		3674	-0.00475248	0.00004384	4204	-0.01910387	0	
494.19	0.10403797	0.10678871	1024.19	0.00799055		1554.18	0.01096532		2084.19	-0.01601595	0	2614.18	-0.00182664		3144.21	0.0004322		3674.2	-0.00493474	0.00004342	4204.2	-0.01956959	0	
494.39	0.10416081	0.10678371	1024.39	0.00744402		1554.38	0.01146502		2084.39	-0.01647955	0	2614.38	-0.00185452		3144.41	-0.00003611		3674.4	-0.00574984	0.00004301	4204.4	-0.01839246	0	
494.59	0.10372638	0.10677871	1024.59	0.00750317		1554.58	0.01185458		2084.59	-0.01569335	0	2614.58	-0.00194372		3144.61	-0.00003969		3674.6	-0.00528074	0.00004261	4204.6	-0.0189	0	
494.79	0.1045381	0.10677372	1024.79	0.00703969		1554.78	0.01104167		2084.79	-0.01530806	0	2614.78	-0.00211389		3144.81	-0.00066324		3674.8	-0.00506082	0.0000422	4204.8	-0.01865128	0	
494.99	0.10387567	0.10676872	1024.99	0.00779446		1554.98	0.0107565		2084.99	-0.01512063	0	2614.98	-0.00276784		3145.01	-0.00054986		3675	-0.00449004	0.0000418	4205	-0.01845637	0	
495.19	0.10326179	0.10676373	1025.19	0.00801285		1555.18	0.01094985		2085.19	-0.01457553	0	2615.18	-0.00331963		3145.21	-0.00095418		3675.2	-0.0045968	0.00004141	4205.2	-0.0186154	0	
495.39	0.10317723	0.10675873	1025.39	0.00788278		1555.38	0.01045672		2085.39	-0.01466791	0	2615.38	-0.0035961		3145.41	-0.000961		3675.4	-0.00481545	0.00004102	4205.4	-0.01914525	0	
495.59	0.10248332	0.10675374	1025.59	0.00810982		1555.58	0.01067755		2085.59	-0.01566689	0	2615.58	-0.00457623		3145.61	-0.00035887		3675.6	-0.00525021	0.00004063	4205.6	-0.01936096	0	
495.79	0.10243958	0.10674874	1025.79	0.00808003		1555.78	0.01045211		2085.79	-0.01543635	0	2615.78	-0.00472444		3145.81	-0.00016029		3675.8	-0.00476749	0.00004025	4205.8	-0.01977747	0	
495.99	0.10249352	0.10674375	1025.99	0.00700661		1555.98	0.01012419		2085.99	-0.01511095	0	2615.98	-0.00595942		3146.01	0.00089843		3676	-0.00452138	0.00003987	4206	-0.01986189	0	
496.19	0.10309694	0.10673876	1026.19	0.00703565		1556.18	0.01033176		2086.19	-0.0152551	0	2616.18	-0.00562478		3146.21	0.00210499		3676.2	-0.00333998	0.00003949	4206.2	-0.02012997	0	
496.39	0.10356442	0.10673376	1026.39	0.00642727		1556.38	0.01021364		2086.39	-0.01509923	0	2616.38	-0.00613148		3146.41	0.00345619		3676.4	-0.0029667	0.00003912	4206.4	-0.01946108	0	
496.59	0.10378572	0.10672877	1026.59	0.0059312		1556.58	0.01106461		2086.59	-0.01513548	0	2616.58	-0.00630602		3146.61	0.00357701		3676.6	-0.00317403	0.00003875	4206.6	-0.01935676	0	
496.79	0.10322502	0.10672377	1026.79	0.00503789		1556.78	0.01087489		2086.79	-0.01531648	0	2616.78	-0.00664013		3146.81	0.0040691		3676.8	-0.00314673	0.00003838	4206.8	-0.01991934	0	
496.99	0.10316599	0.10671878	1026.99	0.00572899		1556.98	0.01110238		2086.99	-0.01563023	0	2616.98	-0.00632018		3147.01	0.00433952		3677	-0.00352761	0.00003802	4207	-0.02031329	0	
497.19	0.10298753	0.10671379	1027.19	0.00570096		1557.18	0.0110571		2087.19	-0.01610969	0	2617.18	-0.00673495		3147.21	0.00516695		3677.2	-0.0027875	0.00003766	4207.2	-0.01983414	0	
497.39	0.10250871	0.1067088	1027.39	0.00622716		1557.38	0.01214208		2087.39	-0.01612597	0	2617.38	-0.00648949		3147.41	0.00540182		3677.4	-0.00340073	0.00003731	4207.4	-0.0191228	0	
497.59	0.102185	0.1067038	1027.59	0.00547831		1557.58	0.01246422		2087.59	-0.01698002	0	2617.58	-0.00630043		3147.61	0.00537141		3677.6	-0.00362059	0.00003695	4207.6	-0.01972899	0	
497.79	0.10181528	0.10669881	1027.79	0.00534776		1557.78	0.01248945		2087.79	-0.01761756	0	2617.78	-0.00550135		3147.81	0.004109		3677.8	-0.00333968	0.0000366	4207.8	-0.01903848	0	
497.99	0.10142894	0.10669382	1027.99	0.00448044		1557.98	0.011837		2087.99	-0.01823755	0	2617.98	-0.00480242		3148.01	0.0035136		3678	-0.00296395	0.00003626	4208	-0.01864621	0	
498.19	0.10099231	0.10668883	1028.19	0.00475146		1558.18	0.01162827		2088.19	-0.01862391	0	2618.18	-0.00447332		3148.21	0.00273701		3678.2	-0.00367303	0.00003592	4208.2	-0.01941284	0	
498.39	0.10069144	0.10668384	1028.39	0.00462576		1558.38	0.01153029		2088.39	-0.01809255	0	2618.38	-0.00483987		3148.41	0.00185281		3678.4	-0.00365386	0.00003558	4208.4	-0.0187635	0	
498.59	0.10078199	0.10667885	1028.59	0.00511285		1558.58	0.01079669		2088.59	-0.01779629	0	2618.58	-0.00457002		3148.61	0.00146589		3678.6	-0.00364595	0.00003524	4208.6	-0.01953611	0	
498.79	0.1018619	0.10667385	1028.79	0.00622709		1558.78	0.0098263		2088.79	-0.01853097	0	2618.78	-0.00454175		3148.81	0.00163683		3678.8	-0.00343398	0.00003491	4208.8	-0.01934135	0	
498.99	0.10185399	0.10666886	1028.99	0.00707678		1558.98	0.00972877		2088.99	-0.01898739	0	2618.98	-0.00493236		3149.01	0.00154089		3679	-0.00385668	0.00003458	4209	-0.02053031	0	
499.19	0.10244754	0.10666387	1029.19	0.0072118		1559.18	0.00978622		2089.19	-0.01874712	0	2619.18	-0.00485282		3149.21	0.00068349		3679.2	-0.00502477	0.00003425	4209.2	-0.02137627	0	
499.39	0.10257704	0.10665888	1029.39	0.00727068		1559.38	0.00992652		2089.39	-0.01899046	0	2619.38	-0.0047832		3149.41	0.00008776		3679.4	-0.00602897	0.00003393	4209.4	-0.02210997	0	
499.59	0.10267181	0.10665389	1029.59	0.00743431		1559.58	0.01026616		2089.59	-0.01857912	0	2619.58	-0.00587755		3149.61	0.00061118		3679.6	-0.0064893	0.00003361	4209.6	-0.02248417	0	
499.79	0.10309526	0.1066489	1029.79	0.00702132		1559.78	0.01004845		2089.79	-0.01901823	0	2619.78	-0.0061407		3149.81	0.00041695		3679.8	-0.00626904	0.00003329	4209.8	-0.02334089	0	
499.99	0.10342091	0.10664391	1029.99	0.0061525		1559.98	0.01062624		2089.99	-0.01832162	0	2619.98	-0.00723424		3150.01	0.00092644		3680	-0.0060896	0.00003298	4210	-0.02283732	0	
500.19	0.10369885	0.10663892	1030.19	0.00538192		1560.18	0.01120645		2090.19	-0.01780232	0	2620.18	-0.00669242		3150.21	0.00091209		3680.2	-0.00601254	0.00003266	4210.2	-0.02324253	0	
500.39	0.10303217	0.10663394	1030.39	0.00345945		1560.38	0.01134441		2090.39	-0.01723415	0	2620.38	-0.00692743		3150.41	0.00144197		3680.4	-0.00653318	0.00003236	4210.4	-0.02180281	0	
500.59	0.10326985	0.10662895	1030.59	0.00355378		1560.58	0.01169257		2090.59	-0.01683896	0	2620.58	-0.00750066		3150.61	0.00099831		3680.6	-0.00679424	0.00003205	4210.6	-0.02129109	0	
500.79	0.10274717	0.10662396	1030.79	0.00287572		1560.78	0.01084815		2090.79	-0.0169476	0	2620.78	-0.00754061		3150.81	0.0018003		3680.8	-0.00698569	0.00003175	4210.8	-0.02151088	0	
500.99	0.10226689	0.10661897	1030.99	0.00334499		1560.98	0.0111776		2090.99	-0.01723796	0	2620.98	-0.00677256		3151.01	0.00317001		3681	-0.00689169	0.00003145	4211	-0.02134803	0	
501.19	0.10172759	0.10661398	1031.19	0.00328968		1561.18	0.0112133		2091.19	-0.0169104	0	2621.18	-0.0071354		3151.21	0.00365726		3681.2	-0.0066344	0.00003115	4211.2	-0.0212276	0	
501.39	0.10067563	0.10660899	1031.39	0.00389829		1561.38	0.01163083		2091.39	-0.01686109	0	2621.38	-0.00743716		3151.41	0.00339037		3681.4	-0.00671617	0.00003086	4211.4	-0.0204003	0	
501.59	0.09984326	0.10660401	1031.59	0.00343058		1561.58	0.01159963		2091.59	-0.01772607	0	2621.58	-0.00718992		3151.61	0.00408187		3681.6	-0.00624363	0.00003056	4211.6	-0.02021359	0	
501.79	0.09912655	0.10659902	1031.79	0.00364114		1561.78	0.01148218		2091.79	-0.01796002	0	2621.78	-0.00695886		3151.81	0.00450848		3681.8	-0.00572222	0.00003028	4211.8	-0.01899353	0	
501.99	0.09814597	0.10659403	1031.99	0.00417411		1561.98	0.01107553		2091.99	-0.01839223	0	2621.98	-0.00713914		3152.01	0.00531988		3682	-0.0046377	0.00002999	4212	-0.01930566	0	
502.19	0.09798333	0.10658904	1032.19	0.00452342		1562.18	0.01084128		2092.19	-0.01964883	0	2622.18	-0.0072348		3152.21	0.00518624		3682.2	-0.0037349	0.00002971	4212.2	-0.01977521	0	
502.39	0.09782463	0.10658406	1032.39	0.00492506		1562.38	0.01066507		2092.39	-0.01946165	0	2622.38	-0.00702241		3152.41	0.00596249		3682.4	-0.00297032	0.00002943	4212.4	-0.01976943	0	
502.59	0.09834158	0.10657907	1032.59	0.00628399		1562.58	0.01070651		2092.59	-0.01913109	0	2622.58	-0.00587077		3152.61	0.00659634		3682.6	-0.00251791	0.00002915	4212.6	-0.02027183	0	
502.79	0.09914727	0.10657409	1032.79	0.00731519		1562.78	0.010392		2092.79	-0.01976361	0	2622.78	-0.00590157		3152.81	0.00602588		3682.8	-0.00233805	0.00002887	4212.8	-0.02044133	0	
502.99	0.09882575	0.1065691	1032.99	0.00792383		1562.98	0.01087785		2092.99	-0.01973686	0	2622.98	-0.0056978		3153.01	0.00565808		3683	-0.00260868	0.0000286	4213	-0.02070982	0	
503.19	0.09950599	0.10656411	1033.19	0.00826409		1563.18	0.01162434		2093.19	-0.01899141	0	2623.18	-0.00550081		3153.21	0.00401371		3683.2	-0.00268276	0.00002833	4213.2	-0.02076444	0	
503.39	0.09995248	0.10655913	1033.39	0.00901632		1563.38	0.01174161		2093.39	-0.01857228	0	2623.38	-0.0062258		3153.41	0.0038961		3683.4	-0.00230003	0.00002806	4213.4	-0.02085975	0	
503.59	0.10105626	0.10655414	1033.59	0.00905452		1563.58	0.01111707		2093.59	-0.01867823	0	2623.58	-0.00759535		3153.61	0.00345733		3683.6	-0.00116443	0.0000278	4213.6	-0.02078541	0	
503.79	0.10181185	0.10654916	1033.79	0.00869716		1563.78	0.01118072		2093.79	-0.01832173	0	2623.78	-0.00771105		3153.81	0.003496		3683.8	-0.0007168	0.00002753	4213.8	-0.02024461	0	
503.99	0.10273728	0.10654417	1033.99	0.0089574		1563.98	0.0110755		2093.99	-0.01792276	0	2623.98	-0.00807397		3154.01	0.00280655		3684	-0.00159948	0.00002727	4214	-0.02029044	0	
504.19	0.1028913	0.10653919	1034.19	0.00874167		1564.18	0.01055224		2094.19	-0.01721842	0	2624.18	-0.00835095		3154.21	0.00202226		3684.2	-0.00211635	0.00002702	4214.2	-0.019993	0	
504.39	0.10240855	0.1065342	1034.39	0.00792427		1564.38	0.01010224		2094.39	-0.01763688	0	2624.38	-0.00848422		3154.41	0.00183288		3684.4	-0.00239396	0.00002676	4214.4	-0.01936161	0	
504.59	0.10256586	0.10652922	1034.59	0.00810115		1564.58	0.00972891		2094.59	-0.0175457	0	2624.58	-0.00795715		3154.61	0.00099351		3684.6	-0.0020994	0.00002651	4214.6	-0.01956314	0	
504.79	0.10252424	0.10652424	1034.79	0.00762886		1564.78	0.0094851		2094.79	-0.01789606	0	2624.78	-0.00802301		3154.81	0.00121255		3684.8	-0.00262688	0.00002626	4214.8	-0.02062879	0	
504.99	0.10265673	0.10651925	1034.99	0.00775847		1564.98	0.0097643		2094.99	-0.01842401	0	2624.98	-0.00844282		3155.01	0.00203616		3685	-0.00295561	0.00002601	4215	-0.02086243	0	
505.19	0.10208175	0.10651427	1035.19	0.00702121		1565.18	0.0098739		2095.19	-0.01801646	0	2625.18	-0.00908284		3155.21	0.00150788		3685.2	-0.00354283	0.00002576	4215.2	-0.02167794	0	
505.39	0.10100388	0.10650928	1035.39	0.00667899		1565.38	0.00991771		2095.39	-0.01776389	0	2625.38	-0.00864085		3155.41	0.00190002		3685.4	-0.00369817	0.00002552	4215.4	-0.0211655	0	
505.59	0.10081673	0.1065043	1035.59	0.0063692		1565.58	0.01019372		2095.59	-0.01841922	0	2625.58	-0.00822397		3155.61	0.00235432		3685.6	-0.00409957	0.00002528	4215.6	-0.02241628	0	
505.79	0.10015419	0.10649932	1035.79	0.00612011		1565.78	0.00954132		2095.79	-0.01842348	0	2625.78	-0.00825102		3155.81	0.00293093		3685.8	-0.00443655	0.00002504	4215.8	-0.02255635	0	
505.99	0.09917505	0.10649434	1035.99	0.00587986		1565.98	0.00964995		2095.99	-0.01892711	0	2625.98	-0.00768392		3156.01	0.00217911		3686	-0.00444033	0.00002481	4216	-0.02361384	0	
506.19	0.09858559	0.10648935	1036.19	0.0047542		1566.18	0.00972798		2096.19	-0.0191973	0	2626.18	-0.00711725		3156.21	0.00064842		3686.2	-0.00487125	0.00002457	4216.2	-0.02377403	0	
506.39	0.09920761	0.10648437	1036.39	0.00416965		1566.38	0.01046597		2096.39	-0.01843759	0	2626.38	-0.00649695		3156.41	0.00099453		3686.4	-0.00554629	0.00002434	4216.4	-0.02368153	0	
506.59	0.0990165	0.10647939	1036.59	0.00441816		1566.58	0.01109842		2096.59	-0.01821362	0	2626.58	-0.00644228		3156.61	0.00048052		3686.6	-0.00618181	0.00002411	4216.6	-0.02328169	0	
506.79	0.0986711	0.10647441	1036.79	0.00380952		1566.78	0.01094819		2096.79	-0.01853015	0	2626.78	-0.00716987		3156.81	0.00001222		3686.8	-0.00694556	0.00002388	4216.8	-0.02323178	0	
506.99	0.09865821	0.10646943	1036.99	0.00435395		1566.98	0.01066352		2096.99	-0.01778234	0	2626.98	-0.00631656		3157.01	0.00033228		3687	-0.00738996	0.00002366	4217	-0.02277715	0	
507.19	0.09948943	0.10646445	1037.19	0.0051384		1567.18	0.01007259		2097.19	-0.0166941	0	2627.18	-0.00697303		3157.21	-0.00011409		3687.2	-0.00718323	0.00002343	4217.2	-0.02250726	0	
507.39	0.10002916	0.10645947	1037.39	0.00552203		1567.38	0.01042594		2097.39	-0.01682982	0	2627.38	-0.00730981		3157.41	0.00047747		3687.4	-0.00659508	0.00002321	4217.4	-0.02240424	0	
507.59	0.10041129	0.10645448	1037.59	0.00472645		1567.58	0.01050389		2097.59	-0.01686259	0	2627.58	-0.00626159		3157.61	0.00069207		3687.6	-0.00649593	0.00002299	4217.6	-0.02194955	0	
507.79	0.10090622	0.1064495	1037.79	0.00471864		1567.78	0.01070661		2097.79	-0.0171909	0	2627.78	-0.00606141		3157.81	0.00157262		3687.8	-0.00691065	0.00002277	4217.8	-0.0217119	0	
507.99	0.10134945	0.10644452	1037.99	0.00532694		1567.98	0.01026565		2097.99	-0.01775625	0	2627.98	-0.00547968		3158.01	0.0006761		3688	-0.00674103	0.00002256	4218	-0.02132006	0	
508.19	0.10119246	0.10643954	1038.19	0.00462461		1568.18	0.00988147		2098.19	-0.01783964	0	2628.18	-0.00537227		3158.21	0.00153463		3688.2	-0.00577699	0.00002235	4218.2	-0.01972079	0	
508.39	0.10072389	0.10643456	1038.39	0.00417429		1568.38	0.00982653		2098.39	-0.01891714	0	2628.38	-0.00494026		3158.41	0.00213724		3688.4	-0.00471557	0.00002214	4218.4	-0.0200233	0	
508.59	0.10087331	0.10642958	1038.59	0.00492838		1568.58	0.00933082		2098.59	-0.01927621	0	2628.58	-0.00505939		3158.61	0.002445		3688.6	-0.00398915	0.00002193	4218.6	-0.019522	0	
508.79	0.10051711	0.10642461	1038.79	0.00500628		1568.78	0.00964528		2098.79	-0.01982421	0	2628.78	-0.00564923		3158.81	0.00331778		3688.8	-0.00360961	0.00002172	4218.8	-0.019509	0	
508.99	0.10029756	0.10641963	1038.99	0.00520263		1568.98	0.00924068		2098.99	-0.02007012	0	2628.98	-0.00616243		3159.01	0.00378293		3689	-0.00278516	0.00002151	4219	-0.01986433	0	
509.19	0.09998913	0.10641465	1039.19	0.00517924		1569.18	0.00936519		2099.19	-0.01974806	0	2629.18	-0.00557342		3159.21	0.003418		3689.2	-0.00283303	0.00002131	4219.2	-0.02119501	0	
509.39	0.10058675	0.10640967	1039.39	0.00622674		1569.38	0.00958796		2099.39	-0.01936314	0	2629.38	-0.00497765		3159.41	0.0038796		3689.4	-0.00290755	0.00002111	4219.4	-0.02111391	0	
509.59	0.10069485	0.10640469	1039.59	0.00615499		1569.58	0.00953739		2099.59	-0.0196011	0	2629.58	-0.00462772		3159.61	0.00404487		3689.6	-0.00368773	0.00002091	4219.6	-0.02155528	0	
509.79	0.09995516	0.10639971	1039.79	0.00580008		1569.78	0.00914686		2099.79	-0.01919147	0	2629.78	-0.0056646		3159.81	0.00397927		3689.8	-0.0035657	0.00002071	4219.8	-0.02051534	0	
509.99	0.10001714	0.10639473	1039.99	0.00613209		1569.98	0.00993936		2099.99	-0.01922248	0	2629.98	-0.00594419		3160.01	0.00279924		3690	-0.00376446	0.00002052	4220	-0.0205175	0	
510.19	0.10059516	0.10638976	1040.19	0.00599145		1570.18	0.0106247		2100.19	-0.01993617	0	2630.18	-0.0060301		3160.21	0.00239409		3690.2	-0.00410018	0.00002032	4220.2	-0.02034755	0	
510.39	0.10201255	0.10638478	1040.39	0.0058908		1570.38	0.01143406		2100.39	-0.01997075	0	2630.38	-0.00700597		3160.41	0.00268805		3690.4	-0.0050646	0.00002013	4220.4	-0.01980664	0	
510.59	0.10154229	0.1063798	1040.59	0.0056695		1570.58	0.01201846		2100.59	-0.02016839	0	2630.58	-0.00724346		3160.61	0.00219569		3690.6	-0.00517281	0.00001994	4220.6	-0.01947792	0	
510.79	0.10217417	0.10637483	1040.79	0.00536736		1570.78	0.01231557		2100.79	-0.01981526	0	2630.78	-0.00711851		3160.81	0.00189761		3690.8	-0.0057073	0.00001975	4220.8	-0.0196258	0	
510.99	0.10224203	0.10636985	1040.99	0.00577107		1570.98	0.01319439		2100.99	-0.01888789	0	2630.98	-0.00601869		3161.01	0.00120582		3691	-0.00582537	0.00001957	4221	-0.01919665	0	
511.19	0.10237878	0.10636487	1041.19	0.00601471		1571.18	0.01315981		2101.19	-0.01870932	0	2631.18	-0.00575919		3161.21	0.00057342		3691.2	-0.00568465	0.00001938	4221.2	-0.01969806	0	
511.39	0.10170216	0.1063599	1041.39	0.00572485		1571.38	0.01423041		2101.39	-0.01867894	0	2631.38	-0.00471695		3161.41	0.00103361		3691.4	-0.00513359	0.0000192	4221.4	-0.01983153	0	
511.59	0.10191413	0.10635492	1041.59	0.00521803		1571.58	0.01456985		2101.59	-0.01825591	0	2631.58	-0.00343677		3161.61	0.00179262		3691.6	-0.00484934	0.00001902	4221.6	-0.0196711	0	
511.79	0.10243195	0.10634994	1041.79	0.00530956		1571.78	0.01429758		2101.79	-0.0177925	0	2631.78	-0.00417265		3161.81	0.00163056		3691.8	-0.00517267	0.00001884	4221.8	-0.01920779	0	
511.99	0.10244139	0.10634497	1041.99	0.00505974		1571.98	0.01371333		2101.99	-0.01806623	0	2631.98	-0.0043531		3162.01	0.00144773		3692	-0.00519323	0.00001866	4222	-0.01806601	0	
512.19	0.10203967	0.10633999	1042.19	0.00429326		1572.18	0.01284072		2102.19	-0.01939856	0	2632.18	-0.00476437		3162.21	0.00146018		3692.2	-0.00440104	0.00001848	4222.2	-0.01741942	0	
512.39	0.10159721	0.10633502	1042.39	0.00427849		1572.38	0.01279992		2102.39	-0.02034665	0	2632.38	-0.00547048		3162.41	0.00122055		3692.4	-0.00456226	0.00001831	4222.4	-0.01838815	0	
512.59	0.10148973	0.10633004	1042.59	0.00429468		1572.58	0.01147701		2102.59	-0.02019352	0	2632.58	-0.00596692		3162.61	0.00045849		3692.6	-0.00483471	0.00001814	4222.6	-0.01795226	0	
512.79	0.10020959	0.10632507	1042.79	0.00440703		1572.78	0.01085194		2102.79	-0.02083345	0	2632.78	-0.0059898		3162.81	0.00059236		3692.8	-0.00387896	0.00001796	4222.8	-0.01855294	0	
512.99	0.10057117	0.10632009	1042.99	0.00496751		1572.98	0.01006828		2102.99	-0.02133693	0	2632.98	-0.00630067		3163.01	0.00020505		3693	-0.00346627	0.00001779	4223	-0.0198417	0	
513.19	0.10116091	0.10631512	1043.19	0.00533588		1573.18	0.00957371		2103.19	-0.02206685	0	2633.18	-0.00570454		3163.21	0.00079041		3693.2	-0.00302938	0.00001763	4223.2	-0.02015788	0	
513.39	0.10116027	0.10631015	1043.39	0.0058121		1573.38	0.00909465		2103.39	-0.02258327	0	2633.38	-0.00543005		3163.41	0.00073023		3693.4	-0.00315371	0.00001746	4223.4	-0.02023092	0	
513.59	0.10016064	0.10630517	1043.59	0.00599374		1573.58	0.00744952		2103.59	-0.0232821	0	2633.58	-0.00625026		3163.61	0.00024776		3693.6	-0.00226315	0.00001729	4223.6	-0.02011766	0	
513.79	0.10006316	0.1063002	1043.79	0.00637754		1573.78	0.00673871		2103.79	-0.02328259	0	2633.78	-0.0070733		3163.81	-0.00034683		3693.8	-0.00184358	0.00001713	4223.8	-0.02061093	0	
513.99	0.10017686	0.10629523	1043.99	0.006831		1573.98	0.00654113		2103.99	-0.02373894	0	2633.98	-0.00715891		3164.01	-0.00063744		3694	-0.00157843	0.00001697	4224	-0.02194092	0	
514.19	0.10005713	0.10629025	1044.19	0.0074182		1574.18	0.0067889		2104.19	-0.02413419	0	2634.18	-0.00708234		3164.21	-0.00054062		3694.2	-0.00178926	0.00001681	4224.2	-0.02236854	0	
514.39	0.09967444	0.10628528	1044.39	0.0068823		1574.38	0.0076486		2104.39	-0.02357283	0	2634.38	-0.00816492		3164.41	-0.00000449		3694.4	-0.00210269	0.00001665	4224.4	-0.02254715	0	
514.59	0.09879237	0.10628031	1044.59	0.00614792		1574.58	0.00759136		2104.59	-0.0227908	0	2634.58	-0.00766639		3164.61	0.0001935		3694.6	-0.00167532	0.00001649	4224.6	-0.02249316	0	
514.79	0.09929947	0.10627534	1044.79	0.00656887		1574.78	0.00824973		2104.79	-0.02153577	0	2634.78	-0.0073025		3164.81	-0.0000435		3694.8	-0.00215382	0.00001634	4224.8	-0.0223906	0	
514.99	0.09872332	0.10627036	1044.99	0.00619654		1574.98	0.00817358		2104.99	-0.02003233	0	2634.98	-0.00679516		3165.01	0.00034786		3695	-0.00252731	0.00001618	4225	-0.02203274	0	
515.19	0.09842374	0.10626539	1045.19	0.00609323		1575.18	0.00817419		2105.19	-0.01942225	0	2635.18	-0.00675099		3165.21	0.00060241		3695.2	-0.00316741	0.00001603	4225.2	-0.02268461	0	
515.39	0.09801934	0.10626042	1045.39	0.00562665		1575.38	0.00923973		2105.39	-0.01864757	0	2635.38	-0.00592522		3165.41	0.00138692		3695.4	-0.00354347	0.00001588	4225.4	-0.02250591	0	
515.59	0.09895498	0.10625545	1045.59	0.00490591		1575.58	0.00980246		2105.59	-0.01855194	0	2635.58	-0.00571405		3165.61	0.00183321		3695.6	-0.00453975	0.00001573	4225.6	-0.02264676	0	
515.79	0.09900346	0.10625048	1045.79	0.0039734		1575.78	0.01004817		2105.79	-0.01833287	0	2635.78	-0.00584841		3165.81	0.00229553		3695.8	-0.00606645	0.00001558	4225.8	-0.0225658	0	
515.99	0.09973684	0.10624551	1045.99	0.00303563		1575.98	0.01095411		2105.99	-0.01912433	0	2635.98	-0.00612159		3166.01	0.00228968		3696	-0.00704183	0.00001543	4226	-0.02215685	0	
516.19	0.10005251	0.10624054	1046.19	0.00203822		1576.18	0.01152767		2106.19	-0.01907505	0	2636.18	-0.00556409		3166.21	0.00169947		3696.2	-0.00729146	0.00001529	4226.2	-0.02118547	0	
516.39	0.10052076	0.10623557	1046.39	0.0018687		1576.38	0.01083943		2106.39	-0.01809983	0	2636.38	-0.00610331		3166.41	0.00164945		3696.4	-0.0079767	0.00001514	4226.4	-0.02061661	0	
516.59	0.10058303	0.1062306	1046.59	0.0014344		1576.58	0.01040181		2106.59	-0.0176035	0	2636.58	-0.0058727		3166.61	0.00199213		3696.6	-0.00817488	0.000015	4226.6	-0.02008657	0	
516.79	0.10038072	0.10622563	1046.79	0.00166372		1576.78	0.0111331		2106.79	-0.01824894	0	2636.78	-0.00658188		3166.81	0.00278782		3696.8	-0.00769451	0.00001486	4226.8	-0.02033684	0	
516.99	0.10063121	0.10622066	1046.99	0.00133529		1576.98	0.01130991		2106.99	-0.0182056	0	2636.98	-0.00682814		3167.01	0.00270846		3697	-0.00804838	0.00001472	4227	-0.02076673	0	
517.19	0.10132964	0.10621569	1047.19	0.00195278		1577.18	0.0108154		2107.19	-0.01873833	0	2637.18	-0.00651112		3167.21	0.00287454		3697.2	-0.00779319	0.00001458	4227.2	-0.02083331	0	
517.39	0.10090301	0.10621072	1047.39	0.00177068		1577.38	0.01004482		2107.39	-0.01915563	0	2637.38	-0.00671105		3167.41	0.00201751		3697.4	-0.00834233	0.00001444	4227.4	-0.02086964	0	
517.59	0.10071225	0.10620575	1047.59	0.00231408		1577.58	0.00891058		2107.59	-0.01919817	0	2637.58	-0.00707807		3167.61	0.00135441		3697.6	-0.00735797	0.00001431	4227.6	-0.02119394	0	
517.79	0.10085275	0.10620078	1047.79	0.00174167		1577.78	0.00806053		2107.79	-0.01826231	0	2637.78	-0.00614369		3167.81	0.00111134		3697.8	-0.00690955	0.00001417	4227.8	-0.02146808	0	
517.99	0.10016271	0.10619581	1047.99	0.00178114		1577.98	0.00861506		2107.99	-0.01849952	0	2637.98	-0.00660561		3168.01	0.00114256		3698	-0.00689503	0.00001404	4228	-0.02106829	0	
518.19	0.09937483	0.10619084	1048.19	0.00267304		1578.18	0.00878891		2108.19	-0.01802208	0	2638.18	-0.00667344		3168.21	0.00105646		3698.2	-0.00653396	0.0000139	4228.2	-0.0214185	0	
518.39	0.09860629	0.10618587	1048.39	0.00270062		1578.38	0.00826697		2108.39	-0.01802028	0	2638.38	-0.00659868		3168.41	0.00098956		3698.4	-0.00591579	0.00001377	4228.4	-0.02133234	0	
518.59	0.09916115	0.10618091	1048.59	0.00287757		1578.58	0.00816118		2108.59	-0.01790649	0	2638.58	-0.00668885		3168.61	0.00122903		3698.6	-0.00526584	0.00001364	4228.6	-0.02107202	0	
518.79	0.09972423	0.10617594	1048.79	0.00342748		1578.78	0.00906262		2108.79	-0.01826925	0	2638.78	-0.00773789		3168.81	0.00103215		3698.8	-0.00560675	0.00001351	4228.8	-0.02146001	0	
518.99	0.09901357	0.10617097	1048.99	0.0024718		1578.98	0.00919874		2108.99	-0.01801316	0	2638.98	-0.00693388		3169.01	0.00153744		3699	-0.0058833	0.00001339	4229	-0.02178547	0	
519.19	0.09825173	0.106166	1049.19	0.00281602		1579.18	0.00953334		2109.19	-0.01881207	0	2639.18	-0.00612155		3169.21	0.00206318		3699.2	-0.00583356	0.00001326	4229.2	-0.02273896	0	
519.39	0.09826938	0.10616104	1049.39	0.00341016		1579.38	0.00910426		2109.39	-0.01995107	0	2639.38	-0.00533888		3169.41	0.00186779		3699.4	-0.00595425	0.00001313	4229.4	-0.02293029	0	
519.59	0.09915569	0.10615607	1049.59	0.00371024		1579.58	0.00930316		2109.59	-0.02060795	0	2639.58	-0.00541157		3169.61	0.00200681		3699.6	-0.00576344	0.00001301	4229.6	-0.02292487	0	
519.79	0.09974608	0.1061511	1049.79	0.00470489		1579.78	0.01044794		2109.79	-0.0207639	0	2639.78	-0.00495487		3169.81	0.00187497		3699.8	-0.00640747	0.00001289	4229.8	-0.02313602	0	
519.99	0.10051754	0.10614614	1049.99	0.00554316		1579.98	0.01121362		2109.99	-0.02055637	0	2639.98	-0.00503428		3170.01	0.00114777		3700	-0.00605555	0.00001277	4230	-0.02227745	0	
520.19	0.10062688	0.10614117	1050.19	0.00618725		1580.18	0.01179998		2110.19	-0.02000097	0	2640.18	-0.00484994		3170.21	0.00105919		3700.2	-0.00504437	0.00001264	4230.2	-0.02126774	0	
520.39	0.10073085	0.10613621	1050.39	0.0066239		1580.38	0.01119447		2110.39	-0.01993875	0	2640.38	-0.00502581		3170.41	0.00184242		3700.4	-0.00533836	0.00001253	4230.4	-0.02162662	0	
520.59	0.10051604	0.10613124	1050.59	0.00614604		1580.58	0.01184263		2110.59	-0.01997905	0	2640.58	-0.00520457		3170.61	0.00174224		3700.6	-0.00534925	0.00001241	4230.6	-0.02204916	0	
520.79	0.1001125	0.10612628	1050.79	0.00606812		1580.78	0.01150375		2110.79	-0.02046246	0	2640.78	-0.005958		3170.81	0.00108542		3700.8	-0.00559734	0.00001229	4230.8	-0.02213606	0	
520.99	0.09976123	0.10612131	1050.99	0.0066354		1580.98	0.01033234		2110.99	-0.02048217	0	2640.98	-0.00624814		3171.01	0.00144572		3701	-0.00625182	0.00001217	4231	-0.02223987	0	
521.19	0.1003394	0.10611635	1051.19	0.00583438		1581.18	0.00964231		2111.19	-0.02095947	0	2641.18	-0.00591206		3171.21	0.00158338		3701.2	-0.00619895	0.00001206	4231.2	-0.02257188	0	
521.39	0.10053028	0.10611138	1051.39	0.00533873		1581.38	0.00933306		2111.39	-0.02143938	0	2641.38	-0.00610958		3171.41	0.00072411		3701.4	-0.00603602	0.00001194	4231.4	-0.02236102	0	
521.59	0.10068229	0.10610642	1051.59	0.00536317		1581.58	0.00867141		2111.59	-0.02210615	0	2641.58	-0.00686839		3171.61	0.00055837		3701.6	-0.00546788	0.00001183	4231.6	-0.0230621	0	
521.79	0.10010636	0.10610145	1051.79	0.00536901		1581.78	0.00868275		2111.79	-0.02198837	0	2641.78	-0.00673786		3171.81	0.00053677		3701.8	-0.00502517	0.00001172	4231.8	-0.02254435	0	
521.99	0.09922295	0.10609649	1051.99	0.00576781		1581.98	0.00996484		2111.99	-0.02218595	0	2641.98	-0.00736295		3172.01	0.00061236		3702	-0.00533646	0.00001161	4232	-0.02353963	0	
522.19	0.09869411	0.10609152	1052.19	0.00613368		1582.18	0.00983274		2112.19	-0.02235766	0	2642.18	-0.00707908		3172.21	0.0002781		3702.2	-0.00421459	0.0000115	4232.2	-0.02432915	0	
522.39	0.09861303	0.10608656	1052.39	0.00500248		1582.38	0.00964768		2112.39	-0.022569	0	2642.38	-0.00714602		3172.41	0.00000086		3702.4	-0.00439725	0.00001139	4232.4	-0.02387983	0	
522.59	0.0988746	0.1060816	1052.59	0.00434523		1582.58	0.01057428		2112.59	-0.02258168	0	2642.58	-0.00765629		3172.61	0.00076775		3702.6	-0.00511021	0.00001128	4232.6	-0.02367986	0	
522.79	0.09814673	0.10607663	1052.79	0.00464615		1582.78	0.01092485		2112.79	-0.02281399	0	2642.78	-0.0077708		3172.81	0.00049047		3702.8	-0.00491188	0.00001118	4232.8	-0.02288232	0	
522.99	0.09766908	0.10607167	1052.99	0.00400929		1582.98	0.01110877		2112.99	-0.02284539	0	2642.98	-0.00632765		3173.01	0.00092533		3703	-0.00427495	0.00001107	4233	-0.02289358	0	
523.19	0.09760169	0.10606671	1053.19	0.00441532		1583.18	0.01103698		2113.19	-0.02345614	0	2643.18	-0.00598001		3173.21	0.00111629		3703.2	-0.00385086	0.00001097	4233.2	-0.02316542	0	
523.39	0.09698672	0.10606175	1053.39	0.0049207		1583.38	0.01125859		2113.39	-0.02379296	0	2643.38	-0.0059481		3173.41	0.00001897		3703.4	-0.00287369	0.00001086	4233.4	-0.02265905	0	
523.59	0.0969133	0.10605679	1053.59	0.00507884		1583.58	0.01272237		2113.59	-0.02269629	0	2643.58	-0.00525696		3173.61	0.00012927		3703.6	-0.00289105	0.00001076	4233.6	-0.02242432	0	
523.79	0.09683329	0.10605182	1053.79	0.00579027		1583.78	0.01351443		2113.79	-0.02231156	0	2643.78	-0.00550376		3173.81	-0.00010953		3703.8	-0.0029877	0.00001066	4233.8	-0.02208687	0	
523.99	0.09679481	0.10604686	1053.99	0.00670644		1583.98	0.01375214		2113.99	-0.02211797	0	2643.98	-0.00552892		3174.01	-0.0004081		3704	-0.00218467	0.00001056	4234	-0.02074161	0	
524.19	0.09625493	0.1060419	1054.19	0.00683769		1584.18	0.01339223		2114.19	-0.02231457	0	2644.18	-0.00581729		3174.21	-0.00064939		3704.2	-0.00262133	0.00001046	4234.2	-0.01993689	0	
524.39	0.09619459	0.10603694	1054.39	0.00655711		1584.38	0.01259532		2114.39	-0.02178077	0	2644.38	-0.00582805		3174.41	-0.00028928		3704.4	-0.00324224	0.00001036	4234.4	-0.02071887	0	
524.59	0.09554669	0.10603198	1054.59	0.00602675		1584.58	0.01162849		2114.59	-0.02147089	0	2644.58	-0.00663118		3174.61	-0.00144338		3704.6	-0.00337141	0.00001026	4234.6	-0.02081644	0	
524.79	0.09488591	0.10602702	1054.79	0.00572795		1584.78	0.010168		2114.79	-0.02153414	0	2644.78	-0.00796665		3174.81	-0.00088425		3704.8	-0.00362808	0.00001017	4234.8	-0.0207066	0	
524.99	0.0951799	0.10602206	1054.99	0.00573291		1584.98	0.00966524		2114.99	-0.02102739	0	2644.98	-0.0088382		3175.01	-0.00035234		3705	-0.00401607	0.00001007	4235	-0.02111244	0	
525.19	0.09554808	0.1060171	1055.19	0.00496891		1585.18	0.00924176		2115.19	-0.02031702	0	2645.18	-0.00839173		3175.21	-0.00052465		3705.2	-0.00349677	0.00000997	4235.2	-0.02153502	0	
525.39	0.09609401	0.10601214	1055.39	0.00610805		1585.38	0.00820759		2115.39	-0.02021568	0	2645.38	-0.00879369		3175.41	-0.00127199		3705.4	-0.00307627	0.00000988	4235.4	-0.02159678	0	
525.59	0.09591886	0.10600718	1055.59	0.00584915		1585.58	0.00712584		2115.59	-0.02043993	0	2645.58	-0.00903538		3175.61	-0.00089274		3705.6	-0.00278466	0.00000979	4235.6	-0.02220365	0	
525.79	0.0956428	0.10600222	1055.79	0.00558517		1585.78	0.00685935		2115.79	-0.02003478	0	2645.78	-0.00771663		3175.81	-0.00157235		3705.8	-0.00238326	0.00000969	4235.8	-0.02215791	0	
525.99	0.09550254	0.10599726	1055.99	0.00421894		1585.98	0.00595837		2115.99	-0.01914458	0	2645.98	-0.00717014		3176.01	-0.00158768		3706	-0.00255732	0.0000096	4236	-0.02269234	0	
526.19	0.09598485	0.1059923	1056.19	0.00382744		1586.18	0.00558428		2116.19	-0.01899251	0	2646.18	-0.00656557		3176.21	-0.00165111		3706.2	-0.00250476	0.00000951	4236.2	-0.02187734	0	
526.39	0.09659013	0.10598734	1056.39	0.00319455		1586.38	0.00545675		2116.39	-0.01764827	0	2646.38	-0.00579232		3176.41	-0.00119319		3706.4	-0.00389089	0.00000942	4236.4	-0.02165529	0	
526.59	0.09692393	0.10598238	1056.59	0.00302687		1586.58	0.0056348		2116.59	-0.01782869	0	2646.58	-0.00492553		3176.61	-0.00121399		3706.6	-0.00435991	0.00000933	4236.6	-0.02234833	0	
526.79	0.09712225	0.10597742	1056.79	0.00265765		1586.78	0.00567643		2116.79	-0.01757678	0	2646.78	-0.00426316		3176.81	-0.00156505		3706.8	-0.0040533	0.00000924	4236.8	-0.02250476	0	
526.99	0.09730214	0.10597247	1056.99	0.00220679		1586.98	0.0068672		2116.99	-0.01808764	0	2646.98	-0.00335097		3177.01	-0.00137225		3707	-0.00450717	0.00000916	4237	-0.02406649	0	
527.19	0.09669187	0.10596751	1057.19	0.0015612		1587.18	0.00767233		2117.19	-0.01815175	0	2647.18	-0.0030873		3177.21	-0.00085084		3707.2	-0.00494955	0.00000907	4237.2	-0.02320867	0	
527.39	0.09615665	0.10596255	1057.39	0.00173234		1587.38	0.00830713		2117.39	-0.018404	0	2647.38	-0.00265947		3177.41	-0.000688		3707.4	-0.00527207	0.00000899	4237.4	-0.02234054	0	
527.59	0.0973338	0.10595759	1057.59	0.00185207		1587.58	0.00849098		2117.59	-0.01855568	0	2647.58	-0.00263047		3177.61	-0.00041583		3707.6	-0.00618968	0.0000089	4237.6	-0.02186147	0	
527.79	0.09802531	0.10595264	1057.79	0.00209616		1587.78	0.00891677		2117.79	-0.01900311	0	2647.78	-0.00297392		3177.81	-0.00098724		3707.8	-0.00683664	0.00000882	4237.8	-0.02182465	0	
527.99	0.09810917	0.10594768	1057.99	0.00270296		1587.98	0.00926206		2117.99	-0.02001193	0	2647.98	-0.00317479		3178.01	-0.00038561		3708	-0.00771363	0.00000873	4238	-0.02122538	0	
528.19	0.09832268	0.10594272	1058.19	0.00161927		1588.18	0.00924243		2118.19	-0.02027588	0	2648.18	-0.00396725		3178.21	-0.00044017		3708.2	-0.007916	0.00000865	4238.2	-0.02073312	0	
528.39	0.09885708	0.10593777	1058.39	0.00168857		1588.38	0.01013743		2118.39	-0.0198941	0	2648.38	-0.00438408		3178.41	-0.00050609		3708.4	-0.00782556	0.00000857	4238.4	-0.02126455	0	
528.59	0.09893728	0.10593281	1058.59	0.00163249		1588.58	0.01051374		2118.59	-0.02037271	0	2648.58	-0.00462081		3178.61	-0.00102612		3708.6	-0.00723352	0.00000849	4238.6	-0.02017368	0	
528.79	0.09956044	0.10592785	1058.79	0.00218655		1588.78	0.00994085		2118.79	-0.01994101	0	2648.78	-0.0058538		3178.81	-0.00036441		3708.8	-0.0070841	0.00000841	4238.8	-0.01933659	0	
528.99	0.1002794	0.1059229	1058.99	0.00312996		1588.98	0.0099267		2118.99	-0.01982116	0	2648.98	-0.00564357		3179.01	-0.00096781		3709	-0.00711257	0.00000833	4239	-0.01975169	0	
529.19	0.10014433	0.10591794	1059.19	0.00360103		1589.18	0.00922055		2119.19	-0.01936836	0	2649.18	-0.00554381		3179.21	-0.00068335		3709.2	-0.00673762	0.00000825	4239.2	-0.01972042	0	
529.39	0.10052974	0.10591299	1059.39	0.00355401		1589.38	0.00906936		2119.39	-0.01982652	0	2649.38	-0.00598452		3179.41	-0.00104349		3709.4	-0.00619407	0.00000817	4239.4	-0.02015376	0	
529.59	0.10136173	0.10590803	1059.59	0.0024213		1589.58	0.00921146		2119.59	-0.01997926	0	2649.58	-0.00619668		3179.61	-0.00062769		3709.6	-0.00623349	0.00000809	4239.6	-0.02034633	0	
529.79	0.10101945	0.10590308	1059.79	0.00260887		1589.78	0.00880336		2119.79	-0.0200973	0	2649.78	-0.00622741		3179.81	-0.00084019		3709.8	-0.00629067	0.00000802	4239.8	-0.02017453	0	
529.99	0.10066082	0.10589812	1059.99	0.00277388		1589.98	0.00832884		2119.99	-0.01990615	0	2649.98	-0.00635074		3180.01	-0.0000262		3710	-0.00693479	0.00000794	4240	-0.01959476	0	
530.19	0.10145289	0.10589317	1060.19	0.00298468		1590.18	0.00910844		2120.19	-0.01981434	0	2650.18	-0.00579317		3180.21	-0.00030834		3710.2	-0.00675266	0.00000787	4240.2	-0.01912395	0	
530.39	0.1007929	0.10588821	1060.39	0.00277718		1590.38	0.00944966		2120.39	-0.01955119	0	2650.38	-0.00458775		3180.41	-0.00001467		3710.4	-0.0080872	0.00000779	4240.4	-0.01956118	0	
530.59	0.10055044	0.10588326	1060.59	0.00261856		1590.58	0.00942079		2120.59	-0.02011637	0	2650.58	-0.00501976		3180.61	-0.00079436		3710.6	-0.00822006	0.00000772	4240.6	-0.02062667	0	
530.79	0.09934787	0.10587831	1060.79	0.00224202		1590.78	0.00989624		2120.79	-0.02031594	0	2650.78	-0.00516267		3180.81	-0.00175483		3710.8	-0.00835597	0.00000765	4240.8	-0.02085125	0	
530.99	0.09817652	0.10587335	1060.99	0.00230389		1590.98	0.01135017		2120.99	-0.02092423	0	2650.98	-0.00478017		3181.01	-0.0014595		3711	-0.00835613	0.00000757	4241	-0.0207696	0	
531.19	0.09706999	0.1058684	1061.19	0.00194638		1591.18	0.01153795		2121.19	-0.02074997	0	2651.18	-0.00511716		3181.21	-0.00137951		3711.2	-0.0085856	0.0000075	4241.2	-0.01996686	0	
531.39	0.09733599	0.10586345	1061.39	0.00247594		1591.38	0.01097993		2121.39	-0.0209249	0	2651.38	-0.005637		3181.41	-0.00164137		3711.4	-0.00835648	0.00000743	4241.4	-0.02007523	0	
531.59	0.09795189	0.10585849	1061.59	0.00274024		1591.58	0.01000116		2121.59	-0.02143158	0	2651.58	-0.00636733		3181.61	-0.00182048		3711.6	-0.00834508	0.00000736	4241.6	-0.0199114	0	
531.79	0.0976118	0.10585354	1061.79	0.00268349		1591.78	0.01039531		2121.79	-0.0208731	0	2651.78	-0.00683881		3181.81	-0.00165485		3711.8	-0.00770516	0.00000729	4241.8	-0.02005399	0	
531.99	0.09734371	0.10584859	1061.99	0.0029107		1591.98	0.0093138		2121.99	-0.02088465	0	2651.98	-0.00842003		3182.01	-0.00106651		3712	-0.00743027	0.00000722	4242	-0.01908386	0	
532.19	0.09735272	0.10584364	1062.19	0.00284551		1592.18	0.00912739		2122.19	-0.02063894	0	2652.18	-0.00941287		3182.21	-0.0012336		3712.2	-0.00705694	0.00000716	4242.2	-0.01881703	0	
532.39	0.09742337	0.10583868	1062.39	0.0039393		1592.38	0.00917193		2122.39	-0.02041541	0	2652.38	-0.00950272		3182.41	-0.00104533		3712.4	-0.00737941	0.00000709	4242.4	-0.01880993	0	
532.59	0.09749341	0.10583373	1062.59	0.00472349		1592.58	0.00837295		2122.59	-0.01985993	0	2652.58	-0.00970633		3182.61	-0.00086713		3712.6	-0.00770535	0.00000702	4242.6	-0.01912389	0	
532.79	0.09798625	0.10582878	1062.79	0.00498499		1592.78	0.00753375		2122.79	-0.01877312	0	2652.78	-0.01041586		3182.81	-0.00093103		3712.8	-0.00719189	0.00000695	4242.8	-0.01987397	0	
532.99	0.0977561	0.10582383	1062.99	0.00519469		1592.98	0.00737177		2122.99	-0.01905698	0	2652.98	-0.01093585		3183.01	-0.0009649		3713	-0.00706619	0.00000689	4243	-0.02095175	0	
533.19	0.09746586	0.10581888	1063.19	0.00561399		1593.18	0.00643962		2123.19	-0.01934535	0	2653.18	-0.01092839		3183.21	-0.00059123		3713.2	-0.00679811	0.00000682	4243.2	-0.02115007	0	
533.39	0.09744842	0.10581393	1063.39	0.00598496		1593.38	0.00626414		2123.39	-0.01994093	0	2653.38	-0.01082964		3183.41	-0.00083334		3713.4	-0.00682191	0.00000676	4243.4	-0.02150771	0	
533.59	0.09745845	0.10580898	1063.59	0.00530484		1593.58	0.00494671		2123.59	-0.02006543	0	2653.58	-0.01040927		3183.61	-0.00026063		3713.6	-0.00786019	0.0000067	4243.6	-0.02130721	0	
533.79	0.09636497	0.10580403	1063.79	0.00546974		1593.78	0.00440399		2123.79	-0.02083908	0	2653.78	-0.01019153		3183.81	0.00012604		3713.8	-0.0083741	0.00000663	4243.8	-0.021233	0	
533.99	0.09591821	0.10579908	1063.99	0.00532327		1593.98	0.00417511		2123.99	-0.02038789	0	2653.98	-0.00939102		3184.01	0.0004232		3714	-0.00862518	0.00000657	4244	-0.02063929	0	
534.19	0.09680767	0.10579413	1064.19	0.00430924		1594.18	0.0047771		2124.19	-0.01944118	0	2654.18	-0.00815842		3184.21	0.00070136		3714.2	-0.00806539	0.00000651	4244.2	-0.02044332	0	
534.39	0.09610098	0.10578918	1064.39	0.00352045		1594.38	0.00567258		2124.39	-0.01991522	0	2654.38	-0.00749987		3184.41	0.00116259		3714.4	-0.00872877	0.00000645	4244.4	-0.02083219	0	
534.59	0.09690443	0.10578423	1064.59	0.00231698		1594.58	0.00611677		2124.59	-0.01989529	0	2654.58	-0.00742281		3184.61	0.00069836		3714.6	-0.00861122	0.00000638	4244.6	-0.02151104	0	
534.79	0.09662647	0.10577928	1064.79	0.00135009		1594.78	0.00693468		2124.79	-0.01992886	0	2654.78	-0.00654952		3184.81	0.00036275		3714.8	-0.00836094	0.00000632	4244.8	-0.02147636	0	
534.99	0.09685637	0.10577433	1064.99	0.00144378		1594.98	0.0081239		2124.99	-0.01971202	0	2654.98	-0.00643086		3185.01	0.00064109		3715	-0.00801463	0.00000626	4245	-0.02094002	0	
535.19	0.09756642	0.10576938	1065.19	0.00117136		1595.18	0.00796393		2125.19	-0.01957162	0	2655.18	-0.00664099		3185.21	0.00096157		3715.2	-0.00734465	0.00000621	4245.2	-0.02028476	0	
535.39	0.09906565	0.10576443	1065.39	0.00070054		1595.38	0.00767594		2125.39	-0.01943443	0	2655.38	-0.00676172		3185.41	0.00063304		3715.4	-0.00749918	0.00000615	4245.4	-0.02002404	0	
535.59	0.10024665	0.10575949	1065.59	0.00066227		1595.58	0.00798616		2125.59	-0.0193148	0	2655.58	-0.00746729		3185.61	0.00025627		3715.6	-0.00697994	0.00000609	4245.6	-0.02053921	0	
535.79	0.10041745	0.10575454	1065.79	0.00016134		1595.78	0.00878471		2125.79	-0.01846839	0	2655.78	-0.00776101		3185.81	0.00090387		3715.8	-0.00608934	0.00000603	4245.8	-0.02015802	0	
535.99	0.1007238	0.10574959	1065.99	0.00000963		1595.98	0.00880256		2125.99	-0.01809296	0	2655.98	-0.00844541		3186.01	0.00170134		3716	-0.00676993	0.00000597	4246	-0.02037124	0	
536.19	0.10092404	0.10574464	1066.19	0.00049579		1596.18	0.00963368		2126.19	-0.01858788	0	2656.18	-0.00881658		3186.21	0.00193581		3716.2	-0.00679054	0.00000592	4246.2	-0.02121054	0	
536.39	0.10121767	0.1057397	1066.39	0.0013957		1596.38	0.01009393		2126.39	-0.01856001	0	2656.38	-0.00799158		3186.41	0.00171799		3716.4	-0.00705501	0.00000586	4246.4	-0.02156364	0	
536.59	0.10061707	0.10573475	1066.59	0.00215078		1596.58	0.00983243		2126.59	-0.01864251	0	2656.58	-0.00837475		3186.61	0.00163735		3716.6	-0.00625143	0.00000581	4246.6	-0.0227982	0	
536.79	0.10086383	0.1057298	1066.79	0.00212232		1596.78	0.00993901		2126.79	-0.01943875	0	2656.78	-0.00809062		3186.81	0.00092689		3716.8	-0.0056813	0.00000575	4246.8	-0.02264774	0	
536.99	0.10039076	0.10572486	1066.99	0.00315928		1596.98	0.00909352		2126.99	-0.01991579	0	2656.98	-0.00845817		3187.01	0.00084608		3717	-0.00547428	0.0000057	4247	-0.02304936	0	
537.19	0.0987762	0.10571991	1067.19	0.00426562		1597.18	0.0079273		2127.19	-0.02012354	0	2657.18	-0.00827675		3187.21	0.00011686		3717.2	-0.00507729	0.00000564	4247.2	-0.02369338	0	
537.39	0.09771655	0.10571496	1067.39	0.00432434		1597.38	0.00793759		2127.39	-0.02058069	0	2657.38	-0.0086065		3187.41	-0.00033367		3717.4	-0.00524805	0.00000559	4247.4	-0.02371273	0	
537.59	0.09622358	0.10571002	1067.59	0.00389143		1597.58	0.00757542		2127.59	-0.021368	0	2657.58	-0.00830322		3187.61	-0.00057071		3717.6	-0.00674147	0.00000554	4247.6	-0.02382169	0	
537.79	0.09582767	0.10570507	1067.79	0.00448165		1597.78	0.00849275		2127.79	-0.02145969	0	2657.78	-0.00824512		3187.81	-0.00071923		3717.8	-0.00697224	0.00000549	4247.8	-0.02402047	0	
537.99	0.09590748	0.10570013	1067.99	0.00432899		1597.98	0.00921894		2127.99	-0.02147234	0	2657.98	-0.00770087		3188.01	-0.00127861		3718	-0.00620106	0.00000543	4248	-0.02373033	0	
538.19	0.09603177	0.10569518	1068.19	0.00341156		1598.18	0.00957594		2128.19	-0.02178152	0	2658.18	-0.00632549		3188.21	-0.00146048		3718.2	-0.00565671	0.00000538	4248.2	-0.02364024	0	
538.39	0.09563232	0.10569024	1068.39	0.00337105		1598.38	0.01038527		2128.39	-0.0225766	0	2658.38	-0.00597269		3188.41	-0.00240027		3718.4	-0.00621797	0.00000533	4248.4	-0.02302819	0	
538.59	0.0958736	0.10568529	1068.59	0.00258267		1598.58	0.01042635		2128.59	-0.02318369	0	2658.58	-0.00572429		3188.61	-0.00265501		3718.6	-0.00642264	0.00000528	4248.6	-0.02282095	0	
538.79	0.09619738	0.10568035	1068.79	0.00233162		1598.78	0.01095986		2128.79	-0.02334459	0	2658.78	-0.00546392		3188.81	-0.00269422		3718.8	-0.00669808	0.00000523	4248.8	-0.02251488	0	
538.99	0.09588341	0.1056754	1068.99	0.00188063		1598.98	0.01049217		2128.99	-0.02380452	0	2658.98	-0.00555202		3189.01	-0.0038216		3719	-0.00647968	0.00000518	4249	-0.02190243	0	
539.19	0.096237	0.10567046	1069.19	0.00108683		1599.18	0.00961066		2129.19	-0.0235988	0	2659.18	-0.00532669		3189.21	-0.00326508		3719.2	-0.00593581	0.00000513	4249.2	-0.02227134	0	
539.39	0.09667531	0.10566551	1069.39	0.00121351		1599.38	0.00827567		2129.39	-0.02346194	0	2659.38	-0.00515633		3189.41	-0.00321338		3719.4	-0.00598478	0.00000508	4249.4	-0.02337428	0	
539.59	0.09668611	0.10566057	1069.59	0.00111557		1599.58	0.00821764		2129.59	-0.02223752	0	2659.58	-0.00677976		3189.61	-0.00259216		3719.6	-0.00435069	0.00000504	4249.6	-0.02390764	0	
539.79	0.09677985	0.10565563	1069.79	0.00152009		1599.78	0.00756371		2129.79	-0.02204145	0	2659.78	-0.00672995		3189.81	-0.00176102		3719.8	-0.00435264	0.00000499	4249.8	-0.02363949	0	
539.99	0.09695869	0.10565069	1069.99	0.00187177		1599.98	0.00711398		2129.99	-0.02131483	0	2659.98	-0.00792602		3190.01	-0.00083919		3720	-0.00437595	0.00000494	4250	-0.0244055	0	
540.19	0.0968453	0.10564574	1070.19	0.00227029		1600.18	0.0061749		2130.19	-0.02110312	0	2660.18	-0.00830527		3190.21	-0.00083887		3720.2	-0.00418706	0.00000489	4250.2	-0.02515233	0	
540.39	0.097034	0.1056408	1070.39	0.00298515		1600.38	0.00592992		2130.39	-0.02089145	0	2660.38	-0.00753064		3190.41	0.00052131		3720.4	-0.00423509	0.00000485	4250.4	-0.02543598	0	
540.59	0.09700994	0.10563586	1070.59	0.00291651		1600.58	0.00463927		2130.59	-0.02037987	0	2660.58	-0.00819608		3190.61	0.00146328		3720.6	-0.0035591	0.0000048	4250.6	-0.0258623	0	
540.79	0.09735979	0.10563092	1070.79	0.00332981		1600.78	0.00406834		2130.79	-0.01926713	0	2660.78	-0.00842521		3190.81	0.00161674		3720.8	-0.00345449	0.00000476	4250.8	-0.02540633	0	
540.99	0.0971466	0.10562597	1070.99	0.00400833		1600.98	0.00398807		2130.99	-0.01778613	0	2660.98	-0.00989115		3191.01	0.00196558		3721	-0.00290452	0.00000471	4251	-0.02591828	0	
541.19	0.09609516	0.10562103	1071.19	0.00413815		1601.18	0.00394328		2131.19	-0.01737923	0	2661.18	-0.00982427		3191.21	0.00167441		3721.2	-0.00419274	0.00000467	4251.2	-0.02611295	0	
541.39	0.09591834	0.10561609	1071.39	0.00428005		1601.38	0.00449657		2131.39	-0.01776552	0	2661.38	-0.00992314		3191.41	0.00139835		3721.4	-0.00491487	0.00000462	4251.4	-0.02537156	0	
541.59	0.09510268	0.10561115	1071.59	0.00487165		1601.58	0.00487185		2131.59	-0.01843041	0	2661.58	-0.00956491		3191.61	0.00171475		3721.6	-0.0066481	0.00000458	4251.6	-0.02535117	0	
541.79	0.09596382	0.10560621	1071.79	0.00490304		1601.78	0.0061291		2131.79	-0.01767119	0	2661.78	-0.00955558		3191.81	0.00138292		3721.8	-0.00612602	0.00000454	4251.8	-0.02544989	0	
541.99	0.09681897	0.10560127	1071.99	0.00482225		1601.98	0.00711752		2131.99	-0.01830685	0	2661.98	-0.00911257		3192.01	0.00097624		3722	-0.00649847	0.00000449	4252	-0.02474806	0	
542.19	0.09635705	0.10559633	1072.19	0.00503459		1602.18	0.00778935		2132.19	-0.01810952	0	2662.18	-0.00792049		3192.21	0.00092986		3722.2	-0.00692384	0.00000445	4252.2	-0.02434771	0	
542.39	0.0967453	0.10559139	1072.39	0.00566295		1602.38	0.0087615		2132.39	-0.01817403	0	2662.38	-0.00801761		3192.41	0.00081006		3722.4	-0.00778054	0.00000441	4252.4	-0.02385022	0	
542.59	0.09775915	0.10558645	1072.59	0.00442263		1602.58	0.01001823		2132.59	-0.01910671	0	2662.58	-0.00806233		3192.61	0.00023845		3722.6	-0.00778321	0.00000437	4252.6	-0.02347691	0	
542.79	0.09842929	0.10558151	1072.79	0.00388958		1602.78	0.01041104		2132.79	-0.01961027	0	2662.78	-0.00833559		3192.81	0.00031584		3722.8	-0.0080858	0.00000433	4252.8	-0.02347257	0	
542.99	0.09761321	0.10557657	1072.99	0.0036246		1602.98	0.01049003		2132.99	-0.01971093	0	2662.98	-0.00831583		3193.01	-0.00030198		3723	-0.00736001	0.00000429	4253	-0.02347085	0	
543.19	0.09784542	0.10557163	1073.19	0.00436837		1603.18	0.01111657		2133.19	-0.01997868	0	2663.18	-0.00899504		3193.21	0.00077186		3723.2	-0.00762651	0.00000425	4253.2	-0.02332073	0	
543.39	0.09747389	0.10556669	1073.39	0.00514134		1603.38	0.01067		2133.39	-0.01989813	0	2663.38	-0.00963217		3193.41	0.00053472		3723.4	-0.00743108	0.00000421	4253.4	-0.02299401	0	
543.59	0.0973839	0.10556175	1073.59	0.00489527		1603.58	0.01063265		2133.59	-0.01953969	0	2663.58	-0.01050806		3193.61	0.00016365		3723.6	-0.00770593	0.00000417	4253.6	-0.02259715	0	
543.79	0.09726365	0.10555681	1073.79	0.00499335		1603.78	0.0104862		2133.79	-0.02062169	0	2663.78	-0.01002261		3193.81	-0.00029265		3723.8	-0.0082434	0.00000413	4253.8	-0.02230004	0	
543.99	0.09641523	0.10555187	1073.99	0.00482939		1603.98	0.0102221		2133.99	-0.02051504	0	2663.98	-0.01083881		3194.01	0.00076041		3724	-0.00759352	0.00000409	4254	-0.02213365	0	
544.19	0.09633449	0.10554693	1074.19	0.0049776		1604.18	0.00955849		2134.19	-0.02027359	0	2664.18	-0.00966015		3194.21	0.00068684		3724.2	-0.00724658	0.00000405	4254.2	-0.02223839	0	
544.39	0.09597282	0.105542	1074.39	0.00543127		1604.38	0.00939358		2134.39	-0.0205669	0	2664.38	-0.00984022		3194.41	0.00182287		3724.4	-0.00732214	0.00000401	4254.4	-0.02195512	0	
544.59	0.09536349	0.10553706	1074.59	0.00428057		1604.58	0.00802713		2134.59	-0.02061052	0	2664.58	-0.01004352		3194.61	0.0021357		3724.6	-0.00681122	0.00000397	4254.6	-0.02227248	0	
544.79	0.09447886	0.10553212	1074.79	0.00416296		1604.78	0.0078853		2134.79	-0.02023479	0	2664.78	-0.00994207		3194.81	0.0021081		3724.8	-0.00703206	0.00000394	4254.8	-0.02284018	0	
544.99	0.09479275	0.10552718	1074.99	0.00337546		1604.98	0.00745055		2134.99	-0.01982005	0	2664.98	-0.00996628		3195.01	0.00143754		3725	-0.00821091	0.0000039	4255	-0.02326535	0	
545.19	0.09514902	0.10552225	1075.19	0.00291993		1605.18	0.00694668		2135.19	-0.02023013	0	2665.18	-0.00970333		3195.21	0.00075868		3725.2	-0.0090203	0.00000386	4255.2	-0.0237309	0	
545.39	0.09505924	0.10551731	1075.39	0.00254352		1605.38	0.00693102		2135.39	-0.02100725	0	2665.38	-0.01011415		3195.41	0.00081376		3725.4	-0.00825559	0.00000382	4255.4	-0.02388324	0	
545.59	0.09618995	0.10551237	1075.59	0.00239003		1605.58	0.00701976		2135.59	-0.02162435	0	2665.58	-0.00997105		3195.61	0.00030344		3725.6	-0.00846412	0.00000379	4255.6	-0.02398245	0	
545.79	0.09719809	0.10550744	1075.79	0.00228592		1605.78	0.00774658		2135.79	-0.02150245	0	2665.78	-0.00961763		3195.81	-0.00074619		3725.8	-0.00816706	0.00000375	4255.8	-0.02433861	0	
545.99	0.0979448	0.1055025	1075.99	0.00193394		1605.98	0.00809753		2135.99	-0.02172611	0	2665.98	-0.00824109		3196.01	-0.00081793		3726	-0.00804527	0.00000372	4256	-0.02415	0	
546.19	0.09830202	0.10549756	1076.19	0.00118897		1606.18	0.00726135		2136.19	-0.02153741	0	2666.18	-0.0073158		3196.21	-0.00070979		3726.2	-0.00717364	0.00000368	4256.2	-0.02461338	0	
546.39	0.09958517	0.10549263	1076.39	0.00084178		1606.38	0.00760823		2136.39	-0.02197073	0	2666.38	-0.0076581		3196.41	-0.00096341		3726.4	-0.0069571	0.00000365	4256.4	-0.02465573	0	
546.59	0.09995282	0.10548769	1076.59	-0.00001665		1606.58	0.00789543		2136.59	-0.0229305	0	2666.58	-0.00840048		3196.61	-0.00221781		3726.6	-0.00615722	0.00000361	4256.6	-0.02408044	0	
546.79	0.09999864	0.10548276	1076.79	0.00019117		1606.78	0.00818664		2136.79	-0.02302424	0	2666.78	-0.00933906		3196.81	-0.00219049		3726.8	-0.00588227	0.00000358	4256.8	-0.02435328	0	
546.99	0.09932075	0.10547782	1076.99	0.00100263		1606.98	0.008583		2136.99	-0.02318923	0	2666.98	-0.00937413		3197.01	-0.00271246		3727	-0.00533617	0.00000355	4257	-0.02405033	0	
547.19	0.09919565	0.10547289	1077.19	0.00193371		1607.18	0.0090344		2137.19	-0.02403736	0	2667.18	-0.0104522		3197.21	-0.00273713		3727.2	-0.00584886	0.00000351	4257.2	-0.02355196	0	
547.39	0.09855368	0.10546795	1077.39	0.00283442		1607.38	0.00807529		2137.39	-0.02348451	0	2667.38	-0.0105455		3197.41	-0.00291649		3727.4	-0.00611968	0.00000348	4257.4	-0.02407711	0	
547.59	0.09830197	0.10546302	1077.59	0.00216383		1607.58	0.00853018		2137.59	-0.02355054	0	2667.58	-0.01029637		3197.61	-0.0028892		3727.6	-0.0067586	0.00000345	4257.6	-0.02371019	0	
547.79	0.09761695	0.10545809	1077.79	0.00212374		1607.78	0.00856583		2137.79	-0.02345107	0	2667.78	-0.01001984		3197.81	-0.0028351		3727.8	-0.00651641	0.00000341	4257.8	-0.02358375	0	
547.99	0.09695666	0.10545315	1077.99	0.00320328		1607.98	0.00858505		2137.99	-0.02221775	0	2667.98	-0.01019355		3198.01	-0.00254556		3728	-0.00611904	0.00000338	4258	-0.02382037	0	
548.19	0.09674055	0.10544822	1078.19	0.00333115		1608.18	0.00863344		2138.19	-0.02140983	0	2668.18	-0.01019385		3198.21	-0.0027298		3728.2	-0.00637046	0.00000335	4258.2	-0.02364845	0	
548.39	0.09597157	0.10544329	1078.39	0.0033582		1608.38	0.0083391		2138.39	-0.02107475	0	2668.38	-0.01113811		3198.41	-0.00169318		3728.4	-0.00666966	0.00000332	4258.4	-0.02398299	0	
548.59	0.09557894	0.10543835	1078.59	0.00257221		1608.58	0.0073955		2138.59	-0.02090734	0	2668.58	-0.01060206		3198.61	-0.00149063		3728.6	-0.00643137	0.00000329	4258.6	-0.02390804	0	
548.79	0.09557654	0.10543342	1078.79	0.002493		1608.78	0.00706044		2138.79	-0.02046626	0	2668.78	-0.01055281		3198.81	-0.00125546		3728.8	-0.00760573	0.00000325	4258.8	-0.02392535	0	
548.99	0.09622855	0.10542849	1078.99	0.00249725		1608.98	0.00691911		2138.99	-0.02000417	0	2668.98	-0.01036452		3199.01	-0.00106561		3729	-0.00777656	0.00000322	4259	-0.02317488	0	
549.19	0.09659869	0.10542355	1079.19	0.00268334		1609.18	0.00667269		2139.19	-0.0205077	0	2669.18	-0.00997977		3199.21	-0.00091067		3729.2	-0.00788841	0.00000319	4259.2	-0.02369606	0	
549.39	0.09626476	0.10541862	1079.39	0.00246926		1609.38	0.00662162		2139.39	-0.02129715	0	2669.38	-0.0091757		3199.41	-0.00044417		3729.4	-0.00771668	0.00000316	4259.4	-0.02244601	0	
549.59	0.0974543	0.10541369	1079.59	0.00275921		1609.58	0.00637929		2139.59	-0.02130224	0	2669.58	-0.00815091		3199.61	-0.00018603		3729.6	-0.0086597	0.00000313	4259.6	-0.02215874	0	
549.79	0.09739805	0.10540876	1079.79	0.00298822		1609.78	0.00643215		2139.79	-0.02124176	0	2669.78	-0.00755655		3199.81	0.00052271		3729.8	-0.00810301	0.0000031	4259.8	-0.02215039	0	
549.99	0.09702295	0.10540383	1079.99	0.00237163		1609.98	0.00625095		2139.99	-0.02101525	0	2669.98	-0.00700145		3200.01	0.00077184		3730	-0.00746461	0.00000307	4260	-0.02232031	0	
550.19	0.09695457	0.1053989	1080.19	0.00215375		1610.18	0.00560338		2140.19	-0.02149054	0	2670.18	-0.00643093		3200.21	0.00042826		3730.2	-0.00770952	0.00000305	4260.2	-0.02162359	0	
550.39	0.09649213	0.10539396	1080.39	0.00226576		1610.38	0.00571403		2140.39	-0.02155084	0	2670.38	-0.0065242		3200.41	0.00014282		3730.4	-0.00764864	0.00000302	4260.4	-0.02084144	0	
550.59	0.09563645	0.10538903	1080.59	0.00253776		1610.58	0.00539854		2140.59	-0.02240062	0	2670.58	-0.00716		3200.61	-0.00056924		3730.6	-0.00716108	0.00000299	4260.6	-0.02115275	0	
550.79	0.09577247	0.1053841	1080.79	0.00310105		1610.78	0.00605506		2140.79	-0.02268947	0	2670.78	-0.00711238		3200.81	-0.00144753		3730.8	-0.00680206	0.00000296	4260.8	-0.02169798	0	
550.99	0.09507404	0.10537917	1080.99	0.00332274		1610.98	0.00574711		2140.99	-0.02353338	0	2670.98	-0.00734715		3201.01	-0.00188736		3731	-0.00732337	0.00000293	4261	-0.02145543	0	
551.19	0.09493928	0.10537424	1081.19	0.0027405		1611.18	0.00615867		2141.19	-0.02344923	0	2671.18	-0.00796448		3201.21	-0.00201245		3731.2	-0.00837601	0.0000029	4261.2	-0.02136578	0	
551.39	0.09515868	0.10536931	1081.39	0.00244658		1611.38	0.00621584		2141.39	-0.02316823	0	2671.38	-0.0078201		3201.41	-0.00268551		3731.4	-0.00866476	0.00000288	4261.4	-0.02178181	0	
551.59	0.09487361	0.10536438	1081.59	0.00172017		1611.58	0.00745142		2141.59	-0.02278576	0	2671.58	-0.00858388		3201.61	-0.0039244		3731.6	-0.00902266	0.00000285	4261.6	-0.02242655	0	
551.79	0.09362471	0.10535945	1081.79	0.00162324		1611.78	0.00775274		2141.79	-0.02166296	0	2671.78	-0.00922812		3201.81	-0.00436193		3731.8	-0.00950338	0.00000282	4261.8	-0.02278841	0	
551.99	0.09365996	0.10535452	1081.99	0.00211056		1611.98	0.008804		2141.99	-0.02118883	0	2671.98	-0.00968653		3202.01	-0.0048936		3732	-0.00905375	0.0000028	4262	-0.02293731	0	
552.19	0.09291791	0.1053496	1082.19	0.00165289		1612.18	0.00833018		2142.19	-0.0213084	0	2672.18	-0.01023518		3202.21	-0.00416685		3732.2	-0.00945473	0.00000277	4262.2	-0.02299999	0	
552.39	0.09268292	0.10534467	1082.39	0.00193373		1612.38	0.00812399		2142.39	-0.02143364	0	2672.38	-0.01079523		3202.41	-0.00362419		3732.4	-0.01022001	0.00000274	4262.4	-0.0238005	0	
552.59	0.09262558	0.10533974	1082.59	0.0012693		1612.58	0.00762496		2142.59	-0.02213606	0	2672.58	-0.01045405		3202.61	-0.00425293		3732.6	-0.00994775	0.00000272	4262.6	-0.02364575	0	
552.79	0.09242257	0.10533481	1082.79	0.00053398		1612.78	0.00711219		2142.79	-0.02203005	0	2672.78	-0.00989218		3202.81	-0.00339842		3732.8	-0.01096622	0.00000269	4262.8	-0.02398099	0	
552.99	0.09271696	0.10532988	1082.99	0.00129886		1612.98	0.00670215		2142.99	-0.02202443	0	2672.98	-0.00995869		3203.01	-0.00315084		3733	-0.01027618	0.00000267	4263	-0.0239387	0	
553.19	0.09300171	0.10532495	1083.19	0.00083979		1613.18	0.00647938		2143.19	-0.02243877	0	2673.18	-0.00940246		3203.21	-0.00247706		3733.2	-0.0101955	0.00000264	4263.2	-0.02479853	0	
553.39	0.09353732	0.10532003	1083.39	0.00110592		1613.38	0.00679067		2143.39	-0.02327585	0	2673.38	-0.00953761		3203.41	-0.00191655		3733.4	-0.01022479	0.00000262	4263.4	-0.02391402	0	
553.59	0.09465432	0.1053151	1083.59	0.00142687		1613.58	0.00672596		2143.59	-0.02321672	0	2673.58	-0.00910467		3203.61	-0.00146847		3733.6	-0.00972303	0.00000259	4263.6	-0.02483822	0	
553.79	0.09513434	0.10531017	1083.79	0.0018969		1613.78	0.00703457		2143.79	-0.02338498	0	2673.78	-0.00879946		3203.81	-0.00122123		3733.8	-0.00809037	0.00000257	4263.8	-0.02462083	0	
553.99	0.09442186	0.10530524	1083.99	0.00251675		1613.98	0.00723874		2143.99	-0.02342891	0	2673.98	-0.00858646		3204.01	-0.00157486		3734	-0.00855942	0.00000254	4264	-0.02432841	0	
554.19	0.09486165	0.10530032	1084.19	0.00247207		1614.18	0.00673207		2144.19	-0.02318787	0	2674.18	-0.00817727		3204.21	-0.00109749		3734.2	-0.00810885	0.00000252	4264.2	-0.02343776	0	
554.39	0.09558983	0.10529539	1084.39	0.0022658		1614.38	0.00659979		2144.39	-0.02321319	0	2674.38	-0.00896459		3204.41	-0.00085826		3734.4	-0.00761445	0.0000025	4264.4	-0.02327263	0	
554.59	0.09542228	0.10529047	1084.59	0.00296433		1614.58	0.00696767		2144.59	-0.02388219	0	2674.58	-0.00996304		3204.61	-0.00102415		3734.6	-0.00734707	0.00000247	4264.6	-0.02415512	0	
554.79	0.09620818	0.10528554	1084.79	0.00277877		1614.78	0.00637152		2144.79	-0.02290043	0	2674.78	-0.01034901		3204.81	-0.00209563		3734.8	-0.00770395	0.00000245	4264.8	-0.02380134	0	
554.99	0.09686017	0.10528061	1084.99	0.00229442		1614.98	0.00540045		2144.99	-0.02251312	0	2674.98	-0.01064037		3205.01	-0.00126896		3735	-0.00807009	0.00000243	4265	-0.02299508	0	
555.19	0.09707468	0.10527569	1085.19	0.00271635		1615.18	0.00525078		2145.19	-0.02212457	0	2675.18	-0.01088804		3205.21	-0.00114192		3735.2	-0.00853883	0.0000024	4265.2	-0.02309232	0	
555.39	0.0971119	0.10527076	1085.39	0.00281205		1615.38	0.00483268		2145.39	-0.02149954	0	2675.38	-0.0105423		3205.41	-0.00118185		3735.4	-0.0081948	0.00000238	4265.4	-0.02352565	0	
555.59	0.09646849	0.10526584	1085.59	0.00308222		1615.58	0.00570363		2145.59	-0.0204095	0	2675.58	-0.01107533		3205.61	-0.00144146		3735.6	-0.00863146	0.00000236	4265.6	-0.02351835	0	
555.79	0.09552742	0.10526091	1085.79	0.00254578		1615.78	0.00645429		2145.79	-0.02031781	0	2675.78	-0.01158341		3205.81	-0.00012624		3735.8	-0.00904805	0.00000233	4265.8	-0.02303845	0	
555.99	0.09623176	0.10525599	1085.99	0.0029036		1615.98	0.00691216		2145.99	-0.021109	0	2675.98	-0.01103293		3206.01	-0.00059861		3736	-0.00868344	0.00000231	4266	-0.02320415	0	
556.19	0.0955964	0.10525106	1086.19	0.00298622		1616.18	0.00622472		2146.19	-0.02200016	0	2676.18	-0.01094547		3206.21	-0.00035204		3736.2	-0.0091635	0.00000229	4266.2	-0.02413367	0	
556.39	0.09652462	0.10524614	1086.39	0.00293557		1616.38	0.00589891		2146.39	-0.02212355	0	2676.38	-0.01087727		3206.41	-0.00053895		3736.4	-0.00943336	0.00000227	4266.4	-0.02451397	0	
556.59	0.0960499	0.10524122	1086.59	0.00196991		1616.58	0.00537421		2146.59	-0.02272294	0	2676.58	-0.01076347		3206.61	-0.00137165		3736.6	-0.00925264	0.00000225	4266.6	-0.02424607	0	
556.79	0.09574336	0.10523629	1086.79	0.00112246		1616.78	0.00494936		2146.79	-0.0226424	0	2676.78	-0.01065609		3206.81	-0.00084903		3736.8	-0.00981767	0.00000223	4266.8	-0.02358819	0	
556.99	0.09613178	0.10523137	1086.99	0.0017506		1616.98	0.00533126		2146.99	-0.02339115	0	2676.98	-0.0106502		3207.01	-0.00077977		3737	-0.00906161	0.00000221	4267	-0.02322679	0	
557.19	0.09582464	0.10522645	1087.19	0.00091628		1617.18	0.00583988		2147.19	-0.02399161	0	2677.18	-0.00990324		3207.21	-0.00112234		3737.2	-0.00878657	0.00000218	4267.2	-0.02320578	0	
557.39	0.09643471	0.10522152	1087.39	0.0008791		1617.38	0.00571206		2147.39	-0.02493274	0	2677.38	-0.00902366		3207.41	-0.00130952		3737.4	-0.00865028	0.00000216	4267.4	-0.02220873	0	
557.59	0.09684211	0.1052166	1087.59	0.00097881		1617.58	0.00543713		2147.59	-0.02518631	0	2677.58	-0.00825847		3207.61	-0.00137949		3737.6	-0.00796177	0.00000214	4267.6	-0.02247187	0	
557.79	0.09624352	0.10521168	1087.79	0.00147363		1617.78	0.00541921		2147.79	-0.02534048	0	2677.78	-0.00762221		3207.81	-0.00201441		3737.8	-0.00750321	0.00000212	4267.8	-0.02199828	0	
557.99	0.09533618	0.10520676	1087.99	0.00168478		1617.98	0.00527582		2147.99	-0.02540945	0	2677.98	-0.00775725		3208.01	-0.00278249		3738	-0.00757942	0.0000021	4268	-0.02199074	0	
558.19	0.09546492	0.10520183	1088.19	0.00097235		1618.18	0.00494928		2148.19	-0.02515523	0	2678.18	-0.00765654		3208.21	-0.00274376		3738.2	-0.00679199	0.00000208	4268.2	-0.02205184	0	
558.39	0.09510332	0.10519691	1088.39	0.00070066		1618.38	0.00504817		2148.39	-0.02509469	0	2678.38	-0.00783223		3208.41	-0.00334337		3738.4	-0.00704895	0.00000206	4268.4	-0.02246424	0	
558.59	0.09456264	0.10519199	1088.59	0.00077688		1618.58	0.00453844		2148.59	-0.02472991	0	2678.58	-0.00782048		3208.61	-0.00325936		3738.6	-0.00739412	0.00000204	4268.6	-0.02318564	0	
558.79	0.09514552	0.10518707	1088.79	0.00016759		1618.78	0.0036541		2148.79	-0.02383504	0	2678.78	-0.00749817		3208.81	-0.00319888		3738.8	-0.00777972	0.00000203	4268.8	-0.02325756	0	
558.99	0.09527565	0.10518215	1088.99	0.0000316		1618.98	0.00331826		2148.99	-0.02388213	0	2678.98	-0.00709315		3209.01	-0.00219351		3739	-0.00790453	0.00000201	4269	-0.02355885	0	
559.19	0.09506685	0.10517723	1089.19	0.00015276		1619.18	0.0034069		2149.19	-0.02359865	0	2679.18	-0.00715096		3209.21	-0.00177402		3739.2	-0.00864306	0.00000199	4269.2	-0.02409345	0	
559.39	0.09509951	0.10517231	1089.39	-0.00073467		1619.38	0.00371856		2149.39	-0.02312918	0	2679.38	-0.00709133		3209.41	-0.00104373		3739.4	-0.00862379	0.00000197	4269.4	-0.02446847	0	
559.59	0.09526355	0.10516739	1089.59	-0.00124506		1619.58	0.00481635		2149.59	-0.02303414	0	2679.58	-0.00762994		3209.61	-0.00044116		3739.6	-0.00906622	0.00000195	4269.6	-0.02494606	0	
559.79	0.09565412	0.10516246	1089.79	-0.00160087		1619.78	0.00507438		2149.79	-0.02342636	0	2679.78	-0.00819691		3209.81	0.00069927		3739.8	-0.0095099	0.00000193	4269.8	-0.02590972	0	
