# Supplementary material for: Functional development of a V3/glycan-specific broadly neutralizing antibody isolated from a case of HIV superinfection
Source: eLife. 2021 Jul 15;10:e68110. doi: 10.7554/eLife.68110 (PMC8376252; doi:10.7554/eLife.68110)
Supplement: Figure 2—source data 2. [file elife-68110-fig2-data2.zip › QA013.2 Dbl Ref BLI_2020.10.08/BG505 N332 SOSIP trimer & QA013.70.H12 gp120/Fit Data/E9Results.txt]

Conc1	3.125E-08	3.125E-08	3.125E-08	3.125E-08	1.25E-07	1.25E-07	1.25E-07	1.25E-07	
Start1	199.99	729.99	1259.98	1789.99	2319.98	2850.01	3380	3910	
Stop1	559.79	1089.79	1619.78	2149.79	2679.78	3209.81	3739.8	4269.8	
Kobs	0.000233928758237836	0.000569155877881431	0.000556784360859241	6.53740847446028E-05	0.019563531321375		0.0474513134272983	5.47454588463299E-05	
Error Kobs	1.53214178398139E-05	2.07534344047568E-05	2.20441336550414E-05	0	0.000320297772718208		0.00276644438459596	0	
Koff	0	0	0	0	0		0	0	
Error Koff	0	0	0	0	0		0	0	
Time1	Data1	Fit1	Time2	Data2	Fit2	Time3	Data3	Fit3	Time4	Data4	Fit4	Time5	Data5	Fit5	Time6	Data6	Fit6	Time7	Data7	Fit7	Time8	Data8	Fit8	
199.99	0.00992409	0	729.99	0.00067558	0	1259.98	0.00867237	0	1789.99	-0.00266115	0	2319.98	0.00381969	0	2850.01	-0.0021472		3380	0.00479352	0	3910	-0.00143335	0	
200.19	0.00899782	0.00024104	730.19	0.00011469	0.00001418	1260.18	0.0080027	0.00002818	1790.19	-0.00305943	0	2320.18	0.0024946	0.00003357	2850.21	-0.0031141		3380.2	0.00519896	0.00008134	3910.2	-0.00098231	0	
200.39	0.00838759	0.00048196	730.39	0.00056242	0.00002835	1260.38	0.00734114	0.00005635	1790.39	-0.00371675	0	2320.38	0.00184938	0.00006698	2850.41	-0.0041962		3380.4	0.00540678	0.0001604	3910.4	-0.00062399	0	
200.59	0.00718671	0.00072274	730.59	0.00118973	0.00004252	1260.58	0.00739952	0.00008451	1790.59	-0.00422495	0	2320.58	0.00131365	0.00010024	2850.61	-0.00529758		3380.6	0.00501085	0.00023725	3910.6	0.00007906	0	
200.79	0.00620156	0.00096339	730.79	0.00192371	0.00005669	1260.78	0.00680292	0.00011267	1790.79	-0.0042486	0	2320.78	0.00074312	0.00013334	2850.81	-0.006174		3380.8	0.00513403	0.00031195	3910.8	0.00004897	0	
200.99	0.00650605	0.00120392	730.99	0.00247891	0.00007086	1260.98	0.00640192	0.00014083	1790.99	-0.00440943	0	2320.98	0.00016325	0.00016628	2851.01	-0.0065407		3381	0.00503179	0.00038456	3911	0.00053148	0	
201.19	0.00578608	0.00144431	731.19	0.00247085	0.00008502	1261.18	0.00544375	0.00016897	1791.19	-0.00492238	0	2321.18	0.00005727	0.00019906	2851.21	-0.00723752		3381.2	0.00509802	0.00045514	3911.2	0.00041964	0	
201.39	0.00506838	0.00168457	731.39	0.00225008	0.00009918	1261.38	0.00585089	0.00019712	1791.39	-0.00535697	0	2321.38	-0.00025059	0.00023169	2851.41	-0.00734887		3381.4	0.00535107	0.00052374	3911.4	0.00013165	0	
201.59	0.00496409	0.0019247	731.59	0.00166425	0.00011334	1261.58	0.0057393	0.00022525	1791.59	-0.00536624	0	2321.58	-0.00024691	0.00026417	2851.61	-0.00688983		3381.6	0.00496976	0.00059043	3911.6	0.00023555	0	
201.79	0.00473787	0.0021647	731.79	0.00111452	0.0001275	1261.78	0.00578658	0.00025339	1791.79	-0.00551232	0	2321.78	-0.00008607	0.00029649	2851.81	-0.00716102		3381.8	0.00523083	0.00065524	3911.8	0.00042889	0	
201.99	0.00521551	0.00240457	731.99	0.001289	0.00014165	1261.98	0.0055877	0.00028151	1791.99	-0.00525213	0	2321.98	0.00024036	0.00032866	2852.01	-0.00701125		3382	0.00534428	0.00071825	3912	0.00119959	0	
202.19	0.00576622	0.00264431	732.19	0.00041434	0.00015581	1262.18	0.00587927	0.00030963	1792.19	-0.005449	0	2322.18	0.00040657	0.00036068	2852.21	-0.00718429		3382.2	0.00555077	0.00077949	3912.2	0.00144819	0	
202.39	0.00629153	0.00288392	732.39	-0.00015853	0.00016996	1262.38	0.00551222	0.00033775	1792.39	-0.00591982	0	2322.38	0.00128443	0.00039255	2852.41	-0.00744633		3382.4	0.0057084	0.00083902	3912.4	0.00195418	0	
202.59	0.00636771	0.0031234	732.59	0.000217	0.0001841	1262.58	0.00539825	0.00036586	1792.59	-0.00617814	0	2322.58	0.00162258	0.00042426	2852.61	-0.00773896		3382.6	0.00655069	0.00089688	3912.6	0.00180021	0	
202.79	0.00650446	0.00336275	732.79	0.00067615	0.00019825	1262.78	0.00539947	0.00039396	1792.79	-0.00680623	0	2322.78	0.00167845	0.00045583	2852.81	-0.00835888		3382.8	0.00598019	0.00095313	3912.8	0.00089973	0	
202.99	0.00715755	0.00360198	732.99	0.00082176	0.00021239	1262.98	0.00545032	0.00042206	1792.99	-0.00750733	0	2322.98	0.00201761	0.00048725	2853.01	-0.00779866		3383	0.00751551	0.0010078	3913	0.00086707	0	
203.19	0.00729665	0.00384107	733.19	0.00072166	0.00022653	1263.18	0.00547764	0.00045016	1793.19	-0.00708186	0	2323.18	0.00279144	0.00051852	2853.21	-0.00800764		3383.2	0.00783504	0.00106094	3913.2	0.00041479	0	
203.39	0.00854883	0.00408003	733.39	0.00082406	0.00024067	1263.38	0.00585779	0.00047824	1793.39	-0.00742364	0	2323.38	0.00269018	0.00054964	2853.41	-0.00882371		3383.4	0.00733343	0.00111259	3913.4	-0.0007961	0	
203.59	0.00824911	0.00431886	733.59	0.0004275	0.0002548	1263.58	0.0055059	0.00050632	1793.59	-0.00663357	0	2323.58	0.00226139	0.00058061	2853.61	-0.00881203		3383.6	0.00686789	0.0011628	3913.6	-0.00059603	0	
203.79	0.00808868	0.00455756	733.79	0.00134876	0.00026894	1263.78	0.00649514	0.0005344	1793.79	-0.00728939	0	2323.78	0.00130436	0.00061144	2853.81	-0.00857025		3383.8	0.00764539	0.00121161	3913.8	-0.00015657	0	
203.99	0.00835679	0.00479614	733.99	0.00041878	0.00028307	1263.98	0.00683776	0.00056247	1793.99	-0.0073725	0	2323.98	0.00109395	0.00064212	2854.01	-0.00891911		3384	0.00812138	0.00125904	3914	0.00056183	0	
204.19	0.00997568	0.00503458	734.19	0.00060202	0.00029719	1264.18	0.00708289	0.00059054	1794.19	-0.00737369	0	2324.18	0.00143577	0.00067266	2854.21	-0.00965854		3384.2	0.00887209	0.00130516	3914.2	0.00068146	0	
204.39	0.01080221	0.00527289	734.39	0.00088182	0.00031132	1264.38	0.00768143	0.0006186	1794.39	-0.00784287	0	2324.38	0.00207384	0.00070305	2854.41	-0.00983429		3384.4	0.00769692	0.00134998	3914.4	0.00097447	0	
204.59	0.01086531	0.00551108	734.59	0.00150365	0.00032544	1264.58	0.00803944	0.00064665	1794.59	-0.00745255	0	2324.58	0.00238943	0.0007333	2854.61	-0.00939498		3384.6	0.00656102	0.00139354	3914.6	0.00092796	0	
204.79	0.01184868	0.00574913	734.79	0.00177954	0.00033956	1264.78	0.00829721	0.0006747	1794.79	-0.00726889	0	2324.78	0.0018605	0.0007634	2854.81	-0.00933663		3384.8	0.00568592	0.00143589	3914.8	0.00053028	0	
204.99	0.01277106	0.00598706	734.99	0.00133447	0.00035368	1264.98	0.0090281	0.00070274	1794.99	-0.00703342	0	2324.98	0.00117023	0.00079337	2855.01	-0.00916836		3385	0.00429275	0.00147706	3915	-0.00020733	0	
205.19	0.01285648	0.00622486	735.19	0.00123645	0.0003678	1265.18	0.00928482	0.00073078	1795.19	-0.00717076	0	2325.18	0.00109868	0.00082319	2855.21	-0.00943427		3385.2	0.00342349	0.00151707	3915.2	-0.00115804	0	
205.39	0.01289135	0.00646253	735.39	0.00090869	0.00038191	1265.38	0.01043026	0.00075881	1795.39	-0.00699484	0	2325.38	0.00036783	0.00085287	2855.41	-0.00885413		3385.4	0.00267229	0.00155596	3915.4	-0.00193835	0	
205.59	0.01312619	0.00670007	735.59	-0.00066236	0.00039602	1265.58	0.01000335	0.00078684	1795.59	-0.00774445	0	2325.58	0.00071308	0.00088241	2855.61	-0.00844609		3385.6	0.00227236	0.00159376	3915.6	-0.00120165	0	
205.79	0.0124517	0.00693748	735.79	-0.00072659	0.00041013	1265.78	0.01048329	0.00081486	1795.79	-0.00753408	0	2325.78	0.00068294	0.00091181	2855.81	-0.00920771		3385.8	0.0023218	0.00163051	3915.8	-0.0017019	0	
205.99	0.0126106	0.00717476	735.99	-0.00048659	0.00042424	1265.98	0.01075275	0.00084288	1795.99	-0.00652067	0	2325.98	0.00133623	0.00094107	2856.01	-0.00948117		3386	0.00155293	0.00166623	3916	-0.00150661	0	
206.19	0.01217994	0.00741191	736.19	-0.0010272	0.00043834	1266.18	0.01053793	0.00087089	1796.19	-0.00617565	0	2326.18	0.00081076	0.0009702	2856.21	-0.00982914		3386.2	0.00141411	0.00170095	3916.2	-0.00257748	0	
206.39	0.01266712	0.00764894	736.39	-0.00126098	0.00045244	1266.38	0.00996451	0.00089889	1796.39	-0.00541455	0	2326.38	0.00136012	0.00099918	2856.41	-0.00913054		3386.4	0.0012464	0.00173469	3916.4	-0.0034697	0	
206.59	0.01233809	0.00788583	736.59	-0.00129773	0.00046654	1266.58	0.00964975	0.00092689	1796.59	-0.00531015	0	2326.58	0.00197434	0.00102803	2856.61	-0.00810073		3386.6	0.00133992	0.0017675	3916.6	-0.00368938	0	
206.79	0.01316406	0.0081226	736.79	-0.00059495	0.00048064	1266.78	0.00831417	0.00095489	1796.79	-0.0052967	0	2326.78	0.00194771	0.00105674	2856.81	-0.00794015		3386.8	0.00137223	0.00179938	3916.8	-0.0034732	0	
206.99	0.01262851	0.00835924	736.99	-0.00125118	0.00049473	1266.98	0.00799298	0.00098287	1796.99	-0.00544132	0	2326.98	0.0018437	0.00108532	2857.01	-0.00715225		3387	0.00199567	0.00183038	3917	-0.00267077	0	
207.19	0.01177824	0.00859575	737.19	-0.00119152	0.00050882	1267.18	0.0076762	0.00101086	1797.19	-0.0044577	0	2327.18	0.00154074	0.00111376	2857.21	-0.00784808		3387.2	0.0017374	0.0018605	3917.2	-0.0029141	0	
207.39	0.01135415	0.00883214	737.39	-0.00080404	0.00052291	1267.38	0.007338	0.00103883	1797.39	-0.00415983	0	2327.38	0.00059088	0.00114207	2857.41	-0.00767803		3387.4	0.00261997	0.00188979	3917.4	-0.00356029	0	
207.59	0.0103786	0.00906839	737.59	-0.0001681	0.000537	1267.58	0.00727048	0.0010668	1797.59	-0.00428415	0	2327.58	0.00025622	0.00117024	2857.61	-0.00715414		3387.6	0.00399109	0.00191825	3917.6	-0.00224624	0	
207.79	0.01019817	0.00930452	737.79	0.00129148	0.00055108	1267.78	0.0076482	0.00109477	1797.79	-0.00512154	0	2327.78	0.0001856	0.00119828	2857.81	-0.00680589		3387.8	0.00534182	0.00194592	3917.8	-0.00208368	0	
207.99	0.01048461	0.00954052	737.99	0.00218212	0.00056517	1267.98	0.00783604	0.00112273	1797.99	-0.00562318	0	2327.98	0.00099332	0.00122619	2858.01	-0.00698943		3388	0.00564695	0.00197281	3918	-0.00080291	0	
208.19	0.01149243	0.00977639	738.19	0.00281425	0.00057924	1268.18	0.00790423	0.00115069	1798.19	-0.00564701	0	2328.18	0.00198976	0.00125397	2858.21	-0.00714183		3388.2	0.00547785	0.00199895	3918.2	0.00033373	0	
208.39	0.01144578	0.01001213	738.39	0.00330198	0.00059332	1268.38	0.00770988	0.00117864	1798.39	-0.00621633	0	2328.38	0.00137986	0.00128161	2858.41	-0.00644534		3388.4	0.00441485	0.00202436	3918.4	0.00115316	0	
208.59	0.01269902	0.01024774	738.59	0.00420333	0.0006074	1268.58	0.00819454	0.00120658	1798.59	-0.00653042	0	2328.58	0.00090802	0.00130913	2858.61	-0.00581574		3388.6	0.00442339	0.00204906	3918.6	0.00111007	0	
208.79	0.01390023	0.01048323	738.79	0.00466123	0.00062147	1268.78	0.00897953	0.00123452	1798.79	-0.00685472	0	2328.78	0.0005566	0.00133651	2858.81	-0.00597617		3388.8	0.00472705	0.00207307	3918.8	0.00134404	0	
208.99	0.01539588	0.01071859	738.99	0.00455063	0.00063554	1268.98	0.00928035	0.00126245	1798.99	-0.00620775	0	2328.98	0.00084055	0.00136377	2859.01	-0.00600639		3389	0.00562907	0.00209641	3919	0.00046912	0	
209.19	0.01693425	0.01095382	739.19	0.00457067	0.00064961	1269.18	0.0093023	0.00129038	1799.19	-0.00669539	0	2329.18	0.00101416	0.00139089	2859.21	-0.00586406		3389.2	0.00616304	0.00211909	3919.2	0.00063613	0	
209.39	0.01673908	0.01118893	739.39	0.00347568	0.00066367	1269.38	0.01010945	0.0013183	1799.39	-0.00683848	0	2329.38	0.00068358	0.00141789	2859.41	-0.00571584		3389.4	0.00594944	0.00214114	3919.4	0.0002354	0	
209.59	0.01723729	0.0114239	739.59	0.00199835	0.00067773	1269.58	0.01058312	0.00134622	1799.59	-0.00778105	0	2329.58	0.00130384	0.00144476	2859.61	-0.00603556		3389.6	0.00585022	0.00216257	3919.6	-0.00002936	0	
209.79	0.01766113	0.01165875	739.79	0.00240111	0.00069179	1269.78	0.01179084	0.00137413	1799.79	-0.00678942	0	2329.78	0.00174806	0.0014715	2859.81	-0.00650883		3389.8	0.00471439	0.0021834	3919.8	-0.00088275	0	
209.99	0.0189879	0.01189347	739.99	0.00155257	0.00070585	1269.98	0.01203726	0.00140203	1799.99	-0.00584403	0	2329.98	0.00291323	0.00149812	2860.01	-0.00573363		3390	0.00405528	0.00220365	3920	-0.00060217	0	
210.19	0.01942673	0.01212807	740.19	0.00094926	0.00071991	1270.18	0.01160077	0.00142993	1800.19	-0.00583503	0	2330.18	0.00282994	0.00152461	2860.21	-0.00488465		3390.2	0.00404533	0.00222333	3920.2	-0.00064916	0	
210.39	0.01955582	0.01236253	740.39	0.00013385	0.00073396	1270.38	0.01135409	0.00145783	1800.39	-0.00594492	0	2330.38	0.00359649	0.00155098	2860.41	-0.00464906		3390.4	0.00375741	0.00224246	3920.4	-0.00010178	0	
210.59	0.01940099	0.01259687	740.59	-0.00051648	0.00074801	1270.58	0.01059569	0.00148572	1800.59	-0.00626027	0	2330.58	0.00409337	0.00157722	2860.61	-0.00451696		3390.6	0.00394003	0.00226106	3920.6	0.00043155	0	
210.79	0.0197536	0.01283109	740.79	-0.00027832	0.00076206	1270.78	0.00936433	0.0015136	1800.79	-0.00564281	0	2330.78	0.00450759	0.00160334	2860.81	-0.00526677		3390.8	0.00379886	0.00227914	3920.8	-0.0002472	0	
210.99	0.01805029	0.01306517	740.99	-0.00138813	0.00077611	1270.98	0.00910634	0.00154148	1800.99	-0.00641599	0	2330.98	0.00419374	0.00162933	2861.01	-0.0061413		3391	0.00381593	0.00229671	3921	-0.00072058	0	
211.19	0.01789183	0.01329913	741.19	-0.00184975	0.00079015	1271.18	0.00895387	0.00156935	1801.19	-0.00653062	0	2331.18	0.00466679	0.0016552	2861.21	-0.00713725		3391.2	0.00373855	0.00231379	3921.2	-0.00131819	0	
211.39	0.01722735	0.01353296	741.39	-0.00141317	0.00080419	1271.38	0.00928201	0.00159722	1801.39	-0.00646473	0	2331.38	0.00408584	0.00168095	2861.41	-0.00688648		3391.4	0.00357989	0.00233039	3921.4	-0.00053722	0	
211.59	0.01714988	0.01376667	741.59	-0.00090226	0.00081823	1271.58	0.00949367	0.00162508	1801.59	-0.00658801	0	2331.58	0.00418619	0.00170658	2861.61	-0.00733092		3391.6	0.00408156	0.00234652	3921.6	0.00050979	0	
211.79	0.017021	0.01400025	741.79	-0.00009078	0.00083227	1271.78	0.00955679	0.00165293	1801.79	-0.00707433	0	2331.78	0.00441255	0.00173208	2861.81	-0.00717142		3391.8	0.00298172	0.00236221	3921.8	0.00012201	0	
211.99	0.01742333	0.0142337	741.99	0.00061069	0.0008463	1271.98	0.00880302	0.00168079	1801.99	-0.0072104	0	2331.98	0.0042402	0.00175747	2862.01	-0.00777019		3392	0.00298434	0.00237746	3922	0.00097415	0	
212.19	0.01855375	0.01446703	742.19	0.00111106	0.00086033	1272.18	0.00853471	0.00170863	1802.19	-0.00671068	0	2332.18	0.00434825	0.00178273	2862.21	-0.00770043		3392.2	0.00277083	0.00239227	3922.2	0.00096485	0	
212.39	0.01926997	0.01470022	742.39	0.00190971	0.00087436	1272.38	0.00779024	0.00173647	1802.39	-0.00598563	0	2332.38	0.00421992	0.00180788	2862.41	-0.00799374		3392.4	0.00276863	0.00240668	3922.4	0.0006376	0	
212.59	0.02060378	0.0149333	742.59	0.00206949	0.00088839	1272.58	0.00830803	0.0017643	1802.59	-0.00536543	0	2332.58	0.00409123	0.00183291	2862.61	-0.00727553		3392.6	0.00444964	0.00242068	3922.6	0.0005418	0	
212.79	0.02068753	0.01516624	742.79	0.00265402	0.00090241	1272.78	0.00779309	0.00179213	1802.79	-0.0051703	0	2332.78	0.00475334	0.00185781	2862.81	-0.00734378		3392.8	0.00552291	0.00243429	3922.8	0.00019399	0	
212.99	0.02193718	0.01539906	742.99	0.00309165	0.00091643	1272.98	0.00819578	0.00181996	1802.99	-0.00409568	0	2332.98	0.00413214	0.00188261	2863.01	-0.00716115		3393	0.00591299	0.00244752	3923	-0.0003446	0	
213.19	0.02276882	0.01563175	743.19	0.00297689	0.00093045	1273.18	0.00789051	0.00184777	1803.19	-0.00350035	0	2333.18	0.00346932	0.00190728	2863.21	-0.00720458		3393.2	0.00517458	0.00246038	3923.2	-0.0005781	0	
213.39	0.02302869	0.01586432	743.39	0.00280395	0.00094447	1273.38	0.0083585	0.00187558	1803.39	-0.00384444	0	2333.38	0.00319748	0.00193184	2863.41	-0.00703018		3393.4	0.00454639	0.00247288	3923.4	-0.00096856	0	
213.59	0.02367303	0.01609676	743.59	0.00271751	0.00095849	1273.58	0.00765872	0.00190339	1803.59	-0.0049151	0	2333.58	0.00376883	0.00195628	2863.61	-0.00634627		3393.6	0.00440632	0.00248503	3923.6	-0.00156524	0	
213.79	0.02458882	0.01632908	743.79	0.00314622	0.0009725	1273.78	0.00771855	0.00193119	1803.79	-0.00455694	0	2333.78	0.0036649	0.0019806	2863.81	-0.00631455		3393.8	0.00390971	0.00249684	3923.8	-0.00093894	0	
213.99	0.02565661	0.01656127	743.99	0.00295525	0.00098651	1273.98	0.00682723	0.00195899	1803.99	-0.00389643	0	2333.98	0.0037991	0.00200481	2864.01	-0.00509784		3394	0.00404794	0.00250832	3924	-0.00034344	0	
214.19	0.02608612	0.01679333	744.19	0.00344999	0.00100052	1274.18	0.00670498	0.00198678	1804.19	-0.00379939	0	2334.18	0.00308003	0.00202891	2864.21	-0.00483274		3394.2	0.00432363	0.00251948	3924.2	-0.00028394	0	
214.39	0.02607741	0.01702527	744.39	0.00401983	0.00101452	1274.38	0.00554245	0.00201456	1804.39	-0.00443196	0	2334.38	0.00279526	0.00205289	2864.41	-0.00464102		3394.4	0.00448454	0.00253032	3924.4	0.00004011	0	
214.59	0.02614265	0.01725708	744.59	0.00387834	0.00102852	1274.58	0.00468415	0.00204234	1804.59	-0.00514823	0	2334.58	0.00349343	0.00207676	2864.61	-0.00471046		3394.6	0.00461873	0.00254087	3924.6	-0.00002741	0	
214.79	0.02661135	0.01748876	744.79	0.00456999	0.00104252	1274.78	0.00437186	0.00207012	1804.79	-0.00587349	0	2334.78	0.00402869	0.00210052	2864.81	-0.0049605		3394.8	0.00416207	0.00255111	3924.8	-0.00071633	0	
214.99	0.02707756	0.01772032	744.99	0.00370305	0.00105652	1274.98	0.00425973	0.00209788	1804.99	-0.00714326	0	2334.98	0.00408962	0.00212416	2865.01	-0.00543496		3395	0.00389302	0.00256108	3925	-0.00065643	0	
215.19	0.027438	0.01795176	745.19	0.0030975	0.00107052	1275.18	0.00489711	0.00212565	1805.19	-0.00723797	0	2335.18	0.00489248	0.00214769	2865.21	-0.00492042		3395.2	0.00321722	0.00257076	3925.2	-0.00009596	0	
215.39	0.02673982	0.01818307	745.39	0.00375426	0.00108451	1275.38	0.00578721	0.0021534	1805.39	-0.00768472	0	2335.38	0.0052625	0.00217112	2865.41	-0.00478599		3395.4	0.00284959	0.00258017	3925.4	0.00096865	0	
215.59	0.02722163	0.01841425	745.59	0.00338017	0.0010985	1275.58	0.0060491	0.00218116	1805.59	-0.00851557	0	2335.58	0.00569362	0.00219443	2865.61	-0.0050261		3395.6	0.00368061	0.00258932	3925.6	-0.00012594	0	
215.79	0.02651873	0.01864531	745.79	0.00355832	0.00111249	1275.78	0.00637321	0.0022089	1805.79	-0.0094238	0	2335.78	0.00601518	0.00221763	2865.81	-0.00529383		3395.8	0.0030669	0.00259821	3925.8	-0.00065797	0	
215.99	0.02676426	0.01887624	745.99	0.00376789	0.00112648	1275.98	0.00622114	0.00223664	1805.99	-0.00929815	0	2335.98	0.00612223	0.00224072	2866.01	-0.00634701		3396	0.00302324	0.00260685	3926	-0.00138233	0	
216.19	0.02716026	0.01910705	746.19	0.00397402	0.00114046	1276.18	0.00671618	0.00226438	1806.19	-0.00864101	0	2336.18	0.00746858	0.0022637	2866.21	-0.00651332		3396.2	0.00297143	0.00261525	3926.2	-0.00139517	0	
216.39	0.02669457	0.01933773	746.39	0.00309599	0.00115444	1276.38	0.00669499	0.00229211	1806.39	-0.00816537	0	2336.38	0.00765651	0.00228657	2866.41	-0.00651165		3396.4	0.00352383	0.00262342	3926.4	-0.0009177	0	
216.59	0.02651112	0.01956829	746.59	0.0035982	0.00116842	1276.58	0.00811308	0.00231983	1806.59	-0.0079447	0	2336.58	0.00718712	0.00230934	2866.61	-0.00597085		3396.6	0.00399774	0.00263136	3926.6	-0.00102456	0	
216.79	0.02563886	0.01979872	746.79	0.00369464	0.0011824	1276.78	0.00854508	0.00234755	1806.79	-0.00868026	0	2336.78	0.00657419	0.00233199	2866.81	-0.00585262		3396.8	0.00334131	0.00263907	3926.8	-0.0015683	0	
216.99	0.02603328	0.02002903	746.99	0.00376018	0.00119637	1276.98	0.0086874	0.00237527	1806.99	-0.00842017	0	2336.98	0.0058188	0.00235454	2867.01	-0.00579869		3397	0.00361175	0.00264657	3927	-0.00069648	0	
217.19	0.02574004	0.02025921	747.19	0.00327783	0.00121034	1277.18	0.00808688	0.00240297	1807.19	-0.00887837	0	2337.18	0.00572905	0.00237699	2867.21	-0.00577579		3397.2	0.00349152	0.00265386	3927.2	-0.00097416	0	
217.39	0.0250753	0.02048927	747.39	0.00406988	0.00122431	1277.38	0.00888629	0.00243068	1807.39	-0.00941634	0	2337.38	0.00576181	0.00239932	2867.41	-0.00562271		3397.4	0.00326455	0.00266095	3927.4	-0.00175834	0	
217.59	0.02459542	0.0207192	747.59	0.00379104	0.00123828	1277.58	0.00859686	0.00245837	1807.59	-0.00950707	0	2337.58	0.005379	0.00242156	2867.61	-0.0050043		3397.6	0.00245941	0.00266784	3927.6	-0.00264186	0	
217.79	0.02539068	0.02094901	747.79	0.00421122	0.00125224	1277.78	0.00830212	0.00248607	1807.79	-0.00888695	0	2337.78	0.00465859	0.00244368	2867.81	-0.00548524		3397.8	0.00141625	0.00267453	3927.8	-0.00230245	0	
217.99	0.02687671	0.02117869	747.99	0.00374359	0.0012662	1277.98	0.00795077	0.00251375	1807.99	-0.00839858	0	2337.98	0.00444805	0.0024657	2868.01	-0.00470912		3398	0.00152144	0.00268104	3928	-0.00221814	0	
218.19	0.02852186	0.02140825	748.19	0.00398631	0.00128016	1278.18	0.00793002	0.00254143	1808.19	-0.00847796	0	2338.18	0.00445284	0.00248762	2868.21	-0.00444488		3398.2	0.00161766	0.00268737	3928.2	-0.00276145	0	
218.39	0.02888252	0.02163768	748.39	0.0038369	0.00129412	1278.38	0.00733451	0.00256911	1808.39	-0.00899434	0	2338.38	0.00407305	0.00250944	2868.41	-0.00442199		3398.4	0.00241621	0.00269352	3928.4	-0.00303427	0	
218.59	0.03004072	0.02186699	748.59	0.0029661	0.00130808	1278.58	0.00750932	0.00259678	1808.59	-0.00881261	0	2338.58	0.00436062	0.00253115	2868.61	-0.00490082		3398.6	0.002541	0.00269949	3928.6	-0.00332825	0	
218.79	0.03072376	0.02209618	748.79	0.00286134	0.00132203	1278.78	0.00715927	0.00262444	1808.79	-0.00868755	0	2338.78	0.00409596	0.00255276	2868.81	-0.00493585		3398.8	0.00268819	0.0027053	3928.8	-0.00418899	0	
218.99	0.03084922	0.02232524	748.99	0.00233861	0.00133598	1278.98	0.00751252	0.0026521	1808.99	-0.00895805	0	2338.98	0.0041499	0.00257426	2869.01	-0.00441427		3399	0.00297608	0.00271095	3929	-0.00412988	0	
219.19	0.03047194	0.02255418	749.19	0.00228149	0.00134993	1279.18	0.0076022	0.00267975	1809.19	-0.00952153	0	2339.18	0.00435279	0.00259567	2869.21	-0.00467144		3399.2	0.00264529	0.00271644	3929.2	-0.0038301	0	
219.39	0.03023885	0.02278299	749.39	0.00259056	0.00136387	1279.38	0.00816711	0.0027074	1809.39	-0.01055642	0	2339.38	0.00470312	0.00261697	2869.41	-0.00530347		3399.4	0.00324333	0.00272177	3929.4	-0.00395328	0	
219.59	0.0307289	0.02301168	749.59	0.002598	0.00137781	1279.58	0.00782063	0.00273505	1809.59	-0.01069101	0	2339.58	0.00453312	0.00263818	2869.61	-0.00572087		3399.6	0.00321723	0.00272696	3929.6	-0.00453101	0	
219.79	0.03158099	0.02324024	749.79	0.00308135	0.00139175	1279.78	0.00834662	0.00276268	1809.79	-0.01075491	0	2339.78	0.00480922	0.00265928	2869.81	-0.00547803		3399.8	0.00329529	0.002732	3929.8	-0.00429066	0	
219.99	0.03272832	0.02346868	749.99	0.00336926	0.00140569	1279.98	0.00833876	0.00279031	1809.99	-0.01080392	0	2339.98	0.00497044	0.00268028	2870.01	-0.00562183		3400	0.00354914	0.0027369	3930	-0.00456339	0	
220.19	0.03267099	0.023697	750.19	0.00261318	0.00141963	1280.18	0.00885022	0.00281794	1810.19	-0.01073961	0	2340.18	0.00511036	0.00270119	2870.21	-0.00612313		3400.2	0.00406182	0.00274166	3930.2	-0.00433814	0	
220.39	0.03296256	0.02392519	750.39	0.00296156	0.00143356	1280.38	0.00959299	0.00284556	1810.39	-0.01041836	0	2340.38	0.00366889	0.00272199	2870.41	-0.00665149		3400.4	0.00385872	0.00274629	3930.4	-0.00403435	0	
220.59	0.0323349	0.02415326	750.59	0.00423422	0.00144749	1280.58	0.01014952	0.00287318	1810.59	-0.01003576	0	2340.58	0.00306272	0.0027427	2870.61	-0.00721894		3400.6	0.00321783	0.00275079	3930.6	-0.00412088	0	
220.79	0.03184669	0.02438121	750.79	0.00427557	0.00146142	1280.78	0.01027009	0.00290079	1810.79	-0.01034868	0	2340.78	0.00242229	0.00276331	2870.81	-0.00764847		3400.8	0.00398882	0.00275517	3930.8	-0.00361587	0	
220.99	0.03228579	0.02460903	750.99	0.00425966	0.00147535	1280.98	0.0115796	0.00292839	1810.99	-0.01021066	0	2340.98	0.00237105	0.00278382	2871.01	-0.00863105		3401	0.00432867	0.00275942	3931	-0.00280239	0	
221.19	0.03283108	0.02483673	751.19	0.00456401	0.00148927	1281.18	0.01227104	0.00295599	1811.19	-0.00904201	0	2341.18	0.00239983	0.00280423	2871.21	-0.00888901		3401.2	0.00406616	0.00276355	3931.2	-0.00377902	0	
221.39	0.03314546	0.0250643	751.39	0.00491267	0.00150319	1281.38	0.01342593	0.00298358	1811.39	-0.00809687	0	2341.38	0.00220685	0.00282455	2871.41	-0.0088588		3401.4	0.00347885	0.00276757	3931.4	-0.00388152	0	
221.59	0.03402687	0.02529175	751.59	0.00394613	0.00151711	1281.58	0.01340366	0.00301117	1811.59	-0.00817056	0	2341.58	0.00209939	0.00284477	2871.61	-0.00859661		3401.6	0.00312953	0.00277147	3931.6	-0.0034889	0	
221.79	0.03526563	0.02551908	751.79	0.0037984	0.00153103	1281.78	0.01377211	0.00303876	1811.79	-0.00768339	0	2341.78	0.00242939	0.0028649	2871.81	-0.00881252		3401.8	0.00324242	0.00277527	3931.8	-0.00279899	0	
221.99	0.03605353	0.02574629	751.99	0.00264409	0.00154494	1281.98	0.01446882	0.00306633	1811.99	-0.00673107	0	2341.98	0.00258445	0.00288493	2872.01	-0.00917999		3402	0.00358323	0.00277896	3932	-0.00301285	0	
222.19	0.03625967	0.02597337	752.19	0.00274804	0.00155886	1282.18	0.01472585	0.0030939	1812.19	-0.00579982	0	2342.18	0.002714	0.00290487	2872.21	-0.00910692		3402.2	0.00339389	0.00278254	3932.2	-0.0030011	0	
222.39	0.03557327	0.02620033	752.39	0.00184232	0.00157277	1282.38	0.01413708	0.00312147	1812.39	-0.00461131	0	2342.38	0.00285501	0.00292471	2872.41	-0.00925997		3402.4	0.00368551	0.00278603	3932.4	-0.00284408	0	
222.59	0.03597585	0.02642716	752.59	0.00166569	0.00158667	1282.58	0.01324914	0.00314903	1812.59	-0.00386461	0	2342.58	0.00368698	0.00294446	2872.61	-0.00857352		3402.6	0.00287063	0.00278942	3932.6	-0.00218611	0	
222.79	0.03613506	0.02665387	752.79	0.00158437	0.00160058	1282.78	0.01244327	0.00317659	1812.79	-0.00372687	0	2342.78	0.00423336	0.00296412	2872.81	-0.00834096		3402.8	0.00298542	0.00279271	3932.8	-0.00167219	0	
222.99	0.03629014	0.02688046	752.99	0.00201611	0.00161448	1282.98	0.01160955	0.00320414	1812.99	-0.00349942	0	2342.98	0.00489989	0.00298368	2873.01	-0.00731599		3403	0.00275579	0.00279591	3933	-0.00096185	0	
223.19	0.03619217	0.02710693	753.19	0.00206019	0.00162838	1283.18	0.01047764	0.00323168	1813.19	-0.00377688	0	2343.18	0.00557134	0.00300315	2873.21	-0.00702705		3403.2	0.00198142	0.00279903	3933.2	-0.00126062	0	
223.39	0.0364717	0.02733327	753.39	0.00207297	0.00164228	1283.38	0.00950594	0.00325922	1813.39	-0.00365564	0	2343.38	0.0066571	0.00302253	2873.41	-0.00623243		3403.4	0.00261984	0.00280205	3933.4	-0.00102765	0	
223.59	0.03730046	0.02755949	753.59	0.00221795	0.00165617	1283.58	0.00833876	0.00328676	1813.59	-0.00423532	0	2343.58	0.00740189	0.00304181	2873.61	-0.00529829		3403.6	0.00217251	0.00280499	3933.6	-0.00083341	0	
223.79	0.0380463	0.02778559	753.79	0.00263643	0.00167007	1283.78	0.008101	0.00331428	1813.79	-0.00538101	0	2343.78	0.00705843	0.00306101	2873.81	-0.00511139		3403.8	0.00264226	0.00280785	3933.8	-0.0012561	0	
223.99	0.03810105	0.02801157	753.99	0.00225845	0.00168396	1283.98	0.00774791	0.00334181	1813.99	-0.0060031	0	2343.98	0.0068449	0.00308011	2874.01	-0.00533851		3404	0.00283434	0.00281063	3934	-0.00066952	0	
224.19	0.03808768	0.02823742	754.19	0.00166074	0.00169784	1284.18	0.00844938	0.00336932	1814.19	-0.00704026	0	2344.18	0.00619952	0.00309913	2874.21	-0.00555543		3404.2	0.00246134	0.00281333	3934.2	-0.00124021	0	
224.39	0.0375992	0.02846315	754.39	0.00199993	0.00171173	1284.38	0.00798834	0.00339684	1814.39	-0.00687282	0	2344.38	0.00554409	0.00311805	2874.41	-0.0052857		3404.4	0.00266933	0.00281595	3934.4	-0.00009057	0	
224.59	0.03757853	0.02868876	754.59	0.0014862	0.00172561	1284.58	0.00721964	0.00342434	1814.59	-0.00796879	0	2344.58	0.00575274	0.00313689	2874.61	-0.00545976		3404.6	0.00286982	0.0028185	3934.6	-0.0005299	0	
224.79	0.03820802	0.02891425	754.79	0.0020848	0.0017395	1284.78	0.00804812	0.00345184	1814.79	-0.00953698	0	2344.78	0.00559158	0.00315563	2874.81	-0.00553743		3404.8	0.00387734	0.00282098	3934.8	-0.0002963	0	
224.99	0.03829283	0.02913961	754.99	0.00182657	0.00175337	1284.98	0.00972729	0.00347934	1814.99	-0.00952311	0	2344.98	0.00501753	0.00317429	2875.01	-0.00601579		3405	0.0040641	0.00282339	3935	0.00035749	0	
225.19	0.03863059	0.02936485	755.19	0.0017116	0.00176725	1285.18	0.00985143	0.00350683	1815.19	-0.0098062	0	2345.18	0.00516138	0.00319286	2875.21	-0.0070801		3405.2	0.00435748	0.00282573	3935.2	0.00013539	0	
225.39	0.03867894	0.02958997	755.39	0.00112109	0.00178112	1285.38	0.01108713	0.00353432	1815.39	-0.01099522	0	2345.38	0.00397523	0.00321134	2875.41	-0.00673901		3405.4	0.00526582	0.00282801	3935.4	0.0010787	0	
225.59	0.0391723	0.02981497	755.59	0.00085833	0.001795	1285.58	0.01205684	0.0035618	1815.59	-0.01138002	0	2345.58	0.00347799	0.00322973	2875.61	-0.00660387		3405.6	0.0056627	0.00283023	3935.6	0.00106767	0	
225.79	0.03861838	0.03003984	755.79	0.00109966	0.00180887	1285.78	0.01304524	0.00358927	1815.79	-0.0114946	0	2345.78	0.00294465	0.00324804	2875.81	-0.00724163		3405.8	0.00642522	0.00283238	3935.8	0.001387	0	
225.99	0.03843183	0.03026459	755.99	0.00054808	0.00182273	1285.98	0.01294145	0.00361674	1815.99	-0.01183844	0	2345.98	0.00344006	0.00326626	2876.01	-0.0079319		3406	0.0063915	0.00283447	3936	0.00101023	0	
226.19	0.03824831	0.03048923	756.19	0.00044977	0.0018366	1286.18	0.01279683	0.0036442	1816.19	-0.01152808	0	2346.18	0.00401611	0.0032844	2876.21	-0.00755845		3406.2	0.00645888	0.0028365	3936.2	0.00169323	0	
226.39	0.03796333	0.03071374	756.39	0.00040784	0.00185046	1286.38	0.01179898	0.00367166	1816.39	-0.01113723	0	2346.38	0.00513694	0.00330245	2876.41	-0.00758046		3406.4	0.00675198	0.00283848	3936.4	0.00175912	0	
226.59	0.03808309	0.03093812	756.59	-0.00019306	0.00186432	1286.58	0.01160079	0.00369911	1816.59	-0.01033074	0	2346.58	0.00491738	0.00332041	2876.61	-0.00801669		3406.6	0.00664158	0.0028404	3936.6	0.00162635	0	
226.79	0.03865636	0.03116239	756.79	-0.0001216	0.00187818	1286.78	0.01219893	0.00372656	1816.79	-0.00971794	0	2346.78	0.00525233	0.00333829	2876.81	-0.00869583		3406.8	0.00695741	0.00284227	3936.8	0.00122677	0	
226.99	0.03867617	0.03138653	756.99	0.00119116	0.00189203	1286.98	0.0116489	0.003754	1816.99	-0.00906737	0	2346.98	0.00599429	0.00335608	2877.01	-0.00841637		3407	0.00648157	0.00284408	3937	0.00059055	0	
227.19	0.03913388	0.03161056	757.19	0.00062077	0.00190588	1287.18	0.0118711	0.00378144	1817.19	-0.0094998	0	2347.18	0.00591842	0.00337379	2877.21	-0.00706543		3407.2	0.00528448	0.00284585	3937.2	-0.00052767	0	
227.39	0.03932829	0.03183446	757.39	0.00101418	0.00191973	1287.38	0.0118147	0.00380887	1817.39	-0.00915507	0	2347.38	0.00541832	0.00339142	2877.41	-0.00681443		3407.4	0.00540157	0.00284756	3937.4	-0.00084427	0	
227.59	0.03914896	0.03205824	757.59	0.00117371	0.00193358	1287.58	0.01172668	0.00383629	1817.59	-0.0089152	0	2347.58	0.00481761	0.00340896	2877.61	-0.00594557		3407.6	0.00538831	0.00284923	3937.6	-0.00120552	0	
227.79	0.03974201	0.03228189	757.79	0.0020267	0.00194743	1287.78	0.0119994	0.00386371	1817.79	-0.00886019	0	2347.78	0.0040185	0.00342642	2877.81	-0.00578621		3407.8	0.00546805	0.00285085	3937.8	-0.00194081	0	
227.99	0.04076776	0.03250543	757.99	0.00213834	0.00196127	1287.98	0.01255068	0.00389113	1817.99	-0.00860198	0	2347.98	0.00420847	0.0034438	2878.01	-0.00423812		3408	0.00562397	0.00285242	3938	-0.00214182	0	
228.19	0.04156358	0.03272885	758.19	0.00258801	0.00197511	1288.18	0.0125922	0.00391854	1818.19	-0.00850484	0	2348.18	0.00375503	0.0034611	2878.21	-0.0027861		3408.2	0.00577875	0.00285395	3938.2	-0.00189524	0	
228.39	0.04131764	0.03295214	758.39	0.00321948	0.00198895	1288.38	0.01195663	0.00394594	1818.39	-0.00829544	0	2348.38	0.00381227	0.00347831	2878.41	-0.00197189		3408.4	0.00571926	0.00285544	3938.4	-0.00168922	0	
228.59	0.04251647	0.03317532	758.59	0.00379804	0.00200279	1288.58	0.01158762	0.00397334	1818.59	-0.00911277	0	2348.58	0.00399045	0.00349544	2878.61	-0.00239071		3408.6	0.00617522	0.00285689	3938.6	-0.00248236	0	
228.79	0.043604	0.03339837	758.79	0.00458613	0.00201662	1288.78	0.01229023	0.00400073	1818.79	-0.0092928	0	2348.78	0.004016	0.00351249	2878.81	-0.00350936		3408.8	0.00651718	0.00285829	3938.8	-0.00183491	0	
228.99	0.04412686	0.0336213	758.99	0.00394688	0.00203045	1288.98	0.01307612	0.00402812	1818.99	-0.00854294	0	2348.98	0.003872	0.00352946	2879.01	-0.00370194		3409	0.00646237	0.00285966	3939	-0.00173034	0	
229.19	0.04545105	0.03384411	759.19	0.00372651	0.00204428	1289.18	0.01354669	0.0040555	1819.19	-0.00890362	0	2349.18	0.00419037	0.00354635	2879.21	-0.00476644		3409.2	0.00633395	0.00286099	3939.2	-0.00159773	0	
229.39	0.04682448	0.0340668	759.39	0.0034215	0.00205811	1289.38	0.01445515	0.00408288	1819.39	-0.00924811	0	2349.38	0.00338776	0.00356317	2879.41	-0.00369376		3409.4	0.00642314	0.00286228	3939.4	-0.00095162	0	
229.59	0.04744772	0.03428937	759.59	0.00354024	0.00207193	1289.58	0.01483807	0.00411025	1819.59	-0.00891232	0	2349.58	0.00341338	0.0035799	2879.61	-0.00397805		3409.6	0.00591428	0.00286353	3939.6	-0.00105683	0	
229.79	0.04787232	0.03451182	759.79	0.00337494	0.00208575	1289.78	0.01482153	0.00413762	1819.79	-0.00852252	0	2349.78	0.00394165	0.00359655	2879.81	-0.00527688		3409.8	0.0055377	0.00286475	3939.8	-0.00104438	0	
229.99	0.0485791	0.03473415	759.99	0.00233929	0.00209957	1289.98	0.01500754	0.00416498	1819.99	-0.00815574	0	2349.98	0.0042362	0.00361312	2880.01	-0.00547278		3410	0.00471008	0.00286594	3940	-0.00114696	0	
230.19	0.04923528	0.03495635	760.19	0.00186884	0.00211339	1290.18	0.01564338	0.00419233	1820.19	-0.00787779	0	2350.18	0.00404656	0.00362962	2880.21	-0.0054415		3410.2	0.00470118	0.00286709	3940.2	-0.00111608	0	
230.39	0.04882489	0.03517844	760.39	0.00214078	0.0021272	1290.38	0.01562936	0.00421968	1820.39	-0.00788422	0	2350.38	0.0038552	0.00364603	2880.41	-0.00608958		3410.4	0.0046712	0.00286821	3940.4	-0.0011977	0	
230.59	0.04883142	0.03540041	760.59	0.00176766	0.00214102	1290.58	0.01635399	0.00424703	1820.59	-0.00736417	0	2350.58	0.00442358	0.00366237	2880.61	-0.00674839		3410.6	0.0032187	0.0028693	3940.6	-0.00193393	0	
230.79	0.04934044	0.03562225	760.79	0.0021104	0.00215483	1290.78	0.0169944	0.00427437	1820.79	-0.00773095	0	2350.78	0.00520601	0.00367864	2880.81	-0.00706942		3410.8	0.00299736	0.00287036	3940.8	-0.00209666	0	
230.99	0.04909488	0.03584398	760.99	0.00239464	0.00216863	1290.98	0.01584937	0.0043017	1820.99	-0.00762033	0	2350.98	0.00543708	0.00369482	2881.01	-0.00689635		3411	0.00235234	0.00287139	3941	-0.00209045	0	
231.19	0.04859672	0.03606558	761.19	0.0016363	0.00218244	1291.18	0.01550374	0.00432903	1821.19	-0.00648181	0	2351.18	0.00504424	0.00371093	2881.21	-0.00551448		3411.2	0.00267503	0.00287239	3941.2	-0.00238322	0	
231.39	0.04835648	0.03628707	761.39	0.00208031	0.00219624	1291.38	0.01454862	0.00435635	1821.39	-0.0061547	0	2351.38	0.00496139	0.00372696	2881.41	-0.00626759		3411.4	0.00407647	0.00287336	3941.4	-0.00272637	0	
231.59	0.04834743	0.03650843	761.59	0.00237187	0.00221004	1291.58	0.01370397	0.00438367	1821.59	-0.00560432	0	2351.58	0.00580829	0.00374292	2881.61	-0.00639323		3411.6	0.00454086	0.00287431	3941.6	-0.00306784	0	
231.79	0.04886944	0.03672968	761.79	0.00246376	0.00222384	1291.78	0.01322663	0.00441098	1821.79	-0.00581148	0	2351.78	0.0058899	0.0037588	2881.81	-0.0061694		3411.8	0.0046889	0.00287522	3941.8	-0.00395576	0	
231.99	0.04860314	0.0369508	761.99	0.00236308	0.00223764	1291.98	0.01281952	0.00443829	1821.99	-0.0054817	0	2351.98	0.00604202	0.00377461	2882.01	-0.0050279		3412	0.00604397	0.00287612	3942	-0.00358281	0	
232.19	0.0489997	0.03717181	762.19	0.00272953	0.00225143	1292.18	0.0117759	0.00446559	1822.19	-0.00535529	0	2352.18	0.00571499	0.00379034	2882.21	-0.00427351		3412.2	0.00698353	0.00287698	3942.2	-0.00323957	0	
232.39	0.04836657	0.03739269	762.39	0.00183715	0.00226522	1292.38	0.01031915	0.00449289	1822.39	-0.0059841	0	2352.38	0.00577525	0.003806	2882.41	-0.00400944		3412.4	0.00778144	0.00287783	3942.4	-0.00344313	0	
232.59	0.0483949	0.03761346	762.59	0.00064711	0.00227901	1292.58	0.00920769	0.00452018	1822.59	-0.00668836	0	2352.58	0.0050504	0.00382158	2882.61	-0.0048078		3412.6	0.00917399	0.00287865	3942.6	-0.0025423	0	
232.79	0.04911897	0.0378341	762.79	0.00000562	0.0022928	1292.78	0.00871111	0.00454746	1822.79	-0.00736516	0	2352.78	0.00438674	0.00383709	2882.81	-0.00495132		3412.8	0.0091171	0.00287944	3942.8	-0.00208088	0	
232.99	0.04953948	0.03805463	762.99	0.0002717	0.00230658	1292.98	0.00793511	0.00457474	1822.99	-0.00759552	0	2352.98	0.00462357	0.00385253	2883.01	-0.00397422		3413	0.00940404	0.00288022	3943	-0.00172078	0	
233.19	0.05015592	0.03827504	763.19	0.00112529	0.00232036	1293.18	0.00715896	0.00460202	1823.19	-0.007099	0	2353.18	0.00486027	0.00386789	2883.21	-0.00412338		3413.2	0.00931072	0.00288097	3943.2	-0.00153226	0	
233.39	0.05036644	0.03849532	763.39	0.0009444	0.00233414	1293.38	0.00777444	0.00462929	1823.39	-0.00724976	0	2353.38	0.00453482	0.00388319	2883.41	-0.00415146		3413.4	0.00911733	0.0028817	3943.4	-0.00193996	0	
233.59	0.05036841	0.03871549	763.59	0.00090309	0.00234792	1293.58	0.00728957	0.00465655	1823.59	-0.00714382	0	2353.58	0.00420884	0.0038984	2883.61	-0.00445576		3413.6	0.00817923	0.00288242	3943.6	-0.00093971	0	
233.79	0.0509171	0.03893554	763.79	0.00154751	0.00236169	1293.78	0.00702899	0.00468381	1823.79	-0.00640524	0	2353.78	0.00414664	0.00391355	2883.81	-0.00498664		3413.8	0.00780813	0.00288311	3943.8	-0.0013295	0	
233.99	0.05107563	0.03915547	763.99	0.00160149	0.00237546	1293.98	0.00856612	0.00471106	1823.99	-0.00721072	0	2353.98	0.00297312	0.00392863	2884.01	-0.0042143		3414	0.00775252	0.00288378	3944	-0.00107954	0	
234.19	0.05121382	0.03937528	764.19	0.00190256	0.00238923	1294.18	0.0093472	0.00473831	1824.19	-0.00780549	0	2354.18	0.00363225	0.00394363	2884.21	-0.0036924		3414.2	0.00711355	0.00288443	3944.2	-0.00155062	0	
234.39	0.05040059	0.03959497	764.39	0.00268855	0.002403	1294.38	0.0098254	0.00476555	1824.39	-0.00851388	0	2354.38	0.00401358	0.00395856	2884.41	-0.0036779		3414.4	0.00590243	0.00288507	3944.4	-0.00143868	0	
234.59	0.05030483	0.03981454	764.59	0.00340979	0.00241677	1294.58	0.01141444	0.00479279	1824.59	-0.00839618	0	2354.58	0.00464891	0.00397343	2884.61	-0.00367233		3414.6	0.00443862	0.00288569	3944.6	-0.00189407	0	
234.79	0.05044198	0.04003399	764.79	0.00395501	0.00243053	1294.78	0.01132708	0.00482002	1824.79	-0.00875561	0	2354.78	0.00447014	0.00398822	2884.81	-0.00444624		3414.8	0.00418219	0.00288629	3944.8	-0.00162322	0	
234.99	0.05003974	0.04025332	764.99	0.00411383	0.00244429	1294.98	0.01161962	0.00484725	1824.99	-0.00832899	0	2354.98	0.00499833	0.00400294	2885.01	-0.0047842		3415	0.0034465	0.00288687	3945	-0.00189465	0	
235.19	0.04968817	0.04047254	765.19	0.00332362	0.00245805	1295.18	0.01269155	0.00487447	1825.19	-0.0079649	0	2355.18	0.0057395	0.00401759	2885.21	-0.00462203		3415.2	0.00331789	0.00288744	3945.2	-0.00270679	0	
235.39	0.04973557	0.04069163	765.39	0.00246138	0.0024718	1295.38	0.01285879	0.00490168	1825.39	-0.00951912	0	2355.38	0.00537592	0.00403218	2885.41	-0.00611297		3415.4	0.00232821	0.00288799	3945.4	-0.00372611	0	
235.59	0.04975133	0.04091061	765.59	0.00267127	0.00248556	1295.58	0.01321511	0.00492889	1825.59	-0.00998329	0	2355.58	0.00578957	0.00404669	2885.61	-0.00599654		3415.6	0.00075162	0.00288852	3945.6	-0.00484388	0	
235.79	0.04968616	0.04112946	765.79	0.00280939	0.00249931	1295.78	0.01318148	0.0049561	1825.79	-0.01002788	0	2355.78	0.00549833	0.00406114	2885.81	-0.00601216		3415.8	0.00064018	0.00288904	3945.8	-0.0055306	0	
235.99	0.04974279	0.0413482	765.99	0.0034844	0.00251306	1295.98	0.01342649	0.0049833	1825.99	-0.00953281	0	2355.98	0.00539126	0.00407552	2886.01	-0.00513313		3416	0.00088027	0.00288955	3946	-0.00587184	0	
236.19	0.05047216	0.04156682	766.19	0.00342882	0.0025268	1296.18	0.01312569	0.00501049	1826.19	-0.01017301	0	2356.18	0.00511053	0.00408983	2886.21	-0.00477598		3416.2	0.00121822	0.00289004	3946.2	-0.00604666	0	
236.39	0.05051974	0.04178532	766.39	0.00266593	0.00254055	1296.38	0.01230008	0.00503768	1826.39	-0.01080375	0	2356.38	0.0052299	0.00410407	2886.41	-0.0046033		3416.4	0.00149881	0.00289052	3946.4	-0.00579434	0	
236.59	0.0511298	0.04200371	766.59	0.00209036	0.00255429	1296.58	0.01138556	0.00506486	1826.59	-0.01085167	0	2356.58	0.0049208	0.00411824	2886.61	-0.00498551		3416.6	0.00117165	0.00289098	3946.6	-0.00560477	0	
236.79	0.05221025	0.04222197	766.79	0.0032706	0.00256803	1296.78	0.01108946	0.00509204	1826.79	-0.01060688	0	2356.78	0.00468155	0.00413235	2886.81	-0.00410414		3416.8	0.00191216	0.00289144	3946.8	-0.00524417	0	
236.99	0.05323755	0.04244012	766.99	0.00428698	0.00258177	1296.98	0.010504	0.00511921	1826.99	-0.00953455	0	2356.98	0.00497668	0.00414639	2887.01	-0.00436183		3417	0.00345071	0.00289188	3947	-0.00510541	0	
237.19	0.05296462	0.04265815	767.19	0.00506744	0.0025955	1297.18	0.0108488	0.00514638	1827.19	-0.00913079	0	2357.18	0.0050574	0.00416037	2887.21	-0.00491042		3417.2	0.00390183	0.0028923	3947.2	-0.00475525	0	
237.39	0.0537848	0.04287606	767.39	0.00477259	0.00260923	1297.38	0.01062944	0.00517354	1827.39	-0.01024428	0	2357.38	0.00545076	0.00417428	2887.41	-0.00544527		3417.4	0.00457876	0.00289272	3947.4	-0.00395096	0	
237.59	0.05502705	0.04309385	767.59	0.00546009	0.00262296	1297.58	0.00971717	0.0052007	1827.59	-0.01067934	0	2357.58	0.00604759	0.00418812	2887.61	-0.00498413		3417.6	0.00504836	0.00289312	3947.6	-0.00245057	0	
237.79	0.05631961	0.04331152	767.79	0.00651072	0.00263669	1297.78	0.00985416	0.00522785	1827.79	-0.01020919	0	2357.78	0.00597057	0.0042019	2887.81	-0.00535868		3417.8	0.00590114	0.00289351	3947.8	-0.00242082	0	
237.99	0.05684513	0.04352908	767.99	0.00576271	0.00265042	1297.98	0.01101177	0.005255	1827.99	-0.01131933	0	2357.98	0.0056446	0.00421561	2888.01	-0.00477598		3418	0.00589899	0.00289389	3948	-0.00157527	0	
238.19	0.0583231	0.04374651	768.19	0.00547184	0.00266414	1298.18	0.01097414	0.00528214	1828.19	-0.01130431	0	2358.18	0.0063122	0.00422926	2888.21	-0.00445181		3418.2	0.00628925	0.00289426	3948.2	-0.00081852	0	
238.39	0.05892403	0.04396383	768.39	0.00542276	0.00267786	1298.38	0.01133515	0.00530927	1828.39	-0.01174752	0	2358.38	0.00584097	0.00424284	2888.41	-0.00445343		3418.4	0.00653687	0.00289462	3948.4	0.00065554	0	
238.59	0.05950397	0.04418104	768.59	0.00478185	0.00269158	1298.58	0.01179417	0.0053364	1828.59	-0.01205596	0	2358.58	0.0061104	0.00425636	2888.61	-0.0045316		3418.6	0.00681169	0.00289497	3948.6	0.00081148	0	
238.79	0.06014623	0.04439812	768.79	0.00399138	0.00270529	1298.78	0.01170075	0.00536353	1828.79	-0.01227595	0	2358.78	0.00652744	0.00426982	2888.81	-0.00461013		3418.8	0.0062916	0.00289531	3948.8	0.00094639	0	
238.99	0.05995284	0.04461508	768.99	0.0018738	0.00271901	1298.98	0.01258662	0.00539065	1828.99	-0.01202073	0	2358.98	0.00689132	0.00428321	2889.01	-0.0047793		3419	0.005894	0.00289564	3949	0.00104843	0	
239.19	0.05997759	0.04483193	769.19	0.0005339	0.00273272	1299.18	0.01211151	0.00541776	1829.19	-0.01235092	0	2359.18	0.0072068	0.00429654	2889.21	-0.00424751		3419.2	0.00559315	0.00289597	3949.2	0.00058484	0	
239.39	0.0597142	0.04504866	769.39	0.00094068	0.00274643	1299.38	0.01222839	0.00544487	1829.39	-0.01301402	0	2359.38	0.00667564	0.0043098	2889.41	-0.00478616		3419.4	0.00497845	0.00289628	3949.4	0.00093788	0	
239.59	0.05973774	0.04526528	769.59	0.00108718	0.00276013	1299.58	0.01317894	0.00547197	1829.59	-0.01299845	0	2359.58	0.00717925	0.004323	2889.61	-0.00446231		3419.6	0.00451351	0.00289658	3949.6	0.00074343	0	
239.79	0.05944964	0.04548177	769.79	0.00167794	0.00277384	1299.78	0.01294281	0.00549907	1829.79	-0.01268459	0	2359.78	0.00639641	0.00433614	2889.81	-0.00491996		3419.8	0.00486623	0.00289688	3949.8	0.0001497	0	
239.99	0.05968553	0.04569815	769.99	0.002237	0.00278754	1299.98	0.0134782	0.00552616	1829.99	-0.01207187	0	2359.98	0.00706195	0.00434922	2890.01	-0.00385548		3420	0.00449631	0.00289716	3950	0.00036932	0	
240.19	0.06058812	0.04591441	770.19	0.00245751	0.00280124	1300.18	0.01349181	0.00555325	1830.19	-0.0118078	0	2360.18	0.00720902	0.00436224	2890.21	-0.00451385		3420.2	0.00383195	0.00289744	3950.2	0.00074214	0	
240.39	0.06041858	0.04613056	770.39	0.00243984	0.00281493	1300.38	0.01311937	0.00558033	1830.39	-0.01112366	0	2360.38	0.00784344	0.00437519	2890.41	-0.00445002		3420.4	0.00305227	0.00289771	3950.4	0.00008242	0	
240.59	0.06048027	0.04634658	770.59	0.00204168	0.00282863	1300.58	0.01315663	0.00560741	1830.59	-0.01023206	0	2360.58	0.00723249	0.00438809	2890.61	-0.00483516		3420.6	0.00272944	0.00289798	3950.6	0.00020387	0	
240.79	0.0607326	0.04656249	770.79	0.00288922	0.00284232	1300.78	0.01380896	0.00563448	1830.79	-0.00994519	0	2360.78	0.00594563	0.00440092	2890.81	-0.00488861		3420.8	0.00312584	0.00289823	3950.8	0.00005177	0	
240.99	0.0606924	0.04677828	770.99	0.00348133	0.00285601	1300.98	0.01393866	0.00566154	1830.99	-0.00963427	0	2360.98	0.00543966	0.00441369	2891.01	-0.00555269		3421	0.00306335	0.00289848	3951	-0.00007635	0	
241.19	0.05972802	0.04699396	771.19	0.00383416	0.0028697	1301.18	0.01415977	0.0056886	1831.19	-0.00977868	0	2361.18	0.0057741	0.0044264	2891.21	-0.00590632		3421.2	0.00228494	0.00289873	3951.2	-0.00031865	0	
241.39	0.06078342	0.04720952	771.39	0.00420276	0.00288339	1301.38	0.01374605	0.00571566	1831.39	-0.00932744	0	2361.38	0.00627807	0.00443906	2891.41	-0.00646377		3421.4	0.0024587	0.00289896	3951.4	-0.00055999	0	
241.59	0.06154222	0.04742496	771.59	0.00477242	0.00289707	1301.58	0.01335647	0.00574271	1831.59	-0.00823127	0	2361.58	0.00567889	0.00445165	2891.61	-0.00667077		3421.6	0.00231634	0.00289919	3951.6	-0.00129349	0	
241.79	0.06092043	0.04764028	771.79	0.00530629	0.00291075	1301.78	0.01314577	0.00576975	1831.79	-0.00747955	0	2361.78	0.00481319	0.00446418	2891.81	-0.00719283		3421.8	0.00232502	0.00289941	3951.8	-0.00211273	0	
241.99	0.0612808	0.04785549	771.99	0.00489925	0.00292443	1301.98	0.0131264	0.00579679	1831.99	-0.00747721	0	2361.98	0.00492236	0.00447665	2892.01	-0.00654746		3422	0.00279789	0.00289963	3952	-0.00192295	0	
242.19	0.06217111	0.04807058	772.19	0.00508843	0.0029381	1302.18	0.01294531	0.00582382	1832.19	-0.00676236	0	2362.18	0.00502719	0.00448907	2892.21	-0.00622271		3422.2	0.00311611	0.00289984	3952.2	-0.00229512	0	
242.39	0.06176783	0.04828556	772.39	0.00465932	0.00295178	1302.38	0.01253853	0.00585085	1832.39	-0.00632974	0	2362.38	0.00508413	0.00450142	2892.41	-0.00650015		3422.4	0.00300964	0.00290004	3952.4	-0.00200031	0	
242.59	0.06177917	0.04850041	772.59	0.00486662	0.00296545	1302.58	0.01158066	0.00587788	1832.59	-0.00615609	0	2362.58	0.0056649	0.00451372	2892.61	-0.00590802		3422.6	0.00314035	0.00290024	3952.6	-0.00367342	0	
242.79	0.06232839	0.04871516	772.79	0.004821	0.00297912	1302.78	0.01120359	0.00590489	1832.79	-0.00555202	0	2362.78	0.00578475	0.00452596	2892.81	-0.00528367		3422.8	0.00355182	0.00290043	3952.8	-0.00356054	0	
242.99	0.06213859	0.04892978	772.99	0.00490834	0.00299278	1302.98	0.01058341	0.00593191	1832.99	-0.00609776	0	2362.98	0.00660977	0.00453814	2893.01	-0.00484363		3423	0.00408076	0.00290062	3953	-0.0029614	0	
243.19	0.06263425	0.04914429	773.19	0.00528402	0.00300645	1303.18	0.00992425	0.00595891	1833.19	-0.00672189	0	2363.18	0.00661001	0.00455026	2893.21	-0.00311072		3423.2	0.00483983	0.0029008	3953.2	-0.00279931	0	
243.39	0.06245246	0.04935868	773.39	0.00612256	0.00302011	1303.38	0.01010719	0.00598591	1833.39	-0.00750238	0	2363.38	0.00665076	0.00456233	2893.41	-0.00271021		3423.4	0.0053844	0.00290098	3953.4	-0.00178022	0	
243.59	0.06268828	0.04957296	773.59	0.0060601	0.00303377	1303.58	0.01012327	0.00601291	1833.59	-0.00804562	0	2363.58	0.00696445	0.00457434	2893.61	-0.00247761		3423.6	0.00616483	0.00290115	3953.6	-0.00215737	0	
243.79	0.06348076	0.04978712	773.79	0.00733087	0.00304743	1303.78	0.00952177	0.0060399	1833.79	-0.0085508	0	2363.78	0.00756281	0.00458629	2893.81	-0.00260895		3423.8	0.00671911	0.00290132	3953.8	-0.00228719	0	
243.99	0.06423251	0.05000116	773.99	0.00841916	0.00306108	1303.98	0.01037147	0.00606689	1833.99	-0.00857991	0	2363.98	0.00894291	0.00459819	2894.01	-0.00249381		3424	0.00674865	0.00290148	3954	-0.00122886	0	
244.19	0.06507401	0.05021509	774.19	0.00852481	0.00307473	1304.18	0.01087382	0.00609387	1834.19	-0.00901894	0	2364.18	0.00981238	0.00461003	2894.21	-0.00310219		3424.2	0.00690671	0.00290164	3954.2	-0.0012374	0	
244.39	0.06488461	0.0504289	774.39	0.00756107	0.00308838	1304.38	0.011669	0.00612084	1834.39	-0.0101308	0	2364.38	0.01030227	0.00462181	2894.41	-0.00246351		3424.4	0.00678403	0.00290179	3954.4	-0.00123642	0	
244.59	0.06565226	0.05064259	774.59	0.00682668	0.00310203	1304.58	0.01193238	0.00614781	1834.59	-0.01023761	0	2364.58	0.00973116	0.00463354	2894.61	-0.00323381		3424.6	0.00665732	0.00290194	3954.6	-0.00133432	0	
244.79	0.06560086	0.05085617	774.79	0.00625947	0.00311568	1304.78	0.01191217	0.00617478	1834.79	-0.01078475	0	2364.78	0.00900924	0.00464521	2894.81	-0.00282223		3424.8	0.00650031	0.00290209	3954.8	-0.00100082	0	
244.99	0.06644126	0.05106964	774.99	0.00609255	0.00312932	1304.98	0.01312951	0.00620174	1834.99	-0.01050778	0	2364.98	0.00875707	0.00465683	2895.01	-0.00258804		3425	0.00583534	0.00290223	3955	-0.0002803	0	
245.19	0.06642445	0.05128298	775.19	0.00516373	0.00314296	1305.18	0.0132131	0.00622869	1835.19	-0.01027906	0	2365.18	0.00942932	0.00466839	2895.21	-0.00313741		3425.2	0.00492828	0.00290237	3955.2	-0.00123016	0	
245.39	0.06698653	0.05149622	775.39	0.00552988	0.0031566	1305.38	0.01343276	0.00625564	1835.39	-0.01013774	0	2365.38	0.0100563	0.0046799	2895.41	-0.00413162		3425.4	0.00509723	0.0029025	3955.4	-0.00083057	0	
245.59	0.06696418	0.05170933	775.59	0.00558953	0.00317024	1305.58	0.01240116	0.00628258	1835.59	-0.01038606	0	2365.58	0.00950385	0.00469135	2895.61	-0.0043896		3425.6	0.00400392	0.00290263	3955.6	-0.00209172	0	
245.79	0.06636252	0.05192233	775.79	0.00581474	0.00318387	1305.78	0.01313105	0.00630952	1835.79	-0.01089057	0	2365.78	0.00934445	0.00470275	2895.81	-0.00470915		3425.8	0.00391998	0.00290276	3955.8	-0.00143524	0	
245.99	0.06680289	0.05213522	775.99	0.00585225	0.0031975	1305.98	0.0136084	0.00633645	1835.99	-0.01044782	0	2365.98	0.00894595	0.0047141	2896.01	-0.00445939		3426	0.00325241	0.00290288	3956	-0.00050978	0	
246.19	0.06636621	0.05234799	776.19	0.00545556	0.00321113	1306.18	0.01400286	0.00636338	1836.19	-0.01013944	0	2366.18	0.0090935	0.00472539	2896.21	-0.00488491		3426.2	0.00203931	0.002903	3956.2	-0.00106758	0	
246.39	0.06631583	0.05256064	776.39	0.00539158	0.00322476	1306.38	0.01379459	0.0063903	1836.39	-0.00988269	0	2366.38	0.00864019	0.00473663	2896.41	-0.00558558		3426.4	0.00102563	0.00290311	3956.4	-0.00129283	0	
246.59	0.06667173	0.05277318	776.59	0.00623879	0.00323838	1306.58	0.0139183	0.00641722	1836.59	-0.01028039	0	2366.58	0.00928292	0.00474781	2896.61	-0.00537755		3426.6	0.00101797	0.00290323	3956.6	-0.00242295	0	
246.79	0.06720899	0.05298561	776.79	0.0060463	0.00325201	1306.78	0.01423676	0.00644413	1836.79	-0.00999185	0	2366.78	0.0087176	0.00475895	2896.81	-0.00550647		3426.8	0.000853	0.00290333	3956.8	-0.00162202	0	
246.99	0.06697864	0.05319792	776.99	0.00627939	0.00326563	1306.98	0.01421703	0.00647104	1836.99	-0.01012828	0	2366.98	0.00880079	0.00477003	2897.01	-0.00648743		3427	0.00048282	0.00290344	3957	-0.00093061	0	
247.19	0.06750712	0.05341011	777.19	0.00612771	0.00327924	1307.18	0.01372454	0.00649794	1837.19	-0.0094818	0	2367.18	0.00759316	0.00478105	2897.21	-0.00614222		3427.2	0.00050972	0.00290354	3957.2	-0.00045516	0	
247.39	0.06787311	0.05362219	777.39	0.00565923	0.00329286	1307.38	0.01396417	0.00652483	1837.39	-0.00920861	0	2367.38	0.00821978	0.00479203	2897.41	-0.00734101		3427.4	0.00126984	0.00290364	3957.4	-0.00081936	0	
247.59	0.06818216	0.05383415	777.59	0.00506622	0.00330647	1307.58	0.01467062	0.00655172	1837.59	-0.00922972	0	2367.58	0.00847137	0.00480295	2897.61	-0.0079655		3427.6	0.00180249	0.00290374	3957.6	-0.00180732	0	
247.79	0.06928031	0.054046	777.79	0.00536387	0.00332008	1307.78	0.01528351	0.00657861	1837.79	-0.00916736	0	2367.78	0.00902566	0.00481382	2897.81	-0.00820287		3427.8	0.00201222	0.00290384	3957.8	-0.00266568	0	
247.99	0.06939078	0.05425773	777.99	0.00563383	0.00333369	1307.98	0.01582806	0.00660549	1837.99	-0.00916093	0	2367.98	0.00925112	0.00482465	2898.01	-0.00849092		3428	0.00264863	0.00290393	3958	-0.0024876	0	
248.19	0.07043654	0.05446935	778.19	0.00560736	0.0033473	1308.18	0.01618008	0.00663236	1838.19	-0.00952037	0	2368.18	0.01008143	0.00483541	2898.21	-0.0078883		3428.2	0.00235154	0.00290402	3958.2	-0.0028046	0	
248.39	0.07101166	0.05468086	778.39	0.00506596	0.0033609	1308.38	0.01590301	0.00665923	1838.39	-0.00935706	0	2368.38	0.00951531	0.00484613	2898.41	-0.00694776		3428.4	0.00318592	0.00290411	3958.4	-0.00252787	0	
248.59	0.07173576	0.05489225	778.59	0.00518259	0.0033745	1308.58	0.01508816	0.00668609	1838.59	-0.0102269	0	2368.58	0.0086018	0.0048568	2898.61	-0.00619324		3428.6	0.00396012	0.00290419	3958.6	-0.00220686	0	
248.79	0.07249187	0.05510352	778.79	0.00541673	0.0033881	1308.78	0.01472608	0.00671295	1838.79	-0.01066283	0	2368.78	0.00762332	0.00486742	2898.81	-0.00521563		3428.8	0.0039018	0.00290427	3958.8	-0.00207039	0	
248.99	0.07351952	0.05531468	778.99	0.00562685	0.0034017	1308.98	0.01471805	0.0067398	1838.99	-0.01029419	0	2368.98	0.00709164	0.00487799	2899.01	-0.00529768		3429	0.00342504	0.00290435	3959	-0.00186596	0	
249.19	0.07288818	0.05552573	779.19	0.00556162	0.00341529	1309.18	0.01372325	0.00676665	1839.19	-0.01073241	0	2369.18	0.00652232	0.0048885	2899.21	-0.00468468		3429.2	0.00395533	0.00290443	3959.2	-0.00221531	0	
249.39	0.07281894	0.05573666	779.39	0.00542705	0.00342888	1309.38	0.01324493	0.0067935	1839.39	-0.01067795	0	2369.38	0.0062463	0.00489897	2899.41	-0.0042819		3429.4	0.00458739	0.00290451	3959.4	-0.00134041	0	
249.59	0.07314582	0.05594748	779.59	0.00401162	0.00344247	1309.58	0.01310576	0.00682033	1839.59	-0.0110213	0	2369.58	0.0050895	0.00490939	2899.61	-0.00417898		3429.6	0.00424161	0.00290458	3959.6	-0.00213012	0	
249.79	0.07252399	0.05615818	779.79	0.00438464	0.00345606	1309.78	0.01335327	0.00684716	1839.79	-0.0104955	0	2369.78	0.00451571	0.00491976	2899.81	-0.00372091		3429.8	0.00467827	0.00290465	3959.8	-0.0003612	0	
249.99	0.07232581	0.05636877	779.99	0.00475453	0.00346965	1309.98	0.01333474	0.00687399	1839.99	-0.00951007	0	2369.98	0.00452905	0.00493008	2900.01	-0.00373865		3430	0.00417534	0.00290472	3960	-0.00051	0	
250.19	0.07197386	0.05657924	780.19	0.00408693	0.00348323	1310.18	0.01349316	0.00690081	1840.19	-0.0100282	0	2370.18	0.00524849	0.00494035	2900.21	-0.00370483		3430.2	0.00415397	0.00290479	3960.2	-0.00047302	0	
250.39	0.07206201	0.0567896	780.39	0.00395766	0.00349681	1310.38	0.01324975	0.00692763	1840.39	-0.01074392	0	2370.38	0.0044321	0.00495057	2900.41	-0.00408922		3430.4	0.00316777	0.00290485	3960.4	-0.00075674	0	
250.59	0.0717892	0.05699985	780.59	0.00349354	0.00351039	1310.58	0.01304151	0.00695444	1840.59	-0.0106447	0	2370.58	0.00485433	0.00496075	2900.61	-0.00460782		3430.6	0.00358045	0.00290492	3960.6	-0.0009898	0	
250.79	0.07201097	0.05720998	780.79	0.00283141	0.00352396	1310.78	0.0125511	0.00698124	1840.79	-0.00995997	0	2370.78	0.00399667	0.00497087	2900.81	-0.005449		3430.8	0.00278175	0.00290498	3960.8	0.0005767	0	
250.99	0.07157274	0.05741999	780.99	0.00206728	0.00353754	1310.98	0.01244249	0.00700804	1840.99	-0.00966516	0	2370.98	0.00403928	0.00498095	2901.01	-0.00673931		3431	0.0025908	0.00290504	3961	-0.00004269	0	
251.19	0.07120551	0.0576299	781.19	0.00162121	0.00355111	1311.18	0.01222777	0.00703484	1841.19	-0.01027067	0	2371.18	0.00442991	0.00499098	2901.21	-0.00683379		3431.2	0.00224931	0.0029051	3961.2	-0.00069153	0	
251.39	0.07136027	0.05783969	781.39	0.00110189	0.00356468	1311.38	0.01268447	0.00706163	1841.39	-0.01014002	0	2371.38	0.00517474	0.00500096	2901.41	-0.00787902		3431.4	0.00264701	0.00290516	3961.4	-0.00216506	0	
251.59	0.07134551	0.05804937	781.59	-0.00045419	0.00357824	1311.58	0.01282124	0.00708841	1841.59	-0.01062479	0	2371.58	0.00594295	0.0050109	2901.61	-0.00774974		3431.6	0.00229639	0.00290521	3961.6	-0.00325199	0	
251.79	0.07229082	0.05825893	781.79	0.00077406	0.00359181	1311.78	0.01269512	0.00711519	1841.79	-0.01056619	0	2371.78	0.00634933	0.00502079	2901.81	-0.00757571		3431.8	0.00225738	0.00290526	3961.8	-0.00359723	0	
251.99	0.07274181	0.05846838	781.99	0.00169072	0.00360537	1311.98	0.01222389	0.00714197	1841.99	-0.0106191	0	2371.98	0.00680329	0.00503063	2902.01	-0.00807591		3432	0.00298089	0.00290532	3962	-0.00334318	0	
252.19	0.07349566	0.05867771	782.19	0.00266985	0.00361893	1312.18	0.01213917	0.00716874	1842.19	-0.01141029	0	2372.18	0.00742741	0.00504043	2902.21	-0.00751102		3432.2	0.00258839	0.00290537	3962.2	-0.00393664	0	
252.39	0.07352201	0.05888693	782.39	0.00282253	0.00363248	1312.38	0.01224067	0.0071955	1842.39	-0.01191824	0	2372.38	0.00656156	0.00505018	2902.41	-0.00675379		3432.4	0.00421232	0.00290542	3962.4	-0.00398958	0	
252.59	0.07375839	0.05909604	782.59	0.00358517	0.00364604	1312.58	0.01219575	0.00722226	1842.59	-0.01326541	0	2372.58	0.00623925	0.00505988	2902.61	-0.00625981		3432.6	0.00465254	0.00290546	3962.6	-0.00423199	0	
252.79	0.07346629	0.05930504	782.79	0.0037216	0.00365959	1312.78	0.01198467	0.00724901	1842.79	-0.01219413	0	2372.78	0.0060384	0.00506954	2902.81	-0.00657016		3432.8	0.00542771	0.00290551	3962.8	-0.00498107	0	
252.99	0.07321242	0.05951392	782.99	0.00423857	0.00367314	1312.98	0.01203184	0.00727576	1842.99	-0.01207364	0	2372.98	0.00537138	0.00507915	2903.01	-0.0063321		3433	0.00635937	0.00290556	3963	-0.00554255	0	
253.19	0.07378524	0.05972269	783.19	0.00360831	0.00368669	1313.18	0.01212373	0.0073025	1843.19	-0.01233164	0	2373.18	0.00459404	0.00508872	2903.21	-0.00544342		3433.2	0.00705179	0.0029056	3963.2	-0.00570161	0	
253.39	0.07400025	0.05993134	783.39	0.00415141	0.00370024	1313.38	0.01248739	0.00732924	1843.39	-0.01234665	0	2373.38	0.00521929	0.00509824	2903.41	-0.00570153		3433.4	0.00665519	0.00290564	3963.4	-0.00584905	0	
253.59	0.0736602	0.06013988	783.59	0.00422316	0.00371378	1313.58	0.01342394	0.00735597	1843.59	-0.0118947	0	2373.58	0.00521266	0.00510772	2903.61	-0.00574599		3433.6	0.0067904	0.00290569	3963.6	-0.00530996	0	
253.79	0.07218591	0.06034831	783.79	0.00541363	0.00372732	1313.78	0.01285333	0.00738269	1843.79	-0.01155992	0	2373.78	0.00628332	0.00511715	2903.81	-0.00434995		3433.8	0.00718096	0.00290573	3963.8	-0.00426178	0	
253.99	0.07196892	0.06055663	783.99	0.00559282	0.00374086	1313.98	0.01352203	0.00740941	1843.99	-0.01154708	0	2373.98	0.00665537	0.00512653	2904.01	-0.00383618		3434	0.00742062	0.00290577	3964	-0.00464894	0	
254.19	0.07252401	0.06076483	784.19	0.00468249	0.00375439	1314.18	0.01351867	0.00743613	1844.19	-0.01253066	0	2374.18	0.00646276	0.00513588	2904.21	-0.00339866		3434.2	0.00698474	0.0029058	3964.2	-0.00458614	0	
254.39	0.07273048	0.06097292	784.39	0.00456143	0.00376793	1314.38	0.01426434	0.00746284	1844.39	-0.01288727	0	2374.38	0.00614389	0.00514518	2904.41	-0.00341597		3434.4	0.00561789	0.00290584	3964.4	-0.0055072	0	
254.59	0.07355887	0.0611809	784.59	0.00436965	0.00378146	1314.58	0.01462575	0.00748955	1844.59	-0.01200962	0	2374.58	0.00670208	0.00515443	2904.61	-0.00337892		3434.6	0.00661862	0.00290588	3964.6	-0.00537254	0	
254.79	0.07395718	0.06138876	784.79	0.0050954	0.00379499	1314.78	0.01496905	0.00751625	1844.79	-0.0120395	0	2374.78	0.00624086	0.00516364	2904.81	-0.00351726		3434.8	0.00612609	0.00290591	3964.8	-0.00435862	0	
254.99	0.07345064	0.06159651	784.99	0.00489276	0.00380852	1314.98	0.01460766	0.00754294	1844.99	-0.01181444	0	2374.98	0.00595165	0.00517281	2905.01	-0.00373995		3435	0.00594137	0.00290595	3965	-0.00548964	0	
255.19	0.07333523	0.06180415	785.19	0.00490753	0.00382204	1315.18	0.01447182	0.00756963	1845.19	-0.01159565	0	2375.18	0.00607389	0.00518193	2905.21	-0.00417474		3435.2	0.00482258	0.00290598	3965.2	-0.00516522	0	
255.39	0.07409648	0.06201168	785.39	0.00475002	0.00383556	1315.38	0.01460827	0.00759631	1845.39	-0.01084686	0	2375.38	0.00653744	0.00519101	2905.41	-0.00477319		3435.4	0.00432804	0.00290601	3965.4	-0.00524971	0	
255.59	0.07438262	0.06221909	785.59	0.00404478	0.00384908	1315.58	0.01409688	0.00762299	1845.59	-0.01112214	0	2375.58	0.00697914	0.00520005	2905.61	-0.00484541		3435.6	0.00416478	0.00290604	3965.6	-0.00533497	0	
255.79	0.07472663	0.06242639	785.79	0.00536308	0.0038626	1315.78	0.01393013	0.00764967	1845.79	-0.01170233	0	2375.78	0.00716973	0.00520905	2905.81	-0.00496566		3435.8	0.00413846	0.00290607	3965.8	-0.00520821	0	
255.99	0.07501188	0.06263358	785.99	0.00563283	0.00387612	1315.98	0.01370921	0.00767634	1845.99	-0.01178764	0	2375.98	0.00722577	0.005218	2906.01	-0.00519626		3436	0.00479574	0.0029061	3966	-0.00520815	0	
256.19	0.07555825	0.06284066	786.19	0.00617701	0.00388963	1316.18	0.01432293	0.007703	1846.19	-0.01283662	0	2376.18	0.00732514	0.00522691	2906.21	-0.00531288		3436.2	0.00451933	0.00290613	3966.2	-0.00539022	0	
256.39	0.07566004	0.06304762	786.39	0.00629234	0.00390314	1316.38	0.0146918	0.00772966	1846.39	-0.01309364	0	2376.38	0.0076151	0.00523578	2906.41	-0.00477174		3436.4	0.0053882	0.00290616	3966.4	-0.0057083	0	
256.59	0.07547774	0.06325447	786.59	0.00644815	0.00391665	1316.58	0.01430801	0.00775631	1846.59	-0.01318419	0	2376.58	0.00776477	0.0052446	2906.61	-0.00427447		3436.6	0.00593145	0.00290619	3966.6	-0.00630686	0	
256.79	0.07545817	0.06346121	786.79	0.00627077	0.00393016	1316.78	0.01435793	0.00778296	1846.79	-0.01317243	0	2376.78	0.00748695	0.00525339	2906.81	-0.00485271		3436.8	0.00679946	0.00290621	3966.8	-0.00666895	0	
256.99	0.07597071	0.06366784	786.99	0.00644936	0.00394366	1316.98	0.01392597	0.0078096	1846.99	-0.01321851	0	2376.98	0.00730474	0.00526213	2907.01	-0.00489664		3437	0.0069985	0.00290624	3967	-0.00738583	0	
257.19	0.07584051	0.06387436	787.19	0.00602101	0.00395716	1317.18	0.01431512	0.00783624	1847.19	-0.01339549	0	2377.18	0.00734329	0.00527083	2907.21	-0.00432969		3437.2	0.00672821	0.00290626	3967.2	-0.00645857	0	
257.39	0.07506028	0.06408076	787.39	0.00673889	0.00397066	1317.38	0.01439803	0.00786287	1847.39	-0.01377052	0	2377.38	0.00832635	0.00527949	2907.41	-0.00376229		3437.4	0.00572565	0.00290629	3967.4	-0.00626447	0	
257.59	0.07438122	0.06428705	787.59	0.00624287	0.00398416	1317.58	0.01445482	0.00788949	1847.59	-0.01291558	0	2377.58	0.00876327	0.00528811	2907.61	-0.00287693		3437.6	0.00576515	0.00290631	3967.6	-0.00527575	0	
257.79	0.07401233	0.06449323	787.79	0.006315	0.00399765	1317.78	0.0149381	0.00791611	1847.79	-0.01308263	0	2377.78	0.00977753	0.00529669	2907.81	-0.00270303		3437.8	0.0053648	0.00290634	3967.8	-0.00536564	0	
257.99	0.07529237	0.0646993	787.99	0.00711198	0.00401114	1317.98	0.01620044	0.00794273	1847.99	-0.01290099	0	2377.98	0.00929335	0.00530523	2908.01	-0.00282005		3438	0.00452404	0.00290636	3968	-0.00604086	0	
258.19	0.07731443	0.06490525	788.19	0.00747776	0.00402463	1318.18	0.01675395	0.00796934	1848.19	-0.01345527	0	2378.18	0.00949731	0.00531373	2908.21	-0.00337892		3438.2	0.00407373	0.00290638	3968.2	-0.00606674	0	
258.39	0.07741064	0.0651111	788.39	0.00767657	0.00403812	1318.38	0.01852343	0.00799595	1848.39	-0.01314144	0	2378.38	0.00917673	0.00532219	2908.41	-0.00420562		3438.4	0.00399145	0.0029064	3968.4	-0.0056559	0	
258.59	0.07833649	0.06531683	788.59	0.00798696	0.00405161	1318.58	0.01854656	0.00802255	1848.59	-0.01229079	0	2378.58	0.00845623	0.00533061	2908.61	-0.00368312		3438.6	0.00447373	0.00290642	3968.6	-0.00448817	0	
258.79	0.07768695	0.06552245	788.79	0.00796733	0.00406509	1318.78	0.01910286	0.00804914	1848.79	-0.01113958	0	2378.78	0.00843563	0.00533898	2908.81	-0.00476201		3438.8	0.00366219	0.00290644	3968.8	-0.00434413	0	
258.99	0.07909192	0.06572796	788.99	0.00736119	0.00407857	1318.98	0.01839848	0.00807573	1848.99	-0.00969043	0	2378.98	0.00818754	0.00534732	2909.01	-0.00487413		3439	0.00287199	0.00290646	3969	-0.00377496	0	
259.19	0.07928441	0.06593336	789.19	0.00729523	0.00409205	1319.18	0.01879061	0.00810232	1849.19	-0.00854597	0	2379.18	0.00782473	0.00535562	2909.21	-0.00565156		3439.2	0.0016028	0.00290648	3969.2	-0.00335057	0	
259.39	0.07993941	0.06613865	789.39	0.00686982	0.00410553	1319.38	0.0185935	0.0081289	1849.39	-0.00863262	0	2379.38	0.0072165	0.00536388	2909.41	-0.00603027		3439.4	0.00106077	0.0029065	3969.4	-0.00290576	0	
259.59	0.07985321	0.06634382	789.59	0.00734172	0.004119	1319.58	0.01818946	0.00815547	1849.59	-0.00879482	0	2379.58	0.00705935	0.0053721	2909.61	-0.00619113		3439.6	0.00146393	0.00290651	3969.6	-0.00275771	0	
259.79	0.08043347	0.06654889	789.79	0.00711983	0.00413247	1319.78	0.0177062	0.00818204	1849.79	-0.00977819	0	2379.78	0.00738686	0.00538028	2909.81	-0.00591151		3439.8	0.00181247	0.00290653	3969.8	-0.00293534	0	
259.99	0.08183861	0.06675384	789.99	0.0075036	0.00414594	1319.98	0.01771336	0.0082086	1849.99	-0.00953205	0	2379.98	0.00672856	0.00538843	2910.01	-0.00653297		3440	0.00221246	0.00290655	3970	-0.00231117	0	
260.19	0.08175328	0.06695868	790.19	0.00782265	0.00415941	1320.18	0.01832627	0.00823516	1850.19	-0.00955358	0	2380.18	0.00681127	0.00539653	2910.21	-0.00646183		3440.2	0.00288015	0.00290657	3970.2	-0.00286966	0	
260.39	0.08148171	0.06716341	790.39	0.00754318	0.00417287	1320.38	0.01809008	0.00826171	1850.39	-0.00939621	0	2380.38	0.00718393	0.0054046	2910.41	-0.0060749		3440.4	0.00325387	0.00290658	3970.4	-0.00317078	0	
260.59	0.08155625	0.06736803	790.59	0.00720149	0.00418634	1320.58	0.01725524	0.00828826	1850.59	-0.00976196	0	2380.58	0.0065576	0.00541263	2910.61	-0.00546403		3440.6	0.00369106	0.0029066	3970.6	-0.00302795	0	
260.79	0.08218187	0.06757254	790.79	0.00728041	0.0041998	1320.78	0.01636904	0.0083148	1850.79	-0.01046923	0	2380.78	0.00682089	0.00542062	2910.81	-0.00541572		3440.8	0.0048366	0.00290661	3970.8	-0.00321942	0	
260.99	0.08192425	0.06777694	790.99	0.00702769	0.00421325	1320.98	0.01559514	0.00834134	1850.99	-0.01106432	0	2380.98	0.00697018	0.00542857	2911.01	-0.00481825		3441	0.00495775	0.00290663	3971	-0.00355729	0	
261.19	0.08144422	0.06798123	791.19	0.00703083	0.00422671	1321.18	0.01531953	0.00836787	1851.19	-0.01218484	0	2381.18	0.00723564	0.00543649	2911.21	-0.00429116		3441.2	0.0045948	0.00290664	3971.2	-0.00240083	0	
261.39	0.08251877	0.0681854	791.39	0.00763959	0.00424016	1321.38	0.01438257	0.0083944	1851.39	-0.01331209	0	2381.38	0.00737751	0.00544436	2911.41	-0.00453965		3441.4	0.00412764	0.00290665	3971.4	-0.00216741	0	
261.59	0.08224032	0.06838947	791.59	0.00895935	0.00425361	1321.58	0.01374903	0.00842092	1851.59	-0.01266011	0	2381.58	0.00737775	0.00545221	2911.61	-0.00505149		3441.6	0.00355891	0.00290667	3971.6	-0.00236995	0	
261.79	0.08230815	0.06859342	791.79	0.00953813	0.00426706	1321.78	0.01436463	0.00844744	1851.79	-0.0128969	0	2381.78	0.00770361	0.00546001	2911.81	-0.00567514		3441.8	0.00327107	0.00290668	3971.8	-0.00306918	0	
261.99	0.08284658	0.06879727	791.99	0.01043705	0.00428051	1321.98	0.01402765	0.00847395	1851.99	-0.01377822	0	2381.98	0.00723658	0.00546778	2912.01	-0.00559922		3442	0.00315286	0.00290669	3972	-0.0038052	0	
262.19	0.08297104	0.069001	792.19	0.01026609	0.00429395	1322.18	0.01391312	0.00850045	1852.19	-0.01415551	0	2382.18	0.00778319	0.00547551	2912.21	-0.00645651		3442.2	0.0036704	0.00290671	3972.2	-0.00440588	0	
262.39	0.08251188	0.06920462	792.39	0.00981241	0.00430739	1322.38	0.01450732	0.00852696	1852.39	-0.01330304	0	2382.38	0.00653669	0.0054832	2912.41	-0.00657371		3442.4	0.00288474	0.00290672	3972.4	-0.00497464	0	
262.59	0.08213433	0.06940814	792.59	0.00985388	0.00432083	1322.58	0.01377462	0.00855345	1852.59	-0.01215457	0	2382.58	0.0062571	0.00549086	2912.61	-0.00557661		3442.6	0.00262745	0.00290673	3972.6	-0.00540238	0	
262.79	0.0821459	0.06961154	792.79	0.00975668	0.00433427	1322.78	0.01348399	0.00857994	1852.79	-0.0104882	0	2382.78	0.0059931	0.00549848	2912.81	-0.00688808		3442.8	0.00211667	0.00290674	3972.8	-0.00583961	0	
262.99	0.08314365	0.06981483	792.99	0.0097233	0.0043477	1322.98	0.0128129	0.00860643	1852.99	-0.01015223	0	2382.98	0.00412306	0.00550606	2913.01	-0.00723588		3443	0.0019076	0.00290675	3973	-0.00635829	0	
263.19	0.08200926	0.07001801	793.19	0.00895882	0.00436114	1323.18	0.01324684	0.00863291	1853.19	-0.00979553	0	2383.18	0.00270879	0.00551361	2913.21	-0.00791819		3443.2	0.00136077	0.00290676	3973.2	-0.00615107	0	
263.39	0.08252348	0.07022108	793.39	0.00789139	0.00437457	1323.38	0.01375316	0.00865938	1853.39	-0.01029609	0	2383.38	0.00203012	0.00552112	2913.41	-0.00774585		3443.4	0.00071685	0.00290677	3973.4	-0.00705604	0	
263.59	0.08305177	0.07042404	793.59	0.00821098	0.00438799	1323.58	0.01386997	0.00868585	1853.59	-0.01065272	0	2383.58	0.00334361	0.0055286	2913.61	-0.00758231		3443.6	0.00169185	0.00290678	3973.6	-0.00730535	0	
263.79	0.08320605	0.0706269	793.79	0.00780771	0.00440142	1323.78	0.01294441	0.00871231	1853.79	-0.01039124	0	2383.78	0.00316052	0.00553604	2913.81	-0.00771769		3443.8	0.00237597	0.00290679	3973.8	-0.00756456	0	
263.99	0.08336209	0.07082964	793.99	0.00772209	0.00441484	1323.98	0.01416018	0.00873877	1853.99	-0.0103879	0	2383.98	0.00285164	0.00554345	2914.01	-0.0076307		3444	0.0025656	0.0029068	3974	-0.00733767	0	
264.19	0.08280857	0.07103227	794.19	0.00705756	0.00442826	1324.18	0.01470397	0.00876523	1854.19	-0.01012708	0	2384.18	0.00339511	0.00555082	2914.21	-0.00701569		3444.2	0.00315961	0.00290681	3974.2	-0.00738696	0	
264.39	0.08364581	0.07123479	794.39	0.00761543	0.00444168	1324.38	0.01441253	0.00879168	1854.39	-0.01154826	0	2384.38	0.00400585	0.00555816	2914.41	-0.00705274		3444.4	0.00352154	0.00290682	3974.4	-0.0070991	0	
264.59	0.08420135	0.0714372	794.59	0.0071949	0.0044551	1324.58	0.01418486	0.00881812	1854.59	-0.01192947	0	2384.58	0.00422965	0.00556546	2914.61	-0.00678507		3444.6	0.00430217	0.00290683	3974.6	-0.00653612	0	
264.79	0.08479655	0.0716395	794.79	0.00701549	0.00446851	1324.78	0.01445292	0.00884456	1854.79	-0.0126227	0	2384.78	0.00454105	0.00557273	2914.81	-0.00669608		3444.8	0.00483768	0.00290684	3974.8	-0.00714402	0	
264.99	0.08494908	0.0718417	794.99	0.00718575	0.00448193	1324.98	0.0141058	0.00887099	1854.99	-0.01200173	0	2384.98	0.00525422	0.00557997	2915.01	-0.00667383		3445	0.00509206	0.00290685	3975	-0.00682983	0	
265.19	0.08557819	0.07204378	795.19	0.00771559	0.00449534	1325.18	0.01344064	0.00889742	1855.19	-0.01228934	0	2385.18	0.00563871	0.00558717	2915.21	-0.0065119		3445.2	0.0052925	0.00290685	3975.2	-0.00546617	0	
265.39	0.08610972	0.07224575	795.39	0.00817049	0.00450874	1325.38	0.01308398	0.00892384	1855.39	-0.01263731	0	2385.38	0.00605784	0.00559433	2915.41	-0.00628705		3445.4	0.00510564	0.00290686	3975.4	-0.00530943	0	
265.59	0.08506502	0.07244761	795.59	0.00871647	0.00452215	1325.58	0.01272558	0.00895026	1855.59	-0.011564	0	2385.58	0.00668096	0.00560146	2915.61	-0.00652074		3445.6	0.0045213	0.00290687	3975.6	-0.00503845	0	
265.79	0.08572292	0.07264937	795.79	0.00864317	0.00453555	1325.78	0.01281635	0.00897667	1855.79	-0.01162774	0	2385.78	0.00698552	0.00560856	2915.81	-0.00719513		3445.8	0.00434667	0.00290688	3975.8	-0.00436118	0	
265.99	0.08626566	0.07285101	795.99	0.00852392	0.00454895	1325.98	0.01273991	0.00900308	1855.99	-0.0117061	0	2385.98	0.00738726	0.00561563	2916.01	-0.00794329		3446	0.00482887	0.00290688	3976	-0.00371952	0	
266.19	0.08681405	0.07305255	796.19	0.00838366	0.00456235	1326.18	0.0124891	0.00902948	1856.19	-0.0113962	0	2386.18	0.00792729	0.00562266	2916.21	-0.00726513		3446.2	0.00422795	0.00290689	3976.2	-0.00356231	0	
266.39	0.08726641	0.07325397	796.39	0.00873642	0.00457574	1326.38	0.01246913	0.00905587	1856.39	-0.01045451	0	2386.38	0.00667516	0.00562965	2916.41	-0.00642999		3446.4	0.00318719	0.0029069	3976.4	-0.00300756	0	
266.59	0.08721821	0.07345529	796.59	0.00917533	0.00458914	1326.58	0.0123366	0.00908227	1856.59	-0.01012444	0	2386.58	0.00659923	0.00563662	2916.61	-0.00672243		3446.6	0.00264421	0.0029069	3976.6	-0.00258883	0	
266.79	0.08785797	0.0736565	796.79	0.00965204	0.00460253	1326.78	0.01191351	0.00910865	1856.79	-0.00987859	0	2386.78	0.00618928	0.00564355	2916.81	-0.00713452		3446.8	0.00281372	0.00290691	3976.8	-0.00254832	0	
266.99	0.08796048	0.0738576	796.99	0.01001042	0.00461592	1326.98	0.01228925	0.00913503	1856.99	-0.00997473	0	2386.98	0.00631318	0.00565045	2917.01	-0.00752263		3447	0.00263808	0.00290692	3977	-0.00182648	0	
267.19	0.08786628	0.07405859	797.19	0.01007966	0.0046293	1327.18	0.0132267	0.00916141	1857.19	-0.0093527	0	2387.18	0.00686223	0.00565732	2917.21	-0.00632872		3447.2	0.00219248	0.00290692	3977.2	-0.00130713	0	
267.39	0.08890416	0.07425947	797.39	0.00947872	0.00464269	1327.38	0.01376169	0.00918778	1857.39	-0.01026244	0	2387.38	0.00679323	0.00566415	2917.41	-0.00485182		3447.4	0.00164669	0.00290693	3977.4	-0.00184912	0	
267.59	0.08882262	0.07446024	797.59	0.00950776	0.00465607	1327.58	0.01314559	0.00921414	1857.59	-0.01048901	0	2387.58	0.00744346	0.00567095	2917.61	-0.00394667		3447.6	0.00233696	0.00290693	3977.6	-0.00053498	0	
267.79	0.08865768	0.0746609	797.79	0.00907363	0.00466945	1327.78	0.01348117	0.0092405	1857.79	-0.01043836	0	2387.78	0.00727185	0.00567772	2917.81	-0.00325009		3447.8	0.00251986	0.00290694	3977.8	-0.00084076	0	
267.99	0.08894407	0.07486145	797.99	0.00856266	0.00468283	1327.98	0.01481606	0.00926686	1857.99	-0.01063109	0	2387.98	0.00733002	0.00568446	2918.01	-0.00201281		3448	0.0023458	0.00290695	3978	-0.00093674	0	
268.19	0.08936944	0.0750619	798.19	0.0090929	0.0046962	1328.18	0.01488391	0.00929321	1858.19	-0.01039767	0	2388.18	0.00771454	0.00569117	2918.21	-0.00158818		3448.2	0.00291367	0.00290695	3978.2	-0.00152814	0	
268.39	0.09040594	0.07526223	798.39	0.00958611	0.00470958	1328.38	0.01534834	0.00931955	1858.39	-0.01137519	0	2388.38	0.0078537	0.00569784	2918.41	-0.00110707		3448.4	0.00374219	0.00290696	3978.4	-0.00248615	0	
268.59	0.09028948	0.07546246	798.59	0.00858798	0.00472295	1328.58	0.01577735	0.00934589	1858.59	-0.01000929	0	2388.58	0.00718969	0.00570448	2918.61	-0.00120719		3448.6	0.0041401	0.00290696	3978.6	-0.00251597	0	
268.79	0.09078876	0.07566258	798.79	0.0092298	0.00473631	1328.78	0.01647164	0.00937223	1858.79	-0.00909802	0	2388.78	0.00748047	0.00571109	2918.81	-0.00101636		3448.8	0.00450716	0.00290697	3978.8	-0.00377547	0	
268.99	0.09098777	0.07586259	798.99	0.01011824	0.00474968	1328.98	0.01576509	0.00939856	1858.99	-0.00899047	0	2388.98	0.00799221	0.00571767	2919.01	-0.00138426		3449	0.0054333	0.00290697	3979	-0.00405133	0	
269.19	0.09039464	0.07606249	799.19	0.01004162	0.00476304	1329.18	0.01569205	0.00942488	1859.19	-0.01031561	0	2389.18	0.00772604	0.00572422	2919.21	-0.00175142		3449.2	0.00528817	0.00290697	3979.2	-0.00470264	0	
269.39	0.09028422	0.07626229	799.39	0.00978599	0.00477641	1329.38	0.01613368	0.0094512	1859.39	-0.01044689	0	2389.38	0.0079251	0.00573074	2919.41	-0.00245096		3449.4	0.00461737	0.00290698	3979.4	-0.00419501	0	
269.59	0.0908448	0.07646197	799.59	0.01042524	0.00478976	1329.58	0.01591734	0.00947751	1859.59	-0.01073766	0	2389.58	0.00795106	0.00573723	2919.61	-0.00311767		3449.6	0.00477827	0.00290698	3979.6	-0.00444171	0	
269.79	0.09184107	0.07666155	799.79	0.00982654	0.00480312	1329.78	0.0161031	0.00950382	1859.79	-0.01108459	0	2389.78	0.0081845	0.00574368	2919.81	-0.00427756		3449.8	0.00399928	0.00290699	3979.8	-0.00481126	0	
269.99	0.09266	0.07686102	799.99	0.00922679	0.00481648	1329.98	0.0162591	0.00953012	1859.99	-0.01131119	0	2389.98	0.00854964	0.00575011	2920.01	-0.00466501		3450	0.00496321	0.00290699	3980	-0.00508406	0	
270.19	0.09342014	0.07706038	800.19	0.0089996	0.00482983	1330.18	0.01574705	0.00955642	1860.19	-0.01215208	0	2390.18	0.00825884	0.00575651	2920.21	-0.00383811		3450.2	0.00394526	0.002907	3980.2	-0.00552859	0	
270.39	0.09378669	0.07725963	800.39	0.009137	0.00484318	1330.38	0.015677	0.00958271	1860.39	-0.01216308	0	2390.38	0.00776299	0.00576287	2920.41	-0.00435648		3450.4	0.00353345	0.002907	3980.4	-0.00622646	0	
270.59	0.09408951	0.07745877	800.59	0.00916171	0.00485653	1330.58	0.01569322	0.009609	1860.59	-0.0129411	0	2390.58	0.00818623	0.00576921	2920.61	-0.00485437		3450.6	0.00315231	0.002907	3980.6	-0.00695885	0	
270.79	0.09405576	0.07765781	800.79	0.00960835	0.00486987	1330.78	0.01553803	0.00963528	1860.79	-0.01246494	0	2390.78	0.0086619	0.00577551	2920.81	-0.00450286		3450.8	0.00350861	0.00290701	3980.8	-0.00665163	0	
270.99	0.09426688	0.07785674	800.99	0.00931426	0.00488321	1330.98	0.0162202	0.00966156	1860.99	-0.01218409	0	2390.98	0.00907929	0.00578179	2921.01	-0.00434977		3451	0.00291131	0.00290701	3981	-0.00622607	0	
271.19	0.09353101	0.07805556	801.19	0.00850016	0.00489656	1331.18	0.01706697	0.00968783	1861.19	-0.01228645	0	2391.18	0.00845117	0.00578803	2921.21	-0.00377901		3451.2	0.00281798	0.00290701	3981.2	-0.00683475	0	
271.39	0.09313424	0.07825427	801.39	0.00726414	0.00490989	1331.38	0.01679	0.0097141	1861.39	-0.01209034	0	2391.38	0.00805139	0.00579425	2921.41	-0.00350689		3451.4	0.00219104	0.00290702	3981.4	-0.00670362	0	
271.59	0.09242656	0.07845287	801.59	0.00719892	0.00492323	1331.58	0.01694078	0.00974036	1861.59	-0.01190448	0	2391.58	0.00867643	0.00580044	2921.61	-0.00330405		3451.6	0.00242275	0.00290702	3981.6	-0.00672317	0	
271.79	0.09266866	0.07865137	801.79	0.00686833	0.00493656	1331.78	0.0170168	0.00976662	1861.79	-0.01158494	0	2391.78	0.00890558	0.00580659	2921.81	-0.00340981		3451.8	0.00277019	0.00290702	3981.8	-0.0077824	0	
271.99	0.0929758	0.07884976	801.99	0.00757591	0.0049499	1331.98	0.01761485	0.00979287	1861.99	-0.01111529	0	2391.98	0.00891016	0.00581272	2922.01	-0.00344711		3452	0.00270623	0.00290703	3982	-0.00757801	0	
272.19	0.09456324	0.07904804	802.19	0.00848935	0.00496323	1332.18	0.01724891	0.00981911	1862.19	-0.01186836	0	2392.18	0.00865872	0.00581882	2922.21	-0.0028691		3452.2	0.00307964	0.00290703	3982.2	-0.00762	0	
272.39	0.09429947	0.07924622	802.39	0.00835775	0.00497655	1332.38	0.01709428	0.00984535	1862.39	-0.01239215	0	2392.38	0.00848842	0.00582489	2922.41	-0.00316802		3452.4	0.00317071	0.00290703	3982.4	-0.00724125	0	
272.59	0.09391156	0.07944428	802.59	0.00856048	0.00498988	1332.58	0.01720811	0.00987159	1862.59	-0.0114538	0	2392.58	0.00875957	0.00583094	2922.61	-0.0041289		3452.6	0.00378728	0.00290704	3982.6	-0.00715547	0	
272.79	0.09406204	0.07964224	802.79	0.00958389	0.0050032	1332.78	0.01792639	0.00989782	1862.79	-0.01127629	0	2392.78	0.00904966	0.00583695	2922.81	-0.00433168		3452.8	0.00403853	0.00290704	3982.8	-0.00741141	0	
272.99	0.09411017	0.07984009	802.99	0.00988403	0.00501652	1332.98	0.01802709	0.00992404	1862.99	-0.01215875	0	2392.98	0.00905287	0.00584293	2923.01	-0.00513659		3453	0.00358027	0.00290704	3983	-0.00811618	0	
273.19	0.09444065	0.08003784	803.19	0.00994481	0.00502984	1333.18	0.01791787	0.00995026	1863.19	-0.0114285	0	2393.18	0.00895271	0.00584889	2923.21	-0.00493005		3453.2	0.00293216	0.00290704	3983.2	-0.00756957	0	
273.39	0.0953445	0.08023548	803.39	0.01030107	0.00504315	1333.38	0.01777897	0.00997648	1863.39	-0.01097583	0	2393.38	0.00915211	0.00585482	2923.41	-0.00465282		3453.4	0.00237593	0.00290705	3983.4	-0.00659245	0	
273.59	0.09665442	0.08043301	803.59	0.01022945	0.00505647	1333.58	0.01737825	0.01000269	1863.59	-0.01193235	0	2393.58	0.00913797	0.00586072	2923.61	-0.00508567		3453.6	0.00243893	0.00290705	3983.6	-0.00672496	0	
273.79	0.09681704	0.08063043	803.79	0.00922758	0.00506978	1333.78	0.01767605	0.01002889	1863.79	-0.01196715	0	2393.78	0.00883669	0.00586659	2923.81	-0.00537563		3453.8	0.00225278	0.00290705	3983.8	-0.00694212	0	
273.99	0.09764208	0.08082775	803.99	0.0091675	0.00508309	1333.98	0.01837896	0.01005509	1863.99	-0.01213056	0	2393.98	0.00894341	0.00587244	2924.01	-0.00514339		3454	0.00264845	0.00290705	3984	-0.00668808	0	
274.19	0.09784496	0.08102496	804.19	0.0090425	0.00509639	1334.18	0.0174816	0.01008129	1864.19	-0.01265382	0	2394.18	0.0081863	0.00587826	2924.21	-0.00563766		3454.2	0.00236876	0.00290705	3984.2	-0.00627738	0	
274.39	0.09790704	0.08122206	804.39	0.00815471	0.0051097	1334.38	0.01695177	0.01010748	1864.39	-0.01295522	0	2394.38	0.00837495	0.00588405	2924.41	-0.00551785		3454.4	0.0025	0.00290706	3984.4	-0.00678025	0	
274.59	0.09758847	0.08141905	804.59	0.0078804	0.005123	1334.58	0.01645181	0.01013366	1864.59	-0.012658	0	2394.58	0.00852461	0.00588981	2924.61	-0.00538101		3454.6	0.00226253	0.00290706	3984.6	-0.00577303	0	
274.79	0.09725275	0.08161594	804.79	0.00749261	0.0051363	1334.78	0.01571829	0.01015984	1864.79	-0.01197305	0	2394.78	0.00910521	0.00589554	2924.81	-0.00534077		3454.8	0.00233412	0.00290706	3984.8	-0.00444161	0	
274.99	0.09714409	0.08181272	804.99	0.00625277	0.0051496	1334.98	0.0151932	0.01018601	1864.99	-0.01196371	0	2394.98	0.00894713	0.00590125	2925.01	-0.00548743		3455	0.00275593	0.00290706	3985	-0.00429135	0	
275.19	0.09606616	0.0820094	805.19	0.00610618	0.00516289	1335.18	0.01441285	0.01021218	1865.19	-0.01138178	0	2395.18	0.00889129	0.00590693	2925.21	-0.00558309		3455.2	0.00257386	0.00290707	3985.2	-0.00393901	0	
275.39	0.09598507	0.08220597	805.39	0.00621038	0.00517619	1335.38	0.01406667	0.01023834	1865.39	-0.01016525	0	2395.38	0.00925008	0.00591259	2925.41	-0.00499312		3455.4	0.0025392	0.00290707	3985.4	-0.00420594	0	
275.59	0.09599555	0.08240243	805.59	0.0062028	0.00518948	1335.58	0.01417923	0.0102645	1865.59	-0.01018126	0	2395.58	0.00905038	0.00591822	2925.61	-0.0049227		3455.6	0.00362969	0.00290707	3985.6	-0.0038119	0	
275.79	0.0965902	0.08259878	805.79	0.00647945	0.00520277	1335.78	0.01350999	0.01029066	1865.79	-0.01025402	0	2395.78	0.00890282	0.00592382	2925.81	-0.00531121		3455.8	0.00421417	0.00290707	3985.8	-0.00386447	0	
275.99	0.09702729	0.08279503	805.99	0.00647773	0.00521605	1335.98	0.01424791	0.0103168	1865.99	-0.01086232	0	2395.98	0.00855782	0.00592939	2926.01	-0.00490057		3456	0.00424647	0.00290707	3986	-0.00323391	0	
276.19	0.09779256	0.08299117	806.19	0.00653491	0.00522934	1336.18	0.0146124	0.01034295	1866.19	-0.01154223	0	2396.18	0.00827731	0.00593494	2926.21	-0.00349617		3456.2	0.00423459	0.00290707	3986.2	-0.00341296	0	
276.39	0.09719671	0.08318721	806.39	0.0076746	0.00524262	1336.38	0.01532026	0.01036908	1866.39	-0.01113101	0	2396.38	0.00807199	0.00594046	2926.41	-0.00351117		3456.4	0.00440829	0.00290708	3986.4	-0.00292543	0	
276.59	0.09814239	0.08338314	806.59	0.00792811	0.0052559	1336.58	0.01619485	0.01039522	1866.59	-0.01087475	0	2396.58	0.00815868	0.00594596	2926.61	-0.00305749		3456.6	0.00490479	0.00290708	3986.6	-0.00330404	0	
276.79	0.09848161	0.08357896	806.79	0.00859226	0.00526917	1336.78	0.01729889	0.01042134	1866.79	-0.01128415	0	2396.78	0.00797938	0.00595143	2926.81	-0.00209665		3456.8	0.00489268	0.00290708	3986.8	-0.00332514	0	
276.99	0.09941793	0.08377468	806.99	0.00856216	0.00528245	1336.98	0.01744341	0.01044747	1866.99	-0.01126647	0	2396.98	0.00791107	0.00595687	2927.01	-0.00185036		3457	0.00470313	0.00290708	3987	-0.00415608	0	
277.19	0.10023607	0.08397029	807.19	0.00845181	0.00529572	1337.18	0.01725268	0.01047358	1867.19	-0.01075489	0	2397.18	0.00764547	0.00596229	2927.21	-0.00053714		3457.2	0.00495517	0.00290708	3987.2	-0.00441903	0	
277.39	0.10045034	0.08416579	807.39	0.00864276	0.00530899	1337.38	0.01819651	0.01049969	1867.39	-0.01108311	0	2397.38	0.00747682	0.00596768	2927.41	-0.00026006		3457.4	0.00502256	0.00290708	3987.4	-0.00564502	0	
277.59	0.10112862	0.08436119	807.59	0.00849244	0.00532226	1337.58	0.01884116	0.0105258	1867.59	-0.01194432	0	2397.58	0.00729055	0.00597305	2927.61	-0.00150255		3457.6	0.00528806	0.00290708	3987.6	-0.0058082	0	
277.79	0.10046621	0.08455649	807.79	0.00850378	0.00533553	1337.78	0.01933417	0.0105519	1867.79	-0.011809	0	2397.78	0.00672631	0.00597839	2927.81	-0.00107693		3457.8	0.00498284	0.00290709	3987.8	-0.00579809	0	
277.99	0.1010991	0.08475167	807.99	0.00848226	0.00534879	1337.98	0.01961434	0.010578	1867.99	-0.01197206	0	2397.98	0.00697413	0.00598371	2928.01	-0.00182155		3458	0.00453459	0.00290709	3988	-0.00600866	0	
278.19	0.10058081	0.08494675	808.19	0.00810355	0.00536205	1338.18	0.01854727	0.01060409	1868.19	-0.01194428	0	2398.18	0.00727122	0.005989	2928.21	-0.00288125		3458.2	0.00492657	0.00290709	3988.2	-0.006068	0	
278.39	0.100457	0.08514173	808.39	0.00807145	0.00537531	1338.38	0.01859225	0.01063018	1868.39	-0.01170004	0	2398.38	0.00814808	0.00599427	2928.41	-0.00250126		3458.4	0.00406399	0.00290709	3988.4	-0.00572505	0	
278.59	0.09990437	0.0853366	808.59	0.00904511	0.00538857	1338.58	0.0179169	0.01065626	1868.59	-0.01144632	0	2398.58	0.00864648	0.00599951	2928.61	-0.00300603		3458.6	0.00359751	0.00290709	3988.6	-0.0052783	0	
278.79	0.09982828	0.08553136	808.79	0.00917258	0.00540182	1338.78	0.01759222	0.01068233	1868.79	-0.0113344	0	2398.78	0.00995612	0.00600473	2928.81	-0.00396267		3458.8	0.00395992	0.00290709	3988.8	-0.00511323	0	
278.99	0.09972023	0.08572602	808.99	0.00894765	0.00541507	1338.98	0.0177055	0.0107084	1868.99	-0.01066689	0	2398.98	0.0094407	0.00600992	2929.01	-0.0042945		3459	0.00397462	0.00290709	3989	-0.00547086	0	
279.19	0.0996915	0.08592057	809.19	0.00862907	0.00542832	1339.18	0.01718011	0.01073447	1869.19	-0.01000018	0	2399.18	0.00922573	0.00601509	2929.21	-0.00429201		3459.2	0.00344636	0.00290709	3989.2	-0.00522974	0	
279.39	0.09957845	0.08611502	809.39	0.00875207	0.00544157	1339.38	0.01809481	0.01076053	1869.39	-0.01018207	0	2399.38	0.00905318	0.00602023	2929.41	-0.00495599		3459.4	0.00412657	0.0029071	3989.4	-0.00561947	0	
279.59	0.09894459	0.08630936	809.59	0.00868409	0.00545482	1339.58	0.01792098	0.01078658	1869.59	-0.01043918	0	2399.58	0.00842438	0.00602535	2929.61	-0.00469569		3459.6	0.00493405	0.0029071	3989.6	-0.00595375	0	
279.79	0.09946941	0.0865036	809.79	0.00802209	0.00546806	1339.78	0.01838118	0.01081264	1869.79	-0.01082898	0	2399.78	0.00861571	0.00603044	2929.81	-0.00481212		3459.8	0.00540393	0.0029071	3989.8	-0.00680783	0	
279.99	0.10048695	0.08669773	809.99	0.00746256	0.0054813	1339.98	0.01898307	0.01083868	1869.99	-0.01140573	0	2399.98	0.00796105	0.00603551	2930.01	-0.00452596		3460	0.00489498	0.0029071	3990	-0.00693947	0	
280.19	0.10126514	0.08689175	810.19	0.00761393	0.00549454	1340.18	0.01870959	0.01086472	1870.19	-0.01209638	0	2400.18	0.00755587	0.00604056	2930.21	-0.00383913		3460.2	0.0044371	0.0029071	3990.2	-0.00760514	0	
280.39	0.10196378	0.08708567	810.39	0.00783701	0.00550777	1340.38	0.01788045	0.01089075	1870.39	-0.01250849	0	2400.38	0.00750739	0.00604558	2930.41	-0.00412717		3460.4	0.004652	0.0029071	3990.4	-0.00700675	0	
280.59	0.10303137	0.08727949	810.59	0.00715177	0.00552101	1340.58	0.01744472	0.01091678	1870.59	-0.01371667	0	2400.58	0.00773551	0.00605058	2930.61	-0.00394332		3460.6	0.00487524	0.0029071	3990.6	-0.00672357	0	
280.79	0.10283586	0.0874732	810.79	0.00718879	0.00553424	1340.78	0.01718938	0.01094281	1870.79	-0.01420896	0	2400.78	0.00822612	0.00605556	2930.81	-0.00380404		3460.8	0.00474743	0.0029071	3990.8	-0.00687984	0	
280.99	0.10298309	0.0876668	810.99	0.00707457	0.00554747	1340.98	0.01602774	0.01096883	1870.99	-0.01429555	0	2400.98	0.00853317	0.00606051	2931.01	-0.0027173		3461	0.00495719	0.0029071	3991	-0.00817054	0	
281.19	0.10389317	0.0878603	811.19	0.00660268	0.0055607	1341.18	0.01626716	0.01099484	1871.19	-0.01480565	0	2401.18	0.00886786	0.00606544	2931.21	-0.00262316		3461.2	0.00476433	0.0029071	3991.2	-0.00830221	0	
281.39	0.10416094	0.0880537	811.39	0.00650179	0.00557392	1341.38	0.01598799	0.01102085	1871.39	-0.01484102	0	2401.38	0.00833767	0.00607034	2931.41	-0.00403497		3461.4	0.00450624	0.0029071	3991.4	-0.00761126	0	
281.59	0.10358925	0.08824699	811.59	0.00632416	0.00558714	1341.58	0.01544129	0.01104685	1871.59	-0.01516637	0	2401.58	0.00900669	0.00607523	2931.61	-0.00390512		3461.6	0.0043151	0.00290711	3991.6	-0.00742202	0	
281.79	0.10327155	0.08844017	811.79	0.00676507	0.00560036	1341.78	0.0160311	0.01107285	1871.79	-0.01524819	0	2401.78	0.009448	0.00608008	2931.81	-0.00399953		3461.8	0.00337822	0.00290711	3991.8	-0.00566024	0	
281.99	0.10389283	0.08863326	811.99	0.00721597	0.00561358	1341.98	0.01564396	0.01109885	1871.99	-0.01457745	0	2401.98	0.0100803	0.00608492	2932.01	-0.00400304		3462	0.00314462	0.00290711	3992	-0.00598018	0	
282.19	0.10368801	0.08882623	812.19	0.0076509	0.0056268	1342.18	0.01645685	0.01112484	1872.19	-0.01430429	0	2402.18	0.01025826	0.00608973	2932.21	-0.00389703		3462.2	0.00340666	0.00290711	3992.2	-0.00524617	0	
282.39	0.10369251	0.0890191	812.39	0.00854406	0.00564001	1342.38	0.01669341	0.01115082	1872.39	-0.01361897	0	2402.38	0.00964413	0.00609452	2932.41	-0.00361752		3462.4	0.00321541	0.00290711	3992.4	-0.00484022	0	
282.59	0.10352475	0.08921187	812.59	0.00958919	0.00565322	1342.58	0.01693745	0.0111768	1872.59	-0.01315443	0	2402.58	0.00985261	0.00609929	2932.61	-0.00467095		3462.6	0.00298938	0.00290711	3992.6	-0.00432272	0	
282.79	0.10455928	0.08940453	812.79	0.01012986	0.00566643	1342.78	0.01732019	0.01120277	1872.79	-0.01234596	0	2402.78	0.0101759	0.00610404	2932.81	-0.00453258		3462.8	0.00268727	0.00290711	3992.8	-0.00322544	0	
282.99	0.10521932	0.08959709	812.99	0.01034405	0.00567964	1342.98	0.01818081	0.01122874	1872.99	-0.0118868	0	2402.98	0.00873871	0.00610876	2933.01	-0.00400775		3463	0.00231555	0.00290711	3993	-0.00329644	0	
283.19	0.1058658	0.08978954	813.19	0.01022333	0.00569284	1343.18	0.01872739	0.0112547	1873.19	-0.0112912	0	2403.18	0.00797436	0.00611346	2933.21	-0.00375639		3463.2	0.00304274	0.00290711	3993.2	-0.00228329	0	
283.39	0.10601483	0.08998189	813.39	0.01088984	0.00570605	1343.38	0.01959649	0.01128066	1873.39	-0.0116731	0	2403.38	0.00843084	0.00611814	2933.41	-0.00356804		3463.4	0.00336489	0.00290711	3993.4	-0.00300161	0	
283.59	0.10688362	0.09017413	813.59	0.01082426	0.00571925	1343.58	0.01979382	0.01130661	1873.59	-0.0115543	0	2403.58	0.00804791	0.0061228	2933.61	-0.00322363		3463.6	0.00344955	0.00290711	3993.6	-0.0037059	0	
283.79	0.10815726	0.09036628	813.79	0.01047871	0.00573244	1343.78	0.02034815	0.01133256	1873.79	-0.01092519	0	2403.78	0.00816081	0.00612743	2933.81	-0.00333695		3463.8	0.00338754	0.00290711	3993.8	-0.00363972	0	
283.99	0.10881607	0.09055831	813.99	0.01089268	0.00574564	1343.98	0.02016584	0.0113585	1873.99	-0.01109909	0	2403.98	0.00722807	0.00613204	2934.01	-0.00332899		3464	0.00232602	0.00290711	3994	-0.00365988	0	
284.19	0.1086966	0.09075024	814.19	0.00996871	0.00575883	1344.18	0.01921221	0.01138444	1874.19	-0.01120241	0	2404.18	0.00698657	0.00613663	2934.21	-0.00409582		3464.2	0.00265853	0.00290711	3994.2	-0.00420289	0	
284.39	0.10889235	0.09094207	814.39	0.00987664	0.00577202	1344.38	0.01986144	0.01141037	1874.39	-0.01144243	0	2404.38	0.00598654	0.0061412	2934.41	-0.00386712		3464.4	0.0026768	0.00290711	3994.4	-0.00351455	0	
284.59	0.10820543	0.09113379	814.59	0.01003428	0.00578521	1344.58	0.02036117	0.0114363	1874.59	-0.01124965	0	2404.58	0.00552399	0.00614575	2934.61	-0.00421831		3464.6	0.00319033	0.00290711	3994.6	-0.00307205	0	
284.79	0.10746348	0.09132541	814.79	0.01049099	0.0057984	1344.78	0.02007287	0.01146222	1874.79	-0.01156073	0	2404.78	0.00517972	0.00615027	2934.81	-0.00386643		3464.8	0.00298854	0.00290712	3994.8	-0.00377822	0	
284.99	0.10722253	0.09151693	814.99	0.01084462	0.00581158	1344.98	0.01968792	0.01148814	1874.99	-0.01282373	0	2404.98	0.00574878	0.00615478	2935.01	-0.00341068		3465	0.00396892	0.00290712	3995	-0.00453299	0	
285.19	0.10695577	0.09170834	815.19	0.0093217	0.00582477	1345.18	0.01990103	0.01151405	1875.19	-0.01322733	0	2405.18	0.00596002	0.00615926	2935.21	-0.00374454		3465.2	0.00447965	0.00290712	3995.2	-0.00426446	0	
285.39	0.10628611	0.09189965	815.39	0.00918757	0.00583795	1345.38	0.01893476	0.01153996	1875.39	-0.01379674	0	2405.38	0.00589172	0.00616372	2935.41	-0.00475859		3465.4	0.0043855	0.00290712	3995.4	-0.00460822	0	
285.59	0.1048492	0.09209085	815.59	0.00899008	0.00585112	1345.58	0.01967141	0.01156586	1875.59	-0.01419801	0	2405.58	0.00683305	0.00616816	2935.61	-0.00422816		3465.6	0.00435881	0.00290712	3995.6	-0.00573031	0	
285.79	0.10510637	0.09228196	815.79	0.00868079	0.0058643	1345.78	0.01937686	0.01159175	1875.79	-0.01449657	0	2405.78	0.00642213	0.00617258	2935.81	-0.00507469		3465.8	0.00421007	0.00290712	3995.8	-0.004982	0	
285.99	0.10439206	0.09247295	815.99	0.00789066	0.00587747	1345.98	0.01910215	0.01161765	1875.99	-0.01434958	0	2405.98	0.00617958	0.00617698	2936.01	-0.00395938		3466	0.00541935	0.00290712	3996	-0.00670116	0	
286.19	0.1039018	0.09266385	816.19	0.0073863	0.00589064	1346.18	0.02026749	0.01164353	1876.19	-0.01480055	0	2406.18	0.00554271	0.00618136	2936.21	-0.00415105		3466.2	0.00559114	0.00290712	3996.2	-0.00730148	0	
286.39	0.10398233	0.09285464	816.39	0.00754905	0.00590381	1346.38	0.02008253	0.01166941	1876.39	-0.01444465	0	2406.38	0.00576226	0.00618572	2936.41	-0.00482411		3466.4	0.00478537	0.00290712	3996.4	-0.00800306	0	
286.59	0.10443036	0.09304532	816.59	0.00754132	0.00591698	1346.58	0.02088231	0.01169529	1876.59	-0.01411253	0	2406.58	0.0059361	0.00619006	2936.61	-0.00433158		3466.6	0.00403819	0.00290712	3996.6	-0.00741999	0	
286.79	0.10516708	0.09323591	816.79	0.00792563	0.00593014	1346.78	0.02118021	0.01172116	1876.79	-0.01348325	0	2406.78	0.00657666	0.00619437	2936.81	-0.00378892		3466.8	0.00447954	0.00290712	3996.8	-0.00718507	0	
286.99	0.10592887	0.09342638	816.99	0.00781184	0.0059433	1346.98	0.02181366	0.01174703	1876.99	-0.01327625	0	2406.98	0.00675853	0.00619867	2937.01	-0.00305342		3467	0.00512444	0.00290712	3997	-0.00796911	0	
287.19	0.10701341	0.09361676	817.19	0.00794038	0.00595646	1347.18	0.02141971	0.01177289	1877.19	-0.01247567	0	2407.18	0.00742478	0.00620294	2937.21	-0.00243869		3467.2	0.00622525	0.00290712	3997.2	-0.00747439	0	
287.39	0.1082858	0.09380703	817.39	0.00841014	0.00596962	1347.38	0.02119769	0.01179874	1877.39	-0.01278372	0	2407.38	0.00905866	0.0062072	2937.41	-0.00199293		3467.4	0.00530005	0.00290712	3997.4	-0.00843552	0	
287.59	0.10925598	0.0939972	817.59	0.00791994	0.00598277	1347.58	0.02066943	0.01182459	1877.59	-0.01254781	0	2407.58	0.00850142	0.00621143	2937.61	-0.00221886		3467.6	0.005933	0.00290712	3997.6	-0.00839832	0	
287.79	0.10955229	0.09418727	817.79	0.00833906	0.00599593	1347.78	0.02050829	0.01185044	1877.79	-0.01186512	0	2407.78	0.00879173	0.00621565	2937.81	-0.00113387		3467.8	0.00527587	0.00290712	3997.8	-0.00797716	0	
287.99	0.10992594	0.09437723	817.99	0.00819897	0.00600908	1347.98	0.02013391	0.01187628	1877.99	-0.01201359	0	2407.98	0.00868606	0.00621985	2938.01	-0.00097164		3468	0.00533141	0.00290712	3998	-0.00795928	0	
288.19	0.11049078	0.0945671	818.19	0.00829793	0.00602223	1348.18	0.01937805	0.01190211	1878.19	-0.01260571	0	2408.18	0.00837579	0.00622402	2938.21	-0.00161347		3468.2	0.00651853	0.00290712	3998.2	-0.00760833	0	
288.39	0.11019748	0.09475685	818.39	0.00923211	0.00603537	1348.38	0.01961747	0.01192795	1878.39	-0.01274589	0	2408.38	0.00793175	0.00622818	2938.41	-0.00116746		3468.4	0.00593535	0.00290712	3998.4	-0.00676006	0	
288.59	0.11019259	0.09494651	818.59	0.00977927	0.00604852	1348.58	0.01877162	0.01195377	1878.59	-0.01247223	0	2408.58	0.00814708	0.00623231	2938.61	-0.00210945		3468.6	0.00603961	0.00290712	3998.6	-0.00620023	0	
288.79	0.110671	0.09513606	818.79	0.01152621	0.00606166	1348.78	0.01808581	0.01197959	1878.79	-0.01337423	0	2408.78	0.00776878	0.00623643	2938.81	-0.00137907		3468.8	0.00579197	0.00290712	3998.8	-0.00555818	0	
288.99	0.1105779	0.09532551	818.99	0.01181889	0.0060748	1348.98	0.01830911	0.01200541	1878.99	-0.01434136	0	2408.98	0.00825663	0.00624053	2939.01	-0.00130197		3469	0.00566687	0.00290712	3999	-0.00512804	0	
289.19	0.11032583	0.09551486	819.19	0.01099737	0.00608793	1349.18	0.017875	0.01203121	1879.19	-0.01487182	0	2409.18	0.00809555	0.0062446	2939.21	-0.00129781		3469.2	0.00493635	0.00290712	3999.2	-0.00476222	0	
289.39	0.11055355	0.0957041	819.39	0.01140367	0.00610107	1349.38	0.01739235	0.01205702	1879.39	-0.01514097	0	2409.38	0.00771703	0.00624866	2939.41	-0.00227048		3469.4	0.00345317	0.00290712	3999.4	-0.00517851	0	
289.59	0.10969217	0.09589324	819.59	0.01071357	0.0061142	1349.58	0.0176313	0.01208282	1879.59	-0.01453468	0	2409.58	0.00692869	0.0062527	2939.61	-0.00150213		3469.6	0.00277921	0.00290712	3999.6	-0.00551063	0	
289.79	0.10939403	0.09608228	819.79	0.01057794	0.00612733	1349.78	0.01709068	0.01210861	1879.79	-0.0152425	0	2409.78	0.00666454	0.00625672	2939.81	-0.0013365		3469.8	0.00229438	0.00290712	3999.8	-0.00513089	0	
289.99	0.10913004	0.09627122	819.99	0.0101881	0.00614046	1349.98	0.0177868	0.0121344	1879.99	-0.01488281	0	2409.98	0.0064317	0.00626072	2940.01	-0.00116354		3470	0.00172202	0.00290712	4000	-0.00486302	0	
290.19	0.10992469	0.09646005	820.19	0.01043798	0.00615358	1350.18	0.01792466	0.01216019	1880.19	-0.01478198	0	2410.18	0.00595316	0.00626471	2940.21	-0.00243473		3470.2	0.00084597	0.00290712	4000.2	-0.00490575	0	
290.39	0.11037138	0.09664878	820.39	0.01065136	0.00616671	1350.38	0.01771262	0.01218597	1880.39	-0.01427783	0	2410.38	0.00594474	0.00626867	2940.41	-0.00318803		3470.4	0.00003703	0.00290712	4000.4	-0.00451509	0	
290.59	0.11021393	0.09683741	820.59	0.01013008	0.00617983	1350.58	0.01847458	0.01221174	1880.59	-0.01385895	0	2410.58	0.00571883	0.00627261	2940.61	-0.00248029		3470.6	0.00026153	0.00290713	4000.6	-0.00401123	0	
290.79	0.11106075	0.09702594	820.79	0.01028321	0.00619295	1350.78	0.01848642	0.01223751	1880.79	-0.01336144	0	2410.78	0.00600934	0.00627654	2940.81	-0.00304409		3470.8	0.00061692	0.00290713	4000.8	-0.00361857	0	
290.99	0.11221549	0.09721436	820.99	0.01049825	0.00620606	1350.98	0.01871539	0.01226327	1880.99	-0.01423751	0	2410.98	0.0060563	0.00628045	2941.01	-0.00263793		3471	0.00128477	0.00290713	4001	-0.00510548	0	
291.19	0.11286788	0.09740268	821.19	0.01024546	0.00621918	1351.18	0.01889753	0.01228903	1881.19	-0.01353161	0	2411.18	0.00677933	0.00628434	2941.21	-0.00294264		3471.2	0.00106886	0.00290713	4001.2	-0.0053184	0	
291.39	0.11379505	0.0975909	821.39	0.00985963	0.00623229	1351.38	0.01962766	0.01231479	1881.39	-0.0137752	0	2411.38	0.00701713	0.00628821	2941.41	-0.0028153		3471.4	0.00054667	0.00290713	4001.4	-0.00577144	0	
291.59	0.11369874	0.09777902	821.59	0.00952114	0.0062454	1351.58	0.01945833	0.01234054	1881.59	-0.01398593	0	2411.58	0.00712344	0.00629206	2941.61	-0.0024547		3471.6	0.00142716	0.00290713	4001.6	-0.00570902	0	
291.79	0.11343106	0.09796703	821.79	0.00981074	0.00625851	1351.78	0.01978013	0.01236628	1881.79	-0.01381911	0	2411.78	0.00775476	0.00629589	2941.81	-0.00148098		3471.8	0.00100836	0.00290713	4001.8	-0.0054238	0	
291.99	0.11383355	0.09815495	821.99	0.00929078	0.00627162	1351.98	0.01978482	0.01239202	1881.99	-0.01406008	0	2411.98	0.00872817	0.00629971	2942.01	-0.00237811		3472	0.00190406	0.00290713	4002	-0.00528606	0	
292.19	0.11426648	0.09834276	822.19	0.00916945	0.00628472	1352.18	0.01969076	0.01241775	1882.19	-0.01511704	0	2412.18	0.00919453	0.00630351	2942.21	-0.00264443		3472.2	0.00236837	0.00290713	4002.2	-0.00576466	0	
292.39	0.11412881	0.09853047	822.39	0.00836927	0.00629782	1352.38	0.01909983	0.01244348	1882.39	-0.01440642	0	2412.38	0.00914397	0.00630729	2942.41	-0.00258624		3472.4	0.001457	0.00290713	4002.4	-0.00605631	0	
292.59	0.11401084	0.09871808	822.59	0.00803287	0.00631092	1352.58	0.01901874	0.0124692	1882.59	-0.01445843	0	2412.58	0.00906701	0.00631105	2942.61	-0.00322086		3472.6	0.001736	0.00290713	4002.6	-0.00585987	0	
292.79	0.11312356	0.09890559	822.79	0.00832955	0.00632401	1352.78	0.01922434	0.01249492	1882.79	-0.01412702	0	2412.78	0.0093945	0.0063148	2942.81	-0.00282652		3472.8	0.00269413	0.00290713	4002.8	-0.00544027	0	
292.99	0.1123546	0.09909299	822.99	0.00742656	0.00633711	1352.98	0.01917398	0.01252064	1882.99	-0.01419151	0	2412.98	0.00924205	0.00631852	2943.01	-0.00363311		3473	0.00243208	0.00290713	4003	-0.00600537	0	
293.19	0.11178193	0.09928029	823.19	0.00727257	0.0063502	1353.18	0.01840202	0.01254634	1883.19	-0.01382629	0	2413.18	0.00939477	0.00632223	2943.21	-0.00460555		3473.2	0.00298058	0.00290713	4003.2	-0.00634089	0	
293.39	0.11161632	0.0994675	823.39	0.00666274	0.00636329	1353.38	0.01889351	0.01257205	1883.39	-0.01286379	0	2413.38	0.00934803	0.00632592	2943.41	-0.00430724		3473.4	0.00280709	0.00290713	4003.4	-0.0068945	0	
293.59	0.11036548	0.0996546	823.59	0.00597212	0.00637638	1353.58	0.01844066	0.01259775	1883.59	-0.01175728	0	2413.58	0.00900256	0.0063296	2943.61	-0.00411934		3473.6	0.00316124	0.00290713	4003.6	-0.00651742	0	
293.79	0.1099618	0.09984159	823.79	0.00638536	0.00638946	1353.78	0.01823493	0.01262344	1883.79	-0.01133526	0	2413.78	0.00937377	0.00633325	2943.81	-0.0048741		3473.8	0.00323755	0.00290713	4003.8	-0.00525481	0	
293.99	0.10968616	0.10002849	823.99	0.00624538	0.00640255	1353.98	0.01834495	0.01264913	1883.99	-0.01058014	0	2413.98	0.00897012	0.00633689	2944.01	-0.0052634		3474	0.00332212	0.00290713	4004	-0.004537	0	
294.19	0.10938419	0.10021529	824.19	0.00743622	0.00641563	1354.18	0.01770945	0.01267481	1884.19	-0.01096851	0	2414.18	0.00893809	0.00634052	2944.21	-0.0062311		3474.2	0.0034667	0.00290713	4004.2	-0.00483766	0	
294.39	0.10940795	0.10040198	824.39	0.00740087	0.00642871	1354.38	0.01785592	0.01270049	1884.39	-0.01003834	0	2414.38	0.00850117	0.00634412	2944.41	-0.00651826		3474.4	0.00318162	0.00290713	4004.4	-0.00417206	0	
294.59	0.11063634	0.10058857	824.59	0.00708857	0.00644178	1354.58	0.01894623	0.01272616	1884.59	-0.0116778	0	2414.58	0.00771559	0.00634771	2944.61	-0.00611432		3474.6	0.00382831	0.00290713	4004.6	-0.0046052	0	
294.79	0.11150584	0.10077507	824.79	0.00746676	0.00645486	1354.78	0.01927855	0.01275183	1884.79	-0.0117813	0	2414.78	0.00790582	0.00635128	2944.81	-0.00571875		3474.8	0.00448268	0.00290713	4004.8	-0.00405506	0	
294.99	0.11240904	0.10096146	824.99	0.00731935	0.00646793	1354.98	0.01971447	0.01277749	1884.99	-0.01215185	0	2414.98	0.00821311	0.00635484	2945.01	-0.00543591		3475	0.00412511	0.00290713	4005	-0.00535994	0	
295.19	0.11279598	0.10114775	825.19	0.00719871	0.006481	1355.18	0.02057816	0.01280315	1885.19	-0.01180768	0	2415.18	0.00867703	0.00635837	2945.21	-0.00496189		3475.2	0.00368946	0.00290713	4005.2	-0.00546695	0	
295.39	0.1131848	0.10133394	825.39	0.00769938	0.00649407	1355.38	0.02117531	0.0128288	1885.39	-0.0129921	0	2415.38	0.00817435	0.00636189	2945.41	-0.00392061		3475.4	0.00417237	0.00290713	4005.4	-0.00593379	0	
295.59	0.11330108	0.10152002	825.59	0.00731145	0.00650713	1355.58	0.02107253	0.01285445	1885.59	-0.01314069	0	2415.58	0.00787552	0.0063654	2945.61	-0.00409235		3475.6	0.00515328	0.00290713	4005.6	-0.00551972	0	
295.79	0.11355514	0.10170601	825.79	0.00673328	0.0065202	1355.78	0.02139026	0.01288009	1885.79	-0.01306026	0	2415.78	0.00746003	0.00636889	2945.81	-0.00372784		3475.8	0.00524079	0.00290713	4005.8	-0.00547637	0	
295.99	0.11434641	0.1018919	825.99	0.00589747	0.00653326	1355.98	0.02168728	0.01290573	1885.99	-0.01371929	0	2415.98	0.00743101	0.00637236	2946.01	-0.00345364		3476	0.00508888	0.00290713	4006	-0.00565292	0	
296.19	0.11539146	0.10207768	826.19	0.00606117	0.00654631	1356.18	0.02147618	0.01293136	1886.19	-0.01471912	0	2416.18	0.00714845	0.00637581	2946.21	-0.00265143		3476.2	0.00496463	0.00290713	4006.2	-0.00603882	0	
296.39	0.11509867	0.10226337	826.39	0.00601997	0.00655937	1356.38	0.02107351	0.01295699	1886.39	-0.01501583	0	2416.38	0.00690673	0.00637925	2946.41	-0.00295658		3476.4	0.00467159	0.00290713	4006.4	-0.00639924	0	
296.59	0.11487816	0.10244895	826.59	0.00610824	0.00657242	1356.58	0.02106716	0.01298261	1886.59	-0.01563449	0	2416.58	0.00698211	0.00638267	2946.61	-0.0042518		3476.6	0.0044537	0.00290713	4006.6	-0.00565074	0	
296.79	0.11508101	0.10263443	826.79	0.00632674	0.00658548	1356.78	0.02033521	0.01300823	1886.79	-0.01609399	0	2416.78	0.00684413	0.00638608	2946.81	-0.00449147		3476.8	0.00520791	0.00290713	4006.8	-0.00566223	0	
296.99	0.11455821	0.10281982	826.99	0.0072318	0.00659853	1356.98	0.02029511	0.01303384	1886.99	-0.01683325	0	2416.98	0.00697797	0.00638947	2947.01	-0.00545873		3477	0.00536033	0.00290713	4007	-0.00604523	0	
297.19	0.114583	0.1030051	827.19	0.00800095	0.00661157	1357.18	0.02055416	0.01305945	1887.19	-0.01735388	0	2417.18	0.00700252	0.00639284	2947.21	-0.00590115		3477.2	0.00569893	0.00290713	4007.2	-0.00621252	0	
297.39	0.11430582	0.10319028	827.39	0.00854932	0.00662462	1357.38	0.02135108	0.01308505	1887.39	-0.01683251	0	2417.38	0.00660781	0.0063962	2947.41	-0.00502221		3477.4	0.00518923	0.00290713	4007.4	-0.0056139	0	
297.59	0.1136946	0.10337536	827.59	0.00961432	0.00663766	1357.58	0.02115841	0.01311065	1887.59	-0.01635735	0	2417.58	0.00689416	0.00639954	2947.61	-0.00524166		3477.6	0.00499928	0.00290713	4007.6	-0.00480288	0	
297.79	0.11464895	0.10356034	827.79	0.01089028	0.0066507	1357.78	0.02084207	0.01313624	1887.79	-0.01664657	0	2417.78	0.00670036	0.00640287	2947.81	-0.00612695		3477.8	0.00488251	0.00290713	4007.8	-0.00373018	0	
297.99	0.11537422	0.10374522	827.99	0.01183158	0.00666374	1357.98	0.02124661	0.01316183	1887.99	-0.01765436	0	2417.98	0.00635311	0.00640618	2948.01	-0.00570453		3478	0.00498831	0.00290713	4008	-0.00388688	0	
298.19	0.11624947	0.10393	828.19	0.01281786	0.00667678	1358.18	0.02128427	0.01318741	1888.19	-0.01745534	0	2418.18	0.00693531	0.00640947	2948.21	-0.00564529		3478.2	0.00469264	0.00290713	4008.2	-0.00367857	0	
298.39	0.1172948	0.10411468	828.39	0.01259561	0.00668981	1358.38	0.02194256	0.01321298	1888.39	-0.01712537	0	2418.38	0.00672519	0.00641275	2948.41	-0.00457952		3478.4	0.00498731	0.00290713	4008.4	-0.00318684	0	
298.59	0.11837739	0.10429926	828.59	0.01260959	0.00670284	1358.58	0.02214418	0.01323856	1888.59	-0.0178494	0	2418.58	0.00706423	0.00641602	2948.61	-0.00388969		3478.6	0.00550776	0.00290713	4008.6	-0.00343515	0	
298.79	0.11916079	0.10448374	828.79	0.0130657	0.00671587	1358.78	0.02220623	0.01326412	1888.79	-0.0163842	0	2418.78	0.00725387	0.00641927	2948.81	-0.00365054		3478.8	0.00591336	0.00290713	4008.8	-0.00269398	0	
298.99	0.1196561	0.10466812	828.99	0.01248435	0.0067289	1358.98	0.02240879	0.01328968	1888.99	-0.01582827	0	2418.98	0.00733958	0.0064225	2949.01	-0.00388786		3479	0.00512791	0.00290713	4009	-0.0036017	0	
299.19	0.11931502	0.1048524	829.19	0.01263728	0.00674192	1359.18	0.02241084	0.01331524	1889.19	-0.0156031	0	2419.18	0.00723902	0.00642572	2949.21	-0.00372239		3479.2	0.00530084	0.00290713	4009.2	-0.0042021	0	
299.39	0.11911782	0.10503658	829.39	0.01150465	0.00675495	1359.38	0.02200784	0.01334079	1889.39	-0.01572577	0	2419.38	0.00672678	0.00642892	2949.41	-0.00310438		3479.4	0.00527052	0.00290713	4009.4	-0.00473259	0	
299.59	0.11933526	0.10522066	829.59	0.01027138	0.00676797	1359.58	0.02157939	0.01336634	1889.59	-0.014441	0	2419.58	0.00569895	0.00643211	2949.61	-0.00298071		3479.6	0.00540538	0.00290713	4009.6	-0.0042967	0	
299.79	0.11955031	0.10540464	829.79	0.01035286	0.00678099	1359.78	0.02183094	0.01339188	1889.79	-0.01421419	0	2419.78	0.00588171	0.00643528	2949.81	-0.00208987		3479.8	0.00469216	0.00290713	4009.8	-0.00484178	0	
299.99	0.12034856	0.10558852	829.99	0.01013506	0.006794	1359.98	0.02155341	0.01341742	1889.99	-0.01411172	0	2419.98	0.00522762	0.00643844	2950.01	-0.00147021		3480	0.00324541	0.00290713	4010	-0.00513372	0	
300.19	0.12126561	0.1057723	830.19	0.01050246	0.00680702	1360.18	0.02097926	0.01344295	1890.19	-0.01408304	0	2420.18	0.00557099	0.00644158	2950.21	-0.00182675		3480.2	0.00282489	0.00290713	4010.2	-0.00556191	0	
300.39	0.12058433	0.10595598	830.39	0.01015655	0.00682003	1360.38	0.01942622	0.01346848	1890.39	-0.01422664	0	2420.38	0.0055205	0.00644471	2950.41	-0.00227196		3480.4	0.00210542	0.00290713	4010.4	-0.0064325	0	
300.59	0.12125326	0.10613956	830.59	0.00937154	0.00683304	1360.58	0.01896109	0.013494	1890.59	-0.01449349	0	2420.58	0.00512886	0.00644782	2950.61	-0.00282497		3480.6	0.00268459	0.00290713	4010.6	-0.00543382	0	
300.79	0.1209083	0.10632304	830.79	0.00990344	0.00684605	1360.78	0.01897858	0.01351951	1890.79	-0.01514099	0	2420.78	0.00581685	0.00645092	2950.81	-0.00358548		3480.8	0.00370521	0.00290713	4010.8	-0.00662946	0	
300.99	0.11993563	0.10650643	830.99	0.0105766	0.00685905	1360.98	0.01910853	0.01354503	1890.99	-0.01482183	0	2420.98	0.00716762	0.006454	2951.01	-0.00408161		3481	0.00422693	0.00290713	4011	-0.00693534	0	
301.19	0.11969314	0.10668971	831.19	0.0107263	0.00687205	1361.18	0.01962909	0.01357053	1891.19	-0.01446391	0	2421.18	0.00707606	0.00645707	2951.21	-0.00376838		3481.2	0.0047625	0.00290713	4011.2	-0.00737823	0	
301.39	0.11950741	0.10687289	831.39	0.01087424	0.00688505	1361.38	0.02018722	0.01359603	1891.39	-0.01474205	0	2421.38	0.00725394	0.00646012	2951.41	-0.00344047		3481.4	0.00433375	0.00290713	4011.4	-0.00644087	0	
301.59	0.1199219	0.10705598	831.59	0.01083429	0.00689805	1361.58	0.02099636	0.01362153	1891.59	-0.01542685	0	2421.58	0.00858647	0.00646316	2951.61	-0.00360789		3481.6	0.00477877	0.00290713	4011.6	-0.00683848	0	
301.79	0.12004236	0.10723896	831.79	0.01052995	0.00691105	1361.78	0.02059186	0.01364702	1891.79	-0.01573269	0	2421.78	0.00908933	0.00646619	2951.81	-0.00393017		3481.8	0.00514582	0.00290713	4011.8	-0.00675764	0	
301.99	0.11992058	0.10742185	831.99	0.0109581	0.00692404	1361.98	0.02098197	0.01367251	1891.99	-0.01586367	0	2421.98	0.0098307	0.0064692	2952.01	-0.00330977		3482	0.00506586	0.00290713	4012	-0.0068672	0	
302.19	0.11957352	0.10760463	832.19	0.01154925	0.00693703	1362.18	0.0202477	0.01369799	1892.19	-0.01509996	0	2422.18	0.01128159	0.0064722	2952.21	-0.00293521		3482.2	0.00428001	0.00290713	4012.2	-0.00605378	0	
302.39	0.11945906	0.10778732	832.39	0.01125231	0.00695002	1362.38	0.02025753	0.01372346	1892.39	-0.01562447	0	2422.38	0.01086822	0.00647518	2952.41	-0.00268709		3482.4	0.00443246	0.00290713	4012.4	-0.0059717	0	
302.59	0.11946194	0.10796991	832.59	0.01130753	0.00696301	1362.58	0.0204611	0.01374894	1892.59	-0.01542742	0	2422.58	0.01128316	0.00647815	2952.61	-0.00300502		3482.6	0.00430474	0.00290713	4012.6	-0.00548964	0	
302.79	0.11948994	0.1081524	832.79	0.0111626	0.006976	1362.78	0.02152542	0.0137744	1892.79	-0.01512505	0	2422.78	0.01117696	0.0064811	2952.81	-0.00317087		3482.8	0.00405745	0.00290713	4012.8	-0.00489046	0	
302.99	0.1182756	0.10833479	832.99	0.01058851	0.00698898	1362.98	0.02171373	0.01379986	1892.99	-0.01569637	0	2422.98	0.01183005	0.00648405	2953.01	-0.00250087		3483	0.00360121	0.00290713	4013	-0.00495104	0	
303.19	0.11757176	0.10851708	833.19	0.01079126	0.00700196	1363.18	0.02196473	0.01382532	1893.19	-0.01617982	0	2423.18	0.01122606	0.00648697	2953.21	-0.00217061		3483.2	0.0030732	0.00290713	4013.2	-0.00497111	0	
303.39	0.11744506	0.10869927	833.39	0.01063944	0.00701494	1363.38	0.02194225	0.01385077	1893.39	-0.01663547	0	2423.38	0.01062818	0.00648989	2953.41	-0.00156564		3483.4	0.00258189	0.00290713	4013.4	-0.0047862	0	
303.59	0.11766125	0.10888136	833.59	0.01079588	0.00702791	1363.58	0.02212455	0.01387622	1893.59	-0.01654997	0	2423.58	0.01009261	0.00649278	2953.61	-0.0016124		3483.6	0.00254374	0.00290713	4013.6	-0.00583708	0	
303.79	0.11838029	0.10906336	833.79	0.01115882	0.00704089	1363.78	0.02213182	0.01390166	1893.79	-0.01665538	0	2423.78	0.01081252	0.00649567	2953.81	-0.0015896		3483.8	0.00262158	0.00290713	4013.8	-0.00600544	0	
303.99	0.11976653	0.10924525	833.99	0.01073875	0.00705386	1363.98	0.02207919	0.01392709	1893.99	-0.01588719	0	2423.98	0.01067961	0.00649854	2954.01	-0.0011197		3484	0.00221751	0.00290713	4014	-0.00584414	0	
304.19	0.11991879	0.10942705	834.19	0.0104754	0.00706683	1364.18	0.0216031	0.01395252	1894.19	-0.01541183	0	2424.18	0.01013823	0.0065014	2954.21	-0.00164203		3484.2	0.00300248	0.00290713	4014.2	-0.00624786	0	
304.39	0.12073492	0.10960875	834.39	0.01086217	0.0070798	1364.38	0.02004418	0.01397795	1894.39	-0.01495854	0	2424.38	0.00969295	0.00650425	2954.41	-0.00254052		3484.4	0.00314713	0.00290713	4014.4	-0.00676569	0	
304.59	0.12140102	0.10979035	834.59	0.01113135	0.00709276	1364.58	0.02071078	0.01400337	1894.59	-0.01441108	0	2424.58	0.00977105	0.00650708	2954.61	-0.00215182		3484.6	0.0041136	0.00290713	4014.6	-0.00619004	0	
304.79	0.12079302	0.10997185	834.79	0.01133729	0.00710572	1364.78	0.02103579	0.01402879	1894.79	-0.01449326	0	2424.78	0.01006681	0.00650989	2954.81	-0.00290936		3484.8	0.00449335	0.00290713	4014.8	-0.00711693	0	
304.99	0.1209725	0.11015326	834.99	0.01089966	0.00711868	1364.98	0.02134335	0.0140542	1894.99	-0.01442461	0	2424.98	0.01012223	0.0065127	2955.01	-0.00214783		3485	0.00462138	0.00290713	4015	-0.00766476	0	
305.19	0.12122917	0.11033456	835.19	0.01013128	0.00713164	1365.18	0.02162682	0.0140796	1895.19	-0.01430666	0	2425.18	0.00980715	0.00651549	2955.21	-0.00173326		3485.2	0.00449849	0.00290713	4015.2	-0.00779018	0	
305.39	0.12193808	0.11051577	835.39	0.01002297	0.0071446	1365.38	0.02076874	0.01410501	1895.39	-0.01506109	0	2425.38	0.00933084	0.00651827	2955.41	-0.00194524		3485.4	0.00359863	0.00290713	4015.4	-0.0082798	0	
305.59	0.12250288	0.11069687	835.59	0.01035685	0.00715755	1365.58	0.02064425	0.0141304	1895.59	-0.014591	0	2425.58	0.00952695	0.00652103	2955.61	-0.00183888		3485.6	0.0044322	0.00290713	4015.6	-0.00879144	0	
305.79	0.12296375	0.11087788	835.79	0.01006355	0.0071705	1365.78	0.01936506	0.01415579	1895.79	-0.01404435	0	2425.78	0.00859241	0.00652379	2955.81	-0.00178962		3485.8	0.00347069	0.00290713	4015.8	-0.00874664	0	
305.99	0.12372195	0.1110588	835.99	0.00979622	0.00718345	1365.98	0.01833123	0.01418118	1895.99	-0.01420676	0	2425.98	0.00795505	0.00652653	2956.01	-0.00192928		3486	0.00299912	0.00290713	4016	-0.00888415	0	
306.19	0.12451068	0.11123961	836.19	0.00940116	0.0071964	1366.18	0.01710734	0.01420656	1896.19	-0.0147802	0	2426.18	0.00731806	0.00652925	2956.21	-0.00156608		3486.2	0.00214993	0.00290713	4016.2	-0.00851395	0	
306.39	0.12473056	0.11142033	836.39	0.00942854	0.00720935	1366.38	0.01734903	0.01423194	1896.39	-0.01531201	0	2426.38	0.00664707	0.00653197	2956.41	-0.00188237		3486.4	0.00287718	0.00290713	4016.4	-0.00856691	0	
306.59	0.12526439	0.11160094	836.59	0.00903939	0.00722229	1366.58	0.01769491	0.01425731	1896.59	-0.01585202	0	2426.58	0.00716572	0.00653467	2956.61	-0.00159325		3486.6	0.00315791	0.00290713	4016.6	-0.00823477	0	
306.79	0.12555257	0.11178146	836.79	0.00851258	0.00723523	1366.78	0.01838913	0.01428267	1896.79	-0.01587444	0	2426.78	0.00786737	0.00653735	2956.81	-0.00136815		3486.8	0.00324509	0.00290713	4016.8	-0.00748264	0	
306.99	0.12527154	0.11196189	836.99	0.00882993	0.00724817	1366.98	0.01853178	0.01430803	1896.99	-0.01638718	0	2426.98	0.00816667	0.00654003	2957.01	-0.00070243		3487	0.00375612	0.00290713	4017	-0.00717331	0	
307.19	0.12473324	0.11214221	837.19	0.00921369	0.0072611	1367.18	0.01841013	0.01433339	1897.19	-0.01646442	0	2427.18	0.00791974	0.00654269	2957.21	-0.00060902		3487.2	0.00364355	0.00290713	4017.2	-0.0067213	0	
307.39	0.12516155	0.11232244	837.39	0.00920681	0.00727404	1367.38	0.0182693	0.01435874	1897.39	-0.01757522	0	2427.38	0.00889317	0.00654534	2957.41	-0.00049933		3487.4	0.00426225	0.00290713	4017.4	-0.0069436	0	
307.59	0.12542848	0.11250256	837.59	0.00918021	0.00728697	1367.58	0.01855699	0.01438409	1897.59	-0.01762873	0	2427.58	0.00941952	0.00654798	2957.61	-0.00105166		3487.6	0.00500172	0.00290713	4017.6	-0.00737814	0	
307.79	0.1258183	0.11268259	837.79	0.00978452	0.0072999	1367.78	0.01915891	0.01440943	1897.79	-0.01786348	0	2427.78	0.01027541	0.0065506	2957.81	-0.00115537		3487.8	0.00536615	0.00290713	4017.8	-0.00635477	0	
307.99	0.12632731	0.11286253	837.99	0.01031698	0.00731283	1367.98	0.02019753	0.01443476	1897.99	-0.01723176	0	2427.98	0.01046332	0.00655321	2958.01	-0.00194704		3488	0.005439	0.00290713	4018	-0.00642393	0	
308.19	0.12607068	0.11304236	838.19	0.01052529	0.00732575	1368.18	0.02056303	0.01446009	1898.19	-0.01713523	0	2428.18	0.01055389	0.00655581	2958.21	-0.00271922		3488.2	0.00576059	0.00290713	4018.2	-0.00651036	0	
308.39	0.12686709	0.1132221	838.39	0.01135269	0.00733868	1368.38	0.02021854	0.01448542	1898.39	-0.01709366	0	2428.38	0.01090157	0.0065584	2958.41	-0.00364825		3488.4	0.00614626	0.00290713	4018.4	-0.00652669	0	
308.59	0.12557886	0.11340174	838.59	0.01111936	0.0073516	1368.58	0.02141474	0.01451074	1898.59	-0.01653124	0	2428.58	0.01155384	0.00656098	2958.61	-0.00377383		3488.6	0.00707492	0.00290713	4018.6	-0.00655458	0	
308.79	0.12500476	0.11358128	838.79	0.01014053	0.00736451	1368.78	0.02183709	0.01453606	1898.79	-0.01642	0	2428.78	0.0116746	0.00656354	2958.81	-0.00453604		3488.8	0.00718554	0.00290713	4018.8	-0.00684981	0	
308.99	0.12503043	0.11376073	838.99	0.00947772	0.00737743	1368.98	0.02227813	0.01456137	1898.99	-0.01667176	0	2428.98	0.01151697	0.00656609	2959.01	-0.00456468		3489	0.00633151	0.00290713	4019	-0.00737291	0	
309.19	0.12548928	0.11394008	839.19	0.00975391	0.00739035	1369.18	0.02223868	0.01458667	1899.19	-0.01574289	0	2429.18	0.01097997	0.00656863	2959.21	-0.00468516		3489.2	0.00589413	0.00290713	4019.2	-0.00699635	0	
309.39	0.12531166	0.11411933	839.39	0.01027178	0.00740326	1369.38	0.02250027	0.01461198	1899.39	-0.01552663	0	2429.38	0.00992913	0.00657116	2959.41	-0.00471778		3489.4	0.00535922	0.00290713	4019.4	-0.00768947	0	
309.59	0.12551016	0.11429848	839.59	0.01033874	0.00741617	1369.58	0.0229179	0.01463727	1899.59	-0.01499884	0	2429.58	0.00933161	0.00657367	2959.61	-0.00402913		3489.6	0.00558607	0.00290713	4019.6	-0.00729848	0	
309.79	0.12549004	0.11447754	839.79	0.0096432	0.00742907	1369.78	0.02318426	0.01466256	1899.79	-0.01563758	0	2429.78	0.00779916	0.00657618	2959.81	-0.00323638		3489.8	0.00462293	0.00290713	4019.8	-0.007665	0	
309.99	0.12571444	0.1146565	839.99	0.01007634	0.00744198	1369.98	0.02255942	0.01468785	1899.99	-0.01606562	0	2429.98	0.00780949	0.00657867	2960.01	-0.00247345		3490	0.00428369	0.00290713	4020	-0.00754943	0	
310.19	0.12588406	0.11483536	840.19	0.01056011	0.00745488	1370.18	0.02208469	0.01471313	1900.19	-0.01639458	0	2430.18	0.00725021	0.00658115	2960.21	-0.00170398		3490.2	0.004184	0.00290713	4020.2	-0.00758092	0	
310.39	0.12537627	0.11501413	840.39	0.01130117	0.00746778	1370.38	0.02225075	0.01473841	1900.39	-0.0158468	0	2430.38	0.00759429	0.00658362	2960.41	-0.00084444		3490.4	0.00480412	0.00290713	4020.4	-0.00765189	0	
310.59	0.12529488	0.1151928	840.59	0.01084921	0.00748068	1370.58	0.02274336	0.01476368	1900.59	-0.0158419	0	2430.58	0.00834726	0.00658607	2960.61	0.00030185		3490.6	0.00441351	0.00290713	4020.6	-0.00753189	0	
310.79	0.12448016	0.11537137	840.79	0.0109387	0.00749358	1370.78	0.02319002	0.01478894	1900.79	-0.01497533	0	2430.78	0.00892519	0.00658852	2960.81	0.00081583		3490.8	0.00349052	0.00290713	4020.8	-0.00571726	0	
310.99	0.12388354	0.11554984	840.99	0.01118721	0.00750647	1370.98	0.02332482	0.0148142	1900.99	-0.01567047	0	2430.98	0.00873323	0.00659095	2961.01	0.00204524		3491	0.00276015	0.00290713	4021	-0.00559007	0	
311.19	0.1235607	0.11572822	841.19	0.01160638	0.00751937	1371.18	0.02352834	0.01483946	1901.19	-0.0165478	0	2431.18	0.00888584	0.00659337	2961.21	0.00221443		3491.2	0.0023613	0.00290713	4021.2	-0.00522613	0	
311.39	0.12409441	0.1159065	841.39	0.01114419	0.00753225	1371.38	0.02362482	0.01486471	1901.39	-0.01765537	0	2431.38	0.00973421	0.00659578	2961.41	0.00270548		3491.4	0.00209393	0.00290713	4021.4	-0.00497713	0	
311.59	0.12487208	0.11608469	841.59	0.01176599	0.00754514	1371.58	0.02393276	0.01488996	1901.59	-0.01759968	0	2431.58	0.00961063	0.00659818	2961.61	0.00236626		3491.6	0.00149539	0.00290713	4021.6	-0.00468833	0	
311.79	0.12449859	0.11626278	841.79	0.01259095	0.00755803	1371.78	0.02366842	0.0149152	1901.79	-0.01887859	0	2431.78	0.00946746	0.00660057	2961.81	0.00225549		3491.8	0.00090004	0.00290713	4021.8	-0.00401186	0	
311.99	0.12578891	0.11644077	841.99	0.01209862	0.00757091	1371.98	0.02372585	0.01494044	1901.99	-0.01943891	0	2431.98	0.00964371	0.00660294	2962.01	0.00143033		3492	0.0009233	0.00290713	4022	-0.00402095	0	
312.19	0.12620695	0.11661866	842.19	0.0112251	0.00758379	1372.18	0.02360819	0.01496567	1902.19	-0.01969726	0	2432.18	0.00937071	0.00660531	2962.21	0.00153799		3492.2	0.00136107	0.00290713	4022.2	-0.00319744	0	
312.39	0.12540316	0.11679646	842.39	0.01155353	0.00759667	1372.38	0.02258586	0.01499089	1902.39	-0.01904447	0	2432.38	0.00857336	0.00660766	2962.41	0.0002503		3492.4	0.00149231	0.00290713	4022.4	-0.00306847	0	
312.59	0.1250885	0.11697416	842.59	0.0115954	0.00760955	1372.58	0.02263046	0.01501611	1902.59	-0.01809022	0	2432.58	0.00950519	0.00661001	2962.61	-0.00073262		3492.6	0.00101952	0.00290713	4022.6	-0.00315301	0	
312.79	0.12547944	0.11715177	842.79	0.01078595	0.00762242	1372.78	0.0226167	0.01504133	1902.79	-0.01694322	0	2432.78	0.00899984	0.00661234	2962.81	-0.00052609		3492.8	0.00071226	0.00290713	4022.8	-0.00314297	0	
312.99	0.12547922	0.11732928	842.99	0.01059913	0.00763529	1372.98	0.02272639	0.01506654	1902.99	-0.01641587	0	2432.98	0.00856042	0.00661466	2963.01	-0.00029714		3493	0.00046707	0.00290713	4023	-0.00426865	0	
313.19	0.12679486	0.11750669	843.19	0.01168373	0.00764816	1373.18	0.02264011	0.01509175	1903.19	-0.01580988	0	2433.18	0.00797521	0.00661697	2963.21	-0.00116103		3493.2	0.00073119	0.00290713	4023.2	-0.00447604	0	
313.39	0.12719481	0.11768401	843.39	0.01132671	0.00766103	1373.38	0.02307229	0.01511695	1903.39	-0.01573103	0	2433.38	0.00769649	0.00661927	2963.41	-0.0020797		3493.4	0.00109897	0.00290713	4023.4	-0.00500181	0	
313.59	0.12836123	0.11786123	843.59	0.01127347	0.0076739	1373.58	0.02289535	0.01514215	1903.59	-0.01547748	0	2433.58	0.00709368	0.00662155	2963.61	-0.00190399		3493.6	0.00189385	0.00290713	4023.6	-0.00557629	0	
313.79	0.1282332	0.11803835	843.79	0.01091757	0.00768676	1373.78	0.02275183	0.01516734	1903.79	-0.01468119	0	2433.78	0.00691109	0.00662383	2963.81	-0.00181135		3493.8	0.00208077	0.00290713	4023.8	-0.00616573	0	
313.99	0.12905238	0.11821538	843.99	0.01188883	0.00769962	1373.98	0.02221494	0.01519252	1903.99	-0.0139104	0	2433.98	0.00691659	0.0066261	2964.01	-0.00226635		3494	0.00290825	0.00290713	4024	-0.00669211	0	
314.19	0.12886982	0.11839231	844.19	0.01167817	0.00771248	1374.18	0.02165801	0.01521771	1904.19	-0.01300521	0	2434.18	0.00651494	0.00662835	2964.21	-0.00212027		3494.2	0.00368752	0.00290713	4024.2	-0.00796291	0	
314.39	0.12922573	0.11856915	844.39	0.01165297	0.00772534	1374.38	0.0215632	0.01524288	1904.39	-0.01222992	0	2434.38	0.00641297	0.0066306	2964.41	-0.00237229		3494.4	0.00404645	0.00290713	4024.4	-0.00897407	0	
314.59	0.12922315	0.11874589	844.59	0.01151702	0.00773819	1374.58	0.02178918	0.01526805	1904.59	-0.01186635	0	2434.58	0.00668513	0.00663283	2964.61	-0.00241488		3494.6	0.00438587	0.00290713	4024.6	-0.00898363	0	
314.79	0.12967547	0.11892254	844.79	0.01120992	0.00775105	1374.78	0.02227723	0.01529322	1904.79	-0.01288803	0	2434.78	0.00664347	0.00663506	2964.81	-0.00281625		3494.8	0.00388926	0.00290713	4024.8	-0.00873887	0	
314.99	0.12975212	0.11909908	844.99	0.01144991	0.0077639	1374.98	0.02165793	0.01531838	1904.99	-0.01383247	0	2434.98	0.00600439	0.00663727	2965.01	-0.0025311		3495	0.00382843	0.00290713	4025	-0.00983877	0	
315.19	0.13026651	0.11927554	845.19	0.01087663	0.00777674	1375.18	0.02149986	0.01534354	1905.19	-0.01411278	0	2435.18	0.00534841	0.00663947	2965.21	-0.00239727		3495.2	0.00480081	0.00290713	4025.2	-0.00968875	0	
315.39	0.13063535	0.1194519	845.39	0.01008854	0.00778959	1375.38	0.02073043	0.01536869	1905.39	-0.01478087	0	2435.38	0.00564896	0.00664166	2965.41	-0.00183434		3495.4	0.00477419	0.00290713	4025.4	-0.00952579	0	
315.59	0.13168687	0.11962816	845.59	0.0109162	0.00780243	1375.58	0.0200306	0.01539384	1905.59	-0.01506125	0	2435.58	0.00539782	0.00664385	2965.61	-0.00240033		3495.6	0.00490549	0.00290713	4025.6	-0.00937165	0	
315.79	0.13183056	0.11980432	845.79	0.01104477	0.00781527	1375.78	0.01990959	0.01541898	1905.79	-0.01642474	0	2435.78	0.00476797	0.00664602	2965.81	-0.00195706		3495.8	0.00493462	0.00290713	4025.8	-0.00858441	0	
315.99	0.13289702	0.11998039	845.99	0.01079985	0.00782811	1375.98	0.0202295	0.01544412	1905.99	-0.01631253	0	2435.98	0.00516718	0.00664818	2966.01	-0.00226157		3496	0.00509934	0.00290713	4026	-0.00747636	0	
316.19	0.13180707	0.12015637	846.19	0.01090348	0.00784095	1376.18	0.02014961	0.01546925	1906.19	-0.01587394	0	2436.18	0.00497794	0.00665033	2966.21	-0.00227186		3496.2	0.00469929	0.00290713	4026.2	-0.00593748	0	
316.39	0.13167092	0.12033225	846.39	0.01131523	0.00785379	1376.38	0.02022644	0.01549438	1906.39	-0.01515619	0	2436.38	0.00569261	0.00665247	2966.41	-0.00181904		3496.4	0.00364706	0.00290713	4026.4	-0.00551304	0	
316.59	0.13248077	0.12050803	846.59	0.01059767	0.00786662	1376.58	0.02038249	0.0155195	1906.59	-0.01533463	0	2436.58	0.00606483	0.0066546	2966.61	-0.00145662		3496.6	0.00282661	0.00290713	4026.6	-0.00574807	0	
316.79	0.13219893	0.12068372	846.79	0.01027187	0.00787945	1376.78	0.02178507	0.01554462	1906.79	-0.0146153	0	2436.78	0.00556775	0.00665672	2966.81	-0.00099354		3496.8	0.00304597	0.00290713	4026.8	-0.00615482	0	
316.99	0.13209791	0.12085932	846.99	0.01040922	0.00789228	1376.98	0.02245771	0.01556973	1906.99	-0.0148446	0	2436.98	0.00594369	0.00665883	2967.01	-0.0010931		3497	0.00222335	0.00290713	4027	-0.00585264	0	
317.19	0.13258255	0.12103482	847.19	0.01131696	0.0079051	1377.18	0.02296177	0.01559484	1907.19	-0.01539049	0	2437.18	0.00637212	0.00666094	2967.21	-0.002409		3497.2	0.00190992	0.00290713	4027.2	-0.0051184	0	
317.39	0.13241976	0.12121022	847.39	0.01080927	0.00791793	1377.38	0.02351632	0.01561994	1907.39	-0.0153635	0	2437.38	0.00640584	0.00666303	2967.41	-0.00261953		3497.4	0.0013074	0.00290713	4027.4	-0.00489722	0	
317.59	0.13257839	0.12138553	847.59	0.0104831	0.00793075	1377.58	0.02397421	0.01564504	1907.59	-0.01516798	0	2437.58	0.00601504	0.00666511	2967.61	-0.00173378		3497.6	0.00088024	0.00290713	4027.6	-0.00496766	0	
317.79	0.131149	0.12156074	847.79	0.01073748	0.00794357	1377.78	0.02381845	0.01567013	1907.79	-0.01429656	0	2437.78	0.00690116	0.00666718	2967.81	-0.0019087		3497.8	0.00062517	0.00290713	4027.8	-0.00553762	0	
317.99	0.13144492	0.12173586	847.99	0.01148025	0.00795638	1377.98	0.02375649	0.01569522	1907.99	-0.01452634	0	2437.98	0.00725249	0.00666924	2968.01	-0.00196625		3498	0.000993	0.00290713	4028	-0.00564076	0	
318.19	0.13122404	0.12191088	848.19	0.01127347	0.0079692	1378.18	0.02360978	0.0157203	1908.19	-0.01377117	0	2438.18	0.00751174	0.00667129	2968.21	-0.00104563		3498.2	0.00098915	0.00290713	4028.2	-0.00643435	0	
318.39	0.1317092	0.12208581	848.39	0.01128026	0.00798201	1378.38	0.02381344	0.01574538	1908.39	-0.01391457	0	2438.38	0.00775089	0.00667333	2968.41	-0.0019094		3498.4	0.00131476	0.00290713	4028.4	-0.00718122	0	
318.59	0.13180709	0.12226064	848.59	0.01150756	0.00799482	1378.58	0.02336202	0.01577045	1908.59	-0.01441403	0	2438.58	0.00855775	0.00667537	2968.61	-0.00172688		3498.6	0.0012651	0.00290713	4028.6	-0.00795621	0	
318.79	0.13189981	0.12243538	848.79	0.01155491	0.00800763	1378.78	0.02280242	0.01579552	1908.79	-0.01548996	0	2438.78	0.00887257	0.00667739	2968.81	-0.00120596		3498.8	0.00084958	0.00290713	4028.8	-0.00855619	0	
318.99	0.13141341	0.12261003	848.99	0.01177167	0.00802044	1378.98	0.02154081	0.01582058	1908.99	-0.01451567	0	2438.98	0.00865236	0.0066794	2969.01	-0.00117775		3499	0.00177332	0.00290713	4029	-0.00954985	0	
319.19	0.13244447	0.12278458	849.19	0.0112805	0.00803324	1379.18	0.02131027	0.01584564	1909.19	-0.01494849	0	2439.18	0.00887685	0.00668141	2969.21	-0.00000799		3499.2	0.00211424	0.00290713	4029.2	-0.00962189	0	
319.39	0.13284995	0.12295903	849.39	0.01120937	0.00804604	1379.38	0.02037652	0.01587069	1909.39	-0.01431708	0	2439.38	0.01034025	0.0066834	2969.41	-0.00054141		3499.4	0.00279573	0.00290713	4029.4	-0.00999045	0	
319.59	0.13367883	0.12313339	849.59	0.01155815	0.00805884	1379.58	0.01973837	0.01589574	1909.59	-0.01398988	0	2439.58	0.01055025	0.00668538	2969.61	-0.00124234		3499.6	0.00269782	0.00290713	4029.6	-0.00917468	0	
319.79	0.13407011	0.12330765	849.79	0.01081628	0.00807164	1379.78	0.02071095	0.01592078	1909.79	-0.01414706	0	2439.78	0.0106834	0.00668736	2969.81	-0.00087046		3499.8	0.00253669	0.00290713	4029.8	-0.00855506	0	
319.99	0.1339881	0.12348183	849.99	0.01077924	0.00808444	1379.98	0.0203776	0.01594582	1909.99	-0.0139476	0	2439.98	0.01064761	0.00668933	2970.01	-0.00154691		3500	0.00255248	0.00290713	4030	-0.00776962	0	
320.19	0.13425611	0.1236559	850.19	0.01049832	0.00809723	1380.18	0.02044781	0.01597085	1910.19	-0.01426543	0	2440.18	0.01056341	0.00669128	2970.21	-0.00205578		3500.2	0.00283757	0.00290713	4030.2	-0.00732349	0	
320.39	0.13560797	0.12382988	850.39	0.01103122	0.00811002	1380.38	0.02120863	0.01599588	1910.39	-0.01434864	0	2440.38	0.01043284	0.00669323	2970.41	-0.0011338		3500.4	0.00266553	0.00290713	4030.4	-0.00731493	0	
320.59	0.13590572	0.12400377	850.59	0.01128139	0.00812281	1380.58	0.02104132	0.0160209	1910.59	-0.01494351	0	2440.58	0.00980646	0.00669517	2970.61	-0.00163261		3500.6	0.00223228	0.00290713	4030.6	-0.00728752	0	
320.79	0.13594532	0.12417756	850.79	0.01233716	0.0081356	1380.78	0.02245561	0.01604592	1910.79	-0.015465	0	2440.78	0.00958072	0.0066971	2970.81	-0.00206411		3500.8	0.00285795	0.00290713	4030.8	-0.00709579	0	
320.99	0.13575854	0.12435126	850.99	0.01203957	0.00814838	1380.98	0.02243211	0.01607093	1910.99	-0.01601533	0	2440.98	0.00955861	0.00669902	2971.01	-0.00236919		3501	0.00238389	0.00290713	4031	-0.00633777	0	
321.19	0.13564898	0.12452487	851.19	0.01273165	0.00816116	1381.18	0.0223576	0.01609594	1911.19	-0.01614762	0	2441.18	0.0099894	0.00670093	2971.21	-0.0023288		3501.2	0.00254699	0.00290713	4031.2	-0.00649183	0	
321.39	0.1359252	0.12469838	851.39	0.01202243	0.00817394	1381.38	0.02216698	0.01612095	1911.39	-0.01650033	0	2441.38	0.00954754	0.00670283	2971.41	-0.00128468		3501.4	0.00226201	0.00290713	4031.4	-0.00612657	0	
321.59	0.13632372	0.1248718	851.59	0.01194148	0.00818672	1381.58	0.0222261	0.01614594	1911.59	-0.01697134	0	2441.58	0.00945495	0.00670472	2971.61	-0.000763		3501.6	0.00267154	0.00290713	4031.6	-0.00637598	0	
321.79	0.13544574	0.12504512	851.79	0.01256761	0.0081995	1381.78	0.02217327	0.01617094	1911.79	-0.01670564	0	2441.78	0.01002161	0.00670661	2971.81	-0.00151915		3501.8	0.00316876	0.00290713	4031.8	-0.00652097	0	
321.99	0.13632137	0.12521835	851.99	0.01200716	0.00821227	1381.98	0.02278012	0.01619593	1911.99	-0.01697981	0	2441.98	0.00974306	0.00670848	2972.01	-0.00112667		3502	0.00325132	0.00290713	4032	-0.00600311	0	
322.19	0.13712683	0.12539148	852.19	0.01161458	0.00822504	1382.18	0.0234119	0.01622091	1912.19	-0.01691768	0	2442.18	0.00895049	0.00671035	2972.21	-0.00095882		3502.2	0.00318218	0.00290713	4032.2	-0.00668086	0	
322.39	0.13714405	0.12556452	852.39	0.0113477	0.00823781	1382.38	0.02214472	0.01624589	1912.39	-0.01690922	0	2442.38	0.00926553	0.00671221	2972.41	-0.00166226		3502.4	0.00253727	0.00290713	4032.4	-0.00670117	0	
322.59	0.13678851	0.12573747	852.59	0.01137329	0.00825058	1382.58	0.02191578	0.01627086	1912.59	-0.01723305	0	2442.58	0.00928809	0.00671405	2972.61	-0.00130257		3502.6	0.00234255	0.00290713	4032.6	-0.00745797	0	
322.79	0.13648397	0.12591032	852.79	0.01115268	0.00826334	1382.78	0.02170671	0.01629583	1912.79	-0.01652562	0	2442.78	0.00890452	0.00671589	2972.81	-0.00052613		3502.8	0.0019684	0.00290713	4032.8	-0.00714594	0	
322.99	0.13601237	0.12608308	852.99	0.01011537	0.0082761	1382.98	0.02212187	0.0163208	1912.99	-0.01514232	0	2442.98	0.00883064	0.00671773	2973.01	-0.00014861		3503	0.00273998	0.00290713	4033	-0.00794156	0	
323.19	0.13599539	0.12625575	853.19	0.00931072	0.00828886	1383.18	0.02217686	0.01634576	1913.19	-0.01490635	0	2443.18	0.00885049	0.00671955	2973.21	-0.00002258		3503.2	0.00341387	0.00290713	4033.2	-0.00852375	0	
323.39	0.13640661	0.12642832	853.39	0.00884547	0.00830162	1383.38	0.02183942	0.01637071	1913.39	-0.01353563	0	2443.38	0.00937661	0.00672136	2973.41	-0.00081707		3503.4	0.00326713	0.00290713	4033.4	-0.00815859	0	
323.59	0.13644103	0.1266008	853.59	0.00900207	0.00831438	1383.58	0.02213502	0.01639566	1913.59	-0.01340357	0	2443.58	0.00902709	0.00672317	2973.61	-0.00150908		3503.6	0.00254703	0.00290713	4033.6	-0.00804772	0	
323.79	0.13679842	0.12677318	853.79	0.0093871	0.00832713	1383.78	0.02302575	0.0164206	1913.79	-0.01295873	0	2443.78	0.00831256	0.00672496	2973.81	-0.0013037		3503.8	0.00256579	0.00290713	4033.8	-0.00787362	0	
323.99	0.13761141	0.12694547	853.99	0.01016326	0.00833988	1383.98	0.02332819	0.01644554	1913.99	-0.01281463	0	2443.98	0.00780437	0.00672675	2974.01	-0.00255613		3504	0.00301101	0.00290713	4034	-0.00769845	0	
324.19	0.13789986	0.12711767	854.19	0.01144233	0.00835263	1384.18	0.02374555	0.01647048	1914.19	-0.01270825	0	2444.18	0.00806595	0.00672853	2974.21	-0.0026284		3504.2	0.00314289	0.00290713	4034.2	-0.00751777	0	
324.39	0.13717636	0.12728978	854.39	0.01276486	0.00836538	1384.38	0.02456424	0.01649541	1914.39	-0.01262235	0	2444.38	0.00791102	0.0067303	2974.41	-0.0023035		3504.4	0.00288631	0.00290713	4034.4	-0.00755782	0	
324.59	0.13721116	0.12746179	854.59	0.01327399	0.00837813	1384.58	0.02452479	0.01652033	1914.59	-0.0127069	0	2444.58	0.00814904	0.00673207	2974.61	-0.00302362		3504.6	0.00290527	0.00290713	4034.6	-0.00735755	0	
324.79	0.13724617	0.1276337	854.79	0.01322893	0.00839087	1384.78	0.02586167	0.01654525	1914.79	-0.01369459	0	2444.78	0.00875163	0.00673382	2974.81	-0.003185		3504.8	0.00370401	0.00290713	4034.8	-0.00777322	0	
324.99	0.13756133	0.12780553	854.99	0.01379221	0.00840361	1384.98	0.02650184	0.01657017	1914.99	-0.01394942	0	2444.98	0.00962185	0.00673557	2975.01	-0.002989		3505	0.00392289	0.00290713	4035	-0.00864144	0	
325.19	0.13811196	0.12797726	855.19	0.01493139	0.00841635	1385.18	0.02665816	0.01659508	1915.19	-0.0145658	0	2445.18	0.0093644	0.00673731	2975.21	-0.00340825		3505.2	0.00386085	0.00290713	4035.2	-0.00916575	0	
325.39	0.13807415	0.1281489	855.39	0.01490766	0.00842908	1385.38	0.02660756	0.01661998	1915.39	-0.01550319	0	2445.38	0.00841919	0.00673904	2975.41	-0.00385254		3505.4	0.00432402	0.00290713	4035.4	-0.0093498	0	
325.59	0.13894197	0.12832044	855.59	0.01518434	0.00844182	1385.58	0.02728811	0.01664488	1915.59	-0.01586434	0	2445.58	0.00882722	0.00674076	2975.61	-0.00428702		3505.6	0.00491824	0.00290713	4035.6	-0.0092861	0	
325.79	0.13883212	0.1284919	855.79	0.01519323	0.00845455	1385.78	0.02762295	0.01666978	1915.79	-0.01654408	0	2445.78	0.00895096	0.00674247	2975.81	-0.00515586		3505.8	0.0044518	0.00290713	4035.8	-0.00915417	0	
325.99	0.13872978	0.12866326	855.99	0.01512094	0.00846728	1385.98	0.02687068	0.01669467	1915.99	-0.01646508	0	2445.98	0.00876211	0.00674418	2976.01	-0.00491369		3506	0.00456941	0.00290713	4036	-0.00855227	0	
326.19	0.13870266	0.12883452	856.19	0.01440983	0.00848001	1386.18	0.02608075	0.01671955	1916.19	-0.01720838	0	2446.18	0.00904104	0.00674587	2976.21	-0.00525275		3506.2	0.00496671	0.00290713	4036.2	-0.00824171	0	
326.39	0.13766208	0.12900569	856.39	0.01486886	0.00849273	1386.38	0.02481885	0.01674444	1916.39	-0.01747805	0	2446.38	0.00965417	0.00674756	2976.41	-0.0051388		3506.4	0.00482543	0.00290713	4036.4	-0.00840024	0	
326.59	0.13751354	0.12917678	856.59	0.01400685	0.00850546	1386.58	0.02501636	0.01676931	1916.59	-0.01770902	0	2446.58	0.00996638	0.00674925	2976.61	-0.00419654		3506.6	0.0051073	0.00290713	4036.6	-0.00842289	0	
326.79	0.13745073	0.12934776	856.79	0.01331283	0.00851818	1386.78	0.02413477	0.01679418	1916.79	-0.01777698	0	2446.78	0.00968358	0.00675092	2976.81	-0.00327307		3506.8	0.00504891	0.00290713	4036.8	-0.00820329	0	
326.99	0.13707766	0.12951866	856.99	0.01212451	0.0085309	1386.98	0.02410992	0.01681905	1916.99	-0.01733492	0	2446.98	0.01007087	0.00675258	2977.01	-0.00316099		3507	0.00585203	0.00290713	4037	-0.00852427	0	
327.19	0.1376756	0.12968946	857.19	0.01200831	0.00854361	1387.18	0.02306143	0.01684391	1917.19	-0.0175462	0	2447.18	0.00974613	0.00675424	2977.21	-0.00312593		3507.2	0.00545203	0.00290713	4037.2	-0.00869292	0	
327.39	0.13859754	0.12986017	857.39	0.01118821	0.00855633	1387.38	0.02229487	0.01686877	1917.39	-0.01736775	0	2447.38	0.00927101	0.00675589	2977.41	-0.00234628		3507.4	0.00460904	0.00290713	4037.4	-0.00785793	0	
327.59	0.13920182	0.13003079	857.59	0.0117603	0.00856904	1387.58	0.02207845	0.01689362	1917.59	-0.01766967	0	2447.58	0.00889626	0.00675753	2977.61	-0.00264202		3507.6	0.00454506	0.00290713	4037.6	-0.00798085	0	
327.79	0.1390187	0.13020131	857.79	0.01109653	0.00858175	1387.78	0.02191201	0.01691846	1917.79	-0.01729121	0	2447.78	0.00799233	0.00675917	2977.81	-0.00265038		3507.8	0.00403058	0.00290713	4037.8	-0.00680257	0	
327.99	0.14035646	0.13037174	857.99	0.0106303	0.00859446	1387.98	0.0218347	0.0169433	1917.99	-0.01652651	0	2447.98	0.00764066	0.0067608	2978.01	-0.00189671		3508	0.00356067	0.00290713	4038	-0.0067929	0	
328.19	0.13969838	0.13054208	858.19	0.01136677	0.00860717	1388.18	0.0213087	0.01696814	1918.19	-0.01669724	0	2448.18	0.00735219	0.00676241	2978.21	-0.00112868		3508.2	0.00338259	0.00290713	4038.2	-0.00726576	0	
328.39	0.13974103	0.13071233	858.39	0.01069211	0.00861987	1388.38	0.02177537	0.01699297	1918.39	-0.0161966	0	2448.38	0.00699949	0.00676403	2978.41	-0.00113521		3508.4	0.00274251	0.00290713	4038.4	-0.00696159	0	
328.59	0.14155568	0.13088249	858.59	0.01055215	0.00863257	1388.58	0.02155606	0.0170178	1918.59	-0.01575606	0	2448.58	0.00685482	0.00676563	2978.61	-0.00112962		3508.6	0.00191212	0.00290713	4038.6	-0.00694159	0	
328.79	0.14267907	0.13105255	858.79	0.01076922	0.00864527	1388.78	0.02215938	0.01704262	1918.79	-0.01640289	0	2448.78	0.00713357	0.00676723	2978.81	-0.00139149		3508.8	0.00179529	0.00290713	4038.8	-0.00752367	0	
328.99	0.1429148	0.13122252	858.99	0.01176917	0.00865797	1388.98	0.02255887	0.01706744	1918.99	-0.01550283	0	2448.98	0.00619696	0.00676881	2979.01	-0.00130119		3509	0.00134671	0.00290713	4039	-0.00814757	0	
329.19	0.14286136	0.1313924	859.19	0.01197434	0.00867066	1389.18	0.02275635	0.01709225	1919.19	-0.01503572	0	2449.18	0.00537298	0.00677039	2979.21	-0.00148938		3509.2	0.00117593	0.00290713	4039.2	-0.00825483	0	
329.39	0.14269183	0.13156218	859.39	0.01140359	0.00868336	1389.38	0.02272286	0.01711706	1919.39	-0.0145745	0	2449.38	0.00565185	0.00677197	2979.41	-0.00126297		3509.4	0.001486	0.00290713	4039.4	-0.00729608	0	
329.59	0.14343829	0.13173188	859.59	0.01126435	0.00869605	1389.58	0.02288166	0.01714186	1919.59	-0.01393766	0	2449.58	0.00702887	0.00677353	2979.61	-0.00114605		3509.6	0.00172725	0.00290713	4039.6	-0.00662971	0	
329.79	0.14337424	0.13190148	859.79	0.01153136	0.00870873	1389.78	0.02272189	0.01716666	1919.79	-0.01380622	0	2449.78	0.00691537	0.00677509	2979.81	-0.00133056		3509.8	0.00203687	0.00290713	4039.8	-0.00721009	0	
329.99	0.14332078	0.13207099	859.99	0.01181046	0.00872142	1389.98	0.02304596	0.01719145	1919.99	-0.01299933	0	2449.98	0.00752193	0.00677664	2980.01	-0.00075596		3510	0.00329209	0.00290713	4040	-0.00711138	0	
330.19	0.14366733	0.13224041	860.19	0.0116689	0.00873411	1390.18	0.02351984	0.01721624	1920.19	-0.01383473	0	2450.18	0.00837071	0.00677819	2980.21	-0.00083197		3510.2	0.00410946	0.00290713	4040.2	-0.00738559	0	
330.39	0.14287575	0.13240973	860.39	0.01244866	0.00874679	1390.38	0.02351545	0.01724102	1920.39	-0.01432498	0	2450.38	0.00917441	0.00677973	2980.41	-0.00035935		3510.4	0.00429666	0.00290713	4040.4	-0.0078116	0	
330.59	0.14218655	0.13257897	860.59	0.01168185	0.00875947	1390.58	0.02394014	0.0172658	1920.59	-0.01460264	0	2450.58	0.00995191	0.00678125	2980.61	-0.00078593		3510.6	0.00523836	0.00290713	4040.6	-0.00717731	0	
330.79	0.14169683	0.13274811	860.79	0.01206726	0.00877214	1390.78	0.02465783	0.01729057	1920.79	-0.01468162	0	2450.78	0.01013767	0.00678278	2980.81	-0.00098429		3510.8	0.00487086	0.00290713	4040.8	-0.00717835	0	
330.99	0.14144348	0.13291716	860.99	0.01242858	0.00878482	1390.98	0.02488913	0.01731534	1920.99	-0.01444058	0	2450.98	0.01075733	0.00678429	2981.01	-0.00128276		3511	0.0045412	0.00290713	4041	-0.00681903	0	
331.19	0.14155426	0.13308612	861.19	0.01229897	0.00879749	1391.18	0.02462489	0.0173401	1921.19	-0.0148003	0	2451.18	0.01035775	0.0067858	2981.21	-0.00176025		3511.2	0.00407653	0.00290713	4041.2	-0.0063325	0	
331.39	0.14201551	0.13325499	861.39	0.01234022	0.00881016	1391.38	0.02529837	0.01736486	1921.39	-0.01463654	0	2451.38	0.00987207	0.0067873	2981.41	-0.00220635		3511.4	0.00394013	0.00290713	4041.4	-0.00621789	0	
331.59	0.14238968	0.13342376	861.59	0.01326428	0.00882283	1391.58	0.02592084	0.01738961	1921.59	-0.01459196	0	2451.58	0.01009726	0.00678879	2981.61	-0.002685		3511.6	0.00323576	0.00290713	4041.6	-0.0062047	0	
331.79	0.14120105	0.13359245	861.79	0.01289845	0.0088355	1391.78	0.02664465	0.01741436	1921.79	-0.01498939	0	2451.78	0.00959881	0.00679028	2981.81	-0.00254475		3511.8	0.00190294	0.00290713	4041.8	-0.0053072	0	
331.99	0.14220885	0.13376104	861.99	0.01385757	0.00884817	1391.98	0.02641497	0.01743911	1921.99	-0.01489028	0	2451.98	0.00882972	0.00679176	2982.01	-0.00183182		3512	0.00116614	0.00290713	4042	-0.00616539	0	
332.19	0.141378	0.13392954	862.19	0.01397107	0.00886083	1392.18	0.02615003	0.01746384	1922.19	-0.01464147	0	2452.18	0.00832161	0.00679323	2982.21	-0.00230905		3512.2	0.00061603	0.00290713	4042.2	-0.00638737	0	
332.39	0.14172217	0.13409795	862.39	0.01367464	0.00887349	1392.38	0.02661178	0.01748858	1922.39	-0.01408824	0	2452.38	0.00830276	0.0067947	2982.41	-0.00247118		3512.4	-0.00006113	0.00290713	4042.4	-0.00594417	0	
332.59	0.14209395	0.13426627	862.59	0.01418186	0.00888615	1392.58	0.0258279	0.01751331	1922.59	-0.01390541	0	2452.58	0.00761156	0.00679616	2982.61	-0.00285346		3512.6	-0.00011228	0.00290713	4042.6	-0.00621307	0	
332.79	0.14169962	0.1344345	862.79	0.01375836	0.0088988	1392.78	0.02582173	0.01753803	1922.79	-0.01421994	0	2452.78	0.00829268	0.00679761	2982.81	-0.00303962		3512.8	-0.00064949	0.00290713	4042.8	-0.00665998	0	
332.99	0.14058364	0.13460264	862.99	0.01292271	0.00891146	1392.98	0.02569462	0.01756275	1922.99	-0.01396797	0	2452.98	0.0077604	0.00679905	2983.01	-0.00305281		3513	-0.00088917	0.00290713	4043	-0.00785811	0	
333.19	0.14072143	0.13477068	863.19	0.01221301	0.00892411	1393.18	0.02469009	0.01758746	1923.19	-0.01364117	0	2453.18	0.00699486	0.00680049	2983.21	-0.00321931		3513.2	-0.00072449	0.00290713	4043.2	-0.00834195	0	
333.39	0.14076502	0.13493864	863.39	0.01163626	0.00893676	1393.38	0.02419756	0.01761217	1923.39	-0.01382406	0	2453.38	0.00758864	0.00680192	2983.41	-0.00352033		3513.4	-0.00070802	0.00290713	4043.4	-0.00821364	0	
333.59	0.14096648	0.1351065	863.59	0.01173742	0.0089494	1393.58	0.02434878	0.01763688	1923.59	-0.01427892	0	2453.58	0.0081378	0.00680335	2983.61	-0.00389504		3513.6	-0.00015632	0.00290713	4043.6	-0.00923779	0	
333.79	0.14191203	0.13527427	863.79	0.01128172	0.00896205	1393.78	0.02429071	0.01766158	1923.79	-0.01460983	0	2453.78	0.00853667	0.00680477	2983.81	-0.00309055		3513.8	0.00031017	0.00290713	4043.8	-0.01002071	0	
333.99	0.14180113	0.13544195	863.99	0.01147632	0.00897469	1393.98	0.02486713	0.01768627	1923.99	-0.01544234	0	2453.98	0.00963764	0.00680618	2984.01	-0.00316655		3514	0.00102878	0.00290713	4044	-0.01004439	0	
334.19	0.14189707	0.13560954	864.19	0.01148821	0.00898733	1394.18	0.02440136	0.01771096	1924.19	-0.01621533	0	2454.18	0.00961561	0.00680758	2984.21	-0.00251051		3514.2	0.00106001	0.00290713	4044.2	-0.01015024	0	
334.39	0.14177023	0.13577704	864.39	0.01089014	0.00899997	1394.38	0.02372709	0.01773565	1924.39	-0.01737062	0	2454.38	0.01023995	0.00680898	2984.41	-0.00241351		3514.4	0.00081726	0.00290713	4044.4	-0.01073666	0	
334.59	0.14162056	0.13594445	864.59	0.0097174	0.00901261	1394.58	0.02422228	0.01776033	1924.59	-0.01663958	0	2454.58	0.01101199	0.00681037	2984.61	-0.00229296		3514.6	0.00134498	0.00290713	4044.6	-0.01009274	0	
334.79	0.14227281	0.13611177	864.79	0.00928432	0.00902524	1394.78	0.02380711	0.017785	1924.79	-0.01698834	0	2454.78	0.01117572	0.00681176	2984.81	-0.00194009		3514.8	0.00033989	0.00290713	4044.8	-0.00988802	0	
334.99	0.1423905	0.13627899	864.99	0.00898144	0.00903788	1394.98	0.02392892	0.01780968	1924.99	-0.01719986	0	2454.98	0.01161604	0.00681313	2985.01	-0.00303425		3515	0.00005004	0.00290713	4045	-0.01010777	0	
335.19	0.14336386	0.13644613	865.19	0.00877639	0.00905051	1395.18	0.02466384	0.01783434	1925.19	-0.01781932	0	2455.18	0.01111999	0.00681451	2985.21	-0.00320263		3515.2	0.00025267	0.00290713	4045.2	-0.00938192	0	
335.39	0.14426482	0.13661317	865.39	0.00847756	0.00906313	1395.38	0.02589786	0.017859	1925.39	-0.01799534	0	2455.38	0.01091115	0.00681587	2985.41	-0.00230063		3515.4	0.000035	0.00290713	4045.4	-0.00952661	0	
335.59	0.14399087	0.13678013	865.59	0.00881162	0.00907576	1395.58	0.0263624	0.01788366	1925.59	-0.01825721	0	2455.58	0.01129759	0.00681723	2985.61	-0.00227703		3515.6	-0.00045181	0.00290713	4045.6	-0.00971551	0	
335.79	0.14319253	0.13694699	865.79	0.00905884	0.00908838	1395.78	0.02686756	0.01790831	1925.79	-0.01838201	0	2455.78	0.01091331	0.00681858	2985.81	-0.00221158		3515.8	-0.00123241	0.00290713	4045.8	-0.00909827	0	
335.99	0.14357383	0.13711377	865.99	0.00900156	0.009101	1395.98	0.02623631	0.01793296	1925.99	-0.01777724	0	2455.98	0.01036867	0.00681993	2986.01	-0.00217292		3516	-0.00050833	0.00290713	4046	-0.00946653	0	
336.19	0.14376687	0.13728045	866.19	0.00889991	0.00911362	1396.18	0.02641219	0.0179576	1926.19	-0.01709234	0	2456.18	0.01057827	0.00682127	2986.21	-0.00175753		3516.2	0.00009811	0.00290713	4046.2	-0.00865406	0	
336.39	0.14411601	0.13744704	866.39	0.00897699	0.00912624	1396.38	0.02671916	0.01798223	1926.39	-0.01707363	0	2456.38	0.01065579	0.0068226	2986.41	-0.00130722		3516.4	0.00098405	0.00290713	4046.4	-0.00810546	0	
336.59	0.14492115	0.13761355	866.59	0.00878725	0.00913886	1396.58	0.02619409	0.01800687	1926.59	-0.01740553	0	2456.58	0.01069876	0.00682393	2986.61	-0.00221803		3516.6	0.00074913	0.00290713	4046.6	-0.00825235	0	
336.79	0.1447207	0.13777996	866.79	0.00795108	0.00915147	1396.78	0.02686009	0.01803149	1926.79	-0.01829347	0	2456.78	0.01121767	0.00682525	2986.81	-0.00287365		3516.8	0.00065901	0.00290713	4046.8	-0.00863619	0	
336.99	0.1451743	0.13794628	866.99	0.00847821	0.00916408	1396.98	0.02666562	0.01805611	1926.99	-0.01810852	0	2456.98	0.01013009	0.00682656	2987.01	-0.00342773		3517	0.00211671	0.00290713	4047	-0.0094653	0	
337.19	0.14542108	0.13811251	867.19	0.00865901	0.00917669	1397.18	0.0265976	0.01808073	1927.19	-0.01745949	0	2457.18	0.00951301	0.00682787	2987.21	-0.00319132		3517.2	0.00182405	0.00290713	4047.2	-0.00879767	0	
337.39	0.14511292	0.13827865	867.39	0.00962552	0.00918929	1397.38	0.02654632	0.01810534	1927.39	-0.01802462	0	2457.38	0.01020663	0.00682917	2987.41	-0.00307597		3517.4	0.00168925	0.00290713	4047.4	-0.00867789	0	
337.59	0.1452934	0.1384447	867.59	0.00983798	0.0092019	1397.58	0.02627307	0.01812995	1927.59	-0.01863244	0	2457.58	0.00948528	0.00683047	2987.61	-0.00368298		3517.6	0.00106469	0.00290713	4047.6	-0.00844039	0	
337.79	0.14618009	0.13861067	867.79	0.01043943	0.0092145	1397.78	0.02605981	0.01815455	1927.79	-0.0189545	0	2457.78	0.00952378	0.00683176	2987.81	-0.00361862		3517.8	0.00149456	0.00290713	4047.8	-0.00811923	0	
337.99	0.14656765	0.13877654	867.99	0.01107134	0.0092271	1397.98	0.02630853	0.01817915	1927.99	-0.01868637	0	2457.98	0.00901378	0.00683304	2988.01	-0.00349269		3518	0.00144498	0.00290713	4048	-0.00773423	0	
338.19	0.14741184	0.13894232	868.19	0.01036087	0.0092397	1398.18	0.02571055	0.01820374	1928.19	-0.01919282	0	2458.18	0.00788463	0.00683432	2988.21	-0.00279402		3518.2	0.00155781	0.00290713	4048.2	-0.00730107	0	
338.39	0.14813071	0.13910801	868.39	0.00975777	0.00925229	1398.38	0.02584104	0.01822833	1928.39	-0.0186633	0	2458.38	0.0082781	0.00683559	2988.41	-0.00364949		3518.4	0.00248666	0.00290713	4048.4	-0.007076	0	
338.59	0.14784051	0.13927361	868.59	0.00860002	0.00926489	1398.58	0.02571685	0.01825292	1928.59	-0.01749277	0	2458.58	0.00841163	0.00683686	2988.61	-0.00321387		3518.6	0.00383537	0.00290713	4048.6	-0.0061787	0	
338.79	0.14849201	0.13943912	868.79	0.00816212	0.00927748	1398.78	0.02629687	0.01827749	1928.79	-0.01723349	0	2458.78	0.00783567	0.00683811	2988.81	-0.00398584		3518.8	0.00403303	0.00290713	4048.8	-0.00630838	0	
338.99	0.1485587	0.13960455	868.99	0.0079025	0.00929007	1398.98	0.02697969	0.01830207	1928.99	-0.01663328	0	2458.98	0.00803163	0.00683937	2989.01	-0.00435404		3519	0.00464126	0.00290713	4049	-0.00677373	0	
339.19	0.14911304	0.13976988	869.19	0.0076361	0.00930265	1399.18	0.02657356	0.01832664	1929.19	-0.01621709	0	2459.18	0.00773839	0.00684062	2989.21	-0.00336553		3519.2	0.00545474	0.00290713	4049.2	-0.00600098	0	
339.39	0.14816884	0.13993512	869.39	0.0073039	0.00931524	1399.38	0.02601403	0.0183512	1929.39	-0.01567475	0	2459.38	0.00772981	0.00684186	2989.41	-0.00227268		3519.4	0.00496345	0.00290713	4049.4	-0.00614993	0	
339.59	0.14778434	0.14010027	869.59	0.00784366	0.00932782	1399.58	0.02580973	0.01837576	1929.59	-0.01507241	0	2459.58	0.00730231	0.00684309	2989.61	-0.00225708		3519.6	0.00460239	0.00290713	4049.6	-0.00740147	0	
339.79	0.14761495	0.14026534	869.79	0.00740536	0.0093404	1399.78	0.02548488	0.01840031	1929.79	-0.01474553	0	2459.78	0.00668119	0.00684432	2989.81	-0.00216567		3519.8	0.00464681	0.00290713	4049.8	-0.00700712	0	
339.99	0.14706962	0.14043031	869.99	0.00794299	0.00935298	1399.98	0.02498013	0.01842486	1929.99	-0.0144473	0	2459.98	0.00678931	0.00684555	2990.01	-0.00217298		3520	0.00499529	0.00290713	4050	-0.006891	0	
340.19	0.14719801	0.1405952	870.19	0.00874944	0.00936555	1400.18	0.02534468	0.01844941	1930.19	-0.01397913	0	2460.18	0.00706521	0.00684677	2990.21	-0.00190532		3520.2	0.00510892	0.00290713	4050.2	-0.00711379	0	
340.39	0.14736978	0.14075999	870.39	0.0093687	0.00937813	1400.38	0.02493911	0.01847395	1930.39	-0.01341045	0	2460.38	0.00720915	0.00684798	2990.41	-0.00225994		3520.4	0.00509847	0.00290713	4050.4	-0.00734975	0	
340.59	0.14787722	0.1409247	870.59	0.01038057	0.0093907	1400.58	0.02476949	0.01849848	1930.59	-0.01314165	0	2460.58	0.00734254	0.00684919	2990.61	-0.00298175		3520.6	0.00476149	0.00290713	4050.6	-0.00832487	0	
340.79	0.14770928	0.14108931	870.79	0.01115968	0.00940327	1400.78	0.02501304	0.01852301	1930.79	-0.01337714	0	2460.78	0.00725323	0.00685039	2990.81	-0.00300163		3520.8	0.00477705	0.00290713	4050.8	-0.00862256	0	
340.99	0.14761584	0.14125384	870.99	0.01217888	0.00941584	1400.98	0.02464001	0.01854754	1930.99	-0.0123453	0	2460.98	0.00717988	0.00685158	2991.01	-0.00367283		3521	0.00428597	0.00290713	4051	-0.00849017	0	
341.19	0.14746053	0.14141828	871.19	0.01227286	0.0094284	1401.18	0.02520426	0.01857206	1931.19	-0.01273064	0	2461.18	0.00742981	0.00685277	2991.21	-0.00416889		3521.2	0.0018575	0.00290713	4051.2	-0.00767831	0	
341.39	0.14705237	0.14158263	871.39	0.01352177	0.00944097	1401.38	0.02519262	0.01859657	1931.39	-0.01361529	0	2461.38	0.00793472	0.00685396	2991.41	-0.00467009		3521.4	0.0009476	0.00290713	4051.4	-0.00823911	0	
341.59	0.14797514	0.14174689	871.59	0.01397459	0.00945353	1401.58	0.02498887	0.01862108	1931.59	-0.014566	0	2461.58	0.00782065	0.00685514	2991.61	-0.00516613		3521.6	0.00016235	0.00290713	4051.6	-0.0082023	0	
341.79	0.14815019	0.14191106	871.79	0.01485227	0.00946609	1401.78	0.02535003	0.01864559	1931.79	-0.01536956	0	2461.78	0.00839973	0.00685631	2991.81	-0.00485027		3521.8	0.00116512	0.00290713	4051.8	-0.00824465	0	
341.99	0.1486422	0.14207514	871.99	0.01480879	0.00947864	1401.98	0.02532435	0.01867009	1931.99	-0.01627988	0	2461.98	0.0088498	0.00685748	2992.01	-0.00439062		3522	0.00064598	0.00290713	4052	-0.0084144	0	
342.19	0.14901955	0.14223913	872.19	0.01491082	0.0094912	1402.18	0.02580401	0.01869459	1932.19	-0.01714174	0	2462.18	0.00862415	0.00685864	2992.21	-0.0049145		3522.2	0.00129447	0.00290713	4052.2	-0.00771445	0	
342.39	0.14915566	0.14240304	872.39	0.01436577	0.00950375	1402.38	0.02651259	0.01871908	1932.39	-0.01644431	0	2462.38	0.00937845	0.00685979	2992.41	-0.00542754		3522.4	0.00170309	0.00290713	4052.4	-0.00842086	0	
342.59	0.1493775	0.14256685	872.59	0.01364014	0.0095163	1402.58	0.02703747	0.01874356	1932.59	-0.01682936	0	2462.58	0.00937113	0.00686095	2992.61	-0.0050524		3522.6	0.00172243	0.00290713	4052.6	-0.0084709	0	
342.79	0.15004017	0.14273058	872.79	0.01283635	0.00952885	1402.78	0.02749912	0.01876805	1932.79	-0.01720077	0	2462.78	0.00955408	0.00686209	2992.81	-0.00463117		3522.8	0.00144977	0.00290713	4052.8	-0.00865544	0	
342.99	0.15044933	0.14289421	872.99	0.01281886	0.00954139	1402.98	0.0274018	0.01879252	1932.99	-0.01821909	0	2462.98	0.0104557	0.00686323	2993.01	-0.00357397		3523	0.00225344	0.00290713	4053	-0.00957054	0	
343.19	0.15100727	0.14305776	873.19	0.01258759	0.00955394	1403.18	0.02696809	0.01881699	1933.19	-0.01786592	0	2463.18	0.01112984	0.00686437	2993.21	-0.00300121		3523.2	0.00249668	0.00290713	4053.2	-0.00893175	0	
343.39	0.15087489	0.14322122	873.39	0.01248114	0.00956648	1403.38	0.02656163	0.01884146	1933.39	-0.01922167	0	2463.38	0.01047208	0.0068655	2993.41	-0.00183738		3523.4	0.00272302	0.00290713	4053.4	-0.00909946	0	
343.59	0.15165356	0.14338459	873.59	0.01243968	0.00957902	1403.58	0.02695364	0.01886592	1933.59	-0.01931028	0	2463.58	0.01022826	0.00686662	2993.61	-0.00248598		3523.6	0.00275841	0.00290713	4053.6	-0.00965427	0	
343.79	0.15155678	0.14354788	873.79	0.01264972	0.00959156	1403.78	0.02693346	0.01889038	1933.79	-0.01966645	0	2463.78	0.0102174	0.00686774	2993.81	-0.00218053		3523.8	0.00347168	0.00290713	4053.8	-0.00857894	0	
343.99	0.15129683	0.14371107	873.99	0.01254	0.00960409	1403.98	0.02664502	0.01891483	1933.99	-0.01937368	0	2463.98	0.0104003	0.00686885	2994.01	-0.00158464		3524	0.00357617	0.00290713	4054	-0.00781869	0	
344.19	0.15180256	0.14387417	874.19	0.01209689	0.00961663	1404.18	0.02675862	0.01893928	1934.19	-0.01954313	0	2464.18	0.01030961	0.00686996	2994.21	-0.00133688		3524.2	0.00428525	0.00290713	4054.2	-0.00852684	0	
344.39	0.15219645	0.14403719	874.39	0.01097085	0.00962916	1404.38	0.02603255	0.01896372	1934.39	-0.01898995	0	2464.38	0.00928553	0.00687106	2994.41	-0.00101222		3524.4	0.00459904	0.00290713	4054.4	-0.00784452	0	
344.59	0.15271865	0.14420012	874.59	0.01104158	0.00964169	1404.58	0.02534254	0.01898816	1934.59	-0.01869823	0	2464.58	0.00934711	0.00687216	2994.61	-0.00131996		3524.6	0.00490664	0.00290713	4054.6	-0.00799958	0	
344.79	0.15253782	0.14436296	874.79	0.01033697	0.00965421	1404.78	0.02488623	0.0190126	1934.79	-0.01922583	0	2464.78	0.00929258	0.00687325	2994.81	-0.00179662		3524.8	0.00467944	0.00290713	4054.8	-0.00715927	0	
344.99	0.15284721	0.14452571	874.99	0.00965725	0.00966674	1404.98	0.02471925	0.01903702	1934.99	-0.01920072	0	2464.98	0.0090813	0.00687434	2995.01	-0.00264106		3525	0.00450067	0.00290713	4055	-0.00692498	0	
345.19	0.1534629	0.14468837	875.19	0.0099828	0.00967926	1405.18	0.02539871	0.01906145	1935.19	-0.01945621	0	2465.18	0.00872367	0.00687542	2995.21	-0.00216249		3525.2	0.00358827	0.00290713	4055.2	-0.00620608	0	
345.39	0.15328073	0.14485095	875.39	0.01052754	0.00969178	1405.38	0.025341	0.01908587	1935.39	-0.01914294	0	2465.38	0.00830159	0.0068765	2995.41	-0.00164652		3525.4	0.00339103	0.00290713	4055.4	-0.00627581	0	
345.59	0.1536677	0.14501344	875.59	0.01060686	0.0097043	1405.58	0.02515971	0.01911028	1935.59	-0.01885543	0	2465.58	0.00694126	0.00687757	2995.61	-0.0017314		3525.6	0.00348578	0.00290713	4055.6	-0.00612482	0	
345.79	0.15237619	0.14517584	875.79	0.01092597	0.00971681	1405.78	0.02577527	0.01913469	1935.79	-0.01911235	0	2465.78	0.00675105	0.00687864	2995.81	-0.00142161		3525.8	0.00369724	0.00290713	4055.8	-0.00674305	0	
345.99	0.15254954	0.14533815	875.99	0.01148826	0.00972933	1405.98	0.02607904	0.0191591	1935.99	-0.01956077	0	2465.98	0.00615212	0.0068797	2996.01	-0.0013749		3526	0.00290193	0.00290713	4056	-0.00682964	0	
346.19	0.15252121	0.14550037	876.19	0.01207859	0.00974184	1406.18	0.02664469	0.0191835	1936.19	-0.01872975	0	2466.18	0.00584251	0.00688076	2996.21	-0.00147105		3526.2	0.00289749	0.00290713	4056.2	-0.0063898	0	
346.39	0.15232118	0.14566251	876.39	0.01124499	0.00975435	1406.38	0.02652624	0.01920789	1936.39	-0.01827942	0	2466.38	0.00679591	0.00688181	2996.41	-0.00176677		3526.4	0.00297431	0.00290713	4056.4	-0.00715572	0	
346.59	0.15277202	0.14582455	876.59	0.01216276	0.00976686	1406.58	0.02677571	0.01923228	1936.59	-0.01833834	0	2466.58	0.00705559	0.00688286	2996.61	-0.00218322		3526.6	0.00272529	0.00290713	4056.6	-0.00739678	0	
346.79	0.1528244	0.14598651	876.79	0.0132938	0.00977936	1406.78	0.02616857	0.01925667	1936.79	-0.01805089	0	2466.78	0.00697803	0.0068839	2996.81	-0.0015004		3526.8	0.00286093	0.00290713	4056.8	-0.0077831	0	
346.99	0.15311471	0.14614838	876.99	0.01425591	0.00979187	1406.98	0.02693326	0.01928105	1936.99	-0.01807049	0	2466.98	0.00712857	0.00688494	2997.01	-0.00157275		3527	0.00294788	0.00290713	4057	-0.00720017	0	
347.19	0.15276811	0.14631017	877.19	0.01473247	0.00980437	1407.18	0.02560432	0.01930542	1937.19	-0.01649956	0	2467.18	0.00702591	0.00688597	2997.21	-0.00173394		3527.2	0.00287406	0.00290713	4057.2	-0.00655517	0	
347.39	0.15231152	0.14647186	877.39	0.01603924	0.00981687	1407.38	0.02537553	0.01932979	1937.39	-0.01740526	0	2467.38	0.00668503	0.006887	2997.41	-0.00156655		3527.4	0.00235418	0.00290713	4057.4	-0.0069927	0	
347.59	0.15167964	0.14663347	877.59	0.01601011	0.00982936	1407.58	0.02589434	0.01935416	1937.59	-0.01652668	0	2467.58	0.00760143	0.00688802	2997.61	-0.00216189		3527.6	0.00205052	0.00290713	4057.6	-0.00737023	0	
347.79	0.15086258	0.14679499	877.79	0.0156367	0.00984186	1407.78	0.02625617	0.01937852	1937.79	-0.01664751	0	2467.78	0.00803797	0.00688904	2997.81	-0.00123673		3527.8	0.00257589	0.00290713	4057.8	-0.00754277	0	
347.99	0.15076568	0.14695642	877.99	0.01507633	0.00985435	1407.98	0.02645277	0.01940288	1937.99	-0.01665947	0	2467.98	0.00831557	0.00689005	2998.01	-0.00147892		3528	0.00223058	0.00290713	4058	-0.00812811	0	
348.19	0.15042185	0.14711777	878.19	0.01418391	0.00986684	1408.18	0.02593846	0.01942723	1938.19	-0.01700493	0	2468.18	0.00868504	0.00689106	2998.21	-0.00217062		3528.2	0.00308546	0.00290713	4058.2	-0.008888	0	
348.39	0.15059009	0.14727903	878.39	0.01354552	0.00987933	1408.38	0.02545467	0.01945158	1938.39	-0.01651076	0	2468.38	0.00869878	0.00689206	2998.41	-0.0029647		3528.4	0.00311891	0.00290713	4058.4	-0.00822474	0	
348.59	0.15143472	0.1474402	878.59	0.0137578	0.00989181	1408.58	0.02505397	0.01947592	1938.59	-0.01683268	0	2468.58	0.01044831	0.00689306	2998.61	-0.00349117		3528.6	0.00358329	0.00290713	4058.6	-0.00862937	0	
348.79	0.1521106	0.14760128	878.79	0.01338363	0.0099043	1408.78	0.0257721	0.01950025	1938.79	-0.01686461	0	2468.78	0.01034186	0.00689405	2998.81	-0.00359094		3528.8	0.00343086	0.00290713	4058.8	-0.00793057	0	
348.99	0.1535747	0.14776227	878.99	0.01309373	0.00991678	1408.98	0.02635154	0.01952459	1938.99	-0.01687232	0	2468.98	0.01051792	0.00689504	2999.01	-0.00352207		3529	0.00259503	0.00290713	4059	-0.00706009	0	
349.19	0.15406612	0.14792318	879.19	0.01330025	0.00992926	1409.18	0.02718398	0.01954892	1939.19	-0.01611159	0	2469.18	0.01048908	0.00689603	2999.21	-0.00286142		3529.2	0.0022006	0.00290713	4059.2	-0.00638928	0	
349.39	0.15450319	0.148084	879.39	0.01262125	0.00994174	1409.38	0.02782361	0.01957324	1939.39	-0.01537185	0	2469.38	0.01059529	0.00689701	2999.41	-0.00341386		3529.4	0.002036	0.00290713	4059.4	-0.00688282	0	
349.59	0.15512626	0.14824474	879.59	0.01292728	0.00995421	1409.58	0.02803117	0.01959756	1939.59	-0.01597704	0	2469.58	0.01046877	0.00689798	2999.61	-0.00322925		3529.6	0.00324848	0.00290713	4059.6	-0.00765809	0	
349.79	0.15551094	0.14840538	879.79	0.01304142	0.00996669	1409.78	0.02846304	0.01962187	1939.79	-0.01725008	0	2469.78	0.01123824	0.00689895	2999.81	-0.00309209		3529.8	0.00326403	0.00290713	4059.8	-0.00785091	0	
349.99	0.15625308	0.14856594	879.99	0.0135275	0.00997916	1409.98	0.02856371	0.01964618	1939.99	-0.01773842	0	2469.98	0.01155689	0.00689992	3000.01	-0.00319252		3530	0.00317424	0.00290713	4060	-0.00711322	0	
350.19	0.15662036	0.14872642	880.19	0.01314285	0.00999163	1410.18	0.02836223	0.01967048	1940.19	-0.01757945	0	2470.18	0.01291967	0.00690088	3000.21	-0.00315458		3530.2	0.00389468	0.00290713	4060.2	-0.0074414	0	
350.39	0.15713653	0.1488868	880.39	0.01263222	0.01000409	1410.38	0.02783943	0.01969478	1940.39	-0.01744047	0	2470.38	0.01314659	0.00690184	3000.41	-0.00379525		3530.4	0.00455506	0.00290713	4060.4	-0.00751538	0	
350.59	0.15719747	0.1490471	880.59	0.01288951	0.01001656	1410.58	0.02838206	0.01971907	1940.59	-0.0180586	0	2470.58	0.01251515	0.00690279	3000.61	-0.00358585		3530.6	0.00413345	0.00290713	4060.6	-0.00758772	0	
350.79	0.15778688	0.14920731	880.79	0.01328521	0.01002902	1410.78	0.02833887	0.01974336	1940.79	-0.01768601	0	2470.78	0.011502	0.00690374	3000.81	-0.00304334		3530.8	0.00454995	0.00290713	4060.8	-0.00834382	0	
350.99	0.15760992	0.14936744	880.99	0.01345775	0.01004148	1410.98	0.02879213	0.01976765	1940.99	-0.01798899	0	2470.98	0.01109685	0.00690468	3001.01	-0.00281584		3531	0.00462883	0.00290713	4061	-0.00795025	0	
351.19	0.1573417	0.14952747	881.19	0.01447363	0.01005394	1411.18	0.02787644	0.01979193	1941.19	-0.0171921	0	2471.18	0.01005534	0.00690562	3001.21	-0.0029374		3531.2	0.00536203	0.00290713	4061.2	-0.00805378	0	
351.39	0.15648718	0.14968742	881.39	0.01536857	0.01006639	1411.38	0.02763444	0.0198162	1941.39	-0.01662752	0	2471.38	0.00955623	0.00690655	3001.41	-0.00364617		3531.4	0.00495018	0.00290713	4061.4	-0.00861043	0	
351.59	0.15536652	0.14984729	881.59	0.01503765	0.01007885	1411.58	0.02802137	0.01984047	1941.59	-0.01668553	0	2471.58	0.00902208	0.00690748	3001.61	-0.00397262		3531.6	0.00508049	0.00290713	4061.6	-0.00893693	0	
351.79	0.15485322	0.15000707	881.79	0.01581039	0.0100913	1411.78	0.02795458	0.01986474	1941.79	-0.01689668	0	2471.78	0.00829363	0.00690841	3001.81	-0.00265094		3531.8	0.00478285	0.00290713	4061.8	-0.00908125	0	
351.99	0.15486324	0.15016676	881.99	0.01560613	0.01010375	1411.98	0.02813899	0.019889	1941.99	-0.01832645	0	2471.98	0.00789618	0.00690933	3002.01	-0.00261864		3532	0.00451627	0.00290713	4062	-0.00907984	0	
352.19	0.155127	0.15032636	882.19	0.01490523	0.0101162	1412.18	0.02771058	0.01991326	1942.19	-0.01811517	0	2472.18	0.00719147	0.00691025	3002.21	-0.00263824		3532.2	0.00470532	0.00290713	4062.2	-0.00825682	0	
352.39	0.15550425	0.15048588	882.39	0.01448278	0.01012864	1412.38	0.02785845	0.01993751	1942.39	-0.01745593	0	2472.38	0.00720801	0.00691116	3002.41	-0.00188909		3532.4	0.00414538	0.00290713	4062.4	-0.00771501	0	
352.59	0.15627419	0.15064531	882.59	0.01388567	0.01014109	1412.58	0.02839395	0.01996175	1942.59	-0.01711247	0	2472.58	0.00760061	0.00691207	3002.61	-0.00127341		3532.6	0.00413454	0.00290713	4062.6	-0.00736872	0	
352.79	0.15651027	0.15080465	882.79	0.0139809	0.01015353	1412.78	0.02835842	0.01998599	1942.79	-0.01648281	0	2472.78	0.00676848	0.00691297	3002.81	-0.00143962		3532.8	0.00377236	0.00290713	4062.8	-0.00647717	0	
352.99	0.15644564	0.15096391	882.99	0.01360998	0.01016597	1412.98	0.02835732	0.02001023	1942.99	-0.01662568	0	2472.98	0.00704944	0.00691387	3003.01	-0.00107749		3533	0.00312067	0.00290713	4063	-0.00550621	0	
353.19	0.15658132	0.15112308	883.19	0.01335501	0.0101784	1413.18	0.02882819	0.02003446	1943.19	-0.01617794	0	2473.18	0.00786557	0.00691477	3003.21	-0.00086437		3533.2	0.00396674	0.00290713	4063.2	-0.00650268	0	
353.39	0.1568341	0.15128217	883.39	0.01337191	0.01019084	1413.38	0.02807953	0.02005869	1943.39	-0.01695702	0	2473.38	0.00826559	0.00691566	3003.41	-0.00140272		3533.4	0.00475018	0.00290713	4063.4	-0.00691048	0	
353.59	0.1569476	0.15144117	883.59	0.01366011	0.01020327	1413.58	0.02745358	0.02008291	1943.59	-0.01793411	0	2473.58	0.00876448	0.00691655	3003.61	-0.00141328		3533.6	0.0054449	0.00290713	4063.6	-0.00731874	0	
353.79	0.15765018	0.15160008	883.79	0.01362902	0.0102157	1413.78	0.02778111	0.02010713	1943.79	-0.01829136	0	2473.78	0.00978683	0.00691743	3003.81	-0.00201695		3533.8	0.0048098	0.00290713	4063.8	-0.00722998	0	
353.99	0.15716598	0.15175891	883.99	0.01373536	0.01022813	1413.98	0.02787963	0.02013134	1943.99	-0.01825994	0	2473.98	0.01071076	0.00691831	3004.01	-0.00191637		3534	0.00421301	0.00290713	4064	-0.00742322	0	
354.19	0.15733617	0.15191765	884.19	0.01318409	0.01024056	1414.18	0.02814016	0.02015555	1944.19	-0.01748031	0	2474.18	0.01126025	0.00691918	3004.21	-0.0024993		3534.2	0.004205	0.00290713	4064.2	-0.00812561	0	
354.39	0.1585531	0.1520763	884.39	0.01383354	0.01025298	1414.38	0.02785112	0.02017975	1944.39	-0.01653413	0	2474.38	0.01065574	0.00692005	3004.41	-0.00314167		3534.4	0.00378495	0.00290713	4064.4	-0.00875316	0	
354.59	0.15858477	0.15223487	884.59	0.01381884	0.0102654	1414.58	0.02835342	0.02020395	1944.59	-0.01688178	0	2474.58	0.01052221	0.00692092	3004.61	-0.00368457		3534.6	0.00371476	0.00290713	4064.6	-0.00916422	0	
354.79	0.15966272	0.15239336	884.79	0.0147177	0.01027782	1414.78	0.02798163	0.02022815	1944.79	-0.01623646	0	2474.78	0.00982451	0.00692178	3004.81	-0.00368612		3534.8	0.00407512	0.00290713	4064.8	-0.01058988	0	
354.99	0.15960631	0.15255175	884.99	0.01563458	0.01029024	1414.98	0.02799413	0.02025234	1944.99	-0.01642551	0	2474.98	0.00910852	0.00692264	3005.01	-0.00357963		3535	0.00365497	0.00290713	4065	-0.00959324	0	
355.19	0.15989137	0.15271006	885.19	0.01635502	0.01030266	1415.18	0.02744222	0.02027652	1945.19	-0.01650915	0	2475.18	0.00845185	0.00692349	3005.21	-0.00429429		3535.2	0.00336093	0.00290713	4065.2	-0.00844547	0	
355.39	0.15887218	0.15286829	885.39	0.01619716	0.01031507	1415.38	0.02656568	0.0203007	1945.39	-0.0158427	0	2475.38	0.00845825	0.00692434	3005.41	-0.00425945		3535.4	0.00298959	0.00290713	4065.4	-0.00885304	0	
355.59	0.15861132	0.15302643	885.59	0.01633762	0.01032748	1415.58	0.02719412	0.02032487	1945.59	-0.01723678	0	2475.58	0.00855946	0.00692519	3005.61	-0.00406301		3535.6	0.00280246	0.00290713	4065.6	-0.00886727	0	
355.79	0.15819749	0.15318448	885.79	0.0157401	0.01033989	1415.78	0.02732617	0.02034904	1945.79	-0.01786015	0	2475.78	0.00854391	0.00692603	3005.81	-0.00199767		3535.8	0.00232782	0.00290713	4065.8	-0.00853125	0	
355.99	0.15929044	0.15334245	885.99	0.01441218	0.0103523	1415.98	0.02849074	0.02037321	1945.99	-0.01831882	0	2475.98	0.00893608	0.00692687	3006.01	-0.00246204		3536	0.0029533	0.00290713	4066	-0.00805921	0	
356.19	0.15951503	0.15350033	886.19	0.01367021	0.01036471	1416.18	0.02855475	0.02039737	1946.19	-0.01732759	0	2476.18	0.00842497	0.0069277	3006.21	-0.00145899		3536.2	0.00255405	0.00290713	4066.2	-0.00753389	0	
356.39	0.15892154	0.15365813	886.39	0.01286922	0.01037711	1416.38	0.02893945	0.02042153	1946.39	-0.01664879	0	2476.38	0.00902911	0.00692853	3006.41	-0.0012142		3536.4	0.00186674	0.00290713	4066.4	-0.00777384	0	
356.59	0.15935414	0.15381584	886.59	0.01266288	0.01038951	1416.58	0.02978718	0.02044568	1946.59	-0.01671782	0	2476.58	0.00903968	0.00692936	3006.61	-0.00142241		3536.6	0.00310338	0.00290713	4066.6	-0.00738908	0	
356.79	0.1588196	0.15397346	886.79	0.01257999	0.01040191	1416.78	0.03007338	0.02046982	1946.79	-0.01691225	0	2476.78	0.00884616	0.00693018	3006.81	-0.00159817		3536.8	0.00345623	0.00290713	4066.8	-0.00770385	0	
356.99	0.15818471	0.154131	886.99	0.01223546	0.0104143	1416.98	0.03048353	0.02049396	1946.99	-0.01730726	0	2476.98	0.00947629	0.006931	3007.01	-0.00091819		3537	0.00416758	0.00290713	4067	-0.00766665	0	
357.19	0.157768	0.15428846	887.19	0.01206782	0.0104267	1417.18	0.03042949	0.0205181	1947.19	-0.01695544	0	2477.18	0.00979394	0.00693182	3007.21	-0.00090641		3537.2	0.00501278	0.00290713	4067.2	-0.00741663	0	
357.39	0.15708907	0.15444582	887.39	0.01233006	0.01043909	1417.38	0.02966908	0.02054223	1947.39	-0.01728105	0	2477.38	0.01008963	0.00693263	3007.41	-0.00103195		3537.4	0.0049653	0.00290713	4067.4	-0.00735527	0	
357.59	0.15644241	0.15460311	887.59	0.01198696	0.01045148	1417.58	0.03075955	0.02056636	1947.59	-0.01562197	0	2477.58	0.01082186	0.00693343	3007.61	-0.00080805		3537.6	0.00524286	0.00290713	4067.6	-0.00715087	0	
357.79	0.15678871	0.15476031	887.79	0.01259505	0.01046387	1417.78	0.03145751	0.02059048	1947.79	-0.01578862	0	2477.78	0.01057454	0.00693424	3007.81	-0.00086544		3537.8	0.00404824	0.00290713	4067.8	-0.00710127	0	
357.99	0.15656079	0.15491742	887.99	0.01256795	0.01047626	1417.98	0.03250994	0.0206146	1947.99	-0.01539944	0	2477.98	0.00959719	0.00693504	3008.01	-0.0018272		3538	0.00340713	0.00290713	4068	-0.00728685	0	
358.19	0.15679258	0.15507445	888.19	0.01314968	0.01048864	1418.18	0.03221744	0.02063871	1948.19	-0.01412631	0	2478.18	0.00882411	0.00693583	3008.21	-0.00241477		3538.2	0.0032357	0.00290713	4068.2	-0.00751851	0	
358.39	0.15778589	0.15523139	888.39	0.01397921	0.01050102	1418.38	0.03143642	0.02066282	1948.39	-0.0142188	0	2478.38	0.00823054	0.00693662	3008.41	-0.00239604		3538.4	0.00334146	0.00290713	4068.4	-0.00861302	0	
358.59	0.15792519	0.15538825	888.59	0.01419061	0.0105134	1418.58	0.03090654	0.02068692	1948.59	-0.01462193	0	2478.58	0.00838811	0.00693741	3008.61	-0.00358096		3538.6	0.00316778	0.00290713	4068.6	-0.00787805	0	
358.79	0.15866909	0.15554502	888.79	0.01451125	0.01052578	1418.78	0.03017819	0.02071102	1948.79	-0.01443341	0	2478.78	0.00811066	0.00693819	3008.81	-0.00395715		3538.8	0.0028668	0.00290713	4068.8	-0.00848135	0	
358.99	0.15903804	0.15570171	888.99	0.01492863	0.01053815	1418.98	0.02995331	0.02073512	1948.99	-0.01514417	0	2478.98	0.00788377	0.00693898	3009.01	-0.00394599		3539	0.00257593	0.00290713	4069	-0.0082452	0	
359.19	0.15856292	0.15585831	889.19	0.01549099	0.01055053	1419.18	0.02945585	0.02075921	1949.19	-0.0151664	0	2479.18	0.00800076	0.00693975	3009.21	-0.00368028		3539.2	0.00236961	0.00290713	4069.2	-0.00802658	0	
359.39	0.15773078	0.15601483	889.39	0.01546046	0.0105629	1419.38	0.02832575	0.02078329	1949.39	-0.0148427	0	2479.38	0.00799812	0.00694053	3009.41	-0.00348918		3539.4	0.00228201	0.00290713	4069.4	-0.00840577	0	
359.59	0.15780654	0.15617126	889.59	0.01510403	0.01057527	1419.58	0.02899047	0.02080737	1949.59	-0.01545927	0	2479.58	0.00828174	0.00694129	3009.61	-0.00381842		3539.6	0.00215467	0.00290713	4069.6	-0.00875648	0	
359.79	0.15821448	0.15632761	889.79	0.01472322	0.01058764	1419.78	0.02947235	0.02083144	1949.79	-0.01572492	0	2479.78	0.0083332	0.00694206	3009.81	-0.00330356		3539.8	0.00290492	0.00290713	4069.8	-0.00829733	0	
359.99	0.15906234	0.15648387	889.99	0.01435523	0.0106	1419.98	0.02981177	0.02085551	1949.99	-0.01597626	0	2479.98	0.0087002	0.00694282	3010.01	-0.00358295		3540	0.00292356	0.00290713	4070	-0.00862149	0	
360.19	0.15900533	0.15664005	890.19	0.01441587	0.01061236	1420.18	0.02927709	0.02087958	1950.19	-0.01656715	0	2480.18	0.00882327	0.00694358	3010.21	-0.00320748		3540.2	0.00203261	0.00290713	4070.2	-0.00915149	0	
360.39	0.15867523	0.15679614	890.39	0.01426914	0.01062472	1420.38	0.02902986	0.02090364	1950.39	-0.01650481	0	2480.38	0.00831708	0.00694434	3010.41	-0.00359607		3540.4	0.00199492	0.00290713	4070.4	-0.00943681	0	
360.59	0.15983758	0.15695215	890.59	0.0145651	0.01063708	1420.58	0.02899388	0.0209277	1950.59	-0.01630668	0	2480.58	0.00875444	0.00694509	3010.61	-0.00320222		3540.6	0.00336345	0.00290713	4070.6	-0.01046794	0	
360.79	0.15951759	0.15710807	890.79	0.0143215	0.01064944	1420.78	0.0289651	0.02095175	1950.79	-0.01628634	0	2480.78	0.00836083	0.00694584	3010.81	-0.00324925		3540.8	0.00352303	0.00290713	4070.8	-0.01106574	0	
360.99	0.15882684	0.15726391	890.99	0.01484598	0.01066179	1420.98	0.02805297	0.02097579	1950.99	-0.01652906	0	2480.98	0.00816861	0.00694658	3011.01	-0.00281972		3541	0.00439938	0.00290713	4071	-0.01050133	0	
361.19	0.15903053	0.15741967	891.19	0.01497471	0.01067415	1421.18	0.02820278	0.02099984	1951.19	-0.01631204	0	2481.18	0.00893138	0.00694732	3011.21	-0.00212559		3541.2	0.00423483	0.00290713	4071.2	-0.01024455	0	
361.39	0.15954952	0.15757534	891.39	0.01423987	0.0106865	1421.38	0.02724402	0.02102387	1951.39	-0.01658687	0	2481.38	0.01000814	0.00694806	3011.41	-0.00152908		3541.4	0.00371849	0.00290713	4071.4	-0.01094002	0	
361.59	0.15982726	0.15773093	891.59	0.01354008	0.01069884	1421.58	0.02732049	0.0210479	1951.59	-0.01649872	0	2481.58	0.00954007	0.00694879	3011.61	-0.00115562		3541.6	0.0042198	0.00290713	4071.6	-0.0103985	0	
361.79	0.16019402	0.15788643	891.79	0.01336399	0.01071119	1421.78	0.02723421	0.02107193	1951.79	-0.01701281	0	2481.78	0.00843814	0.00694952	3011.81	-0.00230272		3541.8	0.00280574	0.00290713	4071.8	-0.01118411	0	
361.99	0.16024786	0.15804185	891.99	0.01278729	0.01072353	1421.98	0.02684956	0.02109595	1951.99	-0.01636129	0	2481.98	0.00821759	0.00695025	3012.01	-0.0022657		3542	0.00322154	0.00290713	4072	-0.01097241	0	
362.19	0.16080962	0.15819718	892.19	0.01252714	0.01073587	1422.18	0.02623358	0.02111997	1952.19	-0.01606557	0	2482.18	0.00897622	0.00695097	3012.21	-0.00185539		3542.2	0.00332121	0.00290713	4072.2	-0.01145215	0	
362.39	0.16187322	0.15835243	892.39	0.01233617	0.01074821	1422.38	0.02713489	0.02114399	1952.39	-0.01724783	0	2482.38	0.00940737	0.00695169	3012.41	-0.00196793		3542.4	0.00373583	0.00290713	4072.4	-0.01144226	0	
362.59	0.16156767	0.15850759	892.59	0.01225545	0.01076055	1422.58	0.02719965	0.02116799	1952.59	-0.01734657	0	2482.58	0.00927784	0.00695241	3012.61	-0.00286891		3542.6	0.00323943	0.00290713	4072.6	-0.01094206	0	
362.79	0.16124136	0.15866267	892.79	0.01221857	0.01077289	1422.78	0.02742932	0.021192	1952.79	-0.01720571	0	2482.78	0.00925573	0.00695312	3012.81	-0.00302015		3542.8	0.00268859	0.00290713	4072.8	-0.01138044	0	
362.99	0.16121534	0.15881767	892.99	0.01276069	0.01078522	1422.98	0.0275037	0.021216	1952.99	-0.01822253	0	2482.98	0.00898309	0.00695383	3013.01	-0.00144333		3543	0.00275015	0.00290713	4073	-0.01146358	0	
363.19	0.15990392	0.15897258	893.19	0.01301423	0.01079755	1423.18	0.02772166	0.02123999	1953.19	-0.01796241	0	2483.18	0.00872801	0.00695454	3013.21	-0.00230666		3543.2	0.00273993	0.00290713	4073.2	-0.01064054	0	
363.39	0.15956585	0.15912741	893.39	0.01323925	0.01080988	1423.38	0.02751414	0.02126398	1953.39	-0.01772001	0	2483.38	0.00823973	0.00695524	3013.41	-0.00234535		3543.4	0.00242167	0.00290713	4073.4	-0.01024164	0	
363.59	0.16020191	0.15928216	893.59	0.0132245	0.01082221	1423.58	0.02876881	0.02128797	1953.59	-0.01762489	0	2483.58	0.00863945	0.00695594	3013.61	-0.0022833		3543.6	0.00280269	0.00290713	4073.6	-0.01035778	0	
363.79	0.15982649	0.15943682	893.79	0.01406794	0.01083453	1423.78	0.02885633	0.02131195	1953.79	-0.01810019	0	2483.78	0.00902379	0.00695664	3013.81	-0.00183841		3543.8	0.00286178	0.00290713	4073.8	-0.00993758	0	
363.99	0.1596029	0.15959139	893.99	0.01408008	0.01084685	1423.98	0.03005694	0.02133592	1953.99	-0.01843037	0	2483.98	0.00855081	0.00695733	3014.01	-0.00201656		3544	0.00189056	0.00290713	4074	-0.00994612	0	
364.19	0.16049455	0.15974589	894.19	0.01440946	0.01085917	1424.18	0.02999341	0.02135989	1954.19	-0.01847598	0	2484.18	0.00894399	0.00695802	3014.21	-0.00197645		3544.2	0.00194486	0.00290713	4074.2	-0.00930095	0	
364.39	0.1606773	0.1599003	894.39	0.01449565	0.01087149	1424.38	0.03015428	0.02138386	1954.39	-0.01841354	0	2484.38	0.00923747	0.00695871	3014.41	-0.00171218		3544.4	0.00179045	0.00290713	4074.4	-0.00916872	0	
364.59	0.1616545	0.16005462	894.59	0.01555622	0.01088381	1424.58	0.03074873	0.02140782	1954.59	-0.01765659	0	2484.58	0.00919016	0.00695939	3014.61	-0.00188487		3544.6	0.00204326	0.00290713	4074.6	-0.00994022	0	
364.79	0.16151574	0.16020886	894.79	0.01601151	0.01089612	1424.78	0.03065376	0.02143178	1954.79	-0.01816191	0	2484.78	0.008603	0.00696007	3014.81	-0.00135608		3544.8	0.00226612	0.00290713	4074.8	-0.00973268	0	
364.99	0.16180732	0.16036302	894.99	0.01682208	0.01090844	1424.98	0.0297943	0.02145573	1954.99	-0.0179761	0	2484.98	0.00902959	0.00696075	3015.01	-0.00070962		3545	0.00282816	0.00290713	4075	-0.00982079	0	
365.19	0.16249183	0.16051709	895.19	0.01605481	0.01092075	1425.18	0.03055082	0.02147967	1955.19	-0.01773195	0	2485.18	0.01020443	0.00696143	3015.21	0.00007742		3545.2	0.00239689	0.00290713	4075.2	-0.01063218	0	
365.39	0.16320197	0.16067109	895.39	0.01551959	0.01093305	1425.38	0.02946626	0.02150362	1955.39	-0.01753847	0	2485.38	0.00999981	0.0069621	3015.41	-0.00022575		3545.4	0.00154324	0.00290713	4075.4	-0.01107683	0	
365.59	0.16321547	0.16082499	895.59	0.01514566	0.01094536	1425.58	0.02966159	0.02152755	1955.59	-0.01777179	0	2485.58	0.00963576	0.00696276	3015.61	-0.00037203		3545.6	0.00159509	0.00290713	4075.6	-0.01135091	0	
365.79	0.16312022	0.16097882	895.79	0.01479004	0.01095766	1425.78	0.02997096	0.02155149	1955.79	-0.01712131	0	2485.78	0.00972865	0.00696343	3015.81	-0.00040868		3545.8	0.00139665	0.00290713	4075.8	-0.01133699	0	
365.99	0.16378909	0.16113256	895.99	0.01492675	0.01096996	1425.98	0.03035569	0.02157542	1955.99	-0.01734732	0	2485.98	0.01035536	0.00696409	3016.01	0.00031912		3546	0.00183564	0.00290713	4076	-0.0105295	0	
366.19	0.16489939	0.16128621	896.19	0.01481274	0.01098226	1426.18	0.03049559	0.02159934	1956.19	-0.01688469	0	2486.18	0.01024541	0.00696475	3016.21	-0.00007007		3546.2	0.00165135	0.00290713	4076.2	-0.01043489	0	
366.39	0.16466858	0.16143979	896.39	0.01533827	0.01099456	1426.38	0.03011446	0.02162326	1956.39	-0.01783778	0	2486.38	0.01008228	0.0069654	3016.41	-0.0001557		3546.4	0.00230116	0.00290713	4076.4	-0.00979654	0	
366.59	0.16459206	0.16159328	896.59	0.01541592	0.01100686	1426.58	0.02950888	0.02164717	1956.59	-0.01734267	0	2486.58	0.00974628	0.00696606	3016.61	-0.00045955		3546.6	0.00193743	0.00290713	4076.6	-0.00965983	0	
366.79	0.16496088	0.16174669	896.79	0.01587402	0.01101915	1426.78	0.02924267	0.02167108	1956.79	-0.0172708	0	2486.78	0.00938664	0.0069667	3016.81	-0.00066673		3546.8	0.00239827	0.00290713	4076.8	-0.00994987	0	
366.99	0.16485389	0.16190001	896.99	0.01646544	0.01103144	1426.98	0.02942806	0.02169499	1956.99	-0.01798909	0	2486.98	0.00906156	0.00696735	3017.01	-0.00061527		3547	0.00261344	0.00290713	4077	-0.01059056	0	
367.19	0.16431749	0.16205325	897.19	0.01760852	0.01104373	1427.18	0.02966554	0.02171889	1957.19	-0.01774314	0	2487.18	0.00854605	0.00696799	3017.21	-0.00196776		3547.2	0.00238321	0.00290713	4077.2	-0.01032506	0	
367.39	0.16476712	0.16220641	897.39	0.01888077	0.01105602	1427.38	0.02899499	0.02174278	1957.39	-0.0171188	0	2487.38	0.00783818	0.00696863	3017.41	-0.00125625		3547.4	0.00222775	0.00290713	4077.4	-0.01051257	0	
367.59	0.16513805	0.16235948	897.59	0.01954543	0.0110683	1427.58	0.02880191	0.02176667	1957.59	-0.01773258	0	2487.58	0.00763932	0.00696927	3017.61	-0.00188975		3547.6	0.00256536	0.00290713	4077.6	-0.0105739	0	
367.79	0.16436731	0.16251247	897.79	0.02030376	0.01108058	1427.78	0.02898089	0.02179056	1957.79	-0.018204	0	2487.78	0.00793135	0.0069699	3017.81	-0.00222859		3547.8	0.00239593	0.00290713	4077.8	-0.00992845	0	
367.99	0.16519995	0.16266538	897.99	0.02019394	0.01109287	1427.98	0.02875746	0.02181444	1957.99	-0.01790785	0	2487.98	0.00760619	0.00697053	3018.01	-0.00236512		3548	0.00197081	0.00290713	4078	-0.00894482	0	
368.19	0.16525146	0.16281821	898.19	0.02047846	0.01110514	1428.18	0.02826439	0.02183831	1958.19	-0.01780471	0	2488.18	0.00781343	0.00697116	3018.21	-0.00177398		3548.2	0.00167635	0.00290713	4078.2	-0.00764925	0	
368.39	0.16448496	0.16297095	898.39	0.0205289	0.01111742	1428.38	0.02781262	0.02186219	1958.39	-0.01732973	0	2488.38	0.00801878	0.00697179	3018.41	-0.00218042		3548.4	0.00170063	0.00290713	4078.4	-0.00719343	0	
368.59	0.16400409	0.16312361	898.59	0.02082291	0.01112969	1428.58	0.02756722	0.02188605	1958.59	-0.01625053	0	2488.58	0.00738701	0.00697241	3018.61	-0.00198767		3548.6	0.00127463	0.00290713	4078.6	-0.00717489	0	
368.79	0.1640196	0.16327619	898.79	0.02050625	0.01114197	1428.78	0.02759808	0.02190991	1958.79	-0.01592538	0	2488.78	0.0077554	0.00697303	3018.81	-0.00192022		3548.8	0.00194479	0.00290713	4078.8	-0.00712761	0	
368.99	0.16355897	0.16342868	898.99	0.01986286	0.01115424	1428.98	0.02719585	0.02193377	1958.99	-0.01508448	0	2488.98	0.0077804	0.00697364	3019.01	-0.00201358		3549	0.00251912	0.00290713	4079	-0.00743193	0	
369.19	0.16335067	0.1635811	899.19	0.01886657	0.0111665	1429.18	0.02805978	0.02195763	1959.19	-0.01465863	0	2489.18	0.00785966	0.00697426	3019.21	-0.00220976		3549.2	0.00207421	0.00290713	4079.2	-0.00766595	0	
369.39	0.16275216	0.16373342	899.39	0.01894333	0.01117877	1429.38	0.02694654	0.02198147	1959.39	-0.01446703	0	2489.38	0.00804134	0.00697487	3019.41	-0.00286558		3549.4	0.00159304	0.00290713	4079.4	-0.00791367	0	
369.59	0.16272835	0.16388567	899.59	0.0187	0.01119103	1429.58	0.02761744	0.02200532	1959.59	-0.01446722	0	2489.58	0.00787376	0.00697547	3019.61	-0.00310688		3549.6	0.00158932	0.00290713	4079.6	-0.00796984	0	
369.79	0.16229425	0.16403784	899.79	0.01793837	0.0112033	1429.78	0.0272836	0.02202916	1959.79	-0.01411349	0	2489.78	0.00834507	0.00697608	3019.81	-0.00318487		3549.8	0.00140104	0.00290713	4079.8	-0.00742856	0	
369.99	0.16188893	0.16418992	899.99	0.01732695	0.01121556	1429.98	0.02691459	0.02205299	1959.99	-0.01403496	0	2489.98	0.00943707	0.00697668	3020.01	-0.003352		3550	0.00126985	0.00290713	4080	-0.00805168	0	
370.19	0.16211074	0.16434192	900.19	0.01645835	0.01122781	1430.18	0.02542609	0.02207682	1960.19	-0.01409677	0	2490.18	0.00937062	0.00697728	3020.21	-0.00393076		3550.2	0.00144388	0.00290713	4080.2	-0.00896241	0	
370.39	0.16318015	0.16449383	900.39	0.01593124	0.01124007	1430.38	0.02509375	0.02210064	1960.39	-0.0149376	0	2490.38	0.00976954	0.00697787	3020.41	-0.00405041		3550.4	0.00202752	0.00290713	4080.4	-0.00933953	0	
370.59	0.1632521	0.16464567	900.59	0.01481806	0.01125232	1430.58	0.02572423	0.02212446	1960.59	-0.01546176	0	2490.58	0.01014834	0.00697847	3020.61	-0.00391559		3550.6	0.00194097	0.00290713	4080.6	-0.01102769	0	
370.79	0.16362965	0.16479742	900.79	0.01477059	0.01126457	1430.78	0.02617923	0.02214828	1960.79	-0.01651223	0	2490.78	0.01042633	0.00697906	3020.81	-0.0045864		3550.8	0.00168638	0.00290713	4080.8	-0.01301925	0	
370.99	0.16400003	0.16494909	900.99	0.01475989	0.01127682	1430.98	0.0265155	0.02217209	1960.99	-0.01732408	0	2490.98	0.01042098	0.00697964	3021.01	-0.0053609		3551	0.00093118	0.00290713	4081	-0.01368363	0	
371.19	0.16480542	0.16510067	901.19	0.01463614	0.01128907	1431.18	0.02649002	0.02219589	1961.19	-0.01792806	0	2491.18	0.01007205	0.00698023	3021.21	-0.00443707		3551.2	0.00135781	0.00290713	4081.2	-0.01360925	0	
371.39	0.16673498	0.16525218	901.39	0.01415148	0.01130131	1431.38	0.02578423	0.0222197	1961.39	-0.0178683	0	2491.38	0.00843103	0.00698081	3021.41	-0.00402528		3551.4	0.00172374	0.00290713	4081.4	-0.01425587	0	
371.59	0.16721915	0.1654036	901.59	0.01450904	0.01131356	1431.58	0.02611026	0.02224349	1961.59	-0.01847062	0	2491.58	0.0085154	0.00698139	3021.61	-0.00408042		3551.6	0.00194449	0.00290713	4081.6	-0.01329143	0	
371.79	0.16792363	0.16555494	901.79	0.01434121	0.0113258	1431.78	0.02723191	0.02226728	1961.79	-0.01875451	0	2491.78	0.00891598	0.00698197	3021.81	-0.00305641		3551.8	0.00115105	0.00290713	4081.8	-0.01183606	0	
371.99	0.16922369	0.1657062	901.99	0.01309844	0.01133804	1431.98	0.02669094	0.02229107	1961.99	-0.01920214	0	2491.98	0.00904649	0.00698254	3022.01	-0.00206558		3552	0.00059222	0.00290713	4082	-0.01090488	0	
372.19	0.16925552	0.16585738	902.19	0.01342082	0.01135027	1432.18	0.02748802	0.02231485	1962.19	-0.01918248	0	2492.18	0.00857259	0.00698311	3022.21	-0.00249753		3552.2	0.00077528	0.00290713	4082.2	-0.01034997	0	
372.39	0.16993897	0.16600847	902.39	0.01359616	0.01136251	1432.38	0.02699599	0.02233863	1962.39	-0.0184553	0	2492.38	0.00793915	0.00698368	3022.41	-0.00286268		3552.4	0.00117325	0.00290713	4082.4	-0.01034856	0	
372.59	0.17030541	0.16615949	902.59	0.01374422	0.01137474	1432.58	0.02755284	0.0223624	1962.59	-0.01841335	0	2492.58	0.0085427	0.00698424	3022.61	-0.00325986		3552.6	0.00154513	0.00290713	4082.6	-0.01007444	0	
372.79	0.170566	0.16631042	902.79	0.01461934	0.01138697	1432.78	0.02787596	0.02238617	1962.79	-0.01781174	0	2492.78	0.008223	0.00698481	3022.81	-0.00398957		3552.8	0.00275535	0.00290713	4082.8	-0.00957024	0	
372.99	0.17038855	0.16646127	902.99	0.01524748	0.0113992	1432.98	0.02799228	0.02240994	1962.99	-0.01693631	0	2492.98	0.00823584	0.00698537	3023.01	-0.00403372		3553	0.00365715	0.00290713	4083	-0.0096061	0	
373.19	0.17114384	0.16661203	903.19	0.01535415	0.01141142	1433.18	0.02876578	0.0224337	1963.19	-0.01628931	0	2493.18	0.008072	0.00698592	3023.21	-0.0036474		3553.2	0.00311055	0.00290713	4083.2	-0.00893336	0	
373.39	0.17068629	0.16676272	903.39	0.01591269	0.01142365	1433.38	0.02952933	0.02245745	1963.39	-0.01598022	0	2493.38	0.00826507	0.00698648	3023.41	-0.00440548		3553.4	0.00320214	0.00290713	4083.4	-0.00926795	0	
373.59	0.17083492	0.16691332	903.59	0.01582104	0.01143587	1433.58	0.03080353	0.0224812	1963.59	-0.01591828	0	2493.58	0.00765334	0.00698703	3023.61	-0.00405209		3553.6	0.00312133	0.00290713	4083.6	-0.00897758	0	
373.79	0.1695967	0.16706384	903.79	0.01619729	0.01144809	1433.78	0.03079895	0.02250494	1963.79	-0.01607394	0	2493.78	0.00890022	0.00698758	3023.81	-0.00428125		3553.8	0.00321516	0.00290713	4083.8	-0.00843863	0	
373.99	0.16901345	0.16721428	903.99	0.01703527	0.01146031	1433.98	0.03121286	0.02252868	1963.99	-0.01556997	0	2493.98	0.00967681	0.00698813	3024.01	-0.00399998		3554	0.00298421	0.00290713	4084	-0.00872164	0	
374.19	0.16925714	0.16736464	904.19	0.01731265	0.01147252	1434.18	0.03202085	0.02255242	1964.19	-0.01493158	0	2494.18	0.00920576	0.00698867	3024.21	-0.00433302		3554.2	0.00324649	0.00290713	4084.2	-0.00856761	0	
374.39	0.16907778	0.16751492	904.39	0.01700907	0.01148474	1434.38	0.03223418	0.02257615	1964.39	-0.01419683	0	2494.38	0.00979182	0.00698922	3024.41	-0.00473511		3554.4	0.0032889	0.00290713	4084.4	-0.00765409	0	
374.59	0.16773046	0.16766512	904.59	0.01701542	0.01149695	1434.58	0.03272127	0.02259988	1964.59	-0.01509037	0	2494.58	0.01004966	0.00698976	3024.61	-0.00471097		3554.6	0.00300018	0.00290713	4084.6	-0.00806785	0	
374.79	0.16809765	0.16781523	904.79	0.01728653	0.01150916	1434.78	0.03330561	0.0226236	1964.79	-0.01563215	0	2494.78	0.00973426	0.00699029	3024.81	-0.00413054		3554.8	0.00273013	0.00290713	4084.8	-0.00798717	0	
374.99	0.16804046	0.16796526	904.99	0.01677426	0.01152136	1434.98	0.03297225	0.02264732	1964.99	-0.0154075	0	2494.98	0.00919664	0.00699083	3025.01	-0.00381455		3555	0.0024292	0.00290713	4085	-0.00709818	0	
375.19	0.1680361	0.16811521	905.19	0.01502497	0.01153357	1435.18	0.03373309	0.02267103	1965.19	-0.01539993	0	2495.18	0.00906954	0.00699136	3025.21	-0.0014308		3555.2	0.00280288	0.00290713	4085.2	-0.00718788	0	
375.39	0.16839324	0.16826508	905.39	0.01472676	0.01154577	1435.38	0.0333311	0.02269473	1965.39	-0.01559891	0	2495.38	0.00793118	0.00699189	3025.41	-0.00148181		3555.4	0.00280547	0.00290713	4085.4	-0.00800801	0	
375.59	0.16791478	0.16841487	905.59	0.01444595	0.01155797	1435.58	0.03382241	0.02271844	1965.59	-0.01625309	0	2495.58	0.00914312	0.00699241	3025.61	-0.00074127		3555.6	0.00116783	0.00290713	4085.6	-0.00669864	0	
375.79	0.16774976	0.16856458	905.79	0.01349783	0.01157017	1435.78	0.03298204	0.02274214	1965.79	-0.01704528	0	2495.78	0.01011302	0.00699294	3025.81	-0.00018479		3555.8	-0.00007729	0.00290713	4085.8	-0.00688915	0	
375.99	0.16778094	0.16871421	905.99	0.01364091	0.01158237	1435.98	0.03201669	0.02276583	1965.99	-0.01770502	0	2495.98	0.01055176	0.00699346	3026.01	0.00007855		3556	-0.00081543	0.00290713	4086	-0.00779661	0	
376.19	0.16809987	0.16886375	906.19	0.01397508	0.01159456	1436.18	0.03192253	0.02278952	1966.19	-0.01803179	0	2496.18	0.01017477	0.00699398	3026.21	-0.00013606		3556.2	-0.00075996	0.00290713	4086.2	-0.00811161	0	
376.39	0.16857626	0.16901322	906.39	0.01346792	0.01160676	1436.38	0.03134967	0.0228132	1966.39	-0.01816608	0	2496.38	0.0094788	0.0069945	3026.41	-0.00008306		3556.4	-0.00009186	0.00290713	4086.4	-0.00877024	0	
376.59	0.16896239	0.1691626	906.59	0.01314362	0.01161895	1436.58	0.03139753	0.02283688	1966.59	-0.01905204	0	2496.58	0.01132277	0.00699501	3026.61	-0.00000365		3556.6	0.00081107	0.00290713	4086.6	-0.00895703	0	
376.79	0.16937448	0.1693119	906.79	0.01347607	0.01163113	1436.78	0.03124361	0.02286056	1966.79	-0.0190886	0	2496.78	0.01146594	0.00699552	3026.81	-0.00011135		3556.8	0.00081231	0.00290713	4086.8	-0.00993187	0	
376.99	0.17066173	0.16946112	906.99	0.01334456	0.01164332	1436.98	0.03151652	0.02288423	1966.99	-0.01978082	0	2496.98	0.01171825	0.00699603	3027.01	-0.00001086		3557	0.00077113	0.00290713	4087	-0.01101974	0	
377.19	0.17128868	0.16961026	907.19	0.01296111	0.01165551	1437.18	0.03171217	0.02290789	1967.19	-0.02015447	0	2497.18	0.01105199	0.00699654	3027.21	-0.00005293		3557.2	0.0011544	0.00290713	4087.2	-0.01101546	0	
377.39	0.17174812	0.16975932	907.39	0.01268961	0.01166769	1437.38	0.03198698	0.02293155	1967.39	-0.0203746	0	2497.38	0.01092335	0.00699704	3027.41	-0.00076025		3557.4	0.00222582	0.00290713	4087.4	-0.010593	0	
377.59	0.17238838	0.1699083	907.59	0.01354439	0.01167987	1437.58	0.0312911	0.02295521	1967.59	-0.0202119	0	2497.58	0.01054874	0.00699755	3027.61	-0.00077477		3557.6	0.00204097	0.00290713	4087.6	-0.01037927	0	
377.79	0.17286432	0.1700572	907.79	0.01528618	0.01169205	1437.78	0.03166218	0.02297886	1967.79	-0.02013335	0	2497.78	0.01067133	0.00699805	3027.81	-0.00114633		3557.8	0.00241196	0.00290713	4087.8	-0.01030109	0	
377.99	0.17351174	0.17020602	907.99	0.01591203	0.01170422	1437.98	0.03194041	0.02300251	1967.99	-0.01955565	0	2497.98	0.01023208	0.00699854	3028.01	-0.00121516		3558	0.00265973	0.00290713	4088	-0.01035203	0	
378.19	0.17386155	0.17035475	908.19	0.01624089	0.0117164	1438.18	0.03241239	0.02302615	1968.19	-0.01910448	0	2498.18	0.00965694	0.00699904	3028.21	-0.00181615		3558.2	0.00348461	0.00290713	4088.2	-0.00998853	0	
378.39	0.17400659	0.17050341	908.39	0.01669161	0.01172857	1438.38	0.03189805	0.02304979	1968.39	-0.01905688	0	2498.38	0.00966053	0.00699953	3028.41	-0.00247856		3558.4	0.00381464	0.00290713	4088.4	-0.00947342	0	
378.59	0.17401313	0.17065198	908.59	0.01740915	0.01174074	1438.58	0.03211413	0.02307342	1968.59	-0.01949399	0	2498.58	0.00895259	0.00700002	3028.61	-0.00244015		3558.6	0.0040883	0.00290713	4088.6	-0.00950267	0	
378.79	0.17405775	0.17080048	908.79	0.01756449	0.0117529	1438.78	0.03234586	0.02309705	1968.79	-0.01894156	0	2498.78	0.00849204	0.00700051	3028.81	-0.00228788		3558.8	0.00426723	0.00290713	4088.8	-0.00958607	0	
378.99	0.17372091	0.17094889	908.99	0.0171708	0.01176507	1438.98	0.03212067	0.02312067	1968.99	-0.0179594	0	2498.98	0.00836797	0.007001	3029.01	-0.0028447		3559	0.00408787	0.00290713	4089	-0.0093128	0	
379.19	0.17329391	0.17109722	909.19	0.01651179	0.01177723	1439.18	0.03257047	0.02314429	1969.19	-0.01761099	0	2499.18	0.00808808	0.00700148	3029.21	-0.00221161		3559.2	0.00419208	0.00290713	4089.2	-0.00969563	0	
379.39	0.17304145	0.17124548	909.39	0.01725956	0.01178939	1439.38	0.031872	0.0231679	1969.39	-0.0171583	0	2499.38	0.00759784	0.00700196	3029.41	-0.00307872		3559.4	0.00354294	0.00290713	4089.4	-0.00974653	0	
379.59	0.17265033	0.17139365	909.59	0.01719377	0.01180155	1439.58	0.03203191	0.02319151	1969.59	-0.01661367	0	2499.58	0.0081801	0.00700244	3029.61	-0.00310873		3559.6	0.00241909	0.00290713	4089.6	-0.00904008	0	
379.79	0.17182384	0.17154174	909.79	0.01732058	0.01181371	1439.78	0.03165713	0.02321512	1969.79	-0.01594624	0	2499.78	0.00838396	0.00700292	3029.81	-0.00339742		3559.8	0.0024037	0.00290713	4089.8	-0.00925332	0	
379.99	0.17182384	0.17168901	909.99	0.01732058	0.01182587	1439.98	0.03165713	0.02323872	1969.99	-0.01594624	0	2499.98	0.00838396	0.00700339	3030.01	-0.00339742		3560	0.0024037	0.00290713	4090	-0.00925332	0	
380.19	0.17209613	0.17168098	910.19	0.01762156	0.01182452	1440.18	0.03075977	0.02323613	1970.19	-0.01548536	0	2500.18	0.00773544	0.00697604	3030.21	-0.0021679		3560.2	0.00123743	0.00287967	4090.2	-0.0098424	0	
380.39	0.17275911	0.17167294	910.39	0.01742904	0.01182317	1440.38	0.02956091	0.02323354	1970.39	-0.0146238	0	2500.38	0.0075743	0.0069488	3030.41	-0.00044204		3560.4	0.00109104	0.00285247	4090.4	-0.01026537	0	
380.59	0.17228238	0.17166491	910.59	0.01746348	0.01182183	1440.58	0.02824775	0.02323096	1970.59	-0.01457707	0	2500.58	0.00764094	0.00692167	3030.61	0.00076574		3560.6	0.00040637	0.00282553	4090.6	-0.01023586	0	
380.79	0.17247283	0.17165688	910.79	0.01698713	0.01182048	1440.78	0.02678763	0.02322837	1970.79	-0.01400041	0	2500.78	0.00725302	0.00689464	3030.81	0.00129428		3560.8	0.00002369	0.00279884	4090.8	-0.01033273	0	
380.99	0.17202818	0.17164885	910.99	0.01781895	0.01181914	1440.98	0.02588657	0.02322578	1970.99	-0.01354664	0	2500.98	0.00742793	0.00686771	3031.01	0.00117034		3561	-0.00003215	0.00277241	4091	-0.01015095	0	
381.19	0.17168652	0.17164082	911.19	0.01824474	0.01181779	1441.18	0.02510277	0.0232232	1971.19	-0.01340545	0	2501.18	0.00708488	0.00684089	3031.21	0.00147754		3561.2	-0.00004172	0.00274622	4091.2	-0.00998625	0	
381.39	0.17144348	0.17163279	911.39	0.01848265	0.01181645	1441.38	0.02468516	0.02322061	1971.39	-0.01332603	0	2501.38	0.00691833	0.00681418	3031.41	0.00154652		3561.4	-0.00058171	0.00272028	4091.4	-0.01023567	0	
381.59	0.17054463	0.17162476	911.59	0.01923148	0.0118151	1441.58	0.02419817	0.02321803	1971.59	-0.01408596	0	2501.58	0.00718099	0.00678757	3031.61	0.00168566		3561.6	-0.00108745	0.00269459	4091.6	-0.00951772	0	
381.79	0.1707205	0.17161673	911.79	0.01899953	0.01181376	1441.78	0.02346971	0.02321544	1971.79	-0.01443735	0	2501.78	0.00756243	0.00676106	3031.81	0.00152033		3561.8	-0.00174632	0.00266914	4091.8	-0.00949013	0	
381.99	0.17002858	0.1716087	911.99	0.01953715	0.01181241	1441.98	0.02372456	0.02321286	1971.99	-0.0143019	0	2501.98	0.00728548	0.00673466	3032.01	0.00191584		3562	-0.00213841	0.00264393	4092	-0.00923427	0	
382.19	0.16983069	0.17160067	912.19	0.01986232	0.01181107	1442.18	0.0236456	0.02321027	1972.19	-0.0146577	0	2502.18	0.00696373	0.00670836	3032.21	0.0007153		3562.2	-0.00186758	0.00261895	4092.2	-0.00860893	0	
382.39	0.16951769	0.17159264	912.39	0.01988725	0.01180972	1442.38	0.02330945	0.02320769	1972.39	-0.0152485	0	2502.38	0.00618052	0.00668217	3032.41	0.00000463		3562.4	-0.00214176	0.00259422	4092.4	-0.00879636	0	
382.59	0.16965143	0.17158462	912.59	0.01947467	0.01180838	1442.58	0.02360978	0.0232051	1972.59	-0.01577805	0	2502.58	0.00491509	0.00665607	3032.61	-0.00040239		3562.6	-0.00236047	0.00256971	4092.6	-0.00891009	0	
382.79	0.1700145	0.17157659	912.79	0.01921799	0.01180704	1442.78	0.02378959	0.02320252	1972.79	-0.01497238	0	2502.78	0.00441177	0.00663008	3032.81	-0.00098279		3562.8	-0.00293182	0.00254544	4092.8	-0.00916796	0	
382.99	0.17074658	0.17156856	912.99	0.01910251	0.01180569	1442.98	0.02383653	0.02319993	1972.99	-0.01553679	0	2502.98	0.0044272	0.00660419	3033.01	-0.00120166		3563	-0.00370468	0.0025214	4093	-0.00909375	0	
383.19	0.17078025	0.17156054	913.19	0.01890235	0.01180435	1443.18	0.02470557	0.02319735	1973.19	-0.01570874	0	2503.18	0.00442003	0.0065784	3033.21	-0.00211325		3563.2	-0.00341646	0.00249758	4093.2	-0.00917708	0	
383.39	0.17072715	0.17155251	913.39	0.0189762	0.011803	1443.38	0.02505744	0.02319477	1973.39	-0.01474347	0	2503.38	0.0047592	0.00655271	3033.41	-0.00145169		3563.4	-0.00356169	0.00247399	4093.4	-0.00911086	0	
383.59	0.17066746	0.17154448	913.59	0.01869167	0.01180166	1443.58	0.02432779	0.02319219	1973.59	-0.01389344	0	2503.58	0.00540174	0.00652712	3033.61	-0.00080782		3563.6	-0.00378386	0.00245062	4093.6	-0.00964208	0	
383.79	0.16993959	0.17153646	913.79	0.0184562	0.01180032	1443.78	0.02448721	0.0231896	1973.79	-0.01361577	0	2503.78	0.00495471	0.00650163	3033.81	-0.00068116		3563.8	-0.00327335	0.00242748	4093.8	-0.00962703	0	
383.99	0.16998507	0.17152843	913.99	0.01827329	0.01179897	1443.98	0.02398998	0.02318702	1973.99	-0.01315782	0	2503.98	0.00452409	0.00647624	3034.01	-0.00021523		3564	-0.0027543	0.00240455	4094	-0.00875755	0	
384.19	0.16986188	0.17152041	914.19	0.01778889	0.01179763	1444.18	0.02407805	0.02318444	1974.19	-0.01312235	0	2504.18	0.00443126	0.00645095	3034.21	0.00038916		3564.2	-0.00334638	0.00238184	4094.2	-0.0098656	0	
384.39	0.17035297	0.17151238	914.39	0.01680113	0.01179629	1444.38	0.02379909	0.02318186	1974.39	-0.01248199	0	2504.38	0.00585988	0.00642576	3034.41	0.00013132		3564.4	-0.0031216	0.00235934	4094.4	-0.00975075	0	
384.59	0.16936822	0.17150436	914.59	0.0165939	0.01179495	1444.58	0.02353042	0.02317928	1974.59	-0.01298535	0	2504.58	0.00634764	0.00640067	3034.61	-0.00055055		3564.6	-0.00269919	0.00233705	4094.6	-0.00987113	0	
384.79	0.16986672	0.17149633	914.79	0.01604151	0.0117936	1444.78	0.02295091	0.0231767	1974.79	-0.01315623	0	2504.78	0.006021	0.00637567	3034.81	-0.00123244		3564.8	-0.00185277	0.00231498	4094.8	-0.00963887	0	
384.99	0.16944342	0.17148831	914.99	0.01651998	0.01179226	1444.98	0.02320321	0.02317411	1974.99	-0.0135592	0	2504.98	0.00650523	0.00635078	3035.01	-0.00172331		3565	-0.00100894	0.00229311	4095	-0.00961033	0	
385.19	0.1696168	0.17148029	915.19	0.01627515	0.01179092	1445.18	0.02295425	0.02317153	1975.19	-0.01448305	0	2505.18	0.00638349	0.00632597	3035.21	-0.00180906		3565.2	-0.00117058	0.00227145	4095.2	-0.00946774	0	
385.39	0.169098	0.17147227	915.39	0.01595512	0.01178958	1445.38	0.02287064	0.02316895	1975.39	-0.01557071	0	2505.38	0.00678838	0.00630127	3035.41	-0.0015288		3565.4	-0.00194263	0.00225	4095.4	-0.00971804	0	
385.59	0.16924467	0.17146424	915.59	0.01569771	0.01178823	1445.58	0.02301589	0.02316637	1975.59	-0.01606574	0	2505.58	0.00793665	0.00627666	3035.61	-0.00127535		3565.6	-0.00266114	0.00222875	4095.6	-0.0094419	0	
385.79	0.16983624	0.17145622	915.79	0.01559906	0.01178689	1445.78	0.02243776	0.02316379	1975.79	-0.01611735	0	2505.78	0.00775376	0.00625215	3035.81	-0.0010486		3565.8	-0.00266301	0.0022077	4095.8	-0.01017777	0	
385.99	0.17024196	0.1714482	915.99	0.01627942	0.01178555	1445.98	0.02285778	0.02316122	1975.99	-0.01611805	0	2505.98	0.00695364	0.00622774	3036.01	-0.0006076		3566	-0.00289779	0.00218684	4096	-0.00929185	0	
386.19	0.17080075	0.17144018	916.19	0.01626469	0.01178421	1446.18	0.0218404	0.02315864	1976.19	-0.01756366	0	2506.18	0.00649148	0.00620342	3036.21	-0.00187497		3566.2	-0.00307794	0.00216619	4096.2	-0.00896996	0	
386.39	0.17117597	0.17143216	916.39	0.01622795	0.01178287	1446.38	0.02222852	0.02315606	1976.39	-0.01827143	0	2506.38	0.00539659	0.00617919	3036.41	-0.00156502		3566.4	-0.00413783	0.00214573	4096.4	-0.00968111	0	
386.59	0.16999198	0.17142414	916.59	0.01614304	0.01178153	1446.58	0.02263406	0.02315348	1976.59	-0.01845843	0	2506.58	0.00371093	0.00615506	3036.61	-0.0019986		3566.6	-0.00410936	0.00212546	4096.6	-0.00968242	0	
386.79	0.17027203	0.17141612	916.79	0.01531529	0.01178019	1446.78	0.02359115	0.0231509	1976.79	-0.01864141	0	2506.78	0.00399206	0.00613103	3036.81	-0.0012442		3566.8	-0.00494353	0.00210538	4096.8	-0.00915835	0	
386.99	0.1705867	0.1714081	916.99	0.01541665	0.01177884	1446.98	0.02387593	0.02314832	1976.99	-0.01882596	0	2506.98	0.00438946	0.00610709	3037.01	-0.00035519		3567	-0.0059383	0.0020855	4097	-0.00873062	0	
387.19	0.1706448	0.17140008	917.19	0.01519773	0.0117775	1447.18	0.02506566	0.02314575	1977.19	-0.01846694	0	2507.18	0.00405562	0.00608324	3037.21	-0.0004017		3567.2	-0.00528012	0.0020658	4097.2	-0.00914201	0	
387.39	0.17034259	0.17139206	917.39	0.01538728	0.01177616	1447.38	0.02465082	0.02314317	1977.39	-0.01866047	0	2507.38	0.00447263	0.00605948	3037.41	0.0004409		3567.4	-0.00513741	0.00204629	4097.4	-0.00921754	0	
387.59	0.17016027	0.17138404	917.59	0.0150467	0.01177482	1447.58	0.02428675	0.02314059	1977.59	-0.01842001	0	2507.58	0.00493155	0.00603582	3037.61	0.00031458		3567.6	-0.005159	0.00202696	4097.6	-0.00964818	0	
387.79	0.16987898	0.17137602	917.79	0.01471272	0.01177348	1447.78	0.02440293	0.02313801	1977.79	-0.01724259	0	2507.78	0.00369061	0.00601225	3037.81	0.00041675		3567.8	-0.00428307	0.00200781	4097.8	-0.00976777	0	
387.99	0.17042328	0.17136801	917.99	0.01381307	0.01177214	1447.98	0.02375681	0.02313544	1977.99	-0.01678709	0	2507.98	0.00302343	0.00598877	3038.01	0.0005929		3568	-0.00449529	0.00198885	4098	-0.00921617	0	
388.19	0.17004923	0.17135999	918.19	0.01411775	0.0117708	1448.18	0.0250121	0.02313286	1978.19	-0.01676379	0	2508.18	0.00353171	0.00596538	3038.21	0.00062278		3568.2	-0.00517197	0.00197006	4098.2	-0.00966502	0	
388.39	0.17083411	0.17135197	918.39	0.01437644	0.01176946	1448.38	0.02578495	0.02313029	1978.39	-0.01602092	0	2508.38	0.00393452	0.00594209	3038.41	-0.00024307		3568.4	-0.00541047	0.00195146	4098.4	-0.00995973	0	
388.59	0.17059284	0.17134395	918.59	0.01530713	0.01176812	1448.58	0.02575015	0.02312771	1978.59	-0.0164984	0	2508.58	0.00366389	0.00591889	3038.61	-0.00083716		3568.6	-0.00348151	0.00193302	4098.6	-0.01030542	0	
388.79	0.17081362	0.17133594	918.79	0.01469743	0.01176678	1448.78	0.02579007	0.02312513	1978.79	-0.01671084	0	2508.78	0.00325615	0.00589577	3038.81	-0.00090501		3568.8	-0.00324727	0.00191477	4098.8	-0.00999738	0	
388.99	0.17111386	0.17132792	918.99	0.01471156	0.01176544	1448.98	0.02588289	0.02312256	1978.99	-0.01598531	0	2508.98	0.00347165	0.00587275	3039.01	-0.00057045		3569	-0.00262305	0.00189668	4099	-0.01051214	0	
389.19	0.17088584	0.17131991	919.19	0.01552358	0.01176411	1449.18	0.02625634	0.02311999	1979.19	-0.01516712	0	2509.18	0.00355783	0.00584982	3039.21	-0.00043489		3569.2	-0.00309235	0.00187877	4099.2	-0.0107562	0	
389.39	0.17001515	0.17131189	919.39	0.01559877	0.01176277	1449.38	0.02667346	0.02311741	1979.39	-0.01494991	0	2509.38	0.00343608	0.00582697	3039.41	-0.00052708		3569.4	-0.00279132	0.00186102	4099.4	-0.01091133	0	
389.59	0.17042084	0.17130388	919.59	0.0155829	0.01176143	1449.58	0.02681431	0.02311484	1979.59	-0.01317245	0	2509.58	0.00361524	0.00580422	3039.61	-0.0007693		3569.6	-0.00245244	0.00184344	4099.6	-0.01137455	0	
389.79	0.17003742	0.17129586	919.79	0.01658775	0.01176009	1449.78	0.02573534	0.02311226	1979.79	-0.01263325	0	2509.78	0.00312972	0.00578155	3039.81	-0.00063349		3569.8	-0.0013624	0.00182603	4099.8	-0.01182477	0	
389.99	0.17052139	0.17128785	919.99	0.01686451	0.01175875	1449.98	0.02562758	0.02310969	1979.99	-0.01271845	0	2509.98	0.00275796	0.00575897	3040.01	-0.00063111		3570	-0.00173298	0.00180878	4100	-0.01104983	0	
390.19	0.17048146	0.17127983	920.19	0.01750546	0.01175741	1450.18	0.02439224	0.02310712	1980.19	-0.01365169	0	2510.18	0.0022343	0.00573648	3040.21	-0.00041053		3570.2	-0.00172079	0.0017917	4100.2	-0.01167999	0	
390.39	0.16987855	0.17127182	920.39	0.018029	0.01175607	1450.38	0.02390373	0.02310454	1980.39	-0.01384812	0	2510.38	0.00178474	0.00571408	3040.41	0.00065112		3570.4	-0.00271133	0.00177477	4100.4	-0.01273298	0	
390.59	0.16854001	0.17126381	920.59	0.01823494	0.01175473	1450.58	0.02369171	0.02310197	1980.59	-0.01477232	0	2510.58	0.00224262	0.00569177	3040.61	0.00084587		3570.6	-0.00231392	0.00175801	4100.6	-0.01279087	0	
390.79	0.16912786	0.1712558	920.79	0.01756808	0.0117534	1450.78	0.02345567	0.0230994	1980.79	-0.0145505	0	2510.78	0.00253544	0.00566954	3040.81	0.00164423		3570.8	-0.003207	0.00174141	4100.8	-0.01301942	0	
390.99	0.16916613	0.17124778	920.99	0.01830863	0.01175206	1450.98	0.02250536	0.02309683	1980.99	-0.01470864	0	2510.98	0.00202561	0.0056474	3041.01	0.00115991		3571	-0.00306207	0.00172496	4101	-0.01327168	0	
391.19	0.16864836	0.17123977	921.19	0.01779069	0.01175072	1451.18	0.02193632	0.02309425	1981.19	-0.01489356	0	2511.18	0.00170451	0.00562535	3041.21	-0.00006802		3571.2	-0.00314746	0.00170867	4101.2	-0.01286343	0	
391.39	0.16881657	0.17123176	921.39	0.01777693	0.01174938	1451.38	0.02067333	0.02309168	1981.39	-0.01481991	0	2511.38	0.00070139	0.00560338	3041.41	-0.00040939		3571.4	-0.00307778	0.00169253	4101.4	-0.01222345	0	
391.59	0.16897256	0.17122375	921.59	0.01724138	0.01174805	1451.58	0.02067906	0.02308911	1981.59	-0.0143969	0	2511.58	0.00058158	0.0055815	3041.61	-0.00031948		3571.6	-0.00347314	0.00167654	4101.6	-0.01257373	0	
391.79	0.16918497	0.17121574	921.79	0.01694945	0.01174671	1451.78	0.01982393	0.02308654	1981.79	-0.01415599	0	2511.78	-0.00062391	0.0055597	3041.81	0.00007641		3571.8	-0.00346813	0.0016607	4101.8	-0.01144272	0	
391.99	0.16951972	0.17120773	921.99	0.01641005	0.01174537	1451.98	0.01952362	0.02308397	1981.99	-0.01538931	0	2511.98	-0.00087277	0.00553799	3042.01	-0.00061511		3572	-0.00438711	0.00164502	4102	-0.01022007	0	
392.19	0.16878372	0.17119972	922.19	0.01716269	0.01174404	1452.18	0.02101152	0.0230814	1982.19	-0.01598123	0	2512.18	-0.00043434	0.00551637	3042.21	-0.00112176		3572.2	-0.00484835	0.00162948	4102.2	-0.01056531	0	
392.39	0.16856012	0.17119171	922.39	0.01744306	0.0117427	1452.38	0.02137262	0.02307883	1982.39	-0.01640655	0	2512.38	0.00042708	0.00549483	3042.41	-0.00177584		3572.4	-0.00490892	0.00161409	4102.4	-0.01035245	0	
392.59	0.16802342	0.1711837	922.59	0.01748453	0.01174136	1452.58	0.02123806	0.02307626	1982.59	-0.01682819	0	2512.58	0.00042548	0.00547337	3042.61	-0.00235622		3572.6	-0.00419051	0.00159884	4102.6	-0.00981316	0	
392.79	0.16810972	0.17117569	922.79	0.01657547	0.01174003	1452.78	0.02203344	0.02307369	1982.79	-0.01636997	0	2512.78	-0.0000486	0.00545199	3042.81	-0.00206451		3572.8	-0.00497899	0.00158374	4102.8	-0.00921607	0	
392.99	0.16842154	0.17116768	922.99	0.01723523	0.01173869	1452.98	0.02255713	0.02307112	1982.99	-0.01583461	0	2512.98	-0.00065544	0.0054307	3043.01	-0.00210923		3573	-0.005126	0.00156878	4103	-0.00969941	0	
393.19	0.16782661	0.17115967	923.19	0.01789137	0.01173735	1453.18	0.02300274	0.02306855	1983.19	-0.01547796	0	2513.18	-0.00069937	0.0054095	3043.21	-0.00254859		3573.2	-0.00512219	0.00155397	4103.2	-0.01054001	0	
393.39	0.1678145	0.17115167	923.39	0.01808677	0.01173602	1453.38	0.02309321	0.02306598	1983.39	-0.01586769	0	2513.38	0.00007054	0.00538837	3043.41	-0.00297166		3573.4	-0.00477465	0.00153929	4103.4	-0.01042166	0	
393.59	0.16781629	0.17114366	923.59	0.01828772	0.01173468	1453.58	0.02295748	0.02306341	1983.59	-0.0152426	0	2513.58	0.00069749	0.00536733	3043.61	-0.00232386		3573.6	-0.0051604	0.00152475	4103.6	-0.01048741	0	
393.79	0.16802542	0.17113565	923.79	0.01941267	0.01173335	1453.78	0.02342983	0.02306085	1983.79	-0.01649482	0	2513.78	0.00126623	0.00534637	3043.81	-0.00177858		3573.8	-0.00513134	0.00151035	4103.8	-0.01099302	0	
393.99	0.16830103	0.17112765	923.99	0.01982647	0.01173201	1453.98	0.02407376	0.02305828	1983.99	-0.01715106	0	2513.98	0.0012053	0.00532549	3044.01	-0.0008073		3574	-0.00562064	0.00149608	4104	-0.01156697	0	
394.19	0.16896805	0.17111964	924.19	0.02041691	0.01173067	1454.18	0.02375113	0.02305571	1984.19	-0.01695627	0	2514.18	0.00199199	0.0053047	3044.21	-0.00005487		3574.2	-0.00612069	0.00148195	4104.2	-0.01272281	0	
394.39	0.16885881	0.17111163	924.39	0.02054187	0.01172934	1454.38	0.02344498	0.02305314	1984.39	-0.01657729	0	2514.38	0.00246997	0.00528398	3044.41	0.00048733		3574.4	-0.00690655	0.00146795	4104.4	-0.01316287	0	
394.59	0.16866023	0.17110363	924.59	0.02060851	0.011728	1454.58	0.0226916	0.02305058	1984.59	-0.01675422	0	2514.58	0.00218945	0.00526335	3044.61	0.00026981		3574.6	-0.00698006	0.00145409	4104.6	-0.01340826	0	
394.79	0.16921046	0.17109562	924.79	0.02066258	0.01172667	1454.78	0.02200746	0.02304801	1984.79	-0.01674326	0	2514.78	0.00119815	0.00524279	3044.81	-0.00010627		3574.8	-0.00768339	0.00144035	4104.8	-0.0132773	0	
394.99	0.16913855	0.17108762	924.99	0.02076134	0.01172533	1454.98	0.02059393	0.02304544	1984.99	-0.01648853	0	2514.98	0.00121369	0.00522232	3045.01	-0.00075777		3575	-0.00708394	0.00142675	4105	-0.01295371	0	
395.19	0.16915186	0.17107962	925.19	0.020149	0.011724	1455.18	0.0203342	0.02304288	1985.19	-0.01680867	0	2515.18	0.00090486	0.00520193	3045.21	-0.00061232		3575.2	-0.00733577	0.00141327	4105.2	-0.01323159	0	
395.39	0.16974765	0.17107161	925.39	0.01987574	0.01172267	1455.38	0.02059677	0.02304031	1985.39	-0.01631579	0	2515.38	0.00081765	0.00518161	3045.41	0.00075457		3575.4	-0.00803477	0.00139992	4105.4	-0.01310283	0	
395.59	0.17009323	0.17106361	925.59	0.01955488	0.01172133	1455.58	0.02076512	0.02303775	1985.59	-0.01622039	0	2515.58	0.00081699	0.00516138	3045.61	0.00041271		3575.6	-0.0085227	0.0013867	4105.6	-0.01327771	0	
395.79	0.1707425	0.1710556	925.79	0.01991201	0.01172	1455.78	0.02042889	0.02303518	1985.79	-0.01622844	0	2515.78	0.00058517	0.00514122	3045.81	0.00044908		3575.8	-0.00810482	0.0013736	4105.8	-0.01222718	0	
395.99	0.17022866	0.1710476	925.99	0.01900423	0.01171866	1455.98	0.0209539	0.02303262	1985.99	-0.01671935	0	2515.98	0.00065663	0.00512114	3046.01	-0.00073381		3576	-0.00786283	0.00136063	4106	-0.01194761	0	
396.19	0.16860841	0.1710396	926.19	0.01881917	0.01171733	1456.18	0.02154137	0.02303005	1986.19	-0.01604013	0	2516.18	0.00073666	0.00510115	3046.21	-0.00138317		3576.2	-0.00720167	0.00134778	4106.2	-0.01184198	0	
396.39	0.16882091	0.1710316	926.39	0.0179933	0.011716	1456.38	0.02197459	0.02302749	1986.39	-0.01575195	0	2516.38	0.00090893	0.00508123	3046.41	-0.00143614		3576.4	-0.00746733	0.00133505	4106.4	-0.01159745	0	
396.59	0.16923468	0.1710236	926.59	0.01720473	0.01171466	1456.58	0.02236797	0.02302492	1986.59	-0.01534358	0	2516.58	0.00045425	0.00506138	3046.61	-0.00220389		3576.6	-0.0066066	0.00132244	4106.6	-0.01151015	0	
396.79	0.16993736	0.17101559	926.79	0.01667415	0.01171333	1456.78	0.02340713	0.02302236	1986.79	-0.0147381	0	2516.78	-0.00068415	0.00504162	3046.81	-0.00258136		3576.8	-0.00630098	0.00130995	4106.8	-0.01112792	0	
396.99	0.17048487	0.17100759	926.99	0.0163166	0.011712	1456.98	0.02416323	0.02301979	1986.99	-0.01464237	0	2516.98	-0.00099245	0.00502193	3047.01	-0.00301922		3577	-0.00576513	0.00129757	4107	-0.01119997	0	
397.19	0.17042784	0.17099959	927.19	0.01562556	0.01171066	1457.18	0.02437191	0.02301723	1987.19	-0.01410472	0	2517.18	-0.00052669	0.00500232	3047.21	-0.00313997		3577.2	-0.00514962	0.00128532	4107.2	-0.01196913	0	
397.39	0.17033026	0.17099159	927.39	0.01535488	0.01170933	1457.38	0.02457355	0.02301467	1987.39	-0.01419654	0	2517.38	0.0000312	0.00498279	3047.41	-0.00316328		3577.4	-0.00510982	0.00127318	4107.4	-0.01123539	0	
397.59	0.17007524	0.17098359	927.59	0.0147529	0.011708	1457.58	0.025368	0.02301211	1987.59	-0.01385338	0	2517.58	-0.00002708	0.00496333	3047.61	-0.00315775		3577.6	-0.00528087	0.00126115	4107.6	-0.01129626	0	
397.79	0.16997825	0.17097559	927.79	0.01389038	0.01170666	1457.78	0.02608178	0.02300954	1987.79	-0.01366564	0	2517.78	-0.00016397	0.00494395	3047.81	-0.00361336		3577.8	-0.00440708	0.00124924	4107.8	-0.01232037	0	
397.99	0.16909802	0.17096759	927.99	0.01373773	0.01170533	1457.98	0.02607901	0.02300698	1987.99	-0.01348618	0	2517.98	-0.00069441	0.00492464	3048.01	-0.00372798		3578	-0.00398204	0.00123744	4108	-0.01284682	0	
398.19	0.16880513	0.1709596	928.19	0.01391077	0.011704	1458.18	0.02569718	0.02300442	1988.19	-0.0135261	0	2518.18	-0.00062386	0.00490541	3048.21	-0.00396638		3578.2	-0.00405046	0.00122575	4108.2	-0.01260733	0	
398.39	0.16853672	0.1709516	928.39	0.01461186	0.01170267	1458.38	0.02500706	0.02300186	1988.39	-0.01342737	0	2518.38	-0.00060206	0.00488625	3048.41	-0.00412825		3578.4	-0.00405639	0.00121417	4108.4	-0.0125412	0	
398.59	0.167897	0.1709436	928.59	0.01484039	0.01170133	1458.58	0.02486055	0.0229993	1988.59	-0.01412889	0	2518.58	-0.00082961	0.00486717	3048.61	-0.00426095		3578.6	-0.00423362	0.0012027	4108.6	-0.0130565	0	
398.79	0.16920712	0.1709356	928.79	0.01520248	0.0117	1458.78	0.02538561	0.02299674	1988.79	-0.01428428	0	2518.78	-0.00079892	0.00484816	3048.81	-0.0045885		3578.8	-0.0038822	0.00119134	4108.8	-0.01235504	0	
398.99	0.169762	0.1709276	928.99	0.01545714	0.01169867	1458.98	0.02522858	0.02299417	1988.99	-0.01510858	0	2518.98	-0.00074437	0.00482923	3049.01	-0.0040056		3579	-0.00347435	0.00118009	4109	-0.01215801	0	
399.19	0.16986432	0.17091961	929.19	0.01547512	0.01169734	1459.18	0.0268514	0.02299161	1989.19	-0.01570233	0	2519.18	-0.00076246	0.00481037	3049.21	-0.00316225		3579.2	-0.00422225	0.00116895	4109.2	-0.01213529	0	
399.39	0.17008227	0.17091161	929.39	0.01515926	0.01169601	1459.38	0.02730102	0.02298905	1989.39	-0.0153558	0	2519.38	-0.0005009	0.00479159	3049.41	-0.00292671		3579.4	-0.00534773	0.0011579	4109.4	-0.01159971	0	
399.59	0.17105148	0.17090362	929.59	0.01511799	0.01169468	1459.58	0.02693937	0.02298649	1989.59	-0.01606341	0	2519.58	-0.00090381	0.00477288	3049.61	-0.0035531		3579.6	-0.00559249	0.00114697	4109.6	-0.01126555	0	
399.79	0.17141039	0.17089562	929.79	0.01508717	0.01169335	1459.78	0.02699651	0.02298393	1989.79	-0.01648212	0	2519.78	-0.00105769	0.00475424	3049.81	-0.0034909		3579.8	-0.00527821	0.00113613	4109.8	-0.01095072	0	
399.99	0.17094929	0.17088762	929.99	0.01359284	0.01169201	1459.98	0.02674289	0.02298138	1989.99	-0.0165698	0	2519.98	-0.00071272	0.00473567	3050.01	-0.00407091		3580	-0.00560846	0.0011254	4110	-0.01073016	0	
400.19	0.17069927	0.17087963	930.19	0.01344375	0.01169068	1460.18	0.02599063	0.02297882	1990.19	-0.01672297	0	2520.18	-0.00053344	0.00471718	3050.21	-0.00420219		3580.2	-0.00550169	0.00111477	4110.2	-0.00977815	0	
400.39	0.1719453	0.17087164	930.39	0.01305592	0.01168935	1460.38	0.0254047	0.02297626	1990.39	-0.0176778	0	2520.38	-0.00046962	0.00469876	3050.41	-0.00377577		3580.4	-0.00616405	0.00110424	4110.4	-0.01000234	0	
400.59	0.17247978	0.17086364	930.59	0.01374015	0.01168802	1460.58	0.02533235	0.0229737	1990.59	-0.01748838	0	2520.58	-0.00072248	0.00468041	3050.61	-0.00350728		3580.6	-0.00488271	0.00109381	4110.6	-0.00989323	0	
400.79	0.17334971	0.17085565	930.79	0.01366315	0.01168669	1460.78	0.0254752	0.02297114	1990.79	-0.01836327	0	2520.78	-0.00073535	0.00466213	3050.81	-0.00294881		3580.8	-0.00464054	0.00108348	4110.8	-0.00921467	0	
400.99	0.17346891	0.17084765	930.99	0.01343602	0.01168536	1460.98	0.02476563	0.02296858	1990.99	-0.01845648	0	2520.98	0.0000089	0.00464393	3051.01	-0.00206882		3581	-0.00436413	0.00107325	4111	-0.00957451	0	
401.19	0.17265873	0.17083966	931.19	0.0136244	0.01168403	1461.18	0.02456133	0.02296603	1991.19	-0.01824616	0	2521.18	-0.00027063	0.00462579	3051.21	-0.00151785		3581.2	-0.00463032	0.00106311	4111.2	-0.01100273	0	
401.39	0.17184503	0.17083167	931.39	0.01380167	0.0116827	1461.38	0.0242365	0.02296347	1991.39	-0.01833249	0	2521.38	-0.00013944	0.00460773	3051.41	-0.00075374		3581.4	-0.00468801	0.00105307	4111.4	-0.01094316	0	
401.59	0.17085482	0.17082368	931.59	0.01391035	0.01168137	1461.58	0.02402444	0.02296091	1991.59	-0.01800355	0	2521.58	-0.0008056	0.00458973	3051.61	-0.00055126		3581.6	-0.00479012	0.00104312	4111.6	-0.01192824	0	
401.79	0.16929216	0.17081568	931.79	0.0144867	0.01168004	1461.78	0.02349707	0.02295835	1991.79	-0.01817355	0	2521.78	-0.00093806	0.00457181	3051.81	-0.00077441		3581.8	-0.00500544	0.00103327	4111.8	-0.0130493	0	
401.99	0.16837789	0.17080769	931.99	0.01556278	0.01167871	1461.98	0.02292724	0.0229558	1991.99	-0.01801505	0	2521.98	-0.00124295	0.00455396	3052.01	-0.00116776		3582	-0.00511291	0.00102351	4112	-0.01384041	0	
402.19	0.1676292	0.1707997	932.19	0.01591774	0.01167738	1462.18	0.02271342	0.02295324	1992.19	-0.01713478	0	2522.18	-0.00132358	0.00453617	3052.21	-0.00082437		3582.2	-0.00522092	0.00101384	4112.2	-0.01378972	0	
402.39	0.16776745	0.17079171	932.39	0.01650369	0.01167605	1462.38	0.0227214	0.02295069	1992.39	-0.01585882	0	2522.38	-0.00187392	0.00451846	3052.41	-0.0017473		3582.4	-0.00493526	0.00100427	4112.4	-0.01365556	0	
402.59	0.16795776	0.17078372	932.59	0.01634002	0.01167473	1462.58	0.02409972	0.02294813	1992.59	-0.01604291	0	2522.58	-0.00304962	0.00450082	3052.61	-0.0016833		3582.6	-0.00475109	0.00099478	4112.6	-0.01354795	0	
402.79	0.16917195	0.17077573	932.79	0.01753476	0.0116734	1462.78	0.02433579	0.02294558	1992.79	-0.01628688	0	2522.78	-0.00310893	0.00448324	3052.81	-0.00205576		3582.8	-0.00384427	0.00098539	4112.8	-0.01270143	0	
402.99	0.16865841	0.17076774	932.99	0.01715896	0.01167207	1462.98	0.02435145	0.02294302	1992.99	-0.01645252	0	2522.98	-0.00295669	0.00446573	3053.01	-0.00120988		3583	-0.00364088	0.00097608	4113	-0.01268416	0	
403.19	0.16880165	0.17075975	933.19	0.01644008	0.01167074	1463.18	0.02488214	0.02294047	1993.19	-0.01575909	0	2523.18	-0.00279829	0.00444829	3053.21	-0.0025664		3583.2	-0.00324867	0.00096686	4113.2	-0.01253419	0	
403.39	0.16938035	0.17075176	933.39	0.01629075	0.01166941	1463.38	0.02427708	0.02293791	1993.39	-0.01590665	0	2523.38	-0.00259489	0.00443092	3053.41	-0.00362156		3583.4	-0.00392378	0.00095773	4113.4	-0.01191997	0	
403.59	0.17034106	0.17074377	933.59	0.01626603	0.01166808	1463.58	0.02449385	0.02293536	1993.59	-0.01613867	0	2523.58	-0.00264073	0.00441362	3053.61	-0.00418797		3583.6	-0.00371575	0.00094868	4113.6	-0.01092495	0	
403.79	0.17076125	0.17073579	933.79	0.01655722	0.01166675	1463.78	0.02419431	0.0229328	1993.79	-0.01596419	0	2523.78	-0.00192318	0.00439638	3053.81	-0.00478519		3583.8	-0.00368279	0.00093972	4113.8	-0.01082732	0	
403.99	0.1706612	0.1707278	933.99	0.01641618	0.01166543	1463.98	0.02334959	0.02293025	1993.99	-0.01595668	0	2523.98	-0.00055198	0.00437922	3054.01	-0.00550124		3584	-0.00297097	0.00093084	4114	-0.01087703	0	
404.19	0.17144463	0.17071981	934.19	0.01722734	0.0116641	1464.18	0.02280815	0.0229277	1994.19	-0.01610297	0	2524.18	-0.00107446	0.00436212	3054.21	-0.00569516		3584.2	-0.00228621	0.00092205	4114.2	-0.0100103	0	
404.39	0.17161946	0.17071182	934.39	0.0173852	0.01166277	1464.38	0.02269964	0.02292514	1994.39	-0.0174545	0	2524.38	-0.000819	0.00434508	3054.41	-0.00603584		3584.4	-0.00240813	0.00091334	4114.4	-0.00982665	0	
404.59	0.17133982	0.17070384	934.59	0.01782573	0.01166144	1464.58	0.02310239	0.02292259	1994.59	-0.01743336	0	2524.58	-0.00052697	0.00432811	3054.61	-0.00562128		3584.6	-0.00166481	0.00090472	4114.6	-0.0099646	0	
404.79	0.17123055	0.17069585	934.79	0.01739287	0.01166012	1464.78	0.02324012	0.02292004	1994.79	-0.01840889	0	2524.78	0.00059416	0.00431121	3054.81	-0.005648		3584.8	-0.00145326	0.00089617	4114.8	-0.00961979	0	
404.99	0.17036952	0.17068786	934.99	0.01676958	0.01165879	1464.98	0.02284413	0.02291749	1994.99	-0.01827014	0	2524.98	-0.00011583	0.00429438	3055.01	-0.00504982		3585	-0.00159767	0.00088771	4115	-0.0102548	0	
405.19	0.16929535	0.17067988	935.19	0.0171983	0.01165746	1465.18	0.02343631	0.02291493	1995.19	-0.01835876	0	2525.18	-0.00041156	0.00427761	3055.21	-0.00524176		3585.2	-0.0011958	0.00087932	4115.2	-0.0103749	0	
405.39	0.1683703	0.17067189	935.39	0.01678259	0.01165613	1465.38	0.02297182	0.02291238	1995.39	-0.01805953	0	2525.38	-0.00074246	0.0042609	3055.41	-0.0051627		3585.4	-0.00125779	0.00087101	4115.4	-0.00995829	0	
405.59	0.16680965	0.17066391	935.59	0.01665198	0.01165481	1465.58	0.02263859	0.02290983	1995.59	-0.01746719	0	2525.58	-0.00094954	0.00424426	3055.61	-0.00537519		3585.6	-0.00225786	0.00086279	4115.6	-0.01012795	0	
405.79	0.16627402	0.17065592	935.79	0.0163984	0.01165348	1465.78	0.02222	0.02290728	1995.79	-0.01716162	0	2525.78	-0.00132738	0.00422769	3055.81	-0.00568441		3585.8	-0.00295187	0.00085464	4115.8	-0.01036849	0	
405.99	0.1663801	0.17064794	935.99	0.01554645	0.01165215	1465.98	0.02174224	0.02290473	1995.99	-0.01653792	0	2525.98	-0.00170251	0.00421118	3056.01	-0.00561587		3586	-0.00319508	0.00084657	4116	-0.01114475	0	
406.19	0.16637973	0.17063996	936.19	0.01534254	0.01165083	1466.18	0.02264465	0.02290218	1996.19	-0.01615542	0	2526.18	-0.00222752	0.00419473	3056.21	-0.00482866		3586.2	-0.00311378	0.00083857	4116.2	-0.01040994	0	
406.39	0.16673825	0.17063197	936.39	0.01572531	0.0116495	1466.38	0.02257708	0.02289963	1996.39	-0.01536818	0	2526.38	-0.00306111	0.00417835	3056.41	-0.00477718		3586.4	-0.00310529	0.00083065	4116.4	-0.01027022	0	
406.59	0.16722165	0.17062399	936.59	0.01571557	0.01164818	1466.58	0.02271749	0.02289708	1996.59	-0.01569076	0	2526.58	-0.00261428	0.00416204	3056.61	-0.00383329		3586.6	-0.00340703	0.0008228	4116.6	-0.01097668	0	
406.79	0.1680608	0.17061601	936.79	0.01601551	0.01164685	1466.78	0.02220904	0.02289453	1996.79	-0.01561503	0	2526.78	-0.00210339	0.00414578	3056.81	-0.00424945		3586.8	-0.00312072	0.00081503	4116.8	-0.01100241	0	
406.99	0.16809905	0.17060803	936.99	0.01534749	0.01164552	1466.98	0.02174672	0.02289198	1996.99	-0.01520297	0	2526.98	-0.00213466	0.00412959	3057.01	-0.00397266		3587	-0.00364322	0.00080733	4117	-0.01090338	0	
407.19	0.16883056	0.17060004	937.19	0.01551412	0.0116442	1467.18	0.02171777	0.02288943	1997.19	-0.01422636	0	2527.18	-0.00163865	0.00411347	3057.21	-0.00512242		3587.2	-0.00360314	0.00079971	4117.2	-0.0112046	0	
407.39	0.16918466	0.17059206	937.39	0.01646902	0.01164287	1467.38	0.02204634	0.02288688	1997.39	-0.01404804	0	2527.38	-0.00109611	0.0040974	3057.41	-0.0047682		3587.4	-0.00437761	0.00079215	4117.4	-0.01088252	0	
407.59	0.16959389	0.17058408	937.59	0.01618924	0.01164155	1467.58	0.02249857	0.02288433	1997.59	-0.01348999	0	2527.58	-0.00042695	0.0040814	3057.61	-0.00418231		3587.6	-0.00444441	0.00078467	4117.6	-0.01062309	0	
407.79	0.16981879	0.1705761	937.79	0.01649042	0.01164022	1467.78	0.02210574	0.02288179	1997.79	-0.01345588	0	2527.78	0.00016592	0.00406547	3057.81	-0.00347179		3587.8	-0.0044915	0.00077726	4117.8	-0.01100672	0	
407.99	0.16978004	0.17056812	937.99	0.01632018	0.0116389	1467.98	0.02195742	0.02287924	1997.99	-0.01383572	0	2527.98	0.00024486	0.00404959	3058.01	-0.00315963		3588	-0.00426298	0.00076992	4118	-0.01151698	0	
408.19	0.16950136	0.17056014	938.19	0.01599291	0.01163757	1468.18	0.02197493	0.02287669	1998.19	-0.0142353	0	2528.18	-0.00015355	0.00403378	3058.21	-0.00350646		3588.2	-0.00434173	0.00076265	4118.2	-0.01106471	0	
408.39	0.16847389	0.17055216	938.39	0.01573462	0.01163625	1468.38	0.02249411	0.02287414	1998.39	-0.01477519	0	2528.38	0.00011138	0.00401802	3058.41	-0.00382192		3588.4	-0.00426207	0.00075544	4118.4	-0.01092546	0	
408.59	0.16770502	0.17054418	938.59	0.01509158	0.01163492	1468.58	0.02303142	0.0228716	1998.59	-0.01444582	0	2528.58	0.00033006	0.00400233	3058.61	-0.00363032		3588.6	-0.00364373	0.00074831	4118.6	-0.01114651	0	
408.79	0.1673747	0.1705362	938.79	0.01546989	0.0116336	1468.78	0.02368998	0.02286905	1998.79	-0.01568717	0	2528.78	0.0007114	0.0039867	3058.81	-0.00398245		3588.8	-0.00331731	0.00074124	4118.8	-0.01166837	0	
408.99	0.16669879	0.17052822	938.99	0.01597627	0.01163228	1468.98	0.02358862	0.0228665	1998.99	-0.01650205	0	2528.98	0.00028622	0.00397114	3059.01	-0.00442184		3589	-0.00294952	0.00073424	4119	-0.01175227	0	
409.19	0.16602501	0.17052025	939.19	0.01703872	0.01163095	1469.18	0.02367102	0.02286396	1999.19	-0.0169823	0	2529.18	0.00020609	0.00395563	3059.21	-0.00474744		3589.2	-0.00204024	0.0007273	4119.2	-0.01089881	0	
409.39	0.1655615	0.17051227	939.39	0.01671222	0.01162963	1469.38	0.02339726	0.02286141	1999.39	-0.01700438	0	2529.38	0.00011069	0.00394018	3059.41	-0.00473259		3589.4	-0.00288183	0.00072043	4119.4	-0.01022118	0	
409.59	0.16606794	0.17050429	939.59	0.01662825	0.0116283	1469.58	0.02320543	0.02285886	1999.59	-0.01732364	0	2529.58	-0.00042299	0.00392479	3059.61	-0.00492336		3589.6	-0.00331584	0.00071363	4119.6	-0.01035856	0	
409.79	0.16721783	0.17049631	939.79	0.01677815	0.01162698	1469.78	0.0227141	0.02285632	1999.79	-0.01798851	0	2529.78	-0.00141156	0.00390947	3059.81	-0.0043583		3589.8	-0.00340217	0.00070689	4119.8	-0.01143678	0	
409.99	0.16799977	0.17048834	939.99	0.01611454	0.01162566	1469.98	0.02285375	0.02285377	1999.99	-0.01904419	0	2529.98	-0.00090661	0.0038942	3060.01	-0.00429603		3590	-0.00367303	0.00070021	4120	-0.01275541	0	
410.19	0.16866488	0.17048036	940.19	0.01624466	0.01162433	1470.18	0.02309245	0.02285123	2000.19	-0.02008889	0	2530.18	-0.00130791	0.00387899	3060.21	-0.00436471		3590.2	-0.00362901	0.0006936	4120.2	-0.01188219	0	
410.39	0.16851491	0.17047238	940.39	0.01628074	0.01162301	1470.38	0.02251157	0.02284869	2000.39	-0.02027212	0	2530.38	-0.00201703	0.00386385	3060.41	-0.00399021		3590.4	-0.00435011	0.00068705	4120.4	-0.01236002	0	
410.59	0.1689828	0.17046441	940.59	0.01545935	0.01162169	1470.58	0.0232115	0.02284614	2000.59	-0.02046111	0	2530.58	-0.00256283	0.00384876	3060.61	-0.00350907		3590.6	-0.00510136	0.00068056	4120.6	-0.01343785	0	
410.79	0.16854999	0.17045643	940.79	0.0152957	0.01162037	1470.78	0.02390202	0.0228436	2000.79	-0.02043163	0	2530.78	-0.00327963	0.00383373	3060.81	-0.00333726		3590.8	-0.00503223	0.00067413	4120.8	-0.01339138	0	
410.99	0.16809163	0.17044846	940.99	0.01507933	0.01161904	1470.98	0.02344513	0.02284105	2000.99	-0.02001993	0	2530.98	-0.00328905	0.00381876	3061.01	-0.0032072		3591	-0.00545857	0.00066776	4121	-0.01281131	0	
411.19	0.16802797	0.17044048	941.19	0.01459478	0.01161772	1471.18	0.02305191	0.02283851	2001.19	-0.01913933	0	2531.18	-0.00254587	0.00380384	3061.21	-0.00294241		3591.2	-0.00593457	0.00066145	4121.2	-0.01288122	0	
411.39	0.16803221	0.17043251	941.39	0.01445261	0.0116164	1471.38	0.02368752	0.02283597	2001.39	-0.01910762	0	2531.38	-0.0031375	0.00378899	3061.41	-0.00201692		3591.4	-0.00696782	0.00065521	4121.4	-0.01217499	0	
411.59	0.16755066	0.17042454	941.59	0.01309389	0.01161508	1471.58	0.02388547	0.02283342	2001.59	-0.01825194	0	2531.58	-0.00268666	0.00377419	3061.61	-0.00226472		3591.6	-0.00700476	0.00064902	4121.6	-0.01138366	0	
411.79	0.16737488	0.17041656	941.79	0.01242554	0.01161375	1471.78	0.02395606	0.02283088	2001.79	-0.01816292	0	2531.78	-0.00212719	0.00375946	3061.81	-0.00213103		3591.8	-0.00689975	0.00064289	4121.8	-0.01110113	0	
411.99	0.16743767	0.17040859	941.99	0.01241265	0.01161243	1471.98	0.02346864	0.02282834	2001.99	-0.01827631	0	2531.98	-0.00118237	0.00374477	3062.01	-0.0024617		3592	-0.00674378	0.00063682	4122	-0.01132467	0	
412.19	0.16684566	0.17040062	942.19	0.0124557	0.01161111	1472.18	0.02373522	0.0228258	2002.19	-0.01765653	0	2532.18	-0.00060875	0.00373015	3062.21	-0.00317309		3592.2	-0.00669744	0.0006308	4122.2	-0.01115768	0	
412.39	0.16657062	0.17039265	942.39	0.01237558	0.01160979	1472.38	0.02444686	0.02282326	2002.39	-0.01748497	0	2532.38	-0.00035715	0.00371558	3062.41	-0.00331541		3592.4	-0.0064986	0.00062484	4122.4	-0.01064843	0	
412.59	0.1663737	0.17038467	942.59	0.01235964	0.01160847	1472.58	0.02465394	0.02282071	2002.59	-0.01784302	0	2532.58	0.0005704	0.00370108	3062.61	-0.00384798		3592.6	-0.00574314	0.00061894	4122.6	-0.01111959	0	
412.79	0.16553435	0.1703767	942.79	0.01380245	0.01160715	1472.78	0.02371246	0.02281817	2002.79	-0.01838788	0	2532.78	0.00042937	0.00368662	3062.81	-0.00409218		3592.8	-0.00570986	0.00061309	4122.8	-0.01157695	0	
412.99	0.16537933	0.17036873	942.99	0.01401981	0.01160582	1472.98	0.02355757	0.02281563	2002.99	-0.01766265	0	2532.98	0.00000449	0.00367223	3063.01	-0.00416856		3593	-0.0053394	0.0006073	4123	-0.00979031	0	
413.19	0.16597846	0.17036076	943.19	0.01436526	0.0116045	1473.18	0.0235418	0.02281309	2003.19	-0.01770001	0	2533.18	-0.00008715	0.00365789	3063.21	-0.00421282		3593.2	-0.0047943	0.00060157	4123.2	-0.0094454	0	
413.39	0.1675375	0.17035279	943.39	0.0143324	0.01160318	1473.38	0.02341392	0.02281055	2003.39	-0.01721843	0	2533.38	0.00004408	0.0036436	3063.41	-0.00463284		3593.4	-0.00482977	0.00059589	4123.4	-0.00972127	0	
413.59	0.16877016	0.17034482	943.59	0.01480618	0.01160186	1473.58	0.02347367	0.02280801	2003.59	-0.01727766	0	2533.58	-0.00092898	0.00362937	3063.61	-0.00440156		3593.6	-0.00493172	0.00059026	4123.6	-0.01111151	0	
413.79	0.16869682	0.17033685	943.79	0.01510672	0.01160054	1473.78	0.02315177	0.02280547	2003.79	-0.01817471	0	2533.78	-0.00115357	0.0036152	3063.81	-0.00387669		3593.8	-0.00552786	0.00058468	4123.8	-0.01195725	0	
413.99	0.16858931	0.17032888	943.99	0.01441404	0.01159922	1473.98	0.02289559	0.02280293	2003.99	-0.01910249	0	2533.98	-0.0008286	0.00360108	3064.01	-0.00450138		3594	-0.00551154	0.00057916	4124	-0.01289416	0	
414.19	0.16795782	0.17032091	944.19	0.01500842	0.0115979	1474.18	0.02215642	0.02280039	2004.19	-0.01955823	0	2534.18	-0.00147884	0.00358702	3064.21	-0.00482009		3594.2	-0.00637114	0.00057369	4124.2	-0.01293461	0	
414.39	0.16757351	0.17031295	944.39	0.01540298	0.01159658	1474.38	0.02228249	0.02279785	2004.39	-0.01909926	0	2534.38	-0.00218147	0.00357301	3064.41	-0.00396091		3594.4	-0.00680951	0.00056827	4124.4	-0.01403912	0	
414.59	0.16800308	0.17030498	944.59	0.01576438	0.01159526	1474.58	0.02231323	0.02279532	2004.59	-0.01879631	0	2534.58	-0.00285002	0.00355906	3064.61	-0.00303686		3594.6	-0.00715457	0.0005629	4124.6	-0.0146589	0	
414.79	0.1673759	0.17029701	944.79	0.01629863	0.01159394	1474.78	0.02216485	0.02279278	2004.79	-0.01829425	0	2534.78	-0.00380637	0.00354516	3064.81	-0.00265873		3594.8	-0.00693119	0.00055759	4124.8	-0.01501201	0	
414.99	0.16725399	0.17028904	944.99	0.01611653	0.01159262	1474.98	0.02125304	0.02279024	2004.99	-0.01755412	0	2534.98	-0.0040294	0.00353132	3065.01	-0.00262812		3595	-0.00704643	0.00055232	4125	-0.01536199	0	
415.19	0.16692792	0.17028108	945.19	0.01593098	0.0115913	1475.18	0.0209379	0.0227877	2005.19	-0.01678445	0	2535.18	-0.00359913	0.00351753	3065.21	-0.00204173		3595.2	-0.00765895	0.0005471	4125.2	-0.01615286	0	
415.39	0.16633272	0.17027311	945.39	0.01560326	0.01158998	1475.38	0.02178798	0.02278516	2005.39	-0.01651394	0	2535.38	-0.00401932	0.00350379	3065.41	-0.00218349		3595.4	-0.00816733	0.00054193	4125.4	-0.0162318	0	
415.59	0.16647291	0.17026514	945.59	0.01468506	0.01158866	1475.58	0.02215994	0.02278263	2005.59	-0.01581718	0	2535.58	-0.0031028	0.00349011	3065.61	-0.00244912		3595.6	-0.00725359	0.00053682	4125.6	-0.01647435	0	
415.79	0.16630238	0.17025718	945.79	0.01481106	0.01158734	1475.78	0.02196849	0.02278009	2005.79	-0.01584047	0	2535.78	-0.00292656	0.00347648	3065.81	-0.0018931		3595.8	-0.00738188	0.00053175	4125.8	-0.01672917	0	
415.99	0.16632361	0.17024921	945.99	0.01532477	0.01158602	1475.98	0.02177667	0.02277755	2005.99	-0.01605487	0	2535.98	-0.00260426	0.0034629	3066.01	-0.00160463		3596	-0.00673345	0.00052672	4126	-0.01763205	0	
416.19	0.16574365	0.17024125	946.19	0.01464435	0.01158471	1476.18	0.02213506	0.02277502	2006.19	-0.01613418	0	2536.18	-0.00290077	0.00344938	3066.21	-0.00204506		3596.2	-0.00616989	0.00052175	4126.2	-0.01885029	0	
416.39	0.16567619	0.17023328	946.39	0.01414756	0.01158339	1476.38	0.02261785	0.02277248	2006.39	-0.0160799	0	2536.38	-0.00292822	0.00343591	3066.41	-0.00188987		3596.4	-0.00588114	0.00051682	4126.4	-0.01846791	0	
416.59	0.16505349	0.17022532	946.59	0.01391038	0.01158207	1476.58	0.02232352	0.02276995	2006.59	-0.01649648	0	2536.58	-0.00286075	0.00342249	3066.61	-0.0019395		3596.6	-0.00573442	0.00051194	4126.6	-0.01909926	0	
416.79	0.1650751	0.17021735	946.79	0.01416124	0.01158075	1476.78	0.02177609	0.02276741	2006.79	-0.01632253	0	2536.78	-0.00335599	0.00340913	3066.81	-0.00145235		3596.8	-0.00557587	0.0005071	4126.8	-0.01853201	0	
416.99	0.16594399	0.17020939	946.99	0.01411234	0.01157943	1476.98	0.02251609	0.02276488	2006.99	-0.01556335	0	2536.98	-0.00392683	0.00339582	3067.01	-0.00174145		3597	-0.0053209	0.00050231	4127	-0.01774527	0	
417.19	0.16752553	0.17020143	947.19	0.01443631	0.01157811	1477.18	0.02273821	0.02276234	2007.19	-0.01610077	0	2537.18	-0.00358671	0.00338255	3067.21	-0.00186857		3597.2	-0.00484495	0.00049757	4127.2	-0.01756491	0	
417.39	0.16866415	0.17019346	947.39	0.01444914	0.0115768	1477.38	0.02334996	0.02275981	2007.39	-0.01575639	0	2537.38	-0.0035126	0.00336935	3067.41	-0.00100389		3597.4	-0.00514402	0.00049287	4127.4	-0.01703982	0	
417.59	0.16800011	0.1701855	947.59	0.01422976	0.01157548	1477.58	0.0226037	0.02275727	2007.59	-0.0165951	0	2537.58	-0.00343457	0.00335619	3067.61	0.00006269		3597.6	-0.00514002	0.00048821	4127.6	-0.01706685	0	
417.79	0.16768572	0.17017754	947.79	0.01433433	0.01157416	1477.78	0.02155379	0.02275474	2007.79	-0.01752986	0	2537.78	-0.00248071	0.00334308	3067.81	-0.00009563		3597.8	-0.00508568	0.0004836	4127.8	-0.01609515	0	
417.99	0.16752346	0.17016958	947.99	0.01404848	0.01157284	1477.98	0.02181558	0.0227522	2007.99	-0.018234	0	2537.98	-0.00216417	0.00333003	3068.01	-0.00092668		3598	-0.00536248	0.00047903	4128	-0.01593911	0	
418.19	0.16768302	0.17016162	948.19	0.0146667	0.01157153	1478.18	0.02097106	0.02274967	2008.19	-0.01878551	0	2538.18	-0.00238264	0.00331702	3068.21	-0.00089436		3598.2	-0.00606638	0.00047451	4128.2	-0.01505542	0	
418.39	0.16832205	0.17015366	948.39	0.01547133	0.01157021	1478.38	0.02153106	0.02274714	2008.39	-0.01930223	0	2538.38	-0.00158471	0.00330407	3068.41	-0.00099733		3598.4	-0.00584106	0.00047003	4128.4	-0.01521974	0	
418.59	0.16833197	0.1701457	948.59	0.01575736	0.01156889	1478.58	0.0221711	0.0227446	2008.59	-0.01892855	0	2538.58	-0.00103117	0.00329117	3068.61	-0.00064143		3598.6	-0.00544432	0.00046559	4128.6	-0.01499878	0	
418.79	0.16741315	0.17013773	948.79	0.01541023	0.01156758	1478.78	0.02237415	0.02274207	2008.79	-0.0190728	0	2538.78	-0.00091395	0.00327831	3068.81	-0.0010431		3598.8	-0.00469685	0.00046119	4128.8	-0.01428026	0	
418.99	0.16624784	0.17012978	948.99	0.01500156	0.01156626	1478.98	0.02248701	0.02273954	2008.99	-0.0191617	0	2538.98	0.00006017	0.00326551	3069.01	-0.00094772		3599	-0.00462098	0.00045683	4129	-0.01400761	0	
419.19	0.16622601	0.17012182	949.19	0.01441808	0.01156494	1479.18	0.02336285	0.02273701	2009.19	-0.02003369	0	2539.18	0.00124604	0.00325276	3069.21	-0.00095473		3599.2	-0.00591823	0.00045252	4129.2	-0.01373284	0	
419.39	0.16618049	0.17011386	949.39	0.01393606	0.01156363	1479.38	0.02416619	0.02273448	2009.39	-0.02048005	0	2539.38	0.00174719	0.00324006	3069.41	-0.00143176		3599.4	-0.00649884	0.00044825	4129.4	-0.01326642	0	
419.59	0.16698565	0.1701059	949.59	0.01287532	0.01156231	1479.58	0.02420584	0.02273194	2009.59	-0.02017365	0	2539.58	0.00173774	0.00322741	3069.61	-0.00073778		3599.6	-0.00609794	0.00044401	4129.6	-0.01282835	0	
419.79	0.16645263	0.17009794	949.79	0.01234607	0.01156099	1479.78	0.0239091	0.02272941	2009.79	-0.01987172	0	2539.78	0.00124887	0.0032148	3069.81	-0.00103218		3599.8	-0.00606191	0.00043982	4129.8	-0.01304427	0	
419.99	0.16692904	0.17008998	949.99	0.01224203	0.01155968	1479.98	0.02455732	0.02272688	2009.99	-0.01963448	0	2539.98	0.00151705	0.00320225	3070.01	-0.0011976		3600	-0.00561423	0.00043566	4130	-0.01440106	0	
420.19	0.16659571	0.17008202	950.19	0.01133695	0.01155836	1480.18	0.0243994	0.02272435	2010.19	-0.01974461	0	2540.18	0.00105893	0.00318974	3070.21	-0.00134447		3600.2	-0.00621978	0.00043155	4130.2	-0.01488774	0	
420.39	0.16670921	0.17007407	950.39	0.01127817	0.01155705	1480.38	0.02440466	0.02272182	2010.39	-0.01910194	0	2540.38	0.00108123	0.00317729	3070.41	-0.00114744		3600.4	-0.00660456	0.00042747	4130.4	-0.01411748	0	
420.59	0.16656125	0.17006611	950.59	0.01054421	0.01155573	1480.58	0.02366683	0.02271929	2010.59	-0.01948629	0	2540.58	0.0007999	0.00316488	3070.61	-0.00126134		3600.6	-0.00652658	0.00042343	4130.6	-0.01510574	0	
420.79	0.16746373	0.17005815	950.79	0.01104576	0.01155442	1480.78	0.0222672	0.02271676	2010.79	-0.01829703	0	2540.78	0.00013296	0.00315252	3070.81	-0.00191746		3600.8	-0.00654537	0.00041944	4130.8	-0.01478998	0	
420.99	0.16724899	0.1700502	950.99	0.01091134	0.0115531	1480.98	0.0217444	0.02271423	2010.99	-0.01783178	0	2540.98	-0.00073563	0.00314021	3071.01	-0.00175882		3601	-0.00665053	0.00041547	4131	-0.01456218	0	
421.19	0.16769464	0.17004224	951.19	0.01105465	0.01155178	1481.18	0.02169131	0.0227117	2011.19	-0.01773214	0	2541.18	-0.00080768	0.00312795	3071.21	-0.00123651		3601.2	-0.006468	0.00041155	4131.2	-0.01341179	0	
421.39	0.1675596	0.17003429	951.39	0.01072403	0.01155047	1481.38	0.0216511	0.02270917	2011.39	-0.01773748	0	2541.38	-0.00218598	0.00311573	3071.41	-0.00114964		3601.4	-0.00654546	0.00040766	4131.4	-0.01349136	0	
421.59	0.16712509	0.17002633	951.59	0.01084028	0.01154916	1481.58	0.02101552	0.02270664	2011.59	-0.01824834	0	2541.58	-0.00224292	0.00310357	3071.61	-0.00187082		3601.6	-0.00606538	0.00040381	4131.6	-0.0129525	0	
421.79	0.16755475	0.17001838	951.79	0.0109751	0.01154784	1481.78	0.02127227	0.02270412	2011.79	-0.01877607	0	2541.78	-0.00306808	0.00309145	3071.81	-0.0024034		3601.8	-0.00596817	0.0004	4131.8	-0.0124526	0	
421.99	0.16738483	0.17001042	951.99	0.01060834	0.01154653	1481.98	0.02181782	0.02270159	2011.99	-0.01912865	0	2541.98	-0.00388114	0.00307937	3072.01	-0.00384165		3602	-0.00600853	0.00039622	4132	-0.01281382	0	
422.19	0.16690402	0.17000247	952.19	0.01071154	0.01154521	1482.18	0.02137128	0.02269906	2012.19	-0.01947475	0	2542.18	-0.00347938	0.00306735	3072.21	-0.00434315		3602.2	-0.00589994	0.00039248	4132.2	-0.01315038	0	
422.39	0.16662598	0.16999451	952.39	0.01061646	0.0115439	1482.38	0.02159197	0.02269653	2012.39	-0.0199404	0	2542.38	-0.0023681	0.00305537	3072.41	-0.00502649		3602.4	-0.00528776	0.00038877	4132.4	-0.01326991	0	
422.59	0.16490328	0.16998656	952.59	0.01044086	0.01154258	1482.58	0.02212704	0.02269401	2012.59	-0.02003902	0	2542.58	-0.00225975	0.00304344	3072.61	-0.00546903		3602.6	-0.00529301	0.0003851	4132.6	-0.01300411	0	
422.79	0.16444737	0.16997861	952.79	0.01066371	0.01154127	1482.78	0.02201403	0.02269148	2012.79	-0.02076228	0	2542.78	-0.00177765	0.00303155	3072.81	-0.00618802		3602.8	-0.00576174	0.00038146	4132.8	-0.01286405	0	
422.99	0.16353906	0.16997066	952.99	0.01028019	0.01153996	1482.98	0.02287565	0.02268895	2012.99	-0.02092747	0	2542.98	-0.00129306	0.00301972	3073.01	-0.00608148		3603	-0.00641901	0.00037786	4133	-0.01291455	0	
423.19	0.16394905	0.1699627	953.19	0.01029601	0.01153864	1483.18	0.02343513	0.02268643	2013.19	-0.02162054	0	2543.18	-0.00152816	0.00300792	3073.21	-0.00565335		3603.2	-0.00728046	0.00037429	4133.2	-0.01213697	0	
423.39	0.16379367	0.16995475	953.39	0.0109648	0.01153733	1483.38	0.02283515	0.0226839	2013.39	-0.02114423	0	2543.38	-0.00152053	0.00299618	3073.41	-0.00518627		3603.4	-0.00720591	0.00037075	4133.4	-0.01126882	0	
423.59	0.16406899	0.1699468	953.59	0.01130824	0.01153602	1483.58	0.02243794	0.02268137	2013.59	-0.020779	0	2543.58	-0.00196582	0.00298448	3073.61	-0.00491978		3603.6	-0.00719506	0.00036725	4133.6	-0.01090512	0	
423.79	0.16403579	0.16993885	953.79	0.01194363	0.0115347	1483.78	0.02230162	0.02267885	2013.79	-0.02027994	0	2543.78	-0.00266541	0.00297282	3073.81	-0.00564458		3603.8	-0.0071017	0.00036378	4133.8	-0.01193748	0	
423.99	0.1640521	0.1699309	953.99	0.0123683	0.01153339	1483.98	0.02220723	0.02267632	2013.99	-0.02054434	0	2543.98	-0.00213383	0.00296121	3074.01	-0.00567338		3604	-0.00713597	0.00036035	4134	-0.01213083	0	
424.19	0.16331484	0.16992295	954.19	0.01252004	0.01153208	1484.18	0.02111095	0.0226738	2014.19	-0.02080389	0	2544.18	-0.00214513	0.00294965	3074.21	-0.00515812		3604.2	-0.00752223	0.00035694	4134.2	-0.01177893	0	
424.39	0.1631318	0.169915	954.39	0.0130594	0.01153076	1484.38	0.02100435	0.02267127	2014.39	-0.02092409	0	2544.38	-0.00232238	0.00293813	3074.41	-0.0043839		3604.4	-0.00712166	0.00035357	4134.4	-0.01225868	0	
424.59	0.16338217	0.16990705	954.59	0.01348249	0.01152945	1484.58	0.02091419	0.02266875	2014.59	-0.02146286	0	2544.58	-0.00290031	0.00292666	3074.61	-0.00450479		3604.6	-0.00788349	0.00035023	4134.6	-0.01309608	0	
424.79	0.16324208	0.1698991	954.79	0.01471737	0.01152814	1484.78	0.02029045	0.02266622	2014.79	-0.0204361	0	2544.78	-0.00381232	0.00291523	3074.81	-0.0043613		3604.8	-0.00769039	0.00034692	4134.8	-0.01276301	0	
424.99	0.16339972	0.16989115	954.99	0.01517173	0.01152683	1484.98	0.02114003	0.0226637	2014.99	-0.02023962	0	2544.98	-0.00527952	0.00290384	3075.01	-0.00347909		3605	-0.00748643	0.00034365	4135	-0.01291791	0	
425.19	0.16376484	0.1698832	955.19	0.01537208	0.01152552	1485.18	0.0211122	0.02266118	2015.19	-0.0204435	0	2545.18	-0.00559211	0.00289251	3075.21	-0.00332211		3605.2	-0.0078952	0.0003404	4135.2	-0.01245249	0	
425.39	0.1640696	0.16987526	955.39	0.01491348	0.0115242	1485.38	0.02189293	0.02265865	2015.39	-0.02040394	0	2545.38	-0.0064834	0.00288121	3075.41	-0.00252345		3605.4	-0.00792904	0.00033719	4135.4	-0.01296042	0	
425.59	0.16494928	0.16986731	955.59	0.0146686	0.01152289	1485.58	0.02255836	0.02265613	2015.59	-0.02018946	0	2545.58	-0.00601421	0.00286996	3075.61	-0.00227204		3605.6	-0.00785907	0.000334	4135.6	-0.01306896	0	
425.79	0.16567874	0.16985936	955.79	0.01358237	0.01152158	1485.78	0.02268594	0.02265361	2015.79	-0.01974072	0	2545.78	-0.00613056	0.00285875	3075.81	-0.00163143		3605.8	-0.0071908	0.00033085	4135.8	-0.01387867	0	
425.99	0.16586799	0.16985142	955.99	0.01328035	0.01152027	1485.98	0.02235569	0.02265108	2015.99	-0.01972736	0	2545.98	-0.0047689	0.00284759	3076.01	-0.0022263		3606	-0.00795598	0.00032772	4136	-0.01441034	0	
426.19	0.16592497	0.16984347	956.19	0.01347483	0.01151896	1486.18	0.02260274	0.02264856	2016.19	-0.02052565	0	2546.18	-0.00327589	0.00283647	3076.21	-0.00180223		3606.2	-0.00809746	0.00032463	4136.2	-0.01475359	0	
426.39	0.16601665	0.16983552	956.39	0.01257718	0.01151765	1486.38	0.02260906	0.02264604	2016.39	-0.02024943	0	2546.38	-0.00226753	0.00282539	3076.41	-0.00200613		3606.4	-0.00845372	0.00032156	4136.4	-0.01450043	0	
426.59	0.16569898	0.16982758	956.59	0.01245518	0.01151634	1486.58	0.02214651	0.02264352	2016.59	-0.02034422	0	2546.58	-0.00102141	0.00281436	3076.61	-0.00304914		3606.6	-0.0088551	0.00031852	4136.6	-0.0151865	0	
426.79	0.16642927	0.16981963	956.79	0.01195252	0.01151502	1486.78	0.02131157	0.022641	2016.79	-0.0204074	0	2546.78	-0.00003546	0.00280337	3076.81	-0.00310608		3606.8	-0.00820652	0.00031551	4136.8	-0.01520413	0	
426.99	0.16648405	0.16981169	956.99	0.01128335	0.01151371	1486.98	0.0211728	0.02263848	2016.99	-0.01961094	0	2546.98	0.00030561	0.00279242	3077.01	-0.0028338		3607	-0.00810615	0.00031253	4137	-0.01455879	0	
427.19	0.16662575	0.16980374	957.19	0.01183397	0.0115124	1487.18	0.02058553	0.02263596	2017.19	-0.02010784	0	2547.18	0.00038532	0.00278152	3077.21	-0.00276735		3607.2	-0.00752749	0.00030958	4137.2	-0.01384787	0	
427.39	0.16672199	0.1697958	957.39	0.01231084	0.01151109	1487.38	0.02034158	0.02263344	2017.39	-0.01963605	0	2547.38	0.00148442	0.00277065	3077.41	-0.00313308		3607.4	-0.00749536	0.00030666	4137.4	-0.01397522	0	
427.59	0.16619857	0.16978785	957.59	0.01255132	0.01150978	1487.58	0.0201411	0.02263091	2017.59	-0.01910231	0	2547.58	0.00164178	0.00275983	3077.61	-0.00442923		3607.6	-0.00751605	0.00030376	4137.6	-0.01414067	0	
427.79	0.16640912	0.16977991	957.79	0.01282483	0.01150847	1487.78	0.02005114	0.02262839	2017.79	-0.01873391	0	2547.78	0.00138376	0.00274906	3077.81	-0.00513105		3607.8	-0.00662229	0.00030089	4137.8	-0.01493213	0	
427.99	0.16597201	0.16977197	957.99	0.0127236	0.01150716	1487.98	0.02028311	0.02262588	2017.99	-0.01907409	0	2547.98	0.00181088	0.00273832	3078.01	-0.005125		3608	-0.00652993	0.00029805	4138	-0.01496043	0	
428.19	0.16516024	0.16976402	958.19	0.01277497	0.01150585	1488.18	0.02001671	0.02262336	2018.19	-0.01904442	0	2548.18	0.00125536	0.00272763	3078.21	-0.00494551		3608.2	-0.00754061	0.00029523	4138.2	-0.01578857	0	
428.39	0.16482471	0.16975608	958.39	0.0132291	0.01150454	1488.38	0.02021464	0.02262084	2018.39	-0.01888326	0	2548.38	-0.000606	0.00271698	3078.41	-0.00432691		3608.4	-0.00775161	0.00029245	4138.4	-0.01662748	0	
428.59	0.1648371	0.16974814	958.59	0.01413892	0.01150323	1488.58	0.02040496	0.02261832	2018.59	-0.01881368	0	2548.58	-0.00133564	0.00270637	3078.61	-0.00421458		3608.6	-0.00791474	0.00028968	4138.6	-0.016796	0	
428.79	0.16453774	0.1697402	958.79	0.0148917	0.01150192	1488.78	0.02059877	0.0226158	2018.79	-0.01780051	0	2548.78	-0.00256737	0.0026958	3078.81	-0.00341207		3608.8	-0.00643216	0.00028695	4138.8	-0.01676991	0	
428.99	0.1642429	0.16973226	958.99	0.01471122	0.01150062	1488.98	0.02153914	0.02261328	2018.99	-0.01816008	0	2548.98	-0.00335221	0.00268527	3079.01	-0.00380682		3609	-0.00670125	0.00028424	4139	-0.01618748	0	
429.19	0.16425228	0.16972432	959.19	0.0142717	0.01149931	1489.18	0.02115529	0.02261076	2019.19	-0.01858531	0	2549.18	-0.00373352	0.00267478	3079.21	-0.00331121		3609.2	-0.0064213	0.00028155	4139.2	-0.01565224	0	
429.39	0.16391153	0.16971638	959.39	0.01405792	0.011498	1489.38	0.02194803	0.02260825	2019.39	-0.01810327	0	2549.38	-0.00412101	0.00266434	3079.41	-0.00286522		3609.4	-0.00620895	0.00027889	4139.4	-0.0158593	0	
429.59	0.16445563	0.16970844	959.59	0.01354633	0.01149669	1489.58	0.02175682	0.02260573	2019.59	-0.01791491	0	2549.58	-0.00383011	0.00265393	3079.61	-0.00332408		3609.6	-0.00516859	0.00027626	4139.6	-0.01574069	0	
429.79	0.16457505	0.1697005	959.79	0.01358615	0.01149538	1489.78	0.02142363	0.02260321	2019.79	-0.01729922	0	2549.78	-0.0034822	0.00264357	3079.81	-0.00291778		3609.8	-0.00507633	0.00027365	4139.8	-0.01587864	0	
429.99	0.16481999	0.16969256	959.99	0.01352623	0.01149407	1489.98	0.02098139	0.02260069	2019.99	-0.01793789	0	2549.98	-0.00319182	0.00263325	3080.01	-0.00262119		3610	-0.00568601	0.00027106	4140	-0.01551856	0	
430.19	0.16499062	0.16968462	960.19	0.01349773	0.01149276	1490.18	0.02133956	0.02259818	2020.19	-0.01829644	0	2550.18	-0.00273448	0.00262296	3080.21	-0.00239378		3610.2	-0.00494906	0.0002685	4140.2	-0.01513651	0	
430.39	0.16554372	0.16967668	960.39	0.01223085	0.01149146	1490.38	0.02116657	0.02259566	2020.39	-0.01884029	0	2550.38	-0.00311461	0.00261272	3080.41	-0.00349366		3610.4	-0.00525411	0.00026597	4140.4	-0.01464851	0	
430.59	0.16700982	0.16966874	960.59	0.01193427	0.01149015	1490.58	0.01998583	0.02259314	2020.59	-0.01905683	0	2550.58	-0.00247094	0.00260252	3080.61	-0.0031169		3610.6	-0.00525298	0.00026346	4140.6	-0.0143666	0	
430.79	0.16805623	0.1696608	960.79	0.01183356	0.01148884	1490.78	0.01970035	0.02259063	2020.79	-0.01954509	0	2550.78	-0.00237816	0.00259236	3080.81	-0.0035095		3610.8	-0.0051708	0.00026097	4140.8	-0.01301099	0	
430.99	0.16902516	0.16965287	960.99	0.01215267	0.01148753	1490.98	0.0199039	0.02258811	2020.99	-0.01984936	0	2550.98	-0.00246838	0.00258223	3081.01	-0.00432997		3611	-0.00505617	0.0002585	4141	-0.01223749	0	
431.19	0.16926829	0.16964493	961.19	0.0120935	0.01148622	1491.18	0.02016804	0.0225856	2021.19	-0.02053488	0	2551.18	-0.00212257	0.00257215	3081.21	-0.00503561		3611.2	-0.00495008	0.00025606	4141.2	-0.0118264	0	
431.39	0.16949248	0.16963699	961.39	0.01182139	0.01148492	1491.38	0.02026647	0.02258308	2021.39	-0.02068028	0	2551.38	-0.0022976	0.0025621	3081.41	-0.00493376		3611.4	-0.00601079	0.00025364	4141.4	-0.01180661	0	
431.59	0.16889153	0.16962906	961.59	0.01134004	0.01148361	1491.58	0.0206046	0.02258057	2021.59	-0.02116267	0	2551.58	-0.00267814	0.0025521	3081.61	-0.00489121		3611.6	-0.00599676	0.00025125	4141.6	-0.01225932	0	
431.79	0.16919755	0.16962112	961.79	0.01087291	0.0114823	1491.78	0.02134203	0.02257805	2021.79	-0.02100405	0	2551.78	-0.00303198	0.00254213	3081.81	-0.00453968		3611.8	-0.00686223	0.00024887	4141.8	-0.01252138	0	
431.99	0.16886777	0.16961318	961.99	0.0100694	0.011481	1491.98	0.02141391	0.02257554	2021.99	-0.02111124	0	2551.98	-0.00322727	0.00253221	3082.01	-0.00421149		3612	-0.00814024	0.00024652	4142	-0.01284061	0	
432.19	0.16825524	0.16960525	962.19	0.00993089	0.01147969	1492.18	0.02155974	0.02257303	2022.19	-0.02099053	0	2552.18	-0.00392815	0.00252232	3082.21	-0.00365583		3612.2	-0.00922719	0.00024419	4142.2	-0.01397088	0	
432.39	0.16796375	0.16959731	962.39	0.01102337	0.01147838	1492.38	0.02201628	0.02257051	2022.39	-0.02091311	0	2552.38	-0.00417709	0.00251247	3082.41	-0.00401687		3612.4	-0.00880577	0.00024189	4142.4	-0.01437775	0	
432.59	0.16775381	0.16958938	962.59	0.01101592	0.01147708	1492.58	0.02234709	0.022568	2022.59	-0.02130161	0	2552.58	-0.00359702	0.00250266	3082.61	-0.00387349		3612.6	-0.00800743	0.0002396	4142.6	-0.01497378	0	
432.79	0.16664383	0.16958144	962.79	0.01048226	0.01147577	1492.78	0.0225911	0.02256549	2022.79	-0.02092647	0	2552.78	-0.00406387	0.00249288	3082.81	-0.00434124		3612.8	-0.00685295	0.00023734	4142.8	-0.0158963	0	
432.99	0.16595993	0.16957351	962.99	0.00973566	0.01147446	1492.98	0.02201053	0.02256297	2022.99	-0.02107119	0	2552.98	-0.00465953	0.00248315	3083.01	-0.00497785		3613	-0.0073058	0.0002351	4143	-0.01590154	0	
433.19	0.16626403	0.16956558	963.19	0.00935243	0.01147316	1493.18	0.02162742	0.02256046	2023.19	-0.02158188	0	2553.18	-0.005487	0.00247345	3083.21	-0.00461603		3613.2	-0.00764108	0.00023288	4143.2	-0.01691067	0	
433.39	0.16520179	0.16955764	963.39	0.00911828	0.01147185	1493.38	0.02144649	0.02255795	2023.39	-0.0210763	0	2553.38	-0.00513893	0.00246379	3083.41	-0.00511333		3613.4	-0.00784027	0.00023068	4143.4	-0.0171693	0	
433.59	0.1661354	0.16954971	963.59	0.00867175	0.01147054	1493.58	0.02109959	0.02255544	2023.59	-0.02072685	0	2553.58	-0.00454303	0.00245417	3083.61	-0.00485543		3613.6	-0.00712325	0.0002285	4143.6	-0.01729173	0	
433.79	0.16576875	0.16954178	963.79	0.0090676	0.01146924	1493.78	0.02083992	0.02255293	2023.79	-0.020636	0	2553.78	-0.00471751	0.00244459	3083.81	-0.00478758		3613.8	-0.00800754	0.00022634	4143.8	-0.01724848	0	
433.99	0.16600723	0.16953385	963.99	0.0092286	0.01146793	1493.98	0.02141604	0.02255041	2023.99	-0.02077768	0	2553.98	-0.00449028	0.00243504	3084.01	-0.00451898		3614	-0.00755502	0.0002242	4144	-0.01673567	0	
434.19	0.16639604	0.16952592	964.19	0.00955136	0.01146663	1494.18	0.02153972	0.0225479	2024.19	-0.02072234	0	2554.18	-0.00396197	0.00242553	3084.21	-0.00493177		3614.2	-0.00727221	0.00022209	4144.2	-0.01602439	0	
434.39	0.16684535	0.16951798	964.39	0.00989379	0.01146532	1494.38	0.02153418	0.02254539	2024.39	-0.02103218	0	2554.38	-0.00392059	0.00241606	3084.41	-0.00476663		3614.4	-0.00786369	0.00021999	4144.4	-0.01551395	0	
434.59	0.16800193	0.16951005	964.59	0.01142182	0.01146402	1494.58	0.02149173	0.02254288	2024.59	-0.01989064	0	2554.58	-0.00248432	0.00240663	3084.61	-0.00469844		3614.6	-0.00846819	0.00021791	4144.6	-0.01429044	0	
434.79	0.16818424	0.16950212	964.79	0.0131593	0.01146271	1494.78	0.02092465	0.02254037	2024.79	-0.02021783	0	2554.78	-0.00295711	0.00239723	3084.81	-0.00615231		3614.8	-0.00816299	0.00021585	4144.8	-0.01325068	0	
434.99	0.16716197	0.16949419	964.99	0.01463232	0.01146141	1494.98	0.02082502	0.02253786	2024.99	-0.0198262	0	2554.98	-0.00276645	0.00238787	3085.01	-0.00689678		3615	-0.007263	0.00021381	4145	-0.01379721	0	
435.19	0.16618048	0.16948626	965.19	0.01449845	0.0114601	1495.18	0.02068565	0.02253535	2025.19	-0.01970018	0	2555.18	-0.00256031	0.00237854	3085.21	-0.00718399		3615.2	-0.00739744	0.00021179	4145.2	-0.013477	0	
435.39	0.16552126	0.16947833	965.39	0.01496049	0.0114588	1495.38	0.01985041	0.02253284	2025.39	-0.01973646	0	2555.38	-0.0023336	0.00236925	3085.41	-0.0064315		3615.4	-0.00731221	0.00020979	4145.4	-0.01288799	0	
435.59	0.16473605	0.16947041	965.59	0.01484102	0.0114575	1495.58	0.0203106	0.02253033	2025.59	-0.02023528	0	2555.58	-0.00230429	0.00236	3085.61	-0.00540075		3615.6	-0.00710399	0.00020781	4145.6	-0.01251122	0	
435.79	0.16410598	0.16946248	965.79	0.01458079	0.01145619	1495.78	0.02036238	0.02252783	2025.79	-0.01929251	0	2555.78	-0.00177518	0.00235079	3085.81	-0.00557574		3615.8	-0.00808264	0.00020585	4145.8	-0.01175613	0	
435.99	0.16401193	0.16945455	965.99	0.01499522	0.01145489	1495.98	0.02026132	0.02252532	2025.99	-0.01961674	0	2555.98	-0.00142037	0.00234161	3086.01	-0.00608829		3616	-0.00699315	0.0002039	4146	-0.01334633	0	
436.19	0.16323288	0.16944662	966.19	0.01480562	0.01145358	1496.18	0.02104636	0.02252281	2026.19	-0.01974654	0	2556.18	-0.00149253	0.00233246	3086.21	-0.00637591		3616.2	-0.00617456	0.00020198	4146.2	-0.01403842	0	
436.39	0.16222518	0.16943869	966.39	0.01462294	0.01145228	1496.38	0.02044946	0.0225203	2026.39	-0.01986461	0	2556.38	-0.00208836	0.00232335	3086.41	-0.00770866		3616.4	-0.00554737	0.00020007	4146.4	-0.01466362	0	
436.59	0.16236624	0.16943077	966.59	0.01344871	0.01145098	1496.58	0.0198679	0.02251779	2026.59	-0.0202821	0	2556.58	-0.00255803	0.00231428	3086.61	-0.00714247		3616.6	-0.0046858	0.00019818	4146.6	-0.01531	0	
436.79	0.16246421	0.16942284	966.79	0.01237207	0.01144967	1496.78	0.01938097	0.02251529	2026.79	-0.02057658	0	2556.78	-0.00322771	0.00230524	3086.81	-0.00714694		3616.8	-0.00497181	0.00019631	4146.8	-0.01582774	0	
436.99	0.16374004	0.16941491	966.99	0.01192167	0.01144837	1496.98	0.0194562	0.02251278	2026.99	-0.02083047	0	2556.98	-0.00341584	0.00229624	3087.01	-0.00669127		3617	-0.00568412	0.00019445	4147	-0.01553811	0	
437.19	0.16450022	0.16940699	967.19	0.0113608	0.01144707	1497.18	0.02093935	0.02251027	2027.19	-0.02106008	0	2557.18	-0.00367221	0.00228727	3087.21	-0.00632419		3617.2	-0.00648774	0.00019262	4147.2	-0.01553305	0	
437.39	0.16394925	0.16939906	967.39	0.01095736	0.01144576	1497.38	0.02047704	0.02250777	2027.39	-0.02071148	0	2557.38	-0.00307847	0.00227834	3087.41	-0.00571101		3617.4	-0.00573178	0.0001908	4147.4	-0.01581325	0	
437.59	0.1645363	0.16939114	967.59	0.01046094	0.01144446	1497.58	0.02114816	0.02250526	2027.59	-0.02034127	0	2557.58	-0.00276091	0.00226944	3087.61	-0.00544173		3617.6	-0.00573053	0.000189	4147.6	-0.01592806	0	
437.79	0.16406142	0.16938321	967.79	0.01116298	0.01144316	1497.78	0.02078904	0.02250275	2027.79	-0.02021106	0	2557.78	-0.00280769	0.00226058	3087.81	-0.0056741		3617.8	-0.00610601	0.00018721	4147.8	-0.01650453	0	
437.99	0.16500686	0.16937529	967.99	0.01124377	0.01144186	1497.98	0.02125659	0.02250025	2027.99	-0.01905586	0	2557.98	-0.00215117	0.00225175	3088.01	-0.00492154		3618	-0.00566391	0.00018544	4148	-0.01668603	0	
438.19	0.16559334	0.16936736	968.19	0.01091698	0.01144055	1498.18	0.02066554	0.02249774	2028.19	-0.01804091	0	2558.18	-0.00192003	0.00224296	3088.21	-0.00469198		3618.2	-0.00619182	0.00018369	4148.2	-0.01622312	0	
438.39	0.16595843	0.16935944	968.39	0.01161957	0.01143925	1498.38	0.02124104	0.02249524	2028.39	-0.01760291	0	2558.38	-0.00189571	0.0022342	3088.41	-0.00367311		3618.4	-0.00620237	0.00018196	4148.4	-0.01675813	0	
438.59	0.16687552	0.16935151	968.59	0.0124311	0.01143795	1498.58	0.02176601	0.02249273	2028.59	-0.01645645	0	2558.58	-0.00264196	0.00222548	3088.61	-0.00408053		3618.6	-0.00655487	0.00018024	4148.6	-0.01679486	0	
438.79	0.16636424	0.16934359	968.79	0.01326745	0.01143665	1498.78	0.02070523	0.02249023	2028.79	-0.01716809	0	2558.78	-0.00352207	0.00221679	3088.81	-0.00452032		3618.8	-0.00645017	0.00017854	4148.8	-0.01709614	0	
438.99	0.16522188	0.16933567	968.99	0.01334218	0.01143534	1498.98	0.02096639	0.02248772	2028.99	-0.01680516	0	2558.98	-0.00320228	0.00220813	3089.01	-0.00423135		3619	-0.0060651	0.00017685	4149	-0.0174026	0	
439.19	0.16561933	0.16932775	969.19	0.01281869	0.01143404	1499.18	0.02026716	0.02248522	2029.19	-0.01752732	0	2559.18	-0.00333803	0.00219951	3089.21	-0.00396383		3619.2	-0.00617703	0.00017518	4149.2	-0.0156613	0	
439.39	0.1653684	0.16931982	969.39	0.01355317	0.01143274	1499.38	0.01999283	0.02248272	2029.39	-0.01756202	0	2559.38	-0.00342512	0.00219092	3089.41	-0.00330213		3619.4	-0.00701921	0.00017352	4149.4	-0.01544416	0	
439.59	0.16522924	0.1693119	969.59	0.01294934	0.01143144	1499.58	0.02057706	0.02248021	2029.59	-0.01898628	0	2559.58	-0.00403196	0.00218236	3089.61	-0.00287749		3619.6	-0.00757806	0.00017188	4149.6	-0.01484056	0	
439.79	0.16491393	0.16930398	969.79	0.0134786	0.01143014	1499.78	0.02040392	0.02247771	2029.79	-0.01920818	0	2559.78	-0.00362248	0.00217384	3089.81	-0.00360312		3619.8	-0.00715502	0.00017026	4149.8	-0.01525087	0	
439.99	0.165482	0.16929606	969.99	0.01414679	0.01142884	1499.98	0.02063425	0.02247521	2029.99	-0.0203917	0	2559.98	-0.00401092	0.00216535	3090.01	-0.00415666		3620	-0.00587728	0.00016865	4150	-0.0165224	0	
440.19	0.16507809	0.16928814	970.19	0.01331102	0.01142754	1500.18	0.01999898	0.0224727	2030.19	-0.02066542	0	2560.18	-0.00462373	0.0021569	3090.21	-0.00414028		3620.2	-0.00550221	0.00016706	4150.2	-0.01562281	0	
440.39	0.16477718	0.16928022	970.39	0.01246207	0.01142624	1500.38	0.0192374	0.0224702	2030.39	-0.02158027	0	2560.38	-0.00543662	0.00214847	3090.41	-0.00474828		3620.4	-0.00543804	0.00016548	4150.4	-0.01474737	0	
440.59	0.16502236	0.1692723	970.59	0.01197232	0.01142494	1500.58	0.01913169	0.0224677	2030.59	-0.02238375	0	2560.58	-0.0050237	0.00214008	3090.61	-0.00365968		3620.6	-0.00489289	0.00016392	4150.6	-0.01493807	0	
440.79	0.16484931	0.16926438	970.79	0.0119269	0.01142364	1500.78	0.01971045	0.0224652	2030.79	-0.02293103	0	2560.78	-0.00433593	0.00213173	3090.81	-0.00353958		3620.8	-0.00551885	0.00016237	4150.8	-0.0150182	0	
440.99	0.16458516	0.16925646	970.99	0.01208578	0.01142234	1500.98	0.020501	0.0224627	2030.99	-0.02315198	0	2560.98	-0.00400551	0.0021234	3091.01	-0.00279304		3621	-0.00533559	0.00016084	4151	-0.01494578	0	
441.19	0.16400779	0.16924854	971.19	0.01210318	0.01142104	1501.18	0.02065778	0.02246019	2031.19	-0.02330734	0	2561.18	-0.0042861	0.00211511	3091.21	-0.0030377		3621.2	-0.00553552	0.00015932	4151.2	-0.01572625	0	
441.39	0.16331533	0.16924063	971.39	0.01282963	0.01141974	1501.38	0.0190535	0.02245769	2031.39	-0.02270049	0	2561.38	-0.00358729	0.00210685	3091.41	-0.00299765		3621.4	-0.00518488	0.00015781	4151.4	-0.01637447	0	
441.59	0.16343027	0.16923271	971.59	0.01289154	0.01141844	1501.58	0.01883406	0.02245519	2031.59	-0.02185238	0	2561.58	-0.00327713	0.00209862	3091.61	-0.00305207		3621.6	-0.00580141	0.00015632	4151.6	-0.01662266	0	
441.79	0.16300378	0.16922479	971.79	0.01290055	0.01141714	1501.78	0.01824849	0.02245269	2031.79	-0.02159134	0	2561.78	-0.00299291	0.00209043	3091.81	-0.00379324		3621.8	-0.00612259	0.00015485	4151.8	-0.01718874	0	
441.99	0.1635071	0.16921687	971.99	0.01286708	0.01141584	1501.98	0.01823246	0.02245019	2031.99	-0.02061149	0	2561.98	-0.00337963	0.00208226	3092.01	-0.00408153		3622	-0.00645869	0.00015338	4152	-0.0168473	0	
442.19	0.16380566	0.16920896	972.19	0.01255318	0.01141454	1502.18	0.01854981	0.02244769	2032.19	-0.0199343	0	2562.18	-0.00389151	0.00207413	3092.21	-0.00459243		3622.2	-0.00734196	0.00015193	4152.2	-0.01700771	0	
442.39	0.16416398	0.16920104	972.39	0.01248923	0.01141324	1502.38	0.01890515	0.02244519	2032.39	-0.01930142	0	2562.38	-0.00438666	0.00206603	3092.41	-0.00506386		3622.4	-0.00734326	0.0001505	4152.4	-0.01753295	0	
442.59	0.1643443	0.16919312	972.59	0.01245203	0.01141194	1502.58	0.01877347	0.02244269	2032.59	-0.01907855	0	2562.58	-0.00524744	0.00205796	3092.61	-0.00523813		3622.6	-0.00807368	0.00014908	4152.6	-0.01725704	0	
442.79	0.16433949	0.16918521	972.79	0.01216198	0.01141064	1502.78	0.01911565	0.02244019	2032.79	-0.01944686	0	2562.78	-0.00484212	0.00204993	3092.81	-0.00657937		3622.8	-0.00891969	0.00014767	4152.8	-0.01668112	0	
442.99	0.16444128	0.16917729	972.99	0.01200112	0.01140934	1502.98	0.01990237	0.0224377	2032.99	-0.01956384	0	2562.98	-0.00524168	0.00204192	3093.01	-0.00688829		3623	-0.00921913	0.00014628	4153	-0.01701528	0	
443.19	0.16488216	0.16916938	973.19	0.01197593	0.01140804	1503.18	0.01991404	0.0224352	2033.19	-0.02057659	0	2563.18	-0.00579245	0.00203395	3093.21	-0.00754545		3623.2	-0.00961917	0.00014489	4153.2	-0.01598529	0	
443.39	0.16429734	0.16916146	973.39	0.0123938	0.01140674	1503.38	0.02089267	0.0224327	2033.39	-0.02157032	0	2563.38	-0.00615312	0.00202601	3093.41	-0.00809671		3623.4	-0.0104551	0.00014353	4153.4	-0.01657093	0	
443.59	0.16498473	0.16915355	973.59	0.01273227	0.01140544	1503.58	0.02125385	0.0224302	2033.59	-0.0224715	0	2563.58	-0.0060653	0.00201809	3093.61	-0.00831331		3623.6	-0.01049203	0.00014217	4153.6	-0.01638892	0	
443.79	0.1646116	0.16914564	973.79	0.01275408	0.01140415	1503.78	0.02061412	0.0224277	2033.79	-0.0229812	0	2563.78	-0.00615352	0.00201021	3093.81	-0.008419		3623.8	-0.0094609	0.00014083	4153.8	-0.01698879	0	
443.99	0.16506359	0.16913772	973.99	0.01203856	0.01140285	1503.98	0.02116871	0.02242521	2033.99	-0.02307372	0	2563.98	-0.00676197	0.00200236	3094.01	-0.00796372		3624	-0.00950798	0.0001395	4154	-0.01716375	0	
444.19	0.16432173	0.16912981	974.19	0.01062817	0.01140155	1504.18	0.02028381	0.02242271	2034.19	-0.0228225	0	2564.18	-0.00737296	0.00199454	3094.21	-0.00710895		3624.2	-0.00887046	0.00013818	4154.2	-0.01595648	0	
444.39	0.16405966	0.1691219	974.39	0.0093665	0.01140025	1504.38	0.02057292	0.02242021	2034.39	-0.02406353	0	2564.38	-0.00838547	0.00198676	3094.41	-0.00689516		3624.4	-0.0084052	0.00013687	4154.4	-0.01604153	0	
444.59	0.16409726	0.16911398	974.59	0.00918503	0.01139896	1504.58	0.02033982	0.02241772	2034.59	-0.02457811	0	2564.58	-0.00812586	0.001979	3094.61	-0.00569963		3624.6	-0.00874898	0.00013558	4154.6	-0.01791883	0	
444.79	0.16452007	0.16910607	974.79	0.00866236	0.01139766	1504.78	0.02141902	0.02241522	2034.79	-0.02436805	0	2564.78	-0.00794169	0.00197127	3094.81	-0.00507978		3624.8	-0.00940577	0.0001343	4154.8	-0.01805026	0	
444.99	0.16488182	0.16909816	974.99	0.00822391	0.01139636	1504.98	0.0199794	0.02241272	2034.99	-0.02453283	0	2564.98	-0.00811433	0.00196357	3095.01	-0.00518373		3625	-0.00900376	0.00013303	4155	-0.01810084	0	
445.19	0.16488021	0.16909025	975.19	0.00904073	0.01139506	1505.18	0.01934059	0.02241023	2035.19	-0.0233651	0	2565.18	-0.00744411	0.0019559	3095.21	-0.0049424		3625.2	-0.00980781	0.00013178	4155.2	-0.0181188	0	
445.39	0.16613896	0.16908234	975.39	0.00975909	0.01139377	1505.38	0.018545	0.02240773	2035.39	-0.02287992	0	2565.38	-0.0063077	0.00194827	3095.41	-0.00444366		3625.4	-0.00947541	0.00013053	4155.4	-0.018426	0	
445.59	0.16592203	0.16907443	975.59	0.00940807	0.01139247	1505.58	0.01812326	0.02240524	2035.59	-0.02347884	0	2565.58	-0.0059874	0.00194066	3095.61	-0.0044113		3625.6	-0.00906666	0.0001293	4155.6	-0.01880049	0	
445.79	0.1661431	0.16906652	975.79	0.00930149	0.01139117	1505.78	0.01800519	0.02240274	2035.79	-0.02296023	0	2565.78	-0.00543805	0.00193308	3095.81	-0.0054057		3625.8	-0.00889144	0.00012808	4155.8	-0.01842028	0	
445.99	0.16749595	0.16905861	975.99	0.01019668	0.01138988	1505.98	0.01754934	0.02240025	2035.99	-0.02224949	0	2565.98	-0.00559009	0.00192553	3096.01	-0.00594279		3626	-0.008944	0.00012687	4156	-0.01799341	0	
446.19	0.16782966	0.1690507	976.19	0.00991619	0.01138858	1506.18	0.01716616	0.02239775	2036.19	-0.021159	0	2566.18	-0.00457656	0.00191801	3096.21	-0.0050636		3626.2	-0.00916586	0.00012567	4156.2	-0.01739648	0	
446.39	0.16830287	0.16904279	976.39	0.01001129	0.01138728	1506.38	0.0163033	0.02239526	2036.39	-0.0209331	0	2566.38	-0.00359942	0.00191052	3096.41	-0.00527707		3626.4	-0.00870438	0.00012448	4156.4	-0.01669078	0	
446.59	0.16813638	0.16903488	976.59	0.01004752	0.01138599	1506.58	0.01672058	0.02239277	2036.59	-0.02078231	0	2566.58	-0.00315958	0.00190306	3096.61	-0.00525653		3626.6	-0.00849837	0.00012331	4156.6	-0.01597312	0	
446.79	0.16858605	0.16902697	976.79	0.01003227	0.01138469	1506.78	0.0168666	0.02239027	2036.79	-0.02044202	0	2566.78	-0.00275308	0.00189563	3096.81	-0.00601405		3626.8	-0.00817725	0.00012214	4156.8	-0.01589199	0	
446.99	0.16801539	0.16901907	976.99	0.01062342	0.0113834	1506.98	0.01670987	0.02238778	2036.99	-0.02105596	0	2566.98	-0.00261328	0.00188823	3097.01	-0.00579241		3627	-0.00715976	0.00012099	4157	-0.01665715	0	
447.19	0.16726938	0.16901116	977.19	0.01069285	0.0113821	1507.18	0.01669142	0.02238529	2037.19	-0.02120611	0	2567.18	-0.00242413	0.00188085	3097.21	-0.00565617		3627.2	-0.00679575	0.00011984	4157.2	-0.01580471	0	
447.39	0.16629683	0.16900325	977.39	0.01089092	0.0113808	1507.38	0.01750132	0.02238279	2037.39	-0.02148029	0	2567.38	-0.00179786	0.00187351	3097.41	-0.00519338		3627.4	-0.00727848	0.00011871	4157.4	-0.01594789	0	
447.59	0.16596066	0.16899534	977.59	0.01158019	0.01137951	1507.58	0.01749823	0.0223803	2037.59	-0.02128305	0	2567.58	-0.00215839	0.00186619	3097.61	-0.00462874		3627.6	-0.00645917	0.00011759	4157.6	-0.01597793	0	
447.79	0.16436696	0.16898744	977.79	0.01119165	0.01137821	1507.78	0.01793537	0.02237781	2037.79	-0.02139812	0	2567.78	-0.00359702	0.0018589	3097.81	-0.00412025		3627.8	-0.00642904	0.00011648	4157.8	-0.01663153	0	
447.99	0.16494499	0.16897953	977.99	0.01105392	0.01137692	1507.98	0.01837872	0.02237532	2037.99	-0.02152157	0	2567.98	-0.00370342	0.00185164	3098.01	-0.00289813		3628	-0.00737993	0.00011538	4158	-0.01645461	0	
448.19	0.16511311	0.16897163	978.19	0.01070538	0.01137562	1508.18	0.01767794	0.02237283	2038.19	-0.02195433	0	2568.18	-0.00451415	0.00184441	3098.21	-0.00188175		3628.2	-0.00706532	0.00011429	4158.2	-0.01667234	0	
448.39	0.16509676	0.16896372	978.39	0.0099419	0.01137433	1508.38	0.01797969	0.02237034	2038.39	-0.02235301	0	2568.38	-0.00493312	0.00183721	3098.41	-0.00168788		3628.4	-0.00766811	0.00011321	4158.4	-0.01688457	0	
448.59	0.16586192	0.16895582	978.59	0.01022568	0.01137303	1508.58	0.01787302	0.02236784	2038.59	-0.02144943	0	2568.58	-0.00534681	0.00183004	3098.61	-0.00117567		3628.6	-0.00829064	0.00011214	4158.6	-0.01739676	0	
448.79	0.16597217	0.16894791	978.79	0.00956986	0.01137174	1508.78	0.01867438	0.02236535	2038.79	-0.02025285	0	2568.78	-0.00597696	0.00182289	3098.81	-0.00163968		3628.8	-0.00845959	0.00011108	4158.8	-0.01627848	0	
448.99	0.16620888	0.16894001	978.99	0.00975053	0.01137044	1508.98	0.0171932	0.02236286	2038.99	-0.02020247	0	2568.98	-0.00681247	0.00181577	3099.01	-0.00306616		3629	-0.00837449	0.00011003	4159	-0.0155047	0	
449.19	0.16671209	0.1689321	979.19	0.01061765	0.01136915	1509.18	0.01796644	0.02236037	2039.19	-0.01947223	0	2569.18	-0.00621782	0.00180868	3099.21	-0.00249202		3629.2	-0.00961993	0.00010899	4159.2	-0.01516802	0	
449.39	0.16821204	0.1689242	979.39	0.01063881	0.01136786	1509.38	0.01779758	0.02235788	2039.39	-0.02090205	0	2569.38	-0.00649043	0.00180162	3099.41	-0.00350845		3629.4	-0.00861423	0.00010796	4159.4	-0.01552065	0	
449.59	0.16763715	0.1689163	979.59	0.01033674	0.01136656	1509.58	0.01597587	0.02235539	2039.59	-0.02098872	0	2569.58	-0.00675648	0.00179458	3099.61	-0.0053486		3629.6	-0.00832327	0.00010694	4159.6	-0.01466501	0	
449.79	0.16821434	0.16890839	979.79	0.01127719	0.01136527	1509.78	0.01559804	0.0223529	2039.79	-0.02009679	0	2569.78	-0.00662432	0.00178758	3099.81	-0.00633274		3629.8	-0.0082655	0.00010593	4159.8	-0.0142495	0	
449.99	0.16843936	0.16890049	979.99	0.01144371	0.01136398	1509.98	0.01532908	0.02235042	2039.99	-0.02048685	0	2569.98	-0.00715462	0.00178059	3100.01	-0.00710116		3630	-0.00780705	0.00010493	4160	-0.01461048	0	
450.19	0.16749661	0.16889259	980.19	0.01109945	0.01136268	1510.18	0.01482802	0.02234793	2040.19	-0.02071156	0	2570.18	-0.00634555	0.00177364	3100.21	-0.00700725		3630.2	-0.00683729	0.00010394	4160.2	-0.01385891	0	
450.39	0.16695412	0.16888469	980.39	0.01080085	0.01136139	1510.38	0.01544346	0.02234544	2040.39	-0.02105631	0	2570.38	-0.00555662	0.00176672	3100.41	-0.00815257		3630.4	-0.00649995	0.00010296	4160.4	-0.01393427	0	
450.59	0.16611283	0.16887679	980.59	0.01048431	0.0113601	1510.58	0.01604209	0.02234295	2040.59	-0.02104033	0	2570.58	-0.00531172	0.00175982	3100.61	-0.00856127		3630.6	-0.00595694	0.00010199	4160.6	-0.01436014	0	
450.79	0.16500029	0.16886889	980.79	0.01078688	0.0113588	1510.78	0.01569227	0.02234046	2040.79	-0.02122523	0	2570.78	-0.00502422	0.00175294	3100.81	-0.00828794		3630.8	-0.00537562	0.00010103	4160.8	-0.0158307	0	
450.99	0.16376839	0.16886099	980.99	0.01071005	0.01135751	1510.98	0.01625089	0.02233797	2040.99	-0.02170555	0	2570.98	-0.00333025	0.0017461	3101.01	-0.00872607		3631	-0.00535817	0.00010007	4161	-0.01631441	0	
451.19	0.16337496	0.16885309	981.19	0.01060988	0.01135622	1511.18	0.01647612	0.02233549	2041.19	-0.02233233	0	2571.18	-0.00237324	0.00173928	3101.21	-0.00902459		3631.2	-0.00623124	0.00009913	4161.2	-0.01675365	0	
451.39	0.16211225	0.16884519	981.39	0.01063974	0.01135492	1511.38	0.01751122	0.022333	2041.39	-0.0222498	0	2571.38	-0.00264041	0.00173249	3101.41	-0.00918066		3631.4	-0.00619192	0.00009819	4161.4	-0.01734586	0	
451.59	0.16051567	0.16883729	981.59	0.01131885	0.01135363	1511.58	0.01764607	0.02233051	2041.59	-0.02252328	0	2571.58	-0.00302555	0.00172572	3101.61	-0.00812716		3631.6	-0.00579688	0.00009726	4161.6	-0.01856113	0	
451.79	0.16009754	0.16882939	981.79	0.01095265	0.01135234	1511.78	0.0182837	0.02232803	2041.79	-0.02231455	0	2571.78	-0.00274187	0.00171898	3101.81	-0.00805727		3631.8	-0.00635179	0.00009634	4161.8	-0.02004216	0	
451.99	0.16105204	0.16882149	981.99	0.01108566	0.01135105	1511.98	0.01789882	0.02232554	2041.99	-0.02252269	0	2571.98	-0.00141801	0.00171227	3102.01	-0.00818325		3632	-0.00686407	0.00009543	4162	-0.01999454	0	
452.19	0.16145709	0.16881359	982.19	0.0114374	0.01134975	1512.18	0.01836967	0.02232305	2042.19	-0.02212347	0	2572.18	-0.0017053	0.00170558	3102.21	-0.00771096		3632.2	-0.00735057	0.00009453	4162.2	-0.01989353	0	
452.39	0.16184926	0.16880569	982.39	0.01088353	0.01134846	1512.38	0.01931473	0.02232057	2042.39	-0.0210034	0	2572.38	-0.00156306	0.00169892	3102.41	-0.00714162		3632.4	-0.00807111	0.00009364	4162.4	-0.01888378	0	
452.59	0.16290197	0.1687978	982.59	0.01090416	0.01134717	1512.58	0.01926304	0.02231808	2042.59	-0.02050455	0	2572.58	-0.00241534	0.00169229	3102.61	-0.00750435		3632.6	-0.00866606	0.00009275	4162.6	-0.01936457	0	
452.79	0.16263212	0.1687899	982.79	0.01041664	0.01134588	1512.78	0.02006274	0.0223156	2042.79	-0.01981686	0	2572.78	-0.00268057	0.00168568	3102.81	-0.00804048		3632.8	-0.01031965	0.00009188	4162.8	-0.01869419	0	
452.99	0.16361758	0.168782	982.99	0.01026346	0.01134459	1512.98	0.01970601	0.02231311	2042.99	-0.01978515	0	2572.98	-0.00324266	0.0016791	3103.01	-0.00785367		3633	-0.01125837	0.00009101	4163	-0.01883895	0	
453.19	0.16470863	0.16877411	983.19	0.01042208	0.0113433	1513.18	0.01995579	0.02231063	2043.19	-0.01906874	0	2573.18	-0.00245088	0.00167254	3103.21	-0.0075173		3633.2	-0.01167319	0.00009015	4163.2	-0.01947678	0	
453.39	0.16458563	0.16876621	983.39	0.01024837	0.01134201	1513.38	0.01951958	0.02230814	2043.39	-0.02004918	0	2573.38	-0.00327244	0.00166601	3103.41	-0.00844941		3633.4	-0.01033606	0.0000893	4163.4	-0.01924893	0	
453.59	0.16499388	0.16875831	983.59	0.01046814	0.01134071	1513.58	0.0187967	0.02230566	2043.59	-0.01914655	0	2573.58	-0.00307107	0.0016595	3103.61	-0.00894193		3633.6	-0.01004837	0.00008846	4163.6	-0.01887058	0	
453.79	0.16543174	0.16875042	983.79	0.01158382	0.01133942	1513.78	0.01844047	0.02230318	2043.79	-0.01987053	0	2573.78	-0.00350488	0.00165302	3103.81	-0.00908054		3633.8	-0.00943098	0.00008762	4163.8	-0.01835782	0	
453.99	0.16560899	0.16874252	983.99	0.01114458	0.01133813	1513.98	0.01872819	0.02230069	2043.99	-0.02055173	0	2573.98	-0.00427055	0.00164657	3104.01	-0.00911586		3634	-0.00806723	0.00008679	4164	-0.01855718	0	
454.19	0.1655459	0.16873463	984.19	0.01165836	0.01133684	1514.18	0.01896734	0.02229821	2044.19	-0.02088251	0	2574.18	-0.00441037	0.00164014	3104.21	-0.00809496		3634.2	-0.00725757	0.00008597	4164.2	-0.01774924	0	
454.39	0.16576316	0.16872673	984.39	0.01122227	0.01133555	1514.38	0.01990051	0.02229573	2044.39	-0.02114888	0	2574.38	-0.00417335	0.00163373	3104.41	-0.00791194		3634.4	-0.00728259	0.00008516	4164.4	-0.01784417	0	
454.59	0.16559936	0.16871884	984.59	0.01157287	0.01133426	1514.58	0.01995488	0.02229324	2044.59	-0.02142753	0	2574.58	-0.00409878	0.00162735	3104.61	-0.00792352		3634.6	-0.00644775	0.00008436	4164.6	-0.01758552	0	
454.79	0.16542204	0.16871095	984.79	0.01201508	0.01133297	1514.78	0.0193464	0.02229076	2044.79	-0.02192636	0	2574.78	-0.00435752	0.001621	3104.81	-0.00845921		3634.8	-0.0057103	0.00008356	4164.8	-0.01742939	0	
454.99	0.16554874	0.16870305	984.99	0.01177225	0.01133168	1514.98	0.0192571	0.02228828	2044.99	-0.02235423	0	2574.98	-0.00380152	0.00161467	3105.01	-0.00924126		3635	-0.00613104	0.00008277	4165	-0.01723489	0	
455.19	0.16598919	0.16869516	985.19	0.01202511	0.01133039	1515.18	0.01915828	0.0222858	2045.19	-0.02260883	0	2575.18	-0.00411908	0.00160836	3105.21	-0.0088023		3635.2	-0.0059527	0.00008199	4165.2	-0.01818068	0	
455.39	0.16576974	0.16868727	985.39	0.01216294	0.0113291	1515.38	0.01918686	0.02228332	2045.39	-0.02274197	0	2575.38	-0.00459836	0.00160208	3105.41	-0.00841592		3635.4	-0.00519673	0.00008121	4165.4	-0.01860758	0	
455.59	0.16525367	0.16867938	985.59	0.01263638	0.01132781	1515.58	0.01914327	0.02228084	2045.59	-0.02331375	0	2575.58	-0.00485576	0.00159583	3105.61	-0.00737634		3635.6	-0.00532788	0.00008045	4165.6	-0.01936606	0	
455.79	0.16600099	0.16867149	985.79	0.01186113	0.01132652	1515.78	0.01965797	0.02227835	2045.79	-0.0230815	0	2575.78	-0.00445886	0.00158959	3105.81	-0.00844841		3635.8	-0.00505728	0.00007969	4165.8	-0.01945994	0	
455.99	0.16547374	0.16866359	985.99	0.01180798	0.01132523	1515.98	0.01970976	0.02227587	2045.99	-0.02295222	0	2575.98	-0.00501835	0.00158339	3106.01	-0.00908334		3636	-0.00580935	0.00007893	4166	-0.01868166	0	
456.19	0.16594157	0.1686557	986.19	0.01131563	0.01132394	1516.18	0.02072088	0.02227339	2046.19	-0.02312688	0	2576.18	-0.00488737	0.0015772	3106.21	-0.00735345		3636.2	-0.00659558	0.00007819	4166.2	-0.01811368	0	
456.39	0.16563504	0.16864781	986.39	0.01049901	0.01132266	1516.38	0.02081082	0.02227091	2046.39	-0.02300612	0	2576.38	-0.00502125	0.00157104	3106.41	-0.00682821		3636.4	-0.00802965	0.00007745	4166.4	-0.01846167	0	
456.59	0.16436393	0.16863992	986.59	0.01016375	0.01132137	1516.58	0.02080634	0.02226843	2046.59	-0.02354094	0	2576.58	-0.00483562	0.00156491	3106.61	-0.00655671		3636.6	-0.00829953	0.00007672	4166.6	-0.01918405	0	
456.79	0.16357713	0.16863203	986.79	0.00977221	0.01132008	1516.78	0.02124939	0.02226595	2046.79	-0.02334217	0	2576.78	-0.00515572	0.0015588	3106.81	-0.00604556		3636.8	-0.008744	0.00007599	4166.8	-0.01850924	0	
456.99	0.16363317	0.16862414	986.99	0.00925618	0.01131879	1516.98	0.02042416	0.02226347	2046.99	-0.02323203	0	2576.98	-0.00477087	0.00155271	3107.01	-0.00554254		3637	-0.00812727	0.00007528	4167	-0.01773593	0	
457.19	0.16334555	0.16861625	987.19	0.00970276	0.0113175	1517.18	0.02046133	0.022261	2047.19	-0.02281045	0	2577.18	-0.00406674	0.00154665	3107.21	-0.00507578		3637.2	-0.00794708	0.00007457	4167.2	-0.01708329	0	
457.39	0.16256323	0.16860837	987.39	0.01040971	0.01131621	1517.38	0.01957368	0.02225852	2047.39	-0.02287952	0	2577.38	-0.00436957	0.00154061	3107.41	-0.00433204		3637.4	-0.00745141	0.00007386	4167.4	-0.01535279	0	
457.59	0.16303514	0.16860048	987.59	0.01171744	0.01131493	1517.58	0.01868468	0.02225604	2047.59	-0.02262616	0	2577.58	-0.00395256	0.00153459	3107.61	-0.0038499		3637.6	-0.00741495	0.00007316	4167.6	-0.01414941	0	
457.79	0.1626761	0.16859259	987.79	0.01275867	0.01131364	1517.78	0.01820067	0.02225356	2047.79	-0.02301447	0	2577.78	-0.00448416	0.0015286	3107.81	-0.00406522		3637.8	-0.00660024	0.00007247	4167.8	-0.01336433	0	
457.99	0.16258593	0.1685847	987.99	0.01267712	0.01131235	1517.98	0.0184053	0.02225108	2047.99	-0.02273597	0	2577.98	-0.00548436	0.00152263	3108.01	-0.00328594		3638	-0.00585687	0.00007179	4168	-0.01356387	0	
458.19	0.16301693	0.16857682	988.19	0.01315106	0.01131106	1518.18	0.01803076	0.0222486	2048.19	-0.02340149	0	2578.18	-0.00568836	0.00151668	3108.21	-0.00223863		3638.2	-0.00583134	0.00007111	4168.2	-0.01335621	0	
458.39	0.16328124	0.16856893	988.39	0.01267567	0.01130977	1518.38	0.0183499	0.02224613	2048.39	-0.0236431	0	2578.38	-0.00579448	0.00151076	3108.41	-0.00301744		3638.4	-0.00654115	0.00007044	4168.4	-0.01356852	0	
458.59	0.16359654	0.16856104	988.59	0.01340733	0.01130849	1518.58	0.01823043	0.02224365	2048.59	-0.02300446	0	2578.58	-0.00681436	0.00150486	3108.61	-0.00334263		3638.6	-0.00678092	0.00006977	4168.6	-0.01381211	0	
458.79	0.16412481	0.16855316	988.79	0.0137626	0.0113072	1518.78	0.01767998	0.02224117	2048.79	-0.02367507	0	2578.78	-0.00787141	0.00149899	3108.81	-0.00379734		3638.8	-0.00693167	0.00006911	4168.8	-0.01458878	0	
458.99	0.16444098	0.16854527	988.99	0.01336635	0.01130591	1518.98	0.01797247	0.0222387	2048.99	-0.02360283	0	2578.98	-0.00759541	0.00149313	3109.01	-0.00388952		3639	-0.00674528	0.00006846	4169	-0.01531255	0	
459.19	0.16452328	0.16853738	989.19	0.01334937	0.01130463	1519.18	0.0176638	0.02223622	2049.19	-0.0233463	0	2579.18	-0.00725984	0.0014873	3109.21	-0.00313647		3639.2	-0.0066745	0.00006781	4169.2	-0.0162314	0	
459.39	0.16537218	0.1685295	989.39	0.01259625	0.01130334	1519.38	0.0176205	0.02223374	2049.39	-0.02380893	0	2579.38	-0.00730712	0.00148149	3109.41	-0.00397067		3639.4	-0.00750822	0.00006717	4169.4	-0.01689367	0	
459.59	0.16475497	0.16852162	989.59	0.01195029	0.01130205	1519.58	0.01822221	0.02223127	2049.59	-0.02277512	0	2579.58	-0.00817647	0.00147571	3109.61	-0.00492782		3639.6	-0.00749786	0.00006654	4169.6	-0.0174474	0	
459.79	0.16407159	0.16851373	989.79	0.01086803	0.01130077	1519.78	0.01827573	0.02222879	2049.79	-0.02196711	0	2579.78	-0.008413	0.00146994	3109.81	-0.00636327		3639.8	-0.00657963	0.00006591	4169.8	-0.01838065	0	
459.99	0.16375165	0.16850585	989.99	0.01053625	0.01129948	1519.98	0.01839789	0.02222632	2049.99	-0.02191173	0	2579.98	-0.0094279	0.0014642	3110.01	-0.00702442		3640	-0.00673565	0.00006529	4170	-0.01908969	0	
460.19	0.16469239	0.16849796	990.19	0.00992656	0.01129819	1520.18	0.01903374	0.02222384	2050.19	-0.02212517	0	2580.18	-0.00889282	0.00145849	3110.21	-0.00690754		3640.2	-0.00716117	0.00006467	4170.2	-0.01921905	0	
460.39	0.16341066	0.16849008	990.39	0.0091756	0.01129691	1520.38	0.01892348	0.02222137	2050.39	-0.02139358	0	2580.38	-0.00878955	0.00145279	3110.41	-0.00739804		3640.4	-0.00723778	0.00006406	4170.4	-0.01994543	0	
460.59	0.16323396	0.1684822	990.59	0.00886606	0.01129562	1520.58	0.01978995	0.02221889	2050.59	-0.02151363	0	2580.58	-0.00812276	0.00144712	3110.61	-0.00737786		3640.6	-0.00631507	0.00006346	4170.6	-0.01970896	0	
460.79	0.16421229	0.16847432	990.79	0.00880791	0.01129434	1520.78	0.01937126	0.02221642	2050.79	-0.02080599	0	2580.78	-0.00821896	0.00144147	3110.81	-0.0072265		3640.8	-0.0069394	0.00006286	4170.8	-0.01838084	0	
460.99	0.16459747	0.16846643	990.99	0.00863369	0.01129305	1520.98	0.01855338	0.02221395	2050.99	-0.02016931	0	2580.98	-0.00726495	0.00143584	3111.01	-0.00748258		3641	-0.00673409	0.00006226	4171	-0.01740174	0	
461.19	0.16482935	0.16845855	991.19	0.00973416	0.01129177	1521.18	0.01868969	0.02221147	2051.19	-0.0202269	0	2581.18	-0.00657811	0.00143023	3111.21	-0.00729558		3641.2	-0.00696859	0.00006167	4171.2	-0.01703058	0	
461.39	0.16436726	0.16845067	991.39	0.00963141	0.01129048	1521.38	0.01814655	0.022209	2051.39	-0.02024805	0	2581.38	-0.00655882	0.00142465	3111.41	-0.00750507		3641.4	-0.00644532	0.00006109	4171.4	-0.0162141	0	
461.59	0.16471983	0.16844279	991.59	0.00978954	0.01128919	1521.58	0.0193639	0.02220653	2051.59	-0.02092593	0	2581.58	-0.00605826	0.00141908	3111.61	-0.00782982		3641.6	-0.00684114	0.00006052	4171.6	-0.01664344	0	
461.79	0.16420978	0.16843491	991.79	0.00988141	0.01128791	1521.78	0.01974472	0.02220405	2051.79	-0.02037242	0	2581.78	-0.00616154	0.00141354	3111.81	-0.00808568		3641.8	-0.00675033	0.00005994	4171.8	-0.01754963	0	
461.99	0.1646981	0.16842703	991.99	0.00932301	0.01128663	1521.98	0.01976294	0.02220158	2051.99	-0.0206219	0	2581.98	-0.00583206	0.00140802	3112.01	-0.00754058		3642	-0.00780304	0.00005938	4172	-0.01796295	0	
462.19	0.16557686	0.16841915	992.19	0.00979606	0.01128534	1522.18	0.02039234	0.02219911	2052.19	-0.02076382	0	2582.18	-0.00605618	0.00140252	3112.21	-0.00771409		3642.2	-0.00876509	0.00005882	4172.2	-0.01832397	0	
462.39	0.1654744	0.16841127	992.39	0.01032343	0.01128406	1522.38	0.02171649	0.02219664	2052.39	-0.02081073	0	2582.38	-0.00617257	0.00139705	3112.41	-0.00716323		3642.4	-0.00966533	0.00005826	4172.4	-0.01796005	0	
462.59	0.16494985	0.16840339	992.59	0.01083487	0.01128277	1522.58	0.02301183	0.02219417	2052.59	-0.02051806	0	2582.58	-0.00642268	0.00139159	3112.61	-0.00659296		3642.6	-0.00947598	0.00005771	4172.6	-0.01785128	0	
462.79	0.16466867	0.16839551	992.79	0.01089947	0.01128149	1522.78	0.02330315	0.02219169	2052.79	-0.02146463	0	2582.78	-0.00584693	0.00138616	3112.81	-0.00583654		3642.8	-0.00942176	0.00005717	4172.8	-0.01770028	0	
462.99	0.16414536	0.16838763	992.99	0.01063218	0.0112802	1522.98	0.02313879	0.02218922	2052.99	-0.02148826	0	2582.98	-0.00569448	0.00138074	3113.01	-0.00510304		3643	-0.00997768	0.00005663	4173	-0.01732914	0	
463.19	0.16270345	0.16837976	993.19	0.01058647	0.01127892	1523.18	0.02269847	0.02218675	2053.19	-0.02160552	0	2583.18	-0.00588702	0.00137535	3113.21	-0.00475191		3643.2	-0.01026081	0.00005609	4173.2	-0.01750843	0	
463.39	0.16331724	0.16837188	993.39	0.01011518	0.01127764	1523.38	0.02203809	0.02218428	2053.39	-0.02222284	0	2583.38	-0.00578518	0.00136998	3113.41	-0.00570171		3643.4	-0.00976298	0.00005556	4173.4	-0.01757794	0	
463.59	0.16272424	0.168364	993.59	0.00983767	0.01127635	1523.58	0.02254031	0.02218181	2053.59	-0.02243645	0	2583.58	-0.00662483	0.00136463	3113.61	-0.00652072		3643.6	-0.0086292	0.00005504	4173.6	-0.01768398	0	
463.79	0.16218163	0.16835612	993.79	0.00932953	0.01127507	1523.78	0.02200203	0.02217934	2053.79	-0.02340143	0	2583.78	-0.0066311	0.0013593	3113.81	-0.00676443		3643.8	-0.0083546	0.00005452	4173.8	-0.01879285	0	
463.99	0.1624525	0.16834825	993.99	0.00805887	0.01127378	1523.98	0.02230162	0.02217687	2053.99	-0.02375665	0	2583.98	-0.00688317	0.00135399	3114.01	-0.00703499		3644	-0.00906623	0.000054	4174	-0.0189628	0	
464.19	0.16279644	0.16834037	994.19	0.00721248	0.0112725	1524.18	0.02285478	0.0221744	2054.19	-0.02344148	0	2584.18	-0.00702011	0.00134871	3114.21	-0.00707816		3644.2	-0.00965797	0.00005349	4174.2	-0.01860449	0	
464.39	0.16230611	0.1683325	994.39	0.00725054	0.01127122	1524.38	0.02225195	0.02217193	2054.39	-0.02341062	0	2584.38	-0.00699943	0.00134344	3114.41	-0.00702441		3644.4	-0.00954468	0.00005299	4174.4	-0.01964443	0	
464.59	0.16314531	0.16832462	994.59	0.00670229	0.01126994	1524.58	0.02154337	0.02216946	2054.59	-0.02341855	0	2584.58	-0.00732589	0.00133819	3114.61	-0.00775942		3644.6	-0.00970249	0.00005249	4174.6	-0.01991788	0	
464.79	0.16360532	0.16831675	994.79	0.00690209	0.01126865	1524.78	0.02026415	0.022167	2054.79	-0.02270746	0	2584.78	-0.00714697	0.00133297	3114.81	-0.0075818		3644.8	-0.00987641	0.00005199	4174.8	-0.0194011	0	
464.99	0.16326686	0.16830887	994.99	0.00606905	0.01126737	1524.98	0.02005759	0.02216453	2054.99	-0.02304442	0	2584.98	-0.00707607	0.00132776	3115.01	-0.00838793		3645	-0.00923877	0.0000515	4175	-0.01984793	0	
465.19	0.16303501	0.168301	995.19	0.00644844	0.01126609	1525.18	0.01974457	0.02216206	2055.19	-0.02277816	0	2585.18	-0.00696659	0.00132258	3115.21	-0.00864662		3645.2	-0.008925	0.00005101	4175.2	-0.0204171	0	
465.39	0.16318276	0.16829312	995.39	0.00601733	0.01126481	1525.38	0.02006822	0.02215959	2055.39	-0.0226566	0	2585.38	-0.00679247	0.00131741	3115.41	-0.00955564		3645.4	-0.00893278	0.00005053	4175.4	-0.02009027	0	
465.59	0.16353262	0.16828525	995.59	0.00622574	0.01126352	1525.58	0.0202308	0.02215712	2055.59	-0.02168959	0	2585.58	-0.00741915	0.00131227	3115.61	-0.00984976		3645.6	-0.00943515	0.00005005	4175.6	-0.02107275	0	
465.79	0.16425774	0.16827738	995.79	0.0070939	0.01126224	1525.78	0.01922102	0.02215466	2055.79	-0.0209205	0	2585.78	-0.00710001	0.00130714	3115.81	-0.0104882		3645.8	-0.00920724	0.00004958	4175.8	-0.02154328	0	
465.99	0.16429686	0.1682695	995.99	0.00713808	0.01126096	1525.98	0.01906471	0.02215219	2055.99	-0.02105755	0	2585.98	-0.00682404	0.00130204	3116.01	-0.01024006		3646	-0.00886276	0.00004911	4176	-0.02071389	0	
466.19	0.16441954	0.16826163	996.19	0.00859127	0.01125968	1526.18	0.01937079	0.02214972	2056.19	-0.02168054	0	2586.18	-0.00709424	0.00129695	3116.21	-0.01005075		3646.2	-0.00821831	0.00004865	4176.2	-0.0199119	0	
466.39	0.16377171	0.16825376	996.39	0.00976758	0.0112584	1526.38	0.02022661	0.02214726	2056.39	-0.02231888	0	2586.38	-0.00681382	0.00129189	3116.41	-0.00850463		3646.4	-0.00771217	0.00004819	4176.4	-0.01934046	0	
466.59	0.16369478	0.16824589	996.59	0.01049496	0.01125711	1526.58	0.02003118	0.02214479	2056.59	-0.02262523	0	2586.58	-0.00660788	0.00128684	3116.61	-0.00839276		3646.6	-0.00837596	0.00004773	4176.6	-0.01947957	0	
466.79	0.16395974	0.16823802	996.79	0.01151126	0.01125583	1526.78	0.02003969	0.02214233	2056.79	-0.02361254	0	2586.78	-0.0068144	0.00128182	3116.81	-0.00780662		3646.8	-0.00807603	0.00004728	4176.8	-0.01916669	0	
466.99	0.1635514	0.16823014	996.99	0.01194437	0.01125455	1526.98	0.01973992	0.02213986	2056.99	-0.02378569	0	2586.98	-0.00737436	0.00127681	3117.01	-0.00717404		3647	-0.00857453	0.00004684	4177	-0.01871564	0	
467.19	0.16291097	0.16822227	997.19	0.01232367	0.01125327	1527.18	0.0198649	0.02213739	2057.19	-0.02452791	0	2587.18	-0.00657083	0.00127183	3117.21	-0.00757923		3647.2	-0.00829695	0.00004639	4177.2	-0.01891599	0	
467.39	0.16363282	0.1682144	997.39	0.01269524	0.01125199	1527.38	0.01996943	0.02213493	2057.39	-0.02475323	0	2587.38	-0.00650462	0.00126686	3117.41	-0.00718967		3647.4	-0.00789325	0.00004596	4177.4	-0.01887653	0	
467.59	0.16350053	0.16820653	997.59	0.01278336	0.01125071	1527.58	0.02050962	0.02213246	2057.59	-0.02568587	0	2587.58	-0.00669235	0.00126191	3117.61	-0.00707359		3647.6	-0.00809752	0.00004552	4177.6	-0.01919987	0	
467.79	0.16287696	0.16819866	997.79	0.01285614	0.01124943	1527.78	0.01998944	0.02213	2057.79	-0.02570556	0	2587.78	-0.0064878	0.00125699	3117.81	-0.00599076		3647.8	-0.00856395	0.00004509	4177.8	-0.02034223	0	
467.99	0.16272589	0.1681908	997.99	0.01274611	0.01124815	1527.98	0.01939295	0.02212754	2057.99	-0.02486936	0	2587.98	-0.00655565	0.00125208	3118.01	-0.00658863		3648	-0.00849604	0.00004467	4178	-0.01985426	0	
468.19	0.16250719	0.16818293	998.19	0.0128507	0.01124687	1528.18	0.01890714	0.02212507	2058.19	-0.02482544	0	2588.18	-0.00712589	0.00124719	3118.21	-0.00703315		3648.2	-0.00900794	0.00004424	4178.2	-0.0199474	0	
468.39	0.16187357	0.16817506	998.39	0.01299653	0.01124559	1528.38	0.01755988	0.02212261	2058.39	-0.02441477	0	2588.38	-0.00688334	0.00124232	3118.41	-0.00747646		3648.4	-0.00877713	0.00004383	4178.4	-0.02080989	0	
468.59	0.16173631	0.16816719	998.59	0.01156072	0.01124431	1528.58	0.016641	0.02212014	2058.59	-0.02349503	0	2588.58	-0.00659458	0.00123747	3118.61	-0.00857701		3648.6	-0.00814258	0.00004341	4178.6	-0.0198981	0	
468.79	0.16189218	0.16815932	998.79	0.01116589	0.01124303	1528.78	0.01638178	0.02211768	2058.79	-0.02211333	0	2588.78	-0.00581195	0.00123263	3118.81	-0.00744405		3648.8	-0.00797266	0.000043	4178.8	-0.01923828	0	
468.99	0.1619381	0.16815145	998.99	0.01013841	0.01124175	1528.98	0.0166576	0.02211522	2058.99	-0.02219388	0	2588.98	-0.00577438	0.00122782	3119.01	-0.00759086		3649	-0.00740007	0.0000426	4179	-0.01898893	0	
469.19	0.16205571	0.16814359	999.19	0.00982151	0.01124047	1529.18	0.01673202	0.02211276	2059.19	-0.02091667	0	2589.18	-0.00595223	0.00122303	3119.21	-0.00823075		3649.2	-0.00665557	0.00004219	4179.2	-0.01798972	0	
469.39	0.16217153	0.16813572	999.39	0.00874768	0.01123919	1529.38	0.01724904	0.02211029	2059.39	-0.02139166	0	2589.38	-0.00631463	0.00121825	3119.41	-0.00879527		3649.4	-0.00695087	0.00004179	4179.4	-0.01700402	0	
469.59	0.16271748	0.16812786	999.59	0.00849718	0.01123791	1529.58	0.01634828	0.02210783	2059.59	-0.02087436	0	2589.58	-0.00718184	0.00121349	3119.61	-0.00875137		3649.6	-0.00619207	0.0000414	4179.6	-0.01731687	0	
469.79	0.16339835	0.16811999	999.79	0.008395	0.01123663	1529.78	0.01526559	0.02210537	2059.79	-0.0217872	0	2589.78	-0.00738143	0.00120875	3119.81	-0.00887402		3649.8	-0.00498605	0.00004101	4179.8	-0.01636961	0	
469.99	0.16277336	0.16811212	999.99	0.00793737	0.01123535	1529.98	0.01554915	0.02210291	2059.99	-0.02201705	0	2589.98	-0.00827545	0.00120403	3120.01	-0.00848059		3650	-0.00499689	0.00004062	4180	-0.01514122	0	
470.19	0.16366906	0.16810426	1000.19	0.00814653	0.01123407	1530.18	0.01617895	0.02210045	2060.19	-0.02265012	0	2590.18	-0.00798872	0.00119933	3120.21	-0.00852343		3650.2	-0.0047895	0.00004024	4180.2	-0.01459097	0	
470.39	0.16325456	0.16809639	1000.39	0.00752404	0.01123279	1530.38	0.01614603	0.02209799	2060.39	-0.02287356	0	2590.38	-0.00765092	0.00119465	3120.41	-0.00802024		3650.4	-0.00506643	0.00003986	4180.4	-0.01439943	0	
470.59	0.16394396	0.16808853	1000.59	0.00787301	0.01123151	1530.58	0.01582083	0.02209553	2060.59	-0.02300839	0	2590.58	-0.00725071	0.00118998	3120.61	-0.00846671		3650.6	-0.00570914	0.00003948	4180.6	-0.01440393	0	
470.79	0.16355864	0.16808067	1000.79	0.00902576	0.01123024	1530.78	0.0170656	0.02209307	2060.79	-0.02355844	0	2590.78	-0.00758141	0.00118534	3120.81	-0.00803516		3650.8	-0.00596584	0.00003911	4180.8	-0.01403006	0	
470.99	0.16344484	0.1680728	1000.99	0.00889974	0.01122896	1530.98	0.01789596	0.02209061	2060.99	-0.02363104	0	2590.98	-0.00755079	0.00118071	3121.01	-0.00817453		3651	-0.00783984	0.00003874	4181	-0.01449775	0	
471.19	0.16292363	0.16806494	1001.19	0.0092209	0.01122768	1531.18	0.01840368	0.02208815	2061.19	-0.0233758	0	2591.18	-0.00761117	0.0011761	3121.21	-0.00871129		3651.2	-0.00796725	0.00003837	4181.2	-0.01588123	0	
471.39	0.16295847	0.16805708	1001.39	0.00889467	0.0112264	1531.38	0.01850438	0.02208569	2061.39	-0.02297684	0	2591.38	-0.00794211	0.0011715	3121.41	-0.00774763		3651.4	-0.00780217	0.00003801	4181.4	-0.01528621	0	
471.59	0.16289203	0.16804921	1001.59	0.00912381	0.01122512	1531.58	0.01833888	0.02208323	2061.59	-0.02329699	0	2591.58	-0.00788473	0.00116693	3121.61	-0.00778871		3651.6	-0.00790082	0.00003765	4181.6	-0.01576864	0	
471.79	0.16227461	0.16804135	1001.79	0.00927427	0.01122385	1531.78	0.01871248	0.02208077	2061.79	-0.02304735	0	2591.78	-0.0080143	0.00116237	3121.81	-0.00725752		3651.8	-0.00863672	0.0000373	4181.8	-0.01661147	0	
471.99	0.16241548	0.16803349	1001.99	0.00958104	0.01122257	1531.98	0.01828017	0.02207831	2061.99	-0.02260901	0	2591.98	-0.00792628	0.00115783	3122.01	-0.00817646		3652	-0.00870323	0.00003694	4182	-0.01646908	0	
472.19	0.16226951	0.16802563	1002.19	0.00911941	0.01122129	1532.18	0.01865956	0.02207585	2062.19	-0.0230117	0	2592.18	-0.00729034	0.00115331	3122.21	-0.00770655		3652.2	-0.00940492	0.00003659	4182.2	-0.01718145	0	
472.39	0.16177666	0.16801777	1002.39	0.00858647	0.01122001	1532.38	0.01873851	0.02207339	2062.39	-0.0225739	0	2592.38	-0.00657251	0.00114881	3122.41	-0.00728709		3652.4	-0.00833752	0.00003625	4182.4	-0.01685609	0	
472.59	0.16235836	0.16800991	1002.59	0.00778393	0.01121874	1532.58	0.01868021	0.02207094	2062.59	-0.02247933	0	2592.58	-0.00509289	0.00114432	3122.61	-0.00634995		3652.6	-0.00790604	0.00003591	4182.6	-0.01676037	0	
472.79	0.16242617	0.16800205	1002.79	0.00790893	0.01121746	1532.78	0.01894253	0.02206848	2062.79	-0.0225522	0	2592.78	-0.0044372	0.00113985	3122.81	-0.00528259		3652.8	-0.00890847	0.00003557	4182.8	-0.01664542	0	
472.99	0.16312779	0.16799419	1002.99	0.00781515	0.01121618	1532.98	0.02015568	0.02206602	2062.99	-0.02343403	0	2592.98	-0.00428138	0.0011354	3123.01	-0.00570692		3653	-0.00864532	0.00003523	4183	-0.01655933	0	
473.19	0.16385941	0.16798633	1003.19	0.00820356	0.01121491	1533.18	0.0203487	0.02206356	2063.19	-0.02305831	0	2593.18	-0.00433779	0.00113097	3123.21	-0.00582688		3653.2	-0.00888567	0.0000349	4183.2	-0.01713482	0	
473.39	0.16452807	0.16797847	1003.39	0.00820858	0.01121363	1533.38	0.02033471	0.02206111	2063.39	-0.02365041	0	2593.38	-0.0050782	0.00112655	3123.41	-0.00550781		3653.4	-0.00954063	0.00003457	4183.4	-0.0180128	0	
473.59	0.16560632	0.16797061	1003.59	0.00916904	0.01121235	1533.58	0.01955802	0.02205865	2063.59	-0.0243538	0	2593.58	-0.00574057	0.00112215	3123.61	-0.00580928		3653.6	-0.00916454	0.00003424	4183.6	-0.01879984	0	
473.79	0.166329	0.16796275	1003.79	0.00856833	0.01121108	1533.78	0.01848095	0.02205619	2063.79	-0.02480188	0	2593.78	-0.00665053	0.00111777	3123.81	-0.00620757		3653.8	-0.00932713	0.00003392	4183.8	-0.01880388	0	
473.99	0.16641155	0.16795489	1003.99	0.00898261	0.0112098	1533.98	0.0183052	0.02205374	2063.99	-0.02476933	0	2593.98	-0.00643159	0.0011134	3124.01	-0.0066013		3654	-0.00965478	0.0000336	4184	-0.01938504	0	
474.19	0.16716062	0.16794703	1004.19	0.00872654	0.01120853	1534.18	0.01740605	0.02205128	2064.19	-0.02504754	0	2594.18	-0.00591497	0.00110906	3124.21	-0.00683634		3654.2	-0.0089025	0.00003328	4184.2	-0.01948326	0	
474.39	0.16668542	0.16793918	1004.39	0.00835344	0.01120725	1534.38	0.0161012	0.02204883	2064.39	-0.02564893	0	2594.38	-0.0058325	0.00110473	3124.41	-0.00737729		3654.4	-0.00967108	0.00003297	4184.4	-0.01984608	0	
474.59	0.1669991	0.16793132	1004.59	0.00928257	0.01120597	1534.58	0.01616308	0.02204637	2064.59	-0.02657932	0	2594.58	-0.00673989	0.00110041	3124.61	-0.00849099		3654.6	-0.01023534	0.00003266	4184.6	-0.01999599	0	
474.79	0.16614701	0.16792346	1004.79	0.00900196	0.0112047	1534.78	0.01636353	0.02204392	2064.79	-0.02692659	0	2594.78	-0.00719223	0.00109611	3124.81	-0.00885315		3654.8	-0.01063053	0.00003235	4184.8	-0.01927286	0	
474.99	0.16555048	0.16791561	1004.99	0.00786206	0.01120342	1534.98	0.01732357	0.02204146	2064.99	-0.02658719	0	2594.98	-0.00750503	0.00109183	3125.01	-0.00988897		3655	-0.01131581	0.00003204	4185	-0.02003469	0	
475.19	0.16430463	0.16790775	1005.19	0.00698031	0.01120215	1535.18	0.01648569	0.02203901	2065.19	-0.02629652	0	2595.18	-0.00801856	0.00108757	3125.21	-0.01055676		3655.2	-0.01119232	0.00003174	4185.2	-0.02057782	0	
475.39	0.16423288	0.1678999	1005.39	0.00664053	0.01120087	1535.38	0.01626803	0.02203655	2065.39	-0.02625086	0	2595.38	-0.00840781	0.00108332	3125.41	-0.01051506		3655.4	-0.0122005	0.00003144	4185.4	-0.01961333	0	
475.59	0.16387236	0.16789204	1005.59	0.00710371	0.0111996	1535.58	0.01723604	0.0220341	2065.59	-0.02586176	0	2595.58	-0.00876097	0.00107909	3125.61	-0.01095818		3655.6	-0.01234557	0.00003114	4185.6	-0.02085693	0	
475.79	0.16357333	0.16788419	1005.79	0.00657676	0.01119832	1535.78	0.01677872	0.02203165	2065.79	-0.02614202	0	2595.78	-0.00884114	0.00107488	3125.81	-0.01093329		3655.8	-0.01308381	0.00003085	4185.8	-0.02121808	0	
475.99	0.16379281	0.16787633	1005.99	0.00702169	0.01119705	1535.98	0.01657251	0.02202919	2065.99	-0.02587451	0	2595.98	-0.00944628	0.00107068	3126.01	-0.01090378		3656	-0.01292889	0.00003056	4186	-0.02120094	0	
476.19	0.16239166	0.16786848	1006.19	0.00639216	0.01119577	1536.18	0.01686495	0.02202674	2066.19	-0.02567207	0	2596.18	-0.00871681	0.0010665	3126.21	-0.00990537		3656.2	-0.01197618	0.00003027	4186.2	-0.01973458	0	
476.39	0.16180292	0.16786062	1006.39	0.00720388	0.0111945	1536.38	0.01703	0.02202429	2066.39	-0.02583227	0	2596.38	-0.00861102	0.00106234	3126.41	-0.00952414		3656.4	-0.01143972	0.00002998	4186.4	-0.01846574	0	
476.59	0.1624117	0.16785277	1006.59	0.00785807	0.01119323	1536.58	0.01694899	0.02202183	2066.59	-0.02589972	0	2596.58	-0.00886608	0.00105819	3126.61	-0.00850406		3656.6	-0.0119544	0.0000297	4186.6	-0.01837567	0	
476.79	0.16253211	0.16784492	1006.79	0.00826245	0.01119195	1536.78	0.0165247	0.02201938	2066.79	-0.0258529	0	2596.78	-0.00868184	0.00105406	3126.81	-0.00885432		3656.8	-0.0126842	0.00002942	4186.8	-0.01752632	0	
476.99	0.16314633	0.16783707	1006.99	0.00918567	0.01119068	1536.98	0.0179331	0.02201693	2066.99	-0.0259701	0	2596.98	-0.00833488	0.00104994	3127.01	-0.00831706		3657	-0.01185829	0.00002914	4187	-0.01778708	0	
477.19	0.16357315	0.16782921	1007.19	0.0104551	0.0111894	1537.18	0.01812254	0.02201448	2067.19	-0.02593309	0	2597.18	-0.00815129	0.00104584	3127.21	-0.00761886		3657.2	-0.01148881	0.00002887	4187.2	-0.01717141	0	
477.39	0.16334552	0.16782136	1007.39	0.01026557	0.01118813	1537.38	0.01871747	0.02201203	2067.39	-0.02587598	0	2597.38	-0.00938977	0.00104175	3127.41	-0.00688777		3657.4	-0.01109587	0.00002859	4187.4	-0.01665895	0	
477.59	0.16364339	0.16781351	1007.59	0.01076561	0.01118686	1537.58	0.01868185	0.02200958	2067.59	-0.02626899	0	2597.58	-0.00972948	0.00103769	3127.61	-0.00700837		3657.6	-0.01002976	0.00002832	4187.6	-0.01660232	0	
477.79	0.16451182	0.16780566	1007.79	0.0103937	0.01118558	1537.78	0.01863859	0.02200713	2067.79	-0.02641449	0	2597.78	-0.00916298	0.00103363	3127.81	-0.00586248		3657.8	-0.00915982	0.00002806	4187.8	-0.01597664	0	
477.99	0.16461158	0.16779781	1007.99	0.01081854	0.01118431	1537.98	0.0196644	0.02200468	2067.99	-0.02641012	0	2597.98	-0.00852422	0.0010296	3128.01	-0.00564022		3658	-0.0080416	0.00002779	4188	-0.01531512	0	
478.19	0.16587577	0.16778996	1008.19	0.01076667	0.01118304	1538.18	0.0199319	0.02200223	2068.19	-0.02547589	0	2598.18	-0.00877026	0.00102558	3128.21	-0.00542533		3658.2	-0.0078905	0.00002753	4188.2	-0.01451202	0	
478.39	0.16625289	0.16778211	1008.39	0.01049573	0.01118176	1538.38	0.02003167	0.02199978	2068.39	-0.02578992	0	2598.38	-0.00831068	0.00102157	3128.41	-0.00497542		3658.4	-0.00730053	0.00002727	4188.4	-0.01463264	0	
478.59	0.16620427	0.16777426	1008.59	0.01026915	0.01118049	1538.58	0.0204227	0.02199733	2068.59	-0.02594589	0	2598.58	-0.007743	0.00101758	3128.61	-0.00541395		3658.6	-0.00725944	0.00002701	4188.6	-0.01400595	0	
478.79	0.16618393	0.16776641	1008.79	0.00950847	0.01117922	1538.78	0.02043922	0.02199488	2068.79	-0.02532073	0	2598.78	-0.00705662	0.00101361	3128.81	-0.00564836		3658.8	-0.00703232	0.00002676	4188.8	-0.01454257	0	
478.99	0.16601838	0.16775856	1008.99	0.00911719	0.01117795	1538.98	0.0208167	0.02199243	2068.99	-0.02445049	0	2598.98	-0.00751693	0.00100965	3129.01	-0.00633557		3659	-0.00831136	0.0000265	4189	-0.01584706	0	
479.19	0.16590101	0.16775071	1009.19	0.00920146	0.01117667	1539.18	0.02047546	0.02198998	2069.19	-0.02430133	0	2599.18	-0.00790462	0.00100571	3129.21	-0.00632425		3659.2	-0.00886954	0.00002625	4189.2	-0.017331	0	
479.39	0.16588327	0.16774286	1009.39	0.0091782	0.0111754	1539.38	0.02056162	0.02198753	2069.39	-0.02445387	0	2599.38	-0.00850537	0.00100178	3129.41	-0.00635442		3659.4	-0.00963638	0.000026	4189.4	-0.01887038	0	
479.59	0.16594158	0.16773502	1009.59	0.0090746	0.01117413	1539.58	0.02029768	0.02198508	2069.59	-0.02425235	0	2599.58	-0.00763237	0.00099787	3129.61	-0.00669995		3659.6	-0.00951988	0.00002576	4189.6	-0.01960852	0	
479.79	0.16575283	0.16772717	1009.79	0.00831368	0.01117286	1539.78	0.02011904	0.02198263	2069.79	-0.02528561	0	2599.78	-0.00782575	0.00099397	3129.81	-0.00739005		3659.8	-0.01046094	0.00002552	4189.8	-0.02002985	0	
479.99	0.16502657	0.16771932	1009.99	0.00808205	0.01117159	1539.98	0.02036913	0.02198019	2069.99	-0.02510073	0	2599.98	-0.00866453	0.00099009	3130.01	-0.00744474		3660	-0.01078251	0.00002527	4190	-0.02012281	0	
480.19	0.16433517	0.16771147	1010.19	0.00803787	0.01117031	1540.18	0.01958893	0.02197774	2070.19	-0.02525986	0	2600.18	-0.00811878	0.00098622	3130.21	-0.00724757		3660.2	-0.01053989	0.00002504	4190.2	-0.01903248	0	
480.39	0.16410893	0.16770363	1010.39	0.00874359	0.01116904	1540.38	0.01908084	0.02197529	2070.39	-0.02529554	0	2600.38	-0.00773136	0.00098237	3130.41	-0.00759395		3660.4	-0.01154841	0.0000248	4190.4	-0.01954099	0	
480.59	0.16381099	0.16769578	1010.59	0.0083171	0.01116777	1540.58	0.01828953	0.02197284	2070.59	-0.02503889	0	2600.58	-0.00761004	0.00097854	3130.61	-0.00753036		3660.6	-0.01209512	0.00002456	4190.6	-0.0206417	0	
480.79	0.16303855	0.16768794	1010.79	0.00739533	0.0111665	1540.78	0.01735665	0.0219704	2070.79	-0.02491737	0	2600.78	-0.00658765	0.00097472	3130.81	-0.00790941		3660.8	-0.01238066	0.00002433	4190.8	-0.02107991	0	
480.99	0.16186443	0.16768009	1010.99	0.00833882	0.01116523	1540.98	0.01796521	0.02196795	2070.99	-0.02563622	0	2600.98	-0.00620393	0.00097091	3131.01	-0.00768787		3661	-0.01253705	0.0000241	4191	-0.02092903	0	
481.19	0.16093754	0.16767225	1011.19	0.00886455	0.01116396	1541.18	0.01706189	0.0219655	2071.19	-0.02622727	0	2601.18	-0.00630933	0.00096712	3131.21	-0.00814004		3661.2	-0.01257329	0.00002388	4191.2	-0.01978525	0	
481.39	0.15976765	0.1676644	1011.39	0.00846809	0.01116269	1541.38	0.01703747	0.02196306	2071.39	-0.02619169	0	2601.38	-0.0062392	0.00096334	3131.41	-0.0083172		3661.4	-0.01261479	0.00002365	4191.4	-0.01979579	0	
481.59	0.1594841	0.16765656	1011.59	0.0088994	0.01116142	1541.58	0.01704951	0.02196061	2071.59	-0.0260772	0	2601.58	-0.00692349	0.00095958	3131.61	-0.00792812		3661.6	-0.01250321	0.00002343	4191.6	-0.01961845	0	
481.79	0.15955402	0.16764871	1011.79	0.00909323	0.01116015	1541.78	0.01644295	0.02195817	2071.79	-0.02636884	0	2601.78	-0.00635361	0.00095583	3131.81	-0.00797012		3661.8	-0.01215927	0.00002321	4191.8	-0.01826487	0	
481.99	0.15992163	0.16764087	1011.99	0.0089299	0.01115888	1541.98	0.0155748	0.02195572	2071.99	-0.02546616	0	2601.98	-0.00684651	0.0009521	3132.01	-0.00895002		3662	-0.01175629	0.00002299	4192	-0.01775169	0	
482.19	0.16110499	0.16763303	1012.19	0.00888971	0.01115761	1542.18	0.01477785	0.02195328	2072.19	-0.02483856	0	2602.18	-0.00722195	0.00094838	3132.21	-0.00908513		3662.2	-0.01092675	0.00002277	4192.2	-0.01760963	0	
482.39	0.16156478	0.16762519	1012.39	0.0082681	0.01115634	1542.38	0.01472724	0.02195083	2072.39	-0.02556727	0	2602.38	-0.00720348	0.00094468	3132.41	-0.00869196		3662.4	-0.01068087	0.00002255	4192.4	-0.01829345	0	
482.59	0.16182813	0.16761734	1012.59	0.00846412	0.01115507	1542.58	0.01509154	0.02194839	2072.59	-0.02584728	0	2602.58	-0.00774448	0.00094099	3132.61	-0.00941651		3662.6	-0.01159095	0.00002234	4192.6	-0.01838286	0	
482.79	0.16224243	0.1676095	1012.79	0.00848863	0.0111538	1542.78	0.014138	0.02194595	2072.79	-0.02538235	0	2602.78	-0.00874684	0.00093731	3132.81	-0.00920453		3662.8	-0.01173457	0.00002213	4192.8	-0.01953502	0	
482.99	0.16217125	0.16760166	1012.99	0.00778361	0.01115253	1542.98	0.01465925	0.0219435	2072.99	-0.02540754	0	2602.98	-0.01027323	0.00093365	3133.01	-0.00910538		3663	-0.01193165	0.00002192	4193	-0.02095788	0	
483.19	0.16248266	0.16759382	1013.19	0.00770412	0.01115126	1543.18	0.01533286	0.02194106	2073.19	-0.02638377	0	2603.18	-0.01115326	0.00093001	3133.21	-0.00871941		3663.2	-0.01145651	0.00002171	4193.2	-0.02188185	0	
483.39	0.16210385	0.16758598	1013.39	0.00655936	0.01114999	1543.38	0.01534423	0.02193861	2073.39	-0.0263456	0	2603.38	-0.01097601	0.00092638	3133.41	-0.0089138		3663.4	-0.01004097	0.00002151	4193.4	-0.02224138	0	
483.59	0.16293323	0.16757814	1013.59	0.00585127	0.01114872	1543.58	0.01599569	0.02193617	2073.59	-0.02645164	0	2603.58	-0.01017024	0.00092276	3133.61	-0.00929583		3663.6	-0.00980752	0.00002131	4193.6	-0.02145317	0	
483.79	0.16380534	0.1675703	1013.79	0.00454511	0.01114745	1543.78	0.01687473	0.02193373	2073.79	-0.02663296	0	2603.78	-0.01031985	0.00091916	3133.81	-0.0097146		3663.8	-0.00969774	0.0000211	4193.8	-0.02185381	0	
483.99	0.16362886	0.16756246	1013.99	0.00451625	0.01114618	1543.98	0.01668353	0.02193129	2073.99	-0.02652417	0	2603.98	-0.01052381	0.00091557	3134.01	-0.00910185		3664	-0.0094356	0.0000209	4194	-0.02149035	0	
484.19	0.1643691	0.16755462	1014.19	0.00438205	0.01114491	1544.18	0.0171166	0.02192884	2074.19	-0.02654888	0	2604.18	-0.00977972	0.00091199	3134.21	-0.00810791		3664.2	-0.00884997	0.00002071	4194.2	-0.02120014	0	
484.39	0.16403194	0.16754678	1014.39	0.00406413	0.01114364	1544.38	0.01812308	0.0219264	2074.39	-0.02535834	0	2604.38	-0.00951044	0.00090843	3134.41	-0.00763415		3664.4	-0.00882177	0.00002051	4194.4	-0.02173226	0	
484.59	0.16424252	0.16753894	1014.59	0.00443383	0.01114238	1544.58	0.01825036	0.02192396	2074.59	-0.02546252	0	2604.58	-0.00881701	0.00090488	3134.61	-0.0070799		3664.6	-0.00841493	0.00002032	4194.6	-0.02206463	0	
484.79	0.16318282	0.1675311	1014.79	0.00462988	0.01114111	1544.78	0.01848513	0.02192152	2074.79	-0.02560056	0	2604.78	-0.00850485	0.00090135	3134.81	-0.00631421		3664.8	-0.00847653	0.00002013	4194.8	-0.02144431	0	
484.99	0.16276088	0.16752326	1014.99	0.0061634	0.01113984	1544.98	0.01916004	0.02191908	2074.99	-0.02574178	0	2604.98	-0.00802261	0.00089783	3135.01	-0.00625309		3665	-0.00821002	0.00001994	4195	-0.02118042	0	
485.19	0.16264492	0.16751543	1015.19	0.00661618	0.01113857	1545.18	0.01951419	0.02191664	2075.19	-0.02631218	0	2605.18	-0.00854099	0.00089432	3135.21	-0.00708819		3665.2	-0.00789466	0.00001975	4195.2	-0.02079703	0	
485.39	0.16263119	0.16750759	1015.39	0.00620554	0.0111373	1545.38	0.01983169	0.0219142	2075.39	-0.02556164	0	2605.38	-0.00736772	0.00089083	3135.41	-0.00725613		3665.4	-0.00787819	0.00001956	4195.4	-0.02078754	0	
485.59	0.16181151	0.16749975	1015.59	0.00642701	0.01113604	1545.58	0.0194573	0.02191176	2075.59	-0.02519798	0	2605.58	-0.00818378	0.00088735	3135.61	-0.00630499		3665.6	-0.0079258	0.00001938	4195.6	-0.0201969	0	
485.79	0.16197249	0.16749192	1015.79	0.00644587	0.01113477	1545.78	0.01855525	0.02190932	2075.79	-0.02539949	0	2605.78	-0.00748803	0.00088389	3135.81	-0.00727734		3665.8	-0.00778392	0.00001919	4195.8	-0.01999095	0	
485.99	0.16306532	0.16748408	1015.99	0.00635889	0.0111335	1545.98	0.01786033	0.02190688	2075.99	-0.02588981	0	2605.98	-0.007866	0.00088043	3136.01	-0.00715581		3666	-0.00767783	0.00001901	4196	-0.02011062	0	
486.19	0.16256494	0.16747624	1016.19	0.00746158	0.01113223	1546.18	0.0184178	0.02190444	2076.19	-0.0264063	0	2606.18	-0.00733016	0.000877	3136.21	-0.00656492		3666.2	-0.00803312	0.00001883	4196.2	-0.02018726	0	
486.39	0.16187776	0.16746841	1016.39	0.00819564	0.01113097	1546.38	0.01862389	0.021902	2076.39	-0.02752221	0	2606.38	-0.00682758	0.00087357	3136.41	-0.00694465		3666.4	-0.00843103	0.00001865	4196.4	-0.02009739	0	
486.59	0.16112189	0.16746057	1016.59	0.00964794	0.0111297	1546.58	0.01850485	0.02189956	2076.59	-0.02768824	0	2606.58	-0.00685121	0.00087016	3136.61	-0.00713692		3666.6	-0.00882282	0.00001848	4196.6	-0.02053664	0	
486.79	0.16020274	0.16745274	1016.79	0.00971631	0.01112843	1546.78	0.01798681	0.02189712	2076.79	-0.02766729	0	2606.78	-0.00661657	0.00086676	3136.81	-0.00765474		3666.8	-0.0086105	0.0000183	4196.8	-0.02058455	0	
486.99	0.15968245	0.16744491	1016.99	0.0093821	0.01112717	1546.98	0.01903782	0.02189468	2076.99	-0.02849406	0	2606.98	-0.00745373	0.00086338	3137.01	-0.00762835		3667	-0.00818589	0.00001813	4197	-0.02085359	0	
487.19	0.15938998	0.16743707	1017.19	0.00938714	0.0111259	1547.18	0.01835431	0.02189225	2077.19	-0.02757775	0	2607.18	-0.00782543	0.00086001	3137.21	-0.00781969		3667.2	-0.00831314	0.00001796	4197.2	-0.02025368	0	
487.39	0.15931703	0.16742924	1017.39	0.0094637	0.01112463	1547.38	0.01865436	0.02188981	2077.39	-0.02721422	0	2607.38	-0.00717229	0.00085665	3137.41	-0.00809992		3667.4	-0.00825798	0.00001779	4197.4	-0.02083265	0	
487.59	0.16051396	0.1674214	1017.59	0.01009609	0.01112337	1547.58	0.01798681	0.02188737	2077.59	-0.02718689	0	2607.58	-0.00783511	0.0008533	3137.61	-0.0078191		3667.6	-0.00883555	0.00001762	4197.6	-0.02056237	0	
487.79	0.16072901	0.16741357	1017.79	0.01018708	0.0111221	1547.78	0.01750673	0.02188493	2077.79	-0.02740687	0	2607.78	-0.0085011	0.00084997	3137.81	-0.00765275		3667.8	-0.00842607	0.00001746	4197.8	-0.02002093	0	
487.99	0.15972278	0.16740574	1017.99	0.01053561	0.01112083	1547.98	0.0184925	0.0218825	2077.99	-0.02764451	0	2607.98	-0.00965066	0.00084665	3138.01	-0.00722		3668	-0.00874823	0.00001729	4198	-0.01922734	0	
488.19	0.16033842	0.16739791	1018.19	0.0108423	0.01111957	1548.18	0.01915294	0.02188006	2078.19	-0.0271723	0	2608.18	-0.00960739	0.00084334	3138.21	-0.00618215		3668.2	-0.00843022	0.00001713	4198.2	-0.01912669	0	
488.39	0.15981757	0.16739008	1018.39	0.01156899	0.0111183	1548.38	0.01956474	0.02187762	2078.39	-0.02714027	0	2608.38	-0.0088515	0.00084005	3138.41	-0.00613982		3668.4	-0.00867866	0.00001697	4198.4	-0.0191759	0	
488.59	0.16000989	0.16738224	1018.59	0.01191719	0.01111704	1548.58	0.019247	0.02187519	2078.59	-0.02641876	0	2608.58	-0.00869261	0.00083677	3138.61	-0.00587214		3668.6	-0.00855761	0.00001681	4198.6	-0.01920685	0	
488.79	0.15945545	0.16737441	1018.79	0.01161238	0.01111577	1548.78	0.01898977	0.02187275	2078.79	-0.02620243	0	2608.78	-0.00902794	0.0008335	3138.81	-0.00571049		3668.8	-0.00905095	0.00001665	4198.8	-0.02000669	0	
488.99	0.16013449	0.16736658	1018.99	0.01157133	0.01111451	1548.98	0.01844523	0.02187032	2078.99	-0.02615283	0	2608.98	-0.00853983	0.00083025	3139.01	-0.00538751		3669	-0.00858379	0.00001649	4199	-0.02041096	0	
489.19	0.16069065	0.16735875	1019.19	0.01137477	0.01111324	1549.18	0.01827012	0.02186788	2079.19	-0.02604334	0	2609.18	-0.00816078	0.00082701	3139.21	-0.00622986		3669.2	-0.00960346	0.00001633	4199.2	-0.02063752	0	
489.39	0.16096869	0.16735092	1019.39	0.01067342	0.01111198	1549.38	0.01781895	0.02186545	2079.39	-0.02568214	0	2609.38	-0.00712017	0.00082378	3139.41	-0.00626926		3669.4	-0.01046553	0.00001618	4199.4	-0.02220346	0	
489.59	0.16100638	0.16734309	1019.59	0.01014758	0.01111071	1549.58	0.01724652	0.02186301	2079.59	-0.02608842	0	2609.58	-0.00763372	0.00082056	3139.61	-0.00584781		3669.6	-0.01066313	0.00001603	4199.6	-0.02283156	0	
489.79	0.16229707	0.16733526	1019.79	0.00998273	0.01110945	1549.78	0.01660492	0.02186058	2079.79	-0.0259317	0	2609.78	-0.00743699	0.00081736	3139.81	-0.00612142		3669.8	-0.01110378	0.00001588	4199.8	-0.02316209	0	
489.99	0.16242651	0.16732744	1019.99	0.00980388	0.01110818	1549.98	0.01609475	0.02185814	2079.99	-0.0269668	0	2609.98	-0.00713986	0.00081416	3140.01	-0.00534565		3670	-0.01167624	0.00001573	4200	-0.02337744	0	
490.19	0.16243584	0.16731961	1020.19	0.01068044	0.01110692	1550.18	0.0159478	0.02185571	2080.19	-0.02675178	0	2610.18	-0.00519063	0.00081098	3140.21	-0.00577887		3670.2	-0.01201408	0.00001558	4200.2	-0.02370923	0	
490.39	0.16311708	0.16731178	1020.39	0.01089434	0.01110565	1550.38	0.01503722	0.02185328	2080.39	-0.02716385	0	2610.38	-0.00529143	0.00080782	3140.41	-0.00621115		3670.4	-0.0123388	0.00001543	4200.4	-0.02357652	0	
490.59	0.1630317	0.16730395	1020.59	0.01156014	0.01110439	1550.58	0.01526544	0.02185084	2080.59	-0.02694569	0	2610.58	-0.00475769	0.00080466	3140.61	-0.00639513		3670.6	-0.01290782	0.00001528	4200.6	-0.02400063	0	
490.79	0.16349435	0.16729612	1020.79	0.01057822	0.01110313	1550.78	0.0151231	0.02184841	2080.79	-0.0267712	0	2610.78	-0.00450441	0.00080152	3140.81	-0.00722776		3670.8	-0.01339732	0.00001514	4200.8	-0.02422182	0	
490.99	0.16338694	0.1672883	1020.99	0.01009698	0.01110186	1550.98	0.01406192	0.02184598	2080.99	-0.02630048	0	2610.98	-0.00466385	0.00079839	3141.01	-0.00724512		3671	-0.01358957	0.000015	4201	-0.0238179	0	
491.19	0.16306042	0.16728047	1021.19	0.00974382	0.0111006	1551.18	0.0136114	0.02184354	2081.19	-0.02579276	0	2611.18	-0.00515914	0.00079527	3141.21	-0.00823584		3671.2	-0.01435838	0.00001485	4201.2	-0.02389795	0	
491.39	0.16356143	0.16727265	1021.39	0.00999661	0.01109934	1551.38	0.01357585	0.02184111	2081.39	-0.02510893	0	2611.38	-0.00584734	0.00079217	3141.41	-0.00920485		3671.4	-0.01402342	0.00001471	4201.4	-0.0244927	0	
491.59	0.16308804	0.16726482	1021.59	0.01046935	0.01109807	1551.58	0.01281259	0.02183868	2081.59	-0.02446821	0	2611.58	-0.00658725	0.00078907	3141.61	-0.00907422		3671.6	-0.01334022	0.00001458	4201.6	-0.02386862	0	
491.79	0.162588	0.16725699	1021.79	0.01005138	0.01109681	1551.78	0.01342913	0.02183625	2081.79	-0.02461658	0	2611.78	-0.00748998	0.00078599	3141.81	-0.01022608		3671.8	-0.0119029	0.00001444	4201.8	-0.02173285	0	
491.99	0.16189377	0.16724917	1021.99	0.01025008	0.01109555	1551.98	0.01413357	0.02183382	2081.99	-0.02449911	0	2611.98	-0.00805226	0.00078292	3142.01	-0.01152464		3672	-0.01175413	0.0000143	4202	-0.02139567	0	
492.19	0.16135445	0.16724134	1022.19	0.00975176	0.01109428	1552.18	0.01460108	0.02183139	2082.19	-0.02459761	0	2612.18	-0.00653208	0.00077987	3142.21	-0.01200583		3672.2	-0.0107615	0.00001417	4202.2	-0.02123871	0	
492.39	0.16135872	0.16723352	1022.39	0.00940389	0.01109302	1552.38	0.01444462	0.02182895	2082.39	-0.02492422	0	2612.38	-0.00622183	0.00077682	3142.41	-0.01186223		3672.4	-0.0105051	0.00001403	4202.4	-0.02032238	0	
492.59	0.16191954	0.1672257	1022.59	0.00844378	0.01109176	1552.58	0.0141042	0.02182652	2082.59	-0.02498109	0	2612.58	-0.00674757	0.00077379	3142.61	-0.01140134		3672.6	-0.0098019	0.0000139	4202.6	-0.01968878	0	
492.79	0.16170735	0.16721787	1022.79	0.00862386	0.01109049	1552.78	0.01340564	0.02182409	2082.79	-0.02524214	0	2612.78	-0.00659871	0.00077076	3142.81	-0.01100429		3672.8	-0.00974006	0.00001377	4202.8	-0.0190527	0	
492.99	0.16204048	0.16721005	1022.99	0.00849863	0.01108923	1552.98	0.01339697	0.02182166	2082.99	-0.02509539	0	2612.98	-0.00578272	0.00076776	3143.01	-0.00991621		3673	-0.00963155	0.00001364	4203	-0.01877164	0	
493.19	0.16222914	0.16720223	1023.19	0.00847765	0.01108797	1553.18	0.01409902	0.02181923	2083.19	-0.02472764	0	2613.18	-0.00644803	0.00076476	3143.21	-0.01045218		3673.2	-0.00928765	0.00001351	4203.2	-0.01955797	0	
493.39	0.16288164	0.1671944	1023.39	0.0076509	0.01108671	1553.38	0.01495388	0.0218168	2083.39	-0.02489171	0	2613.38	-0.00706762	0.00076177	3143.41	-0.00933243		3673.4	-0.00919656	0.00001338	4203.4	-0.01967415	0	
493.59	0.16308576	0.16718658	1023.59	0.0067234	0.01108545	1553.58	0.01569537	0.02181437	2083.59	-0.02509472	0	2613.58	-0.00735677	0.0007588	3143.61	-0.00825636		3673.6	-0.00919494	0.00001326	4203.6	-0.01894224	0	
493.79	0.16393497	0.16717876	1023.79	0.00687818	0.01108418	1553.78	0.01560197	0.02181195	2083.79	-0.02496866	0	2613.78	-0.00681961	0.00075583	3143.81	-0.00710734		3673.8	-0.00946382	0.00001313	4203.8	-0.01765826	0	
493.99	0.16442476	0.16717094	1023.99	0.00635369	0.01108292	1553.98	0.01587178	0.02180952	2083.99	-0.02561852	0	2613.98	-0.00638769	0.00075288	3144.01	-0.00687424		3674	-0.00913113	0.00001301	4204	-0.0179963	0	
494.19	0.16540266	0.16716312	1024.19	0.00727139	0.01108166	1554.18	0.01557264	0.02180709	2084.19	-0.02586889	0	2614.18	-0.00572626	0.00074994	3144.21	-0.00658393		3674.2	-0.00995	0.00001288	4204.2	-0.01883871	0	
494.39	0.16539592	0.1671553	1024.39	0.00727248	0.0110804	1554.38	0.01624527	0.02180466	2084.39	-0.02619913	0	2614.38	-0.00645816	0.00074701	3144.41	-0.00645518		3674.4	-0.01118043	0.00001276	4204.4	-0.01869865	0	
494.59	0.16551984	0.16714748	1024.59	0.00711609	0.01107914	1554.58	0.01641609	0.02180223	2084.59	-0.0261538	0	2614.58	-0.00527521	0.0007441	3144.61	-0.00694621		3674.6	-0.01111776	0.00001264	4204.6	-0.01880885	0	
494.79	0.16569089	0.16713966	1024.79	0.00652213	0.01107788	1554.78	0.01504024	0.0217998	2084.79	-0.02537185	0	2614.78	-0.00643949	0.00074119	3144.81	-0.00802621		3674.8	-0.01124689	0.00001252	4204.8	-0.01836052	0	
494.99	0.1652204	0.16713184	1024.99	0.00698454	0.01107662	1554.98	0.01494781	0.02179738	2084.99	-0.02507202	0	2614.98	-0.00734733	0.0007383	3145.01	-0.00825302		3675	-0.01179049	0.0000124	4205	-0.01784151	0	
495.19	0.16426079	0.16712402	1025.19	0.00708194	0.01107536	1555.18	0.01490844	0.02179495	2085.19	-0.02472258	0	2615.18	-0.00875491	0.00073541	3145.21	-0.00909934		3675.2	-0.01234883	0.00001229	4205.2	-0.01845013	0	
495.39	0.16379427	0.1671162	1025.39	0.00711751	0.01107409	1555.38	0.01417425	0.02179252	2085.39	-0.02448002	0	2615.38	-0.00927283	0.00073254	3145.41	-0.00946406		3675.4	-0.01173149	0.00001217	4205.4	-0.01933294	0	
495.59	0.16351194	0.16710838	1025.59	0.0074836	0.01107283	1555.58	0.01414362	0.0217901	2085.59	-0.02452435	0	2615.58	-0.00927185	0.00072968	3145.61	-0.00950746		3675.6	-0.01159623	0.00001206	4205.6	-0.0189135	0	
495.79	0.16275723	0.16710056	1025.79	0.00735547	0.01107157	1555.78	0.01365286	0.02178767	2085.79	-0.02465557	0	2615.78	-0.00962543	0.00072683	3145.81	-0.00999589		3675.8	-0.01142777	0.00001194	4205.8	-0.01890091	0	
495.99	0.16233326	0.16709274	1025.99	0.00668461	0.01107031	1555.98	0.01289151	0.02178524	2085.99	-0.02520365	0	2615.98	-0.00982925	0.00072399	3146.01	-0.01013505		3676	-0.01169011	0.00001183	4206	-0.01987445	0	
496.19	0.1625451	0.16708493	1026.19	0.00620075	0.01106905	1556.18	0.01288455	0.02178282	2086.19	-0.02534458	0	2616.18	-0.00871081	0.00072116	3146.21	-0.00978921		3676.2	-0.01138458	0.00001172	4206.2	-0.02073639	0	
496.39	0.16301856	0.16707711	1026.39	0.00600152	0.01106779	1556.38	0.01209946	0.02178039	2086.39	-0.02551854	0	2616.38	-0.00888891	0.00071835	3146.41	-0.00775622		3676.4	-0.01125531	0.00001161	4206.4	-0.02067508	0	
496.59	0.16287416	0.16706929	1026.59	0.00509152	0.01106653	1556.58	0.01224639	0.02177797	2086.59	-0.02560163	0	2616.58	-0.00878915	0.00071554	3146.61	-0.00779965		3676.6	-0.01100714	0.0000115	4206.6	-0.0207269	0	
496.79	0.16274427	0.16706148	1026.79	0.0047569	0.01106527	1556.78	0.01224332	0.02177554	2086.79	-0.02453024	0	2616.78	-0.00903321	0.00071275	3146.81	-0.00792414		3676.8	-0.01096896	0.00001139	4206.8	-0.02140303	0	
496.99	0.16206402	0.16705366	1026.99	0.00442862	0.01106401	1556.98	0.01335951	0.02177312	2086.99	-0.02501255	0	2616.98	-0.00885188	0.00070997	3147.01	-0.00671301		3677	-0.01133645	0.00001128	4207	-0.02198765	0	
497.19	0.16172102	0.16704585	1027.19	0.00406866	0.01106276	1557.18	0.0142975	0.02177069	2087.19	-0.02560867	0	2617.18	-0.00921568	0.00070719	3147.21	-0.00591371		3677.2	-0.01080998	0.00001117	4207.2	-0.02174067	0	
497.39	0.16162127	0.16703803	1027.39	0.00348147	0.0110615	1557.38	0.01510148	0.02176827	2087.39	-0.02579946	0	2617.38	-0.00949054	0.00070443	3147.41	-0.00567378		3677.4	-0.01129666	0.00001107	4207.4	-0.02076377	0	
497.59	0.16109345	0.16703022	1027.59	0.0032388	0.01106024	1557.58	0.01603575	0.02176584	2087.59	-0.02673212	0	2617.58	-0.00961965	0.00070168	3147.61	-0.00654953		3677.6	-0.01108607	0.00001096	4207.6	-0.0204377	0	
497.79	0.16131833	0.1670224	1027.79	0.00319568	0.01105898	1557.78	0.01646263	0.02176342	2087.79	-0.02699345	0	2617.78	-0.00897431	0.00069894	3147.81	-0.00762233		3677.8	-0.01028981	0.00001086	4207.8	-0.01994913	0	
497.99	0.16123799	0.16701459	1027.99	0.00277663	0.01105772	1557.98	0.01649649	0.021761	2087.99	-0.02697022	0	2617.98	-0.00923964	0.00069621	3148.01	-0.00848259		3678	-0.01062102	0.00001076	4208	-0.02055319	0	
498.19	0.16099816	0.16700677	1028.19	0.00305839	0.01105646	1558.18	0.01669416	0.02175857	2088.19	-0.02772075	0	2618.18	-0.00893518	0.00069349	3148.21	-0.00881091		3678.2	-0.01176461	0.00001066	4208.2	-0.02070014	0	
498.39	0.161323	0.16699896	1028.39	0.00237911	0.0110552	1558.38	0.01637288	0.02175615	2088.39	-0.02720069	0	2618.38	-0.00947905	0.00069078	3148.41	-0.0102935		3678.4	-0.01096566	0.00001056	4208.4	-0.01959391	0	
498.59	0.16204245	0.16699115	1028.59	0.00321108	0.01105394	1558.58	0.01571266	0.02175373	2088.59	-0.02694824	0	2618.58	-0.01016002	0.00068809	3148.61	-0.0107473		3678.6	-0.01054378	0.00001046	4208.6	-0.01964043	0	
498.79	0.1625387	0.16698333	1028.79	0.00456947	0.01105269	1558.78	0.01503785	0.02175131	2088.79	-0.02743685	0	2618.78	-0.01135442	0.0006854	3148.81	-0.01089364		3678.8	-0.01060222	0.00001036	4208.8	-0.01858813	0	
498.99	0.16277531	0.16697552	1028.99	0.00509159	0.01105143	1558.98	0.0155876	0.02174888	2088.99	-0.02814168	0	2618.98	-0.01127162	0.00068272	3149.01	-0.01060085		3679	-0.01163278	0.00001026	4209	-0.01961756	0	
499.19	0.16197446	0.16696771	1029.19	0.00569096	0.01105017	1559.18	0.01493808	0.02174646	2089.19	-0.02819478	0	2619.18	-0.0112766	0.00068006	3149.21	-0.01100724		3679.2	-0.01140687	0.00001016	4209.2	-0.01972546	0	
499.39	0.16200279	0.1669599	1029.39	0.00616893	0.01104891	1559.38	0.01453025	0.02174404	2089.39	-0.02847728	0	2619.38	-0.01076394	0.0006774	3149.41	-0.01149487		3679.4	-0.01197413	0.00001007	4209.4	-0.0200787	0	
499.59	0.1622258	0.16695209	1029.59	0.00676234	0.01104765	1559.58	0.01403267	0.02174162	2089.59	-0.02784091	0	2619.58	-0.0115799	0.00067476	3149.61	-0.01127268		3679.6	-0.01316741	0.00000997	4209.6	-0.01990652	0	
499.79	0.16223669	0.16694428	1029.79	0.00685695	0.0110464	1559.78	0.01288455	0.0217392	2089.79	-0.02809286	0	2619.78	-0.01117463	0.00067212	3149.81	-0.01149814		3679.8	-0.0133701	0.00000988	4209.8	-0.02029653	0	
499.99	0.16268261	0.16693647	1029.99	0.00651249	0.01104514	1559.98	0.01312791	0.02173678	2089.99	-0.0278459	0	2619.98	-0.01197305	0.0006695	3150.01	-0.01163454		3680	-0.01372865	0.00000978	4210	-0.02029059	0	
500.19	0.16317826	0.16692866	1030.19	0.00663378	0.01104388	1560.18	0.01404551	0.02173436	2090.19	-0.02739586	0	2620.18	-0.011171	0.00066688	3150.21	-0.01119721		3680.2	-0.01415619	0.00000969	4210.2	-0.02142237	0	
500.39	0.16286731	0.16692085	1030.39	0.00585712	0.01104263	1560.38	0.01372167	0.02173194	2090.39	-0.02736461	0	2620.38	-0.01147808	0.00066428	3150.41	-0.00998661		3680.4	-0.01469093	0.0000096	4210.4	-0.02040236	0	
500.59	0.16302801	0.16691304	1030.59	0.00569119	0.01104137	1560.58	0.0142201	0.02172952	2090.59	-0.02735607	0	2620.58	-0.01193315	0.00066168	3150.61	-0.01085337		3680.6	-0.01539793	0.00000951	4210.6	-0.02034461	0	
500.79	0.16346852	0.16690523	1030.79	0.00527579	0.01104011	1560.78	0.01475319	0.0217271	2090.79	-0.02734112	0	2620.78	-0.01115703	0.0006591	3150.81	-0.01011522		3680.8	-0.01543657	0.00000942	4210.8	-0.021198	0	
500.99	0.16247902	0.16689742	1030.99	0.00512165	0.01103886	1560.98	0.01534052	0.02172468	2090.99	-0.02827354	0	2620.98	-0.01123948	0.00065653	3151.01	-0.0085717		3681	-0.01613009	0.00000933	4211	-0.0205412	0	
501.19	0.1623621	0.16688961	1031.19	0.00528374	0.0110376	1561.18	0.01550981	0.02172226	2091.19	-0.0289637	0	2621.18	-0.01077667	0.00065396	3151.21	-0.00793074		3681.2	-0.01578907	0.00000924	4211.2	-0.02102108	0	
501.39	0.16160531	0.1668818	1031.39	0.00479043	0.01103634	1561.38	0.01555679	0.02171984	2091.39	-0.02902528	0	2621.38	-0.01132167	0.00065141	3151.41	-0.00819585		3681.4	-0.01580723	0.00000916	4211.4	-0.02046046	0	
501.59	0.1611074	0.166874	1031.59	0.00433507	0.01103509	1561.58	0.0160685	0.02171742	2091.59	-0.02973293	0	2621.58	-0.01160362	0.00064886	3151.61	-0.00776839		3681.6	-0.01490142	0.00000907	4211.6	-0.02117331	0	
501.79	0.16054342	0.16686619	1031.79	0.00297728	0.01103383	1561.78	0.01591072	0.021715	2091.79	-0.02983644	0	2621.78	-0.01176712	0.00064633	3151.81	-0.00719106		3681.8	-0.01497855	0.00000898	4211.8	-0.02098794	0	
501.99	0.16025753	0.16685838	1031.99	0.00333427	0.01103257	1561.98	0.01613607	0.02171259	2091.99	-0.02988521	0	2621.98	-0.01174495	0.00064381	3152.01	-0.00562959		3682	-0.01504738	0.0000089	4212	-0.02094501	0	
502.19	0.16001875	0.16685058	1032.19	0.00302365	0.01103132	1562.18	0.01639102	0.02171017	2092.19	-0.03129656	0	2622.18	-0.0114688	0.00064129	3152.21	-0.00541436		3682.2	-0.01429868	0.00000881	4212.2	-0.02115469	0	
502.39	0.1603184	0.16684277	1032.39	0.00351948	0.01103006	1562.38	0.01580402	0.02170775	2092.39	-0.03145221	0	2622.38	-0.01154273	0.00063879	3152.41	-0.00441338		3682.4	-0.01310089	0.00000873	4212.4	-0.02152311	0	
502.59	0.16084939	0.16683496	1032.59	0.00520615	0.01102881	1562.58	0.01632518	0.02170533	2092.59	-0.03159243	0	2622.58	-0.01168332	0.00063629	3152.61	-0.0041517		3682.6	-0.01241584	0.00000865	4212.6	-0.02159232	0	
502.79	0.16086424	0.16682716	1032.79	0.00629492	0.01102755	1562.78	0.01654542	0.02170292	2092.79	-0.03253193	0	2622.78	-0.01172597	0.00063381	3152.81	-0.00365224		3682.8	-0.01228644	0.00000857	4212.8	-0.0212431	0	
502.99	0.16071832	0.16681935	1032.99	0.00601622	0.0110263	1562.98	0.0169623	0.0217005	2092.99	-0.03188103	0	2622.98	-0.0114553	0.00063133	3153.01	-0.00382498		3683	-0.01233963	0.00000849	4213	-0.02207673	0	
503.19	0.1599964	0.16681155	1033.19	0.00693797	0.01102504	1563.18	0.01730161	0.02169808	2093.19	-0.03143141	0	2623.18	-0.01100669	0.00062887	3153.21	-0.00485838		3683.2	-0.01154891	0.00000841	4213.2	-0.02169139	0	
503.39	0.15990283	0.16680374	1033.39	0.00775263	0.01102379	1563.38	0.01680102	0.02169567	2093.39	-0.03012168	0	2623.38	-0.01062126	0.00062641	3153.41	-0.00545688		3683.4	-0.01107559	0.00000833	4213.4	-0.0213984	0	
503.59	0.15993009	0.16679594	1033.59	0.00760606	0.01102253	1563.58	0.01660144	0.02169325	2093.59	-0.02939848	0	2623.58	-0.01150153	0.00062397	3153.61	-0.00637736		3683.6	-0.01005531	0.00000825	4213.6	-0.02121472	0	
503.79	0.16031699	0.16678814	1033.79	0.00757958	0.01102128	1563.78	0.01615217	0.02169084	2093.79	-0.02870757	0	2623.78	-0.01110749	0.00062153	3153.81	-0.00750306		3683.8	-0.00968515	0.00000817	4213.8	-0.02003043	0	
503.99	0.16032988	0.16678033	1033.99	0.00839931	0.01102002	1563.98	0.01638225	0.02168842	2093.99	-0.02820797	0	2623.98	-0.01128681	0.0006191	3154.01	-0.00831107		3684	-0.01046863	0.00000809	4214	-0.01937788	0	
504.19	0.1605011	0.16677253	1034.19	0.00843814	0.01101877	1564.18	0.01556525	0.02168601	2094.19	-0.02783215	0	2624.18	-0.01084835	0.00061669	3154.21	-0.00987561		3684.2	-0.01034175	0.00000802	4214.2	-0.01863984	0	
504.39	0.16031096	0.16676473	1034.39	0.00841465	0.01101751	1564.38	0.01502083	0.02168359	2094.39	-0.02768622	0	2624.38	-0.01029353	0.00061428	3154.41	-0.01117753		3684.4	-0.01041742	0.00000794	4214.4	-0.01853248	0	
504.59	0.16057288	0.16675693	1034.59	0.00865838	0.01101626	1564.58	0.01513129	0.02168118	2094.59	-0.02703113	0	2624.58	-0.00931542	0.00061188	3154.61	-0.01287287		3684.6	-0.01011931	0.00000787	4214.6	-0.01912095	0	
504.79	0.1614064	0.16674913	1034.79	0.00821303	0.01101501	1564.78	0.01444092	0.02167876	2094.79	-0.02693133	0	2624.78	-0.00819903	0.00060949	3154.81	-0.01338314		3684.8	-0.01040697	0.00000779	4214.8	-0.02001683	0	
504.99	0.16143982	0.16674132	1034.99	0.00784851	0.01101375	1564.98	0.01421857	0.02167635	2094.99	-0.02774898	0	2624.98	-0.00832847	0.00060711	3155.01	-0.01334234		3685	-0.01075445	0.00000772	4215	-0.01993897	0	
505.19	0.16113998	0.16673352	1035.19	0.00802687	0.0110125	1565.18	0.01389045	0.02167394	2095.19	-0.0275692	0	2625.18	-0.00768944	0.00060474	3155.21	-0.01350552		3685.2	-0.01084322	0.00000764	4215.2	-0.02127926	0	
505.39	0.16032115	0.16672572	1035.39	0.00651079	0.01101125	1565.38	0.01400135	0.02167152	2095.39	-0.027482	0	2625.38	-0.0076554	0.00060238	3155.41	-0.01379354		3685.4	-0.011258	0.00000757	4215.4	-0.02135037	0	
505.59	0.16060084	0.16671792	1035.59	0.00527123	0.01100999	1565.58	0.01444262	0.02166911	2095.59	-0.02802956	0	2625.58	-0.0076443	0.00060002	3155.61	-0.01386755		3685.6	-0.01172946	0.0000075	4215.6	-0.02193596	0	
505.79	0.16028203	0.16671012	1035.79	0.00471221	0.01100874	1565.78	0.01366586	0.0216667	2095.79	-0.02858221	0	2625.78	-0.00840988	0.00059768	3155.81	-0.01377366		3685.8	-0.01289586	0.00000743	4215.8	-0.02122839	0	
505.99	0.15968091	0.16670232	1035.99	0.00486205	0.01100749	1565.98	0.01397536	0.02166428	2095.99	-0.02900347	0	2625.98	-0.00860043	0.00059535	3156.01	-0.01350259		3686	-0.0129208	0.00000736	4216	-0.02149127	0	
506.19	0.15900524	0.16669452	1036.19	0.00403017	0.01100623	1566.18	0.01398889	0.02166187	2096.19	-0.0298901	0	2626.18	-0.00914433	0.00059302	3156.21	-0.01491966		3686.2	-0.01327617	0.00000729	4216.2	-0.02191243	0	
506.39	0.15966776	0.16668673	1036.39	0.00378167	0.01100498	1566.38	0.01462777	0.02165946	2096.39	-0.02905862	0	2626.38	-0.0096282	0.00059071	3156.41	-0.01385314		3686.4	-0.01354719	0.00000722	4216.4	-0.02213006	0	
506.59	0.16015524	0.16667893	1036.59	0.00344035	0.01100373	1566.58	0.01571709	0.02165705	2096.59	-0.02904045	0	2626.58	-0.01026241	0.0005884	3156.61	-0.01421525		3686.6	-0.01380753	0.00000715	4216.6	-0.02248954	0	
506.79	0.15899352	0.16667113	1036.79	0.00268123	0.01100247	1566.78	0.01574997	0.02165464	2096.79	-0.02976393	0	2626.78	-0.01025817	0.0005861	3156.81	-0.01316674		3686.8	-0.01460941	0.00000709	4216.8	-0.0236292	0	
506.99	0.159478	0.16666333	1036.99	0.00256889	0.01100122	1566.98	0.01530402	0.02165222	2096.99	-0.02877203	0	2626.98	-0.00981669	0.00058381	3157.01	-0.01306322		3687	-0.01405586	0.00000702	4217	-0.02371259	0	
507.19	0.15945016	0.16665553	1037.19	0.00293609	0.01099997	1567.18	0.01607241	0.02164981	2097.19	-0.02782018	0	2627.18	-0.00954158	0.00058153	3157.21	-0.01279188		3687.2	-0.0137794	0.00000695	4217.2	-0.0237756	0	
507.39	0.15966737	0.16664774	1037.39	0.00276474	0.01099872	1567.38	0.01571251	0.0216474	2097.39	-0.02667147	0	2627.38	-0.00992021	0.00057926	3157.41	-0.01181965		3687.4	-0.01278476	0.00000689	4217.4	-0.02337579	0	
507.59	0.15989772	0.16663994	1037.59	0.00236852	0.01099747	1567.58	0.01615701	0.02164499	2097.59	-0.02629194	0	2627.58	-0.00976551	0.000577	3157.61	-0.01150734		3687.6	-0.01243271	0.00000682	4217.6	-0.02238487	0	
507.79	0.16098134	0.16663214	1037.79	0.00243528	0.01099621	1567.78	0.0163793	0.02164258	2097.79	-0.02669423	0	2627.78	-0.00987978	0.00057475	3157.81	-0.01090838		3687.8	-0.01319345	0.00000676	4217.8	-0.02134707	0	
507.99	0.16136538	0.16662435	1037.99	0.0038446	0.01099496	1567.98	0.01580679	0.02164017	2097.99	-0.02675601	0	2627.98	-0.0092218	0.0005725	3158.01	-0.01121447		3688	-0.01345762	0.00000669	4218	-0.02050977	0	
508.19	0.16123873	0.16661655	1038.19	0.00330103	0.01099371	1568.18	0.01555034	0.02163776	2098.19	-0.02714626	0	2628.18	-0.0098289	0.00057027	3158.21	-0.01085996		3688.2	-0.0127276	0.00000663	4218.2	-0.02010642	0	
508.39	0.16129944	0.16660876	1038.39	0.00353014	0.01099246	1568.38	0.01630008	0.02163535	2098.39	-0.02684776	0	2628.38	-0.00892091	0.00056804	3158.41	-0.01024543		3688.4	-0.01131807	0.00000657	4218.4	-0.02104268	0	
508.59	0.16172217	0.16660096	1038.59	0.00389482	0.01099121	1568.58	0.01579613	0.02163294	2098.59	-0.02677002	0	2628.58	-0.00907509	0.00056582	3158.61	-0.00998271		3688.6	-0.0110645	0.00000651	4218.6	-0.02100242	0	
508.79	0.16191963	0.16659317	1038.79	0.00332862	0.01098996	1568.78	0.01561693	0.02163054	2098.79	-0.0278476	0	2628.78	-0.00892214	0.00056361	3158.81	-0.00974711		3688.8	-0.01105561	0.00000644	4218.8	-0.0211412	0	
508.99	0.16183233	0.16658537	1038.99	0.00356635	0.01098871	1568.98	0.01543958	0.02162813	2098.99	-0.02859966	0	2628.98	-0.00898349	0.00056141	3159.01	-0.00919013		3689	-0.01026501	0.00000638	4219	-0.0216262	0	
509.19	0.16051994	0.16657758	1039.19	0.00357759	0.01098746	1569.18	0.01585067	0.02162572	2099.19	-0.02829757	0	2629.18	-0.00879908	0.00055922	3159.21	-0.00882691		3689.2	-0.00911703	0.00000632	4219.2	-0.02217589	0	
509.39	0.16045629	0.16656979	1039.39	0.00327741	0.01098621	1569.38	0.01575726	0.02162331	2099.39	-0.02856736	0	2629.38	-0.00834871	0.00055704	3159.41	-0.00814939		3689.4	-0.00881964	0.00000626	4219.4	-0.02172643	0	
509.59	0.16044001	0.166562	1039.59	0.0034649	0.01098495	1569.58	0.01536893	0.0216209	2099.59	-0.02887622	0	2629.58	-0.00780206	0.00055486	3159.61	-0.00785434		3689.6	-0.00907065	0.0000062	4219.6	-0.02106554	0	
509.79	0.16006766	0.1665542	1039.79	0.00396923	0.0109837	1569.78	0.01474658	0.0216185	2099.79	-0.02955904	0	2629.78	-0.00861195	0.00055269	3159.81	-0.00822213		3689.8	-0.00879425	0.00000615	4219.8	-0.02049844	0	
509.99	0.15956029	0.16654641	1039.99	0.00352769	0.01098245	1569.98	0.01573473	0.02161609	2099.99	-0.02936827	0	2629.98	-0.00894464	0.00055054	3160.01	-0.00894682		3690	-0.00855376	0.00000609	4220	-0.02074647	0	
510.19	0.16013488	0.16653862	1040.19	0.00384453	0.0109812	1570.18	0.01651322	0.02161368	2100.19	-0.0295248	0	2630.18	-0.0082276	0.00054839	3160.21	-0.00999494		3690.2	-0.00902978	0.00000603	4220.2	-0.02130611	0	
510.39	0.16116446	0.16653083	1040.39	0.00282085	0.01097995	1570.38	0.01728259	0.02161127	2100.39	-0.02904837	0	2630.38	-0.0087352	0.00054624	3160.41	-0.00947018		3690.4	-0.00988498	0.00000597	4220.4	-0.02161597	0	
510.59	0.16178319	0.16652304	1040.59	0.00282732	0.0109787	1570.58	0.01710878	0.02160887	2100.59	-0.02972164	0	2630.58	-0.00809425	0.00054411	3160.61	-0.00909886		3690.6	-0.01003893	0.00000592	4220.6	-0.02213687	0	
510.79	0.16170719	0.16651525	1040.79	0.00286333	0.01097745	1570.78	0.01631433	0.02160646	2100.79	-0.02951652	0	2630.78	-0.0075477	0.00054199	3160.81	-0.00886093		3690.8	-0.01009771	0.00000586	4220.8	-0.02277422	0	
510.99	0.16234802	0.16650745	1040.99	0.00336158	0.01097621	1570.98	0.01750124	0.02160406	2100.99	-0.02834766	0	2630.98	-0.00713163	0.00053987	3161.01	-0.00958601		3691	-0.01078601	0.00000581	4221	-0.02180192	0	
511.19	0.1627115	0.16649966	1041.19	0.00333424	0.01097496	1571.18	0.01826508	0.02160165	2101.19	-0.02768037	0	2631.18	-0.00641306	0.00053776	3161.21	-0.00989932		3691.2	-0.01183482	0.00000575	4221.2	-0.02238087	0	
511.39	0.16278387	0.16649188	1041.39	0.00353533	0.01097371	1571.38	0.01861463	0.02159924	2101.39	-0.02768452	0	2631.38	-0.00619221	0.00053566	3161.41	-0.01069793		3691.4	-0.01226165	0.0000057	4221.4	-0.02182071	0	
511.59	0.16273791	0.16648409	1041.59	0.0042497	0.01097246	1571.58	0.01877131	0.02159684	2101.59	-0.02673991	0	2631.58	-0.0061994	0.00053357	3161.61	-0.0104139		3691.6	-0.01303124	0.00000564	4221.6	-0.02152754	0	
511.79	0.1636408	0.1664763	1041.79	0.00466531	0.01097121	1571.78	0.01882873	0.02159443	2101.79	-0.02657613	0	2631.78	-0.00716208	0.00053149	3161.81	-0.01122516		3691.8	-0.01386639	0.00000559	4221.8	-0.02138971	0	
511.99	0.1631537	0.16646851	1041.99	0.00522181	0.01096996	1571.98	0.01836252	0.02159203	2101.99	-0.02655402	0	2631.98	-0.00834594	0.00052941	3162.01	-0.01112331		3692	-0.01437088	0.00000554	4222	-0.02008512	0	
512.19	0.16246857	0.16646072	1042.19	0.00441827	0.01096871	1572.18	0.01799189	0.02158963	2102.19	-0.02733473	0	2632.18	-0.00896036	0.00052734	3162.21	-0.01136997		3692.2	-0.01362054	0.00000548	4222.2	-0.01984164	0	
512.39	0.16161808	0.16645293	1042.39	0.00500185	0.01096746	1572.38	0.0180034	0.02158722	2102.39	-0.02737049	0	2632.38	-0.00906249	0.00052528	3162.41	-0.01224382		3692.4	-0.01355882	0.00000543	4222.4	-0.02006278	0	
512.59	0.16094679	0.16644515	1042.59	0.00511891	0.01096621	1572.58	0.01645139	0.02158482	2102.59	-0.02771861	0	2632.58	-0.00991902	0.00052323	3162.61	-0.01207627		3692.6	-0.01391535	0.00000538	4222.6	-0.02041047	0	
512.79	0.15932803	0.16643736	1042.79	0.00530361	0.01096497	1572.78	0.01605231	0.02158241	2102.79	-0.02841148	0	2632.78	-0.01050879	0.00052119	3162.81	-0.01251818		3692.8	-0.01315223	0.00000533	4222.8	-0.02030785	0	
512.99	0.15848526	0.16642957	1042.99	0.00620549	0.01096372	1572.98	0.01601294	0.02158001	2102.99	-0.02856011	0	2632.98	-0.01051413	0.00051915	3163.01	-0.01261609		3693	-0.01225362	0.00000528	4223	-0.02166357	0	
513.19	0.1571937	0.16642179	1043.19	0.00661434	0.01096247	1573.18	0.01634697	0.02157761	2103.19	-0.02859404	0	2633.18	-0.01019344	0.00051713	3163.21	-0.01159944		3693.2	-0.010971	0.00000523	4223.2	-0.02127045	0	
513.39	0.15713707	0.166414	1043.39	0.00732791	0.01096122	1573.38	0.01560822	0.02157521	2103.39	-0.02965887	0	2633.38	-0.00921993	0.00051511	3163.41	-0.01056959		3693.4	-0.01090905	0.00000518	4223.4	-0.02163698	0	
513.59	0.15685372	0.16640621	1043.59	0.00749936	0.01095997	1573.58	0.01493811	0.0215728	2103.59	-0.03009704	0	2633.58	-0.00919074	0.0005131	3163.61	-0.01093218		3693.6	-0.01051245	0.00000513	4223.6	-0.021768	0	
513.79	0.15671195	0.16639843	1043.79	0.00742108	0.01095873	1573.78	0.01468748	0.0215704	2103.79	-0.03021803	0	2633.78	-0.0098556	0.00051109	3163.81	-0.01183697		3693.8	-0.01006846	0.00000508	4223.8	-0.02245244	0	
513.99	0.15654498	0.16639064	1043.99	0.00736151	0.01095748	1573.98	0.0139969	0.021568	2103.99	-0.02981066	0	2633.98	-0.00965036	0.0005091	3164.01	-0.01112727		3694	-0.0095768	0.00000504	4224	-0.02388304	0	
514.19	0.15709673	0.16638286	1044.19	0.00772524	0.01095623	1574.18	0.01396392	0.0215656	2104.19	-0.02977271	0	2634.18	-0.00948911	0.00050711	3164.21	-0.01043884		3694.2	-0.0094921	0.00000499	4224.2	-0.02451799	0	
514.39	0.15697641	0.16637507	1044.39	0.00688053	0.01095499	1574.38	0.01390964	0.0215632	2104.39	-0.0296701	0	2634.38	-0.01047784	0.00050513	3164.41	-0.00901334		3694.4	-0.00901992	0.00000494	4224.4	-0.02488629	0	
514.59	0.15742496	0.16636729	1044.59	0.00648326	0.01095374	1574.58	0.01279702	0.0215608	2104.59	-0.0299448	0	2634.58	-0.00938145	0.00050316	3164.61	-0.00811461		3694.6	-0.00821296	0.00000489	4224.6	-0.02480177	0	
514.79	0.15775473	0.16635951	1044.79	0.00639724	0.01095249	1574.78	0.01336436	0.02155839	2104.79	-0.02992167	0	2634.78	-0.00918819	0.00050119	3164.81	-0.00877608		3694.8	-0.00828437	0.00000485	4224.8	-0.02469718	0	
514.99	0.15787354	0.16635172	1044.99	0.00578347	0.01095124	1574.98	0.01369319	0.02155599	2104.99	-0.02983269	0	2634.98	-0.00902149	0.00049923	3165.01	-0.00959773		3695	-0.00920747	0.0000048	4225	-0.02426396	0	
515.19	0.15824878	0.16634394	1045.19	0.00576197	0.01095	1575.18	0.01310026	0.02155359	2105.19	-0.02984643	0	2635.18	-0.00920139	0.00049728	3165.21	-0.01034378		3695.2	-0.00956927	0.00000476	4225.2	-0.02496984	0	
515.39	0.15783581	0.16633616	1045.39	0.00585941	0.01094875	1575.38	0.01365054	0.02155119	2105.39	-0.0302487	0	2635.38	-0.00927173	0.00049534	3165.41	-0.0110704		3695.4	-0.01016495	0.00000471	4225.4	-0.02389977	0	
515.59	0.15856776	0.16632838	1045.59	0.00604954	0.01094751	1575.58	0.01287468	0.02154879	2105.59	-0.03074123	0	2635.58	-0.0097371	0.00049341	3165.61	-0.01098425		3695.6	-0.01030439	0.00000467	4225.6	-0.02327446	0	
515.79	0.15925949	0.1663206	1045.79	0.00532042	0.01094626	1575.78	0.01259273	0.02154639	2105.79	-0.03212972	0	2635.78	-0.00993115	0.00049148	3165.81	-0.01139121		3695.8	-0.01067179	0.00000462	4225.8	-0.02215168	0	
515.99	0.15914832	0.16631281	1045.99	0.00377834	0.01094501	1575.98	0.01319142	0.021544	2105.99	-0.03298527	0	2635.98	-0.01084666	0.00048956	3166.01	-0.01185286		3696	-0.01108046	0.00000458	4226	-0.02120478	0	
516.19	0.1596463	0.16630503	1046.19	0.00318181	0.01094377	1576.18	0.01347947	0.0215416	2106.19	-0.0335175	0	2636.18	-0.01058735	0.00048765	3166.21	-0.01323351		3696.2	-0.01094853	0.00000454	4226.2	-0.01998731	0	
516.39	0.15959116	0.16629725	1046.39	0.002867	0.01094252	1576.38	0.01336637	0.0215392	2106.39	-0.03366701	0	2636.38	-0.01204922	0.00048575	3166.41	-0.013138		3696.4	-0.01165681	0.00000449	4226.4	-0.01982681	0	
516.59	0.15957794	0.16628947	1046.59	0.0027978	0.01094128	1576.58	0.0131882	0.0215368	2106.59	-0.03371217	0	2636.58	-0.01222311	0.00048385	3166.61	-0.01306195		3696.6	-0.01160486	0.00000445	4226.6	-0.01912501	0	
516.79	0.15983797	0.16628169	1046.79	0.00246146	0.01094003	1576.78	0.01562171	0.0215344	2106.79	-0.03413294	0	2636.78	-0.01347733	0.00048196	3166.81	-0.0135667		3696.8	-0.01163759	0.00000441	4226.8	-0.01861871	0	
516.99	0.16031669	0.16627391	1046.99	0.00212787	0.01093879	1576.98	0.0161273	0.021532	2106.99	-0.03434003	0	2636.98	-0.0135418	0.00048008	3167.01	-0.01362413		3697	-0.01187412	0.00000437	4227	-0.01945244	0	
517.19	0.16005886	0.16626613	1047.19	0.00229071	0.01093754	1577.18	0.01616316	0.02152961	2107.19	-0.03510848	0	2637.18	-0.01339847	0.0004782	3167.21	-0.01328332		3697.2	-0.01218338	0.00000433	4227.2	-0.01934548	0	
517.39	0.15974117	0.16625836	1047.39	0.00158935	0.0109363	1577.38	0.01585986	0.02152721	2107.39	-0.0352705	0	2637.38	-0.01291399	0.00047633	3167.41	-0.01312383		3697.4	-0.01256913	0.00000428	4227.4	-0.02025755	0	
517.59	0.16006817	0.16625058	1047.59	0.00200482	0.01093505	1577.58	0.01529978	0.02152481	2107.59	-0.03444973	0	2637.58	-0.01311476	0.00047447	3167.61	-0.01401619		3697.6	-0.01343294	0.00000424	4227.6	-0.02086042	0	
517.79	0.16046001	0.1662428	1047.79	0.00079203	0.01093381	1577.78	0.01455821	0.02152241	2107.79	-0.03345926	0	2637.78	-0.01250169	0.00047262	3167.81	-0.01339145		3697.8	-0.01352163	0.0000042	4227.8	-0.02191595	0	
517.99	0.16075709	0.16623502	1047.99	0.00127662	0.01093256	1577.98	0.01488727	0.02152002	2107.99	-0.03260507	0	2637.98	-0.01305476	0.00047078	3168.01	-0.0120628		3698	-0.01356647	0.00000416	4228	-0.02292041	0	
518.19	0.16073879	0.16622724	1048.19	0.00171878	0.01093132	1578.18	0.01503959	0.02151762	2108.19	-0.03121218	0	2638.18	-0.01327428	0.00046894	3168.21	-0.01184897		3698.2	-0.01314221	0.00000413	4228.2	-0.022768	0	
518.39	0.16119121	0.16621947	1048.39	0.00192472	0.01093007	1578.38	0.0144292	0.02151523	2108.39	-0.03040114	0	2638.38	-0.01244274	0.00046711	3168.41	-0.01153029		3698.4	-0.01233872	0.00000409	4228.4	-0.02314439	0	
518.59	0.16201001	0.16621169	1048.59	0.00127841	0.01092883	1578.58	0.01448704	0.02151283	2108.59	-0.03007358	0	2638.58	-0.01212616	0.00046528	3168.61	-0.0110595		3698.6	-0.0119327	0.00000405	4228.6	-0.02362503	0	
518.79	0.1619057	0.16620392	1048.79	0.00218477	0.01092759	1578.78	0.01563459	0.02151043	2108.79	-0.02913215	0	2638.78	-0.01223639	0.00046347	3168.81	-0.01084743		3698.8	-0.01278999	0.00000401	4228.8	-0.02425139	0	
518.99	0.16155597	0.16619614	1048.99	0.00213232	0.01092634	1578.98	0.01583575	0.02150804	2108.99	-0.02881056	0	2638.98	-0.01160597	0.00046166	3169.01	-0.01118514		3699	-0.01355004	0.00000397	4229	-0.0251545	0	
519.19	0.1610994	0.16618836	1049.19	0.00299881	0.0109251	1579.18	0.01550933	0.02150564	2109.19	-0.02865976	0	2639.18	-0.01040593	0.00045985	3169.21	-0.01056715		3699.2	-0.01295985	0.00000393	4229.2	-0.02596639	0	
519.39	0.16112798	0.16618059	1049.39	0.00327179	0.01092385	1579.38	0.01500046	0.02150325	2109.39	-0.02969564	0	2639.38	-0.00982631	0.00045806	3169.41	-0.01046597		3699.4	-0.01270717	0.0000039	4229.4	-0.02566049	0	
519.59	0.16263667	0.16617281	1049.59	0.00386151	0.01092261	1579.58	0.01470026	0.02150086	2109.59	-0.03023641	0	2639.58	-0.00955193	0.00045627	3169.61	-0.00987786		3699.6	-0.01219362	0.00000386	4229.6	-0.02530133	0	
519.79	0.16259756	0.16616504	1049.79	0.00399595	0.01092137	1579.78	0.01546932	0.02149846	2109.79	-0.03065538	0	2639.78	-0.00918888	0.00045449	3169.81	-0.00948864		3699.8	-0.01158948	0.00000382	4229.8	-0.02551093	0	
519.99	0.16265265	0.16615727	1049.99	0.00368975	0.01092012	1579.98	0.01634575	0.02149607	2109.99	-0.03022658	0	2639.98	-0.00914161	0.00045271	3170.01	-0.01046717		3700	-0.0108876	0.00000379	4230	-0.02498711	0	
520.19	0.16271027	0.16614949	1050.19	0.00472231	0.01091888	1580.18	0.01672043	0.02149367	2110.19	-0.03080115	0	2640.18	-0.00923278	0.00045094	3170.21	-0.01013395		3700.2	-0.01024373	0.00000375	4230.2	-0.02389677	0	
520.39	0.16252774	0.16614172	1050.39	0.00466878	0.01091764	1580.38	0.01639674	0.02149128	2110.39	-0.03172389	0	2640.38	-0.00927633	0.00044918	3170.41	-0.00869205		3700.4	-0.01011192	0.00000372	4230.4	-0.02353	0	
520.59	0.16204329	0.16613395	1050.59	0.00518852	0.0109164	1580.58	0.01754247	0.02148889	2110.59	-0.03160551	0	2640.58	-0.00909004	0.00044743	3170.61	-0.00935692		3700.6	-0.01011181	0.00000368	4230.6	-0.02329914	0	
520.79	0.16177584	0.16612617	1050.79	0.00447576	0.01091515	1580.78	0.01795651	0.02148649	2110.79	-0.03239557	0	2640.78	-0.00994952	0.00044568	3170.81	-0.00939412		3700.8	-0.01039844	0.00000365	4230.8	-0.02357367	0	
520.99	0.16031069	0.1661184	1050.99	0.00461828	0.01091391	1580.98	0.01640444	0.0214841	2110.99	-0.03266226	0	2640.98	-0.00964914	0.00044394	3171.01	-0.00947258		3701	-0.01032924	0.00000361	4231	-0.02335383	0	
521.19	0.15913286	0.16611063	1051.19	0.00433464	0.01091267	1581.18	0.01559292	0.02148171	2111.19	-0.03301584	0	2641.18	-0.00973559	0.00044221	3171.21	-0.00978822		3701.2	-0.01113631	0.00000358	4231.2	-0.02353645	0	
521.39	0.15895034	0.16610286	1051.39	0.00431608	0.01091143	1581.38	0.01455083	0.02147932	2111.39	-0.03304575	0	2641.38	-0.01031245	0.00044048	3171.41	-0.00983582		3701.4	-0.01138475	0.00000354	4231.4	-0.02331283	0	
521.59	0.15950336	0.16609509	1051.59	0.00440329	0.01091018	1581.58	0.01404035	0.02147693	2111.59	-0.0330789	0	2641.58	-0.01136316	0.00043876	3171.61	-0.01079485		3701.6	-0.01140404	0.00000351	4231.6	-0.02252137	0	
521.79	0.15921226	0.16608732	1051.79	0.00394865	0.01090894	1581.78	0.01377343	0.02147453	2111.79	-0.03272539	0	2641.78	-0.01201385	0.00043705	3171.81	-0.01115406		3701.8	-0.01087921	0.00000348	4231.8	-0.02137491	0	
521.99	0.15830565	0.16607955	1051.99	0.00501188	0.0109077	1581.98	0.01453169	0.02147214	2111.99	-0.03276316	0	2641.98	-0.01275551	0.00043534	3172.01	-0.01171375		3702	-0.01139785	0.00000344	4232	-0.02101399	0	
522.19	0.15767964	0.16607178	1052.19	0.00502252	0.01090646	1582.18	0.01356762	0.02146975	2112.19	-0.03184265	0	2642.18	-0.01228678	0.00043364	3172.21	-0.01237368		3702.2	-0.01110935	0.00000341	4232.2	-0.02093192	0	
522.39	0.15711997	0.16606401	1052.39	0.00486418	0.01090522	1582.38	0.01332026	0.02146736	2112.39	-0.0318182	0	2642.38	-0.01173525	0.00043195	3172.41	-0.01304464		3702.4	-0.01150745	0.00000338	4232.4	-0.02068642	0	
522.59	0.15694893	0.16605624	1052.59	0.0042978	0.01090398	1582.58	0.01377297	0.02146497	2112.59	-0.03181671	0	2642.58	-0.01233834	0.00043026	3172.61	-0.01244425		3702.6	-0.01243844	0.00000335	4232.6	-0.02047849	0	
522.79	0.15645688	0.16604847	1052.79	0.0049699	0.01090274	1582.78	0.01436838	0.02146258	2112.79	-0.03126025	0	2642.78	-0.01276746	0.00042858	3172.81	-0.01214673		3702.8	-0.01274753	0.00000332	4232.8	-0.02000506	0	
522.99	0.1575643	0.1660407	1052.99	0.00476839	0.01090149	1582.98	0.01466883	0.02146019	2112.99	-0.03183252	0	2642.98	-0.01204675	0.00042691	3173.01	-0.01251235		3703	-0.01283419	0.00000329	4233	-0.02054466	0	
523.19	0.15778752	0.16603293	1053.19	0.00523705	0.01090025	1583.18	0.01409234	0.0214578	2113.19	-0.03158486	0	2643.18	-0.01118274	0.00042524	3173.21	-0.01202963		3703.2	-0.01174595	0.00000325	4233.2	-0.02095294	0	
523.39	0.15826591	0.16602516	1053.39	0.00445828	0.01089901	1583.38	0.01408275	0.02145541	2113.39	-0.03213021	0	2643.38	-0.01108349	0.00042358	3173.41	-0.0132966		3703.4	-0.01154498	0.00000322	4233.4	-0.02067969	0	
523.59	0.15956715	0.1660174	1053.59	0.00529988	0.01089777	1583.58	0.01495759	0.02145302	2113.59	-0.03156299	0	2643.58	-0.00994746	0.00042192	3173.61	-0.01277872		3703.6	-0.01146945	0.00000319	4233.6	-0.02136512	0	
523.79	0.15898942	0.16600963	1053.79	0.00597953	0.01089653	1583.78	0.01509022	0.02145063	2113.79	-0.03187838	0	2643.78	-0.00969374	0.00042028	3173.81	-0.01307734		3703.8	-0.01086864	0.00000316	4233.8	-0.02223965	0	
523.99	0.15851322	0.16600186	1053.99	0.00588989	0.01089529	1583.98	0.01499308	0.02144825	2113.99	-0.03235713	0	2643.98	-0.0091434	0.00041864	3174.01	-0.01363671		3704	-0.0111524	0.00000313	4234	-0.02215511	0	
524.19	0.15820513	0.1659941	1054.19	0.00662655	0.01089405	1584.18	0.01527725	0.02144586	2114.19	-0.03284593	0	2644.18	-0.00829789	0.000417	3174.21	-0.01315404		3704.2	-0.01117739	0.0000031	4234.2	-0.02264104	0	
524.39	0.15866509	0.16598633	1054.39	0.00691151	0.01089281	1584.38	0.01494373	0.02144347	2114.39	-0.03256534	0	2644.38	-0.00796892	0.00041537	3174.41	-0.0127385		3704.4	-0.01101433	0.00000307	4234.4	-0.02383124	0	
524.59	0.15803092	0.16597856	1054.59	0.00654556	0.01089157	1584.58	0.01525882	0.02144108	2114.59	-0.03142956	0	2644.58	-0.00841077	0.00041375	3174.61	-0.01325446		3704.6	-0.01108994	0.00000304	4234.6	-0.02548708	0	
524.79	0.15733025	0.1659708	1054.79	0.00618593	0.01089033	1584.78	0.01456871	0.02143869	2114.79	-0.03170415	0	2644.78	-0.00852452	0.00041213	3174.81	-0.01315544		3704.8	-0.01087391	0.00000302	4234.8	-0.02517621	0	
524.99	0.15653387	0.16596303	1054.99	0.00636505	0.01088909	1584.98	0.01433112	0.02143631	2114.99	-0.03092438	0	2644.98	-0.00855769	0.00041053	3175.01	-0.01322498		3705	-0.01063596	0.00000299	4235	-0.02604363	0	
525.19	0.15669262	0.16595527	1055.19	0.0056034	0.01088785	1585.18	0.01392486	0.02143392	2115.19	-0.0306406	0	2645.18	-0.00931805	0.00040892	3175.21	-0.01313553		3705.2	-0.01044435	0.00000296	4235.2	-0.02692073	0	
525.39	0.15745023	0.16594751	1055.39	0.00577905	0.01088661	1585.38	0.01378312	0.02143153	2115.39	-0.03095325	0	2645.38	-0.00945684	0.00040733	3175.41	-0.0139705		3705.4	-0.00997317	0.00000293	4235.4	-0.02668222	0	
525.59	0.15764126	0.16593974	1055.59	0.00463535	0.01088537	1585.58	0.01403015	0.02142915	2115.59	-0.03102613	0	2645.58	-0.00997142	0.00040573	3175.61	-0.01398543		3705.6	-0.00973695	0.0000029	4235.6	-0.0259982	0	
525.79	0.15710667	0.16593198	1055.79	0.00405671	0.01088414	1585.78	0.01417966	0.02142676	2115.79	-0.03086283	0	2645.78	-0.00973306	0.00040415	3175.81	-0.01408648		3705.8	-0.0101461	0.00000288	4235.8	-0.0259077	0	
525.99	0.15719083	0.16592422	1055.99	0.00291152	0.0108829	1585.98	0.01341444	0.02142438	2115.99	-0.02983952	0	2645.98	-0.00952041	0.00040257	3176.01	-0.01410014		3706	-0.01057476	0.00000285	4236	-0.02574485	0	
526.19	0.15783823	0.16591645	1056.19	0.00301804	0.01088166	1586.18	0.01277993	0.02142199	2116.19	-0.02912891	0	2646.18	-0.00938815	0.000401	3176.21	-0.01424049		3706.2	-0.01065598	0.00000282	4236.2	-0.02584597	0	
526.39	0.15861918	0.16590869	1056.39	0.00267735	0.01088042	1586.38	0.01289767	0.0214196	2116.39	-0.02831936	0	2646.38	-0.00945946	0.00039943	3176.41	-0.01404335		3706.4	-0.01132453	0.0000028	4236.4	-0.02491036	0	
526.59	0.15928382	0.16590093	1056.59	0.00257278	0.01087918	1586.58	0.01296696	0.02141722	2116.59	-0.02809097	0	2646.58	-0.01051012	0.00039787	3176.61	-0.01281773		3706.6	-0.01216965	0.00000277	4236.6	-0.02490692	0	
526.79	0.15988801	0.16589317	1056.79	0.00211824	0.01087794	1586.78	0.01318485	0.02141483	2116.79	-0.02835554	0	2646.78	-0.01055569	0.00039632	3176.81	-0.01262668		3706.8	-0.01199522	0.00000274	4236.8	-0.0242077	0	
526.99	0.16078085	0.16588541	1056.99	0.00208993	0.0108767	1586.98	0.01344103	0.02141245	2116.99	-0.02849196	0	2646.98	-0.01023531	0.00039477	3177.01	-0.0131029		3707	-0.0123273	0.00000272	4237	-0.02460912	0	
527.19	0.16076306	0.16587764	1057.19	0.00189792	0.01087547	1587.18	0.01359692	0.02141007	2117.19	-0.02853802	0	2647.18	-0.01042136	0.00039323	3177.21	-0.01269423		3707.2	-0.01261288	0.00000269	4237.2	-0.0238758	0	
527.39	0.16065236	0.16586988	1057.39	0.00182891	0.01087423	1587.38	0.01340372	0.02140768	2117.39	-0.0283813	0	2647.38	-0.01070413	0.0003917	3177.41	-0.01235836		3707.4	-0.01329579	0.00000267	4237.4	-0.02411381	0	
527.59	0.16083124	0.16586212	1057.59	0.00256463	0.01087299	1587.58	0.01290193	0.0214053	2117.59	-0.02834613	0	2647.58	-0.01096827	0.00039017	3177.61	-0.01175488		3707.6	-0.01394986	0.00000264	4237.6	-0.02422997	0	
527.79	0.16040506	0.16585436	1057.79	0.00279622	0.01087175	1587.78	0.01185401	0.02140291	2117.79	-0.02927081	0	2647.78	-0.01166992	0.00038864	3177.81	-0.01251802		3707.8	-0.01476371	0.00000262	4237.8	-0.02402895	0	
527.99	0.15987106	0.1658466	1057.99	0.00274403	0.01087052	1587.98	0.0116422	0.02140053	2117.99	-0.02974085	0	2647.98	-0.01170212	0.00038712	3178.01	-0.01262414		3708	-0.01547832	0.00000259	4238	-0.02368671	0	
528.19	0.15949435	0.16583885	1058.19	0.0027742	0.01086928	1588.18	0.01123832	0.02139815	2118.19	-0.02950582	0	2648.18	-0.0116372	0.00038561	3178.21	-0.01258729		3708.2	-0.01452258	0.00000257	4238.2	-0.02310955	0	
528.39	0.15961206	0.16583109	1058.39	0.00255935	0.01086804	1588.38	0.01136329	0.02139577	2118.39	-0.02879358	0	2648.38	-0.01242896	0.00038411	3178.41	-0.01209103		3708.4	-0.01386092	0.00000254	4238.4	-0.02341665	0	
528.59	0.15896684	0.16582333	1058.59	0.00174625	0.0108668	1588.58	0.01180958	0.02139338	2118.59	-0.02878361	0	2648.58	-0.01227959	0.00038261	3178.61	-0.012468		3708.6	-0.0135889	0.00000252	4238.6	-0.02346574	0	
528.79	0.15810946	0.16581557	1058.79	0.00269068	0.01086557	1588.78	0.01188386	0.021391	2118.79	-0.02843373	0	2648.78	-0.0123325	0.00038111	3178.81	-0.01281153		3708.8	-0.0135869	0.00000249	4238.8	-0.02231914	0	
528.99	0.15867016	0.16580781	1058.99	0.00244305	0.01086433	1588.98	0.01165547	0.02138862	2118.99	-0.02893183	0	2648.98	-0.01217606	0.00037962	3179.01	-0.0126138		3709	-0.01352583	0.00000247	4239	-0.02257806	0	
529.19	0.15847761	0.16580006	1059.19	0.00215932	0.01086309	1589.18	0.01146359	0.02138624	2119.19	-0.02976802	0	2649.18	-0.01298926	0.00037814	3179.21	-0.01240269		3709.2	-0.01286667	0.00000245	4239.2	-0.02199586	0	
529.39	0.15908066	0.1657923	1059.39	0.00191645	0.01086186	1589.38	0.012221	0.02138386	2119.39	-0.03038019	0	2649.38	-0.01354267	0.00037667	3179.41	-0.01253224		3709.4	-0.01233402	0.00000242	4239.4	-0.02124231	0	
529.59	0.15946278	0.16578454	1059.59	0.00212076	0.01086062	1589.58	0.01232773	0.02138147	2119.59	-0.03022112	0	2649.58	-0.01409196	0.00037519	3179.61	-0.01226418		3709.6	-0.01150734	0.0000024	4239.6	-0.02104321	0	
529.79	0.15947153	0.16577679	1059.79	0.00226844	0.01085938	1589.78	0.01237956	0.02137909	2119.79	-0.02998025	0	2649.78	-0.01407457	0.00037373	3179.81	-0.01310044		3709.8	-0.01149398	0.00000238	4239.8	-0.02104482	0	
529.99	0.15975887	0.16576903	1059.99	0.00307981	0.01085815	1589.98	0.01132684	0.02137671	2119.99	-0.02863312	0	2649.98	-0.01359915	0.00037227	3180.01	-0.01295608		3710	-0.01142091	0.00000236	4240	-0.02083574	0	
530.19	0.15979482	0.16576127	1060.19	0.00374621	0.01085691	1590.18	0.0122613	0.02137433	2120.19	-0.02917854	0	2650.18	-0.01368404	0.00037082	3180.21	-0.01299187		3710.2	-0.01114878	0.00000233	4240.2	-0.02096198	0	
530.39	0.15913716	0.16575352	1060.39	0.00381544	0.01085568	1590.38	0.01255503	0.02137195	2120.39	-0.02907421	0	2650.38	-0.01299596	0.00036937	3180.41	-0.01298907		3710.4	-0.01195041	0.00000231	4240.4	-0.02131806	0	
530.59	0.15894865	0.16574577	1060.59	0.00381471	0.01085444	1590.58	0.01312905	0.02136957	2120.59	-0.02934135	0	2650.58	-0.01264208	0.00036793	3180.61	-0.0126642		3710.6	-0.0124696	0.00000229	4240.6	-0.02151953	0	
530.79	0.15910438	0.16573801	1060.79	0.00363442	0.01085321	1590.78	0.01375692	0.02136719	2120.79	-0.03006872	0	2650.78	-0.01222821	0.00036649	3180.81	-0.01268396		3710.8	-0.0122071	0.00000227	4240.8	-0.02156373	0	
530.99	0.15859359	0.16573026	1060.99	0.00437376	0.01085197	1590.98	0.01548053	0.02136481	2120.99	-0.02996968	0	2650.98	-0.01202681	0.00036506	3181.01	-0.01312693		3711	-0.01215163	0.00000225	4241	-0.02218016	0	
531.19	0.15775326	0.1657225	1061.19	0.00454592	0.01085073	1591.18	0.01529962	0.02136244	2121.19	-0.02984328	0	2651.18	-0.01134907	0.00036363	3181.21	-0.0131582		3711.2	-0.01305657	0.00000223	4241.2	-0.02270253	0	
531.39	0.15675194	0.16571475	1061.39	0.0054025	0.0108495	1591.38	0.01453034	0.02136006	2121.39	-0.02958997	0	2651.38	-0.01149376	0.00036221	3181.41	-0.01362277		3711.4	-0.01308154	0.00000221	4241.4	-0.02402532	0	
531.59	0.15715834	0.165707	1061.59	0.0055404	0.01084826	1591.58	0.01408155	0.02135768	2121.59	-0.03033996	0	2651.58	-0.01122063	0.0003608	3181.61	-0.01406043		3711.6	-0.01313417	0.00000218	4241.6	-0.02405643	0	
531.79	0.15703273	0.16569924	1061.79	0.00528345	0.01084703	1591.78	0.01449115	0.0213553	2121.79	-0.03065839	0	2651.78	-0.01169563	0.00035939	3181.81	-0.01358835		3711.8	-0.01404011	0.00000216	4241.8	-0.02414413	0	
531.99	0.15623544	0.16569149	1061.99	0.00554967	0.0108458	1591.98	0.01466573	0.02135292	2121.99	-0.03067174	0	2651.98	-0.01166699	0.00035799	3182.01	-0.01357501		3712	-0.01390045	0.00000214	4242	-0.0240793	0	
532.19	0.15571709	0.16568374	1062.19	0.00535541	0.01084456	1592.18	0.01440754	0.02135054	2122.19	-0.03060153	0	2652.18	-0.01183015	0.00035659	3182.21	-0.01382281		3712.2	-0.01354524	0.00000212	4242.2	-0.02358451	0	
532.39	0.15546744	0.16567599	1062.39	0.00533983	0.01084333	1592.38	0.01535398	0.02134817	2122.39	-0.03034955	0	2652.38	-0.01178502	0.0003552	3182.41	-0.01295861		3712.4	-0.01445647	0.0000021	4242.4	-0.02466236	0	
532.59	0.15522136	0.16566824	1062.59	0.00534367	0.01084209	1592.58	0.01529003	0.02134579	2122.59	-0.03063128	0	2652.58	-0.01216602	0.00035381	3182.61	-0.01305163		3712.6	-0.01615471	0.00000208	4242.6	-0.02498032	0	
532.79	0.1551132	0.16566049	1062.79	0.00557092	0.01084086	1592.78	0.01561346	0.02134341	2122.79	-0.03010848	0	2652.78	-0.01249933	0.00035243	3182.81	-0.01365368		3712.8	-0.01605179	0.00000206	4242.8	-0.02414453	0	
532.99	0.15582094	0.16565274	1062.99	0.00538314	0.01083962	1592.98	0.01513104	0.02134104	2122.99	-0.03094942	0	2652.98	-0.01287755	0.00035105	3183.01	-0.01405775		3713	-0.01605689	0.00000204	4243	-0.02393036	0	
533.19	0.15562363	0.16564499	1063.19	0.00537231	0.01083839	1593.18	0.01504934	0.02133866	2123.19	-0.03111613	0	2653.18	-0.01369889	0.00034968	3183.21	-0.01400801		3713.2	-0.01564846	0.00000202	4243.2	-0.0233028	0	
533.39	0.15632187	0.16563724	1063.39	0.00555344	0.01083716	1593.38	0.01476624	0.02133628	2123.39	-0.03116175	0	2653.38	-0.01334876	0.00034831	3183.41	-0.01422463		3713.4	-0.01477459	0.00000201	4243.4	-0.0224865	0	
533.59	0.15626662	0.16562949	1063.59	0.00554971	0.01083592	1593.58	0.01364871	0.02133391	2123.59	-0.03088587	0	2653.58	-0.01287697	0.00034695	3183.61	-0.01409908		3713.6	-0.01484125	0.00000199	4243.6	-0.02275335	0	
533.79	0.15622944	0.16562174	1063.79	0.00499205	0.01083469	1593.78	0.01305796	0.02133153	2123.79	-0.03066016	0	2653.78	-0.01312794	0.0003456	3183.81	-0.01303297		3713.8	-0.01550625	0.00000197	4243.8	-0.02206438	0	
533.99	0.15569023	0.16561399	1063.99	0.00538458	0.01083346	1593.98	0.0122877	0.02132916	2123.99	-0.02949965	0	2653.98	-0.01287597	0.00034425	3184.01	-0.01166051		3714	-0.01510757	0.00000195	4244	-0.02140792	0	
534.19	0.15544861	0.16560624	1064.19	0.00479682	0.01083222	1594.18	0.01269664	0.02132678	2124.19	-0.02960493	0	2654.18	-0.01213712	0.0003429	3184.21	-0.0117181		3714.2	-0.01466144	0.00000193	4244.2	-0.02015906	0	
534.39	0.155573	0.16559849	1064.39	0.00414733	0.01083099	1594.38	0.01230277	0.02132441	2124.39	-0.02970516	0	2654.38	-0.01131927	0.00034157	3184.41	-0.01071713		3714.4	-0.01480995	0.00000191	4244.4	-0.01987102	0	
534.59	0.15669077	0.16559075	1064.59	0.00329495	0.01082976	1594.58	0.01290364	0.02132203	2124.59	-0.02955459	0	2654.58	-0.01132916	0.00034023	3184.61	-0.0102919		3714.6	-0.01455272	0.00000189	4244.6	-0.01955588	0	
534.79	0.15692158	0.165583	1064.79	0.0028519	0.01082852	1594.78	0.01273694	0.02131966	2124.79	-0.03014342	0	2654.78	-0.01105708	0.0003389	3184.81	-0.01053885		3714.8	-0.01416257	0.00000188	4244.8	-0.01960414	0	
534.99	0.15721144	0.16557525	1064.99	0.00311626	0.01082729	1594.98	0.01281182	0.02131728	2124.99	-0.03018083	0	2654.98	-0.01111421	0.00033758	3185.01	-0.01086799		3715	-0.01352244	0.00000186	4245	-0.01941705	0	
535.19	0.15782925	0.16556751	1065.19	0.00314231	0.01082606	1595.18	0.01192972	0.02131491	2125.19	-0.03080215	0	2655.18	-0.01109406	0.00033626	3185.21	-0.01019399		3715.2	-0.01328752	0.00000184	4245.2	-0.02013312	0	
535.39	0.1580507	0.16555976	1065.39	0.00330054	0.01082483	1595.38	0.01170314	0.02131254	2125.39	-0.03078963	0	2655.38	-0.01203849	0.00033495	3185.41	-0.00987891		3715.4	-0.0132363	0.00000182	4245.4	-0.02063287	0	
535.59	0.15907394	0.16555202	1065.59	0.00339358	0.0108236	1595.58	0.01204012	0.02131016	2125.59	-0.03120686	0	2655.58	-0.01251964	0.00033364	3185.61	-0.01036783		3715.6	-0.01327468	0.00000181	4245.6	-0.02131231	0	
535.79	0.159082	0.16554427	1065.79	0.0035789	0.01082236	1595.78	0.01283862	0.02130779	2125.79	-0.03086801	0	2655.78	-0.0129722	0.00033234	3185.81	-0.01044692		3715.8	-0.01375343	0.00000179	4245.8	-0.02174878	0	
535.99	0.15857352	0.16553652	1065.99	0.00399544	0.01082113	1595.98	0.01314846	0.02130542	2125.99	-0.03097531	0	2655.98	-0.01279224	0.00033104	3186.01	-0.01070368		3716	-0.01380923	0.00000177	4246	-0.02277424	0	
536.19	0.15832789	0.16552878	1066.19	0.0043626	0.0108199	1596.18	0.01383755	0.02130305	2126.19	-0.03106932	0	2656.18	-0.01293118	0.00032975	3186.21	-0.01050018		3716.2	-0.0137903	0.00000176	4246.2	-0.02373617	0	
536.39	0.1586102	0.16552104	1066.39	0.00466585	0.01081867	1596.38	0.01493624	0.02130067	2126.39	-0.03092587	0	2656.38	-0.01225041	0.00032846	3186.41	-0.01028404		3716.4	-0.01470347	0.00000174	4246.4	-0.02421165	0	
536.59	0.1579769	0.16551329	1066.59	0.00474693	0.01081744	1596.58	0.01486597	0.0212983	2126.59	-0.03174752	0	2656.58	-0.01305811	0.00032718	3186.61	-0.01128023		3716.6	-0.01455001	0.00000172	4246.6	-0.02469972	0	
536.79	0.15839345	0.16550555	1066.79	0.00453365	0.01081621	1596.78	0.01540394	0.02129593	2126.79	-0.03221984	0	2656.78	-0.01231798	0.0003259	3186.81	-0.01262014		3716.8	-0.01389613	0.00000171	4246.8	-0.02490999	0	
536.99	0.15882268	0.16549781	1066.99	0.0050333	0.01081497	1596.98	0.01489279	0.02129356	2126.99	-0.03224276	0	2656.98	-0.0125323	0.00032463	3187.01	-0.01273435		3717	-0.0139246	0.00000169	4247	-0.02496898	0	
537.19	0.15816386	0.16549006	1067.19	0.00406701	0.01081374	1597.18	0.01526546	0.02129119	2127.19	-0.03250513	0	2657.18	-0.01227375	0.00032336	3187.21	-0.01305817		3717.2	-0.01381901	0.00000167	4247.2	-0.02550488	0	
537.39	0.15755995	0.16548232	1067.39	0.0042633	0.01081251	1597.38	0.01587694	0.02128882	2127.39	-0.03336849	0	2657.38	-0.01181195	0.0003221	3187.41	-0.01361395		3717.4	-0.01356496	0.00000166	4247.4	-0.02600232	0	
537.59	0.15681786	0.16547458	1067.59	0.00369008	0.01081128	1597.58	0.01627118	0.02128645	2127.59	-0.0335629	0	2657.58	-0.01149209	0.00032084	3187.61	-0.01320114		3717.6	-0.01476073	0.00000164	4247.6	-0.0262089	0	
537.79	0.1575292	0.16546684	1067.79	0.00360096	0.01081005	1597.78	0.01665977	0.02128408	2127.79	-0.03365282	0	2657.78	-0.01132811	0.00031959	3187.81	-0.01347376		3717.8	-0.01516513	0.00000163	4247.8	-0.02543632	0	
537.99	0.15733846	0.1654591	1067.99	0.00376161	0.01080882	1597.98	0.01698583	0.02128171	2127.99	-0.03416157	0	2657.98	-0.01045901	0.00031834	3188.01	-0.01413909		3718	-0.01453655	0.00000161	4248	-0.02532424	0	
538.19	0.15761835	0.16545135	1068.19	0.00283162	0.01080759	1598.18	0.01708375	0.02127934	2128.19	-0.0345926	0	2658.18	-0.00924864	0.00031709	3188.21	-0.01491616		3718.2	-0.01392224	0.0000016	4248.2	-0.0250353	0	
538.39	0.15764061	0.16544361	1068.39	0.00258177	0.01080636	1598.38	0.01654453	0.02127697	2128.39	-0.03524572	0	2658.38	-0.00926972	0.00031586	3188.41	-0.01495649		3718.4	-0.01420279	0.00000158	4248.4	-0.02460304	0	
538.59	0.1585026	0.16543587	1068.59	0.00252356	0.01080513	1598.58	0.01684216	0.0212746	2128.59	-0.03536265	0	2658.58	-0.00920822	0.00031462	3188.61	-0.01562538		3718.6	-0.01378944	0.00000157	4248.6	-0.02484739	0	
538.79	0.15891619	0.16542813	1068.79	0.00229257	0.0108039	1598.78	0.01625853	0.02127223	2128.79	-0.03507036	0	2658.78	-0.00903849	0.00031339	3188.81	-0.01559849		3718.8	-0.01343018	0.00000155	4248.8	-0.02461137	0	
538.99	0.15893423	0.16542039	1068.99	0.00277295	0.01080267	1598.98	0.01594653	0.02126986	2128.99	-0.03510024	0	2658.98	-0.00931879	0.00031217	3189.01	-0.01599546		3719	-0.01323849	0.00000154	4249	-0.02483568	0	
539.19	0.15873508	0.16541266	1069.19	0.00283771	0.01080144	1599.18	0.01542134	0.02126749	2129.19	-0.03482046	0	2659.18	-0.00979645	0.00031095	3189.21	-0.01585294		3719.2	-0.01323943	0.00000152	4249.2	-0.02539791	0	
539.39	0.15843607	0.16540492	1069.39	0.0038778	0.01080021	1599.38	0.01379302	0.02126512	2129.39	-0.03334529	0	2659.38	-0.01036575	0.00030974	3189.41	-0.01631934		3719.4	-0.01376768	0.00000151	4249.4	-0.02597165	0	
539.59	0.15838	0.16539718	1069.59	0.00383024	0.01079898	1599.58	0.01323395	0.02126276	2129.59	-0.03211057	0	2659.58	-0.01117459	0.00030853	3189.61	-0.01656323		3719.6	-0.01280482	0.00000149	4249.6	-0.02631294	0	
539.79	0.15794988	0.16538944	1069.79	0.00493554	0.01079775	1599.78	0.01219288	0.02126039	2129.79	-0.03099752	0	2659.78	-0.01067622	0.00030732	3189.81	-0.0156303		3719.8	-0.01231067	0.00000148	4249.8	-0.02608495	0	
539.99	0.15706974	0.1653817	1069.99	0.00529405	0.01079652	1599.98	0.01100123	0.02125802	2129.99	-0.03006745	0	2659.98	-0.01148197	0.00030612	3190.01	-0.01491638		3720	-0.0119607	0.00000147	4250	-0.02680709	0	
540.19	0.15627263	0.16537396	1070.19	0.00594313	0.0107953	1600.18	0.00971933	0.02125565	2130.19	-0.02978993	0	2660.18	-0.01125414	0.00030493	3190.21	-0.01424138		3720.2	-0.01194094	0.00000145	4250.2	-0.02725767	0	
540.39	0.15540051	0.16536623	1070.39	0.00639185	0.01079407	1600.38	0.00867569	0.02125329	2130.39	-0.02899696	0	2660.38	-0.01097178	0.00030374	3190.41	-0.01341572		3720.4	-0.01151698	0.00000144	4250.4	-0.02663074	0	
540.59	0.15448686	0.16535849	1070.59	0.00557058	0.01079284	1600.58	0.00724692	0.02125092	2130.59	-0.02924788	0	2660.58	-0.01142278	0.00030255	3190.61	-0.01342865		3720.6	-0.01050798	0.00000143	4250.6	-0.02767225	0	
540.79	0.15428015	0.16535076	1070.79	0.00539235	0.01079161	1600.78	0.00706812	0.02124856	2130.79	-0.02850089	0	2660.78	-0.0112031	0.00030137	3190.81	-0.01265726		3720.8	-0.01068802	0.00000141	4250.8	-0.02781116	0	
540.99	0.15398286	0.16534302	1070.99	0.00545633	0.01079038	1600.98	0.00694436	0.02124619	2130.99	-0.02774183	0	2660.98	-0.01180027	0.00030019	3191.01	-0.01206963		3721	-0.01036962	0.0000014	4251	-0.02803367	0	
541.19	0.15358989	0.16533528	1071.19	0.00439742	0.01078915	1601.18	0.00768861	0.02124382	2131.19	-0.02829053	0	2661.18	-0.01221121	0.00029902	3191.21	-0.01227592		3721.2	-0.01181628	0.00000139	4251.2	-0.02834449	0	
541.39	0.15313872	0.16532755	1071.39	0.00448113	0.01078792	1601.38	0.00844205	0.02124146	2131.39	-0.02850757	0	2661.38	-0.01216417	0.00029785	3191.41	-0.01203846		3721.4	-0.01220824	0.00000137	4251.4	-0.02746803	0	
541.59	0.15321274	0.16531981	1071.59	0.00421559	0.0107867	1601.58	0.00885573	0.02123909	2131.59	-0.02867295	0	2661.58	-0.01156342	0.00029669	3191.61	-0.01192673		3721.6	-0.01369772	0.00000136	4251.6	-0.02654066	0	
541.79	0.15436211	0.16531208	1071.79	0.00390699	0.01078547	1601.78	0.01001037	0.02123673	2131.79	-0.02817073	0	2661.78	-0.01133055	0.00029553	3191.81	-0.012363		3721.8	-0.01387147	0.00000135	4251.8	-0.02650076	0	
541.99	0.1550395	0.16530435	1071.99	0.00408655	0.01078424	1601.98	0.01075335	0.02123436	2131.99	-0.02875749	0	2661.98	-0.01094902	0.00029438	3192.01	-0.01239638		3722	-0.01388886	0.00000133	4252	-0.02645675	0	
542.19	0.1554947	0.16529661	1072.19	0.00394606	0.01078301	1602.18	0.01146647	0.021232	2132.19	-0.02853329	0	2662.18	-0.00963122	0.00029323	3192.21	-0.01251069		3722.2	-0.01382518	0.00000132	4252.2	-0.02584058	0	
542.39	0.15503701	0.16528888	1072.39	0.0041806	0.01078179	1602.38	0.01227791	0.02122963	2132.39	-0.02874678	0	2662.38	-0.00978005	0.00029208	3192.41	-0.01282117		3722.4	-0.01436863	0.00000131	4252.4	-0.02520753	0	
542.59	0.15660851	0.16528115	1072.59	0.00372332	0.01078056	1602.58	0.01386883	0.02122727	2132.59	-0.02922763	0	2662.58	-0.00928414	0.00029094	3192.61	-0.01311882		3722.6	-0.0147291	0.0000013	4252.6	-0.02516262	0	
542.79	0.1574941	0.16527341	1072.79	0.00353457	0.01077933	1602.78	0.01452733	0.02122491	2132.79	-0.02995382	0	2662.78	-0.00919045	0.0002898	3192.81	-0.01338355		3722.8	-0.01499886	0.00000128	4252.8	-0.02454064	0	
542.99	0.15708739	0.16526568	1072.99	0.00397806	0.01077811	1602.98	0.01458431	0.02122254	2132.99	-0.03076494	0	2662.98	-0.00940254	0.00028867	3193.01	-0.01377093		3723	-0.01524356	0.00000127	4253	-0.02462621	0	
543.19	0.1572138	0.16525795	1073.19	0.00394946	0.01077688	1603.18	0.01456246	0.02122018	2133.19	-0.0310431	0	2663.18	-0.01059667	0.00028755	3193.21	-0.01359554		3723.2	-0.01538116	0.00000126	4253.2	-0.02344608	0	
543.39	0.15713113	0.16525022	1073.39	0.00468591	0.01077565	1603.38	0.01362221	0.02121782	2133.39	-0.0303068	0	2663.38	-0.01098192	0.00028642	3193.41	-0.01359502		3723.4	-0.01552569	0.00000125	4253.4	-0.02305903	0	
543.59	0.15783563	0.16524249	1073.59	0.00351719	0.01077443	1603.58	0.01323851	0.02121545	2133.59	-0.03005941	0	2663.58	-0.01076317	0.0002853	3193.61	-0.01360752		3723.6	-0.01520954	0.00000124	4253.6	-0.02315878	0	
543.79	0.15821949	0.16523475	1073.79	0.00470056	0.0107732	1603.78	0.01260744	0.02121309	2133.79	-0.03067001	0	2663.78	-0.01036568	0.00028419	3193.81	-0.01393062		3723.8	-0.01494623	0.00000122	4253.8	-0.02275165	0	
543.99	0.15786232	0.16522702	1073.99	0.00442641	0.01077197	1603.98	0.01231741	0.02121073	2133.99	-0.03131116	0	2663.98	-0.0111207	0.00028308	3194.01	-0.01346667		3724	-0.01482172	0.00000121	4254	-0.02322273	0	
544.19	0.15823638	0.16521929	1074.19	0.00487623	0.01077075	1604.18	0.01181105	0.02120837	2134.19	-0.03150134	0	2664.18	-0.01046603	0.00028197	3194.21	-0.01361324		3724.2	-0.01439261	0.0000012	4254.2	-0.02302165	0	
544.39	0.15803674	0.16521156	1074.39	0.00503213	0.01076952	1604.38	0.01062307	0.02120601	2134.39	-0.03181325	0	2664.38	-0.01040734	0.00028087	3194.41	-0.01273624		3724.4	-0.01366342	0.00000119	4254.4	-0.02215514	0	
544.59	0.15755568	0.16520384	1074.59	0.00420093	0.01076829	1604.58	0.00994079	0.02120365	2134.59	-0.03268269	0	2664.58	-0.01110331	0.00027978	3194.61	-0.01265125		3724.6	-0.01302604	0.00000118	4254.6	-0.02298038	0	
544.79	0.15622353	0.16519611	1074.79	0.0042466	0.01076707	1604.78	0.00999049	0.02120128	2134.79	-0.03224613	0	2664.78	-0.01158483	0.00027868	3194.81	-0.01178625		3724.8	-0.01290376	0.00000117	4254.8	-0.0229941	0	
544.99	0.15645925	0.16518838	1074.99	0.00379539	0.01076584	1604.98	0.00959973	0.02119892	2134.99	-0.03212835	0	2664.98	-0.01196203	0.0002776	3195.01	-0.012595		3725	-0.01315733	0.00000116	4255	-0.02309582	0	
545.19	0.15705056	0.16518065	1075.19	0.00344039	0.01076462	1605.18	0.00967731	0.02119656	2135.19	-0.0322581	0	2665.18	-0.0118885	0.00027651	3195.21	-0.01309309		3725.2	-0.01378512	0.00000115	4255.2	-0.02296092	0	
545.39	0.15682856	0.16517292	1075.39	0.0032729	0.01076339	1605.38	0.00963233	0.0211942	2135.39	-0.03192731	0	2665.38	-0.0116748	0.00027543	3195.41	-0.01259981		3725.4	-0.01314783	0.00000113	4255.4	-0.02252957	0	
545.59	0.15799545	0.16516519	1075.59	0.00300353	0.01076217	1605.58	0.01020788	0.02119184	2135.59	-0.03219451	0	2665.58	-0.01198401	0.00027436	3195.61	-0.01399533		3725.6	-0.01304521	0.00000112	4255.6	-0.02298643	0	
545.79	0.15847292	0.16515747	1075.79	0.00326766	0.01076094	1605.78	0.01129442	0.02118948	2135.79	-0.03148339	0	2665.78	-0.01192816	0.00027329	3195.81	-0.01434764		3725.8	-0.01303738	0.00000111	4255.8	-0.02366708	0	
545.99	0.15888555	0.16514974	1075.99	0.00303984	0.01075972	1605.98	0.01187775	0.02118712	2135.99	-0.03197934	0	2665.98	-0.011574	0.00027222	3196.01	-0.01426535		3726	-0.01321262	0.0000011	4256	-0.02352463	0	
546.19	0.15875224	0.16514201	1076.19	0.00249842	0.01075849	1606.18	0.01174185	0.02118476	2136.19	-0.03150173	0	2666.18	-0.01105611	0.00027116	3196.21	-0.01414982		3726.2	-0.01232805	0.00000109	4256.2	-0.02396416	0	
546.39	0.15805809	0.16513429	1076.39	0.00197931	0.01075727	1606.38	0.01290569	0.02118241	2136.39	-0.03190061	0	2666.38	-0.01207259	0.0002701	3196.41	-0.01411623		3726.4	-0.01242114	0.00000108	4256.4	-0.02432393	0	
546.59	0.15876044	0.16512656	1076.59	0.00184799	0.01075604	1606.58	0.01334409	0.02118005	2136.59	-0.03256336	0	2666.58	-0.01207604	0.00026904	3196.61	-0.01524514		3726.6	-0.01298223	0.00000107	4256.6	-0.02503918	0	
546.79	0.15813601	0.16511884	1076.79	0.00192846	0.01075482	1606.78	0.01366089	0.02117769	2136.79	-0.03228351	0	2666.78	-0.01281666	0.00026799	3196.81	-0.01496306		3726.8	-0.01291214	0.00000106	4256.8	-0.02518929	0	
546.99	0.15743676	0.16511111	1076.99	0.00296988	0.0107536	1606.98	0.01338596	0.02117533	2136.99	-0.03210905	0	2666.98	-0.01286411	0.00026694	3197.01	-0.01510835		3727	-0.01298685	0.00000105	4257	-0.02543853	0	
547.19	0.15785106	0.16510339	1077.19	0.00343449	0.01075237	1607.18	0.01349442	0.02117297	2137.19	-0.03193001	0	2667.18	-0.01332424	0.0002659	3197.21	-0.01527109		3727.2	-0.01335889	0.00000104	4257.2	-0.02531337	0	
547.39	0.15771832	0.16509566	1077.39	0.00422754	0.01075115	1607.38	0.01276352	0.02117061	2137.39	-0.03141376	0	2667.38	-0.01274401	0.00026486	3197.41	-0.0152454		3727.4	-0.01380205	0.00000103	4257.4	-0.0259156	0	
547.59	0.1581972	0.16508794	1077.59	0.00426858	0.01074992	1607.58	0.01304778	0.02116826	2137.59	-0.03221331	0	2667.58	-0.01185961	0.00026383	3197.61	-0.01538507		3727.6	-0.01433604	0.00000102	4257.6	-0.02549858	0	
547.79	0.1580445	0.16508021	1077.79	0.00477338	0.0107487	1607.78	0.01279876	0.0211659	2137.79	-0.03220641	0	2667.78	-0.0126708	0.0002628	3197.81	-0.01606918		3727.8	-0.01485241	0.00000101	4257.8	-0.02521835	0	
547.99	0.15803107	0.16507249	1077.99	0.00540828	0.01074748	1607.98	0.01325605	0.02116354	2137.99	-0.03242273	0	2667.98	-0.01327723	0.00026177	3198.01	-0.0160675		3728	-0.01564116	0.000001	4258	-0.02550717	0	
548.19	0.15875888	0.16506477	1078.19	0.0050504	0.01074625	1608.18	0.01287841	0.02116119	2138.19	-0.03222258	0	2668.18	-0.01400417	0.00026075	3198.21	-0.01648807		3728.2	-0.01548108	0.00000099	4258.2	-0.02472008	0	
548.39	0.15728854	0.16505705	1078.39	0.00511837	0.01074503	1608.38	0.01166244	0.02115883	2138.39	-0.03270059	0	2668.38	-0.01432381	0.00025973	3198.41	-0.01517153		3728.4	-0.01558972	0.00000098	4258.4	-0.02460396	0	
548.59	0.1567929	0.16504932	1078.59	0.00459788	0.01074381	1608.58	0.01194365	0.02115647	2138.59	-0.032524	0	2668.58	-0.0148911	0.00025872	3198.61	-0.01506813		3728.6	-0.01474856	0.00000097	4258.6	-0.02446539	0	
548.79	0.15641432	0.1650416	1078.79	0.00405063	0.01074258	1608.78	0.01156059	0.02115412	2138.79	-0.03193193	0	2668.78	-0.01473816	0.00025771	3198.81	-0.01513809		3728.8	-0.01468679	0.00000097	4258.8	-0.02481393	0	
548.99	0.15741711	0.16503388	1078.99	0.00368415	0.01074136	1608.98	0.01135478	0.02115176	2138.99	-0.03241168	0	2668.98	-0.01457298	0.0002567	3199.01	-0.01553232		3729	-0.0140226	0.00000096	4259	-0.02433107	0	
549.19	0.15818894	0.16502616	1079.19	0.0038168	0.01074014	1609.18	0.01119759	0.02114941	2139.19	-0.0332287	0	2669.18	-0.0143332	0.0002557	3199.21	-0.01521292		3729.2	-0.01399204	0.00000095	4259.2	-0.02419941	0	
549.39	0.15723794	0.16501844	1079.39	0.0036633	0.01073892	1609.38	0.01140357	0.02114705	2139.39	-0.03390229	0	2669.38	-0.01417732	0.0002547	3199.41	-0.01468958		3729.4	-0.01289201	0.00000094	4259.4	-0.02392726	0	
549.59	0.15743191	0.16501072	1079.59	0.0034274	0.01073769	1609.58	0.01208765	0.0211447	2139.59	-0.03426104	0	2669.58	-0.01401999	0.00025371	3199.61	-0.01464146		3729.6	-0.01318023	0.00000093	4259.6	-0.02396971	0	
549.79	0.15702	0.165003	1079.79	0.00367625	0.01073647	1609.78	0.01267192	0.02114234	2139.79	-0.03432308	0	2669.78	-0.01331769	0.00025271	3199.81	-0.01373436		3729.8	-0.01307694	0.00000092	4259.8	-0.02399642	0	
549.99	0.1567369	0.16499528	1079.99	0.00276735	0.01073525	1609.98	0.01245029	0.02113999	2139.99	-0.03493129	0	2669.98	-0.01334327	0.00025173	3200.01	-0.01307867		3730	-0.01285187	0.00000091	4260	-0.02369059	0	
550.19	0.15571388	0.16498756	1080.19	0.00232444	0.01073403	1610.18	0.01212726	0.02113764	2140.19	-0.03462232	0	2670.18	-0.01238042	0.00025075	3200.21	-0.0124963		3730.2	-0.01274972	0.0000009	4260.2	-0.02404004	0	
550.39	0.15491932	0.16497984	1080.39	0.00208921	0.01073281	1610.38	0.01283119	0.02113528	2140.39	-0.03462342	0	2670.38	-0.01230119	0.00024977	3200.41	-0.01227389		3730.4	-0.01319318	0.0000009	4260.4	-0.02390856	0	
550.59	0.15468482	0.16497212	1080.59	0.00277195	0.01073158	1610.58	0.01256623	0.02113293	2140.59	-0.03417903	0	2670.58	-0.01243657	0.00024879	3200.61	-0.01255919		3730.6	-0.01412657	0.00000089	4260.6	-0.02454211	0	
550.79	0.15387198	0.1649644	1080.79	0.00340277	0.01073036	1610.78	0.01248283	0.02113058	2140.79	-0.03379393	0	2670.78	-0.01220698	0.00024782	3200.81	-0.01239371		3730.8	-0.01423395	0.00000088	4260.8	-0.02484069	0	
550.99	0.15444547	0.16495669	1080.99	0.00420597	0.01072914	1610.98	0.01232712	0.02112822	2140.99	-0.03406643	0	2670.98	-0.01197061	0.00024685	3201.01	-0.01315113		3731	-0.0151208	0.00000087	4261	-0.02436472	0	
551.19	0.15442991	0.16494897	1081.19	0.00367636	0.01072792	1611.18	0.01159359	0.02112587	2141.19	-0.03316186	0	2671.18	-0.01185135	0.00024589	3201.21	-0.01287585		3731.2	-0.0162325	0.00000086	4261.2	-0.02424188	0	
551.39	0.15394547	0.16494125	1081.39	0.00340345	0.0107267	1611.38	0.01069593	0.02112352	2141.39	-0.03285014	0	2671.38	-0.01136377	0.00024493	3201.41	-0.0137678		3731.4	-0.01666468	0.00000085	4261.4	-0.02393825	0	
551.59	0.15398411	0.16493354	1081.59	0.00384897	0.01072548	1611.58	0.01053548	0.02112117	2141.59	-0.0324521	0	2671.58	-0.01205706	0.00024397	3201.61	-0.01406439		3731.6	-0.01701222	0.00000085	4261.6	-0.02424449	0	
551.79	0.1540087	0.16492582	1081.79	0.00264768	0.01072426	1611.78	0.01018014	0.02111881	2141.79	-0.03133405	0	2671.78	-0.01338596	0.00024302	3201.81	-0.01595705		3731.8	-0.01761788	0.00000084	4261.8	-0.02507263	0	
551.99	0.15422636	0.1649181	1081.99	0.00303716	0.01072304	1611.98	0.01096919	0.02111646	2141.99	-0.03015022	0	2671.98	-0.01462764	0.00024207	3202.01	-0.01555675		3732	-0.0174579	0.00000083	4262	-0.02527907	0	
552.19	0.15454564	0.16491039	1082.19	0.00233269	0.01072182	1612.18	0.01017931	0.02111411	2142.19	-0.03027721	0	2672.18	-0.01540245	0.00024112	3202.21	-0.01501023		3732.2	-0.01711018	0.00000082	4262.2	-0.02521883	0	
552.39	0.15375419	0.16490267	1082.39	0.00286535	0.0107206	1612.38	0.00968703	0.02111176	2142.39	-0.03020535	0	2672.38	-0.01587566	0.00024018	3202.41	-0.01484544		3732.4	-0.01766825	0.00000081	4262.4	-0.02563434	0	
552.59	0.15505968	0.16489496	1082.59	0.00215426	0.01071938	1612.58	0.00997911	0.02110941	2142.59	-0.03074596	0	2672.58	-0.01657723	0.00023924	3202.61	-0.01545679		3732.6	-0.0176201	0.00000081	4262.6	-0.02530538	0	
552.79	0.15495898	0.16488724	1082.79	0.00177509	0.01071816	1612.78	0.00968539	0.02110706	2142.79	-0.03088392	0	2672.78	-0.01629372	0.00023831	3202.81	-0.01531292		3732.8	-0.01840178	0.0000008	4262.8	-0.02599424	0	
552.99	0.15539087	0.16487953	1082.99	0.00268314	0.01071694	1612.98	0.00930179	0.02110471	2142.99	-0.03070066	0	2672.98	-0.01660978	0.00023738	3203.01	-0.01495778		3733	-0.01844852	0.00000079	4263	-0.02482487	0	
553.19	0.15619424	0.16487181	1083.19	0.00298702	0.01071572	1613.18	0.00924144	0.02110236	2143.19	-0.0313117	0	2673.18	-0.01648171	0.00023645	3203.21	-0.01464634		3733.2	-0.01895194	0.00000078	4263.2	-0.02501721	0	
553.39	0.15611599	0.1648641	1083.39	0.00312926	0.0107145	1613.38	0.00956921	0.02110001	2143.39	-0.03284192	0	2673.38	-0.01601417	0.00023553	3203.41	-0.01449294		3733.4	-0.0184529	0.00000078	4263.4	-0.02474444	0	
553.59	0.15759649	0.16485639	1083.59	0.00284322	0.01071328	1613.58	0.00918451	0.02109766	2143.59	-0.03326602	0	2673.58	-0.01547334	0.00023461	3203.61	-0.01479299		3733.6	-0.01874936	0.00000077	4263.6	-0.02445831	0	
553.79	0.15773194	0.16484868	1083.79	0.00301236	0.01071206	1613.78	0.01009801	0.02109531	2143.79	-0.03394373	0	2673.78	-0.01452712	0.00023369	3203.81	-0.01476714		3733.8	-0.01796795	0.00000076	4263.8	-0.02394295	0	
553.99	0.1572742	0.16484096	1083.99	0.00262856	0.01071084	1613.98	0.01038436	0.02109296	2143.99	-0.03432127	0	2673.98	-0.0147293	0.00023278	3204.01	-0.01401197		3734	-0.01828796	0.00000075	4264	-0.02371848	0	
554.19	0.15675224	0.16483325	1084.19	0.00251381	0.01070962	1614.18	0.01048705	0.02109061	2144.19	-0.03337391	0	2674.18	-0.01349354	0.00023187	3204.21	-0.0137733		3734.2	-0.01796775	0.00000075	4264.2	-0.02332763	0	
554.39	0.15740856	0.16482554	1084.39	0.00273643	0.0107084	1614.38	0.01079689	0.02108826	2144.39	-0.03311499	0	2674.38	-0.01369011	0.00023097	3204.41	-0.0138571		3734.4	-0.01785957	0.00000074	4264.4	-0.02310013	0	
554.59	0.15700218	0.16481783	1084.59	0.00355588	0.01070718	1614.58	0.0107007	0.02108591	2144.59	-0.03330555	0	2674.58	-0.01388357	0.00023006	3204.61	-0.01322564		3734.6	-0.01809121	0.00000073	4264.6	-0.02399025	0	
554.79	0.15714677	0.16481012	1084.79	0.00345453	0.01070596	1614.78	0.01039948	0.02108357	2144.79	-0.03326199	0	2674.78	-0.01395469	0.00022917	3204.81	-0.01451112		3734.8	-0.01686663	0.00000073	4264.8	-0.02364985	0	
554.99	0.15779392	0.16480241	1084.99	0.0032929	0.01070474	1614.98	0.01004481	0.02108122	2144.99	-0.03282549	0	2674.98	-0.01310995	0.00022827	3205.01	-0.01490055		3735	-0.01629498	0.00000072	4265	-0.02324849	0	
555.19	0.15735187	0.1647947	1085.19	0.00281584	0.01070352	1615.18	0.0092651	0.02107887	2145.19	-0.03204992	0	2675.18	-0.0133774	0.00022738	3205.21	-0.01483523		3735.2	-0.01563695	0.00000071	4265.2	-0.02406063	0	
555.39	0.1566561	0.16478699	1085.39	0.00307736	0.01070231	1615.38	0.00874076	0.02107652	2145.39	-0.03226727	0	2675.38	-0.0136861	0.00022649	3205.41	-0.01532747		3735.4	-0.01376237	0.00000071	4265.4	-0.02415168	0	
555.59	0.15533072	0.16477928	1085.59	0.00373466	0.01070109	1615.58	0.00942305	0.02107418	2145.59	-0.0323885	0	2675.58	-0.01465176	0.00022561	3205.61	-0.01491113		3735.6	-0.01250019	0.0000007	4265.6	-0.02418799	0	
555.79	0.15447801	0.16477157	1085.79	0.00270823	0.01069987	1615.78	0.00990064	0.02107183	2145.79	-0.03224792	0	2675.78	-0.01473758	0.00022473	3205.81	-0.01513021		3735.8	-0.01217497	0.00000069	4265.8	-0.02491936	0	
555.99	0.15451477	0.16476386	1085.99	0.0034312	0.01069865	1615.98	0.01041594	0.02106948	2145.99	-0.03237221	0	2675.98	-0.01457151	0.00022385	3206.01	-0.01497477		3736	-0.01189986	0.00000069	4266	-0.02539232	0	
556.19	0.15404211	0.16475615	1086.19	0.0038903	0.01069743	1616.18	0.00994869	0.02106714	2146.19	-0.03346186	0	2676.18	-0.01451583	0.00022297	3206.21	-0.015242		3736.2	-0.01254704	0.00000068	4266.2	-0.02580994	0	
556.39	0.1541444	0.16474844	1086.39	0.00433383	0.01069622	1616.38	0.00928802	0.02106479	2146.39	-0.03383823	0	2676.38	-0.01426784	0.0002221	3206.41	-0.01569777		3736.4	-0.01315991	0.00000067	4266.4	-0.02578704	0	
556.59	0.1538986	0.16474073	1086.59	0.00401173	0.010695	1616.58	0.00981421	0.02106245	2146.59	-0.03454436	0	2676.58	-0.01365517	0.00022124	3206.61	-0.01512378		3736.6	-0.01330603	0.00000067	4266.6	-0.02526865	0	
556.79	0.15331848	0.16473303	1086.79	0.00360371	0.01069378	1616.78	0.00952557	0.0210601	2146.79	-0.03387838	0	2676.78	-0.01392538	0.00022037	3206.81	-0.01426709		3736.8	-0.01383516	0.00000066	4266.8	-0.02421082	0	
556.99	0.15368537	0.16472532	1086.99	0.00416957	0.01069256	1616.98	0.00932375	0.02105776	2146.99	-0.0342855	0	2676.98	-0.01402196	0.00021951	3207.01	-0.01452167		3737	-0.01400229	0.00000065	4267	-0.02340186	0	
557.19	0.15411044	0.16471761	1087.19	0.00339389	0.01069135	1617.18	0.00930339	0.02105541	2147.19	-0.03568715	0	2677.18	-0.0135767	0.00021865	3207.21	-0.01462252		3737.2	-0.01430418	0.00000065	4267.2	-0.02331844	0	
557.39	0.15444483	0.16470991	1087.39	0.00315595	0.01069013	1617.38	0.00946358	0.02105307	2147.39	-0.03683175	0	2677.38	-0.01281196	0.0002178	3207.41	-0.01446415		3737.4	-0.01414288	0.00000064	4267.4	-0.02235622	0	
557.59	0.15544229	0.1647022	1087.59	0.0024696	0.01068891	1617.58	0.00922333	0.02105072	2147.59	-0.03652344	0	2677.58	-0.01281709	0.00021695	3207.61	-0.01461544		3737.6	-0.01411405	0.00000064	4267.6	-0.02189633	0	
557.79	0.15445578	0.1646945	1087.79	0.00202488	0.0106877	1617.78	0.01027431	0.02104838	2147.79	-0.03653455	0	2677.78	-0.01226755	0.0002161	3207.81	-0.01455007		3737.8	-0.01415012	0.00000063	4267.8	-0.02172806	0	
557.99	0.15418594	0.16468679	1087.99	0.00140236	0.01068648	1617.98	0.01040313	0.02104604	2147.99	-0.03634897	0	2677.98	-0.01235935	0.00021526	3208.01	-0.01477169		3738	-0.01426524	0.00000062	4268	-0.02205209	0	
558.19	0.1540959	0.16467909	1088.19	0.00100962	0.01068526	1618.18	0.01035824	0.02104369	2148.19	-0.03559799	0	2678.18	-0.01143383	0.00021442	3208.21	-0.01509334		3738.2	-0.01430376	0.00000062	4268.2	-0.02185857	0	
558.39	0.15431611	0.16467138	1088.39	0.00083311	0.01068405	1618.38	0.01047993	0.02104135	2148.39	-0.03553282	0	2678.38	-0.01124424	0.00021358	3208.41	-0.01488773		3738.4	-0.01472427	0.00000061	4268.4	-0.02238831	0	
558.59	0.15391762	0.16466368	1088.59	0.00057034	0.01068283	1618.58	0.01016313	0.02103901	2148.59	-0.03530457	0	2678.58	-0.01114587	0.00021275	3208.61	-0.01423713		3738.6	-0.01458949	0.00000061	4268.6	-0.02291409	0	
558.79	0.15434111	0.16465597	1088.79	-0.00005665	0.01068162	1618.78	0.01028361	0.02103666	2148.79	-0.03472439	0	2678.78	-0.01108493	0.00021192	3208.81	-0.0147376		3738.8	-0.01399833	0.0000006	4268.8	-0.0224252	0	
558.99	0.15444528	0.16464827	1088.99	-0.00032143	0.0106804	1618.98	0.01037536	0.02103432	2148.99	-0.03448909	0	2678.98	-0.01058036	0.00021109	3209.01	-0.01394434		3739	-0.01421567	0.0000006	4269	-0.02288308	0	
559.19	0.15456359	0.16464057	1089.19	-0.00067728	0.01067918	1619.18	0.01057688	0.02103198	2149.19	-0.03421001	0	2679.18	-0.01146331	0.00021026	3209.21	-0.01297286		3739.2	-0.01468932	0.00000059	4269.2	-0.02277063	0	
559.39	0.15431043	0.16463286	1089.39	-0.00054447	0.01067797	1619.38	0.01077705	0.02102964	2149.39	-0.03417855	0	2679.38	-0.01148947	0.00020944	3209.41	-0.01208546		3739.4	-0.01418548	0.00000058	4269.4	-0.02227447	0	
559.59	0.15415716	0.16462516	1089.59	-0.00060009	0.01067675	1619.58	0.01147151	0.02102729	2149.59	-0.03411236	0	2679.58	-0.01141629	0.00020863	3209.61	-0.01120403		3739.6	-0.01456905	0.00000058	4269.6	-0.02238368	0	
559.79	0.15483331	0.16461746	1089.79	-0.00075157	0.01067554	1619.78	0.01145067	0.02102495	2149.79	-0.03367591	0	2679.78	-0.01091532	0.00020781	3209.81	-0.0103974		3739.8	-0.01529675	0.00000057	4269.8	-0.02318697	0	
